# Supplementary material for: With an eye on uncertainty: Modelling pupillary responses to environmental volatility
Source: PLoS Comput Biol. 2019 Jul 5;15(7):e1007126. doi: 10.1371/journal.pcbi.1007126 (PMC6636765; doi:10.1371/journal.pcbi.1007126)
Supplement: S2 Data — Zip file containing the pupillometry data for participant 2. (ZIP) [file pcbi.1007126.s002.zip › P2/trial8.asc]

** CONVERTED FROM C:\Users\tparr\Documents\PVR\P2_0712\trial8.edf using edfapi 3.1 Win32 Nov 24 2009 on Thu Dec 07 19:12:39 2017
** DATE: Thu Dec  7 17:28:13 2017
** TYPE: EDF_FILE BINARY EVENT SAMPLE TAGGED
** VERSION: EYELINK II 1
** SOURCE: EYELINK CL
** EYELINK II CL v4.48 Nov 25 2009
** CAMERA: EyeLink CL Version 1.4 Sensor=BHA
** SERIAL NUMBER: CL1-AAD42
** CAMERA_CONFIG: AAD42140.SCD
**

MSG	1377960 RECCFG CR 1000 2 0 R
MSG	1377960 ELCLCFG MTABLER
MSG	1377960 GAZE_COORDS 0.00 0.00 1599.00 1199.00
MSG	1377960 THRESHOLDS R 108 243
MSG	1377960 ELCL_PROC CENTROID (3)
MSG	1377960 ELCL_PCR_PARAM 5 3.0
MSG	1377961 !MODE RECORD CR 1000 2 0 R
START	1377966 	RIGHT	SAMPLES	EVENTS
PRESCALER	1
VPRESCALER	1
PUPIL	AREA
EVENTS	GAZE	RIGHT	RATE	1000.00	TRACKING	CR	FILTER	2
SAMPLES	GAZE	RIGHT	RATE	1000.00	TRACKING	CR	FILTER	2
1377966	  748.1	  670.9	 3798.0	...
INPUT	1377966	127
1377967	  747.6	  671.5	 3799.0	...
1377968	  747.2	  672.0	 3801.0	...
1377969	  746.8	  672.7	 3799.0	...
1377970	  746.8	  673.1	 3798.0	...
1377971	  746.8	  673.6	 3796.0	...
1377972	  747.2	  673.4	 3797.0	...
SFIX R   1377973
1377973	  747.2	  672.9	 3799.0	...
1377974	  747.1	  671.5	 3802.0	...
1377975	  747.1	  670.6	 3804.0	...
1377976	  747.1	  670.6	 3805.0	...
1377977	  747.1	  671.9	 3806.0	...
1377978	  747.2	  673.2	 3806.0	...
1377979	  747.1	  673.2	 3809.0	...
1377980	  747.1	  672.7	 3811.0	...
1377981	  747.1	  672.3	 3813.0	...
1377982	  747.5	  672.2	 3813.0	...
1377983	  747.9	  671.7	 3813.0	...
1377984	  748.3	  671.0	 3813.0	...
1377985	  748.2	  670.4	 3813.0	...
1377986	  748.1	  670.4	 3813.0	...
1377987	  747.4	  670.7	 3813.0	...
1377988	  746.6	  671.7	 3814.0	...
1377989	  746.3	  672.5	 3816.0	...
1377990	  746.7	  673.2	 3817.0	...
1377991	  747.0	  672.7	 3815.0	...
1377992	  747.1	  671.7	 3813.0	...
1377993	  747.3	  670.6	 3813.0	...
1377994	  747.5	  670.3	 3812.0	...
1377995	  747.3	  671.2	 3811.0	...
1377996	  746.7	  672.3	 3812.0	...
1377997	  746.3	  673.0	 3814.0	...
1377998	  746.1	  673.5	 3817.0	...
1377999	  746.4	  674.0	 3817.0	...
1378000	  746.6	  674.5	 3816.0	...
1378001	  746.6	  674.6	 3816.0	...
1378002	  746.5	  673.9	 3815.0	...
1378003	  746.1	  673.1	 3818.0	...
1378004	  745.6	  672.1	 3821.0	...
1378005	  745.1	  671.8	 3824.0	...
1378006	  744.9	  671.5	 3823.0	...
1378007	  744.8	  671.3	 3822.0	...
1378008	  744.6	  671.3	 3824.0	...
1378009	  744.4	  671.6	 3826.0	...
1378010	  744.4	  672.9	 3828.0	...
1378011	  744.5	  674.2	 3829.0	...
1378012	  744.6	  675.2	 3829.0	...
1378013	  744.7	  675.3	 3827.0	...
1378014	  744.8	  675.3	 3825.0	...
1378015	  744.9	  675.0	 3823.0	...
1378016	  745.0	  674.6	 3823.0	...
1378017	  745.0	  674.0	 3824.0	...
1378018	  745.0	  673.6	 3824.0	...
1378019	  745.0	  673.3	 3824.0	...
1378020	  745.2	  673.1	 3823.0	...
1378021	  745.4	  672.9	 3822.0	...
1378022	  745.8	  672.7	 3822.0	...
1378023	  745.9	  672.6	 3821.0	...
1378024	  745.7	  672.5	 3819.0	...
1378025	  745.4	  672.4	 3815.0	...
1378026	  745.1	  672.4	 3811.0	...
1378027	  745.1	  672.2	 3811.0	...
1378028	  745.0	  672.1	 3812.0	...
1378029	  744.8	  672.0	 3813.0	...
1378030	  744.6	  672.5	 3813.0	...
1378031	  744.3	  673.1	 3812.0	...
1378032	  744.1	  673.8	 3811.0	...
1378033	  744.0	  674.0	 3810.0	...
1378034	  744.0	  674.2	 3809.0	...
1378035	  744.1	  674.4	 3809.0	...
1378036	  744.1	  674.5	 3808.0	...
1378037	  744.1	  674.7	 3807.0	...
1378038	  744.0	  674.9	 3807.0	...
1378039	  744.0	  675.1	 3806.0	...
1378040	  744.1	  675.0	 3805.0	...
1378041	  744.2	  675.1	 3805.0	...
1378042	  744.0	  675.2	 3804.0	...
1378043	  743.5	  675.0	 3802.0	...
1378044	  743.1	  674.8	 3800.0	...
1378045	  743.0	  674.3	 3797.0	...
1378046	  743.1	  673.8	 3795.0	...
1378047	  743.1	  673.3	 3793.0	...
1378048	  743.1	  673.0	 3794.0	...
1378049	  743.2	  672.9	 3794.0	...
1378050	  743.3	  672.7	 3793.0	...
1378051	  743.4	  672.6	 3791.0	...
1378052	  743.4	  672.6	 3790.0	...
1378053	  743.6	  672.9	 3791.0	...
1378054	  743.9	  673.1	 3792.0	...
1378055	  744.2	  673.0	 3792.0	...
1378056	  744.2	  672.6	 3792.0	...
1378057	  743.6	  671.8	 3789.0	...
1378058	  743.1	  671.3	 3786.0	...
1378059	  742.8	  671.1	 3782.0	...
1378060	  742.9	  671.3	 3780.0	...
1378061	  742.9	  671.6	 3775.0	...
1378062	  742.8	  671.8	 3772.0	...
1378063	  742.8	  671.7	 3770.0	...
1378064	  742.9	  671.6	 3770.0	...
1378065	  743.2	  671.6	 3770.0	...
1378066	  743.6	  671.8	 3769.0	...
1378067	  743.6	  671.4	 3769.0	...
1378068	  743.3	  670.7	 3768.0	...
1378069	  743.1	  670.1	 3767.0	...
1378070	  743.0	  670.2	 3767.0	...
1378071	  743.0	  670.3	 3767.0	...
1378072	  743.0	  670.2	 3767.0	...
1378073	  743.1	  670.1	 3763.0	...
1378074	  743.1	  670.2	 3760.0	...
1378075	  743.1	  670.3	 3757.0	...
1378076	  743.0	  670.4	 3755.0	...
1378077	  743.2	  670.6	 3752.0	...
1378078	  743.3	  670.8	 3748.0	...
1378079	  743.4	  670.9	 3745.0	...
1378080	  743.5	  671.6	 3743.0	...
1378081	  743.6	  672.2	 3739.0	...
1378082	  743.7	  672.7	 3736.0	...
1378083	  743.5	  672.6	 3733.0	...
1378084	  743.2	  672.5	 3732.0	...
1378085	  742.6	  672.6	 3728.0	...
1378086	  742.4	  672.7	 3725.0	...
1378087	  742.2	  672.7	 3723.0	...
1378088	  742.1	  672.7	 3724.0	...
1378089	  742.5	  672.8	 3724.0	...
1378090	  743.0	  672.8	 3723.0	...
1378091	  743.6	  672.2	 3721.0	...
1378092	  743.6	  671.5	 3720.0	...
1378093	  743.8	  670.8	 3715.0	...
1378094	  743.9	  670.8	 3711.0	...
1378095	  744.1	  670.7	 3707.0	...
1378096	  744.2	  670.9	 3706.0	...
1378097	  744.3	  671.2	 3704.0	...
1378098	  744.5	  671.5	 3698.0	...
1378099	  744.5	  671.5	 3693.0	...
1378100	  744.6	  671.4	 3689.0	...
1378101	  744.6	  671.5	 3686.0	...
1378102	  744.1	  671.8	 3683.0	...
1378103	  743.6	  672.0	 3680.0	...
1378104	  743.3	  672.1	 3679.0	...
1378105	  743.6	  672.1	 3678.0	...
1378106	  743.9	  672.2	 3679.0	...
1378107	  743.9	  672.3	 3680.0	...
1378108	  743.8	  672.5	 3680.0	...
1378109	  743.8	  672.9	 3682.0	...
1378110	  743.7	  673.3	 3683.0	...
1378111	  743.6	  673.5	 3682.0	...
1378112	  743.5	  673.1	 3679.0	...
1378113	  743.4	  672.8	 3675.0	...
1378114	  743.6	  672.5	 3668.0	...
1378115	  743.7	  672.5	 3662.0	...
1378116	  743.8	  672.4	 3658.0	...
1378117	  743.9	  672.2	 3656.0	...
1378118	  744.1	  672.0	 3654.0	...
1378119	  744.3	  671.8	 3650.0	...
1378120	  745.1	  671.5	 3648.0	...
1378121	  746.0	  671.3	 3643.0	...
1378122	  746.3	  671.2	 3639.0	...
1378123	  745.7	  671.4	 3638.0	...
1378124	  745.4	  671.2	 3639.0	...
1378125	  745.7	  670.7	 3638.0	...
1378126	  746.1	  670.3	 3636.0	...
1378127	  746.0	  670.3	 3634.0	...
1378128	  745.9	  670.7	 3633.0	...
1378129	  745.7	  671.3	 3632.0	...
1378130	  745.5	  671.9	 3632.0	...
1378131	  745.4	  671.6	 3628.0	...
1378132	  745.3	  671.1	 3623.0	...
1378133	  745.4	  670.6	 3619.0	...
1378134	  745.4	  670.3	 3617.0	...
1378135	  745.3	  670.0	 3613.0	...
1378136	  745.3	  669.8	 3609.0	...
1378137	  745.5	  669.9	 3608.0	...
1378138	  745.9	  670.5	 3606.0	...
1378139	  746.2	  671.0	 3604.0	...
1378140	  746.2	  671.5	 3599.0	...
1378141	  746.1	  671.5	 3596.0	...
1378142	  746.1	  671.5	 3593.0	...
1378143	  746.0	  671.5	 3592.0	...
1378144	  745.9	  671.5	 3591.0	...
1378145	  745.8	  671.5	 3590.0	...
1378146	  746.0	  671.4	 3590.0	...
1378147	  746.3	  671.4	 3591.0	...
1378148	  746.5	  671.3	 3587.0	...
1378149	  746.8	  671.3	 3582.0	...
1378150	  747.1	  671.3	 3575.0	...
1378151	  747.4	  671.3	 3574.0	...
1378152	  747.2	  671.4	 3572.0	...
1378153	  747.1	  671.7	 3573.0	...
1378154	  747.0	  671.9	 3574.0	...
1378155	  747.1	  672.0	 3570.0	...
1378156	  747.2	  672.0	 3567.0	...
1378157	  747.2	  672.1	 3565.0	...
1378158	  746.9	  672.4	 3567.0	...
1378159	  746.5	  672.6	 3569.0	...
1378160	  746.2	  672.8	 3569.0	...
1378161	  746.4	  672.8	 3568.0	...
1378162	  746.7	  673.0	 3568.0	...
1378163	  747.1	  673.2	 3568.0	...
1378164	  747.4	  672.9	 3569.0	...
1378165	  747.2	  672.3	 3567.0	...
1378166	  746.9	  671.6	 3558.0	...
1378167	  746.6	  671.6	 3549.0	...
1378168	  746.7	  671.6	 3542.0	...
1378169	  747.0	  671.5	 3541.0	...
1378170	  747.3	  671.3	 3542.0	...
1378171	  747.3	  671.4	 3542.0	...
1378172	  747.1	  671.6	 3542.0	...
1378173	  746.9	  671.6	 3541.0	...
1378174	  746.5	  671.5	 3542.0	...
1378175	  746.4	  671.2	 3544.0	...
1378176	  746.7	  671.0	 3546.0	...
1378177	  747.1	  670.8	 3544.0	...
1378178	  747.6	  670.8	 3541.0	...
1378179	  747.9	  670.9	 3535.0	...
1378180	  748.3	  671.0	 3533.0	...
1378181	  748.5	  671.4	 3530.0	...
1378182	  748.3	  671.6	 3529.0	...
1378183	  748.2	  671.3	 3528.0	...
1378184	  748.1	  670.8	 3528.0	...
1378185	  748.0	  670.4	 3527.0	...
1378186	  748.0	  670.4	 3526.0	...
1378187	  747.7	  670.6	 3524.0	...
1378188	  747.4	  670.6	 3523.0	...
1378189	  747.1	  670.6	 3523.0	...
1378190	  747.2	  670.5	 3523.0	...
1378191	  747.3	  670.9	 3523.0	...
1378192	  747.3	  671.4	 3522.0	...
1378193	  747.3	  671.7	 3523.0	...
1378194	  747.3	  671.6	 3522.0	...
1378195	  747.3	  671.4	 3520.0	...
1378196	  747.5	  671.5	 3518.0	...
1378197	  747.6	  671.7	 3516.0	...
1378198	  747.7	  671.6	 3516.0	...
1378199	  747.7	  671.3	 3515.0	...
1378200	  747.7	  670.9	 3514.0	...
1378201	  747.6	  670.9	 3511.0	...
1378202	  747.6	  670.8	 3508.0	...
1378203	  747.4	  670.9	 3503.0	...
1378204	  747.3	  670.8	 3501.0	...
1378205	  747.3	  670.4	 3499.0	...
1378206	  747.6	  670.0	 3499.0	...
1378207	  747.9	  669.8	 3499.0	...
1378208	  748.3	  669.8	 3499.0	...
1378209	  748.7	  669.7	 3499.0	...
1378210	  749.1	  669.5	 3498.0	...
1378211	  748.7	  669.4	 3500.0	...
1378212	  748.1	  669.4	 3501.0	...
1378213	  747.6	  669.5	 3501.0	...
1378214	  748.0	  670.0	 3500.0	...
1378215	  748.2	  670.5	 3499.0	...
1378216	  748.3	  671.1	 3498.0	...
1378217	  748.1	  670.7	 3497.0	...
1378218	  748.2	  670.2	 3496.0	...
1378219	  748.5	  669.7	 3495.0	...
1378220	  748.9	  669.3	 3494.0	...
1378221	  749.0	  668.9	 3494.0	...
1378222	  749.0	  669.6	 3494.0	...
1378223	  748.9	  670.7	 3494.0	...
1378224	  748.8	  671.1	 3493.0	...
1378225	  748.6	  670.4	 3491.0	...
1378226	  748.6	  669.7	 3490.0	...
1378227	  748.6	  669.7	 3490.0	...
1378228	  748.5	  669.6	 3490.0	...
1378229	  748.4	  669.6	 3490.0	...
1378230	  748.5	  669.7	 3490.0	...
1378231	  748.4	  669.7	 3489.0	...
1378232	  748.3	  669.4	 3490.0	...
1378233	  748.1	  668.7	 3491.0	...
1378234	  747.8	  668.2	 3492.0	...
1378235	  747.5	  667.7	 3492.0	...
1378236	  747.8	  668.3	 3491.0	...
1378237	  748.3	  668.7	 3491.0	...
1378238	  748.8	  669.2	 3491.0	...
1378239	  748.8	  669.8	 3490.0	...
1378240	  748.9	  670.5	 3488.0	...
1378241	  748.5	  671.8	 3487.0	...
1378242	  748.0	  672.6	 3482.0	...
1378243	  747.7	  673.4	 3479.0	...
1378244	  748.1	  673.7	 3480.0	...
1378245	  748.4	  672.9	 3484.0	...
1378246	  748.5	  672.0	 3486.0	...
1378247	  748.7	  671.0	 3485.0	...
1378248	  748.9	  670.4	 3484.0	...
1378249	  748.5	  669.8	 3484.0	...
1378250	  748.0	  669.7	 3484.0	...
1378251	  747.5	  670.1	 3484.0	...
1378252	  747.5	  670.5	 3484.0	...
1378253	  747.5	  670.6	 3484.0	...
1378254	  747.6	  670.6	 3484.0	...
1378255	  748.2	  670.4	 3480.0	...
1378256	  748.7	  670.7	 3476.0	...
1378257	  749.3	  671.0	 3473.0	...
1378258	  749.5	  671.2	 3473.0	...
1378259	  749.6	  670.7	 3473.0	...
1378260	  749.5	  670.4	 3475.0	...
1378261	  749.6	  670.4	 3477.0	...
1378262	  749.8	  669.8	 3479.0	...
1378263	  750.1	  668.5	 3476.0	...
1378264	  750.1	  667.2	 3474.0	...
1378265	  749.8	  667.7	 3472.0	...
1378266	  749.3	  668.7	 3470.0	...
1378267	  749.0	  669.8	 3468.0	...
1378268	  749.2	  670.4	 3466.0	...
1378269	  749.9	  670.9	 3466.0	...
1378270	  750.4	  670.8	 3467.0	...
1378271	  750.2	  669.9	 3468.0	...
1378272	  750.1	  669.1	 3468.0	...
1378273	  750.1	  668.8	 3468.0	...
1378274	  750.1	  669.0	 3467.0	...
1378275	  749.5	  669.3	 3466.0	...
1378276	  748.9	  669.6	 3465.0	...
1378277	  748.3	  669.7	 3464.0	...
1378278	  748.2	  669.9	 3464.0	...
1378279	  747.9	  669.6	 3465.0	...
1378280	  747.8	  669.3	 3466.0	...
1378281	  748.0	  668.9	 3465.0	...
1378282	  748.2	  669.1	 3463.0	...
1378283	  748.5	  669.4	 3461.0	...
1378284	  748.1	  669.9	 3461.0	...
1378285	  747.8	  670.0	 3461.0	...
1378286	  748.2	  669.6	 3461.0	...
1378287	  748.9	  669.0	 3462.0	...
1378288	  748.8	  668.7	 3462.0	...
1378289	  748.0	  669.4	 3462.0	...
1378290	  747.3	  670.3	 3461.0	...
1378291	  747.4	  670.3	 3463.0	...
1378292	  747.6	  669.4	 3464.0	...
1378293	  748.0	  668.7	 3465.0	...
1378294	  748.5	  668.9	 3462.0	...
1378295	  748.8	  669.1	 3459.0	...
1378296	  748.9	  669.0	 3458.0	...
1378297	  749.0	  668.8	 3462.0	...
1378298	  748.9	  667.6	 3465.0	...
1378299	  748.8	  666.5	 3465.0	...
1378300	  748.7	  666.0	 3461.0	...
1378301	  748.9	  666.9	 3457.0	...
1378302	  749.0	  667.8	 3461.0	...
1378303	  749.0	  667.6	 3465.0	...
1378304	  749.1	  667.5	 3468.0	...
1378305	  749.1	  667.2	 3462.0	...
1378306	  749.1	  667.4	 3457.0	...
1378307	  749.0	  667.1	 3457.0	...
1378308	  748.9	  666.7	 3463.0	...
1378309	  748.7	  666.1	 3469.0	...
1378310	  748.5	  665.5	 3467.0	...
1378311	  748.3	  665.0	 3465.0	...
1378312	  748.4	  664.9	 3466.0	...
1378313	  748.7	  664.7	 3470.0	...
1378314	  748.9	  664.7	 3471.0	...
1378315	  749.0	  665.8	 3467.0	...
1378316	  748.8	  666.9	 3462.0	...
1378317	  749.0	  667.5	 3461.0	...
1378318	  749.3	  666.9	 3461.0	...
1378319	  749.7	  666.4	 3461.0	...
1378320	  749.7	  666.3	 3461.0	...
1378321	  749.9	  666.2	 3463.0	...
1378322	  750.0	  666.0	 3464.0	...
1378323	  750.0	  665.9	 3466.0	...
1378324	  749.9	  665.8	 3465.0	...
1378325	  749.8	  665.5	 3465.0	...
1378326	  749.7	  664.4	 3468.0	...
1378327	  749.9	  663.2	 3471.0	...
1378328	  750.3	  662.8	 3473.0	...
1378329	  750.8	  663.1	 3471.0	...
1378330	  751.2	  663.3	 3470.0	...
1378331	  751.2	  663.0	 3472.0	...
1378332	  751.0	  663.1	 3475.0	...
1378333	  750.8	  663.4	 3474.0	...
1378334	  751.1	  663.4	 3472.0	...
1378335	  751.6	  663.1	 3475.0	...
1378336	  751.5	  663.2	 3480.0	...
1378337	  750.8	  663.5	 3482.0	...
1378338	  750.1	  663.9	 3477.0	...
1378339	  749.9	  663.3	 3473.0	...
1378340	  749.9	  662.6	 3471.0	...
1378341	  749.8	  661.9	 3472.0	...
1378342	  749.6	  661.7	 3472.0	...
1378343	  749.2	  661.8	 3472.0	...
1378344	  748.9	  662.0	 3473.0	...
1378345	  748.6	  661.9	 3476.0	...
1378346	  748.6	  661.6	 3478.0	...
1378347	  749.2	  661.3	 3479.0	...
1378348	  749.8	  661.3	 3478.0	...
1378349	  750.4	  661.3	 3477.0	...
1378350	  750.6	  660.5	 3475.0	...
1378351	  750.8	  659.8	 3473.0	...
1378352	  751.3	  660.0	 3471.0	...
1378353	  751.5	  660.8	 3471.0	...
1378354	  751.8	  661.4	 3477.0	...
1378355	  751.8	  661.0	 3483.0	...
1378356	  751.8	  660.6	 3488.0	...
1378357	  751.4	  660.3	 3487.0	...
1378358	  750.9	  660.9	 3484.0	...
1378359	  750.3	  661.6	 3484.0	...
1378360	  750.0	  660.1	 3483.0	...
1378361	  749.7	  658.0	 3483.0	...
1378362	  749.5	  657.3	 3481.0	...
1378363	  749.6	  658.6	 3480.0	...
1378364	  749.7	  659.8	 3481.0	...
1378365	  750.0	  659.5	 3482.0	...
1378366	  750.6	  659.0	 3481.0	...
1378367	  751.2	  658.6	 3479.0	...
1378368	  752.0	  658.3	 3478.0	...
1378369	  752.3	  658.2	 3478.0	...
1378370	  752.5	  657.6	 3480.0	...
1378371	  752.3	  657.2	 3483.0	...
1378372	  752.2	  657.0	 3486.0	...
1378373	  752.0	  657.3	 3486.0	...
1378374	  751.5	  658.6	 3486.0	...
1378375	  750.4	  659.7	 3486.0	...
1378376	  749.4	  660.0	 3486.0	...
1378377	  749.0	  658.6	 3487.0	...
1378378	  749.1	  657.1	 3487.0	...
1378379	  749.3	  656.6	 3488.0	...
1378380	  749.2	  656.9	 3488.0	...
1378381	  749.1	  657.3	 3487.0	...
1378382	  749.5	  657.2	 3486.0	...
1378383	  750.0	  657.0	 3489.0	...
1378384	  750.5	  656.4	 3492.0	...
1378385	  750.6	  655.9	 3495.0	...
1378386	  750.9	  655.1	 3495.0	...
1378387	  751.2	  654.8	 3492.0	...
1378388	  751.5	  654.6	 3489.0	...
1378389	  751.8	  654.5	 3487.0	...
1378390	  752.2	  654.4	 3489.0	...
1378391	  752.6	  654.1	 3493.0	...
1378392	  752.3	  653.8	 3497.0	...
1378393	  752.0	  654.1	 3498.0	...
1378394	  751.6	  654.6	 3498.0	...
1378395	  751.3	  655.1	 3499.0	...
1378396	  750.6	  655.3	 3499.0	...
1378397	  749.9	  656.1	 3500.0	...
1378398	  749.5	  656.9	 3500.0	...
1378399	  749.6	  657.0	 3501.0	...
1378400	  749.7	  656.4	 3501.0	...
1378401	  749.8	  655.9	 3502.0	...
1378402	  749.7	  655.1	 3503.0	...
1378403	  749.8	  654.3	 3503.0	...
1378404	  749.8	  653.4	 3504.0	...
1378405	  749.7	  653.6	 3505.0	...
1378406	  749.3	  654.4	 3503.0	...
1378407	  748.8	  655.3	 3499.0	...
1378408	  748.5	  656.0	 3496.0	...
1378409	  748.8	  656.1	 3498.0	...
1378410	  749.1	  656.1	 3500.0	...
1378411	  749.4	  656.1	 3502.0	...
1378412	  749.4	  656.0	 3502.0	...
1378413	  749.2	  654.9	 3505.0	...
1378414	  749.2	  653.7	 3508.0	...
1378415	  749.5	  652.5	 3509.0	...
1378416	  749.9	  652.7	 3509.0	...
1378417	  750.1	  653.1	 3508.0	...
1378418	  750.1	  653.9	 3508.0	...
1378419	  749.9	  654.3	 3506.0	...
1378420	  749.8	  654.7	 3503.0	...
1378421	  749.6	  654.8	 3501.0	...
1378422	  749.6	  654.9	 3501.0	...
1378423	  749.5	  654.9	 3501.0	...
1378424	  749.3	  654.7	 3504.0	...
1378425	  748.9	  654.5	 3508.0	...
1378426	  748.7	  653.5	 3514.0	...
1378427	  748.8	  652.6	 3516.0	...
1378428	  749.2	  651.8	 3516.0	...
1378429	  749.5	  651.7	 3513.0	...
1378430	  749.7	  651.8	 3509.0	...
1378431	  749.7	  652.1	 3510.0	...
1378432	  749.7	  652.4	 3512.0	...
1378433	  749.7	  652.7	 3511.0	...
1378434	  749.5	  653.1	 3508.0	...
1378435	  749.3	  653.5	 3505.0	...
1378436	  748.9	  654.0	 3506.0	...
1378437	  748.8	  654.3	 3506.0	...
1378438	  748.6	  654.4	 3506.0	...
1378439	  748.6	  654.0	 3507.0	...
1378440	  748.8	  653.7	 3508.0	...
1378441	  749.1	  653.1	 3510.0	...
1378442	  749.7	  652.8	 3510.0	...
1378443	  750.0	  652.1	 3509.0	...
1378444	  750.4	  651.6	 3508.0	...
1378445	  750.5	  651.7	 3508.0	...
1378446	  750.5	  652.2	 3510.0	...
1378447	  750.5	  652.7	 3511.0	...
1378448	  750.6	  653.1	 3512.0	...
1378449	  751.2	  653.4	 3510.0	...
1378450	  751.7	  654.0	 3508.0	...
1378451	  752.0	  654.2	 3507.0	...
1378452	  751.9	  654.2	 3508.0	...
1378453	  752.0	  653.7	 3509.0	...
1378454	  752.2	  653.2	 3511.0	...
1378455	  752.0	  652.9	 3513.0	...
1378456	  751.5	  652.9	 3514.0	...
1378457	  750.8	  652.2	 3516.0	...
1378458	  750.5	  651.4	 3517.0	...
1378459	  750.3	  650.7	 3518.0	...
1378460	  750.2	  650.7	 3518.0	...
1378461	  749.8	  650.8	 3516.0	...
1378462	  749.3	  651.3	 3515.0	...
1378463	  748.2	  652.1	 3513.0	...
EFIX R   1377973	1378463	491	  747.6	  667.0	   3586
SSACC R  1378464
1378464	  747.1	  652.9	 3512.0	...
1378465	  745.4	  653.2	 3511.0	...
1378466	  743.1	  653.4	 3511.0	...
1378467	  739.6	  653.9	 3511.0	...
1378468	  735.7	  653.5	 3514.0	...
1378469	  732.1	  653.1	 3517.0	...
1378470	  728.5	  652.2	 3520.0	...
1378471	  724.2	  651.7	 3520.0	...
1378472	  720.0	  650.7	 3521.0	...
1378473	  716.2	  649.0	 3521.0	...
1378474	  713.1	  647.5	 3523.0	...
1378475	  710.1	  646.3	 3524.0	...
1378476	  707.3	  645.7	 3525.0	...
1378477	  705.8	  645.5	 3524.0	...
1378478	  705.0	  644.5	 3524.0	...
1378479	  705.0	  643.3	 3523.0	...
1378480	  705.1	  641.7	 3523.0	...
ESACC R  1378464	1378480	17	  747.1	  652.9	  705.1	  641.7	   0.93	     80
SFIX R   1378481
1378481	  705.3	  640.7	 3522.0	...
1378482	  706.3	  640.1	 3524.0	...
1378483	  707.6	  639.9	 3526.0	...
1378484	  709.7	  638.5	 3527.0	...
1378485	  711.0	  637.3	 3526.0	...
1378486	  713.2	  636.3	 3523.0	...
1378487	  715.3	  636.2	 3520.0	...
1378488	  717.4	  636.4	 3517.0	...
1378489	  718.4	  636.4	 3516.0	...
1378490	  718.7	  636.6	 3517.0	...
1378491	  718.9	  636.6	 3516.0	...
1378492	  718.9	  636.6	 3515.0	...
1378493	  718.9	  636.5	 3514.0	...
1378494	  718.9	  636.4	 3514.0	...
1378495	  718.9	  635.7	 3514.0	...
1378496	  718.9	  635.3	 3513.0	...
1378497	  719.1	  635.3	 3516.0	...
1378498	  719.9	  635.7	 3519.0	...
1378499	  720.6	  635.9	 3521.0	...
1378500	  721.3	  635.8	 3520.0	...
1378501	  721.2	  636.2	 3519.0	...
1378502	  721.1	  636.7	 3519.0	...
1378503	  721.1	  637.2	 3521.0	...
1378504	  721.1	  637.3	 3520.0	...
1378505	  721.0	  637.3	 3517.0	...
1378506	  720.8	  637.2	 3515.0	...
1378507	  720.6	  637.1	 3516.0	...
1378508	  720.2	  636.9	 3517.0	...
1378509	  720.0	  636.7	 3517.0	...
1378510	  719.7	  636.7	 3518.0	...
1378511	  719.7	  636.7	 3518.0	...
1378512	  719.7	  636.8	 3519.0	...
1378513	  719.8	  637.0	 3519.0	...
1378514	  719.7	  637.3	 3519.0	...
1378515	  719.5	  637.4	 3519.0	...
1378516	  719.3	  637.2	 3517.0	...
1378517	  719.3	  637.4	 3516.0	...
1378518	  719.4	  637.7	 3514.0	...
1378519	  719.5	  637.9	 3513.0	...
1378520	  718.9	  638.0	 3513.0	...
1378521	  718.3	  638.1	 3514.0	...
1378522	  718.0	  638.3	 3515.0	...
1378523	  718.7	  638.2	 3516.0	...
1378524	  719.5	  638.1	 3518.0	...
1378525	  719.9	  637.7	 3520.0	...
1378526	  719.9	  637.0	 3521.0	...
1378527	  719.8	  636.2	 3522.0	...
1378528	  719.8	  636.3	 3523.0	...
1378529	  719.9	  636.8	 3524.0	...
1378530	  720.2	  637.1	 3523.0	...
1378531	  720.4	  636.9	 3523.0	...
1378532	  719.9	  637.2	 3524.0	...
1378533	  719.1	  637.6	 3525.0	...
1378534	  718.4	  638.0	 3524.0	...
1378535	  718.5	  638.3	 3522.0	...
1378536	  718.6	  638.5	 3519.0	...
1378537	  718.4	  638.8	 3519.0	...
1378538	  718.3	  638.3	 3515.0	...
1378539	  718.1	  637.6	 3512.0	...
1378540	  718.1	  636.9	 3510.0	...
1378541	  718.1	  636.6	 3510.0	...
1378542	  718.1	  636.6	 3510.0	...
1378543	  718.1	  636.5	 3512.0	...
1378544	  718.2	  636.4	 3513.0	...
1378545	  718.3	  636.2	 3515.0	...
1378546	  718.6	  636.1	 3516.0	...
1378547	  719.0	  636.5	 3518.0	...
1378548	  719.2	  637.0	 3520.0	...
1378549	  719.3	  637.3	 3520.0	...
1378550	  719.4	  637.0	 3521.0	...
1378551	  719.3	  636.8	 3520.0	...
1378552	  719.3	  636.5	 3518.0	...
1378553	  719.0	  636.3	 3515.0	...
1378554	  718.9	  636.0	 3514.0	...
1378555	  719.3	  635.7	 3512.0	...
1378556	  719.9	  635.6	 3513.0	...
1378557	  720.5	  635.4	 3513.0	...
1378558	  720.4	  635.4	 3513.0	...
1378559	  720.1	  635.5	 3511.0	...
1378560	  719.8	  635.7	 3510.0	...
1378561	  719.5	  636.1	 3509.0	...
1378562	  719.5	  636.3	 3507.0	...
1378563	  719.7	  636.3	 3505.0	...
1378564	  719.9	  636.2	 3505.0	...
1378565	  720.2	  636.2	 3506.0	...
1378566	  720.3	  636.8	 3508.0	...
1378567	  720.3	  637.6	 3509.0	...
1378568	  720.3	  637.8	 3508.0	...
1378569	  720.1	  637.4	 3507.0	...
1378570	  720.0	  636.9	 3508.0	...
1378571	  719.9	  636.9	 3509.0	...
1378572	  719.8	  636.4	 3509.0	...
1378573	  719.7	  635.8	 3509.0	...
1378574	  719.7	  635.2	 3509.0	...
1378575	  720.1	  635.1	 3511.0	...
1378576	  720.4	  635.2	 3512.0	...
1378577	  720.6	  635.5	 3510.0	...
1378578	  720.6	  636.0	 3507.0	...
1378579	  720.5	  636.5	 3504.0	...
1378580	  720.6	  636.9	 3506.0	...
1378581	  720.6	  637.2	 3509.0	...
1378582	  720.7	  637.2	 3510.0	...
1378583	  721.1	  637.0	 3510.0	...
1378584	  721.5	  636.7	 3508.0	...
1378585	  721.3	  636.6	 3508.0	...
1378586	  721.0	  636.6	 3507.0	...
1378587	  721.0	  636.6	 3506.0	...
1378588	  721.3	  636.2	 3505.0	...
1378589	  721.5	  635.8	 3505.0	...
1378590	  721.3	  635.5	 3505.0	...
1378591	  721.0	  635.6	 3502.0	...
1378592	  721.0	  635.9	 3500.0	...
1378593	  721.2	  636.0	 3497.0	...
1378594	  720.9	  636.2	 3495.0	...
1378595	  720.5	  636.9	 3494.0	...
1378596	  720.0	  637.8	 3491.0	...
1378597	  720.0	  638.5	 3490.0	...
1378598	  719.8	  638.5	 3491.0	...
1378599	  719.8	  638.4	 3493.0	...
1378600	  719.6	  638.5	 3495.0	...
1378601	  719.5	  638.5	 3496.0	...
1378602	  719.6	  638.4	 3496.0	...
1378603	  719.9	  638.3	 3496.0	...
1378604	  720.2	  638.0	 3496.0	...
1378605	  720.3	  638.0	 3495.0	...
1378606	  720.5	  638.1	 3495.0	...
1378607	  720.7	  638.2	 3496.0	...
1378608	  720.8	  638.0	 3497.0	...
1378609	  720.8	  637.8	 3496.0	...
1378610	  720.9	  637.5	 3495.0	...
1378611	  721.0	  637.5	 3494.0	...
1378612	  720.8	  637.7	 3493.0	...
1378613	  720.4	  638.0	 3492.0	...
1378614	  719.8	  638.4	 3490.0	...
1378615	  719.5	  638.6	 3489.0	...
1378616	  719.4	  638.6	 3488.0	...
1378617	  719.6	  638.3	 3488.0	...
1378618	  719.7	  638.0	 3489.0	...
1378619	  719.7	  638.1	 3491.0	...
1378620	  720.0	  638.4	 3493.0	...
1378621	  720.4	  638.7	 3492.0	...
1378622	  720.8	  638.5	 3490.0	...
1378623	  721.0	  638.4	 3489.0	...
1378624	  721.2	  638.5	 3489.0	...
1378625	  720.9	  638.6	 3489.0	...
1378626	  720.2	  638.8	 3489.0	...
1378627	  719.5	  638.8	 3489.0	...
1378628	  719.1	  638.8	 3488.0	...
1378629	  718.9	  638.9	 3487.0	...
1378630	  718.7	  638.9	 3487.0	...
1378631	  718.5	  638.9	 3487.0	...
1378632	  718.5	  639.0	 3488.0	...
1378633	  718.8	  639.1	 3488.0	...
1378634	  718.9	  639.3	 3488.0	...
1378635	  719.0	  639.4	 3489.0	...
1378636	  719.1	  639.4	 3489.0	...
1378637	  720.0	  639.0	 3490.0	...
1378638	  720.9	  638.7	 3491.0	...
1378639	  721.2	  638.7	 3494.0	...
1378640	  720.8	  638.4	 3496.0	...
1378641	  720.5	  638.1	 3497.0	...
1378642	  720.5	  637.7	 3496.0	...
1378643	  720.4	  637.7	 3494.0	...
1378644	  720.0	  637.7	 3493.0	...
1378645	  719.6	  637.7	 3492.0	...
1378646	  719.2	  637.8	 3492.0	...
1378647	  719.4	  638.1	 3490.0	...
1378648	  719.6	  638.4	 3487.0	...
1378649	  720.4	  638.9	 3484.0	...
1378650	  721.1	  639.3	 3484.0	...
1378651	  721.7	  639.7	 3484.0	...
1378652	  721.9	  639.7	 3484.0	...
1378653	  721.5	  639.7	 3483.0	...
1378654	  721.1	  639.4	 3481.0	...
1378655	  720.9	  639.2	 3480.0	...
1378656	  721.1	  638.8	 3479.0	...
1378657	  721.4	  639.2	 3480.0	...
1378658	  721.0	  639.7	 3481.0	...
1378659	  720.5	  639.5	 3481.0	...
1378660	  720.0	  638.9	 3482.0	...
1378661	  720.0	  638.2	 3482.0	...
1378662	  720.0	  638.6	 3483.0	...
1378663	  720.1	  639.1	 3483.0	...
1378664	  720.2	  639.5	 3482.0	...
1378665	  720.2	  639.3	 3481.0	...
1378666	  720.1	  639.1	 3479.0	...
1378667	  720.1	  638.8	 3477.0	...
1378668	  720.2	  638.6	 3476.0	...
1378669	  720.4	  638.5	 3475.0	...
1378670	  720.6	  638.6	 3477.0	...
1378671	  720.8	  638.5	 3479.0	...
1378672	  721.0	  638.4	 3478.0	...
1378673	  721.0	  638.3	 3475.0	...
1378674	  721.1	  638.3	 3471.0	...
1378675	  721.2	  638.4	 3469.0	...
1378676	  721.3	  638.3	 3470.0	...
1378677	  720.9	  638.2	 3472.0	...
1378678	  720.2	  638.1	 3473.0	...
1378679	  719.0	  638.8	 3474.0	...
1378680	  718.3	  639.6	 3474.0	...
1378681	  717.6	  640.5	 3473.0	...
1378682	  717.4	  640.6	 3471.0	...
1378683	  717.2	  640.9	 3469.0	...
1378684	  717.2	  641.1	 3469.0	...
1378685	  717.2	  641.2	 3472.0	...
1378686	  717.4	  641.1	 3474.0	...
1378687	  717.5	  641.0	 3475.0	...
1378688	  718.0	  641.2	 3475.0	...
1378689	  718.6	  641.3	 3475.0	...
1378690	  719.1	  641.5	 3474.0	...
1378691	  719.2	  641.6	 3474.0	...
1378692	  719.3	  641.7	 3473.0	...
1378693	  719.3	  641.8	 3473.0	...
1378694	  718.9	  641.2	 3473.0	...
1378695	  718.5	  640.7	 3473.0	...
1378696	  718.1	  640.2	 3473.0	...
1378697	  718.2	  640.4	 3473.0	...
1378698	  718.2	  640.4	 3474.0	...
1378699	  718.3	  640.5	 3472.0	...
1378700	  718.2	  640.0	 3468.0	...
1378701	  718.0	  639.7	 3462.0	...
1378702	  717.5	  639.5	 3456.0	...
1378703	  717.1	  639.8	 3454.0	...
1378704	  716.7	  640.2	 3454.0	...
1378705	  716.5	  640.0	 3456.0	...
1378706	  716.2	  639.7	 3458.0	...
1378707	  716.5	  640.1	 3460.0	...
1378708	  717.0	  640.9	 3460.0	...
1378709	  717.6	  641.6	 3460.0	...
1378710	  717.6	  641.6	 3461.0	...
1378711	  717.8	  641.6	 3461.0	...
1378712	  717.9	  641.4	 3461.0	...
1378713	  718.3	  641.0	 3460.0	...
1378714	  718.6	  640.7	 3459.0	...
1378715	  719.0	  640.6	 3457.0	...
1378716	  718.7	  640.7	 3456.0	...
1378717	  718.4	  640.8	 3455.0	...
1378718	  717.7	  641.1	 3455.0	...
1378719	  717.4	  641.3	 3456.0	...
1378720	  716.9	  640.8	 3459.0	...
1378721	  716.7	  640.1	 3457.0	...
1378722	  716.5	  639.8	 3453.0	...
1378723	  716.5	  640.1	 3449.0	...
1378724	  716.2	  640.5	 3449.0	...
1378725	  715.9	  640.5	 3449.0	...
1378726	  716.1	  640.6	 3450.0	...
1378727	  716.6	  641.3	 3450.0	...
1378728	  717.1	  642.0	 3449.0	...
1378729	  716.9	  642.4	 3448.0	...
1378730	  716.5	  642.2	 3448.0	...
1378731	  716.2	  641.9	 3449.0	...
1378732	  716.2	  641.9	 3450.0	...
1378733	  716.4	  641.9	 3449.0	...
1378734	  717.0	  641.8	 3446.0	...
1378735	  717.6	  641.5	 3444.0	...
1378736	  718.3	  641.0	 3443.0	...
1378737	  718.3	  640.7	 3442.0	...
1378738	  718.1	  640.5	 3441.0	...
1378739	  717.9	  640.0	 3441.0	...
1378740	  717.8	  639.6	 3444.0	...
1378741	  717.4	  639.4	 3448.0	...
1378742	  717.0	  639.6	 3450.0	...
1378743	  716.5	  640.0	 3451.0	...
1378744	  716.4	  640.2	 3451.0	...
1378745	  716.5	  640.2	 3450.0	...
1378746	  717.0	  640.1	 3447.0	...
1378747	  717.5	  639.8	 3443.0	...
1378748	  717.8	  639.6	 3440.0	...
1378749	  717.8	  639.5	 3438.0	...
1378750	  717.8	  639.4	 3437.0	...
1378751	  718.0	  639.3	 3436.0	...
1378752	  718.6	  638.8	 3436.0	...
1378753	  719.3	  638.2	 3436.0	...
1378754	  719.4	  638.0	 3435.0	...
1378755	  719.0	  638.5	 3432.0	...
1378756	  718.8	  638.9	 3429.0	...
1378757	  718.9	  639.2	 3429.0	...
1378758	  719.1	  639.3	 3431.0	...
1378759	  719.2	  640.5	 3433.0	...
1378760	  719.3	  641.6	 3432.0	...
1378761	  719.4	  642.5	 3432.0	...
1378762	  719.5	  642.2	 3431.0	...
1378763	  719.5	  641.7	 3431.0	...
1378764	  719.6	  641.4	 3431.0	...
1378765	  719.6	  641.0	 3431.0	...
1378766	  719.5	  640.7	 3431.0	...
1378767	  719.4	  640.4	 3430.0	...
1378768	  719.3	  640.2	 3429.0	...
EFIX R   1378481	1378768	288	  719.1	  638.5	   3487
SSACC R  1378769
1378769	  719.5	  640.0	 3428.0	...
1378770	  719.8	  639.8	 3428.0	...
1378771	  720.2	  639.6	 3429.0	...
1378772	  721.3	  639.4	 3430.0	...
1378773	  722.7	  639.8	 3431.0	...
1378774	  725.0	  640.8	 3430.0	...
1378775	  727.8	  642.6	 3429.0	...
1378776	  732.9	  643.3	 3427.0	...
1378777	  739.2	  644.4	 3428.0	...
1378778	  746.5	  644.2	 3430.0	...
1378779	  753.5	  644.2	 3432.0	...
1378780	  760.0	  643.0	 3432.0	...
1378781	  765.9	  642.0	 3432.0	...
1378782	  771.0	  641.1	 3432.0	...
1378783	  774.6	  640.3	 3431.0	...
1378784	  777.3	  639.4	 3428.0	...
1378785	  779.2	  638.2	 3422.0	...
1378786	  781.3	  637.0	 3417.0	...
1378787	  782.6	  636.3	 3415.0	...
1378788	  783.8	  635.3	 3415.0	...
ESACC R  1378769	1378788	20	  719.5	  640.0	  783.8	  635.3	   1.38	    120
SFIX R   1378789
1378789	  784.9	  634.3	 3416.0	...
1378790	  785.6	  633.2	 3417.0	...
1378791	  785.9	  633.1	 3417.0	...
1378792	  785.6	  633.0	 3417.0	...
1378793	  785.3	  633.0	 3415.0	...
1378794	  784.7	  633.0	 3413.0	...
1378795	  783.6	  633.1	 3412.0	...
1378796	  782.1	  633.2	 3412.0	...
1378797	  780.3	  633.3	 3412.0	...
1378798	  778.9	  633.2	 3411.0	...
1378799	  777.8	  632.7	 3411.0	...
1378800	  777.0	  632.1	 3412.0	...
1378801	  776.6	  631.5	 3412.0	...
1378802	  776.4	  631.1	 3412.0	...
1378803	  775.9	  631.0	 3412.0	...
1378804	  775.2	  630.8	 3417.0	...
1378805	  774.5	  631.0	 3423.0	...
1378806	  774.2	  631.3	 3427.0	...
1378807	  774.1	  631.8	 3427.0	...
1378808	  774.2	  632.4	 3426.0	...
1378809	  774.3	  632.8	 3426.0	...
1378810	  774.3	  633.2	 3426.0	...
1378811	  774.1	  633.3	 3424.0	...
1378812	  773.9	  633.0	 3421.0	...
1378813	  773.5	  632.4	 3419.0	...
1378814	  773.4	  632.0	 3420.0	...
1378815	  773.1	  632.0	 3421.0	...
1378816	  773.1	  632.1	 3422.0	...
1378817	  773.3	  632.2	 3422.0	...
1378818	  773.7	  632.3	 3422.0	...
1378819	  774.1	  632.6	 3422.0	...
1378820	  774.4	  632.7	 3423.0	...
1378821	  774.6	  632.7	 3424.0	...
1378822	  774.5	  632.9	 3420.0	...
1378823	  774.2	  633.4	 3416.0	...
1378824	  773.8	  634.6	 3412.0	...
1378825	  773.7	  635.4	 3412.0	...
1378826	  773.8	  635.6	 3412.0	...
1378827	  773.8	  635.2	 3412.0	...
1378828	  773.9	  634.9	 3412.0	...
1378829	  773.7	  635.1	 3412.0	...
1378830	  773.7	  635.3	 3411.0	...
1378831	  773.6	  635.2	 3411.0	...
1378832	  773.5	  634.7	 3411.0	...
1378833	  773.2	  634.4	 3411.0	...
1378834	  773.0	  634.7	 3412.0	...
1378835	  773.0	  635.7	 3412.0	...
1378836	  772.8	  636.5	 3411.0	...
1378837	  772.7	  637.0	 3412.0	...
1378838	  772.6	  637.0	 3414.0	...
1378839	  773.0	  636.3	 3415.0	...
1378840	  773.4	  635.7	 3412.0	...
1378841	  773.6	  635.2	 3410.0	...
1378842	  773.6	  635.3	 3409.0	...
1378843	  773.5	  635.0	 3409.0	...
1378844	  773.4	  634.7	 3410.0	...
1378845	  773.4	  634.6	 3410.0	...
1378846	  773.4	  635.0	 3409.0	...
1378847	  773.5	  635.3	 3409.0	...
1378848	  773.6	  635.3	 3412.0	...
1378849	  773.6	  635.3	 3416.0	...
1378850	  773.7	  635.3	 3419.0	...
1378851	  773.7	  635.3	 3419.0	...
1378852	  773.8	  635.0	 3414.0	...
1378853	  773.9	  634.6	 3409.0	...
1378854	  773.8	  634.3	 3405.0	...
1378855	  773.6	  634.6	 3405.0	...
1378856	  773.2	  635.0	 3405.0	...
1378857	  773.0	  635.3	 3405.0	...
1378858	  772.9	  635.3	 3405.0	...
1378859	  772.8	  635.3	 3405.0	...
1378860	  772.6	  635.5	 3407.0	...
1378861	  772.6	  635.8	 3409.0	...
1378862	  772.7	  636.0	 3410.0	...
1378863	  772.7	  636.1	 3410.0	...
1378864	  772.6	  636.1	 3410.0	...
1378865	  772.7	  636.1	 3410.0	...
1378866	  773.0	  636.0	 3408.0	...
1378867	  773.3	  636.0	 3407.0	...
1378868	  773.4	  636.0	 3405.0	...
1378869	  773.4	  636.0	 3404.0	...
1378870	  773.2	  636.0	 3403.0	...
1378871	  773.0	  636.0	 3403.0	...
1378872	  772.8	  635.9	 3402.0	...
1378873	  773.0	  635.5	 3403.0	...
1378874	  773.5	  635.3	 3404.0	...
1378875	  774.3	  635.0	 3404.0	...
1378876	  775.0	  635.0	 3403.0	...
1378877	  775.5	  634.8	 3400.0	...
1378878	  775.8	  634.6	 3398.0	...
1378879	  776.1	  634.4	 3396.0	...
1378880	  776.3	  634.4	 3397.0	...
1378881	  776.2	  634.5	 3396.0	...
1378882	  776.2	  634.7	 3394.0	...
1378883	  776.4	  634.6	 3392.0	...
1378884	  776.7	  634.6	 3392.0	...
1378885	  777.1	  634.6	 3395.0	...
1378886	  777.1	  634.9	 3397.0	...
1378887	  777.1	  634.9	 3400.0	...
1378888	  776.9	  635.1	 3398.0	...
1378889	  776.5	  635.3	 3396.0	...
1378890	  776.3	  635.5	 3394.0	...
1378891	  776.3	  635.4	 3396.0	...
1378892	  776.5	  635.2	 3397.0	...
1378893	  776.7	  635.1	 3399.0	...
1378894	  776.6	  635.1	 3399.0	...
1378895	  776.4	  635.4	 3399.0	...
1378896	  775.8	  635.9	 3400.0	...
1378897	  775.2	  636.5	 3400.0	...
1378898	  774.8	  636.9	 3401.0	...
1378899	  774.8	  637.1	 3401.0	...
1378900	  774.8	  637.2	 3401.0	...
1378901	  775.2	  637.5	 3400.0	...
1378902	  775.6	  637.8	 3400.0	...
1378903	  776.0	  638.1	 3399.0	...
1378904	  775.9	  638.0	 3399.0	...
1378905	  775.5	  637.5	 3397.0	...
1378906	  775.1	  637.0	 3395.0	...
1378907	  774.8	  636.7	 3393.0	...
1378908	  775.3	  636.8	 3393.0	...
1378909	  775.8	  636.7	 3393.0	...
1378910	  776.0	  636.3	 3394.0	...
1378911	  775.8	  635.9	 3395.0	...
1378912	  775.6	  635.8	 3396.0	...
1378913	  775.3	  636.0	 3397.0	...
1378914	  774.9	  636.2	 3397.0	...
1378915	  774.4	  636.2	 3396.0	...
1378916	  774.1	  636.2	 3396.0	...
1378917	  773.7	  636.3	 3396.0	...
1378918	  773.7	  636.3	 3395.0	...
1378919	  773.9	  636.2	 3394.0	...
1378920	  774.2	  636.0	 3392.0	...
1378921	  774.2	  636.0	 3392.0	...
1378922	  774.3	  635.9	 3392.0	...
1378923	  774.8	  635.3	 3392.0	...
1378924	  775.3	  634.8	 3388.0	...
1378925	  775.7	  634.8	 3384.0	...
1378926	  775.5	  635.3	 3379.0	...
1378927	  775.6	  635.7	 3379.0	...
1378928	  775.9	  635.6	 3377.0	...
1378929	  776.2	  635.4	 3375.0	...
1378930	  776.2	  635.3	 3376.0	...
1378931	  776.2	  635.1	 3380.0	...
1378932	  776.4	  634.7	 3384.0	...
1378933	  776.7	  634.2	 3384.0	...
1378934	  777.0	  633.9	 3384.0	...
1378935	  777.0	  633.7	 3384.0	...
1378936	  777.0	  634.1	 3384.0	...
1378937	  777.1	  634.4	 3385.0	...
1378938	  777.1	  634.7	 3387.0	...
1378939	  777.1	  634.6	 3388.0	...
1378940	  777.0	  634.9	 3387.0	...
1378941	  776.8	  635.2	 3386.0	...
1378942	  776.6	  635.7	 3386.0	...
1378943	  776.5	  635.8	 3387.0	...
1378944	  776.4	  636.0	 3385.0	...
1378945	  776.4	  636.1	 3383.0	...
1378946	  776.2	  636.1	 3381.0	...
1378947	  776.0	  636.2	 3381.0	...
1378948	  775.7	  636.1	 3382.0	...
1378949	  775.7	  636.1	 3384.0	...
1378950	  775.8	  636.2	 3384.0	...
1378951	  775.8	  636.3	 3383.0	...
1378952	  775.8	  636.3	 3382.0	...
1378953	  775.8	  636.1	 3382.0	...
1378954	  775.5	  636.0	 3380.0	...
1378955	  775.4	  636.1	 3379.0	...
1378956	  775.2	  636.2	 3378.0	...
1378957	  775.1	  636.3	 3378.0	...
1378958	  774.7	  636.3	 3378.0	...
1378959	  774.5	  636.3	 3378.0	...
1378960	  774.7	  636.3	 3378.0	...
1378961	  774.9	  636.2	 3378.0	...
1378962	  774.8	  636.0	 3379.0	...
1378963	  774.6	  635.8	 3381.0	...
1378964	  774.5	  635.6	 3382.0	...
1378965	  774.6	  635.5	 3380.0	...
1378966	  774.8	  635.3	 3378.0	...
1378967	  774.8	  635.0	 3377.0	...
1378968	  774.9	  634.7	 3377.0	...
1378969	  774.7	  634.6	 3377.0	...
1378970	  774.3	  634.6	 3375.0	...
1378971	  774.5	  634.9	 3373.0	...
1378972	  775.1	  635.0	 3370.0	...
1378973	  775.6	  635.2	 3369.0	...
1378974	  775.6	  635.3	 3369.0	...
1378975	  775.6	  635.6	 3368.0	...
1378976	  775.8	  635.7	 3368.0	...
1378977	  775.9	  635.8	 3364.0	...
1378978	  775.8	  635.9	 3361.0	...
1378979	  775.8	  636.1	 3360.0	...
1378980	  775.7	  636.3	 3363.0	...
1378981	  775.8	  636.3	 3364.0	...
1378982	  776.0	  636.3	 3362.0	...
1378983	  776.2	  636.2	 3359.0	...
1378984	  776.3	  636.0	 3359.0	...
1378985	  776.5	  635.6	 3359.0	...
1378986	  776.6	  635.2	 3359.0	...
1378987	  776.7	  634.8	 3359.0	...
1378988	  777.3	  634.3	 3359.0	...
1378989	  777.8	  633.6	 3358.0	...
1378990	  777.5	  633.1	 3359.0	...
1378991	  776.7	  633.0	 3361.0	...
1378992	  775.6	  633.3	 3363.0	...
1378993	  775.3	  633.6	 3366.0	...
1378994	  775.6	  633.7	 3370.0	...
1378995	  776.1	  633.5	 3370.0	...
1378996	  776.5	  633.2	 3367.0	...
MSG	1378997 0000 _ Experiment Start
1378997	  776.2	  633.3	 3363.0	...
1378998	  775.8	  633.5	 3362.0	...
1378999	  775.6	  633.8	 3361.0	...
1379000	  775.6	  633.9	 3360.0	...
1379001	  775.9	  634.0	 3359.0	...
1379002	  776.2	  633.9	 3357.0	...
1379003	  776.0	  634.0	 3358.0	...
1379004	  775.6	  634.2	 3359.0	...
1379005	  774.9	  633.6	 3361.0	...
1379006	  774.6	  632.8	 3361.0	...
1379007	  774.4	  632.3	 3363.0	...
1379008	  774.6	  632.5	 3363.0	...
1379009	  774.7	  633.0	 3362.0	...
1379010	  774.7	  633.3	 3361.0	...
1379011	  774.6	  633.5	 3360.0	...
1379012	  774.7	  634.2	 3360.0	...
1379013	  774.9	  634.8	 3360.0	...
1379014	  774.7	  635.4	 3361.0	...
1379015	  774.5	  635.4	 3360.0	...
1379016	  774.3	  635.5	 3358.0	...
1379017	  774.3	  635.5	 3357.0	...
1379018	  774.1	  635.1	 3355.0	...
1379019	  774.0	  634.7	 3353.0	...
1379020	  774.5	  634.1	 3352.0	...
1379021	  775.1	  633.9	 3351.0	...
1379022	  775.8	  634.0	 3348.0	...
1379023	  775.5	  634.4	 3346.0	...
1379024	  775.3	  634.6	 3347.0	...
1379025	  774.7	  634.5	 3350.0	...
1379026	  774.5	  634.5	 3354.0	...
1379027	  774.4	  634.8	 3354.0	...
1379028	  774.5	  635.0	 3354.0	...
1379029	  774.6	  635.0	 3353.0	...
1379030	  774.6	  635.0	 3352.0	...
1379031	  774.7	  635.1	 3352.0	...
1379032	  774.8	  635.1	 3351.0	...
1379033	  774.6	  635.3	 3352.0	...
1379034	  774.5	  635.4	 3352.0	...
1379035	  774.4	  635.5	 3351.0	...
1379036	  774.7	  635.5	 3351.0	...
1379037	  775.0	  635.4	 3351.0	...
1379038	  775.2	  635.1	 3351.0	...
1379039	  775.2	  634.9	 3353.0	...
1379040	  775.3	  634.8	 3355.0	...
1379041	  775.4	  634.8	 3357.0	...
1379042	  775.5	  634.7	 3358.0	...
1379043	  775.6	  634.7	 3357.0	...
1379044	  775.7	  634.9	 3357.0	...
1379045	  775.7	  635.1	 3357.0	...
1379046	  775.3	  635.4	 3356.0	...
1379047	  774.7	  635.4	 3357.0	...
1379048	  774.2	  635.4	 3358.0	...
1379049	  774.3	  635.3	 3360.0	...
1379050	  774.3	  635.4	 3360.0	...
1379051	  774.2	  635.2	 3360.0	...
1379052	  773.9	  635.0	 3360.0	...
1379053	  773.7	  635.0	 3358.0	...
1379054	  773.6	  635.3	 3356.0	...
1379055	  773.7	  635.4	 3354.0	...
1379056	  773.8	  635.3	 3355.0	...
1379057	  773.9	  635.5	 3356.0	...
1379058	  773.9	  635.7	 3355.0	...
1379059	  774.1	  635.9	 3353.0	...
1379060	  774.3	  635.9	 3352.0	...
1379061	  774.3	  635.8	 3352.0	...
1379062	  774.1	  635.7	 3352.0	...
1379063	  773.9	  635.6	 3354.0	...
1379064	  773.8	  635.5	 3354.0	...
1379065	  774.0	  635.3	 3355.0	...
1379066	  774.4	  635.5	 3355.0	...
1379067	  774.9	  635.6	 3358.0	...
1379068	  775.1	  635.8	 3361.0	...
1379069	  775.3	  635.7	 3361.0	...
EFIX R   1378789	1379069	281	  775.2	  634.9	   3386
SSACC R  1379070
1379070	  775.2	  635.7	 3361.0	...
1379071	  774.7	  635.8	 3361.0	...
1379072	  773.1	  636.0	 3361.0	...
1379073	  770.7	  636.3	 3360.0	...
1379074	  767.6	  636.0	 3359.0	...
1379075	  764.1	  635.5	 3358.0	...
1379076	  759.5	  634.5	 3358.0	...
1379077	  754.5	  634.1	 3359.0	...
1379078	  748.2	  634.2	 3362.0	...
1379079	  741.7	  634.3	 3366.0	...
1379080	  734.3	  633.3	 3370.0	...
1379081	  727.8	  632.1	 3373.0	...
1379082	  721.5	  631.4	 3375.0	...
1379083	  715.7	  631.8	 3375.0	...
1379084	  710.2	  630.8	 3374.0	...
1379085	  706.2	  629.9	 3374.0	...
1379086	  702.7	  629.8	 3373.0	...
1379087	  700.7	  630.8	 3373.0	...
1379088	  699.2	  631.8	 3376.0	...
1379089	  699.1	  632.0	 3379.0	...
1379090	  699.8	  632.0	 3381.0	...
ESACC R  1379070	1379090	21	  775.2	  635.7	  699.8	  632.0	   1.61	    128
SFIX R   1379091
1379091	  700.8	  632.2	 3381.0	...
1379092	  702.3	  632.2	 3379.0	...
1379093	  703.2	  633.1	 3378.0	...
1379094	  704.2	  633.9	 3377.0	...
1379095	  705.6	  634.5	 3377.0	...
1379096	  706.7	  634.3	 3377.0	...
1379097	  708.8	  634.2	 3378.0	...
1379098	  709.9	  634.1	 3377.0	...
1379099	  711.0	  633.9	 3377.0	...
1379100	  711.0	  633.6	 3375.0	...
1379101	  711.4	  632.5	 3374.0	...
1379102	  712.3	  631.5	 3373.0	...
1379103	  713.2	  630.2	 3374.0	...
1379104	  713.7	  629.7	 3375.0	...
1379105	  713.7	  629.5	 3374.0	...
1379106	  713.9	  629.9	 3372.0	...
1379107	  714.3	  630.9	 3370.0	...
1379108	  714.7	  631.5	 3370.0	...
1379109	  715.1	  631.9	 3371.0	...
1379110	  715.2	  631.7	 3374.0	...
1379111	  715.3	  631.5	 3377.0	...
1379112	  715.2	  631.6	 3377.0	...
1379113	  715.0	  631.8	 3373.0	...
1379114	  715.0	  632.7	 3370.0	...
1379115	  715.0	  633.5	 3369.0	...
1379116	  715.1	  633.7	 3371.0	...
1379117	  715.1	  633.2	 3373.0	...
1379118	  715.1	  632.8	 3373.0	...
1379119	  715.3	  632.9	 3370.0	...
1379120	  715.5	  633.2	 3367.0	...
1379121	  715.7	  633.5	 3367.0	...
1379122	  715.6	  633.0	 3367.0	...
1379123	  715.6	  632.2	 3367.0	...
1379124	  715.3	  631.7	 3366.0	...
1379125	  715.0	  632.3	 3366.0	...
1379126	  714.7	  633.0	 3366.0	...
1379127	  714.8	  633.5	 3366.0	...
1379128	  714.9	  633.5	 3365.0	...
1379129	  714.8	  633.3	 3364.0	...
1379130	  715.2	  632.9	 3365.0	...
1379131	  715.6	  632.7	 3367.0	...
1379132	  716.1	  633.0	 3367.0	...
1379133	  716.1	  633.5	 3367.0	...
1379134	  716.1	  634.0	 3366.0	...
1379135	  715.8	  634.1	 3367.0	...
1379136	  715.6	  634.2	 3366.0	...
1379137	  715.4	  634.3	 3365.0	...
1379138	  715.3	  634.3	 3365.0	...
1379139	  715.4	  634.8	 3365.0	...
1379140	  715.6	  635.4	 3366.0	...
1379141	  715.6	  635.3	 3366.0	...
1379142	  715.5	  634.6	 3366.0	...
1379143	  715.5	  633.8	 3367.0	...
1379144	  715.4	  633.7	 3368.0	...
1379145	  715.3	  634.1	 3370.0	...
1379146	  715.0	  634.6	 3371.0	...
1379147	  714.8	  635.0	 3371.0	...
1379148	  714.8	  635.1	 3371.0	...
1379149	  715.0	  635.3	 3368.0	...
1379150	  715.5	  635.4	 3367.0	...
1379151	  715.8	  635.0	 3365.0	...
1379152	  715.9	  634.5	 3365.0	...
1379153	  715.9	  634.0	 3365.0	...
1379154	  715.9	  634.2	 3365.0	...
1379155	  715.9	  634.5	 3366.0	...
1379156	  716.0	  633.9	 3366.0	...
1379157	  715.9	  633.1	 3366.0	...
1379158	  715.8	  632.6	 3366.0	...
1379159	  715.9	  633.1	 3365.0	...
1379160	  716.1	  633.3	 3365.0	...
1379161	  716.3	  633.3	 3364.0	...
1379162	  716.3	  633.4	 3363.0	...
1379163	  716.0	  633.9	 3361.0	...
1379164	  715.7	  634.3	 3364.0	...
1379165	  715.4	  634.5	 3367.0	...
1379166	  715.4	  634.5	 3370.0	...
1379167	  715.4	  634.6	 3371.0	...
1379168	  715.4	  634.5	 3371.0	...
1379169	  715.3	  634.5	 3369.0	...
1379170	  715.3	  634.5	 3367.0	...
1379171	  715.6	  634.4	 3365.0	...
1379172	  715.9	  634.1	 3366.0	...
1379173	  716.1	  633.4	 3367.0	...
1379174	  716.1	  632.9	 3369.0	...
1379175	  716.2	  633.0	 3370.0	...
1379176	  716.4	  633.5	 3371.0	...
1379177	  716.7	  633.8	 3371.0	...
1379178	  716.2	  633.7	 3370.0	...
1379179	  715.6	  634.2	 3369.0	...
1379180	  714.9	  634.4	 3368.0	...
1379181	  715.1	  634.5	 3368.0	...
1379182	  715.3	  634.2	 3369.0	...
1379183	  715.4	  634.3	 3369.0	...
1379184	  715.4	  634.2	 3370.0	...
1379185	  714.9	  634.1	 3371.0	...
1379186	  714.4	  633.9	 3371.0	...
1379187	  714.0	  634.3	 3373.0	...
1379188	  714.3	  634.8	 3372.0	...
1379189	  714.6	  635.2	 3376.0	...
1379190	  714.6	  635.0	 3379.0	...
1379191	  714.3	  635.0	 3383.0	...
1379192	  714.0	  635.1	 3383.0	...
1379193	  713.9	  635.1	 3383.0	...
1379194	  713.6	  635.0	 3383.0	...
1379195	  713.4	  634.9	 3382.0	...
1379196	  713.1	  634.9	 3382.0	...
1379197	  713.1	  634.9	 3381.0	...
1379198	  713.1	  635.1	 3381.0	...
1379199	  712.9	  635.2	 3381.0	...
1379200	  713.0	  635.1	 3384.0	...
1379201	  713.0	  634.7	 3387.0	...
1379202	  713.2	  634.5	 3391.0	...
1379203	  713.2	  634.5	 3391.0	...
1379204	  713.2	  634.4	 3391.0	...
1379205	  713.2	  634.1	 3389.0	...
1379206	  713.3	  633.8	 3387.0	...
1379207	  713.0	  633.8	 3385.0	...
1379208	  712.6	  633.8	 3386.0	...
1379209	  712.1	  633.8	 3389.0	...
MSG	1379210 0000 _ Number On
1379210	  712.0	  634.0	 3392.0	...
1379211	  711.9	  634.2	 3393.0	...
1379212	  711.9	  634.4	 3393.0	...
1379213	  711.8	  634.5	 3392.0	...
1379214	  712.0	  634.0	 3391.0	...
1379215	  712.1	  633.3	 3391.0	...
1379216	  712.2	  632.7	 3391.0	...
1379217	  712.2	  632.5	 3393.0	...
1379218	  712.2	  632.5	 3395.0	...
1379219	  712.3	  632.4	 3397.0	...
1379220	  712.5	  632.1	 3397.0	...
1379221	  712.7	  631.8	 3399.0	...
1379222	  712.8	  632.3	 3400.0	...
1379223	  712.9	  632.9	 3400.0	...
1379224	  712.6	  633.1	 3398.0	...
1379225	  712.2	  632.7	 3397.0	...
1379226	  712.0	  632.3	 3397.0	...
1379227	  712.0	  632.3	 3399.0	...
1379228	  712.1	  632.2	 3400.0	...
1379229	  712.2	  632.1	 3402.0	...
1379230	  712.2	  631.9	 3403.0	...
1379231	  712.3	  631.9	 3404.0	...
1379232	  712.3	  632.1	 3406.0	...
1379233	  712.4	  632.4	 3407.0	...
1379234	  712.5	  632.5	 3407.0	...
1379235	  712.6	  632.6	 3407.0	...
1379236	  712.6	  632.5	 3409.0	...
1379237	  712.5	  632.4	 3411.0	...
1379238	  712.5	  632.4	 3412.0	...
1379239	  712.7	  632.6	 3411.0	...
1379240	  712.9	  632.8	 3410.0	...
1379241	  712.9	  632.9	 3410.0	...
1379242	  712.8	  632.8	 3410.0	...
1379243	  712.8	  632.8	 3410.0	...
1379244	  712.7	  632.7	 3408.0	...
1379245	  712.4	  632.8	 3405.0	...
1379246	  712.3	  632.8	 3407.0	...
1379247	  712.3	  632.8	 3412.0	...
1379248	  712.5	  632.8	 3416.0	...
1379249	  712.6	  632.8	 3415.0	...
1379250	  712.6	  633.0	 3413.0	...
1379251	  712.6	  633.2	 3412.0	...
1379252	  712.7	  633.4	 3412.0	...
1379253	  712.7	  633.8	 3412.0	...
1379254	  712.8	  633.9	 3412.0	...
1379255	  713.0	  634.0	 3412.0	...
1379256	  713.1	  633.9	 3412.0	...
1379257	  713.1	  633.9	 3411.0	...
1379258	  713.1	  634.0	 3409.0	...
1379259	  713.1	  634.4	 3409.0	...
1379260	  713.2	  634.9	 3410.0	...
1379261	  713.3	  635.4	 3411.0	...
1379262	  713.3	  635.6	 3411.0	...
1379263	  713.4	  635.6	 3411.0	...
1379264	  713.3	  635.7	 3412.0	...
1379265	  713.5	  635.7	 3414.0	...
1379266	  713.6	  635.6	 3416.0	...
1379267	  713.9	  635.6	 3417.0	...
1379268	  714.0	  635.4	 3418.0	...
1379269	  714.1	  635.2	 3418.0	...
1379270	  714.2	  635.0	 3418.0	...
1379271	  714.7	  634.5	 3419.0	...
1379272	  715.3	  633.9	 3420.0	...
1379273	  715.8	  633.4	 3422.0	...
1379274	  715.6	  633.1	 3423.0	...
1379275	  715.4	  632.5	 3426.0	...
1379276	  715.1	  632.0	 3429.0	...
1379277	  715.0	  631.9	 3428.0	...
1379278	  714.9	  632.6	 3427.0	...
1379279	  714.5	  633.5	 3424.0	...
1379280	  714.1	  633.9	 3424.0	...
1379281	  713.5	  634.1	 3426.0	...
1379282	  713.3	  634.0	 3430.0	...
1379283	  713.1	  634.0	 3434.0	...
1379284	  713.2	  633.9	 3435.0	...
1379285	  713.4	  634.1	 3434.0	...
1379286	  713.4	  634.3	 3434.0	...
1379287	  713.2	  634.0	 3434.0	...
1379288	  713.3	  633.5	 3434.0	...
1379289	  713.5	  633.0	 3436.0	...
1379290	  713.4	  633.0	 3439.0	...
1379291	  713.3	  633.8	 3441.0	...
1379292	  713.2	  635.1	 3442.0	...
1379293	  713.4	  636.3	 3442.0	...
1379294	  713.2	  636.5	 3443.0	...
1379295	  713.1	  636.3	 3443.0	...
1379296	  712.9	  635.7	 3443.0	...
1379297	  712.8	  635.4	 3444.0	...
1379298	  712.9	  635.2	 3444.0	...
1379299	  713.0	  635.4	 3445.0	...
1379300	  713.5	  635.5	 3445.0	...
1379301	  713.9	  634.9	 3445.0	...
1379302	  714.3	  634.3	 3445.0	...
1379303	  714.3	  634.0	 3445.0	...
1379304	  714.3	  634.6	 3444.0	...
1379305	  714.3	  635.0	 3446.0	...
1379306	  714.3	  635.1	 3449.0	...
1379307	  714.1	  634.9	 3453.0	...
1379308	  714.0	  634.6	 3453.0	...
1379309	  713.8	  634.3	 3452.0	...
1379310	  713.7	  634.6	 3453.0	...
1379311	  713.1	  635.1	 3455.0	...
1379312	  712.5	  635.7	 3459.0	...
1379313	  712.0	  635.8	 3461.0	...
1379314	  712.1	  635.8	 3462.0	...
1379315	  712.3	  635.8	 3461.0	...
1379316	  712.4	  635.8	 3459.0	...
1379317	  712.3	  635.7	 3457.0	...
1379318	  712.3	  635.4	 3456.0	...
1379319	  712.2	  635.1	 3457.0	...
1379320	  712.2	  634.8	 3457.0	...
1379321	  712.2	  634.8	 3457.0	...
1379322	  712.2	  634.8	 3457.0	...
1379323	  712.1	  634.8	 3458.0	...
1379324	  712.1	  634.8	 3459.0	...
1379325	  712.2	  635.0	 3459.0	...
1379326	  712.4	  635.1	 3459.0	...
1379327	  712.6	  634.7	 3458.0	...
1379328	  712.6	  634.2	 3458.0	...
1379329	  712.6	  633.6	 3457.0	...
1379330	  712.7	  633.5	 3456.0	...
1379331	  712.9	  633.9	 3455.0	...
1379332	  713.1	  634.1	 3455.0	...
1379333	  713.3	  634.3	 3455.0	...
1379334	  713.3	  634.2	 3455.0	...
1379335	  713.2	  634.2	 3455.0	...
1379336	  713.0	  634.8	 3454.0	...
1379337	  712.8	  635.3	 3454.0	...
1379338	  712.7	  635.8	 3454.0	...
1379339	  712.3	  635.8	 3455.0	...
1379340	  711.9	  635.5	 3458.0	...
1379341	  711.7	  635.2	 3461.0	...
1379342	  712.0	  635.1	 3463.0	...
1379343	  712.3	  635.3	 3465.0	...
1379344	  712.5	  635.4	 3466.0	...
1379345	  712.6	  635.3	 3467.0	...
1379346	  712.7	  635.2	 3468.0	...
1379347	  712.3	  635.3	 3469.0	...
1379348	  712.0	  635.6	 3470.0	...
1379349	  711.9	  636.1	 3470.0	...
1379350	  712.0	  636.4	 3469.0	...
1379351	  712.1	  637.0	 3469.0	...
1379352	  712.0	  637.4	 3470.0	...
1379353	  712.0	  637.6	 3472.0	...
1379354	  711.9	  637.7	 3472.0	...
1379355	  711.7	  637.6	 3472.0	...
1379356	  711.6	  637.5	 3473.0	...
1379357	  711.6	  637.3	 3474.0	...
1379358	  711.5	  636.9	 3473.0	...
1379359	  711.4	  636.6	 3471.0	...
1379360	  710.9	  636.6	 3469.0	...
1379361	  710.6	  636.7	 3469.0	...
1379362	  710.3	  636.9	 3472.0	...
1379363	  710.3	  637.1	 3476.0	...
1379364	  710.2	  637.9	 3480.0	...
1379365	  710.2	  638.6	 3480.0	...
1379366	  710.2	  638.9	 3481.0	...
1379367	  710.1	  638.5	 3482.0	...
1379368	  710.3	  638.4	 3483.0	...
1379369	  710.6	  638.4	 3483.0	...
1379370	  711.0	  638.7	 3483.0	...
1379371	  711.2	  638.6	 3482.0	...
1379372	  711.2	  637.8	 3481.0	...
1379373	  711.1	  637.1	 3480.0	...
1379374	  711.3	  636.5	 3482.0	...
1379375	  711.4	  636.4	 3483.0	...
1379376	  711.0	  636.4	 3484.0	...
1379377	  710.4	  636.3	 3483.0	...
1379378	  710.1	  636.4	 3482.0	...
1379379	  710.3	  636.4	 3481.0	...
1379380	  710.5	  636.4	 3480.0	...
1379381	  710.5	  636.3	 3480.0	...
1379382	  710.5	  636.2	 3482.0	...
1379383	  710.4	  636.4	 3484.0	...
1379384	  710.3	  636.6	 3485.0	...
1379385	  710.2	  636.8	 3486.0	...
1379386	  710.1	  636.7	 3487.0	...
1379387	  710.3	  636.8	 3488.0	...
1379388	  710.7	  636.9	 3489.0	...
1379389	  711.4	  636.8	 3488.0	...
1379390	  711.8	  636.8	 3486.0	...
1379391	  712.2	  636.8	 3484.0	...
1379392	  712.2	  636.9	 3484.0	...
1379393	  713.1	  636.7	 3486.0	...
1379394	  714.0	  637.5	 3489.0	...
EFIX R   1379091	1379394	304	  713.2	  634.4	   3415
SSACC R  1379395
1379395	  715.0	  638.5	 3491.0	...
1379396	  716.2	  639.3	 3491.0	...
1379397	  717.9	  639.0	 3493.0	...
1379398	  720.8	  638.7	 3494.0	...
1379399	  723.5	  638.5	 3493.0	...
1379400	  727.0	  638.4	 3488.0	...
1379401	  730.0	  638.6	 3485.0	...
1379402	  733.2	  638.7	 3484.0	...
1379403	  736.8	  638.8	 3484.0	...
1379404	  739.9	  639.3	 3481.0	...
1379405	  742.5	  640.4	 3477.0	...
1379406	  744.2	  642.3	 3474.0	...
1379407	  745.8	  643.4	 3471.0	...
ESACC R  1379395	1379407	13	  715.0	  638.5	  745.8	  643.4	   0.67	     63
SFIX R   1379408
1379408	  746.7	  644.2	 3469.0	...
1379409	  747.1	  644.4	 3469.0	...
1379410	  747.4	  645.2	 3470.0	...
1379411	  747.7	  646.2	 3471.0	...
1379412	  747.6	  647.0	 3471.0	...
1379413	  747.3	  647.1	 3471.0	...
1379414	  746.8	  647.3	 3473.0	...
1379415	  745.8	  647.5	 3475.0	...
1379416	  745.0	  647.6	 3478.0	...
1379417	  744.3	  647.4	 3478.0	...
1379418	  744.1	  647.0	 3478.0	...
1379419	  744.3	  646.6	 3477.0	...
1379420	  744.6	  646.5	 3478.0	...
1379421	  745.0	  646.3	 3479.0	...
1379422	  745.0	  646.1	 3480.0	...
1379423	  745.0	  645.7	 3480.0	...
1379424	  744.4	  646.0	 3479.0	...
1379425	  743.8	  646.5	 3479.0	...
1379426	  743.2	  647.2	 3480.0	...
1379427	  743.1	  647.4	 3480.0	...
1379428	  743.1	  647.2	 3480.0	...
1379429	  742.7	  647.2	 3479.0	...
1379430	  742.3	  647.4	 3480.0	...
1379431	  742.0	  647.6	 3481.0	...
1379432	  742.4	  647.4	 3481.0	...
1379433	  742.9	  646.9	 3480.0	...
1379434	  743.5	  646.3	 3480.0	...
1379435	  743.7	  646.4	 3481.0	...
1379436	  743.8	  646.6	 3479.0	...
1379437	  743.7	  646.8	 3476.0	...
1379438	  743.7	  646.6	 3473.0	...
1379439	  743.6	  646.4	 3473.0	...
1379440	  743.6	  646.4	 3474.0	...
1379441	  743.5	  646.4	 3474.0	...
1379442	  743.4	  646.3	 3475.0	...
1379443	  743.8	  646.2	 3477.0	...
1379444	  744.2	  646.1	 3476.0	...
1379445	  744.6	  646.0	 3475.0	...
1379446	  744.5	  646.1	 3474.0	...
1379447	  744.5	  646.3	 3473.0	...
1379448	  744.4	  646.2	 3472.0	...
1379449	  744.5	  646.2	 3472.0	...
1379450	  744.5	  646.1	 3471.0	...
1379451	  744.1	  646.3	 3470.0	...
1379452	  743.5	  646.5	 3470.0	...
1379453	  742.9	  646.2	 3471.0	...
1379454	  742.6	  645.9	 3473.0	...
1379455	  742.3	  645.5	 3473.0	...
1379456	  742.0	  645.5	 3474.0	...
1379457	  742.1	  645.4	 3474.0	...
1379458	  742.4	  645.4	 3474.0	...
1379459	  742.8	  645.3	 3473.0	...
1379460	  742.8	  645.3	 3473.0	...
1379461	  742.9	  645.5	 3474.0	...
1379462	  742.9	  646.5	 3475.0	...
1379463	  742.9	  647.5	 3477.0	...
1379464	  742.8	  648.2	 3477.0	...
1379465	  742.7	  647.4	 3476.0	...
1379466	  742.6	  646.6	 3474.0	...
1379467	  742.5	  646.0	 3477.0	...
1379468	  742.4	  646.1	 3479.0	...
1379469	  742.3	  646.2	 3481.0	...
1379470	  742.2	  646.2	 3481.0	...
1379471	  742.1	  646.2	 3481.0	...
1379472	  742.0	  646.2	 3479.0	...
1379473	  742.0	  646.3	 3476.0	...
1379474	  742.1	  646.3	 3473.0	...
1379475	  742.1	  646.3	 3475.0	...
1379476	  742.1	  646.3	 3478.0	...
1379477	  742.0	  646.5	 3480.0	...
1379478	  742.0	  646.6	 3478.0	...
1379479	  742.4	  646.6	 3476.0	...
1379480	  742.7	  646.6	 3478.0	...
1379481	  743.2	  646.6	 3480.0	...
1379482	  743.3	  646.7	 3480.0	...
1379483	  743.3	  646.7	 3479.0	...
1379484	  743.2	  646.6	 3478.0	...
1379485	  743.2	  646.5	 3478.0	...
1379486	  743.3	  646.5	 3478.0	...
1379487	  743.5	  646.6	 3479.0	...
1379488	  743.6	  646.7	 3479.0	...
1379489	  743.6	  646.8	 3478.0	...
1379490	  743.6	  646.8	 3478.0	...
1379491	  743.0	  646.9	 3479.0	...
1379492	  742.4	  647.1	 3480.0	...
1379493	  741.9	  646.7	 3482.0	...
1379494	  742.0	  646.1	 3482.0	...
1379495	  742.2	  646.2	 3482.0	...
1379496	  742.2	  646.9	 3482.0	...
1379497	  742.1	  647.7	 3482.0	...
1379498	  742.4	  647.7	 3482.0	...
1379499	  742.9	  647.9	 3482.0	...
1379500	  743.3	  648.0	 3482.0	...
1379501	  743.2	  647.8	 3483.0	...
1379502	  743.1	  646.9	 3483.0	...
1379503	  743.0	  646.0	 3484.0	...
1379504	  743.0	  645.8	 3484.0	...
1379505	  743.1	  646.1	 3484.0	...
1379506	  743.2	  646.1	 3485.0	...
1379507	  743.3	  645.7	 3487.0	...
1379508	  743.2	  645.8	 3489.0	...
1379509	  743.3	  646.1	 3488.0	...
1379510	  743.4	  646.4	 3487.0	...
1379511	  743.4	  646.1	 3486.0	...
MSG	1379512 0000 _ Number Off
1379512	  743.4	  645.8	 3487.0	...
1379513	  743.5	  646.1	 3488.0	...
1379514	  743.6	  646.6	 3489.0	...
1379515	  743.3	  647.1	 3490.0	...
1379516	  743.0	  647.2	 3488.0	...
1379517	  742.7	  647.4	 3486.0	...
1379518	  742.7	  647.7	 3486.0	...
1379519	  742.8	  648.0	 3488.0	...
1379520	  742.6	  648.3	 3491.0	...
1379521	  742.3	  647.8	 3492.0	...
1379522	  742.0	  647.4	 3494.0	...
1379523	  741.9	  646.9	 3495.0	...
1379524	  742.3	  647.1	 3496.0	...
1379525	  742.7	  646.9	 3496.0	...
1379526	  742.9	  646.6	 3496.0	...
1379527	  742.7	  646.5	 3496.0	...
1379528	  742.9	  646.4	 3496.0	...
1379529	  743.2	  646.3	 3496.0	...
1379530	  743.6	  646.3	 3496.0	...
1379531	  743.6	  646.4	 3495.0	...
1379532	  743.4	  646.5	 3495.0	...
1379533	  743.3	  646.5	 3495.0	...
1379534	  743.0	  646.5	 3496.0	...
1379535	  742.9	  646.5	 3496.0	...
1379536	  742.8	  646.7	 3496.0	...
1379537	  742.8	  646.7	 3497.0	...
1379538	  742.7	  646.8	 3499.0	...
1379539	  742.5	  646.8	 3501.0	...
1379540	  742.3	  646.8	 3504.0	...
1379541	  742.1	  646.6	 3504.0	...
1379542	  742.1	  646.4	 3505.0	...
1379543	  742.0	  646.2	 3505.0	...
1379544	  742.0	  646.3	 3505.0	...
1379545	  741.9	  646.6	 3505.0	...
1379546	  741.9	  646.6	 3505.0	...
1379547	  741.8	  646.6	 3504.0	...
1379548	  741.9	  646.5	 3504.0	...
1379549	  742.2	  646.4	 3504.0	...
1379550	  742.6	  646.1	 3505.0	...
1379551	  742.6	  645.9	 3505.0	...
1379552	  742.5	  645.7	 3505.0	...
1379553	  742.6	  645.6	 3505.0	...
1379554	  742.8	  645.6	 3505.0	...
1379555	  742.9	  645.6	 3506.0	...
1379556	  742.8	  645.6	 3506.0	...
1379557	  742.7	  645.7	 3506.0	...
1379558	  742.7	  645.6	 3506.0	...
1379559	  742.5	  645.6	 3506.0	...
1379560	  742.1	  645.5	 3506.0	...
1379561	  741.7	  645.6	 3507.0	...
1379562	  741.8	  646.0	 3508.0	...
1379563	  742.1	  646.4	 3508.0	...
1379564	  742.6	  646.8	 3507.0	...
1379565	  742.7	  646.9	 3507.0	...
1379566	  742.8	  647.0	 3511.0	...
1379567	  742.7	  646.8	 3515.0	...
1379568	  742.8	  646.5	 3518.0	...
1379569	  742.8	  646.2	 3515.0	...
1379570	  743.0	  646.0	 3512.0	...
1379571	  743.2	  645.7	 3511.0	...
1379572	  743.4	  645.4	 3513.0	...
1379573	  743.6	  645.1	 3515.0	...
1379574	  743.9	  644.7	 3515.0	...
1379575	  744.2	  644.4	 3515.0	...
1379576	  744.3	  644.3	 3515.0	...
1379577	  744.3	  645.0	 3516.0	...
1379578	  744.3	  645.8	 3516.0	...
1379579	  744.0	  646.7	 3516.0	...
1379580	  743.6	  646.8	 3515.0	...
1379581	  743.2	  647.0	 3516.0	...
1379582	  743.0	  647.0	 3516.0	...
1379583	  742.7	  647.1	 3517.0	...
1379584	  742.5	  647.0	 3517.0	...
1379585	  742.2	  647.2	 3517.0	...
1379586	  742.1	  647.3	 3517.0	...
1379587	  742.1	  647.5	 3522.0	...
1379588	  742.3	  647.2	 3526.0	...
1379589	  742.5	  646.8	 3531.0	...
1379590	  742.6	  646.6	 3532.0	...
1379591	  742.6	  646.3	 3532.0	...
1379592	  742.1	  646.2	 3531.0	...
1379593	  741.7	  646.1	 3530.0	...
1379594	  741.2	  646.1	 3533.0	...
1379595	  741.3	  646.4	 3536.0	...
1379596	  741.3	  646.6	 3539.0	...
1379597	  741.3	  646.8	 3540.0	...
1379598	  741.3	  646.8	 3540.0	...
1379599	  741.2	  646.6	 3539.0	...
1379600	  741.1	  646.3	 3542.0	...
1379601	  741.1	  646.2	 3546.0	...
1379602	  741.1	  646.2	 3549.0	...
1379603	  741.1	  646.5	 3548.0	...
1379604	  741.3	  646.9	 3544.0	...
1379605	  741.4	  647.3	 3541.0	...
1379606	  741.4	  647.6	 3540.0	...
1379607	  741.4	  647.6	 3545.0	...
1379608	  741.3	  647.5	 3550.0	...
1379609	  741.2	  647.5	 3554.0	...
1379610	  741.4	  647.4	 3552.0	...
1379611	  741.5	  647.4	 3551.0	...
1379612	  741.6	  647.4	 3550.0	...
1379613	  741.6	  647.4	 3550.0	...
1379614	  741.6	  647.4	 3550.0	...
1379615	  741.6	  647.6	 3550.0	...
1379616	  741.9	  647.7	 3550.0	...
1379617	  742.3	  648.1	 3552.0	...
1379618	  742.6	  648.2	 3554.0	...
1379619	  742.5	  648.4	 3554.0	...
1379620	  741.8	  648.3	 3554.0	...
1379621	  741.1	  648.4	 3554.0	...
1379622	  740.5	  648.5	 3555.0	...
1379623	  740.6	  648.1	 3557.0	...
1379624	  740.6	  647.8	 3557.0	...
1379625	  740.5	  647.8	 3557.0	...
1379626	  740.8	  648.1	 3555.0	...
1379627	  741.1	  648.5	 3555.0	...
1379628	  741.4	  648.5	 3556.0	...
1379629	  741.3	  648.6	 3558.0	...
1379630	  741.2	  648.7	 3563.0	...
1379631	  741.4	  648.6	 3567.0	...
1379632	  741.7	  648.6	 3571.0	...
1379633	  742.0	  648.5	 3571.0	...
1379634	  742.0	  648.2	 3571.0	...
1379635	  742.0	  648.0	 3572.0	...
1379636	  741.9	  647.9	 3574.0	...
1379637	  741.7	  648.1	 3576.0	...
1379638	  741.5	  648.3	 3576.0	...
1379639	  741.4	  648.1	 3576.0	...
1379640	  741.5	  647.8	 3576.0	...
1379641	  741.5	  647.4	 3576.0	...
1379642	  741.1	  646.9	 3576.0	...
1379643	  740.5	  646.6	 3577.0	...
1379644	  740.0	  646.6	 3578.0	...
1379645	  740.3	  646.9	 3579.0	...
1379646	  740.5	  647.1	 3578.0	...
1379647	  740.8	  647.1	 3578.0	...
1379648	  740.8	  647.2	 3577.0	...
1379649	  740.8	  647.2	 3577.0	...
1379650	  740.9	  647.2	 3577.0	...
1379651	  741.0	  647.4	 3577.0	...
1379652	  741.1	  647.5	 3579.0	...
1379653	  741.1	  647.5	 3580.0	...
1379654	  740.9	  647.5	 3582.0	...
1379655	  740.7	  647.6	 3582.0	...
1379656	  740.7	  647.7	 3583.0	...
1379657	  740.8	  647.7	 3583.0	...
1379658	  741.0	  647.6	 3582.0	...
1379659	  740.8	  647.6	 3585.0	...
1379660	  740.6	  647.5	 3588.0	...
1379661	  740.2	  647.3	 3590.0	...
1379662	  740.0	  647.1	 3590.0	...
1379663	  739.8	  647.1	 3591.0	...
1379664	  739.8	  647.1	 3591.0	...
1379665	  739.8	  647.1	 3590.0	...
1379666	  739.8	  647.0	 3590.0	...
1379667	  740.2	  646.9	 3591.0	...
1379668	  740.5	  646.8	 3594.0	...
1379669	  740.6	  646.8	 3597.0	...
1379670	  740.4	  646.9	 3597.0	...
1379671	  740.2	  647.0	 3597.0	...
1379672	  740.3	  647.0	 3597.0	...
1379673	  740.4	  647.1	 3596.0	...
1379674	  740.4	  647.4	 3598.0	...
1379675	  740.3	  647.6	 3599.0	...
1379676	  740.1	  647.7	 3601.0	...
1379677	  740.0	  647.8	 3602.0	...
1379678	  739.8	  647.9	 3604.0	...
1379679	  739.5	  648.2	 3605.0	...
1379680	  739.3	  648.3	 3606.0	...
1379681	  739.5	  647.8	 3608.0	...
1379682	  739.7	  647.3	 3609.0	...
1379683	  739.9	  646.9	 3608.0	...
1379684	  739.7	  647.1	 3607.0	...
1379685	  739.5	  647.5	 3606.0	...
1379686	  739.4	  647.7	 3606.0	...
1379687	  739.5	  647.6	 3606.0	...
1379688	  739.6	  647.3	 3606.0	...
1379689	  740.2	  647.0	 3606.0	...
1379690	  740.8	  647.0	 3607.0	...
1379691	  741.1	  646.4	 3609.0	...
1379692	  740.8	  645.9	 3610.0	...
1379693	  740.6	  645.7	 3611.0	...
1379694	  740.6	  646.1	 3612.0	...
1379695	  740.1	  646.6	 3612.0	...
1379696	  739.5	  646.7	 3614.0	...
1379697	  739.2	  646.9	 3615.0	...
1379698	  739.4	  646.9	 3616.0	...
1379699	  739.6	  647.1	 3615.0	...
1379700	  739.4	  647.2	 3615.0	...
1379701	  739.3	  647.2	 3615.0	...
1379702	  739.6	  646.9	 3615.0	...
1379703	  740.0	  646.6	 3615.0	...
1379704	  740.4	  646.3	 3616.0	...
1379705	  740.4	  646.0	 3617.0	...
1379706	  740.4	  645.4	 3618.0	...
1379707	  740.4	  644.8	 3618.0	...
1379708	  740.5	  644.4	 3619.0	...
1379709	  740.7	  644.5	 3620.0	...
1379710	  741.0	  644.5	 3620.0	...
1379711	  741.2	  644.4	 3620.0	...
1379712	  741.3	  644.1	 3620.0	...
1379713	  741.4	  643.9	 3620.0	...
1379714	  741.3	  644.1	 3620.0	...
1379715	  741.0	  644.7	 3620.0	...
1379716	  740.6	  645.1	 3620.0	...
1379717	  740.3	  645.2	 3621.0	...
1379718	  740.2	  645.0	 3623.0	...
1379719	  740.1	  644.9	 3625.0	...
1379720	  740.2	  644.7	 3626.0	...
1379721	  740.3	  645.0	 3628.0	...
1379722	  740.4	  645.4	 3628.0	...
1379723	  740.4	  645.9	 3628.0	...
1379724	  740.1	  645.7	 3630.0	...
MSG	1379725 0000 _ Number On
1379725	  739.9	  645.5	 3632.0	...
1379726	  740.3	  645.4	 3634.0	...
1379727	  740.9	  645.4	 3634.0	...
1379728	  741.0	  645.5	 3635.0	...
1379729	  740.6	  645.5	 3634.0	...
1379730	  740.2	  645.6	 3633.0	...
1379731	  740.2	  645.9	 3633.0	...
1379732	  740.2	  646.3	 3632.0	...
1379733	  740.5	  646.6	 3632.0	...
1379734	  740.6	  646.1	 3636.0	...
1379735	  740.8	  645.6	 3640.0	...
1379736	  740.7	  644.9	 3643.0	...
1379737	  740.9	  644.5	 3642.0	...
1379738	  741.2	  644.0	 3642.0	...
1379739	  741.4	  644.3	 3641.0	...
1379740	  741.5	  644.9	 3639.0	...
1379741	  741.0	  645.6	 3637.0	...
1379742	  740.4	  645.8	 3638.0	...
1379743	  739.9	  645.9	 3640.0	...
1379744	  740.6	  645.8	 3641.0	...
1379745	  741.2	  645.6	 3644.0	...
1379746	  741.4	  645.5	 3647.0	...
1379747	  740.9	  645.5	 3650.0	...
1379748	  740.5	  645.8	 3650.0	...
1379749	  740.5	  646.0	 3651.0	...
1379750	  740.6	  646.2	 3653.0	...
1379751	  740.5	  646.1	 3654.0	...
1379752	  740.3	  646.2	 3654.0	...
1379753	  740.0	  646.4	 3655.0	...
1379754	  739.6	  646.5	 3657.0	...
1379755	  739.4	  646.4	 3659.0	...
1379756	  739.3	  646.3	 3659.0	...
1379757	  739.4	  646.6	 3659.0	...
1379758	  739.5	  646.7	 3661.0	...
1379759	  739.6	  646.9	 3662.0	...
1379760	  739.7	  646.8	 3664.0	...
1379761	  739.6	  646.7	 3663.0	...
1379762	  739.5	  646.4	 3666.0	...
1379763	  739.5	  645.9	 3669.0	...
1379764	  739.4	  645.6	 3672.0	...
1379765	  739.3	  645.7	 3671.0	...
1379766	  739.2	  646.1	 3670.0	...
1379767	  738.7	  646.6	 3671.0	...
1379768	  738.3	  646.7	 3673.0	...
1379769	  738.4	  646.2	 3674.0	...
1379770	  738.8	  645.6	 3674.0	...
1379771	  739.3	  645.5	 3677.0	...
1379772	  739.3	  646.0	 3680.0	...
1379773	  739.5	  646.2	 3683.0	...
1379774	  739.6	  645.9	 3683.0	...
1379775	  739.5	  645.6	 3683.0	...
1379776	  739.2	  645.4	 3682.0	...
1379777	  739.0	  645.3	 3681.0	...
1379778	  739.0	  645.1	 3682.0	...
1379779	  739.1	  645.1	 3683.0	...
1379780	  739.1	  644.7	 3685.0	...
1379781	  738.8	  644.5	 3685.0	...
1379782	  738.4	  644.2	 3685.0	...
1379783	  738.0	  644.6	 3685.0	...
1379784	  738.0	  644.9	 3686.0	...
1379785	  738.1	  645.1	 3686.0	...
1379786	  738.1	  644.7	 3685.0	...
1379787	  738.1	  644.6	 3685.0	...
1379788	  738.0	  644.6	 3686.0	...
1379789	  738.0	  644.6	 3687.0	...
1379790	  738.1	  644.5	 3687.0	...
1379791	  738.0	  644.3	 3687.0	...
1379792	  737.9	  644.3	 3690.0	...
1379793	  737.8	  645.0	 3692.0	...
1379794	  737.8	  645.7	 3695.0	...
1379795	  737.7	  646.4	 3696.0	...
1379796	  737.5	  646.4	 3696.0	...
1379797	  737.8	  646.2	 3696.0	...
1379798	  738.3	  646.0	 3697.0	...
1379799	  738.8	  645.6	 3698.0	...
1379800	  738.9	  644.9	 3699.0	...
1379801	  738.9	  644.4	 3700.0	...
1379802	  738.9	  644.2	 3700.0	...
1379803	  739.1	  644.5	 3700.0	...
1379804	  739.4	  644.7	 3699.0	...
1379805	  739.6	  644.8	 3699.0	...
1379806	  739.5	  644.8	 3698.0	...
1379807	  739.2	  644.8	 3698.0	...
1379808	  738.9	  644.8	 3699.0	...
1379809	  739.3	  644.7	 3703.0	...
1379810	  739.9	  644.7	 3706.0	...
1379811	  740.4	  644.7	 3708.0	...
1379812	  740.1	  644.8	 3708.0	...
1379813	  739.9	  644.9	 3710.0	...
1379814	  739.7	  645.1	 3711.0	...
1379815	  739.7	  645.2	 3711.0	...
1379816	  739.8	  645.4	 3711.0	...
1379817	  739.6	  645.6	 3709.0	...
1379818	  739.4	  645.6	 3706.0	...
1379819	  739.0	  645.8	 3705.0	...
1379820	  738.8	  646.0	 3706.0	...
1379821	  738.6	  646.2	 3709.0	...
1379822	  738.6	  646.0	 3711.0	...
1379823	  738.5	  645.5	 3712.0	...
1379824	  738.5	  644.9	 3712.0	...
1379825	  738.7	  644.7	 3716.0	...
1379826	  739.0	  644.5	 3721.0	...
1379827	  739.3	  644.7	 3725.0	...
1379828	  739.4	  645.0	 3724.0	...
1379829	  739.3	  645.8	 3723.0	...
1379830	  739.2	  646.5	 3721.0	...
1379831	  739.1	  646.6	 3720.0	...
1379832	  739.0	  646.1	 3720.0	...
1379833	  738.9	  645.7	 3720.0	...
1379834	  738.9	  645.5	 3720.0	...
1379835	  738.9	  645.2	 3720.0	...
1379836	  738.8	  644.8	 3720.0	...
1379837	  738.8	  644.6	 3722.0	...
1379838	  738.7	  644.5	 3725.0	...
1379839	  738.6	  644.5	 3728.0	...
1379840	  738.3	  644.5	 3728.0	...
1379841	  737.9	  644.8	 3728.0	...
1379842	  737.7	  645.3	 3728.0	...
1379843	  737.8	  645.8	 3728.0	...
1379844	  738.0	  645.9	 3728.0	...
1379845	  738.3	  645.7	 3729.0	...
1379846	  738.3	  645.7	 3732.0	...
1379847	  738.3	  645.8	 3736.0	...
1379848	  738.2	  645.4	 3738.0	...
1379849	  738.0	  644.9	 3736.0	...
1379850	  737.8	  644.7	 3734.0	...
1379851	  737.7	  645.2	 3733.0	...
1379852	  737.8	  645.7	 3733.0	...
1379853	  738.0	  645.9	 3734.0	...
1379854	  738.4	  645.7	 3733.0	...
1379855	  738.8	  645.5	 3732.0	...
1379856	  739.1	  645.7	 3731.0	...
1379857	  739.1	  645.9	 3731.0	...
1379858	  739.0	  646.1	 3731.0	...
1379859	  739.0	  646.1	 3732.0	...
1379860	  739.0	  646.2	 3733.0	...
1379861	  739.0	  646.3	 3735.0	...
1379862	  739.0	  646.4	 3736.0	...
1379863	  739.0	  646.4	 3738.0	...
1379864	  739.0	  646.4	 3737.0	...
1379865	  738.9	  646.4	 3736.0	...
1379866	  739.0	  646.5	 3735.0	...
1379867	  739.2	  646.4	 3735.0	...
1379868	  739.4	  646.3	 3735.0	...
1379869	  739.6	  646.1	 3735.0	...
1379870	  739.9	  645.8	 3738.0	...
1379871	  740.2	  645.7	 3741.0	...
1379872	  740.3	  645.8	 3744.0	...
1379873	  740.2	  645.9	 3744.0	...
1379874	  740.4	  645.9	 3744.0	...
1379875	  740.7	  645.9	 3744.0	...
1379876	  740.8	  645.9	 3742.0	...
1379877	  740.4	  645.8	 3741.0	...
1379878	  740.2	  645.6	 3740.0	...
1379879	  740.2	  645.4	 3742.0	...
1379880	  740.2	  645.4	 3744.0	...
1379881	  740.1	  645.4	 3746.0	...
1379882	  740.0	  645.8	 3747.0	...
1379883	  739.9	  646.3	 3748.0	...
1379884	  739.8	  646.7	 3749.0	...
1379885	  739.7	  646.9	 3751.0	...
1379886	  739.9	  647.0	 3751.0	...
1379887	  740.1	  646.9	 3749.0	...
1379888	  740.2	  646.5	 3748.0	...
1379889	  740.1	  646.2	 3747.0	...
1379890	  740.2	  646.1	 3747.0	...
1379891	  740.3	  646.0	 3748.0	...
1379892	  740.4	  646.0	 3750.0	...
1379893	  740.4	  646.0	 3752.0	...
1379894	  740.4	  646.0	 3752.0	...
1379895	  740.4	  646.0	 3751.0	...
1379896	  740.5	  646.1	 3751.0	...
1379897	  740.6	  646.0	 3751.0	...
1379898	  740.6	  645.7	 3752.0	...
1379899	  740.3	  645.5	 3752.0	...
1379900	  739.8	  645.6	 3753.0	...
1379901	  739.1	  645.8	 3752.0	...
1379902	  738.6	  646.1	 3752.0	...
1379903	  738.3	  646.3	 3752.0	...
1379904	  738.2	  646.4	 3752.0	...
1379905	  738.4	  646.6	 3755.0	...
1379906	  738.7	  646.8	 3757.0	...
1379907	  738.9	  646.9	 3761.0	...
1379908	  739.0	  647.0	 3764.0	...
1379909	  739.0	  647.0	 3766.0	...
1379910	  739.0	  646.6	 3768.0	...
1379911	  739.5	  646.1	 3766.0	...
1379912	  740.0	  645.6	 3765.0	...
1379913	  740.3	  645.4	 3764.0	...
1379914	  740.0	  645.4	 3764.0	...
1379915	  739.7	  645.7	 3764.0	...
1379916	  739.6	  646.1	 3764.0	...
1379917	  739.6	  646.6	 3764.0	...
1379918	  739.6	  646.9	 3764.0	...
1379919	  739.5	  647.0	 3764.0	...
1379920	  739.5	  647.0	 3764.0	...
1379921	  739.5	  646.7	 3764.0	...
1379922	  739.4	  646.1	 3764.0	...
1379923	  739.3	  645.7	 3765.0	...
1379924	  739.2	  645.5	 3768.0	...
1379925	  739.5	  645.0	 3771.0	...
1379926	  739.8	  644.6	 3774.0	...
1379927	  739.8	  644.4	 3776.0	...
1379928	  739.5	  644.6	 3777.0	...
1379929	  739.1	  644.8	 3777.0	...
1379930	  739.0	  644.8	 3776.0	...
1379931	  738.9	  644.6	 3776.0	...
1379932	  738.8	  644.5	 3776.0	...
1379933	  739.2	  644.3	 3779.0	...
1379934	  739.6	  644.1	 3782.0	...
1379935	  739.7	  644.0	 3783.0	...
1379936	  739.3	  644.2	 3781.0	...
1379937	  739.0	  644.3	 3779.0	...
1379938	  739.0	  644.3	 3779.0	...
1379939	  738.8	  644.2	 3778.0	...
1379940	  738.7	  644.3	 3778.0	...
1379941	  738.8	  644.5	 3778.0	...
1379942	  739.4	  644.5	 3779.0	...
1379943	  740.0	  644.4	 3778.0	...
1379944	  740.4	  644.3	 3778.0	...
1379945	  740.5	  644.3	 3779.0	...
1379946	  740.5	  644.7	 3781.0	...
1379947	  740.4	  645.3	 3784.0	...
1379948	  740.4	  645.8	 3785.0	...
1379949	  740.6	  645.8	 3786.0	...
1379950	  740.8	  645.7	 3785.0	...
1379951	  740.8	  645.6	 3785.0	...
1379952	  740.8	  645.5	 3786.0	...
1379953	  740.9	  645.1	 3787.0	...
1379954	  740.6	  644.7	 3788.0	...
1379955	  740.2	  644.3	 3788.0	...
1379956	  739.8	  644.3	 3789.0	...
1379957	  739.8	  644.4	 3790.0	...
1379958	  740.0	  644.4	 3790.0	...
1379959	  740.2	  644.7	 3788.0	...
1379960	  740.5	  645.0	 3786.0	...
1379961	  740.7	  645.3	 3784.0	...
1379962	  740.9	  645.3	 3784.0	...
1379963	  741.1	  645.3	 3784.0	...
1379964	  741.0	  645.3	 3787.0	...
1379965	  741.0	  645.3	 3789.0	...
1379966	  741.0	  645.4	 3787.0	...
1379967	  741.0	  645.3	 3783.0	...
1379968	  741.1	  645.0	 3780.0	...
1379969	  741.2	  644.6	 3781.0	...
1379970	  741.4	  644.3	 3782.0	...
1379971	  741.5	  644.2	 3782.0	...
1379972	  741.1	  644.1	 3786.0	...
1379973	  740.6	  644.0	 3790.0	...
1379974	  740.2	  643.9	 3793.0	...
1379975	  740.3	  644.0	 3793.0	...
1379976	  740.4	  644.2	 3792.0	...
1379977	  740.5	  644.5	 3792.0	...
1379978	  740.5	  644.7	 3791.0	...
1379979	  740.5	  644.8	 3789.0	...
1379980	  740.5	  644.9	 3786.0	...
1379981	  740.6	  644.9	 3784.0	...
1379982	  740.6	  645.0	 3786.0	...
1379983	  740.4	  645.1	 3786.0	...
1379984	  740.3	  645.3	 3786.0	...
1379985	  740.5	  645.2	 3785.0	...
1379986	  740.9	  645.2	 3782.0	...
1379987	  741.3	  645.3	 3780.0	...
1379988	  741.2	  645.4	 3779.0	...
1379989	  741.1	  645.4	 3781.0	...
1379990	  741.1	  645.2	 3784.0	...
1379991	  741.0	  644.6	 3786.0	...
1379992	  741.0	  644.0	 3787.0	...
1379993	  740.9	  643.6	 3786.0	...
1379994	  741.1	  643.5	 3786.0	...
1379995	  741.2	  643.5	 3786.0	...
1379996	  741.3	  643.5	 3785.0	...
1379997	  741.0	  643.7	 3783.0	...
1379998	  740.7	  643.8	 3781.0	...
1379999	  740.6	  643.9	 3779.0	...
1380000	  740.7	  643.9	 3779.0	...
1380001	  740.9	  644.0	 3780.0	...
1380002	  741.0	  644.2	 3781.0	...
1380003	  741.2	  644.4	 3781.0	...
1380004	  741.4	  644.6	 3779.0	...
1380005	  741.6	  644.8	 3777.0	...
1380006	  741.8	  645.0	 3775.0	...
1380007	  741.8	  644.9	 3777.0	...
1380008	  741.7	  644.6	 3779.0	...
1380009	  742.0	  644.3	 3780.0	...
1380010	  742.3	  644.2	 3779.0	...
1380011	  742.2	  644.2	 3778.0	...
1380012	  741.8	  644.2	 3778.0	...
1380013	  741.9	  644.1	 3777.0	...
1380014	  742.4	  643.8	 3777.0	...
1380015	  742.3	  643.6	 3777.0	...
1380016	  741.8	  643.7	 3776.0	...
1380017	  741.4	  644.0	 3774.0	...
1380018	  741.5	  644.3	 3771.0	...
1380019	  741.4	  644.1	 3771.0	...
1380020	  741.1	  644.1	 3772.0	...
1380021	  741.4	  643.8	 3769.0	...
1380022	  742.0	  643.9	 3766.0	...
1380023	  742.5	  643.9	 3764.0	...
1380024	  742.4	  644.1	 3765.0	...
1380025	  741.8	  644.3	 3765.0	...
1380026	  741.4	  644.4	 3764.0	...
1380027	  741.1	  644.4	 3764.0	...
1380028	  741.2	  644.7	 3765.0	...
MSG	1380029 0000 _ Number Off
1380029	  741.4	  645.0	 3766.0	...
1380030	  741.5	  645.2	 3764.0	...
1380031	  741.5	  644.9	 3762.0	...
1380032	  741.1	  644.8	 3761.0	...
1380033	  740.7	  644.8	 3761.0	...
1380034	  740.5	  644.9	 3760.0	...
1380035	  740.7	  644.8	 3760.0	...
1380036	  740.9	  644.6	 3759.0	...
1380037	  741.2	  644.5	 3758.0	...
1380038	  741.5	  644.5	 3759.0	...
1380039	  741.8	  644.4	 3759.0	...
1380040	  742.0	  644.3	 3759.0	...
1380041	  742.1	  644.2	 3758.0	...
1380042	  742.2	  644.0	 3757.0	...
1380043	  742.2	  643.7	 3757.0	...
1380044	  742.2	  643.6	 3757.0	...
1380045	  742.2	  643.5	 3755.0	...
1380046	  742.2	  643.6	 3753.0	...
1380047	  742.2	  643.4	 3752.0	...
1380048	  742.3	  643.2	 3752.0	...
1380049	  742.4	  643.3	 3752.0	...
1380050	  742.5	  643.3	 3753.0	...
1380051	  742.6	  643.2	 3754.0	...
1380052	  742.6	  643.0	 3755.0	...
1380053	  742.3	  643.1	 3754.0	...
1380054	  741.9	  643.8	 3752.0	...
1380055	  741.6	  644.4	 3751.0	...
1380056	  741.7	  644.2	 3750.0	...
1380057	  742.1	  643.3	 3750.0	...
1380058	  742.5	  642.5	 3750.0	...
1380059	  742.7	  642.8	 3749.0	...
1380060	  742.6	  643.1	 3747.0	...
1380061	  742.6	  642.9	 3746.0	...
1380062	  742.7	  642.4	 3745.0	...
1380063	  742.4	  642.5	 3744.0	...
1380064	  742.1	  643.0	 3743.0	...
1380065	  741.9	  643.7	 3740.0	...
1380066	  742.1	  643.7	 3738.0	...
1380067	  742.2	  643.7	 3736.0	...
1380068	  742.3	  643.4	 3737.0	...
1380069	  742.3	  643.2	 3736.0	...
1380070	  742.6	  643.2	 3735.0	...
1380071	  742.8	  643.2	 3733.0	...
1380072	  743.1	  643.2	 3732.0	...
1380073	  742.9	  643.2	 3732.0	...
1380074	  742.8	  643.2	 3732.0	...
1380075	  742.8	  643.2	 3731.0	...
1380076	  742.8	  643.2	 3730.0	...
1380077	  742.9	  643.4	 3728.0	...
1380078	  743.0	  643.6	 3728.0	...
1380079	  743.0	  643.8	 3728.0	...
1380080	  742.8	  643.4	 3729.0	...
1380081	  742.6	  642.8	 3730.0	...
1380082	  743.0	  642.2	 3730.0	...
1380083	  743.6	  642.1	 3731.0	...
1380084	  743.9	  642.2	 3729.0	...
1380085	  743.5	  642.3	 3728.0	...
1380086	  743.1	  642.5	 3727.0	...
1380087	  743.1	  642.6	 3726.0	...
1380088	  743.2	  642.9	 3725.0	...
1380089	  743.2	  642.9	 3723.0	...
1380090	  743.3	  642.8	 3722.0	...
1380091	  743.3	  642.8	 3718.0	...
1380092	  743.3	  642.9	 3715.0	...
1380093	  743.3	  643.0	 3711.0	...
1380094	  743.2	  643.3	 3711.0	...
1380095	  743.2	  643.6	 3711.0	...
1380096	  743.1	  643.9	 3711.0	...
1380097	  743.3	  643.7	 3710.0	...
1380098	  743.5	  643.6	 3709.0	...
1380099	  743.7	  643.4	 3709.0	...
1380100	  743.6	  643.2	 3710.0	...
1380101	  743.7	  642.8	 3711.0	...
1380102	  744.0	  642.6	 3710.0	...
1380103	  744.3	  642.8	 3706.0	...
1380104	  744.7	  643.0	 3702.0	...
1380105	  744.9	  643.0	 3700.0	...
1380106	  744.9	  642.5	 3700.0	...
1380107	  744.6	  642.0	 3700.0	...
1380108	  744.8	  641.7	 3700.0	...
1380109	  745.2	  641.6	 3700.0	...
1380110	  745.5	  641.4	 3701.0	...
1380111	  745.5	  641.3	 3703.0	...
1380112	  745.3	  641.2	 3703.0	...
1380113	  745.2	  641.3	 3703.0	...
1380114	  745.0	  641.5	 3702.0	...
1380115	  745.0	  641.6	 3702.0	...
1380116	  744.9	  641.5	 3702.0	...
1380117	  744.8	  641.3	 3703.0	...
1380118	  744.7	  641.2	 3705.0	...
1380119	  744.5	  641.2	 3707.0	...
1380120	  744.2	  641.4	 3706.0	...
1380121	  744.0	  641.8	 3704.0	...
1380122	  744.2	  643.1	 3702.0	...
1380123	  744.4	  644.2	 3700.0	...
1380124	  744.9	  644.8	 3700.0	...
1380125	  745.1	  644.5	 3700.0	...
1380126	  745.0	  644.2	 3701.0	...
1380127	  744.5	  644.2	 3702.0	...
1380128	  744.1	  644.1	 3702.0	...
1380129	  743.8	  644.1	 3698.0	...
1380130	  743.9	  644.3	 3693.0	...
1380131	  744.2	  644.5	 3691.0	...
1380132	  744.6	  644.7	 3693.0	...
1380133	  744.7	  644.7	 3694.0	...
1380134	  744.5	  644.6	 3692.0	...
1380135	  744.3	  644.5	 3690.0	...
1380136	  744.4	  644.3	 3688.0	...
1380137	  744.6	  644.2	 3686.0	...
1380138	  744.6	  644.2	 3684.0	...
1380139	  744.6	  644.1	 3685.0	...
1380140	  744.7	  644.0	 3685.0	...
1380141	  744.7	  644.2	 3685.0	...
1380142	  744.8	  644.2	 3684.0	...
1380143	  745.1	  644.2	 3682.0	...
1380144	  745.4	  644.1	 3681.0	...
1380145	  745.6	  644.2	 3681.0	...
1380146	  745.6	  644.4	 3680.0	...
1380147	  745.5	  644.5	 3678.0	...
1380148	  745.5	  644.5	 3677.0	...
1380149	  745.6	  644.5	 3676.0	...
1380150	  745.7	  644.3	 3676.0	...
1380151	  746.0	  643.9	 3676.0	...
1380152	  746.2	  643.5	 3676.0	...
1380153	  746.4	  643.2	 3677.0	...
1380154	  746.5	  643.1	 3678.0	...
1380155	  746.2	  642.8	 3679.0	...
1380156	  745.9	  642.7	 3680.0	...
1380157	  745.6	  642.9	 3679.0	...
1380158	  745.6	  643.3	 3678.0	...
1380159	  745.5	  643.7	 3675.0	...
1380160	  745.5	  643.7	 3673.0	...
1380161	  745.3	  643.6	 3671.0	...
1380162	  745.1	  643.5	 3671.0	...
1380163	  744.9	  643.2	 3671.0	...
1380164	  744.9	  643.0	 3672.0	...
1380165	  744.9	  642.6	 3672.0	...
1380166	  745.0	  642.4	 3672.0	...
1380167	  745.2	  642.3	 3673.0	...
1380168	  745.3	  642.5	 3674.0	...
1380169	  745.3	  642.7	 3675.0	...
1380170	  745.2	  642.7	 3675.0	...
1380171	  745.2	  642.9	 3675.0	...
1380172	  745.3	  643.1	 3675.0	...
1380173	  745.5	  643.3	 3676.0	...
1380174	  745.7	  643.3	 3677.0	...
1380175	  746.1	  643.5	 3678.0	...
1380176	  746.2	  643.6	 3677.0	...
1380177	  745.7	  643.9	 3675.0	...
1380178	  744.9	  644.0	 3674.0	...
1380179	  744.7	  643.8	 3675.0	...
1380180	  745.1	  643.3	 3676.0	...
1380181	  745.5	  642.7	 3676.0	...
1380182	  745.4	  642.6	 3676.0	...
1380183	  745.4	  642.6	 3676.0	...
1380184	  745.5	  642.7	 3676.0	...
1380185	  745.6	  642.8	 3676.0	...
1380186	  745.9	  643.1	 3674.0	...
1380187	  746.0	  643.5	 3672.0	...
1380188	  746.1	  643.7	 3669.0	...
1380189	  746.1	  643.9	 3668.0	...
1380190	  746.1	  643.9	 3667.0	...
1380191	  745.8	  643.8	 3670.0	...
1380192	  745.6	  643.6	 3673.0	...
1380193	  745.5	  643.2	 3675.0	...
1380194	  745.4	  643.0	 3673.0	...
1380195	  745.3	  643.0	 3672.0	...
1380196	  745.0	  642.9	 3671.0	...
1380197	  745.3	  642.7	 3671.0	...
1380198	  745.6	  642.5	 3670.0	...
1380199	  745.8	  642.5	 3669.0	...
1380200	  745.7	  642.7	 3670.0	...
1380201	  745.5	  642.8	 3673.0	...
1380202	  745.4	  642.8	 3676.0	...
1380203	  745.3	  643.2	 3679.0	...
1380204	  745.7	  643.6	 3679.0	...
1380205	  746.0	  643.6	 3679.0	...
1380206	  746.3	  643.3	 3680.0	...
1380207	  746.8	  642.9	 3680.0	...
1380208	  747.3	  642.8	 3683.0	...
1380209	  747.2	  642.1	 3685.0	...
1380210	  746.5	  641.6	 3687.0	...
1380211	  746.2	  641.8	 3686.0	...
1380212	  746.6	  642.5	 3686.0	...
1380213	  747.0	  642.9	 3685.0	...
1380214	  747.0	  642.7	 3685.0	...
1380215	  747.0	  642.9	 3685.0	...
1380216	  747.0	  643.2	 3686.0	...
1380217	  747.1	  643.5	 3687.0	...
1380218	  747.1	  643.4	 3686.0	...
1380219	  747.2	  643.3	 3685.0	...
1380220	  747.2	  643.3	 3684.0	...
1380221	  747.2	  642.7	 3684.0	...
1380222	  747.0	  642.1	 3684.0	...
1380223	  746.8	  641.7	 3684.0	...
1380224	  746.9	  641.9	 3685.0	...
1380225	  747.2	  641.7	 3687.0	...
1380226	  747.7	  641.2	 3687.0	...
1380227	  747.8	  640.7	 3686.0	...
1380228	  748.0	  640.6	 3686.0	...
1380229	  748.1	  640.7	 3686.0	...
1380230	  748.2	  640.8	 3687.0	...
1380231	  747.9	  641.1	 3686.0	...
1380232	  747.5	  641.3	 3686.0	...
1380233	  747.4	  641.3	 3687.0	...
1380234	  747.7	  641.3	 3688.0	...
1380235	  747.4	  641.4	 3691.0	...
1380236	  746.8	  641.6	 3693.0	...
1380237	  745.9	  641.8	 3694.0	...
MSG	1380238 0000 _ Number On
1380238	  745.1	  642.3	 3694.0	...
1380239	  743.9	  642.8	 3694.0	...
1380240	  742.9	  643.3	 3694.0	...
1380241	  741.7	  643.6	 3695.0	...
1380242	  740.6	  644.0	 3695.0	...
1380243	  739.4	  644.3	 3696.0	...
1380244	  737.9	  644.5	 3695.0	...
1380245	  735.9	  644.9	 3695.0	...
1380246	  734.2	  645.4	 3694.0	...
1380247	  733.7	  645.9	 3693.0	...
1380248	  733.9	  646.1	 3694.0	...
1380249	  734.1	  646.0	 3696.0	...
1380250	  734.5	  645.8	 3697.0	...
1380251	  735.0	  645.5	 3697.0	...
1380252	  735.5	  645.3	 3697.0	...
1380253	  736.8	  645.8	 3697.0	...
1380254	  738.0	  647.3	 3697.0	...
1380255	  739.8	  648.7	 3697.0	...
1380256	  740.7	  649.7	 3696.0	...
1380257	  741.6	  649.8	 3695.0	...
1380258	  742.3	  649.8	 3695.0	...
1380259	  742.7	  650.0	 3696.0	...
1380260	  743.1	  650.5	 3697.0	...
1380261	  743.0	  650.9	 3696.0	...
1380262	  742.8	  650.7	 3696.0	...
1380263	  742.5	  649.6	 3696.0	...
1380264	  742.2	  648.5	 3697.0	...
1380265	  742.0	  647.6	 3699.0	...
1380266	  742.0	  647.8	 3700.0	...
1380267	  742.1	  648.0	 3699.0	...
1380268	  742.2	  648.1	 3698.0	...
1380269	  742.1	  647.7	 3696.0	...
1380270	  742.0	  647.5	 3697.0	...
1380271	  742.0	  647.9	 3698.0	...
1380272	  742.1	  648.3	 3698.0	...
1380273	  742.2	  648.8	 3698.0	...
1380274	  742.3	  648.6	 3699.0	...
1380275	  742.2	  648.6	 3700.0	...
1380276	  742.1	  648.6	 3702.0	...
1380277	  742.0	  648.6	 3701.0	...
1380278	  742.0	  648.6	 3699.0	...
1380279	  742.5	  648.6	 3697.0	...
1380280	  742.9	  648.4	 3697.0	...
1380281	  743.1	  648.0	 3700.0	...
1380282	  742.8	  647.7	 3703.0	...
1380283	  742.3	  647.6	 3703.0	...
1380284	  742.1	  647.6	 3703.0	...
1380285	  741.8	  647.7	 3703.0	...
1380286	  741.7	  647.7	 3703.0	...
1380287	  741.9	  647.6	 3702.0	...
1380288	  742.3	  647.6	 3702.0	...
1380289	  742.5	  647.6	 3702.0	...
1380290	  742.5	  647.6	 3703.0	...
1380291	  742.4	  647.6	 3704.0	...
1380292	  742.1	  647.6	 3704.0	...
1380293	  741.8	  647.7	 3704.0	...
1380294	  741.6	  647.8	 3705.0	...
1380295	  741.7	  648.0	 3706.0	...
1380296	  742.0	  648.2	 3707.0	...
1380297	  742.3	  648.2	 3707.0	...
1380298	  742.3	  648.3	 3706.0	...
1380299	  742.1	  648.4	 3706.0	...
1380300	  741.6	  648.5	 3705.0	...
1380301	  741.4	  648.4	 3705.0	...
1380302	  741.3	  648.3	 3703.0	...
1380303	  741.4	  648.1	 3701.0	...
1380304	  741.5	  647.9	 3700.0	...
1380305	  741.5	  647.8	 3702.0	...
1380306	  741.6	  647.8	 3704.0	...
1380307	  741.7	  647.8	 3705.0	...
1380308	  741.8	  647.7	 3704.0	...
1380309	  741.9	  647.8	 3703.0	...
1380310	  742.0	  647.8	 3701.0	...
1380311	  741.9	  648.0	 3701.0	...
1380312	  741.8	  648.0	 3701.0	...
1380313	  741.7	  648.2	 3702.0	...
1380314	  741.7	  648.3	 3703.0	...
1380315	  741.9	  648.6	 3703.0	...
1380316	  742.0	  648.8	 3704.0	...
1380317	  742.2	  648.5	 3705.0	...
1380318	  742.2	  648.1	 3706.0	...
1380319	  741.6	  648.0	 3706.0	...
1380320	  740.9	  648.4	 3706.0	...
1380321	  740.3	  649.0	 3706.0	...
1380322	  740.4	  649.4	 3707.0	...
1380323	  740.4	  649.5	 3707.0	...
1380324	  740.7	  649.2	 3707.0	...
1380325	  741.2	  648.9	 3705.0	...
1380326	  741.7	  648.8	 3702.0	...
1380327	  741.7	  648.8	 3701.0	...
1380328	  741.9	  648.8	 3703.0	...
1380329	  742.0	  648.8	 3704.0	...
1380330	  742.2	  648.8	 3705.0	...
1380331	  742.2	  648.9	 3704.0	...
1380332	  742.2	  649.1	 3704.0	...
1380333	  742.1	  649.3	 3704.0	...
1380334	  742.0	  649.6	 3704.0	...
1380335	  741.4	  649.9	 3705.0	...
1380336	  741.0	  649.9	 3705.0	...
1380337	  740.6	  649.2	 3705.0	...
1380338	  740.6	  648.5	 3706.0	...
1380339	  740.8	  648.5	 3706.0	...
1380340	  740.9	  649.1	 3706.0	...
1380341	  740.9	  649.3	 3706.0	...
1380342	  740.5	  649.0	 3707.0	...
1380343	  740.3	  649.2	 3708.0	...
1380344	  740.2	  649.8	 3708.0	...
1380345	  740.3	  650.0	 3707.0	...
1380346	  740.6	  649.6	 3707.0	...
1380347	  740.8	  649.3	 3707.0	...
1380348	  741.1	  649.2	 3706.0	...
1380349	  741.1	  649.2	 3707.0	...
1380350	  741.0	  649.2	 3707.0	...
1380351	  740.9	  649.2	 3708.0	...
1380352	  740.5	  649.0	 3708.0	...
1380353	  740.3	  648.9	 3708.0	...
1380354	  740.5	  648.4	 3709.0	...
1380355	  740.9	  648.0	 3711.0	...
1380356	  741.1	  648.1	 3712.0	...
1380357	  740.9	  648.8	 3711.0	...
1380358	  740.7	  649.5	 3710.0	...
1380359	  740.6	  649.7	 3710.0	...
1380360	  740.9	  649.3	 3710.0	...
1380361	  741.3	  649.1	 3710.0	...
1380362	  741.9	  649.2	 3710.0	...
1380363	  742.1	  649.4	 3711.0	...
1380364	  741.8	  649.5	 3712.0	...
1380365	  741.2	  649.4	 3709.0	...
1380366	  740.6	  649.5	 3706.0	...
1380367	  740.9	  649.6	 3706.0	...
1380368	  741.0	  649.6	 3710.0	...
1380369	  741.2	  649.6	 3713.0	...
1380370	  741.1	  649.6	 3714.0	...
1380371	  741.1	  649.5	 3714.0	...
1380372	  741.1	  649.4	 3714.0	...
1380373	  741.1	  649.3	 3713.0	...
1380374	  741.0	  649.2	 3712.0	...
1380375	  740.9	  649.1	 3711.0	...
1380376	  740.7	  648.8	 3710.0	...
1380377	  740.5	  648.6	 3709.0	...
1380378	  740.2	  648.6	 3708.0	...
1380379	  740.1	  648.9	 3707.0	...
1380380	  740.0	  649.2	 3707.0	...
1380381	  740.0	  649.5	 3710.0	...
1380382	  740.2	  649.6	 3713.0	...
1380383	  740.4	  649.8	 3716.0	...
1380384	  740.6	  649.6	 3717.0	...
1380385	  740.5	  649.4	 3717.0	...
1380386	  740.4	  649.3	 3716.0	...
1380387	  740.2	  649.4	 3715.0	...
1380388	  740.2	  649.2	 3714.0	...
1380389	  740.2	  648.9	 3715.0	...
1380390	  740.2	  648.5	 3716.0	...
1380391	  740.3	  648.4	 3717.0	...
1380392	  740.4	  648.3	 3718.0	...
1380393	  740.2	  648.2	 3718.0	...
1380394	  740.0	  648.1	 3718.0	...
1380395	  739.7	  648.1	 3718.0	...
1380396	  739.6	  648.1	 3718.0	...
1380397	  739.6	  648.1	 3717.0	...
1380398	  739.8	  648.1	 3717.0	...
1380399	  740.1	  648.1	 3719.0	...
1380400	  740.2	  648.0	 3722.0	...
1380401	  740.2	  648.0	 3724.0	...
1380402	  740.2	  647.3	 3724.0	...
1380403	  740.2	  646.6	 3725.0	...
1380404	  740.1	  646.7	 3722.0	...
1380405	  740.1	  647.4	 3719.0	...
1380406	  740.2	  648.1	 3717.0	...
1380407	  740.2	  648.0	 3719.0	...
1380408	  740.3	  647.9	 3722.0	...
1380409	  740.2	  647.8	 3725.0	...
1380410	  740.2	  647.4	 3724.0	...
1380411	  740.2	  647.0	 3724.0	...
1380412	  740.2	  646.6	 3722.0	...
1380413	  740.2	  646.6	 3722.0	...
1380414	  740.2	  646.8	 3722.0	...
1380415	  740.2	  646.8	 3725.0	...
1380416	  740.0	  646.9	 3729.0	...
1380417	  739.9	  646.9	 3731.0	...
1380418	  739.7	  647.0	 3731.0	...
1380419	  739.7	  646.9	 3731.0	...
1380420	  739.8	  646.8	 3732.0	...
1380421	  739.9	  646.7	 3732.0	...
1380422	  739.9	  646.9	 3733.0	...
1380423	  739.9	  647.0	 3733.0	...
1380424	  739.9	  647.3	 3732.0	...
1380425	  739.6	  647.3	 3732.0	...
1380426	  739.4	  647.4	 3733.0	...
1380427	  739.5	  647.3	 3736.0	...
1380428	  739.8	  647.6	 3738.0	...
1380429	  740.3	  647.8	 3738.0	...
1380430	  740.5	  647.6	 3738.0	...
1380431	  740.2	  647.2	 3738.0	...
1380432	  739.6	  647.1	 3738.0	...
1380433	  738.9	  647.5	 3735.0	...
1380434	  738.7	  647.8	 3733.0	...
1380435	  738.7	  647.7	 3730.0	...
1380436	  738.6	  647.6	 3730.0	...
1380437	  738.6	  647.4	 3730.0	...
1380438	  738.5	  647.5	 3731.0	...
1380439	  738.6	  647.6	 3732.0	...
1380440	  738.8	  647.8	 3734.0	...
1380441	  738.9	  647.8	 3734.0	...
1380442	  739.0	  647.8	 3735.0	...
1380443	  738.9	  647.4	 3736.0	...
1380444	  738.8	  646.9	 3736.0	...
1380445	  738.7	  646.4	 3736.0	...
1380446	  738.6	  646.2	 3736.0	...
1380447	  738.5	  646.1	 3736.0	...
1380448	  738.5	  646.3	 3736.0	...
1380449	  738.7	  646.3	 3738.0	...
1380450	  738.8	  646.4	 3739.0	...
1380451	  739.0	  646.3	 3740.0	...
1380452	  739.1	  646.3	 3741.0	...
1380453	  739.1	  646.3	 3742.0	...
1380454	  739.0	  646.8	 3743.0	...
1380455	  738.8	  647.3	 3743.0	...
1380456	  738.5	  647.9	 3744.0	...
1380457	  738.6	  648.0	 3744.0	...
1380458	  738.7	  648.1	 3745.0	...
1380459	  738.8	  648.1	 3745.0	...
1380460	  738.8	  647.5	 3745.0	...
1380461	  738.8	  646.9	 3747.0	...
1380462	  738.5	  646.5	 3748.0	...
1380463	  738.3	  646.6	 3749.0	...
1380464	  738.0	  646.8	 3752.0	...
1380465	  738.0	  646.7	 3754.0	...
1380466	  738.0	  646.6	 3757.0	...
1380467	  738.0	  646.3	 3758.0	...
1380468	  737.9	  646.2	 3759.0	...
1380469	  737.8	  646.0	 3759.0	...
1380470	  737.7	  645.9	 3757.0	...
1380471	  737.5	  645.8	 3754.0	...
1380472	  737.3	  646.3	 3751.0	...
1380473	  737.2	  646.8	 3750.0	...
1380474	  737.0	  647.2	 3751.0	...
1380475	  736.8	  647.4	 3752.0	...
1380476	  736.7	  647.6	 3754.0	...
1380477	  737.2	  647.7	 3754.0	...
1380478	  737.6	  647.7	 3754.0	...
1380479	  737.8	  647.5	 3755.0	...
1380480	  737.7	  647.6	 3756.0	...
1380481	  737.6	  647.6	 3756.0	...
1380482	  737.8	  647.6	 3757.0	...
1380483	  737.6	  647.7	 3757.0	...
1380484	  737.3	  647.7	 3757.0	...
1380485	  737.1	  647.8	 3757.0	...
1380486	  737.7	  647.6	 3759.0	...
1380487	  738.3	  647.6	 3762.0	...
1380488	  738.9	  647.6	 3765.0	...
1380489	  739.1	  647.8	 3766.0	...
1380490	  738.8	  648.1	 3766.0	...
1380491	  738.2	  648.1	 3766.0	...
1380492	  737.7	  647.9	 3766.0	...
1380493	  737.7	  647.6	 3765.0	...
1380494	  737.7	  647.6	 3765.0	...
1380495	  737.8	  647.8	 3765.0	...
1380496	  737.8	  648.0	 3765.0	...
1380497	  737.7	  648.1	 3767.0	...
1380498	  737.6	  648.0	 3770.0	...
1380499	  737.6	  648.1	 3772.0	...
1380500	  737.6	  648.3	 3771.0	...
1380501	  737.6	  648.5	 3771.0	...
1380502	  737.6	  648.4	 3775.0	...
1380503	  737.6	  648.3	 3779.0	...
1380504	  737.6	  648.2	 3783.0	...
1380505	  737.4	  648.8	 3783.0	...
1380506	  737.3	  649.4	 3781.0	...
1380507	  737.0	  650.0	 3779.0	...
1380508	  736.8	  649.3	 3778.0	...
1380509	  736.9	  648.6	 3778.0	...
1380510	  737.3	  648.5	 3778.0	...
1380511	  737.6	  649.1	 3778.0	...
1380512	  737.6	  649.3	 3778.0	...
1380513	  738.0	  648.1	 3781.0	...
1380514	  738.4	  647.0	 3783.0	...
1380515	  738.7	  646.3	 3786.0	...
1380516	  738.6	  646.6	 3789.0	...
1380517	  738.2	  646.9	 3791.0	...
1380518	  738.0	  647.3	 3794.0	...
1380519	  737.8	  647.6	 3793.0	...
1380520	  737.7	  647.8	 3792.0	...
1380521	  737.7	  647.7	 3792.0	...
1380522	  737.6	  647.6	 3790.0	...
1380523	  737.5	  647.5	 3790.0	...
1380524	  737.4	  647.3	 3790.0	...
1380525	  737.8	  647.1	 3791.0	...
1380526	  738.3	  647.0	 3792.0	...
1380527	  738.9	  646.9	 3791.0	...
1380528	  739.0	  646.9	 3791.0	...
1380529	  739.1	  646.8	 3791.0	...
1380530	  739.2	  646.5	 3791.0	...
1380531	  739.3	  646.4	 3792.0	...
1380532	  739.4	  646.4	 3791.0	...
1380533	  739.5	  646.6	 3790.0	...
1380534	  739.0	  646.8	 3792.0	...
1380535	  738.4	  646.9	 3795.0	...
1380536	  738.0	  646.9	 3798.0	...
1380537	  738.3	  646.9	 3798.0	...
1380538	  738.3	  646.9	 3797.0	...
1380539	  738.1	  646.9	 3797.0	...
1380540	  738.3	  647.0	 3798.0	...
1380541	  738.6	  647.0	 3799.0	...
1380542	  739.0	  647.0	 3800.0	...
1380543	  738.8	  646.9	 3801.0	...
MSG	1380544 0000 _ Number Off
1380544	  738.5	  646.9	 3801.0	...
1380545	  738.0	  646.9	 3801.0	...
1380546	  737.8	  646.9	 3801.0	...
1380547	  737.9	  647.0	 3802.0	...
1380548	  738.3	  646.9	 3805.0	...
1380549	  738.3	  646.5	 3809.0	...
1380550	  737.9	  646.2	 3812.0	...
1380551	  737.4	  645.8	 3813.0	...
1380552	  737.7	  645.8	 3815.0	...
1380553	  738.1	  645.8	 3816.0	...
1380554	  738.5	  646.0	 3816.0	...
1380555	  738.2	  646.7	 3816.0	...
1380556	  737.9	  647.4	 3817.0	...
1380557	  737.7	  647.6	 3817.0	...
1380558	  737.9	  647.4	 3818.0	...
1380559	  737.8	  647.2	 3819.0	...
1380560	  737.6	  647.3	 3820.0	...
1380561	  737.4	  647.4	 3820.0	...
1380562	  737.4	  647.6	 3819.0	...
1380563	  737.9	  647.6	 3819.0	...
1380564	  738.3	  647.6	 3818.0	...
1380565	  738.6	  646.9	 3818.0	...
1380566	  738.5	  646.3	 3820.0	...
1380567	  738.6	  645.7	 3822.0	...
1380568	  738.7	  645.7	 3825.0	...
1380569	  738.8	  645.7	 3825.0	...
1380570	  738.3	  645.8	 3826.0	...
1380571	  737.9	  645.9	 3827.0	...
1380572	  737.5	  646.1	 3828.0	...
1380573	  737.4	  646.2	 3828.0	...
1380574	  737.5	  646.0	 3829.0	...
1380575	  737.7	  645.3	 3831.0	...
1380576	  737.9	  644.5	 3834.0	...
1380577	  738.0	  644.3	 3836.0	...
1380578	  738.2	  645.1	 3837.0	...
1380579	  738.2	  646.0	 3837.0	...
1380580	  738.4	  646.6	 3837.0	...
1380581	  738.6	  646.9	 3837.0	...
1380582	  738.8	  647.1	 3836.0	...
1380583	  738.8	  647.2	 3836.0	...
1380584	  738.7	  647.0	 3838.0	...
1380585	  738.6	  646.5	 3840.0	...
1380586	  738.7	  646.2	 3841.0	...
1380587	  738.8	  646.3	 3841.0	...
1380588	  738.9	  646.6	 3841.0	...
1380589	  738.9	  646.0	 3841.0	...
1380590	  738.8	  645.4	 3841.0	...
1380591	  738.8	  644.8	 3840.0	...
1380592	  738.8	  644.9	 3840.0	...
1380593	  738.8	  645.1	 3838.0	...
1380594	  738.9	  645.3	 3837.0	...
1380595	  739.0	  645.3	 3838.0	...
1380596	  739.0	  644.6	 3841.0	...
1380597	  738.8	  644.0	 3845.0	...
1380598	  738.7	  644.1	 3848.0	...
1380599	  738.7	  644.8	 3850.0	...
1380600	  738.8	  645.5	 3850.0	...
1380601	  738.5	  645.6	 3851.0	...
1380602	  738.1	  645.7	 3854.0	...
1380603	  737.7	  646.0	 3857.0	...
1380604	  737.7	  646.3	 3860.0	...
1380605	  737.8	  646.6	 3862.0	...
1380606	  737.9	  646.6	 3862.0	...
1380607	  738.1	  646.6	 3861.0	...
1380608	  738.2	  646.6	 3861.0	...
1380609	  737.9	  646.6	 3864.0	...
1380610	  737.6	  646.1	 3867.0	...
1380611	  737.4	  645.5	 3871.0	...
1380612	  737.6	  645.4	 3874.0	...
1380613	  737.7	  645.9	 3875.0	...
1380614	  737.6	  646.4	 3875.0	...
1380615	  737.5	  646.4	 3874.0	...
1380616	  737.5	  646.4	 3876.0	...
1380617	  737.6	  646.1	 3878.0	...
1380618	  737.6	  645.8	 3881.0	...
1380619	  737.7	  645.6	 3882.0	...
1380620	  737.6	  645.7	 3882.0	...
1380621	  737.6	  645.6	 3882.0	...
1380622	  737.6	  645.4	 3881.0	...
1380623	  737.5	  645.2	 3881.0	...
1380624	  737.4	  645.1	 3882.0	...
1380625	  737.8	  645.2	 3883.0	...
1380626	  738.1	  645.4	 3884.0	...
1380627	  738.0	  645.7	 3884.0	...
1380628	  737.5	  645.8	 3884.0	...
1380629	  737.1	  645.6	 3885.0	...
1380630	  737.1	  645.2	 3886.0	...
1380631	  737.1	  644.8	 3887.0	...
1380632	  737.1	  644.8	 3887.0	...
1380633	  737.0	  644.9	 3886.0	...
1380634	  737.2	  644.9	 3887.0	...
1380635	  737.5	  644.9	 3892.0	...
1380636	  738.1	  644.5	 3895.0	...
1380637	  738.4	  644.4	 3898.0	...
1380638	  738.4	  644.3	 3898.0	...
1380639	  738.1	  644.1	 3897.0	...
1380640	  737.8	  643.7	 3897.0	...
1380641	  737.9	  643.4	 3897.0	...
1380642	  737.9	  643.2	 3897.0	...
1380643	  737.9	  643.1	 3897.0	...
1380644	  737.8	  643.0	 3898.0	...
1380645	  737.8	  643.1	 3899.0	...
1380646	  738.0	  643.2	 3901.0	...
1380647	  738.3	  642.8	 3905.0	...
1380648	  738.2	  642.4	 3909.0	...
1380649	  738.0	  642.1	 3911.0	...
1380650	  737.8	  642.3	 3910.0	...
1380651	  737.8	  642.1	 3908.0	...
1380652	  737.8	  641.9	 3908.0	...
1380653	  737.7	  641.7	 3909.0	...
1380654	  737.6	  641.8	 3909.0	...
1380655	  737.7	  641.7	 3909.0	...
1380656	  737.5	  641.7	 3910.0	...
1380657	  737.1	  641.6	 3911.0	...
1380658	  737.0	  641.6	 3915.0	...
1380659	  737.2	  641.6	 3917.0	...
1380660	  737.4	  641.7	 3917.0	...
1380661	  737.4	  641.5	 3915.0	...
1380662	  737.5	  641.3	 3913.0	...
1380663	  737.6	  641.1	 3912.0	...
1380664	  737.7	  641.0	 3911.0	...
1380665	  737.9	  641.1	 3911.0	...
1380666	  738.2	  641.2	 3912.0	...
1380667	  738.3	  641.0	 3917.0	...
1380668	  738.5	  640.8	 3921.0	...
1380669	  738.4	  640.6	 3923.0	...
1380670	  738.3	  640.6	 3922.0	...
1380671	  738.1	  640.7	 3920.0	...
1380672	  738.0	  640.8	 3921.0	...
1380673	  738.0	  640.8	 3921.0	...
1380674	  738.1	  640.8	 3922.0	...
1380675	  738.2	  640.8	 3922.0	...
1380676	  738.3	  641.1	 3923.0	...
1380677	  738.3	  641.4	 3924.0	...
1380678	  738.4	  641.7	 3926.0	...
1380679	  738.3	  641.8	 3929.0	...
1380680	  738.4	  641.8	 3931.0	...
1380681	  738.5	  641.8	 3934.0	...
1380682	  738.2	  641.9	 3936.0	...
1380683	  737.7	  641.9	 3938.0	...
1380684	  737.4	  641.9	 3938.0	...
1380685	  737.7	  641.8	 3938.0	...
1380686	  738.1	  641.5	 3935.0	...
1380687	  738.2	  641.4	 3932.0	...
1380688	  737.8	  641.5	 3931.0	...
1380689	  737.4	  641.7	 3934.0	...
1380690	  737.5	  641.7	 3936.0	...
1380691	  738.0	  641.7	 3938.0	...
1380692	  738.3	  641.5	 3938.0	...
1380693	  738.1	  641.4	 3939.0	...
1380694	  737.8	  641.8	 3940.0	...
1380695	  737.8	  642.3	 3942.0	...
1380696	  737.9	  642.8	 3944.0	...
1380697	  738.0	  642.9	 3947.0	...
1380698	  738.4	  643.0	 3947.0	...
1380699	  738.6	  643.0	 3947.0	...
1380700	  738.7	  643.0	 3947.0	...
1380701	  738.6	  643.0	 3949.0	...
1380702	  738.5	  643.2	 3951.0	...
1380703	  738.5	  643.5	 3953.0	...
1380704	  738.6	  643.6	 3952.0	...
1380705	  738.5	  643.3	 3952.0	...
1380706	  738.4	  642.8	 3953.0	...
1380707	  738.3	  642.4	 3955.0	...
1380708	  738.2	  642.2	 3956.0	...
1380709	  738.1	  642.3	 3957.0	...
1380710	  738.1	  642.1	 3958.0	...
1380711	  738.1	  642.0	 3958.0	...
1380712	  738.2	  641.9	 3959.0	...
1380713	  738.3	  642.3	 3960.0	...
1380714	  738.5	  642.6	 3962.0	...
1380715	  738.6	  642.9	 3963.0	...
1380716	  738.7	  642.8	 3963.0	...
1380717	  738.5	  642.7	 3965.0	...
1380718	  738.3	  642.5	 3968.0	...
1380719	  738.4	  642.4	 3974.0	...
1380720	  738.5	  642.2	 3978.0	...
1380721	  738.5	  642.0	 3978.0	...
1380722	  738.4	  641.8	 3975.0	...
1380723	  738.4	  641.9	 3974.0	...
1380724	  738.0	  641.8	 3975.0	...
1380725	  737.7	  641.6	 3979.0	...
1380726	  737.4	  641.4	 3980.0	...
1380727	  737.4	  641.5	 3982.0	...
1380728	  737.4	  641.8	 3983.0	...
1380729	  737.8	  642.1	 3983.0	...
1380730	  738.2	  642.3	 3983.0	...
1380731	  738.6	  642.3	 3984.0	...
1380732	  738.6	  642.3	 3984.0	...
1380733	  738.5	  642.2	 3985.0	...
1380734	  738.4	  642.1	 3986.0	...
1380735	  738.2	  641.8	 3987.0	...
1380736	  738.3	  641.6	 3987.0	...
1380737	  738.4	  641.4	 3990.0	...
1380738	  738.2	  641.4	 3993.0	...
1380739	  737.9	  641.4	 3996.0	...
1380740	  737.5	  640.9	 3996.0	...
1380741	  737.4	  640.5	 3995.0	...
1380742	  737.3	  640.2	 3993.0	...
1380743	  737.4	  640.4	 3992.0	...
1380744	  737.6	  640.9	 3990.0	...
1380745	  737.8	  641.3	 3992.0	...
1380746	  738.0	  641.5	 3994.0	...
1380747	  738.2	  641.4	 3997.0	...
1380748	  738.4	  641.2	 3998.0	...
1380749	  738.4	  641.0	 4001.0	...
1380750	  738.3	  640.8	 4003.0	...
1380751	  738.0	  640.7	 4004.0	...
1380752	  737.9	  640.9	 4004.0	...
1380753	  738.0	  641.1	 4003.0	...
1380754	  737.9	  641.1	 4002.0	...
1380755	  737.7	  640.6	 4001.0	...
MSG	1380756 0000 _ Number On
1380756	  737.7	  640.1	 4005.0	...
1380757	  737.9	  640.0	 4008.0	...
1380758	  737.8	  640.2	 4011.0	...
1380759	  737.6	  640.6	 4011.0	...
1380760	  737.4	  640.8	 4011.0	...
1380761	  737.5	  641.0	 4010.0	...
1380762	  737.6	  641.1	 4013.0	...
1380763	  737.1	  641.4	 4015.0	...
1380764	  736.5	  641.6	 4018.0	...
1380765	  736.1	  641.5	 4018.0	...
1380766	  736.4	  641.4	 4018.0	...
1380767	  736.7	  641.3	 4016.0	...
1380768	  736.7	  641.3	 4014.0	...
1380769	  736.6	  640.9	 4012.0	...
1380770	  736.5	  640.6	 4013.0	...
1380771	  736.8	  640.4	 4015.0	...
1380772	  737.1	  640.4	 4017.0	...
1380773	  737.3	  640.7	 4018.0	...
1380774	  737.0	  641.1	 4018.0	...
1380775	  736.8	  641.5	 4018.0	...
1380776	  736.7	  641.6	 4018.0	...
1380777	  736.8	  641.6	 4018.0	...
1380778	  736.8	  641.0	 4018.0	...
1380779	  736.9	  640.4	 4017.0	...
1380780	  737.0	  640.2	 4017.0	...
1380781	  736.9	  640.4	 4017.0	...
1380782	  736.7	  640.6	 4017.0	...
1380783	  736.6	  640.8	 4021.0	...
1380784	  736.7	  641.2	 4025.0	...
1380785	  736.8	  641.6	 4028.0	...
1380786	  737.3	  641.5	 4028.0	...
1380787	  738.0	  640.8	 4028.0	...
1380788	  739.1	  640.1	 4029.0	...
EFIX R   1379408	1380788	1381	  740.7	  645.5	   3714
SSACC R  1380789
1380789	  740.0	  639.6	 4029.0	...
1380790	  742.1	  639.2	 4029.0	...
1380791	  744.3	  638.8	 4030.0	...
1380792	  746.7	  638.3	 4030.0	...
1380793	  748.5	  638.0	 4031.0	...
1380794	  750.6	  637.6	 4030.0	...
1380795	  753.8	  636.9	 4029.0	...
1380796	  756.5	  636.2	 4029.0	...
1380797	  758.9	  635.6	 4029.0	...
1380798	  760.2	  635.4	 4029.0	...
1380799	  761.8	  635.2	 4029.0	...
ESACC R  1380789	1380799	11	  740.0	  639.6	  761.8	  635.2	   0.48	     49
SFIX R   1380800
1380800	  763.0	  635.0	 4029.0	...
1380801	  764.4	  634.9	 4027.0	...
1380802	  765.1	  634.4	 4024.0	...
1380803	  765.9	  633.9	 4020.0	...
1380804	  766.4	  633.3	 4019.0	...
1380805	  766.8	  633.0	 4017.0	...
1380806	  766.7	  632.5	 4017.0	...
1380807	  766.2	  632.2	 4018.0	...
1380808	  765.7	  631.9	 4018.0	...
1380809	  765.6	  631.9	 4018.0	...
1380810	  765.4	  631.5	 4019.0	...
1380811	  764.7	  631.2	 4022.0	...
1380812	  764.0	  630.7	 4027.0	...
1380813	  763.4	  630.6	 4031.0	...
1380814	  762.7	  630.5	 4031.0	...
1380815	  761.7	  630.6	 4029.0	...
1380816	  760.6	  630.9	 4027.0	...
1380817	  760.0	  631.1	 4026.0	...
1380818	  759.5	  631.4	 4026.0	...
1380819	  759.1	  631.6	 4027.0	...
1380820	  758.8	  631.7	 4027.0	...
1380821	  758.5	  631.6	 4027.0	...
1380822	  758.3	  631.4	 4028.0	...
1380823	  758.3	  631.2	 4027.0	...
1380824	  758.4	  631.0	 4027.0	...
1380825	  758.6	  631.4	 4027.0	...
1380826	  758.9	  631.8	 4026.0	...
1380827	  759.3	  632.4	 4026.0	...
1380828	  759.2	  632.5	 4026.0	...
1380829	  758.9	  632.7	 4025.0	...
1380830	  758.8	  632.7	 4025.0	...
1380831	  758.9	  632.8	 4025.0	...
1380832	  759.1	  632.9	 4025.0	...
1380833	  758.7	  633.0	 4025.0	...
1380834	  758.3	  633.4	 4025.0	...
1380835	  758.2	  633.8	 4025.0	...
1380836	  758.5	  634.0	 4024.0	...
1380837	  758.7	  634.0	 4024.0	...
1380838	  758.9	  634.3	 4024.0	...
1380839	  759.2	  634.7	 4025.0	...
1380840	  759.7	  635.1	 4025.0	...
1380841	  760.0	  635.6	 4023.0	...
1380842	  760.2	  635.8	 4021.0	...
1380843	  760.2	  635.7	 4019.0	...
1380844	  760.2	  635.1	 4018.0	...
1380845	  760.1	  634.4	 4017.0	...
1380846	  760.0	  634.2	 4017.0	...
1380847	  760.0	  634.5	 4015.0	...
1380848	  760.0	  634.9	 4014.0	...
1380849	  759.9	  635.0	 4013.0	...
1380850	  759.8	  635.2	 4012.0	...
1380851	  760.0	  635.3	 4011.0	...
1380852	  760.1	  635.3	 4012.0	...
1380853	  760.2	  635.3	 4012.0	...
1380854	  760.0	  635.0	 4012.0	...
1380855	  759.8	  634.7	 4009.0	...
1380856	  759.7	  635.2	 4007.0	...
1380857	  759.6	  636.0	 4004.0	...
1380858	  759.5	  636.5	 4004.0	...
1380859	  759.2	  636.2	 4005.0	...
1380860	  759.1	  635.8	 4005.0	...
1380861	  759.1	  635.8	 4003.0	...
1380862	  758.9	  635.8	 4002.0	...
1380863	  758.8	  636.0	 4001.0	...
1380864	  758.7	  636.2	 4001.0	...
1380865	  758.7	  636.4	 4002.0	...
1380866	  758.8	  636.5	 4002.0	...
1380867	  758.8	  636.6	 4002.0	...
1380868	  759.1	  636.7	 4002.0	...
1380869	  759.5	  636.9	 3999.0	...
1380870	  759.9	  636.1	 3996.0	...
1380871	  760.0	  635.2	 3994.0	...
1380872	  759.8	  634.5	 3994.0	...
1380873	  759.8	  634.8	 3994.0	...
1380874	  759.7	  635.1	 3993.0	...
1380875	  759.7	  635.3	 3992.0	...
1380876	  759.7	  635.4	 3990.0	...
1380877	  759.7	  635.6	 3988.0	...
1380878	  759.7	  635.7	 3986.0	...
1380879	  759.4	  635.9	 3986.0	...
1380880	  759.1	  636.0	 3986.0	...
1380881	  758.7	  636.1	 3986.0	...
1380882	  758.5	  636.2	 3984.0	...
1380883	  758.6	  636.2	 3981.0	...
1380884	  758.7	  636.3	 3978.0	...
1380885	  758.9	  636.4	 3977.0	...
1380886	  759.0	  636.4	 3976.0	...
1380887	  759.3	  636.1	 3974.0	...
1380888	  759.9	  635.8	 3974.0	...
1380889	  760.4	  635.5	 3971.0	...
1380890	  760.5	  635.3	 3969.0	...
1380891	  760.3	  635.4	 3968.0	...
1380892	  760.1	  635.7	 3969.0	...
1380893	  760.1	  635.9	 3968.0	...
1380894	  759.8	  635.9	 3967.0	...
1380895	  759.7	  635.9	 3967.0	...
1380896	  759.4	  635.9	 3967.0	...
1380897	  759.3	  636.3	 3963.0	...
1380898	  759.2	  636.8	 3958.0	...
1380899	  759.2	  637.2	 3955.0	...
1380900	  759.4	  637.4	 3957.0	...
1380901	  759.7	  637.5	 3957.0	...
1380902	  760.0	  636.9	 3956.0	...
1380903	  760.1	  636.2	 3955.0	...
1380904	  759.9	  635.7	 3952.0	...
1380905	  759.7	  636.1	 3949.0	...
1380906	  759.6	  636.6	 3947.0	...
1380907	  759.6	  636.7	 3946.0	...
1380908	  759.7	  636.7	 3947.0	...
1380909	  759.5	  636.8	 3947.0	...
1380910	  759.4	  637.0	 3946.0	...
1380911	  759.2	  637.2	 3945.0	...
1380912	  759.2	  637.2	 3943.0	...
1380913	  759.1	  637.1	 3939.0	...
1380914	  759.1	  636.9	 3936.0	...
1380915	  759.1	  636.7	 3932.0	...
1380916	  759.1	  636.6	 3932.0	...
1380917	  759.0	  636.6	 3935.0	...
1380918	  758.9	  636.6	 3939.0	...
1380919	  758.8	  636.7	 3942.0	...
1380920	  759.0	  636.8	 3940.0	...
1380921	  759.3	  636.9	 3938.0	...
1380922	  759.6	  636.9	 3937.0	...
1380923	  759.8	  636.4	 3936.0	...
1380924	  759.8	  636.0	 3934.0	...
1380925	  759.6	  635.8	 3930.0	...
1380926	  759.7	  635.9	 3927.0	...
1380927	  759.7	  635.9	 3926.0	...
1380928	  759.4	  636.3	 3925.0	...
1380929	  759.0	  636.5	 3923.0	...
1380930	  758.5	  636.7	 3921.0	...
1380931	  758.5	  636.7	 3919.0	...
1380932	  758.5	  636.8	 3917.0	...
1380933	  758.5	  636.9	 3913.0	...
1380934	  758.5	  637.0	 3911.0	...
1380935	  758.5	  637.0	 3908.0	...
1380936	  758.4	  636.9	 3909.0	...
1380937	  758.4	  636.9	 3911.0	...
1380938	  758.2	  636.9	 3913.0	...
1380939	  758.1	  636.9	 3911.0	...
1380940	  758.0	  637.0	 3909.0	...
1380941	  758.0	  636.9	 3906.0	...
1380942	  758.1	  636.7	 3905.0	...
1380943	  758.5	  636.4	 3905.0	...
1380944	  758.9	  636.7	 3904.0	...
1380945	  759.0	  637.1	 3903.0	...
1380946	  758.6	  637.5	 3902.0	...
1380947	  758.2	  637.1	 3902.0	...
1380948	  758.2	  636.7	 3900.0	...
1380949	  758.2	  636.5	 3898.0	...
1380950	  758.2	  636.6	 3896.0	...
1380951	  758.1	  636.9	 3896.0	...
1380952	  758.0	  636.9	 3896.0	...
1380953	  758.5	  636.8	 3894.0	...
1380954	  759.0	  636.7	 3893.0	...
1380955	  759.6	  636.6	 3892.0	...
1380956	  759.7	  636.5	 3891.0	...
1380957	  759.8	  637.1	 3889.0	...
1380958	  759.9	  637.8	 3887.0	...
1380959	  759.8	  638.0	 3888.0	...
1380960	  759.7	  637.7	 3888.0	...
1380961	  759.6	  637.2	 3886.0	...
1380962	  759.6	  637.1	 3884.0	...
1380963	  759.5	  637.4	 3881.0	...
1380964	  759.5	  637.7	 3881.0	...
1380965	  759.7	  638.1	 3879.0	...
1380966	  760.0	  638.2	 3877.0	...
1380967	  760.2	  638.3	 3876.0	...
1380968	  760.1	  638.4	 3875.0	...
1380969	  760.0	  638.6	 3874.0	...
1380970	  760.0	  638.7	 3875.0	...
1380971	  760.0	  638.8	 3877.0	...
1380972	  760.0	  638.8	 3878.0	...
1380973	  760.2	  638.9	 3878.0	...
1380974	  760.4	  639.3	 3876.0	...
1380975	  760.7	  639.6	 3873.0	...
1380976	  760.6	  639.0	 3869.0	...
1380977	  760.5	  638.2	 3868.0	...
1380978	  760.3	  637.4	 3867.0	...
1380979	  760.1	  637.4	 3867.0	...
1380980	  760.0	  637.3	 3866.0	...
1380981	  760.0	  637.2	 3866.0	...
1380982	  760.0	  637.5	 3866.0	...
1380983	  760.1	  638.1	 3866.0	...
1380984	  760.1	  638.7	 3865.0	...
1380985	  760.0	  639.0	 3864.0	...
1380986	  759.8	  639.1	 3860.0	...
1380987	  759.8	  639.1	 3856.0	...
1380988	  759.7	  639.1	 3853.0	...
1380989	  760.0	  639.1	 3853.0	...
1380990	  760.4	  639.1	 3853.0	...
1380991	  760.5	  639.1	 3853.0	...
1380992	  760.3	  639.2	 3851.0	...
1380993	  760.1	  639.1	 3849.0	...
1380994	  760.2	  638.9	 3849.0	...
1380995	  760.3	  638.9	 3851.0	...
1380996	  760.4	  638.9	 3853.0	...
1380997	  760.4	  638.9	 3852.0	...
1380998	  760.4	  638.8	 3851.0	...
1380999	  760.4	  638.4	 3850.0	...
1381000	  760.2	  638.3	 3847.0	...
1381001	  759.9	  638.0	 3843.0	...
1381002	  759.7	  637.9	 3840.0	...
1381003	  759.9	  637.8	 3842.0	...
1381004	  760.1	  637.7	 3844.0	...
1381005	  760.2	  637.6	 3846.0	...
1381006	  760.0	  637.6	 3844.0	...
1381007	  760.0	  637.9	 3842.0	...
1381008	  760.1	  638.1	 3840.0	...
1381009	  759.9	  638.3	 3840.0	...
1381010	  759.5	  638.3	 3840.0	...
1381011	  759.2	  638.6	 3840.0	...
1381012	  759.1	  639.0	 3839.0	...
1381013	  759.1	  639.1	 3839.0	...
1381014	  759.1	  638.8	 3839.0	...
1381015	  759.1	  638.6	 3840.0	...
1381016	  759.1	  638.8	 3840.0	...
1381017	  759.1	  639.0	 3840.0	...
1381018	  759.1	  639.5	 3838.0	...
1381019	  759.3	  639.9	 3837.0	...
1381020	  759.5	  640.1	 3836.0	...
1381021	  759.8	  640.2	 3836.0	...
1381022	  759.9	  640.3	 3835.0	...
1381023	  759.9	  640.0	 3833.0	...
1381024	  759.8	  639.6	 3832.0	...
1381025	  759.6	  639.1	 3831.0	...
1381026	  759.3	  638.9	 3832.0	...
1381027	  759.1	  638.8	 3832.0	...
1381028	  759.0	  638.8	 3833.0	...
1381029	  759.1	  639.1	 3833.0	...
1381030	  759.2	  639.4	 3832.0	...
1381031	  759.2	  639.7	 3831.0	...
1381032	  759.0	  639.9	 3831.0	...
1381033	  758.9	  640.0	 3831.0	...
1381034	  758.9	  640.1	 3829.0	...
1381035	  759.0	  640.0	 3828.0	...
1381036	  759.0	  640.1	 3826.0	...
1381037	  758.9	  640.3	 3826.0	...
1381038	  758.8	  640.4	 3826.0	...
1381039	  758.8	  640.5	 3825.0	...
1381040	  758.7	  640.5	 3825.0	...
1381041	  758.9	  640.5	 3825.0	...
1381042	  759.1	  640.6	 3824.0	...
1381043	  759.4	  640.7	 3823.0	...
1381044	  759.4	  640.6	 3823.0	...
1381045	  759.4	  640.2	 3823.0	...
1381046	  759.4	  640.0	 3822.0	...
1381047	  759.0	  640.0	 3823.0	...
1381048	  758.7	  640.2	 3824.0	...
1381049	  758.6	  640.4	 3823.0	...
1381050	  758.8	  640.1	 3823.0	...
1381051	  759.1	  639.7	 3823.0	...
1381052	  759.1	  639.5	 3821.0	...
1381053	  758.9	  639.7	 3820.0	...
1381054	  758.7	  640.2	 3818.0	...
1381055	  759.0	  640.6	 3817.0	...
1381056	  759.6	  640.9	 3816.0	...
1381057	  760.1	  641.0	 3814.0	...
MSG	1381058 0000 _ Number Off
1381058	  760.0	  641.2	 3814.0	...
1381059	  759.8	  641.2	 3814.0	...
1381060	  759.7	  640.9	 3815.0	...
1381061	  759.7	  640.6	 3817.0	...
1381062	  759.7	  640.2	 3818.0	...
1381063	  759.7	  640.3	 3818.0	...
1381064	  759.8	  640.3	 3818.0	...
1381065	  759.8	  640.3	 3818.0	...
1381066	  759.7	  640.2	 3817.0	...
1381067	  759.5	  640.2	 3817.0	...
1381068	  759.4	  640.1	 3817.0	...
1381069	  759.3	  640.1	 3817.0	...
1381070	  759.3	  640.0	 3817.0	...
1381071	  759.5	  639.9	 3817.0	...
1381072	  759.8	  639.6	 3818.0	...
1381073	  760.1	  639.4	 3819.0	...
1381074	  760.2	  639.6	 3820.0	...
1381075	  760.2	  640.0	 3820.0	...
1381076	  760.2	  640.0	 3821.0	...
1381077	  760.1	  639.7	 3821.0	...
1381078	  760.1	  639.3	 3822.0	...
1381079	  760.1	  639.4	 3824.0	...
1381080	  760.4	  639.4	 3825.0	...
1381081	  760.6	  639.4	 3826.0	...
1381082	  760.6	  639.4	 3825.0	...
1381083	  760.3	  639.3	 3825.0	...
1381084	  760.1	  639.3	 3826.0	...
1381085	  760.1	  639.3	 3826.0	...
1381086	  760.2	  639.5	 3825.0	...
1381087	  760.3	  640.3	 3824.0	...
1381088	  760.3	  640.9	 3823.0	...
1381089	  760.4	  641.5	 3822.0	...
1381090	  760.3	  641.0	 3821.0	...
1381091	  760.3	  640.5	 3820.0	...
1381092	  760.2	  640.1	 3819.0	...
1381093	  760.3	  640.1	 3819.0	...
1381094	  760.3	  640.1	 3819.0	...
1381095	  760.3	  640.1	 3820.0	...
1381096	  760.3	  640.0	 3820.0	...
1381097	  760.2	  639.7	 3819.0	...
1381098	  760.2	  639.3	 3819.0	...
1381099	  760.2	  639.0	 3817.0	...
1381100	  760.3	  639.0	 3817.0	...
1381101	  760.4	  638.9	 3816.0	...
1381102	  760.4	  638.8	 3816.0	...
1381103	  760.3	  638.7	 3817.0	...
1381104	  760.2	  638.6	 3817.0	...
1381105	  760.1	  638.6	 3817.0	...
1381106	  760.4	  638.8	 3814.0	...
1381107	  760.7	  639.1	 3811.0	...
1381108	  760.4	  639.5	 3809.0	...
1381109	  760.0	  639.9	 3810.0	...
1381110	  759.4	  640.1	 3810.0	...
1381111	  759.3	  639.7	 3811.0	...
1381112	  759.3	  639.2	 3812.0	...
1381113	  759.5	  638.6	 3813.0	...
1381114	  759.7	  638.7	 3814.0	...
1381115	  759.6	  638.8	 3815.0	...
1381116	  759.6	  639.1	 3815.0	...
1381117	  759.7	  639.3	 3814.0	...
1381118	  760.0	  639.5	 3811.0	...
1381119	  760.2	  639.3	 3811.0	...
1381120	  760.3	  639.1	 3812.0	...
1381121	  760.1	  638.9	 3814.0	...
1381122	  759.9	  638.9	 3813.0	...
1381123	  759.7	  639.1	 3813.0	...
1381124	  759.6	  639.3	 3814.0	...
1381125	  759.5	  639.5	 3814.0	...
1381126	  759.5	  639.6	 3815.0	...
1381127	  759.4	  639.7	 3815.0	...
1381128	  759.4	  639.6	 3815.0	...
1381129	  759.3	  639.5	 3816.0	...
1381130	  759.3	  639.3	 3817.0	...
1381131	  759.4	  639.3	 3818.0	...
1381132	  759.4	  639.4	 3818.0	...
1381133	  759.5	  639.5	 3819.0	...
1381134	  759.5	  639.6	 3821.0	...
1381135	  759.5	  639.6	 3823.0	...
1381136	  759.5	  639.7	 3825.0	...
1381137	  759.5	  639.6	 3825.0	...
1381138	  759.7	  639.2	 3826.0	...
1381139	  759.7	  638.8	 3827.0	...
1381140	  759.8	  638.4	 3828.0	...
1381141	  759.5	  638.2	 3829.0	...
1381142	  759.3	  638.0	 3830.0	...
1381143	  759.1	  638.2	 3829.0	...
1381144	  759.4	  638.5	 3826.0	...
1381145	  759.7	  638.8	 3823.0	...
1381146	  760.0	  638.8	 3820.0	...
1381147	  760.1	  638.8	 3822.0	...
1381148	  760.2	  638.7	 3824.0	...
1381149	  760.0	  638.5	 3825.0	...
1381150	  759.8	  638.3	 3825.0	...
1381151	  759.7	  638.3	 3825.0	...
1381152	  759.5	  638.6	 3826.0	...
1381153	  759.3	  638.9	 3828.0	...
1381154	  759.0	  639.3	 3830.0	...
1381155	  759.0	  639.3	 3832.0	...
1381156	  759.5	  639.0	 3834.0	...
1381157	  759.9	  638.7	 3835.0	...
1381158	  760.1	  638.7	 3835.0	...
1381159	  760.1	  638.9	 3837.0	...
1381160	  759.9	  639.1	 3838.0	...
1381161	  759.8	  639.1	 3837.0	...
1381162	  759.7	  638.8	 3834.0	...
1381163	  759.7	  638.5	 3831.0	...
1381164	  759.6	  638.3	 3831.0	...
1381165	  759.5	  638.3	 3834.0	...
1381166	  759.6	  638.4	 3837.0	...
1381167	  759.9	  638.6	 3841.0	...
1381168	  759.9	  639.0	 3841.0	...
1381169	  759.7	  639.4	 3841.0	...
1381170	  759.8	  639.5	 3842.0	...
1381171	  760.1	  639.6	 3842.0	...
1381172	  760.5	  639.5	 3842.0	...
1381173	  759.7	  639.7	 3842.0	...
1381174	  758.9	  639.7	 3842.0	...
1381175	  758.6	  639.3	 3842.0	...
1381176	  759.4	  638.8	 3842.0	...
1381177	  760.2	  638.5	 3842.0	...
1381178	  760.3	  638.6	 3843.0	...
1381179	  760.1	  638.8	 3844.0	...
1381180	  760.0	  638.8	 3845.0	...
1381181	  759.9	  638.8	 3848.0	...
1381182	  759.9	  638.8	 3850.0	...
1381183	  759.8	  639.3	 3852.0	...
1381184	  759.7	  639.8	 3851.0	...
1381185	  759.6	  640.5	 3849.0	...
1381186	  759.4	  640.6	 3849.0	...
1381187	  759.3	  640.5	 3848.0	...
1381188	  759.3	  640.2	 3849.0	...
1381189	  759.4	  639.9	 3850.0	...
1381190	  759.4	  639.9	 3850.0	...
1381191	  759.4	  639.9	 3851.0	...
1381192	  759.4	  639.8	 3853.0	...
1381193	  759.5	  639.7	 3853.0	...
1381194	  759.5	  639.8	 3852.0	...
1381195	  759.6	  639.8	 3853.0	...
1381196	  759.6	  639.8	 3855.0	...
1381197	  759.7	  639.7	 3857.0	...
1381198	  759.7	  639.7	 3857.0	...
1381199	  759.8	  639.8	 3857.0	...
1381200	  759.8	  640.1	 3857.0	...
1381201	  759.8	  640.4	 3858.0	...
1381202	  759.7	  640.1	 3858.0	...
1381203	  759.7	  639.6	 3858.0	...
1381204	  759.8	  639.0	 3859.0	...
1381205	  760.0	  638.8	 3861.0	...
1381206	  760.0	  638.6	 3864.0	...
1381207	  759.8	  638.4	 3867.0	...
1381208	  759.6	  638.4	 3868.0	...
1381209	  759.6	  639.1	 3870.0	...
1381210	  759.6	  639.7	 3870.0	...
1381211	  759.6	  640.1	 3870.0	...
1381212	  759.6	  640.0	 3870.0	...
1381213	  759.6	  639.9	 3870.0	...
1381214	  759.5	  639.7	 3871.0	...
1381215	  758.9	  639.6	 3873.0	...
1381216	  758.2	  639.5	 3873.0	...
1381217	  757.8	  640.0	 3873.0	...
1381218	  758.0	  640.5	 3874.0	...
1381219	  758.2	  641.0	 3877.0	...
1381220	  758.4	  641.2	 3880.0	...
1381221	  758.4	  641.2	 3881.0	...
1381222	  758.3	  641.0	 3881.0	...
1381223	  758.3	  640.9	 3884.0	...
1381224	  758.3	  640.8	 3886.0	...
1381225	  758.4	  640.9	 3888.0	...
1381226	  758.6	  640.6	 3888.0	...
1381227	  758.7	  639.8	 3887.0	...
1381228	  758.8	  639.0	 3887.0	...
1381229	  758.6	  638.6	 3890.0	...
1381230	  758.4	  638.8	 3893.0	...
1381231	  758.2	  639.4	 3895.0	...
1381232	  758.1	  640.0	 3895.0	...
1381233	  757.9	  640.3	 3894.0	...
1381234	  757.7	  640.3	 3892.0	...
1381235	  757.6	  640.2	 3893.0	...
1381236	  757.5	  640.0	 3895.0	...
1381237	  757.4	  639.9	 3898.0	...
1381238	  757.4	  639.7	 3899.0	...
1381239	  757.4	  639.6	 3901.0	...
1381240	  757.4	  639.6	 3902.0	...
1381241	  757.4	  639.8	 3903.0	...
1381242	  757.4	  640.1	 3903.0	...
1381243	  757.0	  640.4	 3903.0	...
1381244	  756.8	  640.4	 3903.0	...
1381245	  756.5	  640.3	 3904.0	...
1381246	  756.5	  640.3	 3904.0	...
1381247	  756.9	  640.4	 3904.0	...
1381248	  757.3	  640.5	 3905.0	...
1381249	  757.6	  640.6	 3906.0	...
1381250	  757.7	  640.6	 3907.0	...
1381251	  757.6	  640.9	 3907.0	...
1381252	  757.4	  641.4	 3908.0	...
1381253	  757.3	  641.8	 3909.0	...
1381254	  757.1	  641.0	 3911.0	...
1381255	  756.9	  640.1	 3914.0	...
1381256	  756.5	  639.0	 3917.0	...
1381257	  756.3	  638.8	 3919.0	...
1381258	  756.3	  639.0	 3919.0	...
1381259	  756.3	  639.5	 3921.0	...
1381260	  756.3	  640.0	 3924.0	...
1381261	  756.2	  640.3	 3926.0	...
1381262	  756.3	  641.1	 3925.0	...
1381263	  756.4	  641.9	 3925.0	...
1381264	  756.6	  642.2	 3925.0	...
1381265	  756.8	  641.8	 3924.0	...
1381266	  757.0	  641.2	 3923.0	...
1381267	  756.7	  641.0	 3922.0	...
1381268	  756.3	  640.8	 3922.0	...
1381269	  756.0	  640.4	 3925.0	...
MSG	1381270 0000 _ Number On
1381270	  756.2	  640.2	 3929.0	...
1381271	  756.2	  640.2	 3930.0	...
1381272	  756.1	  640.4	 3928.0	...
1381273	  755.9	  640.5	 3927.0	...
1381274	  756.0	  640.6	 3927.0	...
1381275	  756.0	  640.9	 3928.0	...
1381276	  755.9	  641.2	 3929.0	...
1381277	  755.7	  641.6	 3931.0	...
1381278	  755.6	  641.9	 3933.0	...
1381279	  755.6	  642.3	 3935.0	...
1381280	  755.6	  642.3	 3937.0	...
1381281	  755.6	  642.1	 3938.0	...
1381282	  755.6	  641.6	 3940.0	...
1381283	  755.6	  640.7	 3942.0	...
1381284	  755.6	  640.0	 3944.0	...
1381285	  755.6	  639.5	 3946.0	...
1381286	  755.7	  639.4	 3947.0	...
1381287	  755.6	  639.3	 3947.0	...
1381288	  755.4	  639.3	 3947.0	...
1381289	  755.1	  639.4	 3947.0	...
1381290	  755.1	  639.3	 3947.0	...
1381291	  755.0	  639.2	 3949.0	...
1381292	  755.0	  639.2	 3952.0	...
1381293	  755.0	  639.4	 3956.0	...
1381294	  754.9	  639.7	 3954.0	...
1381295	  754.9	  640.3	 3952.0	...
1381296	  755.1	  640.9	 3950.0	...
1381297	  755.4	  641.4	 3951.0	...
1381298	  755.2	  641.5	 3951.0	...
1381299	  754.7	  641.1	 3957.0	...
1381300	  754.0	  640.6	 3963.0	...
1381301	  753.9	  640.4	 3965.0	...
1381302	  753.9	  640.9	 3962.0	...
1381303	  754.0	  641.3	 3960.0	...
1381304	  754.2	  641.2	 3961.0	...
1381305	  754.3	  640.7	 3962.0	...
1381306	  754.3	  640.3	 3962.0	...
1381307	  754.2	  639.8	 3962.0	...
1381308	  754.1	  640.1	 3962.0	...
1381309	  754.0	  640.4	 3963.0	...
1381310	  754.0	  639.8	 3968.0	...
1381311	  753.7	  639.0	 3972.0	...
1381312	  753.5	  638.4	 3977.0	...
1381313	  753.4	  638.6	 3975.0	...
1381314	  753.6	  638.7	 3973.0	...
1381315	  753.8	  638.7	 3973.0	...
1381316	  753.6	  638.8	 3977.0	...
1381317	  753.0	  638.9	 3980.0	...
1381318	  752.7	  639.2	 3982.0	...
1381319	  752.8	  639.3	 3982.0	...
1381320	  752.9	  639.6	 3983.0	...
1381321	  752.8	  639.6	 3985.0	...
1381322	  752.7	  639.7	 3986.0	...
1381323	  752.7	  639.9	 3987.0	...
1381324	  752.8	  640.3	 3986.0	...
1381325	  752.8	  640.7	 3985.0	...
1381326	  752.8	  641.1	 3984.0	...
1381327	  752.8	  641.2	 3984.0	...
1381328	  752.9	  641.3	 3988.0	...
1381329	  753.0	  640.7	 3991.0	...
1381330	  753.0	  640.3	 3994.0	...
1381331	  752.8	  639.9	 3994.0	...
1381332	  752.6	  639.9	 3994.0	...
1381333	  752.3	  639.9	 3993.0	...
1381334	  751.9	  639.9	 3995.0	...
1381335	  751.1	  640.0	 3998.0	...
1381336	  750.4	  640.2	 4001.0	...
1381337	  750.1	  640.2	 4002.0	...
1381338	  750.3	  640.7	 4003.0	...
1381339	  750.5	  641.2	 4006.0	...
1381340	  750.5	  640.9	 4007.0	...
1381341	  750.4	  640.1	 4008.0	...
1381342	  750.3	  639.3	 4009.0	...
1381343	  750.6	  639.2	 4010.0	...
1381344	  750.8	  639.2	 4012.0	...
1381345	  751.1	  639.1	 4013.0	...
1381346	  751.1	  638.6	 4014.0	...
1381347	  750.6	  638.2	 4015.0	...
1381348	  750.1	  637.9	 4016.0	...
1381349	  749.6	  638.1	 4017.0	...
1381350	  749.8	  638.2	 4017.0	...
1381351	  750.0	  638.4	 4019.0	...
1381352	  750.2	  638.6	 4021.0	...
1381353	  750.2	  639.1	 4023.0	...
1381354	  750.1	  639.5	 4024.0	...
1381355	  750.2	  639.7	 4026.0	...
1381356	  750.1	  639.6	 4025.0	...
1381357	  750.0	  639.7	 4023.0	...
1381358	  749.9	  640.0	 4021.0	...
1381359	  749.8	  640.1	 4020.0	...
1381360	  749.7	  639.9	 4023.0	...
1381361	  749.7	  639.6	 4028.0	...
1381362	  749.6	  639.6	 4033.0	...
1381363	  749.4	  639.6	 4033.0	...
1381364	  749.3	  639.6	 4031.0	...
1381365	  749.3	  639.7	 4031.0	...
1381366	  749.4	  639.8	 4031.0	...
1381367	  749.5	  639.7	 4031.0	...
1381368	  749.5	  639.5	 4031.0	...
1381369	  749.5	  639.3	 4032.0	...
1381370	  749.5	  639.3	 4034.0	...
1381371	  749.5	  639.6	 4035.0	...
1381372	  749.1	  639.9	 4036.0	...
1381373	  748.6	  640.4	 4037.0	...
1381374	  748.2	  640.8	 4039.0	...
1381375	  748.4	  641.1	 4040.0	...
1381376	  748.5	  641.1	 4040.0	...
1381377	  748.6	  641.1	 4039.0	...
1381378	  748.5	  641.0	 4038.0	...
1381379	  748.7	  640.9	 4038.0	...
1381380	  749.0	  640.5	 4038.0	...
1381381	  749.3	  639.8	 4039.0	...
1381382	  749.4	  639.2	 4040.0	...
1381383	  749.3	  639.2	 4041.0	...
1381384	  749.1	  639.5	 4043.0	...
1381385	  749.0	  639.9	 4045.0	...
1381386	  749.1	  640.0	 4046.0	...
1381387	  749.3	  640.0	 4044.0	...
1381388	  749.4	  640.6	 4042.0	...
1381389	  749.3	  641.3	 4040.0	...
1381390	  749.1	  641.6	 4041.0	...
1381391	  748.8	  641.2	 4041.0	...
1381392	  748.8	  640.8	 4043.0	...
1381393	  748.3	  640.7	 4045.0	...
1381394	  747.8	  640.4	 4047.0	...
1381395	  747.5	  640.0	 4049.0	...
1381396	  747.7	  639.8	 4052.0	...
1381397	  748.0	  639.9	 4056.0	...
1381398	  748.1	  640.0	 4058.0	...
1381399	  748.1	  640.1	 4058.0	...
1381400	  748.0	  640.1	 4058.0	...
1381401	  747.9	  639.9	 4057.0	...
1381402	  747.4	  639.8	 4057.0	...
1381403	  747.0	  640.0	 4057.0	...
1381404	  747.2	  640.4	 4060.0	...
1381405	  747.9	  640.6	 4062.0	...
1381406	  748.4	  640.5	 4066.0	...
1381407	  747.8	  640.6	 4068.0	...
1381408	  747.1	  640.7	 4070.0	...
1381409	  746.7	  640.7	 4071.0	...
1381410	  747.0	  640.5	 4070.0	...
1381411	  747.2	  640.5	 4070.0	...
1381412	  747.4	  640.6	 4069.0	...
1381413	  747.4	  640.7	 4069.0	...
1381414	  747.5	  640.6	 4069.0	...
1381415	  747.3	  641.0	 4069.0	...
1381416	  747.1	  641.5	 4072.0	...
1381417	  746.9	  641.9	 4078.0	...
1381418	  746.7	  642.0	 4083.0	...
1381419	  746.6	  642.0	 4083.0	...
1381420	  746.4	  641.8	 4080.0	...
1381421	  746.3	  641.5	 4078.0	...
1381422	  746.2	  641.3	 4077.0	...
1381423	  746.1	  641.3	 4076.0	...
1381424	  746.1	  641.0	 4074.0	...
1381425	  746.0	  640.5	 4073.0	...
1381426	  745.9	  640.2	 4075.0	...
1381427	  745.9	  640.2	 4076.0	...
1381428	  746.0	  640.3	 4077.0	...
1381429	  745.9	  640.3	 4077.0	...
1381430	  745.7	  640.6	 4075.0	...
1381431	  745.5	  640.9	 4074.0	...
1381432	  745.4	  641.2	 4076.0	...
1381433	  745.4	  641.2	 4079.0	...
1381434	  745.5	  641.2	 4081.0	...
1381435	  745.2	  641.2	 4080.0	...
1381436	  744.8	  641.2	 4078.0	...
1381437	  744.8	  640.4	 4078.0	...
1381438	  745.0	  639.6	 4078.0	...
1381439	  745.1	  638.8	 4080.0	...
1381440	  744.9	  638.7	 4083.0	...
1381441	  744.6	  638.7	 4087.0	...
1381442	  744.3	  638.8	 4088.0	...
1381443	  744.1	  639.2	 4088.0	...
1381444	  744.0	  639.6	 4088.0	...
1381445	  744.5	  639.9	 4087.0	...
1381446	  745.0	  639.9	 4087.0	...
1381447	  745.4	  639.8	 4086.0	...
1381448	  745.4	  639.7	 4087.0	...
1381449	  745.5	  639.6	 4089.0	...
1381450	  745.4	  639.4	 4092.0	...
1381451	  745.3	  639.3	 4094.0	...
1381452	  744.8	  639.4	 4095.0	...
1381453	  744.4	  639.5	 4096.0	...
1381454	  743.8	  639.6	 4096.0	...
1381455	  743.6	  639.7	 4097.0	...
1381456	  743.6	  639.4	 4097.0	...
1381457	  744.0	  639.1	 4097.0	...
1381458	  744.4	  638.6	 4096.0	...
1381459	  744.5	  638.4	 4096.0	...
1381460	  744.6	  638.2	 4097.0	...
1381461	  744.7	  638.2	 4100.0	...
1381462	  744.8	  638.2	 4104.0	...
1381463	  744.8	  638.2	 4107.0	...
1381464	  744.9	  638.2	 4109.0	...
1381465	  745.0	  638.1	 4110.0	...
1381466	  745.0	  638.3	 4109.0	...
1381467	  745.0	  638.4	 4107.0	...
1381468	  744.7	  638.6	 4107.0	...
1381469	  744.3	  638.5	 4108.0	...
1381470	  743.9	  638.5	 4108.0	...
1381471	  743.8	  638.5	 4107.0	...
1381472	  743.7	  638.5	 4108.0	...
1381473	  743.6	  638.4	 4108.0	...
1381474	  743.4	  638.4	 4109.0	...
1381475	  743.1	  638.3	 4109.0	...
1381476	  743.0	  638.4	 4111.0	...
1381477	  743.0	  638.4	 4112.0	...
1381478	  743.0	  638.3	 4114.0	...
1381479	  743.1	  638.3	 4114.0	...
1381480	  743.3	  638.9	 4115.0	...
1381481	  743.4	  639.6	 4116.0	...
1381482	  743.3	  639.4	 4117.0	...
1381483	  743.2	  638.4	 4117.0	...
1381484	  742.9	  638.1	 4117.0	...
1381485	  742.5	  638.9	 4116.0	...
1381486	  742.2	  639.5	 4116.0	...
1381487	  742.1	  639.2	 4114.0	...
1381488	  742.2	  638.9	 4112.0	...
1381489	  742.3	  638.8	 4113.0	...
1381490	  742.3	  638.8	 4116.0	...
1381491	  742.2	  638.9	 4118.0	...
1381492	  742.6	  639.0	 4117.0	...
1381493	  743.0	  638.8	 4116.0	...
1381494	  743.4	  638.4	 4117.0	...
1381495	  743.3	  638.1	 4118.0	...
1381496	  743.2	  637.9	 4115.0	...
1381497	  743.2	  638.0	 4113.0	...
1381498	  743.3	  637.9	 4110.0	...
1381499	  743.4	  637.7	 4110.0	...
1381500	  743.7	  637.5	 4111.0	...
1381501	  744.1	  637.4	 4113.0	...
1381502	  744.5	  637.2	 4116.0	...
1381503	  744.6	  637.1	 4116.0	...
1381504	  744.6	  637.1	 4117.0	...
1381505	  744.7	  637.3	 4114.0	...
1381506	  745.1	  637.5	 4111.0	...
1381507	  745.4	  637.5	 4108.0	...
1381508	  745.3	  637.4	 4110.0	...
1381509	  745.0	  637.5	 4111.0	...
1381510	  744.7	  637.7	 4111.0	...
1381511	  744.7	  638.0	 4111.0	...
1381512	  744.7	  638.2	 4112.0	...
1381513	  744.7	  638.2	 4113.0	...
1381514	  744.7	  638.2	 4114.0	...
1381515	  744.4	  638.2	 4114.0	...
1381516	  744.2	  637.9	 4113.0	...
1381517	  744.3	  637.5	 4112.0	...
1381518	  744.4	  636.9	 4112.0	...
1381519	  744.5	  636.7	 4112.0	...
1381520	  744.3	  636.7	 4112.0	...
1381521	  744.0	  637.2	 4112.0	...
1381522	  743.8	  638.0	 4115.0	...
1381523	  743.9	  638.5	 4117.0	...
1381524	  744.0	  639.1	 4117.0	...
1381525	  744.0	  639.3	 4115.0	...
1381526	  743.8	  639.5	 4113.0	...
1381527	  743.7	  639.2	 4110.0	...
1381528	  743.6	  639.0	 4108.0	...
1381529	  743.6	  639.0	 4106.0	...
1381530	  743.6	  639.1	 4108.0	...
1381531	  743.2	  638.8	 4111.0	...
1381532	  742.9	  638.4	 4112.0	...
1381533	  742.7	  638.3	 4112.0	...
1381534	  742.6	  638.6	 4112.0	...
1381535	  742.3	  639.0	 4112.0	...
1381536	  742.1	  639.1	 4110.0	...
1381537	  742.2	  638.9	 4108.0	...
1381538	  742.3	  638.7	 4108.0	...
1381539	  742.3	  638.6	 4107.0	...
1381540	  741.8	  638.9	 4107.0	...
1381541	  741.4	  639.0	 4107.0	...
1381542	  741.2	  639.2	 4107.0	...
1381543	  741.6	  639.5	 4107.0	...
1381544	  742.0	  639.8	 4106.0	...
1381545	  742.3	  640.0	 4104.0	...
1381546	  742.5	  640.0	 4101.0	...
1381547	  742.6	  640.0	 4099.0	...
1381548	  742.7	  640.0	 4098.0	...
1381549	  742.9	  640.3	 4097.0	...
1381550	  743.0	  640.6	 4096.0	...
1381551	  743.0	  640.3	 4095.0	...
1381552	  742.9	  639.8	 4095.0	...
1381553	  742.9	  639.1	 4095.0	...
1381554	  742.8	  639.0	 4096.0	...
1381555	  742.8	  638.8	 4098.0	...
1381556	  742.9	  638.9	 4101.0	...
1381557	  742.9	  638.9	 4102.0	...
1381558	  743.3	  638.8	 4103.0	...
1381559	  743.7	  638.8	 4103.0	...
1381560	  743.8	  638.9	 4102.0	...
1381561	  743.5	  639.0	 4101.0	...
1381562	  743.4	  639.1	 4099.0	...
1381563	  743.6	  639.0	 4097.0	...
1381564	  743.7	  638.9	 4095.0	...
1381565	  743.7	  638.8	 4092.0	...
1381566	  743.7	  638.8	 4092.0	...
1381567	  743.7	  639.0	 4088.0	...
1381568	  743.7	  639.2	 4085.0	...
1381569	  744.0	  639.3	 4081.0	...
1381570	  744.2	  639.1	 4082.0	...
1381571	  744.1	  639.0	 4082.0	...
1381572	  743.8	  639.1	 4079.0	...
MSG	1381573 0000 _ Number Off
1381573	  743.7	  639.2	 4075.0	...
1381574	  743.7	  639.2	 4072.0	...
1381575	  743.8	  639.3	 4073.0	...
1381576	  744.0	  639.8	 4072.0	...
1381577	  744.4	  640.3	 4071.0	...
1381578	  744.6	  641.0	 4071.0	...
1381579	  744.4	  641.2	 4071.0	...
1381580	  744.6	  641.4	 4072.0	...
1381581	  744.9	  641.2	 4072.0	...
1381582	  744.9	  641.1	 4071.0	...
1381583	  744.6	  641.1	 4071.0	...
1381584	  744.5	  641.2	 4070.0	...
1381585	  744.7	  641.3	 4069.0	...
1381586	  744.6	  641.3	 4067.0	...
1381587	  744.3	  641.4	 4065.0	...
1381588	  744.3	  641.3	 4063.0	...
1381589	  744.5	  641.2	 4062.0	...
1381590	  744.6	  641.2	 4060.0	...
1381591	  744.5	  641.4	 4059.0	...
1381592	  744.6	  641.5	 4058.0	...
1381593	  744.7	  641.5	 4056.0	...
1381594	  744.9	  641.4	 4053.0	...
1381595	  745.0	  641.1	 4054.0	...
1381596	  744.9	  640.8	 4056.0	...
1381597	  744.8	  640.5	 4060.0	...
1381598	  744.7	  640.7	 4061.0	...
1381599	  744.8	  640.9	 4062.0	...
1381600	  744.8	  641.1	 4061.0	...
1381601	  744.8	  641.1	 4059.0	...
1381602	  744.8	  641.2	 4054.0	...
1381603	  744.7	  641.2	 4050.0	...
1381604	  744.6	  641.3	 4046.0	...
1381605	  744.5	  641.4	 4047.0	...
1381606	  744.3	  641.4	 4047.0	...
1381607	  744.2	  641.8	 4048.0	...
1381608	  744.8	  642.2	 4046.0	...
1381609	  745.5	  642.6	 4045.0	...
1381610	  746.2	  642.6	 4042.0	...
1381611	  746.3	  642.5	 4041.0	...
1381612	  746.3	  642.4	 4041.0	...
1381613	  746.1	  642.4	 4042.0	...
1381614	  745.9	  642.1	 4042.0	...
1381615	  745.7	  641.9	 4042.0	...
1381616	  745.5	  641.6	 4041.0	...
1381617	  745.7	  641.6	 4041.0	...
1381618	  746.1	  641.4	 4039.0	...
1381619	  746.4	  641.2	 4038.0	...
1381620	  746.4	  641.1	 4038.0	...
1381621	  746.4	  641.2	 4037.0	...
1381622	  746.2	  641.8	 4034.0	...
1381623	  746.1	  642.3	 4032.0	...
1381624	  746.0	  642.6	 4031.0	...
1381625	  746.2	  642.4	 4030.0	...
1381626	  746.4	  642.2	 4027.0	...
1381627	  746.5	  642.1	 4024.0	...
1381628	  746.6	  641.9	 4020.0	...
1381629	  746.6	  642.0	 4017.0	...
1381630	  746.5	  642.1	 4014.0	...
1381631	  746.4	  642.3	 4011.0	...
1381632	  746.5	  642.3	 4009.0	...
1381633	  746.6	  642.3	 4011.0	...
1381634	  746.7	  642.9	 4014.0	...
1381635	  746.8	  643.6	 4017.0	...
1381636	  746.9	  644.0	 4017.0	...
1381637	  747.0	  643.9	 4016.0	...
1381638	  747.2	  643.7	 4015.0	...
1381639	  747.4	  643.6	 4015.0	...
1381640	  747.5	  643.3	 4012.0	...
1381641	  747.5	  643.0	 4008.0	...
1381642	  747.5	  642.9	 4004.0	...
1381643	  747.6	  642.9	 4001.0	...
1381644	  747.6	  642.9	 3998.0	...
1381645	  747.7	  642.6	 3995.0	...
1381646	  747.8	  642.4	 3996.0	...
1381647	  747.9	  642.5	 3996.0	...
1381648	  748.3	  642.8	 3995.0	...
1381649	  748.7	  643.0	 3994.0	...
1381650	  749.1	  642.9	 3993.0	...
1381651	  749.1	  642.9	 3993.0	...
1381652	  749.0	  642.9	 3994.0	...
1381653	  749.0	  643.1	 3991.0	...
1381654	  748.9	  643.5	 3988.0	...
1381655	  748.9	  643.9	 3983.0	...
1381656	  748.9	  644.3	 3981.0	...
1381657	  749.0	  644.3	 3979.0	...
1381658	  749.0	  644.3	 3979.0	...
1381659	  748.9	  644.3	 3978.0	...
1381660	  748.9	  644.3	 3976.0	...
1381661	  749.3	  644.2	 3974.0	...
1381662	  749.8	  644.1	 3972.0	...
1381663	  750.5	  643.9	 3972.0	...
1381664	  750.8	  643.6	 3973.0	...
1381665	  751.1	  643.3	 3974.0	...
1381666	  751.2	  643.0	 3974.0	...
1381667	  751.1	  642.7	 3972.0	...
1381668	  751.1	  642.4	 3971.0	...
1381669	  751.2	  642.8	 3970.0	...
1381670	  751.2	  643.7	 3969.0	...
1381671	  751.3	  644.6	 3969.0	...
1381672	  751.3	  645.0	 3968.0	...
1381673	  751.3	  645.1	 3968.0	...
1381674	  751.3	  645.2	 3968.0	...
1381675	  751.3	  645.1	 3967.0	...
1381676	  751.4	  645.0	 3968.0	...
1381677	  750.9	  645.0	 3967.0	...
1381678	  750.4	  644.5	 3966.0	...
1381679	  750.0	  643.9	 3965.0	...
1381680	  750.1	  643.6	 3964.0	...
1381681	  750.3	  643.8	 3962.0	...
1381682	  750.3	  644.1	 3961.0	...
1381683	  750.3	  644.2	 3959.0	...
1381684	  750.9	  644.2	 3960.0	...
1381685	  751.4	  644.3	 3960.0	...
1381686	  752.0	  644.2	 3958.0	...
1381687	  752.0	  644.2	 3955.0	...
1381688	  751.9	  644.3	 3953.0	...
1381689	  751.7	  644.4	 3953.0	...
1381690	  751.5	  644.5	 3955.0	...
1381691	  751.5	  644.8	 3955.0	...
1381692	  751.5	  645.0	 3954.0	...
1381693	  751.4	  645.2	 3953.0	...
1381694	  751.3	  645.2	 3953.0	...
1381695	  751.0	  645.5	 3953.0	...
1381696	  750.8	  645.6	 3952.0	...
1381697	  750.6	  645.8	 3950.0	...
1381698	  750.5	  645.6	 3949.0	...
1381699	  750.5	  645.3	 3949.0	...
1381700	  750.6	  645.0	 3950.0	...
1381701	  750.7	  644.9	 3951.0	...
1381702	  750.8	  645.7	 3951.0	...
1381703	  750.4	  646.6	 3950.0	...
1381704	  750.0	  646.9	 3947.0	...
1381705	  749.9	  646.6	 3945.0	...
1381706	  750.1	  646.2	 3943.0	...
1381707	  750.2	  646.0	 3943.0	...
1381708	  750.2	  645.9	 3943.0	...
1381709	  750.1	  645.8	 3943.0	...
1381710	  750.0	  645.8	 3942.0	...
1381711	  750.0	  646.2	 3942.0	...
1381712	  750.1	  646.5	 3943.0	...
1381713	  750.1	  646.7	 3944.0	...
1381714	  750.4	  646.5	 3943.0	...
1381715	  750.7	  646.3	 3942.0	...
1381716	  751.0	  646.3	 3941.0	...
1381717	  751.0	  646.4	 3940.0	...
1381718	  751.1	  646.4	 3939.0	...
1381719	  751.3	  646.4	 3938.0	...
1381720	  751.5	  646.3	 3937.0	...
1381721	  751.6	  646.2	 3936.0	...
1381722	  751.2	  646.2	 3935.0	...
1381723	  750.7	  646.4	 3935.0	...
1381724	  750.6	  646.6	 3937.0	...
1381725	  750.9	  646.5	 3939.0	...
1381726	  751.3	  646.1	 3940.0	...
1381727	  751.1	  645.8	 3939.0	...
1381728	  751.0	  646.1	 3936.0	...
1381729	  751.0	  646.6	 3935.0	...
1381730	  751.1	  646.8	 3934.0	...
1381731	  751.2	  646.5	 3932.0	...
1381732	  751.2	  646.3	 3930.0	...
1381733	  751.5	  646.2	 3930.0	...
1381734	  752.0	  645.9	 3933.0	...
1381735	  752.4	  645.6	 3935.0	...
1381736	  752.4	  645.2	 3934.0	...
1381737	  752.2	  645.0	 3933.0	...
1381738	  752.1	  645.9	 3931.0	...
1381739	  751.9	  646.8	 3930.0	...
1381740	  751.8	  647.0	 3927.0	...
1381741	  751.6	  646.2	 3924.0	...
1381742	  751.5	  645.5	 3921.0	...
1381743	  751.4	  645.5	 3920.0	...
1381744	  751.2	  645.5	 3919.0	...
1381745	  751.1	  645.5	 3919.0	...
1381746	  751.2	  645.4	 3917.0	...
1381747	  751.5	  645.2	 3916.0	...
1381748	  751.7	  645.0	 3917.0	...
1381749	  751.7	  645.8	 3919.0	...
1381750	  751.8	  646.8	 3920.0	...
1381751	  751.9	  647.2	 3920.0	...
1381752	  752.2	  646.6	 3920.0	...
1381753	  752.4	  646.0	 3920.0	...
1381754	  752.7	  646.2	 3919.0	...
1381755	  752.8	  646.4	 3918.0	...
1381756	  752.7	  646.6	 3917.0	...
1381757	  752.5	  646.8	 3915.0	...
1381758	  752.3	  646.9	 3914.0	...
1381759	  752.3	  646.7	 3913.0	...
1381760	  752.4	  646.1	 3914.0	...
1381761	  752.4	  645.4	 3913.0	...
1381762	  752.3	  644.8	 3911.0	...
1381763	  752.2	  644.7	 3909.0	...
1381764	  752.1	  644.7	 3908.0	...
1381765	  752.0	  645.0	 3908.0	...
1381766	  752.2	  645.2	 3908.0	...
1381767	  752.2	  645.0	 3908.0	...
1381768	  752.2	  644.8	 3908.0	...
1381769	  752.3	  644.7	 3909.0	...
1381770	  752.4	  645.0	 3907.0	...
1381771	  752.5	  645.1	 3904.0	...
1381772	  752.5	  645.2	 3900.0	...
1381773	  752.6	  645.1	 3900.0	...
1381774	  752.8	  645.1	 3900.0	...
1381775	  753.0	  644.8	 3899.0	...
1381776	  753.0	  644.6	 3900.0	...
1381777	  752.8	  644.4	 3901.0	...
1381778	  752.7	  644.3	 3901.0	...
1381779	  752.7	  644.3	 3900.0	...
1381780	  752.7	  644.4	 3899.0	...
1381781	  752.8	  644.4	 3899.0	...
1381782	  753.0	  644.4	 3899.0	...
1381783	  752.9	  644.4	 3896.0	...
1381784	  752.6	  644.5	 3894.0	...
MSG	1381785 0000 _ Number On
1381785	  752.3	  644.8	 3892.0	...
1381786	  752.3	  644.8	 3892.0	...
1381787	  752.5	  644.9	 3891.0	...
1381788	  752.7	  644.8	 3889.0	...
1381789	  752.8	  644.8	 3888.0	...
1381790	  752.8	  644.8	 3889.0	...
1381791	  752.7	  644.3	 3891.0	...
1381792	  752.9	  643.8	 3891.0	...
1381793	  753.1	  643.3	 3890.0	...
1381794	  753.3	  643.5	 3888.0	...
1381795	  753.5	  643.5	 3887.0	...
1381796	  753.6	  643.5	 3886.0	...
1381797	  753.7	  643.5	 3883.0	...
1381798	  753.7	  643.7	 3882.0	...
1381799	  753.8	  643.5	 3883.0	...
1381800	  753.9	  643.2	 3886.0	...
1381801	  753.9	  643.3	 3885.0	...
1381802	  753.9	  643.6	 3882.0	...
1381803	  754.1	  643.4	 3880.0	...
1381804	  754.3	  642.9	 3880.0	...
1381805	  754.5	  642.4	 3878.0	...
1381806	  754.5	  642.4	 3876.0	...
1381807	  754.5	  642.4	 3875.0	...
1381808	  754.6	  642.6	 3875.0	...
1381809	  754.7	  643.0	 3873.0	...
1381810	  755.2	  643.3	 3871.0	...
1381811	  755.8	  643.5	 3868.0	...
1381812	  756.1	  643.5	 3869.0	...
1381813	  755.7	  643.5	 3869.0	...
1381814	  755.2	  643.4	 3869.0	...
1381815	  755.4	  642.8	 3868.0	...
1381816	  756.1	  642.2	 3867.0	...
1381817	  756.6	  641.8	 3866.0	...
1381818	  756.4	  641.5	 3865.0	...
1381819	  756.3	  641.3	 3863.0	...
1381820	  756.2	  641.4	 3862.0	...
1381821	  756.3	  641.7	 3861.0	...
1381822	  756.4	  641.9	 3860.0	...
1381823	  756.5	  641.4	 3860.0	...
1381824	  756.7	  641.2	 3859.0	...
1381825	  756.7	  641.3	 3859.0	...
1381826	  756.8	  641.6	 3858.0	...
1381827	  756.8	  641.9	 3858.0	...
1381828	  756.8	  642.1	 3858.0	...
1381829	  756.8	  642.4	 3857.0	...
1381830	  756.5	  642.5	 3857.0	...
1381831	  756.2	  642.1	 3856.0	...
1381832	  756.1	  641.7	 3856.0	...
1381833	  756.4	  641.3	 3855.0	...
1381834	  756.7	  641.5	 3856.0	...
1381835	  756.6	  641.7	 3856.0	...
1381836	  756.4	  641.6	 3855.0	...
1381837	  756.2	  641.5	 3853.0	...
1381838	  756.2	  641.1	 3851.0	...
1381839	  756.6	  640.7	 3851.0	...
1381840	  757.1	  640.3	 3851.0	...
1381841	  757.6	  640.6	 3851.0	...
1381842	  757.6	  641.1	 3852.0	...
1381843	  757.6	  641.7	 3852.0	...
1381844	  757.6	  642.1	 3851.0	...
1381845	  757.7	  642.2	 3851.0	...
1381846	  757.9	  642.2	 3851.0	...
1381847	  758.0	  642.2	 3852.0	...
1381848	  758.1	  642.3	 3852.0	...
1381849	  758.0	  642.9	 3849.0	...
1381850	  757.9	  643.3	 3846.0	...
1381851	  757.9	  643.6	 3843.0	...
1381852	  758.0	  643.5	 3842.0	...
1381853	  758.3	  643.3	 3842.0	...
1381854	  758.7	  643.2	 3842.0	...
1381855	  759.2	  643.2	 3842.0	...
1381856	  759.0	  642.8	 3843.0	...
1381857	  758.6	  642.3	 3839.0	...
1381858	  758.5	  641.7	 3834.0	...
1381859	  758.9	  641.6	 3832.0	...
1381860	  759.3	  641.4	 3834.0	...
1381861	  759.5	  641.4	 3835.0	...
1381862	  759.5	  641.4	 3835.0	...
1381863	  759.8	  641.2	 3835.0	...
1381864	  760.0	  640.8	 3836.0	...
1381865	  760.1	  640.3	 3833.0	...
1381866	  759.8	  640.1	 3830.0	...
1381867	  759.5	  640.1	 3826.0	...
1381868	  759.3	  640.0	 3826.0	...
1381869	  759.2	  640.0	 3826.0	...
1381870	  759.0	  639.9	 3826.0	...
1381871	  758.9	  639.8	 3826.0	...
1381872	  759.1	  640.5	 3826.0	...
1381873	  759.4	  641.3	 3827.0	...
1381874	  759.7	  641.7	 3828.0	...
1381875	  760.0	  641.3	 3828.0	...
1381876	  760.2	  640.9	 3828.0	...
1381877	  760.3	  640.8	 3828.0	...
1381878	  760.1	  640.8	 3828.0	...
1381879	  759.9	  641.0	 3828.0	...
1381880	  759.9	  641.2	 3829.0	...
1381881	  759.3	  641.6	 3830.0	...
1381882	  758.8	  641.9	 3829.0	...
1381883	  758.9	  641.3	 3828.0	...
1381884	  759.6	  640.4	 3828.0	...
1381885	  760.2	  639.6	 3829.0	...
1381886	  760.1	  640.1	 3827.0	...
1381887	  760.1	  640.6	 3825.0	...
1381888	  760.0	  641.2	 3822.0	...
1381889	  759.8	  641.4	 3825.0	...
1381890	  759.7	  641.3	 3828.0	...
1381891	  759.9	  641.0	 3832.0	...
1381892	  760.0	  640.6	 3834.0	...
1381893	  760.2	  640.3	 3834.0	...
1381894	  760.2	  640.1	 3830.0	...
1381895	  760.3	  639.8	 3825.0	...
1381896	  760.3	  639.5	 3824.0	...
1381897	  760.3	  639.7	 3828.0	...
1381898	  760.3	  640.1	 3832.0	...
1381899	  760.4	  640.5	 3832.0	...
1381900	  760.5	  640.5	 3832.0	...
1381901	  760.7	  640.5	 3831.0	...
1381902	  760.8	  640.5	 3830.0	...
1381903	  761.0	  640.5	 3830.0	...
1381904	  761.1	  640.5	 3829.0	...
1381905	  761.2	  639.9	 3829.0	...
1381906	  761.2	  639.3	 3828.0	...
1381907	  761.2	  639.2	 3827.0	...
1381908	  761.3	  639.6	 3826.0	...
1381909	  761.3	  640.1	 3827.0	...
1381910	  761.3	  640.2	 3827.0	...
1381911	  761.0	  640.3	 3828.0	...
1381912	  760.8	  640.5	 3828.0	...
1381913	  760.5	  640.7	 3828.0	...
1381914	  760.4	  640.6	 3827.0	...
1381915	  760.2	  640.3	 3826.0	...
1381916	  760.1	  639.9	 3826.0	...
1381917	  760.5	  639.8	 3826.0	...
1381918	  760.9	  639.7	 3827.0	...
1381919	  761.3	  639.6	 3828.0	...
1381920	  761.4	  639.5	 3826.0	...
1381921	  761.7	  639.4	 3823.0	...
1381922	  761.9	  639.3	 3820.0	...
1381923	  762.0	  639.3	 3819.0	...
1381924	  761.8	  639.3	 3821.0	...
1381925	  761.3	  639.4	 3824.0	...
1381926	  761.0	  639.8	 3826.0	...
1381927	  760.7	  640.2	 3823.0	...
1381928	  760.7	  640.4	 3819.0	...
1381929	  760.7	  640.2	 3815.0	...
1381930	  760.9	  640.0	 3816.0	...
1381931	  761.1	  639.8	 3817.0	...
1381932	  761.4	  639.7	 3819.0	...
1381933	  761.6	  639.8	 3820.0	...
1381934	  761.6	  640.0	 3819.0	...
1381935	  761.6	  640.1	 3819.0	...
1381936	  761.7	  640.3	 3819.0	...
1381937	  761.7	  640.5	 3819.0	...
1381938	  761.7	  640.9	 3819.0	...
1381939	  762.0	  641.1	 3818.0	...
1381940	  762.4	  641.2	 3817.0	...
1381941	  762.7	  641.1	 3817.0	...
1381942	  762.6	  640.8	 3817.0	...
1381943	  762.6	  640.9	 3819.0	...
1381944	  762.6	  641.0	 3822.0	...
1381945	  762.4	  640.6	 3824.0	...
1381946	  762.0	  640.0	 3824.0	...
1381947	  761.6	  639.6	 3823.0	...
1381948	  761.5	  639.8	 3821.0	...
1381949	  761.5	  640.0	 3821.0	...
1381950	  761.7	  640.1	 3821.0	...
1381951	  761.9	  640.1	 3822.0	...
1381952	  762.5	  640.0	 3826.0	...
1381953	  762.9	  639.9	 3829.0	...
1381954	  763.2	  639.9	 3833.0	...
1381955	  763.0	  639.8	 3831.0	...
1381956	  762.8	  639.8	 3829.0	...
1381957	  762.6	  639.9	 3827.0	...
1381958	  762.6	  640.3	 3825.0	...
1381959	  762.2	  640.6	 3823.0	...
1381960	  761.9	  640.6	 3822.0	...
1381961	  762.1	  639.8	 3824.0	...
1381962	  762.6	  639.0	 3826.0	...
1381963	  763.1	  638.6	 3826.0	...
1381964	  763.0	  638.9	 3827.0	...
1381965	  763.2	  639.4	 3827.0	...
1381966	  763.3	  639.7	 3826.0	...
1381967	  763.4	  640.0	 3826.0	...
1381968	  763.4	  640.6	 3826.0	...
1381969	  763.3	  641.2	 3826.0	...
1381970	  763.2	  641.4	 3826.0	...
1381971	  763.1	  641.4	 3827.0	...
1381972	  763.0	  641.3	 3828.0	...
1381973	  763.1	  641.1	 3830.0	...
1381974	  763.1	  641.0	 3832.0	...
1381975	  763.1	  640.9	 3832.0	...
1381976	  763.0	  640.6	 3831.0	...
1381977	  762.8	  640.2	 3831.0	...
1381978	  762.8	  639.8	 3830.0	...
1381979	  762.9	  640.1	 3830.0	...
1381980	  763.0	  640.4	 3830.0	...
1381981	  762.9	  640.7	 3829.0	...
1381982	  762.8	  640.5	 3830.0	...
1381983	  762.7	  640.2	 3834.0	...
1381984	  762.8	  640.0	 3838.0	...
1381985	  763.0	  639.9	 3839.0	...
1381986	  763.2	  639.9	 3839.0	...
1381987	  763.4	  639.9	 3839.0	...
1381988	  763.5	  639.8	 3839.0	...
1381989	  763.3	  639.7	 3839.0	...
1381990	  763.0	  639.5	 3838.0	...
1381991	  762.7	  639.3	 3839.0	...
1381992	  762.6	  639.2	 3841.0	...
1381993	  762.6	  638.9	 3842.0	...
1381994	  762.6	  638.6	 3842.0	...
1381995	  762.6	  639.2	 3841.0	...
1381996	  762.7	  640.0	 3840.0	...
1381997	  762.7	  640.9	 3840.0	...
1381998	  762.7	  640.6	 3840.0	...
1381999	  762.3	  640.5	 3842.0	...
1382000	  762.0	  640.3	 3843.0	...
1382001	  761.7	  640.5	 3844.0	...
1382002	  761.9	  640.5	 3845.0	...
1382003	  762.0	  640.6	 3844.0	...
1382004	  762.2	  640.7	 3843.0	...
1382005	  762.2	  640.8	 3842.0	...
1382006	  762.0	  640.8	 3841.0	...
1382007	  761.9	  640.8	 3841.0	...
1382008	  761.8	  640.4	 3843.0	...
1382009	  761.9	  640.0	 3847.0	...
1382010	  762.0	  639.6	 3852.0	...
1382011	  761.8	  639.7	 3856.0	...
1382012	  761.6	  639.8	 3857.0	...
1382013	  761.4	  640.1	 3856.0	...
1382014	  761.5	  640.4	 3855.0	...
1382015	  761.4	  640.7	 3855.0	...
1382016	  761.1	  641.0	 3854.0	...
1382017	  760.9	  641.3	 3854.0	...
1382018	  760.7	  641.3	 3854.0	...
1382019	  760.6	  641.0	 3854.0	...
1382020	  760.4	  640.9	 3854.0	...
1382021	  760.4	  641.0	 3854.0	...
1382022	  760.8	  641.5	 3855.0	...
1382023	  761.2	  642.0	 3856.0	...
1382024	  761.6	  642.0	 3855.0	...
1382025	  761.6	  641.6	 3853.0	...
1382026	  761.5	  641.2	 3854.0	...
1382027	  761.5	  641.1	 3857.0	...
1382028	  761.4	  641.0	 3860.0	...
1382029	  761.4	  640.9	 3857.0	...
1382030	  761.5	  640.7	 3855.0	...
1382031	  761.7	  640.6	 3855.0	...
1382032	  761.9	  640.4	 3858.0	...
1382033	  761.9	  640.4	 3861.0	...
1382034	  761.8	  641.4	 3859.0	...
1382035	  761.7	  642.4	 3857.0	...
1382036	  761.7	  643.6	 3854.0	...
1382037	  761.7	  643.7	 3854.0	...
1382038	  761.7	  643.2	 3856.0	...
1382039	  761.7	  642.4	 3859.0	...
1382040	  761.7	  641.8	 3861.0	...
1382041	  761.7	  642.0	 3862.0	...
1382042	  761.7	  642.5	 3863.0	...
1382043	  761.7	  642.7	 3864.0	...
1382044	  761.7	  642.8	 3864.0	...
1382045	  762.0	  642.6	 3864.0	...
1382046	  762.3	  642.3	 3864.0	...
1382047	  762.5	  642.0	 3864.0	...
1382048	  762.3	  642.0	 3867.0	...
1382049	  762.1	  642.0	 3870.0	...
1382050	  762.0	  642.0	 3872.0	...
1382051	  761.8	  642.1	 3873.0	...
1382052	  762.1	  641.7	 3873.0	...
1382053	  762.4	  641.4	 3874.0	...
1382054	  762.8	  641.0	 3875.0	...
1382055	  762.7	  641.0	 3876.0	...
1382056	  762.6	  641.0	 3878.0	...
1382057	  762.4	  640.9	 3879.0	...
1382058	  762.4	  641.1	 3880.0	...
1382059	  762.4	  641.4	 3878.0	...
1382060	  762.4	  642.0	 3877.0	...
1382061	  763.0	  642.4	 3878.0	...
1382062	  763.5	  642.7	 3879.0	...
1382063	  763.8	  642.8	 3881.0	...
1382064	  763.7	  642.9	 3882.0	...
1382065	  763.6	  642.9	 3885.0	...
1382066	  763.8	  643.0	 3887.0	...
1382067	  763.8	  643.0	 3888.0	...
1382068	  763.7	  643.0	 3889.0	...
1382069	  763.6	  643.2	 3891.0	...
1382070	  763.5	  643.4	 3894.0	...
1382071	  763.5	  643.4	 3897.0	...
1382072	  763.4	  643.3	 3898.0	...
1382073	  763.3	  643.4	 3898.0	...
1382074	  763.3	  643.6	 3899.0	...
1382075	  763.3	  643.9	 3899.0	...
1382076	  763.3	  644.1	 3899.0	...
1382077	  763.3	  644.4	 3901.0	...
1382078	  763.4	  644.6	 3904.0	...
1382079	  763.4	  644.2	 3908.0	...
1382080	  763.5	  643.7	 3910.0	...
1382081	  763.3	  643.2	 3910.0	...
1382082	  763.0	  643.2	 3908.0	...
1382083	  762.7	  643.3	 3905.0	...
1382084	  762.6	  643.3	 3903.0	...
1382085	  762.5	  643.1	 3901.0	...
1382086	  762.4	  642.9	 3899.0	...
1382087	  762.4	  642.9	 3899.0	...
MSG	1382088 0000 _ Number Off
1382088	  762.4	  642.9	 3901.0	...
1382089	  762.4	  643.5	 3903.0	...
1382090	  762.4	  644.1	 3903.0	...
1382091	  762.3	  644.5	 3903.0	...
1382092	  762.3	  644.5	 3903.0	...
1382093	  762.3	  644.4	 3903.0	...
1382094	  762.3	  644.3	 3903.0	...
1382095	  762.1	  644.2	 3904.0	...
1382096	  761.9	  644.1	 3902.0	...
1382097	  762.0	  644.3	 3900.0	...
1382098	  762.3	  644.5	 3901.0	...
1382099	  762.3	  644.1	 3903.0	...
1382100	  762.0	  643.4	 3905.0	...
1382101	  761.6	  643.1	 3907.0	...
1382102	  761.5	  643.3	 3909.0	...
1382103	  761.5	  643.6	 3910.0	...
1382104	  761.6	  643.8	 3911.0	...
1382105	  761.5	  644.1	 3911.0	...
1382106	  761.4	  644.5	 3912.0	...
1382107	  761.3	  644.6	 3912.0	...
1382108	  761.4	  644.6	 3912.0	...
1382109	  761.5	  644.6	 3914.0	...
1382110	  761.2	  644.3	 3916.0	...
1382111	  760.7	  643.5	 3920.0	...
1382112	  760.3	  642.7	 3922.0	...
1382113	  760.2	  642.8	 3923.0	...
1382114	  760.3	  643.4	 3922.0	...
1382115	  760.3	  643.5	 3920.0	...
1382116	  760.3	  643.1	 3921.0	...
1382117	  760.3	  642.6	 3923.0	...
1382118	  760.6	  642.6	 3926.0	...
1382119	  760.6	  642.8	 3926.0	...
1382120	  760.5	  642.9	 3927.0	...
1382121	  760.2	  642.9	 3928.0	...
1382122	  760.2	  642.7	 3928.0	...
1382123	  760.3	  642.6	 3929.0	...
1382124	  760.5	  642.6	 3931.0	...
1382125	  760.5	  642.6	 3932.0	...
1382126	  760.2	  642.9	 3933.0	...
1382127	  760.0	  643.3	 3935.0	...
1382128	  759.9	  643.8	 3936.0	...
1382129	  760.0	  643.9	 3938.0	...
1382130	  760.1	  643.4	 3939.0	...
1382131	  760.1	  642.8	 3939.0	...
1382132	  760.2	  642.2	 3938.0	...
1382133	  760.2	  642.2	 3940.0	...
1382134	  760.2	  642.4	 3942.0	...
1382135	  760.2	  642.7	 3944.0	...
1382136	  760.2	  642.9	 3943.0	...
1382137	  760.0	  642.9	 3942.0	...
1382138	  759.9	  642.8	 3942.0	...
1382139	  760.1	  642.7	 3942.0	...
1382140	  760.3	  642.6	 3943.0	...
1382141	  760.6	  643.1	 3944.0	...
1382142	  761.0	  643.5	 3945.0	...
1382143	  761.3	  644.0	 3944.0	...
1382144	  761.5	  643.9	 3942.0	...
1382145	  761.5	  643.8	 3942.0	...
1382146	  761.5	  643.8	 3945.0	...
1382147	  761.4	  643.8	 3949.0	...
1382148	  761.3	  643.8	 3951.0	...
1382149	  760.9	  643.8	 3951.0	...
1382150	  760.6	  643.9	 3952.0	...
1382151	  760.6	  643.9	 3952.0	...
1382152	  760.8	  643.4	 3952.0	...
1382153	  761.2	  642.8	 3951.0	...
1382154	  761.3	  642.3	 3952.0	...
1382155	  761.6	  642.3	 3954.0	...
1382156	  761.8	  642.7	 3955.0	...
1382157	  761.9	  643.0	 3956.0	...
1382158	  761.7	  643.3	 3956.0	...
1382159	  761.5	  643.3	 3957.0	...
1382160	  761.8	  643.5	 3958.0	...
1382161	  762.3	  643.6	 3958.0	...
1382162	  762.5	  643.8	 3959.0	...
1382163	  762.1	  643.9	 3960.0	...
1382164	  761.7	  643.6	 3961.0	...
1382165	  761.7	  643.3	 3964.0	...
1382166	  761.8	  642.9	 3966.0	...
1382167	  761.9	  642.7	 3967.0	...
1382168	  762.0	  642.6	 3967.0	...
1382169	  761.9	  642.6	 3967.0	...
1382170	  761.9	  642.3	 3967.0	...
1382171	  761.6	  641.9	 3966.0	...
1382172	  761.4	  641.8	 3966.0	...
1382173	  761.1	  642.0	 3965.0	...
1382174	  761.2	  642.2	 3967.0	...
1382175	  761.3	  642.3	 3970.0	...
1382176	  761.6	  642.5	 3971.0	...
1382177	  761.8	  642.5	 3971.0	...
1382178	  762.0	  642.5	 3970.0	...
1382179	  762.1	  642.6	 3970.0	...
1382180	  762.2	  642.9	 3972.0	...
1382181	  762.3	  642.9	 3975.0	...
1382182	  762.5	  642.6	 3978.0	...
1382183	  762.5	  642.4	 3978.0	...
1382184	  762.6	  642.4	 3979.0	...
1382185	  762.1	  642.5	 3981.0	...
1382186	  761.7	  642.5	 3983.0	...
1382187	  761.3	  642.5	 3985.0	...
1382188	  761.2	  642.3	 3985.0	...
1382189	  761.3	  642.1	 3984.0	...
1382190	  761.5	  642.1	 3983.0	...
1382191	  761.5	  642.2	 3982.0	...
1382192	  761.5	  642.4	 3981.0	...
1382193	  761.8	  642.2	 3982.0	...
1382194	  762.1	  642.0	 3985.0	...
1382195	  762.4	  641.7	 3986.0	...
1382196	  762.3	  642.1	 3988.0	...
1382197	  762.2	  642.4	 3990.0	...
1382198	  762.1	  642.2	 3991.0	...
1382199	  761.9	  641.8	 3991.0	...
1382200	  761.6	  641.6	 3991.0	...
1382201	  761.3	  642.0	 3991.0	...
1382202	  761.0	  642.4	 3990.0	...
1382203	  760.9	  642.7	 3990.0	...
1382204	  760.8	  642.6	 3990.0	...
1382205	  760.9	  642.5	 3993.0	...
1382206	  760.8	  642.5	 3994.0	...
1382207	  760.7	  642.6	 3994.0	...
1382208	  760.7	  642.6	 3994.0	...
1382209	  760.9	  643.1	 3995.0	...
1382210	  761.0	  643.5	 3998.0	...
1382211	  761.0	  643.6	 4002.0	...
1382212	  760.6	  643.2	 4005.0	...
1382213	  760.2	  642.8	 4005.0	...
1382214	  759.9	  642.7	 4003.0	...
1382215	  760.0	  642.7	 4006.0	...
1382216	  760.4	  642.7	 4011.0	...
1382217	  760.6	  642.5	 4015.0	...
1382218	  760.7	  642.4	 4014.0	...
1382219	  760.3	  642.5	 4015.0	...
1382220	  759.9	  642.8	 4017.0	...
1382221	  759.7	  642.9	 4020.0	...
1382222	  759.7	  642.9	 4021.0	...
1382223	  759.7	  643.1	 4022.0	...
1382224	  759.7	  643.3	 4022.0	...
1382225	  759.8	  643.1	 4023.0	...
1382226	  759.8	  642.7	 4024.0	...
1382227	  759.9	  642.5	 4024.0	...
1382228	  760.0	  642.5	 4025.0	...
1382229	  760.0	  642.7	 4026.0	...
1382230	  759.9	  642.7	 4024.0	...
1382231	  759.6	  642.7	 4021.0	...
1382232	  759.4	  642.6	 4019.0	...
1382233	  759.2	  642.7	 4020.0	...
1382234	  759.2	  642.7	 4025.0	...
1382235	  759.1	  642.9	 4032.0	...
1382236	  759.2	  643.0	 4037.0	...
1382237	  759.1	  642.8	 4040.0	...
1382238	  759.2	  642.4	 4045.0	...
1382239	  759.4	  642.0	 4050.0	...
1382240	  759.2	  642.0	 4050.0	...
1382241	  758.9	  642.0	 4047.0	...
1382242	  758.8	  642.1	 4048.0	...
1382243	  759.0	  642.1	 4052.0	...
1382244	  759.3	  642.3	 4057.0	...
1382245	  759.3	  642.7	 4058.0	...
1382246	  759.3	  643.2	 4058.0	...
1382247	  759.3	  643.1	 4058.0	...
1382248	  759.2	  642.8	 4059.0	...
1382249	  759.0	  642.5	 4059.0	...
1382250	  759.0	  642.3	 4059.0	...
1382251	  759.0	  642.2	 4059.0	...
1382252	  759.1	  642.5	 4059.0	...
1382253	  759.1	  642.8	 4059.0	...
1382254	  759.1	  643.0	 4059.0	...
1382255	  759.1	  642.8	 4059.0	...
1382256	  759.0	  642.7	 4061.0	...
1382257	  759.5	  642.0	 4063.0	...
1382258	  760.0	  641.3	 4066.0	...
1382259	  760.4	  640.7	 4068.0	...
1382260	  760.4	  640.8	 4070.0	...
1382261	  760.3	  640.9	 4071.0	...
1382262	  760.0	  641.5	 4073.0	...
1382263	  759.5	  642.2	 4075.0	...
1382264	  759.2	  642.1	 4078.0	...
1382265	  759.2	  641.5	 4080.0	...
1382266	  759.3	  641.3	 4081.0	...
1382267	  759.5	  641.7	 4080.0	...
1382268	  759.4	  642.3	 4081.0	...
1382269	  759.6	  642.2	 4083.0	...
1382270	  759.7	  641.5	 4085.0	...
1382271	  759.8	  640.7	 4086.0	...
1382272	  759.7	  640.3	 4087.0	...
1382273	  759.6	  640.7	 4090.0	...
1382274	  759.6	  641.0	 4092.0	...
1382275	  759.6	  640.9	 4093.0	...
1382276	  759.6	  640.8	 4095.0	...
1382277	  759.4	  641.1	 4095.0	...
1382278	  759.1	  641.1	 4096.0	...
1382279	  758.8	  641.1	 4096.0	...
1382280	  758.6	  641.0	 4096.0	...
1382281	  758.6	  641.3	 4098.0	...
1382282	  758.6	  641.8	 4099.0	...
1382283	  758.6	  642.1	 4101.0	...
1382284	  758.6	  642.3	 4101.0	...
1382285	  758.7	  642.3	 4101.0	...
1382286	  759.0	  642.2	 4100.0	...
1382287	  759.3	  642.5	 4101.0	...
1382288	  759.4	  642.8	 4103.0	...
1382289	  759.5	  643.1	 4104.0	...
1382290	  759.5	  643.1	 4104.0	...
1382291	  759.5	  643.1	 4104.0	...
1382292	  759.1	  643.2	 4104.0	...
1382293	  758.8	  643.1	 4107.0	...
1382294	  758.4	  643.1	 4111.0	...
1382295	  758.2	  643.1	 4112.0	...
1382296	  757.8	  643.1	 4112.0	...
1382297	  757.3	  643.0	 4112.0	...
1382298	  757.1	  642.8	 4113.0	...
1382299	  757.1	  642.6	 4115.0	...
MSG	1382300 0000 _ Number On
1382300	  757.1	  642.5	 4118.0	...
1382301	  757.1	  642.7	 4121.0	...
1382302	  757.1	  643.1	 4121.0	...
1382303	  757.3	  643.4	 4123.0	...
1382304	  757.5	  643.4	 4126.0	...
1382305	  757.2	  643.5	 4129.0	...
1382306	  756.8	  643.7	 4129.0	...
1382307	  756.4	  643.8	 4132.0	...
1382308	  756.4	  643.9	 4134.0	...
1382309	  756.4	  643.9	 4136.0	...
1382310	  756.3	  644.0	 4136.0	...
1382311	  756.2	  644.2	 4135.0	...
1382312	  756.1	  644.3	 4135.0	...
1382313	  756.1	  644.2	 4139.0	...
1382314	  756.3	  644.2	 4144.0	...
1382315	  756.3	  644.2	 4149.0	...
1382316	  756.3	  644.1	 4150.0	...
1382317	  756.2	  643.6	 4151.0	...
1382318	  756.2	  643.1	 4151.0	...
1382319	  756.0	  643.0	 4151.0	...
1382320	  755.7	  643.1	 4150.0	...
1382321	  755.5	  643.4	 4152.0	...
1382322	  755.4	  643.8	 4155.0	...
1382323	  755.4	  643.9	 4158.0	...
1382324	  755.4	  643.5	 4161.0	...
1382325	  755.4	  643.2	 4163.0	...
1382326	  755.4	  643.1	 4166.0	...
1382327	  755.6	  642.9	 4167.0	...
1382328	  755.9	  643.0	 4168.0	...
1382329	  756.2	  643.3	 4167.0	...
1382330	  756.2	  643.4	 4167.0	...
1382331	  755.8	  643.3	 4168.0	...
1382332	  755.5	  643.1	 4170.0	...
1382333	  755.5	  642.9	 4173.0	...
1382334	  755.8	  642.7	 4176.0	...
1382335	  756.2	  642.6	 4178.0	...
1382336	  756.3	  642.6	 4178.0	...
1382337	  756.3	  642.5	 4178.0	...
1382338	  755.9	  642.2	 4179.0	...
1382339	  755.6	  642.1	 4182.0	...
1382340	  755.5	  642.2	 4184.0	...
1382341	  755.4	  642.3	 4185.0	...
1382342	  755.4	  642.7	 4185.0	...
1382343	  755.4	  643.1	 4184.0	...
1382344	  755.3	  643.2	 4184.0	...
1382345	  755.4	  643.0	 4184.0	...
1382346	  755.5	  643.6	 4184.0	...
1382347	  755.7	  644.5	 4184.0	...
1382348	  756.2	  645.4	 4186.0	...
1382349	  756.5	  645.2	 4190.0	...
1382350	  756.7	  644.7	 4195.0	...
1382351	  756.5	  644.3	 4198.0	...
1382352	  756.6	  644.2	 4198.0	...
1382353	  756.8	  644.2	 4198.0	...
1382354	  757.0	  643.9	 4198.0	...
1382355	  757.0	  643.5	 4198.0	...
1382356	  757.0	  643.1	 4200.0	...
1382357	  756.5	  642.4	 4202.0	...
1382358	  756.0	  641.8	 4207.0	...
1382359	  755.6	  642.0	 4210.0	...
1382360	  755.7	  642.8	 4213.0	...
1382361	  755.8	  643.8	 4213.0	...
1382362	  755.4	  644.0	 4215.0	...
1382363	  754.9	  644.0	 4217.0	...
1382364	  754.7	  643.7	 4218.0	...
1382365	  755.0	  643.3	 4219.0	...
1382366	  755.6	  642.9	 4223.0	...
1382367	  755.9	  642.6	 4226.0	...
1382368	  756.1	  642.4	 4227.0	...
1382369	  756.0	  641.9	 4226.0	...
1382370	  755.9	  641.3	 4226.0	...
1382371	  755.9	  640.7	 4226.0	...
1382372	  755.9	  641.1	 4227.0	...
1382373	  756.0	  641.9	 4227.0	...
1382374	  756.1	  642.6	 4229.0	...
1382375	  755.9	  642.6	 4231.0	...
1382376	  755.6	  642.5	 4234.0	...
1382377	  755.2	  642.3	 4236.0	...
1382378	  755.0	  641.9	 4238.0	...
1382379	  754.8	  641.6	 4240.0	...
1382380	  754.6	  641.3	 4243.0	...
1382381	  754.9	  641.4	 4244.0	...
1382382	  755.3	  641.7	 4246.0	...
1382383	  755.7	  642.0	 4247.0	...
1382384	  755.6	  642.1	 4247.0	...
1382385	  755.4	  641.9	 4248.0	...
1382386	  755.4	  642.2	 4249.0	...
1382387	  755.4	  642.7	 4251.0	...
1382388	  755.4	  643.2	 4250.0	...
1382389	  755.8	  643.1	 4250.0	...
1382390	  756.2	  643.0	 4250.0	...
1382391	  756.5	  642.9	 4250.0	...
1382392	  755.9	  642.4	 4251.0	...
1382393	  755.3	  642.0	 4251.0	...
1382394	  755.3	  642.0	 4251.0	...
1382395	  755.7	  642.5	 4252.0	...
1382396	  755.9	  643.2	 4255.0	...
1382397	  755.7	  643.1	 4258.0	...
1382398	  755.7	  642.9	 4259.0	...
1382399	  756.0	  642.9	 4260.0	...
1382400	  756.2	  643.2	 4261.0	...
1382401	  756.2	  643.4	 4262.0	...
1382402	  756.2	  643.6	 4261.0	...
1382403	  756.2	  643.8	 4260.0	...
1382404	  756.1	  643.4	 4259.0	...
1382405	  755.9	  642.8	 4261.0	...
1382406	  755.8	  642.2	 4264.0	...
1382407	  755.7	  642.1	 4266.0	...
1382408	  755.5	  642.4	 4267.0	...
1382409	  755.2	  642.7	 4268.0	...
1382410	  755.0	  642.7	 4269.0	...
1382411	  754.9	  642.7	 4270.0	...
1382412	  754.7	  642.3	 4270.0	...
1382413	  755.0	  642.0	 4276.0	...
1382414	  755.5	  641.8	 4281.0	...
1382415	  755.9	  642.0	 4285.0	...
1382416	  755.9	  641.8	 4285.0	...
1382417	  755.9	  641.3	 4285.0	...
1382418	  755.8	  641.2	 4283.0	...
1382419	  755.6	  641.6	 4281.0	...
1382420	  755.5	  642.0	 4279.0	...
1382421	  755.3	  642.0	 4282.0	...
1382422	  755.3	  642.0	 4285.0	...
1382423	  754.9	  642.1	 4289.0	...
1382424	  754.6	  642.5	 4289.0	...
1382425	  754.6	  642.6	 4289.0	...
1382426	  755.0	  642.5	 4288.0	...
1382427	  755.2	  642.0	 4290.0	...
1382428	  754.9	  641.7	 4292.0	...
1382429	  754.7	  641.4	 4298.0	...
1382430	  754.6	  641.6	 4302.0	...
1382431	  754.8	  641.7	 4301.0	...
1382432	  754.8	  641.8	 4298.0	...
1382433	  754.4	  641.7	 4297.0	...
1382434	  753.8	  641.6	 4299.0	...
1382435	  753.3	  641.8	 4302.0	...
1382436	  753.6	  642.1	 4303.0	...
1382437	  753.8	  642.3	 4304.0	...
1382438	  754.0	  642.2	 4305.0	...
1382439	  753.9	  642.1	 4305.0	...
1382440	  753.8	  642.1	 4306.0	...
1382441	  753.6	  642.2	 4307.0	...
1382442	  753.5	  642.2	 4309.0	...
1382443	  753.5	  642.1	 4311.0	...
1382444	  753.4	  642.2	 4313.0	...
1382445	  753.4	  642.3	 4315.0	...
1382446	  753.3	  641.9	 4315.0	...
1382447	  753.3	  641.5	 4316.0	...
1382448	  753.3	  641.1	 4318.0	...
1382449	  753.3	  641.1	 4319.0	...
1382450	  753.3	  640.9	 4319.0	...
1382451	  753.4	  640.7	 4319.0	...
1382452	  753.4	  640.6	 4320.0	...
1382453	  753.4	  640.6	 4321.0	...
1382454	  753.5	  640.7	 4322.0	...
1382455	  753.3	  640.5	 4325.0	...
1382456	  753.2	  640.3	 4328.0	...
1382457	  753.1	  640.0	 4329.0	...
1382458	  753.2	  640.0	 4329.0	...
1382459	  753.0	  640.1	 4330.0	...
1382460	  752.8	  640.3	 4333.0	...
1382461	  752.9	  640.4	 4335.0	...
1382462	  753.5	  640.3	 4336.0	...
1382463	  753.9	  640.2	 4340.0	...
1382464	  753.7	  640.1	 4343.0	...
1382465	  753.3	  640.3	 4346.0	...
1382466	  753.0	  640.7	 4346.0	...
1382467	  752.8	  641.3	 4345.0	...
1382468	  752.9	  641.7	 4345.0	...
1382469	  752.9	  641.8	 4349.0	...
1382470	  753.0	  641.6	 4352.0	...
1382471	  753.0	  641.5	 4355.0	...
1382472	  752.9	  641.4	 4355.0	...
1382473	  753.1	  641.4	 4355.0	...
1382474	  753.2	  641.4	 4356.0	...
1382475	  753.4	  641.4	 4356.0	...
1382476	  753.4	  641.3	 4358.0	...
1382477	  753.2	  641.1	 4359.0	...
1382478	  753.1	  640.7	 4359.0	...
1382479	  752.9	  640.6	 4359.0	...
1382480	  752.9	  640.6	 4359.0	...
1382481	  752.8	  640.8	 4359.0	...
1382482	  752.8	  640.9	 4358.0	...
1382483	  752.8	  641.3	 4357.0	...
1382484	  752.9	  641.6	 4358.0	...
1382485	  753.0	  641.8	 4358.0	...
1382486	  753.0	  641.4	 4359.0	...
1382487	  752.8	  641.1	 4359.0	...
1382488	  752.6	  640.8	 4359.0	...
1382489	  752.6	  640.8	 4359.0	...
1382490	  752.6	  640.9	 4358.0	...
1382491	  752.8	  641.1	 4358.0	...
1382492	  753.3	  641.3	 4360.0	...
1382493	  753.6	  640.9	 4365.0	...
1382494	  754.0	  640.5	 4370.0	...
1382495	  754.1	  640.0	 4373.0	...
1382496	  753.9	  640.0	 4375.0	...
1382497	  753.7	  640.3	 4373.0	...
1382498	  753.7	  640.6	 4372.0	...
1382499	  753.9	  640.7	 4371.0	...
1382500	  754.0	  640.5	 4371.0	...
1382501	  754.0	  640.3	 4371.0	...
1382502	  753.9	  639.9	 4374.0	...
1382503	  753.8	  639.6	 4376.0	...
1382504	  753.6	  639.4	 4379.0	...
1382505	  753.7	  639.4	 4380.0	...
1382506	  753.9	  639.4	 4382.0	...
1382507	  754.2	  639.3	 4384.0	...
1382508	  754.2	  639.4	 4383.0	...
1382509	  754.0	  639.6	 4383.0	...
1382510	  753.9	  639.7	 4382.0	...
1382511	  753.9	  639.7	 4382.0	...
1382512	  754.0	  639.8	 4381.0	...
1382513	  754.1	  640.1	 4381.0	...
1382514	  754.4	  640.3	 4383.0	...
1382515	  754.8	  640.2	 4385.0	...
1382516	  755.0	  639.9	 4388.0	...
1382517	  755.0	  639.6	 4388.0	...
1382518	  755.0	  639.7	 4389.0	...
1382519	  754.8	  639.4	 4388.0	...
1382520	  754.6	  639.1	 4388.0	...
1382521	  754.4	  638.7	 4389.0	...
1382522	  754.2	  638.7	 4391.0	...
1382523	  754.1	  638.5	 4394.0	...
1382524	  754.0	  638.4	 4396.0	...
1382525	  753.9	  638.4	 4396.0	...
1382526	  753.9	  638.4	 4397.0	...
1382527	  754.0	  638.4	 4398.0	...
1382528	  754.0	  638.0	 4399.0	...
1382529	  754.0	  637.8	 4399.0	...
1382530	  754.0	  637.6	 4399.0	...
1382531	  754.0	  637.7	 4399.0	...
1382532	  754.0	  637.6	 4399.0	...
1382533	  754.0	  637.4	 4401.0	...
1382534	  754.0	  637.3	 4401.0	...
1382535	  754.0	  637.1	 4402.0	...
1382536	  753.9	  637.1	 4402.0	...
1382537	  753.7	  637.1	 4402.0	...
1382538	  753.5	  637.2	 4402.0	...
1382539	  753.3	  637.6	 4401.0	...
1382540	  753.2	  638.0	 4400.0	...
1382541	  753.2	  638.1	 4403.0	...
1382542	  753.2	  637.9	 4407.0	...
1382543	  753.2	  637.5	 4411.0	...
1382544	  753.1	  637.0	 4414.0	...
1382545	  753.1	  636.6	 4418.0	...
1382546	  753.1	  636.8	 4419.0	...
1382547	  753.2	  637.4	 4416.0	...
1382548	  753.3	  637.9	 4413.0	...
1382549	  753.2	  638.3	 4412.0	...
1382550	  753.1	  638.8	 4414.0	...
1382551	  753.0	  639.3	 4414.0	...
1382552	  753.1	  639.2	 4413.0	...
1382553	  753.1	  638.8	 4413.0	...
1382554	  753.1	  638.3	 4414.0	...
1382555	  753.2	  637.5	 4416.0	...
1382556	  753.2	  636.9	 4418.0	...
1382557	  753.3	  636.0	 4420.0	...
1382558	  753.2	  635.9	 4420.0	...
1382559	  753.1	  635.7	 4419.0	...
1382560	  753.3	  635.7	 4418.0	...
1382561	  753.5	  635.6	 4418.0	...
1382562	  753.4	  635.5	 4419.0	...
1382563	  753.0	  636.0	 4419.0	...
1382564	  752.7	  636.6	 4420.0	...
1382565	  752.8	  637.1	 4420.0	...
1382566	  752.9	  636.9	 4420.0	...
1382567	  752.8	  636.7	 4421.0	...
1382568	  752.7	  636.4	 4423.0	...
1382569	  752.7	  636.2	 4424.0	...
1382570	  753.0	  635.6	 4423.0	...
1382571	  753.3	  635.2	 4423.0	...
1382572	  753.1	  634.8	 4423.0	...
1382573	  752.9	  635.0	 4423.0	...
1382574	  752.9	  634.9	 4425.0	...
1382575	  753.1	  634.9	 4426.0	...
1382576	  753.4	  635.1	 4428.0	...
1382577	  753.3	  635.8	 4428.0	...
1382578	  753.2	  636.3	 4428.0	...
1382579	  753.0	  636.8	 4427.0	...
1382580	  752.8	  636.8	 4427.0	...
1382581	  752.8	  636.6	 4427.0	...
1382582	  752.5	  636.5	 4427.0	...
1382583	  752.1	  636.2	 4428.0	...
1382584	  751.9	  635.7	 4429.0	...
1382585	  752.0	  635.3	 4430.0	...
1382586	  752.1	  634.8	 4430.0	...
1382587	  752.1	  634.7	 4430.0	...
1382588	  752.1	  634.6	 4428.0	...
1382589	  752.1	  634.6	 4427.0	...
1382590	  752.2	  634.6	 4427.0	...
1382591	  752.2	  634.6	 4429.0	...
1382592	  752.2	  634.7	 4430.0	...
1382593	  752.3	  635.1	 4430.0	...
1382594	  752.5	  635.6	 4430.0	...
1382595	  752.7	  635.8	 4431.0	...
1382596	  752.7	  635.2	 4433.0	...
1382597	  752.8	  634.6	 4434.0	...
1382598	  753.0	  634.0	 4434.0	...
1382599	  753.3	  634.5	 4432.0	...
1382600	  753.1	  635.1	 4430.0	...
1382601	  752.7	  635.2	 4431.0	...
1382602	  752.2	  634.8	 4433.0	...
1382603	  752.1	  634.1	 4434.0	...
MSG	1382604 0000 _ Number Off
1382604	  752.0	  634.0	 4433.0	...
1382605	  752.0	  634.0	 4432.0	...
1382606	  752.1	  634.1	 4433.0	...
1382607	  752.1	  634.4	 4434.0	...
1382608	  752.1	  634.6	 4434.0	...
1382609	  752.2	  634.7	 4434.0	...
1382610	  752.3	  634.7	 4434.0	...
1382611	  752.4	  634.4	 4434.0	...
1382612	  752.6	  633.6	 4434.0	...
1382613	  752.7	  632.7	 4434.0	...
1382614	  752.7	  632.2	 4433.0	...
1382615	  752.5	  632.3	 4432.0	...
1382616	  752.3	  632.8	 4432.0	...
1382617	  752.0	  633.2	 4432.0	...
1382618	  751.9	  633.4	 4432.0	...
1382619	  752.1	  633.0	 4435.0	...
1382620	  752.6	  632.7	 4438.0	...
1382621	  752.9	  632.5	 4440.0	...
1382622	  752.9	  632.5	 4439.0	...
1382623	  752.9	  632.8	 4436.0	...
1382624	  752.9	  633.1	 4431.0	...
1382625	  753.0	  633.3	 4427.0	...
1382626	  753.0	  633.3	 4425.0	...
1382627	  753.0	  633.2	 4427.0	...
1382628	  753.1	  633.1	 4429.0	...
1382629	  753.0	  633.0	 4430.0	...
1382630	  752.9	  632.8	 4429.0	...
1382631	  752.5	  632.8	 4427.0	...
1382632	  752.2	  632.7	 4426.0	...
1382633	  752.0	  632.6	 4425.0	...
1382634	  752.0	  632.8	 4425.0	...
1382635	  752.0	  633.4	 4425.0	...
1382636	  752.1	  634.1	 4425.0	...
1382637	  751.9	  634.3	 4424.0	...
1382638	  751.6	  634.2	 4422.0	...
1382639	  751.3	  634.1	 4420.0	...
1382640	  751.4	  634.1	 4418.0	...
1382641	  751.6	  634.0	 4416.0	...
1382642	  751.8	  633.9	 4414.0	...
1382643	  751.8	  633.8	 4413.0	...
1382644	  751.7	  633.8	 4418.0	...
1382645	  751.6	  633.5	 4422.0	...
1382646	  751.5	  633.2	 4425.0	...
1382647	  751.5	  633.2	 4425.0	...
1382648	  751.4	  633.6	 4425.0	...
1382649	  751.4	  633.8	 4425.0	...
1382650	  751.4	  633.6	 4425.0	...
1382651	  751.5	  633.3	 4425.0	...
1382652	  751.7	  633.2	 4425.0	...
1382653	  751.9	  633.0	 4424.0	...
1382654	  752.0	  632.9	 4421.0	...
1382655	  751.4	  633.0	 4418.0	...
1382656	  750.9	  633.3	 4415.0	...
1382657	  750.2	  633.5	 4414.0	...
1382658	  750.2	  633.7	 4414.0	...
1382659	  750.2	  633.9	 4414.0	...
1382660	  750.2	  634.0	 4414.0	...
1382661	  750.3	  634.0	 4417.0	...
1382662	  750.3	  634.2	 4419.0	...
1382663	  750.1	  634.5	 4421.0	...
1382664	  749.9	  634.7	 4419.0	...
1382665	  750.1	  634.6	 4417.0	...
1382666	  750.5	  634.5	 4417.0	...
1382667	  750.9	  634.2	 4418.0	...
1382668	  750.9	  634.1	 4420.0	...
1382669	  750.9	  634.0	 4420.0	...
1382670	  750.8	  634.1	 4421.0	...
1382671	  750.6	  634.1	 4421.0	...
1382672	  750.3	  634.1	 4420.0	...
1382673	  750.0	  634.2	 4418.0	...
1382674	  750.0	  633.5	 4418.0	...
1382675	  749.8	  632.9	 4417.0	...
1382676	  749.5	  632.9	 4419.0	...
1382677	  749.3	  633.6	 4421.0	...
1382678	  749.3	  634.2	 4421.0	...
1382679	  749.2	  634.2	 4418.0	...
1382680	  749.1	  634.3	 4416.0	...
1382681	  749.0	  634.2	 4417.0	...
1382682	  749.1	  634.1	 4417.0	...
1382683	  749.4	  633.9	 4418.0	...
1382684	  749.8	  633.7	 4417.0	...
1382685	  749.8	  633.6	 4417.0	...
1382686	  749.8	  633.3	 4417.0	...
1382687	  749.8	  633.1	 4415.0	...
1382688	  749.8	  633.2	 4414.0	...
1382689	  749.7	  633.6	 4414.0	...
1382690	  749.7	  633.9	 4416.0	...
1382691	  749.6	  633.9	 4416.0	...
1382692	  749.5	  633.8	 4414.0	...
1382693	  749.5	  633.8	 4412.0	...
1382694	  749.8	  633.5	 4413.0	...
1382695	  750.1	  633.2	 4413.0	...
1382696	  749.9	  632.9	 4414.0	...
1382697	  749.4	  633.0	 4414.0	...
1382698	  748.8	  633.0	 4414.0	...
1382699	  748.7	  633.0	 4414.0	...
1382700	  748.4	  633.2	 4414.0	...
1382701	  748.3	  633.3	 4415.0	...
1382702	  748.2	  633.3	 4415.0	...
1382703	  748.2	  633.3	 4412.0	...
1382704	  748.5	  633.1	 4409.0	...
1382705	  748.9	  633.0	 4407.0	...
1382706	  749.2	  632.6	 4407.0	...
1382707	  749.2	  632.3	 4406.0	...
1382708	  749.2	  632.2	 4406.0	...
1382709	  749.2	  632.4	 4405.0	...
1382710	  749.1	  632.7	 4405.0	...
1382711	  748.8	  632.8	 4405.0	...
1382712	  748.5	  632.8	 4405.0	...
1382713	  748.3	  632.8	 4405.0	...
1382714	  748.3	  633.0	 4407.0	...
1382715	  748.2	  633.3	 4407.0	...
1382716	  748.1	  633.5	 4407.0	...
1382717	  748.4	  633.6	 4408.0	...
1382718	  748.8	  633.7	 4411.0	...
1382719	  749.0	  633.8	 4414.0	...
1382720	  748.9	  633.9	 4414.0	...
1382721	  748.8	  633.6	 4415.0	...
1382722	  749.0	  633.5	 4415.0	...
1382723	  749.1	  633.5	 4415.0	...
1382724	  749.0	  633.8	 4414.0	...
1382725	  748.5	  634.0	 4414.0	...
1382726	  748.1	  634.1	 4414.0	...
1382727	  747.7	  634.1	 4414.0	...
1382728	  747.7	  633.9	 4414.0	...
1382729	  747.7	  633.6	 4414.0	...
1382730	  747.9	  633.4	 4412.0	...
1382731	  748.1	  633.2	 4409.0	...
1382732	  747.9	  632.9	 4406.0	...
1382733	  747.6	  632.6	 4405.0	...
1382734	  747.3	  632.4	 4406.0	...
1382735	  747.5	  632.7	 4408.0	...
1382736	  747.8	  633.1	 4410.0	...
1382737	  748.1	  633.2	 4411.0	...
1382738	  748.2	  633.1	 4411.0	...
1382739	  747.9	  633.1	 4411.0	...
1382740	  747.3	  633.1	 4411.0	...
1382741	  746.9	  633.5	 4410.0	...
1382742	  747.0	  633.8	 4410.0	...
1382743	  747.1	  634.2	 4410.0	...
1382744	  747.1	  634.4	 4410.0	...
1382745	  747.1	  634.7	 4411.0	...
1382746	  747.1	  634.8	 4411.0	...
1382747	  747.3	  634.5	 4411.0	...
1382748	  747.7	  634.2	 4411.0	...
1382749	  748.0	  633.9	 4411.0	...
1382750	  747.9	  633.8	 4411.0	...
1382751	  747.8	  633.8	 4410.0	...
1382752	  747.6	  634.1	 4409.0	...
1382753	  747.3	  634.5	 4407.0	...
1382754	  747.1	  635.0	 4407.0	...
1382755	  747.0	  635.2	 4407.0	...
1382756	  747.0	  635.5	 4408.0	...
1382757	  747.0	  635.5	 4408.0	...
1382758	  746.8	  635.4	 4408.0	...
1382759	  746.7	  635.3	 4408.0	...
1382760	  746.7	  635.1	 4406.0	...
1382761	  746.8	  635.0	 4404.0	...
1382762	  747.0	  634.9	 4405.0	...
1382763	  747.0	  634.6	 4408.0	...
1382764	  747.0	  634.4	 4409.0	...
1382765	  747.0	  634.3	 4409.0	...
1382766	  747.1	  634.2	 4409.0	...
1382767	  747.2	  634.2	 4410.0	...
1382768	  747.3	  634.3	 4411.0	...
1382769	  747.3	  634.5	 4411.0	...
1382770	  747.3	  634.9	 4411.0	...
1382771	  747.3	  635.2	 4409.0	...
1382772	  747.3	  635.4	 4408.0	...
1382773	  747.3	  635.4	 4405.0	...
1382774	  747.2	  635.1	 4404.0	...
1382775	  747.0	  634.7	 4403.0	...
1382776	  747.1	  634.3	 4403.0	...
1382777	  747.3	  634.3	 4403.0	...
1382778	  747.0	  634.7	 4404.0	...
1382779	  746.6	  635.2	 4407.0	...
1382780	  746.3	  635.6	 4410.0	...
1382781	  746.5	  635.5	 4412.0	...
1382782	  746.8	  635.5	 4412.0	...
1382783	  746.9	  635.6	 4412.0	...
1382784	  746.9	  635.9	 4411.0	...
1382785	  747.0	  636.2	 4411.0	...
1382786	  747.0	  636.4	 4409.0	...
1382787	  747.1	  636.8	 4409.0	...
1382788	  747.1	  637.1	 4408.0	...
1382789	  747.0	  637.2	 4408.0	...
1382790	  746.9	  637.0	 4408.0	...
1382791	  746.8	  636.8	 4408.0	...
1382792	  746.7	  636.9	 4407.0	...
1382793	  746.7	  636.9	 4407.0	...
1382794	  746.6	  637.0	 4406.0	...
1382795	  746.4	  636.9	 4405.0	...
1382796	  746.1	  636.8	 4405.0	...
1382797	  746.2	  636.7	 4405.0	...
1382798	  746.3	  636.7	 4407.0	...
1382799	  746.0	  636.7	 4409.0	...
1382800	  745.5	  636.9	 4412.0	...
1382801	  744.9	  637.1	 4412.0	...
1382802	  744.8	  637.1	 4411.0	...
MSG	1382803 0000 _ Number On
1382803	  745.0	  636.9	 4411.0	...
1382804	  745.3	  636.9	 4411.0	...
1382805	  745.7	  636.8	 4411.0	...
1382806	  745.8	  636.8	 4411.0	...
1382807	  746.0	  636.7	 4411.0	...
1382808	  746.0	  636.8	 4412.0	...
1382809	  745.9	  637.0	 4413.0	...
1382810	  745.8	  637.2	 4415.0	...
1382811	  745.7	  637.4	 4415.0	...
1382812	  745.6	  637.3	 4413.0	...
1382813	  745.5	  637.0	 4411.0	...
1382814	  745.3	  636.7	 4409.0	...
1382815	  745.2	  636.5	 4408.0	...
1382816	  745.1	  636.3	 4407.0	...
1382817	  745.0	  636.3	 4405.0	...
1382818	  745.1	  636.2	 4404.0	...
1382819	  745.2	  636.3	 4405.0	...
1382820	  745.2	  636.2	 4407.0	...
1382821	  745.1	  636.2	 4408.0	...
1382822	  745.2	  636.2	 4409.0	...
1382823	  745.3	  636.3	 4409.0	...
1382824	  745.2	  636.5	 4409.0	...
1382825	  745.1	  636.7	 4409.0	...
1382826	  745.1	  636.9	 4409.0	...
1382827	  745.2	  637.3	 4409.0	...
1382828	  745.3	  637.6	 4409.0	...
1382829	  745.3	  638.0	 4410.0	...
1382830	  745.2	  638.1	 4411.0	...
1382831	  745.0	  638.5	 4409.0	...
1382832	  744.9	  638.7	 4407.0	...
1382833	  744.9	  638.3	 4404.0	...
1382834	  744.9	  637.7	 4405.0	...
1382835	  744.9	  637.6	 4406.0	...
1382836	  744.9	  638.0	 4408.0	...
1382837	  744.9	  638.3	 4409.0	...
1382838	  744.8	  638.5	 4410.0	...
1382839	  744.6	  638.7	 4410.0	...
1382840	  744.4	  638.9	 4410.0	...
1382841	  744.4	  639.0	 4410.0	...
1382842	  744.4	  639.0	 4410.0	...
1382843	  744.5	  638.9	 4410.0	...
1382844	  744.4	  639.0	 4410.0	...
1382845	  744.1	  639.1	 4410.0	...
1382846	  743.8	  639.2	 4410.0	...
1382847	  743.6	  639.2	 4409.0	...
1382848	  743.5	  639.3	 4409.0	...
1382849	  743.6	  639.5	 4410.0	...
1382850	  743.2	  639.8	 4412.0	...
1382851	  742.6	  640.0	 4414.0	...
1382852	  742.1	  640.1	 4414.0	...
1382853	  742.0	  640.1	 4414.0	...
1382854	  741.8	  640.2	 4414.0	...
1382855	  742.2	  640.1	 4414.0	...
1382856	  742.7	  640.3	 4413.0	...
1382857	  743.0	  640.3	 4413.0	...
1382858	  742.9	  640.4	 4413.0	...
1382859	  742.7	  641.0	 4413.0	...
1382860	  742.8	  641.8	 4414.0	...
1382861	  742.7	  642.0	 4415.0	...
1382862	  742.6	  641.6	 4417.0	...
1382863	  742.7	  641.1	 4418.0	...
1382864	  742.7	  641.1	 4420.0	...
1382865	  742.8	  641.0	 4417.0	...
1382866	  742.7	  640.9	 4413.0	...
1382867	  742.6	  640.9	 4412.0	...
1382868	  742.6	  640.9	 4415.0	...
1382869	  742.4	  641.0	 4417.0	...
1382870	  742.4	  641.1	 4417.0	...
1382871	  742.5	  641.2	 4416.0	...
1382872	  742.8	  641.2	 4417.0	...
1382873	  742.8	  641.2	 4419.0	...
1382874	  742.5	  641.2	 4421.0	...
1382875	  742.2	  641.3	 4422.0	...
1382876	  742.1	  641.3	 4424.0	...
1382877	  742.6	  641.1	 4425.0	...
1382878	  743.2	  641.0	 4426.0	...
1382879	  743.7	  640.8	 4426.0	...
1382880	  743.3	  641.0	 4427.0	...
1382881	  742.9	  640.8	 4427.0	...
1382882	  742.6	  640.4	 4428.0	...
1382883	  742.6	  639.9	 4429.0	...
1382884	  742.6	  639.7	 4432.0	...
1382885	  742.4	  639.5	 4434.0	...
1382886	  742.3	  639.3	 4433.0	...
1382887	  742.4	  639.3	 4431.0	...
1382888	  742.5	  639.4	 4429.0	...
1382889	  742.8	  639.3	 4428.0	...
1382890	  742.9	  639.1	 4428.0	...
1382891	  743.2	  639.0	 4428.0	...
1382892	  743.2	  639.0	 4427.0	...
1382893	  743.0	  639.1	 4428.0	...
1382894	  742.8	  639.4	 4429.0	...
1382895	  742.9	  639.6	 4430.0	...
1382896	  743.2	  639.9	 4431.0	...
1382897	  743.4	  639.8	 4435.0	...
1382898	  743.5	  639.9	 4438.0	...
1382899	  743.5	  640.0	 4440.0	...
1382900	  743.4	  640.1	 4439.0	...
1382901	  743.3	  639.9	 4439.0	...
1382902	  743.2	  639.8	 4438.0	...
1382903	  743.2	  639.8	 4438.0	...
1382904	  743.2	  639.7	 4439.0	...
1382905	  743.3	  639.4	 4440.0	...
1382906	  743.4	  639.3	 4442.0	...
1382907	  743.4	  639.6	 4443.0	...
1382908	  743.2	  639.9	 4442.0	...
1382909	  743.1	  640.4	 4442.0	...
1382910	  743.1	  640.8	 4441.0	...
1382911	  743.0	  641.3	 4442.0	...
1382912	  743.2	  640.6	 4445.0	...
1382913	  743.4	  639.9	 4447.0	...
1382914	  743.6	  639.5	 4449.0	...
1382915	  743.5	  639.8	 4449.0	...
1382916	  743.4	  640.1	 4449.0	...
1382917	  743.3	  640.1	 4448.0	...
1382918	  743.2	  640.0	 4450.0	...
1382919	  742.9	  640.3	 4452.0	...
1382920	  742.7	  640.6	 4455.0	...
1382921	  742.5	  640.8	 4455.0	...
1382922	  742.4	  640.6	 4456.0	...
1382923	  742.3	  640.5	 4455.0	...
1382924	  742.2	  640.6	 4454.0	...
1382925	  741.9	  640.6	 4453.0	...
1382926	  741.8	  640.5	 4453.0	...
1382927	  741.6	  640.4	 4453.0	...
1382928	  741.5	  640.2	 4453.0	...
1382929	  741.3	  640.3	 4453.0	...
1382930	  741.2	  640.3	 4453.0	...
1382931	  741.2	  640.5	 4453.0	...
1382932	  741.2	  640.6	 4453.0	...
1382933	  741.5	  640.5	 4455.0	...
1382934	  741.8	  639.9	 4459.0	...
1382935	  742.0	  639.4	 4463.0	...
1382936	  741.8	  639.3	 4463.0	...
1382937	  741.5	  639.8	 4461.0	...
1382938	  741.5	  640.4	 4458.0	...
1382939	  741.5	  640.8	 4459.0	...
1382940	  741.4	  640.6	 4459.0	...
1382941	  741.2	  640.4	 4460.0	...
1382942	  740.9	  640.4	 4461.0	...
1382943	  740.8	  640.6	 4462.0	...
1382944	  740.8	  640.7	 4463.0	...
1382945	  740.8	  640.5	 4464.0	...
1382946	  740.8	  640.3	 4465.0	...
1382947	  740.6	  640.0	 4465.0	...
1382948	  740.2	  639.8	 4464.0	...
1382949	  739.8	  639.7	 4463.0	...
1382950	  739.6	  639.8	 4463.0	...
1382951	  739.7	  639.9	 4464.0	...
1382952	  739.9	  639.9	 4469.0	...
1382953	  740.1	  640.1	 4473.0	...
1382954	  739.9	  640.4	 4477.0	...
1382955	  739.8	  641.1	 4475.0	...
1382956	  740.0	  641.5	 4473.0	...
1382957	  740.4	  641.8	 4473.0	...
1382958	  740.5	  641.7	 4475.0	...
1382959	  740.2	  641.3	 4476.0	...
1382960	  740.0	  641.0	 4475.0	...
1382961	  739.9	  640.8	 4473.0	...
1382962	  740.0	  640.9	 4472.0	...
1382963	  740.2	  641.0	 4474.0	...
1382964	  740.4	  640.4	 4478.0	...
1382965	  740.3	  639.7	 4481.0	...
1382966	  740.0	  639.2	 4482.0	...
1382967	  740.0	  640.0	 4480.0	...
1382968	  740.3	  640.8	 4479.0	...
1382969	  740.7	  641.3	 4481.0	...
1382970	  740.9	  641.3	 4482.0	...
1382971	  741.2	  641.3	 4482.0	...
1382972	  741.2	  641.1	 4483.0	...
1382973	  741.1	  641.0	 4482.0	...
1382974	  741.0	  641.0	 4481.0	...
1382975	  741.0	  641.2	 4479.0	...
1382976	  741.0	  641.4	 4479.0	...
1382977	  741.0	  641.5	 4480.0	...
1382978	  740.9	  641.7	 4481.0	...
1382979	  740.9	  641.9	 4482.0	...
1382980	  740.9	  642.0	 4482.0	...
1382981	  740.9	  641.4	 4483.0	...
1382982	  740.9	  640.8	 4484.0	...
1382983	  740.9	  640.3	 4484.0	...
1382984	  740.9	  640.5	 4484.0	...
1382985	  741.0	  640.6	 4484.0	...
1382986	  741.0	  640.7	 4484.0	...
1382987	  741.0	  640.0	 4485.0	...
1382988	  741.2	  639.4	 4487.0	...
1382989	  741.3	  639.1	 4487.0	...
1382990	  741.5	  639.9	 4485.0	...
1382991	  741.5	  640.7	 4486.0	...
1382992	  741.6	  641.1	 4488.0	...
1382993	  741.6	  640.9	 4490.0	...
1382994	  741.5	  640.7	 4489.0	...
1382995	  741.5	  640.6	 4489.0	...
1382996	  741.4	  640.6	 4489.0	...
1382997	  741.3	  640.7	 4489.0	...
1382998	  741.3	  640.9	 4490.0	...
1382999	  741.3	  641.1	 4493.0	...
1383000	  741.1	  641.1	 4496.0	...
1383001	  740.7	  641.0	 4497.0	...
1383002	  740.4	  640.9	 4497.0	...
1383003	  740.1	  641.0	 4497.0	...
1383004	  740.0	  641.2	 4499.0	...
1383005	  740.1	  641.1	 4500.0	...
1383006	  740.2	  640.9	 4501.0	...
1383007	  740.3	  641.2	 4500.0	...
1383008	  740.3	  641.8	 4498.0	...
1383009	  740.5	  642.3	 4495.0	...
1383010	  740.7	  642.2	 4495.0	...
1383011	  740.9	  642.2	 4497.0	...
1383012	  740.8	  642.2	 4501.0	...
1383013	  740.8	  642.1	 4504.0	...
1383014	  740.6	  641.5	 4506.0	...
1383015	  740.5	  641.1	 4506.0	...
1383016	  740.5	  640.7	 4505.0	...
1383017	  740.5	  640.9	 4503.0	...
1383018	  740.5	  641.1	 4503.0	...
1383019	  739.8	  641.6	 4504.0	...
1383020	  739.1	  642.0	 4505.0	...
1383021	  738.9	  642.3	 4506.0	...
1383022	  739.2	  642.5	 4506.0	...
1383023	  739.5	  642.7	 4506.0	...
1383024	  739.5	  642.9	 4506.0	...
1383025	  739.5	  642.9	 4507.0	...
1383026	  739.5	  642.9	 4509.0	...
1383027	  739.3	  642.8	 4510.0	...
1383028	  739.2	  642.5	 4512.0	...
1383029	  739.1	  641.9	 4513.0	...
1383030	  739.3	  641.5	 4513.0	...
1383031	  739.5	  641.8	 4512.0	...
1383032	  739.5	  642.3	 4511.0	...
1383033	  739.5	  642.8	 4511.0	...
1383034	  739.4	  642.6	 4511.0	...
1383035	  739.3	  642.5	 4513.0	...
1383036	  739.3	  642.4	 4515.0	...
1383037	  739.3	  642.5	 4517.0	...
1383038	  739.1	  642.8	 4517.0	...
1383039	  738.8	  643.0	 4516.0	...
1383040	  738.7	  643.3	 4515.0	...
1383041	  738.9	  643.5	 4515.0	...
1383042	  739.3	  643.6	 4515.0	...
1383043	  739.5	  643.5	 4516.0	...
1383044	  739.5	  643.3	 4519.0	...
1383045	  738.9	  643.3	 4521.0	...
1383046	  738.4	  643.3	 4524.0	...
1383047	  738.3	  643.5	 4525.0	...
1383048	  738.8	  643.6	 4526.0	...
1383049	  739.3	  643.5	 4527.0	...
1383050	  739.3	  643.5	 4527.0	...
1383051	  739.3	  643.4	 4528.0	...
1383052	  739.4	  643.5	 4532.0	...
1383053	  739.3	  643.3	 4536.0	...
1383054	  739.0	  643.2	 4533.0	...
1383055	  738.7	  643.2	 4528.0	...
1383056	  738.4	  643.2	 4524.0	...
1383057	  738.2	  643.2	 4526.0	...
1383058	  738.1	  643.3	 4530.0	...
1383059	  738.0	  643.3	 4532.0	...
1383060	  738.1	  643.5	 4535.0	...
1383061	  738.1	  643.6	 4536.0	...
1383062	  738.1	  643.6	 4534.0	...
1383063	  738.2	  643.5	 4532.0	...
1383064	  738.4	  643.5	 4529.0	...
1383065	  738.5	  643.5	 4529.0	...
1383066	  738.6	  643.4	 4532.0	...
1383067	  738.6	  643.4	 4535.0	...
1383068	  738.7	  643.4	 4539.0	...
1383069	  738.8	  643.1	 4539.0	...
1383070	  738.9	  642.7	 4540.0	...
1383071	  738.6	  642.2	 4540.0	...
1383072	  738.3	  642.0	 4538.0	...
1383073	  738.0	  642.2	 4537.0	...
1383074	  738.1	  642.5	 4534.0	...
1383075	  738.3	  642.6	 4532.0	...
1383076	  738.5	  642.4	 4534.0	...
1383077	  738.6	  642.1	 4537.0	...
1383078	  738.7	  641.8	 4541.0	...
1383079	  738.8	  642.0	 4541.0	...
1383080	  738.9	  642.6	 4541.0	...
1383081	  738.9	  643.2	 4540.0	...
1383082	  738.8	  643.2	 4540.0	...
1383083	  738.6	  643.3	 4538.0	...
1383084	  738.5	  643.1	 4536.0	...
1383085	  738.2	  642.8	 4540.0	...
1383086	  738.0	  642.5	 4545.0	...
1383087	  737.7	  642.4	 4550.0	...
1383088	  737.8	  642.0	 4551.0	...
1383089	  737.8	  641.6	 4549.0	...
1383090	  737.8	  641.2	 4547.0	...
1383091	  737.7	  641.2	 4546.0	...
1383092	  737.9	  642.0	 4546.0	...
1383093	  738.2	  643.0	 4545.0	...
1383094	  738.4	  643.9	 4543.0	...
1383095	  738.4	  643.9	 4542.0	...
1383096	  738.6	  643.7	 4543.0	...
1383097	  738.8	  643.7	 4545.0	...
1383098	  739.2	  643.7	 4548.0	...
1383099	  739.3	  643.7	 4550.0	...
1383100	  739.0	  643.4	 4551.0	...
1383101	  737.7	  643.3	 4550.0	...
1383102	  736.5	  643.3	 4548.0	...
1383103	  736.2	  643.3	 4546.0	...
1383104	  736.6	  643.0	 4546.0	...
1383105	  737.0	  642.7	 4545.0	...
1383106	  737.1	  642.6	 4545.0	...
1383107	  737.1	  642.9	 4545.0	...
1383108	  737.1	  643.3	 4545.0	...
1383109	  737.1	  643.6	 4545.0	...
1383110	  737.2	  643.6	 4545.0	...
1383111	  737.3	  643.3	 4546.0	...
1383112	  737.4	  643.0	 4546.0	...
1383113	  737.2	  642.6	 4546.0	...
1383114	  737.0	  642.5	 4545.0	...
1383115	  737.1	  642.4	 4545.0	...
MSG	1383116 0000 _ Number Off
1383116	  737.4	  642.4	 4545.0	...
1383117	  737.6	  642.6	 4545.0	...
1383118	  737.5	  642.8	 4544.0	...
1383119	  737.4	  643.0	 4542.0	...
1383120	  737.4	  643.3	 4541.0	...
1383121	  737.5	  643.6	 4543.0	...
1383122	  737.3	  643.9	 4546.0	...
1383123	  737.1	  644.0	 4550.0	...
1383124	  736.8	  644.1	 4550.0	...
1383125	  736.6	  644.2	 4550.0	...
1383126	  736.5	  644.2	 4549.0	...
1383127	  736.7	  644.2	 4548.0	...
1383128	  737.2	  644.1	 4548.0	...
1383129	  737.6	  644.0	 4548.0	...
1383130	  737.8	  644.0	 4549.0	...
1383131	  737.7	  644.1	 4550.0	...
1383132	  737.7	  644.2	 4551.0	...
1383133	  737.7	  644.2	 4551.0	...
1383134	  737.7	  644.1	 4550.0	...
1383135	  737.6	  644.0	 4550.0	...
1383136	  737.4	  644.0	 4549.0	...
1383137	  737.1	  643.9	 4549.0	...
1383138	  736.9	  643.8	 4548.0	...
1383139	  736.7	  644.1	 4548.0	...
1383140	  736.6	  644.4	 4547.0	...
1383141	  737.0	  644.6	 4547.0	...
1383142	  737.6	  644.4	 4548.0	...
1383143	  738.2	  644.2	 4548.0	...
1383144	  738.2	  644.2	 4548.0	...
1383145	  737.8	  644.4	 4547.0	...
1383146	  737.3	  644.4	 4546.0	...
1383147	  736.8	  644.5	 4544.0	...
1383148	  736.7	  644.5	 4545.0	...
1383149	  736.6	  644.8	 4544.0	...
1383150	  736.5	  645.2	 4543.0	...
1383151	  736.2	  645.5	 4541.0	...
1383152	  736.0	  645.8	 4541.0	...
1383153	  735.8	  646.0	 4541.0	...
1383154	  735.8	  646.2	 4541.0	...
1383155	  735.8	  646.3	 4541.0	...
1383156	  735.8	  646.5	 4540.0	...
1383157	  735.9	  646.4	 4541.0	...
1383158	  736.3	  645.8	 4541.0	...
1383159	  736.7	  645.0	 4541.0	...
1383160	  737.1	  644.4	 4542.0	...
1383161	  737.1	  644.1	 4546.0	...
1383162	  737.1	  644.0	 4550.0	...
1383163	  736.9	  644.5	 4551.0	...
1383164	  736.7	  645.3	 4549.0	...
1383165	  736.5	  646.1	 4547.0	...
1383166	  736.5	  646.3	 4545.0	...
1383167	  736.5	  646.4	 4544.0	...
1383168	  736.4	  646.4	 4544.0	...
1383169	  736.2	  646.4	 4542.0	...
1383170	  736.0	  646.4	 4540.0	...
1383171	  736.0	  646.2	 4536.0	...
1383172	  736.1	  645.9	 4535.0	...
1383173	  736.1	  645.6	 4535.0	...
1383174	  736.1	  645.5	 4535.0	...
1383175	  736.2	  645.4	 4539.0	...
1383176	  736.5	  645.5	 4541.0	...
1383177	  736.7	  645.7	 4542.0	...
1383178	  736.8	  645.8	 4540.0	...
1383179	  736.8	  645.7	 4540.0	...
1383180	  736.7	  645.6	 4540.0	...
1383181	  736.7	  645.6	 4540.0	...
1383182	  736.7	  645.6	 4540.0	...
1383183	  736.8	  645.7	 4540.0	...
1383184	  736.6	  646.1	 4538.0	...
1383185	  736.4	  646.5	 4536.0	...
1383186	  736.3	  646.8	 4533.0	...
1383187	  736.6	  646.9	 4533.0	...
1383188	  736.9	  646.9	 4533.0	...
1383189	  737.2	  646.8	 4532.0	...
1383190	  737.1	  646.6	 4531.0	...
1383191	  736.9	  646.2	 4532.0	...
1383192	  736.8	  646.0	 4534.0	...
1383193	  736.8	  645.8	 4534.0	...
1383194	  736.9	  645.7	 4533.0	...
1383195	  737.0	  645.8	 4530.0	...
1383196	  737.1	  646.1	 4528.0	...
1383197	  737.0	  646.4	 4527.0	...
1383198	  736.9	  646.5	 4527.0	...
1383199	  737.0	  646.8	 4526.0	...
1383200	  736.9	  647.2	 4525.0	...
1383201	  736.8	  647.1	 4525.0	...
1383202	  736.6	  646.6	 4525.0	...
1383203	  736.6	  646.1	 4526.0	...
1383204	  736.7	  646.1	 4526.0	...
1383205	  736.9	  646.4	 4525.0	...
1383206	  737.1	  646.6	 4524.0	...
1383207	  737.2	  647.0	 4523.0	...
1383208	  737.3	  647.3	 4521.0	...
1383209	  737.4	  647.7	 4515.0	...
1383210	  737.5	  648.1	 4510.0	...
1383211	  737.6	  648.3	 4506.0	...
1383212	  737.4	  648.0	 4509.0	...
1383213	  737.0	  647.7	 4512.0	...
1383214	  736.7	  647.2	 4515.0	...
1383215	  736.4	  647.3	 4514.0	...
1383216	  736.3	  647.3	 4514.0	...
1383217	  736.2	  647.2	 4514.0	...
1383218	  736.3	  647.1	 4515.0	...
1383219	  736.4	  647.5	 4515.0	...
1383220	  736.5	  648.0	 4515.0	...
1383221	  736.5	  648.5	 4515.0	...
1383222	  736.5	  648.5	 4514.0	...
1383223	  736.8	  648.3	 4514.0	...
1383224	  737.0	  648.3	 4514.0	...
1383225	  737.3	  648.5	 4515.0	...
1383226	  737.3	  648.6	 4515.0	...
1383227	  737.4	  648.5	 4513.0	...
1383228	  737.5	  648.6	 4511.0	...
1383229	  737.5	  648.8	 4508.0	...
1383230	  737.4	  648.7	 4507.0	...
1383231	  737.4	  648.5	 4505.0	...
1383232	  737.4	  648.8	 4503.0	...
1383233	  737.4	  649.3	 4503.0	...
1383234	  737.5	  649.6	 4503.0	...
1383235	  737.5	  649.3	 4504.0	...
1383236	  737.5	  648.8	 4502.0	...
1383237	  737.3	  648.6	 4500.0	...
1383238	  737.1	  648.6	 4499.0	...
1383239	  737.0	  648.8	 4502.0	...
1383240	  737.0	  649.0	 4503.0	...
1383241	  737.1	  649.0	 4502.0	...
1383242	  737.1	  648.9	 4501.0	...
1383243	  737.1	  648.8	 4496.0	...
1383244	  737.0	  648.9	 4492.0	...
1383245	  737.0	  649.1	 4489.0	...
1383246	  737.2	  649.1	 4491.0	...
1383247	  737.4	  648.7	 4492.0	...
1383248	  737.5	  648.3	 4493.0	...
1383249	  737.5	  648.2	 4492.0	...
1383250	  737.5	  648.5	 4491.0	...
1383251	  737.6	  648.9	 4490.0	...
1383252	  737.4	  649.3	 4490.0	...
1383253	  737.2	  649.4	 4490.0	...
1383254	  737.0	  649.4	 4489.0	...
1383255	  737.1	  649.6	 4489.0	...
1383256	  737.3	  649.7	 4487.0	...
1383257	  737.5	  649.7	 4485.0	...
1383258	  737.6	  649.6	 4484.0	...
1383259	  737.6	  649.6	 4484.0	...
1383260	  737.5	  649.8	 4484.0	...
1383261	  737.4	  650.2	 4485.0	...
1383262	  737.1	  650.5	 4484.0	...
1383263	  736.9	  651.0	 4484.0	...
1383264	  737.2	  651.3	 4483.0	...
1383265	  737.8	  651.4	 4482.0	...
1383266	  738.4	  651.2	 4482.0	...
1383267	  738.4	  651.0	 4483.0	...
1383268	  738.3	  651.0	 4483.0	...
1383269	  738.2	  651.1	 4483.0	...
1383270	  738.1	  651.1	 4483.0	...
1383271	  738.1	  651.1	 4483.0	...
1383272	  738.0	  651.1	 4483.0	...
1383273	  737.9	  650.9	 4482.0	...
1383274	  737.7	  650.8	 4481.0	...
1383275	  737.6	  650.7	 4480.0	...
1383276	  737.5	  650.7	 4478.0	...
1383277	  737.3	  650.7	 4474.0	...
1383278	  737.2	  650.7	 4470.0	...
1383279	  737.1	  650.6	 4467.0	...
1383280	  737.2	  650.5	 4468.0	...
1383281	  737.5	  651.0	 4470.0	...
1383282	  737.7	  651.6	 4471.0	...
1383283	  737.9	  652.0	 4473.0	...
1383284	  737.9	  651.9	 4474.0	...
1383285	  737.9	  651.8	 4476.0	...
1383286	  737.9	  651.8	 4476.0	...
1383287	  738.2	  651.6	 4476.0	...
1383288	  738.5	  651.3	 4476.0	...
1383289	  738.8	  651.1	 4472.0	...
1383290	  738.6	  651.1	 4469.0	...
1383291	  738.3	  651.1	 4466.0	...
1383292	  738.1	  651.1	 4464.0	...
1383293	  738.3	  651.1	 4461.0	...
1383294	  738.4	  651.1	 4459.0	...
1383295	  738.4	  651.2	 4460.0	...
1383296	  738.4	  651.2	 4461.0	...
1383297	  738.3	  651.8	 4462.0	...
1383298	  738.2	  652.3	 4463.0	...
1383299	  737.9	  652.9	 4463.0	...
1383300	  737.6	  653.1	 4461.0	...
1383301	  737.4	  652.7	 4459.0	...
1383302	  737.7	  652.1	 4458.0	...
1383303	  737.8	  651.4	 4458.0	...
1383304	  738.1	  651.2	 4460.0	...
1383305	  738.0	  651.1	 4461.0	...
1383306	  738.1	  650.9	 4462.0	...
1383307	  738.3	  651.2	 4461.0	...
1383308	  738.4	  651.6	 4459.0	...
1383309	  737.9	  652.0	 4458.0	...
1383310	  737.3	  652.1	 4456.0	...
1383311	  736.8	  652.1	 4454.0	...
1383312	  736.9	  652.0	 4452.0	...
1383313	  737.1	  651.8	 4452.0	...
1383314	  737.3	  651.7	 4453.0	...
1383315	  737.9	  651.4	 4454.0	...
1383316	  738.4	  651.2	 4456.0	...
1383317	  738.7	  651.0	 4457.0	...
1383318	  738.5	  651.0	 4459.0	...
1383319	  738.2	  651.0	 4461.0	...
1383320	  738.0	  651.0	 4460.0	...
1383321	  737.9	  650.9	 4457.0	...
1383322	  737.8	  650.9	 4454.0	...
1383323	  737.9	  650.9	 4454.0	...
1383324	  738.0	  651.1	 4453.0	...
1383325	  737.9	  651.7	 4452.0	...
1383326	  737.8	  652.4	 4451.0	...
1383327	  737.5	  652.5	 4449.0	...
1383328	  737.5	  652.3	 4448.0	...
1383329	  737.4	  652.0	 4450.0	...
1383330	  737.4	  652.0	 4451.0	...
1383331	  737.3	  652.1	 4453.0	...
1383332	  737.4	  652.1	 4453.0	...
1383333	  737.4	  652.3	 4450.0	...
1383334	  737.8	  652.4	 4447.0	...
1383335	  738.1	  652.6	 4444.0	...
1383336	  738.5	  652.5	 4444.0	...
1383337	  738.5	  652.4	 4444.0	...
1383338	  738.0	  652.4	 4445.0	...
1383339	  737.5	  652.2	 4446.0	...
1383340	  736.9	  652.0	 4446.0	...
1383341	  736.8	  651.5	 4446.0	...
1383342	  736.7	  651.2	 4446.0	...
1383343	  736.8	  651.1	 4446.0	...
1383344	  736.9	  651.3	 4445.0	...
1383345	  736.9	  651.7	 4444.0	...
1383346	  736.9	  652.1	 4443.0	...
1383347	  736.9	  652.2	 4443.0	...
1383348	  736.9	  652.0	 4444.0	...
1383349	  737.0	  651.5	 4444.0	...
1383350	  737.0	  651.1	 4445.0	...
1383351	  736.9	  650.9	 4445.0	...
1383352	  736.9	  650.9	 4447.0	...
1383353	  736.9	  651.1	 4448.0	...
1383354	  736.8	  651.3	 4449.0	...
1383355	  736.8	  651.4	 4449.0	...
1383356	  736.8	  651.4	 4449.0	...
1383357	  736.9	  651.2	 4448.0	...
1383358	  737.2	  651.0	 4446.0	...
1383359	  737.4	  650.4	 4446.0	...
1383360	  737.5	  650.0	 4448.0	...
1383361	  737.7	  649.7	 4449.0	...
1383362	  737.9	  649.7	 4449.0	...
1383363	  738.1	  649.3	 4449.0	...
1383364	  738.0	  648.9	 4450.0	...
1383365	  738.0	  648.9	 4450.0	...
1383366	  738.0	  649.2	 4451.0	...
1383367	  737.8	  649.6	 4450.0	...
1383368	  737.6	  649.8	 4447.0	...
1383369	  737.6	  650.1	 4445.0	...
1383370	  738.1	  650.1	 4443.0	...
1383371	  738.6	  649.9	 4443.0	...
1383372	  739.1	  649.3	 4443.0	...
1383373	  739.2	  649.0	 4443.0	...
1383374	  739.3	  648.9	 4443.0	...
1383375	  739.2	  649.2	 4442.0	...
1383376	  739.2	  649.6	 4442.0	...
1383377	  739.1	  649.8	 4444.0	...
1383378	  739.1	  650.0	 4446.0	...
1383379	  738.6	  650.1	 4447.0	...
1383380	  738.1	  650.2	 4444.0	...
1383381	  737.5	  650.1	 4441.0	...
1383382	  737.3	  649.8	 4439.0	...
1383383	  737.4	  649.5	 4438.0	...
1383384	  737.5	  649.4	 4438.0	...
1383385	  737.7	  649.4	 4438.0	...
1383386	  737.7	  649.5	 4438.0	...
1383387	  737.7	  649.5	 4436.0	...
1383388	  737.8	  649.4	 4435.0	...
1383389	  738.4	  649.6	 4435.0	...
1383390	  739.1	  649.7	 4438.0	...
1383391	  739.3	  649.8	 4442.0	...
1383392	  738.9	  649.7	 4444.0	...
1383393	  738.9	  649.8	 4445.0	...
1383394	  739.3	  649.8	 4444.0	...
1383395	  739.6	  649.9	 4443.0	...
1383396	  739.5	  650.0	 4442.0	...
1383397	  739.3	  650.1	 4442.0	...
1383398	  739.2	  650.2	 4441.0	...
1383399	  739.2	  650.2	 4441.0	...
1383400	  739.1	  650.3	 4442.0	...
1383401	  739.1	  650.4	 4442.0	...
1383402	  739.0	  650.5	 4440.0	...
1383403	  739.3	  650.5	 4438.0	...
1383404	  739.7	  650.1	 4434.0	...
1383405	  740.0	  649.8	 4432.0	...
1383406	  740.0	  649.4	 4430.0	...
1383407	  740.0	  649.4	 4431.0	...
1383408	  739.9	  649.3	 4433.0	...
1383409	  739.7	  649.3	 4434.0	...
1383410	  739.4	  649.5	 4438.0	...
1383411	  739.3	  649.7	 4439.0	...
1383412	  739.3	  650.0	 4438.0	...
1383413	  739.4	  650.0	 4436.0	...
1383414	  739.5	  649.9	 4434.0	...
1383415	  739.7	  649.8	 4434.0	...
1383416	  739.9	  649.8	 4433.0	...
1383417	  740.2	  649.8	 4431.0	...
1383418	  740.4	  649.8	 4430.0	...
1383419	  740.4	  649.8	 4430.0	...
1383420	  740.3	  649.6	 4429.0	...
1383421	  740.2	  649.5	 4429.0	...
1383422	  740.2	  649.3	 4429.0	...
1383423	  740.4	  649.2	 4429.0	...
1383424	  740.6	  649.2	 4430.0	...
1383425	  740.7	  649.1	 4430.0	...
1383426	  740.6	  649.0	 4429.0	...
1383427	  740.5	  648.7	 4429.0	...
1383428	  740.6	  648.6	 4428.0	...
1383429	  740.7	  648.6	 4428.0	...
1383430	  740.7	  648.8	 4429.0	...
1383431	  740.0	  648.9	 4429.0	...
1383432	  739.4	  648.9	 4429.0	...
1383433	  739.2	  648.8	 4428.0	...
1383434	  739.6	  648.7	 4426.0	...
1383435	  740.0	  648.7	 4425.0	...
1383436	  740.0	  648.7	 4423.0	...
1383437	  739.9	  648.7	 4422.0	...
1383438	  739.8	  648.6	 4423.0	...
1383439	  739.6	  648.5	 4425.0	...
1383440	  739.6	  648.4	 4427.0	...
1383441	  739.6	  648.4	 4426.0	...
1383442	  739.5	  648.2	 4426.0	...
1383443	  739.5	  647.9	 4425.0	...
1383444	  739.5	  647.5	 4426.0	...
1383445	  739.5	  647.4	 4426.0	...
1383446	  739.6	  647.5	 4425.0	...
1383447	  739.8	  647.3	 4424.0	...
1383448	  740.1	  647.0	 4423.0	...
1383449	  740.3	  647.3	 4422.0	...
1383450	  740.6	  647.8	 4420.0	...
1383451	  740.9	  648.4	 4418.0	...
1383452	  740.5	  648.6	 4418.0	...
1383453	  739.8	  648.5	 4418.0	...
1383454	  739.1	  648.4	 4417.0	...
1383455	  739.5	  648.0	 4417.0	...
1383456	  739.8	  647.9	 4417.0	...
1383457	  740.1	  647.9	 4418.0	...
1383458	  740.0	  647.9	 4418.0	...
1383459	  740.2	  647.8	 4418.0	...
1383460	  740.5	  647.7	 4418.0	...
1383461	  740.7	  647.7	 4419.0	...
1383462	  740.6	  647.8	 4420.0	...
1383463	  741.0	  648.0	 4420.0	...
1383464	  741.4	  648.1	 4419.0	...
1383465	  741.3	  648.3	 4418.0	...
1383466	  740.9	  648.7	 4418.0	...
1383467	  740.6	  649.2	 4416.0	...
1383468	  740.7	  649.5	 4413.0	...
1383469	  740.7	  649.0	 4410.0	...
1383470	  740.5	  648.4	 4409.0	...
1383471	  740.5	  647.9	 4409.0	...
1383472	  740.6	  648.0	 4409.0	...
1383473	  740.7	  648.1	 4409.0	...
1383474	  740.8	  648.1	 4407.0	...
1383475	  740.8	  648.1	 4406.0	...
1383476	  740.6	  648.3	 4404.0	...
1383477	  740.4	  648.3	 4403.0	...
1383478	  740.2	  648.3	 4402.0	...
1383479	  740.2	  648.3	 4402.0	...
1383480	  740.5	  648.2	 4402.0	...
1383481	  740.7	  648.1	 4405.0	...
1383482	  740.9	  647.9	 4409.0	...
1383483	  741.0	  647.9	 4412.0	...
1383484	  741.2	  648.1	 4410.0	...
1383485	  741.4	  648.3	 4407.0	...
1383486	  741.4	  648.2	 4404.0	...
1383487	  741.4	  648.2	 4402.0	...
1383488	  741.4	  648.2	 4403.0	...
1383489	  741.5	  648.0	 4405.0	...
1383490	  741.6	  647.9	 4406.0	...
1383491	  741.8	  648.0	 4404.0	...
1383492	  742.1	  648.1	 4402.0	...
1383493	  741.9	  648.1	 4400.0	...
1383494	  741.6	  648.2	 4399.0	...
1383495	  741.5	  648.5	 4399.0	...
1383496	  741.6	  648.7	 4398.0	...
1383497	  741.6	  648.8	 4398.0	...
1383498	  741.4	  648.8	 4399.0	...
1383499	  741.5	  648.8	 4399.0	...
1383500	  741.8	  648.8	 4399.0	...
1383501	  742.2	  648.5	 4399.0	...
1383502	  742.4	  648.0	 4398.0	...
1383503	  742.5	  647.5	 4397.0	...
1383504	  742.6	  647.2	 4396.0	...
1383505	  742.5	  647.1	 4395.0	...
1383506	  742.7	  646.9	 4394.0	...
1383507	  742.9	  646.9	 4393.0	...
1383508	  743.1	  647.0	 4393.0	...
1383509	  742.9	  647.1	 4392.0	...
1383510	  743.0	  647.3	 4392.0	...
1383511	  743.1	  647.2	 4391.0	...
1383512	  743.0	  647.0	 4391.0	...
1383513	  742.6	  646.8	 4391.0	...
1383514	  742.3	  646.5	 4390.0	...
1383515	  742.2	  646.7	 4389.0	...
1383516	  742.2	  646.9	 4388.0	...
1383517	  742.3	  647.1	 4387.0	...
1383518	  742.2	  647.0	 4388.0	...
1383519	  742.2	  646.8	 4387.0	...
1383520	  742.9	  646.5	 4385.0	...
1383521	  743.8	  646.4	 4383.0	...
1383522	  744.4	  646.6	 4382.0	...
1383523	  744.3	  646.8	 4382.0	...
1383524	  744.1	  647.0	 4382.0	...
1383525	  744.1	  646.9	 4382.0	...
1383526	  744.1	  646.7	 4382.0	...
1383527	  743.9	  646.7	 4382.0	...
1383528	  743.7	  646.8	 4384.0	...
1383529	  743.6	  646.9	 4387.0	...
1383530	  743.7	  646.8	 4388.0	...
1383531	  743.6	  646.8	 4386.0	...
1383532	  743.4	  646.9	 4383.0	...
1383533	  743.7	  646.9	 4379.0	...
1383534	  744.2	  646.8	 4377.0	...
1383535	  744.7	  646.8	 4376.0	...
1383536	  744.5	  646.9	 4376.0	...
1383537	  744.4	  646.8	 4375.0	...
1383538	  744.2	  646.7	 4375.0	...
1383539	  744.3	  646.9	 4375.0	...
1383540	  744.2	  647.2	 4376.0	...
1383541	  744.1	  647.5	 4377.0	...
1383542	  744.0	  647.4	 4378.0	...
1383543	  744.0	  647.2	 4377.0	...
1383544	  744.0	  647.0	 4376.0	...
1383545	  744.2	  646.9	 4374.0	...
1383546	  744.4	  646.8	 4372.0	...
1383547	  744.6	  646.8	 4372.0	...
1383548	  744.5	  646.8	 4372.0	...
1383549	  744.4	  647.0	 4372.0	...
1383550	  744.3	  647.2	 4371.0	...
1383551	  744.2	  647.3	 4371.0	...
1383552	  744.1	  647.3	 4371.0	...
1383553	  744.0	  647.4	 4371.0	...
1383554	  743.8	  647.6	 4369.0	...
1383555	  743.9	  647.9	 4367.0	...
1383556	  744.2	  647.9	 4367.0	...
1383557	  744.5	  647.9	 4368.0	...
1383558	  744.8	  647.8	 4370.0	...
1383559	  744.8	  647.9	 4368.0	...
1383560	  744.7	  648.0	 4365.0	...
1383561	  744.7	  648.2	 4364.0	...
1383562	  744.7	  647.9	 4366.0	...
1383563	  744.6	  647.3	 4367.0	...
1383564	  744.6	  646.7	 4367.0	...
1383565	  744.7	  646.6	 4368.0	...
1383566	  744.8	  646.6	 4369.0	...
1383567	  744.8	  646.7	 4369.0	...
1383568	  744.7	  646.9	 4370.0	...
1383569	  744.6	  647.2	 4370.0	...
1383570	  744.6	  647.3	 4370.0	...
1383571	  744.6	  647.2	 4371.0	...
1383572	  744.8	  647.1	 4369.0	...
1383573	  744.8	  647.1	 4366.0	...
1383574	  744.7	  647.1	 4364.0	...
1383575	  744.6	  647.0	 4363.0	...
1383576	  744.7	  647.0	 4362.0	...
1383577	  744.8	  646.9	 4362.0	...
1383578	  745.0	  646.8	 4362.0	...
1383579	  745.1	  646.5	 4361.0	...
1383580	  745.2	  646.3	 4362.0	...
1383581	  745.3	  646.2	 4362.0	...
1383582	  745.4	  646.1	 4364.0	...
1383583	  745.2	  646.3	 4365.0	...
1383584	  745.1	  646.5	 4365.0	...
1383585	  745.3	  646.7	 4363.0	...
1383586	  745.6	  646.5	 4361.0	...
1383587	  745.9	  646.3	 4359.0	...
1383588	  745.8	  646.3	 4358.0	...
1383589	  745.8	  646.4	 4357.0	...
1383590	  745.8	  646.5	 4357.0	...
1383591	  745.9	  646.8	 4357.0	...
1383592	  745.9	  647.1	 4358.0	...
1383593	  745.6	  647.8	 4359.0	...
1383594	  745.3	  648.2	 4360.0	...
1383595	  745.1	  648.7	 4361.0	...
1383596	  745.2	  648.3	 4362.0	...
1383597	  745.2	  647.9	 4362.0	...
1383598	  745.3	  648.0	 4361.0	...
1383599	  745.7	  648.3	 4361.0	...
1383600	  746.1	  648.5	 4361.0	...
1383601	  746.5	  648.5	 4359.0	...
1383602	  746.4	  648.4	 4357.0	...
1383603	  746.3	  648.1	 4355.0	...
1383604	  746.1	  647.7	 4355.0	...
1383605	  746.0	  647.4	 4355.0	...
1383606	  745.9	  647.8	 4355.0	...
1383607	  746.0	  648.3	 4355.0	...
1383608	  746.3	  648.7	 4356.0	...
1383609	  746.6	  648.6	 4355.0	...
1383610	  746.6	  649.1	 4355.0	...
1383611	  746.3	  649.6	 4354.0	...
1383612	  746.0	  649.5	 4353.0	...
1383613	  746.1	  649.0	 4352.0	...
1383614	  746.3	  649.1	 4351.0	...
EFIX R   1380800	1383614	2815	  750.8	  641.5	   4164
SSACC R  1383615
1383615	  746.5	  649.8	 4350.0	...
1383616	  746.7	  650.8	 4350.0	...
1383617	  747.0	  651.4	 4346.0	...
1383618	  747.0	  653.5	 4342.0	...
1383619	  746.4	  656.1	 4340.0	...
1383620	  745.9	  659.7	 4342.0	...
1383621	  745.0	  663.9	 4345.0	...
1383622	  744.0	  668.9	 4347.0	...
1383623	  742.8	  676.0	 4348.0	...
1383624	  742.4	  683.7	 4348.0	...
1383625	  742.5	  692.3	 4344.0	...
1383626	  743.0	  700.5	 4341.0	...
1383627	  743.0	  709.0	 4338.0	...
1383628	  742.2	  718.8	 4340.0	...
1383629	  741.5	  728.4	 4343.0	...
1383630	  741.2	  737.6	 4346.0	...
1383631	  741.7	  744.4	 4348.0	...
1383632	  741.9	  750.6	 4349.0	...
1383633	  742.0	  755.3	 4350.0	...
1383634	  741.9	  760.9	 4351.0	...
1383635	  742.1	  767.2	 4354.0	...
1383636	  742.3	  773.1	 4357.0	...
1383637	  742.7	  779.2	 4358.0	...
1383638	  743.2	  785.3	 4358.0	...
1383639	  743.6	  793.0	 4357.0	...
1383640	  743.9	  800.9	 4355.0	...
1383641	  743.9	  807.5	 4355.0	...
1383642	  744.1	  814.1	 4354.0	...
1383643	  744.3	  819.5	 4353.0	...
1383644	  744.8	  824.8	 4353.0	...
1383645	  745.6	  830.6	 4354.0	...
1383646	  747.1	  836.7	 4357.0	...
1383647	  748.7	  843.5	 4360.0	...
1383648	  749.9	  851.0	 4361.0	...
1383649	  750.8	  858.7	 4361.0	...
1383650	  751.8	  866.1	 4362.0	...
1383651	  753.7	  871.8	 4362.0	...
1383652	  755.6	  877.8	 4360.0	...
1383653	  757.3	  883.6	 4358.0	...
1383654	  758.0	  890.6	 4356.0	...
1383655	  758.4	  897.0	 4357.0	...
1383656	  758.4	  903.5	 4355.0	...
1383657	  758.5	  908.5	 4355.0	...
1383658	  758.1	  914.3	 4355.0	...
1383659	  757.7	  919.8	 4356.0	...
1383660	  757.2	  924.9	 4356.0	...
1383661	  756.3	  929.3	 4355.0	...
1383662	  754.9	  934.2	 4354.0	...
1383663	  753.5	  939.5	 4354.0	...
1383664	  752.7	  945.9	 4354.0	...
1383665	  752.5	  950.8	 4355.0	...
1383666	  752.3	  956.1	 4356.0	...
1383667	  752.8	  959.7	 4357.0	...
1383668	  753.7	  963.8	 4355.0	...
1383669	  755.2	  967.3	 4353.0	...
1383670	  756.8	  970.5	 4351.0	...
1383671	  758.8	  973.5	 4351.0	...
ESACC R  1383615	1383671	57	  746.5	  649.8	  758.8	  973.5	   6.91	    179
SFIX R   1383672
1383672	  760.7	  975.4	 4350.0	...
1383673	  762.3	  977.7	 4349.0	...
1383674	  764.3	  978.7	 4347.0	...
1383675	  766.4	  979.5	 4346.0	...
1383676	  768.9	  979.8	 4345.0	...
1383677	  770.5	  980.3	 4345.0	...
1383678	  772.3	  980.8	 4344.0	...
1383679	  774.5	  980.9	 4346.0	...
1383680	  776.8	  981.2	 4348.0	...
1383681	  778.5	  982.1	 4349.0	...
1383682	  780.1	  982.6	 4348.0	...
1383683	  782.0	  982.9	 4345.0	...
1383684	  784.1	  982.7	 4342.0	...
1383685	  785.9	  982.3	 4342.0	...
1383686	  787.5	  981.1	 4344.0	...
1383687	  788.7	  979.9	 4342.0	...
1383688	  789.1	  977.8	 4339.0	...
1383689	  789.9	  975.2	 4336.0	...
1383690	  790.2	  972.0	 4339.0	...
1383691	  790.8	  968.3	 4343.0	...
1383692	  791.5	  965.4	 4347.0	...
1383693	  791.9	  961.4	 4348.0	...
1383694	  792.1	  958.0	 4348.0	...
1383695	  792.1	  953.4	 4349.0	...
1383696	  792.2	  949.9	 4347.0	...
1383697	  792.4	  946.5	 4345.0	...
1383698	  792.9	  944.3	 4347.0	...
1383699	  793.5	  942.5	 4350.0	...
1383700	  794.2	  941.3	 4353.0	...
1383701	  795.0	  940.5	 4353.0	...
1383702	  795.8	  940.0	 4353.0	...
1383703	  796.6	  938.8	 4351.0	...
1383704	  796.6	  937.6	 4349.0	...
1383705	  797.0	  936.0	 4348.0	...
1383706	  797.3	  933.6	 4348.0	...
1383707	  797.8	  930.6	 4348.0	...
1383708	  798.0	  927.4	 4347.0	...
1383709	  798.2	  924.3	 4349.0	...
1383710	  797.9	  920.2	 4350.0	...
1383711	  797.9	  916.8	 4352.0	...
1383712	  797.8	  913.2	 4352.0	...
1383713	  797.5	  909.3	 4352.0	...
1383714	  796.9	  905.5	 4353.0	...
1383715	  795.7	  902.2	 4353.0	...
1383716	  794.8	  900.5	 4354.0	...
1383717	  793.9	  898.8	 4353.0	...
1383718	  793.7	  898.3	 4350.0	...
1383719	  793.0	  898.1	 4348.0	...
1383720	  792.4	  897.7	 4347.0	...
1383721	  791.8	  897.3	 4348.0	...
1383722	  791.9	  897.0	 4348.0	...
1383723	  792.2	  896.8	 4348.0	...
1383724	  792.5	  896.8	 4348.0	...
1383725	  792.8	  897.1	 4346.0	...
1383726	  793.8	  897.7	 4343.0	...
1383727	  794.7	  898.1	 4340.0	...
1383728	  795.6	  898.6	 4340.0	...
1383729	  796.4	  899.0	 4341.0	...
1383730	  797.2	  900.3	 4342.0	...
1383731	  797.9	  901.4	 4341.0	...
1383732	  797.9	  902.4	 4341.0	...
1383733	  797.7	  902.4	 4343.0	...
1383734	  797.6	  902.6	 4346.0	...
1383735	  797.6	  902.6	 4350.0	...
1383736	  797.1	  902.8	 4352.0	...
1383737	  796.5	  902.7	 4354.0	...
1383738	  796.0	  902.7	 4354.0	...
1383739	  796.1	  902.6	 4353.0	...
1383740	  796.1	  902.6	 4352.0	...
1383741	  796.1	  902.8	 4351.0	...
1383742	  796.3	  902.9	 4350.0	...
1383743	  796.5	  902.7	 4351.0	...
1383744	  796.6	  902.1	 4355.0	...
1383745	  796.3	  901.6	 4359.0	...
1383746	  796.0	  901.6	 4361.0	...
1383747	  796.2	  901.9	 4360.0	...
1383748	  796.7	  902.8	 4358.0	...
1383749	  797.2	  903.5	 4357.0	...
1383750	  797.4	  904.1	 4357.0	...
1383751	  797.7	  904.2	 4359.0	...
1383752	  797.6	  904.3	 4360.0	...
1383753	  797.4	  904.5	 4361.0	...
1383754	  797.1	  904.7	 4361.0	...
1383755	  797.4	  904.6	 4361.0	...
1383756	  797.7	  904.6	 4360.0	...
1383757	  797.8	  904.6	 4360.0	...
1383758	  797.5	  904.8	 4360.0	...
1383759	  797.3	  905.0	 4360.0	...
1383760	  797.3	  905.1	 4362.0	...
1383761	  797.3	  905.1	 4364.0	...
1383762	  797.3	  905.2	 4366.0	...
1383763	  797.4	  905.2	 4366.0	...
1383764	  797.5	  904.8	 4366.0	...
1383765	  797.5	  904.2	 4365.0	...
1383766	  797.4	  903.8	 4367.0	...
1383767	  797.3	  904.0	 4368.0	...
1383768	  797.3	  904.3	 4370.0	...
1383769	  797.4	  904.5	 4370.0	...
1383770	  797.2	  904.6	 4370.0	...
1383771	  797.0	  904.5	 4370.0	...
1383772	  796.8	  903.9	 4371.0	...
1383773	  796.9	  903.4	 4371.0	...
1383774	  797.0	  902.9	 4372.0	...
1383775	  797.0	  902.9	 4372.0	...
1383776	  797.0	  903.0	 4374.0	...
1383777	  796.4	  903.2	 4375.0	...
1383778	  795.7	  903.4	 4375.0	...
1383779	  795.4	  903.8	 4375.0	...
1383780	  795.7	  904.0	 4375.0	...
1383781	  795.6	  904.3	 4376.0	...
1383782	  795.2	  904.4	 4374.0	...
1383783	  795.0	  904.2	 4373.0	...
1383784	  795.2	  904.1	 4372.0	...
1383785	  795.4	  903.9	 4372.0	...
1383786	  795.4	  904.0	 4372.0	...
1383787	  795.6	  904.1	 4373.0	...
1383788	  795.7	  904.3	 4374.0	...
1383789	  795.5	  904.6	 4376.0	...
1383790	  795.0	  904.1	 4376.0	...
1383791	  794.6	  903.5	 4378.0	...
1383792	  794.4	  902.7	 4381.0	...
1383793	  794.3	  902.5	 4385.0	...
1383794	  794.6	  902.1	 4387.0	...
1383795	  795.1	  901.9	 4387.0	...
1383796	  795.3	  901.8	 4388.0	...
1383797	  795.0	  901.9	 4389.0	...
1383798	  794.5	  902.0	 4388.0	...
1383799	  794.4	  902.2	 4387.0	...
1383800	  794.4	  902.3	 4385.0	...
1383801	  794.5	  902.3	 4384.0	...
1383802	  794.6	  902.2	 4384.0	...
1383803	  794.5	  902.1	 4385.0	...
1383804	  794.5	  902.1	 4386.0	...
1383805	  794.5	  902.0	 4391.0	...
1383806	  794.6	  901.9	 4396.0	...
1383807	  794.7	  901.6	 4398.0	...
1383808	  794.7	  901.1	 4398.0	...
1383809	  794.8	  900.6	 4398.0	...
1383810	  795.0	  900.2	 4400.0	...
1383811	  795.3	  900.2	 4403.0	...
1383812	  795.3	  899.7	 4405.0	...
1383813	  794.9	  899.3	 4404.0	...
1383814	  794.4	  899.1	 4403.0	...
1383815	  794.1	  899.3	 4404.0	...
1383816	  793.8	  899.5	 4407.0	...
1383817	  793.8	  899.9	 4408.0	...
1383818	  793.7	  900.3	 4407.0	...
1383819	  793.6	  900.9	 4406.0	...
1383820	  793.5	  901.0	 4405.0	...
1383821	  793.4	  900.7	 4405.0	...
1383822	  793.4	  900.3	 4404.0	...
1383823	  793.4	  899.9	 4404.0	...
1383824	  793.5	  899.9	 4404.0	...
1383825	  793.5	  900.0	 4404.0	...
1383826	  793.4	  899.8	 4404.0	...
1383827	  793.4	  899.6	 4406.0	...
1383828	  793.3	  899.4	 4408.0	...
1383829	  793.1	  899.6	 4409.0	...
1383830	  792.9	  899.7	 4409.0	...
1383831	  792.6	  899.8	 4408.0	...
1383832	  792.5	  899.9	 4408.0	...
1383833	  792.3	  900.0	 4407.0	...
1383834	  792.0	  900.2	 4406.0	...
1383835	  791.8	  900.0	 4405.0	...
1383836	  792.0	  899.5	 4405.0	...
1383837	  792.4	  898.9	 4405.0	...
1383838	  792.8	  898.7	 4405.0	...
1383839	  792.9	  898.9	 4407.0	...
1383840	  792.9	  899.1	 4409.0	...
1383841	  792.9	  899.1	 4412.0	...
1383842	  792.9	  898.9	 4412.0	...
1383843	  792.8	  898.9	 4412.0	...
1383844	  792.8	  899.0	 4412.0	...
1383845	  792.8	  899.2	 4412.0	...
1383846	  792.8	  899.3	 4412.0	...
1383847	  792.6	  899.4	 4412.0	...
1383848	  792.4	  899.4	 4412.0	...
1383849	  792.0	  899.4	 4411.0	...
1383850	  791.7	  899.4	 4409.0	...
1383851	  791.5	  899.5	 4408.0	...
1383852	  791.5	  899.6	 4407.0	...
1383853	  791.6	  899.6	 4407.0	...
1383854	  791.7	  899.8	 4407.0	...
1383855	  791.9	  900.0	 4408.0	...
1383856	  792.0	  899.6	 4409.0	...
1383857	  792.2	  898.9	 4408.0	...
1383858	  792.3	  898.3	 4405.0	...
1383859	  792.4	  898.4	 4402.0	...
1383860	  792.2	  898.4	 4402.0	...
1383861	  792.3	  898.3	 4405.0	...
1383862	  792.6	  898.2	 4406.0	...
1383863	  792.9	  898.2	 4403.0	...
1383864	  793.1	  898.2	 4397.0	...
1383865	  793.2	  898.1	 4393.0	...
1383866	  792.7	  898.2	 4393.0	...
1383867	  792.3	  898.3	 4395.0	...
1383868	  792.3	  898.4	 4398.0	...
1383869	  792.8	  898.4	 4398.0	...
1383870	  793.3	  898.3	 4398.0	...
1383871	  793.0	  898.7	 4396.0	...
1383872	  792.7	  899.1	 4394.0	...
1383873	  792.4	  899.4	 4391.0	...
1383874	  792.5	  899.5	 4389.0	...
1383875	  792.6	  899.7	 4388.0	...
1383876	  792.8	  900.0	 4387.0	...
1383877	  792.9	  899.7	 4387.0	...
1383878	  793.1	  899.2	 4387.0	...
1383879	  793.3	  898.7	 4386.0	...
1383880	  793.4	  898.8	 4385.0	...
1383881	  793.2	  898.7	 4383.0	...
EFIX R   1383672	1383881	210	  793.1	  912.4	   4375
SSACC R  1383882
1383882	  793.1	  898.5	 4378.0	...
1383883	  792.9	  897.3	 4373.0	...
1383884	  792.2	  896.1	 4371.0	...
1383885	  791.4	  894.5	 4372.0	...
1383886	  789.9	  893.4	 4374.0	...
1383887	  788.5	  890.7	 4372.0	...
1383888	  787.1	  887.9	 4369.0	...
1383889	  784.5	  882.3	 4365.0	...
1383890	  780.8	  876.3	 4362.0	...
1383891	  776.1	  869.1	 4359.0	...
1383892	  772.2	  864.1	 4359.0	...
1383893	  768.4	  857.0	 4358.0	...
1383894	  764.5	  849.9	 4357.0	...
1383895	  761.1	  839.7	 4353.0	...
1383896	  758.4	  831.0	 4350.0	...
1383897	  755.4	  821.5	 4347.0	...
1383898	  752.6	  814.6	 4346.0	...
1383899	  749.2	  806.5	 4345.0	...
1383900	  746.8	  798.6	 4346.0	...
1383901	  743.4	  791.3	 4344.0	...
1383902	  740.4	  784.4	 4343.0	...
1383903	  736.4	  779.2	 4342.0	...
1383904	  732.2	  772.6	 4342.0	...
1383905	  728.9	  767.3	 4337.0	...
1383906	  725.5	  759.7	 4333.0	...
1383907	  722.0	  753.3	 4328.0	...
1383908	  717.1	  747.8	 4324.0	...
1383909	  712.4	  742.9	 4320.0	...
1383910	  708.8	  737.5	 4315.0	...
1383911	  706.4	  731.9	 4315.0	...
1383912	  703.8	  726.5	 4315.0	...
1383913	  701.7	  721.5	 4315.0	...
1383914	  699.5	  716.6	 4315.0	...
1383915	  698.8	  710.7	 4311.0	...
1383916	  698.3	  703.9	 4305.0	...
1383917	  698.0	  696.3	 4297.0	...
1383918	  698.0	  689.7	 4289.0	...
1383919	  697.9	  683.1	 4282.0	...
1383920	  697.6	  675.9	 4274.0	...
1383921	  696.9	  668.4	 4271.0	...
1383922	  696.4	  661.4	 4268.0	...
1383923	  696.8	  655.7	 4266.0	...
1383924	  697.7	  651.9	 4262.0	...
1383925	  700.0	  647.3	 4253.0	...
1383926	  702.2	  642.8	 4246.0	...
1383927	  704.3	  637.5	 4240.0	...
1383928	  706.0	  634.8	 4237.0	...
1383929	  707.2	  632.4	 4232.0	...
1383930	  708.9	  630.5	 4225.0	...
1383931	  709.9	  627.3	 4222.0	...
1383932	  711.2	  624.0	 4218.0	...
1383933	  712.9	  620.4	 4217.0	...
1383934	  714.4	  617.9	 4209.0	...
1383935	  716.7	  615.9	 4202.0	...
1383936	  717.7	  615.0	 4194.0	...
1383937	  719.7	  614.4	 4191.0	...
1383938	  721.6	  614.8	 4188.0	...
ESACC R  1383882	1383938	57	  793.1	  898.5	  721.6	  614.8	   6.25	    186
SFIX R   1383939
1383939	  723.8	  616.1	 4187.0	...
1383940	  725.6	  618.3	 4183.0	...
1383941	  726.9	  620.8	 4179.0	...
1383942	  728.7	  623.4	 4174.0	...
1383943	  729.8	  625.9	 4170.0	...
1383944	  731.5	  628.1	 4169.0	...
1383945	  732.9	  630.4	 4165.0	...
1383946	  734.7	  632.2	 4161.0	...
1383947	  736.2	  633.3	 4159.0	...
1383948	  737.5	  633.9	 4156.0	...
1383949	  738.3	  634.6	 4149.0	...
1383950	  738.9	  635.2	 4142.0	...
1383951	  739.0	  635.0	 4138.0	...
1383952	  739.1	  634.9	 4137.0	...
1383953	  739.2	  635.1	 4133.0	...
1383954	  739.3	  635.2	 4129.0	...
1383955	  739.3	  635.0	 4126.0	...
1383956	  738.6	  634.9	 4123.0	...
1383957	  738.0	  635.4	 4120.0	...
1383958	  737.4	  636.6	 4117.0	...
1383959	  737.4	  638.1	 4117.0	...
1383960	  737.6	  639.9	 4115.0	...
1383961	  737.7	  641.2	 4112.0	...
1383962	  737.9	  642.1	 4107.0	...
1383963	  738.0	  642.2	 4104.0	...
1383964	  738.1	  642.3	 4098.0	...
1383965	  738.1	  642.3	 4094.0	...
1383966	  738.0	  642.3	 4089.0	...
1383967	  738.0	  642.4	 4088.0	...
1383968	  738.2	  642.4	 4086.0	...
1383969	  738.4	  641.7	 4083.0	...
1383970	  738.5	  641.0	 4080.0	...
1383971	  738.6	  640.7	 4077.0	...
1383972	  738.7	  641.2	 4073.0	...
1383973	  738.7	  641.7	 4069.0	...
1383974	  738.6	  641.6	 4062.0	...
1383975	  738.4	  641.6	 4055.0	...
1383976	  738.2	  641.5	 4050.0	...
1383977	  738.2	  641.7	 4047.0	...
1383978	  738.3	  641.2	 4046.0	...
1383979	  738.4	  640.6	 4047.0	...
1383980	  738.6	  639.9	 4047.0	...
1383981	  738.5	  639.7	 4041.0	...
1383982	  738.5	  639.6	 4035.0	...
1383983	  738.5	  639.4	 4023.0	...
1383984	  738.6	  639.2	 4016.0	...
1383985	  738.6	  639.2	 4010.0	...
1383986	  738.7	  639.3	 4008.0	...
1383987	  738.8	  639.6	 4005.0	...
1383988	  738.9	  639.6	 3999.0	...
1383989	  739.1	  639.4	 3995.0	...
1383990	  739.3	  639.1	 3993.0	...
1383991	  739.3	  638.9	 3993.0	...
1383992	  739.3	  639.0	 3990.0	...
1383993	  739.2	  639.1	 3987.0	...
1383994	  739.3	  639.3	 3983.0	...
1383995	  739.4	  639.3	 3981.0	...
1383996	  739.7	  639.1	 3978.0	...
1383997	  739.8	  638.9	 3976.0	...
1383998	  740.0	  638.7	 3972.0	...
1383999	  740.1	  638.7	 3967.0	...
1384000	  740.2	  638.6	 3964.0	...
1384001	  740.2	  638.3	 3964.0	...
1384002	  740.2	  637.9	 3961.0	...
1384003	  740.4	  637.5	 3958.0	...
1384004	  740.6	  637.5	 3954.0	...
1384005	  740.9	  638.0	 3950.0	...
1384006	  741.0	  638.5	 3946.0	...
1384007	  741.1	  638.7	 3943.0	...
1384008	  741.3	  638.4	 3942.0	...
1384009	  741.2	  638.3	 3938.0	...
1384010	  741.1	  638.4	 3930.0	...
1384011	  741.0	  638.4	 3922.0	...
1384012	  741.7	  638.1	 3919.0	...
1384013	  742.5	  637.8	 3918.0	...
1384014	  743.3	  637.6	 3918.0	...
1384015	  743.4	  637.5	 3918.0	...
1384016	  743.5	  638.0	 3915.0	...
1384017	  743.6	  638.4	 3913.0	...
1384018	  743.8	  638.8	 3908.0	...
1384019	  744.0	  638.5	 3906.0	...
1384020	  744.1	  638.2	 3901.0	...
1384021	  743.9	  638.1	 3898.0	...
1384022	  743.8	  638.1	 3895.0	...
1384023	  743.6	  638.2	 3893.0	...
1384024	  743.6	  638.2	 3888.0	...
1384025	  743.5	  638.5	 3883.0	...
1384026	  743.5	  638.8	 3880.0	...
1384027	  743.6	  639.0	 3876.0	...
1384028	  743.4	  638.8	 3873.0	...
1384029	  743.3	  638.7	 3871.0	...
1384030	  743.2	  638.4	 3868.0	...
1384031	  743.5	  638.0	 3865.0	...
1384032	  743.7	  637.6	 3863.0	...
1384033	  743.9	  637.4	 3862.0	...
1384034	  743.7	  637.5	 3861.0	...
1384035	  743.5	  637.5	 3859.0	...
1384036	  743.5	  637.1	 3855.0	...
1384037	  743.7	  636.8	 3853.0	...
1384038	  743.9	  636.6	 3847.0	...
1384039	  744.5	  636.5	 3843.0	...
1384040	  745.2	  636.3	 3840.0	...
1384041	  745.9	  636.0	 3840.0	...
1384042	  746.0	  636.2	 3836.0	...
1384043	  745.7	  636.5	 3831.0	...
1384044	  745.1	  636.7	 3827.0	...
1384045	  744.7	  636.6	 3827.0	...
1384046	  744.7	  636.5	 3826.0	...
1384047	  744.7	  636.4	 3824.0	...
1384048	  745.0	  636.2	 3823.0	...
1384049	  745.2	  636.0	 3820.0	...
1384050	  745.5	  635.9	 3816.0	...
1384051	  745.6	  635.9	 3811.0	...
1384052	  745.7	  636.0	 3805.0	...
1384053	  745.7	  636.2	 3801.0	...
1384054	  745.7	  636.4	 3798.0	...
1384055	  745.7	  636.6	 3798.0	...
1384056	  745.8	  636.5	 3797.0	...
1384057	  745.9	  636.5	 3796.0	...
1384058	  746.0	  636.5	 3790.0	...
1384059	  746.1	  636.7	 3785.0	...
1384060	  746.1	  636.8	 3780.0	...
1384061	  746.0	  636.5	 3779.0	...
1384062	  745.9	  636.2	 3779.0	...
1384063	  745.9	  636.4	 3777.0	...
1384064	  745.8	  636.8	 3776.0	...
1384065	  746.0	  637.1	 3775.0	...
1384066	  746.4	  637.0	 3771.0	...
1384067	  746.8	  636.9	 3766.0	...
1384068	  746.9	  637.0	 3762.0	...
1384069	  746.9	  637.1	 3762.0	...
1384070	  747.3	  636.7	 3761.0	...
1384071	  747.8	  636.2	 3756.0	...
1384072	  748.2	  635.7	 3750.0	...
1384073	  748.2	  635.8	 3745.0	...
1384074	  748.2	  636.6	 3743.0	...
1384075	  748.3	  637.3	 3741.0	...
1384076	  748.4	  637.7	 3740.0	...
1384077	  748.5	  637.5	 3740.0	...
1384078	  748.7	  637.3	 3740.0	...
1384079	  748.7	  637.2	 3740.0	...
1384080	  748.7	  637.2	 3739.0	...
1384081	  748.6	  637.2	 3738.0	...
1384082	  748.2	  637.9	 3736.0	...
1384083	  747.8	  638.6	 3733.0	...
1384084	  747.7	  639.4	 3728.0	...
1384085	  747.8	  639.4	 3724.0	...
1384086	  747.9	  639.4	 3722.0	...
1384087	  747.8	  639.4	 3718.0	...
1384088	  748.3	  639.3	 3714.0	...
1384089	  748.8	  639.2	 3711.0	...
1384090	  749.3	  639.1	 3710.0	...
1384091	  749.3	  639.2	 3708.0	...
1384092	  749.6	  639.4	 3707.0	...
1384093	  749.9	  639.5	 3706.0	...
1384094	  750.2	  639.3	 3706.0	...
1384095	  750.2	  639.1	 3704.0	...
1384096	  750.2	  639.6	 3703.0	...
1384097	  750.1	  640.3	 3699.0	...
1384098	  750.4	  641.0	 3696.0	...
1384099	  750.7	  641.0	 3693.0	...
1384100	  750.5	  641.1	 3689.0	...
1384101	  749.9	  640.9	 3686.0	...
1384102	  749.6	  640.6	 3682.0	...
1384103	  750.0	  640.2	 3681.0	...
1384104	  750.4	  640.1	 3678.0	...
1384105	  750.7	  640.0	 3676.0	...
1384106	  750.8	  640.1	 3673.0	...
1384107	  750.7	  639.3	 3673.0	...
1384108	  750.8	  638.6	 3672.0	...
1384109	  750.9	  637.9	 3669.0	...
1384110	  751.2	  638.1	 3665.0	...
1384111	  751.3	  638.6	 3662.0	...
1384112	  751.4	  638.9	 3661.0	...
1384113	  751.5	  639.7	 3660.0	...
1384114	  751.7	  640.2	 3659.0	...
1384115	  751.8	  640.8	 3657.0	...
1384116	  751.8	  640.4	 3655.0	...
1384117	  751.8	  640.0	 3653.0	...
1384118	  751.8	  639.7	 3651.0	...
1384119	  751.9	  639.8	 3648.0	...
1384120	  751.9	  639.8	 3646.0	...
1384121	  751.8	  639.7	 3645.0	...
1384122	  751.8	  639.6	 3645.0	...
1384123	  751.7	  639.6	 3642.0	...
1384124	  751.7	  639.8	 3638.0	...
1384125	  752.0	  639.9	 3635.0	...
1384126	  752.4	  639.8	 3634.0	...
1384127	  752.8	  639.7	 3633.0	...
1384128	  752.8	  639.3	 3633.0	...
1384129	  752.9	  638.9	 3630.0	...
1384130	  753.2	  639.0	 3626.0	...
1384131	  753.3	  639.4	 3623.0	...
1384132	  753.3	  639.8	 3623.0	...
1384133	  753.5	  639.8	 3623.0	...
1384134	  753.8	  639.8	 3624.0	...
1384135	  754.1	  639.9	 3623.0	...
1384136	  754.1	  639.8	 3622.0	...
1384137	  754.0	  639.6	 3621.0	...
1384138	  753.8	  639.1	 3620.0	...
1384139	  753.5	  638.7	 3619.0	...
1384140	  753.9	  638.3	 3616.0	...
1384141	  754.5	  638.1	 3614.0	...
1384142	  755.0	  638.1	 3613.0	...
1384143	  754.6	  638.2	 3612.0	...
1384144	  754.3	  638.3	 3612.0	...
1384145	  754.0	  638.9	 3611.0	...
1384146	  754.4	  639.3	 3610.0	...
1384147	  754.8	  640.1	 3609.0	...
1384148	  755.1	  640.3	 3609.0	...
1384149	  755.2	  640.2	 3609.0	...
1384150	  755.3	  639.8	 3608.0	...
1384151	  755.5	  639.4	 3605.0	...
1384152	  755.6	  639.6	 3602.0	...
1384153	  755.7	  639.8	 3599.0	...
1384154	  755.7	  639.8	 3597.0	...
1384155	  755.7	  639.5	 3596.0	...
1384156	  755.6	  639.3	 3593.0	...
1384157	  755.5	  639.4	 3590.0	...
1384158	  755.1	  639.6	 3589.0	...
1384159	  754.7	  639.6	 3588.0	...
1384160	  754.5	  640.0	 3588.0	...
1384161	  754.5	  640.0	 3588.0	...
1384162	  754.5	  640.1	 3587.0	...
1384163	  754.9	  639.9	 3586.0	...
1384164	  755.4	  639.8	 3583.0	...
1384165	  755.7	  639.7	 3581.0	...
1384166	  755.7	  640.0	 3578.0	...
1384167	  755.4	  640.4	 3574.0	...
1384168	  755.3	  640.8	 3571.0	...
1384169	  755.1	  640.9	 3571.0	...
1384170	  755.1	  641.0	 3573.0	...
1384171	  755.1	  640.6	 3575.0	...
1384172	  755.0	  640.2	 3574.0	...
1384173	  754.8	  639.8	 3573.0	...
1384174	  754.6	  639.8	 3573.0	...
1384175	  754.4	  639.7	 3571.0	...
1384176	  754.5	  639.6	 3568.0	...
1384177	  754.7	  639.6	 3565.0	...
1384178	  754.9	  639.5	 3565.0	...
1384179	  755.0	  639.4	 3566.0	...
1384180	  755.1	  639.2	 3566.0	...
1384181	  755.0	  639.2	 3563.0	...
1384182	  755.0	  639.9	 3558.0	...
1384183	  755.0	  640.5	 3553.0	...
1384184	  755.3	  641.1	 3553.0	...
1384185	  755.5	  641.1	 3555.0	...
1384186	  755.5	  641.1	 3558.0	...
1384187	  755.2	  640.5	 3557.0	...
1384188	  754.7	  639.9	 3556.0	...
1384189	  754.5	  639.3	 3556.0	...
1384190	  754.4	  639.2	 3554.0	...
1384191	  754.5	  639.1	 3553.0	...
1384192	  754.6	  639.1	 3552.0	...
1384193	  754.3	  639.3	 3551.0	...
1384194	  753.9	  639.5	 3549.0	...
1384195	  754.2	  640.1	 3547.0	...
1384196	  754.8	  640.5	 3547.0	...
1384197	  755.0	  640.7	 3545.0	...
1384198	  754.6	  640.5	 3543.0	...
1384199	  754.3	  640.3	 3538.0	...
1384200	  754.2	  640.3	 3536.0	...
1384201	  754.3	  640.4	 3534.0	...
1384202	  754.4	  640.6	 3535.0	...
1384203	  754.5	  640.8	 3534.0	...
1384204	  754.6	  640.8	 3534.0	...
1384205	  754.6	  640.8	 3535.0	...
1384206	  754.6	  640.8	 3537.0	...
1384207	  754.6	  640.6	 3539.0	...
1384208	  754.6	  640.5	 3540.0	...
1384209	  754.5	  640.7	 3537.0	...
1384210	  754.3	  641.0	 3534.0	...
1384211	  754.5	  641.2	 3532.0	...
1384212	  754.9	  641.4	 3533.0	...
1384213	  755.2	  641.5	 3533.0	...
1384214	  755.1	  641.9	 3533.0	...
1384215	  755.1	  642.1	 3532.0	...
1384216	  755.2	  642.2	 3532.0	...
1384217	  755.5	  642.0	 3531.0	...
1384218	  755.7	  642.2	 3532.0	...
1384219	  755.5	  642.5	 3534.0	...
1384220	  755.3	  642.8	 3535.0	...
1384221	  755.0	  642.6	 3535.0	...
1384222	  755.2	  642.4	 3534.0	...
1384223	  755.2	  642.4	 3530.0	...
1384224	  755.2	  642.5	 3527.0	...
1384225	  755.2	  642.7	 3526.0	...
1384226	  755.1	  642.7	 3528.0	...
1384227	  755.1	  642.7	 3530.0	...
1384228	  755.1	  642.7	 3529.0	...
1384229	  755.2	  642.4	 3529.0	...
1384230	  755.2	  642.0	 3531.0	...
1384231	  755.2	  641.7	 3534.0	...
1384232	  754.9	  641.7	 3535.0	...
1384233	  754.7	  642.2	 3535.0	...
1384234	  754.4	  642.8	 3533.0	...
1384235	  754.3	  643.7	 3532.0	...
1384236	  754.2	  644.0	 3531.0	...
1384237	  754.1	  643.6	 3531.0	...
1384238	  754.0	  642.9	 3531.0	...
1384239	  754.1	  642.7	 3532.0	...
1384240	  754.5	  643.2	 3535.0	...
1384241	  754.9	  643.8	 3538.0	...
1384242	  755.2	  644.1	 3539.0	...
1384243	  755.2	  644.4	 3538.0	...
1384244	  755.1	  643.8	 3538.0	...
1384245	  755.1	  643.0	 3538.0	...
1384246	  755.0	  642.3	 3537.0	...
1384247	  754.9	  642.3	 3535.0	...
1384248	  754.6	  642.4	 3534.0	...
1384249	  754.4	  642.9	 3534.0	...
1384250	  754.3	  643.5	 3534.0	...
1384251	  754.4	  644.2	 3534.0	...
1384252	  754.4	  644.0	 3533.0	...
1384253	  754.5	  643.6	 3533.0	...
1384254	  754.7	  643.3	 3531.0	...
1384255	  755.1	  643.5	 3530.0	...
1384256	  755.4	  643.7	 3528.0	...
1384257	  755.5	  644.0	 3528.0	...
1384258	  755.2	  644.0	 3528.0	...
1384259	  755.0	  643.9	 3527.0	...
1384260	  754.6	  643.6	 3528.0	...
1384261	  754.3	  643.6	 3529.0	...
1384262	  753.9	  643.6	 3532.0	...
1384263	  753.8	  643.5	 3535.0	...
1384264	  753.8	  643.3	 3537.0	...
1384265	  754.0	  643.1	 3538.0	...
1384266	  754.1	  643.0	 3537.0	...
1384267	  754.3	  643.2	 3536.0	...
1384268	  754.6	  643.5	 3533.0	...
1384269	  755.0	  643.7	 3531.0	...
1384270	  755.0	  643.5	 3531.0	...
1384271	  755.1	  643.4	 3534.0	...
1384272	  755.0	  643.3	 3537.0	...
1384273	  754.8	  643.6	 3537.0	...
1384274	  754.5	  643.9	 3537.0	...
1384275	  754.2	  644.0	 3537.0	...
1384276	  754.2	  644.0	 3538.0	...
1384277	  754.2	  643.8	 3539.0	...
1384278	  754.2	  644.0	 3540.0	...
1384279	  754.2	  644.3	 3541.0	...
1384280	  754.5	  644.6	 3542.0	...
1384281	  754.9	  644.7	 3543.0	...
1384282	  755.3	  644.1	 3544.0	...
1384283	  755.1	  643.5	 3546.0	...
1384284	  754.7	  642.9	 3547.0	...
1384285	  754.8	  642.8	 3547.0	...
1384286	  755.2	  642.7	 3549.0	...
1384287	  755.1	  642.5	 3551.0	...
1384288	  754.7	  642.5	 3553.0	...
1384289	  754.2	  642.7	 3554.0	...
1384290	  754.2	  643.0	 3554.0	...
1384291	  754.3	  643.6	 3554.0	...
1384292	  754.3	  643.9	 3557.0	...
1384293	  754.3	  644.4	 3560.0	...
1384294	  754.3	  644.6	 3562.0	...
1384295	  754.3	  644.8	 3562.0	...
1384296	  754.4	  644.8	 3562.0	...
1384297	  754.3	  644.5	 3562.0	...
1384298	  754.1	  644.2	 3561.0	...
1384299	  753.9	  643.7	 3561.0	...
1384300	  754.0	  643.3	 3563.0	...
1384301	  754.1	  643.2	 3565.0	...
1384302	  754.1	  643.3	 3568.0	...
1384303	  754.0	  643.4	 3568.0	...
1384304	  754.1	  643.3	 3567.0	...
1384305	  754.1	  643.3	 3567.0	...
1384306	  754.1	  643.3	 3567.0	...
1384307	  754.3	  643.8	 3568.0	...
1384308	  754.5	  644.4	 3569.0	...
1384309	  754.6	  645.1	 3571.0	...
1384310	  754.5	  645.1	 3574.0	...
1384311	  754.2	  645.1	 3576.0	...
1384312	  753.9	  644.9	 3576.0	...
1384313	  753.6	  644.7	 3578.0	...
1384314	  753.6	  644.5	 3581.0	...
1384315	  753.7	  644.5	 3584.0	...
1384316	  753.8	  644.4	 3587.0	...
1384317	  753.8	  644.4	 3588.0	...
1384318	  753.9	  644.3	 3590.0	...
1384319	  754.0	  644.3	 3590.0	...
1384320	  753.9	  644.5	 3590.0	...
1384321	  753.8	  644.9	 3590.0	...
1384322	  753.6	  645.4	 3592.0	...
1384323	  753.3	  645.5	 3593.0	...
1384324	  753.1	  645.6	 3594.0	...
1384325	  753.0	  645.7	 3595.0	...
1384326	  752.9	  645.8	 3596.0	...
1384327	  752.8	  645.7	 3597.0	...
1384328	  752.9	  645.6	 3597.0	...
1384329	  753.2	  645.8	 3598.0	...
EFIX R   1383939	1384329	391	  749.3	  640.0	   3715
SSACC R  1384330
1384330	  753.4	  646.3	 3599.0	...
1384331	  753.4	  646.6	 3600.0	...
1384332	  752.7	  646.8	 3602.0	...
1384333	  752.0	  647.1	 3603.0	...
1384334	  751.5	  648.2	 3604.0	...
1384335	  751.8	  650.5	 3604.0	...
1384336	  752.3	  655.0	 3606.0	...
1384337	  752.9	  660.9	 3607.0	...
1384338	  753.5	  668.3	 3611.0	...
1384339	  753.9	  677.0	 3613.0	...
1384340	  754.6	  688.8	 3615.0	...
1384341	  755.6	  701.5	 3620.0	...
1384342	  757.1	  717.6	 3627.0	...
MSG	1384343 0000 _ Number On
1384343	  758.6	  732.7	 3634.0	...
1384344	  760.6	  751.6	 3636.0	...
1384345	  762.7	  769.6	 3638.0	...
1384346	  765.4	  789.3	 3641.0	...
1384347	  768.3	  806.9	 3647.0	...
1384348	  770.9	  823.8	 3657.0	...
1384349	  773.1	  839.7	 3669.0	...
1384350	  774.6	  854.5	 3677.0	...
1384351	  776.1	  868.0	 3680.0	...
1384352	  778.6	  881.1	 3680.0	...
1384353	  782.0	  894.8	 3681.0	...
1384354	  786.9	  907.7	 3685.0	...
1384355	  791.2	  920.8	 3689.0	...
1384356	  795.3	  934.2	 3693.0	...
1384357	  799.4	  948.0	 3691.0	...
1384358	  804.0	  962.7	 3690.0	...
1384359	  809.0	  977.0	 3692.0	...
1384360	  813.8	  991.3	 3695.0	...
1384361	  817.8	 1004.5	 3699.0	...
1384362	  820.8	 1017.2	 3698.0	...
1384363	  822.6	 1031.8	 3696.0	...
1384364	  824.1	 1046.1	 3693.0	...
1384365	  825.2	 1059.9	 3693.0	...
1384366	  825.3	 1072.5	 3694.0	...
1384367	  824.4	 1085.0	 3696.0	...
1384368	  824.0	 1098.2	 3699.0	...
1384369	  823.1	 1111.5	 3702.0	...
1384370	  823.2	 1125.4	 3705.0	...
1384371	  822.6	 1139.0	 3710.0	...
1384372	  822.6	 1152.4	 3712.0	...
1384373	  822.7	 1165.3	 3713.0	...
1384374	  823.2	 1178.0	 3713.0	...
1384375	  824.0	 1189.8	 3713.0	...
1384376	  823.9	 1201.9	 3713.0	...
1384377	  823.7	 1214.3	 3713.0	...
1384378	  823.1	 1226.8	 3711.0	...
1384379	  822.9	 1239.9	 3712.0	...
1384380	  822.5	 1253.0	 3714.0	...
1384381	  821.9	 1267.8	 3714.0	...
1384382	  821.0	 1281.9	 3712.0	...
1384383	  820.2	 1296.6	 3711.0	...
1384384	  819.6	 1310.4	 3712.0	...
1384385	  819.3	 1324.4	 3712.0	...
1384386	  819.8	 1338.9	 3711.0	...
1384387	  821.1	 1353.0	 3710.0	...
1384388	  822.8	 1366.4	 3710.0	...
1384389	  824.7	 1379.0	 3706.0	...
1384390	  826.0	 1392.0	 3703.0	...
1384391	  827.7	 1406.2	 3700.0	...
1384392	  829.8	 1421.3	 3699.0	...
1384393	  832.5	 1435.9	 3698.0	...
1384394	  834.8	 1449.6	 3696.0	...
1384395	  836.7	 1462.0	 3695.0	...
1384396	  838.8	 1474.3	 3693.0	...
1384397	  841.0	 1485.7	 3689.0	...
1384398	  843.5	 1495.4	 3685.0	...
1384399	  846.1	 1505.8	 3682.0	...
1384400	  848.6	 1515.9	 3680.0	...
1384401	  850.3	 1527.1	 3678.0	...
1384402	  851.4	 1538.0	 3677.0	...
1384403	  851.6	 1548.8	 3676.0	...
1384404	  851.5	 1559.7	 3674.0	...
1384405	  851.0	 1570.8	 3671.0	...
1384406	  851.0	 1582.4	 3670.0	...
1384407	  851.5	 1594.8	 3671.0	...
1384408	  852.8	 1607.2	 3673.0	...
1384409	  854.4	 1619.8	 3674.0	...
1384410	  855.8	 1632.8	 3679.0	...
1384411	  856.9	 1644.6	 3683.0	...
1384412	  857.6	 1656.4	 3687.0	...
1384413	  858.7	 1666.6	 3687.0	...
1384414	  859.8	 1676.9	 3686.0	...
1384415	  861.1	 1686.2	 3684.0	...
1384416	  862.6	 1695.9	 3681.0	...
1384417	  864.3	 1705.6	 3680.0	...
1384418	  866.9	 1716.4	 3679.0	...
1384419	  868.3	 1726.3	 3677.0	...
1384420	  869.5	 1736.3	 3674.0	...
1384421	  869.9	 1745.7	 3672.0	...
1384422	  870.4	 1756.0	 3672.0	...
1384423	  869.4	 1766.6	 3667.0	...
1384424	  868.7	 1776.4	 3662.0	...
1384425	  868.1	 1787.3	 3657.0	...
1384426	  867.7	 1796.3	 3657.0	...
1384427	  867.4	 1806.3	 3658.0	...
1384428	  867.9	 1814.5	 3659.0	...
1384429	  868.1	 1824.3	 3660.0	...
1384430	  868.1	 1831.5	 3660.0	...
1384431	  867.7	 1839.6	 3659.0	...
1384432	  868.4	 1846.8	 3659.0	...
1384433	  868.5	 1856.1	 3658.0	...
1384434	  869.2	 1865.2	 3657.0	...
1384435	  869.2	 1873.8	 3654.0	...
1384436	  870.6	 1883.4	 3653.0	...
1384437	  872.3	 1893.6	 3652.0	...
1384438	  874.7	 1904.4	 3651.0	...
1384439	  876.6	 1915.6	 3648.0	...
1384440	  877.9	 1926.2	 3646.0	...
1384441	  879.6	 1937.7	 3643.0	...
1384442	  881.9	 1950.2	 3643.0	...
1384443	  883.2	 1962.6	 3643.0	...
1384444	  884.9	 1975.2	 3643.0	...
1384445	  885.5	 1986.0	 3642.0	...
1384446	  885.4	 1995.6	 3642.0	...
1384447	  884.3	 2005.3	 3642.0	...
1384448	  883.4	 2013.5	 3643.0	...
1384449	  883.3	 2022.1	 3643.0	...
1384450	  883.9	 2029.5	 3643.0	...
1384451	  884.7	 2036.1	 3637.0	...
1384452	  885.6	 2043.3	 3631.0	...
1384453	  886.4	 2050.1	 3627.0	...
1384454	  887.9	 2058.6	 3628.0	...
1384455	  889.8	 2067.2	 3629.0	...
1384456	  891.7	 2077.0	 3630.0	...
1384457	  894.2	 2088.5	 3627.0	...
1384458	  896.4	 2099.2	 3623.0	...
1384459	  898.1	 2109.3	 3618.0	...
1384460	  898.8	 2117.3	 3616.0	...
1384461	  899.4	 2124.9	 3614.0	...
1384462	  900.4	 2132.9	 3613.0	...
1384463	  900.7	 2139.1	 3612.0	...
1384464	  901.8	 2145.6	 3610.0	...
1384465	  903.0	 2151.0	 3602.0	...
1384466	  904.8	 2158.6	 3592.0	...
1384467	  906.8	 2165.9	 3580.0	...
1384468	  909.1	 2173.8	 3575.0	...
1384469	  911.0	 2181.4	 3573.0	...
1384470	  912.0	 2189.2	 3573.0	...
1384471	  913.1	 2197.3	 3573.0	...
1384472	  913.4	 2204.5	 3571.0	...
1384473	  914.2	 2212.4	 3570.0	...
1384474	  913.4	 2219.1	 3570.0	...
1384475	  912.2	 2226.1	 3570.0	...
1384476	  910.1	 2232.8	 3570.0	...
1384477	  908.2	 2239.4	 3572.0	...
1384478	  906.9	 2245.5	 3573.0	...
1384479	  905.4	 2250.4	 3576.0	...
1384480	  904.0	 2255.7	 3578.0	...
ESACC R  1384330	1384480	151	  753.4	  646.3	  904.0	 2255.7	  30.23	    367
SFIX R   1384481
1384481	  903.3	 2260.7	 3580.0	...
1384482	  902.5	 2266.5	 3581.0	...
1384483	  901.6	 2271.6	 3582.0	...
1384484	  899.9	 2275.8	 3587.0	...
1384485	  898.5	 2279.6	 3591.0	...
1384486	  897.2	 2282.7	 3594.0	...
1384487	  895.9	 2286.8	 3595.0	...
1384488	  895.8	 2290.3	 3595.0	...
1384489	  896.3	 2294.3	 3596.0	...
1384490	  897.4	 2297.5	 3598.0	...
1384491	  898.0	 2300.5	 3602.0	...
1384492	  898.6	 2303.7	 3605.0	...
1384493	  899.9	 2306.6	 3608.0	...
1384494	  901.5	 2309.4	 3609.0	...
1384495	  902.8	 2311.5	 3611.0	...
1384496	  903.7	 2313.9	 3612.0	...
1384497	  905.4	 2315.7	 3615.0	...
1384498	  907.0	 2317.3	 3618.0	...
1384499	  908.3	 2318.5	 3621.0	...
1384500	  909.1	 2320.3	 3621.0	...
1384501	  909.7	 2321.8	 3619.0	...
1384502	  909.9	 2323.6	 3617.0	...
1384503	  910.0	 2325.2	 3617.0	...
1384504	  910.3	 2328.3	 3618.0	...
1384505	  911.3	 2332.1	 3614.0	...
1384506	  911.9	 2336.8	 3610.0	...
1384507	  911.3	 2339.6	 3610.0	...
1384508	  909.8	 2342.0	 3614.0	...
1384509	  908.4	 2343.4	 3618.0	...
1384510	  907.5	 2345.5	 3621.0	...
1384511	  906.4	 2347.2	 3623.0	...
1384512	  905.6	 2349.5	 3624.0	...
1384513	  904.8	 2351.5	 3624.0	...
1384514	  904.8	 2353.8	 3624.0	...
1384515	  903.5	 2355.5	 3626.0	...
1384516	  902.4	 2357.3	 3626.0	...
1384517	  900.5	 2358.7	 3626.0	...
1384518	  899.4	 2360.7	 3628.0	...
1384519	  898.3	 2363.8	 3630.0	...
1384520	  897.6	 2366.5	 3635.0	...
1384521	  896.9	 2368.5	 3638.0	...
1384522	  895.5	 2370.1	 3641.0	...
1384523	  894.6	 2372.9	 3641.0	...
1384524	  893.1	 2375.0	 3643.0	...
1384525	  892.7	 2377.1	 3649.0	...
1384526	  890.8	 2378.5	 3654.0	...
1384527	  889.1	 2380.8	 3651.0	...
1384528	  886.8	 2383.2	 3645.0	...
1384529	  883.9	 2384.7	 3643.0	...
1384530	  880.5	 2385.3	 3649.0	...
1384531	  876.7	 2385.9	 3656.0	...
1384532	  874.2	 2386.8	 3660.0	...
1384533	  872.0	 2388.0	 3663.0	...
1384534	  871.0	 2389.6	 3664.0	...
1384535	  871.0	 2391.8	 3665.0	...
1384536	  872.1	 2394.2	 3666.0	...
1384537	  872.8	 2395.5	 3669.0	...
1384538	  873.4	 2396.2	 3670.0	...
1384539	  874.0	 2396.7	 3672.0	...
1384540	  874.2	 2396.4	 3674.0	...
1384541	  875.1	 2395.8	 3680.0	...
1384542	  875.8	 2395.2	 3686.0	...
1384543	  877.6	 2395.1	 3689.0	...
1384544	  878.3	 2394.9	 3689.0	...
1384545	  878.6	 2393.7	 3686.0	...
1384546	  878.7	 2391.8	 3684.0	...
1384547	  878.6	 2389.7	 3681.0	...
1384548	  878.9	 2388.5	 3681.0	...
1384549	  878.2	 2387.0	 3681.0	...
1384550	  877.7	 2386.0	 3682.0	...
1384551	  877.2	 2385.1	 3684.0	...
1384552	  876.6	 2384.8	 3685.0	...
1384553	  876.1	 2384.4	 3686.0	...
1384554	  875.6	 2384.1	 3687.0	...
1384555	  875.5	 2383.9	 3687.0	...
1384556	  875.5	 2383.7	 3688.0	...
1384557	  875.4	 2384.2	 3689.0	...
1384558	  875.4	 2384.7	 3691.0	...
1384559	  875.4	 2385.3	 3692.0	...
1384560	  875.4	 2385.1	 3692.0	...
1384561	  875.4	 2385.0	 3692.0	...
1384562	  875.6	 2385.0	 3692.0	...
1384563	  875.8	 2385.1	 3693.0	...
1384564	  875.9	 2385.2	 3695.0	...
1384565	  876.2	 2385.6	 3696.0	...
1384566	  877.0	 2386.0	 3697.0	...
1384567	  877.8	 2386.4	 3697.0	...
1384568	  878.3	 2386.4	 3698.0	...
1384569	  878.4	 2386.7	 3700.0	...
1384570	  878.5	 2387.0	 3703.0	...
1384571	  878.3	 2387.2	 3704.0	...
1384572	  877.9	 2387.0	 3705.0	...
1384573	  877.4	 2386.8	 3704.0	...
1384574	  877.7	 2386.8	 3704.0	...
1384575	  878.0	 2386.7	 3703.0	...
1384576	  878.3	 2386.6	 3704.0	...
1384577	  878.0	 2386.6	 3705.0	...
1384578	  878.0	 2387.1	 3706.0	...
1384579	  878.2	 2387.6	 3707.0	...
1384580	  878.6	 2388.0	 3708.0	...
1384581	  878.6	 2388.0	 3710.0	...
1384582	  878.5	 2387.8	 3711.0	...
1384583	  878.3	 2387.7	 3712.0	...
1384584	  878.0	 2387.3	 3712.0	...
1384585	  877.7	 2386.9	 3712.0	...
1384586	  877.4	 2386.5	 3711.0	...
1384587	  877.4	 2386.4	 3711.0	...
1384588	  877.4	 2386.4	 3711.0	...
1384589	  877.5	 2386.4	 3712.0	...
1384590	  877.6	 2386.6	 3712.0	...
1384591	  877.6	 2386.9	 3711.0	...
1384592	  877.2	 2386.5	 3711.0	...
1384593	  876.7	 2385.9	 3711.0	...
1384594	  876.5	 2385.3	 3711.0	...
1384595	  876.5	 2385.3	 3711.0	...
1384596	  876.5	 2385.4	 3711.0	...
1384597	  876.5	 2385.5	 3711.0	...
1384598	  876.4	 2385.4	 3711.0	...
1384599	  876.3	 2385.2	 3712.0	...
1384600	  876.4	 2385.0	 3713.0	...
1384601	  876.9	 2385.0	 3714.0	...
1384602	  877.4	 2385.0	 3714.0	...
1384603	  877.6	 2385.0	 3714.0	...
1384604	  877.6	 2384.9	 3714.0	...
1384605	  877.8	 2385.1	 3715.0	...
1384606	  877.9	 2385.4	 3717.0	...
1384607	  878.0	 2385.2	 3719.0	...
1384608	  877.9	 2384.9	 3722.0	...
1384609	  878.4	 2384.4	 3722.0	...
1384610	  879.0	 2384.1	 3723.0	...
1384611	  879.7	 2383.8	 3722.0	...
1384612	  879.8	 2384.1	 3720.0	...
1384613	  880.0	 2384.7	 3719.0	...
1384614	  880.4	 2385.1	 3718.0	...
1384615	  880.9	 2385.1	 3717.0	...
1384616	  882.1	 2385.2	 3716.0	...
1384617	  882.9	 2385.3	 3715.0	...
1384618	  883.4	 2385.4	 3715.0	...
1384619	  883.3	 2385.5	 3714.0	...
1384620	  883.4	 2385.5	 3714.0	...
1384621	  883.4	 2385.2	 3714.0	...
1384622	  883.1	 2384.0	 3714.0	...
1384623	  882.7	 2382.9	 3715.0	...
1384624	  882.3	 2382.0	 3715.0	...
1384625	  882.4	 2382.1	 3716.0	...
1384626	  882.6	 2382.1	 3716.0	...
1384627	  882.8	 2382.1	 3716.0	...
1384628	  882.8	 2382.2	 3716.0	...
1384629	  882.5	 2382.3	 3718.0	...
1384630	  882.1	 2382.0	 3720.0	...
1384631	  882.3	 2381.7	 3721.0	...
1384632	  882.6	 2381.3	 3721.0	...
1384633	  882.6	 2380.5	 3720.0	...
1384634	  881.9	 2379.7	 3719.0	...
1384635	  881.1	 2378.8	 3723.0	...
1384636	  880.8	 2378.5	 3727.0	...
1384637	  881.1	 2378.3	 3734.0	...
1384638	  881.5	 2378.3	 3736.0	...
1384639	  881.2	 2378.4	 3736.0	...
1384640	  880.4	 2378.2	 3734.0	...
1384641	  879.7	 2378.0	 3728.0	...
1384642	  880.1	 2377.9	 3725.0	...
1384643	  880.7	 2377.4	 3722.0	...
1384644	  881.3	 2376.9	 3723.0	...
MSG	1384645 0000 _ Number Off
1384645	  881.2	 2376.3	 3726.0	...
1384646	  880.9	 2376.6	 3729.0	...
1384647	  880.1	 2377.0	 3732.0	...
1384648	  879.5	 2377.1	 3731.0	...
1384649	  878.7	 2376.5	 3730.0	...
1384650	  878.6	 2376.1	 3729.0	...
1384651	  878.4	 2375.7	 3728.0	...
1384652	  878.0	 2375.3	 3727.0	...
1384653	  877.7	 2375.0	 3726.0	...
1384654	  877.2	 2374.4	 3725.0	...
1384655	  876.8	 2373.9	 3726.0	...
1384656	  875.8	 2373.3	 3728.0	...
1384657	  875.2	 2373.1	 3730.0	...
1384658	  874.7	 2372.9	 3730.0	...
1384659	  874.2	 2372.6	 3730.0	...
1384660	  874.0	 2373.3	 3729.0	...
1384661	  874.1	 2374.2	 3729.0	...
1384662	  874.6	 2375.1	 3729.0	...
1384663	  874.3	 2375.1	 3728.0	...
1384664	  873.7	 2375.1	 3728.0	...
1384665	  873.3	 2375.0	 3727.0	...
1384666	  873.4	 2374.9	 3727.0	...
1384667	  873.2	 2373.8	 3730.0	...
1384668	  872.2	 2372.7	 3733.0	...
1384669	  871.2	 2371.8	 3736.0	...
1384670	  870.6	 2371.9	 3735.0	...
1384671	  870.5	 2371.6	 3734.0	...
1384672	  870.1	 2371.3	 3733.0	...
1384673	  869.8	 2371.1	 3733.0	...
1384674	  869.3	 2370.3	 3736.0	...
1384675	  868.7	 2369.3	 3739.0	...
1384676	  868.2	 2368.6	 3740.0	...
1384677	  868.1	 2369.0	 3739.0	...
1384678	  867.8	 2368.8	 3739.0	...
1384679	  867.7	 2368.3	 3739.0	...
1384680	  868.0	 2367.8	 3740.0	...
1384681	  868.7	 2367.8	 3741.0	...
1384682	  869.0	 2367.8	 3742.0	...
1384683	  869.0	 2367.7	 3743.0	...
1384684	  868.7	 2367.6	 3742.0	...
1384685	  868.3	 2368.1	 3741.0	...
1384686	  867.8	 2368.5	 3741.0	...
1384687	  867.4	 2369.7	 3743.0	...
EFIX R   1384481	1384687	207	  882.7	 2370.0	   3689
SSACC R  1384688
1384688	  866.0	 2370.8	 3744.0	...
1384689	  864.1	 2372.2	 3747.0	...
1384690	  861.5	 2374.1	 3749.0	...
1384691	  859.3	 2376.6	 3751.0	...
1384692	  856.5	 2379.2	 3755.0	...
1384693	  851.5	 2381.3	 3761.0	...
1384694	  846.0	 2382.5	 3766.0	...
1384695	  840.2	 2384.7	 3770.0	...
1384696	  837.5	 2388.4	 3770.0	...
1384697	  834.3	 2391.8	 3772.0	...
1384698	  831.4	 2394.4	 3774.0	...
1384699	  828.6	 2396.1	 3777.0	...
1384700	  827.2	 2397.9	 3780.0	...
SBLINK R 1384701
1384701	   .	   .	    0.0	...
1384702	   .	   .	    0.0	...
1384703	   .	   .	    0.0	...
1384704	   .	   .	    0.0	...
1384705	   .	   .	    0.0	...
1384706	   .	   .	    0.0	...
1384707	   .	   .	    0.0	...
1384708	   .	   .	    0.0	...
1384709	   .	   .	    0.0	...
1384710	   .	   .	    0.0	...
1384711	   .	   .	    0.0	...
1384712	   .	   .	    0.0	...
1384713	   .	   .	    0.0	...
1384714	   .	   .	    0.0	...
1384715	   .	   .	    0.0	...
1384716	   .	   .	    0.0	...
1384717	   .	   .	    0.0	...
1384718	   .	   .	    0.0	...
1384719	   .	   .	    0.0	...
1384720	   .	   .	    0.0	...
1384721	   .	   .	    0.0	...
1384722	   .	   .	    0.0	...
1384723	   .	   .	    0.0	...
1384724	   .	   .	    0.0	...
1384725	   .	   .	    0.0	...
1384726	   .	   .	    0.0	...
1384727	   .	   .	    0.0	...
1384728	   .	   .	    0.0	...
1384729	   .	   .	    0.0	...
1384730	   .	   .	    0.0	...
1384731	   .	   .	    0.0	...
1384732	   .	   .	    0.0	...
1384733	   .	   .	    0.0	...
1384734	   .	   .	    0.0	...
1384735	   .	   .	    0.0	...
1384736	   .	   .	    0.0	...
1384737	   .	   .	    0.0	...
1384738	   .	   .	    0.0	...
1384739	   .	   .	    0.0	...
1384740	   .	   .	    0.0	...
1384741	   .	   .	    0.0	...
1384742	   .	   .	    0.0	...
1384743	   .	   .	    0.0	...
1384744	   .	   .	    0.0	...
1384745	   .	   .	    0.0	...
1384746	   .	   .	    0.0	...
1384747	   .	   .	    0.0	...
1384748	   .	   .	    0.0	...
1384749	   .	   .	    0.0	...
1384750	   .	   .	    0.0	...
1384751	   .	   .	    0.0	...
1384752	   .	   .	    0.0	...
1384753	   .	   .	    0.0	...
1384754	   .	   .	    0.0	...
1384755	   .	   .	    0.0	...
1384756	   .	   .	    0.0	...
1384757	   .	   .	    0.0	...
1384758	   .	   .	    0.0	...
1384759	   .	   .	    0.0	...
1384760	   .	   .	    0.0	...
1384761	   .	   .	    0.0	...
1384762	   .	   .	    0.0	...
1384763	   .	   .	    0.0	...
1384764	   .	   .	    0.0	...
1384765	   .	   .	    0.0	...
1384766	   .	   .	    0.0	...
1384767	   .	   .	    0.0	...
1384768	   .	   .	    0.0	...
1384769	   .	   .	    0.0	...
1384770	   .	   .	    0.0	...
1384771	   .	   .	    0.0	...
1384772	   .	   .	    0.0	...
1384773	   .	   .	    0.0	...
1384774	   .	   .	    0.0	...
1384775	   .	   .	    0.0	...
1384776	   .	   .	    0.0	...
1384777	   .	   .	    0.0	...
1384778	   .	   .	    0.0	...
1384779	   .	   .	    0.0	...
1384780	   .	   .	    0.0	...
1384781	   .	   .	    0.0	...
1384782	   .	   .	    0.0	...
1384783	   .	   .	    0.0	...
1384784	   .	   .	    0.0	...
1384785	   .	   .	    0.0	...
1384786	   .	   .	    0.0	...
1384787	   .	   .	    0.0	...
1384788	   .	   .	    0.0	...
1384789	   .	   .	    0.0	...
1384790	   .	   .	    0.0	...
1384791	   .	   .	    0.0	...
1384792	   .	   .	    0.0	...
1384793	   .	   .	    0.0	...
1384794	   .	   .	    0.0	...
1384795	   .	   .	    0.0	...
1384796	   .	   .	    0.0	...
1384797	   .	   .	    0.0	...
1384798	   .	   .	    0.0	...
1384799	   .	   .	    0.0	...
1384800	   .	   .	    0.0	...
1384801	   .	   .	    0.0	...
1384802	   .	   .	    0.0	...
1384803	   .	   .	    0.0	...
1384804	   .	   .	    0.0	...
1384805	   .	   .	    0.0	...
1384806	   .	   .	    0.0	...
1384807	   .	   .	    0.0	...
1384808	   .	   .	    0.0	...
1384809	   .	   .	    0.0	...
1384810	   .	   .	    0.0	...
1384811	   .	   .	    0.0	...
1384812	   .	   .	    0.0	...
1384813	   .	   .	    0.0	...
1384814	   .	   .	    0.0	...
1384815	   .	   .	    0.0	...
1384816	   .	   .	    0.0	...
1384817	   .	   .	    0.0	...
1384818	   .	   .	    0.0	...
1384819	   .	   .	    0.0	...
1384820	   .	   .	    0.0	...
1384821	   .	   .	    0.0	...
1384822	   .	   .	    0.0	...
1384823	   .	   .	    0.0	...
1384824	   .	   .	    0.0	...
1384825	   .	   .	    0.0	...
1384826	   .	   .	    0.0	...
1384827	   .	   .	    0.0	...
1384828	   .	   .	    0.0	...
1384829	   .	   .	    0.0	...
1384830	   .	   .	    0.0	...
1384831	   .	   .	    0.0	...
1384832	   .	   .	    0.0	...
1384833	   .	   .	    0.0	...
1384834	   .	   .	    0.0	...
1384835	   .	   .	    0.0	...
1384836	   .	   .	    0.0	...
1384837	   .	   .	    0.0	...
1384838	   .	   .	    0.0	...
1384839	   .	   .	    0.0	...
1384840	   .	   .	    0.0	...
1384841	   .	   .	    0.0	...
1384842	   .	   .	    0.0	...
1384843	   .	   .	    0.0	...
1384844	   .	   .	    0.0	...
1384845	   .	   .	    0.0	...
1384846	   .	   .	    0.0	...
1384847	   .	   .	    0.0	...
1384848	   .	   .	    0.0	...
1384849	   .	   .	    0.0	...
1384850	   .	   .	    0.0	...
1384851	   .	   .	    0.0	...
1384852	   .	   .	    0.0	...
1384853	   .	   .	    0.0	...
1384854	   .	   .	    0.0	...
1384855	   .	   .	    0.0	...
1384856	   .	   .	    0.0	...
MSG	1384857 0000 _ Number On
1384857	   .	   .	    0.0	...
1384858	   .	   .	    0.0	...
1384859	   .	   .	    0.0	...
1384860	   .	   .	    0.0	...
1384861	   .	   .	    0.0	...
1384862	   .	   .	    0.0	...
1384863	   .	   .	    0.0	...
1384864	   .	   .	    0.0	...
1384865	   .	   .	    0.0	...
1384866	   .	   .	    0.0	...
1384867	   .	   .	    0.0	...
1384868	   .	   .	    0.0	...
1384869	   .	   .	    0.0	...
1384870	   .	   .	    0.0	...
1384871	   .	   .	    0.0	...
1384872	   .	   .	    0.0	...
1384873	   .	   .	    0.0	...
1384874	   .	   .	    0.0	...
1384875	   .	   .	    0.0	...
1384876	   .	   .	    0.0	...
1384877	   .	   .	    0.0	...
1384878	   .	   .	    0.0	...
1384879	   .	   .	    0.0	...
1384880	   .	   .	    0.0	...
1384881	   .	   .	    0.0	...
1384882	   .	   .	    0.0	...
1384883	   .	   .	    0.0	...
1384884	   .	   .	    0.0	...
1384885	   .	   .	    0.0	...
1384886	   .	   .	    0.0	...
1384887	   .	   .	    0.0	...
1384888	   .	   .	    0.0	...
1384889	   .	   .	    0.0	...
1384890	   .	   .	    0.0	...
1384891	   .	   .	    0.0	...
1384892	   .	   .	    0.0	...
1384893	   .	   .	    0.0	...
1384894	   .	   .	    0.0	...
1384895	   .	   .	    0.0	...
1384896	   .	   .	    0.0	...
1384897	   .	   .	    0.0	...
1384898	   .	   .	    0.0	...
1384899	   .	   .	    0.0	...
1384900	   .	   .	    0.0	...
1384901	   .	   .	    0.0	...
1384902	   .	   .	    0.0	...
1384903	   .	   .	    0.0	...
1384904	   .	   .	    0.0	...
1384905	   .	   .	    0.0	...
1384906	   .	   .	    0.0	...
1384907	   .	   .	    0.0	...
1384908	   .	   .	    0.0	...
1384909	   .	   .	    0.0	...
1384910	   .	   .	    0.0	...
1384911	   .	   .	    0.0	...
1384912	   .	   .	    0.0	...
1384913	   .	   .	    0.0	...
1384914	   .	   .	    0.0	...
1384915	   .	   .	    0.0	...
1384916	   .	   .	    0.0	...
1384917	   .	   .	    0.0	...
1384918	   .	   .	    0.0	...
1384919	   .	   .	    0.0	...
1384920	   .	   .	    0.0	...
1384921	   .	   .	    0.0	...
1384922	   .	   .	    0.0	...
1384923	   .	   .	    0.0	...
1384924	   .	   .	    0.0	...
1384925	   .	   .	    0.0	...
1384926	   .	   .	    0.0	...
1384927	   .	   .	    0.0	...
1384928	   .	   .	    0.0	...
1384929	   .	   .	    0.0	...
1384930	   .	   .	    0.0	...
1384931	   .	   .	    0.0	...
1384932	   .	   .	    0.0	...
1384933	   .	   .	    0.0	...
1384934	   .	   .	    0.0	...
1384935	   .	   .	    0.0	...
1384936	   .	   .	    0.0	...
1384937	   .	   .	    0.0	...
1384938	   .	   .	    0.0	...
1384939	   .	   .	    0.0	...
1384940	   .	   .	    0.0	...
1384941	   .	   .	    0.0	...
1384942	   .	   .	    0.0	...
1384943	   .	   .	    0.0	...
1384944	   .	   .	    0.0	...
1384945	   .	   .	    0.0	...
1384946	   .	   .	    0.0	...
1384947	   .	   .	    0.0	...
1384948	   .	   .	    0.0	...
1384949	   .	   .	    0.0	...
1384950	   .	   .	    0.0	...
1384951	   .	   .	    0.0	...
1384952	   .	   .	    0.0	...
1384953	   .	   .	    0.0	...
1384954	   .	   .	    0.0	...
1384955	   .	   .	    0.0	...
1384956	   .	   .	    0.0	...
1384957	   .	   .	    0.0	...
1384958	   .	   .	    0.0	...
1384959	   .	   .	    0.0	...
1384960	   .	   .	    0.0	...
1384961	   .	   .	    0.0	...
1384962	   .	   .	    0.0	...
1384963	   .	   .	    0.0	...
1384964	   .	   .	    0.0	...
1384965	   .	   .	    0.0	...
1384966	   .	   .	    0.0	...
1384967	   .	   .	    0.0	...
1384968	   .	   .	    0.0	...
1384969	   .	   .	    0.0	...
1384970	   .	   .	    0.0	...
1384971	   .	   .	    0.0	...
1384972	   .	   .	    0.0	...
1384973	   .	   .	    0.0	...
1384974	   .	   .	    0.0	...
1384975	   .	   .	    0.0	...
1384976	   .	   .	    0.0	...
1384977	   .	   .	    0.0	...
1384978	   .	   .	    0.0	...
1384979	   .	   .	    0.0	...
1384980	   .	   .	    0.0	...
1384981	   .	   .	    0.0	...
1384982	   .	   .	    0.0	...
1384983	   .	   .	    0.0	...
1384984	   .	   .	    0.0	...
1384985	   .	   .	    0.0	...
1384986	   .	   .	    0.0	...
1384987	   .	   .	    0.0	...
1384988	   .	   .	    0.0	...
1384989	   .	   .	    0.0	...
1384990	   .	   .	    0.0	...
1384991	   .	   .	    0.0	...
1384992	   .	   .	    0.0	...
1384993	   .	   .	    0.0	...
1384994	   .	   .	    0.0	...
1384995	   .	   .	    0.0	...
1384996	   .	   .	    0.0	...
1384997	   .	   .	    0.0	...
1384998	   .	   .	    0.0	...
1384999	   .	   .	    0.0	...
1385000	   .	   .	    0.0	...
1385001	   .	   .	    0.0	...
1385002	   .	   .	    0.0	...
EBLINK R 1384701	1385002	302
1385003	  920.3	 1800.9	 1493.0	...
1385004	  920.3	 1800.9	 1493.0	...
1385005	  917.0	 1788.0	 1507.0	...
1385006	  907.3	 1761.1	 1544.0	...
1385007	  890.1	 1724.7	 1604.0	...
1385008	  873.7	 1690.9	 1676.0	...
1385009	  869.6	 1666.0	 1749.0	...
1385010	  873.1	 1646.7	 1822.0	...
1385011	  884.4	 1629.4	 1888.0	...
1385012	  891.8	 1607.9	 1953.0	...
1385013	  900.9	 1581.0	 2016.0	...
1385014	  903.1	 1555.4	 2080.0	...
1385015	  896.0	 1532.1	 2148.0	...
1385016	  884.1	 1511.1	 2225.0	...
1385017	  863.7	 1488.7	 2306.0	...
1385018	  847.0	 1467.4	 2383.0	...
1385019	  830.4	 1443.0	 2458.0	...
1385020	  822.3	 1419.1	 2522.0	...
1385021	  816.0	 1390.5	 2592.0	...
1385022	  811.7	 1364.5	 2654.0	...
1385023	  808.9	 1338.8	 2724.0	...
1385024	  807.1	 1316.4	 2790.0	...
1385025	  805.6	 1293.8	 2856.0	...
1385026	  803.0	 1272.8	 2924.0	...
1385027	  800.0	 1253.5	 2988.0	...
1385028	  796.0	 1236.1	 3052.0	...
1385029	  791.6	 1217.9	 3112.0	...
1385030	  786.6	 1201.0	 3170.0	...
1385031	  782.2	 1183.6	 3230.0	...
1385032	  778.1	 1167.1	 3287.0	...
1385033	  774.7	 1148.5	 3346.0	...
1385034	  771.6	 1130.2	 3404.0	...
1385035	  769.2	 1111.1	 3466.0	...
1385036	  766.9	 1091.8	 3527.0	...
1385037	  764.3	 1070.9	 3586.0	...
1385038	  761.4	 1052.0	 3637.0	...
1385039	  757.8	 1034.8	 3686.0	...
1385040	  754.6	 1019.9	 3730.0	...
1385041	  752.7	 1005.6	 3776.0	...
1385042	  752.7	  993.2	 3814.0	...
1385043	  753.5	  981.5	 3845.0	...
1385044	  754.3	  969.1	 3877.0	...
1385045	  754.5	  955.4	 3914.0	...
1385046	  754.4	  943.3	 3948.0	...
1385047	  754.2	  932.0	 3979.0	...
1385048	  753.6	  921.0	 4004.0	...
1385049	  753.8	  909.7	 4036.0	...
1385050	  753.8	  897.4	 4068.0	...
1385051	  754.7	  885.0	 4104.0	...
1385052	  755.3	  872.8	 4136.0	...
1385053	  756.5	  860.8	 4165.0	...
1385054	  757.7	  850.7	 4187.0	...
1385055	  759.0	  839.5	 4212.0	...
1385056	  759.4	  828.9	 4235.0	...
1385057	  759.7	  817.7	 4263.0	...
1385058	  759.5	  808.2	 4288.0	...
1385059	  759.2	  799.8	 4310.0	...
1385060	  758.3	  791.5	 4329.0	...
1385061	  758.6	  783.5	 4348.0	...
1385062	  759.4	  776.2	 4369.0	...
1385063	  760.3	  769.0	 4392.0	...
1385064	  760.0	  762.5	 4407.0	...
1385065	  759.7	  754.8	 4425.0	...
1385066	  760.2	  748.5	 4434.0	...
1385067	  760.7	  742.4	 4443.0	...
1385068	  761.8	  738.1	 4448.0	...
1385069	  762.2	  733.3	 4460.0	...
1385070	  763.2	  727.7	 4472.0	...
1385071	  763.9	  722.3	 4484.0	...
1385072	  765.0	  718.5	 4492.0	...
1385073	  765.9	  716.2	 4500.0	...
1385074	  767.0	  712.9	 4505.0	...
1385075	  767.7	  708.4	 4512.0	...
1385076	  768.1	  704.6	 4520.0	...
1385077	  767.7	  702.2	 4527.0	...
1385078	  766.9	  701.6	 4529.0	...
1385079	  766.1	  701.2	 4531.0	...
1385080	  765.5	  701.1	 4529.0	...
1385081	  765.4	  700.7	 4526.0	...
1385082	  764.3	  700.5	 4522.0	...
1385083	  763.4	  704.1	 4507.0	...
1385084	  761.8	  708.5	 4493.0	...
1385085	  759.9	  723.7	 4464.0	...
1385086	  757.9	  737.5	 4445.0	...
1385087	  756.4	  750.6	 4428.0	...
1385088	  755.9	  754.3	 4429.0	...
1385089	  755.2	  756.2	 4432.0	...
1385090	  755.0	  758.0	 4434.0	...
1385091	  755.1	  758.0	 4437.0	...
1385092	  755.1	  757.6	 4440.0	...
1385093	  755.0	  757.2	 4444.0	...
ESACC R  1384688	1385093	406	  866.0	 2370.8	  755.0	  757.2	  29.69	    551
SFIX R   1385094
1385094	  755.0	  757.1	 4445.0	...
1385095	  755.1	  757.0	 4444.0	...
1385096	  755.3	  756.9	 4443.0	...
1385097	  755.4	  756.9	 4443.0	...
1385098	  755.4	  757.1	 4443.0	...
1385099	  755.5	  757.3	 4442.0	...
1385100	  755.5	  757.6	 4441.0	...
1385101	  755.8	  757.6	 4440.0	...
1385102	  756.1	  757.4	 4444.0	...
1385103	  756.3	  756.8	 4449.0	...
1385104	  756.5	  756.2	 4453.0	...
1385105	  756.6	  755.7	 4454.0	...
1385106	  756.8	  755.2	 4455.0	...
1385107	  756.8	  754.8	 4456.0	...
1385108	  756.8	  754.0	 4456.0	...
1385109	  757.0	  753.6	 4456.0	...
1385110	  757.2	  753.3	 4456.0	...
1385111	  757.1	  753.4	 4455.0	...
1385112	  756.8	  753.0	 4454.0	...
1385113	  756.6	  752.6	 4453.0	...
1385114	  756.7	  752.1	 4452.0	...
1385115	  756.7	  752.0	 4452.0	...
1385116	  756.9	  751.9	 4452.0	...
1385117	  757.2	  751.7	 4452.0	...
1385118	  757.5	  751.5	 4454.0	...
1385119	  757.6	  751.1	 4457.0	...
1385120	  757.5	  750.5	 4459.0	...
1385121	  757.3	  750.0	 4459.0	...
1385122	  757.4	  750.1	 4459.0	...
1385123	  757.7	  750.5	 4460.0	...
1385124	  758.1	  750.5	 4461.0	...
1385125	  758.2	  750.0	 4463.0	...
1385126	  758.4	  749.6	 4466.0	...
1385127	  758.8	  749.4	 4468.0	...
1385128	  759.2	  749.4	 4468.0	...
1385129	  759.3	  749.3	 4469.0	...
1385130	  759.1	  749.3	 4471.0	...
1385131	  759.4	  749.1	 4474.0	...
1385132	  759.8	  748.8	 4474.0	...
1385133	  760.2	  748.3	 4471.0	...
1385134	  760.2	  747.7	 4469.0	...
1385135	  760.2	  747.1	 4469.0	...
1385136	  760.1	  746.8	 4470.0	...
1385137	  760.0	  746.7	 4470.0	...
1385138	  759.8	  746.4	 4470.0	...
1385139	  759.8	  745.7	 4473.0	...
1385140	  760.1	  745.1	 4475.0	...
1385141	  760.3	  744.8	 4478.0	...
1385142	  760.6	  745.1	 4479.0	...
1385143	  760.6	  745.4	 4481.0	...
1385144	  760.5	  745.1	 4483.0	...
1385145	  760.3	  744.6	 4484.0	...
1385146	  760.1	  744.1	 4485.0	...
1385147	  760.1	  743.9	 4487.0	...
1385148	  760.3	  743.7	 4487.0	...
1385149	  760.5	  743.5	 4488.0	...
1385150	  761.0	  743.3	 4488.0	...
1385151	  761.2	  743.1	 4488.0	...
1385152	  760.9	  743.1	 4488.0	...
1385153	  760.3	  743.2	 4488.0	...
1385154	  759.9	  743.3	 4489.0	...
1385155	  760.0	  742.9	 4494.0	...
1385156	  759.9	  742.6	 4498.0	...
1385157	  759.6	  742.3	 4501.0	...
1385158	  759.7	  742.0	 4503.0	...
1385159	  760.1	  741.7	 4505.0	...
MSG	1385160 0000 _ Number Off
1385160	  760.4	  740.9	 4506.0	...
1385161	  760.3	  740.4	 4506.0	...
1385162	  760.2	  740.2	 4505.0	...
1385163	  760.2	  740.6	 4505.0	...
1385164	  760.4	  741.1	 4505.0	...
1385165	  760.6	  740.7	 4505.0	...
1385166	  760.9	  740.0	 4505.0	...
1385167	  760.9	  739.7	 4506.0	...
1385168	  760.9	  740.0	 4507.0	...
1385169	  760.9	  740.1	 4508.0	...
1385170	  760.8	  739.9	 4509.0	...
1385171	  760.9	  739.7	 4511.0	...
1385172	  760.9	  739.5	 4512.0	...
1385173	  760.9	  739.3	 4512.0	...
1385174	  761.1	  738.7	 4512.0	...
1385175	  761.4	  738.3	 4512.0	...
1385176	  762.0	  737.9	 4512.0	...
1385177	  762.4	  737.9	 4512.0	...
1385178	  762.8	  737.9	 4511.0	...
1385179	  762.8	  738.0	 4510.0	...
1385180	  762.7	  738.0	 4509.0	...
1385181	  763.0	  738.0	 4506.0	...
1385182	  763.4	  737.9	 4504.0	...
1385183	  764.0	  737.8	 4503.0	...
1385184	  764.1	  737.2	 4503.0	...
1385185	  764.2	  736.6	 4504.0	...
1385186	  764.2	  736.1	 4502.0	...
1385187	  764.4	  736.1	 4501.0	...
1385188	  764.5	  736.2	 4504.0	...
1385189	  764.4	  735.7	 4508.0	...
1385190	  764.4	  735.1	 4513.0	...
1385191	  764.3	  734.7	 4513.0	...
1385192	  764.3	  734.9	 4512.0	...
1385193	  764.5	  735.6	 4512.0	...
1385194	  764.6	  736.3	 4511.0	...
1385195	  764.7	  736.8	 4512.0	...
1385196	  764.7	  736.7	 4512.0	...
1385197	  764.7	  736.7	 4512.0	...
1385198	  764.4	  736.7	 4512.0	...
1385199	  764.1	  736.8	 4511.0	...
1385200	  763.7	  736.9	 4510.0	...
1385201	  763.7	  736.9	 4507.0	...
1385202	  763.8	  736.8	 4504.0	...
1385203	  763.9	  736.7	 4502.0	...
1385204	  763.8	  736.5	 4502.0	...
1385205	  763.7	  736.4	 4501.0	...
1385206	  763.7	  736.3	 4501.0	...
1385207	  764.1	  736.3	 4500.0	...
1385208	  764.5	  736.6	 4500.0	...
1385209	  764.7	  736.6	 4499.0	...
1385210	  764.7	  736.7	 4499.0	...
1385211	  764.7	  736.4	 4502.0	...
1385212	  764.7	  736.0	 4506.0	...
1385213	  764.8	  735.5	 4510.0	...
1385214	  764.8	  734.8	 4514.0	...
1385215	  764.6	  734.5	 4517.0	...
1385216	  764.3	  734.4	 4518.0	...
1385217	  764.0	  734.6	 4516.0	...
1385218	  764.0	  734.7	 4513.0	...
1385219	  764.0	  734.7	 4511.0	...
1385220	  764.1	  734.7	 4511.0	...
1385221	  764.4	  734.7	 4511.0	...
1385222	  764.7	  734.7	 4512.0	...
1385223	  764.8	  734.8	 4511.0	...
1385224	  764.9	  734.9	 4510.0	...
1385225	  765.0	  734.5	 4508.0	...
1385226	  765.3	  734.0	 4505.0	...
1385227	  765.4	  733.0	 4504.0	...
1385228	  765.3	  732.6	 4503.0	...
1385229	  765.0	  732.2	 4499.0	...
1385230	  764.7	  732.6	 4495.0	...
1385231	  764.6	  733.0	 4492.0	...
1385232	  765.1	  733.2	 4497.0	...
1385233	  765.6	  733.2	 4503.0	...
1385234	  766.2	  733.2	 4502.0	...
1385235	  766.3	  732.6	 4496.0	...
1385236	  766.3	  731.9	 4492.0	...
1385237	  766.9	  731.7	 4492.0	...
1385238	  767.4	  732.1	 4492.0	...
1385239	  767.9	  732.7	 4491.0	...
1385240	  767.6	  733.0	 4489.0	...
1385241	  767.2	  733.1	 4487.0	...
1385242	  766.9	  733.0	 4487.0	...
1385243	  767.0	  732.8	 4486.0	...
1385244	  767.2	  732.8	 4485.0	...
1385245	  767.4	  732.3	 4483.0	...
1385246	  767.5	  731.8	 4482.0	...
1385247	  767.6	  731.4	 4479.0	...
1385248	  768.1	  731.4	 4476.0	...
1385249	  768.6	  731.4	 4473.0	...
1385250	  768.9	  731.2	 4473.0	...
1385251	  769.1	  731.1	 4473.0	...
EFIX R   1385094	1385251	158	  761.8	  741.5	   4488
SSACC R  1385252
1385252	  769.3	  730.8	 4473.0	...
1385253	  769.8	  730.4	 4473.0	...
1385254	  770.2	  730.0	 4469.0	...
1385255	  770.3	  729.1	 4464.0	...
1385256	  769.5	  728.4	 4459.0	...
1385257	  767.2	  727.3	 4461.0	...
1385258	  764.4	  725.5	 4465.0	...
1385259	  760.5	  721.6	 4468.0	...
1385260	  757.3	  716.1	 4467.0	...
1385261	  753.1	  710.6	 4467.0	...
1385262	  749.2	  704.5	 4466.0	...
1385263	  744.1	  698.1	 4465.0	...
1385264	  739.0	  690.5	 4462.0	...
1385265	  732.7	  683.6	 4459.0	...
1385266	  726.7	  675.4	 4456.0	...
1385267	  720.6	  667.7	 4454.0	...
1385268	  715.5	  659.8	 4449.0	...
1385269	  711.1	  653.8	 4446.0	...
1385270	  707.9	  649.3	 4443.0	...
1385271	  706.1	  646.3	 4441.0	...
1385272	  705.6	  644.7	 4435.0	...
1385273	  705.8	  644.6	 4429.0	...
1385274	  706.9	  646.2	 4425.0	...
1385275	  709.4	  647.8	 4424.0	...
1385276	  713.0	  649.9	 4421.0	...
1385277	  716.4	  651.8	 4417.0	...
ESACC R  1385252	1385277	26	  769.3	  730.8	  716.4	  651.8	   2.03	    184
SFIX R   1385278
1385278	  719.0	  654.7	 4412.0	...
1385279	  721.5	  656.6	 4404.0	...
1385280	  724.2	  658.4	 4399.0	...
1385281	  726.4	  659.3	 4392.0	...
1385282	  728.1	  661.0	 4390.0	...
1385283	  729.3	  661.9	 4387.0	...
1385284	  730.8	  663.0	 4385.0	...
1385285	  731.5	  663.4	 4380.0	...
1385286	  732.2	  663.5	 4375.0	...
1385287	  732.8	  663.6	 4370.0	...
1385288	  733.7	  663.4	 4366.0	...
1385289	  734.3	  663.5	 4361.0	...
1385290	  734.6	  663.9	 4357.0	...
1385291	  734.6	  664.3	 4356.0	...
1385292	  734.6	  664.7	 4355.0	...
1385293	  734.5	  665.5	 4354.0	...
1385294	  734.3	  666.3	 4349.0	...
1385295	  734.7	  667.3	 4345.0	...
1385296	  735.2	  667.4	 4339.0	...
1385297	  735.5	  668.0	 4334.0	...
1385298	  735.3	  668.4	 4331.0	...
1385299	  735.0	  668.9	 4332.0	...
1385300	  734.9	  669.1	 4328.0	...
1385301	  734.9	  669.4	 4323.0	...
1385302	  734.9	  669.8	 4318.0	...
1385303	  735.0	  670.0	 4316.0	...
1385304	  735.2	  670.5	 4313.0	...
1385305	  735.5	  670.6	 4308.0	...
1385306	  735.5	  670.8	 4303.0	...
1385307	  735.3	  670.7	 4301.0	...
1385308	  735.3	  670.6	 4297.0	...
1385309	  735.4	  670.8	 4293.0	...
1385310	  735.6	  671.1	 4287.0	...
1385311	  735.7	  671.3	 4284.0	...
1385312	  735.8	  671.6	 4278.0	...
1385313	  735.8	  671.9	 4273.0	...
1385314	  735.8	  672.1	 4269.0	...
1385315	  735.8	  672.0	 4267.0	...
1385316	  735.7	  672.1	 4263.0	...
1385317	  735.7	  672.4	 4259.0	...
1385318	  735.6	  672.7	 4253.0	...
1385319	  736.2	  672.7	 4251.0	...
1385320	  736.8	  672.9	 4245.0	...
1385321	  737.5	  673.2	 4238.0	...
1385322	  737.6	  673.6	 4231.0	...
1385323	  737.8	  673.6	 4225.0	...
1385324	  737.8	  673.6	 4220.0	...
1385325	  737.9	  673.5	 4217.0	...
1385326	  737.9	  673.4	 4216.0	...
1385327	  738.0	  673.7	 4212.0	...
1385328	  738.1	  674.6	 4207.0	...
1385329	  738.3	  675.4	 4202.0	...
1385330	  738.3	  676.1	 4197.0	...
1385331	  738.3	  676.4	 4193.0	...
1385332	  738.4	  676.7	 4186.0	...
1385333	  738.4	  676.8	 4184.0	...
1385334	  738.3	  676.4	 4179.0	...
1385335	  738.4	  675.9	 4175.0	...
1385336	  738.5	  675.6	 4171.0	...
1385337	  738.6	  675.8	 4169.0	...
1385338	  738.8	  675.9	 4163.0	...
1385339	  739.0	  675.8	 4158.0	...
1385340	  739.2	  675.7	 4153.0	...
1385341	  739.3	  675.6	 4152.0	...
1385342	  739.4	  675.7	 4149.0	...
1385343	  739.5	  675.8	 4143.0	...
1385344	  739.6	  675.9	 4139.0	...
1385345	  739.7	  675.8	 4136.0	...
1385346	  739.7	  675.9	 4132.0	...
1385347	  739.7	  675.9	 4126.0	...
1385348	  739.7	  675.5	 4121.0	...
1385349	  739.6	  675.1	 4119.0	...
1385350	  739.5	  675.2	 4116.0	...
1385351	  740.0	  675.7	 4112.0	...
1385352	  740.5	  676.2	 4105.0	...
1385353	  741.0	  676.1	 4103.0	...
1385354	  741.0	  675.8	 4100.0	...
1385355	  740.8	  675.6	 4096.0	...
1385356	  740.7	  675.2	 4092.0	...
1385357	  741.0	  674.9	 4089.0	...
1385358	  741.5	  674.5	 4085.0	...
1385359	  741.7	  674.3	 4082.0	...
1385360	  741.4	  674.6	 4073.0	...
1385361	  741.2	  675.0	 4068.0	...
1385362	  741.5	  675.4	 4063.0	...
1385363	  741.7	  675.4	 4061.0	...
1385364	  741.6	  675.5	 4059.0	...
1385365	  741.5	  676.1	 4056.0	...
1385366	  741.4	  677.1	 4052.0	...
1385367	  741.4	  678.2	 4047.0	...
1385368	  741.3	  678.6	 4043.0	...
1385369	  741.2	  678.6	 4041.0	...
1385370	  741.4	  678.8	 4040.0	...
1385371	  742.0	  678.9	 4035.0	...
1385372	  742.5	  678.9	 4031.0	...
MSG	1385373 0000 _ Number On
1385373	  743.0	  678.8	 4025.0	...
1385374	  743.0	  678.7	 4022.0	...
1385375	  743.1	  678.7	 4018.0	...
1385376	  743.0	  679.1	 4016.0	...
1385377	  742.8	  679.4	 4012.0	...
1385378	  742.6	  679.8	 4006.0	...
1385379	  742.3	  679.9	 4001.0	...
1385380	  742.1	  679.9	 3999.0	...
1385381	  742.0	  680.0	 4001.0	...
1385382	  742.1	  680.0	 4001.0	...
1385383	  742.4	  679.9	 3999.0	...
1385384	  742.7	  679.7	 3995.0	...
1385385	  742.9	  679.5	 3989.0	...
1385386	  742.9	  679.4	 3981.0	...
1385387	  743.1	  679.4	 3975.0	...
1385388	  743.2	  679.6	 3970.0	...
1385389	  743.3	  679.9	 3967.0	...
1385390	  743.1	  680.2	 3964.0	...
1385391	  743.1	  680.5	 3961.0	...
1385392	  743.3	  681.2	 3959.0	...
1385393	  743.6	  682.0	 3956.0	...
1385394	  743.7	  682.6	 3951.0	...
1385395	  743.8	  682.4	 3946.0	...
1385396	  743.8	  681.9	 3940.0	...
1385397	  743.7	  681.6	 3937.0	...
1385398	  743.7	  681.8	 3932.0	...
1385399	  744.3	  681.9	 3931.0	...
1385400	  744.8	  682.1	 3927.0	...
1385401	  745.1	  682.3	 3922.0	...
1385402	  745.7	  682.6	 3918.0	...
1385403	  746.2	  682.7	 3916.0	...
1385404	  746.6	  682.7	 3915.0	...
1385405	  746.4	  682.6	 3914.0	...
1385406	  746.2	  682.6	 3911.0	...
1385407	  746.2	  682.7	 3907.0	...
1385408	  746.1	  683.1	 3903.0	...
1385409	  746.0	  683.4	 3899.0	...
1385410	  745.8	  683.5	 3897.0	...
1385411	  745.6	  683.1	 3896.0	...
1385412	  745.9	  682.6	 3895.0	...
1385413	  746.4	  682.4	 3893.0	...
1385414	  746.6	  682.5	 3890.0	...
1385415	  746.4	  682.5	 3889.0	...
1385416	  746.2	  682.3	 3888.0	...
1385417	  746.2	  682.2	 3887.0	...
1385418	  746.2	  682.4	 3884.0	...
1385419	  746.4	  682.6	 3880.0	...
1385420	  746.4	  682.8	 3875.0	...
1385421	  746.5	  683.5	 3873.0	...
1385422	  746.5	  684.2	 3871.0	...
1385423	  746.7	  684.9	 3870.0	...
1385424	  746.7	  684.8	 3866.0	...
1385425	  746.6	  684.9	 3862.0	...
1385426	  746.6	  684.9	 3859.0	...
1385427	  746.7	  684.9	 3859.0	...
1385428	  746.9	  684.6	 3858.0	...
1385429	  747.1	  684.4	 3857.0	...
1385430	  747.3	  684.1	 3855.0	...
1385431	  747.3	  684.2	 3851.0	...
1385432	  747.4	  684.2	 3845.0	...
1385433	  747.5	  684.4	 3838.0	...
1385434	  747.7	  684.4	 3835.0	...
1385435	  747.9	  684.5	 3835.0	...
1385436	  748.1	  684.4	 3834.0	...
1385437	  748.3	  684.3	 3834.0	...
1385438	  748.4	  684.2	 3832.0	...
1385439	  748.6	  684.2	 3830.0	...
1385440	  748.7	  684.8	 3824.0	...
1385441	  748.8	  685.4	 3821.0	...
1385442	  749.2	  685.9	 3819.0	...
1385443	  749.5	  685.8	 3820.0	...
1385444	  749.5	  685.8	 3821.0	...
1385445	  749.0	  685.7	 3821.0	...
1385446	  748.9	  685.7	 3822.0	...
1385447	  749.5	  685.6	 3820.0	...
1385448	  750.0	  685.7	 3814.0	...
1385449	  750.3	  685.9	 3808.0	...
1385450	  750.4	  686.1	 3805.0	...
1385451	  750.2	  686.4	 3805.0	...
1385452	  749.9	  686.5	 3805.0	...
1385453	  749.9	  686.2	 3804.0	...
1385454	  750.2	  685.9	 3805.0	...
1385455	  750.4	  685.8	 3805.0	...
1385456	  750.2	  685.8	 3802.0	...
1385457	  750.0	  685.8	 3799.0	...
1385458	  750.0	  686.1	 3796.0	...
1385459	  750.0	  686.4	 3796.0	...
1385460	  750.1	  686.7	 3795.0	...
1385461	  750.6	  686.8	 3792.0	...
1385462	  751.1	  686.9	 3788.0	...
1385463	  751.5	  687.1	 3786.0	...
1385464	  751.5	  687.1	 3785.0	...
1385465	  751.3	  687.1	 3786.0	...
1385466	  751.1	  687.3	 3786.0	...
1385467	  750.9	  687.6	 3787.0	...
1385468	  750.8	  687.8	 3787.0	...
1385469	  750.7	  687.8	 3788.0	...
1385470	  750.8	  687.7	 3788.0	...
1385471	  750.8	  687.5	 3787.0	...
1385472	  750.9	  688.1	 3784.0	...
1385473	  751.0	  688.8	 3781.0	...
1385474	  751.1	  689.1	 3779.0	...
1385475	  751.1	  688.8	 3778.0	...
1385476	  751.4	  688.5	 3774.0	...
1385477	  751.8	  688.6	 3771.0	...
1385478	  751.8	  688.8	 3767.0	...
1385479	  751.4	  689.0	 3766.0	...
1385480	  750.9	  689.1	 3765.0	...
1385481	  750.7	  689.2	 3764.0	...
1385482	  750.5	  689.1	 3762.0	...
1385483	  750.5	  689.1	 3761.0	...
1385484	  750.8	  689.4	 3760.0	...
1385485	  750.9	  690.2	 3760.0	...
1385486	  751.0	  691.0	 3761.0	...
1385487	  751.0	  691.5	 3757.0	...
1385488	  751.0	  691.6	 3751.0	...
1385489	  751.0	  692.0	 3747.0	...
1385490	  751.0	  692.3	 3747.0	...
1385491	  751.0	  692.6	 3747.0	...
1385492	  751.1	  692.5	 3745.0	...
1385493	  751.1	  692.4	 3742.0	...
1385494	  751.2	  692.3	 3739.0	...
1385495	  751.0	  691.8	 3737.0	...
1385496	  750.8	  691.3	 3737.0	...
1385497	  750.7	  690.8	 3738.0	...
1385498	  750.9	  690.7	 3736.0	...
1385499	  751.3	  690.4	 3733.0	...
1385500	  751.5	  690.2	 3731.0	...
1385501	  751.8	  690.8	 3731.0	...
1385502	  751.9	  691.6	 3730.0	...
1385503	  751.9	  692.4	 3728.0	...
1385504	  751.9	  692.1	 3727.0	...
1385505	  751.9	  691.8	 3725.0	...
1385506	  751.9	  692.1	 3723.0	...
1385507	  752.0	  692.6	 3722.0	...
1385508	  752.1	  692.9	 3722.0	...
1385509	  752.4	  692.5	 3722.0	...
1385510	  752.6	  692.3	 3722.0	...
1385511	  752.8	  692.5	 3722.0	...
1385512	  752.8	  692.8	 3723.0	...
1385513	  752.8	  692.9	 3724.0	...
1385514	  752.8	  692.9	 3722.0	...
1385515	  752.7	  693.0	 3719.0	...
1385516	  752.5	  693.2	 3718.0	...
1385517	  752.4	  694.1	 3720.0	...
1385518	  752.5	  694.9	 3721.0	...
1385519	  752.5	  695.8	 3720.0	...
1385520	  752.5	  695.8	 3719.0	...
1385521	  752.6	  694.8	 3718.0	...
1385522	  752.6	  693.7	 3718.0	...
1385523	  752.7	  693.3	 3719.0	...
1385524	  752.8	  693.9	 3718.0	...
1385525	  752.9	  694.6	 3716.0	...
1385526	  752.9	  693.9	 3714.0	...
1385527	  753.1	  693.1	 3713.0	...
1385528	  753.3	  693.3	 3711.0	...
1385529	  753.6	  694.1	 3708.0	...
1385530	  753.6	  694.7	 3706.0	...
1385531	  753.6	  694.4	 3704.0	...
1385532	  753.3	  694.3	 3703.0	...
1385533	  753.0	  694.5	 3701.0	...
1385534	  752.5	  694.6	 3701.0	...
1385535	  752.4	  694.3	 3699.0	...
1385536	  752.2	  694.2	 3697.0	...
1385537	  752.2	  694.1	 3696.0	...
1385538	  752.2	  694.3	 3696.0	...
1385539	  752.5	  694.4	 3695.0	...
1385540	  752.8	  694.4	 3695.0	...
1385541	  753.1	  694.3	 3694.0	...
1385542	  753.1	  694.3	 3693.0	...
1385543	  753.2	  694.4	 3693.0	...
1385544	  753.4	  694.5	 3693.0	...
1385545	  753.6	  695.1	 3693.0	...
1385546	  753.5	  695.7	 3694.0	...
1385547	  753.4	  696.4	 3694.0	...
1385548	  753.3	  696.8	 3695.0	...
1385549	  753.3	  696.9	 3697.0	...
1385550	  753.2	  696.9	 3699.0	...
1385551	  752.9	  696.6	 3701.0	...
1385552	  752.7	  696.8	 3701.0	...
1385553	  752.5	  697.3	 3702.0	...
1385554	  752.4	  697.8	 3702.0	...
1385555	  752.3	  698.0	 3701.0	...
1385556	  752.3	  698.1	 3699.0	...
1385557	  752.3	  698.1	 3698.0	...
1385558	  751.9	  698.1	 3697.0	...
1385559	  751.6	  697.9	 3697.0	...
1385560	  751.3	  697.8	 3696.0	...
1385561	  751.3	  697.6	 3694.0	...
1385562	  751.3	  697.7	 3693.0	...
1385563	  751.2	  697.9	 3693.0	...
1385564	  751.5	  697.9	 3693.0	...
1385565	  751.8	  697.7	 3694.0	...
1385566	  752.2	  697.6	 3694.0	...
1385567	  751.9	  697.7	 3695.0	...
1385568	  751.7	  697.8	 3696.0	...
1385569	  752.1	  697.9	 3696.0	...
1385570	  752.7	  698.0	 3696.0	...
1385571	  753.3	  698.2	 3694.0	...
1385572	  753.4	  698.5	 3692.0	...
1385573	  753.5	  698.7	 3691.0	...
1385574	  753.4	  698.8	 3690.0	...
1385575	  753.2	  698.7	 3689.0	...
1385576	  752.8	  698.5	 3688.0	...
1385577	  752.5	  698.2	 3687.0	...
1385578	  752.4	  698.0	 3686.0	...
1385579	  752.5	  697.9	 3683.0	...
1385580	  752.7	  697.9	 3681.0	...
1385581	  752.9	  697.9	 3680.0	...
1385582	  753.0	  698.0	 3681.0	...
1385583	  752.8	  697.9	 3683.0	...
1385584	  752.7	  697.8	 3686.0	...
1385585	  752.6	  697.8	 3687.0	...
1385586	  752.4	  697.7	 3687.0	...
1385587	  752.1	  697.7	 3684.0	...
1385588	  751.8	  697.6	 3680.0	...
1385589	  751.7	  697.6	 3676.0	...
1385590	  751.9	  697.9	 3675.0	...
1385591	  752.0	  698.2	 3674.0	...
1385592	  752.0	  698.4	 3674.0	...
1385593	  752.2	  698.2	 3675.0	...
1385594	  752.3	  697.8	 3676.0	...
1385595	  752.1	  697.7	 3676.0	...
1385596	  751.7	  697.7	 3676.0	...
1385597	  751.5	  698.2	 3674.0	...
1385598	  751.6	  698.6	 3673.0	...
1385599	  751.6	  698.8	 3674.0	...
1385600	  751.5	  698.6	 3676.0	...
1385601	  751.4	  698.4	 3677.0	...
1385602	  751.3	  698.1	 3677.0	...
1385603	  751.3	  698.0	 3677.0	...
1385604	  751.3	  697.8	 3675.0	...
1385605	  751.4	  697.9	 3673.0	...
1385606	  751.4	  697.9	 3674.0	...
1385607	  751.5	  698.3	 3676.0	...
1385608	  751.6	  698.4	 3678.0	...
1385609	  751.9	  698.6	 3678.0	...
1385610	  752.1	  698.6	 3678.0	...
1385611	  752.2	  698.7	 3679.0	...
1385612	  752.1	  698.8	 3680.0	...
1385613	  752.1	  699.1	 3680.0	...
1385614	  752.3	  699.2	 3681.0	...
1385615	  752.4	  699.4	 3681.0	...
1385616	  752.5	  699.3	 3681.0	...
1385617	  752.2	  699.3	 3679.0	...
1385618	  751.9	  699.4	 3676.0	...
1385619	  751.7	  699.0	 3675.0	...
1385620	  751.8	  698.6	 3674.0	...
1385621	  751.7	  698.8	 3676.0	...
1385622	  751.7	  699.8	 3677.0	...
1385623	  751.7	  700.9	 3678.0	...
1385624	  751.9	  700.8	 3679.0	...
1385625	  751.9	  700.3	 3677.0	...
1385626	  751.8	  699.8	 3675.0	...
1385627	  751.8	  699.9	 3673.0	...
1385628	  751.7	  699.9	 3674.0	...
1385629	  751.9	  699.9	 3674.0	...
1385630	  752.1	  699.9	 3674.0	...
1385631	  752.3	  699.9	 3672.0	...
1385632	  752.3	  699.4	 3670.0	...
1385633	  752.3	  698.9	 3666.0	...
1385634	  752.4	  698.3	 3663.0	...
1385635	  752.3	  698.0	 3665.0	...
1385636	  752.1	  697.7	 3669.0	...
1385637	  751.9	  697.6	 3671.0	...
1385638	  751.9	  697.8	 3668.0	...
1385639	  751.8	  697.9	 3666.0	...
1385640	  751.6	  697.9	 3666.0	...
1385641	  751.3	  698.1	 3669.0	...
1385642	  751.2	  698.3	 3672.0	...
1385643	  751.0	  698.6	 3674.0	...
1385644	  751.0	  698.8	 3673.0	...
1385645	  751.1	  699.0	 3673.0	...
1385646	  751.4	  699.0	 3673.0	...
1385647	  751.6	  698.9	 3673.0	...
1385648	  751.8	  698.7	 3673.0	...
1385649	  751.9	  698.4	 3672.0	...
1385650	  752.0	  698.2	 3670.0	...
1385651	  752.2	  698.1	 3670.0	...
1385652	  752.5	  698.1	 3671.0	...
1385653	  752.1	  698.3	 3671.0	...
1385654	  751.4	  698.7	 3670.0	...
1385655	  750.8	  699.2	 3667.0	...
1385656	  750.8	  699.7	 3666.0	...
1385657	  750.7	  700.1	 3665.0	...
1385658	  750.6	  700.1	 3664.0	...
1385659	  750.7	  699.9	 3664.0	...
1385660	  750.8	  699.7	 3664.0	...
1385661	  750.9	  699.8	 3664.0	...
1385662	  751.0	  699.9	 3665.0	...
1385663	  751.2	  700.0	 3665.0	...
1385664	  751.4	  700.3	 3666.0	...
1385665	  751.7	  700.5	 3666.0	...
1385666	  751.9	  700.3	 3667.0	...
1385667	  751.8	  700.1	 3667.0	...
1385668	  751.5	  699.8	 3668.0	...
1385669	  751.3	  700.3	 3669.0	...
1385670	  751.3	  700.8	 3668.0	...
1385671	  751.3	  701.3	 3668.0	...
1385672	  751.3	  701.2	 3667.0	...
1385673	  751.4	  700.9	 3666.0	...
1385674	  751.5	  700.6	 3664.0	...
MSG	1385675 0000 _ Number Off
1385675	  751.5	  700.5	 3663.0	...
1385676	  751.4	  700.5	 3663.0	...
1385677	  751.3	  700.6	 3662.0	...
1385678	  751.1	  700.9	 3660.0	...
1385679	  751.1	  701.4	 3660.0	...
1385680	  751.7	  701.6	 3659.0	...
1385681	  752.4	  701.7	 3659.0	...
1385682	  753.0	  701.5	 3660.0	...
1385683	  752.4	  701.5	 3663.0	...
1385684	  752.1	  702.0	 3667.0	...
1385685	  751.9	  702.3	 3669.0	...
1385686	  752.2	  702.6	 3669.0	...
1385687	  752.2	  702.5	 3670.0	...
1385688	  752.1	  702.5	 3670.0	...
1385689	  751.9	  702.4	 3669.0	...
1385690	  751.9	  702.2	 3667.0	...
1385691	  752.0	  701.9	 3666.0	...
1385692	  752.2	  701.3	 3665.0	...
1385693	  752.0	  700.9	 3667.0	...
1385694	  751.7	  700.8	 3670.0	...
1385695	  751.3	  701.2	 3671.0	...
1385696	  751.2	  702.1	 3669.0	...
1385697	  751.0	  702.9	 3670.0	...
1385698	  751.1	  703.4	 3674.0	...
1385699	  751.4	  703.1	 3677.0	...
1385700	  751.9	  702.8	 3677.0	...
1385701	  752.3	  702.5	 3675.0	...
1385702	  752.0	  702.2	 3674.0	...
1385703	  751.5	  701.9	 3672.0	...
1385704	  751.3	  701.6	 3673.0	...
1385705	  751.6	  701.4	 3673.0	...
1385706	  752.2	  701.5	 3674.0	...
1385707	  752.4	  701.9	 3674.0	...
1385708	  752.2	  702.2	 3674.0	...
1385709	  751.8	  702.2	 3673.0	...
1385710	  751.4	  702.1	 3672.0	...
1385711	  751.5	  702.0	 3670.0	...
1385712	  751.5	  702.0	 3669.0	...
1385713	  751.5	  701.9	 3668.0	...
1385714	  751.4	  701.7	 3670.0	...
1385715	  751.2	  701.6	 3674.0	...
1385716	  751.1	  701.7	 3677.0	...
1385717	  751.0	  701.9	 3679.0	...
1385718	  750.9	  702.2	 3679.0	...
1385719	  751.0	  702.5	 3679.0	...
1385720	  750.9	  702.9	 3679.0	...
1385721	  750.7	  703.4	 3680.0	...
1385722	  750.3	  703.6	 3680.0	...
1385723	  750.2	  703.7	 3681.0	...
1385724	  750.1	  703.2	 3682.0	...
1385725	  750.3	  702.8	 3683.0	...
1385726	  750.4	  702.1	 3683.0	...
1385727	  750.4	  702.1	 3685.0	...
1385728	  750.4	  702.0	 3686.0	...
1385729	  750.2	  701.9	 3687.0	...
1385730	  750.1	  701.6	 3685.0	...
1385731	  750.0	  701.4	 3684.0	...
1385732	  750.0	  701.5	 3684.0	...
1385733	  750.1	  701.6	 3685.0	...
1385734	  750.1	  702.3	 3687.0	...
1385735	  750.2	  703.0	 3689.0	...
1385736	  750.1	  703.0	 3691.0	...
1385737	  750.2	  702.3	 3693.0	...
1385738	  750.3	  701.8	 3693.0	...
1385739	  750.5	  701.9	 3693.0	...
1385740	  750.5	  702.0	 3694.0	...
1385741	  750.6	  701.9	 3695.0	...
1385742	  750.6	  701.8	 3696.0	...
1385743	  750.7	  702.0	 3697.0	...
1385744	  750.6	  702.4	 3697.0	...
1385745	  750.6	  702.3	 3699.0	...
1385746	  750.6	  702.0	 3700.0	...
1385747	  750.3	  701.8	 3698.0	...
1385748	  750.0	  702.0	 3695.0	...
1385749	  749.8	  702.1	 3691.0	...
1385750	  749.6	  702.3	 3692.0	...
1385751	  749.3	  702.5	 3695.0	...
1385752	  749.1	  702.8	 3697.0	...
1385753	  749.2	  702.9	 3698.0	...
1385754	  749.6	  703.1	 3697.0	...
1385755	  750.0	  703.4	 3696.0	...
1385756	  750.2	  703.0	 3697.0	...
1385757	  750.1	  702.4	 3700.0	...
1385758	  750.1	  701.8	 3701.0	...
1385759	  750.1	  701.8	 3700.0	...
1385760	  750.1	  701.8	 3700.0	...
1385761	  749.9	  701.9	 3701.0	...
1385762	  749.6	  702.0	 3700.0	...
1385763	  749.3	  702.5	 3699.0	...
1385764	  749.5	  702.8	 3698.0	...
1385765	  749.9	  703.1	 3698.0	...
1385766	  750.1	  703.1	 3699.0	...
1385767	  750.0	  703.1	 3700.0	...
1385768	  749.9	  703.2	 3702.0	...
1385769	  749.8	  703.3	 3704.0	...
1385770	  749.6	  702.8	 3706.0	...
1385771	  749.4	  702.3	 3707.0	...
1385772	  749.2	  701.4	 3705.0	...
1385773	  748.9	  701.1	 3703.0	...
1385774	  748.7	  701.3	 3702.0	...
1385775	  748.5	  701.8	 3703.0	...
1385776	  748.5	  702.6	 3705.0	...
1385777	  748.5	  702.8	 3706.0	...
1385778	  748.5	  702.7	 3707.0	...
1385779	  748.5	  702.4	 3708.0	...
1385780	  748.5	  702.2	 3708.0	...
1385781	  748.5	  702.1	 3707.0	...
1385782	  748.5	  702.1	 3707.0	...
1385783	  748.6	  702.0	 3706.0	...
1385784	  748.7	  701.9	 3705.0	...
1385785	  748.7	  701.8	 3705.0	...
1385786	  748.6	  702.0	 3705.0	...
1385787	  748.5	  702.3	 3707.0	...
1385788	  748.5	  702.6	 3708.0	...
1385789	  748.5	  702.6	 3709.0	...
1385790	  748.6	  702.6	 3711.0	...
1385791	  748.8	  702.5	 3713.0	...
1385792	  748.9	  701.7	 3715.0	...
1385793	  748.8	  700.9	 3716.0	...
1385794	  748.4	  700.2	 3717.0	...
1385795	  748.2	  700.3	 3716.0	...
1385796	  748.0	  700.3	 3713.0	...
1385797	  747.9	  700.2	 3712.0	...
1385798	  747.8	  700.2	 3713.0	...
1385799	  747.9	  700.2	 3714.0	...
1385800	  748.0	  700.6	 3714.0	...
1385801	  748.0	  701.0	 3715.0	...
1385802	  748.2	  701.2	 3715.0	...
1385803	  748.5	  700.7	 3716.0	...
1385804	  748.9	  700.2	 3717.0	...
1385805	  749.0	  700.5	 3717.0	...
1385806	  748.9	  701.0	 3718.0	...
1385807	  748.9	  701.4	 3718.0	...
1385808	  748.8	  701.3	 3718.0	...
1385809	  748.7	  700.9	 3718.0	...
1385810	  748.5	  700.6	 3720.0	...
1385811	  748.3	  700.4	 3722.0	...
1385812	  748.4	  700.2	 3724.0	...
1385813	  748.4	  699.8	 3724.0	...
1385814	  748.5	  699.5	 3725.0	...
1385815	  748.5	  699.1	 3725.0	...
1385816	  748.5	  698.9	 3725.0	...
1385817	  748.3	  698.6	 3726.0	...
1385818	  748.1	  698.5	 3728.0	...
1385819	  748.1	  698.9	 3729.0	...
1385820	  748.4	  699.4	 3728.0	...
1385821	  748.7	  700.0	 3729.0	...
1385822	  748.4	  700.1	 3731.0	...
1385823	  747.7	  700.3	 3734.0	...
1385824	  747.0	  700.5	 3734.0	...
1385825	  746.9	  701.0	 3731.0	...
1385826	  746.8	  701.4	 3729.0	...
1385827	  746.8	  701.9	 3728.0	...
1385828	  746.8	  702.1	 3728.0	...
1385829	  746.9	  702.0	 3729.0	...
1385830	  746.9	  701.8	 3729.0	...
1385831	  746.8	  701.9	 3728.0	...
1385832	  746.8	  702.2	 3730.0	...
1385833	  746.8	  702.0	 3733.0	...
1385834	  746.7	  701.6	 3736.0	...
1385835	  746.6	  700.9	 3737.0	...
1385836	  746.5	  700.7	 3739.0	...
1385837	  746.3	  700.6	 3740.0	...
1385838	  746.7	  700.7	 3739.0	...
1385839	  747.2	  700.4	 3739.0	...
1385840	  747.0	  700.1	 3738.0	...
1385841	  746.4	  700.0	 3739.0	...
1385842	  745.6	  700.5	 3741.0	...
1385843	  745.5	  700.9	 3743.0	...
1385844	  745.7	  701.3	 3744.0	...
1385845	  746.1	  701.5	 3744.0	...
1385846	  746.4	  701.8	 3743.0	...
1385847	  746.4	  701.3	 3743.0	...
1385848	  746.3	  700.5	 3743.0	...
1385849	  746.6	  699.8	 3743.0	...
1385850	  747.0	  699.8	 3746.0	...
1385851	  746.9	  700.1	 3749.0	...
1385852	  746.6	  700.7	 3751.0	...
1385853	  746.1	  701.2	 3750.0	...
1385854	  745.9	  701.1	 3753.0	...
1385855	  745.7	  700.3	 3757.0	...
1385856	  745.5	  699.5	 3762.0	...
1385857	  745.4	  699.5	 3760.0	...
1385858	  745.2	  699.7	 3758.0	...
1385859	  745.1	  699.9	 3755.0	...
1385860	  745.2	  700.0	 3754.0	...
1385861	  745.2	  700.3	 3754.0	...
1385862	  745.2	  700.7	 3755.0	...
1385863	  745.7	  700.8	 3757.0	...
1385864	  746.2	  700.7	 3760.0	...
1385865	  746.6	  700.5	 3760.0	...
1385866	  746.4	  700.4	 3760.0	...
1385867	  746.1	  700.5	 3759.0	...
1385868	  745.9	  700.4	 3759.0	...
1385869	  745.8	  700.4	 3758.0	...
1385870	  745.8	  700.4	 3758.0	...
1385871	  745.5	  700.5	 3758.0	...
1385872	  745.2	  700.7	 3759.0	...
1385873	  745.0	  700.9	 3761.0	...
1385874	  745.1	  700.8	 3763.0	...
1385875	  745.2	  700.5	 3764.0	...
1385876	  745.2	  700.4	 3765.0	...
1385877	  745.1	  700.6	 3764.0	...
1385878	  745.1	  700.3	 3763.0	...
1385879	  745.0	  699.9	 3764.0	...
1385880	  745.0	  699.4	 3765.0	...
1385881	  745.1	  699.6	 3767.0	...
1385882	  745.1	  699.8	 3767.0	...
1385883	  745.2	  700.1	 3767.0	...
1385884	  745.5	  700.1	 3766.0	...
1385885	  745.8	  700.0	 3766.0	...
1385886	  746.0	  700.2	 3767.0	...
1385887	  745.9	  700.4	 3767.0	...
1385888	  745.8	  700.7	 3766.0	...
MSG	1385889 0000 _ Number On
1385889	  745.7	  700.8	 3765.0	...
1385890	  745.2	  700.6	 3765.0	...
1385891	  744.8	  700.3	 3765.0	...
1385892	  744.7	  699.8	 3766.0	...
1385893	  745.1	  699.6	 3769.0	...
1385894	  745.4	  699.1	 3771.0	...
1385895	  745.3	  698.7	 3774.0	...
1385896	  745.3	  698.4	 3774.0	...
1385897	  745.3	  698.4	 3775.0	...
1385898	  745.3	  698.4	 3775.0	...
1385899	  745.3	  698.5	 3776.0	...
1385900	  745.3	  699.0	 3776.0	...
1385901	  745.0	  699.3	 3776.0	...
1385902	  744.7	  699.6	 3775.0	...
1385903	  744.3	  699.6	 3774.0	...
1385904	  744.4	  699.7	 3774.0	...
1385905	  744.3	  699.9	 3773.0	...
1385906	  744.2	  699.9	 3772.0	...
1385907	  744.0	  699.6	 3772.0	...
1385908	  743.7	  699.4	 3773.0	...
1385909	  743.5	  699.3	 3775.0	...
1385910	  743.5	  699.3	 3777.0	...
1385911	  743.4	  699.2	 3779.0	...
1385912	  743.3	  699.1	 3779.0	...
1385913	  743.6	  698.9	 3779.0	...
1385914	  744.1	  698.9	 3778.0	...
1385915	  744.5	  698.8	 3777.0	...
1385916	  744.6	  698.9	 3778.0	...
1385917	  744.7	  698.9	 3781.0	...
1385918	  744.7	  698.9	 3782.0	...
1385919	  744.6	  698.9	 3782.0	...
1385920	  744.1	  698.8	 3781.0	...
1385921	  743.5	  698.3	 3780.0	...
1385922	  742.9	  697.8	 3780.0	...
1385923	  742.8	  697.5	 3779.0	...
1385924	  742.6	  697.8	 3778.0	...
1385925	  742.5	  698.4	 3777.0	...
1385926	  743.0	  699.0	 3777.0	...
1385927	  743.7	  699.6	 3777.0	...
1385928	  744.3	  699.8	 3779.0	...
1385929	  744.3	  699.8	 3781.0	...
1385930	  744.3	  699.2	 3783.0	...
1385931	  744.2	  698.6	 3784.0	...
1385932	  744.2	  697.8	 3784.0	...
1385933	  744.2	  697.5	 3784.0	...
1385934	  744.3	  697.3	 3784.0	...
1385935	  744.5	  697.3	 3784.0	...
1385936	  744.1	  697.6	 3784.0	...
1385937	  743.5	  697.8	 3786.0	...
1385938	  743.0	  698.0	 3787.0	...
1385939	  743.1	  698.0	 3787.0	...
1385940	  743.2	  698.0	 3785.0	...
1385941	  743.2	  698.1	 3786.0	...
1385942	  743.3	  698.1	 3787.0	...
1385943	  743.2	  698.1	 3790.0	...
1385944	  743.3	  698.2	 3792.0	...
1385945	  743.2	  698.6	 3795.0	...
1385946	  743.0	  699.0	 3796.0	...
1385947	  742.8	  698.5	 3798.0	...
1385948	  742.9	  697.7	 3799.0	...
1385949	  743.1	  697.0	 3800.0	...
1385950	  743.3	  697.1	 3799.0	...
1385951	  743.3	  697.2	 3798.0	...
1385952	  743.2	  697.1	 3797.0	...
1385953	  742.7	  696.9	 3798.0	...
1385954	  742.1	  696.7	 3797.0	...
1385955	  741.7	  696.9	 3797.0	...
1385956	  741.9	  697.0	 3799.0	...
1385957	  742.0	  697.2	 3802.0	...
1385958	  742.0	  697.3	 3805.0	...
1385959	  742.0	  697.4	 3806.0	...
1385960	  742.1	  697.4	 3806.0	...
1385961	  742.3	  697.4	 3806.0	...
1385962	  742.1	  697.4	 3806.0	...
1385963	  742.0	  697.5	 3805.0	...
1385964	  742.0	  697.7	 3805.0	...
1385965	  742.1	  697.8	 3806.0	...
1385966	  742.1	  697.8	 3806.0	...
1385967	  741.7	  697.9	 3806.0	...
1385968	  741.7	  697.8	 3806.0	...
1385969	  741.6	  697.8	 3806.0	...
1385970	  741.9	  697.7	 3807.0	...
1385971	  741.5	  697.7	 3809.0	...
1385972	  741.2	  697.9	 3812.0	...
1385973	  741.2	  697.9	 3814.0	...
1385974	  741.6	  697.9	 3814.0	...
1385975	  742.0	  697.8	 3814.0	...
1385976	  742.0	  697.6	 3814.0	...
1385977	  741.7	  697.3	 3813.0	...
1385978	  741.5	  697.1	 3813.0	...
1385979	  741.1	  696.6	 3817.0	...
1385980	  741.0	  696.0	 3820.0	...
1385981	  740.9	  695.6	 3822.0	...
1385982	  740.9	  696.0	 3821.0	...
1385983	  740.8	  696.3	 3820.0	...
1385984	  740.7	  696.3	 3820.0	...
1385985	  740.7	  695.8	 3820.0	...
1385986	  740.9	  695.2	 3820.0	...
1385987	  741.0	  695.7	 3819.0	...
1385988	  741.1	  696.4	 3819.0	...
1385989	  741.1	  697.0	 3820.0	...
1385990	  741.1	  696.9	 3823.0	...
1385991	  741.1	  696.3	 3826.0	...
1385992	  741.1	  695.6	 3824.0	...
1385993	  741.1	  694.9	 3820.0	...
1385994	  741.1	  694.8	 3820.0	...
1385995	  741.3	  694.7	 3822.0	...
1385996	  741.4	  694.6	 3824.0	...
1385997	  740.8	  694.4	 3825.0	...
1385998	  740.0	  694.2	 3826.0	...
1385999	  739.7	  694.6	 3828.0	...
1386000	  740.1	  695.2	 3830.0	...
1386001	  740.7	  695.9	 3831.0	...
1386002	  740.9	  696.0	 3832.0	...
1386003	  741.0	  696.2	 3832.0	...
1386004	  740.9	  696.1	 3833.0	...
1386005	  740.9	  696.1	 3833.0	...
1386006	  740.9	  696.0	 3832.0	...
1386007	  740.9	  695.1	 3830.0	...
1386008	  740.8	  694.2	 3828.0	...
1386009	  740.7	  693.3	 3828.0	...
1386010	  740.7	  693.5	 3828.0	...
1386011	  740.8	  693.7	 3828.0	...
1386012	  740.8	  694.0	 3827.0	...
1386013	  740.8	  694.1	 3827.0	...
1386014	  740.6	  693.5	 3829.0	...
1386015	  740.4	  692.9	 3831.0	...
1386016	  740.7	  692.2	 3832.0	...
1386017	  741.2	  692.1	 3832.0	...
1386018	  741.7	  691.9	 3829.0	...
1386019	  741.7	  691.8	 3827.0	...
1386020	  741.8	  691.9	 3824.0	...
1386021	  741.6	  692.0	 3827.0	...
1386022	  741.2	  692.2	 3830.0	...
1386023	  740.8	  692.2	 3832.0	...
1386024	  740.6	  692.2	 3833.0	...
1386025	  740.6	  692.2	 3833.0	...
1386026	  740.7	  692.5	 3834.0	...
1386027	  740.7	  692.8	 3834.0	...
1386028	  740.4	  692.9	 3832.0	...
1386029	  740.0	  692.4	 3830.0	...
1386030	  740.0	  691.3	 3829.0	...
1386031	  740.3	  690.6	 3830.0	...
1386032	  740.6	  690.2	 3833.0	...
1386033	  740.6	  690.1	 3835.0	...
1386034	  741.0	  689.8	 3837.0	...
1386035	  741.4	  689.5	 3840.0	...
1386036	  741.7	  689.5	 3843.0	...
1386037	  741.6	  689.5	 3845.0	...
1386038	  741.1	  689.8	 3843.0	...
1386039	  740.7	  690.2	 3841.0	...
1386040	  740.4	  690.7	 3840.0	...
1386041	  740.4	  690.9	 3840.0	...
1386042	  740.1	  691.0	 3841.0	...
1386043	  739.8	  690.9	 3841.0	...
1386044	  739.4	  690.7	 3840.0	...
1386045	  739.3	  690.9	 3844.0	...
1386046	  739.2	  691.4	 3847.0	...
1386047	  739.1	  691.0	 3851.0	...
1386048	  739.1	  690.2	 3850.0	...
1386049	  739.2	  689.5	 3849.0	...
1386050	  739.2	  689.5	 3847.0	...
1386051	  739.1	  689.5	 3847.0	...
1386052	  739.0	  689.6	 3847.0	...
1386053	  738.9	  689.3	 3846.0	...
1386054	  738.7	  688.9	 3846.0	...
1386055	  738.8	  688.4	 3847.0	...
1386056	  738.9	  688.2	 3848.0	...
1386057	  739.1	  688.0	 3849.0	...
1386058	  739.0	  687.9	 3852.0	...
1386059	  738.9	  687.8	 3855.0	...
1386060	  739.0	  687.7	 3860.0	...
1386061	  738.6	  688.0	 3862.0	...
1386062	  738.2	  688.7	 3863.0	...
1386063	  737.9	  689.6	 3863.0	...
1386064	  738.0	  690.1	 3862.0	...
1386065	  738.1	  690.2	 3860.0	...
1386066	  738.3	  690.1	 3858.0	...
1386067	  738.4	  690.1	 3858.0	...
1386068	  738.2	  689.9	 3858.0	...
1386069	  737.9	  689.6	 3858.0	...
1386070	  737.6	  689.4	 3859.0	...
1386071	  737.6	  689.5	 3862.0	...
1386072	  737.6	  689.3	 3864.0	...
1386073	  737.6	  689.2	 3866.0	...
1386074	  737.7	  689.2	 3865.0	...
1386075	  737.8	  689.2	 3865.0	...
1386076	  737.8	  688.9	 3864.0	...
1386077	  737.8	  688.7	 3863.0	...
1386078	  737.9	  688.8	 3863.0	...
1386079	  738.0	  689.1	 3864.0	...
1386080	  738.0	  689.2	 3864.0	...
1386081	  738.1	  689.4	 3864.0	...
1386082	  738.1	  689.5	 3864.0	...
1386083	  738.3	  689.3	 3864.0	...
1386084	  738.4	  688.9	 3865.0	...
1386085	  738.7	  688.4	 3864.0	...
1386086	  738.7	  688.5	 3864.0	...
1386087	  738.7	  688.7	 3866.0	...
1386088	  738.3	  688.7	 3870.0	...
1386089	  737.9	  688.5	 3873.0	...
1386090	  737.5	  688.3	 3874.0	...
1386091	  737.7	  688.4	 3874.0	...
1386092	  737.8	  688.5	 3874.0	...
1386093	  737.9	  688.4	 3874.0	...
1386094	  737.8	  688.1	 3874.0	...
1386095	  737.7	  687.8	 3874.0	...
1386096	  737.7	  688.0	 3875.0	...
1386097	  737.8	  688.1	 3875.0	...
1386098	  737.8	  688.1	 3877.0	...
1386099	  737.7	  687.8	 3878.0	...
1386100	  737.7	  687.6	 3879.0	...
1386101	  737.7	  687.3	 3879.0	...
1386102	  737.7	  687.0	 3881.0	...
1386103	  737.7	  686.8	 3882.0	...
1386104	  737.7	  687.3	 3882.0	...
1386105	  737.8	  688.0	 3881.0	...
1386106	  737.9	  688.8	 3881.0	...
1386107	  737.9	  688.9	 3881.0	...
1386108	  737.9	  688.4	 3881.0	...
1386109	  737.8	  687.7	 3879.0	...
1386110	  737.8	  687.4	 3877.0	...
1386111	  737.7	  687.8	 3877.0	...
1386112	  737.6	  687.8	 3877.0	...
1386113	  737.4	  687.5	 3877.0	...
1386114	  737.1	  687.2	 3876.0	...
1386115	  736.5	  687.1	 3875.0	...
1386116	  736.1	  687.3	 3873.0	...
1386117	  736.2	  687.4	 3873.0	...
1386118	  736.6	  687.3	 3873.0	...
1386119	  737.2	  687.2	 3873.0	...
1386120	  737.6	  687.1	 3874.0	...
1386121	  738.0	  686.6	 3875.0	...
1386122	  737.5	  686.0	 3877.0	...
1386123	  736.8	  685.5	 3879.0	...
1386124	  736.0	  685.7	 3880.0	...
1386125	  735.9	  686.0	 3880.0	...
1386126	  736.6	  686.8	 3879.0	...
1386127	  737.3	  687.6	 3878.0	...
1386128	  738.0	  688.4	 3877.0	...
1386129	  738.0	  688.5	 3876.0	...
1386130	  738.0	  688.5	 3875.0	...
1386131	  737.8	  688.4	 3873.0	...
1386132	  737.5	  687.9	 3872.0	...
1386133	  737.2	  687.2	 3872.0	...
1386134	  737.1	  686.5	 3873.0	...
1386135	  737.1	  686.2	 3874.0	...
1386136	  737.1	  686.2	 3877.0	...
1386137	  737.1	  686.2	 3879.0	...
1386138	  737.0	  686.3	 3880.0	...
1386139	  737.1	  686.0	 3880.0	...
1386140	  737.1	  685.8	 3880.0	...
1386141	  737.2	  686.2	 3878.0	...
1386142	  737.2	  687.0	 3876.0	...
1386143	  737.3	  687.9	 3876.0	...
1386144	  737.3	  688.0	 3878.0	...
1386145	  737.3	  687.7	 3881.0	...
1386146	  737.1	  687.1	 3881.0	...
1386147	  737.0	  686.2	 3881.0	...
1386148	  736.8	  685.8	 3880.0	...
1386149	  737.0	  685.6	 3880.0	...
1386150	  737.2	  685.9	 3880.0	...
1386151	  737.1	  686.4	 3881.0	...
1386152	  736.8	  686.6	 3881.0	...
1386153	  736.7	  686.5	 3881.0	...
1386154	  736.9	  686.4	 3881.0	...
1386155	  737.1	  686.2	 3881.0	...
1386156	  737.2	  686.2	 3881.0	...
1386157	  737.2	  686.3	 3883.0	...
1386158	  737.2	  686.4	 3884.0	...
1386159	  737.2	  686.4	 3884.0	...
1386160	  737.1	  686.4	 3882.0	...
1386161	  737.0	  686.5	 3882.0	...
1386162	  736.9	  686.5	 3882.0	...
1386163	  736.8	  686.5	 3883.0	...
1386164	  736.8	  686.6	 3884.0	...
1386165	  736.7	  686.7	 3884.0	...
1386166	  736.4	  686.8	 3884.0	...
1386167	  736.2	  687.1	 3887.0	...
1386168	  736.0	  687.5	 3890.0	...
1386169	  735.9	  687.8	 3892.0	...
1386170	  736.3	  687.8	 3891.0	...
1386171	  736.8	  688.0	 3890.0	...
1386172	  736.8	  688.1	 3890.0	...
1386173	  736.3	  688.3	 3889.0	...
1386174	  735.8	  688.2	 3889.0	...
1386175	  735.6	  688.1	 3889.0	...
1386176	  735.3	  688.0	 3888.0	...
1386177	  735.3	  688.0	 3888.0	...
1386178	  735.6	  687.9	 3890.0	...
1386179	  735.9	  687.8	 3892.0	...
1386180	  735.9	  687.7	 3894.0	...
1386181	  736.1	  687.3	 3893.0	...
1386182	  736.4	  687.1	 3893.0	...
1386183	  736.7	  687.3	 3893.0	...
1386184	  736.7	  687.7	 3892.0	...
1386185	  736.6	  688.0	 3892.0	...
1386186	  736.3	  688.2	 3893.0	...
1386187	  736.0	  688.3	 3894.0	...
1386188	  735.8	  688.3	 3895.0	...
1386189	  735.7	  687.9	 3895.0	...
1386190	  735.7	  687.6	 3895.0	...
1386191	  735.7	  687.3	 3895.0	...
1386192	  736.0	  687.2	 3896.0	...
1386193	  736.4	  686.9	 3896.0	...
1386194	  736.9	  686.6	 3895.0	...
1386195	  737.0	  686.9	 3894.0	...
1386196	  737.1	  687.4	 3893.0	...
1386197	  737.3	  687.5	 3892.0	...
1386198	  737.5	  687.0	 3892.0	...
1386199	  737.6	  686.9	 3893.0	...
1386200	  737.2	  687.2	 3895.0	...
1386201	  736.8	  688.1	 3896.0	...
1386202	  736.6	  688.6	 3897.0	...
1386203	  736.6	  688.7	 3898.0	...
1386204	  736.2	  688.4	 3899.0	...
MSG	1386205 0000 _ Number Off
1386205	  735.8	  688.1	 3900.0	...
1386206	  735.4	  688.2	 3900.0	...
1386207	  735.4	  688.2	 3900.0	...
1386208	  735.7	  688.3	 3897.0	...
1386209	  735.9	  688.5	 3894.0	...
1386210	  736.1	  688.6	 3892.0	...
1386211	  736.3	  688.4	 3893.0	...
1386212	  736.6	  688.1	 3893.0	...
1386213	  737.0	  687.9	 3893.0	...
1386214	  737.1	  687.8	 3893.0	...
1386215	  737.1	  687.7	 3894.0	...
1386216	  737.0	  687.1	 3896.0	...
1386217	  737.4	  686.5	 3898.0	...
1386218	  737.7	  685.9	 3898.0	...
1386219	  737.8	  685.8	 3899.0	...
1386220	  737.4	  685.7	 3899.0	...
1386221	  737.0	  685.4	 3900.0	...
1386222	  736.9	  685.3	 3899.0	...
1386223	  737.0	  685.3	 3898.0	...
1386224	  737.0	  685.7	 3896.0	...
1386225	  737.0	  686.1	 3896.0	...
1386226	  736.8	  686.2	 3897.0	...
1386227	  736.9	  686.1	 3899.0	...
1386228	  737.1	  686.1	 3901.0	...
1386229	  737.2	  686.2	 3902.0	...
1386230	  737.0	  686.3	 3904.0	...
1386231	  736.7	  686.4	 3907.0	...
1386232	  736.7	  686.5	 3908.0	...
1386233	  737.0	  686.4	 3907.0	...
1386234	  737.3	  686.1	 3904.0	...
1386235	  737.4	  685.8	 3900.0	...
1386236	  737.5	  685.8	 3897.0	...
1386237	  737.6	  686.1	 3898.0	...
1386238	  737.4	  686.3	 3899.0	...
1386239	  737.3	  686.2	 3901.0	...
1386240	  737.1	  686.1	 3901.0	...
1386241	  737.0	  685.8	 3900.0	...
1386242	  736.9	  685.6	 3899.0	...
1386243	  736.9	  685.5	 3898.0	...
1386244	  737.2	  685.4	 3898.0	...
1386245	  737.6	  685.3	 3902.0	...
1386246	  737.9	  685.2	 3906.0	...
1386247	  737.9	  685.2	 3906.0	...
1386248	  737.8	  685.2	 3903.0	...
1386249	  737.7	  685.3	 3903.0	...
1386250	  737.7	  685.3	 3905.0	...
1386251	  737.9	  685.3	 3908.0	...
1386252	  738.0	  685.3	 3909.0	...
1386253	  738.2	  684.5	 3909.0	...
1386254	  738.2	  683.7	 3909.0	...
1386255	  738.3	  683.1	 3909.0	...
1386256	  738.4	  683.6	 3909.0	...
1386257	  738.5	  684.1	 3910.0	...
1386258	  738.6	  684.4	 3911.0	...
1386259	  738.7	  684.5	 3913.0	...
1386260	  738.8	  684.6	 3915.0	...
1386261	  738.9	  684.6	 3915.0	...
1386262	  739.0	  684.6	 3915.0	...
1386263	  738.6	  684.6	 3914.0	...
1386264	  738.3	  684.6	 3914.0	...
1386265	  738.0	  684.6	 3914.0	...
1386266	  738.1	  684.6	 3913.0	...
1386267	  738.1	  684.6	 3913.0	...
1386268	  738.1	  684.7	 3913.0	...
1386269	  738.0	  684.7	 3914.0	...
1386270	  738.0	  684.8	 3915.0	...
1386271	  738.0	  685.0	 3914.0	...
1386272	  738.0	  685.2	 3914.0	...
1386273	  738.0	  685.3	 3914.0	...
1386274	  738.0	  685.0	 3914.0	...
1386275	  737.9	  684.8	 3913.0	...
1386276	  737.8	  684.7	 3914.0	...
1386277	  737.9	  684.7	 3915.0	...
1386278	  738.2	  684.7	 3916.0	...
1386279	  738.5	  685.1	 3918.0	...
1386280	  738.2	  685.6	 3919.0	...
1386281	  737.8	  686.0	 3921.0	...
1386282	  737.8	  685.9	 3922.0	...
1386283	  738.2	  685.8	 3921.0	...
1386284	  738.6	  685.0	 3919.0	...
1386285	  738.7	  684.4	 3918.0	...
1386286	  738.7	  683.8	 3919.0	...
1386287	  738.5	  683.9	 3921.0	...
1386288	  738.6	  683.9	 3922.0	...
1386289	  738.8	  683.9	 3923.0	...
1386290	  739.1	  683.8	 3923.0	...
1386291	  739.2	  683.7	 3923.0	...
1386292	  739.1	  683.6	 3923.0	...
1386293	  739.1	  683.6	 3923.0	...
1386294	  739.0	  683.7	 3923.0	...
1386295	  739.1	  683.8	 3922.0	...
1386296	  739.2	  684.6	 3922.0	...
1386297	  739.3	  685.3	 3922.0	...
1386298	  739.2	  685.9	 3923.0	...
1386299	  739.0	  685.1	 3925.0	...
1386300	  738.8	  684.4	 3925.0	...
1386301	  738.7	  683.8	 3924.0	...
1386302	  738.7	  684.0	 3925.0	...
1386303	  738.7	  684.1	 3927.0	...
1386304	  738.7	  684.2	 3928.0	...
1386305	  738.6	  684.3	 3927.0	...
1386306	  738.6	  684.1	 3927.0	...
1386307	  738.7	  683.8	 3928.0	...
1386308	  738.6	  683.7	 3930.0	...
1386309	  738.5	  684.1	 3930.0	...
1386310	  738.5	  684.4	 3930.0	...
1386311	  738.7	  685.1	 3930.0	...
1386312	  739.0	  685.5	 3930.0	...
1386313	  739.2	  685.8	 3929.0	...
1386314	  739.2	  685.5	 3928.0	...
1386315	  739.2	  685.3	 3927.0	...
1386316	  739.2	  685.2	 3925.0	...
1386317	  739.2	  685.4	 3925.0	...
1386318	  739.2	  685.5	 3925.0	...
1386319	  739.2	  685.1	 3926.0	...
1386320	  739.1	  684.6	 3926.0	...
1386321	  739.0	  683.8	 3927.0	...
1386322	  738.9	  683.5	 3927.0	...
1386323	  738.8	  683.1	 3927.0	...
1386324	  738.7	  683.0	 3926.0	...
1386325	  738.6	  683.0	 3928.0	...
1386326	  738.6	  683.2	 3930.0	...
1386327	  738.7	  683.4	 3931.0	...
1386328	  738.7	  683.8	 3930.0	...
1386329	  738.6	  684.0	 3930.0	...
1386330	  738.5	  683.9	 3930.0	...
1386331	  738.5	  683.7	 3931.0	...
1386332	  738.5	  683.5	 3931.0	...
1386333	  738.7	  683.6	 3932.0	...
1386334	  739.2	  683.7	 3932.0	...
1386335	  739.7	  683.2	 3933.0	...
1386336	  739.7	  682.6	 3934.0	...
1386337	  739.4	  682.0	 3935.0	...
1386338	  739.1	  682.0	 3936.0	...
1386339	  739.2	  682.0	 3935.0	...
1386340	  739.1	  682.2	 3935.0	...
1386341	  739.0	  682.4	 3937.0	...
1386342	  739.0	  682.2	 3939.0	...
1386343	  738.9	  681.9	 3941.0	...
1386344	  738.9	  681.2	 3941.0	...
1386345	  738.9	  680.9	 3943.0	...
1386346	  738.9	  680.5	 3945.0	...
1386347	  739.1	  680.4	 3944.0	...
1386348	  739.3	  680.4	 3941.0	...
1386349	  739.5	  680.5	 3939.0	...
1386350	  739.7	  680.4	 3940.0	...
1386351	  739.8	  680.3	 3940.0	...
1386352	  739.5	  680.4	 3941.0	...
1386353	  738.9	  680.5	 3941.0	...
1386354	  738.4	  680.7	 3942.0	...
1386355	  738.5	  680.7	 3944.0	...
1386356	  738.6	  680.3	 3945.0	...
1386357	  738.7	  679.8	 3948.0	...
1386358	  738.7	  679.7	 3950.0	...
1386359	  738.7	  680.1	 3952.0	...
1386360	  738.8	  680.6	 3953.0	...
1386361	  738.8	  680.7	 3954.0	...
1386362	  738.7	  680.2	 3955.0	...
1386363	  738.6	  679.7	 3954.0	...
1386364	  738.6	  679.1	 3953.0	...
1386365	  738.8	  679.1	 3954.0	...
1386366	  738.9	  679.0	 3955.0	...
1386367	  739.1	  679.0	 3956.0	...
1386368	  739.4	  679.0	 3956.0	...
1386369	  739.7	  678.9	 3957.0	...
1386370	  739.8	  678.9	 3957.0	...
1386371	  739.6	  678.9	 3957.0	...
1386372	  739.4	  678.8	 3958.0	...
1386373	  739.2	  678.6	 3959.0	...
1386374	  739.2	  678.6	 3958.0	...
1386375	  739.2	  678.5	 3958.0	...
1386376	  739.2	  678.4	 3961.0	...
1386377	  739.1	  678.5	 3963.0	...
1386378	  738.9	  678.6	 3966.0	...
1386379	  738.6	  678.5	 3967.0	...
1386380	  738.6	  678.2	 3969.0	...
1386381	  738.7	  677.9	 3971.0	...
1386382	  738.9	  677.8	 3972.0	...
1386383	  739.0	  677.6	 3971.0	...
1386384	  739.1	  677.0	 3969.0	...
1386385	  739.1	  676.5	 3970.0	...
1386386	  739.0	  676.5	 3972.0	...
1386387	  739.0	  676.8	 3974.0	...
1386388	  738.9	  677.2	 3975.0	...
1386389	  738.9	  677.3	 3974.0	...
1386390	  738.9	  677.1	 3972.0	...
1386391	  739.2	  676.8	 3971.0	...
1386392	  739.4	  676.9	 3971.0	...
1386393	  739.5	  677.2	 3971.0	...
1386394	  739.6	  677.5	 3971.0	...
1386395	  739.5	  677.4	 3973.0	...
1386396	  739.5	  677.2	 3976.0	...
1386397	  739.6	  677.1	 3979.0	...
1386398	  739.8	  676.7	 3980.0	...
1386399	  739.9	  676.4	 3980.0	...
1386400	  739.7	  676.1	 3981.0	...
1386401	  739.5	  676.1	 3982.0	...
1386402	  739.4	  675.9	 3982.0	...
1386403	  739.7	  675.5	 3981.0	...
1386404	  740.0	  675.0	 3980.0	...
1386405	  740.4	  674.6	 3980.0	...
1386406	  740.5	  674.4	 3980.0	...
1386407	  740.5	  674.6	 3979.0	...
1386408	  740.4	  674.7	 3978.0	...
1386409	  740.4	  675.0	 3977.0	...
1386410	  740.5	  675.2	 3976.0	...
1386411	  740.5	  675.4	 3976.0	...
1386412	  740.6	  675.2	 3977.0	...
1386413	  740.7	  675.0	 3979.0	...
1386414	  740.8	  674.9	 3982.0	...
1386415	  740.8	  674.8	 3981.0	...
1386416	  740.8	  674.8	 3980.0	...
1386417	  740.9	  674.7	 3978.0	...
1386418	  740.8	  674.1	 3982.0	...
MSG	1386419 0000 _ Number On
1386419	  740.7	  673.5	 3986.0	...
1386420	  740.6	  672.8	 3990.0	...
1386421	  740.8	  672.6	 3990.0	...
1386422	  740.9	  672.8	 3990.0	...
1386423	  741.1	  673.2	 3991.0	...
1386424	  740.9	  673.9	 3992.0	...
1386425	  740.9	  674.3	 3991.0	...
1386426	  740.9	  674.5	 3989.0	...
1386427	  741.0	  674.6	 3987.0	...
1386428	  741.1	  674.7	 3988.0	...
1386429	  740.9	  674.9	 3988.0	...
1386430	  740.6	  675.1	 3989.0	...
1386431	  740.3	  674.6	 3992.0	...
1386432	  740.4	  674.0	 3995.0	...
1386433	  740.4	  673.6	 3998.0	...
1386434	  740.3	  673.8	 3998.0	...
1386435	  740.7	  673.9	 3998.0	...
1386436	  741.2	  673.8	 3998.0	...
1386437	  741.4	  673.6	 3999.0	...
1386438	  741.3	  673.5	 3999.0	...
1386439	  741.2	  673.5	 3999.0	...
1386440	  741.4	  673.6	 3998.0	...
1386441	  741.6	  674.0	 3998.0	...
1386442	  741.5	  674.4	 3998.0	...
1386443	  741.1	  674.3	 3998.0	...
1386444	  740.8	  673.8	 3999.0	...
1386445	  740.9	  673.7	 4002.0	...
1386446	  741.1	  674.2	 4006.0	...
1386447	  741.2	  674.0	 4010.0	...
1386448	  741.3	  673.4	 4012.0	...
1386449	  741.4	  672.7	 4013.0	...
1386450	  741.4	  672.7	 4014.0	...
1386451	  741.4	  673.4	 4013.0	...
1386452	  741.4	  674.2	 4010.0	...
1386453	  741.4	  674.9	 4008.0	...
1386454	  741.4	  674.3	 4009.0	...
1386455	  741.2	  673.9	 4011.0	...
1386456	  741.0	  673.6	 4013.0	...
1386457	  740.8	  673.7	 4010.0	...
1386458	  740.8	  673.8	 4008.0	...
1386459	  740.7	  673.7	 4008.0	...
1386460	  740.7	  673.1	 4009.0	...
1386461	  740.7	  672.5	 4010.0	...
1386462	  740.9	  672.5	 4010.0	...
1386463	  741.2	  673.1	 4008.0	...
1386464	  741.4	  673.6	 4007.0	...
1386465	  741.4	  673.1	 4008.0	...
1386466	  741.4	  672.6	 4009.0	...
1386467	  741.4	  672.1	 4010.0	...
1386468	  741.3	  672.1	 4011.0	...
1386469	  741.2	  672.3	 4012.0	...
1386470	  741.1	  672.6	 4014.0	...
1386471	  741.0	  672.9	 4016.0	...
1386472	  741.1	  673.1	 4016.0	...
1386473	  741.1	  673.1	 4015.0	...
1386474	  741.1	  672.9	 4014.0	...
1386475	  741.4	  672.7	 4013.0	...
1386476	  741.6	  672.1	 4012.0	...
1386477	  741.9	  671.7	 4011.0	...
1386478	  741.8	  671.6	 4011.0	...
1386479	  741.6	  671.9	 4011.0	...
1386480	  741.5	  672.0	 4009.0	...
1386481	  741.4	  671.9	 4007.0	...
1386482	  741.3	  671.7	 4007.0	...
1386483	  741.2	  671.7	 4008.0	...
1386484	  741.3	  671.7	 4010.0	...
1386485	  741.5	  671.7	 4009.0	...
1386486	  741.6	  671.3	 4008.0	...
1386487	  742.0	  670.6	 4008.0	...
1386488	  742.6	  669.9	 4008.0	...
1386489	  743.4	  669.7	 4008.0	...
1386490	  743.6	  669.6	 4005.0	...
1386491	  743.0	  669.9	 4002.0	...
1386492	  742.3	  670.3	 3999.0	...
1386493	  742.1	  670.6	 3999.0	...
1386494	  742.6	  670.7	 3999.0	...
1386495	  743.0	  670.2	 3998.0	...
1386496	  742.8	  669.6	 3996.0	...
1386497	  742.6	  669.2	 3994.0	...
1386498	  742.5	  669.2	 3994.0	...
1386499	  742.5	  669.3	 3994.0	...
1386500	  742.6	  669.7	 3989.0	...
1386501	  742.7	  670.1	 3984.0	...
1386502	  742.7	  670.7	 3981.0	...
1386503	  742.8	  670.9	 3983.0	...
1386504	  742.9	  671.2	 3985.0	...
1386505	  742.9	  670.9	 3985.0	...
1386506	  742.9	  670.5	 3985.0	...
1386507	  742.8	  670.2	 3985.0	...
1386508	  742.7	  669.5	 3984.0	...
1386509	  742.7	  668.9	 3982.0	...
1386510	  743.0	  668.1	 3980.0	...
1386511	  743.3	  668.1	 3980.0	...
1386512	  743.4	  667.7	 3980.0	...
1386513	  743.3	  667.4	 3980.0	...
1386514	  743.0	  667.1	 3980.0	...
1386515	  742.8	  667.3	 3980.0	...
1386516	  742.8	  667.4	 3979.0	...
1386517	  743.0	  667.4	 3976.0	...
1386518	  743.2	  667.5	 3974.0	...
1386519	  743.5	  667.6	 3971.0	...
1386520	  743.8	  667.8	 3969.0	...
1386521	  744.1	  667.8	 3967.0	...
1386522	  744.1	  667.9	 3965.0	...
1386523	  744.0	  668.0	 3965.0	...
1386524	  744.3	  668.1	 3965.0	...
1386525	  744.6	  667.9	 3964.0	...
1386526	  744.9	  667.6	 3961.0	...
1386527	  745.0	  667.4	 3960.0	...
1386528	  745.0	  667.4	 3960.0	...
1386529	  745.2	  667.4	 3960.0	...
1386530	  745.4	  667.3	 3959.0	...
1386531	  745.3	  667.3	 3958.0	...
1386532	  745.1	  667.4	 3955.0	...
1386533	  744.9	  667.3	 3953.0	...
1386534	  745.1	  667.0	 3951.0	...
1386535	  745.4	  666.7	 3952.0	...
1386536	  745.7	  666.8	 3952.0	...
1386537	  745.8	  666.9	 3948.0	...
1386538	  745.8	  667.0	 3943.0	...
1386539	  745.6	  667.1	 3939.0	...
1386540	  745.3	  667.0	 3940.0	...
1386541	  745.6	  666.7	 3939.0	...
1386542	  746.1	  666.5	 3938.0	...
1386543	  746.5	  666.5	 3937.0	...
1386544	  746.3	  666.8	 3937.0	...
1386545	  746.1	  667.0	 3933.0	...
1386546	  746.5	  667.1	 3928.0	...
1386547	  747.0	  666.7	 3924.0	...
1386548	  747.5	  666.2	 3924.0	...
1386549	  747.5	  665.9	 3925.0	...
1386550	  747.4	  666.1	 3924.0	...
1386551	  747.3	  666.8	 3922.0	...
1386552	  747.0	  667.5	 3920.0	...
1386553	  746.9	  668.0	 3918.0	...
1386554	  746.7	  668.1	 3915.0	...
1386555	  747.0	  668.2	 3912.0	...
1386556	  747.2	  667.9	 3910.0	...
1386557	  747.7	  667.6	 3911.0	...
1386558	  748.0	  667.2	 3914.0	...
1386559	  748.3	  667.1	 3914.0	...
1386560	  748.3	  667.0	 3911.0	...
1386561	  748.3	  667.4	 3906.0	...
1386562	  748.3	  668.0	 3902.0	...
1386563	  748.2	  668.5	 3897.0	...
1386564	  748.4	  668.9	 3894.0	...
1386565	  748.9	  669.3	 3893.0	...
1386566	  749.4	  669.6	 3892.0	...
1386567	  749.6	  669.3	 3891.0	...
1386568	  749.5	  669.0	 3888.0	...
1386569	  749.4	  668.7	 3886.0	...
1386570	  749.4	  668.1	 3884.0	...
1386571	  749.4	  667.2	 3884.0	...
1386572	  749.7	  666.5	 3883.0	...
1386573	  750.0	  666.2	 3882.0	...
1386574	  750.3	  667.2	 3879.0	...
1386575	  750.4	  668.1	 3875.0	...
1386576	  750.5	  668.3	 3872.0	...
1386577	  750.5	  667.3	 3871.0	...
1386578	  750.5	  666.3	 3871.0	...
1386579	  750.5	  666.3	 3871.0	...
1386580	  750.6	  666.6	 3870.0	...
1386581	  750.7	  667.0	 3868.0	...
1386582	  750.7	  667.1	 3867.0	...
1386583	  750.6	  667.1	 3866.0	...
1386584	  750.4	  666.9	 3863.0	...
1386585	  750.2	  666.6	 3861.0	...
1386586	  750.2	  666.4	 3859.0	...
1386587	  750.5	  666.9	 3859.0	...
1386588	  750.8	  667.5	 3857.0	...
1386589	  751.0	  668.0	 3854.0	...
1386590	  751.1	  667.4	 3851.0	...
1386591	  751.1	  666.7	 3851.0	...
1386592	  751.1	  666.3	 3853.0	...
1386593	  751.2	  666.4	 3855.0	...
1386594	  751.5	  666.6	 3853.0	...
1386595	  751.7	  666.6	 3848.0	...
1386596	  752.0	  666.5	 3842.0	...
1386597	  752.0	  666.4	 3839.0	...
1386598	  752.0	  666.3	 3839.0	...
1386599	  752.3	  666.1	 3837.0	...
1386600	  752.6	  666.2	 3836.0	...
1386601	  752.9	  666.3	 3834.0	...
1386602	  752.6	  666.5	 3834.0	...
1386603	  752.2	  666.5	 3834.0	...
1386604	  752.1	  666.3	 3833.0	...
1386605	  752.3	  666.2	 3832.0	...
1386606	  752.2	  666.2	 3830.0	...
1386607	  751.9	  666.6	 3826.0	...
1386608	  751.7	  667.1	 3823.0	...
1386609	  751.7	  666.7	 3821.0	...
1386610	  751.7	  665.8	 3823.0	...
1386611	  752.2	  665.2	 3824.0	...
1386612	  752.8	  665.4	 3823.0	...
1386613	  753.3	  666.0	 3822.0	...
1386614	  753.1	  666.4	 3818.0	...
1386615	  753.3	  666.7	 3816.0	...
1386616	  753.6	  666.8	 3813.0	...
1386617	  753.8	  666.8	 3813.0	...
1386618	  753.8	  667.0	 3812.0	...
1386619	  753.9	  667.0	 3809.0	...
1386620	  754.0	  666.8	 3805.0	...
1386621	  754.2	  666.5	 3801.0	...
1386622	  754.6	  666.1	 3802.0	...
1386623	  754.9	  666.1	 3801.0	...
1386624	  754.8	  666.3	 3801.0	...
1386625	  754.4	  666.0	 3800.0	...
1386626	  753.9	  665.5	 3799.0	...
1386627	  753.8	  665.0	 3799.0	...
1386628	  753.9	  665.0	 3798.0	...
1386629	  754.1	  665.1	 3798.0	...
1386630	  754.3	  665.5	 3798.0	...
1386631	  754.3	  666.0	 3796.0	...
1386632	  754.3	  665.9	 3795.0	...
1386633	  754.2	  665.4	 3792.0	...
1386634	  754.0	  665.1	 3791.0	...
1386635	  754.5	  665.2	 3791.0	...
1386636	  755.0	  665.2	 3789.0	...
1386637	  755.5	  665.1	 3785.0	...
1386638	  755.6	  665.1	 3782.0	...
1386639	  755.7	  665.1	 3781.0	...
1386640	  755.7	  664.9	 3781.0	...
1386641	  755.7	  664.6	 3779.0	...
1386642	  755.7	  664.5	 3777.0	...
1386643	  755.7	  664.6	 3775.0	...
1386644	  755.8	  664.6	 3775.0	...
1386645	  756.1	  664.5	 3775.0	...
1386646	  756.2	  664.1	 3776.0	...
1386647	  756.2	  663.7	 3777.0	...
1386648	  756.2	  664.0	 3776.0	...
1386649	  756.2	  664.8	 3773.0	...
1386650	  756.1	  665.5	 3770.0	...
1386651	  756.0	  665.7	 3768.0	...
1386652	  755.7	  665.8	 3767.0	...
1386653	  755.6	  665.3	 3766.0	...
1386654	  755.6	  664.7	 3766.0	...
1386655	  755.9	  664.7	 3766.0	...
1386656	  756.3	  665.2	 3766.0	...
1386657	  756.4	  665.3	 3766.0	...
1386658	  756.4	  664.9	 3765.0	...
1386659	  756.4	  664.3	 3762.0	...
1386660	  756.6	  664.1	 3759.0	...
1386661	  756.7	  664.1	 3757.0	...
1386662	  757.1	  664.2	 3757.0	...
1386663	  757.4	  664.2	 3757.0	...
1386664	  757.8	  664.0	 3757.0	...
1386665	  757.9	  663.8	 3758.0	...
1386666	  757.7	  664.1	 3756.0	...
1386667	  757.4	  664.6	 3752.0	...
1386668	  757.1	  665.2	 3749.0	...
1386669	  756.9	  665.3	 3748.0	...
1386670	  756.8	  665.2	 3749.0	...
1386671	  756.9	  665.1	 3750.0	...
1386672	  757.2	  664.7	 3751.0	...
1386673	  757.4	  664.5	 3751.0	...
1386674	  757.4	  664.4	 3752.0	...
1386675	  757.3	  664.4	 3753.0	...
1386676	  757.3	  664.3	 3751.0	...
1386677	  757.4	  664.2	 3749.0	...
1386678	  757.4	  663.8	 3745.0	...
1386679	  757.4	  663.6	 3742.0	...
1386680	  757.3	  663.4	 3739.0	...
1386681	  757.6	  663.6	 3739.0	...
1386682	  757.9	  663.8	 3739.0	...
1386683	  758.1	  664.2	 3739.0	...
1386684	  758.1	  664.5	 3738.0	...
1386685	  758.2	  664.8	 3736.0	...
1386686	  758.2	  665.1	 3735.0	...
1386687	  758.1	  665.5	 3733.0	...
1386688	  758.0	  665.9	 3732.0	...
1386689	  758.1	  665.4	 3732.0	...
1386690	  758.1	  664.7	 3733.0	...
1386691	  758.1	  664.0	 3735.0	...
1386692	  758.2	  664.0	 3736.0	...
1386693	  758.3	  664.0	 3735.0	...
1386694	  758.3	  663.8	 3735.0	...
1386695	  758.3	  663.7	 3735.0	...
1386696	  758.6	  663.7	 3736.0	...
1386697	  759.0	  664.0	 3736.0	...
1386698	  759.3	  664.4	 3733.0	...
1386699	  759.3	  664.6	 3730.0	...
1386700	  759.2	  664.7	 3727.0	...
1386701	  758.9	  665.0	 3727.0	...
1386702	  758.5	  665.3	 3725.0	...
1386703	  758.3	  665.5	 3723.0	...
1386704	  758.4	  665.4	 3721.0	...
1386705	  758.5	  665.0	 3721.0	...
1386706	  758.6	  664.6	 3722.0	...
1386707	  758.5	  664.5	 3724.0	...
1386708	  758.5	  664.8	 3725.0	...
1386709	  758.7	  665.4	 3726.0	...
1386710	  759.1	  665.9	 3725.0	...
1386711	  759.4	  665.9	 3723.0	...
1386712	  759.5	  665.6	 3722.0	...
1386713	  759.5	  665.2	 3720.0	...
1386714	  759.5	  664.9	 3718.0	...
1386715	  759.4	  664.7	 3715.0	...
1386716	  759.2	  664.6	 3714.0	...
1386717	  759.0	  664.5	 3718.0	...
1386718	  759.0	  664.0	 3722.0	...
1386719	  759.0	  663.6	 3726.0	...
1386720	  759.1	  663.5	 3724.0	...
1386721	  759.4	  663.9	 3721.0	...
1386722	  759.6	  664.3	 3717.0	...
1386723	  759.7	  664.6	 3716.0	...
1386724	  759.6	  664.4	 3716.0	...
1386725	  759.4	  664.3	 3716.0	...
1386726	  759.2	  664.3	 3717.0	...
1386727	  759.2	  664.5	 3718.0	...
1386728	  759.3	  664.4	 3717.0	...
1386729	  759.3	  664.2	 3715.0	...
1386730	  759.4	  664.0	 3714.0	...
1386731	  759.2	  664.2	 3713.0	...
1386732	  759.0	  664.3	 3712.0	...
1386733	  759.2	  664.4	 3710.0	...
1386734	  759.7	  664.4	 3709.0	...
1386735	  760.2	  664.3	 3710.0	...
MSG	1386736 0000 _ Number Off
1386736	  760.2	  664.3	 3711.0	...
1386737	  760.1	  664.5	 3712.0	...
1386738	  759.9	  664.6	 3713.0	...
1386739	  759.7	  664.4	 3715.0	...
1386740	  759.6	  664.1	 3717.0	...
1386741	  759.6	  663.8	 3717.0	...
1386742	  759.7	  663.9	 3717.0	...
1386743	  759.9	  664.1	 3717.0	...
1386744	  760.1	  664.3	 3718.0	...
1386745	  760.2	  664.5	 3714.0	...
1386746	  760.1	  664.6	 3709.0	...
1386747	  760.1	  664.1	 3707.0	...
1386748	  760.0	  663.6	 3710.0	...
1386749	  760.0	  663.7	 3711.0	...
1386750	  760.0	  664.1	 3709.0	...
1386751	  759.9	  664.4	 3709.0	...
1386752	  759.6	  664.3	 3712.0	...
1386753	  759.4	  663.7	 3715.0	...
1386754	  759.2	  663.3	 3716.0	...
1386755	  759.2	  663.0	 3715.0	...
1386756	  759.2	  663.3	 3713.0	...
1386757	  759.1	  663.5	 3712.0	...
1386758	  759.5	  663.5	 3714.0	...
1386759	  760.0	  663.6	 3716.0	...
1386760	  760.4	  663.6	 3716.0	...
1386761	  760.4	  663.6	 3717.0	...
1386762	  760.4	  663.6	 3717.0	...
1386763	  760.3	  663.7	 3715.0	...
1386764	  760.2	  664.0	 3714.0	...
1386765	  760.1	  664.3	 3712.0	...
1386766	  759.7	  664.6	 3710.0	...
1386767	  759.3	  664.8	 3708.0	...
1386768	  758.6	  664.9	 3707.0	...
1386769	  758.5	  664.7	 3707.0	...
1386770	  758.4	  663.9	 3707.0	...
1386771	  758.6	  663.2	 3708.0	...
1386772	  758.4	  662.9	 3709.0	...
1386773	  758.1	  663.4	 3709.0	...
1386774	  757.9	  663.7	 3709.0	...
1386775	  758.0	  663.6	 3709.0	...
1386776	  758.1	  663.5	 3711.0	...
1386777	  758.0	  663.4	 3713.0	...
1386778	  758.0	  663.3	 3714.0	...
1386779	  758.0	  663.7	 3712.0	...
1386780	  757.8	  664.1	 3710.0	...
1386781	  757.6	  664.2	 3712.0	...
1386782	  757.4	  663.8	 3713.0	...
1386783	  757.3	  663.4	 3714.0	...
1386784	  757.2	  663.2	 3713.0	...
1386785	  757.2	  662.9	 3715.0	...
1386786	  757.3	  662.8	 3716.0	...
1386787	  757.4	  662.7	 3717.0	...
1386788	  757.4	  662.8	 3716.0	...
1386789	  757.4	  662.9	 3714.0	...
1386790	  757.4	  663.1	 3711.0	...
1386791	  757.4	  662.8	 3710.0	...
1386792	  757.3	  662.5	 3712.0	...
1386793	  757.2	  662.2	 3713.0	...
1386794	  757.3	  662.6	 3714.0	...
1386795	  757.4	  663.1	 3713.0	...
1386796	  757.6	  663.6	 3714.0	...
1386797	  757.6	  663.8	 3715.0	...
1386798	  757.7	  663.6	 3718.0	...
1386799	  757.3	  663.4	 3722.0	...
1386800	  757.0	  663.0	 3726.0	...
1386801	  757.1	  663.0	 3728.0	...
1386802	  757.5	  662.8	 3729.0	...
1386803	  757.9	  662.7	 3730.0	...
1386804	  757.9	  662.5	 3729.0	...
1386805	  757.9	  661.7	 3728.0	...
1386806	  757.6	  661.0	 3726.0	...
1386807	  757.3	  660.5	 3725.0	...
1386808	  756.9	  660.7	 3725.0	...
1386809	  756.8	  661.0	 3726.0	...
1386810	  756.7	  661.1	 3728.0	...
1386811	  756.5	  661.0	 3729.0	...
1386812	  756.3	  660.9	 3729.0	...
1386813	  756.1	  660.8	 3729.0	...
1386814	  756.2	  660.8	 3728.0	...
1386815	  756.3	  660.9	 3728.0	...
1386816	  756.5	  661.0	 3730.0	...
1386817	  756.7	  661.1	 3731.0	...
1386818	  757.1	  661.3	 3731.0	...
1386819	  757.5	  661.6	 3730.0	...
1386820	  757.7	  661.7	 3727.0	...
1386821	  757.8	  661.6	 3727.0	...
1386822	  757.6	  661.3	 3729.0	...
1386823	  757.6	  661.0	 3731.0	...
1386824	  757.6	  660.6	 3734.0	...
1386825	  757.7	  660.2	 3736.0	...
1386826	  757.7	  659.9	 3737.0	...
1386827	  757.5	  659.6	 3739.0	...
1386828	  757.6	  659.5	 3739.0	...
1386829	  757.8	  659.6	 3739.0	...
1386830	  757.8	  659.8	 3739.0	...
1386831	  757.6	  659.9	 3738.0	...
1386832	  757.2	  659.9	 3738.0	...
1386833	  756.7	  659.7	 3738.0	...
1386834	  756.3	  659.7	 3738.0	...
1386835	  756.0	  659.7	 3739.0	...
1386836	  756.0	  659.7	 3741.0	...
1386837	  756.2	  659.6	 3743.0	...
1386838	  756.5	  659.5	 3745.0	...
1386839	  756.8	  659.4	 3747.0	...
1386840	  757.0	  659.6	 3747.0	...
1386841	  757.0	  659.8	 3745.0	...
1386842	  757.0	  659.9	 3743.0	...
1386843	  757.0	  660.0	 3743.0	...
1386844	  757.1	  660.1	 3744.0	...
1386845	  757.3	  660.1	 3745.0	...
1386846	  757.3	  660.1	 3744.0	...
1386847	  757.3	  660.1	 3746.0	...
1386848	  757.3	  660.7	 3748.0	...
1386849	  757.0	  661.3	 3751.0	...
1386850	  756.6	  661.3	 3752.0	...
1386851	  756.3	  660.7	 3753.0	...
1386852	  756.2	  660.0	 3753.0	...
1386853	  756.2	  659.8	 3754.0	...
1386854	  756.2	  659.6	 3754.0	...
1386855	  756.2	  659.5	 3755.0	...
1386856	  756.3	  659.4	 3755.0	...
1386857	  756.1	  659.5	 3757.0	...
1386858	  755.8	  659.7	 3760.0	...
1386859	  755.6	  660.0	 3764.0	...
1386860	  755.8	  660.2	 3764.0	...
1386861	  755.9	  660.4	 3763.0	...
1386862	  756.0	  660.5	 3761.0	...
1386863	  756.0	  660.5	 3763.0	...
1386864	  756.0	  660.5	 3764.0	...
1386865	  756.2	  660.5	 3766.0	...
1386866	  756.5	  660.4	 3766.0	...
1386867	  756.8	  659.9	 3767.0	...
1386868	  756.8	  659.4	 3767.0	...
1386869	  756.4	  659.2	 3767.0	...
1386870	  756.0	  659.3	 3767.0	...
1386871	  755.7	  659.3	 3767.0	...
1386872	  755.9	  659.3	 3767.0	...
1386873	  755.9	  659.3	 3768.0	...
1386874	  755.9	  659.3	 3765.0	...
1386875	  755.8	  659.3	 3763.0	...
1386876	  755.8	  659.2	 3761.0	...
1386877	  755.8	  658.7	 3763.0	...
1386878	  755.9	  658.3	 3768.0	...
1386879	  756.0	  658.3	 3771.0	...
1386880	  756.1	  658.6	 3774.0	...
1386881	  756.0	  658.9	 3776.0	...
1386882	  756.1	  658.9	 3777.0	...
1386883	  756.4	  659.0	 3778.0	...
1386884	  756.7	  659.0	 3779.0	...
1386885	  757.1	  658.8	 3782.0	...
1386886	  757.3	  658.6	 3784.0	...
1386887	  757.5	  658.6	 3785.0	...
1386888	  757.4	  658.5	 3784.0	...
1386889	  757.6	  658.2	 3784.0	...
1386890	  757.7	  657.8	 3785.0	...
1386891	  757.6	  657.7	 3787.0	...
1386892	  757.4	  657.7	 3790.0	...
1386893	  757.2	  657.7	 3790.0	...
1386894	  757.4	  657.8	 3790.0	...
1386895	  757.8	  657.7	 3790.0	...
1386896	  758.1	  657.5	 3790.0	...
1386897	  758.3	  657.4	 3790.0	...
1386898	  758.2	  657.5	 3789.0	...
1386899	  758.0	  657.2	 3788.0	...
1386900	  757.8	  656.8	 3788.0	...
1386901	  757.6	  656.3	 3788.0	...
1386902	  757.1	  656.3	 3789.0	...
1386903	  756.8	  656.7	 3790.0	...
1386904	  756.9	  657.1	 3790.0	...
1386905	  757.3	  657.2	 3790.0	...
1386906	  757.4	  657.0	 3790.0	...
1386907	  757.2	  657.0	 3790.0	...
1386908	  757.0	  657.2	 3792.0	...
1386909	  757.1	  657.4	 3794.0	...
1386910	  757.1	  657.5	 3796.0	...
1386911	  757.0	  657.2	 3800.0	...
1386912	  756.9	  656.8	 3804.0	...
1386913	  756.8	  656.2	 3805.0	...
1386914	  756.7	  656.0	 3803.0	...
1386915	  756.6	  655.8	 3801.0	...
1386916	  756.6	  655.9	 3804.0	...
1386917	  756.6	  656.1	 3808.0	...
1386918	  756.7	  656.2	 3812.0	...
1386919	  756.7	  656.2	 3812.0	...
1386920	  756.5	  656.2	 3811.0	...
1386921	  756.3	  656.3	 3810.0	...
1386922	  756.2	  656.3	 3811.0	...
1386923	  756.3	  656.1	 3814.0	...
1386924	  756.2	  656.0	 3817.0	...
1386925	  756.0	  655.8	 3818.0	...
1386926	  755.8	  655.5	 3817.0	...
1386927	  755.7	  655.2	 3816.0	...
1386928	  755.7	  655.1	 3817.0	...
1386929	  755.8	  655.2	 3816.0	...
1386930	  755.9	  655.4	 3816.0	...
1386931	  756.1	  655.5	 3815.0	...
1386932	  756.4	  655.7	 3816.0	...
1386933	  756.6	  655.7	 3819.0	...
1386934	  756.3	  655.9	 3821.0	...
1386935	  756.0	  656.1	 3823.0	...
1386936	  755.7	  655.6	 3823.0	...
MSG	1386937 0000 _ Number On
1386937	  755.5	  654.9	 3822.0	...
1386938	  755.4	  654.2	 3822.0	...
1386939	  755.4	  654.1	 3821.0	...
1386940	  755.3	  654.1	 3823.0	...
1386941	  755.0	  654.3	 3825.0	...
1386942	  754.7	  654.7	 3827.0	...
1386943	  755.1	  654.9	 3828.0	...
1386944	  755.9	  654.7	 3826.0	...
1386945	  756.7	  654.4	 3825.0	...
1386946	  756.8	  654.3	 3824.0	...
1386947	  756.4	  654.8	 3826.0	...
1386948	  755.5	  655.6	 3828.0	...
1386949	  754.6	  656.3	 3830.0	...
1386950	  754.6	  656.4	 3830.0	...
1386951	  755.0	  656.4	 3832.0	...
1386952	  755.3	  656.4	 3834.0	...
1386953	  755.1	  656.5	 3836.0	...
1386954	  754.8	  656.6	 3836.0	...
1386955	  754.9	  656.6	 3836.0	...
1386956	  755.1	  656.5	 3838.0	...
1386957	  755.4	  656.2	 3840.0	...
1386958	  755.4	  655.8	 3842.0	...
1386959	  755.5	  655.4	 3842.0	...
1386960	  755.4	  655.3	 3843.0	...
1386961	  755.2	  655.2	 3845.0	...
1386962	  755.0	  655.5	 3847.0	...
1386963	  754.6	  655.9	 3849.0	...
1386964	  754.4	  655.5	 3848.0	...
1386965	  754.3	  655.0	 3848.0	...
1386966	  754.8	  654.2	 3849.0	...
1386967	  755.3	  654.0	 3850.0	...
1386968	  755.7	  654.0	 3852.0	...
1386969	  755.7	  654.1	 3854.0	...
1386970	  755.7	  654.2	 3854.0	...
1386971	  755.7	  654.2	 3855.0	...
1386972	  755.7	  654.2	 3855.0	...
1386973	  755.7	  654.3	 3855.0	...
1386974	  755.7	  654.3	 3854.0	...
1386975	  755.9	  654.4	 3854.0	...
1386976	  756.0	  655.1	 3854.0	...
1386977	  756.2	  655.8	 3854.0	...
1386978	  756.2	  656.8	 3854.0	...
1386979	  756.1	  657.1	 3854.0	...
1386980	  755.8	  656.6	 3854.0	...
1386981	  755.5	  655.9	 3854.0	...
1386982	  755.5	  655.2	 3854.0	...
1386983	  755.4	  654.8	 3853.0	...
1386984	  755.4	  654.4	 3852.0	...
1386985	  755.6	  654.4	 3851.0	...
1386986	  756.0	  654.7	 3851.0	...
1386987	  756.3	  655.0	 3853.0	...
1386988	  756.3	  655.0	 3855.0	...
1386989	  756.0	  655.0	 3857.0	...
1386990	  755.6	  655.0	 3857.0	...
1386991	  755.2	  655.1	 3857.0	...
1386992	  755.1	  655.3	 3858.0	...
1386993	  755.1	  655.4	 3858.0	...
1386994	  755.3	  655.6	 3859.0	...
1386995	  755.4	  655.7	 3859.0	...
1386996	  755.4	  655.6	 3861.0	...
1386997	  755.4	  655.3	 3862.0	...
1386998	  755.4	  655.1	 3864.0	...
1386999	  755.9	  655.1	 3865.0	...
1387000	  756.4	  655.1	 3865.0	...
1387001	  756.6	  654.7	 3866.0	...
1387002	  756.2	  654.4	 3866.0	...
1387003	  755.8	  654.1	 3866.0	...
1387004	  755.8	  654.2	 3867.0	...
1387005	  755.8	  654.3	 3868.0	...
1387006	  756.1	  654.3	 3869.0	...
1387007	  756.3	  654.2	 3870.0	...
1387008	  756.1	  654.3	 3870.0	...
1387009	  755.8	  654.0	 3871.0	...
1387010	  755.3	  653.7	 3873.0	...
1387011	  755.3	  653.8	 3874.0	...
1387012	  755.4	  654.2	 3874.0	...
1387013	  755.5	  654.4	 3875.0	...
1387014	  755.6	  654.4	 3875.0	...
1387015	  755.6	  654.4	 3874.0	...
1387016	  755.7	  654.5	 3872.0	...
1387017	  755.8	  654.6	 3869.0	...
1387018	  755.7	  654.9	 3866.0	...
1387019	  755.6	  655.1	 3866.0	...
1387020	  755.4	  655.5	 3867.0	...
1387021	  755.4	  655.5	 3867.0	...
1387022	  755.5	  654.8	 3868.0	...
1387023	  755.6	  654.1	 3869.0	...
1387024	  755.6	  653.3	 3870.0	...
1387025	  755.6	  653.4	 3871.0	...
1387026	  755.6	  653.5	 3874.0	...
1387027	  755.4	  653.7	 3877.0	...
1387028	  755.3	  654.6	 3879.0	...
1387029	  755.2	  655.6	 3880.0	...
1387030	  755.2	  656.2	 3882.0	...
1387031	  755.2	  655.8	 3882.0	...
1387032	  755.2	  655.4	 3881.0	...
1387033	  755.5	  655.3	 3880.0	...
1387034	  755.7	  655.2	 3879.0	...
1387035	  755.9	  655.2	 3880.0	...
1387036	  755.9	  655.3	 3881.0	...
1387037	  755.9	  655.7	 3883.0	...
1387038	  755.9	  655.8	 3882.0	...
1387039	  756.0	  656.0	 3880.0	...
1387040	  755.9	  656.0	 3882.0	...
1387041	  755.9	  656.2	 3884.0	...
1387042	  755.8	  656.4	 3887.0	...
1387043	  755.7	  656.1	 3888.0	...
1387044	  755.4	  655.9	 3888.0	...
1387045	  755.2	  655.6	 3888.0	...
1387046	  755.0	  655.8	 3888.0	...
1387047	  754.9	  655.7	 3890.0	...
1387048	  754.7	  655.6	 3893.0	...
1387049	  754.8	  655.5	 3895.0	...
1387050	  755.0	  655.5	 3895.0	...
1387051	  755.3	  655.6	 3895.0	...
1387052	  755.5	  655.7	 3896.0	...
1387053	  755.6	  656.5	 3897.0	...
1387054	  755.7	  657.2	 3899.0	...
1387055	  755.7	  657.8	 3898.0	...
1387056	  755.7	  657.4	 3898.0	...
1387057	  755.6	  657.0	 3897.0	...
1387058	  755.4	  656.7	 3897.0	...
1387059	  755.2	  656.5	 3896.0	...
1387060	  755.2	  656.4	 3897.0	...
1387061	  755.1	  656.3	 3899.0	...
1387062	  755.2	  656.0	 3900.0	...
1387063	  755.3	  655.9	 3899.0	...
1387064	  755.1	  655.9	 3899.0	...
1387065	  754.8	  655.9	 3899.0	...
1387066	  755.1	  655.8	 3899.0	...
1387067	  755.6	  655.7	 3899.0	...
1387068	  755.7	  655.8	 3898.0	...
1387069	  755.5	  655.9	 3896.0	...
1387070	  755.3	  655.9	 3894.0	...
1387071	  755.3	  655.6	 3892.0	...
1387072	  755.3	  655.4	 3892.0	...
1387073	  755.3	  655.2	 3892.0	...
1387074	  755.3	  655.1	 3892.0	...
1387075	  755.0	  655.0	 3893.0	...
1387076	  754.7	  654.9	 3894.0	...
1387077	  754.4	  654.6	 3894.0	...
1387078	  754.4	  654.3	 3894.0	...
1387079	  754.4	  654.4	 3894.0	...
1387080	  754.5	  654.8	 3894.0	...
1387081	  754.6	  655.1	 3895.0	...
1387082	  754.6	  655.2	 3895.0	...
1387083	  754.5	  655.3	 3895.0	...
1387084	  754.3	  655.3	 3894.0	...
1387085	  754.0	  655.3	 3894.0	...
1387086	  753.9	  655.0	 3894.0	...
1387087	  753.8	  654.6	 3896.0	...
1387088	  753.9	  654.7	 3898.0	...
1387089	  754.1	  655.1	 3900.0	...
1387090	  754.2	  655.4	 3900.0	...
1387091	  754.2	  655.1	 3900.0	...
1387092	  754.3	  654.8	 3900.0	...
1387093	  754.3	  654.6	 3899.0	...
1387094	  754.2	  654.5	 3897.0	...
1387095	  754.1	  654.5	 3896.0	...
1387096	  754.2	  654.7	 3896.0	...
1387097	  754.5	  655.1	 3896.0	...
1387098	  754.8	  655.4	 3896.0	...
1387099	  755.0	  655.6	 3896.0	...
1387100	  755.0	  655.4	 3896.0	...
1387101	  755.1	  655.3	 3897.0	...
1387102	  755.0	  655.2	 3897.0	...
1387103	  754.7	  655.0	 3898.0	...
1387104	  754.5	  654.8	 3898.0	...
1387105	  754.6	  654.8	 3898.0	...
1387106	  754.6	  654.7	 3899.0	...
1387107	  754.4	  655.1	 3899.0	...
1387108	  754.1	  655.7	 3901.0	...
1387109	  754.1	  656.3	 3903.0	...
1387110	  754.6	  656.3	 3905.0	...
1387111	  755.1	  656.1	 3905.0	...
1387112	  755.3	  656.0	 3905.0	...
1387113	  755.4	  655.7	 3906.0	...
1387114	  755.3	  655.4	 3907.0	...
1387115	  755.1	  655.1	 3906.0	...
1387116	  755.0	  655.0	 3905.0	...
1387117	  755.0	  655.0	 3906.0	...
1387118	  755.0	  655.0	 3908.0	...
1387119	  755.1	  655.0	 3909.0	...
1387120	  755.1	  655.5	 3909.0	...
1387121	  755.1	  656.1	 3910.0	...
1387122	  755.0	  656.3	 3911.0	...
1387123	  755.1	  655.9	 3911.0	...
1387124	  755.2	  655.2	 3910.0	...
1387125	  755.0	  655.1	 3908.0	...
1387126	  754.7	  655.0	 3907.0	...
1387127	  754.3	  655.1	 3907.0	...
1387128	  754.2	  655.0	 3907.0	...
1387129	  754.0	  654.9	 3907.0	...
1387130	  754.0	  654.6	 3908.0	...
1387131	  753.9	  654.5	 3911.0	...
1387132	  753.8	  654.5	 3914.0	...
1387133	  753.9	  655.1	 3915.0	...
1387134	  754.2	  655.5	 3915.0	...
1387135	  754.6	  655.4	 3915.0	...
1387136	  754.6	  654.8	 3915.0	...
1387137	  754.6	  654.3	 3915.0	...
1387138	  754.7	  654.4	 3915.0	...
1387139	  755.0	  654.5	 3914.0	...
1387140	  755.0	  654.3	 3914.0	...
1387141	  754.8	  653.9	 3914.0	...
1387142	  754.6	  653.6	 3913.0	...
1387143	  754.3	  653.6	 3912.0	...
1387144	  753.9	  653.6	 3911.0	...
1387145	  753.4	  653.5	 3910.0	...
1387146	  753.1	  653.4	 3909.0	...
1387147	  753.0	  653.6	 3908.0	...
1387148	  753.2	  653.8	 3908.0	...
1387149	  753.4	  653.9	 3910.0	...
1387150	  753.7	  653.8	 3912.0	...
1387151	  753.8	  653.9	 3913.0	...
1387152	  754.1	  654.1	 3913.0	...
1387153	  754.3	  654.3	 3912.0	...
1387154	  754.4	  654.3	 3912.0	...
1387155	  754.6	  653.9	 3912.0	...
1387156	  754.7	  653.6	 3912.0	...
1387157	  754.6	  653.3	 3911.0	...
1387158	  754.4	  653.4	 3911.0	...
1387159	  754.1	  653.4	 3911.0	...
1387160	  753.9	  653.2	 3911.0	...
1387161	  753.7	  652.9	 3914.0	...
1387162	  753.6	  653.3	 3916.0	...
1387163	  754.1	  653.8	 3918.0	...
1387164	  754.6	  654.3	 3918.0	...
1387165	  755.0	  654.2	 3918.0	...
1387166	  755.0	  654.1	 3918.0	...
1387167	  755.1	  653.8	 3918.0	...
1387168	  755.1	  653.5	 3918.0	...
1387169	  754.9	  653.4	 3919.0	...
1387170	  754.5	  653.4	 3919.0	...
1387171	  754.1	  653.4	 3920.0	...
1387172	  753.8	  653.4	 3918.0	...
1387173	  753.7	  653.4	 3916.0	...
1387174	  753.7	  653.3	 3915.0	...
1387175	  753.7	  653.3	 3917.0	...
1387176	  753.9	  653.2	 3918.0	...
1387177	  754.0	  653.4	 3919.0	...
1387178	  754.3	  653.8	 3919.0	...
1387179	  754.4	  654.3	 3919.0	...
1387180	  754.5	  654.6	 3919.0	...
1387181	  754.6	  654.7	 3920.0	...
1387182	  754.7	  654.3	 3921.0	...
1387183	  754.6	  653.5	 3920.0	...
1387184	  754.2	  652.7	 3919.0	...
1387185	  753.8	  652.4	 3919.0	...
1387186	  753.7	  652.5	 3919.0	...
1387187	  754.0	  652.5	 3919.0	...
1387188	  753.9	  652.9	 3918.0	...
1387189	  753.4	  653.2	 3917.0	...
1387190	  752.9	  653.4	 3917.0	...
1387191	  752.9	  653.2	 3917.0	...
1387192	  752.9	  653.2	 3917.0	...
1387193	  752.9	  653.3	 3918.0	...
1387194	  753.0	  653.3	 3918.0	...
1387195	  753.1	  653.3	 3919.0	...
1387196	  753.1	  653.3	 3921.0	...
1387197	  753.5	  653.2	 3923.0	...
1387198	  753.9	  653.4	 3924.0	...
1387199	  754.2	  653.6	 3924.0	...
1387200	  754.0	  654.0	 3924.0	...
1387201	  753.8	  654.1	 3925.0	...
1387202	  753.7	  654.2	 3925.0	...
1387203	  753.6	  654.1	 3924.0	...
1387204	  753.3	  654.0	 3926.0	...
1387205	  753.0	  653.9	 3929.0	...
1387206	  752.9	  653.8	 3933.0	...
1387207	  753.2	  653.4	 3935.0	...
1387208	  753.3	  653.0	 3936.0	...
1387209	  753.2	  653.1	 3936.0	...
1387210	  753.2	  653.5	 3936.0	...
1387211	  753.2	  653.8	 3936.0	...
1387212	  753.3	  653.8	 3936.0	...
1387213	  753.4	  653.7	 3936.0	...
1387214	  753.2	  653.7	 3936.0	...
1387215	  752.9	  653.5	 3937.0	...
1387216	  752.5	  653.3	 3938.0	...
1387217	  752.4	  653.1	 3940.0	...
1387218	  752.4	  653.2	 3939.0	...
1387219	  752.4	  653.2	 3939.0	...
1387220	  752.5	  653.6	 3939.0	...
1387221	  752.5	  653.9	 3939.0	...
1387222	  752.6	  654.2	 3938.0	...
1387223	  752.6	  654.1	 3937.0	...
1387224	  752.7	  654.1	 3938.0	...
1387225	  752.8	  654.0	 3938.0	...
1387226	  752.9	  654.0	 3937.0	...
1387227	  753.0	  653.9	 3937.0	...
1387228	  752.9	  653.8	 3937.0	...
1387229	  752.8	  653.7	 3938.0	...
1387230	  752.7	  653.7	 3938.0	...
1387231	  752.8	  653.7	 3939.0	...
1387232	  753.0	  653.7	 3939.0	...
1387233	  753.1	  653.9	 3940.0	...
1387234	  753.2	  654.1	 3940.0	...
1387235	  753.2	  653.7	 3941.0	...
1387236	  753.2	  653.3	 3940.0	...
1387237	  753.7	  652.9	 3940.0	...
1387238	  754.1	  653.2	 3940.0	...
1387239	  754.4	  653.5	 3939.0	...
1387240	  754.3	  653.6	 3939.0	...
1387241	  754.7	  653.3	 3936.0	...
1387242	  755.1	  652.9	 3934.0	...
EFIX R   1385278	1387242	1965	  747.8	  678.1	   3846
SSACC R  1387243
1387243	  756.8	  652.2	 3932.0	...
1387244	  758.8	  651.6	 3932.0	...
1387245	  761.4	  650.9	 3932.0	...
1387246	  763.7	  650.5	 3932.0	...
1387247	  765.9	  650.2	 3930.0	...
1387248	  768.7	  649.9	 3929.0	...
1387249	  771.5	  649.9	 3928.0	...
1387250	  773.8	  650.0	 3927.0	...
ESACC R  1387243	1387250	8	  756.8	  652.2	  773.8	  650.0	   0.37	     48
MSG	1387251 0000 _ Number Off
SFIX R   1387251
1387251	  775.3	  649.9	 3926.0	...
1387252	  775.5	  648.8	 3924.0	...
1387253	  775.6	  647.4	 3924.0	...
1387254	  775.2	  645.8	 3925.0	...
1387255	  774.5	  645.2	 3923.0	...
1387256	  773.0	  645.1	 3921.0	...
1387257	  771.8	  644.8	 3919.0	...
1387258	  770.0	  644.6	 3919.0	...
1387259	  769.0	  644.4	 3921.0	...
1387260	  768.1	  644.5	 3924.0	...
1387261	  767.2	  644.7	 3927.0	...
1387262	  766.2	  644.9	 3928.0	...
1387263	  765.3	  645.3	 3933.0	...
1387264	  765.1	  645.3	 3937.0	...
1387265	  764.8	  645.2	 3942.0	...
1387266	  764.5	  645.1	 3941.0	...
1387267	  763.0	  644.5	 3939.0	...
1387268	  761.7	  643.9	 3938.0	...
1387269	  760.2	  643.4	 3937.0	...
1387270	  759.7	  643.5	 3935.0	...
1387271	  759.1	  643.6	 3934.0	...
1387272	  758.7	  643.7	 3933.0	...
1387273	  758.6	  644.0	 3934.0	...
1387274	  758.6	  644.3	 3934.0	...
1387275	  758.5	  644.7	 3934.0	...
1387276	  758.8	  644.8	 3934.0	...
1387277	  759.2	  645.0	 3935.0	...
1387278	  759.6	  645.7	 3934.0	...
1387279	  760.0	  646.1	 3934.0	...
1387280	  760.7	  646.4	 3934.0	...
1387281	  761.5	  646.2	 3934.0	...
1387282	  761.8	  646.2	 3934.0	...
1387283	  761.5	  646.3	 3934.0	...
1387284	  761.2	  646.4	 3933.0	...
1387285	  761.0	  646.5	 3933.0	...
1387286	  761.2	  646.5	 3933.0	...
1387287	  761.3	  646.8	 3933.0	...
1387288	  761.4	  647.0	 3934.0	...
1387289	  761.4	  646.6	 3935.0	...
1387290	  761.3	  646.2	 3936.0	...
1387291	  761.5	  645.8	 3937.0	...
1387292	  761.7	  646.0	 3937.0	...
1387293	  761.7	  646.3	 3937.0	...
1387294	  761.4	  646.5	 3937.0	...
1387295	  761.1	  646.9	 3937.0	...
1387296	  761.2	  647.4	 3937.0	...
1387297	  761.3	  647.3	 3937.0	...
1387298	  761.4	  646.9	 3938.0	...
1387299	  761.4	  646.5	 3938.0	...
1387300	  761.4	  646.6	 3940.0	...
1387301	  761.3	  646.7	 3943.0	...
1387302	  761.2	  646.5	 3942.0	...
1387303	  761.3	  646.4	 3940.0	...
1387304	  761.4	  646.2	 3937.0	...
1387305	  761.5	  646.2	 3938.0	...
1387306	  761.5	  646.2	 3940.0	...
1387307	  761.5	  646.2	 3941.0	...
1387308	  761.5	  646.2	 3939.0	...
1387309	  761.5	  646.5	 3936.0	...
1387310	  761.6	  646.8	 3937.0	...
1387311	  761.7	  646.5	 3940.0	...
1387312	  761.8	  645.9	 3944.0	...
1387313	  761.7	  645.6	 3944.0	...
1387314	  761.8	  645.8	 3944.0	...
1387315	  761.7	  646.1	 3943.0	...
1387316	  761.6	  645.6	 3942.0	...
1387317	  761.4	  645.2	 3941.0	...
1387318	  761.3	  644.8	 3941.0	...
1387319	  761.4	  644.9	 3941.0	...
1387320	  761.6	  645.3	 3942.0	...
1387321	  761.8	  645.6	 3943.0	...
1387322	  761.9	  645.8	 3944.0	...
1387323	  762.0	  645.7	 3943.0	...
1387324	  762.1	  645.6	 3944.0	...
1387325	  762.1	  645.5	 3946.0	...
1387326	  761.9	  645.5	 3947.0	...
1387327	  761.7	  645.6	 3946.0	...
1387328	  761.5	  645.5	 3945.0	...
1387329	  761.1	  645.3	 3944.0	...
1387330	  760.7	  644.8	 3944.0	...
1387331	  760.4	  644.3	 3944.0	...
1387332	  760.7	  644.3	 3944.0	...
1387333	  761.0	  644.5	 3946.0	...
1387334	  761.4	  644.7	 3948.0	...
1387335	  761.7	  644.7	 3950.0	...
1387336	  762.0	  644.7	 3951.0	...
1387337	  762.3	  644.5	 3952.0	...
1387338	  762.3	  644.3	 3954.0	...
1387339	  762.4	  644.1	 3955.0	...
1387340	  762.0	  643.8	 3955.0	...
1387341	  761.7	  643.6	 3954.0	...
1387342	  761.5	  643.5	 3952.0	...
1387343	  761.6	  643.5	 3951.0	...
1387344	  761.6	  643.6	 3951.0	...
1387345	  761.4	  643.7	 3952.0	...
1387346	  761.3	  643.9	 3952.0	...
1387347	  761.1	  644.0	 3952.0	...
1387348	  761.1	  644.1	 3952.0	...
1387349	  761.1	  644.1	 3951.0	...
1387350	  761.6	  644.0	 3952.0	...
1387351	  762.2	  643.8	 3953.0	...
1387352	  762.7	  643.6	 3953.0	...
1387353	  762.9	  643.7	 3954.0	...
1387354	  763.1	  644.0	 3955.0	...
1387355	  763.1	  644.3	 3953.0	...
1387356	  762.7	  644.3	 3951.0	...
1387357	  762.3	  644.0	 3948.0	...
1387358	  762.0	  643.7	 3948.0	...
1387359	  762.0	  643.2	 3949.0	...
1387360	  762.0	  643.1	 3949.0	...
1387361	  762.0	  643.9	 3950.0	...
1387362	  762.0	  644.8	 3951.0	...
1387363	  762.1	  645.8	 3952.0	...
1387364	  762.0	  645.3	 3953.0	...
1387365	  762.0	  644.8	 3953.0	...
1387366	  761.9	  644.4	 3953.0	...
1387367	  761.8	  644.4	 3953.0	...
1387368	  761.7	  644.2	 3953.0	...
1387369	  761.9	  643.8	 3953.0	...
1387370	  762.1	  643.4	 3954.0	...
1387371	  762.4	  643.2	 3954.0	...
1387372	  762.3	  643.2	 3955.0	...
1387373	  762.3	  643.2	 3955.0	...
1387374	  762.3	  643.1	 3955.0	...
1387375	  762.2	  643.0	 3955.0	...
1387376	  762.2	  642.9	 3955.0	...
1387377	  762.4	  643.5	 3955.0	...
1387378	  762.7	  644.1	 3955.0	...
1387379	  763.0	  644.7	 3955.0	...
1387380	  763.2	  644.2	 3954.0	...
1387381	  763.2	  643.8	 3954.0	...
1387382	  763.5	  643.8	 3954.0	...
1387383	  763.7	  644.3	 3955.0	...
1387384	  763.8	  644.6	 3957.0	...
1387385	  763.8	  644.4	 3959.0	...
1387386	  763.2	  644.3	 3960.0	...
1387387	  762.7	  644.3	 3962.0	...
1387388	  762.1	  644.0	 3963.0	...
1387389	  762.1	  643.5	 3963.0	...
1387390	  762.4	  643.2	 3963.0	...
1387391	  762.7	  643.3	 3964.0	...
1387392	  762.9	  643.4	 3963.0	...
1387393	  762.8	  643.4	 3963.0	...
1387394	  762.6	  643.4	 3964.0	...
1387395	  762.7	  643.5	 3965.0	...
1387396	  762.3	  643.7	 3967.0	...
1387397	  761.9	  644.1	 3968.0	...
1387398	  761.5	  644.8	 3969.0	...
1387399	  761.6	  645.6	 3966.0	...
1387400	  761.8	  646.2	 3962.0	...
1387401	  761.7	  645.6	 3961.0	...
1387402	  761.6	  645.0	 3964.0	...
1387403	  761.4	  644.4	 3967.0	...
1387404	  761.5	  644.4	 3968.0	...
1387405	  761.6	  644.4	 3968.0	...
1387406	  761.7	  644.4	 3969.0	...
1387407	  761.7	  644.4	 3968.0	...
1387408	  761.6	  644.4	 3967.0	...
1387409	  761.5	  644.6	 3967.0	...
1387410	  761.5	  644.7	 3968.0	...
1387411	  761.6	  645.0	 3970.0	...
1387412	  761.8	  645.2	 3972.0	...
1387413	  761.9	  645.3	 3973.0	...
1387414	  761.8	  645.3	 3973.0	...
1387415	  761.8	  645.4	 3972.0	...
1387416	  762.0	  645.6	 3971.0	...
1387417	  762.1	  645.8	 3970.0	...
1387418	  762.2	  645.5	 3969.0	...
1387419	  762.3	  644.8	 3969.0	...
1387420	  762.4	  644.2	 3970.0	...
1387421	  762.4	  644.2	 3971.0	...
1387422	  762.3	  644.5	 3971.0	...
1387423	  762.2	  644.8	 3969.0	...
1387424	  762.2	  644.9	 3968.0	...
1387425	  762.2	  645.1	 3967.0	...
1387426	  762.1	  645.1	 3967.0	...
1387427	  762.1	  645.0	 3967.0	...
1387428	  762.1	  644.8	 3968.0	...
1387429	  762.1	  644.7	 3971.0	...
1387430	  762.2	  644.7	 3974.0	...
1387431	  762.1	  644.7	 3974.0	...
1387432	  762.1	  644.9	 3972.0	...
1387433	  762.2	  645.3	 3970.0	...
1387434	  762.1	  645.8	 3970.0	...
1387435	  761.9	  646.1	 3969.0	...
1387436	  761.8	  646.2	 3968.0	...
1387437	  761.7	  645.7	 3970.0	...
1387438	  761.7	  645.2	 3971.0	...
1387439	  761.7	  644.7	 3972.0	...
1387440	  761.6	  644.8	 3972.0	...
1387441	  761.6	  645.1	 3972.0	...
1387442	  761.6	  645.4	 3972.0	...
1387443	  761.5	  645.5	 3972.0	...
1387444	  761.5	  645.4	 3973.0	...
1387445	  761.6	  645.4	 3973.0	...
1387446	  761.7	  645.3	 3973.0	...
1387447	  761.8	  645.3	 3975.0	...
1387448	  761.7	  645.3	 3977.0	...
1387449	  761.9	  645.5	 3976.0	...
1387450	  762.1	  645.8	 3974.0	...
1387451	  762.4	  646.2	 3972.0	...
MSG	1387452 0000 _ Number On
1387452	  762.5	  646.4	 3971.0	...
1387453	  762.6	  646.4	 3971.0	...
1387454	  762.8	  646.2	 3971.0	...
1387455	  762.9	  646.1	 3970.0	...
1387456	  763.0	  646.0	 3972.0	...
1387457	  763.1	  646.1	 3973.0	...
1387458	  763.1	  646.1	 3975.0	...
1387459	  763.0	  646.2	 3975.0	...
1387460	  762.8	  646.3	 3975.0	...
1387461	  762.6	  646.4	 3973.0	...
1387462	  762.5	  646.4	 3972.0	...
1387463	  762.4	  646.4	 3971.0	...
1387464	  762.3	  646.4	 3971.0	...
1387465	  762.2	  646.4	 3971.0	...
1387466	  761.9	  646.0	 3969.0	...
1387467	  761.6	  645.7	 3967.0	...
1387468	  761.5	  645.5	 3967.0	...
1387469	  761.8	  645.7	 3969.0	...
1387470	  762.1	  645.9	 3971.0	...
1387471	  762.2	  645.9	 3972.0	...
1387472	  761.9	  645.9	 3971.0	...
1387473	  761.4	  645.8	 3969.0	...
1387474	  760.8	  646.5	 3967.0	...
1387475	  760.6	  647.2	 3965.0	...
1387476	  760.5	  648.1	 3964.0	...
1387477	  760.5	  648.2	 3963.0	...
1387478	  760.4	  648.4	 3964.0	...
1387479	  760.3	  648.4	 3966.0	...
1387480	  760.4	  647.5	 3968.0	...
1387481	  760.6	  646.6	 3969.0	...
1387482	  760.7	  646.0	 3969.0	...
1387483	  760.9	  646.3	 3967.0	...
1387484	  761.1	  646.5	 3966.0	...
1387485	  761.3	  646.4	 3964.0	...
1387486	  761.3	  646.7	 3963.0	...
1387487	  761.4	  647.0	 3964.0	...
1387488	  761.3	  647.4	 3965.0	...
1387489	  761.2	  647.3	 3965.0	...
1387490	  761.2	  647.3	 3964.0	...
1387491	  760.7	  647.5	 3963.0	...
1387492	  760.2	  647.8	 3963.0	...
1387493	  759.8	  648.1	 3962.0	...
1387494	  759.8	  648.3	 3962.0	...
1387495	  759.9	  648.2	 3962.0	...
1387496	  760.4	  647.9	 3963.0	...
1387497	  760.8	  647.6	 3964.0	...
1387498	  761.3	  647.3	 3964.0	...
1387499	  761.5	  647.2	 3964.0	...
1387500	  761.6	  647.1	 3963.0	...
1387501	  761.5	  647.1	 3963.0	...
1387502	  761.3	  647.1	 3962.0	...
1387503	  761.0	  647.0	 3963.0	...
1387504	  761.0	  647.0	 3963.0	...
1387505	  761.0	  647.0	 3963.0	...
1387506	  761.1	  647.1	 3962.0	...
1387507	  761.2	  647.2	 3962.0	...
1387508	  760.8	  647.7	 3962.0	...
1387509	  760.3	  648.0	 3962.0	...
1387510	  759.9	  648.3	 3962.0	...
1387511	  760.2	  648.2	 3963.0	...
1387512	  760.5	  648.0	 3964.0	...
1387513	  760.7	  647.8	 3964.0	...
1387514	  760.8	  647.6	 3964.0	...
1387515	  761.0	  647.5	 3965.0	...
1387516	  761.2	  647.5	 3966.0	...
1387517	  761.3	  647.4	 3967.0	...
1387518	  761.3	  647.4	 3966.0	...
1387519	  761.3	  647.5	 3965.0	...
1387520	  761.1	  648.0	 3964.0	...
1387521	  761.0	  648.4	 3962.0	...
1387522	  760.9	  648.6	 3960.0	...
1387523	  760.9	  648.6	 3957.0	...
1387524	  760.7	  648.5	 3955.0	...
1387525	  760.4	  648.4	 3955.0	...
1387526	  760.1	  648.2	 3956.0	...
1387527	  760.0	  648.2	 3958.0	...
1387528	  760.0	  648.2	 3957.0	...
1387529	  759.9	  648.7	 3956.0	...
1387530	  759.8	  649.1	 3956.0	...
1387531	  760.1	  649.2	 3956.0	...
1387532	  760.5	  648.9	 3956.0	...
1387533	  760.8	  648.6	 3955.0	...
1387534	  760.8	  648.6	 3955.0	...
1387535	  760.8	  648.7	 3955.0	...
1387536	  760.9	  648.8	 3954.0	...
1387537	  761.1	  649.0	 3954.0	...
1387538	  760.8	  649.4	 3952.0	...
1387539	  760.5	  649.6	 3950.0	...
1387540	  760.1	  649.6	 3949.0	...
1387541	  760.2	  649.4	 3948.0	...
1387542	  759.9	  649.3	 3946.0	...
1387543	  759.6	  649.2	 3945.0	...
1387544	  759.3	  649.0	 3943.0	...
1387545	  759.2	  648.8	 3942.0	...
1387546	  759.0	  648.9	 3942.0	...
1387547	  758.8	  649.5	 3942.0	...
1387548	  759.0	  650.0	 3941.0	...
1387549	  759.4	  650.3	 3940.0	...
1387550	  759.7	  650.2	 3940.0	...
1387551	  759.7	  650.1	 3939.0	...
1387552	  759.3	  650.2	 3939.0	...
1387553	  758.8	  650.4	 3938.0	...
1387554	  758.4	  650.4	 3936.0	...
1387555	  758.4	  650.2	 3936.0	...
1387556	  758.3	  650.0	 3937.0	...
1387557	  758.4	  650.1	 3939.0	...
1387558	  758.5	  650.6	 3937.0	...
1387559	  758.5	  651.1	 3934.0	...
1387560	  758.6	  651.4	 3931.0	...
1387561	  758.6	  651.3	 3931.0	...
1387562	  758.6	  651.1	 3931.0	...
1387563	  758.5	  650.9	 3933.0	...
1387564	  758.3	  650.8	 3934.0	...
1387565	  758.3	  651.1	 3935.0	...
1387566	  758.4	  651.5	 3934.0	...
1387567	  758.5	  651.5	 3933.0	...
1387568	  758.6	  651.1	 3933.0	...
1387569	  758.6	  650.9	 3934.0	...
1387570	  758.1	  651.1	 3934.0	...
1387571	  757.5	  651.3	 3934.0	...
1387572	  757.1	  651.6	 3933.0	...
1387573	  757.2	  651.9	 3933.0	...
1387574	  757.4	  652.2	 3933.0	...
1387575	  757.6	  652.2	 3932.0	...
1387576	  757.8	  652.4	 3932.0	...
1387577	  757.9	  652.7	 3931.0	...
1387578	  758.0	  653.0	 3930.0	...
1387579	  757.9	  653.1	 3930.0	...
1387580	  757.8	  653.2	 3929.0	...
1387581	  757.7	  653.2	 3930.0	...
1387582	  757.6	  653.0	 3930.0	...
1387583	  757.5	  652.7	 3928.0	...
1387584	  757.5	  652.5	 3925.0	...
1387585	  757.2	  652.3	 3923.0	...
1387586	  757.0	  652.1	 3922.0	...
1387587	  756.7	  652.1	 3921.0	...
1387588	  756.7	  652.1	 3921.0	...
1387589	  756.6	  652.1	 3923.0	...
1387590	  757.0	  652.2	 3926.0	...
1387591	  757.4	  652.3	 3928.0	...
1387592	  757.5	  652.9	 3925.0	...
1387593	  757.3	  653.3	 3922.0	...
1387594	  757.0	  653.7	 3922.0	...
1387595	  756.8	  653.7	 3924.0	...
1387596	  757.0	  653.5	 3925.0	...
1387597	  757.2	  653.2	 3923.0	...
1387598	  757.5	  653.1	 3922.0	...
1387599	  757.4	  652.4	 3922.0	...
1387600	  757.4	  651.9	 3919.0	...
1387601	  757.5	  651.3	 3917.0	...
1387602	  757.3	  651.2	 3911.0	...
1387603	  757.1	  651.1	 3908.0	...
1387604	  756.9	  651.1	 3905.0	...
1387605	  756.8	  651.1	 3905.0	...
1387606	  756.8	  651.0	 3906.0	...
1387607	  756.8	  651.0	 3908.0	...
1387608	  756.8	  651.0	 3908.0	...
1387609	  756.9	  651.1	 3907.0	...
1387610	  756.9	  651.1	 3906.0	...
1387611	  757.0	  651.0	 3906.0	...
1387612	  757.2	  650.8	 3906.0	...
1387613	  757.4	  650.6	 3906.0	...
1387614	  757.4	  651.0	 3905.0	...
1387615	  757.2	  651.5	 3903.0	...
1387616	  757.0	  651.9	 3901.0	...
1387617	  756.9	  652.0	 3900.0	...
1387618	  757.0	  652.0	 3900.0	...
1387619	  756.7	  652.0	 3900.0	...
1387620	  756.4	  651.9	 3900.0	...
1387621	  756.3	  651.8	 3900.0	...
1387622	  756.7	  651.7	 3900.0	...
1387623	  757.0	  651.5	 3901.0	...
1387624	  756.8	  651.4	 3902.0	...
1387625	  756.7	  651.5	 3902.0	...
1387626	  756.7	  651.8	 3900.0	...
1387627	  756.4	  651.9	 3899.0	...
1387628	  756.1	  652.5	 3900.0	...
1387629	  755.7	  653.1	 3902.0	...
1387630	  755.5	  653.2	 3904.0	...
1387631	  755.4	  652.7	 3905.0	...
1387632	  755.7	  652.0	 3904.0	...
1387633	  756.4	  651.6	 3903.0	...
1387634	  756.8	  651.3	 3900.0	...
1387635	  757.0	  651.2	 3899.0	...
1387636	  756.9	  651.2	 3894.0	...
1387637	  756.7	  651.4	 3891.0	...
1387638	  756.7	  651.5	 3889.0	...
1387639	  756.7	  651.7	 3889.0	...
1387640	  756.7	  651.7	 3889.0	...
1387641	  756.8	  651.7	 3890.0	...
1387642	  756.9	  651.5	 3890.0	...
1387643	  756.9	  651.4	 3893.0	...
1387644	  757.0	  651.3	 3894.0	...
1387645	  757.2	  651.1	 3895.0	...
1387646	  757.5	  650.8	 3894.0	...
1387647	  757.7	  650.5	 3895.0	...
1387648	  757.7	  650.3	 3895.0	...
1387649	  757.5	  650.5	 3894.0	...
1387650	  757.3	  650.8	 3894.0	...
1387651	  757.1	  651.2	 3895.0	...
1387652	  757.2	  651.3	 3897.0	...
1387653	  757.3	  651.5	 3900.0	...
1387654	  757.6	  651.8	 3901.0	...
1387655	  757.4	  652.1	 3901.0	...
1387656	  757.1	  651.6	 3900.0	...
1387657	  756.8	  651.1	 3899.0	...
1387658	  756.9	  650.6	 3898.0	...
1387659	  757.2	  650.9	 3897.0	...
1387660	  756.9	  651.4	 3897.0	...
1387661	  756.4	  651.9	 3897.0	...
1387662	  756.0	  652.0	 3897.0	...
1387663	  756.1	  652.0	 3898.0	...
1387664	  756.3	  652.0	 3898.0	...
1387665	  756.4	  652.1	 3897.0	...
1387666	  756.5	  652.0	 3895.0	...
1387667	  756.6	  652.0	 3894.0	...
1387668	  756.6	  652.1	 3894.0	...
1387669	  756.6	  652.0	 3893.0	...
1387670	  756.6	  651.9	 3892.0	...
1387671	  756.6	  651.7	 3891.0	...
1387672	  756.7	  651.6	 3891.0	...
1387673	  756.9	  651.7	 3891.0	...
1387674	  757.1	  652.2	 3892.0	...
1387675	  757.4	  652.7	 3892.0	...
1387676	  757.5	  653.1	 3893.0	...
1387677	  757.5	  653.1	 3894.0	...
1387678	  757.4	  653.3	 3892.0	...
1387679	  757.2	  653.6	 3890.0	...
1387680	  757.1	  653.9	 3887.0	...
1387681	  757.0	  653.7	 3886.0	...
1387682	  757.0	  653.4	 3885.0	...
1387683	  756.9	  653.0	 3884.0	...
1387684	  756.9	  653.0	 3884.0	...
1387685	  756.9	  653.0	 3884.0	...
1387686	  757.0	  653.0	 3884.0	...
1387687	  757.1	  653.0	 3883.0	...
1387688	  757.2	  653.1	 3883.0	...
1387689	  757.1	  653.2	 3886.0	...
1387690	  757.0	  653.0	 3890.0	...
1387691	  756.9	  652.8	 3894.0	...
1387692	  756.8	  652.5	 3895.0	...
1387693	  756.8	  653.1	 3897.0	...
1387694	  756.7	  653.6	 3894.0	...
1387695	  756.6	  653.7	 3891.0	...
1387696	  756.4	  653.2	 3891.0	...
1387697	  756.5	  652.7	 3894.0	...
1387698	  756.7	  652.7	 3896.0	...
1387699	  756.8	  652.9	 3895.0	...
1387700	  756.5	  653.3	 3893.0	...
1387701	  756.0	  653.5	 3894.0	...
1387702	  755.7	  653.7	 3896.0	...
1387703	  755.7	  653.7	 3898.0	...
1387704	  755.7	  653.9	 3898.0	...
1387705	  756.1	  654.0	 3898.0	...
1387706	  756.5	  653.4	 3898.0	...
1387707	  756.5	  652.8	 3896.0	...
1387708	  756.2	  652.3	 3895.0	...
1387709	  756.2	  652.4	 3895.0	...
1387710	  756.4	  652.5	 3897.0	...
1387711	  756.7	  652.6	 3899.0	...
1387712	  756.7	  652.7	 3902.0	...
1387713	  756.8	  652.8	 3901.0	...
1387714	  756.8	  652.8	 3898.0	...
1387715	  756.6	  652.8	 3895.0	...
1387716	  756.4	  652.9	 3894.0	...
1387717	  756.2	  652.9	 3893.0	...
1387718	  756.3	  653.0	 3892.0	...
1387719	  756.5	  653.0	 3891.0	...
1387720	  756.6	  652.6	 3891.0	...
1387721	  756.3	  652.3	 3890.0	...
1387722	  755.9	  652.2	 3891.0	...
1387723	  755.8	  652.7	 3893.0	...
1387724	  756.1	  653.1	 3895.0	...
1387725	  756.2	  653.1	 3897.0	...
1387726	  756.1	  652.9	 3897.0	...
1387727	  756.0	  652.6	 3897.0	...
1387728	  755.9	  652.7	 3897.0	...
1387729	  755.8	  652.9	 3896.0	...
1387730	  755.8	  653.2	 3898.0	...
1387731	  755.8	  653.6	 3900.0	...
1387732	  755.9	  653.9	 3902.0	...
1387733	  756.0	  654.2	 3902.0	...
1387734	  756.0	  654.3	 3903.0	...
1387735	  756.1	  653.8	 3903.0	...
1387736	  756.1	  653.4	 3903.0	...
1387737	  756.2	  652.9	 3903.0	...
1387738	  756.4	  652.9	 3903.0	...
1387739	  756.5	  652.8	 3904.0	...
1387740	  756.4	  652.8	 3904.0	...
1387741	  756.3	  652.8	 3904.0	...
1387742	  756.3	  652.8	 3902.0	...
1387743	  756.4	  652.5	 3900.0	...
1387744	  756.3	  652.2	 3897.0	...
1387745	  756.0	  652.2	 3897.0	...
1387746	  755.7	  652.4	 3897.0	...
1387747	  755.9	  652.6	 3898.0	...
1387748	  756.2	  652.4	 3898.0	...
1387749	  756.4	  652.1	 3899.0	...
1387750	  756.3	  651.8	 3899.0	...
1387751	  756.2	  651.8	 3900.0	...
1387752	  756.3	  652.2	 3902.0	...
1387753	  756.3	  652.7	 3904.0	...
1387754	  756.3	  653.3	 3902.0	...
1387755	  756.1	  653.3	 3901.0	...
1387756	  755.9	  653.1	 3900.0	...
1387757	  755.9	  652.9	 3900.0	...
1387758	  756.1	  652.5	 3900.0	...
1387759	  756.3	  652.4	 3900.0	...
1387760	  756.4	  652.5	 3900.0	...
1387761	  756.4	  652.6	 3900.0	...
1387762	  756.4	  652.8	 3902.0	...
1387763	  756.5	  652.8	 3905.0	...
1387764	  756.5	  652.6	 3909.0	...
1387765	  756.5	  652.4	 3911.0	...
1387766	  756.5	  652.4	 3914.0	...
MSG	1387767 0000 _ Number Off
1387767	  756.6	  652.6	 3914.0	...
1387768	  756.9	  652.9	 3913.0	...
1387769	  757.0	  652.6	 3917.0	...
1387770	  757.0	  652.1	 3920.0	...
1387771	  756.9	  651.5	 3924.0	...
1387772	  757.1	  651.5	 3925.0	...
1387773	  757.4	  651.3	 3925.0	...
1387774	  757.3	  651.2	 3925.0	...
1387775	  757.3	  651.8	 3924.0	...
1387776	  757.3	  652.3	 3923.0	...
1387777	  757.4	  653.2	 3923.0	...
1387778	  757.4	  653.4	 3924.0	...
1387779	  757.4	  653.1	 3925.0	...
1387780	  757.3	  652.4	 3927.0	...
1387781	  757.2	  651.8	 3930.0	...
1387782	  757.1	  652.0	 3933.0	...
1387783	  757.1	  652.1	 3934.0	...
1387784	  757.0	  652.3	 3936.0	...
1387785	  757.0	  652.1	 3935.0	...
1387786	  757.0	  651.9	 3934.0	...
1387787	  757.1	  651.9	 3932.0	...
1387788	  757.2	  652.0	 3934.0	...
1387789	  757.2	  652.0	 3935.0	...
1387790	  757.4	  652.0	 3937.0	...
1387791	  757.5	  651.6	 3937.0	...
1387792	  757.6	  651.2	 3936.0	...
1387793	  757.5	  651.2	 3934.0	...
1387794	  757.8	  651.6	 3932.0	...
1387795	  758.2	  651.8	 3933.0	...
1387796	  758.0	  651.9	 3935.0	...
1387797	  757.3	  652.0	 3938.0	...
1387798	  756.7	  652.1	 3940.0	...
1387799	  756.8	  652.0	 3941.0	...
1387800	  756.8	  651.6	 3943.0	...
1387801	  756.7	  651.3	 3943.0	...
1387802	  756.6	  651.1	 3942.0	...
1387803	  756.8	  651.1	 3943.0	...
1387804	  757.1	  650.9	 3944.0	...
1387805	  757.4	  650.6	 3945.0	...
1387806	  757.4	  650.4	 3945.0	...
1387807	  757.4	  650.5	 3946.0	...
1387808	  757.4	  650.8	 3948.0	...
1387809	  757.4	  650.6	 3949.0	...
1387810	  757.4	  650.4	 3949.0	...
1387811	  757.2	  650.1	 3949.0	...
1387812	  757.0	  650.0	 3950.0	...
1387813	  756.7	  649.8	 3950.0	...
1387814	  756.9	  649.8	 3950.0	...
1387815	  757.1	  649.7	 3949.0	...
1387816	  757.4	  649.7	 3948.0	...
1387817	  757.4	  649.1	 3947.0	...
1387818	  757.1	  648.6	 3947.0	...
1387819	  756.8	  648.2	 3948.0	...
1387820	  756.4	  648.3	 3950.0	...
1387821	  756.5	  648.7	 3952.0	...
1387822	  756.7	  649.2	 3952.0	...
1387823	  756.8	  649.2	 3952.0	...
1387824	  757.0	  648.7	 3955.0	...
1387825	  756.9	  648.6	 3957.0	...
1387826	  756.9	  648.8	 3959.0	...
1387827	  757.0	  649.1	 3959.0	...
1387828	  757.0	  649.1	 3958.0	...
1387829	  757.0	  649.1	 3958.0	...
1387830	  757.0	  649.1	 3958.0	...
1387831	  757.1	  649.1	 3960.0	...
1387832	  757.1	  648.9	 3961.0	...
1387833	  756.7	  648.9	 3962.0	...
1387834	  756.3	  648.9	 3962.0	...
1387835	  755.9	  648.6	 3962.0	...
1387836	  756.0	  648.2	 3963.0	...
1387837	  756.0	  648.0	 3963.0	...
1387838	  755.9	  648.3	 3963.0	...
1387839	  755.9	  648.5	 3962.0	...
1387840	  756.2	  648.0	 3960.0	...
1387841	  756.6	  647.1	 3958.0	...
1387842	  757.0	  646.3	 3957.0	...
1387843	  757.0	  646.5	 3956.0	...
1387844	  757.0	  646.9	 3955.0	...
1387845	  757.3	  647.2	 3955.0	...
1387846	  757.6	  647.3	 3957.0	...
1387847	  757.8	  647.5	 3959.0	...
1387848	  757.7	  647.9	 3958.0	...
1387849	  757.6	  648.0	 3956.0	...
1387850	  757.7	  648.1	 3955.0	...
1387851	  757.7	  648.1	 3956.0	...
1387852	  757.6	  648.2	 3955.0	...
1387853	  757.3	  648.3	 3954.0	...
1387854	  757.1	  648.5	 3954.0	...
1387855	  756.9	  648.5	 3956.0	...
1387856	  756.8	  648.6	 3960.0	...
1387857	  756.4	  648.8	 3964.0	...
1387858	  756.1	  649.1	 3966.0	...
1387859	  756.1	  649.4	 3967.0	...
1387860	  756.5	  649.6	 3970.0	...
1387861	  756.9	  649.7	 3973.0	...
1387862	  756.9	  649.8	 3974.0	...
1387863	  757.0	  650.3	 3974.0	...
1387864	  757.0	  650.7	 3975.0	...
1387865	  756.8	  650.9	 3976.0	...
1387866	  756.5	  650.6	 3977.0	...
1387867	  756.2	  650.4	 3976.0	...
1387868	  756.1	  650.4	 3974.0	...
1387869	  756.1	  649.7	 3973.0	...
1387870	  756.0	  649.0	 3974.0	...
1387871	  755.9	  648.5	 3974.0	...
1387872	  755.8	  648.7	 3974.0	...
1387873	  755.8	  649.1	 3974.0	...
1387874	  755.8	  649.2	 3974.0	...
1387875	  755.7	  649.4	 3973.0	...
1387876	  755.6	  649.4	 3974.0	...
1387877	  755.5	  649.4	 3974.0	...
1387878	  755.7	  649.4	 3972.0	...
1387879	  756.0	  649.5	 3970.0	...
1387880	  756.4	  649.9	 3969.0	...
1387881	  756.6	  650.3	 3971.0	...
1387882	  756.6	  649.8	 3973.0	...
1387883	  756.4	  648.8	 3974.0	...
1387884	  756.4	  647.9	 3974.0	...
1387885	  756.4	  648.3	 3975.0	...
1387886	  756.0	  648.6	 3974.0	...
1387887	  755.6	  648.8	 3974.0	...
1387888	  755.3	  648.7	 3973.0	...
1387889	  755.7	  648.7	 3973.0	...
1387890	  756.0	  649.0	 3972.0	...
1387891	  756.0	  649.3	 3974.0	...
1387892	  755.9	  649.3	 3975.0	...
1387893	  755.8	  649.3	 3976.0	...
1387894	  756.0	  649.6	 3977.0	...
1387895	  756.3	  649.9	 3978.0	...
1387896	  756.6	  650.2	 3980.0	...
1387897	  756.8	  650.1	 3981.0	...
1387898	  757.0	  649.6	 3983.0	...
1387899	  756.9	  649.2	 3984.0	...
1387900	  756.4	  649.0	 3983.0	...
1387901	  755.8	  648.8	 3983.0	...
1387902	  755.5	  648.5	 3982.0	...
1387903	  755.4	  648.2	 3982.0	...
1387904	  755.5	  648.2	 3981.0	...
1387905	  755.6	  648.5	 3981.0	...
1387906	  755.6	  648.7	 3980.0	...
1387907	  755.6	  649.0	 3979.0	...
1387908	  755.5	  649.0	 3982.0	...
1387909	  755.3	  648.9	 3985.0	...
1387910	  755.2	  648.7	 3988.0	...
1387911	  755.6	  648.4	 3988.0	...
1387912	  756.1	  647.7	 3988.0	...
1387913	  756.6	  647.2	 3988.0	...
1387914	  756.4	  646.9	 3989.0	...
1387915	  756.2	  647.5	 3989.0	...
1387916	  756.0	  648.0	 3988.0	...
1387917	  755.9	  648.3	 3989.0	...
1387918	  755.9	  648.4	 3991.0	...
1387919	  755.9	  648.5	 3992.0	...
1387920	  755.8	  648.5	 3994.0	...
1387921	  755.8	  647.8	 3996.0	...
1387922	  755.9	  647.0	 3997.0	...
1387923	  756.0	  646.5	 3997.0	...
1387924	  756.1	  646.6	 3995.0	...
1387925	  756.2	  646.9	 3993.0	...
1387926	  756.3	  647.1	 3994.0	...
1387927	  756.5	  647.4	 3997.0	...
1387928	  756.4	  647.4	 3999.0	...
1387929	  756.3	  647.1	 3999.0	...
1387930	  756.4	  646.5	 4001.0	...
1387931	  756.5	  645.9	 4004.0	...
1387932	  756.6	  645.5	 4006.0	...
1387933	  756.3	  645.6	 4005.0	...
1387934	  756.2	  645.7	 4005.0	...
1387935	  756.4	  646.0	 4004.0	...
1387936	  756.6	  646.2	 4004.0	...
1387937	  756.8	  646.3	 4003.0	...
1387938	  756.8	  646.1	 4004.0	...
1387939	  756.8	  646.0	 4006.0	...
1387940	  756.7	  645.8	 4007.0	...
1387941	  756.8	  645.6	 4007.0	...
1387942	  756.9	  645.3	 4006.0	...
1387943	  757.0	  645.2	 4006.0	...
1387944	  756.9	  645.2	 4007.0	...
1387945	  756.8	  645.1	 4008.0	...
1387946	  756.7	  645.1	 4008.0	...
1387947	  756.7	  645.1	 4007.0	...
1387948	  756.6	  645.1	 4006.0	...
1387949	  756.6	  645.0	 4008.0	...
1387950	  756.7	  645.0	 4012.0	...
1387951	  756.8	  645.1	 4015.0	...
1387952	  757.1	  645.1	 4015.0	...
1387953	  757.2	  644.9	 4016.0	...
1387954	  757.3	  644.8	 4017.0	...
1387955	  757.3	  644.8	 4019.0	...
1387956	  757.3	  645.1	 4020.0	...
1387957	  757.3	  645.0	 4020.0	...
1387958	  757.3	  644.5	 4020.0	...
1387959	  757.4	  644.2	 4020.0	...
1387960	  757.5	  644.1	 4020.0	...
1387961	  757.3	  644.2	 4020.0	...
1387962	  756.6	  644.3	 4019.0	...
1387963	  756.0	  644.4	 4018.0	...
1387964	  755.7	  644.4	 4017.0	...
1387965	  755.8	  644.4	 4017.0	...
1387966	  755.9	  644.3	 4016.0	...
1387967	  755.8	  644.5	 4016.0	...
MSG	1387968 0000 _ Number On
1387968	  755.7	  644.7	 4015.0	...
1387969	  755.7	  644.8	 4017.0	...
1387970	  755.7	  644.9	 4019.0	...
1387971	  755.8	  644.8	 4021.0	...
1387972	  755.9	  644.7	 4020.0	...
1387973	  756.4	  644.3	 4021.0	...
1387974	  756.9	  644.0	 4022.0	...
1387975	  757.3	  643.7	 4024.0	...
1387976	  757.3	  643.7	 4025.0	...
1387977	  757.2	  643.7	 4026.0	...
1387978	  757.2	  643.7	 4025.0	...
1387979	  757.1	  643.5	 4025.0	...
1387980	  756.8	  643.2	 4025.0	...
1387981	  756.6	  643.4	 4027.0	...
1387982	  756.5	  643.9	 4028.0	...
1387983	  756.6	  644.5	 4029.0	...
1387984	  756.6	  644.7	 4028.0	...
1387985	  756.6	  645.0	 4027.0	...
1387986	  756.6	  645.2	 4028.0	...
1387987	  756.5	  645.2	 4028.0	...
1387988	  756.5	  644.9	 4028.0	...
1387989	  756.4	  644.5	 4028.0	...
1387990	  756.5	  644.1	 4027.0	...
1387991	  756.4	  644.2	 4027.0	...
1387992	  756.4	  644.5	 4027.0	...
1387993	  756.4	  644.5	 4026.0	...
1387994	  756.5	  644.2	 4027.0	...
1387995	  756.6	  644.1	 4027.0	...
1387996	  756.4	  644.2	 4027.0	...
1387997	  756.2	  644.7	 4028.0	...
1387998	  756.2	  644.7	 4029.0	...
1387999	  756.4	  644.6	 4028.0	...
1388000	  756.6	  644.9	 4026.0	...
1388001	  756.7	  645.5	 4026.0	...
1388002	  756.7	  645.4	 4029.0	...
1388003	  756.6	  644.8	 4032.0	...
1388004	  756.2	  644.2	 4034.0	...
1388005	  755.9	  644.2	 4033.0	...
1388006	  755.6	  644.0	 4032.0	...
1388007	  756.1	  643.6	 4030.0	...
1388008	  756.6	  643.3	 4030.0	...
1388009	  757.2	  643.0	 4031.0	...
1388010	  757.4	  643.6	 4031.0	...
1388011	  757.3	  644.3	 4031.0	...
1388012	  757.0	  644.7	 4031.0	...
1388013	  756.5	  644.5	 4031.0	...
1388014	  756.4	  644.2	 4031.0	...
1388015	  756.4	  644.1	 4031.0	...
1388016	  756.5	  644.1	 4032.0	...
1388017	  756.5	  644.0	 4034.0	...
1388018	  756.5	  643.8	 4035.0	...
1388019	  756.4	  643.4	 4037.0	...
1388020	  756.6	  643.1	 4038.0	...
1388021	  756.8	  642.9	 4038.0	...
1388022	  757.2	  643.0	 4039.0	...
1388023	  757.3	  643.3	 4040.0	...
1388024	  757.3	  643.5	 4040.0	...
1388025	  757.3	  643.6	 4040.0	...
1388026	  757.0	  643.7	 4039.0	...
1388027	  756.6	  643.8	 4038.0	...
1388028	  756.3	  643.7	 4037.0	...
1388029	  756.6	  643.5	 4036.0	...
1388030	  757.0	  643.0	 4037.0	...
1388031	  757.4	  642.7	 4038.0	...
1388032	  757.5	  642.5	 4039.0	...
1388033	  757.2	  642.3	 4038.0	...
1388034	  756.7	  642.1	 4038.0	...
1388035	  756.2	  642.2	 4038.0	...
1388036	  756.3	  642.9	 4039.0	...
1388037	  756.5	  643.6	 4039.0	...
1388038	  756.6	  643.9	 4040.0	...
1388039	  756.7	  643.5	 4042.0	...
1388040	  756.8	  643.1	 4043.0	...
1388041	  756.7	  642.8	 4043.0	...
1388042	  756.7	  643.0	 4043.0	...
1388043	  756.6	  643.2	 4041.0	...
1388044	  756.6	  643.2	 4039.0	...
1388045	  756.7	  643.0	 4038.0	...
1388046	  756.6	  642.8	 4038.0	...
1388047	  757.2	  642.7	 4039.0	...
1388048	  757.7	  642.7	 4038.0	...
1388049	  758.3	  642.9	 4038.0	...
1388050	  758.2	  642.6	 4038.0	...
1388051	  758.2	  642.1	 4039.0	...
1388052	  757.7	  641.9	 4039.0	...
1388053	  757.2	  642.3	 4039.0	...
1388054	  756.8	  642.6	 4038.0	...
1388055	  756.7	  642.1	 4038.0	...
1388056	  756.7	  641.7	 4039.0	...
1388057	  756.8	  641.9	 4040.0	...
1388058	  756.6	  642.5	 4041.0	...
1388059	  756.4	  643.1	 4043.0	...
1388060	  756.8	  643.1	 4043.0	...
1388061	  757.5	  642.6	 4043.0	...
1388062	  758.2	  641.8	 4043.0	...
1388063	  758.3	  641.2	 4043.0	...
1388064	  758.3	  641.1	 4044.0	...
1388065	  758.4	  641.1	 4044.0	...
1388066	  758.4	  641.1	 4044.0	...
1388067	  758.4	  641.2	 4045.0	...
1388068	  758.4	  641.3	 4047.0	...
1388069	  757.9	  641.9	 4049.0	...
1388070	  757.5	  642.5	 4050.0	...
1388071	  757.7	  642.9	 4049.0	...
1388072	  758.3	  642.9	 4047.0	...
1388073	  758.8	  642.6	 4045.0	...
1388074	  758.6	  642.4	 4045.0	...
1388075	  758.4	  642.2	 4044.0	...
1388076	  758.4	  641.8	 4045.0	...
1388077	  758.4	  641.4	 4044.0	...
1388078	  758.4	  641.0	 4042.0	...
1388079	  758.3	  641.0	 4040.0	...
1388080	  758.2	  641.1	 4040.0	...
1388081	  758.1	  641.3	 4042.0	...
1388082	  758.0	  641.6	 4044.0	...
1388083	  757.9	  641.9	 4045.0	...
1388084	  757.6	  642.0	 4046.0	...
1388085	  757.3	  642.1	 4047.0	...
1388086	  757.3	  642.1	 4047.0	...
1388087	  757.7	  642.0	 4044.0	...
1388088	  758.1	  641.8	 4041.0	...
1388089	  758.3	  641.7	 4038.0	...
1388090	  758.3	  641.7	 4039.0	...
1388091	  758.2	  641.7	 4041.0	...
1388092	  758.1	  641.2	 4043.0	...
1388093	  758.0	  640.7	 4044.0	...
1388094	  758.3	  640.5	 4043.0	...
1388095	  758.6	  640.8	 4041.0	...
1388096	  758.9	  641.3	 4040.0	...
1388097	  758.8	  641.4	 4039.0	...
1388098	  758.9	  641.5	 4039.0	...
1388099	  759.0	  641.5	 4039.0	...
1388100	  759.0	  641.5	 4040.0	...
1388101	  758.9	  641.7	 4039.0	...
1388102	  758.7	  641.9	 4037.0	...
1388103	  758.7	  642.0	 4035.0	...
1388104	  758.6	  642.1	 4034.0	...
1388105	  758.6	  641.9	 4035.0	...
1388106	  758.6	  641.6	 4035.0	...
1388107	  758.7	  641.4	 4034.0	...
1388108	  758.7	  641.2	 4033.0	...
1388109	  758.8	  641.3	 4031.0	...
1388110	  758.8	  641.3	 4031.0	...
1388111	  758.7	  641.4	 4030.0	...
1388112	  758.6	  641.4	 4030.0	...
1388113	  758.8	  641.3	 4030.0	...
1388114	  759.1	  641.2	 4030.0	...
1388115	  759.3	  641.1	 4030.0	...
1388116	  759.4	  640.9	 4031.0	...
1388117	  759.4	  640.9	 4032.0	...
1388118	  759.6	  640.9	 4033.0	...
1388119	  759.7	  640.4	 4033.0	...
1388120	  759.7	  639.7	 4032.0	...
1388121	  759.7	  639.7	 4031.0	...
1388122	  759.9	  640.3	 4029.0	...
1388123	  760.0	  640.7	 4027.0	...
1388124	  760.1	  640.5	 4025.0	...
1388125	  760.2	  640.5	 4024.0	...
1388126	  760.2	  640.6	 4023.0	...
1388127	  760.2	  640.7	 4024.0	...
1388128	  760.2	  640.7	 4023.0	...
1388129	  760.2	  640.7	 4021.0	...
1388130	  759.7	  640.4	 4021.0	...
1388131	  759.1	  640.3	 4023.0	...
1388132	  759.2	  640.5	 4025.0	...
1388133	  759.7	  640.8	 4023.0	...
1388134	  759.9	  641.3	 4019.0	...
1388135	  759.5	  641.5	 4016.0	...
1388136	  759.4	  641.5	 4017.0	...
1388137	  759.7	  641.4	 4020.0	...
1388138	  760.0	  641.2	 4021.0	...
1388139	  760.0	  641.2	 4019.0	...
1388140	  759.8	  641.2	 4018.0	...
1388141	  759.6	  641.3	 4018.0	...
1388142	  759.5	  641.8	 4019.0	...
1388143	  759.5	  642.2	 4018.0	...
1388144	  759.5	  642.7	 4015.0	...
1388145	  759.5	  642.8	 4013.0	...
1388146	  759.4	  643.0	 4013.0	...
1388147	  759.3	  643.0	 4012.0	...
1388148	  759.2	  643.0	 4011.0	...
1388149	  759.5	  643.0	 4010.0	...
1388150	  759.8	  643.0	 4011.0	...
1388151	  759.8	  642.9	 4011.0	...
1388152	  759.5	  642.7	 4011.0	...
1388153	  759.3	  642.7	 4008.0	...
1388154	  759.5	  642.8	 4004.0	...
1388155	  759.7	  643.3	 4001.0	...
1388156	  759.8	  643.9	 4002.0	...
1388157	  759.8	  644.2	 4002.0	...
1388158	  759.8	  643.9	 4001.0	...
1388159	  759.7	  643.5	 4000.0	...
1388160	  759.6	  643.4	 4000.0	...
1388161	  759.6	  643.8	 4000.0	...
1388162	  759.6	  644.3	 4000.0	...
1388163	  759.6	  644.6	 4000.0	...
1388164	  759.2	  644.0	 3996.0	...
1388165	  758.8	  643.3	 3993.0	...
1388166	  758.7	  642.9	 3991.0	...
1388167	  758.9	  643.3	 3991.0	...
1388168	  759.2	  643.8	 3989.0	...
1388169	  759.1	  643.8	 3986.0	...
1388170	  759.0	  643.7	 3985.0	...
1388171	  759.0	  643.7	 3986.0	...
1388172	  759.1	  643.8	 3987.0	...
1388173	  759.2	  643.9	 3987.0	...
1388174	  759.3	  644.1	 3983.0	...
1388175	  759.5	  644.1	 3979.0	...
1388176	  759.6	  644.0	 3975.0	...
1388177	  759.8	  643.6	 3975.0	...
1388178	  759.7	  643.2	 3975.0	...
1388179	  759.7	  643.0	 3975.0	...
1388180	  759.6	  643.3	 3975.0	...
1388181	  759.6	  643.5	 3975.0	...
1388182	  759.7	  643.6	 3974.0	...
1388183	  759.7	  643.6	 3974.0	...
1388184	  759.8	  643.7	 3973.0	...
1388185	  759.8	  643.7	 3972.0	...
1388186	  759.9	  644.0	 3971.0	...
1388187	  760.0	  644.3	 3969.0	...
1388188	  759.9	  644.4	 3966.0	...
1388189	  759.6	  644.4	 3965.0	...
1388190	  759.3	  644.3	 3965.0	...
1388191	  759.1	  644.3	 3965.0	...
1388192	  759.1	  644.3	 3964.0	...
1388193	  759.3	  644.4	 3963.0	...
1388194	  759.6	  644.5	 3962.0	...
1388195	  759.9	  644.5	 3962.0	...
1388196	  759.9	  644.4	 3959.0	...
1388197	  759.9	  644.1	 3957.0	...
1388198	  760.0	  643.5	 3954.0	...
1388199	  759.7	  642.6	 3953.0	...
1388200	  759.5	  641.9	 3952.0	...
1388201	  759.5	  642.2	 3952.0	...
1388202	  759.9	  642.8	 3952.0	...
1388203	  760.2	  643.4	 3953.0	...
1388204	  760.6	  643.3	 3953.0	...
1388205	  761.0	  643.2	 3951.0	...
1388206	  761.5	  643.1	 3948.0	...
1388207	  761.6	  643.1	 3942.0	...
1388208	  761.5	  642.9	 3940.0	...
1388209	  761.2	  642.8	 3938.0	...
1388210	  761.1	  642.7	 3938.0	...
1388211	  761.1	  642.8	 3939.0	...
1388212	  761.1	  642.7	 3940.0	...
1388213	  760.8	  642.5	 3940.0	...
1388214	  760.6	  642.3	 3938.0	...
1388215	  760.8	  642.1	 3936.0	...
1388216	  761.0	  642.0	 3934.0	...
1388217	  760.8	  642.0	 3934.0	...
1388218	  760.7	  642.4	 3934.0	...
1388219	  760.5	  642.7	 3933.0	...
1388220	  760.4	  642.8	 3933.0	...
1388221	  760.1	  642.7	 3932.0	...
1388222	  760.1	  642.7	 3931.0	...
1388223	  760.4	  642.7	 3929.0	...
1388224	  760.6	  642.5	 3926.0	...
1388225	  760.6	  642.2	 3925.0	...
1388226	  760.7	  641.9	 3922.0	...
1388227	  760.7	  641.9	 3920.0	...
1388228	  760.7	  641.9	 3917.0	...
1388229	  760.8	  641.9	 3918.0	...
1388230	  760.8	  641.9	 3915.0	...
1388231	  761.0	  641.9	 3912.0	...
1388232	  761.4	  642.0	 3909.0	...
1388233	  761.7	  642.2	 3909.0	...
1388234	  761.8	  642.3	 3908.0	...
1388235	  761.5	  642.7	 3907.0	...
1388236	  761.2	  642.8	 3905.0	...
1388237	  760.8	  643.0	 3904.0	...
1388238	  760.8	  643.1	 3904.0	...
1388239	  760.7	  643.2	 3902.0	...
1388240	  760.7	  643.3	 3900.0	...
1388241	  760.7	  643.3	 3897.0	...
1388242	  760.6	  643.3	 3895.0	...
1388243	  760.6	  643.3	 3895.0	...
1388244	  760.7	  643.3	 3895.0	...
1388245	  760.7	  643.3	 3895.0	...
1388246	  760.7	  643.3	 3894.0	...
1388247	  760.7	  643.4	 3893.0	...
1388248	  760.7	  643.5	 3888.0	...
1388249	  761.2	  643.3	 3885.0	...
1388250	  761.7	  643.0	 3882.0	...
1388251	  762.0	  642.8	 3882.0	...
1388252	  762.0	  643.2	 3878.0	...
1388253	  761.7	  643.7	 3875.0	...
1388254	  761.6	  644.1	 3873.0	...
1388255	  761.6	  644.0	 3873.0	...
1388256	  761.7	  643.9	 3872.0	...
1388257	  761.7	  643.8	 3870.0	...
1388258	  761.9	  644.3	 3867.0	...
1388259	  762.0	  644.8	 3865.0	...
1388260	  762.1	  645.1	 3864.0	...
1388261	  762.0	  644.9	 3863.0	...
1388262	  762.1	  644.6	 3863.0	...
1388263	  762.2	  644.6	 3860.0	...
1388264	  762.3	  644.7	 3857.0	...
1388265	  762.4	  644.8	 3854.0	...
1388266	  762.5	  644.7	 3853.0	...
1388267	  762.4	  644.6	 3852.0	...
1388268	  762.4	  644.5	 3852.0	...
1388269	  762.0	  644.5	 3852.0	...
1388270	  761.6	  644.6	 3852.0	...
1388271	  761.3	  644.8	 3853.0	...
1388272	  761.4	  645.0	 3853.0	...
1388273	  761.6	  645.5	 3854.0	...
1388274	  761.8	  645.8	 3851.0	...
1388275	  762.2	  646.2	 3847.0	...
1388276	  762.5	  646.3	 3842.0	...
1388277	  762.8	  646.3	 3840.0	...
1388278	  762.8	  646.3	 3838.0	...
1388279	  762.5	  646.5	 3836.0	...
1388280	  762.2	  646.7	 3835.0	...
1388281	  761.9	  646.9	 3834.0	...
MSG	1388282 0000 _ Number Off
1388282	  761.9	  647.3	 3834.0	...
1388283	  761.7	  647.7	 3833.0	...
1388284	  761.4	  648.0	 3832.0	...
1388285	  761.2	  647.9	 3831.0	...
1388286	  761.2	  647.8	 3830.0	...
1388287	  761.6	  647.8	 3829.0	...
1388288	  761.7	  647.8	 3827.0	...
1388289	  761.8	  647.7	 3824.0	...
1388290	  761.9	  647.5	 3821.0	...
1388291	  762.2	  647.3	 3820.0	...
1388292	  762.9	  647.1	 3819.0	...
1388293	  763.5	  646.5	 3818.0	...
1388294	  763.5	  646.0	 3817.0	...
1388295	  763.2	  645.7	 3816.0	...
1388296	  762.9	  646.0	 3815.0	...
1388297	  762.9	  646.1	 3814.0	...
1388298	  763.0	  645.8	 3815.0	...
1388299	  763.2	  645.5	 3816.0	...
1388300	  763.2	  646.0	 3817.0	...
1388301	  763.1	  646.9	 3812.0	...
1388302	  763.0	  647.8	 3807.0	...
1388303	  763.0	  647.9	 3799.0	...
1388304	  763.1	  647.7	 3795.0	...
1388305	  763.2	  647.5	 3793.0	...
1388306	  763.1	  647.3	 3794.0	...
1388307	  763.2	  647.1	 3795.0	...
1388308	  763.6	  646.9	 3795.0	...
1388309	  763.9	  646.7	 3795.0	...
1388310	  764.3	  646.5	 3794.0	...
1388311	  764.3	  646.3	 3794.0	...
1388312	  764.3	  646.6	 3796.0	...
1388313	  764.1	  647.0	 3798.0	...
1388314	  763.9	  647.5	 3798.0	...
1388315	  763.7	  647.5	 3797.0	...
1388316	  763.7	  647.6	 3796.0	...
1388317	  763.7	  647.6	 3796.0	...
1388318	  763.6	  647.4	 3797.0	...
1388319	  763.3	  647.1	 3797.0	...
1388320	  763.0	  646.9	 3797.0	...
1388321	  763.3	  646.8	 3797.0	...
1388322	  763.8	  646.7	 3795.0	...
1388323	  764.3	  646.5	 3793.0	...
1388324	  764.5	  646.3	 3792.0	...
1388325	  764.7	  646.1	 3791.0	...
1388326	  764.8	  646.1	 3791.0	...
1388327	  765.0	  646.2	 3791.0	...
1388328	  765.3	  646.2	 3789.0	...
1388329	  765.6	  646.2	 3788.0	...
1388330	  765.7	  645.9	 3788.0	...
1388331	  765.6	  645.6	 3789.0	...
1388332	  765.5	  645.3	 3790.0	...
1388333	  765.4	  645.3	 3789.0	...
1388334	  765.4	  645.1	 3789.0	...
1388335	  765.3	  644.9	 3789.0	...
1388336	  765.5	  644.6	 3789.0	...
1388337	  765.7	  644.3	 3789.0	...
1388338	  766.3	  644.0	 3789.0	...
1388339	  766.7	  643.8	 3786.0	...
1388340	  766.9	  643.7	 3784.0	...
1388341	  766.9	  643.7	 3783.0	...
1388342	  766.8	  643.7	 3784.0	...
1388343	  766.9	  643.8	 3784.0	...
1388344	  767.0	  644.0	 3784.0	...
1388345	  767.1	  644.1	 3783.0	...
1388346	  767.2	  644.2	 3782.0	...
1388347	  767.3	  644.1	 3780.0	...
1388348	  767.4	  644.0	 3780.0	...
1388349	  767.4	  644.0	 3780.0	...
1388350	  767.4	  644.4	 3783.0	...
1388351	  767.5	  644.8	 3785.0	...
1388352	  767.5	  644.5	 3785.0	...
1388353	  767.5	  643.8	 3783.0	...
1388354	  767.4	  643.1	 3781.0	...
1388355	  767.5	  643.1	 3781.0	...
1388356	  767.6	  643.0	 3780.0	...
1388357	  767.8	  643.2	 3780.0	...
1388358	  768.0	  643.3	 3780.0	...
1388359	  768.1	  642.9	 3781.0	...
1388360	  768.1	  642.2	 3782.0	...
1388361	  768.0	  641.6	 3782.0	...
1388362	  768.0	  641.6	 3781.0	...
1388363	  768.1	  641.7	 3781.0	...
1388364	  768.0	  641.9	 3781.0	...
1388365	  767.9	  642.7	 3781.0	...
1388366	  767.7	  643.4	 3782.0	...
1388367	  767.8	  644.0	 3782.0	...
1388368	  767.7	  644.0	 3780.0	...
1388369	  767.7	  644.0	 3778.0	...
1388370	  767.5	  644.0	 3775.0	...
1388371	  767.3	  643.9	 3775.0	...
1388372	  767.2	  643.9	 3775.0	...
1388373	  767.3	  643.0	 3774.0	...
1388374	  767.4	  642.2	 3773.0	...
1388375	  767.6	  642.3	 3772.0	...
1388376	  767.7	  643.2	 3771.0	...
1388377	  767.8	  644.1	 3773.0	...
1388378	  767.8	  644.1	 3776.0	...
1388379	  767.6	  644.1	 3778.0	...
1388380	  767.4	  643.9	 3778.0	...
1388381	  767.2	  643.8	 3778.0	...
1388382	  767.2	  643.8	 3778.0	...
1388383	  767.2	  643.8	 3777.0	...
1388384	  767.4	  643.8	 3776.0	...
1388385	  767.5	  643.8	 3775.0	...
1388386	  767.2	  643.7	 3775.0	...
1388387	  766.8	  643.5	 3775.0	...
1388388	  766.4	  643.3	 3776.0	...
1388389	  766.3	  643.1	 3776.0	...
1388390	  766.2	  643.0	 3777.0	...
1388391	  766.1	  643.0	 3778.0	...
1388392	  766.4	  643.0	 3777.0	...
1388393	  766.8	  643.1	 3775.0	...
1388394	  767.1	  643.1	 3774.0	...
1388395	  767.1	  643.2	 3776.0	...
1388396	  767.0	  643.2	 3779.0	...
1388397	  766.9	  643.3	 3781.0	...
1388398	  766.7	  643.3	 3780.0	...
1388399	  766.6	  643.4	 3780.0	...
1388400	  766.5	  643.3	 3780.0	...
1388401	  766.4	  643.2	 3781.0	...
1388402	  766.4	  643.0	 3781.0	...
1388403	  766.5	  642.9	 3782.0	...
1388404	  766.6	  642.8	 3782.0	...
1388405	  766.6	  642.9	 3782.0	...
1388406	  766.6	  643.2	 3780.0	...
1388407	  766.5	  643.4	 3779.0	...
1388408	  766.5	  643.5	 3779.0	...
1388409	  766.4	  643.4	 3780.0	...
1388410	  766.4	  643.4	 3780.0	...
1388411	  766.4	  643.4	 3781.0	...
1388412	  766.7	  643.3	 3781.0	...
1388413	  767.0	  642.9	 3781.0	...
1388414	  767.3	  642.6	 3781.0	...
1388415	  767.0	  642.0	 3781.0	...
1388416	  766.7	  641.8	 3782.0	...
1388417	  766.6	  641.6	 3781.0	...
1388418	  766.7	  641.4	 3781.0	...
1388419	  766.9	  641.2	 3781.0	...
1388420	  766.8	  641.8	 3781.0	...
1388421	  766.8	  642.6	 3781.0	...
1388422	  766.7	  643.0	 3783.0	...
1388423	  766.5	  642.8	 3784.0	...
1388424	  766.3	  642.6	 3786.0	...
1388425	  766.8	  642.7	 3786.0	...
1388426	  767.4	  642.6	 3783.0	...
1388427	  767.9	  642.4	 3781.0	...
1388428	  767.7	  641.7	 3779.0	...
1388429	  767.6	  641.1	 3780.0	...
1388430	  767.5	  640.2	 3783.0	...
1388431	  767.5	  640.0	 3785.0	...
1388432	  767.5	  640.7	 3785.0	...
1388433	  767.5	  641.6	 3784.0	...
1388434	  767.5	  642.2	 3782.0	...
1388435	  767.5	  641.9	 3783.0	...
1388436	  767.5	  641.3	 3785.0	...
1388437	  767.6	  641.0	 3786.0	...
1388438	  767.5	  641.2	 3788.0	...
1388439	  767.4	  641.9	 3787.0	...
1388440	  767.3	  642.5	 3786.0	...
1388441	  767.2	  642.6	 3786.0	...
1388442	  767.0	  642.6	 3786.0	...
1388443	  766.8	  642.2	 3787.0	...
1388444	  766.9	  641.6	 3788.0	...
1388445	  767.1	  641.1	 3790.0	...
1388446	  767.1	  641.1	 3791.0	...
1388447	  766.7	  641.4	 3792.0	...
1388448	  766.3	  641.8	 3794.0	...
1388449	  766.1	  642.4	 3796.0	...
1388450	  766.2	  642.7	 3798.0	...
1388451	  766.3	  642.7	 3798.0	...
1388452	  766.5	  642.5	 3797.0	...
1388453	  765.9	  642.8	 3796.0	...
1388454	  765.4	  643.3	 3796.0	...
1388455	  764.8	  643.8	 3797.0	...
1388456	  764.6	  643.7	 3797.0	...
1388457	  764.5	  643.5	 3797.0	...
1388458	  764.6	  643.3	 3797.0	...
1388459	  764.6	  642.8	 3796.0	...
1388460	  764.6	  642.4	 3794.0	...
1388461	  765.2	  642.3	 3793.0	...
1388462	  765.9	  642.6	 3793.0	...
1388463	  766.5	  643.0	 3794.0	...
1388464	  766.3	  643.3	 3795.0	...
1388465	  765.6	  643.7	 3794.0	...
1388466	  765.0	  644.2	 3793.0	...
1388467	  764.6	  643.8	 3793.0	...
1388468	  764.5	  643.3	 3793.0	...
1388469	  764.5	  642.7	 3794.0	...
1388470	  764.2	  642.4	 3794.0	...
1388471	  763.9	  642.2	 3794.0	...
1388472	  763.6	  642.0	 3794.0	...
1388473	  763.6	  642.1	 3794.0	...
1388474	  763.8	  642.0	 3795.0	...
1388475	  763.9	  642.0	 3796.0	...
1388476	  764.1	  642.1	 3795.0	...
1388477	  764.2	  642.3	 3795.0	...
1388478	  764.2	  642.4	 3795.0	...
1388479	  763.4	  642.6	 3797.0	...
1388480	  762.7	  643.0	 3798.0	...
1388481	  762.5	  643.6	 3799.0	...
1388482	  762.8	  643.9	 3798.0	...
1388483	  763.0	  644.1	 3797.0	...
1388484	  762.9	  644.2	 3796.0	...
1388485	  762.8	  643.7	 3796.0	...
1388486	  762.8	  643.2	 3795.0	...
1388487	  762.7	  642.4	 3795.0	...
1388488	  763.0	  642.1	 3795.0	...
1388489	  763.2	  642.0	 3796.0	...
1388490	  763.4	  642.2	 3797.0	...
1388491	  763.4	  642.4	 3797.0	...
1388492	  763.1	  642.5	 3797.0	...
1388493	  762.9	  642.6	 3796.0	...
1388494	  762.6	  642.6	 3796.0	...
1388495	  762.3	  643.1	 3797.0	...
1388496	  762.0	  643.7	 3798.0	...
1388497	  761.9	  644.1	 3799.0	...
1388498	  762.1	  644.3	 3800.0	...
1388499	  762.3	  644.6	 3800.0	...
1388500	  762.4	  645.1	 3801.0	...
1388501	  762.2	  645.3	 3802.0	...
1388502	  762.2	  645.4	 3802.0	...
1388503	  762.3	  645.5	 3803.0	...
1388504	  762.3	  645.5	 3803.0	...
1388505	  762.4	  645.3	 3804.0	...
1388506	  762.4	  644.9	 3805.0	...
1388507	  762.3	  644.4	 3806.0	...
1388508	  762.3	  644.1	 3806.0	...
1388509	  762.2	  643.9	 3807.0	...
1388510	  762.1	  644.0	 3808.0	...
1388511	  762.0	  643.9	 3808.0	...
1388512	  762.3	  643.8	 3806.0	...
1388513	  762.7	  643.6	 3805.0	...
1388514	  762.9	  643.4	 3806.0	...
1388515	  762.8	  643.2	 3807.0	...
1388516	  762.7	  643.1	 3807.0	...
1388517	  762.6	  643.0	 3808.0	...
1388518	  762.5	  643.1	 3809.0	...
1388519	  762.3	  643.3	 3809.0	...
1388520	  762.3	  643.4	 3810.0	...
1388521	  762.2	  643.2	 3810.0	...
1388522	  762.2	  642.9	 3810.0	...
1388523	  762.2	  642.4	 3811.0	...
1388524	  762.2	  642.3	 3811.0	...
1388525	  761.9	  642.3	 3810.0	...
1388526	  761.7	  642.7	 3808.0	...
1388527	  761.6	  642.8	 3807.0	...
1388528	  761.8	  642.8	 3807.0	...
1388529	  761.8	  642.6	 3806.0	...
1388530	  761.9	  642.5	 3805.0	...
1388531	  761.9	  642.3	 3807.0	...
1388532	  762.1	  642.1	 3810.0	...
1388533	  762.1	  642.0	 3814.0	...
1388534	  762.0	  642.1	 3815.0	...
1388535	  762.0	  642.2	 3814.0	...
1388536	  762.1	  642.2	 3813.0	...
1388537	  762.0	  642.1	 3811.0	...
1388538	  761.9	  642.1	 3810.0	...
1388539	  761.9	  642.2	 3810.0	...
1388540	  762.1	  642.4	 3811.0	...
1388541	  761.9	  642.6	 3813.0	...
1388542	  761.6	  642.7	 3816.0	...
1388543	  761.2	  642.8	 3819.0	...
1388544	  761.2	  643.3	 3820.0	...
1388545	  761.5	  643.6	 3820.0	...
1388546	  762.1	  643.7	 3820.0	...
1388547	  762.7	  643.4	 3820.0	...
1388548	  762.9	  643.0	 3819.0	...
1388549	  762.8	  642.6	 3820.0	...
1388550	  762.6	  642.3	 3821.0	...
1388551	  762.6	  642.0	 3822.0	...
1388552	  762.7	  641.8	 3823.0	...
1388553	  762.6	  641.7	 3823.0	...
1388554	  762.6	  641.7	 3825.0	...
1388555	  762.5	  641.8	 3825.0	...
1388556	  762.6	  642.0	 3826.0	...
1388557	  762.7	  642.2	 3827.0	...
1388558	  762.7	  642.4	 3828.0	...
1388559	  762.8	  642.5	 3830.0	...
1388560	  762.8	  642.3	 3831.0	...
1388561	  762.8	  642.0	 3832.0	...
1388562	  762.9	  641.7	 3833.0	...
1388563	  763.1	  641.6	 3834.0	...
1388564	  763.1	  641.1	 3834.0	...
1388565	  763.2	  640.7	 3833.0	...
1388566	  763.2	  640.2	 3831.0	...
1388567	  763.2	  640.1	 3829.0	...
1388568	  763.5	  640.7	 3831.0	...
1388569	  763.7	  641.3	 3833.0	...
1388570	  764.0	  641.9	 3833.0	...
1388571	  764.0	  642.0	 3831.0	...
1388572	  763.8	  641.7	 3829.0	...
1388573	  763.6	  641.3	 3831.0	...
1388574	  763.4	  640.8	 3833.0	...
1388575	  763.7	  640.6	 3834.0	...
1388576	  763.8	  640.4	 3834.0	...
1388577	  764.1	  640.6	 3835.0	...
1388578	  764.1	  640.9	 3836.0	...
1388579	  764.0	  640.9	 3838.0	...
1388580	  763.4	  640.7	 3839.0	...
1388581	  762.9	  640.6	 3838.0	...
1388582	  762.6	  640.8	 3837.0	...
1388583	  762.9	  640.9	 3836.0	...
1388584	  763.3	  641.0	 3836.0	...
1388585	  763.6	  640.9	 3837.0	...
1388586	  763.7	  640.7	 3838.0	...
1388587	  763.6	  640.4	 3838.0	...
1388588	  763.6	  639.6	 3839.0	...
1388589	  763.6	  638.9	 3837.0	...
1388590	  763.8	  638.3	 3836.0	...
1388591	  764.0	  638.4	 3837.0	...
1388592	  763.8	  638.6	 3839.0	...
1388593	  763.5	  638.8	 3842.0	...
1388594	  763.5	  638.8	 3843.0	...
1388595	  763.8	  639.0	 3843.0	...
1388596	  764.0	  639.2	 3841.0	...
1388597	  763.9	  639.2	 3839.0	...
1388598	  763.7	  639.0	 3838.0	...
1388599	  763.6	  638.8	 3838.0	...
1388600	  763.5	  638.8	 3839.0	...
1388601	  763.5	  638.8	 3840.0	...
1388602	  763.5	  639.0	 3842.0	...
1388603	  763.6	  639.3	 3842.0	...
1388604	  763.7	  639.6	 3842.0	...
1388605	  763.8	  639.7	 3839.0	...
1388606	  763.9	  639.7	 3835.0	...
1388607	  763.9	  639.3	 3834.0	...
1388608	  764.0	  638.9	 3836.0	...
1388609	  764.1	  638.5	 3837.0	...
1388610	  764.2	  638.5	 3836.0	...
1388611	  764.2	  638.6	 3835.0	...
1388612	  764.1	  638.6	 3835.0	...
1388613	  764.1	  638.8	 3835.0	...
1388614	  764.1	  639.0	 3835.0	...
1388615	  764.0	  639.3	 3836.0	...
1388616	  763.9	  639.4	 3837.0	...
1388617	  763.8	  639.3	 3837.0	...
1388618	  763.8	  639.4	 3838.0	...
1388619	  764.0	  639.5	 3839.0	...
1388620	  764.1	  639.6	 3839.0	...
1388621	  764.2	  639.7	 3839.0	...
1388622	  764.2	  639.6	 3837.0	...
1388623	  764.2	  639.2	 3835.0	...
1388624	  764.2	  638.6	 3834.0	...
1388625	  764.1	  638.1	 3834.0	...
1388626	  764.1	  638.0	 3833.0	...
1388627	  764.1	  638.1	 3832.0	...
1388628	  764.1	  638.3	 3831.0	...
1388629	  764.1	  638.6	 3831.0	...
1388630	  764.0	  638.9	 3835.0	...
1388631	  763.9	  639.3	 3840.0	...
1388632	  764.1	  639.4	 3846.0	...
1388633	  764.4	  639.4	 3846.0	...
1388634	  764.5	  639.4	 3846.0	...
1388635	  764.2	  639.2	 3845.0	...
1388636	  763.9	  638.7	 3843.0	...
1388637	  764.2	  638.0	 3842.0	...
1388638	  764.7	  637.5	 3842.0	...
1388639	  765.2	  637.3	 3844.0	...
1388640	  765.1	  637.4	 3846.0	...
1388641	  764.7	  637.6	 3846.0	...
1388642	  764.4	  637.7	 3847.0	...
1388643	  764.2	  637.7	 3848.0	...
1388644	  764.2	  637.6	 3848.0	...
1388645	  764.2	  637.2	 3849.0	...
1388646	  764.2	  637.0	 3848.0	...
1388647	  764.3	  636.6	 3847.0	...
1388648	  764.5	  636.4	 3846.0	...
1388649	  764.7	  636.0	 3845.0	...
1388650	  764.8	  635.9	 3844.0	...
1388651	  764.8	  635.9	 3844.0	...
1388652	  764.4	  636.2	 3843.0	...
1388653	  763.9	  636.9	 3844.0	...
1388654	  763.4	  637.2	 3844.0	...
1388655	  763.1	  637.3	 3843.0	...
1388656	  763.1	  637.2	 3842.0	...
1388657	  763.1	  637.3	 3842.0	...
1388658	  763.1	  637.2	 3843.0	...
1388659	  763.2	  637.0	 3844.0	...
1388660	  763.3	  636.8	 3844.0	...
1388661	  763.4	  636.8	 3844.0	...
1388662	  763.4	  636.8	 3844.0	...
1388663	  763.7	  636.8	 3845.0	...
1388664	  764.1	  637.0	 3846.0	...
1388665	  764.4	  637.3	 3846.0	...
1388666	  764.3	  637.5	 3847.0	...
1388667	  764.2	  637.4	 3847.0	...
1388668	  764.1	  637.4	 3847.0	...
1388669	  764.1	  637.4	 3847.0	...
1388670	  764.2	  637.4	 3847.0	...
1388671	  764.3	  637.4	 3849.0	...
1388672	  764.3	  637.4	 3852.0	...
1388673	  764.2	  637.4	 3855.0	...
1388674	  764.0	  637.3	 3855.0	...
1388675	  763.8	  637.3	 3856.0	...
1388676	  763.7	  637.3	 3856.0	...
1388677	  763.7	  637.3	 3857.0	...
1388678	  763.6	  637.3	 3856.0	...
1388679	  763.3	  637.8	 3855.0	...
1388680	  762.9	  638.3	 3854.0	...
1388681	  762.5	  638.7	 3855.0	...
1388682	  762.4	  638.6	 3855.0	...
1388683	  762.3	  638.7	 3856.0	...
1388684	  762.2	  638.8	 3856.0	...
1388685	  762.2	  638.8	 3856.0	...
1388686	  762.1	  638.6	 3857.0	...
1388687	  762.1	  638.0	 3859.0	...
1388688	  762.0	  637.5	 3860.0	...
1388689	  762.0	  637.1	 3860.0	...
1388690	  762.1	  636.9	 3860.0	...
1388691	  762.0	  636.6	 3859.0	...
1388692	  761.9	  636.3	 3857.0	...
1388693	  761.9	  636.5	 3856.0	...
1388694	  762.0	  636.9	 3858.0	...
1388695	  761.9	  637.3	 3859.0	...
1388696	  761.7	  637.5	 3859.0	...
1388697	  761.4	  637.7	 3857.0	...
1388698	  761.3	  637.5	 3856.0	...
1388699	  761.2	  637.2	 3856.0	...
1388700	  761.2	  636.8	 3857.0	...
1388701	  761.6	  636.7	 3857.0	...
1388702	  762.0	  636.6	 3860.0	...
1388703	  762.3	  636.5	 3863.0	...
1388704	  762.2	  636.4	 3865.0	...
1388705	  762.2	  635.9	 3865.0	...
1388706	  762.1	  635.4	 3864.0	...
1388707	  762.1	  634.9	 3863.0	...
1388708	  762.5	  635.1	 3862.0	...
1388709	  762.8	  635.3	 3861.0	...
1388710	  762.6	  635.6	 3861.0	...
1388711	  762.1	  635.5	 3862.0	...
1388712	  761.5	  635.4	 3862.0	...
1388713	  761.5	  635.4	 3862.0	...
1388714	  761.6	  635.4	 3861.0	...
1388715	  761.7	  635.4	 3860.0	...
1388716	  761.9	  635.2	 3859.0	...
1388717	  762.0	  635.0	 3860.0	...
1388718	  762.1	  634.8	 3860.0	...
1388719	  762.1	  634.6	 3861.0	...
1388720	  762.2	  634.1	 3864.0	...
1388721	  762.3	  633.6	 3867.0	...
1388722	  762.5	  633.2	 3869.0	...
1388723	  762.4	  633.1	 3868.0	...
1388724	  762.3	  633.0	 3868.0	...
1388725	  762.3	  632.9	 3868.0	...
1388726	  762.0	  633.0	 3870.0	...
1388727	  761.7	  633.1	 3870.0	...
1388728	  761.4	  633.2	 3869.0	...
1388729	  761.4	  633.2	 3868.0	...
1388730	  761.4	  633.2	 3868.0	...
1388731	  761.9	  633.8	 3870.0	...
1388732	  762.4	  634.3	 3870.0	...
1388733	  762.9	  634.7	 3870.0	...
1388734	  763.0	  634.5	 3869.0	...
1388735	  763.0	  634.4	 3868.0	...
1388736	  763.0	  634.3	 3868.0	...
1388737	  763.1	  634.1	 3867.0	...
1388738	  763.2	  633.8	 3867.0	...
1388739	  763.1	  633.7	 3867.0	...
1388740	  762.8	  633.8	 3867.0	...
1388741	  762.5	  633.9	 3866.0	...
1388742	  762.5	  634.1	 3866.0	...
1388743	  762.5	  634.2	 3865.0	...
1388744	  762.6	  634.2	 3864.0	...
1388745	  762.6	  633.9	 3864.0	...
1388746	  762.5	  633.6	 3864.0	...
1388747	  762.5	  633.4	 3865.0	...
1388748	  762.3	  633.2	 3865.0	...
1388749	  762.2	  633.1	 3866.0	...
1388750	  762.1	  633.0	 3867.0	...
1388751	  762.2	  633.3	 3867.0	...
1388752	  762.4	  633.7	 3868.0	...
1388753	  762.6	  634.1	 3869.0	...
1388754	  762.7	  633.9	 3869.0	...
1388755	  762.9	  633.9	 3869.0	...
1388756	  763.1	  633.9	 3869.0	...
1388757	  763.2	  633.9	 3870.0	...
1388758	  763.0	  633.9	 3870.0	...
1388759	  762.8	  633.9	 3870.0	...
1388760	  762.5	  633.9	 3870.0	...
1388761	  762.4	  634.0	 3870.0	...
1388762	  762.5	  634.1	 3871.0	...
1388763	  762.4	  634.4	 3872.0	...
1388764	  762.4	  634.7	 3872.0	...
1388765	  762.7	  634.9	 3873.0	...
1388766	  763.1	  634.6	 3872.0	...
1388767	  763.2	  634.2	 3872.0	...
1388768	  763.0	  633.9	 3872.0	...
1388769	  762.8	  633.9	 3872.0	...
1388770	  762.6	  634.1	 3871.0	...
1388771	  762.3	  634.3	 3869.0	...
1388772	  762.1	  634.7	 3867.0	...
1388773	  762.0	  635.1	 3866.0	...
1388774	  761.9	  635.4	 3866.0	...
1388775	  761.7	  635.4	 3868.0	...
1388776	  761.6	  635.2	 3868.0	...
1388777	  761.8	  635.3	 3867.0	...
1388778	  762.0	  635.6	 3868.0	...
1388779	  762.2	  635.8	 3870.0	...
1388780	  762.2	  635.7	 3871.0	...
1388781	  762.1	  635.8	 3870.0	...
1388782	  762.1	  636.0	 3869.0	...
1388783	  761.9	  636.2	 3869.0	...
1388784	  761.8	  636.7	 3866.0	...
1388785	  761.6	  637.3	 3864.0	...
1388786	  761.4	  637.9	 3865.0	...
1388787	  761.6	  638.0	 3867.0	...
1388788	  762.0	  637.6	 3868.0	...
1388789	  762.3	  637.0	 3866.0	...
1388790	  762.3	  636.5	 3865.0	...
1388791	  762.1	  635.8	 3865.0	...
1388792	  761.9	  635.1	 3865.0	...
1388793	  761.8	  634.4	 3865.0	...
1388794	  761.9	  634.9	 3864.0	...
1388795	  762.8	  635.3	 3864.0	...
1388796	  763.6	  635.7	 3865.0	...
1388797	  763.7	  635.7	 3865.0	...
1388798	  763.0	  635.8	 3865.0	...
1388799	  762.7	  635.9	 3865.0	...
1388800	  763.1	  635.8	 3865.0	...
1388801	  763.4	  635.9	 3865.0	...
1388802	  763.4	  635.9	 3865.0	...
1388803	  763.4	  636.0	 3865.0	...
1388804	  763.3	  635.9	 3865.0	...
1388805	  763.1	  635.4	 3866.0	...
1388806	  762.9	  634.7	 3866.0	...
1388807	  763.0	  634.0	 3867.0	...
1388808	  763.1	  633.4	 3867.0	...
1388809	  763.3	  633.2	 3867.0	...
1388810	  763.3	  633.9	 3867.0	...
1388811	  763.4	  634.9	 3867.0	...
1388812	  763.3	  635.8	 3868.0	...
1388813	  763.1	  635.8	 3868.0	...
1388814	  763.0	  635.7	 3865.0	...
1388815	  763.2	  635.8	 3862.0	...
1388816	  763.6	  635.9	 3860.0	...
1388817	  764.2	  635.9	 3859.0	...
1388818	  764.6	  635.7	 3859.0	...
1388819	  764.4	  635.7	 3858.0	...
1388820	  764.0	  636.1	 3859.0	...
1388821	  763.7	  636.6	 3861.0	...
1388822	  763.7	  637.0	 3862.0	...
1388823	  763.7	  637.0	 3862.0	...
1388824	  763.7	  636.7	 3861.0	...
1388825	  763.7	  636.5	 3860.0	...
1388826	  763.7	  636.3	 3859.0	...
1388827	  763.6	  636.4	 3857.0	...
1388828	  763.8	  636.3	 3857.0	...
1388829	  764.0	  636.3	 3857.0	...
1388830	  764.2	  636.2	 3859.0	...
1388831	  764.4	  636.1	 3859.0	...
1388832	  764.6	  636.0	 3860.0	...
1388833	  764.4	  636.1	 3860.0	...
1388834	  764.0	  636.3	 3859.0	...
1388835	  763.4	  636.6	 3858.0	...
1388836	  763.3	  636.3	 3857.0	...
1388837	  763.1	  635.9	 3857.0	...
1388838	  763.1	  636.1	 3858.0	...
1388839	  763.2	  636.7	 3859.0	...
1388840	  763.0	  637.3	 3860.0	...
1388841	  762.8	  637.6	 3859.0	...
1388842	  762.5	  637.9	 3860.0	...
1388843	  762.9	  638.0	 3860.0	...
1388844	  763.3	  638.2	 3858.0	...
1388845	  763.8	  638.2	 3855.0	...
1388846	  763.9	  638.2	 3855.0	...
1388847	  763.8	  638.2	 3858.0	...
1388848	  763.6	  638.1	 3861.0	...
1388849	  763.4	  637.7	 3862.0	...
1388850	  763.3	  637.3	 3861.0	...
1388851	  763.3	  636.7	 3860.0	...
1388852	  763.4	  636.6	 3859.0	...
1388853	  763.5	  636.5	 3856.0	...
1388854	  763.4	  636.3	 3853.0	...
1388855	  763.5	  636.0	 3851.0	...
1388856	  763.5	  635.6	 3851.0	...
1388857	  763.6	  635.5	 3852.0	...
1388858	  763.8	  635.6	 3853.0	...
1388859	  764.0	  635.9	 3854.0	...
1388860	  764.3	  636.2	 3854.0	...
1388861	  764.4	  636.5	 3854.0	...
1388862	  764.1	  636.6	 3853.0	...
1388863	  763.9	  636.5	 3851.0	...
1388864	  763.7	  636.5	 3850.0	...
1388865	  763.8	  636.5	 3851.0	...
1388866	  763.9	  636.4	 3854.0	...
1388867	  763.9	  636.4	 3855.0	...
1388868	  764.0	  636.4	 3856.0	...
1388869	  764.2	  636.3	 3856.0	...
1388870	  764.4	  636.4	 3855.0	...
1388871	  764.6	  636.4	 3853.0	...
1388872	  764.6	  636.5	 3851.0	...
1388873	  764.6	  636.6	 3848.0	...
1388874	  764.6	  636.6	 3848.0	...
1388875	  764.6	  636.6	 3850.0	...
1388876	  764.6	  636.6	 3853.0	...
1388877	  764.4	  636.6	 3855.0	...
1388878	  764.1	  636.6	 3853.0	...
1388879	  763.8	  636.4	 3852.0	...
1388880	  763.8	  636.2	 3853.0	...
1388881	  763.9	  636.0	 3852.0	...
1388882	  764.1	  636.2	 3851.0	...
1388883	  764.3	  636.2	 3849.0	...
1388884	  764.3	  636.0	 3848.0	...
1388885	  764.3	  635.6	 3848.0	...
1388886	  764.3	  635.5	 3849.0	...
1388887	  764.2	  635.8	 3850.0	...
1388888	  764.2	  636.3	 3848.0	...
1388889	  764.1	  636.6	 3846.0	...
1388890	  763.9	  637.1	 3843.0	...
1388891	  763.6	  637.3	 3843.0	...
1388892	  763.4	  637.6	 3843.0	...
1388893	  763.3	  637.5	 3843.0	...
1388894	  763.4	  637.7	 3844.0	...
1388895	  763.7	  637.8	 3845.0	...
1388896	  764.1	  637.7	 3845.0	...
1388897	  764.3	  636.9	 3844.0	...
1388898	  764.4	  636.2	 3844.0	...
1388899	  764.4	  635.6	 3843.0	...
1388900	  764.5	  635.7	 3843.0	...
1388901	  764.5	  635.8	 3843.0	...
1388902	  764.4	  635.9	 3843.0	...
1388903	  764.0	  636.2	 3843.0	...
1388904	  763.7	  636.6	 3842.0	...
1388905	  763.9	  637.0	 3842.0	...
1388906	  764.2	  637.1	 3843.0	...
1388907	  764.6	  637.3	 3843.0	...
1388908	  764.7	  637.5	 3843.0	...
1388909	  764.3	  637.6	 3842.0	...
1388910	  763.8	  637.7	 3842.0	...
1388911	  763.8	  637.2	 3842.0	...
1388912	  764.2	  636.6	 3841.0	...
1388913	  764.5	  636.3	 3839.0	...
1388914	  764.5	  636.5	 3838.0	...
1388915	  764.6	  636.5	 3837.0	...
1388916	  764.7	  636.2	 3837.0	...
1388917	  764.8	  635.8	 3839.0	...
1388918	  765.0	  635.8	 3839.0	...
1388919	  765.2	  635.8	 3840.0	...
1388920	  765.4	  635.9	 3839.0	...
1388921	  765.4	  636.0	 3837.0	...
1388922	  764.9	  636.1	 3834.0	...
1388923	  764.5	  636.2	 3832.0	...
1388924	  764.1	  636.5	 3832.0	...
1388925	  764.1	  636.6	 3833.0	...
1388926	  764.7	  636.3	 3834.0	...
1388927	  765.2	  635.9	 3834.0	...
1388928	  765.6	  635.5	 3831.0	...
1388929	  765.3	  635.6	 3828.0	...
1388930	  765.2	  635.6	 3828.0	...
1388931	  765.2	  635.6	 3831.0	...
1388932	  765.3	  635.5	 3831.0	...
1388933	  765.3	  635.4	 3829.0	...
1388934	  765.2	  635.6	 3827.0	...
1388935	  765.1	  635.8	 3828.0	...
1388936	  764.9	  636.1	 3829.0	...
1388937	  764.8	  636.3	 3829.0	...
1388938	  765.1	  636.6	 3829.0	...
1388939	  765.5	  636.5	 3828.0	...
1388940	  765.7	  636.1	 3829.0	...
1388941	  765.4	  635.8	 3830.0	...
1388942	  765.1	  635.9	 3829.0	...
1388943	  764.9	  636.0	 3828.0	...
1388944	  764.7	  635.9	 3828.0	...
1388945	  764.8	  635.4	 3831.0	...
1388946	  764.8	  634.9	 3833.0	...
1388947	  764.8	  635.3	 3830.0	...
1388948	  764.7	  636.1	 3827.0	...
1388949	  764.9	  637.0	 3823.0	...
1388950	  764.9	  637.1	 3824.0	...
1388951	  765.0	  636.2	 3824.0	...
1388952	  765.1	  635.2	 3823.0	...
1388953	  765.2	  634.5	 3823.0	...
1388954	  765.5	  635.0	 3823.0	...
1388955	  765.5	  635.6	 3822.0	...
1388956	  765.5	  635.9	 3820.0	...
1388957	  765.1	  636.0	 3818.0	...
1388958	  764.8	  636.2	 3817.0	...
1388959	  764.4	  636.5	 3815.0	...
1388960	  764.5	  636.7	 3813.0	...
1388961	  764.7	  637.0	 3812.0	...
1388962	  764.8	  637.2	 3813.0	...
1388963	  764.9	  637.5	 3815.0	...
1388964	  764.9	  637.8	 3817.0	...
1388965	  765.0	  637.7	 3817.0	...
1388966	  765.0	  637.6	 3817.0	...
1388967	  765.1	  637.6	 3816.0	...
1388968	  765.2	  637.9	 3815.0	...
1388969	  765.2	  638.1	 3814.0	...
1388970	  765.2	  638.3	 3814.0	...
1388971	  765.1	  638.0	 3814.0	...
1388972	  765.2	  637.9	 3813.0	...
1388973	  765.3	  637.9	 3812.0	...
1388974	  765.5	  637.9	 3811.0	...
1388975	  765.5	  637.9	 3810.0	...
1388976	  765.4	  637.8	 3810.0	...
1388977	  765.3	  637.7	 3809.0	...
1388978	  765.2	  637.6	 3808.0	...
1388979	  764.7	  637.3	 3811.0	...
1388980	  764.2	  637.1	 3814.0	...
1388981	  763.8	  636.8	 3817.0	...
1388982	  763.9	  637.0	 3816.0	...
1388983	  763.9	  637.7	 3816.0	...
1388984	  763.9	  638.3	 3816.0	...
1388985	  764.2	  638.7	 3816.0	...
1388986	  764.6	  638.6	 3815.0	...
1388987	  765.1	  638.5	 3814.0	...
1388988	  765.4	  638.4	 3814.0	...
1388989	  765.5	  638.3	 3813.0	...
1388990	  765.5	  638.2	 3812.0	...
1388991	  765.1	  638.3	 3810.0	...
1388992	  765.0	  638.3	 3808.0	...
1388993	  764.9	  637.7	 3811.0	...
1388994	  765.1	  637.0	 3814.0	...
1388995	  764.8	  636.7	 3816.0	...
1388996	  764.6	  637.0	 3815.0	...
1388997	  764.4	  637.2	 3815.0	...
1388998	  764.4	  637.1	 3814.0	...
1388999	  764.6	  636.9	 3815.0	...
1389000	  764.8	  636.7	 3815.0	...
1389001	  765.1	  636.5	 3813.0	...
1389002	  765.1	  636.3	 3811.0	...
1389003	  764.9	  636.4	 3808.0	...
1389004	  764.6	  636.9	 3807.0	...
1389005	  764.7	  637.4	 3806.0	...
1389006	  765.0	  637.9	 3805.0	...
1389007	  765.2	  637.5	 3805.0	...
1389008	  765.0	  637.1	 3805.0	...
1389009	  764.9	  636.7	 3805.0	...
1389010	  764.9	  636.7	 3805.0	...
1389011	  764.9	  636.9	 3805.0	...
1389012	  765.0	  637.3	 3805.0	...
1389013	  765.0	  637.7	 3805.0	...
1389014	  765.0	  637.6	 3805.0	...
1389015	  765.1	  637.2	 3803.0	...
1389016	  765.1	  637.0	 3801.0	...
1389017	  765.3	  637.3	 3799.0	...
1389018	  765.5	  637.6	 3799.0	...
1389019	  765.6	  637.5	 3801.0	...
1389020	  765.9	  637.2	 3802.0	...
1389021	  766.2	  636.8	 3799.0	...
1389022	  766.5	  636.7	 3795.0	...
1389023	  766.9	  636.7	 3791.0	...
1389024	  767.4	  636.8	 3791.0	...
[truncated: 4,290,203 more chars]
