# Supplementary material for: With an eye on uncertainty: Modelling pupillary responses to environmental volatility
Source: PLoS Comput Biol. 2019 Jul 5;15(7):e1007126. doi: 10.1371/journal.pcbi.1007126 (PMC6636765; doi:10.1371/journal.pcbi.1007126)
Supplement: S2 Data — Zip file containing the pupillometry data for participant 2. (ZIP) [file pcbi.1007126.s002.zip › P2/trial1.asc]

** CONVERTED FROM C:\Users\tparr\Documents\PVR\P2_0712\trial1.edf using edfapi 3.1 Win32 Nov 24 2009 on Thu Dec 07 19:12:25 2017
** DATE: Thu Dec  7 17:10:12 2017
** TYPE: EDF_FILE BINARY EVENT SAMPLE TAGGED
** VERSION: EYELINK II 1
** SOURCE: EYELINK CL
** EYELINK II CL v4.48 Nov 25 2009
** CAMERA: EyeLink CL Version 1.4 Sensor=BHA
** SERIAL NUMBER: CL1-AAD42
** CAMERA_CONFIG: AAD42140.SCD
**

MSG	296990 RECCFG CR 1000 2 0 R
MSG	296990 ELCLCFG MTABLER
MSG	296990 GAZE_COORDS 0.00 0.00 1599.00 1199.00
MSG	296990 THRESHOLDS R 108 243
MSG	296990 ELCL_PROC CENTROID (3)
MSG	296990 ELCL_PCR_PARAM 5 3.0
START	296991 	RIGHT	SAMPLES	EVENTS
PRESCALER	1
VPRESCALER	1
PUPIL	AREA
EVENTS	GAZE	RIGHT	RATE	1000.00	TRACKING	CR	FILTER	2
SAMPLES	GAZE	RIGHT	RATE	1000.00	TRACKING	CR	FILTER	2
MSG	296991 !MODE RECORD CR 1000 2 0 R
296991	  740.0	  630.1	 3638.0	...
INPUT	296991	127
296992	  740.0	  630.0	 3638.0	...
296993	  740.1	  630.5	 3637.0	...
296994	  740.2	  631.0	 3636.0	...
296995	  740.2	  631.6	 3635.0	...
296996	  740.2	  631.7	 3635.0	...
296997	  740.4	  631.8	 3635.0	...
SFIX R   296998
296998	  740.6	  631.9	 3633.0	...
296999	  740.9	  631.9	 3628.0	...
297000	  740.8	  631.9	 3623.0	...
297001	  740.5	  631.6	 3621.0	...
297002	  740.2	  631.2	 3623.0	...
297003	  740.0	  630.8	 3626.0	...
297004	  739.8	  630.9	 3626.0	...
297005	  740.1	  631.1	 3626.0	...
297006	  740.4	  631.2	 3620.0	...
297007	  740.6	  631.1	 3615.0	...
297008	  740.3	  631.3	 3611.0	...
297009	  740.3	  631.6	 3613.0	...
297010	  740.8	  631.8	 3614.0	...
297011	  741.2	  631.6	 3613.0	...
297012	  741.4	  631.5	 3612.0	...
297013	  741.5	  631.5	 3610.0	...
297014	  741.6	  631.6	 3609.0	...
297015	  741.7	  631.7	 3608.0	...
297016	  741.9	  631.5	 3606.0	...
297017	  742.0	  631.4	 3605.0	...
297018	  742.1	  631.5	 3604.0	...
297019	  742.1	  631.6	 3604.0	...
297020	  742.2	  631.5	 3604.0	...
297021	  742.5	  631.4	 3601.0	...
297022	  742.7	  631.3	 3599.0	...
297023	  742.9	  631.4	 3596.0	...
297024	  742.9	  631.5	 3595.0	...
297025	  742.9	  631.3	 3595.0	...
297026	  743.0	  631.0	 3595.0	...
297027	  742.9	  631.2	 3595.0	...
297028	  742.8	  631.7	 3595.0	...
297029	  742.4	  632.4	 3595.0	...
297030	  742.1	  632.5	 3597.0	...
297031	  741.8	  632.5	 3597.0	...
297032	  742.2	  632.3	 3597.0	...
297033	  742.6	  631.6	 3597.0	...
297034	  742.7	  631.1	 3596.0	...
297035	  742.4	  630.8	 3594.0	...
297036	  742.6	  631.0	 3592.0	...
297037	  743.1	  630.9	 3589.0	...
297038	  743.6	  630.6	 3589.0	...
297039	  743.5	  630.6	 3587.0	...
297040	  743.3	  630.9	 3584.0	...
297041	  743.0	  631.2	 3581.0	...
297042	  743.1	  631.1	 3581.0	...
297043	  743.3	  630.9	 3582.0	...
297044	  743.5	  630.8	 3584.0	...
297045	  743.7	  631.0	 3583.0	...
297046	  743.7	  631.2	 3582.0	...
297047	  743.6	  631.5	 3581.0	...
297048	  743.6	  631.6	 3580.0	...
297049	  743.6	  631.8	 3581.0	...
297050	  743.6	  631.9	 3581.0	...
297051	  743.2	  631.8	 3580.0	...
297052	  742.9	  631.8	 3580.0	...
297053	  742.6	  631.9	 3576.0	...
297054	  742.7	  631.9	 3572.0	...
297055	  743.0	  632.0	 3569.0	...
297056	  743.3	  632.0	 3569.0	...
297057	  743.1	  632.0	 3571.0	...
297058	  742.7	  632.1	 3573.0	...
297059	  742.2	  631.8	 3574.0	...
297060	  742.1	  631.4	 3573.0	...
297061	  742.2	  631.0	 3573.0	...
297062	  742.6	  630.9	 3573.0	...
297063	  742.9	  631.0	 3572.0	...
297064	  742.8	  631.4	 3573.0	...
297065	  742.4	  631.9	 3575.0	...
297066	  742.6	  632.1	 3577.0	...
297067	  743.2	  632.2	 3573.0	...
297068	  743.3	  632.4	 3570.0	...
297069	  742.8	  632.6	 3566.0	...
297070	  742.3	  632.2	 3566.0	...
297071	  742.4	  631.3	 3566.0	...
297072	  742.4	  630.4	 3565.0	...
297073	  742.6	  629.9	 3565.0	...
297074	  742.8	  629.8	 3565.0	...
297075	  743.0	  629.7	 3566.0	...
297076	  742.9	  629.7	 3566.0	...
297077	  743.0	  629.6	 3566.0	...
297078	  743.0	  629.6	 3565.0	...
297079	  743.2	  629.7	 3564.0	...
297080	  743.4	  629.8	 3564.0	...
297081	  743.5	  629.9	 3564.0	...
297082	  743.7	  630.2	 3560.0	...
297083	  743.9	  630.4	 3557.0	...
297084	  744.1	  630.6	 3554.0	...
297085	  744.2	  630.2	 3554.0	...
297086	  744.4	  629.7	 3554.0	...
297087	  744.5	  628.9	 3553.0	...
297088	  744.5	  628.4	 3553.0	...
297089	  744.3	  627.9	 3553.0	...
297090	  744.0	  627.8	 3553.0	...
297091	  743.9	  627.6	 3554.0	...
297092	  743.8	  627.5	 3554.0	...
297093	  744.0	  627.7	 3555.0	...
297094	  744.1	  628.0	 3556.0	...
297095	  744.2	  628.5	 3557.0	...
297096	  744.4	  628.6	 3557.0	...
297097	  744.6	  628.7	 3557.0	...
297098	  744.4	  628.8	 3556.0	...
297099	  744.2	  629.1	 3555.0	...
297100	  744.1	  629.3	 3554.0	...
297101	  744.2	  628.8	 3553.0	...
297102	  744.3	  628.3	 3554.0	...
297103	  744.4	  627.9	 3556.0	...
297104	  744.7	  627.9	 3558.0	...
297105	  744.8	  628.0	 3557.0	...
297106	  744.8	  628.3	 3556.0	...
297107	  744.7	  628.6	 3555.0	...
297108	  744.7	  628.8	 3554.0	...
297109	  744.8	  628.7	 3552.0	...
297110	  744.6	  628.4	 3555.0	...
297111	  744.4	  628.1	 3559.0	...
297112	  744.3	  627.9	 3560.0	...
297113	  744.8	  627.8	 3557.0	...
297114	  745.2	  627.5	 3554.0	...
297115	  745.5	  627.2	 3554.0	...
297116	  745.5	  627.0	 3554.0	...
297117	  745.5	  627.1	 3554.0	...
297118	  745.2	  627.1	 3554.0	...
297119	  744.9	  627.2	 3553.0	...
297120	  744.6	  627.2	 3553.0	...
297121	  744.4	  627.2	 3553.0	...
297122	  744.1	  627.3	 3552.0	...
297123	  744.0	  627.3	 3552.0	...
297124	  744.1	  627.3	 3549.0	...
297125	  744.3	  627.5	 3547.0	...
297126	  744.5	  627.8	 3546.0	...
297127	  744.6	  628.2	 3548.0	...
297128	  744.7	  628.2	 3550.0	...
297129	  744.7	  628.0	 3551.0	...
297130	  744.7	  627.8	 3549.0	...
297131	  744.8	  627.7	 3546.0	...
297132	  744.8	  627.6	 3546.0	...
297133	  744.7	  627.8	 3547.0	...
297134	  744.7	  627.9	 3550.0	...
297135	  744.9	  628.0	 3551.0	...
297136	  745.1	  627.8	 3550.0	...
297137	  745.2	  627.5	 3548.0	...
297138	  745.2	  627.2	 3546.0	...
297139	  745.2	  627.1	 3546.0	...
297140	  745.1	  627.2	 3546.0	...
297141	  745.1	  627.3	 3546.0	...
297142	  745.1	  627.4	 3546.0	...
297143	  745.1	  627.3	 3546.0	...
297144	  745.1	  626.5	 3546.0	...
297145	  744.9	  625.9	 3546.0	...
297146	  744.6	  625.4	 3547.0	...
297147	  744.5	  625.5	 3547.0	...
297148	  744.7	  625.4	 3548.0	...
297149	  744.9	  625.2	 3552.0	...
297150	  744.9	  624.5	 3555.0	...
297151	  745.0	  624.3	 3559.0	...
297152	  745.0	  624.1	 3559.0	...
297153	  745.2	  624.6	 3559.0	...
297154	  745.4	  624.8	 3559.0	...
297155	  745.6	  625.2	 3558.0	...
297156	  745.3	  625.5	 3556.0	...
297157	  745.0	  625.8	 3556.0	...
297158	  744.8	  626.0	 3557.0	...
297159	  744.8	  626.2	 3556.0	...
297160	  744.6	  626.4	 3555.0	...
297161	  744.2	  626.4	 3553.0	...
297162	  743.7	  626.0	 3551.0	...
297163	  743.6	  625.5	 3551.0	...
297164	  743.6	  625.1	 3552.0	...
297165	  744.2	  625.1	 3553.0	...
297166	  744.8	  625.0	 3555.0	...
297167	  744.6	  625.0	 3555.0	...
297168	  744.0	  625.0	 3557.0	...
297169	  743.3	  625.1	 3559.0	...
297170	  743.0	  625.0	 3561.0	...
297171	  742.8	  625.0	 3560.0	...
297172	  742.6	  625.0	 3559.0	...
297173	  742.7	  625.2	 3560.0	...
297174	  742.8	  625.5	 3562.0	...
297175	  742.8	  625.8	 3563.0	...
297176	  742.9	  625.9	 3565.0	...
297177	  742.9	  625.9	 3566.0	...
297178	  743.0	  625.8	 3567.0	...
297179	  743.0	  625.7	 3569.0	...
297180	  743.1	  625.6	 3569.0	...
297181	  742.9	  625.4	 3569.0	...
297182	  742.8	  625.1	 3569.0	...
297183	  742.6	  624.8	 3568.0	...
297184	  742.4	  624.7	 3568.0	...
297185	  742.3	  624.8	 3568.0	...
297186	  742.2	  625.1	 3569.0	...
297187	  742.3	  625.8	 3569.0	...
297188	  742.5	  626.4	 3566.0	...
297189	  742.6	  626.4	 3563.0	...
297190	  742.8	  626.0	 3561.0	...
297191	  743.1	  625.6	 3561.0	...
297192	  743.5	  625.6	 3562.0	...
297193	  743.6	  625.5	 3563.0	...
297194	  743.7	  625.3	 3565.0	...
297195	  743.5	  625.1	 3568.0	...
297196	  743.2	  624.9	 3571.0	...
297197	  743.0	  624.7	 3572.0	...
297198	  743.1	  625.2	 3571.0	...
297199	  743.1	  625.8	 3569.0	...
297200	  743.0	  626.6	 3568.0	...
297201	  742.8	  626.7	 3569.0	...
297202	  742.5	  626.5	 3570.0	...
297203	  742.3	  625.9	 3568.0	...
297204	  742.1	  625.2	 3567.0	...
297205	  741.9	  624.9	 3567.0	...
297206	  741.8	  624.7	 3567.0	...
297207	  741.8	  624.6	 3567.0	...
297208	  742.0	  624.6	 3568.0	...
297209	  742.1	  624.8	 3571.0	...
297210	  742.2	  624.9	 3573.0	...
297211	  742.1	  624.6	 3573.0	...
297212	  741.8	  624.4	 3573.0	...
297213	  741.7	  624.1	 3572.0	...
297214	  741.7	  624.2	 3570.0	...
297215	  741.9	  624.2	 3570.0	...
297216	  742.0	  624.2	 3572.0	...
297217	  741.8	  624.1	 3573.0	...
297218	  741.5	  624.0	 3574.0	...
297219	  741.3	  623.9	 3574.0	...
297220	  741.2	  623.9	 3573.0	...
297221	  741.1	  623.9	 3573.0	...
297222	  741.6	  624.0	 3574.0	...
297223	  742.3	  624.0	 3577.0	...
297224	  742.8	  624.1	 3581.0	...
297225	  742.7	  624.0	 3583.0	...
297226	  742.5	  623.9	 3584.0	...
297227	  742.5	  623.9	 3583.0	...
297228	  742.5	  624.1	 3581.0	...
297229	  742.5	  623.6	 3579.0	...
297230	  742.4	  622.9	 3582.0	...
297231	  742.4	  622.3	 3584.0	...
297232	  742.5	  622.3	 3587.0	...
297233	  742.7	  622.9	 3587.0	...
297234	  742.9	  623.5	 3587.0	...
297235	  742.9	  623.7	 3588.0	...
297236	  743.0	  623.1	 3590.0	...
297237	  743.1	  622.4	 3591.0	...
297238	  743.1	  622.0	 3592.0	...
297239	  743.3	  621.9	 3592.0	...
297240	  743.5	  621.5	 3591.0	...
297241	  743.3	  621.2	 3591.0	...
297242	  742.9	  621.0	 3591.0	...
297243	  743.0	  621.3	 3590.0	...
297244	  743.5	  622.1	 3590.0	...
297245	  744.2	  623.0	 3590.0	...
297246	  744.5	  623.4	 3591.0	...
297247	  744.7	  623.1	 3591.0	...
297248	  744.7	  622.7	 3591.0	...
297249	  744.6	  622.6	 3591.0	...
297250	  744.4	  622.7	 3591.0	...
297251	  744.2	  622.7	 3591.0	...
297252	  744.1	  622.5	 3591.0	...
297253	  744.1	  622.3	 3591.0	...
297254	  744.2	  622.1	 3590.0	...
297255	  744.3	  622.2	 3588.0	...
297256	  744.2	  622.4	 3588.0	...
297257	  743.9	  622.7	 3592.0	...
297258	  743.7	  622.9	 3597.0	...
297259	  743.7	  622.9	 3601.0	...
297260	  743.7	  622.8	 3600.0	...
297261	  743.7	  622.5	 3599.0	...
297262	  744.1	  622.2	 3599.0	...
297263	  744.5	  622.0	 3599.0	...
297264	  744.9	  621.9	 3599.0	...
297265	  744.9	  622.2	 3598.0	...
297266	  745.0	  622.6	 3598.0	...
297267	  745.0	  623.0	 3597.0	...
297268	  745.0	  623.2	 3598.0	...
297269	  744.9	  623.4	 3601.0	...
297270	  744.7	  623.3	 3604.0	...
297271	  744.4	  623.0	 3606.0	...
297272	  744.2	  622.7	 3606.0	...
297273	  744.1	  622.7	 3606.0	...
297274	  744.0	  622.6	 3605.0	...
297275	  743.7	  622.4	 3605.0	...
297276	  743.4	  622.2	 3605.0	...
297277	  743.5	  622.0	 3606.0	...
297278	  744.0	  621.8	 3606.0	...
297279	  744.7	  622.1	 3607.0	...
297280	  745.0	  622.4	 3605.0	...
297281	  745.0	  622.8	 3603.0	...
297282	  744.7	  622.6	 3601.0	...
297283	  744.4	  622.5	 3603.0	...
297284	  744.4	  622.2	 3607.0	...
297285	  744.4	  622.1	 3611.0	...
297286	  744.4	  622.0	 3611.0	...
297287	  744.3	  622.1	 3612.0	...
297288	  744.1	  622.5	 3611.0	...
297289	  744.0	  622.8	 3609.0	...
297290	  744.0	  623.0	 3607.0	...
297291	  744.2	  623.0	 3610.0	...
297292	  744.3	  622.7	 3614.0	...
297293	  744.5	  622.4	 3617.0	...
297294	  744.7	  622.1	 3617.0	...
297295	  744.8	  622.1	 3617.0	...
297296	  744.9	  622.1	 3616.0	...
297297	  744.8	  622.1	 3616.0	...
297298	  744.7	  622.3	 3616.0	...
297299	  744.8	  622.8	 3616.0	...
297300	  744.9	  623.3	 3616.0	...
297301	  745.1	  623.6	 3616.0	...
297302	  745.2	  623.6	 3615.0	...
297303	  745.1	  623.5	 3618.0	...
297304	  744.9	  623.5	 3620.0	...
297305	  744.7	  623.4	 3623.0	...
297306	  744.8	  623.2	 3622.0	...
297307	  744.8	  622.7	 3622.0	...
297308	  744.8	  622.2	 3620.0	...
297309	  744.8	  621.6	 3620.0	...
297310	  744.8	  621.4	 3619.0	...
297311	  744.6	  621.2	 3619.0	...
297312	  744.4	  621.2	 3621.0	...
297313	  744.1	  621.3	 3622.0	...
297314	  744.0	  621.5	 3623.0	...
297315	  743.9	  621.8	 3625.0	...
297316	  744.0	  622.2	 3627.0	...
297317	  744.1	  622.6	 3629.0	...
297318	  744.1	  623.2	 3628.0	...
297319	  744.1	  623.3	 3627.0	...
297320	  744.2	  623.4	 3632.0	...
297321	  744.3	  623.4	 3636.0	...
297322	  744.5	  623.4	 3640.0	...
297323	  744.6	  623.4	 3640.0	...
297324	  744.4	  623.5	 3640.0	...
297325	  744.1	  623.5	 3640.0	...
297326	  743.8	  623.5	 3641.0	...
297327	  743.8	  623.5	 3639.0	...
297328	  743.8	  623.5	 3636.0	...
297329	  743.9	  623.5	 3634.0	...
297330	  744.0	  623.4	 3637.0	...
297331	  744.1	  623.3	 3641.0	...
297332	  744.0	  623.3	 3644.0	...
297333	  743.8	  623.3	 3645.0	...
297334	  743.7	  623.2	 3647.0	...
297335	  743.8	  623.1	 3649.0	...
297336	  744.3	  622.3	 3651.0	...
297337	  744.7	  621.5	 3651.0	...
297338	  744.4	  620.9	 3650.0	...
297339	  743.9	  620.9	 3650.0	...
297340	  743.3	  621.0	 3650.0	...
297341	  743.4	  621.6	 3651.0	...
297342	  743.4	  622.2	 3652.0	...
297343	  743.5	  622.0	 3652.0	...
297344	  743.5	  621.2	 3652.0	...
297345	  743.6	  621.1	 3652.0	...
297346	  743.7	  621.7	 3653.0	...
297347	  743.5	  622.1	 3652.0	...
297348	  743.2	  621.9	 3651.0	...
297349	  743.1	  621.7	 3651.0	...
297350	  743.4	  621.8	 3653.0	...
297351	  743.7	  622.0	 3656.0	...
297352	  743.7	  622.1	 3658.0	...
297353	  743.7	  622.1	 3659.0	...
297354	  743.6	  621.9	 3660.0	...
297355	  743.2	  621.8	 3660.0	...
297356	  742.9	  621.7	 3660.0	...
297357	  742.7	  621.7	 3663.0	...
297358	  742.8	  621.7	 3666.0	...
297359	  743.0	  621.1	 3670.0	...
297360	  743.0	  620.6	 3671.0	...
297361	  743.0	  620.1	 3673.0	...
297362	  742.6	  620.1	 3676.0	...
297363	  742.1	  620.2	 3677.0	...
297364	  741.9	  620.2	 3677.0	...
297365	  742.0	  620.1	 3677.0	...
297366	  742.2	  620.0	 3678.0	...
297367	  742.3	  620.2	 3679.0	...
297368	  742.4	  620.5	 3680.0	...
297369	  742.3	  620.7	 3681.0	...
297370	  742.4	  620.5	 3680.0	...
297371	  742.4	  620.2	 3683.0	...
297372	  742.3	  620.0	 3686.0	...
297373	  742.1	  620.0	 3688.0	...
297374	  741.8	  620.0	 3687.0	...
297375	  741.6	  620.2	 3687.0	...
297376	  741.6	  620.4	 3690.0	...
297377	  741.5	  620.5	 3693.0	...
297378	  741.5	  620.4	 3694.0	...
297379	  741.5	  620.3	 3694.0	...
297380	  741.5	  620.4	 3693.0	...
297381	  741.5	  620.6	 3694.0	...
297382	  741.5	  620.7	 3696.0	...
297383	  741.6	  620.6	 3698.0	...
297384	  741.6	  620.2	 3699.0	...
297385	  741.7	  620.0	 3698.0	...
297386	  741.7	  619.8	 3696.0	...
297387	  741.3	  620.0	 3693.0	...
297388	  740.8	  620.1	 3693.0	...
297389	  740.2	  620.2	 3693.0	...
297390	  740.1	  620.5	 3694.0	...
297391	  740.4	  620.9	 3694.0	...
297392	  740.7	  621.4	 3695.0	...
297393	  741.2	  621.4	 3697.0	...
297394	  741.2	  620.8	 3699.0	...
297395	  741.2	  620.2	 3703.0	...
297396	  741.3	  619.7	 3704.0	...
297397	  741.3	  619.6	 3706.0	...
297398	  741.2	  619.8	 3708.0	...
297399	  741.0	  620.1	 3710.0	...
297400	  740.8	  620.5	 3712.0	...
297401	  740.9	  620.6	 3714.0	...
297402	  740.8	  620.5	 3716.0	...
297403	  740.7	  620.4	 3715.0	...
297404	  740.6	  620.2	 3715.0	...
297405	  740.6	  620.2	 3716.0	...
297406	  740.5	  620.1	 3717.0	...
297407	  740.4	  619.8	 3717.0	...
297408	  740.4	  619.6	 3715.0	...
297409	  740.3	  619.4	 3714.0	...
297410	  740.2	  619.3	 3713.0	...
297411	  740.3	  619.3	 3713.0	...
297412	  740.6	  619.3	 3713.0	...
297413	  740.8	  619.4	 3715.0	...
297414	  740.8	  619.6	 3718.0	...
297415	  740.9	  619.8	 3720.0	...
297416	  741.0	  619.9	 3722.0	...
297417	  741.0	  620.0	 3724.0	...
297418	  741.0	  620.2	 3724.0	...
297419	  740.8	  620.5	 3724.0	...
297420	  740.6	  620.7	 3725.0	...
297421	  740.2	  620.7	 3725.0	...
297422	  739.9	  620.8	 3725.0	...
297423	  740.0	  621.0	 3726.0	...
297424	  740.3	  621.2	 3727.0	...
297425	  740.1	  621.0	 3727.0	...
297426	  739.6	  620.8	 3725.0	...
297427	  739.2	  620.7	 3724.0	...
297428	  739.2	  620.8	 3725.0	...
297429	  739.9	  620.6	 3728.0	...
297430	  740.5	  620.6	 3730.0	...
297431	  740.9	  620.9	 3733.0	...
297432	  740.8	  621.4	 3732.0	...
297433	  740.6	  621.6	 3731.0	...
297434	  740.6	  621.2	 3730.0	...
297435	  740.7	  620.7	 3729.0	...
297436	  740.8	  620.2	 3731.0	...
297437	  740.9	  620.1	 3732.0	...
297438	  740.9	  620.1	 3734.0	...
297439	  740.9	  620.1	 3735.0	...
297440	  740.9	  620.3	 3737.0	...
297441	  741.0	  620.4	 3736.0	...
297442	  740.9	  620.2	 3738.0	...
297443	  740.8	  619.7	 3740.0	...
297444	  740.8	  619.3	 3742.0	...
297445	  740.7	  619.2	 3740.0	...
297446	  740.5	  619.4	 3741.0	...
297447	  740.3	  619.3	 3743.0	...
297448	  740.0	  619.0	 3746.0	...
297449	  740.0	  618.7	 3747.0	...
297450	  740.0	  618.7	 3747.0	...
297451	  739.9	  618.9	 3746.0	...
297452	  739.7	  619.2	 3746.0	...
297453	  739.5	  619.4	 3745.0	...
297454	  739.5	  619.5	 3745.0	...
297455	  739.6	  619.6	 3745.0	...
297456	  739.7	  619.7	 3747.0	...
297457	  739.9	  619.7	 3750.0	...
297458	  740.2	  619.7	 3753.0	...
297459	  740.3	  619.8	 3754.0	...
297460	  740.5	  619.8	 3755.0	...
297461	  740.3	  619.9	 3757.0	...
297462	  740.2	  620.0	 3759.0	...
297463	  740.0	  619.7	 3762.0	...
297464	  740.0	  619.0	 3762.0	...
297465	  740.0	  618.3	 3762.0	...
297466	  740.1	  617.9	 3762.0	...
297467	  740.2	  617.8	 3767.0	...
297468	  740.4	  617.6	 3771.0	...
297469	  740.4	  617.5	 3775.0	...
297470	  740.4	  617.8	 3775.0	...
297471	  740.3	  618.3	 3775.0	...
297472	  739.8	  618.9	 3775.0	...
297473	  739.3	  619.1	 3775.0	...
297474	  739.1	  619.1	 3774.0	...
297475	  739.2	  619.1	 3774.0	...
297476	  739.3	  619.2	 3776.0	...
297477	  739.2	  619.2	 3779.0	...
297478	  739.2	  619.3	 3782.0	...
297479	  739.2	  619.1	 3784.0	...
297480	  739.3	  619.0	 3785.0	...
297481	  739.3	  618.5	 3787.0	...
297482	  739.4	  618.0	 3787.0	...
297483	  739.5	  617.5	 3790.0	...
297484	  739.5	  617.2	 3794.0	...
297485	  739.4	  617.2	 3795.0	...
297486	  739.3	  617.4	 3795.0	...
297487	  739.3	  617.6	 3795.0	...
297488	  739.5	  617.6	 3796.0	...
297489	  739.8	  617.9	 3795.0	...
297490	  740.2	  618.2	 3795.0	...
297491	  740.0	  618.3	 3796.0	...
297492	  739.7	  618.3	 3801.0	...
297493	  739.3	  618.3	 3805.0	...
297494	  739.1	  618.2	 3808.0	...
297495	  738.8	  617.5	 3808.0	...
297496	  738.3	  616.9	 3808.0	...
297497	  738.1	  616.6	 3809.0	...
297498	  738.5	  616.7	 3810.0	...
297499	  739.0	  616.8	 3811.0	...
297500	  739.2	  616.6	 3813.0	...
297501	  739.0	  616.4	 3814.0	...
297502	  738.9	  616.2	 3815.0	...
297503	  739.1	  616.1	 3815.0	...
297504	  739.3	  616.3	 3815.0	...
297505	  739.2	  616.5	 3815.0	...
297506	  739.1	  616.6	 3813.0	...
297507	  739.1	  616.7	 3812.0	...
297508	  739.2	  616.9	 3812.0	...
297509	  739.2	  617.0	 3812.0	...
297510	  739.1	  617.0	 3813.0	...
297511	  739.0	  617.4	 3813.0	...
297512	  739.0	  617.8	 3815.0	...
297513	  738.9	  617.7	 3818.0	...
297514	  738.8	  617.3	 3821.0	...
297515	  738.8	  616.8	 3823.0	...
297516	  738.8	  616.8	 3824.0	...
297517	  739.0	  617.1	 3824.0	...
297518	  739.2	  617.5	 3824.0	...
297519	  739.4	  617.4	 3826.0	...
297520	  739.5	  616.9	 3826.0	...
297521	  739.5	  616.5	 3827.0	...
297522	  739.6	  616.5	 3827.0	...
297523	  739.5	  616.6	 3827.0	...
297524	  739.4	  616.6	 3828.0	...
297525	  739.4	  616.7	 3827.0	...
297526	  739.2	  616.8	 3826.0	...
297527	  739.0	  616.8	 3825.0	...
297528	  739.0	  616.9	 3824.0	...
297529	  739.3	  616.9	 3826.0	...
297530	  739.5	  616.9	 3830.0	...
297531	  739.3	  617.3	 3833.0	...
297532	  739.2	  617.7	 3834.0	...
297533	  739.3	  617.9	 3834.0	...
297534	  739.6	  617.8	 3835.0	...
297535	  739.9	  617.7	 3836.0	...
297536	  740.1	  617.8	 3836.0	...
297537	  740.1	  617.9	 3836.0	...
297538	  740.2	  618.0	 3836.0	...
297539	  740.3	  618.1	 3837.0	...
297540	  740.0	  618.0	 3838.0	...
297541	  739.5	  618.1	 3840.0	...
297542	  739.0	  618.2	 3841.0	...
297543	  738.9	  618.6	 3841.0	...
297544	  739.0	  619.2	 3842.0	...
297545	  739.1	  619.8	 3843.0	...
297546	  739.0	  619.8	 3844.0	...
297547	  738.8	  619.4	 3845.0	...
297548	  738.8	  618.9	 3845.0	...
297549	  738.8	  618.9	 3845.0	...
297550	  738.7	  619.1	 3845.0	...
297551	  738.6	  618.8	 3845.0	...
297552	  738.6	  618.4	 3847.0	...
297553	  738.7	  617.8	 3848.0	...
297554	  738.8	  617.7	 3851.0	...
297555	  739.0	  617.8	 3852.0	...
297556	  739.2	  618.0	 3853.0	...
297557	  739.5	  618.1	 3854.0	...
297558	  739.6	  618.2	 3854.0	...
297559	  739.5	  618.0	 3854.0	...
297560	  739.4	  617.9	 3855.0	...
297561	  739.3	  617.8	 3856.0	...
297562	  739.4	  617.8	 3857.0	...
297563	  739.5	  617.8	 3859.0	...
297564	  739.5	  617.8	 3861.0	...
297565	  739.5	  617.5	 3861.0	...
297566	  739.6	  617.2	 3861.0	...
297567	  739.5	  616.9	 3863.0	...
297568	  739.3	  617.1	 3865.0	...
297569	  739.0	  617.2	 3868.0	...
297570	  738.8	  617.2	 3868.0	...
297571	  738.7	  617.6	 3868.0	...
297572	  739.0	  617.9	 3868.0	...
297573	  739.2	  618.2	 3869.0	...
297574	  739.3	  618.0	 3869.0	...
297575	  739.3	  618.0	 3870.0	...
297576	  739.0	  618.0	 3870.0	...
297577	  738.7	  618.0	 3870.0	...
297578	  739.1	  617.9	 3869.0	...
297579	  739.7	  617.6	 3869.0	...
297580	  740.3	  617.3	 3867.0	...
297581	  740.2	  617.0	 3867.0	...
297582	  739.9	  616.9	 3869.0	...
297583	  739.7	  616.9	 3873.0	...
297584	  739.5	  617.0	 3878.0	...
297585	  739.5	  617.0	 3880.0	...
297586	  739.3	  617.1	 3881.0	...
297587	  739.1	  617.1	 3881.0	...
297588	  739.0	  617.3	 3883.0	...
297589	  739.4	  617.4	 3885.0	...
297590	  739.8	  617.5	 3888.0	...
297591	  739.6	  617.5	 3886.0	...
297592	  739.1	  617.7	 3884.0	...
297593	  738.6	  617.9	 3883.0	...
297594	  738.6	  617.9	 3883.0	...
297595	  738.5	  617.8	 3884.0	...
297596	  738.5	  617.8	 3885.0	...
297597	  738.4	  617.7	 3887.0	...
297598	  738.3	  617.6	 3889.0	...
297599	  738.4	  617.3	 3890.0	...
297600	  738.6	  617.1	 3891.0	...
297601	  739.1	  616.8	 3893.0	...
297602	  739.5	  616.8	 3894.0	...
297603	  739.6	  616.9	 3893.0	...
297604	  739.7	  617.1	 3893.0	...
297605	  739.9	  617.1	 3893.0	...
297606	  740.1	  617.2	 3894.0	...
297607	  740.3	  617.3	 3893.0	...
297608	  740.4	  617.4	 3893.0	...
297609	  740.6	  617.4	 3894.0	...
297610	  740.5	  617.6	 3895.0	...
297611	  740.3	  617.8	 3896.0	...
297612	  740.0	  618.1	 3898.0	...
297613	  739.8	  617.9	 3898.0	...
297614	  739.6	  617.5	 3898.0	...
297615	  739.8	  617.1	 3898.0	...
297616	  740.2	  617.0	 3899.0	...
297617	  740.6	  617.5	 3901.0	...
297618	  740.1	  618.1	 3903.0	...
297619	  739.6	  618.7	 3906.0	...
297620	  739.2	  618.7	 3908.0	...
297621	  739.3	  619.3	 3909.0	...
297622	  739.6	  620.0	 3910.0	...
297623	  739.7	  620.0	 3910.0	...
297624	  739.9	  619.3	 3910.0	...
297625	  739.8	  618.7	 3912.0	...
297626	  739.7	  618.5	 3914.0	...
297627	  739.6	  618.3	 3916.0	...
297628	  739.5	  618.7	 3917.0	...
297629	  739.5	  619.2	 3918.0	...
297630	  739.5	  619.6	 3916.0	...
297631	  739.5	  619.4	 3913.0	...
297632	  739.4	  619.2	 3910.0	...
297633	  739.3	  618.8	 3912.0	...
297634	  739.2	  618.7	 3915.0	...
297635	  739.3	  618.6	 3916.0	...
297636	  739.6	  618.7	 3913.0	...
297637	  739.7	  618.8	 3911.0	...
297638	  739.8	  618.8	 3912.0	...
297639	  739.8	  618.8	 3914.0	...
297640	  740.2	  618.6	 3916.0	...
297641	  740.5	  618.5	 3917.0	...
297642	  740.7	  618.5	 3919.0	...
297643	  741.0	  618.6	 3921.0	...
297644	  741.3	  619.1	 3920.0	...
297645	  741.7	  619.4	 3919.0	...
297646	  741.7	  619.8	 3920.0	...
297647	  741.4	  619.8	 3923.0	...
297648	  741.1	  619.8	 3926.0	...
297649	  740.7	  619.7	 3928.0	...
297650	  740.7	  619.6	 3928.0	...
297651	  740.7	  619.4	 3928.0	...
297652	  740.7	  619.3	 3928.0	...
297653	  740.7	  619.0	 3927.0	...
297654	  740.5	  618.6	 3926.0	...
297655	  740.3	  618.7	 3926.0	...
297656	  740.4	  619.0	 3927.0	...
297657	  740.6	  619.3	 3929.0	...
297658	  740.9	  619.1	 3931.0	...
297659	  740.9	  618.9	 3932.0	...
297660	  741.0	  618.8	 3932.0	...
297661	  741.0	  618.9	 3932.0	...
297662	  741.1	  619.1	 3933.0	...
297663	  741.2	  619.4	 3934.0	...
297664	  741.1	  619.7	 3935.0	...
297665	  740.9	  619.7	 3935.0	...
297666	  740.8	  619.4	 3935.0	...
297667	  740.9	  618.8	 3934.0	...
297668	  741.1	  618.6	 3933.0	...
297669	  741.2	  618.4	 3932.0	...
297670	  741.2	  618.5	 3933.0	...
297671	  741.1	  618.6	 3934.0	...
297672	  741.0	  618.7	 3935.0	...
297673	  741.1	  618.6	 3935.0	...
297674	  741.2	  618.6	 3934.0	...
297675	  741.5	  618.8	 3934.0	...
297676	  741.7	  619.0	 3934.0	...
297677	  741.8	  619.4	 3936.0	...
297678	  741.7	  619.5	 3938.0	...
297679	  741.5	  619.7	 3940.0	...
297680	  741.5	  619.8	 3940.0	...
297681	  741.4	  619.8	 3939.0	...
297682	  741.3	  619.6	 3939.0	...
297683	  741.3	  619.3	 3939.0	...
297684	  741.4	  619.2	 3940.0	...
297685	  741.4	  619.4	 3940.0	...
297686	  741.3	  619.7	 3940.0	...
297687	  741.3	  619.9	 3940.0	...
297688	  741.5	  619.9	 3939.0	...
297689	  741.4	  620.1	 3937.0	...
297690	  741.0	  620.2	 3935.0	...
297691	  740.4	  620.3	 3935.0	...
297692	  740.2	  620.4	 3934.0	...
297693	  740.0	  620.5	 3936.0	...
297694	  739.9	  620.5	 3937.0	...
297695	  740.0	  620.3	 3938.0	...
297696	  740.4	  620.0	 3936.0	...
297697	  741.1	  620.0	 3935.0	...
297698	  741.5	  620.4	 3934.0	...
297699	  741.4	  620.8	 3934.0	...
297700	  741.0	  620.8	 3933.0	...
297701	  740.7	  620.9	 3933.0	...
297702	  740.5	  620.8	 3934.0	...
297703	  740.4	  620.7	 3934.0	...
297704	  740.3	  620.6	 3934.0	...
297705	  740.5	  620.5	 3933.0	...
297706	  741.0	  620.5	 3931.0	...
297707	  741.5	  620.6	 3928.0	...
297708	  741.7	  620.0	 3930.0	...
297709	  741.7	  619.2	 3933.0	...
297710	  741.5	  618.6	 3935.0	...
297711	  741.3	  619.0	 3933.0	...
297712	  741.2	  619.4	 3931.0	...
297713	  741.3	  619.6	 3930.0	...
297714	  741.4	  619.9	 3930.0	...
297715	  741.3	  620.0	 3930.0	...
297716	  741.4	  620.0	 3929.0	...
297717	  741.5	  619.5	 3928.0	...
297718	  741.7	  619.3	 3930.0	...
297719	  741.7	  619.3	 3932.0	...
297720	  741.5	  619.2	 3931.0	...
297721	  741.4	  619.5	 3928.0	...
297722	  741.3	  619.9	 3925.0	...
297723	  741.2	  620.3	 3924.0	...
297724	  741.1	  620.4	 3924.0	...
297725	  741.0	  619.9	 3923.0	...
297726	  741.0	  619.7	 3923.0	...
297727	  741.4	  619.5	 3923.0	...
297728	  741.9	  619.8	 3923.0	...
297729	  742.2	  619.9	 3923.0	...
297730	  741.9	  620.0	 3923.0	...
297731	  741.7	  620.1	 3924.0	...
297732	  741.5	  620.1	 3924.0	...
297733	  741.5	  620.2	 3924.0	...
297734	  741.5	  620.1	 3924.0	...
297735	  741.6	  620.0	 3925.0	...
297736	  741.6	  620.4	 3923.0	...
297737	  741.5	  620.8	 3921.0	...
297738	  741.4	  621.3	 3921.0	...
297739	  741.5	  621.4	 3923.0	...
297740	  741.6	  621.3	 3925.0	...
297741	  741.6	  621.2	 3924.0	...
297742	  741.5	  620.6	 3923.0	...
297743	  741.5	  620.0	 3923.0	...
297744	  741.5	  619.5	 3923.0	...
297745	  741.3	  619.9	 3924.0	...
297746	  741.1	  620.8	 3922.0	...
297747	  741.2	  621.8	 3919.0	...
297748	  741.6	  622.4	 3917.0	...
297749	  742.0	  622.7	 3917.0	...
297750	  741.9	  622.3	 3917.0	...
297751	  741.7	  621.7	 3917.0	...
297752	  741.6	  621.3	 3916.0	...
297753	  741.8	  621.5	 3916.0	...
297754	  741.9	  621.3	 3915.0	...
297755	  742.0	  620.8	 3915.0	...
297756	  741.8	  620.4	 3914.0	...
297757	  741.6	  620.4	 3913.0	...
297758	  741.5	  620.3	 3912.0	...
297759	  741.6	  620.3	 3911.0	...
297760	  741.6	  620.4	 3911.0	...
297761	  741.8	  620.4	 3912.0	...
297762	  741.9	  620.5	 3913.0	...
297763	  742.0	  620.5	 3913.0	...
297764	  742.0	  620.6	 3910.0	...
297765	  742.2	  620.4	 3907.0	...
297766	  742.3	  620.2	 3904.0	...
297767	  742.3	  619.9	 3905.0	...
297768	  742.2	  619.7	 3905.0	...
297769	  742.2	  619.6	 3905.0	...
297770	  742.2	  619.9	 3905.0	...
297771	  742.2	  620.3	 3904.0	...
297772	  742.1	  620.8	 3904.0	...
297773	  742.1	  620.8	 3904.0	...
297774	  742.2	  620.8	 3904.0	...
297775	  742.6	  620.9	 3904.0	...
297776	  743.0	  620.9	 3903.0	...
297777	  743.5	  620.9	 3902.0	...
297778	  743.5	  620.8	 3901.0	...
297779	  743.7	  620.8	 3900.0	...
297780	  743.9	  621.0	 3898.0	...
297781	  744.0	  621.1	 3897.0	...
297782	  744.0	  620.6	 3896.0	...
297783	  743.8	  620.1	 3896.0	...
297784	  743.6	  619.9	 3896.0	...
297785	  743.5	  620.8	 3896.0	...
297786	  743.5	  621.6	 3897.0	...
297787	  743.6	  621.6	 3893.0	...
297788	  743.7	  621.3	 3889.0	...
297789	  743.8	  621.2	 3886.0	...
297790	  743.9	  621.3	 3885.0	...
297791	  744.1	  621.3	 3887.0	...
297792	  744.3	  621.3	 3888.0	...
297793	  744.4	  621.2	 3887.0	...
297794	  744.5	  621.2	 3885.0	...
297795	  744.6	  621.1	 3884.0	...
297796	  744.7	  621.1	 3886.0	...
297797	  744.8	  621.2	 3888.0	...
297798	  744.9	  621.1	 3888.0	...
297799	  745.0	  621.0	 3886.0	...
297800	  744.7	  621.0	 3883.0	...
297801	  744.4	  621.1	 3881.0	...
297802	  744.1	  621.0	 3880.0	...
297803	  744.0	  620.9	 3880.0	...
297804	  743.9	  620.9	 3880.0	...
297805	  743.8	  621.1	 3881.0	...
297806	  743.8	  621.3	 3883.0	...
297807	  743.8	  621.3	 3884.0	...
297808	  744.0	  621.4	 3882.0	...
297809	  744.2	  621.6	 3880.0	...
297810	  744.3	  621.6	 3879.0	...
297811	  744.3	  621.7	 3880.0	...
297812	  744.3	  621.7	 3881.0	...
297813	  744.2	  621.4	 3882.0	...
297814	  743.9	  621.1	 3881.0	...
297815	  743.8	  620.6	 3877.0	...
297816	  744.2	  620.5	 3874.0	...
297817	  744.7	  620.3	 3871.0	...
297818	  745.1	  620.2	 3870.0	...
297819	  745.0	  620.7	 3869.0	...
297820	  744.9	  621.2	 3869.0	...
297821	  744.9	  621.6	 3869.0	...
297822	  745.0	  621.5	 3870.0	...
297823	  745.1	  621.5	 3869.0	...
297824	  745.0	  621.7	 3867.0	...
297825	  744.9	  621.6	 3865.0	...
297826	  744.8	  621.4	 3864.0	...
297827	  744.8	  621.1	 3863.0	...
297828	  744.9	  621.2	 3862.0	...
297829	  745.0	  621.6	 3861.0	...
297830	  745.0	  622.1	 3861.0	...
297831	  745.2	  622.3	 3862.0	...
297832	  745.3	  622.2	 3863.0	...
297833	  745.2	  622.4	 3863.0	...
297834	  745.1	  622.5	 3859.0	...
297835	  745.0	  622.6	 3856.0	...
297836	  745.1	  622.5	 3854.0	...
297837	  744.9	  622.3	 3854.0	...
297838	  744.7	  621.9	 3853.0	...
297839	  744.5	  621.6	 3853.0	...
297840	  744.6	  621.5	 3850.0	...
297841	  745.0	  621.3	 3847.0	...
297842	  745.4	  621.1	 3847.0	...
297843	  745.6	  621.1	 3849.0	...
297844	  745.8	  621.0	 3850.0	...
297845	  745.8	  620.9	 3847.0	...
297846	  745.7	  620.8	 3845.0	...
297847	  745.6	  620.8	 3845.0	...
297848	  745.6	  620.9	 3844.0	...
297849	  745.7	  620.8	 3843.0	...
297850	  745.7	  620.8	 3842.0	...
297851	  745.8	  621.5	 3841.0	...
297852	  745.9	  622.3	 3839.0	...
297853	  745.8	  622.9	 3839.0	...
297854	  745.6	  622.8	 3836.0	...
297855	  745.3	  622.6	 3833.0	...
297856	  745.3	  622.3	 3831.0	...
297857	  745.2	  622.0	 3833.0	...
297858	  745.2	  622.0	 3834.0	...
297859	  745.3	  622.2	 3834.0	...
297860	  745.6	  622.3	 3832.0	...
297861	  745.8	  622.2	 3830.0	...
297862	  745.7	  622.2	 3828.0	...
297863	  745.4	  622.3	 3827.0	...
297864	  745.2	  622.7	 3828.0	...
297865	  744.8	  623.0	 3829.0	...
297866	  744.5	  623.1	 3830.0	...
297867	  744.2	  623.2	 3828.0	...
297868	  744.7	  623.3	 3826.0	...
297869	  745.1	  623.3	 3824.0	...
297870	  745.3	  623.2	 3825.0	...
297871	  745.1	  623.2	 3826.0	...
297872	  745.1	  623.2	 3827.0	...
297873	  745.0	  623.5	 3828.0	...
297874	  745.0	  623.7	 3827.0	...
297875	  744.9	  623.7	 3824.0	...
297876	  744.9	  623.5	 3819.0	...
297877	  744.9	  623.5	 3817.0	...
297878	  744.9	  623.7	 3816.0	...
297879	  744.8	  623.6	 3816.0	...
297880	  744.7	  623.4	 3817.0	...
297881	  744.7	  623.5	 3819.0	...
297882	  744.4	  623.9	 3820.0	...
297883	  744.3	  624.3	 3816.0	...
297884	  744.1	  624.4	 3812.0	...
297885	  744.2	  624.3	 3810.0	...
297886	  744.7	  624.2	 3811.0	...
297887	  744.9	  623.9	 3812.0	...
297888	  745.2	  623.7	 3813.0	...
297889	  744.9	  623.6	 3812.0	...
297890	  744.9	  623.7	 3810.0	...
297891	  744.8	  623.8	 3806.0	...
297892	  744.7	  623.8	 3803.0	...
297893	  744.7	  623.9	 3800.0	...
297894	  744.6	  623.9	 3800.0	...
297895	  744.6	  624.1	 3799.0	...
297896	  744.5	  624.2	 3797.0	...
297897	  744.3	  624.1	 3795.0	...
297898	  744.2	  623.9	 3793.0	...
297899	  744.0	  623.8	 3793.0	...
297900	  743.8	  623.9	 3792.0	...
297901	  743.7	  623.8	 3789.0	...
297902	  743.7	  623.5	 3787.0	...
297903	  743.9	  623.2	 3785.0	...
297904	  744.1	  622.8	 3784.0	...
297905	  744.3	  622.6	 3784.0	...
297906	  743.9	  623.3	 3784.0	...
297907	  743.4	  624.1	 3784.0	...
297908	  743.0	  624.7	 3783.0	...
297909	  742.9	  624.4	 3783.0	...
297910	  742.8	  624.2	 3782.0	...
297911	  742.7	  624.3	 3782.0	...
297912	  742.7	  624.4	 3782.0	...
297913	  742.8	  624.1	 3782.0	...
297914	  742.9	  623.7	 3780.0	...
297915	  742.9	  623.6	 3779.0	...
297916	  743.3	  623.6	 3778.0	...
297917	  743.7	  623.6	 3779.0	...
297918	  743.7	  623.5	 3778.0	...
297919	  743.2	  623.4	 3777.0	...
297920	  742.9	  623.4	 3777.0	...
297921	  742.9	  623.5	 3776.0	...
297922	  743.0	  623.6	 3775.0	...
297923	  743.0	  623.6	 3774.0	...
297924	  742.8	  623.6	 3774.0	...
297925	  742.7	  623.5	 3774.0	...
297926	  742.7	  623.2	 3772.0	...
297927	  742.8	  622.9	 3767.0	...
297928	  742.9	  622.9	 3763.0	...
297929	  742.9	  623.2	 3762.0	...
297930	  742.9	  623.7	 3764.0	...
297931	  743.0	  624.0	 3763.0	...
297932	  743.1	  624.3	 3760.0	...
297933	  742.7	  624.4	 3757.0	...
297934	  742.2	  624.5	 3757.0	...
297935	  741.5	  624.6	 3758.0	...
297936	  741.4	  624.5	 3759.0	...
297937	  741.3	  624.1	 3758.0	...
297938	  741.3	  623.8	 3757.0	...
297939	  741.3	  624.0	 3755.0	...
297940	  741.4	  624.4	 3751.0	...
297941	  741.7	  624.8	 3747.0	...
297942	  741.9	  624.9	 3746.0	...
297943	  741.8	  625.1	 3748.0	...
297944	  741.7	  624.9	 3747.0	...
297945	  741.7	  624.5	 3744.0	...
297946	  741.6	  624.0	 3741.0	...
297947	  741.5	  623.9	 3741.0	...
297948	  741.3	  624.0	 3740.0	...
297949	  741.1	  624.0	 3740.0	...
297950	  741.1	  624.1	 3740.0	...
297951	  741.1	  624.2	 3740.0	...
297952	  741.2	  623.6	 3741.0	...
297953	  741.3	  623.0	 3741.0	...
297954	  741.4	  622.8	 3739.0	...
297955	  741.2	  623.2	 3736.0	...
297956	  740.9	  624.2	 3732.0	...
297957	  740.7	  624.8	 3730.0	...
297958	  740.9	  625.3	 3730.0	...
297959	  741.1	  625.1	 3730.0	...
297960	  741.3	  625.2	 3728.0	...
297961	  741.3	  625.3	 3726.0	...
297962	  741.4	  625.2	 3723.0	...
297963	  741.5	  624.9	 3722.0	...
297964	  741.6	  624.8	 3721.0	...
297965	  741.6	  625.2	 3721.0	...
297966	  741.7	  625.6	 3720.0	...
297967	  741.7	  625.9	 3720.0	...
297968	  741.8	  625.7	 3718.0	...
297969	  742.0	  625.4	 3713.0	...
297970	  742.2	  625.2	 3709.0	...
297971	  742.4	  625.4	 3706.0	...
297972	  742.4	  625.7	 3708.0	...
297973	  742.4	  625.8	 3707.0	...
297974	  742.4	  625.8	 3707.0	...
297975	  742.1	  626.0	 3707.0	...
297976	  741.8	  626.3	 3708.0	...
297977	  741.7	  626.6	 3708.0	...
297978	  741.8	  626.4	 3704.0	...
297979	  742.0	  626.7	 3700.0	...
297980	  742.0	  627.0	 3696.0	...
297981	  742.0	  626.8	 3695.0	...
297982	  742.0	  626.3	 3694.0	...
297983	  742.2	  626.5	 3693.0	...
297984	  742.4	  627.2	 3693.0	...
297985	  742.7	  627.8	 3693.0	...
297986	  742.8	  627.7	 3693.0	...
297987	  743.0	  627.6	 3695.0	...
297988	  743.1	  627.7	 3696.0	...
297989	  743.1	  627.7	 3694.0	...
297990	  743.1	  627.5	 3690.0	...
297991	  743.0	  627.3	 3685.0	...
297992	  742.9	  627.2	 3683.0	...
297993	  742.8	  627.4	 3681.0	...
297994	  743.2	  627.5	 3679.0	...
297995	  743.7	  627.2	 3678.0	...
297996	  744.1	  626.7	 3677.0	...
297997	  744.0	  626.1	 3678.0	...
297998	  743.8	  625.9	 3678.0	...
297999	  743.6	  626.0	 3678.0	...
298000	  743.5	  626.3	 3678.0	...
298001	  743.4	  626.6	 3675.0	...
298002	  743.2	  626.7	 3673.0	...
298003	  743.2	  626.6	 3671.0	...
298004	  743.5	  626.5	 3670.0	...
298005	  743.8	  626.6	 3669.0	...
298006	  744.2	  626.6	 3669.0	...
298007	  744.2	  626.3	 3670.0	...
298008	  744.1	  625.9	 3672.0	...
298009	  744.1	  625.5	 3672.0	...
298010	  744.3	  625.5	 3671.0	...
298011	  744.6	  625.7	 3669.0	...
298012	  744.4	  626.0	 3667.0	...
298013	  744.2	  626.2	 3667.0	...
298014	  744.0	  626.1	 3667.0	...
298015	  744.0	  626.1	 3667.0	...
298016	  744.3	  625.9	 3667.0	...
MSG	298017 0000 _ Experiment Start
298017	  744.6	  625.6	 3666.0	...
298018	  744.9	  625.3	 3665.0	...
298019	  744.9	  625.8	 3663.0	...
298020	  744.8	  626.3	 3663.0	...
298021	  744.6	  626.8	 3663.0	...
298022	  744.3	  626.6	 3663.0	...
298023	  744.1	  626.7	 3662.0	...
298024	  743.8	  626.8	 3662.0	...
298025	  743.6	  626.9	 3661.0	...
298026	  743.6	  626.9	 3660.0	...
298027	  743.8	  626.9	 3660.0	...
298028	  744.0	  626.8	 3659.0	...
298029	  744.1	  626.8	 3659.0	...
298030	  744.3	  626.8	 3659.0	...
298031	  744.4	  626.6	 3659.0	...
298032	  744.3	  626.5	 3658.0	...
298033	  744.2	  626.5	 3657.0	...
298034	  744.1	  626.7	 3656.0	...
298035	  744.0	  626.9	 3655.0	...
298036	  743.9	  626.5	 3654.0	...
298037	  743.7	  626.0	 3652.0	...
298038	  743.5	  625.6	 3652.0	...
298039	  743.3	  625.7	 3651.0	...
298040	  743.3	  625.5	 3650.0	...
298041	  743.4	  625.2	 3650.0	...
298042	  743.4	  624.9	 3649.0	...
298043	  743.4	  625.0	 3648.0	...
298044	  743.3	  625.1	 3648.0	...
298045	  743.2	  625.1	 3647.0	...
298046	  743.1	  625.0	 3645.0	...
298047	  743.1	  624.7	 3642.0	...
298048	  743.2	  624.7	 3640.0	...
298049	  743.4	  624.8	 3641.0	...
298050	  743.5	  625.1	 3642.0	...
298051	  743.5	  625.3	 3643.0	...
298052	  743.5	  625.4	 3643.0	...
298053	  743.4	  625.8	 3643.0	...
298054	  743.5	  626.1	 3642.0	...
298055	  743.7	  626.3	 3641.0	...
298056	  743.8	  626.0	 3640.0	...
298057	  743.8	  625.8	 3639.0	...
298058	  743.7	  625.6	 3635.0	...
298059	  743.6	  625.7	 3631.0	...
298060	  743.7	  625.9	 3630.0	...
298061	  743.9	  625.9	 3629.0	...
298062	  744.3	  625.7	 3628.0	...
298063	  744.6	  625.1	 3627.0	...
298064	  744.6	  624.6	 3627.0	...
298065	  744.2	  624.3	 3626.0	...
298066	  743.8	  624.7	 3626.0	...
298067	  744.0	  625.0	 3626.0	...
298068	  744.3	  625.3	 3626.0	...
298069	  744.8	  625.1	 3625.0	...
298070	  745.0	  625.0	 3623.0	...
298071	  745.1	  624.9	 3621.0	...
298072	  745.1	  624.8	 3621.0	...
298073	  745.0	  624.8	 3621.0	...
298074	  744.4	  625.0	 3622.0	...
298075	  743.8	  625.2	 3623.0	...
298076	  743.6	  625.1	 3623.0	...
298077	  744.1	  624.9	 3623.0	...
298078	  744.5	  624.8	 3622.0	...
298079	  744.6	  624.8	 3620.0	...
298080	  744.5	  625.1	 3617.0	...
298081	  744.4	  625.3	 3614.0	...
298082	  744.1	  625.7	 3613.0	...
298083	  743.8	  626.2	 3613.0	...
298084	  743.6	  626.7	 3614.0	...
298085	  743.8	  627.0	 3615.0	...
298086	  744.2	  627.0	 3613.0	...
298087	  744.5	  626.9	 3612.0	...
298088	  744.6	  626.4	 3611.0	...
298089	  744.3	  625.9	 3611.0	...
298090	  743.9	  625.5	 3610.0	...
298091	  743.7	  625.6	 3610.0	...
298092	  743.7	  625.6	 3610.0	...
298093	  743.7	  625.6	 3609.0	...
298094	  743.8	  625.8	 3608.0	...
298095	  743.3	  626.2	 3607.0	...
298096	  742.8	  626.1	 3606.0	...
298097	  742.4	  625.6	 3606.0	...
298098	  742.7	  624.9	 3605.0	...
298099	  743.1	  624.6	 3604.0	...
298100	  743.5	  624.5	 3601.0	...
298101	  744.0	  624.3	 3599.0	...
298102	  744.3	  624.2	 3597.0	...
298103	  744.4	  624.1	 3597.0	...
298104	  744.4	  624.2	 3597.0	...
298105	  744.3	  623.8	 3597.0	...
298106	  744.2	  623.4	 3596.0	...
298107	  744.1	  623.0	 3596.0	...
298108	  744.2	  622.9	 3594.0	...
298109	  744.2	  623.2	 3592.0	...
298110	  744.2	  623.4	 3590.0	...
298111	  744.1	  623.5	 3590.0	...
298112	  744.4	  623.4	 3590.0	...
298113	  744.5	  623.2	 3589.0	...
298114	  744.6	  623.0	 3588.0	...
298115	  744.3	  623.2	 3587.0	...
298116	  744.2	  623.7	 3586.0	...
298117	  744.4	  623.9	 3585.0	...
298118	  744.7	  623.6	 3584.0	...
298119	  745.0	  623.5	 3583.0	...
298120	  745.1	  623.5	 3582.0	...
298121	  745.3	  623.5	 3580.0	...
298122	  745.5	  623.5	 3580.0	...
298123	  745.7	  623.4	 3579.0	...
298124	  745.7	  623.4	 3577.0	...
298125	  745.6	  623.2	 3575.0	...
298126	  745.7	  623.0	 3574.0	...
298127	  745.8	  622.7	 3574.0	...
298128	  746.0	  622.5	 3574.0	...
298129	  745.7	  622.5	 3572.0	...
298130	  745.5	  622.7	 3569.0	...
298131	  745.3	  622.8	 3567.0	...
298132	  745.2	  622.9	 3566.0	...
298133	  745.3	  622.9	 3566.0	...
298134	  745.5	  623.0	 3566.0	...
298135	  745.7	  623.0	 3566.0	...
298136	  746.0	  623.1	 3565.0	...
298137	  746.2	  623.1	 3564.0	...
298138	  746.4	  623.2	 3562.0	...
298139	  746.5	  623.4	 3560.0	...
298140	  746.7	  623.5	 3559.0	...
298141	  746.8	  623.3	 3559.0	...
298142	  746.9	  623.2	 3559.0	...
298143	  746.9	  623.2	 3557.0	...
298144	  746.6	  623.4	 3553.0	...
298145	  746.2	  623.6	 3549.0	...
298146	  745.8	  623.7	 3548.0	...
298147	  745.9	  623.7	 3547.0	...
298148	  745.9	  623.6	 3546.0	...
298149	  745.9	  623.5	 3546.0	...
298150	  745.8	  623.3	 3545.0	...
298151	  745.8	  623.2	 3545.0	...
298152	  746.2	  623.0	 3545.0	...
298153	  746.5	  622.9	 3545.0	...
298154	  746.8	  622.9	 3545.0	...
298155	  746.8	  622.7	 3544.0	...
298156	  746.8	  622.5	 3542.0	...
298157	  746.8	  622.5	 3541.0	...
298158	  746.9	  622.7	 3541.0	...
298159	  746.9	  623.0	 3541.0	...
298160	  746.7	  622.8	 3540.0	...
298161	  746.5	  622.6	 3539.0	...
298162	  746.5	  622.5	 3538.0	...
298163	  746.5	  622.5	 3538.0	...
298164	  746.5	  622.2	 3537.0	...
298165	  746.5	  622.0	 3536.0	...
298166	  746.7	  622.0	 3534.0	...
298167	  746.9	  622.4	 3533.0	...
298168	  747.0	  622.7	 3531.0	...
298169	  746.8	  622.7	 3529.0	...
298170	  746.6	  622.4	 3527.0	...
298171	  746.4	  622.0	 3524.0	...
298172	  746.3	  621.4	 3524.0	...
298173	  746.5	  621.2	 3523.0	...
298174	  746.8	  621.7	 3523.0	...
298175	  747.0	  622.3	 3522.0	...
298176	  747.0	  622.9	 3521.0	...
298177	  747.0	  622.8	 3521.0	...
298178	  747.0	  622.7	 3522.0	...
298179	  747.0	  622.7	 3521.0	...
298180	  747.0	  622.5	 3520.0	...
298181	  747.1	  622.3	 3518.0	...
298182	  747.1	  622.3	 3518.0	...
298183	  747.2	  622.5	 3519.0	...
298184	  747.4	  622.4	 3520.0	...
298185	  747.5	  622.2	 3521.0	...
298186	  747.3	  622.2	 3518.0	...
298187	  747.1	  622.5	 3516.0	...
298188	  746.6	  623.0	 3514.0	...
298189	  746.4	  623.4	 3514.0	...
298190	  746.3	  623.9	 3512.0	...
298191	  746.4	  623.4	 3511.0	...
298192	  747.0	  622.7	 3509.0	...
298193	  747.6	  622.2	 3508.0	...
298194	  748.0	  622.3	 3508.0	...
298195	  747.9	  621.9	 3508.0	...
298196	  747.8	  621.4	 3508.0	...
298197	  747.6	  621.0	 3507.0	...
298198	  747.5	  621.1	 3506.0	...
298199	  747.5	  621.4	 3507.0	...
298200	  747.5	  621.5	 3505.0	...
298201	  747.6	  621.6	 3502.0	...
298202	  747.6	  621.5	 3501.0	...
298203	  747.6	  621.5	 3502.0	...
298204	  747.9	  622.0	 3502.0	...
298205	  748.3	  622.6	 3501.0	...
298206	  748.6	  622.9	 3501.0	...
298207	  748.6	  622.6	 3502.0	...
298208	  748.3	  622.5	 3503.0	...
298209	  748.1	  622.7	 3502.0	...
298210	  747.9	  622.9	 3501.0	...
298211	  748.0	  622.8	 3500.0	...
298212	  748.2	  622.4	 3496.0	...
298213	  748.4	  622.1	 3493.0	...
298214	  748.5	  621.9	 3489.0	...
298215	  748.3	  622.0	 3489.0	...
298216	  748.3	  621.9	 3489.0	...
298217	  748.2	  621.9	 3489.0	...
298218	  748.2	  622.4	 3488.0	...
298219	  748.2	  623.0	 3487.0	...
298220	  748.4	  623.5	 3486.0	...
298221	  748.4	  622.9	 3486.0	...
298222	  748.4	  622.3	 3486.0	...
298223	  748.2	  621.6	 3486.0	...
298224	  748.3	  621.5	 3484.0	...
298225	  748.4	  621.8	 3482.0	...
298226	  748.6	  622.2	 3480.0	...
298227	  748.6	  622.5	 3479.0	...
298228	  748.4	  622.6	 3479.0	...
298229	  748.1	  622.2	 3479.0	...
298230	  747.9	  621.9	 3479.0	...
MSG	298231 0000 _ Number On
298231	  747.8	  621.5	 3479.0	...
298232	  747.7	  621.6	 3479.0	...
298233	  747.8	  621.7	 3479.0	...
298234	  748.0	  621.7	 3480.0	...
298235	  748.2	  621.7	 3480.0	...
298236	  748.5	  621.7	 3481.0	...
298237	  748.5	  621.7	 3481.0	...
298238	  748.5	  621.6	 3481.0	...
298239	  748.5	  621.5	 3480.0	...
298240	  748.4	  621.6	 3478.0	...
298241	  748.2	  621.9	 3478.0	...
298242	  748.0	  622.1	 3477.0	...
298243	  747.6	  622.0	 3476.0	...
298244	  747.3	  621.8	 3475.0	...
298245	  747.6	  621.8	 3473.0	...
298246	  748.1	  621.5	 3473.0	...
298247	  748.4	  621.4	 3473.0	...
298248	  748.3	  621.3	 3473.0	...
298249	  748.0	  620.8	 3473.0	...
298250	  748.2	  620.3	 3473.0	...
298251	  748.3	  619.8	 3473.0	...
298252	  748.3	  620.0	 3472.0	...
298253	  748.2	  620.4	 3470.0	...
298254	  748.2	  620.8	 3468.0	...
298255	  748.4	  621.1	 3467.0	...
298256	  748.3	  621.3	 3466.0	...
298257	  748.0	  621.4	 3466.0	...
298258	  747.4	  621.7	 3466.0	...
298259	  747.0	  621.8	 3466.0	...
298260	  746.7	  622.0	 3466.0	...
298261	  746.6	  622.1	 3466.0	...
298262	  746.6	  622.4	 3466.0	...
298263	  746.6	  622.5	 3465.0	...
298264	  746.7	  622.0	 3465.0	...
298265	  746.9	  621.3	 3465.0	...
298266	  747.1	  620.7	 3464.0	...
298267	  747.1	  620.7	 3464.0	...
298268	  747.1	  620.7	 3464.0	...
298269	  747.1	  620.7	 3464.0	...
298270	  747.0	  620.7	 3462.0	...
298271	  746.9	  620.5	 3461.0	...
298272	  746.9	  620.2	 3459.0	...
298273	  746.9	  619.9	 3460.0	...
298274	  746.9	  620.0	 3460.0	...
298275	  747.0	  620.3	 3460.0	...
298276	  747.2	  620.6	 3462.0	...
298277	  747.5	  620.5	 3463.0	...
298278	  747.7	  620.5	 3465.0	...
298279	  747.8	  620.9	 3464.0	...
298280	  747.7	  621.4	 3464.0	...
298281	  747.5	  621.8	 3463.0	...
298282	  747.2	  621.8	 3463.0	...
298283	  747.2	  621.7	 3462.0	...
298284	  747.2	  621.9	 3462.0	...
298285	  747.3	  622.0	 3463.0	...
298286	  747.3	  621.9	 3463.0	...
298287	  747.4	  621.6	 3464.0	...
298288	  747.4	  621.2	 3466.0	...
298289	  747.4	  620.3	 3466.0	...
298290	  747.3	  619.4	 3465.0	...
298291	  747.3	  618.6	 3463.0	...
298292	  747.9	  618.4	 3463.0	...
298293	  748.6	  618.4	 3462.0	...
298294	  749.2	  618.6	 3462.0	...
298295	  749.1	  619.0	 3462.0	...
298296	  748.9	  619.3	 3462.0	...
298297	  748.9	  619.2	 3461.0	...
298298	  748.9	  619.0	 3461.0	...
298299	  748.9	  619.2	 3462.0	...
298300	  748.8	  619.4	 3463.0	...
298301	  748.7	  619.7	 3463.0	...
298302	  748.6	  620.3	 3460.0	...
298303	  748.5	  620.6	 3457.0	...
298304	  748.5	  621.0	 3457.0	...
298305	  748.5	  620.8	 3460.0	...
298306	  748.4	  620.9	 3461.0	...
298307	  748.3	  620.9	 3460.0	...
298308	  748.0	  620.7	 3457.0	...
298309	  747.9	  620.6	 3456.0	...
298310	  748.3	  620.3	 3456.0	...
298311	  748.7	  620.0	 3457.0	...
298312	  749.0	  619.6	 3458.0	...
298313	  748.9	  619.4	 3457.0	...
298314	  748.8	  619.4	 3457.0	...
298315	  749.0	  619.4	 3457.0	...
298316	  749.2	  619.5	 3457.0	...
298317	  749.2	  619.7	 3457.0	...
298318	  749.0	  620.0	 3457.0	...
298319	  748.8	  620.2	 3455.0	...
298320	  748.6	  620.3	 3452.0	...
298321	  748.5	  620.3	 3450.0	...
298322	  748.8	  620.3	 3450.0	...
298323	  749.0	  620.3	 3451.0	...
298324	  749.1	  620.2	 3451.0	...
298325	  748.9	  620.1	 3451.0	...
298326	  748.6	  619.9	 3453.0	...
298327	  748.5	  620.0	 3456.0	...
298328	  748.4	  620.4	 3455.0	...
298329	  748.5	  620.6	 3453.0	...
298330	  748.5	  620.4	 3451.0	...
298331	  748.5	  620.2	 3451.0	...
298332	  748.6	  620.2	 3451.0	...
298333	  748.6	  620.4	 3451.0	...
298334	  748.8	  620.4	 3451.0	...
298335	  749.0	  620.3	 3450.0	...
298336	  749.1	  620.1	 3449.0	...
298337	  749.1	  619.9	 3451.0	...
298338	  748.9	  619.9	 3453.0	...
298339	  748.5	  620.3	 3455.0	...
298340	  748.1	  620.6	 3455.0	...
298341	  748.3	  620.9	 3455.0	...
298342	  748.4	  620.9	 3454.0	...
298343	  748.6	  620.9	 3453.0	...
298344	  748.5	  620.9	 3453.0	...
298345	  748.6	  620.6	 3453.0	...
298346	  748.8	  620.2	 3454.0	...
298347	  749.0	  619.8	 3453.0	...
298348	  748.9	  619.7	 3452.0	...
298349	  748.8	  619.9	 3453.0	...
298350	  748.7	  620.2	 3455.0	...
298351	  748.7	  619.9	 3457.0	...
298352	  748.5	  619.1	 3457.0	...
298353	  748.1	  618.4	 3456.0	...
298354	  747.9	  618.9	 3456.0	...
298355	  747.9	  619.8	 3456.0	...
298356	  748.2	  620.6	 3456.0	...
298357	  748.7	  620.6	 3456.0	...
298358	  749.2	  620.6	 3457.0	...
298359	  749.6	  620.6	 3458.0	...
298360	  749.8	  620.6	 3459.0	...
298361	  749.4	  620.3	 3460.0	...
298362	  749.0	  620.0	 3459.0	...
298363	  748.6	  619.5	 3456.0	...
298364	  748.5	  619.3	 3453.0	...
298365	  748.4	  619.3	 3452.0	...
298366	  748.5	  619.4	 3453.0	...
298367	  748.4	  619.5	 3452.0	...
298368	  748.3	  619.8	 3451.0	...
298369	  748.3	  620.5	 3452.0	...
298370	  748.3	  621.2	 3455.0	...
298371	  748.3	  621.7	 3457.0	...
298372	  748.5	  621.9	 3457.0	...
298373	  748.7	  621.5	 3457.0	...
298374	  748.9	  620.9	 3455.0	...
298375	  748.9	  620.4	 3452.0	...
298376	  749.0	  620.4	 3449.0	...
298377	  749.1	  620.3	 3449.0	...
298378	  749.1	  620.1	 3452.0	...
298379	  749.1	  619.9	 3455.0	...
298380	  749.1	  619.9	 3458.0	...
298381	  749.2	  619.8	 3457.0	...
298382	  749.3	  619.8	 3457.0	...
298383	  749.1	  619.5	 3459.0	...
298384	  748.8	  619.2	 3461.0	...
298385	  748.6	  619.5	 3462.0	...
298386	  748.6	  620.2	 3460.0	...
298387	  748.7	  620.8	 3459.0	...
298388	  748.8	  620.7	 3459.0	...
298389	  748.9	  620.8	 3459.0	...
298390	  749.0	  621.0	 3460.0	...
298391	  749.0	  621.1	 3459.0	...
298392	  749.1	  621.0	 3457.0	...
298393	  749.2	  620.7	 3454.0	...
298394	  749.4	  620.9	 3455.0	...
298395	  749.7	  621.2	 3455.0	...
298396	  749.9	  621.4	 3456.0	...
298397	  750.1	  621.4	 3457.0	...
298398	  750.2	  621.3	 3458.0	...
298399	  750.1	  621.4	 3456.0	...
298400	  750.0	  621.3	 3455.0	...
298401	  750.0	  621.0	 3456.0	...
298402	  750.0	  620.6	 3458.0	...
298403	  749.7	  620.3	 3461.0	...
298404	  749.1	  620.3	 3461.0	...
298405	  748.4	  620.7	 3462.0	...
298406	  748.2	  621.1	 3462.0	...
298407	  748.5	  621.4	 3462.0	...
298408	  749.1	  620.8	 3463.0	...
298409	  749.7	  620.2	 3463.0	...
298410	  749.6	  619.7	 3464.0	...
298411	  749.2	  619.7	 3464.0	...
298412	  748.8	  619.8	 3463.0	...
298413	  748.8	  619.7	 3461.0	...
298414	  748.8	  619.7	 3458.0	...
298415	  748.9	  619.6	 3455.0	...
298416	  749.2	  619.8	 3455.0	...
298417	  749.5	  620.0	 3456.0	...
298418	  749.5	  620.2	 3457.0	...
298419	  749.4	  620.2	 3458.0	...
298420	  749.5	  620.3	 3458.0	...
298421	  749.7	  620.3	 3457.0	...
298422	  749.8	  620.0	 3457.0	...
298423	  749.7	  619.8	 3455.0	...
298424	  749.6	  620.0	 3454.0	...
298425	  749.6	  620.4	 3454.0	...
298426	  750.0	  620.7	 3454.0	...
298427	  750.4	  620.6	 3455.0	...
298428	  750.6	  620.4	 3455.0	...
298429	  750.5	  620.2	 3457.0	...
298430	  750.4	  619.8	 3459.0	...
298431	  750.5	  619.4	 3462.0	...
298432	  750.5	  618.9	 3462.0	...
298433	  750.4	  618.7	 3463.0	...
298434	  750.2	  618.9	 3464.0	...
298435	  749.9	  619.2	 3465.0	...
298436	  750.1	  619.5	 3467.0	...
298437	  750.4	  619.5	 3467.0	...
298438	  750.8	  618.6	 3468.0	...
298439	  750.9	  617.7	 3468.0	...
298440	  751.0	  617.1	 3468.0	...
298441	  750.9	  617.6	 3469.0	...
298442	  750.7	  618.1	 3470.0	...
298443	  750.5	  618.7	 3470.0	...
298444	  750.6	  619.1	 3469.0	...
298445	  750.7	  619.5	 3468.0	...
298446	  750.8	  619.5	 3468.0	...
298447	  750.9	  619.6	 3467.0	...
298448	  751.0	  619.5	 3466.0	...
298449	  751.0	  619.5	 3465.0	...
298450	  751.3	  619.0	 3464.0	...
298451	  751.5	  618.7	 3463.0	...
298452	  751.7	  618.7	 3461.0	...
298453	  751.4	  619.1	 3460.0	...
298454	  751.1	  619.4	 3460.0	...
298455	  751.0	  619.4	 3461.0	...
298456	  751.0	  619.5	 3462.0	...
298457	  751.0	  619.5	 3463.0	...
298458	  751.0	  619.5	 3464.0	...
298459	  751.0	  619.6	 3464.0	...
298460	  750.7	  619.6	 3464.0	...
298461	  750.3	  619.7	 3463.0	...
298462	  750.5	  619.5	 3466.0	...
298463	  751.2	  619.7	 3468.0	...
298464	  751.3	  619.8	 3469.0	...
298465	  750.9	  620.1	 3467.0	...
298466	  750.6	  620.0	 3464.0	...
298467	  750.7	  619.4	 3463.0	...
298468	  750.9	  618.9	 3463.0	...
298469	  751.0	  618.6	 3466.0	...
298470	  751.0	  618.5	 3468.0	...
298471	  751.0	  618.6	 3469.0	...
298472	  750.9	  618.9	 3468.0	...
298473	  750.9	  619.2	 3465.0	...
298474	  750.9	  619.4	 3463.0	...
298475	  751.1	  619.4	 3461.0	...
298476	  751.3	  619.2	 3461.0	...
298477	  751.4	  618.9	 3461.0	...
298478	  751.5	  618.8	 3462.0	...
298479	  751.5	  619.0	 3461.0	...
298480	  751.6	  619.2	 3459.0	...
298481	  751.7	  619.3	 3457.0	...
298482	  751.8	  619.4	 3457.0	...
298483	  751.8	  619.6	 3457.0	...
298484	  751.7	  620.0	 3457.0	...
298485	  751.5	  620.4	 3457.0	...
298486	  751.4	  620.4	 3457.0	...
298487	  751.3	  620.3	 3458.0	...
298488	  751.3	  620.1	 3457.0	...
298489	  751.4	  620.0	 3456.0	...
298490	  751.4	  619.6	 3455.0	...
298491	  751.5	  619.3	 3455.0	...
298492	  751.6	  619.2	 3455.0	...
298493	  751.8	  619.1	 3455.0	...
298494	  751.9	  619.0	 3455.0	...
298495	  751.8	  619.5	 3454.0	...
298496	  751.7	  620.1	 3451.0	...
298497	  751.9	  620.7	 3448.0	...
298498	  752.1	  620.8	 3447.0	...
298499	  752.3	  620.9	 3448.0	...
298500	  752.3	  621.0	 3449.0	...
298501	  752.3	  621.1	 3450.0	...
298502	  752.7	  621.1	 3450.0	...
298503	  753.1	  621.0	 3448.0	...
298504	  753.3	  620.9	 3447.0	...
298505	  753.0	  620.6	 3446.0	...
298506	  753.0	  620.3	 3445.0	...
298507	  753.2	  619.9	 3445.0	...
298508	  753.6	  619.6	 3444.0	...
298509	  753.8	  619.3	 3444.0	...
298510	  754.2	  619.3	 3444.0	...
298511	  754.5	  619.6	 3443.0	...
298512	  754.7	  619.9	 3443.0	...
298513	  754.5	  620.1	 3443.0	...
298514	  754.1	  620.1	 3441.0	...
298515	  753.8	  620.2	 3439.0	...
298516	  753.7	  620.5	 3438.0	...
298517	  753.7	  620.7	 3438.0	...
298518	  753.7	  620.8	 3438.0	...
298519	  753.6	  620.7	 3438.0	...
298520	  753.7	  620.8	 3438.0	...
298521	  753.7	  621.1	 3439.0	...
298522	  753.7	  621.3	 3439.0	...
298523	  753.7	  621.4	 3437.0	...
298524	  753.7	  621.4	 3435.0	...
298525	  753.6	  621.4	 3434.0	...
298526	  753.5	  621.0	 3435.0	...
298527	  753.8	  620.6	 3435.0	...
298528	  754.2	  620.1	 3434.0	...
298529	  754.5	  620.2	 3432.0	...
298530	  754.5	  620.4	 3430.0	...
298531	  754.4	  620.6	 3429.0	...
298532	  754.3	  620.0	 3428.0	...
MSG	298533 0000 _ Number Off
298533	  754.1	  619.5	 3429.0	...
298534	  754.0	  618.9	 3429.0	...
298535	  754.0	  618.9	 3429.0	...
298536	  754.1	  619.0	 3429.0	...
298537	  754.2	  619.0	 3430.0	...
298538	  754.3	  619.1	 3431.0	...
298539	  754.4	  619.2	 3429.0	...
298540	  754.5	  619.5	 3426.0	...
298541	  754.6	  619.8	 3424.0	...
298542	  754.7	  620.1	 3423.0	...
298543	  754.6	  620.3	 3422.0	...
298544	  754.3	  620.3	 3420.0	...
298545	  753.8	  620.3	 3419.0	...
298546	  753.6	  620.4	 3421.0	...
298547	  753.4	  620.1	 3425.0	...
298548	  753.7	  619.7	 3426.0	...
298549	  754.1	  619.2	 3423.0	...
298550	  754.5	  619.0	 3421.0	...
298551	  754.6	  618.9	 3422.0	...
298552	  754.5	  619.0	 3421.0	...
298553	  754.4	  619.0	 3419.0	...
298554	  754.4	  618.8	 3416.0	...
298555	  753.9	  618.7	 3416.0	...
298556	  753.4	  619.2	 3415.0	...
298557	  752.8	  619.8	 3415.0	...
298558	  752.7	  620.1	 3415.0	...
298559	  752.7	  620.2	 3415.0	...
298560	  752.7	  620.2	 3415.0	...
298561	  753.1	  620.0	 3414.0	...
298562	  753.6	  619.5	 3413.0	...
298563	  754.0	  619.0	 3413.0	...
298564	  753.9	  618.7	 3412.0	...
298565	  753.8	  618.8	 3411.0	...
298566	  753.8	  618.9	 3410.0	...
298567	  753.9	  619.0	 3409.0	...
298568	  754.0	  619.2	 3408.0	...
298569	  754.0	  619.3	 3407.0	...
298570	  754.0	  619.4	 3407.0	...
298571	  753.8	  619.4	 3408.0	...
298572	  753.7	  619.5	 3410.0	...
298573	  753.6	  619.7	 3412.0	...
298574	  753.6	  619.7	 3412.0	...
298575	  753.6	  619.5	 3412.0	...
298576	  753.4	  619.4	 3413.0	...
298577	  753.2	  619.8	 3414.0	...
298578	  753.0	  620.2	 3412.0	...
298579	  752.9	  620.0	 3410.0	...
298580	  752.7	  619.5	 3407.0	...
298581	  752.7	  618.8	 3407.0	...
298582	  752.9	  618.6	 3407.0	...
298583	  753.2	  619.1	 3407.0	...
298584	  753.5	  619.9	 3408.0	...
298585	  753.5	  620.8	 3409.0	...
298586	  753.5	  621.0	 3409.0	...
298587	  753.6	  621.2	 3409.0	...
298588	  753.7	  621.0	 3408.0	...
298589	  753.7	  620.7	 3407.0	...
298590	  753.9	  620.4	 3405.0	...
298591	  754.1	  620.2	 3405.0	...
298592	  754.2	  620.1	 3406.0	...
298593	  754.0	  619.9	 3408.0	...
298594	  753.9	  620.2	 3409.0	...
298595	  753.8	  620.3	 3409.0	...
298596	  754.0	  620.5	 3408.0	...
298597	  754.1	  620.5	 3408.0	...
298598	  754.3	  620.5	 3408.0	...
298599	  754.2	  620.5	 3408.0	...
298600	  754.2	  620.5	 3409.0	...
298601	  754.1	  620.6	 3410.0	...
298602	  754.0	  620.7	 3410.0	...
298603	  753.9	  620.9	 3410.0	...
298604	  754.3	  621.4	 3409.0	...
298605	  754.6	  621.9	 3409.0	...
298606	  755.0	  622.2	 3408.0	...
298607	  755.0	  622.1	 3407.0	...
298608	  754.9	  622.1	 3405.0	...
298609	  754.7	  622.1	 3405.0	...
298610	  754.5	  622.2	 3404.0	...
298611	  754.3	  622.4	 3404.0	...
298612	  754.0	  622.5	 3404.0	...
298613	  753.8	  622.6	 3404.0	...
298614	  753.7	  622.5	 3403.0	...
298615	  753.7	  622.8	 3403.0	...
298616	  753.6	  623.2	 3403.0	...
298617	  753.7	  623.7	 3402.0	...
298618	  753.7	  624.0	 3401.0	...
298619	  753.7	  623.7	 3401.0	...
298620	  753.6	  623.4	 3402.0	...
298621	  753.6	  623.1	 3404.0	...
298622	  753.7	  623.0	 3406.0	...
298623	  753.8	  623.1	 3407.0	...
298624	  754.0	  623.1	 3406.0	...
298625	  754.0	  623.2	 3404.0	...
298626	  753.9	  623.5	 3402.0	...
298627	  753.8	  623.7	 3402.0	...
298628	  753.8	  623.9	 3404.0	...
298629	  754.1	  623.7	 3406.0	...
298630	  754.6	  623.6	 3409.0	...
298631	  754.9	  623.7	 3410.0	...
298632	  754.9	  623.8	 3412.0	...
298633	  754.7	  623.9	 3411.0	...
298634	  754.5	  623.9	 3411.0	...
298635	  754.4	  623.9	 3410.0	...
298636	  754.5	  623.9	 3410.0	...
298637	  754.6	  623.9	 3409.0	...
298638	  754.7	  623.9	 3408.0	...
298639	  754.8	  623.7	 3409.0	...
298640	  755.0	  623.4	 3411.0	...
298641	  755.0	  622.8	 3414.0	...
298642	  755.1	  622.3	 3415.0	...
298643	  755.3	  622.7	 3416.0	...
298644	  755.4	  623.3	 3416.0	...
298645	  755.3	  623.7	 3415.0	...
298646	  754.9	  623.6	 3416.0	...
298647	  754.5	  623.5	 3416.0	...
298648	  754.3	  623.4	 3417.0	...
298649	  754.4	  623.2	 3418.0	...
298650	  754.7	  623.0	 3420.0	...
298651	  754.8	  622.8	 3420.0	...
298652	  754.9	  622.7	 3421.0	...
298653	  755.1	  622.7	 3421.0	...
298654	  755.2	  622.6	 3422.0	...
298655	  755.4	  622.5	 3422.0	...
298656	  755.6	  622.6	 3422.0	...
298657	  755.5	  622.7	 3422.0	...
298658	  755.3	  623.1	 3422.0	...
298659	  755.0	  623.6	 3422.0	...
298660	  754.9	  624.0	 3422.0	...
298661	  754.7	  623.6	 3424.0	...
298662	  754.6	  623.0	 3425.0	...
298663	  754.6	  622.3	 3427.0	...
298664	  754.5	  622.3	 3428.0	...
298665	  754.4	  622.4	 3429.0	...
298666	  754.2	  622.8	 3431.0	...
298667	  754.1	  623.1	 3432.0	...
298668	  754.2	  622.8	 3435.0	...
298669	  754.3	  622.2	 3438.0	...
298670	  754.3	  621.7	 3441.0	...
298671	  754.3	  621.9	 3442.0	...
298672	  754.4	  622.0	 3442.0	...
298673	  754.4	  622.5	 3443.0	...
298674	  754.3	  623.0	 3443.0	...
298675	  753.8	  623.5	 3443.0	...
298676	  753.4	  623.6	 3442.0	...
298677	  753.1	  623.7	 3442.0	...
298678	  752.9	  623.8	 3443.0	...
298679	  753.1	  623.4	 3444.0	...
298680	  753.4	  622.7	 3445.0	...
298681	  754.0	  622.1	 3446.0	...
298682	  754.2	  622.0	 3448.0	...
298683	  754.4	  622.2	 3452.0	...
298684	  754.3	  622.4	 3454.0	...
298685	  754.2	  622.8	 3455.0	...
298686	  754.2	  623.1	 3455.0	...
298687	  754.2	  623.3	 3455.0	...
298688	  754.3	  623.2	 3456.0	...
298689	  753.9	  623.3	 3456.0	...
298690	  753.6	  623.5	 3456.0	...
298691	  753.3	  623.6	 3455.0	...
298692	  753.7	  623.5	 3452.0	...
298693	  754.1	  623.4	 3451.0	...
298694	  754.4	  623.2	 3450.0	...
298695	  754.5	  623.1	 3453.0	...
298696	  754.6	  623.0	 3456.0	...
298697	  754.7	  623.0	 3459.0	...
298698	  754.6	  623.1	 3459.0	...
298699	  754.6	  623.4	 3457.0	...
298700	  754.6	  623.8	 3455.0	...
298701	  754.6	  624.1	 3456.0	...
298702	  754.6	  624.1	 3459.0	...
298703	  754.7	  624.0	 3462.0	...
298704	  754.8	  623.9	 3462.0	...
298705	  755.0	  623.6	 3462.0	...
298706	  755.1	  623.4	 3463.0	...
298707	  755.0	  623.3	 3463.0	...
298708	  755.0	  623.4	 3463.0	...
298709	  755.1	  623.5	 3464.0	...
298710	  754.6	  623.6	 3466.0	...
298711	  754.1	  623.6	 3470.0	...
298712	  753.7	  623.6	 3472.0	...
298713	  753.9	  623.4	 3473.0	...
298714	  754.0	  623.3	 3476.0	...
298715	  754.1	  623.5	 3480.0	...
298716	  754.2	  623.9	 3485.0	...
298717	  754.1	  623.9	 3485.0	...
298718	  754.0	  623.5	 3486.0	...
298719	  754.1	  623.0	 3487.0	...
298720	  754.3	  623.0	 3489.0	...
298721	  754.6	  623.0	 3492.0	...
298722	  754.6	  623.0	 3494.0	...
298723	  754.5	  623.2	 3493.0	...
298724	  754.3	  623.5	 3492.0	...
298725	  754.0	  623.8	 3491.0	...
298726	  754.0	  623.9	 3489.0	...
298727	  754.2	  623.8	 3487.0	...
298728	  754.4	  623.7	 3486.0	...
298729	  754.3	  623.7	 3486.0	...
298730	  754.2	  623.6	 3485.0	...
298731	  754.1	  623.6	 3490.0	...
298732	  753.9	  623.6	 3495.0	...
298733	  753.1	  623.8	 3501.0	...
MSG	298734 0000 _ Number On
298734	  752.3	  624.0	 3502.0	...
298735	  751.6	  624.2	 3503.0	...
298736	  751.1	  624.5	 3503.0	...
298737	  750.6	  624.9	 3502.0	...
298738	  750.5	  625.1	 3499.0	...
298739	  750.3	  625.0	 3498.0	...
298740	  750.2	  625.0	 3496.0	...
298741	  750.1	  625.0	 3496.0	...
298742	  750.2	  624.6	 3498.0	...
298743	  750.7	  624.0	 3501.0	...
298744	  751.1	  623.5	 3504.0	...
298745	  751.7	  623.8	 3504.0	...
298746	  752.0	  624.2	 3502.0	...
298747	  751.6	  624.7	 3501.0	...
298748	  750.9	  624.9	 3500.0	...
298749	  750.5	  625.1	 3500.0	...
298750	  750.7	  625.1	 3502.0	...
298751	  751.1	  624.8	 3505.0	...
298752	  751.3	  624.7	 3508.0	...
298753	  751.5	  624.5	 3510.0	...
298754	  751.4	  624.1	 3512.0	...
298755	  751.2	  623.6	 3513.0	...
298756	  751.1	  623.3	 3515.0	...
298757	  751.1	  624.0	 3517.0	...
298758	  751.2	  624.6	 3518.0	...
298759	  751.1	  625.2	 3517.0	...
298760	  751.0	  625.4	 3518.0	...
298761	  751.2	  625.7	 3519.0	...
298762	  751.4	  625.7	 3520.0	...
298763	  751.8	  625.7	 3518.0	...
298764	  752.0	  625.5	 3517.0	...
298765	  751.9	  625.4	 3518.0	...
298766	  751.6	  625.3	 3519.0	...
298767	  751.2	  625.3	 3521.0	...
298768	  751.2	  625.2	 3521.0	...
298769	  751.3	  625.2	 3521.0	...
298770	  751.4	  625.0	 3522.0	...
298771	  751.5	  624.7	 3522.0	...
298772	  751.7	  624.4	 3523.0	...
298773	  752.0	  624.3	 3524.0	...
298774	  751.7	  624.1	 3525.0	...
298775	  751.2	  624.2	 3528.0	...
298776	  750.7	  624.2	 3532.0	...
298777	  751.2	  624.2	 3535.0	...
298778	  751.6	  623.9	 3535.0	...
298779	  752.0	  623.8	 3535.0	...
298780	  751.9	  623.8	 3535.0	...
298781	  751.8	  623.9	 3536.0	...
298782	  751.7	  623.8	 3537.0	...
298783	  751.6	  623.7	 3538.0	...
298784	  751.4	  623.5	 3539.0	...
298785	  751.4	  623.5	 3544.0	...
298786	  751.3	  623.4	 3548.0	...
298787	  751.3	  623.4	 3551.0	...
298788	  751.3	  623.4	 3551.0	...
298789	  751.2	  623.5	 3551.0	...
298790	  751.1	  623.8	 3551.0	...
298791	  751.6	  624.0	 3552.0	...
298792	  752.2	  624.0	 3552.0	...
298793	  752.6	  623.4	 3552.0	...
298794	  752.3	  622.9	 3552.0	...
298795	  752.0	  622.4	 3554.0	...
298796	  751.9	  622.5	 3555.0	...
298797	  752.0	  622.8	 3556.0	...
298798	  752.2	  623.0	 3557.0	...
298799	  752.5	  623.1	 3558.0	...
298800	  752.6	  623.5	 3560.0	...
298801	  752.6	  623.9	 3562.0	...
298802	  752.7	  624.3	 3564.0	...
298803	  752.8	  624.3	 3566.0	...
298804	  752.6	  623.6	 3569.0	...
298805	  752.5	  622.8	 3571.0	...
298806	  752.4	  621.6	 3572.0	...
298807	  752.3	  621.3	 3572.0	...
298808	  752.1	  621.6	 3572.0	...
298809	  752.0	  622.2	 3572.0	...
298810	  752.3	  622.5	 3572.0	...
298811	  752.5	  622.3	 3572.0	...
298812	  752.8	  622.2	 3572.0	...
298813	  752.8	  622.2	 3576.0	...
298814	  752.7	  622.2	 3579.0	...
298815	  752.6	  622.2	 3583.0	...
298816	  752.4	  621.8	 3582.0	...
298817	  752.4	  621.4	 3582.0	...
298818	  752.5	  621.0	 3581.0	...
298819	  752.6	  621.0	 3581.0	...
298820	  752.7	  620.9	 3582.0	...
298821	  752.9	  620.8	 3583.0	...
298822	  753.1	  620.9	 3585.0	...
298823	  753.4	  620.9	 3585.0	...
298824	  753.5	  621.0	 3585.0	...
298825	  753.5	  621.0	 3586.0	...
298826	  753.5	  621.0	 3588.0	...
298827	  753.5	  621.0	 3589.0	...
298828	  753.4	  621.0	 3589.0	...
298829	  753.0	  621.0	 3589.0	...
298830	  752.7	  620.9	 3587.0	...
298831	  752.5	  621.0	 3586.0	...
298832	  752.5	  620.5	 3585.0	...
298833	  752.5	  620.1	 3585.0	...
298834	  752.6	  620.0	 3584.0	...
298835	  752.8	  620.3	 3584.0	...
298836	  753.0	  620.5	 3583.0	...
298837	  753.0	  620.2	 3584.0	...
298838	  752.9	  620.0	 3584.0	...
298839	  752.7	  619.8	 3584.0	...
298840	  752.6	  619.9	 3583.0	...
298841	  752.5	  620.5	 3583.0	...
298842	  752.5	  621.3	 3583.0	...
298843	  752.7	  622.1	 3584.0	...
298844	  752.9	  622.5	 3585.0	...
298845	  753.1	  623.0	 3585.0	...
298846	  753.0	  623.6	 3586.0	...
298847	  753.0	  623.9	 3587.0	...
298848	  753.1	  624.0	 3587.0	...
298849	  753.1	  623.8	 3587.0	...
298850	  753.0	  623.3	 3588.0	...
298851	  752.9	  622.9	 3588.0	...
298852	  752.9	  622.7	 3588.0	...
298853	  753.0	  622.7	 3588.0	...
298854	  753.1	  622.8	 3587.0	...
298855	  753.2	  623.4	 3590.0	...
298856	  753.2	  624.2	 3595.0	...
298857	  753.3	  625.1	 3599.0	...
298858	  753.4	  625.4	 3598.0	...
298859	  753.4	  625.6	 3597.0	...
298860	  753.6	  625.6	 3596.0	...
298861	  753.7	  625.6	 3596.0	...
298862	  753.8	  625.6	 3596.0	...
298863	  753.7	  625.5	 3594.0	...
298864	  753.7	  625.4	 3590.0	...
298865	  753.6	  625.4	 3588.0	...
298866	  753.5	  625.3	 3589.0	...
298867	  753.2	  625.1	 3591.0	...
298868	  753.0	  624.9	 3591.0	...
298869	  753.2	  625.1	 3589.0	...
298870	  753.5	  625.4	 3588.0	...
298871	  753.8	  625.6	 3591.0	...
298872	  754.0	  625.9	 3594.0	...
298873	  754.3	  626.0	 3596.0	...
298874	  754.7	  626.0	 3597.0	...
298875	  754.8	  625.5	 3599.0	...
298876	  754.7	  625.1	 3600.0	...
298877	  754.7	  624.8	 3602.0	...
298878	  754.8	  624.4	 3602.0	...
298879	  754.9	  623.9	 3601.0	...
298880	  754.7	  623.3	 3599.0	...
298881	  754.5	  623.1	 3598.0	...
298882	  754.3	  623.0	 3597.0	...
298883	  754.0	  623.1	 3596.0	...
298884	  753.8	  623.1	 3596.0	...
298885	  753.5	  623.0	 3595.0	...
298886	  753.6	  623.0	 3595.0	...
298887	  754.2	  623.1	 3596.0	...
298888	  754.7	  623.4	 3595.0	...
298889	  754.7	  623.7	 3595.0	...
298890	  754.3	  623.8	 3595.0	...
298891	  754.3	  623.6	 3597.0	...
298892	  754.8	  623.2	 3598.0	...
298893	  755.4	  623.0	 3597.0	...
298894	  755.1	  623.0	 3597.0	...
298895	  754.6	  622.9	 3597.0	...
298896	  754.3	  622.6	 3597.0	...
298897	  754.3	  622.3	 3598.0	...
298898	  754.3	  622.2	 3598.0	...
298899	  754.3	  622.2	 3598.0	...
298900	  754.3	  622.2	 3599.0	...
298901	  754.4	  622.2	 3599.0	...
298902	  754.5	  622.2	 3598.0	...
298903	  754.3	  622.3	 3597.0	...
298904	  754.1	  622.4	 3597.0	...
298905	  753.8	  622.6	 3598.0	...
298906	  753.8	  622.7	 3600.0	...
298907	  753.8	  622.7	 3601.0	...
298908	  753.8	  622.6	 3601.0	...
298909	  753.8	  622.3	 3600.0	...
298910	  753.8	  622.1	 3599.0	...
298911	  753.9	  622.0	 3597.0	...
298912	  754.0	  622.0	 3596.0	...
298913	  754.1	  622.0	 3598.0	...
298914	  754.2	  621.9	 3601.0	...
298915	  754.3	  621.3	 3604.0	...
298916	  754.3	  620.7	 3603.0	...
298917	  754.2	  620.0	 3601.0	...
298918	  754.1	  620.0	 3598.0	...
298919	  754.1	  619.9	 3596.0	...
298920	  754.0	  619.9	 3596.0	...
298921	  754.0	  619.9	 3595.0	...
298922	  754.0	  619.9	 3595.0	...
298923	  754.0	  619.7	 3595.0	...
298924	  754.1	  619.5	 3596.0	...
298925	  754.1	  619.6	 3596.0	...
298926	  754.1	  620.0	 3595.0	...
298927	  754.1	  620.1	 3593.0	...
298928	  754.1	  619.8	 3592.0	...
298929	  754.1	  619.5	 3592.0	...
298930	  754.1	  619.4	 3593.0	...
298931	  754.0	  619.3	 3594.0	...
298932	  753.9	  619.3	 3595.0	...
298933	  754.0	  619.3	 3596.0	...
298934	  754.0	  619.5	 3596.0	...
298935	  753.8	  619.6	 3596.0	...
298936	  753.6	  619.9	 3597.0	...
298937	  753.6	  620.0	 3597.0	...
298938	  753.8	  619.9	 3597.0	...
298939	  754.0	  619.3	 3598.0	...
298940	  754.0	  618.7	 3596.0	...
298941	  753.9	  618.7	 3592.0	...
298942	  753.9	  619.2	 3589.0	...
298943	  754.1	  619.2	 3588.0	...
298944	  754.2	  618.9	 3589.0	...
298945	  754.2	  618.7	 3588.0	...
298946	  754.1	  618.8	 3588.0	...
298947	  754.0	  619.0	 3588.0	...
298948	  754.0	  619.0	 3588.0	...
298949	  754.0	  619.1	 3588.0	...
298950	  754.0	  619.2	 3588.0	...
298951	  753.9	  619.4	 3588.0	...
298952	  753.8	  619.5	 3586.0	...
298953	  753.7	  619.9	 3584.0	...
298954	  753.8	  620.2	 3582.0	...
298955	  754.0	  620.2	 3583.0	...
298956	  754.1	  620.1	 3583.0	...
298957	  754.2	  619.9	 3585.0	...
298958	  754.4	  620.0	 3586.0	...
298959	  754.7	  619.8	 3586.0	...
298960	  754.9	  619.7	 3584.0	...
298961	  755.0	  619.5	 3582.0	...
298962	  754.9	  619.8	 3581.0	...
298963	  754.9	  620.3	 3581.0	...
298964	  754.8	  620.9	 3582.0	...
298965	  754.5	  621.2	 3582.0	...
298966	  754.2	  621.4	 3581.0	...
298967	  753.8	  621.4	 3580.0	...
298968	  753.7	  621.3	 3579.0	...
298969	  753.6	  621.4	 3581.0	...
298970	  753.6	  621.4	 3585.0	...
298971	  753.5	  621.6	 3588.0	...
298972	  753.4	  622.0	 3587.0	...
298973	  753.5	  622.4	 3584.0	...
298974	  753.7	  622.7	 3582.0	...
298975	  753.8	  622.4	 3581.0	...
298976	  753.8	  622.1	 3581.0	...
298977	  754.0	  621.9	 3581.0	...
298978	  754.1	  621.5	 3581.0	...
298979	  754.1	  621.0	 3581.0	...
298980	  754.0	  620.7	 3579.0	...
298981	  753.8	  620.4	 3577.0	...
298982	  754.1	  620.2	 3576.0	...
298983	  754.6	  620.0	 3576.0	...
298984	  755.2	  620.1	 3576.0	...
298985	  755.3	  620.3	 3577.0	...
298986	  755.6	  620.6	 3579.0	...
298987	  756.0	  620.9	 3581.0	...
298988	  756.3	  621.0	 3582.0	...
298989	  756.2	  620.9	 3582.0	...
298990	  756.1	  621.1	 3582.0	...
298991	  755.9	  621.6	 3582.0	...
298992	  755.7	  622.2	 3581.0	...
298993	  755.6	  622.5	 3580.0	...
298994	  755.6	  622.7	 3582.0	...
298995	  755.6	  622.9	 3584.0	...
298996	  755.6	  623.1	 3585.0	...
298997	  755.6	  623.0	 3584.0	...
298998	  755.6	  622.7	 3583.0	...
298999	  755.6	  622.4	 3583.0	...
299000	  755.6	  622.2	 3583.0	...
299001	  755.7	  622.1	 3584.0	...
299002	  755.9	  622.0	 3585.0	...
299003	  756.1	  622.1	 3586.0	...
299004	  756.2	  622.2	 3587.0	...
299005	  756.1	  622.3	 3585.0	...
299006	  756.0	  622.3	 3583.0	...
299007	  756.1	  622.3	 3580.0	...
299008	  756.2	  622.3	 3579.0	...
299009	  756.2	  621.5	 3578.0	...
299010	  756.5	  620.7	 3581.0	...
299011	  757.0	  620.3	 3584.0	...
299012	  757.5	  620.5	 3587.0	...
299013	  757.1	  620.8	 3587.0	...
299014	  756.6	  620.6	 3587.0	...
299015	  756.1	  620.5	 3587.0	...
299016	  756.2	  620.5	 3586.0	...
299017	  756.5	  620.6	 3586.0	...
299018	  756.8	  620.6	 3587.0	...
299019	  757.2	  620.5	 3587.0	...
299020	  757.4	  621.0	 3588.0	...
299021	  757.6	  621.6	 3588.0	...
299022	  757.7	  622.1	 3588.0	...
299023	  757.6	  621.2	 3589.0	...
299024	  757.5	  620.3	 3589.0	...
299025	  757.8	  619.8	 3589.0	...
299026	  758.3	  620.3	 3590.0	...
299027	  758.8	  620.4	 3591.0	...
299028	  758.9	  620.1	 3592.0	...
299029	  758.9	  620.2	 3592.0	...
299030	  758.7	  620.6	 3591.0	...
299031	  758.6	  620.9	 3590.0	...
299032	  758.6	  620.8	 3591.0	...
299033	  758.4	  620.7	 3593.0	...
299034	  758.3	  620.6	 3595.0	...
299035	  758.2	  620.3	 3596.0	...
299036	  758.4	  620.0	 3594.0	...
299037	  758.6	  619.8	 3593.0	...
299038	  758.5	  619.8	 3593.0	...
299039	  758.4	  619.7	 3594.0	...
299040	  758.2	  619.6	 3595.0	...
299041	  758.0	  619.5	 3597.0	...
299042	  757.8	  619.5	 3597.0	...
299043	  758.0	  619.9	 3595.0	...
299044	  758.3	  620.3	 3593.0	...
299045	  758.5	  620.8	 3594.0	...
299046	  758.3	  621.0	 3594.0	...
MSG	299047 0000 _ Number Off
299047	  758.1	  621.0	 3594.0	...
299048	  757.9	  620.5	 3594.0	...
299049	  757.7	  619.7	 3596.0	...
299050	  757.6	  619.2	 3598.0	...
299051	  757.5	  618.9	 3601.0	...
299052	  757.9	  619.1	 3602.0	...
299053	  758.4	  619.2	 3602.0	...
299054	  758.1	  619.5	 3603.0	...
299055	  757.2	  619.7	 3604.0	...
299056	  757.2	  619.7	 3605.0	...
299057	  758.1	  619.6	 3606.0	...
299058	  759.0	  619.6	 3606.0	...
299059	  758.9	  619.5	 3607.0	...
299060	  758.7	  619.5	 3607.0	...
299061	  758.3	  619.6	 3607.0	...
299062	  758.0	  619.5	 3606.0	...
299063	  757.7	  619.0	 3606.0	...
299064	  757.6	  618.0	 3605.0	...
299065	  757.7	  617.2	 3605.0	...
299066	  757.8	  616.9	 3605.0	...
299067	  757.8	  617.0	 3606.0	...
299068	  757.7	  617.2	 3607.0	...
299069	  757.5	  617.3	 3607.0	...
299070	  757.3	  617.2	 3608.0	...
299071	  757.0	  617.2	 3609.0	...
299072	  757.0	  617.2	 3611.0	...
299073	  757.3	  617.0	 3612.0	...
299074	  757.7	  616.7	 3614.0	...
299075	  758.1	  616.5	 3613.0	...
299076	  758.1	  616.4	 3613.0	...
299077	  758.1	  616.3	 3612.0	...
299078	  758.3	  616.2	 3611.0	...
299079	  758.5	  616.2	 3611.0	...
299080	  758.4	  615.8	 3612.0	...
299081	  758.1	  615.3	 3612.0	...
299082	  757.8	  614.8	 3611.0	...
299083	  758.0	  614.8	 3610.0	...
299084	  758.1	  614.8	 3611.0	...
299085	  758.1	  614.9	 3613.0	...
299086	  757.9	  614.9	 3615.0	...
299087	  757.9	  615.0	 3618.0	...
299088	  758.1	  615.3	 3620.0	...
299089	  758.2	  615.7	 3622.0	...
299090	  758.1	  615.7	 3622.0	...
299091	  757.9	  615.5	 3622.0	...
299092	  757.9	  615.3	 3622.0	...
299093	  758.0	  615.2	 3621.0	...
299094	  758.1	  614.9	 3619.0	...
299095	  758.3	  614.6	 3617.0	...
299096	  758.4	  614.6	 3617.0	...
299097	  758.5	  614.7	 3618.0	...
299098	  758.5	  614.5	 3621.0	...
299099	  758.4	  614.3	 3624.0	...
299100	  758.5	  613.9	 3627.0	...
299101	  758.6	  613.8	 3627.0	...
299102	  758.3	  613.5	 3628.0	...
299103	  758.0	  613.3	 3631.0	...
299104	  757.7	  614.1	 3634.0	...
299105	  757.8	  615.2	 3635.0	...
299106	  757.8	  616.0	 3635.0	...
299107	  757.8	  615.7	 3632.0	...
299108	  757.6	  615.5	 3631.0	...
299109	  757.5	  615.6	 3630.0	...
299110	  757.5	  615.7	 3631.0	...
299111	  757.6	  615.7	 3631.0	...
299112	  757.5	  615.7	 3631.0	...
299113	  757.5	  615.5	 3631.0	...
299114	  757.7	  615.4	 3633.0	...
299115	  757.9	  615.2	 3635.0	...
299116	  757.8	  615.3	 3639.0	...
299117	  757.6	  615.3	 3642.0	...
299118	  757.3	  615.3	 3647.0	...
299119	  757.0	  615.3	 3648.0	...
299120	  756.6	  615.1	 3650.0	...
299121	  756.2	  615.0	 3649.0	...
299122	  756.3	  615.1	 3649.0	...
299123	  757.0	  615.3	 3649.0	...
299124	  757.5	  615.4	 3649.0	...
299125	  757.5	  615.5	 3650.0	...
299126	  756.9	  615.5	 3651.0	...
299127	  756.2	  615.0	 3652.0	...
299128	  756.0	  614.5	 3653.0	...
299129	  755.8	  614.0	 3654.0	...
299130	  755.8	  613.9	 3654.0	...
299131	  756.1	  613.8	 3654.0	...
299132	  756.4	  614.1	 3655.0	...
299133	  756.6	  614.4	 3655.0	...
299134	  756.6	  614.7	 3655.0	...
299135	  756.6	  614.5	 3655.0	...
299136	  756.5	  613.7	 3659.0	...
299137	  756.5	  613.0	 3663.0	...
299138	  756.3	  612.4	 3665.0	...
299139	  756.3	  612.4	 3663.0	...
299140	  756.3	  612.5	 3661.0	...
299141	  756.4	  612.8	 3660.0	...
299142	  756.6	  613.0	 3664.0	...
299143	  756.7	  613.2	 3668.0	...
299144	  756.7	  613.2	 3670.0	...
299145	  756.8	  613.5	 3669.0	...
299146	  757.0	  613.6	 3669.0	...
299147	  756.8	  613.6	 3671.0	...
299148	  756.5	  613.5	 3673.0	...
299149	  756.2	  613.4	 3674.0	...
299150	  756.2	  613.4	 3674.0	...
299151	  756.1	  612.6	 3676.0	...
299152	  756.1	  611.8	 3679.0	...
299153	  755.8	  611.0	 3683.0	...
299154	  755.7	  610.9	 3684.0	...
299155	  755.7	  610.8	 3684.0	...
299156	  756.1	  611.4	 3684.0	...
299157	  756.5	  612.0	 3685.0	...
299158	  756.7	  612.7	 3685.0	...
299159	  756.6	  612.9	 3685.0	...
299160	  756.6	  613.0	 3684.0	...
299161	  756.7	  612.9	 3683.0	...
299162	  756.7	  612.7	 3686.0	...
299163	  756.7	  612.6	 3689.0	...
299164	  756.4	  612.6	 3693.0	...
299165	  756.1	  612.8	 3692.0	...
299166	  756.0	  613.0	 3691.0	...
299167	  756.2	  613.3	 3690.0	...
299168	  756.1	  612.9	 3692.0	...
299169	  755.8	  612.4	 3695.0	...
299170	  755.5	  612.0	 3697.0	...
299171	  755.6	  611.9	 3698.0	...
299172	  755.6	  612.1	 3698.0	...
299173	  755.5	  612.3	 3698.0	...
299174	  755.3	  612.5	 3698.0	...
299175	  755.1	  612.4	 3699.0	...
299176	  755.1	  612.3	 3699.0	...
299177	  754.7	  611.8	 3702.0	...
299178	  754.2	  611.3	 3705.0	...
299179	  753.7	  610.9	 3708.0	...
299180	  754.1	  611.0	 3708.0	...
299181	  754.6	  611.8	 3709.0	...
299182	  755.2	  612.5	 3711.0	...
299183	  755.4	  613.1	 3713.0	...
299184	  755.6	  613.0	 3712.0	...
299185	  755.4	  612.6	 3711.0	...
299186	  755.2	  612.1	 3712.0	...
299187	  755.1	  611.6	 3715.0	...
299188	  755.1	  611.5	 3717.0	...
299189	  755.1	  611.7	 3717.0	...
299190	  754.9	  611.8	 3721.0	...
299191	  754.6	  611.6	 3725.0	...
299192	  754.4	  611.5	 3728.0	...
299193	  754.4	  611.3	 3729.0	...
299194	  754.7	  611.1	 3731.0	...
299195	  755.1	  611.3	 3733.0	...
299196	  755.5	  611.5	 3735.0	...
299197	  755.8	  611.5	 3736.0	...
299198	  756.0	  611.1	 3738.0	...
299199	  755.7	  610.9	 3739.0	...
299200	  755.2	  611.0	 3739.0	...
299201	  754.8	  611.1	 3740.0	...
299202	  754.8	  610.9	 3743.0	...
299203	  754.7	  610.5	 3745.0	...
299204	  754.9	  610.1	 3747.0	...
299205	  755.0	  609.8	 3748.0	...
299206	  755.1	  609.8	 3751.0	...
299207	  754.8	  609.9	 3753.0	...
299208	  754.5	  609.9	 3755.0	...
299209	  754.5	  609.9	 3756.0	...
299210	  754.8	  609.9	 3757.0	...
299211	  755.1	  610.0	 3759.0	...
299212	  755.0	  610.4	 3761.0	...
299213	  754.9	  610.8	 3761.0	...
299214	  754.9	  611.0	 3764.0	...
299215	  755.2	  611.1	 3766.0	...
299216	  755.4	  611.4	 3768.0	...
299217	  755.7	  611.8	 3768.0	...
299218	  755.6	  611.2	 3770.0	...
299219	  755.5	  610.3	 3771.0	...
299220	  755.1	  609.6	 3772.0	...
299221	  754.7	  609.7	 3773.0	...
299222	  754.3	  609.7	 3773.0	...
299223	  754.3	  609.6	 3774.0	...
299224	  754.3	  610.2	 3776.0	...
299225	  754.3	  611.1	 3779.0	...
299226	  754.4	  611.9	 3781.0	...
299227	  754.4	  611.8	 3783.0	...
299228	  754.5	  611.3	 3784.0	...
299229	  754.4	  610.8	 3785.0	...
299230	  754.3	  610.3	 3787.0	...
299231	  754.1	  610.2	 3789.0	...
299232	  754.0	  610.2	 3790.0	...
299233	  754.2	  610.3	 3791.0	...
299234	  754.5	  610.3	 3795.0	...
299235	  754.8	  610.2	 3799.0	...
299236	  754.1	  610.6	 3803.0	...
299237	  753.4	  611.0	 3803.0	...
299238	  753.0	  611.4	 3804.0	...
299239	  753.4	  611.4	 3806.0	...
299240	  753.8	  611.0	 3807.0	...
299241	  753.6	  610.6	 3808.0	...
299242	  753.5	  610.2	 3808.0	...
299243	  753.5	  610.2	 3811.0	...
299244	  753.6	  610.2	 3813.0	...
299245	  753.7	  610.2	 3816.0	...
299246	  753.7	  610.3	 3816.0	...
299247	  753.5	  610.5	 3817.0	...
299248	  753.3	  610.7	 3819.0	...
299249	  753.3	  610.7	 3821.0	...
299250	  753.5	  610.6	 3822.0	...
299251	  753.0	  610.6	 3822.0	...
299252	  752.4	  610.7	 3823.0	...
299253	  752.0	  610.6	 3827.0	...
299254	  752.3	  610.4	 3831.0	...
299255	  752.4	  609.7	 3833.0	...
299256	  752.2	  609.1	 3835.0	...
299257	  752.3	  608.6	 3836.0	...
299258	  752.7	  608.7	 3837.0	...
299259	  752.7	  608.6	 3836.0	...
299260	  752.3	  608.7	 3838.0	...
MSG	299261 0000 _ Number On
299261	  751.8	  608.7	 3841.0	...
299262	  751.7	  608.8	 3843.0	...
299263	  751.5	  608.7	 3843.0	...
299264	  751.4	  608.6	 3846.0	...
299265	  751.4	  608.5	 3848.0	...
299266	  751.5	  608.5	 3850.0	...
299267	  751.5	  608.9	 3848.0	...
299268	  751.4	  609.3	 3846.0	...
299269	  751.3	  609.7	 3846.0	...
299270	  751.4	  609.5	 3847.0	...
299271	  751.4	  609.2	 3849.0	...
299272	  751.5	  608.9	 3851.0	...
299273	  751.5	  608.8	 3853.0	...
299274	  751.5	  608.7	 3856.0	...
299275	  751.3	  608.7	 3858.0	...
299276	  751.2	  608.7	 3860.0	...
299277	  750.9	  608.4	 3860.0	...
299278	  750.7	  608.0	 3861.0	...
299279	  750.4	  607.7	 3862.0	...
299280	  750.3	  607.8	 3864.0	...
299281	  750.9	  608.0	 3866.0	...
299282	  751.4	  608.2	 3868.0	...
299283	  751.4	  608.4	 3870.0	...
299284	  750.9	  608.6	 3871.0	...
299285	  750.4	  608.7	 3873.0	...
299286	  750.8	  608.7	 3873.0	...
299287	  751.0	  608.4	 3873.0	...
299288	  751.4	  608.1	 3873.0	...
299289	  751.5	  608.3	 3874.0	...
299290	  751.0	  608.9	 3874.0	...
299291	  750.5	  609.6	 3873.0	...
299292	  749.9	  609.8	 3872.0	...
299293	  749.9	  609.8	 3873.0	...
299294	  749.9	  609.6	 3875.0	...
299295	  750.1	  608.9	 3878.0	...
299296	  750.3	  608.4	 3880.0	...
299297	  750.5	  608.1	 3879.0	...
299298	  750.5	  608.4	 3879.0	...
299299	  750.4	  608.7	 3881.0	...
299300	  750.4	  609.1	 3884.0	...
299301	  750.4	  609.3	 3887.0	...
299302	  750.4	  609.5	 3888.0	...
299303	  750.4	  609.7	 3889.0	...
299304	  750.3	  609.3	 3892.0	...
299305	  750.3	  608.7	 3895.0	...
299306	  750.3	  608.2	 3897.0	...
299307	  750.2	  608.9	 3897.0	...
299308	  750.2	  609.6	 3897.0	...
299309	  750.1	  609.7	 3898.0	...
299310	  750.2	  609.1	 3898.0	...
299311	  750.3	  608.8	 3901.0	...
299312	  750.4	  609.1	 3904.0	...
299313	  749.8	  610.0	 3906.0	...
299314	  749.1	  610.6	 3906.0	...
299315	  749.1	  611.0	 3907.0	...
299316	  749.7	  610.8	 3909.0	...
299317	  750.1	  610.4	 3911.0	...
299318	  749.8	  609.9	 3914.0	...
299319	  749.4	  609.6	 3916.0	...
299320	  749.3	  609.2	 3919.0	...
299321	  749.3	  609.1	 3919.0	...
299322	  748.8	  609.2	 3920.0	...
299323	  748.4	  608.8	 3921.0	...
299324	  748.1	  608.5	 3923.0	...
299325	  748.2	  608.4	 3924.0	...
299326	  748.4	  608.8	 3923.0	...
299327	  748.7	  609.7	 3922.0	...
299328	  748.9	  610.2	 3924.0	...
299329	  749.1	  610.7	 3928.0	...
299330	  748.9	  610.6	 3931.0	...
299331	  748.8	  610.1	 3932.0	...
299332	  748.6	  609.7	 3932.0	...
299333	  748.7	  609.5	 3933.0	...
299334	  748.7	  609.6	 3934.0	...
299335	  748.7	  609.8	 3935.0	...
299336	  748.7	  609.8	 3935.0	...
299337	  748.7	  610.1	 3934.0	...
299338	  748.7	  610.2	 3934.0	...
299339	  748.6	  610.3	 3934.0	...
299340	  748.3	  610.2	 3934.0	...
299341	  748.1	  609.9	 3936.0	...
299342	  748.2	  609.8	 3937.0	...
299343	  748.2	  609.6	 3940.0	...
299344	  748.2	  609.4	 3941.0	...
299345	  748.1	  609.1	 3946.0	...
299346	  748.1	  608.9	 3949.0	...
299347	  748.1	  608.9	 3952.0	...
299348	  748.2	  609.0	 3952.0	...
299349	  748.2	  609.4	 3952.0	...
299350	  748.0	  609.8	 3954.0	...
299351	  747.9	  610.0	 3957.0	...
299352	  747.7	  609.8	 3960.0	...
299353	  747.8	  609.5	 3961.0	...
299354	  747.9	  609.5	 3962.0	...
299355	  747.9	  609.7	 3962.0	...
299356	  747.8	  609.8	 3960.0	...
299357	  747.7	  609.9	 3960.0	...
299358	  747.5	  609.9	 3959.0	...
299359	  747.4	  609.9	 3960.0	...
299360	  747.3	  609.9	 3961.0	...
299361	  747.4	  609.9	 3964.0	...
299362	  747.5	  609.8	 3966.0	...
299363	  747.6	  609.8	 3969.0	...
299364	  747.6	  609.6	 3971.0	...
299365	  747.6	  609.5	 3975.0	...
299366	  747.6	  609.5	 3979.0	...
299367	  747.6	  609.5	 3983.0	...
299368	  747.6	  609.5	 3986.0	...
299369	  747.5	  609.4	 3988.0	...
299370	  747.4	  609.3	 3988.0	...
299371	  747.4	  609.2	 3988.0	...
299372	  747.3	  609.4	 3988.0	...
299373	  747.4	  609.6	 3988.0	...
299374	  747.4	  609.8	 3988.0	...
299375	  747.4	  609.8	 3991.0	...
299376	  747.5	  609.6	 3996.0	...
299377	  747.5	  609.4	 4000.0	...
299378	  747.6	  609.2	 4001.0	...
299379	  747.3	  609.1	 3999.0	...
299380	  747.0	  609.1	 3997.0	...
299381	  746.8	  609.2	 3997.0	...
299382	  746.8	  609.2	 3997.0	...
299383	  746.7	  609.4	 4000.0	...
299384	  746.7	  609.6	 4002.0	...
299385	  746.7	  609.8	 4005.0	...
299386	  746.9	  609.6	 4005.0	...
299387	  747.2	  609.4	 4006.0	...
299388	  747.3	  609.3	 4007.0	...
299389	  747.1	  609.2	 4008.0	...
299390	  747.0	  609.1	 4008.0	...
299391	  746.9	  609.0	 4008.0	...
299392	  746.7	  608.9	 4008.0	...
299393	  746.6	  608.9	 4009.0	...
299394	  746.5	  608.8	 4009.0	...
299395	  746.5	  608.7	 4012.0	...
299396	  746.6	  608.5	 4016.0	...
299397	  746.8	  608.4	 4017.0	...
299398	  747.0	  608.1	 4015.0	...
299399	  746.3	  608.2	 4016.0	...
299400	  745.5	  608.6	 4022.0	...
299401	  744.9	  609.1	 4028.0	...
299402	  745.0	  609.4	 4030.0	...
299403	  745.1	  609.1	 4031.0	...
299404	  745.0	  608.8	 4033.0	...
299405	  745.0	  608.5	 4035.0	...
299406	  745.4	  609.0	 4037.0	...
299407	  745.7	  609.5	 4037.0	...
299408	  746.0	  609.9	 4037.0	...
299409	  745.9	  609.7	 4039.0	...
299410	  745.8	  609.6	 4041.0	...
299411	  745.6	  609.5	 4043.0	...
299412	  745.6	  609.8	 4043.0	...
299413	  745.5	  610.1	 4042.0	...
299414	  745.6	  610.4	 4042.0	...
299415	  745.6	  610.4	 4043.0	...
299416	  745.4	  610.1	 4047.0	...
299417	  745.0	  609.9	 4051.0	...
299418	  744.7	  609.6	 4055.0	...
299419	  744.4	  609.6	 4056.0	...
299420	  744.3	  609.6	 4057.0	...
299421	  744.2	  609.5	 4058.0	...
299422	  744.2	  609.5	 4059.0	...
299423	  744.3	  609.4	 4059.0	...
299424	  744.5	  609.4	 4060.0	...
299425	  744.6	  609.7	 4060.0	...
299426	  744.8	  610.1	 4060.0	...
299427	  745.1	  610.4	 4060.0	...
299428	  745.2	  610.5	 4060.0	...
299429	  745.2	  610.3	 4061.0	...
299430	  745.2	  610.1	 4062.0	...
299431	  745.1	  609.9	 4065.0	...
299432	  744.9	  609.3	 4067.0	...
299433	  744.7	  608.8	 4069.0	...
299434	  744.6	  608.4	 4069.0	...
299435	  744.6	  608.9	 4067.0	...
299436	  744.8	  609.3	 4066.0	...
299437	  744.8	  609.6	 4067.0	...
299438	  744.8	  609.7	 4069.0	...
299439	  744.8	  609.5	 4071.0	...
299440	  744.9	  609.3	 4074.0	...
299441	  745.0	  609.0	 4074.0	...
299442	  745.0	  608.9	 4074.0	...
299443	  745.0	  608.9	 4073.0	...
299444	  745.0	  608.9	 4073.0	...
299445	  744.8	  608.9	 4073.0	...
299446	  744.7	  608.9	 4073.0	...
299447	  744.7	  609.1	 4074.0	...
299448	  744.7	  609.3	 4076.0	...
299449	  744.8	  609.6	 4080.0	...
299450	  744.7	  609.3	 4082.0	...
299451	  744.6	  608.9	 4083.0	...
299452	  744.6	  608.4	 4084.0	...
299453	  744.7	  608.4	 4084.0	...
299454	  744.5	  608.5	 4083.0	...
299455	  744.3	  608.9	 4082.0	...
299456	  744.0	  609.4	 4082.0	...
299457	  744.0	  609.9	 4086.0	...
299458	  743.8	  610.2	 4089.0	...
299459	  743.7	  610.5	 4091.0	...
299460	  743.6	  610.7	 4093.0	...
299461	  743.6	  610.6	 4094.0	...
299462	  743.7	  610.6	 4094.0	...
299463	  743.7	  610.5	 4094.0	...
299464	  743.8	  610.6	 4094.0	...
299465	  743.9	  610.6	 4094.0	...
299466	  744.0	  610.7	 4094.0	...
299467	  744.0	  610.6	 4095.0	...
299468	  743.9	  610.1	 4095.0	...
299469	  743.8	  609.7	 4095.0	...
299470	  743.8	  609.2	 4097.0	...
299471	  743.9	  609.2	 4100.0	...
299472	  744.0	  609.3	 4101.0	...
299473	  743.9	  609.4	 4101.0	...
299474	  743.7	  609.4	 4101.0	...
299475	  743.7	  609.4	 4101.0	...
299476	  744.0	  609.4	 4101.0	...
299477	  743.9	  609.5	 4103.0	...
299478	  743.5	  609.6	 4105.0	...
299479	  743.0	  609.6	 4106.0	...
299480	  742.6	  609.5	 4107.0	...
299481	  742.3	  610.1	 4107.0	...
299482	  742.2	  610.8	 4109.0	...
299483	  742.2	  610.9	 4111.0	...
299484	  742.0	  610.3	 4113.0	...
299485	  741.7	  609.9	 4113.0	...
299486	  741.6	  610.0	 4114.0	...
299487	  741.8	  610.1	 4114.0	...
299488	  741.9	  609.9	 4115.0	...
299489	  742.0	  609.4	 4117.0	...
299490	  742.0	  609.0	 4119.0	...
299491	  742.0	  608.5	 4120.0	...
299492	  742.0	  608.3	 4121.0	...
299493	  741.9	  608.1	 4122.0	...
299494	  741.8	  607.9	 4125.0	...
299495	  741.5	  607.4	 4127.0	...
299496	  741.3	  607.0	 4129.0	...
299497	  741.1	  607.5	 4129.0	...
299498	  740.9	  608.3	 4130.0	...
299499	  740.8	  609.4	 4132.0	...
299500	  740.8	  610.0	 4134.0	...
299501	  741.0	  610.6	 4136.0	...
299502	  741.1	  610.9	 4136.0	...
299503	  741.1	  610.9	 4137.0	...
299504	  741.1	  610.6	 4136.0	...
299505	  741.2	  610.3	 4136.0	...
299506	  741.1	  609.7	 4138.0	...
299507	  741.1	  609.5	 4141.0	...
299508	  740.7	  609.6	 4144.0	...
299509	  740.3	  609.9	 4145.0	...
299510	  740.0	  610.2	 4148.0	...
299511	  740.2	  610.1	 4150.0	...
299512	  740.3	  609.7	 4154.0	...
299513	  740.1	  609.3	 4156.0	...
299514	  739.8	  609.4	 4158.0	...
299515	  740.3	  609.7	 4158.0	...
299516	  741.0	  609.9	 4158.0	...
299517	  741.8	  609.8	 4158.0	...
299518	  741.8	  610.1	 4158.0	...
299519	  741.7	  610.5	 4157.0	...
299520	  741.5	  610.9	 4159.0	...
299521	  741.3	  611.1	 4161.0	...
299522	  741.2	  611.0	 4162.0	...
299523	  741.1	  610.8	 4161.0	...
299524	  741.0	  610.7	 4162.0	...
299525	  741.0	  610.8	 4162.0	...
299526	  741.0	  610.8	 4163.0	...
299527	  740.7	  610.8	 4164.0	...
299528	  740.5	  610.8	 4164.0	...
299529	  740.3	  610.8	 4165.0	...
299530	  740.3	  611.2	 4166.0	...
299531	  740.5	  611.5	 4166.0	...
299532	  740.9	  612.1	 4165.0	...
299533	  741.3	  612.2	 4165.0	...
299534	  741.3	  612.3	 4164.0	...
299535	  741.2	  612.1	 4164.0	...
299536	  741.1	  612.0	 4165.0	...
299537	  741.0	  612.0	 4165.0	...
299538	  741.0	  612.1	 4167.0	...
299539	  741.0	  612.3	 4169.0	...
299540	  740.9	  612.3	 4167.0	...
299541	  740.9	  612.4	 4165.0	...
299542	  741.1	  612.4	 4163.0	...
299543	  741.3	  612.5	 4163.0	...
299544	  741.5	  612.5	 4164.0	...
299545	  741.6	  612.6	 4164.0	...
299546	  741.6	  612.6	 4165.0	...
299547	  741.6	  612.7	 4167.0	...
299548	  741.6	  612.5	 4170.0	...
299549	  741.6	  612.1	 4171.0	...
299550	  741.7	  612.1	 4170.0	...
299551	  741.7	  612.5	 4169.0	...
299552	  741.8	  613.0	 4169.0	...
299553	  742.0	  613.0	 4169.0	...
299554	  741.9	  613.1	 4169.0	...
299555	  741.7	  613.1	 4169.0	...
299556	  741.5	  613.4	 4168.0	...
299557	  741.6	  613.6	 4167.0	...
299558	  741.7	  613.4	 4166.0	...
299559	  741.7	  613.0	 4167.0	...
299560	  741.7	  612.6	 4168.0	...
299561	  741.5	  612.7	 4169.0	...
MSG	299562 0000 _ Number Off
299562	  741.5	  613.1	 4170.0	...
299563	  741.4	  613.5	 4171.0	...
299564	  741.4	  613.4	 4172.0	...
299565	  741.5	  612.9	 4177.0	...
299566	  741.6	  612.4	 4179.0	...
299567	  741.8	  612.4	 4182.0	...
299568	  741.5	  612.6	 4181.0	...
299569	  741.1	  612.7	 4181.0	...
299570	  740.6	  612.8	 4181.0	...
299571	  740.6	  613.1	 4181.0	...
299572	  740.8	  613.4	 4182.0	...
299573	  741.0	  613.8	 4183.0	...
299574	  741.2	  613.9	 4185.0	...
299575	  741.4	  614.1	 4186.0	...
299576	  741.4	  614.0	 4187.0	...
299577	  741.4	  613.8	 4188.0	...
299578	  741.3	  613.5	 4189.0	...
299579	  741.3	  613.2	 4189.0	...
299580	  741.3	  613.1	 4189.0	...
299581	  741.3	  613.1	 4190.0	...
299582	  741.5	  612.9	 4191.0	...
299583	  741.6	  612.8	 4192.0	...
299584	  741.8	  612.7	 4192.0	...
299585	  741.9	  613.2	 4191.0	...
299586	  741.9	  613.9	 4191.0	...
299587	  742.1	  614.5	 4191.0	...
299588	  742.2	  614.7	 4192.0	...
299589	  742.4	  614.7	 4194.0	...
299590	  742.5	  614.6	 4196.0	...
299591	  742.4	  613.9	 4198.0	...
299592	  742.3	  613.3	 4199.0	...
299593	  742.1	  613.0	 4199.0	...
299594	  742.3	  613.4	 4200.0	...
299595	  742.4	  613.1	 4200.0	...
299596	  742.5	  612.4	 4199.0	...
299597	  742.6	  612.6	 4201.0	...
299598	  742.6	  613.4	 4203.0	...
299599	  742.5	  614.1	 4205.0	...
299600	  742.4	  613.6	 4207.0	...
299601	  742.6	  613.1	 4208.0	...
299602	  742.8	  612.8	 4209.0	...
299603	  743.1	  612.9	 4211.0	...
299604	  743.0	  612.9	 4212.0	...
299605	  743.0	  612.7	 4212.0	...
299606	  743.0	  612.8	 4213.0	...
299607	  743.1	  612.9	 4213.0	...
299608	  743.0	  613.0	 4212.0	...
299609	  742.8	  612.9	 4212.0	...
299610	  742.6	  612.7	 4213.0	...
299611	  742.6	  612.9	 4216.0	...
299612	  742.4	  613.3	 4219.0	...
299613	  742.3	  613.4	 4220.0	...
299614	  742.2	  613.2	 4221.0	...
299615	  742.4	  613.0	 4221.0	...
299616	  742.7	  612.8	 4221.0	...
299617	  743.2	  612.5	 4221.0	...
299618	  743.3	  612.2	 4222.0	...
299619	  743.4	  611.9	 4222.0	...
299620	  743.3	  611.9	 4222.0	...
299621	  743.2	  611.9	 4224.0	...
299622	  743.2	  612.0	 4225.0	...
299623	  743.3	  612.4	 4226.0	...
299624	  743.4	  612.8	 4226.0	...
299625	  743.6	  613.2	 4225.0	...
299626	  743.6	  613.3	 4224.0	...
299627	  743.1	  613.7	 4223.0	...
299628	  742.6	  614.0	 4226.0	...
299629	  742.1	  614.3	 4229.0	...
299630	  742.1	  614.4	 4231.0	...
299631	  742.3	  614.2	 4232.0	...
299632	  742.5	  613.8	 4232.0	...
299633	  742.7	  613.5	 4232.0	...
299634	  742.9	  613.3	 4234.0	...
299635	  743.1	  613.5	 4236.0	...
299636	  743.0	  613.7	 4237.0	...
299637	  742.6	  613.8	 4236.0	...
299638	  742.6	  613.7	 4236.0	...
299639	  742.8	  613.5	 4236.0	...
299640	  743.1	  613.4	 4237.0	...
299641	  743.1	  613.1	 4237.0	...
299642	  743.1	  612.9	 4238.0	...
299643	  743.0	  612.7	 4238.0	...
299644	  743.0	  612.8	 4240.0	...
299645	  742.9	  613.0	 4241.0	...
299646	  742.9	  613.2	 4242.0	...
299647	  742.9	  613.2	 4241.0	...
299648	  742.9	  613.1	 4240.0	...
299649	  743.0	  613.0	 4242.0	...
299650	  743.0	  612.8	 4244.0	...
299651	  742.9	  612.8	 4246.0	...
299652	  742.8	  612.7	 4248.0	...
299653	  742.8	  612.6	 4249.0	...
299654	  743.0	  612.6	 4250.0	...
299655	  743.1	  612.9	 4250.0	...
299656	  742.9	  613.2	 4251.0	...
299657	  742.8	  613.4	 4251.0	...
299658	  742.6	  613.2	 4250.0	...
299659	  742.7	  613.0	 4249.0	...
299660	  742.8	  613.2	 4249.0	...
299661	  742.8	  613.4	 4251.0	...
299662	  742.7	  613.4	 4253.0	...
299663	  742.6	  613.2	 4252.0	...
299664	  742.6	  613.2	 4252.0	...
299665	  742.5	  613.3	 4252.0	...
299666	  742.5	  613.4	 4253.0	...
299667	  742.5	  613.2	 4255.0	...
299668	  742.4	  613.3	 4255.0	...
299669	  741.9	  613.5	 4254.0	...
299670	  741.4	  613.7	 4253.0	...
299671	  741.3	  613.7	 4252.0	...
299672	  741.7	  613.5	 4253.0	...
299673	  742.2	  613.4	 4255.0	...
299674	  742.4	  613.4	 4258.0	...
299675	  742.4	  614.0	 4263.0	...
299676	  742.4	  614.7	 4267.0	...
299677	  742.6	  615.4	 4268.0	...
299678	  742.6	  615.4	 4268.0	...
299679	  742.5	  615.2	 4267.0	...
299680	  742.4	  614.9	 4268.0	...
299681	  742.3	  614.6	 4269.0	...
299682	  742.2	  614.6	 4270.0	...
299683	  742.0	  614.5	 4270.0	...
299684	  741.9	  614.4	 4272.0	...
299685	  741.9	  614.3	 4273.0	...
299686	  742.0	  614.3	 4274.0	...
299687	  742.1	  614.2	 4275.0	...
299688	  742.1	  614.0	 4276.0	...
299689	  742.1	  614.0	 4276.0	...
299690	  742.2	  614.1	 4277.0	...
299691	  742.4	  614.2	 4276.0	...
299692	  742.2	  614.1	 4275.0	...
299693	  741.9	  614.0	 4274.0	...
299694	  741.5	  614.0	 4275.0	...
299695	  741.5	  613.9	 4277.0	...
299696	  741.9	  613.9	 4279.0	...
299697	  742.3	  613.8	 4281.0	...
299698	  742.2	  613.6	 4282.0	...
299699	  741.8	  613.4	 4284.0	...
299700	  741.5	  613.6	 4284.0	...
299701	  741.7	  613.8	 4285.0	...
299702	  742.0	  614.2	 4286.0	...
299703	  742.2	  614.2	 4286.0	...
299704	  742.2	  614.1	 4289.0	...
299705	  742.2	  613.8	 4291.0	...
299706	  742.2	  613.6	 4293.0	...
299707	  742.1	  613.6	 4294.0	...
299708	  742.0	  613.6	 4295.0	...
299709	  742.0	  613.6	 4292.0	...
299710	  742.0	  613.7	 4289.0	...
299711	  742.0	  613.9	 4288.0	...
299712	  742.1	  614.3	 4291.0	...
299713	  742.3	  614.6	 4292.0	...
299714	  742.5	  614.8	 4291.0	...
299715	  742.4	  614.6	 4291.0	...
299716	  742.1	  614.1	 4292.0	...
299717	  741.9	  613.6	 4293.0	...
299718	  741.8	  613.4	 4293.0	...
299719	  741.9	  613.5	 4294.0	...
299720	  742.0	  613.6	 4294.0	...
299721	  742.0	  613.8	 4295.0	...
299722	  741.9	  613.8	 4295.0	...
299723	  742.0	  613.8	 4295.0	...
299724	  742.1	  613.5	 4295.0	...
299725	  742.1	  613.3	 4296.0	...
299726	  741.8	  613.2	 4297.0	...
299727	  741.6	  613.4	 4297.0	...
299728	  741.9	  613.5	 4298.0	...
299729	  742.3	  613.4	 4298.0	...
299730	  742.9	  613.2	 4301.0	...
299731	  743.0	  613.0	 4304.0	...
299732	  742.8	  613.0	 4306.0	...
299733	  742.5	  613.0	 4306.0	...
299734	  742.2	  613.1	 4306.0	...
299735	  742.0	  613.5	 4305.0	...
299736	  742.0	  613.9	 4304.0	...
299737	  742.0	  614.3	 4302.0	...
299738	  741.8	  614.4	 4301.0	...
299739	  741.6	  614.3	 4300.0	...
299740	  741.4	  614.2	 4301.0	...
299741	  741.3	  614.0	 4302.0	...
299742	  741.2	  613.9	 4304.0	...
299743	  741.1	  613.9	 4304.0	...
299744	  741.0	  614.4	 4304.0	...
299745	  740.9	  615.1	 4305.0	...
299746	  740.8	  615.8	 4306.0	...
299747	  740.7	  615.9	 4305.0	...
299748	  740.6	  615.5	 4304.0	...
299749	  740.4	  615.3	 4303.0	...
299750	  740.2	  615.2	 4305.0	...
299751	  740.0	  614.8	 4308.0	...
299752	  739.9	  614.4	 4313.0	...
299753	  739.8	  614.0	 4314.0	...
299754	  739.8	  614.2	 4314.0	...
299755	  739.8	  614.6	 4313.0	...
299756	  740.1	  615.0	 4311.0	...
299757	  740.3	  615.3	 4311.0	...
299758	  740.5	  615.3	 4310.0	...
299759	  740.5	  615.3	 4310.0	...
299760	  740.3	  615.4	 4312.0	...
299761	  740.2	  615.4	 4315.0	...
299762	  740.2	  614.7	 4316.0	...
299763	  740.3	  613.8	 4314.0	...
299764	  740.2	  613.2	 4313.0	...
299765	  740.0	  613.5	 4314.0	...
299766	  739.9	  613.5	 4315.0	...
299767	  740.0	  613.4	 4316.0	...
299768	  740.1	  613.7	 4316.0	...
299769	  740.2	  614.3	 4316.0	...
299770	  740.2	  614.8	 4316.0	...
299771	  740.3	  614.8	 4317.0	...
299772	  740.8	  614.7	 4318.0	...
299773	  741.4	  614.7	 4319.0	...
299774	  741.8	  614.5	 4319.0	...
299775	  741.7	  614.3	 4319.0	...
MSG	299776 0000 _ Number On
299776	  741.6	  614.2	 4320.0	...
299777	  741.5	  614.2	 4321.0	...
299778	  741.5	  614.1	 4323.0	...
299779	  741.5	  613.6	 4324.0	...
299780	  741.6	  613.2	 4325.0	...
299781	  741.7	  613.6	 4322.0	...
299782	  741.8	  614.3	 4320.0	...
299783	  742.0	  615.0	 4318.0	...
299784	  742.0	  614.9	 4318.0	...
299785	  742.2	  614.8	 4318.0	...
299786	  742.4	  614.9	 4318.0	...
299787	  742.6	  615.3	 4319.0	...
299788	  742.7	  615.6	 4319.0	...
299789	  742.4	  615.7	 4319.0	...
299790	  741.1	  615.7	 4319.0	...
EFIX R   296998	299790	2793	  746.9	  619.5	   3726
SSACC R  299791
299791	  739.4	  615.9	 4317.0	...
299792	  737.7	  616.1	 4316.0	...
299793	  736.0	  616.4	 4314.0	...
299794	  734.1	  616.7	 4316.0	...
299795	  731.2	  617.1	 4318.0	...
299796	  728.2	  617.3	 4319.0	...
299797	  725.2	  617.4	 4319.0	...
ESACC R  299791	299797	7	  739.4	  615.9	  725.2	  617.4	   0.30	     46
SFIX R   299798
299798	  723.3	  617.2	 4319.0	...
299799	  722.2	  617.0	 4319.0	...
299800	  721.7	  616.3	 4320.0	...
299801	  721.7	  615.6	 4320.0	...
299802	  722.3	  615.2	 4321.0	...
299803	  723.5	  615.4	 4321.0	...
299804	  724.7	  615.7	 4321.0	...
299805	  726.0	  616.0	 4320.0	...
299806	  727.0	  616.2	 4320.0	...
299807	  728.7	  616.2	 4320.0	...
299808	  730.0	  616.0	 4320.0	...
299809	  731.4	  616.0	 4320.0	...
299810	  732.5	  616.3	 4320.0	...
299811	  733.4	  616.7	 4320.0	...
299812	  734.3	  616.9	 4320.0	...
299813	  734.7	  617.0	 4320.0	...
299814	  734.8	  616.6	 4320.0	...
299815	  734.7	  616.3	 4322.0	...
299816	  734.6	  616.0	 4324.0	...
299817	  734.5	  616.0	 4326.0	...
299818	  734.5	  615.9	 4327.0	...
299819	  734.4	  615.9	 4328.0	...
299820	  734.4	  616.0	 4329.0	...
299821	  734.3	  616.2	 4330.0	...
299822	  734.1	  616.3	 4330.0	...
299823	  733.7	  616.1	 4329.0	...
299824	  733.4	  615.9	 4326.0	...
299825	  733.2	  615.8	 4322.0	...
299826	  733.3	  616.0	 4319.0	...
299827	  733.6	  616.4	 4318.0	...
299828	  733.9	  616.9	 4320.0	...
299829	  734.2	  617.2	 4322.0	...
299830	  734.1	  617.9	 4323.0	...
299831	  734.0	  618.4	 4322.0	...
299832	  734.0	  618.4	 4322.0	...
299833	  734.0	  618.0	 4324.0	...
299834	  734.0	  617.8	 4326.0	...
299835	  733.7	  618.0	 4326.0	...
299836	  733.3	  618.2	 4325.0	...
299837	  733.0	  618.6	 4324.0	...
299838	  733.3	  618.8	 4324.0	...
299839	  733.9	  619.1	 4324.0	...
299840	  734.4	  619.1	 4324.0	...
299841	  734.4	  619.2	 4323.0	...
299842	  734.2	  619.3	 4323.0	...
299843	  734.3	  619.2	 4322.0	...
299844	  734.6	  618.9	 4322.0	...
299845	  734.5	  618.7	 4321.0	...
299846	  734.2	  618.5	 4321.0	...
299847	  733.8	  618.3	 4320.0	...
299848	  733.9	  618.7	 4321.0	...
299849	  733.9	  619.0	 4322.0	...
299850	  734.0	  619.2	 4323.0	...
299851	  734.1	  618.8	 4323.0	...
299852	  734.1	  618.7	 4324.0	...
299853	  734.0	  618.7	 4325.0	...
299854	  734.0	  618.6	 4326.0	...
299855	  734.0	  618.5	 4326.0	...
299856	  733.9	  618.5	 4325.0	...
299857	  733.8	  618.7	 4325.0	...
299858	  733.7	  618.9	 4325.0	...
299859	  733.8	  619.0	 4324.0	...
299860	  734.3	  619.0	 4323.0	...
299861	  734.9	  619.0	 4322.0	...
299862	  735.1	  619.1	 4321.0	...
299863	  734.7	  619.3	 4320.0	...
299864	  734.3	  619.4	 4322.0	...
299865	  734.4	  619.5	 4326.0	...
299866	  734.5	  619.6	 4329.0	...
299867	  734.5	  619.7	 4330.0	...
299868	  734.5	  620.1	 4327.0	...
299869	  734.4	  620.6	 4324.0	...
299870	  734.4	  621.1	 4322.0	...
299871	  734.7	  620.3	 4323.0	...
299872	  735.0	  619.6	 4323.0	...
299873	  735.0	  619.1	 4323.0	...
299874	  734.9	  619.4	 4322.0	...
299875	  734.8	  619.7	 4321.0	...
299876	  734.7	  619.9	 4320.0	...
299877	  734.7	  619.9	 4319.0	...
299878	  734.7	  620.0	 4321.0	...
299879	  734.8	  620.0	 4324.0	...
299880	  734.9	  619.9	 4328.0	...
299881	  735.1	  619.8	 4328.0	...
299882	  734.8	  619.7	 4328.0	...
299883	  734.3	  619.7	 4326.0	...
299884	  734.0	  619.7	 4322.0	...
299885	  734.1	  620.2	 4317.0	...
299886	  734.2	  620.7	 4314.0	...
299887	  734.2	  620.9	 4313.0	...
299888	  734.0	  620.6	 4315.0	...
299889	  733.9	  619.9	 4317.0	...
299890	  733.8	  619.4	 4319.0	...
299891	  733.9	  619.2	 4318.0	...
299892	  734.1	  619.3	 4318.0	...
299893	  734.3	  619.4	 4318.0	...
299894	  734.4	  619.3	 4318.0	...
299895	  734.3	  619.3	 4317.0	...
299896	  734.3	  619.3	 4318.0	...
299897	  734.4	  620.0	 4320.0	...
299898	  734.5	  620.7	 4321.0	...
299899	  734.5	  621.5	 4322.0	...
299900	  734.5	  621.6	 4322.0	...
299901	  734.5	  621.2	 4322.0	...
299902	  734.6	  620.7	 4321.0	...
299903	  734.6	  620.2	 4319.0	...
299904	  734.5	  620.2	 4317.0	...
299905	  734.9	  620.8	 4316.0	...
299906	  735.3	  621.5	 4316.0	...
299907	  735.6	  621.8	 4315.0	...
299908	  735.5	  621.5	 4313.0	...
299909	  735.5	  621.3	 4312.0	...
299910	  735.5	  621.4	 4312.0	...
299911	  735.4	  621.5	 4312.0	...
299912	  735.3	  621.6	 4312.0	...
299913	  735.2	  621.5	 4313.0	...
299914	  735.2	  621.3	 4314.0	...
299915	  735.2	  621.7	 4315.0	...
299916	  735.3	  622.3	 4313.0	...
299917	  735.4	  622.9	 4308.0	...
299918	  735.5	  622.8	 4305.0	...
299919	  735.5	  622.4	 4303.0	...
299920	  735.5	  622.3	 4304.0	...
299921	  735.4	  622.4	 4305.0	...
299922	  735.8	  622.6	 4305.0	...
299923	  736.2	  622.4	 4304.0	...
299924	  736.8	  622.2	 4303.0	...
299925	  737.1	  622.0	 4303.0	...
299926	  737.3	  621.8	 4304.0	...
299927	  737.2	  621.6	 4304.0	...
299928	  737.2	  621.5	 4301.0	...
299929	  736.9	  621.5	 4298.0	...
299930	  736.6	  621.6	 4295.0	...
299931	  736.2	  621.7	 4295.0	...
299932	  736.1	  621.8	 4293.0	...
299933	  736.0	  622.0	 4291.0	...
299934	  736.0	  622.3	 4289.0	...
299935	  736.0	  622.6	 4289.0	...
299936	  736.1	  622.9	 4288.0	...
299937	  736.3	  623.0	 4287.0	...
299938	  736.4	  623.1	 4287.0	...
299939	  736.5	  623.1	 4286.0	...
299940	  736.4	  622.6	 4286.0	...
299941	  736.7	  622.3	 4286.0	...
299942	  737.0	  621.9	 4287.0	...
299943	  737.3	  621.9	 4285.0	...
299944	  737.4	  621.7	 4283.0	...
299945	  737.3	  621.7	 4281.0	...
299946	  737.3	  621.7	 4281.0	...
299947	  737.3	  621.7	 4283.0	...
299948	  737.4	  622.1	 4284.0	...
299949	  737.6	  622.5	 4283.0	...
299950	  737.8	  622.7	 4283.0	...
299951	  737.2	  622.5	 4284.0	...
299952	  736.5	  622.4	 4284.0	...
299953	  736.0	  622.5	 4282.0	...
299954	  736.7	  622.4	 4279.0	...
299955	  737.5	  622.3	 4277.0	...
299956	  738.2	  622.2	 4277.0	...
299957	  738.2	  622.2	 4276.0	...
299958	  738.5	  622.1	 4275.0	...
299959	  738.7	  622.0	 4274.0	...
299960	  739.0	  622.0	 4275.0	...
299961	  738.9	  622.0	 4277.0	...
299962	  738.7	  622.0	 4278.0	...
299963	  738.5	  621.8	 4278.0	...
299964	  738.4	  621.6	 4275.0	...
299965	  738.4	  621.6	 4274.0	...
299966	  738.4	  621.8	 4272.0	...
299967	  738.1	  622.1	 4272.0	...
299968	  737.9	  622.1	 4270.0	...
299969	  737.6	  622.3	 4268.0	...
299970	  737.7	  622.5	 4267.0	...
299971	  737.7	  622.5	 4267.0	...
299972	  737.9	  622.5	 4267.0	...
299973	  738.2	  622.3	 4267.0	...
299974	  738.5	  622.3	 4267.0	...
299975	  738.7	  622.2	 4265.0	...
299976	  739.0	  622.2	 4264.0	...
299977	  739.3	  622.0	 4263.0	...
299978	  739.5	  621.8	 4263.0	...
299979	  739.4	  621.8	 4260.0	...
299980	  739.2	  621.5	 4255.0	...
299981	  738.8	  621.3	 4252.0	...
299982	  738.5	  621.2	 4250.0	...
299983	  738.3	  621.3	 4249.0	...
299984	  738.5	  621.5	 4250.0	...
299985	  738.6	  621.9	 4251.0	...
299986	  738.8	  622.3	 4254.0	...
299987	  739.0	  622.4	 4255.0	...
299988	  739.1	  622.2	 4257.0	...
299989	  739.2	  622.1	 4257.0	...
299990	  739.2	  622.4	 4255.0	...
299991	  739.2	  622.7	 4252.0	...
299992	  739.3	  622.9	 4249.0	...
299993	  739.3	  622.9	 4248.0	...
299994	  739.4	  622.9	 4245.0	...
299995	  739.4	  622.5	 4243.0	...
299996	  739.4	  622.2	 4242.0	...
299997	  739.3	  621.8	 4242.0	...
299998	  739.4	  621.6	 4242.0	...
299999	  739.6	  621.3	 4241.0	...
300000	  740.1	  621.0	 4241.0	...
300001	  740.6	  620.9	 4242.0	...
300002	  740.9	  621.1	 4240.0	...
300003	  740.8	  621.3	 4237.0	...
300004	  740.7	  621.6	 4233.0	...
300005	  740.7	  621.6	 4232.0	...
300006	  740.6	  621.7	 4230.0	...
300007	  740.4	  621.9	 4229.0	...
300008	  740.3	  622.2	 4228.0	...
300009	  740.4	  622.4	 4228.0	...
300010	  740.5	  622.3	 4228.0	...
300011	  740.6	  621.8	 4229.0	...
300012	  740.7	  621.2	 4229.0	...
300013	  740.8	  620.7	 4226.0	...
300014	  740.9	  620.9	 4223.0	...
300015	  740.8	  621.0	 4220.0	...
300016	  740.7	  621.1	 4219.0	...
300017	  740.6	  621.4	 4219.0	...
300018	  740.6	  621.8	 4217.0	...
300019	  740.7	  622.3	 4215.0	...
300020	  740.9	  622.8	 4213.0	...
300021	  740.9	  623.2	 4213.0	...
300022	  741.2	  623.6	 4212.0	...
300023	  741.3	  623.6	 4211.0	...
300024	  741.6	  623.0	 4209.0	...
300025	  741.7	  622.3	 4207.0	...
300026	  741.8	  621.8	 4205.0	...
300027	  741.8	  621.8	 4204.0	...
300028	  741.7	  621.8	 4204.0	...
300029	  741.5	  621.4	 4204.0	...
300030	  741.1	  621.1	 4200.0	...
300031	  740.8	  621.4	 4195.0	...
300032	  740.7	  622.2	 4191.0	...
300033	  741.0	  622.6	 4191.0	...
300034	  741.3	  622.2	 4190.0	...
300035	  741.4	  622.0	 4189.0	...
300036	  742.1	  621.9	 4189.0	...
300037	  742.7	  621.9	 4186.0	...
300038	  743.2	  621.9	 4180.0	...
300039	  743.2	  622.1	 4174.0	...
300040	  743.0	  622.3	 4171.0	...
300041	  742.9	  622.6	 4171.0	...
300042	  742.8	  622.8	 4170.0	...
300043	  742.3	  622.9	 4171.0	...
300044	  741.7	  622.9	 4173.0	...
300045	  741.5	  622.9	 4174.0	...
300046	  741.8	  622.9	 4175.0	...
300047	  742.1	  622.9	 4174.0	...
300048	  742.1	  622.9	 4171.0	...
300049	  742.2	  622.5	 4167.0	...
300050	  742.2	  622.2	 4164.0	...
300051	  742.2	  622.0	 4161.0	...
300052	  742.3	  622.2	 4161.0	...
300053	  742.2	  622.4	 4161.0	...
300054	  742.2	  622.4	 4160.0	...
300055	  742.5	  622.4	 4159.0	...
300056	  742.9	  622.3	 4156.0	...
300057	  743.2	  622.4	 4153.0	...
300058	  743.2	  622.4	 4151.0	...
300059	  743.1	  622.6	 4149.0	...
300060	  743.0	  622.6	 4147.0	...
300061	  743.0	  622.6	 4146.0	...
300062	  743.0	  622.4	 4145.0	...
300063	  742.9	  622.3	 4144.0	...
300064	  742.7	  622.2	 4142.0	...
300065	  742.3	  622.0	 4140.0	...
300066	  742.0	  621.8	 4138.0	...
300067	  741.9	  622.0	 4136.0	...
300068	  742.2	  622.2	 4135.0	...
300069	  742.7	  622.1	 4134.0	...
300070	  742.9	  621.7	 4133.0	...
300071	  743.3	  621.3	 4131.0	...
300072	  743.5	  621.2	 4131.0	...
300073	  743.7	  621.2	 4130.0	...
300074	  743.8	  621.2	 4129.0	...
300075	  744.0	  621.2	 4125.0	...
300076	  744.1	  621.3	 4121.0	...
300077	  744.0	  621.5	 4118.0	...
300078	  743.6	  621.8	 4118.0	...
300079	  743.2	  621.7	 4120.0	...
300080	  743.1	  621.4	 4120.0	...
300081	  743.0	  621.2	 4119.0	...
300082	  742.9	  621.2	 4117.0	...
300083	  742.9	  621.2	 4115.0	...
300084	  743.2	  621.0	 4113.0	...
300085	  743.6	  621.0	 4110.0	...
300086	  743.9	  621.1	 4106.0	...
300087	  743.8	  621.3	 4104.0	...
300088	  743.8	  621.5	 4103.0	...
300089	  743.8	  621.7	 4102.0	...
300090	  743.9	  621.7	 4100.0	...
300091	  743.9	  621.5	 4098.0	...
MSG	300092 0000 _ Number Off
300092	  743.9	  621.3	 4094.0	...
300093	  744.0	  621.8	 4091.0	...
300094	  744.2	  622.2	 4090.0	...
300095	  744.2	  622.7	 4091.0	...
300096	  744.0	  622.9	 4091.0	...
300097	  743.9	  623.1	 4090.0	...
300098	  744.1	  622.8	 4088.0	...
300099	  744.5	  622.3	 4089.0	...
300100	  744.6	  622.0	 4088.0	...
300101	  744.2	  622.2	 4087.0	...
300102	  743.9	  622.4	 4086.0	...
300103	  744.3	  622.3	 4085.0	...
300104	  744.8	  621.9	 4083.0	...
300105	  745.2	  621.7	 4082.0	...
300106	  745.1	  621.3	 4082.0	...
300107	  745.0	  620.9	 4082.0	...
300108	  744.9	  620.5	 4082.0	...
300109	  744.9	  620.3	 4081.0	...
300110	  744.9	  620.3	 4078.0	...
300111	  745.0	  620.3	 4076.0	...
300112	  745.0	  620.3	 4075.0	...
300113	  745.1	  620.4	 4075.0	...
300114	  745.3	  620.7	 4072.0	...
300115	  745.8	  621.4	 4069.0	...
300116	  746.3	  621.8	 4067.0	...
300117	  746.4	  621.9	 4067.0	...
300118	  746.2	  621.6	 4066.0	...
300119	  746.0	  621.3	 4064.0	...
300120	  745.8	  621.3	 4062.0	...
300121	  745.6	  621.4	 4060.0	...
300122	  745.5	  621.4	 4058.0	...
300123	  745.6	  621.3	 4057.0	...
300124	  745.7	  621.2	 4057.0	...
300125	  745.8	  621.1	 4054.0	...
300126	  746.1	  621.0	 4051.0	...
300127	  746.4	  620.9	 4048.0	...
300128	  747.1	  620.8	 4047.0	...
300129	  747.4	  620.6	 4045.0	...
300130	  746.7	  620.5	 4044.0	...
300131	  745.7	  620.7	 4043.0	...
300132	  744.9	  621.3	 4042.0	...
300133	  745.1	  621.3	 4042.0	...
300134	  745.4	  620.9	 4041.0	...
300135	  745.8	  621.0	 4041.0	...
300136	  746.1	  621.7	 4039.0	...
300137	  746.3	  622.3	 4037.0	...
300138	  746.3	  622.3	 4035.0	...
300139	  746.4	  621.9	 4034.0	...
300140	  746.5	  621.5	 4032.0	...
300141	  746.3	  621.2	 4031.0	...
300142	  746.1	  621.3	 4029.0	...
300143	  746.0	  621.2	 4028.0	...
300144	  746.1	  621.1	 4025.0	...
300145	  746.3	  621.0	 4021.0	...
300146	  746.4	  621.1	 4019.0	...
300147	  746.4	  621.1	 4019.0	...
300148	  746.4	  621.7	 4019.0	...
300149	  746.3	  622.1	 4018.0	...
300150	  746.4	  622.5	 4018.0	...
300151	  746.6	  622.3	 4017.0	...
300152	  746.5	  622.2	 4016.0	...
300153	  746.2	  622.3	 4015.0	...
300154	  746.2	  622.4	 4014.0	...
300155	  746.6	  622.4	 4013.0	...
300156	  746.9	  622.3	 4012.0	...
300157	  746.9	  622.4	 4010.0	...
300158	  746.9	  622.5	 4007.0	...
300159	  746.7	  622.9	 4004.0	...
300160	  746.6	  623.0	 4002.0	...
300161	  746.6	  623.1	 4002.0	...
300162	  746.8	  623.0	 4001.0	...
300163	  747.0	  622.5	 3998.0	...
300164	  747.0	  622.1	 3996.0	...
300165	  746.9	  621.7	 3993.0	...
300166	  746.9	  621.4	 3993.0	...
300167	  746.9	  621.0	 3993.0	...
300168	  746.8	  620.6	 3993.0	...
300169	  747.0	  620.7	 3993.0	...
300170	  747.1	  620.8	 3992.0	...
300171	  747.2	  620.9	 3991.0	...
300172	  747.3	  621.6	 3989.0	...
300173	  747.4	  622.3	 3987.0	...
300174	  747.4	  622.7	 3986.0	...
300175	  747.5	  622.5	 3984.0	...
300176	  747.5	  622.3	 3982.0	...
300177	  747.4	  622.2	 3981.0	...
300178	  747.5	  622.3	 3982.0	...
300179	  747.5	  622.4	 3983.0	...
300180	  747.5	  622.3	 3982.0	...
300181	  747.4	  622.1	 3982.0	...
300182	  747.3	  621.9	 3982.0	...
300183	  747.5	  621.8	 3980.0	...
300184	  747.9	  621.9	 3977.0	...
300185	  748.3	  622.1	 3975.0	...
300186	  748.5	  622.5	 3973.0	...
300187	  748.5	  622.9	 3973.0	...
300188	  748.6	  623.2	 3973.0	...
300189	  748.6	  623.5	 3973.0	...
300190	  748.7	  623.3	 3973.0	...
300191	  748.7	  623.1	 3971.0	...
300192	  748.8	  622.8	 3968.0	...
300193	  748.8	  622.5	 3965.0	...
300194	  748.9	  622.2	 3965.0	...
300195	  749.1	  621.9	 3965.0	...
300196	  749.4	  621.8	 3965.0	...
300197	  749.0	  622.1	 3965.0	...
300198	  748.4	  622.4	 3966.0	...
300199	  748.1	  622.7	 3968.0	...
300200	  748.3	  622.7	 3970.0	...
300201	  748.5	  622.7	 3970.0	...
300202	  748.5	  622.7	 3968.0	...
300203	  748.5	  622.6	 3965.0	...
300204	  748.4	  622.5	 3962.0	...
300205	  748.5	  622.3	 3959.0	...
300206	  748.6	  622.3	 3961.0	...
300207	  748.7	  622.4	 3963.0	...
300208	  748.7	  622.5	 3966.0	...
300209	  748.7	  622.5	 3963.0	...
300210	  748.7	  622.4	 3961.0	...
300211	  748.6	  622.3	 3956.0	...
300212	  748.6	  622.1	 3953.0	...
300213	  748.7	  622.4	 3949.0	...
300214	  748.9	  622.6	 3948.0	...
300215	  749.1	  622.6	 3951.0	...
300216	  749.2	  622.2	 3954.0	...
300217	  749.3	  621.9	 3957.0	...
300218	  749.2	  621.9	 3958.0	...
300219	  749.2	  622.0	 3955.0	...
300220	  749.4	  622.2	 3952.0	...
300221	  749.6	  622.3	 3949.0	...
300222	  749.8	  622.3	 3949.0	...
300223	  749.9	  622.2	 3950.0	...
300224	  750.1	  622.1	 3951.0	...
300225	  750.3	  622.0	 3951.0	...
300226	  750.4	  621.9	 3950.0	...
300227	  750.4	  621.8	 3950.0	...
300228	  750.4	  621.8	 3950.0	...
300229	  750.4	  621.9	 3949.0	...
300230	  750.5	  622.0	 3948.0	...
300231	  750.4	  622.1	 3946.0	...
300232	  750.3	  622.0	 3944.0	...
300233	  750.2	  621.8	 3943.0	...
300234	  750.2	  621.3	 3943.0	...
300235	  750.5	  621.1	 3942.0	...
300236	  750.8	  620.8	 3943.0	...
300237	  751.0	  620.7	 3943.0	...
300238	  750.9	  620.6	 3943.0	...
300239	  750.9	  620.6	 3943.0	...
300240	  750.9	  620.5	 3942.0	...
300241	  751.0	  620.5	 3941.0	...
300242	  751.0	  620.6	 3940.0	...
300243	  751.1	  620.6	 3939.0	...
300244	  751.2	  620.5	 3939.0	...
300245	  751.1	  620.3	 3939.0	...
300246	  751.0	  620.7	 3940.0	...
300247	  751.0	  621.2	 3939.0	...
300248	  751.6	  621.6	 3937.0	...
300249	  752.1	  621.3	 3934.0	...
300250	  752.4	  621.1	 3934.0	...
300251	  752.2	  620.9	 3934.0	...
300252	  751.9	  620.9	 3935.0	...
300253	  751.8	  620.9	 3936.0	...
300254	  751.8	  620.8	 3935.0	...
300255	  751.8	  620.7	 3933.0	...
300256	  751.8	  620.9	 3931.0	...
300257	  751.9	  621.2	 3929.0	...
300258	  752.1	  621.4	 3929.0	...
300259	  752.4	  621.0	 3929.0	...
300260	  752.6	  620.5	 3930.0	...
300261	  752.6	  620.2	 3929.0	...
300262	  752.6	  620.3	 3929.0	...
300263	  752.6	  620.4	 3928.0	...
300264	  752.0	  620.5	 3928.0	...
300265	  751.5	  620.7	 3928.0	...
300266	  751.2	  620.8	 3928.0	...
300267	  751.5	  620.8	 3927.0	...
300268	  751.7	  621.5	 3927.0	...
300269	  751.5	  622.1	 3928.0	...
300270	  751.3	  622.8	 3929.0	...
300271	  751.0	  622.8	 3930.0	...
300272	  750.7	  622.5	 3930.0	...
300273	  750.8	  622.2	 3930.0	...
300274	  751.1	  621.9	 3930.0	...
300275	  751.4	  622.0	 3930.0	...
300276	  750.9	  622.2	 3931.0	...
300277	  750.4	  622.4	 3931.0	...
300278	  750.0	  622.7	 3929.0	...
300279	  750.2	  622.8	 3928.0	...
300280	  750.5	  622.9	 3926.0	...
300281	  750.6	  622.8	 3925.0	...
300282	  750.9	  622.6	 3924.0	...
300283	  751.2	  622.3	 3924.0	...
300284	  751.5	  622.3	 3923.0	...
300285	  751.5	  622.5	 3922.0	...
300286	  751.5	  622.9	 3921.0	...
300287	  751.5	  623.7	 3921.0	...
300288	  751.7	  624.2	 3920.0	...
300289	  751.8	  624.6	 3921.0	...
300290	  751.5	  624.9	 3921.0	...
300291	  751.1	  625.3	 3921.0	...
300292	  750.7	  625.6	 3920.0	...
300293	  750.6	  625.5	 3920.0	...
300294	  750.6	  625.3	 3918.0	...
300295	  750.5	  624.7	 3916.0	...
300296	  750.4	  624.0	 3915.0	...
300297	  750.2	  623.5	 3914.0	...
300298	  750.0	  623.5	 3914.0	...
300299	  749.7	  623.6	 3913.0	...
300300	  749.6	  623.6	 3914.0	...
300301	  749.5	  623.6	 3915.0	...
300302	  749.7	  623.6	 3917.0	...
300303	  749.9	  623.5	 3918.0	...
300304	  750.0	  623.4	 3918.0	...
300305	  750.1	  623.6	 3916.0	...
MSG	300306 0000 _ Number On
300306	  750.1	  623.9	 3915.0	...
300307	  750.1	  624.2	 3914.0	...
300308	  749.9	  624.1	 3914.0	...
300309	  749.8	  623.8	 3916.0	...
300310	  749.6	  623.0	 3916.0	...
300311	  749.4	  622.2	 3917.0	...
300312	  749.3	  622.1	 3918.0	...
300313	  749.2	  622.6	 3918.0	...
300314	  749.1	  623.1	 3919.0	...
300315	  749.1	  623.3	 3918.0	...
300316	  749.2	  623.4	 3917.0	...
300317	  749.4	  623.6	 3917.0	...
300318	  749.6	  623.5	 3917.0	...
300319	  749.8	  623.4	 3919.0	...
300320	  749.8	  623.2	 3922.0	...
300321	  749.6	  623.0	 3924.0	...
300322	  749.4	  622.8	 3923.0	...
300323	  749.2	  622.6	 3922.0	...
300324	  749.3	  622.3	 3919.0	...
300325	  749.4	  622.3	 3919.0	...
300326	  749.4	  622.8	 3918.0	...
300327	  749.4	  623.4	 3917.0	...
300328	  749.0	  623.9	 3916.0	...
300329	  748.6	  623.9	 3915.0	...
300330	  748.3	  623.9	 3913.0	...
300331	  748.5	  623.9	 3912.0	...
300332	  748.7	  624.0	 3914.0	...
300333	  748.7	  624.0	 3915.0	...
300334	  748.7	  624.0	 3915.0	...
300335	  748.8	  624.0	 3914.0	...
300336	  748.9	  623.9	 3912.0	...
300337	  748.9	  623.5	 3913.0	...
300338	  748.8	  623.2	 3913.0	...
300339	  748.9	  622.8	 3914.0	...
300340	  749.2	  622.8	 3914.0	...
300341	  749.4	  622.8	 3914.0	...
300342	  749.4	  622.7	 3914.0	...
300343	  749.6	  622.6	 3914.0	...
300344	  749.8	  622.5	 3914.0	...
300345	  749.8	  622.7	 3913.0	...
300346	  749.9	  623.1	 3912.0	...
300347	  749.9	  623.4	 3911.0	...
300348	  750.1	  623.6	 3912.0	...
300349	  750.3	  623.8	 3913.0	...
300350	  750.5	  624.1	 3913.0	...
300351	  750.4	  624.1	 3914.0	...
300352	  750.5	  623.9	 3915.0	...
300353	  750.6	  623.5	 3913.0	...
300354	  750.7	  623.3	 3911.0	...
300355	  750.8	  622.7	 3908.0	...
300356	  750.8	  622.0	 3908.0	...
300357	  751.0	  621.9	 3904.0	...
300358	  751.3	  622.6	 3900.0	...
300359	  751.7	  623.2	 3901.0	...
300360	  751.9	  623.2	 3905.0	...
300361	  752.4	  623.5	 3909.0	...
300362	  752.6	  623.7	 3908.0	...
300363	  752.8	  623.8	 3907.0	...
300364	  752.8	  623.6	 3907.0	...
300365	  753.0	  623.3	 3908.0	...
300366	  753.2	  623.2	 3909.0	...
300367	  753.3	  623.3	 3908.0	...
300368	  753.1	  623.5	 3905.0	...
300369	  753.0	  623.6	 3903.0	...
300370	  752.7	  623.7	 3902.0	...
300371	  752.5	  623.8	 3902.0	...
300372	  752.3	  623.7	 3902.0	...
300373	  752.3	  623.6	 3906.0	...
300374	  752.6	  623.5	 3910.0	...
300375	  752.9	  623.3	 3913.0	...
300376	  753.1	  623.2	 3913.0	...
300377	  753.0	  623.0	 3913.0	...
300378	  752.9	  622.9	 3914.0	...
300379	  752.8	  623.0	 3915.0	...
300380	  752.6	  623.1	 3916.0	...
300381	  752.5	  623.2	 3913.0	...
300382	  752.9	  623.1	 3910.0	...
300383	  753.3	  623.5	 3908.0	...
300384	  753.7	  624.0	 3909.0	...
300385	  753.7	  624.1	 3908.0	...
300386	  753.7	  623.6	 3906.0	...
300387	  753.4	  623.3	 3904.0	...
300388	  753.1	  623.6	 3905.0	...
300389	  752.7	  624.0	 3906.0	...
300390	  752.7	  623.9	 3906.0	...
300391	  752.5	  623.6	 3903.0	...
300392	  752.4	  623.3	 3900.0	...
300393	  752.3	  623.3	 3898.0	...
300394	  752.4	  623.2	 3899.0	...
300395	  752.5	  623.9	 3900.0	...
300396	  752.6	  624.7	 3900.0	...
300397	  752.5	  625.5	 3900.0	...
300398	  752.4	  625.4	 3899.0	...
300399	  752.2	  625.4	 3898.0	...
300400	  752.1	  625.4	 3897.0	...
300401	  752.0	  625.4	 3898.0	...
300402	  752.0	  625.4	 3899.0	...
300403	  752.0	  625.5	 3900.0	...
300404	  752.1	  625.8	 3900.0	...
300405	  752.0	  626.2	 3900.0	...
300406	  752.0	  626.5	 3901.0	...
300407	  751.9	  626.5	 3902.0	...
300408	  752.1	  626.5	 3902.0	...
300409	  752.3	  626.5	 3901.0	...
300410	  752.6	  626.5	 3900.0	...
300411	  752.8	  626.5	 3899.0	...
300412	  753.0	  626.5	 3900.0	...
300413	  753.0	  626.6	 3900.0	...
300414	  753.0	  626.5	 3901.0	...
300415	  753.0	  626.5	 3901.0	...
300416	  752.9	  626.6	 3901.0	...
300417	  753.0	  626.8	 3898.0	...
300418	  753.0	  627.0	 3895.0	...
300419	  752.9	  627.2	 3892.0	...
300420	  752.8	  627.3	 3892.0	...
300421	  752.7	  627.5	 3892.0	...
300422	  752.8	  627.3	 3892.0	...
300423	  753.0	  627.0	 3892.0	...
300424	  753.2	  626.9	 3892.0	...
300425	  753.4	  627.1	 3892.0	...
300426	  753.5	  627.3	 3891.0	...
300427	  753.6	  627.8	 3890.0	...
300428	  753.7	  628.1	 3889.0	...
300429	  753.5	  628.5	 3890.0	...
300430	  753.3	  628.6	 3890.0	...
300431	  753.1	  628.7	 3890.0	...
300432	  753.3	  628.8	 3890.0	...
300433	  753.3	  628.5	 3890.0	...
300434	  753.3	  628.3	 3891.0	...
300435	  753.3	  628.1	 3890.0	...
300436	  753.3	  628.1	 3889.0	...
300437	  753.4	  628.3	 3888.0	...
300438	  753.5	  628.4	 3888.0	...
300439	  753.7	  628.5	 3887.0	...
300440	  753.8	  629.2	 3887.0	...
300441	  753.9	  630.0	 3886.0	...
300442	  754.0	  630.8	 3885.0	...
300443	  754.2	  630.3	 3884.0	...
300444	  754.4	  629.8	 3884.0	...
300445	  754.5	  629.3	 3884.0	...
300446	  754.6	  629.2	 3884.0	...
300447	  754.5	  629.3	 3885.0	...
300448	  754.5	  629.4	 3884.0	...
300449	  754.4	  629.6	 3882.0	...
300450	  754.5	  629.7	 3881.0	...
300451	  754.7	  629.2	 3882.0	...
300452	  754.9	  628.7	 3883.0	...
300453	  755.0	  628.3	 3882.0	...
300454	  755.1	  628.5	 3882.0	...
300455	  755.3	  628.7	 3881.0	...
300456	  755.3	  628.9	 3881.0	...
300457	  755.3	  629.0	 3881.0	...
300458	  755.2	  629.1	 3879.0	...
300459	  755.1	  629.0	 3878.0	...
300460	  755.1	  629.0	 3876.0	...
300461	  755.0	  629.1	 3875.0	...
300462	  754.9	  629.3	 3874.0	...
300463	  754.8	  629.7	 3874.0	...
300464	  754.8	  629.8	 3875.0	...
300465	  754.9	  629.9	 3876.0	...
300466	  754.9	  629.7	 3875.0	...
300467	  754.9	  629.4	 3875.0	...
300468	  754.9	  629.2	 3874.0	...
300469	  754.8	  629.1	 3874.0	...
300470	  754.8	  629.1	 3873.0	...
300471	  754.7	  629.1	 3873.0	...
300472	  754.7	  629.2	 3871.0	...
300473	  754.6	  629.4	 3869.0	...
300474	  754.9	  629.5	 3868.0	...
300475	  755.1	  629.4	 3868.0	...
300476	  755.4	  629.5	 3868.0	...
300477	  755.4	  629.6	 3868.0	...
300478	  755.4	  629.7	 3868.0	...
300479	  755.4	  629.7	 3869.0	...
300480	  755.4	  629.7	 3869.0	...
300481	  755.4	  629.8	 3867.0	...
300482	  755.4	  629.8	 3864.0	...
300483	  755.5	  630.1	 3861.0	...
300484	  755.8	  630.3	 3861.0	...
300485	  756.1	  630.6	 3859.0	...
300486	  756.1	  630.8	 3857.0	...
300487	  755.9	  630.8	 3855.0	...
300488	  755.8	  630.6	 3855.0	...
300489	  755.7	  630.4	 3854.0	...
300490	  755.6	  630.3	 3854.0	...
300491	  755.5	  630.0	 3855.0	...
300492	  755.4	  629.7	 3856.0	...
300493	  755.5	  629.7	 3855.0	...
300494	  755.8	  630.1	 3853.0	...
300495	  756.1	  630.5	 3851.0	...
300496	  756.0	  630.6	 3852.0	...
300497	  755.8	  630.7	 3852.0	...
300498	  755.5	  630.6	 3852.0	...
300499	  755.4	  630.6	 3852.0	...
300500	  755.3	  630.6	 3852.0	...
300501	  755.2	  630.9	 3851.0	...
300502	  755.3	  631.1	 3848.0	...
300503	  755.2	  630.7	 3845.0	...
300504	  755.1	  630.3	 3845.0	...
300505	  755.0	  630.1	 3847.0	...
300506	  755.1	  630.5	 3845.0	...
300507	  755.1	  630.7	 3842.0	...
300508	  755.1	  631.0	 3838.0	...
300509	  755.2	  631.2	 3838.0	...
300510	  755.2	  630.9	 3838.0	...
300511	  755.3	  630.5	 3837.0	...
300512	  755.3	  629.9	 3836.0	...
300513	  755.1	  629.9	 3836.0	...
300514	  754.9	  630.3	 3836.0	...
300515	  754.6	  630.9	 3836.0	...
300516	  754.6	  630.8	 3836.0	...
300517	  754.9	  630.1	 3834.0	...
300518	  755.2	  629.6	 3832.0	...
300519	  755.4	  630.0	 3829.0	...
300520	  755.4	  630.4	 3828.0	...
300521	  755.4	  630.7	 3827.0	...
300522	  755.3	  631.2	 3826.0	...
300523	  755.3	  631.6	 3822.0	...
300524	  755.3	  631.9	 3818.0	...
300525	  755.5	  631.7	 3816.0	...
300526	  755.7	  631.6	 3817.0	...
300527	  755.8	  631.5	 3817.0	...
300528	  756.1	  631.3	 3815.0	...
300529	  756.4	  631.1	 3813.0	...
300530	  756.7	  631.0	 3813.0	...
300531	  756.8	  630.9	 3812.0	...
300532	  756.7	  631.0	 3811.0	...
300533	  756.6	  631.0	 3809.0	...
300534	  756.6	  631.0	 3809.0	...
300535	  756.5	  630.9	 3809.0	...
300536	  756.2	  630.8	 3809.0	...
300537	  755.9	  630.8	 3807.0	...
300538	  755.8	  630.5	 3805.0	...
300539	  755.7	  630.2	 3803.0	...
300540	  755.6	  630.0	 3801.0	...
300541	  755.5	  630.1	 3801.0	...
300542	  755.6	  630.6	 3799.0	...
300543	  755.6	  631.0	 3797.0	...
300544	  755.7	  631.6	 3795.0	...
300545	  755.7	  631.7	 3796.0	...
300546	  755.8	  631.9	 3796.0	...
300547	  756.0	  631.8	 3794.0	...
300548	  756.3	  632.0	 3792.0	...
300549	  756.5	  632.3	 3790.0	...
300550	  756.5	  632.5	 3791.0	...
300551	  756.3	  632.1	 3790.0	...
300552	  756.2	  631.5	 3789.0	...
300553	  756.1	  630.7	 3783.0	...
300554	  756.1	  630.3	 3778.0	...
300555	  756.1	  630.2	 3773.0	...
300556	  756.3	  630.3	 3773.0	...
300557	  756.3	  630.6	 3771.0	...
300558	  756.2	  630.7	 3770.0	...
300559	  756.4	  630.8	 3769.0	...
300560	  756.7	  630.8	 3770.0	...
300561	  756.9	  630.8	 3770.0	...
300562	  756.8	  630.5	 3768.0	...
300563	  756.5	  630.2	 3765.0	...
300564	  756.2	  630.1	 3761.0	...
300565	  756.0	  630.3	 3761.0	...
300566	  755.8	  630.6	 3758.0	...
300567	  755.5	  630.6	 3755.0	...
300568	  755.3	  630.7	 3752.0	...
300569	  755.6	  630.7	 3753.0	...
300570	  755.8	  630.0	 3752.0	...
300571	  755.9	  629.2	 3750.0	...
300572	  756.0	  629.0	 3748.0	...
300573	  756.0	  629.5	 3748.0	...
300574	  755.8	  629.9	 3748.0	...
300575	  755.8	  629.8	 3746.0	...
300576	  755.9	  629.6	 3743.0	...
300577	  756.0	  629.7	 3740.0	...
300578	  755.7	  629.9	 3740.0	...
300579	  755.5	  630.2	 3741.0	...
300580	  755.4	  630.0	 3743.0	...
300581	  755.4	  629.7	 3743.0	...
300582	  755.3	  629.5	 3740.0	...
300583	  755.2	  629.5	 3737.0	...
300584	  755.5	  629.5	 3736.0	...
300585	  755.8	  629.0	 3736.0	...
300586	  756.2	  628.4	 3735.0	...
300587	  756.2	  627.9	 3735.0	...
300588	  756.2	  627.9	 3734.0	...
300589	  756.2	  628.0	 3734.0	...
300590	  756.2	  628.1	 3733.0	...
300591	  756.1	  628.3	 3733.0	...
300592	  756.2	  628.5	 3730.0	...
300593	  756.2	  628.6	 3727.0	...
300594	  756.2	  628.2	 3724.0	...
300595	  756.2	  627.9	 3725.0	...
300596	  756.2	  627.5	 3723.0	...
300597	  756.1	  627.5	 3720.0	...
300598	  756.0	  627.9	 3718.0	...
300599	  755.9	  628.4	 3718.0	...
300600	  755.9	  628.8	 3718.0	...
300601	  755.8	  629.1	 3718.0	...
300602	  756.1	  629.2	 3717.0	...
300603	  756.1	  629.3	 3717.0	...
300604	  756.1	  629.4	 3717.0	...
300605	  755.7	  629.4	 3716.0	...
300606	  755.5	  628.9	 3716.0	...
MSG	300607 0000 _ Number Off
300607	  755.4	  628.5	 3717.0	...
300608	  755.6	  628.4	 3717.0	...
300609	  755.8	  628.8	 3716.0	...
300610	  756.1	  628.9	 3715.0	...
300611	  756.4	  628.6	 3713.0	...
300612	  756.6	  628.3	 3713.0	...
300613	  756.7	  628.4	 3709.0	...
300614	  756.8	  628.4	 3704.0	...
300615	  756.8	  628.3	 3700.0	...
300616	  756.7	  628.0	 3700.0	...
300617	  756.6	  627.6	 3701.0	...
300618	  756.7	  627.5	 3702.0	...
300619	  756.7	  627.3	 3700.0	...
300620	  756.7	  627.4	 3698.0	...
300621	  756.6	  627.6	 3697.0	...
300622	  756.5	  627.9	 3696.0	...
300623	  756.7	  628.1	 3695.0	...
300624	  756.8	  628.4	 3694.0	...
300625	  756.9	  628.5	 3692.0	...
300626	  756.8	  628.6	 3689.0	...
300627	  756.7	  628.9	 3687.0	...
300628	  756.6	  629.1	 3687.0	...
300629	  756.2	  628.9	 3688.0	...
300630	  755.9	  628.3	 3689.0	...
300631	  755.8	  627.8	 3690.0	...
300632	  755.9	  627.8	 3689.0	...
300633	  756.0	  627.8	 3688.0	...
300634	  756.3	  627.8	 3687.0	...
300635	  756.7	  627.8	 3689.0	...
300636	  756.5	  627.4	 3690.0	...
300637	  756.1	  627.1	 3690.0	...
300638	  755.8	  626.9	 3689.0	...
300639	  755.9	  627.0	 3687.0	...
300640	  755.9	  627.0	 3687.0	...
300641	  756.0	  626.9	 3686.0	...
300642	  756.1	  626.9	 3686.0	...
300643	  756.1	  626.9	 3685.0	...
300644	  756.7	  627.0	 3684.0	...
300645	  757.2	  627.0	 3683.0	...
300646	  757.0	  627.2	 3683.0	...
300647	  756.4	  627.2	 3681.0	...
300648	  755.8	  626.9	 3679.0	...
300649	  756.0	  626.5	 3676.0	...
300650	  756.2	  626.5	 3673.0	...
300651	  756.4	  626.8	 3671.0	...
300652	  756.5	  627.2	 3669.0	...
300653	  756.6	  627.2	 3669.0	...
300654	  756.6	  627.0	 3670.0	...
300655	  756.5	  626.7	 3672.0	...
300656	  756.4	  626.4	 3674.0	...
300657	  756.2	  626.5	 3674.0	...
300658	  756.1	  626.6	 3673.0	...
300659	  756.1	  626.5	 3672.0	...
300660	  756.1	  626.3	 3673.0	...
300661	  756.2	  626.0	 3673.0	...
300662	  756.3	  625.7	 3672.0	...
300663	  756.3	  625.5	 3671.0	...
300664	  756.0	  625.8	 3669.0	...
300665	  755.8	  626.2	 3667.0	...
300666	  755.5	  626.7	 3666.0	...
300667	  755.5	  626.6	 3664.0	...
300668	  755.5	  626.4	 3664.0	...
300669	  755.5	  626.1	 3664.0	...
300670	  755.5	  625.7	 3663.0	...
300671	  755.6	  625.5	 3662.0	...
300672	  755.9	  625.2	 3661.0	...
300673	  756.2	  625.0	 3661.0	...
300674	  756.6	  625.0	 3661.0	...
300675	  756.6	  624.9	 3663.0	...
300676	  756.6	  624.8	 3664.0	...
300677	  756.4	  624.4	 3664.0	...
300678	  756.3	  624.3	 3664.0	...
300679	  756.1	  624.3	 3663.0	...
300680	  756.0	  624.5	 3662.0	...
300681	  756.0	  624.5	 3662.0	...
300682	  756.0	  624.6	 3662.0	...
300683	  755.9	  624.6	 3662.0	...
300684	  755.7	  624.7	 3662.0	...
300685	  755.6	  624.7	 3661.0	...
300686	  755.6	  624.8	 3660.0	...
300687	  755.4	  624.9	 3663.0	...
300688	  755.2	  624.9	 3665.0	...
300689	  755.1	  624.5	 3666.0	...
300690	  755.3	  624.1	 3663.0	...
300691	  755.4	  623.7	 3661.0	...
300692	  755.3	  623.7	 3660.0	...
300693	  755.2	  623.8	 3658.0	...
300694	  755.3	  623.8	 3655.0	...
300695	  755.7	  623.9	 3654.0	...
300696	  756.1	  624.2	 3653.0	...
300697	  756.5	  624.5	 3652.0	...
300698	  756.6	  624.7	 3652.0	...
300699	  756.5	  624.8	 3653.0	...
300700	  756.2	  625.0	 3653.0	...
300701	  755.8	  625.0	 3653.0	...
300702	  755.5	  624.8	 3652.0	...
300703	  755.5	  624.4	 3652.0	...
300704	  755.7	  624.2	 3652.0	...
300705	  755.9	  624.2	 3652.0	...
300706	  755.8	  624.2	 3653.0	...
300707	  755.7	  623.9	 3653.0	...
300708	  755.6	  623.5	 3653.0	...
300709	  755.6	  623.7	 3653.0	...
300710	  755.7	  624.3	 3653.0	...
300711	  755.7	  624.5	 3651.0	...
300712	  755.5	  624.3	 3650.0	...
300713	  755.3	  624.1	 3650.0	...
300714	  755.0	  624.2	 3651.0	...
300715	  755.1	  624.6	 3652.0	...
300716	  755.2	  624.9	 3652.0	...
300717	  755.4	  625.2	 3651.0	...
300718	  755.6	  625.2	 3651.0	...
300719	  755.8	  625.2	 3651.0	...
300720	  755.9	  625.2	 3650.0	...
300721	  756.0	  625.3	 3650.0	...
300722	  755.7	  625.4	 3649.0	...
300723	  754.9	  625.7	 3649.0	...
300724	  754.1	  626.0	 3650.0	...
300725	  753.8	  625.6	 3649.0	...
300726	  754.1	  625.1	 3649.0	...
300727	  754.4	  624.5	 3650.0	...
300728	  755.0	  624.3	 3651.0	...
300729	  755.4	  624.2	 3653.0	...
300730	  755.9	  624.1	 3655.0	...
300731	  755.6	  624.1	 3657.0	...
300732	  755.2	  624.0	 3658.0	...
300733	  754.8	  623.9	 3657.0	...
300734	  754.8	  624.4	 3656.0	...
300735	  754.9	  624.8	 3657.0	...
300736	  755.0	  624.7	 3658.0	...
300737	  755.1	  624.0	 3659.0	...
300738	  755.2	  623.4	 3658.0	...
300739	  755.3	  623.3	 3657.0	...
300740	  755.2	  623.3	 3658.0	...
300741	  755.1	  623.5	 3659.0	...
300742	  755.1	  623.7	 3659.0	...
300743	  755.1	  623.9	 3658.0	...
300744	  755.2	  623.9	 3656.0	...
300745	  755.4	  624.0	 3655.0	...
300746	  755.5	  624.0	 3655.0	...
300747	  755.1	  624.1	 3655.0	...
300748	  754.5	  624.1	 3656.0	...
300749	  754.0	  624.1	 3658.0	...
300750	  754.1	  624.0	 3659.0	...
300751	  754.1	  623.9	 3658.0	...
300752	  754.0	  624.0	 3657.0	...
300753	  754.0	  624.0	 3656.0	...
300754	  754.2	  623.9	 3657.0	...
300755	  754.3	  623.9	 3658.0	...
300756	  754.3	  623.9	 3661.0	...
300757	  754.3	  624.0	 3663.0	...
300758	  754.8	  623.9	 3666.0	...
300759	  755.2	  623.8	 3665.0	...
300760	  755.3	  623.9	 3665.0	...
300761	  754.9	  624.1	 3664.0	...
300762	  754.5	  624.4	 3664.0	...
300763	  754.5	  624.5	 3665.0	...
300764	  754.4	  624.4	 3666.0	...
300765	  754.3	  624.4	 3669.0	...
300766	  754.4	  624.4	 3672.0	...
300767	  754.6	  624.3	 3674.0	...
300768	  754.7	  624.1	 3674.0	...
300769	  754.7	  623.9	 3673.0	...
300770	  754.7	  623.8	 3671.0	...
300771	  754.7	  623.8	 3671.0	...
300772	  754.7	  623.7	 3671.0	...
300773	  754.8	  623.6	 3672.0	...
300774	  754.8	  623.7	 3672.0	...
300775	  754.6	  623.9	 3673.0	...
300776	  754.4	  623.9	 3673.0	...
300777	  754.2	  623.6	 3674.0	...
300778	  754.6	  623.3	 3676.0	...
300779	  755.0	  623.3	 3676.0	...
300780	  755.4	  623.4	 3677.0	...
300781	  755.4	  623.5	 3678.0	...
300782	  755.3	  623.5	 3678.0	...
300783	  755.1	  623.4	 3679.0	...
300784	  755.0	  623.5	 3679.0	...
300785	  755.1	  623.9	 3683.0	...
300786	  755.1	  624.3	 3686.0	...
300787	  755.1	  624.4	 3690.0	...
300788	  755.1	  624.4	 3689.0	...
300789	  755.1	  624.1	 3689.0	...
300790	  755.0	  623.8	 3688.0	...
300791	  754.6	  623.0	 3688.0	...
300792	  754.2	  622.6	 3689.0	...
300793	  754.2	  622.4	 3691.0	...
300794	  754.6	  622.6	 3696.0	...
300795	  755.0	  622.8	 3699.0	...
300796	  755.1	  622.8	 3701.0	...
300797	  755.2	  622.8	 3701.0	...
300798	  755.3	  622.9	 3700.0	...
300799	  755.4	  622.9	 3699.0	...
300800	  754.7	  623.1	 3697.0	...
300801	  754.1	  623.1	 3697.0	...
300802	  754.0	  623.0	 3696.0	...
300803	  754.6	  623.1	 3697.0	...
300804	  754.9	  623.4	 3699.0	...
300805	  754.6	  623.4	 3699.0	...
300806	  754.2	  623.2	 3699.0	...
300807	  754.3	  623.0	 3699.0	...
300808	  754.4	  623.2	 3699.0	...
300809	  754.4	  623.4	 3700.0	...
300810	  754.5	  623.3	 3700.0	...
300811	  754.5	  623.0	 3703.0	...
300812	  754.6	  622.9	 3706.0	...
300813	  754.4	  622.9	 3707.0	...
300814	  754.1	  623.2	 3706.0	...
300815	  753.9	  623.2	 3705.0	...
300816	  754.3	  623.2	 3706.0	...
300817	  754.7	  623.2	 3709.0	...
300818	  754.9	  622.1	 3712.0	...
300819	  754.8	  620.9	 3716.0	...
300820	  754.7	  620.2	 3716.0	...
MSG	300821 0000 _ Number On
300821	  754.7	  620.6	 3716.0	...
300822	  754.7	  621.1	 3716.0	...
300823	  754.6	  621.1	 3716.0	...
300824	  754.6	  621.3	 3717.0	...
300825	  754.2	  621.5	 3719.0	...
300826	  753.6	  621.9	 3720.0	...
300827	  752.9	  622.1	 3720.0	...
300828	  753.0	  621.7	 3720.0	...
300829	  753.1	  621.2	 3722.0	...
300830	  753.2	  620.3	 3725.0	...
300831	  753.2	  620.1	 3726.0	...
300832	  753.5	  619.8	 3727.0	...
300833	  753.9	  620.0	 3727.0	...
300834	  754.0	  620.1	 3728.0	...
300835	  754.0	  620.1	 3731.0	...
300836	  754.0	  620.1	 3733.0	...
300837	  754.0	  620.1	 3734.0	...
300838	  754.1	  620.2	 3734.0	...
300839	  754.0	  620.3	 3734.0	...
300840	  753.6	  620.3	 3735.0	...
300841	  753.3	  620.3	 3735.0	...
300842	  753.5	  620.2	 3735.0	...
300843	  754.0	  619.7	 3735.0	...
300844	  753.9	  619.5	 3736.0	...
300845	  753.2	  619.4	 3737.0	...
300846	  752.7	  619.6	 3740.0	...
300847	  752.8	  619.9	 3742.0	...
300848	  752.9	  620.1	 3745.0	...
300849	  752.9	  620.0	 3746.0	...
300850	  752.9	  619.7	 3746.0	...
300851	  752.9	  620.2	 3746.0	...
300852	  753.1	  621.0	 3745.0	...
300853	  753.3	  621.3	 3746.0	...
300854	  753.4	  620.8	 3748.0	...
300855	  753.0	  619.9	 3751.0	...
300856	  752.6	  619.2	 3752.0	...
300857	  752.4	  618.7	 3752.0	...
300858	  752.7	  619.0	 3753.0	...
300859	  753.0	  619.5	 3757.0	...
300860	  753.1	  620.0	 3761.0	...
300861	  753.1	  620.1	 3763.0	...
300862	  753.0	  620.3	 3762.0	...
300863	  752.9	  620.5	 3760.0	...
300864	  752.8	  620.4	 3757.0	...
300865	  752.4	  620.3	 3756.0	...
300866	  752.3	  620.3	 3757.0	...
300867	  752.1	  620.6	 3759.0	...
300868	  752.1	  620.2	 3761.0	...
300869	  752.1	  619.5	 3764.0	...
300870	  752.1	  619.0	 3767.0	...
300871	  752.1	  619.0	 3769.0	...
300872	  751.8	  619.4	 3771.0	...
300873	  751.3	  619.6	 3771.0	...
300874	  750.8	  619.7	 3770.0	...
300875	  750.6	  619.6	 3769.0	...
300876	  750.6	  619.4	 3770.0	...
300877	  750.7	  619.2	 3773.0	...
300878	  751.1	  619.1	 3778.0	...
300879	  751.5	  618.9	 3782.0	...
300880	  751.9	  618.8	 3784.0	...
300881	  752.0	  618.8	 3784.0	...
300882	  752.0	  619.2	 3784.0	...
300883	  751.8	  619.7	 3785.0	...
300884	  751.5	  620.2	 3785.0	...
300885	  751.6	  620.3	 3786.0	...
300886	  751.9	  620.5	 3785.0	...
300887	  751.7	  620.8	 3788.0	...
300888	  751.0	  620.8	 3791.0	...
300889	  750.4	  620.7	 3793.0	...
300890	  750.5	  620.6	 3793.0	...
300891	  750.9	  620.4	 3792.0	...
300892	  751.2	  620.1	 3791.0	...
300893	  751.3	  619.8	 3790.0	...
300894	  751.2	  619.5	 3793.0	...
300895	  751.0	  619.2	 3797.0	...
300896	  751.1	  619.0	 3802.0	...
300897	  751.2	  618.6	 3802.0	...
300898	  751.3	  618.6	 3804.0	...
300899	  751.4	  618.8	 3807.0	...
300900	  751.6	  619.0	 3808.0	...
300901	  751.7	  619.3	 3808.0	...
300902	  751.9	  619.7	 3809.0	...
300903	  752.0	  620.0	 3809.0	...
300904	  752.1	  620.3	 3809.0	...
300905	  752.2	  620.3	 3809.0	...
300906	  752.3	  620.5	 3809.0	...
300907	  752.2	  620.6	 3810.0	...
300908	  751.9	  620.1	 3812.0	...
300909	  751.7	  619.4	 3814.0	...
300910	  751.5	  618.7	 3814.0	...
300911	  751.3	  618.9	 3813.0	...
300912	  751.2	  619.0	 3815.0	...
300913	  751.2	  619.1	 3819.0	...
300914	  751.4	  619.4	 3822.0	...
300915	  751.5	  619.7	 3823.0	...
300916	  751.5	  620.1	 3823.0	...
300917	  751.3	  619.9	 3823.0	...
300918	  751.1	  619.9	 3824.0	...
300919	  751.0	  619.8	 3824.0	...
300920	  751.1	  619.9	 3825.0	...
300921	  751.1	  619.8	 3829.0	...
300922	  751.1	  619.9	 3834.0	...
300923	  751.2	  620.0	 3838.0	...
300924	  751.3	  620.1	 3839.0	...
300925	  751.1	  620.2	 3840.0	...
300926	  750.9	  620.4	 3840.0	...
300927	  750.8	  620.7	 3839.0	...
300928	  750.9	  620.7	 3838.0	...
300929	  750.7	  620.6	 3838.0	...
300930	  750.7	  620.2	 3840.0	...
300931	  750.7	  620.0	 3843.0	...
300932	  750.7	  619.8	 3847.0	...
300933	  750.7	  620.0	 3848.0	...
300934	  750.7	  620.4	 3848.0	...
300935	  750.7	  620.7	 3850.0	...
300936	  750.7	  621.1	 3850.0	...
300937	  750.5	  621.3	 3850.0	...
300938	  750.4	  621.3	 3850.0	...
300939	  750.3	  621.1	 3851.0	...
300940	  750.1	  620.7	 3850.0	...
300941	  749.8	  620.4	 3850.0	...
300942	  749.4	  620.3	 3850.0	...
300943	  749.5	  620.4	 3852.0	...
300944	  749.8	  620.4	 3854.0	...
300945	  750.1	  620.5	 3856.0	...
300946	  750.1	  620.6	 3856.0	...
300947	  749.9	  620.8	 3855.0	...
300948	  749.6	  620.8	 3855.0	...
300949	  749.4	  620.8	 3856.0	...
300950	  749.7	  620.6	 3858.0	...
300951	  750.0	  620.4	 3861.0	...
300952	  750.1	  620.2	 3864.0	...
300953	  749.6	  620.4	 3865.0	...
300954	  749.1	  620.6	 3865.0	...
300955	  748.8	  620.4	 3865.0	...
300956	  748.7	  620.1	 3865.0	...
300957	  748.6	  619.7	 3865.0	...
300958	  748.5	  619.5	 3865.0	...
300959	  748.5	  619.3	 3864.0	...
300960	  748.4	  619.1	 3868.0	...
300961	  748.4	  619.3	 3872.0	...
300962	  748.3	  619.5	 3876.0	...
300963	  748.2	  619.7	 3877.0	...
300964	  748.3	  619.9	 3879.0	...
300965	  748.4	  620.2	 3877.0	...
300966	  748.4	  620.5	 3875.0	...
300967	  748.3	  620.0	 3876.0	...
300968	  748.3	  619.4	 3879.0	...
300969	  748.2	  618.8	 3882.0	...
300970	  748.0	  618.9	 3882.0	...
300971	  747.9	  618.9	 3882.0	...
300972	  747.5	  619.0	 3885.0	...
300973	  747.3	  619.0	 3888.0	...
300974	  747.2	  618.9	 3891.0	...
300975	  747.2	  618.6	 3891.0	...
300976	  747.2	  618.3	 3891.0	...
300977	  747.2	  618.3	 3891.0	...
300978	  747.2	  618.4	 3891.0	...
300979	  747.1	  618.6	 3892.0	...
300980	  747.1	  618.5	 3893.0	...
300981	  747.3	  618.4	 3894.0	...
300982	  747.3	  618.9	 3894.0	...
300983	  747.4	  619.4	 3894.0	...
300984	  747.2	  619.9	 3894.0	...
300985	  747.4	  619.8	 3895.0	...
300986	  747.5	  619.7	 3896.0	...
300987	  747.8	  619.7	 3896.0	...
300988	  747.9	  619.8	 3896.0	...
300989	  747.8	  619.5	 3896.0	...
300990	  747.6	  619.2	 3896.0	...
300991	  747.2	  619.0	 3896.0	...
300992	  747.1	  619.1	 3897.0	...
300993	  747.1	  619.2	 3899.0	...
300994	  747.2	  619.3	 3902.0	...
300995	  746.9	  619.8	 3905.0	...
300996	  746.7	  620.2	 3908.0	...
300997	  746.4	  620.5	 3909.0	...
300998	  746.2	  620.1	 3911.0	...
300999	  746.1	  619.6	 3913.0	...
301000	  746.1	  619.4	 3914.0	...
301001	  746.2	  619.3	 3916.0	...
301002	  746.2	  619.2	 3918.0	...
301003	  746.2	  619.0	 3920.0	...
301004	  746.3	  618.9	 3920.0	...
301005	  746.3	  619.2	 3920.0	...
301006	  746.5	  619.5	 3922.0	...
301007	  746.6	  619.8	 3925.0	...
301008	  746.2	  620.0	 3928.0	...
301009	  745.6	  620.2	 3928.0	...
301010	  745.1	  620.4	 3928.0	...
301011	  745.3	  620.4	 3929.0	...
301012	  745.4	  620.3	 3929.0	...
301013	  745.5	  620.3	 3932.0	...
301014	  745.6	  620.2	 3934.0	...
301015	  745.8	  620.0	 3937.0	...
301016	  746.2	  619.4	 3938.0	...
301017	  746.6	  619.0	 3939.0	...
301018	  746.7	  618.6	 3939.0	...
301019	  746.5	  618.7	 3940.0	...
301020	  746.4	  618.6	 3940.0	...
301021	  746.3	  618.5	 3942.0	...
301022	  746.2	  618.6	 3945.0	...
301023	  746.0	  618.7	 3948.0	...
301024	  745.8	  618.7	 3948.0	...
301025	  745.8	  618.7	 3951.0	...
301026	  745.5	  618.1	 3954.0	...
301027	  745.2	  617.5	 3956.0	...
301028	  744.9	  617.2	 3957.0	...
301029	  744.8	  617.5	 3959.0	...
301030	  744.7	  617.7	 3960.0	...
301031	  744.6	  617.6	 3961.0	...
301032	  744.7	  617.6	 3962.0	...
301033	  745.0	  618.1	 3960.0	...
301034	  745.2	  618.6	 3957.0	...
301035	  745.3	  618.3	 3956.0	...
301036	  745.3	  617.8	 3958.0	...
301037	  745.1	  617.2	 3960.0	...
301038	  744.8	  617.2	 3959.0	...
301039	  744.4	  617.2	 3962.0	...
301040	  743.9	  616.9	 3964.0	...
301041	  743.6	  616.6	 3969.0	...
301042	  743.5	  616.2	 3970.0	...
301043	  743.5	  616.1	 3971.0	...
301044	  743.5	  615.8	 3971.0	...
301045	  743.5	  615.6	 3971.0	...
301046	  743.7	  615.5	 3973.0	...
301047	  743.9	  615.5	 3975.0	...
301048	  743.8	  615.5	 3976.0	...
301049	  743.6	  615.5	 3976.0	...
301050	  743.3	  615.7	 3975.0	...
301051	  743.4	  616.1	 3975.0	...
301052	  743.5	  616.4	 3976.0	...
301053	  743.5	  616.3	 3978.0	...
301054	  743.6	  616.1	 3980.0	...
301055	  743.6	  615.8	 3980.0	...
301056	  744.0	  615.4	 3983.0	...
301057	  744.4	  615.0	 3985.0	...
301058	  744.7	  614.6	 3987.0	...
301059	  744.4	  614.4	 3987.0	...
301060	  744.1	  614.4	 3987.0	...
301061	  743.8	  614.7	 3988.0	...
301062	  743.7	  614.9	 3988.0	...
301063	  743.7	  614.8	 3988.0	...
301064	  743.7	  614.8	 3988.0	...
301065	  743.7	  614.6	 3988.0	...
301066	  743.6	  614.4	 3991.0	...
301067	  743.5	  614.3	 3995.0	...
301068	  743.5	  614.2	 3998.0	...
301069	  743.7	  614.1	 3999.0	...
301070	  743.8	  614.1	 4000.0	...
301071	  743.9	  614.1	 4002.0	...
301072	  744.0	  614.0	 4002.0	...
301073	  744.1	  613.9	 4002.0	...
301074	  744.4	  614.0	 4000.0	...
301075	  744.6	  614.4	 3999.0	...
301076	  744.5	  615.0	 3997.0	...
301077	  744.3	  615.6	 3997.0	...
301078	  744.0	  615.9	 4002.0	...
301079	  744.0	  616.1	 4007.0	...
301080	  744.1	  616.3	 4012.0	...
301081	  744.6	  615.6	 4013.0	...
301082	  745.0	  614.7	 4013.0	...
301083	  745.5	  613.8	 4013.0	...
301084	  745.6	  613.7	 4015.0	...
301085	  745.7	  613.9	 4016.0	...
301086	  745.8	  614.2	 4016.0	...
301087	  745.8	  614.5	 4013.0	...
301088	  745.7	  615.3	 4013.0	...
301089	  745.7	  615.9	 4016.0	...
301090	  745.8	  616.6	 4019.0	...
301091	  745.7	  616.6	 4022.0	...
301092	  745.6	  617.1	 4024.0	...
301093	  745.3	  617.4	 4027.0	...
301094	  745.1	  617.8	 4027.0	...
301095	  744.9	  617.7	 4029.0	...
301096	  744.9	  617.6	 4030.0	...
301097	  744.6	  617.3	 4032.0	...
301098	  744.3	  617.0	 4033.0	...
301099	  744.1	  617.3	 4033.0	...
301100	  744.3	  617.8	 4032.0	...
301101	  744.4	  618.0	 4031.0	...
301102	  744.3	  617.7	 4033.0	...
301103	  744.2	  617.3	 4036.0	...
301104	  744.2	  617.1	 4037.0	...
301105	  744.1	  616.5	 4037.0	...
301106	  744.1	  616.0	 4037.0	...
301107	  744.1	  615.8	 4037.0	...
301108	  744.2	  616.1	 4038.0	...
301109	  744.4	  616.7	 4038.0	...
301110	  744.5	  617.0	 4039.0	...
301111	  744.7	  617.2	 4040.0	...
301112	  744.6	  617.0	 4041.0	...
301113	  744.6	  616.9	 4043.0	...
301114	  744.8	  616.9	 4044.0	...
301115	  744.9	  616.4	 4045.0	...
301116	  744.7	  615.7	 4045.0	...
301117	  744.5	  614.9	 4046.0	...
301118	  744.3	  614.7	 4047.0	...
301119	  744.2	  614.2	 4048.0	...
301120	  743.9	  614.0	 4049.0	...
301121	  743.7	  613.8	 4049.0	...
301122	  743.7	  613.9	 4049.0	...
301123	  743.7	  614.3	 4049.0	...
301124	  743.6	  614.8	 4050.0	...
301125	  743.6	  615.3	 4052.0	...
301126	  743.6	  615.5	 4052.0	...
301127	  743.4	  615.3	 4052.0	...
301128	  743.3	  615.2	 4051.0	...
301129	  743.3	  615.2	 4050.0	...
301130	  743.2	  615.3	 4050.0	...
301131	  743.2	  614.4	 4052.0	...
301132	  743.1	  613.6	 4054.0	...
301133	  742.9	  612.7	 4058.0	...
301134	  742.8	  612.7	 4059.0	...
301135	  742.6	  612.6	 4059.0	...
301136	  742.4	  612.5	 4059.0	...
301137	  742.4	  612.6	 4058.0	...
MSG	301138 0000 _ Number Off
301138	  742.3	  613.0	 4057.0	...
301139	  742.3	  613.4	 4057.0	...
301140	  742.4	  613.7	 4056.0	...
301141	  742.6	  614.3	 4057.0	...
301142	  742.8	  614.6	 4059.0	...
301143	  742.8	  614.8	 4060.0	...
301144	  742.8	  614.6	 4061.0	...
301145	  742.8	  614.5	 4063.0	...
301146	  742.9	  614.5	 4065.0	...
301147	  742.9	  614.4	 4066.0	...
301148	  742.8	  614.1	 4066.0	...
301149	  742.7	  614.0	 4069.0	...
301150	  742.7	  614.0	 4073.0	...
301151	  742.6	  614.4	 4078.0	...
301152	  742.6	  614.9	 4080.0	...
301153	  743.3	  615.2	 4082.0	...
301154	  743.9	  615.1	 4082.0	...
301155	  744.4	  614.9	 4083.0	...
301156	  744.1	  615.1	 4083.0	...
301157	  743.5	  615.3	 4082.0	...
301158	  743.1	  615.4	 4081.0	...
301159	  742.9	  615.2	 4081.0	...
301160	  742.4	  614.9	 4082.0	...
301161	  741.9	  614.7	 4084.0	...
301162	  741.5	  614.7	 4085.0	...
301163	  741.5	  614.7	 4085.0	...
301164	  741.5	  614.7	 4086.0	...
301165	  741.5	  614.5	 4086.0	...
301166	  741.4	  614.2	 4087.0	...
301167	  741.5	  613.9	 4090.0	...
301168	  741.9	  613.7	 4093.0	...
301169	  742.2	  613.7	 4096.0	...
301170	  742.2	  614.2	 4096.0	...
301171	  742.1	  614.8	 4095.0	...
301172	  741.8	  614.8	 4096.0	...
301173	  741.7	  614.3	 4097.0	...
301174	  741.6	  614.0	 4098.0	...
301175	  741.5	  614.5	 4098.0	...
301176	  741.6	  615.1	 4099.0	...
301177	  741.6	  615.4	 4100.0	...
301178	  741.8	  615.1	 4100.0	...
301179	  741.9	  614.4	 4099.0	...
301180	  742.0	  613.8	 4101.0	...
301181	  742.0	  613.5	 4105.0	...
301182	  741.9	  613.6	 4109.0	...
301183	  742.0	  614.2	 4109.0	...
301184	  741.8	  614.7	 4110.0	...
301185	  741.7	  615.2	 4110.0	...
301186	  741.6	  615.2	 4112.0	...
301187	  741.4	  615.1	 4113.0	...
301188	  741.2	  615.0	 4115.0	...
301189	  741.3	  615.2	 4114.0	...
301190	  741.6	  615.3	 4110.0	...
301191	  741.9	  615.1	 4106.0	...
301192	  742.0	  614.8	 4106.0	...
301193	  742.1	  614.6	 4110.0	...
301194	  742.2	  614.6	 4114.0	...
301195	  742.2	  614.7	 4114.0	...
301196	  742.2	  614.6	 4115.0	...
301197	  742.3	  614.6	 4116.0	...
301198	  742.6	  614.5	 4117.0	...
301199	  742.8	  614.6	 4117.0	...
301200	  742.9	  614.6	 4117.0	...
301201	  742.8	  614.3	 4119.0	...
301202	  742.7	  613.9	 4119.0	...
301203	  742.7	  614.0	 4119.0	...
301204	  742.6	  614.6	 4118.0	...
301205	  742.6	  615.1	 4116.0	...
301206	  742.4	  615.2	 4116.0	...
301207	  742.1	  615.3	 4117.0	...
301208	  741.8	  614.9	 4117.0	...
301209	  741.8	  614.4	 4117.0	...
301210	  741.8	  613.9	 4118.0	...
301211	  741.8	  614.0	 4123.0	...
301212	  741.8	  614.1	 4128.0	...
301213	  741.7	  614.0	 4133.0	...
301214	  741.6	  613.8	 4133.0	...
301215	  742.0	  614.1	 4131.0	...
301216	  742.5	  614.5	 4128.0	...
301217	  743.1	  614.8	 4124.0	...
301218	  743.1	  614.2	 4125.0	...
301219	  743.1	  613.6	 4128.0	...
301220	  742.9	  613.6	 4130.0	...
301221	  742.5	  614.1	 4129.0	...
301222	  742.1	  614.5	 4129.0	...
301223	  742.1	  614.5	 4129.0	...
301224	  741.9	  614.6	 4130.0	...
301225	  741.9	  614.8	 4130.0	...
301226	  741.9	  615.0	 4131.0	...
301227	  741.9	  615.0	 4132.0	...
301228	  742.0	  614.6	 4134.0	...
301229	  742.1	  614.3	 4135.0	...
301230	  742.1	  613.8	 4134.0	...
301231	  742.1	  613.7	 4132.0	...
301232	  742.1	  613.7	 4130.0	...
301233	  742.3	  613.9	 4131.0	...
301234	  742.4	  614.0	 4133.0	...
301235	  742.4	  614.1	 4134.0	...
301236	  742.4	  614.3	 4133.0	...
301237	  742.4	  614.5	 4131.0	...
301238	  742.3	  614.4	 4131.0	...
301239	  742.0	  614.6	 4131.0	...
301240	  741.7	  614.9	 4132.0	...
301241	  741.5	  614.4	 4131.0	...
301242	  741.4	  613.6	 4130.0	...
301243	  741.2	  613.1	 4130.0	...
301244	  741.0	  613.5	 4130.0	...
301245	  741.4	  613.8	 4134.0	...
301246	  741.9	  613.9	 4137.0	...
301247	  742.4	  614.0	 4141.0	...
301248	  742.4	  614.1	 4140.0	...
301249	  742.4	  614.1	 4140.0	...
301250	  742.3	  613.9	 4140.0	...
301251	  742.0	  613.8	 4140.0	...
301252	  741.7	  613.7	 4141.0	...
301253	  741.5	  613.8	 4142.0	...
301254	  741.6	  613.9	 4142.0	...
301255	  741.4	  614.1	 4142.0	...
301256	  741.2	  613.9	 4142.0	...
301257	  740.9	  613.7	 4142.0	...
301258	  741.0	  613.5	 4141.0	...
301259	  741.0	  613.6	 4141.0	...
301260	  741.2	  614.5	 4141.0	...
301261	  741.0	  615.5	 4141.0	...
301262	  740.7	  616.3	 4144.0	...
301263	  740.3	  615.9	 4146.0	...
301264	  740.8	  615.4	 4148.0	...
301265	  741.2	  615.1	 4146.0	...
301266	  741.6	  614.7	 4145.0	...
301267	  741.7	  614.4	 4146.0	...
301268	  741.7	  614.0	 4146.0	...
301269	  741.6	  614.3	 4146.0	...
301270	  741.3	  615.3	 4144.0	...
301271	  741.1	  616.2	 4144.0	...
301272	  741.2	  616.8	 4146.0	...
301273	  741.4	  616.5	 4146.0	...
301274	  741.6	  616.1	 4144.0	...
301275	  741.7	  615.7	 4143.0	...
301276	  741.7	  615.6	 4143.0	...
301277	  741.6	  615.4	 4142.0	...
301278	  741.4	  615.3	 4141.0	...
301279	  741.2	  615.2	 4143.0	...
301280	  741.3	  615.3	 4146.0	...
301281	  741.8	  615.4	 4149.0	...
301282	  742.3	  615.7	 4149.0	...
301283	  742.6	  615.8	 4149.0	...
301284	  742.7	  616.1	 4149.0	...
301285	  742.7	  616.3	 4148.0	...
301286	  742.6	  616.6	 4148.0	...
301287	  742.4	  616.1	 4147.0	...
301288	  742.2	  615.1	 4148.0	...
301289	  742.2	  614.1	 4150.0	...
301290	  742.1	  613.8	 4151.0	...
301291	  742.2	  614.0	 4151.0	...
301292	  742.5	  614.8	 4152.0	...
301293	  742.7	  615.5	 4153.0	...
301294	  742.9	  616.2	 4154.0	...
301295	  743.0	  616.2	 4154.0	...
301296	  743.0	  616.3	 4155.0	...
301297	  742.9	  616.4	 4153.0	...
301298	  742.8	  616.4	 4151.0	...
301299	  742.7	  616.5	 4148.0	...
301300	  742.9	  615.8	 4149.0	...
301301	  743.1	  615.2	 4150.0	...
301302	  742.9	  614.7	 4150.0	...
301303	  742.6	  614.7	 4148.0	...
301304	  742.3	  614.6	 4149.0	...
301305	  742.3	  614.2	 4151.0	...
301306	  742.2	  614.0	 4152.0	...
301307	  742.0	  614.0	 4152.0	...
301308	  742.0	  614.2	 4152.0	...
301309	  742.1	  614.4	 4152.0	...
301310	  742.4	  614.2	 4153.0	...
301311	  742.5	  614.0	 4155.0	...
301312	  742.8	  614.1	 4152.0	...
301313	  743.1	  614.2	 4149.0	...
301314	  743.3	  614.4	 4145.0	...
301315	  743.3	  614.6	 4145.0	...
301316	  743.3	  614.9	 4145.0	...
301317	  743.2	  615.2	 4146.0	...
301318	  743.0	  615.3	 4147.0	...
301319	  742.9	  615.4	 4146.0	...
301320	  743.0	  615.6	 4144.0	...
301321	  743.0	  615.9	 4142.0	...
301322	  743.0	  616.2	 4143.0	...
301323	  743.1	  616.4	 4145.0	...
301324	  743.4	  616.5	 4147.0	...
301325	  743.5	  616.6	 4146.0	...
301326	  743.3	  616.8	 4145.0	...
301327	  743.0	  616.8	 4145.0	...
301328	  742.9	  616.1	 4144.0	...
301329	  742.9	  615.4	 4144.0	...
301330	  743.0	  615.0	 4143.0	...
301331	  743.3	  615.2	 4143.0	...
301332	  743.6	  615.8	 4144.0	...
301333	  743.7	  615.9	 4144.0	...
301334	  743.7	  616.2	 4145.0	...
301335	  743.7	  616.2	 4146.0	...
301336	  743.9	  616.3	 4147.0	...
301337	  744.1	  616.4	 4148.0	...
301338	  744.1	  616.5	 4148.0	...
MSG	301339 0000 _ Number On
301339	  743.8	  616.9	 4148.0	...
301340	  743.2	  617.3	 4148.0	...
301341	  742.8	  617.5	 4148.0	...
301342	  742.5	  617.3	 4146.0	...
301343	  742.5	  617.0	 4144.0	...
301344	  742.6	  616.8	 4145.0	...
301345	  742.6	  616.9	 4147.0	...
301346	  742.4	  616.9	 4147.0	...
301347	  742.1	  616.9	 4143.0	...
301348	  742.6	  616.5	 4140.0	...
301349	  743.3	  616.3	 4141.0	...
301350	  744.0	  616.0	 4143.0	...
301351	  744.0	  616.0	 4144.0	...
301352	  743.8	  616.5	 4145.0	...
301353	  743.4	  616.9	 4146.0	...
301354	  743.1	  617.3	 4147.0	...
301355	  743.2	  616.6	 4148.0	...
301356	  743.5	  616.0	 4150.0	...
301357	  743.6	  615.4	 4149.0	...
301358	  743.3	  615.5	 4148.0	...
301359	  742.9	  615.9	 4146.0	...
301360	  742.7	  616.3	 4146.0	...
301361	  742.7	  616.8	 4145.0	...
301362	  742.7	  616.8	 4145.0	...
301363	  742.8	  616.8	 4145.0	...
301364	  742.8	  616.4	 4148.0	...
301365	  742.8	  616.0	 4151.0	...
301366	  742.7	  616.4	 4153.0	...
301367	  742.6	  617.1	 4153.0	...
301368	  742.6	  617.8	 4152.0	...
301369	  742.4	  617.6	 4153.0	...
301370	  742.1	  617.6	 4152.0	...
301371	  742.0	  617.7	 4151.0	...
301372	  742.2	  617.8	 4149.0	...
301373	  742.3	  617.9	 4147.0	...
301374	  742.4	  617.8	 4148.0	...
301375	  742.3	  617.5	 4152.0	...
301376	  742.2	  617.2	 4156.0	...
301377	  742.1	  616.8	 4159.0	...
301378	  742.1	  616.8	 4159.0	...
301379	  742.1	  616.8	 4158.0	...
301380	  742.3	  616.8	 4155.0	...
301381	  742.4	  616.8	 4152.0	...
301382	  742.4	  616.8	 4151.0	...
301383	  742.5	  616.8	 4149.0	...
301384	  742.5	  617.0	 4147.0	...
301385	  742.6	  617.1	 4144.0	...
301386	  742.6	  617.2	 4145.0	...
301387	  742.7	  617.5	 4145.0	...
301388	  742.8	  617.7	 4146.0	...
301389	  742.8	  617.9	 4146.0	...
301390	  742.8	  617.8	 4148.0	...
301391	  742.8	  618.0	 4149.0	...
301392	  743.1	  618.3	 4151.0	...
301393	  743.4	  618.4	 4151.0	...
301394	  743.4	  618.5	 4149.0	...
301395	  743.2	  618.8	 4146.0	...
301396	  743.2	  619.1	 4143.0	...
301397	  743.3	  619.4	 4143.0	...
301398	  743.3	  619.3	 4142.0	...
301399	  743.2	  619.1	 4142.0	...
301400	  743.0	  619.0	 4142.0	...
301401	  742.9	  618.9	 4143.0	...
301402	  742.7	  619.0	 4143.0	...
301403	  742.5	  619.0	 4144.0	...
301404	  742.4	  619.0	 4144.0	...
301405	  742.4	  619.3	 4144.0	...
301406	  742.9	  619.8	 4144.0	...
301407	  743.2	  620.0	 4145.0	...
301408	  743.8	  619.8	 4145.0	...
301409	  744.0	  619.5	 4144.0	...
301410	  743.9	  619.5	 4143.0	...
301411	  743.7	  619.6	 4142.0	...
301412	  743.7	  619.9	 4142.0	...
301413	  743.9	  620.1	 4143.0	...
301414	  744.1	  620.5	 4143.0	...
301415	  744.1	  620.7	 4144.0	...
301416	  744.5	  620.9	 4144.0	...
301417	  744.8	  620.7	 4145.0	...
301418	  744.6	  620.4	 4145.0	...
301419	  744.1	  620.0	 4145.0	...
301420	  743.6	  619.4	 4145.0	...
301421	  743.9	  619.0	 4143.0	...
301422	  744.1	  618.7	 4142.0	...
301423	  744.0	  618.6	 4138.0	...
301424	  743.8	  619.1	 4136.0	...
301425	  743.6	  619.7	 4134.0	...
301426	  743.5	  620.3	 4135.0	...
301427	  743.5	  620.2	 4136.0	...
301428	  743.6	  620.1	 4136.0	...
301429	  743.8	  619.9	 4135.0	...
301430	  743.9	  619.6	 4134.0	...
301431	  743.9	  619.3	 4133.0	...
301432	  743.8	  619.3	 4134.0	...
301433	  743.7	  619.3	 4134.0	...
301434	  743.6	  619.2	 4133.0	...
301435	  743.8	  618.9	 4132.0	...
301436	  744.0	  618.6	 4131.0	...
301437	  744.3	  618.6	 4131.0	...
301438	  744.5	  618.8	 4132.0	...
301439	  744.5	  619.0	 4132.0	...
301440	  744.3	  619.0	 4131.0	...
301441	  743.9	  619.2	 4131.0	...
301442	  743.7	  619.5	 4130.0	...
301443	  743.4	  619.9	 4129.0	...
301444	  743.7	  619.3	 4130.0	...
301445	  743.9	  618.6	 4132.0	...
301446	  743.9	  618.4	 4134.0	...
301447	  743.5	  618.9	 4136.0	...
301448	  743.3	  619.3	 4137.0	...
301449	  743.4	  619.0	 4137.0	...
301450	  743.5	  618.7	 4138.0	...
301451	  743.2	  618.6	 4136.0	...
301452	  742.9	  618.7	 4135.0	...
301453	  742.7	  618.7	 4134.0	...
301454	  742.7	  618.7	 4134.0	...
301455	  742.7	  618.6	 4133.0	...
301456	  742.6	  618.5	 4131.0	...
301457	  743.0	  618.4	 4129.0	...
301458	  743.3	  618.1	 4129.0	...
301459	  743.6	  617.7	 4127.0	...
301460	  743.6	  617.5	 4124.0	...
301461	  743.6	  617.6	 4121.0	...
301462	  743.7	  617.8	 4121.0	...
301463	  743.8	  617.9	 4121.0	...
301464	  743.8	  617.7	 4121.0	...
301465	  743.5	  617.4	 4122.0	...
301466	  743.4	  616.8	 4123.0	...
301467	  743.4	  616.6	 4125.0	...
301468	  743.5	  616.3	 4127.0	...
301469	  743.5	  616.3	 4128.0	...
301470	  743.3	  616.5	 4127.0	...
301471	  743.2	  616.7	 4127.0	...
301472	  743.1	  616.8	 4126.0	...
301473	  743.1	  616.8	 4127.0	...
301474	  743.1	  616.8	 4127.0	...
301475	  743.2	  616.8	 4125.0	...
301476	  743.2	  616.9	 4121.0	...
301477	  743.3	  617.1	 4117.0	...
301478	  743.3	  617.3	 4115.0	...
301479	  743.2	  617.4	 4114.0	...
301480	  743.3	  617.4	 4117.0	...
301481	  743.4	  617.4	 4119.0	...
301482	  743.6	  617.1	 4119.0	...
301483	  743.9	  616.9	 4117.0	...
301484	  744.1	  616.6	 4114.0	...
301485	  744.1	  616.6	 4114.0	...
301486	  744.0	  616.4	 4115.0	...
301487	  744.0	  616.2	 4115.0	...
301488	  744.1	  616.2	 4114.0	...
301489	  744.2	  616.8	 4113.0	...
301490	  744.2	  617.6	 4112.0	...
301491	  744.4	  618.3	 4114.0	...
301492	  744.6	  618.1	 4116.0	...
301493	  744.9	  617.7	 4118.0	...
301494	  744.9	  617.2	 4118.0	...
301495	  744.9	  616.8	 4118.0	...
301496	  744.9	  616.6	 4117.0	...
301497	  744.9	  616.6	 4119.0	...
301498	  744.7	  616.9	 4121.0	...
301499	  744.6	  617.1	 4122.0	...
301500	  744.5	  617.4	 4122.0	...
301501	  744.6	  617.4	 4120.0	...
301502	  744.7	  617.4	 4119.0	...
301503	  744.3	  617.5	 4117.0	...
301504	  743.8	  617.5	 4119.0	...
301505	  743.9	  617.6	 4119.0	...
301506	  744.4	  617.5	 4119.0	...
301507	  744.7	  617.6	 4117.0	...
301508	  744.5	  617.7	 4115.0	...
301509	  744.4	  617.7	 4115.0	...
301510	  744.5	  617.7	 4114.0	...
301511	  744.7	  617.8	 4113.0	...
301512	  744.7	  617.9	 4112.0	...
301513	  744.7	  618.0	 4114.0	...
301514	  744.7	  618.1	 4116.0	...
301515	  744.6	  617.7	 4118.0	...
301516	  744.5	  617.1	 4118.0	...
301517	  744.5	  616.6	 4117.0	...
301518	  744.5	  616.9	 4115.0	...
301519	  744.6	  617.2	 4113.0	...
301520	  744.7	  617.4	 4112.0	...
301521	  744.8	  617.5	 4111.0	...
301522	  744.5	  617.6	 4111.0	...
301523	  744.3	  617.6	 4112.0	...
301524	  744.2	  617.7	 4114.0	...
301525	  744.3	  617.7	 4115.0	...
301526	  744.4	  617.7	 4114.0	...
301527	  745.1	  617.4	 4114.0	...
301528	  745.7	  617.1	 4114.0	...
301529	  745.7	  616.8	 4114.0	...
301530	  745.2	  616.6	 4114.0	...
301531	  744.9	  616.3	 4114.0	...
301532	  745.0	  616.1	 4115.0	...
301533	  745.2	  616.0	 4115.0	...
301534	  745.4	  616.1	 4114.0	...
301535	  745.5	  616.2	 4113.0	...
301536	  745.7	  616.2	 4112.0	...
301537	  745.6	  616.1	 4111.0	...
301538	  745.6	  616.0	 4110.0	...
301539	  745.6	  615.6	 4108.0	...
301540	  745.5	  615.1	 4107.0	...
301541	  745.4	  614.7	 4108.0	...
301542	  745.3	  614.7	 4109.0	...
301543	  745.3	  614.7	 4111.0	...
301544	  745.5	  614.6	 4112.0	...
301545	  745.8	  614.4	 4111.0	...
301546	  745.7	  614.3	 4109.0	...
301547	  745.4	  614.2	 4108.0	...
301548	  745.2	  614.6	 4110.0	...
301549	  745.3	  615.0	 4111.0	...
301550	  745.4	  615.1	 4112.0	...
301551	  745.3	  615.1	 4113.0	...
301552	  745.2	  615.1	 4113.0	...
301553	  745.1	  615.2	 4111.0	...
301554	  745.0	  615.0	 4110.0	...
301555	  744.9	  614.7	 4111.0	...
301556	  745.1	  614.4	 4112.0	...
301557	  745.5	  614.5	 4113.0	...
301558	  745.5	  614.6	 4111.0	...
301559	  745.1	  614.8	 4109.0	...
301560	  744.7	  615.0	 4107.0	...
301561	  744.6	  615.1	 4106.0	...
301562	  744.8	  615.0	 4105.0	...
301563	  745.1	  614.7	 4106.0	...
301564	  745.5	  614.8	 4108.0	...
301565	  745.6	  615.1	 4113.0	...
301566	  745.6	  615.1	 4115.0	...
301567	  745.0	  614.9	 4114.0	...
301568	  744.6	  614.6	 4111.0	...
301569	  744.4	  614.6	 4110.0	...
301570	  745.0	  614.5	 4112.0	...
301571	  745.4	  614.8	 4114.0	...
301572	  745.0	  615.3	 4115.0	...
301573	  744.5	  615.6	 4116.0	...
301574	  744.2	  615.8	 4116.0	...
301575	  744.4	  616.0	 4117.0	...
301576	  744.7	  616.2	 4113.0	...
301577	  744.8	  616.2	 4109.0	...
301578	  744.9	  616.0	 4108.0	...
301579	  744.8	  615.6	 4112.0	...
301580	  744.8	  615.2	 4118.0	...
301581	  745.0	  615.1	 4119.0	...
301582	  745.3	  615.1	 4120.0	...
301583	  745.3	  615.1	 4120.0	...
301584	  745.3	  615.2	 4120.0	...
301585	  745.1	  615.4	 4120.0	...
301586	  745.1	  615.5	 4119.0	...
301587	  745.2	  615.6	 4119.0	...
301588	  745.0	  616.1	 4118.0	...
301589	  744.8	  616.5	 4118.0	...
301590	  744.4	  616.4	 4117.0	...
301591	  744.4	  616.1	 4117.0	...
301592	  744.4	  615.8	 4118.0	...
301593	  744.5	  616.0	 4120.0	...
301594	  744.6	  616.0	 4124.0	...
301595	  744.7	  615.9	 4129.0	...
301596	  744.8	  615.9	 4133.0	...
301597	  744.8	  616.0	 4133.0	...
301598	  744.7	  616.2	 4130.0	...
301599	  744.2	  616.0	 4127.0	...
301600	  743.8	  615.7	 4127.0	...
301601	  743.5	  615.5	 4129.0	...
301602	  743.5	  615.7	 4131.0	...
301603	  743.4	  615.9	 4131.0	...
301604	  743.3	  616.1	 4129.0	...
301605	  743.1	  616.4	 4127.0	...
301606	  743.5	  616.6	 4127.0	...
301607	  743.9	  616.2	 4126.0	...
301608	  744.3	  615.7	 4125.0	...
301609	  744.3	  615.3	 4124.0	...
301610	  744.5	  615.3	 4125.0	...
301611	  744.6	  615.3	 4127.0	...
301612	  744.8	  615.7	 4128.0	...
301613	  744.8	  616.0	 4129.0	...
301614	  744.8	  616.5	 4127.0	...
301615	  744.8	  616.7	 4126.0	...
301616	  744.9	  616.8	 4127.0	...
301617	  745.0	  616.5	 4128.0	...
301618	  745.1	  616.3	 4130.0	...
301619	  745.3	  616.3	 4131.0	...
301620	  745.4	  616.6	 4131.0	...
301621	  745.3	  616.7	 4131.0	...
301622	  745.3	  616.6	 4129.0	...
301623	  745.1	  616.6	 4130.0	...
301624	  744.9	  616.7	 4133.0	...
301625	  745.2	  616.3	 4134.0	...
301626	  745.8	  615.6	 4133.0	...
301627	  746.3	  615.1	 4135.0	...
301628	  746.2	  615.3	 4137.0	...
301629	  746.2	  615.2	 4140.0	...
301630	  746.5	  614.9	 4141.0	...
301631	  746.8	  614.7	 4141.0	...
301632	  747.0	  614.7	 4142.0	...
301633	  746.8	  614.7	 4145.0	...
301634	  746.7	  614.9	 4147.0	...
301635	  746.7	  615.1	 4150.0	...
301636	  746.8	  615.3	 4150.0	...
301637	  746.8	  615.1	 4152.0	...
301638	  746.6	  615.0	 4153.0	...
301639	  746.4	  615.0	 4154.0	...
301640	  746.3	  615.1	 4157.0	...
301641	  746.2	  615.1	 4158.0	...
301642	  746.1	  614.9	 4159.0	...
301643	  746.5	  614.2	 4158.0	...
301644	  746.8	  613.6	 4158.0	...
301645	  747.1	  613.3	 4159.0	...
301646	  747.0	  613.6	 4160.0	...
301647	  747.0	  614.1	 4162.0	...
301648	  747.1	  614.2	 4160.0	...
301649	  747.2	  614.5	 4158.0	...
301650	  747.3	  614.6	 4155.0	...
301651	  747.1	  614.5	 4158.0	...
301652	  746.9	  613.9	 4162.0	...
301653	  746.8	  613.3	 4166.0	...
MSG	301654 0000 _ Number Off
301654	  747.1	  613.0	 4169.0	...
301655	  747.3	  613.0	 4169.0	...
301656	  747.4	  613.0	 4170.0	...
301657	  747.3	  612.6	 4171.0	...
301658	  747.0	  612.2	 4172.0	...
301659	  746.8	  612.1	 4172.0	...
301660	  746.7	  612.4	 4171.0	...
301661	  746.8	  612.8	 4170.0	...
301662	  746.9	  613.2	 4169.0	...
301663	  746.6	  613.7	 4169.0	...
301664	  746.2	  613.3	 4170.0	...
301665	  745.8	  612.6	 4170.0	...
301666	  745.8	  611.9	 4171.0	...
301667	  746.3	  611.9	 4177.0	...
301668	  746.7	  612.0	 4183.0	...
301669	  746.7	  612.1	 4188.0	...
301670	  746.4	  612.1	 4187.0	...
301671	  746.0	  612.1	 4186.0	...
301672	  746.1	  612.0	 4186.0	...
301673	  746.0	  612.1	 4185.0	...
301674	  745.9	  612.3	 4186.0	...
301675	  745.8	  612.4	 4186.0	...
301676	  745.7	  612.6	 4186.0	...
301677	  745.7	  612.8	 4186.0	...
301678	  746.0	  613.2	 4185.0	...
301679	  746.3	  613.3	 4185.0	...
301680	  746.6	  613.4	 4185.0	...
301681	  746.5	  613.1	 4187.0	...
301682	  746.5	  612.9	 4188.0	...
301683	  746.3	  612.7	 4191.0	...
301684	  746.2	  612.5	 4193.0	...
301685	  745.9	  612.5	 4195.0	...
301686	  745.6	  612.3	 4195.0	...
301687	  745.6	  612.0	 4196.0	...
301688	  746.0	  611.5	 4197.0	...
301689	  746.4	  611.3	 4199.0	...
301690	  746.5	  611.5	 4199.0	...
301691	  746.3	  611.8	 4200.0	...
301692	  746.0	  611.9	 4200.0	...
301693	  745.8	  612.0	 4202.0	...
301694	  745.6	  612.0	 4204.0	...
301695	  745.9	  612.0	 4206.0	...
301696	  746.3	  612.0	 4207.0	...
301697	  746.7	  611.9	 4207.0	...
301698	  746.8	  611.9	 4208.0	...
301699	  746.9	  611.8	 4208.0	...
301700	  746.8	  611.7	 4209.0	...
301701	  746.8	  611.6	 4210.0	...
301702	  746.8	  611.7	 4210.0	...
301703	  746.7	  611.8	 4209.0	...
301704	  746.4	  611.8	 4208.0	...
301705	  746.1	  611.9	 4207.0	...
301706	  745.9	  611.8	 4210.0	...
301707	  745.9	  611.7	 4213.0	...
301708	  745.9	  611.6	 4215.0	...
301709	  745.9	  611.6	 4214.0	...
301710	  745.8	  611.6	 4214.0	...
301711	  745.6	  611.6	 4214.0	...
301712	  745.4	  611.7	 4216.0	...
301713	  745.3	  611.6	 4220.0	...
301714	  745.2	  611.5	 4223.0	...
301715	  745.3	  611.4	 4224.0	...
301716	  745.4	  611.3	 4226.0	...
301717	  745.5	  611.1	 4228.0	...
301718	  745.4	  610.8	 4230.0	...
301719	  745.3	  610.5	 4229.0	...
301720	  745.5	  610.3	 4228.0	...
301721	  745.8	  610.5	 4227.0	...
301722	  746.0	  610.7	 4228.0	...
301723	  745.9	  610.8	 4230.0	...
301724	  745.8	  610.5	 4231.0	...
301725	  745.6	  610.1	 4231.0	...
301726	  745.3	  609.9	 4232.0	...
301727	  745.2	  609.9	 4233.0	...
301728	  745.2	  609.8	 4233.0	...
301729	  745.3	  609.7	 4233.0	...
301730	  745.4	  609.7	 4235.0	...
301731	  745.4	  609.6	 4237.0	...
301732	  745.4	  609.4	 4238.0	...
301733	  745.3	  609.5	 4238.0	...
301734	  745.4	  609.7	 4238.0	...
301735	  745.4	  609.9	 4242.0	...
301736	  745.4	  609.6	 4246.0	...
301737	  745.3	  609.5	 4250.0	...
301738	  745.2	  609.9	 4248.0	...
301739	  745.2	  610.5	 4246.0	...
301740	  745.4	  611.0	 4245.0	...
301741	  745.5	  610.9	 4247.0	...
301742	  745.3	  610.7	 4249.0	...
301743	  745.2	  610.4	 4250.0	...
301744	  745.0	  610.2	 4252.0	...
301745	  745.0	  610.3	 4256.0	...
301746	  745.0	  610.4	 4260.0	...
301747	  745.1	  610.5	 4265.0	...
301748	  744.9	  610.5	 4266.0	...
301749	  744.5	  610.5	 4267.0	...
301750	  744.1	  610.5	 4266.0	...
301751	  744.1	  610.8	 4267.0	...
301752	  743.8	  611.1	 4269.0	...
301753	  743.5	  611.6	 4270.0	...
301754	  743.1	  611.9	 4269.0	...
301755	  743.0	  611.5	 4269.0	...
301756	  742.9	  611.0	 4269.0	...
301757	  742.8	  610.5	 4271.0	...
301758	  742.9	  610.5	 4273.0	...
301759	  743.1	  610.5	 4274.0	...
301760	  743.1	  610.5	 4275.0	...
301761	  742.7	  610.5	 4276.0	...
301762	  742.4	  610.4	 4277.0	...
301763	  742.4	  610.2	 4277.0	...
301764	  742.4	  610.1	 4277.0	...
301765	  742.4	  610.7	 4278.0	...
301766	  742.5	  611.1	 4280.0	...
301767	  742.5	  611.4	 4280.0	...
301768	  742.5	  611.1	 4280.0	...
301769	  742.5	  610.9	 4282.0	...
301770	  742.6	  610.7	 4284.0	...
301771	  742.5	  610.6	 4286.0	...
301772	  742.4	  610.3	 4286.0	...
301773	  742.2	  610.3	 4285.0	...
301774	  742.1	  610.3	 4285.0	...
301775	  742.0	  610.3	 4290.0	...
301776	  742.1	  610.9	 4294.0	...
301777	  742.2	  611.4	 4298.0	...
301778	  742.2	  611.8	 4297.0	...
301779	  741.9	  611.7	 4296.0	...
301780	  741.7	  611.7	 4296.0	...
301781	  741.5	  611.8	 4297.0	...
301782	  741.5	  612.1	 4298.0	...
301783	  741.3	  612.5	 4300.0	...
301784	  741.2	  612.8	 4301.0	...
301785	  741.7	  612.8	 4303.0	...
301786	  742.3	  612.4	 4304.0	...
301787	  742.7	  612.0	 4305.0	...
301788	  742.6	  611.7	 4306.0	...
301789	  742.5	  611.5	 4307.0	...
301790	  742.4	  611.3	 4308.0	...
301791	  742.5	  611.1	 4308.0	...
301792	  742.7	  611.1	 4310.0	...
301793	  742.8	  610.9	 4313.0	...
301794	  742.8	  610.8	 4313.0	...
301795	  742.7	  610.6	 4313.0	...
301796	  742.5	  610.9	 4313.0	...
301797	  742.3	  611.1	 4313.0	...
301798	  742.1	  611.3	 4312.0	...
301799	  742.1	  611.1	 4312.0	...
301800	  742.0	  610.8	 4311.0	...
301801	  742.0	  610.6	 4310.0	...
301802	  742.1	  610.5	 4311.0	...
301803	  742.2	  610.5	 4313.0	...
301804	  742.3	  610.5	 4314.0	...
301805	  742.3	  610.6	 4315.0	...
301806	  742.4	  610.9	 4315.0	...
301807	  742.2	  611.0	 4317.0	...
301808	  742.0	  611.1	 4318.0	...
301809	  742.2	  611.5	 4320.0	...
301810	  742.6	  612.0	 4321.0	...
301811	  742.3	  612.3	 4321.0	...
301812	  741.6	  612.3	 4321.0	...
301813	  741.4	  611.9	 4323.0	...
301814	  741.7	  611.5	 4329.0	...
301815	  742.1	  611.2	 4336.0	...
301816	  742.1	  611.4	 4338.0	...
301817	  742.1	  611.7	 4337.0	...
301818	  742.2	  611.9	 4338.0	...
301819	  741.9	  612.1	 4339.0	...
301820	  741.6	  612.2	 4340.0	...
301821	  741.8	  612.1	 4340.0	...
301822	  742.3	  612.1	 4340.0	...
301823	  742.5	  612.1	 4341.0	...
301824	  742.3	  612.2	 4341.0	...
301825	  742.0	  612.2	 4341.0	...
301826	  741.9	  612.0	 4344.0	...
301827	  741.9	  612.0	 4346.0	...
301828	  741.9	  612.1	 4349.0	...
301829	  742.1	  612.3	 4349.0	...
301830	  742.1	  612.6	 4352.0	...
301831	  742.1	  612.9	 4356.0	...
301832	  742.1	  613.1	 4360.0	...
301833	  741.9	  613.2	 4362.0	...
301834	  741.6	  613.4	 4360.0	...
301835	  741.3	  613.5	 4359.0	...
301836	  741.2	  613.5	 4358.0	...
301837	  741.3	  613.3	 4359.0	...
301838	  741.5	  613.1	 4360.0	...
301839	  741.8	  612.9	 4363.0	...
301840	  742.4	  612.7	 4365.0	...
301841	  742.9	  612.5	 4367.0	...
301842	  743.2	  612.3	 4368.0	...
301843	  743.3	  612.2	 4369.0	...
301844	  743.4	  612.2	 4369.0	...
301845	  743.6	  612.1	 4369.0	...
301846	  743.6	  611.8	 4369.0	...
301847	  743.3	  611.6	 4371.0	...
301848	  743.0	  611.4	 4375.0	...
301849	  742.8	  611.3	 4379.0	...
301850	  742.5	  611.3	 4381.0	...
301851	  742.3	  611.3	 4381.0	...
301852	  742.2	  611.4	 4381.0	...
301853	  742.1	  611.4	 4383.0	...
301854	  742.1	  611.6	 4385.0	...
MSG	301855 0000 _ Number On
301855	  742.1	  611.7	 4384.0	...
301856	  742.1	  611.8	 4382.0	...
301857	  742.0	  611.8	 4381.0	...
301858	  741.8	  611.8	 4384.0	...
301859	  741.7	  611.8	 4386.0	...
301860	  741.7	  611.9	 4386.0	...
301861	  741.6	  612.1	 4387.0	...
301862	  741.4	  612.4	 4389.0	...
301863	  741.2	  612.4	 4393.0	...
301864	  741.2	  612.4	 4396.0	...
301865	  741.3	  612.3	 4398.0	...
301866	  741.4	  612.3	 4401.0	...
301867	  741.1	  612.4	 4404.0	...
301868	  740.7	  612.7	 4406.0	...
301869	  740.5	  612.8	 4405.0	...
301870	  740.7	  612.8	 4404.0	...
301871	  740.7	  612.6	 4403.0	...
301872	  740.3	  612.2	 4402.0	...
301873	  740.0	  612.0	 4403.0	...
301874	  739.9	  612.0	 4406.0	...
301875	  739.9	  612.5	 4408.0	...
301876	  740.0	  612.9	 4410.0	...
301877	  740.0	  613.1	 4414.0	...
301878	  740.0	  613.2	 4419.0	...
301879	  739.9	  613.2	 4419.0	...
301880	  739.8	  613.2	 4418.0	...
301881	  739.7	  613.3	 4418.0	...
301882	  739.7	  613.2	 4423.0	...
301883	  739.6	  612.9	 4427.0	...
301884	  739.4	  612.5	 4430.0	...
301885	  739.2	  612.2	 4430.0	...
301886	  739.0	  612.2	 4430.0	...
301887	  739.1	  612.4	 4433.0	...
301888	  739.2	  612.6	 4435.0	...
301889	  739.5	  612.5	 4438.0	...
301890	  739.7	  612.2	 4439.0	...
301891	  740.1	  612.0	 4441.0	...
301892	  740.3	  612.2	 4443.0	...
301893	  740.5	  612.4	 4444.0	...
301894	  740.5	  612.5	 4443.0	...
301895	  740.1	  612.6	 4441.0	...
301896	  739.7	  612.6	 4441.0	...
301897	  739.5	  612.6	 4441.0	...
301898	  739.6	  612.7	 4441.0	...
301899	  739.6	  612.6	 4441.0	...
301900	  739.5	  612.4	 4441.0	...
301901	  739.5	  612.1	 4447.0	...
301902	  739.6	  612.0	 4453.0	...
301903	  739.8	  612.0	 4458.0	...
301904	  739.9	  612.0	 4457.0	...
301905	  739.7	  611.8	 4456.0	...
301906	  739.4	  611.7	 4456.0	...
301907	  739.2	  611.5	 4458.0	...
301908	  739.1	  611.4	 4460.0	...
301909	  739.2	  611.5	 4462.0	...
301910	  739.5	  611.9	 4464.0	...
301911	  739.8	  612.3	 4465.0	...
301912	  740.1	  612.6	 4466.0	...
301913	  740.4	  613.0	 4467.0	...
301914	  740.6	  613.4	 4469.0	...
301915	  739.9	  613.8	 4470.0	...
301916	  739.1	  613.7	 4472.0	...
301917	  738.3	  613.7	 4472.0	...
301918	  738.3	  613.7	 4472.0	...
301919	  738.6	  613.7	 4472.0	...
301920	  738.8	  614.1	 4472.0	...
301921	  739.0	  614.5	 4472.0	...
301922	  739.1	  614.8	 4473.0	...
301923	  739.2	  614.7	 4475.0	...
301924	  739.7	  614.4	 4476.0	...
301925	  740.3	  614.3	 4476.0	...
301926	  740.6	  614.2	 4478.0	...
301927	  740.3	  614.3	 4479.0	...
301928	  740.0	  614.5	 4482.0	...
301929	  739.9	  614.4	 4484.0	...
301930	  739.8	  614.2	 4485.0	...
301931	  739.8	  613.8	 4485.0	...
301932	  739.9	  613.6	 4485.0	...
301933	  740.1	  613.9	 4485.0	...
301934	  740.2	  614.4	 4487.0	...
301935	  740.3	  614.6	 4488.0	...
301936	  740.3	  614.3	 4492.0	...
301937	  740.3	  614.0	 4493.0	...
301938	  740.2	  613.9	 4495.0	...
301939	  740.1	  613.8	 4495.0	...
301940	  740.0	  613.6	 4496.0	...
301941	  740.0	  613.5	 4497.0	...
301942	  740.0	  613.4	 4499.0	...
301943	  740.1	  613.3	 4499.0	...
301944	  740.3	  613.0	 4499.0	...
301945	  740.5	  612.7	 4498.0	...
301946	  740.0	  613.2	 4499.0	...
301947	  739.4	  614.0	 4501.0	...
301948	  738.8	  614.5	 4503.0	...
301949	  738.8	  614.3	 4503.0	...
301950	  738.8	  614.1	 4504.0	...
301951	  738.8	  614.0	 4507.0	...
301952	  738.8	  613.8	 4511.0	...
301953	  738.7	  613.3	 4514.0	...
301954	  738.7	  613.0	 4514.0	...
301955	  738.7	  612.8	 4514.0	...
301956	  738.7	  612.9	 4516.0	...
301957	  738.7	  613.3	 4518.0	...
301958	  738.7	  613.6	 4519.0	...
301959	  738.7	  614.0	 4519.0	...
301960	  738.6	  614.0	 4520.0	...
301961	  738.4	  614.0	 4522.0	...
301962	  738.2	  614.2	 4525.0	...
301963	  737.9	  614.3	 4526.0	...
301964	  737.8	  614.3	 4526.0	...
301965	  737.6	  614.0	 4527.0	...
301966	  737.6	  613.7	 4527.0	...
301967	  737.9	  613.4	 4527.0	...
301968	  738.3	  613.2	 4529.0	...
301969	  738.7	  613.0	 4531.0	...
301970	  738.7	  613.0	 4535.0	...
301971	  738.8	  613.1	 4536.0	...
301972	  738.6	  613.2	 4540.0	...
301973	  738.5	  613.3	 4542.0	...
301974	  738.8	  613.2	 4545.0	...
301975	  739.1	  613.2	 4545.0	...
301976	  739.5	  613.3	 4545.0	...
301977	  739.5	  613.4	 4546.0	...
301978	  739.2	  613.6	 4546.0	...
301979	  738.8	  613.6	 4547.0	...
301980	  738.4	  613.7	 4548.0	...
301981	  738.4	  613.7	 4549.0	...
301982	  738.3	  613.8	 4550.0	...
301983	  738.3	  613.6	 4552.0	...
301984	  738.2	  613.3	 4553.0	...
301985	  738.5	  613.4	 4555.0	...
301986	  738.8	  614.0	 4556.0	...
301987	  739.0	  614.3	 4557.0	...
301988	  739.0	  614.1	 4559.0	...
301989	  738.9	  613.7	 4560.0	...
301990	  738.9	  613.4	 4561.0	...
301991	  739.0	  612.9	 4560.0	...
301992	  739.2	  612.6	 4559.0	...
301993	  739.1	  613.1	 4559.0	...
301994	  738.7	  613.9	 4559.0	...
301995	  738.3	  614.2	 4561.0	...
301996	  737.9	  613.7	 4563.0	...
301997	  738.0	  613.0	 4566.0	...
301998	  738.1	  612.8	 4567.0	...
301999	  738.2	  612.8	 4569.0	...
302000	  738.2	  612.8	 4570.0	...
302001	  738.4	  613.0	 4571.0	...
302002	  738.5	  613.2	 4571.0	...
302003	  738.5	  613.4	 4572.0	...
302004	  738.6	  613.3	 4574.0	...
302005	  738.7	  613.3	 4575.0	...
302006	  738.6	  613.2	 4576.0	...
302007	  738.5	  613.2	 4576.0	...
302008	  738.3	  613.1	 4576.0	...
302009	  738.1	  613.1	 4580.0	...
302010	  737.9	  613.3	 4584.0	...
302011	  737.7	  613.7	 4588.0	...
302012	  737.5	  614.1	 4588.0	...
302013	  737.4	  614.0	 4589.0	...
302014	  737.3	  614.0	 4589.0	...
302015	  737.2	  614.1	 4587.0	...
302016	  737.1	  614.2	 4586.0	...
302017	  736.9	  614.3	 4586.0	...
302018	  736.8	  614.3	 4588.0	...
302019	  736.7	  614.5	 4590.0	...
302020	  736.7	  614.5	 4593.0	...
302021	  736.8	  614.4	 4597.0	...
302022	  736.8	  614.2	 4600.0	...
302023	  736.8	  614.4	 4601.0	...
302024	  736.9	  614.9	 4600.0	...
302025	  736.8	  615.4	 4599.0	...
302026	  736.7	  615.5	 4599.0	...
302027	  736.5	  615.6	 4599.0	...
302028	  736.4	  615.8	 4599.0	...
302029	  736.3	  615.1	 4598.0	...
302030	  736.2	  614.4	 4599.0	...
302031	  736.0	  613.8	 4600.0	...
302032	  735.8	  613.8	 4602.0	...
302033	  735.6	  614.3	 4603.0	...
302034	  735.6	  614.7	 4603.0	...
302035	  735.6	  615.2	 4604.0	...
302036	  735.6	  615.2	 4604.0	...
302037	  735.7	  615.6	 4604.0	...
302038	  735.8	  615.9	 4604.0	...
302039	  735.9	  616.2	 4604.0	...
302040	  735.9	  616.1	 4604.0	...
302041	  735.8	  616.0	 4607.0	...
302042	  735.7	  616.0	 4610.0	...
302043	  735.7	  616.1	 4612.0	...
302044	  736.2	  616.1	 4611.0	...
302045	  736.7	  615.5	 4609.0	...
302046	  737.1	  614.9	 4608.0	...
302047	  736.9	  614.4	 4606.0	...
302048	  736.7	  614.6	 4609.0	...
302049	  736.7	  614.5	 4612.0	...
302050	  736.9	  614.2	 4616.0	...
302051	  737.1	  613.6	 4617.0	...
302052	  737.3	  614.0	 4617.0	...
302053	  737.6	  614.5	 4616.0	...
302054	  737.7	  614.9	 4617.0	...
302055	  737.9	  614.8	 4618.0	...
302056	  737.9	  614.6	 4619.0	...
302057	  738.0	  614.6	 4619.0	...
302058	  738.0	  614.2	 4620.0	...
302059	  737.4	  613.9	 4621.0	...
302060	  736.8	  613.7	 4621.0	...
302061	  736.6	  614.0	 4620.0	...
302062	  736.8	  613.4	 4620.0	...
302063	  737.6	  612.6	 4621.0	...
302064	  738.0	  612.1	 4622.0	...
302065	  737.9	  612.3	 4623.0	...
302066	  737.3	  612.7	 4624.0	...
302067	  736.5	  612.9	 4624.0	...
302068	  736.4	  612.9	 4627.0	...
302069	  736.2	  613.0	 4630.0	...
302070	  736.0	  613.0	 4633.0	...
302071	  735.8	  613.0	 4635.0	...
302072	  735.8	  613.0	 4636.0	...
302073	  735.8	  613.0	 4639.0	...
302074	  735.8	  612.5	 4640.0	...
302075	  735.8	  612.1	 4642.0	...
302076	  735.8	  611.5	 4643.0	...
302077	  735.7	  611.4	 4644.0	...
302078	  735.6	  610.8	 4646.0	...
302079	  735.5	  610.4	 4649.0	...
302080	  735.4	  610.0	 4650.0	...
302081	  735.4	  610.0	 4648.0	...
302082	  735.5	  610.1	 4646.0	...
302083	  735.5	  610.2	 4645.0	...
302084	  735.5	  609.8	 4647.0	...
302085	  735.5	  609.3	 4651.0	...
302086	  735.3	  609.2	 4651.0	...
302087	  735.1	  609.5	 4648.0	...
302088	  734.9	  609.9	 4645.0	...
302089	  735.0	  609.9	 4646.0	...
302090	  735.2	  610.1	 4647.0	...
302091	  735.5	  610.2	 4647.0	...
302092	  735.8	  610.2	 4650.0	...
302093	  735.9	  610.0	 4653.0	...
302094	  735.7	  609.8	 4658.0	...
302095	  735.5	  609.1	 4661.0	...
302096	  735.4	  608.3	 4664.0	...
302097	  735.9	  607.6	 4664.0	...
302098	  736.5	  607.8	 4663.0	...
302099	  736.6	  608.5	 4662.0	...
302100	  736.2	  609.0	 4662.0	...
302101	  735.7	  609.4	 4662.0	...
302102	  735.5	  609.5	 4662.0	...
302103	  735.5	  609.2	 4662.0	...
302104	  735.6	  609.0	 4663.0	...
302105	  735.8	  608.8	 4665.0	...
302106	  735.9	  608.9	 4666.0	...
302107	  735.9	  609.1	 4666.0	...
302108	  735.7	  609.2	 4664.0	...
302109	  735.6	  609.2	 4662.0	...
302110	  735.2	  609.6	 4663.0	...
302111	  734.9	  610.2	 4665.0	...
302112	  734.9	  610.6	 4669.0	...
302113	  735.2	  610.6	 4670.0	...
302114	  735.5	  610.5	 4671.0	...
302115	  735.4	  610.5	 4673.0	...
302116	  735.2	  610.5	 4676.0	...
302117	  735.0	  610.2	 4679.0	...
302118	  734.6	  609.9	 4681.0	...
302119	  734.2	  609.6	 4684.0	...
302120	  733.9	  609.8	 4687.0	...
302121	  734.1	  610.0	 4685.0	...
302122	  734.2	  610.2	 4683.0	...
302123	  734.3	  610.3	 4682.0	...
302124	  734.3	  610.1	 4684.0	...
302125	  733.8	  610.1	 4686.0	...
302126	  733.4	  610.4	 4686.0	...
302127	  733.4	  610.9	 4686.0	...
302128	  733.9	  611.2	 4686.0	...
302129	  733.7	  611.1	 4686.0	...
302130	  733.2	  610.9	 4685.0	...
302131	  732.7	  611.4	 4684.0	...
302132	  732.7	  612.0	 4684.0	...
302133	  732.7	  612.6	 4683.0	...
302134	  732.7	  612.6	 4685.0	...
302135	  732.8	  612.1	 4687.0	...
302136	  733.0	  611.3	 4690.0	...
302137	  733.1	  610.4	 4690.0	...
302138	  733.1	  610.4	 4691.0	...
302139	  733.2	  610.7	 4691.0	...
302140	  733.2	  611.0	 4692.0	...
302141	  733.2	  610.7	 4692.0	...
302142	  733.2	  610.4	 4692.0	...
302143	  733.1	  610.2	 4692.0	...
302144	  732.9	  610.3	 4692.0	...
302145	  732.7	  610.5	 4693.0	...
302146	  732.7	  610.7	 4697.0	...
302147	  732.7	  610.6	 4701.0	...
302148	  732.8	  610.5	 4704.0	...
302149	  732.8	  610.3	 4704.0	...
302150	  732.9	  610.2	 4705.0	...
302151	  732.9	  610.0	 4706.0	...
302152	  733.0	  609.9	 4707.0	...
302153	  733.0	  609.7	 4707.0	...
302154	  733.1	  609.4	 4705.0	...
302155	  733.1	  608.8	 4705.0	...
302156	  732.9	  608.5	 4706.0	...
302157	  732.6	  608.3	 4707.0	...
302158	  732.5	  608.2	 4707.0	...
302159	  732.7	  608.2	 4707.0	...
302160	  732.9	  608.2	 4709.0	...
302161	  732.8	  608.3	 4711.0	...
302162	  732.6	  608.4	 4715.0	...
302163	  732.4	  608.5	 4717.0	...
302164	  731.9	  608.7	 4718.0	...
302165	  731.5	  608.9	 4718.0	...
302166	  731.1	  609.0	 4719.0	...
302167	  731.2	  609.0	 4720.0	...
302168	  731.8	  608.7	 4721.0	...
MSG	302169 0000 _ Number Off
302169	  732.4	  608.4	 4722.0	...
302170	  732.8	  608.0	 4720.0	...
302171	  732.8	  607.9	 4718.0	...
302172	  732.6	  607.8	 4718.0	...
302173	  732.3	  607.7	 4720.0	...
302174	  732.0	  607.6	 4723.0	...
302175	  731.6	  607.6	 4724.0	...
302176	  731.3	  608.1	 4726.0	...
302177	  731.1	  608.8	 4726.0	...
302178	  731.2	  609.4	 4725.0	...
302179	  731.4	  609.4	 4725.0	...
302180	  731.7	  609.2	 4727.0	...
302181	  732.0	  608.8	 4729.0	...
302182	  732.0	  608.5	 4729.0	...
302183	  732.1	  608.2	 4730.0	...
302184	  732.2	  607.8	 4731.0	...
302185	  731.9	  607.6	 4732.0	...
302186	  731.5	  607.4	 4732.0	...
302187	  731.1	  607.6	 4732.0	...
302188	  731.0	  607.7	 4732.0	...
302189	  731.0	  607.8	 4732.0	...
302190	  731.0	  608.0	 4732.0	...
302191	  730.9	  608.1	 4735.0	...
302192	  730.8	  608.0	 4738.0	...
302193	  730.8	  607.9	 4742.0	...
302194	  730.9	  607.8	 4742.0	...
302195	  730.6	  607.7	 4741.0	...
302196	  730.3	  607.7	 4742.0	...
302197	  730.2	  607.7	 4743.0	...
302198	  730.4	  607.4	 4745.0	...
302199	  730.5	  607.1	 4747.0	...
302200	  730.4	  606.7	 4748.0	...
302201	  730.3	  606.5	 4747.0	...
302202	  730.5	  606.2	 4747.0	...
302203	  730.7	  606.0	 4746.0	...
302204	  730.6	  606.0	 4747.0	...
302205	  730.3	  606.2	 4747.0	...
302206	  729.9	  606.4	 4747.0	...
302207	  729.7	  606.9	 4748.0	...
302208	  729.5	  607.4	 4750.0	...
302209	  729.3	  607.8	 4752.0	...
302210	  729.3	  607.3	 4754.0	...
302211	  729.2	  606.8	 4754.0	...
302212	  729.3	  606.9	 4755.0	...
302213	  729.5	  607.3	 4758.0	...
302214	  729.7	  607.5	 4760.0	...
302215	  730.0	  607.1	 4761.0	...
302216	  730.2	  606.7	 4760.0	...
302217	  730.3	  606.5	 4760.0	...
302218	  730.3	  606.6	 4762.0	...
302219	  730.2	  606.6	 4765.0	...
302220	  730.0	  606.8	 4767.0	...
302221	  729.5	  607.1	 4767.0	...
302222	  729.1	  607.4	 4767.0	...
302223	  728.8	  607.5	 4766.0	...
302224	  728.8	  607.7	 4766.0	...
302225	  729.0	  607.8	 4767.0	...
302226	  729.2	  607.9	 4768.0	...
302227	  729.7	  607.7	 4767.0	...
302228	  730.1	  607.5	 4767.0	...
302229	  730.4	  607.1	 4767.0	...
302230	  730.5	  606.7	 4769.0	...
302231	  730.6	  606.9	 4771.0	...
302232	  730.6	  607.6	 4775.0	...
302233	  730.4	  607.7	 4777.0	...
302234	  729.8	  607.0	 4778.0	...
302235	  729.2	  606.2	 4780.0	...
302236	  729.4	  605.7	 4783.0	...
302237	  730.1	  606.0	 4784.0	...
302238	  730.3	  606.3	 4783.0	...
302239	  729.9	  606.7	 4782.0	...
302240	  729.9	  606.7	 4781.0	...
302241	  730.3	  606.7	 4780.0	...
302242	  730.8	  606.5	 4783.0	...
302243	  731.0	  606.3	 4786.0	...
302244	  730.9	  606.3	 4789.0	...
302245	  730.6	  606.4	 4788.0	...
302246	  730.4	  606.6	 4788.0	...
302247	  730.6	  606.6	 4788.0	...
302248	  731.0	  606.6	 4788.0	...
302249	  731.3	  606.6	 4787.0	...
302250	  731.3	  606.7	 4786.0	...
302251	  731.1	  606.7	 4786.0	...
302252	  730.9	  606.8	 4785.0	...
302253	  731.0	  606.6	 4784.0	...
302254	  731.1	  606.4	 4784.0	...
302255	  731.1	  606.2	 4784.0	...
302256	  731.0	  606.5	 4785.0	...
302257	  731.0	  606.9	 4785.0	...
302258	  730.8	  607.0	 4785.0	...
302259	  730.5	  606.6	 4784.0	...
302260	  730.5	  606.2	 4784.0	...
302261	  730.8	  606.3	 4783.0	...
302262	  730.9	  606.5	 4784.0	...
302263	  730.6	  606.6	 4785.0	...
302264	  730.2	  606.5	 4782.0	...
302265	  730.3	  606.3	 4778.0	...
302266	  730.6	  606.2	 4775.0	...
302267	  731.0	  606.3	 4777.0	...
302268	  731.1	  606.6	 4779.0	...
302269	  731.4	  606.8	 4780.0	...
302270	  731.6	  606.8	 4781.0	...
302271	  731.9	  606.8	 4782.0	...
302272	  731.8	  606.9	 4784.0	...
302273	  731.7	  607.0	 4786.0	...
302274	  731.5	  607.2	 4788.0	...
302275	  731.6	  607.4	 4790.0	...
302276	  731.8	  606.7	 4791.0	...
302277	  731.7	  605.9	 4792.0	...
302278	  731.4	  605.6	 4792.0	...
302279	  731.2	  606.3	 4793.0	...
302280	  731.3	  607.0	 4793.0	...
302281	  731.5	  607.2	 4791.0	...
302282	  731.7	  607.2	 4789.0	...
302283	  731.4	  607.0	 4788.0	...
302284	  730.9	  606.9	 4787.0	...
302285	  730.7	  606.8	 4788.0	...
302286	  731.0	  606.6	 4789.0	...
302287	  731.0	  606.5	 4791.0	...
302288	  730.8	  606.4	 4793.0	...
302289	  730.6	  606.4	 4793.0	...
302290	  730.7	  606.3	 4793.0	...
302291	  730.8	  606.3	 4795.0	...
302292	  731.0	  606.4	 4796.0	...
302293	  731.0	  606.6	 4796.0	...
302294	  731.0	  606.9	 4798.0	...
302295	  731.0	  607.0	 4802.0	...
302296	  731.0	  606.9	 4805.0	...
302297	  731.0	  606.7	 4805.0	...
302298	  731.1	  606.6	 4805.0	...
302299	  731.2	  606.7	 4804.0	...
302300	  731.3	  606.9	 4801.0	...
302301	  731.2	  607.1	 4798.0	...
302302	  731.1	  607.2	 4797.0	...
302303	  730.9	  607.3	 4795.0	...
302304	  730.9	  607.3	 4794.0	...
302305	  730.9	  607.3	 4793.0	...
302306	  730.9	  607.7	 4793.0	...
302307	  731.1	  608.1	 4795.0	...
302308	  731.1	  607.3	 4797.0	...
302309	  731.1	  606.2	 4799.0	...
302310	  731.0	  605.3	 4798.0	...
302311	  731.0	  605.5	 4797.0	...
302312	  731.0	  605.8	 4796.0	...
302313	  731.2	  605.8	 4797.0	...
302314	  731.2	  605.9	 4797.0	...
302315	  731.1	  605.9	 4798.0	...
302316	  731.0	  605.8	 4798.0	...
302317	  731.0	  605.7	 4798.0	...
302318	  730.9	  605.6	 4798.0	...
302319	  730.8	  605.7	 4798.0	...
302320	  730.7	  605.8	 4796.0	...
302321	  730.7	  605.8	 4793.0	...
302322	  730.8	  605.6	 4791.0	...
302323	  730.8	  605.5	 4793.0	...
302324	  730.9	  605.5	 4795.0	...
302325	  730.9	  605.6	 4794.0	...
302326	  730.8	  605.8	 4792.0	...
302327	  730.8	  605.9	 4789.0	...
302328	  731.1	  606.0	 4788.0	...
302329	  731.4	  606.1	 4788.0	...
302330	  731.6	  606.1	 4787.0	...
302331	  731.6	  606.0	 4786.0	...
302332	  731.1	  605.7	 4785.0	...
302333	  730.6	  605.5	 4784.0	...
302334	  730.1	  605.7	 4785.0	...
302335	  730.0	  606.1	 4785.0	...
302336	  730.2	  606.6	 4784.0	...
302337	  730.4	  606.7	 4782.0	...
302338	  730.6	  606.5	 4781.0	...
302339	  730.6	  606.3	 4781.0	...
302340	  730.7	  606.2	 4781.0	...
302341	  730.8	  606.4	 4779.0	...
302342	  730.7	  606.5	 4778.0	...
302343	  730.5	  606.4	 4776.0	...
302344	  730.3	  606.9	 4775.0	...
302345	  730.2	  607.5	 4773.0	...
302346	  730.1	  607.7	 4771.0	...
302347	  730.0	  607.3	 4769.0	...
302348	  729.9	  606.8	 4767.0	...
302349	  730.0	  606.7	 4766.0	...
302350	  730.1	  606.8	 4766.0	...
302351	  730.2	  607.1	 4766.0	...
302352	  730.2	  607.5	 4766.0	...
302353	  730.2	  607.7	 4765.0	...
302354	  730.2	  607.8	 4764.0	...
302355	  730.3	  607.9	 4764.0	...
302356	  730.4	  607.8	 4765.0	...
302357	  730.4	  607.5	 4766.0	...
302358	  730.4	  607.4	 4766.0	...
302359	  730.3	  607.2	 4765.0	...
302360	  730.3	  607.3	 4762.0	...
302361	  730.4	  607.1	 4760.0	...
302362	  730.4	  607.1	 4758.0	...
302363	  730.6	  606.6	 4758.0	...
302364	  730.8	  606.2	 4759.0	...
302365	  730.9	  605.8	 4760.0	...
302366	  730.8	  605.8	 4759.0	...
302367	  730.8	  605.9	 4757.0	...
302368	  730.6	  606.0	 4755.0	...
302369	  730.5	  606.1	 4753.0	...
302370	  730.5	  606.2	 4751.0	...
302371	  730.7	  606.2	 4750.0	...
302372	  730.9	  606.1	 4750.0	...
302373	  731.2	  606.4	 4750.0	...
302374	  731.6	  606.6	 4749.0	...
302375	  731.9	  606.9	 4748.0	...
302376	  732.1	  607.0	 4745.0	...
302377	  731.8	  607.2	 4743.0	...
302378	  731.3	  607.4	 4742.0	...
302379	  731.0	  607.5	 4739.0	...
302380	  730.7	  607.1	 4736.0	...
302381	  730.4	  606.6	 4733.0	...
302382	  730.1	  606.2	 4732.0	...
302383	  730.0	  606.2	 4732.0	...
302384	  729.7	  606.2	 4730.0	...
302385	  729.6	  606.2	 4729.0	...
302386	  729.8	  605.7	 4728.0	...
302387	  730.2	  605.2	 4726.0	...
302388	  730.7	  605.2	 4723.0	...
302389	  730.9	  605.7	 4718.0	...
302390	  731.1	  606.4	 4714.0	...
302391	  731.1	  606.6	 4713.0	...
302392	  731.1	  606.9	 4714.0	...
302393	  731.3	  606.9	 4712.0	...
302394	  731.6	  607.0	 4709.0	...
302395	  731.6	  607.1	 4706.0	...
302396	  731.4	  607.3	 4705.0	...
302397	  731.2	  607.4	 4704.0	...
302398	  731.2	  607.3	 4703.0	...
302399	  731.1	  607.2	 4702.0	...
302400	  731.0	  607.4	 4701.0	...
302401	  731.0	  607.6	 4701.0	...
302402	  731.1	  607.9	 4701.0	...
302403	  730.9	  608.0	 4700.0	...
302404	  730.7	  608.2	 4697.0	...
302405	  730.5	  608.6	 4693.0	...
302406	  730.7	  608.9	 4685.0	...
302407	  730.8	  609.2	 4682.0	...
302408	  730.9	  609.1	 4677.0	...
302409	  730.8	  609.1	 4676.0	...
302410	  730.8	  609.1	 4675.0	...
302411	  730.6	  609.3	 4673.0	...
302412	  730.4	  609.5	 4669.0	...
302413	  730.3	  609.7	 4666.0	...
302414	  730.5	  609.7	 4662.0	...
302415	  730.5	  609.7	 4662.0	...
302416	  730.8	  609.8	 4661.0	...
302417	  731.2	  609.9	 4660.0	...
302418	  731.5	  610.0	 4659.0	...
302419	  731.4	  610.1	 4658.0	...
302420	  731.4	  610.1	 4657.0	...
302421	  731.5	  610.1	 4651.0	...
302422	  731.5	  610.1	 4645.0	...
302423	  731.5	  610.1	 4639.0	...
302424	  731.5	  610.1	 4638.0	...
302425	  731.5	  610.2	 4637.0	...
302426	  731.6	  610.6	 4635.0	...
302427	  731.5	  611.3	 4634.0	...
302428	  731.4	  612.0	 4634.0	...
302429	  731.2	  612.2	 4632.0	...
302430	  731.1	  612.2	 4628.0	...
302431	  731.1	  612.2	 4622.0	...
302432	  731.4	  612.1	 4619.0	...
302433	  731.7	  611.9	 4618.0	...
302434	  732.0	  611.6	 4615.0	...
302435	  732.2	  611.4	 4612.0	...
302436	  732.4	  611.3	 4606.0	...
302437	  732.7	  611.2	 4603.0	...
302438	  732.8	  611.3	 4599.0	...
302439	  732.9	  611.4	 4598.0	...
302440	  732.9	  611.5	 4596.0	...
302441	  732.9	  611.2	 4593.0	...
302442	  733.0	  611.0	 4592.0	...
302443	  733.1	  610.9	 4591.0	...
302444	  733.2	  611.2	 4587.0	...
302445	  733.3	  611.4	 4584.0	...
302446	  733.5	  611.4	 4580.0	...
302447	  734.0	  611.4	 4578.0	...
302448	  734.3	  611.4	 4573.0	...
302449	  734.6	  611.6	 4571.0	...
302450	  734.6	  611.8	 4569.0	...
302451	  734.6	  611.8	 4568.0	...
302452	  734.7	  611.7	 4567.0	...
302453	  734.7	  611.6	 4562.0	...
302454	  734.6	  611.6	 4557.0	...
302455	  734.7	  611.7	 4552.0	...
302456	  734.9	  611.8	 4552.0	...
302457	  735.2	  611.8	 4553.0	...
302458	  735.2	  611.8	 4550.0	...
302459	  735.2	  611.8	 4547.0	...
302460	  735.1	  611.7	 4544.0	...
302461	  735.1	  611.6	 4544.0	...
302462	  735.1	  611.5	 4542.0	...
302463	  735.7	  611.2	 4539.0	...
302464	  736.3	  610.8	 4536.0	...
302465	  736.7	  610.5	 4535.0	...
302466	  736.5	  610.4	 4534.0	...
302467	  736.1	  610.5	 4533.0	...
302468	  735.9	  610.7	 4529.0	...
302469	  736.2	  611.0	 4523.0	...
302470	  736.6	  611.3	 4517.0	...
302471	  737.0	  611.6	 4515.0	...
302472	  737.0	  611.5	 4512.0	...
302473	  736.9	  611.5	 4510.0	...
302474	  736.8	  611.5	 4507.0	...
302475	  736.9	  611.5	 4506.0	...
302476	  737.0	  611.5	 4505.0	...
302477	  737.0	  611.4	 4500.0	...
302478	  737.0	  611.7	 4495.0	...
302479	  736.9	  612.0	 4491.0	...
302480	  736.9	  612.3	 4490.0	...
302481	  736.8	  612.4	 4489.0	...
302482	  736.8	  612.4	 4485.0	...
302483	  736.9	  612.4	 4480.0	...
302484	  737.1	  612.3	 4476.0	...
302485	  737.4	  612.3	 4474.0	...
302486	  737.6	  611.9	 4474.0	...
302487	  737.4	  611.5	 4475.0	...
302488	  737.3	  611.3	 4475.0	...
302489	  737.3	  611.6	 4469.0	...
302490	  737.4	  611.8	 4463.0	...
302491	  737.6	  611.8	 4456.0	...
302492	  738.0	  611.8	 4455.0	...
302493	  738.3	  611.7	 4453.0	...
302494	  738.6	  611.5	 4452.0	...
302495	  738.3	  611.3	 4452.0	...
302496	  738.2	  611.1	 4453.0	...
302497	  738.0	  611.0	 4454.0	...
302498	  738.1	  610.7	 4453.0	...
302499	  738.3	  610.4	 4450.0	...
302500	  738.4	  610.3	 4446.0	...
302501	  738.5	  610.5	 4440.0	...
302502	  738.5	  610.7	 4439.0	...
302503	  738.3	  611.2	 4438.0	...
302504	  738.1	  611.6	 4438.0	...
302505	  738.5	  612.0	 4436.0	...
302506	  739.1	  612.0	 4431.0	...
302507	  739.2	  611.7	 4427.0	...
302508	  738.7	  611.3	 4425.0	...
302509	  738.2	  610.8	 4425.0	...
302510	  738.0	  610.6	 4426.0	...
302511	  737.8	  610.6	 4423.0	...
302512	  737.6	  610.6	 4421.0	...
302513	  737.7	  610.7	 4418.0	...
302514	  737.8	  610.8	 4417.0	...
302515	  737.8	  610.9	 4416.0	...
302516	  737.8	  611.0	 4414.0	...
302517	  738.5	  610.7	 4411.0	...
302518	  739.1	  610.4	 4409.0	...
302519	  739.7	  610.5	 4406.0	...
302520	  739.6	  610.9	 4406.0	...
302521	  739.3	  611.3	 4404.0	...
302522	  739.1	  611.2	 4401.0	...
302523	  738.7	  610.7	 4397.0	...
302524	  738.4	  610.1	 4395.0	...
302525	  738.2	  609.7	 4395.0	...
302526	  738.2	  609.5	 4395.0	...
302527	  738.1	  609.3	 4394.0	...
302528	  738.0	  609.0	 4393.0	...
302529	  738.0	  608.9	 4390.0	...
302530	  738.0	  609.0	 4387.0	...
302531	  738.3	  609.3	 4384.0	...
302532	  738.7	  609.5	 4382.0	...
302533	  738.9	  609.6	 4382.0	...
302534	  738.9	  609.6	 4379.0	...
302535	  738.8	  609.5	 4376.0	...
302536	  738.8	  609.3	 4372.0	...
302537	  738.9	  609.5	 4371.0	...
302538	  739.0	  609.8	 4370.0	...
302539	  739.1	  610.0	 4370.0	...
302540	  739.3	  609.7	 4369.0	...
302541	  739.6	  610.1	 4368.0	...
302542	  739.9	  610.5	 4367.0	...
302543	  740.0	  610.3	 4367.0	...
302544	  739.9	  609.5	 4367.0	...
302545	  739.9	  608.8	 4365.0	...
302546	  739.9	  608.8	 4364.0	...
302547	  739.9	  608.8	 4362.0	...
302548	  739.8	  608.9	 4359.0	...
302549	  740.0	  609.3	 4357.0	...
302550	  740.1	  609.7	 4354.0	...
302551	  740.1	  610.3	 4352.0	...
302552	  739.9	  610.5	 4350.0	...
302553	  740.0	  610.6	 4347.0	...
302554	  740.2	  610.8	 4344.0	...
302555	  740.3	  610.9	 4342.0	...
302556	  740.3	  611.0	 4341.0	...
302557	  740.2	  610.7	 4342.0	...
302558	  740.1	  610.5	 4341.0	...
302559	  739.9	  610.5	 4340.0	...
302560	  740.2	  610.4	 4338.0	...
302561	  740.6	  609.8	 4337.0	...
302562	  741.0	  609.2	 4335.0	...
302563	  741.0	  608.7	 4336.0	...
302564	  741.1	  608.6	 4336.0	...
302565	  741.1	  609.1	 4334.0	...
302566	  741.1	  609.5	 4329.0	...
302567	  741.1	  610.2	 4325.0	...
302568	  741.1	  610.5	 4322.0	...
302569	  741.2	  610.6	 4322.0	...
302570	  741.2	  610.3	 4321.0	...
302571	  741.2	  610.0	 4321.0	...
302572	  741.3	  609.7	 4320.0	...
302573	  741.4	  609.4	 4319.0	...
302574	  741.5	  609.3	 4317.0	...
302575	  741.6	  609.6	 4315.0	...
302576	  741.6	  609.9	 4311.0	...
302577	  741.4	  610.3	 4307.0	...
302578	  741.2	  610.3	 4303.0	...
302579	  741.2	  610.2	 4302.0	...
302580	  741.5	  609.7	 4302.0	...
302581	  741.9	  609.3	 4303.0	...
302582	  742.0	  608.9	 4302.0	...
302583	  741.8	  608.9	 4300.0	...
302584	  741.8	  608.8	 4299.0	...
302585	  741.7	  608.7	 4300.0	...
302586	  741.5	  608.7	 4301.0	...
302587	  741.3	  608.7	 4302.0	...
302588	  741.0	  608.8	 4303.0	...
302589	  741.0	  608.9	 4300.0	...
302590	  740.9	  609.0	 4297.0	...
302591	  740.9	  609.2	 4294.0	...
302592	  740.9	  609.4	 4293.0	...
302593	  741.1	  609.6	 4292.0	...
302594	  741.3	  609.9	 4289.0	...
302595	  741.2	  610.0	 4287.0	...
302596	  741.1	  610.0	 4287.0	...
302597	  741.0	  609.9	 4289.0	...
302598	  741.1	  609.6	 4291.0	...
302599	  741.2	  609.2	 4291.0	...
302600	  741.2	  608.9	 4291.0	...
302601	  741.2	  608.5	 4289.0	...
302602	  741.2	  608.7	 4286.0	...
302603	  741.2	  609.0	 4283.0	...
302604	  741.2	  609.4	 4279.0	...
302605	  741.3	  609.5	 4275.0	...
302606	  741.3	  609.6	 4273.0	...
302607	  741.3	  609.7	 4274.0	...
302608	  741.4	  609.2	 4276.0	...
302609	  741.4	  608.7	 4277.0	...
302610	  741.3	  608.3	 4275.0	...
302611	  741.1	  608.5	 4274.0	...
302612	  741.0	  608.8	 4273.0	...
302613	  741.1	  609.0	 4273.0	...
302614	  741.3	  609.2	 4272.0	...
302615	  741.5	  609.4	 4271.0	...
302616	  741.4	  609.6	 4269.0	...
302617	  741.1	  609.8	 4267.0	...
302618	  741.1	  609.9	 4266.0	...
302619	  741.6	  609.6	 4265.0	...
302620	  742.0	  609.2	 4265.0	...
302621	  741.9	  608.7	 4265.0	...
302622	  741.4	  608.5	 4265.0	...
302623	  740.9	  608.2	 4264.0	...
302624	  740.8	  608.1	 4262.0	...
302625	  740.9	  608.1	 4259.0	...
302626	  740.9	  608.1	 4258.0	...
302627	  741.1	  608.2	 4256.0	...
302628	  741.3	  608.2	 4254.0	...
302629	  741.5	  608.9	 4251.0	...
302630	  741.5	  609.7	 4248.0	...
302631	  741.5	  610.0	 4247.0	...
302632	  741.5	  609.5	 4246.0	...
302633	  741.6	  609.1	 4246.0	...
302634	  741.7	  609.1	 4245.0	...
302635	  741.7	  609.2	 4244.0	...
302636	  741.7	  609.2	 4243.0	...
302637	  741.5	  609.0	 4243.0	...
302638	  741.5	  608.7	 4244.0	...
302639	  741.5	  609.1	 4245.0	...
302640	  741.6	  609.7	 4245.0	...
302641	  741.8	  610.6	 4245.0	...
302642	  741.9	  610.7	 4243.0	...
302643	  741.8	  610.9	 4241.0	...
302644	  741.8	  611.0	 4238.0	...
302645	  741.9	  610.8	 4236.0	...
302646	  741.9	  610.5	 4235.0	...
302647	  741.9	  610.1	 4235.0	...
302648	  742.0	  610.0	 4235.0	...
302649	  741.8	  610.0	 4234.0	...
302650	  741.6	  610.0	 4234.0	...
302651	  741.5	  610.1	 4233.0	...
302652	  741.5	  610.2	 4231.0	...
302653	  741.5	  610.4	 4230.0	...
302654	  741.3	  610.5	 4228.0	...
302655	  741.2	  610.4	 4226.0	...
302656	  741.2	  610.4	 4225.0	...
302657	  741.2	  610.8	 4225.0	...
302658	  741.3	  611.2	 4225.0	...
302659	  741.6	  611.2	 4226.0	...
302660	  741.9	  610.5	 4226.0	...
302661	  742.3	  609.8	 4224.0	...
302662	  742.4	  609.5	 4222.0	...
302663	  742.4	  609.4	 4221.0	...
302664	  741.9	  609.3	 4221.0	...
302665	  741.3	  609.8	 4220.0	...
302666	  740.9	  610.3	 4219.0	...
302667	  740.9	  610.9	 4219.0	...
302668	  741.1	  611.0	 4221.0	...
302669	  741.2	  611.0	 4220.0	...
302670	  741.0	  610.9	 4217.0	...
302671	  740.9	  610.6	 4215.0	...
302672	  740.8	  610.5	 4214.0	...
302673	  741.0	  610.4	 4214.0	...
302674	  741.2	  610.0	 4214.0	...
302675	  741.2	  609.7	 4214.0	...
302676	  741.1	  609.3	 4214.0	...
302677	  741.0	  609.3	 4213.0	...
302678	  740.7	  609.4	 4212.0	...
302679	  740.2	  609.4	 4212.0	...
302680	  739.9	  609.3	 4212.0	...
302681	  740.0	  609.1	 4214.0	...
302682	  740.1	  609.0	 4213.0	...
302683	  740.0	  609.1	 4212.0	...
302684	  740.1	  609.3	 4210.0	...
302685	  740.3	  609.6	 4209.0	...
302686	  740.6	  610.0	 4207.0	...
302687	  740.6	  610.3	 4204.0	...
302688	  740.6	  610.3	 4201.0	...
302689	  740.5	  609.6	 4201.0	...
302690	  740.5	  608.9	 4201.0	...
302691	  740.5	  608.4	 4201.0	...
302692	  740.8	  608.6	 4200.0	...
302693	  740.9	  608.9	 4200.0	...
302694	  740.9	  608.9	 4201.0	...
302695	  740.9	  608.9	 4202.0	...
302696	  740.9	  608.9	 4200.0	...
302697	  740.8	  608.9	 4198.0	...
302698	  740.7	  608.9	 4195.0	...
302699	  740.6	  609.7	 4195.0	...
302700	  740.5	  610.4	 4195.0	...
302701	  740.5	  611.1	 4195.0	...
302702	  740.6	  611.1	 4196.0	...
302703	  740.8	  610.9	 4196.0	...
302704	  741.1	  611.2	 4194.0	...
302705	  741.3	  611.5	 4193.0	...
302706	  741.4	  612.0	 4192.0	...
302707	  741.3	  612.2	 4192.0	...
302708	  741.2	  612.4	 4190.0	...
302709	  741.1	  612.5	 4188.0	...
302710	  741.0	  612.3	 4187.0	...
302711	  741.0	  611.9	 4187.0	...
302712	  741.2	  611.5	 4186.0	...
302713	  741.5	  611.3	 4186.0	...
302714	  741.8	  611.2	 4183.0	...
302715	  742.2	  611.2	 4179.0	...
302716	  742.5	  611.2	 4175.0	...
302717	  742.9	  611.8	 4174.0	...
302718	  743.0	  612.5	 4175.0	...
302719	  743.0	  612.8	 4175.0	...
302720	  742.9	  612.6	 4175.0	...
302721	  742.8	  612.7	 4175.0	...
302722	  742.8	  613.2	 4175.0	...
302723	  742.9	  613.6	 4174.0	...
302724	  742.7	  613.5	 4172.0	...
302725	  742.5	  613.8	 4170.0	...
302726	  742.2	  614.0	 4169.0	...
302727	  742.1	  614.2	 4170.0	...
302728	  742.4	  614.3	 4171.0	...
302729	  742.7	  614.3	 4172.0	...
302730	  743.1	  614.4	 4170.0	...
302731	  743.1	  613.7	 4168.0	...
302732	  743.1	  613.0	 4165.0	...
302733	  743.1	  612.5	 4166.0	...
302734	  743.1	  612.9	 4167.0	...
302735	  743.2	  613.3	 4168.0	...
302736	  743.3	  613.4	 4166.0	...
302737	  743.5	  613.3	 4164.0	...
302738	  743.6	  613.5	 4161.0	...
302739	  743.7	  613.7	 4161.0	...
302740	  744.0	  613.6	 4161.0	...
302741	  744.1	  612.9	 4162.0	...
302742	  744.2	  612.3	 4163.0	...
302743	  744.0	  612.3	 4165.0	...
302744	  743.9	  612.6	 4166.0	...
302745	  743.9	  612.9	 4165.0	...
302746	  743.9	  613.0	 4164.0	...
302747	  743.9	  613.1	 4164.0	...
302748	  743.7	  613.2	 4164.0	...
302749	  743.3	  613.2	 4164.0	...
302750	  743.1	  613.3	 4161.0	...
302751	  743.0	  613.3	 4158.0	...
302752	  743.1	  613.0	 4157.0	...
302753	  743.1	  612.5	 4161.0	...
302754	  743.2	  612.1	 4165.0	...
302755	  743.2	  611.9	 4165.0	...
302756	  743.4	  611.8	 4164.0	...
302757	  743.4	  611.7	 4162.0	...
302758	  743.6	  611.7	 4162.0	...
302759	  743.7	  611.9	 4161.0	...
302760	  743.8	  612.2	 4159.0	...
302761	  743.7	  612.3	 4158.0	...
302762	  743.5	  612.4	 4158.0	...
302763	  743.4	  612.4	 4158.0	...
302764	  743.1	  612.4	 4159.0	...
302765	  742.8	  612.4	 4157.0	...
302766	  742.4	  612.3	 4155.0	...
302767	  742.0	  612.2	 4153.0	...
302768	  742.0	  612.0	 4151.0	...
302769	  742.2	  611.9	 4148.0	...
302770	  742.4	  611.7	 4146.0	...
302771	  742.4	  611.5	 4145.0	...
302772	  742.4	  611.4	 4145.0	...
302773	  742.5	  612.0	 4144.0	...
302774	  742.6	  612.5	 4144.0	...
302775	  742.5	  613.0	 4140.0	...
302776	  742.3	  613.0	 4136.0	...
302777	  742.0	  612.9	 4133.0	...
302778	  741.7	  612.7	 4136.0	...
302779	  741.6	  612.5	 4138.0	...
302780	  741.5	  612.5	 4138.0	...
302781	  741.5	  612.5	 4138.0	...
302782	  741.6	  612.5	 4137.0	...
302783	  741.7	  612.5	 4137.0	...
302784	  741.5	  612.6	 4137.0	...
302785	  741.4	  612.9	 4134.0	...
302786	  741.3	  613.2	 4131.0	...
302787	  741.5	  613.3	 4129.0	...
302788	  741.5	  613.3	 4129.0	...
302789	  741.8	  613.3	 4131.0	...
302790	  742.0	  613.2	 4133.0	...
302791	  742.0	  613.5	 4134.0	...
302792	  741.7	  614.3	 4132.0	...
302793	  741.4	  615.2	 4130.0	...
302794	  741.3	  615.7	 4129.0	...
302795	  741.3	  615.5	 4129.0	...
302796	  741.4	  615.2	 4128.0	...
302797	  741.5	  615.0	 4126.0	...
302798	  741.5	  614.9	 4125.0	...
302799	  741.5	  614.8	 4126.0	...
302800	  741.5	  614.8	 4126.0	...
302801	  741.6	  614.8	 4126.0	...
302802	  741.3	  615.1	 4126.0	...
302803	  740.9	  615.2	 4125.0	...
302804	  740.9	  615.3	 4122.0	...
302805	  741.4	  615.2	 4119.0	...
302806	  741.9	  615.0	 4115.0	...
302807	  742.0	  615.0	 4113.0	...
302808	  742.1	  614.9	 4111.0	...
302809	  742.2	  614.8	 4111.0	...
302810	  741.8	  614.7	 4111.0	...
302811	  741.4	  614.6	 4110.0	...
302812	  740.9	  614.7	 4108.0	...
302813	  741.3	  615.0	 4103.0	...
302814	  741.7	  615.6	 4099.0	...
302815	  742.2	  615.9	 4095.0	...
302816	  742.4	  616.1	 4095.0	...
302817	  742.2	  616.0	 4095.0	...
302818	  741.9	  615.9	 4095.0	...
302819	  741.6	  615.9	 4095.0	...
302820	  741.6	  615.8	 4095.0	...
302821	  741.7	  616.3	 4094.0	...
302822	  741.9	  616.7	 4088.0	...
302823	  741.9	  617.2	 4084.0	...
302824	  741.7	  617.2	 4080.0	...
302825	  741.5	  617.1	 4079.0	...
302826	  741.8	  617.3	 4077.0	...
302827	  742.1	  617.6	 4074.0	...
302828	  742.3	  617.4	 4074.0	...
302829	  742.2	  616.9	 4070.0	...
302830	  742.1	  616.6	 4066.0	...
302831	  742.2	  616.7	 4062.0	...
302832	  742.3	  617.2	 4062.0	...
302833	  742.4	  617.6	 4063.0	...
302834	  742.7	  617.6	 4064.0	...
302835	  742.9	  617.2	 4065.0	...
302836	  743.0	  616.9	 4063.0	...
302837	  743.1	  617.0	 4058.0	...
302838	  743.2	  617.1	 4053.0	...
302839	  743.0	  617.2	 4051.0	...
302840	  742.6	  617.1	 4053.0	...
302841	  742.4	  617.5	 4051.0	...
302842	  742.5	  618.0	 4046.0	...
302843	  742.8	  618.5	 4042.0	...
302844	  742.9	  618.4	 4042.0	...
302845	  743.1	  618.4	 4042.0	...
302846	  742.9	  618.4	 4043.0	...
302847	  742.7	  618.5	 4044.0	...
302848	  742.5	  618.7	 4043.0	...
302849	  742.5	  618.8	 4041.0	...
302850	  742.5	  618.8	 4039.0	...
302851	  742.6	  618.7	 4038.0	...
302852	  742.3	  618.5	 4038.0	...
302853	  742.0	  618.3	 4035.0	...
302854	  741.7	  618.2	 4031.0	...
302855	  741.6	  618.1	 4028.0	...
302856	  741.9	  618.0	 4027.0	...
302857	  742.4	  617.9	 4026.0	...
302858	  742.6	  617.9	 4024.0	...
302859	  742.6	  617.9	 4022.0	...
302860	  742.5	  618.4	 4021.0	...
302861	  742.6	  618.9	 4020.0	...
302862	  742.7	  619.4	 4020.0	...
302863	  743.1	  619.2	 4018.0	...
302864	  743.4	  619.0	 4016.0	...
302865	  743.6	  618.4	 4015.0	...
302866	  743.3	  618.1	 4013.0	...
302867	  743.0	  617.7	 4012.0	...
302868	  742.8	  617.6	 4009.0	...
302869	  742.7	  617.7	 4008.0	...
302870	  742.7	  617.9	 4007.0	...
302871	  742.7	  618.0	 4006.0	...
302872	  742.8	  618.0	 4006.0	...
302873	  742.8	  618.1	 4004.0	...
302874	  742.9	  618.1	 4002.0	...
302875	  743.0	  618.9	 4001.0	...
302876	  743.1	  619.8	 4000.0	...
302877	  743.4	  620.2	 3999.0	...
302878	  743.6	  619.7	 3997.0	...
302879	  743.8	  619.2	 3993.0	...
302880	  743.7	  619.1	 3990.0	...
302881	  743.7	  619.1	 3989.0	...
302882	  743.7	  619.2	 3989.0	...
302883	  743.7	  619.5	 3988.0	...
302884	  743.7	  619.7	 3987.0	...
302885	  743.6	  619.9	 3986.0	...
302886	  743.5	  619.8	 3984.0	...
302887	  743.5	  619.9	 3983.0	...
302888	  743.9	  619.9	 3982.0	...
302889	  744.2	  620.0	 3983.0	...
302890	  744.0	  620.1	 3984.0	...
302891	  743.5	  620.2	 3985.0	...
302892	  743.0	  620.2	 3986.0	...
302893	  743.0	  620.1	 3983.0	...
302894	  743.0	  620.1	 3980.0	...
302895	  743.1	  620.4	 3975.0	...
302896	  743.2	  620.7	 3974.0	...
302897	  743.4	  620.9	 3974.0	...
302898	  743.5	  620.7	 3975.0	...
302899	  743.6	  620.5	 3974.0	...
302900	  743.6	  620.3	 3972.0	...
302901	  743.6	  620.4	 3969.0	...
302902	  743.6	  620.6	 3968.0	...
302903	  743.5	  621.1	 3965.0	...
302904	  743.4	  621.4	 3962.0	...
302905	  743.2	  621.6	 3961.0	...
302906	  743.3	  621.5	 3962.0	...
302907	  743.5	  621.3	 3963.0	...
302908	  743.6	  621.1	 3964.0	...
302909	  743.5	  621.0	 3964.0	...
302910	  743.5	  621.0	 3964.0	...
302911	  743.8	  621.1	 3960.0	...
302912	  744.2	  621.3	 3955.0	...
302913	  744.3	  621.6	 3950.0	...
302914	  743.9	  621.8	 3949.0	...
302915	  743.6	  621.9	 3948.0	...
302916	  743.8	  621.9	 3948.0	...
302917	  744.1	  621.9	 3948.0	...
302918	  744.1	  622.0	 3949.0	...
302919	  743.9	  622.4	 3949.0	...
302920	  743.8	  622.9	 3947.0	...
302921	  743.9	  623.4	 3946.0	...
302922	  744.0	  623.5	 3944.0	...
302923	  744.0	  623.2	 3944.0	...
302924	  744.0	  622.8	 3945.0	...
302925	  744.0	  622.4	 3942.0	...
302926	  744.0	  622.4	 3939.0	...
302927	  744.1	  622.6	 3936.0	...
302928	  744.0	  622.7	 3937.0	...
302929	  743.9	  622.7	 3934.0	...
302930	  744.1	  622.5	 3932.0	...
302931	  744.5	  622.3	 3929.0	...
302932	  744.9	  622.4	 3929.0	...
302933	  744.9	  622.5	 3929.0	...
302934	  744.9	  622.6	 3929.0	...
302935	  744.8	  622.6	 3928.0	...
302936	  744.6	  622.6	 3924.0	...
302937	  744.4	  622.9	 3920.0	...
302938	  744.4	  623.1	 3918.0	...
302939	  744.3	  623.2	 3919.0	...
302940	  744.4	  623.2	 3920.0	...
302941	  744.6	  623.1	 3919.0	...
302942	  744.9	  623.2	 3919.0	...
302943	  745.0	  623.3	 3918.0	...
302944	  745.0	  623.6	 3916.0	...
302945	  744.9	  623.7	 3914.0	...
302946	  744.8	  623.7	 3912.0	...
302947	  744.8	  623.5	 3912.0	...
302948	  744.7	  623.3	 3909.0	...
302949	  745.3	  623.3	 3907.0	...
302950	  745.7	  623.4	 3904.0	...
302951	  746.0	  623.2	 3904.0	...
302952	  745.8	  622.8	 3903.0	...
302953	  745.7	  622.5	 3903.0	...
302954	  745.8	  622.5	 3902.0	...
302955	  745.8	  622.6	 3902.0	...
302956	  745.7	  622.6	 3901.0	...
302957	  745.6	  622.8	 3899.0	...
302958	  745.7	  622.9	 3898.0	...
302959	  745.8	  623.0	 3900.0	...
302960	  746.0	  623.1	 3902.0	...
302961	  745.9	  623.1	 3903.0	...
302962	  745.9	  623.0	 3899.0	...
302963	  745.9	  623.0	 3894.0	...
302964	  745.8	  623.1	 3891.0	...
302965	  745.7	  623.2	 3891.0	...
302966	  745.7	  623.4	 3891.0	...
302967	  745.6	  623.4	 3890.0	...
302968	  745.5	  623.4	 3889.0	...
302969	  745.5	  623.9	 3889.0	...
302970	  745.6	  624.3	 3890.0	...
302971	  745.8	  624.6	 3890.0	...
302972	  746.0	  624.4	 3889.0	...
302973	  746.1	  623.8	 3889.0	...
302974	  746.1	  623.2	 3888.0	...
302975	  746.1	  623.0	 3889.0	...
302976	  746.2	  623.1	 3891.0	...
302977	  745.9	  623.3	 3892.0	...
302978	  745.7	  623.4	 3892.0	...
302979	  745.5	  623.5	 3892.0	...
302980	  745.4	  622.9	 3892.0	...
302981	  745.2	  622.3	 3891.0	...
302982	  745.1	  621.8	 3890.0	...
302983	  744.5	  621.9	 3888.0	...
302984	  743.8	  622.0	 3886.0	...
302985	  743.3	  621.6	 3888.0	...
302986	  743.8	  621.3	 3891.0	...
302987	  744.3	  621.1	 3891.0	...
302988	  744.7	  621.3	 3889.0	...
302989	  744.6	  621.8	 3886.0	...
302990	  744.5	  622.0	 3885.0	...
302991	  744.4	  622.0	 3884.0	...
302992	  744.3	  621.8	 3885.0	...
302993	  744.1	  622.5	 3887.0	...
302994	  743.9	  623.2	 3889.0	...
302995	  743.9	  623.7	 3889.0	...
302996	  743.8	  623.3	 3890.0	...
302997	  743.8	  622.9	 3890.0	...
302998	  743.8	  622.7	 3889.0	...
302999	  743.8	  622.4	 3886.0	...
303000	  743.7	  622.1	 3882.0	...
303001	  743.6	  621.8	 3881.0	...
303002	  743.5	  621.1	 3883.0	...
303003	  743.5	  620.4	 3885.0	...
303004	  743.5	  620.3	 3888.0	...
303005	  743.6	  621.0	 3888.0	...
303006	  743.6	  622.0	 3888.0	...
303007	  743.6	  622.4	 3888.0	...
303008	  743.2	  622.8	 3887.0	...
303009	  742.7	  622.9	 3886.0	...
303010	  742.2	  623.0	 3885.0	...
303011	  742.1	  622.8	 3884.0	...
303012	  742.2	  622.6	 3884.0	...
303013	  742.2	  622.6	 3883.0	...
303014	  742.3	  622.8	 3883.0	...
303015	  742.3	  623.0	 3882.0	...
303016	  742.4	  623.2	 3881.0	...
303017	  742.4	  623.3	 3880.0	...
303018	  742.6	  623.5	 3880.0	...
303019	  742.9	  623.5	 3880.0	...
303020	  743.0	  623.5	 3882.0	...
303021	  742.8	  623.5	 3883.0	...
303022	  742.7	  623.5	 3883.0	...
303023	  742.6	  623.7	 3882.0	...
303024	  742.6	  624.0	 3882.0	...
303025	  742.5	  624.0	 3881.0	...
303026	  742.5	  623.7	 3881.0	...
303027	  742.6	  623.4	 3883.0	...
303028	  742.6	  623.3	 3885.0	...
303029	  742.6	  623.2	 3888.0	...
303030	  742.6	  623.1	 3886.0	...
303031	  742.7	  623.0	 3884.0	...
303032	  742.9	  622.9	 3883.0	...
303033	  743.1	  622.6	 3882.0	...
303034	  743.2	  622.4	 3882.0	...
303035	  743.5	  622.3	 3883.0	...
303036	  743.7	  622.5	 3884.0	...
303037	  744.0	  623.0	 3885.0	...
303038	  744.1	  623.5	 3885.0	...
303039	  744.2	  624.0	 3884.0	...
303040	  744.3	  623.9	 3884.0	...
303041	  744.3	  623.7	 3885.0	...
303042	  744.4	  623.3	 3885.0	...
303043	  744.5	  623.0	 3885.0	...
303044	  744.5	  622.8	 3882.0	...
303045	  744.5	  622.5	 3880.0	...
303046	  744.2	  622.2	 3878.0	...
303047	  744.1	  622.1	 3879.0	...
303048	  744.3	  622.1	 3879.0	...
303049	  744.6	  622.1	 3879.0	...
303050	  744.8	  622.0	 3878.0	...
303051	  744.7	  622.3	 3877.0	...
303052	  744.7	  622.6	 3877.0	...
303053	  744.7	  622.8	 3877.0	...
303054	  744.8	  622.5	 3879.0	...
303055	  744.8	  622.4	 3881.0	...
303056	  744.5	  622.4	 3881.0	...
303057	  744.2	  622.5	 3881.0	...
303058	  744.3	  622.5	 3880.0	...
303059	  744.5	  622.4	 3880.0	...
303060	  744.7	  622.0	 3881.0	...
303061	  745.0	  621.5	 3880.0	...
303062	  745.4	  621.5	 3878.0	...
303063	  745.4	  621.8	 3876.0	...
303064	  745.2	  622.2	 3875.0	...
303065	  744.9	  622.3	 3875.0	...
303066	  745.0	  622.5	 3876.0	...
303067	  745.1	  622.7	 3877.0	...
303068	  745.2	  622.8	 3879.0	...
303069	  745.2	  622.8	 3880.0	...
303070	  745.2	  622.8	 3881.0	...
303071	  745.3	  622.8	 3879.0	...
303072	  745.4	  622.8	 3877.0	...
303073	  745.5	  622.9	 3874.0	...
303074	  745.3	  622.7	 3875.0	...
303075	  745.1	  622.5	 3875.0	...
303076	  744.9	  622.4	 3875.0	...
303077	  744.8	  622.2	 3878.0	...
303078	  744.9	  622.0	 3881.0	...
303079	  745.0	  621.7	 3883.0	...
303080	  745.2	  622.0	 3883.0	...
303081	  745.1	  622.3	 3883.0	...
303082	  744.9	  622.7	 3883.0	...
303083	  744.7	  622.7	 3883.0	...
303084	  744.7	  622.7	 3884.0	...
303085	  744.7	  622.6	 3883.0	...
303086	  744.7	  622.4	 3885.0	...
303087	  744.6	  622.1	 3886.0	...
303088	  744.6	  622.0	 3887.0	...
303089	  744.6	  621.7	 3883.0	...
303090	  744.5	  621.8	 3879.0	...
303091	  744.4	  622.1	 3879.0	...
303092	  744.7	  622.3	 3881.0	...
303093	  745.1	  622.3	 3883.0	...
303094	  745.5	  622.2	 3885.0	...
303095	  745.6	  622.2	 3887.0	...
303096	  745.6	  622.1	 3889.0	...
303097	  745.7	  622.1	 3889.0	...
303098	  745.5	  622.1	 3890.0	...
303099	  745.4	  622.2	 3890.0	...
303100	  745.3	  622.3	 3891.0	...
303101	  745.2	  622.4	 3891.0	...
303102	  745.2	  622.4	 3891.0	...
303103	  745.2	  622.4	 3890.0	...
303104	  745.4	  622.4	 3889.0	...
303105	  745.5	  622.6	 3891.0	...
303106	  745.7	  622.7	 3892.0	...
303107	  745.8	  622.7	 3894.0	...
303108	  745.9	  622.5	 3894.0	...
303109	  745.7	  622.8	 3894.0	...
303110	  745.6	  623.1	 3894.0	...
303111	  745.4	  623.0	 3893.0	...
303112	  745.4	  622.6	 3892.0	...
303113	  745.3	  622.2	 3892.0	...
303114	  745.2	  622.2	 3894.0	...
303115	  745.0	  622.2	 3895.0	...
303116	  745.0	  622.3	 3896.0	...
303117	  745.0	  622.5	 3896.0	...
303118	  744.9	  622.8	 3897.0	...
303119	  744.9	  623.0	 3898.0	...
303120	  744.8	  623.0	 3898.0	...
303121	  744.8	  623.3	 3898.0	...
303122	  744.8	  623.6	 3897.0	...
303123	  745.0	  623.8	 3897.0	...
303124	  745.1	  623.6	 3897.0	...
303125	  745.2	  623.3	 3898.0	...
303126	  745.2	  623.1	 3899.0	...
303127	  745.3	  623.1	 3900.0	...
303128	  745.5	  622.8	 3900.0	...
303129	  745.6	  622.5	 3901.0	...
303130	  745.3	  621.9	 3900.0	...
303131	  744.9	  621.4	 3901.0	...
303132	  744.8	  621.6	 3901.0	...
303133	  745.0	  622.0	 3901.0	...
303134	  745.1	  622.5	 3901.0	...
303135	  745.1	  622.7	 3901.0	...
303136	  745.0	  622.8	 3900.0	...
303137	  745.1	  622.9	 3900.0	...
303138	  745.1	  622.9	 3902.0	...
303139	  744.9	  622.9	 3904.0	...
303140	  744.8	  622.8	 3905.0	...
303141	  744.7	  622.6	 3904.0	...
303142	  744.9	  622.3	 3905.0	...
303143	  745.0	  622.3	 3906.0	...
303144	  745.1	  622.4	 3908.0	...
303145	  745.2	  622.6	 3910.0	...
303146	  745.4	  622.6	 3912.0	...
303147	  745.5	  622.5	 3913.0	...
303148	  745.5	  622.2	 3913.0	...
303149	  745.4	  621.9	 3912.0	...
303150	  745.4	  621.7	 3912.0	...
303151	  745.5	  621.5	 3912.0	...
303152	  745.4	  621.4	 3915.0	...
303153	  745.1	  621.5	 3918.0	...
303154	  744.8	  621.8	 3922.0	...
303155	  744.6	  622.1	 3922.0	...
303156	  744.7	  622.2	 3921.0	...
303157	  744.7	  622.4	 3921.0	...
303158	  744.7	  622.0	 3920.0	...
303159	  744.7	  621.3	 3922.0	...
303160	  744.7	  620.6	 3923.0	...
303161	  744.8	  620.7	 3924.0	...
303162	  744.9	  621.1	 3925.0	...
303163	  744.9	  621.5	 3924.0	...
303164	  744.8	  621.4	 3923.0	...
303165	  744.8	  621.3	 3926.0	...
303166	  744.4	  621.2	 3930.0	...
303167	  744.1	  621.1	 3934.0	...
303168	  743.8	  621.1	 3934.0	...
303169	  743.7	  621.3	 3933.0	...
303170	  743.6	  621.5	 3933.0	...
303171	  744.1	  621.9	 3932.0	...
303172	  744.5	  622.2	 3933.0	...
303173	  745.0	  622.4	 3934.0	...
303174	  745.0	  622.5	 3935.0	...
303175	  745.0	  621.5	 3937.0	...
303176	  744.8	  620.6	 3938.0	...
303177	  744.5	  619.7	 3937.0	...
303178	  744.3	  619.8	 3935.0	...
303179	  744.2	  619.9	 3938.0	...
303180	  744.3	  619.9	 3942.0	...
303181	  744.4	  619.9	 3947.0	...
303182	  744.5	  620.0	 3948.0	...
303183	  744.5	  620.0	 3949.0	...
303184	  744.5	  620.1	 3950.0	...
303185	  744.5	  620.0	 3952.0	...
303186	  744.4	  620.0	 3954.0	...
303187	  744.3	  620.1	 3957.0	...
303188	  744.1	  620.4	 3957.0	...
303189	  744.0	  620.3	 3957.0	...
303190	  743.9	  620.1	 3955.0	...
303191	  743.8	  619.8	 3954.0	...
303192	  743.8	  619.7	 3955.0	...
303193	  743.8	  619.6	 3956.0	...
303194	  744.0	  619.4	 3956.0	...
303195	  744.1	  619.4	 3956.0	...
303196	  744.3	  619.3	 3956.0	...
303197	  744.2	  619.4	 3958.0	...
303198	  744.1	  619.5	 3961.0	...
303199	  744.2	  619.5	 3963.0	...
303200	  744.5	  619.8	 3962.0	...
303201	  744.8	  620.0	 3962.0	...
303202	  744.8	  620.2	 3962.0	...
303203	  744.7	  620.1	 3966.0	...
303204	  744.5	  620.0	 3972.0	...
303205	  744.4	  619.8	 3977.0	...
303206	  744.2	  619.3	 3980.0	...
303207	  744.0	  618.9	 3981.0	...
303208	  743.9	  619.4	 3979.0	...
303209	  743.9	  620.2	 3977.0	...
303210	  743.9	  620.9	 3975.0	...
303211	  743.8	  620.6	 3976.0	...
303212	  743.7	  620.3	 3977.0	...
303213	  743.7	  620.1	 3979.0	...
303214	  743.8	  620.0	 3980.0	...
303215	  743.9	  620.0	 3980.0	...
303216	  743.8	  620.1	 3980.0	...
303217	  743.7	  620.3	 3982.0	...
303218	  743.6	  620.5	 3983.0	...
303219	  743.6	  620.3	 3983.0	...
303220	  743.5	  620.0	 3985.0	...
303221	  743.4	  619.5	 3988.0	...
303222	  743.4	  619.2	 3992.0	...
303223	  743.4	  619.0	 3993.0	...
303224	  743.2	  619.1	 3996.0	...
303225	  743.0	  619.3	 3998.0	...
303226	  743.2	  619.4	 4000.0	...
303227	  743.7	  619.8	 4000.0	...
303228	  744.0	  620.2	 4000.0	...
303229	  743.7	  620.6	 4000.0	...
303230	  743.1	  620.7	 4001.0	...
303231	  742.7	  620.4	 4002.0	...
303232	  742.6	  619.9	 4003.0	...
303233	  742.7	  619.3	 4005.0	...
303234	  742.9	  619.1	 4006.0	...
303235	  743.1	  619.0	 4009.0	...
303236	  743.3	  618.9	 4012.0	...
303237	  743.5	  618.9	 4015.0	...
303238	  743.6	  619.1	 4016.0	...
303239	  743.6	  619.2	 4016.0	...
303240	  743.6	  619.1	 4017.0	...
303241	  743.6	  618.9	 4018.0	...
303242	  743.6	  618.6	 4019.0	...
303243	  743.4	  618.4	 4020.0	...
303244	  743.2	  618.3	 4021.0	...
303245	  742.9	  618.2	 4025.0	...
303246	  742.6	  618.3	 4028.0	...
303247	  742.1	  618.4	 4030.0	...
303248	  741.8	  618.2	 4031.0	...
303249	  742.2	  617.8	 4031.0	...
303250	  742.8	  617.4	 4032.0	...
303251	  743.4	  617.3	 4032.0	...
303252	  743.2	  617.3	 4032.0	...
303253	  742.9	  617.4	 4034.0	...
303254	  742.7	  618.0	 4036.0	...
303255	  742.6	  618.6	 4037.0	...
303256	  742.7	  618.8	 4037.0	...
303257	  742.7	  618.4	 4037.0	...
303258	  742.7	  618.0	 4040.0	...
303259	  742.8	  618.0	 4044.0	...
303260	  742.8	  617.9	 4047.0	...
303261	  742.9	  617.8	 4049.0	...
303262	  742.8	  617.3	 4049.0	...
303263	  743.0	  616.7	 4049.0	...
303264	  743.2	  616.3	 4050.0	...
303265	  743.5	  616.3	 4050.0	...
303266	  743.5	  616.5	 4050.0	...
303267	  743.3	  616.7	 4050.0	...
303268	  742.8	  616.8	 4050.0	...
303269	  742.4	  616.7	 4051.0	...
303270	  742.2	  616.6	 4055.0	...
303271	  742.1	  616.6	 4059.0	...
303272	  741.9	  616.8	 4061.0	...
303273	  741.8	  617.0	 4062.0	...
303274	  741.7	  617.1	 4062.0	...
303275	  741.8	  617.3	 4062.0	...
303276	  741.7	  617.3	 4064.0	...
303277	  741.7	  617.1	 4066.0	...
303278	  741.6	  616.6	 4070.0	...
303279	  741.6	  616.2	 4072.0	...
303280	  741.7	  616.3	 4073.0	...
303281	  741.8	  617.0	 4074.0	...
303282	  742.1	  617.8	 4074.0	...
303283	  742.2	  618.0	 4074.0	...
303284	  742.4	  618.0	 4079.0	...
303285	  742.4	  618.0	 4083.0	...
303286	  742.1	  618.2	 4088.0	...
303287	  741.8	  618.4	 4087.0	...
303288	  741.6	  617.9	 4087.0	...
303289	  741.7	  617.2	 4087.0	...
303290	  741.8	  616.6	 4086.0	...
303291	  741.8	  616.6	 4086.0	...
303292	  741.8	  616.7	 4086.0	...
303293	  741.7	  616.8	 4087.0	...
303294	  741.7	  617.1	 4091.0	...
303295	  741.6	  617.6	 4095.0	...
303296	  741.5	  618.0	 4098.0	...
303297	  741.4	  618.2	 4098.0	...
303298	  741.2	  618.2	 4098.0	...
303299	  741.2	  618.3	 4098.0	...
303300	  741.2	  618.3	 4097.0	...
303301	  741.2	  618.4	 4099.0	...
303302	  741.2	  618.5	 4100.0	...
303303	  741.2	  618.6	 4104.0	...
303304	  741.2	  618.5	 4105.0	...
303305	  741.1	  618.3	 4106.0	...
303306	  741.1	  618.0	 4106.0	...
303307	  741.2	  617.8	 4107.0	...
303308	  741.2	  617.7	 4109.0	...
303309	  740.9	  617.8	 4111.0	...
303310	  740.7	  617.9	 4115.0	...
303311	  740.7	  618.0	 4117.0	...
303312	  740.9	  617.6	 4120.0	...
303313	  741.1	  617.2	 4121.0	...
303314	  741.0	  616.8	 4122.0	...
303315	  741.0	  616.8	 4124.0	...
303316	  741.2	  616.8	 4126.0	...
303317	  741.3	  617.2	 4127.0	...
303318	  741.4	  617.5	 4127.0	...
303319	  741.1	  617.5	 4127.0	...
303320	  740.8	  617.2	 4127.0	...
303321	  740.7	  616.9	 4129.0	...
303322	  740.7	  616.9	 4132.0	...
303323	  740.7	  616.9	 4135.0	...
303324	  740.4	  617.3	 4138.0	...
303325	  740.2	  617.7	 4139.0	...
303326	  740.0	  617.7	 4139.0	...
303327	  739.9	  617.3	 4138.0	...
303328	  739.9	  616.8	 4139.0	...
303329	  740.2	  616.6	 4141.0	...
303330	  740.5	  616.5	 4144.0	...
303331	  740.8	  616.5	 4146.0	...
303332	  740.8	  616.7	 4148.0	...
303333	  740.8	  617.3	 4150.0	...
303334	  740.7	  617.8	 4151.0	...
303335	  740.6	  617.9	 4152.0	...
303336	  740.6	  617.6	 4154.0	...
303337	  740.5	  617.2	 4158.0	...
303338	  740.3	  617.2	 4160.0	...
303339	  740.1	  617.1	 4163.0	...
303340	  739.9	  617.2	 4165.0	...
303341	  739.8	  617.2	 4166.0	...
303342	  739.9	  617.1	 4166.0	...
303343	  739.9	  617.1	 4167.0	...
303344	  740.0	  616.9	 4167.0	...
303345	  740.0	  616.6	 4168.0	...
303346	  740.2	  616.6	 4169.0	...
303347	  740.4	  616.7	 4170.0	...
303348	  740.5	  617.0	 4172.0	...
303349	  740.5	  617.1	 4175.0	...
303350	  740.5	  617.1	 4178.0	...
303351	  740.3	  617.2	 4182.0	...
303352	  740.0	  617.3	 4182.0	...
303353	  740.1	  617.3	 4183.0	...
303354	  740.2	  617.4	 4184.0	...
303355	  740.4	  617.5	 4186.0	...
303356	  740.4	  617.9	 4187.0	...
303357	  740.6	  618.2	 4189.0	...
303358	  740.7	  618.2	 4191.0	...
303359	  740.7	  617.8	 4194.0	...
303360	  740.6	  617.5	 4196.0	...
303361	  740.6	  617.4	 4198.0	...
303362	  740.6	  617.3	 4199.0	...
303363	  740.5	  617.4	 4199.0	...
303364	  740.4	  617.4	 4199.0	...
303365	  740.3	  617.5	 4200.0	...
303366	  740.2	  617.6	 4202.0	...
303367	  740.0	  617.5	 4203.0	...
303368	  739.9	  617.3	 4205.0	...
303369	  739.9	  617.0	 4205.0	...
303370	  740.0	  617.0	 4208.0	...
303371	  740.1	  616.7	 4211.0	...
303372	  740.1	  616.5	 4215.0	...
303373	  740.0	  616.4	 4217.0	...
303374	  739.9	  616.6	 4219.0	...
303375	  740.0	  616.6	 4219.0	...
303376	  740.2	  616.7	 4221.0	...
303377	  740.1	  616.6	 4222.0	...
303378	  739.8	  616.4	 4224.0	...
303379	  739.5	  616.4	 4224.0	...
303380	  739.5	  616.3	 4225.0	...
303381	  739.4	  616.4	 4226.0	...
303382	  739.5	  616.3	 4228.0	...
303383	  739.6	  616.3	 4232.0	...
303384	  739.7	  616.3	 4237.0	...
303385	  739.7	  616.3	 4241.0	...
303386	  739.8	  616.3	 4242.0	...
303387	  739.9	  616.6	 4241.0	...
303388	  740.0	  616.8	 4241.0	...
303389	  740.1	  617.0	 4240.0	...
303390	  740.2	  617.1	 4240.0	...
303391	  740.2	  616.6	 4240.0	...
303392	  740.2	  616.0	 4244.0	...
MSG	303393 0000 _ Number On
303393	  740.2	  615.7	 4248.0	...
303394	  740.1	  615.9	 4252.0	...
303395	  740.1	  616.1	 4252.0	...
303396	  740.0	  616.2	 4252.0	...
303397	  739.9	  616.3	 4252.0	...
303398	  739.8	  616.5	 4253.0	...
303399	  739.7	  616.7	 4253.0	...
303400	  739.7	  616.5	 4253.0	...
303401	  739.7	  616.4	 4253.0	...
303402	  739.7	  616.3	 4253.0	...
303403	  739.7	  616.4	 4255.0	...
303404	  739.7	  616.1	 4256.0	...
303405	  739.6	  615.7	 4257.0	...
303406	  740.0	  615.8	 4257.0	...
303407	  740.3	  616.2	 4259.0	...
303408	  740.0	  616.6	 4262.0	...
303409	  739.4	  616.7	 4266.0	...
303410	  739.4	  616.7	 4267.0	...
303411	  739.9	  616.5	 4269.0	...
303412	  740.4	  616.1	 4271.0	...
303413	  740.3	  615.9	 4272.0	...
303414	  740.2	  615.8	 4271.0	...
303415	  740.1	  615.9	 4270.0	...
303416	  740.0	  616.0	 4271.0	...
303417	  740.1	  615.9	 4275.0	...
303418	  740.1	  615.7	 4279.0	...
303419	  740.3	  615.4	 4281.0	...
303420	  740.4	  615.3	 4283.0	...
303421	  740.5	  615.1	 4284.0	...
303422	  740.4	  614.8	 4283.0	...
303423	  740.3	  614.8	 4283.0	...
303424	  740.3	  614.8	 4284.0	...
303425	  740.1	  615.0	 4286.0	...
303426	  739.9	  615.0	 4289.0	...
303427	  739.8	  615.2	 4290.0	...
303428	  739.8	  615.3	 4291.0	...
303429	  739.9	  615.4	 4293.0	...
303430	  740.1	  615.6	 4294.0	...
303431	  740.2	  615.8	 4295.0	...
303432	  740.2	  616.0	 4294.0	...
303433	  740.0	  616.0	 4294.0	...
303434	  739.7	  615.6	 4295.0	...
303435	  739.6	  615.1	 4296.0	...
303436	  740.0	  614.6	 4297.0	...
303437	  740.5	  614.4	 4301.0	...
303438	  740.8	  614.3	 4304.0	...
303439	  740.9	  614.2	 4306.0	...
303440	  740.9	  614.2	 4305.0	...
303441	  740.9	  614.2	 4304.0	...
303442	  740.9	  614.2	 4305.0	...
303443	  740.9	  614.4	 4306.0	...
303444	  740.9	  614.6	 4307.0	...
303445	  740.8	  614.8	 4309.0	...
303446	  740.8	  614.8	 4309.0	...
303447	  740.7	  614.8	 4309.0	...
303448	  740.7	  614.7	 4309.0	...
303449	  740.7	  614.6	 4310.0	...
303450	  740.6	  614.5	 4312.0	...
303451	  740.6	  614.3	 4313.0	...
303452	  740.8	  614.1	 4313.0	...
303453	  740.9	  613.9	 4314.0	...
303454	  741.1	  613.8	 4315.0	...
303455	  740.8	  613.8	 4316.0	...
303456	  740.5	  614.1	 4317.0	...
303457	  740.1	  614.3	 4316.0	...
303458	  740.0	  614.8	 4315.0	...
303459	  740.0	  615.1	 4315.0	...
303460	  740.0	  615.3	 4315.0	...
303461	  740.1	  614.8	 4317.0	...
303462	  740.4	  614.5	 4319.0	...
303463	  740.7	  614.2	 4320.0	...
303464	  740.7	  614.2	 4320.0	...
303465	  740.7	  613.9	 4319.0	...
303466	  740.8	  613.6	 4318.0	...
303467	  740.9	  613.1	 4319.0	...
303468	  740.9	  613.0	 4320.0	...
303469	  740.8	  613.4	 4321.0	...
303470	  740.7	  614.0	 4322.0	...
303471	  740.8	  615.6	 4324.0	...
303472	  740.9	  616.6	 4324.0	...
303473	  741.1	  618.1	 4324.0	...
303474	  741.2	  618.4	 4325.0	...
303475	  741.0	  618.6	 4326.0	...
303476	  740.8	  618.1	 4326.0	...
303477	  740.6	  617.2	 4326.0	...
303478	  740.8	  616.5	 4326.0	...
303479	  740.9	  616.2	 4327.0	...
303480	  740.6	  615.6	 4329.0	...
303481	  740.2	  615.0	 4331.0	...
303482	  739.8	  615.0	 4332.0	...
303483	  740.0	  615.6	 4333.0	...
303484	  740.2	  615.8	 4332.0	...
303485	  740.2	  615.5	 4332.0	...
303486	  740.1	  615.3	 4330.0	...
303487	  740.0	  615.5	 4328.0	...
303488	  740.0	  616.3	 4327.0	...
303489	  740.0	  617.1	 4327.0	...
303490	  739.8	  617.1	 4327.0	...
303491	  739.6	  616.5	 4327.0	...
303492	  739.8	  615.9	 4329.0	...
303493	  740.0	  615.8	 4332.0	...
303494	  739.9	  615.9	 4334.0	...
303495	  739.5	  616.0	 4334.0	...
303496	  739.1	  616.0	 4335.0	...
303497	  739.0	  615.7	 4337.0	...
303498	  738.9	  615.5	 4338.0	...
303499	  738.8	  615.2	 4338.0	...
303500	  738.9	  615.3	 4337.0	...
303501	  739.0	  615.4	 4336.0	...
303502	  738.9	  615.5	 4336.0	...
303503	  738.6	  615.3	 4335.0	...
303504	  738.3	  615.1	 4336.0	...
303505	  738.3	  615.0	 4336.0	...
303506	  738.4	  614.8	 4340.0	...
303507	  738.6	  614.4	 4342.0	...
303508	  738.3	  614.0	 4345.0	...
303509	  738.0	  613.7	 4345.0	...
303510	  737.6	  613.5	 4345.0	...
303511	  737.7	  613.7	 4346.0	...
303512	  737.7	  613.9	 4347.0	...
303513	  737.8	  614.1	 4349.0	...
303514	  737.7	  614.2	 4352.0	...
303515	  737.5	  614.3	 4354.0	...
303516	  737.3	  614.4	 4355.0	...
303517	  737.1	  614.4	 4354.0	...
303518	  737.0	  614.5	 4353.0	...
303519	  737.0	  614.5	 4353.0	...
303520	  736.6	  614.5	 4352.0	...
303521	  736.3	  614.5	 4352.0	...
303522	  736.1	  614.6	 4353.0	...
303523	  736.3	  614.1	 4354.0	...
303524	  736.5	  613.5	 4355.0	...
303525	  737.0	  613.0	 4354.0	...
303526	  737.4	  613.0	 4354.0	...
303527	  737.6	  613.0	 4354.0	...
303528	  737.5	  613.0	 4356.0	...
303529	  737.4	  613.0	 4357.0	...
303530	  737.6	  613.1	 4358.0	...
303531	  738.0	  612.9	 4357.0	...
303532	  738.4	  612.7	 4355.0	...
303533	  738.7	  612.4	 4353.0	...
303534	  738.9	  612.1	 4353.0	...
303535	  738.8	  612.1	 4354.0	...
303536	  738.6	  612.1	 4356.0	...
303537	  738.5	  612.2	 4359.0	...
303538	  738.7	  612.3	 4359.0	...
303539	  739.1	  612.3	 4360.0	...
303540	  739.2	  612.5	 4360.0	...
303541	  739.4	  613.0	 4360.0	...
303542	  739.5	  613.4	 4360.0	...
303543	  739.4	  613.6	 4360.0	...
303544	  739.2	  613.7	 4360.0	...
303545	  739.0	  614.0	 4359.0	...
303546	  739.2	  614.3	 4356.0	...
303547	  739.4	  614.5	 4353.0	...
303548	  739.6	  614.5	 4350.0	...
303549	  739.8	  614.6	 4349.0	...
303550	  740.0	  614.7	 4348.0	...
303551	  740.2	  614.7	 4349.0	...
303552	  740.2	  614.5	 4352.0	...
303553	  740.4	  614.3	 4355.0	...
303554	  740.5	  614.3	 4356.0	...
303555	  740.6	  614.6	 4354.0	...
303556	  740.5	  614.9	 4352.0	...
303557	  740.5	  615.1	 4350.0	...
303558	  740.6	  615.4	 4350.0	...
303559	  740.7	  615.7	 4350.0	...
303560	  740.8	  615.8	 4349.0	...
303561	  740.9	  616.1	 4349.0	...
303562	  741.0	  616.5	 4348.0	...
303563	  740.9	  616.6	 4349.0	...
303564	  740.8	  616.5	 4351.0	...
303565	  740.7	  616.3	 4351.0	...
303566	  740.5	  616.3	 4349.0	...
303567	  740.4	  616.4	 4347.0	...
303568	  740.3	  616.3	 4347.0	...
303569	  740.3	  615.9	 4345.0	...
303570	  740.3	  615.5	 4344.0	...
303571	  740.2	  615.4	 4344.0	...
303572	  740.2	  615.3	 4343.0	...
303573	  740.3	  615.5	 4343.0	...
303574	  739.9	  615.9	 4342.0	...
303575	  739.4	  616.3	 4344.0	...
303576	  739.0	  616.2	 4346.0	...
303577	  738.9	  615.7	 4348.0	...
303578	  738.9	  615.5	 4348.0	...
303579	  738.8	  615.7	 4349.0	...
303580	  738.7	  615.2	 4350.0	...
303581	  738.7	  614.3	 4350.0	...
303582	  738.8	  613.8	 4349.0	...
303583	  739.1	  614.2	 4346.0	...
303584	  739.3	  614.7	 4343.0	...
303585	  739.4	  614.9	 4340.0	...
303586	  739.4	  615.1	 4339.0	...
303587	  739.1	  615.3	 4337.0	...
303588	  738.8	  615.4	 4336.0	...
303589	  738.3	  615.5	 4335.0	...
303590	  738.1	  615.5	 4334.0	...
303591	  737.9	  615.3	 4336.0	...
303592	  738.3	  614.9	 4338.0	...
303593	  738.7	  614.6	 4341.0	...
303594	  739.3	  614.4	 4340.0	...
303595	  739.3	  614.6	 4340.0	...
303596	  739.4	  614.6	 4338.0	...
303597	  739.5	  614.1	 4335.0	...
303598	  739.5	  613.7	 4333.0	...
303599	  739.5	  613.3	 4333.0	...
303600	  739.4	  613.4	 4333.0	...
303601	  739.3	  613.5	 4333.0	...
303602	  739.2	  613.6	 4333.0	...
303603	  739.0	  613.7	 4333.0	...
303604	  738.7	  613.7	 4334.0	...
303605	  738.4	  613.7	 4336.0	...
303606	  738.2	  613.7	 4337.0	...
303607	  738.0	  613.7	 4338.0	...
303608	  738.0	  613.4	 4339.0	...
303609	  738.3	  613.1	 4339.0	...
303610	  738.7	  612.8	 4339.0	...
303611	  739.2	  612.9	 4337.0	...
303612	  739.3	  612.9	 4336.0	...
303613	  739.4	  612.8	 4334.0	...
303614	  739.5	  612.4	 4334.0	...
303615	  739.6	  612.3	 4334.0	...
303616	  739.6	  612.3	 4334.0	...
303617	  739.5	  612.4	 4334.0	...
303618	  739.4	  612.5	 4334.0	...
303619	  739.3	  612.3	 4334.0	...
303620	  739.2	  612.2	 4334.0	...
303621	  739.0	  612.0	 4334.0	...
303622	  738.9	  611.8	 4334.0	...
303623	  738.8	  611.7	 4334.0	...
303624	  738.7	  611.8	 4333.0	...
303625	  738.6	  611.8	 4331.0	...
303626	  738.7	  611.7	 4329.0	...
303627	  739.0	  611.3	 4330.0	...
303628	  739.3	  611.1	 4331.0	...
303629	  739.5	  611.3	 4331.0	...
303630	  739.5	  611.8	 4331.0	...
303631	  739.7	  611.9	 4332.0	...
303632	  740.0	  612.0	 4334.0	...
303633	  740.0	  611.6	 4335.0	...
303634	  739.8	  611.6	 4334.0	...
303635	  739.6	  611.9	 4333.0	...
303636	  739.6	  612.2	 4332.0	...
303637	  739.6	  612.7	 4332.0	...
303638	  739.6	  612.9	 4331.0	...
303639	  739.6	  613.1	 4331.0	...
303640	  739.5	  612.9	 4330.0	...
303641	  739.7	  612.6	 4330.0	...
303642	  739.8	  612.5	 4330.0	...
303643	  739.6	  612.8	 4331.0	...
303644	  739.4	  613.0	 4332.0	...
303645	  739.1	  613.1	 4331.0	...
303646	  739.0	  612.7	 4330.0	...
303647	  738.9	  612.4	 4329.0	...
303648	  738.7	  612.3	 4329.0	...
303649	  738.6	  612.6	 4328.0	...
303650	  738.7	  612.8	 4327.0	...
303651	  739.1	  613.0	 4326.0	...
303652	  739.4	  613.1	 4325.0	...
303653	  739.7	  613.2	 4325.0	...
303654	  739.7	  613.1	 4324.0	...
303655	  739.8	  612.9	 4325.0	...
303656	  739.8	  612.7	 4327.0	...
303657	  739.5	  612.8	 4328.0	...
303658	  739.3	  613.0	 4328.0	...
303659	  739.1	  613.4	 4328.0	...
303660	  739.0	  613.5	 4328.0	...
303661	  738.7	  613.3	 4328.0	...
303662	  738.5	  613.0	 4329.0	...
303663	  738.5	  613.0	 4330.0	...
303664	  738.4	  613.4	 4330.0	...
303665	  738.3	  613.3	 4328.0	...
303666	  738.2	  612.9	 4326.0	...
303667	  738.2	  612.5	 4325.0	...
303668	  738.6	  612.5	 4325.0	...
303669	  738.9	  612.6	 4324.0	...
303670	  739.3	  612.9	 4324.0	...
303671	  739.5	  613.2	 4324.0	...
303672	  739.6	  613.5	 4324.0	...
303673	  739.8	  613.3	 4325.0	...
303674	  739.8	  613.2	 4325.0	...
303675	  740.0	  613.1	 4325.0	...
303676	  740.1	  613.0	 4325.0	...
303677	  739.8	  613.1	 4326.0	...
303678	  739.4	  613.2	 4327.0	...
303679	  739.0	  613.3	 4327.0	...
303680	  738.9	  613.4	 4325.0	...
303681	  738.7	  613.4	 4323.0	...
303682	  738.8	  613.5	 4323.0	...
303683	  738.9	  613.6	 4324.0	...
303684	  738.8	  613.6	 4326.0	...
303685	  738.5	  613.6	 4328.0	...
303686	  738.2	  613.7	 4329.0	...
303687	  738.2	  613.6	 4330.0	...
303688	  738.2	  613.4	 4329.0	...
303689	  738.1	  613.2	 4329.0	...
303690	  738.3	  613.3	 4331.0	...
303691	  738.6	  613.4	 4333.0	...
303692	  738.9	  613.8	 4335.0	...
303693	  738.9	  614.1	 4335.0	...
303694	  738.5	  614.4	 4336.0	...
303695	  738.1	  613.4	 4337.0	...
MSG	303696 0000 _ Number Off
303696	  738.1	  612.3	 4338.0	...
303697	  738.5	  611.3	 4338.0	...
303698	  739.0	  611.4	 4339.0	...
303699	  739.0	  611.7	 4339.0	...
303700	  739.0	  612.1	 4337.0	...
303701	  739.0	  612.4	 4336.0	...
303702	  738.9	  612.7	 4336.0	...
303703	  738.7	  612.8	 4338.0	...
303704	  738.7	  612.9	 4339.0	...
303705	  738.4	  613.1	 4339.0	...
303706	  738.2	  613.2	 4338.0	...
303707	  738.0	  612.8	 4340.0	...
303708	  737.9	  612.2	 4343.0	...
303709	  737.8	  611.9	 4347.0	...
303710	  737.6	  612.1	 4347.0	...
303711	  737.6	  612.3	 4346.0	...
303712	  737.6	  612.6	 4345.0	...
303713	  737.8	  612.7	 4344.0	...
303714	  737.9	  612.4	 4344.0	...
303715	  737.9	  611.9	 4344.0	...
303716	  737.9	  611.5	 4344.0	...
303717	  738.3	  611.5	 4343.0	...
303718	  738.8	  611.5	 4343.0	...
303719	  739.2	  611.3	 4343.0	...
303720	  739.2	  611.2	 4343.0	...
303721	  739.2	  611.1	 4343.0	...
303722	  739.0	  611.0	 4344.0	...
303723	  738.8	  611.1	 4343.0	...
303724	  738.5	  611.1	 4343.0	...
303725	  738.3	  610.9	 4343.0	...
303726	  738.3	  610.5	 4346.0	...
303727	  738.4	  610.3	 4349.0	...
303728	  738.4	  610.5	 4352.0	...
303729	  738.5	  610.7	 4353.0	...
303730	  738.8	  610.9	 4353.0	...
303731	  739.1	  611.2	 4353.0	...
303732	  739.1	  611.5	 4353.0	...
303733	  738.9	  611.7	 4354.0	...
303734	  738.7	  611.2	 4355.0	...
303735	  738.7	  610.6	 4354.0	...
303736	  738.7	  610.4	 4353.0	...
303737	  738.7	  610.7	 4352.0	...
303738	  738.6	  610.8	 4352.0	...
303739	  738.4	  610.5	 4352.0	...
303740	  738.2	  610.2	 4352.0	...
303741	  738.3	  610.2	 4351.0	...
303742	  738.5	  610.2	 4352.0	...
303743	  738.6	  610.3	 4354.0	...
303744	  738.4	  610.3	 4355.0	...
303745	  738.3	  610.2	 4356.0	...
303746	  738.3	  610.3	 4356.0	...
303747	  738.4	  610.4	 4356.0	...
303748	  738.5	  610.6	 4357.0	...
303749	  738.5	  610.7	 4359.0	...
303750	  738.7	  610.8	 4360.0	...
303751	  738.8	  610.8	 4361.0	...
303752	  739.0	  610.5	 4361.0	...
303753	  738.9	  610.3	 4360.0	...
303754	  738.7	  610.2	 4359.0	...
303755	  738.5	  610.2	 4358.0	...
303756	  738.5	  610.2	 4359.0	...
303757	  738.7	  610.0	 4359.0	...
303758	  738.8	  610.4	 4360.0	...
303759	  738.8	  610.9	 4361.0	...
303760	  738.6	  610.8	 4362.0	...
303761	  738.3	  610.1	 4364.0	...
303762	  738.2	  609.9	 4365.0	...
303763	  738.4	  610.3	 4367.0	...
303764	  738.6	  610.1	 4368.0	...
303765	  738.6	  609.5	 4370.0	...
303766	  738.6	  609.1	 4371.0	...
303767	  738.6	  609.4	 4372.0	...
303768	  738.6	  609.5	 4371.0	...
303769	  738.5	  609.4	 4370.0	...
303770	  738.6	  609.2	 4372.0	...
303771	  738.7	  609.3	 4374.0	...
303772	  738.8	  609.5	 4375.0	...
303773	  738.8	  609.7	 4374.0	...
303774	  738.4	  610.0	 4373.0	...
303775	  738.1	  610.1	 4374.0	...
303776	  737.7	  609.8	 4375.0	...
303777	  737.6	  609.4	 4376.0	...
303778	  737.4	  609.1	 4375.0	...
303779	  737.7	  609.0	 4376.0	...
303780	  738.2	  609.2	 4377.0	...
303781	  738.6	  609.5	 4379.0	...
303782	  738.6	  609.7	 4381.0	...
303783	  738.5	  609.6	 4383.0	...
303784	  738.4	  609.1	 4385.0	...
303785	  738.2	  608.7	 4386.0	...
303786	  738.0	  608.2	 4387.0	...
303787	  737.9	  608.0	 4387.0	...
303788	  737.8	  607.8	 4387.0	...
303789	  737.7	  607.7	 4387.0	...
303790	  737.6	  607.7	 4386.0	...
303791	  737.6	  607.7	 4388.0	...
303792	  737.6	  608.5	 4390.0	...
303793	  737.6	  609.2	 4393.0	...
303794	  737.6	  609.4	 4395.0	...
303795	  737.6	  608.8	 4396.0	...
303796	  737.8	  608.2	 4397.0	...
303797	  737.9	  607.9	 4398.0	...
303798	  738.0	  607.7	 4399.0	...
303799	  738.0	  607.8	 4399.0	...
303800	  737.6	  608.2	 4400.0	...
303801	  737.2	  608.5	 4402.0	...
303802	  736.8	  608.4	 4405.0	...
303803	  736.7	  608.4	 4405.0	...
303804	  736.5	  608.6	 4405.0	...
303805	  736.3	  608.7	 4405.0	...
303806	  736.3	  608.6	 4405.0	...
303807	  736.2	  608.4	 4404.0	...
303808	  736.5	  608.3	 4403.0	...
303809	  736.7	  608.2	 4405.0	...
303810	  736.9	  608.5	 4408.0	...
303811	  736.8	  608.6	 4411.0	...
303812	  736.6	  608.7	 4414.0	...
303813	  736.6	  608.5	 4418.0	...
303814	  736.7	  608.7	 4421.0	...
303815	  736.7	  608.6	 4421.0	...
303816	  736.7	  608.5	 4421.0	...
303817	  736.4	  608.4	 4422.0	...
303818	  736.1	  608.4	 4424.0	...
303819	  735.6	  608.5	 4425.0	...
303820	  735.3	  609.1	 4425.0	...
303821	  735.1	  609.7	 4425.0	...
303822	  734.8	  610.3	 4425.0	...
303823	  734.6	  610.5	 4427.0	...
303824	  734.5	  610.6	 4429.0	...
303825	  734.5	  610.6	 4431.0	...
303826	  734.4	  610.5	 4431.0	...
303827	  734.4	  610.3	 4432.0	...
303828	  734.4	  610.2	 4432.0	...
303829	  734.4	  609.6	 4435.0	...
303830	  734.5	  609.2	 4438.0	...
303831	  734.2	  608.4	 4440.0	...
303832	  734.0	  608.2	 4440.0	...
303833	  734.0	  608.0	 4441.0	...
303834	  734.2	  608.2	 4441.0	...
303835	  734.3	  608.3	 4443.0	...
303836	  734.2	  608.3	 4445.0	...
303837	  734.2	  609.1	 4447.0	...
303838	  734.6	  609.8	 4447.0	...
303839	  735.0	  610.4	 4447.0	...
303840	  735.2	  610.1	 4448.0	...
303841	  735.3	  609.8	 4449.0	...
303842	  735.2	  609.7	 4449.0	...
303843	  735.2	  609.6	 4450.0	...
303844	  735.4	  609.5	 4452.0	...
303845	  735.7	  609.1	 4454.0	...
303846	  735.6	  608.6	 4455.0	...
303847	  735.2	  608.2	 4454.0	...
303848	  734.9	  608.8	 4453.0	...
303849	  734.9	  609.2	 4453.0	...
303850	  734.8	  609.6	 4456.0	...
303851	  734.7	  609.5	 4459.0	...
303852	  734.7	  609.4	 4459.0	...
303853	  734.5	  609.3	 4455.0	...
303854	  734.5	  609.4	 4455.0	...
303855	  734.3	  609.1	 4459.0	...
303856	  734.2	  608.7	 4464.0	...
303857	  734.3	  608.2	 4463.0	...
303858	  734.5	  608.2	 4462.0	...
303859	  734.5	  608.5	 4460.0	...
303860	  734.3	  608.7	 4462.0	...
303861	  734.2	  608.6	 4463.0	...
303862	  734.1	  608.5	 4464.0	...
303863	  734.1	  608.6	 4463.0	...
303864	  734.0	  608.8	 4463.0	...
303865	  733.9	  609.1	 4463.0	...
303866	  733.7	  609.2	 4465.0	...
303867	  733.4	  609.3	 4467.0	...
303868	  733.6	  609.2	 4472.0	...
303869	  733.9	  609.0	 4475.0	...
303870	  734.3	  608.9	 4477.0	...
303871	  734.2	  609.0	 4477.0	...
303872	  734.1	  609.1	 4477.0	...
303873	  733.9	  609.0	 4477.0	...
303874	  733.8	  608.9	 4476.0	...
303875	  733.7	  608.7	 4477.0	...
303876	  734.2	  608.6	 4479.0	...
303877	  734.7	  608.5	 4482.0	...
303878	  734.9	  608.4	 4482.0	...
303879	  734.3	  608.5	 4482.0	...
303880	  733.4	  608.6	 4485.0	...
303881	  732.1	  608.8	 4487.0	...
303882	  731.1	  608.4	 4487.0	...
303883	  729.7	  608.1	 4485.0	...
303884	  728.2	  607.3	 4483.0	...
303885	  726.4	  606.4	 4482.0	...
303886	  725.4	  604.9	 4482.0	...
303887	  724.1	  603.7	 4483.0	...
303888	  723.1	  603.2	 4486.0	...
303889	  722.1	  603.0	 4488.0	...
303890	  721.8	  602.7	 4490.0	...
303891	  721.5	  602.3	 4490.0	...
303892	  721.3	  601.9	 4492.0	...
303893	  721.4	  601.7	 4493.0	...
303894	  721.6	  601.8	 4494.0	...
303895	  722.0	  602.0	 4494.0	...
303896	  722.8	  602.3	 4495.0	...
MSG	303897 0000 _ Number On
303897	  723.3	  602.6	 4496.0	...
303898	  724.2	  602.4	 4500.0	...
303899	  725.2	  602.2	 4503.0	...
303900	  726.1	  602.2	 4505.0	...
303901	  726.7	  602.3	 4505.0	...
303902	  726.7	  602.6	 4504.0	...
303903	  726.8	  602.6	 4504.0	...
303904	  726.9	  602.6	 4504.0	...
303905	  727.0	  602.5	 4505.0	...
303906	  727.0	  602.4	 4506.0	...
303907	  727.0	  602.8	 4507.0	...
303908	  726.9	  603.3	 4507.0	...
303909	  726.8	  603.8	 4507.0	...
303910	  726.6	  603.8	 4509.0	...
303911	  726.6	  603.7	 4511.0	...
303912	  726.8	  603.5	 4512.0	...
303913	  727.0	  603.4	 4511.0	...
303914	  727.3	  603.3	 4514.0	...
303915	  727.3	  603.2	 4517.0	...
303916	  727.4	  603.1	 4520.0	...
303917	  727.3	  602.9	 4521.0	...
303918	  727.1	  602.9	 4521.0	...
303919	  727.0	  602.7	 4522.0	...
303920	  727.0	  602.6	 4522.0	...
303921	  727.2	  603.0	 4522.0	...
303922	  727.5	  603.8	 4523.0	...
303923	  727.6	  604.7	 4523.0	...
303924	  727.6	  604.3	 4525.0	...
303925	  727.6	  603.5	 4526.0	...
303926	  727.6	  602.8	 4526.0	...
303927	  727.1	  602.9	 4525.0	...
303928	  726.7	  603.1	 4526.0	...
303929	  726.3	  603.2	 4529.0	...
303930	  726.1	  603.7	 4533.0	...
303931	  726.0	  604.2	 4535.0	...
303932	  725.8	  604.8	 4537.0	...
303933	  725.9	  604.9	 4536.0	...
303934	  725.9	  605.1	 4534.0	...
303935	  726.0	  604.9	 4531.0	...
303936	  726.2	  604.8	 4533.0	...
303937	  726.1	  604.8	 4536.0	...
303938	  725.8	  605.0	 4538.0	...
303939	  725.5	  605.2	 4536.0	...
303940	  725.4	  605.0	 4535.0	...
303941	  725.5	  604.6	 4532.0	...
303942	  725.7	  604.3	 4531.0	...
303943	  725.9	  604.3	 4530.0	...
303944	  725.9	  604.3	 4531.0	...
303945	  726.1	  604.6	 4532.0	...
303946	  726.3	  605.0	 4533.0	...
303947	  725.8	  605.4	 4534.0	...
303948	  725.1	  605.6	 4535.0	...
303949	  724.4	  605.4	 4536.0	...
303950	  724.4	  605.0	 4534.0	...
303951	  724.3	  604.7	 4533.0	...
303952	  724.3	  605.0	 4532.0	...
303953	  724.3	  605.5	 4532.0	...
303954	  724.3	  606.0	 4531.0	...
303955	  724.4	  605.9	 4531.0	...
303956	  724.4	  605.8	 4533.0	...
303957	  724.4	  605.7	 4535.0	...
303958	  724.3	  605.9	 4536.0	...
303959	  724.1	  606.1	 4536.0	...
303960	  724.0	  606.3	 4535.0	...
303961	  723.8	  606.3	 4535.0	...
303962	  723.6	  606.1	 4535.0	...
303963	  723.4	  605.4	 4534.0	...
303964	  723.5	  604.8	 4536.0	...
303965	  723.7	  604.3	 4538.0	...
303966	  723.8	  604.3	 4540.0	...
303967	  723.9	  604.4	 4541.0	...
303968	  724.3	  604.5	 4542.0	...
303969	  724.7	  604.6	 4543.0	...
303970	  724.8	  604.7	 4543.0	...
303971	  724.3	  604.9	 4543.0	...
303972	  723.8	  605.0	 4543.0	...
303973	  723.6	  605.1	 4540.0	...
303974	  723.5	  605.7	 4537.0	...
303975	  723.5	  606.3	 4534.0	...
303976	  724.0	  606.6	 4534.0	...
303977	  724.6	  606.2	 4534.0	...
303978	  724.9	  605.9	 4533.0	...
303979	  724.6	  605.8	 4532.0	...
303980	  724.4	  605.9	 4530.0	...
303981	  724.5	  606.5	 4529.0	...
303982	  724.6	  607.0	 4528.0	...
303983	  724.6	  607.0	 4527.0	...
303984	  724.6	  606.5	 4526.0	...
303985	  724.7	  606.8	 4526.0	...
303986	  724.7	  607.7	 4526.0	...
303987	  724.5	  608.1	 4525.0	...
303988	  724.3	  607.7	 4525.0	...
303989	  724.2	  607.3	 4524.0	...
303990	  724.2	  607.5	 4525.0	...
303991	  724.5	  607.6	 4525.0	...
303992	  724.7	  607.4	 4524.0	...
303993	  725.0	  607.3	 4522.0	...
303994	  724.9	  607.3	 4521.0	...
303995	  724.8	  607.1	 4521.0	...
303996	  724.7	  607.0	 4521.0	...
303997	  725.0	  606.8	 4522.0	...
303998	  725.5	  606.9	 4522.0	...
303999	  725.7	  606.9	 4519.0	...
304000	  725.3	  607.0	 4516.0	...
304001	  724.8	  607.0	 4513.0	...
304002	  724.7	  607.0	 4513.0	...
304003	  724.7	  607.0	 4512.0	...
304004	  724.8	  607.0	 4509.0	...
304005	  725.1	  607.7	 4507.0	...
304006	  725.4	  608.3	 4506.0	...
304007	  725.7	  608.9	 4507.0	...
304008	  725.7	  608.9	 4506.0	...
304009	  725.7	  608.9	 4504.0	...
304010	  725.6	  608.6	 4503.0	...
304011	  725.4	  608.3	 4502.0	...
304012	  725.3	  608.0	 4500.0	...
304013	  725.2	  608.0	 4499.0	...
304014	  725.1	  608.0	 4499.0	...
304015	  724.9	  607.5	 4500.0	...
304016	  724.8	  607.0	 4500.0	...
304017	  724.9	  606.5	 4495.0	...
304018	  725.1	  606.4	 4490.0	...
304019	  725.5	  606.4	 4486.0	...
304020	  725.7	  606.5	 4484.0	...
304021	  726.0	  606.8	 4482.0	...
304022	  726.2	  607.3	 4481.0	...
304023	  726.3	  607.7	 4482.0	...
304024	  726.3	  608.1	 4483.0	...
304025	  726.3	  608.3	 4483.0	...
304026	  726.3	  608.5	 4481.0	...
304027	  726.3	  608.5	 4478.0	...
304028	  726.4	  608.6	 4475.0	...
304029	  726.5	  608.8	 4471.0	...
304030	  726.6	  609.0	 4468.0	...
304031	  726.8	  609.0	 4465.0	...
304032	  726.9	  609.3	 4464.0	...
304033	  726.9	  610.0	 4463.0	...
304034	  726.7	  610.8	 4464.0	...
304035	  726.4	  610.5	 4465.0	...
304036	  726.7	  609.6	 4465.0	...
304037	  727.0	  608.8	 4464.0	...
304038	  727.3	  608.7	 4463.0	...
304039	  727.4	  608.7	 4462.0	...
304040	  727.4	  608.7	 4460.0	...
304041	  727.3	  608.8	 4456.0	...
304042	  727.2	  609.4	 4452.0	...
304043	  727.1	  609.9	 4448.0	...
304044	  727.1	  609.9	 4446.0	...
304045	  727.1	  609.6	 4445.0	...
304046	  727.0	  609.3	 4446.0	...
304047	  727.0	  609.3	 4445.0	...
304048	  727.2	  609.3	 4444.0	...
304049	  727.5	  609.2	 4443.0	...
304050	  727.8	  609.4	 4443.0	...
304051	  727.8	  609.6	 4442.0	...
304052	  727.8	  609.9	 4441.0	...
304053	  727.6	  609.2	 4439.0	...
304054	  727.5	  608.4	 4436.0	...
304055	  727.3	  607.7	 4434.0	...
304056	  727.3	  607.8	 4432.0	...
304057	  727.7	  607.9	 4429.0	...
304058	  728.0	  607.9	 4426.0	...
304059	  728.4	  607.8	 4423.0	...
304060	  728.4	  607.7	 4423.0	...
304061	  728.4	  607.7	 4422.0	...
304062	  728.3	  607.7	 4419.0	...
304063	  728.4	  607.8	 4417.0	...
304064	  728.5	  607.9	 4414.0	...
304065	  728.7	  608.0	 4411.0	...
304066	  728.6	  608.1	 4407.0	...
304067	  728.8	  608.1	 4404.0	...
304068	  728.9	  608.1	 4404.0	...
304069	  729.2	  608.2	 4406.0	...
304070	  729.2	  608.3	 4402.0	...
304071	  729.2	  608.5	 4398.0	...
304072	  729.1	  608.6	 4394.0	...
304073	  729.0	  608.7	 4394.0	...
304074	  729.0	  608.7	 4395.0	...
304075	  729.1	  608.4	 4395.0	...
304076	  729.2	  608.2	 4392.0	...
304077	  729.2	  608.1	 4388.0	...
304078	  729.4	  608.4	 4383.0	...
304079	  729.5	  608.6	 4382.0	...
304080	  729.7	  608.3	 4381.0	...
304081	  729.5	  608.1	 4380.0	...
304082	  729.3	  607.7	 4380.0	...
304083	  729.4	  607.5	 4378.0	...
304084	  729.6	  607.3	 4373.0	...
304085	  729.8	  607.3	 4366.0	...
304086	  729.7	  607.3	 4361.0	...
304087	  729.5	  607.1	 4361.0	...
304088	  729.3	  606.9	 4362.0	...
304089	  729.3	  607.1	 4363.0	...
304090	  729.4	  607.5	 4362.0	...
304091	  729.5	  608.1	 4363.0	...
304092	  729.5	  608.3	 4363.0	...
304093	  729.6	  608.4	 4361.0	...
304094	  729.8	  608.7	 4358.0	...
304095	  730.2	  609.0	 4354.0	...
304096	  730.5	  609.3	 4351.0	...
304097	  730.8	  609.3	 4348.0	...
304098	  730.4	  609.2	 4343.0	...
304099	  730.0	  609.0	 4337.0	...
304100	  729.9	  608.8	 4331.0	...
304101	  730.1	  608.9	 4329.0	...
304102	  729.9	  609.1	 4330.0	...
304103	  729.5	  609.4	 4331.0	...
304104	  729.8	  609.3	 4332.0	...
304105	  730.5	  609.5	 4331.0	...
304106	  731.3	  609.7	 4327.0	...
304107	  731.3	  610.1	 4323.0	...
304108	  731.5	  610.0	 4320.0	...
304109	  731.6	  610.0	 4319.0	...
304110	  731.5	  609.9	 4318.0	...
304111	  731.0	  610.0	 4318.0	...
304112	  730.4	  610.0	 4311.0	...
304113	  730.0	  609.9	 4306.0	...
304114	  730.3	  609.6	 4301.0	...
304115	  730.6	  609.4	 4301.0	...
304116	  730.9	  609.3	 4300.0	...
304117	  730.8	  609.1	 4298.0	...
304118	  730.9	  608.9	 4298.0	...
304119	  731.1	  608.9	 4297.0	...
304120	  731.4	  608.9	 4294.0	...
304121	  731.5	  608.8	 4290.0	...
304122	  731.5	  608.8	 4287.0	...
304123	  731.3	  608.8	 4286.0	...
304124	  731.3	  608.8	 4283.0	...
304125	  731.3	  608.7	 4281.0	...
304126	  731.4	  608.6	 4278.0	...
304127	  731.3	  608.2	 4278.0	...
304128	  731.2	  607.8	 4276.0	...
304129	  731.0	  607.6	 4273.0	...
304130	  730.9	  607.7	 4270.0	...
304131	  731.0	  607.7	 4269.0	...
304132	  731.2	  607.6	 4267.0	...
304133	  731.6	  607.0	 4265.0	...
304134	  731.9	  606.5	 4262.0	...
304135	  732.1	  606.6	 4258.0	...
304136	  732.0	  607.1	 4255.0	...
304137	  732.2	  607.5	 4254.0	...
304138	  732.3	  607.3	 4254.0	...
304139	  732.6	  607.0	 4255.0	...
304140	  732.7	  606.8	 4255.0	...
304141	  732.7	  606.7	 4251.0	...
304142	  732.5	  606.6	 4246.0	...
304143	  732.2	  606.7	 4241.0	...
304144	  732.4	  606.9	 4238.0	...
304145	  732.6	  607.2	 4236.0	...
304146	  732.7	  607.4	 4235.0	...
304147	  732.5	  607.7	 4231.0	...
304148	  732.2	  608.0	 4227.0	...
304149	  732.2	  607.8	 4224.0	...
304150	  732.5	  607.5	 4226.0	...
304151	  732.9	  607.1	 4228.0	...
304152	  733.4	  607.0	 4226.0	...
304153	  733.1	  607.0	 4224.0	...
304154	  732.9	  606.9	 4223.0	...
304155	  732.8	  607.0	 4222.0	...
304156	  733.1	  607.3	 4221.0	...
304157	  733.2	  607.7	 4217.0	...
304158	  733.4	  608.0	 4214.0	...
304159	  733.4	  608.1	 4211.0	...
304160	  733.6	  607.8	 4212.0	...
304161	  733.7	  607.6	 4211.0	...
304162	  733.8	  607.2	 4209.0	...
304163	  733.8	  607.1	 4207.0	...
304164	  733.9	  607.2	 4205.0	...
304165	  734.1	  607.9	 4199.0	...
304166	  734.4	  608.6	 4193.0	...
304167	  734.7	  609.1	 4190.0	...
304168	  734.9	  608.9	 4189.0	...
304169	  735.0	  608.6	 4189.0	...
304170	  735.0	  608.6	 4188.0	...
304171	  734.7	  608.9	 4185.0	...
304172	  734.3	  609.4	 4180.0	...
304173	  734.5	  609.8	 4177.0	...
304174	  735.0	  610.0	 4174.0	...
304175	  735.6	  610.1	 4173.0	...
304176	  735.7	  610.1	 4170.0	...
304177	  735.8	  610.1	 4168.0	...
304178	  735.9	  609.2	 4167.0	...
304179	  736.3	  608.3	 4166.0	...
304180	  736.7	  607.5	 4165.0	...
304181	  737.2	  607.6	 4164.0	...
304182	  737.1	  607.7	 4161.0	...
304183	  737.1	  608.1	 4157.0	...
304184	  737.1	  608.6	 4153.0	...
304185	  737.0	  609.0	 4153.0	...
304186	  737.0	  609.0	 4152.0	...
304187	  736.9	  609.0	 4149.0	...
304188	  736.9	  609.0	 4146.0	...
304189	  736.8	  609.1	 4144.0	...
304190	  736.7	  609.1	 4144.0	...
304191	  737.0	  608.7	 4144.0	...
304192	  737.4	  608.0	 4144.0	...
304193	  737.7	  607.5	 4143.0	...
304194	  737.7	  607.6	 4142.0	...
304195	  737.8	  607.9	 4142.0	...
304196	  737.9	  607.7	 4139.0	...
304197	  738.1	  607.2	 4136.0	...
304198	  738.2	  606.9	 4133.0	...
304199	  738.1	  607.1	 4133.0	...
304200	  738.1	  607.3	 4131.0	...
304201	  738.0	  607.4	 4128.0	...
304202	  738.0	  607.6	 4126.0	...
304203	  738.1	  607.8	 4126.0	...
304204	  738.4	  607.9	 4127.0	...
304205	  738.6	  607.9	 4127.0	...
304206	  738.7	  607.9	 4124.0	...
304207	  738.8	  608.0	 4120.0	...
304208	  739.0	  608.2	 4118.0	...
304209	  738.8	  608.4	 4119.0	...
MSG	304210 0000 _ Number Off
304210	  738.5	  608.4	 4119.0	...
304211	  738.8	  608.3	 4118.0	...
304212	  739.5	  608.1	 4116.0	...
304213	  739.7	  607.9	 4115.0	...
304214	  739.1	  607.7	 4114.0	...
304215	  738.5	  607.5	 4114.0	...
304216	  738.3	  607.5	 4112.0	...
304217	  738.2	  607.7	 4111.0	...
304218	  738.1	  607.8	 4110.0	...
304219	  738.5	  607.3	 4110.0	...
304220	  739.0	  606.7	 4110.0	...
304221	  739.5	  606.2	 4110.0	...
304222	  739.8	  606.6	 4110.0	...
304223	  740.1	  607.0	 4110.0	...
304224	  740.3	  607.0	 4111.0	...
304225	  740.3	  606.7	 4111.0	...
304226	  740.3	  606.4	 4112.0	...
304227	  740.2	  606.3	 4112.0	...
304228	  740.1	  606.1	 4108.0	...
304229	  739.9	  606.0	 4103.0	...
304230	  739.8	  605.8	 4098.0	...
304231	  739.6	  605.8	 4098.0	...
304232	  739.7	  605.7	 4099.0	...
304233	  739.9	  605.7	 4101.0	...
304234	  740.0	  605.9	 4101.0	...
304235	  740.1	  605.8	 4100.0	...
304236	  740.0	  605.8	 4099.0	...
304237	  740.1	  605.6	 4099.0	...
304238	  740.2	  605.2	 4100.0	...
304239	  740.3	  604.8	 4099.0	...
304240	  740.3	  604.7	 4098.0	...
304241	  740.3	  605.2	 4095.0	...
304242	  740.3	  605.2	 4093.0	...
304243	  740.3	  604.7	 4092.0	...
304244	  740.4	  604.5	 4091.0	...
304245	  740.8	  605.1	 4091.0	...
304246	  741.1	  605.8	 4091.0	...
304247	  741.3	  605.5	 4091.0	...
304248	  741.2	  604.9	 4091.0	...
304249	  741.1	  604.3	 4089.0	...
304250	  740.9	  604.4	 4087.0	...
304251	  740.5	  604.5	 4085.0	...
304252	  740.2	  604.6	 4085.0	...
304253	  740.5	  604.5	 4085.0	...
304254	  740.8	  604.4	 4085.0	...
304255	  741.2	  604.3	 4085.0	...
304256	  741.4	  604.3	 4084.0	...
304257	  741.5	  604.5	 4084.0	...
304258	  741.6	  604.8	 4085.0	...
304259	  741.4	  605.4	 4083.0	...
304260	  741.3	  606.0	 4080.0	...
304261	  741.4	  605.5	 4079.0	...
304262	  741.6	  604.6	 4079.0	...
304263	  741.6	  603.9	 4078.0	...
304264	  741.3	  604.1	 4076.0	...
304265	  741.0	  604.4	 4075.0	...
304266	  741.1	  604.7	 4076.0	...
304267	  741.1	  604.9	 4079.0	...
304268	  741.1	  604.9	 4081.0	...
304269	  741.0	  604.8	 4081.0	...
304270	  740.9	  604.7	 4079.0	...
304271	  740.8	  604.8	 4076.0	...
304272	  740.8	  604.9	 4073.0	...
304273	  740.9	  605.1	 4073.0	...
304274	  740.9	  605.0	 4073.0	...
304275	  741.1	  604.7	 4074.0	...
304276	  741.3	  604.4	 4074.0	...
304277	  741.6	  604.3	 4074.0	...
304278	  741.8	  604.5	 4073.0	...
304279	  741.9	  604.7	 4073.0	...
304280	  742.1	  605.0	 4072.0	...
304281	  742.2	  605.1	 4071.0	...
304282	  742.2	  605.0	 4070.0	...
304283	  742.2	  604.9	 4068.0	...
304284	  742.3	  604.5	 4068.0	...
304285	  742.4	  604.3	 4069.0	...
304286	  742.5	  604.0	 4069.0	...
304287	  742.4	  603.9	 4068.0	...
304288	  742.4	  603.8	 4067.0	...
304289	  742.5	  603.8	 4066.0	...
304290	  742.5	  603.9	 4067.0	...
304291	  742.5	  604.2	 4067.0	...
304292	  742.4	  604.4	 4066.0	...
304293	  742.3	  604.1	 4065.0	...
304294	  742.1	  603.6	 4065.0	...
304295	  742.1	  603.5	 4065.0	...
304296	  742.1	  604.1	 4064.0	...
304297	  742.2	  604.6	 4063.0	...
304298	  742.1	  604.6	 4063.0	...
304299	  742.2	  604.5	 4063.0	...
304300	  742.3	  604.3	 4064.0	...
304301	  742.5	  604.7	 4062.0	...
304302	  742.4	  605.0	 4059.0	...
304303	  742.2	  604.7	 4059.0	...
304304	  742.3	  604.0	 4062.0	...
304305	  742.4	  603.2	 4063.0	...
304306	  742.7	  603.1	 4062.0	...
304307	  742.8	  603.1	 4061.0	...
304308	  742.7	  603.5	 4061.0	...
304309	  742.4	  604.3	 4061.0	...
304310	  742.1	  605.2	 4061.0	...
304311	  741.8	  605.6	 4060.0	...
304312	  742.0	  605.5	 4061.0	...
304313	  742.1	  605.7	 4062.0	...
304314	  742.2	  605.8	 4063.0	...
304315	  742.3	  605.6	 4062.0	...
304316	  742.0	  605.2	 4062.0	...
304317	  741.7	  604.8	 4062.0	...
304318	  741.3	  604.7	 4062.0	...
304319	  741.2	  604.5	 4060.0	...
304320	  741.2	  604.6	 4057.0	...
304321	  741.2	  605.0	 4055.0	...
304322	  741.4	  605.5	 4055.0	...
304323	  741.7	  605.7	 4055.0	...
304324	  741.8	  605.4	 4055.0	...
304325	  741.6	  604.8	 4055.0	...
304326	  741.4	  604.3	 4055.0	...
304327	  741.3	  604.5	 4055.0	...
304328	  741.3	  604.6	 4055.0	...
304329	  741.3	  604.7	 4056.0	...
304330	  741.4	  604.6	 4057.0	...
304331	  741.6	  604.6	 4059.0	...
304332	  741.5	  604.5	 4059.0	...
304333	  741.4	  604.6	 4060.0	...
304334	  741.3	  604.7	 4060.0	...
304335	  741.1	  604.7	 4056.0	...
304336	  741.0	  604.7	 4052.0	...
304337	  740.9	  604.6	 4051.0	...
304338	  740.9	  604.5	 4058.0	...
304339	  740.9	  604.6	 4064.0	...
304340	  741.0	  604.7	 4069.0	...
304341	  741.0	  604.8	 4071.0	...
304342	  740.9	  604.7	 4073.0	...
304343	  740.8	  604.7	 4072.0	...
304344	  740.9	  604.4	 4071.0	...
304345	  741.5	  603.8	 4070.0	...
304346	  742.1	  603.3	 4069.0	...
304347	  743.0	  603.0	 4071.0	...
304348	  743.5	  602.8	 4074.0	...
304349	  743.7	  602.4	 4077.0	...
304350	  743.6	  602.1	 4077.0	...
304351	  743.5	  602.2	 4077.0	...
304352	  743.7	  602.6	 4075.0	...
304353	  743.8	  602.5	 4073.0	...
304354	  743.9	  602.0	 4073.0	...
304355	  743.6	  602.3	 4073.0	...
304356	  743.4	  603.0	 4073.0	...
304357	  743.2	  604.0	 4075.0	...
304358	  743.3	  604.2	 4078.0	...
304359	  743.4	  604.3	 4080.0	...
304360	  743.5	  604.3	 4078.0	...
304361	  743.5	  604.3	 4075.0	...
304362	  743.5	  604.0	 4072.0	...
304363	  743.4	  603.7	 4072.0	...
304364	  743.7	  603.4	 4072.0	...
304365	  744.1	  603.5	 4071.0	...
304366	  744.5	  603.5	 4071.0	...
304367	  744.5	  603.5	 4071.0	...
304368	  744.6	  604.0	 4071.0	...
304369	  744.8	  604.6	 4071.0	...
304370	  744.8	  605.1	 4070.0	...
304371	  744.6	  605.0	 4070.0	...
304372	  744.4	  604.4	 4070.0	...
304373	  744.4	  603.9	 4070.0	...
304374	  744.7	  603.5	 4070.0	...
304375	  745.1	  603.6	 4070.0	...
304376	  745.2	  603.6	 4071.0	...
304377	  745.0	  603.8	 4071.0	...
304378	  744.7	  603.7	 4070.0	...
304379	  744.9	  603.6	 4069.0	...
304380	  745.1	  603.5	 4068.0	...
304381	  744.8	  603.8	 4068.0	...
304382	  744.4	  604.1	 4067.0	...
304383	  743.9	  604.5	 4065.0	...
304384	  743.9	  604.7	 4065.0	...
304385	  743.9	  604.3	 4068.0	...
304386	  744.0	  603.8	 4071.0	...
304387	  744.0	  603.5	 4071.0	...
304388	  743.8	  603.8	 4071.0	...
304389	  743.5	  604.1	 4070.0	...
304390	  743.4	  604.1	 4069.0	...
304391	  743.5	  604.0	 4066.0	...
304392	  743.6	  603.8	 4065.0	...
304393	  743.7	  603.7	 4066.0	...
304394	  743.8	  603.6	 4069.0	...
304395	  743.6	  603.5	 4072.0	...
304396	  743.3	  603.6	 4074.0	...
304397	  743.3	  603.8	 4076.0	...
304398	  743.7	  604.0	 4073.0	...
304399	  743.9	  603.2	 4070.0	...
304400	  744.0	  602.3	 4067.0	...
304401	  744.1	  602.2	 4067.0	...
304402	  744.3	  602.9	 4068.0	...
304403	  744.2	  603.5	 4068.0	...
304404	  744.1	  603.5	 4068.0	...
304405	  744.0	  603.2	 4067.0	...
304406	  743.9	  602.9	 4070.0	...
304407	  743.7	  602.9	 4071.0	...
304408	  743.6	  603.3	 4071.0	...
304409	  743.7	  603.3	 4069.0	...
304410	  743.9	  602.9	 4067.0	...
304411	  744.0	  602.5	 4066.0	...
304412	  744.0	  602.4	 4068.0	...
304413	  744.0	  602.3	 4069.0	...
304414	  744.2	  602.3	 4072.0	...
304415	  744.5	  602.3	 4074.0	...
304416	  744.8	  602.2	 4075.0	...
304417	  744.9	  602.7	 4076.0	...
304418	  744.8	  603.3	 4076.0	...
304419	  744.6	  603.6	 4076.0	...
304420	  744.6	  603.5	 4077.0	...
304421	  744.6	  603.5	 4078.0	...
304422	  744.6	  603.8	 4078.0	...
304423	  744.7	  604.0	 4077.0	...
MSG	304424 0000 _ Number On
304424	  745.0	  604.1	 4077.0	...
304425	  745.3	  604.2	 4078.0	...
304426	  745.5	  604.2	 4078.0	...
304427	  745.5	  603.9	 4078.0	...
304428	  745.4	  603.5	 4077.0	...
304429	  745.4	  603.3	 4077.0	...
304430	  745.5	  603.5	 4076.0	...
304431	  745.7	  603.7	 4075.0	...
304432	  746.0	  603.5	 4073.0	...
304433	  746.3	  603.1	 4072.0	...
304434	  746.3	  602.6	 4073.0	...
304435	  746.2	  602.5	 4075.0	...
304436	  746.3	  602.4	 4076.0	...
304437	  746.6	  602.4	 4077.0	...
304438	  747.0	  602.1	 4077.0	...
304439	  747.1	  601.8	 4076.0	...
304440	  747.3	  602.3	 4076.0	...
304441	  747.3	  603.1	 4077.0	...
304442	  746.9	  603.9	 4079.0	...
304443	  746.4	  603.7	 4080.0	...
304444	  745.9	  603.6	 4082.0	...
304445	  745.9	  603.5	 4082.0	...
304446	  745.7	  603.6	 4083.0	...
304447	  745.5	  603.3	 4085.0	...
304448	  745.7	  602.9	 4085.0	...
304449	  746.0	  602.3	 4085.0	...
304450	  746.4	  601.9	 4084.0	...
304451	  746.3	  601.6	 4085.0	...
304452	  746.3	  601.5	 4086.0	...
304453	  746.4	  601.5	 4089.0	...
304454	  746.3	  601.5	 4090.0	...
304455	  746.2	  601.6	 4090.0	...
304456	  746.2	  601.7	 4090.0	...
304457	  746.0	  601.8	 4090.0	...
304458	  745.9	  601.9	 4091.0	...
304459	  745.8	  601.9	 4091.0	...
304460	  745.9	  602.2	 4089.0	...
304461	  746.0	  602.5	 4087.0	...
304462	  746.1	  602.8	 4085.0	...
304463	  746.0	  602.8	 4085.0	...
304464	  745.9	  602.6	 4086.0	...
304465	  745.9	  602.3	 4086.0	...
304466	  745.9	  602.0	 4087.0	...
304467	  745.8	  602.0	 4087.0	...
304468	  745.9	  601.9	 4087.0	...
304469	  745.9	  601.8	 4088.0	...
304470	  745.8	  601.6	 4089.0	...
304471	  745.7	  601.5	 4090.0	...
304472	  745.7	  601.4	 4090.0	...
304473	  745.8	  601.3	 4089.0	...
304474	  746.0	  601.2	 4089.0	...
304475	  746.1	  601.0	 4088.0	...
304476	  746.2	  601.0	 4088.0	...
304477	  746.2	  601.0	 4088.0	...
304478	  746.0	  601.2	 4088.0	...
304479	  745.9	  601.5	 4088.0	...
304480	  746.0	  601.8	 4088.0	...
304481	  746.0	  602.0	 4091.0	...
304482	  746.0	  602.4	 4095.0	...
304483	  746.1	  602.9	 4097.0	...
304484	  746.4	  603.0	 4095.0	...
304485	  746.7	  602.6	 4094.0	...
304486	  746.9	  602.2	 4094.0	...
304487	  746.9	  602.2	 4096.0	...
304488	  746.9	  602.2	 4098.0	...
304489	  746.9	  602.2	 4098.0	...
304490	  746.8	  602.1	 4097.0	...
304491	  746.8	  602.0	 4095.0	...
304492	  746.9	  602.8	 4094.0	...
304493	  747.1	  603.7	 4093.0	...
304494	  747.2	  604.5	 4092.0	...
304495	  747.4	  605.0	 4092.0	...
304496	  747.3	  605.5	 4089.0	...
304497	  747.2	  605.3	 4086.0	...
304498	  747.4	  604.7	 4082.0	...
304499	  747.8	  604.1	 4084.0	...
304500	  748.1	  604.1	 4085.0	...
304501	  748.6	  604.6	 4085.0	...
304502	  749.0	  605.1	 4084.0	...
304503	  749.4	  605.2	 4082.0	...
304504	  749.4	  604.8	 4082.0	...
304505	  749.2	  604.5	 4082.0	...
304506	  749.1	  604.1	 4085.0	...
304507	  749.0	  603.7	 4087.0	...
304508	  749.1	  603.4	 4090.0	...
304509	  749.1	  603.4	 4090.0	...
304510	  749.0	  603.6	 4090.0	...
304511	  749.0	  603.8	 4090.0	...
304512	  748.9	  604.1	 4091.0	...
304513	  749.0	  604.4	 4091.0	...
304514	  749.2	  604.5	 4093.0	...
304515	  749.3	  604.5	 4095.0	...
304516	  749.2	  604.5	 4096.0	...
304517	  748.9	  604.5	 4095.0	...
304518	  748.6	  604.4	 4095.0	...
304519	  748.7	  604.4	 4095.0	...
304520	  748.6	  604.3	 4096.0	...
304521	  748.6	  604.2	 4096.0	...
304522	  748.3	  604.2	 4096.0	...
304523	  748.1	  604.2	 4095.0	...
304524	  748.0	  604.1	 4098.0	...
304525	  748.1	  603.8	 4102.0	...
304526	  748.6	  603.7	 4106.0	...
304527	  749.0	  603.5	 4107.0	...
304528	  749.3	  603.4	 4105.0	...
304529	  749.1	  603.4	 4102.0	...
304530	  748.2	  603.4	 4099.0	...
304531	  747.4	  603.4	 4099.0	...
304532	  746.6	  603.4	 4099.0	...
304533	  746.4	  603.4	 4099.0	...
304534	  746.8	  603.4	 4100.0	...
304535	  747.4	  603.6	 4102.0	...
304536	  748.0	  603.9	 4104.0	...
304537	  747.9	  604.3	 4104.0	...
304538	  747.8	  604.4	 4105.0	...
304539	  747.9	  604.3	 4105.0	...
304540	  748.1	  603.9	 4105.0	...
304541	  748.3	  603.5	 4104.0	...
304542	  748.2	  603.1	 4104.0	...
304543	  748.1	  602.7	 4105.0	...
304544	  748.0	  602.3	 4105.0	...
304545	  748.1	  602.1	 4105.0	...
304546	  748.1	  602.4	 4105.0	...
304547	  748.1	  602.7	 4105.0	...
304548	  748.2	  602.6	 4105.0	...
304549	  748.1	  602.3	 4105.0	...
304550	  748.0	  601.9	 4104.0	...
304551	  748.0	  601.7	 4103.0	...
304552	  748.0	  601.7	 4105.0	...
304553	  747.9	  601.9	 4108.0	...
304554	  747.7	  602.2	 4110.0	...
304555	  747.2	  602.5	 4109.0	...
304556	  747.0	  602.7	 4109.0	...
304557	  746.7	  602.8	 4110.0	...
304558	  746.6	  602.9	 4112.0	...
304559	  746.6	  602.9	 4114.0	...
304560	  746.8	  603.0	 4115.0	...
304561	  747.2	  603.1	 4114.0	...
304562	  747.5	  603.4	 4113.0	...
304563	  747.5	  603.4	 4113.0	...
304564	  747.4	  603.3	 4113.0	...
304565	  747.3	  603.3	 4114.0	...
304566	  747.4	  603.5	 4116.0	...
304567	  747.5	  603.5	 4119.0	...
304568	  747.6	  603.1	 4120.0	...
304569	  747.7	  602.8	 4122.0	...
304570	  747.7	  602.5	 4124.0	...
304571	  747.4	  602.6	 4126.0	...
304572	  747.1	  602.8	 4127.0	...
304573	  747.0	  602.9	 4127.0	...
304574	  746.9	  603.0	 4126.0	...
304575	  746.7	  602.9	 4127.0	...
304576	  746.6	  602.9	 4128.0	...
304577	  746.6	  602.7	 4129.0	...
304578	  746.7	  602.5	 4129.0	...
304579	  746.7	  602.4	 4129.0	...
304580	  746.5	  602.3	 4128.0	...
304581	  746.3	  602.4	 4128.0	...
304582	  746.1	  602.4	 4129.0	...
304583	  746.1	  602.6	 4129.0	...
304584	  746.3	  602.8	 4129.0	...
304585	  746.5	  603.2	 4128.0	...
304586	  746.3	  603.5	 4129.0	...
304587	  745.9	  603.3	 4130.0	...
304588	  745.6	  603.0	 4131.0	...
304589	  745.6	  602.6	 4131.0	...
304590	  745.5	  602.5	 4131.0	...
304591	  745.5	  602.4	 4131.0	...
304592	  745.9	  602.2	 4132.0	...
304593	  746.3	  602.0	 4134.0	...
304594	  745.8	  602.0	 4135.0	...
304595	  745.0	  602.2	 4135.0	...
304596	  744.5	  602.5	 4135.0	...
304597	  744.7	  602.3	 4135.0	...
304598	  745.0	  602.0	 4135.0	...
304599	  745.0	  602.2	 4135.0	...
304600	  745.1	  602.8	 4135.0	...
304601	  745.1	  603.4	 4135.0	...
304602	  745.1	  603.3	 4135.0	...
304603	  744.9	  603.2	 4136.0	...
304604	  744.8	  603.6	 4138.0	...
304605	  744.6	  604.1	 4140.0	...
304606	  744.6	  604.6	 4144.0	...
304607	  744.4	  604.6	 4146.0	...
304608	  744.2	  604.5	 4148.0	...
304609	  744.0	  604.4	 4148.0	...
304610	  743.8	  604.2	 4147.0	...
304611	  743.6	  604.2	 4146.0	...
304612	  743.3	  604.5	 4145.0	...
304613	  743.2	  604.8	 4145.0	...
304614	  743.1	  604.8	 4147.0	...
304615	  743.0	  604.5	 4148.0	...
304616	  742.9	  604.2	 4151.0	...
304617	  742.7	  604.2	 4154.0	...
304618	  742.7	  604.2	 4155.0	...
304619	  742.6	  604.1	 4155.0	...
304620	  742.5	  604.7	 4153.0	...
304621	  742.4	  605.2	 4151.0	...
304622	  742.6	  605.8	 4150.0	...
304623	  742.8	  605.8	 4151.0	...
304624	  742.9	  606.1	 4152.0	...
304625	  743.0	  606.3	 4153.0	...
304626	  743.2	  606.0	 4154.0	...
304627	  743.4	  605.6	 4156.0	...
304628	  743.7	  605.1	 4153.0	...
304629	  743.6	  605.1	 4151.0	...
304630	  743.6	  605.1	 4148.0	...
304631	  743.5	  605.2	 4148.0	...
304632	  743.5	  605.3	 4152.0	...
304633	  743.7	  605.5	 4156.0	...
304634	  743.8	  605.7	 4161.0	...
304635	  743.6	  605.9	 4162.0	...
304636	  743.2	  605.8	 4162.0	...
304637	  743.0	  605.7	 4162.0	...
304638	  743.0	  605.7	 4161.0	...
304639	  743.1	  605.7	 4160.0	...
304640	  743.1	  605.8	 4159.0	...
304641	  743.1	  605.6	 4156.0	...
304642	  743.0	  605.2	 4154.0	...
304643	  742.8	  604.9	 4155.0	...
304644	  742.8	  604.6	 4158.0	...
304645	  743.1	  604.5	 4159.0	...
304646	  743.4	  604.6	 4157.0	...
304647	  743.5	  604.9	 4155.0	...
304648	  743.6	  605.3	 4155.0	...
304649	  743.9	  605.5	 4155.0	...
304650	  744.1	  605.5	 4157.0	...
304651	  744.5	  605.3	 4158.0	...
304652	  744.5	  605.3	 4160.0	...
304653	  744.6	  605.4	 4160.0	...
304654	  744.6	  605.5	 4161.0	...
304655	  744.6	  605.3	 4162.0	...
304656	  744.6	  605.0	 4161.0	...
304657	  744.8	  604.7	 4159.0	...
304658	  744.9	  604.6	 4158.0	...
304659	  745.1	  604.4	 4157.0	...
304660	  745.1	  604.2	 4157.0	...
304661	  745.0	  604.2	 4156.0	...
304662	  745.0	  604.4	 4155.0	...
304663	  744.9	  604.5	 4155.0	...
304664	  744.9	  604.5	 4155.0	...
304665	  744.8	  604.4	 4155.0	...
304666	  744.8	  604.7	 4155.0	...
304667	  745.1	  604.9	 4155.0	...
304668	  745.3	  605.1	 4155.0	...
304669	  745.5	  605.2	 4155.0	...
304670	  745.5	  605.4	 4155.0	...
304671	  745.5	  605.6	 4155.0	...
304672	  745.5	  605.6	 4155.0	...
304673	  745.6	  605.8	 4155.0	...
304674	  745.8	  606.0	 4154.0	...
304675	  745.8	  605.7	 4151.0	...
304676	  745.8	  605.3	 4149.0	...
304677	  745.8	  604.9	 4147.0	...
304678	  745.8	  605.0	 4149.0	...
304679	  745.7	  605.2	 4150.0	...
304680	  745.4	  605.3	 4152.0	...
304681	  745.2	  605.2	 4150.0	...
304682	  745.1	  604.9	 4149.0	...
304683	  745.1	  604.4	 4149.0	...
304684	  745.1	  603.8	 4151.0	...
304685	  745.0	  603.5	 4153.0	...
304686	  744.9	  603.4	 4154.0	...
304687	  745.3	  603.5	 4154.0	...
304688	  745.6	  603.7	 4155.0	...
304689	  745.9	  604.3	 4156.0	...
304690	  745.8	  604.9	 4157.0	...
304691	  745.7	  605.5	 4156.0	...
304692	  745.7	  605.7	 4155.0	...
304693	  745.6	  605.8	 4155.0	...
304694	  745.7	  606.2	 4156.0	...
304695	  745.7	  606.6	 4156.0	...
304696	  745.6	  606.2	 4155.0	...
304697	  745.5	  605.5	 4154.0	...
304698	  745.4	  604.8	 4155.0	...
304699	  745.4	  604.9	 4156.0	...
304700	  745.5	  605.0	 4157.0	...
304701	  745.7	  605.1	 4155.0	...
304702	  745.8	  605.2	 4152.0	...
304703	  745.8	  605.3	 4149.0	...
304704	  745.9	  605.3	 4147.0	...
304705	  745.5	  604.9	 4147.0	...
304706	  745.3	  604.6	 4148.0	...
304707	  745.2	  604.2	 4147.0	...
304708	  745.4	  604.2	 4147.0	...
304709	  745.6	  604.2	 4148.0	...
304710	  745.9	  604.3	 4148.0	...
304711	  746.2	  604.2	 4149.0	...
304712	  746.3	  604.0	 4149.0	...
304713	  746.6	  604.1	 4148.0	...
304714	  746.8	  604.3	 4147.0	...
304715	  747.0	  604.8	 4145.0	...
304716	  747.1	  605.1	 4144.0	...
304717	  747.0	  604.8	 4143.0	...
304718	  746.7	  604.3	 4143.0	...
304719	  746.3	  603.9	 4143.0	...
304720	  746.1	  604.2	 4143.0	...
304721	  746.1	  604.5	 4143.0	...
304722	  746.2	  604.6	 4144.0	...
304723	  746.1	  604.6	 4143.0	...
304724	  746.1	  604.5	 4143.0	...
304725	  746.1	  604.5	 4144.0	...
MSG	304726 0000 _ Number Off
304726	  746.2	  604.4	 4144.0	...
304727	  746.1	  604.1	 4143.0	...
304728	  746.0	  603.6	 4141.0	...
304729	  746.6	  602.9	 4140.0	...
304730	  747.3	  602.5	 4142.0	...
304731	  747.9	  602.3	 4144.0	...
304732	  747.3	  602.4	 4146.0	...
304733	  746.7	  602.5	 4144.0	...
304734	  746.6	  602.5	 4142.0	...
304735	  747.0	  603.2	 4141.0	...
304736	  746.9	  604.0	 4142.0	...
304737	  746.5	  604.2	 4143.0	...
304738	  746.1	  603.6	 4142.0	...
304739	  746.2	  602.9	 4140.0	...
304740	  747.0	  602.7	 4139.0	...
304741	  747.8	  602.6	 4139.0	...
304742	  748.1	  602.4	 4140.0	...
304743	  747.7	  602.4	 4141.0	...
304744	  747.3	  602.4	 4141.0	...
304745	  747.4	  602.6	 4140.0	...
304746	  747.4	  602.8	 4139.0	...
304747	  747.5	  602.8	 4138.0	...
304748	  747.5	  602.8	 4138.0	...
304749	  747.4	  602.9	 4137.0	...
304750	  747.2	  602.9	 4136.0	...
304751	  747.2	  602.8	 4136.0	...
304752	  747.3	  602.3	 4135.0	...
304753	  747.5	  601.9	 4136.0	...
304754	  747.5	  601.8	 4137.0	...
304755	  747.6	  602.2	 4139.0	...
304756	  747.7	  602.7	 4140.0	...
304757	  747.7	  602.7	 4141.0	...
304758	  747.8	  602.6	 4140.0	...
304759	  747.7	  602.6	 4140.0	...
304760	  747.6	  602.8	 4140.0	...
304761	  747.5	  602.9	 4139.0	...
304762	  747.6	  603.3	 4138.0	...
304763	  747.6	  603.7	 4137.0	...
304764	  747.3	  603.5	 4136.0	...
304765	  747.0	  603.0	 4133.0	...
304766	  746.8	  602.8	 4131.0	...
304767	  746.9	  603.0	 4131.0	...
304768	  747.1	  603.3	 4132.0	...
304769	  747.5	  603.3	 4134.0	...
304770	  747.9	  603.2	 4134.0	...
304771	  748.3	  603.1	 4133.0	...
304772	  748.3	  603.1	 4132.0	...
304773	  748.3	  603.0	 4133.0	...
304774	  748.4	  603.0	 4134.0	...
304775	  748.0	  602.9	 4134.0	...
304776	  747.5	  602.9	 4132.0	...
304777	  747.0	  602.7	 4131.0	...
304778	  747.3	  602.5	 4134.0	...
304779	  747.7	  602.4	 4136.0	...
304780	  748.0	  602.6	 4138.0	...
304781	  747.8	  603.3	 4135.0	...
304782	  747.6	  604.0	 4133.0	...
304783	  747.5	  604.4	 4131.0	...
304784	  747.4	  604.0	 4131.0	...
304785	  747.4	  603.1	 4132.0	...
304786	  747.4	  602.4	 4133.0	...
304787	  747.2	  602.0	 4133.0	...
304788	  747.0	  602.1	 4131.0	...
304789	  746.8	  602.3	 4132.0	...
304790	  746.8	  602.6	 4134.0	...
304791	  746.9	  602.8	 4136.0	...
304792	  747.0	  602.4	 4137.0	...
304793	  747.1	  601.9	 4137.0	...
304794	  746.9	  602.0	 4137.0	...
304795	  746.6	  602.5	 4137.0	...
304796	  746.2	  603.1	 4138.0	...
304797	  746.6	  603.1	 4138.0	...
304798	  746.9	  603.1	 4138.0	...
304799	  747.4	  603.0	 4138.0	...
304800	  747.6	  602.8	 4139.0	...
304801	  747.3	  602.7	 4140.0	...
304802	  746.8	  602.7	 4139.0	...
304803	  746.3	  603.0	 4138.0	...
304804	  746.5	  603.1	 4137.0	...
304805	  746.9	  603.2	 4137.0	...
304806	  747.3	  603.1	 4137.0	...
304807	  747.6	  602.8	 4137.0	...
304808	  747.7	  602.6	 4137.0	...
304809	  747.8	  602.2	 4136.0	...
304810	  747.5	  602.1	 4136.0	...
304811	  747.2	  602.1	 4135.0	...
304812	  746.8	  602.4	 4135.0	...
304813	  747.0	  602.5	 4136.0	...
304814	  747.1	  602.6	 4137.0	...
304815	  747.1	  602.6	 4138.0	...
304816	  747.1	  602.7	 4139.0	...
304817	  747.0	  602.3	 4140.0	...
304818	  746.3	  602.0	 4138.0	...
304819	  745.8	  602.3	 4137.0	...
304820	  745.0	  603.1	 4137.0	...
304821	  744.9	  603.7	 4137.0	...
304822	  744.8	  603.6	 4136.0	...
304823	  745.1	  603.3	 4135.0	...
304824	  745.6	  603.0	 4135.0	...
304825	  745.8	  602.3	 4135.0	...
304826	  745.9	  601.8	 4135.0	...
304827	  745.7	  601.4	 4134.0	...
304828	  745.6	  601.5	 4133.0	...
304829	  745.7	  601.5	 4133.0	...
304830	  745.8	  601.5	 4134.0	...
304831	  745.9	  601.5	 4136.0	...
304832	  745.6	  601.7	 4136.0	...
304833	  745.4	  602.0	 4133.0	...
304834	  745.4	  602.3	 4130.0	...
304835	  745.0	  602.3	 4129.0	...
304836	  744.7	  602.3	 4129.0	...
304837	  744.5	  602.4	 4129.0	...
304838	  744.6	  602.3	 4129.0	...
304839	  744.6	  602.2	 4128.0	...
304840	  744.6	  602.1	 4128.0	...
304841	  744.4	  602.2	 4128.0	...
304842	  744.3	  602.2	 4130.0	...
304843	  744.3	  602.1	 4128.0	...
304844	  744.4	  602.2	 4125.0	...
304845	  744.9	  602.4	 4123.0	...
304846	  745.4	  602.6	 4124.0	...
304847	  745.6	  602.5	 4124.0	...
304848	  745.3	  602.5	 4124.0	...
304849	  745.1	  602.8	 4123.0	...
304850	  745.0	  603.1	 4123.0	...
304851	  745.3	  603.1	 4123.0	...
304852	  745.5	  602.6	 4122.0	...
304853	  745.7	  602.1	 4122.0	...
304854	  745.3	  602.2	 4122.0	...
304855	  745.0	  602.7	 4122.0	...
304856	  744.9	  603.2	 4123.0	...
304857	  744.9	  603.3	 4125.0	...
304858	  744.9	  603.6	 4127.0	...
304859	  744.8	  604.1	 4124.0	...
304860	  744.7	  604.4	 4121.0	...
304861	  744.5	  604.7	 4118.0	...
304862	  744.5	  604.6	 4119.0	...
304863	  744.5	  604.4	 4123.0	...
304864	  744.5	  604.0	 4125.0	...
304865	  744.8	  603.6	 4125.0	...
304866	  745.0	  603.3	 4123.0	...
304867	  745.2	  603.5	 4123.0	...
304868	  745.1	  603.8	 4124.0	...
304869	  744.9	  603.7	 4122.0	...
304870	  744.7	  603.3	 4120.0	...
304871	  744.6	  603.2	 4117.0	...
304872	  744.7	  603.4	 4117.0	...
304873	  745.0	  603.5	 4116.0	...
304874	  745.2	  603.3	 4117.0	...
304875	  745.5	  602.6	 4119.0	...
304876	  745.7	  602.0	 4118.0	...
304877	  745.5	  602.0	 4116.0	...
304878	  745.1	  602.4	 4114.0	...
304879	  744.8	  602.6	 4113.0	...
304880	  744.9	  602.4	 4113.0	...
304881	  745.0	  602.7	 4113.0	...
304882	  745.2	  603.0	 4113.0	...
304883	  745.8	  603.3	 4114.0	...
304884	  746.3	  603.2	 4115.0	...
304885	  746.8	  603.1	 4116.0	...
304886	  746.7	  603.1	 4116.0	...
304887	  746.3	  603.1	 4114.0	...
304888	  745.9	  603.0	 4113.0	...
304889	  745.6	  602.9	 4112.0	...
304890	  745.6	  603.2	 4113.0	...
304891	  745.6	  603.5	 4115.0	...
304892	  745.5	  604.0	 4118.0	...
304893	  745.6	  604.1	 4118.0	...
304894	  745.6	  603.7	 4115.0	...
304895	  745.7	  603.1	 4111.0	...
304896	  745.7	  603.2	 4108.0	...
304897	  745.8	  603.8	 4107.0	...
304898	  746.0	  604.3	 4107.0	...
304899	  746.1	  604.1	 4108.0	...
304900	  746.1	  604.0	 4108.0	...
304901	  746.0	  604.0	 4108.0	...
304902	  745.7	  604.5	 4107.0	...
304903	  745.6	  604.8	 4107.0	...
304904	  745.5	  605.0	 4107.0	...
304905	  745.8	  604.7	 4107.0	...
304906	  746.0	  604.4	 4108.0	...
304907	  746.3	  604.3	 4108.0	...
304908	  746.2	  604.4	 4108.0	...
304909	  746.2	  604.6	 4108.0	...
304910	  746.3	  604.6	 4108.0	...
304911	  746.5	  604.4	 4107.0	...
304912	  746.7	  604.2	 4106.0	...
304913	  746.6	  603.6	 4105.0	...
304914	  746.4	  603.3	 4105.0	...
304915	  746.1	  603.1	 4104.0	...
304916	  745.7	  603.6	 4104.0	...
304917	  745.5	  604.3	 4104.0	...
304918	  745.4	  604.8	 4103.0	...
304919	  745.6	  604.8	 4102.0	...
304920	  745.9	  604.3	 4101.0	...
304921	  746.1	  603.8	 4100.0	...
304922	  746.4	  603.7	 4100.0	...
304923	  746.6	  603.7	 4099.0	...
304924	  746.7	  603.5	 4098.0	...
304925	  746.6	  603.5	 4098.0	...
304926	  746.5	  604.2	 4097.0	...
304927	  746.4	  604.9	 4097.0	...
304928	  746.4	  605.4	 4096.0	...
304929	  746.5	  605.2	 4094.0	...
304930	  746.6	  605.0	 4093.0	...
304931	  746.5	  604.5	 4092.0	...
304932	  746.6	  603.9	 4092.0	...
304933	  746.8	  603.2	 4095.0	...
304934	  747.1	  603.4	 4098.0	...
304935	  747.3	  603.7	 4101.0	...
304936	  747.2	  604.3	 4100.0	...
304937	  746.9	  604.5	 4097.0	...
304938	  746.3	  604.3	 4095.0	...
MSG	304939 0000 _ Number On
304939	  746.0	  604.1	 4094.0	...
304940	  746.1	  603.9	 4096.0	...
304941	  746.4	  604.1	 4098.0	...
304942	  746.6	  604.6	 4096.0	...
304943	  746.5	  605.0	 4094.0	...
304944	  746.5	  605.2	 4091.0	...
304945	  746.7	  605.2	 4091.0	...
304946	  746.9	  605.1	 4092.0	...
304947	  747.0	  605.1	 4092.0	...
304948	  747.2	  605.1	 4091.0	...
304949	  747.3	  604.7	 4090.0	...
304950	  747.4	  604.2	 4089.0	...
304951	  747.2	  603.9	 4090.0	...
304952	  747.0	  604.1	 4089.0	...
304953	  746.9	  604.2	 4088.0	...
304954	  747.1	  604.6	 4088.0	...
304955	  747.2	  605.0	 4089.0	...
304956	  747.2	  605.3	 4089.0	...
304957	  747.1	  605.3	 4089.0	...
304958	  746.9	  605.3	 4089.0	...
304959	  746.5	  605.3	 4089.0	...
304960	  745.9	  605.3	 4089.0	...
304961	  745.0	  605.7	 4086.0	...
304962	  744.1	  606.0	 4083.0	...
304963	  742.9	  606.0	 4083.0	...
304964	  741.6	  605.7	 4085.0	...
304965	  739.9	  605.2	 4088.0	...
304966	  738.5	  604.8	 4087.0	...
304967	  737.3	  604.2	 4087.0	...
304968	  736.5	  603.7	 4088.0	...
304969	  735.2	  603.6	 4089.0	...
304970	  734.5	  603.6	 4089.0	...
304971	  733.8	  604.0	 4087.0	...
304972	  734.0	  604.2	 4086.0	...
304973	  734.2	  604.3	 4086.0	...
304974	  734.4	  604.2	 4086.0	...
304975	  734.6	  604.6	 4086.0	...
304976	  735.4	  604.8	 4086.0	...
304977	  736.4	  604.2	 4086.0	...
304978	  738.1	  603.1	 4085.0	...
304979	  739.1	  602.5	 4085.0	...
304980	  740.3	  602.8	 4083.0	...
304981	  740.8	  603.2	 4080.0	...
304982	  741.2	  603.4	 4080.0	...
304983	  740.7	  603.6	 4082.0	...
304984	  740.2	  603.9	 4084.0	...
304985	  739.4	  604.4	 4081.0	...
304986	  739.3	  604.7	 4078.0	...
304987	  739.3	  604.6	 4076.0	...
304988	  739.6	  604.4	 4076.0	...
304989	  739.4	  604.2	 4077.0	...
304990	  739.2	  604.2	 4076.0	...
304991	  738.9	  604.3	 4076.0	...
304992	  738.7	  604.8	 4076.0	...
304993	  739.2	  605.3	 4076.0	...
304994	  739.8	  605.5	 4076.0	...
304995	  739.9	  605.4	 4076.0	...
304996	  739.4	  605.4	 4076.0	...
304997	  738.7	  605.5	 4074.0	...
304998	  738.5	  605.6	 4073.0	...
304999	  738.6	  606.1	 4071.0	...
305000	  738.9	  606.5	 4071.0	...
305001	  739.2	  606.5	 4071.0	...
305002	  739.2	  606.2	 4071.0	...
305003	  739.2	  605.9	 4071.0	...
305004	  739.3	  605.7	 4071.0	...
305005	  739.5	  605.4	 4071.0	...
305006	  739.6	  605.0	 4069.0	...
305007	  739.5	  604.8	 4067.0	...
305008	  739.2	  604.7	 4066.0	...
305009	  738.9	  604.8	 4066.0	...
305010	  738.9	  605.2	 4063.0	...
305011	  738.8	  605.7	 4060.0	...
305012	  738.8	  606.2	 4057.0	...
305013	  738.8	  606.2	 4059.0	...
305014	  738.7	  606.2	 4061.0	...
305015	  738.6	  606.2	 4061.0	...
305016	  738.6	  606.2	 4060.0	...
305017	  738.9	  606.2	 4058.0	...
305018	  739.2	  606.1	 4057.0	...
305019	  739.5	  606.1	 4056.0	...
305020	  739.6	  606.0	 4056.0	...
305021	  739.6	  605.9	 4056.0	...
305022	  739.7	  605.3	 4055.0	...
305023	  739.7	  605.1	 4055.0	...
305024	  739.7	  605.5	 4055.0	...
305025	  739.6	  606.1	 4054.0	...
305026	  739.6	  606.6	 4054.0	...
305027	  739.6	  606.4	 4056.0	...
305028	  739.6	  606.3	 4058.0	...
305029	  739.6	  606.4	 4060.0	...
305030	  739.3	  606.6	 4056.0	...
305031	  738.9	  606.9	 4052.0	...
305032	  739.1	  607.0	 4049.0	...
305033	  739.7	  606.9	 4049.0	...
305034	  740.5	  606.5	 4049.0	...
305035	  740.6	  606.2	 4048.0	...
305036	  740.8	  605.9	 4048.0	...
305037	  740.8	  606.0	 4046.0	...
305038	  740.9	  606.3	 4044.0	...
305039	  741.0	  606.7	 4043.0	...
305040	  740.9	  606.8	 4043.0	...
305041	  740.9	  606.9	 4043.0	...
305042	  740.7	  606.9	 4042.0	...
305043	  740.6	  607.0	 4042.0	...
305044	  740.6	  607.0	 4042.0	...
305045	  740.6	  607.0	 4042.0	...
305046	  740.7	  607.1	 4042.0	...
305047	  740.8	  607.2	 4043.0	...
305048	  740.8	  607.3	 4044.0	...
305049	  740.7	  607.3	 4044.0	...
305050	  740.7	  607.4	 4043.0	...
305051	  740.5	  607.6	 4042.0	...
305052	  740.4	  607.5	 4042.0	...
305053	  740.7	  607.3	 4042.0	...
305054	  741.2	  607.2	 4041.0	...
305055	  741.5	  607.3	 4041.0	...
305056	  741.4	  607.5	 4041.0	...
305057	  741.3	  607.5	 4040.0	...
305058	  741.3	  607.5	 4039.0	...
305059	  740.9	  608.2	 4038.0	...
305060	  740.5	  608.8	 4037.0	...
305061	  740.1	  609.0	 4036.0	...
305062	  740.2	  608.5	 4035.0	...
305063	  740.5	  608.1	 4035.0	...
305064	  740.7	  608.1	 4035.0	...
305065	  740.9	  608.1	 4035.0	...
305066	  741.2	  608.1	 4035.0	...
305067	  741.3	  608.3	 4036.0	...
305068	  741.1	  608.6	 4037.0	...
305069	  740.9	  608.9	 4037.0	...
305070	  740.7	  608.8	 4036.0	...
305071	  740.6	  608.4	 4034.0	...
305072	  740.5	  607.9	 4033.0	...
305073	  740.4	  607.6	 4033.0	...
305074	  740.4	  607.5	 4033.0	...
305075	  740.6	  607.5	 4034.0	...
305076	  740.8	  607.5	 4035.0	...
305077	  740.9	  607.6	 4035.0	...
305078	  740.7	  607.8	 4035.0	...
305079	  740.4	  608.2	 4034.0	...
305080	  740.2	  608.4	 4034.0	...
305081	  740.0	  608.2	 4035.0	...
305082	  740.0	  607.8	 4037.0	...
305083	  740.1	  607.9	 4038.0	...
305084	  740.1	  608.4	 4036.0	...
305085	  739.9	  609.4	 4035.0	...
305086	  740.2	  609.8	 4034.0	...
305087	  740.6	  610.1	 4034.0	...
305088	  740.9	  609.9	 4034.0	...
305089	  741.0	  609.9	 4036.0	...
305090	  741.0	  609.8	 4039.0	...
305091	  740.9	  609.7	 4040.0	...
305092	  740.7	  610.2	 4038.0	...
305093	  740.2	  610.8	 4036.0	...
305094	  739.6	  611.0	 4036.0	...
305095	  739.5	  610.6	 4036.0	...
305096	  739.8	  610.6	 4036.0	...
305097	  740.3	  610.9	 4037.0	...
305098	  740.4	  611.3	 4037.0	...
305099	  740.4	  611.1	 4038.0	...
305100	  740.3	  610.8	 4037.0	...
305101	  740.3	  610.7	 4036.0	...
305102	  740.4	  610.6	 4034.0	...
305103	  740.4	  610.9	 4035.0	...
305104	  740.5	  611.4	 4037.0	...
305105	  740.1	  611.9	 4038.0	...
305106	  739.7	  612.4	 4038.0	...
305107	  739.4	  612.6	 4038.0	...
305108	  739.2	  612.5	 4037.0	...
305109	  739.1	  612.1	 4036.0	...
305110	  738.9	  611.8	 4035.0	...
305111	  738.9	  611.8	 4034.0	...
305112	  739.0	  611.8	 4033.0	...
305113	  739.1	  611.8	 4032.0	...
305114	  739.0	  611.7	 4032.0	...
305115	  738.7	  611.4	 4032.0	...
305116	  738.5	  611.1	 4031.0	...
305117	  738.2	  611.3	 4032.0	...
305118	  738.0	  611.7	 4034.0	...
305119	  737.6	  612.3	 4035.0	...
305120	  737.2	  612.5	 4036.0	...
305121	  737.0	  612.6	 4036.0	...
305122	  737.1	  612.5	 4037.0	...
305123	  737.2	  612.7	 4037.0	...
305124	  737.4	  612.8	 4038.0	...
305125	  737.5	  612.6	 4039.0	...
305126	  737.5	  612.2	 4041.0	...
305127	  737.7	  611.6	 4042.0	...
305128	  737.9	  611.2	 4044.0	...
305129	  738.0	  611.0	 4042.0	...
305130	  737.8	  611.0	 4040.0	...
305131	  737.7	  611.1	 4038.0	...
305132	  737.6	  611.2	 4040.0	...
305133	  737.4	  611.2	 4041.0	...
305134	  737.2	  611.3	 4041.0	...
305135	  736.9	  611.8	 4042.0	...
305136	  736.7	  612.3	 4043.0	...
305137	  737.0	  612.6	 4043.0	...
305138	  737.5	  612.5	 4043.0	...
305139	  738.0	  612.0	 4042.0	...
305140	  738.2	  611.6	 4041.0	...
305141	  738.2	  611.2	 4040.0	...
305142	  738.1	  611.4	 4039.0	...
305143	  738.1	  611.6	 4038.0	...
305144	  738.0	  611.8	 4039.0	...
305145	  738.0	  611.5	 4040.0	...
305146	  738.0	  611.2	 4040.0	...
305147	  737.9	  610.9	 4039.0	...
305148	  738.0	  611.2	 4038.0	...
305149	  738.1	  611.5	 4036.0	...
305150	  738.2	  612.1	 4037.0	...
305151	  738.1	  612.5	 4039.0	...
305152	  737.5	  613.0	 4042.0	...
305153	  737.0	  612.8	 4044.0	...
305154	  736.6	  612.4	 4045.0	...
305155	  737.4	  611.9	 4045.0	...
305156	  738.2	  611.7	 4046.0	...
305157	  738.9	  611.6	 4046.0	...
305158	  739.0	  611.6	 4045.0	...
305159	  739.1	  611.8	 4045.0	...
305160	  738.8	  612.0	 4045.0	...
305161	  738.4	  612.0	 4045.0	...
305162	  738.4	  612.0	 4046.0	...
305163	  738.7	  611.7	 4047.0	...
305164	  739.0	  611.4	 4047.0	...
305165	  739.1	  611.5	 4047.0	...
305166	  738.9	  611.8	 4048.0	...
305167	  738.7	  612.1	 4049.0	...
305168	  738.4	  612.1	 4051.0	...
305169	  738.3	  612.0	 4052.0	...
305170	  738.3	  612.0	 4052.0	...
305171	  738.4	  611.9	 4053.0	...
305172	  738.2	  611.9	 4054.0	...
305173	  738.0	  611.6	 4054.0	...
305174	  738.0	  611.3	 4055.0	...
305175	  738.1	  611.1	 4056.0	...
305176	  738.3	  611.0	 4057.0	...
305177	  738.3	  610.7	 4058.0	...
305178	  738.7	  610.4	 4058.0	...
305179	  739.0	  610.5	 4057.0	...
305180	  739.3	  610.5	 4057.0	...
305181	  739.1	  610.6	 4057.0	...
305182	  739.0	  610.9	 4057.0	...
305183	  739.3	  611.2	 4059.0	...
305184	  739.4	  611.3	 4060.0	...
305185	  739.6	  611.0	 4061.0	...
305186	  739.1	  610.8	 4060.0	...
305187	  738.7	  610.8	 4060.0	...
305188	  738.2	  610.8	 4061.0	...
305189	  738.2	  611.1	 4062.0	...
305190	  738.1	  611.4	 4063.0	...
305191	  738.0	  611.3	 4063.0	...
305192	  737.8	  611.0	 4062.0	...
305193	  737.7	  610.9	 4061.0	...
305194	  737.7	  611.1	 4061.0	...
305195	  737.7	  611.3	 4063.0	...
305196	  738.0	  611.3	 4064.0	...
305197	  738.4	  611.2	 4064.0	...
305198	  738.6	  611.2	 4065.0	...
305199	  738.3	  611.3	 4065.0	...
305200	  738.1	  611.4	 4066.0	...
305201	  737.6	  611.6	 4068.0	...
305202	  737.2	  611.8	 4071.0	...
305203	  736.7	  611.9	 4072.0	...
305204	  736.7	  611.8	 4072.0	...
305205	  736.6	  611.7	 4072.0	...
305206	  736.7	  611.9	 4075.0	...
305207	  737.0	  612.0	 4077.0	...
305208	  737.4	  611.9	 4078.0	...
305209	  737.1	  611.6	 4076.0	...
305210	  736.7	  611.3	 4075.0	...
305211	  736.2	  611.5	 4076.0	...
305212	  736.2	  611.6	 4076.0	...
305213	  736.1	  611.6	 4076.0	...
305214	  736.1	  612.0	 4075.0	...
305215	  736.1	  612.6	 4074.0	...
305216	  736.2	  613.1	 4074.0	...
305217	  736.3	  613.1	 4073.0	...
305218	  735.9	  612.9	 4076.0	...
305219	  735.6	  612.8	 4078.0	...
305220	  735.2	  612.8	 4079.0	...
305221	  735.1	  612.8	 4078.0	...
305222	  735.1	  612.5	 4078.0	...
305223	  735.1	  612.3	 4079.0	...
305224	  735.1	  612.4	 4079.0	...
305225	  735.2	  612.8	 4080.0	...
305226	  734.8	  613.2	 4079.0	...
305227	  734.4	  613.5	 4079.0	...
305228	  734.0	  613.8	 4079.0	...
305229	  733.9	  614.1	 4081.0	...
305230	  733.8	  614.1	 4083.0	...
305231	  733.7	  614.0	 4085.0	...
305232	  733.7	  613.8	 4085.0	...
305233	  733.8	  614.1	 4088.0	...
305234	  733.7	  614.7	 4091.0	...
305235	  733.5	  615.3	 4094.0	...
305236	  733.4	  615.8	 4095.0	...
305237	  733.4	  616.0	 4095.0	...
305238	  733.5	  616.0	 4095.0	...
305239	  733.6	  616.0	 4095.0	...
MSG	305240 0000 _ Number Off
305240	  733.6	  616.0	 4094.0	...
305241	  733.3	  616.2	 4094.0	...
305242	  733.1	  616.5	 4094.0	...
305243	  732.8	  616.7	 4095.0	...
305244	  732.5	  616.5	 4096.0	...
305245	  732.3	  616.1	 4097.0	...
305246	  732.2	  615.3	 4097.0	...
305247	  732.1	  614.9	 4097.0	...
305248	  732.0	  614.6	 4098.0	...
305249	  732.0	  614.8	 4099.0	...
305250	  732.0	  614.8	 4100.0	...
305251	  732.2	  614.6	 4101.0	...
305252	  732.4	  614.3	 4104.0	...
305253	  732.7	  614.0	 4105.0	...
305254	  733.0	  613.8	 4103.0	...
305255	  733.1	  613.4	 4101.0	...
305256	  733.2	  613.2	 4100.0	...
305257	  733.0	  613.7	 4101.0	...
305258	  732.9	  614.5	 4104.0	...
305259	  732.8	  614.9	 4108.0	...
305260	  732.9	  614.5	 4112.0	...
305261	  732.8	  614.2	 4111.0	...
305262	  732.6	  614.3	 4108.0	...
305263	  732.4	  614.2	 4107.0	...
305264	  732.2	  614.0	 4107.0	...
305265	  732.3	  613.8	 4107.0	...
305266	  732.8	  613.7	 4107.0	...
305267	  733.4	  613.9	 4109.0	...
305268	  733.8	  614.2	 4110.0	...
305269	  733.6	  614.7	 4110.0	...
305270	  733.4	  614.7	 4109.0	...
305271	  733.2	  614.4	 4108.0	...
305272	  733.0	  614.0	 4107.0	...
305273	  732.6	  614.2	 4106.0	...
305274	  732.3	  614.5	 4106.0	...
305275	  732.1	  614.6	 4106.0	...
305276	  732.1	  614.4	 4107.0	...
305277	  732.2	  614.2	 4107.0	...
305278	  732.4	  614.1	 4108.0	...
305279	  732.5	  613.7	 4111.0	...
305280	  732.5	  613.3	 4113.0	...
305281	  732.3	  613.0	 4117.0	...
305282	  732.1	  613.2	 4117.0	...
305283	  731.9	  613.1	 4117.0	...
305284	  731.9	  613.0	 4117.0	...
305285	  731.9	  613.6	 4117.0	...
305286	  732.1	  614.2	 4117.0	...
305287	  732.3	  614.7	 4116.0	...
305288	  732.5	  614.4	 4116.0	...
305289	  732.7	  613.8	 4116.0	...
305290	  732.5	  613.5	 4115.0	...
305291	  732.1	  613.3	 4115.0	...
305292	  731.9	  613.6	 4114.0	...
305293	  731.9	  613.6	 4114.0	...
305294	  732.0	  613.4	 4114.0	...
305295	  731.9	  613.1	 4114.0	...
305296	  732.1	  612.7	 4114.0	...
305297	  732.3	  612.8	 4114.0	...
305298	  732.5	  612.9	 4115.0	...
305299	  732.5	  612.5	 4116.0	...
305300	  732.5	  612.0	 4119.0	...
305301	  732.5	  611.9	 4121.0	...
305302	  732.4	  612.3	 4122.0	...
305303	  732.1	  612.8	 4122.0	...
305304	  731.9	  613.1	 4121.0	...
305305	  731.8	  613.1	 4121.0	...
305306	  731.8	  612.8	 4122.0	...
305307	  731.9	  612.6	 4122.0	...
305308	  732.1	  612.3	 4122.0	...
305309	  732.2	  612.1	 4123.0	...
305310	  732.2	  611.8	 4124.0	...
305311	  732.1	  611.7	 4124.0	...
305312	  732.1	  611.5	 4125.0	...
305313	  731.9	  611.6	 4127.0	...
305314	  731.7	  611.9	 4129.0	...
305315	  731.5	  612.5	 4130.0	...
305316	  731.8	  613.1	 4131.0	...
305317	  732.2	  613.4	 4131.0	...
305318	  732.5	  613.5	 4132.0	...
305319	  732.4	  613.5	 4132.0	...
305320	  732.2	  613.4	 4130.0	...
305321	  731.9	  613.3	 4128.0	...
305322	  731.5	  613.1	 4125.0	...
305323	  731.4	  612.9	 4124.0	...
305324	  731.6	  612.6	 4123.0	...
305325	  731.8	  612.3	 4123.0	...
305326	  731.8	  612.2	 4123.0	...
305327	  732.0	  612.4	 4125.0	...
305328	  732.2	  612.8	 4127.0	...
305329	  732.3	  613.0	 4128.0	...
305330	  732.2	  612.8	 4128.0	...
305331	  732.1	  612.5	 4127.0	...
305332	  732.1	  612.7	 4127.0	...
305333	  732.0	  613.3	 4126.0	...
305334	  731.9	  613.8	 4125.0	...
305335	  732.2	  613.8	 4125.0	...
305336	  732.6	  613.3	 4126.0	...
305337	  733.0	  612.9	 4128.0	...
305338	  733.0	  612.4	 4129.0	...
305339	  732.9	  612.1	 4130.0	...
305340	  732.8	  611.8	 4128.0	...
305341	  732.6	  611.7	 4126.0	...
305342	  732.4	  611.6	 4124.0	...
305343	  732.2	  611.6	 4125.0	...
305344	  732.1	  611.8	 4125.0	...
305345	  732.2	  611.9	 4127.0	...
305346	  732.3	  612.1	 4128.0	...
305347	  732.3	  612.1	 4128.0	...
305348	  732.3	  611.9	 4129.0	...
305349	  732.2	  611.8	 4129.0	...
305350	  732.1	  611.6	 4126.0	...
305351	  731.9	  611.7	 4124.0	...
305352	  731.9	  611.8	 4122.0	...
305353	  732.4	  611.7	 4123.0	...
305354	  733.0	  611.5	 4123.0	...
305355	  732.8	  611.9	 4125.0	...
305356	  732.2	  612.4	 4126.0	...
305357	  731.6	  613.0	 4128.0	...
305358	  731.7	  613.1	 4128.0	...
305359	  731.8	  613.1	 4125.0	...
305360	  732.4	  612.9	 4122.0	...
305361	  733.0	  612.9	 4121.0	...
305362	  733.5	  613.0	 4123.0	...
305363	  733.5	  613.2	 4125.0	...
305364	  733.6	  613.1	 4123.0	...
305365	  733.5	  612.4	 4119.0	...
305366	  733.4	  611.8	 4116.0	...
305367	  733.3	  612.0	 4114.0	...
305368	  733.1	  612.5	 4114.0	...
305369	  733.1	  613.1	 4115.0	...
305370	  733.0	  613.1	 4114.0	...
305371	  733.0	  613.4	 4114.0	...
305372	  733.2	  613.7	 4114.0	...
305373	  733.3	  614.1	 4114.0	...
305374	  733.4	  614.2	 4113.0	...
305375	  733.4	  614.4	 4111.0	...
305376	  733.4	  614.4	 4107.0	...
305377	  733.4	  614.4	 4104.0	...
305378	  733.5	  614.3	 4101.0	...
305379	  733.5	  614.3	 4101.0	...
305380	  733.5	  614.0	 4100.0	...
305381	  733.6	  613.7	 4100.0	...
305382	  733.8	  614.1	 4101.0	...
305383	  733.9	  614.8	 4102.0	...
305384	  733.7	  615.2	 4102.0	...
305385	  733.5	  615.0	 4102.0	...
305386	  733.4	  614.8	 4097.0	...
305387	  733.3	  614.7	 4093.0	...
305388	  733.4	  614.3	 4089.0	...
305389	  733.4	  613.9	 4089.0	...
305390	  733.4	  613.7	 4088.0	...
305391	  733.9	  613.5	 4087.0	...
305392	  734.6	  613.4	 4086.0	...
305393	  735.2	  613.4	 4085.0	...
305394	  735.1	  613.5	 4084.0	...
305395	  735.2	  613.8	 4083.0	...
305396	  735.3	  614.0	 4082.0	...
305397	  735.5	  614.1	 4080.0	...
305398	  735.3	  614.2	 4078.0	...
305399	  735.2	  614.7	 4076.0	...
305400	  735.1	  615.2	 4076.0	...
305401	  735.4	  615.7	 4076.0	...
305402	  735.5	  615.6	 4072.0	...
305403	  735.7	  615.7	 4068.0	...
305404	  735.7	  615.8	 4064.0	...
305405	  735.7	  615.3	 4064.0	...
305406	  735.6	  614.9	 4064.0	...
305407	  735.6	  614.9	 4063.0	...
305408	  735.7	  615.4	 4061.0	...
305409	  735.8	  616.1	 4059.0	...
305410	  735.4	  616.2	 4057.0	...
305411	  734.9	  616.3	 4055.0	...
305412	  734.6	  616.1	 4053.0	...
305413	  734.7	  616.1	 4051.0	...
305414	  734.9	  616.3	 4050.0	...
305415	  735.2	  615.8	 4049.0	...
305416	  735.3	  615.1	 4048.0	...
305417	  735.5	  614.4	 4046.0	...
305418	  735.5	  614.6	 4043.0	...
305419	  735.6	  615.1	 4041.0	...
305420	  735.6	  615.4	 4038.0	...
305421	  735.8	  615.5	 4036.0	...
305422	  736.0	  615.4	 4035.0	...
305423	  736.4	  615.8	 4035.0	...
305424	  736.5	  616.4	 4033.0	...
305425	  736.6	  616.9	 4032.0	...
305426	  736.7	  616.8	 4032.0	...
305427	  736.7	  616.8	 4032.0	...
305428	  736.7	  616.8	 4030.0	...
305429	  736.8	  616.9	 4025.0	...
305430	  737.0	  617.0	 4022.0	...
305431	  737.3	  617.1	 4020.0	...
305432	  737.4	  617.1	 4019.0	...
305433	  737.4	  616.9	 4016.0	...
305434	  737.4	  616.7	 4013.0	...
305435	  737.8	  615.8	 4012.0	...
305436	  738.2	  615.0	 4012.0	...
305437	  738.5	  614.9	 4008.0	...
305438	  738.5	  615.4	 4004.0	...
305439	  738.5	  616.2	 4000.0	...
305440	  738.8	  616.4	 3999.0	...
305441	  739.1	  616.0	 3999.0	...
305442	  739.5	  615.5	 3998.0	...
305443	  739.9	  614.9	 3996.0	...
305444	  740.3	  614.8	 3994.0	...
305445	  740.7	  614.9	 3994.0	...
305446	  740.7	  615.5	 3992.0	...
305447	  740.8	  616.1	 3990.0	...
305448	  741.0	  616.5	 3984.0	...
305449	  741.4	  616.4	 3979.0	...
305450	  741.7	  616.4	 3975.0	...
305451	  741.9	  616.4	 3972.0	...
305452	  741.9	  616.3	 3969.0	...
305453	  742.2	  616.0	 3966.0	...
305454	  742.3	  615.8	 3964.0	...
MSG	305455 0000 _ Number On
305455	  742.3	  615.8	 3961.0	...
305456	  742.5	  615.9	 3959.0	...
305457	  742.8	  616.2	 3957.0	...
305458	  743.2	  616.7	 3955.0	...
305459	  743.3	  617.3	 3951.0	...
305460	  743.3	  617.5	 3947.0	...
305461	  743.3	  617.6	 3945.0	...
305462	  743.5	  617.4	 3944.0	...
305463	  743.7	  617.2	 3941.0	...
305464	  744.1	  616.9	 3938.0	...
305465	  744.5	  616.5	 3935.0	...
305466	  744.9	  616.3	 3935.0	...
305467	  745.0	  616.1	 3930.0	...
305468	  744.9	  616.1	 3925.0	...
305469	  744.6	  616.3	 3920.0	...
305470	  744.4	  616.3	 3918.0	...
305471	  743.7	  616.2	 3915.0	...
305472	  743.0	  615.2	 3912.0	...
305473	  742.5	  614.3	 3911.0	...
305474	  742.3	  613.4	 3912.0	...
305475	  742.1	  613.4	 3912.0	...
305476	  741.7	  613.4	 3911.0	...
305477	  741.4	  613.4	 3909.0	...
305478	  741.5	  613.1	 3907.0	...
305479	  741.7	  612.0	 3903.0	...
305480	  742.0	  611.1	 3898.0	...
305481	  742.3	  610.4	 3893.0	...
305482	  743.2	  610.2	 3892.0	...
305483	  744.0	  610.0	 3889.0	...
305484	  744.8	  609.8	 3887.0	...
305485	  745.0	  609.8	 3885.0	...
305486	  745.3	  610.2	 3880.0	...
305487	  745.2	  610.6	 3875.0	...
305488	  745.2	  610.9	 3871.0	...
305489	  745.2	  611.1	 3873.0	...
305490	  745.4	  611.3	 3872.0	...
305491	  745.7	  611.5	 3868.0	...
305492	  745.9	  611.5	 3862.0	...
305493	  746.1	  612.0	 3859.0	...
305494	  746.5	  612.9	 3856.0	...
305495	  746.8	  613.8	 3855.0	...
305496	  747.2	  614.0	 3852.0	...
305497	  747.6	  613.8	 3848.0	...
305498	  747.9	  613.7	 3845.0	...
305499	  748.1	  613.8	 3844.0	...
305500	  748.0	  614.1	 3843.0	...
305501	  748.1	  614.4	 3841.0	...
305502	  748.3	  614.5	 3838.0	...
305503	  748.5	  614.6	 3836.0	...
305504	  748.6	  614.3	 3833.0	...
305505	  748.6	  613.9	 3831.0	...
305506	  748.5	  613.5	 3829.0	...
305507	  748.5	  613.1	 3826.0	...
305508	  748.7	  612.9	 3826.0	...
305509	  748.9	  612.7	 3824.0	...
305510	  749.2	  612.9	 3820.0	...
305511	  749.1	  613.2	 3816.0	...
305512	  749.1	  613.7	 3812.0	...
305513	  749.2	  614.0	 3810.0	...
305514	  749.2	  614.4	 3809.0	...
305515	  749.2	  615.2	 3809.0	...
305516	  749.7	  615.7	 3810.0	...
305517	  750.1	  616.1	 3807.0	...
305518	  750.5	  615.8	 3802.0	...
305519	  750.4	  615.6	 3797.0	...
305520	  750.3	  615.6	 3796.0	...
305521	  750.3	  615.8	 3795.0	...
305522	  750.4	  615.9	 3793.0	...
305523	  750.4	  615.5	 3792.0	...
305524	  750.3	  614.8	 3789.0	...
305525	  750.1	  614.4	 3786.0	...
305526	  750.1	  614.5	 3783.0	...
305527	  750.3	  614.9	 3781.0	...
305528	  750.6	  615.2	 3781.0	...
305529	  750.8	  615.4	 3780.0	...
305530	  750.9	  615.3	 3777.0	...
305531	  750.8	  615.2	 3774.0	...
305532	  750.8	  615.1	 3770.0	...
305533	  750.7	  615.3	 3768.0	...
305534	  750.7	  615.7	 3764.0	...
305535	  750.6	  616.4	 3761.0	...
305536	  750.6	  616.7	 3759.0	...
305537	  750.9	  616.9	 3759.0	...
305538	  751.3	  616.6	 3759.0	...
305539	  751.8	  616.5	 3758.0	...
305540	  752.0	  616.3	 3754.0	...
305541	  752.1	  616.5	 3750.0	...
305542	  752.2	  616.6	 3746.0	...
305543	  752.2	  616.7	 3745.0	...
305544	  752.1	  616.8	 3745.0	...
305545	  752.3	  616.5	 3745.0	...
305546	  752.6	  616.3	 3743.0	...
305547	  752.9	  616.1	 3740.0	...
305548	  753.0	  616.1	 3736.0	...
305549	  753.0	  615.8	 3735.0	...
305550	  753.1	  615.3	 3735.0	...
305551	  753.1	  614.7	 3732.0	...
305552	  753.2	  614.4	 3727.0	...
305553	  753.2	  614.2	 3723.0	...
305554	  753.2	  614.5	 3723.0	...
305555	  753.2	  614.7	 3720.0	...
305556	  753.6	  614.7	 3717.0	...
305557	  754.0	  614.4	 3715.0	...
305558	  754.1	  614.2	 3712.0	...
305559	  753.8	  614.2	 3710.0	...
305560	  753.6	  614.3	 3707.0	...
305561	  753.7	  614.3	 3707.0	...
305562	  753.7	  614.3	 3705.0	...
305563	  753.6	  614.2	 3703.0	...
305564	  753.7	  614.3	 3703.0	...
305565	  753.7	  614.2	 3703.0	...
305566	  753.8	  614.7	 3703.0	...
305567	  754.3	  615.0	 3700.0	...
305568	  754.8	  615.3	 3697.0	...
305569	  755.1	  615.1	 3695.0	...
305570	  755.1	  614.9	 3694.0	...
305571	  755.0	  614.6	 3692.0	...
305572	  755.1	  614.5	 3690.0	...
305573	  755.1	  614.6	 3687.0	...
305574	  755.2	  614.7	 3684.0	...
305575	  755.3	  614.7	 3682.0	...
305576	  755.3	  614.6	 3680.0	...
305577	  755.3	  614.7	 3678.0	...
305578	  755.3	  614.9	 3676.0	...
305579	  755.3	  615.2	 3675.0	...
305580	  755.5	  615.2	 3675.0	...
305581	  755.7	  615.1	 3673.0	...
305582	  755.8	  614.9	 3671.0	...
305583	  756.1	  614.7	 3670.0	...
305584	  756.4	  614.7	 3670.0	...
305585	  756.6	  614.9	 3666.0	...
305586	  756.6	  615.2	 3662.0	...
305587	  756.8	  615.2	 3660.0	...
305588	  757.2	  615.0	 3662.0	...
305589	  757.4	  614.6	 3662.0	...
305590	  757.2	  614.6	 3657.0	...
305591	  757.1	  614.6	 3653.0	...
305592	  756.9	  614.8	 3652.0	...
305593	  756.9	  614.8	 3653.0	...
305594	  757.1	  614.7	 3653.0	...
305595	  757.4	  614.7	 3648.0	...
305596	  757.7	  614.8	 3644.0	...
305597	  757.7	  615.0	 3640.0	...
305598	  757.7	  615.1	 3641.0	...
305599	  757.6	  615.2	 3641.0	...
305600	  757.5	  615.7	 3641.0	...
305601	  757.6	  616.1	 3640.0	...
305602	  757.9	  615.8	 3638.0	...
305603	  757.8	  615.1	 3636.0	...
305604	  757.7	  614.4	 3633.0	...
305605	  757.7	  615.0	 3631.0	...
305606	  758.2	  615.4	 3629.0	...
305607	  758.6	  615.8	 3626.0	...
305608	  758.7	  615.7	 3625.0	...
305609	  758.8	  615.6	 3624.0	...
305610	  758.9	  615.5	 3622.0	...
305611	  759.0	  615.5	 3621.0	...
305612	  759.1	  615.7	 3622.0	...
305613	  759.3	  616.0	 3622.0	...
305614	  759.3	  616.3	 3619.0	...
305615	  759.4	  616.3	 3615.0	...
305616	  759.5	  616.1	 3611.0	...
305617	  759.6	  615.9	 3609.0	...
305618	  759.2	  615.8	 3608.0	...
305619	  758.8	  615.9	 3605.0	...
305620	  758.5	  616.1	 3602.0	...
305621	  758.8	  616.2	 3600.0	...
305622	  759.1	  616.4	 3599.0	...
305623	  759.3	  616.5	 3598.0	...
305624	  759.4	  616.5	 3598.0	...
305625	  759.0	  616.7	 3598.0	...
305626	  758.6	  616.9	 3598.0	...
305627	  758.3	  617.0	 3596.0	...
305628	  758.4	  616.7	 3591.0	...
305629	  758.8	  616.3	 3587.0	...
305630	  759.2	  616.0	 3586.0	...
305631	  759.6	  616.5	 3589.0	...
305632	  759.7	  617.0	 3586.0	...
305633	  759.8	  617.6	 3581.0	...
305634	  759.8	  617.2	 3578.0	...
305635	  759.7	  616.9	 3581.0	...
305636	  759.7	  616.2	 3583.0	...
305637	  759.8	  615.9	 3583.0	...
305638	  759.8	  615.4	 3582.0	...
305639	  759.9	  615.3	 3581.0	...
305640	  760.0	  615.2	 3579.0	...
305641	  760.2	  615.2	 3575.0	...
305642	  760.1	  615.3	 3572.0	...
305643	  760.0	  615.3	 3571.0	...
305644	  759.8	  615.2	 3573.0	...
305645	  759.9	  615.2	 3573.0	...
305646	  760.0	  614.9	 3570.0	...
305647	  760.1	  614.7	 3568.0	...
305648	  760.0	  614.4	 3567.0	...
305649	  760.1	  614.3	 3568.0	...
305650	  760.6	  614.1	 3569.0	...
305651	  761.1	  613.9	 3570.0	...
305652	  761.6	  613.8	 3570.0	...
305653	  761.6	  613.9	 3566.0	...
305654	  761.4	  614.1	 3563.0	...
305655	  761.1	  614.9	 3562.0	...
305656	  760.9	  615.6	 3563.0	...
305657	  760.8	  616.0	 3562.0	...
305658	  760.8	  615.9	 3559.0	...
305659	  760.7	  615.0	 3556.0	...
305660	  760.7	  614.2	 3557.0	...
305661	  761.1	  613.3	 3556.0	...
305662	  761.6	  613.2	 3555.0	...
305663	  762.1	  613.1	 3553.0	...
305664	  762.2	  613.1	 3552.0	...
305665	  762.1	  613.2	 3551.0	...
305666	  762.0	  613.3	 3549.0	...
305667	  761.7	  613.4	 3546.0	...
305668	  761.6	  613.6	 3545.0	...
305669	  762.0	  613.8	 3546.0	...
305670	  762.4	  613.9	 3545.0	...
305671	  762.9	  613.9	 3544.0	...
305672	  762.9	  614.0	 3544.0	...
305673	  762.8	  614.1	 3546.0	...
305674	  763.0	  614.0	 3546.0	...
305675	  763.2	  613.8	 3545.0	...
305676	  762.9	  613.6	 3541.0	...
305677	  762.5	  613.7	 3540.0	...
305678	  762.2	  613.8	 3538.0	...
305679	  762.2	  613.8	 3536.0	...
305680	  762.2	  613.7	 3535.0	...
305681	  762.3	  613.7	 3533.0	...
305682	  762.9	  613.5	 3533.0	...
305683	  763.5	  613.4	 3533.0	...
305684	  764.0	  613.3	 3532.0	...
305685	  764.0	  613.3	 3532.0	...
305686	  764.0	  613.4	 3532.0	...
305687	  764.0	  613.5	 3532.0	...
305688	  764.0	  613.8	 3531.0	...
305689	  763.8	  614.0	 3531.0	...
305690	  763.7	  614.2	 3530.0	...
305691	  763.8	  614.1	 3526.0	...
305692	  764.2	  614.1	 3521.0	...
305693	  764.6	  614.0	 3517.0	...
305694	  764.6	  614.1	 3515.0	...
305695	  764.3	  614.3	 3516.0	...
305696	  764.1	  614.4	 3516.0	...
305697	  763.8	  614.5	 3516.0	...
305698	  763.8	  614.5	 3512.0	...
305699	  763.8	  614.2	 3509.0	...
305700	  764.0	  613.7	 3505.0	...
305701	  764.3	  613.8	 3505.0	...
305702	  764.5	  614.2	 3505.0	...
305703	  764.6	  614.4	 3505.0	...
305704	  764.5	  614.2	 3505.0	...
305705	  764.5	  614.2	 3503.0	...
305706	  764.6	  614.5	 3502.0	...
305707	  764.7	  614.7	 3501.0	...
305708	  764.8	  614.5	 3500.0	...
305709	  764.9	  613.8	 3498.0	...
305710	  764.9	  613.3	 3496.0	...
305711	  764.9	  612.8	 3496.0	...
305712	  764.9	  613.0	 3496.0	...
305713	  764.9	  613.1	 3496.0	...
305714	  765.1	  613.2	 3495.0	...
305715	  765.3	  613.4	 3495.0	...
305716	  765.4	  613.4	 3495.0	...
305717	  765.4	  613.4	 3494.0	...
305718	  765.4	  613.7	 3492.0	...
305719	  765.5	  614.3	 3489.0	...
305720	  765.6	  614.8	 3486.0	...
305721	  765.7	  614.8	 3487.0	...
305722	  765.6	  614.8	 3487.0	...
305723	  765.3	  614.4	 3488.0	...
305724	  765.0	  614.0	 3487.0	...
305725	  764.7	  613.8	 3486.0	...
305726	  764.6	  614.0	 3486.0	...
305727	  764.7	  614.3	 3485.0	...
305728	  764.8	  614.3	 3483.0	...
305729	  764.9	  614.3	 3481.0	...
305730	  764.9	  614.0	 3481.0	...
305731	  764.8	  613.7	 3481.0	...
305732	  764.5	  613.8	 3480.0	...
305733	  764.4	  614.5	 3479.0	...
305734	  764.3	  615.2	 3477.0	...
305735	  764.5	  615.4	 3477.0	...
305736	  764.6	  615.3	 3477.0	...
305737	  764.6	  615.2	 3472.0	...
305738	  764.4	  615.3	 3468.0	...
305739	  764.3	  615.4	 3463.0	...
305740	  764.2	  615.5	 3464.0	...
305741	  764.4	  614.9	 3465.0	...
305742	  764.7	  614.3	 3467.0	...
305743	  764.9	  613.9	 3465.0	...
305744	  765.0	  614.1	 3463.0	...
305745	  765.1	  614.5	 3460.0	...
305746	  765.3	  614.7	 3461.0	...
305747	  765.5	  614.5	 3461.0	...
305748	  765.7	  614.2	 3460.0	...
305749	  765.7	  613.7	 3460.0	...
305750	  765.5	  613.6	 3460.0	...
305751	  765.3	  613.7	 3460.0	...
305752	  765.5	  614.0	 3460.0	...
305753	  766.0	  614.1	 3459.0	...
305754	  765.9	  614.1	 3458.0	...
305755	  765.5	  614.1	 3458.0	...
305756	  765.1	  614.1	 3458.0	...
305757	  765.3	  614.1	 3457.0	...
305758	  765.5	  614.0	 3452.0	...
305759	  765.7	  613.4	 3449.0	...
305760	  765.8	  612.9	 3446.0	...
305761	  765.8	  612.9	 3446.0	...
305762	  765.8	  613.6	 3447.0	...
305763	  765.8	  614.2	 3446.0	...
305764	  765.8	  614.2	 3445.0	...
305765	  765.9	  614.4	 3444.0	...
305766	  766.0	  614.5	 3444.0	...
305767	  766.4	  614.5	 3445.0	...
305768	  766.8	  614.3	 3445.0	...
305769	  767.2	  614.1	 3444.0	...
305770	  767.2	  613.9	 3443.0	...
305771	  767.2	  613.3	 3444.0	...
MSG	305772 0000 _ Number Off
305772	  767.1	  612.7	 3446.0	...
305773	  767.0	  612.4	 3445.0	...
305774	  766.9	  612.4	 3442.0	...
305775	  766.7	  612.4	 3440.0	...
305776	  766.6	  612.4	 3440.0	...
305777	  766.4	  612.4	 3440.0	...
305778	  766.4	  612.4	 3435.0	...
305779	  766.8	  612.1	 3431.0	...
305780	  767.3	  611.8	 3431.0	...
305781	  767.2	  611.7	 3434.0	...
305782	  766.6	  612.0	 3435.0	...
305783	  766.1	  613.0	 3433.0	...
305784	  766.2	  613.5	 3431.0	...
305785	  766.2	  614.0	 3431.0	...
305786	  766.1	  613.8	 3430.0	...
305787	  766.5	  613.6	 3430.0	...
305788	  767.1	  613.4	 3429.0	...
305789	  767.7	  613.2	 3428.0	...
305790	  767.7	  613.1	 3428.0	...
305791	  767.7	  613.2	 3428.0	...
305792	  767.7	  613.3	 3429.0	...
305793	  767.7	  613.5	 3430.0	...
305794	  767.7	  613.5	 3429.0	...
305795	  767.2	  613.7	 3428.0	...
305796	  766.7	  613.8	 3425.0	...
305797	  766.9	  613.8	 3424.0	...
305798	  767.7	  613.7	 3422.0	...
305799	  768.0	  613.8	 3421.0	...
305800	  767.7	  613.9	 3419.0	...
305801	  767.3	  614.0	 3420.0	...
305802	  767.3	  613.6	 3423.0	...
305803	  767.3	  613.4	 3423.0	...
305804	  767.7	  613.3	 3421.0	...
305805	  767.9	  613.9	 3418.0	...
305806	  768.2	  614.3	 3417.0	...
305807	  768.0	  614.5	 3416.0	...
305808	  767.9	  614.4	 3415.0	...
305809	  767.7	  614.3	 3415.0	...
305810	  767.6	  614.5	 3415.0	...
305811	  767.6	  614.7	 3412.0	...
305812	  767.6	  614.2	 3408.0	...
305813	  767.6	  613.6	 3406.0	...
305814	  767.5	  612.8	 3406.0	...
305815	  767.5	  612.5	 3410.0	...
305816	  767.9	  612.2	 3414.0	...
305817	  768.3	  612.1	 3417.0	...
305818	  768.7	  612.3	 3412.0	...
305819	  768.8	  612.7	 3408.0	...
305820	  768.8	  612.9	 3406.0	...
305821	  768.7	  613.0	 3409.0	...
305822	  768.8	  613.5	 3409.0	...
305823	  769.0	  614.0	 3405.0	...
305824	  769.2	  614.4	 3402.0	...
305825	  769.4	  614.3	 3400.0	...
305826	  769.6	  614.3	 3399.0	...
305827	  769.7	  614.2	 3397.0	...
305828	  769.8	  614.2	 3396.0	...
305829	  769.7	  614.2	 3395.0	...
305830	  769.7	  614.0	 3394.0	...
305831	  769.6	  613.8	 3394.0	...
305832	  769.7	  614.2	 3394.0	...
305833	  769.7	  614.8	 3394.0	...
305834	  769.6	  615.4	 3393.0	...
305835	  769.5	  615.4	 3393.0	...
305836	  769.8	  615.2	 3390.0	...
305837	  770.2	  615.0	 3386.0	...
305838	  770.8	  614.9	 3384.0	...
305839	  771.0	  615.3	 3384.0	...
305840	  771.1	  615.8	 3384.0	...
305841	  771.0	  616.3	 3384.0	...
305842	  770.8	  616.6	 3384.0	...
305843	  770.9	  616.6	 3382.0	...
305844	  770.9	  616.4	 3381.0	...
305845	  770.9	  616.4	 3379.0	...
305846	  770.9	  616.3	 3379.0	...
305847	  770.9	  616.6	 3379.0	...
305848	  770.9	  616.8	 3379.0	...
305849	  771.0	  616.8	 3379.0	...
305850	  771.0	  616.8	 3381.0	...
305851	  770.9	  616.6	 3383.0	...
305852	  770.8	  616.5	 3384.0	...
305853	  770.9	  616.7	 3383.0	...
305854	  771.1	  617.1	 3382.0	...
305855	  771.2	  617.5	 3381.0	...
305856	  771.1	  617.3	 3379.0	...
305857	  770.9	  617.1	 3377.0	...
305858	  770.7	  616.9	 3377.0	...
305859	  770.8	  617.0	 3377.0	...
305860	  771.0	  617.1	 3377.0	...
305861	  771.1	  617.0	 3377.0	...
305862	  771.2	  616.8	 3378.0	...
305863	  771.2	  616.4	 3376.0	...
305864	  771.2	  615.9	 3374.0	...
305865	  771.1	  615.5	 3372.0	...
305866	  770.9	  615.3	 3372.0	...
305867	  770.8	  615.1	 3372.0	...
305868	  770.7	  615.0	 3372.0	...
305869	  770.7	  615.1	 3372.0	...
305870	  770.6	  615.4	 3372.0	...
305871	  770.6	  615.9	 3373.0	...
305872	  770.5	  616.2	 3373.0	...
305873	  770.5	  616.4	 3373.0	...
305874	  770.5	  616.4	 3373.0	...
305875	  770.5	  616.5	 3374.0	...
305876	  770.5	  616.2	 3375.0	...
305877	  770.5	  615.8	 3376.0	...
305878	  770.6	  615.7	 3377.0	...
305879	  770.6	  616.3	 3375.0	...
305880	  770.6	  617.0	 3373.0	...
305881	  770.4	  617.2	 3371.0	...
305882	  770.3	  616.6	 3370.0	...
305883	  770.8	  615.9	 3369.0	...
305884	  771.4	  615.6	 3368.0	...
305885	  772.1	  615.7	 3368.0	...
305886	  772.2	  616.0	 3366.0	...
305887	  772.2	  616.0	 3364.0	...
305888	  772.2	  616.0	 3359.0	...
305889	  772.2	  616.1	 3355.0	...
305890	  772.1	  616.1	 3354.0	...
305891	  772.1	  616.0	 3355.0	...
305892	  772.2	  615.9	 3357.0	...
305893	  772.3	  616.3	 3359.0	...
305894	  772.4	  616.8	 3360.0	...
305895	  772.4	  617.3	 3362.0	...
305896	  772.4	  617.3	 3361.0	...
305897	  772.4	  617.3	 3360.0	...
305898	  772.2	  617.3	 3359.0	...
305899	  772.0	  617.0	 3358.0	...
305900	  771.7	  616.7	 3357.0	...
305901	  771.6	  616.9	 3356.0	...
305902	  771.9	  617.3	 3354.0	...
305903	  772.5	  617.7	 3353.0	...
305904	  773.1	  617.5	 3353.0	...
305905	  773.2	  617.6	 3354.0	...
305906	  773.2	  617.8	 3356.0	...
305907	  773.2	  618.3	 3358.0	...
305908	  773.3	  618.6	 3358.0	...
305909	  773.7	  618.8	 3357.0	...
305910	  774.0	  618.8	 3356.0	...
305911	  774.0	  618.9	 3356.0	...
305912	  773.9	  618.6	 3356.0	...
305913	  773.9	  618.2	 3354.0	...
305914	  774.1	  618.1	 3352.0	...
305915	  774.4	  618.1	 3350.0	...
305916	  774.6	  618.2	 3350.0	...
305917	  774.7	  618.2	 3350.0	...
305918	  774.8	  618.4	 3349.0	...
305919	  774.8	  619.1	 3347.0	...
305920	  774.7	  619.6	 3346.0	...
305921	  774.5	  620.2	 3346.0	...
305922	  774.2	  620.2	 3346.0	...
305923	  774.0	  619.9	 3347.0	...
305924	  774.0	  619.1	 3347.0	...
305925	  774.0	  618.3	 3347.0	...
305926	  774.1	  618.3	 3347.0	...
305927	  774.3	  618.6	 3347.0	...
305928	  774.7	  618.6	 3346.0	...
305929	  775.0	  618.3	 3346.0	...
305930	  775.0	  618.1	 3345.0	...
305931	  775.0	  618.2	 3344.0	...
305932	  775.0	  618.3	 3344.0	...
305933	  774.9	  618.5	 3343.0	...
305934	  775.0	  618.6	 3343.0	...
305935	  775.1	  618.7	 3343.0	...
305936	  775.1	  618.6	 3343.0	...
305937	  774.8	  618.7	 3344.0	...
305938	  774.5	  618.8	 3346.0	...
305939	  774.6	  619.0	 3347.0	...
305940	  774.6	  619.1	 3346.0	...
305941	  774.5	  619.1	 3346.0	...
305942	  774.1	  619.0	 3345.0	...
305943	  774.4	  618.7	 3344.0	...
305944	  774.8	  618.5	 3342.0	...
305945	  775.1	  618.3	 3341.0	...
305946	  775.0	  618.4	 3340.0	...
305947	  775.2	  618.5	 3340.0	...
305948	  775.3	  618.7	 3340.0	...
305949	  775.3	  618.8	 3340.0	...
305950	  775.3	  618.7	 3339.0	...
305951	  775.2	  618.6	 3339.0	...
305952	  775.1	  618.3	 3339.0	...
305953	  775.1	  618.1	 3339.0	...
305954	  775.0	  617.9	 3339.0	...
305955	  774.9	  617.9	 3339.0	...
305956	  775.3	  617.8	 3339.0	...
305957	  775.9	  617.6	 3337.0	...
305958	  776.3	  617.8	 3335.0	...
305959	  776.1	  618.2	 3334.0	...
305960	  775.9	  618.6	 3334.0	...
305961	  775.8	  618.6	 3335.0	...
305962	  775.8	  618.5	 3334.0	...
305963	  775.8	  618.3	 3333.0	...
305964	  775.7	  618.2	 3332.0	...
305965	  775.6	  618.4	 3332.0	...
305966	  775.6	  619.1	 3330.0	...
305967	  775.7	  619.6	 3328.0	...
305968	  775.7	  620.0	 3326.0	...
305969	  775.7	  619.9	 3326.0	...
305970	  775.7	  619.7	 3327.0	...
305971	  775.7	  619.7	 3329.0	...
305972	  776.4	  619.8	 3330.0	...
305973	  777.0	  619.9	 3329.0	...
305974	  777.3	  620.0	 3328.0	...
305975	  776.9	  620.0	 3328.0	...
305976	  776.5	  619.9	 3328.0	...
305977	  776.2	  619.8	 3329.0	...
305978	  775.8	  619.8	 3329.0	...
305979	  775.5	  619.7	 3327.0	...
305980	  775.9	  619.6	 3324.0	...
305981	  776.3	  619.5	 3322.0	...
305982	  776.8	  619.7	 3322.0	...
MSG	305983 0000 _ Number On
305983	  776.8	  620.0	 3323.0	...
305984	  776.9	  620.1	 3323.0	...
305985	  776.9	  620.0	 3321.0	...
305986	  776.8	  619.6	 3319.0	...
305987	  776.5	  619.2	 3318.0	...
305988	  776.2	  618.9	 3318.0	...
305989	  775.9	  618.9	 3318.0	...
305990	  775.8	  619.0	 3316.0	...
305991	  775.8	  619.6	 3315.0	...
305992	  776.0	  620.4	 3312.0	...
305993	  776.1	  621.1	 3311.0	...
305994	  775.9	  620.9	 3309.0	...
305995	  775.7	  620.7	 3310.0	...
305996	  775.5	  620.4	 3310.0	...
305997	  775.6	  620.4	 3311.0	...
305998	  775.6	  619.9	 3311.0	...
305999	  775.7	  619.4	 3308.0	...
306000	  775.8	  619.2	 3304.0	...
306001	  775.9	  619.5	 3304.0	...
306002	  775.6	  619.8	 3307.0	...
306003	  775.2	  619.9	 3307.0	...
306004	  775.0	  619.9	 3305.0	...
306005	  775.3	  619.9	 3301.0	...
306006	  775.6	  620.3	 3301.0	...
306007	  775.7	  620.7	 3301.0	...
306008	  775.7	  621.1	 3302.0	...
306009	  776.0	  621.1	 3302.0	...
306010	  776.3	  621.0	 3301.0	...
306011	  776.5	  620.8	 3300.0	...
306012	  776.5	  620.7	 3300.0	...
306013	  776.4	  620.5	 3300.0	...
306014	  775.8	  620.1	 3300.0	...
306015	  775.3	  619.8	 3299.0	...
306016	  774.8	  619.6	 3299.0	...
306017	  774.8	  619.5	 3298.0	...
306018	  774.7	  619.4	 3298.0	...
306019	  774.6	  619.4	 3296.0	...
306020	  774.4	  619.5	 3295.0	...
306021	  774.6	  619.4	 3293.0	...
306022	  775.0	  619.4	 3293.0	...
306023	  775.3	  619.4	 3293.0	...
306024	  775.3	  619.5	 3293.0	...
306025	  775.3	  619.5	 3293.0	...
306026	  775.3	  619.6	 3292.0	...
306027	  775.6	  619.4	 3290.0	...
306028	  775.8	  619.2	 3289.0	...
306029	  776.1	  619.0	 3288.0	...
306030	  776.2	  619.5	 3288.0	...
306031	  776.2	  620.0	 3288.0	...
306032	  776.0	  620.1	 3288.0	...
306033	  775.6	  619.7	 3286.0	...
306034	  775.4	  619.3	 3286.0	...
306035	  775.4	  619.0	 3285.0	...
306036	  776.0	  618.7	 3285.0	...
306037	  776.7	  618.7	 3283.0	...
306038	  777.0	  619.1	 3282.0	...
306039	  776.8	  619.6	 3280.0	...
306040	  776.5	  619.7	 3278.0	...
306041	  776.2	  619.7	 3276.0	...
306042	  776.1	  619.6	 3275.0	...
306043	  776.1	  619.6	 3276.0	...
306044	  776.3	  619.6	 3276.0	...
306045	  776.4	  619.6	 3276.0	...
306046	  776.4	  619.5	 3274.0	...
306047	  776.5	  619.5	 3273.0	...
306048	  776.5	  619.3	 3272.0	...
306049	  776.5	  619.0	 3272.0	...
306050	  776.6	  618.7	 3274.0	...
306051	  777.0	  618.8	 3276.0	...
306052	  777.2	  619.0	 3274.0	...
306053	  777.1	  619.2	 3272.0	...
306054	  777.0	  619.3	 3270.0	...
306055	  777.0	  619.2	 3270.0	...
306056	  777.3	  619.1	 3270.0	...
306057	  777.5	  619.0	 3270.0	...
306058	  777.7	  619.2	 3270.0	...
306059	  777.7	  619.4	 3268.0	...
306060	  777.7	  619.6	 3267.0	...
306061	  777.6	  619.3	 3264.0	...
306062	  777.6	  619.1	 3262.0	...
306063	  777.9	  618.9	 3261.0	...
306064	  778.2	  619.0	 3261.0	...
306065	  778.5	  619.2	 3261.0	...
306066	  778.6	  619.3	 3261.0	...
306067	  778.8	  619.4	 3262.0	...
306068	  778.9	  619.4	 3262.0	...
306069	  778.9	  619.6	 3262.0	...
306070	  779.1	  619.7	 3261.0	...
306071	  779.2	  619.6	 3261.0	...
306072	  779.4	  619.5	 3260.0	...
306073	  779.3	  618.7	 3259.0	...
306074	  779.3	  618.0	 3257.0	...
306075	  779.2	  617.6	 3253.0	...
306076	  779.2	  617.8	 3250.0	...
306077	  779.5	  617.9	 3250.0	...
306078	  779.7	  617.6	 3251.0	...
306079	  779.9	  617.4	 3254.0	...
306080	  779.8	  617.4	 3255.0	...
306081	  779.8	  617.7	 3256.0	...
306082	  779.8	  618.1	 3255.0	...
306083	  779.9	  617.9	 3253.0	...
306084	  779.8	  617.4	 3251.0	...
306085	  779.6	  617.0	 3249.0	...
306086	  779.4	  616.9	 3248.0	...
306087	  779.2	  617.0	 3246.0	...
306088	  779.1	  617.1	 3244.0	...
306089	  779.1	  617.3	 3242.0	...
306090	  779.1	  617.6	 3242.0	...
306091	  779.3	  617.9	 3241.0	...
306092	  779.4	  618.0	 3240.0	...
306093	  779.5	  617.8	 3238.0	...
306094	  779.5	  617.4	 3237.0	...
306095	  779.5	  617.1	 3236.0	...
306096	  779.7	  616.9	 3236.0	...
306097	  780.2	  617.0	 3236.0	...
306098	  780.6	  617.2	 3236.0	...
306099	  780.8	  617.0	 3237.0	...
306100	  780.8	  617.0	 3237.0	...
306101	  780.3	  617.2	 3237.0	...
306102	  779.8	  617.6	 3236.0	...
306103	  779.2	  617.7	 3235.0	...
306104	  779.2	  617.6	 3234.0	...
306105	  779.2	  617.5	 3233.0	...
306106	  779.4	  617.5	 3232.0	...
306107	  779.5	  617.7	 3231.0	...
306108	  779.5	  617.9	 3231.0	...
306109	  779.4	  618.1	 3231.0	...
306110	  779.7	  617.8	 3232.0	...
306111	  780.1	  617.4	 3234.0	...
306112	  780.1	  617.1	 3233.0	...
306113	  779.7	  617.2	 3230.0	...
306114	  779.6	  617.2	 3228.0	...
306115	  779.8	  617.8	 3229.0	...
306116	  780.2	  618.3	 3230.0	...
306117	  780.2	  618.3	 3231.0	...
306118	  779.7	  617.8	 3233.0	...
306119	  779.3	  617.3	 3234.0	...
306120	  779.2	  617.5	 3234.0	...
306121	  779.7	  617.6	 3232.0	...
306122	  779.7	  617.7	 3230.0	...
306123	  779.3	  617.5	 3228.0	...
306124	  779.1	  617.3	 3229.0	...
306125	  779.1	  617.3	 3229.0	...
306126	  779.2	  617.6	 3229.0	...
306127	  779.2	  618.1	 3228.0	...
306128	  779.2	  618.2	 3227.0	...
306129	  779.3	  618.3	 3225.0	...
306130	  779.5	  618.6	 3223.0	...
306131	  779.6	  618.7	 3222.0	...
306132	  779.6	  618.9	 3224.0	...
306133	  779.5	  618.8	 3227.0	...
306134	  779.3	  618.7	 3229.0	...
306135	  779.0	  618.6	 3229.0	...
306136	  778.9	  618.4	 3228.0	...
306137	  778.9	  618.4	 3225.0	...
306138	  778.9	  618.5	 3222.0	...
306139	  778.7	  618.7	 3221.0	...
306140	  778.5	  619.0	 3224.0	...
306141	  778.5	  619.1	 3227.0	...
306142	  778.6	  619.1	 3227.0	...
306143	  778.7	  618.8	 3228.0	...
306144	  778.7	  618.6	 3228.0	...
306145	  779.0	  618.4	 3227.0	...
306146	  779.2	  618.2	 3226.0	...
306147	  779.3	  618.1	 3225.0	...
306148	  779.2	  618.2	 3224.0	...
306149	  779.1	  618.3	 3223.0	...
306150	  779.2	  618.0	 3223.0	...
306151	  779.1	  617.8	 3223.0	...
306152	  779.1	  618.0	 3223.0	...
306153	  779.1	  618.6	 3223.0	...
306154	  779.2	  619.0	 3222.0	...
306155	  779.1	  618.8	 3219.0	...
306156	  779.1	  618.7	 3218.0	...
306157	  779.0	  618.8	 3218.0	...
306158	  779.0	  618.8	 3220.0	...
306159	  779.5	  618.7	 3222.0	...
306160	  780.0	  618.6	 3222.0	...
306161	  780.1	  618.5	 3223.0	...
306162	  779.7	  618.7	 3223.0	...
306163	  779.2	  618.8	 3224.0	...
306164	  779.1	  618.8	 3225.0	...
306165	  779.1	  618.9	 3224.0	...
306166	  779.1	  619.0	 3224.0	...
306167	  779.1	  619.0	 3224.0	...
306168	  779.0	  618.8	 3225.0	...
306169	  778.9	  618.5	 3226.0	...
306170	  778.7	  618.5	 3226.0	...
306171	  778.8	  618.9	 3226.0	...
306172	  778.6	  619.3	 3225.0	...
306173	  778.5	  619.6	 3222.0	...
306174	  778.4	  619.6	 3220.0	...
306175	  778.5	  619.5	 3220.0	...
306176	  779.2	  619.4	 3220.0	...
306177	  779.8	  619.2	 3220.0	...
306178	  780.6	  619.0	 3220.0	...
306179	  780.8	  619.0	 3222.0	...
306180	  781.0	  619.1	 3224.0	...
306181	  780.7	  619.5	 3222.0	...
306182	  780.2	  619.9	 3219.0	...
306183	  779.9	  620.4	 3218.0	...
306184	  779.6	  620.5	 3219.0	...
306185	  779.5	  621.1	 3220.0	...
306186	  779.5	  621.4	 3220.0	...
306187	  779.5	  621.6	 3220.0	...
306188	  779.7	  621.4	 3221.0	...
306189	  779.3	  621.0	 3221.0	...
306190	  778.9	  620.8	 3221.0	...
306191	  778.5	  620.6	 3221.0	...
306192	  778.4	  620.5	 3221.0	...
306193	  778.2	  620.2	 3221.0	...
306194	  778.1	  619.6	 3222.0	...
306195	  778.1	  618.9	 3222.0	...
306196	  778.3	  618.9	 3223.0	...
306197	  778.6	  619.2	 3224.0	...
306198	  778.8	  619.5	 3224.0	...
306199	  778.8	  619.7	 3224.0	...
306200	  778.7	  619.8	 3223.0	...
306201	  778.6	  619.9	 3222.0	...
306202	  778.5	  619.7	 3220.0	...
306203	  778.3	  619.6	 3219.0	...
306204	  778.1	  619.7	 3218.0	...
306205	  777.8	  620.1	 3217.0	...
306206	  777.7	  620.3	 3215.0	...
306207	  777.7	  620.7	 3214.0	...
306208	  777.6	  621.1	 3216.0	...
306209	  777.4	  620.9	 3220.0	...
306210	  777.2	  620.3	 3224.0	...
306211	  777.0	  619.8	 3223.0	...
306212	  776.8	  620.0	 3221.0	...
306213	  776.8	  620.3	 3219.0	...
306214	  776.8	  620.8	 3220.0	...
306215	  776.7	  620.8	 3222.0	...
306216	  776.4	  620.7	 3223.0	...
306217	  776.1	  620.3	 3228.0	...
306218	  775.8	  620.2	 3233.0	...
306219	  775.8	  620.7	 3235.0	...
306220	  775.6	  621.4	 3231.0	...
306221	  775.5	  621.2	 3227.0	...
306222	  775.6	  620.2	 3228.0	...
306223	  775.7	  619.5	 3230.0	...
306224	  775.6	  619.4	 3232.0	...
306225	  775.2	  619.4	 3231.0	...
306226	  775.3	  619.6	 3231.0	...
306227	  775.6	  620.0	 3232.0	...
306228	  775.8	  620.5	 3232.0	...
306229	  775.6	  620.6	 3233.0	...
306230	  775.7	  620.8	 3233.0	...
306231	  775.9	  620.7	 3233.0	...
306232	  775.6	  620.5	 3234.0	...
306233	  775.1	  620.6	 3234.0	...
306234	  774.6	  620.9	 3234.0	...
306235	  774.5	  621.1	 3235.0	...
306236	  774.6	  621.4	 3235.0	...
306237	  774.6	  621.8	 3236.0	...
306238	  774.7	  622.1	 3236.0	...
306239	  774.6	  622.1	 3239.0	...
306240	  774.5	  622.2	 3242.0	...
306241	  774.4	  622.2	 3245.0	...
306242	  774.4	  622.2	 3245.0	...
306243	  774.5	  622.4	 3243.0	...
306244	  774.2	  622.6	 3241.0	...
306245	  774.0	  622.7	 3241.0	...
306246	  773.8	  622.6	 3245.0	...
306247	  773.9	  622.4	 3249.0	...
306248	  773.9	  622.0	 3250.0	...
306249	  773.9	  621.7	 3248.0	...
306250	  774.1	  621.5	 3248.0	...
306251	  774.2	  621.6	 3249.0	...
306252	  774.1	  621.4	 3250.0	...
306253	  773.9	  621.1	 3250.0	...
306254	  773.7	  620.7	 3250.0	...
306255	  773.7	  620.8	 3249.0	...
306256	  773.5	  620.9	 3249.0	...
306257	  773.4	  621.0	 3249.0	...
306258	  773.4	  621.1	 3250.0	...
306259	  773.6	  621.2	 3253.0	...
306260	  773.8	  621.3	 3255.0	...
306261	  773.8	  621.3	 3259.0	...
306262	  773.9	  621.2	 3262.0	...
306263	  773.9	  621.1	 3266.0	...
306264	  774.0	  621.3	 3266.0	...
306265	  773.8	  621.5	 3265.0	...
306266	  773.7	  622.1	 3264.0	...
306267	  773.8	  622.3	 3263.0	...
306268	  773.9	  622.0	 3263.0	...
306269	  774.0	  621.4	 3266.0	...
306270	  773.7	  620.8	 3269.0	...
306271	  773.6	  620.8	 3272.0	...
306272	  773.5	  620.9	 3273.0	...
306273	  773.5	  620.8	 3273.0	...
306274	  773.5	  620.8	 3273.0	...
306275	  773.5	  621.2	 3274.0	...
306276	  773.6	  621.3	 3274.0	...
306277	  773.6	  621.5	 3275.0	...
306278	  773.6	  621.4	 3276.0	...
306279	  773.6	  621.6	 3276.0	...
306280	  773.6	  621.6	 3277.0	...
306281	  773.5	  621.7	 3278.0	...
306282	  773.5	  621.7	 3279.0	...
306283	  773.5	  621.6	 3280.0	...
306284	  773.5	  621.6	 3284.0	...
306285	  773.5	  621.4	 3289.0	...
MSG	306286 0000 _ Number Off
306286	  773.5	  621.2	 3294.0	...
306287	  773.5	  621.1	 3292.0	...
306288	  773.4	  620.8	 3288.0	...
306289	  773.3	  620.5	 3283.0	...
306290	  773.3	  620.0	 3285.0	...
306291	  773.9	  619.8	 3286.0	...
306292	  774.4	  619.9	 3289.0	...
306293	  773.9	  620.2	 3292.0	...
306294	  772.9	  620.3	 3294.0	...
306295	  772.1	  620.2	 3293.0	...
306296	  772.4	  620.1	 3294.0	...
306297	  772.7	  620.4	 3295.0	...
306298	  772.7	  620.7	 3297.0	...
306299	  772.8	  620.8	 3299.0	...
306300	  772.8	  620.8	 3302.0	...
306301	  772.7	  621.3	 3304.0	...
306302	  772.6	  621.7	 3306.0	...
306303	  772.5	  621.9	 3308.0	...
306304	  772.4	  621.6	 3310.0	...
306305	  772.4	  621.3	 3312.0	...
306306	  772.5	  621.1	 3314.0	...
306307	  772.6	  621.1	 3315.0	...
306308	  772.7	  621.0	 3314.0	...
306309	  772.8	  621.2	 3313.0	...
306310	  772.8	  621.4	 3314.0	...
306311	  772.7	  621.1	 3316.0	...
306312	  772.5	  620.7	 3318.0	...
306313	  772.4	  620.3	 3318.0	...
306314	  772.2	  620.3	 3320.0	...
306315	  772.5	  620.4	 3322.0	...
306316	  772.7	  620.4	 3325.0	...
306317	  773.0	  620.5	 3326.0	...
306318	  772.9	  620.3	 3327.0	...
306319	  772.3	  620.2	 3328.0	...
306320	  771.8	  620.1	 3329.0	...
306321	  771.3	  620.4	 3329.0	...
306322	  771.4	  620.4	 3330.0	...
306323	  771.6	  620.7	 3330.0	...
306324	  771.6	  620.8	 3332.0	...
306325	  771.6	  620.8	 3334.0	...
306326	  771.6	  620.7	 3335.0	...
306327	  771.4	  620.7	 3335.0	...
306328	  771.2	  620.8	 3336.0	...
306329	  771.1	  620.9	 3339.0	...
306330	  771.1	  620.5	 3342.0	...
306331	  771.2	  620.1	 3346.0	...
306332	  771.2	  619.7	 3348.0	...
306333	  771.1	  619.7	 3350.0	...
306334	  771.0	  619.9	 3352.0	...
306335	  770.9	  620.1	 3354.0	...
306336	  770.7	  620.2	 3354.0	...
306337	  770.5	  620.1	 3354.0	...
306338	  770.4	  620.0	 3354.0	...
306339	  770.2	  619.8	 3354.0	...
306340	  769.9	  619.5	 3355.0	...
306341	  769.7	  619.4	 3356.0	...
306342	  769.8	  619.4	 3357.0	...
306343	  770.1	  619.5	 3361.0	...
306344	  770.4	  619.6	 3364.0	...
306345	  770.3	  619.6	 3367.0	...
306346	  770.4	  620.0	 3367.0	...
306347	  770.7	  620.4	 3366.0	...
306348	  771.0	  620.8	 3366.0	...
306349	  770.3	  621.0	 3366.0	...
306350	  769.5	  621.3	 3367.0	...
306351	  769.2	  621.2	 3369.0	...
306352	  769.5	  620.8	 3372.0	...
306353	  769.9	  620.5	 3375.0	...
306354	  770.1	  620.7	 3377.0	...
306355	  770.2	  621.1	 3377.0	...
306356	  770.4	  621.5	 3376.0	...
306357	  770.2	  621.6	 3376.0	...
306358	  770.1	  621.1	 3378.0	...
306359	  770.0	  620.7	 3381.0	...
306360	  770.1	  620.4	 3385.0	...
306361	  770.3	  620.3	 3387.0	...
306362	  770.5	  620.2	 3388.0	...
306363	  770.1	  620.2	 3389.0	...
306364	  769.4	  620.3	 3389.0	...
306365	  768.8	  620.5	 3388.0	...
306366	  768.6	  620.7	 3390.0	...
306367	  768.8	  620.8	 3392.0	...
306368	  769.2	  620.7	 3393.0	...
306369	  769.6	  620.6	 3398.0	...
306370	  769.7	  620.5	 3402.0	...
306371	  769.7	  620.9	 3402.0	...
306372	  769.6	  621.3	 3398.0	...
306373	  769.3	  621.7	 3396.0	...
306374	  769.0	  621.8	 3399.0	...
306375	  768.9	  621.7	 3402.0	...
306376	  769.1	  621.5	 3403.0	...
306377	  769.3	  621.7	 3403.0	...
306378	  768.8	  622.4	 3403.0	...
306379	  768.3	  623.0	 3405.0	...
306380	  767.7	  623.1	 3407.0	...
306381	  767.7	  623.2	 3410.0	...
306382	  767.9	  623.3	 3410.0	...
306383	  768.1	  623.3	 3411.0	...
306384	  768.2	  623.0	 3412.0	...
306385	  768.2	  622.8	 3416.0	...
306386	  768.3	  622.7	 3419.0	...
306387	  768.5	  622.7	 3422.0	...
306388	  768.6	  622.6	 3422.0	...
306389	  768.7	  622.5	 3422.0	...
306390	  768.7	  622.5	 3425.0	...
306391	  768.8	  622.7	 3428.0	...
306392	  768.7	  622.9	 3430.0	...
306393	  768.3	  622.4	 3431.0	...
306394	  767.8	  621.8	 3433.0	...
306395	  767.3	  621.6	 3436.0	...
306396	  767.3	  622.1	 3439.0	...
306397	  767.3	  622.5	 3441.0	...
306398	  767.2	  622.5	 3446.0	...
306399	  767.0	  622.3	 3449.0	...
306400	  766.7	  622.0	 3452.0	...
306401	  766.5	  621.6	 3454.0	...
306402	  766.5	  621.4	 3456.0	...
306403	  766.3	  621.6	 3457.0	...
306404	  766.2	  621.8	 3457.0	...
306405	  766.5	  622.0	 3456.0	...
306406	  766.9	  622.0	 3456.0	...
306407	  767.3	  622.1	 3459.0	...
306408	  767.3	  622.1	 3462.0	...
306409	  767.4	  622.2	 3464.0	...
306410	  767.4	  621.7	 3468.0	...
306411	  767.5	  621.2	 3472.0	...
306412	  767.6	  620.9	 3475.0	...
306413	  767.6	  621.2	 3476.0	...
306414	  767.5	  621.6	 3478.0	...
306415	  767.2	  621.8	 3481.0	...
306416	  767.0	  622.1	 3482.0	...
306417	  766.8	  622.1	 3483.0	...
306418	  766.8	  622.1	 3484.0	...
306419	  766.9	  621.8	 3485.0	...
306420	  766.6	  621.4	 3488.0	...
306421	  766.4	  621.1	 3489.0	...
306422	  766.1	  621.1	 3490.0	...
306423	  765.8	  620.9	 3492.0	...
306424	  765.5	  620.8	 3495.0	...
306425	  765.0	  620.6	 3498.0	...
306426	  764.9	  620.6	 3499.0	...
306427	  764.8	  620.7	 3500.0	...
306428	  764.8	  621.0	 3501.0	...
306429	  764.9	  621.5	 3503.0	...
306430	  765.0	  621.7	 3506.0	...
306431	  765.0	  621.7	 3507.0	...
306432	  764.9	  621.6	 3508.0	...
306433	  764.8	  621.5	 3512.0	...
306434	  764.9	  621.4	 3516.0	...
306435	  765.0	  621.3	 3518.0	...
306436	  765.1	  621.2	 3518.0	...
306437	  765.1	  621.0	 3517.0	...
306438	  765.3	  620.9	 3520.0	...
306439	  765.4	  620.8	 3523.0	...
306440	  765.5	  620.8	 3526.0	...
306441	  765.4	  620.7	 3526.0	...
306442	  765.5	  620.7	 3526.0	...
306443	  765.6	  620.7	 3525.0	...
306444	  765.5	  620.8	 3524.0	...
306445	  765.2	  620.8	 3527.0	...
306446	  764.9	  620.8	 3531.0	...
306447	  764.9	  620.8	 3534.0	...
306448	  764.9	  620.7	 3537.0	...
306449	  764.8	  620.7	 3540.0	...
306450	  764.7	  620.7	 3543.0	...
306451	  764.7	  620.6	 3543.0	...
306452	  764.8	  620.6	 3543.0	...
306453	  764.9	  620.7	 3544.0	...
306454	  765.0	  621.0	 3545.0	...
306455	  765.1	  621.3	 3547.0	...
306456	  765.1	  621.5	 3550.0	...
306457	  765.1	  621.5	 3553.0	...
306458	  765.0	  621.6	 3555.0	...
306459	  765.0	  621.7	 3554.0	...
306460	  765.0	  621.8	 3553.0	...
306461	  764.6	  621.9	 3553.0	...
306462	  764.3	  621.8	 3555.0	...
306463	  764.2	  621.7	 3558.0	...
306464	  764.5	  621.7	 3561.0	...
306465	  764.7	  621.6	 3562.0	...
306466	  764.5	  621.5	 3563.0	...
306467	  764.2	  621.5	 3565.0	...
306468	  764.0	  621.7	 3568.0	...
306469	  763.9	  621.8	 3570.0	...
306470	  763.9	  621.8	 3571.0	...
306471	  763.6	  621.7	 3571.0	...
306472	  763.3	  621.7	 3572.0	...
306473	  763.5	  621.6	 3574.0	...
306474	  763.9	  621.3	 3576.0	...
306475	  764.3	  621.0	 3577.0	...
306476	  764.2	  620.8	 3577.0	...
306477	  764.0	  621.1	 3576.0	...
306478	  764.0	  621.5	 3576.0	...
306479	  764.0	  621.7	 3576.0	...
306480	  764.0	  621.4	 3579.0	...
306481	  764.1	  621.5	 3582.0	...
306482	  764.1	  621.9	 3584.0	...
306483	  764.1	  622.3	 3585.0	...
306484	  764.1	  622.5	 3586.0	...
306485	  764.1	  622.5	 3587.0	...
306486	  764.1	  622.5	 3588.0	...
306487	  764.0	  622.6	 3590.0	...
306488	  764.0	  622.8	 3592.0	...
306489	  764.1	  623.0	 3594.0	...
306490	  763.8	  623.3	 3595.0	...
306491	  763.5	  623.4	 3596.0	...
306492	  763.7	  623.0	 3598.0	...
306493	  764.1	  622.6	 3601.0	...
306494	  764.6	  622.1	 3604.0	...
306495	  764.5	  622.2	 3605.0	...
306496	  764.5	  622.2	 3606.0	...
306497	  764.5	  622.2	 3606.0	...
MSG	306498 0000 _ Number On
306498	  764.6	  622.2	 3607.0	...
306499	  764.5	  622.2	 3608.0	...
306500	  764.3	  622.0	 3608.0	...
306501	  763.7	  621.9	 3609.0	...
306502	  763.2	  621.7	 3609.0	...
306503	  762.8	  621.8	 3611.0	...
306504	  762.8	  621.7	 3614.0	...
306505	  762.9	  621.8	 3618.0	...
306506	  762.9	  622.0	 3620.0	...
306507	  763.0	  622.3	 3620.0	...
306508	  763.2	  622.0	 3621.0	...
306509	  763.3	  621.8	 3622.0	...
306510	  763.4	  621.6	 3624.0	...
306511	  763.3	  621.7	 3625.0	...
306512	  763.2	  621.9	 3626.0	...
306513	  763.1	  622.0	 3626.0	...
306514	  762.9	  622.0	 3626.0	...
306515	  762.7	  622.0	 3626.0	...
306516	  762.6	  622.4	 3626.0	...
306517	  762.6	  622.9	 3627.0	...
306518	  762.6	  623.2	 3629.0	...
306519	  762.5	  623.0	 3632.0	...
306520	  762.5	  622.7	 3636.0	...
306521	  762.6	  622.8	 3640.0	...
306522	  762.6	  622.9	 3642.0	...
306523	  762.5	  622.9	 3644.0	...
306524	  762.5	  622.8	 3644.0	...
306525	  762.5	  622.9	 3644.0	...
306526	  762.6	  623.0	 3644.0	...
306527	  762.7	  623.0	 3645.0	...
306528	  762.1	  622.9	 3647.0	...
306529	  761.3	  622.9	 3648.0	...
306530	  760.8	  622.9	 3648.0	...
306531	  761.1	  622.7	 3649.0	...
306532	  761.4	  622.3	 3649.0	...
306533	  761.4	  622.1	 3649.0	...
306534	  761.4	  622.1	 3650.0	...
306535	  761.5	  622.3	 3652.0	...
306536	  761.6	  622.4	 3655.0	...
306537	  761.9	  622.3	 3657.0	...
306538	  762.0	  622.0	 3659.0	...
306539	  761.7	  621.9	 3660.0	...
306540	  761.3	  621.9	 3660.0	...
306541	  761.0	  622.0	 3660.0	...
306542	  761.0	  621.8	 3660.0	...
306543	  761.1	  621.6	 3662.0	...
306544	  761.0	  621.6	 3665.0	...
306545	  760.9	  622.1	 3668.0	...
306546	  761.0	  622.5	 3667.0	...
306547	  761.3	  623.0	 3666.0	...
306548	  761.6	  623.1	 3665.0	...
306549	  761.7	  623.3	 3667.0	...
306550	  761.8	  623.4	 3669.0	...
306551	  761.9	  623.4	 3671.0	...
306552	  761.9	  623.4	 3672.0	...
306553	  761.9	  623.4	 3675.0	...
306554	  761.8	  623.0	 3678.0	...
306555	  761.7	  622.6	 3679.0	...
306556	  761.7	  621.9	 3679.0	...
306557	  761.7	  621.5	 3679.0	...
306558	  761.7	  621.1	 3680.0	...
306559	  761.8	  621.6	 3681.0	...
306560	  761.8	  622.4	 3683.0	...
306561	  761.6	  623.2	 3684.0	...
306562	  761.7	  623.5	 3683.0	...
306563	  761.9	  623.7	 3682.0	...
306564	  762.3	  623.8	 3682.0	...
306565	  762.4	  623.3	 3683.0	...
306566	  762.3	  622.7	 3684.0	...
306567	  762.0	  622.3	 3684.0	...
306568	  761.7	  622.3	 3684.0	...
306569	  761.7	  622.1	 3686.0	...
306570	  761.7	  621.8	 3688.0	...
306571	  761.6	  621.6	 3689.0	...
306572	  761.5	  621.9	 3688.0	...
306573	  761.2	  622.3	 3686.0	...
306574	  761.1	  622.8	 3689.0	...
306575	  761.3	  622.9	 3692.0	...
306576	  761.6	  622.5	 3696.0	...
306577	  761.7	  622.1	 3696.0	...
306578	  761.7	  621.9	 3696.0	...
306579	  761.7	  622.1	 3696.0	...
306580	  761.6	  621.8	 3697.0	...
306581	  761.4	  621.4	 3699.0	...
306582	  761.5	  621.3	 3701.0	...
306583	  761.7	  621.7	 3703.0	...
306584	  762.0	  622.0	 3705.0	...
306585	  762.0	  622.3	 3707.0	...
306586	  762.1	  622.6	 3707.0	...
306587	  762.2	  622.9	 3708.0	...
306588	  762.0	  623.0	 3709.0	...
306589	  761.8	  622.8	 3710.0	...
306590	  761.6	  622.6	 3711.0	...
306591	  761.6	  622.2	 3713.0	...
306592	  761.7	  622.1	 3715.0	...
306593	  761.8	  622.2	 3717.0	...
306594	  761.8	  622.3	 3716.0	...
306595	  761.6	  622.3	 3718.0	...
306596	  761.5	  622.4	 3721.0	...
306597	  761.5	  622.5	 3722.0	...
306598	  761.5	  622.3	 3721.0	...
306599	  761.9	  621.9	 3721.0	...
306600	  762.3	  621.5	 3722.0	...
306601	  762.7	  621.5	 3723.0	...
306602	  762.7	  621.4	 3724.0	...
306603	  762.6	  621.5	 3726.0	...
306604	  762.5	  621.7	 3727.0	...
306605	  762.4	  621.6	 3729.0	...
306606	  762.3	  621.1	 3730.0	...
306607	  762.2	  620.6	 3731.0	...
306608	  762.2	  620.3	 3732.0	...
306609	  762.0	  620.3	 3733.0	...
306610	  761.8	  621.0	 3735.0	...
306611	  761.6	  621.3	 3736.0	...
306612	  761.6	  621.7	 3737.0	...
306613	  761.6	  621.2	 3738.0	...
306614	  761.7	  621.1	 3738.0	...
306615	  761.9	  621.0	 3738.0	...
306616	  761.6	  621.2	 3738.0	...
306617	  761.3	  621.4	 3738.0	...
306618	  760.9	  621.7	 3737.0	...
306619	  760.7	  621.9	 3738.0	...
306620	  760.8	  622.0	 3740.0	...
306621	  761.1	  621.9	 3742.0	...
306622	  761.3	  621.8	 3743.0	...
306623	  761.3	  621.8	 3744.0	...
306624	  761.3	  621.7	 3745.0	...
306625	  761.4	  621.7	 3746.0	...
306626	  761.6	  621.6	 3746.0	...
306627	  761.9	  621.6	 3746.0	...
306628	  762.2	  621.6	 3746.0	...
306629	  762.5	  621.5	 3746.0	...
306630	  762.5	  621.4	 3747.0	...
306631	  762.6	  621.8	 3748.0	...
306632	  762.7	  622.1	 3751.0	...
306633	  762.7	  622.2	 3752.0	...
306634	  762.6	  622.0	 3753.0	...
306635	  762.6	  621.7	 3754.0	...
306636	  762.7	  621.9	 3754.0	...
306637	  762.7	  621.6	 3755.0	...
306638	  762.5	  621.4	 3755.0	...
306639	  762.2	  621.5	 3756.0	...
306640	  762.1	  621.7	 3757.0	...
306641	  762.3	  621.9	 3759.0	...
306642	  762.6	  621.5	 3760.0	...
306643	  762.4	  621.3	 3762.0	...
306644	  762.0	  621.1	 3764.0	...
306645	  761.5	  621.3	 3765.0	...
306646	  761.5	  621.2	 3765.0	...
306647	  761.4	  621.2	 3764.0	...
306648	  761.2	  621.0	 3765.0	...
306649	  761.5	  620.8	 3766.0	...
306650	  762.0	  621.1	 3766.0	...
306651	  762.4	  621.7	 3766.0	...
306652	  762.4	  622.5	 3765.0	...
306653	  762.4	  622.8	 3766.0	...
306654	  762.7	  622.7	 3767.0	...
306655	  762.9	  622.6	 3768.0	...
306656	  763.2	  622.4	 3768.0	...
306657	  763.3	  622.3	 3767.0	...
306658	  763.3	  621.7	 3768.0	...
306659	  763.2	  621.0	 3770.0	...
306660	  763.0	  620.5	 3772.0	...
306661	  762.9	  621.3	 3772.0	...
306662	  762.9	  622.0	 3773.0	...
306663	  762.8	  622.9	 3773.0	...
306664	  762.5	  623.2	 3773.0	...
306665	  762.3	  623.5	 3773.0	...
306666	  762.1	  623.5	 3772.0	...
306667	  762.2	  623.4	 3772.0	...
306668	  762.2	  623.4	 3771.0	...
306669	  762.1	  623.4	 3771.0	...
306670	  762.1	  623.0	 3771.0	...
306671	  762.3	  622.4	 3771.0	...
306672	  762.6	  621.7	 3772.0	...
306673	  762.5	  621.4	 3773.0	...
306674	  762.1	  621.4	 3773.0	...
306675	  761.8	  621.5	 3774.0	...
306676	  761.9	  621.5	 3774.0	...
306677	  761.9	  621.5	 3774.0	...
306678	  761.8	  621.5	 3774.0	...
306679	  761.6	  621.4	 3775.0	...
306680	  761.7	  621.3	 3777.0	...
306681	  761.8	  621.3	 3779.0	...
306682	  761.9	  621.4	 3780.0	...
306683	  762.1	  621.6	 3780.0	...
306684	  761.8	  622.0	 3780.0	...
306685	  761.5	  622.5	 3780.0	...
306686	  761.7	  622.8	 3780.0	...
306687	  762.1	  622.9	 3782.0	...
306688	  762.5	  622.7	 3784.0	...
306689	  762.2	  622.7	 3786.0	...
306690	  761.9	  622.6	 3786.0	...
306691	  761.7	  622.4	 3787.0	...
306692	  761.7	  622.1	 3790.0	...
306693	  761.8	  622.2	 3792.0	...
306694	  761.6	  622.5	 3794.0	...
306695	  761.1	  622.9	 3795.0	...
306696	  760.6	  623.2	 3797.0	...
306697	  760.2	  623.1	 3797.0	...
306698	  760.1	  622.8	 3797.0	...
306699	  760.2	  622.6	 3797.0	...
306700	  760.4	  622.8	 3798.0	...
306701	  760.7	  622.9	 3798.0	...
306702	  760.7	  622.9	 3798.0	...
306703	  760.6	  622.9	 3799.0	...
306704	  760.4	  622.9	 3801.0	...
306705	  760.1	  623.3	 3803.0	...
306706	  759.9	  623.6	 3805.0	...
306707	  759.6	  623.5	 3807.0	...
306708	  759.4	  623.3	 3808.0	...
306709	  759.4	  623.4	 3807.0	...
306710	  759.7	  623.9	 3806.0	...
306711	  759.9	  623.4	 3804.0	...
306712	  759.9	  622.5	 3804.0	...
306713	  760.1	  621.5	 3805.0	...
306714	  760.6	  621.1	 3805.0	...
306715	  761.2	  620.5	 3804.0	...
306716	  761.5	  620.1	 3804.0	...
306717	  761.5	  620.1	 3804.0	...
306718	  761.2	  620.2	 3805.0	...
306719	  760.8	  620.1	 3805.0	...
306720	  760.8	  620.0	 3805.0	...
306721	  761.0	  620.5	 3807.0	...
306722	  761.3	  621.1	 3808.0	...
306723	  761.3	  621.4	 3809.0	...
306724	  761.4	  620.9	 3809.0	...
306725	  761.7	  621.0	 3808.0	...
306726	  762.0	  621.5	 3806.0	...
306727	  762.2	  622.0	 3804.0	...
306728	  762.4	  621.8	 3805.0	...
306729	  762.6	  621.7	 3806.0	...
306730	  762.5	  621.7	 3807.0	...
306731	  762.4	  621.5	 3809.0	...
306732	  762.3	  621.1	 3812.0	...
306733	  762.5	  620.8	 3813.0	...
306734	  762.7	  620.7	 3814.0	...
306735	  762.9	  621.2	 3813.0	...
306736	  762.9	  621.7	 3813.0	...
306737	  762.9	  622.3	 3813.0	...
306738	  762.6	  622.4	 3814.0	...
306739	  762.3	  622.5	 3814.0	...
306740	  762.3	  622.5	 3814.0	...
306741	  762.6	  622.4	 3814.0	...
306742	  762.2	  622.5	 3813.0	...
306743	  761.6	  622.6	 3815.0	...
306744	  761.4	  622.8	 3816.0	...
306745	  761.8	  623.0	 3818.0	...
306746	  762.3	  623.0	 3820.0	...
306747	  762.3	  622.7	 3822.0	...
306748	  762.2	  622.3	 3823.0	...
306749	  761.9	  622.0	 3824.0	...
306750	  761.7	  621.9	 3824.0	...
306751	  761.6	  622.0	 3824.0	...
306752	  761.6	  622.1	 3824.0	...
306753	  761.8	  622.1	 3825.0	...
306754	  761.9	  622.2	 3824.0	...
306755	  762.1	  621.8	 3824.0	...
306756	  762.1	  621.4	 3823.0	...
306757	  762.1	  621.2	 3824.0	...
306758	  761.9	  621.4	 3825.0	...
306759	  761.7	  621.7	 3826.0	...
306760	  761.3	  621.7	 3825.0	...
306761	  761.0	  621.7	 3824.0	...
306762	  760.9	  621.6	 3824.0	...
306763	  760.9	  621.7	 3823.0	...
306764	  760.7	  622.0	 3822.0	...
306765	  760.7	  622.2	 3823.0	...
306766	  760.6	  622.0	 3824.0	...
306767	  760.7	  621.9	 3826.0	...
306768	  760.8	  621.7	 3827.0	...
306769	  760.9	  621.7	 3829.0	...
306770	  760.9	  621.8	 3831.0	...
306771	  761.0	  621.8	 3833.0	...
306772	  761.0	  621.9	 3834.0	...
306773	  761.1	  621.8	 3835.0	...
306774	  761.3	  621.9	 3835.0	...
306775	  761.4	  622.0	 3833.0	...
306776	  761.3	  621.7	 3830.0	...
306777	  761.2	  621.0	 3828.0	...
306778	  761.1	  620.4	 3827.0	...
306779	  760.9	  620.4	 3827.0	...
306780	  760.7	  620.5	 3829.0	...
306781	  760.5	  620.6	 3830.0	...
306782	  760.5	  620.6	 3830.0	...
306783	  760.5	  620.6	 3830.0	...
306784	  760.5	  620.6	 3829.0	...
306785	  760.4	  620.7	 3828.0	...
306786	  760.5	  620.7	 3829.0	...
306787	  760.5	  620.6	 3831.0	...
306788	  760.5	  620.6	 3834.0	...
306789	  760.4	  620.6	 3835.0	...
306790	  760.4	  620.6	 3835.0	...
306791	  760.3	  620.9	 3834.0	...
306792	  760.3	  621.2	 3833.0	...
306793	  760.1	  621.4	 3833.0	...
306794	  760.0	  621.4	 3835.0	...
306795	  760.1	  621.4	 3836.0	...
306796	  760.2	  621.4	 3837.0	...
306797	  760.4	  621.4	 3838.0	...
306798	  760.6	  621.5	 3840.0	...
306799	  760.8	  621.4	 3841.0	...
306800	  761.2	  621.3	 3841.0	...
306801	  761.5	  621.2	 3841.0	...
306802	  761.6	  621.1	 3840.0	...
MSG	306803 0000 _ Number Off
306803	  761.7	  621.1	 3839.0	...
306804	  761.7	  621.0	 3839.0	...
306805	  761.7	  621.0	 3840.0	...
306806	  761.3	  621.1	 3841.0	...
306807	  760.9	  621.2	 3842.0	...
306808	  760.9	  621.4	 3839.0	...
306809	  761.3	  621.5	 3836.0	...
306810	  761.7	  621.2	 3834.0	...
306811	  761.8	  620.8	 3834.0	...
306812	  762.0	  620.2	 3835.0	...
306813	  762.2	  620.0	 3837.0	...
306814	  761.9	  620.3	 3838.0	...
306815	  761.5	  620.7	 3838.0	...
306816	  761.0	  621.2	 3841.0	...
306817	  761.0	  621.2	 3843.0	...
306818	  761.0	  621.2	 3845.0	...
306819	  760.9	  621.0	 3846.0	...
306820	  760.8	  620.9	 3847.0	...
306821	  761.0	  620.8	 3847.0	...
306822	  761.2	  620.6	 3847.0	...
306823	  761.5	  620.5	 3848.0	...
306824	  761.4	  620.3	 3849.0	...
306825	  761.4	  620.3	 3850.0	...
306826	  761.3	  620.2	 3850.0	...
306827	  761.3	  620.2	 3851.0	...
306828	  761.3	  620.2	 3850.0	...
306829	  761.3	  620.2	 3849.0	...
306830	  761.2	  619.7	 3848.0	...
306831	  761.2	  619.1	 3848.0	...
306832	  761.2	  618.7	 3849.0	...
306833	  761.5	  618.6	 3850.0	...
306834	  761.8	  618.7	 3849.0	...
306835	  761.9	  618.6	 3849.0	...
306836	  761.6	  618.6	 3848.0	...
306837	  761.3	  618.7	 3849.0	...
306838	  761.3	  618.8	 3849.0	...
306839	  761.2	  618.9	 3851.0	...
306840	  761.1	  619.1	 3853.0	...
306841	  761.1	  619.2	 3855.0	...
306842	  761.1	  619.1	 3854.0	...
306843	  761.1	  618.9	 3853.0	...
306844	  761.2	  618.8	 3854.0	...
306845	  761.2	  618.7	 3856.0	...
306846	  761.3	  618.5	 3859.0	...
306847	  761.2	  618.2	 3860.0	...
306848	  760.9	  617.8	 3860.0	...
306849	  760.7	  617.7	 3860.0	...
306850	  760.6	  617.7	 3859.0	...
306851	  760.6	  617.8	 3859.0	...
306852	  760.8	  617.8	 3860.0	...
306853	  761.0	  617.8	 3860.0	...
306854	  761.1	  617.8	 3862.0	...
306855	  760.9	  617.8	 3863.0	...
306856	  760.8	  618.1	 3864.0	...
306857	  760.7	  618.4	 3864.0	...
306858	  760.5	  618.6	 3866.0	...
306859	  760.7	  618.3	 3867.0	...
306860	  760.9	  617.9	 3868.0	...
306861	  761.1	  617.6	 3869.0	...
306862	  760.8	  617.4	 3871.0	...
306863	  760.5	  617.4	 3873.0	...
306864	  760.2	  617.0	 3874.0	...
306865	  760.1	  616.6	 3874.0	...
306866	  760.1	  616.7	 3873.0	...
306867	  759.8	  617.4	 3872.0	...
306868	  759.5	  618.0	 3873.0	...
306869	  759.5	  618.4	 3873.0	...
306870	  760.0	  618.7	 3874.0	...
306871	  760.5	  618.5	 3876.0	...
306872	  760.7	  617.4	 3878.0	...
306873	  760.6	  616.4	 3882.0	...
306874	  760.7	  616.1	 3884.0	...
306875	  760.8	  616.7	 3885.0	...
306876	  761.0	  617.2	 3884.0	...
306877	  760.5	  617.7	 3883.0	...
306878	  759.9	  617.8	 3885.0	...
306879	  759.4	  617.9	 3887.0	...
306880	  759.3	  617.9	 3888.0	...
306881	  759.3	  618.0	 3886.0	...
306882	  759.3	  618.0	 3884.0	...
306883	  759.2	  617.7	 3885.0	...
306884	  759.2	  617.5	 3886.0	...
306885	  759.2	  617.3	 3887.0	...
306886	  759.1	  617.3	 3888.0	...
306887	  759.1	  617.1	 3890.0	...
306888	  759.0	  617.0	 3893.0	...
306889	  758.8	  616.9	 3894.0	...
306890	  758.5	  617.1	 3896.0	...
306891	  758.2	  617.0	 3895.0	...
306892	  758.1	  616.8	 3894.0	...
306893	  758.3	  617.4	 3895.0	...
306894	  758.6	  618.2	 3898.0	...
306895	  758.9	  618.9	 3901.0	...
306896	  758.8	  618.6	 3901.0	...
306897	  758.7	  618.3	 3903.0	...
306898	  758.7	  618.1	 3903.0	...
306899	  758.3	  618.2	 3904.0	...
306900	  758.0	  618.4	 3904.0	...
306901	  757.6	  618.4	 3904.0	...
306902	  757.6	  617.9	 3904.0	...
306903	  757.8	  617.5	 3904.0	...
306904	  758.0	  617.3	 3903.0	...
306905	  758.1	  617.2	 3903.0	...
306906	  758.1	  617.1	 3903.0	...
306907	  758.1	  616.9	 3904.0	...
306908	  758.2	  616.7	 3907.0	...
306909	  758.4	  616.5	 3910.0	...
306910	  758.5	  616.5	 3912.0	...
306911	  758.5	  616.5	 3912.0	...
306912	  758.4	  616.5	 3912.0	...
306913	  758.4	  616.9	 3912.0	...
306914	  758.7	  617.2	 3912.0	...
306915	  758.9	  617.5	 3912.0	...
306916	  758.9	  617.2	 3912.0	...
306917	  758.8	  617.3	 3913.0	...
306918	  758.8	  617.5	 3913.0	...
306919	  758.8	  617.7	 3913.0	...
306920	  759.0	  617.8	 3913.0	...
306921	  759.1	  616.9	 3914.0	...
306922	  759.1	  615.9	 3915.0	...
306923	  759.0	  615.2	 3916.0	...
306924	  758.4	  615.8	 3916.0	...
306925	  757.9	  616.5	 3916.0	...
306926	  757.6	  617.0	 3916.0	...
306927	  757.7	  616.7	 3917.0	...
306928	  757.7	  616.4	 3917.0	...
306929	  757.7	  616.4	 3918.0	...
306930	  757.6	  617.0	 3918.0	...
306931	  757.5	  617.3	 3919.0	...
306932	  757.4	  617.4	 3919.0	...
306933	  757.4	  617.4	 3920.0	...
306934	  757.7	  617.6	 3920.0	...
306935	  757.9	  617.8	 3919.0	...
306936	  758.2	  618.0	 3918.0	...
306937	  758.4	  618.1	 3918.0	...
306938	  758.5	  618.2	 3920.0	...
306939	  758.5	  618.2	 3923.0	...
306940	  758.2	  617.7	 3924.0	...
306941	  757.8	  617.2	 3925.0	...
306942	  757.6	  617.4	 3925.0	...
306943	  757.7	  618.0	 3925.0	...
306944	  757.6	  618.3	 3927.0	...
306945	  757.4	  618.0	 3929.0	...
306946	  757.1	  617.8	 3930.0	...
306947	  757.0	  618.1	 3931.0	...
306948	  757.0	  618.3	 3930.0	...
306949	  757.0	  618.4	 3929.0	...
306950	  757.1	  618.5	 3928.0	...
306951	  757.1	  618.4	 3930.0	...
306952	  757.2	  618.3	 3932.0	...
306953	  757.3	  618.0	 3934.0	...
306954	  757.3	  618.0	 3935.0	...
306955	  757.4	  618.0	 3936.0	...
306956	  757.4	  618.1	 3937.0	...
306957	  757.3	  618.3	 3936.0	...
306958	  756.9	  618.5	 3935.0	...
306959	  756.6	  618.6	 3934.0	...
306960	  756.3	  618.6	 3933.0	...
306961	  756.4	  618.6	 3935.0	...
306962	  756.6	  618.5	 3936.0	...
306963	  756.8	  618.3	 3937.0	...
306964	  757.0	  618.1	 3937.0	...
306965	  757.1	  617.9	 3938.0	...
306966	  757.1	  617.8	 3939.0	...
306967	  757.0	  617.8	 3940.0	...
306968	  757.2	  617.8	 3941.0	...
306969	  757.3	  617.5	 3942.0	...
306970	  757.2	  617.3	 3943.0	...
306971	  756.9	  617.1	 3946.0	...
306972	  756.6	  617.8	 3949.0	...
306973	  756.6	  618.4	 3952.0	...
306974	  756.7	  619.0	 3953.0	...
306975	  756.4	  619.1	 3952.0	...
306976	  756.1	  619.3	 3951.0	...
306977	  755.9	  619.3	 3951.0	...
306978	  756.0	  619.3	 3951.0	...
306979	  756.1	  619.2	 3952.0	...
306980	  756.1	  618.9	 3952.0	...
306981	  756.5	  618.4	 3952.0	...
306982	  757.0	  618.0	 3953.0	...
306983	  757.1	  617.9	 3954.0	...
306984	  756.5	  618.0	 3954.0	...
306985	  755.9	  618.1	 3953.0	...
306986	  755.6	  618.2	 3953.0	...
306987	  755.8	  618.3	 3954.0	...
306988	  755.9	  618.3	 3955.0	...
306989	  756.0	  618.2	 3955.0	...
306990	  756.0	  618.0	 3956.0	...
306991	  755.9	  617.8	 3958.0	...
306992	  755.8	  617.8	 3959.0	...
306993	  756.0	  617.9	 3960.0	...
306994	  756.3	  617.9	 3961.0	...
306995	  756.3	  617.7	 3962.0	...
306996	  756.1	  617.8	 3966.0	...
306997	  755.6	  618.0	 3970.0	...
306998	  755.3	  617.9	 3973.0	...
306999	  755.0	  617.8	 3972.0	...
307000	  755.0	  617.5	 3972.0	...
307001	  755.2	  617.5	 3972.0	...
307002	  755.4	  617.6	 3972.0	...
307003	  756.0	  617.5	 3973.0	...
307004	  756.5	  617.4	 3973.0	...
307005	  756.7	  617.4	 3975.0	...
307006	  756.4	  617.5	 3977.0	...
307007	  756.0	  617.6	 3978.0	...
307008	  756.0	  617.7	 3977.0	...
307009	  756.0	  617.7	 3977.0	...
307010	  756.0	  617.9	 3977.0	...
307011	  755.9	  618.1	 3977.0	...
307012	  755.7	  618.3	 3978.0	...
307013	  755.4	  618.2	 3980.0	...
307014	  755.0	  618.2	 3981.0	...
MSG	307015 0000 _ Number On
307015	  754.8	  618.3	 3982.0	...
307016	  754.7	  618.5	 3982.0	...
307017	  754.7	  618.8	 3982.0	...
307018	  754.7	  619.0	 3986.0	...
307019	  755.0	  618.9	 3989.0	...
307020	  755.4	  618.7	 3992.0	...
307021	  755.4	  618.6	 3990.0	...
307022	  754.7	  618.7	 3990.0	...
307023	  754.0	  618.7	 3990.0	...
307024	  753.7	  618.8	 3990.0	...
307025	  753.8	  618.8	 3990.0	...
307026	  753.9	  618.8	 3989.0	...
307027	  754.1	  618.7	 3992.0	...
307028	  754.2	  618.7	 3994.0	...
307029	  754.1	  619.0	 3996.0	...
307030	  754.1	  619.3	 3995.0	...
307031	  754.3	  619.5	 3995.0	...
307032	  754.6	  619.5	 3995.0	...
307033	  754.6	  619.4	 3995.0	...
307034	  754.4	  619.2	 3996.0	...
307035	  754.2	  619.0	 3997.0	...
307036	  754.2	  618.9	 3997.0	...
307037	  754.1	  619.0	 3997.0	...
307038	  753.6	  619.1	 3997.0	...
307039	  753.2	  619.1	 3997.0	...
307040	  752.8	  619.3	 3997.0	...
307041	  752.8	  619.4	 3996.0	...
307042	  752.8	  619.5	 3996.0	...
307043	  752.8	  619.5	 3997.0	...
307044	  752.9	  619.5	 3999.0	...
307045	  753.1	  619.6	 4001.0	...
307046	  753.2	  619.9	 4004.0	...
307047	  753.4	  620.1	 4005.0	...
307048	  753.0	  620.5	 4006.0	...
307049	  752.5	  620.7	 4007.0	...
307050	  752.2	  620.9	 4007.0	...
307051	  752.3	  621.2	 4007.0	...
307052	  752.5	  621.4	 4006.0	...
307053	  752.4	  621.2	 4007.0	...
307054	  752.1	  620.8	 4007.0	...
307055	  751.8	  620.3	 4011.0	...
307056	  751.7	  620.3	 4015.0	...
307057	  751.7	  620.3	 4020.0	...
307058	  751.7	  620.8	 4021.0	...
307059	  751.8	  621.1	 4021.0	...
307060	  751.9	  621.2	 4021.0	...
307061	  752.0	  620.7	 4021.0	...
307062	  751.9	  620.2	 4020.0	...
307063	  751.9	  620.1	 4018.0	...
307064	  751.8	  620.8	 4017.0	...
307065	  751.7	  621.6	 4017.0	...
307066	  752.1	  622.2	 4018.0	...
307067	  752.6	  622.2	 4021.0	...
307068	  752.9	  621.4	 4022.0	...
307069	  752.8	  620.8	 4023.0	...
307070	  752.7	  620.1	 4022.0	...
307071	  752.7	  620.0	 4021.0	...
307072	  752.7	  620.1	 4020.0	...
307073	  752.8	  620.2	 4020.0	...
307074	  752.8	  620.4	 4020.0	...
307075	  752.8	  620.6	 4021.0	...
307076	  752.6	  620.7	 4022.0	...
307077	  752.4	  620.8	 4025.0	...
307078	  752.3	  620.9	 4026.0	...
307079	  752.3	  620.9	 4027.0	...
307080	  752.3	  621.1	 4031.0	...
307081	  752.4	  621.1	 4034.0	...
307082	  752.5	  621.2	 4038.0	...
307083	  752.4	  621.2	 4037.0	...
307084	  752.3	  621.1	 4036.0	...
307085	  752.2	  621.0	 4035.0	...
307086	  752.1	  620.9	 4034.0	...
307087	  751.9	  621.0	 4034.0	...
307088	  751.8	  621.0	 4038.0	...
307089	  751.8	  620.8	 4041.0	...
307090	  751.8	  620.4	 4044.0	...
307091	  751.6	  620.1	 4044.0	...
307092	  751.5	  620.1	 4044.0	...
307093	  751.2	  620.1	 4044.0	...
307094	  751.1	  620.2	 4044.0	...
307095	  750.9	  620.2	 4043.0	...
307096	  750.9	  620.2	 4042.0	...
307097	  751.3	  620.1	 4041.0	...
307098	  751.7	  620.0	 4040.0	...
307099	  752.4	  619.9	 4041.0	...
307100	  752.8	  619.8	 4044.0	...
307101	  752.9	  619.7	 4046.0	...
307102	  752.7	  620.0	 4047.0	...
307103	  752.3	  620.4	 4048.0	...
307104	  752.2	  620.9	 4049.0	...
307105	  751.9	  621.3	 4050.0	...
307106	  751.6	  621.7	 4052.0	...
307107	  751.4	  621.6	 4052.0	...
307108	  751.5	  621.2	 4053.0	...
307109	  751.4	  620.6	 4054.0	...
307110	  751.1	  620.4	 4055.0	...
307111	  750.8	  620.1	 4054.0	...
307112	  751.1	  619.9	 4054.0	...
307113	  751.4	  619.7	 4057.0	...
307114	  751.9	  619.5	 4060.0	...
307115	  752.0	  620.0	 4062.0	...
307116	  751.8	  620.7	 4061.0	...
307117	  751.5	  621.5	 4063.0	...
307118	  751.2	  621.7	 4066.0	...
307119	  751.2	  621.3	 4069.0	...
307120	  751.4	  620.7	 4073.0	...
307121	  751.6	  620.0	 4076.0	...
307122	  751.7	  619.8	 4077.0	...
307123	  751.8	  619.7	 4077.0	...
307124	  751.8	  619.6	 4078.0	...
307125	  751.9	  619.8	 4079.0	...
307126	  751.8	  620.1	 4078.0	...
307127	  751.5	  620.0	 4076.0	...
307128	  751.1	  619.6	 4075.0	...
307129	  751.0	  619.2	 4076.0	...
307130	  751.0	  619.6	 4078.0	...
307131	  750.9	  620.0	 4079.0	...
307132	  751.0	  620.1	 4082.0	...
307133	  751.1	  619.8	 4083.0	...
307134	  751.2	  619.4	 4085.0	...
307135	  751.3	  619.3	 4084.0	...
307136	  751.3	  619.3	 4086.0	...
307137	  751.3	  619.2	 4087.0	...
307138	  751.3	  619.0	 4087.0	...
307139	  751.4	  619.2	 4087.0	...
307140	  751.5	  619.4	 4092.0	...
307141	  751.5	  619.7	 4096.0	...
307142	  751.5	  619.6	 4100.0	...
307143	  751.7	  619.4	 4100.0	...
307144	  752.2	  619.5	 4101.0	...
307145	  752.6	  619.8	 4102.0	...
307146	  752.6	  620.0	 4103.0	...
307147	  752.4	  619.8	 4103.0	...
307148	  752.1	  619.7	 4103.0	...
307149	  751.9	  619.6	 4103.0	...
307150	  751.6	  619.6	 4103.0	...
307151	  751.3	  619.5	 4104.0	...
307152	  751.4	  619.4	 4106.0	...
307153	  751.6	  619.3	 4108.0	...
307154	  752.1	  619.3	 4108.0	...
307155	  752.4	  619.4	 4111.0	...
307156	  752.5	  619.5	 4114.0	...
307157	  752.5	  619.5	 4116.0	...
307158	  752.5	  619.4	 4114.0	...
307159	  752.3	  619.4	 4115.0	...
307160	  752.2	  619.1	 4118.0	...
307161	  751.9	  619.0	 4121.0	...
307162	  751.7	  618.8	 4121.0	...
307163	  751.5	  618.8	 4122.0	...
307164	  751.3	  619.3	 4122.0	...
307165	  751.2	  619.8	 4120.0	...
307166	  751.2	  620.0	 4119.0	...
307167	  751.4	  619.8	 4120.0	...
307168	  751.8	  619.4	 4124.0	...
307169	  751.9	  619.2	 4126.0	...
307170	  752.0	  619.0	 4125.0	...
307171	  752.0	  619.1	 4125.0	...
307172	  752.0	  619.3	 4126.0	...
307173	  752.0	  619.6	 4128.0	...
307174	  752.1	  619.7	 4128.0	...
307175	  751.8	  619.5	 4129.0	...
307176	  751.4	  619.3	 4129.0	...
307177	  751.5	  618.7	 4129.0	...
307178	  752.1	  618.1	 4129.0	...
307179	  752.7	  618.4	 4130.0	...
307180	  752.9	  619.2	 4130.0	...
307181	  752.8	  619.9	 4130.0	...
307182	  752.6	  620.0	 4131.0	...
307183	  752.3	  619.5	 4134.0	...
307184	  752.3	  619.0	 4138.0	...
307185	  752.5	  618.8	 4139.0	...
307186	  752.7	  619.6	 4138.0	...
307187	  752.8	  620.3	 4138.0	...
307188	  752.8	  620.5	 4138.0	...
307189	  752.4	  620.3	 4138.0	...
307190	  752.1	  619.9	 4139.0	...
307191	  751.6	  619.8	 4142.0	...
307192	  751.4	  619.7	 4144.0	...
307193	  751.2	  619.6	 4144.0	...
307194	  751.3	  619.6	 4144.0	...
307195	  751.3	  619.5	 4145.0	...
307196	  751.3	  619.5	 4146.0	...
307197	  751.3	  619.5	 4147.0	...
307198	  751.2	  619.7	 4147.0	...
307199	  751.2	  619.9	 4150.0	...
307200	  751.2	  619.8	 4152.0	...
307201	  751.2	  619.5	 4155.0	...
307202	  751.1	  619.5	 4155.0	...
307203	  751.1	  619.7	 4157.0	...
307204	  751.0	  619.6	 4158.0	...
307205	  751.2	  619.3	 4158.0	...
307206	  751.4	  619.0	 4157.0	...
307207	  751.6	  619.1	 4155.0	...
307208	  751.4	  619.4	 4153.0	...
307209	  751.0	  619.6	 4153.0	...
307210	  750.7	  619.9	 4155.0	...
307211	  750.5	  620.3	 4158.0	...
307212	  750.5	  620.7	 4161.0	...
307213	  750.6	  620.9	 4161.0	...
307214	  750.8	  620.9	 4160.0	...
307215	  751.0	  620.8	 4165.0	...
307216	  751.1	  620.6	 4172.0	...
307217	  751.1	  620.2	 4178.0	...
307218	  751.1	  619.9	 4177.0	...
307219	  751.1	  619.8	 4176.0	...
307220	  751.0	  619.9	 4175.0	...
307221	  750.7	  620.3	 4175.0	...
307222	  750.5	  620.5	 4176.0	...
307223	  750.5	  620.8	 4178.0	...
307224	  750.5	  620.7	 4179.0	...
307225	  750.5	  621.2	 4179.0	...
307226	  750.4	  621.6	 4180.0	...
307227	  750.3	  621.2	 4181.0	...
307228	  750.4	  619.9	 4183.0	...
307229	  750.5	  618.6	 4183.0	...
307230	  750.7	  618.9	 4184.0	...
307231	  750.8	  619.6	 4186.0	...
307232	  750.8	  619.9	 4188.0	...
307233	  750.8	  619.5	 4191.0	...
307234	  750.8	  619.3	 4193.0	...
307235	  750.9	  619.5	 4196.0	...
307236	  750.7	  619.9	 4197.0	...
307237	  750.6	  620.2	 4198.0	...
307238	  750.4	  619.5	 4198.0	...
307239	  750.2	  618.7	 4198.0	...
307240	  750.0	  618.0	 4198.0	...
307241	  749.8	  618.4	 4199.0	...
307242	  749.7	  618.8	 4201.0	...
307243	  749.7	  619.3	 4203.0	...
307244	  749.5	  619.6	 4204.0	...
307245	  749.5	  619.8	 4204.0	...
307246	  749.3	  619.8	 4203.0	...
307247	  749.2	  619.8	 4203.0	...
307248	  749.1	  619.7	 4202.0	...
307249	  749.1	  619.3	 4203.0	...
307250	  749.4	  618.8	 4206.0	...
307251	  749.6	  618.3	 4208.0	...
307252	  749.9	  618.3	 4211.0	...
307253	  749.9	  618.6	 4211.0	...
307254	  749.8	  619.0	 4211.0	...
307255	  749.7	  618.8	 4210.0	...
307256	  749.6	  618.3	 4213.0	...
307257	  749.6	  617.8	 4216.0	...
307258	  749.6	  617.5	 4220.0	...
307259	  749.6	  617.1	 4220.0	...
307260	  749.6	  617.1	 4221.0	...
307261	  749.4	  617.6	 4221.0	...
307262	  749.1	  617.7	 4221.0	...
307263	  748.8	  617.5	 4222.0	...
307264	  748.7	  617.1	 4224.0	...
307265	  748.8	  617.1	 4224.0	...
307266	  749.0	  617.1	 4225.0	...
307267	  749.2	  617.2	 4225.0	...
307268	  749.1	  617.4	 4225.0	...
307269	  748.9	  617.6	 4225.0	...
307270	  749.0	  617.7	 4225.0	...
307271	  749.1	  617.7	 4225.0	...
307272	  749.0	  617.6	 4226.0	...
307273	  748.7	  617.6	 4227.0	...
307274	  748.4	  617.3	 4232.0	...
307275	  748.3	  617.0	 4236.0	...
307276	  748.3	  617.4	 4238.0	...
307277	  748.5	  618.0	 4235.0	...
307278	  748.6	  618.7	 4236.0	...
307279	  748.6	  618.7	 4239.0	...
307280	  748.4	  618.6	 4241.0	...
307281	  748.2	  618.4	 4240.0	...
307282	  748.0	  618.0	 4238.0	...
307283	  748.3	  617.7	 4238.0	...
307284	  748.6	  617.6	 4238.0	...
307285	  748.9	  617.5	 4236.0	...
307286	  748.6	  617.7	 4234.0	...
307287	  748.4	  617.8	 4237.0	...
307288	  748.2	  617.9	 4242.0	...
307289	  748.2	  617.9	 4247.0	...
307290	  748.1	  617.7	 4248.0	...
307291	  747.7	  617.5	 4249.0	...
307292	  747.4	  617.5	 4249.0	...
307293	  747.1	  618.0	 4250.0	...
307294	  746.9	  618.4	 4250.0	...
307295	  746.8	  618.3	 4249.0	...
307296	  746.9	  618.0	 4249.0	...
307297	  747.0	  617.6	 4248.0	...
307298	  747.3	  617.5	 4249.0	...
307299	  747.5	  617.2	 4250.0	...
307300	  747.7	  616.8	 4251.0	...
307301	  747.4	  616.5	 4251.0	...
307302	  747.1	  616.4	 4249.0	...
307303	  746.8	  616.5	 4246.0	...
307304	  746.9	  617.1	 4245.0	...
307305	  747.1	  617.6	 4248.0	...
307306	  747.0	  618.3	 4250.0	...
307307	  746.7	  618.1	 4251.0	...
307308	  746.5	  617.9	 4251.0	...
307309	  746.4	  617.6	 4251.0	...
307310	  746.2	  617.5	 4252.0	...
307311	  746.3	  617.6	 4253.0	...
307312	  746.6	  617.7	 4254.0	...
307313	  746.9	  618.1	 4253.0	...
307314	  746.8	  618.4	 4253.0	...
307315	  746.8	  618.7	 4252.0	...
307316	  746.9	  618.8	 4253.0	...
307317	  746.8	  618.7	 4253.0	...
307318	  746.6	  618.3	 4250.0	...
307319	  746.4	  617.8	 4248.0	...
307320	  746.3	  617.4	 4246.0	...
307321	  746.3	  617.1	 4248.0	...
307322	  746.3	  617.1	 4250.0	...
307323	  746.3	  617.5	 4250.0	...
307324	  746.3	  618.0	 4248.0	...
307325	  746.4	  618.2	 4249.0	...
307326	  746.5	  618.1	 4250.0	...
307327	  746.7	  617.9	 4252.0	...
307328	  746.7	  618.1	 4252.0	...
307329	  746.7	  618.5	 4253.0	...
307330	  746.4	  618.6	 4253.0	...
MSG	307331 0000 _ Number Off
307331	  746.1	  618.6	 4251.0	...
307332	  745.8	  618.5	 4247.0	...
307333	  745.8	  618.5	 4247.0	...
307334	  745.8	  618.6	 4249.0	...
307335	  745.8	  618.7	 4252.0	...
307336	  745.7	  618.7	 4252.0	...
307337	  745.8	  618.6	 4251.0	...
307338	  745.9	  618.5	 4251.0	...
307339	  746.0	  618.5	 4250.0	...
307340	  746.0	  618.6	 4249.0	...
307341	  746.0	  618.4	 4249.0	...
307342	  745.8	  618.3	 4249.0	...
307343	  745.3	  618.3	 4249.0	...
307344	  744.8	  618.3	 4249.0	...
307345	  744.3	  618.3	 4247.0	...
307346	  744.2	  618.1	 4244.0	...
307347	  744.2	  618.2	 4242.0	...
307348	  744.6	  618.4	 4243.0	...
307349	  744.9	  618.6	 4244.0	...
307350	  745.1	  618.6	 4245.0	...
307351	  745.0	  618.6	 4245.0	...
307352	  745.0	  618.5	 4246.0	...
307353	  744.9	  618.4	 4246.0	...
307354	  744.8	  618.3	 4244.0	...
307355	  744.8	  618.3	 4243.0	...
307356	  745.2	  618.5	 4242.0	...
307357	  745.6	  619.0	 4241.0	...
307358	  745.5	  619.4	 4240.0	...
307359	  745.1	  619.7	 4239.0	...
307360	  744.8	  619.8	 4237.0	...
307361	  745.1	  619.8	 4235.0	...
307362	  745.5	  619.5	 4233.0	...
307363	  745.8	  618.9	 4233.0	...
307364	  745.9	  618.9	 4232.0	...
307365	  746.0	  619.1	 4232.0	...
307366	  746.2	  619.3	 4232.0	...
307367	  746.2	  619.7	 4231.0	...
307368	  746.1	  620.1	 4232.0	...
307369	  746.0	  620.5	 4232.0	...
307370	  745.9	  620.5	 4231.0	...
307371	  745.8	  620.6	 4231.0	...
307372	  745.7	  620.6	 4230.0	...
307373	  745.5	  620.5	 4229.0	...
307374	  745.4	  620.4	 4227.0	...
307375	  745.4	  620.2	 4227.0	...
307376	  745.6	  620.0	 4227.0	...
307377	  745.7	  619.8	 4227.0	...
307378	  745.5	  619.6	 4227.0	...
307379	  745.1	  619.6	 4228.0	...
307380	  744.9	  620.0	 4228.0	...
307381	  744.9	  620.4	 4227.0	...
307382	  744.7	  620.7	 4226.0	...
307383	  744.5	  620.5	 4226.0	...
307384	  744.4	  620.3	 4226.0	...
307385	  744.6	  620.1	 4226.0	...
307386	  744.7	  620.2	 4225.0	...
307387	  744.7	  620.3	 4222.0	...
307388	  744.7	  620.9	 4219.0	...
307389	  744.7	  621.4	 4216.0	...
307390	  744.8	  621.9	 4216.0	...
307391	  744.8	  621.6	 4216.0	...
307392	  745.0	  621.2	 4216.0	...
307393	  745.2	  620.8	 4216.0	...
307394	  745.4	  620.6	 4216.0	...
307395	  745.6	  620.9	 4217.0	...
307396	  745.8	  621.3	 4218.0	...
307397	  745.9	  621.8	 4219.0	...
307398	  746.0	  621.8	 4217.0	...
307399	  746.1	  621.8	 4215.0	...
307400	  745.6	  621.7	 4215.0	...
307401	  745.0	  621.6	 4216.0	...
307402	  744.3	  621.5	 4217.0	...
307403	  744.4	  621.3	 4216.0	...
307404	  744.6	  621.0	 4215.0	...
307405	  744.9	  620.7	 4215.0	...
307406	  745.0	  620.8	 4217.0	...
307407	  745.0	  620.9	 4218.0	...
307408	  745.0	  621.0	 4219.0	...
307409	  745.1	  621.4	 4217.0	...
307410	  745.2	  621.8	 4214.0	...
307411	  745.4	  622.2	 4210.0	...
307412	  745.4	  622.2	 4210.0	...
307413	  745.3	  622.1	 4210.0	...
307414	  745.3	  622.0	 4210.0	...
307415	  745.4	  621.9	 4207.0	...
307416	  745.3	  621.9	 4204.0	...
307417	  745.0	  622.1	 4203.0	...
307418	  744.7	  622.2	 4207.0	...
307419	  744.7	  622.3	 4207.0	...
307420	  744.8	  621.9	 4205.0	...
307421	  744.9	  621.6	 4202.0	...
307422	  745.1	  621.7	 4205.0	...
307423	  744.8	  622.2	 4207.0	...
307424	  744.4	  622.7	 4210.0	...
307425	  744.2	  622.7	 4210.0	...
307426	  744.5	  622.6	 4209.0	...
307427	  744.9	  622.5	 4209.0	...
307428	  745.3	  622.3	 4209.0	...
307429	  745.6	  622.1	 4206.0	...
307430	  745.5	  621.8	 4202.0	...
307431	  745.3	  621.6	 4200.0	...
307432	  745.2	  621.6	 4201.0	...
307433	  745.6	  621.7	 4202.0	...
307434	  746.1	  621.7	 4204.0	...
307435	  746.6	  621.5	 4206.0	...
307436	  746.6	  621.5	 4206.0	...
307437	  746.4	  621.3	 4205.0	...
307438	  746.2	  621.1	 4204.0	...
307439	  745.7	  621.0	 4205.0	...
307440	  745.1	  621.0	 4205.0	...
307441	  744.8	  621.2	 4205.0	...
307442	  745.3	  621.3	 4203.0	...
307443	  745.9	  621.5	 4203.0	...
307444	  746.3	  621.5	 4203.0	...
307445	  746.5	  621.5	 4203.0	...
307446	  746.1	  621.7	 4202.0	...
307447	  745.6	  621.9	 4201.0	...
307448	  745.0	  621.5	 4201.0	...
307449	  744.9	  621.0	 4202.0	...
307450	  745.4	  620.5	 4203.0	...
307451	  746.0	  620.5	 4203.0	...
307452	  746.8	  620.4	 4203.0	...
307453	  746.9	  620.7	 4201.0	...
307454	  746.9	  621.4	 4198.0	...
307455	  746.9	  622.1	 4194.0	...
307456	  746.8	  622.4	 4192.0	...
307457	  746.8	  622.3	 4191.0	...
307458	  746.9	  622.2	 4191.0	...
307459	  747.1	  622.1	 4191.0	...
307460	  747.3	  621.7	 4192.0	...
307461	  747.2	  621.4	 4192.0	...
307462	  747.0	  621.3	 4192.0	...
307463	  747.0	  621.3	 4192.0	...
307464	  747.1	  620.9	 4194.0	...
307465	  747.1	  620.5	 4196.0	...
307466	  746.8	  620.0	 4196.0	...
307467	  746.5	  619.9	 4194.0	...
307468	  746.4	  619.8	 4193.0	...
307469	  746.3	  619.9	 4193.0	...
307470	  746.3	  620.0	 4193.0	...
307471	  746.3	  620.2	 4193.0	...
307472	  746.3	  620.5	 4193.0	...
307473	  746.5	  620.7	 4192.0	...
307474	  746.6	  620.8	 4191.0	...
307475	  746.8	  621.0	 4190.0	...
307476	  746.8	  621.2	 4188.0	...
307477	  746.9	  621.5	 4189.0	...
307478	  747.2	  621.6	 4189.0	...
307479	  747.5	  621.5	 4188.0	...
307480	  747.8	  621.2	 4188.0	...
307481	  748.0	  620.9	 4187.0	...
307482	  748.0	  620.7	 4185.0	...
307483	  747.6	  620.7	 4184.0	...
307484	  747.1	  620.7	 4184.0	...
307485	  746.6	  620.6	 4185.0	...
307486	  746.6	  620.5	 4187.0	...
307487	  746.5	  620.2	 4187.0	...
307488	  746.4	  619.9	 4187.0	...
307489	  746.3	  619.7	 4187.0	...
307490	  746.3	  619.8	 4187.0	...
307491	  746.2	  619.9	 4187.0	...
307492	  746.1	  619.8	 4188.0	...
307493	  745.9	  619.4	 4188.0	...
307494	  746.0	  619.1	 4189.0	...
307495	  746.2	  618.8	 4191.0	...
307496	  746.4	  618.8	 4192.0	...
307497	  746.7	  618.8	 4193.0	...
307498	  746.9	  618.7	 4191.0	...
307499	  747.0	  618.7	 4189.0	...
307500	  746.8	  618.6	 4188.0	...
307501	  746.6	  618.7	 4187.0	...
307502	  746.5	  618.7	 4188.0	...
307503	  746.7	  618.8	 4188.0	...
307504	  746.6	  618.9	 4189.0	...
307505	  746.4	  619.0	 4189.0	...
307506	  746.2	  619.0	 4187.0	...
307507	  746.4	  618.9	 4186.0	...
307508	  746.5	  618.5	 4185.0	...
307509	  746.5	  618.1	 4187.0	...
307510	  746.4	  617.7	 4188.0	...
307511	  746.4	  618.1	 4189.0	...
307512	  746.4	  618.4	 4188.0	...
307513	  746.3	  618.2	 4188.0	...
307514	  746.2	  617.8	 4188.0	...
307515	  746.0	  617.4	 4190.0	...
307516	  745.9	  617.4	 4191.0	...
307517	  745.9	  617.4	 4191.0	...
307518	  746.0	  617.4	 4190.0	...
307519	  746.1	  617.4	 4187.0	...
307520	  746.2	  617.5	 4187.0	...
307521	  746.3	  617.4	 4187.0	...
307522	  746.4	  617.5	 4188.0	...
307523	  746.3	  617.7	 4187.0	...
307524	  746.3	  617.8	 4185.0	...
307525	  746.3	  617.9	 4184.0	...
307526	  746.2	  617.9	 4186.0	...
307527	  746.2	  617.6	 4187.0	...
307528	  746.2	  617.2	 4188.0	...
307529	  746.2	  616.7	 4188.0	...
307530	  746.1	  616.7	 4188.0	...
307531	  746.3	  617.0	 4188.0	...
307532	  746.7	  617.3	 4188.0	...
307533	  746.7	  617.7	 4188.0	...
307534	  746.6	  617.5	 4189.0	...
307535	  746.5	  617.4	 4190.0	...
307536	  746.5	  617.3	 4191.0	...
307537	  746.3	  618.0	 4191.0	...
307538	  746.2	  618.4	 4189.0	...
307539	  746.2	  618.7	 4188.0	...
307540	  746.2	  619.1	 4187.0	...
307541	  746.2	  619.5	 4185.0	...
307542	  746.2	  619.9	 4183.0	...
307543	  746.0	  620.0	 4177.0	...
307544	  745.8	  619.8	 4173.0	...
307545	  746.0	  619.4	 4169.0	...
307546	  746.4	  619.1	 4174.0	...
307547	  746.9	  619.0	 4179.0	...
307548	  747.0	  619.0	 4182.0	...
307549	  746.8	  618.9	 4183.0	...
307550	  746.8	  618.7	 4183.0	...
307551	  746.7	  618.1	 4182.0	...
307552	  746.7	  617.5	 4181.0	...
307553	  746.7	  617.2	 4180.0	...
307554	  746.7	  617.4	 4180.0	...
307555	  746.5	  617.7	 4181.0	...
307556	  746.1	  617.7	 4181.0	...
307557	  745.3	  617.7	 4183.0	...
307558	  744.8	  617.6	 4184.0	...
307559	  744.4	  617.4	 4185.0	...
307560	  744.4	  617.5	 4185.0	...
307561	  744.4	  617.5	 4185.0	...
307562	  744.5	  617.7	 4185.0	...
307563	  744.5	  618.1	 4187.0	...
307564	  744.5	  618.5	 4188.0	...
307565	  744.4	  618.3	 4189.0	...
307566	  744.4	  617.9	 4189.0	...
307567	  744.5	  617.8	 4190.0	...
307568	  744.6	  617.9	 4191.0	...
307569	  744.6	  618.1	 4191.0	...
307570	  744.6	  617.9	 4191.0	...
307571	  744.6	  617.4	 4191.0	...
307572	  744.2	  617.1	 4191.0	...
307573	  743.8	  616.8	 4191.0	...
307574	  743.7	  616.9	 4191.0	...
307575	  744.0	  616.9	 4192.0	...
307576	  744.2	  616.9	 4194.0	...
307577	  744.1	  616.9	 4196.0	...
307578	  744.0	  616.6	 4198.0	...
307579	  743.9	  616.6	 4197.0	...
307580	  743.8	  616.6	 4196.0	...
307581	  744.3	  616.9	 4195.0	...
307582	  744.8	  616.9	 4194.0	...
307583	  745.2	  616.6	 4196.0	...
307584	  745.1	  616.4	 4200.0	...
307585	  745.0	  616.1	 4203.0	...
307586	  745.0	  616.0	 4205.0	...
307587	  745.0	  615.8	 4205.0	...
307588	  744.9	  615.6	 4205.0	...
307589	  744.9	  615.4	 4205.0	...
307590	  744.9	  615.2	 4206.0	...
307591	  744.9	  615.1	 4206.0	...
307592	  744.9	  615.1	 4206.0	...
307593	  744.7	  615.1	 4207.0	...
307594	  744.7	  615.2	 4206.0	...
307595	  744.9	  615.4	 4204.0	...
307596	  745.2	  615.6	 4203.0	...
307597	  745.5	  615.8	 4201.0	...
307598	  745.5	  615.9	 4200.0	...
307599	  745.6	  615.9	 4202.0	...
307600	  745.9	  615.8	 4204.0	...
307601	  746.2	  615.6	 4205.0	...
307602	  746.4	  615.4	 4204.0	...
307603	  746.4	  615.4	 4203.0	...
307604	  746.3	  615.4	 4203.0	...
307605	  746.1	  615.0	 4204.0	...
307606	  745.9	  614.5	 4207.0	...
307607	  745.8	  614.0	 4209.0	...
307608	  746.0	  613.7	 4210.0	...
307609	  746.1	  613.6	 4209.0	...
307610	  746.4	  613.7	 4209.0	...
307611	  746.6	  613.9	 4210.0	...
307612	  746.9	  614.1	 4212.0	...
307613	  746.8	  614.5	 4211.0	...
307614	  746.8	  614.7	 4210.0	...
307615	  746.9	  614.9	 4210.0	...
307616	  747.1	  614.7	 4211.0	...
307617	  747.3	  614.6	 4211.0	...
307618	  747.4	  615.1	 4211.0	...
307619	  747.5	  615.6	 4210.0	...
307620	  747.6	  615.8	 4209.0	...
307621	  747.7	  615.6	 4208.0	...
307622	  747.7	  615.4	 4208.0	...
307623	  747.7	  616.0	 4208.0	...
307624	  747.8	  616.5	 4208.0	...
307625	  747.9	  616.8	 4208.0	...
307626	  747.9	  616.5	 4208.0	...
307627	  748.1	  615.3	 4209.0	...
307628	  748.3	  614.3	 4211.0	...
307629	  748.5	  613.7	 4213.0	...
307630	  748.6	  614.1	 4213.0	...
307631	  748.6	  614.5	 4213.0	...
307632	  748.6	  614.7	 4213.0	...
307633	  748.5	  614.3	 4213.0	...
307634	  748.5	  613.9	 4212.0	...
307635	  748.3	  613.5	 4212.0	...
307636	  748.3	  614.2	 4213.0	...
307637	  748.3	  614.8	 4213.0	...
307638	  748.5	  615.1	 4214.0	...
307639	  748.7	  614.7	 4214.0	...
307640	  748.8	  614.6	 4214.0	...
307641	  748.9	  614.6	 4216.0	...
307642	  749.0	  614.8	 4218.0	...
307643	  749.0	  615.0	 4221.0	...
307644	  749.0	  615.0	 4222.0	...
307645	  749.0	  614.7	 4223.0	...
307646	  749.0	  614.5	 4224.0	...
307647	  749.0	  614.6	 4226.0	...
307648	  748.9	  614.9	 4226.0	...
307649	  748.7	  614.8	 4228.0	...
307650	  748.5	  614.4	 4230.0	...
307651	  748.3	  614.1	 4230.0	...
307652	  748.3	  614.2	 4229.0	...
307653	  748.2	  614.3	 4229.0	...
307654	  748.1	  614.3	 4230.0	...
307655	  748.2	  614.3	 4230.0	...
307656	  748.6	  614.3	 4229.0	...
307657	  749.0	  614.1	 4229.0	...
307658	  749.3	  613.7	 4229.0	...
307659	  749.2	  613.4	 4229.0	...
307660	  749.1	  613.6	 4230.0	...
307661	  748.9	  613.9	 4231.0	...
307662	  748.7	  614.3	 4232.0	...
307663	  749.0	  614.2	 4233.0	...
307664	  749.3	  613.9	 4233.0	...
307665	  749.6	  613.6	 4231.0	...
307666	  749.4	  613.5	 4230.0	...
307667	  749.1	  613.4	 4230.0	...
307668	  749.1	  613.2	 4231.0	...
307669	  749.1	  612.9	 4231.0	...
307670	  749.2	  612.7	 4231.0	...
307671	  749.2	  612.5	 4228.0	...
307672	  749.6	  612.4	 4224.0	...
307673	  750.1	  612.7	 4222.0	...
307674	  750.3	  613.2	 4223.0	...
307675	  750.1	  613.8	 4227.0	...
307676	  749.8	  613.8	 4230.0	...
307677	  749.8	  613.6	 4233.0	...
307678	  749.8	  613.5	 4233.0	...
307679	  749.7	  613.5	 4232.0	...
307680	  749.7	  613.6	 4233.0	...
307681	  750.1	  613.5	 4234.0	...
307682	  750.5	  613.4	 4234.0	...
307683	  751.0	  613.5	 4234.0	...
307684	  751.2	  613.6	 4233.0	...
307685	  750.7	  613.8	 4233.0	...
307686	  750.1	  613.8	 4231.0	...
307687	  749.7	  613.7	 4230.0	...
307688	  749.9	  613.5	 4229.0	...
307689	  750.2	  613.4	 4229.0	...
307690	  750.3	  613.0	 4229.0	...
307691	  750.3	  612.6	 4230.0	...
307692	  750.3	  612.7	 4230.0	...
307693	  750.2	  613.3	 4231.0	...
307694	  750.3	  613.8	 4231.0	...
307695	  750.3	  613.9	 4230.0	...
307696	  750.5	  613.9	 4231.0	...
307697	  750.6	  614.0	 4233.0	...
307698	  750.6	  614.2	 4234.0	...
307699	  750.5	  614.1	 4234.0	...
307700	  750.7	  614.1	 4234.0	...
307701	  751.0	  613.8	 4234.0	...
307702	  751.3	  613.8	 4235.0	...
307703	  751.1	  613.8	 4235.0	...
307704	  750.8	  613.9	 4234.0	...
307705	  750.5	  613.8	 4234.0	...
307706	  750.5	  613.8	 4235.0	...
307707	  750.6	  613.9	 4237.0	...
307708	  750.9	  614.2	 4238.0	...
307709	  751.0	  614.6	 4238.0	...
307710	  751.1	  614.9	 4237.0	...
307711	  751.1	  615.0	 4237.0	...
307712	  751.2	  615.4	 4238.0	...
307713	  751.2	  615.7	 4237.0	...
307714	  751.2	  616.0	 4236.0	...
307715	  751.1	  615.9	 4236.0	...
307716	  751.1	  615.7	 4237.0	...
307717	  751.1	  615.5	 4239.0	...
307718	  751.1	  615.3	 4240.0	...
307719	  751.0	  615.2	 4241.0	...
307720	  750.9	  615.1	 4242.0	...
307721	  750.8	  615.1	 4242.0	...
307722	  750.6	  615.0	 4243.0	...
307723	  750.4	  614.9	 4243.0	...
307724	  750.2	  614.9	 4244.0	...
307725	  750.2	  615.0	 4244.0	...
307726	  750.4	  614.6	 4246.0	...
307727	  750.8	  614.0	 4248.0	...
307728	  751.2	  613.4	 4250.0	...
307729	  751.5	  613.2	 4250.0	...
307730	  751.7	  613.1	 4249.0	...
307731	  751.8	  613.1	 4249.0	...
307732	  751.7	  613.0	 4250.0	...
307733	  751.3	  613.0	 4251.0	...
307734	  751.0	  613.3	 4252.0	...
307735	  751.2	  613.7	 4252.0	...
307736	  751.4	  613.7	 4253.0	...
307737	  751.6	  613.4	 4256.0	...
307738	  751.6	  613.1	 4257.0	...
307739	  751.7	  613.0	 4258.0	...
307740	  751.6	  613.0	 4261.0	...
307741	  751.4	  612.9	 4264.0	...
307742	  751.5	  612.8	 4263.0	...
307743	  751.8	  612.6	 4260.0	...
307744	  752.0	  612.4	 4257.0	...
307745	  751.7	  612.2	 4256.0	...
307746	  751.5	  612.2	 4258.0	...
307747	  751.3	  612.2	 4258.0	...
307748	  751.4	  612.1	 4259.0	...
307749	  751.7	  611.9	 4260.0	...
307750	  752.0	  611.9	 4262.0	...
307751	  752.1	  611.9	 4264.0	...
307752	  752.0	  612.0	 4264.0	...
307753	  752.1	  611.8	 4266.0	...
307754	  752.3	  611.7	 4268.0	...
307755	  752.5	  611.4	 4271.0	...
307756	  752.6	  611.3	 4270.0	...
307757	  752.6	  611.2	 4270.0	...
307758	  752.6	  611.4	 4270.0	...
307759	  752.5	  611.6	 4270.0	...
307760	  752.5	  611.6	 4271.0	...
307761	  751.9	  611.0	 4272.0	...
307762	  751.3	  610.4	 4273.0	...
307763	  750.9	  609.7	 4274.0	...
307764	  751.4	  609.6	 4275.0	...
307765	  751.8	  609.7	 4277.0	...
307766	  752.0	  609.9	 4279.0	...
307767	  752.1	  610.1	 4280.0	...
307768	  752.2	  610.0	 4280.0	...
307769	  752.2	  610.0	 4280.0	...
307770	  752.2	  610.1	 4281.0	...
307771	  752.2	  610.2	 4282.0	...
307772	  752.2	  610.2	 4284.0	...
307773	  752.1	  610.2	 4285.0	...
307774	  752.0	  610.1	 4286.0	...
307775	  751.7	  610.1	 4286.0	...
307776	  751.6	  610.0	 4289.0	...
307777	  751.7	  610.1	 4292.0	...
307778	  751.8	  610.2	 4295.0	...
307779	  751.8	  610.2	 4295.0	...
307780	  751.8	  610.1	 4295.0	...
307781	  751.8	  610.0	 4295.0	...
307782	  751.4	  610.2	 4296.0	...
307783	  751.1	  610.3	 4298.0	...
307784	  751.3	  610.3	 4300.0	...
307785	  751.8	  610.0	 4301.0	...
307786	  752.2	  609.7	 4301.0	...
307787	  752.0	  609.6	 4301.0	...
307788	  751.9	  609.6	 4301.0	...
307789	  751.7	  609.8	 4300.0	...
307790	  751.6	  609.9	 4302.0	...
307791	  751.5	  609.9	 4303.0	...
307792	  751.6	  609.6	 4305.0	...
307793	  751.6	  609.4	 4305.0	...
307794	  751.7	  609.4	 4305.0	...
307795	  751.8	  609.4	 4306.0	...
307796	  751.9	  609.1	 4306.0	...
307797	  751.9	  608.6	 4306.0	...
307798	  752.1	  608.4	 4305.0	...
307799	  752.3	  608.3	 4303.0	...
307800	  752.3	  608.4	 4305.0	...
307801	  752.1	  608.4	 4306.0	...
307802	  752.2	  608.5	 4306.0	...
307803	  752.3	  608.6	 4307.0	...
307804	  752.5	  608.5	 4307.0	...
307805	  752.7	  608.4	 4308.0	...
307806	  752.8	  608.5	 4309.0	...
307807	  752.9	  608.7	 4310.0	...
307808	  753.2	  608.9	 4311.0	...
307809	  753.5	  608.8	 4311.0	...
307810	  753.5	  608.7	 4311.0	...
307811	  753.1	  608.7	 4312.0	...
307812	  752.9	  608.4	 4312.0	...
307813	  753.1	  608.0	 4312.0	...
307814	  753.1	  607.4	 4313.0	...
307815	  752.8	  607.5	 4314.0	...
307816	  752.4	  607.5	 4315.0	...
307817	  752.3	  607.7	 4316.0	...
307818	  752.4	  607.7	 4317.0	...
307819	  752.6	  607.5	 4317.0	...
307820	  752.7	  607.4	 4317.0	...
307821	  752.7	  607.2	 4318.0	...
307822	  752.7	  606.9	 4318.0	...
307823	  753.0	  606.6	 4318.0	...
307824	  753.3	  606.6	 4319.0	...
307825	  753.6	  607.0	 4320.0	...
307826	  753.3	  607.5	 4320.0	...
307827	  753.1	  607.6	 4321.0	...
307828	  753.2	  607.6	 4322.0	...
307829	  753.6	  607.4	 4321.0	...
307830	  754.0	  607.1	 4319.0	...
307831	  754.1	  606.4	 4319.0	...
307832	  753.9	  605.9	 4322.0	...
307833	  753.7	  605.6	 4323.0	...
307834	  753.5	  605.6	 4322.0	...
307835	  753.5	  605.2	 4323.0	...
307836	  753.5	  604.8	 4327.0	...
307837	  753.5	  604.5	 4330.0	...
307838	  753.5	  604.5	 4331.0	...
307839	  753.4	  604.6	 4331.0	...
307840	  753.4	  604.5	 4330.0	...
307841	  753.4	  604.5	 4330.0	...
307842	  753.4	  604.5	 4331.0	...
307843	  753.2	  604.4	 4333.0	...
307844	  753.0	  604.4	 4334.0	...
307845	  752.7	  604.4	 4334.0	...
307846	  752.7	  604.6	 4334.0	...
307847	  752.6	  604.8	 4335.0	...
307848	  752.5	  604.9	 4335.0	...
307849	  752.8	  604.9	 4336.0	...
307850	  753.1	  604.8	 4339.0	...
307851	  753.3	  604.7	 4342.0	...
307852	  753.1	  604.5	 4344.0	...
307853	  753.0	  604.5	 4344.0	...
307854	  752.3	  604.7	 4344.0	...
307855	  751.7	  605.0	 4345.0	...
307856	  751.3	  605.3	 4348.0	...
307857	  751.5	  605.3	 4351.0	...
307858	  751.7	  605.4	 4354.0	...
307859	  751.7	  605.4	 4355.0	...
307860	  751.7	  605.3	 4356.0	...
307861	  751.8	  605.2	 4356.0	...
307862	  751.9	  604.8	 4356.0	...
307863	  752.0	  604.5	 4356.0	...
307864	  752.0	  604.4	 4356.0	...
307865	  752.1	  604.9	 4355.0	...
307866	  752.2	  605.1	 4355.0	...
307867	  752.3	  605.4	 4355.0	...
307868	  752.1	  605.6	 4356.0	...
307869	  751.8	  605.1	 4358.0	...
307870	  751.6	  604.5	 4363.0	...
307871	  751.4	  603.8	 4367.0	...
307872	  751.4	  603.9	 4367.0	...
307873	  751.4	  603.9	 4364.0	...
307874	  751.2	  604.0	 4364.0	...
307875	  751.1	  604.0	 4367.0	...
307876	  751.0	  603.3	 4371.0	...
307877	  751.0	  602.6	 4372.0	...
307878	  751.3	  601.9	 4373.0	...
307879	  751.6	  602.0	 4373.0	...
307880	  751.9	  602.1	 4373.0	...
307881	  751.9	  602.1	 4374.0	...
307882	  751.9	  602.2	 4375.0	...
307883	  751.9	  602.4	 4377.0	...
307884	  751.9	  602.5	 4379.0	...
307885	  752.0	  602.6	 4382.0	...
307886	  752.1	  602.5	 4385.0	...
307887	  752.2	  602.3	 4387.0	...
307888	  752.2	  602.2	 4386.0	...
307889	  752.2	  601.8	 4386.0	...
307890	  752.3	  601.5	 4384.0	...
307891	  752.2	  601.3	 4383.0	...
307892	  752.1	  601.5	 4382.0	...
307893	  752.0	  601.7	 4382.0	...
307894	  751.9	  601.7	 4386.0	...
307895	  751.9	  601.4	 4390.0	...
307896	  751.9	  601.1	 4391.0	...
307897	  751.8	  600.9	 4389.0	...
307898	  751.9	  601.0	 4386.0	...
307899	  752.1	  601.3	 4386.0	...
307900	  752.4	  601.6	 4385.0	...
307901	  752.4	  601.8	 4385.0	...
307902	  752.0	  602.0	 4386.0	...
307903	  751.8	  602.3	 4389.0	...
307904	  751.9	  602.4	 4391.0	...
307905	  752.0	  602.1	 4391.0	...
307906	  751.9	  601.7	 4392.0	...
307907	  752.0	  601.1	 4394.0	...
307908	  752.1	  601.0	 4394.0	...
307909	  752.2	  600.8	 4395.0	...
307910	  752.0	  600.8	 4395.0	...
307911	  751.7	  600.8	 4396.0	...
307912	  751.7	  600.9	 4396.0	...
307913	  752.0	  600.9	 4396.0	...
307914	  752.2	  600.8	 4396.0	...
307915	  752.4	  600.6	 4396.0	...
307916	  752.4	  600.5	 4395.0	...
307917	  752.3	  600.5	 4394.0	...
307918	  752.2	  600.5	 4394.0	...
307919	  752.1	  600.3	 4395.0	...
307920	  752.1	  600.1	 4397.0	...
307921	  752.1	  599.6	 4399.0	...
307922	  752.2	  599.2	 4400.0	...
307923	  752.5	  600.2	 4401.0	...
307924	  752.8	  601.5	 4402.0	...
307925	  753.1	  602.4	 4402.0	...
307926	  753.0	  601.8	 4403.0	...
307927	  753.0	  601.2	 4406.0	...
307928	  752.9	  601.0	 4407.0	...
307929	  752.7	  600.7	 4408.0	...
307930	  752.4	  600.5	 4409.0	...
307931	  752.3	  600.4	 4410.0	...
307932	  752.1	  600.6	 4411.0	...
307933	  752.1	  600.7	 4411.0	...
307934	  752.1	  600.3	 4413.0	...
307935	  752.2	  599.9	 4416.0	...
307936	  752.0	  599.4	 4417.0	...
307937	  751.9	  599.3	 4417.0	...
307938	  751.7	  599.4	 4419.0	...
307939	  751.5	  599.4	 4421.0	...
307940	  751.4	  599.6	 4423.0	...
307941	  751.4	  599.8	 4424.0	...
307942	  751.5	  599.9	 4424.0	...
307943	  751.5	  600.0	 4425.0	...
307944	  751.5	  600.2	 4424.0	...
307945	  751.6	  600.2	 4423.0	...
307946	  751.8	  600.2	 4423.0	...
307947	  752.1	  600.1	 4422.0	...
307948	  752.2	  600.1	 4422.0	...
307949	  752.0	  600.2	 4421.0	...
307950	  751.9	  600.2	 4424.0	...
307951	  751.9	  599.7	 4426.0	...
307952	  751.8	  599.1	 4428.0	...
307953	  751.7	  598.5	 4428.0	...
307954	  751.8	  599.0	 4428.0	...
307955	  751.8	  599.6	 4429.0	...
307956	  751.9	  600.3	 4429.0	...
307957	  752.0	  600.4	 4430.0	...
307958	  751.8	  600.4	 4430.0	...
307959	  751.6	  600.4	 4431.0	...
307960	  751.2	  600.4	 4432.0	...
307961	  751.0	  600.4	 4433.0	...
307962	  750.8	  600.3	 4434.0	...
307963	  750.7	  599.8	 4435.0	...
307964	  750.6	  599.3	 4435.0	...
307965	  750.5	  598.9	 4434.0	...
307966	  750.2	  598.9	 4434.0	...
307967	  749.9	  598.9	 4435.0	...
307968	  750.1	  598.8	 4436.0	...
307969	  750.8	  598.7	 4437.0	...
307970	  751.2	  598.5	 4439.0	...
307971	  751.1	  598.5	 4441.0	...
307972	  751.0	  598.8	 4443.0	...
307973	  751.0	  599.1	 4444.0	...
307974	  751.1	  599.4	 4445.0	...
307975	  751.2	  599.5	 4448.0	...
307976	  751.3	  599.6	 4449.0	...
307977	  751.4	  599.5	 4449.0	...
307978	  751.4	  599.4	 4448.0	...
307979	  751.5	  599.5	 4447.0	...
307980	  751.1	  599.8	 4447.0	...
307981	  750.7	  600.2	 4447.0	...
307982	  750.5	  600.3	 4448.0	...
307983	  750.7	  600.3	 4450.0	...
307984	  750.9	  600.2	 4450.0	...
307985	  750.6	  600.3	 4448.0	...
307986	  750.2	  600.5	 4446.0	...
307987	  750.1	  600.2	 4445.0	...
307988	  750.5	  599.7	 4445.0	...
307989	  750.6	  599.2	 4445.0	...
307990	  750.4	  599.3	 4446.0	...
307991	  750.1	  599.3	 4451.0	...
307992	  750.1	  599.4	 4457.0	...
307993	  750.1	  599.4	 4460.0	...
307994	  750.1	  599.4	 4460.0	...
307995	  750.0	  599.3	 4460.0	...
307996	  749.8	  599.3	 4459.0	...
307997	  749.6	  599.5	 4457.0	...
307998	  749.7	  599.8	 4455.0	...
307999	  749.9	  600.2	 4454.0	...
308000	  750.1	  600.4	 4454.0	...
308001	  750.3	  600.0	 4454.0	...
308002	  750.4	  599.5	 4455.0	...
308003	  750.6	  599.1	 4460.0	...
308004	  750.7	  599.2	 4465.0	...
308005	  750.4	  598.7	 4469.0	...
308006	  750.2	  598.1	 4468.0	...
308007	  750.2	  597.7	 4465.0	...
308008	  750.4	  597.9	 4462.0	...
308009	  750.6	  598.3	 4461.0	...
308010	  750.4	  598.4	 4462.0	...
308011	  750.2	  598.5	 4461.0	...
308012	  750.3	  598.6	 4460.0	...
308013	  750.5	  598.4	 4459.0	...
308014	  750.6	  598.2	 4461.0	...
308015	  750.5	  598.3	 4464.0	...
308016	  750.5	  598.5	 4466.0	...
308017	  750.4	  598.1	 4466.0	...
308018	  750.4	  597.5	 4468.0	...
308019	  750.3	  596.8	 4468.0	...
308020	  750.2	  596.9	 4469.0	...
308021	  750.4	  596.8	 4467.0	...
308022	  750.5	  596.9	 4465.0	...
308023	  750.7	  596.9	 4463.0	...
308024	  751.0	  596.9	 4463.0	...
308025	  751.5	  596.9	 4467.0	...
308026	  751.4	  596.9	 4472.0	...
308027	  751.0	  597.1	 4473.0	...
308028	  750.9	  597.2	 4470.0	...
308029	  751.2	  597.3	 4467.0	...
308030	  751.1	  597.1	 4468.0	...
308031	  750.7	  597.1	 4469.0	...
308032	  750.2	  597.0	 4471.0	...
308033	  750.2	  596.8	 4475.0	...
308034	  750.1	  596.7	 4478.0	...
308035	  750.3	  596.7	 4478.0	...
308036	  750.5	  596.6	 4475.0	...
308037	  750.6	  596.5	 4473.0	...
308038	  750.6	  596.3	 4474.0	...
308039	  750.7	  596.2	 4476.0	...
308040	  750.8	  596.1	 4479.0	...
308041	  750.6	  596.0	 4479.0	...
308042	  750.3	  596.0	 4478.0	...
308043	  749.9	  596.0	 4477.0	...
308044	  749.8	  596.0	 4477.0	...
308045	  749.8	  596.1	 4476.0	...
308046	  750.0	  596.2	 4474.0	...
308047	  750.1	  595.9	 4472.0	...
308048	  750.2	  595.5	 4471.0	...
308049	  750.3	  595.0	 4471.0	...
308050	  750.3	  595.1	 4474.0	...
308051	  750.3	  595.1	 4477.0	...
308052	  750.1	  595.3	 4480.0	...
308053	  749.9	  595.3	 4477.0	...
308054	  749.8	  595.4	 4475.0	...
308055	  749.8	  595.5	 4475.0	...
308056	  749.8	  595.6	 4476.0	...
308057	  749.9	  595.5	 4479.0	...
308058	  749.8	  595.3	 4480.0	...
308059	  749.7	  595.1	 4480.0	...
308060	  749.6	  595.2	 4479.0	...
308061	  749.6	  595.2	 4477.0	...
308062	  749.6	  595.3	 4475.0	...
308063	  749.6	  595.3	 4474.0	...
308064	  749.6	  595.2	 4474.0	...
308065	  749.4	  595.2	 4474.0	...
308066	  749.1	  595.3	 4474.0	...
308067	  748.9	  595.2	 4473.0	...
308068	  749.1	  594.9	 4472.0	...
308069	  749.2	  594.6	 4474.0	...
308070	  749.2	  594.4	 4476.0	...
308071	  749.2	  594.3	 4479.0	...
308072	  749.2	  594.4	 4480.0	...
308073	  749.2	  594.5	 4481.0	...
308074	  749.2	  594.5	 4481.0	...
308075	  749.2	  594.4	 4482.0	...
308076	  749.2	  594.4	 4483.0	...
308077	  749.2	  594.5	 4484.0	...
308078	  749.1	  594.3	 4485.0	...
308079	  749.1	  594.2	 4484.0	...
308080	  749.2	  593.9	 4484.0	...
308081	  749.3	  593.8	 4483.0	...
308082	  749.3	  593.7	 4483.0	...
308083	  749.1	  593.8	 4483.0	...
308084	  748.8	  594.0	 4484.0	...
308085	  748.6	  594.2	 4485.0	...
308086	  748.6	  594.3	 4485.0	...
308087	  748.9	  594.5	 4483.0	...
308088	  749.0	  594.8	 4481.0	...
308089	  748.9	  595.0	 4481.0	...
308090	  748.6	  594.8	 4481.0	...
308091	  748.5	  594.6	 4480.0	...
308092	  748.4	  594.4	 4479.0	...
308093	  748.5	  594.3	 4480.0	...
308094	  748.6	  594.4	 4483.0	...
308095	  748.7	  594.5	 4485.0	...
308096	  748.5	  594.6	 4482.0	...
308097	  748.5	  594.6	 4479.0	...
308098	  748.4	  594.6	 4475.0	...
308099	  748.5	  594.6	 4477.0	...
308100	  748.5	  594.7	 4480.0	...
308101	  748.6	  594.6	 4482.0	...
308102	  748.7	  594.5	 4483.0	...
308103	  748.9	  594.4	 4483.0	...
308104	  749.0	  594.5	 4483.0	...
308105	  748.9	  594.9	 4483.0	...
308106	  748.8	  595.1	 4484.0	...
308107	  748.7	  594.9	 4485.0	...
308108	  748.6	  594.3	 4485.0	...
308109	  748.6	  593.7	 4480.0	...
308110	  748.7	  593.7	 4475.0	...
308111	  748.9	  594.3	 4472.0	...
308112	  748.8	  595.1	 4472.0	...
308113	  748.8	  596.0	 4472.0	...
308114	  749.1	  596.1	 4472.0	...
308115	  749.6	  595.8	 4470.0	...
308116	  750.0	  595.3	 4469.0	...
308117	  750.0	  594.8	 4467.0	...
308118	  749.7	  594.8	 4467.0	...
308119	  749.2	  594.9	 4467.0	...
308120	  748.6	  595.0	 4467.0	...
308121	  748.5	  594.9	 4467.0	...
308122	  749.0	  594.8	 4465.0	...
308123	  749.5	  594.6	 4463.0	...
308124	  749.6	  594.6	 4461.0	...
308125	  749.2	  594.6	 4462.0	...
308126	  748.9	  594.6	 4463.0	...
308127	  748.9	  594.5	 4461.0	...
308128	  748.8	  594.4	 4459.0	...
308129	  748.7	  595.0	 4458.0	...
308130	  748.7	  595.6	 4458.0	...
308131	  748.7	  596.2	 4460.0	...
308132	  748.3	  596.3	 4461.0	...
308133	  748.0	  596.3	 4462.0	...
308134	  747.7	  596.3	 4462.0	...
308135	  747.6	  596.1	 4463.0	...
308136	  747.7	  595.9	 4465.0	...
308137	  747.9	  596.0	 4464.0	...
308138	  748.2	  596.3	 4462.0	...
308139	  748.3	  596.6	 4459.0	...
308140	  748.3	  596.6	 4458.0	...
308141	  748.4	  596.4	 4457.0	...
308142	  748.3	  596.1	 4458.0	...
308143	  748.5	  596.0	 4458.0	...
308144	  748.8	  595.9	 4459.0	...
308145	  748.7	  595.9	 4460.0	...
308146	  748.3	  595.8	 4461.0	...
308147	  748.0	  596.0	 4461.0	...
308148	  748.0	  596.2	 4459.0	...
308149	  748.2	  596.1	 4457.0	...
308150	  748.4	  596.0	 4455.0	...
308151	  748.0	  595.9	 4454.0	...
308152	  747.5	  595.9	 4454.0	...
308153	  746.9	  595.7	 4455.0	...
308154	  746.7	  595.7	 4456.0	...
308155	  746.4	  596.6	 4456.0	...
308156	  746.3	  597.7	 4454.0	...
308157	  746.4	  598.7	 4451.0	...
308158	  746.6	  598.8	 4448.0	...
308159	  746.6	  598.9	 4447.0	...
308160	  746.4	  598.7	 4447.0	...
308161	  746.1	  598.4	 4448.0	...
308162	  746.0	  598.3	 4448.0	...
308163	  746.2	  598.6	 4448.0	...
308164	  746.4	  598.8	 4446.0	...
308165	  746.4	  598.8	 4445.0	...
308166	  746.4	  598.6	 4442.0	...
308167	  746.3	  598.3	 4440.0	...
308168	  746.3	  598.0	 4438.0	...
308169	  746.3	  597.7	 4439.0	...
308170	  746.2	  597.7	 4440.0	...
308171	  746.1	  597.4	 4440.0	...
308172	  746.0	  597.3	 4439.0	...
308173	  746.4	  597.4	 4437.0	...
308174	  746.8	  597.8	 4437.0	...
308175	  747.1	  597.9	 4437.0	...
308176	  747.0	  597.7	 4437.0	...
308177	  747.0	  598.3	 4439.0	...
308178	  746.5	  599.2	 4441.0	...
308179	  746.0	  599.8	 4440.0	...
308180	  745.5	  599.6	 4438.0	...
308181	  745.5	  599.4	 4436.0	...
308182	  745.5	  599.4	 4435.0	...
308183	  745.5	  599.5	 4433.0	...
308184	  745.5	  599.8	 4431.0	...
308185	  745.9	  599.8	 4429.0	...
308186	  746.2	  599.9	 4428.0	...
308187	  746.9	  599.6	 4428.0	...
308188	  747.2	  599.8	 4427.0	...
308189	  747.4	  600.0	 4426.0	...
308190	  747.0	  600.4	 4424.0	...
308191	  746.7	  600.5	 4422.0	...
308192	  746.7	  600.5	 4422.0	...
308193	  746.9	  600.6	 4422.0	...
308194	  747.0	  600.6	 4419.0	...
308195	  747.0	  600.7	 4418.0	...
308196	  747.0	  600.6	 4417.0	...
308197	  747.0	  600.3	 4418.0	...
308198	  747.0	  599.9	 4417.0	...
308199	  746.9	  599.5	 4416.0	...
308200	  746.9	  599.2	 4415.0	...
308201	  746.8	  599.0	 4413.0	...
308202	  746.8	  598.8	 4411.0	...
308203	  746.8	  599.1	 4406.0	...
308204	  746.9	  599.4	 4401.0	...
308205	  747.0	  599.7	 4397.0	...
308206	  747.0	  600.4	 4396.0	...
308207	  747.1	  601.2	 4396.0	...
308208	  747.4	  601.9	 4392.0	...
308209	  747.7	  601.9	 4388.0	...
308210	  747.8	  601.7	 4384.0	...
308211	  747.7	  601.6	 4384.0	...
308212	  747.7	  601.4	 4384.0	...
308213	  747.8	  601.3	 4385.0	...
308214	  747.8	  601.2	 4383.0	...
308215	  747.7	  601.3	 4379.0	...
308216	  747.6	  601.4	 4374.0	...
308217	  747.8	  601.5	 4372.0	...
308218	  748.0	  601.6	 4371.0	...
308219	  748.2	  601.9	 4371.0	...
308220	  748.6	  602.2	 4371.0	...
308221	  748.9	  602.3	 4371.0	...
308222	  749.3	  602.0	 4368.0	...
308223	  749.0	  601.9	 4366.0	...
308224	  748.7	  602.0	 4363.0	...
308225	  748.4	  602.1	 4362.0	...
308226	  748.4	  602.3	 4359.0	...
308227	  748.4	  602.3	 4357.0	...
308228	  748.5	  602.2	 4356.0	...
308229	  748.3	  602.1	 4352.0	...
308230	  748.2	  602.1	 4349.0	...
308231	  748.2	  602.6	 4345.0	...
308232	  748.4	  603.1	 4344.0	...
308233	  748.8	  603.7	 4343.0	...
308234	  749.1	  603.9	 4342.0	...
308235	  749.2	  604.2	 4338.0	...
308236	  749.1	  604.4	 4334.0	...
308237	  749.2	  604.5	 4330.0	...
308238	  749.6	  604.4	 4327.0	...
308239	  749.9	  604.5	 4326.0	...
308240	  750.3	  604.5	 4325.0	...
308241	  750.4	  604.6	 4321.0	...
308242	  750.6	  605.0	 4318.0	...
308243	  750.7	  605.4	 4314.0	...
308244	  750.8	  605.8	 4315.0	...
308245	  750.7	  605.7	 4315.0	...
308246	  750.2	  605.6	 4312.0	...
308247	  749.7	  605.5	 4308.0	...
308248	  749.4	  605.5	 4305.0	...
308249	  749.6	  605.6	 4304.0	...
308250	  749.8	  605.8	 4301.0	...
308251	  750.0	  606.0	 4298.0	...
308252	  750.1	  606.4	 4295.0	...
308253	  750.1	  606.8	 4294.0	...
308254	  749.8	  607.2	 4290.0	...
308255	  749.5	  607.3	 4287.0	...
308256	  749.2	  607.3	 4281.0	...
308257	  749.2	  607.2	 4277.0	...
308258	  749.5	  607.0	 4273.0	...
308259	  750.3	  606.7	 4271.0	...
308260	  751.0	  606.8	 4271.0	...
308261	  751.4	  606.9	 4269.0	...
308262	  751.4	  607.1	 4266.0	...
308263	  751.5	  607.1	 4264.0	...
308264	  751.6	  607.0	 4261.0	...
308265	  751.7	  606.8	 4259.0	...
308266	  751.9	  606.7	 4256.0	...
308267	  751.9	  606.7	 4254.0	...
308268	  751.7	  606.8	 4251.0	...
308269	  751.6	  606.9	 4250.0	...
308270	  751.6	  606.9	 4249.0	...
308271	  751.6	  607.1	 4247.0	...
308272	  751.7	  607.7	 4244.0	...
308273	  751.4	  608.3	 4239.0	...
308274	  751.2	  608.4	 4235.0	...
308275	  751.0	  608.1	 4231.0	...
308276	  750.8	  607.9	 4230.0	...
308277	  750.6	  607.9	 4227.0	...
308278	  750.5	  607.8	 4223.0	...
308279	  751.1	  608.1	 4220.0	...
308280	  751.8	  608.6	 4220.0	...
308281	  752.4	  609.1	 4219.0	...
308282	  752.2	  609.6	 4215.0	...
308283	  751.9	  610.0	 4212.0	...
308284	  751.7	  609.7	 4209.0	...
308285	  751.7	  609.2	 4207.0	...
308286	  751.8	  609.1	 4204.0	...
308287	  752.0	  609.6	 4201.0	...
308288	  752.7	  610.0	 4199.0	...
308289	  753.3	  609.9	 4197.0	...
308290	  753.7	  610.0	 4195.0	...
308291	  753.5	  610.2	 4195.0	...
308292	  753.4	  609.6	 4193.0	...
308293	  753.3	  608.9	 4192.0	...
308294	  753.1	  608.6	 4189.0	...
308295	  752.9	  609.1	 4186.0	...
308296	  752.7	  609.6	 4184.0	...
308297	  752.4	  610.1	 4183.0	...
308298	  752.1	  610.6	 4181.0	...
308299	  752.4	  610.7	 4179.0	...
308300	  752.9	  610.4	 4178.0	...
308301	  753.5	  610.2	 4176.0	...
308302	  753.4	  610.2	 4173.0	...
308303	  753.4	  610.2	 4171.0	...
308304	  753.3	  610.1	 4169.0	...
308305	  753.2	  610.0	 4166.0	...
308306	  753.1	  609.7	 4163.0	...
308307	  753.0	  609.6	 4163.0	...
308308	  753.0	  609.4	 4162.0	...
308309	  753.1	  609.7	 4161.0	...
308310	  753.2	  610.0	 4161.0	...
308311	  753.2	  610.2	 4158.0	...
308312	  753.2	  610.2	 4154.0	...
308313	  753.2	  610.2	 4150.0	...
308314	  753.4	  610.1	 4149.0	...
308315	  753.6	  610.4	 4146.0	...
308316	  753.9	  610.7	 4143.0	...
308317	  754.0	  610.7	 4140.0	...
308318	  754.1	  610.3	 4139.0	...
308319	  754.2	  609.8	 4139.0	...
308320	  754.3	  609.7	 4137.0	...
308321	  754.2	  609.9	 4132.0	...
308322	  754.0	  610.1	 4128.0	...
308323	  754.0	  610.1	 4125.0	...
308324	  754.0	  610.0	 4123.0	...
308325	  754.1	  609.8	 4120.0	...
308326	  754.1	  610.0	 4116.0	...
308327	  754.3	  610.3	 4114.0	...
308328	  754.5	  610.7	 4114.0	...
308329	  754.6	  610.7	 4111.0	...
308330	  754.6	  611.1	 4104.0	...
308331	  754.6	  611.5	 4098.0	...
308332	  754.6	  611.7	 4094.0	...
308333	  754.9	  611.5	 4094.0	...
308334	  755.3	  611.3	 4096.0	...
308335	  755.6	  611.1	 4097.0	...
308336	  755.7	  611.1	 4098.0	...
308337	  755.9	  611.1	 4097.0	...
308338	  756.1	  611.0	 4095.0	...
308339	  756.2	  610.8	 4093.0	...
308340	  756.2	  610.6	 4090.0	...
308341	  756.2	  610.6	 4086.0	...
308342	  756.1	  610.7	 4083.0	...
308343	  756.0	  610.8	 4081.0	...
308344	  755.9	  610.8	 4078.0	...
308345	  755.7	  610.5	 4076.0	...
308346	  755.6	  610.3	 4076.0	...
308347	  755.8	  610.2	 4074.0	...
308348	  756.2	  610.2	 4073.0	...
308349	  756.5	  610.2	 4068.0	...
308350	  756.6	  610.4	 4064.0	...
308351	  756.7	  610.7	 4061.0	...
308352	  756.8	  611.0	 4061.0	...
308353	  756.9	  611.0	 4061.0	...
308354	  757.1	  610.9	 4057.0	...
308355	  757.2	  611.1	 4053.0	...
308356	  757.3	  611.3	 4050.0	...
308357	  757.4	  611.1	 4050.0	...
308358	  757.5	  610.6	 4050.0	...
308359	  757.4	  610.1	 4051.0	...
308360	  757.3	  610.2	 4051.0	...
308361	  757.7	  610.0	 4050.0	...
308362	  758.4	  609.8	 4046.0	...
[truncated: 4,154,640 more chars]
