# Supplementary material for: With an eye on uncertainty: Modelling pupillary responses to environmental volatility
Source: PLoS Comput Biol. 2019 Jul 5;15(7):e1007126. doi: 10.1371/journal.pcbi.1007126 (PMC6636765; doi:10.1371/journal.pcbi.1007126)
Supplement: S2 Data — Zip file containing the pupillometry data for participant 2. (ZIP) [file pcbi.1007126.s002.zip › P2/trial3.asc]

** CONVERTED FROM C:\Users\tparr\Documents\PVR\P2_0712\trial3.edf using edfapi 3.1 Win32 Nov 24 2009 on Thu Dec 07 19:12:29 2017
** DATE: Thu Dec  7 17:15:40 2017
** TYPE: EDF_FILE BINARY EVENT SAMPLE TAGGED
** VERSION: EYELINK II 1
** SOURCE: EYELINK CL
** EYELINK II CL v4.48 Nov 25 2009
** CAMERA: EyeLink CL Version 1.4 Sensor=BHA
** SERIAL NUMBER: CL1-AAD42
** CAMERA_CONFIG: AAD42140.SCD
**

MSG	624389 RECCFG CR 1000 2 0 R
MSG	624389 ELCLCFG MTABLER
MSG	624389 GAZE_COORDS 0.00 0.00 1599.00 1199.00
MSG	624389 THRESHOLDS R 108 243
MSG	624389 ELCL_PROC CENTROID (3)
MSG	624389 ELCL_PCR_PARAM 5 3.0
START	624390 	RIGHT	SAMPLES	EVENTS
PRESCALER	1
VPRESCALER	1
PUPIL	AREA
EVENTS	GAZE	RIGHT	RATE	1000.00	TRACKING	CR	FILTER	2
SAMPLES	GAZE	RIGHT	RATE	1000.00	TRACKING	CR	FILTER	2
MSG	624390 !MODE RECORD CR 1000 2 0 R
624390	  736.7	  648.7	 3463.0	...
INPUT	624390	127
624391	  736.9	  648.1	 3463.0	...
624392	  737.1	  648.1	 3463.0	...
624393	  737.0	  648.1	 3464.0	...
624394	  736.8	  648.4	 3465.0	...
624395	  736.6	  648.7	 3465.0	...
624396	  736.5	  649.1	 3465.0	...
SFIX R   624397
624397	  736.4	  648.9	 3466.0	...
624398	  736.3	  648.7	 3463.0	...
624399	  736.0	  648.9	 3461.0	...
624400	  735.7	  649.4	 3459.0	...
624401	  735.4	  649.8	 3458.0	...
624402	  735.2	  649.7	 3458.0	...
624403	  735.1	  649.6	 3460.0	...
624404	  735.1	  649.1	 3463.0	...
624405	  735.0	  648.6	 3466.0	...
624406	  734.9	  648.4	 3467.0	...
624407	  734.7	  648.6	 3466.0	...
624408	  734.5	  649.1	 3466.0	...
624409	  734.6	  649.4	 3465.0	...
624410	  734.7	  649.4	 3464.0	...
624411	  734.6	  649.4	 3464.0	...
624412	  734.4	  649.5	 3463.0	...
624413	  733.9	  649.6	 3466.0	...
624414	  733.6	  648.8	 3468.0	...
624415	  733.2	  648.0	 3471.0	...
624416	  733.0	  647.4	 3470.0	...
624417	  732.9	  647.3	 3470.0	...
624418	  733.0	  647.6	 3471.0	...
624419	  733.1	  648.0	 3472.0	...
624420	  733.1	  647.9	 3471.0	...
624421	  733.1	  647.4	 3470.0	...
624422	  733.1	  647.2	 3470.0	...
624423	  733.1	  647.6	 3471.0	...
624424	  733.2	  648.2	 3471.0	...
624425	  733.3	  648.3	 3471.0	...
624426	  733.4	  647.9	 3471.0	...
624427	  733.5	  646.7	 3471.0	...
624428	  733.6	  645.7	 3472.0	...
624429	  733.7	  645.3	 3472.0	...
624430	  733.8	  645.5	 3472.0	...
624431	  733.8	  645.5	 3472.0	...
624432	  734.2	  645.4	 3471.0	...
624433	  734.5	  645.4	 3472.0	...
624434	  734.7	  645.4	 3478.0	...
624435	  734.6	  645.8	 3484.0	...
624436	  734.5	  646.2	 3487.0	...
624437	  734.5	  646.4	 3486.0	...
624438	  734.5	  646.3	 3485.0	...
624439	  734.6	  646.2	 3485.0	...
624440	  734.5	  646.3	 3486.0	...
624441	  734.3	  646.6	 3486.0	...
624442	  734.0	  646.9	 3486.0	...
624443	  734.2	  646.6	 3487.0	...
624444	  734.6	  646.2	 3487.0	...
624445	  734.9	  645.9	 3488.0	...
624446	  734.8	  646.0	 3489.0	...
624447	  734.7	  646.0	 3490.0	...
624448	  734.7	  646.0	 3489.0	...
624449	  735.1	  645.9	 3488.0	...
624450	  735.7	  645.9	 3489.0	...
624451	  736.1	  646.6	 3490.0	...
624452	  735.7	  647.5	 3491.0	...
624453	  735.4	  648.5	 3489.0	...
624454	  735.3	  648.8	 3488.0	...
624455	  735.6	  648.5	 3486.0	...
624456	  735.7	  648.0	 3485.0	...
624457	  735.6	  647.5	 3484.0	...
624458	  735.3	  647.6	 3486.0	...
624459	  735.1	  647.6	 3489.0	...
624460	  735.2	  647.7	 3491.0	...
624461	  735.3	  647.6	 3491.0	...
624462	  735.4	  647.6	 3492.0	...
624463	  735.5	  647.5	 3494.0	...
624464	  735.6	  647.4	 3497.0	...
624465	  735.7	  647.3	 3498.0	...
624466	  735.3	  647.4	 3497.0	...
624467	  734.9	  647.5	 3495.0	...
624468	  734.5	  647.6	 3495.0	...
624469	  734.6	  647.5	 3495.0	...
624470	  734.7	  647.4	 3495.0	...
624471	  734.9	  647.5	 3496.0	...
624472	  734.5	  647.6	 3497.0	...
624473	  734.2	  647.8	 3496.0	...
624474	  734.2	  647.8	 3495.0	...
624475	  734.5	  647.7	 3495.0	...
624476	  734.9	  647.3	 3496.0	...
624477	  734.6	  646.9	 3498.0	...
624478	  734.2	  646.5	 3500.0	...
624479	  733.9	  646.6	 3500.0	...
624480	  733.9	  647.2	 3501.0	...
624481	  733.9	  648.0	 3502.0	...
624482	  733.9	  648.6	 3503.0	...
624483	  733.9	  648.5	 3505.0	...
624484	  733.9	  648.1	 3507.0	...
624485	  733.9	  647.4	 3509.0	...
624486	  733.8	  646.7	 3508.0	...
624487	  733.8	  646.2	 3507.0	...
624488	  734.1	  645.9	 3508.0	...
624489	  734.4	  645.8	 3511.0	...
624490	  734.5	  646.0	 3511.0	...
624491	  734.5	  646.4	 3508.0	...
624492	  734.1	  646.6	 3509.0	...
624493	  733.5	  646.1	 3512.0	...
624494	  732.7	  645.5	 3516.0	...
624495	  731.9	  645.3	 3516.0	...
624496	  731.3	  645.7	 3519.0	...
624497	  731.3	  646.1	 3522.0	...
624498	  731.7	  646.0	 3525.0	...
624499	  732.4	  645.9	 3526.0	...
624500	  732.6	  645.9	 3527.0	...
624501	  732.3	  645.9	 3527.0	...
624502	  731.8	  645.9	 3527.0	...
624503	  731.1	  646.0	 3526.0	...
624504	  731.0	  646.1	 3526.0	...
624505	  730.9	  646.2	 3527.0	...
624506	  730.7	  645.8	 3528.0	...
624507	  730.4	  645.3	 3529.0	...
624508	  730.4	  644.5	 3528.0	...
624509	  730.4	  643.9	 3528.0	...
624510	  730.4	  643.2	 3529.0	...
624511	  730.3	  642.8	 3531.0	...
624512	  730.2	  642.5	 3531.0	...
624513	  730.3	  642.3	 3532.0	...
624514	  730.6	  642.1	 3533.0	...
624515	  731.0	  642.2	 3535.0	...
624516	  731.4	  642.7	 3537.0	...
624517	  731.3	  643.1	 3536.0	...
624518	  731.0	  643.5	 3534.0	...
624519	  730.6	  643.6	 3533.0	...
624520	  730.6	  644.0	 3531.0	...
624521	  730.5	  644.5	 3532.0	...
624522	  730.5	  645.0	 3537.0	...
624523	  730.4	  645.1	 3542.0	...
624524	  730.4	  645.1	 3545.0	...
624525	  730.4	  645.0	 3544.0	...
624526	  730.4	  644.8	 3542.0	...
624527	  730.4	  644.8	 3540.0	...
624528	  730.4	  644.9	 3539.0	...
624529	  730.7	  645.0	 3539.0	...
624530	  731.0	  645.0	 3539.0	...
624531	  731.2	  645.1	 3539.0	...
624532	  730.9	  645.5	 3540.0	...
624533	  730.7	  646.3	 3541.0	...
624534	  730.5	  647.0	 3542.0	...
624535	  730.5	  647.4	 3542.0	...
624536	  730.2	  647.4	 3544.0	...
624537	  729.9	  647.6	 3545.0	...
624538	  729.7	  647.9	 3548.0	...
624539	  730.3	  647.6	 3549.0	...
624540	  730.9	  647.1	 3551.0	...
624541	  731.5	  646.6	 3551.0	...
624542	  731.4	  646.7	 3552.0	...
624543	  731.3	  646.9	 3552.0	...
624544	  731.2	  647.2	 3554.0	...
624545	  731.3	  647.3	 3556.0	...
624546	  730.9	  647.2	 3559.0	...
624547	  730.6	  647.0	 3560.0	...
624548	  730.3	  647.1	 3560.0	...
624549	  730.3	  647.1	 3560.0	...
624550	  730.2	  647.2	 3560.0	...
624551	  730.1	  646.5	 3561.0	...
624552	  730.0	  645.6	 3565.0	...
624553	  730.0	  645.1	 3568.0	...
624554	  730.0	  645.3	 3570.0	...
624555	  729.9	  645.6	 3569.0	...
624556	  729.8	  645.4	 3568.0	...
624557	  729.6	  645.2	 3570.0	...
624558	  729.5	  645.1	 3572.0	...
624559	  729.4	  645.1	 3573.0	...
624560	  729.4	  645.2	 3574.0	...
624561	  729.6	  645.1	 3575.0	...
624562	  729.8	  645.3	 3576.0	...
624563	  730.1	  645.8	 3576.0	...
624564	  730.3	  646.2	 3576.0	...
624565	  730.3	  646.3	 3577.0	...
624566	  730.3	  646.0	 3579.0	...
624567	  730.2	  645.6	 3580.0	...
624568	  730.1	  645.3	 3580.0	...
624569	  730.3	  645.1	 3580.0	...
624570	  730.5	  645.0	 3581.0	...
624571	  730.9	  645.5	 3583.0	...
624572	  731.0	  646.3	 3587.0	...
624573	  731.1	  647.0	 3588.0	...
624574	  731.1	  647.0	 3589.0	...
624575	  731.1	  646.2	 3588.0	...
624576	  731.4	  645.3	 3588.0	...
624577	  731.7	  644.2	 3589.0	...
624578	  731.8	  643.9	 3591.0	...
624579	  731.6	  643.7	 3593.0	...
624580	  731.4	  643.8	 3594.0	...
624581	  731.3	  644.1	 3593.0	...
624582	  731.3	  644.3	 3592.0	...
624583	  731.3	  644.3	 3592.0	...
624584	  731.4	  645.0	 3592.0	...
624585	  731.5	  645.7	 3593.0	...
624586	  731.6	  646.3	 3595.0	...
624587	  731.6	  646.3	 3597.0	...
624588	  732.0	  646.2	 3599.0	...
624589	  732.2	  646.8	 3598.0	...
624590	  732.5	  647.3	 3599.0	...
624591	  732.4	  647.0	 3600.0	...
624592	  732.3	  646.0	 3600.0	...
624593	  732.3	  644.9	 3600.0	...
624594	  732.4	  644.8	 3599.0	...
624595	  732.8	  644.7	 3600.0	...
624596	  733.1	  644.8	 3602.0	...
624597	  733.4	  644.9	 3604.0	...
624598	  733.5	  644.7	 3605.0	...
624599	  733.5	  644.5	 3605.0	...
624600	  733.2	  644.2	 3606.0	...
624601	  733.0	  644.1	 3607.0	...
624602	  732.8	  644.1	 3607.0	...
624603	  732.7	  644.1	 3607.0	...
624604	  732.7	  644.1	 3607.0	...
624605	  732.8	  644.2	 3606.0	...
624606	  732.7	  644.3	 3604.0	...
624607	  732.3	  644.4	 3605.0	...
624608	  732.5	  644.8	 3608.0	...
624609	  732.9	  645.3	 3610.0	...
624610	  733.3	  646.0	 3609.0	...
624611	  733.2	  646.3	 3608.0	...
624612	  733.3	  646.3	 3608.0	...
624613	  732.9	  646.0	 3609.0	...
624614	  732.4	  645.6	 3610.0	...
624615	  731.8	  645.4	 3611.0	...
624616	  731.7	  645.3	 3615.0	...
624617	  731.6	  645.1	 3619.0	...
624618	  731.9	  644.8	 3620.0	...
624619	  732.3	  644.7	 3618.0	...
624620	  732.7	  644.7	 3617.0	...
624621	  732.7	  644.8	 3618.0	...
624622	  732.8	  644.9	 3618.0	...
624623	  732.9	  645.1	 3619.0	...
624624	  733.1	  645.4	 3620.0	...
624625	  733.2	  645.5	 3620.0	...
624626	  733.0	  645.6	 3621.0	...
624627	  732.8	  645.8	 3621.0	...
624628	  732.5	  645.7	 3621.0	...
624629	  732.3	  644.9	 3621.0	...
624630	  732.1	  644.2	 3623.0	...
624631	  732.1	  643.7	 3625.0	...
624632	  732.0	  643.7	 3628.0	...
624633	  732.0	  643.7	 3628.0	...
624634	  732.0	  643.6	 3628.0	...
624635	  732.1	  643.5	 3629.0	...
624636	  732.1	  643.7	 3629.0	...
624637	  732.2	  644.0	 3631.0	...
624638	  732.2	  644.3	 3632.0	...
624639	  732.3	  644.2	 3632.0	...
624640	  732.3	  643.9	 3631.0	...
624641	  732.2	  643.1	 3629.0	...
624642	  732.0	  642.4	 3627.0	...
624643	  731.8	  642.0	 3626.0	...
624644	  731.6	  642.1	 3626.0	...
624645	  731.7	  642.4	 3626.0	...
624646	  732.0	  642.7	 3625.0	...
624647	  732.3	  643.1	 3626.0	...
624648	  732.5	  643.2	 3626.0	...
624649	  732.3	  643.2	 3627.0	...
624650	  732.2	  643.4	 3627.0	...
624651	  732.1	  643.8	 3629.0	...
624652	  732.0	  644.1	 3632.0	...
624653	  731.8	  643.1	 3634.0	...
624654	  731.7	  642.0	 3634.0	...
624655	  731.6	  640.8	 3633.0	...
624656	  731.6	  640.8	 3632.0	...
624657	  731.6	  641.5	 3632.0	...
624658	  731.6	  642.1	 3633.0	...
624659	  731.2	  642.9	 3636.0	...
624660	  730.8	  643.2	 3639.0	...
624661	  731.0	  643.4	 3641.0	...
624662	  731.4	  643.9	 3641.0	...
624663	  731.8	  644.2	 3642.0	...
624664	  731.7	  644.3	 3642.0	...
624665	  731.8	  644.0	 3643.0	...
624666	  731.9	  643.6	 3643.0	...
624667	  732.1	  644.4	 3643.0	...
624668	  732.2	  645.3	 3643.0	...
624669	  731.8	  645.6	 3645.0	...
624670	  731.3	  644.9	 3646.0	...
624671	  730.8	  644.6	 3647.0	...
624672	  730.8	  644.9	 3647.0	...
624673	  730.8	  645.3	 3647.0	...
624674	  730.8	  645.7	 3647.0	...
624675	  730.7	  646.1	 3647.0	...
624676	  730.7	  646.4	 3649.0	...
624677	  730.6	  646.1	 3651.0	...
624678	  730.5	  645.9	 3653.0	...
624679	  730.4	  645.6	 3653.0	...
624680	  730.5	  645.2	 3654.0	...
624681	  730.6	  644.8	 3654.0	...
624682	  730.7	  644.8	 3655.0	...
624683	  730.8	  644.7	 3656.0	...
624684	  730.8	  644.7	 3660.0	...
624685	  731.1	  644.8	 3663.0	...
624686	  731.4	  644.9	 3667.0	...
624687	  731.7	  644.2	 3667.0	...
624688	  731.7	  643.5	 3668.0	...
624689	  731.7	  642.8	 3668.0	...
624690	  731.7	  642.8	 3666.0	...
624691	  731.7	  642.9	 3664.0	...
624692	  731.8	  643.1	 3663.0	...
624693	  732.4	  643.0	 3663.0	...
624694	  733.0	  642.7	 3662.0	...
624695	  733.3	  642.4	 3661.0	...
624696	  733.4	  642.2	 3658.0	...
624697	  733.6	  642.2	 3656.0	...
624698	  733.4	  642.3	 3654.0	...
624699	  732.9	  642.5	 3655.0	...
624700	  732.1	  642.7	 3655.0	...
624701	  731.8	  642.8	 3656.0	...
624702	  731.4	  642.8	 3655.0	...
624703	  731.3	  643.0	 3654.0	...
624704	  731.1	  643.3	 3653.0	...
624705	  730.9	  643.4	 3655.0	...
624706	  730.4	  643.3	 3656.0	...
624707	  730.0	  642.9	 3658.0	...
624708	  729.9	  642.6	 3659.0	...
624709	  730.0	  642.3	 3660.0	...
624710	  730.1	  642.8	 3661.0	...
624711	  730.3	  643.3	 3661.0	...
624712	  730.6	  643.8	 3661.0	...
624713	  730.7	  643.8	 3660.0	...
624714	  730.7	  643.7	 3659.0	...
624715	  730.6	  643.6	 3658.0	...
624716	  730.4	  643.1	 3657.0	...
624717	  730.1	  642.7	 3656.0	...
624718	  729.5	  642.3	 3656.0	...
624719	  729.0	  643.2	 3655.0	...
624720	  728.5	  644.1	 3654.0	...
624721	  728.5	  645.1	 3655.0	...
624722	  728.5	  645.2	 3656.0	...
624723	  728.5	  645.2	 3658.0	...
624724	  728.9	  644.8	 3657.0	...
624725	  729.2	  644.0	 3657.0	...
624726	  729.5	  643.4	 3658.0	...
624727	  729.5	  643.1	 3659.0	...
624728	  729.2	  643.2	 3660.0	...
624729	  728.9	  643.3	 3661.0	...
624730	  728.6	  643.4	 3662.0	...
624731	  728.8	  643.4	 3663.0	...
624732	  729.1	  643.3	 3663.0	...
624733	  729.4	  643.3	 3663.0	...
624734	  729.5	  643.3	 3663.0	...
624735	  729.4	  642.9	 3663.0	...
624736	  729.1	  642.5	 3663.0	...
624737	  728.8	  642.0	 3658.0	...
624738	  729.1	  641.8	 3653.0	...
624739	  729.6	  641.5	 3652.0	...
624740	  729.8	  641.1	 3656.0	...
624741	  729.5	  641.0	 3660.0	...
624742	  729.4	  641.3	 3661.0	...
624743	  729.7	  641.6	 3661.0	...
624744	  730.2	  642.3	 3661.0	...
624745	  730.3	  642.7	 3661.0	...
624746	  730.3	  643.2	 3661.0	...
624747	  729.9	  643.4	 3662.0	...
624748	  729.6	  643.7	 3663.0	...
624749	  729.4	  643.9	 3664.0	...
624750	  729.1	  644.0	 3665.0	...
624751	  729.0	  643.9	 3666.0	...
624752	  729.1	  643.5	 3665.0	...
624753	  729.3	  643.0	 3665.0	...
624754	  729.5	  642.3	 3665.0	...
624755	  729.5	  641.7	 3666.0	...
624756	  729.7	  641.4	 3670.0	...
624757	  730.3	  641.6	 3673.0	...
624758	  730.7	  641.7	 3671.0	...
624759	  731.1	  641.6	 3667.0	...
624760	  731.2	  641.8	 3663.0	...
624761	  731.2	  642.3	 3664.0	...
624762	  731.2	  642.7	 3665.0	...
624763	  731.2	  642.9	 3665.0	...
624764	  731.2	  642.7	 3665.0	...
624765	  731.1	  642.6	 3664.0	...
624766	  730.8	  642.6	 3662.0	...
624767	  730.5	  642.6	 3660.0	...
624768	  730.3	  642.5	 3658.0	...
624769	  730.3	  642.4	 3655.0	...
624770	  729.7	  642.5	 3652.0	...
624771	  729.2	  643.2	 3650.0	...
624772	  728.2	  643.9	 3648.0	...
624773	  727.9	  644.5	 3647.0	...
624774	  727.5	  644.9	 3649.0	...
624775	  727.6	  645.2	 3651.0	...
624776	  728.0	  645.0	 3654.0	...
624777	  728.2	  644.2	 3655.0	...
624778	  728.2	  643.5	 3656.0	...
624779	  727.9	  643.4	 3658.0	...
624780	  728.2	  643.4	 3659.0	...
624781	  728.7	  643.2	 3659.0	...
624782	  729.2	  642.9	 3657.0	...
624783	  729.1	  642.8	 3655.0	...
624784	  728.8	  643.0	 3654.0	...
624785	  728.3	  643.3	 3654.0	...
624786	  728.1	  643.5	 3651.0	...
624787	  727.5	  643.5	 3648.0	...
624788	  727.0	  643.6	 3644.0	...
624789	  726.9	  643.4	 3641.0	...
624790	  727.2	  643.2	 3641.0	...
624791	  727.6	  643.7	 3642.0	...
624792	  727.7	  644.1	 3643.0	...
624793	  727.8	  644.3	 3644.0	...
624794	  727.9	  643.9	 3646.0	...
624795	  728.0	  643.6	 3646.0	...
624796	  728.2	  643.7	 3646.0	...
624797	  728.5	  643.7	 3641.0	...
624798	  728.9	  643.2	 3637.0	...
624799	  729.3	  642.8	 3632.0	...
624800	  729.6	  642.5	 3632.0	...
624801	  729.5	  642.7	 3632.0	...
624802	  729.4	  642.6	 3637.0	...
624803	  729.3	  642.5	 3641.0	...
624804	  729.0	  642.5	 3646.0	...
624805	  728.9	  642.8	 3643.0	...
624806	  729.4	  643.0	 3639.0	...
624807	  729.9	  643.0	 3635.0	...
624808	  730.5	  642.9	 3633.0	...
624809	  730.6	  642.9	 3633.0	...
624810	  730.7	  642.8	 3632.0	...
624811	  730.9	  642.9	 3631.0	...
624812	  731.0	  643.1	 3629.0	...
624813	  730.3	  643.2	 3627.0	...
624814	  729.5	  642.9	 3628.0	...
624815	  729.0	  642.5	 3630.0	...
624816	  729.4	  642.2	 3632.0	...
624817	  729.8	  642.2	 3634.0	...
624818	  729.9	  642.3	 3636.0	...
624819	  730.0	  642.3	 3633.0	...
624820	  730.0	  642.3	 3629.0	...
624821	  729.9	  642.0	 3624.0	...
624822	  730.1	  641.8	 3624.0	...
624823	  730.4	  642.1	 3623.0	...
624824	  730.3	  642.7	 3623.0	...
624825	  730.0	  643.3	 3622.0	...
624826	  729.6	  643.0	 3621.0	...
624827	  729.4	  642.7	 3619.0	...
624828	  729.4	  642.0	 3618.0	...
624829	  729.4	  641.7	 3617.0	...
624830	  729.5	  641.4	 3617.0	...
624831	  729.4	  641.4	 3616.0	...
624832	  729.3	  641.7	 3616.0	...
624833	  729.1	  642.0	 3616.0	...
624834	  729.2	  642.3	 3616.0	...
624835	  729.1	  642.4	 3613.0	...
624836	  729.3	  642.3	 3611.0	...
624837	  729.5	  642.3	 3608.0	...
624838	  729.5	  642.4	 3606.0	...
624839	  729.3	  642.8	 3605.0	...
624840	  729.1	  643.1	 3603.0	...
624841	  729.1	  642.9	 3599.0	...
624842	  729.0	  642.4	 3595.0	...
624843	  728.7	  642.1	 3595.0	...
624844	  728.5	  642.6	 3596.0	...
624845	  728.2	  643.2	 3598.0	...
624846	  728.2	  643.6	 3599.0	...
624847	  728.4	  643.7	 3599.0	...
624848	  728.5	  643.8	 3599.0	...
624849	  728.6	  643.8	 3598.0	...
624850	  729.1	  643.6	 3597.0	...
624851	  729.5	  642.8	 3596.0	...
624852	  730.0	  642.0	 3594.0	...
624853	  730.1	  641.7	 3594.0	...
624854	  730.2	  642.0	 3593.0	...
624855	  730.4	  642.3	 3592.0	...
624856	  730.6	  642.5	 3590.0	...
624857	  730.8	  642.3	 3589.0	...
624858	  730.9	  642.3	 3587.0	...
624859	  730.6	  642.4	 3585.0	...
624860	  730.3	  642.0	 3585.0	...
624861	  729.9	  641.5	 3585.0	...
624862	  730.0	  641.0	 3584.0	...
624863	  730.1	  641.0	 3583.0	...
624864	  729.8	  641.4	 3582.0	...
624865	  729.4	  642.3	 3582.0	...
624866	  729.0	  643.0	 3581.0	...
624867	  729.1	  643.4	 3581.0	...
624868	  729.1	  642.8	 3580.0	...
624869	  729.0	  642.2	 3580.0	...
624870	  728.4	  641.8	 3580.0	...
624871	  727.8	  641.9	 3580.0	...
624872	  727.3	  642.2	 3579.0	...
624873	  727.5	  642.3	 3579.0	...
624874	  727.7	  643.2	 3578.0	...
624875	  727.9	  644.1	 3577.0	...
624876	  727.9	  644.7	 3576.0	...
624877	  728.0	  644.2	 3576.0	...
624878	  727.7	  643.7	 3575.0	...
624879	  727.6	  643.5	 3575.0	...
624880	  727.5	  642.8	 3575.0	...
624881	  727.7	  642.0	 3573.0	...
624882	  727.7	  641.2	 3571.0	...
624883	  727.9	  641.2	 3569.0	...
624884	  727.9	  642.1	 3568.0	...
624885	  727.7	  643.0	 3568.0	...
624886	  727.5	  644.0	 3568.0	...
624887	  727.5	  644.1	 3568.0	...
624888	  727.7	  644.1	 3567.0	...
624889	  727.8	  643.9	 3567.0	...
624890	  727.8	  643.4	 3567.0	...
624891	  728.1	  642.9	 3567.0	...
624892	  728.4	  642.4	 3567.0	...
624893	  728.9	  642.4	 3564.0	...
624894	  729.0	  642.5	 3560.0	...
624895	  729.1	  642.6	 3558.0	...
624896	  729.2	  642.7	 3558.0	...
624897	  729.4	  642.7	 3558.0	...
624898	  729.5	  642.7	 3558.0	...
624899	  729.6	  642.5	 3559.0	...
624900	  729.6	  642.3	 3560.0	...
624901	  729.6	  642.0	 3561.0	...
624902	  729.7	  641.7	 3561.0	...
624903	  729.8	  641.7	 3561.0	...
624904	  729.8	  641.8	 3562.0	...
624905	  729.5	  642.0	 3562.0	...
624906	  729.1	  642.0	 3562.0	...
624907	  728.9	  642.0	 3561.0	...
624908	  728.9	  641.8	 3561.0	...
624909	  728.9	  641.5	 3559.0	...
624910	  728.7	  642.0	 3557.0	...
624911	  728.8	  642.7	 3553.0	...
624912	  729.1	  643.4	 3550.0	...
624913	  729.3	  643.6	 3548.0	...
624914	  729.4	  643.6	 3546.0	...
624915	  729.6	  643.4	 3544.0	...
624916	  729.8	  643.0	 3546.0	...
624917	  730.0	  642.6	 3549.0	...
624918	  730.0	  642.4	 3551.0	...
624919	  730.0	  642.1	 3551.0	...
624920	  729.9	  641.9	 3551.0	...
624921	  729.5	  641.9	 3554.0	...
624922	  729.0	  641.6	 3557.0	...
624923	  728.7	  641.2	 3559.0	...
624924	  728.9	  640.8	 3559.0	...
624925	  729.1	  640.9	 3558.0	...
624926	  729.0	  641.1	 3555.0	...
624927	  729.4	  641.2	 3551.0	...
624928	  729.9	  641.0	 3546.0	...
624929	  730.4	  640.9	 3545.0	...
624930	  730.6	  640.6	 3544.0	...
624931	  730.9	  640.4	 3544.0	...
624932	  731.0	  640.8	 3545.0	...
624933	  730.9	  641.4	 3543.0	...
624934	  730.9	  641.2	 3541.0	...
624935	  731.1	  640.5	 3540.0	...
624936	  730.9	  639.6	 3539.0	...
624937	  730.5	  639.5	 3540.0	...
624938	  730.1	  639.3	 3541.0	...
624939	  730.2	  640.2	 3539.0	...
624940	  730.3	  641.1	 3536.0	...
624941	  730.4	  642.0	 3535.0	...
624942	  730.5	  642.1	 3538.0	...
624943	  731.2	  642.0	 3538.0	...
624944	  731.9	  642.0	 3535.0	...
624945	  732.9	  641.9	 3535.0	...
624946	  733.3	  641.9	 3538.0	...
624947	  733.6	  641.5	 3541.0	...
624948	  733.6	  641.0	 3540.0	...
624949	  733.6	  640.5	 3540.0	...
624950	  733.2	  640.3	 3540.0	...
624951	  732.5	  640.5	 3539.0	...
624952	  731.9	  641.3	 3537.0	...
624953	  731.6	  642.0	 3535.0	...
624954	  732.5	  642.4	 3535.0	...
624955	  733.4	  642.3	 3535.0	...
624956	  734.3	  642.2	 3535.0	...
624957	  734.4	  642.3	 3534.0	...
624958	  734.3	  641.7	 3535.0	...
624959	  734.1	  640.7	 3536.0	...
624960	  733.6	  639.8	 3537.0	...
624961	  733.1	  639.4	 3538.0	...
624962	  732.9	  639.3	 3538.0	...
624963	  733.1	  639.1	 3538.0	...
624964	  733.2	  639.1	 3538.0	...
624965	  733.0	  639.7	 3536.0	...
624966	  732.8	  640.4	 3534.0	...
624967	  733.4	  641.0	 3532.0	...
624968	  734.0	  640.6	 3532.0	...
624969	  734.5	  640.2	 3533.0	...
624970	  734.4	  640.0	 3533.0	...
624971	  734.1	  640.1	 3533.0	...
624972	  733.5	  640.3	 3534.0	...
624973	  733.0	  640.4	 3534.0	...
624974	  732.7	  640.3	 3534.0	...
624975	  732.7	  640.2	 3533.0	...
624976	  733.3	  639.1	 3535.0	...
624977	  733.9	  638.0	 3536.0	...
624978	  734.5	  637.1	 3538.0	...
624979	  734.6	  637.4	 3540.0	...
624980	  734.6	  638.2	 3541.0	...
624981	  734.5	  639.0	 3542.0	...
624982	  734.6	  639.7	 3541.0	...
624983	  734.7	  639.7	 3541.0	...
624984	  734.5	  639.7	 3540.0	...
624985	  734.2	  639.6	 3539.0	...
624986	  733.9	  639.6	 3538.0	...
624987	  734.5	  639.4	 3538.0	...
624988	  735.0	  639.2	 3538.0	...
624989	  735.6	  639.1	 3538.0	...
624990	  735.7	  639.0	 3537.0	...
624991	  736.3	  638.9	 3537.0	...
624992	  736.8	  638.8	 3537.0	...
624993	  736.9	  639.0	 3534.0	...
624994	  736.6	  639.3	 3531.0	...
624995	  736.2	  639.7	 3528.0	...
624996	  736.0	  639.8	 3528.0	...
624997	  735.9	  640.1	 3528.0	...
624998	  735.9	  640.3	 3529.0	...
624999	  735.6	  640.5	 3530.0	...
625000	  735.3	  640.5	 3531.0	...
625001	  734.9	  640.6	 3532.0	...
625002	  734.8	  640.4	 3533.0	...
625003	  735.3	  640.2	 3532.0	...
625004	  735.8	  640.0	 3531.0	...
625005	  736.4	  639.8	 3531.0	...
625006	  736.5	  639.3	 3532.0	...
625007	  736.5	  638.8	 3532.0	...
625008	  736.6	  638.5	 3531.0	...
625009	  736.7	  638.5	 3531.0	...
625010	  736.8	  638.5	 3531.0	...
625011	  736.8	  638.5	 3530.0	...
625012	  736.9	  639.0	 3528.0	...
625013	  736.8	  639.4	 3526.0	...
625014	  736.7	  639.9	 3524.0	...
625015	  736.7	  640.0	 3524.0	...
625016	  736.2	  640.2	 3524.0	...
625017	  735.8	  640.9	 3526.0	...
625018	  736.2	  641.5	 3528.0	...
625019	  736.8	  640.6	 3528.0	...
625020	  737.5	  639.3	 3527.0	...
625021	  737.4	  638.2	 3528.0	...
625022	  737.3	  638.8	 3530.0	...
625023	  737.2	  639.3	 3533.0	...
625024	  737.4	  639.9	 3534.0	...
625025	  737.6	  640.1	 3534.0	...
625026	  737.5	  640.3	 3534.0	...
625027	  737.0	  640.4	 3534.0	...
625028	  736.4	  640.0	 3534.0	...
625029	  736.3	  639.5	 3533.0	...
625030	  736.1	  639.2	 3532.0	...
625031	  736.0	  639.6	 3531.0	...
625032	  735.9	  640.0	 3531.0	...
625033	  735.5	  639.9	 3532.0	...
625034	  735.1	  639.6	 3532.0	...
625035	  734.9	  640.1	 3531.0	...
625036	  734.9	  640.8	 3530.0	...
625037	  735.1	  641.5	 3530.0	...
625038	  735.3	  641.6	 3531.0	...
625039	  735.4	  641.6	 3530.0	...
625040	  735.6	  641.5	 3530.0	...
625041	  735.8	  641.4	 3529.0	...
625042	  735.9	  641.3	 3528.0	...
625043	  735.7	  641.0	 3526.0	...
625044	  735.6	  640.8	 3524.0	...
625045	  736.2	  640.6	 3523.0	...
625046	  736.9	  640.2	 3522.0	...
625047	  737.6	  639.8	 3524.0	...
625048	  737.6	  639.5	 3527.0	...
625049	  737.7	  639.6	 3529.0	...
625050	  737.8	  639.6	 3528.0	...
625051	  737.9	  639.6	 3528.0	...
625052	  737.8	  639.2	 3528.0	...
625053	  737.4	  638.8	 3528.0	...
625054	  737.0	  638.4	 3529.0	...
625055	  736.7	  638.4	 3530.0	...
625056	  736.3	  638.4	 3530.0	...
625057	  736.0	  638.6	 3529.0	...
625058	  735.7	  638.7	 3528.0	...
625059	  735.9	  639.2	 3528.0	...
625060	  736.3	  639.7	 3528.0	...
625061	  736.6	  640.1	 3528.0	...
625062	  736.8	  639.9	 3528.0	...
625063	  736.8	  639.6	 3527.0	...
625064	  736.8	  639.1	 3526.0	...
625065	  737.0	  638.8	 3526.0	...
625066	  737.2	  638.6	 3528.0	...
625067	  737.2	  638.5	 3530.0	...
625068	  736.9	  638.5	 3531.0	...
625069	  736.5	  638.3	 3533.0	...
625070	  736.2	  638.2	 3533.0	...
625071	  736.1	  638.1	 3532.0	...
625072	  736.3	  638.5	 3529.0	...
625073	  736.7	  638.8	 3527.0	...
625074	  736.8	  639.0	 3529.0	...
625075	  736.5	  638.8	 3533.0	...
625076	  736.1	  638.6	 3533.0	...
625077	  736.0	  638.5	 3528.0	...
625078	  736.0	  638.2	 3524.0	...
625079	  736.0	  637.8	 3523.0	...
625080	  736.0	  637.4	 3522.0	...
625081	  736.0	  637.4	 3522.0	...
625082	  735.9	  637.3	 3521.0	...
625083	  735.8	  637.4	 3521.0	...
625084	  735.6	  637.2	 3521.0	...
625085	  735.4	  637.0	 3524.0	...
625086	  735.4	  636.9	 3527.0	...
625087	  735.5	  636.8	 3529.0	...
625088	  735.6	  636.9	 3529.0	...
625089	  735.4	  636.9	 3528.0	...
625090	  735.1	  637.0	 3527.0	...
625091	  734.5	  637.1	 3527.0	...
625092	  734.3	  637.0	 3525.0	...
625093	  734.3	  637.0	 3523.0	...
625094	  734.8	  637.0	 3521.0	...
625095	  735.4	  636.8	 3519.0	...
625096	  735.7	  636.8	 3518.0	...
625097	  735.7	  636.7	 3517.0	...
625098	  735.7	  637.4	 3517.0	...
625099	  735.9	  638.1	 3517.0	...
625100	  736.0	  637.9	 3517.0	...
625101	  736.2	  637.0	 3517.0	...
625102	  736.3	  636.3	 3516.0	...
625103	  736.3	  636.4	 3516.0	...
625104	  735.6	  636.6	 3516.0	...
625105	  735.0	  637.2	 3517.0	...
625106	  734.5	  637.8	 3518.0	...
625107	  734.5	  637.1	 3519.0	...
625108	  734.4	  635.9	 3516.0	...
625109	  734.3	  634.9	 3512.0	...
625110	  734.3	  635.2	 3510.0	...
625111	  734.3	  635.5	 3512.0	...
625112	  733.9	  635.7	 3514.0	...
625113	  733.6	  636.3	 3512.0	...
625114	  733.7	  636.9	 3511.0	...
625115	  734.2	  637.4	 3510.0	...
625116	  734.6	  637.2	 3510.0	...
625117	  735.1	  636.8	 3509.0	...
625118	  735.5	  636.5	 3509.0	...
625119	  736.4	  636.2	 3508.0	...
625120	  736.7	  635.6	 3507.0	...
625121	  737.0	  635.0	 3506.0	...
625122	  737.0	  634.5	 3505.0	...
625123	  736.9	  634.6	 3504.0	...
625124	  736.8	  634.6	 3503.0	...
625125	  736.8	  634.7	 3502.0	...
625126	  736.3	  634.9	 3504.0	...
625127	  735.7	  635.3	 3505.0	...
625128	  735.6	  635.6	 3507.0	...
625129	  736.0	  635.7	 3507.0	...
625130	  736.4	  635.8	 3507.0	...
625131	  736.5	  636.0	 3507.0	...
625132	  736.9	  635.6	 3507.0	...
625133	  737.2	  635.2	 3508.0	...
625134	  737.3	  634.4	 3508.0	...
625135	  737.3	  634.1	 3509.0	...
625136	  737.0	  633.7	 3509.0	...
625137	  736.7	  633.9	 3509.0	...
625138	  736.4	  634.1	 3506.0	...
625139	  736.3	  634.4	 3502.0	...
625140	  736.2	  634.6	 3497.0	...
625141	  736.1	  635.7	 3497.0	...
625142	  736.1	  636.6	 3498.0	...
625143	  736.2	  637.3	 3500.0	...
625144	  736.4	  637.3	 3501.0	...
625145	  736.5	  636.1	 3501.0	...
625146	  736.4	  634.9	 3501.0	...
625147	  736.5	  633.7	 3501.0	...
625148	  736.5	  633.8	 3502.0	...
625149	  736.8	  633.9	 3499.0	...
625150	  737.0	  634.0	 3496.0	...
625151	  736.4	  634.1	 3493.0	...
625152	  735.7	  634.2	 3493.0	...
625153	  735.2	  634.8	 3492.0	...
625154	  735.4	  635.4	 3492.0	...
625155	  735.7	  635.9	 3492.0	...
625156	  735.8	  635.8	 3491.0	...
625157	  736.1	  635.6	 3491.0	...
625158	  736.2	  635.5	 3492.0	...
625159	  736.4	  635.1	 3494.0	...
625160	  736.3	  634.6	 3494.0	...
625161	  736.4	  634.1	 3494.0	...
625162	  736.4	  633.7	 3493.0	...
625163	  736.4	  633.5	 3494.0	...
625164	  736.3	  633.3	 3494.0	...
625165	  736.3	  633.3	 3495.0	...
625166	  736.2	  633.7	 3495.0	...
625167	  736.3	  634.3	 3491.0	...
625168	  736.5	  634.9	 3486.0	...
625169	  736.9	  635.2	 3481.0	...
625170	  737.1	  635.7	 3481.0	...
625171	  737.5	  636.2	 3485.0	...
625172	  737.2	  636.2	 3489.0	...
625173	  736.9	  635.3	 3492.0	...
625174	  736.4	  634.5	 3492.0	...
625175	  736.5	  633.9	 3492.0	...
625176	  736.7	  633.5	 3492.0	...
625177	  737.0	  633.1	 3492.0	...
625178	  737.0	  632.8	 3491.0	...
625179	  737.0	  632.8	 3490.0	...
625180	  737.0	  632.8	 3488.0	...
625181	  737.0	  632.8	 3487.0	...
625182	  736.9	  633.3	 3487.0	...
625183	  736.7	  633.9	 3487.0	...
625184	  736.6	  635.1	 3487.0	...
625185	  735.9	  635.8	 3485.0	...
625186	  735.3	  636.5	 3483.0	...
625187	  734.6	  636.6	 3482.0	...
625188	  734.6	  636.5	 3481.0	...
625189	  734.7	  636.3	 3482.0	...
625190	  735.0	  636.2	 3484.0	...
625191	  735.1	  636.1	 3487.0	...
625192	  735.0	  636.1	 3488.0	...
625193	  734.8	  636.0	 3489.0	...
625194	  734.8	  636.2	 3486.0	...
625195	  734.7	  636.6	 3483.0	...
625196	  734.7	  637.3	 3479.0	...
625197	  734.8	  637.7	 3480.0	...
625198	  735.1	  638.4	 3478.0	...
625199	  735.4	  639.1	 3477.0	...
625200	  735.0	  640.0	 3476.0	...
625201	  734.4	  640.3	 3476.0	...
625202	  733.8	  640.6	 3478.0	...
625203	  733.9	  640.5	 3479.0	...
625204	  734.1	  640.5	 3481.0	...
625205	  734.3	  640.4	 3481.0	...
625206	  734.4	  640.4	 3481.0	...
625207	  734.4	  639.6	 3480.0	...
625208	  734.6	  638.9	 3479.0	...
625209	  735.2	  638.1	 3480.0	...
625210	  735.8	  638.1	 3480.0	...
625211	  736.2	  637.7	 3480.0	...
625212	  736.1	  637.3	 3481.0	...
625213	  735.9	  637.0	 3482.0	...
625214	  735.8	  637.0	 3483.0	...
625215	  735.8	  637.1	 3483.0	...
625216	  735.9	  637.2	 3482.0	...
625217	  736.1	  637.2	 3481.0	...
625218	  736.3	  637.2	 3478.0	...
625219	  736.5	  637.3	 3474.0	...
625220	  736.4	  637.4	 3470.0	...
625221	  736.2	  637.2	 3469.0	...
625222	  736.0	  637.1	 3469.0	...
625223	  735.8	  637.2	 3469.0	...
625224	  735.0	  637.6	 3469.0	...
625225	  734.2	  638.1	 3470.0	...
625226	  733.8	  638.6	 3471.0	...
625227	  734.4	  638.8	 3472.0	...
625228	  735.4	  638.7	 3472.0	...
625229	  736.1	  638.4	 3471.0	...
625230	  736.1	  638.4	 3470.0	...
625231	  735.6	  638.3	 3469.0	...
625232	  735.1	  638.4	 3471.0	...
625233	  735.2	  638.1	 3474.0	...
625234	  735.3	  637.7	 3475.0	...
625235	  735.3	  637.4	 3474.0	...
625236	  735.4	  637.3	 3473.0	...
625237	  735.7	  637.1	 3472.0	...
625238	  736.0	  636.5	 3471.0	...
625239	  735.7	  636.1	 3470.0	...
625240	  735.1	  635.9	 3469.0	...
625241	  734.8	  636.3	 3468.0	...
625242	  735.0	  636.6	 3467.0	...
625243	  735.3	  636.8	 3466.0	...
625244	  735.6	  637.3	 3465.0	...
625245	  735.9	  637.8	 3463.0	...
625246	  736.1	  638.4	 3460.0	...
625247	  736.3	  638.5	 3457.0	...
625248	  735.7	  638.9	 3456.0	...
625249	  735.1	  639.5	 3456.0	...
625250	  734.6	  640.0	 3456.0	...
625251	  734.9	  640.2	 3455.0	...
625252	  735.9	  639.9	 3455.0	...
625253	  736.9	  639.7	 3454.0	...
625254	  737.5	  639.8	 3454.0	...
625255	  737.2	  640.0	 3454.0	...
625256	  736.9	  639.9	 3453.0	...
625257	  736.6	  639.7	 3453.0	...
625258	  736.1	  639.6	 3453.0	...
625259	  735.6	  639.6	 3454.0	...
625260	  735.9	  639.5	 3455.0	...
625261	  736.4	  639.5	 3455.0	...
625262	  737.3	  639.4	 3455.0	...
625263	  737.6	  639.5	 3455.0	...
625264	  737.3	  639.8	 3454.0	...
625265	  736.5	  640.2	 3454.0	...
625266	  735.5	  640.2	 3453.0	...
625267	  735.3	  639.7	 3452.0	...
625268	  735.2	  639.7	 3450.0	...
625269	  735.4	  640.1	 3449.0	...
625270	  735.5	  640.5	 3448.0	...
625271	  736.0	  640.9	 3450.0	...
625272	  736.5	  641.2	 3451.0	...
625273	  736.8	  640.7	 3453.0	...
625274	  736.2	  640.0	 3450.0	...
625275	  735.5	  639.2	 3448.0	...
625276	  734.9	  639.2	 3447.0	...
625277	  735.2	  638.9	 3450.0	...
625278	  735.7	  638.2	 3452.0	...
625279	  736.2	  637.6	 3452.0	...
625280	  736.6	  637.3	 3451.0	...
625281	  736.7	  637.4	 3450.0	...
625282	  736.8	  637.5	 3450.0	...
625283	  737.0	  637.6	 3449.0	...
625284	  737.2	  637.9	 3448.0	...
625285	  737.3	  638.2	 3448.0	...
625286	  737.1	  638.5	 3449.0	...
625287	  736.7	  638.7	 3450.0	...
625288	  736.6	  639.4	 3448.0	...
625289	  736.7	  640.0	 3445.0	...
625290	  737.1	  640.5	 3443.0	...
625291	  737.5	  640.2	 3443.0	...
625292	  738.1	  639.9	 3443.0	...
625293	  738.5	  639.6	 3446.0	...
625294	  738.6	  639.5	 3448.0	...
625295	  738.5	  639.4	 3450.0	...
625296	  738.1	  639.4	 3447.0	...
625297	  737.3	  639.5	 3445.0	...
625298	  736.6	  640.3	 3443.0	...
625299	  736.2	  641.6	 3443.0	...
625300	  736.4	  642.8	 3443.0	...
625301	  736.7	  642.9	 3444.0	...
625302	  737.0	  642.5	 3448.0	...
625303	  737.2	  642.0	 3452.0	...
625304	  737.3	  640.7	 3453.0	...
625305	  737.3	  639.4	 3451.0	...
625306	  737.3	  638.6	 3447.0	...
625307	  737.1	  639.0	 3445.0	...
625308	  737.0	  639.4	 3444.0	...
625309	  736.6	  639.5	 3444.0	...
625310	  736.4	  639.8	 3444.0	...
625311	  736.3	  640.5	 3444.0	...
625312	  736.3	  641.1	 3444.0	...
625313	  736.3	  641.7	 3443.0	...
625314	  736.5	  641.8	 3443.0	...
625315	  736.7	  641.8	 3443.0	...
625316	  737.0	  641.8	 3446.0	...
625317	  737.0	  641.4	 3449.0	...
625318	  737.0	  641.1	 3451.0	...
625319	  737.0	  640.8	 3449.0	...
625320	  737.3	  641.0	 3451.0	...
625321	  737.7	  641.1	 3454.0	...
625322	  738.1	  641.1	 3457.0	...
625323	  738.0	  641.0	 3453.0	...
625324	  738.0	  640.9	 3448.0	...
625325	  737.3	  641.5	 3442.0	...
625326	  736.5	  642.2	 3442.0	...
625327	  736.1	  642.8	 3444.0	...
625328	  736.5	  642.3	 3445.0	...
625329	  736.9	  641.9	 3448.0	...
625330	  737.3	  641.5	 3450.0	...
625331	  737.6	  641.3	 3452.0	...
625332	  737.6	  641.1	 3450.0	...
625333	  737.3	  641.0	 3447.0	...
625334	  737.1	  640.9	 3444.0	...
625335	  737.2	  640.8	 3444.0	...
625336	  738.3	  640.5	 3444.0	...
625337	  739.2	  640.0	 3445.0	...
625338	  740.1	  639.5	 3445.0	...
625339	  740.0	  639.6	 3444.0	...
625340	  739.6	  640.2	 3445.0	...
625341	  739.1	  641.1	 3446.0	...
625342	  738.6	  641.8	 3447.0	...
625343	  738.4	  642.4	 3448.0	...
625344	  738.3	  642.7	 3449.0	...
625345	  738.3	  642.9	 3450.0	...
625346	  738.5	  642.8	 3449.0	...
625347	  738.8	  642.9	 3448.0	...
625348	  739.2	  642.6	 3447.0	...
625349	  739.3	  642.2	 3447.0	...
625350	  739.2	  642.1	 3448.0	...
625351	  739.1	  642.0	 3447.0	...
625352	  739.0	  642.0	 3446.0	...
625353	  738.8	  641.9	 3444.0	...
625354	  738.6	  641.6	 3442.0	...
625355	  738.4	  641.2	 3442.0	...
625356	  738.5	  641.2	 3441.0	...
625357	  738.4	  641.5	 3442.0	...
625358	  738.3	  641.9	 3443.0	...
625359	  738.1	  642.0	 3444.0	...
625360	  738.0	  642.2	 3448.0	...
625361	  738.1	  642.7	 3451.0	...
625362	  738.1	  643.2	 3454.0	...
625363	  738.1	  643.7	 3455.0	...
625364	  738.1	  643.8	 3457.0	...
625365	  738.2	  644.0	 3458.0	...
625366	  738.2	  644.2	 3458.0	...
625367	  738.1	  644.4	 3457.0	...
625368	  738.1	  644.4	 3456.0	...
625369	  737.5	  644.0	 3455.0	...
625370	  737.0	  643.7	 3455.0	...
625371	  736.7	  643.3	 3455.0	...
625372	  737.0	  643.4	 3454.0	...
625373	  737.3	  643.3	 3454.0	...
625374	  737.1	  643.2	 3455.0	...
625375	  737.0	  643.2	 3459.0	...
625376	  737.3	  643.3	 3463.0	...
625377	  737.8	  643.8	 3465.0	...
625378	  738.6	  644.2	 3463.0	...
625379	  739.2	  644.7	 3462.0	...
625380	  739.0	  644.8	 3462.0	...
625381	  738.4	  644.9	 3462.0	...
625382	  737.5	  645.0	 3459.0	...
625383	  737.0	  645.0	 3455.0	...
625384	  736.7	  645.2	 3452.0	...
625385	  736.7	  645.4	 3452.0	...
625386	  736.7	  645.4	 3453.0	...
625387	  736.8	  645.3	 3455.0	...
625388	  737.3	  645.2	 3456.0	...
625389	  737.9	  645.3	 3458.0	...
625390	  738.4	  645.6	 3460.0	...
625391	  738.5	  645.7	 3461.0	...
625392	  738.7	  645.8	 3461.0	...
625393	  738.8	  645.7	 3461.0	...
625394	  738.9	  645.6	 3461.0	...
625395	  739.0	  645.6	 3462.0	...
625396	  739.2	  645.5	 3462.0	...
625397	  739.4	  645.4	 3462.0	...
625398	  739.4	  644.9	 3463.0	...
625399	  739.4	  644.4	 3464.0	...
625400	  739.3	  643.9	 3464.0	...
625401	  739.1	  643.8	 3464.0	...
625402	  738.5	  643.9	 3464.0	...
625403	  737.9	  644.2	 3465.0	...
625404	  737.2	  645.0	 3469.0	...
625405	  737.2	  645.5	 3473.0	...
625406	  737.3	  646.0	 3477.0	...
625407	  737.6	  646.7	 3478.0	...
625408	  737.7	  647.3	 3478.0	...
625409	  738.2	  646.8	 3478.0	...
625410	  738.7	  646.0	 3479.0	...
MSG	625411 0000 _ Experiment Start
625411	  739.1	  645.1	 3479.0	...
625412	  738.9	  644.9	 3479.0	...
625413	  738.3	  644.4	 3479.0	...
625414	  737.9	  644.0	 3480.0	...
625415	  737.6	  644.0	 3480.0	...
625416	  737.7	  644.1	 3481.0	...
625417	  737.7	  644.2	 3483.0	...
625418	  737.6	  644.3	 3483.0	...
625419	  737.0	  645.1	 3482.0	...
625420	  736.6	  645.8	 3481.0	...
625421	  736.1	  646.5	 3481.0	...
625422	  736.1	  646.6	 3483.0	...
625423	  735.9	  646.8	 3485.0	...
625424	  735.9	  646.9	 3487.0	...
625425	  736.1	  646.8	 3488.0	...
625426	  736.6	  646.5	 3489.0	...
625427	  737.1	  646.0	 3490.0	...
625428	  737.3	  645.8	 3490.0	...
625429	  737.4	  646.2	 3490.0	...
625430	  737.3	  647.0	 3491.0	...
625431	  737.3	  648.4	 3492.0	...
625432	  737.2	  649.2	 3496.0	...
625433	  737.3	  649.6	 3501.0	...
625434	  737.3	  649.0	 3505.0	...
625435	  736.9	  647.7	 3506.0	...
625436	  736.4	  646.6	 3507.0	...
625437	  736.0	  646.1	 3507.0	...
625438	  736.0	  646.4	 3504.0	...
625439	  736.1	  646.8	 3500.0	...
625440	  735.8	  647.5	 3499.0	...
625441	  735.6	  648.1	 3502.0	...
625442	  735.6	  648.5	 3504.0	...
625443	  736.0	  648.5	 3503.0	...
625444	  736.4	  648.6	 3502.0	...
625445	  736.5	  648.7	 3504.0	...
625446	  736.5	  648.8	 3506.0	...
625447	  736.4	  648.4	 3508.0	...
625448	  736.0	  648.3	 3508.0	...
625449	  735.7	  648.3	 3506.0	...
625450	  735.5	  648.3	 3505.0	...
625451	  735.7	  647.9	 3504.0	...
625452	  735.8	  647.6	 3504.0	...
625453	  735.8	  647.8	 3505.0	...
625454	  735.7	  647.9	 3507.0	...
625455	  735.7	  648.1	 3508.0	...
625456	  735.9	  648.7	 3508.0	...
625457	  736.1	  649.3	 3509.0	...
625458	  736.1	  650.0	 3511.0	...
625459	  735.9	  650.0	 3513.0	...
625460	  735.5	  649.6	 3512.0	...
625461	  735.0	  649.1	 3512.0	...
625462	  734.8	  648.5	 3513.0	...
625463	  735.1	  648.3	 3515.0	...
625464	  735.2	  648.1	 3517.0	...
625465	  735.2	  648.0	 3521.0	...
625466	  735.2	  648.1	 3521.0	...
625467	  735.4	  648.7	 3522.0	...
625468	  735.7	  649.1	 3524.0	...
625469	  736.1	  649.6	 3526.0	...
625470	  736.4	  650.2	 3526.0	...
625471	  736.4	  650.8	 3524.0	...
625472	  736.1	  651.4	 3522.0	...
625473	  735.8	  651.4	 3522.0	...
625474	  735.1	  651.5	 3522.0	...
625475	  734.5	  651.3	 3522.0	...
625476	  733.9	  650.5	 3523.0	...
625477	  733.8	  649.7	 3523.0	...
625478	  734.0	  648.5	 3522.0	...
625479	  734.2	  648.0	 3522.0	...
625480	  734.7	  647.6	 3523.0	...
625481	  735.2	  647.8	 3527.0	...
625482	  735.9	  648.0	 3531.0	...
625483	  736.4	  648.0	 3534.0	...
625484	  736.9	  648.0	 3535.0	...
625485	  736.8	  648.0	 3536.0	...
625486	  736.5	  648.5	 3537.0	...
625487	  736.1	  649.0	 3538.0	...
625488	  736.1	  649.5	 3538.0	...
625489	  736.2	  649.5	 3537.0	...
625490	  736.3	  649.4	 3537.0	...
625491	  736.1	  649.3	 3538.0	...
625492	  735.7	  649.2	 3538.0	...
625493	  735.2	  649.1	 3538.0	...
625494	  735.2	  649.0	 3539.0	...
625495	  735.5	  648.9	 3540.0	...
625496	  735.9	  648.8	 3541.0	...
625497	  736.2	  648.5	 3541.0	...
625498	  736.3	  648.3	 3545.0	...
625499	  736.5	  648.2	 3548.0	...
625500	  736.7	  648.4	 3551.0	...
625501	  736.9	  648.5	 3549.0	...
625502	  736.9	  648.4	 3549.0	...
625503	  737.0	  648.3	 3550.0	...
625504	  737.0	  648.8	 3552.0	...
625505	  736.6	  649.4	 3553.0	...
625506	  736.1	  649.6	 3552.0	...
625507	  735.6	  649.1	 3552.0	...
625508	  735.5	  648.4	 3551.0	...
625509	  735.3	  648.0	 3551.0	...
625510	  735.0	  647.9	 3550.0	...
625511	  734.8	  648.2	 3550.0	...
625512	  734.8	  648.6	 3549.0	...
625513	  734.9	  648.9	 3548.0	...
625514	  735.0	  649.1	 3549.0	...
625515	  735.1	  649.2	 3551.0	...
625516	  735.6	  649.1	 3555.0	...
625517	  736.1	  649.1	 3556.0	...
625518	  736.2	  649.7	 3558.0	...
625519	  736.0	  650.4	 3557.0	...
625520	  736.2	  650.9	 3559.0	...
625521	  736.6	  650.8	 3561.0	...
625522	  737.0	  650.5	 3562.0	...
625523	  736.9	  650.1	 3563.0	...
625524	  736.7	  649.2	 3565.0	...
625525	  736.6	  648.6	 3568.0	...
625526	  736.3	  647.9	 3570.0	...
625527	  736.2	  647.6	 3571.0	...
625528	  736.1	  647.4	 3571.0	...
625529	  736.0	  647.4	 3571.0	...
625530	  736.0	  648.0	 3570.0	...
625531	  736.1	  648.5	 3570.0	...
625532	  736.2	  649.0	 3570.0	...
625533	  736.4	  648.9	 3570.0	...
625534	  736.6	  648.8	 3570.0	...
625535	  737.2	  648.5	 3570.0	...
625536	  737.7	  648.1	 3573.0	...
625537	  738.3	  647.9	 3576.0	...
625538	  738.5	  647.8	 3579.0	...
625539	  738.6	  647.8	 3581.0	...
625540	  738.5	  647.4	 3581.0	...
625541	  738.4	  646.9	 3582.0	...
625542	  738.4	  646.8	 3581.0	...
625543	  738.4	  647.2	 3581.0	...
625544	  737.8	  647.7	 3583.0	...
625545	  737.2	  647.7	 3584.0	...
625546	  736.5	  647.5	 3585.0	...
625547	  736.4	  647.3	 3585.0	...
625548	  736.3	  647.2	 3586.0	...
625549	  736.4	  647.0	 3590.0	...
625550	  736.5	  646.9	 3593.0	...
625551	  736.5	  647.2	 3595.0	...
625552	  736.6	  647.7	 3595.0	...
625553	  736.7	  648.1	 3595.0	...
625554	  737.3	  647.9	 3595.0	...
625555	  737.9	  647.7	 3596.0	...
625556	  738.5	  647.5	 3596.0	...
625557	  738.8	  647.4	 3597.0	...
625558	  739.2	  647.6	 3597.0	...
625559	  739.5	  647.9	 3597.0	...
625560	  739.2	  648.3	 3598.0	...
625561	  738.9	  648.5	 3600.0	...
625562	  738.6	  648.6	 3602.0	...
625563	  738.5	  648.6	 3603.0	...
625564	  738.3	  648.7	 3605.0	...
625565	  738.1	  648.7	 3609.0	...
625566	  737.9	  648.8	 3613.0	...
625567	  737.7	  648.8	 3615.0	...
625568	  737.6	  648.3	 3615.0	...
625569	  737.6	  647.8	 3614.0	...
625570	  737.7	  647.2	 3614.0	...
625571	  737.7	  647.2	 3613.0	...
625572	  737.6	  646.8	 3613.0	...
625573	  738.0	  646.4	 3614.0	...
625574	  738.4	  646.0	 3614.0	...
625575	  738.9	  646.2	 3615.0	...
625576	  739.3	  646.5	 3616.0	...
625577	  739.9	  646.8	 3617.0	...
625578	  740.4	  646.8	 3617.0	...
625579	  740.6	  647.0	 3618.0	...
625580	  740.8	  647.3	 3619.0	...
625581	  740.5	  647.2	 3623.0	...
625582	  740.0	  647.0	 3625.0	...
625583	  739.4	  647.0	 3627.0	...
625584	  739.3	  647.1	 3627.0	...
625585	  739.1	  647.3	 3627.0	...
625586	  739.0	  647.4	 3627.0	...
625587	  738.8	  647.3	 3627.0	...
625588	  738.5	  647.3	 3629.0	...
625589	  738.2	  647.3	 3631.0	...
625590	  738.2	  647.2	 3633.0	...
625591	  738.3	  647.0	 3633.0	...
625592	  738.3	  646.9	 3633.0	...
625593	  738.3	  646.2	 3633.0	...
625594	  738.3	  645.5	 3633.0	...
625595	  738.5	  646.0	 3633.0	...
625596	  738.7	  647.2	 3633.0	...
625597	  739.3	  648.6	 3634.0	...
625598	  739.8	  648.7	 3634.0	...
625599	  740.1	  648.0	 3635.0	...
625600	  740.0	  647.3	 3635.0	...
625601	  740.0	  646.7	 3635.0	...
625602	  740.1	  646.9	 3637.0	...
625603	  739.5	  646.9	 3640.0	...
625604	  738.8	  646.6	 3642.0	...
625605	  738.0	  646.4	 3643.0	...
625606	  737.9	  646.3	 3643.0	...
625607	  738.2	  646.2	 3643.0	...
625608	  738.5	  646.1	 3643.0	...
625609	  738.9	  646.0	 3643.0	...
625610	  739.1	  645.9	 3643.0	...
625611	  739.6	  646.2	 3644.0	...
625612	  740.2	  646.5	 3645.0	...
625613	  740.8	  646.8	 3648.0	...
625614	  740.7	  646.9	 3649.0	...
625615	  740.3	  646.6	 3650.0	...
625616	  740.0	  646.3	 3650.0	...
625617	  740.0	  646.3	 3650.0	...
625618	  740.0	  646.4	 3650.0	...
625619	  739.9	  646.3	 3651.0	...
625620	  739.9	  645.9	 3652.0	...
625621	  739.8	  645.9	 3654.0	...
625622	  739.9	  646.0	 3654.0	...
625623	  739.8	  646.3	 3657.0	...
MSG	625624 0000 _ Number On
625624	  739.6	  646.0	 3661.0	...
625625	  739.5	  645.7	 3664.0	...
625626	  739.4	  645.2	 3664.0	...
625627	  739.7	  644.8	 3665.0	...
625628	  740.1	  644.4	 3666.0	...
625629	  740.6	  644.8	 3667.0	...
625630	  740.9	  645.4	 3666.0	...
625631	  741.1	  646.0	 3665.0	...
625632	  741.1	  646.0	 3664.0	...
625633	  741.1	  646.0	 3663.0	...
625634	  740.9	  646.0	 3664.0	...
625635	  740.8	  646.0	 3665.0	...
625636	  740.7	  645.9	 3666.0	...
625637	  740.7	  645.7	 3668.0	...
625638	  740.7	  645.5	 3670.0	...
625639	  741.1	  644.9	 3672.0	...
625640	  741.4	  644.4	 3673.0	...
625641	  741.3	  644.1	 3673.0	...
625642	  740.9	  644.4	 3672.0	...
625643	  740.6	  644.7	 3672.0	...
625644	  740.6	  644.8	 3673.0	...
625645	  740.6	  644.9	 3674.0	...
625646	  740.6	  645.1	 3675.0	...
625647	  740.6	  645.2	 3675.0	...
625648	  740.4	  645.3	 3675.0	...
625649	  740.0	  645.1	 3677.0	...
625650	  739.7	  644.8	 3680.0	...
625651	  739.5	  644.6	 3681.0	...
625652	  739.5	  644.4	 3682.0	...
625653	  739.6	  644.2	 3682.0	...
625654	  739.6	  643.9	 3683.0	...
625655	  739.5	  643.9	 3684.0	...
625656	  739.7	  644.0	 3684.0	...
625657	  739.8	  644.1	 3684.0	...
625658	  740.0	  644.1	 3684.0	...
625659	  740.0	  644.2	 3684.0	...
625660	  739.9	  644.4	 3683.0	...
625661	  739.5	  644.9	 3683.0	...
625662	  739.2	  645.3	 3683.0	...
625663	  739.4	  645.5	 3686.0	...
625664	  739.9	  645.3	 3688.0	...
625665	  740.3	  644.9	 3691.0	...
625666	  740.5	  644.5	 3692.0	...
625667	  740.1	  644.3	 3692.0	...
625668	  739.8	  644.6	 3692.0	...
625669	  739.4	  644.8	 3692.0	...
625670	  739.4	  645.0	 3691.0	...
625671	  739.4	  645.2	 3691.0	...
625672	  739.3	  645.5	 3691.0	...
625673	  739.2	  645.2	 3692.0	...
625674	  739.0	  644.8	 3695.0	...
625675	  739.0	  644.4	 3697.0	...
625676	  739.6	  644.4	 3698.0	...
625677	  740.3	  644.5	 3698.0	...
625678	  740.9	  644.2	 3697.0	...
625679	  740.3	  644.3	 3696.0	...
625680	  739.7	  644.4	 3697.0	...
625681	  739.4	  644.7	 3699.0	...
625682	  739.6	  644.8	 3700.0	...
625683	  739.8	  644.9	 3699.0	...
625684	  740.0	  645.0	 3699.0	...
625685	  740.2	  645.1	 3701.0	...
625686	  740.3	  645.2	 3704.0	...
625687	  740.3	  645.5	 3706.0	...
625688	  740.3	  645.6	 3707.0	...
625689	  740.2	  645.6	 3708.0	...
625690	  740.0	  645.5	 3709.0	...
625691	  739.6	  645.5	 3710.0	...
625692	  739.2	  645.9	 3710.0	...
625693	  739.1	  646.4	 3711.0	...
625694	  739.0	  646.6	 3713.0	...
625695	  739.0	  646.3	 3715.0	...
625696	  739.0	  646.0	 3716.0	...
625697	  739.4	  645.5	 3716.0	...
625698	  739.8	  645.0	 3716.0	...
625699	  740.4	  644.3	 3716.0	...
625700	  740.6	  644.0	 3716.0	...
625701	  740.5	  643.8	 3715.0	...
625702	  740.2	  644.3	 3714.0	...
625703	  739.8	  645.0	 3713.0	...
625704	  739.6	  645.6	 3714.0	...
625705	  739.4	  645.5	 3714.0	...
625706	  739.3	  645.5	 3714.0	...
625707	  739.1	  644.6	 3713.0	...
625708	  738.8	  643.9	 3711.0	...
625709	  738.7	  643.8	 3710.0	...
625710	  738.5	  644.4	 3710.0	...
625711	  738.4	  644.2	 3709.0	...
625712	  738.4	  643.3	 3709.0	...
625713	  738.6	  642.5	 3711.0	...
625714	  738.8	  642.4	 3714.0	...
625715	  738.9	  642.3	 3718.0	...
625716	  738.9	  642.1	 3719.0	...
625717	  738.9	  641.9	 3720.0	...
625718	  738.8	  642.0	 3721.0	...
625719	  738.8	  642.2	 3721.0	...
625720	  738.9	  642.5	 3721.0	...
625721	  738.9	  642.7	 3721.0	...
625722	  738.6	  642.8	 3721.0	...
625723	  738.2	  643.5	 3720.0	...
625724	  737.7	  644.2	 3720.0	...
625725	  737.7	  644.7	 3720.0	...
625726	  737.6	  644.6	 3721.0	...
625727	  737.5	  644.6	 3721.0	...
625728	  737.3	  644.8	 3721.0	...
625729	  737.2	  644.9	 3723.0	...
625730	  737.1	  645.0	 3726.0	...
625731	  737.1	  644.6	 3730.0	...
625732	  737.2	  644.1	 3732.0	...
625733	  737.3	  643.5	 3732.0	...
625734	  737.4	  643.5	 3732.0	...
625735	  737.6	  643.8	 3733.0	...
625736	  737.9	  644.3	 3733.0	...
625737	  738.1	  644.7	 3734.0	...
625738	  737.7	  644.8	 3733.0	...
625739	  737.2	  645.2	 3733.0	...
625740	  737.0	  645.6	 3732.0	...
625741	  737.3	  645.9	 3731.0	...
625742	  737.6	  645.9	 3731.0	...
625743	  737.7	  645.9	 3729.0	...
625744	  737.7	  646.2	 3727.0	...
625745	  737.8	  646.5	 3725.0	...
625746	  737.7	  646.5	 3725.0	...
625747	  737.6	  646.3	 3727.0	...
625748	  737.5	  646.3	 3728.0	...
625749	  737.5	  646.5	 3730.0	...
625750	  737.7	  646.4	 3730.0	...
625751	  737.7	  646.1	 3731.0	...
625752	  737.6	  645.9	 3730.0	...
625753	  737.5	  645.9	 3730.0	...
625754	  737.3	  645.7	 3731.0	...
625755	  737.3	  644.8	 3732.0	...
625756	  736.8	  643.9	 3733.0	...
625757	  736.3	  643.3	 3732.0	...
625758	  735.9	  643.2	 3732.0	...
625759	  736.2	  643.4	 3732.0	...
625760	  736.4	  643.7	 3732.0	...
625761	  736.4	  644.1	 3731.0	...
625762	  736.3	  644.2	 3731.0	...
625763	  736.4	  644.2	 3731.0	...
625764	  736.6	  644.2	 3730.0	...
625765	  736.8	  644.1	 3729.0	...
625766	  736.9	  643.9	 3729.0	...
625767	  737.3	  643.6	 3729.0	...
625768	  737.7	  643.6	 3731.0	...
625769	  737.8	  643.7	 3734.0	...
625770	  737.7	  643.9	 3737.0	...
625771	  737.7	  644.0	 3739.0	...
625772	  737.7	  643.7	 3740.0	...
625773	  737.2	  643.6	 3740.0	...
625774	  736.6	  643.4	 3740.0	...
625775	  735.8	  643.6	 3740.0	...
625776	  735.6	  643.5	 3739.0	...
625777	  735.5	  643.4	 3740.0	...
625778	  735.7	  643.8	 3742.0	...
625779	  735.8	  644.4	 3741.0	...
625780	  736.1	  644.6	 3739.0	...
625781	  736.3	  644.3	 3738.0	...
625782	  736.6	  644.4	 3740.0	...
625783	  736.7	  644.7	 3741.0	...
625784	  736.8	  644.9	 3742.0	...
625785	  736.6	  644.8	 3743.0	...
625786	  736.2	  644.8	 3744.0	...
625787	  735.9	  645.0	 3747.0	...
625788	  735.6	  644.7	 3749.0	...
625789	  735.5	  644.5	 3750.0	...
625790	  735.5	  644.2	 3750.0	...
625791	  735.7	  644.4	 3751.0	...
625792	  736.0	  644.4	 3751.0	...
625793	  736.2	  644.0	 3751.0	...
625794	  736.3	  643.5	 3751.0	...
625795	  736.3	  643.1	 3751.0	...
625796	  736.4	  643.5	 3751.0	...
625797	  736.5	  643.9	 3750.0	...
625798	  736.7	  644.4	 3752.0	...
625799	  736.8	  644.4	 3755.0	...
625800	  736.7	  644.1	 3758.0	...
625801	  737.3	  643.6	 3758.0	...
625802	  737.8	  642.9	 3758.0	...
625803	  738.2	  642.6	 3757.0	...
625804	  737.8	  642.7	 3756.0	...
625805	  737.5	  643.0	 3756.0	...
625806	  737.5	  643.2	 3756.0	...
625807	  737.8	  643.1	 3755.0	...
625808	  738.1	  643.2	 3754.0	...
625809	  738.2	  643.2	 3752.0	...
625810	  737.6	  643.2	 3750.0	...
625811	  736.9	  642.8	 3749.0	...
625812	  736.6	  642.3	 3748.0	...
625813	  737.1	  642.1	 3749.0	...
625814	  737.6	  642.4	 3751.0	...
625815	  737.6	  642.7	 3753.0	...
625816	  737.6	  642.8	 3755.0	...
625817	  737.6	  642.8	 3758.0	...
625818	  737.4	  643.0	 3760.0	...
625819	  737.3	  643.5	 3763.0	...
625820	  737.1	  644.3	 3762.0	...
625821	  737.1	  644.8	 3763.0	...
625822	  737.0	  645.2	 3763.0	...
625823	  736.7	  645.5	 3764.0	...
625824	  736.3	  645.9	 3764.0	...
625825	  735.9	  646.1	 3763.0	...
625826	  735.9	  645.9	 3762.0	...
625827	  735.9	  645.7	 3762.0	...
625828	  735.5	  645.7	 3764.0	...
625829	  735.3	  645.9	 3766.0	...
625830	  734.9	  645.8	 3766.0	...
625831	  734.9	  645.5	 3766.0	...
625832	  734.8	  645.3	 3767.0	...
625833	  734.7	  645.3	 3768.0	...
625834	  734.7	  645.3	 3769.0	...
625835	  734.9	  644.9	 3769.0	...
625836	  735.2	  644.6	 3767.0	...
625837	  735.3	  644.4	 3767.0	...
625838	  735.0	  644.6	 3767.0	...
625839	  734.6	  645.0	 3767.0	...
625840	  734.2	  645.3	 3766.0	...
625841	  734.0	  645.3	 3766.0	...
625842	  734.0	  645.4	 3766.0	...
625843	  733.9	  645.4	 3768.0	...
625844	  733.7	  645.7	 3769.0	...
625845	  733.5	  646.1	 3770.0	...
625846	  733.6	  645.9	 3769.0	...
625847	  733.7	  645.3	 3769.0	...
625848	  733.3	  644.7	 3768.0	...
625849	  732.9	  644.9	 3768.0	...
625850	  732.7	  645.1	 3768.0	...
625851	  733.2	  645.1	 3768.0	...
625852	  733.8	  645.0	 3768.0	...
625853	  733.6	  644.9	 3772.0	...
625854	  733.3	  644.9	 3775.0	...
625855	  732.9	  645.0	 3778.0	...
625856	  732.9	  645.0	 3779.0	...
625857	  732.9	  644.8	 3779.0	...
625858	  732.9	  644.6	 3779.0	...
625859	  732.9	  644.6	 3778.0	...
625860	  733.2	  644.7	 3776.0	...
625861	  733.4	  644.3	 3776.0	...
625862	  733.5	  643.8	 3778.0	...
625863	  733.4	  643.3	 3779.0	...
625864	  733.2	  643.3	 3779.0	...
625865	  733.2	  643.3	 3779.0	...
625866	  733.2	  643.5	 3779.0	...
625867	  733.4	  644.3	 3780.0	...
625868	  733.6	  645.0	 3782.0	...
625869	  733.7	  645.1	 3783.0	...
625870	  733.6	  644.7	 3784.0	...
625871	  733.4	  643.9	 3786.0	...
625872	  733.3	  643.6	 3787.0	...
625873	  733.3	  643.0	 3787.0	...
625874	  733.4	  642.8	 3785.0	...
625875	  733.3	  642.5	 3784.0	...
625876	  733.3	  642.8	 3786.0	...
625877	  733.2	  643.1	 3788.0	...
625878	  733.3	  643.4	 3789.0	...
625879	  733.4	  643.3	 3791.0	...
625880	  733.5	  643.3	 3792.0	...
625881	  733.9	  643.2	 3793.0	...
625882	  734.1	  643.1	 3793.0	...
625883	  734.4	  643.4	 3793.0	...
625884	  734.6	  643.8	 3793.0	...
625885	  734.9	  644.2	 3795.0	...
625886	  734.5	  644.3	 3796.0	...
625887	  734.0	  644.6	 3796.0	...
625888	  733.2	  644.7	 3796.0	...
625889	  733.2	  644.6	 3797.0	...
625890	  733.2	  644.5	 3797.0	...
625891	  733.2	  644.6	 3795.0	...
625892	  733.0	  644.7	 3793.0	...
625893	  732.7	  644.7	 3792.0	...
625894	  732.6	  644.4	 3793.0	...
625895	  732.7	  644.1	 3794.0	...
625896	  732.9	  643.9	 3794.0	...
625897	  733.2	  644.1	 3794.0	...
625898	  733.3	  644.1	 3795.0	...
625899	  733.4	  644.5	 3797.0	...
625900	  733.4	  644.8	 3799.0	...
625901	  733.7	  645.0	 3801.0	...
625902	  734.0	  644.7	 3800.0	...
625903	  734.1	  644.5	 3803.0	...
625904	  733.7	  644.6	 3805.0	...
625905	  733.2	  644.5	 3808.0	...
625906	  732.8	  644.1	 3806.0	...
625907	  733.2	  643.4	 3805.0	...
625908	  733.6	  642.9	 3804.0	...
625909	  734.3	  642.8	 3805.0	...
625910	  734.5	  643.2	 3806.0	...
625911	  734.1	  643.8	 3807.0	...
625912	  733.5	  644.2	 3808.0	...
625913	  732.8	  644.2	 3808.0	...
625914	  732.8	  644.0	 3808.0	...
625915	  732.9	  643.9	 3808.0	...
625916	  732.9	  644.1	 3808.0	...
625917	  732.9	  644.1	 3807.0	...
625918	  732.9	  644.2	 3807.0	...
625919	  732.9	  644.2	 3807.0	...
625920	  733.0	  644.5	 3807.0	...
625921	  732.9	  645.0	 3807.0	...
625922	  732.7	  645.5	 3807.0	...
625923	  732.6	  645.8	 3809.0	...
625924	  731.8	  646.1	 3812.0	...
625925	  730.5	  646.5	 3813.0	...
EFIX R   624397	625925	1529	  734.6	  643.3	   3583
MSG	625926 0000 _ Number Off
SSACC R  625926
625926	  728.6	  647.0	 3813.0	...
625927	  726.6	  646.8	 3813.0	...
625928	  724.7	  645.6	 3813.0	...
625929	  722.0	  644.5	 3814.0	...
625930	  719.4	  644.1	 3814.0	...
625931	  716.8	  643.6	 3814.0	...
ESACC R  625926	625931	6	  728.6	  647.0	  716.8	  643.6	   0.26	     44
SFIX R   625932
625932	  715.1	  642.9	 3814.0	...
625933	  713.9	  641.8	 3816.0	...
625934	  713.3	  641.6	 3817.0	...
625935	  713.3	  641.4	 3819.0	...
625936	  713.3	  641.4	 3816.0	...
625937	  713.3	  641.4	 3813.0	...
625938	  714.8	  641.2	 3811.0	...
625939	  716.3	  640.9	 3811.0	...
625940	  718.2	  640.5	 3811.0	...
625941	  718.6	  640.6	 3812.0	...
625942	  719.2	  640.8	 3814.0	...
625943	  719.6	  641.1	 3814.0	...
625944	  720.0	  640.9	 3814.0	...
625945	  720.2	  641.4	 3814.0	...
625946	  720.2	  641.9	 3814.0	...
625947	  720.2	  642.4	 3814.0	...
625948	  720.1	  642.7	 3816.0	...
625949	  719.9	  643.1	 3819.0	...
625950	  719.7	  643.2	 3819.0	...
625951	  719.9	  642.9	 3818.0	...
625952	  720.2	  642.5	 3816.0	...
625953	  720.5	  642.7	 3816.0	...
625954	  720.2	  642.9	 3816.0	...
625955	  720.0	  643.1	 3816.0	...
625956	  720.3	  642.9	 3816.0	...
625957	  720.6	  642.8	 3814.0	...
625958	  721.0	  642.6	 3814.0	...
625959	  721.0	  642.5	 3814.0	...
625960	  720.8	  642.2	 3815.0	...
625961	  720.7	  642.1	 3815.0	...
625962	  720.5	  641.8	 3816.0	...
625963	  720.4	  641.6	 3815.0	...
625964	  720.2	  641.8	 3815.0	...
625965	  720.0	  641.9	 3814.0	...
625966	  719.9	  642.2	 3814.0	...
625967	  720.0	  642.2	 3817.0	...
625968	  720.4	  642.2	 3820.0	...
625969	  720.7	  642.1	 3822.0	...
625970	  721.1	  642.1	 3821.0	...
625971	  721.1	  642.1	 3819.0	...
625972	  721.0	  642.2	 3818.0	...
625973	  721.0	  642.3	 3818.0	...
625974	  721.0	  642.5	 3818.0	...
625975	  720.9	  642.9	 3818.0	...
625976	  720.8	  643.3	 3819.0	...
625977	  720.7	  643.5	 3818.0	...
625978	  720.6	  643.6	 3817.0	...
625979	  720.6	  643.7	 3817.0	...
625980	  720.6	  644.2	 3817.0	...
625981	  720.6	  644.5	 3818.0	...
625982	  720.5	  644.9	 3819.0	...
625983	  721.0	  644.8	 3820.0	...
625984	  721.4	  644.0	 3819.0	...
625985	  721.9	  643.2	 3819.0	...
625986	  722.0	  642.4	 3818.0	...
625987	  722.1	  642.3	 3818.0	...
625988	  722.3	  642.2	 3819.0	...
625989	  722.4	  642.0	 3819.0	...
625990	  722.5	  642.4	 3817.0	...
625991	  722.4	  642.9	 3813.0	...
625992	  722.2	  642.6	 3810.0	...
625993	  722.2	  641.9	 3809.0	...
625994	  722.0	  640.8	 3809.0	...
625995	  722.0	  640.5	 3809.0	...
625996	  721.8	  640.2	 3809.0	...
625997	  721.8	  640.2	 3806.0	...
625998	  722.4	  640.3	 3804.0	...
625999	  723.0	  640.2	 3802.0	...
626000	  723.6	  640.1	 3802.0	...
626001	  723.6	  640.1	 3801.0	...
626002	  723.6	  640.3	 3799.0	...
626003	  723.5	  640.4	 3798.0	...
626004	  723.4	  640.2	 3799.0	...
626005	  723.3	  640.7	 3799.0	...
626006	  723.0	  641.4	 3800.0	...
626007	  722.8	  642.0	 3801.0	...
626008	  722.6	  642.1	 3802.0	...
626009	  723.2	  642.0	 3803.0	...
626010	  723.8	  641.9	 3803.0	...
626011	  723.8	  641.6	 3804.0	...
626012	  723.4	  641.5	 3805.0	...
626013	  723.0	  641.5	 3806.0	...
626014	  723.1	  642.0	 3806.0	...
626015	  723.0	  642.4	 3805.0	...
626016	  723.0	  642.6	 3803.0	...
626017	  723.0	  642.6	 3802.0	...
626018	  723.1	  642.6	 3802.0	...
626019	  723.2	  642.6	 3802.0	...
626020	  723.2	  642.5	 3802.0	...
626021	  723.2	  642.4	 3802.0	...
626022	  723.2	  642.3	 3801.0	...
626023	  723.2	  642.6	 3799.0	...
626024	  723.4	  642.9	 3798.0	...
626025	  723.6	  643.3	 3797.0	...
626026	  723.8	  643.2	 3797.0	...
626027	  723.7	  643.0	 3796.0	...
626028	  723.9	  642.7	 3795.0	...
626029	  724.1	  642.3	 3793.0	...
626030	  724.3	  642.4	 3792.0	...
626031	  724.2	  642.6	 3792.0	...
626032	  723.6	  643.0	 3793.0	...
626033	  723.1	  643.2	 3795.0	...
626034	  722.6	  643.2	 3797.0	...
626035	  722.5	  642.8	 3798.0	...
626036	  722.5	  642.5	 3797.0	...
626037	  722.6	  642.2	 3796.0	...
626038	  722.7	  642.0	 3793.0	...
626039	  722.8	  641.8	 3791.0	...
626040	  723.2	  641.7	 3789.0	...
626041	  723.5	  642.0	 3790.0	...
626042	  723.7	  642.3	 3791.0	...
626043	  723.7	  642.3	 3791.0	...
626044	  723.6	  642.0	 3790.0	...
626045	  723.3	  641.4	 3789.0	...
626046	  723.0	  641.1	 3787.0	...
626047	  722.8	  640.9	 3786.0	...
626048	  722.6	  641.5	 3786.0	...
626049	  722.4	  642.1	 3786.0	...
626050	  722.0	  642.5	 3784.0	...
626051	  721.9	  642.4	 3782.0	...
626052	  721.9	  642.5	 3781.0	...
626053	  721.9	  642.3	 3781.0	...
626054	  721.9	  642.1	 3782.0	...
626055	  721.9	  641.9	 3783.0	...
626056	  722.5	  642.0	 3780.0	...
626057	  723.0	  642.0	 3777.0	...
626058	  723.3	  641.6	 3775.0	...
626059	  723.0	  641.2	 3775.0	...
626060	  722.7	  640.6	 3775.0	...
626061	  722.6	  640.5	 3776.0	...
626062	  722.5	  640.8	 3777.0	...
626063	  722.2	  641.2	 3778.0	...
626064	  722.0	  641.3	 3779.0	...
626065	  722.1	  641.0	 3779.0	...
626066	  722.3	  640.7	 3779.0	...
626067	  722.4	  641.3	 3778.0	...
626068	  722.5	  641.8	 3778.0	...
626069	  722.5	  641.8	 3778.0	...
626070	  722.5	  641.3	 3779.0	...
626071	  722.4	  641.0	 3779.0	...
626072	  722.1	  641.2	 3779.0	...
626073	  721.8	  641.5	 3779.0	...
626074	  721.6	  641.6	 3779.0	...
626075	  721.5	  641.7	 3779.0	...
626076	  721.4	  641.9	 3778.0	...
626077	  721.2	  642.5	 3777.0	...
626078	  721.1	  643.0	 3775.0	...
626079	  721.4	  643.4	 3775.0	...
626080	  721.6	  643.1	 3776.0	...
626081	  721.9	  642.8	 3775.0	...
626082	  722.0	  642.8	 3775.0	...
626083	  722.3	  643.0	 3774.0	...
626084	  722.5	  642.4	 3772.0	...
626085	  722.6	  641.7	 3771.0	...
626086	  722.5	  641.0	 3770.0	...
626087	  722.5	  641.0	 3769.0	...
626088	  722.5	  641.1	 3769.0	...
626089	  722.5	  641.3	 3769.0	...
626090	  722.5	  641.5	 3770.0	...
626091	  722.6	  641.4	 3770.0	...
626092	  722.8	  641.4	 3769.0	...
626093	  722.9	  641.3	 3766.0	...
626094	  722.9	  641.4	 3763.0	...
626095	  722.8	  641.5	 3761.0	...
626096	  722.8	  641.7	 3761.0	...
626097	  722.7	  641.8	 3761.0	...
626098	  722.6	  641.9	 3760.0	...
626099	  722.6	  642.1	 3759.0	...
626100	  722.6	  642.0	 3758.0	...
626101	  722.5	  641.8	 3758.0	...
626102	  722.5	  641.6	 3758.0	...
626103	  722.5	  641.6	 3757.0	...
626104	  722.6	  642.5	 3756.0	...
626105	  722.7	  643.5	 3756.0	...
626106	  722.8	  644.5	 3756.0	...
626107	  722.8	  644.2	 3756.0	...
626108	  722.7	  643.4	 3755.0	...
626109	  722.7	  642.6	 3756.0	...
626110	  722.7	  642.5	 3756.0	...
626111	  722.6	  642.8	 3757.0	...
626112	  722.5	  643.0	 3755.0	...
626113	  722.5	  643.0	 3754.0	...
626114	  722.5	  643.2	 3753.0	...
626115	  722.5	  643.5	 3751.0	...
626116	  722.5	  643.6	 3749.0	...
626117	  722.4	  643.5	 3747.0	...
626118	  722.3	  643.4	 3747.0	...
626119	  722.9	  643.2	 3747.0	...
626120	  723.5	  643.1	 3747.0	...
626121	  724.1	  643.0	 3747.0	...
626122	  723.9	  643.0	 3747.0	...
626123	  723.9	  643.1	 3747.0	...
626124	  724.0	  642.9	 3746.0	...
626125	  724.1	  642.6	 3744.0	...
626126	  724.1	  642.3	 3740.0	...
626127	  724.0	  642.4	 3736.0	...
626128	  723.9	  642.7	 3735.0	...
626129	  723.8	  642.2	 3736.0	...
626130	  723.7	  641.6	 3738.0	...
626131	  723.6	  640.8	 3739.0	...
626132	  723.0	  640.8	 3740.0	...
626133	  722.4	  640.8	 3741.0	...
626134	  722.1	  640.8	 3741.0	...
626135	  722.6	  640.9	 3741.0	...
626136	  723.0	  641.1	 3741.0	...
626137	  723.0	  641.4	 3741.0	...
MSG	626138 0000 _ Number On
626138	  722.9	  641.2	 3739.0	...
626139	  722.7	  640.9	 3737.0	...
626140	  722.8	  640.6	 3735.0	...
626141	  722.8	  640.7	 3734.0	...
626142	  722.8	  640.7	 3732.0	...
626143	  722.8	  640.6	 3731.0	...
626144	  722.8	  640.3	 3729.0	...
626145	  722.9	  639.9	 3729.0	...
626146	  723.1	  639.6	 3730.0	...
626147	  723.1	  639.3	 3728.0	...
626148	  723.1	  639.2	 3727.0	...
626149	  723.0	  639.4	 3726.0	...
626150	  722.9	  639.8	 3726.0	...
626151	  722.9	  640.2	 3725.0	...
626152	  722.9	  640.3	 3724.0	...
626153	  722.9	  640.7	 3720.0	...
626154	  722.9	  641.0	 3715.0	...
626155	  722.9	  641.4	 3712.0	...
626156	  722.9	  641.6	 3713.0	...
626157	  723.1	  641.8	 3714.0	...
626158	  723.4	  641.9	 3713.0	...
626159	  724.0	  642.1	 3712.0	...
626160	  724.4	  642.4	 3710.0	...
626161	  724.6	  642.7	 3711.0	...
626162	  724.6	  642.7	 3711.0	...
626163	  724.8	  642.5	 3707.0	...
626164	  725.1	  642.4	 3702.0	...
626165	  725.3	  642.6	 3697.0	...
626166	  725.3	  643.0	 3694.0	...
626167	  725.3	  643.4	 3692.0	...
626168	  725.6	  643.7	 3690.0	...
626169	  726.0	  644.6	 3689.0	...
626170	  726.5	  645.5	 3688.0	...
626171	  726.6	  646.1	 3688.0	...
626172	  726.7	  645.9	 3688.0	...
626173	  726.8	  645.5	 3687.0	...
626174	  726.8	  644.6	 3685.0	...
626175	  726.7	  643.9	 3683.0	...
626176	  726.6	  643.5	 3683.0	...
626177	  726.4	  643.9	 3682.0	...
626178	  726.2	  644.8	 3681.0	...
626179	  725.7	  645.4	 3677.0	...
626180	  725.3	  646.2	 3674.0	...
626181	  724.9	  647.5	 3668.0	...
626182	  724.9	  648.8	 3663.0	...
EFIX R   625932	626182	251	  722.4	  642.2	   3774
SSACC R  626183
626183	  724.7	  649.1	 3659.0	...
626184	  724.8	  648.4	 3658.0	...
626185	  724.7	  647.7	 3655.0	...
626186	  724.7	  647.7	 3652.0	...
626187	  724.7	  647.6	 3649.0	...
626188	  725.2	  646.6	 3648.0	...
626189	  726.0	  643.3	 3648.0	...
626190	  727.2	  635.5	 3648.0	...
626191	  728.3	  627.9	 3656.0	...
626192	  730.2	  620.8	 3665.0	...
626193	  731.7	  618.5	 3672.0	...
626194	  734.4	  617.7	 3672.0	...
626195	  735.8	  618.7	 3667.0	...
626196	  737.8	  620.6	 3659.0	...
626197	  738.5	  624.3	 3651.0	...
626198	  739.9	  627.8	 3639.0	...
626199	  740.8	  631.2	 3629.0	...
626200	  741.6	  633.3	 3620.0	...
626201	  742.4	  635.1	 3617.0	...
626202	  743.3	  637.2	 3612.0	...
626203	  744.2	  639.1	 3604.0	...
626204	  744.5	  643.1	 3599.0	...
626205	  744.8	  646.2	 3593.0	...
626206	  745.0	  650.0	 3588.0	...
ESACC R  626183	626206	24	  724.7	  649.1	  745.0	  650.0	   0.43	     81
SFIX R   626207
626207	  745.1	  651.8	 3580.0	...
626208	  745.1	  655.0	 3577.0	...
626209	  745.1	  656.4	 3574.0	...
626210	  745.6	  657.6	 3573.0	...
626211	  746.2	  657.5	 3572.0	...
626212	  746.7	  657.3	 3570.0	...
626213	  747.2	  657.2	 3568.0	...
626214	  747.6	  657.0	 3566.0	...
626215	  748.0	  657.0	 3566.0	...
626216	  748.0	  656.7	 3566.0	...
626217	  747.8	  656.3	 3567.0	...
626218	  747.7	  655.4	 3569.0	...
626219	  747.9	  654.2	 3572.0	...
626220	  748.1	  652.1	 3574.0	...
626221	  749.1	  650.3	 3575.0	...
626222	  749.7	  649.2	 3575.0	...
626223	  751.0	  648.5	 3575.0	...
626224	  752.2	  647.9	 3574.0	...
626225	  753.4	  646.5	 3575.0	...
626226	  753.9	  645.5	 3578.0	...
626227	  753.8	  642.7	 3582.0	...
626228	  753.8	  640.7	 3587.0	...
626229	  754.0	  636.9	 3594.0	...
626230	  754.1	  634.3	 3600.0	...
EFIX R   626207	626230	24	  749.2	  651.0	   3575
SSACC R  626231
626231	  754.1	  630.5	 3608.0	...
626232	  754.0	  627.3	 3615.0	...
626233	  753.8	  623.3	 3622.0	...
626234	  753.6	  620.3	 3626.0	...
626235	  753.3	  617.8	 3627.0	...
626236	  752.9	  615.1	 3627.0	...
626237	  752.7	  612.2	 3628.0	...
626238	  752.3	  608.8	 3632.0	...
626239	  752.0	  606.5	 3635.0	...
626240	  751.7	  603.4	 3643.0	...
626241	  751.6	  599.9	 3648.0	...
626242	  750.6	  597.4	 3652.0	...
626243	  749.6	  596.0	 3651.0	...
626244	  747.1	  598.2	 3645.0	...
626245	  745.1	  600.3	 3639.0	...
626246	  743.1	  602.4	 3633.0	...
626247	  742.6	  602.6	 3631.0	...
626248	  741.9	  603.1	 3631.0	...
626249	  740.5	  604.0	 3625.0	...
626250	  738.9	  606.2	 3620.0	...
626251	  737.3	  610.4	 3615.0	...
626252	  736.1	  617.1	 3600.0	...
626253	  734.3	  624.2	 3584.0	...
626254	  733.4	  630.9	 3568.0	...
626255	  731.9	  636.4	 3564.0	...
626256	  731.1	  641.8	 3561.0	...
626257	  730.3	  645.4	 3558.0	...
626258	  730.0	  647.1	 3557.0	...
626259	  729.4	  647.4	 3558.0	...
626260	  728.9	  647.4	 3560.0	...
626261	  728.7	  648.0	 3560.0	...
ESACC R  626231	626261	31	  754.1	  630.5	  728.7	  648.0	   0.66	    108
SFIX R   626262
626262	  728.6	  648.5	 3560.0	...
626263	  728.6	  649.0	 3560.0	...
626264	  728.7	  648.5	 3560.0	...
626265	  728.9	  647.9	 3560.0	...
626266	  729.0	  647.3	 3561.0	...
626267	  729.1	  647.1	 3562.0	...
626268	  729.3	  647.0	 3562.0	...
626269	  729.4	  647.2	 3557.0	...
626270	  729.4	  647.2	 3553.0	...
626271	  729.0	  647.3	 3549.0	...
626272	  728.7	  647.0	 3550.0	...
626273	  728.5	  646.7	 3552.0	...
626274	  728.8	  646.1	 3554.0	...
626275	  729.1	  646.0	 3555.0	...
626276	  729.4	  645.8	 3550.0	...
626277	  729.4	  645.8	 3546.0	...
626278	  729.3	  646.2	 3542.0	...
626279	  729.3	  646.7	 3541.0	...
626280	  729.3	  647.1	 3541.0	...
626281	  729.4	  646.7	 3542.0	...
626282	  729.5	  646.3	 3540.0	...
626283	  729.4	  646.1	 3537.0	...
626284	  729.4	  646.3	 3538.0	...
626285	  729.5	  646.4	 3541.0	...
626286	  729.7	  646.2	 3544.0	...
626287	  730.1	  646.0	 3542.0	...
626288	  730.4	  645.8	 3539.0	...
626289	  730.6	  645.9	 3535.0	...
626290	  730.7	  646.0	 3531.0	...
626291	  730.7	  646.1	 3530.0	...
626292	  730.7	  646.0	 3530.0	...
626293	  730.7	  646.1	 3528.0	...
626294	  730.9	  646.4	 3525.0	...
626295	  731.2	  646.9	 3523.0	...
626296	  731.5	  647.1	 3523.0	...
626297	  731.6	  647.0	 3523.0	...
626298	  731.8	  646.9	 3523.0	...
626299	  732.0	  646.9	 3523.0	...
626300	  732.0	  646.8	 3522.0	...
626301	  731.7	  646.9	 3521.0	...
626302	  731.5	  646.8	 3519.0	...
626303	  731.8	  646.7	 3517.0	...
626304	  732.2	  647.0	 3515.0	...
626305	  732.6	  647.5	 3516.0	...
626306	  732.7	  648.0	 3516.0	...
626307	  732.8	  648.1	 3514.0	...
626308	  732.9	  648.8	 3511.0	...
626309	  732.8	  649.4	 3508.0	...
626310	  732.7	  649.6	 3508.0	...
626311	  732.3	  649.3	 3509.0	...
626312	  732.1	  649.0	 3507.0	...
626313	  731.8	  649.1	 3504.0	...
626314	  731.7	  648.9	 3502.0	...
626315	  732.4	  648.7	 3502.0	...
626316	  733.2	  648.7	 3502.0	...
626317	  734.2	  648.8	 3502.0	...
626318	  734.4	  648.4	 3502.0	...
626319	  734.3	  647.8	 3503.0	...
626320	  733.6	  647.3	 3502.0	...
626321	  732.9	  647.3	 3502.0	...
626322	  733.2	  647.7	 3503.0	...
626323	  734.0	  647.9	 3503.0	...
626324	  734.5	  648.1	 3499.0	...
626325	  734.3	  647.8	 3494.0	...
626326	  733.9	  647.3	 3490.0	...
626327	  733.8	  646.9	 3491.0	...
626328	  734.0	  646.7	 3492.0	...
626329	  734.5	  646.8	 3493.0	...
626330	  735.1	  647.0	 3491.0	...
626331	  735.4	  647.2	 3489.0	...
626332	  735.4	  647.3	 3488.0	...
626333	  735.2	  647.3	 3488.0	...
626334	  735.0	  647.8	 3489.0	...
626335	  734.7	  648.3	 3490.0	...
626336	  734.8	  648.7	 3491.0	...
626337	  734.8	  648.6	 3493.0	...
626338	  734.8	  648.3	 3490.0	...
626339	  734.7	  648.0	 3487.0	...
626340	  734.6	  647.6	 3484.0	...
626341	  734.5	  647.2	 3481.0	...
626342	  734.5	  646.3	 3478.0	...
626343	  734.6	  645.7	 3477.0	...
626344	  734.7	  645.2	 3478.0	...
626345	  734.7	  645.0	 3479.0	...
626346	  734.8	  645.3	 3478.0	...
626347	  735.0	  645.8	 3476.0	...
626348	  735.2	  646.4	 3474.0	...
626349	  735.2	  646.4	 3474.0	...
626350	  735.3	  646.2	 3473.0	...
626351	  735.3	  646.3	 3471.0	...
626352	  735.2	  646.7	 3469.0	...
626353	  735.4	  646.9	 3466.0	...
626354	  735.5	  646.7	 3466.0	...
626355	  735.6	  646.5	 3465.0	...
626356	  735.4	  646.3	 3466.0	...
626357	  735.2	  645.9	 3468.0	...
626358	  735.4	  645.5	 3468.0	...
626359	  736.0	  645.1	 3465.0	...
626360	  736.6	  644.8	 3462.0	...
626361	  736.9	  644.5	 3462.0	...
626362	  737.0	  644.4	 3462.0	...
626363	  737.0	  644.6	 3461.0	...
626364	  737.0	  645.2	 3461.0	...
626365	  736.8	  645.8	 3461.0	...
626366	  736.6	  646.4	 3461.0	...
626367	  736.3	  646.4	 3461.0	...
626368	  736.3	  646.3	 3461.0	...
626369	  736.2	  646.3	 3462.0	...
626370	  736.1	  646.3	 3463.0	...
626371	  735.8	  646.4	 3464.0	...
626372	  735.5	  646.5	 3463.0	...
626373	  735.4	  646.4	 3461.0	...
626374	  735.5	  646.1	 3459.0	...
626375	  735.7	  645.4	 3458.0	...
626376	  735.9	  644.9	 3457.0	...
626377	  736.1	  644.6	 3456.0	...
626378	  736.2	  644.6	 3455.0	...
626379	  736.4	  645.5	 3455.0	...
626380	  736.3	  646.5	 3454.0	...
626381	  736.0	  647.5	 3453.0	...
626382	  735.6	  647.6	 3451.0	...
626383	  735.4	  647.3	 3451.0	...
626384	  735.2	  646.8	 3451.0	...
626385	  735.4	  646.3	 3451.0	...
626386	  735.6	  646.1	 3452.0	...
626387	  735.8	  645.9	 3453.0	...
626388	  735.8	  645.4	 3455.0	...
626389	  735.9	  644.7	 3454.0	...
626390	  736.4	  644.1	 3453.0	...
626391	  736.7	  643.8	 3452.0	...
626392	  737.0	  643.7	 3451.0	...
626393	  737.3	  643.9	 3451.0	...
626394	  737.6	  644.1	 3450.0	...
626395	  737.4	  644.5	 3450.0	...
626396	  736.8	  645.2	 3450.0	...
626397	  736.3	  645.8	 3450.0	...
626398	  736.3	  646.1	 3451.0	...
626399	  736.2	  646.1	 3453.0	...
626400	  736.2	  646.0	 3454.0	...
626401	  736.8	  646.0	 3453.0	...
626402	  737.3	  645.9	 3454.0	...
626403	  737.5	  645.9	 3455.0	...
626404	  737.1	  646.0	 3455.0	...
626405	  736.7	  646.0	 3453.0	...
626406	  736.7	  646.0	 3452.0	...
626407	  736.9	  645.6	 3452.0	...
626408	  737.0	  645.1	 3452.0	...
626409	  736.8	  644.8	 3452.0	...
626410	  736.5	  645.0	 3450.0	...
626411	  736.2	  645.2	 3447.0	...
626412	  736.1	  645.8	 3444.0	...
626413	  736.0	  646.4	 3445.0	...
626414	  736.0	  646.5	 3447.0	...
626415	  736.0	  646.0	 3450.0	...
626416	  736.2	  645.2	 3450.0	...
626417	  736.3	  644.8	 3451.0	...
626418	  736.5	  644.4	 3451.0	...
626419	  736.6	  644.2	 3451.0	...
626420	  736.7	  644.1	 3451.0	...
626421	  736.8	  644.1	 3450.0	...
626422	  737.2	  644.3	 3450.0	...
626423	  737.7	  644.5	 3451.0	...
626424	  737.9	  644.7	 3452.0	...
626425	  737.7	  645.0	 3452.0	...
626426	  737.4	  645.3	 3451.0	...
626427	  737.2	  645.4	 3450.0	...
626428	  737.3	  645.5	 3448.0	...
626429	  737.5	  645.2	 3449.0	...
626430	  737.6	  644.9	 3451.0	...
626431	  737.4	  644.6	 3454.0	...
626432	  737.2	  644.3	 3454.0	...
626433	  737.0	  644.0	 3454.0	...
626434	  737.1	  643.9	 3453.0	...
626435	  737.2	  643.9	 3453.0	...
626436	  737.3	  643.8	 3453.0	...
626437	  737.1	  643.7	 3452.0	...
626438	  736.7	  643.4	 3450.0	...
626439	  736.5	  643.2	 3451.0	...
626440	  736.8	  643.0	 3454.0	...
626441	  737.1	  643.1	 3455.0	...
MSG	626442 0000 _ Number Off
626442	  737.5	  643.3	 3453.0	...
626443	  738.1	  643.5	 3452.0	...
626444	  738.6	  643.8	 3452.0	...
626445	  738.9	  643.9	 3452.0	...
626446	  738.7	  643.9	 3454.0	...
626447	  738.6	  644.2	 3456.0	...
626448	  738.4	  644.4	 3458.0	...
626449	  738.3	  643.8	 3460.0	...
626450	  738.0	  643.1	 3461.0	...
626451	  737.3	  642.1	 3463.0	...
626452	  736.7	  641.8	 3463.0	...
626453	  736.4	  642.1	 3464.0	...
626454	  736.7	  642.7	 3464.0	...
626455	  737.0	  643.2	 3464.0	...
626456	  737.3	  643.1	 3464.0	...
626457	  737.2	  642.8	 3464.0	...
626458	  737.2	  642.7	 3464.0	...
626459	  737.2	  642.7	 3464.0	...
626460	  737.2	  642.8	 3464.0	...
626461	  737.2	  642.8	 3464.0	...
626462	  737.2	  642.9	 3464.0	...
626463	  737.0	  643.0	 3464.0	...
626464	  736.9	  643.1	 3463.0	...
626465	  736.9	  643.4	 3464.0	...
626466	  737.0	  643.5	 3466.0	...
626467	  737.1	  643.6	 3469.0	...
626468	  737.2	  643.3	 3470.0	...
626469	  737.1	  643.0	 3471.0	...
626470	  737.0	  642.8	 3470.0	...
626471	  736.9	  642.7	 3472.0	...
626472	  736.9	  642.5	 3473.0	...
626473	  736.9	  642.4	 3477.0	...
626474	  736.8	  642.2	 3478.0	...
626475	  736.6	  641.9	 3480.0	...
626476	  736.5	  641.7	 3480.0	...
626477	  736.4	  641.6	 3481.0	...
626478	  736.4	  642.2	 3484.0	...
626479	  736.5	  642.8	 3487.0	...
626480	  736.7	  642.9	 3488.0	...
626481	  736.9	  642.5	 3489.0	...
626482	  737.0	  642.0	 3490.0	...
626483	  737.0	  642.0	 3491.0	...
626484	  737.0	  641.8	 3491.0	...
626485	  737.1	  641.6	 3490.0	...
626486	  737.2	  642.0	 3490.0	...
626487	  737.3	  642.4	 3489.0	...
626488	  737.4	  642.9	 3489.0	...
626489	  737.4	  642.7	 3490.0	...
626490	  737.3	  642.6	 3490.0	...
626491	  737.1	  642.5	 3490.0	...
626492	  736.8	  642.2	 3490.0	...
626493	  736.2	  642.1	 3492.0	...
626494	  735.7	  642.5	 3495.0	...
626495	  735.4	  643.2	 3497.0	...
626496	  735.8	  643.5	 3497.0	...
626497	  736.1	  643.0	 3496.0	...
626498	  736.5	  642.6	 3498.0	...
626499	  736.5	  642.4	 3502.0	...
626500	  736.3	  642.5	 3507.0	...
626501	  736.1	  642.8	 3509.0	...
626502	  735.9	  642.9	 3510.0	...
626503	  735.6	  642.8	 3510.0	...
626504	  735.3	  642.6	 3510.0	...
626505	  735.0	  642.4	 3514.0	...
626506	  734.9	  642.5	 3518.0	...
626507	  734.8	  642.7	 3520.0	...
626508	  734.8	  642.9	 3518.0	...
626509	  734.8	  643.2	 3517.0	...
626510	  734.9	  643.3	 3518.0	...
626511	  735.0	  643.4	 3520.0	...
626512	  735.1	  643.5	 3520.0	...
626513	  735.0	  643.8	 3520.0	...
626514	  734.9	  643.9	 3520.0	...
626515	  734.7	  643.9	 3521.0	...
626516	  734.7	  643.7	 3521.0	...
626517	  734.7	  643.8	 3521.0	...
626518	  734.8	  643.7	 3520.0	...
626519	  735.2	  643.5	 3519.0	...
626520	  735.5	  643.3	 3522.0	...
626521	  735.3	  643.2	 3527.0	...
626522	  734.8	  643.2	 3532.0	...
626523	  734.3	  643.2	 3533.0	...
626524	  734.3	  643.1	 3533.0	...
626525	  734.4	  643.0	 3533.0	...
626526	  734.6	  643.0	 3534.0	...
626527	  734.8	  643.1	 3535.0	...
626528	  735.0	  643.4	 3536.0	...
626529	  735.2	  643.7	 3537.0	...
626530	  735.3	  643.8	 3538.0	...
626531	  735.2	  643.6	 3540.0	...
626532	  735.2	  643.4	 3542.0	...
626533	  735.1	  643.3	 3543.0	...
626534	  735.0	  642.8	 3544.0	...
626535	  734.9	  642.2	 3546.0	...
626536	  734.9	  642.1	 3548.0	...
626537	  735.0	  642.7	 3550.0	...
626538	  735.0	  643.0	 3550.0	...
626539	  734.9	  642.8	 3550.0	...
626540	  735.1	  642.8	 3550.0	...
626541	  735.3	  642.9	 3550.0	...
626542	  735.4	  643.0	 3549.0	...
626543	  735.5	  643.4	 3548.0	...
626544	  735.7	  643.9	 3547.0	...
626545	  735.5	  644.4	 3547.0	...
626546	  735.1	  644.4	 3548.0	...
626547	  734.7	  644.5	 3550.0	...
626548	  734.7	  644.5	 3551.0	...
626549	  734.7	  644.5	 3553.0	...
626550	  734.6	  644.4	 3555.0	...
626551	  734.6	  644.3	 3557.0	...
626552	  734.6	  644.1	 3557.0	...
626553	  734.8	  644.1	 3557.0	...
626554	  735.0	  643.8	 3557.0	...
626555	  735.1	  643.4	 3560.0	...
626556	  735.1	  642.9	 3563.0	...
626557	  735.2	  642.5	 3566.0	...
626558	  735.1	  642.3	 3565.0	...
626559	  735.0	  642.4	 3565.0	...
626560	  734.9	  642.4	 3565.0	...
626561	  734.8	  642.4	 3564.0	...
626562	  735.0	  642.2	 3565.0	...
626563	  735.1	  642.1	 3566.0	...
626564	  735.2	  642.2	 3566.0	...
626565	  735.4	  642.5	 3565.0	...
626566	  735.3	  642.3	 3565.0	...
626567	  735.2	  642.0	 3568.0	...
626568	  735.0	  641.7	 3571.0	...
626569	  735.0	  641.6	 3572.0	...
626570	  734.9	  641.6	 3571.0	...
626571	  734.8	  642.1	 3570.0	...
626572	  734.8	  642.5	 3572.0	...
626573	  734.9	  643.0	 3574.0	...
626574	  735.1	  642.9	 3576.0	...
626575	  735.2	  642.9	 3576.0	...
626576	  735.4	  642.9	 3577.0	...
626577	  735.5	  642.9	 3579.0	...
626578	  735.5	  642.6	 3581.0	...
626579	  735.4	  642.3	 3583.0	...
626580	  735.3	  641.8	 3584.0	...
626581	  735.3	  641.4	 3585.0	...
626582	  735.4	  640.9	 3585.0	...
626583	  735.6	  640.6	 3586.0	...
626584	  735.7	  640.6	 3586.0	...
626585	  735.6	  640.7	 3587.0	...
626586	  735.4	  641.4	 3587.0	...
626587	  735.1	  641.7	 3587.0	...
626588	  734.8	  641.8	 3589.0	...
626589	  734.7	  641.4	 3591.0	...
626590	  735.0	  641.1	 3593.0	...
626591	  735.4	  641.1	 3594.0	...
626592	  735.4	  641.3	 3594.0	...
626593	  735.5	  641.5	 3594.0	...
626594	  735.6	  641.3	 3595.0	...
626595	  735.7	  640.8	 3596.0	...
626596	  735.6	  640.4	 3596.0	...
626597	  735.4	  640.6	 3597.0	...
626598	  735.3	  640.8	 3597.0	...
626599	  735.3	  640.9	 3598.0	...
626600	  735.3	  640.5	 3599.0	...
626601	  735.4	  640.1	 3599.0	...
626602	  735.6	  639.7	 3598.0	...
626603	  735.8	  639.9	 3596.0	...
626604	  735.8	  640.2	 3595.0	...
626605	  735.8	  640.4	 3599.0	...
626606	  735.8	  641.2	 3604.0	...
626607	  735.8	  642.0	 3607.0	...
626608	  735.4	  642.4	 3605.0	...
626609	  735.0	  641.9	 3604.0	...
626610	  734.6	  641.5	 3605.0	...
626611	  734.6	  641.6	 3605.0	...
626612	  734.8	  641.6	 3604.0	...
626613	  734.9	  641.0	 3604.0	...
626614	  734.8	  640.5	 3607.0	...
626615	  734.7	  640.2	 3609.0	...
626616	  734.4	  640.1	 3611.0	...
626617	  734.4	  640.1	 3610.0	...
626618	  734.5	  640.3	 3611.0	...
626619	  734.8	  640.8	 3612.0	...
626620	  735.0	  641.4	 3613.0	...
626621	  735.1	  641.8	 3612.0	...
626622	  735.1	  642.0	 3611.0	...
626623	  735.1	  642.3	 3609.0	...
626624	  734.9	  642.4	 3608.0	...
626625	  734.5	  642.7	 3608.0	...
626626	  734.2	  642.8	 3611.0	...
626627	  734.3	  642.9	 3614.0	...
626628	  734.6	  642.9	 3616.0	...
626629	  734.9	  642.5	 3614.0	...
626630	  735.0	  642.1	 3610.0	...
626631	  735.1	  641.8	 3607.0	...
626632	  735.1	  641.9	 3608.0	...
626633	  735.1	  642.2	 3610.0	...
626634	  734.5	  642.6	 3612.0	...
626635	  734.0	  643.0	 3611.0	...
626636	  733.9	  643.2	 3610.0	...
626637	  734.1	  642.9	 3611.0	...
626638	  734.3	  642.5	 3614.0	...
626639	  734.4	  642.2	 3618.0	...
626640	  734.5	  642.4	 3618.0	...
626641	  734.6	  642.5	 3618.0	...
626642	  734.7	  642.6	 3617.0	...
626643	  734.7	  642.5	 3617.0	...
626644	  734.9	  642.4	 3616.0	...
626645	  735.0	  642.4	 3615.0	...
626646	  734.9	  642.5	 3615.0	...
626647	  734.7	  642.6	 3615.0	...
626648	  734.5	  642.6	 3615.0	...
626649	  734.4	  642.7	 3615.0	...
626650	  734.5	  642.8	 3613.0	...
626651	  734.5	  642.9	 3613.0	...
626652	  734.5	  642.8	 3614.0	...
626653	  734.6	  642.2	 3616.0	...
MSG	626654 0000 _ Number On
626654	  734.7	  641.6	 3617.0	...
626655	  734.9	  641.1	 3616.0	...
626656	  734.9	  641.0	 3615.0	...
626657	  734.9	  641.5	 3615.0	...
626658	  734.9	  642.1	 3615.0	...
626659	  734.8	  643.2	 3616.0	...
626660	  734.7	  643.9	 3616.0	...
626661	  734.7	  644.2	 3616.0	...
626662	  734.7	  643.8	 3615.0	...
626663	  734.7	  643.6	 3615.0	...
626664	  734.7	  643.8	 3614.0	...
626665	  734.7	  644.0	 3614.0	...
626666	  734.6	  643.7	 3614.0	...
626667	  734.5	  643.3	 3614.0	...
626668	  734.4	  642.7	 3614.0	...
626669	  734.3	  642.5	 3613.0	...
626670	  734.2	  642.3	 3612.0	...
626671	  734.3	  642.4	 3610.0	...
626672	  734.7	  642.8	 3608.0	...
626673	  735.1	  643.3	 3608.0	...
626674	  735.4	  643.7	 3607.0	...
626675	  735.3	  643.9	 3607.0	...
626676	  735.2	  644.1	 3606.0	...
626677	  735.1	  644.3	 3606.0	...
626678	  735.4	  644.6	 3605.0	...
626679	  735.8	  644.7	 3605.0	...
626680	  736.1	  644.7	 3605.0	...
626681	  736.0	  644.5	 3605.0	...
626682	  736.0	  644.3	 3606.0	...
626683	  736.1	  644.0	 3608.0	...
626684	  736.2	  643.8	 3609.0	...
626685	  736.1	  643.9	 3606.0	...
626686	  735.9	  644.0	 3603.0	...
626687	  735.8	  644.0	 3599.0	...
626688	  736.0	  643.7	 3599.0	...
626689	  736.1	  643.5	 3597.0	...
626690	  735.6	  644.0	 3595.0	...
626691	  735.1	  644.8	 3592.0	...
626692	  734.5	  644.9	 3590.0	...
626693	  734.6	  644.3	 3588.0	...
626694	  734.8	  643.6	 3588.0	...
626695	  734.9	  643.5	 3589.0	...
626696	  734.9	  643.4	 3589.0	...
626697	  735.0	  643.3	 3590.0	...
626698	  735.5	  643.4	 3590.0	...
626699	  735.9	  643.5	 3590.0	...
626700	  736.5	  643.6	 3589.0	...
626701	  736.7	  643.5	 3588.0	...
626702	  736.9	  643.4	 3586.0	...
626703	  737.2	  643.2	 3584.0	...
626704	  737.6	  643.1	 3582.0	...
626705	  737.9	  643.7	 3581.0	...
626706	  737.7	  644.5	 3579.0	...
626707	  737.6	  645.2	 3579.0	...
626708	  737.3	  645.3	 3580.0	...
626709	  737.2	  645.5	 3584.0	...
626710	  737.2	  645.8	 3586.0	...
626711	  737.1	  646.1	 3582.0	...
626712	  737.2	  646.3	 3577.0	...
626713	  737.2	  646.5	 3573.0	...
626714	  737.4	  646.6	 3573.0	...
626715	  737.6	  646.7	 3573.0	...
626716	  737.8	  646.8	 3574.0	...
626717	  737.8	  647.0	 3574.0	...
626718	  737.9	  647.0	 3574.0	...
626719	  738.0	  646.8	 3569.0	...
626720	  738.0	  646.7	 3564.0	...
626721	  738.1	  646.6	 3559.0	...
626722	  738.5	  646.1	 3559.0	...
626723	  738.8	  645.6	 3559.0	...
626724	  738.4	  645.3	 3560.0	...
626725	  737.7	  645.5	 3560.0	...
626726	  737.1	  645.8	 3559.0	...
626727	  737.2	  645.8	 3557.0	...
626728	  737.5	  645.6	 3555.0	...
626729	  737.5	  645.4	 3554.0	...
626730	  737.4	  645.5	 3554.0	...
626731	  737.4	  645.4	 3552.0	...
626732	  737.6	  645.3	 3549.0	...
626733	  737.9	  645.2	 3546.0	...
626734	  738.0	  645.4	 3547.0	...
626735	  738.2	  645.6	 3548.0	...
626736	  738.1	  645.8	 3549.0	...
626737	  737.8	  645.8	 3550.0	...
626738	  737.6	  645.8	 3549.0	...
626739	  737.5	  645.7	 3542.0	...
626740	  737.5	  645.5	 3536.0	...
626741	  737.5	  644.9	 3534.0	...
626742	  737.4	  644.4	 3535.0	...
626743	  737.5	  644.1	 3537.0	...
626744	  737.5	  644.2	 3536.0	...
626745	  737.6	  644.3	 3536.0	...
626746	  737.3	  644.4	 3535.0	...
626747	  737.2	  644.5	 3532.0	...
626748	  737.1	  644.6	 3529.0	...
626749	  737.2	  644.8	 3526.0	...
626750	  737.4	  645.2	 3525.0	...
626751	  737.5	  645.5	 3524.0	...
626752	  737.6	  645.7	 3524.0	...
626753	  737.5	  645.5	 3524.0	...
626754	  737.7	  645.5	 3523.0	...
626755	  737.8	  645.5	 3522.0	...
626756	  738.0	  645.8	 3521.0	...
626757	  737.9	  646.1	 3520.0	...
626758	  737.8	  646.6	 3512.0	...
626759	  737.6	  646.8	 3503.0	...
626760	  737.6	  647.1	 3495.0	...
626761	  737.9	  647.2	 3496.0	...
626762	  738.0	  647.3	 3498.0	...
626763	  738.2	  647.5	 3500.0	...
626764	  738.3	  647.7	 3498.0	...
626765	  738.6	  647.8	 3494.0	...
626766	  738.8	  647.8	 3490.0	...
626767	  738.6	  647.8	 3491.0	...
626768	  738.5	  647.8	 3491.0	...
626769	  738.5	  647.7	 3488.0	...
626770	  738.4	  647.9	 3485.0	...
626771	  738.3	  648.1	 3482.0	...
626772	  738.6	  648.0	 3482.0	...
626773	  738.9	  647.8	 3482.0	...
626774	  739.3	  647.5	 3480.0	...
626775	  739.4	  647.6	 3478.0	...
626776	  739.5	  647.7	 3475.0	...
626777	  739.4	  647.9	 3473.0	...
626778	  739.3	  648.1	 3472.0	...
626779	  739.3	  648.1	 3471.0	...
626780	  739.3	  648.1	 3471.0	...
626781	  739.2	  648.6	 3468.0	...
626782	  738.9	  649.2	 3465.0	...
626783	  738.5	  649.0	 3463.0	...
626784	  738.4	  648.4	 3462.0	...
626785	  738.5	  647.9	 3462.0	...
626786	  738.7	  648.2	 3459.0	...
626787	  738.8	  648.3	 3455.0	...
626788	  739.0	  648.0	 3451.0	...
626789	  739.5	  647.8	 3450.0	...
626790	  739.9	  647.6	 3450.0	...
626791	  740.2	  647.2	 3451.0	...
626792	  740.2	  647.0	 3449.0	...
626793	  740.1	  646.7	 3447.0	...
626794	  740.3	  646.7	 3446.0	...
626795	  740.5	  646.7	 3444.0	...
626796	  740.7	  646.6	 3441.0	...
626797	  740.7	  646.3	 3439.0	...
626798	  740.7	  645.9	 3439.0	...
626799	  740.8	  645.6	 3440.0	...
626800	  741.0	  645.2	 3439.0	...
626801	  741.0	  645.1	 3436.0	...
626802	  741.1	  645.4	 3434.0	...
626803	  741.1	  645.8	 3432.0	...
626804	  741.6	  646.1	 3432.0	...
626805	  742.0	  645.7	 3430.0	...
626806	  742.4	  645.4	 3427.0	...
626807	  742.4	  645.2	 3424.0	...
626808	  742.4	  645.1	 3423.0	...
626809	  742.4	  645.0	 3421.0	...
626810	  742.3	  645.1	 3421.0	...
626811	  742.1	  645.3	 3420.0	...
626812	  741.9	  645.4	 3418.0	...
626813	  741.9	  645.4	 3417.0	...
626814	  742.2	  645.4	 3415.0	...
626815	  742.6	  644.8	 3415.0	...
626816	  742.9	  644.2	 3414.0	...
626817	  742.8	  643.7	 3412.0	...
626818	  742.8	  643.8	 3408.0	...
626819	  742.8	  644.0	 3407.0	...
626820	  742.8	  644.2	 3406.0	...
626821	  742.8	  644.9	 3406.0	...
626822	  742.8	  645.6	 3406.0	...
626823	  742.7	  646.4	 3407.0	...
626824	  742.6	  646.5	 3408.0	...
626825	  742.9	  646.6	 3407.0	...
626826	  743.2	  646.2	 3406.0	...
626827	  743.6	  645.8	 3406.0	...
626828	  743.6	  645.3	 3402.0	...
626829	  743.8	  645.3	 3398.0	...
626830	  744.3	  645.2	 3392.0	...
626831	  744.6	  645.0	 3390.0	...
626832	  744.9	  644.6	 3389.0	...
626833	  744.9	  644.4	 3388.0	...
626834	  744.8	  644.2	 3387.0	...
626835	  744.9	  644.1	 3386.0	...
626836	  744.9	  643.9	 3383.0	...
626837	  745.1	  643.8	 3381.0	...
626838	  745.1	  643.9	 3379.0	...
626839	  745.2	  643.9	 3379.0	...
626840	  745.1	  643.9	 3380.0	...
626841	  745.1	  644.0	 3379.0	...
626842	  745.2	  644.2	 3378.0	...
626843	  745.5	  644.1	 3377.0	...
626844	  745.8	  644.1	 3373.0	...
626845	  745.9	  644.1	 3370.0	...
626846	  746.0	  643.9	 3366.0	...
626847	  746.0	  643.6	 3366.0	...
626848	  746.0	  643.7	 3367.0	...
626849	  745.9	  644.1	 3367.0	...
626850	  745.8	  644.1	 3368.0	...
626851	  745.6	  643.8	 3367.0	...
626852	  745.6	  643.4	 3367.0	...
626853	  745.8	  643.5	 3366.0	...
626854	  745.9	  643.6	 3366.0	...
626855	  745.9	  643.6	 3365.0	...
626856	  745.9	  643.5	 3364.0	...
626857	  745.9	  643.5	 3361.0	...
626858	  746.0	  643.6	 3358.0	...
626859	  746.1	  644.1	 3356.0	...
626860	  746.2	  644.6	 3354.0	...
626861	  746.3	  645.0	 3351.0	...
626862	  746.2	  645.1	 3349.0	...
626863	  746.2	  645.2	 3349.0	...
626864	  746.5	  645.1	 3349.0	...
626865	  746.7	  645.2	 3349.0	...
626866	  746.8	  645.2	 3349.0	...
626867	  746.6	  645.0	 3349.0	...
626868	  746.5	  645.0	 3348.0	...
626869	  746.4	  645.0	 3348.0	...
626870	  746.5	  645.2	 3348.0	...
626871	  746.9	  645.0	 3348.0	...
626872	  747.3	  644.3	 3348.0	...
626873	  747.5	  643.7	 3347.0	...
626874	  747.4	  643.1	 3346.0	...
626875	  747.1	  643.0	 3345.0	...
626876	  746.9	  643.3	 3346.0	...
626877	  746.7	  643.6	 3345.0	...
626878	  746.6	  644.3	 3343.0	...
626879	  746.6	  644.7	 3340.0	...
626880	  746.9	  645.1	 3338.0	...
626881	  747.3	  645.2	 3336.0	...
626882	  747.5	  645.4	 3337.0	...
626883	  747.5	  645.5	 3337.0	...
626884	  747.7	  644.9	 3337.0	...
626885	  748.0	  644.0	 3336.0	...
626886	  748.3	  643.2	 3335.0	...
626887	  748.2	  643.0	 3335.0	...
626888	  748.0	  642.8	 3335.0	...
626889	  747.9	  643.2	 3336.0	...
626890	  747.9	  643.8	 3334.0	...
626891	  747.9	  644.0	 3331.0	...
626892	  747.8	  643.6	 3328.0	...
626893	  747.8	  643.5	 3328.0	...
626894	  747.7	  644.0	 3328.0	...
626895	  747.6	  644.4	 3325.0	...
626896	  747.7	  644.5	 3323.0	...
626897	  747.8	  644.7	 3322.0	...
626898	  748.0	  644.6	 3322.0	...
626899	  748.1	  644.1	 3323.0	...
626900	  748.1	  643.6	 3324.0	...
626901	  748.2	  643.4	 3326.0	...
626902	  748.2	  643.3	 3326.0	...
626903	  748.5	  643.1	 3326.0	...
626904	  748.9	  643.0	 3326.0	...
626905	  749.3	  643.4	 3323.0	...
626906	  749.1	  644.0	 3320.0	...
626907	  748.7	  644.6	 3319.0	...
626908	  748.2	  644.6	 3321.0	...
626909	  748.1	  644.7	 3322.0	...
626910	  748.8	  644.5	 3318.0	...
626911	  749.5	  644.4	 3315.0	...
626912	  750.1	  644.4	 3312.0	...
626913	  750.0	  644.5	 3311.0	...
626914	  749.9	  644.7	 3310.0	...
626915	  749.8	  644.8	 3310.0	...
626916	  749.8	  644.7	 3311.0	...
626917	  749.7	  644.7	 3312.0	...
626918	  749.3	  644.6	 3311.0	...
626919	  748.9	  644.6	 3311.0	...
626920	  748.8	  644.5	 3310.0	...
626921	  748.8	  644.2	 3310.0	...
626922	  749.0	  643.8	 3309.0	...
626923	  749.1	  643.5	 3309.0	...
626924	  749.1	  643.3	 3307.0	...
626925	  749.1	  643.5	 3307.0	...
626926	  749.2	  643.9	 3306.0	...
626927	  749.2	  644.2	 3306.0	...
626928	  749.3	  644.3	 3306.0	...
626929	  749.4	  644.4	 3307.0	...
626930	  749.4	  644.5	 3308.0	...
626931	  749.4	  644.5	 3310.0	...
626932	  749.5	  644.4	 3311.0	...
626933	  749.7	  643.9	 3312.0	...
626934	  749.9	  643.3	 3313.0	...
626935	  750.2	  642.7	 3314.0	...
626936	  750.4	  642.4	 3313.0	...
626937	  750.5	  642.3	 3313.0	...
626938	  750.7	  642.1	 3312.0	...
626939	  750.8	  642.0	 3310.0	...
626940	  751.0	  642.0	 3308.0	...
626941	  750.9	  642.2	 3308.0	...
626942	  750.8	  642.3	 3308.0	...
626943	  750.6	  642.4	 3311.0	...
626944	  750.3	  642.3	 3314.0	...
626945	  750.0	  642.3	 3316.0	...
626946	  749.7	  642.1	 3314.0	...
626947	  749.7	  641.9	 3312.0	...
626948	  749.8	  641.6	 3311.0	...
626949	  750.0	  641.3	 3310.0	...
626950	  750.2	  641.1	 3310.0	...
626951	  750.2	  640.9	 3309.0	...
626952	  750.2	  640.9	 3309.0	...
626953	  750.3	  641.1	 3308.0	...
626954	  750.3	  641.4	 3307.0	...
626955	  750.4	  641.8	 3306.0	...
MSG	626956 0000 _ Number Off
626956	  750.5	  642.0	 3305.0	...
626957	  750.6	  642.0	 3304.0	...
626958	  750.7	  642.4	 3303.0	...
626959	  750.9	  642.8	 3303.0	...
626960	  751.1	  643.1	 3303.0	...
626961	  751.2	  642.9	 3304.0	...
626962	  751.3	  642.8	 3304.0	...
626963	  751.4	  642.7	 3305.0	...
626964	  751.7	  642.7	 3305.0	...
626965	  751.9	  642.6	 3305.0	...
626966	  752.1	  642.5	 3304.0	...
626967	  752.2	  642.4	 3304.0	...
626968	  752.2	  642.6	 3305.0	...
626969	  752.3	  642.9	 3305.0	...
626970	  752.3	  642.9	 3304.0	...
626971	  752.2	  642.7	 3302.0	...
626972	  752.0	  643.2	 3300.0	...
626973	  751.7	  643.9	 3301.0	...
626974	  751.7	  643.1	 3302.0	...
626975	  751.5	  641.8	 3304.0	...
626976	  751.3	  640.7	 3303.0	...
626977	  751.4	  641.0	 3304.0	...
626978	  751.6	  641.3	 3304.0	...
626979	  751.9	  641.5	 3304.0	...
626980	  752.0	  641.5	 3306.0	...
626981	  752.1	  641.6	 3309.0	...
626982	  752.1	  641.6	 3311.0	...
626983	  752.2	  641.7	 3311.0	...
626984	  752.2	  641.8	 3307.0	...
626985	  752.1	  642.0	 3303.0	...
626986	  752.0	  642.3	 3298.0	...
626987	  751.9	  642.5	 3297.0	...
626988	  751.7	  642.6	 3299.0	...
626989	  751.9	  642.8	 3301.0	...
626990	  752.2	  642.8	 3302.0	...
626991	  752.7	  642.8	 3304.0	...
626992	  753.0	  642.8	 3307.0	...
626993	  753.1	  642.6	 3309.0	...
626994	  752.8	  642.5	 3308.0	...
626995	  752.5	  642.3	 3308.0	...
626996	  752.2	  642.3	 3309.0	...
626997	  752.2	  642.1	 3310.0	...
626998	  751.9	  642.0	 3311.0	...
626999	  751.7	  642.0	 3314.0	...
627000	  751.7	  642.2	 3317.0	...
627001	  752.0	  642.6	 3320.0	...
627002	  752.2	  642.9	 3321.0	...
627003	  752.2	  642.5	 3321.0	...
627004	  752.5	  641.9	 3322.0	...
627005	  753.0	  641.3	 3322.0	...
627006	  752.9	  641.3	 3322.0	...
627007	  752.3	  641.3	 3323.0	...
627008	  751.9	  641.1	 3323.0	...
627009	  751.9	  641.0	 3323.0	...
627010	  751.9	  641.1	 3323.0	...
627011	  751.9	  641.2	 3321.0	...
627012	  752.1	  641.0	 3319.0	...
627013	  752.1	  641.0	 3317.0	...
627014	  752.0	  640.9	 3316.0	...
627015	  752.3	  640.8	 3316.0	...
627016	  752.7	  640.9	 3317.0	...
627017	  753.2	  641.0	 3319.0	...
627018	  753.3	  641.4	 3320.0	...
627019	  753.3	  641.5	 3321.0	...
627020	  753.3	  641.7	 3324.0	...
627021	  753.2	  641.1	 3326.0	...
627022	  753.1	  640.5	 3328.0	...
627023	  753.1	  639.9	 3328.0	...
627024	  753.0	  639.8	 3328.0	...
627025	  752.9	  639.7	 3327.0	...
627026	  752.9	  639.7	 3326.0	...
627027	  753.0	  639.7	 3325.0	...
627028	  753.1	  639.7	 3327.0	...
627029	  753.3	  639.9	 3329.0	...
627030	  752.8	  640.6	 3331.0	...
627031	  752.4	  641.5	 3330.0	...
627032	  751.9	  642.1	 3330.0	...
627033	  751.9	  642.2	 3330.0	...
627034	  752.4	  642.1	 3331.0	...
627035	  752.9	  641.4	 3332.0	...
627036	  753.1	  640.7	 3334.0	...
627037	  753.0	  640.3	 3335.0	...
627038	  752.8	  640.5	 3337.0	...
627039	  752.7	  640.6	 3339.0	...
627040	  752.4	  640.6	 3339.0	...
627041	  752.1	  640.3	 3337.0	...
627042	  752.0	  639.9	 3336.0	...
627043	  752.0	  639.6	 3336.0	...
627044	  752.1	  639.7	 3336.0	...
627045	  752.3	  639.8	 3336.0	...
627046	  752.6	  640.0	 3338.0	...
627047	  752.8	  640.2	 3339.0	...
627048	  752.8	  640.3	 3343.0	...
627049	  752.4	  640.4	 3345.0	...
627050	  751.7	  640.8	 3346.0	...
627051	  751.2	  641.8	 3345.0	...
627052	  750.7	  642.9	 3345.0	...
627053	  750.6	  643.6	 3345.0	...
627054	  750.9	  643.6	 3344.0	...
627055	  751.2	  642.9	 3343.0	...
627056	  751.6	  642.2	 3342.0	...
627057	  752.1	  641.5	 3343.0	...
627058	  752.7	  641.0	 3345.0	...
627059	  752.8	  640.6	 3348.0	...
627060	  752.5	  640.7	 3350.0	...
627061	  752.2	  641.7	 3350.0	...
627062	  751.9	  642.6	 3350.0	...
627063	  751.7	  643.0	 3351.0	...
627064	  751.3	  642.5	 3352.0	...
627065	  751.3	  641.9	 3353.0	...
627066	  751.2	  641.7	 3353.0	...
627067	  751.5	  641.9	 3353.0	...
627068	  751.8	  642.1	 3354.0	...
627069	  752.1	  642.2	 3354.0	...
627070	  752.2	  642.4	 3354.0	...
627071	  752.2	  642.4	 3353.0	...
627072	  751.9	  642.5	 3351.0	...
627073	  751.6	  642.5	 3352.0	...
627074	  751.2	  642.5	 3355.0	...
627075	  751.3	  642.4	 3357.0	...
627076	  751.5	  642.3	 3357.0	...
627077	  751.4	  642.4	 3357.0	...
627078	  751.1	  642.5	 3357.0	...
627079	  750.8	  642.5	 3357.0	...
627080	  750.7	  642.5	 3359.0	...
627081	  751.0	  642.5	 3361.0	...
627082	  751.3	  642.8	 3364.0	...
627083	  751.5	  643.0	 3364.0	...
627084	  751.4	  643.2	 3364.0	...
627085	  751.2	  643.3	 3363.0	...
627086	  751.3	  643.3	 3362.0	...
627087	  751.3	  643.3	 3362.0	...
627088	  751.3	  643.2	 3361.0	...
627089	  751.4	  643.2	 3359.0	...
627090	  751.4	  643.2	 3359.0	...
627091	  751.3	  643.3	 3359.0	...
627092	  751.0	  643.4	 3359.0	...
627093	  750.9	  643.5	 3360.0	...
627094	  751.0	  643.8	 3362.0	...
627095	  751.1	  644.1	 3364.0	...
627096	  751.1	  644.2	 3364.0	...
627097	  751.0	  644.2	 3362.0	...
627098	  750.8	  644.1	 3362.0	...
627099	  750.7	  643.7	 3364.0	...
627100	  750.7	  643.4	 3366.0	...
627101	  750.9	  643.0	 3365.0	...
627102	  751.0	  642.7	 3364.0	...
627103	  751.0	  642.4	 3364.0	...
627104	  750.9	  642.7	 3364.0	...
627105	  750.8	  643.2	 3365.0	...
627106	  751.0	  643.9	 3367.0	...
627107	  751.1	  644.0	 3369.0	...
627108	  750.8	  644.2	 3369.0	...
627109	  750.5	  644.3	 3368.0	...
627110	  750.4	  644.6	 3367.0	...
627111	  750.7	  644.9	 3367.0	...
627112	  750.9	  645.3	 3368.0	...
627113	  750.9	  645.0	 3369.0	...
627114	  750.9	  644.6	 3369.0	...
627115	  750.9	  643.5	 3368.0	...
627116	  750.8	  642.7	 3367.0	...
627117	  750.8	  642.0	 3371.0	...
627118	  750.8	  642.0	 3375.0	...
627119	  750.8	  642.8	 3380.0	...
627120	  750.8	  643.7	 3380.0	...
627121	  750.8	  644.5	 3380.0	...
627122	  750.8	  644.8	 3381.0	...
627123	  750.8	  645.0	 3382.0	...
627124	  750.8	  645.1	 3383.0	...
627125	  750.6	  645.0	 3383.0	...
627126	  750.4	  644.9	 3383.0	...
627127	  750.3	  644.8	 3382.0	...
627128	  750.2	  644.9	 3381.0	...
627129	  750.4	  645.0	 3381.0	...
627130	  750.6	  645.1	 3380.0	...
627131	  751.0	  645.2	 3382.0	...
627132	  751.1	  645.2	 3384.0	...
627133	  751.0	  645.1	 3386.0	...
627134	  750.6	  645.0	 3386.0	...
627135	  750.3	  644.9	 3385.0	...
627136	  750.2	  645.0	 3384.0	...
627137	  750.2	  645.2	 3383.0	...
627138	  750.1	  645.3	 3383.0	...
627139	  750.1	  645.7	 3384.0	...
627140	  750.0	  645.9	 3386.0	...
627141	  750.0	  645.4	 3390.0	...
627142	  750.0	  644.8	 3392.0	...
627143	  750.0	  644.3	 3392.0	...
627144	  750.1	  644.5	 3389.0	...
627145	  750.1	  644.5	 3388.0	...
627146	  750.0	  644.5	 3390.0	...
627147	  750.0	  644.3	 3391.0	...
627148	  750.2	  644.1	 3390.0	...
627149	  750.3	  643.8	 3389.0	...
627150	  750.4	  643.7	 3389.0	...
627151	  750.2	  643.6	 3390.0	...
627152	  750.0	  644.1	 3391.0	...
627153	  750.0	  644.5	 3392.0	...
627154	  750.0	  645.0	 3393.0	...
627155	  750.0	  645.1	 3394.0	...
627156	  750.1	  645.2	 3396.0	...
627157	  750.2	  644.9	 3396.0	...
627158	  750.1	  644.5	 3397.0	...
627159	  749.8	  644.1	 3397.0	...
627160	  749.6	  644.2	 3398.0	...
627161	  749.8	  644.3	 3399.0	...
627162	  750.0	  644.5	 3401.0	...
627163	  750.0	  644.7	 3404.0	...
627164	  749.8	  644.9	 3405.0	...
627165	  749.6	  644.9	 3405.0	...
627166	  749.7	  644.9	 3405.0	...
MSG	627167 0000 _ Number On
627167	  749.7	  645.0	 3406.0	...
627168	  749.7	  645.1	 3406.0	...
627169	  749.6	  645.0	 3406.0	...
627170	  749.6	  644.8	 3406.0	...
627171	  749.7	  644.7	 3406.0	...
627172	  749.5	  644.8	 3406.0	...
627173	  749.4	  645.1	 3406.0	...
627174	  749.2	  645.5	 3407.0	...
627175	  749.1	  645.6	 3408.0	...
627176	  749.2	  645.3	 3409.0	...
627177	  749.4	  644.9	 3409.0	...
627178	  749.5	  645.3	 3410.0	...
627179	  749.5	  646.0	 3410.0	...
627180	  749.0	  646.6	 3410.0	...
627181	  748.6	  646.4	 3409.0	...
627182	  748.2	  646.2	 3409.0	...
627183	  748.2	  646.1	 3413.0	...
627184	  748.3	  646.0	 3417.0	...
627185	  748.3	  646.3	 3418.0	...
627186	  748.3	  646.6	 3417.0	...
627187	  748.1	  646.9	 3415.0	...
627188	  748.0	  647.0	 3416.0	...
627189	  748.0	  646.8	 3416.0	...
627190	  748.0	  646.6	 3416.0	...
627191	  748.1	  646.3	 3416.0	...
627192	  748.2	  646.3	 3417.0	...
627193	  747.9	  646.1	 3417.0	...
627194	  747.7	  645.9	 3418.0	...
627195	  747.5	  645.7	 3419.0	...
627196	  747.6	  645.7	 3420.0	...
627197	  747.8	  645.9	 3420.0	...
627198	  747.7	  646.5	 3420.0	...
627199	  747.5	  647.1	 3420.0	...
627200	  747.1	  647.0	 3419.0	...
627201	  747.2	  646.5	 3419.0	...
627202	  747.3	  645.9	 3420.0	...
627203	  747.6	  646.0	 3421.0	...
627204	  747.3	  646.5	 3423.0	...
627205	  747.1	  647.0	 3423.0	...
627206	  746.9	  647.1	 3422.0	...
627207	  747.1	  647.2	 3420.0	...
627208	  747.4	  646.8	 3419.0	...
627209	  747.6	  646.4	 3421.0	...
627210	  747.6	  646.3	 3422.0	...
627211	  747.6	  646.8	 3422.0	...
627212	  747.7	  647.2	 3422.0	...
627213	  747.8	  647.5	 3422.0	...
627214	  748.0	  647.6	 3423.0	...
627215	  748.0	  647.6	 3423.0	...
627216	  748.1	  647.3	 3423.0	...
627217	  748.3	  646.9	 3423.0	...
627218	  748.1	  646.6	 3423.0	...
627219	  747.7	  646.7	 3424.0	...
627220	  747.3	  646.8	 3427.0	...
627221	  747.2	  646.9	 3430.0	...
627222	  747.3	  647.0	 3432.0	...
627223	  747.4	  647.1	 3430.0	...
627224	  747.5	  647.2	 3427.0	...
627225	  747.5	  647.4	 3427.0	...
627226	  747.5	  647.4	 3427.0	...
627227	  747.5	  647.4	 3426.0	...
627228	  747.6	  647.5	 3426.0	...
627229	  747.8	  647.8	 3427.0	...
627230	  748.0	  648.1	 3429.0	...
627231	  748.2	  648.5	 3430.0	...
627232	  748.2	  648.8	 3430.0	...
627233	  748.0	  649.2	 3429.0	...
627234	  747.7	  649.2	 3429.0	...
627235	  747.5	  649.0	 3429.0	...
627236	  747.7	  648.9	 3429.0	...
627237	  747.7	  648.8	 3430.0	...
627238	  747.5	  648.2	 3431.0	...
627239	  747.2	  647.6	 3433.0	...
627240	  747.2	  647.1	 3434.0	...
627241	  747.3	  647.3	 3435.0	...
627242	  747.4	  647.5	 3434.0	...
627243	  747.4	  647.5	 3433.0	...
627244	  747.4	  647.4	 3433.0	...
627245	  747.4	  647.3	 3435.0	...
627246	  747.5	  647.3	 3437.0	...
627247	  747.6	  647.3	 3440.0	...
627248	  747.8	  647.4	 3442.0	...
627249	  747.9	  647.5	 3442.0	...
627250	  748.0	  648.1	 3442.0	...
627251	  748.1	  648.7	 3442.0	...
627252	  748.2	  649.3	 3440.0	...
627253	  748.2	  649.1	 3438.0	...
627254	  747.9	  648.9	 3436.0	...
627255	  747.5	  648.7	 3438.0	...
627256	  747.2	  648.8	 3440.0	...
627257	  747.1	  649.2	 3441.0	...
627258	  747.0	  649.4	 3441.0	...
627259	  747.5	  649.6	 3440.0	...
627260	  747.9	  649.4	 3441.0	...
627261	  748.0	  649.4	 3443.0	...
627262	  747.6	  649.4	 3445.0	...
627263	  747.2	  649.4	 3445.0	...
627264	  747.3	  649.7	 3445.0	...
627265	  747.4	  650.0	 3445.0	...
627266	  747.5	  649.9	 3445.0	...
627267	  747.3	  649.6	 3445.0	...
627268	  747.0	  649.3	 3446.0	...
627269	  746.8	  649.1	 3446.0	...
627270	  746.8	  649.0	 3446.0	...
627271	  746.8	  649.1	 3446.0	...
627272	  746.9	  649.1	 3446.0	...
627273	  746.9	  648.9	 3445.0	...
627274	  747.0	  648.5	 3445.0	...
627275	  747.1	  648.5	 3445.0	...
627276	  747.3	  648.9	 3446.0	...
627277	  747.4	  649.4	 3444.0	...
627278	  747.2	  649.7	 3444.0	...
627279	  746.9	  650.0	 3443.0	...
627280	  746.6	  649.8	 3442.0	...
627281	  746.6	  649.5	 3442.0	...
627282	  746.7	  649.2	 3443.0	...
627283	  746.6	  649.4	 3445.0	...
627284	  746.4	  649.2	 3447.0	...
627285	  746.1	  649.0	 3445.0	...
627286	  746.0	  648.8	 3444.0	...
627287	  746.0	  649.4	 3442.0	...
627288	  745.9	  650.1	 3441.0	...
627289	  745.9	  650.6	 3443.0	...
627290	  745.8	  650.5	 3444.0	...
627291	  745.8	  650.4	 3444.0	...
627292	  745.8	  650.4	 3442.0	...
627293	  745.8	  650.3	 3441.0	...
627294	  745.8	  650.2	 3440.0	...
627295	  745.8	  650.6	 3440.0	...
627296	  745.8	  651.2	 3441.0	...
627297	  746.1	  650.7	 3443.0	...
627298	  746.3	  649.6	 3445.0	...
627299	  746.6	  649.0	 3445.0	...
627300	  746.6	  649.5	 3445.0	...
627301	  746.1	  650.4	 3445.0	...
627302	  745.6	  650.7	 3446.0	...
627303	  745.1	  650.9	 3447.0	...
627304	  745.1	  650.9	 3446.0	...
627305	  745.3	  651.0	 3447.0	...
627306	  745.4	  651.1	 3448.0	...
627307	  745.6	  651.4	 3448.0	...
627308	  745.7	  651.5	 3446.0	...
627309	  745.8	  651.6	 3445.0	...
627310	  745.7	  651.6	 3446.0	...
627311	  745.5	  651.1	 3447.0	...
627312	  745.2	  650.6	 3447.0	...
627313	  745.0	  650.0	 3446.0	...
627314	  745.3	  649.9	 3445.0	...
627315	  745.6	  649.7	 3445.0	...
627316	  745.9	  649.6	 3444.0	...
627317	  745.8	  649.5	 3443.0	...
627318	  745.7	  649.5	 3441.0	...
627319	  745.7	  649.5	 3439.0	...
627320	  745.7	  649.2	 3438.0	...
627321	  746.2	  648.9	 3437.0	...
627322	  746.9	  648.9	 3438.0	...
627323	  747.4	  649.3	 3439.0	...
627324	  747.1	  649.2	 3441.0	...
627325	  746.9	  648.6	 3440.0	...
627326	  746.8	  647.9	 3440.0	...
627327	  746.9	  647.6	 3440.0	...
627328	  746.9	  647.9	 3440.0	...
627329	  746.8	  648.3	 3440.0	...
627330	  746.7	  648.8	 3439.0	...
627331	  746.7	  648.7	 3438.0	...
627332	  746.8	  648.9	 3437.0	...
627333	  746.8	  649.2	 3437.0	...
627334	  746.9	  649.0	 3436.0	...
627335	  746.8	  648.2	 3435.0	...
627336	  747.0	  647.4	 3434.0	...
627337	  747.2	  647.3	 3434.0	...
627338	  747.4	  647.4	 3434.0	...
627339	  747.5	  647.7	 3433.0	...
627340	  747.6	  648.3	 3433.0	...
627341	  747.6	  649.0	 3434.0	...
627342	  747.5	  649.6	 3434.0	...
627343	  747.3	  649.3	 3435.0	...
627344	  747.1	  649.2	 3436.0	...
627345	  747.1	  649.1	 3435.0	...
627346	  747.3	  649.1	 3434.0	...
627347	  747.5	  649.1	 3432.0	...
627348	  747.7	  649.0	 3432.0	...
627349	  747.9	  649.0	 3433.0	...
627350	  748.0	  649.0	 3435.0	...
627351	  748.2	  648.5	 3436.0	...
627352	  748.2	  648.1	 3435.0	...
627353	  748.0	  647.6	 3434.0	...
627354	  747.7	  647.8	 3434.0	...
627355	  747.4	  648.0	 3434.0	...
627356	  747.4	  647.9	 3435.0	...
627357	  747.3	  647.7	 3437.0	...
627358	  747.6	  647.3	 3437.0	...
627359	  747.9	  647.3	 3435.0	...
627360	  748.2	  647.3	 3433.0	...
627361	  748.1	  647.3	 3433.0	...
627362	  748.0	  647.3	 3434.0	...
627363	  747.6	  647.2	 3433.0	...
627364	  747.2	  647.5	 3431.0	...
627365	  747.0	  647.9	 3429.0	...
627366	  747.5	  648.0	 3429.0	...
627367	  748.0	  647.8	 3429.0	...
627368	  748.3	  647.7	 3430.0	...
627369	  748.3	  647.9	 3429.0	...
627370	  748.2	  648.0	 3429.0	...
627371	  748.0	  647.8	 3429.0	...
627372	  747.9	  647.5	 3430.0	...
627373	  747.9	  647.9	 3430.0	...
627374	  748.0	  648.6	 3431.0	...
627375	  748.1	  648.8	 3430.0	...
627376	  748.3	  647.9	 3429.0	...
627377	  748.4	  647.1	 3427.0	...
627378	  748.5	  647.0	 3426.0	...
627379	  748.6	  647.3	 3426.0	...
627380	  748.7	  647.7	 3427.0	...
627381	  748.7	  647.8	 3429.0	...
627382	  748.9	  647.8	 3429.0	...
627383	  748.9	  647.8	 3429.0	...
627384	  748.9	  647.8	 3428.0	...
627385	  748.8	  648.1	 3427.0	...
627386	  748.8	  648.5	 3423.0	...
627387	  748.7	  648.8	 3419.0	...
627388	  748.6	  648.8	 3418.0	...
627389	  748.4	  648.8	 3420.0	...
627390	  748.3	  648.8	 3422.0	...
627391	  748.2	  648.8	 3422.0	...
627392	  748.0	  648.7	 3422.0	...
627393	  747.9	  648.5	 3422.0	...
627394	  748.1	  648.3	 3422.0	...
627395	  748.3	  648.4	 3422.0	...
627396	  748.5	  648.5	 3421.0	...
627397	  748.4	  648.6	 3419.0	...
627398	  748.4	  648.5	 3418.0	...
627399	  748.5	  648.2	 3417.0	...
627400	  748.5	  647.9	 3418.0	...
627401	  748.6	  648.1	 3419.0	...
627402	  748.6	  648.4	 3421.0	...
627403	  748.7	  648.5	 3421.0	...
627404	  748.4	  648.4	 3422.0	...
627405	  748.2	  648.6	 3422.0	...
627406	  748.1	  649.0	 3422.0	...
627407	  748.3	  649.1	 3418.0	...
627408	  748.5	  649.0	 3415.0	...
627409	  748.7	  648.4	 3413.0	...
627410	  748.7	  648.0	 3415.0	...
627411	  748.6	  647.5	 3417.0	...
627412	  748.5	  647.3	 3418.0	...
627413	  748.5	  647.1	 3419.0	...
627414	  748.2	  646.9	 3421.0	...
627415	  747.8	  646.7	 3422.0	...
627416	  747.6	  646.9	 3423.0	...
627417	  747.8	  647.2	 3423.0	...
627418	  747.9	  647.7	 3422.0	...
627419	  748.2	  647.8	 3421.0	...
627420	  748.4	  647.9	 3421.0	...
627421	  748.6	  647.7	 3420.0	...
627422	  748.5	  647.6	 3418.0	...
627423	  748.5	  647.7	 3415.0	...
627424	  748.4	  647.7	 3412.0	...
627425	  748.4	  648.1	 3412.0	...
627426	  748.5	  648.3	 3412.0	...
627427	  748.5	  647.9	 3412.0	...
627428	  748.6	  647.2	 3412.0	...
627429	  748.6	  647.0	 3410.0	...
627430	  748.4	  647.4	 3408.0	...
627431	  748.1	  647.7	 3406.0	...
627432	  747.9	  647.8	 3405.0	...
627433	  748.0	  647.9	 3406.0	...
627434	  747.7	  648.3	 3407.0	...
627435	  747.4	  648.7	 3408.0	...
627436	  747.1	  649.1	 3407.0	...
627437	  747.4	  649.2	 3406.0	...
627438	  747.6	  649.3	 3406.0	...
627439	  747.7	  649.1	 3406.0	...
627440	  747.9	  648.6	 3406.0	...
627441	  748.2	  648.2	 3406.0	...
627442	  748.6	  647.9	 3406.0	...
627443	  748.6	  647.8	 3406.0	...
627444	  748.6	  647.8	 3407.0	...
627445	  748.5	  647.6	 3408.0	...
627446	  748.2	  647.4	 3409.0	...
627447	  748.0	  647.2	 3408.0	...
627448	  747.8	  647.4	 3406.0	...
627449	  748.0	  647.5	 3404.0	...
627450	  748.1	  647.8	 3403.0	...
627451	  748.2	  647.9	 3402.0	...
627452	  748.4	  648.0	 3401.0	...
627453	  748.5	  647.9	 3400.0	...
627454	  748.2	  648.1	 3399.0	...
627455	  747.9	  648.3	 3399.0	...
627456	  747.6	  648.1	 3400.0	...
627457	  747.6	  647.6	 3400.0	...
627458	  747.5	  647.1	 3401.0	...
627459	  747.4	  647.3	 3401.0	...
627460	  747.4	  647.5	 3400.0	...
627461	  747.6	  647.7	 3398.0	...
627462	  747.5	  647.8	 3396.0	...
627463	  747.1	  648.2	 3394.0	...
627464	  747.3	  648.5	 3393.0	...
627465	  747.6	  648.0	 3393.0	...
627466	  748.0	  647.2	 3393.0	...
627467	  748.0	  646.4	 3394.0	...
627468	  747.9	  646.4	 3396.0	...
627469	  747.8	  646.4	 3397.0	...
627470	  747.6	  646.5	 3397.0	...
627471	  747.7	  646.5	 3398.0	...
MSG	627472 0000 _ Number Off
627472	  747.9	  646.6	 3397.0	...
627473	  748.1	  646.9	 3397.0	...
627474	  748.3	  647.1	 3397.0	...
627475	  748.4	  647.1	 3397.0	...
627476	  748.4	  646.9	 3398.0	...
627477	  748.4	  646.7	 3398.0	...
627478	  748.4	  647.0	 3398.0	...
627479	  748.5	  647.4	 3398.0	...
627480	  748.3	  647.9	 3398.0	...
627481	  747.9	  648.1	 3399.0	...
627482	  747.5	  648.4	 3400.0	...
627483	  747.2	  648.4	 3401.0	...
627484	  747.1	  648.1	 3402.0	...
627485	  747.2	  647.8	 3401.0	...
627486	  747.3	  647.5	 3401.0	...
627487	  747.3	  647.1	 3402.0	...
627488	  747.3	  647.1	 3403.0	...
627489	  747.3	  647.3	 3405.0	...
627490	  747.4	  647.5	 3406.0	...
627491	  747.5	  647.9	 3405.0	...
627492	  747.5	  648.3	 3404.0	...
627493	  747.5	  648.1	 3404.0	...
627494	  747.4	  647.5	 3405.0	...
627495	  747.2	  646.8	 3406.0	...
627496	  747.4	  646.9	 3405.0	...
627497	  748.0	  646.9	 3405.0	...
627498	  748.6	  647.1	 3405.0	...
627499	  749.0	  647.2	 3406.0	...
627500	  749.0	  647.4	 3406.0	...
627501	  749.1	  647.4	 3406.0	...
627502	  749.1	  647.4	 3406.0	...
627503	  749.1	  647.2	 3408.0	...
627504	  749.1	  647.5	 3410.0	...
627505	  749.2	  647.8	 3412.0	...
627506	  749.2	  647.8	 3412.0	...
627507	  749.2	  647.3	 3412.0	...
627508	  749.3	  646.6	 3413.0	...
627509	  748.8	  646.3	 3413.0	...
627510	  748.3	  646.0	 3413.0	...
627511	  748.1	  645.7	 3416.0	...
627512	  748.5	  645.4	 3417.0	...
627513	  748.7	  645.0	 3418.0	...
627514	  748.7	  644.9	 3416.0	...
627515	  748.7	  645.0	 3415.0	...
627516	  748.8	  645.9	 3414.0	...
627517	  748.5	  646.8	 3413.0	...
627518	  748.1	  647.4	 3413.0	...
627519	  747.9	  647.5	 3413.0	...
627520	  747.9	  647.8	 3415.0	...
627521	  748.1	  648.0	 3417.0	...
627522	  748.1	  647.8	 3421.0	...
627523	  748.0	  647.3	 3422.0	...
627524	  747.9	  647.0	 3424.0	...
627525	  747.7	  647.2	 3427.0	...
627526	  747.6	  647.2	 3429.0	...
627527	  747.6	  647.0	 3430.0	...
627528	  747.3	  647.3	 3430.0	...
627529	  747.1	  647.8	 3430.0	...
627530	  746.9	  648.1	 3430.0	...
627531	  746.9	  648.0	 3429.0	...
627532	  746.9	  647.9	 3429.0	...
627533	  746.8	  647.9	 3428.0	...
627534	  746.8	  647.9	 3428.0	...
627535	  746.8	  648.0	 3428.0	...
627536	  746.8	  647.8	 3428.0	...
627537	  746.8	  647.5	 3429.0	...
627538	  746.8	  647.1	 3429.0	...
627539	  746.9	  646.8	 3431.0	...
627540	  747.0	  646.5	 3432.0	...
627541	  747.0	  646.3	 3432.0	...
627542	  746.9	  646.3	 3431.0	...
627543	  746.7	  646.3	 3431.0	...
627544	  746.5	  646.4	 3431.0	...
627545	  746.5	  646.5	 3431.0	...
627546	  746.6	  646.5	 3432.0	...
627547	  746.7	  646.4	 3433.0	...
627548	  747.0	  646.8	 3433.0	...
627549	  747.2	  647.5	 3433.0	...
627550	  746.7	  648.2	 3432.0	...
627551	  746.1	  648.4	 3432.0	...
627552	  745.6	  648.8	 3433.0	...
627553	  745.6	  649.1	 3435.0	...
627554	  745.8	  649.0	 3436.0	...
627555	  745.8	  648.4	 3437.0	...
627556	  745.8	  647.9	 3438.0	...
627557	  746.0	  647.6	 3438.0	...
627558	  746.3	  647.7	 3436.0	...
627559	  746.4	  647.2	 3435.0	...
627560	  746.2	  646.7	 3433.0	...
627561	  746.1	  646.4	 3434.0	...
627562	  746.0	  646.6	 3434.0	...
627563	  746.0	  647.1	 3436.0	...
627564	  746.1	  647.5	 3438.0	...
627565	  746.1	  647.8	 3441.0	...
627566	  746.2	  647.8	 3443.0	...
627567	  746.1	  647.7	 3444.0	...
627568	  746.0	  647.6	 3444.0	...
627569	  746.0	  647.8	 3443.0	...
627570	  746.0	  648.3	 3444.0	...
627571	  745.8	  648.8	 3445.0	...
627572	  745.7	  649.2	 3447.0	...
627573	  745.5	  649.4	 3448.0	...
627574	  745.7	  649.0	 3447.0	...
627575	  745.9	  648.4	 3446.0	...
627576	  746.1	  647.9	 3445.0	...
627577	  746.0	  647.7	 3446.0	...
627578	  746.0	  647.6	 3449.0	...
627579	  745.9	  647.5	 3453.0	...
627580	  746.0	  647.8	 3457.0	...
627581	  746.0	  648.1	 3457.0	...
627582	  746.0	  648.2	 3458.0	...
627583	  746.0	  648.2	 3458.0	...
627584	  746.0	  648.2	 3459.0	...
627585	  746.0	  648.2	 3460.0	...
627586	  746.0	  648.1	 3461.0	...
627587	  746.0	  647.9	 3461.0	...
627588	  746.1	  647.7	 3463.0	...
627589	  746.2	  647.6	 3465.0	...
627590	  745.9	  647.6	 3467.0	...
627591	  745.6	  648.2	 3466.0	...
627592	  745.4	  648.8	 3466.0	...
627593	  745.3	  649.4	 3465.0	...
627594	  745.2	  649.1	 3467.0	...
627595	  744.9	  648.7	 3469.0	...
627596	  745.2	  648.1	 3471.0	...
627597	  745.4	  647.9	 3472.0	...
627598	  745.6	  647.8	 3474.0	...
627599	  745.4	  647.9	 3475.0	...
627600	  745.1	  648.1	 3477.0	...
627601	  744.8	  648.3	 3477.0	...
627602	  744.6	  648.4	 3478.0	...
627603	  744.7	  648.5	 3482.0	...
627604	  744.8	  648.5	 3485.0	...
627605	  744.9	  648.4	 3488.0	...
627606	  744.9	  648.4	 3488.0	...
627607	  745.1	  648.8	 3489.0	...
627608	  745.4	  649.1	 3489.0	...
627609	  745.6	  648.7	 3489.0	...
627610	  746.0	  647.9	 3489.0	...
627611	  746.1	  647.0	 3493.0	...
627612	  746.2	  646.8	 3497.0	...
627613	  746.0	  646.7	 3501.0	...
627614	  745.8	  646.7	 3501.0	...
627615	  745.5	  646.7	 3502.0	...
627616	  745.2	  646.6	 3501.0	...
627617	  745.3	  646.5	 3500.0	...
627618	  745.5	  646.5	 3500.0	...
627619	  745.7	  646.5	 3501.0	...
627620	  745.8	  646.5	 3502.0	...
627621	  745.8	  646.8	 3504.0	...
627622	  745.8	  647.2	 3506.0	...
627623	  745.7	  647.6	 3508.0	...
627624	  745.7	  647.5	 3511.0	...
627625	  745.7	  647.3	 3511.0	...
627626	  745.9	  647.2	 3512.0	...
627627	  746.1	  647.1	 3512.0	...
627628	  745.8	  647.2	 3512.0	...
627629	  745.3	  646.8	 3513.0	...
627630	  744.9	  646.4	 3513.0	...
627631	  745.3	  645.9	 3515.0	...
627632	  745.7	  646.0	 3517.0	...
627633	  745.8	  646.3	 3519.0	...
627634	  745.5	  646.5	 3521.0	...
627635	  745.1	  646.5	 3523.0	...
627636	  744.9	  646.4	 3525.0	...
627637	  744.7	  646.3	 3527.0	...
627638	  744.6	  646.2	 3526.0	...
627639	  744.6	  645.8	 3528.0	...
627640	  744.5	  645.4	 3531.0	...
627641	  744.3	  645.5	 3533.0	...
627642	  744.2	  645.9	 3535.0	...
627643	  744.1	  646.4	 3536.0	...
627644	  744.1	  646.6	 3538.0	...
627645	  744.1	  646.5	 3537.0	...
627646	  744.2	  646.4	 3541.0	...
627647	  744.5	  646.4	 3545.0	...
627648	  744.7	  646.5	 3550.0	...
627649	  744.7	  646.6	 3549.0	...
627650	  744.8	  646.6	 3548.0	...
627651	  744.9	  646.5	 3548.0	...
627652	  744.2	  646.2	 3551.0	...
627653	  743.4	  645.9	 3555.0	...
627654	  742.9	  646.0	 3558.0	...
627655	  743.2	  646.4	 3558.0	...
627656	  743.6	  646.8	 3558.0	...
627657	  743.6	  646.7	 3558.0	...
627658	  743.6	  646.5	 3558.0	...
627659	  743.5	  646.4	 3560.0	...
627660	  743.5	  646.5	 3564.0	...
627661	  743.5	  646.5	 3566.0	...
627662	  743.3	  646.6	 3569.0	...
627663	  743.0	  646.7	 3571.0	...
627664	  742.6	  646.7	 3573.0	...
627665	  742.3	  646.7	 3574.0	...
627666	  742.1	  646.5	 3574.0	...
627667	  742.1	  646.4	 3573.0	...
627668	  742.1	  646.4	 3573.0	...
627669	  742.0	  647.0	 3573.0	...
627670	  742.0	  647.5	 3574.0	...
627671	  742.1	  647.7	 3575.0	...
627672	  742.4	  647.3	 3577.0	...
627673	  742.7	  646.8	 3579.0	...
627674	  742.5	  646.7	 3583.0	...
627675	  742.2	  647.1	 3584.0	...
627676	  741.9	  647.5	 3584.0	...
627677	  742.0	  647.8	 3583.0	...
627678	  741.9	  648.1	 3583.0	...
627679	  741.8	  648.4	 3586.0	...
627680	  741.7	  648.7	 3588.0	...
627681	  742.0	  648.6	 3588.0	...
627682	  742.2	  648.2	 3589.0	...
MSG	627683 0000 _ Number On
627683	  742.4	  647.8	 3591.0	...
627684	  742.4	  647.5	 3591.0	...
627685	  742.0	  647.2	 3591.0	...
627686	  741.5	  646.9	 3594.0	...
627687	  741.1	  646.7	 3597.0	...
627688	  741.0	  646.8	 3600.0	...
627689	  740.9	  646.8	 3600.0	...
627690	  740.7	  646.7	 3600.0	...
627691	  740.6	  646.6	 3600.0	...
627692	  740.6	  646.5	 3601.0	...
627693	  740.6	  646.5	 3601.0	...
627694	  740.7	  646.6	 3600.0	...
627695	  741.0	  647.6	 3600.0	...
627696	  741.2	  648.6	 3603.0	...
627697	  741.4	  649.0	 3607.0	...
627698	  741.5	  648.4	 3612.0	...
627699	  741.6	  647.9	 3614.0	...
627700	  741.6	  647.9	 3616.0	...
627701	  741.6	  647.9	 3616.0	...
627702	  741.6	  648.0	 3616.0	...
627703	  741.5	  647.8	 3615.0	...
627704	  741.4	  647.5	 3616.0	...
627705	  741.3	  647.1	 3616.0	...
627706	  741.2	  647.1	 3617.0	...
627707	  741.1	  647.0	 3621.0	...
627708	  741.0	  647.0	 3624.0	...
627709	  740.9	  646.9	 3627.0	...
627710	  740.7	  646.9	 3627.0	...
627711	  740.6	  646.9	 3626.0	...
627712	  740.8	  647.0	 3626.0	...
627713	  741.2	  647.0	 3628.0	...
627714	  741.6	  647.0	 3631.0	...
627715	  741.4	  647.1	 3637.0	...
627716	  741.1	  647.2	 3641.0	...
627717	  740.8	  647.2	 3643.0	...
627718	  740.8	  647.7	 3642.0	...
627719	  740.9	  648.3	 3641.0	...
627720	  741.0	  648.6	 3642.0	...
627721	  741.2	  648.1	 3643.0	...
627722	  741.3	  647.5	 3644.0	...
627723	  741.2	  647.7	 3645.0	...
627724	  741.1	  648.2	 3646.0	...
627725	  740.8	  648.7	 3647.0	...
627726	  740.7	  648.6	 3648.0	...
627727	  740.4	  648.4	 3651.0	...
627728	  740.3	  648.2	 3654.0	...
627729	  740.1	  648.2	 3656.0	...
627730	  740.0	  648.3	 3656.0	...
627731	  740.2	  648.5	 3658.0	...
627732	  740.5	  648.6	 3661.0	...
627733	  740.7	  648.5	 3666.0	...
627734	  740.6	  648.0	 3669.0	...
627735	  740.6	  647.6	 3671.0	...
627736	  740.3	  647.4	 3672.0	...
627737	  739.9	  647.5	 3674.0	...
627738	  739.6	  647.6	 3676.0	...
627739	  739.6	  647.7	 3678.0	...
627740	  739.5	  647.6	 3680.0	...
627741	  739.4	  647.3	 3682.0	...
627742	  739.2	  647.1	 3682.0	...
627743	  739.0	  646.9	 3680.0	...
627744	  738.9	  646.7	 3682.0	...
627745	  739.0	  646.3	 3686.0	...
627746	  738.9	  646.1	 3690.0	...
627747	  738.9	  646.4	 3689.0	...
627748	  738.9	  646.8	 3689.0	...
627749	  739.1	  646.9	 3689.0	...
627750	  739.3	  646.6	 3690.0	...
627751	  739.4	  646.3	 3691.0	...
627752	  739.5	  646.1	 3692.0	...
627753	  739.6	  646.0	 3694.0	...
627754	  739.8	  645.2	 3697.0	...
627755	  739.9	  644.5	 3701.0	...
627756	  740.0	  643.8	 3704.0	...
627757	  740.0	  643.9	 3704.0	...
627758	  739.6	  644.3	 3705.0	...
627759	  739.1	  645.0	 3705.0	...
627760	  738.7	  645.8	 3705.0	...
627761	  738.8	  646.1	 3706.0	...
627762	  738.9	  646.2	 3707.0	...
627763	  738.7	  646.2	 3707.0	...
627764	  738.6	  646.1	 3708.0	...
627765	  738.5	  646.1	 3710.0	...
627766	  738.6	  646.1	 3713.0	...
627767	  738.3	  646.4	 3714.0	...
627768	  738.0	  646.6	 3716.0	...
627769	  737.6	  646.7	 3717.0	...
627770	  737.6	  646.8	 3716.0	...
627771	  737.5	  646.5	 3715.0	...
627772	  737.6	  646.1	 3716.0	...
627773	  737.7	  646.0	 3717.0	...
627774	  738.1	  646.2	 3719.0	...
627775	  738.4	  646.5	 3718.0	...
627776	  738.6	  646.6	 3717.0	...
627777	  738.7	  646.6	 3717.0	...
627778	  738.7	  646.6	 3717.0	...
627779	  738.8	  646.7	 3717.0	...
627780	  738.8	  646.6	 3718.0	...
627781	  738.5	  646.6	 3719.0	...
627782	  738.3	  646.6	 3721.0	...
627783	  738.0	  646.7	 3722.0	...
627784	  737.9	  647.4	 3722.0	...
627785	  737.8	  648.0	 3722.0	...
627786	  737.8	  648.0	 3722.0	...
627787	  737.8	  647.2	 3722.0	...
627788	  737.5	  646.6	 3724.0	...
627789	  737.2	  646.7	 3726.0	...
627790	  736.9	  646.7	 3729.0	...
627791	  736.7	  646.6	 3729.0	...
627792	  736.6	  646.1	 3730.0	...
627793	  736.4	  645.8	 3730.0	...
627794	  736.4	  645.7	 3730.0	...
627795	  736.4	  645.6	 3731.0	...
627796	  736.5	  645.6	 3732.0	...
627797	  736.6	  645.7	 3734.0	...
627798	  737.0	  645.9	 3734.0	...
627799	  737.4	  646.4	 3733.0	...
627800	  737.4	  646.6	 3731.0	...
627801	  736.9	  646.8	 3729.0	...
627802	  736.4	  646.8	 3729.0	...
627803	  736.4	  646.5	 3728.0	...
627804	  736.5	  646.3	 3729.0	...
627805	  736.5	  646.5	 3731.0	...
627806	  736.4	  646.8	 3734.0	...
627807	  736.2	  647.0	 3734.0	...
627808	  736.0	  646.9	 3735.0	...
627809	  735.9	  646.9	 3735.0	...
627810	  736.0	  647.1	 3734.0	...
627811	  736.0	  647.0	 3734.0	...
627812	  736.0	  646.8	 3734.0	...
627813	  736.2	  646.7	 3734.0	...
627814	  736.6	  646.9	 3735.0	...
627815	  736.7	  647.2	 3735.0	...
627816	  736.5	  647.4	 3734.0	...
627817	  736.3	  647.4	 3734.0	...
627818	  736.4	  647.5	 3735.0	...
627819	  736.3	  647.5	 3735.0	...
627820	  736.2	  647.4	 3736.0	...
627821	  736.3	  647.0	 3736.0	...
627822	  736.4	  646.5	 3735.0	...
627823	  736.5	  646.4	 3735.0	...
627824	  736.4	  646.4	 3734.0	...
627825	  736.1	  647.0	 3735.0	...
627826	  735.7	  647.5	 3737.0	...
627827	  735.4	  647.5	 3739.0	...
627828	  735.4	  647.0	 3741.0	...
627829	  735.3	  646.7	 3740.0	...
627830	  735.4	  646.8	 3740.0	...
627831	  735.3	  646.9	 3741.0	...
627832	  735.3	  647.3	 3742.0	...
627833	  735.7	  647.5	 3742.0	...
627834	  736.2	  647.7	 3741.0	...
627835	  736.7	  647.6	 3739.0	...
627836	  736.6	  647.5	 3738.0	...
627837	  736.5	  647.5	 3738.0	...
627838	  736.4	  647.5	 3737.0	...
627839	  736.2	  648.0	 3736.0	...
627840	  736.0	  648.5	 3735.0	...
627841	  735.7	  648.4	 3735.0	...
627842	  735.5	  648.0	 3735.0	...
627843	  735.4	  647.8	 3737.0	...
627844	  735.5	  648.1	 3740.0	...
627845	  735.6	  648.2	 3742.0	...
627846	  735.8	  647.9	 3744.0	...
627847	  735.8	  647.7	 3745.0	...
627848	  735.8	  647.7	 3748.0	...
627849	  736.0	  647.7	 3751.0	...
627850	  736.0	  647.6	 3753.0	...
627851	  736.1	  647.5	 3753.0	...
627852	  736.0	  647.7	 3752.0	...
627853	  736.4	  648.5	 3751.0	...
627854	  736.6	  649.3	 3748.0	...
627855	  736.8	  649.8	 3746.0	...
627856	  736.5	  649.8	 3745.0	...
627857	  736.3	  649.9	 3742.0	...
627858	  736.0	  649.6	 3740.0	...
627859	  736.4	  649.2	 3738.0	...
627860	  736.7	  648.6	 3738.0	...
627861	  737.0	  648.3	 3738.0	...
627862	  737.0	  648.1	 3740.0	...
627863	  736.9	  648.1	 3742.0	...
627864	  736.8	  648.1	 3743.0	...
627865	  736.7	  648.1	 3743.0	...
627866	  736.7	  648.5	 3744.0	...
627867	  736.7	  649.0	 3744.0	...
627868	  736.7	  649.4	 3744.0	...
627869	  736.6	  649.5	 3745.0	...
627870	  736.5	  649.6	 3747.0	...
627871	  736.3	  649.7	 3745.0	...
627872	  736.3	  649.7	 3742.0	...
627873	  736.2	  649.2	 3740.0	...
627874	  736.3	  648.7	 3742.0	...
627875	  736.3	  648.2	 3743.0	...
627876	  736.4	  648.2	 3742.0	...
627877	  736.3	  648.0	 3742.0	...
627878	  736.2	  647.7	 3743.0	...
627879	  736.3	  647.6	 3744.0	...
627880	  736.3	  647.7	 3741.0	...
627881	  736.4	  648.1	 3737.0	...
627882	  736.4	  648.4	 3734.0	...
627883	  736.6	  648.8	 3734.0	...
627884	  736.9	  649.0	 3735.0	...
627885	  737.0	  649.2	 3738.0	...
627886	  737.0	  649.3	 3740.0	...
627887	  737.0	  649.5	 3740.0	...
627888	  737.0	  649.8	 3738.0	...
627889	  737.0	  649.6	 3736.0	...
627890	  737.0	  649.6	 3734.0	...
627891	  737.0	  649.7	 3733.0	...
627892	  737.0	  650.0	 3732.0	...
627893	  737.1	  650.2	 3733.0	...
627894	  737.1	  650.3	 3737.0	...
627895	  737.1	  649.7	 3741.0	...
627896	  737.1	  649.1	 3741.0	...
627897	  737.1	  648.6	 3738.0	...
627898	  737.2	  648.8	 3735.0	...
627899	  737.2	  649.3	 3733.0	...
627900	  737.3	  649.7	 3732.0	...
627901	  737.3	  650.0	 3731.0	...
627902	  737.5	  649.8	 3731.0	...
627903	  737.6	  649.7	 3731.0	...
627904	  737.6	  649.8	 3731.0	...
627905	  737.5	  649.8	 3730.0	...
627906	  737.5	  649.6	 3729.0	...
627907	  737.4	  649.4	 3730.0	...
627908	  737.3	  649.3	 3731.0	...
627909	  737.2	  649.4	 3730.0	...
627910	  737.2	  649.4	 3727.0	...
627911	  737.2	  649.3	 3726.0	...
627912	  737.3	  649.9	 3729.0	...
627913	  737.2	  650.6	 3731.0	...
627914	  737.1	  651.0	 3730.0	...
627915	  737.2	  650.8	 3729.0	...
627916	  737.4	  650.5	 3730.0	...
627917	  737.5	  650.6	 3731.0	...
627918	  737.4	  650.9	 3732.0	...
627919	  737.4	  651.2	 3732.0	...
627920	  737.5	  651.5	 3733.0	...
627921	  737.0	  651.7	 3733.0	...
627922	  736.5	  651.7	 3733.0	...
627923	  736.0	  651.8	 3731.0	...
627924	  736.4	  651.7	 3731.0	...
627925	  736.8	  651.5	 3730.0	...
627926	  737.1	  651.3	 3731.0	...
627927	  736.8	  651.6	 3731.0	...
627928	  736.4	  652.0	 3730.0	...
627929	  736.2	  652.4	 3729.0	...
627930	  736.3	  652.3	 3729.0	...
627931	  736.5	  652.2	 3729.0	...
627932	  736.7	  652.0	 3729.0	...
627933	  736.9	  651.8	 3730.0	...
627934	  737.0	  651.3	 3731.0	...
627935	  736.9	  651.0	 3733.0	...
627936	  736.8	  650.9	 3732.0	...
627937	  736.6	  651.3	 3731.0	...
627938	  736.5	  651.6	 3730.0	...
627939	  736.4	  651.7	 3729.0	...
627940	  736.5	  651.7	 3728.0	...
627941	  736.7	  651.9	 3727.0	...
627942	  736.9	  652.1	 3725.0	...
627943	  737.1	  652.3	 3724.0	...
627944	  737.0	  652.4	 3721.0	...
627945	  736.8	  652.4	 3718.0	...
627946	  736.6	  651.9	 3716.0	...
627947	  736.5	  651.5	 3716.0	...
627948	  736.8	  651.0	 3714.0	...
627949	  737.2	  651.0	 3714.0	...
627950	  737.5	  651.1	 3715.0	...
627951	  737.5	  651.3	 3718.0	...
627952	  737.6	  651.2	 3720.0	...
627953	  737.7	  651.1	 3720.0	...
627954	  737.8	  651.6	 3720.0	...
627955	  737.8	  652.5	 3721.0	...
627956	  737.7	  653.4	 3723.0	...
627957	  737.6	  653.3	 3723.0	...
627958	  737.7	  652.9	 3723.0	...
627959	  737.8	  652.9	 3723.0	...
627960	  737.8	  653.2	 3723.0	...
627961	  737.6	  653.7	 3723.0	...
627962	  737.3	  653.9	 3723.0	...
627963	  737.3	  653.9	 3723.0	...
627964	  737.9	  653.7	 3723.0	...
627965	  738.5	  653.5	 3723.0	...
627966	  738.7	  653.4	 3723.0	...
627967	  738.7	  653.5	 3723.0	...
627968	  738.6	  653.7	 3723.0	...
627969	  738.8	  654.0	 3720.0	...
627970	  738.8	  654.2	 3717.0	...
627971	  738.9	  654.2	 3715.0	...
627972	  738.9	  654.0	 3716.0	...
627973	  739.0	  653.7	 3717.0	...
627974	  739.2	  653.6	 3718.0	...
627975	  739.5	  653.4	 3718.0	...
627976	  739.5	  653.2	 3718.0	...
627977	  739.5	  653.5	 3717.0	...
627978	  739.6	  653.8	 3714.0	...
627979	  739.6	  654.0	 3711.0	...
627980	  739.7	  654.0	 3711.0	...
627981	  739.7	  654.0	 3711.0	...
627982	  739.8	  654.0	 3711.0	...
627983	  739.9	  654.0	 3710.0	...
627984	  740.1	  653.8	 3708.0	...
627985	  740.4	  654.3	 3706.0	...
MSG	627986 0000 _ Number Off
627986	  740.8	  654.8	 3706.0	...
627987	  740.8	  655.5	 3707.0	...
627988	  740.9	  655.5	 3709.0	...
627989	  741.2	  655.5	 3709.0	...
627990	  741.6	  655.3	 3709.0	...
627991	  741.8	  655.4	 3709.0	...
627992	  741.8	  655.7	 3708.0	...
627993	  741.5	  656.1	 3708.0	...
627994	  741.5	  656.3	 3708.0	...
627995	  741.5	  656.1	 3708.0	...
627996	  741.5	  655.9	 3708.0	...
627997	  741.4	  655.8	 3708.0	...
627998	  741.4	  656.0	 3708.0	...
627999	  741.4	  656.2	 3707.0	...
628000	  741.4	  656.5	 3706.0	...
628001	  741.4	  656.5	 3705.0	...
628002	  741.5	  656.6	 3705.0	...
628003	  741.4	  656.2	 3705.0	...
628004	  741.3	  655.9	 3705.0	...
628005	  741.2	  656.0	 3704.0	...
628006	  741.2	  656.5	 3702.0	...
628007	  741.0	  656.8	 3701.0	...
628008	  740.9	  656.7	 3698.0	...
628009	  740.9	  656.6	 3696.0	...
628010	  740.9	  656.2	 3696.0	...
628011	  741.0	  655.8	 3699.0	...
628012	  741.1	  655.4	 3697.0	...
628013	  741.2	  655.4	 3692.0	...
628014	  741.4	  655.4	 3688.0	...
628015	  741.5	  655.6	 3688.0	...
628016	  741.6	  655.7	 3689.0	...
628017	  741.5	  655.6	 3690.0	...
628018	  741.3	  655.4	 3691.0	...
628019	  741.2	  655.3	 3692.0	...
628020	  741.3	  655.2	 3693.0	...
628021	  741.5	  655.8	 3689.0	...
628022	  741.7	  656.4	 3685.0	...
628023	  741.9	  657.1	 3682.0	...
628024	  742.1	  656.9	 3683.0	...
628025	  742.2	  656.7	 3685.0	...
628026	  742.2	  656.5	 3685.0	...
628027	  742.0	  656.3	 3683.0	...
628028	  741.8	  656.1	 3681.0	...
628029	  741.7	  656.4	 3680.0	...
628030	  741.8	  656.9	 3680.0	...
628031	  741.8	  656.6	 3679.0	...
628032	  741.8	  655.8	 3679.0	...
628033	  741.9	  655.1	 3678.0	...
628034	  742.0	  655.3	 3679.0	...
628035	  742.0	  655.4	 3680.0	...
628036	  742.0	  655.4	 3679.0	...
628037	  741.9	  655.4	 3677.0	...
628038	  741.8	  655.7	 3674.0	...
628039	  741.5	  656.1	 3673.0	...
628040	  741.3	  656.3	 3674.0	...
628041	  741.3	  656.6	 3675.0	...
628042	  741.4	  656.8	 3676.0	...
628043	  741.6	  656.9	 3676.0	...
628044	  742.0	  656.8	 3676.0	...
628045	  742.4	  656.7	 3675.0	...
628046	  742.6	  656.6	 3675.0	...
628047	  742.4	  656.5	 3674.0	...
628048	  742.2	  656.3	 3674.0	...
628049	  742.0	  656.1	 3673.0	...
628050	  741.7	  656.0	 3674.0	...
628051	  741.5	  655.9	 3675.0	...
628052	  741.3	  655.9	 3675.0	...
628053	  741.5	  656.0	 3674.0	...
628054	  741.8	  656.1	 3675.0	...
628055	  742.0	  656.2	 3675.0	...
628056	  741.9	  656.1	 3677.0	...
628057	  741.8	  655.6	 3679.0	...
628058	  741.8	  655.2	 3681.0	...
628059	  741.8	  655.5	 3681.0	...
628060	  741.9	  656.0	 3680.0	...
628061	  741.9	  656.6	 3675.0	...
628062	  741.9	  656.5	 3672.0	...
628063	  741.9	  656.4	 3669.0	...
628064	  741.9	  656.3	 3669.0	...
628065	  741.7	  656.2	 3669.0	...
628066	  741.6	  656.2	 3669.0	...
628067	  741.3	  656.3	 3668.0	...
628068	  741.2	  656.3	 3668.0	...
628069	  741.2	  656.4	 3665.0	...
628070	  741.2	  656.6	 3664.0	...
628071	  741.5	  656.9	 3662.0	...
628072	  741.7	  657.0	 3662.0	...
628073	  741.9	  657.1	 3662.0	...
628074	  741.8	  656.8	 3663.0	...
628075	  741.7	  656.6	 3662.0	...
628076	  741.8	  656.5	 3660.0	...
628077	  742.0	  656.4	 3659.0	...
628078	  742.1	  656.3	 3659.0	...
628079	  742.2	  656.2	 3658.0	...
628080	  742.2	  656.3	 3656.0	...
628081	  742.3	  656.6	 3654.0	...
628082	  742.5	  657.1	 3653.0	...
628083	  742.6	  657.3	 3653.0	...
628084	  742.7	  657.0	 3653.0	...
628085	  742.7	  656.5	 3653.0	...
628086	  742.7	  656.0	 3653.0	...
628087	  742.7	  655.9	 3653.0	...
628088	  742.7	  655.9	 3650.0	...
628089	  742.9	  656.3	 3647.0	...
628090	  743.1	  656.8	 3645.0	...
628091	  743.3	  657.3	 3645.0	...
628092	  743.4	  657.1	 3645.0	...
628093	  743.4	  656.5	 3646.0	...
628094	  743.5	  656.0	 3646.0	...
628095	  743.4	  655.5	 3646.0	...
628096	  743.4	  655.5	 3646.0	...
628097	  743.3	  655.5	 3646.0	...
628098	  743.4	  655.5	 3647.0	...
628099	  743.7	  655.5	 3648.0	...
628100	  744.0	  655.4	 3647.0	...
628101	  744.2	  655.3	 3645.0	...
628102	  744.3	  655.3	 3644.0	...
628103	  744.2	  655.0	 3644.0	...
628104	  744.0	  654.8	 3643.0	...
628105	  743.9	  654.9	 3642.0	...
628106	  743.8	  655.2	 3640.0	...
628107	  743.7	  655.4	 3638.0	...
628108	  743.7	  655.7	 3635.0	...
628109	  743.8	  656.2	 3633.0	...
628110	  744.0	  656.7	 3636.0	...
628111	  744.1	  656.8	 3640.0	...
628112	  744.4	  656.8	 3645.0	...
628113	  744.5	  656.6	 3644.0	...
628114	  744.7	  656.5	 3643.0	...
628115	  744.9	  656.3	 3643.0	...
628116	  745.1	  656.2	 3640.0	...
628117	  745.2	  656.1	 3637.0	...
628118	  745.1	  655.7	 3634.0	...
628119	  745.0	  655.4	 3636.0	...
628120	  745.1	  655.5	 3637.0	...
628121	  745.3	  656.0	 3637.0	...
628122	  745.3	  656.5	 3637.0	...
628123	  745.1	  656.6	 3636.0	...
628124	  745.0	  656.4	 3633.0	...
628125	  744.7	  655.9	 3630.0	...
628126	  744.4	  655.4	 3628.0	...
628127	  744.2	  655.4	 3627.0	...
628128	  744.4	  655.7	 3627.0	...
628129	  744.5	  656.1	 3630.0	...
628130	  744.4	  656.2	 3633.0	...
628131	  744.2	  656.4	 3632.0	...
628132	  744.2	  656.2	 3629.0	...
628133	  744.4	  656.1	 3626.0	...
628134	  744.6	  656.0	 3626.0	...
628135	  744.7	  656.1	 3626.0	...
628136	  744.9	  656.2	 3627.0	...
628137	  744.9	  656.2	 3627.0	...
628138	  745.0	  656.2	 3626.0	...
628139	  744.8	  656.3	 3625.0	...
628140	  744.6	  656.3	 3625.0	...
628141	  744.7	  656.3	 3625.0	...
628142	  745.3	  655.8	 3625.0	...
628143	  745.9	  655.4	 3626.0	...
628144	  746.3	  655.1	 3627.0	...
628145	  746.4	  654.8	 3628.0	...
628146	  746.3	  654.4	 3628.0	...
628147	  746.1	  654.1	 3628.0	...
628148	  745.9	  654.2	 3627.0	...
628149	  745.9	  654.7	 3624.0	...
628150	  746.1	  655.3	 3621.0	...
628151	  746.3	  655.5	 3619.0	...
628152	  746.3	  655.0	 3619.0	...
628153	  746.2	  654.4	 3620.0	...
628154	  746.4	  654.0	 3619.0	...
628155	  746.8	  653.8	 3619.0	...
628156	  747.1	  653.5	 3619.0	...
628157	  747.1	  653.7	 3618.0	...
628158	  747.2	  654.0	 3617.0	...
628159	  747.2	  654.4	 3617.0	...
628160	  747.0	  654.4	 3617.0	...
628161	  746.6	  654.5	 3617.0	...
628162	  746.3	  654.5	 3617.0	...
628163	  746.3	  654.3	 3618.0	...
628164	  746.7	  654.1	 3618.0	...
628165	  747.1	  654.0	 3617.0	...
628166	  747.2	  653.8	 3616.0	...
628167	  746.9	  653.7	 3614.0	...
628168	  746.7	  654.1	 3614.0	...
628169	  746.8	  654.5	 3614.0	...
628170	  746.8	  655.0	 3613.0	...
628171	  746.6	  655.1	 3614.0	...
628172	  746.3	  655.1	 3614.0	...
628173	  746.0	  655.0	 3615.0	...
628174	  745.8	  654.8	 3614.0	...
628175	  745.9	  654.6	 3610.0	...
628176	  746.3	  654.4	 3607.0	...
628177	  746.7	  654.3	 3604.0	...
628178	  746.7	  654.2	 3605.0	...
628179	  746.5	  654.1	 3605.0	...
628180	  746.3	  654.7	 3604.0	...
628181	  746.2	  655.2	 3602.0	...
628182	  746.1	  655.9	 3602.0	...
628183	  745.7	  656.2	 3603.0	...
628184	  745.4	  656.4	 3604.0	...
628185	  745.7	  656.4	 3605.0	...
628186	  746.2	  656.0	 3605.0	...
628187	  746.7	  654.9	 3605.0	...
628188	  746.7	  654.0	 3603.0	...
628189	  746.3	  653.5	 3602.0	...
628190	  745.9	  653.6	 3602.0	...
628191	  745.6	  654.4	 3602.0	...
628192	  745.9	  655.1	 3602.0	...
628193	  746.3	  655.9	 3601.0	...
628194	  746.3	  655.9	 3600.0	...
628195	  746.1	  656.0	 3600.0	...
628196	  746.0	  656.1	 3603.0	...
628197	  746.2	  656.1	 3606.0	...
MSG	628198 0000 _ Number On
628198	  746.4	  655.7	 3605.0	...
628199	  746.1	  654.8	 3604.0	...
628200	  745.7	  654.0	 3602.0	...
628201	  745.4	  653.5	 3603.0	...
628202	  745.4	  653.8	 3603.0	...
628203	  745.4	  654.2	 3604.0	...
628204	  745.4	  654.6	 3606.0	...
628205	  745.5	  654.7	 3608.0	...
628206	  745.8	  654.9	 3611.0	...
628207	  746.1	  655.1	 3611.0	...
628208	  746.2	  655.1	 3611.0	...
628209	  746.2	  655.2	 3609.0	...
628210	  746.0	  655.3	 3607.0	...
628211	  745.8	  655.6	 3606.0	...
628212	  745.6	  655.7	 3606.0	...
628213	  745.5	  655.7	 3606.0	...
628214	  745.4	  655.4	 3606.0	...
628215	  745.7	  655.0	 3605.0	...
628216	  746.2	  654.7	 3603.0	...
628217	  746.6	  654.5	 3600.0	...
628218	  746.5	  654.7	 3598.0	...
628219	  746.4	  654.8	 3600.0	...
628220	  746.3	  655.0	 3603.0	...
628221	  746.5	  655.0	 3606.0	...
628222	  746.6	  654.3	 3607.0	...
628223	  747.1	  653.4	 3606.0	...
628224	  747.5	  653.5	 3605.0	...
628225	  747.6	  654.4	 3605.0	...
628226	  747.4	  655.4	 3604.0	...
628227	  747.0	  655.2	 3603.0	...
628228	  747.0	  654.6	 3601.0	...
628229	  747.0	  654.0	 3601.0	...
628230	  747.0	  653.6	 3601.0	...
628231	  747.5	  653.4	 3603.0	...
628232	  747.9	  653.2	 3604.0	...
628233	  748.2	  653.1	 3601.0	...
628234	  748.1	  653.1	 3597.0	...
628235	  747.9	  653.6	 3594.0	...
628236	  747.8	  654.2	 3595.0	...
628237	  747.6	  654.9	 3595.0	...
628238	  747.5	  655.0	 3597.0	...
628239	  747.8	  654.8	 3599.0	...
628240	  748.1	  654.2	 3600.0	...
628241	  748.4	  653.7	 3600.0	...
628242	  748.4	  653.4	 3599.0	...
628243	  748.4	  653.6	 3599.0	...
628244	  748.7	  654.0	 3599.0	...
628245	  749.1	  654.3	 3598.0	...
628246	  749.1	  654.5	 3598.0	...
628247	  748.8	  654.1	 3597.0	...
628248	  748.7	  653.7	 3598.0	...
628249	  748.9	  653.3	 3598.0	...
628250	  749.2	  652.9	 3599.0	...
628251	  749.2	  652.5	 3599.0	...
628252	  749.2	  652.7	 3599.0	...
628253	  749.4	  653.3	 3599.0	...
628254	  749.6	  653.9	 3599.0	...
628255	  749.6	  653.9	 3598.0	...
628256	  749.5	  654.0	 3598.0	...
628257	  749.5	  654.2	 3598.0	...
628258	  749.5	  654.5	 3598.0	...
628259	  749.5	  654.6	 3599.0	...
628260	  749.5	  654.5	 3600.0	...
628261	  749.4	  654.3	 3601.0	...
628262	  749.4	  654.3	 3601.0	...
628263	  749.4	  654.2	 3602.0	...
628264	  749.5	  654.1	 3602.0	...
628265	  749.5	  654.2	 3601.0	...
628266	  749.5	  654.2	 3600.0	...
628267	  749.5	  654.2	 3600.0	...
628268	  749.5	  654.6	 3600.0	...
628269	  749.5	  654.9	 3600.0	...
628270	  749.5	  655.2	 3601.0	...
628271	  749.5	  654.9	 3602.0	...
628272	  749.5	  654.9	 3601.0	...
628273	  749.4	  654.9	 3601.0	...
628274	  749.2	  655.0	 3601.0	...
628275	  749.0	  655.4	 3601.0	...
628276	  749.0	  655.8	 3600.0	...
628277	  749.0	  656.1	 3598.0	...
628278	  748.9	  656.0	 3596.0	...
628279	  749.3	  655.9	 3594.0	...
628280	  749.6	  655.8	 3593.0	...
628281	  749.9	  655.7	 3594.0	...
628282	  749.6	  655.7	 3596.0	...
628283	  749.5	  655.7	 3601.0	...
628284	  749.4	  656.0	 3604.0	...
628285	  749.4	  656.3	 3608.0	...
628286	  749.1	  656.8	 3609.0	...
628287	  748.6	  657.0	 3608.0	...
628288	  748.2	  657.2	 3607.0	...
628289	  748.2	  657.1	 3606.0	...
628290	  748.4	  657.1	 3606.0	...
628291	  748.5	  656.9	 3606.0	...
628292	  748.5	  656.6	 3608.0	...
628293	  748.5	  656.4	 3611.0	...
628294	  748.5	  656.4	 3613.0	...
628295	  748.1	  656.5	 3615.0	...
628296	  747.7	  656.7	 3618.0	...
628297	  747.4	  657.1	 3620.0	...
628298	  747.5	  657.4	 3618.0	...
628299	  747.6	  657.5	 3615.0	...
628300	  747.6	  657.4	 3610.0	...
628301	  747.5	  656.9	 3609.0	...
628302	  747.8	  656.4	 3609.0	...
628303	  748.1	  655.9	 3610.0	...
628304	  748.3	  655.8	 3611.0	...
628305	  748.1	  655.8	 3611.0	...
628306	  747.9	  655.9	 3611.0	...
628307	  747.9	  655.2	 3610.0	...
628308	  748.1	  654.5	 3610.0	...
628309	  748.4	  653.7	 3610.0	...
628310	  748.5	  653.6	 3612.0	...
628311	  748.7	  653.7	 3614.0	...
628312	  748.8	  653.9	 3615.0	...
628313	  748.8	  653.5	 3615.0	...
628314	  748.7	  653.0	 3613.0	...
628315	  748.7	  652.9	 3611.0	...
628316	  748.8	  653.4	 3610.0	...
628317	  749.1	  653.7	 3609.0	...
628318	  749.2	  653.3	 3609.0	...
628319	  749.3	  652.9	 3608.0	...
628320	  749.0	  652.7	 3606.0	...
628321	  748.6	  652.9	 3604.0	...
628322	  748.3	  653.1	 3603.0	...
628323	  748.2	  653.4	 3606.0	...
628324	  748.2	  653.6	 3609.0	...
628325	  748.1	  653.8	 3611.0	...
628326	  748.2	  653.8	 3610.0	...
628327	  748.7	  653.6	 3610.0	...
628328	  749.1	  653.3	 3611.0	...
628329	  749.3	  653.0	 3611.0	...
628330	  749.2	  653.4	 3610.0	...
628331	  749.2	  653.8	 3609.0	...
628332	  749.4	  654.2	 3609.0	...
628333	  749.5	  654.2	 3612.0	...
628334	  749.3	  654.2	 3613.0	...
628335	  748.9	  654.3	 3612.0	...
628336	  748.6	  654.9	 3611.0	...
628337	  748.9	  655.4	 3611.0	...
628338	  749.1	  655.3	 3611.0	...
628339	  749.3	  654.7	 3610.0	...
628340	  749.4	  654.2	 3608.0	...
628341	  749.6	  654.1	 3608.0	...
628342	  749.9	  654.4	 3608.0	...
628343	  750.1	  654.6	 3608.0	...
628344	  750.3	  654.7	 3608.0	...
628345	  750.3	  654.4	 3607.0	...
628346	  750.3	  654.6	 3607.0	...
628347	  750.3	  654.8	 3607.0	...
628348	  750.2	  655.2	 3606.0	...
628349	  750.2	  655.5	 3604.0	...
628350	  750.1	  655.8	 3603.0	...
628351	  750.3	  655.9	 3603.0	...
628352	  750.5	  655.4	 3602.0	...
628353	  750.7	  654.9	 3602.0	...
628354	  750.7	  654.3	 3601.0	...
628355	  750.6	  654.1	 3601.0	...
628356	  750.9	  654.0	 3601.0	...
628357	  751.1	  653.3	 3600.0	...
628358	  751.3	  652.6	 3599.0	...
628359	  751.3	  652.1	 3600.0	...
628360	  751.5	  652.2	 3600.0	...
628361	  751.8	  652.4	 3601.0	...
628362	  752.1	  652.6	 3602.0	...
628363	  752.0	  653.0	 3603.0	...
628364	  751.7	  653.1	 3603.0	...
628365	  751.6	  653.1	 3602.0	...
628366	  751.6	  653.1	 3600.0	...
628367	  751.7	  652.8	 3599.0	...
628368	  751.5	  652.5	 3599.0	...
628369	  751.4	  652.2	 3600.0	...
628370	  751.7	  652.1	 3599.0	...
628371	  751.9	  652.0	 3599.0	...
628372	  752.2	  651.9	 3597.0	...
628373	  751.9	  651.9	 3596.0	...
628374	  751.7	  652.0	 3597.0	...
628375	  751.6	  652.1	 3600.0	...
628376	  751.8	  652.3	 3601.0	...
628377	  752.0	  652.5	 3599.0	...
628378	  752.1	  652.6	 3599.0	...
628379	  752.1	  652.7	 3600.0	...
628380	  752.2	  652.8	 3601.0	...
628381	  752.4	  652.9	 3600.0	...
628382	  752.5	  652.9	 3599.0	...
628383	  752.4	  653.0	 3598.0	...
628384	  752.3	  653.0	 3597.0	...
628385	  752.4	  652.8	 3596.0	...
628386	  752.6	  652.5	 3597.0	...
628387	  752.9	  652.5	 3599.0	...
628388	  753.1	  652.7	 3602.0	...
628389	  753.1	  652.8	 3602.0	...
628390	  753.0	  652.5	 3604.0	...
628391	  752.9	  652.0	 3605.0	...
628392	  752.7	  651.6	 3605.0	...
628393	  752.5	  651.2	 3604.0	...
628394	  752.4	  651.1	 3603.0	...
628395	  752.4	  651.2	 3603.0	...
628396	  752.7	  651.4	 3601.0	...
628397	  752.9	  651.6	 3599.0	...
628398	  753.0	  651.3	 3597.0	...
628399	  753.0	  650.8	 3598.0	...
628400	  753.0	  650.4	 3598.0	...
628401	  753.1	  651.2	 3599.0	...
628402	  753.2	  651.9	 3598.0	...
628403	  753.3	  652.1	 3598.0	...
628404	  753.4	  651.7	 3597.0	...
628405	  753.5	  651.1	 3598.0	...
628406	  753.6	  650.9	 3598.0	...
628407	  753.5	  650.6	 3599.0	...
628408	  753.3	  650.3	 3599.0	...
628409	  753.2	  650.0	 3599.0	...
628410	  753.1	  649.9	 3600.0	...
628411	  753.1	  649.9	 3601.0	...
628412	  753.0	  650.3	 3601.0	...
628413	  752.8	  650.8	 3600.0	...
628414	  752.7	  651.5	 3600.0	...
628415	  752.9	  651.7	 3600.0	...
628416	  753.1	  651.9	 3599.0	...
628417	  753.5	  651.7	 3597.0	...
628418	  753.6	  651.7	 3596.0	...
628419	  753.5	  651.6	 3598.0	...
628420	  753.2	  651.6	 3600.0	...
628421	  752.9	  651.5	 3602.0	...
628422	  752.9	  651.4	 3602.0	...
628423	  753.0	  651.3	 3603.0	...
628424	  753.0	  651.3	 3603.0	...
628425	  752.9	  651.3	 3602.0	...
628426	  752.7	  651.2	 3601.0	...
628427	  752.3	  651.4	 3599.0	...
628428	  752.1	  651.7	 3600.0	...
628429	  751.8	  652.0	 3603.0	...
628430	  751.7	  652.4	 3605.0	...
628431	  751.7	  652.7	 3607.0	...
628432	  751.8	  653.0	 3608.0	...
628433	  751.8	  653.0	 3609.0	...
628434	  751.7	  652.4	 3609.0	...
628435	  751.7	  651.6	 3607.0	...
628436	  751.5	  650.7	 3607.0	...
628437	  751.5	  650.3	 3607.0	...
628438	  751.5	  650.1	 3607.0	...
628439	  751.7	  650.0	 3607.0	...
628440	  751.8	  650.4	 3610.0	...
628441	  751.9	  650.8	 3612.0	...
628442	  752.0	  651.3	 3613.0	...
628443	  752.0	  651.1	 3613.0	...
628444	  752.1	  651.0	 3614.0	...
628445	  752.2	  650.9	 3615.0	...
628446	  752.3	  651.0	 3614.0	...
628447	  752.4	  651.1	 3612.0	...
628448	  752.3	  650.6	 3612.0	...
628449	  752.1	  650.1	 3613.0	...
628450	  751.9	  649.6	 3611.0	...
628451	  751.7	  649.6	 3609.0	...
628452	  751.6	  649.7	 3609.0	...
628453	  751.6	  649.6	 3612.0	...
628454	  751.6	  649.5	 3614.0	...
628455	  751.6	  649.7	 3613.0	...
628456	  751.6	  650.0	 3613.0	...
628457	  751.5	  650.4	 3613.0	...
628458	  751.7	  650.6	 3613.0	...
628459	  751.9	  650.7	 3615.0	...
628460	  752.3	  650.7	 3616.0	...
628461	  752.5	  650.7	 3616.0	...
628462	  752.7	  651.0	 3618.0	...
628463	  752.9	  651.3	 3621.0	...
628464	  753.1	  651.5	 3623.0	...
628465	  752.9	  651.3	 3622.0	...
628466	  752.6	  651.5	 3621.0	...
628467	  752.3	  651.8	 3620.0	...
628468	  752.3	  652.1	 3620.0	...
628469	  752.3	  652.1	 3620.0	...
628470	  752.3	  652.2	 3621.0	...
628471	  752.3	  652.0	 3624.0	...
628472	  752.0	  652.0	 3626.0	...
628473	  751.6	  652.0	 3627.0	...
628474	  751.5	  652.1	 3627.0	...
628475	  751.7	  652.6	 3627.0	...
628476	  751.8	  653.1	 3626.0	...
628477	  751.8	  653.5	 3626.0	...
628478	  751.7	  653.4	 3630.0	...
628479	  752.0	  653.1	 3634.0	...
628480	  752.4	  653.0	 3636.0	...
628481	  752.8	  653.0	 3635.0	...
628482	  752.7	  653.0	 3635.0	...
628483	  752.5	  652.1	 3637.0	...
628484	  752.3	  650.9	 3639.0	...
628485	  752.1	  649.8	 3640.0	...
628486	  752.1	  649.6	 3640.0	...
628487	  752.1	  649.6	 3640.0	...
628488	  752.2	  649.5	 3639.0	...
628489	  752.2	  649.6	 3638.0	...
628490	  752.2	  649.7	 3639.0	...
628491	  752.1	  649.8	 3642.0	...
628492	  752.1	  649.8	 3644.0	...
628493	  752.2	  650.2	 3646.0	...
628494	  752.2	  650.5	 3646.0	...
628495	  752.2	  650.5	 3647.0	...
628496	  752.1	  650.2	 3647.0	...
628497	  752.0	  649.7	 3648.0	...
628498	  751.9	  649.8	 3650.0	...
628499	  751.8	  649.9	 3651.0	...
MSG	628500 0000 _ Number Off
628500	  751.9	  650.0	 3654.0	...
628501	  752.1	  649.9	 3658.0	...
628502	  752.1	  649.6	 3662.0	...
628503	  751.9	  649.3	 3665.0	...
628504	  751.8	  649.0	 3667.0	...
628505	  751.9	  648.5	 3668.0	...
628506	  752.0	  648.1	 3669.0	...
628507	  752.1	  647.6	 3669.0	...
628508	  752.3	  647.7	 3669.0	...
628509	  752.5	  648.0	 3669.0	...
628510	  752.7	  648.3	 3670.0	...
628511	  752.3	  649.0	 3670.0	...
628512	  752.0	  649.3	 3670.0	...
628513	  751.8	  649.4	 3670.0	...
628514	  751.9	  649.0	 3670.0	...
628515	  752.0	  648.5	 3670.0	...
628516	  752.1	  648.0	 3672.0	...
628517	  752.3	  647.5	 3677.0	...
628518	  752.6	  647.5	 3682.0	...
628519	  752.5	  647.6	 3683.0	...
628520	  752.1	  647.8	 3682.0	...
628521	  751.9	  647.7	 3681.0	...
628522	  752.0	  647.5	 3682.0	...
628523	  751.9	  647.5	 3683.0	...
628524	  751.6	  647.5	 3683.0	...
628525	  751.6	  647.5	 3683.0	...
628526	  751.9	  648.0	 3683.0	...
628527	  752.2	  648.5	 3686.0	...
628528	  752.2	  648.4	 3689.0	...
628529	  752.4	  647.8	 3692.0	...
628530	  752.4	  647.1	 3692.0	...
628531	  752.5	  647.1	 3693.0	...
628532	  752.2	  647.7	 3695.0	...
628533	  751.9	  648.4	 3697.0	...
628534	  751.5	  649.0	 3697.0	...
628535	  751.7	  648.8	 3696.0	...
628536	  751.9	  648.4	 3697.0	...
628537	  751.8	  648.3	 3698.0	...
628538	  751.5	  648.2	 3700.0	...
628539	  751.2	  648.2	 3702.0	...
628540	  751.3	  648.0	 3705.0	...
628541	  751.3	  647.7	 3708.0	...
628542	  751.4	  647.3	 3709.0	...
628543	  751.3	  647.0	 3710.0	...
628544	  751.1	  647.0	 3713.0	...
628545	  751.0	  647.1	 3716.0	...
628546	  750.9	  647.1	 3719.0	...
628547	  750.8	  647.2	 3720.0	...
628548	  750.8	  647.5	 3720.0	...
628549	  750.5	  648.0	 3720.0	...
628550	  750.2	  648.2	 3720.0	...
628551	  750.5	  647.8	 3720.0	...
628552	  751.1	  647.2	 3719.0	...
628553	  751.7	  646.6	 3717.0	...
628554	  751.6	  646.3	 3718.0	...
628555	  751.6	  646.1	 3720.0	...
628556	  751.6	  646.0	 3723.0	...
628557	  751.6	  645.9	 3725.0	...
628558	  751.6	  646.0	 3725.0	...
628559	  751.7	  646.3	 3725.0	...
628560	  751.7	  646.6	 3726.0	...
628561	  751.7	  646.7	 3728.0	...
628562	  751.3	  646.8	 3730.0	...
628563	  750.9	  646.6	 3730.0	...
628564	  750.8	  646.5	 3734.0	...
628565	  751.3	  646.4	 3737.0	...
628566	  752.0	  646.4	 3739.0	...
628567	  752.3	  646.3	 3740.0	...
628568	  752.3	  646.1	 3741.0	...
628569	  752.3	  646.0	 3743.0	...
628570	  752.2	  646.0	 3743.0	...
628571	  752.1	  646.1	 3743.0	...
628572	  752.0	  646.2	 3743.0	...
628573	  751.9	  646.4	 3744.0	...
628574	  751.3	  646.2	 3747.0	...
628575	  750.9	  646.0	 3751.0	...
628576	  750.5	  645.6	 3754.0	...
628577	  750.6	  645.9	 3755.0	...
628578	  750.6	  646.4	 3755.0	...
628579	  750.6	  646.9	 3756.0	...
628580	  750.6	  646.7	 3757.0	...
628581	  750.8	  646.4	 3759.0	...
628582	  751.0	  646.0	 3761.0	...
628583	  751.2	  645.3	 3761.0	...
628584	  751.2	  644.7	 3763.0	...
628585	  751.1	  644.0	 3765.0	...
628586	  751.1	  644.0	 3767.0	...
628587	  751.1	  644.0	 3766.0	...
628588	  751.1	  644.0	 3765.0	...
628589	  751.0	  644.0	 3765.0	...
628590	  750.9	  644.0	 3767.0	...
628591	  750.8	  644.0	 3768.0	...
628592	  750.7	  644.0	 3768.0	...
628593	  750.6	  644.1	 3771.0	...
628594	  750.5	  644.1	 3775.0	...
628595	  750.6	  643.9	 3778.0	...
628596	  750.7	  643.6	 3779.0	...
628597	  751.1	  643.3	 3781.0	...
628598	  751.5	  643.1	 3782.0	...
628599	  751.9	  642.8	 3782.0	...
628600	  751.9	  642.6	 3782.0	...
628601	  751.9	  642.5	 3783.0	...
628602	  751.8	  642.4	 3784.0	...
628603	  751.6	  642.3	 3785.0	...
628604	  751.4	  642.4	 3788.0	...
628605	  751.3	  642.5	 3791.0	...
628606	  751.2	  642.6	 3795.0	...
628607	  751.1	  642.6	 3795.0	...
628608	  751.1	  642.6	 3795.0	...
628609	  751.0	  642.7	 3796.0	...
628610	  751.0	  642.8	 3798.0	...
628611	  751.2	  642.3	 3802.0	...
628612	  751.4	  641.7	 3805.0	...
628613	  751.3	  641.2	 3806.0	...
628614	  751.0	  641.4	 3807.0	...
628615	  750.9	  641.7	 3807.0	...
628616	  751.0	  641.9	 3807.0	...
628617	  751.2	  642.0	 3807.0	...
628618	  751.3	  642.2	 3808.0	...
628619	  751.2	  642.5	 3809.0	...
628620	  751.1	  642.7	 3809.0	...
628621	  750.9	  642.5	 3809.0	...
628622	  750.8	  642.2	 3813.0	...
628623	  750.6	  641.9	 3816.0	...
628624	  750.4	  642.2	 3819.0	...
628625	  750.6	  642.3	 3821.0	...
628626	  750.9	  642.4	 3822.0	...
628627	  751.2	  642.4	 3826.0	...
628628	  751.1	  642.5	 3833.0	...
628629	  750.8	  642.7	 3842.0	...
628630	  750.5	  642.8	 3848.0	...
628631	  750.4	  643.0	 3851.0	...
628632	  750.3	  643.0	 3851.0	...
628633	  750.0	  643.0	 3851.0	...
628634	  749.7	  642.7	 3852.0	...
628635	  749.7	  642.9	 3854.0	...
628636	  749.5	  643.2	 3855.0	...
628637	  749.3	  643.6	 3857.0	...
628638	  749.0	  643.6	 3858.0	...
628639	  748.8	  643.1	 3859.0	...
628640	  748.9	  642.5	 3862.0	...
628641	  748.9	  641.9	 3864.0	...
628642	  749.0	  642.0	 3868.0	...
628643	  749.0	  642.1	 3871.0	...
628644	  749.0	  642.2	 3873.0	...
628645	  749.1	  642.3	 3875.0	...
628646	  748.7	  642.4	 3877.0	...
628647	  748.4	  642.6	 3880.0	...
628648	  748.0	  642.5	 3882.0	...
628649	  748.1	  642.2	 3881.0	...
628650	  748.1	  642.0	 3880.0	...
628651	  748.2	  642.1	 3881.0	...
628652	  748.0	  642.2	 3883.0	...
628653	  747.9	  642.2	 3884.0	...
628654	  747.9	  642.2	 3884.0	...
628655	  748.0	  642.3	 3884.0	...
628656	  748.2	  642.7	 3885.0	...
628657	  748.2	  643.1	 3884.0	...
628658	  748.1	  642.8	 3884.0	...
628659	  747.9	  642.4	 3886.0	...
628660	  747.5	  641.9	 3890.0	...
628661	  747.0	  641.9	 3893.0	...
628662	  746.6	  642.3	 3894.0	...
628663	  746.6	  642.8	 3895.0	...
628664	  746.9	  643.0	 3898.0	...
628665	  747.0	  642.7	 3901.0	...
628666	  747.2	  642.4	 3903.0	...
628667	  747.2	  642.2	 3904.0	...
628668	  747.2	  642.0	 3906.0	...
628669	  746.8	  641.8	 3909.0	...
628670	  746.4	  641.7	 3911.0	...
628671	  746.0	  641.9	 3911.0	...
628672	  746.1	  642.1	 3911.0	...
628673	  745.9	  642.2	 3912.0	...
628674	  745.6	  642.2	 3912.0	...
628675	  745.3	  642.2	 3912.0	...
628676	  745.3	  642.2	 3912.0	...
628677	  745.3	  641.2	 3915.0	...
628678	  745.3	  640.3	 3918.0	...
628679	  745.3	  639.7	 3921.0	...
628680	  745.2	  640.3	 3921.0	...
628681	  745.3	  640.7	 3920.0	...
628682	  745.6	  640.7	 3923.0	...
628683	  745.9	  640.3	 3925.0	...
628684	  746.2	  640.0	 3927.0	...
628685	  746.3	  639.9	 3926.0	...
628686	  746.3	  639.9	 3927.0	...
628687	  746.2	  640.0	 3927.0	...
628688	  746.0	  640.2	 3926.0	...
628689	  745.8	  640.5	 3926.0	...
628690	  745.9	  640.8	 3929.0	...
628691	  746.3	  640.9	 3933.0	...
628692	  746.7	  640.6	 3938.0	...
628693	  746.8	  640.4	 3940.0	...
628694	  746.6	  640.2	 3940.0	...
628695	  746.4	  640.4	 3940.0	...
628696	  746.3	  640.6	 3941.0	...
628697	  746.4	  640.0	 3941.0	...
628698	  746.6	  639.3	 3944.0	...
628699	  746.8	  638.6	 3946.0	...
628700	  746.9	  638.6	 3948.0	...
628701	  746.9	  639.1	 3949.0	...
628702	  746.8	  639.6	 3950.0	...
628703	  746.7	  640.1	 3952.0	...
628704	  746.6	  640.1	 3954.0	...
628705	  746.4	  639.3	 3957.0	...
628706	  746.4	  638.5	 3960.0	...
628707	  746.3	  638.1	 3964.0	...
628708	  746.2	  638.6	 3970.0	...
628709	  746.5	  638.9	 3973.0	...
628710	  746.9	  638.9	 3972.0	...
628711	  747.3	  639.0	 3970.0	...
628712	  747.5	  639.2	 3969.0	...
MSG	628713 0000 _ Number On
628713	  747.5	  639.4	 3969.0	...
628714	  747.5	  639.4	 3972.0	...
628715	  747.4	  639.5	 3974.0	...
628716	  747.4	  639.5	 3977.0	...
628717	  747.4	  639.7	 3978.0	...
628718	  747.3	  640.0	 3980.0	...
628719	  747.1	  640.0	 3981.0	...
628720	  746.4	  640.0	 3982.0	...
628721	  745.8	  640.0	 3982.0	...
628722	  745.5	  640.1	 3984.0	...
628723	  745.6	  639.9	 3987.0	...
628724	  745.7	  639.8	 3990.0	...
628725	  745.8	  640.0	 3992.0	...
628726	  746.4	  640.2	 3993.0	...
628727	  747.0	  640.4	 3993.0	...
628728	  747.2	  640.5	 3993.0	...
628729	  746.9	  640.6	 3995.0	...
628730	  746.3	  640.8	 3997.0	...
628731	  745.8	  641.0	 3999.0	...
628732	  745.4	  641.2	 3999.0	...
628733	  745.3	  641.3	 4001.0	...
628734	  744.9	  641.6	 4003.0	...
628735	  744.5	  641.7	 4004.0	...
628736	  744.1	  641.8	 4006.0	...
628737	  744.1	  641.6	 4008.0	...
628738	  743.9	  641.1	 4010.0	...
628739	  743.7	  640.6	 4013.0	...
628740	  743.7	  640.2	 4015.0	...
628741	  744.0	  640.1	 4016.0	...
628742	  744.4	  640.0	 4014.0	...
628743	  744.5	  639.9	 4014.0	...
628744	  744.4	  640.1	 4014.0	...
628745	  744.4	  640.2	 4015.0	...
628746	  744.5	  640.3	 4016.0	...
628747	  744.5	  640.3	 4017.0	...
628748	  744.2	  639.9	 4017.0	...
628749	  743.9	  639.5	 4020.0	...
628750	  743.7	  639.0	 4023.0	...
628751	  743.7	  639.0	 4028.0	...
628752	  743.7	  639.0	 4031.0	...
628753	  743.7	  639.2	 4030.0	...
628754	  743.7	  639.3	 4028.0	...
628755	  743.7	  639.5	 4028.0	...
628756	  743.8	  639.9	 4030.0	...
628757	  743.4	  640.7	 4033.0	...
628758	  743.0	  641.7	 4033.0	...
628759	  742.5	  642.3	 4033.0	...
628760	  742.5	  642.7	 4033.0	...
628761	  742.9	  642.8	 4033.0	...
628762	  743.2	  642.7	 4035.0	...
628763	  743.4	  642.5	 4040.0	...
628764	  743.2	  642.3	 4045.0	...
628765	  743.3	  642.3	 4047.0	...
628766	  743.6	  642.2	 4048.0	...
628767	  743.6	  642.1	 4049.0	...
628768	  743.3	  641.7	 4048.0	...
628769	  743.0	  641.4	 4044.0	...
628770	  742.9	  640.9	 4041.0	...
628771	  742.8	  640.7	 4042.0	...
628772	  742.8	  640.6	 4044.0	...
628773	  742.7	  640.7	 4047.0	...
628774	  742.4	  640.9	 4047.0	...
628775	  742.0	  641.1	 4048.0	...
628776	  741.9	  641.0	 4049.0	...
628777	  742.0	  641.0	 4049.0	...
628778	  742.1	  640.9	 4050.0	...
628779	  742.2	  640.7	 4049.0	...
628780	  742.3	  640.6	 4050.0	...
628781	  742.5	  640.5	 4050.0	...
628782	  742.6	  640.8	 4051.0	...
628783	  742.8	  641.1	 4052.0	...
628784	  742.9	  641.3	 4053.0	...
628785	  742.7	  641.5	 4054.0	...
628786	  742.5	  641.5	 4055.0	...
628787	  742.5	  641.5	 4055.0	...
628788	  742.7	  641.3	 4056.0	...
628789	  742.9	  641.2	 4057.0	...
628790	  743.1	  641.2	 4056.0	...
628791	  743.2	  641.1	 4054.0	...
628792	  743.3	  641.1	 4050.0	...
628793	  743.4	  641.1	 4048.0	...
628794	  743.4	  641.1	 4046.0	...
628795	  743.3	  641.2	 4046.0	...
628796	  743.1	  641.4	 4046.0	...
628797	  743.1	  641.7	 4047.0	...
628798	  743.3	  641.9	 4047.0	...
628799	  743.4	  641.9	 4047.0	...
628800	  743.4	  641.7	 4046.0	...
628801	  743.6	  641.4	 4045.0	...
628802	  743.8	  641.3	 4043.0	...
628803	  744.0	  641.2	 4042.0	...
628804	  744.0	  641.3	 4041.0	...
628805	  743.9	  641.3	 4041.0	...
628806	  743.9	  641.3	 4041.0	...
628807	  744.4	  641.3	 4042.0	...
628808	  745.0	  641.3	 4042.0	...
628809	  745.5	  641.3	 4041.0	...
628810	  745.5	  641.5	 4040.0	...
628811	  745.4	  641.9	 4039.0	...
628812	  745.3	  642.2	 4039.0	...
628813	  745.2	  642.1	 4039.0	...
628814	  745.1	  641.6	 4038.0	...
628815	  745.1	  641.2	 4039.0	...
628816	  745.0	  640.8	 4040.0	...
628817	  744.9	  640.5	 4042.0	...
628818	  744.9	  640.1	 4042.0	...
628819	  745.0	  640.2	 4041.0	...
628820	  745.0	  640.5	 4041.0	...
628821	  745.1	  640.8	 4040.0	...
628822	  745.1	  640.8	 4038.0	...
628823	  745.1	  640.8	 4036.0	...
628824	  745.1	  641.4	 4034.0	...
628825	  745.2	  642.0	 4036.0	...
628826	  745.3	  642.6	 4037.0	...
628827	  744.9	  642.4	 4037.0	...
628828	  744.5	  642.3	 4036.0	...
628829	  744.1	  642.2	 4034.0	...
628830	  744.8	  642.1	 4033.0	...
628831	  745.5	  642.0	 4033.0	...
628832	  745.9	  641.6	 4033.0	...
628833	  745.4	  641.5	 4033.0	...
628834	  745.0	  641.4	 4033.0	...
628835	  745.4	  641.3	 4030.0	...
628836	  746.0	  641.4	 4027.0	...
628837	  746.0	  641.6	 4025.0	...
628838	  745.2	  641.8	 4025.0	...
628839	  744.5	  641.9	 4025.0	...
628840	  744.6	  641.5	 4025.0	...
628841	  744.9	  641.2	 4025.0	...
628842	  745.3	  641.1	 4025.0	...
628843	  745.4	  641.3	 4024.0	...
628844	  745.4	  641.5	 4024.0	...
628845	  745.4	  641.3	 4023.0	...
628846	  745.3	  641.1	 4024.0	...
628847	  745.0	  641.0	 4024.0	...
628848	  744.8	  641.2	 4023.0	...
628849	  744.6	  641.4	 4021.0	...
628850	  744.6	  641.4	 4019.0	...
628851	  744.3	  641.9	 4018.0	...
628852	  744.1	  642.3	 4018.0	...
628853	  743.8	  642.6	 4018.0	...
628854	  743.8	  642.5	 4018.0	...
628855	  743.8	  642.4	 4018.0	...
628856	  743.9	  642.5	 4019.0	...
628857	  744.0	  642.7	 4020.0	...
628858	  744.2	  642.4	 4021.0	...
628859	  744.1	  642.0	 4021.0	...
628860	  744.1	  641.5	 4020.0	...
628861	  744.1	  641.4	 4016.0	...
628862	  744.3	  641.2	 4014.0	...
628863	  744.5	  641.2	 4012.0	...
628864	  744.7	  641.5	 4010.0	...
628865	  744.7	  641.5	 4008.0	...
628866	  744.6	  641.5	 4006.0	...
628867	  744.5	  641.2	 4005.0	...
628868	  744.5	  641.1	 4005.0	...
628869	  744.4	  641.1	 4005.0	...
628870	  744.5	  641.2	 4005.0	...
628871	  744.5	  641.5	 4007.0	...
628872	  744.6	  641.7	 4008.0	...
628873	  744.7	  641.9	 4005.0	...
628874	  744.8	  641.9	 3999.0	...
628875	  744.9	  642.2	 3992.0	...
628876	  745.0	  642.4	 3990.0	...
628877	  745.1	  642.6	 3989.0	...
628878	  745.2	  642.5	 3989.0	...
628879	  745.2	  642.4	 3988.0	...
628880	  745.2	  642.3	 3988.0	...
628881	  745.2	  642.3	 3987.0	...
628882	  745.1	  642.3	 3987.0	...
628883	  745.0	  642.5	 3987.0	...
628884	  745.1	  642.6	 3987.0	...
628885	  745.3	  642.8	 3988.0	...
628886	  745.1	  643.3	 3988.0	...
628887	  744.6	  643.7	 3988.0	...
628888	  744.6	  644.0	 3985.0	...
628889	  744.9	  643.8	 3981.0	...
628890	  745.1	  643.3	 3977.0	...
628891	  744.8	  642.9	 3975.0	...
628892	  744.6	  642.7	 3973.0	...
628893	  744.5	  642.8	 3973.0	...
628894	  744.6	  643.0	 3973.0	...
628895	  744.7	  643.0	 3973.0	...
628896	  744.7	  643.0	 3973.0	...
628897	  744.4	  642.9	 3973.0	...
628898	  744.1	  642.9	 3974.0	...
628899	  744.0	  642.9	 3974.0	...
628900	  744.3	  642.8	 3974.0	...
628901	  744.6	  642.9	 3971.0	...
628902	  744.7	  643.0	 3968.0	...
628903	  745.0	  643.2	 3967.0	...
628904	  745.4	  643.3	 3968.0	...
628905	  745.8	  643.7	 3968.0	...
628906	  745.5	  644.0	 3968.0	...
628907	  745.0	  644.6	 3965.0	...
628908	  744.4	  644.9	 3963.0	...
628909	  744.4	  645.2	 3961.0	...
628910	  744.3	  645.3	 3961.0	...
628911	  744.2	  645.2	 3961.0	...
628912	  744.6	  645.0	 3960.0	...
628913	  745.1	  644.7	 3961.0	...
628914	  745.4	  644.7	 3962.0	...
628915	  745.2	  644.7	 3962.0	...
628916	  745.0	  644.9	 3961.0	...
628917	  744.9	  645.0	 3961.0	...
628918	  744.6	  644.4	 3960.0	...
628919	  744.3	  643.7	 3961.0	...
628920	  744.3	  643.5	 3962.0	...
628921	  744.4	  644.1	 3960.0	...
628922	  744.6	  644.6	 3958.0	...
628923	  744.7	  644.4	 3958.0	...
628924	  744.7	  644.3	 3960.0	...
628925	  744.6	  644.3	 3961.0	...
628926	  744.5	  644.3	 3960.0	...
628927	  744.4	  644.1	 3959.0	...
628928	  744.3	  644.0	 3958.0	...
628929	  744.3	  643.7	 3958.0	...
628930	  744.4	  643.6	 3958.0	...
628931	  744.4	  643.6	 3955.0	...
628932	  744.8	  643.6	 3953.0	...
628933	  745.2	  643.6	 3950.0	...
628934	  745.7	  643.5	 3948.0	...
628935	  745.8	  643.5	 3946.0	...
628936	  745.9	  643.2	 3947.0	...
628937	  745.9	  642.9	 3949.0	...
628938	  746.0	  642.8	 3950.0	...
628939	  746.1	  643.0	 3950.0	...
628940	  746.2	  642.7	 3950.0	...
628941	  746.2	  642.1	 3950.0	...
628942	  746.2	  641.6	 3948.0	...
628943	  746.1	  641.5	 3947.0	...
628944	  746.0	  641.4	 3946.0	...
628945	  745.8	  641.3	 3945.0	...
628946	  745.7	  642.0	 3943.0	...
628947	  745.7	  642.6	 3942.0	...
628948	  745.8	  642.7	 3942.0	...
628949	  746.2	  642.2	 3943.0	...
628950	  746.7	  641.6	 3945.0	...
628951	  747.2	  641.6	 3947.0	...
628952	  747.2	  642.1	 3946.0	...
628953	  747.2	  642.6	 3943.0	...
628954	  747.2	  642.8	 3940.0	...
628955	  747.2	  642.4	 3939.0	...
628956	  746.9	  641.7	 3939.0	...
628957	  746.8	  641.6	 3940.0	...
628958	  746.3	  641.5	 3941.0	...
628959	  746.1	  641.7	 3942.0	...
628960	  745.9	  641.5	 3941.0	...
628961	  746.0	  641.1	 3941.0	...
628962	  746.5	  640.7	 3941.0	...
628963	  747.0	  640.7	 3941.0	...
628964	  747.4	  640.7	 3939.0	...
628965	  747.5	  640.8	 3938.0	...
628966	  747.5	  641.0	 3938.0	...
628967	  747.4	  641.7	 3939.0	...
628968	  747.4	  642.5	 3939.0	...
628969	  747.4	  642.9	 3938.0	...
628970	  747.3	  642.6	 3937.0	...
628971	  747.3	  641.5	 3936.0	...
628972	  747.5	  640.7	 3935.0	...
628973	  747.6	  640.5	 3935.0	...
628974	  747.7	  641.1	 3935.0	...
628975	  748.0	  641.6	 3933.0	...
628976	  748.3	  641.4	 3931.0	...
628977	  748.6	  641.2	 3929.0	...
628978	  748.6	  641.2	 3929.0	...
628979	  748.6	  641.1	 3929.0	...
628980	  748.6	  641.1	 3930.0	...
628981	  748.6	  641.1	 3931.0	...
628982	  748.7	  641.5	 3932.0	...
628983	  748.7	  642.0	 3930.0	...
628984	  748.8	  642.4	 3928.0	...
628985	  748.8	  642.4	 3926.0	...
628986	  748.4	  642.5	 3926.0	...
628987	  747.9	  642.0	 3925.0	...
628988	  747.7	  641.5	 3925.0	...
628989	  747.8	  641.0	 3924.0	...
628990	  748.0	  640.6	 3924.0	...
628991	  747.8	  640.2	 3925.0	...
628992	  747.6	  640.3	 3925.0	...
628993	  747.7	  641.1	 3925.0	...
628994	  748.1	  641.7	 3925.0	...
628995	  748.5	  641.8	 3924.0	...
628996	  748.5	  641.5	 3924.0	...
628997	  748.4	  641.4	 3925.0	...
628998	  748.4	  641.3	 3925.0	...
628999	  748.6	  641.4	 3925.0	...
629000	  748.7	  641.6	 3925.0	...
629001	  748.4	  641.7	 3926.0	...
629002	  748.2	  641.7	 3927.0	...
629003	  748.0	  641.8	 3927.0	...
629004	  747.9	  641.2	 3927.0	...
629005	  747.7	  640.6	 3927.0	...
629006	  747.4	  640.1	 3926.0	...
629007	  747.4	  640.7	 3925.0	...
629008	  747.3	  641.4	 3925.0	...
629009	  747.5	  642.0	 3925.0	...
629010	  747.7	  641.9	 3925.0	...
629011	  747.9	  641.6	 3926.0	...
629012	  748.0	  641.4	 3927.0	...
629013	  748.0	  641.2	 3927.0	...
629014	  747.9	  641.2	 3928.0	...
629015	  747.7	  641.7	 3927.0	...
MSG	629016 0000 _ Number Off
629016	  747.5	  642.1	 3925.0	...
629017	  747.5	  642.9	 3923.0	...
629018	  747.6	  643.2	 3923.0	...
629019	  747.8	  643.5	 3923.0	...
629020	  747.6	  643.4	 3925.0	...
629021	  747.4	  643.3	 3927.0	...
629022	  747.2	  642.8	 3928.0	...
629023	  747.2	  642.6	 3930.0	...
629024	  747.2	  642.1	 3932.0	...
629025	  747.5	  641.9	 3930.0	...
629026	  747.9	  642.1	 3927.0	...
629027	  748.2	  642.5	 3925.0	...
629028	  748.2	  643.0	 3927.0	...
629029	  748.1	  643.1	 3928.0	...
629030	  747.8	  643.2	 3928.0	...
629031	  747.4	  643.3	 3927.0	...
629032	  746.9	  643.3	 3927.0	...
629033	  746.7	  643.1	 3927.0	...
629034	  746.6	  642.8	 3927.0	...
629035	  746.6	  642.8	 3928.0	...
629036	  746.8	  643.0	 3929.0	...
629037	  746.9	  643.2	 3931.0	...
629038	  746.9	  642.9	 3931.0	...
629039	  747.1	  642.5	 3931.0	...
629040	  747.3	  642.2	 3931.0	...
629041	  747.5	  642.1	 3931.0	...
629042	  747.4	  642.0	 3932.0	...
629043	  747.3	  642.0	 3934.0	...
629044	  747.2	  642.2	 3935.0	...
629045	  747.2	  642.5	 3934.0	...
629046	  747.2	  642.8	 3933.0	...
629047	  747.3	  643.4	 3932.0	...
629048	  747.4	  644.0	 3930.0	...
629049	  747.7	  644.7	 3928.0	...
629050	  747.8	  644.6	 3927.0	...
629051	  747.6	  644.5	 3926.0	...
629052	  747.2	  644.3	 3926.0	...
629053	  747.2	  644.4	 3926.0	...
629054	  747.5	  644.6	 3926.0	...
629055	  747.7	  644.4	 3927.0	...
629056	  747.5	  644.0	 3929.0	...
629057	  747.3	  643.5	 3931.0	...
629058	  747.2	  643.6	 3932.0	...
629059	  747.2	  643.5	 3933.0	...
629060	  747.2	  643.4	 3933.0	...
629061	  747.3	  643.3	 3934.0	...
629062	  747.2	  643.3	 3934.0	...
629063	  747.5	  643.2	 3934.0	...
629064	  747.9	  643.1	 3932.0	...
629065	  747.8	  642.9	 3932.0	...
629066	  747.4	  642.9	 3933.0	...
629067	  747.0	  643.0	 3934.0	...
629068	  747.0	  643.1	 3935.0	...
629069	  747.1	  643.3	 3934.0	...
629070	  747.3	  643.8	 3935.0	...
629071	  747.4	  644.4	 3936.0	...
629072	  747.4	  645.1	 3937.0	...
629073	  747.1	  645.2	 3938.0	...
629074	  746.8	  645.5	 3939.0	...
629075	  747.0	  645.5	 3939.0	...
629076	  747.5	  645.3	 3938.0	...
629077	  747.9	  645.0	 3937.0	...
629078	  748.0	  644.7	 3938.0	...
629079	  748.1	  644.6	 3940.0	...
629080	  748.2	  644.6	 3941.0	...
629081	  748.1	  644.2	 3939.0	...
629082	  747.9	  643.7	 3940.0	...
629083	  747.8	  643.3	 3942.0	...
629084	  747.6	  643.2	 3944.0	...
629085	  747.6	  644.0	 3943.0	...
629086	  747.6	  644.8	 3944.0	...
629087	  747.6	  645.5	 3945.0	...
629088	  747.7	  645.2	 3946.0	...
629089	  748.0	  644.9	 3947.0	...
629090	  748.4	  645.0	 3950.0	...
629091	  748.5	  645.3	 3953.0	...
629092	  748.4	  645.4	 3954.0	...
629093	  748.2	  645.2	 3953.0	...
629094	  748.2	  644.9	 3953.0	...
629095	  748.0	  644.1	 3954.0	...
629096	  747.8	  643.2	 3952.0	...
629097	  747.7	  643.5	 3948.0	...
629098	  747.8	  644.6	 3945.0	...
629099	  747.8	  645.1	 3944.0	...
629100	  748.0	  644.5	 3945.0	...
629101	  748.1	  643.3	 3946.0	...
629102	  748.3	  642.8	 3947.0	...
629103	  748.3	  642.1	 3946.0	...
629104	  748.5	  641.9	 3947.0	...
629105	  748.7	  641.8	 3947.0	...
629106	  748.4	  642.0	 3948.0	...
629107	  748.0	  642.2	 3949.0	...
629108	  747.5	  641.6	 3949.0	...
629109	  747.3	  640.9	 3948.0	...
629110	  747.1	  640.3	 3947.0	...
629111	  747.1	  640.5	 3945.0	...
629112	  747.2	  640.7	 3946.0	...
629113	  747.6	  640.9	 3947.0	...
629114	  748.0	  640.9	 3948.0	...
629115	  748.5	  640.9	 3947.0	...
629116	  748.4	  641.5	 3948.0	...
629117	  748.2	  642.4	 3949.0	...
629118	  747.9	  643.4	 3952.0	...
629119	  747.6	  643.8	 3954.0	...
629120	  747.3	  644.5	 3956.0	...
629121	  746.9	  645.3	 3957.0	...
629122	  746.8	  645.9	 3957.0	...
629123	  746.7	  645.9	 3958.0	...
629124	  746.6	  646.0	 3958.0	...
629125	  746.5	  646.3	 3958.0	...
629126	  746.3	  646.3	 3960.0	...
629127	  746.2	  645.7	 3962.0	...
629128	  746.0	  645.0	 3968.0	...
629129	  745.9	  644.5	 3972.0	...
629130	  745.7	  644.5	 3974.0	...
629131	  745.6	  644.6	 3973.0	...
629132	  745.6	  645.1	 3972.0	...
629133	  745.6	  645.5	 3970.0	...
629134	  745.5	  645.7	 3968.0	...
629135	  745.3	  645.6	 3967.0	...
629136	  745.3	  645.5	 3967.0	...
629137	  745.2	  645.3	 3967.0	...
629138	  745.2	  645.0	 3966.0	...
629139	  745.2	  644.6	 3966.0	...
629140	  745.3	  644.4	 3967.0	...
629141	  745.4	  644.4	 3970.0	...
629142	  745.4	  644.5	 3972.0	...
629143	  745.3	  644.7	 3975.0	...
629144	  745.3	  644.9	 3976.0	...
629145	  745.3	  645.0	 3976.0	...
629146	  745.4	  645.2	 3976.0	...
629147	  745.3	  645.2	 3977.0	...
629148	  745.2	  645.1	 3979.0	...
629149	  744.9	  645.1	 3981.0	...
629150	  744.6	  644.8	 3982.0	...
629151	  744.4	  644.5	 3982.0	...
629152	  744.4	  644.2	 3983.0	...
629153	  744.5	  644.1	 3983.0	...
629154	  744.5	  643.9	 3986.0	...
629155	  744.5	  643.7	 3989.0	...
629156	  744.4	  643.7	 3993.0	...
629157	  744.4	  644.0	 3995.0	...
629158	  744.5	  644.5	 3997.0	...
629159	  744.7	  644.7	 3999.0	...
629160	  744.8	  644.5	 4000.0	...
629161	  744.9	  644.5	 3998.0	...
629162	  744.6	  644.8	 3998.0	...
629163	  744.4	  644.7	 3998.0	...
629164	  744.3	  644.3	 4002.0	...
629165	  744.5	  643.9	 4006.0	...
629166	  744.1	  644.0	 4010.0	...
629167	  743.5	  644.1	 4010.0	...
629168	  743.0	  644.1	 4012.0	...
629169	  743.1	  644.0	 4014.0	...
629170	  743.2	  644.2	 4016.0	...
629171	  743.6	  645.0	 4016.0	...
629172	  744.0	  645.8	 4017.0	...
629173	  744.4	  646.2	 4019.0	...
629174	  744.4	  646.0	 4021.0	...
629175	  744.1	  645.8	 4021.0	...
629176	  743.9	  646.1	 4022.0	...
629177	  743.7	  646.4	 4024.0	...
629178	  743.7	  646.2	 4025.0	...
629179	  743.7	  645.9	 4027.0	...
629180	  743.7	  645.5	 4029.0	...
629181	  743.7	  645.6	 4031.0	...
629182	  743.6	  645.6	 4033.0	...
629183	  743.6	  645.5	 4033.0	...
629184	  743.8	  645.4	 4033.0	...
629185	  743.6	  645.3	 4033.0	...
629186	  743.4	  645.5	 4034.0	...
629187	  743.0	  645.8	 4032.0	...
629188	  742.8	  645.7	 4031.0	...
629189	  742.8	  645.4	 4033.0	...
629190	  743.2	  645.1	 4036.0	...
629191	  743.5	  645.0	 4041.0	...
629192	  744.0	  645.1	 4043.0	...
629193	  744.3	  645.1	 4046.0	...
629194	  744.5	  645.1	 4045.0	...
629195	  744.7	  645.1	 4046.0	...
629196	  745.0	  645.2	 4047.0	...
629197	  745.3	  645.2	 4047.0	...
629198	  745.3	  645.3	 4047.0	...
629199	  745.2	  645.3	 4047.0	...
629200	  745.0	  645.2	 4048.0	...
629201	  745.0	  645.2	 4048.0	...
629202	  745.2	  645.5	 4051.0	...
629203	  745.4	  645.9	 4055.0	...
629204	  745.6	  646.0	 4059.0	...
629205	  745.5	  645.3	 4060.0	...
629206	  745.4	  644.7	 4060.0	...
629207	  745.3	  644.0	 4060.0	...
629208	  745.0	  643.8	 4061.0	...
629209	  743.7	  643.8	 4060.0	...
EFIX R   626262	629209	2948	  744.4	  646.7	   3623
SSACC R  629210
629210	  742.6	  644.1	 4060.0	...
629211	  740.3	  643.9	 4061.0	...
629212	  738.5	  642.3	 4061.0	...
629213	  735.8	  640.8	 4065.0	...
629214	  734.6	  639.8	 4068.0	...
ESACC R  629210	629214	5	  742.6	  644.1	  734.6	  639.8	   0.19	     37
SFIX R   629215
629215	  733.1	  639.1	 4071.0	...
629216	  732.3	  637.7	 4071.0	...
MSG	629217 0000 _ Number On
629217	  731.4	  636.3	 4072.0	...
629218	  731.2	  635.5	 4073.0	...
629219	  731.3	  635.3	 4076.0	...
629220	  732.0	  635.3	 4076.0	...
629221	  732.8	  635.5	 4075.0	...
629222	  733.9	  636.8	 4073.0	...
629223	  734.6	  637.8	 4072.0	...
629224	  736.1	  639.0	 4073.0	...
629225	  737.2	  639.7	 4074.0	...
629226	  738.0	  640.4	 4075.0	...
629227	  738.1	  640.9	 4076.0	...
629228	  738.0	  640.5	 4077.0	...
629229	  738.1	  640.2	 4079.0	...
629230	  738.2	  639.7	 4080.0	...
629231	  738.3	  639.4	 4080.0	...
629232	  738.4	  639.1	 4080.0	...
629233	  738.4	  639.1	 4080.0	...
629234	  738.5	  639.4	 4080.0	...
629235	  738.5	  639.8	 4080.0	...
629236	  738.4	  640.2	 4079.0	...
629237	  738.2	  640.5	 4080.0	...
629238	  738.0	  641.3	 4082.0	...
629239	  738.0	  642.1	 4086.0	...
629240	  737.8	  642.8	 4088.0	...
629241	  737.5	  643.0	 4089.0	...
629242	  737.3	  643.2	 4089.0	...
629243	  737.1	  643.1	 4089.0	...
629244	  737.0	  643.0	 4092.0	...
629245	  737.3	  642.9	 4095.0	...
629246	  737.7	  642.9	 4098.0	...
629247	  738.1	  643.0	 4099.0	...
629248	  738.0	  643.1	 4098.0	...
629249	  737.6	  643.3	 4096.0	...
629250	  737.3	  643.4	 4094.0	...
629251	  737.0	  643.4	 4093.0	...
629252	  737.0	  643.3	 4092.0	...
629253	  737.1	  643.2	 4091.0	...
629254	  737.3	  643.0	 4094.0	...
629255	  737.4	  642.9	 4098.0	...
629256	  737.1	  642.9	 4103.0	...
629257	  736.8	  643.1	 4103.0	...
629258	  736.6	  643.1	 4103.0	...
629259	  736.8	  643.0	 4102.0	...
629260	  737.1	  642.6	 4102.0	...
629261	  737.2	  642.4	 4103.0	...
629262	  737.3	  642.2	 4102.0	...
629263	  737.4	  642.2	 4101.0	...
629264	  737.3	  642.9	 4099.0	...
629265	  736.8	  643.8	 4099.0	...
629266	  736.3	  644.4	 4100.0	...
629267	  736.1	  644.1	 4102.0	...
629268	  736.2	  643.9	 4101.0	...
629269	  736.3	  644.0	 4101.0	...
629270	  736.2	  643.8	 4102.0	...
629271	  736.2	  643.3	 4105.0	...
629272	  736.2	  642.8	 4106.0	...
629273	  736.3	  643.2	 4104.0	...
629274	  736.4	  643.6	 4102.0	...
629275	  736.4	  644.0	 4102.0	...
629276	  736.4	  644.2	 4103.0	...
629277	  736.4	  644.2	 4104.0	...
629278	  736.5	  644.3	 4107.0	...
629279	  736.7	  644.1	 4110.0	...
629280	  737.0	  644.1	 4111.0	...
629281	  737.2	  644.1	 4110.0	...
629282	  737.0	  643.8	 4108.0	...
629283	  736.8	  643.5	 4108.0	...
629284	  736.6	  643.2	 4110.0	...
629285	  736.5	  643.3	 4111.0	...
629286	  736.4	  643.4	 4111.0	...
629287	  736.4	  643.5	 4111.0	...
629288	  736.4	  643.6	 4111.0	...
629289	  736.4	  643.6	 4111.0	...
629290	  736.3	  643.6	 4111.0	...
629291	  736.3	  643.6	 4111.0	...
629292	  736.3	  643.5	 4110.0	...
629293	  736.3	  644.1	 4109.0	...
629294	  736.4	  644.6	 4107.0	...
629295	  736.6	  645.1	 4106.0	...
629296	  736.5	  644.9	 4106.0	...
629297	  736.3	  644.9	 4106.0	...
629298	  736.1	  645.0	 4104.0	...
629299	  736.2	  645.1	 4102.0	...
629300	  736.3	  645.1	 4102.0	...
629301	  736.1	  645.1	 4101.0	...
629302	  735.8	  645.0	 4101.0	...
629303	  735.4	  644.8	 4101.0	...
629304	  735.4	  644.3	 4104.0	...
629305	  735.3	  643.9	 4105.0	...
629306	  735.4	  643.8	 4105.0	...
629307	  735.4	  644.0	 4103.0	...
629308	  735.7	  644.4	 4101.0	...
629309	  735.9	  644.7	 4101.0	...
629310	  736.1	  645.0	 4102.0	...
629311	  736.1	  645.1	 4102.0	...
629312	  736.2	  646.0	 4102.0	...
629313	  736.3	  646.8	 4101.0	...
629314	  736.3	  647.3	 4101.0	...
629315	  736.1	  647.0	 4100.0	...
629316	  735.6	  646.5	 4100.0	...
629317	  735.2	  646.0	 4101.0	...
629318	  735.1	  645.6	 4103.0	...
629319	  735.3	  645.3	 4103.0	...
629320	  735.4	  645.3	 4101.0	...
629321	  735.2	  645.4	 4099.0	...
629322	  735.0	  645.5	 4098.0	...
629323	  734.7	  645.9	 4096.0	...
629324	  734.6	  646.2	 4095.0	...
629325	  734.7	  646.4	 4094.0	...
629326	  734.7	  646.6	 4093.0	...
629327	  734.8	  647.3	 4092.0	...
629328	  735.0	  648.0	 4091.0	...
629329	  735.4	  648.5	 4088.0	...
629330	  735.7	  648.6	 4085.0	...
629331	  735.9	  648.5	 4083.0	...
629332	  735.8	  648.1	 4081.0	...
629333	  735.6	  647.7	 4080.0	...
629334	  735.4	  647.5	 4081.0	...
629335	  735.5	  647.6	 4083.0	...
629336	  735.7	  647.5	 4085.0	...
629337	  735.5	  647.6	 4085.0	...
629338	  735.2	  647.6	 4084.0	...
629339	  734.9	  647.6	 4083.0	...
629340	  735.0	  647.5	 4082.0	...
629341	  735.2	  647.4	 4081.0	...
629342	  735.3	  647.3	 4081.0	...
629343	  735.4	  647.4	 4079.0	...
629344	  735.6	  647.5	 4077.0	...
629345	  735.9	  647.6	 4074.0	...
629346	  735.8	  647.4	 4074.0	...
629347	  735.4	  647.3	 4073.0	...
629348	  735.1	  647.8	 4073.0	...
629349	  735.0	  648.5	 4070.0	...
629350	  734.9	  648.9	 4066.0	...
629351	  734.8	  648.4	 4063.0	...
629352	  734.8	  648.1	 4064.0	...
629353	  734.7	  648.0	 4065.0	...
629354	  734.9	  647.9	 4065.0	...
629355	  735.1	  647.8	 4064.0	...
629356	  735.3	  647.6	 4064.0	...
629357	  735.6	  647.5	 4062.0	...
629358	  735.9	  648.0	 4060.0	...
629359	  736.0	  648.6	 4057.0	...
629360	  735.8	  649.2	 4056.0	...
629361	  735.5	  649.1	 4055.0	...
629362	  735.5	  649.0	 4053.0	...
629363	  735.5	  649.0	 4053.0	...
629364	  735.4	  649.0	 4052.0	...
629365	  735.3	  648.9	 4051.0	...
629366	  735.3	  648.9	 4050.0	...
629367	  735.2	  648.9	 4049.0	...
629368	  735.1	  648.9	 4048.0	...
629369	  735.0	  649.2	 4048.0	...
629370	  735.5	  649.5	 4048.0	...
629371	  736.1	  649.8	 4048.0	...
629372	  736.6	  649.4	 4048.0	...
629373	  735.8	  649.0	 4048.0	...
629374	  734.9	  648.7	 4048.0	...
629375	  734.4	  648.8	 4047.0	...
629376	  734.6	  648.9	 4047.0	...
629377	  734.9	  649.1	 4046.0	...
629378	  734.9	  649.0	 4044.0	...
629379	  735.0	  648.7	 4042.0	...
629380	  735.2	  648.4	 4040.0	...
629381	  735.3	  648.3	 4038.0	...
629382	  735.3	  648.2	 4036.0	...
629383	  735.2	  648.2	 4036.0	...
629384	  735.2	  648.1	 4036.0	...
629385	  735.1	  648.7	 4035.0	...
629386	  735.0	  649.4	 4034.0	...
629387	  734.9	  649.9	 4030.0	...
629388	  734.8	  649.8	 4027.0	...
629389	  734.8	  649.7	 4023.0	...
629390	  734.8	  649.7	 4023.0	...
629391	  734.8	  649.8	 4023.0	...
629392	  734.6	  649.7	 4023.0	...
629393	  734.5	  649.6	 4022.0	...
629394	  734.4	  649.6	 4021.0	...
629395	  734.5	  650.1	 4019.0	...
629396	  734.6	  650.6	 4016.0	...
629397	  734.7	  650.6	 4015.0	...
629398	  734.7	  650.2	 4013.0	...
629399	  734.7	  650.3	 4007.0	...
629400	  734.7	  651.0	 4002.0	...
629401	  734.7	  651.7	 3996.0	...
629402	  734.7	  651.8	 3996.0	...
629403	  734.3	  651.9	 3995.0	...
629404	  733.8	  651.7	 3993.0	...
629405	  733.4	  651.5	 3989.0	...
629406	  733.4	  651.2	 3986.0	...
629407	  733.8	  651.2	 3985.0	...
629408	  734.2	  651.1	 3984.0	...
629409	  734.6	  651.1	 3980.0	...
629410	  734.5	  651.1	 3976.0	...
629411	  734.3	  651.0	 3975.0	...
629412	  734.1	  650.9	 3976.0	...
629413	  734.1	  650.9	 3979.0	...
629414	  734.2	  651.4	 3980.0	...
629415	  734.2	  651.9	 3980.0	...
629416	  734.2	  652.2	 3980.0	...
629417	  734.4	  651.9	 3977.0	...
629418	  734.5	  651.4	 3973.0	...
629419	  734.4	  651.3	 3970.0	...
629420	  734.1	  651.4	 3970.0	...
629421	  734.1	  651.4	 3970.0	...
629422	  734.4	  651.1	 3970.0	...
629423	  734.2	  651.0	 3969.0	...
629424	  733.8	  651.0	 3967.0	...
629425	  733.3	  651.1	 3965.0	...
629426	  733.2	  651.0	 3964.0	...
629427	  733.0	  650.8	 3962.0	...
629428	  732.9	  650.8	 3960.0	...
629429	  733.2	  650.8	 3958.0	...
629430	  733.7	  650.8	 3958.0	...
629431	  733.6	  650.8	 3957.0	...
629432	  733.2	  651.2	 3956.0	...
629433	  732.8	  651.5	 3953.0	...
629434	  732.9	  651.5	 3951.0	...
629435	  733.1	  651.4	 3948.0	...
629436	  733.1	  651.3	 3947.0	...
629437	  733.2	  651.5	 3947.0	...
629438	  733.1	  651.5	 3946.0	...
629439	  733.1	  651.3	 3945.0	...
629440	  733.0	  651.0	 3943.0	...
629441	  733.0	  651.3	 3941.0	...
629442	  733.0	  651.7	 3940.0	...
629443	  733.1	  652.1	 3940.0	...
629444	  733.3	  652.2	 3940.0	...
629445	  733.4	  652.2	 3940.0	...
629446	  733.4	  652.3	 3939.0	...
629447	  733.3	  652.3	 3937.0	...
629448	  733.2	  651.6	 3935.0	...
629449	  733.0	  650.9	 3933.0	...
629450	  733.1	  650.2	 3931.0	...
629451	  733.4	  650.3	 3928.0	...
629452	  733.7	  650.5	 3927.0	...
629453	  733.7	  650.7	 3928.0	...
629454	  733.7	  650.8	 3929.0	...
629455	  733.6	  650.9	 3930.0	...
629456	  733.4	  651.0	 3929.0	...
629457	  733.2	  651.9	 3927.0	...
629458	  733.0	  652.8	 3924.0	...
629459	  732.9	  653.6	 3921.0	...
629460	  732.7	  653.5	 3920.0	...
629461	  732.7	  653.4	 3919.0	...
629462	  733.0	  653.0	 3919.0	...
629463	  733.4	  652.6	 3920.0	...
629464	  733.3	  652.3	 3920.0	...
629465	  733.0	  652.3	 3920.0	...
629466	  732.6	  652.3	 3917.0	...
629467	  732.6	  652.2	 3914.0	...
629468	  732.6	  651.8	 3911.0	...
629469	  732.6	  651.5	 3911.0	...
629470	  732.4	  651.2	 3911.0	...
629471	  732.1	  651.2	 3910.0	...
629472	  731.9	  651.4	 3909.0	...
629473	  731.8	  651.9	 3908.0	...
629474	  731.8	  652.4	 3907.0	...
629475	  731.9	  652.8	 3907.0	...
629476	  732.0	  652.8	 3906.0	...
629477	  732.1	  652.7	 3908.0	...
629478	  732.1	  652.6	 3910.0	...
629479	  732.1	  652.3	 3911.0	...
629480	  732.1	  652.1	 3910.0	...
629481	  732.2	  652.1	 3909.0	...
629482	  732.2	  652.1	 3909.0	...
629483	  732.3	  652.1	 3910.0	...
629484	  732.3	  652.2	 3908.0	...
629485	  732.2	  652.7	 3905.0	...
629486	  732.1	  653.2	 3902.0	...
629487	  731.9	  653.4	 3903.0	...
629488	  731.8	  653.4	 3904.0	...
629489	  731.7	  653.8	 3901.0	...
629490	  731.7	  654.1	 3897.0	...
629491	  731.7	  654.5	 3893.0	...
629492	  731.7	  654.3	 3892.0	...
629493	  731.8	  654.0	 3892.0	...
629494	  732.0	  653.6	 3893.0	...
629495	  731.9	  653.6	 3893.0	...
629496	  731.5	  653.8	 3893.0	...
629497	  731.2	  654.1	 3892.0	...
629498	  731.2	  654.3	 3892.0	...
629499	  731.4	  654.5	 3891.0	...
629500	  731.7	  654.6	 3889.0	...
629501	  732.0	  654.6	 3886.0	...
629502	  732.2	  654.5	 3886.0	...
629503	  732.1	  654.5	 3886.0	...
629504	  732.5	  654.4	 3886.0	...
629505	  732.9	  654.3	 3885.0	...
629506	  733.2	  654.2	 3884.0	...
629507	  732.9	  653.8	 3883.0	...
629508	  732.6	  653.4	 3883.0	...
629509	  732.5	  653.3	 3882.0	...
629510	  732.6	  653.5	 3882.0	...
629511	  732.4	  653.8	 3882.0	...
629512	  732.1	  654.0	 3882.0	...
629513	  731.8	  654.2	 3881.0	...
629514	  731.9	  654.3	 3880.0	...
629515	  732.1	  654.2	 3879.0	...
629516	  732.3	  654.0	 3879.0	...
629517	  732.1	  653.9	 3879.0	...
629518	  731.9	  653.8	 3880.0	...
629519	  731.7	  653.8	 3880.0	...
629520	  731.6	  653.6	 3881.0	...
629521	  731.5	  653.9	 3881.0	...
629522	  731.6	  654.7	 3881.0	...
629523	  731.8	  655.5	 3882.0	...
629524	  731.9	  655.6	 3882.0	...
629525	  732.1	  655.4	 3882.0	...
629526	  732.4	  655.1	 3882.0	...
629527	  732.7	  654.6	 3882.0	...
629528	  732.8	  654.2	 3882.0	...
629529	  732.8	  654.0	 3882.0	...
MSG	629530 0000 _ Number Off
629530	  732.8	  654.0	 3881.0	...
629531	  732.2	  654.1	 3881.0	...
629532	  731.5	  654.2	 3881.0	...
629533	  730.8	  654.4	 3881.0	...
629534	  730.8	  654.5	 3883.0	...
629535	  731.1	  654.9	 3885.0	...
629536	  731.3	  655.2	 3886.0	...
629537	  731.6	  655.3	 3886.0	...
629538	  731.8	  655.2	 3886.0	...
629539	  731.9	  655.2	 3886.0	...
629540	  732.2	  655.1	 3886.0	...
629541	  732.2	  654.9	 3885.0	...
629542	  731.9	  654.9	 3883.0	...
629543	  731.5	  654.9	 3882.0	...
629544	  731.0	  655.0	 3882.0	...
629545	  730.9	  655.2	 3881.0	...
629546	  730.8	  655.4	 3882.0	...
629547	  730.9	  655.4	 3883.0	...
629548	  730.9	  655.2	 3884.0	...
629549	  730.9	  655.0	 3887.0	...
629550	  731.0	  654.8	 3888.0	...
629551	  731.0	  654.8	 3889.0	...
629552	  731.0	  654.9	 3890.0	...
629553	  730.9	  655.0	 3891.0	...
629554	  730.9	  655.2	 3890.0	...
629555	  730.8	  655.2	 3888.0	...
629556	  730.7	  654.9	 3888.0	...
629557	  730.6	  654.6	 3889.0	...
629558	  730.5	  654.6	 3890.0	...
629559	  730.3	  654.7	 3889.0	...
629560	  730.3	  655.0	 3888.0	...
629561	  730.2	  655.3	 3887.0	...
629562	  730.1	  655.4	 3886.0	...
629563	  730.0	  655.3	 3888.0	...
629564	  729.9	  655.2	 3890.0	...
629565	  729.8	  655.2	 3892.0	...
629566	  729.7	  655.1	 3893.0	...
629567	  729.9	  654.8	 3894.0	...
629568	  730.1	  654.4	 3895.0	...
629569	  729.6	  654.2	 3895.0	...
629570	  729.2	  654.2	 3896.0	...
629571	  729.1	  654.4	 3898.0	...
629572	  729.6	  654.5	 3899.0	...
629573	  730.0	  654.8	 3901.0	...
629574	  729.9	  655.0	 3902.0	...
629575	  729.9	  655.1	 3905.0	...
629576	  729.9	  655.0	 3906.0	...
629577	  729.9	  654.8	 3906.0	...
629578	  729.9	  655.1	 3905.0	...
629579	  729.6	  655.2	 3904.0	...
629580	  729.3	  655.4	 3905.0	...
629581	  728.9	  655.3	 3906.0	...
629582	  728.6	  655.0	 3907.0	...
629583	  728.3	  655.1	 3909.0	...
629584	  727.9	  655.2	 3912.0	...
629585	  727.7	  655.5	 3914.0	...
629586	  727.6	  655.3	 3913.0	...
629587	  727.7	  655.1	 3912.0	...
629588	  728.0	  654.7	 3912.0	...
629589	  728.2	  654.6	 3912.0	...
629590	  728.4	  654.5	 3913.0	...
629591	  728.7	  654.4	 3915.0	...
629592	  728.7	  654.4	 3917.0	...
629593	  728.6	  654.4	 3918.0	...
629594	  728.3	  654.4	 3921.0	...
629595	  728.2	  654.4	 3924.0	...
629596	  728.0	  654.3	 3925.0	...
629597	  727.9	  654.0	 3924.0	...
629598	  727.6	  653.9	 3923.0	...
629599	  727.4	  653.9	 3923.0	...
629600	  727.4	  654.2	 3923.0	...
629601	  727.6	  654.4	 3925.0	...
629602	  727.8	  654.6	 3927.0	...
629603	  728.2	  654.6	 3929.0	...
629604	  728.5	  654.8	 3932.0	...
629605	  728.8	  655.1	 3933.0	...
629606	  728.7	  654.8	 3935.0	...
629607	  728.6	  654.3	 3935.0	...
629608	  728.6	  653.8	 3936.0	...
629609	  728.7	  653.9	 3938.0	...
629610	  728.7	  654.1	 3940.0	...
629611	  728.3	  654.3	 3941.0	...
629612	  727.7	  654.3	 3942.0	...
629613	  727.2	  653.8	 3944.0	...
629614	  727.0	  653.3	 3945.0	...
629615	  727.0	  653.2	 3946.0	...
629616	  727.2	  653.6	 3946.0	...
629617	  727.4	  653.9	 3945.0	...
629618	  727.6	  653.9	 3948.0	...
629619	  727.5	  653.8	 3953.0	...
629620	  727.4	  653.7	 3957.0	...
629621	  727.2	  653.7	 3960.0	...
629622	  727.2	  653.8	 3961.0	...
629623	  727.3	  653.8	 3963.0	...
629624	  727.6	  653.8	 3964.0	...
629625	  727.9	  653.9	 3966.0	...
629626	  728.0	  653.9	 3968.0	...
629627	  727.9	  654.1	 3970.0	...
629628	  727.8	  654.0	 3971.0	...
629629	  727.9	  654.0	 3971.0	...
629630	  728.1	  653.9	 3971.0	...
629631	  727.8	  653.9	 3974.0	...
629632	  727.4	  654.0	 3977.0	...
629633	  726.8	  654.0	 3979.0	...
629634	  726.7	  654.0	 3980.0	...
629635	  726.7	  654.0	 3979.0	...
629636	  726.6	  653.7	 3978.0	...
629637	  726.6	  653.4	 3978.0	...
629638	  726.6	  653.5	 3982.0	...
629639	  726.7	  654.0	 3986.0	...
629640	  726.8	  654.5	 3990.0	...
629641	  726.7	  654.5	 3995.0	...
629642	  726.6	  654.4	 4000.0	...
629643	  726.5	  654.3	 4002.0	...
629644	  726.5	  654.2	 4001.0	...
629645	  726.4	  654.1	 4001.0	...
629646	  725.9	  654.5	 4002.0	...
629647	  725.4	  654.9	 4004.0	...
629648	  725.0	  655.2	 4007.0	...
629649	  725.1	  655.2	 4010.0	...
629650	  725.3	  655.2	 4012.0	...
629651	  725.4	  655.2	 4014.0	...
629652	  725.5	  655.3	 4016.0	...
629653	  725.4	  655.4	 4017.0	...
629654	  725.4	  655.4	 4018.0	...
629655	  725.4	  655.4	 4019.0	...
629656	  725.5	  655.3	 4019.0	...
629657	  725.5	  655.2	 4022.0	...
629658	  725.9	  654.3	 4024.0	...
629659	  726.3	  653.5	 4029.0	...
629660	  726.2	  653.1	 4031.0	...
629661	  725.7	  653.3	 4036.0	...
629662	  725.2	  653.5	 4037.0	...
629663	  725.1	  653.7	 4039.0	...
629664	  725.1	  654.1	 4039.0	...
629665	  725.3	  654.5	 4040.0	...
629666	  725.5	  654.4	 4044.0	...
629667	  725.6	  654.4	 4048.0	...
629668	  726.0	  654.5	 4051.0	...
629669	  726.3	  654.5	 4052.0	...
629670	  726.4	  654.5	 4053.0	...
629671	  726.2	  654.2	 4055.0	...
629672	  726.0	  654.1	 4058.0	...
629673	  726.0	  654.1	 4060.0	...
629674	  726.0	  654.1	 4061.0	...
629675	  726.1	  654.1	 4064.0	...
629676	  726.2	  654.0	 4065.0	...
629677	  726.3	  654.0	 4065.0	...
629678	  726.5	  653.9	 4065.0	...
629679	  726.5	  653.9	 4065.0	...
629680	  726.5	  653.8	 4069.0	...
629681	  726.4	  653.8	 4072.0	...
629682	  726.4	  653.6	 4078.0	...
629683	  726.4	  653.4	 4080.0	...
629684	  726.4	  652.9	 4083.0	...
629685	  726.6	  652.6	 4085.0	...
629686	  726.7	  652.3	 4088.0	...
629687	  726.5	  652.2	 4091.0	...
629688	  726.1	  652.1	 4091.0	...
629689	  726.0	  652.0	 4095.0	...
629690	  726.3	  651.9	 4099.0	...
629691	  726.5	  651.1	 4102.0	...
629692	  726.2	  650.4	 4102.0	...
629693	  726.0	  650.5	 4102.0	...
629694	  725.9	  651.2	 4102.0	...
629695	  725.9	  651.9	 4103.0	...
629696	  725.9	  652.0	 4106.0	...
629697	  725.6	  652.0	 4108.0	...
629698	  725.4	  651.7	 4109.0	...
629699	  725.1	  651.3	 4113.0	...
629700	  725.1	  651.2	 4116.0	...
629701	  725.4	  651.5	 4120.0	...
629702	  725.8	  651.6	 4120.0	...
629703	  726.0	  651.5	 4120.0	...
629704	  726.0	  651.4	 4122.0	...
629705	  725.9	  651.2	 4126.0	...
629706	  725.8	  651.0	 4130.0	...
629707	  725.7	  650.9	 4134.0	...
629708	  725.7	  650.5	 4136.0	...
629709	  725.1	  650.5	 4138.0	...
629710	  724.5	  650.5	 4138.0	...
629711	  723.6	  650.8	 4139.0	...
629712	  723.4	  650.7	 4143.0	...
629713	  723.1	  650.4	 4145.0	...
629714	  723.5	  650.2	 4148.0	...
629715	  723.9	  650.2	 4148.0	...
629716	  724.5	  650.4	 4149.0	...
629717	  724.7	  650.6	 4154.0	...
629718	  724.6	  650.8	 4157.0	...
629719	  724.4	  650.6	 4159.0	...
629720	  724.0	  651.0	 4159.0	...
629721	  723.6	  651.5	 4160.0	...
629722	  723.2	  651.7	 4162.0	...
629723	  723.0	  651.4	 4164.0	...
629724	  723.1	  651.1	 4167.0	...
629725	  723.1	  651.1	 4171.0	...
629726	  723.1	  651.0	 4174.0	...
629727	  723.0	  650.9	 4177.0	...
629728	  723.0	  650.9	 4179.0	...
629729	  723.0	  650.9	 4184.0	...
629730	  722.9	  650.9	 4188.0	...
629731	  722.8	  651.1	 4191.0	...
629732	  722.7	  651.2	 4191.0	...
629733	  722.4	  651.4	 4192.0	...
629734	  722.1	  651.6	 4193.0	...
629735	  721.4	  651.8	 4198.0	...
629736	  721.0	  652.0	 4201.0	...
629737	  720.8	  652.2	 4204.0	...
629738	  721.1	  652.3	 4203.0	...
629739	  721.4	  652.4	 4202.0	...
629740	  721.4	  652.3	 4206.0	...
629741	  721.3	  652.3	 4210.0	...
629742	  721.2	  652.3	 4213.0	...
629743	  721.1	  652.1	 4215.0	...
629744	  720.8	  652.0	 4217.0	...
629745	  720.5	  652.0	 4219.0	...
629746	  720.4	  652.1	 4223.0	...
629747	  720.5	  652.1	 4229.0	...
629748	  720.6	  652.1	 4235.0	...
629749	  720.4	  652.0	 4237.0	...
629750	  720.2	  651.8	 4237.0	...
629751	  720.0	  651.7	 4237.0	...
629752	  720.0	  651.7	 4239.0	...
629753	  720.0	  651.1	 4243.0	...
629754	  720.1	  650.6	 4246.0	...
629755	  720.2	  650.1	 4248.0	...
629756	  720.2	  650.3	 4248.0	...
629757	  719.8	  650.5	 4248.0	...
629758	  719.4	  650.4	 4249.0	...
629759	  719.2	  650.3	 4253.0	...
629760	  719.2	  650.1	 4259.0	...
629761	  719.3	  650.4	 4265.0	...
629762	  719.3	  650.9	 4269.0	...
629763	  719.5	  651.3	 4271.0	...
629764	  719.6	  651.2	 4273.0	...
629765	  719.7	  651.4	 4274.0	...
629766	  719.6	  651.7	 4275.0	...
629767	  719.5	  652.1	 4276.0	...
629768	  719.2	  652.4	 4277.0	...
629769	  718.7	  652.7	 4278.0	...
629770	  718.2	  652.3	 4279.0	...
629771	  717.9	  651.6	 4282.0	...
629772	  717.7	  651.0	 4288.0	...
629773	  717.7	  650.9	 4294.0	...
629774	  717.7	  650.9	 4298.0	...
629775	  717.4	  650.8	 4299.0	...
629776	  717.2	  650.8	 4302.0	...
629777	  717.0	  650.7	 4306.0	...
629778	  717.2	  651.0	 4310.0	...
629779	  717.3	  651.3	 4313.0	...
629780	  717.4	  651.6	 4314.0	...
629781	  717.3	  651.4	 4315.0	...
629782	  717.1	  651.2	 4317.0	...
629783	  716.9	  651.0	 4318.0	...
629784	  717.0	  650.9	 4321.0	...
629785	  717.2	  650.8	 4323.0	...
629786	  717.5	  650.6	 4330.0	...
629787	  717.5	  650.4	 4335.0	...
629788	  717.6	  650.4	 4339.0	...
629789	  717.3	  650.4	 4338.0	...
629790	  716.9	  650.4	 4339.0	...
629791	  716.7	  650.3	 4342.0	...
629792	  716.8	  650.3	 4345.0	...
629793	  716.9	  650.3	 4344.0	...
629794	  717.0	  650.5	 4343.0	...
629795	  716.9	  650.7	 4345.0	...
629796	  716.8	  651.0	 4347.0	...
629797	  716.7	  651.0	 4349.0	...
629798	  716.9	  650.8	 4349.0	...
629799	  717.1	  650.6	 4353.0	...
629800	  717.2	  650.5	 4357.0	...
629801	  717.0	  650.5	 4361.0	...
629802	  717.1	  650.3	 4360.0	...
629803	  717.4	  650.2	 4362.0	...
629804	  717.2	  650.3	 4364.0	...
629805	  716.8	  650.5	 4368.0	...
629806	  716.4	  650.6	 4369.0	...
629807	  716.5	  650.4	 4370.0	...
629808	  716.6	  650.2	 4372.0	...
629809	  716.8	  650.0	 4375.0	...
629810	  716.8	  649.7	 4379.0	...
629811	  716.9	  649.6	 4380.0	...
629812	  716.7	  649.6	 4384.0	...
629813	  716.5	  649.7	 4390.0	...
629814	  716.3	  649.8	 4396.0	...
629815	  715.8	  650.0	 4398.0	...
629816	  715.4	  650.3	 4399.0	...
629817	  715.1	  650.6	 4400.0	...
629818	  715.1	  650.8	 4400.0	...
629819	  715.1	  650.8	 4401.0	...
629820	  715.1	  650.8	 4403.0	...
629821	  715.2	  650.6	 4406.0	...
629822	  715.2	  650.4	 4409.0	...
629823	  715.3	  650.0	 4411.0	...
629824	  715.2	  649.9	 4413.0	...
629825	  715.1	  649.8	 4415.0	...
629826	  714.9	  649.9	 4417.0	...
629827	  715.2	  650.0	 4418.0	...
629828	  715.7	  650.0	 4422.0	...
629829	  715.9	  650.0	 4425.0	...
629830	  715.7	  649.8	 4428.0	...
629831	  715.5	  649.6	 4429.0	...
629832	  715.5	  649.7	 4430.0	...
629833	  715.4	  650.0	 4431.0	...
629834	  715.2	  650.3	 4434.0	...
629835	  715.0	  650.4	 4437.0	...
629836	  715.0	  650.5	 4439.0	...
629837	  715.0	  650.5	 4439.0	...
629838	  715.0	  650.6	 4442.0	...
629839	  715.0	  650.7	 4444.0	...
629840	  715.0	  650.7	 4447.0	...
629841	  714.9	  650.5	 4451.0	...
629842	  714.8	  650.3	 4456.0	...
629843	  714.7	  650.4	 4460.0	...
629844	  714.6	  650.7	 4460.0	...
629845	  714.7	  650.9	 4461.0	...
629846	  714.8	  651.0	 4462.0	...
629847	  714.9	  651.2	 4463.0	...
629848	  715.0	  651.2	 4464.0	...
629849	  715.0	  650.9	 4468.0	...
629850	  714.9	  650.8	 4471.0	...
629851	  714.7	  650.8	 4473.0	...
629852	  714.4	  650.9	 4474.0	...
629853	  714.1	  650.9	 4476.0	...
629854	  713.9	  650.8	 4479.0	...
629855	  713.8	  650.5	 4481.0	...
629856	  713.8	  650.1	 4482.0	...
629857	  713.7	  650.0	 4484.0	...
629858	  713.6	  650.0	 4485.0	...
629859	  713.5	  650.1	 4487.0	...
629860	  713.6	  650.2	 4490.0	...
629861	  713.5	  650.2	 4493.0	...
629862	  713.5	  650.3	 4494.0	...
629863	  713.4	  649.8	 4494.0	...
629864	  713.2	  649.2	 4495.0	...
629865	  713.1	  648.6	 4497.0	...
629866	  713.0	  648.8	 4499.0	...
629867	  713.2	  648.8	 4500.0	...
629868	  713.4	  649.0	 4505.0	...
629869	  713.7	  649.0	 4509.0	...
629870	  713.7	  649.0	 4512.0	...
629871	  713.5	  649.1	 4512.0	...
629872	  713.2	  649.2	 4512.0	...
629873	  713.0	  649.7	 4514.0	...
629874	  713.1	  650.2	 4516.0	...
629875	  713.2	  650.2	 4519.0	...
629876	  713.1	  649.4	 4522.0	...
629877	  712.9	  648.6	 4524.0	...
629878	  712.6	  648.4	 4527.0	...
629879	  712.2	  648.5	 4528.0	...
629880	  711.9	  648.7	 4529.0	...
629881	  712.0	  648.6	 4529.0	...
629882	  712.4	  648.6	 4529.0	...
629883	  712.8	  648.6	 4531.0	...
629884	  712.9	  648.6	 4533.0	...
629885	  713.0	  648.5	 4535.0	...
629886	  712.6	  648.4	 4537.0	...
629887	  712.1	  648.7	 4536.0	...
629888	  711.5	  649.4	 4534.0	...
629889	  711.4	  650.0	 4532.0	...
629890	  711.4	  650.3	 4533.0	...
629891	  711.6	  650.2	 4533.0	...
629892	  711.8	  650.1	 4537.0	...
629893	  711.8	  650.0	 4541.0	...
629894	  711.7	  649.9	 4544.0	...
629895	  711.6	  649.9	 4544.0	...
629896	  711.6	  649.7	 4543.0	...
629897	  711.5	  649.4	 4546.0	...
629898	  711.5	  649.3	 4549.0	...
629899	  711.6	  649.4	 4552.0	...
629900	  711.7	  649.5	 4552.0	...
629901	  711.6	  649.5	 4552.0	...
629902	  711.5	  649.8	 4552.0	...
629903	  711.3	  650.1	 4553.0	...
629904	  711.3	  650.5	 4555.0	...
629905	  711.2	  650.5	 4557.0	...
629906	  711.2	  650.5	 4558.0	...
629907	  711.1	  650.7	 4560.0	...
629908	  711.2	  650.8	 4563.0	...
629909	  711.2	  650.5	 4565.0	...
629910	  711.1	  649.9	 4564.0	...
629911	  711.2	  649.4	 4562.0	...
629912	  711.2	  649.3	 4560.0	...
629913	  711.3	  649.6	 4559.0	...
629914	  711.7	  649.8	 4560.0	...
629915	  712.1	  649.7	 4563.0	...
629916	  712.1	  649.3	 4565.0	...
629917	  711.8	  648.9	 4566.0	...
629918	  711.9	  648.7	 4566.0	...
629919	  712.3	  648.6	 4566.0	...
629920	  713.1	  648.5	 4567.0	...
629921	  713.2	  648.4	 4567.0	...
629922	  713.3	  648.4	 4569.0	...
629923	  713.0	  648.5	 4572.0	...
629924	  712.8	  648.6	 4575.0	...
629925	  712.7	  648.7	 4578.0	...
629926	  712.7	  648.8	 4578.0	...
629927	  712.6	  648.8	 4579.0	...
629928	  712.9	  648.7	 4579.0	...
629929	  713.3	  648.5	 4579.0	...
629930	  713.2	  648.5	 4581.0	...
629931	  712.8	  648.6	 4583.0	...
629932	  712.4	  648.7	 4584.0	...
629933	  712.5	  648.6	 4587.0	...
629934	  712.6	  648.5	 4589.0	...
629935	  712.5	  648.6	 4592.0	...
629936	  712.4	  648.9	 4589.0	...
629937	  712.5	  649.2	 4586.0	...
629938	  712.8	  649.3	 4584.0	...
629939	  713.4	  649.0	 4585.0	...
629940	  713.8	  649.3	 4586.0	...
629941	  714.0	  649.7	 4587.0	...
629942	  713.8	  650.1	 4588.0	...
629943	  713.5	  649.9	 4588.0	...
629944	  713.2	  649.9	 4588.0	...
629945	  713.0	  650.1	 4588.0	...
629946	  712.7	  650.3	 4588.0	...
629947	  712.2	  649.5	 4588.0	...
629948	  711.8	  648.7	 4588.0	...
629949	  711.9	  647.8	 4590.0	...
629950	  712.3	  647.6	 4593.0	...
629951	  712.7	  647.3	 4595.0	...
629952	  712.8	  647.3	 4595.0	...
629953	  712.7	  647.3	 4594.0	...
629954	  712.6	  647.8	 4594.0	...
629955	  712.5	  648.2	 4595.0	...
629956	  712.4	  648.8	 4596.0	...
629957	  712.3	  649.0	 4597.0	...
629958	  712.0	  649.4	 4598.0	...
629959	  711.8	  649.5	 4599.0	...
629960	  711.4	  649.6	 4599.0	...
629961	  711.2	  649.9	 4599.0	...
629962	  711.2	  650.1	 4598.0	...
629963	  711.3	  650.3	 4599.0	...
629964	  711.5	  650.3	 4599.0	...
629965	  711.5	  650.2	 4599.0	...
629966	  711.5	  650.1	 4597.0	...
629967	  711.8	  649.9	 4594.0	...
629968	  712.1	  649.6	 4593.0	...
629969	  712.3	  649.3	 4594.0	...
629970	  712.2	  648.8	 4595.0	...
629971	  712.0	  648.4	 4594.0	...
629972	  711.9	  648.7	 4594.0	...
629973	  711.5	  649.4	 4593.0	...
629974	  711.0	  649.9	 4592.0	...
629975	  710.8	  649.9	 4591.0	...
629976	  711.0	  649.7	 4591.0	...
629977	  711.2	  649.6	 4590.0	...
629978	  711.1	  649.5	 4590.0	...
629979	  711.2	  649.5	 4590.0	...
629980	  711.3	  649.5	 4590.0	...
629981	  711.3	  649.5	 4589.0	...
629982	  711.3	  649.9	 4588.0	...
629983	  711.2	  650.0	 4589.0	...
629984	  710.8	  650.3	 4589.0	...
629985	  710.4	  650.4	 4590.0	...
629986	  710.4	  651.0	 4588.0	...
629987	  710.8	  651.4	 4586.0	...
629988	  711.1	  651.2	 4585.0	...
629989	  711.2	  650.7	 4585.0	...
629990	  711.3	  650.2	 4585.0	...
629991	  711.4	  650.3	 4585.0	...
629992	  711.5	  650.3	 4581.0	...
629993	  711.5	  650.3	 4578.0	...
629994	  711.5	  650.3	 4575.0	...
629995	  711.5	  650.3	 4575.0	...
629996	  711.5	  650.3	 4576.0	...
629997	  711.5	  650.3	 4577.0	...
629998	  711.5	  650.5	 4579.0	...
629999	  711.1	  650.8	 4579.0	...
630000	  710.8	  651.1	 4576.0	...
630001	  710.3	  651.1	 4573.0	...
630002	  710.2	  651.0	 4571.0	...
630003	  710.1	  651.1	 4571.0	...
630004	  710.0	  651.2	 4569.0	...
630005	  710.0	  651.3	 4567.0	...
630006	  709.9	  651.4	 4565.0	...
630007	  709.7	  651.5	 4566.0	...
630008	  709.6	  651.7	 4565.0	...
630009	  709.5	  651.6	 4563.0	...
630010	  709.7	  651.5	 4562.0	...
630011	  709.9	  651.5	 4561.0	...
630012	  710.0	  651.5	 4560.0	...
630013	  709.8	  651.6	 4559.0	...
630014	  709.5	  651.4	 4559.0	...
630015	  709.2	  651.3	 4559.0	...
630016	  709.0	  651.2	 4559.0	...
630017	  708.8	  651.1	 4558.0	...
630018	  708.6	  651.1	 4558.0	...
630019	  708.7	  651.1	 4557.0	...
630020	  708.9	  651.1	 4557.0	...
630021	  709.2	  651.1	 4555.0	...
630022	  709.3	  651.2	 4554.0	...
630023	  709.4	  651.2	 4554.0	...
630024	  709.5	  651.2	 4554.0	...
630025	  709.7	  651.6	 4552.0	...
630026	  709.9	  651.9	 4549.0	...
630027	  709.8	  652.2	 4547.0	...
630028	  709.9	  652.1	 4548.0	...
630029	  710.1	  652.6	 4548.0	...
630030	  710.0	  653.2	 4548.0	...
630031	  709.7	  653.0	 4548.0	...
630032	  709.0	  652.5	 4548.0	...
630033	  708.7	  651.9	 4546.0	...
630034	  708.3	  652.1	 4545.0	...
630035	  708.2	  652.3	 4543.0	...
630036	  708.3	  652.6	 4542.0	...
630037	  708.5	  652.9	 4540.0	...
630038	  708.8	  652.6	 4538.0	...
630039	  708.9	  652.2	 4536.0	...
630040	  708.8	  651.9	 4535.0	...
630041	  709.0	  652.1	 4534.0	...
630042	  709.2	  652.2	 4534.0	...
630043	  709.4	  652.2	 4534.0	...
630044	  709.4	  652.2	 4533.0	...
630045	  709.4	  652.1	 4533.0	...
630046	  709.4	  652.1	 4533.0	...
630047	  709.4	  652.2	 4532.0	...
630048	  709.3	  652.4	 4530.0	...
630049	  709.2	  652.8	 4528.0	...
630050	  709.3	  653.2	 4526.0	...
630051	  709.1	  653.5	 4526.0	...
630052	  708.9	  653.5	 4525.0	...
630053	  708.5	  653.5	 4523.0	...
630054	  708.3	  653.6	 4521.0	...
630055	  708.1	  653.7	 4520.0	...
630056	  708.2	  653.5	 4521.0	...
630057	  708.2	  653.2	 4520.0	...
630058	  708.3	  652.6	 4520.0	...
630059	  708.5	  652.1	 4518.0	...
630060	  708.7	  651.8	 4517.0	...
630061	  708.8	  652.0	 4516.0	...
630062	  708.9	  652.4	 4516.0	...
630063	  708.9	  652.3	 4517.0	...
630064	  708.8	  651.9	 4518.0	...
630065	  708.7	  651.4	 4518.0	...
630066	  708.7	  651.4	 4517.0	...
630067	  709.0	  651.7	 4513.0	...
630068	  709.1	  652.2	 4511.0	...
630069	  709.1	  652.6	 4510.0	...
630070	  708.9	  652.7	 4510.0	...
630071	  709.0	  652.8	 4510.0	...
630072	  709.0	  652.8	 4507.0	...
630073	  709.0	  652.8	 4505.0	...
630074	  709.0	  653.1	 4502.0	...
630075	  709.1	  653.4	 4501.0	...
630076	  709.2	  653.9	 4500.0	...
630077	  709.4	  654.2	 4497.0	...
630078	  709.5	  654.4	 4495.0	...
630079	  709.6	  654.5	 4495.0	...
630080	  709.6	  654.5	 4497.0	...
630081	  709.5	  654.4	 4497.0	...
630082	  709.4	  654.3	 4495.0	...
630083	  709.3	  654.3	 4493.0	...
630084	  709.6	  654.3	 4492.0	...
630085	  709.9	  654.2	 4491.0	...
630086	  710.0	  654.3	 4488.0	...
630087	  709.8	  654.4	 4484.0	...
630088	  709.6	  653.9	 4481.0	...
630089	  709.6	  653.3	 4481.0	...
630090	  709.6	  652.8	 4481.0	...
630091	  709.7	  652.8	 4478.0	...
630092	  709.8	  652.9	 4476.0	...
630093	  710.0	  653.3	 4475.0	...
630094	  710.1	  653.8	 4476.0	...
630095	  710.2	  654.3	 4477.0	...
630096	  710.3	  654.3	 4477.0	...
630097	  710.4	  654.4	 4474.0	...
630098	  710.5	  654.4	 4472.0	...
630099	  710.6	  654.5	 4471.0	...
630100	  710.7	  654.4	 4471.0	...
630101	  710.8	  654.3	 4472.0	...
630102	  710.8	  654.6	 4470.0	...
630103	  710.7	  654.9	 4467.0	...
630104	  710.7	  655.3	 4465.0	...
630105	  710.7	  655.4	 4465.0	...
630106	  710.3	  655.0	 4465.0	...
630107	  709.9	  654.6	 4462.0	...
630108	  709.7	  654.0	 4460.0	...
630109	  709.9	  653.8	 4458.0	...
630110	  710.3	  653.8	 4459.0	...
630111	  710.6	  654.3	 4459.0	...
630112	  710.8	  654.7	 4459.0	...
630113	  711.0	  654.7	 4459.0	...
630114	  711.2	  654.6	 4458.0	...
630115	  711.4	  654.2	 4458.0	...
630116	  711.4	  654.0	 4456.0	...
630117	  711.3	  653.9	 4454.0	...
630118	  711.2	  654.1	 4452.0	...
630119	  711.1	  654.4	 4451.0	...
630120	  710.9	  654.6	 4448.0	...
630121	  710.7	  655.1	 4445.0	...
630122	  710.5	  655.5	 4442.0	...
630123	  710.6	  655.8	 4442.0	...
630124	  710.8	  655.9	 4440.0	...
630125	  711.0	  655.9	 4437.0	...
630126	  711.2	  655.7	 4434.0	...
630127	  711.0	  655.4	 4435.0	...
630128	  710.6	  655.2	 4436.0	...
630129	  710.7	  655.2	 4437.0	...
630130	  711.0	  655.2	 4435.0	...
630131	  711.1	  655.3	 4432.0	...
630132	  710.9	  655.7	 4427.0	...
630133	  710.9	  656.1	 4425.0	...
630134	  711.0	  656.5	 4423.0	...
630135	  711.1	  656.7	 4421.0	...
630136	  710.9	  656.8	 4420.0	...
630137	  710.8	  656.8	 4419.0	...
630138	  710.7	  656.6	 4420.0	...
630139	  710.8	  656.4	 4421.0	...
630140	  711.2	  656.1	 4421.0	...
630141	  711.5	  656.0	 4421.0	...
630142	  711.9	  656.1	 4421.0	...
630143	  712.0	  656.4	 4420.0	...
630144	  712.1	  656.6	 4418.0	...
630145	  711.9	  657.1	 4416.0	...
630146	  711.8	  657.5	 4417.0	...
630147	  711.6	  658.0	 4418.0	...
630148	  711.1	  658.3	 4418.0	...
630149	  710.6	  658.6	 4415.0	...
630150	  710.9	  658.6	 4411.0	...
630151	  711.6	  658.0	 4407.0	...
630152	  712.0	  657.4	 4406.0	...
630153	  711.6	  656.9	 4404.0	...
630154	  711.2	  657.0	 4404.0	...
630155	  711.0	  657.1	 4404.0	...
630156	  711.0	  657.1	 4406.0	...
630157	  711.1	  656.9	 4407.0	...
630158	  711.1	  656.8	 4405.0	...
630159	  711.2	  656.8	 4402.0	...
630160	  711.0	  657.1	 4398.0	...
630161	  710.8	  657.3	 4397.0	...
630162	  710.9	  657.7	 4397.0	...
630163	  711.2	  657.9	 4397.0	...
630164	  711.6	  658.1	 4394.0	...
630165	  711.8	  657.9	 4392.0	...
630166	  711.9	  657.7	 4390.0	...
630167	  712.1	  657.8	 4390.0	...
630168	  712.0	  658.4	 4387.0	...
630169	  712.2	  658.9	 4384.0	...
630170	  712.4	  659.1	 4381.0	...
630171	  712.6	  658.8	 4380.0	...
630172	  712.3	  658.6	 4380.0	...
630173	  712.0	  658.8	 4380.0	...
630174	  711.9	  658.9	 4380.0	...
630175	  712.0	  659.1	 4380.0	...
630176	  712.4	  659.2	 4380.0	...
630177	  712.8	  659.2	 4379.0	...
630178	  713.2	  659.1	 4375.0	...
630179	  713.2	  659.2	 4371.0	...
630180	  712.9	  659.4	 4367.0	...
630181	  712.5	  659.6	 4367.0	...
630182	  712.4	  659.6	 4366.0	...
630183	  712.5	  659.6	 4364.0	...
630184	  712.7	  659.6	 4362.0	...
630185	  712.7	  659.4	 4362.0	...
630186	  712.8	  659.3	 4362.0	...
630187	  713.0	  659.0	 4363.0	...
630188	  713.3	  659.0	 4363.0	...
630189	  713.5	  658.9	 4363.0	...
630190	  713.6	  658.9	 4360.0	...
630191	  713.6	  658.8	 4357.0	...
630192	  713.5	  658.6	 4355.0	...
630193	  713.4	  658.5	 4355.0	...
630194	  713.3	  658.6	 4355.0	...
630195	  713.5	  658.8	 4355.0	...
630196	  713.6	  658.9	 4355.0	...
630197	  714.0	  658.9	 4355.0	...
630198	  714.2	  659.4	 4355.0	...
630199	  714.4	  659.9	 4353.0	...
630200	  714.5	  660.4	 4352.0	...
630201	  714.5	  660.3	 4350.0	...
630202	  714.5	  660.1	 4351.0	...
630203	  714.4	  659.9	 4352.0	...
630204	  714.2	  660.0	 4352.0	...
630205	  714.1	  660.1	 4353.0	...
630206	  714.1	  660.3	 4352.0	...
630207	  714.3	  660.6	 4351.0	...
630208	  714.4	  661.1	 4350.0	...
630209	  714.4	  661.6	 4349.0	...
630210	  714.3	  661.8	 4349.0	...
630211	  714.4	  661.8	 4350.0	...
630212	  714.5	  661.4	 4350.0	...
630213	  714.6	  661.0	 4349.0	...
630214	  714.5	  660.7	 4348.0	...
630215	  714.4	  660.9	 4347.0	...
630216	  714.4	  661.0	 4348.0	...
630217	  714.4	  660.7	 4348.0	...
630218	  714.4	  660.4	 4347.0	...
630219	  714.4	  660.0	 4347.0	...
630220	  714.6	  660.6	 4346.0	...
630221	  714.8	  661.2	 4346.0	...
630222	  714.7	  661.9	 4345.0	...
630223	  714.5	  661.9	 4344.0	...
630224	  714.2	  661.9	 4344.0	...
630225	  714.0	  661.7	 4344.0	...
630226	  714.0	  661.4	 4344.0	...
630227	  714.1	  661.1	 4344.0	...
630228	  714.2	  660.6	 4344.0	...
630229	  714.2	  660.1	 4344.0	...
630230	  714.3	  659.8	 4343.0	...
630231	  714.4	  659.7	 4343.0	...
630232	  714.6	  659.6	 4342.0	...
630233	  714.6	  659.9	 4341.0	...
630234	  714.5	  660.4	 4339.0	...
630235	  714.3	  661.1	 4338.0	...
630236	  714.2	  661.7	 4338.0	...
630237	  714.1	  662.2	 4337.0	...
630238	  714.1	  662.2	 4336.0	...
630239	  714.4	  661.8	 4336.0	...
630240	  714.5	  661.5	 4337.0	...
630241	  714.7	  661.4	 4338.0	...
630242	  714.7	  661.3	 4339.0	...
630243	  714.9	  661.3	 4339.0	...
630244	  715.1	  661.4	 4340.0	...
630245	  715.2	  661.5	 4341.0	...
630246	  715.5	  661.7	 4341.0	...
630247	  715.8	  662.4	 4341.0	...
630248	  716.1	  663.0	 4340.0	...
630249	  716.0	  662.7	 4338.0	...
630250	  715.9	  661.9	 4336.0	...
630251	  715.8	  661.4	 4334.0	...
630252	  715.9	  661.6	 4333.0	...
630253	  716.1	  661.9	 4335.0	...
630254	  716.0	  662.2	 4337.0	...
630255	  715.9	  662.5	 4338.0	...
630256	  715.8	  662.6	 4338.0	...
630257	  716.0	  662.2	 4338.0	...
630258	  716.0	  661.9	 4337.0	...
630259	  716.0	  661.9	 4336.0	...
630260	  716.3	  661.9	 4335.0	...
630261	  716.6	  661.7	 4335.0	...
630262	  716.5	  661.6	 4335.0	...
630263	  716.1	  661.5	 4335.0	...
630264	  715.7	  661.6	 4335.0	...
630265	  715.7	  661.5	 4335.0	...
630266	  715.8	  661.4	 4335.0	...
630267	  715.8	  661.2	 4333.0	...
630268	  715.9	  661.1	 4331.0	...
630269	  716.3	  661.0	 4329.0	...
630270	  716.7	  661.0	 4329.0	...
630271	  717.0	  661.4	 4330.0	...
630272	  716.9	  661.8	 4329.0	...
630273	  716.7	  662.1	 4328.0	...
630274	  716.3	  662.2	 4327.0	...
630275	  716.0	  662.3	 4328.0	...
630276	  715.5	  662.1	 4328.0	...
630277	  715.3	  661.8	 4328.0	...
630278	  715.0	  661.5	 4327.0	...
630279	  714.9	  661.8	 4328.0	...
630280	  715.1	  662.0	 4327.0	...
630281	  715.3	  662.3	 4327.0	...
630282	  715.5	  662.1	 4328.0	...
630283	  715.3	  661.9	 4330.0	...
630284	  715.2	  661.6	 4329.0	...
630285	  715.2	  661.6	 4326.0	...
630286	  715.2	  661.5	 4322.0	...
630287	  715.3	  661.4	 4321.0	...
630288	  715.4	  661.3	 4320.0	...
630289	  715.8	  661.3	 4321.0	...
630290	  716.0	  661.2	 4322.0	...
630291	  716.3	  661.2	 4323.0	...
630292	  716.5	  661.1	 4324.0	...
630293	  716.7	  661.1	 4324.0	...
630294	  716.5	  661.1	 4324.0	...
630295	  716.1	  661.1	 4325.0	...
630296	  715.8	  661.0	 4325.0	...
630297	  715.9	  660.8	 4325.0	...
630298	  716.0	  660.8	 4324.0	...
630299	  716.1	  660.8	 4324.0	...
630300	  716.1	  660.8	 4324.0	...
630301	  716.0	  660.8	 4324.0	...
630302	  715.9	  660.7	 4321.0	...
630303	  716.0	  660.9	 4319.0	...
630304	  715.6	  661.2	 4317.0	...
630305	  715.1	  661.5	 4319.0	...
630306	  714.8	  661.6	 4321.0	...
630307	  714.9	  661.3	 4323.0	...
630308	  714.8	  661.1	 4323.0	...
630309	  714.6	  660.8	 4323.0	...
630310	  714.7	  661.1	 4323.0	...
630311	  715.0	  661.4	 4323.0	...
630312	  715.4	  661.7	 4320.0	...
630313	  715.4	  661.7	 4318.0	...
630314	  715.4	  661.7	 4314.0	...
630315	  715.3	  661.7	 4313.0	...
630316	  715.5	  661.6	 4311.0	...
630317	  715.8	  661.5	 4311.0	...
630318	  716.0	  661.3	 4313.0	...
630319	  715.9	  661.3	 4314.0	...
630320	  715.5	  661.6	 4313.0	...
630321	  715.1	  661.9	 4311.0	...
630322	  714.7	  662.2	 4309.0	...
630323	  714.8	  662.3	 4309.0	...
630324	  714.8	  662.3	 4309.0	...
630325	  714.8	  662.4	 4308.0	...
630326	  714.6	  662.1	 4307.0	...
630327	  714.4	  661.8	 4306.0	...
630328	  714.2	  661.5	 4308.0	...
630329	  714.3	  661.5	 4309.0	...
630330	  714.3	  661.2	 4309.0	...
630331	  714.4	  661.0	 4308.0	...
630332	  714.3	  661.2	 4306.0	...
630333	  714.4	  661.5	 4305.0	...
630334	  714.6	  661.8	 4306.0	...
630335	  714.8	  662.1	 4306.0	...
630336	  714.8	  662.4	 4307.0	...
630337	  714.9	  662.8	 4307.0	...
630338	  715.0	  662.8	 4306.0	...
630339	  715.1	  662.8	 4303.0	...
630340	  715.0	  662.8	 4300.0	...
630341	  714.9	  662.8	 4297.0	...
630342	  714.9	  662.8	 4297.0	...
630343	  714.8	  662.6	 4296.0	...
630344	  714.5	  662.4	 4294.0	...
630345	  714.3	  662.3	 4293.0	...
630346	  714.2	  662.3	 4294.0	...
630347	  714.2	  662.6	 4295.0	...
630348	  714.5	  662.9	 4293.0	...
630349	  714.7	  663.1	 4290.0	...
630350	  715.0	  662.5	 4287.0	...
630351	  715.1	  661.9	 4286.0	...
630352	  715.0	  661.5	 4284.0	...
630353	  714.8	  661.5	 4282.0	...
630354	  714.7	  661.6	 4278.0	...
630355	  714.7	  661.8	 4276.0	...
630356	  714.5	  662.1	 4273.0	...
630357	  714.3	  662.6	 4272.0	...
630358	  714.1	  662.8	 4270.0	...
630359	  714.2	  663.0	 4268.0	...
630360	  714.4	  663.3	 4267.0	...
630361	  714.7	  663.5	 4266.0	...
630362	  715.0	  663.7	 4265.0	...
630363	  715.2	  663.6	 4264.0	...
630364	  715.4	  663.6	 4264.0	...
630365	  715.4	  663.6	 4264.0	...
630366	  715.3	  663.3	 4265.0	...
630367	  715.2	  663.0	 4264.0	...
630368	  715.1	  662.8	 4260.0	...
630369	  714.9	  662.9	 4256.0	...
630370	  714.8	  663.0	 4253.0	...
630371	  715.1	  662.9	 4254.0	...
630372	  715.5	  662.8	 4255.0	...
630373	  716.0	  662.7	 4252.0	...
630374	  716.1	  663.2	 4246.0	...
630375	  716.2	  663.6	 4241.0	...
630376	  716.1	  664.2	 4240.0	...
630377	  716.2	  664.4	 4241.0	...
630378	  716.4	  664.3	 4242.0	...
630379	  716.3	  664.2	 4242.0	...
630380	  716.0	  664.2	 4241.0	...
630381	  715.7	  664.2	 4237.0	...
630382	  715.8	  663.9	 4232.0	...
630383	  715.9	  663.7	 4228.0	...
630384	  716.2	  663.6	 4225.0	...
630385	  716.5	  663.8	 4223.0	...
630386	  716.8	  663.9	 4221.0	...
630387	  716.7	  663.8	 4220.0	...
630388	  716.5	  663.8	 4220.0	...
630389	  716.6	  663.7	 4218.0	...
630390	  716.7	  663.6	 4215.0	...
630391	  717.0	  663.9	 4211.0	...
630392	  717.4	  664.5	 4208.0	...
630393	  717.7	  665.1	 4204.0	...
630394	  717.9	  665.3	 4201.0	...
630395	  717.5	  665.5	 4199.0	...
630396	  717.1	  665.7	 4198.0	...
630397	  716.5	  665.5	 4196.0	...
630398	  716.3	  665.0	 4195.0	...
630399	  716.5	  664.8	 4193.0	...
630400	  716.8	  665.1	 4191.0	...
630401	  717.2	  665.4	 4187.0	...
630402	  717.3	  665.4	 4184.0	...
630403	  717.5	  665.4	 4180.0	...
630404	  717.6	  665.5	 4179.0	...
630405	  717.7	  665.6	 4178.0	...
630406	  717.8	  665.5	 4176.0	...
630407	  718.2	  665.4	 4175.0	...
630408	  718.6	  665.5	 4173.0	...
630409	  719.0	  665.7	 4171.0	...
630410	  719.1	  665.4	 4169.0	...
630411	  719.0	  664.9	 4167.0	...
630412	  718.9	  664.1	 4165.0	...
630413	  718.8	  663.9	 4164.0	...
630414	  718.8	  663.9	 4164.0	...
630415	  718.7	  664.4	 4163.0	...
630416	  718.7	  665.0	 4161.0	...
630417	  718.8	  665.5	 4157.0	...
630418	  718.9	  665.4	 4154.0	...
630419	  719.0	  665.2	 4152.0	...
630420	  719.0	  664.7	 4152.0	...
630421	  719.0	  664.6	 4152.0	...
630422	  718.9	  664.6	 4151.0	...
630423	  719.1	  664.8	 4149.0	...
630424	  719.3	  665.1	 4146.0	...
630425	  719.4	  665.3	 4144.0	...
630426	  719.0	  665.5	 4142.0	...
630427	  718.4	  665.4	 4141.0	...
630428	  718.2	  665.1	 4141.0	...
630429	  718.4	  665.0	 4139.0	...
630430	  718.7	  665.2	 4136.0	...
630431	  718.6	  665.5	 4134.0	...
630432	  718.6	  665.7	 4134.0	...
630433	  718.6	  665.8	 4134.0	...
630434	  718.7	  665.6	 4132.0	...
630435	  718.8	  665.0	 4129.0	...
630436	  718.9	  664.5	 4122.0	...
630437	  718.9	  664.3	 4117.0	...
630438	  719.0	  664.4	 4114.0	...
630439	  719.1	  664.7	 4115.0	...
630440	  719.2	  665.0	 4115.0	...
630441	  719.2	  665.3	 4113.0	...
630442	  719.1	  665.4	 4110.0	...
630443	  718.9	  665.4	 4107.0	...
630444	  718.9	  665.4	 4105.0	...
630445	  719.4	  665.9	 4103.0	...
630446	  720.0	  666.4	 4102.0	...
630447	  720.5	  667.2	 4102.0	...
630448	  720.4	  667.3	 4097.0	...
630449	  720.3	  666.8	 4093.0	...
630450	  720.2	  666.2	 4088.0	...
630451	  719.6	  665.7	 4088.0	...
630452	  719.1	  665.9	 4087.0	...
630453	  718.7	  666.3	 4085.0	...
630454	  718.7	  666.5	 4082.0	...
630455	  719.1	  666.6	 4080.0	...
630456	  719.4	  666.5	 4080.0	...
630457	  719.8	  666.5	 4079.0	...
630458	  719.8	  666.5	 4077.0	...
630459	  719.9	  666.6	 4074.0	...
630460	  720.1	  666.5	 4072.0	...
630461	  720.3	  666.4	 4069.0	...
630462	  720.5	  666.3	 4067.0	...
630463	  720.4	  666.2	 4064.0	...
630464	  720.3	  665.9	 4064.0	...
630465	  720.3	  665.8	 4064.0	...
630466	  720.2	  665.7	 4065.0	...
630467	  720.2	  666.1	 4064.0	...
630468	  720.6	  666.3	 4063.0	...
630469	  721.0	  666.4	 4060.0	...
630470	  721.4	  666.3	 4057.0	...
630471	  721.5	  666.3	 4055.0	...
630472	  721.4	  666.6	 4054.0	...
630473	  721.3	  666.8	 4052.0	...
630474	  721.2	  666.8	 4050.0	...
630475	  721.4	  666.5	 4047.0	...
630476	  721.6	  666.1	 4044.0	...
630477	  722.1	  665.9	 4042.0	...
630478	  722.3	  666.0	 4041.0	...
630479	  722.5	  666.4	 4040.0	...
630480	  722.5	  666.6	 4038.0	...
630481	  722.4	  666.5	 4035.0	...
630482	  722.1	  666.8	 4031.0	...
630483	  721.8	  667.2	 4029.0	...
630484	  721.5	  667.6	 4025.0	...
630485	  721.6	  667.7	 4024.0	...
630486	  722.0	  667.8	 4023.0	...
630487	  722.5	  667.9	 4020.0	...
630488	  723.0	  667.8	 4016.0	...
630489	  723.0	  667.7	 4010.0	...
630490	  723.1	  667.6	 4008.0	...
630491	  723.2	  667.4	 4006.0	...
630492	  723.2	  666.9	 4005.0	...
630493	  722.9	  666.6	 4005.0	...
630494	  722.5	  666.0	 4003.0	...
630495	  722.2	  665.7	 4002.0	...
630496	  722.1	  665.7	 3996.0	...
630497	  722.3	  666.3	 3991.0	...
630498	  722.6	  666.9	 3988.0	...
630499	  722.9	  667.5	 3988.0	...
630500	  723.4	  667.7	 3987.0	...
630501	  723.9	  668.0	 3986.0	...
630502	  724.6	  668.0	 3984.0	...
630503	  724.8	  668.0	 3983.0	...
630504	  724.8	  667.9	 3982.0	...
630505	  724.6	  667.9	 3980.0	...
630506	  724.4	  667.9	 3980.0	...
630507	  724.2	  667.8	 3976.0	...
630508	  723.9	  667.7	 3972.0	...
630509	  723.6	  667.7	 3968.0	...
630510	  723.7	  667.7	 3969.0	...
630511	  723.7	  667.7	 3969.0	...
630512	  723.8	  667.9	 3967.0	...
630513	  723.9	  668.2	 3964.0	...
630514	  724.0	  668.4	 3961.0	...
630515	  724.1	  668.2	 3960.0	...
630516	  724.3	  668.0	 3958.0	...
630517	  724.6	  667.9	 3956.0	...
630518	  724.8	  667.7	 3955.0	...
630519	  725.0	  667.4	 3955.0	...
630520	  725.2	  666.9	 3953.0	...
630521	  725.3	  666.6	 3952.0	...
630522	  725.3	  666.7	 3951.0	...
630523	  725.2	  667.0	 3952.0	...
630524	  725.0	  667.4	 3953.0	...
630525	  725.4	  666.9	 3951.0	...
630526	  725.8	  666.4	 3949.0	...
630527	  726.2	  665.9	 3946.0	...
630528	  726.2	  665.9	 3946.0	...
630529	  726.1	  666.2	 3946.0	...
630530	  725.9	  666.6	 3945.0	...
630531	  725.9	  667.0	 3945.0	...
630532	  726.0	  667.1	 3943.0	...
630533	  725.9	  666.9	 3940.0	...
630534	  725.8	  666.5	 3937.0	...
630535	  725.7	  666.2	 3937.0	...
630536	  725.9	  666.1	 3937.0	...
630537	  726.0	  666.2	 3935.0	...
630538	  726.0	  666.2	 3934.0	...
630539	  725.9	  666.4	 3932.0	...
630540	  725.8	  666.5	 3933.0	...
630541	  725.7	  666.6	 3934.0	...
630542	  725.6	  666.6	 3932.0	...
630543	  725.9	  666.5	 3931.0	...
630544	  726.3	  666.4	 3929.0	...
630545	  726.7	  666.3	 3929.0	...
630546	  726.7	  666.2	 3926.0	...
630547	  726.7	  666.1	 3924.0	...
630548	  726.8	  666.2	 3921.0	...
630549	  726.7	  666.0	 3921.0	...
630550	  726.6	  665.8	 3921.0	...
630551	  726.5	  665.5	 3922.0	...
630552	  726.4	  665.5	 3923.0	...
630553	  726.3	  665.7	 3922.0	...
630554	  726.2	  666.0	 3921.0	...
630555	  726.2	  666.1	 3921.0	...
630556	  726.3	  666.0	 3921.0	...
630557	  726.5	  665.9	 3918.0	...
630558	  726.7	  666.0	 3915.0	...
630559	  726.7	  666.0	 3914.0	...
630560	  726.3	  666.1	 3916.0	...
630561	  726.0	  666.2	 3918.0	...
630562	  725.8	  666.4	 3919.0	...
630563	  725.7	  666.6	 3919.0	...
630564	  726.2	  666.7	 3916.0	...
630565	  726.8	  666.3	 3914.0	...
630566	  727.2	  666.0	 3912.0	...
630567	  726.9	  665.7	 3912.0	...
630568	  726.7	  665.6	 3912.0	...
630569	  726.7	  665.3	 3911.0	...
630570	  726.7	  664.9	 3910.0	...
630571	  726.7	  664.6	 3908.0	...
630572	  726.5	  664.6	 3908.0	...
630573	  726.4	  664.6	 3908.0	...
630574	  726.3	  664.8	 3907.0	...
630575	  726.5	  665.3	 3907.0	...
630576	  726.7	  665.9	 3907.0	...
630577	  727.0	  666.3	 3907.0	...
630578	  726.9	  666.2	 3906.0	...
630579	  726.6	  666.1	 3905.0	...
630580	  726.4	  666.1	 3903.0	...
630581	  726.5	  666.0	 3902.0	...
630582	  726.5	  666.0	 3901.0	...
630583	  726.5	  666.1	 3900.0	...
630584	  726.6	  666.2	 3899.0	...
630585	  726.8	  666.4	 3900.0	...
630586	  726.9	  666.7	 3900.0	...
630587	  726.9	  666.9	 3901.0	...
630588	  726.8	  666.7	 3900.0	...
630589	  726.7	  666.3	 3900.0	...
630590	  726.6	  666.0	 3900.0	...
630591	  726.8	  666.1	 3901.0	...
630592	  727.1	  666.2	 3901.0	...
630593	  727.3	  666.1	 3901.0	...
630594	  727.3	  666.1	 3901.0	...
630595	  727.2	  666.1	 3901.0	...
630596	  727.2	  665.8	 3901.0	...
630597	  727.3	  665.3	 3901.0	...
630598	  727.3	  664.9	 3899.0	...
630599	  727.4	  665.0	 3897.0	...
630600	  727.4	  665.4	 3895.0	...
630601	  727.4	  665.7	 3894.0	...
630602	  727.3	  665.6	 3894.0	...
630603	  727.0	  665.5	 3895.0	...
630604	  726.8	  665.6	 3897.0	...
630605	  726.6	  665.8	 3897.0	...
630606	  726.5	  665.9	 3896.0	...
630607	  726.4	  666.0	 3894.0	...
630608	  726.7	  665.9	 3894.0	...
630609	  727.1	  665.8	 3895.0	...
630610	  727.4	  665.6	 3895.0	...
630611	  727.4	  665.5	 3896.0	...
630612	  727.5	  665.3	 3895.0	...
630613	  727.6	  665.1	 3895.0	...
630614	  727.5	  664.9	 3892.0	...
630615	  727.4	  665.0	 3890.0	...
630616	  727.3	  665.5	 3889.0	...
630617	  727.5	  666.1	 3891.0	...
630618	  727.6	  666.5	 3892.0	...
630619	  727.7	  666.4	 3892.0	...
630620	  727.7	  666.4	 3892.0	...
630621	  727.7	  666.3	 3892.0	...
630622	  727.3	  666.3	 3893.0	...
630623	  727.0	  666.2	 3893.0	...
630624	  726.6	  666.3	 3893.0	...
630625	  726.9	  666.2	 3893.0	...
630626	  727.2	  666.1	 3892.0	...
630627	  727.6	  665.8	 3891.0	...
630628	  727.3	  665.7	 3891.0	...
630629	  726.8	  665.7	 3890.0	...
630630	  726.4	  666.0	 3888.0	...
630631	  726.3	  666.2	 3887.0	...
630632	  726.2	  666.4	 3887.0	...
630633	  726.2	  666.4	 3886.0	...
630634	  726.5	  666.1	 3884.0	...
630635	  726.9	  665.7	 3884.0	...
630636	  727.2	  665.4	 3887.0	...
630637	  727.2	  665.5	 3890.0	...
630638	  727.1	  665.5	 3893.0	...
630639	  727.0	  665.1	 3894.0	...
630640	  726.9	  664.7	 3893.0	...
630641	  727.0	  664.4	 3892.0	...
630642	  727.1	  664.6	 3890.0	...
630643	  727.2	  664.9	 3889.0	...
630644	  727.2	  665.0	 3888.0	...
630645	  727.1	  665.0	 3887.0	...
630646	  727.2	  665.4	 3887.0	...
630647	  727.3	  665.8	 3886.0	...
630648	  727.5	  665.7	 3889.0	...
630649	  726.8	  665.5	 3891.0	...
630650	  726.1	  665.2	 3892.0	...
630651	  725.5	  665.0	 3890.0	...
630652	  725.6	  664.9	 3888.0	...
630653	  725.9	  664.8	 3890.0	...
630654	  726.1	  665.3	 3892.0	...
630655	  726.3	  665.7	 3895.0	...
630656	  726.3	  665.1	 3895.0	...
630657	  726.4	  664.4	 3894.0	...
630658	  726.3	  664.0	 3893.0	...
630659	  726.2	  664.5	 3892.0	...
630660	  726.0	  665.0	 3891.0	...
630661	  726.0	  665.1	 3891.0	...
630662	  726.0	  665.4	 3891.0	...
630663	  726.1	  665.5	 3891.0	...
630664	  726.2	  665.6	 3891.0	...
630665	  726.3	  664.9	 3892.0	...
630666	  726.5	  664.2	 3893.0	...
630667	  726.6	  663.9	 3893.0	...
630668	  726.7	  664.2	 3893.0	...
630669	  727.0	  664.4	 3895.0	...
630670	  727.2	  664.4	 3898.0	...
630671	  727.6	  664.6	 3901.0	...
630672	  727.8	  665.0	 3902.0	...
630673	  727.6	  664.8	 3902.0	...
630674	  727.5	  664.4	 3903.0	...
630675	  727.3	  664.0	 3904.0	...
630676	  727.4	  663.9	 3905.0	...
630677	  727.3	  663.8	 3905.0	...
630678	  727.0	  663.7	 3905.0	...
630679	  726.7	  663.8	 3905.0	...
630680	  726.4	  663.8	 3904.0	...
630681	  726.3	  663.7	 3902.0	...
630682	  726.4	  663.7	 3901.0	...
630683	  726.4	  663.6	 3899.0	...
630684	  726.5	  663.4	 3900.0	...
630685	  726.4	  663.3	 3900.0	...
630686	  726.4	  663.4	 3903.0	...
630687	  726.2	  663.6	 3906.0	...
630688	  726.1	  663.9	 3907.0	...
630689	  725.9	  663.9	 3904.0	...
630690	  725.8	  663.7	 3902.0	...
630691	  725.8	  663.6	 3903.0	...
630692	  725.4	  663.6	 3904.0	...
630693	  725.0	  663.9	 3905.0	...
630694	  724.5	  664.2	 3906.0	...
630695	  724.4	  664.3	 3906.0	...
630696	  724.9	  664.4	 3906.0	...
630697	  725.4	  664.6	 3910.0	...
630698	  726.0	  664.9	 3913.0	...
630699	  726.0	  665.0	 3916.0	...
630700	  725.8	  664.8	 3915.0	...
630701	  725.6	  664.8	 3915.0	...
630702	  725.4	  664.9	 3917.0	...
630703	  725.4	  665.1	 3919.0	...
630704	  725.7	  665.1	 3918.0	...
630705	  726.1	  664.6	 3917.0	...
630706	  726.4	  664.2	 3917.0	...
630707	  726.1	  663.9	 3917.0	...
630708	  725.8	  663.9	 3919.0	...
630709	  725.6	  664.0	 3921.0	...
630710	  725.7	  664.6	 3923.0	...
630711	  725.7	  665.2	 3923.0	...
630712	  725.8	  665.8	 3922.0	...
630713	  725.9	  665.5	 3922.0	...
630714	  726.0	  665.2	 3921.0	...
630715	  726.2	  664.8	 3920.0	...
630716	  726.3	  664.8	 3920.0	...
630717	  726.4	  665.0	 3920.0	...
630718	  726.3	  665.3	 3922.0	...
630719	  726.1	  665.1	 3923.0	...
630720	  726.2	  664.7	 3925.0	...
630721	  726.4	  664.6	 3927.0	...
630722	  726.7	  664.9	 3928.0	...
630723	  726.8	  665.3	 3931.0	...
630724	  726.8	  665.3	 3934.0	...
630725	  726.9	  665.3	 3937.0	...
630726	  727.0	  665.3	 3937.0	...
630727	  727.1	  665.3	 3936.0	...
630728	  727.2	  665.2	 3938.0	...
630729	  726.9	  665.1	 3941.0	...
630730	  726.7	  665.0	 3946.0	...
630731	  726.4	  664.9	 3948.0	...
630732	  726.7	  664.9	 3949.0	...
630733	  726.8	  664.3	 3950.0	...
630734	  727.0	  663.6	 3952.0	...
630735	  726.9	  663.0	 3954.0	...
630736	  727.1	  663.0	 3955.0	...
630737	  727.4	  663.0	 3955.0	...
630738	  727.8	  663.0	 3955.0	...
630739	  727.8	  662.7	 3955.0	...
630740	  727.6	  662.4	 3955.0	...
630741	  727.5	  662.1	 3952.0	...
630742	  727.5	  662.1	 3950.0	...
630743	  727.6	  662.0	 3951.0	...
630744	  727.7	  662.0	 3955.0	...
630745	  727.9	  662.0	 3959.0	...
630746	  728.1	  662.1	 3958.0	...
630747	  728.4	  661.9	 3956.0	...
630748	  728.4	  661.6	 3955.0	...
630749	  728.5	  661.3	 3955.0	...
630750	  728.6	  661.3	 3956.0	...
630751	  728.7	  661.3	 3956.0	...
630752	  728.7	  661.2	 3956.0	...
630753	  728.8	  661.2	 3958.0	...
630754	  729.0	  661.3	 3960.0	...
MSG	630755 0000 _ Number On
630755	  729.2	  661.5	 3961.0	...
630756	  729.4	  661.7	 3961.0	...
630757	  729.3	  661.7	 3963.0	...
630758	  729.1	  661.6	 3964.0	...
630759	  729.0	  661.4	 3965.0	...
630760	  728.8	  661.4	 3969.0	...
630761	  728.7	  661.4	 3972.0	...
630762	  728.6	  661.6	 3976.0	...
630763	  728.7	  661.7	 3977.0	...
630764	  728.9	  661.8	 3979.0	...
630765	  729.2	  661.6	 3982.0	...
630766	  729.4	  661.4	 3984.0	...
630767	  729.5	  661.4	 3983.0	...
630768	  729.2	  661.5	 3983.0	...
630769	  728.8	  661.7	 3984.0	...
630770	  728.3	  661.7	 3986.0	...
630771	  727.9	  661.8	 3989.0	...
630772	  727.8	  661.6	 3990.0	...
630773	  727.7	  661.4	 3991.0	...
630774	  727.7	  661.2	 3991.0	...
630775	  727.8	  661.1	 3994.0	...
630776	  728.0	  661.1	 3997.0	...
630777	  728.0	  661.1	 3999.0	...
630778	  727.7	  661.2	 3998.0	...
630779	  727.3	  661.2	 4000.0	...
630780	  727.2	  661.0	 4004.0	...
630781	  727.2	  660.8	 4008.0	...
630782	  727.2	  661.0	 4009.0	...
630783	  727.2	  661.3	 4010.0	...
630784	  727.3	  661.5	 4011.0	...
630785	  727.4	  661.5	 4015.0	...
630786	  727.5	  661.3	 4018.0	...
630787	  727.5	  661.2	 4021.0	...
630788	  727.8	  660.9	 4023.0	...
630789	  728.1	  660.7	 4024.0	...
630790	  728.3	  660.4	 4024.0	...
630791	  728.3	  660.5	 4024.0	...
630792	  728.4	  660.7	 4024.0	...
630793	  728.5	  660.8	 4023.0	...
630794	  728.3	  661.0	 4024.0	...
630795	  728.3	  661.0	 4025.0	...
630796	  728.2	  661.1	 4027.0	...
630797	  727.9	  661.3	 4029.0	...
630798	  727.4	  661.5	 4030.0	...
630799	  726.9	  661.6	 4029.0	...
630800	  726.9	  661.5	 4028.0	...
630801	  727.4	  661.4	 4027.0	...
630802	  728.0	  661.2	 4028.0	...
630803	  728.4	  660.9	 4030.0	...
630804	  728.2	  660.8	 4031.0	...
630805	  727.9	  660.8	 4035.0	...
630806	  727.8	  660.9	 4039.0	...
630807	  727.8	  660.9	 4042.0	...
630808	  727.8	  660.9	 4042.0	...
630809	  727.8	  661.0	 4042.0	...
630810	  727.8	  661.1	 4041.0	...
630811	  727.8	  661.1	 4040.0	...
630812	  727.7	  661.0	 4042.0	...
630813	  727.6	  660.7	 4045.0	...
630814	  727.5	  660.7	 4048.0	...
630815	  727.5	  660.6	 4048.0	...
630816	  727.4	  660.8	 4048.0	...
630817	  727.5	  660.9	 4049.0	...
630818	  727.7	  661.0	 4050.0	...
630819	  727.6	  660.9	 4051.0	...
630820	  727.4	  660.9	 4050.0	...
630821	  727.2	  661.1	 4048.0	...
630822	  727.1	  661.5	 4047.0	...
630823	  727.2	  661.8	 4048.0	...
630824	  727.5	  661.9	 4049.0	...
630825	  727.9	  661.7	 4051.0	...
630826	  728.2	  661.5	 4052.0	...
630827	  728.3	  661.4	 4053.0	...
630828	  727.9	  661.3	 4056.0	...
630829	  727.4	  661.1	 4057.0	...
630830	  726.8	  661.4	 4056.0	...
630831	  726.8	  661.8	 4054.0	...
630832	  726.7	  662.0	 4053.0	...
630833	  726.5	  661.4	 4053.0	...
630834	  726.2	  660.5	 4054.0	...
630835	  726.0	  660.0	 4055.0	...
630836	  725.8	  659.5	 4056.0	...
630837	  725.6	  659.5	 4058.0	...
630838	  725.9	  659.8	 4061.0	...
630839	  726.4	  660.2	 4067.0	...
630840	  726.9	  661.0	 4070.0	...
630841	  727.1	  661.2	 4072.0	...
630842	  727.1	  661.5	 4073.0	...
630843	  727.0	  661.4	 4074.0	...
630844	  727.0	  661.3	 4076.0	...
630845	  727.1	  661.2	 4076.0	...
630846	  727.2	  661.1	 4076.0	...
630847	  727.3	  661.1	 4078.0	...
630848	  727.3	  661.2	 4080.0	...
630849	  727.3	  661.2	 4081.0	...
630850	  727.2	  661.0	 4083.0	...
630851	  727.1	  660.5	 4084.0	...
630852	  727.1	  660.0	 4085.0	...
630853	  727.1	  659.6	 4085.0	...
630854	  727.2	  659.4	 4084.0	...
630855	  727.3	  659.7	 4084.0	...
630856	  727.6	  660.2	 4083.0	...
630857	  727.8	  660.6	 4083.0	...
630858	  727.9	  660.6	 4086.0	...
630859	  727.8	  660.5	 4089.0	...
630860	  727.8	  660.5	 4093.0	...
630861	  727.7	  660.7	 4095.0	...
630862	  727.7	  660.9	 4097.0	...
630863	  727.8	  661.1	 4098.0	...
630864	  728.0	  661.3	 4098.0	...
630865	  728.1	  661.1	 4098.0	...
630866	  728.3	  660.8	 4099.0	...
630867	  728.3	  660.4	 4100.0	...
630868	  728.3	  660.2	 4101.0	...
630869	  728.2	  660.1	 4102.0	...
630870	  728.1	  660.1	 4103.0	...
630871	  728.0	  660.3	 4103.0	...
630872	  728.1	  660.7	 4104.0	...
630873	  728.3	  660.9	 4105.0	...
630874	  728.4	  661.0	 4108.0	...
630875	  728.3	  660.9	 4109.0	...
630876	  728.2	  660.8	 4111.0	...
630877	  728.1	  660.7	 4112.0	...
630878	  728.2	  660.8	 4110.0	...
630879	  728.5	  660.9	 4107.0	...
630880	  728.7	  661.1	 4104.0	...
630881	  728.9	  661.1	 4106.0	...
630882	  729.1	  660.9	 4108.0	...
630883	  729.4	  660.7	 4110.0	...
630884	  729.2	  660.7	 4109.0	...
630885	  728.9	  660.6	 4109.0	...
630886	  728.5	  660.5	 4110.0	...
630887	  728.3	  660.7	 4111.0	...
630888	  728.1	  661.2	 4112.0	...
630889	  727.9	  661.7	 4114.0	...
630890	  728.1	  662.0	 4115.0	...
630891	  728.3	  662.0	 4119.0	...
630892	  728.5	  662.0	 4121.0	...
630893	  728.6	  662.0	 4123.0	...
630894	  728.6	  661.6	 4122.0	...
630895	  728.3	  661.4	 4122.0	...
630896	  727.9	  661.1	 4123.0	...
630897	  727.5	  661.3	 4124.0	...
630898	  727.6	  661.3	 4125.0	...
630899	  727.9	  661.3	 4124.0	...
630900	  728.3	  661.2	 4126.0	...
630901	  728.6	  661.3	 4128.0	...
630902	  728.6	  661.5	 4130.0	...
630903	  728.4	  661.7	 4130.0	...
630904	  728.4	  661.5	 4132.0	...
630905	  728.3	  661.3	 4134.0	...
630906	  728.5	  660.7	 4135.0	...
630907	  728.7	  660.3	 4137.0	...
630908	  729.3	  660.5	 4138.0	...
630909	  729.7	  661.1	 4140.0	...
630910	  730.1	  661.7	 4140.0	...
630911	  730.1	  661.8	 4139.0	...
630912	  730.0	  661.7	 4138.0	...
630913	  730.0	  661.5	 4137.0	...
630914	  729.8	  661.3	 4137.0	...
630915	  729.5	  661.3	 4136.0	...
630916	  729.3	  661.5	 4136.0	...
630917	  729.3	  661.7	 4135.0	...
630918	  729.8	  661.6	 4135.0	...
630919	  730.4	  661.6	 4137.0	...
630920	  730.5	  661.3	 4139.0	...
630921	  730.4	  661.0	 4140.0	...
630922	  730.4	  660.9	 4140.0	...
630923	  730.4	  661.2	 4140.0	...
630924	  730.4	  661.4	 4140.0	...
630925	  730.4	  661.5	 4142.0	...
630926	  730.3	  661.5	 4143.0	...
630927	  730.4	  661.5	 4144.0	...
630928	  730.6	  661.6	 4145.0	...
630929	  731.0	  661.6	 4146.0	...
630930	  731.0	  661.1	 4148.0	...
630931	  730.9	  660.6	 4148.0	...
630932	  730.7	  660.1	 4149.0	...
630933	  730.9	  660.0	 4150.0	...
630934	  731.0	  660.1	 4150.0	...
630935	  731.0	  660.2	 4150.0	...
630936	  731.0	  660.3	 4150.0	...
630937	  731.2	  660.1	 4150.0	...
630938	  731.4	  660.1	 4150.0	...
630939	  731.6	  660.0	 4149.0	...
630940	  731.5	  659.8	 4150.0	...
630941	  731.5	  659.7	 4151.0	...
630942	  731.7	  659.9	 4153.0	...
630943	  731.9	  660.1	 4154.0	...
630944	  731.6	  660.3	 4158.0	...
630945	  731.2	  660.2	 4161.0	...
630946	  730.9	  660.5	 4163.0	...
630947	  731.2	  660.9	 4163.0	...
630948	  731.4	  661.3	 4163.0	...
630949	  731.5	  661.5	 4163.0	...
630950	  731.5	  661.6	 4164.0	...
630951	  731.4	  661.7	 4164.0	...
630952	  731.4	  662.0	 4164.0	...
630953	  731.4	  662.2	 4164.0	...
630954	  731.5	  661.9	 4165.0	...
630955	  731.4	  661.4	 4166.0	...
630956	  731.3	  661.6	 4167.0	...
630957	  731.0	  662.2	 4167.0	...
630958	  730.9	  662.7	 4165.0	...
630959	  730.8	  662.4	 4162.0	...
630960	  730.7	  662.0	 4162.0	...
630961	  730.7	  661.9	 4163.0	...
630962	  730.7	  662.1	 4165.0	...
630963	  731.2	  662.2	 4166.0	...
630964	  731.7	  662.1	 4168.0	...
630965	  732.0	  662.0	 4169.0	...
630966	  731.7	  662.1	 4169.0	...
630967	  731.4	  662.4	 4169.0	...
630968	  731.4	  662.4	 4169.0	...
630969	  731.4	  662.2	 4171.0	...
630970	  731.5	  662.0	 4172.0	...
630971	  731.2	  662.0	 4175.0	...
630972	  730.9	  662.4	 4176.0	...
630973	  730.6	  662.7	 4177.0	...
630974	  730.5	  662.3	 4177.0	...
630975	  730.4	  661.7	 4177.0	...
630976	  730.4	  661.5	 4177.0	...
630977	  730.6	  662.1	 4177.0	...
630978	  730.7	  662.3	 4177.0	...
630979	  730.7	  661.9	 4180.0	...
630980	  730.7	  661.6	 4182.0	...
630981	  730.9	  662.0	 4183.0	...
630982	  731.0	  662.3	 4182.0	...
630983	  731.1	  662.8	 4180.0	...
630984	  730.9	  663.2	 4180.0	...
630985	  730.7	  663.6	 4182.0	...
630986	  730.7	  663.7	 4185.0	...
630987	  730.4	  663.6	 4187.0	...
630988	  730.2	  663.4	 4189.0	...
630989	  730.3	  662.8	 4190.0	...
630990	  730.8	  662.4	 4190.0	...
630991	  731.0	  662.1	 4192.0	...
630992	  730.7	  662.2	 4195.0	...
630993	  730.3	  662.1	 4197.0	...
630994	  730.2	  662.0	 4196.0	...
630995	  730.3	  661.9	 4195.0	...
630996	  730.4	  662.0	 4195.0	...
630997	  730.5	  662.1	 4194.0	...
630998	  730.5	  662.1	 4194.0	...
630999	  730.6	  662.2	 4193.0	...
631000	  730.7	  662.2	 4193.0	...
631001	  730.6	  662.9	 4190.0	...
631002	  730.3	  663.6	 4187.0	...
631003	  729.9	  664.1	 4187.0	...
631004	  730.0	  663.8	 4191.0	...
631005	  730.1	  663.4	 4195.0	...
631006	  730.2	  663.4	 4195.0	...
631007	  730.1	  663.5	 4195.0	...
631008	  730.0	  663.1	 4193.0	...
631009	  729.9	  662.6	 4192.0	...
631010	  730.1	  662.1	 4193.0	...
631011	  730.2	  662.1	 4194.0	...
631012	  730.4	  662.4	 4196.0	...
631013	  730.5	  662.4	 4196.0	...
631014	  730.6	  662.4	 4196.0	...
631015	  730.7	  662.3	 4193.0	...
631016	  730.8	  662.3	 4191.0	...
631017	  730.8	  662.3	 4191.0	...
631018	  730.8	  662.3	 4193.0	...
631019	  730.6	  662.3	 4195.0	...
631020	  730.6	  662.3	 4195.0	...
631021	  730.6	  662.4	 4195.0	...
631022	  730.7	  662.3	 4195.0	...
631023	  730.6	  662.1	 4196.0	...
631024	  730.5	  662.0	 4196.0	...
631025	  730.4	  662.0	 4197.0	...
631026	  730.4	  662.0	 4198.0	...
631027	  730.6	  662.1	 4199.0	...
631028	  730.7	  662.1	 4199.0	...
631029	  730.7	  662.0	 4198.0	...
631030	  730.7	  661.9	 4198.0	...
631031	  730.7	  661.7	 4198.0	...
631032	  730.8	  661.6	 4197.0	...
631033	  730.8	  662.2	 4195.0	...
631034	  730.7	  662.9	 4193.0	...
631035	  730.4	  663.2	 4192.0	...
631036	  730.2	  662.8	 4192.0	...
631037	  729.9	  662.3	 4193.0	...
631038	  729.8	  662.2	 4193.0	...
631039	  730.4	  661.9	 4194.0	...
631040	  731.0	  661.7	 4194.0	...
631041	  731.6	  661.6	 4195.0	...
631042	  731.6	  661.8	 4195.0	...
631043	  731.6	  662.1	 4196.0	...
631044	  731.6	  662.4	 4196.0	...
631045	  731.6	  662.5	 4197.0	...
631046	  731.6	  662.7	 4197.0	...
631047	  731.6	  662.8	 4197.0	...
631048	  731.6	  662.4	 4196.0	...
631049	  731.3	  661.9	 4195.0	...
631050	  730.9	  661.0	 4194.0	...
631051	  730.6	  660.5	 4194.0	...
631052	  730.7	  659.9	 4194.0	...
631053	  730.8	  660.0	 4194.0	...
631054	  730.9	  660.2	 4193.0	...
631055	  731.1	  660.5	 4193.0	...
631056	  731.4	  660.8	 4192.0	...
631057	  731.6	  660.9	 4191.0	...
MSG	631058 0000 _ Number Off
631058	  731.8	  661.1	 4190.0	...
631059	  731.9	  661.3	 4190.0	...
631060	  731.9	  660.8	 4192.0	...
631061	  731.8	  660.2	 4195.0	...
631062	  731.7	  659.5	 4198.0	...
631063	  731.6	  659.5	 4200.0	...
631064	  731.5	  659.6	 4199.0	...
631065	  731.4	  660.0	 4199.0	...
631066	  731.2	  660.3	 4198.0	...
631067	  730.9	  660.4	 4196.0	...
631068	  730.8	  660.2	 4196.0	...
631069	  730.7	  660.3	 4196.0	...
631070	  730.6	  660.7	 4197.0	...
631071	  730.5	  661.1	 4198.0	...
631072	  730.4	  661.2	 4198.0	...
631073	  730.4	  661.0	 4198.0	...
631074	  730.5	  660.7	 4196.0	...
631075	  730.4	  660.2	 4194.0	...
631076	  730.2	  660.1	 4192.0	...
631077	  730.0	  660.0	 4196.0	...
631078	  729.8	  660.1	 4199.0	...
631079	  729.9	  660.1	 4203.0	...
631080	  730.2	  660.1	 4204.0	...
631081	  730.4	  660.2	 4205.0	...
631082	  730.6	  660.3	 4205.0	...
631083	  730.4	  660.2	 4204.0	...
631084	  730.2	  660.0	 4203.0	...
631085	  730.1	  659.7	 4202.0	...
631086	  729.9	  659.6	 4204.0	...
631087	  729.6	  659.5	 4207.0	...
631088	  729.4	  659.6	 4206.0	...
631089	  729.4	  659.6	 4203.0	...
631090	  729.3	  659.8	 4201.0	...
631091	  729.2	  659.7	 4201.0	...
631092	  729.2	  659.6	 4202.0	...
631093	  729.4	  659.7	 4202.0	...
631094	  729.4	  659.9	 4203.0	...
631095	  729.3	  660.2	 4203.0	...
631096	  728.8	  660.3	 4204.0	...
631097	  728.4	  660.4	 4206.0	...
631098	  728.2	  660.5	 4210.0	...
631099	  728.5	  660.5	 4214.0	...
631100	  728.7	  660.3	 4215.0	...
631101	  728.5	  660.2	 4215.0	...
631102	  728.1	  660.0	 4214.0	...
631103	  727.7	  659.8	 4216.0	...
631104	  727.8	  659.8	 4219.0	...
631105	  727.9	  660.4	 4222.0	...
631106	  727.9	  661.1	 4222.0	...
631107	  727.9	  661.5	 4223.0	...
631108	  728.1	  661.7	 4223.0	...
631109	  728.3	  661.7	 4224.0	...
631110	  728.5	  661.6	 4224.0	...
631111	  728.4	  661.5	 4224.0	...
631112	  728.2	  661.4	 4225.0	...
631113	  728.1	  660.9	 4226.0	...
631114	  728.0	  660.6	 4227.0	...
631115	  728.1	  660.3	 4228.0	...
631116	  727.7	  660.4	 4227.0	...
631117	  727.3	  660.3	 4226.0	...
631118	  726.9	  660.3	 4224.0	...
631119	  726.9	  660.3	 4224.0	...
631120	  726.9	  660.3	 4223.0	...
631121	  727.0	  660.3	 4223.0	...
631122	  727.0	  660.4	 4224.0	...
631123	  726.9	  660.5	 4226.0	...
631124	  726.8	  660.5	 4228.0	...
631125	  726.6	  660.3	 4230.0	...
631126	  726.5	  660.2	 4230.0	...
631127	  726.3	  660.1	 4230.0	...
631128	  726.3	  660.4	 4230.0	...
631129	  726.3	  660.7	 4230.0	...
631130	  726.1	  660.8	 4230.0	...
631131	  725.9	  660.7	 4229.0	...
631132	  726.0	  660.5	 4228.0	...
631133	  726.2	  660.5	 4228.0	...
631134	  726.5	  660.5	 4228.0	...
631135	  726.6	  660.3	 4229.0	...
631136	  726.4	  660.0	 4230.0	...
631137	  726.1	  659.7	 4232.0	...
631138	  725.9	  659.7	 4233.0	...
631139	  725.9	  659.7	 4233.0	...
631140	  725.9	  659.7	 4233.0	...
631141	  725.9	  659.4	 4233.0	...
631142	  726.0	  659.2	 4232.0	...
631143	  725.8	  659.0	 4232.0	...
631144	  725.7	  659.1	 4233.0	...
631145	  725.6	  659.7	 4234.0	...
631146	  725.5	  660.3	 4234.0	...
631147	  725.5	  660.6	 4233.0	...
631148	  725.5	  660.4	 4232.0	...
631149	  725.6	  660.1	 4231.0	...
631150	  725.6	  660.1	 4233.0	...
631151	  725.7	  660.1	 4234.0	...
631152	  725.8	  660.2	 4235.0	...
631153	  725.4	  660.4	 4234.0	...
631154	  724.9	  660.5	 4233.0	...
631155	  724.4	  660.6	 4233.0	...
631156	  724.3	  660.6	 4232.0	...
631157	  724.9	  660.5	 4232.0	...
631158	  725.5	  660.0	 4232.0	...
631159	  726.2	  659.6	 4233.0	...
631160	  726.0	  659.4	 4233.0	...
631161	  725.8	  659.5	 4233.0	...
631162	  725.7	  659.6	 4234.0	...
631163	  725.8	  659.5	 4234.0	...
631164	  725.4	  659.6	 4233.0	...
631165	  724.8	  659.8	 4233.0	...
631166	  724.3	  659.9	 4233.0	...
631167	  724.4	  660.1	 4235.0	...
631168	  724.5	  660.2	 4237.0	...
631169	  724.5	  660.1	 4239.0	...
631170	  724.4	  659.5	 4237.0	...
631171	  724.3	  658.9	 4236.0	...
631172	  724.2	  658.8	 4235.0	...
631173	  724.1	  659.0	 4237.0	...
631174	  724.0	  659.2	 4238.0	...
631175	  724.1	  659.2	 4240.0	...
631176	  724.1	  659.3	 4240.0	...
631177	  724.2	  659.3	 4240.0	...
631178	  724.1	  659.2	 4240.0	...
631179	  723.6	  659.2	 4243.0	...
631180	  723.2	  659.3	 4245.0	...
631181	  722.7	  659.4	 4247.0	...
631182	  722.5	  659.1	 4246.0	...
631183	  722.5	  658.8	 4245.0	...
631184	  722.6	  658.3	 4244.0	...
631185	  722.7	  658.2	 4243.0	...
631186	  722.8	  658.4	 4243.0	...
631187	  722.9	  658.6	 4243.0	...
631188	  723.0	  659.0	 4243.0	...
631189	  723.0	  659.0	 4242.0	...
631190	  722.9	  659.3	 4241.0	...
631191	  723.1	  659.6	 4240.0	...
631192	  723.5	  659.7	 4240.0	...
631193	  723.9	  659.7	 4244.0	...
631194	  723.8	  659.7	 4248.0	...
631195	  723.6	  659.7	 4252.0	...
631196	  723.5	  659.8	 4253.0	...
631197	  723.4	  659.8	 4255.0	...
631198	  723.3	  659.4	 4253.0	...
631199	  723.0	  659.0	 4251.0	...
631200	  722.8	  658.5	 4249.0	...
631201	  722.7	  658.5	 4249.0	...
631202	  722.7	  658.5	 4250.0	...
631203	  722.6	  658.6	 4251.0	...
631204	  722.6	  658.8	 4251.0	...
631205	  722.6	  658.9	 4252.0	...
631206	  722.7	  659.3	 4252.0	...
631207	  722.7	  659.5	 4253.0	...
631208	  722.7	  659.8	 4254.0	...
631209	  722.7	  659.9	 4255.0	...
631210	  722.7	  660.0	 4254.0	...
631211	  722.8	  660.1	 4254.0	...
631212	  722.6	  660.0	 4254.0	...
631213	  722.5	  660.0	 4256.0	...
631214	  722.4	  659.2	 4258.0	...
631215	  722.4	  658.4	 4260.0	...
631216	  722.2	  657.6	 4258.0	...
631217	  722.1	  657.7	 4256.0	...
631218	  722.1	  658.2	 4255.0	...
631219	  722.2	  658.7	 4256.0	...
631220	  722.2	  659.1	 4256.0	...
631221	  722.2	  659.2	 4256.0	...
631222	  722.0	  659.5	 4256.0	...
631223	  721.8	  659.8	 4256.0	...
631224	  721.5	  660.1	 4256.0	...
631225	  721.3	  659.9	 4256.0	...
631226	  721.7	  659.4	 4258.0	...
631227	  722.3	  658.8	 4260.0	...
631228	  722.4	  658.4	 4263.0	...
631229	  721.9	  658.3	 4263.0	...
631230	  721.4	  658.4	 4263.0	...
631231	  721.4	  658.6	 4263.0	...
631232	  721.3	  658.8	 4262.0	...
631233	  721.5	  658.8	 4262.0	...
631234	  721.8	  659.1	 4261.0	...
631235	  721.8	  659.4	 4260.0	...
631236	  721.7	  659.8	 4262.0	...
631237	  721.5	  659.3	 4265.0	...
631238	  721.5	  658.9	 4268.0	...
631239	  721.2	  658.6	 4267.0	...
631240	  721.1	  658.7	 4267.0	...
631241	  721.0	  658.7	 4268.0	...
631242	  721.1	  658.9	 4268.0	...
631243	  721.3	  659.1	 4268.0	...
631244	  721.2	  659.2	 4268.0	...
631245	  721.1	  659.1	 4268.0	...
631246	  721.0	  659.0	 4267.0	...
631247	  721.0	  659.4	 4267.0	...
631248	  721.1	  659.9	 4267.0	...
631249	  721.1	  660.0	 4268.0	...
631250	  721.1	  659.6	 4268.0	...
631251	  720.6	  659.2	 4270.0	...
631252	  720.0	  659.1	 4271.0	...
631253	  719.5	  659.1	 4272.0	...
631254	  719.6	  659.2	 4273.0	...
631255	  719.8	  659.3	 4273.0	...
631256	  719.9	  659.5	 4273.0	...
631257	  719.8	  659.5	 4272.0	...
631258	  719.8	  659.8	 4270.0	...
631259	  720.0	  660.0	 4269.0	...
631260	  720.1	  660.0	 4269.0	...
631261	  720.2	  659.6	 4269.0	...
631262	  720.4	  659.4	 4269.0	...
631263	  720.6	  659.5	 4269.0	...
631264	  720.6	  660.2	 4268.0	...
631265	  720.3	  660.6	 4269.0	...
631266	  720.0	  661.0	 4269.0	...
631267	  720.1	  660.8	 4269.0	...
631268	  720.3	  660.7	 4269.0	...
631269	  720.4	  660.4	 4272.0	...
631270	  720.4	  660.1	 4275.0	...
631271	  720.4	  659.8	 4278.0	...
MSG	631272 0000 _ Number On
631272	  720.4	  659.8	 4274.0	...
631273	  720.1	  659.9	 4269.0	...
631274	  719.7	  659.7	 4264.0	...
631275	  719.3	  659.5	 4263.0	...
631276	  719.4	  659.3	 4264.0	...
631277	  719.6	  659.5	 4270.0	...
631278	  719.8	  659.7	 4277.0	...
631279	  720.0	  659.7	 4281.0	...
631280	  720.1	  659.7	 4280.0	...
631281	  720.1	  659.6	 4277.0	...
631282	  720.0	  659.7	 4274.0	...
631283	  720.0	  659.3	 4272.0	...
631284	  720.0	  659.0	 4272.0	...
631285	  720.1	  658.8	 4272.0	...
631286	  720.0	  659.0	 4273.0	...
631287	  719.5	  659.3	 4275.0	...
631288	  718.9	  659.5	 4277.0	...
631289	  718.4	  659.5	 4280.0	...
631290	  718.2	  659.3	 4280.0	...
631291	  718.0	  659.1	 4280.0	...
631292	  717.7	  659.0	 4282.0	...
631293	  717.7	  659.0	 4284.0	...
631294	  717.8	  659.1	 4286.0	...
631295	  717.9	  659.1	 4285.0	...
631296	  718.5	  659.0	 4284.0	...
631297	  719.0	  658.8	 4284.0	...
631298	  719.5	  658.7	 4283.0	...
631299	  719.5	  658.8	 4283.0	...
631300	  719.7	  659.0	 4284.0	...
631301	  719.9	  659.2	 4284.0	...
631302	  720.0	  659.4	 4285.0	...
631303	  720.0	  659.5	 4285.0	...
631304	  719.7	  659.1	 4286.0	...
631305	  719.5	  658.6	 4288.0	...
631306	  719.0	  658.0	 4291.0	...
631307	  718.8	  657.7	 4292.0	...
631308	  718.6	  657.5	 4294.0	...
631309	  718.6	  657.5	 4294.0	...
631310	  718.6	  657.7	 4293.0	...
631311	  718.7	  657.9	 4293.0	...
631312	  718.7	  657.3	 4297.0	...
631313	  718.7	  656.7	 4301.0	...
631314	  718.7	  656.1	 4303.0	...
631315	  718.8	  656.0	 4300.0	...
631316	  718.9	  655.9	 4298.0	...
631317	  719.0	  656.0	 4298.0	...
631318	  719.2	  656.1	 4301.0	...
631319	  719.3	  656.4	 4305.0	...
631320	  719.1	  656.8	 4305.0	...
631321	  718.8	  657.0	 4303.0	...
631322	  718.5	  656.7	 4302.0	...
631323	  718.2	  656.3	 4304.0	...
631324	  717.9	  656.0	 4306.0	...
631325	  717.7	  656.1	 4308.0	...
631326	  717.7	  656.1	 4308.0	...
631327	  717.8	  656.1	 4308.0	...
631328	  717.9	  656.1	 4309.0	...
631329	  718.0	  656.1	 4311.0	...
631330	  718.3	  656.0	 4313.0	...
631331	  718.7	  655.9	 4315.0	...
631332	  719.0	  655.6	 4316.0	...
631333	  719.0	  655.5	 4316.0	...
631334	  718.9	  655.3	 4315.0	...
631335	  718.8	  655.4	 4316.0	...
631336	  718.7	  655.5	 4316.0	...
631337	  718.9	  655.7	 4316.0	...
631338	  719.1	  655.9	 4316.0	...
631339	  718.6	  656.2	 4315.0	...
631340	  717.8	  656.2	 4315.0	...
631341	  717.0	  656.2	 4315.0	...
631342	  717.3	  656.0	 4314.0	...
631343	  717.7	  656.0	 4312.0	...
631344	  718.0	  655.8	 4312.0	...
631345	  718.0	  655.7	 4313.0	...
631346	  717.9	  655.5	 4315.0	...
631347	  717.8	  655.5	 4317.0	...
631348	  717.7	  655.6	 4319.0	...
631349	  717.7	  655.7	 4320.0	...
631350	  717.7	  655.8	 4320.0	...
631351	  717.7	  655.9	 4324.0	...
631352	  717.7	  655.6	 4327.0	...
631353	  717.7	  655.4	 4329.0	...
631354	  717.6	  655.1	 4328.0	...
631355	  717.6	  655.0	 4328.0	...
631356	  717.5	  655.0	 4327.0	...
631357	  717.5	  655.1	 4326.0	...
631358	  717.5	  655.3	 4325.0	...
631359	  717.5	  655.3	 4324.0	...
631360	  717.5	  655.4	 4323.0	...
631361	  717.4	  655.4	 4323.0	...
631362	  717.3	  655.4	 4322.0	...
631363	  717.5	  655.3	 4322.0	...
631364	  717.7	  655.3	 4323.0	...
631365	  717.7	  655.4	 4325.0	...
631366	  717.6	  655.4	 4327.0	...
631367	  717.5	  655.7	 4329.0	...
631368	  717.2	  656.0	 4329.0	...
631369	  716.2	  656.5	 4327.0	...
631370	  715.1	  656.9	 4325.0	...
631371	  715.1	  657.2	 4324.0	...
631372	  715.8	  657.3	 4324.0	...
631373	  716.4	  657.2	 4324.0	...
631374	  716.2	  657.1	 4323.0	...
631375	  716.0	  656.6	 4324.0	...
631376	  715.8	  656.1	 4325.0	...
631377	  715.7	  655.7	 4326.0	...
631378	  715.5	  655.9	 4327.0	...
631379	  715.2	  656.0	 4328.0	...
631380	  715.0	  656.1	 4328.0	...
631381	  715.1	  656.2	 4328.0	...
631382	  715.2	  656.4	 4327.0	...
631383	  715.0	  656.6	 4326.0	...
631384	  714.7	  656.6	 4326.0	...
631385	  714.5	  656.5	 4327.0	...
631386	  714.5	  656.3	 4328.0	...
631387	  714.7	  656.2	 4330.0	...
631388	  715.0	  656.2	 4332.0	...
631389	  715.4	  656.3	 4332.0	...
631390	  715.8	  656.3	 4331.0	...
631391	  715.8	  656.3	 4330.0	...
631392	  715.9	  656.1	 4330.0	...
631393	  715.9	  655.9	 4330.0	...
631394	  715.9	  655.8	 4330.0	...
631395	  715.9	  655.5	 4331.0	...
631396	  715.9	  655.1	 4332.0	...
631397	  715.9	  654.6	 4334.0	...
631398	  715.9	  654.8	 4335.0	...
631399	  715.8	  655.2	 4334.0	...
631400	  715.7	  655.6	 4332.0	...
631401	  715.7	  655.7	 4331.0	...
631402	  715.8	  655.7	 4330.0	...
631403	  716.0	  655.8	 4330.0	...
631404	  716.1	  655.8	 4329.0	...
631405	  716.0	  655.8	 4330.0	...
631406	  715.8	  655.5	 4332.0	...
631407	  715.7	  655.2	 4337.0	...
631408	  715.8	  655.0	 4340.0	...
631409	  716.2	  655.0	 4341.0	...
631410	  716.6	  655.1	 4340.0	...
631411	  717.0	  655.2	 4339.0	...
631412	  717.0	  655.1	 4340.0	...
631413	  717.1	  654.9	 4341.0	...
631414	  717.3	  655.3	 4340.0	...
631415	  717.4	  655.7	 4337.0	...
631416	  717.4	  656.2	 4333.0	...
631417	  717.6	  656.1	 4332.0	...
631418	  717.9	  656.0	 4333.0	...
631419	  718.2	  655.8	 4333.0	...
631420	  717.9	  655.1	 4334.0	...
631421	  717.6	  654.4	 4334.0	...
631422	  717.3	  653.8	 4333.0	...
631423	  717.2	  653.8	 4333.0	...
631424	  717.2	  653.9	 4333.0	...
631425	  717.2	  653.9	 4334.0	...
631426	  717.2	  654.0	 4332.0	...
631427	  717.8	  654.0	 4330.0	...
631428	  718.4	  654.1	 4328.0	...
631429	  719.0	  654.1	 4328.0	...
631430	  719.2	  654.3	 4328.0	...
631431	  719.3	  654.5	 4328.0	...
631432	  719.4	  654.5	 4326.0	...
631433	  719.2	  654.3	 4324.0	...
631434	  719.1	  653.9	 4323.0	...
631435	  719.0	  653.4	 4323.0	...
631436	  719.0	  653.1	 4323.0	...
631437	  719.2	  652.8	 4321.0	...
631438	  719.4	  653.0	 4319.0	...
631439	  719.6	  653.1	 4318.0	...
631440	  719.7	  653.1	 4318.0	...
631441	  719.7	  652.8	 4321.0	...
631442	  720.1	  652.6	 4324.0	...
631443	  720.5	  652.5	 4328.0	...
631444	  720.9	  652.4	 4328.0	...
631445	  720.9	  652.3	 4328.0	...
631446	  720.9	  652.2	 4328.0	...
631447	  720.7	  652.3	 4327.0	...
631448	  720.2	  652.4	 4325.0	...
631449	  719.7	  652.7	 4324.0	...
631450	  719.7	  652.8	 4323.0	...
631451	  720.1	  652.9	 4322.0	...
631452	  720.4	  653.3	 4321.0	...
631453	  720.3	  653.8	 4319.0	...
631454	  720.6	  654.3	 4317.0	...
631455	  721.0	  654.3	 4317.0	...
631456	  721.4	  654.3	 4318.0	...
631457	  721.5	  654.3	 4319.0	...
631458	  721.5	  654.3	 4320.0	...
631459	  721.5	  654.2	 4320.0	...
631460	  721.6	  654.1	 4320.0	...
631461	  721.6	  654.1	 4322.0	...
631462	  721.4	  654.1	 4324.0	...
631463	  721.3	  654.2	 4325.0	...
631464	  721.3	  654.0	 4325.0	...
631465	  721.4	  653.8	 4325.0	...
631466	  721.6	  653.6	 4325.0	...
631467	  721.4	  653.6	 4325.0	...
631468	  721.0	  653.8	 4327.0	...
631469	  720.7	  654.0	 4328.0	...
631470	  721.0	  654.1	 4329.0	...
631471	  721.2	  654.1	 4329.0	...
631472	  721.3	  654.1	 4329.0	...
631473	  721.2	  654.3	 4328.0	...
631474	  721.2	  654.7	 4326.0	...
631475	  721.6	  654.9	 4325.0	...
631476	  722.0	  655.2	 4324.0	...
631477	  722.4	  655.4	 4323.0	...
631478	  722.4	  655.2	 4323.0	...
631479	  722.4	  654.8	 4323.0	...
631480	  722.4	  654.4	 4323.0	...
631481	  722.1	  654.6	 4323.0	...
631482	  721.9	  654.7	 4323.0	...
631483	  721.5	  654.8	 4322.0	...
631484	  721.3	  654.9	 4322.0	...
631485	  721.3	  654.5	 4322.0	...
631486	  721.6	  654.1	 4323.0	...
631487	  721.9	  653.6	 4323.0	...
631488	  722.2	  653.6	 4323.0	...
631489	  722.3	  653.6	 4323.0	...
631490	  722.4	  653.6	 4322.0	...
631491	  722.4	  653.6	 4322.0	...
631492	  722.5	  653.6	 4322.0	...
631493	  722.6	  653.6	 4323.0	...
631494	  722.7	  653.7	 4324.0	...
631495	  722.6	  653.8	 4325.0	...
631496	  722.7	  653.7	 4326.0	...
631497	  722.8	  653.6	 4327.0	...
631498	  722.7	  653.7	 4325.0	...
631499	  722.4	  653.8	 4323.0	...
631500	  722.1	  653.9	 4321.0	...
631501	  722.0	  653.9	 4319.0	...
631502	  721.9	  654.2	 4319.0	...
631503	  722.1	  654.4	 4318.0	...
631504	  722.4	  654.0	 4319.0	...
631505	  722.8	  653.3	 4319.0	...
631506	  723.2	  652.9	 4320.0	...
631507	  723.6	  653.1	 4318.0	...
631508	  723.8	  653.5	 4316.0	...
631509	  723.9	  653.8	 4316.0	...
631510	  723.9	  654.0	 4317.0	...
631511	  723.8	  654.2	 4320.0	...
631512	  723.6	  654.3	 4321.0	...
631513	  723.4	  654.2	 4322.0	...
631514	  723.2	  654.0	 4322.0	...
631515	  722.8	  653.8	 4322.0	...
631516	  722.5	  654.1	 4322.0	...
631517	  722.4	  654.4	 4322.0	...
631518	  722.6	  654.6	 4322.0	...
631519	  723.1	  654.6	 4320.0	...
631520	  723.4	  654.5	 4318.0	...
631521	  723.6	  654.3	 4316.0	...
631522	  723.6	  654.2	 4316.0	...
631523	  723.5	  654.2	 4316.0	...
631524	  723.5	  654.3	 4316.0	...
631525	  723.4	  654.4	 4316.0	...
631526	  723.3	  654.5	 4317.0	...
631527	  723.2	  654.7	 4319.0	...
631528	  723.3	  654.7	 4319.0	...
631529	  723.6	  654.6	 4319.0	...
631530	  723.6	  654.2	 4319.0	...
631531	  723.6	  653.9	 4319.0	...
631532	  723.6	  653.6	 4318.0	...
631533	  723.6	  653.7	 4317.0	...
631534	  723.7	  654.1	 4316.0	...
631535	  723.8	  654.4	 4315.0	...
631536	  724.0	  654.5	 4316.0	...
631537	  724.2	  654.4	 4317.0	...
631538	  724.2	  654.3	 4319.0	...
631539	  724.2	  654.2	 4319.0	...
631540	  724.2	  654.3	 4320.0	...
631541	  724.2	  654.5	 4319.0	...
631542	  724.0	  654.5	 4320.0	...
631543	  723.9	  654.3	 4321.0	...
631544	  723.7	  654.1	 4321.0	...
631545	  723.8	  653.6	 4322.0	...
631546	  724.0	  653.1	 4323.0	...
631547	  724.4	  653.1	 4324.0	...
631548	  724.5	  653.2	 4324.0	...
631549	  724.3	  653.4	 4324.0	...
631550	  724.2	  653.3	 4322.0	...
631551	  724.3	  653.3	 4318.0	...
631552	  724.3	  653.1	 4314.0	...
631553	  724.4	  652.9	 4312.0	...
631554	  724.4	  652.9	 4312.0	...
631555	  724.4	  653.2	 4312.0	...
631556	  724.0	  653.6	 4313.0	...
631557	  723.6	  654.0	 4315.0	...
631558	  723.6	  654.4	 4318.0	...
631559	  723.9	  653.9	 4318.0	...
631560	  724.2	  653.1	 4316.0	...
631561	  724.2	  652.7	 4315.0	...
631562	  724.4	  653.0	 4316.0	...
631563	  724.6	  653.4	 4315.0	...
631564	  724.6	  653.4	 4315.0	...
631565	  724.7	  653.4	 4314.0	...
631566	  725.0	  653.4	 4314.0	...
631567	  725.2	  653.5	 4317.0	...
631568	  725.2	  653.6	 4320.0	...
631569	  725.0	  653.8	 4323.0	...
631570	  724.8	  653.4	 4322.0	...
631571	  724.5	  653.1	 4322.0	...
631572	  724.3	  652.7	 4323.0	...
631573	  724.4	  652.7	 4325.0	...
631574	  724.5	  652.7	 4327.0	...
MSG	631575 0000 _ Number Off
631575	  724.6	  652.7	 4328.0	...
631576	  724.6	  652.8	 4330.0	...
631577	  724.6	  653.0	 4331.0	...
631578	  724.6	  653.1	 4332.0	...
631579	  724.4	  653.2	 4332.0	...
631580	  724.2	  653.2	 4331.0	...
631581	  724.7	  653.2	 4331.0	...
631582	  725.2	  653.1	 4331.0	...
631583	  725.6	  653.0	 4330.0	...
631584	  725.3	  653.1	 4330.0	...
631585	  725.1	  653.2	 4330.0	...
631586	  725.1	  653.3	 4329.0	...
631587	  725.0	  653.2	 4329.0	...
631588	  724.8	  652.9	 4329.0	...
631589	  724.6	  652.7	 4326.0	...
631590	  724.5	  652.7	 4324.0	...
631591	  724.5	  652.2	 4325.0	...
631592	  724.4	  651.7	 4329.0	...
631593	  724.1	  652.3	 4333.0	...
631594	  723.9	  653.3	 4333.0	...
631595	  723.6	  654.1	 4333.0	...
631596	  723.5	  654.0	 4333.0	...
631597	  723.8	  653.8	 4333.0	...
631598	  724.2	  653.9	 4334.0	...
631599	  724.7	  653.9	 4333.0	...
631600	  724.8	  653.2	 4332.0	...
631601	  724.6	  652.5	 4331.0	...
631602	  724.5	  652.2	 4331.0	...
631603	  724.4	  652.5	 4333.0	...
631604	  724.4	  652.7	 4334.0	...
631605	  724.4	  652.6	 4335.0	...
631606	  724.4	  652.6	 4335.0	...
631607	  724.2	  652.7	 4336.0	...
631608	  724.1	  652.9	 4336.0	...
631609	  724.0	  653.1	 4337.0	...
631610	  724.0	  653.0	 4337.0	...
631611	  724.0	  652.9	 4337.0	...
631612	  723.9	  652.8	 4337.0	...
631613	  723.8	  652.5	 4337.0	...
631614	  723.6	  652.2	 4337.0	...
631615	  723.5	  651.9	 4338.0	...
631616	  723.7	  651.8	 4336.0	...
631617	  723.8	  651.7	 4335.0	...
631618	  724.0	  651.6	 4333.0	...
631619	  724.0	  651.6	 4337.0	...
631620	  723.9	  651.6	 4340.0	...
631621	  723.7	  651.7	 4343.0	...
631622	  723.6	  651.8	 4342.0	...
631623	  724.1	  651.9	 4341.0	...
631624	  724.6	  651.9	 4340.0	...
631625	  725.0	  652.1	 4341.0	...
631626	  724.7	  652.6	 4343.0	...
631627	  724.2	  653.1	 4345.0	...
631628	  723.9	  653.4	 4345.0	...
631629	  723.7	  653.4	 4343.0	...
631630	  723.7	  653.6	 4340.0	...
631631	  723.9	  653.7	 4337.0	...
631632	  724.1	  653.4	 4335.0	...
631633	  724.2	  652.7	 4334.0	...
631634	  724.2	  651.9	 4334.0	...
631635	  724.3	  651.6	 4336.0	...
631636	  724.4	  652.0	 4338.0	...
631637	  724.5	  652.5	 4340.0	...
631638	  724.4	  653.2	 4340.0	...
631639	  724.2	  653.4	 4340.0	...
631640	  724.0	  653.5	 4340.0	...
631641	  723.9	  653.3	 4341.0	...
631642	  724.2	  653.2	 4341.0	...
631643	  724.5	  653.0	 4341.0	...
631644	  724.7	  653.0	 4340.0	...
631645	  724.6	  652.8	 4340.0	...
631646	  724.6	  652.6	 4341.0	...
631647	  724.8	  652.5	 4341.0	...
631648	  724.9	  652.4	 4342.0	...
631649	  724.8	  652.4	 4342.0	...
631650	  724.8	  652.4	 4341.0	...
631651	  725.0	  652.3	 4340.0	...
631652	  725.2	  652.3	 4339.0	...
631653	  725.4	  652.4	 4339.0	...
631654	  725.3	  652.6	 4340.0	...
631655	  725.4	  652.5	 4340.0	...
631656	  725.6	  652.0	 4341.0	...
631657	  725.8	  651.6	 4341.0	...
631658	  726.0	  651.6	 4341.0	...
631659	  726.0	  651.4	 4341.0	...
631660	  726.0	  651.1	 4340.0	...
631661	  726.0	  650.8	 4340.0	...
631662	  725.8	  651.0	 4341.0	...
631663	  725.7	  651.6	 4337.0	...
631664	  725.7	  652.2	 4333.0	...
631665	  725.8	  652.6	 4329.0	...
631666	  725.9	  652.5	 4329.0	...
631667	  726.1	  652.5	 4330.0	...
631668	  726.5	  652.4	 4331.0	...
631669	  726.8	  652.3	 4332.0	...
631670	  727.2	  652.3	 4333.0	...
631671	  727.3	  652.4	 4333.0	...
631672	  727.4	  652.2	 4332.0	...
631673	  727.3	  652.0	 4331.0	...
631674	  727.0	  652.3	 4332.0	...
631675	  726.8	  652.7	 4333.0	...
631676	  726.7	  653.0	 4335.0	...
631677	  726.7	  652.9	 4335.0	...
631678	  726.8	  652.6	 4335.0	...
631679	  727.0	  652.4	 4333.0	...
631680	  727.4	  652.1	 4332.0	...
631681	  727.9	  652.0	 4331.0	...
631682	  728.1	  652.0	 4331.0	...
631683	  728.1	  652.2	 4332.0	...
631684	  728.0	  652.2	 4332.0	...
631685	  728.1	  652.2	 4332.0	...
631686	  728.1	  652.5	 4331.0	...
631687	  728.0	  653.0	 4331.0	...
631688	  727.8	  653.6	 4330.0	...
631689	  727.5	  653.8	 4329.0	...
631690	  727.5	  654.1	 4329.0	...
631691	  727.7	  654.1	 4328.0	...
631692	  728.0	  653.9	 4328.0	...
631693	  728.5	  653.6	 4327.0	...
631694	  728.8	  653.3	 4328.0	...
631695	  728.9	  653.3	 4328.0	...
631696	  728.8	  653.4	 4327.0	...
631697	  728.7	  653.5	 4326.0	...
631698	  728.4	  653.6	 4326.0	...
631699	  727.8	  653.7	 4328.0	...
631700	  727.2	  653.7	 4330.0	...
631701	  726.9	  653.6	 4331.0	...
631702	  727.0	  653.4	 4332.0	...
631703	  727.1	  653.2	 4332.0	...
631704	  727.0	  653.2	 4332.0	...
631705	  726.8	  653.4	 4331.0	...
631706	  727.0	  653.9	 4329.0	...
631707	  727.4	  654.2	 4327.0	...
631708	  727.7	  654.6	 4328.0	...
631709	  727.7	  654.8	 4328.0	...
631710	  727.6	  655.2	 4329.0	...
631711	  727.5	  655.3	 4329.0	...
631712	  727.3	  655.3	 4329.0	...
631713	  727.1	  654.7	 4328.0	...
631714	  726.9	  654.1	 4327.0	...
631715	  726.9	  653.7	 4326.0	...
631716	  727.1	  653.8	 4327.0	...
631717	  726.7	  654.0	 4327.0	...
631718	  726.2	  654.2	 4328.0	...
631719	  725.7	  654.3	 4328.0	...
631720	  725.9	  654.3	 4328.0	...
631721	  726.4	  654.2	 4328.0	...
631722	  726.7	  654.1	 4328.0	...
631723	  727.2	  654.0	 4327.0	...
631724	  727.3	  654.0	 4326.0	...
631725	  727.5	  654.0	 4326.0	...
631726	  727.5	  654.0	 4327.0	...
631727	  727.4	  654.1	 4327.0	...
631728	  727.1	  654.2	 4326.0	...
631729	  726.8	  654.2	 4326.0	...
631730	  726.6	  654.4	 4327.0	...
631731	  726.6	  654.7	 4329.0	...
631732	  726.6	  655.1	 4330.0	...
631733	  726.3	  655.4	 4329.0	...
631734	  725.9	  655.5	 4329.0	...
631735	  725.7	  655.4	 4330.0	...
631736	  725.9	  655.4	 4333.0	...
631737	  726.1	  655.6	 4336.0	...
631738	  725.9	  655.7	 4337.0	...
631739	  725.8	  655.5	 4336.0	...
631740	  725.9	  655.1	 4334.0	...
631741	  726.1	  654.8	 4333.0	...
631742	  726.4	  654.7	 4332.0	...
631743	  726.4	  654.8	 4328.0	...
631744	  726.4	  655.0	 4325.0	...
631745	  726.1	  655.8	 4325.0	...
631746	  726.1	  656.6	 4328.0	...
631747	  726.0	  657.1	 4331.0	...
631748	  726.3	  656.8	 4331.0	...
631749	  726.5	  656.5	 4333.0	...
631750	  726.6	  656.0	 4334.0	...
631751	  726.4	  655.6	 4335.0	...
631752	  726.3	  655.5	 4335.0	...
631753	  726.2	  655.8	 4334.0	...
631754	  726.1	  656.1	 4333.0	...
631755	  726.1	  656.2	 4332.0	...
631756	  725.8	  656.1	 4332.0	...
631757	  725.6	  655.9	 4332.0	...
631758	  725.4	  656.1	 4332.0	...
631759	  725.6	  656.4	 4332.0	...
631760	  725.9	  656.7	 4332.0	...
631761	  726.1	  656.7	 4332.0	...
631762	  726.1	  656.8	 4332.0	...
631763	  726.0	  656.9	 4332.0	...
631764	  726.0	  657.0	 4332.0	...
631765	  726.1	  657.1	 4333.0	...
631766	  726.1	  657.3	 4334.0	...
631767	  726.1	  657.5	 4334.0	...
631768	  726.1	  657.8	 4333.0	...
631769	  726.1	  657.9	 4331.0	...
631770	  726.3	  658.0	 4330.0	...
631771	  726.4	  658.1	 4330.0	...
631772	  726.2	  658.4	 4330.0	...
631773	  726.0	  658.7	 4329.0	...
631774	  725.7	  658.9	 4328.0	...
MSG	631775 0000 _ Number On
631775	  725.8	  658.9	 4328.0	...
631776	  725.9	  658.9	 4330.0	...
631777	  726.0	  658.8	 4331.0	...
631778	  726.2	  658.8	 4331.0	...
631779	  726.4	  658.7	 4330.0	...
631780	  726.6	  658.6	 4330.0	...
631781	  726.6	  658.6	 4328.0	...
631782	  726.6	  658.2	 4328.0	...
631783	  726.6	  658.0	 4327.0	...
631784	  726.5	  657.8	 4327.0	...
631785	  726.3	  657.9	 4327.0	...
631786	  726.1	  658.0	 4330.0	...
631787	  726.3	  657.9	 4333.0	...
631788	  726.7	  658.3	 4335.0	...
631789	  726.8	  658.8	 4332.0	...
631790	  726.6	  658.9	 4330.0	...
631791	  726.6	  658.4	 4329.0	...
631792	  726.7	  657.9	 4328.0	...
631793	  726.6	  657.7	 4328.0	...
631794	  726.3	  657.5	 4329.0	...
631795	  726.0	  657.3	 4330.0	...
631796	  726.1	  657.5	 4333.0	...
631797	  726.2	  657.7	 4336.0	...
631798	  726.3	  657.9	 4338.0	...
631799	  726.3	  658.0	 4338.0	...
631800	  726.1	  658.0	 4337.0	...
631801	  725.7	  657.8	 4337.0	...
631802	  725.3	  657.5	 4336.0	...
631803	  725.2	  657.8	 4336.0	...
631804	  725.3	  658.2	 4337.0	...
631805	  725.5	  658.5	 4338.0	...
631806	  725.7	  658.3	 4339.0	...
631807	  725.7	  658.2	 4337.0	...
631808	  725.6	  658.3	 4335.0	...
631809	  725.5	  658.4	 4334.0	...
631810	  725.5	  658.4	 4334.0	...
631811	  725.8	  658.5	 4332.0	...
631812	  726.0	  658.7	 4331.0	...
631813	  726.2	  659.1	 4329.0	...
631814	  726.2	  659.4	 4330.0	...
631815	  726.5	  659.6	 4331.0	...
631816	  726.7	  659.7	 4332.0	...
631817	  726.8	  659.9	 4332.0	...
631818	  726.6	  659.7	 4333.0	...
631819	  726.4	  659.6	 4334.0	...
631820	  726.0	  659.5	 4336.0	...
631821	  725.5	  659.8	 4337.0	...
631822	  725.8	  659.8	 4335.0	...
631823	  726.3	  659.7	 4334.0	...
631824	  726.8	  659.4	 4334.0	...
631825	  726.6	  659.2	 4337.0	...
631826	  726.6	  659.0	 4341.0	...
631827	  726.5	  659.2	 4343.0	...
631828	  726.6	  659.3	 4343.0	...
631829	  726.7	  659.3	 4342.0	...
631830	  727.0	  659.6	 4340.0	...
631831	  727.1	  659.9	 4338.0	...
631832	  727.2	  660.2	 4337.0	...
631833	  727.3	  659.5	 4336.0	...
631834	  727.3	  658.9	 4336.0	...
631835	  727.2	  658.3	 4337.0	...
631836	  727.2	  658.5	 4337.0	...
631837	  727.1	  658.8	 4336.0	...
631838	  727.0	  659.0	 4334.0	...
631839	  726.8	  659.3	 4332.0	...
631840	  726.6	  659.7	 4332.0	...
631841	  726.8	  660.7	 4332.0	...
631842	  727.0	  661.5	 4332.0	...
631843	  727.2	  662.1	 4332.0	...
631844	  727.1	  661.6	 4332.0	...
631845	  727.1	  661.0	 4332.0	...
631846	  727.1	  660.5	 4334.0	...
631847	  727.1	  660.4	 4336.0	...
631848	  727.0	  660.1	 4338.0	...
631849	  726.9	  659.9	 4337.0	...
631850	  726.8	  659.9	 4335.0	...
631851	  726.7	  660.1	 4333.0	...
631852	  726.7	  660.2	 4333.0	...
631853	  726.7	  660.5	 4334.0	...
631854	  726.8	  660.9	 4334.0	...
631855	  726.9	  661.3	 4332.0	...
631856	  727.1	  661.3	 4329.0	...
631857	  727.1	  661.2	 4329.0	...
631858	  727.1	  660.9	 4332.0	...
631859	  727.1	  660.6	 4335.0	...
631860	  727.3	  660.8	 4338.0	...
631861	  727.5	  661.2	 4339.0	...
631862	  727.7	  661.7	 4339.0	...
631863	  727.6	  661.4	 4340.0	...
631864	  727.5	  661.0	 4339.0	...
631865	  727.4	  660.7	 4339.0	...
631866	  727.3	  660.7	 4338.0	...
631867	  727.4	  660.9	 4338.0	...
631868	  727.5	  661.0	 4338.0	...
631869	  727.6	  661.2	 4339.0	...
631870	  727.6	  661.2	 4341.0	...
631871	  727.2	  661.2	 4343.0	...
631872	  726.8	  661.2	 4344.0	...
631873	  726.7	  661.1	 4345.0	...
631874	  726.9	  661.0	 4345.0	...
631875	  727.4	  661.3	 4344.0	...
631876	  727.6	  661.8	 4342.0	...
631877	  727.8	  662.3	 4342.0	...
631878	  727.9	  662.5	 4341.0	...
631879	  727.9	  662.2	 4341.0	...
631880	  727.8	  661.9	 4341.0	...
631881	  727.5	  661.1	 4341.0	...
631882	  727.3	  660.6	 4343.0	...
631883	  727.3	  660.7	 4344.0	...
631884	  727.3	  661.4	 4346.0	...
631885	  727.4	  662.1	 4347.0	...
631886	  727.4	  662.1	 4347.0	...
631887	  727.3	  661.5	 4347.0	...
631888	  727.0	  660.9	 4346.0	...
631889	  727.0	  660.7	 4346.0	...
631890	  727.3	  661.1	 4345.0	...
631891	  727.6	  661.0	 4345.0	...
631892	  727.6	  660.5	 4346.0	...
631893	  727.5	  660.5	 4346.0	...
631894	  727.5	  661.1	 4347.0	...
631895	  727.6	  661.7	 4346.0	...
631896	  727.5	  661.7	 4346.0	...
631897	  727.3	  661.8	 4345.0	...
631898	  727.3	  661.8	 4345.0	...
631899	  727.5	  662.0	 4345.0	...
631900	  727.6	  662.2	 4347.0	...
631901	  727.5	  662.0	 4349.0	...
631902	  727.4	  661.6	 4350.0	...
631903	  727.4	  661.2	 4349.0	...
631904	  727.4	  661.2	 4348.0	...
631905	  727.8	  661.5	 4348.0	...
631906	  728.0	  661.9	 4347.0	...
631907	  728.2	  662.1	 4347.0	...
631908	  728.0	  661.9	 4347.0	...
631909	  728.0	  661.6	 4349.0	...
631910	  728.0	  661.6	 4351.0	...
631911	  727.9	  661.8	 4352.0	...
631912	  727.9	  662.0	 4352.0	...
631913	  727.9	  662.1	 4354.0	...
631914	  727.9	  662.1	 4354.0	...
631915	  727.8	  661.8	 4355.0	...
631916	  727.7	  661.5	 4352.0	...
631917	  727.6	  661.2	 4349.0	...
631918	  727.6	  661.9	 4349.0	...
631919	  727.6	  662.5	 4351.0	...
631920	  727.6	  662.9	 4352.0	...
631921	  727.6	  662.7	 4352.0	...
631922	  727.4	  662.7	 4351.0	...
631923	  727.3	  662.8	 4350.0	...
631924	  727.2	  662.9	 4349.0	...
631925	  727.2	  662.9	 4348.0	...
631926	  727.1	  662.9	 4348.0	...
631927	  727.0	  662.8	 4348.0	...
631928	  727.0	  662.6	 4349.0	...
631929	  727.0	  662.6	 4351.0	...
631930	  727.3	  662.5	 4353.0	...
631931	  727.5	  662.6	 4354.0	...
631932	  727.6	  662.6	 4355.0	...
631933	  727.6	  662.7	 4355.0	...
631934	  727.5	  662.7	 4354.0	...
631935	  727.5	  662.5	 4352.0	...
631936	  727.4	  662.3	 4350.0	...
631937	  727.2	  661.8	 4352.0	...
631938	  727.1	  661.5	 4355.0	...
631939	  727.0	  661.2	 4358.0	...
631940	  726.8	  661.1	 4358.0	...
631941	  726.7	  661.2	 4357.0	...
631942	  726.6	  661.4	 4357.0	...
631943	  726.7	  661.6	 4356.0	...
631944	  726.9	  662.1	 4357.0	...
631945	  726.9	  662.6	 4358.0	...
631946	  727.3	  663.0	 4359.0	...
631947	  727.5	  663.0	 4361.0	...
631948	  727.8	  662.7	 4361.0	...
631949	  727.7	  662.4	 4360.0	...
631950	  727.7	  662.0	 4360.0	...
631951	  727.7	  661.8	 4360.0	...
631952	  727.4	  661.6	 4359.0	...
631953	  727.2	  661.5	 4359.0	...
631954	  727.3	  661.4	 4358.0	...
631955	  727.8	  661.3	 4357.0	...
631956	  728.3	  661.8	 4357.0	...
631957	  728.6	  662.2	 4358.0	...
631958	  728.6	  662.5	 4360.0	...
631959	  728.7	  662.5	 4360.0	...
631960	  728.6	  662.4	 4360.0	...
631961	  728.5	  662.5	 4361.0	...
631962	  728.4	  662.4	 4362.0	...
631963	  728.5	  662.3	 4363.0	...
631964	  728.6	  662.2	 4364.0	...
631965	  728.6	  662.1	 4365.0	...
631966	  728.6	  661.9	 4365.0	...
631967	  728.6	  661.7	 4365.0	...
631968	  728.5	  661.5	 4366.0	...
631969	  728.4	  661.4	 4367.0	...
631970	  728.2	  661.4	 4366.0	...
631971	  727.9	  661.3	 4365.0	...
631972	  727.7	  661.2	 4364.0	...
631973	  727.5	  661.4	 4366.0	...
631974	  727.7	  661.6	 4366.0	...
631975	  728.0	  661.7	 4364.0	...
631976	  728.2	  661.8	 4363.0	...
631977	  728.2	  661.6	 4362.0	...
631978	  728.3	  661.3	 4362.0	...
631979	  728.3	  661.4	 4362.0	...
631980	  728.4	  661.7	 4361.0	...
631981	  728.3	  661.7	 4360.0	...
631982	  728.2	  661.3	 4360.0	...
631983	  728.0	  661.0	 4361.0	...
631984	  727.8	  661.0	 4362.0	...
631985	  727.9	  661.0	 4363.0	...
631986	  727.9	  661.0	 4363.0	...
631987	  727.8	  661.0	 4363.0	...
631988	  727.9	  661.0	 4363.0	...
631989	  727.9	  660.9	 4364.0	...
631990	  728.0	  660.8	 4364.0	...
631991	  727.9	  660.7	 4364.0	...
631992	  727.9	  660.6	 4366.0	...
631993	  727.9	  660.4	 4369.0	...
631994	  728.2	  660.4	 4371.0	...
631995	  728.6	  660.3	 4370.0	...
631996	  728.8	  660.3	 4367.0	...
631997	  728.6	  660.4	 4365.0	...
631998	  728.4	  660.6	 4363.0	...
631999	  728.2	  660.8	 4362.0	...
632000	  728.0	  660.9	 4363.0	...
632001	  727.9	  661.0	 4365.0	...
632002	  727.7	  661.3	 4367.0	...
632003	  727.8	  661.4	 4368.0	...
632004	  728.1	  661.4	 4368.0	...
632005	  728.1	  661.2	 4369.0	...
632006	  727.9	  661.1	 4368.0	...
632007	  727.8	  661.0	 4368.0	...
632008	  728.1	  661.0	 4367.0	...
632009	  728.0	  661.0	 4367.0	...
632010	  727.8	  661.1	 4367.0	...
632011	  727.7	  661.1	 4368.0	...
632012	  727.7	  661.3	 4370.0	...
632013	  727.8	  661.5	 4373.0	...
632014	  727.8	  661.7	 4373.0	...
632015	  727.7	  661.7	 4371.0	...
632016	  727.7	  661.6	 4369.0	...
632017	  727.7	  661.4	 4369.0	...
632018	  727.6	  661.2	 4372.0	...
632019	  727.5	  661.3	 4374.0	...
632020	  727.8	  661.4	 4374.0	...
632021	  728.2	  661.5	 4374.0	...
632022	  728.4	  661.6	 4374.0	...
632023	  728.0	  661.6	 4374.0	...
632024	  727.7	  661.4	 4374.0	...
632025	  727.6	  661.2	 4374.0	...
632026	  727.8	  661.2	 4373.0	...
632027	  728.0	  661.2	 4374.0	...
632028	  728.1	  661.0	 4377.0	...
632029	  728.1	  660.7	 4380.0	...
632030	  728.1	  660.5	 4381.0	...
632031	  728.3	  660.8	 4378.0	...
632032	  728.3	  661.1	 4374.0	...
632033	  728.4	  661.3	 4372.0	...
632034	  728.3	  661.3	 4372.0	...
632035	  728.3	  661.3	 4372.0	...
632036	  728.2	  661.3	 4373.0	...
632037	  728.1	  661.3	 4375.0	...
632038	  728.1	  661.4	 4375.0	...
632039	  728.1	  661.7	 4375.0	...
632040	  728.3	  661.8	 4374.0	...
632041	  728.6	  661.4	 4374.0	...
632042	  729.0	  660.8	 4375.0	...
632043	  729.3	  660.8	 4376.0	...
632044	  729.6	  661.3	 4377.0	...
632045	  729.5	  661.8	 4378.0	...
632046	  729.3	  661.9	 4378.0	...
632047	  729.1	  662.0	 4379.0	...
632048	  729.1	  662.0	 4380.0	...
632049	  729.1	  662.0	 4381.0	...
632050	  729.1	  661.4	 4381.0	...
632051	  729.0	  660.8	 4381.0	...
632052	  728.7	  660.7	 4381.0	...
632053	  728.5	  661.1	 4383.0	...
632054	  728.2	  661.4	 4383.0	...
632055	  728.1	  661.0	 4384.0	...
632056	  727.8	  660.7	 4384.0	...
632057	  727.5	  660.5	 4384.0	...
632058	  727.6	  660.5	 4384.0	...
632059	  728.0	  660.5	 4383.0	...
632060	  728.4	  660.6	 4384.0	...
632061	  728.4	  660.8	 4382.0	...
632062	  728.4	  660.9	 4380.0	...
632063	  728.4	  660.9	 4379.0	...
632064	  728.4	  660.6	 4380.0	...
632065	  728.5	  660.5	 4380.0	...
632066	  728.6	  660.4	 4381.0	...
632067	  728.6	  660.5	 4382.0	...
632068	  728.6	  660.4	 4384.0	...
632069	  728.6	  660.2	 4383.0	...
632070	  728.6	  660.0	 4381.0	...
632071	  728.6	  659.9	 4379.0	...
632072	  728.7	  659.9	 4380.0	...
632073	  728.8	  660.0	 4381.0	...
632074	  728.3	  660.1	 4382.0	...
632075	  727.8	  660.2	 4382.0	...
632076	  727.2	  660.4	 4381.0	...
632077	  727.4	  660.4	 4381.0	...
632078	  727.5	  660.5	 4381.0	...
632079	  727.5	  660.0	 4382.0	...
632080	  727.6	  659.5	 4384.0	...
632081	  727.6	  659.2	 4387.0	...
632082	  727.7	  659.5	 4389.0	...
632083	  727.5	  659.4	 4389.0	...
632084	  727.3	  659.0	 4388.0	...
632085	  727.5	  658.6	 4388.0	...
632086	  727.7	  658.5	 4388.0	...
632087	  727.8	  658.6	 4389.0	...
MSG	632088 0000 _ Number Off
632088	  727.4	  658.7	 4389.0	...
632089	  727.1	  658.8	 4389.0	...
632090	  727.0	  659.1	 4389.0	...
632091	  727.1	  659.3	 4389.0	...
632092	  727.1	  659.4	 4389.0	...
632093	  727.3	  659.1	 4388.0	...
632094	  727.4	  658.8	 4387.0	...
632095	  727.6	  658.6	 4387.0	...
632096	  727.7	  658.7	 4385.0	...
632097	  727.7	  658.7	 4384.0	...
632098	  727.8	  658.8	 4382.0	...
632099	  727.8	  658.9	 4382.0	...
632100	  727.8	  659.0	 4381.0	...
632101	  727.7	  659.0	 4380.0	...
632102	  727.4	  659.4	 4380.0	...
632103	  727.1	  659.8	 4380.0	...
632104	  726.9	  660.3	 4380.0	...
632105	  726.7	  660.3	 4381.0	...
632106	  726.6	  659.8	 4383.0	...
632107	  726.8	  659.1	 4384.0	...
632108	  727.2	  658.5	 4384.0	...
632109	  727.6	  658.6	 4386.0	...
632110	  727.7	  658.6	 4388.0	...
632111	  727.9	  658.4	 4390.0	...
632112	  728.4	  658.5	 4389.0	...
632113	  728.8	  658.7	 4389.0	...
632114	  729.1	  659.0	 4390.0	...
632115	  728.6	  659.1	 4388.0	...
632116	  728.2	  659.4	 4387.0	...
632117	  727.7	  659.7	 4386.0	...
632118	  727.7	  659.9	 4386.0	...
632119	  727.7	  659.9	 4386.0	...
632120	  727.7	  659.4	 4386.0	...
632121	  727.6	  658.8	 4386.0	...
632122	  727.6	  658.4	 4386.0	...
632123	  727.8	  658.4	 4386.0	...
632124	  728.1	  658.4	 4386.0	...
632125	  728.4	  658.1	 4386.0	...
632126	  728.4	  657.7	 4385.0	...
632127	  728.4	  657.2	 4385.0	...
632128	  728.3	  657.4	 4383.0	...
632129	  728.2	  657.9	 4382.0	...
632130	  728.1	  658.4	 4382.0	...
632131	  727.9	  658.5	 4383.0	...
632132	  727.7	  658.2	 4384.0	...
632133	  727.5	  657.7	 4384.0	...
632134	  727.4	  657.4	 4384.0	...
632135	  727.3	  657.6	 4385.0	...
632136	  727.1	  657.8	 4386.0	...
632137	  727.4	  657.7	 4386.0	...
632138	  728.0	  657.5	 4385.0	...
632139	  728.5	  657.3	 4385.0	...
632140	  728.5	  657.3	 4385.0	...
632141	  728.5	  657.6	 4384.0	...
632142	  728.0	  657.9	 4384.0	...
632143	  727.5	  658.2	 4383.0	...
632144	  727.1	  658.4	 4381.0	...
632145	  727.1	  658.1	 4380.0	...
632146	  727.0	  657.8	 4379.0	...
632147	  727.0	  657.7	 4379.0	...
632148	  727.5	  657.9	 4380.0	...
632149	  728.0	  658.0	 4380.0	...
632150	  728.5	  657.8	 4380.0	...
632151	  728.6	  657.6	 4380.0	...
632152	  728.8	  657.3	 4380.0	...
632153	  728.3	  657.7	 4379.0	...
632154	  727.7	  658.1	 4378.0	...
632155	  727.1	  658.6	 4378.0	...
632156	  727.1	  658.5	 4377.0	...
632157	  727.1	  658.6	 4376.0	...
632158	  727.0	  658.6	 4376.0	...
632159	  726.9	  658.6	 4377.0	...
632160	  726.8	  658.6	 4377.0	...
632161	  727.1	  658.7	 4375.0	...
632162	  727.3	  658.7	 4374.0	...
632163	  727.6	  658.8	 4374.0	...
632164	  727.5	  658.8	 4375.0	...
632165	  727.5	  658.7	 4375.0	...
632166	  727.6	  658.7	 4375.0	...
632167	  727.9	  658.7	 4374.0	...
632168	  727.9	  658.7	 4372.0	...
632169	  727.9	  658.4	 4371.0	...
632170	  727.8	  658.2	 4371.0	...
632171	  727.9	  658.1	 4370.0	...
632172	  727.8	  657.8	 4370.0	...
632173	  727.8	  657.5	 4371.0	...
632174	  728.1	  657.3	 4371.0	...
632175	  728.4	  657.5	 4371.0	...
632176	  728.7	  657.7	 4369.0	...
632177	  728.7	  658.0	 4368.0	...
632178	  728.6	  658.1	 4367.0	...
632179	  728.5	  658.2	 4366.0	...
632180	  728.5	  658.3	 4367.0	...
632181	  728.7	  658.3	 4370.0	...
632182	  728.9	  658.6	 4373.0	...
632183	  729.1	  658.9	 4370.0	...
632184	  729.0	  658.9	 4366.0	...
632185	  728.7	  657.8	 4364.0	...
632186	  728.6	  656.7	 4366.0	...
632187	  728.7	  656.8	 4367.0	...
632188	  728.8	  657.7	 4366.0	...
632189	  729.0	  658.3	 4365.0	...
632190	  729.0	  657.9	 4364.0	...
632191	  729.1	  657.1	 4367.0	...
632192	  729.2	  656.7	 4369.0	...
632193	  729.5	  656.8	 4368.0	...
632194	  729.8	  657.2	 4365.0	...
632195	  730.0	  657.5	 4361.0	...
632196	  729.9	  657.2	 4361.0	...
632197	  729.8	  656.9	 4361.0	...
632198	  729.3	  657.2	 4361.0	...
632199	  728.9	  657.6	 4361.0	...
632200	  729.1	  657.5	 4361.0	...
632201	  729.7	  657.0	 4361.0	...
632202	  730.1	  656.4	 4361.0	...
632203	  729.8	  656.3	 4361.0	...
632204	  729.5	  656.3	 4361.0	...
632205	  729.5	  656.0	 4361.0	...
632206	  729.6	  655.7	 4362.0	...
632207	  729.7	  655.4	 4357.0	...
632208	  729.5	  655.6	 4353.0	...
632209	  729.5	  655.9	 4349.0	...
632210	  729.4	  656.1	 4349.0	...
632211	  729.4	  655.6	 4347.0	...
632212	  729.3	  655.0	 4345.0	...
632213	  729.3	  654.4	 4343.0	...
632214	  729.4	  654.4	 4343.0	...
632215	  729.5	  654.5	 4341.0	...
632216	  729.7	  654.6	 4340.0	...
632217	  729.9	  655.1	 4339.0	...
632218	  729.9	  655.8	 4339.0	...
632219	  729.6	  656.5	 4338.0	...
632220	  729.3	  656.8	 4337.0	...
632221	  729.1	  656.6	 4337.0	...
632222	  729.1	  656.4	 4337.0	...
632223	  728.9	  656.4	 4336.0	...
632224	  728.9	  656.3	 4336.0	...
632225	  728.7	  656.3	 4336.0	...
632226	  728.6	  656.1	 4337.0	...
632227	  728.5	  655.7	 4337.0	...
632228	  728.5	  655.4	 4337.0	...
632229	  729.0	  655.2	 4337.0	...
632230	  729.5	  655.1	 4338.0	...
632231	  729.8	  655.1	 4338.0	...
632232	  729.6	  655.1	 4337.0	...
632233	  729.4	  655.2	 4333.0	...
632234	  729.3	  655.5	 4329.0	...
632235	  729.3	  655.9	 4325.0	...
632236	  729.3	  656.1	 4323.0	...
632237	  729.4	  656.2	 4322.0	...
632238	  729.3	  656.8	 4321.0	...
632239	  728.9	  657.5	 4321.0	...
632240	  728.6	  658.2	 4320.0	...
632241	  728.7	  657.8	 4320.0	...
632242	  729.0	  657.5	 4320.0	...
632243	  729.2	  657.4	 4321.0	...
632244	  729.2	  657.7	 4321.0	...
632245	  728.9	  657.7	 4320.0	...
632246	  728.6	  657.5	 4319.0	...
632247	  728.3	  657.5	 4319.0	...
632248	  728.3	  657.8	 4316.0	...
632249	  728.3	  657.8	 4313.0	...
632250	  728.3	  657.6	 4308.0	...
632251	  728.4	  657.7	 4307.0	...
632252	  728.5	  658.1	 4305.0	...
632253	  728.6	  658.5	 4305.0	...
632254	  728.5	  658.5	 4305.0	...
632255	  728.1	  658.6	 4305.0	...
632256	  727.8	  658.5	 4304.0	...
632257	  727.4	  658.4	 4303.0	...
632258	  727.4	  658.2	 4303.0	...
632259	  727.3	  658.0	 4303.0	...
632260	  727.3	  657.9	 4302.0	...
632261	  727.4	  658.5	 4301.0	...
632262	  727.5	  659.2	 4299.0	...
632263	  727.5	  659.8	 4298.0	...
632264	  727.2	  659.7	 4297.0	...
632265	  726.8	  659.6	 4297.0	...
632266	  726.6	  659.5	 4297.0	...
632267	  726.9	  659.5	 4297.0	...
632268	  727.0	  659.7	 4298.0	...
632269	  727.1	  659.8	 4298.0	...
632270	  727.0	  659.8	 4296.0	...
632271	  727.0	  660.0	 4294.0	...
632272	  727.0	  660.3	 4292.0	...
632273	  727.1	  660.5	 4291.0	...
632274	  727.2	  660.4	 4290.0	...
632275	  727.3	  660.4	 4289.0	...
632276	  727.4	  660.2	 4285.0	...
632277	  727.3	  660.1	 4281.0	...
632278	  727.0	  660.1	 4278.0	...
632279	  726.8	  660.2	 4278.0	...
632280	  726.8	  660.1	 4277.0	...
632281	  726.7	  659.9	 4274.0	...
632282	  726.5	  659.8	 4272.0	...
632283	  726.5	  660.4	 4268.0	...
632284	  726.4	  661.1	 4264.0	...
632285	  726.3	  661.4	 4259.0	...
632286	  726.3	  661.1	 4256.0	...
632287	  726.4	  660.8	 4257.0	...
632288	  726.7	  660.7	 4257.0	...
632289	  727.2	  660.7	 4255.0	...
632290	  727.6	  660.7	 4253.0	...
632291	  727.8	  660.9	 4250.0	...
632292	  727.8	  661.2	 4250.0	...
632293	  727.8	  661.3	 4249.0	...
632294	  727.9	  661.5	 4248.0	...
632295	  728.1	  661.7	 4244.0	...
632296	  728.1	  661.8	 4241.0	...
632297	  728.1	  661.9	 4237.0	...
632298	  728.0	  662.0	 4232.0	...
632299	  728.0	  662.2	 4229.0	...
632300	  728.0	  662.3	 4226.0	...
632301	  728.0	  662.1	 4227.0	...
632302	  727.9	  661.8	 4227.0	...
MSG	632303 0000 _ Number On
632303	  727.6	  661.5	 4226.0	...
632304	  727.1	  661.5	 4225.0	...
EFIX R   629215	632304	3090	  724.1	  657.2	   4228
SSACC R  632305
632305	  726.2	  661.4	 4223.0	...
632306	  724.6	  661.2	 4218.0	...
632307	  722.9	  660.3	 4213.0	...
632308	  720.5	  659.9	 4210.0	...
632309	  717.8	  659.0	 4211.0	...
632310	  714.3	  658.9	 4212.0	...
632311	  710.9	  658.7	 4212.0	...
632312	  707.4	  659.3	 4213.0	...
632313	  704.0	  659.9	 4212.0	...
632314	  701.6	  660.3	 4211.0	...
632315	  700.7	  661.5	 4210.0	...
632316	  700.8	  662.5	 4208.0	...
632317	  701.1	  663.4	 4207.0	...
632318	  701.3	  663.2	 4206.0	...
632319	  702.6	  663.0	 4205.0	...
632320	  704.2	  662.8	 4201.0	...
632321	  706.8	  662.4	 4195.0	...
632322	  708.8	  662.2	 4189.0	...
ESACC R  632305	632322	18	  726.2	  661.4	  708.8	  662.2	   0.37	     58
SFIX R   632323
632323	  710.6	  661.8	 4187.0	...
632324	  711.9	  661.5	 4185.0	...
632325	  713.5	  661.8	 4184.0	...
632326	  714.8	  662.2	 4181.0	...
632327	  715.4	  662.4	 4179.0	...
632328	  715.3	  662.1	 4178.0	...
632329	  715.3	  662.9	 4175.0	...
632330	  715.5	  663.9	 4171.0	...
632331	  715.7	  664.9	 4168.0	...
632332	  716.1	  665.0	 4168.0	...
632333	  716.8	  665.1	 4168.0	...
632334	  717.6	  664.4	 4169.0	...
632335	  718.2	  663.8	 4167.0	...
632336	  718.5	  663.5	 4162.0	...
632337	  718.8	  663.8	 4156.0	...
632338	  718.7	  663.9	 4153.0	...
632339	  718.5	  663.8	 4150.0	...
632340	  718.3	  663.6	 4148.0	...
632341	  718.1	  663.6	 4147.0	...
632342	  717.9	  663.6	 4145.0	...
632343	  718.0	  663.5	 4142.0	...
632344	  718.5	  662.8	 4139.0	...
632345	  719.0	  662.2	 4138.0	...
632346	  719.1	  662.0	 4137.0	...
632347	  719.0	  662.3	 4134.0	...
632348	  719.0	  662.6	 4131.0	...
632349	  719.1	  662.5	 4127.0	...
632350	  719.2	  662.5	 4126.0	...
632351	  718.7	  662.7	 4124.0	...
632352	  718.3	  662.9	 4124.0	...
632353	  717.9	  663.0	 4124.0	...
632354	  718.0	  663.1	 4122.0	...
632355	  718.2	  663.4	 4117.0	...
632356	  718.2	  663.8	 4112.0	...
632357	  718.2	  664.0	 4108.0	...
632358	  718.2	  663.7	 4107.0	...
632359	  718.2	  663.4	 4103.0	...
632360	  718.1	  663.0	 4100.0	...
632361	  718.2	  663.5	 4097.0	...
632362	  718.2	  664.1	 4096.0	...
632363	  718.3	  665.1	 4095.0	...
632364	  718.4	  665.5	 4094.0	...
632365	  718.4	  666.0	 4091.0	...
632366	  718.3	  666.2	 4088.0	...
632367	  718.3	  666.5	 4084.0	...
632368	  718.3	  666.8	 4082.0	...
632369	  718.3	  667.1	 4082.0	...
632370	  718.2	  666.4	 4079.0	...
632371	  718.0	  665.6	 4075.0	...
632372	  717.9	  664.7	 4072.0	...
632373	  717.8	  665.1	 4073.0	...
632374	  717.9	  665.4	 4070.0	...
632375	  717.9	  665.6	 4067.0	...
632376	  718.0	  665.4	 4064.0	...
632377	  718.0	  665.0	 4064.0	...
632378	  718.3	  664.8	 4064.0	...
632379	  718.7	  664.9	 4064.0	...
632380	  719.3	  665.2	 4063.0	...
632381	  719.5	  665.5	 4060.0	...
632382	  719.5	  665.8	 4059.0	...
632383	  719.2	  666.0	 4058.0	...
632384	  719.0	  666.3	 4057.0	...
632385	  719.1	  665.7	 4055.0	...
632386	  719.1	  665.0	 4055.0	...
632387	  718.9	  664.3	 4056.0	...
632388	  718.7	  664.4	 4058.0	...
632389	  718.6	  664.5	 4056.0	...
632390	  718.6	  664.5	 4053.0	...
632391	  718.6	  664.6	 4049.0	...
632392	  718.7	  664.8	 4046.0	...
632393	  719.1	  664.6	 4044.0	...
632394	  719.5	  664.2	 4043.0	...
632395	  719.7	  663.8	 4043.0	...
632396	  719.5	  663.6	 4043.0	...
632397	  719.4	  663.6	 4040.0	...
632398	  719.5	  663.6	 4037.0	...
632399	  719.7	  663.7	 4034.0	...
632400	  720.0	  664.2	 4035.0	...
632401	  720.2	  664.6	 4035.0	...
632402	  720.5	  665.3	 4031.0	...
632403	  720.6	  665.6	 4026.0	...
632404	  720.7	  665.9	 4019.0	...
632405	  720.8	  665.9	 4016.0	...
632406	  720.9	  665.9	 4014.0	...
632407	  720.9	  665.9	 4014.0	...
632408	  721.0	  665.9	 4013.0	...
632409	  721.0	  665.8	 4013.0	...
632410	  721.2	  665.7	 4012.0	...
632411	  721.4	  665.7	 4011.0	...
632412	  721.2	  665.8	 4010.0	...
632413	  720.9	  666.1	 4009.0	...
632414	  721.0	  666.5	 4006.0	...
632415	  721.4	  666.8	 4003.0	...
632416	  721.9	  667.1	 4000.0	...
632417	  722.0	  667.1	 3999.0	...
632418	  722.0	  667.0	 3998.0	...
632419	  722.0	  666.9	 3998.0	...
632420	  722.1	  666.6	 3998.0	...
632421	  722.2	  666.2	 3997.0	...
632422	  722.2	  666.0	 3996.0	...
632423	  722.3	  666.2	 3994.0	...
632424	  722.4	  666.3	 3989.0	...
632425	  722.5	  666.2	 3984.0	...
632426	  722.9	  665.8	 3980.0	...
632427	  723.4	  665.5	 3979.0	...
632428	  723.8	  665.3	 3981.0	...
632429	  723.9	  665.4	 3980.0	...
632430	  723.8	  665.5	 3976.0	...
632431	  723.6	  665.7	 3972.0	...
632432	  723.6	  666.2	 3968.0	...
632433	  723.7	  666.8	 3967.0	...
632434	  723.6	  667.4	 3965.0	...
632435	  723.5	  667.4	 3965.0	...
632436	  723.5	  667.5	 3966.0	...
632437	  723.6	  667.6	 3966.0	...
632438	  723.7	  667.7	 3966.0	...
632439	  723.6	  667.6	 3963.0	...
632440	  723.6	  667.3	 3960.0	...
632441	  723.4	  667.1	 3957.0	...
632442	  723.3	  666.9	 3957.0	...
632443	  724.0	  666.8	 3957.0	...
632444	  724.7	  666.7	 3953.0	...
632445	  725.6	  666.6	 3948.0	...
632446	  725.7	  666.5	 3944.0	...
632447	  725.7	  666.4	 3942.0	...
632448	  725.6	  666.3	 3942.0	...
632449	  725.5	  666.4	 3941.0	...
632450	  725.5	  666.5	 3942.0	...
632451	  725.5	  666.7	 3941.0	...
632452	  725.4	  666.9	 3939.0	...
632453	  725.4	  667.1	 3934.0	...
632454	  725.3	  667.4	 3930.0	...
632455	  725.2	  667.5	 3927.0	...
632456	  725.2	  667.4	 3927.0	...
632457	  725.3	  667.1	 3927.0	...
632458	  725.5	  666.8	 3927.0	...
632459	  725.5	  666.9	 3926.0	...
632460	  725.5	  667.0	 3925.0	...
632461	  725.5	  667.0	 3925.0	...
632462	  725.9	  667.0	 3924.0	...
632463	  726.3	  667.0	 3922.0	...
632464	  726.7	  667.2	 3919.0	...
632465	  726.6	  667.5	 3917.0	...
632466	  726.5	  667.1	 3916.0	...
632467	  726.6	  666.6	 3913.0	...
632468	  726.7	  665.9	 3911.0	...
632469	  726.7	  665.7	 3910.0	...
632470	  726.3	  666.2	 3909.0	...
632471	  726.1	  666.7	 3908.0	...
632472	  725.9	  667.2	 3905.0	...
632473	  726.0	  667.2	 3903.0	...
632474	  725.8	  667.3	 3901.0	...
632475	  725.7	  667.5	 3902.0	...
632476	  725.3	  667.6	 3902.0	...
632477	  725.2	  667.6	 3899.0	...
632478	  725.2	  667.6	 3897.0	...
632479	  725.6	  667.7	 3890.0	...
632480	  726.1	  668.0	 3886.0	...
632481	  726.5	  667.3	 3885.0	...
632482	  726.9	  666.4	 3888.0	...
632483	  727.3	  665.9	 3888.0	...
632484	  727.4	  666.2	 3884.0	...
632485	  727.3	  666.5	 3879.0	...
632486	  727.5	  666.5	 3878.0	...
632487	  727.5	  666.6	 3878.0	...
632488	  727.6	  666.7	 3879.0	...
632489	  727.6	  666.8	 3876.0	...
632490	  727.8	  666.7	 3873.0	...
632491	  727.7	  666.6	 3870.0	...
632492	  727.6	  666.6	 3870.0	...
632493	  727.5	  666.4	 3867.0	...
632494	  727.6	  666.1	 3863.0	...
632495	  727.8	  666.0	 3859.0	...
632496	  727.8	  666.2	 3857.0	...
632497	  727.8	  666.6	 3857.0	...
632498	  727.8	  667.1	 3856.0	...
632499	  727.8	  666.9	 3857.0	...
632500	  727.8	  665.8	 3857.0	...
632501	  727.8	  664.7	 3856.0	...
632502	  727.9	  664.6	 3855.0	...
632503	  728.2	  665.2	 3848.0	...
632504	  728.5	  665.9	 3843.0	...
632505	  728.6	  665.9	 3839.0	...
632506	  728.6	  666.0	 3841.0	...
632507	  728.6	  666.1	 3841.0	...
632508	  729.1	  666.1	 3840.0	...
632509	  729.5	  666.1	 3839.0	...
632510	  729.3	  666.1	 3839.0	...
632511	  728.8	  666.0	 3839.0	...
632512	  728.4	  665.9	 3836.0	...
632513	  728.4	  665.8	 3834.0	...
632514	  728.5	  666.1	 3830.0	...
632515	  728.5	  666.4	 3829.0	...
632516	  728.5	  666.7	 3828.0	...
632517	  728.6	  666.9	 3826.0	...
632518	  728.9	  666.9	 3823.0	...
632519	  729.3	  666.5	 3821.0	...
632520	  729.7	  666.1	 3820.0	...
632521	  729.8	  665.8	 3817.0	...
632522	  729.9	  665.9	 3814.0	...
632523	  729.9	  666.0	 3812.0	...
632524	  730.0	  666.0	 3812.0	...
632525	  730.0	  666.0	 3811.0	...
632526	  730.1	  665.9	 3810.0	...
632527	  730.4	  665.9	 3807.0	...
632528	  730.8	  665.8	 3804.0	...
632529	  731.1	  665.7	 3800.0	...
632530	  731.1	  665.7	 3798.0	...
632531	  731.1	  665.8	 3795.0	...
632532	  731.0	  665.9	 3793.0	...
632533	  730.8	  665.5	 3790.0	...
632534	  730.7	  665.2	 3786.0	...
632535	  730.6	  664.9	 3783.0	...
632536	  730.6	  665.3	 3780.0	...
632537	  730.7	  665.6	 3779.0	...
632538	  730.7	  665.8	 3779.0	...
632539	  730.5	  665.6	 3779.0	...
632540	  730.4	  665.4	 3779.0	...
632541	  730.3	  665.7	 3777.0	...
632542	  730.6	  666.0	 3775.0	...
632543	  731.0	  665.9	 3773.0	...
632544	  731.2	  665.6	 3771.0	...
632545	  731.4	  665.3	 3769.0	...
632546	  731.7	  665.2	 3767.0	...
632547	  731.9	  665.2	 3765.0	...
632548	  732.1	  665.4	 3764.0	...
632549	  732.1	  665.6	 3762.0	...
632550	  732.2	  665.8	 3759.0	...
632551	  732.3	  665.5	 3755.0	...
632552	  732.2	  665.2	 3753.0	...
632553	  732.1	  665.0	 3753.0	...
632554	  732.5	  664.9	 3754.0	...
632555	  733.0	  664.9	 3753.0	...
632556	  733.4	  664.8	 3751.0	...
632557	  733.2	  664.9	 3750.0	...
632558	  733.0	  664.8	 3748.0	...
632559	  732.8	  664.9	 3745.0	...
632560	  732.6	  665.2	 3741.0	...
632561	  732.5	  665.4	 3738.0	...
632562	  732.5	  665.7	 3736.0	...
632563	  732.4	  666.0	 3732.0	...
632564	  732.3	  666.4	 3729.0	...
632565	  732.3	  666.4	 3728.0	...
632566	  732.2	  666.0	 3729.0	...
632567	  732.1	  665.7	 3726.0	...
632568	  732.1	  665.8	 3719.0	...
632569	  732.1	  666.3	 3713.0	...
632570	  732.2	  666.8	 3710.0	...
632571	  732.2	  666.7	 3710.0	...
632572	  732.1	  666.8	 3710.0	...
632573	  731.9	  666.9	 3710.0	...
632574	  731.9	  667.0	 3711.0	...
632575	  731.8	  667.0	 3709.0	...
632576	  731.7	  666.9	 3706.0	...
632577	  731.6	  666.7	 3702.0	...
632578	  731.5	  666.4	 3701.0	...
632579	  731.4	  666.3	 3699.0	...
632580	  731.9	  666.4	 3698.0	...
632581	  732.4	  666.5	 3697.0	...
632582	  732.7	  666.9	 3695.0	...
632583	  732.6	  667.2	 3695.0	...
632584	  732.3	  667.5	 3695.0	...
632585	  732.3	  667.6	 3693.0	...
632586	  732.6	  666.9	 3691.0	...
632587	  733.1	  666.2	 3687.0	...
632588	  733.7	  665.5	 3685.0	...
632589	  733.9	  665.7	 3683.0	...
632590	  733.9	  665.8	 3683.0	...
632591	  733.8	  665.9	 3681.0	...
632592	  733.7	  666.1	 3678.0	...
632593	  733.8	  666.6	 3675.0	...
632594	  733.9	  667.0	 3673.0	...
632595	  734.2	  667.1	 3671.0	...
632596	  734.4	  667.3	 3668.0	...
632597	  734.5	  667.5	 3665.0	...
632598	  734.3	  667.8	 3666.0	...
632599	  734.2	  667.8	 3667.0	...
632600	  734.0	  667.2	 3668.0	...
632601	  733.8	  666.7	 3668.0	...
632602	  733.6	  666.1	 3669.0	...
632603	  733.6	  666.4	 3666.0	...
632604	  733.5	  666.7	 3661.0	...
632605	  733.5	  667.1	 3655.0	...
632606	  733.7	  667.2	 3653.0	...
632607	  734.0	  667.1	 3651.0	...
632608	  734.3	  667.0	 3651.0	...
632609	  734.3	  666.9	 3650.0	...
632610	  734.3	  667.1	 3650.0	...
632611	  734.4	  667.2	 3651.0	...
632612	  734.6	  667.2	 3650.0	...
632613	  734.8	  667.2	 3649.0	...
632614	  734.7	  666.8	 3647.0	...
632615	  734.6	  666.5	 3646.0	...
632616	  734.4	  666.1	 3646.0	...
632617	  734.2	  666.1	 3646.0	...
632618	  734.0	  666.3	 3645.0	...
MSG	632619 0000 _ Number Off
632619	  733.9	  666.4	 3644.0	...
632620	  733.7	  666.6	 3642.0	...
632621	  733.4	  666.2	 3641.0	...
632622	  733.4	  665.8	 3640.0	...
632623	  733.9	  665.3	 3639.0	...
632624	  734.5	  665.3	 3638.0	...
632625	  734.6	  665.4	 3637.0	...
632626	  734.4	  665.7	 3636.0	...
632627	  734.3	  665.9	 3635.0	...
632628	  734.3	  665.6	 3634.0	...
632629	  734.4	  665.2	 3633.0	...
632630	  734.8	  664.9	 3633.0	...
632631	  735.3	  665.0	 3633.0	...
632632	  735.6	  665.2	 3633.0	...
632633	  735.4	  665.3	 3633.0	...
632634	  735.2	  665.4	 3631.0	...
632635	  735.0	  665.7	 3628.0	...
632636	  734.9	  666.1	 3624.0	...
632637	  735.0	  666.4	 3623.0	...
632638	  735.1	  666.5	 3623.0	...
632639	  735.0	  666.5	 3623.0	...
632640	  734.7	  666.6	 3623.0	...
632641	  734.6	  666.6	 3622.0	...
632642	  734.6	  667.1	 3621.0	...
632643	  734.7	  667.7	 3621.0	...
632644	  734.7	  668.3	 3621.0	...
632645	  734.8	  667.9	 3620.0	...
632646	  734.7	  667.4	 3619.0	...
632647	  734.5	  666.7	 3617.0	...
632648	  734.6	  666.6	 3615.0	...
632649	  734.8	  666.7	 3614.0	...
632650	  735.1	  666.8	 3612.0	...
632651	  735.1	  667.0	 3610.0	...
632652	  734.6	  667.0	 3607.0	...
632653	  734.2	  667.0	 3605.0	...
632654	  734.2	  667.0	 3603.0	...
632655	  734.5	  666.8	 3603.0	...
632656	  734.9	  666.7	 3603.0	...
632657	  735.1	  666.8	 3602.0	...
632658	  735.2	  666.8	 3602.0	...
632659	  735.2	  666.8	 3601.0	...
632660	  735.3	  667.0	 3601.0	...
632661	  735.7	  667.2	 3601.0	...
632662	  736.0	  666.8	 3599.0	...
632663	  736.0	  666.4	 3597.0	...
632664	  735.6	  666.6	 3595.0	...
632665	  735.3	  667.2	 3594.0	...
632666	  735.3	  667.5	 3593.0	...
632667	  735.3	  667.1	 3593.0	...
632668	  735.3	  667.0	 3593.0	...
632669	  735.4	  667.4	 3592.0	...
632670	  735.5	  667.8	 3592.0	...
632671	  735.5	  667.9	 3591.0	...
632672	  735.5	  667.2	 3589.0	...
632673	  735.5	  666.5	 3586.0	...
632674	  735.6	  666.8	 3583.0	...
632675	  735.6	  667.8	 3583.0	...
632676	  735.6	  668.8	 3583.0	...
632677	  735.6	  668.8	 3583.0	...
632678	  735.5	  668.8	 3582.0	...
632679	  735.3	  668.8	 3581.0	...
632680	  735.4	  668.8	 3581.0	...
632681	  735.6	  668.7	 3579.0	...
632682	  735.9	  668.6	 3578.0	...
632683	  735.8	  668.6	 3577.0	...
632684	  735.8	  668.7	 3577.0	...
632685	  735.8	  668.8	 3579.0	...
632686	  735.8	  668.8	 3580.0	...
632687	  735.8	  668.8	 3580.0	...
632688	  735.7	  668.8	 3580.0	...
632689	  735.5	  668.7	 3580.0	...
632690	  735.6	  668.5	 3580.0	...
632691	  735.8	  668.5	 3579.0	...
632692	  735.9	  668.7	 3577.0	...
632693	  735.8	  668.9	 3575.0	...
632694	  735.7	  669.0	 3574.0	...
632695	  735.7	  669.1	 3574.0	...
632696	  735.8	  669.1	 3574.0	...
632697	  735.9	  668.9	 3577.0	...
632698	  735.9	  668.7	 3579.0	...
632699	  735.9	  668.6	 3582.0	...
632700	  735.6	  668.8	 3582.0	...
632701	  735.2	  668.9	 3580.0	...
632702	  734.8	  668.9	 3577.0	...
632703	  734.8	  668.9	 3575.0	...
632704	  735.0	  668.6	 3575.0	...
632705	  735.2	  668.2	 3575.0	...
632706	  735.4	  668.3	 3575.0	...
632707	  735.3	  668.7	 3576.0	...
632708	  735.2	  668.6	 3577.0	...
632709	  735.0	  668.0	 3574.0	...
632710	  735.1	  667.7	 3570.0	...
632711	  735.3	  668.1	 3567.0	...
632712	  735.5	  668.5	 3566.0	...
632713	  735.6	  668.6	 3565.0	...
632714	  735.6	  668.5	 3565.0	...
632715	  735.6	  668.4	 3566.0	...
632716	  735.4	  668.3	 3567.0	...
632717	  735.2	  668.1	 3565.0	...
632718	  734.9	  668.0	 3564.0	...
632719	  734.8	  668.1	 3564.0	...
632720	  735.0	  668.3	 3565.0	...
632721	  735.3	  668.3	 3566.0	...
632722	  735.5	  668.2	 3566.0	...
632723	  735.4	  668.3	 3565.0	...
632724	  735.4	  668.3	 3565.0	...
632725	  735.4	  668.3	 3565.0	...
632726	  735.6	  668.1	 3565.0	...
632727	  735.9	  667.9	 3568.0	...
632728	  736.2	  667.8	 3571.0	...
632729	  736.1	  667.7	 3573.0	...
632730	  736.2	  668.2	 3569.0	...
632731	  736.2	  668.6	 3565.0	...
632732	  736.2	  668.8	 3562.0	...
632733	  736.0	  668.4	 3563.0	...
632734	  735.9	  668.2	 3564.0	...
632735	  735.8	  668.3	 3564.0	...
632736	  735.7	  668.3	 3564.0	...
632737	  735.6	  668.4	 3564.0	...
632738	  735.5	  668.4	 3564.0	...
632739	  735.5	  668.5	 3563.0	...
632740	  735.4	  668.7	 3561.0	...
632741	  735.5	  668.8	 3559.0	...
632742	  735.6	  669.1	 3561.0	...
632743	  735.5	  669.3	 3565.0	...
632744	  735.4	  669.5	 3568.0	...
632745	  735.2	  669.3	 3565.0	...
632746	  735.2	  669.0	 3562.0	...
632747	  735.4	  668.9	 3562.0	...
632748	  735.9	  668.8	 3564.0	...
632749	  736.3	  668.8	 3566.0	...
632750	  736.3	  668.8	 3568.0	...
632751	  736.0	  668.4	 3569.0	...
632752	  735.5	  668.0	 3569.0	...
632753	  735.2	  667.6	 3566.0	...
632754	  734.8	  667.7	 3564.0	...
632755	  734.5	  667.8	 3565.0	...
632756	  734.5	  668.2	 3565.0	...
632757	  734.5	  668.7	 3564.0	...
632758	  734.5	  669.2	 3562.0	...
632759	  734.8	  669.5	 3561.0	...
632760	  735.1	  669.6	 3561.0	...
632761	  735.2	  669.3	 3561.0	...
632762	  734.9	  668.8	 3561.0	...
632763	  734.6	  668.2	 3561.0	...
632764	  734.7	  667.9	 3560.0	...
632765	  735.1	  668.1	 3559.0	...
632766	  735.4	  668.5	 3558.0	...
632767	  735.3	  669.0	 3557.0	...
632768	  734.8	  669.0	 3557.0	...
632769	  734.3	  668.8	 3557.0	...
632770	  734.3	  668.4	 3558.0	...
632771	  734.1	  668.1	 3560.0	...
632772	  734.0	  668.9	 3562.0	...
632773	  733.8	  669.7	 3562.0	...
632774	  733.7	  669.8	 3562.0	...
632775	  733.9	  668.8	 3562.0	...
632776	  734.2	  667.9	 3560.0	...
632777	  734.7	  667.7	 3558.0	...
632778	  735.0	  667.6	 3556.0	...
632779	  735.5	  667.7	 3556.0	...
632780	  735.9	  667.8	 3556.0	...
632781	  735.6	  667.9	 3555.0	...
632782	  734.9	  667.8	 3555.0	...
632783	  734.2	  667.6	 3556.0	...
632784	  733.9	  667.6	 3555.0	...
632785	  733.7	  667.8	 3553.0	...
632786	  733.5	  667.9	 3552.0	...
632787	  733.5	  668.0	 3553.0	...
632788	  733.5	  668.0	 3555.0	...
632789	  733.6	  668.0	 3555.0	...
632790	  733.5	  667.9	 3555.0	...
632791	  733.5	  668.0	 3555.0	...
632792	  733.4	  668.1	 3555.0	...
632793	  733.4	  668.6	 3553.0	...
632794	  733.5	  669.0	 3551.0	...
632795	  733.4	  669.6	 3551.0	...
632796	  733.2	  669.8	 3552.0	...
632797	  733.3	  669.9	 3551.0	...
632798	  733.6	  669.9	 3549.0	...
632799	  733.8	  669.9	 3547.0	...
632800	  733.8	  669.9	 3548.0	...
632801	  733.7	  669.9	 3549.0	...
632802	  733.7	  669.9	 3549.0	...
632803	  734.0	  670.1	 3549.0	...
632804	  734.4	  670.3	 3549.0	...
632805	  734.5	  669.5	 3549.0	...
632806	  734.3	  668.5	 3548.0	...
632807	  733.8	  667.7	 3548.0	...
632808	  733.6	  667.8	 3548.0	...
632809	  733.4	  668.0	 3548.0	...
632810	  733.7	  667.9	 3548.0	...
632811	  733.9	  667.8	 3547.0	...
632812	  733.9	  667.0	 3548.0	...
632813	  733.7	  666.3	 3549.0	...
632814	  733.8	  666.0	 3548.0	...
632815	  734.2	  666.4	 3544.0	...
632816	  734.6	  666.8	 3541.0	...
632817	  734.4	  666.7	 3542.0	...
632818	  734.1	  666.6	 3543.0	...
632819	  734.0	  666.7	 3545.0	...
MSG	632820 0000 _ Number On
632820	  734.4	  666.9	 3545.0	...
632821	  734.9	  667.0	 3547.0	...
632822	  735.2	  666.6	 3548.0	...
632823	  734.8	  666.5	 3551.0	...
632824	  734.5	  666.4	 3551.0	...
632825	  734.4	  666.4	 3552.0	...
632826	  734.4	  666.6	 3550.0	...
632827	  734.6	  666.7	 3548.0	...
632828	  734.9	  666.9	 3547.0	...
632829	  735.2	  667.1	 3548.0	...
632830	  735.4	  666.9	 3548.0	...
632831	  735.6	  666.7	 3547.0	...
632832	  735.4	  666.5	 3546.0	...
632833	  735.1	  666.9	 3546.0	...
632834	  734.8	  667.4	 3546.0	...
632835	  734.8	  667.3	 3546.0	...
632836	  734.7	  666.9	 3546.0	...
632837	  734.7	  666.9	 3546.0	...
632838	  734.6	  667.3	 3546.0	...
632839	  734.6	  667.6	 3545.0	...
632840	  734.7	  667.3	 3544.0	...
632841	  734.8	  667.1	 3542.0	...
632842	  734.8	  667.1	 3541.0	...
632843	  735.0	  667.0	 3542.0	...
632844	  735.3	  666.3	 3546.0	...
632845	  735.5	  665.5	 3549.0	...
632846	  735.4	  665.4	 3551.0	...
632847	  735.9	  665.8	 3551.0	...
632848	  736.4	  665.7	 3548.0	...
632849	  736.8	  665.2	 3545.0	...
632850	  736.7	  665.0	 3542.0	...
632851	  736.7	  665.1	 3542.0	...
632852	  736.7	  665.7	 3542.0	...
632853	  736.7	  666.1	 3542.0	...
632854	  736.8	  666.5	 3542.0	...
632855	  736.8	  666.4	 3541.0	...
632856	  736.8	  666.0	 3540.0	...
632857	  736.7	  665.8	 3540.0	...
632858	  736.6	  665.8	 3541.0	...
632859	  736.5	  665.9	 3542.0	...
632860	  736.3	  665.9	 3543.0	...
632861	  736.1	  666.0	 3543.0	...
632862	  735.6	  666.2	 3541.0	...
632863	  735.4	  666.5	 3538.0	...
632864	  735.1	  666.7	 3539.0	...
632865	  735.1	  666.7	 3542.0	...
632866	  735.4	  666.3	 3546.0	...
632867	  735.7	  665.9	 3546.0	...
632868	  735.7	  665.7	 3545.0	...
632869	  735.3	  666.0	 3545.0	...
632870	  735.3	  666.2	 3545.0	...
632871	  735.8	  666.3	 3545.0	...
632872	  736.2	  666.3	 3544.0	...
632873	  736.5	  666.2	 3543.0	...
632874	  736.6	  665.8	 3542.0	...
632875	  736.7	  665.3	 3543.0	...
632876	  736.7	  664.9	 3543.0	...
632877	  736.7	  664.6	 3545.0	...
632878	  736.8	  664.3	 3546.0	...
632879	  736.8	  663.8	 3546.0	...
632880	  736.8	  663.6	 3545.0	...
632881	  736.6	  663.5	 3544.0	...
632882	  736.1	  663.6	 3544.0	...
632883	  735.7	  663.7	 3545.0	...
632884	  735.4	  664.1	 3546.0	...
632885	  735.5	  664.5	 3546.0	...
632886	  735.5	  664.9	 3544.0	...
632887	  735.5	  665.0	 3541.0	...
632888	  735.3	  664.8	 3537.0	...
632889	  735.2	  664.4	 3539.0	...
632890	  735.4	  664.1	 3542.0	...
632891	  735.9	  663.8	 3546.0	...
632892	  736.4	  663.8	 3547.0	...
632893	  736.7	  663.7	 3549.0	...
632894	  736.5	  663.6	 3550.0	...
632895	  736.4	  663.6	 3551.0	...
632896	  736.3	  663.6	 3550.0	...
632897	  736.2	  663.7	 3549.0	...
632898	  736.0	  663.8	 3547.0	...
632899	  735.9	  663.6	 3547.0	...
632900	  736.1	  663.3	 3550.0	...
632901	  736.3	  663.0	 3554.0	...
632902	  736.5	  662.8	 3554.0	...
632903	  736.5	  663.0	 3551.0	...
632904	  736.3	  663.1	 3548.0	...
632905	  736.2	  663.1	 3551.0	...
632906	  736.1	  663.4	 3553.0	...
632907	  736.3	  663.6	 3552.0	...
632908	  736.3	  663.8	 3549.0	...
632909	  736.4	  663.7	 3546.0	...
632910	  736.6	  663.6	 3546.0	...
632911	  736.8	  663.6	 3547.0	...
632912	  736.8	  663.6	 3549.0	...
632913	  736.6	  663.7	 3550.0	...
632914	  736.2	  663.9	 3550.0	...
632915	  735.7	  664.1	 3550.0	...
632916	  735.6	  664.1	 3550.0	...
632917	  735.5	  663.9	 3549.0	...
632918	  735.4	  663.6	 3549.0	...
632919	  735.2	  663.5	 3550.0	...
632920	  734.9	  663.4	 3552.0	...
632921	  735.2	  663.3	 3555.0	...
632922	  735.6	  663.0	 3556.0	...
632923	  735.9	  662.6	 3558.0	...
632924	  735.8	  662.5	 3559.0	...
632925	  735.6	  662.5	 3558.0	...
632926	  735.6	  662.7	 3557.0	...
632927	  735.6	  662.8	 3556.0	...
632928	  735.7	  662.8	 3557.0	...
632929	  735.8	  663.1	 3558.0	...
632930	  735.9	  663.4	 3560.0	...
632931	  735.9	  663.3	 3560.0	...
632932	  735.8	  662.8	 3558.0	...
632933	  735.8	  662.3	 3557.0	...
632934	  735.7	  662.2	 3556.0	...
632935	  735.5	  662.0	 3555.0	...
632936	  735.1	  661.9	 3556.0	...
632937	  734.9	  662.2	 3558.0	...
632938	  734.8	  662.6	 3561.0	...
632939	  734.6	  662.4	 3562.0	...
632940	  734.5	  661.8	 3561.0	...
632941	  734.4	  662.0	 3560.0	...
632942	  734.3	  662.8	 3559.0	...
632943	  734.7	  663.1	 3560.0	...
632944	  735.1	  662.6	 3561.0	...
632945	  735.1	  662.2	 3562.0	...
632946	  734.5	  662.3	 3562.0	...
632947	  734.2	  662.4	 3561.0	...
632948	  734.5	  662.4	 3560.0	...
632949	  734.8	  662.3	 3563.0	...
632950	  734.9	  662.3	 3567.0	...
632951	  734.9	  662.3	 3570.0	...
632952	  734.7	  662.3	 3570.0	...
632953	  734.4	  662.4	 3569.0	...
632954	  734.1	  662.6	 3568.0	...
632955	  734.0	  662.7	 3567.0	...
632956	  733.9	  662.8	 3568.0	...
632957	  733.8	  662.8	 3568.0	...
632958	  734.1	  662.9	 3568.0	...
632959	  734.5	  662.8	 3568.0	...
632960	  734.9	  662.8	 3568.0	...
632961	  734.9	  662.5	 3569.0	...
632962	  734.9	  661.9	 3571.0	...
632963	  734.9	  661.4	 3573.0	...
632964	  734.8	  661.3	 3574.0	...
632965	  734.5	  661.5	 3575.0	...
632966	  734.3	  661.7	 3576.0	...
632967	  734.1	  661.6	 3576.0	...
632968	  734.1	  661.5	 3576.0	...
632969	  734.1	  661.9	 3575.0	...
632970	  734.6	  662.4	 3574.0	...
632971	  735.0	  662.9	 3575.0	...
632972	  735.3	  662.9	 3578.0	...
632973	  735.0	  663.0	 3582.0	...
632974	  734.8	  663.1	 3582.0	...
632975	  734.8	  663.1	 3580.0	...
632976	  734.7	  663.2	 3579.0	...
632977	  734.7	  663.2	 3581.0	...
632978	  734.7	  663.2	 3584.0	...
632979	  734.8	  663.1	 3584.0	...
632980	  735.0	  663.2	 3584.0	...
632981	  735.2	  663.2	 3585.0	...
632982	  735.6	  662.6	 3587.0	...
632983	  735.9	  661.8	 3588.0	...
632984	  735.9	  661.1	 3587.0	...
632985	  735.8	  661.2	 3586.0	...
632986	  735.5	  661.1	 3586.0	...
632987	  735.5	  661.0	 3587.0	...
632988	  735.5	  661.1	 3588.0	...
632989	  735.6	  661.5	 3588.0	...
632990	  735.7	  661.8	 3589.0	...
632991	  735.6	  661.9	 3590.0	...
632992	  735.4	  662.2	 3591.0	...
632993	  735.4	  662.3	 3592.0	...
632994	  735.5	  662.3	 3591.0	...
632995	  735.6	  662.2	 3590.0	...
632996	  735.6	  662.1	 3589.0	...
632997	  735.4	  662.3	 3591.0	...
632998	  735.2	  662.6	 3594.0	...
632999	  735.3	  662.8	 3597.0	...
633000	  735.4	  663.0	 3599.0	...
633001	  735.4	  663.5	 3598.0	...
633002	  735.3	  663.9	 3599.0	...
633003	  735.3	  663.8	 3600.0	...
633004	  735.5	  663.5	 3602.0	...
633005	  735.7	  663.1	 3603.0	...
633006	  735.7	  663.1	 3603.0	...
633007	  735.6	  662.9	 3608.0	...
633008	  735.6	  662.7	 3612.0	...
633009	  735.6	  662.4	 3617.0	...
633010	  735.7	  662.2	 3617.0	...
633011	  735.8	  662.1	 3615.0	...
633012	  735.8	  662.3	 3613.0	...
633013	  735.9	  662.4	 3612.0	...
633014	  735.9	  662.6	 3613.0	...
633015	  735.7	  662.6	 3614.0	...
633016	  735.6	  662.5	 3616.0	...
633017	  735.6	  662.2	 3618.0	...
633018	  735.7	  661.9	 3620.0	...
633019	  735.7	  661.8	 3618.0	...
633020	  735.8	  661.8	 3616.0	...
633021	  735.8	  661.9	 3618.0	...
633022	  735.8	  661.9	 3622.0	...
633023	  735.9	  662.0	 3626.0	...
633024	  736.1	  662.0	 3626.0	...
633025	  736.3	  662.0	 3626.0	...
633026	  736.4	  661.9	 3626.0	...
633027	  736.3	  662.0	 3626.0	...
633028	  736.1	  662.1	 3626.0	...
633029	  735.6	  661.9	 3626.0	...
633030	  735.2	  661.7	 3627.0	...
633031	  734.9	  661.5	 3628.0	...
633032	  734.8	  661.5	 3629.0	...
633033	  734.7	  661.4	 3631.0	...
633034	  734.6	  661.4	 3632.0	...
633035	  734.4	  661.5	 3632.0	...
633036	  734.3	  661.7	 3635.0	...
633037	  734.3	  661.7	 3638.0	...
633038	  734.2	  661.6	 3643.0	...
633039	  734.2	  661.4	 3645.0	...
633040	  734.2	  661.3	 3647.0	...
633041	  734.4	  660.9	 3647.0	...
633042	  734.6	  660.5	 3647.0	...
633043	  734.7	  660.1	 3647.0	...
633044	  734.9	  660.0	 3648.0	...
633045	  735.3	  659.9	 3649.0	...
633046	  735.3	  659.9	 3649.0	...
633047	  734.9	  660.0	 3649.0	...
633048	  735.1	  660.1	 3649.0	...
633049	  735.6	  660.2	 3650.0	...
633050	  735.8	  660.5	 3651.0	...
633051	  735.3	  660.2	 3653.0	...
633052	  734.8	  659.8	 3655.0	...
633053	  734.8	  659.2	 3656.0	...
633054	  735.3	  659.0	 3658.0	...
633055	  735.8	  658.7	 3659.0	...
633056	  735.8	  658.5	 3659.0	...
633057	  735.3	  658.6	 3659.0	...
633058	  734.8	  658.4	 3661.0	...
633059	  734.8	  658.3	 3662.0	...
633060	  734.8	  658.1	 3664.0	...
633061	  734.7	  658.1	 3664.0	...
633062	  734.6	  658.0	 3664.0	...
633063	  734.6	  657.7	 3665.0	...
633064	  734.8	  657.5	 3666.0	...
633065	  735.0	  657.3	 3669.0	...
633066	  735.3	  657.2	 3671.0	...
633067	  735.7	  656.9	 3673.0	...
633068	  735.8	  656.7	 3678.0	...
633069	  735.8	  656.5	 3682.0	...
633070	  735.8	  656.7	 3685.0	...
633071	  735.8	  656.8	 3685.0	...
633072	  735.8	  657.0	 3684.0	...
633073	  735.6	  657.2	 3682.0	...
633074	  735.5	  657.6	 3681.0	...
633075	  735.6	  657.9	 3682.0	...
633076	  735.8	  657.8	 3684.0	...
633077	  736.1	  657.6	 3687.0	...
633078	  736.3	  656.8	 3690.0	...
633079	  736.2	  656.2	 3691.0	...
633080	  735.9	  656.4	 3690.0	...
633081	  735.8	  657.2	 3692.0	...
633082	  735.9	  657.9	 3695.0	...
633083	  735.9	  658.1	 3697.0	...
633084	  735.7	  658.4	 3697.0	...
633085	  735.4	  658.7	 3697.0	...
633086	  735.2	  658.7	 3697.0	...
633087	  735.1	  658.3	 3698.0	...
633088	  735.1	  657.9	 3699.0	...
633089	  735.1	  657.7	 3704.0	...
633090	  735.1	  657.6	 3708.0	...
633091	  735.1	  657.6	 3711.0	...
633092	  735.0	  657.2	 3712.0	...
633093	  734.8	  656.9	 3712.0	...
633094	  734.7	  656.7	 3713.0	...
633095	  734.7	  656.9	 3714.0	...
633096	  734.9	  657.0	 3715.0	...
633097	  734.8	  657.1	 3716.0	...
633098	  734.8	  657.5	 3717.0	...
633099	  734.9	  657.9	 3718.0	...
633100	  735.0	  658.2	 3719.0	...
633101	  735.2	  658.4	 3720.0	...
633102	  735.4	  658.6	 3720.0	...
633103	  735.6	  658.8	 3722.0	...
633104	  735.6	  658.7	 3724.0	...
633105	  735.5	  658.6	 3727.0	...
633106	  735.4	  658.5	 3727.0	...
633107	  735.4	  658.5	 3727.0	...
633108	  735.5	  658.4	 3728.0	...
633109	  735.6	  658.1	 3729.0	...
633110	  735.7	  657.8	 3729.0	...
633111	  735.7	  657.5	 3731.0	...
633112	  735.7	  657.6	 3734.0	...
633113	  735.7	  657.6	 3735.0	...
633114	  735.6	  657.0	 3733.0	...
633115	  735.5	  656.3	 3732.0	...
633116	  735.4	  656.0	 3733.0	...
633117	  735.3	  656.3	 3733.0	...
633118	  735.3	  656.6	 3733.0	...
633119	  735.3	  657.3	 3733.0	...
633120	  735.4	  658.0	 3733.0	...
633121	  735.4	  658.8	 3734.0	...
633122	  735.4	  658.5	 3734.0	...
633123	  735.6	  658.0	 3736.0	...
633124	  735.8	  657.5	 3739.0	...
633125	  736.0	  657.3	 3743.0	...
633126	  736.0	  657.5	 3747.0	...
633127	  736.0	  657.6	 3748.0	...
633128	  735.3	  657.8	 3751.0	...
633129	  734.5	  657.9	 3753.0	...
633130	  733.7	  658.0	 3755.0	...
633131	  733.7	  658.0	 3756.0	...
633132	  733.7	  657.9	 3759.0	...
633133	  733.8	  657.8	 3762.0	...
MSG	633134 0000 _ Number Off
633134	  734.0	  657.7	 3766.0	...
633135	  734.4	  657.8	 3766.0	...
633136	  734.6	  657.9	 3768.0	...
633137	  734.6	  658.0	 3769.0	...
633138	  734.6	  657.9	 3769.0	...
633139	  734.6	  657.8	 3768.0	...
633140	  734.6	  657.6	 3769.0	...
633141	  734.7	  657.5	 3772.0	...
633142	  734.5	  657.6	 3774.0	...
633143	  734.4	  657.7	 3774.0	...
633144	  734.3	  658.0	 3774.0	...
633145	  734.3	  658.3	 3775.0	...
633146	  734.2	  658.0	 3775.0	...
633147	  734.1	  657.7	 3775.0	...
633148	  734.1	  657.9	 3776.0	...
633149	  734.1	  658.5	 3776.0	...
633150	  734.2	  659.0	 3776.0	...
633151	  734.4	  659.0	 3775.0	...
633152	  734.7	  658.9	 3775.0	...
633153	  735.0	  658.5	 3778.0	...
633154	  735.2	  658.1	 3782.0	...
633155	  735.0	  657.7	 3786.0	...
633156	  734.8	  657.6	 3787.0	...
633157	  734.6	  657.4	 3789.0	...
633158	  734.6	  657.1	 3791.0	...
633159	  734.7	  657.4	 3791.0	...
633160	  734.8	  657.9	 3792.0	...
633161	  734.7	  658.2	 3795.0	...
633162	  734.6	  658.0	 3797.0	...
633163	  734.3	  657.7	 3799.0	...
633164	  734.1	  657.6	 3802.0	...
633165	  734.0	  657.5	 3805.0	...
633166	  734.1	  657.6	 3808.0	...
633167	  734.1	  657.1	 3813.0	...
633168	  734.1	  656.5	 3817.0	...
633169	  733.8	  655.9	 3817.0	...
633170	  733.5	  656.0	 3813.0	...
633171	  733.1	  655.8	 3809.0	...
633172	  733.0	  655.6	 3810.0	...
633173	  733.5	  655.4	 3811.0	...
633174	  734.1	  655.6	 3813.0	...
633175	  734.7	  655.4	 3815.0	...
633176	  734.6	  654.8	 3817.0	...
633177	  734.6	  654.0	 3818.0	...
633178	  734.6	  654.4	 3818.0	...
633179	  734.8	  655.1	 3818.0	...
633180	  735.0	  655.4	 3819.0	...
633181	  735.2	  654.9	 3819.0	...
633182	  735.2	  654.4	 3819.0	...
633183	  734.9	  654.4	 3823.0	...
633184	  734.6	  654.3	 3827.0	...
633185	  734.5	  654.3	 3832.0	...
633186	  734.5	  654.4	 3832.0	...
633187	  734.7	  654.5	 3832.0	...
633188	  734.9	  654.8	 3832.0	...
633189	  735.4	  655.0	 3831.0	...
633190	  735.7	  655.1	 3831.0	...
633191	  735.8	  654.8	 3832.0	...
633192	  735.8	  654.5	 3834.0	...
633193	  735.8	  654.1	 3836.0	...
633194	  735.8	  654.1	 3836.0	...
633195	  735.8	  654.1	 3837.0	...
633196	  735.8	  654.2	 3840.0	...
633197	  735.9	  654.2	 3841.0	...
633198	  736.1	  654.3	 3844.0	...
633199	  736.2	  654.3	 3845.0	...
633200	  736.2	  654.3	 3847.0	...
633201	  736.1	  654.3	 3847.0	...
633202	  735.9	  654.4	 3849.0	...
633203	  735.7	  654.6	 3851.0	...
633204	  735.3	  654.7	 3853.0	...
633205	  734.8	  655.0	 3853.0	...
633206	  734.3	  655.3	 3853.0	...
633207	  733.9	  655.5	 3852.0	...
633208	  733.8	  655.5	 3851.0	...
633209	  733.8	  655.3	 3855.0	...
633210	  734.0	  655.2	 3860.0	...
633211	  734.3	  655.2	 3865.0	...
633212	  734.4	  655.5	 3866.0	...
633213	  734.3	  655.8	 3864.0	...
633214	  734.2	  656.0	 3861.0	...
633215	  734.2	  656.1	 3860.0	...
633216	  734.2	  656.1	 3862.0	...
633217	  733.7	  656.2	 3864.0	...
633218	  733.2	  656.2	 3865.0	...
633219	  733.1	  656.2	 3865.0	...
633220	  733.6	  656.3	 3867.0	...
633221	  734.0	  656.4	 3869.0	...
633222	  733.9	  656.5	 3871.0	...
633223	  733.9	  656.6	 3872.0	...
633224	  733.8	  656.4	 3873.0	...
633225	  733.8	  656.2	 3873.0	...
633226	  733.7	  656.0	 3874.0	...
633227	  733.6	  656.3	 3875.0	...
633228	  733.6	  656.5	 3876.0	...
633229	  733.7	  656.2	 3875.0	...
633230	  733.9	  655.8	 3874.0	...
633231	  733.9	  655.4	 3872.0	...
633232	  733.8	  655.5	 3876.0	...
633233	  733.6	  655.7	 3879.0	...
633234	  733.8	  655.8	 3881.0	...
633235	  734.0	  655.9	 3880.0	...
633236	  733.8	  656.0	 3879.0	...
633237	  733.4	  656.1	 3882.0	...
633238	  733.0	  655.7	 3884.0	...
633239	  733.0	  655.2	 3885.0	...
633240	  733.0	  654.6	 3886.0	...
633241	  733.1	  654.4	 3887.0	...
633242	  733.8	  654.0	 3887.0	...
633243	  734.4	  653.7	 3887.0	...
633244	  735.1	  653.6	 3887.0	...
633245	  734.5	  653.8	 3886.0	...
633246	  733.9	  653.8	 3886.0	...
633247	  733.3	  653.8	 3888.0	...
633248	  733.2	  653.6	 3889.0	...
633249	  733.2	  653.5	 3890.0	...
633250	  733.3	  654.1	 3891.0	...
633251	  733.3	  654.8	 3892.0	...
633252	  733.4	  654.9	 3893.0	...
633253	  733.5	  654.2	 3894.0	...
633254	  733.7	  653.6	 3893.0	...
633255	  733.9	  653.8	 3893.0	...
633256	  734.2	  653.9	 3894.0	...
633257	  734.4	  653.9	 3895.0	...
633258	  734.7	  653.9	 3897.0	...
633259	  734.9	  653.9	 3898.0	...
633260	  735.0	  653.9	 3902.0	...
633261	  735.0	  653.8	 3907.0	...
633262	  734.8	  653.7	 3909.0	...
633263	  734.6	  654.2	 3908.0	...
633264	  734.4	  654.7	 3907.0	...
633265	  734.5	  655.0	 3906.0	...
633266	  734.6	  654.7	 3905.0	...
633267	  734.8	  654.4	 3904.0	...
633268	  735.0	  654.3	 3905.0	...
633269	  735.1	  654.2	 3906.0	...
633270	  735.2	  654.1	 3907.0	...
633271	  735.3	  654.1	 3908.0	...
633272	  735.3	  654.2	 3909.0	...
633273	  735.3	  654.2	 3912.0	...
633274	  735.5	  654.0	 3915.0	...
633275	  735.7	  653.6	 3916.0	...
633276	  735.4	  653.3	 3915.0	...
633277	  735.0	  653.3	 3913.0	...
633278	  734.4	  653.4	 3912.0	...
633279	  734.3	  653.3	 3915.0	...
633280	  734.1	  653.4	 3917.0	...
633281	  733.9	  653.2	 3920.0	...
633282	  733.6	  653.1	 3919.0	...
633283	  733.4	  653.3	 3918.0	...
633284	  733.3	  653.6	 3917.0	...
633285	  733.3	  653.3	 3916.0	...
633286	  733.6	  652.5	 3916.0	...
633287	  734.0	  652.2	 3915.0	...
633288	  734.4	  652.7	 3914.0	...
633289	  734.3	  653.2	 3915.0	...
633290	  734.2	  653.2	 3919.0	...
633291	  734.3	  653.1	 3922.0	...
633292	  734.3	  653.1	 3924.0	...
633293	  733.9	  653.6	 3923.0	...
633294	  733.5	  654.0	 3922.0	...
633295	  733.0	  653.6	 3921.0	...
633296	  733.0	  652.8	 3923.0	...
633297	  733.0	  652.0	 3925.0	...
633298	  732.9	  651.9	 3927.0	...
633299	  732.8	  651.8	 3927.0	...
633300	  732.8	  652.1	 3926.0	...
633301	  732.8	  652.5	 3926.0	...
633302	  732.6	  652.9	 3926.0	...
633303	  732.3	  652.9	 3926.0	...
633304	  732.0	  653.0	 3924.0	...
633305	  732.0	  653.4	 3923.0	...
633306	  732.1	  653.9	 3923.0	...
633307	  732.2	  653.8	 3922.0	...
633308	  732.3	  653.2	 3922.0	...
633309	  732.3	  652.7	 3923.0	...
633310	  732.3	  652.8	 3923.0	...
633311	  732.2	  652.9	 3924.0	...
633312	  732.2	  652.8	 3924.0	...
633313	  732.2	  652.6	 3923.0	...
633314	  732.1	  652.4	 3921.0	...
633315	  732.0	  652.4	 3919.0	...
633316	  732.0	  653.2	 3920.0	...
633317	  732.0	  654.1	 3922.0	...
633318	  732.0	  654.8	 3923.0	...
633319	  732.2	  654.6	 3922.0	...
633320	  732.4	  654.4	 3920.0	...
633321	  732.3	  654.3	 3919.0	...
633322	  732.0	  654.2	 3919.0	...
633323	  731.7	  654.2	 3920.0	...
633324	  731.8	  654.1	 3922.0	...
633325	  731.8	  654.1	 3923.0	...
633326	  731.8	  654.1	 3923.0	...
633327	  731.7	  654.1	 3924.0	...
633328	  731.7	  654.1	 3924.0	...
633329	  731.7	  654.1	 3924.0	...
633330	  731.6	  654.1	 3924.0	...
633331	  731.3	  654.1	 3923.0	...
633332	  731.0	  654.4	 3922.0	...
633333	  730.7	  654.6	 3921.0	...
633334	  730.7	  654.9	 3921.0	...
633335	  730.6	  655.0	 3921.0	...
633336	  730.6	  655.1	 3920.0	...
633337	  730.6	  655.0	 3918.0	...
633338	  730.9	  654.6	 3919.0	...
633339	  731.3	  654.2	 3920.0	...
633340	  731.9	  654.2	 3921.0	...
633341	  732.1	  654.4	 3919.0	...
633342	  732.3	  654.5	 3918.0	...
633343	  732.0	  653.9	 3917.0	...
633344	  731.7	  653.2	 3916.0	...
633345	  731.5	  652.8	 3915.0	...
633346	  731.5	  653.0	 3914.0	...
633347	  731.6	  653.2	 3914.0	...
MSG	633348 0000 _ Number On
633348	  731.5	  653.3	 3914.0	...
633349	  731.4	  653.5	 3914.0	...
633350	  731.4	  653.5	 3915.0	...
633351	  731.4	  653.5	 3915.0	...
633352	  731.4	  653.5	 3914.0	...
633353	  731.4	  653.4	 3912.0	...
633354	  731.4	  653.7	 3910.0	...
633355	  731.4	  654.0	 3908.0	...
633356	  731.5	  654.2	 3909.0	...
633357	  731.6	  654.0	 3912.0	...
633358	  731.5	  653.8	 3914.0	...
633359	  731.3	  653.7	 3910.0	...
633360	  731.4	  654.1	 3906.0	...
633361	  731.6	  654.4	 3903.0	...
633362	  731.8	  654.9	 3904.0	...
633363	  731.8	  655.0	 3906.0	...
633364	  731.7	  654.9	 3907.0	...
633365	  731.8	  654.6	 3904.0	...
633366	  731.8	  654.4	 3901.0	...
633367	  732.0	  654.6	 3898.0	...
633368	  732.3	  654.9	 3897.0	...
633369	  732.5	  655.4	 3895.0	...
633370	  732.4	  655.5	 3893.0	...
633371	  732.2	  655.5	 3889.0	...
633372	  732.0	  655.2	 3887.0	...
633373	  732.0	  654.9	 3885.0	...
633374	  732.0	  654.8	 3884.0	...
633375	  732.0	  654.8	 3882.0	...
633376	  732.0	  655.0	 3882.0	...
633377	  732.0	  655.5	 3884.0	...
633378	  732.5	  655.6	 3886.0	...
633379	  732.9	  655.5	 3887.0	...
633380	  733.2	  655.2	 3883.0	...
633381	  733.1	  655.2	 3879.0	...
633382	  732.7	  655.3	 3875.0	...
633383	  732.4	  655.5	 3876.0	...
633384	  732.5	  655.4	 3877.0	...
633385	  732.9	  655.1	 3876.0	...
633386	  733.2	  654.9	 3871.0	...
633387	  732.9	  655.0	 3865.0	...
633388	  732.6	  654.9	 3862.0	...
633389	  732.1	  654.8	 3862.0	...
633390	  731.8	  655.2	 3863.0	...
633391	  731.5	  655.5	 3863.0	...
633392	  731.7	  655.6	 3863.0	...
633393	  732.1	  655.4	 3862.0	...
633394	  732.4	  655.3	 3861.0	...
633395	  732.6	  655.1	 3860.0	...
633396	  732.5	  654.8	 3858.0	...
633397	  732.5	  654.6	 3856.0	...
633398	  732.1	  654.8	 3854.0	...
633399	  731.8	  654.9	 3854.0	...
633400	  731.6	  654.8	 3854.0	...
633401	  731.9	  654.7	 3849.0	...
633402	  732.1	  654.5	 3845.0	...
633403	  732.2	  654.5	 3840.0	...
633404	  732.3	  654.4	 3839.0	...
633405	  732.6	  654.2	 3839.0	...
633406	  732.8	  654.1	 3837.0	...
633407	  732.9	  654.0	 3835.0	...
633408	  733.0	  654.0	 3833.0	...
633409	  733.0	  653.9	 3831.0	...
633410	  733.2	  653.8	 3828.0	...
633411	  733.2	  653.7	 3824.0	...
633412	  733.2	  653.6	 3823.0	...
633413	  733.1	  653.7	 3823.0	...
633414	  733.1	  653.8	 3824.0	...
633415	  733.1	  653.3	 3825.0	...
633416	  733.3	  652.7	 3825.0	...
633417	  733.5	  652.4	 3823.0	...
633418	  733.9	  652.9	 3821.0	...
633419	  734.1	  653.4	 3820.0	...
633420	  733.3	  654.4	 3819.0	...
633421	  732.4	  655.3	 3816.0	...
633422	  731.7	  656.0	 3813.0	...
633423	  732.0	  655.3	 3810.0	...
633424	  732.3	  654.6	 3809.0	...
633425	  732.8	  653.8	 3807.0	...
633426	  733.3	  653.7	 3805.0	...
633427	  733.8	  653.6	 3803.0	...
633428	  733.8	  653.5	 3802.0	...
633429	  733.8	  653.5	 3801.0	...
633430	  733.7	  653.5	 3800.0	...
633431	  733.6	  653.6	 3798.0	...
633432	  733.5	  653.6	 3797.0	...
633433	  733.7	  653.6	 3797.0	...
633434	  734.0	  653.6	 3794.0	...
633435	  734.3	  653.8	 3791.0	...
633436	  734.1	  654.0	 3789.0	...
633437	  733.9	  653.2	 3789.0	...
633438	  734.0	  652.2	 3789.0	...
633439	  734.2	  650.9	 3790.0	...
633440	  734.4	  650.7	 3788.0	...
633441	  734.3	  650.8	 3784.0	...
633442	  734.1	  651.1	 3780.0	...
633443	  734.0	  651.4	 3778.0	...
633444	  734.0	  651.5	 3776.0	...
633445	  734.1	  651.7	 3773.0	...
633446	  734.3	  651.8	 3770.0	...
633447	  734.5	  651.9	 3769.0	...
633448	  734.6	  652.2	 3768.0	...
633449	  734.6	  652.5	 3767.0	...
633450	  734.5	  652.9	 3764.0	...
633451	  734.5	  653.1	 3762.0	...
633452	  734.3	  653.3	 3760.0	...
633453	  734.1	  653.3	 3759.0	...
633454	  733.9	  653.3	 3758.0	...
633455	  734.2	  653.5	 3755.0	...
633456	  734.5	  653.8	 3753.0	...
633457	  734.8	  654.1	 3750.0	...
633458	  734.8	  654.2	 3745.0	...
633459	  734.6	  654.2	 3740.0	...
633460	  734.5	  654.2	 3739.0	...
633461	  734.7	  654.1	 3740.0	...
633462	  735.0	  654.0	 3740.0	...
633463	  735.1	  654.0	 3738.0	...
633464	  735.0	  654.2	 3735.0	...
633465	  734.8	  654.5	 3732.0	...
633466	  734.8	  654.1	 3730.0	...
633467	  735.0	  653.5	 3729.0	...
633468	  735.1	  652.7	 3728.0	...
633469	  735.3	  652.5	 3727.0	...
633470	  735.4	  652.1	 3724.0	...
633471	  735.1	  652.1	 3722.0	...
633472	  734.8	  652.9	 3721.0	...
633473	  734.5	  654.1	 3721.0	...
633474	  734.6	  655.2	 3719.0	...
633475	  734.7	  655.0	 3715.0	...
633476	  734.8	  654.6	 3711.0	...
633477	  734.9	  654.5	 3708.0	...
633478	  735.2	  654.8	 3706.0	...
633479	  735.4	  654.7	 3706.0	...
633480	  735.4	  654.3	 3706.0	...
633481	  735.3	  653.9	 3705.0	...
633482	  735.3	  654.3	 3702.0	...
633483	  735.1	  654.7	 3700.0	...
633484	  734.9	  655.2	 3699.0	...
633485	  734.7	  655.5	 3698.0	...
633486	  734.6	  655.7	 3698.0	...
633487	  734.7	  655.7	 3696.0	...
633488	  735.0	  655.6	 3694.0	...
633489	  735.1	  655.5	 3692.0	...
633490	  735.2	  655.3	 3691.0	...
633491	  735.2	  655.1	 3690.0	...
633492	  735.3	  655.0	 3689.0	...
633493	  735.4	  654.9	 3688.0	...
633494	  735.5	  654.9	 3687.0	...
633495	  735.5	  654.9	 3684.0	...
633496	  735.7	  655.0	 3681.0	...
633497	  735.9	  655.0	 3678.0	...
633498	  736.0	  655.0	 3679.0	...
633499	  736.0	  655.0	 3681.0	...
633500	  736.0	  655.2	 3680.0	...
633501	  736.0	  655.3	 3677.0	...
633502	  735.9	  655.3	 3674.0	...
633503	  735.8	  654.8	 3673.0	...
633504	  735.8	  654.4	 3673.0	...
633505	  735.8	  654.0	 3673.0	...
633506	  735.9	  654.0	 3673.0	...
633507	  736.0	  654.0	 3671.0	...
633508	  736.1	  653.9	 3668.0	...
633509	  736.3	  653.8	 3665.0	...
633510	  736.3	  654.4	 3664.0	...
633511	  736.5	  655.0	 3664.0	...
633512	  736.6	  655.7	 3664.0	...
633513	  736.5	  655.9	 3662.0	...
633514	  736.2	  656.1	 3660.0	...
633515	  736.2	  655.9	 3660.0	...
633516	  736.8	  655.5	 3662.0	...
633517	  737.4	  655.2	 3661.0	...
633518	  737.5	  655.2	 3659.0	...
633519	  737.3	  655.0	 3656.0	...
633520	  737.0	  654.7	 3656.0	...
633521	  737.0	  654.4	 3656.0	...
633522	  737.0	  654.4	 3656.0	...
633523	  737.0	  654.4	 3656.0	...
633524	  737.0	  654.4	 3656.0	...
633525	  737.0	  654.5	 3655.0	...
633526	  736.9	  654.8	 3655.0	...
633527	  737.0	  655.0	 3654.0	...
633528	  737.0	  655.0	 3652.0	...
633529	  737.1	  655.1	 3650.0	...
633530	  737.4	  655.1	 3649.0	...
633531	  737.6	  655.1	 3649.0	...
633532	  737.8	  655.0	 3649.0	...
633533	  737.9	  654.9	 3646.0	...
633534	  737.7	  654.9	 3642.0	...
633535	  737.5	  654.9	 3638.0	...
633536	  737.9	  654.9	 3636.0	...
633537	  738.5	  654.8	 3635.0	...
633538	  739.0	  654.6	 3636.0	...
633539	  738.9	  654.5	 3637.0	...
633540	  738.7	  654.5	 3637.0	...
633541	  738.5	  654.5	 3635.0	...
633542	  738.4	  654.8	 3633.0	...
633543	  738.1	  655.0	 3631.0	...
633544	  737.8	  655.1	 3630.0	...
633545	  738.0	  655.0	 3629.0	...
633546	  738.4	  655.1	 3625.0	...
633547	  738.8	  655.2	 3622.0	...
633548	  738.8	  655.4	 3618.0	...
633549	  738.6	  655.4	 3617.0	...
633550	  738.4	  655.5	 3617.0	...
633551	  738.1	  655.8	 3616.0	...
633552	  738.1	  656.0	 3615.0	...
633553	  738.0	  655.4	 3615.0	...
633554	  737.9	  654.5	 3616.0	...
633555	  737.7	  653.9	 3615.0	...
633556	  737.7	  654.3	 3614.0	...
633557	  737.8	  654.6	 3613.0	...
633558	  737.7	  654.8	 3613.0	...
633559	  737.6	  654.9	 3612.0	...
633560	  737.4	  654.9	 3611.0	...
633561	  737.6	  654.8	 3611.0	...
633562	  738.0	  654.6	 3610.0	...
633563	  738.3	  654.6	 3609.0	...
633564	  738.3	  655.4	 3608.0	...
633565	  738.2	  656.1	 3608.0	...
633566	  738.1	  656.6	 3607.0	...
633567	  738.0	  656.5	 3609.0	...
633568	  738.0	  656.0	 3611.0	...
633569	  737.9	  655.7	 3608.0	...
633570	  737.8	  655.4	 3604.0	...
633571	  737.6	  655.4	 3600.0	...
633572	  737.5	  655.3	 3603.0	...
633573	  737.8	  655.2	 3604.0	...
633574	  738.2	  655.1	 3604.0	...
633575	  738.7	  654.9	 3601.0	...
633576	  738.8	  654.9	 3599.0	...
633577	  738.8	  654.9	 3597.0	...
633578	  738.9	  654.8	 3598.0	...
633579	  739.0	  654.7	 3598.0	...
633580	  739.1	  654.5	 3597.0	...
633581	  739.1	  654.4	 3596.0	...
633582	  739.2	  654.8	 3593.0	...
633583	  738.8	  655.2	 3590.0	...
633584	  738.4	  655.7	 3587.0	...
633585	  738.1	  655.9	 3586.0	...
633586	  738.2	  655.6	 3588.0	...
633587	  738.2	  655.0	 3589.0	...
633588	  738.2	  654.4	 3592.0	...
633589	  738.4	  654.6	 3594.0	...
633590	  738.6	  655.0	 3594.0	...
633591	  738.7	  655.4	 3593.0	...
633592	  738.8	  655.4	 3592.0	...
633593	  738.8	  655.4	 3590.0	...
633594	  738.9	  655.4	 3589.0	...
633595	  738.9	  655.3	 3588.0	...
633596	  739.2	  655.2	 3589.0	...
633597	  739.5	  654.9	 3588.0	...
633598	  739.8	  654.6	 3588.0	...
633599	  739.7	  654.4	 3587.0	...
633600	  739.6	  654.6	 3588.0	...
633601	  739.4	  654.9	 3588.0	...
633602	  739.4	  655.3	 3587.0	...
633603	  739.4	  655.5	 3585.0	...
633604	  739.4	  655.6	 3583.0	...
633605	  739.5	  655.7	 3582.0	...
633606	  739.7	  655.8	 3580.0	...
633607	  739.7	  655.6	 3580.0	...
633608	  739.8	  655.4	 3581.0	...
633609	  739.9	  655.2	 3582.0	...
633610	  740.0	  655.2	 3583.0	...
633611	  739.6	  655.5	 3583.0	...
633612	  739.1	  655.6	 3580.0	...
633613	  738.6	  655.7	 3577.0	...
633614	  738.6	  655.8	 3575.0	...
633615	  738.7	  656.3	 3575.0	...
633616	  738.9	  656.8	 3575.0	...
633617	  739.2	  657.2	 3574.0	...
633618	  739.6	  657.4	 3573.0	...
633619	  740.0	  657.4	 3573.0	...
633620	  740.1	  657.2	 3573.0	...
633621	  739.9	  657.1	 3574.0	...
633622	  739.7	  657.1	 3575.0	...
633623	  739.8	  657.2	 3578.0	...
633624	  740.0	  657.3	 3579.0	...
633625	  740.1	  657.3	 3580.0	...
633626	  740.1	  656.8	 3579.0	...
633627	  739.9	  656.5	 3577.0	...
633628	  739.7	  656.2	 3576.0	...
633629	  739.4	  656.7	 3577.0	...
633630	  739.4	  657.2	 3579.0	...
633631	  739.5	  657.7	 3580.0	...
633632	  739.7	  657.8	 3580.0	...
633633	  740.0	  657.6	 3580.0	...
633634	  740.2	  657.4	 3580.0	...
633635	  740.3	  657.2	 3579.0	...
633636	  740.3	  657.2	 3578.0	...
633637	  740.4	  657.2	 3578.0	...
633638	  740.4	  656.9	 3575.0	...
633639	  740.1	  656.8	 3572.0	...
633640	  739.6	  656.5	 3570.0	...
633641	  739.4	  656.3	 3572.0	...
633642	  739.6	  655.5	 3574.0	...
633643	  740.0	  654.7	 3574.0	...
633644	  740.3	  654.7	 3574.0	...
633645	  740.6	  655.4	 3573.0	...
633646	  740.8	  656.5	 3572.0	...
633647	  741.0	  657.0	 3572.0	...
633648	  741.0	  657.5	 3573.0	...
633649	  741.0	  657.6	 3574.0	...
MSG	633650 0000 _ Number Off
633650	  741.3	  657.4	 3574.0	...
633651	  741.6	  657.2	 3575.0	...
633652	  741.8	  657.2	 3576.0	...
633653	  741.8	  657.3	 3574.0	...
633654	  741.7	  657.3	 3571.0	...
633655	  741.7	  657.4	 3569.0	...
633656	  741.7	  657.4	 3570.0	...
633657	  741.7	  657.3	 3572.0	...
633658	  741.8	  657.2	 3574.0	...
633659	  742.1	  657.2	 3576.0	...
633660	  742.5	  657.2	 3577.0	...
633661	  742.7	  657.4	 3575.0	...
633662	  742.6	  657.4	 3573.0	...
633663	  742.5	  657.5	 3572.0	...
633664	  742.2	  657.3	 3574.0	...
633665	  742.0	  657.1	 3576.0	...
633666	  741.7	  656.9	 3577.0	...
633667	  741.6	  657.2	 3578.0	...
633668	  741.5	  657.7	 3579.0	...
633669	  741.8	  657.9	 3580.0	...
633670	  742.3	  657.7	 3581.0	...
633671	  742.6	  657.9	 3582.0	...
633672	  743.1	  658.3	 3583.0	...
633673	  743.2	  658.5	 3582.0	...
633674	  743.3	  658.2	 3581.0	...
633675	  743.2	  657.8	 3578.0	...
633676	  743.0	  657.7	 3576.0	...
633677	  742.9	  657.6	 3577.0	...
633678	  742.5	  657.8	 3579.0	...
633679	  742.2	  658.0	 3583.0	...
633680	  742.2	  658.1	 3585.0	...
633681	  742.4	  658.0	 3586.0	...
633682	  742.6	  657.9	 3585.0	...
633683	  742.6	  658.4	 3584.0	...
633684	  742.6	  659.0	 3584.0	...
633685	  742.5	  659.6	 3584.0	...
633686	  742.4	  659.4	 3586.0	...
633687	  742.2	  658.7	 3587.0	...
633688	  742.1	  658.2	 3589.0	...
633689	  742.0	  657.8	 3589.0	...
633690	  742.1	  658.0	 3590.0	...
633691	  742.2	  658.2	 3590.0	...
633692	  742.4	  658.5	 3589.0	...
633693	  742.5	  658.7	 3587.0	...
633694	  742.6	  658.9	 3588.0	...
633695	  742.7	  659.0	 3590.0	...
633696	  742.4	  659.2	 3592.0	...
633697	  742.0	  659.3	 3592.0	...
633698	  741.5	  659.4	 3594.0	...
633699	  741.9	  659.3	 3596.0	...
633700	  742.2	  659.2	 3598.0	...
633701	  742.5	  659.0	 3598.0	...
633702	  742.6	  658.6	 3598.0	...
633703	  742.6	  658.2	 3597.0	...
633704	  742.6	  658.0	 3596.0	...
633705	  742.5	  658.0	 3594.0	...
633706	  742.4	  658.1	 3593.0	...
633707	  742.1	  658.1	 3592.0	...
633708	  741.8	  658.2	 3593.0	...
633709	  741.5	  658.3	 3593.0	...
633710	  741.4	  658.6	 3594.0	...
633711	  741.4	  659.3	 3593.0	...
633712	  741.4	  659.9	 3592.0	...
633713	  741.4	  660.3	 3592.0	...
633714	  741.2	  660.0	 3593.0	...
633715	  741.0	  659.3	 3595.0	...
633716	  740.9	  658.8	 3597.0	...
633717	  740.9	  658.3	 3599.0	...
633718	  740.9	  658.3	 3599.0	...
633719	  740.8	  658.1	 3600.0	...
633720	  740.8	  658.0	 3601.0	...
633721	  740.9	  657.6	 3601.0	...
633722	  741.0	  657.4	 3601.0	...
633723	  741.3	  657.3	 3601.0	...
633724	  741.4	  657.3	 3601.0	...
633725	  741.4	  657.2	 3602.0	...
633726	  741.2	  657.2	 3602.0	...
633727	  740.9	  657.0	 3605.0	...
633728	  740.9	  656.9	 3607.0	...
633729	  740.9	  657.1	 3610.0	...
633730	  740.9	  657.6	 3612.0	...
633731	  740.8	  658.0	 3614.0	...
633732	  741.0	  657.9	 3616.0	...
633733	  741.3	  657.8	 3616.0	...
633734	  741.6	  657.5	 3617.0	...
633735	  741.1	  657.6	 3618.0	...
633736	  740.5	  657.7	 3620.0	...
633737	  739.9	  657.7	 3622.0	...
633738	  739.8	  657.5	 3623.0	...
633739	  740.1	  657.1	 3623.0	...
633740	  740.4	  656.7	 3623.0	...
633741	  740.7	  656.1	 3624.0	...
633742	  740.8	  655.7	 3624.0	...
633743	  740.8	  655.4	 3624.0	...
633744	  740.8	  655.5	 3624.0	...
633745	  740.7	  655.6	 3624.0	...
633746	  740.7	  655.9	 3625.0	...
633747	  740.7	  656.3	 3625.0	...
633748	  740.6	  656.7	 3627.0	...
633749	  740.5	  656.8	 3629.0	...
633750	  740.4	  656.8	 3631.0	...
633751	  740.1	  656.9	 3632.0	...
633752	  739.8	  657.0	 3632.0	...
633753	  739.4	  657.1	 3632.0	...
633754	  739.4	  657.6	 3632.0	...
633755	  739.9	  658.1	 3634.0	...
633756	  740.5	  658.5	 3635.0	...
633757	  741.2	  658.2	 3637.0	...
633758	  741.4	  657.6	 3636.0	...
633759	  741.6	  656.9	 3635.0	...
633760	  741.4	  656.3	 3633.0	...
633761	  741.0	  656.3	 3633.0	...
633762	  740.7	  656.3	 3635.0	...
633763	  740.7	  656.3	 3638.0	...
633764	  740.8	  656.3	 3642.0	...
633765	  740.9	  656.3	 3642.0	...
633766	  741.0	  656.3	 3640.0	...
633767	  741.1	  656.3	 3641.0	...
633768	  741.1	  656.3	 3643.0	...
633769	  741.1	  656.4	 3646.0	...
633770	  740.9	  656.5	 3647.0	...
633771	  740.8	  656.5	 3647.0	...
633772	  740.7	  656.4	 3647.0	...
633773	  740.9	  656.4	 3649.0	...
633774	  741.1	  655.8	 3651.0	...
633775	  740.9	  655.3	 3655.0	...
633776	  740.6	  655.5	 3659.0	...
633777	  740.5	  656.2	 3664.0	...
633778	  740.8	  656.4	 3666.0	...
633779	  741.1	  655.9	 3665.0	...
633780	  741.3	  656.2	 3666.0	...
633781	  741.3	  657.1	 3669.0	...
633782	  741.3	  657.9	 3670.0	...
633783	  741.1	  657.8	 3670.0	...
633784	  741.0	  657.6	 3672.0	...
633785	  740.9	  656.9	 3674.0	...
633786	  740.7	  656.5	 3676.0	...
633787	  740.2	  656.1	 3677.0	...
633788	  739.8	  656.2	 3677.0	...
633789	  739.5	  656.4	 3678.0	...
633790	  739.5	  656.5	 3679.0	...
633791	  739.5	  656.5	 3681.0	...
633792	  739.5	  656.3	 3683.0	...
633793	  739.3	  656.0	 3684.0	...
633794	  739.0	  655.8	 3684.0	...
633795	  738.7	  655.5	 3683.0	...
633796	  739.4	  655.1	 3683.0	...
633797	  740.1	  654.9	 3684.0	...
633798	  740.6	  655.0	 3687.0	...
633799	  740.3	  655.3	 3690.0	...
633800	  740.0	  655.3	 3693.0	...
633801	  740.0	  655.3	 3694.0	...
633802	  740.0	  655.5	 3694.0	...
633803	  739.9	  655.6	 3695.0	...
633804	  739.9	  655.7	 3696.0	...
633805	  739.9	  655.7	 3698.0	...
633806	  739.8	  655.5	 3700.0	...
633807	  739.4	  655.3	 3701.0	...
633808	  738.9	  655.1	 3701.0	...
633809	  738.8	  655.0	 3703.0	...
633810	  739.1	  655.0	 3705.0	...
633811	  739.4	  654.8	 3705.0	...
633812	  739.3	  654.8	 3707.0	...
633813	  739.0	  654.7	 3708.0	...
633814	  738.8	  654.7	 3710.0	...
633815	  738.6	  654.4	 3711.0	...
633816	  738.6	  654.1	 3712.0	...
633817	  738.6	  654.2	 3715.0	...
633818	  738.6	  654.8	 3717.0	...
633819	  738.7	  655.5	 3719.0	...
633820	  738.7	  655.6	 3719.0	...
633821	  738.7	  655.9	 3720.0	...
633822	  738.3	  656.1	 3720.0	...
633823	  737.8	  656.0	 3722.0	...
633824	  737.4	  655.8	 3724.0	...
633825	  737.4	  655.5	 3725.0	...
633826	  737.4	  655.5	 3725.0	...
633827	  737.3	  655.7	 3727.0	...
633828	  737.2	  655.8	 3731.0	...
633829	  737.1	  656.0	 3734.0	...
633830	  736.9	  656.0	 3734.0	...
633831	  736.8	  656.0	 3732.0	...
633832	  736.7	  656.1	 3731.0	...
633833	  736.8	  656.1	 3731.0	...
633834	  736.8	  656.2	 3732.0	...
633835	  736.9	  656.2	 3732.0	...
633836	  736.9	  656.1	 3732.0	...
633837	  736.8	  655.8	 3734.0	...
633838	  736.9	  655.2	 3735.0	...
633839	  737.0	  655.0	 3737.0	...
633840	  737.1	  654.8	 3738.0	...
633841	  737.0	  654.8	 3740.0	...
633842	  736.8	  654.7	 3742.0	...
633843	  736.5	  654.7	 3743.0	...
633844	  736.3	  654.7	 3745.0	...
633845	  736.2	  654.7	 3750.0	...
633846	  735.9	  654.4	 3754.0	...
633847	  735.6	  654.1	 3755.0	...
633848	  735.2	  653.9	 3754.0	...
633849	  735.3	  654.1	 3754.0	...
633850	  735.5	  654.1	 3754.0	...
MSG	633851 0000 _ Number On
633851	  735.8	  653.8	 3756.0	...
633852	  736.3	  653.4	 3760.0	...
633853	  736.5	  653.2	 3763.0	...
633854	  736.5	  652.7	 3766.0	...
633855	  736.3	  652.2	 3767.0	...
633856	  736.1	  652.1	 3767.0	...
633857	  736.1	  652.6	 3769.0	...
633858	  736.0	  653.0	 3772.0	...
633859	  736.0	  652.9	 3775.0	...
633860	  736.3	  652.8	 3776.0	...
633861	  736.5	  652.7	 3776.0	...
633862	  736.7	  652.7	 3776.0	...
633863	  736.3	  652.8	 3775.0	...
633864	  736.0	  652.7	 3775.0	...
633865	  735.9	  652.6	 3776.0	...
633866	  736.0	  652.5	 3776.0	...
633867	  736.1	  652.5	 3777.0	...
633868	  736.1	  652.4	 3778.0	...
633869	  736.1	  652.3	 3782.0	...
633870	  736.1	  652.6	 3786.0	...
633871	  736.1	  653.0	 3788.0	...
633872	  736.2	  653.2	 3787.0	...
633873	  736.2	  652.9	 3786.0	...
633874	  736.1	  653.2	 3785.0	...
633875	  736.1	  653.6	 3784.0	...
633876	  736.0	  653.9	 3784.0	...
633877	  736.0	  653.8	 3785.0	...
633878	  736.2	  653.3	 3789.0	...
633879	  736.5	  652.9	 3791.0	...
633880	  736.8	  652.6	 3793.0	...
633881	  736.9	  652.6	 3794.0	...
633882	  736.9	  652.4	 3795.0	...
633883	  736.9	  652.2	 3794.0	...
633884	  737.0	  652.0	 3792.0	...
633885	  737.1	  652.1	 3791.0	...
633886	  737.3	  652.3	 3791.0	...
633887	  737.1	  652.8	 3791.0	...
633888	  736.8	  653.3	 3791.0	...
633889	  736.4	  653.1	 3793.0	...
633890	  736.3	  652.7	 3796.0	...
633891	  736.2	  652.5	 3800.0	...
633892	  736.2	  652.4	 3804.0	...
633893	  736.5	  652.0	 3805.0	...
633894	  736.7	  651.5	 3806.0	...
633895	  736.8	  651.4	 3807.0	...
633896	  736.8	  651.5	 3808.0	...
633897	  736.7	  651.7	 3809.0	...
633898	  736.6	  652.4	 3809.0	...
633899	  736.4	  653.3	 3809.0	...
633900	  736.3	  654.2	 3809.0	...
633901	  736.5	  654.2	 3811.0	...
633902	  736.9	  654.1	 3813.0	...
633903	  737.4	  654.1	 3814.0	...
633904	  737.5	  654.0	 3814.0	...
633905	  737.7	  654.0	 3814.0	...
633906	  737.7	  654.2	 3813.0	...
633907	  737.6	  654.5	 3812.0	...
633908	  737.5	  654.8	 3810.0	...
633909	  737.4	  654.8	 3809.0	...
633910	  737.2	  654.5	 3808.0	...
633911	  737.0	  654.1	 3807.0	...
633912	  737.4	  653.7	 3806.0	...
633913	  737.9	  653.5	 3806.0	...
633914	  738.0	  653.7	 3806.0	...
633915	  737.5	  654.1	 3808.0	...
633916	  737.0	  654.5	 3812.0	...
633917	  737.0	  654.6	 3815.0	...
633918	  737.0	  654.5	 3815.0	...
633919	  737.2	  654.3	 3813.0	...
633920	  737.4	  654.6	 3811.0	...
633921	  737.4	  654.9	 3811.0	...
633922	  737.2	  654.6	 3814.0	...
633923	  737.2	  653.7	 3818.0	...
633924	  737.2	  652.8	 3818.0	...
633925	  737.3	  653.0	 3814.0	...
633926	  737.3	  653.4	 3812.0	...
633927	  737.4	  653.7	 3814.0	...
633928	  737.5	  653.5	 3815.0	...
633929	  737.6	  653.6	 3814.0	...
633930	  737.7	  653.8	 3813.0	...
633931	  737.6	  653.8	 3813.0	...
633932	  737.5	  653.6	 3812.0	...
633933	  737.4	  653.4	 3812.0	...
633934	  737.2	  653.1	 3813.0	...
633935	  737.1	  652.9	 3814.0	...
633936	  737.2	  652.6	 3814.0	...
633937	  737.4	  652.7	 3813.0	...
633938	  737.4	  652.7	 3812.0	...
633939	  737.2	  652.7	 3812.0	...
633940	  737.1	  652.6	 3812.0	...
633941	  737.1	  652.4	 3812.0	...
633942	  737.5	  652.4	 3813.0	...
633943	  737.8	  652.3	 3814.0	...
633944	  737.9	  652.1	 3816.0	...
633945	  737.6	  652.1	 3817.0	...
633946	  737.4	  652.0	 3816.0	...
633947	  737.3	  652.1	 3815.0	...
633948	  737.3	  652.0	 3815.0	...
633949	  737.0	  652.0	 3815.0	...
633950	  736.8	  652.2	 3815.0	...
633951	  737.0	  652.4	 3815.0	...
633952	  737.4	  652.4	 3815.0	...
633953	  738.0	  652.1	 3815.0	...
633954	  738.3	  652.0	 3815.0	...
633955	  738.5	  652.2	 3815.0	...
633956	  738.1	  652.4	 3813.0	...
633957	  737.5	  652.6	 3810.0	...
633958	  736.9	  652.8	 3810.0	...
633959	  736.6	  653.0	 3812.0	...
633960	  736.5	  653.2	 3810.0	...
633961	  736.5	  653.2	 3807.0	...
633962	  736.5	  652.6	 3804.0	...
633963	  736.5	  652.1	 3806.0	...
633964	  736.6	  652.6	 3807.0	...
633965	  736.6	  653.3	 3807.0	...
633966	  736.6	  653.9	 3806.0	...
633967	  736.4	  653.9	 3804.0	...
633968	  736.1	  653.9	 3803.0	...
633969	  735.9	  653.9	 3802.0	...
633970	  736.0	  653.9	 3801.0	...
633971	  736.0	  654.5	 3800.0	...
633972	  736.1	  655.1	 3799.0	...
633973	  736.2	  655.6	 3798.0	...
633974	  736.7	  655.5	 3797.0	...
633975	  737.1	  655.2	 3795.0	...
633976	  737.3	  654.9	 3795.0	...
633977	  737.2	  654.6	 3794.0	...
633978	  737.1	  655.0	 3790.0	...
633979	  737.1	  655.5	 3787.0	...
633980	  737.2	  655.6	 3785.0	...
633981	  737.3	  655.1	 3785.0	...
633982	  737.4	  654.8	 3786.0	...
633983	  737.5	  654.8	 3785.0	...
633984	  737.7	  655.1	 3783.0	...
633985	  738.0	  655.2	 3778.0	...
633986	  738.2	  655.4	 3775.0	...
633987	  738.3	  654.9	 3772.0	...
633988	  738.3	  654.5	 3772.0	...
633989	  738.2	  654.1	 3772.0	...
633990	  738.1	  653.9	 3771.0	...
633991	  737.9	  653.6	 3770.0	...
633992	  737.7	  653.7	 3769.0	...
633993	  737.6	  654.0	 3768.0	...
633994	  737.7	  654.2	 3768.0	...
633995	  737.8	  654.1	 3769.0	...
633996	  737.8	  654.2	 3769.0	...
633997	  737.7	  654.3	 3768.0	...
633998	  737.6	  654.4	 3767.0	...
633999	  737.4	  654.4	 3766.0	...
634000	  737.3	  654.5	 3764.0	...
634001	  737.1	  654.6	 3762.0	...
634002	  737.0	  654.4	 3761.0	...
634003	  736.7	  654.1	 3761.0	...
634004	  736.6	  653.7	 3761.0	...
634005	  737.0	  653.7	 3761.0	...
634006	  737.4	  653.7	 3762.0	...
634007	  737.9	  653.5	 3759.0	...
634008	  737.7	  653.4	 3755.0	...
634009	  737.7	  653.4	 3750.0	...
634010	  738.0	  653.5	 3749.0	...
634011	  738.7	  653.4	 3748.0	...
634012	  739.3	  653.3	 3747.0	...
634013	  739.5	  653.2	 3745.0	...
634014	  739.4	  653.1	 3744.0	...
634015	  739.3	  653.0	 3742.0	...
634016	  739.3	  653.0	 3740.0	...
634017	  739.2	  653.1	 3738.0	...
634018	  739.1	  653.3	 3738.0	...
634019	  739.0	  653.3	 3738.0	...
634020	  738.9	  653.3	 3736.0	...
634021	  738.8	  653.2	 3732.0	...
634022	  738.6	  653.2	 3728.0	...
634023	  739.1	  653.2	 3726.0	...
634024	  739.8	  652.6	 3726.0	...
634025	  740.5	  652.0	 3726.0	...
634026	  740.6	  652.1	 3721.0	...
634027	  740.5	  652.7	 3716.0	...
634028	  740.3	  653.4	 3711.0	...
634029	  740.0	  653.5	 3710.0	...
634030	  739.9	  653.8	 3709.0	...
634031	  739.6	  654.1	 3710.0	...
634032	  739.4	  654.4	 3711.0	...
634033	  739.3	  654.2	 3713.0	...
634034	  739.5	  653.9	 3711.0	...
634035	  739.4	  653.5	 3708.0	...
634036	  739.1	  653.2	 3706.0	...
634037	  739.0	  653.2	 3707.0	...
634038	  739.2	  653.3	 3705.0	...
634039	  739.3	  653.7	 3703.0	...
634040	  739.3	  653.9	 3698.0	...
634041	  739.4	  654.1	 3697.0	...
634042	  739.5	  654.2	 3697.0	...
634043	  740.0	  654.1	 3698.0	...
634044	  740.5	  653.9	 3699.0	...
634045	  740.9	  653.8	 3696.0	...
634046	  740.8	  653.7	 3692.0	...
634047	  740.7	  653.6	 3688.0	...
634048	  740.8	  653.5	 3688.0	...
634049	  740.9	  653.6	 3685.0	...
634050	  741.0	  653.8	 3683.0	...
634051	  741.1	  654.1	 3680.0	...
634052	  741.1	  654.4	 3681.0	...
634053	  741.2	  654.6	 3681.0	...
634054	  741.2	  654.8	 3681.0	...
634055	  741.2	  654.6	 3680.0	...
634056	  741.2	  654.3	 3680.0	...
634057	  741.2	  653.8	 3680.0	...
634058	  741.2	  653.3	 3679.0	...
634059	  741.2	  653.0	 3680.0	...
634060	  741.3	  652.9	 3681.0	...
634061	  741.1	  652.9	 3681.0	...
634062	  741.0	  653.0	 3678.0	...
634063	  741.0	  653.1	 3676.0	...
634064	  741.2	  653.2	 3674.0	...
634065	  741.1	  653.2	 3673.0	...
634066	  740.9	  653.3	 3672.0	...
634067	  741.1	  653.3	 3671.0	...
634068	  741.5	  653.4	 3671.0	...
634069	  741.9	  653.4	 3671.0	...
634070	  742.1	  653.5	 3671.0	...
634071	  742.4	  653.5	 3671.0	...
634072	  742.8	  653.5	 3670.0	...
634073	  742.9	  653.2	 3669.0	...
634074	  742.8	  652.8	 3669.0	...
634075	  742.7	  652.5	 3671.0	...
634076	  742.6	  652.3	 3672.0	...
634077	  742.7	  652.1	 3673.0	...
634078	  742.9	  652.1	 3671.0	...
634079	  743.1	  652.4	 3669.0	...
634080	  743.2	  652.5	 3666.0	...
634081	  743.0	  652.3	 3665.0	...
634082	  742.9	  652.1	 3664.0	...
634083	  742.8	  652.0	 3662.0	...
634084	  742.8	  652.0	 3663.0	...
634085	  742.9	  652.0	 3664.0	...
634086	  742.9	  652.2	 3666.0	...
634087	  743.0	  652.6	 3665.0	...
634088	  743.3	  653.0	 3665.0	...
634089	  743.6	  653.5	 3665.0	...
634090	  743.8	  653.8	 3664.0	...
634091	  743.7	  653.5	 3661.0	...
634092	  743.6	  652.8	 3659.0	...
634093	  743.7	  651.9	 3659.0	...
634094	  743.9	  651.7	 3661.0	...
634095	  744.0	  651.5	 3663.0	...
634096	  744.1	  651.2	 3663.0	...
634097	  744.2	  650.9	 3662.0	...
634098	  744.1	  651.0	 3658.0	...
634099	  744.1	  651.4	 3655.0	...
634100	  743.8	  651.6	 3652.0	...
634101	  743.7	  651.4	 3652.0	...
634102	  743.5	  651.3	 3652.0	...
634103	  743.8	  651.3	 3653.0	...
634104	  744.1	  651.4	 3654.0	...
634105	  744.4	  651.5	 3651.0	...
634106	  744.4	  651.5	 3649.0	...
634107	  744.5	  651.6	 3646.0	...
634108	  744.7	  651.6	 3646.0	...
634109	  744.5	  651.6	 3647.0	...
634110	  744.2	  652.0	 3646.0	...
634111	  743.6	  652.5	 3645.0	...
634112	  743.3	  652.6	 3645.0	...
634113	  743.2	  652.3	 3647.0	...
634114	  743.6	  651.0	 3650.0	...
634115	  744.0	  650.1	 3651.0	...
634116	  744.3	  650.0	 3652.0	...
634117	  744.6	  650.8	 3648.0	...
634118	  745.0	  651.5	 3643.0	...
634119	  745.3	  651.5	 3639.0	...
634120	  745.1	  651.5	 3641.0	...
634121	  744.8	  651.5	 3643.0	...
634122	  744.8	  651.5	 3646.0	...
634123	  745.1	  651.1	 3647.0	...
634124	  745.2	  650.6	 3644.0	...
634125	  745.0	  650.4	 3641.0	...
634126	  744.8	  650.6	 3638.0	...
634127	  745.1	  650.7	 3637.0	...
634128	  745.3	  650.4	 3638.0	...
634129	  745.5	  650.0	 3639.0	...
634130	  745.4	  650.3	 3641.0	...
634131	  745.2	  651.2	 3643.0	...
634132	  745.0	  652.2	 3644.0	...
634133	  744.8	  652.2	 3644.0	...
634134	  744.6	  652.0	 3643.0	...
634135	  744.7	  651.7	 3643.0	...
634136	  744.8	  651.5	 3643.0	...
634137	  744.7	  651.2	 3642.0	...
634138	  744.6	  650.9	 3642.0	...
634139	  744.7	  651.1	 3642.0	...
634140	  744.9	  651.5	 3643.0	...
634141	  745.0	  651.9	 3643.0	...
634142	  745.0	  651.8	 3643.0	...
634143	  745.0	  651.6	 3644.0	...
634144	  744.8	  651.5	 3644.0	...
634145	  744.7	  651.5	 3644.0	...
634146	  744.6	  651.4	 3644.0	...
634147	  744.7	  651.2	 3644.0	...
634148	  744.7	  651.0	 3644.0	...
634149	  744.7	  651.2	 3644.0	...
634150	  744.6	  651.3	 3643.0	...
634151	  744.5	  650.9	 3643.0	...
634152	  744.2	  650.3	 3644.0	...
634153	  744.0	  650.2	 3645.0	...
634154	  743.9	  650.7	 3645.0	...
634155	  743.9	  651.1	 3646.0	...
634156	  744.0	  651.1	 3647.0	...
634157	  744.0	  651.1	 3648.0	...
634158	  744.0	  651.1	 3648.0	...
634159	  744.0	  651.0	 3649.0	...
634160	  744.0	  651.0	 3648.0	...
634161	  744.0	  651.3	 3647.0	...
634162	  744.0	  651.6	 3646.0	...
634163	  743.6	  651.8	 3645.0	...
MSG	634164 0000 _ Number Off
634164	  743.2	  651.6	 3643.0	...
634165	  742.9	  652.1	 3642.0	...
634166	  742.9	  652.8	 3641.0	...
634167	  742.8	  653.1	 3640.0	...
634168	  742.9	  652.6	 3641.0	...
634169	  743.0	  652.4	 3642.0	...
634170	  743.2	  652.6	 3645.0	...
634171	  742.9	  652.1	 3647.0	...
634172	  742.6	  651.5	 3648.0	...
634173	  742.3	  651.5	 3649.0	...
634174	  742.3	  652.1	 3648.0	...
634175	  742.2	  652.8	 3647.0	...
634176	  742.2	  652.8	 3646.0	...
634177	  742.4	  652.7	 3645.0	...
634178	  742.6	  652.6	 3645.0	...
634179	  742.9	  652.2	 3645.0	...
634180	  743.1	  652.0	 3646.0	...
634181	  742.8	  652.0	 3647.0	...
634182	  742.4	  652.1	 3649.0	...
634183	  742.1	  652.3	 3648.0	...
634184	  742.1	  652.1	 3648.0	...
634185	  742.1	  651.9	 3647.0	...
634186	  742.1	  651.9	 3647.0	...
634187	  742.0	  652.2	 3649.0	...
634188	  741.9	  652.4	 3651.0	...
634189	  742.0	  652.5	 3653.0	...
634190	  742.0	  652.5	 3653.0	...
634191	  742.2	  652.5	 3653.0	...
634192	  742.2	  652.4	 3652.0	...
634193	  742.3	  652.4	 3651.0	...
634194	  742.2	  652.4	 3649.0	...
634195	  742.2	  652.4	 3649.0	...
634196	  742.3	  652.3	 3650.0	...
634197	  742.4	  652.3	 3651.0	...
634198	  742.4	  652.2	 3652.0	...
634199	  742.4	  652.2	 3653.0	...
634200	  742.4	  652.2	 3653.0	...
634201	  742.4	  652.4	 3652.0	...
634202	  742.3	  652.6	 3651.0	...
634203	  742.2	  652.6	 3650.0	...
634204	  742.2	  652.3	 3650.0	...
634205	  742.3	  652.2	 3650.0	...
634206	  742.5	  652.3	 3650.0	...
634207	  742.2	  652.5	 3650.0	...
634208	  742.0	  652.6	 3650.0	...
634209	  741.7	  652.7	 3650.0	...
634210	  741.7	  652.4	 3652.0	...
634211	  741.7	  652.1	 3654.0	...
634212	  741.6	  651.7	 3658.0	...
634213	  741.5	  651.8	 3658.0	...
634214	  741.4	  651.5	 3658.0	...
634215	  741.8	  651.1	 3657.0	...
634216	  742.3	  650.8	 3656.0	...
634217	  742.3	  650.7	 3655.0	...
634218	  741.9	  650.6	 3654.0	...
634219	  741.9	  650.3	 3652.0	...
634220	  742.3	  650.9	 3652.0	...
634221	  742.8	  651.7	 3655.0	...
634222	  742.8	  652.3	 3658.0	...
634223	  742.6	  652.1	 3661.0	...
634224	  742.5	  652.0	 3660.0	...
634225	  742.4	  652.3	 3660.0	...
634226	  742.3	  652.5	 3660.0	...
634227	  742.3	  652.5	 3661.0	...
634228	  742.3	  652.6	 3661.0	...
634229	  742.2	  652.5	 3660.0	...
634230	  742.1	  652.2	 3662.0	...
634231	  742.0	  651.8	 3663.0	...
634232	  741.9	  651.5	 3665.0	...
634233	  741.8	  651.3	 3665.0	...
634234	  741.6	  651.2	 3665.0	...
634235	  741.6	  651.1	 3666.0	...
634236	  741.6	  651.1	 3667.0	...
634237	  741.8	  651.0	 3667.0	...
634238	  741.8	  650.7	 3666.0	...
634239	  741.7	  650.5	 3666.0	...
634240	  741.6	  650.3	 3665.0	...
634241	  741.6	  650.4	 3664.0	...
634242	  741.7	  650.3	 3664.0	...
634243	  741.7	  650.6	 3665.0	...
634244	  741.9	  651.0	 3665.0	...
634245	  742.1	  651.2	 3665.0	...
634246	  742.4	  651.0	 3664.0	...
634247	  742.7	  650.8	 3663.0	...
634248	  742.9	  650.7	 3664.0	...
634249	  742.8	  651.0	 3666.0	...
634250	  742.6	  651.2	 3668.0	...
634251	  742.5	  651.4	 3669.0	...
634252	  742.5	  651.2	 3669.0	...
634253	  742.5	  650.9	 3669.0	...
634254	  742.2	  650.7	 3668.0	...
634255	  741.9	  650.6	 3667.0	...
634256	  741.5	  650.1	 3668.0	...
634257	  741.5	  649.6	 3668.0	...
634258	  741.3	  648.9	 3668.0	...
634259	  741.2	  648.7	 3668.0	...
634260	  741.1	  648.7	 3671.0	...
634261	  741.1	  648.8	 3675.0	...
634262	  741.1	  648.9	 3678.0	...
634263	  741.1	  648.9	 3680.0	...
634264	  741.2	  648.8	 3682.0	...
634265	  741.5	  649.6	 3683.0	...
634266	  741.8	  650.5	 3682.0	...
634267	  741.9	  651.3	 3681.0	...
634268	  741.9	  651.1	 3681.0	...
634269	  742.1	  650.7	 3682.0	...
634270	  742.1	  650.5	 3682.0	...
634271	  742.2	  650.4	 3682.0	...
634272	  741.9	  650.5	 3682.0	...
634273	  741.8	  650.4	 3683.0	...
634274	  741.7	  650.3	 3683.0	...
634275	  741.8	  650.2	 3686.0	...
634276	  741.6	  650.3	 3689.0	...
634277	  741.3	  650.7	 3689.0	...
634278	  740.7	  651.1	 3687.0	...
634279	  740.1	  651.4	 3686.0	...
634280	  740.0	  651.4	 3687.0	...
634281	  740.3	  651.5	 3688.0	...
634282	  740.8	  651.6	 3689.0	...
634283	  741.0	  651.7	 3689.0	...
634284	  741.0	  651.4	 3689.0	...
634285	  740.7	  651.0	 3690.0	...
634286	  740.3	  650.6	 3690.0	...
634287	  740.0	  650.8	 3690.0	...
634288	  739.8	  651.0	 3690.0	...
634289	  739.9	  651.2	 3690.0	...
634290	  739.9	  651.7	 3693.0	...
634291	  739.9	  652.2	 3696.0	...
634292	  739.9	  652.6	 3699.0	...
634293	  739.5	  652.7	 3700.0	...
634294	  739.1	  652.7	 3698.0	...
634295	  739.1	  652.6	 3697.0	...
634296	  739.4	  652.4	 3697.0	...
634297	  739.7	  652.7	 3698.0	...
634298	  739.6	  652.9	 3700.0	...
634299	  739.5	  653.1	 3702.0	...
634300	  739.3	  652.3	 3704.0	...
634301	  738.9	  651.8	 3708.0	...
634302	  738.7	  651.4	 3710.0	...
634303	  738.6	  651.6	 3711.0	...
634304	  738.5	  651.9	 3711.0	...
634305	  738.0	  652.1	 3711.0	...
634306	  737.7	  652.4	 3712.0	...
634307	  737.6	  652.6	 3714.0	...
634308	  737.7	  652.6	 3715.0	...
634309	  737.8	  652.4	 3716.0	...
634310	  737.8	  651.9	 3719.0	...
634311	  737.9	  651.6	 3721.0	...
634312	  737.8	  651.3	 3723.0	...
634313	  737.6	  651.0	 3723.0	...
634314	  737.1	  650.9	 3725.0	...
634315	  736.7	  650.7	 3728.0	...
634316	  736.5	  651.0	 3730.0	...
634317	  736.6	  651.3	 3729.0	...
634318	  736.4	  651.6	 3731.0	...
634319	  736.2	  651.8	 3733.0	...
634320	  735.9	  652.1	 3736.0	...
634321	  735.9	  652.3	 3736.0	...
634322	  735.8	  652.3	 3737.0	...
634323	  735.9	  652.0	 3740.0	...
634324	  736.0	  651.7	 3744.0	...
634325	  736.4	  651.5	 3746.0	...
634326	  736.7	  651.4	 3746.0	...
634327	  736.7	  651.4	 3746.0	...
634328	  736.4	  651.5	 3748.0	...
634329	  736.2	  651.7	 3748.0	...
634330	  736.2	  652.0	 3748.0	...
634331	  736.1	  652.2	 3748.0	...
634332	  735.8	  652.4	 3750.0	...
634333	  735.5	  652.3	 3754.0	...
634334	  735.3	  652.1	 3759.0	...
634335	  735.2	  651.8	 3762.0	...
634336	  735.2	  651.6	 3762.0	...
634337	  735.1	  651.5	 3762.0	...
634338	  735.1	  651.4	 3763.0	...
634339	  735.2	  651.5	 3764.0	...
634340	  735.2	  651.7	 3765.0	...
634341	  735.1	  651.8	 3765.0	...
634342	  735.1	  652.0	 3766.0	...
634343	  735.1	  651.9	 3768.0	...
634344	  735.1	  651.9	 3769.0	...
634345	  735.0	  651.9	 3771.0	...
634346	  734.9	  652.0	 3773.0	...
634347	  734.9	  652.1	 3775.0	...
634348	  735.0	  652.1	 3776.0	...
634349	  735.1	  651.9	 3777.0	...
634350	  735.2	  651.6	 3779.0	...
634351	  735.0	  651.4	 3781.0	...
634352	  734.8	  651.3	 3783.0	...
634353	  734.7	  651.3	 3784.0	...
634354	  734.3	  651.5	 3785.0	...
634355	  734.0	  651.6	 3786.0	...
634356	  733.7	  651.6	 3786.0	...
634357	  733.7	  651.6	 3786.0	...
634358	  733.9	  651.6	 3786.0	...
634359	  734.2	  651.6	 3786.0	...
634360	  734.3	  651.3	 3787.0	...
634361	  734.3	  651.1	 3790.0	...
634362	  734.4	  651.2	 3796.0	...
634363	  734.4	  651.6	 3801.0	...
634364	  734.5	  652.4	 3806.0	...
MSG	634365 0000 _ Number On
634365	  734.3	  652.8	 3806.0	...
634366	  734.2	  653.1	 3808.0	...
634367	  734.1	  652.9	 3809.0	...
634368	  734.3	  652.1	 3809.0	...
634369	  734.4	  651.4	 3810.0	...
634370	  734.5	  650.8	 3809.0	...
634371	  734.5	  650.8	 3809.0	...
634372	  734.4	  651.1	 3810.0	...
634373	  734.0	  651.6	 3812.0	...
634374	  733.5	  651.8	 3815.0	...
634375	  733.2	  651.6	 3819.0	...
634376	  733.0	  651.5	 3823.0	...
634377	  732.8	  651.8	 3825.0	...
634378	  732.6	  652.1	 3826.0	...
634379	  732.6	  652.2	 3827.0	...
634380	  732.8	  652.1	 3828.0	...
634381	  733.0	  652.0	 3828.0	...
634382	  733.4	  651.9	 3829.0	...
634383	  733.6	  651.8	 3832.0	...
634384	  733.9	  651.7	 3835.0	...
634385	  733.5	  651.5	 3839.0	...
634386	  733.1	  651.3	 3839.0	...
634387	  732.8	  651.1	 3840.0	...
634388	  732.8	  651.5	 3840.0	...
634389	  732.6	  652.0	 3844.0	...
634390	  732.4	  652.6	 3848.0	...
634391	  732.4	  652.7	 3849.0	...
634392	  732.5	  652.3	 3847.0	...
634393	  732.4	  651.6	 3849.0	...
634394	  732.2	  650.9	 3854.0	...
634395	  731.9	  650.5	 3860.0	...
634396	  731.9	  650.3	 3862.0	...
634397	  731.9	  650.0	 3866.0	...
634398	  731.9	  649.9	 3869.0	...
634399	  732.0	  650.0	 3872.0	...
634400	  732.0	  650.1	 3873.0	...
634401	  731.7	  650.2	 3873.0	...
634402	  731.4	  650.3	 3873.0	...
634403	  731.0	  650.3	 3874.0	...
634404	  730.9	  650.2	 3875.0	...
634405	  730.9	  650.1	 3879.0	...
634406	  731.0	  650.1	 3882.0	...
634407	  731.0	  650.3	 3886.0	...
634408	  731.0	  650.8	 3887.0	...
634409	  731.1	  651.3	 3888.0	...
634410	  731.3	  651.7	 3888.0	...
634411	  731.5	  651.9	 3889.0	...
634412	  731.2	  652.2	 3890.0	...
634413	  731.0	  652.4	 3892.0	...
634414	  730.9	  652.3	 3896.0	...
634415	  731.1	  652.4	 3900.0	...
634416	  731.3	  652.4	 3903.0	...
634417	  731.4	  652.3	 3904.0	...
634418	  731.4	  652.0	 3904.0	...
634419	  731.4	  651.6	 3905.0	...
634420	  731.3	  651.5	 3904.0	...
634421	  731.2	  651.4	 3904.0	...
634422	  731.1	  651.5	 3905.0	...
634423	  731.0	  651.5	 3906.0	...
634424	  731.0	  651.5	 3906.0	...
634425	  731.0	  651.4	 3908.0	...
634426	  731.1	  651.1	 3910.0	...
634427	  731.2	  650.9	 3912.0	...
634428	  731.1	  650.6	 3914.0	...
634429	  731.1	  650.4	 3915.0	...
634430	  731.0	  650.7	 3916.0	...
634431	  730.9	  651.3	 3917.0	...
634432	  730.8	  651.8	 3921.0	...
634433	  730.6	  651.5	 3924.0	...
634434	  730.3	  651.1	 3928.0	...
634435	  730.0	  650.6	 3930.0	...
634436	  730.0	  650.4	 3933.0	...
634437	  730.0	  650.8	 3934.0	...
634438	  730.0	  651.3	 3937.0	...
634439	  729.8	  651.4	 3938.0	...
634440	  729.8	  651.3	 3940.0	...
634441	  729.8	  651.1	 3939.0	...
634442	  729.7	  650.7	 3939.0	...
634443	  729.5	  650.1	 3941.0	...
634444	  729.2	  649.4	 3945.0	...
634445	  729.2	  649.6	 3948.0	...
634446	  729.2	  649.8	 3950.0	...
634447	  729.2	  650.3	 3951.0	...
634448	  729.5	  650.5	 3952.0	...
634449	  729.7	  650.6	 3953.0	...
634450	  729.6	  650.5	 3953.0	...
634451	  729.3	  650.6	 3953.0	...
634452	  729.0	  650.8	 3954.0	...
634453	  729.1	  650.9	 3955.0	...
634454	  729.2	  651.4	 3956.0	...
634455	  729.2	  652.0	 3956.0	...
634456	  729.1	  652.6	 3956.0	...
634457	  729.1	  652.2	 3958.0	...
634458	  729.2	  651.6	 3960.0	...
634459	  729.0	  651.1	 3962.0	...
634460	  728.7	  651.3	 3963.0	...
634461	  728.6	  651.4	 3964.0	...
634462	  728.8	  651.4	 3965.0	...
634463	  728.9	  651.2	 3967.0	...
634464	  729.2	  650.8	 3970.0	...
634465	  729.6	  650.4	 3973.0	...
634466	  729.9	  650.2	 3973.0	...
634467	  729.9	  650.0	 3974.0	...
634468	  729.9	  649.6	 3974.0	...
634469	  729.7	  649.2	 3974.0	...
634470	  729.6	  648.8	 3973.0	...
634471	  729.4	  648.8	 3975.0	...
634472	  729.4	  648.7	 3977.0	...
634473	  729.6	  648.9	 3981.0	...
634474	  730.0	  649.0	 3984.0	...
634475	  730.4	  649.0	 3986.0	...
634476	  730.6	  648.7	 3986.0	...
634477	  730.8	  648.4	 3986.0	...
634478	  730.9	  648.2	 3988.0	...
634479	  730.7	  648.0	 3989.0	...
634480	  730.5	  647.9	 3991.0	...
634481	  730.5	  647.8	 3991.0	...
634482	  730.8	  647.8	 3992.0	...
634483	  730.7	  647.8	 3994.0	...
634484	  730.4	  648.3	 3996.0	...
634485	  730.1	  648.8	 3998.0	...
634486	  730.1	  648.7	 3998.0	...
634487	  730.1	  648.2	 3997.0	...
634488	  730.3	  648.1	 3996.0	...
634489	  730.4	  648.5	 3994.0	...
634490	  730.7	  649.0	 3993.0	...
634491	  730.8	  649.2	 3993.0	...
634492	  730.6	  648.9	 3993.0	...
634493	  730.3	  648.4	 3993.0	...
634494	  730.0	  647.9	 3997.0	...
634495	  730.0	  647.8	 4002.0	...
634496	  730.2	  647.8	 4007.0	...
634497	  730.5	  647.8	 4008.0	...
634498	  730.8	  647.9	 4009.0	...
634499	  730.7	  648.7	 4009.0	...
634500	  730.5	  649.3	 4009.0	...
634501	  730.3	  649.7	 4009.0	...
634502	  730.3	  649.4	 4009.0	...
634503	  730.3	  649.1	 4011.0	...
634504	  730.3	  648.9	 4012.0	...
634505	  730.3	  648.8	 4013.0	...
634506	  730.2	  648.9	 4012.0	...
634507	  729.8	  649.1	 4012.0	...
634508	  729.6	  649.1	 4012.0	...
634509	  729.5	  649.1	 4011.0	...
634510	  729.6	  649.2	 4011.0	...
634511	  729.5	  649.2	 4010.0	...
634512	  729.3	  649.3	 4010.0	...
634513	  729.1	  649.3	 4009.0	...
634514	  729.0	  649.3	 4011.0	...
634515	  729.4	  649.2	 4013.0	...
634516	  729.7	  649.0	 4016.0	...
634517	  730.0	  648.8	 4016.0	...
634518	  730.0	  648.8	 4015.0	...
634519	  729.9	  648.9	 4015.0	...
634520	  729.7	  648.9	 4016.0	...
634521	  729.5	  649.3	 4017.0	...
634522	  729.4	  649.5	 4017.0	...
634523	  729.3	  649.6	 4017.0	...
634524	  729.4	  649.5	 4019.0	...
634525	  729.6	  649.3	 4021.0	...
634526	  729.7	  649.3	 4023.0	...
634527	  729.8	  649.3	 4025.0	...
634528	  729.8	  649.3	 4027.0	...
634529	  729.8	  649.1	 4028.0	...
634530	  729.7	  649.0	 4027.0	...
634531	  729.5	  649.2	 4026.0	...
634532	  729.3	  649.6	 4025.0	...
634533	  729.2	  649.9	 4025.0	...
634534	  729.2	  649.7	 4024.0	...
634535	  729.3	  649.5	 4023.0	...
634536	  729.6	  649.4	 4023.0	...
634537	  729.8	  649.3	 4023.0	...
634538	  729.9	  649.4	 4024.0	...
634539	  729.6	  649.7	 4024.0	...
634540	  729.5	  650.1	 4026.0	...
634541	  729.4	  650.1	 4031.0	...
634542	  729.3	  650.0	 4036.0	...
634543	  729.2	  649.8	 4037.0	...
634544	  728.9	  650.2	 4035.0	...
634545	  728.7	  650.5	 4033.0	...
634546	  728.5	  650.9	 4033.0	...
634547	  728.5	  650.9	 4034.0	...
634548	  728.4	  650.9	 4034.0	...
634549	  728.3	  650.8	 4033.0	...
634550	  728.3	  650.8	 4032.0	...
634551	  728.0	  650.9	 4032.0	...
634552	  727.8	  651.0	 4032.0	...
634553	  727.5	  651.2	 4032.0	...
634554	  727.6	  651.7	 4031.0	...
634555	  727.6	  652.1	 4031.0	...
634556	  727.6	  652.3	 4033.0	...
634557	  727.4	  652.2	 4034.0	...
634558	  727.3	  652.0	 4036.0	...
634559	  727.1	  652.0	 4036.0	...
634560	  727.0	  651.9	 4036.0	...
634561	  726.9	  651.9	 4037.0	...
634562	  727.0	  652.4	 4037.0	...
634563	  727.3	  652.8	 4039.0	...
634564	  727.6	  653.4	 4043.0	...
634565	  727.6	  653.5	 4046.0	...
634566	  727.3	  653.6	 4047.0	...
634567	  727.0	  653.7	 4046.0	...
634568	  727.1	  653.7	 4044.0	...
634569	  727.3	  653.7	 4041.0	...
634570	  727.4	  653.8	 4040.0	...
634571	  727.5	  653.8	 4038.0	...
634572	  727.3	  653.8	 4039.0	...
634573	  727.2	  653.7	 4040.0	...
634574	  727.1	  653.7	 4042.0	...
634575	  726.8	  653.3	 4044.0	...
634576	  726.6	  652.9	 4046.0	...
634577	  726.6	  652.5	 4047.0	...
634578	  726.7	  652.7	 4046.0	...
634579	  726.8	  652.8	 4045.0	...
634580	  727.0	  652.8	 4044.0	...
634581	  727.4	  652.8	 4045.0	...
634582	  727.6	  652.9	 4046.0	...
634583	  727.2	  652.9	 4046.0	...
634584	  726.7	  652.9	 4045.0	...
634585	  726.3	  652.8	 4044.0	...
634586	  726.3	  652.7	 4042.0	...
634587	  726.3	  652.8	 4039.0	...
634588	  726.3	  652.9	 4036.0	...
634589	  726.3	  652.9	 4035.0	...
634590	  726.2	  652.7	 4034.0	...
634591	  726.2	  652.6	 4035.0	...
634592	  726.1	  652.5	 4038.0	...
634593	  725.9	  652.9	 4040.0	...
634594	  725.8	  653.3	 4041.0	...
634595	  725.8	  653.7	 4040.0	...
634596	  725.8	  653.7	 4040.0	...
634597	  725.8	  654.0	 4041.0	...
634598	  725.8	  654.3	 4043.0	...
634599	  725.9	  654.3	 4044.0	...
634600	  725.8	  654.4	 4043.0	...
634601	  725.8	  654.6	 4041.0	...
634602	  726.1	  654.7	 4040.0	...
634603	  726.6	  654.9	 4038.0	...
634604	  727.1	  655.0	 4037.0	...
634605	  727.2	  655.1	 4035.0	...
634606	  727.2	  654.9	 4034.0	...
634607	  727.2	  654.8	 4034.0	...
634608	  727.2	  654.9	 4034.0	...
634609	  727.4	  654.9	 4035.0	...
634610	  727.4	  655.0	 4034.0	...
634611	  727.6	  654.9	 4033.0	...
634612	  727.6	  655.1	 4032.0	...
634613	  727.6	  655.3	 4030.0	...
634614	  727.6	  655.6	 4029.0	...
634615	  727.4	  655.7	 4028.0	...
634616	  727.2	  655.8	 4030.0	...
634617	  727.2	  655.5	 4031.0	...
634618	  727.4	  655.1	 4030.0	...
634619	  727.5	  654.8	 4029.0	...
634620	  727.4	  654.8	 4029.0	...
634621	  727.5	  655.3	 4027.0	...
634622	  727.5	  655.9	 4026.0	...
634623	  727.7	  656.3	 4025.0	...
634624	  727.8	  656.2	 4025.0	...
634625	  727.8	  655.8	 4025.0	...
634626	  727.7	  655.4	 4026.0	...
634627	  727.6	  655.0	 4029.0	...
634628	  727.7	  654.8	 4031.0	...
634629	  727.9	  654.5	 4030.0	...
634630	  728.0	  654.0	 4029.0	...
634631	  728.0	  653.8	 4027.0	...
634632	  728.0	  653.7	 4028.0	...
634633	  728.1	  653.8	 4030.0	...
634634	  728.2	  654.3	 4031.0	...
634635	  728.2	  655.0	 4033.0	...
634636	  728.1	  655.7	 4035.0	...
634637	  728.0	  655.4	 4038.0	...
634638	  728.2	  654.8	 4038.0	...
634639	  728.4	  654.1	 4037.0	...
634640	  728.4	  654.0	 4037.0	...
634641	  728.2	  654.0	 4038.0	...
634642	  728.0	  654.5	 4039.0	...
634643	  728.2	  654.8	 4040.0	...
634644	  728.4	  655.1	 4040.0	...
634645	  728.7	  655.0	 4039.0	...
634646	  728.9	  654.9	 4037.0	...
634647	  729.2	  654.9	 4034.0	...
634648	  729.4	  654.8	 4035.0	...
634649	  729.5	  654.6	 4036.0	...
634650	  729.6	  654.5	 4038.0	...
634651	  729.5	  654.4	 4039.0	...
634652	  729.5	  654.3	 4040.0	...
634653	  729.1	  654.3	 4040.0	...
634654	  728.8	  654.4	 4039.0	...
634655	  728.5	  654.6	 4036.0	...
634656	  728.7	  654.7	 4034.0	...
634657	  728.9	  654.9	 4032.0	...
634658	  728.7	  655.2	 4032.0	...
634659	  728.2	  655.5	 4031.0	...
634660	  728.0	  655.7	 4029.0	...
634661	  728.8	  655.7	 4028.0	...
634662	  729.5	  655.2	 4028.0	...
634663	  729.9	  654.6	 4028.0	...
634664	  729.9	  654.2	 4028.0	...
634665	  730.0	  654.5	 4028.0	...
634666	  729.9	  654.9	 4028.0	...
634667	  730.1	  655.2	 4028.0	...
634668	  730.3	  655.4	 4028.0	...
634669	  730.2	  655.7	 4030.0	...
634670	  730.0	  656.0	 4031.0	...
634671	  729.8	  656.0	 4033.0	...
634672	  729.8	  655.9	 4032.0	...
634673	  730.0	  655.6	 4031.0	...
634674	  730.2	  655.3	 4031.0	...
634675	  730.1	  655.2	 4032.0	...
634676	  729.8	  655.3	 4033.0	...
634677	  729.5	  654.5	 4035.0	...
634678	  729.7	  653.7	 4037.0	...
MSG	634679 0000 _ Number Off
634679	  729.8	  653.4	 4039.0	...
634680	  729.9	  653.8	 4039.0	...
634681	  729.9	  654.1	 4039.0	...
634682	  730.0	  653.9	 4038.0	...
634683	  730.1	  654.0	 4037.0	...
634684	  730.2	  654.2	 4037.0	...
634685	  730.6	  654.4	 4038.0	...
634686	  731.0	  654.2	 4039.0	...
634687	  731.2	  654.0	 4039.0	...
634688	  731.3	  653.8	 4038.0	...
634689	  731.3	  653.8	 4039.0	...
634690	  731.4	  653.8	 4039.0	...
634691	  731.5	  653.8	 4039.0	...
634692	  731.5	  653.4	 4038.0	...
634693	  731.5	  653.0	 4038.0	...
634694	  731.5	  652.7	 4038.0	...
634695	  731.6	  652.7	 4038.0	...
634696	  731.8	  652.7	 4038.0	...
634697	  731.9	  652.6	 4039.0	...
634698	  731.9	  652.6	 4039.0	...
634699	  731.8	  652.7	 4038.0	...
634700	  731.7	  652.9	 4035.0	...
634701	  731.8	  653.2	 4032.0	...
634702	  732.3	  653.3	 4031.0	...
634703	  732.9	  653.1	 4032.0	...
634704	  733.3	  652.9	 4034.0	...
634705	  733.0	  652.8	 4036.0	...
634706	  732.8	  652.8	 4036.0	...
634707	  732.7	  652.7	 4036.0	...
634708	  732.9	  652.4	 4036.0	...
634709	  733.1	  652.1	 4036.0	...
634710	  733.1	  652.0	 4036.0	...
634711	  732.9	  652.1	 4037.0	...
634712	  732.7	  652.2	 4038.0	...
634713	  732.9	  652.1	 4041.0	...
634714	  733.1	  652.0	 4042.0	...
634715	  733.3	  651.9	 4042.0	...
634716	  733.3	  652.2	 4041.0	...
634717	  733.3	  652.6	 4041.0	...
634718	  733.1	  653.0	 4041.0	...
634719	  732.8	  653.1	 4041.0	...
634720	  732.6	  653.1	 4043.0	...
634721	  732.8	  652.7	 4045.0	...
634722	  732.9	  652.4	 4045.0	...
634723	  733.0	  652.4	 4044.0	...
634724	  733.1	  652.7	 4042.0	...
634725	  733.0	  652.9	 4042.0	...
634726	  733.0	  652.8	 4042.0	...
634727	  732.9	  652.7	 4042.0	...
634728	  732.7	  652.6	 4041.0	...
634729	  732.5	  652.9	 4041.0	...
634730	  732.5	  653.0	 4041.0	...
634731	  732.5	  653.2	 4040.0	...
634732	  732.5	  653.1	 4040.0	...
634733	  732.5	  653.0	 4040.0	...
634734	  732.6	  652.8	 4040.0	...
634735	  732.9	  652.9	 4040.0	...
634736	  733.2	  653.0	 4041.0	...
634737	  733.4	  653.1	 4045.0	...
634738	  733.4	  653.2	 4049.0	...
634739	  733.3	  653.1	 4050.0	...
634740	  733.3	  652.9	 4049.0	...
634741	  732.9	  652.9	 4047.0	...
634742	  732.5	  653.3	 4047.0	...
634743	  732.3	  653.7	 4048.0	...
634744	  732.7	  653.5	 4049.0	...
634745	  733.3	  653.0	 4050.0	...
634746	  733.7	  652.5	 4050.0	...
634747	  733.7	  652.7	 4051.0	...
634748	  733.5	  652.9	 4052.0	...
634749	  733.4	  653.2	 4053.0	...
634750	  733.4	  653.2	 4053.0	...
634751	  733.4	  653.2	 4052.0	...
634752	  733.4	  652.9	 4051.0	...
634753	  733.4	  652.5	 4050.0	...
634754	  733.3	  652.2	 4050.0	...
634755	  733.2	  651.7	 4050.0	...
634756	  733.0	  651.4	 4051.0	...
634757	  732.9	  651.5	 4051.0	...
634758	  732.8	  651.9	 4052.0	...
634759	  732.7	  652.3	 4053.0	...
634760	  732.4	  652.4	 4054.0	...
634761	  732.2	  652.5	 4053.0	...
634762	  732.0	  652.5	 4052.0	...
634763	  732.0	  652.7	 4052.0	...
634764	  732.3	  652.9	 4052.0	...
634765	  732.6	  652.5	 4054.0	...
634766	  732.9	  652.0	 4055.0	...
634767	  732.9	  651.7	 4057.0	...
634768	  732.9	  651.8	 4059.0	...
634769	  732.7	  651.9	 4060.0	...
634770	  732.6	  651.8	 4062.0	...
634771	  732.9	  651.6	 4061.0	...
634772	  733.4	  651.5	 4060.0	...
634773	  733.5	  651.8	 4060.0	...
634774	  733.2	  652.1	 4062.0	...
634775	  732.8	  652.3	 4063.0	...
634776	  732.7	  652.3	 4065.0	...
634777	  732.7	  652.2	 4066.0	...
634778	  732.7	  652.1	 4067.0	...
634779	  732.5	  652.1	 4067.0	...
634780	  732.4	  652.1	 4068.0	...
634781	  732.3	  652.4	 4068.0	...
634782	  732.5	  652.6	 4067.0	...
634783	  732.7	  652.7	 4067.0	...
634784	  732.8	  652.6	 4067.0	...
634785	  732.8	  652.5	 4067.0	...
634786	  732.8	  652.4	 4067.0	...
634787	  732.9	  652.3	 4068.0	...
634788	  733.0	  652.4	 4068.0	...
634789	  733.0	  652.4	 4068.0	...
634790	  732.9	  652.3	 4068.0	...
634791	  732.9	  652.2	 4069.0	...
634792	  732.9	  652.1	 4070.0	...
634793	  733.0	  652.2	 4070.0	...
634794	  733.0	  652.4	 4069.0	...
634795	  733.0	  652.5	 4070.0	...
634796	  732.9	  652.4	 4070.0	...
634797	  732.8	  652.3	 4071.0	...
634798	  732.6	  651.8	 4072.0	...
634799	  732.7	  651.3	 4074.0	...
634800	  732.7	  650.8	 4076.0	...
634801	  732.7	  650.8	 4077.0	...
634802	  732.7	  650.8	 4077.0	...
634803	  732.6	  650.6	 4079.0	...
634804	  732.6	  650.4	 4081.0	...
634805	  732.0	  650.3	 4083.0	...
634806	  731.4	  650.5	 4083.0	...
634807	  731.2	  650.7	 4083.0	...
634808	  731.7	  650.8	 4084.0	...
634809	  732.2	  650.4	 4083.0	...
634810	  732.1	  650.1	 4082.0	...
634811	  732.0	  649.9	 4081.0	...
634812	  731.9	  649.9	 4082.0	...
634813	  731.9	  650.1	 4084.0	...
634814	  732.0	  650.6	 4086.0	...
634815	  732.1	  651.1	 4086.0	...
634816	  732.2	  651.3	 4086.0	...
634817	  732.2	  651.2	 4085.0	...
634818	  732.3	  651.3	 4085.0	...
634819	  732.3	  651.6	 4084.0	...
634820	  732.6	  651.7	 4082.0	...
634821	  732.8	  652.0	 4081.0	...
634822	  732.9	  652.2	 4079.0	...
634823	  732.9	  652.3	 4081.0	...
634824	  732.8	  652.1	 4083.0	...
634825	  733.0	  651.8	 4084.0	...
634826	  733.1	  651.6	 4084.0	...
634827	  733.2	  651.4	 4084.0	...
634828	  733.0	  650.7	 4084.0	...
634829	  732.9	  650.0	 4084.0	...
634830	  733.2	  649.4	 4084.0	...
634831	  733.7	  649.4	 4086.0	...
634832	  734.1	  649.3	 4087.0	...
634833	  734.1	  649.3	 4087.0	...
634834	  734.1	  649.5	 4086.0	...
634835	  734.2	  649.8	 4085.0	...
634836	  734.3	  650.0	 4085.0	...
634837	  734.0	  650.0	 4084.0	...
634838	  733.7	  650.3	 4083.0	...
634839	  733.3	  650.5	 4083.0	...
634840	  733.3	  650.7	 4084.0	...
634841	  733.3	  650.6	 4084.0	...
634842	  733.3	  650.6	 4085.0	...
634843	  733.3	  650.5	 4085.0	...
634844	  733.2	  650.3	 4086.0	...
634845	  733.1	  649.9	 4087.0	...
634846	  732.8	  649.5	 4088.0	...
634847	  732.6	  649.3	 4088.0	...
634848	  732.4	  649.7	 4088.0	...
634849	  732.5	  650.0	 4088.0	...
634850	  732.6	  650.4	 4088.0	...
634851	  732.7	  650.3	 4089.0	...
634852	  732.7	  650.4	 4089.0	...
634853	  732.8	  650.4	 4090.0	...
634854	  732.8	  649.9	 4091.0	...
634855	  732.7	  649.2	 4092.0	...
634856	  732.7	  648.5	 4095.0	...
634857	  732.7	  648.4	 4098.0	...
634858	  732.9	  648.3	 4100.0	...
634859	  733.0	  648.3	 4098.0	...
634860	  732.7	  648.2	 4097.0	...
634861	  732.2	  648.0	 4098.0	...
634862	  731.7	  648.3	 4098.0	...
634863	  731.9	  648.8	 4098.0	...
634864	  732.2	  649.4	 4099.0	...
634865	  732.4	  649.0	 4100.0	...
634866	  732.4	  648.5	 4102.0	...
634867	  732.3	  648.1	 4103.0	...
634868	  732.3	  648.2	 4103.0	...
634869	  732.3	  648.3	 4102.0	...
634870	  732.2	  648.4	 4106.0	...
634871	  732.1	  648.4	 4109.0	...
634872	  732.0	  648.4	 4111.0	...
634873	  732.1	  648.3	 4110.0	...
634874	  732.3	  648.1	 4109.0	...
634875	  732.5	  648.0	 4108.0	...
634876	  732.4	  647.6	 4107.0	...
634877	  732.5	  647.4	 4108.0	...
634878	  732.6	  647.2	 4112.0	...
634879	  732.8	  647.3	 4116.0	...
634880	  732.9	  647.5	 4117.0	...
634881	  732.9	  647.9	 4115.0	...
634882	  732.8	  648.3	 4113.0	...
634883	  732.7	  648.5	 4115.0	...
634884	  732.6	  648.6	 4118.0	...
634885	  732.4	  648.4	 4119.0	...
634886	  732.3	  648.3	 4119.0	...
634887	  732.2	  648.2	 4118.0	...
634888	  732.2	  648.4	 4116.0	...
634889	  732.3	  648.6	 4115.0	...
634890	  732.4	  648.7	 4115.0	...
634891	  732.0	  648.4	 4117.0	...
634892	  731.3	  648.0	 4119.0	...
634893	  730.5	  647.3	 4120.0	...
634894	  729.4	  646.4	 4123.0	...
634895	  727.4	  645.7	 4125.0	...
634896	  725.5	  644.5	 4127.0	...
634897	  724.3	  643.6	 4127.0	...
634898	  723.6	  642.5	 4128.0	...
634899	  722.2	  641.3	 4129.0	...
634900	  720.9	  640.1	 4130.0	...
634901	  719.9	  639.0	 4130.0	...
634902	  719.6	  639.0	 4130.0	...
634903	  719.2	  639.1	 4129.0	...
634904	  719.0	  638.6	 4134.0	...
634905	  718.9	  638.2	 4139.0	...
634906	  719.1	  637.8	 4143.0	...
634907	  719.3	  637.8	 4142.0	...
634908	  719.6	  637.9	 4142.0	...
634909	  719.9	  637.9	 4142.0	...
634910	  720.1	  637.9	 4141.0	...
634911	  721.1	  637.5	 4139.0	...
634912	  722.1	  637.0	 4138.0	...
634913	  723.2	  636.4	 4137.0	...
634914	  723.8	  636.5	 4137.0	...
634915	  724.2	  636.7	 4139.0	...
634916	  724.4	  637.3	 4142.0	...
634917	  724.5	  637.9	 4144.0	...
634918	  724.8	  638.2	 4144.0	...
634919	  725.0	  638.1	 4144.0	...
634920	  725.0	  637.9	 4145.0	...
634921	  725.2	  637.3	 4146.0	...
634922	  725.4	  636.8	 4146.0	...
634923	  725.6	  637.1	 4145.0	...
634924	  725.6	  637.7	 4143.0	...
634925	  725.6	  638.3	 4144.0	...
634926	  725.5	  638.3	 4146.0	...
634927	  725.5	  638.4	 4148.0	...
634928	  725.5	  638.4	 4149.0	...
634929	  725.2	  638.4	 4149.0	...
634930	  724.8	  638.4	 4150.0	...
634931	  724.9	  638.8	 4150.0	...
634932	  725.5	  639.1	 4150.0	...
634933	  726.1	  639.5	 4150.0	...
634934	  725.8	  639.1	 4150.0	...
634935	  725.6	  638.8	 4149.0	...
634936	  725.2	  638.3	 4149.0	...
634937	  725.1	  638.1	 4148.0	...
634938	  725.0	  637.9	 4150.0	...
634939	  724.9	  637.9	 4152.0	...
634940	  724.9	  638.2	 4155.0	...
634941	  724.9	  638.4	 4155.0	...
634942	  724.9	  638.7	 4155.0	...
634943	  725.0	  638.7	 4155.0	...
634944	  725.1	  638.9	 4156.0	...
634945	  725.4	  639.0	 4157.0	...
634946	  725.5	  639.3	 4158.0	...
634947	  725.6	  639.4	 4158.0	...
634948	  725.7	  639.4	 4157.0	...
634949	  725.8	  639.4	 4159.0	...
634950	  725.7	  639.1	 4161.0	...
634951	  725.6	  638.7	 4162.0	...
634952	  725.6	  638.8	 4163.0	...
634953	  725.7	  639.3	 4165.0	...
634954	  725.7	  639.8	 4166.0	...
634955	  725.6	  639.8	 4167.0	...
634956	  725.4	  639.7	 4167.0	...
634957	  724.9	  639.6	 4167.0	...
634958	  724.5	  639.5	 4169.0	...
634959	  724.2	  639.8	 4171.0	...
634960	  724.2	  640.1	 4172.0	...
634961	  724.4	  640.5	 4173.0	...
634962	  724.7	  640.6	 4174.0	...
634963	  724.8	  640.3	 4176.0	...
634964	  724.6	  639.9	 4176.0	...
634965	  724.5	  639.1	 4176.0	...
634966	  725.0	  638.6	 4174.0	...
634967	  725.4	  638.2	 4172.0	...
634968	  725.9	  638.3	 4173.0	...
634969	  725.6	  638.5	 4175.0	...
634970	  725.5	  639.0	 4178.0	...
634971	  725.4	  639.7	 4177.0	...
634972	  725.0	  640.4	 4176.0	...
634973	  724.6	  640.6	 4175.0	...
634974	  724.3	  640.6	 4177.0	...
634975	  724.4	  640.6	 4179.0	...
634976	  724.5	  639.9	 4181.0	...
634977	  724.5	  639.2	 4180.0	...
634978	  724.5	  638.8	 4181.0	...
634979	  724.5	  638.9	 4183.0	...
634980	  724.5	  639.1	 4184.0	...
634981	  724.5	  639.1	 4182.0	...
634982	  724.3	  639.5	 4180.0	...
634983	  724.2	  639.9	 4179.0	...
634984	  723.9	  640.3	 4179.0	...
634985	  723.6	  640.5	 4179.0	...
634986	  723.3	  640.6	 4179.0	...
634987	  723.2	  640.8	 4179.0	...
634988	  723.2	  640.8	 4180.0	...
634989	  723.3	  640.7	 4182.0	...
634990	  723.3	  640.6	 4184.0	...
634991	  723.4	  640.5	 4183.0	...
634992	  723.5	  640.6	 4183.0	...
634993	  723.7	  640.8	 4182.0	...
634994	  723.9	  641.1	 4183.0	...
634995	  724.0	  641.2	 4183.0	...
634996	  724.2	  641.1	 4184.0	...
634997	  724.4	  640.9	 4185.0	...
634998	  724.5	  640.7	 4186.0	...
634999	  724.3	  640.4	 4185.0	...
635000	  724.0	  640.2	 4184.0	...
635001	  724.2	  639.9	 4184.0	...
635002	  724.5	  639.9	 4187.0	...
635003	  724.9	  639.8	 4189.0	...
635004	  724.9	  639.7	 4191.0	...
635005	  725.0	  639.7	 4191.0	...
635006	  725.1	  639.5	 4192.0	...
635007	  725.2	  639.3	 4193.0	...
635008	  725.4	  639.0	 4194.0	...
635009	  725.4	  639.0	 4193.0	...
635010	  725.2	  639.1	 4191.0	...
635011	  725.1	  639.4	 4189.0	...
635012	  725.0	  639.6	 4188.0	...
635013	  725.0	  639.3	 4187.0	...
635014	  725.0	  638.9	 4186.0	...
635015	  725.0	  638.7	 4187.0	...
635016	  725.0	  638.8	 4188.0	...
635017	  725.1	  638.9	 4187.0	...
635018	  725.1	  639.0	 4187.0	...
635019	  725.1	  638.9	 4187.0	...
635020	  725.1	  638.8	 4186.0	...
635021	  725.0	  638.7	 4186.0	...
635022	  725.0	  638.7	 4188.0	...
635023	  724.7	  638.6	 4191.0	...
635024	  724.4	  638.5	 4194.0	...
635025	  724.1	  638.5	 4195.0	...
635026	  724.1	  638.4	 4195.0	...
635027	  724.2	  638.5	 4195.0	...
635028	  724.4	  638.6	 4194.0	...
635029	  724.8	  638.8	 4194.0	...
635030	  725.3	  639.1	 4193.0	...
635031	  725.5	  639.4	 4193.0	...
635032	  725.6	  639.5	 4193.0	...
635033	  725.6	  639.6	 4193.0	...
635034	  725.3	  639.7	 4193.0	...
635035	  725.0	  639.9	 4192.0	...
635036	  724.5	  640.1	 4192.0	...
635037	  724.4	  640.1	 4191.0	...
635038	  724.4	  639.9	 4192.0	...
635039	  724.7	  639.4	 4193.0	...
635040	  724.9	  638.8	 4194.0	...
635041	  725.1	  638.6	 4194.0	...
635042	  725.1	  638.7	 4193.0	...
635043	  725.3	  639.0	 4194.0	...
635044	  725.6	  639.3	 4198.0	...
635045	  725.8	  639.4	 4202.0	...
635046	  725.7	  639.7	 4205.0	...
635047	  725.6	  639.8	 4204.0	...
635048	  725.5	  639.8	 4204.0	...
635049	  725.4	  639.8	 4203.0	...
635050	  725.4	  639.3	 4203.0	...
635051	  725.4	  638.8	 4203.0	...
635052	  725.4	  638.1	 4202.0	...
635053	  725.4	  638.0	 4202.0	...
635054	  724.8	  637.9	 4202.0	...
635055	  724.3	  637.9	 4201.0	...
635056	  724.2	  637.8	 4200.0	...
635057	  724.7	  637.9	 4197.0	...
635058	  725.2	  638.2	 4196.0	...
635059	  725.5	  638.5	 4193.0	...
635060	  725.7	  637.9	 4193.0	...
635061	  725.7	  637.3	 4195.0	...
635062	  725.5	  636.6	 4197.0	...
635063	  725.8	  636.3	 4197.0	...
635064	  726.1	  636.1	 4194.0	...
635065	  726.3	  635.8	 4191.0	...
635066	  726.1	  635.7	 4191.0	...
635067	  725.9	  635.6	 4191.0	...
635068	  725.9	  635.7	 4196.0	...
635069	  725.9	  635.7	 4201.0	...
635070	  726.0	  635.7	 4206.0	...
635071	  726.0	  635.7	 4204.0	...
635072	  726.4	  635.7	 4200.0	...
635073	  726.9	  635.7	 4197.0	...
635074	  726.8	  635.8	 4197.0	...
635075	  726.2	  635.9	 4198.0	...
635076	  725.9	  636.1	 4199.0	...
635077	  726.1	  636.1	 4200.0	...
635078	  726.2	  635.5	 4202.0	...
635079	  726.0	  634.8	 4204.0	...
635080	  725.8	  634.2	 4206.0	...
635081	  725.9	  634.1	 4206.0	...
635082	  726.1	  634.3	 4206.0	...
635083	  726.3	  634.5	 4207.0	...
635084	  726.2	  634.7	 4207.0	...
635085	  726.1	  634.5	 4207.0	...
635086	  726.1	  634.4	 4206.0	...
635087	  726.2	  634.4	 4206.0	...
635088	  726.4	  634.4	 4206.0	...
635089	  726.4	  634.5	 4206.0	...
635090	  726.3	  634.9	 4207.0	...
635091	  726.3	  635.4	 4207.0	...
635092	  726.2	  635.8	 4207.0	...
635093	  726.3	  635.9	 4207.0	...
635094	  726.4	  635.9	 4207.0	...
635095	  726.7	  635.9	 4208.0	...
635096	  726.9	  635.3	 4208.0	...
635097	  726.9	  634.6	 4209.0	...
635098	  726.8	  634.1	 4211.0	...
635099	  726.7	  634.3	 4213.0	...
635100	  726.9	  634.3	 4212.0	...
635101	  727.1	  634.8	 4210.0	...
635102	  727.1	  635.3	 4211.0	...
635103	  726.8	  635.9	 4214.0	...
635104	  726.4	  636.0	 4214.0	...
635105	  726.3	  636.0	 4212.0	...
635106	  726.0	  636.0	 4212.0	...
635107	  725.8	  635.8	 4216.0	...
635108	  725.6	  635.7	 4219.0	...
635109	  725.8	  635.8	 4219.0	...
635110	  726.0	  636.1	 4218.0	...
635111	  726.1	  636.5	 4218.0	...
635112	  725.9	  636.7	 4218.0	...
635113	  726.0	  636.8	 4218.0	...
635114	  726.2	  636.7	 4218.0	...
635115	  726.3	  636.2	 4221.0	...
635116	  726.3	  635.9	 4224.0	...
635117	  726.2	  635.5	 4227.0	...
635118	  726.2	  635.7	 4225.0	...
635119	  725.9	  635.9	 4222.0	...
635120	  725.7	  636.0	 4219.0	...
635121	  725.4	  636.2	 4219.0	...
635122	  725.3	  636.3	 4221.0	...
635123	  725.3	  636.5	 4222.0	...
635124	  725.3	  636.2	 4223.0	...
635125	  725.4	  636.0	 4222.0	...
635126	  725.5	  635.8	 4222.0	...
635127	  725.5	  635.9	 4224.0	...
635128	  725.3	  636.0	 4225.0	...
635129	  725.0	  635.9	 4224.0	...
635130	  724.8	  635.9	 4222.0	...
635131	  725.0	  635.7	 4220.0	...
635132	  725.2	  635.6	 4222.0	...
635133	  725.4	  636.1	 4223.0	...
635134	  725.5	  636.6	 4226.0	...
635135	  725.3	  637.3	 4226.0	...
635136	  725.0	  637.4	 4226.0	...
635137	  724.8	  636.8	 4225.0	...
635138	  724.9	  636.2	 4224.0	...
635139	  725.0	  636.2	 4223.0	...
635140	  725.2	  636.9	 4223.0	...
635141	  725.5	  637.0	 4223.0	...
635142	  725.8	  636.4	 4223.0	...
635143	  725.9	  636.0	 4222.0	...
635144	  726.0	  636.1	 4222.0	...
635145	  725.6	  636.3	 4223.0	...
635146	  725.3	  636.4	 4224.0	...
635147	  725.1	  636.4	 4227.0	...
635148	  725.2	  636.4	 4228.0	...
635149	  725.4	  636.1	 4229.0	...
635150	  725.4	  635.9	 4229.0	...
635151	  725.4	  635.8	 4230.0	...
635152	  725.6	  635.8	 4230.0	...
635153	  725.9	  635.8	 4230.0	...
635154	  726.0	  635.5	 4228.0	...
635155	  725.9	  635.3	 4228.0	...
635156	  725.9	  635.1	 4228.0	...
635157	  725.8	  635.2	 4228.0	...
635158	  725.8	  635.2	 4228.0	...
635159	  725.9	  635.2	 4228.0	...
635160	  725.9	  635.0	 4228.0	...
635161	  725.9	  635.2	 4228.0	...
635162	  725.8	  635.5	 4227.0	...
635163	  725.4	  635.8	 4227.0	...
635164	  725.1	  635.9	 4226.0	...
635165	  724.8	  635.9	 4227.0	...
635166	  724.7	  635.8	 4228.0	...
635167	  724.7	  636.0	 4229.0	...
635168	  724.8	  636.4	 4229.0	...
635169	  724.8	  636.3	 4229.0	...
635170	  724.8	  635.9	 4230.0	...
635171	  724.8	  635.6	 4231.0	...
635172	  725.1	  635.6	 4232.0	...
635173	  725.3	  635.6	 4231.0	...
635174	  725.4	  635.1	 4229.0	...
635175	  725.3	  634.8	 4229.0	...
635176	  725.2	  634.4	 4227.0	...
635177	  725.1	  634.5	 4225.0	...
635178	  725.1	  634.6	 4226.0	...
635179	  725.1	  634.5	 4228.0	...
635180	  725.1	  634.3	 4231.0	...
635181	  725.0	  634.0	 4233.0	...
635182	  724.8	  633.9	 4233.0	...
635183	  724.7	  634.2	 4232.0	...
635184	  724.8	  634.5	 4232.0	...
635185	  724.7	  634.8	 4234.0	...
635186	  724.5	  634.7	 4237.0	...
635187	  724.7	  634.5	 4238.0	...
635188	  725.0	  634.4	 4238.0	...
635189	  725.4	  634.4	 4239.0	...
635190	  725.6	  634.4	 4239.0	...
635191	  725.8	  634.4	 4238.0	...
635192	  726.1	  634.0	 4237.0	...
635193	  726.2	  633.7	 4237.0	...
635194	  725.9	  633.3	 4238.0	...
635195	  725.6	  633.2	 4239.0	...
635196	  725.2	  633.1	 4239.0	...
635197	  725.3	  633.2	 4238.0	...
635198	  725.1	  633.2	 4238.0	...
635199	  724.8	  633.1	 4238.0	...
635200	  724.6	  632.9	 4238.0	...
635201	  724.6	  632.7	 4239.0	...
635202	  724.8	  632.9	 4239.0	...
635203	  724.8	  633.4	 4240.0	...
635204	  724.5	  633.9	 4240.0	...
635205	  724.2	  634.3	 4241.0	...
635206	  724.2	  634.3	 4241.0	...
635207	  724.4	  633.8	 4240.0	...
635208	  724.6	  633.3	 4239.0	...
635209	  724.5	  632.6	 4237.0	...
635210	  724.5	  632.5	 4235.0	...
635211	  724.4	  632.4	 4234.0	...
635212	  724.3	  632.9	 4235.0	...
635213	  724.2	  633.5	 4235.0	...
635214	  724.2	  633.8	 4236.0	...
635215	  724.2	  633.5	 4236.0	...
635216	  724.3	  633.1	 4237.0	...
635217	  724.3	  632.8	 4238.0	...
635218	  724.4	  632.8	 4239.0	...
635219	  724.3	  633.0	 4240.0	...
635220	  724.3	  633.2	 4241.0	...
635221	  724.1	  633.1	 4241.0	...
635222	  724.0	  632.6	 4241.0	...
635223	  723.8	  632.1	 4241.0	...
635224	  723.7	  632.0	 4241.0	...
635225	  723.8	  631.9	 4241.0	...
635226	  724.2	  632.5	 4242.0	...
635227	  724.5	  633.1	 4242.0	...
635228	  724.7	  633.6	 4243.0	...
635229	  724.9	  633.3	 4243.0	...
635230	  725.1	  633.1	 4243.0	...
635231	  725.0	  633.0	 4242.0	...
635232	  725.0	  633.0	 4242.0	...
635233	  725.2	  633.0	 4242.0	...
635234	  725.2	  633.1	 4242.0	...
635235	  725.2	  633.1	 4242.0	...
635236	  725.1	  633.1	 4242.0	...
635237	  725.1	  633.1	 4242.0	...
635238	  724.9	  633.1	 4243.0	...
635239	  724.7	  633.5	 4244.0	...
635240	  724.2	  633.8	 4244.0	...
635241	  723.9	  634.2	 4244.0	...
635242	  723.9	  634.3	 4245.0	...
635243	  724.2	  634.4	 4245.0	...
635244	  724.5	  634.2	 4246.0	...
635245	  724.5	  633.8	 4245.0	...
635246	  724.5	  633.4	 4245.0	...
635247	  724.6	  633.2	 4245.0	...
635248	  724.7	  633.1	 4247.0	...
635249	  724.8	  632.8	 4249.0	...
635250	  725.0	  632.6	 4250.0	...
635251	  725.1	  633.0	 4250.0	...
635252	  725.0	  633.6	 4251.0	...
635253	  725.0	  634.1	 4250.0	...
635254	  724.8	  634.1	 4249.0	...
635255	  724.7	  634.1	 4249.0	...
635256	  724.6	  634.2	 4249.0	...
EFIX R   632323	635256	2934	  733.3	  654.5	   3834
SSACC R  635257
635257	  724.6	  634.7	 4248.0	...
635258	  724.7	  635.3	 4248.0	...
635259	  724.8	  637.4	 4253.0	...
635260	  724.9	  639.3	 4257.0	...
635261	  725.5	  641.2	 4261.0	...
635262	  726.2	  643.4	 4260.0	...
635263	  726.9	  645.5	 4258.0	...
635264	  727.2	  650.8	 4259.0	...
635265	  727.4	  656.9	 4262.0	...
635266	  727.9	  666.2	 4267.0	...
635267	  728.3	  675.6	 4268.0	...
635268	  728.8	  687.2	 4269.0	...
635269	  728.8	  700.8	 4270.0	...
635270	  728.9	  716.5	 4274.0	...
635271	  728.6	  732.3	 4279.0	...
635272	  728.9	  748.3	 4283.0	...
635273	  728.5	  764.7	 4289.0	...
635274	  727.9	  782.1	 4294.0	...
635275	  727.3	  798.2	 4307.0	...
635276	  726.4	  815.2	 4314.0	...
635277	  725.9	  830.1	 4323.0	...
635278	  724.9	  846.0	 4331.0	...
635279	  723.0	  860.4	 4340.0	...
635280	  721.9	  876.5	 4346.0	...
635281	  720.1	  891.8	 4348.0	...
635282	  720.5	  908.1	 4352.0	...
635283	  720.9	  923.8	 4355.0	...
635284	  720.8	  939.2	 4358.0	...
635285	  720.0	  953.7	 4359.0	...
635286	  718.0	  967.2	 4361.0	...
635287	  717.3	  980.7	 4361.0	...
635288	  716.5	  994.8	 4361.0	...
635289	  714.7	 1010.0	 4361.0	...
635290	  712.8	 1026.1	 4361.0	...
635291	  709.8	 1042.2	 4361.0	...
635292	  707.0	 1058.3	 4361.0	...
635293	  703.1	 1074.1	 4362.0	...
635294	  699.5	 1091.2	 4363.0	...
635295	  696.3	 1108.4	 4364.0	...
635296	  693.9	 1124.5	 4365.0	...
635297	  691.1	 1140.0	 4366.0	...
635298	  689.8	 1154.0	 4367.0	...
635299	  688.4	 1169.5	 4366.0	...
635300	  688.6	 1184.2	 4364.0	...
635301	  689.1	 1200.3	 4363.0	...
635302	  690.7	 1214.9	 4360.0	...
635303	  693.1	 1231.1	 4359.0	...
635304	  696.1	 1248.5	 4359.0	...
635305	  698.3	 1267.6	 4360.0	...
635306	  700.1	 1286.0	 4361.0	...
635307	  700.9	 1304.1	 4362.0	...
635308	  702.4	 1321.4	 4359.0	...
635309	  702.2	 1336.7	 4354.0	...
635310	  700.2	 1352.1	 4349.0	...
635311	  696.4	 1367.7	 4348.0	...
635312	  691.4	 1384.9	 4347.0	...
635313	  686.0	 1400.8	 4347.0	...
635314	  681.7	 1417.3	 4347.0	...
635315	  678.4	 1431.8	 4345.0	...
635316	  676.8	 1445.3	 4341.0	...
635317	  675.8	 1458.1	 4338.0	...
635318	  675.7	 1472.4	 4334.0	...
635319	  676.9	 1487.2	 4329.0	...
635320	  677.8	 1501.8	 4324.0	...
635321	  679.8	 1516.3	 4321.0	...
635322	  682.3	 1532.4	 4321.0	...
635323	  686.5	 1548.5	 4321.0	...
635324	  691.8	 1564.8	 4318.0	...
635325	  696.7	 1579.0	 4314.0	...
635326	  701.6	 1593.4	 4310.0	...
635327	  705.3	 1606.5	 4309.0	...
635328	  709.0	 1619.8	 4304.0	...
635329	  711.0	 1631.9	 4301.0	...
635330	  711.9	 1645.0	 4293.0	...
635331	  711.9	 1657.9	 4286.0	...
635332	  711.5	 1670.8	 4280.0	...
635333	  709.8	 1682.9	 4276.0	...
635334	  707.8	 1695.4	 4275.0	...
635335	  705.0	 1707.4	 4275.0	...
635336	  702.8	 1719.0	 4271.0	...
635337	  700.4	 1729.9	 4265.0	...
635338	  700.4	 1741.9	 4255.0	...
635339	  701.7	 1752.5	 4248.0	...
635340	  704.3	 1764.2	 4244.0	...
635341	  707.0	 1775.0	 4243.0	...
635342	  710.7	 1786.1	 4239.0	...
635343	  715.2	 1797.9	 4234.0	...
635344	  719.0	 1809.8	 4228.0	...
635345	  722.2	 1821.8	 4225.0	...
635346	  724.7	 1833.2	 4222.0	...
635347	  727.5	 1843.6	 4220.0	...
635348	  729.1	 1854.4	 4215.0	...
635349	  731.0	 1864.3	 4211.0	...
635350	  732.2	 1874.6	 4209.0	...
635351	  734.3	 1883.6	 4210.0	...
635352	  735.4	 1891.9	 4212.0	...
635353	  737.8	 1900.2	 4213.0	...
635354	  740.2	 1908.6	 4213.0	...
635355	  743.0	 1916.3	 4213.0	...
635356	  745.9	 1924.7	 4214.0	...
635357	  749.4	 1934.0	 4212.0	...
635358	  753.5	 1943.8	 4208.0	...
635359	  757.7	 1953.5	 4203.0	...
635360	  762.8	 1963.1	 4200.0	...
635361	  767.9	 1973.1	 4198.0	...
635362	  773.0	 1983.4	 4195.0	...
635363	  777.0	 1994.6	 4189.0	...
635364	  781.1	 2006.3	 4182.0	...
635365	  783.3	 2017.3	 4176.0	...
635366	  785.6	 2027.8	 4172.0	...
635367	  787.6	 2038.2	 4167.0	...
635368	  790.0	 2047.8	 4163.0	...
635369	  792.1	 2057.3	 4160.0	...
635370	  794.4	 2065.8	 4158.0	...
635371	  797.0	 2074.0	 4156.0	...
635372	  799.6	 2080.6	 4151.0	...
635373	  801.6	 2087.5	 4146.0	...
635374	  804.1	 2095.6	 4140.0	...
635375	  806.8	 2104.2	 4137.0	...
635376	  809.9	 2113.9	 4135.0	...
635377	  812.8	 2123.0	 4130.0	...
635378	  816.1	 2133.6	 4125.0	...
635379	  818.2	 2141.1	 4122.0	...
635380	  820.9	 2149.6	 4119.0	...
635381	  823.0	 2156.8	 4116.0	...
635382	  825.4	 2166.4	 4112.0	...
635383	  826.7	 2175.0	 4108.0	...
635384	  827.4	 2182.9	 4102.0	...
635385	  827.5	 2189.8	 4094.0	...
635386	  828.3	 2196.2	 4085.0	...
635387	  828.6	 2202.8	 4076.0	...
635388	  830.3	 2210.9	 4064.0	...
635389	  831.5	 2217.8	 4055.0	...
635390	  833.7	 2224.0	 4049.0	...
635391	  835.9	 2230.1	 4045.0	...
635392	  838.5	 2237.7	 4041.0	...
635393	  841.5	 2246.1	 4034.0	...
635394	  843.8	 2252.7	 4032.0	...
635395	  845.6	 2258.6	 4028.0	...
635396	  847.1	 2264.5	 4025.0	...
635397	  848.7	 2272.5	 4021.0	...
635398	  849.2	 2279.6	 4019.0	...
635399	  849.0	 2286.3	 4018.0	...
635400	  847.4	 2290.2	 4020.0	...
ESACC R  635257	635400	144	  724.6	  634.7	  847.4	 2290.2	  30.87	    349
SFIX R   635401
635401	  846.3	 2295.1	 4022.0	...
635402	  844.8	 2300.2	 4021.0	...
635403	  844.1	 2305.9	 4017.0	...
635404	  844.3	 2311.0	 4013.0	...
635405	  844.3	 2314.6	 4013.0	...
635406	  844.8	 2318.6	 4015.0	...
635407	  845.3	 2321.7	 4017.0	...
635408	  847.1	 2325.4	 4018.0	...
635409	  848.8	 2328.6	 4017.0	...
635410	  851.2	 2333.7	 4016.0	...
635411	  853.3	 2337.6	 4021.0	...
635412	  855.6	 2342.6	 4027.0	...
635413	  857.6	 2347.2	 4033.0	...
635414	  860.0	 2352.8	 4032.0	...
635415	  861.9	 2357.3	 4032.0	...
635416	  863.7	 2361.6	 4032.0	...
635417	  864.7	 2364.9	 4033.0	...
635418	  864.8	 2367.3	 4036.0	...
635419	  865.0	 2369.9	 4039.0	...
635420	  864.4	 2372.2	 4043.0	...
635421	  864.2	 2374.0	 4048.0	...
635422	  863.2	 2374.3	 4052.0	...
635423	  861.4	 2374.4	 4054.0	...
635424	  859.6	 2375.3	 4054.0	...
EFIX R   635401	635424	24	  855.0	 2342.8	   4029
SSACC R  635425
635425	  857.4	 2376.0	 4057.0	...
635426	  857.0	 2376.9	 4061.0	...
635427	  857.3	 2378.9	 4064.0	...
635428	  857.7	 2381.0	 4066.0	...
635429	  857.7	 2383.0	 4068.0	...
635430	  857.7	 2384.7	 4069.0	...
635431	  858.1	 2386.5	 4069.0	...
635432	  859.5	 2389.6	 4069.0	...
635433	  861.0	 2391.5	 4068.0	...
635434	  863.4	 2395.0	 4068.0	...
SBLINK R 635435
635435	   .	   .	    0.0	...
635436	   .	   .	    0.0	...
635437	   .	   .	    0.0	...
635438	   .	   .	    0.0	...
635439	   .	   .	    0.0	...
635440	   .	   .	    0.0	...
635441	   .	   .	    0.0	...
635442	   .	   .	    0.0	...
635443	   .	   .	    0.0	...
635444	   .	   .	    0.0	...
635445	   .	   .	    0.0	...
635446	   .	   .	    0.0	...
635447	   .	   .	    0.0	...
635448	   .	   .	    0.0	...
635449	   .	   .	    0.0	...
635450	   .	   .	    0.0	...
635451	   .	   .	    0.0	...
635452	   .	   .	    0.0	...
635453	   .	   .	    0.0	...
635454	   .	   .	    0.0	...
635455	   .	   .	    0.0	...
635456	   .	   .	    0.0	...
635457	   .	   .	    0.0	...
635458	   .	   .	    0.0	...
635459	   .	   .	    0.0	...
635460	   .	   .	    0.0	...
635461	   .	   .	    0.0	...
635462	   .	   .	    0.0	...
635463	   .	   .	    0.0	...
635464	   .	   .	    0.0	...
635465	   .	   .	    0.0	...
635466	   .	   .	    0.0	...
635467	   .	   .	    0.0	...
635468	   .	   .	    0.0	...
635469	   .	   .	    0.0	...
635470	   .	   .	    0.0	...
635471	   .	   .	    0.0	...
635472	   .	   .	    0.0	...
635473	   .	   .	    0.0	...
635474	   .	   .	    0.0	...
635475	   .	   .	    0.0	...
635476	   .	   .	    0.0	...
635477	   .	   .	    0.0	...
635478	   .	   .	    0.0	...
635479	   .	   .	    0.0	...
635480	   .	   .	    0.0	...
635481	   .	   .	    0.0	...
635482	   .	   .	    0.0	...
635483	   .	   .	    0.0	...
635484	   .	   .	    0.0	...
635485	   .	   .	    0.0	...
635486	   .	   .	    0.0	...
635487	   .	   .	    0.0	...
635488	   .	   .	    0.0	...
635489	   .	   .	    0.0	...
635490	   .	   .	    0.0	...
635491	   .	   .	    0.0	...
635492	   .	   .	    0.0	...
635493	   .	   .	    0.0	...
635494	   .	   .	    0.0	...
635495	   .	   .	    0.0	...
635496	   .	   .	    0.0	...
635497	   .	   .	    0.0	...
635498	   .	   .	    0.0	...
635499	   .	   .	    0.0	...
635500	   .	   .	    0.0	...
635501	   .	   .	    0.0	...
635502	   .	   .	    0.0	...
635503	   .	   .	    0.0	...
635504	   .	   .	    0.0	...
635505	   .	   .	    0.0	...
635506	   .	   .	    0.0	...
635507	   .	   .	    0.0	...
635508	   .	   .	    0.0	...
635509	   .	   .	    0.0	...
635510	   .	   .	    0.0	...
635511	   .	   .	    0.0	...
635512	   .	   .	    0.0	...
635513	   .	   .	    0.0	...
635514	   .	   .	    0.0	...
635515	   .	   .	    0.0	...
635516	   .	   .	    0.0	...
635517	   .	   .	    0.0	...
635518	   .	   .	    0.0	...
635519	   .	   .	    0.0	...
635520	   .	   .	    0.0	...
635521	   .	   .	    0.0	...
635522	   .	   .	    0.0	...
635523	   .	   .	    0.0	...
635524	   .	   .	    0.0	...
635525	   .	   .	    0.0	...
635526	   .	   .	    0.0	...
635527	   .	   .	    0.0	...
635528	   .	   .	    0.0	...
635529	   .	   .	    0.0	...
635530	   .	   .	    0.0	...
635531	   .	   .	    0.0	...
635532	   .	   .	    0.0	...
635533	   .	   .	    0.0	...
635534	   .	   .	    0.0	...
635535	   .	   .	    0.0	...
635536	   .	   .	    0.0	...
635537	   .	   .	    0.0	...
635538	   .	   .	    0.0	...
635539	   .	   .	    0.0	...
635540	   .	   .	    0.0	...
635541	   .	   .	    0.0	...
635542	   .	   .	    0.0	...
635543	   .	   .	    0.0	...
635544	   .	   .	    0.0	...
635545	   .	   .	    0.0	...
635546	   .	   .	    0.0	...
635547	   .	   .	    0.0	...
635548	   .	   .	    0.0	...
635549	   .	   .	    0.0	...
635550	   .	   .	    0.0	...
635551	   .	   .	    0.0	...
635552	   .	   .	    0.0	...
635553	   .	   .	    0.0	...
635554	   .	   .	    0.0	...
635555	   .	   .	    0.0	...
635556	   .	   .	    0.0	...
635557	   .	   .	    0.0	...
635558	   .	   .	    0.0	...
635559	   .	   .	    0.0	...
635560	   .	   .	    0.0	...
635561	   .	   .	    0.0	...
635562	   .	   .	    0.0	...
635563	   .	   .	    0.0	...
635564	   .	   .	    0.0	...
635565	   .	   .	    0.0	...
635566	   .	   .	    0.0	...
635567	   .	   .	    0.0	...
635568	   .	   .	    0.0	...
635569	   .	   .	    0.0	...
635570	   .	   .	    0.0	...
635571	   .	   .	    0.0	...
635572	   .	   .	    0.0	...
635573	   .	   .	    0.0	...
635574	   .	   .	    0.0	...
635575	   .	   .	    0.0	...
635576	   .	   .	    0.0	...
635577	   .	   .	    0.0	...
635578	   .	   .	    0.0	...
635579	   .	   .	    0.0	...
635580	   .	   .	    0.0	...
635581	   .	   .	    0.0	...
635582	   .	   .	    0.0	...
635583	   .	   .	    0.0	...
635584	   .	   .	    0.0	...
635585	   .	   .	    0.0	...
635586	   .	   .	    0.0	...
635587	   .	   .	    0.0	...
635588	   .	   .	    0.0	...
635589	   .	   .	    0.0	...
635590	   .	   .	    0.0	...
635591	   .	   .	    0.0	...
635592	   .	   .	    0.0	...
635593	   .	   .	    0.0	...
635594	   .	   .	    0.0	...
635595	   .	   .	    0.0	...
635596	   .	   .	    0.0	...
635597	   .	   .	    0.0	...
635598	   .	   .	    0.0	...
635599	   .	   .	    0.0	...
635600	   .	   .	    0.0	...
635601	   .	   .	    0.0	...
635602	   .	   .	    0.0	...
635603	   .	   .	    0.0	...
635604	   .	   .	    0.0	...
635605	   .	   .	    0.0	...
635606	   .	   .	    0.0	...
635607	   .	   .	    0.0	...
635608	   .	   .	    0.0	...
635609	   .	   .	    0.0	...
635610	   .	   .	    0.0	...
635611	   .	   .	    0.0	...
635612	   .	   .	    0.0	...
635613	   .	   .	    0.0	...
635614	   .	   .	    0.0	...
635615	   .	   .	    0.0	...
635616	   .	   .	    0.0	...
635617	   .	   .	    0.0	...
635618	   .	   .	    0.0	...
635619	   .	   .	    0.0	...
635620	   .	   .	    0.0	...
635621	   .	   .	    0.0	...
635622	   .	   .	    0.0	...
635623	   .	   .	    0.0	...
635624	   .	   .	    0.0	...
635625	   .	   .	    0.0	...
635626	   .	   .	    0.0	...
635627	   .	   .	    0.0	...
635628	   .	   .	    0.0	...
635629	   .	   .	    0.0	...
635630	   .	   .	    0.0	...
635631	   .	   .	    0.0	...
635632	   .	   .	    0.0	...
635633	   .	   .	    0.0	...
635634	   .	   .	    0.0	...
635635	   .	   .	    0.0	...
635636	   .	   .	    0.0	...
635637	   .	   .	    0.0	...
635638	   .	   .	    0.0	...
635639	   .	   .	    0.0	...
635640	   .	   .	    0.0	...
635641	   .	   .	    0.0	...
635642	   .	   .	    0.0	...
635643	   .	   .	    0.0	...
635644	   .	   .	    0.0	...
635645	   .	   .	    0.0	...
635646	   .	   .	    0.0	...
635647	   .	   .	    0.0	...
635648	   .	   .	    0.0	...
635649	   .	   .	    0.0	...
635650	   .	   .	    0.0	...
635651	   .	   .	    0.0	...
635652	   .	   .	    0.0	...
635653	   .	   .	    0.0	...
635654	   .	   .	    0.0	...
635655	   .	   .	    0.0	...
635656	   .	   .	    0.0	...
635657	   .	   .	    0.0	...
635658	   .	   .	    0.0	...
635659	   .	   .	    0.0	...
635660	   .	   .	    0.0	...
635661	   .	   .	    0.0	...
635662	   .	   .	    0.0	...
635663	   .	   .	    0.0	...
635664	   .	   .	    0.0	...
635665	   .	   .	    0.0	...
635666	   .	   .	    0.0	...
635667	   .	   .	    0.0	...
635668	   .	   .	    0.0	...
635669	   .	   .	    0.0	...
635670	   .	   .	    0.0	...
635671	   .	   .	    0.0	...
635672	   .	   .	    0.0	...
635673	   .	   .	    0.0	...
635674	   .	   .	    0.0	...
635675	   .	   .	    0.0	...
635676	   .	   .	    0.0	...
635677	   .	   .	    0.0	...
635678	   .	   .	    0.0	...
635679	   .	   .	    0.0	...
635680	   .	   .	    0.0	...
635681	   .	   .	    0.0	...
635682	   .	   .	    0.0	...
635683	   .	   .	    0.0	...
635684	   .	   .	    0.0	...
635685	   .	   .	    0.0	...
635686	   .	   .	    0.0	...
635687	   .	   .	    0.0	...
635688	   .	   .	    0.0	...
635689	   .	   .	    0.0	...
635690	   .	   .	    0.0	...
635691	   .	   .	    0.0	...
635692	   .	   .	    0.0	...
635693	   .	   .	    0.0	...
635694	   .	   .	    0.0	...
635695	   .	   .	    0.0	...
635696	   .	   .	    0.0	...
635697	   .	   .	    0.0	...
635698	   .	   .	    0.0	...
635699	   .	   .	    0.0	...
635700	   .	   .	    0.0	...
635701	   .	   .	    0.0	...
635702	   .	   .	    0.0	...
635703	   .	   .	    0.0	...
635704	   .	   .	    0.0	...
635705	   .	   .	    0.0	...
635706	   .	   .	    0.0	...
635707	   .	   .	    0.0	...
635708	   .	   .	    0.0	...
635709	   .	   .	    0.0	...
635710	   .	   .	    0.0	...
635711	   .	   .	    0.0	...
635712	   .	   .	    0.0	...
635713	   .	   .	    0.0	...
635714	   .	   .	    0.0	...
635715	   .	   .	    0.0	...
635716	   .	   .	    0.0	...
635717	   .	   .	    0.0	...
635718	   .	   .	    0.0	...
635719	   .	   .	    0.0	...
635720	   .	   .	    0.0	...
635721	   .	   .	    0.0	...
635722	   .	   .	    0.0	...
635723	   .	   .	    0.0	...
635724	   .	   .	    0.0	...
635725	   .	   .	    0.0	...
635726	   .	   .	    0.0	...
635727	   .	   .	    0.0	...
635728	   .	   .	    0.0	...
635729	   .	   .	    0.0	...
635730	   .	   .	    0.0	...
635731	   .	   .	    0.0	...
635732	   .	   .	    0.0	...
635733	   .	   .	    0.0	...
635734	   .	   .	    0.0	...
635735	   .	   .	    0.0	...
635736	   .	   .	    0.0	...
635737	   .	   .	    0.0	...
635738	   .	   .	    0.0	...
635739	   .	   .	    0.0	...
635740	   .	   .	    0.0	...
635741	   .	   .	    0.0	...
635742	   .	   .	    0.0	...
635743	   .	   .	    0.0	...
635744	   .	   .	    0.0	...
635745	   .	   .	    0.0	...
635746	   .	   .	    0.0	...
635747	   .	   .	    0.0	...
635748	   .	   .	    0.0	...
635749	   .	   .	    0.0	...
635750	   .	   .	    0.0	...
635751	   .	   .	    0.0	...
635752	   .	   .	    0.0	...
635753	   .	   .	    0.0	...
635754	   .	   .	    0.0	...
635755	   .	   .	    0.0	...
635756	   .	   .	    0.0	...
EBLINK R 635435	635756	322
635757	  796.9	 1613.4	 1691.0	...
635758	  796.9	 1613.4	 1691.0	...
635759	  801.6	 1603.6	 1710.0	...
635760	  806.4	 1587.5	 1743.0	...
635761	  811.1	 1571.3	 1775.0	...
635762	  801.0	 1540.4	 1861.0	...
635763	  789.3	 1518.0	 1935.0	...
635764	  779.5	 1489.8	 2043.0	...
635765	  779.1	 1473.4	 2103.0	...
635766	  774.9	 1447.0	 2194.0	...
635767	  765.5	 1415.7	 2284.0	...
635768	  757.0	 1387.0	 2376.0	...
635769	  748.8	 1357.4	 2473.0	...
635770	  741.5	 1328.8	 2576.0	...
635771	  734.8	 1301.9	 2674.0	...
635772	  729.9	 1277.5	 2762.0	...
635773	  725.7	 1253.2	 2840.0	...
635774	  721.7	 1227.1	 2918.0	...
635775	  720.1	 1200.3	 2994.0	...
635776	  722.2	 1175.2	 3065.0	...
635777	  725.7	 1148.3	 3137.0	...
635778	  729.3	 1120.6	 3213.0	...
635779	  733.3	 1092.1	 3290.0	...
635780	  735.9	 1064.7	 3359.0	...
635781	  738.1	 1041.9	 3415.0	...
635782	  737.1	 1020.8	 3460.0	...
635783	  737.8	 1005.9	 3496.0	...
635784	  737.5	  990.0	 3538.0	...
635785	  738.1	  974.7	 3582.0	...
635786	  737.1	  956.8	 3631.0	...
635787	  737.4	  939.0	 3673.0	...
635788	  736.6	  921.1	 3713.0	...
635789	  737.4	  902.9	 3758.0	...
635790	  737.6	  884.9	 3800.0	...
635791	  738.1	  868.6	 3847.0	...
[truncated: 4,149,218 more chars]
