# Supplementary material for: With an eye on uncertainty: Modelling pupillary responses to environmental volatility
Source: PLoS Comput Biol. 2019 Jul 5;15(7):e1007126. doi: 10.1371/journal.pcbi.1007126 (PMC6636765; doi:10.1371/journal.pcbi.1007126)
Supplement: S2 Data — Zip file containing the pupillometry data for participant 2. (ZIP) [file pcbi.1007126.s002.zip › P2/trial2.asc]

** CONVERTED FROM C:\Users\tparr\Documents\PVR\P2_0712\trial2.edf using edfapi 3.1 Win32 Nov 24 2009 on Thu Dec 07 19:12:27 2017
** DATE: Thu Dec  7 17:12:43 2017
** TYPE: EDF_FILE BINARY EVENT SAMPLE TAGGED
** VERSION: EYELINK II 1
** SOURCE: EYELINK CL
** EYELINK II CL v4.48 Nov 25 2009
** CAMERA: EyeLink CL Version 1.4 Sensor=BHA
** SERIAL NUMBER: CL1-AAD42
** CAMERA_CONFIG: AAD42140.SCD
**

MSG	447448 RECCFG CR 1000 2 0 R
MSG	447448 ELCLCFG MTABLER
MSG	447448 GAZE_COORDS 0.00 0.00 1599.00 1199.00
MSG	447448 THRESHOLDS R 108 243
MSG	447448 ELCL_PROC CENTROID (3)
MSG	447448 ELCL_PCR_PARAM 5 3.0
START	447449 	RIGHT	SAMPLES	EVENTS
PRESCALER	1
VPRESCALER	1
PUPIL	AREA
EVENTS	GAZE	RIGHT	RATE	1000.00	TRACKING	CR	FILTER	2
SAMPLES	GAZE	RIGHT	RATE	1000.00	TRACKING	CR	FILTER	2
MSG	447449 !MODE RECORD CR 1000 2 0 R
447449	  800.7	  607.2	 4545.0	...
INPUT	447449	127
447450	  801.3	  607.3	 4547.0	...
447451	  801.6	  607.5	 4545.0	...
447452	  801.6	  607.7	 4542.0	...
447453	  800.8	  607.8	 4538.0	...
447454	  800.1	  608.1	 4536.0	...
447455	  799.4	  608.5	 4533.0	...
SFIX R   447456
447456	  799.4	  608.8	 4532.0	...
447457	  799.4	  609.0	 4532.0	...
447458	  799.8	  609.0	 4532.0	...
447459	  800.2	  609.0	 4532.0	...
447460	  800.7	  609.0	 4532.0	...
447461	  800.6	  609.0	 4531.0	...
447462	  800.6	  609.1	 4529.0	...
447463	  800.6	  609.2	 4525.0	...
447464	  800.7	  609.2	 4522.0	...
447465	  800.9	  609.7	 4519.0	...
447466	  801.1	  610.2	 4519.0	...
447467	  801.2	  610.7	 4519.0	...
447468	  801.2	  610.7	 4518.0	...
447469	  801.4	  610.6	 4517.0	...
447470	  801.8	  610.4	 4515.0	...
447471	  802.3	  610.2	 4513.0	...
447472	  802.7	  610.0	 4510.0	...
447473	  803.0	  610.2	 4507.0	...
447474	  803.3	  610.5	 4504.0	...
447475	  803.6	  610.6	 4501.0	...
447476	  803.8	  610.4	 4501.0	...
EFIX R   447456	447476	21	  801.3	  609.8	   4519
SSACC R  447477
447477	  804.0	  610.2	 4501.0	...
447478	  804.0	  609.9	 4500.0	...
447479	  803.9	  609.6	 4499.0	...
447480	  803.5	  609.5	 4496.0	...
447481	  802.1	  610.1	 4492.0	...
447482	  799.8	  610.8	 4489.0	...
447483	  796.5	  611.7	 4489.0	...
447484	  791.9	  613.7	 4487.0	...
447485	  786.6	  615.7	 4480.0	...
447486	  780.6	  617.8	 4472.0	...
447487	  775.2	  618.7	 4467.0	...
447488	  768.1	  620.4	 4466.0	...
447489	  759.0	  622.5	 4467.0	...
447490	  747.8	  625.1	 4469.0	...
447491	  736.8	  627.1	 4470.0	...
447492	  727.8	  628.6	 4474.0	...
447493	  720.7	  629.5	 4479.0	...
447494	  715.9	  629.6	 4485.0	...
447495	  713.3	  629.5	 4485.0	...
447496	  712.5	  629.1	 4481.0	...
447497	  713.2	  628.7	 4475.0	...
447498	  716.1	  627.9	 4469.0	...
447499	  719.7	  627.2	 4468.0	...
447500	  724.7	  626.8	 4466.0	...
447501	  728.8	  626.7	 4463.0	...
447502	  734.2	  627.3	 4456.0	...
447503	  739.2	  628.2	 4451.0	...
447504	  743.6	  629.0	 4446.0	...
447505	  747.0	  628.9	 4444.0	...
447506	  748.9	  628.7	 4443.0	...
447507	  750.1	  628.7	 4441.0	...
447508	  750.2	  629.0	 4436.0	...
ESACC R  447477	447508	32	  804.0	  610.2	  750.2	  629.0	   1.22	    174
SFIX R   447509
447509	  750.3	  629.1	 4431.0	...
447510	  749.9	  628.5	 4427.0	...
447511	  749.1	  628.0	 4426.0	...
447512	  748.4	  627.4	 4424.0	...
447513	  748.0	  627.5	 4421.0	...
447514	  747.8	  627.6	 4420.0	...
447515	  747.7	  628.0	 4419.0	...
447516	  747.5	  628.2	 4419.0	...
447517	  747.5	  628.4	 4417.0	...
447518	  747.6	  628.4	 4415.0	...
447519	  748.0	  628.7	 4412.0	...
447520	  748.5	  629.0	 4410.0	...
447521	  748.9	  629.0	 4408.0	...
447522	  749.1	  628.7	 4408.0	...
447523	  749.2	  628.3	 4408.0	...
447524	  749.3	  628.2	 4406.0	...
447525	  749.3	  628.2	 4403.0	...
447526	  749.2	  628.3	 4400.0	...
447527	  749.4	  628.4	 4399.0	...
447528	  749.8	  628.3	 4399.0	...
447529	  750.1	  628.3	 4396.0	...
447530	  750.3	  628.6	 4393.0	...
447531	  750.3	  629.0	 4391.0	...
447532	  750.3	  629.5	 4391.0	...
447533	  750.3	  629.6	 4390.0	...
447534	  749.9	  629.8	 4385.0	...
447535	  749.5	  629.8	 4381.0	...
447536	  749.6	  629.6	 4377.0	...
447537	  750.0	  629.7	 4375.0	...
447538	  750.1	  630.0	 4374.0	...
447539	  749.7	  630.3	 4374.0	...
447540	  749.4	  630.3	 4375.0	...
447541	  749.4	  630.1	 4374.0	...
447542	  749.3	  630.4	 4372.0	...
447543	  749.0	  630.6	 4370.0	...
447544	  748.8	  630.4	 4369.0	...
447545	  748.8	  629.8	 4366.0	...
447546	  749.4	  629.2	 4364.0	...
447547	  749.9	  628.9	 4357.0	...
447548	  750.4	  628.6	 4353.0	...
447549	  750.4	  628.5	 4348.0	...
447550	  750.5	  629.4	 4348.0	...
447551	  749.8	  630.4	 4347.0	...
447552	  749.2	  631.3	 4348.0	...
447553	  748.5	  631.3	 4348.0	...
447554	  748.5	  631.3	 4348.0	...
447555	  748.3	  631.2	 4344.0	...
447556	  748.0	  631.2	 4339.0	...
447557	  747.8	  631.1	 4332.0	...
447558	  747.9	  631.9	 4331.0	...
447559	  748.0	  632.6	 4332.0	...
447560	  747.9	  633.6	 4335.0	...
447561	  747.7	  633.7	 4333.0	...
447562	  747.4	  633.5	 4328.0	...
447563	  747.3	  633.2	 4323.0	...
447564	  747.2	  633.0	 4324.0	...
447565	  747.7	  633.1	 4325.0	...
447566	  748.3	  633.1	 4324.0	...
447567	  748.8	  633.1	 4320.0	...
447568	  748.9	  633.2	 4315.0	...
447569	  748.8	  633.4	 4312.0	...
447570	  748.7	  633.5	 4307.0	...
447571	  748.7	  633.5	 4304.0	...
447572	  748.7	  633.6	 4302.0	...
447573	  748.9	  633.6	 4300.0	...
447574	  749.1	  633.6	 4298.0	...
447575	  748.7	  633.9	 4296.0	...
447576	  748.1	  634.4	 4295.0	...
447577	  747.5	  634.9	 4294.0	...
447578	  747.4	  635.0	 4294.0	...
447579	  747.3	  634.9	 4291.0	...
447580	  747.3	  634.9	 4287.0	...
447581	  747.3	  635.4	 4284.0	...
447582	  747.1	  635.9	 4284.0	...
447583	  746.9	  635.9	 4285.0	...
447584	  747.0	  635.0	 4284.0	...
447585	  747.3	  634.1	 4282.0	...
447586	  748.0	  634.0	 4279.0	...
447587	  748.4	  634.5	 4277.0	...
447588	  748.7	  634.7	 4275.0	...
447589	  748.6	  634.4	 4273.0	...
447590	  748.6	  634.5	 4272.0	...
447591	  748.6	  635.1	 4271.0	...
447592	  748.8	  635.8	 4271.0	...
447593	  748.9	  636.0	 4268.0	...
447594	  749.1	  636.4	 4266.0	...
447595	  749.5	  636.5	 4262.0	...
447596	  750.0	  636.6	 4259.0	...
447597	  750.3	  636.6	 4255.0	...
447598	  750.2	  636.6	 4254.0	...
447599	  750.2	  636.8	 4253.0	...
447600	  750.4	  637.0	 4252.0	...
447601	  750.6	  637.3	 4251.0	...
447602	  751.2	  637.2	 4249.0	...
447603	  751.8	  637.2	 4246.0	...
447604	  752.3	  637.2	 4243.0	...
447605	  752.3	  637.4	 4242.0	...
447606	  752.3	  637.4	 4241.0	...
447607	  752.3	  637.4	 4239.0	...
447608	  752.0	  638.0	 4237.0	...
447609	  751.8	  638.5	 4237.0	...
447610	  751.6	  639.0	 4238.0	...
447611	  751.8	  639.0	 4237.0	...
447612	  752.1	  639.0	 4233.0	...
447613	  752.3	  638.9	 4226.0	...
447614	  752.6	  638.9	 4223.0	...
447615	  752.7	  639.0	 4221.0	...
447616	  752.7	  639.0	 4222.0	...
447617	  752.4	  638.6	 4220.0	...
447618	  752.0	  638.2	 4218.0	...
447619	  751.9	  637.3	 4217.0	...
447620	  752.6	  636.8	 4217.0	...
447621	  753.2	  636.6	 4218.0	...
447622	  753.8	  636.8	 4218.0	...
447623	  753.9	  636.7	 4218.0	...
447624	  754.1	  636.3	 4218.0	...
447625	  754.1	  635.4	 4217.0	...
447626	  754.2	  634.8	 4216.0	...
447627	  754.2	  634.6	 4213.0	...
447628	  754.3	  635.1	 4211.0	...
447629	  754.2	  635.6	 4211.0	...
447630	  753.7	  636.3	 4211.0	...
447631	  752.7	  637.1	 4211.0	...
447632	  751.9	  637.8	 4211.0	...
447633	  751.5	  637.8	 4211.0	...
447634	  751.8	  637.7	 4212.0	...
447635	  752.0	  637.8	 4212.0	...
447636	  751.8	  638.0	 4212.0	...
447637	  751.6	  638.0	 4212.0	...
447638	  751.4	  638.1	 4211.0	...
447639	  751.7	  638.1	 4211.0	...
447640	  752.1	  638.1	 4209.0	...
447641	  752.5	  638.2	 4207.0	...
447642	  752.6	  638.4	 4204.0	...
447643	  752.6	  638.6	 4202.0	...
447644	  752.7	  639.1	 4201.0	...
447645	  753.1	  639.5	 4200.0	...
447646	  753.4	  640.0	 4198.0	...
447647	  753.8	  640.1	 4198.0	...
447648	  753.8	  640.3	 4197.0	...
447649	  753.8	  640.2	 4197.0	...
447650	  753.8	  640.0	 4194.0	...
447651	  754.0	  639.8	 4191.0	...
447652	  753.9	  639.1	 4188.0	...
447653	  753.7	  638.3	 4188.0	...
447654	  753.9	  638.1	 4189.0	...
447655	  754.4	  638.5	 4192.0	...
447656	  754.8	  638.3	 4194.0	...
447657	  754.8	  637.8	 4195.0	...
447658	  755.1	  637.3	 4195.0	...
447659	  755.4	  637.3	 4194.0	...
447660	  755.9	  637.3	 4191.0	...
447661	  756.1	  637.3	 4190.0	...
447662	  756.4	  637.2	 4189.0	...
447663	  755.9	  637.2	 4189.0	...
447664	  755.2	  637.2	 4189.0	...
447665	  754.6	  637.3	 4190.0	...
447666	  754.7	  637.3	 4190.0	...
447667	  754.9	  637.5	 4191.0	...
447668	  755.0	  637.9	 4191.0	...
447669	  755.1	  638.4	 4190.0	...
447670	  755.2	  638.8	 4189.0	...
447671	  755.2	  638.9	 4185.0	...
447672	  755.2	  638.9	 4184.0	...
447673	  755.5	  639.5	 4183.0	...
447674	  755.8	  640.2	 4184.0	...
447675	  756.2	  639.9	 4185.0	...
447676	  756.5	  639.0	 4185.0	...
447677	  756.8	  637.5	 4185.0	...
447678	  757.1	  636.6	 4187.0	...
447679	  757.2	  635.8	 4188.0	...
447680	  756.5	  636.2	 4189.0	...
447681	  755.8	  637.0	 4189.0	...
447682	  755.2	  638.0	 4189.0	...
447683	  755.2	  638.2	 4188.0	...
447684	  755.2	  639.1	 4188.0	...
447685	  755.3	  639.8	 4187.0	...
447686	  755.7	  640.3	 4186.0	...
447687	  756.2	  640.3	 4186.0	...
447688	  756.6	  640.2	 4186.0	...
447689	  756.6	  639.8	 4185.0	...
447690	  756.7	  639.5	 4183.0	...
447691	  756.8	  638.9	 4182.0	...
447692	  756.9	  637.8	 4183.0	...
447693	  756.7	  636.9	 4185.0	...
447694	  756.5	  636.2	 4186.0	...
447695	  756.4	  636.4	 4184.0	...
447696	  756.4	  636.7	 4181.0	...
447697	  756.4	  637.6	 4178.0	...
447698	  756.3	  638.3	 4178.0	...
447699	  756.3	  639.1	 4177.0	...
447700	  756.4	  639.3	 4177.0	...
447701	  756.5	  639.6	 4177.0	...
447702	  756.6	  639.7	 4179.0	...
447703	  756.6	  639.7	 4180.0	...
447704	  756.5	  639.7	 4182.0	...
447705	  756.5	  639.6	 4181.0	...
447706	  756.5	  639.3	 4180.0	...
447707	  756.5	  639.1	 4180.0	...
447708	  756.7	  639.8	 4181.0	...
447709	  757.1	  640.6	 4183.0	...
447710	  757.6	  641.4	 4183.0	...
447711	  757.7	  641.4	 4183.0	...
447712	  757.8	  641.5	 4182.0	...
447713	  757.6	  641.5	 4181.0	...
447714	  757.5	  641.6	 4180.0	...
447715	  757.3	  641.6	 4180.0	...
447716	  757.2	  641.5	 4181.0	...
447717	  757.2	  640.8	 4182.0	...
447718	  757.1	  640.2	 4181.0	...
447719	  757.0	  639.7	 4180.0	...
447720	  756.9	  639.7	 4182.0	...
447721	  756.9	  639.8	 4184.0	...
447722	  756.9	  639.8	 4187.0	...
447723	  757.1	  639.7	 4187.0	...
447724	  757.2	  639.9	 4187.0	...
447725	  757.4	  640.1	 4188.0	...
447726	  757.5	  640.3	 4188.0	...
447727	  757.5	  640.3	 4188.0	...
447728	  757.8	  640.2	 4189.0	...
447729	  758.1	  640.2	 4190.0	...
447730	  758.5	  640.0	 4190.0	...
447731	  758.5	  639.8	 4190.0	...
447732	  758.4	  639.6	 4190.0	...
447733	  758.4	  639.6	 4191.0	...
447734	  758.4	  639.6	 4191.0	...
447735	  758.4	  639.5	 4192.0	...
447736	  758.5	  639.7	 4192.0	...
447737	  758.6	  640.0	 4192.0	...
447738	  758.6	  640.3	 4193.0	...
447739	  758.4	  640.1	 4194.0	...
447740	  757.7	  640.1	 4197.0	...
447741	  757.1	  640.1	 4199.0	...
447742	  756.6	  640.3	 4201.0	...
447743	  756.7	  640.6	 4200.0	...
447744	  756.8	  640.8	 4198.0	...
447745	  756.6	  641.1	 4197.0	...
447746	  756.5	  641.0	 4197.0	...
447747	  756.7	  640.9	 4197.0	...
447748	  757.0	  640.8	 4198.0	...
447749	  757.2	  640.7	 4200.0	...
447750	  757.1	  640.8	 4203.0	...
447751	  757.0	  640.9	 4204.0	...
447752	  756.6	  641.1	 4204.0	...
447753	  756.2	  641.1	 4204.0	...
447754	  755.6	  641.1	 4205.0	...
447755	  755.4	  641.0	 4207.0	...
447756	  754.9	  640.9	 4208.0	...
447757	  754.5	  641.0	 4212.0	...
447758	  754.3	  641.0	 4216.0	...
447759	  754.3	  641.0	 4220.0	...
447760	  754.1	  640.9	 4218.0	...
447761	  753.6	  641.1	 4216.0	...
447762	  753.2	  641.3	 4218.0	...
447763	  753.0	  640.7	 4221.0	...
447764	  753.1	  640.0	 4225.0	...
447765	  753.2	  639.3	 4226.0	...
447766	  753.1	  639.3	 4226.0	...
447767	  753.0	  639.4	 4225.0	...
447768	  752.8	  639.5	 4224.0	...
447769	  753.2	  639.5	 4224.0	...
447770	  753.9	  639.4	 4225.0	...
447771	  754.5	  639.5	 4226.0	...
447772	  754.5	  639.7	 4223.0	...
447773	  754.8	  640.0	 4219.0	...
447774	  755.1	  640.3	 4215.0	...
447775	  755.4	  640.6	 4215.0	...
447776	  755.9	  640.8	 4217.0	...
447777	  756.4	  641.1	 4220.0	...
447778	  757.0	  641.6	 4225.0	...
447779	  757.1	  642.2	 4227.0	...
447780	  757.2	  642.3	 4229.0	...
447781	  756.9	  642.2	 4232.0	...
447782	  756.5	  642.0	 4236.0	...
447783	  756.1	  641.8	 4240.0	...
447784	  756.1	  641.2	 4242.0	...
447785	  756.0	  640.2	 4243.0	...
447786	  755.9	  639.4	 4243.0	...
447787	  755.7	  638.4	 4244.0	...
447788	  755.6	  638.0	 4245.0	...
447789	  755.7	  637.5	 4246.0	...
447790	  755.7	  637.5	 4247.0	...
447791	  755.8	  637.6	 4247.0	...
447792	  756.1	  637.5	 4248.0	...
447793	  756.3	  637.4	 4249.0	...
447794	  756.6	  637.4	 4250.0	...
447795	  756.6	  637.4	 4250.0	...
447796	  756.6	  637.5	 4247.0	...
447797	  756.2	  638.0	 4245.0	...
447798	  755.8	  638.8	 4243.0	...
447799	  755.5	  640.3	 4245.0	...
447800	  755.7	  641.4	 4247.0	...
447801	  755.9	  641.9	 4248.0	...
447802	  756.1	  641.6	 4249.0	...
447803	  756.1	  641.3	 4251.0	...
447804	  756.0	  641.1	 4252.0	...
447805	  756.1	  640.8	 4252.0	...
447806	  756.3	  640.7	 4251.0	...
447807	  756.5	  640.8	 4251.0	...
447808	  756.7	  640.7	 4250.0	...
447809	  756.7	  640.5	 4254.0	...
447810	  756.3	  640.2	 4257.0	...
447811	  755.8	  640.3	 4261.0	...
447812	  755.2	  640.6	 4260.0	...
447813	  755.2	  640.8	 4261.0	...
447814	  755.1	  640.9	 4264.0	...
447815	  755.1	  640.8	 4266.0	...
447816	  754.8	  640.9	 4266.0	...
447817	  754.5	  641.0	 4270.0	...
447818	  754.3	  641.1	 4274.0	...
447819	  754.5	  641.1	 4280.0	...
447820	  754.7	  641.1	 4282.0	...
447821	  754.7	  641.2	 4284.0	...
447822	  754.5	  641.4	 4284.0	...
447823	  754.3	  641.2	 4285.0	...
447824	  754.0	  640.8	 4285.0	...
447825	  753.7	  640.4	 4286.0	...
447826	  753.5	  640.0	 4286.0	...
447827	  753.5	  639.8	 4286.0	...
447828	  753.6	  639.7	 4286.0	...
447829	  753.7	  639.7	 4288.0	...
447830	  753.2	  639.7	 4290.0	...
447831	  752.6	  639.5	 4293.0	...
447832	  752.0	  639.6	 4294.0	...
447833	  752.0	  639.8	 4295.0	...
447834	  752.1	  639.9	 4295.0	...
447835	  752.3	  640.1	 4294.0	...
447836	  752.4	  640.4	 4296.0	...
447837	  752.5	  640.4	 4298.0	...
447838	  752.2	  640.0	 4303.0	...
447839	  751.9	  639.6	 4306.0	...
447840	  751.4	  639.4	 4307.0	...
447841	  751.2	  639.5	 4307.0	...
447842	  751.0	  639.5	 4309.0	...
447843	  751.0	  639.5	 4312.0	...
447844	  750.9	  639.8	 4314.0	...
447845	  750.8	  640.1	 4314.0	...
447846	  750.7	  640.2	 4315.0	...
447847	  750.8	  640.0	 4316.0	...
447848	  750.8	  640.1	 4317.0	...
447849	  750.9	  640.5	 4318.0	...
447850	  750.9	  641.0	 4320.0	...
447851	  751.0	  641.2	 4324.0	...
447852	  750.8	  641.1	 4329.0	...
447853	  750.7	  640.9	 4333.0	...
447854	  750.4	  640.3	 4336.0	...
447855	  750.2	  639.9	 4336.0	...
447856	  750.0	  639.6	 4336.0	...
447857	  750.0	  639.8	 4337.0	...
447858	  750.2	  639.8	 4338.0	...
447859	  750.4	  639.5	 4340.0	...
447860	  750.3	  639.3	 4342.0	...
447861	  750.0	  638.9	 4344.0	...
447862	  749.6	  638.8	 4344.0	...
447863	  749.5	  638.6	 4342.0	...
447864	  749.6	  638.8	 4342.0	...
447865	  749.7	  639.0	 4344.0	...
447866	  749.8	  639.1	 4345.0	...
447867	  749.8	  639.1	 4345.0	...
447868	  749.8	  638.7	 4346.0	...
447869	  749.8	  638.4	 4347.0	...
447870	  749.8	  638.6	 4350.0	...
447871	  749.8	  639.0	 4354.0	...
447872	  750.1	  639.3	 4359.0	...
447873	  750.5	  639.3	 4360.0	...
447874	  750.8	  639.2	 4359.0	...
447875	  750.7	  639.2	 4360.0	...
447876	  750.6	  639.3	 4361.0	...
447877	  750.3	  638.9	 4363.0	...
447878	  750.1	  638.4	 4364.0	...
447879	  750.1	  638.3	 4366.0	...
447880	  750.1	  638.7	 4367.0	...
447881	  750.7	  639.1	 4370.0	...
447882	  751.2	  639.1	 4372.0	...
447883	  751.6	  638.6	 4374.0	...
447884	  751.5	  638.4	 4374.0	...
447885	  751.4	  638.0	 4375.0	...
447886	  751.4	  638.2	 4377.0	...
447887	  751.0	  638.3	 4378.0	...
447888	  750.5	  638.4	 4378.0	...
447889	  750.1	  638.8	 4380.0	...
447890	  750.2	  639.2	 4382.0	...
447891	  750.3	  639.5	 4384.0	...
447892	  750.3	  639.3	 4384.0	...
447893	  750.3	  638.9	 4386.0	...
447894	  750.7	  638.4	 4389.0	...
447895	  751.0	  638.2	 4392.0	...
447896	  751.0	  638.2	 4393.0	...
447897	  750.6	  638.1	 4394.0	...
447898	  750.2	  638.1	 4396.0	...
447899	  750.2	  638.1	 4400.0	...
447900	  750.3	  638.1	 4402.0	...
447901	  750.3	  638.4	 4403.0	...
447902	  750.1	  638.8	 4402.0	...
447903	  750.0	  639.0	 4402.0	...
447904	  750.3	  638.8	 4403.0	...
447905	  750.8	  639.0	 4404.0	...
447906	  751.3	  639.5	 4406.0	...
447907	  751.0	  639.5	 4408.0	...
447908	  750.7	  638.9	 4410.0	...
447909	  750.3	  638.2	 4412.0	...
447910	  750.3	  638.0	 4412.0	...
447911	  750.3	  637.5	 4412.0	...
447912	  750.3	  637.2	 4412.0	...
447913	  750.2	  637.2	 4412.0	...
447914	  750.2	  637.4	 4416.0	...
447915	  750.2	  637.3	 4419.0	...
447916	  750.2	  637.1	 4425.0	...
447917	  750.3	  636.8	 4428.0	...
447918	  750.5	  636.7	 4430.0	...
447919	  750.6	  636.6	 4431.0	...
447920	  750.4	  636.7	 4431.0	...
447921	  750.1	  636.9	 4431.0	...
447922	  749.9	  636.7	 4432.0	...
447923	  749.9	  636.3	 4433.0	...
447924	  749.9	  635.9	 4435.0	...
447925	  749.9	  635.9	 4437.0	...
447926	  749.8	  635.6	 4439.0	...
447927	  749.8	  635.3	 4440.0	...
447928	  749.8	  634.9	 4442.0	...
447929	  749.8	  635.3	 4442.0	...
447930	  749.8	  635.6	 4442.0	...
447931	  749.7	  636.1	 4442.0	...
447932	  749.6	  636.2	 4443.0	...
447933	  749.6	  636.4	 4443.0	...
447934	  749.6	  636.4	 4445.0	...
447935	  749.5	  636.2	 4446.0	...
447936	  749.3	  636.0	 4451.0	...
447937	  749.2	  635.9	 4455.0	...
447938	  748.8	  636.0	 4459.0	...
447939	  748.3	  636.2	 4460.0	...
447940	  747.8	  636.5	 4461.0	...
447941	  747.7	  636.6	 4463.0	...
447942	  747.7	  636.5	 4465.0	...
447943	  747.9	  636.3	 4467.0	...
447944	  748.0	  636.5	 4469.0	...
447945	  747.7	  636.9	 4471.0	...
447946	  747.4	  637.2	 4473.0	...
447947	  746.8	  637.2	 4473.0	...
447948	  746.6	  637.2	 4472.0	...
447949	  746.7	  637.4	 4471.0	...
447950	  747.0	  637.5	 4471.0	...
447951	  747.2	  637.5	 4471.0	...
447952	  746.9	  637.4	 4471.0	...
447953	  746.5	  637.6	 4473.0	...
447954	  746.2	  637.7	 4477.0	...
447955	  745.9	  637.7	 4481.0	...
447956	  745.9	  637.4	 4484.0	...
447957	  746.0	  637.7	 4486.0	...
447958	  746.0	  638.3	 4485.0	...
447959	  746.0	  638.8	 4488.0	...
447960	  745.9	  638.3	 4491.0	...
447961	  745.5	  637.9	 4496.0	...
447962	  745.2	  637.7	 4498.0	...
447963	  745.1	  637.9	 4501.0	...
447964	  745.1	  638.2	 4503.0	...
447965	  745.0	  638.2	 4503.0	...
447966	  745.0	  638.0	 4501.0	...
447967	  744.9	  637.8	 4500.0	...
447968	  744.8	  637.7	 4501.0	...
447969	  744.7	  637.7	 4504.0	...
447970	  744.4	  637.8	 4507.0	...
447971	  744.0	  638.0	 4509.0	...
447972	  743.6	  638.1	 4510.0	...
447973	  743.6	  638.2	 4511.0	...
447974	  743.7	  638.1	 4513.0	...
447975	  743.8	  638.1	 4515.0	...
447976	  744.0	  637.6	 4518.0	...
447977	  744.2	  637.1	 4518.0	...
447978	  744.0	  636.7	 4518.0	...
447979	  743.5	  636.7	 4520.0	...
447980	  743.1	  636.7	 4520.0	...
447981	  743.2	  636.6	 4521.0	...
447982	  743.4	  636.6	 4520.0	...
447983	  743.4	  636.9	 4520.0	...
447984	  743.2	  637.3	 4526.0	...
447985	  743.1	  637.2	 4531.0	...
447986	  743.1	  636.7	 4537.0	...
447987	  743.0	  636.1	 4537.0	...
447988	  743.0	  636.0	 4538.0	...
447989	  742.7	  636.4	 4539.0	...
447990	  742.4	  637.0	 4539.0	...
447991	  742.2	  637.5	 4539.0	...
447992	  742.1	  637.6	 4539.0	...
447993	  742.1	  637.0	 4541.0	...
447994	  742.0	  636.5	 4543.0	...
447995	  741.8	  636.2	 4544.0	...
447996	  741.7	  636.3	 4543.0	...
447997	  741.6	  636.5	 4543.0	...
447998	  741.2	  636.8	 4545.0	...
447999	  740.7	  637.2	 4547.0	...
448000	  740.1	  637.4	 4548.0	...
448001	  739.9	  637.3	 4550.0	...
448002	  739.6	  637.1	 4555.0	...
448003	  739.5	  636.9	 4559.0	...
448004	  739.6	  636.9	 4562.0	...
448005	  739.7	  637.0	 4563.0	...
448006	  739.8	  637.4	 4564.0	...
448007	  739.8	  637.8	 4565.0	...
448008	  739.8	  638.0	 4567.0	...
448009	  739.7	  638.0	 4568.0	...
448010	  739.7	  637.5	 4569.0	...
448011	  740.0	  636.9	 4569.0	...
448012	  740.2	  636.3	 4569.0	...
448013	  740.4	  636.6	 4569.0	...
448014	  740.4	  636.9	 4569.0	...
448015	  740.4	  637.2	 4568.0	...
448016	  740.2	  637.2	 4569.0	...
448017	  740.0	  637.1	 4570.0	...
448018	  739.8	  636.9	 4571.0	...
448019	  739.8	  636.5	 4572.0	...
448020	  739.7	  636.2	 4572.0	...
448021	  739.7	  636.1	 4573.0	...
448022	  740.0	  636.1	 4574.0	...
448023	  740.3	  636.0	 4574.0	...
448024	  740.5	  636.0	 4573.0	...
448025	  740.5	  636.0	 4569.0	...
448026	  740.5	  636.0	 4566.0	...
448027	  740.6	  636.0	 4563.0	...
448028	  740.7	  635.7	 4563.0	...
448029	  740.8	  635.4	 4567.0	...
448030	  740.9	  635.0	 4571.0	...
448031	  740.9	  635.6	 4572.0	...
448032	  740.8	  636.2	 4569.0	...
448033	  740.6	  637.1	 4565.0	...
448034	  740.6	  637.3	 4563.0	...
448035	  740.9	  637.0	 4561.0	...
448036	  741.4	  636.6	 4563.0	...
448037	  741.9	  636.2	 4566.0	...
448038	  741.8	  636.3	 4567.0	...
448039	  741.7	  636.6	 4566.0	...
448040	  741.5	  637.0	 4565.0	...
448041	  741.3	  637.5	 4564.0	...
448042	  741.1	  637.8	 4564.0	...
448043	  740.8	  637.8	 4564.0	...
448044	  740.6	  637.8	 4567.0	...
448045	  740.4	  637.7	 4570.0	...
448046	  740.1	  637.6	 4572.0	...
448047	  739.9	  637.6	 4573.0	...
448048	  740.2	  636.8	 4574.0	...
448049	  740.5	  636.1	 4576.0	...
448050	  740.4	  635.8	 4577.0	...
448051	  740.0	  636.2	 4577.0	...
448052	  739.6	  636.9	 4577.0	...
448053	  739.3	  637.3	 4577.0	...
448054	  739.2	  637.6	 4577.0	...
448055	  738.9	  636.8	 4576.0	...
448056	  738.8	  636.0	 4576.0	...
448057	  738.4	  635.3	 4576.0	...
448058	  738.0	  635.3	 4577.0	...
448059	  737.8	  635.6	 4578.0	...
448060	  737.8	  636.0	 4579.0	...
448061	  737.8	  636.3	 4579.0	...
448062	  737.8	  636.5	 4579.0	...
448063	  738.0	  636.6	 4581.0	...
448064	  738.1	  636.6	 4583.0	...
448065	  738.2	  636.3	 4585.0	...
448066	  738.1	  636.0	 4589.0	...
448067	  737.4	  636.1	 4593.0	...
448068	  736.7	  636.3	 4599.0	...
448069	  735.9	  636.1	 4601.0	...
448070	  735.9	  635.8	 4603.0	...
448071	  735.9	  635.4	 4602.0	...
448072	  735.8	  635.4	 4603.0	...
448073	  735.7	  635.5	 4604.0	...
448074	  735.7	  635.7	 4606.0	...
448075	  735.7	  636.0	 4607.0	...
448076	  735.6	  636.1	 4608.0	...
448077	  735.1	  636.1	 4607.0	...
448078	  734.6	  636.1	 4607.0	...
448079	  734.5	  636.1	 4607.0	...
448080	  734.7	  636.2	 4606.0	...
448081	  734.9	  636.2	 4605.0	...
448082	  735.3	  636.2	 4604.0	...
448083	  735.8	  636.2	 4604.0	...
448084	  736.4	  636.2	 4605.0	...
448085	  736.5	  636.2	 4605.0	...
448086	  736.5	  636.3	 4606.0	...
448087	  736.3	  636.4	 4605.0	...
448088	  736.1	  636.7	 4605.0	...
448089	  736.1	  636.8	 4605.0	...
448090	  736.1	  636.7	 4606.0	...
448091	  736.1	  636.6	 4607.0	...
448092	  736.1	  636.5	 4608.0	...
448093	  736.1	  636.6	 4608.0	...
448094	  736.2	  636.4	 4609.0	...
448095	  736.4	  636.0	 4610.0	...
448096	  736.7	  635.7	 4612.0	...
448097	  736.8	  635.6	 4612.0	...
448098	  736.7	  635.5	 4613.0	...
448099	  736.6	  635.4	 4614.0	...
448100	  736.5	  635.1	 4616.0	...
448101	  736.3	  635.0	 4618.0	...
448102	  735.9	  635.0	 4619.0	...
448103	  735.5	  635.2	 4617.0	...
448104	  735.2	  635.4	 4616.0	...
448105	  734.9	  635.6	 4616.0	...
448106	  734.5	  636.0	 4618.0	...
448107	  734.3	  636.2	 4621.0	...
448108	  734.2	  636.3	 4621.0	...
448109	  734.3	  636.3	 4620.0	...
448110	  734.3	  636.3	 4619.0	...
448111	  734.4	  635.8	 4619.0	...
448112	  734.3	  635.3	 4619.0	...
448113	  734.1	  635.0	 4618.0	...
448114	  733.8	  635.3	 4618.0	...
448115	  734.0	  635.4	 4619.0	...
448116	  734.1	  635.4	 4620.0	...
448117	  734.2	  635.3	 4622.0	...
448118	  734.4	  635.3	 4624.0	...
448119	  734.7	  635.8	 4626.0	...
448120	  735.1	  636.4	 4626.0	...
448121	  735.1	  636.9	 4626.0	...
448122	  735.1	  636.9	 4625.0	...
448123	  735.1	  637.0	 4624.0	...
448124	  735.1	  637.0	 4624.0	...
448125	  735.2	  637.0	 4625.0	...
448126	  735.2	  637.1	 4627.0	...
448127	  735.1	  637.1	 4626.0	...
448128	  735.0	  637.2	 4625.0	...
448129	  735.0	  637.0	 4624.0	...
448130	  735.0	  637.1	 4625.0	...
448131	  735.0	  637.3	 4626.0	...
448132	  735.1	  637.7	 4627.0	...
448133	  735.1	  637.3	 4631.0	...
448134	  735.1	  636.7	 4633.0	...
448135	  734.8	  636.1	 4636.0	...
448136	  734.7	  636.4	 4636.0	...
448137	  734.6	  636.6	 4640.0	...
448138	  734.6	  636.5	 4643.0	...
448139	  734.5	  636.1	 4647.0	...
448140	  734.1	  635.9	 4648.0	...
448141	  733.5	  636.1	 4647.0	...
448142	  733.2	  635.9	 4644.0	...
448143	  733.1	  635.4	 4641.0	...
448144	  733.2	  635.5	 4640.0	...
448145	  733.1	  636.0	 4643.0	...
448146	  733.1	  636.2	 4647.0	...
448147	  733.2	  636.0	 4651.0	...
448148	  733.3	  635.8	 4651.0	...
448149	  733.4	  636.4	 4648.0	...
448150	  733.3	  636.9	 4646.0	...
448151	  733.2	  637.0	 4643.0	...
448152	  733.3	  636.7	 4643.0	...
448153	  733.6	  636.9	 4642.0	...
448154	  733.8	  637.8	 4643.0	...
448155	  733.8	  638.7	 4643.0	...
448156	  733.7	  639.1	 4645.0	...
448157	  733.6	  638.9	 4649.0	...
448158	  733.0	  638.8	 4651.0	...
448159	  732.5	  638.8	 4653.0	...
448160	  732.1	  638.4	 4652.0	...
448161	  732.2	  637.8	 4650.0	...
448162	  732.4	  637.1	 4648.0	...
448163	  732.5	  636.8	 4646.0	...
448164	  732.6	  636.6	 4645.0	...
448165	  732.7	  636.7	 4644.0	...
448166	  732.7	  636.8	 4645.0	...
448167	  732.7	  637.0	 4648.0	...
448168	  733.4	  636.9	 4652.0	...
448169	  734.1	  636.8	 4649.0	...
448170	  734.6	  636.8	 4647.0	...
448171	  734.5	  637.5	 4645.0	...
448172	  734.6	  638.1	 4646.0	...
448173	  734.9	  638.9	 4646.0	...
448174	  735.2	  639.2	 4647.0	...
448175	  735.3	  639.4	 4646.0	...
448176	  735.4	  639.1	 4646.0	...
448177	  735.4	  638.7	 4646.0	...
448178	  735.2	  638.2	 4643.0	...
448179	  735.0	  637.8	 4641.0	...
448180	  734.6	  637.4	 4638.0	...
448181	  734.3	  637.3	 4638.0	...
448182	  734.1	  637.3	 4639.0	...
448183	  734.2	  637.0	 4641.0	...
448184	  734.6	  636.7	 4642.0	...
448185	  734.9	  636.2	 4645.0	...
448186	  735.0	  635.9	 4648.0	...
448187	  735.0	  635.7	 4650.0	...
448188	  735.0	  635.6	 4650.0	...
448189	  735.1	  635.6	 4651.0	...
448190	  734.4	  635.7	 4652.0	...
448191	  733.5	  635.7	 4653.0	...
448192	  732.7	  636.1	 4653.0	...
448193	  732.5	  637.3	 4653.0	...
448194	  732.3	  638.5	 4653.0	...
448195	  732.2	  639.2	 4653.0	...
448196	  732.3	  639.1	 4654.0	...
448197	  732.5	  639.0	 4656.0	...
448198	  732.5	  639.0	 4657.0	...
448199	  732.6	  638.4	 4658.0	...
448200	  732.8	  637.7	 4659.0	...
448201	  733.0	  637.0	 4660.0	...
448202	  733.1	  637.5	 4661.0	...
448203	  733.6	  638.0	 4663.0	...
448204	  734.2	  638.3	 4662.0	...
448205	  734.9	  638.1	 4659.0	...
448206	  735.1	  637.9	 4658.0	...
448207	  734.9	  638.2	 4659.0	...
448208	  734.7	  638.8	 4658.0	...
448209	  734.5	  639.4	 4656.0	...
448210	  734.6	  639.7	 4653.0	...
448211	  734.5	  639.6	 4653.0	...
448212	  734.6	  639.4	 4653.0	...
448213	  734.6	  639.2	 4654.0	...
448214	  734.6	  639.3	 4655.0	...
448215	  734.6	  639.5	 4656.0	...
448216	  733.7	  639.8	 4656.0	...
448217	  732.9	  639.1	 4656.0	...
448218	  732.2	  638.1	 4655.0	...
448219	  732.4	  637.1	 4655.0	...
448220	  732.8	  637.1	 4655.0	...
448221	  733.0	  637.3	 4656.0	...
448222	  733.1	  637.4	 4655.0	...
448223	  732.9	  637.5	 4653.0	...
448224	  732.5	  637.6	 4651.0	...
448225	  732.3	  637.7	 4651.0	...
448226	  732.3	  637.7	 4652.0	...
448227	  732.1	  637.8	 4652.0	...
448228	  731.5	  638.1	 4652.0	...
448229	  730.8	  638.2	 4651.0	...
448230	  730.4	  638.2	 4654.0	...
448231	  730.4	  638.5	 4656.0	...
448232	  730.5	  638.8	 4659.0	...
448233	  730.5	  639.2	 4658.0	...
448234	  730.5	  639.3	 4658.0	...
448235	  730.5	  639.4	 4658.0	...
448236	  730.5	  639.1	 4657.0	...
448237	  730.2	  638.9	 4657.0	...
448238	  729.7	  638.5	 4656.0	...
448239	  729.3	  638.5	 4656.0	...
448240	  729.3	  638.5	 4656.0	...
448241	  729.4	  638.6	 4656.0	...
448242	  729.5	  638.6	 4656.0	...
448243	  729.5	  638.6	 4655.0	...
448244	  729.5	  638.6	 4654.0	...
448245	  729.5	  638.6	 4650.0	...
448246	  729.6	  638.7	 4646.0	...
448247	  729.6	  638.7	 4646.0	...
448248	  729.5	  638.9	 4648.0	...
448249	  729.5	  639.1	 4651.0	...
448250	  729.4	  639.5	 4652.0	...
448251	  729.5	  640.0	 4653.0	...
448252	  729.7	  640.1	 4653.0	...
448253	  730.1	  639.9	 4653.0	...
448254	  730.5	  639.5	 4654.0	...
448255	  730.7	  639.3	 4653.0	...
448256	  730.9	  639.2	 4652.0	...
448257	  731.0	  639.6	 4650.0	...
448258	  731.0	  640.3	 4651.0	...
448259	  730.9	  641.0	 4650.0	...
448260	  730.9	  641.3	 4650.0	...
448261	  731.0	  641.2	 4651.0	...
448262	  730.9	  641.6	 4652.0	...
448263	  730.6	  642.1	 4651.0	...
448264	  730.4	  642.9	 4649.0	...
448265	  730.8	  643.2	 4647.0	...
448266	  731.1	  642.8	 4646.0	...
448267	  731.4	  642.1	 4648.0	...
448268	  731.3	  641.3	 4651.0	...
448269	  731.4	  641.0	 4653.0	...
448270	  731.5	  640.9	 4653.0	...
448271	  731.1	  641.2	 4652.0	...
448272	  730.6	  641.4	 4651.0	...
448273	  730.1	  641.5	 4650.0	...
448274	  730.1	  641.4	 4650.0	...
448275	  730.5	  641.3	 4651.0	...
448276	  730.9	  641.5	 4653.0	...
448277	  731.3	  641.6	 4655.0	...
448278	  731.3	  641.3	 4654.0	...
448279	  731.1	  641.0	 4654.0	...
448280	  730.8	  641.3	 4654.0	...
448281	  730.4	  642.0	 4653.0	...
448282	  730.2	  642.5	 4653.0	...
448283	  729.9	  642.6	 4653.0	...
448284	  729.7	  642.6	 4650.0	...
448285	  729.5	  642.7	 4647.0	...
448286	  729.4	  642.6	 4644.0	...
448287	  729.3	  642.1	 4644.0	...
448288	  729.6	  641.7	 4644.0	...
448289	  729.6	  641.3	 4644.0	...
448290	  729.7	  641.2	 4644.0	...
448291	  729.5	  641.7	 4644.0	...
448292	  729.5	  642.2	 4643.0	...
448293	  730.3	  642.5	 4643.0	...
448294	  731.0	  642.4	 4642.0	...
448295	  731.8	  642.3	 4644.0	...
448296	  731.8	  642.3	 4646.0	...
448297	  731.8	  642.2	 4643.0	...
448298	  731.5	  642.2	 4639.0	...
448299	  731.3	  642.2	 4635.0	...
448300	  731.0	  642.3	 4635.0	...
448301	  730.9	  642.4	 4633.0	...
448302	  730.8	  642.6	 4630.0	...
448303	  730.8	  642.6	 4629.0	...
448304	  731.0	  642.5	 4630.0	...
448305	  731.2	  642.2	 4632.0	...
448306	  731.4	  642.1	 4632.0	...
448307	  731.4	  642.2	 4632.0	...
448308	  731.5	  642.2	 4631.0	...
448309	  731.6	  642.1	 4630.0	...
448310	  731.4	  641.9	 4629.0	...
448311	  731.2	  641.7	 4629.0	...
448312	  730.6	  641.5	 4628.0	...
448313	  730.2	  641.2	 4628.0	...
448314	  730.5	  641.1	 4628.0	...
448315	  731.1	  640.9	 4626.0	...
448316	  731.8	  640.7	 4624.0	...
448317	  731.9	  640.6	 4625.0	...
448318	  732.1	  640.6	 4627.0	...
448319	  731.6	  640.7	 4630.0	...
448320	  731.0	  640.8	 4631.0	...
448321	  730.5	  641.1	 4632.0	...
448322	  730.7	  641.3	 4633.0	...
448323	  731.0	  640.6	 4635.0	...
448324	  731.3	  639.7	 4635.0	...
448325	  731.6	  638.5	 4635.0	...
448326	  731.8	  638.1	 4635.0	...
448327	  732.0	  637.9	 4636.0	...
448328	  731.9	  637.8	 4635.0	...
448329	  731.9	  637.7	 4630.0	...
448330	  731.8	  638.1	 4625.0	...
448331	  731.6	  638.5	 4622.0	...
448332	  731.2	  638.9	 4627.0	...
448333	  730.9	  638.8	 4631.0	...
448334	  730.4	  639.1	 4634.0	...
448335	  730.0	  639.6	 4634.0	...
448336	  730.0	  640.1	 4633.0	...
448337	  730.3	  640.4	 4633.0	...
448338	  730.6	  640.3	 4633.0	...
448339	  730.5	  639.8	 4631.0	...
448340	  730.5	  639.2	 4630.0	...
448341	  730.4	  639.0	 4630.0	...
448342	  730.7	  639.3	 4629.0	...
448343	  731.0	  639.8	 4628.0	...
448344	  731.2	  639.9	 4626.0	...
448345	  731.2	  640.0	 4623.0	...
448346	  731.0	  640.1	 4621.0	...
448347	  730.8	  640.1	 4619.0	...
448348	  730.6	  640.2	 4618.0	...
448349	  730.6	  640.1	 4621.0	...
448350	  730.6	  640.2	 4624.0	...
448351	  730.6	  640.2	 4627.0	...
448352	  730.6	  640.4	 4628.0	...
448353	  730.6	  640.6	 4630.0	...
448354	  730.4	  640.9	 4631.0	...
448355	  730.0	  640.9	 4632.0	...
448356	  729.8	  641.0	 4634.0	...
448357	  729.6	  641.1	 4635.0	...
448358	  729.8	  641.1	 4634.0	...
448359	  729.9	  641.0	 4634.0	...
448360	  730.1	  640.8	 4633.0	...
448361	  730.5	  640.5	 4634.0	...
448362	  730.8	  640.4	 4635.0	...
448363	  730.6	  640.5	 4635.0	...
448364	  730.2	  640.2	 4634.0	...
448365	  729.6	  639.7	 4635.0	...
448366	  729.4	  639.2	 4637.0	...
448367	  729.2	  639.6	 4635.0	...
448368	  729.2	  639.9	 4632.0	...
448369	  729.2	  640.2	 4628.0	...
448370	  729.2	  640.1	 4630.0	...
448371	  729.2	  639.8	 4631.0	...
448372	  729.1	  639.6	 4632.0	...
448373	  729.1	  639.5	 4632.0	...
448374	  729.1	  639.1	 4630.0	...
448375	  729.2	  638.6	 4628.0	...
448376	  729.5	  638.5	 4625.0	...
448377	  729.7	  638.7	 4623.0	...
448378	  729.9	  638.8	 4621.0	...
448379	  729.8	  638.5	 4621.0	...
448380	  729.5	  638.3	 4622.0	...
448381	  729.4	  638.7	 4622.0	...
448382	  729.5	  639.1	 4622.0	...
448383	  729.7	  639.7	 4623.0	...
448384	  729.7	  639.8	 4624.0	...
448385	  730.2	  639.9	 4626.0	...
448386	  730.7	  640.0	 4626.0	...
448387	  731.2	  640.0	 4626.0	...
448388	  731.3	  640.1	 4626.0	...
448389	  731.4	  640.0	 4625.0	...
448390	  731.6	  640.0	 4627.0	...
448391	  731.8	  640.0	 4629.0	...
448392	  731.9	  640.0	 4631.0	...
448393	  732.0	  640.1	 4631.0	...
448394	  731.4	  640.7	 4631.0	...
448395	  730.6	  641.3	 4632.0	...
448396	  729.7	  641.6	 4634.0	...
448397	  729.7	  641.3	 4635.0	...
448398	  729.7	  640.9	 4634.0	...
448399	  729.9	  640.7	 4634.0	...
448400	  730.0	  640.2	 4635.0	...
448401	  729.6	  639.8	 4637.0	...
448402	  729.0	  639.5	 4639.0	...
448403	  728.7	  639.0	 4640.0	...
448404	  729.0	  638.5	 4640.0	...
448405	  729.2	  638.0	 4640.0	...
448406	  729.2	  638.0	 4640.0	...
448407	  729.6	  638.0	 4640.0	...
448408	  729.9	  637.8	 4642.0	...
448409	  730.3	  637.6	 4643.0	...
448410	  730.1	  637.5	 4644.0	...
448411	  729.8	  637.5	 4643.0	...
448412	  729.5	  637.5	 4643.0	...
448413	  729.4	  637.5	 4642.0	...
448414	  729.0	  637.8	 4642.0	...
448415	  728.7	  638.3	 4641.0	...
448416	  728.2	  639.3	 4641.0	...
448417	  728.2	  639.9	 4642.0	...
448418	  727.8	  640.5	 4642.0	...
448419	  727.5	  640.6	 4642.0	...
448420	  727.2	  640.7	 4642.0	...
448421	  727.1	  640.7	 4642.0	...
448422	  727.0	  640.8	 4641.0	...
448423	  727.1	  640.7	 4641.0	...
448424	  727.1	  640.4	 4641.0	...
448425	  727.0	  639.8	 4641.0	...
448426	  727.2	  639.1	 4641.0	...
448427	  727.4	  638.6	 4640.0	...
448428	  727.1	  638.4	 4640.0	...
448429	  726.5	  638.5	 4640.0	...
448430	  725.8	  638.4	 4640.0	...
448431	  725.8	  638.0	 4641.0	...
448432	  726.1	  637.2	 4642.0	...
448433	  726.4	  636.6	 4644.0	...
448434	  726.8	  636.1	 4646.0	...
448435	  726.9	  635.9	 4647.0	...
448436	  726.4	  635.9	 4647.0	...
448437	  725.8	  635.8	 4645.0	...
448438	  724.8	  636.3	 4643.0	...
448439	  724.3	  636.7	 4644.0	...
448440	  723.8	  637.1	 4646.0	...
448441	  723.7	  637.2	 4647.0	...
448442	  723.6	  637.3	 4647.0	...
448443	  723.4	  637.3	 4647.0	...
448444	  723.3	  637.5	 4646.0	...
448445	  723.1	  637.8	 4645.0	...
448446	  723.3	  638.3	 4644.0	...
448447	  723.5	  638.7	 4644.0	...
448448	  724.0	  638.8	 4644.0	...
448449	  724.4	  638.3	 4645.0	...
448450	  724.8	  637.9	 4644.0	...
448451	  724.9	  637.7	 4644.0	...
448452	  724.8	  638.4	 4645.0	...
448453	  724.6	  639.0	 4645.0	...
448454	  724.3	  639.6	 4645.0	...
448455	  724.0	  639.6	 4645.0	...
448456	  723.7	  639.7	 4645.0	...
448457	  723.4	  639.8	 4646.0	...
448458	  723.4	  639.8	 4646.0	...
448459	  723.3	  639.9	 4646.0	...
448460	  723.3	  639.5	 4648.0	...
448461	  723.3	  639.1	 4650.0	...
448462	  723.2	  638.6	 4651.0	...
448463	  723.2	  638.5	 4650.0	...
448464	  723.4	  638.2	 4649.0	...
448465	  724.0	  637.7	 4648.0	...
448466	  724.5	  637.4	 4647.0	...
448467	  724.6	  637.4	 4647.0	...
448468	  724.1	  636.9	 4646.0	...
MSG	448469 0000 _ Experiment Start
448469	  724.1	  636.2	 4646.0	...
448470	  724.5	  635.6	 4645.0	...
448471	  724.4	  635.8	 4648.0	...
448472	  723.8	  635.9	 4653.0	...
448473	  723.1	  635.8	 4657.0	...
448474	  722.9	  635.6	 4658.0	...
448475	  722.7	  635.5	 4658.0	...
448476	  722.4	  635.5	 4656.0	...
448477	  722.2	  635.5	 4655.0	...
448478	  722.5	  635.7	 4654.0	...
448479	  723.1	  635.8	 4656.0	...
448480	  723.8	  635.2	 4658.0	...
448481	  723.9	  634.4	 4657.0	...
448482	  723.9	  633.8	 4657.0	...
448483	  723.5	  634.0	 4657.0	...
448484	  723.2	  634.1	 4658.0	...
448485	  722.9	  634.4	 4658.0	...
448486	  723.1	  634.8	 4659.0	...
448487	  723.3	  635.1	 4659.0	...
448488	  723.5	  635.1	 4659.0	...
448489	  723.5	  635.1	 4658.0	...
448490	  723.5	  635.2	 4657.0	...
448491	  723.4	  635.3	 4658.0	...
448492	  723.4	  635.3	 4661.0	...
448493	  723.8	  635.2	 4663.0	...
448494	  724.2	  635.0	 4665.0	...
448495	  724.5	  635.3	 4666.0	...
448496	  723.8	  635.9	 4668.0	...
448497	  723.1	  636.6	 4668.0	...
448498	  722.6	  637.0	 4667.0	...
448499	  722.6	  637.4	 4666.0	...
448500	  722.5	  637.6	 4664.0	...
448501	  722.4	  637.8	 4664.0	...
448502	  722.4	  637.9	 4663.0	...
448503	  722.4	  638.1	 4665.0	...
448504	  722.4	  638.1	 4668.0	...
448505	  722.5	  638.3	 4671.0	...
448506	  722.4	  638.4	 4671.0	...
448507	  722.3	  638.5	 4670.0	...
448508	  722.3	  638.5	 4670.0	...
448509	  721.8	  638.6	 4670.0	...
448510	  721.4	  638.8	 4669.0	...
448511	  721.0	  638.9	 4669.0	...
448512	  721.1	  638.9	 4670.0	...
448513	  721.3	  638.4	 4671.0	...
448514	  721.4	  638.0	 4672.0	...
448515	  721.4	  637.5	 4674.0	...
448516	  721.2	  637.3	 4677.0	...
448517	  721.2	  637.2	 4679.0	...
448518	  721.1	  637.2	 4679.0	...
448519	  721.1	  636.8	 4680.0	...
448520	  721.0	  636.5	 4682.0	...
448521	  720.9	  636.2	 4683.0	...
448522	  720.9	  636.3	 4684.0	...
448523	  721.0	  636.5	 4683.0	...
448524	  721.1	  636.5	 4682.0	...
448525	  721.2	  636.4	 4685.0	...
448526	  721.3	  636.3	 4689.0	...
448527	  721.5	  636.2	 4689.0	...
448528	  721.7	  636.1	 4687.0	...
448529	  721.7	  636.0	 4685.0	...
448530	  721.4	  635.8	 4688.0	...
448531	  721.1	  635.5	 4690.0	...
448532	  721.0	  635.2	 4691.0	...
448533	  720.9	  635.3	 4691.0	...
448534	  720.6	  635.4	 4692.0	...
448535	  720.1	  635.6	 4693.0	...
448536	  719.7	  635.7	 4692.0	...
448537	  719.4	  635.0	 4693.0	...
448538	  719.3	  634.3	 4692.0	...
448539	  719.4	  633.0	 4691.0	...
448540	  719.6	  632.5	 4692.0	...
448541	  719.9	  632.1	 4693.0	...
448542	  720.0	  632.1	 4695.0	...
448543	  720.1	  631.9	 4695.0	...
448544	  720.1	  631.8	 4696.0	...
448545	  720.1	  631.6	 4696.0	...
448546	  720.4	  631.6	 4694.0	...
448547	  720.7	  631.6	 4692.0	...
448548	  720.3	  631.7	 4689.0	...
448549	  719.7	  632.4	 4688.0	...
448550	  719.0	  633.0	 4688.0	...
448551	  719.2	  633.9	 4690.0	...
448552	  719.4	  634.3	 4692.0	...
448553	  719.6	  634.7	 4694.0	...
448554	  719.6	  634.9	 4696.0	...
448555	  718.8	  635.3	 4700.0	...
448556	  718.0	  635.6	 4701.0	...
448557	  718.1	  636.1	 4704.0	...
448558	  718.8	  636.4	 4704.0	...
448559	  719.0	  636.7	 4705.0	...
448560	  718.4	  636.6	 4706.0	...
448561	  717.7	  636.4	 4705.0	...
448562	  717.7	  636.0	 4704.0	...
448563	  717.9	  635.6	 4703.0	...
448564	  718.3	  635.3	 4704.0	...
448565	  718.6	  635.0	 4705.0	...
448566	  718.9	  634.9	 4706.0	...
448567	  719.0	  634.9	 4708.0	...
448568	  718.7	  635.0	 4711.0	...
448569	  718.1	  634.8	 4713.0	...
448570	  717.5	  633.9	 4714.0	...
448571	  716.9	  633.0	 4715.0	...
448572	  716.5	  632.6	 4714.0	...
448573	  716.1	  633.0	 4712.0	...
448574	  716.0	  633.3	 4711.0	...
448575	  716.0	  633.4	 4711.0	...
448576	  716.0	  633.4	 4712.0	...
448577	  716.8	  633.2	 4713.0	...
448578	  717.7	  633.0	 4714.0	...
448579	  718.5	  632.8	 4716.0	...
448580	  718.6	  633.1	 4718.0	...
448581	  718.6	  633.4	 4721.0	...
448582	  718.6	  633.5	 4723.0	...
448583	  718.6	  633.5	 4724.0	...
448584	  718.6	  633.4	 4725.0	...
448585	  718.7	  633.3	 4726.0	...
448586	  719.0	  633.0	 4726.0	...
448587	  719.2	  632.5	 4727.0	...
448588	  719.3	  631.9	 4728.0	...
448589	  719.3	  631.4	 4729.0	...
448590	  719.3	  631.0	 4729.0	...
448591	  719.2	  630.8	 4729.0	...
448592	  719.2	  630.8	 4728.0	...
448593	  719.8	  630.6	 4730.0	...
448594	  720.4	  630.8	 4732.0	...
448595	  720.9	  631.1	 4734.0	...
448596	  720.8	  631.5	 4733.0	...
448597	  720.7	  631.8	 4734.0	...
448598	  720.3	  632.3	 4735.0	...
448599	  719.5	  632.9	 4737.0	...
448600	  718.7	  633.1	 4738.0	...
448601	  718.3	  632.9	 4737.0	...
448602	  718.4	  632.6	 4735.0	...
448603	  718.5	  631.8	 4733.0	...
448604	  718.6	  631.3	 4733.0	...
448605	  718.5	  631.0	 4736.0	...
448606	  718.6	  631.2	 4739.0	...
448607	  718.7	  631.4	 4740.0	...
448608	  718.8	  631.0	 4745.0	...
448609	  718.8	  630.5	 4748.0	...
448610	  718.8	  630.3	 4750.0	...
448611	  718.3	  630.6	 4748.0	...
448612	  717.7	  631.0	 4747.0	...
448613	  717.0	  631.4	 4746.0	...
448614	  716.8	  631.8	 4747.0	...
448615	  716.9	  631.9	 4749.0	...
448616	  717.3	  631.5	 4751.0	...
448617	  718.5	  630.6	 4752.0	...
448618	  719.6	  629.7	 4753.0	...
448619	  720.4	  629.0	 4755.0	...
448620	  720.5	  628.9	 4757.0	...
448621	  720.6	  629.0	 4756.0	...
448622	  720.9	  629.1	 4754.0	...
448623	  721.1	  629.1	 4754.0	...
448624	  721.3	  629.1	 4756.0	...
448625	  721.3	  629.1	 4758.0	...
448626	  721.5	  629.0	 4758.0	...
448627	  721.8	  628.9	 4758.0	...
448628	  721.7	  629.0	 4758.0	...
448629	  721.3	  628.8	 4757.0	...
448630	  721.1	  628.4	 4757.0	...
448631	  721.4	  628.1	 4757.0	...
448632	  721.8	  628.2	 4758.0	...
448633	  721.8	  628.3	 4760.0	...
448634	  721.9	  628.3	 4761.0	...
448635	  721.8	  628.5	 4763.0	...
448636	  721.7	  628.8	 4764.0	...
448637	  721.7	  629.2	 4767.0	...
448638	  721.7	  629.3	 4768.0	...
448639	  721.8	  629.5	 4769.0	...
448640	  721.8	  629.3	 4769.0	...
448641	  721.7	  629.2	 4771.0	...
448642	  721.7	  629.0	 4773.0	...
448643	  721.6	  628.6	 4775.0	...
448644	  721.6	  628.2	 4777.0	...
448645	  721.5	  627.7	 4780.0	...
448646	  721.1	  627.7	 4782.0	...
448647	  720.6	  627.6	 4784.0	...
448648	  720.2	  627.9	 4784.0	...
448649	  719.8	  628.5	 4784.0	...
448650	  719.2	  629.1	 4785.0	...
448651	  718.7	  629.3	 4786.0	...
448652	  718.9	  629.2	 4786.0	...
448653	  719.3	  628.8	 4786.0	...
448654	  719.7	  628.6	 4786.0	...
448655	  719.8	  628.6	 4787.0	...
448656	  719.9	  628.5	 4789.0	...
448657	  719.9	  628.4	 4791.0	...
448658	  719.8	  628.4	 4794.0	...
448659	  719.6	  628.5	 4794.0	...
448660	  719.5	  628.7	 4794.0	...
448661	  719.5	  628.8	 4794.0	...
448662	  719.6	  628.8	 4796.0	...
448663	  719.4	  628.8	 4798.0	...
448664	  719.2	  628.9	 4801.0	...
448665	  719.3	  628.5	 4801.0	...
448666	  719.6	  628.0	 4802.0	...
448667	  720.1	  627.7	 4802.0	...
448668	  720.3	  628.2	 4801.0	...
448669	  720.5	  628.7	 4801.0	...
448670	  720.4	  628.8	 4803.0	...
448671	  720.3	  628.6	 4804.0	...
448672	  719.8	  627.9	 4806.0	...
448673	  719.4	  627.4	 4808.0	...
448674	  719.3	  626.8	 4809.0	...
448675	  719.5	  626.7	 4810.0	...
448676	  719.6	  626.6	 4810.0	...
448677	  719.6	  626.7	 4810.0	...
448678	  719.5	  626.7	 4811.0	...
448679	  719.5	  626.6	 4810.0	...
448680	  719.5	  626.6	 4808.0	...
448681	  719.5	  626.5	 4806.0	...
MSG	448682 0000 _ Number On
448682	  719.5	  626.4	 4805.0	...
448683	  719.6	  626.2	 4805.0	...
448684	  719.3	  626.1	 4806.0	...
448685	  719.1	  626.1	 4808.0	...
448686	  719.1	  626.1	 4810.0	...
448687	  719.4	  626.4	 4811.0	...
448688	  719.6	  626.7	 4811.0	...
448689	  719.6	  627.0	 4812.0	...
448690	  719.7	  626.8	 4812.0	...
448691	  719.8	  626.7	 4812.0	...
448692	  720.0	  626.4	 4811.0	...
448693	  720.0	  626.4	 4811.0	...
448694	  720.0	  626.5	 4814.0	...
448695	  720.1	  626.4	 4817.0	...
448696	  720.1	  626.3	 4820.0	...
448697	  720.1	  626.2	 4820.0	...
448698	  720.4	  626.4	 4821.0	...
448699	  720.8	  626.5	 4820.0	...
448700	  720.6	  626.8	 4820.0	...
448701	  720.1	  627.3	 4820.0	...
448702	  719.6	  627.6	 4821.0	...
448703	  719.9	  627.7	 4821.0	...
448704	  720.2	  626.9	 4822.0	...
448705	  720.5	  626.3	 4822.0	...
448706	  720.5	  625.9	 4822.0	...
448707	  720.3	  625.8	 4822.0	...
448708	  719.9	  625.5	 4822.0	...
448709	  719.5	  625.3	 4826.0	...
448710	  719.3	  625.7	 4829.0	...
448711	  719.3	  626.3	 4832.0	...
448712	  719.3	  626.5	 4832.0	...
448713	  719.2	  626.1	 4832.0	...
448714	  719.4	  625.6	 4834.0	...
448715	  719.6	  625.6	 4836.0	...
448716	  719.7	  625.5	 4838.0	...
448717	  719.8	  625.7	 4838.0	...
448718	  719.9	  626.0	 4839.0	...
448719	  719.8	  626.2	 4840.0	...
448720	  719.6	  626.3	 4841.0	...
448721	  719.4	  626.4	 4841.0	...
448722	  719.4	  626.5	 4840.0	...
448723	  719.3	  625.8	 4838.0	...
448724	  719.3	  625.0	 4836.0	...
448725	  719.6	  624.2	 4835.0	...
448726	  720.0	  624.2	 4838.0	...
448727	  720.0	  624.2	 4842.0	...
448728	  719.6	  624.3	 4845.0	...
448729	  719.0	  624.7	 4844.0	...
448730	  718.8	  624.9	 4842.0	...
448731	  718.6	  624.9	 4841.0	...
448732	  718.6	  624.6	 4841.0	...
448733	  718.7	  624.4	 4840.0	...
448734	  718.7	  624.7	 4838.0	...
448735	  718.8	  625.0	 4839.0	...
448736	  719.0	  625.3	 4843.0	...
448737	  719.2	  625.2	 4847.0	...
448738	  719.2	  625.2	 4848.0	...
448739	  719.1	  625.2	 4847.0	...
448740	  719.1	  625.2	 4846.0	...
448741	  719.3	  625.1	 4844.0	...
448742	  719.6	  625.1	 4849.0	...
448743	  719.8	  624.9	 4854.0	...
448744	  719.5	  624.4	 4858.0	...
448745	  719.0	  624.0	 4857.0	...
448746	  718.6	  623.9	 4858.0	...
448747	  718.8	  624.0	 4859.0	...
448748	  718.9	  624.0	 4860.0	...
448749	  718.9	  624.1	 4859.0	...
448750	  718.9	  624.3	 4861.0	...
448751	  719.0	  624.2	 4863.0	...
448752	  719.1	  623.9	 4866.0	...
448753	  719.3	  623.2	 4867.0	...
448754	  719.8	  622.6	 4868.0	...
448755	  720.3	  622.1	 4868.0	...
448756	  720.6	  621.9	 4868.0	...
448757	  720.6	  621.8	 4870.0	...
448758	  720.4	  621.9	 4871.0	...
448759	  720.2	  621.9	 4874.0	...
448760	  720.0	  621.9	 4875.0	...
448761	  719.9	  621.8	 4877.0	...
448762	  719.8	  621.8	 4878.0	...
448763	  719.7	  621.7	 4878.0	...
448764	  719.7	  622.3	 4875.0	...
448765	  719.7	  622.7	 4872.0	...
448766	  719.7	  623.0	 4871.0	...
448767	  719.2	  622.8	 4870.0	...
448768	  718.6	  622.6	 4870.0	...
448769	  718.1	  622.5	 4871.0	...
448770	  718.1	  622.4	 4873.0	...
448771	  718.0	  622.4	 4875.0	...
448772	  717.9	  622.4	 4874.0	...
448773	  717.9	  622.2	 4873.0	...
448774	  718.1	  621.9	 4871.0	...
448775	  717.7	  621.7	 4870.0	...
448776	  717.1	  622.0	 4870.0	...
448777	  716.8	  622.8	 4871.0	...
448778	  717.1	  623.5	 4872.0	...
448779	  716.8	  624.1	 4870.0	...
448780	  716.3	  624.1	 4870.0	...
448781	  715.8	  623.8	 4870.0	...
448782	  715.6	  623.3	 4870.0	...
448783	  715.2	  623.1	 4870.0	...
448784	  714.8	  623.5	 4868.0	...
448785	  714.6	  624.1	 4865.0	...
448786	  714.6	  624.7	 4863.0	...
448787	  714.7	  625.1	 4863.0	...
448788	  714.7	  625.2	 4865.0	...
448789	  714.7	  625.3	 4868.0	...
448790	  714.6	  625.4	 4871.0	...
448791	  714.2	  625.5	 4867.0	...
448792	  713.9	  625.5	 4863.0	...
448793	  713.7	  625.4	 4859.0	...
448794	  713.8	  625.3	 4860.0	...
448795	  714.0	  625.2	 4861.0	...
448796	  714.1	  625.4	 4861.0	...
448797	  714.2	  625.7	 4861.0	...
448798	  714.2	  626.0	 4861.0	...
448799	  714.3	  626.2	 4860.0	...
448800	  714.2	  626.2	 4860.0	...
448801	  714.2	  626.4	 4860.0	...
448802	  714.1	  626.5	 4860.0	...
448803	  714.2	  626.1	 4860.0	...
448804	  714.3	  625.6	 4859.0	...
448805	  714.5	  625.2	 4859.0	...
448806	  714.7	  625.6	 4859.0	...
448807	  714.8	  626.0	 4858.0	...
448808	  714.7	  626.6	 4858.0	...
448809	  714.5	  626.8	 4859.0	...
448810	  714.1	  627.1	 4860.0	...
448811	  713.8	  627.2	 4860.0	...
448812	  713.5	  627.0	 4861.0	...
448813	  713.5	  626.6	 4862.0	...
448814	  713.5	  626.1	 4861.0	...
448815	  713.5	  626.0	 4859.0	...
448816	  713.5	  626.4	 4857.0	...
448817	  713.5	  626.9	 4859.0	...
448818	  713.5	  627.1	 4860.0	...
448819	  713.4	  626.8	 4859.0	...
448820	  713.5	  626.5	 4859.0	...
448821	  713.5	  626.5	 4858.0	...
448822	  713.5	  626.5	 4857.0	...
448823	  713.4	  626.9	 4857.0	...
448824	  713.3	  627.8	 4856.0	...
448825	  713.3	  628.7	 4854.0	...
448826	  713.3	  629.1	 4853.0	...
448827	  713.2	  628.8	 4854.0	...
448828	  713.1	  628.5	 4852.0	...
448829	  713.1	  628.2	 4849.0	...
448830	  713.1	  627.7	 4846.0	...
448831	  713.2	  627.4	 4846.0	...
448832	  713.3	  627.1	 4845.0	...
448833	  713.1	  627.0	 4844.0	...
448834	  712.7	  626.8	 4845.0	...
448835	  712.5	  626.7	 4845.0	...
448836	  712.6	  626.9	 4845.0	...
448837	  712.7	  627.2	 4847.0	...
448838	  712.7	  627.5	 4849.0	...
448839	  712.8	  627.5	 4852.0	...
448840	  712.8	  627.6	 4853.0	...
448841	  712.7	  628.1	 4850.0	...
448842	  713.1	  628.4	 4846.0	...
448843	  713.5	  628.6	 4843.0	...
448844	  713.8	  628.6	 4845.0	...
448845	  713.6	  628.6	 4845.0	...
448846	  713.5	  628.5	 4845.0	...
448847	  713.6	  628.4	 4844.0	...
448848	  713.7	  628.6	 4843.0	...
448849	  713.7	  629.1	 4843.0	...
448850	  713.7	  629.8	 4843.0	...
448851	  713.7	  630.4	 4841.0	...
448852	  713.7	  631.0	 4839.0	...
448853	  713.7	  631.2	 4837.0	...
448854	  713.8	  631.1	 4837.0	...
448855	  713.7	  630.1	 4839.0	...
448856	  714.1	  629.1	 4841.0	...
448857	  714.4	  628.6	 4841.0	...
448858	  714.1	  629.1	 4842.0	...
448859	  713.4	  629.7	 4843.0	...
448860	  712.6	  629.9	 4840.0	...
448861	  712.6	  630.1	 4835.0	...
448862	  712.7	  630.5	 4830.0	...
448863	  713.0	  630.8	 4828.0	...
448864	  713.5	  631.0	 4828.0	...
448865	  713.7	  630.6	 4828.0	...
448866	  714.0	  630.2	 4828.0	...
448867	  714.0	  629.8	 4828.0	...
448868	  714.0	  629.7	 4828.0	...
448869	  713.9	  630.2	 4827.0	...
448870	  714.1	  630.7	 4825.0	...
448871	  714.4	  631.4	 4822.0	...
448872	  714.7	  631.6	 4822.0	...
448873	  714.4	  631.9	 4822.0	...
448874	  713.8	  632.1	 4823.0	...
448875	  713.2	  632.1	 4824.0	...
448876	  712.9	  632.0	 4824.0	...
448877	  712.8	  631.9	 4823.0	...
448878	  712.8	  631.9	 4822.0	...
448879	  713.1	  631.9	 4823.0	...
448880	  713.3	  632.2	 4823.0	...
448881	  713.6	  632.7	 4821.0	...
448882	  713.7	  633.3	 4819.0	...
448883	  713.7	  633.4	 4817.0	...
448884	  713.8	  633.2	 4817.0	...
448885	  713.8	  632.9	 4816.0	...
448886	  714.0	  632.6	 4815.0	...
448887	  714.1	  632.3	 4813.0	...
448888	  714.1	  632.3	 4812.0	...
448889	  713.9	  632.3	 4812.0	...
448890	  713.5	  632.3	 4812.0	...
448891	  713.2	  632.3	 4812.0	...
448892	  713.1	  631.9	 4812.0	...
448893	  713.0	  631.7	 4812.0	...
448894	  712.9	  631.5	 4812.0	...
448895	  712.9	  631.7	 4812.0	...
448896	  712.8	  631.8	 4812.0	...
448897	  712.8	  631.8	 4811.0	...
448898	  712.8	  632.2	 4811.0	...
448899	  712.9	  632.8	 4812.0	...
448900	  713.1	  633.4	 4812.0	...
448901	  713.4	  633.5	 4811.0	...
448902	  713.5	  633.5	 4810.0	...
448903	  713.6	  633.5	 4809.0	...
448904	  713.7	  633.6	 4808.0	...
448905	  713.7	  633.6	 4807.0	...
448906	  713.7	  633.6	 4807.0	...
448907	  713.6	  633.7	 4804.0	...
448908	  713.5	  633.6	 4801.0	...
448909	  713.5	  633.6	 4798.0	...
448910	  713.5	  633.5	 4798.0	...
448911	  713.4	  633.1	 4797.0	...
448912	  713.4	  632.7	 4797.0	...
448913	  713.2	  632.3	 4798.0	...
448914	  713.1	  632.8	 4797.0	...
448915	  713.0	  633.2	 4797.0	...
448916	  712.9	  633.6	 4797.0	...
448917	  713.0	  633.6	 4798.0	...
448918	  713.1	  633.6	 4798.0	...
448919	  712.8	  633.7	 4798.0	...
448920	  712.5	  633.7	 4797.0	...
448921	  712.2	  633.7	 4800.0	...
448922	  712.0	  633.6	 4803.0	...
448923	  711.9	  633.6	 4806.0	...
448924	  711.9	  633.8	 4806.0	...
448925	  711.9	  633.8	 4807.0	...
448926	  712.0	  633.6	 4807.0	...
448927	  712.0	  633.3	 4807.0	...
448928	  711.7	  633.0	 4807.0	...
448929	  711.3	  632.9	 4807.0	...
448930	  710.9	  632.7	 4807.0	...
448931	  710.7	  632.5	 4807.0	...
448932	  710.7	  632.5	 4807.0	...
448933	  710.7	  632.7	 4806.0	...
448934	  710.5	  632.9	 4805.0	...
448935	  710.2	  633.4	 4804.0	...
448936	  710.3	  633.8	 4804.0	...
448937	  710.5	  633.9	 4805.0	...
448938	  710.9	  633.4	 4807.0	...
448939	  710.9	  633.0	 4806.0	...
448940	  710.9	  632.9	 4803.0	...
448941	  711.1	  632.7	 4802.0	...
448942	  711.2	  632.5	 4804.0	...
448943	  711.5	  632.6	 4807.0	...
448944	  711.7	  632.8	 4809.0	...
448945	  711.6	  632.9	 4809.0	...
448946	  711.3	  632.9	 4809.0	...
448947	  711.0	  633.0	 4808.0	...
448948	  711.0	  633.1	 4808.0	...
448949	  710.5	  633.3	 4805.0	...
448950	  710.2	  633.5	 4802.0	...
448951	  710.0	  633.6	 4801.0	...
448952	  710.3	  633.3	 4802.0	...
448953	  710.4	  632.7	 4803.0	...
448954	  710.5	  632.3	 4803.0	...
448955	  710.3	  632.2	 4804.0	...
448956	  709.9	  632.5	 4805.0	...
448957	  709.4	  633.2	 4805.0	...
448958	  709.7	  633.6	 4802.0	...
448959	  710.2	  633.9	 4799.0	...
448960	  710.7	  633.8	 4797.0	...
448961	  710.8	  633.7	 4797.0	...
448962	  710.7	  633.3	 4797.0	...
448963	  710.6	  632.8	 4798.0	...
448964	  710.5	  632.4	 4800.0	...
448965	  710.4	  632.5	 4798.0	...
448966	  710.4	  632.3	 4797.0	...
448967	  710.4	  632.1	 4796.0	...
448968	  710.3	  632.1	 4796.0	...
448969	  710.4	  632.8	 4796.0	...
448970	  710.4	  633.5	 4795.0	...
448971	  710.6	  633.9	 4798.0	...
448972	  710.8	  633.9	 4800.0	...
448973	  710.8	  633.7	 4801.0	...
448974	  710.7	  633.5	 4800.0	...
448975	  710.4	  633.3	 4799.0	...
448976	  710.2	  633.4	 4800.0	...
448977	  710.1	  633.4	 4799.0	...
448978	  710.0	  633.5	 4798.0	...
448979	  709.9	  633.6	 4797.0	...
448980	  709.9	  634.2	 4797.0	...
448981	  710.0	  634.7	 4796.0	...
448982	  710.2	  634.4	 4795.0	...
448983	  710.4	  633.6	 4793.0	...
MSG	448984 0000 _ Number Off
448984	  710.6	  632.8	 4792.0	...
448985	  710.5	  632.8	 4793.0	...
448986	  710.3	  632.7	 4795.0	...
448987	  710.2	  632.6	 4800.0	...
448988	  710.1	  632.5	 4803.0	...
448989	  710.0	  632.5	 4805.0	...
448990	  709.9	  632.6	 4803.0	...
448991	  709.7	  632.7	 4801.0	...
448992	  709.7	  632.8	 4800.0	...
448993	  709.7	  632.8	 4800.0	...
448994	  709.8	  632.8	 4801.0	...
448995	  709.7	  632.8	 4802.0	...
448996	  709.3	  633.1	 4802.0	...
448997	  708.9	  633.8	 4802.0	...
448998	  708.6	  634.5	 4801.0	...
448999	  708.6	  634.5	 4801.0	...
449000	  708.6	  633.7	 4801.0	...
449001	  708.5	  633.0	 4801.0	...
449002	  708.2	  633.1	 4802.0	...
449003	  707.8	  633.6	 4802.0	...
449004	  707.6	  633.4	 4801.0	...
449005	  707.4	  632.7	 4801.0	...
449006	  707.3	  632.1	 4799.0	...
449007	  707.3	  632.3	 4798.0	...
449008	  707.3	  632.6	 4800.0	...
449009	  707.3	  632.8	 4802.0	...
449010	  707.3	  633.0	 4804.0	...
449011	  707.4	  633.2	 4803.0	...
449012	  707.0	  633.4	 4802.0	...
449013	  706.6	  633.5	 4802.0	...
449014	  706.2	  633.5	 4802.0	...
449015	  706.0	  633.1	 4803.0	...
449016	  706.0	  633.0	 4803.0	...
449017	  705.9	  633.0	 4803.0	...
449018	  705.8	  633.5	 4802.0	...
449019	  705.7	  633.9	 4802.0	...
449020	  705.6	  634.2	 4803.0	...
449021	  705.9	  634.1	 4806.0	...
449022	  706.2	  634.1	 4807.0	...
449023	  706.5	  634.0	 4808.0	...
449024	  706.1	  634.2	 4808.0	...
449025	  705.8	  634.4	 4807.0	...
449026	  705.2	  634.2	 4806.0	...
449027	  705.0	  633.8	 4806.0	...
449028	  704.8	  633.4	 4803.0	...
449029	  704.2	  633.5	 4801.0	...
449030	  703.7	  633.5	 4803.0	...
449031	  703.2	  633.5	 4807.0	...
449032	  703.3	  633.5	 4812.0	...
449033	  703.4	  633.3	 4812.0	...
449034	  703.5	  633.3	 4813.0	...
449035	  703.5	  633.4	 4814.0	...
449036	  703.7	  633.6	 4814.0	...
449037	  703.9	  633.8	 4816.0	...
449038	  704.1	  634.1	 4817.0	...
449039	  704.1	  634.5	 4818.0	...
449040	  703.9	  634.9	 4819.0	...
449041	  703.6	  635.1	 4819.0	...
449042	  703.4	  635.1	 4818.0	...
449043	  703.7	  635.0	 4817.0	...
449044	  703.8	  635.0	 4815.0	...
449045	  704.0	  635.1	 4814.0	...
449046	  704.0	  634.9	 4814.0	...
449047	  703.9	  634.7	 4815.0	...
449048	  703.7	  634.3	 4816.0	...
449049	  703.5	  634.0	 4816.0	...
449050	  703.4	  633.9	 4816.0	...
449051	  703.2	  633.8	 4816.0	...
449052	  703.3	  633.6	 4816.0	...
449053	  703.6	  633.3	 4817.0	...
449054	  703.8	  633.1	 4818.0	...
449055	  703.8	  632.7	 4817.0	...
449056	  703.9	  632.5	 4815.0	...
449057	  704.2	  632.3	 4814.0	...
449058	  704.3	  632.3	 4815.0	...
449059	  704.1	  633.1	 4814.0	...
449060	  703.9	  633.9	 4812.0	...
449061	  703.9	  634.5	 4812.0	...
449062	  704.0	  634.2	 4814.0	...
449063	  703.8	  634.1	 4815.0	...
449064	  703.5	  633.8	 4815.0	...
449065	  703.4	  633.5	 4816.0	...
449066	  703.6	  633.2	 4816.0	...
449067	  704.0	  633.1	 4814.0	...
449068	  704.1	  633.0	 4813.0	...
449069	  704.0	  632.9	 4814.0	...
449070	  703.6	  632.7	 4817.0	...
449071	  703.1	  632.6	 4820.0	...
449072	  702.9	  632.5	 4821.0	...
449073	  702.9	  632.4	 4821.0	...
449074	  703.0	  632.4	 4821.0	...
449075	  703.1	  632.3	 4821.0	...
449076	  703.3	  632.2	 4822.0	...
449077	  703.7	  632.2	 4823.0	...
449078	  704.1	  632.5	 4823.0	...
449079	  704.4	  632.7	 4824.0	...
449080	  704.1	  633.1	 4823.0	...
449081	  703.6	  633.1	 4823.0	...
449082	  703.1	  633.2	 4823.0	...
449083	  703.1	  633.2	 4823.0	...
449084	  703.1	  633.3	 4822.0	...
449085	  703.1	  633.3	 4822.0	...
449086	  703.1	  633.2	 4822.0	...
449087	  703.0	  633.0	 4823.0	...
449088	  702.9	  632.7	 4822.0	...
449089	  702.8	  632.4	 4822.0	...
449090	  702.8	  631.9	 4823.0	...
449091	  702.9	  631.6	 4825.0	...
449092	  703.1	  631.3	 4828.0	...
449093	  703.5	  631.1	 4829.0	...
449094	  704.0	  630.8	 4829.0	...
449095	  704.6	  630.8	 4829.0	...
449096	  704.5	  631.2	 4828.0	...
449097	  704.1	  631.7	 4828.0	...
449098	  703.6	  631.9	 4828.0	...
449099	  703.8	  631.4	 4828.0	...
449100	  704.1	  630.7	 4828.0	...
449101	  703.9	  630.1	 4828.0	...
449102	  703.4	  630.5	 4827.0	...
449103	  702.8	  631.0	 4827.0	...
449104	  702.6	  631.4	 4827.0	...
449105	  702.8	  631.4	 4826.0	...
449106	  703.1	  631.7	 4826.0	...
449107	  703.5	  632.0	 4825.0	...
449108	  703.6	  632.1	 4823.0	...
449109	  703.9	  631.8	 4821.0	...
449110	  704.2	  631.5	 4821.0	...
449111	  704.3	  631.4	 4821.0	...
449112	  704.1	  631.4	 4821.0	...
449113	  703.6	  631.4	 4822.0	...
449114	  703.2	  631.1	 4823.0	...
449115	  702.9	  631.0	 4824.0	...
449116	  702.7	  631.0	 4825.0	...
449117	  702.6	  631.2	 4826.0	...
449118	  702.4	  631.4	 4827.0	...
449119	  702.3	  631.5	 4829.0	...
449120	  702.2	  631.1	 4831.0	...
449121	  702.3	  630.7	 4833.0	...
449122	  702.4	  630.2	 4834.0	...
449123	  702.6	  630.0	 4836.0	...
449124	  702.6	  629.6	 4838.0	...
449125	  702.7	  629.3	 4840.0	...
449126	  702.7	  629.2	 4841.0	...
449127	  702.7	  629.8	 4842.0	...
449128	  702.6	  630.4	 4841.0	...
449129	  702.6	  630.9	 4840.0	...
449130	  702.9	  630.8	 4839.0	...
449131	  703.1	  629.9	 4839.0	...
449132	  703.4	  629.2	 4838.0	...
449133	  703.3	  628.5	 4838.0	...
449134	  703.2	  628.5	 4840.0	...
449135	  703.1	  628.4	 4842.0	...
449136	  703.2	  628.4	 4844.0	...
449137	  703.3	  629.2	 4844.0	...
449138	  703.3	  629.9	 4843.0	...
449139	  703.3	  630.1	 4844.0	...
449140	  703.3	  629.5	 4844.0	...
449141	  703.4	  629.4	 4843.0	...
449142	  703.4	  629.9	 4842.0	...
449143	  703.5	  630.4	 4843.0	...
449144	  703.5	  630.3	 4845.0	...
449145	  703.5	  630.0	 4846.0	...
449146	  703.3	  629.6	 4844.0	...
449147	  703.0	  629.3	 4843.0	...
449148	  702.9	  629.2	 4845.0	...
449149	  702.9	  629.1	 4847.0	...
449150	  703.0	  629.2	 4848.0	...
449151	  703.1	  629.5	 4848.0	...
449152	  702.8	  629.7	 4848.0	...
449153	  702.5	  629.8	 4849.0	...
449154	  702.2	  629.8	 4849.0	...
449155	  702.1	  629.9	 4849.0	...
449156	  702.3	  629.9	 4851.0	...
449157	  702.4	  629.9	 4852.0	...
449158	  702.4	  629.9	 4852.0	...
449159	  701.7	  630.1	 4851.0	...
449160	  701.3	  630.2	 4851.0	...
449161	  701.4	  630.4	 4852.0	...
449162	  701.9	  630.3	 4853.0	...
449163	  702.4	  630.2	 4852.0	...
449164	  702.4	  630.0	 4851.0	...
449165	  702.4	  629.7	 4852.0	...
449166	  702.5	  629.4	 4854.0	...
449167	  702.5	  629.2	 4856.0	...
449168	  702.6	  629.3	 4855.0	...
449169	  702.0	  629.6	 4854.0	...
449170	  701.4	  629.8	 4853.0	...
449171	  700.9	  629.7	 4853.0	...
449172	  701.0	  629.5	 4853.0	...
449173	  701.0	  630.0	 4852.0	...
449174	  700.9	  630.6	 4852.0	...
449175	  700.8	  630.9	 4855.0	...
449176	  701.0	  630.7	 4859.0	...
449177	  701.0	  630.5	 4863.0	...
449178	  701.0	  630.3	 4863.0	...
449179	  701.0	  630.2	 4863.0	...
449180	  701.1	  630.0	 4858.0	...
449181	  701.2	  630.1	 4854.0	...
449182	  701.2	  630.2	 4849.0	...
449183	  701.2	  630.3	 4849.0	...
449184	  700.9	  630.3	 4850.0	...
449185	  700.6	  630.0	 4849.0	...
449186	  700.3	  629.5	 4849.0	...
449187	  700.3	  628.9	 4853.0	...
449188	  700.5	  628.5	 4858.0	...
449189	  700.7	  628.2	 4863.0	...
449190	  700.7	  628.0	 4863.0	...
449191	  700.7	  627.8	 4863.0	...
449192	  700.7	  627.5	 4862.0	...
449193	  700.7	  627.3	 4862.0	...
449194	  700.7	  627.2	 4862.0	...
449195	  700.6	  627.4	 4858.0	...
449196	  700.6	  627.3	 4854.0	...
MSG	449197 0000 _ Number On
449197	  700.7	  627.2	 4852.0	...
449198	  700.6	  627.7	 4853.0	...
449199	  700.4	  628.3	 4855.0	...
449200	  700.1	  628.8	 4855.0	...
449201	  700.0	  628.6	 4856.0	...
449202	  699.9	  628.3	 4857.0	...
449203	  699.9	  628.0	 4858.0	...
449204	  699.9	  628.0	 4859.0	...
449205	  699.9	  627.7	 4860.0	...
449206	  699.9	  627.5	 4861.0	...
449207	  700.1	  627.2	 4860.0	...
449208	  700.2	  627.3	 4860.0	...
449209	  700.2	  627.5	 4859.0	...
449210	  700.2	  628.0	 4859.0	...
449211	  700.3	  628.2	 4859.0	...
449212	  700.3	  628.2	 4859.0	...
449213	  700.3	  627.8	 4860.0	...
449214	  700.4	  627.5	 4860.0	...
449215	  700.4	  627.4	 4859.0	...
449216	  700.2	  627.2	 4860.0	...
449217	  699.9	  627.1	 4865.0	...
449218	  699.8	  627.2	 4870.0	...
449219	  699.5	  627.3	 4871.0	...
449220	  699.5	  627.3	 4867.0	...
449221	  699.6	  627.1	 4864.0	...
449222	  699.6	  626.6	 4864.0	...
449223	  699.7	  626.1	 4867.0	...
449224	  699.6	  625.9	 4871.0	...
449225	  699.6	  626.8	 4873.0	...
449226	  699.9	  627.5	 4871.0	...
449227	  700.4	  628.2	 4870.0	...
449228	  700.7	  628.0	 4870.0	...
449229	  700.7	  627.5	 4873.0	...
449230	  700.2	  627.1	 4877.0	...
449231	  699.9	  626.6	 4881.0	...
449232	  699.6	  626.5	 4880.0	...
449233	  699.6	  626.4	 4878.0	...
449234	  699.4	  626.1	 4877.0	...
449235	  699.2	  625.9	 4877.0	...
449236	  699.4	  625.7	 4875.0	...
449237	  699.7	  625.7	 4874.0	...
449238	  700.0	  625.7	 4875.0	...
449239	  699.7	  625.6	 4877.0	...
449240	  699.3	  625.4	 4879.0	...
449241	  699.0	  624.9	 4881.0	...
449242	  698.9	  624.5	 4885.0	...
449243	  698.9	  624.7	 4889.0	...
449244	  699.0	  625.2	 4888.0	...
449245	  699.0	  625.6	 4883.0	...
449246	  699.0	  625.1	 4878.0	...
449247	  699.0	  624.5	 4876.0	...
449248	  698.9	  623.7	 4876.0	...
449249	  698.9	  623.4	 4875.0	...
449250	  698.8	  623.0	 4874.0	...
449251	  699.2	  623.0	 4874.0	...
449252	  699.5	  623.2	 4875.0	...
449253	  699.9	  623.4	 4877.0	...
449254	  699.4	  623.5	 4881.0	...
449255	  699.0	  623.8	 4884.0	...
449256	  698.5	  624.1	 4887.0	...
449257	  698.3	  624.2	 4886.0	...
449258	  698.1	  624.0	 4884.0	...
449259	  698.5	  623.7	 4884.0	...
449260	  698.9	  623.6	 4885.0	...
449261	  699.0	  623.5	 4887.0	...
449262	  698.8	  623.4	 4891.0	...
449263	  698.6	  623.3	 4891.0	...
449264	  698.3	  623.1	 4892.0	...
449265	  697.7	  623.0	 4892.0	...
449266	  697.2	  623.0	 4892.0	...
449267	  697.0	  622.9	 4891.0	...
449268	  696.9	  622.6	 4891.0	...
449269	  696.8	  622.4	 4891.0	...
449270	  696.7	  622.3	 4892.0	...
449271	  697.3	  622.3	 4893.0	...
449272	  697.9	  622.3	 4893.0	...
449273	  698.4	  622.4	 4894.0	...
449274	  698.2	  622.6	 4895.0	...
449275	  697.8	  622.7	 4896.0	...
449276	  697.4	  622.8	 4896.0	...
449277	  697.0	  623.1	 4895.0	...
449278	  697.0	  623.2	 4894.0	...
449279	  696.9	  623.0	 4893.0	...
449280	  696.9	  622.0	 4893.0	...
449281	  696.8	  621.1	 4893.0	...
449282	  696.8	  621.3	 4894.0	...
449283	  696.9	  622.1	 4894.0	...
449284	  697.1	  622.7	 4892.0	...
449285	  697.5	  622.5	 4890.0	...
449286	  697.9	  622.5	 4890.0	...
449287	  697.9	  622.6	 4891.0	...
449288	  697.5	  622.8	 4892.0	...
449289	  697.1	  622.7	 4891.0	...
449290	  696.9	  622.6	 4890.0	...
449291	  696.7	  622.8	 4891.0	...
449292	  696.5	  623.2	 4892.0	...
449293	  696.3	  623.1	 4893.0	...
449294	  696.4	  622.8	 4895.0	...
449295	  696.6	  622.3	 4896.0	...
449296	  696.8	  622.1	 4896.0	...
449297	  696.9	  622.0	 4894.0	...
449298	  696.8	  621.9	 4892.0	...
449299	  696.9	  621.8	 4890.0	...
449300	  697.0	  621.6	 4891.0	...
449301	  697.2	  621.9	 4890.0	...
449302	  697.2	  622.4	 4890.0	...
449303	  697.1	  622.7	 4890.0	...
449304	  697.0	  622.6	 4890.0	...
449305	  696.9	  622.5	 4891.0	...
449306	  696.9	  622.6	 4892.0	...
449307	  696.8	  622.7	 4893.0	...
449308	  696.7	  622.4	 4894.0	...
449309	  696.6	  622.1	 4892.0	...
449310	  696.5	  622.0	 4890.0	...
449311	  696.5	  622.2	 4887.0	...
449312	  697.0	  622.2	 4888.0	...
449313	  697.4	  622.0	 4888.0	...
449314	  697.6	  621.8	 4889.0	...
449315	  697.5	  621.8	 4889.0	...
449316	  697.5	  621.9	 4889.0	...
449317	  697.5	  622.0	 4887.0	...
449318	  697.6	  622.0	 4885.0	...
449319	  697.7	  621.8	 4883.0	...
449320	  697.8	  621.7	 4880.0	...
449321	  697.8	  621.8	 4878.0	...
449322	  697.7	  621.9	 4879.0	...
449323	  697.6	  621.9	 4880.0	...
449324	  697.6	  621.7	 4882.0	...
449325	  697.6	  621.6	 4882.0	...
449326	  697.6	  621.6	 4882.0	...
449327	  697.9	  621.9	 4881.0	...
449328	  698.1	  622.1	 4879.0	...
449329	  698.1	  621.9	 4877.0	...
449330	  698.0	  621.7	 4875.0	...
449331	  697.9	  621.3	 4875.0	...
449332	  697.7	  621.2	 4874.0	...
449333	  697.4	  621.3	 4874.0	...
449334	  697.2	  621.7	 4874.0	...
449335	  697.1	  622.1	 4873.0	...
449336	  697.2	  622.3	 4872.0	...
449337	  697.3	  622.3	 4871.0	...
449338	  697.4	  622.3	 4872.0	...
449339	  697.5	  622.4	 4872.0	...
449340	  697.6	  622.5	 4872.0	...
449341	  697.7	  622.5	 4872.0	...
449342	  697.7	  622.4	 4871.0	...
449343	  697.6	  622.3	 4870.0	...
449344	  697.6	  622.3	 4870.0	...
449345	  697.5	  622.4	 4866.0	...
449346	  697.3	  622.5	 4862.0	...
449347	  697.7	  622.2	 4858.0	...
449348	  698.2	  621.8	 4858.0	...
449349	  698.7	  621.4	 4854.0	...
449350	  698.7	  620.7	 4851.0	...
449351	  698.6	  620.0	 4847.0	...
449352	  698.6	  619.4	 4847.0	...
449353	  698.6	  619.4	 4847.0	...
449354	  698.6	  619.9	 4848.0	...
449355	  698.6	  620.4	 4848.0	...
449356	  698.6	  620.5	 4848.0	...
449357	  698.6	  620.0	 4849.0	...
449358	  698.5	  619.3	 4849.0	...
449359	  698.4	  619.2	 4848.0	...
449360	  698.2	  619.3	 4846.0	...
449361	  698.0	  620.1	 4842.0	...
449362	  697.9	  620.8	 4839.0	...
449363	  697.6	  621.0	 4837.0	...
449364	  698.0	  620.6	 4835.0	...
449365	  698.4	  620.2	 4834.0	...
449366	  698.8	  620.0	 4832.0	...
449367	  698.6	  619.8	 4832.0	...
449368	  698.5	  619.5	 4829.0	...
449369	  698.8	  619.5	 4826.0	...
449370	  699.1	  619.7	 4825.0	...
449371	  699.6	  619.9	 4826.0	...
449372	  699.7	  619.9	 4826.0	...
449373	  699.9	  620.3	 4826.0	...
449374	  700.0	  620.6	 4825.0	...
449375	  700.0	  620.2	 4823.0	...
449376	  699.8	  619.6	 4819.0	...
449377	  699.6	  618.9	 4815.0	...
449378	  699.8	  618.9	 4813.0	...
449379	  700.0	  618.9	 4813.0	...
449380	  700.1	  618.9	 4809.0	...
449381	  700.0	  619.1	 4806.0	...
449382	  699.8	  619.2	 4802.0	...
449383	  699.6	  619.3	 4801.0	...
449384	  699.4	  619.3	 4798.0	...
449385	  699.1	  619.2	 4794.0	...
449386	  699.2	  619.1	 4790.0	...
449387	  699.4	  619.0	 4790.0	...
449388	  699.7	  619.4	 4790.0	...
449389	  699.9	  619.8	 4790.0	...
449390	  699.9	  620.3	 4790.0	...
449391	  699.9	  620.3	 4790.0	...
449392	  699.8	  620.4	 4786.0	...
449393	  699.9	  620.7	 4782.0	...
449394	  700.0	  620.9	 4778.0	...
449395	  700.2	  621.2	 4778.0	...
449396	  700.3	  621.4	 4778.0	...
449397	  700.0	  621.3	 4779.0	...
449398	  699.6	  621.1	 4776.0	...
449399	  699.4	  620.9	 4773.0	...
449400	  699.7	  620.8	 4770.0	...
449401	  699.7	  620.7	 4768.0	...
449402	  699.6	  620.7	 4767.0	...
449403	  699.6	  620.8	 4766.0	...
449404	  699.7	  620.9	 4765.0	...
449405	  699.8	  620.8	 4765.0	...
449406	  699.9	  620.6	 4762.0	...
449407	  700.0	  620.1	 4759.0	...
449408	  700.3	  619.7	 4757.0	...
449409	  700.6	  619.4	 4756.0	...
449410	  700.8	  619.4	 4755.0	...
449411	  700.9	  619.3	 4755.0	...
449412	  700.7	  619.4	 4754.0	...
449413	  700.4	  619.9	 4751.0	...
449414	  699.9	  620.5	 4749.0	...
449415	  699.6	  621.1	 4745.0	...
449416	  699.5	  621.3	 4743.0	...
449417	  699.5	  621.4	 4741.0	...
449418	  699.7	  621.4	 4738.0	...
449419	  699.8	  620.7	 4737.0	...
449420	  699.8	  620.1	 4734.0	...
449421	  699.6	  619.6	 4733.0	...
449422	  699.6	  619.6	 4732.0	...
449423	  699.8	  619.5	 4732.0	...
449424	  700.0	  619.3	 4729.0	...
449425	  700.1	  619.1	 4726.0	...
449426	  700.1	  618.9	 4723.0	...
449427	  700.1	  618.8	 4722.0	...
449428	  700.1	  618.8	 4720.0	...
449429	  700.0	  619.3	 4719.0	...
449430	  700.4	  619.5	 4717.0	...
449431	  700.7	  619.6	 4715.0	...
449432	  701.0	  619.1	 4713.0	...
449433	  700.9	  619.0	 4713.0	...
449434	  701.0	  619.1	 4711.0	...
449435	  701.1	  619.3	 4706.0	...
449436	  701.3	  619.5	 4699.0	...
449437	  701.5	  619.4	 4694.0	...
449438	  701.6	  619.4	 4691.0	...
449439	  701.7	  619.3	 4689.0	...
449440	  701.5	  619.3	 4687.0	...
449441	  701.4	  619.4	 4685.0	...
449442	  701.3	  619.5	 4684.0	...
449443	  701.3	  619.9	 4683.0	...
449444	  701.2	  620.3	 4678.0	...
449445	  701.1	  620.5	 4674.0	...
449446	  701.3	  620.8	 4667.0	...
449447	  701.3	  621.2	 4664.0	...
449448	  701.2	  621.5	 4661.0	...
449449	  701.1	  621.5	 4660.0	...
449450	  701.3	  621.4	 4659.0	...
449451	  702.1	  621.3	 4659.0	...
449452	  702.7	  621.2	 4659.0	...
449453	  703.2	  621.1	 4660.0	...
449454	  703.2	  621.2	 4660.0	...
449455	  703.1	  621.2	 4659.0	...
449456	  703.0	  621.1	 4655.0	...
449457	  702.9	  621.1	 4651.0	...
449458	  702.9	  621.2	 4648.0	...
449459	  702.9	  621.5	 4647.0	...
449460	  702.9	  621.9	 4643.0	...
449461	  703.1	  622.9	 4640.0	...
449462	  703.3	  623.7	 4636.0	...
449463	  703.1	  623.9	 4634.0	...
449464	  702.6	  623.5	 4631.0	...
449465	  702.1	  623.0	 4630.0	...
449466	  702.1	  622.9	 4628.0	...
449467	  702.1	  622.8	 4628.0	...
449468	  702.3	  622.8	 4627.0	...
449469	  702.5	  622.9	 4625.0	...
449470	  702.4	  623.0	 4623.0	...
449471	  702.3	  623.1	 4621.0	...
449472	  702.2	  623.2	 4617.0	...
449473	  702.5	  623.1	 4614.0	...
449474	  702.7	  623.0	 4610.0	...
449475	  702.8	  623.0	 4609.0	...
449476	  702.8	  622.8	 4608.0	...
449477	  702.7	  622.7	 4608.0	...
449478	  702.6	  622.5	 4606.0	...
449479	  702.5	  622.5	 4603.0	...
449480	  702.5	  622.6	 4601.0	...
449481	  702.9	  622.6	 4600.0	...
449482	  703.3	  623.1	 4600.0	...
449483	  703.7	  623.4	 4601.0	...
449484	  703.6	  623.7	 4597.0	...
449485	  703.5	  623.5	 4592.0	...
449486	  703.4	  623.4	 4587.0	...
449487	  703.5	  623.4	 4585.0	...
449488	  703.5	  623.5	 4583.0	...
449489	  703.5	  623.1	 4582.0	...
449490	  703.4	  622.8	 4583.0	...
449491	  703.3	  622.5	 4582.0	...
449492	  703.4	  622.5	 4580.0	...
449493	  703.4	  622.5	 4577.0	...
449494	  703.3	  622.5	 4575.0	...
449495	  703.2	  622.5	 4572.0	...
449496	  703.1	  622.4	 4570.0	...
449497	  703.1	  622.2	 4569.0	...
449498	  703.3	  622.0	 4569.0	...
MSG	449499 0000 _ Number Off
449499	  703.5	  622.0	 4567.0	...
449500	  703.5	  622.3	 4565.0	...
449501	  703.4	  622.8	 4564.0	...
449502	  703.3	  623.3	 4563.0	...
449503	  703.2	  623.7	 4562.0	...
449504	  703.2	  623.8	 4561.0	...
449505	  703.1	  623.9	 4560.0	...
449506	  703.2	  623.3	 4557.0	...
449507	  703.3	  622.7	 4554.0	...
449508	  703.4	  622.2	 4553.0	...
449509	  703.4	  622.5	 4553.0	...
449510	  703.4	  623.1	 4552.0	...
449511	  703.4	  623.8	 4550.0	...
449512	  703.5	  624.0	 4547.0	...
449513	  703.6	  624.0	 4544.0	...
449514	  703.4	  623.5	 4542.0	...
449515	  703.3	  623.1	 4542.0	...
449516	  703.8	  622.5	 4542.0	...
449517	  704.5	  622.0	 4541.0	...
449518	  705.1	  621.5	 4538.0	...
449519	  705.0	  620.9	 4535.0	...
449520	  705.0	  620.7	 4532.0	...
449521	  704.9	  620.8	 4532.0	...
449522	  704.9	  621.1	 4534.0	...
449523	  705.1	  621.4	 4535.0	...
449524	  705.2	  621.5	 4536.0	...
449525	  705.3	  621.7	 4536.0	...
449526	  705.1	  622.0	 4535.0	...
449527	  704.9	  622.3	 4532.0	...
449528	  704.9	  622.5	 4530.0	...
449529	  704.8	  622.7	 4526.0	...
449530	  704.7	  623.2	 4522.0	...
449531	  704.7	  623.8	 4519.0	...
449532	  704.7	  624.4	 4519.0	...
449533	  704.8	  624.0	 4519.0	...
449534	  704.4	  623.6	 4518.0	...
449535	  704.0	  623.2	 4517.0	...
449536	  703.7	  623.2	 4517.0	...
449537	  703.7	  623.2	 4516.0	...
449538	  703.5	  623.2	 4516.0	...
449539	  703.4	  623.0	 4514.0	...
449540	  703.2	  622.6	 4511.0	...
449541	  703.1	  622.5	 4508.0	...
449542	  703.6	  622.6	 4507.0	...
449543	  704.2	  622.4	 4505.0	...
449544	  704.7	  622.0	 4505.0	...
449545	  704.8	  621.6	 4504.0	...
449546	  704.6	  621.6	 4504.0	...
449547	  704.4	  621.6	 4504.0	...
449548	  704.5	  621.6	 4504.0	...
449549	  704.7	  621.6	 4503.0	...
449550	  705.0	  621.5	 4503.0	...
449551	  705.0	  621.5	 4504.0	...
449552	  705.1	  621.7	 4504.0	...
449553	  705.2	  622.1	 4504.0	...
449554	  705.3	  622.2	 4504.0	...
449555	  705.4	  622.0	 4503.0	...
449556	  705.5	  621.7	 4501.0	...
449557	  705.5	  621.6	 4499.0	...
449558	  705.5	  621.3	 4500.0	...
449559	  705.5	  621.0	 4501.0	...
449560	  705.7	  621.0	 4502.0	...
449561	  705.6	  621.1	 4500.0	...
449562	  705.7	  621.3	 4498.0	...
449563	  705.5	  621.0	 4497.0	...
449564	  705.4	  620.8	 4497.0	...
449565	  705.4	  620.5	 4496.0	...
449566	  705.6	  620.7	 4495.0	...
449567	  705.7	  621.0	 4496.0	...
449568	  705.8	  621.3	 4497.0	...
449569	  705.9	  621.4	 4498.0	...
449570	  706.2	  621.7	 4499.0	...
449571	  706.4	  622.0	 4498.0	...
449572	  706.5	  622.2	 4496.0	...
449573	  706.3	  621.3	 4494.0	...
449574	  706.2	  620.6	 4494.0	...
449575	  706.0	  620.2	 4495.0	...
449576	  705.4	  620.6	 4496.0	...
449577	  704.8	  620.8	 4494.0	...
449578	  704.7	  620.6	 4493.0	...
449579	  705.0	  620.4	 4491.0	...
449580	  705.4	  620.7	 4492.0	...
449581	  705.4	  621.1	 4494.0	...
449582	  705.2	  621.6	 4495.0	...
449583	  705.0	  621.7	 4496.0	...
449584	  704.9	  621.7	 4497.0	...
449585	  705.1	  621.9	 4496.0	...
449586	  705.4	  622.0	 4496.0	...
449587	  705.4	  622.3	 4495.0	...
449588	  705.0	  622.6	 4495.0	...
449589	  704.5	  622.8	 4495.0	...
449590	  704.2	  622.9	 4496.0	...
449591	  704.3	  623.0	 4496.0	...
449592	  704.5	  622.9	 4497.0	...
449593	  704.7	  622.7	 4497.0	...
449594	  704.8	  622.5	 4497.0	...
449595	  704.9	  622.3	 4495.0	...
449596	  704.8	  622.3	 4494.0	...
449597	  704.7	  622.3	 4494.0	...
449598	  704.8	  622.0	 4493.0	...
449599	  705.0	  621.6	 4493.0	...
449600	  705.1	  621.2	 4493.0	...
449601	  705.2	  621.2	 4493.0	...
449602	  705.5	  621.2	 4495.0	...
449603	  706.0	  621.2	 4497.0	...
449604	  706.4	  621.2	 4496.0	...
449605	  706.2	  621.3	 4495.0	...
449606	  705.9	  621.4	 4493.0	...
449607	  705.6	  621.5	 4494.0	...
449608	  705.4	  621.6	 4494.0	...
449609	  705.4	  621.6	 4493.0	...
449610	  705.4	  621.5	 4493.0	...
449611	  705.5	  621.4	 4493.0	...
449612	  705.7	  621.1	 4493.0	...
449613	  705.8	  620.8	 4493.0	...
449614	  705.8	  620.5	 4493.0	...
449615	  705.9	  620.3	 4493.0	...
449616	  705.9	  620.3	 4492.0	...
449617	  706.0	  620.5	 4491.0	...
449618	  706.0	  620.7	 4491.0	...
449619	  706.0	  620.7	 4491.0	...
449620	  706.0	  620.7	 4490.0	...
449621	  705.9	  620.6	 4489.0	...
449622	  705.9	  620.5	 4488.0	...
449623	  705.8	  620.5	 4489.0	...
449624	  705.8	  620.6	 4490.0	...
449625	  705.8	  620.7	 4491.0	...
449626	  706.0	  620.7	 4492.0	...
449627	  706.2	  620.9	 4492.0	...
449628	  706.5	  621.0	 4492.0	...
449629	  706.5	  620.9	 4492.0	...
449630	  706.5	  620.6	 4489.0	...
449631	  706.3	  620.3	 4486.0	...
449632	  706.1	  620.1	 4485.0	...
449633	  706.2	  619.9	 4489.0	...
449634	  706.3	  619.9	 4492.0	...
449635	  706.4	  619.9	 4492.0	...
449636	  706.5	  620.0	 4492.0	...
449637	  706.5	  620.1	 4492.0	...
449638	  706.4	  620.2	 4491.0	...
449639	  706.1	  620.8	 4491.0	...
449640	  705.9	  621.4	 4493.0	...
449641	  706.3	  621.2	 4495.0	...
449642	  706.8	  620.3	 4496.0	...
449643	  706.8	  619.5	 4495.0	...
449644	  706.3	  619.5	 4493.0	...
449645	  706.0	  619.5	 4491.0	...
449646	  706.3	  619.3	 4492.0	...
449647	  706.6	  619.3	 4493.0	...
449648	  706.8	  619.8	 4494.0	...
449649	  706.8	  620.4	 4495.0	...
449650	  706.8	  621.1	 4496.0	...
449651	  706.9	  621.3	 4497.0	...
449652	  707.1	  621.3	 4498.0	...
449653	  707.4	  621.1	 4498.0	...
449654	  707.5	  621.1	 4496.0	...
449655	  707.5	  621.2	 4493.0	...
449656	  707.5	  621.0	 4491.0	...
449657	  707.4	  620.6	 4494.0	...
449658	  707.3	  620.1	 4497.0	...
449659	  707.2	  619.9	 4501.0	...
449660	  707.1	  619.6	 4503.0	...
449661	  707.2	  619.6	 4505.0	...
449662	  707.1	  619.5	 4504.0	...
449663	  707.0	  619.4	 4503.0	...
449664	  707.0	  619.3	 4503.0	...
449665	  707.2	  619.4	 4503.0	...
449666	  707.3	  619.6	 4504.0	...
449667	  707.3	  619.7	 4503.0	...
449668	  707.5	  619.9	 4502.0	...
449669	  707.7	  620.2	 4501.0	...
449670	  708.1	  620.4	 4502.0	...
449671	  708.4	  620.3	 4503.0	...
449672	  708.2	  620.3	 4503.0	...
449673	  707.7	  620.2	 4503.0	...
449674	  707.5	  620.0	 4502.0	...
449675	  708.0	  619.9	 4502.0	...
449676	  708.5	  619.9	 4503.0	...
449677	  708.5	  619.4	 4504.0	...
449678	  708.3	  618.9	 4505.0	...
449679	  708.1	  618.4	 4506.0	...
449680	  708.2	  618.6	 4505.0	...
449681	  708.3	  618.6	 4505.0	...
449682	  708.3	  618.8	 4505.0	...
449683	  708.3	  618.9	 4504.0	...
449684	  708.4	  618.9	 4502.0	...
449685	  708.4	  619.0	 4502.0	...
449686	  708.2	  619.0	 4503.0	...
449687	  708.0	  619.1	 4504.0	...
449688	  707.7	  619.1	 4505.0	...
449689	  707.5	  619.2	 4506.0	...
449690	  707.4	  619.0	 4507.0	...
449691	  707.7	  618.8	 4509.0	...
449692	  708.0	  618.6	 4510.0	...
449693	  708.3	  618.6	 4513.0	...
449694	  708.3	  618.7	 4516.0	...
449695	  708.0	  618.8	 4518.0	...
449696	  707.7	  618.8	 4518.0	...
449697	  707.4	  618.8	 4520.0	...
449698	  707.2	  618.8	 4522.0	...
449699	  707.2	  619.0	 4525.0	...
449700	  707.2	  619.2	 4525.0	...
449701	  707.2	  619.3	 4526.0	...
449702	  707.3	  619.3	 4527.0	...
449703	  707.4	  619.3	 4527.0	...
449704	  707.5	  619.2	 4528.0	...
449705	  707.5	  619.0	 4529.0	...
449706	  707.4	  618.7	 4531.0	...
449707	  707.3	  618.1	 4532.0	...
449708	  707.2	  617.6	 4532.0	...
449709	  707.2	  617.3	 4532.0	...
449710	  707.0	  617.6	 4532.0	...
449711	  706.7	  618.0	 4532.0	...
449712	  706.5	  618.4	 4533.0	...
MSG	449713 0000 _ Number On
449713	  706.6	  618.4	 4535.0	...
449714	  706.7	  618.3	 4536.0	...
449715	  706.5	  618.2	 4538.0	...
449716	  706.2	  618.2	 4541.0	...
449717	  705.9	  618.1	 4545.0	...
449718	  706.1	  617.9	 4547.0	...
449719	  706.3	  617.9	 4548.0	...
449720	  706.4	  617.7	 4547.0	...
449721	  706.3	  617.6	 4547.0	...
449722	  706.5	  617.4	 4546.0	...
449723	  706.8	  617.3	 4544.0	...
449724	  707.2	  617.3	 4547.0	...
449725	  707.3	  617.4	 4551.0	...
449726	  707.3	  617.5	 4555.0	...
449727	  707.2	  617.4	 4554.0	...
449728	  707.3	  617.2	 4554.0	...
449729	  707.6	  617.5	 4554.0	...
449730	  707.8	  617.9	 4555.0	...
449731	  707.9	  618.3	 4556.0	...
449732	  708.0	  618.3	 4558.0	...
449733	  708.0	  617.8	 4559.0	...
449734	  708.1	  617.3	 4562.0	...
449735	  708.0	  616.9	 4563.0	...
449736	  707.7	  617.1	 4564.0	...
449737	  707.4	  617.4	 4565.0	...
449738	  707.2	  617.7	 4565.0	...
449739	  707.2	  617.4	 4565.0	...
449740	  707.3	  617.1	 4564.0	...
449741	  707.4	  616.7	 4565.0	...
449742	  707.5	  616.5	 4568.0	...
449743	  707.6	  616.3	 4571.0	...
449744	  707.7	  616.4	 4572.0	...
449745	  707.8	  616.8	 4572.0	...
449746	  707.9	  617.2	 4573.0	...
449747	  707.9	  617.4	 4572.0	...
449748	  707.7	  617.5	 4572.0	...
449749	  707.6	  617.8	 4571.0	...
449750	  707.6	  618.1	 4572.0	...
449751	  707.5	  618.5	 4573.0	...
449752	  707.3	  618.8	 4573.0	...
449753	  707.2	  619.1	 4572.0	...
449754	  706.7	  619.2	 4573.0	...
449755	  706.3	  619.2	 4574.0	...
449756	  706.0	  619.0	 4575.0	...
449757	  705.9	  618.8	 4576.0	...
449758	  706.2	  618.0	 4577.0	...
449759	  706.6	  617.5	 4579.0	...
449760	  707.1	  617.7	 4582.0	...
449761	  707.1	  618.6	 4583.0	...
449762	  707.1	  619.5	 4587.0	...
449763	  706.9	  619.6	 4591.0	...
449764	  706.6	  619.8	 4594.0	...
449765	  706.3	  619.8	 4594.0	...
449766	  706.2	  619.8	 4594.0	...
449767	  706.2	  619.8	 4595.0	...
449768	  706.1	  619.8	 4595.0	...
449769	  705.9	  619.7	 4596.0	...
449770	  705.7	  619.5	 4596.0	...
449771	  705.6	  619.6	 4597.0	...
449772	  705.6	  620.1	 4599.0	...
449773	  705.6	  620.7	 4600.0	...
449774	  705.7	  620.4	 4601.0	...
449775	  705.9	  619.8	 4601.0	...
449776	  706.0	  619.2	 4602.0	...
449777	  706.1	  619.1	 4603.0	...
449778	  706.1	  619.4	 4605.0	...
449779	  706.1	  619.4	 4605.0	...
449780	  706.1	  619.5	 4604.0	...
449781	  706.3	  619.1	 4605.0	...
449782	  706.4	  618.8	 4606.0	...
449783	  706.3	  618.9	 4609.0	...
449784	  706.0	  619.3	 4612.0	...
449785	  705.7	  619.6	 4614.0	...
449786	  705.6	  619.7	 4615.0	...
449787	  705.7	  619.7	 4615.0	...
449788	  706.0	  619.6	 4618.0	...
449789	  706.3	  619.5	 4621.0	...
449790	  706.5	  619.4	 4622.0	...
449791	  706.6	  619.4	 4619.0	...
449792	  706.7	  619.4	 4621.0	...
449793	  706.0	  619.5	 4625.0	...
449794	  705.3	  619.6	 4630.0	...
449795	  704.7	  619.3	 4630.0	...
449796	  704.9	  619.0	 4629.0	...
449797	  705.1	  618.8	 4629.0	...
449798	  705.7	  618.7	 4629.0	...
449799	  706.1	  618.7	 4628.0	...
449800	  706.0	  618.7	 4627.0	...
449801	  705.6	  618.6	 4626.0	...
449802	  705.0	  618.5	 4627.0	...
449803	  705.0	  618.5	 4627.0	...
449804	  705.1	  618.7	 4627.0	...
449805	  705.4	  618.8	 4626.0	...
449806	  705.3	  618.8	 4628.0	...
449807	  705.0	  618.9	 4630.0	...
449808	  704.6	  619.0	 4632.0	...
449809	  704.4	  618.9	 4633.0	...
449810	  704.2	  618.8	 4635.0	...
449811	  704.2	  618.4	 4638.0	...
449812	  704.4	  618.1	 4642.0	...
449813	  704.6	  617.9	 4644.0	...
449814	  704.6	  617.9	 4645.0	...
449815	  704.2	  618.0	 4645.0	...
449816	  703.9	  618.2	 4646.0	...
449817	  703.9	  618.4	 4647.0	...
449818	  704.3	  618.3	 4647.0	...
449819	  704.7	  617.7	 4649.0	...
449820	  704.7	  617.1	 4652.0	...
449821	  704.7	  616.9	 4655.0	...
449822	  704.7	  617.1	 4655.0	...
449823	  704.7	  617.3	 4655.0	...
449824	  704.7	  616.9	 4655.0	...
449825	  704.7	  616.6	 4655.0	...
449826	  704.5	  616.3	 4655.0	...
449827	  704.4	  616.3	 4655.0	...
449828	  704.3	  616.3	 4657.0	...
449829	  704.4	  616.2	 4659.0	...
449830	  704.6	  616.2	 4660.0	...
449831	  704.8	  616.2	 4658.0	...
449832	  704.7	  616.4	 4656.0	...
449833	  704.5	  616.6	 4657.0	...
449834	  704.4	  616.9	 4658.0	...
449835	  704.3	  617.0	 4658.0	...
449836	  704.1	  617.0	 4658.0	...
449837	  703.9	  617.1	 4659.0	...
449838	  703.8	  617.2	 4661.0	...
449839	  703.9	  617.3	 4664.0	...
449840	  703.9	  617.4	 4666.0	...
449841	  704.0	  617.4	 4667.0	...
449842	  704.2	  617.3	 4670.0	...
449843	  704.4	  617.2	 4673.0	...
449844	  704.6	  617.2	 4676.0	...
449845	  704.7	  617.2	 4675.0	...
449846	  704.8	  617.3	 4674.0	...
449847	  704.9	  617.4	 4673.0	...
449848	  704.9	  617.6	 4674.0	...
449849	  705.2	  617.7	 4677.0	...
449850	  705.4	  617.7	 4681.0	...
449851	  705.6	  617.5	 4682.0	...
449852	  705.6	  617.4	 4682.0	...
449853	  705.7	  618.1	 4682.0	...
449854	  705.7	  618.7	 4680.0	...
449855	  705.7	  618.6	 4678.0	...
449856	  705.7	  617.9	 4676.0	...
449857	  705.7	  617.4	 4675.0	...
449858	  705.7	  617.5	 4675.0	...
449859	  705.8	  617.7	 4675.0	...
449860	  705.8	  617.8	 4675.0	...
449861	  705.8	  617.9	 4676.0	...
449862	  705.4	  618.7	 4677.0	...
449863	  705.1	  619.5	 4677.0	...
449864	  704.7	  620.2	 4676.0	...
449865	  704.8	  620.0	 4675.0	...
449866	  704.6	  619.9	 4676.0	...
449867	  704.4	  620.1	 4677.0	...
449868	  704.2	  620.3	 4679.0	...
449869	  704.4	  620.6	 4681.0	...
449870	  704.5	  620.8	 4682.0	...
449871	  704.5	  621.1	 4681.0	...
449872	  704.4	  621.4	 4682.0	...
449873	  704.4	  621.4	 4683.0	...
449874	  704.5	  621.1	 4685.0	...
449875	  704.7	  620.9	 4685.0	...
449876	  704.8	  620.8	 4685.0	...
449877	  704.8	  620.9	 4685.0	...
449878	  704.7	  621.0	 4689.0	...
449879	  704.8	  621.1	 4692.0	...
449880	  704.7	  621.1	 4694.0	...
449881	  704.7	  621.2	 4693.0	...
449882	  704.9	  621.4	 4693.0	...
449883	  705.1	  621.6	 4692.0	...
449884	  705.4	  621.5	 4692.0	...
449885	  705.3	  621.1	 4692.0	...
449886	  705.3	  620.7	 4692.0	...
449887	  705.4	  620.7	 4693.0	...
449888	  705.4	  620.6	 4694.0	...
449889	  705.5	  620.6	 4694.0	...
449890	  705.5	  620.6	 4694.0	...
449891	  705.4	  620.6	 4694.0	...
449892	  705.3	  620.5	 4696.0	...
449893	  705.1	  620.4	 4699.0	...
449894	  704.9	  620.4	 4700.0	...
449895	  704.7	  620.4	 4700.0	...
449896	  704.5	  620.6	 4700.0	...
449897	  704.2	  620.9	 4701.0	...
449898	  704.1	  620.9	 4701.0	...
449899	  704.0	  620.8	 4701.0	...
449900	  704.0	  620.6	 4700.0	...
449901	  703.9	  620.6	 4701.0	...
449902	  703.7	  620.6	 4701.0	...
449903	  703.7	  620.6	 4703.0	...
449904	  703.9	  620.7	 4705.0	...
449905	  704.0	  620.7	 4706.0	...
449906	  704.2	  620.4	 4705.0	...
449907	  704.3	  620.2	 4703.0	...
449908	  704.8	  620.0	 4702.0	...
449909	  705.4	  620.1	 4705.0	...
449910	  705.7	  620.2	 4709.0	...
449911	  705.6	  620.2	 4711.0	...
449912	  705.6	  620.3	 4710.0	...
449913	  705.7	  620.5	 4708.0	...
449914	  705.7	  620.9	 4709.0	...
449915	  705.5	  621.3	 4710.0	...
449916	  705.2	  621.4	 4710.0	...
449917	  705.1	  621.1	 4707.0	...
449918	  705.0	  620.7	 4704.0	...
449919	  705.0	  620.4	 4703.0	...
449920	  704.9	  620.3	 4704.0	...
449921	  704.8	  620.3	 4704.0	...
449922	  705.1	  620.2	 4704.0	...
449923	  705.4	  620.1	 4705.0	...
449924	  705.5	  620.0	 4708.0	...
449925	  705.4	  619.9	 4707.0	...
449926	  705.3	  620.0	 4703.0	...
449927	  705.5	  620.4	 4698.0	...
449928	  705.6	  620.9	 4698.0	...
449929	  705.7	  621.2	 4697.0	...
449930	  705.7	  621.2	 4698.0	...
449931	  705.9	  621.0	 4701.0	...
449932	  706.0	  620.8	 4703.0	...
449933	  706.1	  620.7	 4705.0	...
449934	  706.1	  620.3	 4705.0	...
449935	  706.0	  619.8	 4706.0	...
449936	  706.1	  619.6	 4706.0	...
449937	  706.1	  620.2	 4705.0	...
449938	  706.2	  620.7	 4705.0	...
449939	  706.1	  621.0	 4705.0	...
449940	  706.0	  621.1	 4705.0	...
449941	  705.7	  621.2	 4706.0	...
449942	  705.4	  621.2	 4707.0	...
449943	  705.3	  621.7	 4707.0	...
449944	  705.3	  622.1	 4708.0	...
449945	  705.3	  622.5	 4709.0	...
449946	  705.2	  622.2	 4709.0	...
449947	  705.2	  621.8	 4707.0	...
449948	  705.1	  621.9	 4705.0	...
449949	  705.0	  622.3	 4705.0	...
449950	  705.0	  622.7	 4706.0	...
449951	  705.0	  622.7	 4707.0	...
449952	  705.1	  622.6	 4707.0	...
449953	  705.3	  622.6	 4707.0	...
449954	  705.2	  622.6	 4706.0	...
449955	  705.1	  622.7	 4706.0	...
449956	  705.1	  622.8	 4706.0	...
449957	  705.3	  622.7	 4706.0	...
449958	  705.5	  622.6	 4706.0	...
449959	  705.7	  622.7	 4706.0	...
449960	  705.6	  622.2	 4707.0	...
449961	  705.4	  621.6	 4709.0	...
449962	  705.2	  620.9	 4713.0	...
449963	  705.2	  620.7	 4716.0	...
449964	  705.2	  621.1	 4719.0	...
449965	  705.2	  621.7	 4717.0	...
449966	  705.3	  622.5	 4716.0	...
449967	  705.6	  622.8	 4714.0	...
449968	  706.1	  623.0	 4716.0	...
449969	  706.6	  622.9	 4718.0	...
449970	  706.5	  622.6	 4721.0	...
449971	  706.2	  622.3	 4723.0	...
449972	  705.7	  622.0	 4727.0	...
449973	  705.3	  622.2	 4727.0	...
449974	  704.9	  622.5	 4728.0	...
449975	  704.7	  622.8	 4727.0	...
449976	  704.7	  622.8	 4727.0	...
449977	  704.8	  622.7	 4728.0	...
449978	  704.8	  622.3	 4728.0	...
449979	  704.8	  621.9	 4731.0	...
449980	  704.7	  621.4	 4734.0	...
449981	  704.7	  621.3	 4736.0	...
449982	  704.7	  621.5	 4735.0	...
449983	  704.9	  621.7	 4734.0	...
449984	  705.1	  622.0	 4734.0	...
449985	  705.2	  622.0	 4734.0	...
449986	  705.1	  622.1	 4734.0	...
449987	  705.1	  622.1	 4733.0	...
449988	  705.4	  622.0	 4734.0	...
449989	  705.6	  621.9	 4736.0	...
449990	  705.8	  621.4	 4737.0	...
449991	  705.3	  621.0	 4735.0	...
449992	  704.9	  620.5	 4734.0	...
449993	  704.4	  620.3	 4735.0	...
449994	  704.3	  619.9	 4738.0	...
449995	  704.6	  619.5	 4740.0	...
449996	  705.3	  619.0	 4741.0	...
449997	  705.9	  618.7	 4741.0	...
449998	  706.1	  618.6	 4741.0	...
449999	  705.8	  619.5	 4741.0	...
450000	  705.5	  620.3	 4740.0	...
450001	  705.3	  620.9	 4738.0	...
450002	  705.3	  620.9	 4736.0	...
450003	  705.3	  620.9	 4735.0	...
450004	  705.5	  620.2	 4735.0	...
450005	  705.6	  619.5	 4736.0	...
450006	  704.9	  619.0	 4737.0	...
450007	  704.1	  619.3	 4738.0	...
450008	  704.0	  619.8	 4736.0	...
450009	  704.7	  620.1	 4734.0	...
450010	  705.6	  620.3	 4734.0	...
450011	  705.8	  620.1	 4737.0	...
450012	  705.7	  619.8	 4741.0	...
450013	  705.5	  619.5	 4742.0	...
450014	  705.2	  619.8	 4742.0	...
450015	  705.0	  620.3	 4741.0	...
450016	  704.8	  621.3	 4741.0	...
450017	  704.7	  621.7	 4742.0	...
450018	  704.6	  621.7	 4743.0	...
450019	  704.3	  621.3	 4743.0	...
450020	  704.2	  620.9	 4744.0	...
450021	  704.3	  620.9	 4744.0	...
450022	  704.5	  620.9	 4744.0	...
450023	  704.8	  620.9	 4744.0	...
450024	  704.8	  621.0	 4743.0	...
450025	  704.8	  621.0	 4742.0	...
450026	  704.8	  621.0	 4741.0	...
450027	  704.7	  621.0	 4741.0	...
450028	  704.6	  620.9	 4742.0	...
MSG	450029 0000 _ Number Off
450029	  704.5	  620.9	 4742.0	...
450030	  704.4	  621.0	 4741.0	...
450031	  704.5	  621.2	 4741.0	...
450032	  704.5	  621.2	 4740.0	...
450033	  704.5	  620.9	 4740.0	...
450034	  704.5	  620.6	 4741.0	...
450035	  704.5	  620.5	 4741.0	...
450036	  704.4	  620.6	 4742.0	...
450037	  704.4	  620.9	 4742.0	...
450038	  704.4	  621.1	 4742.0	...
450039	  704.4	  621.9	 4741.0	...
450040	  704.4	  622.3	 4743.0	...
450041	  704.4	  622.8	 4745.0	...
450042	  704.4	  622.9	 4747.0	...
450043	  704.3	  623.0	 4747.0	...
450044	  704.6	  622.7	 4748.0	...
450045	  704.9	  622.3	 4751.0	...
450046	  705.3	  621.4	 4754.0	...
450047	  705.3	  621.0	 4752.0	...
450048	  705.0	  620.7	 4750.0	...
450049	  704.8	  620.8	 4748.0	...
450050	  704.6	  620.9	 4750.0	...
450051	  704.5	  621.5	 4751.0	...
450052	  704.5	  622.1	 4752.0	...
450053	  704.6	  622.6	 4753.0	...
450054	  704.7	  622.4	 4755.0	...
450055	  704.8	  622.2	 4757.0	...
450056	  704.9	  622.3	 4758.0	...
450057	  705.0	  622.3	 4759.0	...
450058	  704.9	  622.6	 4759.0	...
450059	  704.9	  622.8	 4760.0	...
450060	  704.8	  623.0	 4760.0	...
450061	  704.6	  623.0	 4760.0	...
450062	  704.5	  622.7	 4761.0	...
450063	  704.7	  622.2	 4762.0	...
450064	  705.1	  621.6	 4765.0	...
450065	  705.4	  621.2	 4767.0	...
450066	  705.3	  621.2	 4769.0	...
450067	  705.1	  621.3	 4768.0	...
450068	  704.9	  621.5	 4768.0	...
450069	  704.8	  621.5	 4768.0	...
450070	  704.8	  621.6	 4770.0	...
450071	  704.2	  621.7	 4772.0	...
450072	  703.5	  622.0	 4776.0	...
450073	  702.9	  622.2	 4777.0	...
450074	  702.8	  621.4	 4778.0	...
450075	  702.9	  620.5	 4778.0	...
450076	  702.9	  619.5	 4778.0	...
450077	  702.7	  619.5	 4778.0	...
450078	  702.3	  619.5	 4778.0	...
450079	  701.9	  619.5	 4779.0	...
450080	  701.8	  619.3	 4780.0	...
450081	  701.9	  619.4	 4781.0	...
450082	  702.0	  619.7	 4784.0	...
450083	  702.0	  619.8	 4788.0	...
450084	  702.2	  619.8	 4792.0	...
450085	  702.4	  618.9	 4792.0	...
450086	  702.4	  618.1	 4792.0	...
450087	  702.2	  617.4	 4792.0	...
450088	  702.3	  617.4	 4792.0	...
450089	  702.6	  617.8	 4792.0	...
450090	  702.8	  618.1	 4791.0	...
450091	  702.6	  618.5	 4790.0	...
450092	  702.2	  618.5	 4788.0	...
450093	  701.9	  618.6	 4788.0	...
450094	  701.8	  618.8	 4791.0	...
450095	  701.9	  618.8	 4794.0	...
450096	  702.1	  618.9	 4797.0	...
450097	  702.2	  619.1	 4797.0	...
450098	  702.0	  619.4	 4797.0	...
450099	  701.8	  619.6	 4800.0	...
450100	  701.5	  619.6	 4804.0	...
450101	  701.8	  619.1	 4807.0	...
450102	  702.0	  618.4	 4807.0	...
450103	  701.8	  617.8	 4806.0	...
450104	  701.3	  617.7	 4805.0	...
450105	  700.9	  617.9	 4804.0	...
450106	  700.8	  618.1	 4804.0	...
450107	  700.7	  618.3	 4803.0	...
450108	  700.7	  618.5	 4803.0	...
450109	  700.9	  618.7	 4803.0	...
450110	  701.1	  618.6	 4805.0	...
450111	  701.2	  618.6	 4806.0	...
450112	  701.3	  618.5	 4806.0	...
450113	  701.6	  618.7	 4805.0	...
450114	  702.1	  618.9	 4804.0	...
450115	  702.5	  619.1	 4804.0	...
450116	  702.6	  619.2	 4803.0	...
450117	  702.4	  619.2	 4803.0	...
450118	  702.2	  619.2	 4804.0	...
450119	  702.2	  619.1	 4805.0	...
450120	  701.7	  619.2	 4805.0	...
450121	  701.2	  619.4	 4805.0	...
450122	  700.8	  619.3	 4805.0	...
450123	  701.0	  619.0	 4804.0	...
450124	  701.1	  619.3	 4804.0	...
450125	  701.4	  619.9	 4807.0	...
450126	  701.8	  620.4	 4811.0	...
450127	  701.9	  620.1	 4815.0	...
450128	  702.0	  619.7	 4815.0	...
450129	  701.9	  619.4	 4815.0	...
450130	  701.9	  619.4	 4816.0	...
450131	  702.0	  619.8	 4816.0	...
450132	  702.0	  620.2	 4816.0	...
450133	  702.0	  620.2	 4815.0	...
450134	  702.0	  619.9	 4815.0	...
450135	  701.9	  619.6	 4815.0	...
450136	  701.7	  619.6	 4816.0	...
450137	  701.5	  619.5	 4818.0	...
450138	  701.3	  619.4	 4819.0	...
450139	  701.7	  619.3	 4819.0	...
450140	  702.1	  619.4	 4819.0	...
450141	  702.5	  619.5	 4819.0	...
450142	  702.5	  619.7	 4818.0	...
450143	  702.5	  619.8	 4819.0	...
450144	  702.5	  619.9	 4819.0	...
450145	  702.6	  620.0	 4820.0	...
450146	  702.7	  619.5	 4819.0	...
450147	  702.8	  618.9	 4819.0	...
450148	  702.6	  618.3	 4820.0	...
450149	  702.4	  618.4	 4821.0	...
450150	  702.2	  618.9	 4822.0	...
450151	  702.2	  619.3	 4823.0	...
450152	  702.2	  619.5	 4824.0	...
450153	  702.3	  620.0	 4825.0	...
450154	  702.3	  620.5	 4825.0	...
450155	  702.4	  620.9	 4826.0	...
450156	  702.4	  620.5	 4826.0	...
450157	  702.5	  620.2	 4827.0	...
450158	  702.5	  620.0	 4827.0	...
450159	  702.7	  620.0	 4827.0	...
450160	  702.9	  620.0	 4827.0	...
450161	  703.2	  620.1	 4827.0	...
450162	  703.2	  620.1	 4827.0	...
450163	  703.2	  620.3	 4827.0	...
450164	  703.1	  620.4	 4827.0	...
450165	  702.6	  620.6	 4826.0	...
450166	  702.3	  620.6	 4825.0	...
450167	  702.0	  620.5	 4825.0	...
450168	  702.2	  620.3	 4825.0	...
450169	  702.3	  620.2	 4826.0	...
450170	  701.8	  620.7	 4827.0	...
450171	  701.3	  621.1	 4827.0	...
450172	  700.8	  621.3	 4830.0	...
450173	  701.3	  621.0	 4832.0	...
450174	  701.8	  620.7	 4834.0	...
450175	  702.4	  620.6	 4834.0	...
450176	  702.5	  620.7	 4835.0	...
450177	  702.6	  620.8	 4836.0	...
450178	  702.1	  620.8	 4837.0	...
450179	  701.6	  620.9	 4839.0	...
450180	  701.0	  621.1	 4840.0	...
450181	  700.6	  621.3	 4843.0	...
450182	  700.1	  621.1	 4843.0	...
450183	  700.2	  620.7	 4843.0	...
450184	  700.7	  620.2	 4844.0	...
450185	  701.1	  619.9	 4845.0	...
450186	  700.9	  619.8	 4847.0	...
450187	  700.7	  619.8	 4850.0	...
450188	  700.7	  620.0	 4854.0	...
450189	  700.4	  620.0	 4856.0	...
450190	  700.0	  620.4	 4856.0	...
450191	  699.5	  620.8	 4854.0	...
450192	  699.3	  621.3	 4852.0	...
450193	  699.3	  621.5	 4852.0	...
450194	  699.3	  621.3	 4855.0	...
450195	  699.3	  620.9	 4859.0	...
450196	  699.3	  620.9	 4860.0	...
450197	  699.3	  621.3	 4859.0	...
450198	  699.3	  621.7	 4860.0	...
450199	  699.3	  621.2	 4861.0	...
450200	  698.9	  620.7	 4860.0	...
450201	  698.3	  620.1	 4859.0	...
450202	  697.7	  620.0	 4858.0	...
450203	  697.4	  620.0	 4859.0	...
450204	  697.3	  620.1	 4861.0	...
450205	  697.3	  620.1	 4862.0	...
450206	  697.7	  621.1	 4863.0	...
450207	  698.0	  622.1	 4864.0	...
450208	  698.2	  622.2	 4865.0	...
450209	  697.7	  621.5	 4865.0	...
450210	  697.3	  620.8	 4865.0	...
450211	  697.0	  620.9	 4865.0	...
450212	  697.0	  621.0	 4864.0	...
450213	  697.2	  621.1	 4863.0	...
450214	  697.5	  621.2	 4862.0	...
450215	  697.6	  621.3	 4865.0	...
450216	  697.4	  621.2	 4867.0	...
450217	  697.2	  621.2	 4866.0	...
450218	  697.0	  621.3	 4864.0	...
450219	  696.8	  621.4	 4862.0	...
450220	  696.7	  621.4	 4863.0	...
450221	  696.8	  621.4	 4867.0	...
450222	  697.0	  621.3	 4870.0	...
450223	  697.0	  621.2	 4872.0	...
450224	  697.0	  621.2	 4871.0	...
450225	  696.9	  622.0	 4870.0	...
450226	  696.8	  622.8	 4869.0	...
450227	  696.8	  623.5	 4869.0	...
450228	  696.7	  623.6	 4869.0	...
450229	  696.6	  623.5	 4868.0	...
450230	  696.5	  623.5	 4869.0	...
450231	  696.1	  623.4	 4872.0	...
450232	  695.6	  623.3	 4874.0	...
450233	  695.2	  623.0	 4874.0	...
450234	  695.3	  622.8	 4873.0	...
450235	  695.4	  622.5	 4873.0	...
450236	  695.5	  622.5	 4873.0	...
450237	  695.3	  622.4	 4874.0	...
450238	  695.2	  622.2	 4875.0	...
450239	  695.2	  622.5	 4876.0	...
450240	  695.4	  622.8	 4878.0	...
450241	  695.5	  623.2	 4879.0	...
450242	  695.6	  623.3	 4877.0	...
MSG	450243 0000 _ Number On
450243	  695.7	  623.2	 4874.0	...
450244	  695.8	  623.0	 4872.0	...
450245	  695.7	  622.9	 4873.0	...
450246	  695.6	  622.9	 4876.0	...
450247	  695.6	  622.9	 4876.0	...
450248	  695.7	  623.1	 4877.0	...
450249	  696.2	  623.3	 4878.0	...
450250	  696.6	  623.6	 4878.0	...
450251	  696.6	  623.7	 4878.0	...
450252	  696.2	  623.6	 4877.0	...
450253	  696.0	  623.2	 4876.0	...
450254	  696.3	  623.0	 4875.0	...
450255	  696.7	  622.9	 4874.0	...
450256	  696.8	  622.9	 4872.0	...
450257	  696.6	  622.9	 4870.0	...
450258	  696.3	  623.1	 4869.0	...
450259	  695.9	  623.3	 4868.0	...
450260	  695.7	  623.3	 4868.0	...
450261	  695.4	  623.2	 4869.0	...
450262	  695.4	  622.9	 4870.0	...
450263	  695.6	  622.8	 4870.0	...
450264	  695.9	  623.3	 4871.0	...
450265	  695.9	  624.1	 4869.0	...
450266	  695.8	  624.9	 4866.0	...
450267	  695.9	  625.0	 4864.0	...
450268	  696.4	  625.1	 4865.0	...
450269	  696.9	  625.2	 4866.0	...
450270	  697.1	  624.9	 4866.0	...
450271	  696.9	  624.5	 4866.0	...
450272	  696.8	  624.1	 4866.0	...
450273	  696.6	  624.1	 4864.0	...
450274	  696.7	  624.1	 4862.0	...
450275	  696.9	  624.4	 4860.0	...
450276	  697.1	  624.8	 4860.0	...
450277	  697.3	  625.3	 4860.0	...
450278	  697.2	  625.5	 4858.0	...
450279	  697.1	  625.7	 4854.0	...
450280	  697.2	  625.7	 4851.0	...
450281	  697.4	  625.7	 4851.0	...
450282	  697.5	  626.3	 4850.0	...
450283	  697.6	  626.9	 4850.0	...
450284	  697.6	  627.1	 4850.0	...
450285	  697.6	  626.6	 4850.0	...
450286	  697.5	  626.1	 4851.0	...
450287	  697.5	  626.0	 4852.0	...
450288	  697.6	  626.0	 4851.0	...
450289	  697.6	  626.0	 4848.0	...
450290	  697.6	  625.9	 4846.0	...
450291	  697.5	  625.7	 4846.0	...
450292	  697.4	  625.8	 4842.0	...
450293	  697.4	  626.3	 4838.0	...
450294	  697.1	  626.9	 4834.0	...
450295	  696.8	  627.2	 4834.0	...
450296	  696.5	  627.4	 4834.0	...
450297	  696.5	  627.6	 4832.0	...
450298	  696.6	  627.9	 4830.0	...
450299	  696.6	  628.0	 4828.0	...
450300	  696.7	  627.5	 4828.0	...
450301	  696.8	  627.0	 4828.0	...
450302	  696.9	  626.4	 4828.0	...
450303	  697.0	  626.5	 4827.0	...
450304	  697.1	  626.6	 4827.0	...
450305	  697.5	  626.7	 4826.0	...
450306	  697.8	  626.6	 4823.0	...
450307	  698.2	  626.4	 4820.0	...
450308	  698.2	  626.9	 4814.0	...
450309	  698.3	  627.4	 4811.0	...
450310	  698.5	  628.0	 4807.0	...
450311	  698.5	  628.0	 4807.0	...
450312	  698.4	  628.3	 4807.0	...
450313	  698.2	  628.5	 4804.0	...
450314	  698.1	  628.7	 4802.0	...
450315	  698.1	  628.7	 4799.0	...
450316	  698.1	  628.6	 4799.0	...
450317	  698.0	  628.5	 4798.0	...
450318	  697.8	  628.5	 4798.0	...
450319	  697.7	  628.7	 4797.0	...
450320	  697.8	  628.8	 4794.0	...
450321	  697.8	  629.2	 4790.0	...
450322	  697.8	  629.7	 4786.0	...
450323	  697.7	  630.2	 4783.0	...
450324	  697.7	  630.0	 4780.0	...
450325	  698.3	  629.3	 4778.0	...
450326	  699.1	  628.8	 4776.0	...
450327	  699.6	  629.0	 4770.0	...
450328	  699.5	  629.7	 4767.0	...
450329	  699.3	  630.3	 4764.0	...
450330	  699.3	  630.2	 4764.0	...
450331	  699.3	  629.7	 4765.0	...
450332	  699.2	  629.7	 4765.0	...
450333	  699.3	  630.2	 4760.0	...
450334	  699.6	  630.7	 4755.0	...
450335	  699.9	  631.0	 4752.0	...
450336	  700.2	  631.2	 4752.0	...
450337	  700.3	  631.3	 4751.0	...
450338	  700.4	  631.4	 4747.0	...
450339	  700.4	  631.6	 4743.0	...
450340	  700.1	  631.9	 4739.0	...
450341	  699.7	  631.7	 4736.0	...
450342	  699.6	  631.3	 4733.0	...
450343	  700.1	  631.3	 4732.0	...
450344	  700.6	  631.4	 4732.0	...
450345	  700.9	  631.6	 4731.0	...
450346	  701.0	  631.5	 4730.0	...
450347	  701.2	  631.7	 4729.0	...
450348	  701.5	  632.1	 4727.0	...
450349	  701.8	  632.4	 4723.0	...
450350	  701.8	  632.6	 4719.0	...
450351	  701.8	  632.8	 4716.0	...
450352	  701.9	  632.6	 4716.0	...
450353	  701.9	  632.4	 4716.0	...
450354	  701.8	  632.4	 4710.0	...
450355	  701.7	  632.6	 4704.0	...
450356	  701.7	  632.7	 4697.0	...
450357	  701.7	  632.8	 4695.0	...
450358	  701.8	  632.7	 4693.0	...
450359	  702.0	  632.9	 4692.0	...
450360	  702.1	  633.2	 4692.0	...
450361	  702.0	  633.7	 4691.0	...
450362	  701.8	  634.0	 4691.0	...
450363	  701.7	  633.9	 4691.0	...
450364	  701.7	  633.8	 4687.0	...
450365	  701.9	  633.8	 4681.0	...
450366	  702.1	  634.0	 4676.0	...
450367	  702.2	  634.3	 4673.0	...
450368	  702.2	  634.6	 4670.0	...
450369	  702.3	  634.8	 4667.0	...
450370	  702.4	  635.1	 4665.0	...
450371	  702.4	  635.2	 4665.0	...
450372	  702.4	  635.4	 4665.0	...
450373	  702.3	  635.1	 4662.0	...
450374	  702.4	  634.8	 4660.0	...
450375	  702.5	  634.8	 4658.0	...
450376	  702.5	  635.2	 4655.0	...
450377	  702.6	  635.6	 4654.0	...
450378	  702.3	  635.1	 4652.0	...
450379	  701.9	  634.7	 4651.0	...
450380	  701.8	  634.3	 4647.0	...
450381	  702.0	  634.3	 4643.0	...
450382	  702.3	  634.4	 4640.0	...
450383	  702.3	  634.6	 4640.0	...
450384	  702.4	  634.8	 4636.0	...
450385	  702.4	  635.2	 4633.0	...
450386	  702.6	  635.7	 4630.0	...
450387	  702.7	  636.2	 4629.0	...
450388	  702.8	  636.4	 4628.0	...
450389	  702.8	  636.6	 4627.0	...
450390	  702.9	  636.7	 4624.0	...
450391	  703.0	  636.8	 4621.0	...
450392	  703.1	  636.8	 4618.0	...
450393	  703.0	  636.7	 4616.0	...
450394	  703.0	  636.4	 4614.0	...
450395	  703.0	  636.0	 4612.0	...
450396	  703.0	  635.8	 4611.0	...
450397	  703.1	  635.5	 4611.0	...
450398	  702.7	  635.4	 4609.0	...
450399	  702.4	  635.4	 4606.0	...
450400	  702.1	  635.4	 4603.0	...
450401	  702.2	  635.6	 4602.0	...
450402	  702.3	  635.8	 4601.0	...
450403	  702.4	  635.9	 4599.0	...
450404	  702.4	  635.9	 4596.0	...
450405	  702.5	  636.0	 4594.0	...
450406	  702.6	  636.3	 4593.0	...
450407	  702.8	  636.8	 4592.0	...
450408	  702.7	  637.3	 4591.0	...
450409	  702.4	  637.5	 4590.0	...
450410	  702.1	  637.5	 4586.0	...
450411	  701.9	  637.4	 4583.0	...
450412	  701.9	  637.2	 4580.0	...
450413	  701.9	  637.0	 4580.0	...
450414	  702.0	  637.3	 4578.0	...
450415	  702.2	  637.8	 4575.0	...
450416	  702.4	  638.1	 4572.0	...
450417	  702.6	  637.9	 4572.0	...
450418	  702.6	  637.3	 4572.0	...
450419	  703.2	  636.8	 4570.0	...
450420	  703.7	  636.3	 4568.0	...
450421	  704.1	  636.3	 4566.0	...
450422	  704.0	  636.3	 4566.0	...
450423	  704.0	  636.4	 4566.0	...
450424	  704.0	  636.4	 4563.0	...
450425	  704.0	  636.6	 4559.0	...
450426	  704.0	  636.9	 4556.0	...
450427	  704.2	  637.4	 4557.0	...
450428	  704.3	  637.6	 4557.0	...
450429	  704.4	  637.8	 4556.0	...
450430	  704.2	  637.7	 4555.0	...
450431	  704.1	  637.8	 4555.0	...
450432	  704.1	  637.9	 4555.0	...
450433	  704.3	  637.9	 4550.0	...
450434	  704.5	  637.7	 4545.0	...
450435	  704.3	  637.4	 4540.0	...
450436	  704.0	  637.4	 4542.0	...
450437	  703.8	  637.6	 4544.0	...
450438	  703.9	  637.9	 4546.0	...
450439	  704.4	  638.0	 4544.0	...
450440	  704.8	  637.9	 4542.0	...
450441	  705.3	  637.5	 4540.0	...
450442	  705.8	  637.2	 4538.0	...
450443	  706.2	  637.1	 4538.0	...
450444	  706.1	  637.2	 4538.0	...
450445	  705.7	  637.3	 4537.0	...
450446	  705.3	  637.4	 4534.0	...
450447	  705.1	  637.4	 4532.0	...
450448	  704.8	  637.4	 4530.0	...
450449	  704.5	  637.3	 4528.0	...
450450	  704.5	  637.3	 4525.0	...
450451	  704.8	  637.6	 4523.0	...
450452	  705.2	  637.9	 4522.0	...
450453	  705.5	  638.3	 4522.0	...
450454	  705.6	  638.4	 4519.0	...
450455	  705.6	  637.9	 4517.0	...
450456	  705.6	  637.3	 4515.0	...
450457	  705.5	  636.5	 4515.0	...
450458	  705.7	  636.4	 4514.0	...
450459	  705.9	  636.8	 4514.0	...
450460	  706.1	  637.3	 4513.0	...
450461	  706.1	  637.6	 4512.0	...
450462	  706.3	  637.3	 4511.0	...
450463	  706.5	  637.1	 4512.0	...
450464	  706.7	  637.0	 4512.0	...
450465	  706.7	  637.0	 4511.0	...
450466	  706.7	  637.3	 4510.0	...
450467	  706.4	  637.5	 4507.0	...
450468	  706.2	  637.9	 4504.0	...
450469	  706.0	  638.0	 4501.0	...
450470	  706.2	  638.0	 4500.0	...
450471	  706.4	  637.9	 4500.0	...
450472	  706.4	  637.7	 4500.0	...
450473	  706.2	  638.3	 4499.0	...
450474	  706.1	  639.0	 4497.0	...
450475	  706.0	  639.7	 4495.0	...
450476	  706.0	  639.8	 4493.0	...
450477	  706.0	  639.8	 4493.0	...
450478	  706.3	  639.7	 4492.0	...
450479	  706.5	  639.6	 4490.0	...
450480	  706.5	  639.5	 4490.0	...
450481	  706.4	  639.5	 4489.0	...
450482	  706.4	  639.6	 4488.0	...
450483	  706.7	  639.6	 4488.0	...
450484	  706.9	  639.5	 4488.0	...
450485	  706.8	  639.8	 4486.0	...
450486	  706.5	  640.2	 4484.0	...
450487	  706.0	  639.9	 4482.0	...
450488	  705.9	  639.2	 4482.0	...
450489	  705.9	  638.6	 4481.0	...
450490	  706.3	  638.7	 4482.0	...
450491	  706.7	  638.9	 4483.0	...
450492	  707.0	  639.3	 4484.0	...
450493	  706.9	  639.8	 4483.0	...
450494	  706.8	  640.3	 4481.0	...
450495	  706.8	  640.4	 4477.0	...
450496	  707.0	  640.3	 4474.0	...
450497	  707.1	  640.3	 4473.0	...
450498	  707.3	  640.1	 4475.0	...
450499	  707.4	  640.0	 4477.0	...
450500	  707.4	  640.0	 4478.0	...
450501	  707.3	  640.0	 4478.0	...
450502	  707.2	  639.9	 4476.0	...
450503	  707.2	  639.8	 4472.0	...
450504	  707.0	  639.5	 4468.0	...
450505	  706.7	  639.3	 4465.0	...
450506	  706.5	  639.1	 4465.0	...
450507	  706.2	  639.3	 4465.0	...
450508	  706.1	  639.4	 4465.0	...
450509	  706.0	  639.1	 4465.0	...
450510	  706.1	  638.8	 4464.0	...
450511	  706.4	  638.4	 4465.0	...
450512	  706.7	  638.2	 4469.0	...
450513	  706.9	  638.0	 4472.0	...
450514	  707.2	  637.8	 4470.0	...
450515	  707.5	  637.7	 4467.0	...
450516	  708.0	  637.3	 4463.0	...
450517	  708.3	  637.1	 4464.0	...
450518	  708.6	  636.9	 4464.0	...
450519	  708.8	  636.9	 4465.0	...
450520	  708.6	  637.1	 4465.0	...
450521	  708.0	  637.3	 4465.0	...
450522	  707.5	  636.7	 4466.0	...
450523	  707.4	  635.9	 4466.0	...
450524	  707.7	  634.8	 4466.0	...
450525	  708.0	  634.5	 4465.0	...
450526	  708.0	  634.7	 4464.0	...
450527	  707.9	  635.3	 4462.0	...
450528	  707.8	  636.0	 4460.0	...
450529	  707.9	  635.9	 4459.0	...
450530	  708.1	  635.8	 4457.0	...
450531	  708.2	  635.6	 4457.0	...
450532	  708.0	  635.6	 4456.0	...
450533	  708.3	  635.5	 4456.0	...
450534	  708.8	  635.6	 4456.0	...
450535	  709.0	  635.7	 4454.0	...
450536	  708.9	  635.7	 4451.0	...
450537	  708.7	  635.5	 4451.0	...
450538	  708.7	  635.6	 4454.0	...
450539	  708.7	  635.7	 4456.0	...
450540	  708.7	  635.9	 4455.0	...
450541	  708.7	  635.9	 4454.0	...
450542	  709.1	  635.8	 4454.0	...
450543	  709.5	  635.5	 4453.0	...
MSG	450544 0000 _ Number Off
450544	  710.2	  635.2	 4451.0	...
450545	  710.5	  635.3	 4450.0	...
450546	  710.6	  635.5	 4451.0	...
450547	  710.4	  636.1	 4452.0	...
450548	  710.0	  636.5	 4453.0	...
450549	  709.5	  637.0	 4454.0	...
450550	  709.0	  637.0	 4455.0	...
450551	  708.9	  636.9	 4455.0	...
450552	  709.1	  636.5	 4454.0	...
450553	  709.5	  636.1	 4454.0	...
450554	  709.6	  635.7	 4456.0	...
450555	  709.7	  635.5	 4457.0	...
450556	  709.3	  635.6	 4457.0	...
450557	  709.0	  636.2	 4457.0	...
450558	  708.7	  636.8	 4457.0	...
450559	  709.1	  637.4	 4456.0	...
450560	  709.3	  637.4	 4455.0	...
450561	  709.4	  637.5	 4454.0	...
450562	  709.3	  637.6	 4452.0	...
450563	  709.2	  637.7	 4451.0	...
450564	  709.1	  637.8	 4449.0	...
450565	  708.9	  637.4	 4450.0	...
450566	  708.8	  636.9	 4452.0	...
450567	  708.6	  636.5	 4454.0	...
450568	  708.5	  636.6	 4455.0	...
450569	  708.6	  636.8	 4456.0	...
450570	  708.6	  637.1	 4456.0	...
450571	  708.6	  637.5	 4455.0	...
450572	  708.7	  637.8	 4453.0	...
450573	  708.8	  637.6	 4451.0	...
450574	  708.5	  637.3	 4451.0	...
450575	  708.2	  637.1	 4451.0	...
450576	  707.9	  637.2	 4452.0	...
450577	  708.1	  637.0	 4452.0	...
450578	  708.1	  636.8	 4451.0	...
450579	  708.1	  636.8	 4451.0	...
450580	  708.2	  637.0	 4455.0	...
450581	  708.4	  637.1	 4459.0	...
450582	  708.6	  637.0	 4463.0	...
450583	  708.6	  637.2	 4462.0	...
450584	  708.6	  637.5	 4461.0	...
450585	  708.5	  637.9	 4460.0	...
450586	  708.6	  638.0	 4460.0	...
450587	  708.3	  637.9	 4457.0	...
450588	  708.0	  637.8	 4455.0	...
450589	  708.2	  637.6	 4454.0	...
450590	  708.7	  637.4	 4455.0	...
450591	  709.1	  637.5	 4456.0	...
450592	  709.1	  637.7	 4457.0	...
450593	  709.0	  637.9	 4456.0	...
450594	  708.8	  637.8	 4457.0	...
450595	  708.7	  637.7	 4458.0	...
450596	  708.8	  637.6	 4458.0	...
450597	  709.0	  637.6	 4458.0	...
450598	  708.9	  637.6	 4458.0	...
450599	  708.8	  637.6	 4458.0	...
450600	  708.3	  637.7	 4458.0	...
450601	  708.1	  638.5	 4458.0	...
450602	  708.1	  639.3	 4458.0	...
450603	  708.4	  640.0	 4459.0	...
450604	  708.6	  640.0	 4458.0	...
450605	  709.1	  639.9	 4457.0	...
450606	  709.7	  639.7	 4457.0	...
450607	  709.6	  639.8	 4457.0	...
450608	  709.0	  639.8	 4456.0	...
450609	  708.4	  639.4	 4454.0	...
450610	  708.5	  638.8	 4453.0	...
450611	  708.7	  638.2	 4453.0	...
450612	  708.9	  638.1	 4455.0	...
450613	  709.1	  637.9	 4456.0	...
450614	  709.3	  637.7	 4456.0	...
450615	  709.4	  637.6	 4457.0	...
450616	  709.2	  637.7	 4457.0	...
450617	  708.9	  638.0	 4457.0	...
450618	  708.9	  638.4	 4458.0	...
450619	  709.3	  638.7	 4459.0	...
450620	  709.7	  638.8	 4458.0	...
450621	  709.7	  638.6	 4458.0	...
450622	  709.7	  638.5	 4457.0	...
450623	  709.5	  638.5	 4456.0	...
450624	  709.2	  638.7	 4456.0	...
450625	  708.9	  638.9	 4456.0	...
450626	  708.9	  639.0	 4457.0	...
450627	  708.9	  639.1	 4458.0	...
450628	  708.8	  639.0	 4460.0	...
450629	  708.7	  638.9	 4460.0	...
450630	  708.9	  638.8	 4460.0	...
450631	  709.1	  638.7	 4460.0	...
450632	  709.4	  638.5	 4459.0	...
450633	  709.4	  638.7	 4458.0	...
450634	  709.4	  638.8	 4459.0	...
450635	  709.3	  639.0	 4461.0	...
450636	  709.1	  638.9	 4462.0	...
450637	  709.0	  638.7	 4462.0	...
450638	  708.9	  637.8	 4463.0	...
450639	  709.0	  637.1	 4464.0	...
450640	  709.2	  636.8	 4464.0	...
450641	  709.3	  637.3	 4463.0	...
450642	  709.2	  637.8	 4463.0	...
450643	  709.1	  637.8	 4464.0	...
450644	  709.4	  637.5	 4466.0	...
450645	  709.8	  637.2	 4469.0	...
450646	  710.1	  637.2	 4470.0	...
450647	  710.1	  637.2	 4470.0	...
450648	  710.1	  637.6	 4471.0	...
450649	  710.1	  638.0	 4473.0	...
450650	  710.1	  638.4	 4474.0	...
450651	  710.1	  638.5	 4475.0	...
450652	  709.8	  638.5	 4476.0	...
450653	  709.3	  638.6	 4479.0	...
450654	  708.7	  638.6	 4482.0	...
450655	  708.7	  638.6	 4483.0	...
450656	  709.1	  638.6	 4481.0	...
450657	  709.5	  638.8	 4480.0	...
450658	  709.6	  638.9	 4480.0	...
450659	  709.6	  638.8	 4483.0	...
450660	  709.6	  638.4	 4486.0	...
450661	  709.5	  638.1	 4489.0	...
450662	  709.5	  638.0	 4488.0	...
450663	  709.6	  637.9	 4489.0	...
450664	  709.7	  637.8	 4489.0	...
450665	  709.8	  637.7	 4491.0	...
450666	  709.4	  637.6	 4493.0	...
450667	  709.0	  637.5	 4495.0	...
450668	  708.5	  637.6	 4496.0	...
450669	  709.0	  637.4	 4497.0	...
450670	  709.6	  637.2	 4497.0	...
450671	  709.9	  637.1	 4498.0	...
450672	  709.7	  637.2	 4498.0	...
450673	  709.6	  637.2	 4498.0	...
450674	  709.7	  637.2	 4497.0	...
450675	  709.8	  637.3	 4496.0	...
450676	  709.8	  637.5	 4497.0	...
450677	  709.9	  637.6	 4499.0	...
450678	  709.9	  637.6	 4501.0	...
450679	  709.9	  637.6	 4503.0	...
450680	  709.8	  637.4	 4504.0	...
450681	  709.5	  637.0	 4505.0	...
450682	  709.3	  636.7	 4505.0	...
450683	  709.2	  636.5	 4505.0	...
450684	  709.2	  636.6	 4505.0	...
450685	  709.2	  636.6	 4505.0	...
450686	  709.1	  636.5	 4507.0	...
450687	  709.1	  636.4	 4508.0	...
450688	  709.0	  636.2	 4509.0	...
450689	  709.2	  636.1	 4513.0	...
450690	  709.6	  636.1	 4516.0	...
450691	  709.5	  636.2	 4520.0	...
450692	  709.1	  636.3	 4520.0	...
450693	  708.7	  635.9	 4520.0	...
450694	  708.6	  635.4	 4521.0	...
450695	  708.6	  634.9	 4522.0	...
450696	  708.6	  634.9	 4523.0	...
450697	  708.6	  634.6	 4525.0	...
450698	  708.4	  634.4	 4526.0	...
450699	  708.0	  634.3	 4527.0	...
450700	  707.7	  634.5	 4530.0	...
450701	  708.0	  634.6	 4532.0	...
450702	  708.4	  634.5	 4535.0	...
450703	  708.7	  634.4	 4534.0	...
450704	  708.7	  634.3	 4535.0	...
450705	  708.6	  634.2	 4535.0	...
450706	  708.4	  634.0	 4535.0	...
450707	  708.2	  633.7	 4537.0	...
450708	  708.3	  633.4	 4539.0	...
450709	  708.6	  633.4	 4542.0	...
450710	  708.9	  633.5	 4542.0	...
450711	  709.1	  633.6	 4543.0	...
450712	  709.0	  633.5	 4544.0	...
450713	  708.9	  633.5	 4545.0	...
450714	  708.6	  633.6	 4546.0	...
450715	  708.3	  633.8	 4548.0	...
450716	  707.8	  633.7	 4549.0	...
450717	  707.3	  633.6	 4551.0	...
450718	  707.0	  633.6	 4550.0	...
450719	  707.0	  633.8	 4548.0	...
450720	  707.1	  633.8	 4548.0	...
450721	  707.1	  633.7	 4552.0	...
450722	  707.2	  633.6	 4555.0	...
450723	  707.3	  633.6	 4556.0	...
450724	  707.4	  633.8	 4555.0	...
450725	  707.5	  633.8	 4556.0	...
450726	  707.4	  633.7	 4558.0	...
450727	  707.3	  633.3	 4560.0	...
450728	  707.2	  633.0	 4562.0	...
450729	  707.2	  632.8	 4567.0	...
450730	  707.1	  632.7	 4571.0	...
450731	  707.0	  632.6	 4575.0	...
450732	  707.1	  632.6	 4577.0	...
450733	  707.0	  632.5	 4579.0	...
450734	  706.9	  632.5	 4580.0	...
450735	  706.9	  632.8	 4580.0	...
450736	  706.9	  632.9	 4580.0	...
450737	  707.0	  632.9	 4581.0	...
450738	  707.2	  632.8	 4581.0	...
450739	  707.4	  632.7	 4581.0	...
450740	  707.6	  633.2	 4581.0	...
450741	  707.6	  633.7	 4583.0	...
450742	  707.5	  633.5	 4585.0	...
450743	  707.4	  632.8	 4587.0	...
450744	  706.8	  632.1	 4588.0	...
450745	  706.4	  631.9	 4590.0	...
450746	  706.0	  631.6	 4591.0	...
450747	  706.1	  631.4	 4593.0	...
450748	  706.2	  631.5	 4597.0	...
450749	  706.2	  631.9	 4599.0	...
450750	  706.4	  632.3	 4601.0	...
450751	  706.6	  632.8	 4600.0	...
450752	  706.9	  633.1	 4602.0	...
450753	  706.9	  633.2	 4605.0	...
450754	  706.8	  633.6	 4608.0	...
450755	  706.6	  633.8	 4607.0	...
450756	  706.5	  633.8	 4607.0	...
450757	  706.0	  633.7	 4607.0	...
MSG	450758 0000 _ Number On
450758	  705.5	  633.6	 4606.0	...
450759	  705.0	  633.0	 4604.0	...
450760	  705.0	  632.3	 4607.0	...
450761	  704.9	  631.6	 4612.0	...
450762	  704.8	  631.8	 4617.0	...
450763	  704.6	  631.6	 4616.0	...
450764	  704.5	  631.5	 4613.0	...
450765	  704.5	  631.6	 4612.0	...
450766	  704.6	  631.8	 4616.0	...
450767	  705.1	  632.1	 4619.0	...
450768	  705.5	  632.0	 4623.0	...
450769	  705.8	  632.1	 4623.0	...
450770	  705.7	  632.3	 4623.0	...
450771	  705.5	  632.5	 4623.0	...
450772	  705.2	  632.5	 4624.0	...
450773	  704.8	  632.6	 4625.0	...
450774	  704.6	  632.6	 4625.0	...
450775	  704.4	  632.6	 4627.0	...
450776	  704.2	  632.6	 4630.0	...
450777	  704.0	  632.2	 4634.0	...
450778	  704.0	  631.8	 4635.0	...
450779	  704.2	  631.3	 4637.0	...
450780	  704.4	  631.3	 4638.0	...
450781	  704.6	  631.5	 4638.0	...
450782	  704.5	  631.8	 4637.0	...
450783	  704.4	  631.9	 4637.0	...
450784	  704.3	  631.8	 4636.0	...
450785	  704.4	  632.1	 4636.0	...
450786	  704.5	  632.5	 4638.0	...
450787	  704.6	  632.6	 4641.0	...
450788	  704.4	  632.3	 4645.0	...
450789	  704.1	  631.8	 4648.0	...
450790	  703.6	  631.4	 4652.0	...
450791	  703.5	  631.1	 4654.0	...
450792	  703.9	  631.1	 4655.0	...
450793	  704.3	  631.0	 4656.0	...
450794	  704.7	  630.7	 4657.0	...
450795	  704.6	  630.4	 4656.0	...
450796	  704.4	  630.3	 4655.0	...
450797	  704.2	  630.4	 4653.0	...
450798	  704.0	  630.5	 4658.0	...
450799	  704.0	  630.5	 4662.0	...
450800	  703.9	  630.7	 4668.0	...
450801	  703.7	  630.9	 4670.0	...
450802	  703.4	  630.8	 4672.0	...
450803	  703.3	  630.6	 4674.0	...
450804	  703.3	  630.4	 4677.0	...
450805	  703.3	  630.4	 4678.0	...
450806	  703.3	  630.4	 4679.0	...
450807	  703.2	  630.3	 4680.0	...
450808	  703.2	  630.3	 4681.0	...
450809	  703.8	  630.3	 4683.0	...
450810	  704.4	  630.2	 4686.0	...
450811	  704.9	  630.2	 4688.0	...
450812	  704.8	  629.9	 4689.0	...
450813	  704.1	  629.8	 4690.0	...
450814	  703.6	  629.7	 4691.0	...
450815	  703.0	  629.8	 4691.0	...
450816	  702.7	  630.2	 4693.0	...
450817	  702.4	  630.5	 4696.0	...
450818	  702.2	  630.9	 4699.0	...
450819	  702.4	  631.1	 4700.0	...
450820	  702.4	  630.7	 4700.0	...
450821	  702.2	  630.2	 4702.0	...
450822	  702.1	  629.9	 4705.0	...
450823	  702.1	  630.2	 4708.0	...
450824	  702.2	  630.7	 4708.0	...
450825	  702.5	  630.9	 4712.0	...
450826	  702.9	  631.1	 4715.0	...
450827	  703.3	  630.7	 4714.0	...
450828	  703.3	  630.4	 4711.0	...
450829	  702.9	  630.2	 4709.0	...
450830	  702.4	  630.3	 4714.0	...
450831	  702.2	  630.3	 4720.0	...
450832	  702.2	  630.3	 4724.0	...
450833	  702.2	  630.2	 4726.0	...
450834	  702.4	  630.3	 4727.0	...
450835	  702.7	  630.4	 4727.0	...
450836	  702.9	  630.1	 4726.0	...
450837	  702.9	  629.7	 4725.0	...
450838	  702.8	  629.3	 4725.0	...
450839	  702.7	  629.4	 4725.0	...
450840	  702.7	  629.3	 4726.0	...
450841	  702.4	  629.4	 4727.0	...
450842	  702.2	  629.5	 4728.0	...
450843	  702.0	  629.6	 4730.0	...
450844	  702.0	  630.0	 4731.0	...
450845	  702.0	  630.3	 4732.0	...
450846	  701.9	  630.2	 4733.0	...
450847	  701.9	  630.0	 4737.0	...
450848	  701.7	  629.9	 4739.0	...
450849	  701.6	  630.3	 4741.0	...
450850	  701.4	  630.4	 4743.0	...
450851	  701.4	  630.3	 4744.0	...
450852	  701.3	  630.0	 4746.0	...
450853	  701.2	  629.8	 4747.0	...
450854	  701.0	  629.5	 4750.0	...
450855	  701.3	  628.9	 4752.0	...
450856	  701.6	  628.2	 4753.0	...
450857	  701.9	  627.8	 4751.0	...
450858	  701.8	  627.7	 4750.0	...
450859	  701.7	  627.9	 4748.0	...
450860	  701.6	  628.0	 4751.0	...
450861	  701.6	  628.1	 4755.0	...
450862	  701.7	  628.6	 4759.0	...
450863	  701.9	  629.0	 4760.0	...
450864	  702.0	  629.4	 4765.0	...
450865	  702.0	  629.4	 4770.0	...
450866	  701.9	  629.2	 4775.0	...
450867	  701.9	  628.4	 4775.0	...
450868	  701.9	  627.7	 4775.0	...
450869	  702.0	  627.0	 4774.0	...
450870	  702.1	  627.0	 4773.0	...
450871	  702.2	  627.0	 4771.0	...
450872	  702.3	  627.0	 4770.0	...
450873	  701.9	  627.0	 4768.0	...
450874	  701.6	  627.1	 4767.0	...
450875	  701.2	  626.8	 4771.0	...
450876	  701.3	  626.5	 4776.0	...
450877	  701.3	  626.3	 4780.0	...
450878	  701.3	  626.6	 4780.0	...
450879	  701.4	  626.8	 4780.0	...
450880	  701.6	  626.9	 4783.0	...
450881	  701.7	  626.9	 4785.0	...
450882	  701.3	  626.8	 4787.0	...
450883	  700.6	  626.8	 4788.0	...
450884	  699.9	  626.9	 4788.0	...
450885	  700.0	  627.0	 4790.0	...
450886	  700.3	  627.1	 4791.0	...
450887	  700.7	  627.1	 4793.0	...
450888	  700.7	  627.4	 4793.0	...
450889	  700.8	  627.7	 4793.0	...
450890	  700.9	  627.8	 4793.0	...
450891	  700.8	  627.6	 4793.0	...
450892	  700.8	  627.4	 4795.0	...
450893	  700.8	  627.2	 4798.0	...
450894	  700.4	  627.3	 4800.0	...
450895	  699.8	  627.4	 4800.0	...
450896	  699.3	  627.5	 4800.0	...
450897	  699.3	  627.5	 4801.0	...
450898	  699.3	  627.5	 4799.0	...
450899	  699.2	  627.5	 4797.0	...
450900	  699.2	  627.5	 4795.0	...
450901	  699.2	  627.5	 4795.0	...
450902	  699.2	  627.3	 4795.0	...
450903	  699.3	  627.1	 4797.0	...
450904	  699.3	  626.9	 4800.0	...
450905	  699.2	  627.1	 4802.0	...
450906	  699.1	  627.4	 4803.0	...
450907	  698.9	  627.8	 4805.0	...
450908	  698.9	  627.9	 4807.0	...
450909	  698.8	  627.9	 4809.0	...
450910	  698.9	  627.8	 4810.0	...
450911	  698.3	  627.5	 4810.0	...
450912	  697.7	  627.2	 4814.0	...
450913	  697.3	  627.1	 4818.0	...
450914	  697.5	  627.3	 4821.0	...
450915	  697.8	  627.5	 4823.0	...
450916	  697.9	  627.5	 4823.0	...
450917	  698.0	  627.5	 4822.0	...
450918	  698.1	  627.6	 4821.0	...
450919	  698.1	  627.5	 4820.0	...
450920	  697.9	  627.3	 4821.0	...
450921	  697.7	  627.1	 4823.0	...
450922	  697.8	  627.1	 4828.0	...
450923	  697.9	  627.4	 4832.0	...
450924	  698.0	  627.6	 4836.0	...
450925	  697.9	  627.9	 4836.0	...
450926	  697.4	  627.9	 4835.0	...
450927	  697.1	  627.9	 4837.0	...
450928	  696.7	  627.8	 4838.0	...
450929	  696.6	  627.7	 4841.0	...
450930	  696.6	  627.9	 4842.0	...
450931	  696.5	  628.2	 4844.0	...
450932	  696.5	  627.9	 4844.0	...
450933	  696.5	  627.2	 4844.0	...
450934	  696.5	  626.8	 4844.0	...
450935	  696.6	  626.9	 4845.0	...
450936	  696.6	  627.0	 4847.0	...
450937	  696.7	  626.9	 4849.0	...
450938	  696.8	  626.9	 4850.0	...
450939	  696.9	  627.1	 4852.0	...
450940	  696.8	  627.2	 4854.0	...
450941	  696.7	  627.2	 4856.0	...
450942	  696.5	  627.2	 4857.0	...
450943	  696.5	  627.3	 4856.0	...
450944	  696.5	  627.5	 4855.0	...
450945	  696.5	  627.8	 4857.0	...
450946	  696.3	  627.8	 4859.0	...
450947	  696.3	  627.5	 4862.0	...
450948	  696.4	  627.1	 4862.0	...
450949	  696.5	  626.7	 4862.0	...
450950	  696.4	  626.7	 4860.0	...
450951	  696.3	  626.7	 4858.0	...
450952	  696.2	  626.5	 4857.0	...
450953	  696.5	  626.3	 4860.0	...
450954	  696.8	  626.1	 4864.0	...
450955	  697.1	  626.1	 4866.0	...
450956	  697.2	  626.1	 4863.0	...
450957	  696.9	  626.2	 4860.0	...
450958	  696.5	  626.4	 4858.0	...
450959	  695.9	  626.6	 4857.0	...
450960	  695.6	  626.8	 4859.0	...
450961	  695.7	  626.8	 4863.0	...
450962	  696.1	  626.8	 4865.0	...
450963	  696.5	  626.8	 4866.0	...
450964	  696.5	  626.9	 4865.0	...
450965	  696.7	  627.0	 4865.0	...
450966	  696.9	  627.1	 4865.0	...
450967	  697.0	  626.9	 4866.0	...
450968	  697.1	  626.7	 4868.0	...
450969	  697.3	  626.6	 4870.0	...
450970	  697.2	  626.6	 4870.0	...
450971	  696.9	  626.6	 4870.0	...
450972	  696.7	  626.6	 4870.0	...
450973	  696.7	  626.4	 4869.0	...
450974	  696.6	  626.3	 4869.0	...
450975	  696.4	  626.1	 4870.0	...
450976	  696.4	  626.0	 4870.0	...
450977	  696.5	  625.3	 4870.0	...
450978	  696.8	  624.7	 4870.0	...
450979	  697.0	  624.1	 4869.0	...
450980	  697.1	  624.0	 4869.0	...
450981	  697.0	  623.9	 4871.0	...
450982	  697.0	  623.9	 4872.0	...
450983	  697.2	  623.8	 4873.0	...
450984	  697.5	  624.2	 4873.0	...
450985	  697.8	  624.6	 4874.0	...
450986	  698.0	  625.0	 4874.0	...
450987	  698.3	  625.0	 4872.0	...
450988	  698.4	  625.0	 4871.0	...
450989	  698.5	  625.0	 4871.0	...
450990	  698.5	  625.3	 4871.0	...
450991	  698.5	  625.5	 4868.0	...
450992	  698.4	  625.5	 4866.0	...
450993	  698.3	  625.3	 4864.0	...
450994	  698.3	  625.2	 4865.0	...
450995	  698.0	  625.3	 4865.0	...
450996	  697.7	  625.4	 4866.0	...
450997	  697.9	  625.4	 4866.0	...
450998	  698.4	  625.3	 4866.0	...
450999	  698.8	  625.1	 4866.0	...
451000	  698.7	  624.9	 4866.0	...
451001	  698.6	  624.6	 4867.0	...
451002	  698.6	  624.5	 4868.0	...
451003	  698.4	  624.5	 4868.0	...
451004	  698.4	  624.5	 4867.0	...
451005	  698.3	  624.5	 4866.0	...
451006	  698.8	  624.4	 4864.0	...
451007	  699.2	  624.2	 4864.0	...
451008	  699.6	  623.9	 4864.0	...
451009	  699.7	  623.7	 4865.0	...
451010	  699.8	  623.6	 4864.0	...
451011	  700.0	  623.8	 4864.0	...
451012	  700.1	  624.1	 4863.0	...
451013	  700.2	  624.4	 4864.0	...
451014	  700.2	  624.7	 4865.0	...
451015	  700.1	  625.0	 4864.0	...
451016	  700.2	  625.2	 4863.0	...
451017	  700.2	  625.3	 4862.0	...
451018	  700.3	  625.3	 4862.0	...
451019	  700.6	  625.4	 4862.0	...
451020	  700.8	  625.4	 4861.0	...
451021	  701.1	  625.2	 4857.0	...
451022	  701.1	  625.0	 4854.0	...
451023	  701.1	  624.7	 4850.0	...
451024	  701.1	  624.8	 4850.0	...
451025	  700.9	  624.8	 4852.0	...
451026	  700.6	  624.9	 4854.0	...
451027	  700.3	  624.8	 4857.0	...
451028	  700.2	  624.7	 4858.0	...
451029	  700.4	  624.6	 4858.0	...
451030	  700.6	  624.5	 4859.0	...
451031	  700.8	  624.5	 4859.0	...
451032	  701.0	  624.5	 4859.0	...
451033	  701.1	  624.5	 4857.0	...
451034	  701.1	  624.5	 4855.0	...
451035	  701.1	  624.4	 4854.0	...
451036	  701.1	  624.0	 4854.0	...
451037	  701.0	  623.8	 4854.0	...
451038	  701.0	  624.3	 4853.0	...
451039	  701.0	  625.1	 4853.0	...
451040	  700.8	  625.9	 4852.0	...
451041	  700.5	  626.0	 4852.0	...
451042	  700.2	  626.0	 4851.0	...
451043	  700.1	  625.8	 4851.0	...
451044	  700.1	  625.7	 4851.0	...
451045	  700.2	  625.8	 4847.0	...
451046	  700.2	  626.0	 4845.0	...
451047	  700.3	  626.2	 4843.0	...
451048	  700.1	  626.0	 4845.0	...
451049	  700.0	  625.4	 4847.0	...
451050	  699.8	  624.9	 4848.0	...
451051	  699.6	  624.7	 4848.0	...
451052	  699.4	  625.0	 4848.0	...
451053	  699.2	  625.6	 4847.0	...
451054	  699.1	  626.1	 4846.0	...
451055	  699.1	  626.3	 4843.0	...
451056	  699.4	  626.4	 4839.0	...
451057	  699.8	  626.5	 4837.0	...
451058	  699.9	  626.4	 4837.0	...
451059	  699.9	  626.3	 4838.0	...
MSG	451060 0000 _ Number Off
451060	  699.9	  626.1	 4838.0	...
451061	  700.0	  626.2	 4837.0	...
451062	  700.1	  626.2	 4837.0	...
451063	  700.3	  626.0	 4837.0	...
451064	  700.3	  625.7	 4838.0	...
451065	  700.3	  624.9	 4838.0	...
451066	  700.1	  624.3	 4838.0	...
451067	  699.9	  624.3	 4837.0	...
451068	  699.8	  624.8	 4836.0	...
451069	  700.0	  625.1	 4836.0	...
451070	  700.0	  625.0	 4836.0	...
451071	  699.9	  625.1	 4836.0	...
451072	  699.7	  625.3	 4834.0	...
451073	  699.7	  625.5	 4832.0	...
451074	  699.7	  625.5	 4830.0	...
451075	  699.8	  625.5	 4826.0	...
451076	  700.2	  625.6	 4823.0	...
451077	  700.5	  625.8	 4822.0	...
451078	  700.8	  626.0	 4823.0	...
451079	  700.8	  625.8	 4823.0	...
451080	  700.6	  625.4	 4822.0	...
451081	  700.2	  625.1	 4822.0	...
451082	  699.9	  625.3	 4821.0	...
451083	  700.0	  625.3	 4821.0	...
451084	  700.3	  625.3	 4821.0	...
451085	  700.5	  625.3	 4821.0	...
451086	  700.5	  625.5	 4822.0	...
451087	  700.3	  625.6	 4821.0	...
451088	  700.1	  625.2	 4819.0	...
451089	  700.0	  624.7	 4818.0	...
451090	  700.0	  624.3	 4818.0	...
451091	  700.1	  625.0	 4817.0	...
451092	  700.1	  625.7	 4814.0	...
451093	  700.0	  626.0	 4811.0	...
451094	  700.0	  625.7	 4812.0	...
451095	  700.0	  625.1	 4813.0	...
451096	  700.0	  624.8	 4815.0	...
451097	  700.2	  625.0	 4811.0	...
451098	  700.3	  625.5	 4807.0	...
451099	  700.4	  626.0	 4802.0	...
451100	  700.5	  626.0	 4802.0	...
451101	  700.4	  625.8	 4801.0	...
451102	  700.2	  625.6	 4801.0	...
451103	  700.1	  625.4	 4800.0	...
451104	  700.1	  625.5	 4800.0	...
451105	  700.2	  626.0	 4800.0	...
451106	  700.4	  626.5	 4801.0	...
451107	  700.5	  626.2	 4801.0	...
451108	  700.5	  625.7	 4801.0	...
451109	  700.5	  625.2	 4800.0	...
451110	  700.4	  625.3	 4800.0	...
451111	  700.4	  625.4	 4800.0	...
451112	  700.3	  625.5	 4800.0	...
451113	  700.4	  625.6	 4799.0	...
451114	  700.4	  625.8	 4798.0	...
451115	  700.4	  626.0	 4798.0	...
451116	  700.4	  626.0	 4797.0	...
451117	  700.3	  625.7	 4795.0	...
451118	  700.2	  625.5	 4794.0	...
451119	  700.0	  625.4	 4792.0	...
451120	  700.0	  625.4	 4790.0	...
451121	  700.2	  625.6	 4787.0	...
451122	  700.1	  625.9	 4786.0	...
451123	  699.8	  626.2	 4785.0	...
451124	  699.6	  626.2	 4785.0	...
451125	  699.7	  626.2	 4784.0	...
451126	  700.3	  626.1	 4784.0	...
451127	  700.7	  626.0	 4784.0	...
451128	  700.8	  625.4	 4784.0	...
451129	  700.6	  624.9	 4784.0	...
451130	  700.5	  624.8	 4784.0	...
451131	  700.8	  625.3	 4784.0	...
451132	  700.8	  625.8	 4784.0	...
451133	  700.6	  626.0	 4784.0	...
451134	  700.4	  626.3	 4781.0	...
451135	  700.5	  626.5	 4777.0	...
451136	  700.7	  626.6	 4773.0	...
451137	  700.9	  626.6	 4772.0	...
451138	  700.7	  626.2	 4774.0	...
451139	  700.3	  625.8	 4776.0	...
451140	  699.8	  625.4	 4779.0	...
451141	  699.6	  625.4	 4779.0	...
451142	  699.7	  625.8	 4777.0	...
451143	  699.7	  626.2	 4775.0	...
451144	  699.7	  626.7	 4776.0	...
451145	  699.7	  626.7	 4778.0	...
451146	  699.7	  626.8	 4780.0	...
451147	  699.4	  626.9	 4779.0	...
451148	  699.1	  627.0	 4777.0	...
451149	  698.8	  627.2	 4776.0	...
451150	  698.8	  627.2	 4777.0	...
451151	  698.9	  627.3	 4774.0	...
451152	  698.8	  627.3	 4771.0	...
451153	  698.8	  627.3	 4768.0	...
451154	  698.7	  627.2	 4770.0	...
451155	  698.7	  627.2	 4772.0	...
451156	  698.6	  627.4	 4773.0	...
451157	  698.3	  627.1	 4774.0	...
451158	  698.1	  626.6	 4775.0	...
451159	  698.1	  626.1	 4775.0	...
451160	  698.5	  626.1	 4776.0	...
451161	  698.9	  625.9	 4777.0	...
451162	  698.6	  625.8	 4778.0	...
451163	  698.2	  625.9	 4775.0	...
451164	  698.0	  626.1	 4770.0	...
451165	  698.0	  626.3	 4766.0	...
451166	  698.0	  626.5	 4765.0	...
451167	  698.0	  626.5	 4769.0	...
451168	  698.0	  626.5	 4772.0	...
451169	  698.3	  626.2	 4774.0	...
451170	  698.5	  625.8	 4772.0	...
451171	  698.8	  625.4	 4771.0	...
451172	  698.9	  625.1	 4772.0	...
451173	  699.1	  625.2	 4773.0	...
451174	  699.2	  625.2	 4774.0	...
451175	  699.1	  625.1	 4772.0	...
451176	  699.1	  625.2	 4769.0	...
451177	  699.1	  625.5	 4766.0	...
451178	  699.2	  625.8	 4766.0	...
451179	  699.1	  625.6	 4766.0	...
451180	  699.0	  625.4	 4766.0	...
451181	  699.1	  625.1	 4766.0	...
451182	  699.4	  624.9	 4766.0	...
451183	  699.8	  624.6	 4766.0	...
451184	  700.0	  624.5	 4766.0	...
451185	  700.1	  625.0	 4765.0	...
451186	  700.1	  625.7	 4762.0	...
451187	  700.1	  626.2	 4759.0	...
451188	  700.0	  626.1	 4757.0	...
451189	  700.0	  626.1	 4756.0	...
451190	  700.1	  626.1	 4756.0	...
451191	  700.1	  626.2	 4757.0	...
451192	  700.1	  626.0	 4757.0	...
451193	  700.0	  625.9	 4758.0	...
451194	  700.2	  625.7	 4759.0	...
451195	  700.5	  625.6	 4760.0	...
451196	  700.8	  625.8	 4758.0	...
451197	  701.0	  626.1	 4756.0	...
451198	  701.2	  626.4	 4754.0	...
451199	  701.3	  626.6	 4754.0	...
451200	  701.4	  626.7	 4754.0	...
451201	  701.7	  626.7	 4754.0	...
451202	  702.1	  626.8	 4753.0	...
451203	  702.2	  626.8	 4754.0	...
451204	  702.2	  626.8	 4755.0	...
451205	  702.1	  626.9	 4757.0	...
451206	  702.1	  627.0	 4758.0	...
451207	  702.1	  627.0	 4757.0	...
451208	  702.1	  626.9	 4754.0	...
451209	  702.1	  626.9	 4752.0	...
451210	  702.2	  626.8	 4752.0	...
451211	  702.2	  626.8	 4751.0	...
451212	  702.2	  626.8	 4751.0	...
451213	  702.3	  626.5	 4750.0	...
451214	  702.4	  626.2	 4751.0	...
451215	  702.4	  625.6	 4751.0	...
451216	  702.4	  625.5	 4752.0	...
451217	  702.4	  625.3	 4751.0	...
451218	  702.4	  625.3	 4750.0	...
451219	  702.6	  625.5	 4749.0	...
451220	  702.6	  625.6	 4750.0	...
451221	  702.6	  625.8	 4751.0	...
451222	  702.6	  625.8	 4750.0	...
451223	  702.7	  626.0	 4749.0	...
451224	  702.8	  626.2	 4747.0	...
451225	  702.8	  626.3	 4748.0	...
451226	  702.9	  625.9	 4749.0	...
451227	  703.1	  624.9	 4749.0	...
451228	  703.2	  624.0	 4749.0	...
451229	  703.0	  623.1	 4749.0	...
451230	  702.9	  623.0	 4750.0	...
451231	  702.4	  623.0	 4750.0	...
451232	  702.0	  623.3	 4749.0	...
451233	  701.6	  623.5	 4751.0	...
451234	  701.6	  623.5	 4752.0	...
451235	  701.7	  623.8	 4755.0	...
451236	  701.7	  624.4	 4756.0	...
451237	  701.5	  625.0	 4756.0	...
451238	  701.0	  624.8	 4755.0	...
451239	  700.7	  624.4	 4754.0	...
451240	  700.9	  624.2	 4753.0	...
451241	  701.4	  624.3	 4752.0	...
451242	  701.8	  624.5	 4751.0	...
451243	  701.7	  624.0	 4751.0	...
451244	  701.7	  623.5	 4750.0	...
451245	  701.5	  623.0	 4749.0	...
451246	  701.4	  622.9	 4748.0	...
451247	  701.3	  622.8	 4747.0	...
451248	  701.4	  622.8	 4746.0	...
451249	  701.4	  622.9	 4745.0	...
451250	  701.3	  623.2	 4745.0	...
451251	  701.4	  623.4	 4746.0	...
451252	  701.6	  623.5	 4747.0	...
451253	  701.7	  624.0	 4746.0	...
451254	  702.0	  624.7	 4745.0	...
451255	  702.2	  625.2	 4744.0	...
451256	  702.5	  625.2	 4744.0	...
451257	  702.6	  625.2	 4747.0	...
451258	  702.8	  624.8	 4749.0	...
451259	  702.8	  624.3	 4751.0	...
451260	  702.5	  623.8	 4749.0	...
451261	  702.2	  623.9	 4748.0	...
451262	  701.9	  624.1	 4745.0	...
451263	  701.9	  624.6	 4744.0	...
451264	  702.0	  624.9	 4743.0	...
451265	  702.0	  625.3	 4743.0	...
451266	  702.1	  625.2	 4743.0	...
451267	  702.2	  625.0	 4744.0	...
451268	  702.2	  624.8	 4745.0	...
451269	  702.3	  624.8	 4745.0	...
451270	  702.3	  625.0	 4745.0	...
451271	  702.4	  625.2	 4744.0	...
451272	  702.5	  625.6	 4742.0	...
MSG	451273 0000 _ Number On
451273	  702.4	  625.7	 4741.0	...
451274	  702.2	  625.6	 4743.0	...
451275	  701.9	  625.4	 4745.0	...
451276	  701.8	  625.2	 4747.0	...
451277	  701.7	  625.2	 4747.0	...
451278	  701.9	  625.2	 4746.0	...
451279	  702.2	  625.4	 4746.0	...
451280	  702.5	  625.7	 4744.0	...
451281	  702.5	  626.0	 4744.0	...
451282	  702.5	  626.0	 4743.0	...
451283	  702.5	  625.6	 4743.0	...
451284	  702.5	  625.3	 4744.0	...
451285	  702.3	  625.2	 4744.0	...
451286	  702.2	  625.6	 4743.0	...
451287	  702.2	  625.8	 4743.0	...
451288	  702.3	  625.7	 4742.0	...
451289	  702.5	  625.5	 4743.0	...
451290	  702.7	  625.3	 4743.0	...
451291	  702.8	  625.1	 4745.0	...
451292	  702.8	  624.9	 4747.0	...
451293	  702.8	  625.2	 4748.0	...
451294	  702.8	  625.4	 4749.0	...
451295	  702.7	  625.7	 4749.0	...
451296	  702.6	  625.7	 4749.0	...
451297	  702.5	  625.6	 4750.0	...
451298	  702.5	  625.6	 4751.0	...
451299	  702.4	  625.8	 4751.0	...
451300	  702.3	  626.1	 4750.0	...
451301	  702.2	  626.4	 4748.0	...
451302	  702.1	  626.5	 4746.0	...
451303	  702.0	  626.4	 4747.0	...
451304	  701.9	  626.6	 4747.0	...
451305	  701.8	  626.9	 4748.0	...
451306	  701.8	  627.1	 4747.0	...
451307	  701.9	  627.1	 4746.0	...
451308	  702.1	  627.0	 4745.0	...
451309	  702.2	  627.0	 4745.0	...
451310	  702.1	  626.9	 4745.0	...
451311	  701.9	  626.8	 4746.0	...
451312	  701.8	  626.6	 4748.0	...
451313	  701.6	  626.8	 4750.0	...
451314	  701.4	  627.1	 4751.0	...
451315	  701.4	  627.3	 4751.0	...
451316	  701.5	  627.1	 4752.0	...
451317	  701.5	  627.0	 4752.0	...
451318	  701.3	  626.9	 4753.0	...
451319	  700.9	  626.8	 4754.0	...
451320	  700.7	  627.0	 4754.0	...
451321	  700.5	  627.3	 4754.0	...
451322	  700.7	  627.7	 4754.0	...
451323	  700.7	  627.8	 4754.0	...
451324	  700.7	  628.0	 4755.0	...
451325	  700.6	  627.9	 4754.0	...
451326	  700.7	  627.8	 4754.0	...
451327	  700.7	  627.7	 4757.0	...
451328	  700.6	  627.7	 4760.0	...
451329	  700.4	  627.8	 4761.0	...
451330	  700.2	  627.9	 4759.0	...
451331	  700.2	  627.7	 4757.0	...
451332	  700.4	  627.4	 4757.0	...
451333	  700.4	  627.2	 4757.0	...
451334	  700.4	  627.3	 4758.0	...
451335	  700.4	  627.1	 4758.0	...
451336	  700.5	  626.9	 4758.0	...
451337	  700.6	  626.7	 4758.0	...
451338	  700.5	  626.8	 4760.0	...
451339	  700.4	  627.4	 4761.0	...
451340	  700.3	  627.7	 4761.0	...
451341	  700.4	  627.8	 4760.0	...
451342	  700.4	  627.4	 4758.0	...
451343	  700.4	  627.1	 4759.0	...
451344	  700.4	  627.2	 4759.0	...
451345	  700.7	  627.4	 4759.0	...
451346	  700.8	  627.7	 4758.0	...
451347	  701.0	  627.6	 4759.0	...
451348	  700.9	  627.6	 4759.0	...
451349	  700.9	  627.5	 4760.0	...
451350	  700.9	  627.5	 4758.0	...
451351	  700.9	  627.4	 4755.0	...
451352	  700.9	  627.5	 4755.0	...
451353	  700.9	  627.5	 4757.0	...
451354	  700.9	  627.6	 4759.0	...
451355	  700.9	  627.6	 4759.0	...
451356	  701.1	  627.5	 4760.0	...
451357	  701.3	  627.4	 4760.0	...
451358	  701.4	  627.3	 4761.0	...
451359	  701.0	  627.3	 4762.0	...
451360	  700.6	  627.1	 4763.0	...
451361	  700.4	  627.0	 4762.0	...
451362	  700.5	  626.8	 4764.0	...
451363	  700.5	  626.9	 4766.0	...
451364	  700.4	  626.8	 4768.0	...
451365	  700.4	  626.8	 4767.0	...
451366	  700.3	  626.7	 4765.0	...
451367	  700.2	  626.7	 4765.0	...
451368	  700.1	  626.5	 4765.0	...
451369	  700.2	  626.0	 4765.0	...
451370	  700.3	  625.5	 4766.0	...
451371	  700.5	  625.0	 4768.0	...
451372	  700.4	  624.9	 4769.0	...
451373	  700.3	  624.9	 4767.0	...
451374	  700.6	  625.0	 4764.0	...
451375	  701.1	  625.2	 4763.0	...
451376	  701.4	  625.4	 4763.0	...
451377	  701.2	  625.7	 4764.0	...
451378	  701.1	  626.0	 4764.0	...
451379	  701.3	  626.1	 4764.0	...
451380	  701.6	  626.3	 4764.0	...
451381	  701.8	  626.4	 4766.0	...
451382	  702.0	  625.7	 4768.0	...
451383	  702.0	  624.9	 4772.0	...
451384	  701.7	  624.2	 4772.0	...
451385	  701.2	  624.7	 4772.0	...
451386	  701.0	  625.1	 4769.0	...
451387	  701.3	  625.4	 4767.0	...
451388	  701.5	  625.6	 4767.0	...
451389	  701.5	  625.9	 4769.0	...
451390	  701.5	  626.2	 4770.0	...
451391	  701.5	  626.3	 4771.0	...
451392	  701.6	  626.2	 4771.0	...
451393	  701.7	  626.2	 4771.0	...
451394	  701.4	  626.3	 4772.0	...
451395	  700.9	  626.5	 4773.0	...
451396	  700.4	  626.8	 4773.0	...
451397	  700.3	  627.0	 4772.0	...
451398	  700.7	  626.7	 4772.0	...
451399	  701.1	  626.2	 4771.0	...
451400	  701.4	  625.8	 4772.0	...
451401	  701.4	  625.8	 4772.0	...
451402	  701.5	  625.9	 4773.0	...
451403	  701.7	  625.9	 4773.0	...
451404	  701.7	  625.7	 4774.0	...
451405	  701.6	  625.4	 4773.0	...
451406	  701.5	  625.2	 4773.0	...
451407	  701.7	  625.0	 4774.0	...
451408	  701.9	  624.9	 4776.0	...
451409	  701.9	  624.9	 4778.0	...
451410	  701.7	  625.0	 4777.0	...
451411	  701.7	  625.1	 4775.0	...
451412	  702.0	  625.1	 4774.0	...
451413	  702.3	  625.1	 4774.0	...
451414	  702.3	  625.1	 4773.0	...
451415	  702.3	  625.1	 4772.0	...
451416	  702.3	  625.0	 4774.0	...
451417	  702.4	  625.0	 4776.0	...
451418	  702.3	  625.1	 4778.0	...
451419	  702.3	  625.2	 4778.0	...
451420	  702.4	  625.3	 4778.0	...
451421	  702.5	  625.4	 4779.0	...
451422	  702.4	  625.6	 4781.0	...
451423	  701.8	  625.7	 4782.0	...
451424	  701.3	  625.8	 4782.0	...
451425	  700.9	  625.8	 4782.0	...
451426	  701.1	  625.9	 4781.0	...
451427	  701.2	  626.0	 4780.0	...
451428	  701.2	  626.0	 4778.0	...
451429	  701.3	  625.9	 4777.0	...
451430	  701.4	  625.7	 4778.0	...
451431	  701.5	  625.6	 4779.0	...
451432	  701.5	  626.1	 4781.0	...
451433	  701.5	  626.7	 4782.0	...
451434	  701.5	  627.2	 4783.0	...
451435	  701.6	  627.1	 4782.0	...
451436	  701.7	  627.1	 4783.0	...
451437	  701.8	  626.8	 4783.0	...
451438	  702.2	  626.5	 4784.0	...
451439	  702.6	  626.2	 4784.0	...
451440	  703.0	  626.1	 4786.0	...
451441	  702.4	  625.7	 4786.0	...
451442	  701.8	  625.4	 4786.0	...
451443	  701.2	  625.6	 4786.0	...
451444	  701.2	  626.0	 4786.0	...
451445	  701.1	  626.2	 4786.0	...
451446	  701.0	  626.0	 4786.0	...
451447	  700.8	  625.8	 4785.0	...
451448	  700.7	  625.8	 4785.0	...
451449	  700.7	  625.8	 4786.0	...
451450	  701.3	  625.7	 4784.0	...
451451	  701.8	  625.6	 4780.0	...
451452	  702.7	  624.9	 4777.0	...
451453	  703.0	  624.3	 4778.0	...
451454	  703.5	  624.3	 4780.0	...
451455	  703.6	  624.9	 4782.0	...
451456	  703.5	  625.6	 4782.0	...
451457	  703.4	  625.8	 4781.0	...
451458	  703.2	  625.9	 4779.0	...
451459	  702.8	  626.1	 4777.0	...
451460	  702.4	  626.4	 4776.0	...
451461	  702.0	  626.8	 4775.0	...
451462	  701.9	  626.3	 4775.0	...
451463	  701.9	  625.8	 4776.0	...
451464	  702.0	  625.3	 4777.0	...
451465	  702.1	  625.3	 4775.0	...
451466	  702.0	  625.3	 4773.0	...
451467	  701.8	  625.3	 4775.0	...
451468	  701.5	  625.2	 4779.0	...
451469	  701.5	  625.7	 4780.0	...
451470	  701.5	  626.2	 4779.0	...
451471	  701.5	  626.9	 4778.0	...
451472	  701.5	  627.0	 4780.0	...
451473	  701.6	  627.1	 4781.0	...
451474	  701.7	  627.1	 4778.0	...
451475	  702.0	  627.1	 4775.0	...
451476	  702.1	  627.1	 4772.0	...
451477	  702.0	  627.1	 4773.0	...
451478	  701.7	  627.1	 4774.0	...
451479	  701.7	  627.0	 4776.0	...
451480	  701.8	  627.0	 4778.0	...
451481	  702.1	  627.2	 4778.0	...
451482	  702.4	  627.4	 4778.0	...
451483	  702.8	  627.4	 4777.0	...
451484	  702.9	  626.8	 4777.0	...
451485	  702.9	  626.4	 4777.0	...
451486	  702.8	  626.5	 4776.0	...
451487	  702.7	  626.8	 4776.0	...
451488	  702.7	  627.3	 4776.0	...
451489	  702.8	  627.4	 4774.0	...
451490	  702.9	  627.5	 4773.0	...
451491	  703.0	  627.4	 4770.0	...
451492	  703.0	  627.3	 4769.0	...
451493	  703.0	  627.1	 4767.0	...
451494	  702.9	  626.7	 4767.0	...
451495	  702.9	  626.5	 4768.0	...
451496	  702.9	  626.8	 4770.0	...
451497	  703.0	  627.1	 4772.0	...
451498	  703.1	  627.5	 4773.0	...
451499	  703.1	  627.5	 4774.0	...
451500	  703.0	  627.5	 4775.0	...
451501	  702.9	  627.3	 4774.0	...
451502	  702.7	  627.1	 4772.0	...
451503	  702.8	  627.1	 4772.0	...
451504	  703.0	  627.3	 4775.0	...
451505	  703.1	  628.0	 4777.0	...
451506	  703.1	  628.4	 4777.0	...
451507	  703.0	  628.9	 4777.0	...
451508	  702.9	  628.7	 4778.0	...
451509	  702.9	  628.5	 4778.0	...
451510	  703.2	  628.6	 4778.0	...
451511	  703.3	  628.9	 4777.0	...
451512	  703.5	  629.0	 4776.0	...
451513	  703.5	  628.8	 4777.0	...
451514	  703.1	  629.0	 4777.0	...
451515	  702.8	  629.2	 4777.0	...
451516	  702.4	  629.4	 4774.0	...
451517	  702.4	  629.2	 4771.0	...
451518	  702.3	  629.2	 4768.0	...
451519	  702.4	  629.2	 4768.0	...
451520	  702.4	  629.4	 4767.0	...
451521	  702.4	  629.6	 4768.0	...
451522	  702.4	  629.8	 4769.0	...
451523	  702.4	  629.8	 4770.0	...
451524	  702.7	  629.7	 4770.0	...
451525	  703.0	  629.7	 4768.0	...
451526	  703.3	  629.6	 4767.0	...
451527	  703.3	  629.6	 4767.0	...
451528	  703.3	  629.5	 4771.0	...
451529	  703.3	  629.4	 4775.0	...
451530	  703.3	  629.3	 4778.0	...
451531	  703.4	  629.3	 4778.0	...
451532	  703.5	  629.3	 4776.0	...
451533	  703.7	  629.3	 4775.0	...
451534	  703.8	  629.5	 4772.0	...
451535	  703.7	  630.0	 4772.0	...
451536	  703.4	  630.5	 4772.0	...
451537	  703.2	  630.5	 4772.0	...
451538	  703.5	  630.5	 4772.0	...
451539	  703.9	  630.3	 4771.0	...
451540	  704.3	  630.0	 4771.0	...
451541	  704.4	  629.7	 4772.0	...
451542	  704.5	  629.4	 4771.0	...
451543	  704.5	  629.2	 4771.0	...
451544	  704.3	  629.2	 4771.0	...
451545	  703.9	  629.3	 4772.0	...
451546	  703.5	  629.4	 4772.0	...
451547	  703.9	  629.4	 4770.0	...
451548	  704.4	  629.4	 4768.0	...
451549	  704.9	  629.1	 4765.0	...
451550	  704.7	  628.8	 4764.0	...
451551	  704.5	  628.5	 4763.0	...
451552	  704.3	  628.5	 4763.0	...
451553	  704.2	  629.0	 4764.0	...
451554	  704.1	  629.6	 4766.0	...
451555	  704.1	  630.2	 4767.0	...
451556	  704.0	  630.3	 4767.0	...
451557	  704.1	  630.4	 4767.0	...
451558	  704.2	  630.3	 4766.0	...
451559	  704.3	  630.0	 4766.0	...
451560	  704.3	  629.6	 4766.0	...
451561	  704.2	  629.5	 4765.0	...
451562	  704.1	  629.5	 4763.0	...
451563	  704.0	  629.7	 4763.0	...
451564	  704.0	  629.8	 4765.0	...
451565	  704.0	  630.0	 4767.0	...
451566	  703.8	  630.4	 4767.0	...
451567	  703.6	  630.7	 4766.0	...
451568	  703.5	  630.7	 4766.0	...
451569	  703.7	  630.7	 4765.0	...
451570	  703.9	  630.6	 4765.0	...
451571	  703.7	  630.5	 4765.0	...
451572	  703.4	  630.4	 4766.0	...
451573	  703.0	  630.6	 4765.0	...
451574	  702.9	  630.7	 4765.0	...
451575	  702.8	  630.9	 4765.0	...
451576	  703.0	  631.0	 4765.0	...
451577	  703.2	  631.1	 4764.0	...
451578	  703.6	  630.8	 4764.0	...
451579	  704.0	  630.4	 4761.0	...
451580	  704.7	  630.0	 4759.0	...
451581	  705.1	  630.1	 4758.0	...
451582	  705.2	  630.2	 4758.0	...
451583	  704.9	  630.5	 4759.0	...
451584	  704.6	  630.6	 4758.0	...
451585	  704.6	  630.5	 4758.0	...
451586	  704.6	  630.5	 4759.0	...
451587	  704.4	  630.6	 4761.0	...
451588	  704.2	  630.7	 4762.0	...
451589	  703.9	  630.7	 4763.0	...
MSG	451590 0000 _ Number Off
451590	  703.8	  630.6	 4763.0	...
451591	  703.8	  630.6	 4763.0	...
451592	  704.4	  630.5	 4761.0	...
451593	  704.9	  630.4	 4759.0	...
451594	  705.3	  630.3	 4758.0	...
451595	  705.4	  630.3	 4760.0	...
451596	  705.2	  630.3	 4761.0	...
451597	  704.9	  630.5	 4761.0	...
451598	  704.6	  630.7	 4761.0	...
451599	  704.7	  630.9	 4760.0	...
451600	  704.4	  630.8	 4759.0	...
451601	  704.2	  630.6	 4759.0	...
451602	  703.9	  630.4	 4761.0	...
451603	  703.8	  630.4	 4763.0	...
451604	  704.1	  630.1	 4765.0	...
451605	  704.5	  629.9	 4766.0	...
451606	  704.9	  630.1	 4766.0	...
451607	  705.1	  630.6	 4764.0	...
451608	  705.0	  631.0	 4763.0	...
451609	  704.8	  630.8	 4762.0	...
451610	  704.5	  630.8	 4762.0	...
451611	  704.4	  631.1	 4756.0	...
451612	  704.2	  631.3	 4751.0	...
451613	  704.1	  631.4	 4750.0	...
451614	  704.1	  631.3	 4755.0	...
451615	  704.2	  631.4	 4759.0	...
451616	  704.2	  631.7	 4759.0	...
451617	  704.4	  631.9	 4759.0	...
451618	  704.6	  631.8	 4759.0	...
451619	  704.7	  631.4	 4759.0	...
451620	  704.8	  631.2	 4759.0	...
451621	  704.8	  631.3	 4759.0	...
451622	  704.8	  631.6	 4760.0	...
451623	  704.8	  631.7	 4762.0	...
451624	  704.9	  631.8	 4763.0	...
451625	  704.9	  631.9	 4763.0	...
451626	  704.9	  632.0	 4762.0	...
451627	  704.8	  632.1	 4760.0	...
451628	  704.8	  632.3	 4760.0	...
451629	  704.7	  632.4	 4761.0	...
451630	  705.2	  632.5	 4759.0	...
451631	  705.6	  632.5	 4758.0	...
451632	  705.9	  632.3	 4756.0	...
451633	  705.8	  632.2	 4756.0	...
451634	  705.8	  632.0	 4757.0	...
451635	  705.8	  631.9	 4759.0	...
451636	  705.8	  631.9	 4760.0	...
451637	  705.8	  631.8	 4759.0	...
451638	  705.7	  631.5	 4757.0	...
451639	  705.7	  631.3	 4756.0	...
451640	  705.8	  631.2	 4756.0	...
451641	  705.7	  631.1	 4755.0	...
451642	  705.7	  631.0	 4755.0	...
451643	  705.9	  631.1	 4754.0	...
451644	  706.7	  631.2	 4755.0	...
451645	  707.4	  631.3	 4755.0	...
451646	  707.6	  631.3	 4755.0	...
451647	  707.6	  631.3	 4755.0	...
451648	  707.5	  631.4	 4756.0	...
451649	  707.5	  631.5	 4756.0	...
451650	  707.4	  630.9	 4757.0	...
451651	  707.6	  630.2	 4757.0	...
451652	  707.8	  629.9	 4758.0	...
451653	  707.8	  630.2	 4758.0	...
451654	  707.6	  630.5	 4757.0	...
451655	  707.4	  630.6	 4756.0	...
451656	  707.5	  630.5	 4755.0	...
451657	  707.5	  630.2	 4754.0	...
451658	  707.5	  630.0	 4753.0	...
451659	  707.4	  629.8	 4753.0	...
451660	  707.4	  630.1	 4753.0	...
451661	  707.4	  630.5	 4754.0	...
451662	  707.5	  630.9	 4756.0	...
451663	  707.5	  630.9	 4759.0	...
451664	  707.4	  631.0	 4762.0	...
451665	  706.8	  631.0	 4763.0	...
451666	  706.3	  631.0	 4763.0	...
451667	  706.0	  630.8	 4763.0	...
451668	  706.3	  630.7	 4763.0	...
451669	  706.5	  630.6	 4763.0	...
451670	  706.5	  630.7	 4763.0	...
451671	  706.2	  631.0	 4762.0	...
451672	  705.9	  631.3	 4762.0	...
451673	  705.7	  631.5	 4764.0	...
451674	  705.9	  631.4	 4767.0	...
451675	  706.4	  631.2	 4770.0	...
451676	  706.9	  631.1	 4774.0	...
451677	  707.3	  631.1	 4778.0	...
451678	  707.3	  631.1	 4783.0	...
451679	  706.9	  631.1	 4782.0	...
451680	  706.7	  631.3	 4782.0	...
451681	  706.4	  631.4	 4781.0	...
451682	  706.5	  631.1	 4780.0	...
451683	  706.6	  630.6	 4779.0	...
451684	  706.6	  630.2	 4780.0	...
451685	  706.4	  630.0	 4783.0	...
451686	  706.1	  630.0	 4785.0	...
451687	  705.6	  629.8	 4789.0	...
451688	  705.1	  629.7	 4791.0	...
451689	  704.7	  629.6	 4790.0	...
451690	  704.6	  629.9	 4787.0	...
451691	  704.7	  630.1	 4785.0	...
451692	  704.8	  630.1	 4786.0	...
451693	  704.8	  630.0	 4790.0	...
451694	  704.7	  629.9	 4794.0	...
451695	  704.3	  630.0	 4796.0	...
451696	  704.0	  630.5	 4794.0	...
451697	  704.0	  631.0	 4793.0	...
451698	  704.3	  631.4	 4792.0	...
451699	  704.2	  631.3	 4792.0	...
451700	  703.7	  630.9	 4796.0	...
451701	  703.4	  630.5	 4800.0	...
451702	  703.7	  630.2	 4804.0	...
451703	  704.0	  630.1	 4805.0	...
451704	  704.1	  630.2	 4805.0	...
451705	  704.2	  630.3	 4805.0	...
451706	  704.4	  630.7	 4806.0	...
451707	  704.3	  631.1	 4807.0	...
451708	  704.1	  631.5	 4807.0	...
451709	  704.0	  631.4	 4806.0	...
451710	  703.7	  631.3	 4805.0	...
451711	  703.3	  631.3	 4804.0	...
451712	  703.0	  631.3	 4805.0	...
451713	  703.1	  631.3	 4806.0	...
451714	  703.0	  631.4	 4808.0	...
451715	  702.9	  631.4	 4810.0	...
451716	  703.2	  631.5	 4811.0	...
451717	  703.5	  631.7	 4811.0	...
451718	  703.7	  631.8	 4812.0	...
451719	  703.6	  631.8	 4811.0	...
451720	  703.9	  631.5	 4810.0	...
451721	  704.2	  630.9	 4809.0	...
451722	  704.6	  630.0	 4808.0	...
451723	  704.7	  629.4	 4807.0	...
451724	  704.3	  628.9	 4807.0	...
451725	  703.8	  628.9	 4808.0	...
451726	  703.4	  629.3	 4809.0	...
451727	  703.4	  629.8	 4808.0	...
451728	  703.3	  630.3	 4808.0	...
451729	  703.2	  630.4	 4807.0	...
451730	  703.2	  630.5	 4806.0	...
451731	  703.4	  630.4	 4807.0	...
451732	  704.0	  630.1	 4809.0	...
451733	  704.4	  630.4	 4811.0	...
451734	  704.6	  630.9	 4811.0	...
451735	  704.5	  631.5	 4812.0	...
451736	  704.3	  631.7	 4814.0	...
451737	  704.3	  631.6	 4815.0	...
451738	  704.1	  631.3	 4813.0	...
451739	  703.8	  631.1	 4812.0	...
451740	  703.7	  631.2	 4811.0	...
451741	  703.7	  631.4	 4809.0	...
451742	  703.6	  631.3	 4807.0	...
451743	  703.7	  630.8	 4806.0	...
451744	  703.9	  630.4	 4810.0	...
451745	  704.1	  630.5	 4814.0	...
451746	  704.1	  630.5	 4815.0	...
451747	  704.4	  630.4	 4812.0	...
451748	  704.6	  630.6	 4811.0	...
451749	  704.8	  630.8	 4812.0	...
451750	  704.7	  631.3	 4813.0	...
451751	  704.6	  631.5	 4814.0	...
451752	  704.4	  631.9	 4814.0	...
451753	  704.4	  632.1	 4814.0	...
451754	  704.6	  632.1	 4814.0	...
451755	  704.4	  631.8	 4816.0	...
451756	  704.2	  631.8	 4819.0	...
451757	  704.1	  631.7	 4825.0	...
451758	  704.3	  631.5	 4829.0	...
451759	  704.5	  631.2	 4833.0	...
451760	  704.6	  630.9	 4833.0	...
451761	  704.6	  630.9	 4834.0	...
451762	  704.6	  631.0	 4836.0	...
451763	  704.7	  631.1	 4838.0	...
451764	  704.8	  631.1	 4840.0	...
451765	  704.9	  631.2	 4840.0	...
451766	  705.0	  631.5	 4838.0	...
451767	  704.9	  632.0	 4835.0	...
451768	  704.8	  632.5	 4833.0	...
451769	  704.8	  632.8	 4834.0	...
451770	  705.0	  633.1	 4835.0	...
451771	  705.1	  633.4	 4836.0	...
451772	  705.1	  633.5	 4837.0	...
451773	  705.0	  633.4	 4839.0	...
451774	  705.2	  633.2	 4839.0	...
451775	  705.4	  633.1	 4841.0	...
451776	  705.5	  632.8	 4843.0	...
451777	  705.5	  632.4	 4845.0	...
451778	  705.4	  632.1	 4844.0	...
451779	  705.4	  632.1	 4845.0	...
451780	  705.4	  632.3	 4849.0	...
451781	  705.4	  632.6	 4853.0	...
451782	  705.5	  632.2	 4856.0	...
451783	  705.5	  631.6	 4857.0	...
451784	  705.6	  631.2	 4860.0	...
451785	  705.5	  631.3	 4864.0	...
451786	  705.3	  631.5	 4867.0	...
451787	  705.0	  631.5	 4869.0	...
451788	  704.8	  631.6	 4870.0	...
451789	  704.6	  631.7	 4871.0	...
451790	  704.6	  631.8	 4872.0	...
451791	  704.7	  631.7	 4873.0	...
451792	  704.8	  631.4	 4876.0	...
451793	  704.8	  631.1	 4879.0	...
451794	  704.7	  630.8	 4878.0	...
451795	  704.7	  631.4	 4875.0	...
451796	  704.6	  632.0	 4872.0	...
451797	  704.5	  632.0	 4872.0	...
451798	  704.6	  631.4	 4873.0	...
451799	  704.6	  630.8	 4875.0	...
451800	  704.6	  630.7	 4876.0	...
451801	  704.5	  630.7	 4877.0	...
451802	  704.5	  630.6	 4879.0	...
MSG	451803 0000 _ Number On
451803	  704.4	  630.6	 4882.0	...
451804	  704.2	  630.7	 4884.0	...
451805	  703.9	  630.9	 4884.0	...
451806	  704.0	  631.1	 4887.0	...
451807	  704.4	  631.1	 4890.0	...
451808	  704.8	  631.3	 4892.0	...
451809	  704.6	  631.6	 4892.0	...
451810	  704.4	  631.8	 4892.0	...
451811	  704.1	  631.7	 4891.0	...
451812	  704.0	  631.6	 4891.0	...
451813	  703.9	  631.9	 4890.0	...
451814	  703.7	  632.1	 4892.0	...
451815	  703.5	  632.2	 4895.0	...
451816	  703.4	  632.1	 4898.0	...
451817	  703.3	  632.0	 4900.0	...
451818	  703.2	  632.1	 4901.0	...
451819	  703.1	  632.2	 4901.0	...
451820	  703.0	  632.2	 4902.0	...
451821	  703.1	  632.1	 4902.0	...
451822	  703.0	  631.8	 4905.0	...
451823	  702.8	  631.4	 4909.0	...
451824	  702.6	  631.1	 4914.0	...
451825	  702.6	  631.3	 4917.0	...
451826	  702.7	  631.5	 4919.0	...
451827	  702.9	  631.7	 4921.0	...
451828	  703.1	  631.7	 4921.0	...
451829	  703.1	  631.8	 4921.0	...
451830	  703.1	  632.1	 4920.0	...
451831	  703.0	  632.3	 4922.0	...
451832	  703.0	  632.0	 4923.0	...
451833	  703.1	  631.3	 4924.0	...
451834	  703.1	  630.6	 4927.0	...
451835	  702.8	  630.6	 4929.0	...
451836	  702.4	  630.7	 4932.0	...
451837	  701.9	  630.9	 4934.0	...
451838	  701.8	  631.0	 4936.0	...
451839	  701.7	  631.0	 4939.0	...
451840	  701.6	  631.0	 4941.0	...
451841	  701.4	  631.7	 4942.0	...
451842	  701.2	  632.4	 4943.0	...
451843	  701.0	  633.0	 4943.0	...
451844	  701.4	  632.8	 4943.0	...
451845	  701.8	  632.5	 4944.0	...
451846	  702.2	  632.3	 4944.0	...
451847	  702.2	  632.2	 4944.0	...
451848	  702.0	  632.1	 4945.0	...
451849	  701.7	  631.9	 4945.0	...
451850	  701.4	  631.6	 4945.0	...
451851	  701.3	  631.4	 4945.0	...
451852	  701.3	  631.3	 4947.0	...
451853	  701.2	  631.2	 4949.0	...
451854	  701.4	  631.2	 4953.0	...
451855	  701.5	  631.2	 4954.0	...
451856	  701.7	  631.2	 4955.0	...
451857	  701.6	  631.2	 4957.0	...
451858	  701.6	  631.2	 4959.0	...
451859	  701.6	  631.2	 4962.0	...
451860	  701.6	  631.2	 4963.0	...
451861	  701.9	  630.4	 4963.0	...
451862	  702.2	  629.7	 4963.0	...
451863	  702.3	  629.1	 4963.0	...
451864	  702.2	  629.6	 4964.0	...
451865	  702.3	  630.0	 4964.0	...
451866	  702.6	  630.1	 4962.0	...
451867	  702.9	  630.0	 4961.0	...
451868	  702.8	  629.9	 4961.0	...
451869	  703.2	  629.8	 4963.0	...
451870	  703.5	  629.7	 4965.0	...
451871	  704.0	  629.9	 4967.0	...
451872	  704.0	  630.2	 4969.0	...
451873	  704.1	  630.2	 4973.0	...
451874	  704.0	  629.8	 4976.0	...
451875	  703.9	  629.4	 4978.0	...
451876	  703.8	  629.5	 4977.0	...
451877	  703.8	  629.9	 4977.0	...
451878	  703.8	  630.2	 4977.0	...
451879	  703.9	  630.3	 4978.0	...
451880	  703.8	  630.3	 4978.0	...
451881	  703.8	  630.2	 4980.0	...
451882	  703.8	  630.3	 4982.0	...
451883	  704.0	  630.5	 4983.0	...
451884	  704.1	  630.6	 4983.0	...
451885	  703.8	  630.8	 4983.0	...
451886	  703.3	  631.1	 4987.0	...
451887	  703.2	  631.4	 4991.0	...
451888	  703.4	  631.5	 4996.0	...
451889	  703.6	  631.2	 4996.0	...
451890	  703.5	  630.8	 4996.0	...
451891	  703.6	  630.3	 4996.0	...
451892	  703.9	  630.1	 4996.0	...
451893	  704.1	  629.7	 4997.0	...
451894	  704.4	  629.3	 4997.0	...
451895	  704.5	  629.6	 4998.0	...
451896	  704.6	  630.1	 4999.0	...
451897	  704.6	  630.3	 5000.0	...
451898	  704.5	  630.1	 4999.0	...
451899	  704.2	  630.0	 4999.0	...
451900	  703.5	  630.3	 5001.0	...
451901	  702.8	  630.5	 5004.0	...
451902	  702.7	  630.4	 5005.0	...
451903	  703.1	  630.2	 5004.0	...
451904	  703.5	  630.3	 5002.0	...
451905	  703.5	  630.5	 5004.0	...
451906	  703.4	  630.7	 5009.0	...
451907	  703.4	  630.8	 5013.0	...
451908	  703.3	  630.9	 5015.0	...
451909	  703.4	  630.8	 5014.0	...
451910	  703.3	  630.5	 5014.0	...
451911	  703.2	  630.0	 5014.0	...
451912	  703.1	  629.7	 5015.0	...
451913	  703.2	  629.5	 5016.0	...
451914	  703.4	  629.7	 5018.0	...
451915	  703.5	  630.0	 5017.0	...
451916	  703.5	  630.3	 5015.0	...
451917	  703.5	  630.0	 5018.0	...
451918	  703.5	  629.4	 5021.0	...
451919	  703.7	  628.9	 5023.0	...
451920	  703.8	  629.0	 5022.0	...
451921	  703.8	  629.1	 5023.0	...
451922	  703.7	  629.0	 5025.0	...
451923	  703.4	  628.8	 5027.0	...
451924	  703.2	  628.6	 5029.0	...
451925	  703.1	  627.9	 5030.0	...
451926	  703.1	  627.4	 5031.0	...
451927	  703.0	  627.1	 5032.0	...
451928	  702.8	  627.4	 5035.0	...
451929	  702.7	  627.6	 5037.0	...
451930	  702.8	  628.0	 5038.0	...
451931	  703.0	  628.5	 5038.0	...
451932	  703.2	  629.0	 5039.0	...
451933	  703.3	  628.8	 5041.0	...
451934	  703.4	  628.3	 5043.0	...
451935	  703.5	  627.9	 5044.0	...
451936	  703.6	  628.0	 5044.0	...
451937	  703.6	  628.2	 5045.0	...
451938	  703.7	  628.6	 5045.0	...
451939	  703.2	  629.0	 5045.0	...
451940	  702.8	  629.9	 5045.0	...
451941	  702.3	  630.5	 5045.0	...
451942	  702.2	  631.0	 5046.0	...
451943	  702.1	  630.9	 5050.0	...
451944	  702.2	  630.7	 5055.0	...
451945	  702.4	  630.6	 5060.0	...
451946	  702.7	  630.6	 5062.0	...
451947	  703.3	  630.6	 5063.0	...
451948	  703.8	  630.5	 5060.0	...
451949	  704.1	  630.5	 5058.0	...
451950	  703.9	  630.7	 5056.0	...
451951	  703.8	  630.8	 5057.0	...
451952	  703.9	  631.0	 5058.0	...
451953	  703.9	  631.3	 5059.0	...
451954	  704.1	  631.7	 5059.0	...
451955	  704.3	  631.7	 5060.0	...
451956	  704.5	  631.3	 5061.0	...
451957	  704.5	  630.7	 5062.0	...
451958	  704.4	  630.3	 5062.0	...
451959	  704.5	  630.8	 5061.0	...
451960	  704.5	  631.3	 5063.0	...
451961	  704.4	  631.6	 5066.0	...
451962	  704.3	  631.4	 5069.0	...
451963	  704.3	  631.2	 5072.0	...
451964	  704.2	  631.1	 5077.0	...
451965	  704.2	  630.9	 5080.0	...
451966	  704.1	  631.0	 5082.0	...
451967	  704.0	  631.1	 5083.0	...
451968	  703.8	  630.7	 5084.0	...
451969	  703.9	  630.1	 5085.0	...
451970	  703.9	  629.9	 5084.0	...
451971	  704.0	  630.3	 5085.0	...
451972	  704.1	  630.7	 5086.0	...
451973	  704.1	  630.3	 5087.0	...
451974	  704.2	  630.0	 5085.0	...
451975	  704.3	  629.7	 5082.0	...
451976	  704.3	  630.1	 5080.0	...
451977	  704.4	  630.6	 5080.0	...
451978	  704.1	  630.5	 5083.0	...
451979	  703.7	  630.1	 5086.0	...
451980	  703.4	  630.0	 5089.0	...
451981	  703.2	  630.4	 5092.0	...
451982	  703.1	  630.8	 5094.0	...
451983	  703.0	  630.7	 5097.0	...
451984	  703.0	  630.5	 5096.0	...
451985	  703.1	  630.2	 5097.0	...
451986	  703.2	  630.1	 5098.0	...
451987	  703.4	  630.2	 5100.0	...
451988	  703.5	  630.2	 5100.0	...
451989	  703.7	  630.4	 5099.0	...
451990	  703.5	  630.5	 5099.0	...
451991	  703.3	  630.1	 5100.0	...
451992	  702.9	  629.8	 5104.0	...
451993	  702.5	  629.5	 5108.0	...
451994	  702.1	  629.6	 5108.0	...
451995	  701.8	  629.7	 5105.0	...
451996	  701.8	  630.2	 5102.0	...
451997	  701.9	  630.6	 5101.0	...
451998	  701.9	  630.4	 5101.0	...
451999	  701.4	  630.0	 5101.0	...
452000	  700.8	  629.6	 5105.0	...
452001	  700.5	  629.7	 5109.0	...
452002	  700.7	  629.5	 5112.0	...
452003	  700.9	  629.3	 5112.0	...
452004	  700.8	  629.1	 5111.0	...
452005	  700.7	  629.2	 5110.0	...
452006	  700.7	  629.2	 5110.0	...
452007	  700.7	  629.3	 5110.0	...
452008	  700.8	  629.2	 5109.0	...
452009	  701.0	  628.9	 5111.0	...
452010	  701.2	  628.6	 5112.0	...
452011	  701.3	  628.5	 5114.0	...
452012	  701.5	  628.5	 5114.0	...
452013	  701.7	  628.5	 5115.0	...
452014	  701.7	  628.6	 5115.0	...
452015	  701.7	  628.6	 5116.0	...
452016	  701.7	  628.4	 5117.0	...
452017	  702.0	  628.1	 5119.0	...
452018	  702.4	  627.8	 5120.0	...
452019	  702.4	  627.6	 5121.0	...
452020	  702.1	  627.6	 5122.0	...
452021	  701.8	  627.5	 5122.0	...
452022	  702.0	  627.3	 5122.0	...
452023	  702.0	  627.4	 5122.0	...
452024	  702.0	  627.7	 5123.0	...
452025	  701.9	  628.1	 5123.0	...
452026	  702.0	  628.1	 5125.0	...
452027	  702.2	  628.2	 5126.0	...
452028	  702.4	  628.2	 5127.0	...
452029	  702.4	  628.3	 5127.0	...
452030	  702.6	  627.9	 5129.0	...
452031	  702.8	  627.3	 5130.0	...
452032	  703.0	  626.6	 5132.0	...
452033	  703.1	  626.6	 5133.0	...
452034	  703.1	  626.7	 5133.0	...
452035	  703.1	  626.8	 5132.0	...
452036	  703.2	  626.8	 5132.0	...
452037	  703.3	  626.8	 5132.0	...
452038	  703.6	  626.8	 5132.0	...
452039	  703.8	  626.8	 5133.0	...
452040	  704.1	  626.8	 5135.0	...
452041	  704.2	  626.7	 5136.0	...
452042	  704.2	  626.6	 5135.0	...
452043	  704.1	  626.9	 5134.0	...
452044	  703.6	  627.3	 5133.0	...
452045	  703.3	  627.9	 5133.0	...
452046	  703.1	  628.1	 5132.0	...
452047	  703.2	  628.3	 5132.0	...
452048	  703.3	  628.4	 5131.0	...
452049	  703.5	  628.5	 5130.0	...
452050	  703.5	  628.8	 5130.0	...
452051	  703.6	  629.2	 5130.0	...
452052	  703.6	  629.5	 5130.0	...
452053	  703.4	  629.5	 5130.0	...
452054	  703.2	  628.9	 5131.0	...
452055	  703.0	  628.3	 5134.0	...
452056	  702.9	  627.7	 5137.0	...
452057	  702.9	  627.7	 5140.0	...
452058	  702.9	  628.1	 5140.0	...
452059	  702.8	  628.6	 5140.0	...
452060	  702.9	  629.0	 5138.0	...
452061	  702.9	  629.0	 5137.0	...
452062	  703.0	  629.1	 5135.0	...
452063	  702.9	  629.1	 5134.0	...
452064	  702.7	  628.8	 5133.0	...
452065	  702.5	  628.5	 5133.0	...
452066	  702.4	  628.7	 5134.0	...
452067	  702.8	  629.4	 5135.0	...
452068	  703.2	  630.1	 5135.0	...
452069	  703.6	  630.4	 5134.0	...
452070	  703.6	  630.5	 5133.0	...
452071	  703.5	  630.6	 5132.0	...
452072	  703.6	  630.5	 5132.0	...
452073	  703.6	  630.0	 5131.0	...
452074	  703.4	  629.1	 5131.0	...
452075	  703.0	  628.4	 5132.0	...
452076	  702.7	  628.2	 5133.0	...
452077	  702.7	  628.1	 5140.0	...
452078	  702.7	  628.2	 5145.0	...
452079	  702.9	  628.2	 5148.0	...
452080	  703.0	  628.3	 5146.0	...
452081	  703.2	  628.2	 5144.0	...
452082	  703.2	  628.3	 5143.0	...
452083	  703.2	  628.4	 5142.0	...
452084	  703.2	  628.2	 5142.0	...
452085	  702.9	  628.0	 5142.0	...
452086	  702.6	  627.9	 5141.0	...
452087	  702.4	  628.1	 5139.0	...
452088	  702.2	  628.2	 5137.0	...
452089	  702.0	  628.2	 5136.0	...
452090	  701.9	  628.2	 5135.0	...
452091	  702.1	  628.0	 5135.0	...
452092	  702.1	  627.9	 5136.0	...
452093	  702.1	  627.8	 5138.0	...
452094	  702.0	  627.9	 5140.0	...
452095	  702.0	  628.0	 5133.0	...
452096	  702.1	  628.4	 5126.0	...
452097	  702.2	  628.6	 5121.0	...
452098	  702.3	  628.8	 5122.0	...
452099	  702.3	  628.7	 5124.0	...
452100	  702.3	  628.6	 5123.0	...
452101	  702.2	  628.6	 5123.0	...
452102	  702.5	  628.6	 5125.0	...
452103	  702.8	  628.5	 5127.0	...
MSG	452104 0000 _ Number Off
452104	  703.0	  628.4	 5126.0	...
452105	  702.9	  628.2	 5122.0	...
452106	  702.7	  628.1	 5121.0	...
452107	  702.7	  628.1	 5123.0	...
452108	  702.9	  628.1	 5126.0	...
452109	  702.9	  628.1	 5126.0	...
452110	  702.9	  628.0	 5124.0	...
452111	  702.7	  628.0	 5122.0	...
452112	  702.8	  628.2	 5119.0	...
452113	  702.8	  628.5	 5116.0	...
452114	  702.7	  628.7	 5113.0	...
452115	  702.4	  628.8	 5110.0	...
452116	  702.2	  628.9	 5110.0	...
452117	  701.9	  629.5	 5110.0	...
452118	  701.8	  630.1	 5110.0	...
452119	  701.8	  630.5	 5110.0	...
452120	  701.9	  630.5	 5110.0	...
452121	  702.1	  630.5	 5111.0	...
452122	  702.1	  630.5	 5112.0	...
452123	  701.9	  630.4	 5114.0	...
452124	  701.9	  630.3	 5115.0	...
452125	  702.0	  630.4	 5114.0	...
452126	  702.1	  630.6	 5114.0	...
452127	  702.0	  630.6	 5113.0	...
452128	  702.0	  630.6	 5111.0	...
452129	  701.9	  630.4	 5110.0	...
452130	  701.9	  629.9	 5109.0	...
452131	  701.9	  629.4	 5108.0	...
452132	  701.9	  628.9	 5107.0	...
452133	  702.0	  628.9	 5105.0	...
452134	  702.1	  629.5	 5103.0	...
452135	  702.0	  630.1	 5101.0	...
452136	  701.9	  630.6	 5099.0	...
452137	  701.7	  630.7	 5097.0	...
452138	  701.5	  630.9	 5094.0	...
452139	  701.3	  631.2	 5092.0	...
452140	  701.1	  631.5	 5092.0	...
452141	  701.1	  631.6	 5092.0	...
452142	  701.1	  631.5	 5092.0	...
452143	  701.4	  631.4	 5090.0	...
452144	  701.7	  631.4	 5089.0	...
452145	  701.8	  631.4	 5088.0	...
452146	  701.6	  631.4	 5087.0	...
452147	  701.5	  631.0	 5084.0	...
452148	  701.6	  630.6	 5082.0	...
452149	  701.8	  630.5	 5078.0	...
452150	  702.0	  630.9	 5075.0	...
452151	  702.2	  631.2	 5070.0	...
452152	  702.5	  631.1	 5068.0	...
452153	  702.7	  631.1	 5067.0	...
452154	  702.8	  631.0	 5066.0	...
452155	  702.9	  631.0	 5066.0	...
452156	  702.9	  630.9	 5066.0	...
452157	  703.0	  630.9	 5064.0	...
452158	  703.1	  630.9	 5063.0	...
452159	  702.8	  631.0	 5061.0	...
452160	  702.6	  631.5	 5061.0	...
452161	  702.3	  632.2	 5059.0	...
452162	  702.3	  632.9	 5058.0	...
452163	  702.3	  632.6	 5057.0	...
452164	  702.2	  631.9	 5059.0	...
452165	  702.2	  631.1	 5056.0	...
452166	  702.4	  631.0	 5051.0	...
452167	  702.7	  631.0	 5047.0	...
452168	  702.8	  631.0	 5045.0	...
452169	  702.8	  631.1	 5047.0	...
452170	  702.8	  631.2	 5049.0	...
452171	  702.4	  631.4	 5049.0	...
452172	  702.0	  631.5	 5047.0	...
452173	  701.6	  632.0	 5045.0	...
452174	  701.6	  632.4	 5044.0	...
452175	  701.5	  632.6	 5043.0	...
452176	  701.5	  632.3	 5043.0	...
452177	  702.0	  631.8	 5043.0	...
452178	  702.5	  632.0	 5039.0	...
452179	  703.0	  632.3	 5037.0	...
452180	  702.9	  632.6	 5035.0	...
452181	  702.9	  632.8	 5034.0	...
452182	  702.9	  632.7	 5033.0	...
452183	  702.9	  632.8	 5031.0	...
452184	  703.0	  632.9	 5028.0	...
452185	  703.0	  633.0	 5026.0	...
452186	  702.9	  632.9	 5025.0	...
452187	  702.8	  632.9	 5023.0	...
452188	  702.7	  633.3	 5020.0	...
452189	  702.7	  633.6	 5018.0	...
452190	  702.6	  633.7	 5017.0	...
452191	  702.5	  633.4	 5018.0	...
452192	  702.4	  633.1	 5020.0	...
452193	  702.5	  633.2	 5022.0	...
452194	  702.4	  633.5	 5023.0	...
452195	  702.3	  633.8	 5023.0	...
452196	  702.2	  633.9	 5022.0	...
452197	  701.7	  634.0	 5019.0	...
452198	  701.4	  634.1	 5017.0	...
452199	  701.1	  634.2	 5015.0	...
452200	  701.3	  634.3	 5015.0	...
452201	  701.4	  634.3	 5016.0	...
452202	  701.5	  634.4	 5016.0	...
452203	  701.7	  634.6	 5016.0	...
452204	  701.9	  634.8	 5015.0	...
452205	  702.4	  635.0	 5014.0	...
452206	  702.7	  635.2	 5013.0	...
452207	  702.6	  635.4	 5012.0	...
452208	  702.2	  635.3	 5011.0	...
452209	  702.0	  634.8	 5010.0	...
452210	  702.0	  634.3	 5008.0	...
452211	  702.1	  634.0	 5008.0	...
452212	  702.2	  634.1	 5006.0	...
452213	  702.7	  634.2	 5004.0	...
452214	  703.2	  634.1	 5002.0	...
452215	  702.9	  634.1	 5001.0	...
452216	  702.4	  634.1	 4999.0	...
452217	  701.9	  634.2	 4998.0	...
452218	  702.1	  634.1	 4998.0	...
452219	  702.2	  634.0	 4996.0	...
452220	  702.4	  633.8	 4994.0	...
452221	  702.4	  633.8	 4992.0	...
452222	  702.4	  634.2	 4993.0	...
452223	  702.5	  634.6	 4991.0	...
452224	  702.6	  634.8	 4989.0	...
452225	  702.7	  634.3	 4988.0	...
452226	  702.6	  634.0	 4988.0	...
452227	  702.5	  633.3	 4989.0	...
452228	  702.4	  632.8	 4988.0	...
452229	  702.6	  632.6	 4986.0	...
452230	  702.9	  632.7	 4984.0	...
452231	  703.2	  632.7	 4984.0	...
452232	  703.3	  632.7	 4982.0	...
452233	  703.4	  633.0	 4980.0	...
452234	  703.5	  633.3	 4976.0	...
452235	  703.6	  633.6	 4973.0	...
452236	  703.8	  633.7	 4973.0	...
452237	  704.0	  633.4	 4974.0	...
452238	  703.9	  632.8	 4974.0	...
452239	  703.7	  632.2	 4973.0	...
452240	  703.7	  632.2	 4972.0	...
452241	  703.7	  632.6	 4968.0	...
452242	  703.7	  632.9	 4965.0	...
452243	  703.8	  633.2	 4965.0	...
452244	  703.8	  633.2	 4968.0	...
452245	  703.9	  632.7	 4972.0	...
452246	  704.1	  632.2	 4975.0	...
452247	  704.1	  631.9	 4975.0	...
452248	  703.9	  632.0	 4973.0	...
452249	  703.8	  632.1	 4970.0	...
452250	  703.6	  632.0	 4968.0	...
452251	  703.5	  632.1	 4968.0	...
452252	  703.5	  632.1	 4968.0	...
452253	  704.1	  632.0	 4969.0	...
452254	  704.7	  631.8	 4970.0	...
452255	  705.3	  631.9	 4971.0	...
452256	  705.1	  632.1	 4971.0	...
452257	  705.0	  632.2	 4971.0	...
452258	  704.9	  632.1	 4971.0	...
452259	  704.2	  631.9	 4969.0	...
452260	  703.5	  631.5	 4968.0	...
452261	  703.2	  631.1	 4968.0	...
452262	  703.6	  630.6	 4969.0	...
452263	  704.1	  630.4	 4970.0	...
452264	  704.1	  631.0	 4967.0	...
452265	  704.2	  631.5	 4963.0	...
452266	  704.2	  631.9	 4960.0	...
452267	  704.3	  631.8	 4961.0	...
452268	  704.4	  632.0	 4961.0	...
452269	  704.5	  631.9	 4961.0	...
452270	  704.6	  631.7	 4959.0	...
452271	  704.5	  631.5	 4958.0	...
452272	  704.5	  632.0	 4956.0	...
452273	  704.4	  632.6	 4957.0	...
452274	  704.4	  632.6	 4961.0	...
452275	  704.3	  632.0	 4965.0	...
452276	  704.2	  631.5	 4964.0	...
452277	  704.1	  631.7	 4962.0	...
452278	  703.9	  631.9	 4959.0	...
452279	  703.8	  632.0	 4959.0	...
452280	  703.8	  631.7	 4958.0	...
452281	  703.8	  631.5	 4957.0	...
452282	  704.1	  631.5	 4956.0	...
452283	  704.6	  631.7	 4954.0	...
452284	  705.2	  632.0	 4952.0	...
452285	  705.4	  632.5	 4949.0	...
452286	  705.3	  632.9	 4947.0	...
452287	  704.9	  633.3	 4945.0	...
452288	  704.6	  633.0	 4947.0	...
452289	  704.4	  632.7	 4949.0	...
452290	  704.5	  632.7	 4952.0	...
452291	  704.4	  633.0	 4952.0	...
452292	  704.3	  633.4	 4952.0	...
452293	  704.3	  633.5	 4952.0	...
452294	  704.3	  633.4	 4952.0	...
452295	  704.6	  632.9	 4953.0	...
452296	  704.7	  632.5	 4954.0	...
452297	  704.7	  632.1	 4956.0	...
452298	  704.5	  632.0	 4954.0	...
452299	  704.4	  632.7	 4952.0	...
452300	  704.4	  633.5	 4950.0	...
452301	  704.6	  634.3	 4950.0	...
452302	  704.9	  633.9	 4950.0	...
452303	  705.0	  633.2	 4950.0	...
452304	  705.1	  632.6	 4951.0	...
452305	  704.9	  632.6	 4950.0	...
452306	  704.8	  633.0	 4948.0	...
452307	  704.6	  633.4	 4946.0	...
452308	  704.6	  633.3	 4947.0	...
452309	  704.7	  633.3	 4948.0	...
452310	  704.8	  633.3	 4949.0	...
452311	  704.9	  633.3	 4948.0	...
452312	  705.0	  633.1	 4947.0	...
452313	  705.0	  633.4	 4948.0	...
452314	  705.0	  633.9	 4949.0	...
452315	  704.9	  634.4	 4952.0	...
452316	  704.2	  634.6	 4955.0	...
452317	  702.5	  634.5	 4955.0	...
MSG	452318 0000 _ Number On
452318	  700.6	  633.2	 4954.0	...
452319	  698.3	  631.9	 4956.0	...
452320	  696.9	  630.6	 4959.0	...
452321	  695.3	  630.2	 4964.0	...
452322	  694.0	  629.4	 4966.0	...
452323	  692.9	  629.0	 4967.0	...
452324	  691.5	  629.1	 4966.0	...
452325	  690.9	  629.1	 4965.0	...
452326	  690.3	  629.0	 4964.0	...
452327	  690.9	  629.0	 4963.0	...
452328	  691.4	  629.2	 4961.0	...
452329	  691.9	  629.4	 4960.0	...
452330	  692.5	  630.4	 4959.0	...
452331	  693.9	  631.8	 4959.0	...
452332	  695.2	  633.1	 4960.0	...
452333	  695.7	  633.7	 4961.0	...
452334	  695.6	  634.0	 4963.0	...
452335	  695.4	  634.2	 4964.0	...
452336	  695.4	  634.3	 4965.0	...
452337	  695.5	  634.4	 4965.0	...
452338	  695.7	  634.0	 4965.0	...
452339	  695.9	  633.2	 4966.0	...
452340	  696.6	  632.3	 4967.0	...
452341	  697.2	  631.3	 4969.0	...
452342	  698.4	  630.6	 4970.0	...
452343	  699.0	  630.5	 4969.0	...
452344	  699.5	  630.8	 4967.0	...
452345	  699.6	  631.2	 4965.0	...
452346	  699.6	  631.2	 4964.0	...
452347	  699.6	  631.2	 4964.0	...
452348	  699.5	  631.2	 4968.0	...
452349	  699.4	  631.2	 4971.0	...
452350	  699.2	  631.9	 4972.0	...
452351	  699.1	  632.6	 4970.0	...
452352	  699.0	  633.6	 4969.0	...
452353	  699.0	  633.9	 4970.0	...
452354	  699.0	  634.0	 4971.0	...
452355	  699.1	  633.8	 4972.0	...
452356	  699.2	  633.7	 4973.0	...
452357	  699.3	  633.6	 4976.0	...
452358	  699.1	  633.4	 4978.0	...
452359	  699.0	  632.7	 4980.0	...
452360	  698.4	  632.0	 4978.0	...
452361	  697.9	  631.9	 4975.0	...
452362	  697.4	  632.5	 4973.0	...
452363	  697.4	  632.9	 4973.0	...
452364	  697.4	  633.0	 4973.0	...
452365	  697.5	  633.0	 4972.0	...
452366	  697.7	  632.9	 4972.0	...
452367	  697.9	  632.9	 4973.0	...
452368	  698.1	  632.8	 4975.0	...
452369	  698.0	  632.9	 4977.0	...
452370	  697.8	  632.8	 4977.0	...
452371	  697.7	  632.7	 4977.0	...
452372	  698.1	  632.4	 4977.0	...
452373	  698.5	  632.4	 4978.0	...
452374	  698.8	  632.4	 4978.0	...
452375	  698.6	  632.4	 4979.0	...
452376	  698.4	  632.1	 4980.0	...
452377	  698.3	  631.7	 4980.0	...
452378	  698.2	  631.7	 4979.0	...
452379	  698.1	  631.8	 4980.0	...
452380	  698.2	  632.0	 4981.0	...
452381	  698.4	  632.2	 4982.0	...
452382	  698.7	  632.6	 4984.0	...
452383	  698.7	  633.0	 4984.0	...
452384	  698.4	  633.3	 4984.0	...
452385	  698.0	  633.6	 4983.0	...
452386	  697.5	  633.8	 4980.0	...
452387	  697.4	  634.0	 4977.0	...
452388	  697.4	  633.9	 4977.0	...
452389	  697.4	  633.6	 4979.0	...
452390	  697.3	  633.4	 4981.0	...
452391	  697.2	  633.3	 4982.0	...
452392	  697.0	  632.7	 4983.0	...
452393	  697.0	  632.0	 4983.0	...
452394	  697.0	  631.3	 4982.0	...
452395	  697.1	  631.4	 4981.0	...
452396	  697.1	  631.6	 4982.0	...
452397	  697.0	  631.8	 4984.0	...
452398	  697.0	  631.9	 4986.0	...
452399	  697.0	  631.9	 4985.0	...
452400	  696.9	  632.0	 4986.0	...
452401	  696.8	  632.0	 4988.0	...
452402	  696.8	  632.2	 4990.0	...
452403	  697.0	  632.5	 4993.0	...
452404	  697.2	  632.8	 4993.0	...
452405	  697.2	  632.8	 4992.0	...
452406	  697.2	  632.6	 4990.0	...
452407	  697.1	  632.5	 4987.0	...
452408	  697.1	  632.5	 4986.0	...
452409	  697.1	  632.5	 4989.0	...
452410	  697.2	  632.4	 4992.0	...
452411	  696.8	  632.5	 4992.0	...
452412	  696.2	  632.6	 4990.0	...
452413	  695.8	  632.7	 4988.0	...
452414	  695.9	  632.6	 4988.0	...
452415	  696.0	  632.4	 4988.0	...
452416	  696.0	  632.2	 4989.0	...
452417	  696.0	  632.2	 4989.0	...
452418	  695.8	  632.3	 4989.0	...
452419	  695.5	  632.5	 4989.0	...
452420	  695.9	  632.8	 4988.0	...
452421	  696.5	  633.0	 4987.0	...
452422	  697.1	  632.9	 4986.0	...
452423	  696.9	  632.8	 4986.0	...
452424	  696.7	  632.7	 4987.0	...
452425	  696.5	  632.3	 4988.0	...
452426	  696.4	  631.8	 4990.0	...
452427	  696.3	  631.5	 4992.0	...
452428	  696.2	  631.7	 4992.0	...
452429	  695.9	  631.9	 4992.0	...
452430	  695.7	  632.1	 4992.0	...
452431	  695.6	  632.2	 4992.0	...
452432	  695.6	  632.3	 4993.0	...
452433	  695.7	  632.4	 4995.0	...
452434	  695.9	  632.4	 4995.0	...
452435	  696.0	  632.4	 4995.0	...
452436	  696.0	  632.4	 4994.0	...
452437	  695.8	  632.4	 4994.0	...
452438	  695.5	  632.4	 4996.0	...
452439	  695.4	  632.3	 4998.0	...
452440	  695.5	  632.3	 5000.0	...
452441	  695.6	  632.3	 5000.0	...
452442	  695.6	  632.2	 4999.0	...
452443	  695.5	  632.2	 5000.0	...
452444	  695.4	  632.1	 5001.0	...
452445	  695.3	  632.2	 4999.0	...
452446	  695.1	  632.4	 4996.0	...
452447	  695.0	  633.0	 4996.0	...
452448	  695.1	  633.5	 4998.0	...
452449	  695.6	  633.7	 5001.0	...
452450	  696.1	  633.1	 5002.0	...
452451	  695.9	  632.7	 5002.0	...
452452	  695.3	  632.4	 5002.0	...
452453	  694.5	  632.5	 5002.0	...
452454	  694.3	  632.3	 5002.0	...
452455	  694.1	  631.8	 5003.0	...
452456	  694.0	  631.5	 5004.0	...
452457	  694.1	  631.3	 5005.0	...
452458	  694.3	  631.7	 5007.0	...
452459	  694.4	  632.0	 5009.0	...
452460	  694.3	  632.0	 5011.0	...
452461	  694.2	  631.9	 5013.0	...
452462	  694.3	  632.0	 5014.0	...
452463	  694.4	  632.2	 5013.0	...
452464	  694.6	  632.5	 5012.0	...
452465	  694.6	  632.6	 5011.0	...
452466	  694.8	  632.7	 5012.0	...
452467	  695.0	  632.7	 5012.0	...
452468	  695.1	  632.8	 5012.0	...
452469	  694.9	  632.9	 5011.0	...
452470	  694.8	  632.9	 5011.0	...
452471	  694.7	  632.9	 5010.0	...
452472	  694.7	  633.0	 5012.0	...
452473	  694.7	  633.0	 5015.0	...
452474	  694.5	  632.3	 5017.0	...
452475	  694.2	  631.7	 5016.0	...
452476	  693.9	  631.2	 5014.0	...
452477	  694.0	  631.5	 5012.0	...
452478	  694.0	  631.8	 5010.0	...
452479	  694.1	  631.7	 5010.0	...
452480	  694.1	  631.5	 5013.0	...
452481	  694.2	  631.2	 5016.0	...
452482	  694.4	  631.1	 5020.0	...
452483	  694.5	  631.0	 5020.0	...
452484	  694.6	  631.0	 5020.0	...
452485	  694.6	  631.5	 5020.0	...
452486	  694.4	  632.0	 5020.0	...
452487	  694.2	  632.6	 5021.0	...
452488	  693.9	  632.7	 5022.0	...
452489	  693.9	  632.6	 5023.0	...
452490	  694.0	  632.6	 5025.0	...
452491	  694.0	  632.5	 5024.0	...
452492	  694.0	  632.4	 5024.0	...
452493	  693.9	  632.1	 5022.0	...
452494	  693.9	  631.8	 5021.0	...
452495	  694.2	  631.4	 5018.0	...
452496	  694.6	  631.3	 5018.0	...
452497	  694.9	  631.2	 5017.0	...
452498	  694.9	  631.0	 5020.0	...
452499	  694.8	  630.9	 5022.0	...
452500	  694.5	  630.8	 5022.0	...
452501	  694.0	  630.8	 5020.0	...
452502	  693.7	  631.1	 5020.0	...
452503	  693.5	  631.6	 5025.0	...
452504	  693.2	  631.6	 5029.0	...
452505	  692.7	  631.4	 5030.0	...
452506	  692.7	  631.1	 5030.0	...
452507	  693.1	  630.9	 5030.0	...
452508	  693.5	  630.3	 5032.0	...
452509	  693.5	  630.0	 5035.0	...
452510	  693.4	  630.0	 5035.0	...
452511	  693.3	  630.1	 5034.0	...
452512	  693.2	  630.0	 5033.0	...
452513	  693.2	  630.1	 5033.0	...
452514	  693.1	  630.2	 5033.0	...
452515	  692.8	  630.4	 5033.0	...
452516	  692.2	  630.9	 5032.0	...
452517	  691.6	  631.4	 5033.0	...
452518	  691.5	  631.5	 5035.0	...
452519	  691.9	  631.1	 5037.0	...
452520	  692.3	  630.8	 5039.0	...
452521	  692.3	  630.6	 5039.0	...
452522	  692.3	  630.5	 5040.0	...
452523	  692.3	  630.3	 5041.0	...
452524	  692.3	  630.3	 5042.0	...
452525	  692.2	  630.4	 5042.0	...
452526	  691.9	  629.8	 5044.0	...
452527	  691.8	  629.2	 5046.0	...
452528	  691.7	  628.6	 5048.0	...
452529	  691.5	  628.5	 5046.0	...
452530	  691.3	  628.5	 5044.0	...
452531	  691.1	  628.6	 5044.0	...
452532	  691.1	  628.9	 5045.0	...
452533	  691.2	  629.2	 5046.0	...
452534	  691.3	  629.1	 5046.0	...
452535	  691.3	  628.7	 5046.0	...
452536	  691.1	  628.4	 5046.0	...
452537	  690.8	  628.5	 5046.0	...
452538	  690.5	  628.6	 5045.0	...
452539	  690.4	  628.8	 5045.0	...
452540	  690.4	  628.8	 5044.0	...
452541	  690.4	  628.8	 5045.0	...
452542	  690.4	  629.0	 5046.0	...
452543	  690.3	  629.2	 5047.0	...
452544	  690.2	  629.6	 5048.0	...
452545	  690.1	  629.8	 5051.0	...
452546	  690.1	  629.9	 5053.0	...
452547	  690.2	  629.8	 5053.0	...
452548	  690.3	  629.5	 5054.0	...
452549	  690.4	  629.1	 5054.0	...
452550	  690.5	  628.3	 5055.0	...
452551	  690.7	  627.6	 5055.0	...
452552	  690.7	  626.9	 5056.0	...
452553	  690.9	  626.6	 5056.0	...
452554	  690.7	  626.4	 5056.0	...
452555	  690.5	  626.4	 5056.0	...
452556	  690.4	  626.8	 5056.0	...
452557	  690.5	  627.5	 5054.0	...
452558	  690.5	  628.2	 5052.0	...
452559	  690.5	  628.6	 5050.0	...
452560	  690.6	  628.5	 5051.0	...
452561	  691.0	  628.3	 5051.0	...
452562	  691.5	  628.1	 5053.0	...
452563	  691.5	  627.7	 5056.0	...
452564	  691.3	  627.4	 5058.0	...
452565	  691.0	  627.1	 5059.0	...
452566	  691.0	  627.2	 5059.0	...
452567	  691.0	  627.2	 5059.0	...
452568	  691.0	  626.8	 5059.0	...
452569	  690.9	  626.4	 5059.0	...
452570	  691.1	  626.4	 5061.0	...
452571	  691.2	  626.8	 5062.0	...
452572	  691.4	  627.3	 5062.0	...
452573	  691.3	  627.6	 5060.0	...
452574	  691.2	  627.8	 5059.0	...
452575	  691.1	  628.0	 5059.0	...
452576	  691.2	  628.0	 5061.0	...
452577	  691.2	  628.0	 5061.0	...
452578	  691.4	  627.9	 5060.0	...
452579	  691.6	  627.6	 5059.0	...
452580	  691.7	  627.2	 5060.0	...
452581	  691.7	  627.0	 5060.0	...
452582	  691.6	  626.9	 5060.0	...
452583	  691.6	  627.1	 5060.0	...
452584	  691.6	  627.4	 5060.0	...
452585	  691.7	  627.8	 5060.0	...
452586	  691.6	  628.1	 5059.0	...
452587	  691.5	  628.1	 5059.0	...
452588	  691.2	  627.7	 5061.0	...
452589	  691.0	  627.4	 5063.0	...
452590	  690.9	  627.2	 5063.0	...
452591	  691.0	  627.3	 5062.0	...
452592	  691.1	  627.2	 5061.0	...
452593	  691.2	  627.1	 5061.0	...
452594	  691.2	  626.9	 5062.0	...
452595	  691.2	  627.0	 5062.0	...
452596	  691.2	  627.0	 5062.0	...
452597	  691.1	  626.8	 5062.0	...
452598	  691.1	  626.6	 5062.0	...
452599	  691.1	  626.3	 5062.0	...
452600	  690.8	  626.5	 5061.0	...
452601	  690.4	  626.7	 5060.0	...
452602	  690.0	  626.8	 5060.0	...
452603	  689.9	  626.5	 5060.0	...
452604	  689.9	  626.2	 5060.0	...
452605	  689.9	  626.1	 5061.0	...
452606	  690.0	  626.1	 5061.0	...
452607	  690.0	  626.3	 5061.0	...
452608	  690.0	  626.4	 5064.0	...
452609	  689.7	  626.5	 5067.0	...
452610	  689.5	  626.4	 5066.0	...
452611	  689.2	  626.4	 5062.0	...
452612	  689.2	  626.2	 5059.0	...
452613	  689.7	  626.0	 5059.0	...
452614	  690.3	  625.8	 5058.0	...
452615	  691.0	  625.4	 5058.0	...
452616	  691.0	  625.2	 5059.0	...
452617	  690.9	  625.5	 5061.0	...
452618	  690.8	  626.0	 5063.0	...
452619	  690.6	  626.6	 5063.0	...
MSG	452620 0000 _ Number Off
452620	  690.6	  626.5	 5063.0	...
452621	  690.6	  626.3	 5063.0	...
452622	  690.6	  625.5	 5063.0	...
452623	  690.6	  624.8	 5063.0	...
452624	  690.4	  624.3	 5066.0	...
452625	  690.2	  624.4	 5069.0	...
452626	  689.9	  624.6	 5071.0	...
452627	  689.8	  624.7	 5069.0	...
452628	  689.5	  625.0	 5067.0	...
452629	  689.3	  625.3	 5063.0	...
452630	  689.1	  625.5	 5060.0	...
452631	  689.0	  625.5	 5057.0	...
452632	  689.3	  625.4	 5057.0	...
452633	  689.5	  625.3	 5057.0	...
452634	  689.6	  625.2	 5057.0	...
452635	  689.1	  625.2	 5057.0	...
452636	  688.6	  625.1	 5057.0	...
452637	  688.6	  625.0	 5057.0	...
452638	  688.9	  625.2	 5058.0	...
452639	  689.1	  625.5	 5058.0	...
452640	  689.2	  625.9	 5060.0	...
452641	  689.3	  625.7	 5063.0	...
452642	  689.3	  625.4	 5067.0	...
452643	  689.1	  625.0	 5068.0	...
452644	  689.0	  624.8	 5066.0	...
452645	  688.8	  624.6	 5063.0	...
452646	  688.4	  624.8	 5061.0	...
452647	  688.0	  625.2	 5061.0	...
452648	  687.8	  625.5	 5062.0	...
452649	  688.0	  625.3	 5063.0	...
452650	  688.2	  625.4	 5060.0	...
452651	  688.5	  625.7	 5057.0	...
452652	  688.6	  626.1	 5055.0	...
452653	  688.6	  626.2	 5055.0	...
452654	  688.7	  626.3	 5055.0	...
452655	  688.7	  626.4	 5055.0	...
452656	  688.8	  626.5	 5059.0	...
452657	  688.8	  625.7	 5062.0	...
452658	  688.6	  624.9	 5065.0	...
452659	  688.5	  624.2	 5064.0	...
452660	  688.3	  624.3	 5063.0	...
452661	  688.3	  624.0	 5064.0	...
452662	  688.3	  623.8	 5065.0	...
452663	  688.3	  624.4	 5064.0	...
452664	  688.3	  625.0	 5062.0	...
452665	  688.2	  625.6	 5058.0	...
452666	  688.1	  625.8	 5057.0	...
452667	  688.0	  626.7	 5056.0	...
452668	  687.9	  627.5	 5056.0	...
452669	  687.8	  627.6	 5057.0	...
452670	  687.8	  627.2	 5059.0	...
452671	  687.8	  626.9	 5060.0	...
452672	  687.9	  626.7	 5059.0	...
452673	  687.9	  626.8	 5059.0	...
452674	  687.9	  626.8	 5059.0	...
452675	  687.9	  626.8	 5060.0	...
452676	  687.8	  626.6	 5060.0	...
452677	  687.8	  626.3	 5059.0	...
452678	  688.0	  626.0	 5057.0	...
452679	  688.1	  625.8	 5057.0	...
452680	  688.0	  625.9	 5057.0	...
452681	  687.7	  626.0	 5059.0	...
452682	  687.4	  626.0	 5060.0	...
452683	  687.2	  626.1	 5060.0	...
452684	  687.0	  626.1	 5059.0	...
452685	  686.8	  626.2	 5061.0	...
452686	  686.7	  625.8	 5061.0	...
452687	  687.1	  625.4	 5062.0	...
452688	  687.5	  625.5	 5062.0	...
452689	  687.7	  626.1	 5062.0	...
452690	  687.5	  626.7	 5062.0	...
452691	  687.2	  626.8	 5063.0	...
452692	  687.2	  626.7	 5064.0	...
452693	  687.2	  626.3	 5066.0	...
452694	  687.3	  625.9	 5068.0	...
452695	  687.4	  625.9	 5069.0	...
452696	  687.4	  626.2	 5071.0	...
452697	  687.2	  626.7	 5072.0	...
452698	  687.1	  627.0	 5071.0	...
452699	  687.2	  627.4	 5069.0	...
452700	  687.2	  627.4	 5067.0	...
452701	  687.2	  626.9	 5067.0	...
452702	  687.0	  626.4	 5067.0	...
452703	  686.7	  626.0	 5067.0	...
452704	  686.6	  625.9	 5068.0	...
452705	  686.5	  625.8	 5067.0	...
452706	  686.5	  625.6	 5067.0	...
452707	  686.2	  625.7	 5067.0	...
452708	  685.9	  625.3	 5069.0	...
452709	  685.5	  624.9	 5073.0	...
452710	  685.5	  624.3	 5078.0	...
452711	  685.6	  624.4	 5077.0	...
452712	  685.6	  624.8	 5073.0	...
452713	  685.9	  625.3	 5069.0	...
452714	  686.2	  625.1	 5068.0	...
452715	  686.9	  624.7	 5070.0	...
452716	  687.2	  624.2	 5072.0	...
452717	  687.5	  624.3	 5074.0	...
452718	  687.8	  624.4	 5074.0	...
452719	  688.1	  624.5	 5074.0	...
452720	  688.4	  624.4	 5075.0	...
452721	  688.4	  623.9	 5076.0	...
452722	  687.9	  623.4	 5078.0	...
452723	  687.3	  622.9	 5079.0	...
452724	  686.9	  623.0	 5079.0	...
452725	  686.9	  623.0	 5077.0	...
452726	  687.4	  623.6	 5076.0	...
452727	  687.8	  624.3	 5075.0	...
452728	  688.2	  625.2	 5075.0	...
452729	  688.2	  625.7	 5075.0	...
452730	  688.3	  626.2	 5076.0	...
452731	  688.4	  626.5	 5077.0	...
452732	  688.4	  626.8	 5073.0	...
452733	  688.4	  626.8	 5070.0	...
452734	  688.4	  626.9	 5067.0	...
452735	  688.4	  627.0	 5068.0	...
452736	  688.5	  627.1	 5069.0	...
452737	  688.6	  627.0	 5071.0	...
452738	  688.6	  626.8	 5072.0	...
452739	  688.5	  626.6	 5073.0	...
452740	  688.3	  626.7	 5072.0	...
452741	  688.2	  626.8	 5069.0	...
452742	  688.1	  627.6	 5068.0	...
452743	  688.1	  628.4	 5067.0	...
452744	  688.1	  629.5	 5066.0	...
452745	  688.2	  629.8	 5067.0	...
452746	  687.5	  630.1	 5067.0	...
452747	  686.8	  630.2	 5068.0	...
452748	  686.3	  630.2	 5068.0	...
452749	  686.7	  630.1	 5068.0	...
452750	  687.2	  630.0	 5068.0	...
452751	  687.4	  629.9	 5068.0	...
452752	  687.1	  629.9	 5069.0	...
452753	  686.9	  629.8	 5069.0	...
452754	  687.3	  629.3	 5068.0	...
452755	  688.0	  628.8	 5071.0	...
452756	  688.0	  628.5	 5074.0	...
452757	  687.3	  628.7	 5074.0	...
452758	  686.6	  628.9	 5071.0	...
452759	  686.5	  628.9	 5069.0	...
452760	  686.5	  629.4	 5069.0	...
452761	  686.5	  629.8	 5068.0	...
452762	  686.8	  630.4	 5067.0	...
452763	  687.1	  630.4	 5066.0	...
452764	  687.4	  630.3	 5068.0	...
452765	  687.5	  629.9	 5071.0	...
452766	  687.5	  629.5	 5074.0	...
452767	  687.5	  629.3	 5070.0	...
452768	  687.4	  629.3	 5067.0	...
452769	  687.1	  629.4	 5070.0	...
452770	  686.8	  629.1	 5076.0	...
452771	  686.7	  628.8	 5081.0	...
452772	  686.7	  628.5	 5079.0	...
452773	  686.7	  628.5	 5077.0	...
452774	  686.7	  628.5	 5076.0	...
452775	  686.6	  628.5	 5074.0	...
452776	  686.4	  628.6	 5073.0	...
452777	  686.1	  628.6	 5072.0	...
452778	  686.0	  628.7	 5072.0	...
452779	  685.9	  628.8	 5070.0	...
452780	  685.8	  629.1	 5068.0	...
452781	  685.9	  629.3	 5066.0	...
452782	  685.9	  629.4	 5066.0	...
452783	  685.9	  629.1	 5066.0	...
452784	  686.0	  628.8	 5066.0	...
452785	  686.3	  629.2	 5065.0	...
452786	  686.6	  629.8	 5063.0	...
452787	  687.0	  630.3	 5062.0	...
452788	  687.1	  630.2	 5061.0	...
452789	  687.2	  630.1	 5059.0	...
452790	  687.2	  630.1	 5056.0	...
452791	  686.9	  630.1	 5054.0	...
452792	  686.4	  630.1	 5054.0	...
452793	  686.5	  630.2	 5054.0	...
452794	  686.9	  630.4	 5054.0	...
452795	  687.4	  630.5	 5054.0	...
452796	  687.6	  630.7	 5052.0	...
452797	  687.8	  630.7	 5050.0	...
452798	  687.9	  630.5	 5049.0	...
452799	  687.9	  630.2	 5049.0	...
452800	  687.9	  629.7	 5051.0	...
452801	  688.1	  629.3	 5052.0	...
452802	  688.2	  629.0	 5053.0	...
452803	  688.5	  628.9	 5052.0	...
452804	  688.7	  628.7	 5051.0	...
452805	  688.9	  628.5	 5049.0	...
452806	  689.1	  628.8	 5047.0	...
452807	  689.0	  629.8	 5043.0	...
452808	  689.0	  630.9	 5039.0	...
452809	  689.0	  631.7	 5036.0	...
452810	  689.0	  632.0	 5038.0	...
452811	  688.9	  632.4	 5039.0	...
452812	  688.6	  632.0	 5041.0	...
452813	  688.2	  631.5	 5042.0	...
452814	  687.8	  630.9	 5042.0	...
452815	  687.9	  631.1	 5040.0	...
452816	  688.1	  631.4	 5038.0	...
452817	  688.3	  632.1	 5036.0	...
452818	  688.5	  632.6	 5036.0	...
452819	  688.6	  632.3	 5036.0	...
452820	  688.4	  631.8	 5036.0	...
452821	  688.2	  631.2	 5036.0	...
452822	  688.1	  631.2	 5033.0	...
452823	  688.3	  632.0	 5030.0	...
452824	  688.4	  632.8	 5028.0	...
452825	  688.5	  633.5	 5028.0	...
452826	  688.5	  633.4	 5028.0	...
452827	  688.4	  633.4	 5029.0	...
452828	  688.5	  633.5	 5029.0	...
452829	  688.7	  634.2	 5028.0	...
452830	  688.8	  634.7	 5026.0	...
452831	  688.5	  634.7	 5025.0	...
452832	  688.3	  634.2	 5027.0	...
452833	  688.1	  633.8	 5028.0	...
452834	  688.1	  633.8	 5028.0	...
452835	  688.2	  633.9	 5027.0	...
452836	  688.2	  633.8	 5025.0	...
452837	  688.1	  633.8	 5024.0	...
452838	  688.1	  634.4	 5018.0	...
452839	  688.1	  635.1	 5013.0	...
452840	  688.0	  635.8	 5009.0	...
452841	  687.7	  636.1	 5009.0	...
452842	  687.1	  636.3	 5009.0	...
452843	  686.7	  636.4	 5008.0	...
452844	  686.3	  636.5	 5008.0	...
452845	  686.1	  636.5	 5007.0	...
452846	  686.1	  636.4	 5005.0	...
452847	  686.1	  635.8	 5004.0	...
452848	  685.3	  634.7	 5003.0	...
452849	  684.6	  633.8	 5000.0	...
452850	  683.7	  633.4	 4997.0	...
452851	  683.3	  633.4	 4994.0	...
452852	  682.3	  633.4	 4993.0	...
452853	  681.4	  634.0	 4992.0	...
452854	  680.8	  634.8	 4991.0	...
452855	  681.0	  635.7	 4989.0	...
452856	  681.9	  635.7	 4988.0	...
452857	  682.8	  635.6	 4988.0	...
452858	  683.3	  635.4	 4987.0	...
452859	  683.1	  635.3	 4987.0	...
452860	  682.6	  635.3	 4984.0	...
452861	  681.7	  635.4	 4981.0	...
452862	  680.9	  635.5	 4978.0	...
452863	  680.4	  635.8	 4977.0	...
452864	  680.3	  636.3	 4976.0	...
452865	  679.6	  636.9	 4975.0	...
452866	  679.0	  637.4	 4975.0	...
452867	  678.5	  637.7	 4975.0	...
452868	  678.7	  637.9	 4975.0	...
452869	  679.4	  638.0	 4975.0	...
452870	  680.0	  638.1	 4974.0	...
452871	  680.5	  638.2	 4972.0	...
452872	  680.4	  638.4	 4969.0	...
452873	  680.4	  638.4	 4966.0	...
452874	  680.7	  638.0	 4964.0	...
452875	  681.0	  637.5	 4963.0	...
452876	  681.5	  637.5	 4962.0	...
452877	  682.2	  637.8	 4961.0	...
452878	  682.8	  638.1	 4959.0	...
452879	  683.4	  638.1	 4958.0	...
452880	  683.4	  638.1	 4957.0	...
452881	  683.4	  637.4	 4956.0	...
452882	  683.3	  636.7	 4956.0	...
452883	  683.3	  636.0	 4956.0	...
452884	  683.4	  636.1	 4955.0	...
452885	  683.4	  636.1	 4955.0	...
452886	  683.3	  636.3	 4954.0	...
452887	  683.1	  636.6	 4951.0	...
452888	  683.1	  636.9	 4947.0	...
452889	  683.2	  637.2	 4944.0	...
452890	  683.4	  637.1	 4944.0	...
452891	  683.3	  637.1	 4943.0	...
452892	  683.3	  637.0	 4943.0	...
452893	  683.5	  637.1	 4943.0	...
452894	  683.8	  637.1	 4943.0	...
452895	  684.1	  637.1	 4943.0	...
452896	  684.2	  637.0	 4940.0	...
452897	  684.3	  636.9	 4938.0	...
452898	  684.3	  636.7	 4936.0	...
452899	  684.3	  636.6	 4936.0	...
452900	  684.3	  636.4	 4937.0	...
452901	  684.3	  636.4	 4934.0	...
452902	  684.2	  636.4	 4931.0	...
452903	  684.2	  636.4	 4928.0	...
452904	  684.5	  636.4	 4927.0	...
452905	  684.9	  636.9	 4927.0	...
452906	  685.5	  637.3	 4927.0	...
452907	  685.7	  637.6	 4926.0	...
452908	  685.8	  637.5	 4925.0	...
452909	  685.7	  637.1	 4924.0	...
452910	  685.6	  637.0	 4923.0	...
452911	  685.0	  636.9	 4923.0	...
452912	  684.5	  637.1	 4923.0	...
452913	  684.1	  637.1	 4922.0	...
452914	  684.1	  637.1	 4922.0	...
452915	  684.1	  637.4	 4917.0	...
452916	  684.3	  637.7	 4913.0	...
452917	  684.5	  638.0	 4908.0	...
452918	  684.7	  637.9	 4908.0	...
452919	  684.7	  637.9	 4907.0	...
452920	  684.8	  637.9	 4906.0	...
452921	  684.9	  637.7	 4905.0	...
452922	  684.9	  637.4	 4906.0	...
452923	  684.9	  637.1	 4906.0	...
452924	  684.9	  637.2	 4905.0	...
452925	  684.9	  637.5	 4904.0	...
452926	  684.9	  637.7	 4903.0	...
452927	  684.5	  637.8	 4901.0	...
452928	  684.1	  638.0	 4900.0	...
452929	  684.0	  638.7	 4896.0	...
452930	  684.4	  639.2	 4893.0	...
452931	  684.7	  639.0	 4891.0	...
452932	  684.7	  638.5	 4893.0	...
452933	  684.6	  637.9	 4894.0	...
452934	  684.6	  637.9	 4895.0	...
452935	  684.6	  638.0	 4896.0	...
452936	  684.9	  638.1	 4894.0	...
452937	  685.1	  638.7	 4890.0	...
452938	  685.0	  639.3	 4883.0	...
452939	  684.8	  639.5	 4879.0	...
452940	  684.5	  639.2	 4876.0	...
452941	  684.2	  639.2	 4875.0	...
452942	  684.1	  639.6	 4875.0	...
452943	  684.0	  639.9	 4874.0	...
452944	  684.2	  639.8	 4873.0	...
452945	  684.0	  639.4	 4873.0	...
452946	  683.9	  639.0	 4874.0	...
452947	  683.8	  638.7	 4874.0	...
452948	  683.7	  638.5	 4874.0	...
452949	  683.5	  638.5	 4873.0	...
452950	  683.4	  638.6	 4871.0	...
452951	  683.3	  638.8	 4867.0	...
452952	  683.2	  639.3	 4865.0	...
452953	  682.9	  639.9	 4862.0	...
452954	  682.7	  640.5	 4859.0	...
452955	  682.6	  640.4	 4857.0	...
452956	  682.7	  640.2	 4857.0	...
452957	  682.8	  639.9	 4856.0	...
452958	  683.0	  639.7	 4855.0	...
452959	  683.1	  639.5	 4854.0	...
452960	  683.2	  639.3	 4854.0	...
452961	  683.3	  639.6	 4850.0	...
452962	  683.4	  639.8	 4847.0	...
452963	  683.6	  639.9	 4844.0	...
452964	  683.8	  639.4	 4844.0	...
452965	  683.9	  639.2	 4844.0	...
452966	  684.0	  639.5	 4840.0	...
452967	  684.5	  639.8	 4837.0	...
452968	  685.1	  640.2	 4834.0	...
452969	  685.7	  640.0	 4836.0	...
452970	  685.9	  639.7	 4837.0	...
452971	  685.9	  639.5	 4834.0	...
452972	  685.8	  639.5	 4832.0	...
452973	  685.7	  639.6	 4829.0	...
452974	  685.7	  639.6	 4829.0	...
452975	  685.7	  639.5	 4829.0	...
452976	  685.7	  639.2	 4831.0	...
452977	  686.1	  639.0	 4833.0	...
452978	  686.3	  639.0	 4833.0	...
452979	  686.5	  639.2	 4832.0	...
452980	  686.4	  638.9	 4831.0	...
452981	  686.5	  638.5	 4830.0	...
452982	  686.5	  638.0	 4830.0	...
452983	  686.6	  638.3	 4827.0	...
452984	  686.6	  638.4	 4824.0	...
452985	  686.5	  638.6	 4821.0	...
452986	  686.2	  638.5	 4822.0	...
452987	  686.0	  638.7	 4822.0	...
452988	  686.1	  638.8	 4821.0	...
452989	  686.3	  638.9	 4820.0	...
452990	  686.4	  638.9	 4818.0	...
452991	  686.3	  639.0	 4815.0	...
452992	  686.3	  639.1	 4812.0	...
452993	  686.4	  639.2	 4812.0	...
452994	  686.5	  639.0	 4812.0	...
452995	  686.6	  638.9	 4812.0	...
452996	  686.7	  638.8	 4812.0	...
452997	  686.4	  638.7	 4809.0	...
452998	  686.2	  638.6	 4807.0	...
452999	  686.0	  638.6	 4805.0	...
453000	  686.2	  638.6	 4804.0	...
453001	  686.7	  639.0	 4805.0	...
453002	  687.1	  639.4	 4806.0	...
453003	  687.3	  639.8	 4807.0	...
453004	  687.2	  639.8	 4807.0	...
453005	  687.2	  639.7	 4805.0	...
453006	  687.3	  639.5	 4803.0	...
453007	  687.3	  639.3	 4801.0	...
453008	  687.4	  639.5	 4801.0	...
453009	  687.5	  639.8	 4801.0	...
453010	  687.4	  640.2	 4800.0	...
453011	  687.3	  640.4	 4800.0	...
453012	  687.2	  640.5	 4800.0	...
453013	  687.2	  641.1	 4800.0	...
453014	  687.3	  641.4	 4799.0	...
453015	  687.4	  642.0	 4799.0	...
453016	  687.6	  642.1	 4797.0	...
453017	  687.7	  642.1	 4796.0	...
453018	  687.8	  641.9	 4796.0	...
453019	  687.8	  641.6	 4798.0	...
453020	  687.8	  640.7	 4799.0	...
453021	  687.8	  640.0	 4799.0	...
453022	  688.1	  639.5	 4797.0	...
453023	  688.4	  640.0	 4794.0	...
453024	  688.7	  640.5	 4793.0	...
453025	  688.6	  641.1	 4793.0	...
453026	  688.4	  641.4	 4795.0	...
453027	  688.1	  641.9	 4795.0	...
453028	  687.8	  642.2	 4792.0	...
453029	  687.5	  642.6	 4790.0	...
453030	  687.7	  642.7	 4787.0	...
453031	  688.0	  642.9	 4787.0	...
453032	  688.3	  643.0	 4786.0	...
453033	  688.5	  642.8	 4785.0	...
453034	  688.7	  641.6	 4786.0	...
453035	  688.9	  640.4	 4786.0	...
453036	  688.9	  639.6	 4786.0	...
453037	  689.2	  639.6	 4785.0	...
453038	  689.4	  639.6	 4784.0	...
453039	  689.5	  640.4	 4783.0	...
453040	  689.3	  641.4	 4784.0	...
453041	  689.2	  641.9	 4784.0	...
453042	  689.1	  641.5	 4783.0	...
453043	  689.1	  641.0	 4780.0	...
453044	  689.0	  640.9	 4777.0	...
453045	  688.8	  640.8	 4776.0	...
453046	  688.6	  640.7	 4776.0	...
453047	  688.6	  641.1	 4777.0	...
453048	  688.8	  641.5	 4778.0	...
453049	  689.4	  641.6	 4777.0	...
453050	  689.9	  641.3	 4776.0	...
453051	  690.4	  641.1	 4775.0	...
453052	  690.5	  641.1	 4775.0	...
453053	  690.5	  641.1	 4775.0	...
453054	  690.4	  641.1	 4776.0	...
453055	  690.2	  641.2	 4777.0	...
453056	  690.2	  641.3	 4777.0	...
453057	  690.1	  641.3	 4775.0	...
453058	  690.3	  641.3	 4773.0	...
453059	  690.5	  641.2	 4771.0	...
453060	  690.6	  641.2	 4771.0	...
453061	  690.4	  641.0	 4773.0	...
453062	  690.4	  640.8	 4774.0	...
453063	  690.4	  640.5	 4777.0	...
453064	  690.5	  640.5	 4778.0	...
453065	  690.5	  640.6	 4777.0	...
453066	  690.5	  640.4	 4775.0	...
453067	  690.4	  640.3	 4772.0	...
453068	  690.4	  640.0	 4771.0	...
453069	  690.6	  640.0	 4771.0	...
453070	  690.7	  639.8	 4771.0	...
453071	  690.9	  639.6	 4772.0	...
453072	  691.0	  639.4	 4772.0	...
453073	  690.9	  639.3	 4772.0	...
453074	  690.6	  639.9	 4772.0	...
453075	  690.2	  640.6	 4772.0	...
453076	  689.8	  641.1	 4772.0	...
453077	  689.7	  640.8	 4771.0	...
453078	  689.6	  640.4	 4769.0	...
453079	  689.6	  640.3	 4769.0	...
453080	  689.6	  640.1	 4769.0	...
453081	  690.0	  639.9	 4770.0	...
453082	  690.3	  639.7	 4771.0	...
453083	  690.5	  639.6	 4770.0	...
453084	  690.3	  639.5	 4768.0	...
453085	  690.1	  639.3	 4766.0	...
453086	  690.0	  639.1	 4765.0	...
453087	  690.0	  639.5	 4764.0	...
453088	  690.1	  640.1	 4763.0	...
453089	  690.3	  640.4	 4762.0	...
453090	  690.5	  639.9	 4762.0	...
453091	  690.5	  639.4	 4762.0	...
453092	  690.6	  639.4	 4761.0	...
453093	  690.6	  639.3	 4761.0	...
453094	  690.7	  639.3	 4759.0	...
453095	  690.9	  639.0	 4759.0	...
453096	  691.1	  638.8	 4760.0	...
453097	  691.4	  638.5	 4762.0	...
453098	  691.5	  638.8	 4763.0	...
453099	  691.6	  639.2	 4764.0	...
453100	  691.4	  639.5	 4766.0	...
453101	  691.1	  639.6	 4769.0	...
453102	  690.7	  639.6	 4770.0	...
453103	  690.7	  639.7	 4768.0	...
453104	  690.8	  639.7	 4767.0	...
453105	  691.1	  639.6	 4765.0	...
453106	  691.3	  639.4	 4762.0	...
453107	  691.2	  639.1	 4760.0	...
453108	  691.2	  638.8	 4760.0	...
453109	  691.4	  638.7	 4760.0	...
453110	  691.6	  638.8	 4760.0	...
453111	  691.8	  639.0	 4761.0	...
453112	  691.9	  639.3	 4761.0	...
453113	  692.0	  639.5	 4762.0	...
453114	  692.0	  639.6	 4762.0	...
453115	  692.0	  639.5	 4762.0	...
453116	  691.9	  639.3	 4760.0	...
453117	  692.1	  639.5	 4759.0	...
453118	  692.2	  639.9	 4759.0	...
453119	  692.1	  639.8	 4760.0	...
453120	  691.8	  639.5	 4760.0	...
453121	  691.5	  639.0	 4761.0	...
453122	  691.7	  638.9	 4761.0	...
453123	  691.8	  638.8	 4761.0	...
453124	  691.9	  639.2	 4761.0	...
453125	  691.8	  639.7	 4763.0	...
453126	  691.7	  640.2	 4766.0	...
453127	  691.6	  639.9	 4767.0	...
453128	  691.7	  639.6	 4766.0	...
453129	  691.9	  639.7	 4765.0	...
453130	  692.2	  640.1	 4766.0	...
453131	  692.4	  640.4	 4767.0	...
453132	  692.4	  640.2	 4766.0	...
453133	  692.2	  639.9	 4765.0	...
453134	  692.1	  639.6	 4763.0	...
453135	  692.2	  639.4	 4763.0	...
453136	  692.4	  639.3	 4763.0	...
453137	  692.5	  639.4	 4763.0	...
453138	  692.4	  639.6	 4762.0	...
453139	  692.5	  639.7	 4762.0	...
453140	  692.6	  639.9	 4762.0	...
453141	  692.6	  640.0	 4763.0	...
453142	  692.4	  639.7	 4763.0	...
453143	  692.4	  639.1	 4762.0	...
453144	  692.4	  638.7	 4760.0	...
453145	  692.4	  638.9	 4758.0	...
453146	  692.6	  639.1	 4758.0	...
453147	  692.7	  639.1	 4759.0	...
453148	  692.8	  639.0	 4757.0	...
453149	  692.9	  638.8	 4756.0	...
453150	  693.0	  638.7	 4755.0	...
453151	  692.9	  638.7	 4756.0	...
453152	  692.7	  638.7	 4757.0	...
453153	  692.6	  638.7	 4756.0	...
453154	  692.8	  638.6	 4756.0	...
453155	  693.0	  638.6	 4759.0	...
453156	  692.9	  638.7	 4762.0	...
453157	  692.7	  638.7	 4765.0	...
453158	  692.5	  638.8	 4764.0	...
453159	  693.0	  638.7	 4765.0	...
453160	  693.5	  638.6	 4766.0	...
453161	  694.0	  638.4	 4768.0	...
453162	  693.9	  638.3	 4768.0	...
453163	  693.9	  638.2	 4768.0	...
453164	  693.9	  638.5	 4768.0	...
453165	  694.0	  638.8	 4768.0	...
453166	  694.1	  639.1	 4768.0	...
453167	  694.1	  639.1	 4768.0	...
453168	  693.8	  639.0	 4768.0	...
453169	  693.5	  638.8	 4769.0	...
453170	  693.4	  638.6	 4771.0	...
453171	  693.3	  638.5	 4772.0	...
453172	  692.7	  638.6	 4772.0	...
453173	  692.1	  638.7	 4770.0	...
453174	  691.7	  638.9	 4768.0	...
453175	  691.9	  638.9	 4768.0	...
453176	  692.2	  638.9	 4770.0	...
453177	  692.6	  639.1	 4771.0	...
453178	  693.0	  639.3	 4771.0	...
453179	  693.4	  639.5	 4770.0	...
453180	  693.4	  639.4	 4768.0	...
453181	  693.6	  639.2	 4767.0	...
453182	  693.9	  639.0	 4768.0	...
453183	  693.8	  638.8	 4770.0	...
453184	  693.4	  638.6	 4772.0	...
453185	  693.0	  638.4	 4774.0	...
453186	  693.0	  638.1	 4775.0	...
453187	  693.1	  638.0	 4775.0	...
453188	  693.2	  637.7	 4775.0	...
453189	  693.4	  637.6	 4775.0	...
453190	  693.4	  637.1	 4777.0	...
453191	  693.5	  636.8	 4780.0	...
453192	  693.4	  636.7	 4783.0	...
453193	  693.4	  636.7	 4782.0	...
453194	  693.4	  636.8	 4781.0	...
453195	  693.1	  636.9	 4779.0	...
453196	  692.9	  637.4	 4779.0	...
453197	  692.8	  638.1	 4779.0	...
453198	  692.7	  638.5	 4777.0	...
453199	  692.5	  638.6	 4775.0	...
453200	  692.2	  638.7	 4780.0	...
453201	  692.2	  638.7	 4787.0	...
453202	  692.4	  638.8	 4790.0	...
453203	  692.6	  639.1	 4786.0	...
453204	  692.8	  639.4	 4781.0	...
453205	  692.8	  639.6	 4782.0	...
453206	  692.7	  639.7	 4783.0	...
453207	  692.7	  639.8	 4785.0	...
453208	  692.5	  639.8	 4786.0	...
453209	  692.1	  639.8	 4786.0	...
453210	  691.7	  639.8	 4786.0	...
453211	  691.4	  640.1	 4787.0	...
453212	  691.3	  640.5	 4789.0	...
453213	  691.4	  640.9	 4791.0	...
453214	  691.5	  640.6	 4792.0	...
453215	  691.7	  640.2	 4793.0	...
453216	  691.7	  640.4	 4792.0	...
453217	  691.7	  640.7	 4791.0	...
453218	  691.6	  641.0	 4790.0	...
453219	  691.5	  640.6	 4789.0	...
453220	  691.4	  640.4	 4788.0	...
453221	  691.5	  640.1	 4787.0	...
453222	  691.7	  640.0	 4787.0	...
453223	  691.8	  640.4	 4788.0	...
453224	  691.9	  640.9	 4789.0	...
453225	  692.1	  641.4	 4790.0	...
453226	  692.3	  641.3	 4791.0	...
453227	  692.5	  641.3	 4791.0	...
453228	  692.5	  641.3	 4791.0	...
453229	  692.6	  641.6	 4791.0	...
453230	  692.6	  641.9	 4789.0	...
453231	  692.6	  642.1	 4788.0	...
453232	  692.6	  641.8	 4787.0	...
453233	  692.6	  641.2	 4788.0	...
453234	  692.8	  640.6	 4790.0	...
453235	  693.0	  640.5	 4792.0	...
453236	  693.4	  640.8	 4792.0	...
453237	  693.7	  641.0	 4790.0	...
453238	  693.9	  640.9	 4788.0	...
453239	  694.0	  640.9	 4788.0	...
453240	  693.9	  640.9	 4789.0	...
453241	  693.8	  640.8	 4789.0	...
453242	  693.7	  640.6	 4788.0	...
453243	  693.7	  640.4	 4787.0	...
453244	  693.7	  640.3	 4787.0	...
453245	  693.7	  640.5	 4789.0	...
453246	  693.7	  640.6	 4790.0	...
453247	  693.8	  640.8	 4790.0	...
453248	  693.8	  640.9	 4789.0	...
453249	  693.7	  641.7	 4788.0	...
453250	  693.6	  642.4	 4787.0	...
453251	  693.6	  642.7	 4787.0	...
453252	  693.6	  642.5	 4788.0	...
453253	  693.7	  642.2	 4787.0	...
453254	  693.7	  642.0	 4786.0	...
453255	  693.7	  641.8	 4786.0	...
453256	  693.7	  641.7	 4787.0	...
453257	  693.7	  641.7	 4788.0	...
453258	  693.8	  641.6	 4788.0	...
453259	  693.9	  641.5	 4788.0	...
453260	  693.9	  641.4	 4788.0	...
453261	  693.9	  641.8	 4788.0	...
453262	  694.0	  642.1	 4789.0	...
453263	  694.2	  642.4	 4789.0	...
453264	  694.2	  642.2	 4789.0	...
453265	  694.1	  642.2	 4789.0	...
453266	  694.0	  642.2	 4788.0	...
453267	  693.8	  642.5	 4788.0	...
453268	  693.7	  642.8	 4788.0	...
453269	  693.6	  642.9	 4787.0	...
453270	  693.6	  642.7	 4788.0	...
453271	  694.2	  642.6	 4788.0	...
453272	  694.8	  642.7	 4789.0	...
453273	  695.0	  642.9	 4789.0	...
453274	  694.7	  643.0	 4789.0	...
453275	  694.7	  643.0	 4789.0	...
453276	  695.0	  643.0	 4790.0	...
453277	  695.2	  642.9	 4791.0	...
453278	  695.0	  643.0	 4791.0	...
453279	  695.1	  642.9	 4791.0	...
453280	  695.4	  642.7	 4791.0	...
453281	  695.7	  642.5	 4791.0	...
453282	  695.5	  642.4	 4791.0	...
453283	  695.2	  642.4	 4790.0	...
453284	  694.9	  642.3	 4790.0	...
453285	  694.9	  642.0	 4789.0	...
453286	  694.8	  641.7	 4790.0	...
453287	  694.7	  641.3	 4790.0	...
453288	  694.6	  641.2	 4790.0	...
453289	  694.6	  641.1	 4790.0	...
453290	  694.9	  641.1	 4791.0	...
453291	  695.2	  641.1	 4792.0	...
453292	  695.6	  641.2	 4790.0	...
453293	  695.6	  641.5	 4786.0	...
453294	  695.7	  641.8	 4783.0	...
453295	  695.8	  642.1	 4781.0	...
453296	  695.8	  642.3	 4781.0	...
453297	  695.7	  642.0	 4781.0	...
453298	  695.4	  641.7	 4781.0	...
453299	  695.0	  641.4	 4783.0	...
453300	  694.8	  641.4	 4785.0	...
453301	  694.7	  641.8	 4784.0	...
453302	  694.7	  642.3	 4782.0	...
453303	  694.8	  642.4	 4780.0	...
453304	  694.8	  641.9	 4781.0	...
453305	  694.8	  641.4	 4781.0	...
453306	  694.8	  641.1	 4782.0	...
453307	  694.8	  641.1	 4783.0	...
453308	  694.7	  641.6	 4784.0	...
453309	  694.7	  642.2	 4784.0	...
453310	  694.8	  642.5	 4784.0	...
453311	  694.9	  642.2	 4784.0	...
453312	  694.8	  642.0	 4785.0	...
453313	  694.6	  642.1	 4785.0	...
453314	  694.4	  642.3	 4785.0	...
453315	  694.2	  642.5	 4785.0	...
453316	  694.1	  642.8	 4784.0	...
453317	  694.0	  642.9	 4783.0	...
453318	  694.0	  643.1	 4781.0	...
453319	  694.0	  643.4	 4780.0	...
453320	  694.0	  643.5	 4779.0	...
453321	  693.9	  643.5	 4778.0	...
453322	  693.9	  643.4	 4778.0	...
453323	  693.9	  643.4	 4778.0	...
453324	  693.9	  643.0	 4778.0	...
453325	  694.0	  642.7	 4777.0	...
453326	  694.1	  642.9	 4776.0	...
453327	  694.3	  643.5	 4776.0	...
453328	  694.2	  644.1	 4775.0	...
453329	  693.9	  644.4	 4775.0	...
453330	  693.7	  644.6	 4775.0	...
453331	  693.7	  644.9	 4774.0	...
453332	  693.8	  644.9	 4773.0	...
453333	  694.0	  644.8	 4772.0	...
453334	  694.0	  644.6	 4770.0	...
453335	  694.2	  644.3	 4768.0	...
453336	  694.4	  644.1	 4767.0	...
453337	  694.5	  644.0	 4767.0	...
453338	  694.4	  644.1	 4767.0	...
453339	  694.4	  644.2	 4767.0	...
453340	  694.4	  644.0	 4767.0	...
453341	  694.1	  643.9	 4766.0	...
453342	  693.7	  643.9	 4766.0	...
453343	  693.3	  644.1	 4766.0	...
453344	  693.2	  644.3	 4765.0	...
453345	  693.1	  644.4	 4765.0	...
453346	  693.1	  644.4	 4764.0	...
453347	  693.2	  644.2	 4760.0	...
453348	  693.3	  644.6	 4757.0	...
453349	  693.3	  645.2	 4755.0	...
453350	  693.4	  645.8	 4754.0	...
453351	  693.4	  645.7	 4751.0	...
453352	  693.4	  645.7	 4749.0	...
453353	  693.4	  645.8	 4747.0	...
453354	  693.1	  646.1	 4747.0	...
453355	  692.8	  645.5	 4746.0	...
453356	  692.8	  644.9	 4744.0	...
453357	  692.9	  644.4	 4741.0	...
453358	  693.2	  644.6	 4739.0	...
453359	  693.1	  644.9	 4738.0	...
453360	  692.9	  644.8	 4737.0	...
453361	  692.8	  644.8	 4737.0	...
453362	  692.8	  644.8	 4737.0	...
453363	  693.0	  644.8	 4736.0	...
453364	  693.2	  645.0	 4736.0	...
453365	  693.4	  645.7	 4734.0	...
453366	  693.4	  646.3	 4731.0	...
453367	  693.1	  646.8	 4729.0	...
453368	  692.9	  646.9	 4728.0	...
453369	  692.2	  647.0	 4726.0	...
453370	  691.7	  647.1	 4722.0	...
453371	  691.4	  647.0	 4719.0	...
453372	  691.9	  646.7	 4716.0	...
453373	  692.6	  646.4	 4715.0	...
453374	  693.1	  646.3	 4713.0	...
453375	  692.7	  646.6	 4710.0	...
453376	  692.2	  647.1	 4708.0	...
453377	  691.8	  647.5	 4707.0	...
453378	  692.0	  647.4	 4705.0	...
453379	  692.1	  647.4	 4704.0	...
453380	  692.1	  647.5	 4702.0	...
453381	  692.2	  647.6	 4699.0	...
453382	  692.2	  647.7	 4698.0	...
453383	  692.3	  647.7	 4698.0	...
453384	  692.3	  648.0	 4693.0	...
453385	  692.3	  648.4	 4688.0	...
453386	  692.4	  648.8	 4682.0	...
453387	  692.6	  648.8	 4682.0	...
453388	  692.7	  648.9	 4682.0	...
453389	  692.6	  649.1	 4683.0	...
453390	  692.4	  649.4	 4680.0	...
453391	  692.3	  649.7	 4675.0	...
453392	  692.3	  649.4	 4673.0	...
453393	  692.3	  649.1	 4675.0	...
453394	  692.0	  648.9	 4678.0	...
453395	  691.7	  649.1	 4673.0	...
453396	  691.5	  649.2	 4667.0	...
453397	  691.5	  649.3	 4661.0	...
453398	  691.7	  649.2	 4660.0	...
453399	  692.0	  649.2	 4661.0	...
453400	  692.2	  649.1	 4660.0	...
453401	  692.1	  649.3	 4659.0	...
453402	  692.0	  649.4	 4658.0	...
453403	  691.8	  649.6	 4657.0	...
453404	  691.7	  649.8	 4654.0	...
453405	  691.6	  650.0	 4651.0	...
453406	  691.4	  650.2	 4649.0	...
453407	  691.4	  650.2	 4650.0	...
453408	  691.6	  650.1	 4647.0	...
453409	  691.8	  650.1	 4643.0	...
453410	  692.1	  650.2	 4640.0	...
453411	  692.2	  650.3	 4640.0	...
453412	  692.4	  650.3	 4638.0	...
453413	  692.2	  650.3	 4635.0	...
453414	  691.9	  650.0	 4630.0	...
453415	  691.6	  650.0	 4626.0	...
453416	  691.5	  649.8	 4621.0	...
453417	  691.5	  649.7	 4617.0	...
453418	  691.4	  649.6	 4613.0	...
453419	  691.3	  649.6	 4610.0	...
453420	  691.3	  649.6	 4608.0	...
453421	  691.2	  649.6	 4609.0	...
453422	  691.1	  649.5	 4609.0	...
453423	  691.0	  649.5	 4605.0	...
453424	  690.9	  649.6	 4602.0	...
453425	  690.9	  649.7	 4599.0	...
453426	  690.8	  650.0	 4598.0	...
453427	  691.1	  650.2	 4595.0	...
453428	  691.7	  650.7	 4592.0	...
453429	  692.2	  651.0	 4589.0	...
453430	  692.5	  651.1	 4586.0	...
453431	  692.6	  651.0	 4582.0	...
453432	  692.6	  650.9	 4580.0	...
453433	  692.7	  650.9	 4580.0	...
453434	  692.8	  651.0	 4580.0	...
453435	  692.8	  651.0	 4580.0	...
453436	  692.8	  651.0	 4580.0	...
453437	  692.7	  651.0	 4575.0	...
453438	  692.7	  651.1	 4570.0	...
453439	  692.8	  651.2	 4563.0	...
453440	  692.9	  651.3	 4559.0	...
453441	  693.3	  651.8	 4554.0	...
453442	  693.8	  652.4	 4550.0	...
453443	  694.4	  652.9	 4548.0	...
453444	  694.7	  652.9	 4548.0	...
453445	  694.7	  652.9	 4544.0	...
453446	  694.6	  652.9	 4541.0	...
453447	  694.7	  652.7	 4537.0	...
453448	  694.8	  652.5	 4535.0	...
453449	  695.0	  652.4	 4534.0	...
453450	  695.1	  652.5	 4534.0	...
453451	  695.2	  652.1	 4534.0	...
453452	  695.3	  651.6	 4532.0	...
453453	  695.5	  651.3	 4529.0	...
453454	  695.6	  651.5	 4526.0	...
453455	  695.5	  651.8	 4525.0	...
453456	  695.3	  651.8	 4524.0	...
453457	  695.0	  651.8	 4524.0	...
453458	  695.0	  651.8	 4522.0	...
453459	  695.1	  651.8	 4519.0	...
453460	  695.2	  651.8	 4516.0	...
453461	  695.3	  652.0	 4513.0	...
453462	  695.4	  652.3	 4512.0	...
453463	  695.6	  652.3	 4511.0	...
453464	  695.9	  652.4	 4509.0	...
453465	  696.1	  652.5	 4506.0	...
453466	  696.4	  653.6	 4499.0	...
453467	  696.7	  654.7	 4495.0	...
453468	  697.0	  655.5	 4492.0	...
453469	  697.1	  655.3	 4492.0	...
453470	  697.2	  654.3	 4491.0	...
453471	  697.2	  653.5	 4490.0	...
453472	  697.2	  653.1	 4487.0	...
453473	  697.3	  653.5	 4485.0	...
453474	  697.3	  653.9	 4482.0	...
453475	  697.3	  653.9	 4478.0	...
453476	  697.4	  653.9	 4474.0	...
453477	  697.6	  654.0	 4472.0	...
453478	  697.6	  654.3	 4472.0	...
453479	  697.9	  654.5	 4472.0	...
453480	  698.2	  654.7	 4472.0	...
453481	  698.3	  654.9	 4468.0	...
453482	  698.2	  654.9	 4464.0	...
453483	  698.1	  654.9	 4460.0	...
453484	  697.9	  654.7	 4458.0	...
453485	  697.8	  654.5	 4457.0	...
453486	  698.2	  655.2	 4457.0	...
453487	  698.8	  656.1	 4456.0	...
453488	  699.4	  656.9	 4456.0	...
453489	  699.3	  657.1	 4452.0	...
453490	  699.0	  657.2	 4448.0	...
453491	  698.8	  657.2	 4444.0	...
453492	  698.7	  657.1	 4442.0	...
453493	  698.7	  657.1	 4439.0	...
453494	  698.8	  657.4	 4436.0	...
453495	  698.8	  657.7	 4433.0	...
453496	  698.6	  657.8	 4429.0	...
453497	  698.5	  658.2	 4425.0	...
453498	  698.3	  658.5	 4423.0	...
453499	  698.4	  658.9	 4423.0	...
453500	  698.6	  659.1	 4423.0	...
453501	  698.7	  659.4	 4422.0	...
453502	  698.8	  659.3	 4420.0	...
453503	  699.0	  658.7	 4418.0	...
453504	  699.2	  658.1	 4418.0	...
453505	  699.4	  657.6	 4418.0	...
453506	  699.3	  657.5	 4417.0	...
453507	  699.5	  657.9	 4417.0	...
453508	  699.6	  658.5	 4414.0	...
453509	  699.7	  658.8	 4409.0	...
453510	  699.9	  658.3	 4405.0	...
453511	  700.1	  657.8	 4402.0	...
453512	  700.3	  657.8	 4403.0	...
453513	  700.2	  658.4	 4403.0	...
453514	  700.2	  659.1	 4402.0	...
453515	  700.2	  658.8	 4401.0	...
453516	  700.2	  658.3	 4400.0	...
453517	  700.1	  657.7	 4398.0	...
453518	  700.0	  657.9	 4397.0	...
453519	  700.0	  658.1	 4397.0	...
453520	  700.1	  658.3	 4397.0	...
453521	  700.1	  658.2	 4398.0	...
453522	  700.1	  658.1	 4398.0	...
453523	  700.1	  657.9	 4400.0	...
453524	  700.1	  657.7	 4400.0	...
453525	  700.2	  657.4	 4397.0	...
453526	  700.2	  657.3	 4394.0	...
453527	  700.3	  657.7	 4390.0	...
453528	  700.5	  658.2	 4390.0	...
453529	  700.8	  658.8	 4389.0	...
453530	  700.9	  658.6	 4388.0	...
453531	  700.8	  658.5	 4384.0	...
453532	  700.7	  658.4	 4382.0	...
453533	  700.6	  658.6	 4379.0	...
453534	  700.5	  658.5	 4378.0	...
453535	  700.3	  658.4	 4377.0	...
453536	  700.2	  658.4	 4376.0	...
453537	  700.2	  658.6	 4375.0	...
453538	  700.3	  658.8	 4373.0	...
453539	  700.6	  658.8	 4372.0	...
453540	  701.0	  658.6	 4372.0	...
453541	  701.0	  658.5	 4372.0	...
453542	  700.7	  658.5	 4372.0	...
453543	  700.5	  658.5	 4372.0	...
453544	  700.5	  657.9	 4371.0	...
453545	  700.6	  657.3	 4371.0	...
453546	  700.6	  656.7	 4370.0	...
453547	  700.6	  656.7	 4369.0	...
453548	  700.4	  656.7	 4367.0	...
453549	  700.3	  656.7	 4366.0	...
453550	  700.2	  657.1	 4366.0	...
453551	  700.8	  657.4	 4367.0	...
453552	  701.5	  657.6	 4367.0	...
453553	  702.2	  657.6	 4367.0	...
453554	  702.2	  657.8	 4366.0	...
453555	  701.7	  658.1	 4365.0	...
453556	  701.4	  658.2	 4366.0	...
453557	  701.1	  658.6	 4366.0	...
453558	  700.8	  658.8	 4364.0	...
453559	  700.5	  659.0	 4362.0	...
453560	  700.2	  658.8	 4359.0	...
453561	  700.3	  658.6	 4357.0	...
453562	  700.6	  658.5	 4358.0	...
453563	  700.8	  658.3	 4360.0	...
453564	  701.1	  658.2	 4360.0	...
453565	  701.2	  658.2	 4360.0	...
453566	  701.1	  658.3	 4359.0	...
453567	  701.0	  658.4	 4355.0	...
453568	  701.2	  658.5	 4352.0	...
453569	  701.5	  658.7	 4349.0	...
453570	  701.8	  658.9	 4348.0	...
453571	  701.8	  658.9	 4348.0	...
453572	  701.8	  658.4	 4348.0	...
453573	  701.4	  658.0	 4349.0	...
453574	  701.1	  658.0	 4349.0	...
453575	  700.8	  658.2	 4348.0	...
453576	  700.8	  658.7	 4346.0	...
453577	  701.2	  658.9	 4344.0	...
453578	  701.5	  659.1	 4342.0	...
453579	  701.6	  659.2	 4343.0	...
453580	  701.3	  659.4	 4344.0	...
453581	  701.2	  659.7	 4344.0	...
453582	  701.5	  659.7	 4345.0	...
453583	  701.8	  659.7	 4345.0	...
453584	  702.3	  659.6	 4345.0	...
453585	  702.7	  659.5	 4343.0	...
453586	  703.0	  659.4	 4341.0	...
453587	  703.1	  659.2	 4340.0	...
453588	  703.1	  659.0	 4339.0	...
453589	  702.9	  658.9	 4339.0	...
453590	  702.8	  658.9	 4339.0	...
453591	  702.7	  658.8	 4339.0	...
453592	  702.9	  658.7	 4340.0	...
453593	  703.0	  658.7	 4341.0	...
453594	  703.1	  658.8	 4339.0	...
453595	  703.0	  658.9	 4335.0	...
453596	  703.0	  658.8	 4335.0	...
453597	  702.9	  658.8	 4339.0	...
453598	  702.9	  659.5	 4339.0	...
453599	  703.6	  660.1	 4336.0	...
453600	  704.3	  660.9	 4334.0	...
453601	  704.3	  661.1	 4334.0	...
453602	  703.7	  661.4	 4335.0	...
453603	  702.9	  661.4	 4337.0	...
453604	  702.8	  661.3	 4338.0	...
453605	  702.9	  661.2	 4339.0	...
453606	  703.2	  661.2	 4338.0	...
453607	  703.8	  661.1	 4337.0	...
453608	  704.1	  660.5	 4339.0	...
453609	  704.2	  659.9	 4340.0	...
453610	  704.1	  659.7	 4339.0	...
453611	  704.2	  660.0	 4335.0	...
453612	  704.3	  660.4	 4333.0	...
453613	  704.2	  660.5	 4332.0	...
453614	  704.2	  660.6	 4332.0	...
453615	  704.2	  660.5	 4332.0	...
453616	  704.2	  660.5	 4330.0	...
453617	  704.2	  660.6	 4327.0	...
453618	  704.2	  660.7	 4324.0	...
453619	  704.2	  660.9	 4325.0	...
453620	  704.2	  661.0	 4325.0	...
453621	  704.2	  661.0	 4327.0	...
453622	  704.0	  661.1	 4328.0	...
453623	  704.0	  661.2	 4330.0	...
453624	  704.0	  661.2	 4330.0	...
453625	  704.0	  660.7	 4329.0	...
453626	  704.1	  660.1	 4328.0	...
453627	  704.1	  659.4	 4327.0	...
453628	  704.2	  659.3	 4328.0	...
453629	  704.2	  659.1	 4326.0	...
453630	  704.3	  659.1	 4324.0	...
453631	  704.0	  659.2	 4322.0	...
453632	  703.7	  659.3	 4322.0	...
453633	  703.4	  659.4	 4323.0	...
453634	  703.4	  659.3	 4324.0	...
453635	  703.7	  659.2	 4324.0	...
453636	  704.1	  659.6	 4326.0	...
453637	  704.5	  660.3	 4326.0	...
453638	  704.5	  661.1	 4327.0	...
453639	  704.7	  661.2	 4326.0	...
453640	  704.9	  661.1	 4324.0	...
453641	  705.2	  660.9	 4323.0	...
453642	  705.1	  660.7	 4323.0	...
453643	  704.9	  660.4	 4323.0	...
453644	  704.8	  660.2	 4324.0	...
453645	  704.8	  660.2	 4325.0	...
453646	  704.6	  660.5	 4325.0	...
453647	  704.8	  660.7	 4324.0	...
453648	  704.9	  660.9	 4324.0	...
453649	  705.0	  660.9	 4324.0	...
453650	  704.8	  660.8	 4326.0	...
453651	  704.7	  660.4	 4328.0	...
453652	  704.3	  659.9	 4330.0	...
453653	  704.0	  659.7	 4331.0	...
453654	  703.9	  659.8	 4332.0	...
453655	  703.9	  659.8	 4330.0	...
453656	  703.8	  659.7	 4327.0	...
453657	  703.8	  659.6	 4328.0	...
453658	  703.9	  659.4	 4332.0	...
453659	  704.1	  659.6	 4334.0	...
453660	  704.2	  659.9	 4333.0	...
453661	  704.3	  660.4	 4332.0	...
453662	  704.2	  660.8	 4332.0	...
453663	  703.8	  661.6	 4333.0	...
453664	  703.4	  662.2	 4333.0	...
453665	  703.3	  662.5	 4333.0	...
453666	  703.7	  662.2	 4334.0	...
453667	  704.0	  660.9	 4335.0	...
453668	  704.1	  659.8	 4335.0	...
453669	  704.1	  659.5	 4333.0	...
453670	  704.1	  660.2	 4331.0	...
453671	  703.8	  660.8	 4329.0	...
453672	  703.6	  660.7	 4331.0	...
453673	  703.4	  660.8	 4335.0	...
453674	  703.4	  661.0	 4338.0	...
453675	  703.4	  660.7	 4339.0	...
453676	  703.4	  660.1	 4343.0	...
453677	  703.4	  660.1	 4346.0	...
453678	  703.4	  660.6	 4350.0	...
453679	  703.3	  661.1	 4351.0	...
453680	  703.2	  661.1	 4351.0	...
453681	  703.4	  660.9	 4351.0	...
453682	  703.7	  661.2	 4350.0	...
453683	  703.7	  661.5	 4350.0	...
453684	  703.4	  662.0	 4349.0	...
453685	  703.1	  662.1	 4349.0	...
453686	  703.3	  661.8	 4349.0	...
453687	  703.4	  661.7	 4350.0	...
453688	  703.4	  661.5	 4350.0	...
453689	  703.6	  661.8	 4351.0	...
453690	  703.6	  661.9	 4351.0	...
453691	  703.6	  661.6	 4352.0	...
453692	  703.5	  661.2	 4352.0	...
453693	  703.3	  660.8	 4353.0	...
453694	  703.3	  660.8	 4354.0	...
453695	  703.3	  660.8	 4356.0	...
453696	  703.5	  661.0	 4358.0	...
453697	  703.7	  661.3	 4355.0	...
453698	  703.4	  661.7	 4352.0	...
453699	  703.1	  662.0	 4352.0	...
453700	  702.8	  662.0	 4355.0	...
453701	  702.9	  661.8	 4359.0	...
453702	  703.0	  661.6	 4359.0	...
453703	  703.2	  661.4	 4358.0	...
453704	  703.4	  661.4	 4356.0	...
453705	  703.6	  661.2	 4357.0	...
453706	  703.8	  661.1	 4358.0	...
453707	  704.1	  661.0	 4358.0	...
453708	  704.8	  661.0	 4358.0	...
EFIX R   447509	453708	6200	  708.0	  632.1	   4731
SSACC R  453709
453709	  705.5	  661.1	 4358.0	...
453710	  707.4	  661.0	 4358.0	...
453711	  709.0	  661.9	 4357.0	...
453712	  712.1	  662.3	 4355.0	...
453713	  715.2	  662.7	 4354.0	...
453714	  719.1	  662.0	 4354.0	...
453715	  722.7	  661.7	 4354.0	...
453716	  726.2	  661.9	 4355.0	...
453717	  730.1	  662.2	 4357.0	...
453718	  733.3	  662.3	 4359.0	...
453719	  735.7	  662.2	 4362.0	...
453720	  736.4	  662.5	 4363.0	...
453721	  736.3	  663.0	 4360.0	...
453722	  735.4	  663.1	 4358.0	...
453723	  734.7	  662.4	 4355.0	...
453724	  732.6	  661.3	 4354.0	...
453725	  730.0	  660.6	 4351.0	...
453726	  727.2	  660.4	 4348.0	...
453727	  724.9	  660.0	 4346.0	...
ESACC R  453709	453727	19	  705.5	  661.1	  724.9	  660.0	   0.42	     68
SFIX R   453728
453728	  723.5	  659.5	 4349.0	...
453729	  721.8	  659.1	 4352.0	...
453730	  719.9	  659.5	 4355.0	...
453731	  718.4	  659.4	 4355.0	...
453732	  717.1	  659.3	 4354.0	...
453733	  716.6	  659.0	 4358.0	...
453734	  716.1	  659.0	 4362.0	...
453735	  715.5	  659.0	 4365.0	...
453736	  715.5	  658.9	 4364.0	...
453737	  715.6	  658.8	 4362.0	...
453738	  715.7	  658.2	 4363.0	...
453739	  715.6	  657.6	 4364.0	...
453740	  715.6	  658.0	 4364.0	...
453741	  716.3	  658.9	 4364.0	...
453742	  717.1	  660.0	 4363.0	...
453743	  717.8	  660.3	 4363.0	...
453744	  717.9	  660.6	 4362.0	...
453745	  717.9	  661.1	 4360.0	...
453746	  718.0	  661.4	 4358.0	...
453747	  718.2	  662.2	 4357.0	...
453748	  718.4	  662.7	 4362.0	...
453749	  718.5	  663.2	 4366.0	...
453750	  718.1	  663.4	 4369.0	...
453751	  717.6	  663.6	 4367.0	...
453752	  717.2	  663.5	 4366.0	...
453753	  717.2	  663.4	 4370.0	...
453754	  717.3	  663.2	 4374.0	...
453755	  717.5	  663.2	 4377.0	...
453756	  717.7	  663.0	 4379.0	...
453757	  717.9	  662.7	 4378.0	...
453758	  718.1	  662.4	 4377.0	...
453759	  718.2	  662.1	 4376.0	...
453760	  718.4	  661.8	 4377.0	...
453761	  718.5	  661.5	 4378.0	...
453762	  718.7	  661.4	 4378.0	...
453763	  718.8	  661.6	 4378.0	...
453764	  718.8	  661.9	 4379.0	...
453765	  718.8	  662.3	 4380.0	...
453766	  718.5	  662.4	 4381.0	...
453767	  718.1	  662.5	 4380.0	...
453768	  717.9	  662.6	 4379.0	...
453769	  717.7	  662.7	 4379.0	...
453770	  717.6	  662.8	 4382.0	...
453771	  717.6	  662.8	 4385.0	...
453772	  717.6	  662.5	 4386.0	...
453773	  717.7	  662.1	 4384.0	...
453774	  718.0	  661.6	 4381.0	...
453775	  718.2	  661.5	 4379.0	...
453776	  718.6	  661.3	 4381.0	...
453777	  718.9	  661.3	 4384.0	...
453778	  719.3	  661.3	 4386.0	...
453779	  719.4	  661.3	 4388.0	...
453780	  719.3	  661.4	 4388.0	...
453781	  718.9	  661.4	 4389.0	...
453782	  718.6	  661.6	 4390.0	...
453783	  718.6	  661.7	 4390.0	...
453784	  718.5	  661.9	 4389.0	...
453785	  718.4	  662.0	 4392.0	...
453786	  718.4	  662.0	 4395.0	...
453787	  718.5	  661.9	 4399.0	...
453788	  718.6	  661.8	 4400.0	...
453789	  718.3	  661.4	 4401.0	...
453790	  718.1	  660.9	 4403.0	...
453791	  718.0	  660.1	 4406.0	...
453792	  718.2	  659.6	 4411.0	...
453793	  718.4	  659.1	 4414.0	...
453794	  718.6	  659.0	 4415.0	...
453795	  718.8	  659.4	 4414.0	...
453796	  719.0	  659.8	 4413.0	...
453797	  718.9	  660.2	 4412.0	...
453798	  718.5	  660.7	 4410.0	...
453799	  718.1	  661.1	 4407.0	...
453800	  717.6	  661.6	 4406.0	...
453801	  717.5	  661.7	 4407.0	...
453802	  717.3	  661.3	 4408.0	...
453803	  717.1	  660.8	 4408.0	...
453804	  717.2	  660.5	 4411.0	...
453805	  717.5	  660.7	 4414.0	...
453806	  717.8	  660.7	 4417.0	...
453807	  717.9	  660.8	 4418.0	...
453808	  717.9	  660.8	 4418.0	...
453809	  717.9	  660.7	 4419.0	...
453810	  718.0	  660.4	 4418.0	...
453811	  718.4	  660.7	 4417.0	...
453812	  718.6	  661.4	 4416.0	...
453813	  718.7	  661.9	 4414.0	...
453814	  718.5	  661.5	 4413.0	...
453815	  718.4	  661.0	 4415.0	...
453816	  718.4	  660.6	 4419.0	...
453817	  718.3	  660.6	 4424.0	...
453818	  717.9	  660.9	 4426.0	...
453819	  717.8	  661.1	 4428.0	...
453820	  717.8	  661.5	 4426.0	...
453821	  718.0	  661.9	 4425.0	...
453822	  718.0	  662.4	 4423.0	...
453823	  718.1	  662.2	 4426.0	...
453824	  718.2	  661.8	 4428.0	...
453825	  718.4	  661.3	 4431.0	...
453826	  718.1	  661.3	 4432.0	...
453827	  717.8	  661.3	 4433.0	...
453828	  717.5	  661.5	 4433.0	...
453829	  717.6	  661.6	 4433.0	...
453830	  717.5	  661.7	 4432.0	...
453831	  717.4	  661.7	 4432.0	...
453832	  717.5	  661.7	 4432.0	...
453833	  717.9	  661.7	 4433.0	...
453834	  718.3	  661.8	 4437.0	...
453835	  718.6	  662.0	 4441.0	...
453836	  718.4	  662.1	 4445.0	...
453837	  717.9	  662.4	 4446.0	...
453838	  717.3	  663.1	 4447.0	...
453839	  716.7	  663.7	 4448.0	...
453840	  716.4	  664.1	 4448.0	...
453841	  716.6	  664.0	 4448.0	...
453842	  716.9	  664.0	 4448.0	...
453843	  717.1	  663.8	 4447.0	...
453844	  717.1	  663.8	 4447.0	...
453845	  717.0	  663.7	 4447.0	...
MSG	453846 0000 _ Number On
453846	  717.5	  663.6	 4447.0	...
453847	  718.0	  663.5	 4447.0	...
453848	  718.2	  663.5	 4447.0	...
453849	  717.9	  663.6	 4446.0	...
453850	  717.7	  663.6	 4444.0	...
453851	  717.9	  663.6	 4445.0	...
453852	  718.0	  663.6	 4448.0	...
453853	  718.3	  663.9	 4451.0	...
453854	  718.6	  664.2	 4452.0	...
453855	  718.5	  664.5	 4452.0	...
453856	  718.2	  664.5	 4452.0	...
453857	  718.0	  664.7	 4454.0	...
453858	  718.2	  664.8	 4455.0	...
453859	  718.5	  664.8	 4458.0	...
453860	  718.6	  664.3	 4459.0	...
453861	  718.5	  663.8	 4459.0	...
453862	  718.7	  663.3	 4459.0	...
453863	  719.1	  663.3	 4458.0	...
453864	  719.5	  663.3	 4459.0	...
453865	  719.6	  663.3	 4459.0	...
453866	  719.7	  663.1	 4460.0	...
453867	  719.7	  663.0	 4460.0	...
453868	  719.9	  662.9	 4460.0	...
453869	  720.1	  662.9	 4459.0	...
453870	  720.2	  662.1	 4459.0	...
453871	  720.3	  661.2	 4459.0	...
453872	  720.4	  660.4	 4459.0	...
453873	  720.5	  660.5	 4460.0	...
453874	  720.6	  660.6	 4459.0	...
453875	  720.7	  660.7	 4459.0	...
453876	  720.8	  660.7	 4458.0	...
453877	  720.9	  661.2	 4458.0	...
453878	  721.0	  661.7	 4456.0	...
453879	  721.0	  662.2	 4455.0	...
453880	  721.0	  662.2	 4454.0	...
453881	  720.8	  662.1	 4455.0	...
453882	  720.7	  662.0	 4456.0	...
453883	  720.6	  662.2	 4456.0	...
453884	  720.9	  662.4	 4455.0	...
453885	  721.1	  662.6	 4459.0	...
453886	  721.3	  662.4	 4463.0	...
453887	  721.2	  662.3	 4467.0	...
453888	  721.3	  662.2	 4468.0	...
453889	  721.6	  662.3	 4468.0	...
453890	  722.0	  662.5	 4468.0	...
453891	  722.0	  662.5	 4470.0	...
453892	  721.9	  662.1	 4472.0	...
453893	  721.9	  661.8	 4471.0	...
453894	  721.9	  661.7	 4469.0	...
453895	  721.9	  661.8	 4467.0	...
453896	  722.0	  661.8	 4467.0	...
453897	  722.0	  661.9	 4467.0	...
453898	  722.1	  662.2	 4467.0	...
453899	  722.2	  662.4	 4469.0	...
453900	  722.3	  662.3	 4471.0	...
453901	  722.2	  662.2	 4471.0	...
453902	  722.3	  662.0	 4471.0	...
453903	  722.4	  662.0	 4470.0	...
453904	  722.4	  662.0	 4471.0	...
453905	  722.3	  662.2	 4471.0	...
453906	  722.3	  662.2	 4470.0	...
453907	  722.3	  662.2	 4469.0	...
453908	  722.3	  662.2	 4468.0	...
453909	  722.3	  662.2	 4467.0	...
453910	  722.0	  662.4	 4468.0	...
453911	  721.9	  662.6	 4470.0	...
453912	  721.7	  663.2	 4473.0	...
453913	  721.7	  663.6	 4473.0	...
453914	  721.7	  663.9	 4472.0	...
453915	  721.7	  664.0	 4470.0	...
453916	  721.7	  664.1	 4469.0	...
453917	  721.7	  664.1	 4468.0	...
453918	  721.6	  664.1	 4468.0	...
453919	  721.5	  664.5	 4467.0	...
453920	  721.9	  664.7	 4467.0	...
453921	  722.3	  664.3	 4466.0	...
453922	  722.8	  663.7	 4465.0	...
453923	  722.7	  663.4	 4463.0	...
453924	  722.8	  663.6	 4462.0	...
453925	  722.8	  663.9	 4463.0	...
453926	  722.7	  664.0	 4463.0	...
453927	  722.2	  664.3	 4463.0	...
453928	  721.7	  664.2	 4463.0	...
453929	  721.4	  663.9	 4463.0	...
453930	  721.5	  664.1	 4463.0	...
453931	  721.6	  664.7	 4463.0	...
453932	  721.6	  665.3	 4464.0	...
453933	  721.4	  665.3	 4464.0	...
453934	  721.1	  665.3	 4462.0	...
453935	  720.9	  665.2	 4462.0	...
453936	  720.9	  665.1	 4463.0	...
453937	  721.0	  664.9	 4465.0	...
453938	  721.1	  665.3	 4464.0	...
453939	  721.1	  665.8	 4462.0	...
453940	  721.0	  665.8	 4460.0	...
453941	  720.8	  665.3	 4461.0	...
453942	  721.1	  664.4	 4463.0	...
453943	  721.3	  664.2	 4465.0	...
453944	  721.6	  664.0	 4465.0	...
453945	  721.3	  664.2	 4464.0	...
453946	  721.0	  664.7	 4463.0	...
453947	  720.9	  665.2	 4462.0	...
453948	  721.0	  665.6	 4461.0	...
453949	  721.2	  665.5	 4459.0	...
453950	  721.2	  665.5	 4457.0	...
453951	  721.3	  665.6	 4456.0	...
453952	  721.4	  665.6	 4452.0	...
453953	  721.4	  665.5	 4449.0	...
453954	  721.3	  665.2	 4446.0	...
453955	  721.5	  664.9	 4445.0	...
453956	  721.7	  664.8	 4444.0	...
453957	  721.9	  664.7	 4444.0	...
453958	  721.9	  664.7	 4444.0	...
453959	  722.0	  664.7	 4444.0	...
453960	  722.0	  664.7	 4445.0	...
453961	  722.2	  664.6	 4445.0	...
453962	  722.2	  664.3	 4445.0	...
453963	  722.2	  664.2	 4444.0	...
453964	  722.3	  664.1	 4444.0	...
453965	  722.4	  664.1	 4442.0	...
453966	  722.5	  664.0	 4440.0	...
453967	  722.8	  663.9	 4439.0	...
453968	  723.1	  663.7	 4435.0	...
453969	  723.4	  663.7	 4432.0	...
453970	  723.5	  663.6	 4429.0	...
453971	  723.4	  663.5	 4428.0	...
453972	  723.3	  663.6	 4425.0	...
453973	  723.2	  663.8	 4423.0	...
453974	  723.1	  664.1	 4421.0	...
453975	  723.0	  664.1	 4422.0	...
453976	  722.8	  664.1	 4423.0	...
453977	  722.8	  664.1	 4422.0	...
453978	  722.9	  664.1	 4420.0	...
453979	  723.1	  664.0	 4418.0	...
453980	  723.6	  664.0	 4417.0	...
453981	  724.0	  664.0	 4418.0	...
453982	  724.2	  664.0	 4417.0	...
453983	  724.1	  664.0	 4414.0	...
453984	  724.1	  664.0	 4413.0	...
453985	  724.3	  664.0	 4414.0	...
453986	  724.5	  664.3	 4415.0	...
453987	  724.3	  664.6	 4413.0	...
453988	  723.8	  665.1	 4411.0	...
453989	  723.2	  665.3	 4410.0	...
453990	  723.1	  665.5	 4409.0	...
453991	  723.4	  665.5	 4408.0	...
453992	  724.1	  665.3	 4407.0	...
453993	  724.8	  665.3	 4404.0	...
453994	  725.1	  665.3	 4401.0	...
453995	  724.8	  665.1	 4397.0	...
453996	  724.5	  664.7	 4397.0	...
453997	  724.5	  664.3	 4397.0	...
453998	  724.8	  664.0	 4398.0	...
453999	  725.2	  664.0	 4399.0	...
454000	  725.2	  664.0	 4401.0	...
454001	  725.6	  663.9	 4401.0	...
454002	  725.9	  663.8	 4399.0	...
454003	  726.2	  663.6	 4397.0	...
454004	  726.2	  663.6	 4396.0	...
454005	  726.1	  663.8	 4397.0	...
454006	  725.9	  664.2	 4395.0	...
454007	  725.5	  664.4	 4394.0	...
454008	  725.1	  664.4	 4392.0	...
454009	  724.8	  664.3	 4391.0	...
454010	  724.6	  664.2	 4389.0	...
454011	  724.8	  664.4	 4387.0	...
454012	  724.7	  664.7	 4384.0	...
454013	  724.7	  665.1	 4383.0	...
454014	  724.8	  665.2	 4382.0	...
454015	  725.2	  665.3	 4382.0	...
454016	  725.6	  665.2	 4383.0	...
454017	  725.4	  665.1	 4383.0	...
454018	  725.3	  665.1	 4384.0	...
454019	  725.1	  665.0	 4383.0	...
454020	  725.1	  665.0	 4380.0	...
454021	  725.2	  665.1	 4375.0	...
454022	  725.3	  665.2	 4370.0	...
454023	  725.4	  665.1	 4368.0	...
454024	  725.5	  665.0	 4369.0	...
454025	  725.5	  665.0	 4367.0	...
454026	  725.5	  665.1	 4365.0	...
454027	  725.4	  665.0	 4363.0	...
454028	  725.2	  664.9	 4362.0	...
454029	  725.1	  665.2	 4362.0	...
454030	  725.0	  665.5	 4362.0	...
454031	  725.1	  665.9	 4362.0	...
454032	  725.2	  665.9	 4361.0	...
454033	  725.3	  666.0	 4360.0	...
454034	  725.4	  666.2	 4359.0	...
454035	  725.4	  666.3	 4356.0	...
454036	  725.0	  666.5	 4353.0	...
454037	  724.6	  666.6	 4350.0	...
454038	  724.8	  666.6	 4350.0	...
454039	  725.3	  666.6	 4350.0	...
454040	  725.9	  666.1	 4348.0	...
454041	  726.1	  665.6	 4346.0	...
454042	  726.2	  665.2	 4344.0	...
454043	  726.3	  665.5	 4337.0	...
454044	  726.4	  665.8	 4332.0	...
454045	  726.5	  666.0	 4326.0	...
454046	  726.1	  666.1	 4327.0	...
454047	  725.6	  665.9	 4328.0	...
454048	  725.3	  665.8	 4329.0	...
454049	  725.4	  665.3	 4328.0	...
454050	  725.5	  665.0	 4324.0	...
454051	  725.5	  664.6	 4321.0	...
454052	  725.5	  664.3	 4319.0	...
454053	  726.0	  664.1	 4319.0	...
454054	  726.6	  664.1	 4316.0	...
454055	  726.8	  664.3	 4313.0	...
454056	  726.5	  664.6	 4309.0	...
454057	  726.3	  664.7	 4309.0	...
454058	  726.5	  665.0	 4310.0	...
454059	  726.8	  665.2	 4310.0	...
454060	  727.0	  665.5	 4306.0	...
454061	  726.7	  665.3	 4302.0	...
454062	  726.5	  665.1	 4298.0	...
454063	  726.4	  664.9	 4295.0	...
454064	  726.4	  664.9	 4291.0	...
454065	  726.4	  664.9	 4287.0	...
454066	  726.3	  664.8	 4286.0	...
454067	  726.2	  664.5	 4285.0	...
454068	  726.1	  664.6	 4284.0	...
454069	  726.1	  664.8	 4283.0	...
454070	  726.1	  665.2	 4282.0	...
454071	  726.0	  665.4	 4281.0	...
454072	  726.1	  665.7	 4278.0	...
454073	  726.2	  665.8	 4276.0	...
454074	  726.4	  665.8	 4276.0	...
454075	  726.5	  665.7	 4277.0	...
454076	  726.5	  665.7	 4276.0	...
454077	  726.5	  665.7	 4276.0	...
454078	  726.5	  665.6	 4275.0	...
454079	  726.5	  665.6	 4276.0	...
454080	  726.4	  665.6	 4274.0	...
454081	  726.3	  665.5	 4272.0	...
454082	  726.5	  665.4	 4270.0	...
454083	  726.7	  665.3	 4270.0	...
454084	  727.1	  665.1	 4268.0	...
454085	  727.2	  664.7	 4266.0	...
454086	  727.4	  664.2	 4263.0	...
454087	  727.5	  664.0	 4263.0	...
454088	  727.6	  664.1	 4263.0	...
454089	  727.8	  664.1	 4263.0	...
454090	  727.9	  664.0	 4263.0	...
454091	  727.6	  664.0	 4261.0	...
454092	  727.2	  664.2	 4258.0	...
454093	  726.7	  664.1	 4256.0	...
454094	  726.7	  663.9	 4255.0	...
454095	  726.7	  664.1	 4255.0	...
454096	  726.7	  664.5	 4254.0	...
454097	  726.6	  664.9	 4252.0	...
454098	  726.5	  665.0	 4249.0	...
454099	  726.7	  664.8	 4245.0	...
454100	  726.9	  664.6	 4243.0	...
454101	  727.1	  664.4	 4244.0	...
454102	  727.2	  664.4	 4245.0	...
454103	  727.2	  664.4	 4245.0	...
454104	  727.1	  664.5	 4242.0	...
454105	  726.7	  664.7	 4239.0	...
454106	  726.3	  664.4	 4238.0	...
454107	  726.1	  663.9	 4238.0	...
454108	  726.0	  663.5	 4235.0	...
454109	  726.0	  663.5	 4232.0	...
454110	  726.1	  663.5	 4232.0	...
454111	  726.3	  663.6	 4235.0	...
454112	  726.8	  663.7	 4236.0	...
454113	  727.0	  664.1	 4234.0	...
454114	  726.9	  664.5	 4230.0	...
454115	  726.5	  664.6	 4228.0	...
454116	  726.1	  663.7	 4230.0	...
454117	  726.0	  662.8	 4234.0	...
454118	  725.9	  662.5	 4235.0	...
454119	  726.0	  662.9	 4233.0	...
454120	  726.0	  663.3	 4229.0	...
454121	  726.1	  663.1	 4228.0	...
454122	  726.2	  662.7	 4227.0	...
454123	  726.4	  662.6	 4228.0	...
454124	  726.7	  662.6	 4228.0	...
454125	  727.1	  662.8	 4229.0	...
454126	  727.4	  662.7	 4229.0	...
454127	  727.6	  662.6	 4226.0	...
454128	  727.5	  662.8	 4223.0	...
454129	  727.5	  662.9	 4217.0	...
454130	  727.4	  663.1	 4214.0	...
454131	  727.4	  663.1	 4211.0	...
454132	  727.7	  663.0	 4211.0	...
454133	  728.1	  662.8	 4209.0	...
454134	  728.6	  662.6	 4207.0	...
454135	  728.6	  662.6	 4205.0	...
454136	  728.5	  662.9	 4203.0	...
454137	  728.4	  663.2	 4202.0	...
454138	  728.7	  663.4	 4200.0	...
454139	  729.1	  663.7	 4196.0	...
454140	  729.5	  663.8	 4193.0	...
454141	  729.5	  663.8	 4187.0	...
454142	  729.6	  663.7	 4184.0	...
454143	  729.7	  663.5	 4181.0	...
454144	  729.8	  663.3	 4181.0	...
454145	  730.0	  663.2	 4180.0	...
454146	  730.1	  663.5	 4179.0	...
454147	  729.9	  664.0	 4179.0	...
454148	  729.7	  664.4	 4178.0	...
MSG	454149 0000 _ Number Off
454149	  729.3	  664.3	 4179.0	...
454150	  729.2	  664.2	 4180.0	...
454151	  729.2	  664.1	 4177.0	...
454152	  729.4	  664.4	 4174.0	...
454153	  729.6	  664.9	 4170.0	...
454154	  729.7	  665.4	 4170.0	...
454155	  729.7	  665.2	 4169.0	...
454156	  729.7	  664.8	 4169.0	...
454157	  730.1	  664.4	 4168.0	...
454158	  730.6	  664.3	 4168.0	...
454159	  730.6	  664.1	 4168.0	...
454160	  730.1	  663.8	 4169.0	...
454161	  729.7	  663.4	 4170.0	...
454162	  729.7	  663.0	 4170.0	...
454163	  729.9	  662.6	 4173.0	...
454164	  730.0	  662.4	 4174.0	...
454165	  730.1	  662.4	 4174.0	...
454166	  730.2	  662.5	 4172.0	...
454167	  730.3	  661.8	 4169.0	...
454168	  730.7	  661.0	 4168.0	...
454169	  731.0	  660.5	 4167.0	...
454170	  731.1	  661.3	 4165.0	...
454171	  731.0	  662.1	 4163.0	...
454172	  730.9	  662.3	 4162.0	...
454173	  730.8	  662.0	 4162.0	...
454174	  730.6	  661.7	 4162.0	...
454175	  730.4	  661.7	 4161.0	...
454176	  730.2	  661.7	 4160.0	...
454177	  730.0	  661.6	 4160.0	...
454178	  730.0	  661.3	 4159.0	...
454179	  730.1	  661.2	 4159.0	...
454180	  730.7	  661.0	 4158.0	...
454181	  731.2	  661.0	 4158.0	...
454182	  731.7	  660.9	 4159.0	...
454183	  731.8	  660.9	 4160.0	...
454184	  731.8	  661.1	 4161.0	...
454185	  731.9	  661.3	 4162.0	...
454186	  732.0	  661.6	 4161.0	...
454187	  732.1	  661.8	 4159.0	...
454188	  732.1	  662.1	 4157.0	...
454189	  731.9	  661.9	 4155.0	...
454190	  731.7	  661.4	 4153.0	...
454191	  731.5	  661.0	 4152.0	...
454192	  731.4	  661.0	 4152.0	...
454193	  731.3	  661.0	 4151.0	...
454194	  731.3	  661.1	 4152.0	...
454195	  731.3	  661.1	 4155.0	...
454196	  731.3	  661.1	 4158.0	...
454197	  731.3	  660.9	 4160.0	...
454198	  731.7	  660.7	 4159.0	...
454199	  732.1	  660.5	 4158.0	...
454200	  732.3	  660.4	 4157.0	...
454201	  732.0	  660.7	 4157.0	...
454202	  731.8	  661.2	 4157.0	...
454203	  731.7	  661.6	 4157.0	...
454204	  731.5	  661.6	 4155.0	...
454205	  731.2	  661.6	 4154.0	...
454206	  730.9	  661.0	 4153.0	...
454207	  730.7	  660.3	 4152.0	...
454208	  730.5	  660.0	 4152.0	...
454209	  730.5	  660.3	 4152.0	...
454210	  730.6	  660.6	 4152.0	...
454211	  730.7	  660.6	 4152.0	...
454212	  730.9	  660.7	 4152.0	...
454213	  730.7	  661.1	 4152.0	...
454214	  730.6	  661.3	 4152.0	...
454215	  730.5	  661.4	 4151.0	...
454216	  730.4	  661.1	 4150.0	...
454217	  730.4	  660.6	 4149.0	...
454218	  730.4	  660.2	 4148.0	...
454219	  730.4	  660.2	 4148.0	...
454220	  730.6	  660.5	 4148.0	...
454221	  730.9	  660.9	 4147.0	...
454222	  731.2	  661.2	 4145.0	...
454223	  731.3	  661.5	 4144.0	...
454224	  731.2	  661.6	 4144.0	...
454225	  730.9	  661.5	 4143.0	...
454226	  730.2	  661.4	 4142.0	...
454227	  729.6	  661.3	 4142.0	...
454228	  729.2	  661.7	 4141.0	...
454229	  729.2	  661.9	 4140.0	...
454230	  729.3	  662.1	 4140.0	...
454231	  729.3	  662.1	 4140.0	...
454232	  729.3	  661.9	 4141.0	...
454233	  729.2	  661.9	 4142.0	...
454234	  729.4	  661.8	 4142.0	...
454235	  729.6	  661.7	 4142.0	...
454236	  729.9	  661.6	 4143.0	...
454237	  729.6	  661.3	 4142.0	...
454238	  729.4	  660.9	 4140.0	...
454239	  729.4	  660.6	 4138.0	...
454240	  729.8	  660.7	 4136.0	...
454241	  730.0	  661.0	 4134.0	...
454242	  730.1	  661.2	 4133.0	...
454243	  729.7	  661.3	 4135.0	...
454244	  729.2	  661.3	 4135.0	...
454245	  728.8	  661.3	 4133.0	...
454246	  728.7	  661.4	 4134.0	...
454247	  728.7	  661.3	 4136.0	...
454248	  728.8	  661.1	 4138.0	...
454249	  729.0	  660.8	 4137.0	...
454250	  729.0	  660.8	 4137.0	...
454251	  729.0	  660.9	 4137.0	...
454252	  729.1	  660.7	 4138.0	...
454253	  729.1	  660.4	 4138.0	...
454254	  729.3	  660.2	 4140.0	...
454255	  729.5	  660.6	 4140.0	...
454256	  729.6	  661.0	 4138.0	...
454257	  729.3	  660.9	 4135.0	...
454258	  728.9	  660.6	 4131.0	...
454259	  728.5	  660.3	 4130.0	...
454260	  728.6	  660.2	 4128.0	...
454261	  728.6	  659.9	 4128.0	...
454262	  728.6	  659.6	 4128.0	...
454263	  728.5	  659.5	 4128.0	...
454264	  728.5	  659.5	 4128.0	...
454265	  728.6	  660.1	 4127.0	...
454266	  728.8	  660.7	 4126.0	...
454267	  729.0	  661.3	 4126.0	...
454268	  729.2	  661.1	 4126.0	...
454269	  729.3	  661.1	 4127.0	...
454270	  729.4	  661.1	 4128.0	...
454271	  729.5	  661.1	 4128.0	...
454272	  729.7	  660.9	 4127.0	...
454273	  729.3	  660.7	 4126.0	...
454274	  728.8	  660.7	 4127.0	...
454275	  728.4	  660.4	 4128.0	...
454276	  728.6	  660.1	 4129.0	...
454277	  729.0	  659.8	 4128.0	...
454278	  729.2	  659.7	 4127.0	...
454279	  729.3	  659.7	 4129.0	...
454280	  729.4	  659.8	 4132.0	...
454281	  729.5	  659.8	 4135.0	...
454282	  729.6	  659.8	 4135.0	...
454283	  729.7	  659.7	 4134.0	...
454284	  729.7	  659.4	 4134.0	...
454285	  729.7	  659.2	 4134.0	...
454286	  729.6	  659.8	 4131.0	...
454287	  729.7	  660.7	 4129.0	...
454288	  729.8	  660.9	 4127.0	...
454289	  729.9	  660.4	 4127.0	...
454290	  729.8	  660.0	 4127.0	...
454291	  729.6	  660.2	 4127.0	...
454292	  729.4	  660.4	 4126.0	...
454293	  729.2	  660.6	 4126.0	...
454294	  729.0	  660.8	 4125.0	...
454295	  728.9	  660.6	 4125.0	...
454296	  728.5	  660.4	 4125.0	...
454297	  728.2	  660.1	 4126.0	...
454298	  728.1	  659.9	 4126.0	...
454299	  728.4	  659.7	 4128.0	...
454300	  729.2	  659.5	 4130.0	...
454301	  729.8	  659.3	 4131.0	...
454302	  730.2	  659.1	 4131.0	...
454303	  730.1	  658.9	 4131.0	...
454304	  730.1	  658.7	 4130.0	...
454305	  730.0	  658.5	 4130.0	...
454306	  729.8	  658.5	 4131.0	...
454307	  729.5	  658.5	 4131.0	...
454308	  729.3	  658.5	 4130.0	...
454309	  729.3	  658.4	 4130.0	...
454310	  729.6	  658.2	 4130.0	...
454311	  729.6	  658.2	 4131.0	...
454312	  729.4	  658.5	 4131.0	...
454313	  729.2	  658.7	 4130.0	...
454314	  729.3	  658.8	 4128.0	...
454315	  729.5	  658.7	 4127.0	...
454316	  729.5	  658.7	 4128.0	...
454317	  729.4	  658.8	 4129.0	...
454318	  729.2	  658.8	 4126.0	...
454319	  728.3	  659.0	 4123.0	...
454320	  727.7	  659.2	 4120.0	...
454321	  727.1	  659.2	 4120.0	...
454322	  727.1	  659.2	 4120.0	...
454323	  727.6	  659.2	 4119.0	...
454324	  728.1	  658.9	 4122.0	...
454325	  728.9	  658.4	 4126.0	...
454326	  729.3	  658.0	 4129.0	...
454327	  729.8	  658.0	 4127.0	...
454328	  729.8	  657.7	 4126.0	...
454329	  729.8	  657.5	 4127.0	...
454330	  729.7	  657.6	 4130.0	...
454331	  729.6	  658.0	 4131.0	...
454332	  729.4	  658.4	 4132.0	...
454333	  729.0	  658.4	 4133.0	...
454334	  728.8	  658.5	 4133.0	...
454335	  728.6	  658.0	 4134.0	...
454336	  727.7	  657.7	 4133.0	...
454337	  726.1	  657.2	 4132.0	...
454338	  724.0	  657.1	 4134.0	...
454339	  722.4	  656.7	 4137.0	...
454340	  720.5	  656.1	 4140.0	...
454341	  719.0	  655.3	 4140.0	...
454342	  717.3	  654.6	 4140.0	...
454343	  716.3	  653.7	 4140.0	...
454344	  715.1	  652.7	 4141.0	...
454345	  714.5	  651.6	 4142.0	...
454346	  714.1	  651.2	 4143.0	...
454347	  714.0	  651.1	 4144.0	...
454348	  713.9	  650.8	 4145.0	...
454349	  714.3	  650.6	 4146.0	...
MSG	454350 0000 _ Number On
454350	  714.9	  651.1	 4146.0	...
454351	  716.1	  651.6	 4146.0	...
454352	  717.1	  652.2	 4144.0	...
454353	  718.3	  652.1	 4142.0	...
454354	  719.1	  652.0	 4142.0	...
454355	  720.1	  652.3	 4143.0	...
454356	  720.8	  652.6	 4144.0	...
454357	  721.3	  653.0	 4144.0	...
454358	  721.3	  653.0	 4143.0	...
454359	  721.5	  653.2	 4142.0	...
454360	  721.8	  653.6	 4141.0	...
454361	  722.3	  654.0	 4142.0	...
454362	  722.5	  654.2	 4142.0	...
454363	  722.3	  654.1	 4142.0	...
454364	  722.0	  653.5	 4144.0	...
454365	  721.4	  653.0	 4145.0	...
454366	  721.1	  652.5	 4146.0	...
454367	  720.8	  652.5	 4146.0	...
454368	  720.9	  652.4	 4147.0	...
454369	  720.9	  652.5	 4149.0	...
454370	  721.0	  652.6	 4151.0	...
454371	  720.6	  652.7	 4152.0	...
454372	  720.2	  652.8	 4152.0	...
454373	  719.8	  652.9	 4154.0	...
454374	  719.9	  653.0	 4155.0	...
454375	  720.3	  653.1	 4155.0	...
454376	  720.7	  653.2	 4154.0	...
454377	  721.1	  652.7	 4153.0	...
454378	  721.3	  652.2	 4153.0	...
454379	  720.9	  651.8	 4155.0	...
454380	  720.4	  651.9	 4157.0	...
454381	  720.0	  652.1	 4158.0	...
454382	  719.8	  652.2	 4159.0	...
454383	  719.6	  652.2	 4160.0	...
454384	  719.5	  652.3	 4162.0	...
454385	  719.4	  652.5	 4164.0	...
454386	  719.2	  652.6	 4167.0	...
454387	  719.1	  652.7	 4168.0	...
454388	  719.3	  653.1	 4170.0	...
454389	  719.4	  653.5	 4168.0	...
454390	  719.4	  654.0	 4167.0	...
454391	  719.1	  654.2	 4165.0	...
454392	  718.8	  654.5	 4164.0	...
454393	  718.7	  654.5	 4164.0	...
454394	  718.7	  654.8	 4162.0	...
454395	  718.7	  655.0	 4162.0	...
454396	  718.7	  654.2	 4161.0	...
454397	  718.7	  653.3	 4161.0	...
454398	  718.5	  652.5	 4161.0	...
454399	  718.3	  653.1	 4160.0	...
454400	  718.2	  653.8	 4160.0	...
454401	  718.0	  654.4	 4162.0	...
454402	  717.8	  654.4	 4163.0	...
454403	  717.6	  654.5	 4164.0	...
454404	  717.5	  654.8	 4163.0	...
454405	  717.4	  655.1	 4162.0	...
454406	  717.2	  655.4	 4163.0	...
454407	  717.2	  655.4	 4165.0	...
454408	  717.1	  655.2	 4166.0	...
454409	  717.1	  655.0	 4165.0	...
454410	  717.3	  654.2	 4165.0	...
454411	  717.5	  653.5	 4166.0	...
454412	  717.6	  652.7	 4168.0	...
454413	  717.3	  652.5	 4169.0	...
454414	  717.1	  652.3	 4169.0	...
454415	  716.9	  652.5	 4169.0	...
454416	  716.8	  652.7	 4170.0	...
454417	  716.7	  652.9	 4173.0	...
454418	  716.6	  653.0	 4175.0	...
454419	  716.5	  653.0	 4177.0	...
454420	  716.6	  652.9	 4177.0	...
454421	  716.8	  653.3	 4177.0	...
454422	  717.3	  653.6	 4176.0	...
454423	  717.7	  653.7	 4174.0	...
454424	  717.6	  653.4	 4171.0	...
454425	  717.2	  653.0	 4169.0	...
454426	  716.9	  652.6	 4170.0	...
454427	  716.9	  652.2	 4172.0	...
454428	  717.2	  651.9	 4176.0	...
454429	  717.6	  651.9	 4179.0	...
454430	  718.0	  651.9	 4181.0	...
454431	  718.0	  652.1	 4180.0	...
454432	  717.8	  652.0	 4178.0	...
454433	  717.8	  651.9	 4176.0	...
454434	  718.0	  651.8	 4176.0	...
454435	  717.9	  651.8	 4176.0	...
454436	  717.6	  651.8	 4176.0	...
454437	  717.4	  651.7	 4176.0	...
454438	  717.6	  651.6	 4176.0	...
454439	  717.9	  652.2	 4176.0	...
454440	  718.0	  652.9	 4175.0	...
454441	  718.2	  653.2	 4176.0	...
454442	  718.4	  652.9	 4177.0	...
454443	  718.5	  652.6	 4181.0	...
454444	  718.6	  652.4	 4183.0	...
454445	  718.4	  652.7	 4184.0	...
454446	  718.3	  653.0	 4182.0	...
454447	  718.2	  652.9	 4180.0	...
454448	  718.3	  652.5	 4180.0	...
454449	  718.3	  652.2	 4180.0	...
454450	  717.9	  652.3	 4181.0	...
454451	  717.3	  652.3	 4182.0	...
454452	  716.7	  652.3	 4184.0	...
454453	  716.6	  652.5	 4186.0	...
454454	  716.9	  652.7	 4186.0	...
454455	  717.2	  652.9	 4185.0	...
454456	  717.3	  652.9	 4183.0	...
454457	  717.2	  653.1	 4182.0	...
454458	  717.1	  653.3	 4182.0	...
454459	  717.0	  653.4	 4184.0	...
454460	  716.9	  652.7	 4186.0	...
454461	  716.7	  652.0	 4187.0	...
454462	  716.5	  651.4	 4185.0	...
454463	  716.6	  651.5	 4183.0	...
454464	  716.9	  651.5	 4182.0	...
454465	  717.1	  651.8	 4183.0	...
454466	  716.9	  652.2	 4184.0	...
454467	  716.8	  652.7	 4184.0	...
454468	  717.0	  653.3	 4186.0	...
454469	  717.2	  653.7	 4188.0	...
454470	  717.3	  654.1	 4188.0	...
454471	  717.2	  654.2	 4186.0	...
454472	  717.2	  653.5	 4185.0	...
454473	  717.1	  652.8	 4187.0	...
454474	  717.1	  652.0	 4188.0	...
454475	  717.2	  651.9	 4187.0	...
454476	  717.4	  651.8	 4186.0	...
454477	  717.5	  652.0	 4185.0	...
454478	  717.5	  652.1	 4186.0	...
454479	  717.3	  652.3	 4188.0	...
454480	  717.0	  652.3	 4188.0	...
454481	  716.6	  652.3	 4186.0	...
454482	  716.3	  652.2	 4184.0	...
454483	  716.1	  652.0	 4185.0	...
454484	  716.1	  652.0	 4187.0	...
454485	  716.1	  652.0	 4186.0	...
454486	  716.3	  652.0	 4184.0	...
454487	  716.5	  652.0	 4181.0	...
454488	  716.7	  652.4	 4182.0	...
454489	  716.7	  652.8	 4182.0	...
454490	  716.7	  653.1	 4182.0	...
454491	  716.4	  652.8	 4182.0	...
454492	  716.2	  652.5	 4182.0	...
454493	  716.0	  652.4	 4182.0	...
454494	  716.1	  652.5	 4182.0	...
454495	  716.3	  652.6	 4182.0	...
454496	  716.4	  652.6	 4184.0	...
454497	  716.8	  652.4	 4186.0	...
454498	  717.0	  652.3	 4187.0	...
454499	  717.4	  652.2	 4187.0	...
454500	  717.6	  652.4	 4183.0	...
454501	  717.8	  652.5	 4180.0	...
454502	  717.9	  652.6	 4180.0	...
454503	  717.8	  652.6	 4184.0	...
454504	  717.7	  652.8	 4184.0	...
454505	  717.7	  652.9	 4181.0	...
454506	  717.8	  653.0	 4180.0	...
454507	  717.4	  652.8	 4182.0	...
454508	  717.0	  652.6	 4183.0	...
454509	  716.7	  652.4	 4181.0	...
454510	  716.7	  652.0	 4182.0	...
454511	  716.6	  651.6	 4185.0	...
454512	  716.5	  651.2	 4186.0	...
454513	  716.4	  651.2	 4184.0	...
454514	  716.2	  651.4	 4181.0	...
454515	  716.0	  651.6	 4182.0	...
454516	  716.0	  652.2	 4184.0	...
454517	  716.3	  653.0	 4181.0	...
454518	  716.6	  653.6	 4176.0	...
454519	  716.6	  653.4	 4171.0	...
454520	  716.2	  653.1	 4171.0	...
454521	  715.7	  652.8	 4172.0	...
454522	  715.5	  652.7	 4171.0	...
454523	  715.6	  652.5	 4169.0	...
454524	  716.2	  652.4	 4168.0	...
454525	  716.7	  652.3	 4166.0	...
454526	  717.0	  652.3	 4166.0	...
454527	  716.9	  652.4	 4166.0	...
454528	  716.9	  652.4	 4167.0	...
454529	  716.9	  652.5	 4168.0	...
454530	  717.0	  652.6	 4169.0	...
454531	  717.1	  652.7	 4169.0	...
454532	  717.2	  652.6	 4169.0	...
454533	  717.1	  652.6	 4167.0	...
454534	  716.9	  652.6	 4166.0	...
454535	  716.7	  652.7	 4164.0	...
454536	  716.4	  652.9	 4163.0	...
454537	  716.3	  653.0	 4164.0	...
454538	  716.4	  652.9	 4165.0	...
454539	  716.6	  652.6	 4166.0	...
454540	  716.9	  652.3	 4164.0	...
454541	  717.3	  651.8	 4163.0	...
454542	  717.5	  651.5	 4163.0	...
454543	  717.2	  651.2	 4161.0	...
454544	  716.8	  651.3	 4159.0	...
454545	  716.7	  651.5	 4157.0	...
454546	  716.9	  651.9	 4154.0	...
454547	  717.0	  652.1	 4151.0	...
454548	  716.9	  651.9	 4151.0	...
454549	  716.8	  651.6	 4153.0	...
454550	  716.8	  651.9	 4153.0	...
454551	  716.8	  652.5	 4150.0	...
454552	  716.9	  653.0	 4147.0	...
454553	  716.9	  653.0	 4147.0	...
454554	  716.9	  652.9	 4146.0	...
454555	  717.0	  652.8	 4146.0	...
454556	  717.1	  652.8	 4145.0	...
454557	  717.1	  652.7	 4143.0	...
454558	  716.8	  652.6	 4140.0	...
454559	  716.7	  652.5	 4139.0	...
454560	  716.6	  652.3	 4138.0	...
454561	  716.9	  652.0	 4138.0	...
454562	  717.4	  651.9	 4137.0	...
454563	  717.9	  651.9	 4136.0	...
454564	  718.2	  652.1	 4133.0	...
454565	  718.4	  652.2	 4132.0	...
454566	  718.6	  652.0	 4131.0	...
454567	  718.6	  651.7	 4131.0	...
454568	  718.6	  651.2	 4131.0	...
454569	  718.4	  651.2	 4131.0	...
454570	  718.2	  651.2	 4129.0	...
454571	  718.1	  651.3	 4127.0	...
454572	  718.1	  651.4	 4124.0	...
454573	  718.1	  651.8	 4122.0	...
454574	  718.1	  652.1	 4120.0	...
454575	  718.1	  652.3	 4118.0	...
454576	  718.2	  652.2	 4118.0	...
454577	  718.2	  652.2	 4117.0	...
454578	  718.8	  651.8	 4118.0	...
454579	  719.4	  651.4	 4120.0	...
454580	  719.6	  651.2	 4122.0	...
454581	  719.2	  651.3	 4121.0	...
454582	  719.1	  651.5	 4117.0	...
454583	  719.4	  651.5	 4112.0	...
454584	  719.0	  651.3	 4109.0	...
454585	  718.4	  651.1	 4109.0	...
454586	  718.3	  650.7	 4109.0	...
454587	  718.8	  650.6	 4105.0	...
454588	  719.4	  650.5	 4102.0	...
454589	  719.3	  650.4	 4098.0	...
454590	  719.6	  650.2	 4098.0	...
454591	  719.8	  650.1	 4097.0	...
454592	  720.1	  650.0	 4095.0	...
454593	  720.6	  650.3	 4094.0	...
454594	  721.2	  650.5	 4095.0	...
454595	  721.1	  651.0	 4096.0	...
454596	  720.5	  651.4	 4096.0	...
454597	  720.0	  651.7	 4093.0	...
454598	  720.0	  651.9	 4090.0	...
454599	  720.0	  652.1	 4088.0	...
454600	  719.9	  652.4	 4087.0	...
454601	  719.8	  652.4	 4086.0	...
454602	  719.8	  652.5	 4087.0	...
454603	  720.5	  652.0	 4088.0	...
454604	  721.2	  651.6	 4084.0	...
454605	  721.8	  651.1	 4078.0	...
454606	  721.6	  651.1	 4073.0	...
454607	  721.4	  651.2	 4074.0	...
454608	  721.5	  651.4	 4073.0	...
454609	  721.5	  651.5	 4071.0	...
454610	  721.5	  651.6	 4069.0	...
454611	  721.3	  651.5	 4070.0	...
454612	  721.0	  651.6	 4070.0	...
454613	  720.9	  651.6	 4069.0	...
454614	  721.2	  651.7	 4067.0	...
454615	  721.8	  651.6	 4065.0	...
454616	  722.3	  651.4	 4063.0	...
454617	  722.4	  651.3	 4061.0	...
454618	  722.4	  651.1	 4059.0	...
454619	  722.7	  650.9	 4059.0	...
454620	  723.1	  651.3	 4056.0	...
454621	  723.3	  651.7	 4053.0	...
454622	  723.1	  651.9	 4047.0	...
454623	  722.8	  651.6	 4044.0	...
454624	  722.8	  651.2	 4044.0	...
454625	  722.9	  651.3	 4046.0	...
454626	  723.1	  651.7	 4049.0	...
454627	  723.2	  652.2	 4048.0	...
454628	  723.2	  652.5	 4046.0	...
454629	  723.4	  652.4	 4044.0	...
454630	  723.8	  652.5	 4043.0	...
454631	  724.3	  652.7	 4042.0	...
454632	  724.4	  653.2	 4039.0	...
454633	  724.3	  653.7	 4036.0	...
454634	  724.5	  653.7	 4036.0	...
454635	  724.8	  653.2	 4036.0	...
454636	  724.5	  652.8	 4033.0	...
454637	  724.0	  652.8	 4028.0	...
454638	  723.5	  652.8	 4024.0	...
454639	  723.6	  652.8	 4021.0	...
454640	  723.9	  652.8	 4020.0	...
454641	  724.5	  652.8	 4019.0	...
454642	  725.1	  652.9	 4020.0	...
454643	  724.7	  653.0	 4022.0	...
454644	  724.0	  652.6	 4021.0	...
454645	  723.3	  652.3	 4020.0	...
454646	  723.7	  651.8	 4018.0	...
454647	  724.4	  651.7	 4017.0	...
454648	  725.1	  651.7	 4016.0	...
454649	  725.5	  651.8	 4015.0	...
454650	  725.4	  652.0	 4014.0	...
454651	  725.3	  652.2	 4014.0	...
454652	  725.5	  652.2	 4014.0	...
454653	  725.7	  652.2	 4013.0	...
454654	  725.9	  652.2	 4011.0	...
454655	  725.8	  652.2	 4009.0	...
454656	  725.6	  652.2	 4008.0	...
454657	  725.5	  652.2	 4006.0	...
454658	  725.6	  651.8	 4003.0	...
454659	  725.8	  651.5	 4001.0	...
454660	  725.7	  651.6	 3998.0	...
454661	  725.5	  651.9	 3996.0	...
454662	  725.7	  652.2	 3993.0	...
MSG	454663 0000 _ Number Off
454663	  726.0	  652.0	 3992.0	...
454664	  726.2	  651.9	 3991.0	...
454665	  726.0	  652.1	 3990.0	...
454666	  725.9	  652.3	 3989.0	...
454667	  726.4	  652.0	 3986.0	...
454668	  726.8	  651.5	 3984.0	...
454669	  727.0	  651.1	 3983.0	...
454670	  726.7	  651.1	 3984.0	...
454671	  726.5	  651.1	 3986.0	...
454672	  726.6	  650.9	 3986.0	...
454673	  726.6	  650.7	 3987.0	...
454674	  726.7	  650.9	 3985.0	...
454675	  726.8	  651.3	 3983.0	...
454676	  727.2	  651.5	 3977.0	...
454677	  727.4	  651.4	 3974.0	...
454678	  727.7	  651.2	 3972.0	...
454679	  727.6	  651.0	 3972.0	...
454680	  727.6	  650.8	 3973.0	...
454681	  727.6	  650.6	 3973.0	...
454682	  727.6	  650.3	 3972.0	...
454683	  727.7	  650.1	 3971.0	...
454684	  727.7	  650.1	 3970.0	...
454685	  727.6	  650.4	 3969.0	...
454686	  727.8	  650.5	 3969.0	...
454687	  728.0	  650.4	 3968.0	...
454688	  728.2	  650.2	 3967.0	...
454689	  728.4	  650.0	 3962.0	...
454690	  728.6	  650.1	 3956.0	...
454691	  728.7	  650.1	 3953.0	...
454692	  728.6	  650.4	 3955.0	...
454693	  728.5	  650.6	 3957.0	...
454694	  728.2	  650.2	 3958.0	...
454695	  727.8	  649.8	 3958.0	...
454696	  727.4	  649.4	 3958.0	...
454697	  727.5	  649.9	 3958.0	...
454698	  728.0	  650.5	 3956.0	...
454699	  728.6	  651.0	 3953.0	...
454700	  729.2	  651.4	 3950.0	...
454701	  729.0	  651.5	 3949.0	...
454702	  728.8	  651.7	 3948.0	...
454703	  728.9	  651.7	 3948.0	...
454704	  729.2	  651.7	 3949.0	...
454705	  729.3	  651.5	 3951.0	...
454706	  729.1	  651.3	 3953.0	...
454707	  728.6	  651.3	 3954.0	...
454708	  728.3	  650.3	 3953.0	...
454709	  728.1	  649.4	 3951.0	...
454710	  728.0	  648.6	 3949.0	...
454711	  728.1	  648.8	 3947.0	...
454712	  728.2	  648.9	 3947.0	...
454713	  728.2	  648.9	 3948.0	...
454714	  728.7	  649.4	 3948.0	...
454715	  729.1	  650.0	 3948.0	...
454716	  729.5	  650.8	 3946.0	...
454717	  729.1	  651.0	 3945.0	...
454718	  728.8	  651.2	 3944.0	...
454719	  728.5	  650.6	 3946.0	...
454720	  728.5	  649.9	 3945.0	...
454721	  728.5	  649.2	 3944.0	...
454722	  728.6	  649.2	 3944.0	...
454723	  728.6	  649.3	 3944.0	...
454724	  728.5	  649.4	 3944.0	...
454725	  728.4	  649.5	 3945.0	...
454726	  728.2	  649.7	 3946.0	...
454727	  728.1	  649.8	 3946.0	...
454728	  728.0	  650.0	 3945.0	...
454729	  728.0	  650.1	 3944.0	...
454730	  727.9	  649.7	 3942.0	...
454731	  727.9	  649.2	 3942.0	...
454732	  728.1	  649.2	 3942.0	...
454733	  728.5	  649.7	 3942.0	...
454734	  728.9	  650.2	 3942.0	...
454735	  729.0	  650.1	 3942.0	...
454736	  728.8	  649.5	 3943.0	...
454737	  728.6	  648.9	 3943.0	...
454738	  728.2	  648.6	 3944.0	...
454739	  727.9	  648.8	 3945.0	...
454740	  727.8	  649.0	 3945.0	...
454741	  728.0	  648.9	 3946.0	...
454742	  728.4	  648.7	 3948.0	...
454743	  728.6	  648.7	 3948.0	...
454744	  728.7	  648.7	 3945.0	...
454745	  728.4	  649.3	 3943.0	...
454746	  728.3	  650.0	 3943.0	...
454747	  728.2	  649.7	 3945.0	...
454748	  728.3	  648.7	 3946.0	...
454749	  728.2	  647.9	 3946.0	...
454750	  728.1	  647.9	 3945.0	...
454751	  728.1	  647.9	 3945.0	...
454752	  728.2	  647.9	 3945.0	...
454753	  728.4	  647.8	 3945.0	...
454754	  728.4	  647.7	 3947.0	...
454755	  728.6	  647.6	 3948.0	...
454756	  728.8	  647.6	 3949.0	...
454757	  728.9	  647.6	 3948.0	...
454758	  728.8	  647.6	 3948.0	...
454759	  728.9	  647.9	 3946.0	...
454760	  729.3	  648.1	 3943.0	...
454761	  729.7	  648.4	 3940.0	...
454762	  729.8	  648.4	 3941.0	...
454763	  729.8	  648.2	 3944.0	...
454764	  729.8	  648.1	 3946.0	...
454765	  729.7	  647.9	 3948.0	...
454766	  729.6	  648.0	 3948.0	...
454767	  729.2	  647.4	 3948.0	...
454768	  729.2	  646.8	 3947.0	...
454769	  729.2	  646.1	 3946.0	...
454770	  728.9	  646.2	 3944.0	...
454771	  728.4	  646.2	 3943.0	...
454772	  728.0	  646.2	 3947.0	...
454773	  728.3	  646.7	 3951.0	...
454774	  728.6	  647.3	 3953.0	...
454775	  729.0	  647.9	 3950.0	...
454776	  729.2	  647.9	 3946.0	...
454777	  729.3	  648.0	 3946.0	...
454778	  729.5	  648.1	 3947.0	...
454779	  729.6	  648.0	 3951.0	...
454780	  729.6	  647.9	 3953.0	...
454781	  729.4	  647.5	 3955.0	...
454782	  729.1	  647.3	 3955.0	...
454783	  728.9	  647.2	 3955.0	...
454784	  729.2	  647.9	 3955.0	...
454785	  729.4	  648.6	 3954.0	...
454786	  729.6	  648.7	 3954.0	...
454787	  729.7	  648.1	 3953.0	...
454788	  729.7	  647.4	 3954.0	...
454789	  729.6	  647.2	 3954.0	...
454790	  729.3	  647.3	 3954.0	...
454791	  729.1	  647.7	 3954.0	...
454792	  728.9	  648.0	 3954.0	...
454793	  728.9	  647.6	 3955.0	...
454794	  728.8	  647.3	 3957.0	...
454795	  728.7	  646.9	 3959.0	...
454796	  728.8	  647.0	 3959.0	...
454797	  728.9	  647.5	 3961.0	...
454798	  729.1	  648.0	 3963.0	...
454799	  729.2	  648.5	 3965.0	...
454800	  729.7	  648.4	 3966.0	...
454801	  730.2	  648.4	 3965.0	...
454802	  730.6	  648.3	 3963.0	...
454803	  730.5	  648.3	 3961.0	...
454804	  730.2	  647.9	 3962.0	...
454805	  729.9	  647.6	 3963.0	...
454806	  729.7	  647.6	 3964.0	...
454807	  729.6	  647.9	 3964.0	...
454808	  729.6	  648.2	 3963.0	...
454809	  729.6	  648.0	 3964.0	...
454810	  729.5	  647.8	 3964.0	...
454811	  729.3	  647.7	 3964.0	...
454812	  729.1	  647.2	 3966.0	...
454813	  729.1	  646.9	 3967.0	...
454814	  729.1	  646.5	 3968.0	...
454815	  729.1	  646.6	 3968.0	...
454816	  729.1	  647.1	 3968.0	...
454817	  729.3	  647.7	 3968.0	...
454818	  729.4	  647.9	 3971.0	...
454819	  729.5	  647.6	 3974.0	...
454820	  729.4	  647.3	 3978.0	...
454821	  729.4	  647.2	 3978.0	...
454822	  729.5	  647.1	 3979.0	...
454823	  729.6	  647.0	 3980.0	...
454824	  729.9	  646.9	 3981.0	...
454825	  730.0	  647.0	 3980.0	...
454826	  729.9	  647.1	 3978.0	...
454827	  729.8	  647.2	 3976.0	...
454828	  729.7	  647.1	 3974.0	...
454829	  729.2	  646.8	 3973.0	...
454830	  728.5	  646.5	 3974.0	...
454831	  728.4	  646.3	 3977.0	...
454832	  728.9	  645.7	 3981.0	...
454833	  729.4	  645.2	 3982.0	...
454834	  729.0	  645.2	 3983.0	...
454835	  728.6	  645.5	 3984.0	...
454836	  728.2	  645.5	 3985.0	...
454837	  728.1	  645.1	 3988.0	...
454838	  728.2	  645.2	 3989.0	...
454839	  728.4	  645.7	 3989.0	...
454840	  728.9	  646.2	 3988.0	...
454841	  729.2	  646.0	 3988.0	...
454842	  729.5	  645.8	 3988.0	...
454843	  729.5	  646.1	 3990.0	...
454844	  729.5	  646.6	 3992.0	...
454845	  729.4	  647.0	 3990.0	...
454846	  729.4	  647.0	 3987.0	...
454847	  729.4	  646.9	 3985.0	...
454848	  729.5	  646.9	 3992.0	...
454849	  729.3	  646.5	 3998.0	...
454850	  729.2	  645.9	 4003.0	...
454851	  728.9	  645.0	 4003.0	...
454852	  728.8	  644.6	 4006.0	...
454853	  729.2	  644.1	 4009.0	...
454854	  729.7	  644.0	 4011.0	...
454855	  730.2	  643.9	 4010.0	...
454856	  730.2	  644.0	 4010.0	...
454857	  730.1	  644.1	 4009.0	...
454858	  730.1	  644.5	 4008.0	...
454859	  730.0	  644.9	 4006.0	...
454860	  730.0	  645.0	 4004.0	...
454861	  730.1	  644.8	 4004.0	...
454862	  730.1	  644.6	 4008.0	...
454863	  730.1	  644.6	 4012.0	...
454864	  730.0	  644.8	 4013.0	...
454865	  730.0	  645.1	 4010.0	...
454866	  730.1	  645.7	 4007.0	...
454867	  730.1	  646.1	 4006.0	...
454868	  730.1	  646.5	 4007.0	...
454869	  730.0	  646.4	 4009.0	...
454870	  729.9	  646.3	 4011.0	...
454871	  730.0	  646.2	 4010.0	...
454872	  730.2	  646.3	 4009.0	...
454873	  729.8	  646.2	 4011.0	...
454874	  729.3	  646.0	 4012.0	...
454875	  728.8	  645.8	 4014.0	...
454876	  728.9	  645.9	 4013.0	...
MSG	454877 0000 _ Number On
454877	  729.1	  646.1	 4013.0	...
454878	  729.0	  646.2	 4013.0	...
454879	  728.9	  646.2	 4013.0	...
454880	  728.9	  646.2	 4014.0	...
454881	  728.7	  646.3	 4014.0	...
454882	  728.6	  646.4	 4014.0	...
454883	  728.5	  646.8	 4014.0	...
454884	  728.4	  647.0	 4014.0	...
454885	  728.6	  647.1	 4013.0	...
454886	  729.1	  647.0	 4014.0	...
454887	  729.7	  647.0	 4016.0	...
454888	  729.8	  647.1	 4018.0	...
454889	  729.5	  646.7	 4018.0	...
454890	  729.2	  646.3	 4017.0	...
454891	  729.0	  645.9	 4017.0	...
454892	  729.0	  645.9	 4018.0	...
454893	  729.1	  646.0	 4019.0	...
454894	  729.1	  646.0	 4019.0	...
454895	  729.3	  646.0	 4019.0	...
454896	  729.7	  645.8	 4022.0	...
454897	  729.9	  645.7	 4027.0	...
454898	  729.8	  645.6	 4031.0	...
454899	  729.6	  645.8	 4033.0	...
454900	  729.3	  645.8	 4033.0	...
454901	  729.3	  645.7	 4034.0	...
454902	  729.3	  646.1	 4035.0	...
454903	  729.2	  646.6	 4036.0	...
454904	  729.2	  646.9	 4038.0	...
454905	  729.2	  646.7	 4040.0	...
454906	  729.4	  646.3	 4040.0	...
454907	  729.4	  646.0	 4041.0	...
454908	  729.4	  645.6	 4041.0	...
454909	  729.2	  645.6	 4042.0	...
454910	  729.0	  645.7	 4043.0	...
454911	  728.8	  645.9	 4043.0	...
454912	  729.1	  645.8	 4044.0	...
454913	  729.6	  645.6	 4045.0	...
454914	  730.2	  645.2	 4046.0	...
454915	  730.3	  645.1	 4048.0	...
454916	  730.4	  645.0	 4052.0	...
454917	  730.4	  645.2	 4055.0	...
454918	  730.4	  645.4	 4054.0	...
454919	  730.5	  645.2	 4052.0	...
454920	  730.5	  644.9	 4050.0	...
454921	  730.6	  644.5	 4051.0	...
454922	  730.6	  644.5	 4053.0	...
454923	  730.3	  644.5	 4054.0	...
454924	  730.0	  644.5	 4056.0	...
454925	  729.6	  644.7	 4058.0	...
454926	  729.6	  644.8	 4062.0	...
454927	  729.7	  644.9	 4065.0	...
454928	  729.7	  644.7	 4066.0	...
454929	  729.6	  644.6	 4066.0	...
454930	  729.4	  644.5	 4067.0	...
454931	  729.1	  644.7	 4069.0	...
454932	  729.0	  644.8	 4071.0	...
454933	  729.2	  645.1	 4070.0	...
454934	  729.4	  645.3	 4071.0	...
454935	  729.3	  645.5	 4072.0	...
454936	  729.1	  645.7	 4076.0	...
454937	  728.9	  645.8	 4078.0	...
454938	  729.0	  645.8	 4079.0	...
454939	  729.1	  645.9	 4079.0	...
454940	  729.1	  645.6	 4078.0	...
454941	  729.1	  645.3	 4078.0	...
454942	  729.1	  645.0	 4078.0	...
454943	  728.6	  645.2	 4077.0	...
454944	  728.0	  645.6	 4077.0	...
454945	  727.4	  645.8	 4076.0	...
454946	  727.2	  645.7	 4076.0	...
454947	  727.0	  645.4	 4077.0	...
454948	  726.7	  645.4	 4078.0	...
454949	  726.7	  645.5	 4079.0	...
454950	  726.6	  646.0	 4079.0	...
454951	  726.5	  646.5	 4079.0	...
454952	  726.4	  646.8	 4081.0	...
454953	  726.3	  646.6	 4085.0	...
454954	  726.2	  646.5	 4088.0	...
454955	  726.1	  646.5	 4091.0	...
454956	  726.1	  646.6	 4092.0	...
454957	  725.7	  646.7	 4094.0	...
454958	  725.2	  646.6	 4096.0	...
454959	  724.7	  646.5	 4099.0	...
454960	  724.9	  646.2	 4099.0	...
454961	  725.0	  646.0	 4097.0	...
454962	  725.2	  646.1	 4095.0	...
454963	  725.2	  646.3	 4095.0	...
454964	  724.9	  646.5	 4097.0	...
454965	  724.6	  646.4	 4100.0	...
454966	  724.3	  646.4	 4102.0	...
454967	  724.3	  646.3	 4103.0	...
454968	  724.0	  646.5	 4104.0	...
454969	  723.7	  646.6	 4104.0	...
454970	  723.4	  646.8	 4103.0	...
454971	  723.3	  647.1	 4103.0	...
454972	  723.1	  647.4	 4104.0	...
454973	  723.0	  647.4	 4106.0	...
454974	  722.8	  647.2	 4108.0	...
454975	  722.7	  646.9	 4110.0	...
454976	  723.6	  646.6	 4110.0	...
454977	  724.4	  646.2	 4111.0	...
454978	  725.3	  645.9	 4113.0	...
454979	  725.3	  645.0	 4115.0	...
454980	  725.2	  644.2	 4117.0	...
454981	  724.9	  643.6	 4115.0	...
454982	  724.6	  643.8	 4113.0	...
454983	  724.5	  644.0	 4113.0	...
454984	  724.6	  644.4	 4115.0	...
454985	  724.7	  644.7	 4117.0	...
454986	  724.8	  645.0	 4117.0	...
454987	  724.9	  644.9	 4116.0	...
454988	  724.8	  644.8	 4114.0	...
454989	  724.6	  644.7	 4111.0	...
454990	  724.5	  644.6	 4114.0	...
454991	  724.5	  644.6	 4116.0	...
454992	  724.5	  644.5	 4119.0	...
454993	  724.4	  644.5	 4119.0	...
454994	  724.5	  644.5	 4118.0	...
454995	  724.6	  644.4	 4117.0	...
454996	  724.8	  644.2	 4116.0	...
454997	  724.9	  644.1	 4115.0	...
454998	  725.0	  644.0	 4116.0	...
454999	  724.9	  644.0	 4118.0	...
455000	  724.9	  643.9	 4120.0	...
455001	  725.1	  643.8	 4121.0	...
455002	  725.2	  644.1	 4123.0	...
455003	  725.4	  644.5	 4123.0	...
455004	  725.1	  644.7	 4123.0	...
455005	  724.9	  644.4	 4123.0	...
455006	  724.6	  644.1	 4124.0	...
455007	  724.5	  644.0	 4124.0	...
455008	  724.5	  643.9	 4123.0	...
455009	  724.5	  644.1	 4123.0	...
455010	  724.4	  644.2	 4124.0	...
455011	  724.3	  644.0	 4125.0	...
455012	  724.1	  643.7	 4127.0	...
455013	  724.0	  643.8	 4127.0	...
455014	  724.0	  644.1	 4127.0	...
455015	  723.7	  644.4	 4128.0	...
455016	  723.5	  644.6	 4132.0	...
455017	  723.4	  644.7	 4136.0	...
455018	  723.6	  644.9	 4136.0	...
455019	  724.0	  644.2	 4133.0	...
455020	  724.1	  643.6	 4135.0	...
455021	  724.3	  643.1	 4139.0	...
455022	  724.3	  643.2	 4139.0	...
455023	  724.4	  643.1	 4135.0	...
455024	  724.5	  643.0	 4133.0	...
455025	  724.2	  643.2	 4135.0	...
455026	  723.9	  643.8	 4138.0	...
455027	  723.6	  644.4	 4139.0	...
455028	  723.7	  644.7	 4141.0	...
455029	  724.0	  644.8	 4143.0	...
455030	  724.3	  644.8	 4144.0	...
455031	  724.5	  644.6	 4144.0	...
455032	  724.5	  644.4	 4145.0	...
455033	  724.7	  644.2	 4145.0	...
455034	  724.9	  644.1	 4146.0	...
455035	  724.7	  644.1	 4146.0	...
455036	  724.1	  644.2	 4147.0	...
455037	  723.6	  644.4	 4147.0	...
455038	  723.5	  644.5	 4148.0	...
455039	  723.5	  644.1	 4150.0	...
455040	  723.4	  643.7	 4151.0	...
455041	  723.5	  643.1	 4152.0	...
455042	  723.8	  642.8	 4152.0	...
455043	  724.1	  643.3	 4151.0	...
455044	  724.1	  643.9	 4150.0	...
455045	  724.2	  644.5	 4149.0	...
455046	  724.1	  644.4	 4153.0	...
455047	  723.5	  644.2	 4156.0	...
455048	  722.9	  644.0	 4157.0	...
455049	  722.3	  644.2	 4155.0	...
455050	  722.2	  644.4	 4152.0	...
455051	  722.2	  644.5	 4152.0	...
455052	  722.2	  644.4	 4152.0	...
455053	  722.2	  645.2	 4152.0	...
455054	  722.3	  646.1	 4153.0	...
455055	  722.3	  646.1	 4153.0	...
455056	  722.4	  645.1	 4152.0	...
455057	  722.4	  644.2	 4152.0	...
455058	  722.5	  644.3	 4151.0	...
455059	  722.6	  644.2	 4152.0	...
455060	  722.7	  644.1	 4155.0	...
455061	  722.6	  643.9	 4158.0	...
455062	  722.9	  643.7	 4159.0	...
455063	  723.3	  643.6	 4159.0	...
455064	  723.4	  643.7	 4158.0	...
455065	  723.3	  643.8	 4157.0	...
455066	  723.2	  643.9	 4157.0	...
455067	  723.0	  644.2	 4157.0	...
455068	  722.7	  644.5	 4157.0	...
455069	  722.4	  644.5	 4157.0	...
455070	  722.5	  644.3	 4156.0	...
455071	  722.5	  644.2	 4156.0	...
455072	  722.5	  644.2	 4159.0	...
455073	  722.4	  644.2	 4162.0	...
455074	  722.2	  644.2	 4165.0	...
455075	  721.9	  644.2	 4166.0	...
455076	  721.7	  644.4	 4166.0	...
455077	  721.7	  644.6	 4165.0	...
455078	  721.8	  644.8	 4164.0	...
455079	  722.0	  644.8	 4164.0	...
455080	  722.5	  644.5	 4165.0	...
455081	  722.8	  643.5	 4164.0	...
455082	  722.8	  642.8	 4164.0	...
455083	  722.5	  642.3	 4164.0	...
455084	  722.2	  642.4	 4164.0	...
455085	  722.2	  642.5	 4165.0	...
455086	  722.2	  642.5	 4165.0	...
455087	  722.2	  642.8	 4164.0	...
455088	  722.3	  643.3	 4163.0	...
455089	  722.1	  643.9	 4165.0	...
455090	  722.0	  644.1	 4167.0	...
455091	  722.5	  643.9	 4170.0	...
455092	  723.0	  643.4	 4171.0	...
455093	  723.5	  643.0	 4172.0	...
455094	  723.4	  642.8	 4173.0	...
455095	  723.3	  642.8	 4173.0	...
455096	  723.3	  642.9	 4173.0	...
455097	  723.4	  643.2	 4172.0	...
455098	  723.4	  643.3	 4170.0	...
455099	  723.4	  643.4	 4170.0	...
455100	  723.4	  643.0	 4170.0	...
455101	  723.6	  642.7	 4171.0	...
455102	  723.8	  642.6	 4173.0	...
455103	  724.0	  642.7	 4174.0	...
455104	  724.2	  642.7	 4174.0	...
455105	  724.4	  642.6	 4174.0	...
455106	  724.6	  642.5	 4174.0	...
455107	  724.6	  642.3	 4174.0	...
455108	  724.6	  641.8	 4175.0	...
455109	  724.2	  641.5	 4176.0	...
455110	  723.7	  641.3	 4176.0	...
455111	  723.7	  641.3	 4173.0	...
455112	  724.2	  641.1	 4170.0	...
455113	  724.6	  641.0	 4168.0	...
455114	  724.7	  640.9	 4168.0	...
455115	  724.8	  640.9	 4168.0	...
455116	  724.8	  641.0	 4168.0	...
455117	  724.8	  641.1	 4170.0	...
455118	  724.8	  641.2	 4173.0	...
455119	  724.8	  641.3	 4176.0	...
455120	  724.7	  641.3	 4177.0	...
455121	  724.6	  641.3	 4178.0	...
455122	  724.6	  641.3	 4179.0	...
455123	  724.6	  641.5	 4179.0	...
455124	  724.6	  641.7	 4178.0	...
455125	  724.6	  641.9	 4176.0	...
455126	  724.6	  641.9	 4175.0	...
455127	  724.6	  641.4	 4173.0	...
455128	  724.5	  640.9	 4174.0	...
455129	  724.4	  640.4	 4177.0	...
455130	  724.4	  640.6	 4180.0	...
455131	  724.5	  640.7	 4180.0	...
455132	  724.6	  640.6	 4181.0	...
455133	  724.7	  640.6	 4182.0	...
455134	  724.8	  640.5	 4182.0	...
455135	  725.0	  640.5	 4181.0	...
455136	  725.2	  640.8	 4181.0	...
455137	  725.4	  641.1	 4180.0	...
455138	  725.3	  641.1	 4180.0	...
455139	  725.2	  640.9	 4181.0	...
455140	  725.0	  640.7	 4183.0	...
455141	  724.9	  640.1	 4184.0	...
455142	  724.9	  639.6	 4182.0	...
455143	  724.8	  639.0	 4179.0	...
455144	  724.8	  639.0	 4176.0	...
455145	  724.7	  639.0	 4176.0	...
455146	  724.6	  639.3	 4176.0	...
455147	  724.4	  639.6	 4176.0	...
455148	  724.3	  639.8	 4176.0	...
455149	  724.3	  639.4	 4176.0	...
455150	  724.6	  639.1	 4177.0	...
455151	  724.8	  638.9	 4177.0	...
455152	  725.0	  638.9	 4178.0	...
455153	  724.8	  639.0	 4180.0	...
455154	  724.7	  639.0	 4182.0	...
455155	  724.6	  639.2	 4184.0	...
455156	  724.6	  639.2	 4182.0	...
455157	  724.6	  638.9	 4181.0	...
455158	  724.5	  638.6	 4180.0	...
455159	  724.3	  638.2	 4181.0	...
455160	  723.9	  638.2	 4183.0	...
455161	  723.7	  637.9	 4185.0	...
455162	  723.3	  637.7	 4185.0	...
455163	  723.1	  637.4	 4186.0	...
455164	  722.8	  637.4	 4186.0	...
455165	  722.7	  637.6	 4185.0	...
455166	  722.6	  637.9	 4184.0	...
455167	  722.6	  638.0	 4184.0	...
455168	  722.6	  638.0	 4185.0	...
455169	  722.6	  637.9	 4186.0	...
455170	  722.7	  637.8	 4186.0	...
455171	  722.8	  637.6	 4186.0	...
455172	  722.9	  637.3	 4187.0	...
455173	  722.9	  637.2	 4189.0	...
455174	  722.9	  637.1	 4191.0	...
455175	  722.8	  637.1	 4193.0	...
455176	  722.6	  637.2	 4193.0	...
455177	  722.4	  637.3	 4193.0	...
455178	  722.1	  637.6	 4192.0	...
MSG	455179 0000 _ Number Off
455179	  722.0	  638.0	 4191.0	...
455180	  721.7	  638.4	 4191.0	...
455181	  721.6	  638.5	 4193.0	...
455182	  721.5	  638.3	 4195.0	...
455183	  721.4	  638.0	 4196.0	...
455184	  721.3	  637.5	 4200.0	...
455185	  721.3	  637.2	 4204.0	...
455186	  721.3	  636.9	 4204.0	...
455187	  721.3	  636.8	 4200.0	...
455188	  721.3	  636.6	 4199.0	...
455189	  721.4	  636.4	 4202.0	...
455190	  721.5	  636.3	 4205.0	...
455191	  721.4	  636.5	 4204.0	...
455192	  721.2	  636.7	 4202.0	...
455193	  721.0	  637.0	 4200.0	...
455194	  721.0	  637.0	 4199.0	...
455195	  721.0	  637.0	 4199.0	...
455196	  721.0	  637.0	 4199.0	...
455197	  721.0	  637.0	 4199.0	...
455198	  720.9	  637.1	 4199.0	...
455199	  720.8	  637.1	 4199.0	...
455200	  720.9	  636.9	 4199.0	...
455201	  721.0	  636.4	 4199.0	...
455202	  721.1	  636.0	 4199.0	...
455203	  721.1	  636.5	 4200.0	...
455204	  721.1	  637.2	 4201.0	...
455205	  721.0	  637.3	 4201.0	...
455206	  720.9	  636.8	 4201.0	...
455207	  720.8	  636.3	 4200.0	...
455208	  720.7	  636.6	 4199.0	...
455209	  720.6	  636.8	 4198.0	...
455210	  720.6	  636.4	 4197.0	...
455211	  720.5	  635.7	 4198.0	...
455212	  720.6	  635.0	 4199.0	...
455213	  720.6	  634.8	 4200.0	...
455214	  720.7	  635.3	 4201.0	...
455215	  720.6	  636.0	 4202.0	...
455216	  720.5	  636.7	 4204.0	...
455217	  720.2	  636.8	 4206.0	...
455218	  720.0	  636.9	 4206.0	...
455219	  719.8	  637.1	 4206.0	...
455220	  719.8	  637.2	 4205.0	...
455221	  720.1	  637.1	 4205.0	...
455222	  720.4	  636.6	 4205.0	...
455223	  720.7	  635.8	 4204.0	...
455224	  720.5	  635.2	 4204.0	...
455225	  720.4	  634.8	 4205.0	...
455226	  720.3	  634.9	 4205.0	...
455227	  720.2	  634.9	 4205.0	...
455228	  720.2	  635.5	 4205.0	...
455229	  720.1	  636.0	 4207.0	...
455230	  720.4	  636.5	 4210.0	...
455231	  720.6	  636.3	 4213.0	...
455232	  721.1	  636.1	 4213.0	...
455233	  721.2	  635.9	 4212.0	...
455234	  721.2	  635.8	 4210.0	...
455235	  721.1	  635.7	 4207.0	...
455236	  721.0	  635.6	 4205.0	...
455237	  721.2	  635.5	 4206.0	...
455238	  721.2	  635.1	 4209.0	...
455239	  721.3	  634.6	 4212.0	...
455240	  721.4	  634.3	 4211.0	...
455241	  721.1	  634.4	 4211.0	...
455242	  720.7	  634.6	 4210.0	...
455243	  720.2	  634.6	 4212.0	...
455244	  720.0	  634.7	 4212.0	...
455245	  719.8	  634.8	 4213.0	...
455246	  719.9	  635.0	 4213.0	...
455247	  720.0	  635.1	 4213.0	...
455248	  720.0	  634.9	 4211.0	...
455249	  719.9	  634.6	 4210.0	...
455250	  719.7	  634.3	 4210.0	...
455251	  719.6	  634.6	 4212.0	...
455252	  719.7	  635.0	 4214.0	...
455253	  719.8	  635.2	 4217.0	...
455254	  720.0	  634.9	 4220.0	...
455255	  720.3	  634.6	 4222.0	...
455256	  720.4	  634.5	 4222.0	...
455257	  720.4	  634.4	 4220.0	...
455258	  720.3	  634.4	 4218.0	...
455259	  720.3	  634.4	 4217.0	...
455260	  720.2	  634.4	 4218.0	...
455261	  720.2	  634.1	 4216.0	...
455262	  720.1	  633.8	 4214.0	...
455263	  719.9	  633.5	 4212.0	...
455264	  719.8	  633.3	 4211.0	...
455265	  720.0	  633.1	 4215.0	...
455266	  720.2	  632.9	 4220.0	...
455267	  720.4	  633.1	 4223.0	...
455268	  720.4	  633.4	 4222.0	...
455269	  720.5	  633.9	 4222.0	...
455270	  720.5	  634.3	 4224.0	...
455271	  720.7	  634.5	 4226.0	...
455272	  720.8	  634.4	 4226.0	...
455273	  721.0	  634.2	 4225.0	...
455274	  721.1	  634.2	 4223.0	...
455275	  720.7	  634.3	 4222.0	...
455276	  720.2	  634.5	 4222.0	...
455277	  719.7	  634.9	 4224.0	...
455278	  719.7	  635.2	 4227.0	...
455279	  719.6	  635.5	 4228.0	...
455280	  719.4	  634.9	 4227.0	...
455281	  719.2	  634.2	 4226.0	...
455282	  719.4	  633.5	 4226.0	...
455283	  719.7	  633.5	 4226.0	...
455284	  720.1	  633.4	 4225.0	...
455285	  720.1	  633.3	 4224.0	...
455286	  720.2	  633.5	 4227.0	...
455287	  720.3	  633.9	 4231.0	...
455288	  720.5	  634.3	 4234.0	...
455289	  720.8	  634.6	 4233.0	...
455290	  721.1	  634.7	 4232.0	...
455291	  721.2	  634.6	 4233.0	...
455292	  721.2	  634.6	 4233.0	...
455293	  720.7	  634.7	 4233.0	...
455294	  720.2	  634.8	 4234.0	...
455295	  719.6	  634.6	 4236.0	...
455296	  719.6	  634.2	 4237.0	...
455297	  719.5	  634.1	 4237.0	...
455298	  719.6	  634.3	 4235.0	...
455299	  719.8	  634.3	 4234.0	...
455300	  720.1	  634.3	 4234.0	...
455301	  720.3	  634.2	 4235.0	...
455302	  720.1	  634.1	 4234.0	...
455303	  720.0	  633.9	 4234.0	...
455304	  719.9	  633.7	 4234.0	...
455305	  719.8	  633.7	 4237.0	...
455306	  719.7	  633.9	 4240.0	...
455307	  719.6	  634.0	 4242.0	...
455308	  719.6	  634.1	 4241.0	...
455309	  719.7	  634.2	 4242.0	...
455310	  720.0	  634.2	 4242.0	...
455311	  720.3	  634.2	 4242.0	...
455312	  720.5	  634.5	 4243.0	...
455313	  720.5	  634.9	 4243.0	...
455314	  720.5	  635.2	 4242.0	...
455315	  720.5	  635.1	 4243.0	...
455316	  720.4	  635.0	 4244.0	...
455317	  720.4	  635.0	 4245.0	...
455318	  720.4	  634.7	 4244.0	...
455319	  720.2	  634.4	 4244.0	...
455320	  720.1	  634.3	 4243.0	...
455321	  719.9	  634.5	 4243.0	...
455322	  719.8	  634.9	 4244.0	...
455323	  719.7	  635.1	 4247.0	...
455324	  719.9	  635.4	 4250.0	...
455325	  719.9	  635.5	 4254.0	...
455326	  720.0	  635.6	 4254.0	...
455327	  720.0	  635.7	 4255.0	...
455328	  719.9	  635.3	 4255.0	...
455329	  719.7	  634.6	 4256.0	...
455330	  719.6	  633.8	 4256.0	...
455331	  719.6	  633.6	 4256.0	...
455332	  719.8	  633.6	 4255.0	...
455333	  720.1	  633.5	 4254.0	...
455334	  719.9	  633.5	 4252.0	...
455335	  719.4	  633.2	 4252.0	...
455336	  718.8	  632.8	 4253.0	...
455337	  718.7	  632.3	 4257.0	...
455338	  718.9	  632.4	 4261.0	...
455339	  719.2	  632.7	 4263.0	...
455340	  719.5	  633.1	 4263.0	...
455341	  719.5	  633.3	 4263.0	...
455342	  719.4	  633.7	 4263.0	...
455343	  719.2	  633.8	 4262.0	...
455344	  719.0	  633.9	 4261.0	...
455345	  719.1	  633.6	 4262.0	...
455346	  719.3	  633.4	 4263.0	...
455347	  719.5	  633.1	 4266.0	...
455348	  719.4	  632.9	 4267.0	...
455349	  719.4	  632.8	 4268.0	...
455350	  719.3	  632.8	 4268.0	...
455351	  719.2	  632.8	 4270.0	...
455352	  718.8	  632.9	 4271.0	...
455353	  718.4	  633.0	 4271.0	...
455354	  718.2	  633.1	 4270.0	...
455355	  718.2	  633.2	 4269.0	...
455356	  718.2	  633.3	 4268.0	...
455357	  718.3	  633.7	 4270.0	...
455358	  718.6	  634.2	 4272.0	...
455359	  719.3	  634.5	 4275.0	...
455360	  719.8	  634.5	 4273.0	...
455361	  720.4	  634.3	 4270.0	...
455362	  720.5	  634.2	 4268.0	...
455363	  719.9	  634.5	 4268.0	...
455364	  719.1	  634.2	 4270.0	...
455365	  718.4	  633.9	 4273.0	...
455366	  718.5	  633.7	 4273.0	...
455367	  718.4	  634.1	 4274.0	...
455368	  718.3	  634.2	 4275.0	...
455369	  718.2	  634.1	 4274.0	...
455370	  718.2	  633.9	 4273.0	...
455371	  718.3	  633.9	 4272.0	...
455372	  718.3	  633.9	 4271.0	...
455373	  718.5	  633.7	 4272.0	...
455374	  718.7	  633.5	 4272.0	...
455375	  718.9	  633.2	 4271.0	...
455376	  718.9	  633.1	 4269.0	...
455377	  718.9	  633.0	 4268.0	...
455378	  718.8	  633.0	 4268.0	...
455379	  718.6	  633.3	 4269.0	...
MSG	455380 0000 _ Number On
455380	  718.5	  633.6	 4272.0	...
455381	  718.6	  633.9	 4273.0	...
455382	  718.6	  634.1	 4275.0	...
455383	  718.6	  634.3	 4275.0	...
455384	  718.6	  634.4	 4277.0	...
455385	  718.5	  634.3	 4279.0	...
455386	  718.5	  634.3	 4282.0	...
455387	  718.3	  634.0	 4282.0	...
455388	  718.3	  633.8	 4282.0	...
455389	  718.4	  633.6	 4281.0	...
455390	  718.5	  633.6	 4280.0	...
455391	  718.4	  633.4	 4280.0	...
455392	  718.5	  633.2	 4280.0	...
455393	  718.7	  633.2	 4279.0	...
455394	  718.9	  633.4	 4278.0	...
455395	  719.0	  633.6	 4278.0	...
455396	  719.2	  633.6	 4279.0	...
455397	  719.3	  633.5	 4284.0	...
455398	  719.3	  633.2	 4287.0	...
455399	  719.3	  632.9	 4289.0	...
455400	  719.2	  632.6	 4284.0	...
455401	  719.1	  632.8	 4279.0	...
455402	  718.8	  633.0	 4275.0	...
455403	  718.4	  633.0	 4273.0	...
455404	  718.3	  632.9	 4272.0	...
455405	  718.1	  632.8	 4272.0	...
455406	  718.1	  632.8	 4276.0	...
455407	  718.1	  633.1	 4280.0	...
455408	  718.0	  633.3	 4283.0	...
455409	  718.0	  633.6	 4282.0	...
455410	  718.2	  633.5	 4281.0	...
455411	  718.6	  633.3	 4281.0	...
455412	  718.9	  633.3	 4282.0	...
455413	  718.9	  633.3	 4282.0	...
455414	  718.9	  633.3	 4282.0	...
455415	  718.9	  633.2	 4281.0	...
455416	  719.0	  633.1	 4282.0	...
455417	  718.9	  633.1	 4282.0	...
455418	  718.8	  632.9	 4282.0	...
455419	  718.8	  632.8	 4281.0	...
455420	  719.0	  632.7	 4281.0	...
455421	  719.2	  632.5	 4281.0	...
455422	  719.0	  632.5	 4282.0	...
455423	  718.7	  632.4	 4283.0	...
455424	  718.4	  632.4	 4284.0	...
455425	  718.5	  632.5	 4285.0	...
455426	  718.6	  632.7	 4286.0	...
455427	  718.4	  633.0	 4287.0	...
455428	  718.1	  633.5	 4287.0	...
455429	  718.1	  634.0	 4288.0	...
455430	  718.3	  634.1	 4288.0	...
455431	  718.4	  633.7	 4287.0	...
455432	  718.8	  633.0	 4287.0	...
455433	  719.2	  632.6	 4288.0	...
455434	  719.0	  632.3	 4288.0	...
455435	  718.5	  632.9	 4289.0	...
455436	  717.9	  633.4	 4290.0	...
455437	  717.9	  633.8	 4291.0	...
455438	  717.8	  633.9	 4290.0	...
455439	  717.8	  633.9	 4288.0	...
455440	  717.5	  633.8	 4288.0	...
455441	  717.2	  633.9	 4288.0	...
455442	  716.6	  634.1	 4289.0	...
455443	  716.2	  634.4	 4290.0	...
455444	  716.0	  634.6	 4292.0	...
455445	  716.0	  634.9	 4292.0	...
455446	  716.5	  635.4	 4292.0	...
455447	  717.0	  635.7	 4289.0	...
455448	  717.5	  635.6	 4286.0	...
455449	  717.6	  635.3	 4282.0	...
455450	  717.6	  635.2	 4282.0	...
455451	  717.3	  635.2	 4282.0	...
455452	  717.0	  635.4	 4282.0	...
455453	  716.9	  635.5	 4280.0	...
455454	  716.9	  635.5	 4278.0	...
455455	  716.9	  635.3	 4275.0	...
455456	  717.0	  635.1	 4275.0	...
455457	  717.0	  635.3	 4275.0	...
455458	  716.9	  635.5	 4275.0	...
455459	  716.7	  635.7	 4274.0	...
455460	  716.7	  635.7	 4273.0	...
455461	  716.8	  635.6	 4273.0	...
455462	  716.9	  635.5	 4273.0	...
455463	  717.1	  635.4	 4273.0	...
455464	  717.2	  635.5	 4273.0	...
455465	  717.1	  635.6	 4274.0	...
455466	  717.1	  635.6	 4275.0	...
455467	  717.0	  635.5	 4274.0	...
455468	  716.9	  635.4	 4274.0	...
455469	  716.8	  635.1	 4274.0	...
455470	  716.7	  634.9	 4272.0	...
455471	  716.6	  634.4	 4269.0	...
455472	  716.7	  634.0	 4267.0	...
455473	  716.9	  633.7	 4266.0	...
455474	  716.9	  633.6	 4266.0	...
455475	  716.9	  633.6	 4262.0	...
455476	  716.8	  633.6	 4259.0	...
455477	  716.9	  634.3	 4256.0	...
455478	  717.3	  635.0	 4257.0	...
455479	  717.8	  635.7	 4259.0	...
455480	  718.2	  635.1	 4262.0	...
455481	  718.2	  634.7	 4265.0	...
455482	  718.2	  634.6	 4265.0	...
455483	  718.1	  635.0	 4262.0	...
455484	  718.0	  634.9	 4260.0	...
455485	  717.9	  634.7	 4261.0	...
455486	  717.9	  634.4	 4259.0	...
455487	  718.0	  634.3	 4257.0	...
455488	  718.0	  634.3	 4254.0	...
455489	  718.0	  633.9	 4254.0	...
455490	  717.9	  633.6	 4254.0	...
455491	  717.9	  633.5	 4254.0	...
455492	  717.6	  633.9	 4253.0	...
455493	  717.3	  634.6	 4251.0	...
455494	  717.0	  635.1	 4248.0	...
455495	  717.1	  635.2	 4247.0	...
455496	  717.2	  635.1	 4249.0	...
455497	  717.3	  635.0	 4251.0	...
455498	  717.4	  634.9	 4251.0	...
455499	  717.4	  634.9	 4250.0	...
455500	  717.4	  634.8	 4248.0	...
455501	  717.5	  634.8	 4246.0	...
455502	  717.5	  634.8	 4245.0	...
455503	  717.5	  634.8	 4244.0	...
455504	  717.3	  634.9	 4243.0	...
455505	  717.2	  634.8	 4243.0	...
455506	  717.2	  634.8	 4242.0	...
455507	  717.1	  634.7	 4239.0	...
455508	  716.7	  634.7	 4236.0	...
455509	  716.4	  634.8	 4233.0	...
455510	  716.4	  634.7	 4232.0	...
455511	  716.5	  634.5	 4232.0	...
455512	  716.7	  634.7	 4231.0	...
455513	  716.9	  635.2	 4235.0	...
455514	  716.9	  635.7	 4239.0	...
455515	  716.9	  636.0	 4242.0	...
455516	  716.8	  636.4	 4241.0	...
455517	  716.8	  636.9	 4238.0	...
455518	  716.7	  637.3	 4236.0	...
455519	  716.5	  637.3	 4235.0	...
455520	  716.4	  637.2	 4236.0	...
455521	  716.4	  637.0	 4236.0	...
455522	  716.4	  637.0	 4236.0	...
455523	  716.5	  637.0	 4234.0	...
455524	  716.9	  636.9	 4234.0	...
455525	  717.2	  636.8	 4234.0	...
455526	  717.4	  636.8	 4236.0	...
455527	  717.2	  636.9	 4237.0	...
455528	  717.3	  636.9	 4236.0	...
455529	  717.5	  636.8	 4234.0	...
455530	  717.6	  636.6	 4232.0	...
455531	  717.5	  636.7	 4230.0	...
455532	  717.5	  636.7	 4229.0	...
455533	  717.3	  636.7	 4228.0	...
455534	  716.9	  636.7	 4226.0	...
455535	  716.5	  636.7	 4227.0	...
455536	  716.3	  636.7	 4227.0	...
455537	  716.3	  636.6	 4228.0	...
455538	  716.3	  636.5	 4230.0	...
455539	  716.3	  636.6	 4230.0	...
455540	  716.5	  636.7	 4225.0	...
455541	  716.7	  637.0	 4221.0	...
455542	  717.0	  637.0	 4217.0	...
455543	  716.9	  636.6	 4218.0	...
455544	  716.9	  636.0	 4218.0	...
455545	  716.9	  635.3	 4218.0	...
455546	  716.9	  635.2	 4218.0	...
455547	  717.0	  635.2	 4219.0	...
455548	  717.1	  635.4	 4220.0	...
455549	  717.1	  635.6	 4217.0	...
455550	  717.2	  636.1	 4213.0	...
455551	  717.2	  636.4	 4209.0	...
455552	  717.1	  636.6	 4209.0	...
455553	  717.0	  636.5	 4209.0	...
455554	  716.9	  636.5	 4210.0	...
455555	  716.8	  636.6	 4210.0	...
455556	  716.8	  636.7	 4210.0	...
455557	  716.8	  636.8	 4210.0	...
455558	  716.7	  637.2	 4210.0	...
455559	  716.9	  637.4	 4210.0	...
455560	  717.1	  637.7	 4209.0	...
455561	  717.0	  637.7	 4209.0	...
455562	  716.7	  637.9	 4208.0	...
455563	  716.3	  638.1	 4206.0	...
455564	  716.2	  638.2	 4204.0	...
455565	  716.2	  638.3	 4204.0	...
455566	  716.2	  638.4	 4205.0	...
455567	  716.2	  638.5	 4205.0	...
455568	  716.2	  638.6	 4201.0	...
455569	  716.2	  638.4	 4196.0	...
455570	  716.2	  638.2	 4192.0	...
455571	  716.2	  637.9	 4191.0	...
455572	  716.2	  637.9	 4190.0	...
455573	  716.5	  637.8	 4189.0	...
455574	  716.9	  637.7	 4188.0	...
455575	  717.2	  637.6	 4184.0	...
455576	  716.9	  637.6	 4180.0	...
455577	  716.6	  637.9	 4176.0	...
455578	  716.4	  638.1	 4178.0	...
455579	  716.6	  638.2	 4180.0	...
455580	  716.7	  638.1	 4181.0	...
455581	  716.7	  638.0	 4181.0	...
455582	  716.7	  638.2	 4177.0	...
455583	  717.0	  638.4	 4172.0	...
455584	  717.3	  638.3	 4169.0	...
455585	  717.3	  638.2	 4170.0	...
455586	  717.0	  638.2	 4170.0	...
455587	  716.6	  637.9	 4170.0	...
455588	  716.5	  637.4	 4168.0	...
455589	  716.4	  636.9	 4167.0	...
455590	  716.5	  637.1	 4166.0	...
455591	  716.6	  637.3	 4166.0	...
455592	  716.9	  637.4	 4167.0	...
455593	  717.1	  637.3	 4166.0	...
455594	  717.3	  637.2	 4165.0	...
455595	  717.0	  637.3	 4164.0	...
455596	  716.8	  637.5	 4161.0	...
455597	  716.6	  637.8	 4158.0	...
455598	  716.5	  637.7	 4156.0	...
455599	  716.5	  637.6	 4158.0	...
455600	  716.4	  637.6	 4159.0	...
455601	  717.0	  637.3	 4159.0	...
455602	  717.6	  637.1	 4156.0	...
455603	  717.8	  636.9	 4152.0	...
455604	  717.4	  637.1	 4149.0	...
455605	  717.0	  637.3	 4144.0	...
455606	  717.0	  637.3	 4138.0	...
455607	  716.9	  637.3	 4135.0	...
455608	  716.8	  637.2	 4137.0	...
455609	  716.7	  637.2	 4141.0	...
455610	  716.8	  637.5	 4142.0	...
455611	  716.9	  637.7	 4141.0	...
455612	  717.2	  638.2	 4138.0	...
455613	  717.5	  638.3	 4135.0	...
455614	  717.9	  638.4	 4133.0	...
455615	  718.2	  638.3	 4132.0	...
455616	  718.3	  638.3	 4133.0	...
455617	  718.2	  638.0	 4132.0	...
455618	  718.0	  637.6	 4130.0	...
455619	  717.9	  637.2	 4127.0	...
455620	  717.9	  637.1	 4123.0	...
455621	  717.8	  637.0	 4121.0	...
455622	  717.9	  637.0	 4118.0	...
455623	  717.9	  637.0	 4118.0	...
455624	  718.0	  636.8	 4118.0	...
455625	  718.1	  636.7	 4115.0	...
455626	  718.2	  636.5	 4113.0	...
455627	  718.2	  637.0	 4108.0	...
455628	  718.3	  637.6	 4105.0	...
455629	  718.3	  638.1	 4102.0	...
455630	  718.5	  638.0	 4102.0	...
455631	  718.7	  638.0	 4102.0	...
455632	  718.9	  638.0	 4101.0	...
455633	  718.9	  638.1	 4101.0	...
455634	  718.9	  638.2	 4100.0	...
455635	  719.0	  638.3	 4099.0	...
455636	  719.0	  638.4	 4096.0	...
455637	  718.9	  638.8	 4093.0	...
455638	  718.8	  639.1	 4091.0	...
455639	  718.7	  639.4	 4088.0	...
455640	  718.8	  639.3	 4086.0	...
455641	  718.9	  639.5	 4083.0	...
455642	  719.0	  639.7	 4079.0	...
455643	  719.3	  639.9	 4075.0	...
455644	  719.9	  639.9	 4072.0	...
455645	  720.6	  639.8	 4072.0	...
455646	  720.9	  639.8	 4067.0	...
455647	  720.8	  639.7	 4062.0	...
455648	  720.4	  639.7	 4058.0	...
455649	  720.1	  639.8	 4057.0	...
455650	  720.1	  639.4	 4056.0	...
455651	  720.7	  638.9	 4055.0	...
455652	  721.3	  638.4	 4055.0	...
455653	  721.5	  638.2	 4055.0	...
455654	  721.5	  637.9	 4055.0	...
455655	  721.4	  637.8	 4055.0	...
455656	  721.3	  638.0	 4055.0	...
455657	  721.2	  638.4	 4055.0	...
455658	  721.1	  638.8	 4055.0	...
455659	  721.2	  638.9	 4052.0	...
455660	  721.6	  639.1	 4048.0	...
455661	  721.9	  639.2	 4045.0	...
455662	  722.3	  639.2	 4045.0	...
455663	  722.2	  639.2	 4044.0	...
455664	  722.3	  639.1	 4043.0	...
455665	  722.4	  639.0	 4041.0	...
455666	  722.6	  638.9	 4037.0	...
455667	  722.6	  638.7	 4034.0	...
455668	  722.8	  638.7	 4031.0	...
455669	  723.0	  638.6	 4031.0	...
455670	  723.0	  638.6	 4031.0	...
455671	  722.8	  638.5	 4030.0	...
455672	  722.7	  638.2	 4030.0	...
455673	  722.7	  637.9	 4028.0	...
455674	  722.6	  637.7	 4026.0	...
455675	  722.8	  637.6	 4024.0	...
455676	  723.0	  638.0	 4022.0	...
455677	  723.1	  638.6	 4020.0	...
455678	  723.0	  639.3	 4017.0	...
455679	  723.0	  639.4	 4014.0	...
455680	  723.4	  639.4	 4012.0	...
455681	  724.0	  638.8	 4011.0	...
455682	  724.7	  638.3	 4007.0	...
455683	  724.9	  637.9	 4003.0	...
455684	  724.8	  638.0	 3999.0	...
455685	  724.7	  638.1	 3999.0	...
455686	  724.7	  638.2	 3999.0	...
455687	  724.7	  638.1	 4000.0	...
455688	  724.7	  638.1	 3999.0	...
455689	  724.6	  638.2	 3997.0	...
455690	  724.6	  637.7	 3995.0	...
455691	  724.6	  637.2	 3992.0	...
455692	  724.6	  636.7	 3990.0	...
455693	  724.8	  636.7	 3986.0	...
MSG	455694 0000 _ Number Off
455694	  724.9	  636.8	 3986.0	...
455695	  725.0	  636.9	 3985.0	...
455696	  725.0	  636.8	 3985.0	...
455697	  724.8	  636.7	 3985.0	...
455698	  724.6	  636.9	 3983.0	...
455699	  724.5	  637.2	 3979.0	...
455700	  724.5	  637.3	 3974.0	...
455701	  724.4	  637.2	 3974.0	...
455702	  724.4	  637.0	 3976.0	...
455703	  724.3	  636.6	 3977.0	...
455704	  724.7	  636.2	 3976.0	...
455705	  725.2	  636.5	 3975.0	...
455706	  725.7	  637.0	 3974.0	...
455707	  725.9	  637.5	 3973.0	...
455708	  725.7	  637.0	 3972.0	...
455709	  725.3	  636.6	 3969.0	...
455710	  724.6	  636.3	 3966.0	...
455711	  724.4	  636.5	 3964.0	...
455712	  724.1	  636.5	 3964.0	...
455713	  723.9	  636.3	 3965.0	...
455714	  723.6	  636.1	 3965.0	...
455715	  723.5	  636.2	 3963.0	...
455716	  723.4	  636.3	 3961.0	...
455717	  723.5	  635.9	 3960.0	...
455718	  723.4	  635.3	 3960.0	...
455719	  723.3	  635.3	 3961.0	...
455720	  723.1	  636.0	 3959.0	...
455721	  723.3	  636.4	 3956.0	...
455722	  723.5	  636.4	 3954.0	...
455723	  723.8	  636.3	 3954.0	...
455724	  723.8	  635.9	 3955.0	...
455725	  723.7	  635.4	 3951.0	...
455726	  723.5	  634.9	 3947.0	...
455727	  723.2	  634.8	 3944.0	...
455728	  723.1	  634.7	 3946.0	...
455729	  723.1	  634.8	 3948.0	...
455730	  723.5	  635.3	 3948.0	...
455731	  724.0	  635.7	 3947.0	...
455732	  724.5	  636.1	 3946.0	...
455733	  724.4	  636.3	 3943.0	...
455734	  724.1	  636.5	 3941.0	...
455735	  723.4	  636.8	 3939.0	...
455736	  722.9	  636.4	 3938.0	...
455737	  722.4	  635.9	 3937.0	...
455738	  723.0	  635.1	 3938.0	...
455739	  723.7	  635.0	 3937.0	...
455740	  724.4	  634.8	 3935.0	...
455741	  724.3	  634.8	 3932.0	...
455742	  724.3	  634.7	 3931.0	...
455743	  724.2	  635.0	 3930.0	...
455744	  724.0	  635.4	 3929.0	...
455745	  723.9	  635.7	 3927.0	...
455746	  724.1	  635.7	 3922.0	...
455747	  724.5	  635.8	 3919.0	...
455748	  724.6	  635.9	 3915.0	...
455749	  724.7	  636.0	 3915.0	...
455750	  724.7	  635.9	 3916.0	...
455751	  725.0	  635.8	 3917.0	...
455752	  725.4	  635.9	 3917.0	...
455753	  725.3	  636.2	 3917.0	...
455754	  724.9	  636.3	 3916.0	...
455755	  724.4	  636.4	 3914.0	...
455756	  724.3	  636.5	 3913.0	...
455757	  724.7	  636.5	 3912.0	...
455758	  725.2	  636.4	 3912.0	...
455759	  725.7	  636.3	 3913.0	...
455760	  725.7	  636.1	 3913.0	...
455761	  725.6	  636.1	 3912.0	...
455762	  725.5	  636.3	 3910.0	...
455763	  725.4	  636.4	 3908.0	...
455764	  725.5	  636.4	 3908.0	...
455765	  725.7	  636.5	 3908.0	...
455766	  725.8	  636.8	 3908.0	...
455767	  725.7	  636.7	 3906.0	...
455768	  725.8	  636.3	 3905.0	...
455769	  725.8	  636.0	 3903.0	...
455770	  725.9	  636.1	 3903.0	...
455771	  725.8	  636.1	 3901.0	...
455772	  725.7	  635.9	 3900.0	...
455773	  726.2	  635.7	 3900.0	...
455774	  726.8	  635.6	 3900.0	...
455775	  727.4	  635.8	 3897.0	...
455776	  727.3	  635.9	 3894.0	...
455777	  726.9	  636.0	 3890.0	...
455778	  726.6	  635.9	 3888.0	...
455779	  726.2	  635.9	 3886.0	...
455780	  725.9	  635.8	 3887.0	...
455781	  726.2	  635.5	 3888.0	...
455782	  726.9	  635.2	 3889.0	...
455783	  727.8	  635.1	 3891.0	...
455784	  728.0	  635.1	 3892.0	...
455785	  728.1	  635.3	 3893.0	...
455786	  728.2	  635.4	 3892.0	...
455787	  728.3	  635.6	 3891.0	...
455788	  728.4	  635.6	 3890.0	...
455789	  728.4	  635.3	 3889.0	...
455790	  728.2	  635.0	 3886.0	...
455791	  727.8	  634.6	 3884.0	...
455792	  727.6	  634.6	 3882.0	...
455793	  727.7	  634.4	 3881.0	...
455794	  727.5	  634.2	 3881.0	...
455795	  727.2	  633.8	 3882.0	...
455796	  726.9	  633.5	 3882.0	...
455797	  726.9	  633.3	 3882.0	...
455798	  727.5	  633.6	 3882.0	...
455799	  728.2	  633.9	 3882.0	...
455800	  728.7	  634.3	 3882.0	...
455801	  728.7	  634.3	 3882.0	...
455802	  728.7	  634.3	 3881.0	...
455803	  728.8	  634.3	 3879.0	...
455804	  728.9	  634.1	 3877.0	...
455805	  728.9	  633.9	 3875.0	...
455806	  728.8	  633.8	 3873.0	...
455807	  728.7	  633.9	 3872.0	...
455808	  728.4	  633.7	 3873.0	...
455809	  728.2	  633.2	 3875.0	...
455810	  728.3	  632.6	 3877.0	...
455811	  728.6	  632.9	 3877.0	...
455812	  728.8	  633.4	 3877.0	...
455813	  728.8	  634.1	 3876.0	...
455814	  729.0	  634.2	 3875.0	...
455815	  729.4	  634.1	 3873.0	...
455816	  729.6	  634.0	 3873.0	...
455817	  729.4	  633.9	 3872.0	...
455818	  729.3	  633.4	 3870.0	...
455819	  729.3	  633.1	 3867.0	...
455820	  729.3	  632.7	 3867.0	...
455821	  729.2	  632.9	 3866.0	...
455822	  729.1	  633.0	 3867.0	...
455823	  729.0	  633.2	 3866.0	...
455824	  728.7	  633.5	 3866.0	...
455825	  728.3	  633.8	 3866.0	...
455826	  728.6	  633.7	 3866.0	...
455827	  729.0	  633.7	 3867.0	...
455828	  729.3	  633.9	 3867.0	...
455829	  729.1	  634.3	 3866.0	...
455830	  729.0	  634.7	 3866.0	...
455831	  729.1	  634.7	 3866.0	...
455832	  729.1	  635.0	 3865.0	...
455833	  729.0	  635.3	 3863.0	...
455834	  729.0	  635.0	 3865.0	...
455835	  728.9	  634.4	 3868.0	...
455836	  729.2	  633.6	 3868.0	...
455837	  729.5	  633.4	 3866.0	...
455838	  729.7	  633.3	 3864.0	...
455839	  729.6	  633.1	 3865.0	...
455840	  729.5	  633.0	 3867.0	...
455841	  729.7	  632.7	 3867.0	...
455842	  729.9	  632.6	 3866.0	...
455843	  730.1	  632.6	 3864.0	...
455844	  729.9	  632.6	 3863.0	...
455845	  729.8	  632.7	 3863.0	...
455846	  729.7	  632.7	 3862.0	...
455847	  729.7	  632.5	 3861.0	...
455848	  729.8	  632.4	 3859.0	...
455849	  730.0	  632.2	 3859.0	...
455850	  730.2	  632.5	 3860.0	...
455851	  730.3	  632.9	 3862.0	...
455852	  730.4	  633.3	 3862.0	...
455853	  730.6	  633.6	 3862.0	...
455854	  730.8	  633.7	 3862.0	...
455855	  730.6	  634.0	 3862.0	...
455856	  730.3	  633.8	 3861.0	...
455857	  730.1	  633.6	 3861.0	...
455858	  730.1	  633.1	 3861.0	...
455859	  730.3	  632.7	 3862.0	...
455860	  730.6	  632.3	 3863.0	...
455861	  730.9	  632.3	 3863.0	...
455862	  731.0	  632.3	 3862.0	...
455863	  730.9	  632.2	 3862.0	...
455864	  730.4	  632.4	 3864.0	...
455865	  729.9	  632.9	 3867.0	...
455866	  729.7	  633.3	 3869.0	...
455867	  730.1	  633.5	 3867.0	...
455868	  730.5	  633.3	 3866.0	...
455869	  730.3	  633.6	 3867.0	...
455870	  730.0	  634.0	 3868.0	...
455871	  729.8	  634.4	 3868.0	...
455872	  730.1	  633.9	 3867.0	...
455873	  730.4	  633.3	 3866.0	...
455874	  730.7	  632.6	 3865.0	...
455875	  730.7	  632.6	 3864.0	...
455876	  730.8	  632.5	 3864.0	...
455877	  730.9	  632.5	 3864.0	...
455878	  730.8	  632.7	 3864.0	...
455879	  730.6	  633.1	 3864.0	...
455880	  730.4	  633.6	 3865.0	...
455881	  730.1	  633.7	 3867.0	...
455882	  729.8	  634.0	 3868.0	...
455883	  729.6	  634.1	 3868.0	...
455884	  729.9	  634.3	 3870.0	...
455885	  730.7	  634.2	 3873.0	...
455886	  731.6	  634.2	 3875.0	...
455887	  731.9	  634.0	 3874.0	...
455888	  731.7	  634.3	 3874.0	...
455889	  731.3	  634.5	 3873.0	...
455890	  731.1	  634.4	 3873.0	...
455891	  731.4	  633.9	 3873.0	...
455892	  731.3	  633.5	 3873.0	...
455893	  730.9	  633.6	 3873.0	...
455894	  730.5	  633.6	 3873.0	...
MSG	455895 0000 _ Number On
455895	  730.4	  633.3	 3874.0	...
455896	  730.5	  633.1	 3875.0	...
455897	  730.5	  633.1	 3875.0	...
455898	  730.6	  633.0	 3874.0	...
455899	  730.8	  633.0	 3875.0	...
455900	  730.9	  632.6	 3877.0	...
455901	  731.0	  632.4	 3880.0	...
455902	  731.0	  632.6	 3881.0	...
455903	  731.1	  632.9	 3881.0	...
455904	  731.5	  633.2	 3880.0	...
455905	  731.9	  633.4	 3879.0	...
455906	  732.1	  633.6	 3880.0	...
455907	  732.0	  634.2	 3883.0	...
455908	  731.8	  634.6	 3886.0	...
455909	  731.7	  634.7	 3888.0	...
455910	  731.6	  634.4	 3885.0	...
455911	  731.5	  634.1	 3882.0	...
455912	  731.4	  633.9	 3880.0	...
455913	  731.3	  633.8	 3881.0	...
455914	  731.4	  633.6	 3881.0	...
455915	  731.7	  633.4	 3881.0	...
455916	  732.0	  633.2	 3881.0	...
455917	  732.2	  633.1	 3881.0	...
455918	  732.2	  633.1	 3882.0	...
455919	  732.2	  633.2	 3882.0	...
455920	  732.2	  632.8	 3883.0	...
455921	  732.2	  632.4	 3883.0	...
455922	  732.2	  632.0	 3883.0	...
455923	  732.1	  632.1	 3883.0	...
455924	  731.9	  632.1	 3882.0	...
455925	  732.3	  631.9	 3882.0	...
455926	  732.8	  631.7	 3882.0	...
455927	  733.4	  631.6	 3882.0	...
455928	  733.4	  631.8	 3883.0	...
455929	  733.2	  631.8	 3884.0	...
455930	  733.1	  631.9	 3885.0	...
455931	  733.2	  632.1	 3887.0	...
455932	  733.5	  632.3	 3886.0	...
455933	  733.9	  632.3	 3884.0	...
455934	  734.0	  632.4	 3883.0	...
455935	  734.1	  632.4	 3883.0	...
455936	  734.1	  632.6	 3884.0	...
455937	  734.0	  632.8	 3884.0	...
455938	  733.9	  633.1	 3886.0	...
455939	  733.6	  633.2	 3889.0	...
455940	  733.3	  633.0	 3891.0	...
455941	  733.2	  632.7	 3891.0	...
455942	  733.3	  632.3	 3891.0	...
455943	  733.4	  632.4	 3891.0	...
455944	  733.4	  632.5	 3891.0	...
455945	  733.5	  632.6	 3893.0	...
455946	  733.5	  632.5	 3894.0	...
455947	  733.5	  632.4	 3895.0	...
455948	  733.6	  632.4	 3895.0	...
455949	  733.6	  632.0	 3897.0	...
455950	  733.5	  631.5	 3899.0	...
455951	  733.3	  631.1	 3901.0	...
455952	  733.1	  631.2	 3901.0	...
455953	  733.1	  631.7	 3899.0	...
455954	  733.0	  632.2	 3896.0	...
455955	  732.8	  632.6	 3893.0	...
455956	  732.6	  632.3	 3893.0	...
455957	  732.7	  632.0	 3894.0	...
455958	  732.9	  631.7	 3896.0	...
455959	  733.0	  631.7	 3898.0	...
455960	  732.8	  631.8	 3900.0	...
455961	  732.7	  632.2	 3900.0	...
455962	  732.7	  632.5	 3900.0	...
455963	  733.0	  632.6	 3901.0	...
455964	  733.4	  632.6	 3901.0	...
455965	  733.8	  632.6	 3902.0	...
455966	  733.9	  632.7	 3901.0	...
455967	  733.4	  632.9	 3902.0	...
455968	  733.0	  633.2	 3903.0	...
455969	  732.5	  633.5	 3903.0	...
455970	  732.5	  633.1	 3902.0	...
455971	  732.5	  632.6	 3902.0	...
455972	  732.6	  632.2	 3901.0	...
455973	  732.7	  632.2	 3902.0	...
455974	  732.9	  632.2	 3902.0	...
455975	  733.0	  632.4	 3903.0	...
455976	  733.1	  632.5	 3904.0	...
455977	  733.2	  632.6	 3905.0	...
455978	  733.4	  632.6	 3906.0	...
455979	  733.5	  632.5	 3905.0	...
455980	  734.1	  632.4	 3903.0	...
455981	  734.6	  632.3	 3902.0	...
455982	  735.1	  632.2	 3901.0	...
455983	  735.1	  632.3	 3901.0	...
455984	  735.0	  632.4	 3901.0	...
455985	  734.5	  632.7	 3901.0	...
455986	  734.0	  632.8	 3901.0	...
455987	  733.5	  632.9	 3902.0	...
455988	  733.4	  632.9	 3903.0	...
455989	  733.2	  633.0	 3904.0	...
455990	  733.1	  633.1	 3903.0	...
455991	  733.3	  632.9	 3903.0	...
455992	  733.6	  632.2	 3903.0	...
455993	  733.7	  631.6	 3901.0	...
455994	  733.7	  631.3	 3899.0	...
455995	  733.8	  631.2	 3897.0	...
455996	  733.9	  631.4	 3896.0	...
455997	  733.8	  631.8	 3896.0	...
455998	  733.8	  632.2	 3896.0	...
455999	  733.8	  632.2	 3898.0	...
456000	  733.7	  632.4	 3900.0	...
456001	  733.6	  632.6	 3901.0	...
456002	  733.5	  632.8	 3900.0	...
456003	  733.5	  632.8	 3899.0	...
456004	  733.5	  632.8	 3901.0	...
456005	  733.5	  632.7	 3903.0	...
456006	  733.5	  632.7	 3904.0	...
456007	  733.2	  632.6	 3903.0	...
456008	  733.0	  632.5	 3901.0	...
456009	  732.7	  632.5	 3902.0	...
456010	  733.0	  632.6	 3902.0	...
456011	  733.2	  632.6	 3903.0	...
456012	  733.3	  632.5	 3903.0	...
456013	  733.1	  632.4	 3903.0	...
456014	  732.9	  632.4	 3903.0	...
456015	  732.9	  632.6	 3905.0	...
456016	  732.6	  632.7	 3907.0	...
456017	  732.3	  632.8	 3909.0	...
456018	  732.3	  632.7	 3909.0	...
456019	  732.9	  632.9	 3908.0	...
456020	  733.5	  633.3	 3908.0	...
456021	  733.6	  634.0	 3907.0	...
456022	  733.4	  634.4	 3907.0	...
456023	  733.3	  634.7	 3906.0	...
456024	  733.2	  634.8	 3905.0	...
456025	  733.1	  635.1	 3906.0	...
456026	  733.1	  635.1	 3907.0	...
456027	  733.4	  635.1	 3908.0	...
456028	  733.6	  635.0	 3906.0	...
456029	  733.8	  634.9	 3904.0	...
456030	  733.8	  634.5	 3903.0	...
456031	  733.5	  634.1	 3904.0	...
456032	  733.0	  633.9	 3907.0	...
456033	  732.6	  634.0	 3908.0	...
456034	  732.9	  634.1	 3905.0	...
456035	  733.2	  634.9	 3901.0	...
456036	  733.5	  635.6	 3898.0	...
456037	  733.6	  636.0	 3899.0	...
456038	  733.2	  635.7	 3900.0	...
456039	  732.8	  635.5	 3898.0	...
456040	  732.6	  635.6	 3898.0	...
456041	  732.8	  635.5	 3897.0	...
456042	  733.1	  635.3	 3896.0	...
456043	  733.4	  635.1	 3898.0	...
456044	  733.6	  635.0	 3902.0	...
456045	  733.8	  634.9	 3904.0	...
456046	  733.9	  634.8	 3904.0	...
456047	  734.2	  634.6	 3904.0	...
456048	  734.6	  634.4	 3904.0	...
456049	  734.6	  634.3	 3903.0	...
456050	  734.3	  634.1	 3902.0	...
456051	  734.0	  633.9	 3901.0	...
456052	  733.9	  633.7	 3902.0	...
456053	  733.8	  633.7	 3903.0	...
456054	  733.7	  634.4	 3904.0	...
456055	  733.5	  634.8	 3904.0	...
456056	  733.4	  635.1	 3902.0	...
456057	  733.3	  635.0	 3900.0	...
456058	  733.3	  634.9	 3898.0	...
456059	  733.2	  634.7	 3898.0	...
456060	  733.6	  634.4	 3897.0	...
456061	  734.1	  634.5	 3896.0	...
456062	  734.7	  635.1	 3896.0	...
456063	  734.7	  635.7	 3896.0	...
456064	  734.6	  636.0	 3895.0	...
456065	  734.6	  636.1	 3893.0	...
456066	  734.5	  636.3	 3892.0	...
456067	  734.6	  636.1	 3891.0	...
456068	  734.7	  635.8	 3892.0	...
456069	  734.2	  635.6	 3892.0	...
456070	  733.5	  635.5	 3893.0	...
456071	  732.9	  635.8	 3893.0	...
456072	  733.4	  635.8	 3893.0	...
456073	  734.0	  635.7	 3893.0	...
456074	  734.5	  635.4	 3891.0	...
456075	  734.1	  635.2	 3889.0	...
456076	  733.9	  635.2	 3887.0	...
456077	  733.8	  635.2	 3886.0	...
456078	  733.4	  635.1	 3887.0	...
456079	  732.8	  635.0	 3888.0	...
456080	  732.8	  635.0	 3890.0	...
456081	  733.4	  635.0	 3891.0	...
456082	  734.0	  635.0	 3892.0	...
456083	  734.1	  635.0	 3892.0	...
456084	  734.1	  635.1	 3893.0	...
456085	  733.8	  635.2	 3894.0	...
456086	  733.6	  635.3	 3894.0	...
456087	  733.0	  635.5	 3892.0	...
456088	  732.6	  635.7	 3891.0	...
456089	  732.6	  635.7	 3892.0	...
456090	  733.0	  635.4	 3892.0	...
456091	  733.3	  634.9	 3893.0	...
456092	  733.3	  634.8	 3891.0	...
456093	  733.7	  634.6	 3890.0	...
456094	  734.1	  634.3	 3889.0	...
456095	  734.7	  634.3	 3889.0	...
456096	  734.9	  634.4	 3891.0	...
456097	  735.2	  634.7	 3892.0	...
456098	  735.3	  634.8	 3891.0	...
456099	  735.0	  634.9	 3890.0	...
456100	  734.6	  634.8	 3888.0	...
456101	  734.2	  634.9	 3889.0	...
456102	  734.1	  635.1	 3890.0	...
456103	  734.2	  635.0	 3891.0	...
456104	  734.4	  634.7	 3892.0	...
456105	  734.6	  634.4	 3893.0	...
456106	  734.7	  634.6	 3893.0	...
456107	  734.8	  634.8	 3894.0	...
456108	  734.8	  635.2	 3894.0	...
456109	  734.5	  635.8	 3896.0	...
456110	  734.2	  636.4	 3897.0	...
456111	  733.8	  636.5	 3896.0	...
456112	  733.8	  636.6	 3892.0	...
456113	  733.7	  636.7	 3888.0	...
456114	  733.6	  636.5	 3890.0	...
456115	  733.4	  636.0	 3892.0	...
456116	  733.2	  635.5	 3893.0	...
456117	  733.0	  635.5	 3893.0	...
456118	  732.6	  635.5	 3892.0	...
456119	  732.1	  635.7	 3890.0	...
456120	  731.7	  636.0	 3890.0	...
456121	  731.6	  636.3	 3890.0	...
456122	  731.6	  636.4	 3893.0	...
456123	  731.6	  636.4	 3896.0	...
456124	  731.7	  636.4	 3897.0	...
456125	  731.7	  636.4	 3896.0	...
456126	  731.7	  636.3	 3895.0	...
456127	  731.7	  636.3	 3894.0	...
456128	  731.8	  636.8	 3893.0	...
456129	  731.8	  637.5	 3892.0	...
456130	  731.8	  638.0	 3892.0	...
456131	  732.1	  637.7	 3892.0	...
456132	  732.4	  637.4	 3892.0	...
456133	  732.7	  637.2	 3891.0	...
456134	  732.8	  637.5	 3891.0	...
456135	  732.8	  637.8	 3889.0	...
456136	  732.6	  637.8	 3888.0	...
456137	  732.4	  637.8	 3886.0	...
456138	  732.2	  637.9	 3885.0	...
456139	  732.2	  637.7	 3885.0	...
456140	  732.0	  637.3	 3885.0	...
456141	  731.8	  636.9	 3886.0	...
456142	  732.0	  636.8	 3887.0	...
456143	  732.4	  636.8	 3887.0	...
456144	  732.7	  637.0	 3888.0	...
456145	  732.6	  637.2	 3888.0	...
456146	  732.5	  637.5	 3885.0	...
456147	  732.5	  637.1	 3882.0	...
456148	  732.5	  636.6	 3878.0	...
456149	  732.5	  636.3	 3877.0	...
456150	  732.3	  636.4	 3877.0	...
456151	  731.9	  636.5	 3877.0	...
456152	  731.6	  636.5	 3877.0	...
456153	  731.4	  636.5	 3878.0	...
456154	  731.4	  637.0	 3878.0	...
456155	  731.4	  637.5	 3881.0	...
456156	  731.5	  637.9	 3883.0	...
456157	  731.8	  637.9	 3886.0	...
456158	  732.0	  637.6	 3886.0	...
456159	  732.3	  637.4	 3887.0	...
456160	  732.4	  637.0	 3886.0	...
456161	  732.4	  636.8	 3886.0	...
456162	  732.3	  636.7	 3887.0	...
456163	  732.3	  636.8	 3888.0	...
456164	  732.3	  636.9	 3888.0	...
456165	  732.3	  637.0	 3887.0	...
456166	  732.3	  637.2	 3887.0	...
456167	  732.3	  637.3	 3888.0	...
456168	  732.4	  637.2	 3889.0	...
456169	  732.4	  637.1	 3889.0	...
456170	  732.2	  637.6	 3888.0	...
456171	  731.8	  638.2	 3887.0	...
456172	  731.5	  638.8	 3887.0	...
456173	  731.8	  638.7	 3886.0	...
456174	  732.2	  638.6	 3884.0	...
456175	  732.7	  638.4	 3883.0	...
456176	  732.7	  638.2	 3883.0	...
456177	  732.8	  637.8	 3884.0	...
456178	  732.7	  637.4	 3883.0	...
456179	  732.8	  637.6	 3880.0	...
456180	  732.8	  638.0	 3877.0	...
456181	  732.6	  638.5	 3878.0	...
456182	  732.4	  638.6	 3882.0	...
456183	  732.1	  638.4	 3886.0	...
456184	  732.0	  638.0	 3885.0	...
456185	  731.9	  637.6	 3885.0	...
456186	  731.8	  637.7	 3884.0	...
456187	  731.6	  638.1	 3882.0	...
456188	  731.5	  639.0	 3881.0	...
456189	  731.2	  639.5	 3880.0	...
456190	  731.1	  639.9	 3880.0	...
456191	  731.0	  639.8	 3882.0	...
456192	  731.0	  639.3	 3884.0	...
456193	  731.3	  638.7	 3886.0	...
456194	  731.6	  638.4	 3885.0	...
456195	  731.8	  638.6	 3884.0	...
456196	  731.8	  638.4	 3883.0	...
456197	  731.8	  638.2	 3883.0	...
456198	  731.9	  637.9	 3882.0	...
456199	  732.0	  638.1	 3884.0	...
456200	  732.0	  637.3	 3886.0	...
456201	  732.1	  636.4	 3885.0	...
456202	  732.1	  635.8	 3883.0	...
456203	  732.1	  636.0	 3881.0	...
456204	  731.7	  636.4	 3883.0	...
456205	  731.4	  636.6	 3884.0	...
456206	  731.2	  636.7	 3884.0	...
456207	  731.3	  636.7	 3883.0	...
456208	  731.5	  637.0	 3881.0	...
MSG	456209 0000 _ Number Off
456209	  731.6	  637.3	 3881.0	...
456210	  731.6	  637.5	 3884.0	...
456211	  731.5	  637.3	 3887.0	...
456212	  731.5	  637.2	 3891.0	...
456213	  731.5	  637.2	 3891.0	...
456214	  731.6	  637.2	 3890.0	...
456215	  731.6	  637.2	 3889.0	...
456216	  731.4	  637.3	 3888.0	...
456217	  731.3	  637.4	 3888.0	...
456218	  731.5	  637.6	 3890.0	...
456219	  731.9	  637.5	 3891.0	...
456220	  732.2	  637.2	 3892.0	...
456221	  732.2	  637.0	 3891.0	...
456222	  732.1	  636.6	 3891.0	...
456223	  732.2	  636.4	 3891.0	...
456224	  732.2	  636.3	 3891.0	...
456225	  732.4	  636.3	 3891.0	...
456226	  732.8	  636.2	 3892.0	...
456227	  733.2	  636.4	 3892.0	...
456228	  733.4	  636.5	 3892.0	...
456229	  733.4	  636.6	 3892.0	...
456230	  733.4	  636.6	 3890.0	...
456231	  733.4	  636.9	 3888.0	...
456232	  733.3	  637.4	 3885.0	...
456233	  733.2	  637.4	 3886.0	...
456234	  733.0	  637.1	 3887.0	...
456235	  732.9	  636.8	 3889.0	...
456236	  732.9	  636.8	 3890.0	...
456237	  733.0	  636.8	 3891.0	...
456238	  733.1	  636.8	 3891.0	...
456239	  733.0	  636.8	 3891.0	...
456240	  732.9	  636.7	 3891.0	...
456241	  733.1	  636.2	 3892.0	...
456242	  733.3	  635.8	 3893.0	...
456243	  733.6	  635.7	 3893.0	...
456244	  733.7	  636.1	 3892.0	...
456245	  733.9	  636.8	 3891.0	...
456246	  733.9	  637.8	 3890.0	...
456247	  733.7	  638.6	 3889.0	...
456248	  733.3	  639.2	 3887.0	...
456249	  732.8	  639.3	 3887.0	...
456250	  732.5	  639.1	 3889.0	...
456251	  732.5	  638.7	 3891.0	...
456252	  732.5	  638.5	 3893.0	...
456253	  732.6	  638.4	 3893.0	...
456254	  733.1	  638.2	 3892.0	...
456255	  733.6	  638.0	 3892.0	...
456256	  734.0	  638.4	 3892.0	...
456257	  734.0	  638.9	 3892.0	...
456258	  733.9	  639.4	 3892.0	...
456259	  733.7	  639.5	 3891.0	...
456260	  733.6	  639.6	 3889.0	...
456261	  733.6	  639.9	 3888.0	...
456262	  733.6	  640.2	 3888.0	...
456263	  733.3	  640.6	 3889.0	...
456264	  732.8	  640.8	 3889.0	...
456265	  732.3	  640.5	 3888.0	...
456266	  732.2	  640.0	 3888.0	...
456267	  732.3	  639.6	 3888.0	...
456268	  732.6	  639.6	 3888.0	...
456269	  732.5	  639.5	 3888.0	...
456270	  732.4	  639.3	 3886.0	...
456271	  732.8	  638.6	 3883.0	...
456272	  733.5	  638.0	 3882.0	...
456273	  734.0	  637.5	 3883.0	...
456274	  733.9	  637.9	 3881.0	...
456275	  733.8	  638.4	 3878.0	...
456276	  733.6	  639.0	 3875.0	...
456277	  733.4	  639.2	 3876.0	...
456278	  733.2	  639.2	 3878.0	...
456279	  733.2	  639.2	 3878.0	...
456280	  733.2	  639.2	 3878.0	...
456281	  733.2	  639.2	 3877.0	...
456282	  733.2	  639.2	 3877.0	...
456283	  733.1	  639.1	 3877.0	...
456284	  733.1	  639.1	 3877.0	...
456285	  733.0	  639.2	 3874.0	...
456286	  733.0	  639.4	 3872.0	...
456287	  733.0	  639.7	 3870.0	...
456288	  733.4	  639.7	 3870.0	...
456289	  733.7	  639.7	 3871.0	...
456290	  733.9	  639.6	 3871.0	...
456291	  733.8	  639.6	 3870.0	...
456292	  733.6	  639.4	 3870.0	...
456293	  733.6	  639.3	 3869.0	...
456294	  733.5	  639.1	 3868.0	...
456295	  733.4	  639.0	 3866.0	...
456296	  733.3	  639.0	 3863.0	...
456297	  733.3	  638.9	 3862.0	...
456298	  733.3	  638.9	 3861.0	...
456299	  733.4	  639.0	 3863.0	...
456300	  733.6	  639.2	 3863.0	...
456301	  733.7	  639.0	 3863.0	...
456302	  733.8	  638.8	 3862.0	...
456303	  733.9	  638.5	 3861.0	...
456304	  734.0	  638.5	 3861.0	...
456305	  734.1	  638.6	 3858.0	...
456306	  734.0	  638.8	 3855.0	...
456307	  733.8	  638.7	 3853.0	...
456308	  733.6	  638.4	 3852.0	...
456309	  733.4	  638.1	 3852.0	...
456310	  733.3	  638.1	 3851.0	...
456311	  733.2	  637.9	 3850.0	...
456312	  733.0	  637.6	 3850.0	...
456313	  733.0	  637.5	 3849.0	...
456314	  733.0	  637.7	 3848.0	...
456315	  733.0	  637.9	 3848.0	...
456316	  733.0	  637.9	 3848.0	...
456317	  733.1	  638.0	 3849.0	...
456318	  733.2	  638.4	 3848.0	...
456319	  733.2	  638.9	 3847.0	...
456320	  733.1	  639.5	 3846.0	...
456321	  732.9	  639.9	 3846.0	...
456322	  732.6	  640.3	 3847.0	...
456323	  732.3	  640.5	 3844.0	...
456324	  732.1	  640.0	 3842.0	...
456325	  732.3	  639.2	 3838.0	...
456326	  732.6	  638.3	 3838.0	...
456327	  732.9	  638.2	 3837.0	...
456328	  733.0	  638.0	 3836.0	...
456329	  733.0	  637.9	 3836.0	...
456330	  733.0	  638.2	 3836.0	...
456331	  733.0	  638.6	 3836.0	...
456332	  733.0	  638.9	 3835.0	...
456333	  732.9	  638.9	 3834.0	...
456334	  732.9	  638.9	 3833.0	...
456335	  733.0	  639.1	 3831.0	...
456336	  733.1	  639.2	 3830.0	...
456337	  733.3	  639.2	 3830.0	...
456338	  733.5	  639.3	 3828.0	...
456339	  733.5	  639.5	 3827.0	...
456340	  733.6	  639.6	 3824.0	...
456341	  733.7	  639.5	 3823.0	...
456342	  733.6	  639.4	 3821.0	...
456343	  733.4	  639.4	 3821.0	...
456344	  733.1	  639.4	 3821.0	...
456345	  733.1	  639.3	 3822.0	...
456346	  733.2	  639.2	 3823.0	...
456347	  733.3	  639.0	 3823.0	...
456348	  733.6	  638.9	 3823.0	...
456349	  733.9	  638.8	 3822.0	...
456350	  734.0	  638.7	 3821.0	...
456351	  733.9	  638.4	 3820.0	...
456352	  733.8	  638.2	 3819.0	...
456353	  733.8	  638.0	 3819.0	...
456354	  733.8	  637.8	 3818.0	...
456355	  733.6	  637.6	 3817.0	...
456356	  733.6	  637.5	 3815.0	...
456357	  733.7	  637.5	 3814.0	...
456358	  733.8	  637.5	 3814.0	...
456359	  733.7	  637.4	 3813.0	...
456360	  733.5	  637.7	 3812.0	...
456361	  733.4	  638.2	 3810.0	...
456362	  733.4	  638.5	 3809.0	...
456363	  733.3	  638.3	 3808.0	...
456364	  733.4	  638.0	 3809.0	...
456365	  733.4	  638.1	 3808.0	...
456366	  733.3	  638.8	 3805.0	...
456367	  733.2	  639.3	 3802.0	...
456368	  733.0	  639.7	 3800.0	...
456369	  733.0	  639.8	 3799.0	...
456370	  733.0	  639.7	 3799.0	...
456371	  732.9	  639.2	 3799.0	...
456372	  732.9	  638.8	 3795.0	...
456373	  732.8	  638.8	 3791.0	...
456374	  732.8	  639.1	 3788.0	...
456375	  732.6	  639.5	 3788.0	...
456376	  732.6	  639.7	 3789.0	...
456377	  732.6	  640.0	 3789.0	...
456378	  732.5	  640.3	 3788.0	...
456379	  732.4	  640.5	 3786.0	...
456380	  732.7	  640.4	 3785.0	...
456381	  733.1	  640.5	 3785.0	...
456382	  733.8	  640.7	 3783.0	...
456383	  734.1	  640.7	 3781.0	...
456384	  734.4	  640.4	 3778.0	...
456385	  734.7	  640.4	 3778.0	...
456386	  735.0	  640.6	 3778.0	...
456387	  735.1	  640.5	 3778.0	...
456388	  735.1	  640.1	 3779.0	...
456389	  735.1	  639.7	 3780.0	...
456390	  735.5	  639.4	 3778.0	...
456391	  736.0	  639.2	 3776.0	...
456392	  736.4	  639.0	 3773.0	...
456393	  736.4	  639.0	 3772.0	...
456394	  736.5	  639.0	 3771.0	...
456395	  736.9	  638.9	 3769.0	...
456396	  737.4	  638.9	 3769.0	...
456397	  737.9	  638.8	 3768.0	...
456398	  737.9	  638.7	 3768.0	...
456399	  737.9	  638.5	 3765.0	...
456400	  737.9	  638.5	 3762.0	...
456401	  737.9	  639.1	 3761.0	...
456402	  737.9	  639.8	 3762.0	...
456403	  737.8	  640.2	 3764.0	...
456404	  737.5	  640.2	 3761.0	...
456405	  737.3	  640.1	 3757.0	...
456406	  737.6	  639.9	 3754.0	...
456407	  738.2	  639.7	 3756.0	...
456408	  738.9	  639.6	 3757.0	...
456409	  739.3	  639.7	 3758.0	...
MSG	456410 0000 _ Number On
456410	  739.2	  639.8	 3756.0	...
456411	  739.0	  640.0	 3754.0	...
456412	  738.8	  639.9	 3753.0	...
456413	  739.2	  639.6	 3754.0	...
456414	  739.8	  639.5	 3755.0	...
456415	  739.8	  639.6	 3755.0	...
456416	  739.2	  639.4	 3754.0	...
456417	  739.2	  639.0	 3752.0	...
456418	  739.7	  638.9	 3750.0	...
456419	  740.3	  639.2	 3750.0	...
456420	  740.4	  639.5	 3749.0	...
456421	  740.4	  639.5	 3749.0	...
456422	  740.3	  639.4	 3749.0	...
456423	  740.6	  639.6	 3748.0	...
456424	  741.0	  639.7	 3747.0	...
456425	  741.5	  639.0	 3747.0	...
456426	  741.7	  638.1	 3749.0	...
456427	  741.8	  637.2	 3751.0	...
456428	  741.6	  637.2	 3752.0	...
456429	  741.5	  637.2	 3751.0	...
456430	  741.3	  636.9	 3750.0	...
456431	  741.6	  636.5	 3750.0	...
456432	  741.9	  636.1	 3750.0	...
456433	  742.1	  635.9	 3751.0	...
456434	  742.1	  636.3	 3752.0	...
456435	  742.1	  636.7	 3751.0	...
456436	  742.1	  637.0	 3749.0	...
456437	  742.1	  637.0	 3749.0	...
456438	  742.1	  637.2	 3751.0	...
456439	  742.1	  636.7	 3753.0	...
456440	  742.2	  636.1	 3754.0	...
456441	  741.9	  635.8	 3753.0	...
456442	  741.4	  636.1	 3751.0	...
EFIX R   453728	456442	2715	  725.3	  645.7	   4101
SSACC R  456443
456443	  739.8	  636.7	 3749.0	...
456444	  737.5	  637.1	 3748.0	...
456445	  735.2	  637.7	 3749.0	...
456446	  732.6	  638.2	 3749.0	...
456447	  730.3	  637.9	 3749.0	...
456448	  727.2	  637.6	 3749.0	...
456449	  725.0	  637.2	 3749.0	...
ESACC R  456443	456449	7	  739.8	  636.7	  725.0	  637.2	   0.32	     48
SFIX R   456450
456450	  722.5	  637.7	 3749.0	...
456451	  720.9	  637.6	 3749.0	...
456452	  720.1	  637.5	 3750.0	...
456453	  720.1	  637.2	 3750.0	...
456454	  720.7	  637.1	 3748.0	...
456455	  721.6	  637.4	 3747.0	...
456456	  723.6	  637.5	 3746.0	...
456457	  725.7	  637.6	 3746.0	...
456458	  727.6	  637.3	 3747.0	...
456459	  728.8	  637.1	 3749.0	...
456460	  729.8	  636.9	 3748.0	...
456461	  730.9	  637.4	 3746.0	...
456462	  731.5	  637.9	 3744.0	...
456463	  732.1	  638.5	 3744.0	...
456464	  732.6	  638.1	 3743.0	...
456465	  733.0	  637.6	 3742.0	...
456466	  733.5	  637.2	 3741.0	...
456467	  733.8	  637.1	 3740.0	...
456468	  734.1	  637.0	 3740.0	...
456469	  734.2	  636.8	 3739.0	...
456470	  734.3	  636.6	 3739.0	...
456471	  734.3	  636.8	 3739.0	...
456472	  734.3	  637.1	 3739.0	...
456473	  734.6	  637.3	 3740.0	...
456474	  735.0	  637.2	 3740.0	...
456475	  735.4	  637.4	 3738.0	...
456476	  735.4	  637.9	 3736.0	...
456477	  735.4	  638.5	 3733.0	...
456478	  735.2	  638.9	 3732.0	...
456479	  734.9	  639.0	 3731.0	...
456480	  734.7	  639.0	 3731.0	...
456481	  734.7	  638.9	 3731.0	...
456482	  734.3	  638.9	 3732.0	...
456483	  733.8	  639.1	 3732.0	...
456484	  733.3	  639.4	 3731.0	...
456485	  733.1	  639.4	 3730.0	...
456486	  732.9	  639.1	 3730.0	...
456487	  732.8	  638.9	 3731.0	...
456488	  732.9	  639.3	 3733.0	...
456489	  732.9	  639.7	 3733.0	...
456490	  732.9	  639.9	 3731.0	...
456491	  732.9	  639.9	 3728.0	...
456492	  733.2	  639.8	 3726.0	...
456493	  733.5	  639.8	 3726.0	...
456494	  733.8	  639.7	 3726.0	...
456495	  733.7	  639.8	 3725.0	...
456496	  733.5	  639.6	 3723.0	...
456497	  733.4	  639.5	 3723.0	...
456498	  733.4	  639.9	 3723.0	...
456499	  733.4	  640.3	 3724.0	...
456500	  733.4	  640.6	 3723.0	...
456501	  733.2	  640.4	 3722.0	...
456502	  732.9	  640.2	 3723.0	...
456503	  732.5	  640.2	 3724.0	...
456504	  732.6	  640.1	 3721.0	...
456505	  733.0	  640.1	 3719.0	...
456506	  733.3	  639.7	 3716.0	...
456507	  733.1	  639.7	 3717.0	...
456508	  732.7	  639.7	 3717.0	...
456509	  732.8	  640.0	 3716.0	...
456510	  733.2	  639.9	 3714.0	...
456511	  733.7	  639.8	 3713.0	...
456512	  733.8	  639.8	 3711.0	...
456513	  734.2	  639.8	 3710.0	...
456514	  734.6	  639.8	 3709.0	...
456515	  735.1	  639.4	 3709.0	...
456516	  735.2	  639.0	 3707.0	...
456517	  735.3	  639.2	 3705.0	...
456518	  735.4	  639.7	 3703.0	...
456519	  735.5	  640.1	 3704.0	...
456520	  735.6	  639.9	 3703.0	...
456521	  735.6	  639.8	 3702.0	...
456522	  735.6	  639.7	 3701.0	...
456523	  735.6	  640.1	 3701.0	...
456524	  735.5	  640.7	 3700.0	...
456525	  735.3	  641.0	 3700.0	...
456526	  735.0	  641.0	 3697.0	...
456527	  735.0	  640.7	 3695.0	...
456528	  735.3	  640.7	 3692.0	...
456529	  735.6	  640.6	 3692.0	...
456530	  735.7	  640.6	 3691.0	...
456531	  735.8	  640.3	 3688.0	...
456532	  735.7	  640.1	 3685.0	...
456533	  735.7	  640.6	 3685.0	...
456534	  735.7	  641.4	 3688.0	...
456535	  736.2	  642.0	 3688.0	...
456536	  736.7	  641.9	 3687.0	...
456537	  736.6	  641.9	 3685.0	...
456538	  736.1	  642.1	 3685.0	...
456539	  735.6	  642.3	 3685.0	...
456540	  735.6	  642.3	 3680.0	...
456541	  735.5	  642.2	 3675.0	...
456542	  735.4	  642.4	 3670.0	...
456543	  736.1	  642.5	 3668.0	...
456544	  736.8	  642.3	 3667.0	...
456545	  737.5	  641.9	 3666.0	...
456546	  737.4	  641.8	 3666.0	...
456547	  737.4	  641.9	 3665.0	...
456548	  737.5	  641.9	 3666.0	...
456549	  737.6	  641.8	 3667.0	...
456550	  737.7	  641.8	 3667.0	...
456551	  737.8	  641.8	 3665.0	...
456552	  738.0	  641.8	 3662.0	...
456553	  738.1	  641.6	 3659.0	...
456554	  738.2	  641.4	 3659.0	...
456555	  738.2	  641.4	 3658.0	...
456556	  738.3	  641.2	 3658.0	...
456557	  738.4	  641.0	 3656.0	...
456558	  738.5	  640.9	 3655.0	...
456559	  738.5	  641.2	 3653.0	...
456560	  738.4	  641.8	 3651.0	...
456561	  738.4	  642.3	 3648.0	...
456562	  738.5	  642.7	 3651.0	...
456563	  738.9	  642.7	 3655.0	...
456564	  739.1	  642.7	 3655.0	...
456565	  739.2	  642.8	 3652.0	...
456566	  739.0	  642.8	 3649.0	...
456567	  738.9	  642.6	 3650.0	...
456568	  739.1	  642.4	 3651.0	...
456569	  739.3	  642.1	 3649.0	...
456570	  739.1	  641.8	 3646.0	...
456571	  738.6	  641.5	 3644.0	...
456572	  738.2	  641.5	 3645.0	...
456573	  738.1	  641.5	 3644.0	...
456574	  737.9	  641.3	 3641.0	...
456575	  737.7	  641.1	 3638.0	...
456576	  737.7	  640.9	 3637.0	...
456577	  737.8	  641.0	 3636.0	...
456578	  738.3	  640.9	 3636.0	...
456579	  738.7	  640.9	 3636.0	...
456580	  738.9	  640.8	 3635.0	...
456581	  738.8	  641.0	 3634.0	...
456582	  738.8	  641.3	 3633.0	...
456583	  738.9	  641.5	 3633.0	...
456584	  739.1	  641.6	 3633.0	...
456585	  739.1	  641.6	 3633.0	...
456586	  739.1	  641.6	 3633.0	...
456587	  739.1	  641.6	 3633.0	...
456588	  739.2	  641.9	 3631.0	...
456589	  739.3	  642.1	 3628.0	...
456590	  739.4	  642.4	 3627.0	...
456591	  739.4	  642.2	 3627.0	...
456592	  739.3	  642.0	 3626.0	...
456593	  739.3	  642.0	 3625.0	...
456594	  739.2	  642.0	 3625.0	...
456595	  739.5	  641.9	 3625.0	...
456596	  739.8	  641.9	 3625.0	...
456597	  740.1	  641.9	 3625.0	...
456598	  740.2	  641.9	 3625.0	...
456599	  740.2	  641.9	 3625.0	...
456600	  740.3	  642.0	 3622.0	...
456601	  740.3	  642.0	 3620.0	...
456602	  740.5	  642.2	 3615.0	...
456603	  740.8	  642.2	 3612.0	...
456604	  741.1	  642.2	 3610.0	...
456605	  741.3	  642.0	 3612.0	...
456606	  741.5	  641.9	 3611.0	...
456607	  741.7	  641.9	 3609.0	...
456608	  741.9	  642.0	 3607.0	...
456609	  742.0	  642.1	 3607.0	...
456610	  741.9	  642.3	 3607.0	...
456611	  741.8	  642.4	 3606.0	...
456612	  741.9	  642.6	 3604.0	...
456613	  742.1	  642.1	 3601.0	...
456614	  742.3	  641.6	 3600.0	...
456615	  742.4	  641.4	 3596.0	...
456616	  742.5	  641.9	 3593.0	...
456617	  742.6	  642.3	 3590.0	...
456618	  742.4	  642.6	 3587.0	...
456619	  742.2	  642.7	 3585.0	...
456620	  742.2	  642.8	 3582.0	...
456621	  742.4	  642.8	 3581.0	...
456622	  742.8	  642.6	 3582.0	...
456623	  743.2	  642.5	 3583.0	...
456624	  743.5	  641.8	 3584.0	...
456625	  743.5	  641.1	 3582.0	...
456626	  743.5	  640.4	 3578.0	...
456627	  743.3	  640.3	 3575.0	...
456628	  743.3	  640.5	 3573.0	...
456629	  743.4	  641.1	 3573.0	...
456630	  743.7	  641.7	 3573.0	...
456631	  744.2	  641.8	 3575.0	...
456632	  744.6	  641.7	 3576.0	...
456633	  745.0	  641.5	 3577.0	...
456634	  745.2	  641.7	 3574.0	...
456635	  745.4	  641.8	 3570.0	...
456636	  745.6	  641.9	 3567.0	...
456637	  745.2	  641.9	 3567.0	...
456638	  744.8	  641.8	 3568.0	...
456639	  744.4	  641.8	 3567.0	...
456640	  744.3	  641.4	 3566.0	...
456641	  744.3	  641.0	 3566.0	...
456642	  744.2	  640.6	 3565.0	...
456643	  744.1	  640.8	 3563.0	...
456644	  744.0	  641.0	 3560.0	...
456645	  744.0	  641.2	 3558.0	...
456646	  744.0	  641.4	 3558.0	...
456647	  744.0	  641.1	 3558.0	...
456648	  744.3	  640.8	 3557.0	...
456649	  745.2	  641.0	 3555.0	...
456650	  746.1	  641.5	 3553.0	...
456651	  746.7	  641.6	 3554.0	...
456652	  746.7	  641.0	 3553.0	...
456653	  746.7	  640.4	 3551.0	...
456654	  746.4	  640.4	 3549.0	...
456655	  746.1	  640.5	 3547.0	...
456656	  746.5	  640.5	 3545.0	...
456657	  747.4	  640.3	 3544.0	...
456658	  748.2	  640.0	 3542.0	...
456659	  747.9	  639.9	 3537.0	...
456660	  747.6	  640.2	 3533.0	...
456661	  747.5	  640.5	 3530.0	...
456662	  747.5	  640.5	 3529.0	...
456663	  747.5	  640.3	 3526.0	...
456664	  747.4	  640.3	 3523.0	...
456665	  747.4	  640.6	 3519.0	...
456666	  747.4	  641.0	 3519.0	...
456667	  747.6	  641.2	 3519.0	...
456668	  747.8	  641.0	 3519.0	...
456669	  748.2	  640.7	 3519.0	...
456670	  748.3	  640.5	 3519.0	...
456671	  748.5	  640.4	 3517.0	...
456672	  748.7	  640.7	 3514.0	...
456673	  748.8	  640.9	 3510.0	...
456674	  748.8	  641.2	 3507.0	...
456675	  748.8	  641.3	 3506.0	...
456676	  749.0	  640.8	 3507.0	...
456677	  749.1	  640.3	 3505.0	...
456678	  749.1	  639.7	 3501.0	...
456679	  748.8	  639.6	 3500.0	...
456680	  748.6	  639.7	 3502.0	...
456681	  748.8	  640.0	 3504.0	...
456682	  749.0	  640.2	 3501.0	...
456683	  749.2	  640.1	 3498.0	...
456684	  749.4	  640.1	 3496.0	...
456685	  749.5	  639.9	 3496.0	...
456686	  749.5	  639.8	 3494.0	...
456687	  749.5	  639.8	 3492.0	...
456688	  749.6	  640.4	 3490.0	...
456689	  749.8	  641.0	 3489.0	...
456690	  749.9	  641.1	 3489.0	...
456691	  749.8	  640.9	 3487.0	...
456692	  749.5	  640.7	 3485.0	...
456693	  749.2	  640.7	 3483.0	...
456694	  749.5	  640.6	 3482.0	...
456695	  749.9	  640.1	 3481.0	...
456696	  750.2	  639.7	 3482.0	...
456697	  750.0	  639.4	 3482.0	...
456698	  749.8	  639.5	 3482.0	...
456699	  749.8	  639.4	 3483.0	...
456700	  750.1	  639.2	 3483.0	...
456701	  750.4	  639.3	 3483.0	...
456702	  750.6	  639.5	 3482.0	...
456703	  751.0	  639.6	 3478.0	...
456704	  751.3	  639.8	 3475.0	...
456705	  751.6	  640.1	 3472.0	...
456706	  751.5	  640.4	 3471.0	...
456707	  751.3	  640.2	 3471.0	...
456708	  751.0	  640.1	 3472.0	...
456709	  750.8	  639.4	 3471.0	...
456710	  750.8	  639.0	 3470.0	...
456711	  751.4	  638.4	 3470.0	...
456712	  752.1	  638.5	 3469.0	...
456713	  752.2	  638.4	 3469.0	...
456714	  751.9	  638.2	 3468.0	...
456715	  751.5	  638.5	 3465.0	...
456716	  751.6	  638.9	 3463.0	...
456717	  751.7	  639.2	 3461.0	...
456718	  751.7	  638.9	 3462.0	...
456719	  751.5	  638.8	 3463.0	...
456720	  751.3	  639.2	 3461.0	...
456721	  751.3	  639.8	 3458.0	...
MSG	456722 0000 _ Number Off
456722	  751.5	  640.1	 3455.0	...
456723	  751.4	  640.0	 3453.0	...
456724	  751.3	  639.5	 3452.0	...
456725	  751.6	  639.2	 3451.0	...
456726	  752.0	  639.3	 3449.0	...
456727	  752.3	  639.6	 3447.0	...
456728	  752.2	  640.0	 3446.0	...
456729	  752.2	  640.1	 3445.0	...
456730	  752.4	  640.3	 3445.0	...
456731	  752.5	  640.6	 3445.0	...
456732	  752.5	  640.7	 3445.0	...
456733	  752.4	  640.4	 3444.0	...
456734	  752.9	  639.6	 3442.0	...
456735	  753.5	  638.8	 3440.0	...
456736	  753.9	  638.4	 3439.0	...
456737	  753.7	  638.4	 3437.0	...
456738	  753.5	  638.5	 3437.0	...
456739	  753.4	  638.7	 3438.0	...
456740	  753.3	  638.9	 3439.0	...
456741	  753.5	  639.2	 3438.0	...
456742	  753.8	  639.2	 3437.0	...
456743	  754.0	  639.0	 3436.0	...
456744	  754.0	  638.8	 3435.0	...
456745	  754.1	  638.7	 3434.0	...
456746	  754.2	  638.7	 3433.0	...
456747	  754.3	  638.7	 3433.0	...
456748	  754.4	  638.6	 3430.0	...
456749	  754.2	  638.7	 3428.0	...
456750	  754.0	  639.0	 3427.0	...
456751	  753.8	  640.1	 3427.0	...
456752	  753.6	  641.0	 3430.0	...
456753	  753.4	  641.9	 3431.0	...
456754	  753.1	  641.9	 3429.0	...
456755	  753.1	  641.9	 3424.0	...
456756	  753.3	  641.7	 3422.0	...
456757	  753.6	  641.6	 3425.0	...
456758	  753.9	  641.5	 3428.0	...
456759	  754.1	  641.5	 3428.0	...
456760	  754.4	  640.3	 3428.0	...
456761	  754.7	  639.1	 3429.0	...
456762	  754.9	  637.8	 3431.0	...
456763	  754.9	  638.4	 3430.0	...
456764	  754.6	  639.1	 3426.0	...
456765	  754.2	  639.8	 3422.0	...
456766	  753.9	  639.8	 3421.0	...
456767	  753.8	  639.8	 3423.0	...
456768	  753.6	  639.9	 3423.0	...
456769	  753.6	  640.0	 3421.0	...
456770	  753.9	  639.9	 3420.0	...
456771	  754.3	  639.7	 3420.0	...
456772	  754.6	  639.9	 3420.0	...
456773	  754.5	  640.9	 3422.0	...
456774	  754.3	  641.8	 3424.0	...
456775	  754.1	  641.8	 3425.0	...
456776	  754.2	  641.2	 3424.0	...
456777	  754.6	  640.6	 3423.0	...
456778	  755.0	  640.5	 3422.0	...
456779	  755.3	  640.5	 3421.0	...
456780	  755.2	  640.5	 3420.0	...
456781	  755.2	  640.2	 3421.0	...
456782	  754.9	  639.7	 3424.0	...
456783	  754.7	  639.4	 3426.0	...
456784	  754.6	  639.3	 3424.0	...
456785	  754.7	  639.1	 3422.0	...
456786	  754.9	  638.7	 3421.0	...
456787	  755.2	  638.9	 3421.0	...
456788	  755.6	  639.6	 3422.0	...
456789	  755.9	  640.4	 3422.0	...
456790	  756.1	  640.7	 3422.0	...
456791	  756.2	  640.6	 3422.0	...
456792	  756.3	  640.5	 3422.0	...
456793	  756.4	  640.4	 3420.0	...
456794	  756.6	  640.3	 3418.0	...
456795	  756.7	  640.3	 3417.0	...
456796	  756.9	  640.5	 3418.0	...
456797	  756.9	  640.6	 3417.0	...
456798	  756.3	  640.5	 3416.0	...
456799	  755.9	  640.4	 3414.0	...
456800	  755.5	  640.4	 3414.0	...
456801	  755.6	  640.4	 3413.0	...
456802	  755.7	  640.8	 3412.0	...
456803	  755.7	  641.3	 3412.0	...
456804	  755.8	  641.8	 3411.0	...
456805	  756.1	  641.4	 3410.0	...
456806	  756.4	  640.6	 3411.0	...
456807	  756.5	  639.8	 3411.0	...
456808	  756.5	  639.3	 3412.0	...
456809	  756.4	  639.1	 3413.0	...
456810	  756.5	  639.9	 3412.0	...
456811	  756.5	  640.9	 3410.0	...
456812	  756.5	  641.7	 3408.0	...
456813	  756.6	  641.5	 3409.0	...
456814	  756.7	  641.3	 3409.0	...
456815	  756.9	  641.3	 3409.0	...
456816	  756.9	  641.4	 3408.0	...
456817	  756.7	  641.5	 3407.0	...
456818	  756.6	  641.7	 3407.0	...
456819	  756.4	  641.8	 3407.0	...
456820	  756.5	  641.7	 3406.0	...
456821	  756.8	  641.5	 3406.0	...
456822	  757.2	  641.2	 3405.0	...
456823	  757.4	  641.1	 3405.0	...
456824	  757.3	  641.1	 3406.0	...
456825	  757.3	  640.6	 3406.0	...
456826	  757.4	  640.1	 3406.0	...
456827	  757.6	  639.8	 3406.0	...
456828	  757.2	  640.2	 3405.0	...
456829	  756.6	  640.4	 3404.0	...
456830	  755.9	  640.4	 3403.0	...
456831	  756.2	  640.5	 3403.0	...
456832	  756.4	  640.7	 3404.0	...
456833	  756.6	  640.9	 3404.0	...
456834	  756.6	  640.9	 3403.0	...
456835	  756.6	  640.9	 3402.0	...
456836	  757.3	  640.7	 3401.0	...
456837	  758.0	  640.6	 3399.0	...
456838	  758.2	  640.6	 3399.0	...
456839	  757.7	  640.7	 3398.0	...
456840	  757.4	  640.8	 3398.0	...
456841	  757.6	  640.7	 3399.0	...
456842	  757.8	  640.9	 3399.0	...
456843	  757.7	  641.2	 3399.0	...
456844	  757.4	  641.4	 3398.0	...
456845	  757.1	  641.4	 3398.0	...
456846	  756.9	  641.5	 3398.0	...
456847	  756.9	  641.4	 3398.0	...
456848	  757.0	  641.1	 3398.0	...
456849	  757.2	  640.8	 3399.0	...
456850	  757.3	  640.4	 3400.0	...
456851	  757.4	  640.3	 3401.0	...
456852	  757.4	  640.5	 3402.0	...
456853	  757.4	  640.9	 3404.0	...
456854	  756.9	  641.4	 3403.0	...
456855	  756.5	  641.8	 3401.0	...
456856	  756.1	  641.8	 3399.0	...
456857	  756.1	  641.3	 3399.0	...
456858	  756.0	  640.8	 3398.0	...
456859	  756.0	  640.3	 3400.0	...
456860	  756.1	  640.2	 3402.0	...
456861	  756.1	  640.3	 3404.0	...
456862	  756.1	  640.7	 3403.0	...
456863	  756.2	  641.1	 3404.0	...
456864	  756.8	  641.1	 3406.0	...
456865	  757.4	  640.8	 3408.0	...
456866	  758.0	  640.5	 3409.0	...
456867	  758.2	  640.3	 3409.0	...
456868	  758.4	  640.2	 3409.0	...
456869	  758.1	  640.4	 3407.0	...
456870	  757.6	  640.7	 3404.0	...
456871	  757.2	  640.7	 3401.0	...
456872	  757.1	  640.3	 3402.0	...
456873	  757.1	  640.2	 3402.0	...
456874	  757.1	  640.6	 3402.0	...
456875	  757.1	  640.9	 3401.0	...
456876	  757.2	  640.9	 3401.0	...
456877	  757.4	  641.0	 3404.0	...
456878	  757.6	  641.3	 3407.0	...
456879	  758.4	  641.5	 3408.0	...
456880	  759.0	  641.5	 3408.0	...
456881	  759.2	  641.4	 3407.0	...
456882	  758.9	  640.8	 3407.0	...
456883	  758.7	  640.1	 3407.0	...
456884	  758.8	  639.5	 3407.0	...
456885	  759.1	  639.3	 3407.0	...
456886	  759.3	  639.2	 3408.0	...
456887	  759.3	  639.3	 3409.0	...
456888	  759.2	  640.0	 3409.0	...
456889	  759.1	  640.8	 3409.0	...
456890	  759.2	  641.5	 3408.0	...
456891	  759.2	  641.2	 3409.0	...
456892	  759.2	  641.2	 3410.0	...
456893	  759.2	  641.2	 3412.0	...
456894	  759.1	  640.9	 3413.0	...
456895	  759.1	  640.4	 3413.0	...
456896	  758.9	  640.0	 3412.0	...
456897	  759.1	  640.0	 3412.0	...
456898	  759.2	  640.1	 3413.0	...
456899	  759.2	  640.3	 3414.0	...
456900	  759.2	  640.4	 3414.0	...
456901	  759.1	  640.5	 3414.0	...
456902	  759.1	  640.2	 3417.0	...
456903	  759.2	  640.0	 3419.0	...
456904	  759.3	  639.9	 3420.0	...
456905	  759.4	  640.1	 3417.0	...
456906	  759.4	  640.2	 3415.0	...
456907	  759.3	  639.8	 3415.0	...
456908	  759.2	  639.4	 3414.0	...
456909	  759.3	  639.2	 3413.0	...
456910	  759.4	  639.7	 3413.0	...
456911	  759.5	  640.2	 3413.0	...
456912	  759.2	  640.4	 3414.0	...
456913	  758.9	  640.1	 3414.0	...
456914	  758.6	  639.8	 3414.0	...
456915	  758.5	  639.5	 3415.0	...
456916	  758.4	  639.6	 3416.0	...
456917	  758.4	  639.7	 3417.0	...
456918	  758.5	  640.0	 3417.0	...
456919	  758.6	  640.3	 3417.0	...
456920	  758.8	  640.6	 3418.0	...
456921	  758.8	  640.3	 3421.0	...
456922	  758.7	  640.0	 3423.0	...
456923	  758.5	  639.7	 3424.0	...
456924	  758.3	  639.7	 3424.0	...
456925	  758.5	  639.8	 3424.0	...
456926	  758.9	  639.9	 3424.0	...
456927	  759.4	  639.9	 3423.0	...
456928	  759.7	  639.8	 3423.0	...
456929	  759.8	  639.8	 3423.0	...
456930	  759.9	  639.8	 3423.0	...
456931	  759.5	  639.9	 3424.0	...
456932	  759.0	  640.0	 3425.0	...
456933	  758.4	  640.1	 3426.0	...
456934	  758.5	  640.0	 3425.0	...
456935	  758.6	  640.0	 3425.0	...
MSG	456936 0000 _ Number On
456936	  758.7	  639.9	 3427.0	...
456937	  758.8	  639.8	 3429.0	...
456938	  758.8	  639.8	 3430.0	...
456939	  758.7	  639.8	 3429.0	...
456940	  758.7	  639.9	 3429.0	...
456941	  758.5	  640.0	 3430.0	...
456942	  758.4	  640.0	 3431.0	...
456943	  758.3	  640.1	 3431.0	...
456944	  758.2	  640.2	 3430.0	...
456945	  758.2	  640.3	 3431.0	...
456946	  758.3	  640.4	 3433.0	...
456947	  758.7	  640.2	 3434.0	...
456948	  759.0	  639.9	 3435.0	...
456949	  759.1	  639.6	 3436.0	...
456950	  758.9	  639.5	 3437.0	...
456951	  758.9	  639.8	 3438.0	...
456952	  758.3	  640.3	 3438.0	...
456953	  757.8	  640.2	 3439.0	...
456954	  757.2	  639.7	 3441.0	...
456955	  757.3	  639.1	 3443.0	...
456956	  757.5	  639.1	 3444.0	...
456957	  757.5	  639.4	 3445.0	...
456958	  757.1	  639.7	 3446.0	...
456959	  756.8	  640.4	 3446.0	...
456960	  756.8	  640.9	 3446.0	...
456961	  756.9	  641.2	 3447.0	...
456962	  757.4	  641.0	 3449.0	...
456963	  757.6	  640.8	 3450.0	...
456964	  757.8	  640.7	 3449.0	...
456965	  757.5	  640.6	 3447.0	...
456966	  757.3	  640.4	 3446.0	...
456967	  757.1	  639.8	 3447.0	...
456968	  757.0	  639.3	 3449.0	...
456969	  757.3	  638.6	 3450.0	...
456970	  757.6	  638.3	 3451.0	...
456971	  758.0	  638.0	 3451.0	...
456972	  758.1	  638.4	 3451.0	...
456973	  757.6	  639.5	 3452.0	...
456974	  757.1	  640.8	 3451.0	...
456975	  756.7	  641.7	 3450.0	...
456976	  756.8	  640.9	 3448.0	...
456977	  757.2	  639.9	 3448.0	...
456978	  757.5	  639.1	 3449.0	...
456979	  757.6	  639.2	 3451.0	...
456980	  757.4	  639.2	 3452.0	...
456981	  757.2	  639.0	 3452.0	...
456982	  757.2	  639.1	 3452.0	...
456983	  757.1	  639.4	 3452.0	...
456984	  756.7	  639.8	 3452.0	...
456985	  756.3	  640.1	 3453.0	...
456986	  756.1	  640.4	 3454.0	...
456987	  756.1	  640.7	 3454.0	...
456988	  756.1	  640.6	 3454.0	...
456989	  756.1	  640.3	 3454.0	...
456990	  756.2	  639.9	 3454.0	...
456991	  756.4	  639.8	 3453.0	...
456992	  756.6	  639.6	 3453.0	...
456993	  756.9	  639.5	 3454.0	...
456994	  756.8	  639.5	 3455.0	...
456995	  756.5	  639.6	 3454.0	...
456996	  756.2	  639.9	 3453.0	...
456997	  756.3	  640.2	 3454.0	...
456998	  756.4	  640.4	 3456.0	...
456999	  756.4	  640.4	 3457.0	...
457000	  756.4	  640.4	 3457.0	...
457001	  756.4	  640.3	 3458.0	...
457002	  756.3	  640.0	 3458.0	...
457003	  756.3	  639.7	 3458.0	...
457004	  755.9	  639.5	 3459.0	...
457005	  755.6	  639.4	 3461.0	...
457006	  755.8	  639.3	 3464.0	...
457007	  756.3	  639.2	 3466.0	...
457008	  756.7	  639.1	 3467.0	...
457009	  756.6	  639.9	 3469.0	...
457010	  756.4	  640.7	 3471.0	...
457011	  756.4	  641.4	 3472.0	...
457012	  756.0	  641.1	 3470.0	...
457013	  755.7	  640.9	 3469.0	...
457014	  755.7	  640.9	 3467.0	...
457015	  756.1	  640.8	 3466.0	...
457016	  756.6	  640.7	 3470.0	...
457017	  756.7	  640.8	 3475.0	...
457018	  756.5	  641.1	 3480.0	...
457019	  756.1	  640.9	 3477.0	...
457020	  755.7	  640.5	 3474.0	...
457021	  755.3	  640.1	 3470.0	...
457022	  754.9	  640.1	 3470.0	...
457023	  754.3	  639.9	 3472.0	...
457024	  754.2	  639.6	 3473.0	...
457025	  754.0	  639.4	 3474.0	...
457026	  753.9	  639.2	 3474.0	...
457027	  754.2	  638.9	 3474.0	...
457028	  754.7	  638.7	 3475.0	...
457029	  755.1	  638.7	 3475.0	...
457030	  755.1	  638.9	 3478.0	...
457031	  755.1	  639.4	 3480.0	...
457032	  755.0	  640.0	 3479.0	...
457033	  754.8	  640.6	 3476.0	...
457034	  754.6	  640.8	 3473.0	...
457035	  754.7	  640.9	 3472.0	...
457036	  754.7	  641.0	 3472.0	...
457037	  754.8	  641.1	 3471.0	...
457038	  754.9	  641.2	 3472.0	...
457039	  754.9	  641.1	 3473.0	...
457040	  754.8	  641.0	 3474.0	...
457041	  754.7	  640.9	 3475.0	...
457042	  754.6	  640.7	 3475.0	...
457043	  754.6	  640.8	 3475.0	...
457044	  754.2	  641.1	 3474.0	...
457045	  753.9	  641.4	 3473.0	...
457046	  753.5	  641.5	 3471.0	...
457047	  753.8	  641.4	 3470.0	...
457048	  754.1	  641.3	 3470.0	...
457049	  754.4	  641.1	 3471.0	...
457050	  754.6	  640.9	 3471.0	...
457051	  754.8	  640.5	 3472.0	...
457052	  755.1	  640.3	 3473.0	...
457053	  754.7	  640.2	 3475.0	...
457054	  754.1	  640.8	 3476.0	...
457055	  753.5	  641.3	 3475.0	...
457056	  753.4	  641.7	 3473.0	...
457057	  753.3	  641.6	 3472.0	...
457058	  753.3	  641.4	 3473.0	...
457059	  753.2	  641.1	 3473.0	...
457060	  753.4	  640.7	 3474.0	...
457061	  753.6	  640.5	 3475.0	...
457062	  753.7	  640.4	 3473.0	...
457063	  753.6	  640.3	 3471.0	...
457064	  753.5	  640.3	 3470.0	...
457065	  753.4	  640.3	 3470.0	...
457066	  753.4	  640.6	 3470.0	...
457067	  753.5	  640.8	 3470.0	...
457068	  753.2	  641.3	 3471.0	...
457069	  752.9	  641.5	 3473.0	...
457070	  752.8	  641.7	 3475.0	...
457071	  752.9	  641.7	 3476.0	...
457072	  753.1	  641.7	 3478.0	...
457073	  752.9	  641.5	 3479.0	...
457074	  752.8	  641.3	 3479.0	...
457075	  752.7	  641.1	 3480.0	...
457076	  753.1	  641.2	 3479.0	...
457077	  753.5	  641.3	 3479.0	...
457078	  753.9	  641.4	 3477.0	...
457079	  753.9	  640.9	 3476.0	...
457080	  753.8	  640.4	 3473.0	...
457081	  753.8	  639.9	 3472.0	...
457082	  753.6	  639.9	 3473.0	...
457083	  753.5	  639.9	 3475.0	...
457084	  753.7	  639.8	 3476.0	...
457085	  754.0	  639.5	 3476.0	...
457086	  754.1	  639.2	 3475.0	...
457087	  754.0	  639.9	 3475.0	...
457088	  753.8	  640.7	 3476.0	...
457089	  753.7	  640.8	 3476.0	...
457090	  753.5	  640.0	 3477.0	...
457091	  753.2	  639.2	 3476.0	...
457092	  753.1	  638.9	 3474.0	...
457093	  753.1	  638.5	 3472.0	...
457094	  753.2	  638.3	 3472.0	...
457095	  753.4	  638.6	 3471.0	...
457096	  753.5	  638.8	 3471.0	...
457097	  753.6	  639.2	 3471.0	...
457098	  753.6	  639.5	 3471.0	...
457099	  753.6	  639.8	 3471.0	...
457100	  753.6	  639.8	 3475.0	...
457101	  753.7	  639.9	 3478.0	...
457102	  753.8	  640.0	 3482.0	...
457103	  754.0	  639.7	 3483.0	...
457104	  754.2	  639.2	 3481.0	...
457105	  754.1	  638.8	 3478.0	...
457106	  754.2	  638.8	 3474.0	...
457107	  754.3	  638.8	 3473.0	...
457108	  754.1	  638.9	 3473.0	...
457109	  753.8	  639.1	 3476.0	...
457110	  753.5	  639.4	 3478.0	...
457111	  753.6	  639.7	 3480.0	...
457112	  753.5	  640.0	 3481.0	...
457113	  753.4	  640.0	 3481.0	...
457114	  753.4	  639.9	 3479.0	...
457115	  753.4	  639.8	 3477.0	...
457116	  753.4	  639.9	 3476.0	...
457117	  753.4	  640.1	 3477.0	...
457118	  753.7	  640.1	 3478.0	...
457119	  754.1	  640.0	 3479.0	...
457120	  754.4	  639.8	 3478.0	...
457121	  754.3	  639.5	 3477.0	...
457122	  754.4	  639.0	 3476.0	...
457123	  754.4	  638.5	 3476.0	...
457124	  754.4	  638.2	 3477.0	...
457125	  754.4	  638.1	 3476.0	...
457126	  754.4	  638.0	 3476.0	...
457127	  753.9	  637.8	 3476.0	...
457128	  753.4	  637.6	 3478.0	...
457129	  753.0	  637.4	 3479.0	...
457130	  753.1	  637.5	 3478.0	...
457131	  753.1	  637.7	 3477.0	...
457132	  752.9	  637.7	 3477.0	...
457133	  752.9	  637.4	 3478.0	...
457134	  752.9	  637.3	 3479.0	...
457135	  752.9	  637.2	 3478.0	...
457136	  752.9	  637.3	 3477.0	...
457137	  753.1	  637.0	 3476.0	...
457138	  753.3	  636.6	 3476.0	...
457139	  753.5	  636.9	 3476.0	...
457140	  753.4	  637.4	 3476.0	...
457141	  753.2	  638.0	 3474.0	...
457142	  753.0	  637.5	 3473.0	...
457143	  752.7	  637.1	 3473.0	...
457144	  752.5	  637.2	 3474.0	...
457145	  752.3	  637.7	 3478.0	...
457146	  752.2	  637.4	 3480.0	...
457147	  752.2	  636.7	 3482.0	...
457148	  752.2	  636.6	 3482.0	...
457149	  752.3	  637.0	 3482.0	...
457150	  752.5	  637.4	 3483.0	...
457151	  752.8	  637.3	 3484.0	...
457152	  753.0	  637.0	 3484.0	...
457153	  752.6	  636.9	 3484.0	...
457154	  752.1	  637.0	 3483.0	...
457155	  751.7	  637.2	 3483.0	...
457156	  751.7	  637.4	 3483.0	...
457157	  751.8	  637.6	 3482.0	...
457158	  751.9	  637.7	 3486.0	...
457159	  752.0	  637.5	 3489.0	...
457160	  752.6	  637.3	 3492.0	...
457161	  753.2	  637.0	 3492.0	...
457162	  753.6	  636.3	 3492.0	...
457163	  753.6	  635.7	 3492.0	...
457164	  753.6	  635.3	 3492.0	...
457165	  753.7	  635.5	 3491.0	...
457166	  753.7	  635.8	 3491.0	...
457167	  753.6	  636.0	 3491.0	...
457168	  753.4	  636.0	 3491.0	...
457169	  753.3	  636.2	 3491.0	...
457170	  753.2	  636.4	 3491.0	...
457171	  753.1	  636.6	 3491.0	...
457172	  753.2	  636.8	 3491.0	...
457173	  753.4	  636.9	 3491.0	...
457174	  753.5	  637.0	 3492.0	...
457175	  753.5	  637.0	 3493.0	...
457176	  753.4	  637.1	 3495.0	...
457177	  753.3	  637.1	 3496.0	...
457178	  753.3	  637.1	 3498.0	...
457179	  753.5	  637.0	 3500.0	...
457180	  753.6	  637.0	 3501.0	...
457181	  753.7	  637.1	 3501.0	...
457182	  753.9	  637.1	 3500.0	...
457183	  754.2	  637.2	 3498.0	...
457184	  754.5	  637.2	 3496.0	...
457185	  754.5	  637.2	 3496.0	...
457186	  754.8	  636.9	 3496.0	...
457187	  755.1	  636.7	 3496.0	...
457188	  755.5	  636.6	 3500.0	...
457189	  755.5	  636.7	 3503.0	...
457190	  755.0	  636.7	 3506.0	...
457191	  754.4	  636.6	 3506.0	...
457192	  753.9	  636.5	 3507.0	...
457193	  753.8	  636.6	 3507.0	...
457194	  753.8	  636.8	 3507.0	...
457195	  753.8	  637.0	 3505.0	...
457196	  753.9	  636.9	 3504.0	...
457197	  753.8	  636.4	 3504.0	...
457198	  753.2	  636.2	 3506.0	...
457199	  752.6	  635.9	 3508.0	...
457200	  752.0	  636.0	 3512.0	...
457201	  751.9	  635.9	 3514.0	...
457202	  751.7	  635.8	 3516.0	...
457203	  751.7	  636.3	 3517.0	...
457204	  751.8	  636.9	 3517.0	...
457205	  751.9	  637.6	 3520.0	...
457206	  751.9	  637.7	 3522.0	...
457207	  751.6	  637.5	 3524.0	...
457208	  751.2	  637.1	 3526.0	...
457209	  750.7	  636.5	 3528.0	...
457210	  750.6	  636.1	 3530.0	...
457211	  750.4	  636.1	 3530.0	...
457212	  750.3	  636.8	 3532.0	...
457213	  750.3	  637.5	 3534.0	...
457214	  750.3	  637.9	 3536.0	...
457215	  750.3	  637.9	 3537.0	...
457216	  750.2	  637.9	 3537.0	...
457217	  750.1	  637.6	 3538.0	...
457218	  750.1	  637.4	 3538.0	...
457219	  750.1	  637.7	 3539.0	...
457220	  750.1	  638.0	 3539.0	...
457221	  750.1	  638.1	 3538.0	...
457222	  750.0	  638.0	 3538.0	...
457223	  750.4	  637.9	 3538.0	...
457224	  750.7	  637.9	 3539.0	...
457225	  750.7	  637.8	 3539.0	...
457226	  750.3	  637.8	 3541.0	...
457227	  749.9	  637.8	 3545.0	...
457228	  749.9	  637.9	 3549.0	...
457229	  749.9	  637.9	 3549.0	...
457230	  749.7	  638.0	 3547.0	...
457231	  749.5	  638.0	 3544.0	...
457232	  749.5	  638.1	 3544.0	...
457233	  749.7	  638.1	 3542.0	...
457234	  749.9	  638.1	 3542.0	...
457235	  749.9	  638.2	 3541.0	...
457236	  749.8	  637.6	 3542.0	...
457237	  750.2	  636.9	 3541.0	...
MSG	457238 0000 _ Number Off
457238	  750.5	  636.4	 3541.0	...
457239	  750.2	  636.7	 3542.0	...
457240	  749.6	  637.5	 3543.0	...
457241	  748.9	  638.2	 3545.0	...
457242	  749.1	  638.7	 3549.0	...
457243	  749.3	  637.7	 3553.0	...
457244	  749.5	  636.7	 3557.0	...
457245	  749.6	  635.7	 3557.0	...
457246	  749.6	  635.8	 3556.0	...
457247	  749.6	  636.3	 3555.0	...
457248	  749.8	  636.6	 3554.0	...
457249	  749.9	  636.7	 3555.0	...
457250	  750.0	  636.6	 3556.0	...
457251	  749.9	  636.7	 3558.0	...
457252	  749.9	  636.8	 3560.0	...
457253	  749.8	  636.7	 3561.0	...
457254	  749.7	  636.6	 3562.0	...
457255	  749.5	  636.5	 3563.0	...
457256	  749.3	  636.6	 3565.0	...
457257	  749.5	  636.5	 3567.0	...
457258	  749.7	  636.4	 3568.0	...
457259	  749.5	  636.3	 3569.0	...
457260	  749.2	  636.7	 3569.0	...
457261	  748.8	  637.2	 3570.0	...
457262	  748.8	  637.7	 3572.0	...
457263	  749.1	  637.4	 3574.0	...
457264	  749.6	  637.0	 3574.0	...
457265	  749.4	  636.8	 3575.0	...
457266	  748.8	  636.7	 3577.0	...
457267	  748.2	  636.7	 3578.0	...
457268	  748.3	  637.0	 3580.0	...
457269	  748.5	  637.4	 3584.0	...
457270	  748.0	  637.9	 3588.0	...
457271	  747.4	  638.1	 3592.0	...
457272	  746.9	  638.4	 3592.0	...
457273	  746.9	  638.5	 3594.0	...
457274	  747.1	  638.4	 3595.0	...
457275	  747.2	  638.4	 3597.0	...
457276	  747.2	  638.5	 3598.0	...
457277	  747.3	  638.6	 3599.0	...
457278	  747.5	  638.6	 3600.0	...
457279	  747.4	  638.6	 3600.0	...
457280	  747.1	  638.7	 3600.0	...
457281	  746.8	  638.3	 3600.0	...
457282	  746.8	  637.8	 3600.0	...
457283	  746.6	  637.3	 3603.0	...
457284	  746.4	  637.3	 3607.0	...
457285	  746.3	  637.3	 3611.0	...
457286	  746.2	  637.2	 3612.0	...
457287	  746.2	  637.3	 3613.0	...
457288	  746.1	  637.5	 3614.0	...
457289	  746.3	  637.5	 3615.0	...
457290	  746.4	  637.4	 3618.0	...
457291	  746.5	  637.3	 3621.0	...
457292	  746.5	  637.3	 3623.0	...
457293	  746.7	  637.3	 3623.0	...
457294	  746.8	  637.2	 3623.0	...
457295	  746.6	  637.1	 3626.0	...
457296	  746.2	  637.3	 3630.0	...
457297	  745.7	  637.6	 3633.0	...
457298	  745.7	  637.8	 3635.0	...
457299	  745.7	  637.7	 3637.0	...
457300	  745.9	  637.3	 3639.0	...
457301	  746.1	  637.2	 3643.0	...
457302	  746.1	  637.1	 3648.0	...
457303	  746.3	  636.9	 3652.0	...
457304	  746.3	  636.7	 3652.0	...
457305	  745.7	  636.6	 3652.0	...
457306	  745.0	  636.6	 3654.0	...
457307	  744.3	  636.6	 3657.0	...
457308	  744.4	  636.6	 3661.0	...
457309	  744.5	  636.7	 3662.0	...
457310	  744.5	  636.6	 3664.0	...
457311	  744.5	  636.5	 3666.0	...
457312	  744.5	  636.2	 3668.0	...
457313	  744.7	  636.2	 3671.0	...
457314	  744.9	  636.7	 3671.0	...
457315	  745.1	  637.1	 3672.0	...
457316	  745.2	  637.1	 3672.0	...
457317	  745.0	  636.7	 3673.0	...
457318	  744.9	  636.3	 3675.0	...
457319	  744.9	  635.6	 3679.0	...
457320	  745.0	  634.8	 3684.0	...
457321	  745.1	  634.8	 3689.0	...
457322	  745.0	  635.6	 3690.0	...
457323	  745.0	  636.1	 3691.0	...
457324	  744.9	  635.9	 3690.0	...
457325	  744.9	  635.6	 3690.0	...
457326	  744.6	  635.3	 3690.0	...
457327	  744.4	  634.9	 3690.0	...
457328	  744.1	  634.5	 3695.0	...
457329	  743.9	  634.3	 3700.0	...
457330	  743.6	  634.4	 3704.0	...
457331	  743.5	  634.8	 3705.0	...
457332	  743.5	  635.1	 3705.0	...
457333	  743.7	  635.5	 3706.0	...
457334	  744.0	  635.4	 3707.0	...
457335	  744.2	  635.5	 3709.0	...
457336	  744.5	  635.7	 3710.0	...
457337	  744.6	  635.9	 3710.0	...
457338	  744.8	  636.4	 3710.0	...
457339	  744.9	  636.7	 3710.0	...
457340	  744.9	  637.0	 3709.0	...
457341	  745.0	  636.9	 3712.0	...
457342	  745.0	  636.7	 3714.0	...
457343	  745.1	  635.9	 3718.0	...
457344	  745.0	  635.2	 3719.0	...
457345	  745.0	  634.8	 3720.0	...
457346	  744.9	  635.0	 3722.0	...
457347	  744.5	  635.4	 3726.0	...
457348	  744.1	  635.5	 3731.0	...
457349	  744.1	  635.5	 3733.0	...
457350	  744.5	  635.5	 3733.0	...
457351	  744.8	  635.4	 3736.0	...
457352	  744.9	  635.4	 3739.0	...
457353	  744.7	  635.6	 3743.0	...
457354	  744.4	  635.9	 3743.0	...
457355	  744.0	  636.1	 3743.0	...
457356	  743.7	  636.4	 3744.0	...
457357	  743.5	  636.5	 3746.0	...
457358	  743.4	  636.6	 3747.0	...
457359	  743.3	  636.2	 3750.0	...
457360	  743.6	  635.8	 3754.0	...
457361	  743.8	  635.5	 3756.0	...
457362	  744.2	  635.5	 3756.0	...
457363	  744.2	  635.6	 3756.0	...
457364	  744.3	  635.6	 3756.0	...
457365	  743.8	  636.0	 3758.0	...
457366	  743.2	  636.4	 3760.0	...
457367	  742.6	  636.3	 3764.0	...
457368	  742.8	  635.8	 3766.0	...
457369	  743.1	  635.2	 3768.0	...
457370	  743.5	  635.1	 3768.0	...
457371	  743.5	  635.6	 3768.0	...
457372	  743.6	  636.2	 3767.0	...
457373	  743.6	  636.1	 3770.0	...
457374	  743.4	  635.5	 3774.0	...
457375	  743.2	  635.0	 3779.0	...
457376	  743.1	  635.2	 3780.0	...
457377	  743.1	  635.4	 3780.0	...
457378	  742.9	  635.6	 3779.0	...
457379	  742.7	  635.7	 3779.0	...
457380	  742.6	  636.0	 3779.0	...
457381	  742.4	  636.2	 3779.0	...
457382	  742.1	  636.3	 3784.0	...
457383	  741.8	  636.3	 3789.0	...
457384	  741.8	  636.3	 3795.0	...
457385	  741.6	  636.4	 3797.0	...
457386	  741.1	  636.6	 3799.0	...
457387	  740.5	  637.0	 3801.0	...
457388	  741.0	  637.1	 3801.0	...
457389	  741.9	  637.1	 3804.0	...
457390	  742.3	  637.0	 3807.0	...
457391	  742.0	  636.9	 3810.0	...
457392	  741.4	  636.8	 3809.0	...
457393	  741.2	  636.8	 3809.0	...
457394	  741.0	  636.9	 3808.0	...
457395	  741.0	  636.9	 3808.0	...
457396	  741.1	  636.8	 3813.0	...
457397	  741.1	  636.4	 3818.0	...
457398	  741.2	  636.1	 3828.0	...
457399	  741.2	  636.1	 3832.0	...
457400	  741.1	  635.9	 3836.0	...
457401	  741.1	  635.5	 3836.0	...
457402	  741.1	  635.1	 3836.0	...
457403	  741.1	  635.1	 3838.0	...
457404	  740.9	  635.1	 3841.0	...
457405	  740.9	  635.2	 3844.0	...
457406	  740.8	  635.3	 3844.0	...
457407	  740.6	  635.5	 3844.0	...
457408	  740.5	  635.5	 3845.0	...
457409	  740.8	  635.5	 3847.0	...
457410	  741.3	  635.6	 3849.0	...
457411	  741.7	  635.8	 3850.0	...
457412	  741.6	  635.5	 3851.0	...
457413	  741.4	  635.2	 3855.0	...
457414	  741.2	  634.9	 3857.0	...
457415	  741.1	  635.2	 3862.0	...
457416	  741.5	  635.3	 3864.0	...
457417	  741.9	  635.3	 3869.0	...
457418	  742.0	  635.2	 3871.0	...
457419	  741.7	  635.2	 3873.0	...
457420	  741.3	  635.3	 3873.0	...
457421	  741.0	  635.5	 3873.0	...
457422	  740.7	  635.7	 3872.0	...
457423	  740.6	  635.7	 3873.0	...
457424	  740.5	  635.9	 3875.0	...
457425	  740.5	  636.6	 3878.0	...
457426	  741.1	  637.2	 3878.0	...
457427	  741.7	  637.5	 3879.0	...
457428	  742.2	  637.2	 3883.0	...
457429	  742.1	  636.6	 3888.0	...
457430	  742.0	  636.0	 3892.0	...
457431	  741.8	  635.7	 3892.0	...
457432	  741.9	  635.8	 3893.0	...
457433	  742.0	  636.0	 3893.0	...
457434	  742.1	  636.1	 3894.0	...
457435	  741.8	  636.4	 3895.0	...
457436	  741.5	  636.6	 3898.0	...
457437	  741.2	  636.8	 3901.0	...
457438	  741.2	  636.6	 3903.0	...
MSG	457439 0000 _ Number On
457439	  741.1	  636.6	 3904.0	...
457440	  741.1	  636.6	 3906.0	...
457441	  741.1	  636.6	 3908.0	...
457442	  741.0	  636.6	 3910.0	...
457443	  740.8	  636.9	 3913.0	...
457444	  741.0	  637.2	 3917.0	...
457445	  741.3	  637.4	 3919.0	...
457446	  741.5	  637.4	 3921.0	...
457447	  741.3	  637.5	 3923.0	...
457448	  741.3	  637.7	 3924.0	...
457449	  741.3	  638.0	 3926.0	...
457450	  741.4	  638.5	 3928.0	...
457451	  741.3	  639.0	 3930.0	...
457452	  741.1	  639.2	 3933.0	...
457453	  740.9	  639.0	 3936.0	...
457454	  740.6	  638.8	 3940.0	...
457455	  740.3	  638.9	 3939.0	...
457456	  740.2	  639.0	 3941.0	...
457457	  740.6	  638.7	 3943.0	...
457458	  740.9	  637.5	 3945.0	...
457459	  740.7	  636.3	 3945.0	...
457460	  740.3	  636.6	 3946.0	...
457461	  740.0	  637.5	 3946.0	...
457462	  740.0	  638.1	 3948.0	...
457463	  740.0	  637.7	 3951.0	...
457464	  739.9	  637.3	 3954.0	...
457465	  740.2	  637.2	 3954.0	...
457466	  740.6	  637.3	 3954.0	...
457467	  741.1	  637.5	 3958.0	...
457468	  741.3	  637.6	 3961.0	...
457469	  741.1	  637.4	 3964.0	...
457470	  740.7	  637.4	 3963.0	...
457471	  740.4	  637.5	 3963.0	...
457472	  740.2	  637.8	 3965.0	...
457473	  740.1	  637.9	 3968.0	...
457474	  739.9	  637.9	 3971.0	...
457475	  739.8	  637.3	 3974.0	...
457476	  739.8	  636.8	 3978.0	...
457477	  739.8	  636.5	 3982.0	...
457478	  740.1	  637.1	 3983.0	...
457479	  740.1	  637.7	 3982.0	...
457480	  740.1	  637.3	 3981.0	...
457481	  739.7	  636.4	 3981.0	...
457482	  739.6	  635.8	 3981.0	...
457483	  739.6	  636.4	 3984.0	...
457484	  739.6	  637.0	 3986.0	...
457485	  739.5	  637.2	 3989.0	...
457486	  739.6	  637.2	 3988.0	...
457487	  739.8	  637.2	 3988.0	...
457488	  740.1	  637.4	 3987.0	...
457489	  740.0	  636.8	 3991.0	...
457490	  739.8	  636.2	 3995.0	...
457491	  739.6	  635.9	 3998.0	...
457492	  739.2	  636.2	 3997.0	...
457493	  739.0	  636.6	 3996.0	...
457494	  739.0	  636.7	 3996.0	...
457495	  739.1	  636.7	 3994.0	...
457496	  739.2	  636.9	 3993.0	...
457497	  739.2	  637.2	 3998.0	...
457498	  739.2	  637.3	 4003.0	...
457499	  739.2	  637.3	 4008.0	...
457500	  739.2	  637.3	 4008.0	...
457501	  739.1	  637.4	 4010.0	...
457502	  739.0	  637.3	 4013.0	...
457503	  738.8	  637.2	 4016.0	...
457504	  738.6	  637.0	 4016.0	...
457505	  738.5	  636.8	 4016.0	...
457506	  738.5	  636.5	 4017.0	...
457507	  738.7	  636.4	 4018.0	...
457508	  738.9	  636.8	 4020.0	...
457509	  739.0	  637.3	 4020.0	...
457510	  738.8	  637.6	 4020.0	...
457511	  738.5	  637.4	 4020.0	...
457512	  738.4	  637.1	 4020.0	...
457513	  738.4	  637.4	 4019.0	...
457514	  738.4	  637.7	 4019.0	...
457515	  738.4	  638.1	 4020.0	...
457516	  738.3	  638.2	 4022.0	...
457517	  738.1	  638.1	 4025.0	...
457518	  738.0	  637.9	 4026.0	...
457519	  738.1	  637.6	 4028.0	...
457520	  738.3	  637.6	 4030.0	...
457521	  738.5	  638.0	 4031.0	...
457522	  738.7	  638.4	 4032.0	...
457523	  738.9	  638.6	 4032.0	...
457524	  739.0	  638.4	 4033.0	...
457525	  738.9	  638.2	 4034.0	...
457526	  738.9	  637.9	 4034.0	...
457527	  738.9	  637.9	 4034.0	...
457528	  738.9	  637.8	 4035.0	...
457529	  739.0	  637.7	 4036.0	...
457530	  739.3	  638.1	 4036.0	...
457531	  739.7	  638.7	 4036.0	...
457532	  740.0	  639.2	 4037.0	...
457533	  739.9	  639.1	 4038.0	...
457534	  739.7	  638.9	 4038.0	...
457535	  739.4	  638.6	 4037.0	...
457536	  739.0	  638.3	 4036.0	...
457537	  738.9	  638.3	 4035.0	...
457538	  738.7	  638.6	 4034.0	...
457539	  738.9	  638.8	 4037.0	...
457540	  739.1	  638.9	 4042.0	...
457541	  739.4	  639.1	 4045.0	...
457542	  739.5	  639.5	 4044.0	...
457543	  739.7	  640.0	 4044.0	...
457544	  739.8	  640.3	 4045.0	...
457545	  739.9	  640.6	 4042.0	...
457546	  739.7	  640.7	 4040.0	...
457547	  739.5	  640.8	 4039.0	...
457548	  739.2	  640.8	 4041.0	...
457549	  739.2	  640.7	 4042.0	...
457550	  739.2	  640.6	 4042.0	...
457551	  739.3	  640.2	 4041.0	...
457552	  739.3	  639.8	 4041.0	...
457553	  739.4	  639.9	 4040.0	...
457554	  739.5	  640.3	 4040.0	...
457555	  739.4	  640.7	 4041.0	...
457556	  739.3	  640.4	 4043.0	...
457557	  739.1	  640.3	 4045.0	...
457558	  739.0	  640.3	 4046.0	...
457559	  739.2	  640.7	 4045.0	...
457560	  739.4	  640.9	 4044.0	...
457561	  739.6	  640.9	 4043.0	...
457562	  739.6	  640.7	 4044.0	...
457563	  739.5	  640.6	 4045.0	...
457564	  739.4	  640.6	 4045.0	...
457565	  739.1	  640.6	 4045.0	...
457566	  738.9	  640.6	 4045.0	...
457567	  738.8	  640.8	 4045.0	...
457568	  738.8	  641.1	 4045.0	...
457569	  738.8	  641.4	 4046.0	...
457570	  738.9	  641.4	 4046.0	...
457571	  738.9	  641.4	 4043.0	...
457572	  739.0	  641.5	 4038.0	...
457573	  739.1	  641.8	 4033.0	...
457574	  739.0	  642.0	 4032.0	...
457575	  738.9	  642.3	 4032.0	...
457576	  738.7	  642.3	 4031.0	...
457577	  738.7	  641.8	 4029.0	...
457578	  738.7	  641.1	 4028.0	...
457579	  738.8	  640.6	 4028.0	...
457580	  738.8	  640.8	 4027.0	...
457581	  739.0	  640.9	 4025.0	...
457582	  739.4	  640.8	 4025.0	...
457583	  739.7	  640.5	 4025.0	...
457584	  739.7	  640.9	 4025.0	...
457585	  739.6	  641.7	 4024.0	...
457586	  739.4	  642.4	 4022.0	...
457587	  739.5	  642.3	 4019.0	...
457588	  739.9	  641.5	 4016.0	...
457589	  740.4	  640.6	 4018.0	...
457590	  740.9	  640.3	 4021.0	...
457591	  741.2	  640.5	 4023.0	...
457592	  741.3	  640.8	 4024.0	...
457593	  741.4	  641.5	 4021.0	...
457594	  740.9	  642.0	 4018.0	...
457595	  740.4	  642.4	 4013.0	...
457596	  739.8	  642.4	 4011.0	...
457597	  739.6	  641.9	 4009.0	...
457598	  739.8	  641.4	 4008.0	...
457599	  740.1	  640.9	 4007.0	...
457600	  740.7	  641.0	 4007.0	...
457601	  740.9	  641.0	 4003.0	...
457602	  741.1	  641.3	 4000.0	...
457603	  741.1	  641.6	 3996.0	...
457604	  741.1	  642.0	 3996.0	...
457605	  741.1	  642.1	 3996.0	...
457606	  741.4	  642.0	 3995.0	...
457607	  741.6	  642.2	 3995.0	...
457608	  741.8	  642.3	 3994.0	...
457609	  741.7	  641.9	 3992.0	...
457610	  742.0	  641.2	 3991.0	...
457611	  742.3	  640.3	 3990.0	...
457612	  742.2	  640.0	 3989.0	...
457613	  741.7	  639.7	 3989.0	...
457614	  741.5	  639.6	 3987.0	...
457615	  742.0	  639.5	 3984.0	...
457616	  742.9	  639.5	 3983.0	...
457617	  743.5	  639.5	 3978.0	...
457618	  744.0	  639.4	 3973.0	...
457619	  744.1	  639.2	 3968.0	...
457620	  744.2	  639.0	 3966.0	...
457621	  743.8	  639.5	 3965.0	...
457622	  743.3	  640.2	 3962.0	...
457623	  742.9	  641.4	 3956.0	...
457624	  743.0	  641.9	 3952.0	...
457625	  742.6	  642.6	 3949.0	...
457626	  742.2	  642.8	 3950.0	...
457627	  741.9	  642.3	 3950.0	...
457628	  742.3	  641.6	 3947.0	...
457629	  743.1	  640.7	 3944.0	...
457630	  743.6	  640.5	 3939.0	...
457631	  744.0	  640.8	 3937.0	...
457632	  744.0	  641.4	 3935.0	...
457633	  743.9	  642.0	 3931.0	...
457634	  744.0	  642.0	 3928.0	...
457635	  744.0	  642.1	 3925.0	...
457636	  744.1	  642.2	 3923.0	...
457637	  744.2	  642.0	 3922.0	...
457638	  744.3	  642.0	 3920.0	...
457639	  744.5	  641.9	 3920.0	...
457640	  744.7	  642.0	 3918.0	...
457641	  744.8	  642.4	 3914.0	...
457642	  744.9	  642.9	 3908.0	...
457643	  745.0	  643.6	 3904.0	...
457644	  745.0	  643.7	 3901.0	...
457645	  744.9	  643.7	 3898.0	...
457646	  745.1	  643.6	 3895.0	...
457647	  745.2	  643.6	 3890.0	...
457648	  745.2	  643.6	 3887.0	...
457649	  745.1	  643.7	 3885.0	...
457650	  745.0	  643.8	 3884.0	...
457651	  744.7	  643.8	 3883.0	...
457652	  744.5	  643.8	 3879.0	...
457653	  744.7	  643.9	 3874.0	...
457654	  745.3	  643.7	 3869.0	...
457655	  745.9	  643.5	 3869.0	...
457656	  745.9	  643.5	 3865.0	...
457657	  745.6	  643.8	 3862.0	...
457658	  745.2	  644.0	 3858.0	...
457659	  745.2	  644.0	 3857.0	...
457660	  745.1	  644.0	 3855.0	...
457661	  745.2	  644.1	 3855.0	...
457662	  745.3	  644.0	 3855.0	...
457663	  745.4	  643.9	 3855.0	...
457664	  745.9	  643.7	 3854.0	...
457665	  746.3	  643.6	 3854.0	...
457666	  746.6	  643.5	 3853.0	...
457667	  746.4	  643.5	 3849.0	...
457668	  746.3	  643.6	 3845.0	...
457669	  746.3	  643.5	 3840.0	...
457670	  746.3	  643.4	 3839.0	...
457671	  746.3	  643.3	 3836.0	...
457672	  746.4	  643.5	 3833.0	...
457673	  746.7	  644.1	 3831.0	...
457674	  747.0	  644.5	 3831.0	...
457675	  747.3	  644.6	 3831.0	...
457676	  747.4	  644.3	 3831.0	...
457677	  747.5	  643.8	 3831.0	...
457678	  747.6	  643.6	 3829.0	...
457679	  747.7	  643.4	 3827.0	...
457680	  747.9	  643.4	 3825.0	...
457681	  748.0	  643.7	 3825.0	...
457682	  748.1	  644.1	 3824.0	...
457683	  748.2	  644.6	 3821.0	...
457684	  748.2	  644.7	 3819.0	...
457685	  748.3	  644.7	 3816.0	...
457686	  748.2	  644.4	 3811.0	...
457687	  748.1	  644.1	 3806.0	...
457688	  748.0	  643.9	 3801.0	...
457689	  748.0	  643.9	 3802.0	...
457690	  748.5	  643.7	 3802.0	...
457691	  749.1	  643.3	 3802.0	...
457692	  749.8	  642.7	 3800.0	...
457693	  749.9	  642.3	 3796.0	...
457694	  750.0	  642.3	 3793.0	...
457695	  750.0	  642.7	 3791.0	...
457696	  749.8	  643.3	 3787.0	...
457697	  749.6	  643.8	 3782.0	...
457698	  749.7	  644.3	 3777.0	...
457699	  750.0	  644.6	 3775.0	...
457700	  750.3	  644.3	 3775.0	...
457701	  750.3	  643.7	 3774.0	...
457702	  750.3	  642.8	 3770.0	...
457703	  750.3	  642.5	 3766.0	...
457704	  750.3	  642.4	 3761.0	...
457705	  750.5	  642.5	 3761.0	...
457706	  750.7	  642.6	 3760.0	...
457707	  751.0	  643.0	 3754.0	...
457708	  751.2	  643.5	 3749.0	...
457709	  751.3	  643.9	 3743.0	...
457710	  751.3	  643.7	 3745.0	...
457711	  751.4	  643.0	 3746.0	...
457712	  751.6	  642.4	 3743.0	...
457713	  751.9	  642.8	 3738.0	...
457714	  752.1	  643.7	 3733.0	...
457715	  752.3	  644.1	 3731.0	...
457716	  752.2	  643.6	 3729.0	...
457717	  751.9	  643.3	 3726.0	...
457718	  751.7	  643.5	 3725.0	...
457719	  751.6	  643.3	 3723.0	...
457720	  751.3	  643.1	 3721.0	...
457721	  751.2	  642.4	 3718.0	...
457722	  751.3	  642.0	 3719.0	...
457723	  751.5	  641.4	 3719.0	...
457724	  751.7	  641.4	 3718.0	...
457725	  751.6	  641.6	 3718.0	...
457726	  751.6	  641.8	 3712.0	...
457727	  752.1	  641.7	 3707.0	...
457728	  752.6	  641.5	 3702.0	...
457729	  753.1	  641.4	 3701.0	...
457730	  753.1	  640.6	 3700.0	...
457731	  753.1	  639.8	 3698.0	...
457732	  753.1	  639.4	 3696.0	...
457733	  753.2	  639.8	 3693.0	...
457734	  753.1	  640.2	 3692.0	...
457735	  752.9	  640.2	 3690.0	...
457736	  752.6	  639.9	 3689.0	...
457737	  752.7	  639.6	 3688.0	...
457738	  753.0	  639.7	 3688.0	...
457739	  753.3	  640.0	 3688.0	...
457740	  753.3	  640.4	 3686.0	...
457741	  753.2	  640.2	 3684.0	...
457742	  753.4	  639.5	 3681.0	...
457743	  753.5	  638.9	 3681.0	...
457744	  753.7	  639.1	 3679.0	...
457745	  753.6	  640.0	 3678.0	...
457746	  753.6	  640.9	 3677.0	...
457747	  753.9	  641.1	 3675.0	...
457748	  754.3	  640.8	 3674.0	...
457749	  754.6	  640.6	 3673.0	...
457750	  754.7	  640.5	 3670.0	...
457751	  754.9	  640.3	 3667.0	...
457752	  754.9	  640.0	 3664.0	...
457753	  754.6	  640.3	 3662.0	...
MSG	457754 0000 _ Number Off
457754	  754.4	  640.6	 3659.0	...
457755	  754.3	  640.9	 3654.0	...
457756	  754.4	  641.0	 3651.0	...
457757	  754.4	  641.1	 3649.0	...
457758	  754.4	  641.1	 3651.0	...
457759	  754.5	  641.1	 3652.0	...
457760	  754.6	  641.1	 3650.0	...
457761	  754.6	  641.0	 3646.0	...
457762	  755.0	  640.6	 3640.0	...
457763	  755.5	  640.4	 3636.0	...
457764	  756.1	  640.6	 3634.0	...
457765	  756.2	  640.9	 3632.0	...
457766	  756.4	  641.7	 3631.0	...
457767	  756.4	  642.2	 3629.0	...
457768	  756.4	  642.7	 3626.0	...
457769	  756.3	  642.6	 3623.0	...
457770	  756.2	  642.3	 3621.0	...
457771	  756.1	  642.0	 3622.0	...
457772	  756.0	  642.0	 3622.0	...
457773	  755.9	  642.0	 3621.0	...
457774	  755.9	  641.8	 3619.0	...
457775	  755.9	  641.6	 3614.0	...
457776	  755.9	  641.5	 3610.0	...
457777	  755.9	  641.6	 3607.0	...
457778	  756.1	  641.8	 3607.0	...
457779	  756.4	  641.4	 3607.0	...
457780	  756.8	  640.9	 3606.0	...
457781	  757.1	  640.6	 3601.0	...
457782	  757.4	  640.7	 3597.0	...
457783	  757.8	  640.8	 3595.0	...
457784	  758.1	  640.7	 3597.0	...
457785	  758.3	  640.9	 3595.0	...
457786	  758.3	  641.1	 3592.0	...
457787	  758.2	  641.4	 3589.0	...
457788	  757.9	  641.7	 3590.0	...
457789	  757.6	  642.1	 3590.0	...
457790	  757.7	  642.3	 3590.0	...
457791	  758.0	  642.2	 3590.0	...
457792	  758.3	  642.3	 3588.0	...
457793	  758.3	  642.4	 3585.0	...
457794	  758.3	  642.0	 3582.0	...
457795	  758.4	  641.5	 3580.0	...
457796	  758.6	  641.3	 3577.0	...
457797	  758.8	  641.9	 3574.0	...
457798	  758.8	  642.5	 3573.0	...
457799	  758.7	  642.8	 3573.0	...
457800	  758.8	  643.0	 3573.0	...
457801	  758.8	  643.1	 3574.0	...
457802	  758.8	  643.2	 3575.0	...
457803	  758.7	  643.1	 3575.0	...
457804	  758.6	  643.2	 3574.0	...
457805	  758.6	  643.3	 3571.0	...
457806	  758.7	  643.3	 3568.0	...
457807	  758.9	  643.3	 3567.0	...
457808	  759.1	  643.2	 3566.0	...
457809	  759.0	  643.3	 3566.0	...
457810	  758.8	  643.5	 3564.0	...
457811	  758.6	  644.0	 3560.0	...
457812	  758.6	  644.4	 3557.0	...
457813	  758.7	  644.0	 3555.0	...
457814	  758.8	  643.4	 3555.0	...
457815	  758.9	  642.8	 3552.0	...
457816	  759.1	  642.2	 3549.0	...
457817	  759.5	  641.5	 3546.0	...
457818	  759.9	  640.9	 3545.0	...
457819	  760.2	  641.2	 3545.0	...
457820	  760.3	  641.4	 3542.0	...
457821	  760.4	  641.5	 3538.0	...
457822	  760.3	  641.5	 3536.0	...
457823	  760.2	  641.5	 3538.0	...
457824	  760.2	  641.5	 3536.0	...
457825	  760.2	  641.5	 3531.0	...
457826	  760.1	  641.4	 3528.0	...
457827	  759.9	  641.3	 3530.0	...
457828	  759.7	  641.5	 3530.0	...
457829	  759.5	  641.9	 3528.0	...
457830	  759.7	  642.3	 3525.0	...
457831	  760.0	  642.4	 3524.0	...
457832	  760.3	  642.3	 3523.0	...
457833	  760.4	  642.3	 3522.0	...
457834	  760.3	  642.6	 3521.0	...
457835	  760.2	  643.0	 3520.0	...
457836	  760.2	  643.6	 3520.0	...
457837	  760.3	  643.8	 3520.0	...
457838	  760.3	  643.3	 3520.0	...
457839	  760.5	  642.5	 3520.0	...
457840	  760.8	  641.6	 3520.0	...
457841	  761.3	  641.3	 3519.0	...
457842	  761.6	  641.5	 3519.0	...
457843	  761.7	  641.8	 3518.0	...
457844	  761.6	  642.5	 3516.0	...
457845	  761.5	  642.8	 3514.0	...
457846	  761.4	  642.1	 3512.0	...
457847	  761.8	  641.1	 3512.0	...
457848	  762.3	  640.2	 3513.0	...
457849	  762.7	  640.3	 3514.0	...
457850	  762.4	  640.4	 3515.0	...
457851	  762.0	  640.1	 3515.0	...
457852	  761.8	  639.8	 3513.0	...
457853	  761.8	  639.3	 3511.0	...
457854	  761.7	  638.7	 3509.0	...
457855	  761.5	  638.2	 3510.0	...
457856	  761.4	  637.8	 3511.0	...
457857	  761.3	  637.9	 3512.0	...
457858	  761.3	  637.6	 3511.0	...
457859	  761.5	  637.3	 3510.0	...
457860	  761.8	  637.2	 3508.0	...
457861	  762.0	  638.0	 3503.0	...
457862	  761.9	  639.0	 3500.0	...
457863	  761.6	  639.4	 3501.0	...
457864	  761.2	  639.2	 3504.0	...
457865	  761.1	  638.7	 3506.0	...
457866	  761.0	  638.3	 3506.0	...
457867	  761.0	  638.1	 3506.0	...
457868	  761.0	  638.1	 3505.0	...
457869	  761.0	  638.0	 3504.0	...
457870	  760.8	  637.9	 3503.0	...
457871	  760.7	  638.2	 3503.0	...
457872	  761.1	  638.5	 3502.0	...
457873	  761.6	  638.8	 3499.0	...
457874	  761.8	  638.8	 3497.0	...
457875	  761.5	  639.0	 3498.0	...
457876	  761.0	  639.1	 3499.0	...
457877	  760.8	  639.2	 3499.0	...
457878	  761.1	  639.0	 3499.0	...
457879	  761.5	  638.8	 3498.0	...
457880	  761.9	  638.6	 3497.0	...
457881	  761.8	  638.7	 3496.0	...
457882	  761.7	  638.7	 3494.0	...
457883	  761.7	  639.4	 3494.0	...
457884	  761.8	  640.1	 3493.0	...
457885	  761.7	  640.6	 3492.0	...
457886	  761.5	  640.3	 3490.0	...
457887	  761.4	  639.8	 3489.0	...
457888	  761.4	  639.7	 3488.0	...
457889	  761.4	  639.6	 3488.0	...
457890	  761.3	  639.9	 3488.0	...
457891	  761.2	  640.1	 3487.0	...
457892	  761.1	  640.1	 3487.0	...
457893	  761.1	  639.9	 3487.0	...
457894	  761.1	  639.8	 3489.0	...
457895	  761.2	  639.8	 3488.0	...
457896	  761.3	  639.9	 3486.0	...
457897	  761.5	  639.9	 3481.0	...
457898	  761.5	  639.8	 3477.0	...
457899	  761.6	  639.7	 3476.0	...
457900	  761.6	  639.6	 3479.0	...
457901	  761.6	  639.5	 3481.0	...
457902	  761.7	  639.6	 3480.0	...
457903	  761.8	  639.6	 3478.0	...
457904	  761.7	  639.8	 3477.0	...
457905	  761.7	  639.9	 3477.0	...
457906	  761.3	  640.1	 3477.0	...
457907	  761.0	  640.1	 3475.0	...
457908	  760.6	  639.6	 3473.0	...
457909	  760.6	  639.0	 3471.0	...
457910	  760.5	  638.4	 3472.0	...
457911	  760.5	  638.4	 3473.0	...
457912	  760.5	  638.7	 3474.0	...
457913	  760.5	  638.9	 3474.0	...
457914	  760.5	  639.3	 3472.0	...
457915	  760.6	  639.4	 3471.0	...
457916	  760.6	  639.6	 3470.0	...
457917	  760.7	  639.7	 3470.0	...
457918	  760.5	  639.8	 3469.0	...
457919	  760.3	  639.9	 3467.0	...
457920	  759.9	  640.2	 3465.0	...
457921	  759.8	  640.5	 3464.0	...
457922	  759.8	  640.6	 3463.0	...
457923	  759.8	  640.3	 3463.0	...
457924	  759.8	  640.1	 3462.0	...
457925	  760.0	  640.1	 3462.0	...
457926	  760.3	  640.2	 3462.0	...
457927	  760.6	  640.3	 3462.0	...
457928	  760.9	  640.4	 3463.0	...
457929	  761.5	  640.5	 3464.0	...
457930	  762.0	  640.3	 3465.0	...
457931	  762.4	  640.1	 3466.0	...
457932	  761.9	  640.0	 3466.0	...
457933	  761.4	  640.0	 3466.0	...
457934	  761.0	  640.0	 3462.0	...
457935	  760.9	  640.0	 3458.0	...
457936	  761.0	  639.8	 3456.0	...
457937	  761.2	  639.6	 3457.0	...
457938	  761.4	  639.5	 3457.0	...
457939	  761.4	  639.4	 3456.0	...
457940	  761.3	  639.4	 3455.0	...
457941	  761.2	  639.2	 3455.0	...
457942	  761.2	  639.0	 3455.0	...
457943	  761.4	  639.0	 3455.0	...
457944	  761.6	  639.6	 3455.0	...
457945	  761.7	  640.2	 3455.0	...
457946	  761.6	  640.5	 3455.0	...
457947	  761.4	  640.7	 3455.0	...
457948	  761.2	  641.0	 3455.0	...
457949	  761.3	  641.3	 3453.0	...
457950	  761.3	  641.0	 3450.0	...
457951	  761.3	  640.4	 3451.0	...
457952	  761.3	  639.8	 3455.0	...
457953	  761.3	  639.5	 3460.0	...
457954	  761.4	  639.5	 3461.0	...
457955	  761.5	  639.4	 3463.0	...
457956	  761.5	  639.2	 3464.0	...
457957	  761.5	  639.0	 3461.0	...
457958	  761.3	  639.0	 3456.0	...
457959	  761.3	  639.2	 3455.0	...
457960	  761.3	  639.3	 3458.0	...
457961	  761.3	  639.5	 3462.0	...
457962	  761.6	  639.4	 3462.0	...
457963	  762.0	  639.3	 3459.0	...
457964	  762.2	  639.4	 3455.0	...
457965	  761.9	  639.6	 3450.0	...
457966	  761.5	  639.8	 3449.0	...
457967	  761.4	  639.7	 3450.0	...
457968	  761.3	  639.4	 3451.0	...
457969	  761.2	  639.0	 3452.0	...
457970	  761.3	  638.8	 3452.0	...
457971	  761.6	  638.8	 3452.0	...
457972	  761.9	  638.9	 3452.0	...
457973	  762.1	  639.4	 3449.0	...
457974	  762.1	  639.7	 3447.0	...
457975	  761.8	  639.7	 3445.0	...
457976	  761.4	  639.5	 3445.0	...
457977	  761.0	  639.5	 3445.0	...
457978	  760.9	  639.7	 3444.0	...
457979	  760.8	  639.7	 3444.0	...
457980	  760.9	  639.8	 3445.0	...
457981	  761.2	  639.8	 3448.0	...
457982	  761.6	  640.0	 3451.0	...
457983	  761.6	  639.8	 3451.0	...
457984	  761.2	  639.3	 3451.0	...
457985	  761.0	  638.8	 3450.0	...
457986	  760.8	  638.5	 3449.0	...
457987	  760.9	  638.4	 3449.0	...
457988	  761.2	  638.2	 3450.0	...
457989	  761.6	  638.0	 3451.0	...
457990	  761.9	  638.0	 3453.0	...
457991	  761.9	  638.1	 3452.0	...
457992	  761.9	  638.6	 3449.0	...
457993	  762.1	  638.8	 3446.0	...
457994	  762.4	  638.8	 3446.0	...
457995	  762.6	  638.9	 3445.0	...
457996	  762.1	  639.1	 3444.0	...
457997	  761.6	  639.4	 3444.0	...
457998	  761.0	  639.6	 3444.0	...
457999	  761.0	  639.3	 3445.0	...
458000	  761.1	  638.7	 3447.0	...
458001	  761.4	  638.1	 3446.0	...
458002	  761.8	  637.9	 3446.0	...
458003	  762.1	  637.9	 3445.0	...
458004	  761.8	  638.0	 3445.0	...
458005	  761.3	  638.0	 3445.0	...
458006	  760.9	  638.2	 3447.0	...
458007	  761.1	  638.2	 3449.0	...
458008	  761.3	  638.2	 3452.0	...
458009	  761.3	  638.2	 3451.0	...
458010	  761.0	  637.7	 3451.0	...
458011	  760.7	  637.4	 3451.0	...
458012	  760.8	  637.0	 3451.0	...
458013	  760.9	  637.1	 3450.0	...
458014	  761.1	  637.1	 3450.0	...
458015	  761.3	  637.1	 3450.0	...
458016	  761.4	  637.2	 3451.0	...
458017	  761.4	  637.3	 3452.0	...
458018	  761.2	  637.4	 3452.0	...
458019	  761.0	  637.5	 3452.0	...
458020	  760.7	  637.7	 3452.0	...
458021	  760.6	  637.8	 3452.0	...
458022	  760.6	  637.6	 3451.0	...
458023	  760.5	  637.2	 3450.0	...
458024	  760.3	  636.8	 3448.0	...
458025	  760.1	  636.7	 3448.0	...
458026	  760.0	  636.7	 3448.0	...
458027	  759.9	  636.9	 3449.0	...
458028	  759.6	  637.3	 3451.0	...
458029	  759.5	  637.7	 3450.0	...
458030	  759.2	  637.8	 3449.0	...
458031	  759.1	  637.7	 3449.0	...
458032	  759.1	  637.5	 3450.0	...
458033	  759.2	  637.4	 3450.0	...
458034	  759.4	  637.3	 3451.0	...
458035	  759.5	  637.8	 3451.0	...
458036	  759.4	  638.3	 3451.0	...
458037	  759.4	  638.4	 3450.0	...
458038	  759.6	  637.9	 3450.0	...
458039	  759.9	  637.5	 3450.0	...
458040	  760.3	  637.9	 3449.0	...
458041	  760.4	  637.9	 3449.0	...
458042	  760.0	  638.0	 3448.0	...
458043	  759.5	  637.9	 3449.0	...
458044	  759.2	  638.0	 3448.0	...
458045	  759.4	  638.0	 3447.0	...
458046	  759.6	  637.9	 3445.0	...
458047	  759.6	  637.8	 3444.0	...
458048	  759.6	  637.8	 3445.0	...
458049	  759.6	  637.9	 3445.0	...
458050	  759.6	  638.0	 3444.0	...
458051	  759.8	  638.1	 3443.0	...
458052	  760.1	  638.1	 3442.0	...
458053	  760.4	  638.1	 3442.0	...
458054	  760.7	  638.7	 3442.0	...
458055	  760.7	  639.4	 3442.0	...
458056	  760.6	  640.1	 3442.0	...
458057	  760.5	  640.3	 3440.0	...
458058	  760.0	  640.5	 3438.0	...
458059	  759.5	  640.4	 3435.0	...
458060	  759.5	  640.1	 3435.0	...
458061	  760.1	  640.1	 3435.0	...
458062	  760.3	  640.2	 3435.0	...
458063	  759.9	  640.5	 3435.0	...
458064	  759.4	  640.4	 3436.0	...
458065	  759.4	  640.3	 3434.0	...
458066	  759.4	  640.3	 3433.0	...
458067	  759.3	  640.3	 3432.0	...
458068	  759.1	  640.3	 3432.0	...
458069	  759.4	  640.3	 3433.0	...
458070	  760.0	  640.3	 3432.0	...
458071	  760.6	  639.8	 3432.0	...
458072	  760.4	  639.3	 3430.0	...
458073	  759.9	  638.9	 3429.0	...
458074	  759.5	  638.8	 3428.0	...
458075	  759.7	  638.6	 3428.0	...
458076	  760.2	  638.7	 3428.0	...
458077	  760.7	  638.9	 3427.0	...
458078	  761.0	  639.1	 3427.0	...
458079	  760.9	  639.1	 3427.0	...
458080	  760.6	  639.0	 3428.0	...
458081	  760.4	  638.9	 3429.0	...
458082	  760.2	  638.7	 3429.0	...
458083	  760.3	  638.6	 3428.0	...
458084	  760.3	  638.6	 3425.0	...
458085	  760.1	  638.6	 3423.0	...
458086	  760.1	  638.9	 3421.0	...
458087	  760.0	  639.1	 3420.0	...
458088	  760.0	  639.2	 3420.0	...
458089	  759.9	  639.1	 3420.0	...
458090	  759.8	  639.1	 3420.0	...
458091	  759.9	  639.2	 3420.0	...
458092	  760.0	  639.3	 3420.0	...
458093	  760.1	  639.3	 3420.0	...
458094	  760.0	  639.0	 3421.0	...
458095	  759.9	  638.7	 3421.0	...
458096	  759.9	  638.6	 3421.0	...
458097	  760.0	  638.7	 3419.0	...
458098	  760.0	  638.9	 3416.0	...
458099	  760.0	  639.0	 3414.0	...
458100	  760.2	  638.9	 3416.0	...
458101	  760.6	  638.6	 3418.0	...
458102	  760.8	  638.3	 3418.0	...
458103	  760.7	  637.9	 3417.0	...
458104	  760.7	  637.6	 3416.0	...
458105	  760.7	  637.2	 3415.0	...
458106	  760.8	  637.0	 3414.0	...
458107	  760.7	  636.6	 3412.0	...
458108	  760.8	  636.3	 3412.0	...
458109	  760.8	  636.1	 3412.0	...
458110	  760.9	  636.2	 3410.0	...
458111	  761.0	  637.0	 3409.0	...
458112	  760.9	  637.6	 3407.0	...
458113	  760.9	  638.3	 3408.0	...
458114	  760.9	  638.5	 3409.0	...
458115	  760.9	  638.7	 3407.0	...
458116	  760.8	  638.8	 3406.0	...
458117	  760.8	  638.8	 3404.0	...
458118	  761.0	  638.6	 3403.0	...
458119	  761.0	  637.7	 3403.0	...
458120	  761.1	  637.0	 3405.0	...
458121	  761.1	  636.6	 3407.0	...
458122	  761.2	  637.1	 3405.0	...
458123	  761.3	  637.5	 3403.0	...
458124	  761.4	  637.7	 3402.0	...
458125	  761.2	  637.9	 3401.0	...
458126	  760.9	  638.3	 3401.0	...
458127	  760.6	  638.7	 3403.0	...
458128	  760.5	  638.5	 3404.0	...
458129	  760.4	  638.1	 3405.0	...
458130	  760.3	  637.9	 3405.0	...
458131	  760.3	  638.4	 3405.0	...
458132	  760.5	  638.7	 3403.0	...
458133	  760.7	  638.7	 3401.0	...
458134	  760.3	  638.7	 3398.0	...
458135	  759.7	  638.8	 3396.0	...
458136	  759.6	  638.8	 3395.0	...
458137	  760.2	  638.7	 3394.0	...
458138	  760.9	  638.9	 3393.0	...
458139	  761.0	  639.2	 3391.0	...
458140	  761.4	  639.8	 3390.0	...
458141	  761.6	  640.0	 3389.0	...
458142	  761.2	  640.3	 3389.0	...
458143	  760.7	  640.3	 3388.0	...
458144	  759.9	  640.3	 3388.0	...
458145	  759.5	  640.2	 3388.0	...
458146	  759.1	  640.2	 3388.0	...
458147	  759.1	  639.9	 3388.0	...
458148	  759.2	  639.6	 3389.0	...
458149	  759.3	  639.3	 3385.0	...
458150	  759.3	  639.2	 3382.0	...
458151	  759.4	  639.3	 3379.0	...
458152	  759.6	  639.4	 3380.0	...
458153	  759.8	  639.4	 3382.0	...
458154	  759.9	  639.4	 3383.0	...
458155	  760.0	  639.3	 3384.0	...
458156	  760.0	  639.3	 3384.0	...
458157	  760.1	  639.5	 3385.0	...
458158	  760.0	  639.9	 3384.0	...
458159	  760.0	  640.2	 3382.0	...
458160	  760.1	  640.3	 3381.0	...
458161	  760.1	  640.2	 3382.0	...
458162	  760.0	  640.1	 3382.0	...
458163	  759.9	  639.9	 3382.0	...
458164	  759.7	  640.0	 3383.0	...
458165	  759.5	  640.2	 3383.0	...
458166	  759.4	  640.4	 3382.0	...
458167	  759.7	  640.2	 3380.0	...
458168	  759.9	  639.6	 3378.0	...
458169	  760.1	  639.1	 3377.0	...
458170	  760.1	  639.5	 3377.0	...
458171	  760.3	  640.2	 3377.0	...
458172	  760.5	  641.0	 3377.0	...
458173	  760.5	  641.3	 3377.0	...
458174	  760.2	  641.6	 3377.0	...
458175	  759.8	  641.1	 3376.0	...
458176	  759.7	  640.4	 3376.0	...
458177	  759.6	  639.6	 3376.0	...
458178	  759.6	  639.5	 3374.0	...
458179	  759.5	  639.4	 3373.0	...
458180	  759.5	  639.5	 3372.0	...
458181	  759.5	  639.9	 3371.0	...
458182	  759.6	  640.2	 3371.0	...
458183	  759.7	  640.4	 3371.0	...
458184	  759.9	  640.4	 3370.0	...
458185	  760.1	  640.3	 3370.0	...
458186	  760.2	  640.3	 3372.0	...
458187	  760.1	  640.3	 3376.0	...
458188	  760.1	  640.4	 3379.0	...
458189	  760.2	  640.5	 3380.0	...
458190	  760.3	  640.6	 3379.0	...
458191	  760.3	  640.6	 3378.0	...
458192	  760.3	  640.6	 3377.0	...
458193	  760.1	  640.4	 3377.0	...
458194	  759.4	  640.2	 3377.0	...
458195	  758.8	  640.2	 3376.0	...
458196	  758.8	  640.3	 3376.0	...
458197	  759.2	  640.4	 3373.0	...
458198	  759.4	  640.0	 3369.0	...
458199	  759.1	  639.8	 3366.0	...
458200	  758.8	  639.6	 3365.0	...
458201	  758.8	  639.7	 3364.0	...
458202	  758.9	  639.7	 3367.0	...
458203	  759.1	  639.7	 3370.0	...
458204	  759.3	  639.7	 3369.0	...
458205	  759.3	  639.7	 3366.0	...
458206	  759.3	  639.8	 3365.0	...
458207	  759.4	  640.1	 3369.0	...
458208	  759.5	  640.3	 3372.0	...
458209	  759.0	  640.6	 3372.0	...
458210	  758.3	  640.7	 3373.0	...
458211	  758.0	  640.8	 3373.0	...
458212	  758.6	  640.8	 3373.0	...
458213	  759.0	  640.2	 3372.0	...
458214	  759.2	  639.7	 3372.0	...
458215	  759.1	  639.3	 3373.0	...
458216	  759.3	  639.5	 3373.0	...
458217	  759.5	  639.8	 3373.0	...
458218	  759.5	  639.6	 3373.0	...
458219	  759.3	  639.4	 3373.0	...
458220	  758.9	  639.2	 3373.0	...
458221	  758.7	  639.3	 3371.0	...
458222	  758.2	  639.5	 3371.0	...
458223	  758.0	  639.7	 3370.0	...
458224	  757.6	  639.8	 3371.0	...
458225	  757.5	  639.8	 3370.0	...
458226	  757.8	  639.8	 3370.0	...
458227	  758.2	  639.6	 3369.0	...
458228	  758.7	  639.5	 3369.0	...
458229	  758.7	  639.3	 3368.0	...
458230	  758.7	  639.1	 3368.0	...
458231	  758.6	  639.0	 3368.0	...
458232	  758.6	  639.0	 3368.0	...
458233	  758.5	  639.0	 3368.0	...
458234	  758.5	  639.0	 3369.0	...
458235	  758.4	  638.4	 3369.0	...
458236	  758.2	  637.9	 3370.0	...
458237	  757.9	  637.5	 3370.0	...
458238	  757.6	  638.1	 3371.0	...
458239	  757.7	  638.6	 3372.0	...
458240	  757.7	  638.9	 3372.0	...
458241	  757.5	  639.0	 3371.0	...
458242	  757.3	  639.2	 3371.0	...
458243	  757.0	  639.1	 3374.0	...
458244	  757.2	  638.9	 3377.0	...
458245	  757.4	  638.7	 3379.0	...
458246	  757.6	  638.7	 3379.0	...
458247	  757.6	  638.6	 3379.0	...
458248	  757.7	  638.5	 3378.0	...
458249	  757.2	  638.6	 3376.0	...
458250	  756.6	  638.7	 3374.0	...
458251	  756.1	  638.8	 3374.0	...
458252	  756.3	  638.7	 3375.0	...
458253	  756.5	  638.5	 3376.0	...
458254	  756.8	  638.2	 3377.0	...
458255	  756.8	  637.9	 3377.0	...
458256	  756.6	  637.8	 3377.0	...
458257	  756.5	  638.1	 3377.0	...
458258	  756.6	  638.4	 3377.0	...
458259	  756.7	  638.5	 3378.0	...
458260	  756.7	  638.3	 3381.0	...
458261	  756.6	  638.1	 3384.0	...
458262	  756.5	  638.0	 3385.0	...
458263	  756.4	  637.7	 3384.0	...
458264	  756.4	  637.3	 3383.0	...
458265	  756.3	  636.9	 3382.0	...
458266	  756.3	  636.9	 3380.0	...
458267	  756.4	  637.0	 3379.0	...
458268	  756.4	  637.1	 3378.0	...
458269	  756.2	  637.3	 3379.0	...
458270	  756.0	  637.5	 3380.0	...
458271	  755.9	  637.6	 3381.0	...
458272	  755.9	  637.7	 3381.0	...
458273	  755.9	  637.7	 3381.0	...
458274	  755.8	  637.8	 3381.0	...
458275	  755.7	  637.8	 3383.0	...
458276	  755.5	  637.5	 3385.0	...
458277	  755.5	  637.1	 3387.0	...
458278	  755.8	  636.6	 3388.0	...
458279	  756.0	  636.5	 3388.0	...
458280	  756.2	  636.4	 3388.0	...
458281	  756.4	  636.6	 3389.0	...
458282	  756.6	  636.9	 3389.0	...
458283	  756.2	  637.3	 3389.0	...
458284	  755.8	  637.3	 3387.0	...
458285	  755.3	  637.0	 3387.0	...
458286	  755.2	  636.6	 3386.0	...
458287	  754.8	  636.5	 3390.0	...
458288	  754.3	  636.7	 3393.0	...
458289	  753.9	  636.8	 3396.0	...
458290	  753.9	  636.5	 3396.0	...
458291	  753.9	  636.0	 3396.0	...
458292	  754.1	  635.5	 3396.0	...
458293	  754.4	  635.3	 3395.0	...
458294	  754.8	  635.3	 3397.0	...
458295	  755.0	  635.3	 3400.0	...
458296	  755.2	  635.3	 3403.0	...
458297	  755.3	  635.3	 3404.0	...
458298	  755.2	  635.3	 3403.0	...
458299	  755.2	  635.3	 3401.0	...
458300	  755.1	  635.2	 3400.0	...
458301	  755.1	  635.2	 3400.0	...
458302	  755.3	  635.1	 3401.0	...
458303	  755.4	  635.6	 3401.0	...
458304	  755.5	  635.9	 3400.0	...
458305	  755.4	  636.1	 3400.0	...
458306	  755.1	  635.6	 3403.0	...
458307	  754.8	  635.3	 3407.0	...
458308	  754.5	  635.3	 3408.0	...
458309	  754.4	  635.6	 3407.0	...
458310	  754.5	  635.8	 3407.0	...
458311	  754.7	  635.3	 3407.0	...
458312	  754.9	  634.8	 3408.0	...
458313	  754.9	  634.3	 3408.0	...
458314	  754.9	  634.2	 3408.0	...
458315	  754.9	  634.1	 3407.0	...
458316	  754.8	  634.0	 3407.0	...
458317	  754.9	  634.1	 3407.0	...
458318	  755.0	  634.2	 3407.0	...
458319	  755.1	  634.2	 3410.0	...
458320	  755.1	  634.5	 3412.0	...
458321	  755.2	  634.7	 3413.0	...
458322	  755.2	  635.1	 3412.0	...
458323	  755.0	  635.2	 3411.0	...
458324	  754.8	  635.2	 3411.0	...
458325	  754.6	  635.3	 3412.0	...
458326	  754.5	  635.3	 3414.0	...
458327	  754.4	  635.1	 3416.0	...
458328	  754.5	  635.0	 3416.0	...
458329	  754.6	  634.9	 3417.0	...
458330	  754.7	  635.1	 3419.0	...
458331	  754.7	  635.2	 3420.0	...
458332	  754.5	  635.5	 3420.0	...
458333	  754.3	  635.6	 3421.0	...
458334	  754.2	  635.7	 3422.0	...
458335	  754.1	  635.7	 3423.0	...
458336	  754.0	  635.8	 3423.0	...
458337	  754.4	  635.6	 3422.0	...
458338	  754.8	  635.4	 3422.0	...
458339	  754.8	  635.2	 3422.0	...
458340	  754.3	  635.1	 3422.0	...
458341	  753.9	  635.3	 3423.0	...
458342	  753.8	  635.6	 3423.0	...
458343	  753.9	  635.9	 3423.0	...
458344	  754.0	  635.9	 3424.0	...
458345	  754.1	  635.9	 3424.0	...
458346	  754.1	  635.8	 3423.0	...
458347	  754.0	  635.8	 3422.0	...
458348	  753.7	  636.0	 3424.0	...
458349	  753.3	  636.6	 3425.0	...
458350	  753.2	  637.0	 3427.0	...
458351	  753.4	  637.1	 3428.0	...
458352	  753.7	  637.0	 3428.0	...
458353	  753.8	  636.9	 3427.0	...
458354	  753.8	  636.7	 3427.0	...
458355	  753.6	  636.8	 3429.0	...
458356	  753.5	  637.0	 3430.0	...
458357	  753.4	  637.2	 3431.0	...
458358	  753.4	  637.2	 3432.0	...
458359	  753.1	  637.2	 3433.0	...
458360	  752.9	  637.2	 3436.0	...
458361	  752.7	  637.4	 3439.0	...
458362	  752.9	  637.3	 3442.0	...
458363	  753.1	  637.1	 3442.0	...
458364	  753.3	  636.7	 3443.0	...
458365	  753.3	  636.5	 3443.0	...
458366	  752.9	  636.8	 3443.0	...
458367	  752.5	  637.3	 3441.0	...
458368	  752.3	  637.7	 3444.0	...
458369	  752.3	  637.6	 3448.0	...
458370	  752.3	  637.4	 3453.0	...
458371	  752.2	  637.1	 3452.0	...
458372	  752.4	  636.8	 3452.0	...
458373	  752.7	  636.6	 3451.0	...
458374	  753.0	  636.8	 3451.0	...
458375	  753.0	  637.0	 3450.0	...
458376	  753.2	  637.3	 3449.0	...
458377	  753.4	  637.3	 3449.0	...
458378	  753.4	  637.1	 3452.0	...
458379	  753.1	  636.9	 3455.0	...
458380	  752.8	  636.7	 3460.0	...
458381	  752.6	  636.8	 3464.0	...
458382	  752.2	  636.8	 3467.0	...
458383	  752.1	  636.8	 3469.0	...
458384	  752.0	  636.9	 3470.0	...
458385	  752.1	  636.9	 3471.0	...
458386	  752.1	  637.1	 3475.0	...
458387	  752.0	  637.2	 3477.0	...
458388	  752.3	  637.2	 3480.0	...
458389	  752.7	  637.0	 3481.0	...
458390	  752.8	  637.0	 3482.0	...
458391	  752.6	  637.0	 3481.0	...
458392	  752.3	  637.0	 3481.0	...
458393	  752.3	  636.8	 3480.0	...
458394	  752.4	  636.8	 3480.0	...
458395	  752.3	  636.9	 3481.0	...
458396	  752.2	  637.1	 3483.0	...
458397	  752.3	  636.8	 3484.0	...
458398	  752.6	  636.3	 3484.0	...
458399	  752.4	  636.2	 3485.0	...
458400	  751.9	  636.5	 3486.0	...
458401	  751.7	  636.6	 3487.0	...
458402	  752.1	  636.4	 3488.0	...
458403	  752.5	  636.5	 3488.0	...
458404	  752.7	  636.6	 3489.0	...
458405	  752.9	  636.6	 3489.0	...
458406	  753.0	  636.4	 3490.0	...
458407	  752.9	  636.2	 3492.0	...
458408	  752.7	  636.5	 3495.0	...
458409	  752.6	  636.8	 3496.0	...
458410	  752.7	  637.0	 3496.0	...
458411	  752.7	  637.0	 3497.0	...
458412	  752.5	  636.3	 3499.0	...
458413	  752.3	  635.5	 3502.0	...
458414	  752.7	  634.6	 3503.0	...
458415	  753.2	  633.9	 3504.0	...
458416	  753.8	  633.3	 3506.0	...
458417	  753.6	  633.3	 3507.0	...
458418	  753.5	  633.9	 3507.0	...
458419	  753.4	  634.4	 3507.0	...
458420	  753.2	  634.2	 3507.0	...
458421	  752.9	  634.1	 3507.0	...
458422	  752.8	  634.5	 3507.0	...
458423	  752.9	  634.8	 3509.0	...
458424	  753.0	  635.1	 3512.0	...
458425	  753.1	  634.5	 3515.0	...
458426	  753.1	  634.3	 3516.0	...
458427	  753.2	  634.0	 3516.0	...
458428	  753.2	  634.0	 3517.0	...
458429	  752.9	  634.1	 3518.0	...
458430	  752.7	  634.2	 3521.0	...
458431	  753.1	  634.4	 3523.0	...
458432	  753.7	  634.5	 3525.0	...
458433	  754.2	  634.6	 3526.0	...
458434	  754.0	  634.7	 3527.0	...
458435	  753.8	  634.8	 3527.0	...
458436	  753.7	  634.3	 3528.0	...
458437	  753.2	  633.9	 3531.0	...
458438	  752.7	  633.5	 3534.0	...
458439	  752.3	  633.7	 3537.0	...
458440	  752.3	  633.8	 3538.0	...
458441	  752.4	  634.0	 3538.0	...
458442	  752.4	  633.8	 3539.0	...
458443	  752.3	  633.5	 3540.0	...
458444	  752.3	  633.4	 3541.0	...
458445	  752.3	  633.7	 3543.0	...
458446	  752.3	  634.3	 3544.0	...
458447	  752.4	  634.7	 3545.0	...
458448	  752.4	  635.1	 3546.0	...
458449	  752.5	  635.1	 3546.0	...
458450	  752.5	  635.2	 3546.0	...
458451	  752.5	  635.2	 3547.0	...
458452	  752.4	  635.0	 3551.0	...
458453	  752.2	  634.3	 3555.0	...
458454	  751.7	  633.8	 3557.0	...
458455	  751.2	  633.5	 3556.0	...
458456	  751.2	  633.9	 3557.0	...
458457	  751.7	  634.3	 3560.0	...
458458	  752.1	  634.4	 3562.0	...
458459	  752.1	  634.6	 3564.0	...
458460	  751.8	  634.8	 3565.0	...
458461	  751.5	  635.0	 3567.0	...
458462	  751.5	  635.1	 3569.0	...
458463	  751.7	  635.0	 3570.0	...
458464	  751.9	  634.8	 3570.0	...
458465	  751.7	  634.7	 3571.0	...
458466	  751.7	  634.8	 3573.0	...
458467	  751.7	  635.0	 3575.0	...
458468	  751.7	  635.3	 3577.0	...
458469	  751.6	  635.2	 3578.0	...
458470	  751.5	  635.2	 3581.0	...
458471	  751.2	  635.2	 3583.0	...
458472	  750.9	  635.4	 3583.0	...
458473	  750.8	  635.6	 3583.0	...
458474	  750.9	  635.5	 3583.0	...
458475	  750.6	  635.2	 3584.0	...
458476	  750.2	  634.8	 3586.0	...
458477	  749.7	  634.6	 3587.0	...
458478	  749.6	  634.7	 3588.0	...
458479	  749.4	  635.2	 3588.0	...
458480	  749.2	  636.1	 3588.0	...
458481	  749.2	  636.7	 3590.0	...
458482	  749.3	  636.8	 3591.0	...
458483	  749.3	  636.7	 3594.0	...
458484	  749.2	  637.0	 3595.0	...
458485	  749.1	  637.5	 3596.0	...
458486	  749.1	  637.4	 3597.0	...
458487	  749.0	  636.9	 3597.0	...
458488	  748.9	  636.5	 3600.0	...
458489	  748.9	  636.7	 3603.0	...
458490	  748.6	  636.9	 3606.0	...
458491	  748.4	  637.0	 3606.0	...
458492	  748.3	  636.6	 3606.0	...
458493	  748.5	  636.2	 3606.0	...
458494	  748.7	  635.8	 3607.0	...
458495	  748.8	  635.6	 3608.0	...
458496	  748.9	  635.7	 3610.0	...
458497	  748.9	  636.0	 3614.0	...
458498	  748.8	  636.7	 3617.0	...
458499	  748.7	  637.2	 3620.0	...
458500	  748.4	  637.7	 3621.0	...
458501	  748.4	  637.6	 3623.0	...
458502	  748.5	  637.6	 3624.0	...
458503	  748.6	  638.2	 3625.0	...
458504	  748.8	  638.8	 3624.0	...
458505	  748.8	  638.7	 3623.0	...
458506	  748.8	  638.1	 3622.0	...
458507	  748.6	  637.3	 3624.0	...
458508	  748.3	  637.2	 3626.0	...
458509	  748.1	  637.1	 3629.0	...
458510	  747.6	  637.2	 3632.0	...
458511	  747.3	  637.6	 3636.0	...
458512	  747.1	  638.0	 3639.0	...
458513	  747.0	  638.1	 3642.0	...
458514	  746.9	  637.8	 3643.0	...
458515	  746.8	  637.3	 3644.0	...
458516	  746.8	  636.9	 3645.0	...
458517	  746.9	  636.5	 3645.0	...
458518	  747.1	  636.3	 3646.0	...
458519	  747.3	  636.2	 3647.0	...
458520	  747.3	  636.1	 3647.0	...
458521	  747.1	  635.9	 3650.0	...
458522	  746.9	  636.4	 3653.0	...
458523	  746.8	  637.0	 3655.0	...
458524	  746.2	  637.6	 3655.0	...
458525	  745.6	  637.5	 3655.0	...
458526	  745.0	  637.4	 3658.0	...
458527	  745.2	  637.2	 3662.0	...
458528	  745.5	  637.1	 3665.0	...
458529	  745.8	  637.0	 3665.0	...
458530	  745.8	  637.0	 3665.0	...
458531	  745.5	  636.5	 3665.0	...
458532	  745.2	  636.0	 3669.0	...
458533	  745.0	  635.7	 3672.0	...
458534	  745.1	  635.9	 3676.0	...
458535	  745.2	  636.4	 3675.0	...
458536	  745.2	  636.6	 3675.0	...
458537	  745.2	  636.7	 3677.0	...
458538	  745.3	  636.5	 3680.0	...
458539	  745.4	  636.6	 3683.0	...
458540	  745.5	  636.9	 3683.0	...
458541	  745.4	  637.3	 3683.0	...
458542	  745.4	  637.6	 3685.0	...
458543	  745.3	  637.9	 3688.0	...
458544	  745.1	  638.3	 3690.0	...
458545	  744.7	  638.5	 3691.0	...
458546	  744.2	  638.5	 3691.0	...
458547	  744.2	  638.5	 3692.0	...
458548	  744.4	  638.5	 3692.0	...
458549	  744.6	  638.3	 3692.0	...
458550	  744.7	  638.1	 3692.0	...
458551	  744.9	  637.9	 3693.0	...
458552	  745.1	  637.8	 3694.0	...
458553	  745.1	  637.8	 3693.0	...
458554	  745.1	  638.3	 3692.0	...
458555	  745.1	  638.8	 3691.0	...
458556	  745.1	  639.3	 3691.0	...
458557	  745.1	  639.1	 3693.0	...
458558	  745.4	  638.9	 3696.0	...
458559	  745.6	  638.8	 3698.0	...
458560	  745.7	  639.2	 3698.0	...
458561	  745.6	  639.7	 3700.0	...
458562	  745.5	  640.5	 3701.0	...
458563	  745.3	  640.7	 3702.0	...
458564	  745.2	  640.3	 3702.0	...
458565	  745.4	  639.6	 3701.0	...
458566	  745.7	  638.8	 3705.0	...
458567	  746.1	  639.0	 3708.0	...
458568	  746.1	  639.3	 3712.0	...
458569	  745.9	  639.5	 3712.0	...
458570	  745.8	  639.4	 3712.0	...
458571	  745.6	  639.1	 3712.0	...
458572	  745.6	  638.9	 3712.0	...
458573	  745.9	  639.2	 3710.0	...
458574	  746.2	  639.8	 3709.0	...
458575	  746.6	  640.3	 3711.0	...
458576	  746.4	  640.6	 3713.0	...
458577	  746.2	  640.8	 3716.0	...
458578	  746.0	  640.6	 3717.0	...
458579	  746.0	  640.2	 3717.0	...
458580	  746.2	  639.9	 3717.0	...
458581	  746.3	  639.9	 3715.0	...
458582	  746.4	  639.7	 3714.0	...
458583	  746.1	  639.6	 3716.0	...
458584	  745.8	  639.7	 3720.0	...
458585	  746.2	  639.9	 3724.0	...
458586	  746.9	  640.4	 3724.0	...
458587	  747.0	  640.6	 3724.0	...
458588	  746.5	  641.0	 3724.0	...
458589	  746.1	  641.1	 3725.0	...
458590	  746.3	  641.0	 3727.0	...
458591	  746.5	  641.1	 3728.0	...
458592	  746.5	  641.2	 3727.0	...
458593	  746.3	  641.3	 3727.0	...
458594	  746.2	  641.2	 3728.0	...
458595	  746.3	  641.0	 3731.0	...
458596	  746.5	  640.4	 3733.0	...
458597	  746.4	  639.9	 3735.0	...
458598	  746.3	  639.3	 3733.0	...
458599	  746.6	  639.2	 3734.0	...
458600	  746.9	  639.0	 3736.0	...
458601	  747.3	  638.8	 3737.0	...
458602	  747.6	  638.7	 3738.0	...
458603	  747.8	  638.6	 3740.0	...
458604	  747.8	  638.5	 3742.0	...
458605	  747.6	  638.3	 3746.0	...
458606	  747.4	  638.1	 3748.0	...
458607	  747.1	  637.6	 3750.0	...
458608	  746.6	  637.2	 3750.0	...
458609	  746.1	  636.9	 3750.0	...
458610	  745.9	  637.4	 3750.0	...
458611	  746.0	  637.7	 3750.0	...
458612	  746.1	  637.8	 3753.0	...
458613	  745.9	  637.6	 3756.0	...
458614	  745.6	  638.0	 3758.0	...
458615	  745.5	  638.4	 3757.0	...
458616	  745.6	  638.4	 3757.0	...
458617	  745.7	  637.7	 3757.0	...
458618	  745.8	  637.4	 3758.0	...
458619	  745.8	  637.4	 3759.0	...
458620	  745.9	  637.4	 3761.0	...
458621	  745.9	  637.4	 3763.0	...
458622	  745.3	  637.6	 3763.0	...
458623	  744.6	  637.7	 3764.0	...
458624	  743.9	  638.0	 3765.0	...
458625	  743.9	  638.2	 3766.0	...
458626	  744.4	  638.8	 3766.0	...
458627	  744.9	  639.2	 3766.0	...
458628	  745.8	  639.5	 3765.0	...
458629	  746.2	  639.2	 3766.0	...
458630	  746.6	  639.1	 3767.0	...
458631	  746.6	  639.0	 3768.0	...
458632	  746.3	  638.5	 3768.0	...
458633	  746.0	  637.9	 3767.0	...
458634	  745.4	  637.5	 3766.0	...
458635	  745.0	  637.7	 3765.0	...
458636	  744.8	  637.8	 3766.0	...
458637	  745.1	  637.8	 3767.0	...
458638	  745.4	  637.7	 3767.0	...
458639	  745.3	  637.7	 3768.0	...
458640	  745.1	  638.0	 3768.0	...
458641	  745.1	  638.6	 3771.0	...
458642	  745.8	  639.1	 3774.0	...
458643	  746.5	  639.4	 3779.0	...
458644	  746.9	  639.2	 3780.0	...
458645	  747.1	  639.0	 3781.0	...
458646	  747.2	  638.9	 3781.0	...
458647	  747.2	  638.9	 3781.0	...
458648	  746.9	  638.5	 3782.0	...
458649	  746.6	  638.2	 3783.0	...
458650	  746.2	  638.1	 3784.0	...
458651	  746.0	  638.5	 3784.0	...
458652	  745.9	  638.9	 3787.0	...
458653	  745.8	  639.4	 3789.0	...
458654	  745.8	  639.7	 3792.0	...
458655	  745.9	  640.0	 3793.0	...
458656	  746.0	  640.0	 3794.0	...
458657	  746.5	  639.9	 3795.0	...
458658	  746.8	  639.7	 3795.0	...
458659	  746.7	  639.6	 3795.0	...
458660	  746.3	  639.3	 3795.0	...
458661	  745.9	  639.1	 3797.0	...
458662	  745.9	  638.9	 3802.0	...
458663	  746.0	  638.8	 3806.0	...
458664	  746.1	  638.9	 3807.0	...
458665	  746.0	  638.8	 3806.0	...
458666	  746.0	  638.6	 3805.0	...
458667	  746.1	  639.2	 3805.0	...
458668	  746.3	  639.9	 3807.0	...
458669	  746.6	  640.5	 3809.0	...
458670	  746.7	  640.9	 3812.0	...
458671	  746.6	  641.3	 3812.0	...
458672	  746.4	  641.5	 3812.0	...
458673	  746.1	  641.5	 3812.0	...
458674	  745.8	  641.2	 3812.0	...
458675	  745.7	  641.1	 3813.0	...
458676	  745.3	  640.9	 3815.0	...
458677	  745.0	  641.0	 3816.0	...
458678	  744.8	  641.2	 3817.0	...
458679	  744.9	  641.2	 3818.0	...
458680	  745.1	  641.2	 3819.0	...
458681	  745.4	  641.0	 3820.0	...
458682	  745.6	  640.8	 3820.0	...
458683	  745.6	  640.7	 3821.0	...
458684	  745.5	  640.9	 3821.0	...
458685	  745.5	  641.3	 3822.0	...
458686	  745.6	  641.7	 3822.0	...
458687	  745.7	  641.6	 3825.0	...
458688	  745.7	  641.5	 3828.0	...
458689	  745.6	  641.5	 3829.0	...
458690	  745.1	  641.6	 3829.0	...
458691	  744.6	  641.7	 3829.0	...
458692	  744.2	  641.5	 3831.0	...
458693	  744.2	  641.2	 3834.0	...
458694	  744.2	  641.2	 3836.0	...
458695	  743.9	  641.1	 3835.0	...
458696	  743.5	  640.6	 3834.0	...
458697	  743.6	  640.2	 3834.0	...
458698	  744.1	  640.2	 3834.0	...
458699	  744.4	  640.6	 3833.0	...
458700	  744.1	  640.7	 3834.0	...
458701	  743.9	  640.5	 3836.0	...
458702	  744.0	  640.0	 3838.0	...
458703	  744.1	  639.8	 3839.0	...
458704	  744.1	  639.7	 3839.0	...
458705	  744.1	  639.9	 3840.0	...
458706	  744.1	  640.2	 3841.0	...
458707	  743.9	  640.2	 3841.0	...
458708	  743.7	  639.9	 3841.0	...
458709	  743.5	  639.6	 3845.0	...
458710	  743.4	  639.3	 3848.0	...
458711	  743.7	  639.3	 3852.0	...
458712	  743.8	  639.3	 3853.0	...
458713	  743.9	  639.3	 3853.0	...
458714	  743.9	  639.3	 3853.0	...
458715	  744.0	  639.4	 3853.0	...
458716	  744.1	  639.4	 3853.0	...
458717	  744.0	  639.3	 3854.0	...
458718	  743.8	  639.2	 3854.0	...
458719	  743.7	  639.1	 3856.0	...
458720	  743.7	  639.1	 3858.0	...
458721	  743.5	  639.2	 3861.0	...
458722	  743.2	  639.5	 3862.0	...
458723	  742.9	  639.8	 3863.0	...
458724	  743.0	  640.0	 3863.0	...
458725	  743.0	  640.3	 3862.0	...
458726	  743.1	  640.6	 3862.0	...
458727	  743.1	  640.6	 3864.0	...
458728	  743.1	  640.1	 3867.0	...
458729	  743.1	  639.6	 3870.0	...
458730	  743.4	  639.2	 3871.0	...
458731	  743.7	  639.0	 3871.0	...
458732	  744.0	  638.8	 3871.0	...
458733	  744.1	  639.2	 3871.0	...
458734	  744.2	  639.8	 3873.0	...
458735	  744.3	  640.0	 3874.0	...
458736	  744.2	  639.7	 3875.0	...
458737	  744.1	  639.4	 3875.0	...
458738	  743.8	  639.6	 3877.0	...
458739	  743.5	  639.9	 3879.0	...
458740	  743.3	  640.1	 3881.0	...
458741	  743.4	  639.4	 3881.0	...
458742	  743.4	  638.6	 3886.0	...
458743	  743.3	  637.9	 3890.0	...
458744	  743.2	  638.1	 3895.0	...
458745	  743.5	  638.4	 3895.0	...
458746	  743.8	  639.3	 3894.0	...
458747	  744.2	  640.0	 3892.0	...
458748	  744.4	  640.4	 3891.0	...
458749	  744.3	  640.3	 3892.0	...
458750	  744.0	  640.0	 3892.0	...
458751	  743.9	  639.6	 3895.0	...
458752	  744.2	  639.2	 3896.0	...
458753	  744.4	  639.4	 3898.0	...
458754	  744.5	  639.8	 3899.0	...
458755	  744.5	  640.1	 3900.0	...
458756	  744.5	  640.0	 3901.0	...
458757	  744.2	  639.8	 3902.0	...
458758	  743.9	  639.7	 3903.0	...
458759	  743.6	  639.7	 3903.0	...
458760	  743.6	  639.7	 3903.0	...
458761	  743.6	  639.6	 3903.0	...
458762	  743.6	  639.5	 3903.0	...
458763	  743.7	  639.5	 3902.0	...
458764	  744.0	  640.1	 3902.0	...
458765	  744.3	  640.6	 3901.0	...
458766	  744.3	  640.6	 3902.0	...
458767	  744.4	  640.2	 3903.0	...
458768	  744.4	  639.7	 3905.0	...
458769	  744.5	  639.7	 3907.0	...
458770	  744.5	  639.7	 3909.0	...
458771	  744.5	  639.8	 3909.0	...
458772	  744.4	  639.9	 3909.0	...
458773	  744.2	  639.8	 3909.0	...
458774	  744.1	  639.5	 3909.0	...
458775	  744.2	  639.2	 3909.0	...
458776	  744.4	  639.1	 3910.0	...
458777	  744.6	  639.2	 3911.0	...
458778	  744.4	  639.5	 3912.0	...
458779	  744.2	  639.8	 3913.0	...
458780	  744.0	  640.0	 3914.0	...
458781	  743.9	  640.0	 3918.0	...
458782	  744.3	  640.0	 3923.0	...
458783	  744.7	  640.0	 3928.0	...
458784	  745.2	  639.2	 3929.0	...
458785	  745.4	  638.4	 3929.0	...
458786	  745.6	  637.6	 3928.0	...
458787	  745.8	  637.6	 3928.0	...
458788	  745.6	  638.0	 3928.0	...
458789	  745.1	  638.5	 3928.0	...
458790	  744.6	  638.9	 3929.0	...
458791	  744.4	  638.6	 3929.0	...
458792	  744.5	  638.5	 3930.0	...
458793	  744.6	  638.5	 3931.0	...
458794	  744.6	  638.5	 3935.0	...
458795	  744.6	  638.2	 3939.0	...
458796	  744.6	  637.8	 3941.0	...
458797	  744.7	  637.7	 3942.0	...
458798	  744.8	  637.5	 3943.0	...
458799	  745.0	  637.4	 3944.0	...
458800	  745.2	  637.6	 3944.0	...
458801	  745.3	  638.0	 3944.0	...
458802	  745.5	  638.3	 3947.0	...
458803	  745.5	  638.3	 3951.0	...
458804	  745.4	  638.3	 3953.0	...
458805	  745.4	  638.2	 3952.0	...
458806	  745.4	  638.1	 3950.0	...
458807	  745.3	  638.0	 3950.0	...
458808	  745.3	  637.9	 3951.0	...
458809	  745.2	  638.0	 3953.0	...
458810	  745.1	  638.3	 3956.0	...
458811	  745.0	  638.5	 3958.0	...
[truncated: 4,158,795 more chars]
