# Supplementary material for: With an eye on uncertainty: Modelling pupillary responses to environmental volatility
Source: PLoS Comput Biol. 2019 Jul 5;15(7):e1007126. doi: 10.1371/journal.pcbi.1007126 (PMC6636765; doi:10.1371/journal.pcbi.1007126)
Supplement: S2 Data — Zip file containing the pupillometry data for participant 2. (ZIP) [file pcbi.1007126.s002.zip › P2/trial6.asc]

** CONVERTED FROM C:\Users\tparr\Documents\PVR\P2_0712\trial6.edf using edfapi 3.1 Win32 Nov 24 2009 on Thu Dec 07 19:12:35 2017
** DATE: Thu Dec  7 17:22:55 2017
** TYPE: EDF_FILE BINARY EVENT SAMPLE TAGGED
** VERSION: EYELINK II 1
** SOURCE: EYELINK CL
** EYELINK II CL v4.48 Nov 25 2009
** CAMERA: EyeLink CL Version 1.4 Sensor=BHA
** SERIAL NUMBER: CL1-AAD42
** CAMERA_CONFIG: AAD42140.SCD
**

MSG	1059505 RECCFG CR 1000 2 0 R
MSG	1059505 ELCLCFG MTABLER
MSG	1059505 GAZE_COORDS 0.00 0.00 1599.00 1199.00
MSG	1059505 THRESHOLDS R 108 243
MSG	1059505 ELCL_PROC CENTROID (3)
MSG	1059505 ELCL_PCR_PARAM 5 3.0
START	1059506 	RIGHT	SAMPLES	EVENTS
PRESCALER	1
VPRESCALER	1
PUPIL	AREA
EVENTS	GAZE	RIGHT	RATE	1000.00	TRACKING	CR	FILTER	2
SAMPLES	GAZE	RIGHT	RATE	1000.00	TRACKING	CR	FILTER	2
MSG	1059506 !MODE RECORD CR 1000 2 0 R
1059506	  742.8	  640.3	 3782.0	...
INPUT	1059506	127
1059507	  743.1	  639.4	 3782.0	...
1059508	  743.3	  638.4	 3784.0	...
1059509	  743.4	  638.0	 3785.0	...
1059510	  743.3	  638.4	 3785.0	...
1059511	  743.2	  638.8	 3786.0	...
1059512	  743.2	  638.8	 3788.0	...
SFIX R   1059513
1059513	  743.1	  638.9	 3791.0	...
1059514	  743.2	  639.0	 3792.0	...
1059515	  743.1	  639.1	 3793.0	...
1059516	  743.0	  639.1	 3792.0	...
1059517	  743.0	  639.3	 3795.0	...
1059518	  743.0	  639.9	 3798.0	...
1059519	  743.0	  640.5	 3800.0	...
1059520	  743.0	  640.8	 3799.0	...
1059521	  742.9	  640.7	 3800.0	...
1059522	  743.2	  640.7	 3802.0	...
1059523	  743.5	  640.8	 3804.0	...
1059524	  743.8	  640.3	 3804.0	...
1059525	  743.7	  639.7	 3804.0	...
1059526	  743.6	  639.2	 3805.0	...
1059527	  743.6	  639.4	 3806.0	...
1059528	  743.5	  639.7	 3805.0	...
1059529	  743.6	  639.7	 3803.0	...
1059530	  743.6	  639.4	 3803.0	...
1059531	  743.2	  639.1	 3804.0	...
1059532	  742.7	  638.9	 3805.0	...
1059533	  742.0	  638.9	 3806.0	...
1059534	  741.9	  638.8	 3807.0	...
1059535	  742.1	  638.8	 3808.0	...
1059536	  742.7	  638.8	 3807.0	...
1059537	  743.3	  638.9	 3809.0	...
1059538	  743.7	  638.9	 3811.0	...
1059539	  743.9	  638.5	 3814.0	...
1059540	  743.2	  638.1	 3815.0	...
1059541	  742.5	  637.7	 3815.0	...
1059542	  741.9	  638.6	 3816.0	...
1059543	  742.0	  639.4	 3817.0	...
1059544	  742.2	  639.9	 3818.0	...
1059545	  742.1	  639.5	 3819.0	...
1059546	  742.1	  639.0	 3818.0	...
1059547	  742.0	  638.8	 3818.0	...
1059548	  741.7	  638.9	 3818.0	...
1059549	  741.4	  638.9	 3818.0	...
1059550	  741.6	  638.8	 3820.0	...
1059551	  742.1	  638.6	 3822.0	...
1059552	  742.5	  638.5	 3824.0	...
1059553	  742.3	  638.1	 3824.0	...
1059554	  742.1	  637.6	 3824.0	...
1059555	  742.2	  637.5	 3823.0	...
1059556	  742.2	  637.9	 3823.0	...
1059557	  742.3	  638.3	 3826.0	...
1059558	  742.3	  638.3	 3829.0	...
1059559	  742.0	  638.4	 3832.0	...
1059560	  741.9	  638.5	 3832.0	...
1059561	  741.8	  638.5	 3833.0	...
1059562	  741.8	  638.1	 3834.0	...
1059563	  742.0	  637.7	 3835.0	...
1059564	  742.0	  637.2	 3836.0	...
1059565	  742.2	  637.7	 3836.0	...
1059566	  742.3	  638.2	 3838.0	...
1059567	  741.7	  638.3	 3840.0	...
1059568	  741.1	  638.0	 3842.0	...
1059569	  740.9	  637.3	 3844.0	...
1059570	  741.2	  636.9	 3847.0	...
1059571	  741.6	  636.7	 3847.0	...
1059572	  741.4	  636.8	 3843.0	...
1059573	  741.2	  637.2	 3841.0	...
1059574	  740.9	  637.5	 3842.0	...
1059575	  740.8	  637.7	 3842.0	...
1059576	  740.4	  637.6	 3843.0	...
1059577	  740.2	  637.4	 3843.0	...
1059578	  740.2	  637.1	 3843.0	...
1059579	  740.5	  636.9	 3845.0	...
1059580	  740.7	  637.1	 3848.0	...
1059581	  740.7	  637.3	 3850.0	...
1059582	  740.5	  637.6	 3848.0	...
1059583	  740.6	  638.1	 3847.0	...
1059584	  740.6	  638.6	 3847.0	...
1059585	  740.7	  639.1	 3847.0	...
1059586	  740.7	  639.1	 3847.0	...
1059587	  740.7	  638.4	 3848.0	...
1059588	  740.7	  637.8	 3851.0	...
1059589	  740.7	  637.3	 3854.0	...
1059590	  740.8	  637.7	 3855.0	...
1059591	  741.0	  638.1	 3852.0	...
1059592	  741.1	  638.4	 3852.0	...
1059593	  741.1	  638.4	 3854.0	...
1059594	  741.1	  638.5	 3858.0	...
1059595	  741.1	  638.7	 3860.0	...
1059596	  741.0	  638.8	 3862.0	...
1059597	  740.9	  638.6	 3863.0	...
1059598	  740.8	  638.3	 3866.0	...
1059599	  740.7	  638.2	 3868.0	...
1059600	  740.7	  638.6	 3869.0	...
1059601	  740.5	  639.0	 3868.0	...
1059602	  740.2	  639.2	 3867.0	...
1059603	  740.2	  639.0	 3867.0	...
1059604	  740.5	  638.5	 3866.0	...
1059605	  740.2	  638.2	 3870.0	...
1059606	  739.6	  638.1	 3874.0	...
1059607	  739.6	  638.4	 3876.0	...
1059608	  740.2	  638.6	 3875.0	...
1059609	  740.6	  639.0	 3873.0	...
1059610	  740.5	  639.1	 3874.0	...
1059611	  740.4	  638.6	 3876.0	...
1059612	  740.4	  637.7	 3878.0	...
1059613	  740.3	  636.8	 3880.0	...
1059614	  740.2	  636.6	 3880.0	...
1059615	  740.3	  636.6	 3880.0	...
1059616	  740.3	  636.7	 3879.0	...
1059617	  740.4	  636.8	 3877.0	...
1059618	  740.3	  636.9	 3877.0	...
1059619	  740.6	  636.7	 3876.0	...
1059620	  740.8	  636.4	 3876.0	...
1059621	  741.0	  636.2	 3876.0	...
1059622	  740.8	  636.1	 3876.0	...
1059623	  740.7	  636.1	 3876.0	...
1059624	  740.8	  636.3	 3878.0	...
1059625	  740.4	  636.5	 3881.0	...
1059626	  740.1	  636.6	 3883.0	...
1059627	  739.7	  636.3	 3883.0	...
1059628	  739.9	  635.9	 3883.0	...
1059629	  740.0	  635.6	 3883.0	...
1059630	  740.1	  635.4	 3882.0	...
1059631	  740.4	  635.4	 3885.0	...
1059632	  740.7	  635.4	 3888.0	...
1059633	  740.9	  635.4	 3892.0	...
1059634	  740.7	  636.0	 3894.0	...
1059635	  740.5	  636.5	 3893.0	...
1059636	  740.4	  636.9	 3892.0	...
1059637	  740.6	  636.5	 3891.0	...
1059638	  740.7	  636.1	 3892.0	...
1059639	  740.8	  635.9	 3892.0	...
1059640	  740.8	  636.0	 3893.0	...
1059641	  741.0	  636.0	 3894.0	...
1059642	  741.1	  636.0	 3896.0	...
1059643	  741.2	  636.2	 3897.0	...
1059644	  741.1	  636.3	 3899.0	...
1059645	  741.0	  636.4	 3902.0	...
1059646	  740.8	  636.5	 3904.0	...
1059647	  740.8	  636.5	 3906.0	...
1059648	  740.8	  636.3	 3905.0	...
1059649	  740.6	  636.1	 3904.0	...
1059650	  740.2	  635.8	 3903.0	...
1059651	  739.7	  635.9	 3902.0	...
1059652	  739.4	  635.7	 3900.0	...
1059653	  739.2	  635.6	 3902.0	...
1059654	  739.2	  635.5	 3905.0	...
1059655	  739.2	  635.6	 3908.0	...
1059656	  739.2	  635.6	 3909.0	...
1059657	  739.3	  635.5	 3909.0	...
1059658	  739.4	  635.5	 3910.0	...
1059659	  739.4	  635.5	 3913.0	...
1059660	  739.3	  635.5	 3917.0	...
1059661	  739.4	  635.4	 3919.0	...
1059662	  739.4	  635.4	 3917.0	...
1059663	  739.6	  635.5	 3915.0	...
1059664	  739.6	  635.7	 3913.0	...
1059665	  739.6	  636.0	 3914.0	...
1059666	  739.3	  636.1	 3914.0	...
1059667	  739.1	  636.1	 3914.0	...
1059668	  738.6	  636.1	 3914.0	...
1059669	  738.3	  636.1	 3914.0	...
1059670	  738.0	  636.0	 3913.0	...
1059671	  738.0	  636.1	 3915.0	...
1059672	  738.1	  636.0	 3917.0	...
1059673	  738.2	  636.0	 3919.0	...
1059674	  738.3	  636.0	 3917.0	...
1059675	  738.3	  636.1	 3914.0	...
1059676	  738.3	  635.9	 3915.0	...
1059677	  738.3	  636.1	 3919.0	...
1059678	  738.4	  636.3	 3919.0	...
1059679	  738.6	  636.7	 3917.0	...
1059680	  738.9	  636.7	 3915.0	...
1059681	  738.8	  636.5	 3916.0	...
1059682	  738.4	  636.3	 3916.0	...
1059683	  738.2	  636.0	 3915.0	...
1059684	  738.5	  635.8	 3915.0	...
1059685	  738.8	  635.8	 3916.0	...
1059686	  738.8	  635.5	 3917.0	...
1059687	  738.8	  635.3	 3918.0	...
1059688	  739.1	  635.3	 3919.0	...
1059689	  739.3	  635.4	 3919.0	...
1059690	  739.7	  635.4	 3918.0	...
1059691	  739.8	  635.0	 3917.0	...
1059692	  740.0	  634.7	 3916.0	...
1059693	  739.9	  635.1	 3916.0	...
1059694	  739.8	  635.7	 3917.0	...
1059695	  739.7	  636.6	 3917.0	...
1059696	  739.9	  636.8	 3917.0	...
1059697	  740.1	  637.0	 3917.0	...
1059698	  740.4	  636.9	 3916.0	...
1059699	  740.4	  636.8	 3916.0	...
1059700	  740.5	  636.6	 3916.0	...
1059701	  740.5	  636.6	 3916.0	...
1059702	  740.5	  636.6	 3916.0	...
1059703	  740.3	  636.7	 3916.0	...
1059704	  740.0	  636.7	 3915.0	...
1059705	  739.7	  636.7	 3915.0	...
1059706	  740.0	  636.4	 3914.0	...
1059707	  740.2	  636.2	 3915.0	...
1059708	  740.5	  635.4	 3916.0	...
1059709	  740.5	  634.8	 3917.0	...
1059710	  740.8	  634.7	 3918.0	...
1059711	  741.0	  635.2	 3918.0	...
1059712	  740.8	  635.8	 3918.0	...
1059713	  740.2	  635.7	 3919.0	...
1059714	  739.5	  635.7	 3920.0	...
1059715	  739.4	  635.4	 3919.0	...
1059716	  739.8	  635.2	 3918.0	...
1059717	  740.0	  634.9	 3916.0	...
1059718	  740.1	  634.4	 3915.0	...
1059719	  740.5	  634.0	 3916.0	...
1059720	  740.9	  633.8	 3918.0	...
1059721	  741.3	  634.1	 3920.0	...
1059722	  741.2	  634.5	 3921.0	...
1059723	  741.0	  634.6	 3923.0	...
1059724	  740.9	  634.8	 3925.0	...
1059725	  740.8	  634.7	 3924.0	...
1059726	  740.6	  634.7	 3920.0	...
1059727	  740.5	  634.6	 3916.0	...
1059728	  740.8	  633.9	 3916.0	...
1059729	  741.1	  633.2	 3916.0	...
1059730	  741.3	  632.9	 3917.0	...
1059731	  741.2	  633.3	 3917.0	...
1059732	  741.0	  633.8	 3916.0	...
1059733	  741.0	  633.8	 3915.0	...
1059734	  741.0	  633.8	 3915.0	...
1059735	  740.9	  634.1	 3916.0	...
1059736	  740.8	  634.4	 3919.0	...
1059737	  740.9	  634.6	 3921.0	...
1059738	  741.0	  634.5	 3922.0	...
1059739	  740.9	  634.4	 3922.0	...
1059740	  740.6	  634.5	 3925.0	...
1059741	  740.2	  634.6	 3928.0	...
1059742	  740.1	  634.6	 3931.0	...
1059743	  739.9	  634.5	 3932.0	...
1059744	  740.2	  634.3	 3932.0	...
1059745	  740.5	  634.2	 3932.0	...
1059746	  740.7	  634.1	 3929.0	...
1059747	  740.8	  634.0	 3927.0	...
1059748	  740.8	  633.4	 3924.0	...
1059749	  740.7	  632.8	 3924.0	...
1059750	  740.7	  632.9	 3924.0	...
1059751	  740.9	  633.3	 3923.0	...
1059752	  741.1	  633.8	 3923.0	...
1059753	  740.9	  633.9	 3922.0	...
1059754	  740.5	  634.2	 3924.0	...
1059755	  740.1	  634.5	 3926.0	...
1059756	  740.1	  634.5	 3929.0	...
1059757	  740.0	  634.5	 3929.0	...
1059758	  740.0	  634.5	 3929.0	...
1059759	  740.2	  634.5	 3928.0	...
1059760	  740.4	  634.4	 3928.0	...
1059761	  740.7	  634.2	 3930.0	...
1059762	  740.8	  633.9	 3931.0	...
1059763	  740.9	  633.7	 3930.0	...
1059764	  741.1	  634.1	 3930.0	...
1059765	  741.2	  634.8	 3929.0	...
1059766	  741.1	  635.1	 3928.0	...
1059767	  741.0	  634.7	 3926.0	...
1059768	  740.9	  634.5	 3925.0	...
1059769	  741.1	  634.6	 3925.0	...
1059770	  741.3	  634.4	 3925.0	...
1059771	  741.5	  634.0	 3923.0	...
1059772	  741.5	  633.8	 3922.0	...
1059773	  742.1	  633.9	 3920.0	...
1059774	  742.8	  634.0	 3920.0	...
1059775	  743.3	  633.5	 3921.0	...
1059776	  743.6	  632.8	 3920.0	...
1059777	  744.0	  630.7	 3919.0	...
1059778	  744.3	  629.3	 3918.0	...
1059779	  744.3	  628.0	 3917.0	...
1059780	  744.3	  628.0	 3916.0	...
1059781	  744.4	  627.8	 3915.0	...
1059782	  744.6	  627.6	 3914.0	...
1059783	  744.7	  627.3	 3910.0	...
1059784	  744.7	  627.2	 3907.0	...
1059785	  744.7	  627.2	 3904.0	...
1059786	  744.5	  627.4	 3905.0	...
1059787	  744.2	  627.9	 3905.0	...
1059788	  744.0	  628.4	 3905.0	...
1059789	  744.6	  629.0	 3905.0	...
1059790	  745.2	  629.2	 3905.0	...
1059791	  746.0	  629.4	 3905.0	...
1059792	  746.2	  629.4	 3904.0	...
1059793	  746.4	  629.3	 3904.0	...
1059794	  746.4	  629.3	 3903.0	...
1059795	  746.5	  629.7	 3902.0	...
1059796	  746.6	  630.1	 3903.0	...
1059797	  746.6	  630.5	 3903.0	...
1059798	  746.5	  630.6	 3905.0	...
1059799	  746.4	  630.6	 3906.0	...
1059800	  746.4	  630.4	 3907.0	...
1059801	  746.1	  630.4	 3906.0	...
1059802	  745.7	  630.5	 3906.0	...
1059803	  745.3	  630.8	 3905.0	...
1059804	  745.3	  631.0	 3903.0	...
1059805	  745.3	  631.1	 3900.0	...
1059806	  745.6	  631.1	 3897.0	...
1059807	  745.9	  631.0	 3897.0	...
1059808	  746.0	  630.9	 3897.0	...
1059809	  746.0	  631.5	 3897.0	...
1059810	  746.2	  632.1	 3897.0	...
1059811	  746.4	  632.7	 3893.0	...
1059812	  746.5	  632.8	 3889.0	...
1059813	  746.5	  633.1	 3885.0	...
1059814	  746.5	  633.3	 3884.0	...
1059815	  746.5	  633.3	 3883.0	...
1059816	  746.5	  633.0	 3883.0	...
1059817	  746.5	  632.7	 3882.0	...
1059818	  746.4	  632.5	 3882.0	...
1059819	  746.4	  632.2	 3883.0	...
1059820	  746.4	  632.2	 3880.0	...
1059821	  746.4	  632.2	 3875.0	...
1059822	  746.4	  632.4	 3871.0	...
1059823	  746.3	  632.5	 3868.0	...
1059824	  746.3	  633.2	 3864.0	...
1059825	  746.3	  633.8	 3859.0	...
1059826	  746.3	  633.6	 3857.0	...
1059827	  746.3	  633.0	 3858.0	...
1059828	  746.9	  632.2	 3858.0	...
1059829	  747.6	  632.3	 3858.0	...
1059830	  748.4	  632.3	 3854.0	...
1059831	  748.5	  632.3	 3849.0	...
1059832	  748.6	  632.3	 3845.0	...
1059833	  748.6	  632.6	 3845.0	...
1059834	  748.7	  633.0	 3844.0	...
1059835	  748.7	  633.4	 3842.0	...
1059836	  748.7	  633.4	 3840.0	...
1059837	  748.6	  633.4	 3838.0	...
1059838	  748.6	  633.3	 3836.0	...
1059839	  748.6	  633.2	 3833.0	...
1059840	  748.9	  633.1	 3829.0	...
1059841	  749.1	  633.3	 3825.0	...
1059842	  749.3	  633.3	 3823.0	...
1059843	  749.8	  633.3	 3820.0	...
1059844	  750.3	  633.2	 3818.0	...
1059845	  750.5	  633.4	 3816.0	...
1059846	  750.1	  633.7	 3815.0	...
1059847	  749.9	  633.6	 3813.0	...
1059848	  750.1	  633.3	 3810.0	...
1059849	  750.3	  633.0	 3807.0	...
1059850	  750.5	  633.6	 3803.0	...
1059851	  750.6	  634.0	 3798.0	...
1059852	  750.5	  634.5	 3793.0	...
1059853	  750.7	  634.3	 3790.0	...
1059854	  750.9	  634.2	 3789.0	...
1059855	  751.1	  634.1	 3788.0	...
1059856	  750.9	  634.1	 3787.0	...
1059857	  750.7	  634.2	 3786.0	...
1059858	  750.6	  634.4	 3783.0	...
1059859	  750.7	  634.5	 3780.0	...
1059860	  750.9	  634.7	 3778.0	...
1059861	  751.1	  634.7	 3773.0	...
1059862	  751.5	  634.7	 3768.0	...
1059863	  751.7	  634.5	 3763.0	...
1059864	  751.6	  634.4	 3763.0	...
1059865	  751.5	  634.6	 3762.0	...
1059866	  751.4	  634.9	 3761.0	...
1059867	  751.2	  635.2	 3761.0	...
1059868	  750.9	  635.3	 3758.0	...
1059869	  750.5	  635.3	 3754.0	...
1059870	  750.4	  635.1	 3749.0	...
1059871	  750.2	  634.9	 3747.0	...
1059872	  750.0	  634.7	 3745.0	...
1059873	  750.6	  634.8	 3743.0	...
1059874	  751.3	  635.0	 3741.0	...
1059875	  752.0	  635.0	 3738.0	...
1059876	  751.8	  634.8	 3736.0	...
1059877	  751.6	  634.7	 3734.0	...
1059878	  751.5	  635.0	 3731.0	...
1059879	  751.5	  635.1	 3728.0	...
1059880	  751.5	  635.2	 3726.0	...
1059881	  751.5	  635.4	 3725.0	...
1059882	  751.5	  635.7	 3724.0	...
1059883	  751.9	  635.9	 3721.0	...
1059884	  752.2	  636.1	 3720.0	...
1059885	  752.5	  636.3	 3719.0	...
1059886	  752.5	  636.6	 3717.0	...
1059887	  752.4	  636.7	 3714.0	...
1059888	  752.3	  636.5	 3710.0	...
1059889	  752.3	  636.2	 3707.0	...
1059890	  752.2	  636.2	 3704.0	...
1059891	  752.2	  636.5	 3701.0	...
1059892	  752.0	  636.2	 3699.0	...
1059893	  751.9	  635.5	 3699.0	...
1059894	  752.0	  634.9	 3695.0	...
1059895	  752.4	  635.2	 3690.0	...
1059896	  752.9	  635.7	 3686.0	...
1059897	  753.2	  636.3	 3686.0	...
1059898	  753.4	  636.4	 3684.0	...
1059899	  753.6	  636.3	 3682.0	...
1059900	  753.6	  636.2	 3680.0	...
1059901	  753.4	  636.1	 3678.0	...
1059902	  753.3	  636.0	 3674.0	...
1059903	  753.5	  635.8	 3669.0	...
1059904	  753.6	  635.9	 3667.0	...
1059905	  753.6	  636.2	 3666.0	...
1059906	  753.5	  636.4	 3664.0	...
1059907	  753.5	  636.4	 3662.0	...
1059908	  753.4	  636.4	 3659.0	...
1059909	  753.2	  636.6	 3653.0	...
1059910	  752.9	  636.8	 3648.0	...
1059911	  752.9	  637.0	 3642.0	...
1059912	  753.3	  637.1	 3641.0	...
1059913	  753.9	  637.1	 3640.0	...
1059914	  754.6	  637.2	 3640.0	...
1059915	  754.8	  637.3	 3641.0	...
1059916	  754.6	  637.2	 3638.0	...
1059917	  754.6	  637.1	 3635.0	...
1059918	  754.7	  636.9	 3627.0	...
1059919	  754.9	  637.0	 3623.0	...
1059920	  754.9	  636.6	 3619.0	...
1059921	  754.9	  636.1	 3619.0	...
1059922	  754.9	  635.7	 3615.0	...
1059923	  754.8	  635.9	 3612.0	...
1059924	  755.3	  636.2	 3609.0	...
1059925	  755.8	  636.6	 3606.0	...
1059926	  756.2	  636.6	 3601.0	...
1059927	  756.1	  636.7	 3596.0	...
1059928	  756.0	  636.8	 3595.0	...
1059929	  756.0	  636.7	 3591.0	...
1059930	  756.0	  636.6	 3587.0	...
1059931	  755.9	  636.2	 3585.0	...
1059932	  755.9	  636.0	 3583.0	...
1059933	  756.0	  635.9	 3580.0	...
1059934	  756.2	  636.0	 3576.0	...
1059935	  756.3	  636.1	 3574.0	...
1059936	  756.4	  636.2	 3572.0	...
1059937	  756.5	  636.1	 3572.0	...
1059938	  756.8	  635.7	 3569.0	...
1059939	  757.0	  635.4	 3567.0	...
1059940	  757.0	  635.0	 3565.0	...
1059941	  756.9	  634.8	 3564.0	...
1059942	  756.8	  634.7	 3559.0	...
1059943	  757.0	  634.7	 3555.0	...
1059944	  757.2	  635.0	 3553.0	...
1059945	  757.4	  635.3	 3552.0	...
1059946	  757.4	  634.9	 3550.0	...
1059947	  757.4	  634.2	 3544.0	...
1059948	  757.6	  633.5	 3541.0	...
1059949	  757.8	  633.5	 3537.0	...
1059950	  758.0	  633.6	 3534.0	...
1059951	  758.2	  633.6	 3531.0	...
1059952	  758.4	  633.5	 3526.0	...
1059953	  758.6	  633.5	 3525.0	...
1059954	  758.6	  633.5	 3524.0	...
1059955	  758.7	  633.8	 3523.0	...
1059956	  759.2	  634.0	 3521.0	...
1059957	  759.6	  634.1	 3519.0	...
1059958	  759.9	  633.8	 3517.0	...
1059959	  759.7	  632.8	 3515.0	...
1059960	  759.8	  631.9	 3514.0	...
1059961	  760.0	  631.2	 3513.0	...
1059962	  760.2	  631.3	 3513.0	...
1059963	  760.1	  631.5	 3512.0	...
1059964	  759.8	  631.6	 3511.0	...
1059965	  759.6	  631.5	 3510.0	...
1059966	  759.8	  631.3	 3509.0	...
1059967	  760.3	  631.2	 3509.0	...
1059968	  760.7	  631.2	 3509.0	...
1059969	  760.8	  631.5	 3508.0	...
1059970	  760.6	  632.5	 3506.0	...
1059971	  760.2	  633.3	 3503.0	...
1059972	  759.8	  634.0	 3502.0	...
1059973	  759.7	  634.1	 3498.0	...
1059974	  759.9	  634.2	 3494.0	...
1059975	  760.0	  633.6	 3487.0	...
1059976	  760.0	  632.9	 3483.0	...
1059977	  760.0	  632.3	 3480.0	...
1059978	  760.1	  632.1	 3479.0	...
1059979	  760.1	  631.8	 3478.0	...
1059980	  760.0	  631.2	 3478.0	...
1059981	  760.0	  630.8	 3479.0	...
1059982	  760.4	  631.3	 3477.0	...
1059983	  760.7	  632.2	 3475.0	...
1059984	  760.9	  633.1	 3472.0	...
1059985	  761.2	  632.6	 3471.0	...
1059986	  761.5	  631.9	 3470.0	...
1059987	  761.9	  630.9	 3468.0	...
1059988	  761.7	  630.3	 3466.0	...
1059989	  761.6	  630.2	 3465.0	...
1059990	  761.5	  630.7	 3463.0	...
1059991	  761.4	  631.1	 3461.0	...
1059992	  761.3	  630.8	 3459.0	...
1059993	  761.3	  630.3	 3459.0	...
1059994	  761.4	  629.9	 3457.0	...
1059995	  761.6	  630.1	 3454.0	...
1059996	  761.7	  630.2	 3452.0	...
1059997	  761.7	  630.5	 3450.0	...
1059998	  761.6	  630.9	 3449.0	...
1059999	  761.6	  631.3	 3447.0	...
1060000	  761.7	  631.4	 3446.0	...
1060001	  761.7	  631.8	 3446.0	...
1060002	  761.7	  632.1	 3444.0	...
1060003	  761.8	  632.2	 3441.0	...
1060004	  761.9	  632.1	 3437.0	...
1060005	  762.1	  632.1	 3437.0	...
1060006	  762.0	  632.1	 3437.0	...
1060007	  761.9	  631.8	 3435.0	...
1060008	  761.8	  631.4	 3432.0	...
1060009	  761.9	  631.1	 3431.0	...
1060010	  762.2	  631.1	 3433.0	...
1060011	  762.3	  631.1	 3433.0	...
1060012	  762.3	  631.0	 3431.0	...
1060013	  762.0	  630.9	 3429.0	...
1060014	  761.9	  630.9	 3430.0	...
1060015	  762.0	  630.8	 3429.0	...
1060016	  762.3	  631.3	 3427.0	...
1060017	  762.5	  631.7	 3423.0	...
1060018	  762.9	  632.1	 3419.0	...
1060019	  763.2	  631.7	 3418.0	...
1060020	  763.6	  631.6	 3419.0	...
1060021	  763.8	  631.4	 3420.0	...
1060022	  764.0	  631.4	 3421.0	...
1060023	  764.1	  631.4	 3420.0	...
1060024	  764.2	  631.4	 3419.0	...
1060025	  764.2	  631.4	 3417.0	...
1060026	  764.2	  631.4	 3413.0	...
1060027	  764.0	  631.6	 3409.0	...
1060028	  763.9	  631.7	 3407.0	...
1060029	  763.8	  631.7	 3406.0	...
1060030	  763.6	  631.6	 3406.0	...
1060031	  763.3	  631.3	 3406.0	...
1060032	  763.4	  631.0	 3405.0	...
1060033	  763.8	  631.0	 3407.0	...
1060034	  764.3	  631.4	 3409.0	...
1060035	  764.4	  631.8	 3410.0	...
1060036	  764.5	  631.9	 3409.0	...
1060037	  764.6	  631.9	 3407.0	...
1060038	  764.6	  631.9	 3403.0	...
1060039	  764.6	  631.9	 3400.0	...
1060040	  764.7	  631.7	 3396.0	...
1060041	  764.3	  631.7	 3395.0	...
1060042	  763.9	  631.7	 3393.0	...
1060043	  764.0	  631.1	 3391.0	...
1060044	  764.5	  630.4	 3390.0	...
1060045	  764.8	  630.7	 3389.0	...
1060046	  764.4	  631.7	 3387.0	...
1060047	  764.1	  632.7	 3386.0	...
1060048	  764.0	  632.8	 3385.0	...
1060049	  764.0	  632.9	 3385.0	...
1060050	  764.1	  632.7	 3384.0	...
1060051	  764.4	  632.2	 3384.0	...
1060052	  764.7	  631.5	 3383.0	...
1060053	  765.0	  631.2	 3382.0	...
1060054	  764.8	  630.9	 3382.0	...
1060055	  764.6	  630.7	 3381.0	...
1060056	  764.5	  630.4	 3381.0	...
1060057	  764.4	  630.2	 3380.0	...
1060058	  764.6	  630.1	 3380.0	...
1060059	  764.7	  630.8	 3380.0	...
1060060	  764.8	  631.6	 3380.0	...
1060061	  764.7	  632.2	 3380.0	...
1060062	  764.7	  632.1	 3379.0	...
1060063	  764.8	  631.9	 3377.0	...
1060064	  765.0	  631.9	 3375.0	...
1060065	  765.1	  631.9	 3374.0	...
1060066	  765.1	  631.9	 3374.0	...
1060067	  765.3	  631.8	 3370.0	...
1060068	  765.7	  631.7	 3367.0	...
1060069	  766.0	  631.6	 3365.0	...
1060070	  765.7	  631.7	 3369.0	...
1060071	  765.4	  631.7	 3372.0	...
1060072	  765.1	  631.6	 3374.0	...
1060073	  765.0	  631.4	 3370.0	...
1060074	  764.9	  631.4	 3366.0	...
1060075	  764.6	  631.4	 3362.0	...
1060076	  764.3	  631.6	 3363.0	...
1060077	  764.2	  631.7	 3364.0	...
1060078	  764.3	  631.7	 3364.0	...
1060079	  764.5	  631.5	 3363.0	...
1060080	  764.9	  631.3	 3361.0	...
1060081	  765.1	  631.1	 3361.0	...
1060082	  765.2	  631.2	 3361.0	...
1060083	  765.2	  631.6	 3361.0	...
1060084	  765.2	  631.8	 3361.0	...
1060085	  765.4	  631.8	 3361.0	...
1060086	  765.7	  631.6	 3362.0	...
1060087	  765.9	  631.3	 3359.0	...
1060088	  765.7	  631.3	 3356.0	...
1060089	  765.7	  631.2	 3352.0	...
1060090	  765.9	  631.2	 3352.0	...
1060091	  766.1	  631.3	 3352.0	...
1060092	  766.2	  631.5	 3352.0	...
1060093	  766.1	  631.6	 3352.0	...
1060094	  765.9	  631.6	 3351.0	...
1060095	  765.7	  631.6	 3350.0	...
1060096	  765.7	  631.4	 3349.0	...
1060097	  765.9	  631.2	 3350.0	...
1060098	  766.3	  631.0	 3350.0	...
1060099	  766.4	  631.1	 3350.0	...
1060100	  766.6	  630.7	 3354.0	...
1060101	  766.6	  630.3	 3358.0	...
1060102	  766.7	  629.8	 3362.0	...
1060103	  766.7	  629.6	 3362.0	...
1060104	  766.6	  629.7	 3359.0	...
1060105	  766.6	  629.8	 3357.0	...
1060106	  766.7	  629.8	 3355.0	...
1060107	  766.7	  629.8	 3354.0	...
1060108	  766.8	  630.0	 3353.0	...
1060109	  766.9	  630.4	 3352.0	...
1060110	  767.0	  630.7	 3353.0	...
1060111	  767.1	  630.8	 3354.0	...
1060112	  767.1	  630.9	 3355.0	...
1060113	  767.1	  631.2	 3356.0	...
1060114	  767.3	  631.6	 3358.0	...
1060115	  767.5	  631.4	 3362.0	...
1060116	  767.8	  631.2	 3365.0	...
1060117	  767.8	  631.1	 3365.0	...
1060118	  767.8	  630.9	 3361.0	...
1060119	  767.7	  630.5	 3358.0	...
1060120	  767.6	  630.3	 3360.0	...
1060121	  767.6	  630.3	 3361.0	...
1060122	  767.6	  630.3	 3362.0	...
1060123	  767.9	  630.1	 3362.0	...
1060124	  768.2	  629.9	 3362.0	...
1060125	  768.4	  629.9	 3361.0	...
1060126	  768.2	  630.6	 3360.0	...
1060127	  768.3	  631.2	 3359.0	...
1060128	  768.5	  631.6	 3359.0	...
1060129	  768.6	  631.5	 3359.0	...
1060130	  768.4	  631.6	 3362.0	...
1060131	  768.4	  631.7	 3364.0	...
1060132	  768.4	  631.7	 3366.0	...
1060133	  768.3	  631.6	 3366.0	...
1060134	  768.2	  631.2	 3366.0	...
1060135	  768.1	  630.8	 3364.0	...
1060136	  768.0	  630.7	 3362.0	...
1060137	  767.8	  630.6	 3360.0	...
1060138	  767.8	  630.4	 3361.0	...
1060139	  767.9	  630.2	 3360.0	...
1060140	  767.8	  629.9	 3360.0	...
1060141	  767.7	  629.8	 3361.0	...
1060142	  767.5	  629.4	 3362.0	...
1060143	  767.6	  629.1	 3364.0	...
1060144	  767.7	  628.7	 3364.0	...
1060145	  767.7	  628.6	 3366.0	...
1060146	  768.0	  629.0	 3369.0	...
1060147	  768.2	  629.6	 3371.0	...
1060148	  768.5	  630.1	 3369.0	...
1060149	  768.8	  630.1	 3366.0	...
1060150	  768.9	  629.9	 3363.0	...
1060151	  768.9	  629.8	 3364.0	...
1060152	  768.8	  629.6	 3364.0	...
1060153	  768.9	  630.0	 3364.0	...
1060154	  768.8	  630.7	 3363.0	...
1060155	  768.7	  631.5	 3363.0	...
1060156	  768.5	  632.0	 3362.0	...
1060157	  768.5	  632.1	 3362.0	...
1060158	  768.5	  632.2	 3360.0	...
1060159	  768.6	  632.4	 3358.0	...
1060160	  768.6	  632.4	 3357.0	...
1060161	  768.4	  632.3	 3358.0	...
1060162	  768.3	  631.9	 3358.0	...
1060163	  768.4	  631.6	 3359.0	...
1060164	  768.6	  631.3	 3360.0	...
1060165	  768.6	  631.2	 3361.0	...
1060166	  768.6	  631.1	 3360.0	...
1060167	  768.6	  631.0	 3360.0	...
1060168	  768.7	  631.0	 3359.0	...
1060169	  768.6	  630.8	 3357.0	...
1060170	  768.5	  630.7	 3355.0	...
1060171	  768.4	  631.0	 3355.0	...
1060172	  768.3	  631.5	 3355.0	...
1060173	  768.4	  631.9	 3356.0	...
1060174	  768.1	  632.1	 3357.0	...
1060175	  767.9	  631.9	 3358.0	...
1060176	  768.1	  631.6	 3355.0	...
1060177	  768.4	  631.3	 3352.0	...
1060178	  768.5	  631.2	 3350.0	...
1060179	  768.2	  631.2	 3350.0	...
1060180	  767.9	  631.4	 3349.0	...
1060181	  767.9	  631.4	 3351.0	...
1060182	  768.0	  631.3	 3354.0	...
1060183	  768.7	  630.7	 3357.0	...
1060184	  769.5	  630.2	 3357.0	...
1060185	  769.8	  629.8	 3356.0	...
1060186	  769.5	  630.0	 3355.0	...
1060187	  769.1	  630.8	 3354.0	...
1060188	  769.1	  631.5	 3355.0	...
1060189	  769.1	  631.9	 3356.0	...
1060190	  768.8	  631.7	 3357.0	...
1060191	  768.1	  631.4	 3357.0	...
1060192	  767.5	  631.4	 3356.0	...
1060193	  767.5	  632.2	 3355.0	...
1060194	  767.9	  633.0	 3355.0	...
1060195	  768.2	  633.8	 3355.0	...
1060196	  768.0	  633.8	 3355.0	...
1060197	  767.9	  633.8	 3356.0	...
1060198	  768.1	  633.8	 3357.0	...
1060199	  768.3	  633.8	 3358.0	...
1060200	  768.4	  633.9	 3357.0	...
1060201	  768.3	  634.0	 3355.0	...
1060202	  768.2	  634.0	 3353.0	...
1060203	  768.1	  634.1	 3352.0	...
1060204	  768.1	  633.9	 3353.0	...
1060205	  768.2	  633.7	 3353.0	...
1060206	  768.4	  633.5	 3351.0	...
1060207	  768.6	  633.2	 3351.0	...
1060208	  768.8	  633.1	 3350.0	...
1060209	  768.8	  632.8	 3350.0	...
1060210	  768.8	  632.8	 3349.0	...
1060211	  768.9	  632.5	 3351.0	...
1060212	  769.0	  632.7	 3353.0	...
1060213	  769.2	  632.9	 3356.0	...
1060214	  769.3	  633.1	 3357.0	...
1060215	  769.3	  632.9	 3359.0	...
1060216	  769.0	  632.6	 3361.0	...
1060217	  768.6	  632.5	 3361.0	...
1060218	  768.3	  633.1	 3358.0	...
1060219	  768.2	  633.9	 3355.0	...
1060220	  768.2	  634.8	 3355.0	...
1060221	  768.1	  634.9	 3359.0	...
1060222	  768.1	  634.8	 3363.0	...
1060223	  768.1	  634.5	 3364.0	...
1060224	  768.0	  634.2	 3362.0	...
1060225	  767.9	  634.1	 3361.0	...
1060226	  767.8	  633.8	 3360.0	...
1060227	  768.2	  633.3	 3360.0	...
1060228	  768.6	  632.9	 3360.0	...
1060229	  769.0	  632.8	 3360.0	...
1060230	  769.1	  632.7	 3359.0	...
1060231	  769.3	  632.7	 3359.0	...
1060232	  769.1	  632.8	 3360.0	...
1060233	  768.9	  632.9	 3360.0	...
1060234	  768.4	  633.1	 3359.0	...
1060235	  768.2	  633.2	 3358.0	...
1060236	  768.0	  634.0	 3358.0	...
1060237	  768.0	  634.7	 3357.0	...
1060238	  768.0	  635.0	 3357.0	...
1060239	  768.0	  634.6	 3356.0	...
1060240	  767.9	  634.1	 3357.0	...
1060241	  768.1	  633.9	 3358.0	...
1060242	  768.3	  633.5	 3359.0	...
1060243	  768.4	  633.1	 3358.0	...
1060244	  768.4	  633.0	 3357.0	...
1060245	  768.4	  633.1	 3360.0	...
1060246	  768.6	  633.2	 3362.0	...
1060247	  768.9	  633.3	 3362.0	...
1060248	  769.0	  633.3	 3359.0	...
1060249	  768.8	  633.4	 3357.0	...
1060250	  768.5	  633.4	 3357.0	...
1060251	  768.2	  633.4	 3357.0	...
1060252	  768.0	  633.5	 3357.0	...
1060253	  767.9	  633.5	 3357.0	...
1060254	  767.8	  633.6	 3357.0	...
1060255	  767.7	  633.7	 3357.0	...
1060256	  767.6	  633.7	 3357.0	...
1060257	  768.3	  633.8	 3357.0	...
1060258	  768.9	  634.0	 3358.0	...
1060259	  769.6	  634.3	 3359.0	...
1060260	  769.7	  634.5	 3360.0	...
1060261	  769.5	  634.0	 3361.0	...
1060262	  769.3	  633.5	 3360.0	...
1060263	  769.1	  633.0	 3359.0	...
1060264	  769.1	  633.0	 3358.0	...
1060265	  769.2	  632.9	 3358.0	...
1060266	  769.1	  633.0	 3357.0	...
1060267	  769.0	  632.9	 3357.0	...
1060268	  768.9	  632.8	 3357.0	...
1060269	  768.9	  632.7	 3357.0	...
1060270	  768.6	  632.6	 3358.0	...
1060271	  768.4	  632.6	 3360.0	...
1060272	  768.6	  632.2	 3361.0	...
1060273	  769.0	  631.9	 3360.0	...
1060274	  769.5	  631.8	 3358.0	...
1060275	  769.7	  632.0	 3355.0	...
1060276	  769.9	  632.2	 3354.0	...
1060277	  770.0	  632.9	 3354.0	...
1060278	  770.1	  633.5	 3355.0	...
1060279	  769.9	  634.3	 3356.0	...
1060280	  769.6	  634.4	 3357.0	...
1060281	  769.3	  634.4	 3358.0	...
1060282	  769.2	  634.3	 3358.0	...
1060283	  769.0	  633.6	 3358.0	...
1060284	  769.0	  632.8	 3358.0	...
1060285	  769.6	  632.0	 3357.0	...
1060286	  770.3	  631.7	 3357.0	...
1060287	  769.9	  631.7	 3357.0	...
1060288	  768.9	  631.9	 3358.0	...
1060289	  768.0	  632.2	 3358.0	...
1060290	  768.3	  632.3	 3358.0	...
1060291	  768.5	  632.3	 3358.0	...
1060292	  768.4	  632.3	 3359.0	...
1060293	  768.5	  632.3	 3358.0	...
1060294	  768.8	  632.3	 3358.0	...
1060295	  768.9	  632.4	 3356.0	...
1060296	  768.7	  632.4	 3355.0	...
1060297	  769.2	  632.1	 3354.0	...
1060298	  769.9	  631.7	 3353.0	...
1060299	  770.6	  631.5	 3352.0	...
1060300	  770.4	  631.8	 3352.0	...
1060301	  770.2	  632.2	 3351.0	...
1060302	  769.9	  632.6	 3351.0	...
1060303	  769.7	  632.6	 3350.0	...
1060304	  769.5	  632.8	 3351.0	...
1060305	  769.5	  632.8	 3352.0	...
1060306	  769.6	  633.0	 3354.0	...
1060307	  769.8	  633.2	 3354.0	...
1060308	  770.2	  632.9	 3352.0	...
1060309	  770.4	  632.4	 3351.0	...
1060310	  770.7	  631.7	 3351.0	...
1060311	  770.6	  631.4	 3351.0	...
1060312	  770.7	  631.2	 3351.0	...
1060313	  770.7	  631.1	 3352.0	...
1060314	  770.1	  631.1	 3352.0	...
1060315	  769.5	  631.1	 3352.0	...
1060316	  768.9	  631.1	 3353.0	...
1060317	  768.9	  630.9	 3354.0	...
1060318	  768.9	  630.8	 3354.0	...
1060319	  769.1	  631.4	 3353.0	...
1060320	  769.2	  632.0	 3350.0	...
1060321	  769.5	  632.6	 3348.0	...
1060322	  769.7	  632.5	 3346.0	...
1060323	  769.8	  632.3	 3346.0	...
1060324	  769.8	  632.1	 3347.0	...
1060325	  770.0	  632.1	 3348.0	...
1060326	  770.2	  632.1	 3349.0	...
1060327	  770.4	  631.8	 3349.0	...
1060328	  770.3	  631.4	 3349.0	...
1060329	  770.2	  631.4	 3349.0	...
1060330	  769.9	  631.7	 3348.0	...
1060331	  769.7	  632.0	 3347.0	...
1060332	  769.6	  632.1	 3347.0	...
1060333	  770.1	  632.2	 3348.0	...
1060334	  770.4	  632.2	 3348.0	...
1060335	  770.5	  632.1	 3349.0	...
1060336	  770.2	  631.9	 3349.0	...
1060337	  769.9	  631.9	 3349.0	...
1060338	  770.0	  631.8	 3348.0	...
1060339	  770.1	  631.9	 3348.0	...
1060340	  770.2	  631.8	 3348.0	...
1060341	  770.1	  631.6	 3345.0	...
1060342	  770.1	  631.3	 3341.0	...
1060343	  770.2	  631.2	 3339.0	...
1060344	  770.3	  631.2	 3340.0	...
1060345	  770.3	  631.3	 3343.0	...
1060346	  770.3	  631.4	 3343.0	...
1060347	  770.2	  631.6	 3344.0	...
1060348	  770.1	  631.9	 3345.0	...
1060349	  770.1	  632.1	 3345.0	...
1060350	  770.2	  632.2	 3344.0	...
1060351	  770.3	  632.4	 3343.0	...
1060352	  770.4	  632.9	 3344.0	...
1060353	  770.3	  633.5	 3342.0	...
1060354	  770.1	  633.5	 3340.0	...
1060355	  769.9	  633.2	 3338.0	...
1060356	  769.8	  632.9	 3338.0	...
1060357	  769.9	  633.0	 3338.0	...
1060358	  770.2	  633.0	 3338.0	...
1060359	  770.3	  632.9	 3339.0	...
1060360	  770.5	  632.6	 3341.0	...
1060361	  770.4	  632.4	 3342.0	...
1060362	  770.6	  632.4	 3344.0	...
1060363	  771.0	  631.8	 3345.0	...
1060364	  771.4	  631.2	 3345.0	...
1060365	  770.9	  630.8	 3344.0	...
1060366	  770.2	  631.1	 3343.0	...
1060367	  769.9	  631.4	 3342.0	...
1060368	  770.2	  631.4	 3341.0	...
1060369	  770.6	  631.5	 3342.0	...
1060370	  770.6	  631.7	 3342.0	...
1060371	  770.6	  631.4	 3342.0	...
1060372	  770.8	  631.0	 3343.0	...
1060373	  771.0	  630.3	 3344.0	...
1060374	  771.1	  630.0	 3344.0	...
1060375	  771.1	  630.2	 3344.0	...
1060376	  771.0	  630.6	 3344.0	...
1060377	  771.1	  630.8	 3342.0	...
1060378	  771.1	  630.7	 3340.0	...
1060379	  771.0	  630.7	 3339.0	...
1060380	  771.1	  631.1	 3339.0	...
1060381	  771.1	  631.4	 3339.0	...
1060382	  771.2	  631.3	 3339.0	...
1060383	  771.3	  631.0	 3339.0	...
1060384	  771.4	  630.7	 3339.0	...
1060385	  771.4	  630.7	 3340.0	...
1060386	  771.2	  630.6	 3340.0	...
1060387	  771.0	  630.6	 3340.0	...
1060388	  770.8	  630.5	 3336.0	...
1060389	  770.8	  630.4	 3333.0	...
1060390	  770.7	  630.4	 3334.0	...
1060391	  770.4	  630.3	 3338.0	...
1060392	  770.2	  630.2	 3343.0	...
1060393	  770.2	  630.0	 3345.0	...
1060394	  770.3	  630.0	 3347.0	...
1060395	  770.4	  630.1	 3346.0	...
1060396	  770.4	  630.3	 3345.0	...
1060397	  770.4	  630.5	 3342.0	...
1060398	  770.1	  630.6	 3340.0	...
1060399	  769.9	  630.7	 3337.0	...
1060400	  769.7	  630.8	 3338.0	...
1060401	  769.8	  630.6	 3338.0	...
1060402	  770.1	  630.8	 3337.0	...
1060403	  770.3	  631.0	 3337.0	...
1060404	  770.5	  631.4	 3337.0	...
1060405	  770.5	  631.5	 3334.0	...
1060406	  770.5	  631.1	 3331.0	...
1060407	  770.7	  630.6	 3328.0	...
1060408	  771.0	  630.1	 3328.0	...
1060409	  771.2	  630.2	 3333.0	...
1060410	  771.1	  630.3	 3337.0	...
1060411	  771.0	  629.9	 3341.0	...
1060412	  770.8	  629.5	 3341.0	...
1060413	  770.6	  629.0	 3341.0	...
1060414	  770.4	  629.1	 3342.0	...
1060415	  770.4	  629.2	 3343.0	...
1060416	  770.4	  629.3	 3342.0	...
1060417	  770.5	  629.6	 3340.0	...
1060418	  770.6	  629.9	 3336.0	...
1060419	  770.5	  630.3	 3334.0	...
1060420	  770.5	  630.5	 3331.0	...
1060421	  770.4	  630.6	 3330.0	...
1060422	  770.4	  630.6	 3331.0	...
1060423	  770.3	  630.6	 3332.0	...
1060424	  770.2	  630.5	 3334.0	...
1060425	  770.1	  630.7	 3334.0	...
1060426	  770.1	  630.9	 3336.0	...
1060427	  770.0	  630.6	 3337.0	...
1060428	  770.0	  630.1	 3337.0	...
1060429	  770.0	  629.5	 3337.0	...
1060430	  770.0	  629.3	 3336.0	...
1060431	  770.0	  629.3	 3334.0	...
1060432	  769.9	  629.5	 3333.0	...
1060433	  769.7	  629.6	 3334.0	...
1060434	  769.6	  630.2	 3336.0	...
1060435	  769.5	  630.8	 3336.0	...
1060436	  769.4	  630.9	 3336.0	...
1060437	  769.3	  630.6	 3335.0	...
1060438	  769.3	  630.2	 3333.0	...
1060439	  769.4	  630.2	 3330.0	...
1060440	  769.6	  630.1	 3328.0	...
1060441	  769.8	  630.0	 3329.0	...
1060442	  769.9	  629.8	 3330.0	...
1060443	  770.1	  629.6	 3331.0	...
1060444	  770.1	  629.5	 3332.0	...
1060445	  770.1	  629.5	 3332.0	...
1060446	  770.0	  629.6	 3332.0	...
1060447	  770.3	  629.9	 3332.0	...
1060448	  770.5	  630.2	 3333.0	...
1060449	  770.4	  629.4	 3333.0	...
1060450	  769.8	  628.7	 3333.0	...
1060451	  768.8	  628.7	 3332.0	...
1060452	  768.3	  629.6	 3331.0	...
1060453	  768.3	  630.4	 3331.0	...
1060454	  768.6	  630.6	 3330.0	...
1060455	  768.9	  630.8	 3327.0	...
1060456	  769.0	  631.0	 3324.0	...
1060457	  769.9	  630.8	 3324.0	...
1060458	  770.8	  630.3	 3326.0	...
1060459	  771.1	  629.7	 3329.0	...
1060460	  770.6	  629.2	 3329.0	...
1060461	  770.2	  629.3	 3327.0	...
1060462	  770.3	  629.8	 3324.0	...
1060463	  770.5	  630.2	 3322.0	...
1060464	  770.6	  630.0	 3323.0	...
1060465	  770.8	  629.9	 3323.0	...
1060466	  770.7	  630.0	 3325.0	...
1060467	  770.7	  629.9	 3325.0	...
1060468	  770.6	  629.5	 3324.0	...
1060469	  770.4	  629.0	 3321.0	...
1060470	  770.3	  628.9	 3319.0	...
1060471	  770.1	  629.8	 3321.0	...
1060472	  769.9	  630.8	 3325.0	...
1060473	  769.5	  631.2	 3330.0	...
1060474	  769.1	  630.7	 3329.0	...
1060475	  768.8	  630.1	 3325.0	...
1060476	  768.8	  629.8	 3322.0	...
1060477	  768.7	  629.8	 3322.0	...
1060478	  768.5	  629.7	 3322.0	...
1060479	  768.5	  629.7	 3322.0	...
1060480	  768.6	  629.6	 3323.0	...
1060481	  768.7	  629.5	 3323.0	...
1060482	  768.7	  629.9	 3321.0	...
1060483	  768.8	  630.4	 3319.0	...
1060484	  768.8	  630.9	 3319.0	...
1060485	  768.9	  631.1	 3321.0	...
1060486	  769.2	  630.8	 3322.0	...
1060487	  769.6	  630.4	 3323.0	...
1060488	  769.8	  630.0	 3323.0	...
1060489	  769.8	  630.0	 3325.0	...
1060490	  769.7	  630.1	 3325.0	...
1060491	  769.8	  630.2	 3325.0	...
1060492	  769.8	  630.3	 3323.0	...
1060493	  769.9	  630.3	 3321.0	...
1060494	  769.9	  630.2	 3318.0	...
1060495	  769.9	  630.0	 3317.0	...
1060496	  769.9	  629.9	 3317.0	...
1060497	  769.7	  630.0	 3318.0	...
1060498	  769.3	  630.4	 3319.0	...
1060499	  768.9	  630.8	 3319.0	...
1060500	  768.5	  631.2	 3319.0	...
1060501	  768.2	  631.2	 3318.0	...
1060502	  768.4	  631.4	 3317.0	...
1060503	  768.7	  631.6	 3316.0	...
1060504	  769.2	  631.8	 3315.0	...
1060505	  769.2	  631.8	 3313.0	...
1060506	  769.2	  631.8	 3314.0	...
1060507	  769.1	  631.8	 3316.0	...
1060508	  769.1	  631.9	 3318.0	...
1060509	  769.1	  631.9	 3318.0	...
1060510	  769.1	  631.8	 3317.0	...
1060511	  769.1	  631.5	 3317.0	...
1060512	  769.0	  631.2	 3316.0	...
1060513	  768.8	  630.8	 3317.0	...
1060514	  768.6	  630.7	 3318.0	...
1060515	  768.2	  630.7	 3318.0	...
1060516	  767.9	  630.7	 3319.0	...
1060517	  767.6	  630.6	 3320.0	...
1060518	  767.6	  630.8	 3320.0	...
1060519	  767.7	  631.0	 3320.0	...
1060520	  767.8	  631.1	 3319.0	...
1060521	  767.8	  631.0	 3321.0	...
1060522	  767.7	  631.1	 3323.0	...
1060523	  767.6	  631.1	 3324.0	...
1060524	  767.7	  631.1	 3325.0	...
1060525	  768.0	  631.0	 3326.0	...
MSG	1060526 0000 _ Experiment Start
1060526	  768.2	  631.0	 3327.0	...
1060527	  768.3	  630.9	 3327.0	...
1060528	  768.2	  631.0	 3327.0	...
1060529	  768.0	  631.2	 3327.0	...
1060530	  767.8	  631.4	 3327.0	...
1060531	  767.6	  631.6	 3326.0	...
1060532	  767.3	  631.7	 3325.0	...
1060533	  767.2	  631.8	 3325.0	...
1060534	  767.1	  631.8	 3326.0	...
1060535	  767.1	  631.6	 3326.0	...
1060536	  767.4	  631.3	 3325.0	...
1060537	  767.7	  630.9	 3325.0	...
1060538	  768.1	  630.7	 3326.0	...
1060539	  768.0	  630.6	 3328.0	...
1060540	  768.1	  630.8	 3329.0	...
1060541	  768.0	  630.9	 3330.0	...
1060542	  767.9	  631.0	 3327.0	...
1060543	  767.8	  631.3	 3326.0	...
1060544	  767.6	  631.6	 3326.0	...
1060545	  767.5	  631.7	 3328.0	...
1060546	  767.4	  631.4	 3330.0	...
1060547	  767.4	  631.1	 3331.0	...
1060548	  767.3	  630.8	 3331.0	...
1060549	  767.3	  630.6	 3332.0	...
1060550	  767.3	  630.7	 3332.0	...
1060551	  767.4	  631.0	 3332.0	...
1060552	  767.4	  631.4	 3332.0	...
1060553	  767.3	  631.7	 3332.0	...
1060554	  767.0	  632.1	 3334.0	...
1060555	  766.7	  632.1	 3336.0	...
1060556	  766.3	  631.9	 3337.0	...
1060557	  766.3	  631.7	 3337.0	...
1060558	  766.2	  631.7	 3337.0	...
1060559	  766.1	  631.8	 3337.0	...
1060560	  766.0	  632.0	 3337.0	...
1060561	  766.0	  632.2	 3336.0	...
1060562	  765.9	  632.3	 3336.0	...
1060563	  766.0	  632.3	 3336.0	...
1060564	  766.3	  632.1	 3335.0	...
1060565	  766.7	  631.7	 3335.0	...
1060566	  766.5	  631.5	 3334.0	...
1060567	  766.0	  631.3	 3334.0	...
1060568	  765.6	  631.3	 3337.0	...
1060569	  765.6	  631.3	 3339.0	...
1060570	  766.1	  631.2	 3343.0	...
1060571	  766.8	  631.1	 3345.0	...
1060572	  767.4	  631.0	 3346.0	...
1060573	  767.2	  631.2	 3347.0	...
1060574	  766.6	  631.4	 3344.0	...
1060575	  766.0	  631.7	 3342.0	...
1060576	  766.0	  631.8	 3341.0	...
1060577	  766.1	  631.7	 3341.0	...
1060578	  766.1	  631.7	 3341.0	...
1060579	  766.1	  631.6	 3340.0	...
1060580	  766.1	  631.7	 3340.0	...
1060581	  766.1	  631.6	 3340.0	...
1060582	  766.2	  631.6	 3341.0	...
1060583	  766.2	  631.6	 3342.0	...
1060584	  766.2	  631.7	 3343.0	...
1060585	  766.2	  631.7	 3345.0	...
1060586	  766.2	  632.1	 3347.0	...
1060587	  766.1	  632.5	 3348.0	...
1060588	  766.0	  632.3	 3349.0	...
1060589	  765.9	  631.6	 3348.0	...
1060590	  765.8	  630.9	 3347.0	...
1060591	  765.7	  630.7	 3349.0	...
1060592	  765.6	  630.6	 3352.0	...
1060593	  765.9	  631.2	 3354.0	...
1060594	  766.3	  632.0	 3353.0	...
1060595	  766.4	  632.7	 3352.0	...
1060596	  766.2	  632.7	 3350.0	...
1060597	  766.0	  632.8	 3349.0	...
1060598	  766.0	  633.1	 3348.0	...
1060599	  766.0	  633.3	 3348.0	...
1060600	  765.9	  633.4	 3349.0	...
1060601	  765.7	  633.3	 3351.0	...
1060602	  765.7	  633.1	 3351.0	...
1060603	  765.6	  632.9	 3351.0	...
1060604	  765.6	  632.8	 3351.0	...
1060605	  765.7	  632.8	 3352.0	...
1060606	  765.8	  632.3	 3353.0	...
1060607	  765.3	  631.9	 3352.0	...
1060608	  764.8	  631.5	 3352.0	...
1060609	  764.2	  631.7	 3352.0	...
1060610	  764.3	  632.6	 3352.0	...
1060611	  764.3	  633.3	 3351.0	...
1060612	  764.4	  633.6	 3351.0	...
1060613	  764.4	  633.4	 3350.0	...
1060614	  764.8	  633.1	 3352.0	...
1060615	  765.4	  633.2	 3354.0	...
1060616	  765.7	  633.1	 3357.0	...
1060617	  765.0	  633.1	 3356.0	...
1060618	  764.3	  633.0	 3356.0	...
1060619	  763.8	  633.4	 3356.0	...
1060620	  763.9	  633.8	 3355.0	...
1060621	  763.9	  633.8	 3355.0	...
1060622	  763.9	  633.3	 3355.0	...
1060623	  763.9	  633.0	 3355.0	...
1060624	  763.9	  633.2	 3356.0	...
1060625	  764.0	  633.6	 3356.0	...
1060626	  764.0	  633.7	 3356.0	...
1060627	  764.1	  633.7	 3356.0	...
1060628	  764.1	  633.5	 3357.0	...
1060629	  764.5	  633.3	 3360.0	...
1060630	  764.9	  633.2	 3363.0	...
1060631	  765.2	  633.5	 3363.0	...
1060632	  765.2	  634.0	 3363.0	...
1060633	  764.9	  634.6	 3360.0	...
1060634	  764.5	  634.1	 3359.0	...
1060635	  764.2	  633.6	 3358.0	...
1060636	  764.2	  633.2	 3358.0	...
1060637	  764.3	  633.6	 3358.0	...
1060638	  764.3	  633.7	 3358.0	...
1060639	  764.4	  633.7	 3358.0	...
1060640	  764.5	  633.8	 3360.0	...
1060641	  764.6	  633.9	 3361.0	...
1060642	  764.7	  634.1	 3363.0	...
1060643	  764.7	  634.2	 3363.0	...
1060644	  764.6	  634.3	 3362.0	...
1060645	  764.8	  634.4	 3362.0	...
1060646	  765.1	  634.4	 3362.0	...
1060647	  765.4	  634.1	 3366.0	...
1060648	  765.3	  633.7	 3370.0	...
1060649	  765.1	  633.5	 3375.0	...
1060650	  764.7	  633.7	 3375.0	...
1060651	  764.4	  634.0	 3372.0	...
1060652	  764.1	  634.2	 3369.0	...
1060653	  764.1	  634.2	 3366.0	...
1060654	  764.1	  634.1	 3365.0	...
1060655	  764.2	  634.1	 3368.0	...
1060656	  764.3	  634.2	 3370.0	...
1060657	  764.3	  634.3	 3375.0	...
1060658	  764.2	  634.1	 3377.0	...
1060659	  764.2	  633.7	 3379.0	...
1060660	  764.1	  633.3	 3380.0	...
1060661	  764.2	  633.9	 3379.0	...
1060662	  764.3	  634.5	 3378.0	...
1060663	  764.5	  635.1	 3377.0	...
1060664	  764.6	  635.1	 3378.0	...
1060665	  764.5	  635.1	 3376.0	...
1060666	  764.4	  635.1	 3375.0	...
1060667	  764.2	  635.1	 3374.0	...
1060668	  764.0	  635.1	 3374.0	...
1060669	  763.9	  635.1	 3373.0	...
1060670	  763.9	  635.0	 3373.0	...
1060671	  763.9	  635.0	 3372.0	...
1060672	  763.9	  634.7	 3373.0	...
1060673	  764.0	  634.4	 3374.0	...
1060674	  763.5	  634.1	 3377.0	...
1060675	  763.0	  633.9	 3378.0	...
1060676	  763.0	  633.7	 3381.0	...
1060677	  763.5	  633.7	 3383.0	...
1060678	  764.0	  633.7	 3382.0	...
1060679	  764.0	  633.9	 3380.0	...
1060680	  764.0	  634.2	 3378.0	...
1060681	  764.3	  634.6	 3379.0	...
1060682	  764.5	  634.9	 3381.0	...
1060683	  764.4	  635.2	 3383.0	...
1060684	  764.1	  635.0	 3386.0	...
1060685	  763.8	  634.7	 3386.0	...
1060686	  764.0	  634.3	 3387.0	...
1060687	  764.1	  634.0	 3387.0	...
1060688	  764.1	  633.9	 3387.0	...
1060689	  764.2	  634.1	 3387.0	...
1060690	  764.3	  634.5	 3387.0	...
1060691	  764.3	  634.9	 3388.0	...
1060692	  764.3	  634.9	 3386.0	...
1060693	  764.2	  634.7	 3384.0	...
1060694	  764.3	  634.5	 3384.0	...
1060695	  764.6	  634.2	 3386.0	...
1060696	  764.8	  633.8	 3388.0	...
1060697	  764.7	  633.5	 3388.0	...
1060698	  764.7	  633.5	 3388.0	...
1060699	  764.8	  633.7	 3388.0	...
1060700	  764.5	  634.6	 3388.0	...
1060701	  764.2	  635.3	 3388.0	...
1060702	  763.9	  635.8	 3387.0	...
1060703	  763.6	  635.8	 3387.0	...
1060704	  763.3	  635.9	 3387.0	...
1060705	  763.6	  635.9	 3387.0	...
1060706	  764.1	  636.0	 3385.0	...
1060707	  764.6	  636.1	 3383.0	...
1060708	  764.7	  636.3	 3381.0	...
1060709	  764.8	  636.4	 3382.0	...
1060710	  765.1	  636.3	 3383.0	...
1060711	  765.4	  636.0	 3384.0	...
1060712	  765.4	  635.8	 3383.0	...
1060713	  765.1	  635.7	 3383.0	...
1060714	  764.8	  635.8	 3385.0	...
1060715	  764.8	  635.8	 3386.0	...
1060716	  764.9	  635.8	 3387.0	...
1060717	  764.6	  635.9	 3386.0	...
1060718	  764.3	  636.0	 3385.0	...
1060719	  764.0	  635.7	 3386.0	...
1060720	  764.1	  635.2	 3387.0	...
1060721	  764.1	  635.1	 3388.0	...
1060722	  764.2	  635.5	 3388.0	...
1060723	  764.2	  636.0	 3388.0	...
1060724	  764.2	  636.1	 3389.0	...
1060725	  764.3	  636.2	 3389.0	...
1060726	  764.2	  636.2	 3389.0	...
1060727	  764.0	  636.5	 3389.0	...
1060728	  764.2	  636.7	 3389.0	...
1060729	  764.5	  636.5	 3390.0	...
1060730	  764.8	  636.1	 3391.0	...
1060731	  764.8	  636.3	 3392.0	...
1060732	  764.9	  636.8	 3394.0	...
1060733	  764.9	  637.3	 3395.0	...
1060734	  764.8	  637.3	 3396.0	...
1060735	  764.6	  637.4	 3396.0	...
1060736	  764.5	  637.4	 3396.0	...
1060737	  764.2	  637.5	 3397.0	...
1060738	  763.9	  637.4	 3399.0	...
MSG	1060739 0000 _ Number On
1060739	  763.8	  637.3	 3398.0	...
1060740	  764.2	  637.1	 3397.0	...
1060741	  764.6	  637.2	 3395.0	...
1060742	  764.8	  637.3	 3394.0	...
1060743	  764.8	  637.7	 3393.0	...
1060744	  764.9	  637.9	 3394.0	...
1060745	  764.8	  637.5	 3396.0	...
1060746	  764.6	  637.0	 3398.0	...
1060747	  764.4	  636.3	 3399.0	...
1060748	  764.2	  636.1	 3398.0	...
1060749	  764.1	  636.6	 3396.0	...
1060750	  764.1	  637.3	 3393.0	...
1060751	  764.1	  637.9	 3393.0	...
1060752	  763.9	  637.9	 3394.0	...
1060753	  763.7	  637.8	 3395.0	...
1060754	  763.8	  637.9	 3396.0	...
1060755	  764.0	  638.0	 3397.0	...
1060756	  763.8	  637.9	 3399.0	...
1060757	  763.4	  637.7	 3400.0	...
1060758	  762.9	  637.4	 3401.0	...
1060759	  763.0	  637.0	 3402.0	...
1060760	  763.0	  636.6	 3402.0	...
1060761	  763.3	  637.0	 3402.0	...
1060762	  763.7	  637.5	 3403.0	...
1060763	  764.0	  638.1	 3403.0	...
1060764	  764.1	  638.0	 3404.0	...
1060765	  764.1	  637.9	 3406.0	...
1060766	  764.0	  637.8	 3407.0	...
1060767	  763.9	  637.6	 3407.0	...
1060768	  763.8	  637.6	 3408.0	...
1060769	  763.9	  637.8	 3407.0	...
1060770	  763.9	  638.0	 3408.0	...
1060771	  763.9	  638.1	 3408.0	...
1060772	  763.6	  638.2	 3409.0	...
1060773	  763.4	  638.3	 3410.0	...
1060774	  763.2	  638.1	 3410.0	...
1060775	  763.4	  637.7	 3411.0	...
1060776	  763.4	  637.4	 3411.0	...
1060777	  763.5	  637.4	 3411.0	...
1060778	  763.8	  637.2	 3411.0	...
1060779	  764.1	  637.1	 3412.0	...
1060780	  763.8	  637.8	 3412.0	...
1060781	  763.3	  638.6	 3413.0	...
1060782	  762.9	  639.4	 3411.0	...
1060783	  763.0	  639.3	 3410.0	...
1060784	  763.0	  639.1	 3409.0	...
1060785	  762.9	  638.9	 3410.0	...
1060786	  762.9	  638.7	 3411.0	...
1060787	  763.5	  638.7	 3408.0	...
1060788	  764.0	  638.6	 3405.0	...
1060789	  764.0	  638.7	 3404.0	...
1060790	  763.5	  638.6	 3407.0	...
1060791	  763.0	  638.5	 3410.0	...
1060792	  763.0	  638.2	 3412.0	...
1060793	  763.2	  638.1	 3412.0	...
1060794	  763.2	  638.1	 3410.0	...
1060795	  763.3	  638.0	 3407.0	...
1060796	  763.4	  638.0	 3404.0	...
1060797	  763.4	  638.4	 3404.0	...
1060798	  763.4	  638.7	 3403.0	...
1060799	  763.2	  639.1	 3403.0	...
1060800	  763.1	  638.8	 3403.0	...
1060801	  763.0	  638.4	 3403.0	...
1060802	  763.0	  638.1	 3404.0	...
1060803	  763.2	  638.1	 3404.0	...
1060804	  763.3	  638.1	 3404.0	...
1060805	  763.3	  638.1	 3404.0	...
1060806	  763.1	  638.2	 3404.0	...
1060807	  763.3	  638.1	 3405.0	...
1060808	  763.6	  638.1	 3405.0	...
1060809	  763.9	  638.1	 3405.0	...
1060810	  764.0	  638.1	 3405.0	...
1060811	  764.0	  638.1	 3407.0	...
1060812	  764.0	  638.2	 3409.0	...
1060813	  764.0	  638.2	 3408.0	...
1060814	  763.9	  638.3	 3405.0	...
1060815	  763.9	  638.3	 3402.0	...
1060816	  764.2	  638.3	 3402.0	...
1060817	  764.5	  638.7	 3400.0	...
1060818	  764.5	  639.4	 3398.0	...
1060819	  764.2	  640.2	 3397.0	...
1060820	  763.9	  640.4	 3397.0	...
1060821	  763.9	  640.0	 3397.0	...
1060822	  764.0	  639.6	 3396.0	...
1060823	  763.9	  639.6	 3396.0	...
1060824	  763.9	  639.8	 3395.0	...
1060825	  763.9	  639.9	 3393.0	...
1060826	  763.5	  639.8	 3391.0	...
1060827	  763.2	  639.8	 3390.0	...
1060828	  762.9	  639.9	 3389.0	...
1060829	  762.8	  640.0	 3387.0	...
1060830	  762.9	  639.5	 3386.0	...
1060831	  763.1	  638.9	 3385.0	...
1060832	  763.5	  638.6	 3385.0	...
1060833	  764.0	  638.9	 3386.0	...
1060834	  764.3	  639.1	 3386.0	...
1060835	  764.4	  639.1	 3387.0	...
1060836	  764.3	  638.9	 3387.0	...
1060837	  764.4	  638.7	 3387.0	...
1060838	  764.5	  638.0	 3386.0	...
1060839	  764.3	  637.3	 3387.0	...
1060840	  764.1	  637.4	 3387.0	...
1060841	  763.8	  638.0	 3388.0	...
1060842	  763.6	  638.5	 3388.0	...
1060843	  763.5	  638.6	 3388.0	...
1060844	  763.6	  638.6	 3384.0	...
1060845	  764.1	  638.5	 3380.0	...
1060846	  764.5	  638.7	 3376.0	...
1060847	  764.8	  638.8	 3375.0	...
1060848	  764.8	  639.0	 3374.0	...
1060849	  764.7	  639.1	 3372.0	...
1060850	  764.6	  638.8	 3371.0	...
1060851	  764.5	  638.4	 3370.0	...
1060852	  764.4	  638.3	 3370.0	...
1060853	  764.8	  638.5	 3370.0	...
1060854	  765.0	  638.6	 3370.0	...
1060855	  765.0	  638.5	 3369.0	...
1060856	  764.7	  638.4	 3368.0	...
1060857	  764.6	  638.3	 3366.0	...
1060858	  764.8	  638.4	 3365.0	...
1060859	  764.8	  638.4	 3363.0	...
1060860	  764.7	  638.4	 3361.0	...
1060861	  764.7	  638.5	 3361.0	...
1060862	  765.0	  638.6	 3362.0	...
1060863	  765.3	  638.7	 3361.0	...
1060864	  765.6	  638.7	 3359.0	...
1060865	  765.7	  638.3	 3357.0	...
1060866	  765.7	  637.8	 3356.0	...
1060867	  765.7	  637.7	 3352.0	...
1060868	  765.9	  637.8	 3349.0	...
1060869	  766.0	  638.0	 3347.0	...
1060870	  766.2	  638.2	 3346.0	...
1060871	  766.3	  638.7	 3344.0	...
1060872	  766.2	  639.1	 3342.0	...
1060873	  765.9	  639.0	 3341.0	...
1060874	  765.7	  638.5	 3337.0	...
1060875	  765.5	  638.3	 3335.0	...
1060876	  765.4	  638.0	 3334.0	...
1060877	  765.4	  638.1	 3334.0	...
1060878	  765.5	  638.1	 3335.0	...
1060879	  765.5	  638.2	 3333.0	...
1060880	  765.5	  638.2	 3331.0	...
1060881	  765.5	  638.3	 3329.0	...
1060882	  765.4	  638.4	 3327.0	...
1060883	  765.8	  638.7	 3325.0	...
1060884	  766.3	  639.5	 3321.0	...
1060885	  766.7	  640.3	 3317.0	...
1060886	  766.7	  640.9	 3314.0	...
1060887	  766.7	  641.1	 3309.0	...
1060888	  766.8	  641.0	 3305.0	...
1060889	  767.0	  640.9	 3300.0	...
1060890	  767.2	  640.9	 3299.0	...
1060891	  767.6	  640.6	 3298.0	...
1060892	  767.9	  640.3	 3297.0	...
1060893	  768.3	  639.3	 3292.0	...
1060894	  768.3	  638.6	 3284.0	...
1060895	  768.5	  638.0	 3277.0	...
1060896	  768.7	  638.0	 3275.0	...
1060897	  768.9	  637.8	 3275.0	...
1060898	  769.0	  637.7	 3273.0	...
1060899	  769.1	  637.7	 3271.0	...
1060900	  769.2	  637.8	 3269.0	...
1060901	  769.4	  638.0	 3268.0	...
1060902	  769.7	  638.2	 3267.0	...
1060903	  770.0	  638.4	 3266.0	...
1060904	  770.1	  638.7	 3265.0	...
1060905	  769.9	  639.1	 3265.0	...
1060906	  769.8	  639.6	 3262.0	...
1060907	  769.5	  639.5	 3261.0	...
1060908	  769.5	  639.5	 3260.0	...
1060909	  769.6	  639.4	 3257.0	...
1060910	  769.8	  639.3	 3254.0	...
1060911	  770.0	  639.5	 3249.0	...
1060912	  770.5	  639.6	 3246.0	...
1060913	  770.8	  639.7	 3241.0	...
1060914	  771.3	  639.6	 3239.0	...
1060915	  771.3	  639.6	 3238.0	...
1060916	  771.1	  639.4	 3238.0	...
1060917	  770.9	  639.6	 3233.0	...
1060918	  770.7	  639.7	 3229.0	...
1060919	  770.7	  638.6	 3223.0	...
1060920	  770.8	  637.2	 3222.0	...
1060921	  771.0	  636.5	 3220.0	...
1060922	  771.5	  637.1	 3215.0	...
1060923	  772.0	  637.0	 3210.0	...
1060924	  772.4	  636.1	 3206.0	...
1060925	  772.4	  635.2	 3206.0	...
1060926	  772.8	  635.1	 3202.0	...
1060927	  773.2	  635.2	 3197.0	...
1060928	  773.6	  635.4	 3193.0	...
1060929	  773.7	  635.5	 3192.0	...
1060930	  774.1	  635.5	 3189.0	...
1060931	  774.5	  635.5	 3186.0	...
1060932	  774.9	  635.6	 3183.0	...
1060933	  774.9	  635.7	 3184.0	...
1060934	  775.0	  635.9	 3181.0	...
1060935	  775.1	  636.1	 3177.0	...
1060936	  775.6	  636.1	 3168.0	...
1060937	  776.0	  635.8	 3163.0	...
1060938	  776.4	  635.4	 3158.0	...
1060939	  776.4	  634.7	 3159.0	...
1060940	  776.5	  634.0	 3159.0	...
1060941	  776.6	  633.5	 3155.0	...
1060942	  776.8	  633.5	 3149.0	...
1060943	  777.1	  633.5	 3144.0	...
1060944	  776.8	  633.5	 3142.0	...
1060945	  776.4	  633.6	 3142.0	...
1060946	  776.7	  633.5	 3142.0	...
1060947	  777.4	  633.6	 3141.0	...
1060948	  778.1	  633.9	 3141.0	...
1060949	  778.0	  634.4	 3135.0	...
1060950	  777.9	  634.6	 3131.0	...
1060951	  777.8	  634.5	 3127.0	...
1060952	  777.7	  634.5	 3126.0	...
1060953	  777.7	  634.5	 3125.0	...
1060954	  778.2	  634.2	 3121.0	...
1060955	  778.6	  633.7	 3118.0	...
1060956	  779.1	  632.8	 3117.0	...
1060957	  779.4	  632.3	 3116.0	...
1060958	  779.6	  631.9	 3114.0	...
1060959	  780.1	  631.9	 3111.0	...
1060960	  780.4	  631.9	 3109.0	...
1060961	  780.7	  632.0	 3108.0	...
1060962	  780.6	  632.4	 3108.0	...
1060963	  780.6	  632.7	 3106.0	...
1060964	  780.6	  632.9	 3104.0	...
1060965	  780.7	  633.0	 3102.0	...
1060966	  781.0	  632.9	 3102.0	...
1060967	  781.3	  632.1	 3101.0	...
1060968	  781.6	  631.3	 3098.0	...
1060969	  781.6	  630.7	 3096.0	...
1060970	  781.7	  630.7	 3093.0	...
1060971	  782.1	  630.6	 3092.0	...
1060972	  782.5	  630.9	 3090.0	...
1060973	  782.8	  631.3	 3089.0	...
1060974	  782.7	  631.8	 3088.0	...
1060975	  782.6	  631.8	 3087.0	...
1060976	  782.5	  632.1	 3082.0	...
1060977	  782.4	  632.3	 3077.0	...
1060978	  782.3	  631.7	 3073.0	...
1060979	  782.7	  630.7	 3071.0	...
1060980	  783.1	  630.4	 3070.0	...
1060981	  783.6	  631.0	 3069.0	...
1060982	  783.5	  631.6	 3070.0	...
1060983	  783.3	  631.5	 3071.0	...
1060984	  783.1	  631.6	 3068.0	...
1060985	  783.2	  631.9	 3065.0	...
1060986	  783.2	  632.0	 3059.0	...
1060987	  783.2	  631.8	 3055.0	...
1060988	  783.5	  631.5	 3052.0	...
1060989	  783.8	  631.4	 3050.0	...
1060990	  784.2	  631.4	 3048.0	...
1060991	  784.3	  630.7	 3045.0	...
1060992	  784.3	  629.9	 3043.0	...
1060993	  784.4	  629.4	 3041.0	...
1060994	  784.9	  629.7	 3042.0	...
1060995	  785.4	  630.3	 3040.0	...
1060996	  785.7	  630.6	 3037.0	...
1060997	  785.6	  630.3	 3036.0	...
1060998	  785.4	  629.6	 3037.0	...
1060999	  785.4	  629.7	 3036.0	...
1061000	  785.5	  630.4	 3034.0	...
1061001	  785.3	  631.5	 3032.0	...
1061002	  784.9	  631.9	 3032.0	...
1061003	  784.5	  632.1	 3032.0	...
1061004	  784.3	  631.6	 3031.0	...
1061005	  784.5	  630.9	 3030.0	...
1061006	  784.7	  630.3	 3027.0	...
1061007	  784.7	  630.2	 3024.0	...
1061008	  784.7	  630.6	 3022.0	...
1061009	  784.5	  631.0	 3022.0	...
1061010	  784.4	  631.0	 3023.0	...
1061011	  784.3	  630.4	 3025.0	...
1061012	  784.4	  629.8	 3024.0	...
1061013	  784.5	  629.9	 3021.0	...
1061014	  784.7	  630.4	 3017.0	...
1061015	  784.8	  630.6	 3014.0	...
1061016	  784.9	  630.4	 3013.0	...
1061017	  784.9	  630.0	 3012.0	...
1061018	  784.8	  629.9	 3010.0	...
1061019	  784.8	  629.9	 3008.0	...
1061020	  785.4	  630.0	 3006.0	...
1061021	  786.2	  630.0	 3006.0	...
1061022	  786.9	  628.7	 3007.0	...
1061023	  787.0	  627.4	 3006.0	...
1061024	  786.8	  626.3	 3005.0	...
1061025	  786.7	  626.5	 3003.0	...
1061026	  786.6	  627.0	 3000.0	...
1061027	  786.8	  627.4	 2998.0	...
1061028	  787.0	  627.7	 2996.0	...
1061029	  787.3	  627.5	 2994.0	...
1061030	  787.5	  627.4	 2992.0	...
1061031	  787.3	  627.6	 2990.0	...
1061032	  787.1	  627.9	 2990.0	...
1061033	  786.8	  628.3	 2990.0	...
1061034	  786.6	  628.4	 2991.0	...
1061035	  786.3	  628.5	 2992.0	...
1061036	  786.3	  627.8	 2991.0	...
1061037	  786.6	  627.0	 2988.0	...
1061038	  786.8	  626.7	 2986.0	...
1061039	  786.8	  627.2	 2984.0	...
1061040	  786.8	  627.6	 2984.0	...
1061041	  786.9	  627.3	 2982.0	...
1061042	  787.0	  626.3	 2980.0	...
MSG	1061043 0000 _ Number Off
1061043	  787.1	  625.1	 2978.0	...
1061044	  787.2	  624.1	 2979.0	...
1061045	  787.2	  624.5	 2978.0	...
1061046	  787.3	  625.0	 2976.0	...
1061047	  787.4	  625.3	 2973.0	...
1061048	  787.2	  625.1	 2972.0	...
1061049	  786.9	  625.1	 2971.0	...
1061050	  786.8	  625.1	 2971.0	...
1061051	  787.0	  625.0	 2971.0	...
1061052	  787.4	  624.8	 2972.0	...
1061053	  787.7	  624.4	 2972.0	...
1061054	  788.0	  624.2	 2971.0	...
1061055	  787.9	  624.8	 2969.0	...
1061056	  787.6	  625.6	 2967.0	...
1061057	  787.1	  626.2	 2967.0	...
1061058	  786.3	  625.7	 2966.0	...
EFIX R   1059513	1061058	1546	  761.8	  633.7	   3471
SSACC R  1061059
1061059	  785.1	  625.2	 2965.0	...
1061060	  784.1	  625.0	 2964.0	...
1061061	  781.3	  625.5	 2964.0	...
1061062	  778.6	  626.1	 2964.0	...
1061063	  775.3	  626.1	 2963.0	...
1061064	  772.0	  626.1	 2963.0	...
1061065	  768.8	  624.7	 2962.0	...
1061066	  765.2	  623.2	 2961.0	...
1061067	  763.1	  621.4	 2960.0	...
1061068	  761.4	  620.8	 2961.0	...
1061069	  759.8	  620.9	 2962.0	...
1061070	  758.8	  621.1	 2959.0	...
ESACC R  1061059	1061070	12	  785.1	  625.2	  758.8	  621.1	   0.57	     59
SFIX R   1061071
1061071	  757.9	  621.2	 2956.0	...
1061072	  758.6	  620.8	 2952.0	...
1061073	  759.2	  620.7	 2952.0	...
1061074	  760.6	  620.7	 2951.0	...
1061075	  762.1	  621.5	 2952.0	...
1061076	  764.3	  622.2	 2956.0	...
1061077	  766.2	  622.7	 2960.0	...
1061078	  767.4	  622.6	 2963.0	...
1061079	  768.7	  622.4	 2963.0	...
1061080	  769.6	  622.2	 2959.0	...
1061081	  770.5	  621.9	 2956.0	...
1061082	  770.5	  621.7	 2953.0	...
1061083	  770.6	  621.1	 2954.0	...
1061084	  770.6	  620.2	 2954.0	...
1061085	  770.6	  619.4	 2952.0	...
1061086	  770.6	  619.0	 2951.0	...
1061087	  770.8	  618.9	 2949.0	...
1061088	  770.8	  618.8	 2948.0	...
1061089	  770.9	  618.7	 2948.0	...
1061090	  771.0	  618.6	 2947.0	...
1061091	  771.0	  619.3	 2947.0	...
1061092	  771.0	  619.9	 2946.0	...
1061093	  771.2	  620.6	 2946.0	...
1061094	  770.8	  621.2	 2945.0	...
1061095	  770.3	  621.9	 2947.0	...
1061096	  770.6	  622.5	 2949.0	...
1061097	  771.2	  622.3	 2949.0	...
1061098	  772.2	  621.8	 2947.0	...
1061099	  772.6	  621.3	 2945.0	...
1061100	  772.8	  620.9	 2944.0	...
1061101	  772.7	  620.6	 2943.0	...
1061102	  772.6	  620.2	 2944.0	...
1061103	  772.7	  620.0	 2945.0	...
1061104	  772.8	  619.8	 2946.0	...
1061105	  772.4	  619.7	 2946.0	...
1061106	  772.0	  619.7	 2946.0	...
1061107	  771.2	  619.7	 2945.0	...
1061108	  771.0	  619.7	 2945.0	...
1061109	  770.8	  619.7	 2946.0	...
1061110	  771.2	  619.4	 2946.0	...
1061111	  771.5	  619.2	 2945.0	...
1061112	  771.8	  618.9	 2945.0	...
1061113	  771.9	  618.9	 2944.0	...
1061114	  772.2	  619.1	 2944.0	...
1061115	  772.6	  619.9	 2945.0	...
1061116	  772.8	  620.6	 2946.0	...
1061117	  772.8	  620.6	 2948.0	...
1061118	  772.8	  620.0	 2949.0	...
1061119	  772.7	  619.4	 2950.0	...
1061120	  772.6	  619.4	 2949.0	...
1061121	  772.5	  619.4	 2949.0	...
1061122	  772.3	  619.7	 2948.0	...
1061123	  772.2	  619.9	 2948.0	...
1061124	  772.2	  620.0	 2948.0	...
1061125	  772.1	  620.0	 2948.0	...
1061126	  772.1	  620.1	 2948.0	...
1061127	  772.2	  620.1	 2949.0	...
1061128	  772.3	  620.1	 2949.0	...
1061129	  772.4	  620.1	 2949.0	...
1061130	  772.5	  619.9	 2949.0	...
1061131	  772.5	  619.8	 2949.0	...
1061132	  772.3	  619.7	 2948.0	...
1061133	  771.9	  619.8	 2948.0	...
1061134	  771.5	  620.1	 2951.0	...
1061135	  771.4	  620.4	 2953.0	...
1061136	  771.3	  620.2	 2954.0	...
1061137	  771.3	  619.8	 2953.0	...
1061138	  771.3	  619.5	 2954.0	...
1061139	  771.3	  619.8	 2955.0	...
1061140	  771.1	  620.2	 2960.0	...
1061141	  771.0	  620.4	 2962.0	...
1061142	  771.0	  620.4	 2961.0	...
1061143	  770.7	  620.5	 2957.0	...
1061144	  770.3	  620.6	 2954.0	...
1061145	  770.1	  620.4	 2955.0	...
1061146	  770.3	  620.1	 2957.0	...
1061147	  770.4	  619.8	 2958.0	...
1061148	  770.4	  619.6	 2959.0	...
1061149	  769.9	  619.6	 2958.0	...
1061150	  769.6	  620.1	 2961.0	...
1061151	  769.4	  620.9	 2964.0	...
1061152	  769.5	  621.8	 2965.0	...
1061153	  769.6	  622.4	 2963.0	...
1061154	  769.6	  622.5	 2962.0	...
1061155	  769.6	  622.3	 2964.0	...
1061156	  769.5	  621.9	 2968.0	...
1061157	  769.3	  621.5	 2972.0	...
1061158	  769.1	  621.2	 2975.0	...
1061159	  768.9	  621.2	 2976.0	...
1061160	  768.8	  621.4	 2976.0	...
1061161	  768.8	  621.4	 2976.0	...
1061162	  768.9	  621.7	 2975.0	...
1061163	  769.0	  622.0	 2974.0	...
1061164	  769.0	  622.2	 2974.0	...
1061165	  769.2	  621.7	 2975.0	...
1061166	  769.3	  621.3	 2977.0	...
1061167	  769.1	  621.0	 2977.0	...
1061168	  768.8	  620.4	 2977.0	...
1061169	  768.9	  619.6	 2978.0	...
1061170	  769.3	  618.8	 2979.0	...
1061171	  769.8	  618.6	 2981.0	...
1061172	  769.9	  618.5	 2982.0	...
1061173	  770.0	  618.5	 2984.0	...
1061174	  769.8	  618.6	 2984.0	...
1061175	  769.4	  619.0	 2984.0	...
1061176	  769.1	  620.1	 2983.0	...
1061177	  769.2	  621.0	 2981.0	...
1061178	  769.5	  621.9	 2980.0	...
1061179	  769.7	  622.0	 2979.0	...
1061180	  769.8	  622.1	 2979.0	...
1061181	  769.9	  622.1	 2979.0	...
1061182	  769.8	  621.6	 2981.0	...
1061183	  769.5	  621.2	 2983.0	...
1061184	  769.2	  620.8	 2987.0	...
1061185	  768.8	  620.7	 2988.0	...
1061186	  768.6	  620.3	 2990.0	...
1061187	  768.5	  620.2	 2990.0	...
1061188	  768.4	  620.3	 2990.0	...
1061189	  769.1	  619.9	 2991.0	...
1061190	  769.9	  619.3	 2992.0	...
1061191	  770.6	  619.5	 2993.0	...
1061192	  770.6	  620.2	 2994.0	...
1061193	  770.1	  621.1	 2995.0	...
1061194	  769.5	  621.2	 2995.0	...
1061195	  768.9	  621.6	 2996.0	...
1061196	  768.6	  622.1	 2998.0	...
1061197	  768.0	  622.7	 3000.0	...
1061198	  767.6	  622.9	 3003.0	...
1061199	  767.2	  622.3	 3005.0	...
1061200	  767.4	  621.4	 3007.0	...
1061201	  767.6	  620.5	 3006.0	...
1061202	  767.7	  620.1	 3009.0	...
1061203	  767.5	  619.9	 3014.0	...
1061204	  767.4	  619.8	 3015.0	...
1061205	  767.5	  619.8	 3012.0	...
1061206	  767.5	  620.0	 3009.0	...
1061207	  767.5	  621.1	 3010.0	...
1061208	  767.5	  622.6	 3015.0	...
1061209	  767.6	  623.9	 3020.0	...
1061210	  767.6	  624.2	 3025.0	...
1061211	  767.6	  623.8	 3026.0	...
1061212	  767.6	  623.3	 3026.0	...
1061213	  767.6	  623.0	 3025.0	...
1061214	  767.5	  623.0	 3024.0	...
1061215	  767.1	  623.1	 3023.0	...
1061216	  766.7	  622.9	 3022.0	...
1061217	  766.1	  623.0	 3026.0	...
1061218	  765.9	  623.0	 3031.0	...
1061219	  766.0	  623.2	 3035.0	...
1061220	  766.3	  623.1	 3036.0	...
1061221	  766.6	  623.1	 3036.0	...
1061222	  766.5	  623.4	 3036.0	...
1061223	  766.6	  623.6	 3036.0	...
1061224	  766.7	  623.9	 3037.0	...
1061225	  766.8	  623.9	 3037.0	...
1061226	  766.9	  624.0	 3038.0	...
1061227	  766.9	  623.4	 3037.0	...
1061228	  766.9	  622.8	 3037.0	...
1061229	  766.7	  622.2	 3037.0	...
1061230	  766.7	  622.7	 3038.0	...
1061231	  766.6	  623.3	 3041.0	...
1061232	  766.6	  623.9	 3044.0	...
1061233	  766.6	  623.9	 3047.0	...
1061234	  766.7	  624.0	 3047.0	...
1061235	  766.8	  624.1	 3046.0	...
1061236	  766.9	  623.7	 3046.0	...
1061237	  766.9	  622.8	 3048.0	...
1061238	  766.9	  621.9	 3052.0	...
1061239	  766.9	  621.7	 3055.0	...
1061240	  766.9	  621.7	 3055.0	...
1061241	  766.9	  621.7	 3053.0	...
1061242	  767.0	  621.6	 3054.0	...
1061243	  766.8	  621.7	 3057.0	...
1061244	  766.6	  621.9	 3061.0	...
1061245	  766.4	  622.1	 3063.0	...
1061246	  766.2	  622.3	 3064.0	...
1061247	  765.7	  622.5	 3064.0	...
1061248	  765.2	  622.6	 3067.0	...
1061249	  764.7	  622.7	 3069.0	...
1061250	  764.9	  622.7	 3072.0	...
1061251	  765.1	  623.0	 3073.0	...
1061252	  765.4	  623.2	 3075.0	...
1061253	  765.4	  623.4	 3078.0	...
MSG	1061254 0000 _ Number On
1061254	  765.5	  623.3	 3080.0	...
1061255	  765.3	  623.3	 3081.0	...
1061256	  765.2	  623.3	 3081.0	...
1061257	  765.0	  623.3	 3085.0	...
1061258	  765.1	  623.1	 3088.0	...
1061259	  765.3	  623.0	 3092.0	...
1061260	  764.8	  623.1	 3094.0	...
1061261	  764.2	  623.4	 3094.0	...
1061262	  763.9	  623.6	 3092.0	...
1061263	  764.2	  623.7	 3092.0	...
1061264	  764.4	  623.7	 3096.0	...
1061265	  764.3	  623.8	 3099.0	...
1061266	  764.1	  624.0	 3101.0	...
1061267	  763.6	  624.0	 3104.0	...
1061268	  763.3	  623.9	 3107.0	...
1061269	  763.6	  623.4	 3108.0	...
1061270	  764.3	  622.9	 3106.0	...
1061271	  764.7	  623.1	 3110.0	...
1061272	  764.2	  623.9	 3115.0	...
1061273	  763.8	  624.7	 3119.0	...
1061274	  764.2	  624.7	 3118.0	...
1061275	  765.0	  624.3	 3117.0	...
1061276	  765.5	  624.0	 3120.0	...
1061277	  765.1	  624.2	 3124.0	...
1061278	  764.6	  624.6	 3127.0	...
1061279	  764.4	  624.9	 3128.0	...
1061280	  764.5	  624.8	 3129.0	...
1061281	  764.7	  624.3	 3130.0	...
1061282	  765.0	  623.6	 3131.0	...
1061283	  765.1	  623.1	 3132.0	...
1061284	  765.2	  623.9	 3133.0	...
1061285	  765.2	  624.9	 3134.0	...
1061286	  765.3	  625.0	 3134.0	...
1061287	  765.2	  624.2	 3135.0	...
1061288	  765.0	  623.4	 3136.0	...
1061289	  764.9	  623.4	 3137.0	...
1061290	  765.0	  623.4	 3137.0	...
1061291	  764.8	  623.5	 3137.0	...
1061292	  764.6	  623.5	 3138.0	...
1061293	  764.3	  623.6	 3139.0	...
1061294	  764.1	  624.0	 3141.0	...
1061295	  763.8	  624.5	 3142.0	...
1061296	  763.4	  625.2	 3143.0	...
1061297	  763.1	  625.6	 3146.0	...
1061298	  762.7	  626.0	 3150.0	...
1061299	  762.3	  626.1	 3153.0	...
1061300	  762.0	  626.1	 3156.0	...
1061301	  761.6	  626.3	 3160.0	...
1061302	  761.4	  626.4	 3164.0	...
1061303	  761.2	  626.6	 3164.0	...
1061304	  761.2	  626.6	 3167.0	...
1061305	  761.4	  626.5	 3170.0	...
1061306	  761.5	  626.9	 3174.0	...
1061307	  761.4	  627.4	 3177.0	...
1061308	  761.2	  628.1	 3180.0	...
1061309	  760.9	  628.4	 3183.0	...
1061310	  761.1	  628.4	 3182.0	...
1061311	  761.3	  628.5	 3182.0	...
1061312	  761.5	  628.6	 3183.0	...
1061313	  761.3	  628.7	 3184.0	...
1061314	  761.1	  629.3	 3189.0	...
1061315	  761.0	  629.8	 3196.0	...
1061316	  761.0	  630.1	 3202.0	...
1061317	  761.1	  629.8	 3204.0	...
1061318	  760.8	  629.6	 3204.0	...
1061319	  760.6	  629.5	 3205.0	...
1061320	  760.2	  629.6	 3206.0	...
1061321	  760.1	  629.5	 3207.0	...
1061322	  760.5	  629.3	 3209.0	...
1061323	  761.0	  629.0	 3212.0	...
1061324	  761.3	  628.8	 3215.0	...
1061325	  761.0	  628.3	 3215.0	...
1061326	  760.6	  627.7	 3218.0	...
1061327	  760.3	  627.1	 3220.0	...
1061328	  759.9	  627.1	 3223.0	...
1061329	  759.5	  627.2	 3223.0	...
1061330	  759.2	  627.6	 3222.0	...
1061331	  759.1	  627.9	 3221.0	...
1061332	  759.2	  627.9	 3222.0	...
1061333	  759.2	  627.8	 3225.0	...
1061334	  759.2	  627.7	 3227.0	...
1061335	  759.1	  627.7	 3228.0	...
1061336	  759.1	  627.8	 3231.0	...
1061337	  759.0	  627.8	 3234.0	...
1061338	  758.8	  627.9	 3237.0	...
1061339	  758.6	  628.0	 3238.0	...
1061340	  758.5	  628.0	 3238.0	...
1061341	  758.5	  628.1	 3238.0	...
1061342	  758.5	  628.2	 3241.0	...
1061343	  758.4	  628.3	 3245.0	...
1061344	  758.2	  628.2	 3248.0	...
1061345	  758.1	  628.0	 3249.0	...
1061346	  758.2	  628.8	 3251.0	...
1061347	  758.1	  629.8	 3254.0	...
1061348	  758.0	  630.6	 3256.0	...
1061349	  757.8	  630.4	 3258.0	...
1061350	  757.7	  630.2	 3259.0	...
1061351	  757.7	  630.1	 3262.0	...
1061352	  757.7	  630.0	 3264.0	...
1061353	  757.6	  630.0	 3265.0	...
1061354	  757.7	  630.0	 3265.0	...
1061355	  757.9	  630.2	 3266.0	...
1061356	  758.2	  630.4	 3267.0	...
1061357	  758.3	  630.2	 3268.0	...
1061358	  758.0	  629.8	 3268.0	...
1061359	  757.6	  629.6	 3274.0	...
1061360	  757.2	  629.8	 3279.0	...
1061361	  757.1	  629.9	 3284.0	...
1061362	  757.1	  630.4	 3283.0	...
1061363	  757.2	  631.0	 3283.0	...
1061364	  757.2	  631.1	 3286.0	...
1061365	  757.2	  630.6	 3289.0	...
1061366	  757.2	  630.7	 3292.0	...
1061367	  757.3	  631.4	 3293.0	...
1061368	  757.4	  632.0	 3292.0	...
1061369	  757.5	  631.9	 3292.0	...
1061370	  757.4	  631.8	 3292.0	...
1061371	  757.3	  631.6	 3294.0	...
1061372	  757.3	  631.4	 3295.0	...
1061373	  757.4	  630.1	 3297.0	...
1061374	  757.6	  629.0	 3299.0	...
1061375	  757.6	  628.6	 3301.0	...
1061376	  757.3	  629.2	 3302.0	...
1061377	  757.0	  629.2	 3304.0	...
1061378	  756.7	  628.6	 3306.0	...
1061379	  756.7	  628.3	 3306.0	...
1061380	  756.8	  628.8	 3306.0	...
1061381	  756.9	  629.2	 3306.0	...
1061382	  757.1	  629.4	 3308.0	...
1061383	  757.4	  629.3	 3310.0	...
1061384	  757.6	  629.2	 3315.0	...
1061385	  757.6	  629.2	 3317.0	...
1061386	  757.5	  629.0	 3318.0	...
1061387	  757.5	  628.8	 3318.0	...
1061388	  757.4	  628.6	 3319.0	...
1061389	  757.3	  628.6	 3320.0	...
1061390	  756.5	  628.9	 3322.0	...
1061391	  755.6	  629.2	 3326.0	...
1061392	  754.9	  629.5	 3329.0	...
1061393	  754.9	  629.6	 3330.0	...
1061394	  755.6	  629.4	 3329.0	...
1061395	  756.4	  629.2	 3329.0	...
1061396	  756.8	  629.0	 3329.0	...
1061397	  756.4	  629.0	 3331.0	...
1061398	  756.0	  629.0	 3333.0	...
1061399	  756.1	  629.0	 3335.0	...
1061400	  756.1	  629.1	 3336.0	...
1061401	  756.1	  629.5	 3338.0	...
1061402	  756.0	  629.7	 3341.0	...
1061403	  755.9	  629.8	 3344.0	...
1061404	  755.9	  629.6	 3349.0	...
1061405	  755.9	  629.4	 3353.0	...
1061406	  755.9	  629.3	 3356.0	...
1061407	  755.9	  629.4	 3355.0	...
1061408	  755.8	  629.5	 3355.0	...
1061409	  755.9	  629.5	 3355.0	...
1061410	  755.9	  629.6	 3359.0	...
1061411	  755.7	  629.1	 3361.0	...
1061412	  755.3	  628.7	 3364.0	...
1061413	  755.0	  628.3	 3362.0	...
1061414	  755.0	  628.4	 3363.0	...
1061415	  754.5	  629.8	 3365.0	...
1061416	  754.0	  631.2	 3367.0	...
1061417	  753.6	  632.3	 3368.0	...
1061418	  753.9	  631.8	 3370.0	...
1061419	  754.2	  631.4	 3373.0	...
1061420	  754.4	  631.2	 3377.0	...
1061421	  754.5	  631.0	 3380.0	...
1061422	  754.5	  630.7	 3383.0	...
1061423	  754.5	  630.5	 3383.0	...
1061424	  754.9	  630.5	 3384.0	...
1061425	  755.2	  630.3	 3386.0	...
1061426	  755.0	  630.2	 3387.0	...
1061427	  754.6	  630.3	 3388.0	...
1061428	  754.2	  630.5	 3391.0	...
1061429	  753.7	  630.7	 3394.0	...
1061430	  753.1	  630.9	 3397.0	...
1061431	  752.4	  630.8	 3396.0	...
1061432	  752.2	  630.3	 3398.0	...
1061433	  752.0	  629.8	 3399.0	...
1061434	  752.1	  630.2	 3401.0	...
1061435	  752.5	  630.8	 3405.0	...
1061436	  753.1	  631.4	 3409.0	...
1061437	  753.6	  631.4	 3411.0	...
1061438	  753.5	  631.5	 3408.0	...
1061439	  753.2	  631.6	 3407.0	...
1061440	  753.4	  631.3	 3412.0	...
1061441	  753.9	  630.9	 3417.0	...
1061442	  754.4	  630.4	 3420.0	...
1061443	  754.4	  630.3	 3420.0	...
1061444	  754.3	  630.1	 3420.0	...
1061445	  754.2	  630.1	 3419.0	...
1061446	  754.1	  630.0	 3419.0	...
1061447	  754.0	  630.1	 3423.0	...
1061448	  753.9	  630.1	 3427.0	...
1061449	  753.8	  630.1	 3433.0	...
1061450	  753.9	  629.8	 3433.0	...
1061451	  753.8	  629.2	 3433.0	...
1061452	  753.8	  628.6	 3435.0	...
1061453	  754.2	  628.3	 3438.0	...
1061454	  754.7	  628.2	 3440.0	...
1061455	  755.3	  628.2	 3441.0	...
1061456	  755.3	  628.2	 3443.0	...
1061457	  754.9	  628.4	 3444.0	...
1061458	  754.6	  628.5	 3449.0	...
1061459	  754.2	  628.6	 3453.0	...
1061460	  754.1	  628.4	 3460.0	...
1061461	  753.7	  628.2	 3464.0	...
1061462	  753.3	  628.1	 3467.0	...
1061463	  753.1	  627.8	 3467.0	...
1061464	  753.3	  627.5	 3467.0	...
1061465	  753.2	  627.2	 3467.0	...
1061466	  753.0	  627.1	 3467.0	...
1061467	  752.7	  627.2	 3466.0	...
1061468	  752.8	  627.6	 3466.0	...
1061469	  752.9	  627.9	 3466.0	...
1061470	  753.1	  628.1	 3468.0	...
1061471	  753.0	  628.2	 3470.0	...
1061472	  752.8	  627.7	 3470.0	...
1061473	  752.4	  627.2	 3470.0	...
1061474	  752.3	  626.5	 3470.0	...
1061475	  752.3	  626.3	 3471.0	...
1061476	  752.5	  625.9	 3471.0	...
1061477	  752.7	  625.8	 3474.0	...
1061478	  752.5	  626.4	 3477.0	...
1061479	  752.2	  627.1	 3481.0	...
1061480	  751.9	  627.8	 3482.0	...
1061481	  751.8	  627.9	 3481.0	...
1061482	  751.7	  628.0	 3480.0	...
1061483	  751.7	  628.1	 3479.0	...
1061484	  751.7	  628.1	 3480.0	...
1061485	  751.7	  628.1	 3481.0	...
1061486	  751.5	  628.0	 3481.0	...
1061487	  751.2	  627.3	 3486.0	...
1061488	  751.2	  626.6	 3491.0	...
1061489	  751.3	  626.0	 3497.0	...
1061490	  751.4	  626.7	 3500.0	...
1061491	  751.5	  627.4	 3502.0	...
1061492	  751.5	  628.0	 3503.0	...
1061493	  751.5	  627.8	 3503.0	...
1061494	  751.7	  627.6	 3503.0	...
1061495	  752.0	  627.9	 3504.0	...
EFIX R   1061071	1061495	425	  762.6	  625.1	   3163
SSACC R  1061496
1061496	  753.0	  628.1	 3504.0	...
1061497	  755.0	  628.0	 3506.0	...
1061498	  758.2	  627.2	 3508.0	...
1061499	  761.2	  626.9	 3510.0	...
1061500	  763.5	  626.9	 3509.0	...
1061501	  766.0	  626.9	 3509.0	...
1061502	  768.1	  627.8	 3507.0	...
1061503	  771.4	  628.7	 3507.0	...
1061504	  774.0	  629.6	 3508.0	...
ESACC R  1061496	1061504	9	  753.0	  628.1	  774.0	  629.6	   0.45	     55
SFIX R   1061505
1061505	  776.7	  630.3	 3511.0	...
1061506	  778.0	  630.8	 3514.0	...
1061507	  778.5	  631.4	 3514.0	...
1061508	  778.2	  631.3	 3514.0	...
1061509	  777.6	  631.0	 3517.0	...
1061510	  776.9	  630.9	 3520.0	...
1061511	  775.7	  630.8	 3521.0	...
1061512	  774.0	  631.0	 3520.0	...
1061513	  772.1	  630.9	 3519.0	...
1061514	  770.9	  630.8	 3520.0	...
1061515	  769.6	  630.7	 3523.0	...
1061516	  768.6	  630.9	 3528.0	...
1061517	  767.9	  631.1	 3532.0	...
1061518	  768.0	  631.1	 3533.0	...
1061519	  768.1	  631.2	 3532.0	...
1061520	  768.3	  631.3	 3532.0	...
1061521	  768.3	  631.7	 3535.0	...
1061522	  768.3	  632.2	 3539.0	...
1061523	  768.3	  632.8	 3543.0	...
1061524	  768.3	  633.2	 3545.0	...
1061525	  768.4	  633.6	 3545.0	...
1061526	  768.4	  633.7	 3545.0	...
1061527	  768.0	  633.1	 3546.0	...
1061528	  767.5	  632.4	 3549.0	...
1061529	  767.1	  631.7	 3552.0	...
1061530	  767.1	  631.6	 3555.0	...
1061531	  767.0	  631.6	 3555.0	...
1061532	  766.8	  631.6	 3555.0	...
1061533	  766.7	  631.6	 3553.0	...
1061534	  766.8	  631.3	 3552.0	...
1061535	  766.9	  630.9	 3552.0	...
1061536	  767.2	  630.4	 3554.0	...
1061537	  767.6	  630.2	 3555.0	...
1061538	  767.9	  630.2	 3554.0	...
1061539	  767.8	  630.3	 3553.0	...
1061540	  767.4	  630.3	 3556.0	...
1061541	  767.1	  630.3	 3559.0	...
1061542	  767.1	  630.4	 3563.0	...
1061543	  767.3	  630.6	 3564.0	...
1061544	  767.4	  630.9	 3566.0	...
1061545	  767.3	  631.1	 3569.0	...
1061546	  766.9	  631.4	 3571.0	...
1061547	  766.7	  631.5	 3572.0	...
1061548	  766.4	  631.7	 3572.0	...
1061549	  766.4	  632.0	 3572.0	...
1061550	  766.8	  632.3	 3573.0	...
1061551	  767.2	  631.9	 3573.0	...
1061552	  767.6	  631.1	 3574.0	...
1061553	  767.8	  630.6	 3578.0	...
1061554	  768.0	  630.8	 3582.0	...
1061555	  768.0	  631.1	 3585.0	...
1061556	  767.7	  631.3	 3586.0	...
1061557	  767.4	  631.4	 3586.0	...
1061558	  767.1	  631.3	 3586.0	...
1061559	  766.8	  631.0	 3585.0	...
MSG	1061560 0000 _ Number Off
1061560	  766.7	  630.8	 3583.0	...
1061561	  766.9	  630.5	 3584.0	...
1061562	  767.2	  630.3	 3586.0	...
1061563	  767.5	  630.2	 3591.0	...
1061564	  767.4	  630.1	 3593.0	...
1061565	  767.3	  630.0	 3596.0	...
1061566	  767.2	  630.0	 3595.0	...
1061567	  767.1	  630.2	 3595.0	...
1061568	  767.1	  630.4	 3595.0	...
1061569	  767.1	  630.6	 3594.0	...
1061570	  767.1	  630.6	 3594.0	...
1061571	  767.0	  630.7	 3595.0	...
1061572	  766.9	  630.8	 3600.0	...
1061573	  766.8	  630.8	 3608.0	...
1061574	  766.9	  630.7	 3613.0	...
1061575	  767.0	  630.5	 3614.0	...
1061576	  766.7	  630.5	 3613.0	...
1061577	  766.4	  630.4	 3614.0	...
1061578	  766.0	  629.7	 3617.0	...
1061579	  765.9	  629.0	 3618.0	...
1061580	  766.0	  629.2	 3616.0	...
1061581	  766.2	  629.8	 3617.0	...
1061582	  766.4	  630.4	 3619.0	...
1061583	  766.5	  630.2	 3622.0	...
1061584	  766.6	  630.0	 3622.0	...
1061585	  766.9	  629.8	 3623.0	...
1061586	  767.1	  629.7	 3623.0	...
1061587	  767.1	  629.6	 3624.0	...
1061588	  767.0	  629.4	 3624.0	...
1061589	  766.9	  629.1	 3623.0	...
1061590	  766.9	  628.8	 3622.0	...
1061591	  766.9	  628.6	 3622.0	...
1061592	  767.1	  628.0	 3626.0	...
1061593	  767.1	  627.4	 3630.0	...
1061594	  767.3	  627.7	 3633.0	...
1061595	  767.5	  628.4	 3632.0	...
1061596	  767.8	  629.2	 3630.0	...
1061597	  767.6	  628.8	 3629.0	...
1061598	  767.3	  628.5	 3629.0	...
1061599	  766.9	  628.2	 3629.0	...
1061600	  766.8	  628.2	 3629.0	...
1061601	  766.8	  628.2	 3629.0	...
1061602	  766.9	  628.8	 3630.0	...
1061603	  766.9	  629.2	 3631.0	...
1061604	  766.9	  629.6	 3635.0	...
1061605	  766.8	  629.4	 3637.0	...
1061606	  766.8	  629.1	 3639.0	...
1061607	  766.9	  628.9	 3639.0	...
1061608	  767.2	  628.6	 3639.0	...
1061609	  767.3	  627.7	 3638.0	...
1061610	  767.1	  626.8	 3639.0	...
1061611	  766.6	  626.3	 3638.0	...
1061612	  766.5	  626.6	 3637.0	...
1061613	  767.1	  626.9	 3639.0	...
1061614	  767.6	  627.5	 3646.0	...
1061615	  767.7	  627.9	 3654.0	...
1061616	  767.5	  628.0	 3659.0	...
1061617	  767.1	  627.8	 3660.0	...
1061618	  766.9	  627.6	 3659.0	...
1061619	  766.9	  627.6	 3658.0	...
1061620	  767.0	  627.6	 3657.0	...
1061621	  767.0	  627.8	 3656.0	...
1061622	  766.9	  628.5	 3654.0	...
1061623	  766.7	  629.5	 3654.0	...
1061624	  766.2	  630.4	 3656.0	...
1061625	  765.8	  630.8	 3659.0	...
1061626	  765.5	  630.7	 3661.0	...
1061627	  765.5	  630.7	 3663.0	...
1061628	  765.8	  631.7	 3662.0	...
1061629	  766.1	  632.7	 3661.0	...
1061630	  766.4	  632.7	 3660.0	...
1061631	  766.4	  631.7	 3660.0	...
1061632	  766.2	  630.8	 3660.0	...
1061633	  766.0	  630.8	 3659.0	...
1061634	  765.9	  630.7	 3660.0	...
1061635	  765.9	  630.4	 3660.0	...
1061636	  765.9	  630.2	 3662.0	...
1061637	  766.0	  630.0	 3665.0	...
1061638	  766.1	  630.1	 3670.0	...
1061639	  766.1	  630.2	 3672.0	...
1061640	  766.2	  630.8	 3674.0	...
1061641	  766.3	  631.3	 3673.0	...
1061642	  767.1	  632.4	 3671.0	...
1061643	  767.9	  633.1	 3670.0	...
1061644	  768.6	  634.1	 3667.0	...
1061645	  768.6	  634.4	 3664.0	...
1061646	  768.7	  634.7	 3661.0	...
1061647	  768.7	  634.7	 3661.0	...
1061648	  768.2	  634.8	 3661.0	...
1061649	  767.8	  635.2	 3660.0	...
1061650	  767.6	  635.5	 3659.0	...
1061651	  767.8	  635.7	 3661.0	...
1061652	  767.9	  635.8	 3666.0	...
1061653	  767.8	  636.1	 3669.0	...
1061654	  767.7	  636.4	 3667.0	...
1061655	  767.4	  636.5	 3667.0	...
1061656	  767.0	  636.7	 3669.0	...
1061657	  766.0	  637.0	 3671.0	...
1061658	  764.7	  637.2	 3672.0	...
1061659	  762.5	  637.0	 3673.0	...
1061660	  760.7	  636.8	 3673.0	...
1061661	  758.9	  636.4	 3673.0	...
1061662	  758.2	  636.1	 3673.0	...
1061663	  757.1	  636.0	 3670.0	...
1061664	  756.4	  635.9	 3668.0	...
1061665	  754.8	  636.2	 3664.0	...
1061666	  754.0	  636.4	 3663.0	...
1061667	  753.1	  636.6	 3665.0	...
1061668	  753.1	  636.4	 3668.0	...
1061669	  753.0	  636.2	 3671.0	...
1061670	  752.9	  636.0	 3674.0	...
1061671	  752.9	  636.1	 3675.0	...
1061672	  753.0	  636.2	 3676.0	...
1061673	  753.2	  636.2	 3676.0	...
1061674	  753.3	  636.2	 3676.0	...
1061675	  753.3	  636.0	 3676.0	...
1061676	  753.3	  635.6	 3678.0	...
1061677	  753.3	  635.3	 3681.0	...
1061678	  753.4	  635.6	 3684.0	...
1061679	  753.8	  636.2	 3683.0	...
1061680	  754.7	  636.6	 3684.0	...
1061681	  755.5	  636.7	 3685.0	...
1061682	  756.4	  636.8	 3686.0	...
1061683	  756.8	  637.7	 3688.0	...
1061684	  757.5	  638.3	 3690.0	...
1061685	  757.8	  639.0	 3692.0	...
1061686	  758.1	  639.1	 3691.0	...
1061687	  758.1	  639.0	 3691.0	...
1061688	  758.5	  638.9	 3693.0	...
1061689	  758.8	  638.8	 3697.0	...
1061690	  759.2	  638.8	 3701.0	...
1061691	  759.4	  638.8	 3702.0	...
1061692	  759.7	  638.8	 3702.0	...
1061693	  759.9	  638.5	 3703.0	...
1061694	  759.9	  638.2	 3704.0	...
1061695	  759.9	  637.3	 3705.0	...
1061696	  759.9	  636.6	 3706.0	...
1061697	  760.1	  636.6	 3706.0	...
1061698	  760.2	  637.1	 3704.0	...
1061699	  760.5	  637.6	 3705.0	...
1061700	  760.8	  637.7	 3707.0	...
1061701	  760.8	  637.8	 3710.0	...
1061702	  760.6	  638.1	 3711.0	...
1061703	  760.3	  638.3	 3711.0	...
1061704	  760.3	  638.4	 3710.0	...
1061705	  760.4	  638.4	 3709.0	...
1061706	  760.6	  638.3	 3712.0	...
1061707	  760.8	  638.1	 3717.0	...
1061708	  760.9	  638.0	 3723.0	...
1061709	  761.2	  637.7	 3725.0	...
1061710	  761.7	  637.2	 3725.0	...
1061711	  762.3	  636.7	 3725.0	...
1061712	  761.8	  636.5	 3724.0	...
1061713	  761.0	  636.4	 3726.0	...
1061714	  760.3	  636.3	 3728.0	...
1061715	  760.3	  636.5	 3730.0	...
1061716	  760.4	  636.8	 3730.0	...
1061717	  760.3	  637.1	 3732.0	...
1061718	  760.2	  637.0	 3735.0	...
1061719	  760.2	  637.1	 3737.0	...
1061720	  760.0	  637.2	 3737.0	...
1061721	  759.3	  637.1	 3737.0	...
1061722	  758.7	  636.9	 3737.0	...
1061723	  758.2	  636.6	 3739.0	...
1061724	  758.2	  636.6	 3744.0	...
1061725	  758.2	  636.7	 3749.0	...
1061726	  758.6	  636.7	 3754.0	...
1061727	  759.2	  636.2	 3754.0	...
1061728	  759.9	  635.7	 3753.0	...
1061729	  760.0	  635.2	 3753.0	...
1061730	  759.3	  636.0	 3753.0	...
1061731	  758.5	  636.7	 3754.0	...
1061732	  757.7	  637.4	 3754.0	...
1061733	  758.2	  636.9	 3754.0	...
1061734	  758.8	  636.5	 3751.0	...
1061735	  758.8	  636.2	 3749.0	...
1061736	  758.2	  636.1	 3747.0	...
1061737	  757.8	  635.9	 3750.0	...
1061738	  757.9	  635.6	 3753.0	...
1061739	  758.0	  635.8	 3755.0	...
1061740	  757.8	  636.0	 3754.0	...
1061741	  757.6	  636.2	 3754.0	...
1061742	  757.5	  636.2	 3754.0	...
1061743	  757.4	  636.2	 3757.0	...
1061744	  757.5	  636.0	 3760.0	...
1061745	  757.6	  635.8	 3763.0	...
1061746	  757.4	  635.7	 3765.0	...
1061747	  757.0	  635.7	 3764.0	...
1061748	  756.6	  635.7	 3764.0	...
1061749	  756.5	  635.7	 3763.0	...
1061750	  756.4	  635.7	 3766.0	...
1061751	  756.3	  635.1	 3770.0	...
1061752	  756.0	  634.6	 3772.0	...
1061753	  755.6	  634.4	 3771.0	...
1061754	  755.3	  634.6	 3769.0	...
1061755	  755.3	  634.8	 3769.0	...
1061756	  755.6	  634.7	 3769.0	...
1061757	  755.8	  634.6	 3769.0	...
1061758	  756.0	  635.7	 3769.0	...
MSG	1061759 0000 _ Number On
1061759	  756.2	  636.9	 3769.0	...
1061760	  756.4	  638.0	 3769.0	...
1061761	  756.6	  637.7	 3769.0	...
1061762	  756.6	  637.1	 3768.0	...
1061763	  756.5	  635.9	 3766.0	...
1061764	  756.5	  634.9	 3765.0	...
1061765	  755.9	  634.5	 3767.0	...
1061766	  755.3	  634.8	 3772.0	...
1061767	  754.8	  635.2	 3777.0	...
1061768	  754.9	  635.5	 3781.0	...
1061769	  755.2	  635.7	 3783.0	...
1061770	  755.5	  635.7	 3785.0	...
1061771	  755.8	  635.7	 3785.0	...
1061772	  755.8	  635.7	 3784.0	...
1061773	  755.9	  635.4	 3783.0	...
1061774	  756.1	  635.1	 3784.0	...
1061775	  756.0	  634.9	 3785.0	...
1061776	  755.9	  634.8	 3786.0	...
1061777	  756.2	  634.6	 3785.0	...
1061778	  756.7	  634.0	 3785.0	...
1061779	  757.2	  633.5	 3786.0	...
1061780	  757.2	  633.3	 3786.0	...
1061781	  757.1	  633.4	 3786.0	...
1061782	  756.8	  633.8	 3787.0	...
1061783	  756.5	  634.5	 3790.0	...
1061784	  756.4	  635.0	 3793.0	...
1061785	  756.3	  635.6	 3793.0	...
1061786	  756.0	  636.1	 3791.0	...
1061787	  755.6	  636.6	 3788.0	...
1061788	  755.2	  636.9	 3789.0	...
1061789	  755.2	  636.9	 3791.0	...
1061790	  755.5	  636.8	 3792.0	...
1061791	  755.8	  636.7	 3793.0	...
1061792	  756.1	  636.3	 3793.0	...
1061793	  756.1	  635.9	 3792.0	...
1061794	  756.2	  635.6	 3792.0	...
1061795	  756.3	  635.3	 3793.0	...
1061796	  756.3	  635.3	 3795.0	...
1061797	  756.3	  635.4	 3797.0	...
1061798	  756.2	  635.5	 3797.0	...
1061799	  755.8	  635.5	 3799.0	...
1061800	  755.4	  635.5	 3802.0	...
1061801	  755.0	  635.7	 3804.0	...
1061802	  755.0	  635.7	 3805.0	...
1061803	  755.1	  635.7	 3804.0	...
1061804	  755.1	  635.6	 3803.0	...
1061805	  755.2	  635.3	 3802.0	...
1061806	  755.3	  635.0	 3800.0	...
1061807	  755.3	  634.7	 3798.0	...
1061808	  755.4	  634.6	 3802.0	...
1061809	  755.4	  634.5	 3805.0	...
1061810	  755.4	  634.1	 3808.0	...
1061811	  755.4	  633.8	 3807.0	...
1061812	  755.4	  633.6	 3807.0	...
1061813	  755.4	  633.6	 3807.0	...
1061814	  755.3	  633.6	 3807.0	...
1061815	  755.2	  633.6	 3806.0	...
1061816	  755.1	  633.7	 3806.0	...
1061817	  755.4	  633.6	 3806.0	...
1061818	  755.7	  633.4	 3806.0	...
1061819	  755.7	  633.1	 3807.0	...
1061820	  755.6	  633.3	 3807.0	...
1061821	  755.7	  633.6	 3810.0	...
1061822	  756.0	  633.9	 3814.0	...
1061823	  756.3	  634.0	 3819.0	...
1061824	  756.3	  634.1	 3820.0	...
1061825	  756.4	  634.2	 3820.0	...
1061826	  756.4	  634.3	 3819.0	...
1061827	  756.5	  634.4	 3818.0	...
1061828	  756.3	  634.4	 3818.0	...
1061829	  756.1	  634.0	 3819.0	...
1061830	  755.9	  633.7	 3820.0	...
1061831	  755.8	  633.4	 3820.0	...
1061832	  755.7	  633.4	 3820.0	...
1061833	  755.7	  633.3	 3820.0	...
1061834	  755.7	  633.0	 3819.0	...
1061835	  755.6	  632.9	 3819.0	...
1061836	  755.4	  632.9	 3819.0	...
1061837	  755.3	  633.0	 3820.0	...
1061838	  755.3	  633.1	 3822.0	...
1061839	  755.3	  633.1	 3824.0	...
1061840	  755.4	  633.2	 3825.0	...
1061841	  755.5	  633.6	 3825.0	...
1061842	  755.5	  633.9	 3826.0	...
1061843	  755.5	  634.2	 3825.0	...
1061844	  755.7	  633.9	 3824.0	...
1061845	  755.8	  633.4	 3824.0	...
1061846	  756.0	  632.9	 3826.0	...
1061847	  756.0	  632.5	 3829.0	...
1061848	  756.0	  631.9	 3830.0	...
1061849	  756.1	  631.6	 3829.0	...
1061850	  756.4	  631.4	 3828.0	...
1061851	  756.6	  631.4	 3828.0	...
1061852	  756.9	  631.4	 3828.0	...
1061853	  757.0	  631.8	 3828.0	...
1061854	  756.8	  632.3	 3828.0	...
1061855	  756.5	  632.8	 3828.0	...
1061856	  756.0	  632.9	 3828.0	...
1061857	  755.9	  632.9	 3829.0	...
1061858	  755.8	  633.0	 3831.0	...
1061859	  755.6	  632.4	 3831.0	...
1061860	  755.5	  631.8	 3830.0	...
1061861	  755.5	  631.2	 3830.0	...
1061862	  755.5	  631.1	 3831.0	...
1061863	  755.9	  631.1	 3831.0	...
1061864	  756.1	  631.1	 3831.0	...
1061865	  756.2	  630.8	 3831.0	...
1061866	  756.0	  630.3	 3831.0	...
1061867	  756.1	  629.9	 3831.0	...
1061868	  756.3	  629.9	 3831.0	...
1061869	  756.7	  629.9	 3831.0	...
1061870	  756.8	  630.0	 3832.0	...
1061871	  757.0	  630.0	 3832.0	...
1061872	  756.9	  630.1	 3832.0	...
1061873	  756.7	  630.1	 3834.0	...
1061874	  756.5	  630.1	 3838.0	...
1061875	  756.5	  630.1	 3841.0	...
1061876	  756.6	  630.1	 3843.0	...
1061877	  756.7	  630.1	 3842.0	...
1061878	  756.3	  630.4	 3841.0	...
1061879	  755.8	  631.0	 3840.0	...
1061880	  755.5	  631.6	 3841.0	...
1061881	  755.5	  631.5	 3845.0	...
1061882	  755.6	  631.2	 3848.0	...
1061883	  755.7	  631.4	 3851.0	...
1061884	  755.7	  631.8	 3851.0	...
1061885	  755.6	  632.1	 3851.0	...
1061886	  755.4	  632.0	 3850.0	...
1061887	  755.6	  631.7	 3848.0	...
1061888	  756.1	  631.5	 3846.0	...
1061889	  756.6	  631.4	 3845.0	...
1061890	  756.8	  631.5	 3845.0	...
1061891	  756.3	  631.9	 3846.0	...
1061892	  755.7	  632.2	 3849.0	...
1061893	  755.6	  632.2	 3852.0	...
1061894	  756.1	  631.8	 3855.0	...
1061895	  756.6	  631.4	 3856.0	...
1061896	  755.9	  631.2	 3855.0	...
1061897	  755.2	  631.1	 3855.0	...
1061898	  754.6	  631.1	 3854.0	...
1061899	  754.9	  630.8	 3854.0	...
1061900	  755.2	  630.7	 3854.0	...
1061901	  755.4	  630.9	 3854.0	...
1061902	  755.4	  631.1	 3855.0	...
1061903	  755.4	  631.2	 3855.0	...
1061904	  755.5	  631.1	 3855.0	...
1061905	  755.7	  630.9	 3855.0	...
1061906	  756.0	  630.8	 3855.0	...
1061907	  756.5	  630.4	 3856.0	...
1061908	  756.8	  630.0	 3857.0	...
1061909	  756.9	  629.9	 3857.0	...
1061910	  756.7	  630.3	 3858.0	...
1061911	  756.6	  630.6	 3857.0	...
1061912	  756.6	  630.6	 3857.0	...
1061913	  756.5	  630.5	 3857.0	...
1061914	  756.4	  630.3	 3859.0	...
1061915	  756.3	  630.3	 3862.0	...
1061916	  756.3	  630.4	 3864.0	...
1061917	  756.3	  630.5	 3866.0	...
1061918	  756.3	  630.1	 3866.0	...
1061919	  756.2	  629.6	 3864.0	...
1061920	  756.2	  628.7	 3862.0	...
1061921	  756.0	  628.3	 3860.0	...
1061922	  755.9	  628.0	 3860.0	...
1061923	  755.8	  627.9	 3861.0	...
1061924	  755.7	  627.7	 3861.0	...
1061925	  755.5	  627.5	 3859.0	...
1061926	  755.3	  627.4	 3858.0	...
1061927	  755.3	  627.1	 3856.0	...
1061928	  755.4	  627.0	 3856.0	...
1061929	  755.6	  626.9	 3856.0	...
1061930	  755.9	  626.9	 3856.0	...
1061931	  756.1	  627.2	 3856.0	...
1061932	  756.2	  627.5	 3856.0	...
1061933	  756.1	  627.6	 3855.0	...
1061934	  756.0	  627.3	 3854.0	...
1061935	  755.8	  627.2	 3855.0	...
1061936	  755.9	  627.2	 3854.0	...
1061937	  756.1	  627.6	 3854.0	...
1061938	  756.3	  628.0	 3855.0	...
1061939	  756.3	  628.5	 3857.0	...
1061940	  755.5	  628.6	 3859.0	...
1061941	  754.8	  628.7	 3861.0	...
1061942	  754.6	  628.8	 3863.0	...
1061943	  755.0	  628.9	 3864.0	...
1061944	  755.5	  629.0	 3863.0	...
1061945	  755.6	  628.9	 3862.0	...
1061946	  755.8	  628.7	 3860.0	...
1061947	  755.9	  628.1	 3860.0	...
1061948	  755.8	  627.6	 3858.0	...
1061949	  755.6	  626.7	 3856.0	...
1061950	  755.4	  626.2	 3854.0	...
1061951	  755.3	  626.2	 3856.0	...
1061952	  755.2	  626.8	 3858.0	...
1061953	  755.3	  627.4	 3860.0	...
1061954	  755.5	  627.7	 3860.0	...
1061955	  755.7	  627.8	 3860.0	...
1061956	  755.7	  628.0	 3863.0	...
1061957	  755.8	  628.2	 3864.0	...
1061958	  755.2	  627.9	 3865.0	...
1061959	  754.7	  627.4	 3864.0	...
1061960	  754.3	  627.1	 3866.0	...
1061961	  754.4	  627.3	 3867.0	...
1061962	  754.4	  627.4	 3869.0	...
1061963	  754.4	  627.3	 3871.0	...
1061964	  754.3	  627.3	 3873.0	...
1061965	  754.3	  628.2	 3875.0	...
1061966	  754.2	  629.0	 3875.0	...
1061967	  754.1	  629.6	 3875.0	...
1061968	  754.2	  629.5	 3874.0	...
1061969	  754.6	  629.3	 3874.0	...
1061970	  754.9	  629.1	 3874.0	...
1061971	  755.0	  629.5	 3875.0	...
1061972	  755.0	  630.1	 3873.0	...
1061973	  754.9	  630.6	 3871.0	...
1061974	  754.7	  630.5	 3869.0	...
1061975	  754.7	  630.3	 3870.0	...
1061976	  754.8	  630.2	 3870.0	...
1061977	  754.6	  629.9	 3871.0	...
1061978	  754.3	  629.6	 3873.0	...
1061979	  754.2	  629.5	 3875.0	...
1061980	  754.3	  629.5	 3876.0	...
1061981	  754.3	  629.4	 3875.0	...
1061982	  754.4	  629.3	 3873.0	...
1061983	  754.4	  629.1	 3874.0	...
1061984	  754.3	  629.0	 3876.0	...
1061985	  754.1	  628.9	 3878.0	...
1061986	  753.9	  628.9	 3877.0	...
1061987	  753.8	  628.9	 3877.0	...
1061988	  753.9	  629.6	 3874.0	...
1061989	  753.9	  630.3	 3872.0	...
1061990	  753.8	  630.9	 3870.0	...
1061991	  753.8	  630.6	 3872.0	...
1061992	  753.7	  630.2	 3873.0	...
1061993	  753.6	  629.9	 3873.0	...
1061994	  753.7	  629.7	 3873.0	...
1061995	  753.9	  629.3	 3873.0	...
1061996	  754.0	  629.0	 3874.0	...
1061997	  754.0	  628.8	 3873.0	...
1061998	  753.9	  628.9	 3873.0	...
1061999	  753.7	  629.2	 3873.0	...
1062000	  753.7	  629.5	 3874.0	...
1062001	  753.7	  629.8	 3875.0	...
1062002	  753.8	  630.1	 3877.0	...
1062003	  754.5	  630.3	 3877.0	...
1062004	  755.5	  630.4	 3875.0	...
1062005	  757.4	  630.1	 3871.0	...
1062006	  758.6	  629.6	 3867.0	...
1062007	  760.6	  628.6	 3865.0	...
1062008	  762.1	  626.5	 3864.0	...
1062009	  764.0	  624.7	 3864.0	...
1062010	  765.1	  622.9	 3862.0	...
1062011	  766.3	  621.9	 3860.0	...
1062012	  767.3	  620.9	 3857.0	...
1062013	  767.9	  620.5	 3856.0	...
1062014	  768.3	  620.7	 3856.0	...
1062015	  768.5	  620.9	 3855.0	...
1062016	  768.6	  620.9	 3854.0	...
1062017	  768.4	  621.0	 3854.0	...
1062018	  768.0	  621.2	 3854.0	...
1062019	  767.5	  621.4	 3853.0	...
1062020	  767.2	  621.8	 3851.0	...
1062021	  766.2	  622.3	 3851.0	...
1062022	  765.3	  622.7	 3854.0	...
1062023	  763.6	  622.6	 3856.0	...
1062024	  762.9	  622.0	 3858.0	...
1062025	  762.3	  621.9	 3859.0	...
1062026	  762.5	  622.0	 3857.0	...
1062027	  762.3	  622.4	 3854.0	...
1062028	  762.0	  622.6	 3851.0	...
1062029	  761.6	  622.9	 3851.0	...
1062030	  761.5	  623.2	 3852.0	...
1062031	  761.4	  623.7	 3854.0	...
1062032	  761.5	  624.0	 3855.0	...
1062033	  761.6	  624.3	 3856.0	...
1062034	  761.7	  624.5	 3855.0	...
1062035	  761.8	  624.8	 3854.0	...
1062036	  761.8	  624.9	 3853.0	...
1062037	  761.8	  625.0	 3853.0	...
1062038	  761.5	  625.1	 3852.0	...
1062039	  761.2	  625.1	 3850.0	...
1062040	  760.9	  624.9	 3849.0	...
1062041	  761.0	  624.8	 3848.0	...
1062042	  761.1	  624.7	 3848.0	...
1062043	  761.1	  624.7	 3849.0	...
1062044	  761.2	  624.9	 3850.0	...
1062045	  761.2	  625.1	 3851.0	...
1062046	  760.9	  625.5	 3851.0	...
1062047	  760.5	  625.8	 3850.0	...
1062048	  760.1	  626.0	 3850.0	...
1062049	  760.2	  626.1	 3851.0	...
1062050	  760.6	  625.8	 3852.0	...
1062051	  760.9	  625.0	 3852.0	...
1062052	  761.1	  624.4	 3853.0	...
1062053	  761.0	  624.0	 3853.0	...
1062054	  760.9	  624.2	 3853.0	...
1062055	  760.7	  624.3	 3853.0	...
1062056	  760.7	  624.4	 3852.0	...
1062057	  760.7	  625.0	 3849.0	...
1062058	  760.8	  625.7	 3847.0	...
1062059	  761.1	  626.3	 3846.0	...
1062060	  761.3	  626.5	 3846.0	...
1062061	  761.1	  626.6	 3847.0	...
1062062	  760.9	  626.8	 3847.0	...
1062063	  760.6	  627.0	 3847.0	...
1062064	  760.6	  627.1	 3846.0	...
1062065	  760.8	  627.1	 3844.0	...
1062066	  760.9	  626.6	 3846.0	...
1062067	  761.0	  626.0	 3848.0	...
1062068	  761.0	  625.9	 3846.0	...
1062069	  761.1	  626.1	 3842.0	...
1062070	  761.1	  626.2	 3838.0	...
1062071	  761.0	  626.0	 3839.0	...
MSG	1062072 0000 _ Number Off
1062072	  761.4	  625.8	 3840.0	...
1062073	  761.8	  625.9	 3842.0	...
1062074	  762.1	  626.0	 3842.0	...
1062075	  761.8	  626.1	 3842.0	...
1062076	  761.6	  626.3	 3842.0	...
1062077	  761.5	  626.4	 3842.0	...
1062078	  761.6	  626.6	 3842.0	...
1062079	  761.7	  626.7	 3842.0	...
1062080	  761.3	  626.8	 3841.0	...
1062081	  760.9	  626.7	 3838.0	...
1062082	  760.7	  626.5	 3836.0	...
1062083	  761.0	  626.5	 3834.0	...
1062084	  761.5	  626.8	 3833.0	...
1062085	  761.7	  627.0	 3834.0	...
1062086	  761.9	  626.9	 3836.0	...
1062087	  761.9	  627.3	 3837.0	...
1062088	  762.0	  627.7	 3837.0	...
1062089	  762.1	  628.1	 3836.0	...
1062090	  761.9	  628.2	 3838.0	...
1062091	  761.5	  627.6	 3840.0	...
1062092	  761.2	  627.0	 3842.0	...
1062093	  761.1	  626.2	 3843.0	...
1062094	  761.1	  626.1	 3842.0	...
1062095	  760.9	  626.0	 3837.0	...
1062096	  760.8	  625.9	 3833.0	...
1062097	  760.7	  626.5	 3833.0	...
1062098	  760.7	  627.2	 3836.0	...
1062099	  760.7	  627.9	 3838.0	...
1062100	  760.7	  627.9	 3837.0	...
1062101	  760.7	  627.9	 3837.0	...
1062102	  760.8	  627.9	 3837.0	...
1062103	  760.9	  628.1	 3837.0	...
1062104	  761.0	  628.2	 3837.0	...
1062105	  761.0	  628.3	 3837.0	...
1062106	  760.9	  628.3	 3837.0	...
1062107	  760.8	  627.8	 3838.0	...
1062108	  760.7	  627.4	 3839.0	...
1062109	  760.6	  627.0	 3840.0	...
1062110	  760.3	  627.0	 3840.0	...
1062111	  760.0	  626.9	 3841.0	...
1062112	  760.1	  627.0	 3841.0	...
1062113	  760.5	  627.4	 3840.0	...
1062114	  760.8	  627.8	 3841.0	...
1062115	  760.8	  627.9	 3842.0	...
1062116	  760.8	  627.8	 3843.0	...
1062117	  760.8	  627.7	 3843.0	...
1062118	  760.7	  627.6	 3842.0	...
1062119	  760.7	  627.6	 3843.0	...
1062120	  760.8	  627.5	 3844.0	...
1062121	  760.8	  627.6	 3846.0	...
1062122	  760.8	  627.6	 3848.0	...
1062123	  760.6	  627.3	 3849.0	...
1062124	  760.2	  627.0	 3848.0	...
1062125	  759.8	  626.7	 3847.0	...
1062126	  759.6	  626.7	 3846.0	...
1062127	  759.6	  627.2	 3847.0	...
1062128	  759.6	  627.7	 3848.0	...
1062129	  759.7	  627.3	 3848.0	...
1062130	  759.7	  626.6	 3848.0	...
1062131	  759.8	  626.0	 3847.0	...
1062132	  759.8	  626.4	 3846.0	...
1062133	  759.7	  627.2	 3846.0	...
1062134	  759.8	  627.7	 3844.0	...
1062135	  760.0	  628.2	 3842.0	...
1062136	  760.0	  628.3	 3841.0	...
1062137	  759.8	  627.8	 3841.0	...
1062138	  759.7	  627.3	 3842.0	...
1062139	  759.7	  626.7	 3844.0	...
1062140	  759.8	  626.6	 3845.0	...
1062141	  759.4	  626.8	 3845.0	...
1062142	  759.0	  627.0	 3845.0	...
1062143	  758.7	  627.2	 3844.0	...
1062144	  758.8	  627.3	 3843.0	...
1062145	  759.4	  627.4	 3840.0	...
1062146	  760.0	  627.4	 3838.0	...
1062147	  760.5	  627.5	 3836.0	...
1062148	  760.3	  627.2	 3838.0	...
1062149	  760.0	  626.8	 3840.0	...
1062150	  759.8	  626.4	 3842.0	...
1062151	  759.9	  626.2	 3843.0	...
1062152	  759.9	  625.7	 3843.0	...
1062153	  759.7	  625.2	 3845.0	...
1062154	  759.3	  624.9	 3846.0	...
1062155	  759.0	  624.8	 3848.0	...
1062156	  759.1	  624.7	 3848.0	...
1062157	  759.2	  624.6	 3849.0	...
1062158	  759.2	  624.7	 3848.0	...
1062159	  759.2	  624.5	 3846.0	...
1062160	  759.2	  623.8	 3843.0	...
1062161	  759.2	  623.0	 3842.0	...
1062162	  759.1	  622.4	 3843.0	...
1062163	  759.1	  622.7	 3844.0	...
1062164	  759.0	  623.1	 3844.0	...
1062165	  758.8	  623.5	 3843.0	...
1062166	  758.7	  623.5	 3843.0	...
1062167	  758.6	  623.6	 3843.0	...
1062168	  758.8	  623.6	 3843.0	...
1062169	  759.0	  623.7	 3844.0	...
1062170	  759.3	  623.6	 3844.0	...
1062171	  759.4	  623.5	 3843.0	...
1062172	  759.3	  623.5	 3841.0	...
1062173	  759.2	  623.5	 3840.0	...
1062174	  758.7	  623.5	 3840.0	...
1062175	  758.5	  623.8	 3840.0	...
1062176	  758.4	  624.2	 3840.0	...
1062177	  758.6	  624.5	 3841.0	...
1062178	  758.7	  624.5	 3841.0	...
1062179	  758.6	  624.3	 3841.0	...
1062180	  758.5	  624.1	 3841.0	...
1062181	  758.5	  623.9	 3842.0	...
1062182	  758.8	  623.7	 3843.0	...
1062183	  759.1	  623.9	 3844.0	...
1062184	  759.4	  624.1	 3845.0	...
1062185	  759.4	  623.9	 3845.0	...
1062186	  759.2	  623.6	 3845.0	...
1062187	  758.9	  623.4	 3845.0	...
1062188	  758.7	  623.9	 3844.0	...
1062189	  758.7	  624.3	 3842.0	...
1062190	  758.5	  624.6	 3841.0	...
1062191	  758.4	  624.4	 3841.0	...
1062192	  758.2	  624.2	 3841.0	...
1062193	  758.2	  624.0	 3841.0	...
1062194	  758.1	  623.8	 3841.0	...
1062195	  758.1	  623.6	 3841.0	...
1062196	  758.2	  623.7	 3840.0	...
1062197	  758.2	  623.8	 3840.0	...
1062198	  758.3	  623.9	 3839.0	...
1062199	  758.3	  623.8	 3838.0	...
1062200	  758.4	  623.8	 3836.0	...
1062201	  758.4	  623.7	 3834.0	...
1062202	  758.3	  623.7	 3832.0	...
1062203	  758.1	  623.7	 3833.0	...
1062204	  758.0	  623.8	 3834.0	...
1062205	  757.9	  623.9	 3833.0	...
1062206	  758.0	  623.7	 3832.0	...
1062207	  758.1	  623.5	 3832.0	...
1062208	  758.2	  623.4	 3831.0	...
1062209	  758.4	  623.6	 3831.0	...
1062210	  758.5	  623.7	 3831.0	...
1062211	  758.7	  623.6	 3828.0	...
1062212	  758.9	  623.6	 3823.0	...
1062213	  759.0	  623.6	 3819.0	...
1062214	  758.9	  623.7	 3819.0	...
1062215	  758.7	  623.9	 3821.0	...
1062216	  758.5	  624.2	 3821.0	...
1062217	  758.6	  624.4	 3820.0	...
1062218	  758.7	  624.5	 3819.0	...
1062219	  758.7	  624.4	 3819.0	...
1062220	  758.3	  624.2	 3819.0	...
1062221	  757.8	  624.0	 3818.0	...
1062222	  757.2	  623.7	 3818.0	...
1062223	  757.2	  623.7	 3818.0	...
1062224	  757.7	  623.5	 3815.0	...
1062225	  758.3	  623.2	 3813.0	...
1062226	  758.8	  623.0	 3810.0	...
1062227	  758.7	  623.0	 3811.0	...
1062228	  758.5	  623.2	 3811.0	...
1062229	  758.1	  623.4	 3807.0	...
1062230	  757.8	  623.8	 3804.0	...
1062231	  757.6	  624.4	 3800.0	...
1062232	  757.6	  624.7	 3799.0	...
1062233	  757.6	  624.3	 3799.0	...
1062234	  757.6	  623.8	 3800.0	...
1062235	  757.7	  623.1	 3801.0	...
1062236	  757.9	  622.8	 3801.0	...
1062237	  757.8	  622.5	 3801.0	...
1062238	  757.8	  622.8	 3801.0	...
1062239	  758.3	  623.2	 3801.0	...
1062240	  758.9	  623.3	 3799.0	...
1062241	  758.9	  622.9	 3795.0	...
1062242	  758.5	  623.1	 3791.0	...
1062243	  758.2	  623.6	 3791.0	...
1062244	  758.3	  624.1	 3794.0	...
1062245	  758.4	  624.3	 3796.0	...
1062246	  758.4	  624.5	 3796.0	...
1062247	  758.0	  624.9	 3796.0	...
1062248	  757.5	  624.7	 3796.0	...
1062249	  757.3	  624.4	 3796.0	...
1062250	  757.6	  624.0	 3795.0	...
1062251	  757.8	  623.7	 3793.0	...
1062252	  757.8	  623.9	 3792.0	...
1062253	  757.7	  624.1	 3792.0	...
1062254	  757.5	  624.3	 3791.0	...
1062255	  757.3	  624.2	 3789.0	...
1062256	  757.6	  624.0	 3788.0	...
1062257	  758.0	  623.8	 3787.0	...
1062258	  758.4	  623.8	 3786.0	...
1062259	  758.2	  624.0	 3784.0	...
1062260	  758.0	  624.0	 3780.0	...
1062261	  757.8	  623.8	 3776.0	...
1062262	  757.8	  623.6	 3776.0	...
1062263	  757.8	  623.5	 3778.0	...
1062264	  758.1	  623.7	 3779.0	...
1062265	  758.4	  624.0	 3779.0	...
1062266	  758.2	  624.4	 3778.0	...
1062267	  757.8	  624.6	 3776.0	...
1062268	  757.6	  624.6	 3774.0	...
1062269	  757.8	  624.0	 3773.0	...
1062270	  758.1	  623.4	 3772.0	...
1062271	  758.3	  622.7	 3770.0	...
1062272	  758.4	  622.7	 3768.0	...
1062273	  758.6	  623.4	 3766.0	...
1062274	  758.6	  624.1	 3764.0	...
1062275	  758.0	  625.0	 3762.0	...
1062276	  757.3	  625.1	 3760.0	...
1062277	  757.0	  625.2	 3759.0	...
1062278	  757.4	  625.0	 3759.0	...
1062279	  757.7	  624.8	 3758.0	...
1062280	  757.8	  624.7	 3755.0	...
1062281	  757.9	  624.7	 3753.0	...
1062282	  758.0	  624.7	 3752.0	...
1062283	  758.0	  624.5	 3753.0	...
MSG	1062284 0000 _ Number On
1062284	  758.0	  624.6	 3755.0	...
1062285	  757.9	  624.8	 3751.0	...
1062286	  757.9	  625.1	 3747.0	...
1062287	  757.6	  625.2	 3742.0	...
1062288	  757.3	  625.1	 3741.0	...
1062289	  757.1	  625.3	 3741.0	...
1062290	  757.0	  625.5	 3739.0	...
1062291	  757.2	  625.4	 3737.0	...
1062292	  757.5	  625.1	 3736.0	...
1062293	  757.7	  625.1	 3734.0	...
1062294	  757.7	  625.4	 3732.0	...
1062295	  757.8	  625.7	 3729.0	...
1062296	  757.9	  625.5	 3728.0	...
1062297	  757.8	  625.4	 3727.0	...
1062298	  757.8	  625.4	 3726.0	...
1062299	  757.6	  625.4	 3727.0	...
1062300	  757.6	  625.3	 3724.0	...
1062301	  758.0	  625.1	 3721.0	...
1062302	  758.4	  624.9	 3718.0	...
1062303	  758.5	  625.0	 3717.0	...
1062304	  758.2	  625.0	 3715.0	...
1062305	  757.9	  625.0	 3712.0	...
1062306	  758.0	  624.9	 3710.0	...
1062307	  758.1	  624.7	 3710.0	...
1062308	  757.9	  624.7	 3710.0	...
1062309	  757.7	  624.8	 3710.0	...
1062310	  757.8	  624.9	 3710.0	...
1062311	  758.2	  624.9	 3709.0	...
1062312	  758.6	  625.3	 3708.0	...
1062313	  758.6	  625.7	 3707.0	...
1062314	  758.7	  626.2	 3707.0	...
1062315	  758.4	  626.3	 3703.0	...
1062316	  758.1	  626.4	 3699.0	...
1062317	  757.8	  626.5	 3696.0	...
1062318	  757.8	  626.8	 3694.0	...
1062319	  757.7	  627.0	 3693.0	...
1062320	  757.7	  627.2	 3692.0	...
1062321	  758.0	  627.0	 3693.0	...
1062322	  758.5	  626.8	 3695.0	...
1062323	  758.8	  626.7	 3695.0	...
1062324	  758.6	  626.6	 3696.0	...
1062325	  758.5	  626.6	 3696.0	...
1062326	  758.5	  626.7	 3696.0	...
1062327	  758.5	  626.9	 3695.0	...
1062328	  758.5	  627.4	 3692.0	...
1062329	  758.5	  627.8	 3690.0	...
1062330	  758.2	  627.3	 3688.0	...
1062331	  757.9	  626.4	 3688.0	...
1062332	  757.6	  625.8	 3688.0	...
1062333	  757.7	  626.0	 3688.0	...
1062334	  758.0	  626.1	 3686.0	...
1062335	  758.4	  626.0	 3685.0	...
1062336	  758.8	  625.8	 3683.0	...
1062337	  759.0	  625.7	 3682.0	...
1062338	  758.9	  625.6	 3678.0	...
1062339	  758.7	  625.5	 3675.0	...
1062340	  758.6	  625.5	 3673.0	...
1062341	  758.5	  625.8	 3674.0	...
1062342	  758.3	  625.9	 3674.0	...
1062343	  758.1	  626.0	 3674.0	...
1062344	  757.9	  625.7	 3674.0	...
1062345	  757.9	  625.4	 3675.0	...
1062346	  757.9	  625.1	 3675.0	...
1062347	  758.1	  624.7	 3673.0	...
1062348	  758.3	  624.4	 3671.0	...
1062349	  758.5	  624.9	 3670.0	...
1062350	  758.4	  625.7	 3668.0	...
1062351	  758.2	  626.0	 3665.0	...
1062352	  758.1	  625.6	 3662.0	...
1062353	  758.0	  624.9	 3662.0	...
1062354	  758.3	  624.6	 3661.0	...
1062355	  758.5	  624.5	 3662.0	...
1062356	  758.8	  624.6	 3662.0	...
1062357	  759.0	  624.8	 3662.0	...
1062358	  759.3	  624.8	 3661.0	...
1062359	  759.5	  625.3	 3660.0	...
1062360	  759.3	  625.9	 3660.0	...
1062361	  759.1	  626.5	 3661.0	...
1062362	  759.2	  626.8	 3662.0	...
1062363	  759.4	  627.0	 3662.0	...
1062364	  759.0	  627.4	 3663.0	...
1062365	  758.3	  627.8	 3662.0	...
1062366	  757.6	  628.2	 3662.0	...
1062367	  757.4	  628.5	 3660.0	...
1062368	  757.3	  628.6	 3659.0	...
1062369	  757.5	  628.6	 3660.0	...
1062370	  757.8	  628.7	 3660.0	...
1062371	  757.8	  628.9	 3660.0	...
1062372	  757.4	  629.1	 3658.0	...
1062373	  757.1	  628.6	 3656.0	...
1062374	  757.3	  627.9	 3655.0	...
1062375	  757.5	  627.2	 3655.0	...
1062376	  757.6	  627.1	 3654.0	...
1062377	  757.5	  627.2	 3653.0	...
1062378	  757.4	  627.2	 3650.0	...
1062379	  757.3	  627.2	 3647.0	...
1062380	  757.4	  627.4	 3646.0	...
1062381	  757.7	  627.6	 3646.0	...
1062382	  757.9	  627.7	 3646.0	...
1062383	  757.9	  627.8	 3647.0	...
1062384	  757.9	  627.8	 3648.0	...
1062385	  758.1	  627.8	 3649.0	...
1062386	  758.3	  627.9	 3647.0	...
1062387	  758.0	  628.0	 3645.0	...
1062388	  757.4	  628.2	 3643.0	...
1062389	  756.8	  628.2	 3644.0	...
1062390	  757.1	  628.1	 3644.0	...
1062391	  757.6	  628.0	 3643.0	...
1062392	  758.1	  627.7	 3642.0	...
1062393	  758.3	  626.7	 3642.0	...
1062394	  758.5	  625.8	 3642.0	...
1062395	  758.6	  625.9	 3641.0	...
1062396	  758.4	  626.5	 3639.0	...
1062397	  758.1	  627.1	 3637.0	...
1062398	  757.9	  627.3	 3636.0	...
1062399	  757.9	  627.4	 3636.0	...
1062400	  758.1	  627.4	 3637.0	...
1062401	  758.4	  627.3	 3638.0	...
1062402	  758.6	  627.4	 3637.0	...
1062403	  758.5	  627.6	 3635.0	...
1062404	  758.5	  627.7	 3632.0	...
1062405	  758.5	  627.5	 3632.0	...
1062406	  758.7	  627.2	 3632.0	...
1062407	  758.8	  626.8	 3632.0	...
1062408	  758.6	  626.7	 3633.0	...
1062409	  758.4	  626.6	 3634.0	...
1062410	  758.1	  626.7	 3635.0	...
1062411	  758.1	  626.8	 3634.0	...
1062412	  758.1	  627.0	 3634.0	...
1062413	  758.2	  627.3	 3633.0	...
1062414	  758.3	  627.5	 3633.0	...
1062415	  758.5	  627.1	 3633.0	...
1062416	  759.0	  626.7	 3634.0	...
1062417	  759.4	  626.2	 3635.0	...
1062418	  759.4	  626.3	 3635.0	...
1062419	  758.9	  626.5	 3635.0	...
1062420	  758.3	  626.7	 3636.0	...
1062421	  757.8	  626.7	 3633.0	...
1062422	  757.7	  626.6	 3630.0	...
1062423	  758.0	  627.0	 3631.0	...
1062424	  758.4	  627.3	 3635.0	...
1062425	  758.9	  627.6	 3639.0	...
1062426	  758.7	  627.7	 3638.0	...
1062427	  758.3	  627.7	 3638.0	...
1062428	  758.0	  627.5	 3637.0	...
1062429	  757.7	  627.6	 3636.0	...
1062430	  757.5	  627.7	 3635.0	...
1062431	  757.4	  627.9	 3634.0	...
1062432	  757.6	  628.0	 3634.0	...
1062433	  757.9	  628.0	 3632.0	...
1062434	  758.1	  627.8	 3631.0	...
1062435	  758.2	  627.7	 3629.0	...
1062436	  758.2	  627.7	 3630.0	...
1062437	  758.1	  627.9	 3630.0	...
1062438	  758.0	  628.0	 3629.0	...
1062439	  758.0	  628.5	 3627.0	...
1062440	  758.1	  628.8	 3624.0	...
1062441	  758.2	  628.9	 3621.0	...
1062442	  758.1	  628.7	 3619.0	...
1062443	  757.7	  628.1	 3618.0	...
1062444	  757.5	  627.7	 3619.0	...
1062445	  757.4	  627.3	 3619.0	...
1062446	  757.6	  627.2	 3620.0	...
1062447	  757.7	  627.1	 3621.0	...
1062448	  757.7	  626.8	 3623.0	...
1062449	  757.8	  626.6	 3622.0	...
1062450	  758.0	  626.6	 3620.0	...
1062451	  758.3	  627.2	 3619.0	...
1062452	  758.5	  627.8	 3618.0	...
1062453	  758.6	  628.2	 3618.0	...
1062454	  758.6	  628.2	 3619.0	...
1062455	  758.5	  628.1	 3619.0	...
1062456	  758.4	  628.0	 3617.0	...
1062457	  758.2	  628.2	 3615.0	...
1062458	  758.0	  628.4	 3613.0	...
1062459	  757.8	  628.7	 3613.0	...
1062460	  757.8	  628.8	 3613.0	...
1062461	  757.7	  628.9	 3612.0	...
1062462	  757.7	  628.8	 3613.0	...
1062463	  757.5	  629.0	 3614.0	...
1062464	  757.3	  629.2	 3615.0	...
1062465	  757.4	  629.1	 3615.0	...
1062466	  757.8	  628.9	 3615.0	...
1062467	  757.9	  628.6	 3615.0	...
1062468	  757.6	  628.5	 3616.0	...
1062469	  757.2	  628.2	 3618.0	...
1062470	  757.1	  627.3	 3619.0	...
1062471	  757.0	  626.7	 3620.0	...
1062472	  757.1	  626.1	 3621.0	...
1062473	  757.2	  626.2	 3622.0	...
1062474	  757.3	  626.2	 3622.0	...
1062475	  757.2	  626.9	 3619.0	...
1062476	  757.2	  627.6	 3616.0	...
1062477	  757.4	  628.3	 3614.0	...
1062478	  757.6	  628.0	 3616.0	...
1062479	  757.5	  627.9	 3618.0	...
1062480	  757.1	  627.8	 3619.0	...
1062481	  756.6	  627.9	 3618.0	...
1062482	  756.5	  628.1	 3617.0	...
1062483	  756.4	  628.1	 3617.0	...
1062484	  756.3	  628.2	 3618.0	...
1062485	  756.5	  628.2	 3618.0	...
1062486	  756.8	  628.1	 3616.0	...
1062487	  757.0	  628.0	 3614.0	...
1062488	  757.4	  627.8	 3612.0	...
1062489	  757.6	  627.7	 3612.0	...
1062490	  757.7	  627.2	 3611.0	...
1062491	  757.5	  626.8	 3611.0	...
1062492	  757.2	  626.4	 3611.0	...
1062493	  757.1	  626.6	 3611.0	...
1062494	  757.1	  626.8	 3611.0	...
1062495	  757.2	  626.9	 3611.0	...
1062496	  757.3	  626.9	 3611.0	...
1062497	  757.4	  627.5	 3611.0	...
1062498	  757.5	  628.1	 3612.0	...
1062499	  757.6	  628.4	 3614.0	...
1062500	  757.6	  628.2	 3616.0	...
1062501	  757.3	  628.2	 3617.0	...
1062502	  757.0	  628.3	 3618.0	...
1062503	  756.8	  628.1	 3618.0	...
1062504	  756.9	  627.8	 3618.0	...
1062505	  757.0	  627.5	 3618.0	...
1062506	  757.1	  627.5	 3617.0	...
1062507	  757.1	  627.5	 3616.0	...
1062508	  757.2	  627.5	 3616.0	...
1062509	  757.3	  628.1	 3616.0	...
1062510	  757.4	  628.8	 3617.0	...
1062511	  757.4	  629.0	 3618.0	...
1062512	  757.2	  628.5	 3618.0	...
1062513	  757.0	  628.5	 3617.0	...
1062514	  756.9	  628.9	 3618.0	...
1062515	  757.0	  629.0	 3618.0	...
1062516	  757.0	  628.8	 3617.0	...
1062517	  756.8	  628.6	 3616.0	...
1062518	  756.6	  628.7	 3614.0	...
1062519	  756.5	  628.3	 3614.0	...
1062520	  756.7	  627.9	 3614.0	...
1062521	  757.0	  627.8	 3611.0	...
1062522	  757.3	  628.1	 3608.0	...
1062523	  757.0	  628.8	 3606.0	...
1062524	  756.8	  629.2	 3608.0	...
1062525	  756.5	  629.5	 3611.0	...
1062526	  756.5	  629.4	 3612.0	...
1062527	  756.4	  629.5	 3616.0	...
1062528	  756.3	  629.7	 3618.0	...
1062529	  756.5	  629.8	 3620.0	...
1062530	  756.8	  629.9	 3620.0	...
1062531	  757.1	  629.9	 3619.0	...
1062532	  757.1	  630.0	 3617.0	...
1062533	  757.1	  629.9	 3615.0	...
1062534	  757.0	  629.8	 3616.0	...
1062535	  757.0	  629.8	 3621.0	...
1062536	  756.9	  629.7	 3626.0	...
1062537	  756.9	  629.9	 3629.0	...
1062538	  756.9	  630.0	 3627.0	...
1062539	  757.0	  630.1	 3625.0	...
1062540	  757.1	  630.2	 3624.0	...
1062541	  757.0	  630.4	 3624.0	...
1062542	  756.8	  630.6	 3624.0	...
1062543	  757.1	  630.7	 3625.0	...
1062544	  757.6	  630.1	 3625.0	...
1062545	  758.0	  629.5	 3625.0	...
1062546	  758.0	  629.2	 3625.0	...
1062547	  757.9	  629.4	 3625.0	...
1062548	  757.7	  628.6	 3626.0	...
1062549	  757.4	  627.6	 3625.0	...
1062550	  757.1	  627.3	 3625.0	...
1062551	  757.0	  628.1	 3624.0	...
1062552	  756.9	  628.6	 3624.0	...
1062553	  757.3	  628.3	 3625.0	...
1062554	  757.7	  628.5	 3627.0	...
1062555	  758.2	  628.8	 3628.0	...
1062556	  758.2	  628.3	 3631.0	...
1062557	  758.2	  627.4	 3633.0	...
1062558	  758.2	  626.8	 3636.0	...
1062559	  757.4	  627.2	 3637.0	...
1062560	  756.6	  627.6	 3637.0	...
1062561	  756.1	  628.8	 3637.0	...
1062562	  756.5	  629.8	 3637.0	...
1062563	  757.0	  630.0	 3637.0	...
1062564	  757.1	  629.3	 3637.0	...
1062565	  757.1	  628.7	 3636.0	...
1062566	  756.9	  628.6	 3635.0	...
1062567	  756.8	  628.5	 3635.0	...
1062568	  756.7	  628.8	 3636.0	...
1062569	  756.8	  629.2	 3636.0	...
1062570	  756.8	  629.5	 3637.0	...
1062571	  756.7	  629.3	 3637.0	...
1062572	  756.7	  629.1	 3639.0	...
1062573	  756.7	  629.1	 3641.0	...
1062574	  756.5	  629.4	 3644.0	...
1062575	  756.2	  629.9	 3644.0	...
1062576	  755.9	  630.2	 3645.0	...
1062577	  755.8	  630.4	 3644.0	...
1062578	  755.6	  630.5	 3644.0	...
1062579	  755.4	  630.2	 3643.0	...
1062580	  755.3	  629.7	 3643.0	...
1062581	  755.2	  629.3	 3646.0	...
1062582	  755.1	  630.0	 3648.0	...
1062583	  755.4	  630.7	 3651.0	...
1062584	  755.7	  630.5	 3651.0	...
1062585	  756.0	  629.5	 3651.0	...
1062586	  755.7	  628.3	 3651.0	...
MSG	1062587 0000 _ Number Off
1062587	  755.5	  627.8	 3652.0	...
1062588	  755.3	  627.2	 3652.0	...
1062589	  755.0	  626.9	 3651.0	...
1062590	  754.6	  627.1	 3650.0	...
1062591	  754.4	  627.4	 3649.0	...
1062592	  754.5	  627.7	 3649.0	...
1062593	  754.6	  627.5	 3649.0	...
1062594	  754.8	  627.4	 3649.0	...
1062595	  755.2	  627.3	 3650.0	...
1062596	  755.4	  627.4	 3651.0	...
1062597	  755.6	  628.2	 3650.0	...
1062598	  755.7	  629.3	 3649.0	...
1062599	  755.9	  630.3	 3649.0	...
1062600	  756.1	  630.0	 3653.0	...
1062601	  756.1	  629.4	 3658.0	...
1062602	  756.0	  628.9	 3661.0	...
1062603	  755.9	  629.0	 3661.0	...
1062604	  755.8	  628.9	 3660.0	...
1062605	  755.5	  628.3	 3660.0	...
1062606	  755.1	  627.7	 3661.0	...
1062607	  754.8	  627.1	 3662.0	...
1062608	  754.6	  627.1	 3663.0	...
1062609	  754.4	  627.3	 3665.0	...
1062610	  754.3	  627.5	 3665.0	...
1062611	  754.4	  628.0	 3664.0	...
1062612	  754.7	  628.4	 3666.0	...
1062613	  755.0	  628.8	 3669.0	...
1062614	  755.3	  628.8	 3671.0	...
1062615	  755.3	  628.8	 3671.0	...
1062616	  755.3	  628.8	 3671.0	...
1062617	  755.3	  628.9	 3671.0	...
1062618	  755.2	  628.9	 3671.0	...
1062619	  755.2	  628.7	 3670.0	...
1062620	  755.1	  628.7	 3670.0	...
1062621	  755.0	  628.8	 3671.0	...
1062622	  754.9	  629.0	 3673.0	...
1062623	  755.1	  629.0	 3675.0	...
1062624	  755.3	  628.8	 3675.0	...
1062625	  755.5	  628.5	 3677.0	...
1062626	  755.5	  628.2	 3678.0	...
1062627	  755.2	  628.3	 3679.0	...
1062628	  754.9	  628.4	 3678.0	...
1062629	  754.8	  628.6	 3677.0	...
1062630	  755.0	  628.6	 3676.0	...
1062631	  754.8	  628.8	 3675.0	...
1062632	  754.3	  628.7	 3674.0	...
1062633	  753.9	  628.5	 3674.0	...
1062634	  754.1	  628.2	 3674.0	...
1062635	  754.4	  628.1	 3677.0	...
1062636	  754.7	  628.0	 3679.0	...
1062637	  754.9	  628.1	 3681.0	...
1062638	  755.0	  628.3	 3682.0	...
1062639	  755.0	  628.6	 3683.0	...
1062640	  755.0	  629.1	 3684.0	...
1062641	  754.9	  629.4	 3685.0	...
1062642	  754.9	  629.7	 3685.0	...
1062643	  754.8	  629.6	 3685.0	...
1062644	  754.8	  629.7	 3684.0	...
1062645	  754.8	  629.8	 3684.0	...
1062646	  754.7	  629.9	 3684.0	...
1062647	  754.7	  630.0	 3682.0	...
1062648	  754.5	  630.4	 3681.0	...
1062649	  754.4	  630.7	 3683.0	...
1062650	  754.3	  630.9	 3685.0	...
1062651	  754.2	  630.9	 3686.0	...
1062652	  754.5	  630.8	 3686.0	...
1062653	  754.7	  630.8	 3688.0	...
1062654	  754.9	  630.6	 3692.0	...
1062655	  754.9	  630.6	 3696.0	...
1062656	  754.8	  630.8	 3696.0	...
1062657	  754.7	  631.4	 3692.0	...
1062658	  754.5	  631.9	 3689.0	...
1062659	  754.5	  632.0	 3688.0	...
1062660	  754.7	  632.0	 3688.0	...
1062661	  754.8	  631.9	 3687.0	...
1062662	  754.7	  631.8	 3689.0	...
1062663	  754.5	  631.8	 3690.0	...
1062664	  754.4	  631.7	 3691.0	...
1062665	  754.5	  631.5	 3691.0	...
1062666	  754.8	  631.4	 3692.0	...
1062667	  755.1	  631.6	 3692.0	...
1062668	  755.5	  631.9	 3692.0	...
1062669	  755.7	  632.1	 3693.0	...
1062670	  755.4	  632.4	 3696.0	...
1062671	  754.4	  632.8	 3699.0	...
1062672	  753.5	  633.2	 3701.0	...
1062673	  753.1	  633.0	 3703.0	...
1062674	  753.2	  632.6	 3706.0	...
1062675	  753.4	  632.2	 3708.0	...
1062676	  753.7	  632.2	 3710.0	...
1062677	  754.0	  632.0	 3711.0	...
1062678	  754.3	  631.9	 3710.0	...
1062679	  754.3	  631.8	 3709.0	...
1062680	  754.1	  631.9	 3708.0	...
1062681	  753.9	  631.9	 3709.0	...
1062682	  753.4	  632.0	 3709.0	...
1062683	  753.2	  632.1	 3709.0	...
1062684	  753.1	  632.2	 3710.0	...
1062685	  753.2	  632.5	 3711.0	...
1062686	  753.2	  632.7	 3712.0	...
1062687	  753.2	  632.4	 3712.0	...
1062688	  753.1	  631.9	 3715.0	...
1062689	  753.1	  631.4	 3717.0	...
1062690	  753.1	  631.3	 3719.0	...
1062691	  753.4	  631.5	 3719.0	...
1062692	  753.6	  631.8	 3718.0	...
1062693	  753.5	  631.9	 3717.0	...
1062694	  753.1	  631.5	 3717.0	...
1062695	  752.9	  630.7	 3718.0	...
1062696	  753.1	  630.1	 3719.0	...
1062697	  753.2	  629.6	 3719.0	...
1062698	  753.2	  629.5	 3719.0	...
1062699	  753.2	  629.8	 3719.0	...
1062700	  753.2	  630.2	 3718.0	...
1062701	  753.2	  630.0	 3719.0	...
1062702	  753.2	  629.5	 3721.0	...
1062703	  753.3	  629.3	 3725.0	...
1062704	  753.4	  629.6	 3728.0	...
1062705	  753.7	  629.8	 3729.0	...
1062706	  754.0	  629.7	 3728.0	...
1062707	  754.4	  629.5	 3727.0	...
1062708	  754.8	  630.2	 3727.0	...
1062709	  754.9	  630.9	 3727.0	...
1062710	  754.9	  631.1	 3727.0	...
1062711	  754.8	  630.5	 3727.0	...
1062712	  754.8	  630.2	 3728.0	...
1062713	  754.9	  630.4	 3728.0	...
1062714	  755.0	  630.3	 3730.0	...
1062715	  755.1	  629.6	 3734.0	...
1062716	  755.0	  628.9	 3739.0	...
1062717	  754.8	  628.6	 3741.0	...
1062718	  754.6	  628.8	 3741.0	...
1062719	  754.4	  629.6	 3742.0	...
1062720	  754.2	  630.3	 3743.0	...
1062721	  754.2	  630.6	 3744.0	...
1062722	  754.4	  630.2	 3746.0	...
1062723	  754.6	  630.0	 3747.0	...
1062724	  754.5	  630.4	 3745.0	...
1062725	  754.6	  631.3	 3744.0	...
1062726	  754.7	  632.0	 3743.0	...
1062727	  754.8	  632.6	 3743.0	...
1062728	  754.7	  632.7	 3743.0	...
1062729	  754.6	  632.7	 3743.0	...
1062730	  754.2	  633.0	 3747.0	...
1062731	  754.1	  633.3	 3750.0	...
1062732	  754.1	  633.6	 3752.0	...
1062733	  754.4	  633.5	 3750.0	...
1062734	  754.3	  633.2	 3748.0	...
1062735	  754.2	  633.0	 3747.0	...
1062736	  754.1	  632.6	 3746.0	...
1062737	  754.0	  632.2	 3747.0	...
1062738	  753.8	  631.5	 3747.0	...
1062739	  753.8	  631.2	 3747.0	...
1062740	  753.8	  630.8	 3747.0	...
1062741	  753.8	  630.7	 3746.0	...
1062742	  753.5	  630.6	 3746.0	...
1062743	  753.2	  630.7	 3747.0	...
1062744	  753.3	  630.7	 3747.0	...
1062745	  753.7	  631.2	 3749.0	...
1062746	  753.9	  631.7	 3752.0	...
1062747	  753.7	  632.0	 3756.0	...
1062748	  753.7	  631.8	 3757.0	...
1062749	  753.9	  631.6	 3757.0	...
1062750	  754.1	  631.6	 3756.0	...
1062751	  754.0	  631.4	 3758.0	...
1062752	  753.9	  631.1	 3761.0	...
1062753	  753.9	  630.8	 3764.0	...
1062754	  753.9	  630.9	 3764.0	...
1062755	  753.9	  631.0	 3764.0	...
1062756	  754.0	  631.3	 3763.0	...
1062757	  753.9	  631.7	 3762.0	...
1062758	  753.7	  632.1	 3761.0	...
1062759	  753.6	  632.2	 3761.0	...
1062760	  753.6	  632.0	 3762.0	...
1062761	  753.7	  631.7	 3765.0	...
1062762	  753.8	  631.5	 3769.0	...
1062763	  753.8	  631.5	 3772.0	...
1062764	  753.7	  631.5	 3772.0	...
1062765	  753.5	  631.4	 3772.0	...
1062766	  753.6	  631.3	 3770.0	...
1062767	  753.7	  631.2	 3768.0	...
1062768	  753.7	  631.2	 3765.0	...
1062769	  753.6	  631.3	 3765.0	...
1062770	  753.5	  631.6	 3765.0	...
1062771	  753.4	  632.0	 3766.0	...
1062772	  753.2	  632.4	 3770.0	...
1062773	  753.3	  632.4	 3774.0	...
1062774	  753.7	  632.2	 3779.0	...
1062775	  754.0	  631.8	 3781.0	...
1062776	  754.0	  631.4	 3784.0	...
1062777	  754.1	  631.0	 3784.0	...
1062778	  754.0	  630.7	 3782.0	...
1062779	  753.5	  630.6	 3781.0	...
1062780	  753.1	  630.6	 3780.0	...
1062781	  752.8	  630.7	 3780.0	...
1062782	  752.9	  630.9	 3778.0	...
1062783	  753.0	  630.9	 3774.0	...
1062784	  753.1	  630.9	 3769.0	...
1062785	  752.6	  631.1	 3767.0	...
1062786	  752.0	  631.7	 3766.0	...
1062787	  751.4	  632.2	 3768.0	...
1062788	  751.3	  631.9	 3770.0	...
1062789	  751.2	  631.2	 3774.0	...
1062790	  751.2	  630.5	 3777.0	...
1062791	  751.3	  630.5	 3780.0	...
1062792	  751.5	  631.0	 3782.0	...
1062793	  751.8	  631.4	 3781.0	...
1062794	  752.2	  631.6	 3779.0	...
1062795	  752.5	  631.3	 3778.0	...
1062796	  752.6	  631.0	 3776.0	...
1062797	  752.5	  631.2	 3774.0	...
1062798	  752.6	  631.9	 3773.0	...
MSG	1062799 0000 _ Number On
1062799	  752.8	  632.5	 3773.0	...
1062800	  753.0	  632.9	 3775.0	...
1062801	  753.0	  632.9	 3777.0	...
1062802	  752.8	  633.0	 3781.0	...
1062803	  752.7	  632.8	 3786.0	...
1062804	  753.0	  632.5	 3790.0	...
1062805	  753.4	  631.9	 3792.0	...
1062806	  754.0	  631.5	 3792.0	...
1062807	  754.3	  631.5	 3793.0	...
1062808	  754.6	  631.5	 3790.0	...
1062809	  754.7	  631.6	 3786.0	...
1062810	  754.8	  631.7	 3782.0	...
1062811	  754.8	  632.2	 3782.0	...
1062812	  754.7	  633.4	 3782.0	...
1062813	  754.6	  634.6	 3783.0	...
1062814	  754.6	  635.4	 3782.0	...
1062815	  755.1	  635.6	 3782.0	...
1062816	  755.7	  635.7	 3782.0	...
1062817	  756.4	  635.8	 3782.0	...
1062818	  756.6	  635.3	 3782.0	...
1062819	  756.7	  634.7	 3783.0	...
1062820	  756.6	  634.1	 3784.0	...
1062821	  756.3	  634.3	 3785.0	...
1062822	  756.1	  634.4	 3787.0	...
1062823	  755.4	  634.6	 3788.0	...
1062824	  754.8	  634.8	 3788.0	...
1062825	  753.6	  635.0	 3788.0	...
1062826	  752.9	  635.4	 3789.0	...
1062827	  752.3	  635.7	 3791.0	...
1062828	  752.2	  635.9	 3792.0	...
1062829	  752.1	  635.7	 3793.0	...
1062830	  752.0	  635.4	 3792.0	...
1062831	  751.9	  635.2	 3792.0	...
1062832	  751.9	  635.1	 3793.0	...
1062833	  752.2	  634.8	 3794.0	...
1062834	  752.5	  634.7	 3796.0	...
1062835	  752.9	  634.6	 3796.0	...
1062836	  753.0	  635.2	 3795.0	...
1062837	  753.2	  635.8	 3794.0	...
1062838	  753.5	  637.2	 3794.0	...
1062839	  753.8	  638.1	 3792.0	...
1062840	  753.8	  638.9	 3791.0	...
1062841	  753.5	  638.9	 3790.0	...
1062842	  753.3	  638.8	 3790.0	...
1062843	  753.4	  638.7	 3789.0	...
1062844	  753.5	  638.0	 3789.0	...
1062845	  753.3	  637.4	 3789.0	...
1062846	  753.3	  636.8	 3790.0	...
1062847	  753.2	  636.6	 3792.0	...
1062848	  753.3	  636.4	 3794.0	...
1062849	  753.4	  636.9	 3794.0	...
1062850	  753.7	  637.5	 3794.0	...
1062851	  754.0	  638.2	 3794.0	...
1062852	  754.1	  638.1	 3794.0	...
1062853	  753.9	  638.1	 3792.0	...
1062854	  753.7	  638.1	 3791.0	...
1062855	  753.9	  638.2	 3790.0	...
1062856	  754.3	  638.5	 3791.0	...
1062857	  754.6	  638.8	 3791.0	...
1062858	  754.6	  638.4	 3794.0	...
1062859	  754.3	  637.9	 3797.0	...
1062860	  754.1	  638.3	 3798.0	...
1062861	  753.8	  639.3	 3796.0	...
1062862	  753.6	  640.3	 3793.0	...
1062863	  753.4	  640.4	 3793.0	...
1062864	  753.3	  639.7	 3791.0	...
1062865	  753.3	  638.9	 3791.0	...
1062866	  753.5	  638.1	 3790.0	...
1062867	  753.6	  638.4	 3789.0	...
1062868	  753.5	  638.7	 3789.0	...
1062869	  753.3	  639.0	 3790.0	...
1062870	  753.1	  638.9	 3790.0	...
1062871	  753.4	  638.6	 3790.0	...
1062872	  753.7	  638.4	 3789.0	...
1062873	  754.0	  638.2	 3788.0	...
1062874	  753.9	  638.4	 3789.0	...
1062875	  753.9	  638.7	 3791.0	...
1062876	  754.0	  639.3	 3792.0	...
1062877	  754.1	  639.6	 3791.0	...
1062878	  754.1	  639.8	 3790.0	...
1062879	  754.0	  639.9	 3788.0	...
1062880	  753.9	  640.1	 3786.0	...
1062881	  753.9	  640.4	 3785.0	...
1062882	  754.0	  640.5	 3785.0	...
1062883	  753.9	  640.5	 3787.0	...
1062884	  753.7	  640.5	 3789.0	...
1062885	  753.6	  640.5	 3791.0	...
1062886	  753.6	  640.1	 3792.0	...
1062887	  753.6	  639.8	 3793.0	...
1062888	  753.6	  639.7	 3792.0	...
1062889	  753.6	  640.5	 3791.0	...
1062890	  753.3	  641.3	 3788.0	...
1062891	  753.1	  641.9	 3787.0	...
1062892	  752.8	  642.0	 3785.0	...
1062893	  752.6	  641.9	 3785.0	...
1062894	  752.8	  641.6	 3786.0	...
1062895	  753.0	  641.3	 3786.0	...
1062896	  753.3	  641.1	 3786.0	...
1062897	  753.6	  640.9	 3785.0	...
1062898	  753.9	  640.4	 3785.0	...
1062899	  753.6	  640.1	 3785.0	...
1062900	  752.9	  639.8	 3783.0	...
1062901	  752.3	  640.2	 3780.0	...
1062902	  752.3	  640.5	 3776.0	...
1062903	  753.0	  640.3	 3778.0	...
1062904	  753.6	  639.8	 3781.0	...
1062905	  754.0	  640.1	 3782.0	...
1062906	  753.8	  641.2	 3781.0	...
1062907	  753.6	  642.4	 3778.0	...
1062908	  753.5	  642.6	 3775.0	...
1062909	  753.5	  642.4	 3774.0	...
1062910	  753.4	  641.8	 3774.0	...
1062911	  753.2	  641.5	 3775.0	...
1062912	  753.3	  641.8	 3775.0	...
1062913	  753.7	  642.5	 3774.0	...
1062914	  754.0	  643.1	 3772.0	...
1062915	  754.2	  643.2	 3771.0	...
1062916	  754.1	  643.3	 3771.0	...
1062917	  754.0	  643.6	 3770.0	...
1062918	  753.8	  644.0	 3769.0	...
1062919	  753.5	  644.3	 3769.0	...
1062920	  753.4	  644.5	 3769.0	...
1062921	  753.3	  644.6	 3770.0	...
1062922	  753.2	  644.7	 3771.0	...
1062923	  753.1	  644.7	 3772.0	...
1062924	  753.0	  644.5	 3772.0	...
1062925	  752.9	  644.2	 3770.0	...
1062926	  752.9	  644.0	 3768.0	...
1062927	  752.8	  644.5	 3766.0	...
1062928	  752.7	  645.1	 3767.0	...
1062929	  752.4	  645.6	 3769.0	...
1062930	  752.0	  645.6	 3770.0	...
1062931	  752.0	  645.4	 3768.0	...
1062932	  752.3	  645.2	 3766.0	...
1062933	  752.7	  644.9	 3762.0	...
1062934	  753.0	  645.4	 3758.0	...
1062935	  753.3	  645.9	 3756.0	...
1062936	  753.3	  646.0	 3755.0	...
1062937	  753.4	  645.4	 3754.0	...
1062938	  753.5	  644.9	 3753.0	...
1062939	  753.7	  644.8	 3752.0	...
1062940	  753.6	  644.2	 3751.0	...
1062941	  753.4	  643.6	 3751.0	...
1062942	  753.4	  643.3	 3751.0	...
1062943	  753.7	  643.6	 3750.0	...
1062944	  753.9	  643.9	 3749.0	...
1062945	  753.7	  643.8	 3749.0	...
1062946	  753.4	  643.8	 3750.0	...
1062947	  753.1	  643.7	 3750.0	...
1062948	  753.1	  643.5	 3750.0	...
1062949	  753.2	  643.4	 3750.0	...
1062950	  753.2	  643.4	 3748.0	...
1062951	  753.3	  643.6	 3746.0	...
1062952	  753.3	  643.9	 3744.0	...
1062953	  753.3	  644.2	 3744.0	...
1062954	  753.3	  644.7	 3745.0	...
1062955	  753.3	  645.1	 3744.0	...
1062956	  753.3	  645.5	 3740.0	...
1062957	  753.2	  645.1	 3736.0	...
1062958	  753.5	  644.6	 3734.0	...
1062959	  753.9	  644.5	 3734.0	...
1062960	  754.4	  644.8	 3734.0	...
1062961	  754.1	  645.3	 3734.0	...
1062962	  753.8	  644.7	 3731.0	...
1062963	  753.5	  644.2	 3729.0	...
1062964	  753.4	  644.3	 3727.0	...
1062965	  753.3	  645.0	 3727.0	...
1062966	  753.2	  645.8	 3726.0	...
1062967	  753.1	  645.8	 3725.0	...
1062968	  753.0	  645.5	 3724.0	...
1062969	  753.0	  645.2	 3725.0	...
1062970	  753.2	  645.0	 3727.0	...
1062971	  753.6	  645.0	 3727.0	...
1062972	  754.0	  645.0	 3726.0	...
1062973	  754.4	  645.0	 3724.0	...
1062974	  754.6	  645.1	 3722.0	...
1062975	  755.0	  645.2	 3720.0	...
1062976	  755.1	  645.3	 3716.0	...
1062977	  754.7	  645.4	 3713.0	...
1062978	  754.2	  645.5	 3711.0	...
1062979	  753.7	  645.6	 3711.0	...
1062980	  753.3	  645.7	 3712.0	...
1062981	  752.9	  645.7	 3712.0	...
1062982	  753.1	  645.6	 3712.0	...
1062983	  753.7	  645.5	 3712.0	...
1062984	  753.9	  645.7	 3712.0	...
1062985	  753.5	  645.9	 3711.0	...
1062986	  753.0	  645.9	 3710.0	...
1062987	  753.3	  645.6	 3709.0	...
1062988	  753.6	  645.1	 3709.0	...
1062989	  753.9	  644.7	 3709.0	...
1062990	  754.0	  644.5	 3708.0	...
1062991	  754.1	  644.6	 3708.0	...
1062992	  754.1	  644.8	 3708.0	...
1062993	  754.0	  645.0	 3708.0	...
1062994	  753.9	  645.2	 3709.0	...
1062995	  753.9	  645.4	 3712.0	...
1062996	  753.6	  645.6	 3715.0	...
1062997	  753.3	  645.7	 3717.0	...
1062998	  753.0	  645.9	 3716.0	...
1062999	  753.2	  645.9	 3714.0	...
1063000	  753.5	  646.3	 3714.0	...
1063001	  753.6	  646.8	 3710.0	...
1063002	  753.5	  647.2	 3705.0	...
1063003	  753.4	  647.2	 3701.0	...
1063004	  753.6	  646.5	 3703.0	...
1063005	  753.9	  645.8	 3706.0	...
1063006	  754.1	  645.1	 3706.0	...
1063007	  754.0	  645.0	 3703.0	...
1063008	  754.0	  645.3	 3699.0	...
1063009	  754.3	  645.6	 3700.0	...
1063010	  754.5	  645.4	 3701.0	...
1063011	  754.3	  644.9	 3697.0	...
1063012	  754.2	  644.5	 3693.0	...
1063013	  754.0	  644.6	 3689.0	...
1063014	  754.0	  644.7	 3689.0	...
1063015	  754.0	  644.9	 3688.0	...
1063016	  754.3	  644.9	 3687.0	...
1063017	  754.6	  644.9	 3687.0	...
1063018	  754.8	  645.7	 3689.0	...
1063019	  754.7	  646.4	 3688.0	...
1063020	  754.5	  647.0	 3685.0	...
1063021	  754.2	  646.9	 3683.0	...
1063022	  754.1	  646.6	 3683.0	...
1063023	  754.1	  646.5	 3683.0	...
1063024	  754.3	  646.4	 3683.0	...
1063025	  754.5	  645.8	 3683.0	...
1063026	  754.6	  645.2	 3682.0	...
1063027	  754.9	  645.0	 3681.0	...
1063028	  755.3	  645.2	 3679.0	...
1063029	  755.6	  644.6	 3678.0	...
1063030	  755.4	  643.7	 3678.0	...
1063031	  755.2	  642.9	 3678.0	...
1063032	  755.4	  643.0	 3678.0	...
1063033	  755.7	  643.4	 3678.0	...
1063034	  755.7	  644.0	 3675.0	...
1063035	  755.3	  644.9	 3672.0	...
1063036	  754.9	  645.6	 3670.0	...
1063037	  755.2	  646.1	 3670.0	...
1063038	  755.5	  646.0	 3668.0	...
1063039	  755.7	  645.9	 3665.0	...
1063040	  755.6	  645.9	 3663.0	...
1063041	  755.5	  645.9	 3664.0	...
1063042	  755.3	  645.9	 3665.0	...
1063043	  755.1	  645.9	 3667.0	...
1063044	  755.0	  645.7	 3668.0	...
1063045	  754.8	  645.7	 3670.0	...
1063046	  754.6	  645.6	 3671.0	...
1063047	  754.9	  645.7	 3671.0	...
1063048	  755.4	  644.7	 3670.0	...
1063049	  755.7	  643.8	 3667.0	...
1063050	  755.5	  643.3	 3664.0	...
1063051	  755.4	  643.7	 3662.0	...
1063052	  755.6	  644.1	 3661.0	...
1063053	  755.6	  644.2	 3661.0	...
1063054	  755.6	  644.2	 3660.0	...
1063055	  755.6	  644.9	 3661.0	...
1063056	  755.6	  645.6	 3661.0	...
1063057	  755.4	  646.3	 3663.0	...
1063058	  755.1	  646.5	 3664.0	...
1063059	  754.9	  646.7	 3665.0	...
1063060	  754.9	  646.6	 3665.0	...
1063061	  754.9	  646.1	 3666.0	...
1063062	  754.9	  645.3	 3666.0	...
1063063	  755.1	  644.8	 3666.0	...
1063064	  755.2	  644.5	 3666.0	...
1063065	  755.3	  644.5	 3662.0	...
1063066	  755.2	  644.5	 3656.0	...
1063067	  755.1	  644.7	 3650.0	...
1063068	  755.0	  644.8	 3648.0	...
1063069	  755.0	  645.0	 3647.0	...
1063070	  755.0	  645.2	 3647.0	...
1063071	  755.3	  645.9	 3645.0	...
1063072	  755.8	  646.6	 3644.0	...
1063073	  756.1	  646.9	 3644.0	...
1063074	  756.2	  646.6	 3646.0	...
1063075	  755.9	  645.3	 3649.0	...
1063076	  755.8	  644.2	 3650.0	...
1063077	  755.5	  643.3	 3648.0	...
1063078	  755.3	  643.4	 3644.0	...
1063079	  755.5	  643.3	 3641.0	...
1063080	  755.9	  643.2	 3642.0	...
1063081	  755.9	  643.4	 3642.0	...
1063082	  755.5	  643.6	 3643.0	...
1063083	  755.2	  643.9	 3643.0	...
1063084	  755.2	  644.6	 3642.0	...
1063085	  755.3	  645.4	 3641.0	...
1063086	  755.4	  646.1	 3640.0	...
1063087	  755.4	  646.0	 3641.0	...
1063088	  755.3	  645.9	 3643.0	...
1063089	  755.1	  645.9	 3645.0	...
1063090	  754.9	  645.2	 3645.0	...
1063091	  754.6	  644.6	 3644.0	...
1063092	  754.4	  643.8	 3642.0	...
1063093	  754.4	  643.6	 3637.0	...
1063094	  754.7	  643.4	 3634.0	...
1063095	  755.5	  643.3	 3631.0	...
1063096	  756.1	  643.1	 3631.0	...
1063097	  756.5	  643.0	 3631.0	...
1063098	  756.5	  643.2	 3631.0	...
1063099	  756.6	  643.5	 3630.0	...
1063100	  756.7	  643.9	 3629.0	...
MSG	1063101 0000 _ Number Off
1063101	  756.4	  644.2	 3629.0	...
1063102	  756.2	  644.6	 3630.0	...
1063103	  755.9	  644.8	 3631.0	...
1063104	  756.1	  644.8	 3634.0	...
1063105	  756.2	  644.8	 3635.0	...
1063106	  756.3	  644.4	 3637.0	...
1063107	  756.3	  644.0	 3639.0	...
1063108	  756.1	  643.5	 3641.0	...
1063109	  755.7	  643.5	 3637.0	...
1063110	  755.4	  643.5	 3632.0	...
1063111	  755.5	  643.2	 3627.0	...
1063112	  755.8	  642.9	 3626.0	...
1063113	  756.3	  642.8	 3625.0	...
1063114	  756.5	  642.9	 3623.0	...
1063115	  756.7	  643.1	 3621.0	...
1063116	  756.9	  642.9	 3621.0	...
1063117	  757.2	  642.9	 3621.0	...
1063118	  757.5	  643.0	 3621.0	...
1063119	  757.4	  643.2	 3622.0	...
1063120	  757.3	  643.7	 3622.0	...
1063121	  757.2	  644.3	 3622.0	...
1063122	  757.2	  645.1	 3622.0	...
1063123	  757.1	  645.5	 3622.0	...
1063124	  756.9	  645.9	 3622.0	...
1063125	  756.6	  646.0	 3622.0	...
1063126	  756.4	  646.0	 3622.0	...
1063127	  756.3	  646.1	 3622.0	...
1063128	  756.5	  646.1	 3622.0	...
1063129	  756.7	  646.2	 3622.0	...
1063130	  757.0	  646.2	 3621.0	...
1063131	  757.2	  646.3	 3619.0	...
1063132	  757.3	  646.3	 3618.0	...
1063133	  757.4	  646.2	 3619.0	...
1063134	  757.5	  646.0	 3619.0	...
1063135	  757.5	  645.6	 3619.0	...
1063136	  757.4	  645.3	 3618.0	...
1063137	  757.1	  644.1	 3615.0	...
1063138	  756.7	  643.1	 3614.0	...
1063139	  756.6	  642.4	 3612.0	...
1063140	  756.8	  642.6	 3614.0	...
1063141	  757.1	  642.9	 3615.0	...
1063142	  756.9	  643.0	 3614.0	...
1063143	  756.4	  643.0	 3612.0	...
1063144	  756.6	  642.8	 3611.0	...
1063145	  757.2	  642.6	 3609.0	...
1063146	  757.9	  642.7	 3609.0	...
1063147	  757.9	  643.1	 3609.0	...
1063148	  758.0	  643.5	 3609.0	...
1063149	  758.5	  643.6	 3607.0	...
1063150	  758.9	  643.5	 3605.0	...
1063151	  758.9	  643.7	 3603.0	...
1063152	  758.6	  643.9	 3604.0	...
1063153	  758.3	  644.1	 3603.0	...
1063154	  758.2	  644.0	 3603.0	...
1063155	  758.0	  643.8	 3600.0	...
1063156	  757.8	  643.7	 3599.0	...
1063157	  757.6	  643.9	 3598.0	...
1063158	  757.4	  644.1	 3599.0	...
1063159	  757.3	  644.1	 3599.0	...
1063160	  757.6	  643.7	 3600.0	...
1063161	  757.8	  643.1	 3598.0	...
1063162	  757.9	  642.9	 3595.0	...
1063163	  757.8	  642.9	 3592.0	...
1063164	  757.7	  643.1	 3594.0	...
1063165	  757.7	  643.2	 3596.0	...
1063166	  757.8	  643.2	 3596.0	...
1063167	  758.0	  643.1	 3594.0	...
1063168	  758.2	  643.2	 3593.0	...
1063169	  758.6	  643.2	 3595.0	...
1063170	  759.0	  643.1	 3596.0	...
1063171	  759.1	  643.0	 3595.0	...
1063172	  758.9	  643.0	 3594.0	...
1063173	  758.6	  642.9	 3593.0	...
1063174	  758.4	  642.8	 3594.0	...
1063175	  758.3	  642.6	 3594.0	...
1063176	  758.3	  642.6	 3594.0	...
1063177	  758.7	  642.6	 3594.0	...
1063178	  759.0	  643.2	 3594.0	...
1063179	  759.1	  643.9	 3594.0	...
1063180	  758.8	  643.8	 3593.0	...
1063181	  758.4	  643.2	 3593.0	...
1063182	  758.4	  642.5	 3593.0	...
1063183	  758.5	  642.5	 3594.0	...
1063184	  758.8	  643.0	 3596.0	...
1063185	  759.1	  643.5	 3598.0	...
1063186	  759.4	  643.9	 3596.0	...
1063187	  759.4	  644.1	 3594.0	...
1063188	  759.3	  644.3	 3592.0	...
1063189	  759.4	  644.6	 3593.0	...
1063190	  759.4	  644.6	 3596.0	...
1063191	  759.4	  644.6	 3598.0	...
1063192	  758.8	  644.7	 3598.0	...
1063193	  758.4	  644.8	 3596.0	...
1063194	  758.2	  644.9	 3594.0	...
1063195	  758.5	  644.8	 3594.0	...
1063196	  758.7	  644.8	 3595.0	...
1063197	  758.6	  644.8	 3595.0	...
1063198	  758.5	  644.8	 3596.0	...
1063199	  758.5	  645.3	 3596.0	...
1063200	  758.5	  645.8	 3596.0	...
1063201	  758.5	  645.9	 3598.0	...
1063202	  758.5	  645.5	 3599.0	...
1063203	  758.4	  645.1	 3601.0	...
1063204	  758.7	  645.4	 3600.0	...
1063205	  758.9	  645.8	 3599.0	...
1063206	  759.1	  646.1	 3598.0	...
1063207	  759.1	  646.1	 3597.0	...
1063208	  759.0	  646.1	 3595.0	...
1063209	  759.0	  646.5	 3595.0	...
1063210	  758.5	  646.9	 3594.0	...
1063211	  758.1	  647.4	 3595.0	...
1063212	  757.7	  647.4	 3598.0	...
1063213	  757.6	  647.4	 3600.0	...
1063214	  757.5	  647.4	 3600.0	...
1063215	  757.4	  647.4	 3599.0	...
1063216	  757.7	  647.2	 3599.0	...
1063217	  758.2	  646.8	 3598.0	...
1063218	  758.6	  646.3	 3598.0	...
1063219	  758.5	  645.8	 3597.0	...
1063220	  758.5	  645.1	 3597.0	...
1063221	  758.5	  644.5	 3597.0	...
1063222	  758.6	  644.2	 3597.0	...
1063223	  758.6	  644.4	 3598.0	...
1063224	  758.7	  644.5	 3598.0	...
1063225	  758.7	  644.5	 3598.0	...
1063226	  758.2	  644.3	 3598.0	...
1063227	  757.6	  644.2	 3598.0	...
1063228	  757.3	  644.2	 3598.0	...
1063229	  757.6	  644.2	 3599.0	...
1063230	  757.9	  644.2	 3599.0	...
1063231	  757.8	  644.2	 3600.0	...
1063232	  757.6	  644.2	 3600.0	...
1063233	  757.5	  644.2	 3599.0	...
1063234	  757.4	  644.3	 3598.0	...
1063235	  757.3	  644.4	 3597.0	...
1063236	  757.2	  644.5	 3597.0	...
1063237	  757.1	  644.4	 3597.0	...
1063238	  757.0	  643.5	 3597.0	...
1063239	  757.1	  642.6	 3599.0	...
1063240	  756.8	  642.1	 3601.0	...
1063241	  756.5	  642.7	 3604.0	...
1063242	  756.4	  643.8	 3605.0	...
1063243	  756.9	  644.5	 3606.0	...
1063244	  757.3	  645.0	 3605.0	...
1063245	  757.3	  645.0	 3603.0	...
1063246	  757.1	  645.1	 3601.0	...
1063247	  756.9	  645.3	 3602.0	...
1063248	  756.9	  645.3	 3604.0	...
1063249	  756.7	  645.2	 3607.0	...
1063250	  756.4	  645.3	 3610.0	...
1063251	  756.1	  645.4	 3614.0	...
1063252	  756.0	  645.9	 3616.0	...
1063253	  756.0	  646.2	 3616.0	...
1063254	  756.0	  646.5	 3615.0	...
1063255	  756.0	  646.4	 3613.0	...
1063256	  756.0	  646.4	 3612.0	...
1063257	  756.0	  646.4	 3611.0	...
1063258	  756.0	  646.4	 3611.0	...
1063259	  756.1	  645.9	 3613.0	...
1063260	  756.3	  645.5	 3615.0	...
1063261	  756.5	  645.1	 3616.0	...
1063262	  756.7	  644.9	 3616.0	...
1063263	  756.6	  644.5	 3616.0	...
1063264	  756.4	  644.1	 3616.0	...
1063265	  756.2	  644.1	 3615.0	...
1063266	  756.2	  643.5	 3615.0	...
1063267	  756.3	  642.9	 3615.0	...
1063268	  756.5	  642.9	 3616.0	...
1063269	  756.7	  643.4	 3617.0	...
1063270	  756.9	  643.9	 3618.0	...
1063271	  757.1	  643.8	 3619.0	...
1063272	  756.8	  643.7	 3621.0	...
1063273	  756.4	  643.7	 3623.0	...
1063274	  756.1	  643.7	 3623.0	...
1063275	  756.1	  643.7	 3623.0	...
1063276	  756.1	  643.7	 3623.0	...
1063277	  756.1	  643.6	 3622.0	...
1063278	  756.1	  643.3	 3622.0	...
1063279	  755.9	  643.1	 3622.0	...
1063280	  755.7	  643.0	 3621.0	...
1063281	  755.4	  643.3	 3620.0	...
1063282	  755.3	  643.7	 3620.0	...
1063283	  755.2	  643.8	 3620.0	...
1063284	  755.5	  643.7	 3620.0	...
1063285	  755.8	  643.4	 3620.0	...
1063286	  756.2	  643.3	 3619.0	...
1063287	  756.3	  644.0	 3618.0	...
1063288	  756.6	  644.7	 3616.0	...
1063289	  756.9	  645.5	 3621.0	...
1063290	  756.6	  645.5	 3625.0	...
1063291	  756.3	  645.5	 3629.0	...
1063292	  756.0	  645.5	 3628.0	...
1063293	  756.2	  645.4	 3627.0	...
1063294	  756.4	  645.3	 3627.0	...
1063295	  756.5	  645.2	 3628.0	...
1063296	  756.3	  645.0	 3629.0	...
1063297	  756.0	  644.3	 3632.0	...
1063298	  755.8	  643.7	 3635.0	...
1063299	  755.9	  643.4	 3639.0	...
1063300	  755.9	  643.5	 3637.0	...
1063301	  755.6	  643.6	 3634.0	...
1063302	  754.5	  643.7	 3633.0	...
1063303	  753.1	  643.8	 3635.0	...
1063304	  751.7	  644.0	 3636.0	...
1063305	  750.2	  644.4	 3636.0	...
1063306	  748.7	  643.6	 3639.0	...
1063307	  747.5	  642.0	 3643.0	...
1063308	  747.0	  640.3	 3646.0	...
1063309	  746.6	  639.5	 3646.0	...
1063310	  746.2	  638.8	 3645.0	...
1063311	  746.3	  638.0	 3645.0	...
1063312	  747.2	  637.5	 3645.0	...
MSG	1063313 0000 _ Number On
1063313	  748.5	  637.4	 3646.0	...
1063314	  749.3	  637.4	 3647.0	...
1063315	  749.8	  638.3	 3646.0	...
1063316	  750.7	  639.3	 3641.0	...
1063317	  751.7	  640.1	 3635.0	...
1063318	  752.3	  639.9	 3631.0	...
1063319	  752.1	  640.0	 3630.0	...
1063320	  751.9	  640.3	 3630.0	...
1063321	  751.9	  640.6	 3632.0	...
1063322	  751.9	  640.6	 3635.0	...
1063323	  752.0	  640.4	 3636.0	...
1063324	  752.0	  640.3	 3637.0	...
1063325	  752.1	  640.3	 3638.0	...
1063326	  751.9	  640.3	 3640.0	...
1063327	  751.7	  640.0	 3641.0	...
1063328	  751.3	  639.8	 3642.0	...
1063329	  751.0	  639.6	 3643.0	...
1063330	  750.9	  639.9	 3642.0	...
1063331	  750.8	  640.1	 3639.0	...
1063332	  750.8	  640.2	 3637.0	...
1063333	  750.9	  640.6	 3637.0	...
1063334	  750.9	  640.9	 3638.0	...
1063335	  751.0	  641.4	 3639.0	...
1063336	  751.0	  641.1	 3639.0	...
1063337	  751.0	  641.0	 3639.0	...
1063338	  750.9	  640.7	 3639.0	...
1063339	  750.7	  641.0	 3639.0	...
1063340	  750.5	  641.1	 3640.0	...
1063341	  750.4	  641.2	 3641.0	...
1063342	  750.6	  641.4	 3642.0	...
1063343	  750.8	  641.5	 3642.0	...
1063344	  751.0	  641.6	 3641.0	...
1063345	  750.9	  642.1	 3640.0	...
1063346	  750.8	  643.0	 3639.0	...
1063347	  750.7	  643.9	 3638.0	...
1063348	  750.7	  644.2	 3638.0	...
1063349	  750.7	  644.3	 3638.0	...
1063350	  750.7	  644.3	 3637.0	...
1063351	  750.8	  643.7	 3640.0	...
1063352	  750.9	  643.0	 3642.0	...
1063353	  751.0	  642.1	 3642.0	...
1063354	  751.1	  641.8	 3640.0	...
1063355	  751.3	  642.5	 3638.0	...
1063356	  751.6	  643.3	 3638.0	...
1063357	  751.6	  644.0	 3637.0	...
1063358	  751.3	  643.9	 3637.0	...
1063359	  751.0	  644.0	 3639.0	...
1063360	  750.6	  644.2	 3642.0	...
1063361	  750.6	  644.9	 3640.0	...
1063362	  750.7	  645.6	 3636.0	...
1063363	  750.8	  646.0	 3633.0	...
1063364	  750.9	  645.8	 3635.0	...
1063365	  751.0	  645.7	 3635.0	...
1063366	  750.9	  645.0	 3635.0	...
1063367	  750.8	  644.3	 3635.0	...
1063368	  750.6	  643.7	 3635.0	...
1063369	  750.8	  643.7	 3635.0	...
1063370	  751.1	  643.4	 3636.0	...
1063371	  751.4	  643.1	 3636.0	...
1063372	  751.7	  643.5	 3635.0	...
1063373	  751.8	  644.4	 3633.0	...
1063374	  751.8	  644.7	 3630.0	...
1063375	  751.5	  644.2	 3630.0	...
1063376	  751.2	  643.8	 3631.0	...
1063377	  750.9	  643.8	 3632.0	...
1063378	  750.8	  643.5	 3635.0	...
1063379	  750.7	  643.2	 3639.0	...
1063380	  750.6	  642.6	 3641.0	...
1063381	  750.5	  642.4	 3641.0	...
1063382	  750.2	  642.3	 3640.0	...
1063383	  750.0	  642.4	 3639.0	...
1063384	  749.8	  642.6	 3639.0	...
1063385	  749.7	  642.7	 3639.0	...
1063386	  749.7	  643.0	 3640.0	...
1063387	  750.0	  643.3	 3642.0	...
1063388	  750.3	  643.4	 3642.0	...
1063389	  750.5	  643.2	 3641.0	...
1063390	  750.4	  643.0	 3640.0	...
1063391	  750.4	  642.9	 3639.0	...
1063392	  750.2	  642.9	 3639.0	...
1063393	  749.9	  642.9	 3639.0	...
1063394	  749.7	  642.4	 3640.0	...
1063395	  749.7	  641.9	 3642.0	...
1063396	  749.9	  641.4	 3644.0	...
1063397	  750.0	  641.6	 3645.0	...
1063398	  750.1	  641.6	 3646.0	...
1063399	  749.8	  641.7	 3642.0	...
1063400	  749.4	  641.7	 3637.0	...
1063401	  748.9	  641.6	 3631.0	...
1063402	  748.8	  641.9	 3630.0	...
1063403	  748.8	  642.4	 3630.0	...
1063404	  749.3	  642.9	 3630.0	...
1063405	  749.7	  643.0	 3631.0	...
1063406	  750.1	  643.1	 3630.0	...
1063407	  750.2	  643.1	 3630.0	...
1063408	  750.2	  643.0	 3629.0	...
1063409	  750.1	  642.7	 3629.0	...
1063410	  749.7	  642.5	 3628.0	...
1063411	  749.3	  642.1	 3628.0	...
1063412	  749.3	  641.7	 3627.0	...
1063413	  749.5	  641.2	 3627.0	...
1063414	  749.6	  641.2	 3627.0	...
1063415	  749.4	  641.3	 3627.0	...
1063416	  749.2	  641.3	 3627.0	...
1063417	  749.5	  641.3	 3627.0	...
1063418	  749.8	  641.3	 3627.0	...
1063419	  750.1	  641.3	 3628.0	...
1063420	  749.7	  641.4	 3629.0	...
1063421	  749.3	  641.5	 3630.0	...
1063422	  748.8	  642.0	 3629.0	...
1063423	  748.6	  642.3	 3628.0	...
1063424	  748.6	  642.7	 3627.0	...
1063425	  748.9	  642.6	 3625.0	...
1063426	  749.5	  642.0	 3624.0	...
1063427	  750.0	  641.5	 3622.0	...
1063428	  750.3	  641.1	 3620.0	...
1063429	  750.1	  641.3	 3619.0	...
1063430	  749.8	  641.6	 3619.0	...
1063431	  749.6	  641.7	 3621.0	...
1063432	  749.5	  641.8	 3622.0	...
1063433	  749.6	  641.9	 3623.0	...
1063434	  749.8	  642.1	 3622.0	...
1063435	  750.0	  642.7	 3622.0	...
1063436	  750.2	  643.3	 3622.0	...
1063437	  750.0	  643.7	 3621.0	...
1063438	  749.7	  643.9	 3621.0	...
1063439	  749.5	  644.0	 3621.0	...
1063440	  749.9	  643.9	 3622.0	...
1063441	  750.2	  643.8	 3622.0	...
1063442	  750.5	  643.9	 3621.0	...
1063443	  750.4	  644.2	 3619.0	...
1063444	  750.4	  644.2	 3618.0	...
1063445	  750.3	  644.1	 3617.0	...
1063446	  750.1	  644.0	 3617.0	...
1063447	  749.9	  644.1	 3617.0	...
1063448	  749.9	  644.0	 3617.0	...
1063449	  749.9	  643.9	 3616.0	...
1063450	  750.2	  643.8	 3615.0	...
1063451	  750.2	  643.8	 3612.0	...
1063452	  750.3	  644.3	 3610.0	...
1063453	  750.4	  644.8	 3608.0	...
1063454	  750.3	  645.2	 3608.0	...
1063455	  750.2	  645.2	 3608.0	...
1063456	  750.0	  645.2	 3607.0	...
1063457	  749.9	  645.2	 3603.0	...
1063458	  749.9	  644.9	 3600.0	...
1063459	  750.3	  644.6	 3597.0	...
1063460	  750.8	  644.0	 3597.0	...
1063461	  751.1	  643.8	 3597.0	...
1063462	  751.0	  643.7	 3597.0	...
1063463	  750.9	  643.8	 3597.0	...
1063464	  750.8	  644.4	 3596.0	...
1063465	  750.8	  644.9	 3598.0	...
1063466	  750.6	  645.5	 3601.0	...
1063467	  750.4	  645.6	 3599.0	...
1063468	  750.2	  645.7	 3594.0	...
1063469	  750.6	  645.7	 3591.0	...
1063470	  751.0	  645.7	 3593.0	...
1063471	  751.5	  645.7	 3594.0	...
1063472	  751.4	  645.8	 3596.0	...
1063473	  750.9	  646.2	 3599.0	...
1063474	  750.4	  646.5	 3598.0	...
1063475	  750.0	  646.6	 3594.0	...
1063476	  750.0	  646.1	 3590.0	...
1063477	  750.0	  645.6	 3589.0	...
1063478	  750.0	  645.2	 3586.0	...
1063479	  750.0	  645.1	 3584.0	...
1063480	  750.1	  644.9	 3583.0	...
1063481	  750.3	  644.8	 3581.0	...
1063482	  750.4	  644.7	 3579.0	...
1063483	  750.4	  644.8	 3579.0	...
1063484	  750.5	  645.4	 3580.0	...
1063485	  750.8	  646.0	 3580.0	...
1063486	  751.1	  646.7	 3578.0	...
1063487	  751.3	  646.8	 3576.0	...
1063488	  751.4	  646.7	 3575.0	...
1063489	  751.5	  646.4	 3575.0	...
1063490	  751.1	  645.9	 3574.0	...
1063491	  750.9	  645.6	 3571.0	...
1063492	  750.9	  645.4	 3568.0	...
1063493	  751.0	  645.4	 3565.0	...
1063494	  751.1	  645.5	 3564.0	...
1063495	  751.1	  645.5	 3563.0	...
1063496	  751.1	  645.8	 3562.0	...
1063497	  751.1	  646.1	 3560.0	...
1063498	  751.1	  646.4	 3558.0	...
1063499	  751.4	  646.4	 3558.0	...
1063500	  751.7	  646.7	 3558.0	...
1063501	  751.8	  646.8	 3558.0	...
1063502	  751.7	  646.5	 3558.0	...
1063503	  751.5	  646.0	 3558.0	...
1063504	  751.5	  645.7	 3557.0	...
1063505	  751.5	  645.9	 3556.0	...
1063506	  751.6	  646.0	 3555.0	...
1063507	  751.5	  645.9	 3556.0	...
1063508	  751.5	  645.8	 3557.0	...
1063509	  751.4	  645.8	 3558.0	...
1063510	  751.3	  645.5	 3559.0	...
1063511	  751.3	  645.4	 3558.0	...
1063512	  751.3	  645.4	 3557.0	...
1063513	  751.7	  645.6	 3556.0	...
1063514	  752.1	  645.6	 3556.0	...
1063515	  752.5	  645.6	 3555.0	...
1063516	  752.4	  645.6	 3554.0	...
1063517	  752.4	  645.4	 3554.0	...
1063518	  752.4	  645.0	 3553.0	...
1063519	  752.3	  644.5	 3552.0	...
1063520	  752.2	  644.3	 3551.0	...
1063521	  751.9	  644.6	 3548.0	...
1063522	  752.1	  644.9	 3545.0	...
1063523	  752.3	  645.2	 3544.0	...
1063524	  752.6	  645.2	 3544.0	...
1063525	  752.6	  645.1	 3543.0	...
1063526	  752.5	  644.9	 3543.0	...
1063527	  752.5	  644.7	 3543.0	...
1063528	  752.6	  645.5	 3542.0	...
1063529	  752.8	  646.2	 3542.0	...
1063530	  752.9	  646.7	 3542.0	...
1063531	  752.9	  646.4	 3543.0	...
1063532	  752.9	  646.3	 3543.0	...
1063533	  753.0	  646.6	 3544.0	...
1063534	  753.1	  646.6	 3545.0	...
1063535	  752.9	  646.4	 3543.0	...
1063536	  752.6	  646.5	 3540.0	...
1063537	  752.6	  646.9	 3537.0	...
1063538	  753.0	  647.1	 3537.0	...
1063539	  753.2	  646.1	 3537.0	...
1063540	  753.1	  645.1	 3537.0	...
1063541	  753.1	  644.7	 3537.0	...
1063542	  752.7	  645.3	 3537.0	...
1063543	  752.3	  646.0	 3537.0	...
1063544	  751.9	  646.2	 3536.0	...
1063545	  752.0	  646.7	 3536.0	...
1063546	  751.9	  646.9	 3535.0	...
1063547	  751.7	  646.6	 3535.0	...
1063548	  752.0	  646.0	 3535.0	...
1063549	  752.4	  645.4	 3535.0	...
1063550	  752.7	  645.4	 3535.0	...
1063551	  752.3	  645.6	 3535.0	...
1063552	  752.0	  645.8	 3535.0	...
1063553	  751.8	  646.3	 3534.0	...
1063554	  751.9	  646.6	 3533.0	...
1063555	  751.9	  646.7	 3533.0	...
1063556	  752.0	  646.6	 3532.0	...
1063557	  752.0	  646.5	 3532.0	...
1063558	  752.1	  646.3	 3531.0	...
1063559	  752.3	  646.0	 3531.0	...
1063560	  752.6	  645.8	 3530.0	...
1063561	  752.8	  645.7	 3528.0	...
1063562	  753.0	  645.6	 3527.0	...
1063563	  753.1	  645.6	 3527.0	...
1063564	  752.7	  645.6	 3527.0	...
1063565	  752.0	  645.8	 3527.0	...
1063566	  751.3	  646.1	 3527.0	...
1063567	  751.3	  646.4	 3525.0	...
1063568	  751.3	  646.8	 3523.0	...
1063569	  751.4	  647.1	 3521.0	...
1063570	  751.7	  647.4	 3521.0	...
1063571	  751.9	  647.6	 3521.0	...
1063572	  751.9	  647.8	 3521.0	...
1063573	  752.1	  647.8	 3522.0	...
1063574	  752.7	  647.8	 3522.0	...
1063575	  753.2	  647.7	 3522.0	...
1063576	  753.0	  647.6	 3522.0	...
1063577	  752.6	  647.5	 3521.0	...
1063578	  752.3	  647.4	 3520.0	...
1063579	  752.4	  647.2	 3518.0	...
1063580	  752.6	  647.0	 3517.0	...
1063581	  752.7	  646.9	 3518.0	...
1063582	  752.5	  646.9	 3520.0	...
1063583	  752.3	  647.0	 3518.0	...
1063584	  752.0	  646.9	 3514.0	...
1063585	  752.0	  646.7	 3510.0	...
1063586	  752.0	  646.5	 3509.0	...
1063587	  751.9	  646.5	 3509.0	...
1063588	  751.8	  646.5	 3510.0	...
1063589	  751.8	  646.5	 3512.0	...
1063590	  751.7	  646.2	 3514.0	...
1063591	  751.6	  645.9	 3513.0	...
1063592	  751.6	  645.6	 3513.0	...
1063593	  751.7	  645.6	 3513.0	...
1063594	  751.7	  645.6	 3513.0	...
1063595	  751.8	  646.1	 3513.0	...
1063596	  752.0	  646.5	 3514.0	...
1063597	  752.3	  646.9	 3516.0	...
1063598	  752.5	  647.2	 3516.0	...
1063599	  752.6	  647.5	 3515.0	...
1063600	  752.5	  647.8	 3513.0	...
1063601	  752.4	  647.8	 3511.0	...
1063602	  752.4	  647.7	 3510.0	...
1063603	  752.5	  647.6	 3509.0	...
1063604	  752.6	  646.9	 3509.0	...
1063605	  752.8	  646.1	 3509.0	...
1063606	  753.4	  645.2	 3512.0	...
1063607	  753.9	  644.9	 3515.0	...
1063608	  754.9	  645.1	 3516.0	...
1063609	  756.6	  645.2	 3516.0	...
1063610	  758.7	  645.3	 3517.0	...
1063611	  760.2	  645.0	 3518.0	...
1063612	  760.7	  644.9	 3514.0	...
1063613	  761.8	  644.8	 3509.0	...
1063614	  763.5	  644.6	 3505.0	...
1063615	  765.2	  645.3	 3505.0	...
1063616	  765.8	  646.1	 3506.0	...
1063617	  765.7	  646.5	 3506.0	...
MSG	1063618 0000 _ Number Off
1063618	  764.7	  646.1	 3506.0	...
1063619	  763.7	  645.6	 3506.0	...
1063620	  762.1	  645.7	 3507.0	...
1063621	  761.1	  645.4	 3507.0	...
1063622	  760.0	  645.2	 3506.0	...
1063623	  759.7	  645.1	 3505.0	...
1063624	  759.5	  645.2	 3506.0	...
1063625	  759.3	  645.4	 3508.0	...
1063626	  759.1	  646.1	 3508.0	...
1063627	  759.0	  646.9	 3506.0	...
1063628	  758.9	  647.5	 3505.0	...
1063629	  759.1	  647.5	 3506.0	...
1063630	  759.2	  647.2	 3507.0	...
1063631	  759.4	  647.0	 3508.0	...
1063632	  759.4	  646.7	 3507.0	...
1063633	  759.3	  646.7	 3506.0	...
1063634	  759.3	  647.2	 3505.0	...
1063635	  759.5	  647.7	 3506.0	...
1063636	  759.7	  647.9	 3506.0	...
1063637	  759.6	  647.3	 3505.0	...
1063638	  759.3	  646.8	 3506.0	...
1063639	  759.1	  646.7	 3508.0	...
1063640	  759.1	  646.9	 3512.0	...
1063641	  759.0	  647.1	 3513.0	...
1063642	  759.0	  647.2	 3512.0	...
1063643	  759.0	  647.3	 3511.0	...
1063644	  759.0	  647.0	 3509.0	...
1063645	  759.1	  645.7	 3508.0	...
1063646	  759.2	  644.3	 3506.0	...
1063647	  759.4	  643.1	 3506.0	...
1063648	  759.6	  642.9	 3506.0	...
1063649	  759.9	  644.0	 3505.0	...
1063650	  759.7	  645.3	 3504.0	...
1063651	  759.5	  646.1	 3504.0	...
1063652	  759.1	  645.6	 3506.0	...
1063653	  759.0	  645.1	 3507.0	...
1063654	  759.2	  645.1	 3507.0	...
1063655	  759.4	  645.1	 3507.0	...
1063656	  759.5	  645.1	 3507.0	...
1063657	  759.5	  645.6	 3508.0	...
1063658	  759.5	  646.0	 3508.0	...
1063659	  759.4	  645.9	 3508.0	...
1063660	  760.0	  645.2	 3508.0	...
1063661	  760.5	  644.7	 3507.0	...
1063662	  761.0	  644.7	 3508.0	...
1063663	  760.9	  644.8	 3508.0	...
1063664	  760.9	  644.9	 3508.0	...
1063665	  761.1	  645.0	 3509.0	...
1063666	  761.5	  645.0	 3509.0	...
1063667	  761.6	  645.0	 3509.0	...
1063668	  761.3	  644.6	 3509.0	...
1063669	  760.9	  644.1	 3511.0	...
1063670	  760.1	  643.7	 3513.0	...
1063671	  759.8	  643.9	 3513.0	...
1063672	  759.4	  644.1	 3514.0	...
1063673	  759.4	  644.4	 3515.0	...
1063674	  759.5	  644.6	 3516.0	...
1063675	  759.6	  644.6	 3517.0	...
1063676	  759.8	  644.4	 3517.0	...
1063677	  760.0	  644.7	 3517.0	...
1063678	  760.2	  645.3	 3518.0	...
1063679	  760.3	  645.9	 3519.0	...
1063680	  760.5	  646.0	 3519.0	...
1063681	  760.5	  646.3	 3520.0	...
1063682	  760.7	  646.4	 3519.0	...
1063683	  760.9	  646.6	 3519.0	...
1063684	  760.7	  646.7	 3520.0	...
1063685	  760.3	  646.8	 3521.0	...
1063686	  759.7	  646.8	 3521.0	...
1063687	  759.6	  646.7	 3522.0	...
1063688	  759.5	  646.7	 3522.0	...
1063689	  759.5	  647.0	 3521.0	...
1063690	  759.5	  647.3	 3520.0	...
1063691	  759.5	  647.0	 3520.0	...
1063692	  759.5	  646.6	 3521.0	...
1063693	  759.5	  646.1	 3525.0	...
1063694	  759.6	  646.2	 3529.0	...
1063695	  759.7	  646.3	 3531.0	...
1063696	  759.8	  646.4	 3530.0	...
1063697	  759.8	  646.4	 3529.0	...
1063698	  759.8	  647.3	 3530.0	...
1063699	  759.6	  648.2	 3531.0	...
1063700	  759.3	  649.2	 3532.0	...
1063701	  759.2	  649.2	 3533.0	...
1063702	  759.2	  649.1	 3534.0	...
1063703	  759.3	  648.8	 3536.0	...
1063704	  759.3	  648.4	 3537.0	...
1063705	  759.2	  648.1	 3539.0	...
1063706	  759.1	  647.2	 3540.0	...
1063707	  759.0	  646.4	 3541.0	...
1063708	  758.8	  645.8	 3540.0	...
1063709	  758.6	  645.9	 3539.0	...
1063710	  758.5	  646.0	 3540.0	...
1063711	  758.5	  646.1	 3544.0	...
1063712	  758.5	  646.3	 3547.0	...
1063713	  758.6	  646.4	 3549.0	...
1063714	  758.5	  646.4	 3548.0	...
1063715	  758.4	  646.4	 3546.0	...
1063716	  758.2	  646.3	 3545.0	...
1063717	  758.0	  646.3	 3549.0	...
1063718	  757.9	  646.8	 3554.0	...
1063719	  758.0	  647.4	 3559.0	...
1063720	  758.0	  647.8	 3559.0	...
1063721	  758.1	  647.5	 3559.0	...
1063722	  758.3	  647.2	 3560.0	...
1063723	  758.4	  647.2	 3560.0	...
1063724	  758.4	  647.4	 3560.0	...
1063725	  758.3	  647.7	 3559.0	...
1063726	  758.2	  647.7	 3559.0	...
1063727	  758.0	  647.4	 3561.0	...
1063728	  757.9	  647.1	 3564.0	...
1063729	  757.8	  646.8	 3571.0	...
1063730	  757.9	  646.5	 3577.0	...
1063731	  757.9	  646.2	 3580.0	...
1063732	  758.1	  646.6	 3580.0	...
1063733	  758.4	  647.3	 3580.0	...
1063734	  758.7	  647.5	 3581.0	...
1063735	  758.8	  647.0	 3580.0	...
1063736	  758.8	  646.6	 3577.0	...
1063737	  758.6	  646.5	 3575.0	...
1063738	  758.3	  646.4	 3576.0	...
1063739	  758.3	  646.2	 3576.0	...
1063740	  758.2	  646.3	 3575.0	...
1063741	  758.1	  646.7	 3574.0	...
1063742	  758.1	  647.1	 3575.0	...
1063743	  758.1	  647.1	 3577.0	...
1063744	  758.3	  646.8	 3579.0	...
1063745	  758.7	  646.6	 3581.0	...
1063746	  759.0	  646.5	 3582.0	...
1063747	  758.8	  646.5	 3583.0	...
1063748	  758.6	  646.7	 3584.0	...
1063749	  758.5	  646.9	 3585.0	...
1063750	  758.5	  647.0	 3586.0	...
1063751	  758.4	  647.1	 3588.0	...
1063752	  758.3	  647.2	 3590.0	...
1063753	  758.2	  647.2	 3591.0	...
1063754	  758.3	  646.9	 3593.0	...
1063755	  758.3	  646.7	 3595.0	...
1063756	  758.4	  646.5	 3597.0	...
1063757	  758.5	  646.6	 3600.0	...
1063758	  758.6	  646.6	 3602.0	...
1063759	  758.8	  646.5	 3602.0	...
1063760	  759.0	  646.4	 3600.0	...
1063761	  758.9	  646.4	 3598.0	...
1063762	  758.8	  646.4	 3598.0	...
1063763	  758.6	  646.4	 3599.0	...
1063764	  758.6	  646.3	 3600.0	...
1063765	  758.6	  646.2	 3601.0	...
1063766	  758.7	  646.1	 3604.0	...
1063767	  758.7	  645.9	 3607.0	...
1063768	  758.6	  645.8	 3611.0	...
1063769	  758.5	  645.7	 3610.0	...
1063770	  758.6	  645.8	 3612.0	...
1063771	  758.7	  646.0	 3615.0	...
1063772	  758.5	  646.3	 3618.0	...
1063773	  758.1	  646.4	 3618.0	...
1063774	  757.7	  646.6	 3619.0	...
1063775	  757.7	  647.0	 3620.0	...
1063776	  757.7	  647.4	 3621.0	...
1063777	  757.7	  647.7	 3621.0	...
1063778	  757.7	  647.6	 3622.0	...
1063779	  757.7	  647.0	 3622.0	...
1063780	  757.7	  646.5	 3623.0	...
1063781	  757.8	  646.0	 3625.0	...
1063782	  757.9	  645.7	 3627.0	...
1063783	  757.8	  645.5	 3629.0	...
1063784	  757.8	  645.4	 3631.0	...
1063785	  758.0	  645.6	 3634.0	...
1063786	  758.2	  645.6	 3637.0	...
1063787	  758.1	  645.6	 3638.0	...
1063788	  757.8	  645.8	 3639.0	...
1063789	  757.2	  646.1	 3640.0	...
1063790	  757.0	  646.4	 3640.0	...
1063791	  756.9	  646.3	 3641.0	...
1063792	  757.3	  646.1	 3643.0	...
1063793	  757.6	  645.9	 3644.0	...
1063794	  757.7	  645.7	 3645.0	...
1063795	  757.6	  645.7	 3646.0	...
1063796	  757.4	  645.7	 3648.0	...
1063797	  757.2	  645.9	 3652.0	...
1063798	  756.9	  646.0	 3655.0	...
1063799	  756.7	  646.0	 3656.0	...
1063800	  756.7	  646.0	 3655.0	...
1063801	  756.8	  646.3	 3653.0	...
1063802	  757.3	  646.5	 3652.0	...
1063803	  757.8	  646.8	 3652.0	...
1063804	  758.0	  646.7	 3651.0	...
1063805	  757.8	  646.7	 3651.0	...
1063806	  757.7	  646.5	 3652.0	...
1063807	  757.8	  646.4	 3656.0	...
1063808	  757.8	  646.2	 3661.0	...
1063809	  757.8	  646.3	 3665.0	...
1063810	  757.8	  646.6	 3667.0	...
1063811	  757.5	  646.9	 3667.0	...
1063812	  757.1	  646.9	 3667.0	...
1063813	  756.8	  646.8	 3667.0	...
1063814	  756.9	  646.8	 3668.0	...
1063815	  757.0	  646.8	 3669.0	...
1063816	  757.0	  646.7	 3671.0	...
1063817	  757.0	  646.5	 3672.0	...
1063818	  757.0	  646.4	 3673.0	...
1063819	  756.8	  646.4	 3675.0	...
1063820	  756.6	  646.4	 3677.0	...
1063821	  756.7	  646.4	 3677.0	...
1063822	  757.1	  646.7	 3677.0	...
1063823	  757.5	  647.0	 3678.0	...
1063824	  757.7	  647.5	 3679.0	...
1063825	  757.7	  647.6	 3680.0	...
1063826	  757.7	  647.4	 3680.0	...
1063827	  757.6	  646.9	 3683.0	...
MSG	1063828 0000 _ Number On
1063828	  757.5	  646.5	 3686.0	...
1063829	  757.8	  646.5	 3689.0	...
1063830	  758.0	  646.4	 3689.0	...
1063831	  757.7	  646.5	 3688.0	...
1063832	  757.2	  646.7	 3687.0	...
1063833	  756.8	  646.8	 3688.0	...
1063834	  757.0	  646.9	 3690.0	...
1063835	  756.8	  647.1	 3692.0	...
1063836	  756.3	  647.6	 3693.0	...
1063837	  755.8	  647.9	 3693.0	...
1063838	  755.8	  648.0	 3693.0	...
1063839	  755.7	  647.8	 3693.0	...
1063840	  755.6	  647.8	 3694.0	...
1063841	  755.4	  647.9	 3694.0	...
1063842	  755.4	  647.9	 3693.0	...
1063843	  755.4	  647.9	 3692.0	...
1063844	  755.3	  647.8	 3693.0	...
1063845	  755.2	  647.7	 3695.0	...
1063846	  755.6	  647.5	 3698.0	...
1063847	  756.1	  647.3	 3699.0	...
1063848	  756.2	  647.3	 3699.0	...
1063849	  755.9	  647.4	 3699.0	...
1063850	  755.5	  647.6	 3701.0	...
1063851	  755.3	  647.7	 3703.0	...
1063852	  755.2	  647.9	 3704.0	...
1063853	  755.2	  648.1	 3705.0	...
1063854	  755.2	  648.2	 3705.0	...
1063855	  755.2	  647.8	 3705.0	...
1063856	  755.2	  647.3	 3709.0	...
1063857	  755.3	  646.8	 3713.0	...
1063858	  755.3	  646.5	 3717.0	...
1063859	  755.4	  646.5	 3717.0	...
1063860	  755.3	  646.5	 3717.0	...
1063861	  755.2	  646.5	 3717.0	...
1063862	  755.0	  646.6	 3718.0	...
1063863	  754.7	  646.6	 3719.0	...
1063864	  754.7	  647.0	 3720.0	...
1063865	  754.5	  647.5	 3721.0	...
1063866	  754.5	  647.5	 3724.0	...
1063867	  754.5	  647.2	 3727.0	...
1063868	  754.7	  646.8	 3729.0	...
1063869	  754.7	  646.4	 3729.0	...
1063870	  754.7	  645.8	 3729.0	...
1063871	  754.7	  645.8	 3729.0	...
1063872	  754.7	  646.3	 3729.0	...
1063873	  754.8	  646.8	 3730.0	...
1063874	  754.8	  646.8	 3732.0	...
1063875	  754.9	  646.9	 3734.0	...
1063876	  754.6	  647.1	 3735.0	...
1063877	  754.4	  647.3	 3737.0	...
1063878	  754.1	  647.3	 3739.0	...
1063879	  753.7	  647.2	 3740.0	...
1063880	  753.3	  646.6	 3740.0	...
1063881	  752.9	  645.9	 3740.0	...
1063882	  752.9	  645.5	 3741.0	...
1063883	  753.0	  645.8	 3741.0	...
1063884	  753.0	  646.2	 3740.0	...
1063885	  753.0	  646.2	 3745.0	...
1063886	  752.9	  646.2	 3749.0	...
1063887	  753.3	  646.4	 3754.0	...
1063888	  753.6	  646.5	 3753.0	...
1063889	  753.7	  646.6	 3752.0	...
1063890	  753.4	  646.1	 3751.0	...
1063891	  753.1	  645.7	 3751.0	...
1063892	  753.2	  645.8	 3751.0	...
1063893	  753.3	  646.2	 3752.0	...
1063894	  753.4	  646.6	 3752.0	...
1063895	  753.4	  646.6	 3753.0	...
1063896	  753.0	  646.7	 3753.0	...
1063897	  752.7	  646.8	 3756.0	...
1063898	  752.1	  646.5	 3759.0	...
1063899	  751.9	  645.9	 3762.0	...
1063900	  752.0	  645.3	 3761.0	...
1063901	  752.3	  645.3	 3760.0	...
1063902	  752.7	  645.3	 3759.0	...
1063903	  752.8	  645.3	 3760.0	...
1063904	  752.7	  645.2	 3761.0	...
1063905	  752.3	  644.9	 3761.0	...
1063906	  752.0	  644.6	 3760.0	...
1063907	  751.6	  644.4	 3760.0	...
1063908	  751.2	  644.4	 3760.0	...
1063909	  750.9	  644.6	 3762.0	...
1063910	  751.0	  644.8	 3764.0	...
1063911	  751.3	  644.8	 3767.0	...
1063912	  751.6	  644.6	 3769.0	...
1063913	  751.7	  644.5	 3770.0	...
1063914	  751.9	  644.6	 3770.0	...
1063915	  752.0	  644.9	 3770.0	...
1063916	  752.0	  645.2	 3770.0	...
1063917	  751.6	  645.2	 3772.0	...
1063918	  751.2	  645.0	 3773.0	...
1063919	  750.9	  644.8	 3775.0	...
1063920	  750.8	  644.8	 3775.0	...
1063921	  750.6	  644.9	 3776.0	...
1063922	  750.6	  645.0	 3776.0	...
1063923	  750.7	  645.1	 3776.0	...
1063924	  750.8	  645.2	 3776.0	...
1063925	  750.9	  645.3	 3776.0	...
1063926	  750.9	  645.1	 3775.0	...
1063927	  751.2	  645.0	 3773.0	...
1063928	  751.4	  645.0	 3771.0	...
1063929	  751.4	  645.2	 3770.0	...
1063930	  751.2	  645.3	 3771.0	...
1063931	  751.2	  645.1	 3772.0	...
1063932	  751.5	  644.7	 3773.0	...
1063933	  751.7	  644.5	 3773.0	...
1063934	  751.6	  644.3	 3773.0	...
1063935	  751.1	  644.0	 3774.0	...
1063936	  750.6	  643.7	 3774.0	...
1063937	  750.3	  643.4	 3774.0	...
1063938	  750.3	  643.6	 3775.0	...
1063939	  750.4	  643.9	 3776.0	...
1063940	  750.3	  644.0	 3777.0	...
1063941	  750.1	  644.5	 3776.0	...
1063942	  750.0	  645.1	 3774.0	...
1063943	  750.0	  645.3	 3774.0	...
1063944	  750.2	  644.8	 3774.0	...
1063945	  750.3	  644.2	 3775.0	...
1063946	  750.3	  644.0	 3775.0	...
1063947	  750.2	  644.0	 3775.0	...
1063948	  750.1	  644.0	 3774.0	...
1063949	  749.8	  644.1	 3774.0	...
1063950	  749.5	  643.9	 3773.0	...
1063951	  749.3	  643.8	 3773.0	...
1063952	  749.3	  643.3	 3774.0	...
1063953	  749.4	  643.1	 3775.0	...
1063954	  749.5	  642.9	 3775.0	...
1063955	  749.7	  642.9	 3777.0	...
1063956	  750.0	  643.0	 3778.0	...
1063957	  750.3	  643.0	 3779.0	...
1063958	  750.6	  642.9	 3779.0	...
1063959	  750.9	  642.9	 3777.0	...
1063960	  751.2	  642.9	 3775.0	...
1063961	  751.1	  642.9	 3773.0	...
1063962	  750.9	  642.7	 3774.0	...
1063963	  750.8	  643.0	 3774.0	...
1063964	  750.8	  643.3	 3774.0	...
1063965	  750.7	  643.8	 3774.0	...
1063966	  750.6	  643.9	 3774.0	...
1063967	  750.5	  644.1	 3774.0	...
1063968	  750.6	  644.2	 3775.0	...
1063969	  750.6	  644.1	 3776.0	...
1063970	  750.6	  643.8	 3776.0	...
1063971	  750.5	  643.4	 3775.0	...
1063972	  750.4	  643.1	 3774.0	...
1063973	  750.3	  643.0	 3773.0	...
1063974	  750.3	  642.9	 3773.0	...
1063975	  750.4	  642.8	 3773.0	...
1063976	  750.4	  642.8	 3773.0	...
1063977	  750.2	  642.9	 3774.0	...
1063978	  750.1	  643.7	 3774.0	...
1063979	  750.1	  644.5	 3774.0	...
1063980	  750.0	  643.9	 3774.0	...
1063981	  749.8	  642.7	 3774.0	...
1063982	  749.6	  642.7	 3770.0	...
1063983	  750.0	  643.7	 3768.0	...
1063984	  750.4	  644.3	 3765.0	...
1063985	  750.7	  643.9	 3769.0	...
1063986	  750.5	  643.6	 3772.0	...
1063987	  750.4	  643.7	 3775.0	...
1063988	  750.3	  643.7	 3775.0	...
1063989	  750.3	  643.6	 3775.0	...
1063990	  750.2	  643.5	 3775.0	...
1063991	  750.1	  643.5	 3776.0	...
1063992	  749.7	  643.6	 3777.0	...
1063993	  749.3	  643.6	 3779.0	...
1063994	  748.9	  643.6	 3777.0	...
1063995	  748.9	  643.7	 3774.0	...
1063996	  748.8	  643.9	 3774.0	...
1063997	  748.7	  644.1	 3775.0	...
1063998	  748.9	  644.1	 3776.0	...
1063999	  749.2	  644.0	 3774.0	...
1064000	  749.4	  644.0	 3773.0	...
1064001	  749.4	  643.5	 3775.0	...
1064002	  749.5	  643.0	 3777.0	...
1064003	  749.4	  642.6	 3778.0	...
1064004	  749.3	  642.6	 3776.0	...
1064005	  749.2	  642.9	 3774.0	...
1064006	  749.4	  643.2	 3771.0	...
1064007	  749.5	  643.5	 3770.0	...
1064008	  749.6	  643.6	 3770.0	...
1064009	  749.3	  643.5	 3770.0	...
1064010	  749.1	  643.3	 3771.0	...
1064011	  748.9	  643.1	 3771.0	...
1064012	  748.9	  643.1	 3772.0	...
1064013	  748.9	  643.0	 3772.0	...
1064014	  749.2	  642.9	 3771.0	...
1064015	  749.5	  642.8	 3771.0	...
1064016	  749.6	  642.7	 3770.0	...
1064017	  749.4	  642.7	 3770.0	...
1064018	  749.2	  643.1	 3770.0	...
1064019	  749.6	  643.5	 3771.0	...
1064020	  750.0	  643.4	 3772.0	...
1064021	  749.9	  643.0	 3773.0	...
1064022	  749.4	  642.6	 3773.0	...
1064023	  749.1	  642.8	 3770.0	...
1064024	  749.4	  642.9	 3767.0	...
1064025	  749.6	  642.9	 3763.0	...
1064026	  749.6	  642.9	 3762.0	...
1064027	  749.7	  643.1	 3761.0	...
1064028	  749.7	  643.4	 3760.0	...
1064029	  749.6	  643.8	 3760.0	...
1064030	  749.6	  643.9	 3759.0	...
1064031	  749.5	  643.9	 3759.0	...
1064032	  749.5	  643.8	 3759.0	...
1064033	  749.7	  643.7	 3759.0	...
1064034	  749.7	  643.5	 3759.0	...
1064035	  749.6	  643.2	 3759.0	...
1064036	  749.3	  643.2	 3760.0	...
1064037	  749.3	  643.3	 3760.0	...
1064038	  749.1	  643.6	 3760.0	...
1064039	  748.9	  644.0	 3760.0	...
1064040	  748.7	  644.3	 3759.0	...
1064041	  748.6	  644.5	 3758.0	...
1064042	  748.6	  644.6	 3758.0	...
1064043	  748.6	  644.5	 3758.0	...
1064044	  748.4	  644.4	 3757.0	...
1064045	  748.2	  644.3	 3757.0	...
1064046	  748.1	  644.1	 3758.0	...
1064047	  748.1	  643.9	 3759.0	...
1064048	  748.3	  643.8	 3762.0	...
1064049	  748.4	  643.6	 3764.0	...
1064050	  748.6	  643.3	 3765.0	...
1064051	  748.7	  643.2	 3765.0	...
1064052	  748.7	  643.3	 3765.0	...
1064053	  748.6	  643.6	 3764.0	...
1064054	  748.5	  643.9	 3764.0	...
1064055	  748.5	  644.1	 3763.0	...
1064056	  748.5	  643.8	 3762.0	...
1064057	  748.7	  643.6	 3762.0	...
1064058	  748.8	  643.5	 3763.0	...
1064059	  748.9	  643.6	 3763.0	...
1064060	  749.0	  643.8	 3764.0	...
1064061	  749.1	  643.8	 3764.0	...
1064062	  749.2	  643.8	 3764.0	...
1064063	  749.0	  643.8	 3764.0	...
1064064	  748.8	  644.0	 3764.0	...
1064065	  748.6	  644.3	 3762.0	...
1064066	  748.6	  644.6	 3761.0	...
1064067	  748.5	  644.7	 3760.0	...
1064068	  748.5	  644.7	 3760.0	...
1064069	  748.4	  644.7	 3759.0	...
1064070	  748.5	  644.6	 3758.0	...
1064071	  748.3	  644.4	 3759.0	...
1064072	  748.2	  644.1	 3761.0	...
1064073	  748.2	  643.9	 3763.0	...
1064074	  748.2	  643.8	 3762.0	...
1064075	  748.6	  643.8	 3761.0	...
1064076	  749.0	  644.1	 3759.0	...
1064077	  749.0	  644.5	 3758.0	...
1064078	  748.7	  645.0	 3759.0	...
1064079	  748.2	  645.0	 3761.0	...
1064080	  748.1	  644.8	 3763.0	...
1064081	  748.1	  644.6	 3763.0	...
1064082	  748.4	  644.8	 3763.0	...
1064083	  748.6	  645.2	 3763.0	...
1064084	  748.6	  645.4	 3763.0	...
1064085	  748.5	  645.0	 3761.0	...
1064086	  748.5	  644.7	 3760.0	...
1064087	  748.5	  644.7	 3759.0	...
1064088	  748.5	  644.4	 3760.0	...
1064089	  748.6	  644.2	 3760.0	...
1064090	  748.5	  644.2	 3761.0	...
1064091	  748.5	  644.5	 3763.0	...
1064092	  748.4	  644.6	 3765.0	...
1064093	  748.8	  644.4	 3765.0	...
1064094	  749.3	  643.9	 3766.0	...
1064095	  749.7	  643.5	 3766.0	...
1064096	  749.6	  643.4	 3766.0	...
1064097	  749.4	  643.5	 3766.0	...
1064098	  749.2	  643.8	 3767.0	...
1064099	  748.9	  644.2	 3770.0	...
1064100	  748.5	  644.6	 3771.0	...
1064101	  748.0	  644.8	 3772.0	...
1064102	  747.8	  645.0	 3772.0	...
1064103	  747.8	  645.2	 3773.0	...
1064104	  747.9	  645.0	 3774.0	...
1064105	  748.1	  644.9	 3774.0	...
1064106	  748.1	  644.9	 3771.0	...
1064107	  748.0	  644.9	 3769.0	...
1064108	  747.9	  644.7	 3767.0	...
1064109	  748.2	  644.4	 3771.0	...
1064110	  748.4	  644.1	 3774.0	...
1064111	  748.6	  643.8	 3777.0	...
1064112	  748.4	  643.6	 3777.0	...
1064113	  748.2	  643.4	 3777.0	...
1064114	  748.2	  643.4	 3777.0	...
1064115	  748.1	  643.5	 3777.0	...
1064116	  748.0	  643.5	 3777.0	...
1064117	  747.8	  643.9	 3777.0	...
1064118	  747.6	  644.4	 3777.0	...
1064119	  747.5	  644.8	 3777.0	...
1064120	  747.5	  644.5	 3776.0	...
1064121	  747.5	  644.1	 3776.0	...
1064122	  747.6	  643.6	 3777.0	...
1064123	  747.6	  643.5	 3777.0	...
1064124	  747.7	  643.5	 3778.0	...
1064125	  747.7	  643.4	 3779.0	...
1064126	  747.6	  643.3	 3779.0	...
1064127	  747.4	  643.2	 3780.0	...
1064128	  747.2	  643.4	 3781.0	...
1064129	  747.2	  643.5	 3783.0	...
1064130	  747.2	  643.7	 3784.0	...
1064131	  747.1	  643.7	 3785.0	...
MSG	1064132 0000 _ Number Off
1064132	  747.0	  643.8	 3786.0	...
1064133	  746.9	  643.8	 3785.0	...
1064134	  747.4	  643.8	 3785.0	...
1064135	  747.8	  643.9	 3785.0	...
1064136	  747.9	  643.9	 3785.0	...
1064137	  747.6	  643.7	 3786.0	...
1064138	  747.3	  643.4	 3787.0	...
1064139	  747.5	  643.1	 3786.0	...
1064140	  747.7	  643.0	 3785.0	...
1064141	  747.8	  643.1	 3784.0	...
1064142	  747.5	  643.2	 3787.0	...
1064143	  747.4	  643.1	 3790.0	...
1064144	  747.2	  643.2	 3793.0	...
1064145	  747.4	  643.2	 3793.0	...
1064146	  747.5	  643.4	 3792.0	...
1064147	  747.6	  643.3	 3792.0	...
1064148	  747.7	  643.3	 3791.0	...
1064149	  747.6	  643.3	 3792.0	...
1064150	  747.4	  643.3	 3792.0	...
1064151	  747.3	  643.5	 3792.0	...
1064152	  747.4	  643.9	 3793.0	...
1064153	  747.1	  644.2	 3795.0	...
1064154	  747.0	  644.6	 3797.0	...
1064155	  746.8	  645.0	 3799.0	...
1064156	  746.5	  645.4	 3802.0	...
1064157	  746.1	  645.6	 3804.0	...
1064158	  745.7	  645.9	 3806.0	...
1064159	  745.7	  646.0	 3806.0	...
1064160	  745.9	  646.1	 3805.0	...
1064161	  746.1	  646.0	 3805.0	...
1064162	  746.4	  645.8	 3805.0	...
1064163	  746.3	  645.9	 3804.0	...
1064164	  746.1	  646.1	 3804.0	...
1064165	  746.7	  645.9	 3804.0	...
1064166	  747.6	  645.0	 3805.0	...
1064167	  748.4	  644.0	 3807.0	...
1064168	  748.5	  643.3	 3807.0	...
1064169	  748.0	  643.3	 3806.0	...
1064170	  747.4	  643.4	 3805.0	...
1064171	  746.9	  643.6	 3805.0	...
1064172	  746.7	  643.4	 3805.0	...
1064173	  746.5	  643.1	 3806.0	...
1064174	  746.6	  643.3	 3807.0	...
1064175	  747.0	  643.8	 3809.0	...
1064176	  747.2	  644.1	 3811.0	...
1064177	  747.1	  643.8	 3813.0	...
1064178	  746.8	  643.5	 3813.0	...
1064179	  746.7	  643.6	 3812.0	...
1064180	  746.6	  643.5	 3811.0	...
1064181	  746.5	  643.4	 3811.0	...
1064182	  746.4	  643.5	 3812.0	...
1064183	  746.5	  643.6	 3813.0	...
1064184	  746.5	  643.8	 3814.0	...
1064185	  746.6	  643.7	 3814.0	...
1064186	  746.6	  643.6	 3814.0	...
1064187	  746.6	  643.5	 3815.0	...
1064188	  746.6	  643.9	 3815.0	...
1064189	  746.6	  644.3	 3816.0	...
1064190	  746.9	  644.6	 3816.0	...
1064191	  747.2	  644.5	 3816.0	...
1064192	  747.5	  644.3	 3815.0	...
1064193	  747.4	  644.1	 3816.0	...
1064194	  747.1	  643.8	 3819.0	...
1064195	  746.8	  643.6	 3822.0	...
1064196	  746.6	  643.7	 3824.0	...
1064197	  746.6	  643.9	 3824.0	...
1064198	  746.6	  644.1	 3824.0	...
1064199	  746.7	  644.2	 3823.0	...
1064200	  746.9	  644.4	 3821.0	...
1064201	  747.1	  644.4	 3821.0	...
1064202	  746.6	  644.6	 3821.0	...
1064203	  746.0	  644.7	 3824.0	...
1064204	  745.4	  644.6	 3827.0	...
1064205	  745.7	  644.4	 3830.0	...
1064206	  746.1	  644.4	 3830.0	...
1064207	  746.2	  644.6	 3830.0	...
1064208	  746.1	  645.0	 3830.0	...
1064209	  745.8	  645.2	 3830.0	...
1064210	  745.6	  644.9	 3831.0	...
1064211	  745.3	  644.4	 3833.0	...
1064212	  745.0	  644.1	 3834.0	...
1064213	  744.7	  644.4	 3834.0	...
1064214	  744.8	  644.2	 3835.0	...
1064215	  745.0	  643.8	 3835.0	...
1064216	  745.3	  643.4	 3836.0	...
1064217	  745.4	  643.5	 3836.0	...
1064218	  745.5	  643.5	 3835.0	...
1064219	  745.5	  643.4	 3835.0	...
1064220	  745.6	  643.1	 3836.0	...
1064221	  745.7	  643.1	 3836.0	...
1064222	  745.9	  643.3	 3836.0	...
1064223	  746.1	  643.5	 3835.0	...
1064224	  745.6	  643.8	 3835.0	...
1064225	  744.9	  644.1	 3836.0	...
1064226	  744.2	  644.4	 3837.0	...
1064227	  744.2	  644.1	 3839.0	...
1064228	  744.3	  643.7	 3841.0	...
1064229	  744.3	  643.4	 3842.0	...
1064230	  744.5	  643.3	 3842.0	...
1064231	  744.7	  643.3	 3842.0	...
1064232	  744.9	  643.4	 3843.0	...
1064233	  745.3	  643.5	 3844.0	...
1064234	  745.3	  643.6	 3846.0	...
1064235	  745.4	  643.6	 3846.0	...
1064236	  745.7	  643.5	 3846.0	...
1064237	  745.9	  643.6	 3847.0	...
1064238	  745.5	  643.8	 3847.0	...
1064239	  744.8	  643.9	 3847.0	...
1064240	  744.2	  643.9	 3848.0	...
1064241	  744.3	  643.8	 3849.0	...
1064242	  744.3	  643.7	 3852.0	...
1064243	  744.4	  643.4	 3855.0	...
1064244	  744.3	  643.0	 3857.0	...
1064245	  744.3	  642.8	 3857.0	...
1064246	  744.3	  642.9	 3856.0	...
1064247	  744.5	  642.9	 3855.0	...
1064248	  744.6	  642.8	 3855.0	...
1064249	  744.7	  642.9	 3855.0	...
1064250	  744.7	  642.9	 3856.0	...
1064251	  744.5	  643.0	 3858.0	...
1064252	  744.3	  642.9	 3860.0	...
1064253	  744.1	  642.5	 3863.0	...
1064254	  744.1	  642.0	 3864.0	...
1064255	  744.1	  641.8	 3864.0	...
1064256	  744.2	  641.7	 3864.0	...
1064257	  744.3	  641.6	 3864.0	...
1064258	  744.4	  641.6	 3864.0	...
1064259	  744.4	  641.6	 3864.0	...
1064260	  744.3	  641.7	 3867.0	...
1064261	  744.3	  641.8	 3870.0	...
1064262	  744.1	  641.9	 3874.0	...
1064263	  743.9	  642.2	 3873.0	...
1064264	  743.7	  642.5	 3873.0	...
1064265	  743.5	  642.8	 3874.0	...
1064266	  743.3	  642.6	 3876.0	...
1064267	  743.1	  642.5	 3879.0	...
1064268	  742.9	  642.3	 3880.0	...
1064269	  742.9	  642.4	 3881.0	...
1064270	  742.8	  642.4	 3882.0	...
1064271	  742.8	  642.6	 3883.0	...
1064272	  742.6	  642.8	 3885.0	...
1064273	  742.5	  641.9	 3886.0	...
1064274	  742.4	  640.8	 3889.0	...
1064275	  742.3	  639.7	 3891.0	...
1064276	  742.4	  640.3	 3893.0	...
1064277	  742.5	  640.8	 3894.0	...
1064278	  742.5	  641.4	 3894.0	...
1064279	  742.5	  641.4	 3894.0	...
1064280	  742.5	  641.8	 3893.0	...
1064281	  742.5	  642.1	 3894.0	...
1064282	  742.4	  642.5	 3895.0	...
1064283	  742.2	  642.1	 3897.0	...
1064284	  742.5	  641.7	 3900.0	...
1064285	  742.9	  641.3	 3903.0	...
1064286	  743.2	  641.3	 3905.0	...
1064287	  743.2	  641.4	 3906.0	...
1064288	  743.1	  641.4	 3906.0	...
1064289	  743.1	  641.2	 3908.0	...
1064290	  743.1	  641.0	 3911.0	...
1064291	  743.1	  640.7	 3914.0	...
1064292	  743.3	  640.6	 3915.0	...
1064293	  743.5	  640.5	 3915.0	...
1064294	  743.1	  640.7	 3915.0	...
1064295	  742.5	  641.0	 3915.0	...
1064296	  741.9	  641.4	 3916.0	...
1064297	  742.3	  641.5	 3916.0	...
1064298	  742.7	  641.5	 3916.0	...
1064299	  743.1	  641.6	 3919.0	...
1064300	  743.2	  641.7	 3922.0	...
1064301	  742.8	  641.8	 3926.0	...
1064302	  742.3	  641.7	 3928.0	...
1064303	  741.8	  641.5	 3928.0	...
1064304	  741.7	  641.4	 3931.0	...
1064305	  741.7	  641.3	 3933.0	...
1064306	  741.6	  641.4	 3934.0	...
1064307	  741.5	  641.5	 3934.0	...
1064308	  741.2	  641.6	 3935.0	...
1064309	  741.0	  641.7	 3935.0	...
1064310	  740.8	  641.8	 3938.0	...
1064311	  740.8	  641.8	 3939.0	...
1064312	  740.9	  641.7	 3943.0	...
1064313	  740.9	  642.1	 3946.0	...
1064314	  741.0	  642.5	 3949.0	...
1064315	  741.0	  642.5	 3950.0	...
1064316	  741.0	  641.9	 3951.0	...
1064317	  741.0	  641.3	 3951.0	...
1064318	  741.1	  641.2	 3952.0	...
1064319	  741.3	  641.2	 3953.0	...
1064320	  741.5	  641.2	 3953.0	...
1064321	  741.5	  641.3	 3955.0	...
1064322	  741.3	  640.9	 3957.0	...
1064323	  741.2	  640.6	 3959.0	...
1064324	  741.1	  640.4	 3959.0	...
1064325	  741.2	  640.5	 3960.0	...
1064326	  741.2	  640.6	 3960.0	...
1064327	  741.2	  640.6	 3960.0	...
1064328	  741.2	  640.6	 3962.0	...
1064329	  741.1	  640.6	 3964.0	...
1064330	  741.1	  640.8	 3966.0	...
1064331	  741.1	  641.1	 3965.0	...
1064332	  741.2	  641.1	 3964.0	...
1064333	  741.4	  640.9	 3963.0	...
1064334	  741.6	  640.4	 3963.0	...
1064335	  741.6	  640.4	 3962.0	...
1064336	  741.7	  640.6	 3965.0	...
1064337	  741.7	  640.9	 3970.0	...
1064338	  741.8	  640.9	 3975.0	...
1064339	  741.7	  641.0	 3977.0	...
1064340	  741.5	  641.1	 3977.0	...
1064341	  741.1	  641.3	 3977.0	...
1064342	  740.6	  641.3	 3976.0	...
1064343	  740.0	  641.1	 3975.0	...
MSG	1064344 0000 _ Number On
1064344	  740.1	  640.6	 3974.0	...
1064345	  740.3	  640.3	 3975.0	...
1064346	  740.6	  640.1	 3976.0	...
1064347	  740.6	  640.0	 3976.0	...
1064348	  740.2	  640.0	 3977.0	...
1064349	  739.7	  640.3	 3980.0	...
1064350	  739.3	  640.7	 3985.0	...
1064351	  739.2	  640.7	 3989.0	...
1064352	  739.2	  640.5	 3992.0	...
1064353	  739.1	  640.5	 3993.0	...
1064354	  739.1	  640.7	 3994.0	...
1064355	  739.1	  640.9	 3994.0	...
1064356	  739.2	  640.9	 3995.0	...
1064357	  739.2	  640.9	 3995.0	...
1064358	  739.2	  641.0	 3995.0	...
1064359	  739.0	  641.1	 3995.0	...
1064360	  739.0	  641.2	 3996.0	...
1064361	  739.1	  641.2	 3996.0	...
1064362	  738.8	  641.3	 3996.0	...
1064363	  738.4	  641.5	 3997.0	...
1064364	  738.5	  641.5	 3998.0	...
1064365	  739.0	  641.4	 4001.0	...
1064366	  739.5	  641.3	 4004.0	...
1064367	  739.4	  641.4	 4005.0	...
1064368	  739.3	  641.4	 4009.0	...
1064369	  739.4	  641.3	 4012.0	...
1064370	  739.5	  640.8	 4016.0	...
1064371	  739.5	  640.4	 4016.0	...
1064372	  739.3	  640.7	 4016.0	...
1064373	  739.3	  641.4	 4017.0	...
1064374	  739.6	  642.0	 4016.0	...
1064375	  739.6	  641.9	 4015.0	...
1064376	  739.4	  641.9	 4013.0	...
1064377	  739.1	  641.7	 4012.0	...
1064378	  739.1	  641.5	 4013.0	...
1064379	  739.1	  641.3	 4015.0	...
1064380	  739.1	  641.3	 4019.0	...
1064381	  739.2	  641.2	 4023.0	...
1064382	  739.3	  641.2	 4026.0	...
1064383	  739.8	  641.2	 4027.0	...
1064384	  740.1	  641.1	 4028.0	...
1064385	  740.0	  641.1	 4027.0	...
1064386	  739.4	  641.0	 4026.0	...
1064387	  738.9	  640.4	 4026.0	...
1064388	  739.0	  639.8	 4027.0	...
1064389	  739.0	  639.0	 4026.0	...
1064390	  739.3	  638.7	 4025.0	...
1064391	  739.7	  638.9	 4025.0	...
1064392	  740.1	  639.4	 4023.0	...
1064393	  740.1	  640.1	 4022.0	...
1064394	  740.1	  640.2	 4021.0	...
1064395	  740.0	  640.2	 4021.0	...
1064396	  740.0	  640.4	 4024.0	...
1064397	  740.1	  640.6	 4028.0	...
1064398	  740.0	  640.8	 4031.0	...
1064399	  739.9	  640.7	 4032.0	...
1064400	  739.7	  640.7	 4032.0	...
1064401	  739.5	  640.3	 4032.0	...
1064402	  739.3	  639.9	 4032.0	...
1064403	  739.2	  639.5	 4032.0	...
1064404	  739.2	  639.5	 4032.0	...
1064405	  739.2	  640.3	 4031.0	...
1064406	  739.5	  641.1	 4033.0	...
1064407	  739.7	  641.4	 4036.0	...
1064408	  739.8	  641.0	 4039.0	...
1064409	  739.8	  640.6	 4040.0	...
1064410	  739.8	  640.6	 4040.0	...
1064411	  739.8	  640.4	 4041.0	...
1064412	  739.9	  640.2	 4041.0	...
1064413	  739.7	  640.4	 4042.0	...
1064414	  739.3	  640.8	 4043.0	...
1064415	  739.3	  641.1	 4042.0	...
1064416	  739.7	  640.9	 4040.0	...
1064417	  740.0	  640.7	 4040.0	...
1064418	  739.9	  640.6	 4040.0	...
1064419	  739.7	  640.6	 4043.0	...
1064420	  739.5	  640.7	 4044.0	...
1064421	  739.5	  640.6	 4046.0	...
1064422	  739.1	  640.7	 4046.0	...
1064423	  738.7	  640.6	 4044.0	...
1064424	  738.4	  640.6	 4041.0	...
1064425	  738.5	  640.7	 4037.0	...
1064426	  738.9	  640.9	 4036.0	...
1064427	  739.4	  641.1	 4034.0	...
1064428	  739.8	  641.3	 4033.0	...
1064429	  739.8	  641.5	 4032.0	...
1064430	  739.7	  641.6	 4032.0	...
1064431	  739.6	  641.7	 4032.0	...
1064432	  739.6	  641.7	 4031.0	...
1064433	  739.5	  641.6	 4030.0	...
1064434	  739.8	  641.5	 4026.0	...
1064435	  740.0	  641.4	 4023.0	...
1064436	  740.1	  641.3	 4021.0	...
1064437	  739.9	  641.4	 4020.0	...
1064438	  739.8	  641.6	 4019.0	...
1064439	  739.8	  641.8	 4018.0	...
1064440	  739.9	  641.9	 4018.0	...
1064441	  739.9	  642.1	 4020.0	...
1064442	  739.8	  642.2	 4022.0	...
1064443	  739.8	  642.3	 4023.0	...
1064444	  739.9	  642.2	 4022.0	...
1064445	  740.0	  642.1	 4019.0	...
1064446	  740.0	  641.8	 4017.0	...
1064447	  740.1	  641.4	 4017.0	...
1064448	  740.2	  641.1	 4016.0	...
1064449	  740.6	  640.8	 4014.0	...
1064450	  741.0	  640.9	 4012.0	...
1064451	  741.4	  641.1	 4013.0	...
1064452	  741.1	  641.5	 4015.0	...
1064453	  740.9	  641.7	 4016.0	...
1064454	  740.7	  641.6	 4015.0	...
1064455	  740.7	  641.5	 4012.0	...
1064456	  740.7	  641.2	 4009.0	...
1064457	  740.8	  641.0	 4008.0	...
1064458	  740.9	  641.2	 4008.0	...
1064459	  741.0	  641.4	 4008.0	...
1064460	  741.0	  641.7	 4007.0	...
1064461	  741.0	  641.7	 4005.0	...
1064462	  741.1	  641.8	 4006.0	...
1064463	  740.9	  642.0	 4008.0	...
1064464	  740.9	  642.2	 4007.0	...
1064465	  740.8	  642.0	 4004.0	...
1064466	  741.0	  641.7	 4002.0	...
1064467	  741.0	  641.4	 4003.0	...
1064468	  741.0	  641.5	 4004.0	...
1064469	  741.1	  641.6	 4002.0	...
1064470	  741.4	  641.7	 4000.0	...
1064471	  741.7	  641.7	 3997.0	...
1064472	  741.7	  641.5	 3996.0	...
1064473	  741.6	  641.3	 3994.0	...
1064474	  741.4	  641.4	 3993.0	...
1064475	  741.2	  641.6	 3992.0	...
1064476	  741.1	  641.8	 3992.0	...
1064477	  741.6	  641.5	 3991.0	...
1064478	  742.0	  641.2	 3989.0	...
1064479	  742.5	  640.7	 3986.0	...
1064480	  742.6	  640.5	 3984.0	...
1064481	  742.6	  640.7	 3981.0	...
1064482	  742.7	  640.9	 3982.0	...
1064483	  742.7	  641.2	 3982.0	...
1064484	  742.8	  641.2	 3981.0	...
1064485	  742.9	  641.2	 3980.0	...
1064486	  742.7	  641.2	 3978.0	...
1064487	  742.5	  640.8	 3978.0	...
1064488	  742.3	  640.5	 3978.0	...
1064489	  742.8	  640.1	 3978.0	...
1064490	  743.2	  640.0	 3978.0	...
1064491	  743.7	  639.8	 3979.0	...
1064492	  744.0	  639.7	 3976.0	...
1064493	  744.4	  640.0	 3973.0	...
1064494	  744.8	  640.4	 3970.0	...
1064495	  744.8	  640.8	 3969.0	...
1064496	  744.7	  640.8	 3968.0	...
1064497	  744.1	  640.7	 3964.0	...
1064498	  743.4	  640.6	 3962.0	...
1064499	  742.8	  640.8	 3959.0	...
1064500	  742.8	  640.9	 3959.0	...
1064501	  743.3	  641.0	 3959.0	...
1064502	  743.8	  640.8	 3959.0	...
1064503	  744.2	  640.7	 3957.0	...
1064504	  744.2	  640.5	 3956.0	...
1064505	  744.1	  640.4	 3954.0	...
1064506	  743.9	  640.5	 3953.0	...
1064507	  743.8	  641.2	 3954.0	...
1064508	  744.1	  641.8	 3949.0	...
1064509	  744.6	  642.0	 3945.0	...
1064510	  745.0	  641.9	 3939.0	...
1064511	  744.9	  641.8	 3937.0	...
1064512	  744.6	  641.4	 3935.0	...
1064513	  744.3	  640.5	 3936.0	...
1064514	  744.3	  639.5	 3938.0	...
1064515	  744.4	  639.0	 3940.0	...
1064516	  744.4	  638.9	 3939.0	...
1064517	  744.7	  639.0	 3935.0	...
1064518	  745.0	  639.4	 3933.0	...
1064519	  745.1	  640.3	 3933.0	...
1064520	  745.0	  641.1	 3932.0	...
1064521	  744.9	  641.7	 3931.0	...
1064522	  745.3	  641.6	 3928.0	...
1064523	  745.7	  641.6	 3927.0	...
1064524	  746.1	  641.6	 3925.0	...
1064525	  746.0	  641.4	 3925.0	...
1064526	  746.2	  641.0	 3925.0	...
1064527	  746.3	  640.7	 3925.0	...
1064528	  746.4	  640.7	 3925.0	...
1064529	  746.2	  640.8	 3922.0	...
1064530	  746.1	  640.8	 3919.0	...
1064531	  746.2	  640.6	 3920.0	...
1064532	  746.2	  640.7	 3923.0	...
1064533	  746.2	  640.8	 3924.0	...
1064534	  746.3	  640.9	 3922.0	...
1064535	  746.3	  640.8	 3920.0	...
1064536	  746.5	  641.3	 3919.0	...
1064537	  746.6	  641.8	 3918.0	...
1064538	  746.8	  641.8	 3918.0	...
1064539	  747.0	  641.2	 3917.0	...
1064540	  747.0	  640.7	 3915.0	...
1064541	  746.8	  640.8	 3912.0	...
1064542	  746.6	  641.0	 3910.0	...
1064543	  746.7	  641.1	 3910.0	...
1064544	  746.7	  641.2	 3910.0	...
1064545	  746.6	  641.3	 3909.0	...
1064546	  746.4	  641.3	 3908.0	...
1064547	  746.3	  642.0	 3908.0	...
1064548	  746.4	  642.6	 3908.0	...
1064549	  746.6	  643.1	 3905.0	...
1064550	  746.8	  643.1	 3903.0	...
1064551	  746.9	  642.7	 3901.0	...
1064552	  746.9	  641.9	 3900.0	...
1064553	  747.0	  641.4	 3898.0	...
1064554	  747.2	  641.2	 3895.0	...
1064555	  747.4	  641.4	 3893.0	...
1064556	  747.2	  641.4	 3891.0	...
1064557	  746.8	  641.4	 3889.0	...
1064558	  746.4	  641.3	 3887.0	...
1064559	  746.5	  641.1	 3887.0	...
1064560	  746.7	  641.1	 3883.0	...
1064561	  746.9	  641.4	 3879.0	...
1064562	  747.1	  641.8	 3876.0	...
1064563	  747.2	  641.6	 3876.0	...
1064564	  747.3	  641.4	 3876.0	...
1064565	  747.7	  641.1	 3871.0	...
1064566	  748.1	  641.2	 3866.0	...
1064567	  748.1	  641.4	 3862.0	...
1064568	  747.7	  641.5	 3863.0	...
1064569	  747.3	  641.5	 3863.0	...
1064570	  747.2	  641.3	 3863.0	...
1064571	  747.1	  641.2	 3862.0	...
1064572	  747.2	  641.1	 3862.0	...
1064573	  747.6	  640.9	 3860.0	...
1064574	  748.0	  640.8	 3858.0	...
1064575	  748.2	  640.7	 3856.0	...
1064576	  748.1	  640.2	 3855.0	...
1064577	  747.9	  639.8	 3854.0	...
1064578	  747.8	  639.5	 3854.0	...
1064579	  748.0	  639.8	 3854.0	...
1064580	  748.2	  640.0	 3854.0	...
1064581	  748.6	  640.1	 3855.0	...
1064582	  748.8	  640.3	 3852.0	...
1064583	  748.7	  640.6	 3849.0	...
1064584	  748.4	  641.0	 3843.0	...
1064585	  748.1	  641.2	 3841.0	...
1064586	  748.1	  641.2	 3839.0	...
1064587	  748.3	  641.4	 3838.0	...
1064588	  748.5	  641.5	 3838.0	...
1064589	  748.7	  641.7	 3838.0	...
1064590	  748.6	  642.0	 3838.0	...
1064591	  748.6	  642.3	 3837.0	...
1064592	  748.7	  642.6	 3836.0	...
1064593	  748.8	  642.5	 3833.0	...
1064594	  748.9	  642.5	 3831.0	...
1064595	  749.0	  642.7	 3829.0	...
1064596	  749.0	  642.7	 3829.0	...
1064597	  749.0	  642.6	 3828.0	...
1064598	  749.1	  643.0	 3828.0	...
1064599	  749.2	  643.7	 3827.0	...
1064600	  749.3	  644.4	 3825.0	...
1064601	  749.3	  643.9	 3823.0	...
1064602	  749.2	  643.4	 3821.0	...
1064603	  749.2	  643.3	 3821.0	...
1064604	  749.4	  643.5	 3821.0	...
1064605	  749.5	  643.7	 3821.0	...
1064606	  749.7	  643.9	 3820.0	...
1064607	  749.7	  644.0	 3818.0	...
1064608	  749.8	  644.1	 3816.0	...
1064609	  749.3	  644.2	 3816.0	...
1064610	  748.8	  644.2	 3815.0	...
1064611	  748.3	  644.2	 3815.0	...
1064612	  748.2	  644.1	 3814.0	...
1064613	  748.5	  644.0	 3814.0	...
1064614	  748.8	  644.1	 3814.0	...
1064615	  749.3	  644.0	 3814.0	...
1064616	  749.4	  643.6	 3814.0	...
1064617	  749.5	  643.2	 3812.0	...
1064618	  749.5	  642.8	 3806.0	...
1064619	  749.7	  642.8	 3800.0	...
1064620	  749.8	  642.8	 3799.0	...
1064621	  749.9	  642.7	 3801.0	...
1064622	  749.8	  642.6	 3804.0	...
1064623	  749.9	  642.8	 3805.0	...
1064624	  749.9	  643.0	 3804.0	...
1064625	  749.9	  643.4	 3802.0	...
1064626	  750.4	  643.5	 3799.0	...
1064627	  750.8	  643.6	 3795.0	...
1064628	  751.3	  643.6	 3791.0	...
1064629	  751.4	  643.7	 3788.0	...
1064630	  751.5	  643.9	 3788.0	...
1064631	  751.5	  643.4	 3787.0	...
1064632	  751.5	  642.9	 3788.0	...
1064633	  751.5	  642.7	 3787.0	...
1064634	  751.7	  643.0	 3786.0	...
1064635	  751.9	  643.1	 3785.0	...
1064636	  752.1	  642.9	 3786.0	...
1064637	  752.1	  642.3	 3786.0	...
1064638	  751.9	  641.8	 3785.0	...
1064639	  751.8	  641.6	 3784.0	...
1064640	  751.7	  642.1	 3784.0	...
1064641	  751.7	  642.6	 3785.0	...
1064642	  751.1	  643.2	 3787.0	...
1064643	  750.5	  643.6	 3785.0	...
1064644	  750.4	  644.0	 3785.0	...
1064645	  751.1	  644.1	 3784.0	...
MSG	1064646 0000 _ Number Off
1064646	  751.9	  644.1	 3784.0	...
1064647	  752.3	  643.9	 3783.0	...
1064648	  752.5	  643.7	 3782.0	...
1064649	  752.5	  643.3	 3782.0	...
1064650	  752.6	  643.0	 3781.0	...
1064651	  752.5	  643.0	 3780.0	...
1064652	  752.6	  643.2	 3779.0	...
1064653	  752.6	  643.4	 3777.0	...
1064654	  752.5	  644.2	 3777.0	...
1064655	  752.2	  645.0	 3777.0	...
1064656	  751.9	  645.8	 3775.0	...
1064657	  751.6	  645.5	 3772.0	...
1064658	  752.1	  645.1	 3767.0	...
1064659	  752.5	  644.8	 3764.0	...
1064660	  752.7	  644.7	 3763.0	...
1064661	  752.4	  644.6	 3763.0	...
1064662	  752.1	  644.6	 3763.0	...
1064663	  752.0	  644.8	 3764.0	...
1064664	  752.0	  645.1	 3764.0	...
1064665	  752.0	  645.2	 3764.0	...
1064666	  752.1	  645.2	 3762.0	...
1064667	  752.1	  645.0	 3761.0	...
1064668	  752.0	  644.9	 3759.0	...
1064669	  752.3	  644.7	 3759.0	...
1064670	  752.6	  644.6	 3757.0	...
1064671	  752.9	  644.5	 3756.0	...
1064672	  752.8	  644.5	 3754.0	...
1064673	  752.6	  644.5	 3754.0	...
1064674	  752.4	  644.6	 3754.0	...
1064675	  752.6	  644.7	 3754.0	...
1064676	  753.0	  644.8	 3754.0	...
1064677	  753.1	  645.0	 3753.0	...
1064678	  752.6	  645.2	 3753.0	...
1064679	  752.0	  645.4	 3754.0	...
1064680	  751.7	  645.8	 3752.0	...
1064681	  751.8	  646.2	 3749.0	...
1064682	  751.9	  646.6	 3747.0	...
1064683	  751.9	  646.3	 3747.0	...
1064684	  752.0	  645.8	 3748.0	...
1064685	  751.7	  645.5	 3746.0	...
1064686	  751.3	  645.5	 3743.0	...
1064687	  751.2	  645.5	 3740.0	...
1064688	  751.6	  645.5	 3740.0	...
1064689	  752.0	  645.9	 3739.0	...
1064690	  752.1	  646.4	 3738.0	...
1064691	  752.1	  646.8	 3738.0	...
1064692	  752.7	  646.7	 3738.0	...
1064693	  753.5	  646.5	 3737.0	...
1064694	  754.1	  646.5	 3735.0	...
1064695	  753.8	  646.5	 3732.0	...
1064696	  752.9	  646.8	 3728.0	...
1064697	  752.3	  647.0	 3726.0	...
1064698	  751.8	  647.2	 3728.0	...
1064699	  751.9	  647.4	 3731.0	...
1064700	  752.1	  647.8	 3731.0	...
1064701	  752.3	  648.0	 3728.0	...
1064702	  752.5	  647.6	 3724.0	...
1064703	  752.7	  647.0	 3722.0	...
1064704	  753.0	  646.4	 3721.0	...
1064705	  752.6	  646.5	 3719.0	...
1064706	  752.1	  646.9	 3721.0	...
1064707	  751.6	  647.3	 3722.0	...
1064708	  751.7	  647.5	 3719.0	...
1064709	  751.7	  647.5	 3716.0	...
1064710	  751.8	  647.4	 3710.0	...
1064711	  752.0	  647.7	 3708.0	...
1064712	  752.5	  647.9	 3705.0	...
1064713	  752.8	  648.0	 3703.0	...
1064714	  753.1	  647.7	 3701.0	...
1064715	  753.1	  647.3	 3699.0	...
1064716	  753.1	  647.1	 3702.0	...
1064717	  753.2	  647.0	 3704.0	...
1064718	  753.1	  647.1	 3703.0	...
1064719	  753.0	  647.2	 3700.0	...
1064720	  752.8	  647.3	 3698.0	...
1064721	  752.8	  647.4	 3699.0	...
1064722	  752.9	  647.4	 3700.0	...
1064723	  753.0	  647.3	 3699.0	...
1064724	  752.8	  647.4	 3699.0	...
1064725	  752.6	  647.5	 3697.0	...
1064726	  752.2	  648.1	 3695.0	...
1064727	  752.1	  648.6	 3693.0	...
1064728	  751.9	  649.0	 3691.0	...
1064729	  752.0	  648.8	 3690.0	...
1064730	  752.1	  649.0	 3689.0	...
1064731	  752.3	  649.3	 3690.0	...
1064732	  752.6	  649.0	 3690.0	...
1064733	  752.9	  648.4	 3689.0	...
1064734	  753.2	  647.8	 3688.0	...
1064735	  753.2	  647.9	 3689.0	...
1064736	  753.3	  648.0	 3690.0	...
1064737	  753.4	  648.4	 3688.0	...
1064738	  753.2	  648.9	 3686.0	...
1064739	  753.0	  649.5	 3684.0	...
1064740	  752.9	  649.6	 3684.0	...
1064741	  753.1	  649.8	 3683.0	...
1064742	  753.4	  650.0	 3683.0	...
1064743	  753.3	  650.2	 3682.0	...
1064744	  753.3	  650.2	 3682.0	...
1064745	  753.3	  650.4	 3682.0	...
1064746	  753.0	  650.9	 3681.0	...
1064747	  752.8	  651.6	 3681.0	...
1064748	  752.4	  652.5	 3679.0	...
1064749	  752.4	  653.2	 3679.0	...
1064750	  752.5	  653.6	 3677.0	...
1064751	  752.7	  653.4	 3676.0	...
1064752	  752.7	  653.3	 3676.0	...
1064753	  752.7	  654.2	 3678.0	...
1064754	  752.3	  655.1	 3681.0	...
EFIX R   1061505	1064754	3250	  754.1	  638.0	   3731
SSACC R  1064755
1064755	  752.0	  656.1	 3682.0	...
1064756	  751.7	  656.8	 3684.0	...
1064757	  751.9	  658.4	 3685.0	...
1064758	  751.9	  660.0	 3683.0	...
1064759	  751.9	  663.3	 3680.0	...
1064760	  751.9	  667.3	 3673.0	...
1064761	  751.7	  673.6	 3670.0	...
1064762	  751.5	  678.9	 3672.0	...
1064763	  751.0	  684.9	 3676.0	...
1064764	  749.6	  692.3	 3681.0	...
1064765	  748.4	  702.6	 3679.0	...
1064766	  746.8	  714.0	 3679.0	...
1064767	  746.3	  725.3	 3679.0	...
1064768	  745.7	  734.3	 3679.0	...
1064769	  744.4	  744.3	 3679.0	...
1064770	  742.7	  753.6	 3685.0	...
1064771	  740.8	  763.7	 3691.0	...
1064772	  740.0	  773.5	 3695.0	...
1064773	  740.1	  781.1	 3693.0	...
1064774	  738.8	  789.0	 3693.0	...
1064775	  737.5	  795.3	 3695.0	...
1064776	  735.0	  804.2	 3698.0	...
1064777	  733.8	  813.4	 3696.0	...
1064778	  731.5	  823.4	 3694.0	...
1064779	  729.5	  834.0	 3692.0	...
1064780	  727.1	  844.4	 3692.0	...
1064781	  724.2	  855.1	 3692.0	...
1064782	  721.2	  865.1	 3692.0	...
1064783	  718.4	  874.2	 3692.0	...
1064784	  716.0	  881.6	 3692.0	...
1064785	  713.9	  888.7	 3693.0	...
1064786	  711.5	  895.7	 3697.0	...
1064787	  709.5	  904.0	 3702.0	...
1064788	  707.7	  913.4	 3705.0	...
1064789	  706.5	  923.5	 3706.0	...
1064790	  705.9	  934.9	 3708.0	...
1064791	  706.1	  944.5	 3710.0	...
1064792	  706.9	  955.8	 3708.0	...
1064793	  708.1	  965.9	 3705.0	...
1064794	  709.4	  977.0	 3702.0	...
1064795	  710.5	  986.3	 3703.0	...
1064796	  711.8	  996.2	 3702.0	...
1064797	  712.2	 1005.6	 3698.0	...
1064798	  711.8	 1014.0	 3694.0	...
1064799	  710.9	 1022.6	 3693.0	...
1064800	  709.6	 1030.2	 3695.0	...
1064801	  707.4	 1038.7	 3697.0	...
1064802	  704.6	 1046.8	 3698.0	...
1064803	  702.7	 1054.9	 3697.0	...
1064804	  702.0	 1064.7	 3696.0	...
1064805	  702.2	 1074.2	 3695.0	...
1064806	  702.6	 1086.0	 3694.0	...
1064807	  704.0	 1096.9	 3692.0	...
1064808	  706.2	 1108.6	 3689.0	...
1064809	  708.4	 1119.9	 3688.0	...
1064810	  710.3	 1131.5	 3687.0	...
1064811	  712.3	 1144.9	 3686.0	...
1064812	  714.9	 1156.5	 3685.0	...
1064813	  717.7	 1168.4	 3686.0	...
1064814	  720.1	 1178.0	 3686.0	...
1064815	  722.0	 1188.1	 3687.0	...
1064816	  723.7	 1196.6	 3687.0	...
1064817	  725.6	 1206.3	 3688.0	...
1064818	  727.0	 1215.3	 3687.0	...
1064819	  729.1	 1225.6	 3687.0	...
1064820	  731.6	 1234.5	 3687.0	...
1064821	  734.7	 1243.8	 3687.0	...
1064822	  737.2	 1252.3	 3687.0	...
1064823	  739.2	 1261.8	 3686.0	...
1064824	  740.6	 1270.9	 3682.0	...
1064825	  741.7	 1280.9	 3679.0	...
1064826	  741.9	 1290.1	 3676.0	...
1064827	  742.2	 1300.0	 3676.0	...
1064828	  742.3	 1310.0	 3674.0	...
1064829	  742.1	 1321.4	 3672.0	...
1064830	  742.4	 1334.4	 3669.0	...
1064831	  743.2	 1346.4	 3669.0	...
1064832	  744.5	 1358.6	 3668.0	...
1064833	  745.6	 1369.4	 3668.0	...
1064834	  746.7	 1380.6	 3665.0	...
1064835	  748.4	 1391.6	 3663.0	...
1064836	  749.7	 1402.2	 3661.0	...
1064837	  750.4	 1412.3	 3661.0	...
1064838	  751.2	 1421.1	 3658.0	...
1064839	  752.8	 1430.8	 3656.0	...
1064840	  754.9	 1440.5	 3653.0	...
1064841	  757.2	 1449.8	 3651.0	...
1064842	  759.4	 1458.9	 3646.0	...
1064843	  761.3	 1469.4	 3642.0	...
1064844	  762.6	 1479.1	 3639.0	...
1064845	  763.8	 1488.9	 3638.0	...
1064846	  764.8	 1497.6	 3637.0	...
1064847	  766.1	 1506.8	 3634.0	...
1064848	  767.5	 1515.5	 3630.0	...
1064849	  769.2	 1525.5	 3626.0	...
1064850	  770.1	 1534.8	 3623.0	...
1064851	  770.9	 1545.0	 3621.0	...
1064852	  771.1	 1554.2	 3621.0	...
1064853	  771.7	 1565.4	 3617.0	...
1064854	  771.4	 1575.2	 3613.0	...
1064855	  772.2	 1586.1	 3609.0	...
1064856	  773.0	 1596.2	 3609.0	...
1064857	  774.4	 1606.3	 3606.0	...
1064858	  775.7	 1615.6	 3603.0	...
1064859	  777.1	 1625.3	 3600.0	...
1064860	  778.5	 1634.0	 3600.0	...
1064861	  779.6	 1642.1	 3599.0	...
1064862	  780.5	 1649.0	 3599.0	...
1064863	  781.7	 1656.8	 3598.0	...
1064864	  782.3	 1663.7	 3597.0	...
1064865	  783.6	 1670.6	 3597.0	...
1064866	  783.5	 1678.4	 3596.0	...
1064867	  783.3	 1686.1	 3596.0	...
1064868	  782.1	 1694.3	 3597.0	...
1064869	  781.0	 1700.6	 3595.0	...
1064870	  780.3	 1708.5	 3591.0	...
1064871	  780.1	 1716.2	 3587.0	...
1064872	  779.4	 1726.2	 3584.0	...
1064873	  778.9	 1734.8	 3582.0	...
1064874	  777.7	 1743.7	 3578.0	...
1064875	  777.0	 1751.9	 3571.0	...
1064876	  776.4	 1760.7	 3564.0	...
1064877	  775.8	 1769.4	 3560.0	...
1064878	  776.4	 1776.9	 3559.0	...
1064879	  777.0	 1783.9	 3558.0	...
1064880	  779.0	 1790.9	 3553.0	...
1064881	  781.3	 1798.7	 3549.0	...
1064882	  783.9	 1807.2	 3544.0	...
1064883	  786.8	 1816.2	 3542.0	...
1064884	  789.8	 1825.6	 3535.0	...
1064885	  793.5	 1835.4	 3527.0	...
1064886	  797.3	 1845.4	 3520.0	...
1064887	  801.1	 1856.2	 3518.0	...
1064888	  804.2	 1867.3	 3520.0	...
1064889	  806.6	 1877.3	 3521.0	...
1064890	  809.0	 1887.6	 3519.0	...
1064891	  811.4	 1897.5	 3512.0	...
1064892	  813.6	 1906.6	 3505.0	...
1064893	  815.2	 1914.5	 3502.0	...
1064894	  816.3	 1921.9	 3501.0	...
1064895	  817.9	 1930.4	 3497.0	...
1064896	  818.9	 1938.1	 3492.0	...
1064897	  819.0	 1945.1	 3489.0	...
1064898	  818.5	 1951.8	 3488.0	...
1064899	  817.8	 1959.0	 3484.0	...
1064900	  818.3	 1967.3	 3480.0	...
1064901	  818.5	 1974.4	 3475.0	...
1064902	  819.5	 1981.9	 3473.0	...
1064903	  820.6	 1989.2	 3470.0	...
1064904	  822.5	 1997.9	 3465.0	...
1064905	  824.2	 2006.5	 3461.0	...
1064906	  825.7	 2014.4	 3457.0	...
1064907	  827.2	 2021.9	 3453.0	...
1064908	  829.5	 2030.2	 3449.0	...
1064909	  831.7	 2038.6	 3445.0	...
1064910	  833.0	 2047.8	 3438.0	...
1064911	  834.1	 2057.0	 3431.0	...
1064912	  835.1	 2066.3	 3422.0	...
1064913	  836.0	 2075.6	 3420.0	...
1064914	  836.4	 2084.1	 3416.0	...
1064915	  836.5	 2092.5	 3410.0	...
1064916	  836.9	 2100.2	 3404.0	...
1064917	  836.3	 2107.5	 3400.0	...
1064918	  836.3	 2116.7	 3394.0	...
1064919	  837.0	 2127.1	 3387.0	...
1064920	  839.2	 2138.6	 3380.0	...
1064921	  840.1	 2147.8	 3376.0	...
1064922	  840.7	 2154.6	 3375.0	...
1064923	  840.6	 2160.5	 3374.0	...
1064924	  839.9	 2166.1	 3374.0	...
1064925	  839.8	 2172.9	 3369.0	...
1064926	  840.1	 2178.2	 3364.0	...
1064927	  840.1	 2183.0	 3359.0	...
1064928	  839.5	 2186.6	 3361.0	...
1064929	  838.4	 2191.0	 3362.0	...
1064930	  839.1	 2196.4	 3362.0	...
1064931	  839.9	 2202.4	 3362.0	...
1064932	  841.0	 2207.6	 3362.0	...
1064933	  842.0	 2213.7	 3362.0	...
ESACC R  1064755	1064933	179	  752.0	  656.1	  842.0	 2213.7	  29.39	    245
SFIX R   1064934
1064934	  842.6	 2218.9	 3361.0	...
1064935	  843.6	 2224.9	 3357.0	...
1064936	  844.2	 2229.6	 3354.0	...
1064937	  844.3	 2234.1	 3355.0	...
1064938	  844.1	 2237.7	 3360.0	...
1064939	  843.8	 2240.7	 3364.0	...
1064940	  843.2	 2243.8	 3366.0	...
1064941	  842.9	 2247.5	 3366.0	...
1064942	  842.3	 2251.6	 3365.0	...
1064943	  842.9	 2255.9	 3365.0	...
1064944	  843.2	 2258.8	 3364.0	...
1064945	  844.0	 2261.4	 3363.0	...
1064946	  844.9	 2264.4	 3360.0	...
1064947	  846.1	 2267.9	 3357.0	...
1064948	  847.6	 2271.3	 3355.0	...
1064949	  849.9	 2273.4	 3354.0	...
1064950	  852.0	 2274.8	 3354.0	...
1064951	  854.9	 2277.2	 3353.0	...
1064952	  856.4	 2279.5	 3351.0	...
1064953	  858.1	 2282.6	 3348.0	...
1064954	  858.4	 2284.0	 3347.0	...
1064955	  858.8	 2287.0	 3344.0	...
1064956	  858.7	 2289.4	 3340.0	...
1064957	  859.1	 2292.9	 3337.0	...
1064958	  858.6	 2295.0	 3336.0	...
1064959	  858.5	 2298.3	 3335.0	...
1064960	  857.4	 2302.4	 3331.0	...
1064961	  856.2	 2307.8	 3328.0	...
1064962	  853.9	 2312.0	 3325.0	...
1064963	  851.4	 2315.1	 3324.0	...
1064964	  848.8	 2318.6	 3324.0	...
1064965	  846.7	 2322.6	 3328.0	...
1064966	  844.5	 2326.2	 3333.0	...
1064967	  842.6	 2329.3	 3334.0	...
1064968	  840.2	 2332.4	 3333.0	...
1064969	  838.5	 2336.0	 3332.0	...
1064970	  836.5	 2339.6	 3333.0	...
1064971	  835.9	 2343.5	 3334.0	...
1064972	  834.1	 2346.0	 3342.0	...
1064973	  833.5	 2348.9	 3349.0	...
1064974	  831.7	 2351.2	 3355.0	...
1064975	  831.2	 2355.5	 3355.0	...
1064976	  830.2	 2359.7	 3355.0	...
1064977	  830.0	 2364.0	 3356.0	...
1064978	  830.3	 2367.6	 3357.0	...
1064979	  829.7	 2370.4	 3358.0	...
1064980	  828.9	 2373.5	 3359.0	...
1064981	  827.6	 2376.7	 3361.0	...
1064982	  827.4	 2379.1	 3364.0	...
1064983	  827.1	 2381.9	 3366.0	...
1064984	  826.5	 2383.5	 3365.0	...
1064985	  824.7	 2385.0	 3365.0	...
1064986	  822.9	 2385.0	 3366.0	...
EFIX R   1064934	1064986	53	  842.9	 2306.7	   3350
SSACC R  1064987
1064987	  821.1	 2385.7	 3368.0	...
1064988	  820.2	 2387.1	 3368.0	...
1064989	  819.6	 2388.9	 3367.0	...
1064990	  819.6	 2390.6	 3364.0	...
1064991	  820.3	 2392.7	 3362.0	...
1064992	  820.5	 2394.4	 3363.0	...
1064993	  820.4	 2395.5	 3365.0	...
1064994	  819.9	 2395.8	 3369.0	...
1064995	  819.9	 2396.7	 3370.0	...
1064996	  819.8	 2398.0	 3373.0	...
SBLINK R 1064997
1064997	   .	   .	    0.0	...
1064998	   .	   .	    0.0	...
1064999	   .	   .	    0.0	...
1065000	   .	   .	    0.0	...
1065001	   .	   .	    0.0	...
1065002	   .	   .	    0.0	...
1065003	   .	   .	    0.0	...
1065004	   .	   .	    0.0	...
1065005	   .	   .	    0.0	...
1065006	   .	   .	    0.0	...
1065007	   .	   .	    0.0	...
1065008	   .	   .	    0.0	...
1065009	   .	   .	    0.0	...
1065010	   .	   .	    0.0	...
1065011	   .	   .	    0.0	...
1065012	   .	   .	    0.0	...
1065013	   .	   .	    0.0	...
1065014	   .	   .	    0.0	...
1065015	   .	   .	    0.0	...
1065016	   .	   .	    0.0	...
1065017	   .	   .	    0.0	...
1065018	   .	   .	    0.0	...
1065019	   .	   .	    0.0	...
1065020	   .	   .	    0.0	...
1065021	   .	   .	    0.0	...
1065022	   .	   .	    0.0	...
1065023	   .	   .	    0.0	...
1065024	   .	   .	    0.0	...
1065025	   .	   .	    0.0	...
1065026	   .	   .	    0.0	...
1065027	   .	   .	    0.0	...
1065028	   .	   .	    0.0	...
1065029	   .	   .	    0.0	...
1065030	   .	   .	    0.0	...
1065031	   .	   .	    0.0	...
1065032	   .	   .	    0.0	...
1065033	   .	   .	    0.0	...
1065034	   .	   .	    0.0	...
1065035	   .	   .	    0.0	...
1065036	   .	   .	    0.0	...
1065037	   .	   .	    0.0	...
1065038	   .	   .	    0.0	...
1065039	   .	   .	    0.0	...
1065040	   .	   .	    0.0	...
1065041	   .	   .	    0.0	...
1065042	   .	   .	    0.0	...
1065043	   .	   .	    0.0	...
1065044	   .	   .	    0.0	...
1065045	   .	   .	    0.0	...
1065046	   .	   .	    0.0	...
1065047	   .	   .	    0.0	...
1065048	   .	   .	    0.0	...
1065049	   .	   .	    0.0	...
1065050	   .	   .	    0.0	...
1065051	   .	   .	    0.0	...
1065052	   .	   .	    0.0	...
1065053	   .	   .	    0.0	...
1065054	   .	   .	    0.0	...
1065055	   .	   .	    0.0	...
1065056	   .	   .	    0.0	...
1065057	   .	   .	    0.0	...
1065058	   .	   .	    0.0	...
1065059	   .	   .	    0.0	...
1065060	   .	   .	    0.0	...
1065061	   .	   .	    0.0	...
1065062	   .	   .	    0.0	...
1065063	   .	   .	    0.0	...
1065064	   .	   .	    0.0	...
1065065	   .	   .	    0.0	...
1065066	   .	   .	    0.0	...
1065067	   .	   .	    0.0	...
1065068	   .	   .	    0.0	...
1065069	   .	   .	    0.0	...
1065070	   .	   .	    0.0	...
1065071	   .	   .	    0.0	...
1065072	   .	   .	    0.0	...
1065073	   .	   .	    0.0	...
1065074	   .	   .	    0.0	...
1065075	   .	   .	    0.0	...
1065076	   .	   .	    0.0	...
1065077	   .	   .	    0.0	...
1065078	   .	   .	    0.0	...
1065079	   .	   .	    0.0	...
1065080	   .	   .	    0.0	...
1065081	   .	   .	    0.0	...
1065082	   .	   .	    0.0	...
1065083	   .	   .	    0.0	...
1065084	   .	   .	    0.0	...
1065085	   .	   .	    0.0	...
1065086	   .	   .	    0.0	...
1065087	   .	   .	    0.0	...
1065088	   .	   .	    0.0	...
1065089	   .	   .	    0.0	...
1065090	   .	   .	    0.0	...
1065091	   .	   .	    0.0	...
1065092	   .	   .	    0.0	...
1065093	   .	   .	    0.0	...
1065094	   .	   .	    0.0	...
1065095	   .	   .	    0.0	...
1065096	   .	   .	    0.0	...
1065097	   .	   .	    0.0	...
1065098	   .	   .	    0.0	...
1065099	   .	   .	    0.0	...
1065100	   .	   .	    0.0	...
1065101	   .	   .	    0.0	...
1065102	   .	   .	    0.0	...
1065103	   .	   .	    0.0	...
1065104	   .	   .	    0.0	...
1065105	   .	   .	    0.0	...
1065106	   .	   .	    0.0	...
1065107	   .	   .	    0.0	...
1065108	   .	   .	    0.0	...
1065109	   .	   .	    0.0	...
1065110	   .	   .	    0.0	...
1065111	   .	   .	    0.0	...
1065112	   .	   .	    0.0	...
1065113	   .	   .	    0.0	...
1065114	   .	   .	    0.0	...
1065115	   .	   .	    0.0	...
1065116	   .	   .	    0.0	...
1065117	   .	   .	    0.0	...
1065118	   .	   .	    0.0	...
1065119	   .	   .	    0.0	...
1065120	   .	   .	    0.0	...
1065121	   .	   .	    0.0	...
1065122	   .	   .	    0.0	...
1065123	   .	   .	    0.0	...
1065124	   .	   .	    0.0	...
1065125	   .	   .	    0.0	...
1065126	   .	   .	    0.0	...
1065127	   .	   .	    0.0	...
1065128	   .	   .	    0.0	...
1065129	   .	   .	    0.0	...
1065130	   .	   .	    0.0	...
1065131	   .	   .	    0.0	...
1065132	   .	   .	    0.0	...
1065133	   .	   .	    0.0	...
1065134	   .	   .	    0.0	...
1065135	   .	   .	    0.0	...
1065136	   .	   .	    0.0	...
1065137	   .	   .	    0.0	...
1065138	   .	   .	    0.0	...
1065139	   .	   .	    0.0	...
1065140	   .	   .	    0.0	...
1065141	   .	   .	    0.0	...
1065142	   .	   .	    0.0	...
1065143	   .	   .	    0.0	...
1065144	   .	   .	    0.0	...
1065145	   .	   .	    0.0	...
1065146	   .	   .	    0.0	...
1065147	   .	   .	    0.0	...
1065148	   .	   .	    0.0	...
1065149	   .	   .	    0.0	...
1065150	   .	   .	    0.0	...
1065151	   .	   .	    0.0	...
1065152	   .	   .	    0.0	...
1065153	   .	   .	    0.0	...
1065154	   .	   .	    0.0	...
1065155	   .	   .	    0.0	...
1065156	   .	   .	    0.0	...
1065157	   .	   .	    0.0	...
1065158	   .	   .	    0.0	...
1065159	   .	   .	    0.0	...
1065160	   .	   .	    0.0	...
1065161	   .	   .	    0.0	...
1065162	   .	   .	    0.0	...
1065163	   .	   .	    0.0	...
1065164	   .	   .	    0.0	...
1065165	   .	   .	    0.0	...
1065166	   .	   .	    0.0	...
1065167	   .	   .	    0.0	...
1065168	   .	   .	    0.0	...
1065169	   .	   .	    0.0	...
1065170	   .	   .	    0.0	...
1065171	   .	   .	    0.0	...
1065172	   .	   .	    0.0	...
1065173	   .	   .	    0.0	...
1065174	   .	   .	    0.0	...
1065175	   .	   .	    0.0	...
1065176	   .	   .	    0.0	...
1065177	   .	   .	    0.0	...
1065178	   .	   .	    0.0	...
1065179	   .	   .	    0.0	...
1065180	   .	   .	    0.0	...
1065181	   .	   .	    0.0	...
1065182	   .	   .	    0.0	...
1065183	   .	   .	    0.0	...
1065184	   .	   .	    0.0	...
1065185	   .	   .	    0.0	...
1065186	   .	   .	    0.0	...
1065187	   .	   .	    0.0	...
1065188	   .	   .	    0.0	...
1065189	   .	   .	    0.0	...
1065190	   .	   .	    0.0	...
1065191	   .	   .	    0.0	...
1065192	   .	   .	    0.0	...
1065193	   .	   .	    0.0	...
1065194	   .	   .	    0.0	...
1065195	   .	   .	    0.0	...
1065196	   .	   .	    0.0	...
1065197	   .	   .	    0.0	...
1065198	   .	   .	    0.0	...
1065199	   .	   .	    0.0	...
1065200	   .	   .	    0.0	...
1065201	   .	   .	    0.0	...
1065202	   .	   .	    0.0	...
1065203	   .	   .	    0.0	...
1065204	   .	   .	    0.0	...
1065205	   .	   .	    0.0	...
1065206	   .	   .	    0.0	...
1065207	   .	   .	    0.0	...
1065208	   .	   .	    0.0	...
1065209	   .	   .	    0.0	...
1065210	   .	   .	    0.0	...
1065211	   .	   .	    0.0	...
1065212	   .	   .	    0.0	...
1065213	   .	   .	    0.0	...
1065214	   .	   .	    0.0	...
1065215	   .	   .	    0.0	...
1065216	   .	   .	    0.0	...
1065217	   .	   .	    0.0	...
1065218	   .	   .	    0.0	...
1065219	   .	   .	    0.0	...
1065220	   .	   .	    0.0	...
1065221	   .	   .	    0.0	...
1065222	   .	   .	    0.0	...
1065223	   .	   .	    0.0	...
1065224	   .	   .	    0.0	...
1065225	   .	   .	    0.0	...
1065226	   .	   .	    0.0	...
1065227	   .	   .	    0.0	...
1065228	   .	   .	    0.0	...
1065229	   .	   .	    0.0	...
1065230	   .	   .	    0.0	...
1065231	   .	   .	    0.0	...
1065232	   .	   .	    0.0	...
1065233	   .	   .	    0.0	...
1065234	   .	   .	    0.0	...
1065235	   .	   .	    0.0	...
1065236	   .	   .	    0.0	...
1065237	   .	   .	    0.0	...
1065238	   .	   .	    0.0	...
1065239	   .	   .	    0.0	...
1065240	   .	   .	    0.0	...
1065241	   .	   .	    0.0	...
1065242	   .	   .	    0.0	...
1065243	   .	   .	    0.0	...
1065244	   .	   .	    0.0	...
1065245	   .	   .	    0.0	...
1065246	   .	   .	    0.0	...
1065247	   .	   .	    0.0	...
1065248	   .	   .	    0.0	...
1065249	   .	   .	    0.0	...
1065250	   .	   .	    0.0	...
1065251	   .	   .	    0.0	...
1065252	   .	   .	    0.0	...
1065253	   .	   .	    0.0	...
1065254	   .	   .	    0.0	...
1065255	   .	   .	    0.0	...
1065256	   .	   .	    0.0	...
1065257	   .	   .	    0.0	...
1065258	   .	   .	    0.0	...
1065259	   .	   .	    0.0	...
1065260	   .	   .	    0.0	...
1065261	   .	   .	    0.0	...
1065262	   .	   .	    0.0	...
1065263	   .	   .	    0.0	...
1065264	   .	   .	    0.0	...
1065265	   .	   .	    0.0	...
1065266	   .	   .	    0.0	...
1065267	   .	   .	    0.0	...
1065268	   .	   .	    0.0	...
1065269	   .	   .	    0.0	...
1065270	   .	   .	    0.0	...
1065271	   .	   .	    0.0	...
1065272	   .	   .	    0.0	...
1065273	   .	   .	    0.0	...
1065274	   .	   .	    0.0	...
1065275	   .	   .	    0.0	...
1065276	   .	   .	    0.0	...
1065277	   .	   .	    0.0	...
1065278	   .	   .	    0.0	...
1065279	   .	   .	    0.0	...
1065280	   .	   .	    0.0	...
1065281	   .	   .	    0.0	...
1065282	   .	   .	    0.0	...
1065283	   .	   .	    0.0	...
1065284	   .	   .	    0.0	...
1065285	   .	   .	    0.0	...
1065286	   .	   .	    0.0	...
1065287	   .	   .	    0.0	...
1065288	   .	   .	    0.0	...
1065289	   .	   .	    0.0	...
1065290	   .	   .	    0.0	...
1065291	   .	   .	    0.0	...
1065292	   .	   .	    0.0	...
1065293	   .	   .	    0.0	...
1065294	   .	   .	    0.0	...
1065295	   .	   .	    0.0	...
1065296	   .	   .	    0.0	...
1065297	   .	   .	    0.0	...
1065298	   .	   .	    0.0	...
1065299	   .	   .	    0.0	...
1065300	   .	   .	    0.0	...
1065301	   .	   .	    0.0	...
1065302	   .	   .	    0.0	...
1065303	   .	   .	    0.0	...
1065304	   .	   .	    0.0	...
1065305	   .	   .	    0.0	...
1065306	   .	   .	    0.0	...
1065307	   .	   .	    0.0	...
1065308	   .	   .	    0.0	...
1065309	   .	   .	    0.0	...
1065310	   .	   .	    0.0	...
1065311	   .	   .	    0.0	...
1065312	   .	   .	    0.0	...
1065313	   .	   .	    0.0	...
1065314	   .	   .	    0.0	...
1065315	   .	   .	    0.0	...
1065316	   .	   .	    0.0	...
1065317	   .	   .	    0.0	...
1065318	   .	   .	    0.0	...
1065319	   .	   .	    0.0	...
1065320	   .	   .	    0.0	...
1065321	   .	   .	    0.0	...
1065322	   .	   .	    0.0	...
1065323	   .	   .	    0.0	...
1065324	   .	   .	    0.0	...
1065325	   .	   .	    0.0	...
1065326	   .	   .	    0.0	...
1065327	   .	   .	    0.0	...
1065328	   .	   .	    0.0	...
1065329	   .	   .	    0.0	...
1065330	   .	   .	    0.0	...
1065331	   .	   .	    0.0	...
1065332	   .	   .	    0.0	...
1065333	   .	   .	    0.0	...
1065334	   .	   .	    0.0	...
1065335	   .	   .	    0.0	...
1065336	   .	   .	    0.0	...
1065337	   .	   .	    0.0	...
1065338	   .	   .	    0.0	...
1065339	   .	   .	    0.0	...
1065340	   .	   .	    0.0	...
1065341	   .	   .	    0.0	...
1065342	   .	   .	    0.0	...
1065343	   .	   .	    0.0	...
1065344	   .	   .	    0.0	...
1065345	   .	   .	    0.0	...
1065346	   .	   .	    0.0	...
1065347	   .	   .	    0.0	...
1065348	   .	   .	    0.0	...
1065349	   .	   .	    0.0	...
1065350	   .	   .	    0.0	...
1065351	   .	   .	    0.0	...
1065352	   .	   .	    0.0	...
1065353	   .	   .	    0.0	...
1065354	   .	   .	    0.0	...
1065355	   .	   .	    0.0	...
1065356	   .	   .	    0.0	...
1065357	   .	   .	    0.0	...
1065358	   .	   .	    0.0	...
1065359	   .	   .	    0.0	...
1065360	   .	   .	    0.0	...
1065361	   .	   .	    0.0	...
1065362	   .	   .	    0.0	...
1065363	   .	   .	    0.0	...
1065364	   .	   .	    0.0	...
1065365	   .	   .	    0.0	...
1065366	   .	   .	    0.0	...
1065367	   .	   .	    0.0	...
1065368	   .	   .	    0.0	...
1065369	   .	   .	    0.0	...
1065370	   .	   .	    0.0	...
1065371	   .	   .	    0.0	...
1065372	   .	   .	    0.0	...
1065373	   .	   .	    0.0	...
1065374	   .	   .	    0.0	...
1065375	   .	   .	    0.0	...
1065376	   .	   .	    0.0	...
1065377	   .	   .	    0.0	...
1065378	   .	   .	    0.0	...
1065379	   .	   .	    0.0	...
1065380	   .	   .	    0.0	...
1065381	   .	   .	    0.0	...
1065382	   .	   .	    0.0	...
1065383	   .	   .	    0.0	...
1065384	   .	   .	    0.0	...
1065385	   .	   .	    0.0	...
1065386	   .	   .	    0.0	...
1065387	   .	   .	    0.0	...
1065388	   .	   .	    0.0	...
1065389	   .	   .	    0.0	...
1065390	   .	   .	    0.0	...
1065391	   .	   .	    0.0	...
1065392	   .	   .	    0.0	...
1065393	   .	   .	    0.0	...
1065394	   .	   .	    0.0	...
1065395	   .	   .	    0.0	...
1065396	   .	   .	    0.0	...
1065397	   .	   .	    0.0	...
1065398	   .	   .	    0.0	...
1065399	   .	   .	    0.0	...
1065400	   .	   .	    0.0	...
1065401	   .	   .	    0.0	...
1065402	   .	   .	    0.0	...
1065403	   .	   .	    0.0	...
1065404	   .	   .	    0.0	...
1065405	   .	   .	    0.0	...
1065406	   .	   .	    0.0	...
1065407	   .	   .	    0.0	...
1065408	   .	   .	    0.0	...
1065409	   .	   .	    0.0	...
1065410	   .	   .	    0.0	...
1065411	   .	   .	    0.0	...
1065412	   .	   .	    0.0	...
1065413	   .	   .	    0.0	...
1065414	   .	   .	    0.0	...
1065415	   .	   .	    0.0	...
1065416	   .	   .	    0.0	...
1065417	   .	   .	    0.0	...
1065418	   .	   .	    0.0	...
1065419	   .	   .	    0.0	...
1065420	   .	   .	    0.0	...
1065421	   .	   .	    0.0	...
1065422	   .	   .	    0.0	...
1065423	   .	   .	    0.0	...
1065424	   .	   .	    0.0	...
1065425	   .	   .	    0.0	...
1065426	   .	   .	    0.0	...
1065427	   .	   .	    0.0	...
1065428	   .	   .	    0.0	...
1065429	   .	   .	    0.0	...
1065430	   .	   .	    0.0	...
1065431	   .	   .	    0.0	...
1065432	   .	   .	    0.0	...
1065433	   .	   .	    0.0	...
1065434	   .	   .	    0.0	...
1065435	   .	   .	    0.0	...
1065436	   .	   .	    0.0	...
1065437	   .	   .	    0.0	...
1065438	   .	   .	    0.0	...
1065439	   .	   .	    0.0	...
1065440	   .	   .	    0.0	...
1065441	   .	   .	    0.0	...
1065442	   .	   .	    0.0	...
1065443	   .	   .	    0.0	...
1065444	   .	   .	    0.0	...
1065445	   .	   .	    0.0	...
1065446	   .	   .	    0.0	...
1065447	   .	   .	    0.0	...
1065448	   .	   .	    0.0	...
1065449	   .	   .	    0.0	...
1065450	   .	   .	    0.0	...
1065451	   .	   .	    0.0	...
1065452	   .	   .	    0.0	...
1065453	   .	   .	    0.0	...
1065454	   .	   .	    0.0	...
1065455	   .	   .	    0.0	...
1065456	   .	   .	    0.0	...
1065457	   .	   .	    0.0	...
1065458	   .	   .	    0.0	...
1065459	   .	   .	    0.0	...
1065460	   .	   .	    0.0	...
1065461	   .	   .	    0.0	...
1065462	   .	   .	    0.0	...
1065463	   .	   .	    0.0	...
1065464	   .	   .	    0.0	...
1065465	   .	   .	    0.0	...
1065466	   .	   .	    0.0	...
1065467	   .	   .	    0.0	...
1065468	   .	   .	    0.0	...
1065469	   .	   .	    0.0	...
1065470	   .	   .	    0.0	...
1065471	   .	   .	    0.0	...
1065472	   .	   .	    0.0	...
1065473	   .	   .	    0.0	...
1065474	   .	   .	    0.0	...
1065475	   .	   .	    0.0	...
1065476	   .	   .	    0.0	...
1065477	   .	   .	    0.0	...
1065478	   .	   .	    0.0	...
1065479	   .	   .	    0.0	...
1065480	   .	   .	    0.0	...
1065481	   .	   .	    0.0	...
1065482	   .	   .	    0.0	...
1065483	   .	   .	    0.0	...
1065484	   .	   .	    0.0	...
1065485	   .	   .	    0.0	...
1065486	   .	   .	    0.0	...
1065487	   .	   .	    0.0	...
1065488	   .	   .	    0.0	...
1065489	   .	   .	    0.0	...
1065490	   .	   .	    0.0	...
1065491	   .	   .	    0.0	...
1065492	   .	   .	    0.0	...
1065493	   .	   .	    0.0	...
1065494	   .	   .	    0.0	...
1065495	   .	   .	    0.0	...
1065496	   .	   .	    0.0	...
1065497	   .	   .	    0.0	...
1065498	   .	   .	    0.0	...
1065499	   .	   .	    0.0	...
1065500	   .	   .	    0.0	...
1065501	   .	   .	    0.0	...
1065502	   .	   .	    0.0	...
1065503	   .	   .	    0.0	...
1065504	   .	   .	    0.0	...
1065505	   .	   .	    0.0	...
1065506	   .	   .	    0.0	...
1065507	   .	   .	    0.0	...
1065508	   .	   .	    0.0	...
1065509	   .	   .	    0.0	...
1065510	   .	   .	    0.0	...
1065511	   .	   .	    0.0	...
1065512	   .	   .	    0.0	...
1065513	   .	   .	    0.0	...
1065514	   .	   .	    0.0	...
1065515	   .	   .	    0.0	...
1065516	   .	   .	    0.0	...
1065517	   .	   .	    0.0	...
1065518	   .	   .	    0.0	...
1065519	   .	   .	    0.0	...
1065520	   .	   .	    0.0	...
1065521	   .	   .	    0.0	...
1065522	   .	   .	    0.0	...
1065523	   .	   .	    0.0	...
EBLINK R 1064997	1065523	527
1065524	  815.3	 1745.2	 1383.0	...
1065525	  815.3	 1745.2	 1383.0	...
1065526	  813.7	 1738.9	 1393.0	...
1065527	  805.7	 1723.6	 1419.0	...
1065528	  793.4	 1694.9	 1457.0	...
1065529	  783.9	 1661.8	 1505.0	...
1065530	  789.2	 1625.2	 1558.0	...
1065531	  808.7	 1592.8	 1621.0	...
1065532	  823.7	 1566.2	 1689.0	...
1065533	  831.1	 1542.7	 1753.0	...
1065534	  825.9	 1519.8	 1819.0	...
1065535	  820.0	 1495.4	 1880.0	...
1065536	  813.6	 1468.1	 1946.0	...
1065537	  810.2	 1440.0	 2020.0	...
1065538	  808.6	 1410.3	 2106.0	...
1065539	  806.9	 1378.3	 2203.0	...
1065540	  804.6	 1346.0	 2301.0	...
1065541	  801.9	 1314.7	 2392.0	...
1065542	  800.0	 1286.4	 2471.0	...
1065543	  796.4	 1260.0	 2545.0	...
1065544	  791.8	 1234.6	 2624.0	...
1065545	  785.5	 1210.4	 2706.0	...
1065546	  778.8	 1188.7	 2783.0	...
1065547	  771.3	 1169.3	 2851.0	...
1065548	  765.7	 1150.1	 2910.0	...
1065549	  760.9	 1128.1	 2973.0	...
1065550	  757.2	 1104.1	 3038.0	...
1065551	  753.3	 1079.4	 3110.0	...
1065552	  749.6	 1055.4	 3176.0	...
1065553	  745.4	 1031.6	 3239.0	...
1065554	  741.5	 1007.7	 3298.0	...
1065555	  739.3	  985.7	 3358.0	...
1065556	  740.2	  968.3	 3404.0	...
1065557	  742.6	  955.5	 3444.0	...
1065558	  745.2	  944.6	 3483.0	...
1065559	  746.5	  931.3	 3536.0	...
1065560	  747.3	  917.1	 3583.0	...
1065561	  747.8	  901.4	 3624.0	...
1065562	  748.0	  886.9	 3659.0	...
1065563	  747.9	  873.2	 3699.0	...
1065564	  748.0	  858.6	 3739.0	...
1065565	  747.9	  844.1	 3782.0	...
1065566	  747.8	  829.2	 3814.0	...
1065567	  747.7	  815.4	 3844.0	...
1065568	  747.9	  802.5	 3871.0	...
1065569	  748.4	  789.5	 3901.0	...
1065570	  749.1	  778.5	 3927.0	...
1065571	  749.9	  767.4	 3946.0	...
1065572	  751.1	  757.7	 3969.0	...
1065573	  752.8	  747.7	 3991.0	...
1065574	  754.4	  739.1	 4011.0	...
1065575	  755.6	  730.6	 4027.0	...
1065576	  756.8	  723.3	 4044.0	...
1065577	  758.3	  717.1	 4064.0	...
1065578	  760.4	  712.0	 4085.0	...
1065579	  761.6	  706.9	 4101.0	...
1065580	  762.5	  701.7	 4116.0	...
1065581	  763.0	  698.0	 4123.0	...
1065582	  762.8	  696.1	 4127.0	...
1065583	  762.7	  695.6	 4127.0	...
1065584	  762.6	  695.1	 4121.0	...
1065585	  761.4	  698.3	 4109.0	...
1065586	  759.2	  712.3	 4078.0	...
1065587	  756.5	  728.2	 4051.0	...
1065588	  754.9	  742.5	 4030.0	...
1065589	  754.4	  745.8	 4028.0	...
1065590	  754.3	  747.2	 4028.0	...
1065591	  754.3	  746.9	 4029.0	...
1065592	  754.3	  746.8	 4032.0	...
1065593	  754.5	  746.7	 4034.0	...
1065594	  755.2	  746.6	 4038.0	...
ESACC R  1064987	1065594	608	  747.8	 2239.0	  755.2	  746.6	  28.05	    619
SFIX R   1065595
1065595	  755.8	  746.6	 4038.0	...
1065596	  756.9	  746.5	 4040.0	...
1065597	  757.5	  746.5	 4041.0	...
1065598	  758.0	  746.5	 4042.0	...
1065599	  757.9	  746.4	 4042.0	...
1065600	  758.4	  746.2	 4043.0	...
1065601	  759.0	  746.1	 4043.0	...
1065602	  759.5	  746.1	 4044.0	...
1065603	  759.3	  746.3	 4045.0	...
1065604	  759.0	  746.2	 4046.0	...
1065605	  758.5	  746.1	 4047.0	...
1065606	  758.7	  745.8	 4048.0	...
1065607	  759.2	  745.2	 4048.0	...
1065608	  759.7	  744.6	 4048.0	...
1065609	  760.0	  743.8	 4048.0	...
1065610	  760.0	  743.3	 4051.0	...
1065611	  760.0	  742.8	 4055.0	...
1065612	  759.9	  742.3	 4057.0	...
1065613	  760.2	  741.9	 4056.0	...
1065614	  760.6	  741.6	 4056.0	...
1065615	  761.1	  741.4	 4056.0	...
1065616	  761.2	  740.9	 4058.0	...
1065617	  761.2	  740.5	 4059.0	...
1065618	  761.0	  740.3	 4059.0	...
1065619	  761.0	  740.5	 4061.0	...
1065620	  761.0	  740.5	 4063.0	...
1065621	  761.2	  740.3	 4068.0	...
1065622	  761.3	  740.1	 4070.0	...
1065623	  761.4	  740.0	 4070.0	...
1065624	  761.5	  739.5	 4068.0	...
1065625	  762.2	  738.7	 4066.0	...
1065626	  762.8	  737.9	 4066.0	...
1065627	  763.0	  737.1	 4068.0	...
1065628	  762.7	  736.6	 4069.0	...
1065629	  763.0	  736.1	 4070.0	...
1065630	  763.7	  735.9	 4070.0	...
1065631	  764.2	  735.1	 4070.0	...
1065632	  764.0	  734.5	 4070.0	...
1065633	  764.0	  734.0	 4069.0	...
1065634	  764.1	  734.2	 4068.0	...
1065635	  764.0	  734.3	 4067.0	...
1065636	  763.8	  734.3	 4067.0	...
1065637	  763.7	  734.3	 4068.0	...
1065638	  763.8	  734.4	 4068.0	...
1065639	  764.0	  734.6	 4068.0	...
1065640	  764.1	  734.8	 4068.0	...
1065641	  764.2	  734.8	 4069.0	...
1065642	  764.3	  734.8	 4069.0	...
1065643	  764.3	  734.8	 4070.0	...
1065644	  764.4	  734.9	 4069.0	...
1065645	  765.1	  734.8	 4067.0	...
1065646	  765.6	  733.6	 4066.0	...
1065647	  766.1	  732.4	 4066.0	...
1065648	  766.4	  731.4	 4068.0	...
1065649	  766.8	  731.5	 4070.0	...
1065650	  767.3	  731.9	 4073.0	...
1065651	  767.3	  732.1	 4073.0	...
1065652	  767.4	  731.9	 4071.0	...
1065653	  767.3	  731.5	 4069.0	...
1065654	  767.4	  731.1	 4066.0	...
1065655	  767.5	  730.8	 4067.0	...
1065656	  767.6	  730.5	 4068.0	...
1065657	  767.6	  730.4	 4067.0	...
1065658	  767.4	  730.4	 4064.0	...
1065659	  767.3	  730.3	 4061.0	...
1065660	  767.3	  730.1	 4061.0	...
1065661	  767.4	  729.8	 4061.0	...
1065662	  767.5	  729.6	 4061.0	...
1065663	  767.5	  729.3	 4059.0	...
1065664	  767.5	  729.1	 4058.0	...
1065665	  767.5	  729.0	 4058.0	...
1065666	  767.7	  729.2	 4055.0	...
1065667	  767.9	  729.5	 4053.0	...
1065668	  768.1	  729.8	 4050.0	...
1065669	  768.3	  729.8	 4050.0	...
1065670	  768.5	  729.9	 4051.0	...
1065671	  768.8	  729.6	 4051.0	...
1065672	  769.2	  729.1	 4050.0	...
1065673	  769.5	  728.6	 4050.0	...
1065674	  769.7	  728.6	 4048.0	...
1065675	  769.8	  728.7	 4045.0	...
1065676	  769.8	  728.7	 4042.0	...
1065677	  769.7	  728.8	 4039.0	...
1065678	  769.6	  728.9	 4037.0	...
1065679	  769.4	  729.1	 4035.0	...
1065680	  769.6	  729.3	 4035.0	...
1065681	  769.7	  729.4	 4035.0	...
1065682	  769.9	  729.5	 4033.0	...
1065683	  769.9	  729.7	 4031.0	...
1065684	  770.3	  729.2	 4029.0	...
1065685	  770.7	  728.9	 4029.0	...
1065686	  771.1	  728.7	 4025.0	...
1065687	  771.3	  728.8	 4020.0	...
1065688	  771.4	  728.8	 4013.0	...
1065689	  771.1	  728.6	 4012.0	...
1065690	  770.9	  728.5	 4009.0	...
1065691	  770.8	  728.2	 4004.0	...
1065692	  770.9	  728.1	 3999.0	...
1065693	  771.0	  728.1	 3996.0	...
1065694	  770.8	  728.2	 3997.0	...
1065695	  770.9	  728.5	 3995.0	...
1065696	  771.0	  728.8	 3993.0	...
1065697	  771.1	  729.1	 3990.0	...
1065698	  771.1	  729.1	 3987.0	...
1065699	  771.1	  729.0	 3985.0	...
1065700	  771.2	  729.0	 3983.0	...
1065701	  771.5	  729.0	 3982.0	...
1065702	  771.7	  728.9	 3980.0	...
1065703	  772.0	  728.8	 3978.0	...
1065704	  772.4	  728.4	 3976.0	...
1065705	  772.7	  728.0	 3971.0	...
1065706	  772.9	  727.8	 3966.0	...
1065707	  772.8	  727.9	 3962.0	...
1065708	  772.8	  727.5	 3962.0	...
1065709	  772.8	  727.0	 3962.0	...
1065710	  772.8	  726.5	 3960.0	...
1065711	  773.0	  726.5	 3958.0	...
1065712	  773.2	  726.5	 3957.0	...
1065713	  773.4	  726.3	 3956.0	...
1065714	  773.3	  726.2	 3953.0	...
1065715	  772.9	  726.0	 3948.0	...
1065716	  772.5	  726.1	 3943.0	...
1065717	  772.4	  726.1	 3940.0	...
1065718	  772.4	  725.7	 3939.0	...
1065719	  772.7	  725.4	 3936.0	...
1065720	  773.3	  725.1	 3933.0	...
1065721	  774.0	  725.1	 3930.0	...
1065722	  774.3	  725.1	 3927.0	...
1065723	  774.4	  725.4	 3926.0	...
1065724	  774.4	  725.8	 3924.0	...
1065725	  774.4	  726.1	 3923.0	...
1065726	  774.7	  725.9	 3919.0	...
1065727	  775.1	  725.8	 3917.0	...
1065728	  775.5	  725.7	 3912.0	...
1065729	  775.2	  725.8	 3908.0	...
1065730	  774.5	  725.9	 3903.0	...
1065731	  773.7	  725.3	 3901.0	...
1065732	  773.6	  724.6	 3899.0	...
1065733	  773.9	  723.9	 3897.0	...
1065734	  774.4	  723.9	 3894.0	...
1065735	  774.6	  723.8	 3892.0	...
1065736	  774.7	  723.7	 3888.0	...
1065737	  774.9	  723.8	 3885.0	...
1065738	  775.0	  723.9	 3881.0	...
1065739	  775.1	  724.2	 3880.0	...
1065740	  775.2	  724.3	 3877.0	...
1065741	  775.4	  724.3	 3872.0	...
1065742	  775.7	  724.3	 3868.0	...
1065743	  775.7	  724.3	 3867.0	...
1065744	  775.4	  724.5	 3866.0	...
1065745	  775.1	  724.3	 3864.0	...
1065746	  775.3	  724.1	 3861.0	...
1065747	  775.6	  723.8	 3856.0	...
1065748	  775.7	  723.6	 3853.0	...
1065749	  775.7	  723.3	 3850.0	...
1065750	  775.7	  723.1	 3846.0	...
1065751	  776.0	  723.1	 3841.0	...
1065752	  776.4	  723.0	 3838.0	...
1065753	  776.9	  722.9	 3838.0	...
1065754	  777.2	  722.9	 3838.0	...
1065755	  777.6	  722.8	 3835.0	...
1065756	  777.7	  722.7	 3830.0	...
1065757	  777.8	  722.6	 3825.0	...
1065758	  777.7	  722.3	 3823.0	...
1065759	  777.8	  722.0	 3821.0	...
1065760	  778.1	  721.7	 3818.0	...
1065761	  778.4	  722.2	 3815.0	...
1065762	  778.0	  722.8	 3814.0	...
1065763	  777.6	  723.5	 3813.0	...
1065764	  777.1	  723.6	 3811.0	...
1065765	  777.2	  723.7	 3806.0	...
1065766	  777.3	  723.7	 3802.0	...
1065767	  777.3	  723.6	 3798.0	...
1065768	  777.4	  723.4	 3795.0	...
1065769	  777.7	  723.1	 3792.0	...
1065770	  778.0	  722.9	 3790.0	...
1065771	  778.4	  722.8	 3791.0	...
1065772	  778.5	  722.9	 3786.0	...
1065773	  778.7	  723.1	 3781.0	...
1065774	  778.7	  723.4	 3776.0	...
1065775	  778.8	  723.9	 3775.0	...
1065776	  778.8	  724.0	 3774.0	...
1065777	  779.0	  724.2	 3772.0	...
1065778	  779.2	  724.3	 3767.0	...
1065779	  778.6	  724.0	 3763.0	...
1065780	  777.8	  723.7	 3759.0	...
1065781	  776.9	  723.2	 3759.0	...
1065782	  776.8	  723.1	 3757.0	...
1065783	  776.9	  723.5	 3755.0	...
1065784	  777.0	  723.9	 3752.0	...
1065785	  777.1	  724.6	 3748.0	...
1065786	  776.8	  724.8	 3745.0	...
1065787	  776.6	  724.9	 3742.0	...
1065788	  777.0	  724.6	 3742.0	...
1065789	  777.5	  724.2	 3741.0	...
1065790	  778.1	  723.5	 3737.0	...
1065791	  778.1	  723.1	 3734.0	...
1065792	  778.1	  722.7	 3731.0	...
1065793	  778.0	  722.7	 3730.0	...
1065794	  777.9	  722.8	 3727.0	...
1065795	  777.9	  722.9	 3725.0	...
1065796	  778.0	  722.8	 3722.0	...
1065797	  778.0	  722.5	 3716.0	...
1065798	  778.1	  722.6	 3710.0	...
1065799	  778.1	  722.9	 3706.0	...
1065800	  778.6	  723.2	 3704.0	...
1065801	  778.9	  723.1	 3699.0	...
1065802	  779.5	  722.7	 3695.0	...
1065803	  779.6	  722.4	 3692.0	...
1065804	  779.6	  722.1	 3692.0	...
1065805	  779.4	  721.8	 3691.0	...
1065806	  779.2	  721.4	 3691.0	...
1065807	  779.1	  721.4	 3691.0	...
1065808	  779.1	  721.6	 3692.0	...
1065809	  779.0	  721.9	 3690.0	...
1065810	  779.0	  722.1	 3685.0	...
1065811	  778.9	  722.3	 3681.0	...
1065812	  778.9	  722.4	 3679.0	...
1065813	  778.8	  722.5	 3679.0	...
1065814	  778.9	  722.4	 3676.0	...
1065815	  778.7	  721.8	 3674.0	...
1065816	  778.5	  721.2	 3669.0	...
1065817	  779.0	  720.5	 3666.0	...
1065818	  779.7	  720.6	 3661.0	...
1065819	  780.5	  720.6	 3658.0	...
1065820	  780.8	  720.7	 3651.0	...
1065821	  781.2	  721.0	 3647.0	...
1065822	  781.3	  721.4	 3643.0	...
1065823	  781.2	  721.6	 3643.0	...
1065824	  781.1	  721.2	 3641.0	...
1065825	  781.1	  720.3	 3639.0	...
1065826	  781.0	  719.6	 3636.0	...
1065827	  780.8	  719.1	 3635.0	...
1065828	  780.7	  719.2	 3633.0	...
1065829	  781.0	  719.0	 3630.0	...
1065830	  781.6	  718.8	 3628.0	...
1065831	  782.1	  718.5	 3626.0	...
1065832	  782.1	  718.4	 3624.0	...
1065833	  782.1	  718.3	 3621.0	...
1065834	  782.0	  718.2	 3617.0	...
1065835	  781.9	  718.2	 3612.0	...
1065836	  781.9	  718.2	 3607.0	...
1065837	  781.9	  718.3	 3604.0	...
1065838	  782.5	  718.2	 3601.0	...
1065839	  783.2	  718.8	 3597.0	...
1065840	  784.0	  719.4	 3596.0	...
1065841	  784.2	  720.0	 3594.0	...
1065842	  784.3	  719.9	 3591.0	...
1065843	  784.2	  719.7	 3587.0	...
1065844	  784.1	  719.7	 3582.0	...
1065845	  784.0	  719.6	 3580.0	...
1065846	  784.0	  719.5	 3579.0	...
1065847	  783.8	  719.3	 3579.0	...
1065848	  783.7	  718.7	 3577.0	...
1065849	  783.4	  718.1	 3575.0	...
1065850	  783.4	  717.6	 3571.0	...
1065851	  783.7	  718.0	 3569.0	...
1065852	  784.1	  718.4	 3566.0	...
1065853	  784.5	  718.9	 3564.0	...
1065854	  784.5	  719.1	 3562.0	...
1065855	  784.4	  719.6	 3559.0	...
1065856	  784.6	  719.8	 3559.0	...
1065857	  784.9	  720.1	 3559.0	...
1065858	  785.0	  720.0	 3556.0	...
1065859	  784.7	  720.0	 3551.0	...
1065860	  784.9	  719.9	 3546.0	...
1065861	  785.3	  720.2	 3541.0	...
1065862	  785.7	  720.5	 3538.0	...
1065863	  785.6	  720.7	 3536.0	...
1065864	  785.6	  720.5	 3536.0	...
1065865	  785.4	  720.3	 3537.0	...
1065866	  785.4	  720.3	 3538.0	...
1065867	  785.4	  720.4	 3534.0	...
1065868	  785.9	  720.5	 3530.0	...
1065869	  786.4	  720.3	 3524.0	...
1065870	  786.8	  720.0	 3522.0	...
1065871	  786.8	  719.7	 3520.0	...
1065872	  786.8	  719.2	 3520.0	...
MSG	1065873 0000 _ Number On
1065873	  787.1	  718.8	 3517.0	...
1065874	  787.5	  718.3	 3511.0	...
1065875	  787.7	  718.0	 3506.0	...
1065876	  787.6	  718.2	 3502.0	...
1065877	  787.4	  718.4	 3501.0	...
1065878	  787.5	  718.7	 3500.0	...
1065879	  787.9	  718.8	 3500.0	...
1065880	  788.3	  718.5	 3500.0	...
1065881	  788.4	  718.2	 3497.0	...
1065882	  788.3	  718.0	 3493.0	...
1065883	  788.6	  718.3	 3489.0	...
1065884	  788.9	  718.3	 3487.0	...
1065885	  789.2	  718.3	 3485.0	...
1065886	  789.4	  718.1	 3483.0	...
1065887	  789.7	  717.9	 3483.0	...
1065888	  790.0	  717.9	 3481.0	...
1065889	  789.9	  717.8	 3479.0	...
1065890	  790.1	  717.6	 3474.0	...
1065891	  790.3	  717.5	 3470.0	...
1065892	  790.6	  717.3	 3466.0	...
1065893	  790.6	  717.4	 3466.0	...
1065894	  790.6	  717.4	 3467.0	...
1065895	  790.5	  716.3	 3468.0	...
1065896	  790.4	  715.1	 3467.0	...
1065897	  790.3	  714.0	 3463.0	...
1065898	  790.2	  713.8	 3459.0	...
1065899	  790.4	  713.5	 3455.0	...
1065900	  790.8	  713.1	 3454.0	...
1065901	  791.2	  712.8	 3453.0	...
1065902	  791.5	  712.7	 3453.0	...
1065903	  791.6	  712.6	 3451.0	...
1065904	  791.6	  712.6	 3449.0	...
1065905	  791.5	  712.6	 3447.0	...
1065906	  791.5	  712.5	 3448.0	...
1065907	  791.5	  712.4	 3445.0	...
1065908	  791.7	  712.4	 3441.0	...
1065909	  792.0	  712.4	 3438.0	...
1065910	  792.3	  712.3	 3438.0	...
1065911	  792.3	  711.9	 3435.0	...
1065912	  792.4	  711.5	 3433.0	...
1065913	  792.6	  711.1	 3431.0	...
1065914	  792.8	  711.1	 3427.0	...
1065915	  793.0	  711.1	 3423.0	...
1065916	  792.9	  711.2	 3418.0	...
1065917	  792.8	  711.1	 3416.0	...
1065918	  792.7	  711.1	 3414.0	...
1065919	  793.0	  711.3	 3414.0	...
1065920	  793.3	  711.3	 3414.0	...
1065921	  793.6	  711.3	 3416.0	...
1065922	  793.7	  711.4	 3417.0	...
1065923	  793.7	  711.8	 3416.0	...
1065924	  793.8	  712.1	 3415.0	...
1065925	  793.8	  711.8	 3409.0	...
1065926	  793.9	  711.7	 3404.0	...
1065927	  793.4	  711.8	 3400.0	...
1065928	  793.0	  712.1	 3399.0	...
1065929	  793.1	  712.5	 3399.0	...
1065930	  793.7	  712.7	 3397.0	...
1065931	  794.3	  712.8	 3395.0	...
1065932	  794.3	  712.7	 3395.0	...
1065933	  794.5	  712.5	 3396.0	...
1065934	  794.6	  712.6	 3396.0	...
1065935	  794.6	  712.6	 3395.0	...
1065936	  795.0	  712.6	 3392.0	...
1065937	  795.4	  712.5	 3388.0	...
1065938	  795.8	  712.0	 3385.0	...
1065939	  795.8	  711.6	 3384.0	...
1065940	  795.9	  711.3	 3381.0	...
1065941	  796.0	  711.2	 3378.0	...
1065942	  796.1	  711.0	 3376.0	...
1065943	  795.8	  710.8	 3374.0	...
1065944	  795.4	  710.7	 3373.0	...
1065945	  795.0	  710.8	 3370.0	...
1065946	  795.0	  710.8	 3368.0	...
1065947	  795.0	  710.8	 3366.0	...
1065948	  795.1	  710.8	 3364.0	...
1065949	  795.3	  710.9	 3363.0	...
1065950	  795.4	  710.9	 3363.0	...
1065951	  795.4	  711.0	 3363.0	...
1065952	  795.6	  711.1	 3359.0	...
1065953	  795.8	  711.2	 3353.0	...
1065954	  796.0	  711.4	 3347.0	...
1065955	  796.0	  711.6	 3346.0	...
1065956	  796.2	  711.6	 3346.0	...
1065957	  796.5	  711.5	 3346.0	...
1065958	  796.3	  711.1	 3346.0	...
1065959	  795.8	  710.8	 3346.0	...
1065960	  795.6	  710.6	 3346.0	...
1065961	  795.8	  710.5	 3343.0	...
1065962	  795.9	  710.5	 3339.0	...
1065963	  795.9	  710.6	 3335.0	...
1065964	  795.9	  710.8	 3334.0	...
1065965	  796.1	  710.9	 3333.0	...
1065966	  796.3	  710.8	 3331.0	...
1065967	  796.7	  710.8	 3329.0	...
1065968	  797.1	  711.5	 3327.0	...
1065969	  797.3	  712.1	 3327.0	...
1065970	  797.3	  712.6	 3326.0	...
1065971	  797.3	  712.1	 3324.0	...
1065972	  797.2	  711.8	 3322.0	...
1065973	  797.2	  711.6	 3321.0	...
1065974	  797.2	  711.8	 3320.0	...
1065975	  797.2	  711.4	 3320.0	...
1065976	  797.0	  710.9	 3316.0	...
1065977	  796.8	  710.4	 3313.0	...
1065978	  797.0	  710.6	 3309.0	...
1065979	  797.4	  710.7	 3309.0	...
1065980	  797.8	  710.9	 3309.0	...
1065981	  797.8	  711.1	 3307.0	...
1065982	  797.8	  711.3	 3303.0	...
1065983	  797.8	  711.2	 3299.0	...
1065984	  797.8	  710.5	 3298.0	...
1065985	  798.2	  709.9	 3297.0	...
1065986	  798.7	  709.6	 3297.0	...
1065987	  799.3	  709.9	 3298.0	...
1065988	  799.4	  710.0	 3296.0	...
1065989	  799.5	  710.0	 3295.0	...
1065990	  799.3	  710.1	 3291.0	...
1065991	  799.1	  709.4	 3289.0	...
1065992	  799.3	  708.8	 3289.0	...
1065993	  799.7	  708.2	 3291.0	...
1065994	  800.2	  708.3	 3292.0	...
1065995	  800.2	  708.5	 3292.0	...
1065996	  800.3	  708.6	 3289.0	...
1065997	  800.7	  708.6	 3284.0	...
1065998	  801.1	  708.5	 3280.0	...
1065999	  801.1	  708.3	 3278.0	...
1066000	  800.7	  708.2	 3278.0	...
1066001	  800.3	  708.1	 3278.0	...
1066002	  800.2	  707.9	 3278.0	...
1066003	  800.0	  707.2	 3279.0	...
1066004	  799.8	  706.4	 3279.0	...
1066005	  799.5	  706.2	 3279.0	...
1066006	  799.3	  706.5	 3276.0	...
1066007	  799.6	  706.7	 3275.0	...
1066008	  800.1	  706.3	 3273.0	...
1066009	  800.3	  705.9	 3271.0	...
1066010	  800.1	  705.7	 3268.0	...
1066011	  799.9	  705.8	 3266.0	...
1066012	  799.9	  705.9	 3267.0	...
1066013	  799.8	  705.8	 3265.0	...
1066014	  800.2	  705.5	 3260.0	...
1066015	  800.6	  705.3	 3256.0	...
1066016	  801.0	  705.2	 3253.0	...
1066017	  801.0	  705.3	 3252.0	...
1066018	  801.1	  705.5	 3250.0	...
1066019	  801.2	  705.6	 3247.0	...
1066020	  801.1	  705.6	 3244.0	...
1066021	  800.8	  705.6	 3243.0	...
1066022	  800.4	  705.6	 3241.0	...
1066023	  800.1	  706.5	 3240.0	...
1066024	  800.1	  707.3	 3238.0	...
1066025	  800.4	  708.1	 3237.0	...
1066026	  800.6	  707.9	 3236.0	...
1066027	  800.8	  707.8	 3235.0	...
1066028	  800.8	  707.6	 3234.0	...
1066029	  800.8	  707.5	 3234.0	...
1066030	  800.8	  707.2	 3233.0	...
1066031	  801.2	  707.0	 3232.0	...
1066032	  801.5	  706.7	 3228.0	...
1066033	  801.5	  706.4	 3224.0	...
1066034	  801.1	  706.1	 3223.0	...
1066035	  801.0	  705.7	 3225.0	...
1066036	  801.7	  705.5	 3224.0	...
1066037	  802.4	  705.2	 3219.0	...
1066038	  802.5	  705.2	 3213.0	...
1066039	  802.4	  705.3	 3209.0	...
1066040	  802.5	  705.9	 3208.0	...
1066041	  802.7	  706.4	 3206.0	...
1066042	  802.8	  706.8	 3204.0	...
1066043	  802.9	  706.7	 3203.0	...
1066044	  803.2	  706.5	 3203.0	...
1066045	  803.4	  706.3	 3203.0	...
1066046	  803.5	  706.4	 3200.0	...
EFIX R   1065595	1066046	452	  782.2	  720.9	   3665
SSACC R  1066047
1066047	  802.8	  706.1	 3198.0	...
1066048	  802.0	  705.7	 3198.0	...
1066049	  800.6	  704.7	 3199.0	...
1066050	  798.6	  703.2	 3201.0	...
1066051	  795.5	  700.3	 3201.0	...
1066052	  791.7	  698.3	 3201.0	...
1066053	  787.9	  697.4	 3202.0	...
1066054	  782.9	  697.9	 3203.0	...
1066055	  778.0	  697.4	 3203.0	...
1066056	  772.9	  696.7	 3203.0	...
1066057	  769.6	  695.3	 3201.0	...
1066058	  767.4	  694.8	 3199.0	...
1066059	  766.6	  694.0	 3198.0	...
1066060	  766.7	  693.1	 3197.0	...
1066061	  766.9	  692.3	 3196.0	...
ESACC R  1066047	1066061	15	  802.8	  706.1	  766.9	  692.3	   0.82	     83
SFIX R   1066062
1066062	  767.2	  691.4	 3196.0	...
1066063	  769.0	  691.2	 3198.0	...
1066064	  770.7	  691.1	 3198.0	...
1066065	  773.5	  691.1	 3197.0	...
1066066	  774.7	  691.4	 3197.0	...
1066067	  776.3	  692.4	 3194.0	...
1066068	  777.0	  693.5	 3191.0	...
1066069	  777.5	  694.5	 3188.0	...
1066070	  777.5	  694.9	 3187.0	...
1066071	  777.4	  695.2	 3187.0	...
1066072	  777.2	  695.5	 3187.0	...
1066073	  777.0	  695.8	 3187.0	...
1066074	  776.9	  695.9	 3186.0	...
1066075	  776.8	  695.8	 3187.0	...
1066076	  776.9	  695.1	 3187.0	...
1066077	  777.1	  694.4	 3189.0	...
1066078	  777.4	  693.8	 3190.0	...
1066079	  777.7	  693.9	 3185.0	...
1066080	  778.1	  693.5	 3180.0	...
1066081	  778.5	  693.1	 3175.0	...
1066082	  779.1	  692.4	 3176.0	...
1066083	  779.3	  692.2	 3177.0	...
1066084	  779.5	  692.9	 3174.0	...
1066085	  779.5	  694.2	 3171.0	...
1066086	  779.4	  695.5	 3169.0	...
1066087	  779.2	  695.7	 3169.0	...
1066088	  779.4	  695.4	 3169.0	...
1066089	  779.7	  695.0	 3169.0	...
1066090	  779.5	  694.9	 3169.0	...
1066091	  778.9	  695.0	 3168.0	...
1066092	  778.4	  695.0	 3167.0	...
1066093	  778.5	  694.6	 3169.0	...
1066094	  778.7	  694.4	 3171.0	...
1066095	  778.9	  694.2	 3173.0	...
1066096	  778.8	  694.2	 3174.0	...
1066097	  778.8	  694.2	 3174.0	...
1066098	  779.4	  694.7	 3173.0	...
1066099	  780.1	  695.1	 3170.0	...
1066100	  780.9	  695.3	 3167.0	...
1066101	  781.0	  695.1	 3165.0	...
1066102	  780.9	  695.0	 3164.0	...
1066103	  780.8	  695.1	 3163.0	...
1066104	  780.6	  695.0	 3160.0	...
1066105	  780.5	  694.8	 3158.0	...
1066106	  780.4	  694.5	 3156.0	...
1066107	  780.3	  694.0	 3154.0	...
1066108	  780.1	  693.8	 3151.0	...
1066109	  780.0	  693.6	 3149.0	...
1066110	  779.9	  693.2	 3149.0	...
1066111	  780.0	  692.7	 3148.0	...
1066112	  780.0	  693.0	 3147.0	...
1066113	  780.1	  693.6	 3146.0	...
1066114	  780.2	  694.3	 3146.0	...
1066115	  780.3	  694.3	 3147.0	...
1066116	  780.5	  694.6	 3147.0	...
1066117	  780.6	  694.8	 3147.0	...
1066118	  780.8	  694.7	 3147.0	...
1066119	  780.7	  694.3	 3147.0	...
1066120	  780.6	  694.0	 3146.0	...
1066121	  780.7	  694.0	 3145.0	...
1066122	  780.8	  693.9	 3143.0	...
1066123	  780.7	  693.8	 3142.0	...
1066124	  780.5	  693.6	 3142.0	...
1066125	  780.3	  693.8	 3139.0	...
1066126	  780.4	  694.1	 3136.0	...
1066127	  780.6	  694.2	 3134.0	...
1066128	  780.7	  694.0	 3134.0	...
1066129	  780.8	  693.7	 3136.0	...
1066130	  780.8	  693.7	 3137.0	...
1066131	  781.0	  693.9	 3139.0	...
1066132	  781.2	  694.0	 3137.0	...
1066133	  781.4	  694.4	 3135.0	...
1066134	  781.4	  694.7	 3132.0	...
1066135	  781.3	  695.0	 3132.0	...
1066136	  780.9	  695.1	 3133.0	...
1066137	  780.5	  695.1	 3134.0	...
1066138	  780.0	  695.1	 3134.0	...
1066139	  779.7	  695.2	 3134.0	...
1066140	  779.3	  695.0	 3133.0	...
1066141	  779.2	  694.8	 3133.0	...
1066142	  779.2	  694.1	 3134.0	...
1066143	  779.5	  693.6	 3135.0	...
1066144	  779.8	  693.1	 3135.0	...
1066145	  779.9	  693.0	 3134.0	...
1066146	  779.9	  693.0	 3133.0	...
1066147	  779.8	  693.1	 3132.0	...
1066148	  779.7	  693.1	 3131.0	...
1066149	  779.8	  693.0	 3131.0	...
1066150	  780.0	  692.8	 3129.0	...
1066151	  780.4	  693.3	 3127.0	...
1066152	  780.7	  694.0	 3124.0	...
1066153	  780.4	  694.8	 3124.0	...
1066154	  780.0	  695.1	 3125.0	...
1066155	  780.0	  695.3	 3126.0	...
1066156	  780.8	  695.4	 3127.0	...
1066157	  781.5	  695.2	 3125.0	...
1066158	  781.7	  694.8	 3124.0	...
1066159	  781.7	  694.4	 3122.0	...
1066160	  781.2	  693.5	 3123.0	...
1066161	  780.7	  692.9	 3123.0	...
1066162	  780.3	  692.9	 3122.0	...
1066163	  780.2	  693.4	 3121.0	...
1066164	  780.2	  693.9	 3120.0	...
1066165	  780.6	  693.8	 3120.0	...
1066166	  780.9	  693.6	 3121.0	...
1066167	  781.4	  693.5	 3121.0	...
1066168	  781.3	  693.7	 3121.0	...
1066169	  781.5	  693.7	 3120.0	...
1066170	  781.6	  693.7	 3119.0	...
1066171	  781.8	  693.6	 3119.0	...
1066172	  781.9	  693.4	 3118.0	...
1066173	  781.9	  692.9	 3117.0	...
1066174	  781.8	  692.5	 3115.0	...
1066175	  781.1	  692.3	 3115.0	...
MSG	1066176 0000 _ Number Off
1066176	  780.5	  692.4	 3114.0	...
1066177	  779.8	  692.7	 3113.0	...
1066178	  779.7	  693.0	 3114.0	...
1066179	  779.9	  693.0	 3115.0	...
1066180	  780.1	  692.8	 3117.0	...
1066181	  780.3	  692.5	 3113.0	...
1066182	  780.3	  693.3	 3108.0	...
1066183	  780.6	  694.0	 3105.0	...
1066184	  781.0	  694.7	 3107.0	...
1066185	  781.4	  694.5	 3109.0	...
1066186	  781.4	  694.2	 3109.0	...
1066187	  781.2	  694.0	 3107.0	...
1066188	  780.9	  693.9	 3106.0	...
1066189	  780.6	  694.1	 3106.0	...
1066190	  780.7	  694.1	 3103.0	...
1066191	  780.7	  694.1	 3101.0	...
1066192	  780.7	  693.9	 3099.0	...
1066193	  780.6	  693.7	 3100.0	...
1066194	  780.6	  693.5	 3102.0	...
1066195	  780.5	  693.4	 3103.0	...
1066196	  780.4	  693.4	 3103.0	...
1066197	  780.4	  693.4	 3104.0	...
1066198	  780.4	  693.4	 3104.0	...
1066199	  780.4	  693.4	 3103.0	...
1066200	  780.3	  692.5	 3102.0	...
1066201	  780.7	  691.6	 3101.0	...
1066202	  781.2	  690.8	 3101.0	...
1066203	  781.7	  691.0	 3102.0	...
1066204	  781.8	  691.4	 3101.0	...
1066205	  781.6	  692.0	 3099.0	...
1066206	  781.5	  692.6	 3098.0	...
1066207	  781.5	  693.1	 3098.0	...
1066208	  781.6	  693.2	 3101.0	...
1066209	  781.6	  693.0	 3103.0	...
1066210	  781.6	  692.8	 3103.0	...
1066211	  781.4	  692.6	 3102.0	...
1066212	  781.3	  692.4	 3101.0	...
1066213	  781.1	  692.2	 3103.0	...
1066214	  781.0	  691.9	 3105.0	...
1066215	  781.0	  691.6	 3106.0	...
1066216	  781.5	  691.4	 3106.0	...
1066217	  781.9	  691.2	 3105.0	...
1066218	  782.0	  691.1	 3104.0	...
1066219	  781.8	  691.3	 3100.0	...
1066220	  781.6	  691.5	 3098.0	...
1066221	  781.5	  691.6	 3100.0	...
1066222	  781.4	  691.6	 3105.0	...
1066223	  781.1	  691.6	 3109.0	...
1066224	  781.0	  691.7	 3110.0	...
1066225	  781.2	  691.6	 3111.0	...
1066226	  781.6	  691.5	 3110.0	...
1066227	  781.9	  691.4	 3106.0	...
1066228	  782.0	  691.5	 3102.0	...
1066229	  782.1	  691.7	 3102.0	...
1066230	  782.1	  691.7	 3106.0	...
1066231	  782.1	  691.7	 3108.0	...
1066232	  782.1	  691.6	 3106.0	...
1066233	  782.1	  691.6	 3104.0	...
1066234	  782.2	  691.5	 3104.0	...
1066235	  782.2	  691.4	 3104.0	...
1066236	  782.3	  691.5	 3105.0	...
1066237	  782.4	  691.7	 3105.0	...
1066238	  782.4	  691.9	 3106.0	...
1066239	  782.1	  692.6	 3106.0	...
1066240	  781.7	  693.2	 3107.0	...
1066241	  781.4	  693.5	 3107.0	...
1066242	  781.8	  692.9	 3106.0	...
1066243	  782.2	  692.5	 3106.0	...
1066244	  782.7	  692.5	 3109.0	...
1066245	  782.7	  692.5	 3114.0	...
1066246	  782.6	  692.1	 3117.0	...
1066247	  782.6	  691.7	 3115.0	...
1066248	  782.6	  691.4	 3113.0	...
1066249	  782.6	  691.3	 3111.0	...
1066250	  782.7	  691.2	 3109.0	...
1066251	  782.7	  691.1	 3109.0	...
1066252	  782.6	  691.0	 3107.0	...
1066253	  782.8	  690.5	 3105.0	...
1066254	  783.1	  690.1	 3104.0	...
1066255	  782.6	  690.2	 3103.0	...
1066256	  781.9	  690.7	 3103.0	...
1066257	  781.3	  691.1	 3104.0	...
1066258	  781.4	  691.1	 3104.0	...
1066259	  781.6	  691.2	 3104.0	...
1066260	  781.9	  691.3	 3107.0	...
1066261	  782.1	  690.9	 3110.0	...
1066262	  782.4	  690.3	 3112.0	...
1066263	  782.6	  690.4	 3109.0	...
1066264	  782.8	  691.0	 3107.0	...
1066265	  782.9	  691.5	 3105.0	...
1066266	  782.8	  691.4	 3106.0	...
1066267	  782.8	  691.4	 3107.0	...
1066268	  782.8	  691.2	 3107.0	...
1066269	  782.8	  691.0	 3108.0	...
1066270	  782.4	  690.9	 3109.0	...
1066271	  782.1	  691.0	 3111.0	...
1066272	  781.8	  691.0	 3114.0	...
1066273	  781.9	  690.9	 3115.0	...
1066274	  782.0	  690.6	 3117.0	...
1066275	  782.1	  690.3	 3117.0	...
1066276	  782.1	  690.0	 3117.0	...
1066277	  782.1	  690.4	 3117.0	...
1066278	  782.1	  690.8	 3118.0	...
1066279	  782.0	  690.7	 3119.0	...
1066280	  781.8	  690.2	 3120.0	...
1066281	  781.6	  690.2	 3119.0	...
1066282	  781.2	  690.7	 3119.0	...
1066283	  781.0	  691.3	 3118.0	...
1066284	  780.9	  691.3	 3118.0	...
1066285	  780.6	  691.3	 3118.0	...
1066286	  780.4	  691.3	 3118.0	...
1066287	  780.1	  691.4	 3116.0	...
1066288	  780.1	  691.3	 3114.0	...
1066289	  780.2	  691.2	 3112.0	...
1066290	  780.2	  691.2	 3112.0	...
1066291	  780.1	  691.2	 3112.0	...
1066292	  780.0	  691.0	 3115.0	...
1066293	  779.9	  690.7	 3117.0	...
1066294	  780.0	  690.3	 3118.0	...
1066295	  779.9	  690.2	 3116.0	...
1066296	  779.8	  690.0	 3114.0	...
1066297	  779.5	  689.7	 3114.0	...
1066298	  779.3	  689.4	 3115.0	...
1066299	  779.2	  689.4	 3115.0	...
1066300	  779.2	  689.3	 3115.0	...
1066301	  778.9	  688.9	 3113.0	...
1066302	  778.7	  688.5	 3115.0	...
1066303	  778.5	  688.1	 3118.0	...
1066304	  778.6	  687.9	 3123.0	...
1066305	  778.7	  687.8	 3126.0	...
1066306	  778.6	  687.8	 3129.0	...
1066307	  778.6	  687.7	 3129.0	...
1066308	  778.5	  687.6	 3128.0	...
1066309	  778.6	  687.5	 3127.0	...
1066310	  778.6	  687.5	 3127.0	...
1066311	  778.6	  687.4	 3126.0	...
1066312	  778.5	  687.6	 3126.0	...
1066313	  778.5	  688.0	 3127.0	...
1066314	  778.5	  688.7	 3127.0	...
1066315	  778.0	  689.3	 3128.0	...
1066316	  777.6	  689.6	 3128.0	...
1066317	  777.1	  689.6	 3128.0	...
1066318	  777.0	  689.2	 3127.0	...
1066319	  777.0	  689.0	 3126.0	...
1066320	  776.9	  688.7	 3126.0	...
1066321	  777.0	  689.1	 3126.0	...
1066322	  777.0	  689.6	 3130.0	...
1066323	  777.0	  689.6	 3134.0	...
1066324	  777.0	  689.3	 3135.0	...
1066325	  777.0	  688.9	 3134.0	...
1066326	  777.1	  688.9	 3134.0	...
1066327	  777.2	  688.9	 3136.0	...
1066328	  777.2	  688.8	 3137.0	...
1066329	  777.3	  688.8	 3137.0	...
1066330	  777.3	  688.7	 3137.0	...
1066331	  777.5	  689.2	 3138.0	...
1066332	  777.6	  689.7	 3139.0	...
1066333	  777.7	  690.3	 3140.0	...
1066334	  777.8	  690.3	 3141.0	...
1066335	  777.7	  690.5	 3141.0	...
1066336	  777.3	  690.6	 3142.0	...
1066337	  776.7	  690.9	 3142.0	...
1066338	  776.4	  691.1	 3143.0	...
1066339	  776.4	  691.0	 3146.0	...
1066340	  776.6	  690.8	 3149.0	...
1066341	  777.0	  690.6	 3151.0	...
1066342	  777.2	  690.4	 3152.0	...
1066343	  777.4	  690.2	 3154.0	...
1066344	  777.4	  690.0	 3156.0	...
1066345	  777.3	  690.2	 3155.0	...
1066346	  776.8	  690.5	 3154.0	...
1066347	  776.0	  690.5	 3153.0	...
1066348	  775.4	  690.4	 3154.0	...
1066349	  775.1	  690.1	 3154.0	...
1066350	  775.1	  689.8	 3154.0	...
1066351	  775.0	  689.4	 3155.0	...
1066352	  775.0	  689.2	 3155.0	...
1066353	  775.0	  689.5	 3156.0	...
1066354	  775.0	  690.0	 3155.0	...
1066355	  775.8	  689.8	 3155.0	...
1066356	  776.5	  688.1	 3156.0	...
1066357	  777.3	  686.4	 3157.0	...
1066358	  777.1	  685.0	 3159.0	...
EFIX R   1066062	1066358	297	  779.9	  692.1	   3131
SSACC R  1066359
1066359	  777.0	  684.6	 3162.0	...
1066360	  776.7	  682.6	 3163.0	...
1066361	  776.3	  681.1	 3164.0	...
1066362	  775.8	  678.5	 3164.0	...
1066363	  775.3	  677.0	 3163.0	...
1066364	  774.7	  674.6	 3162.0	...
1066365	  774.2	  671.7	 3162.0	...
1066366	  774.0	  669.2	 3162.0	...
1066367	  774.0	  666.8	 3163.0	...
1066368	  774.2	  665.9	 3163.0	...
1066369	  774.7	  663.7	 3163.0	...
1066370	  775.3	  661.8	 3162.0	...
ESACC R  1066359	1066370	12	  777.0	  684.6	  775.3	  661.8	   0.49	     46
SFIX R   1066371
1066371	  776.0	  659.3	 3161.0	...
1066372	  776.4	  658.2	 3160.0	...
1066373	  777.0	  657.4	 3156.0	...
1066374	  778.0	  657.0	 3154.0	...
1066375	  778.5	  656.6	 3152.0	...
1066376	  778.9	  656.4	 3151.0	...
MSG	1066377 0000 _ Number On
1066377	  779.1	  656.4	 3150.0	...
1066378	  779.2	  656.2	 3149.0	...
1066379	  779.2	  655.6	 3149.0	...
1066380	  779.2	  655.4	 3149.0	...
1066381	  779.1	  655.7	 3149.0	...
1066382	  778.9	  655.6	 3149.0	...
1066383	  778.8	  655.2	 3149.0	...
1066384	  778.5	  654.8	 3149.0	...
1066385	  778.4	  654.7	 3151.0	...
1066386	  778.4	  655.1	 3152.0	...
1066387	  778.4	  655.6	 3153.0	...
1066388	  778.5	  656.8	 3153.0	...
1066389	  778.2	  657.6	 3152.0	...
1066390	  778.0	  658.4	 3153.0	...
1066391	  777.8	  658.6	 3155.0	...
1066392	  777.9	  659.3	 3160.0	...
1066393	  777.9	  660.2	 3164.0	...
1066394	  777.8	  661.0	 3167.0	...
1066395	  777.8	  661.4	 3169.0	...
1066396	  777.8	  662.0	 3170.0	...
1066397	  777.6	  662.6	 3172.0	...
1066398	  777.2	  663.4	 3172.0	...
1066399	  776.9	  663.2	 3171.0	...
1066400	  776.6	  663.0	 3172.0	...
1066401	  776.6	  662.8	 3174.0	...
1066402	  776.8	  663.0	 3178.0	...
1066403	  776.9	  663.3	 3181.0	...
1066404	  777.1	  663.5	 3182.0	...
1066405	  777.2	  663.1	 3180.0	...
1066406	  776.7	  662.9	 3179.0	...
1066407	  776.1	  663.0	 3179.0	...
1066408	  775.3	  663.4	 3180.0	...
1066409	  775.1	  663.4	 3182.0	...
1066410	  774.8	  663.3	 3182.0	...
1066411	  774.8	  663.2	 3182.0	...
1066412	  775.1	  663.1	 3181.0	...
1066413	  775.7	  662.7	 3179.0	...
1066414	  776.4	  662.7	 3177.0	...
1066415	  777.1	  663.0	 3174.0	...
1066416	  777.3	  663.4	 3176.0	...
1066417	  777.4	  663.4	 3179.0	...
1066418	  777.4	  663.5	 3183.0	...
1066419	  777.3	  663.5	 3183.0	...
1066420	  777.3	  663.5	 3182.0	...
1066421	  777.3	  663.5	 3181.0	...
1066422	  777.2	  663.2	 3181.0	...
1066423	  777.1	  662.8	 3182.0	...
1066424	  777.0	  662.4	 3184.0	...
1066425	  777.0	  662.5	 3186.0	...
1066426	  776.9	  662.9	 3187.0	...
1066427	  776.7	  663.1	 3187.0	...
1066428	  776.2	  662.8	 3187.0	...
1066429	  775.9	  662.3	 3188.0	...
1066430	  775.7	  662.1	 3189.0	...
1066431	  775.9	  662.1	 3190.0	...
1066432	  775.8	  662.3	 3190.0	...
1066433	  775.8	  662.3	 3190.0	...
1066434	  776.2	  662.4	 3189.0	...
1066435	  776.6	  662.3	 3190.0	...
1066436	  777.1	  662.1	 3191.0	...
1066437	  777.2	  661.8	 3193.0	...
1066438	  776.8	  661.6	 3194.0	...
1066439	  776.3	  661.6	 3196.0	...
1066440	  775.6	  661.4	 3198.0	...
1066441	  775.4	  661.2	 3199.0	...
1066442	  774.8	  661.1	 3199.0	...
1066443	  774.5	  661.3	 3197.0	...
1066444	  775.0	  661.5	 3198.0	...
1066445	  775.6	  661.6	 3201.0	...
1066446	  776.3	  661.5	 3203.0	...
1066447	  776.2	  661.2	 3203.0	...
1066448	  776.1	  661.0	 3203.0	...
1066449	  776.1	  661.1	 3203.0	...
1066450	  776.1	  661.1	 3203.0	...
1066451	  776.1	  661.2	 3204.0	...
1066452	  776.1	  661.0	 3204.0	...
1066453	  775.9	  661.1	 3203.0	...
1066454	  775.8	  661.0	 3202.0	...
1066455	  776.0	  660.9	 3201.0	...
1066456	  776.2	  660.8	 3202.0	...
1066457	  776.3	  660.8	 3204.0	...
1066458	  776.2	  660.7	 3207.0	...
1066459	  776.1	  660.4	 3207.0	...
1066460	  776.1	  660.0	 3208.0	...
1066461	  776.2	  659.5	 3208.0	...
1066462	  775.9	  659.9	 3208.0	...
1066463	  775.2	  660.4	 3208.0	...
1066464	  774.4	  661.0	 3209.0	...
1066465	  774.5	  660.9	 3210.0	...
1066466	  775.1	  660.9	 3211.0	...
1066467	  775.5	  661.1	 3210.0	...
1066468	  775.4	  661.0	 3210.0	...
1066469	  775.3	  660.6	 3209.0	...
1066470	  775.4	  660.1	 3208.0	...
1066471	  775.4	  660.4	 3207.0	...
1066472	  775.7	  660.6	 3208.0	...
1066473	  776.0	  660.8	 3211.0	...
1066474	  775.9	  660.5	 3216.0	...
1066475	  775.5	  660.6	 3218.0	...
1066476	  775.2	  660.5	 3217.0	...
1066477	  775.2	  660.4	 3214.0	...
1066478	  775.2	  660.3	 3213.0	...
1066479	  775.1	  660.3	 3216.0	...
1066480	  774.8	  660.3	 3219.0	...
1066481	  774.5	  660.4	 3219.0	...
1066482	  774.6	  660.5	 3218.0	...
1066483	  774.9	  660.7	 3217.0	...
1066484	  775.3	  660.4	 3216.0	...
1066485	  775.5	  660.2	 3217.0	...
1066486	  775.8	  660.7	 3218.0	...
1066487	  775.7	  661.3	 3221.0	...
1066488	  775.6	  661.6	 3223.0	...
1066489	  775.5	  661.2	 3224.0	...
1066490	  776.0	  660.8	 3223.0	...
1066491	  776.3	  660.9	 3223.0	...
1066492	  776.6	  661.1	 3224.0	...
1066493	  776.2	  660.9	 3226.0	...
1066494	  775.9	  660.8	 3227.0	...
1066495	  775.1	  660.9	 3227.0	...
1066496	  774.6	  661.3	 3227.0	...
1066497	  774.5	  661.7	 3228.0	...
1066498	  774.8	  661.7	 3228.0	...
1066499	  775.1	  661.4	 3228.0	...
1066500	  774.9	  661.3	 3229.0	...
1066501	  774.7	  661.6	 3231.0	...
1066502	  774.9	  662.0	 3232.0	...
1066503	  775.3	  662.3	 3232.0	...
1066504	  775.5	  662.5	 3233.0	...
1066505	  775.3	  662.0	 3235.0	...
1066506	  775.2	  661.5	 3239.0	...
1066507	  775.0	  661.4	 3240.0	...
1066508	  774.8	  661.8	 3241.0	...
1066509	  774.6	  662.2	 3241.0	...
1066510	  774.7	  662.2	 3241.0	...
1066511	  774.7	  662.2	 3241.0	...
1066512	  774.8	  661.8	 3240.0	...
1066513	  774.8	  661.3	 3240.0	...
1066514	  774.7	  660.7	 3240.0	...
1066515	  774.7	  660.6	 3240.0	...
1066516	  774.6	  660.5	 3239.0	...
1066517	  774.7	  660.5	 3238.0	...
1066518	  774.8	  660.6	 3239.0	...
1066519	  774.8	  660.6	 3239.0	...
1066520	  774.8	  660.6	 3239.0	...
1066521	  774.5	  660.7	 3239.0	...
1066522	  773.9	  660.8	 3239.0	...
1066523	  773.5	  661.0	 3238.0	...
1066524	  773.3	  661.1	 3237.0	...
1066525	  773.4	  661.1	 3237.0	...
1066526	  773.4	  661.1	 3237.0	...
1066527	  773.3	  661.1	 3236.0	...
1066528	  773.1	  661.0	 3235.0	...
1066529	  772.8	  660.9	 3234.0	...
1066530	  772.8	  660.7	 3235.0	...
1066531	  772.9	  660.5	 3236.0	...
1066532	  772.9	  660.4	 3238.0	...
1066533	  772.9	  660.5	 3237.0	...
1066534	  773.1	  661.2	 3237.0	...
1066535	  773.4	  661.9	 3237.0	...
1066536	  773.7	  662.3	 3240.0	...
1066537	  773.8	  662.6	 3242.0	...
1066538	  773.5	  662.9	 3245.0	...
1066539	  773.0	  662.7	 3245.0	...
1066540	  772.5	  662.2	 3246.0	...
1066541	  772.2	  661.7	 3246.0	...
1066542	  772.4	  661.7	 3245.0	...
1066543	  772.8	  661.6	 3245.0	...
1066544	  772.8	  661.5	 3245.0	...
1066545	  772.5	  661.6	 3245.0	...
1066546	  772.1	  661.8	 3246.0	...
1066547	  772.0	  661.9	 3247.0	...
1066548	  771.9	  662.2	 3245.0	...
1066549	  772.4	  662.3	 3242.0	...
1066550	  773.0	  661.8	 3240.0	...
1066551	  773.7	  661.1	 3245.0	...
1066552	  773.7	  660.4	 3249.0	...
1066553	  773.5	  660.2	 3253.0	...
1066554	  773.2	  660.1	 3252.0	...
1066555	  772.9	  659.9	 3252.0	...
1066556	  772.6	  659.9	 3252.0	...
1066557	  772.3	  659.8	 3252.0	...
1066558	  772.0	  660.4	 3253.0	...
1066559	  772.0	  660.9	 3253.0	...
1066560	  772.0	  660.6	 3254.0	...
1066561	  772.1	  659.9	 3254.0	...
1066562	  772.2	  659.0	 3253.0	...
1066563	  772.4	  658.9	 3253.0	...
1066564	  772.5	  659.2	 3254.0	...
1066565	  772.7	  659.6	 3256.0	...
1066566	  772.7	  659.8	 3257.0	...
1066567	  772.6	  659.7	 3255.0	...
1066568	  772.5	  660.3	 3254.0	...
1066569	  772.4	  660.9	 3255.0	...
1066570	  772.3	  661.5	 3255.0	...
1066571	  772.2	  661.3	 3256.0	...
1066572	  772.2	  661.2	 3257.0	...
1066573	  772.2	  661.0	 3258.0	...
1066574	  772.2	  660.8	 3258.0	...
1066575	  772.3	  660.6	 3258.0	...
1066576	  772.5	  661.2	 3258.0	...
1066577	  772.7	  661.8	 3258.0	...
1066578	  772.6	  661.3	 3257.0	...
1066579	  772.4	  660.3	 3258.0	...
1066580	  772.3	  659.3	 3258.0	...
1066581	  772.4	  659.5	 3258.0	...
1066582	  772.4	  659.7	 3258.0	...
1066583	  772.8	  659.6	 3258.0	...
1066584	  773.2	  659.9	 3259.0	...
1066585	  773.7	  660.1	 3258.0	...
1066586	  773.9	  660.1	 3256.0	...
1066587	  774.3	  659.8	 3256.0	...
1066588	  774.6	  659.6	 3258.0	...
1066589	  774.9	  659.5	 3259.0	...
1066590	  775.0	  659.4	 3259.0	...
1066591	  775.0	  659.2	 3260.0	...
1066592	  774.8	  659.1	 3260.0	...
1066593	  774.6	  659.2	 3263.0	...
1066594	  774.7	  659.2	 3266.0	...
1066595	  774.8	  659.3	 3267.0	...
1066596	  774.9	  659.3	 3266.0	...
1066597	  775.1	  659.3	 3264.0	...
1066598	  775.1	  659.3	 3265.0	...
1066599	  775.0	  659.4	 3266.0	...
1066600	  774.8	  659.6	 3267.0	...
1066601	  774.1	  659.9	 3267.0	...
1066602	  773.5	  660.0	 3266.0	...
1066603	  773.3	  660.1	 3266.0	...
1066604	  773.6	  660.0	 3267.0	...
1066605	  774.0	  659.8	 3268.0	...
1066606	  773.9	  659.7	 3269.0	...
1066607	  773.9	  659.7	 3270.0	...
1066608	  774.0	  659.7	 3273.0	...
1066609	  774.0	  659.9	 3275.0	...
1066610	  774.2	  660.2	 3276.0	...
1066611	  774.3	  660.4	 3274.0	...
1066612	  774.4	  660.2	 3272.0	...
1066613	  774.1	  660.1	 3271.0	...
1066614	  773.8	  660.0	 3272.0	...
1066615	  773.6	  659.8	 3273.0	...
1066616	  773.7	  659.6	 3276.0	...
1066617	  773.9	  659.8	 3278.0	...
1066618	  773.6	  660.2	 3280.0	...
1066619	  773.1	  660.6	 3280.0	...
1066620	  772.6	  660.3	 3280.0	...
1066621	  772.7	  659.9	 3279.0	...
1066622	  772.7	  659.5	 3278.0	...
1066623	  772.9	  659.5	 3278.0	...
1066624	  773.0	  659.6	 3278.0	...
1066625	  773.2	  659.6	 3278.0	...
1066626	  773.5	  659.4	 3278.0	...
1066627	  773.2	  659.3	 3277.0	...
1066628	  772.7	  659.2	 3275.0	...
1066629	  772.2	  659.4	 3274.0	...
1066630	  772.2	  659.4	 3275.0	...
1066631	  771.8	  659.5	 3275.0	...
1066632	  771.3	  659.2	 3276.0	...
1066633	  770.9	  658.9	 3278.0	...
1066634	  771.1	  658.5	 3280.0	...
1066635	  771.5	  658.6	 3283.0	...
1066636	  771.8	  658.8	 3285.0	...
1066637	  772.0	  658.9	 3284.0	...
1066638	  772.1	  658.9	 3284.0	...
1066639	  772.1	  659.0	 3285.0	...
1066640	  771.9	  659.0	 3286.0	...
1066641	  771.6	  658.9	 3288.0	...
1066642	  771.4	  658.8	 3288.0	...
1066643	  771.4	  658.5	 3288.0	...
1066644	  771.4	  658.3	 3289.0	...
1066645	  771.3	  658.1	 3291.0	...
1066646	  771.3	  658.1	 3293.0	...
1066647	  771.3	  658.1	 3295.0	...
1066648	  771.3	  658.1	 3296.0	...
1066649	  771.2	  658.1	 3297.0	...
1066650	  771.1	  658.3	 3296.0	...
1066651	  771.1	  658.6	 3297.0	...
1066652	  771.2	  658.9	 3297.0	...
1066653	  771.2	  658.9	 3298.0	...
1066654	  771.2	  658.9	 3297.0	...
1066655	  771.2	  658.9	 3296.0	...
1066656	  771.3	  659.1	 3295.0	...
1066657	  771.4	  659.2	 3296.0	...
1066658	  771.4	  659.3	 3296.0	...
1066659	  771.5	  659.2	 3297.0	...
1066660	  771.5	  659.1	 3297.0	...
1066661	  771.4	  659.1	 3297.0	...
1066662	  771.2	  659.2	 3297.0	...
1066663	  771.1	  659.2	 3297.0	...
1066664	  771.2	  659.1	 3298.0	...
1066665	  771.3	  659.1	 3298.0	...
1066666	  771.3	  659.5	 3297.0	...
1066667	  771.0	  660.0	 3296.0	...
1066668	  770.8	  660.4	 3296.0	...
1066669	  770.6	  660.5	 3298.0	...
1066670	  770.5	  660.5	 3299.0	...
1066671	  770.4	  660.6	 3300.0	...
1066672	  770.7	  660.4	 3301.0	...
1066673	  771.1	  660.1	 3304.0	...
1066674	  771.5	  659.9	 3307.0	...
1066675	  771.6	  659.8	 3308.0	...
1066676	  771.8	  659.8	 3309.0	...
1066677	  771.8	  659.7	 3309.0	...
1066678	  771.4	  659.6	 3309.0	...
1066679	  771.1	  659.4	 3308.0	...
1066680	  771.2	  659.2	 3308.0	...
1066681	  771.7	  659.0	 3308.0	...
1066682	  772.3	  658.6	 3309.0	...
1066683	  772.3	  658.3	 3310.0	...
1066684	  772.2	  658.0	 3311.0	...
1066685	  772.0	  658.0	 3311.0	...
1066686	  771.8	  658.1	 3313.0	...
1066687	  771.8	  658.1	 3314.0	...
1066688	  771.8	  658.1	 3315.0	...
1066689	  771.7	  658.0	 3314.0	...
MSG	1066690 0000 _ Number Off
1066690	  771.4	  658.0	 3314.0	...
1066691	  771.2	  658.0	 3314.0	...
1066692	  771.0	  657.9	 3315.0	...
1066693	  771.0	  657.9	 3316.0	...
1066694	  771.1	  657.8	 3317.0	...
1066695	  771.1	  657.7	 3318.0	...
1066696	  771.1	  657.7	 3320.0	...
1066697	  771.0	  657.6	 3322.0	...
1066698	  770.9	  657.5	 3324.0	...
1066699	  770.9	  657.4	 3325.0	...
1066700	  771.0	  657.2	 3324.0	...
1066701	  771.0	  657.2	 3324.0	...
1066702	  770.6	  657.2	 3326.0	...
1066703	  770.3	  657.6	 3328.0	...
1066704	  770.0	  658.0	 3327.0	...
1066705	  769.9	  658.6	 3324.0	...
1066706	  769.6	  658.8	 3322.0	...
1066707	  769.3	  659.0	 3325.0	...
1066708	  769.2	  658.9	 3327.0	...
1066709	  769.2	  658.5	 3328.0	...
1066710	  769.7	  658.2	 3328.0	...
1066711	  770.2	  658.0	 3329.0	...
1066712	  770.8	  658.0	 3329.0	...
1066713	  770.9	  657.9	 3330.0	...
1066714	  770.9	  657.6	 3331.0	...
1066715	  770.7	  657.6	 3331.0	...
1066716	  770.6	  657.7	 3331.0	...
1066717	  770.2	  658.0	 3329.0	...
1066718	  769.8	  659.0	 3328.0	...
1066719	  769.5	  659.9	 3326.0	...
1066720	  769.5	  660.6	 3327.0	...
1066721	  769.1	  660.7	 3329.0	...
1066722	  768.7	  660.7	 3329.0	...
1066723	  768.4	  660.7	 3330.0	...
1066724	  768.3	  660.6	 3331.0	...
1066725	  768.2	  660.6	 3333.0	...
1066726	  767.9	  660.7	 3335.0	...
1066727	  767.7	  660.4	 3337.0	...
1066728	  767.6	  660.1	 3338.0	...
1066729	  767.8	  659.8	 3340.0	...
1066730	  768.6	  659.8	 3341.0	...
1066731	  769.3	  659.8	 3342.0	...
1066732	  769.8	  659.5	 3343.0	...
1066733	  769.6	  659.3	 3343.0	...
1066734	  769.1	  658.9	 3342.0	...
1066735	  768.7	  658.9	 3342.0	...
1066736	  768.4	  659.4	 3342.0	...
1066737	  768.4	  660.1	 3342.0	...
1066738	  768.2	  660.8	 3342.0	...
1066739	  768.0	  660.6	 3343.0	...
1066740	  768.2	  660.0	 3343.0	...
1066741	  768.7	  659.3	 3342.0	...
1066742	  769.2	  658.8	 3342.0	...
1066743	  769.3	  658.7	 3344.0	...
1066744	  769.0	  658.7	 3348.0	...
1066745	  768.6	  658.7	 3350.0	...
1066746	  768.4	  658.6	 3348.0	...
1066747	  768.6	  658.2	 3346.0	...
1066748	  768.8	  657.8	 3347.0	...
1066749	  768.9	  658.2	 3349.0	...
1066750	  768.9	  658.8	 3351.0	...
1066751	  768.8	  659.6	 3351.0	...
1066752	  769.0	  659.9	 3352.0	...
1066753	  769.2	  660.0	 3352.0	...
1066754	  768.9	  660.1	 3354.0	...
1066755	  768.4	  660.2	 3357.0	...
1066756	  768.3	  660.2	 3358.0	...
1066757	  768.6	  659.8	 3356.0	...
1066758	  768.9	  659.5	 3356.0	...
1066759	  768.9	  659.2	 3358.0	...
1066760	  768.8	  658.8	 3359.0	...
1066761	  768.5	  658.3	 3359.0	...
1066762	  768.3	  657.9	 3357.0	...
1066763	  768.2	  658.0	 3357.0	...
1066764	  768.3	  658.0	 3357.0	...
1066765	  768.4	  658.0	 3357.0	...
1066766	  768.5	  657.7	 3357.0	...
1066767	  768.5	  657.5	 3357.0	...
1066768	  768.4	  657.8	 3359.0	...
1066769	  768.1	  658.3	 3360.0	...
1066770	  767.8	  659.0	 3362.0	...
1066771	  767.9	  659.2	 3363.0	...
1066772	  768.0	  659.3	 3363.0	...
1066773	  768.2	  659.3	 3364.0	...
1066774	  768.0	  659.7	 3365.0	...
1066775	  767.6	  660.4	 3363.0	...
1066776	  767.3	  661.0	 3361.0	...
1066777	  767.2	  660.4	 3359.0	...
1066778	  767.2	  659.7	 3360.0	...
1066779	  767.1	  658.9	 3362.0	...
1066780	  766.8	  659.0	 3363.0	...
1066781	  766.5	  659.1	 3365.0	...
1066782	  766.4	  659.1	 3366.0	...
1066783	  766.8	  659.3	 3368.0	...
1066784	  767.1	  659.6	 3369.0	...
1066785	  766.9	  660.0	 3368.0	...
1066786	  766.3	  660.1	 3366.0	...
1066787	  766.2	  659.9	 3364.0	...
1066788	  766.9	  659.8	 3367.0	...
1066789	  767.3	  659.8	 3369.0	...
1066790	  767.1	  659.7	 3371.0	...
1066791	  766.8	  659.6	 3372.0	...
1066792	  766.6	  659.4	 3372.0	...
1066793	  766.3	  659.6	 3373.0	...
1066794	  766.2	  660.0	 3373.0	...
1066795	  765.9	  660.3	 3374.0	...
1066796	  765.8	  660.2	 3373.0	...
1066797	  765.8	  659.9	 3372.0	...
1066798	  765.8	  659.9	 3374.0	...
1066799	  765.9	  660.1	 3377.0	...
1066800	  766.1	  660.1	 3381.0	...
1066801	  766.2	  659.8	 3381.0	...
1066802	  766.2	  659.6	 3382.0	...
1066803	  766.3	  659.4	 3382.0	...
1066804	  766.5	  660.0	 3383.0	...
1066805	  766.7	  660.6	 3384.0	...
1066806	  766.7	  661.4	 3384.0	...
1066807	  766.6	  661.8	 3383.0	...
1066808	  766.6	  661.9	 3382.0	...
1066809	  766.7	  661.9	 3382.0	...
1066810	  766.8	  661.7	 3382.0	...
1066811	  766.2	  661.9	 3384.0	...
1066812	  765.6	  662.0	 3385.0	...
1066813	  765.4	  662.0	 3385.0	...
1066814	  765.9	  662.0	 3385.0	...
1066815	  766.4	  661.9	 3385.0	...
1066816	  766.4	  662.1	 3386.0	...
1066817	  766.4	  662.2	 3387.0	...
1066818	  766.3	  662.4	 3388.0	...
1066819	  766.3	  662.3	 3389.0	...
1066820	  766.2	  662.2	 3392.0	...
1066821	  766.0	  662.6	 3395.0	...
1066822	  766.0	  663.2	 3398.0	...
1066823	  766.0	  663.8	 3398.0	...
1066824	  766.1	  663.9	 3398.0	...
1066825	  766.1	  664.0	 3398.0	...
1066826	  766.0	  663.4	 3397.0	...
1066827	  765.8	  662.7	 3397.0	...
1066828	  765.6	  662.6	 3398.0	...
1066829	  765.6	  663.4	 3399.0	...
1066830	  765.5	  664.1	 3400.0	...
1066831	  765.5	  664.2	 3401.0	...
1066832	  765.5	  664.1	 3401.0	...
1066833	  765.6	  664.1	 3402.0	...
1066834	  765.8	  664.0	 3403.0	...
1066835	  765.8	  663.8	 3403.0	...
1066836	  765.7	  663.5	 3406.0	...
1066837	  765.4	  662.7	 3411.0	...
1066838	  764.8	  662.3	 3417.0	...
1066839	  764.4	  662.3	 3419.0	...
1066840	  764.0	  662.7	 3421.0	...
1066841	  764.0	  663.1	 3423.0	...
1066842	  764.2	  663.2	 3419.0	...
1066843	  764.7	  663.2	 3413.0	...
1066844	  765.1	  662.8	 3412.0	...
1066845	  765.4	  662.5	 3415.0	...
1066846	  765.2	  661.6	 3420.0	...
1066847	  765.2	  661.1	 3421.0	...
1066848	  765.3	  660.5	 3419.0	...
1066849	  765.4	  660.3	 3418.0	...
1066850	  765.2	  660.1	 3416.0	...
1066851	  765.2	  659.9	 3416.0	...
1066852	  765.2	  659.8	 3417.0	...
1066853	  764.5	  660.3	 3417.0	...
1066854	  763.7	  661.0	 3416.0	...
1066855	  764.0	  661.3	 3415.0	...
1066856	  764.9	  660.7	 3417.0	...
1066857	  766.1	  660.0	 3419.0	...
1066858	  766.3	  659.8	 3421.0	...
1066859	  765.8	  659.9	 3421.0	...
1066860	  765.0	  660.0	 3421.0	...
1066861	  764.5	  660.0	 3421.0	...
1066862	  764.8	  659.6	 3421.0	...
1066863	  765.1	  659.3	 3421.0	...
1066864	  765.0	  658.5	 3421.0	...
1066865	  764.9	  658.0	 3420.0	...
1066866	  764.8	  658.0	 3421.0	...
1066867	  764.8	  658.5	 3421.0	...
1066868	  764.9	  658.7	 3421.0	...
1066869	  764.9	  658.5	 3422.0	...
1066870	  764.8	  658.1	 3422.0	...
1066871	  765.0	  657.9	 3425.0	...
1066872	  765.3	  657.7	 3426.0	...
1066873	  765.6	  657.6	 3427.0	...
1066874	  765.8	  657.6	 3427.0	...
1066875	  765.8	  657.6	 3426.0	...
1066876	  765.6	  657.6	 3424.0	...
1066877	  765.5	  657.6	 3424.0	...
1066878	  765.3	  657.7	 3425.0	...
1066879	  765.2	  657.5	 3426.0	...
1066880	  765.2	  657.3	 3426.0	...
1066881	  765.3	  657.0	 3426.0	...
1066882	  765.1	  656.9	 3426.0	...
1066883	  764.8	  656.9	 3426.0	...
1066884	  764.6	  656.8	 3427.0	...
1066885	  764.8	  656.8	 3429.0	...
1066886	  765.1	  656.9	 3431.0	...
1066887	  765.2	  657.0	 3433.0	...
1066888	  765.2	  657.2	 3434.0	...
1066889	  765.1	  657.2	 3433.0	...
1066890	  765.2	  657.2	 3431.0	...
1066891	  765.4	  657.2	 3431.0	...
1066892	  765.5	  657.3	 3432.0	...
1066893	  765.3	  656.6	 3433.0	...
1066894	  765.2	  655.9	 3433.0	...
1066895	  765.0	  655.2	 3433.0	...
1066896	  764.9	  655.4	 3433.0	...
1066897	  764.8	  655.5	 3433.0	...
1066898	  764.8	  655.5	 3433.0	...
1066899	  764.8	  655.4	 3434.0	...
1066900	  764.8	  655.4	 3435.0	...
1066901	  765.0	  656.0	 3434.0	...
1066902	  765.1	  656.6	 3433.0	...
MSG	1066903 0000 _ Number On
1066903	  765.2	  657.0	 3435.0	...
1066904	  765.1	  656.6	 3438.0	...
1066905	  764.7	  656.4	 3439.0	...
1066906	  764.4	  656.4	 3439.0	...
1066907	  764.0	  656.6	 3439.0	...
1066908	  764.0	  656.8	 3439.0	...
1066909	  764.3	  656.9	 3438.0	...
1066910	  764.5	  657.0	 3438.0	...
1066911	  764.9	  656.8	 3439.0	...
1066912	  765.2	  656.8	 3440.0	...
1066913	  765.5	  657.1	 3439.0	...
1066914	  765.3	  657.6	 3439.0	...
1066915	  765.0	  658.1	 3440.0	...
1066916	  764.9	  657.9	 3441.0	...
1066917	  765.2	  657.5	 3443.0	...
1066918	  765.5	  656.8	 3444.0	...
1066919	  765.5	  656.4	 3445.0	...
1066920	  765.7	  656.3	 3445.0	...
1066921	  765.9	  657.0	 3445.0	...
1066922	  766.0	  657.6	 3445.0	...
1066923	  765.9	  657.9	 3445.0	...
1066924	  765.8	  657.8	 3444.0	...
1066925	  765.6	  657.6	 3445.0	...
1066926	  765.4	  657.6	 3448.0	...
1066927	  765.2	  657.6	 3451.0	...
1066928	  765.1	  657.5	 3453.0	...
1066929	  765.0	  657.0	 3455.0	...
1066930	  765.2	  656.5	 3456.0	...
1066931	  765.4	  655.9	 3457.0	...
1066932	  765.6	  655.7	 3456.0	...
1066933	  765.7	  655.6	 3454.0	...
1066934	  765.4	  655.7	 3456.0	...
1066935	  765.1	  655.3	 3456.0	...
1066936	  764.8	  654.9	 3457.0	...
1066937	  764.9	  654.8	 3455.0	...
1066938	  764.8	  655.1	 3455.0	...
1066939	  764.7	  655.4	 3456.0	...
1066940	  764.5	  655.3	 3459.0	...
1066941	  764.2	  655.4	 3461.0	...
1066942	  763.9	  655.5	 3459.0	...
1066943	  763.8	  655.6	 3457.0	...
1066944	  763.8	  655.5	 3457.0	...
1066945	  764.1	  655.5	 3460.0	...
1066946	  764.4	  655.4	 3465.0	...
1066947	  764.6	  655.3	 3468.0	...
1066948	  764.4	  655.2	 3471.0	...
1066949	  764.1	  655.1	 3471.0	...
1066950	  763.7	  655.4	 3472.0	...
1066951	  763.6	  655.8	 3472.0	...
1066952	  763.6	  656.2	 3473.0	...
1066953	  763.6	  656.3	 3473.0	...
1066954	  763.5	  656.3	 3472.0	...
1066955	  763.6	  656.2	 3470.0	...
1066956	  763.8	  655.9	 3470.0	...
1066957	  763.8	  655.6	 3471.0	...
1066958	  763.7	  655.4	 3472.0	...
1066959	  763.5	  655.5	 3472.0	...
1066960	  763.5	  655.6	 3477.0	...
1066961	  763.4	  655.6	 3481.0	...
1066962	  763.5	  655.5	 3486.0	...
1066963	  763.7	  655.2	 3486.0	...
1066964	  763.9	  654.9	 3486.0	...
1066965	  764.4	  654.5	 3486.0	...
1066966	  764.8	  654.4	 3487.0	...
1066967	  765.0	  654.4	 3487.0	...
1066968	  764.8	  654.5	 3487.0	...
1066969	  764.6	  654.6	 3487.0	...
1066970	  764.6	  654.6	 3489.0	...
1066971	  764.8	  654.4	 3490.0	...
1066972	  765.0	  654.3	 3491.0	...
1066973	  765.0	  654.3	 3490.0	...
1066974	  764.9	  654.4	 3491.0	...
1066975	  764.8	  654.4	 3492.0	...
1066976	  764.9	  654.4	 3493.0	...
1066977	  765.0	  654.3	 3493.0	...
1066978	  764.6	  653.8	 3495.0	...
1066979	  764.2	  653.3	 3498.0	...
1066980	  763.8	  652.8	 3501.0	...
1066981	  763.8	  652.7	 3503.0	...
1066982	  763.8	  652.6	 3503.0	...
1066983	  764.0	  652.6	 3504.0	...
1066984	  764.0	  652.8	 3503.0	...
1066985	  763.9	  653.0	 3503.0	...
1066986	  764.0	  653.3	 3504.0	...
1066987	  764.3	  653.5	 3506.0	...
1066988	  764.6	  653.5	 3508.0	...
1066989	  764.6	  653.4	 3510.0	...
1066990	  764.5	  653.2	 3511.0	...
1066991	  764.6	  653.1	 3511.0	...
1066992	  764.6	  653.2	 3512.0	...
1066993	  764.6	  653.5	 3513.0	...
1066994	  764.0	  653.9	 3513.0	...
1066995	  763.3	  654.3	 3513.0	...
1066996	  763.2	  653.8	 3512.0	...
1066997	  763.5	  652.9	 3514.0	...
1066998	  763.8	  652.0	 3518.0	...
1066999	  763.8	  652.0	 3520.0	...
1067000	  763.8	  651.9	 3520.0	...
1067001	  763.7	  652.0	 3519.0	...
1067002	  763.8	  652.0	 3519.0	...
1067003	  764.1	  651.9	 3518.0	...
1067004	  764.3	  651.8	 3518.0	...
1067005	  764.4	  651.6	 3518.0	...
1067006	  764.3	  651.7	 3519.0	...
1067007	  764.2	  651.8	 3521.0	...
1067008	  764.2	  651.8	 3522.0	...
1067009	  764.1	  651.8	 3523.0	...
1067010	  763.9	  651.8	 3524.0	...
1067011	  763.8	  651.6	 3526.0	...
1067012	  763.8	  651.3	 3528.0	...
1067013	  763.7	  651.5	 3529.0	...
1067014	  763.6	  652.2	 3530.0	...
1067015	  763.5	  652.8	 3532.0	...
1067016	  763.5	  653.0	 3533.0	...
1067017	  763.4	  652.9	 3535.0	...
1067018	  763.3	  652.8	 3535.0	...
1067019	  763.2	  652.9	 3536.0	...
1067020	  763.0	  652.9	 3540.0	...
1067021	  762.9	  652.5	 3543.0	...
1067022	  762.9	  651.9	 3544.0	...
1067023	  763.1	  651.0	 3545.0	...
1067024	  763.1	  650.7	 3545.0	...
1067025	  762.8	  650.4	 3546.0	...
1067026	  762.8	  650.4	 3545.0	...
1067027	  763.0	  650.3	 3546.0	...
1067028	  763.2	  650.3	 3547.0	...
1067029	  763.2	  650.3	 3548.0	...
1067030	  763.2	  650.3	 3549.0	...
1067031	  762.9	  650.4	 3550.0	...
1067032	  762.6	  650.4	 3550.0	...
1067033	  762.4	  650.6	 3551.0	...
1067034	  762.4	  650.8	 3552.0	...
1067035	  762.4	  651.1	 3552.0	...
1067036	  762.3	  651.0	 3553.0	...
1067037	  762.0	  650.6	 3556.0	...
1067038	  761.8	  650.4	 3561.0	...
1067039	  761.8	  650.7	 3566.0	...
1067040	  761.9	  651.2	 3567.0	...
1067041	  762.0	  651.6	 3565.0	...
1067042	  762.1	  651.3	 3563.0	...
1067043	  762.1	  650.9	 3562.0	...
1067044	  762.0	  651.0	 3562.0	...
1067045	  761.5	  651.6	 3562.0	...
1067046	  761.0	  652.1	 3562.0	...
1067047	  760.6	  652.0	 3564.0	...
1067048	  760.6	  651.9	 3566.0	...
1067049	  760.8	  651.9	 3569.0	...
1067050	  760.9	  652.0	 3568.0	...
1067051	  761.2	  652.1	 3568.0	...
1067052	  761.2	  652.2	 3570.0	...
1067053	  761.0	  652.2	 3573.0	...
1067054	  760.8	  652.5	 3576.0	...
1067055	  760.5	  652.8	 3577.0	...
1067056	  760.6	  653.0	 3577.0	...
1067057	  760.6	  652.8	 3577.0	...
1067058	  760.6	  652.5	 3577.0	...
1067059	  760.6	  652.3	 3577.0	...
1067060	  760.7	  652.3	 3579.0	...
1067061	  760.8	  652.4	 3580.0	...
1067062	  761.0	  652.5	 3582.0	...
1067063	  761.2	  652.3	 3582.0	...
1067064	  761.4	  651.9	 3582.0	...
1067065	  761.4	  651.6	 3582.0	...
1067066	  761.1	  651.6	 3581.0	...
1067067	  760.8	  651.6	 3579.0	...
1067068	  760.6	  651.4	 3578.0	...
1067069	  760.8	  651.1	 3578.0	...
1067070	  761.1	  651.4	 3579.0	...
1067071	  761.3	  652.2	 3579.0	...
1067072	  761.2	  653.0	 3579.0	...
1067073	  761.2	  653.6	 3580.0	...
1067074	  761.0	  654.0	 3581.0	...
1067075	  761.2	  653.8	 3581.0	...
1067076	  761.3	  653.2	 3581.0	...
1067077	  761.3	  652.5	 3581.0	...
1067078	  761.1	  652.5	 3579.0	...
1067079	  761.0	  652.5	 3578.0	...
1067080	  761.0	  652.7	 3577.0	...
1067081	  761.1	  652.9	 3577.0	...
1067082	  761.2	  653.0	 3577.0	...
1067083	  760.9	  651.9	 3577.0	...
1067084	  760.5	  650.9	 3577.0	...
1067085	  760.2	  650.0	 3577.0	...
1067086	  760.3	  650.5	 3578.0	...
1067087	  760.8	  650.9	 3578.0	...
1067088	  761.1	  651.2	 3579.0	...
1067089	  761.5	  651.2	 3579.0	...
1067090	  761.5	  651.0	 3579.0	...
1067091	  761.6	  650.7	 3579.0	...
1067092	  761.6	  650.1	 3580.0	...
1067093	  761.6	  649.4	 3582.0	...
1067094	  761.4	  648.9	 3585.0	...
1067095	  761.2	  648.9	 3586.0	...
1067096	  761.2	  649.4	 3588.0	...
1067097	  761.3	  649.9	 3589.0	...
1067098	  761.3	  650.2	 3589.0	...
1067099	  761.1	  650.2	 3589.0	...
1067100	  761.0	  650.2	 3589.0	...
1067101	  760.9	  650.3	 3588.0	...
1067102	  760.8	  650.6	 3587.0	...
1067103	  760.8	  650.6	 3587.0	...
1067104	  760.7	  650.5	 3590.0	...
1067105	  760.5	  650.3	 3592.0	...
1067106	  760.4	  650.5	 3595.0	...
1067107	  760.4	  650.6	 3596.0	...
1067108	  760.5	  650.7	 3595.0	...
1067109	  760.5	  650.7	 3593.0	...
1067110	  760.6	  650.7	 3591.0	...
1067111	  760.6	  650.7	 3592.0	...
1067112	  760.6	  650.8	 3593.0	...
1067113	  760.5	  650.9	 3595.0	...
1067114	  760.5	  650.4	 3595.0	...
1067115	  760.0	  650.0	 3594.0	...
1067116	  759.6	  649.6	 3591.0	...
1067117	  758.9	  649.7	 3589.0	...
1067118	  758.7	  649.7	 3587.0	...
1067119	  758.6	  649.9	 3588.0	...
1067120	  758.8	  650.3	 3588.0	...
1067121	  759.0	  650.5	 3590.0	...
1067122	  759.1	  650.7	 3593.0	...
1067123	  759.3	  650.7	 3595.0	...
1067124	  759.5	  650.6	 3596.0	...
1067125	  759.6	  650.5	 3597.0	...
1067126	  759.7	  650.5	 3597.0	...
1067127	  759.7	  650.5	 3595.0	...
1067128	  759.9	  650.7	 3593.0	...
1067129	  760.1	  651.0	 3590.0	...
1067130	  760.2	  651.3	 3589.0	...
1067131	  760.0	  651.3	 3592.0	...
1067132	  759.8	  651.4	 3595.0	...
1067133	  759.6	  651.5	 3595.0	...
1067134	  759.6	  651.4	 3591.0	...
1067135	  759.6	  651.3	 3588.0	...
1067136	  759.6	  651.2	 3587.0	...
1067137	  759.5	  651.1	 3587.0	...
1067138	  759.3	  650.9	 3586.0	...
1067139	  759.1	  650.5	 3586.0	...
1067140	  758.9	  650.2	 3585.0	...
1067141	  759.2	  650.4	 3586.0	...
1067142	  759.5	  650.8	 3587.0	...
1067143	  759.5	  651.2	 3586.0	...
1067144	  759.1	  651.2	 3585.0	...
1067145	  758.6	  651.1	 3584.0	...
1067146	  758.5	  651.2	 3585.0	...
1067147	  758.5	  651.3	 3587.0	...
1067148	  758.3	  651.3	 3588.0	...
1067149	  758.2	  651.4	 3588.0	...
1067150	  758.3	  651.4	 3587.0	...
1067151	  758.5	  651.5	 3585.0	...
1067152	  758.8	  651.5	 3582.0	...
1067153	  759.0	  651.0	 3581.0	...
1067154	  759.2	  650.5	 3580.0	...
1067155	  759.2	  650.7	 3580.0	...
1067156	  759.0	  651.5	 3580.0	...
1067157	  758.8	  652.3	 3580.0	...
1067158	  758.6	  652.5	 3577.0	...
1067159	  758.5	  652.7	 3574.0	...
1067160	  758.4	  652.3	 3574.0	...
1067161	  758.1	  651.9	 3576.0	...
1067162	  757.9	  652.0	 3579.0	...
1067163	  757.9	  652.6	 3577.0	...
1067164	  758.0	  653.0	 3574.0	...
1067165	  758.3	  652.9	 3572.0	...
1067166	  758.3	  652.3	 3573.0	...
1067167	  758.1	  652.0	 3574.0	...
1067168	  757.8	  652.1	 3574.0	...
1067169	  757.5	  652.6	 3573.0	...
1067170	  757.3	  653.5	 3572.0	...
1067171	  757.0	  653.7	 3570.0	...
1067172	  756.9	  653.9	 3568.0	...
1067173	  757.5	  653.6	 3566.0	...
1067174	  758.3	  653.7	 3565.0	...
1067175	  758.9	  653.8	 3562.0	...
1067176	  758.6	  653.7	 3560.0	...
1067177	  757.9	  653.8	 3557.0	...
1067178	  757.1	  653.8	 3556.0	...
1067179	  756.9	  654.0	 3554.0	...
1067180	  756.9	  653.7	 3553.0	...
1067181	  756.6	  653.4	 3553.0	...
1067182	  756.3	  653.2	 3552.0	...
1067183	  756.6	  653.2	 3552.0	...
1067184	  757.2	  653.2	 3552.0	...
1067185	  757.8	  653.2	 3553.0	...
1067186	  757.7	  653.5	 3552.0	...
1067187	  757.7	  653.7	 3551.0	...
1067188	  757.7	  654.0	 3549.0	...
1067189	  757.6	  654.1	 3547.0	...
1067190	  757.5	  653.9	 3545.0	...
1067191	  757.9	  653.5	 3545.0	...
1067192	  758.4	  653.0	 3545.0	...
1067193	  758.8	  652.9	 3544.0	...
1067194	  758.6	  653.1	 3544.0	...
1067195	  758.6	  653.3	 3543.0	...
1067196	  758.7	  653.6	 3544.0	...
1067197	  758.7	  653.8	 3545.0	...
1067198	  758.6	  653.9	 3545.0	...
1067199	  758.5	  654.0	 3544.0	...
1067200	  758.5	  654.1	 3542.0	...
1067201	  758.5	  654.4	 3542.0	...
1067202	  758.5	  654.7	 3540.0	...
1067203	  758.4	  654.6	 3539.0	...
1067204	  758.3	  654.5	 3538.0	...
MSG	1067205 0000 _ Number Off
1067205	  758.1	  654.4	 3538.0	...
1067206	  757.9	  654.7	 3535.0	...
1067207	  757.8	  654.9	 3532.0	...
1067208	  757.8	  654.9	 3526.0	...
1067209	  757.8	  653.9	 3523.0	...
1067210	  757.7	  653.1	 3521.0	...
1067211	  757.6	  652.5	 3522.0	...
1067212	  757.6	  652.7	 3524.0	...
1067213	  757.5	  652.9	 3521.0	...
1067214	  757.5	  652.9	 3516.0	...
1067215	  757.6	  652.9	 3513.0	...
1067216	  758.3	  653.1	 3514.0	...
1067217	  758.9	  653.3	 3515.0	...
1067218	  759.6	  653.7	 3514.0	...
1067219	  759.6	  654.1	 3514.0	...
1067220	  759.7	  654.7	 3513.0	...
1067221	  759.6	  655.0	 3512.0	...
1067222	  759.5	  655.1	 3510.0	...
1067223	  759.3	  655.0	 3509.0	...
1067224	  759.3	  655.3	 3507.0	...
1067225	  759.3	  655.8	 3505.0	...
1067226	  759.2	  656.3	 3502.0	...
1067227	  759.1	  655.9	 3500.0	...
1067228	  759.0	  655.1	 3498.0	...
1067229	  758.9	  654.3	 3497.0	...
1067230	  758.9	  654.1	 3496.0	...
1067231	  758.9	  654.1	 3495.0	...
1067232	  759.2	  654.1	 3495.0	...
1067233	  759.7	  654.2	 3494.0	...
1067234	  760.1	  654.4	 3493.0	...
1067235	  760.2	  654.6	 3489.0	...
1067236	  760.2	  654.7	 3486.0	...
1067237	  760.2	  654.2	 3484.0	...
1067238	  760.2	  653.8	 3484.0	...
1067239	  760.2	  653.7	 3481.0	...
1067240	  760.2	  654.2	 3476.0	...
1067241	  760.3	  654.7	 3469.0	...
1067242	  760.4	  654.8	 3466.0	...
1067243	  760.3	  654.6	 3466.0	...
1067244	  760.2	  654.6	 3467.0	...
1067245	  760.4	  654.5	 3468.0	...
1067246	  760.7	  654.5	 3468.0	...
1067247	  760.9	  654.6	 3468.0	...
1067248	  760.8	  654.7	 3469.0	...
1067249	  760.8	  655.1	 3469.0	...
1067250	  760.8	  655.7	 3466.0	...
1067251	  761.0	  656.2	 3464.0	...
1067252	  761.0	  655.8	 3459.0	...
1067253	  761.0	  655.0	 3457.0	...
1067254	  760.9	  654.3	 3455.0	...
1067255	  760.9	  654.3	 3454.0	...
1067256	  760.8	  654.7	 3453.0	...
1067257	  760.9	  655.1	 3453.0	...
1067258	  761.0	  655.0	 3454.0	...
1067259	  761.5	  654.3	 3454.0	...
1067260	  761.9	  653.8	 3452.0	...
1067261	  762.1	  654.0	 3449.0	...
1067262	  761.6	  654.2	 3446.0	...
1067263	  761.2	  654.2	 3445.0	...
1067264	  761.4	  654.1	 3444.0	...
1067265	  761.8	  654.0	 3444.0	...
1067266	  762.1	  653.9	 3444.0	...
1067267	  761.9	  653.9	 3445.0	...
1067268	  761.6	  654.0	 3445.0	...
1067269	  761.4	  654.0	 3446.0	...
1067270	  761.5	  653.9	 3447.0	...
1067271	  761.5	  653.8	 3443.0	...
1067272	  761.5	  654.2	 3438.0	...
1067273	  761.6	  654.6	 3433.0	...
1067274	  761.5	  654.6	 3432.0	...
1067275	  761.5	  654.1	 3430.0	...
1067276	  761.5	  653.9	 3430.0	...
1067277	  761.6	  654.5	 3427.0	...
1067278	  761.8	  655.1	 3425.0	...
1067279	  762.0	  655.6	 3422.0	...
1067280	  762.2	  655.7	 3423.0	...
1067281	  762.4	  655.8	 3423.0	...
1067282	  762.3	  655.5	 3424.0	...
1067283	  762.3	  655.2	 3424.0	...
1067284	  762.1	  654.4	 3424.0	...
1067285	  761.9	  653.9	 3424.0	...
1067286	  761.7	  653.5	 3421.0	...
1067287	  761.7	  653.5	 3420.0	...
1067288	  761.7	  653.1	 3418.0	...
1067289	  761.6	  652.7	 3416.0	...
1067290	  761.5	  652.4	 3415.0	...
1067291	  761.6	  652.7	 3415.0	...
1067292	  761.8	  653.0	 3416.0	...
1067293	  762.1	  653.5	 3413.0	...
1067294	  762.1	  653.9	 3409.0	...
1067295	  762.0	  654.2	 3406.0	...
1067296	  761.9	  654.1	 3407.0	...
1067297	  761.6	  654.3	 3407.0	...
1067298	  761.3	  654.5	 3407.0	...
1067299	  761.2	  654.7	 3407.0	...
1067300	  761.5	  654.4	 3407.0	...
1067301	  761.8	  654.1	 3405.0	...
1067302	  762.1	  653.8	 3403.0	...
1067303	  762.5	  653.3	 3400.0	...
1067304	  762.8	  652.5	 3399.0	...
1067305	  763.0	  651.7	 3398.0	...
1067306	  763.0	  651.7	 3398.0	...
1067307	  763.1	  652.0	 3398.0	...
1067308	  763.1	  652.3	 3397.0	...
1067309	  763.0	  651.7	 3393.0	...
1067310	  763.5	  651.1	 3390.0	...
1067311	  764.1	  650.4	 3388.0	...
1067312	  764.7	  650.3	 3388.0	...
1067313	  764.5	  650.3	 3388.0	...
1067314	  764.0	  650.5	 3389.0	...
1067315	  763.4	  650.6	 3389.0	...
1067316	  763.2	  650.6	 3387.0	...
1067317	  763.5	  650.4	 3383.0	...
1067318	  763.8	  650.3	 3381.0	...
1067319	  763.8	  650.3	 3383.0	...
1067320	  763.8	  650.4	 3385.0	...
1067321	  763.8	  650.4	 3385.0	...
1067322	  763.9	  650.2	 3382.0	...
1067323	  763.9	  650.2	 3378.0	...
1067324	  764.0	  650.3	 3376.0	...
1067325	  764.0	  650.5	 3377.0	...
1067326	  763.9	  650.4	 3379.0	...
1067327	  763.8	  650.2	 3378.0	...
1067328	  763.7	  650.0	 3375.0	...
1067329	  763.5	  650.0	 3372.0	...
1067330	  763.3	  650.0	 3373.0	...
1067331	  763.0	  650.1	 3374.0	...
1067332	  762.9	  650.2	 3373.0	...
1067333	  763.0	  650.3	 3372.0	...
1067334	  763.4	  650.3	 3370.0	...
1067335	  764.0	  650.2	 3370.0	...
1067336	  764.5	  650.1	 3370.0	...
1067337	  764.4	  650.2	 3371.0	...
1067338	  764.0	  650.6	 3371.0	...
1067339	  763.9	  650.9	 3372.0	...
1067340	  764.2	  651.1	 3372.0	...
1067341	  764.6	  651.1	 3372.0	...
1067342	  764.6	  650.6	 3372.0	...
1067343	  764.5	  650.1	 3371.0	...
1067344	  764.5	  649.7	 3370.0	...
1067345	  764.7	  649.5	 3366.0	...
1067346	  764.7	  649.3	 3364.0	...
1067347	  764.3	  649.1	 3364.0	...
1067348	  763.8	  649.1	 3365.0	...
1067349	  763.7	  649.1	 3365.0	...
1067350	  764.0	  649.3	 3363.0	...
1067351	  764.2	  649.4	 3361.0	...
1067352	  764.5	  649.3	 3360.0	...
1067353	  764.8	  649.2	 3360.0	...
1067354	  765.1	  648.8	 3361.0	...
1067355	  765.2	  648.7	 3361.0	...
1067356	  765.1	  648.9	 3361.0	...
1067357	  764.9	  649.1	 3358.0	...
1067358	  764.7	  649.4	 3356.0	...
1067359	  764.8	  649.3	 3352.0	...
1067360	  764.8	  649.1	 3350.0	...
1067361	  764.9	  648.7	 3348.0	...
1067362	  764.9	  648.5	 3347.0	...
1067363	  764.9	  648.4	 3344.0	...
1067364	  764.8	  648.6	 3340.0	...
1067365	  764.8	  648.8	 3337.0	...
1067366	  764.9	  648.9	 3335.0	...
1067367	  765.0	  648.8	 3334.0	...
1067368	  765.0	  648.8	 3333.0	...
1067369	  765.0	  649.4	 3333.0	...
1067370	  764.9	  650.1	 3332.0	...
1067371	  764.9	  650.7	 3331.0	...
1067372	  764.9	  651.1	 3331.0	...
1067373	  764.8	  651.6	 3328.0	...
1067374	  764.7	  652.6	 3325.0	...
1067375	  764.7	  653.1	 3323.0	...
1067376	  764.7	  653.4	 3324.0	...
1067377	  765.0	  653.0	 3323.0	...
1067378	  765.1	  652.5	 3322.0	...
1067379	  765.2	  652.1	 3320.0	...
1067380	  765.1	  651.6	 3321.0	...
1067381	  765.2	  651.2	 3321.0	...
1067382	  765.3	  650.9	 3319.0	...
1067383	  765.4	  650.7	 3316.0	...
1067384	  765.5	  650.5	 3313.0	...
1067385	  765.7	  650.4	 3313.0	...
1067386	  765.9	  650.4	 3312.0	...
1067387	  766.1	  650.6	 3314.0	...
1067388	  766.3	  650.7	 3315.0	...
1067389	  766.3	  650.4	 3316.0	...
1067390	  766.2	  650.1	 3316.0	...
1067391	  766.1	  650.2	 3316.0	...
1067392	  766.0	  650.7	 3316.0	...
1067393	  766.0	  650.2	 3314.0	...
1067394	  766.2	  649.3	 3313.0	...
1067395	  766.4	  648.3	 3310.0	...
1067396	  766.2	  648.4	 3308.0	...
1067397	  766.0	  648.8	 3306.0	...
1067398	  766.2	  649.6	 3306.0	...
1067399	  766.8	  650.2	 3306.0	...
1067400	  766.9	  650.5	 3306.0	...
1067401	  766.5	  650.4	 3303.0	...
1067402	  766.1	  650.4	 3301.0	...
1067403	  765.9	  650.3	 3298.0	...
1067404	  765.9	  650.2	 3298.0	...
1067405	  765.9	  650.0	 3297.0	...
MSG	1067406 0000 _ Number On
1067406	  766.2	  649.9	 3296.0	...
1067407	  766.5	  650.1	 3292.0	...
1067408	  766.8	  650.2	 3288.0	...
1067409	  767.0	  649.6	 3286.0	...
1067410	  767.2	  648.6	 3286.0	...
1067411	  767.4	  647.7	 3286.0	...
1067412	  767.4	  647.7	 3287.0	...
1067413	  767.5	  647.9	 3287.0	...
1067414	  767.7	  648.3	 3287.0	...
1067415	  767.8	  648.8	 3287.0	...
1067416	  768.4	  648.9	 3285.0	...
1067417	  768.9	  648.7	 3283.0	...
1067418	  769.3	  648.3	 3280.0	...
1067419	  768.4	  648.2	 3279.0	...
1067420	  767.5	  648.1	 3278.0	...
1067421	  766.3	  648.1	 3277.0	...
1067422	  764.9	  647.7	 3278.0	...
1067423	  763.4	  646.9	 3278.0	...
1067424	  762.3	  646.2	 3277.0	...
1067425	  761.6	  644.4	 3275.0	...
1067426	  760.2	  642.9	 3272.0	...
1067427	  758.6	  641.1	 3269.0	...
1067428	  757.2	  640.2	 3266.0	...
1067429	  756.3	  639.0	 3264.0	...
1067430	  755.7	  638.1	 3263.0	...
1067431	  755.2	  637.3	 3262.0	...
1067432	  755.4	  637.2	 3261.0	...
1067433	  755.5	  637.0	 3260.0	...
1067434	  755.7	  637.1	 3258.0	...
1067435	  756.2	  638.3	 3257.0	...
1067436	  756.7	  639.6	 3253.0	...
1067437	  758.0	  640.8	 3250.0	...
1067438	  759.5	  640.7	 3248.0	...
1067439	  760.9	  640.6	 3247.0	...
1067440	  761.5	  640.5	 3246.0	...
1067441	  761.7	  641.0	 3245.0	...
1067442	  761.9	  641.6	 3244.0	...
1067443	  762.6	  642.1	 3244.0	...
1067444	  763.1	  642.0	 3244.0	...
1067445	  763.9	  641.9	 3244.0	...
1067446	  764.2	  641.9	 3245.0	...
1067447	  764.5	  642.0	 3246.0	...
1067448	  764.4	  641.7	 3244.0	...
1067449	  764.3	  641.4	 3240.0	...
1067450	  764.3	  641.1	 3238.0	...
1067451	  764.2	  641.1	 3238.0	...
1067452	  764.2	  641.3	 3237.0	...
1067453	  764.1	  641.3	 3234.0	...
1067454	  763.6	  641.2	 3233.0	...
1067455	  763.1	  641.1	 3233.0	...
1067456	  763.0	  641.1	 3233.0	...
1067457	  763.3	  641.1	 3232.0	...
1067458	  763.7	  641.0	 3232.0	...
1067459	  763.7	  641.4	 3226.0	...
1067460	  763.6	  642.0	 3220.0	...
1067461	  763.6	  642.6	 3218.0	...
1067462	  763.5	  642.7	 3222.0	...
1067463	  763.8	  642.8	 3226.0	...
1067464	  763.9	  642.7	 3221.0	...
1067465	  763.8	  642.5	 3216.0	...
1067466	  763.5	  642.3	 3212.0	...
1067467	  763.4	  642.2	 3211.0	...
1067468	  763.6	  642.1	 3210.0	...
1067469	  764.1	  642.1	 3207.0	...
1067470	  764.6	  642.1	 3205.0	...
1067471	  765.0	  641.6	 3204.0	...
1067472	  764.9	  640.9	 3205.0	...
1067473	  764.8	  640.2	 3206.0	...
1067474	  764.9	  640.1	 3207.0	...
1067475	  765.0	  640.7	 3207.0	...
1067476	  765.1	  641.2	 3207.0	...
1067477	  765.1	  641.1	 3202.0	...
1067478	  765.0	  640.5	 3197.0	...
1067479	  765.2	  640.3	 3192.0	...
1067480	  765.3	  640.8	 3192.0	...
1067481	  765.5	  641.3	 3193.0	...
1067482	  765.5	  641.3	 3192.0	...
1067483	  765.7	  641.3	 3191.0	...
1067484	  765.7	  641.3	 3190.0	...
1067485	  765.6	  641.4	 3189.0	...
1067486	  766.0	  641.3	 3188.0	...
1067487	  766.5	  641.1	 3186.0	...
1067488	  767.0	  640.8	 3184.0	...
1067489	  766.9	  640.4	 3183.0	...
1067490	  766.8	  640.1	 3183.0	...
1067491	  766.7	  640.1	 3183.0	...
1067492	  766.5	  640.2	 3178.0	...
1067493	  767.2	  640.1	 3173.0	...
1067494	  767.9	  640.0	 3173.0	...
1067495	  768.1	  640.0	 3177.0	...
1067496	  767.7	  639.6	 3175.0	...
1067497	  767.3	  639.1	 3169.0	...
1067498	  767.4	  638.7	 3165.0	...
1067499	  767.4	  638.9	 3166.0	...
1067500	  767.5	  639.0	 3167.0	...
1067501	  767.4	  639.1	 3165.0	...
1067502	  767.3	  639.3	 3164.0	...
1067503	  767.1	  639.4	 3162.0	...
1067504	  767.1	  639.5	 3162.0	...
1067505	  767.3	  639.2	 3161.0	...
1067506	  767.4	  639.0	 3160.0	...
1067507	  767.6	  638.8	 3159.0	...
1067508	  767.3	  639.1	 3158.0	...
1067509	  767.1	  638.6	 3156.0	...
1067510	  767.0	  638.1	 3155.0	...
1067511	  767.0	  637.5	 3155.0	...
1067512	  767.0	  637.4	 3155.0	...
1067513	  767.5	  637.0	 3153.0	...
1067514	  768.0	  636.8	 3151.0	...
1067515	  768.6	  636.6	 3149.0	...
1067516	  768.6	  636.6	 3149.0	...
1067517	  768.7	  636.6	 3149.0	...
1067518	  769.2	  636.5	 3146.0	...
1067519	  769.7	  636.3	 3143.0	...
1067520	  769.9	  636.2	 3141.0	...
1067521	  769.7	  636.3	 3141.0	...
1067522	  769.4	  636.5	 3140.0	...
1067523	  769.9	  636.2	 3140.0	...
1067524	  770.5	  635.7	 3139.0	...
1067525	  771.1	  634.9	 3138.0	...
1067526	  771.2	  634.6	 3136.0	...
1067527	  771.3	  634.3	 3134.0	...
1067528	  771.4	  634.9	 3134.0	...
1067529	  771.4	  635.6	 3134.0	...
1067530	  771.1	  636.4	 3132.0	...
1067531	  770.6	  636.4	 3130.0	...
1067532	  770.2	  636.1	 3130.0	...
1067533	  770.1	  636.0	 3132.0	...
1067534	  770.0	  636.2	 3131.0	...
1067535	  770.1	  636.6	 3127.0	...
1067536	  770.3	  636.4	 3123.0	...
1067537	  770.6	  636.1	 3120.0	...
1067538	  770.8	  635.8	 3119.0	...
1067539	  771.0	  636.0	 3118.0	...
1067540	  771.0	  635.6	 3118.0	...
1067541	  771.3	  634.9	 3118.0	...
1067542	  771.6	  634.0	 3114.0	...
1067543	  771.9	  633.5	 3111.0	...
1067544	  771.8	  633.0	 3108.0	...
1067545	  771.6	  632.9	 3109.0	...
1067546	  771.6	  633.1	 3110.0	...
1067547	  772.0	  633.1	 3109.0	...
1067548	  772.4	  633.0	 3109.0	...
1067549	  772.7	  632.9	 3109.0	...
1067550	  772.7	  633.0	 3109.0	...
1067551	  772.7	  633.1	 3109.0	...
1067552	  772.9	  633.3	 3108.0	...
1067553	  773.0	  633.4	 3108.0	...
1067554	  772.9	  633.6	 3107.0	...
1067555	  772.9	  633.7	 3106.0	...
1067556	  772.8	  633.7	 3104.0	...
1067557	  772.7	  633.7	 3103.0	...
1067558	  772.6	  633.6	 3102.0	...
1067559	  772.6	  633.5	 3102.0	...
1067560	  772.5	  633.3	 3102.0	...
1067561	  772.4	  633.2	 3099.0	...
1067562	  772.5	  633.1	 3095.0	...
1067563	  772.8	  633.0	 3090.0	...
1067564	  773.2	  633.0	 3088.0	...
1067565	  773.2	  633.2	 3090.0	...
1067566	  773.3	  633.5	 3092.0	...
1067567	  773.4	  633.8	 3094.0	...
1067568	  773.4	  633.9	 3093.0	...
1067569	  773.4	  633.1	 3092.0	...
1067570	  773.3	  632.1	 3090.0	...
1067571	  773.2	  631.1	 3090.0	...
1067572	  773.2	  631.1	 3090.0	...
1067573	  773.2	  631.2	 3090.0	...
1067574	  773.2	  631.2	 3090.0	...
1067575	  773.2	  631.2	 3090.0	...
1067576	  773.2	  631.6	 3089.0	...
1067577	  773.4	  632.4	 3088.0	...
1067578	  773.7	  633.1	 3088.0	...
1067579	  774.0	  633.7	 3088.0	...
1067580	  774.1	  634.0	 3089.0	...
1067581	  773.9	  633.9	 3089.0	...
1067582	  773.6	  633.4	 3088.0	...
1067583	  773.8	  632.9	 3088.0	...
1067584	  774.3	  632.7	 3089.0	...
1067585	  774.2	  632.6	 3090.0	...
1067586	  773.6	  632.6	 3090.0	...
1067587	  773.2	  632.0	 3091.0	...
1067588	  773.4	  631.7	 3090.0	...
1067589	  774.1	  631.3	 3088.0	...
1067590	  774.6	  631.3	 3086.0	...
1067591	  774.8	  631.0	 3086.0	...
1067592	  774.6	  631.4	 3085.0	...
1067593	  774.4	  632.0	 3085.0	...
1067594	  774.4	  632.4	 3085.0	...
1067595	  774.4	  632.3	 3084.0	...
1067596	  774.3	  632.2	 3082.0	...
1067597	  774.2	  632.3	 3081.0	...
1067598	  774.0	  632.4	 3080.0	...
1067599	  774.4	  632.4	 3079.0	...
1067600	  774.8	  632.0	 3076.0	...
1067601	  775.2	  631.6	 3074.0	...
1067602	  775.1	  631.3	 3073.0	...
1067603	  775.1	  631.3	 3075.0	...
1067604	  775.1	  631.0	 3076.0	...
1067605	  775.1	  630.8	 3076.0	...
1067606	  775.1	  630.4	 3076.0	...
1067607	  775.4	  630.2	 3075.0	...
1067608	  775.7	  630.3	 3072.0	...
1067609	  775.7	  630.6	 3070.0	...
1067610	  775.4	  631.0	 3068.0	...
1067611	  775.0	  631.0	 3068.0	...
1067612	  775.0	  631.0	 3067.0	...
1067613	  775.0	  631.2	 3066.0	...
1067614	  774.9	  631.5	 3066.0	...
1067615	  774.8	  631.7	 3067.0	...
1067616	  774.8	  631.7	 3068.0	...
1067617	  775.0	  631.5	 3068.0	...
1067618	  775.2	  631.2	 3068.0	...
1067619	  775.3	  630.5	 3066.0	...
1067620	  775.4	  629.8	 3065.0	...
1067621	  775.5	  629.6	 3064.0	...
1067622	  775.6	  629.7	 3060.0	...
1067623	  776.0	  629.4	 3057.0	...
1067624	  776.3	  629.1	 3055.0	...
1067625	  776.1	  629.0	 3055.0	...
1067626	  775.7	  629.2	 3056.0	...
1067627	  775.2	  629.5	 3054.0	...
1067628	  775.0	  629.9	 3053.0	...
1067629	  774.8	  630.5	 3052.0	...
1067630	  775.2	  630.7	 3052.0	...
1067631	  775.8	  630.8	 3053.0	...
1067632	  776.0	  630.7	 3052.0	...
1067633	  775.6	  630.7	 3050.0	...
1067634	  775.3	  630.8	 3048.0	...
1067635	  775.5	  631.0	 3047.0	...
1067636	  775.4	  631.1	 3047.0	...
1067637	  775.2	  630.9	 3049.0	...
1067638	  775.6	  630.3	 3051.0	...
1067639	  776.3	  629.8	 3052.0	...
1067640	  777.0	  629.8	 3051.0	...
1067641	  777.1	  629.9	 3048.0	...
1067642	  777.2	  630.0	 3046.0	...
1067643	  777.2	  630.0	 3044.0	...
1067644	  777.2	  629.6	 3042.0	...
1067645	  777.2	  629.3	 3041.0	...
1067646	  777.1	  628.9	 3039.0	...
1067647	  777.0	  629.0	 3040.0	...
1067648	  776.8	  629.3	 3040.0	...
1067649	  776.8	  629.5	 3040.0	...
1067650	  776.9	  629.7	 3040.0	...
1067651	  777.0	  629.7	 3039.0	...
1067652	  776.9	  629.8	 3039.0	...
1067653	  776.9	  629.8	 3039.0	...
1067654	  777.0	  629.8	 3037.0	...
1067655	  777.1	  629.7	 3036.0	...
1067656	  777.1	  629.6	 3033.0	...
1067657	  777.1	  629.3	 3032.0	...
1067658	  777.0	  628.9	 3032.0	...
1067659	  777.2	  628.5	 3034.0	...
1067660	  777.4	  628.3	 3035.0	...
1067661	  778.0	  628.2	 3035.0	...
1067662	  778.3	  628.1	 3034.0	...
1067663	  778.3	  628.2	 3032.0	...
1067664	  778.0	  628.2	 3030.0	...
1067665	  777.8	  628.3	 3028.0	...
1067666	  777.6	  628.5	 3028.0	...
1067667	  777.3	  628.5	 3027.0	...
1067668	  777.1	  628.5	 3025.0	...
1067669	  777.3	  628.5	 3024.0	...
1067670	  777.5	  628.6	 3021.0	...
1067671	  777.9	  629.0	 3018.0	...
1067672	  778.2	  629.3	 3016.0	...
1067673	  778.5	  629.2	 3016.0	...
1067674	  778.5	  628.7	 3017.0	...
1067675	  778.6	  628.3	 3017.0	...
1067676	  778.7	  628.1	 3016.0	...
1067677	  778.9	  628.2	 3014.0	...
1067678	  778.9	  628.4	 3012.0	...
1067679	  778.5	  628.5	 3011.0	...
1067680	  778.2	  628.5	 3009.0	...
1067681	  778.1	  628.8	 3007.0	...
1067682	  778.3	  629.0	 3005.0	...
1067683	  778.5	  629.2	 3005.0	...
1067684	  778.6	  628.7	 3005.0	...
1067685	  778.6	  628.3	 3005.0	...
1067686	  778.5	  627.9	 3006.0	...
1067687	  778.9	  628.0	 3005.0	...
1067688	  779.3	  628.1	 3003.0	...
1067689	  779.8	  628.1	 3001.0	...
1067690	  779.8	  628.0	 2999.0	...
1067691	  779.7	  627.5	 2998.0	...
1067692	  779.7	  627.1	 2993.0	...
1067693	  779.8	  627.3	 2989.0	...
1067694	  779.8	  627.9	 2987.0	...
1067695	  779.8	  628.3	 2991.0	...
1067696	  779.9	  627.9	 2995.0	...
1067697	  780.0	  627.4	 2993.0	...
1067698	  780.2	  627.0	 2989.0	...
1067699	  780.2	  627.0	 2985.0	...
1067700	  780.1	  627.2	 2984.0	...
1067701	  780.3	  627.3	 2983.0	...
1067702	  780.3	  627.0	 2981.0	...
1067703	  780.4	  626.8	 2981.0	...
1067704	  780.5	  626.6	 2981.0	...
1067705	  780.9	  626.5	 2977.0	...
1067706	  781.2	  626.2	 2973.0	...
1067707	  781.2	  625.3	 2969.0	...
1067708	  780.9	  624.5	 2968.0	...
1067709	  780.9	  623.8	 2969.0	...
1067710	  781.3	  623.9	 2970.0	...
1067711	  781.8	  624.2	 2970.0	...
1067712	  782.1	  624.6	 2969.0	...
1067713	  782.2	  624.7	 2968.0	...
1067714	  781.5	  624.9	 2968.0	...
1067715	  780.7	  625.1	 2967.0	...
1067716	  780.0	  625.2	 2967.0	...
1067717	  780.4	  625.1	 2967.0	...
1067718	  780.7	  625.1	 2967.0	...
MSG	1067719 0000 _ Number Off
1067719	  781.1	  625.2	 2967.0	...
1067720	  781.1	  625.3	 2967.0	...
1067721	  781.1	  625.1	 2966.0	...
1067722	  780.9	  625.0	 2966.0	...
1067723	  780.7	  625.1	 2964.0	...
1067724	  780.4	  625.4	 2962.0	...
1067725	  780.3	  625.5	 2961.0	...
1067726	  780.5	  625.4	 2960.0	...
1067727	  780.8	  625.6	 2958.0	...
1067728	  781.2	  625.8	 2957.0	...
1067729	  781.3	  626.1	 2955.0	...
1067730	  781.3	  626.0	 2956.0	...
1067731	  781.2	  625.8	 2956.0	...
1067732	  781.0	  625.5	 2956.0	...
1067733	  780.9	  625.3	 2956.0	...
1067734	  780.9	  625.3	 2956.0	...
1067735	  780.9	  625.3	 2954.0	...
1067736	  780.7	  624.7	 2951.0	...
1067737	  780.6	  624.0	 2947.0	...
1067738	  780.6	  623.5	 2947.0	...
1067739	  780.5	  623.9	 2949.0	...
1067740	  780.3	  624.4	 2950.0	...
1067741	  780.6	  624.9	 2952.0	...
1067742	  781.0	  625.3	 2952.0	...
1067743	  781.4	  625.6	 2948.0	...
1067744	  781.6	  625.7	 2945.0	...
1067745	  781.7	  626.0	 2942.0	...
1067746	  781.8	  626.2	 2942.0	...
1067747	  781.8	  626.2	 2943.0	...
1067748	  781.8	  625.9	 2941.0	...
1067749	  782.1	  625.2	 2940.0	...
1067750	  782.5	  624.5	 2937.0	...
1067751	  782.7	  624.0	 2937.0	...
1067752	  782.6	  624.2	 2935.0	...
1067753	  782.4	  624.7	 2932.0	...
1067754	  782.1	  625.3	 2930.0	...
1067755	  781.8	  625.6	 2932.0	...
1067756	  782.0	  625.3	 2934.0	...
1067757	  782.1	  624.9	 2937.0	...
1067758	  782.2	  624.4	 2938.0	...
1067759	  782.1	  624.5	 2938.0	...
1067760	  781.6	  624.7	 2938.0	...
1067761	  781.1	  624.7	 2938.0	...
1067762	  780.7	  624.6	 2933.0	...
1067763	  780.8	  624.4	 2929.0	...
1067764	  780.9	  624.2	 2926.0	...
1067765	  781.0	  624.1	 2927.0	...
1067766	  781.1	  624.3	 2927.0	...
1067767	  781.4	  624.3	 2927.0	...
1067768	  781.7	  624.6	 2927.0	...
1067769	  782.0	  624.6	 2928.0	...
1067770	  782.1	  624.7	 2929.0	...
1067771	  782.3	  624.7	 2930.0	...
1067772	  782.3	  624.8	 2930.0	...
1067773	  782.2	  624.9	 2928.0	...
1067774	  782.1	  624.9	 2926.0	...
1067775	  781.9	  624.9	 2925.0	...
1067776	  781.7	  625.0	 2924.0	...
1067777	  781.7	  625.0	 2924.0	...
1067778	  782.0	  624.9	 2923.0	...
1067779	  782.4	  624.8	 2922.0	...
1067780	  782.5	  624.7	 2921.0	...
1067781	  782.6	  624.6	 2921.0	...
1067782	  782.6	  625.0	 2920.0	...
1067783	  782.7	  625.4	 2920.0	...
1067784	  782.7	  625.0	 2918.0	...
1067785	  782.6	  624.2	 2916.0	...
1067786	  782.6	  623.3	 2914.0	...
1067787	  782.7	  623.1	 2915.0	...
1067788	  782.8	  623.2	 2915.0	...
1067789	  782.9	  623.5	 2917.0	...
1067790	  782.9	  623.9	 2920.0	...
1067791	  782.8	  624.2	 2923.0	...
1067792	  782.7	  624.2	 2920.0	...
1067793	  782.5	  624.3	 2917.0	...
1067794	  782.1	  624.2	 2916.0	...
1067795	  781.8	  624.1	 2919.0	...
1067796	  781.4	  623.9	 2921.0	...
1067797	  781.3	  623.7	 2920.0	...
1067798	  781.1	  622.9	 2918.0	...
1067799	  781.1	  622.2	 2918.0	...
1067800	  781.3	  621.7	 2918.0	...
1067801	  781.4	  622.6	 2918.0	...
1067802	  781.8	  623.5	 2920.0	...
1067803	  781.8	  623.4	 2921.0	...
1067804	  781.8	  622.5	 2923.0	...
1067805	  781.7	  621.8	 2924.0	...
1067806	  781.6	  622.0	 2926.0	...
1067807	  781.7	  622.5	 2927.0	...
1067808	  781.7	  622.9	 2927.0	...
1067809	  781.8	  623.3	 2925.0	...
1067810	  781.9	  623.3	 2921.0	...
1067811	  781.9	  623.4	 2920.0	...
1067812	  781.8	  623.0	 2919.0	...
1067813	  781.7	  623.0	 2919.0	...
1067814	  781.6	  622.9	 2919.0	...
1067815	  781.2	  622.3	 2919.0	...
1067816	  780.7	  621.4	 2920.0	...
1067817	  780.7	  620.4	 2923.0	...
1067818	  781.2	  620.1	 2925.0	...
1067819	  781.7	  619.9	 2926.0	...
1067820	  781.8	  620.1	 2924.0	...
1067821	  781.8	  620.7	 2923.0	...
1067822	  781.8	  621.3	 2922.0	...
1067823	  781.7	  621.7	 2923.0	...
1067824	  781.5	  621.7	 2924.0	...
1067825	  781.6	  621.5	 2926.0	...
1067826	  781.8	  621.2	 2927.0	...
1067827	  781.8	  621.1	 2927.0	...
1067828	  781.4	  621.2	 2927.0	...
1067829	  781.0	  621.3	 2928.0	...
1067830	  780.9	  621.4	 2929.0	...
1067831	  780.9	  621.4	 2929.0	...
1067832	  780.9	  621.4	 2928.0	...
1067833	  780.9	  621.4	 2927.0	...
1067834	  780.9	  621.4	 2926.0	...
1067835	  781.0	  621.3	 2926.0	...
1067836	  781.1	  621.1	 2926.0	...
1067837	  781.2	  621.1	 2924.0	...
1067838	  781.3	  621.1	 2924.0	...
1067839	  781.1	  621.3	 2923.0	...
1067840	  780.8	  621.5	 2923.0	...
1067841	  780.4	  621.8	 2923.0	...
1067842	  780.3	  622.0	 2922.0	...
1067843	  780.2	  622.2	 2922.0	...
1067844	  780.3	  622.3	 2924.0	...
1067845	  780.3	  622.3	 2927.0	...
1067846	  780.3	  621.8	 2931.0	...
1067847	  780.0	  621.0	 2931.0	...
1067848	  779.6	  620.3	 2932.0	...
1067849	  779.2	  620.2	 2933.0	...
1067850	  779.0	  620.4	 2933.0	...
1067851	  779.0	  620.5	 2931.0	...
1067852	  779.0	  620.6	 2930.0	...
1067853	  779.0	  620.6	 2932.0	...
1067854	  779.1	  620.7	 2934.0	...
1067855	  779.2	  620.6	 2935.0	...
1067856	  779.4	  620.3	 2935.0	...
1067857	  779.6	  620.4	 2934.0	...
1067858	  779.7	  620.6	 2933.0	...
1067859	  779.1	  621.0	 2932.0	...
1067860	  778.4	  621.3	 2930.0	...
1067861	  778.0	  621.6	 2929.0	...
1067862	  778.2	  621.7	 2928.0	...
1067863	  778.3	  621.8	 2929.0	...
1067864	  778.2	  621.6	 2930.0	...
1067865	  778.7	  621.3	 2930.0	...
1067866	  779.7	  621.1	 2930.0	...
1067867	  780.8	  621.0	 2930.0	...
1067868	  780.7	  621.1	 2931.0	...
1067869	  780.2	  621.2	 2932.0	...
1067870	  779.7	  621.2	 2935.0	...
1067871	  779.6	  621.3	 2937.0	...
1067872	  779.4	  621.2	 2938.0	...
1067873	  779.2	  620.9	 2938.0	...
1067874	  778.9	  620.7	 2939.0	...
1067875	  778.8	  620.5	 2940.0	...
1067876	  778.7	  620.6	 2940.0	...
1067877	  778.8	  620.6	 2939.0	...
1067878	  778.9	  620.6	 2941.0	...
1067879	  778.9	  620.6	 2942.0	...
1067880	  778.7	  620.7	 2944.0	...
1067881	  778.6	  621.1	 2946.0	...
1067882	  778.4	  621.3	 2948.0	...
1067883	  778.3	  621.4	 2950.0	...
1067884	  778.3	  621.3	 2950.0	...
1067885	  778.4	  621.1	 2950.0	...
1067886	  778.5	  620.8	 2951.0	...
1067887	  778.6	  620.5	 2952.0	...
1067888	  778.7	  620.2	 2953.0	...
1067889	  778.7	  620.1	 2953.0	...
1067890	  778.8	  620.0	 2952.0	...
1067891	  778.6	  620.0	 2951.0	...
1067892	  778.5	  621.0	 2951.0	...
1067893	  778.2	  622.0	 2954.0	...
1067894	  778.3	  622.7	 2956.0	...
1067895	  778.2	  622.3	 2955.0	...
1067896	  778.3	  621.9	 2955.0	...
1067897	  778.2	  622.0	 2955.0	...
1067898	  778.2	  622.3	 2954.0	...
1067899	  778.2	  622.7	 2954.0	...
1067900	  778.3	  622.9	 2955.0	...
1067901	  778.1	  623.1	 2955.0	...
1067902	  777.8	  623.2	 2957.0	...
1067903	  777.6	  623.3	 2958.0	...
1067904	  778.0	  623.2	 2959.0	...
1067905	  778.3	  622.9	 2960.0	...
1067906	  778.4	  622.7	 2960.0	...
1067907	  778.4	  622.6	 2960.0	...
1067908	  777.8	  622.5	 2960.0	...
1067909	  777.2	  622.5	 2960.0	...
1067910	  776.8	  622.5	 2961.0	...
1067911	  776.9	  623.0	 2963.0	...
1067912	  777.1	  623.5	 2966.0	...
1067913	  777.4	  623.7	 2968.0	...
1067914	  777.5	  623.5	 2968.0	...
1067915	  777.6	  623.7	 2969.0	...
1067916	  777.4	  623.9	 2969.0	...
1067917	  777.2	  624.2	 2970.0	...
1067918	  777.2	  624.1	 2970.0	...
1067919	  777.3	  624.3	 2970.0	...
1067920	  777.4	  624.9	 2971.0	...
1067921	  777.4	  625.5	 2973.0	...
1067922	  777.2	  625.3	 2975.0	...
1067923	  776.8	  624.8	 2975.0	...
1067924	  776.3	  624.5	 2973.0	...
1067925	  775.9	  624.7	 2972.0	...
1067926	  776.1	  624.3	 2973.0	...
1067927	  776.6	  623.8	 2974.0	...
1067928	  777.4	  623.2	 2977.0	...
1067929	  777.9	  623.3	 2979.0	...
1067930	  778.4	  623.3	 2980.0	...
1067931	  777.8	  623.4	 2984.0	...
1067932	  777.0	  623.7	 2989.0	...
MSG	1067933 0000 _ Number On
1067933	  776.1	  623.8	 2994.0	...
1067934	  776.0	  624.0	 2995.0	...
1067935	  775.9	  624.9	 2995.0	...
1067936	  776.0	  625.8	 2995.0	...
1067937	  776.0	  625.9	 2994.0	...
1067938	  775.9	  624.9	 2996.0	...
1067939	  775.9	  623.9	 2998.0	...
1067940	  776.0	  624.3	 2998.0	...
1067941	  776.0	  624.9	 2994.0	...
1067942	  776.0	  625.6	 2991.0	...
1067943	  775.8	  625.6	 2993.0	...
1067944	  775.9	  625.5	 2994.0	...
1067945	  776.1	  625.2	 2996.0	...
1067946	  776.4	  625.0	 2996.0	...
1067947	  776.7	  625.1	 2997.0	...
1067948	  776.8	  625.3	 2998.0	...
1067949	  776.3	  625.8	 3000.0	...
1067950	  775.8	  626.2	 3002.0	...
1067951	  775.1	  626.7	 3002.0	...
1067952	  774.8	  626.6	 3001.0	...
1067953	  774.5	  626.4	 3000.0	...
1067954	  774.4	  626.3	 3001.0	...
1067955	  774.6	  626.6	 3003.0	...
1067956	  775.2	  626.4	 3004.0	...
1067957	  775.7	  626.1	 3006.0	...
1067958	  775.7	  626.2	 3008.0	...
1067959	  775.4	  626.8	 3011.0	...
1067960	  775.0	  627.3	 3011.0	...
1067961	  775.0	  627.2	 3012.0	...
1067962	  775.0	  626.8	 3013.0	...
1067963	  774.7	  626.5	 3015.0	...
1067964	  774.5	  626.3	 3016.0	...
1067965	  774.3	  626.4	 3016.0	...
1067966	  774.4	  626.5	 3020.0	...
1067967	  774.5	  627.1	 3023.0	...
1067968	  774.6	  627.7	 3027.0	...
1067969	  774.6	  628.0	 3028.0	...
1067970	  774.7	  627.5	 3028.0	...
1067971	  774.7	  627.1	 3028.0	...
1067972	  774.7	  626.9	 3025.0	...
1067973	  774.6	  627.8	 3023.0	...
1067974	  774.6	  628.7	 3023.0	...
1067975	  774.7	  629.4	 3024.0	...
1067976	  774.8	  628.8	 3026.0	...
1067977	  774.7	  628.2	 3027.0	...
1067978	  774.4	  627.9	 3027.0	...
1067979	  774.1	  628.0	 3028.0	...
1067980	  773.9	  628.2	 3029.0	...
1067981	  773.9	  628.3	 3030.0	...
1067982	  774.1	  628.2	 3032.0	...
1067983	  774.2	  628.4	 3033.0	...
1067984	  774.2	  628.9	 3036.0	...
1067985	  774.0	  629.5	 3036.0	...
1067986	  773.8	  629.8	 3037.0	...
1067987	  773.5	  630.2	 3038.0	...
1067988	  773.5	  630.5	 3040.0	...
1067989	  773.7	  630.9	 3041.0	...
1067990	  773.8	  630.9	 3040.0	...
1067991	  773.9	  631.0	 3037.0	...
1067992	  773.9	  630.8	 3034.0	...
1067993	  773.9	  630.1	 3034.0	...
1067994	  773.9	  629.4	 3036.0	...
1067995	  773.9	  628.8	 3041.0	...
1067996	  773.9	  628.7	 3044.0	...
1067997	  774.2	  628.8	 3046.0	...
1067998	  774.6	  629.0	 3048.0	...
1067999	  774.5	  629.3	 3049.0	...
1068000	  774.0	  629.6	 3051.0	...
1068001	  773.6	  629.8	 3050.0	...
1068002	  773.6	  630.3	 3050.0	...
1068003	  773.6	  630.8	 3050.0	...
1068004	  773.7	  630.7	 3048.0	...
1068005	  773.7	  630.1	 3047.0	...
1068006	  773.7	  629.7	 3047.0	...
1068007	  773.7	  629.9	 3049.0	...
1068008	  773.6	  630.1	 3051.0	...
1068009	  773.5	  630.2	 3054.0	...
1068010	  773.6	  630.3	 3057.0	...
1068011	  773.8	  630.2	 3060.0	...
1068012	  774.1	  630.1	 3060.0	...
1068013	  774.1	  630.0	 3059.0	...
1068014	  774.0	  629.9	 3059.0	...
1068015	  774.0	  630.2	 3059.0	...
1068016	  773.9	  630.5	 3059.0	...
1068017	  773.7	  630.6	 3060.0	...
1068018	  773.4	  630.5	 3060.0	...
1068019	  773.0	  630.7	 3060.0	...
1068020	  772.8	  631.0	 3059.0	...
1068021	  773.0	  631.1	 3059.0	...
1068022	  773.3	  631.1	 3061.0	...
1068023	  773.7	  631.1	 3064.0	...
1068024	  773.5	  631.0	 3066.0	...
1068025	  773.1	  630.9	 3068.0	...
1068026	  772.7	  630.8	 3069.0	...
1068027	  773.1	  630.7	 3070.0	...
1068028	  773.5	  630.7	 3072.0	...
1068029	  773.7	  630.9	 3073.0	...
1068030	  773.4	  631.1	 3073.0	...
1068031	  773.3	  631.5	 3073.0	...
1068032	  773.4	  631.7	 3073.0	...
1068033	  773.3	  632.0	 3073.0	...
1068034	  773.1	  631.9	 3072.0	...
1068035	  773.0	  631.8	 3072.0	...
1068036	  773.0	  631.8	 3073.0	...
1068037	  773.1	  632.0	 3074.0	...
1068038	  773.1	  632.2	 3077.0	...
1068039	  773.2	  632.2	 3079.0	...
1068040	  773.3	  632.6	 3081.0	...
1068041	  773.7	  633.0	 3083.0	...
1068042	  774.0	  632.9	 3083.0	...
1068043	  774.0	  632.4	 3083.0	...
1068044	  773.6	  631.6	 3083.0	...
1068045	  773.2	  631.4	 3084.0	...
1068046	  773.0	  631.0	 3083.0	...
1068047	  772.7	  631.7	 3082.0	...
1068048	  772.3	  632.3	 3080.0	...
1068049	  771.6	  633.0	 3083.0	...
1068050	  771.2	  632.9	 3086.0	...
1068051	  770.8	  632.7	 3088.0	...
1068052	  771.2	  632.4	 3088.0	...
1068053	  771.9	  632.1	 3088.0	...
1068054	  772.3	  631.9	 3087.0	...
1068055	  772.2	  632.7	 3086.0	...
1068056	  772.0	  633.5	 3087.0	...
1068057	  772.3	  633.6	 3089.0	...
1068058	  772.6	  632.9	 3091.0	...
1068059	  772.6	  632.3	 3090.0	...
1068060	  772.3	  633.0	 3089.0	...
1068061	  772.0	  633.7	 3088.0	...
1068062	  771.9	  634.4	 3090.0	...
1068063	  771.8	  634.5	 3093.0	...
1068064	  771.8	  634.5	 3096.0	...
1068065	  771.8	  634.4	 3097.0	...
1068066	  771.7	  634.3	 3098.0	...
1068067	  771.6	  634.3	 3099.0	...
1068068	  771.8	  634.2	 3100.0	...
1068069	  772.0	  634.0	 3100.0	...
1068070	  772.1	  634.0	 3101.0	...
1068071	  772.1	  634.1	 3101.0	...
1068072	  772.1	  634.3	 3101.0	...
1068073	  772.2	  634.7	 3101.0	...
1068074	  771.9	  635.6	 3100.0	...
1068075	  771.6	  636.4	 3098.0	...
1068076	  771.2	  636.8	 3097.0	...
1068077	  771.1	  635.8	 3096.0	...
1068078	  771.4	  634.7	 3096.0	...
1068079	  771.8	  633.9	 3096.0	...
1068080	  772.3	  633.9	 3097.0	...
1068081	  772.4	  633.9	 3100.0	...
1068082	  772.1	  633.9	 3102.0	...
1068083	  771.8	  633.8	 3105.0	...
1068084	  771.5	  634.0	 3106.0	...
1068085	  771.5	  634.5	 3105.0	...
1068086	  771.5	  635.0	 3103.0	...
1068087	  771.4	  635.3	 3100.0	...
1068088	  771.2	  635.4	 3099.0	...
1068089	  771.2	  635.4	 3101.0	...
1068090	  771.3	  635.4	 3105.0	...
1068091	  771.5	  635.5	 3109.0	...
1068092	  771.4	  635.5	 3111.0	...
1068093	  771.4	  635.5	 3112.0	...
1068094	  771.4	  635.5	 3111.0	...
1068095	  770.8	  635.5	 3111.0	...
1068096	  770.2	  635.6	 3112.0	...
1068097	  769.8	  635.6	 3111.0	...
1068098	  770.0	  635.4	 3111.0	...
1068099	  770.7	  635.1	 3111.0	...
1068100	  771.4	  634.7	 3112.0	...
1068101	  771.6	  634.8	 3114.0	...
1068102	  771.1	  635.4	 3117.0	...
1068103	  770.5	  636.1	 3119.0	...
1068104	  770.3	  636.5	 3117.0	...
1068105	  770.4	  636.4	 3115.0	...
1068106	  770.5	  636.2	 3114.0	...
1068107	  770.5	  635.8	 3114.0	...
1068108	  770.5	  635.5	 3114.0	...
1068109	  770.8	  635.0	 3115.0	...
1068110	  770.9	  634.9	 3115.0	...
1068111	  771.1	  635.3	 3114.0	...
1068112	  771.1	  636.1	 3114.0	...
1068113	  770.6	  636.9	 3116.0	...
1068114	  770.0	  637.1	 3118.0	...
1068115	  769.5	  637.0	 3119.0	...
1068116	  768.9	  636.9	 3120.0	...
1068117	  768.3	  636.9	 3121.0	...
1068118	  767.9	  637.1	 3122.0	...
1068119	  768.1	  637.1	 3123.0	...
1068120	  768.3	  637.2	 3123.0	...
1068121	  768.5	  637.4	 3122.0	...
1068122	  768.8	  637.7	 3122.0	...
1068123	  769.1	  637.9	 3121.0	...
1068124	  769.8	  637.4	 3121.0	...
1068125	  770.2	  636.9	 3122.0	...
1068126	  770.5	  636.3	 3124.0	...
1068127	  770.4	  636.1	 3127.0	...
1068128	  769.9	  636.3	 3129.0	...
1068129	  769.6	  636.6	 3130.0	...
1068130	  769.3	  636.9	 3130.0	...
1068131	  769.3	  636.7	 3129.0	...
1068132	  769.1	  636.2	 3129.0	...
1068133	  768.8	  635.8	 3129.0	...
1068134	  768.7	  635.9	 3129.0	...
1068135	  768.9	  636.2	 3129.0	...
1068136	  769.2	  636.7	 3129.0	...
1068137	  769.6	  636.8	 3128.0	...
1068138	  769.7	  636.8	 3128.0	...
1068139	  769.7	  636.7	 3129.0	...
1068140	  769.6	  636.6	 3130.0	...
1068141	  769.5	  636.7	 3130.0	...
1068142	  769.6	  637.2	 3131.0	...
1068143	  769.6	  637.6	 3131.0	...
1068144	  769.7	  638.1	 3132.0	...
1068145	  769.7	  638.1	 3132.0	...
1068146	  769.7	  638.3	 3132.0	...
1068147	  769.8	  638.4	 3132.0	...
1068148	  769.9	  638.6	 3135.0	...
1068149	  769.8	  638.8	 3137.0	...
1068150	  769.5	  638.9	 3139.0	...
1068151	  769.3	  638.5	 3139.0	...
1068152	  769.3	  638.1	 3139.0	...
1068153	  769.4	  637.3	 3137.0	...
1068154	  769.3	  636.9	 3136.0	...
1068155	  769.3	  636.3	 3136.0	...
1068156	  769.1	  636.2	 3136.0	...
1068157	  768.9	  637.2	 3136.0	...
1068158	  768.7	  638.4	 3136.0	...
1068159	  768.8	  639.5	 3135.0	...
1068160	  768.9	  639.5	 3137.0	...
1068161	  769.0	  638.8	 3139.0	...
1068162	  769.0	  638.1	 3140.0	...
1068163	  769.0	  637.5	 3140.0	...
1068164	  769.0	  637.6	 3139.0	...
1068165	  769.1	  637.6	 3139.0	...
1068166	  769.5	  638.0	 3139.0	...
1068167	  769.9	  638.4	 3140.0	...
1068168	  770.2	  638.9	 3140.0	...
1068169	  770.1	  638.9	 3142.0	...
1068170	  770.0	  638.6	 3144.0	...
1068171	  769.9	  638.4	 3146.0	...
1068172	  769.7	  638.2	 3145.0	...
1068173	  769.6	  638.3	 3144.0	...
1068174	  769.4	  638.4	 3142.0	...
1068175	  769.2	  638.4	 3141.0	...
1068176	  768.9	  638.3	 3142.0	...
1068177	  768.7	  638.3	 3145.0	...
1068178	  768.5	  638.6	 3147.0	...
1068179	  768.4	  638.9	 3150.0	...
1068180	  768.5	  639.1	 3150.0	...
1068181	  768.7	  639.0	 3151.0	...
1068182	  768.7	  639.0	 3153.0	...
1068183	  768.5	  639.2	 3154.0	...
1068184	  768.4	  639.4	 3154.0	...
1068185	  768.4	  639.4	 3153.0	...
1068186	  768.3	  639.5	 3152.0	...
1068187	  768.0	  639.5	 3154.0	...
1068188	  768.2	  639.3	 3156.0	...
1068189	  768.5	  638.9	 3157.0	...
1068190	  768.9	  638.3	 3159.0	...
1068191	  768.8	  637.9	 3161.0	...
1068192	  768.8	  637.7	 3163.0	...
1068193	  768.9	  637.6	 3164.0	...
1068194	  769.0	  636.8	 3166.0	...
1068195	  768.9	  636.1	 3167.0	...
1068196	  769.0	  636.1	 3168.0	...
1068197	  769.2	  636.7	 3167.0	...
1068198	  768.8	  637.4	 3168.0	...
1068199	  768.2	  637.5	 3169.0	...
1068200	  768.0	  637.4	 3171.0	...
1068201	  768.5	  637.3	 3173.0	...
1068202	  768.9	  637.6	 3176.0	...
1068203	  769.2	  637.9	 3177.0	...
1068204	  769.4	  638.3	 3177.0	...
1068205	  769.5	  638.3	 3176.0	...
1068206	  769.3	  638.0	 3176.0	...
1068207	  769.0	  637.6	 3176.0	...
1068208	  768.7	  637.2	 3175.0	...
1068209	  768.4	  637.4	 3174.0	...
1068210	  768.3	  637.8	 3174.0	...
1068211	  768.3	  638.1	 3173.0	...
1068212	  768.3	  637.8	 3173.0	...
1068213	  768.3	  637.7	 3173.0	...
1068214	  768.2	  637.8	 3174.0	...
1068215	  768.1	  638.0	 3175.0	...
1068216	  768.1	  638.0	 3176.0	...
1068217	  768.2	  638.5	 3176.0	...
1068218	  768.3	  639.3	 3178.0	...
1068219	  768.4	  640.0	 3179.0	...
1068220	  768.5	  639.7	 3181.0	...
1068221	  768.4	  639.1	 3181.0	...
1068222	  768.4	  638.7	 3180.0	...
1068223	  768.3	  638.8	 3178.0	...
1068224	  768.3	  638.9	 3177.0	...
1068225	  768.3	  638.9	 3178.0	...
1068226	  768.4	  639.2	 3179.0	...
1068227	  768.7	  639.5	 3181.0	...
1068228	  768.8	  639.8	 3184.0	...
1068229	  768.7	  639.9	 3186.0	...
1068230	  768.5	  640.2	 3186.0	...
1068231	  768.4	  640.3	 3183.0	...
1068232	  768.4	  640.4	 3181.0	...
1068233	  768.5	  640.2	 3181.0	...
MSG	1068234 0000 _ Number Off
1068234	  768.3	  640.0	 3183.0	...
1068235	  768.1	  640.0	 3184.0	...
1068236	  768.0	  639.9	 3185.0	...
1068237	  768.1	  640.1	 3185.0	...
1068238	  768.3	  640.2	 3185.0	...
1068239	  768.3	  640.1	 3188.0	...
1068240	  768.2	  639.6	 3191.0	...
1068241	  768.1	  639.2	 3195.0	...
1068242	  767.9	  639.0	 3195.0	...
1068243	  768.0	  638.9	 3195.0	...
1068244	  768.1	  638.8	 3195.0	...
1068245	  768.2	  638.9	 3195.0	...
1068246	  768.4	  639.2	 3195.0	...
1068247	  768.4	  639.6	 3195.0	...
1068248	  767.9	  639.6	 3195.0	...
1068249	  767.4	  639.6	 3195.0	...
1068250	  767.5	  639.6	 3194.0	...
1068251	  768.1	  639.8	 3193.0	...
1068252	  768.6	  639.7	 3192.0	...
1068253	  768.6	  639.4	 3192.0	...
1068254	  768.6	  639.1	 3193.0	...
1068255	  768.7	  639.2	 3194.0	...
1068256	  768.8	  639.4	 3195.0	...
1068257	  768.9	  639.6	 3195.0	...
1068258	  769.0	  639.4	 3195.0	...
1068259	  768.7	  638.9	 3195.0	...
1068260	  768.3	  638.5	 3195.0	...
1068261	  768.0	  638.1	 3194.0	...
1068262	  768.0	  638.0	 3196.0	...
1068263	  768.0	  638.0	 3198.0	...
1068264	  768.0	  638.4	 3201.0	...
1068265	  768.0	  639.4	 3201.0	...
1068266	  768.0	  640.2	 3201.0	...
1068267	  768.0	  640.8	 3201.0	...
1068268	  768.1	  640.8	 3201.0	...
1068269	  768.2	  640.2	 3201.0	...
1068270	  768.3	  639.7	 3201.0	...
1068271	  768.5	  638.9	 3202.0	...
1068272	  768.6	  638.7	 3203.0	...
1068273	  768.6	  638.5	 3204.0	...
1068274	  768.4	  638.6	 3204.0	...
1068275	  768.2	  639.3	 3205.0	...
1068276	  768.2	  640.0	 3205.0	...
1068277	  768.3	  640.6	 3206.0	...
1068278	  768.3	  640.6	 3207.0	...
1068279	  768.4	  640.6	 3209.0	...
1068280	  768.4	  640.7	 3209.0	...
1068281	  768.3	  640.8	 3210.0	...
1068282	  768.1	  640.9	 3211.0	...
1068283	  767.6	  641.2	 3212.0	...
1068284	  767.0	  641.2	 3212.0	...
1068285	  766.6	  641.2	 3212.0	...
1068286	  767.4	  641.3	 3212.0	...
1068287	  768.2	  641.4	 3212.0	...
1068288	  769.0	  641.5	 3212.0	...
1068289	  769.0	  641.3	 3210.0	...
1068290	  768.8	  641.0	 3208.0	...
1068291	  768.7	  640.8	 3207.0	...
1068292	  768.5	  640.6	 3207.0	...
1068293	  768.4	  640.7	 3207.0	...
1068294	  768.3	  640.8	 3207.0	...
1068295	  768.2	  640.7	 3208.0	...
1068296	  767.8	  640.5	 3210.0	...
1068297	  767.4	  640.3	 3211.0	...
1068298	  767.1	  640.2	 3212.0	...
1068299	  767.1	  640.1	 3213.0	...
1068300	  767.2	  640.3	 3214.0	...
1068301	  767.0	  640.5	 3216.0	...
1068302	  766.6	  640.6	 3217.0	...
1068303	  766.3	  640.7	 3217.0	...
1068304	  766.3	  640.7	 3218.0	...
1068305	  766.2	  640.7	 3219.0	...
1068306	  766.1	  640.6	 3219.0	...
1068307	  766.3	  640.2	 3220.0	...
1068308	  766.5	  639.9	 3220.0	...
1068309	  766.8	  640.1	 3222.0	...
1068310	  767.0	  640.8	 3224.0	...
1068311	  767.0	  641.7	 3227.0	...
1068312	  766.9	  642.2	 3229.0	...
1068313	  766.9	  642.6	 3229.0	...
1068314	  766.2	  642.6	 3228.0	...
1068315	  765.6	  642.3	 3226.0	...
1068316	  765.1	  642.0	 3226.0	...
1068317	  765.2	  641.8	 3227.0	...
1068318	  765.4	  641.9	 3228.0	...
1068319	  765.5	  642.0	 3232.0	...
1068320	  765.6	  642.2	 3235.0	...
1068321	  765.5	  642.3	 3238.0	...
1068322	  765.4	  642.4	 3238.0	...
1068323	  765.3	  642.4	 3240.0	...
1068324	  765.4	  642.4	 3241.0	...
1068325	  765.5	  642.4	 3242.0	...
1068326	  765.7	  642.2	 3241.0	...
1068327	  765.8	  642.0	 3240.0	...
1068328	  765.8	  641.7	 3239.0	...
1068329	  765.7	  641.4	 3242.0	...
1068330	  765.6	  641.0	 3246.0	...
1068331	  765.7	  640.8	 3247.0	...
1068332	  765.7	  640.6	 3243.0	...
1068333	  765.7	  641.1	 3239.0	...
1068334	  765.7	  641.7	 3240.0	...
1068335	  765.7	  642.3	 3244.0	...
1068336	  765.5	  642.2	 3247.0	...
1068337	  765.3	  642.2	 3246.0	...
1068338	  765.1	  642.0	 3244.0	...
1068339	  765.0	  641.8	 3243.0	...
1068340	  765.0	  642.0	 3243.0	...
1068341	  765.3	  642.4	 3244.0	...
1068342	  765.5	  642.7	 3249.0	...
1068343	  765.8	  642.6	 3253.0	...
1068344	  765.8	  642.4	 3258.0	...
1068345	  765.8	  642.1	 3259.0	...
1068346	  765.8	  641.8	 3260.0	...
1068347	  765.7	  641.6	 3260.0	...
1068348	  765.6	  641.4	 3259.0	...
1068349	  765.6	  641.6	 3258.0	...
1068350	  765.6	  642.1	 3257.0	...
1068351	  765.6	  641.7	 3259.0	...
1068352	  765.5	  640.9	 3260.0	...
1068353	  765.0	  640.1	 3260.0	...
1068354	  764.3	  640.4	 3258.0	...
1068355	  763.7	  640.7	 3256.0	...
1068356	  764.2	  640.8	 3257.0	...
1068357	  764.9	  641.2	 3257.0	...
1068358	  765.6	  641.6	 3259.0	...
1068359	  765.5	  641.8	 3260.0	...
1068360	  765.4	  641.6	 3260.0	...
1068361	  765.3	  641.5	 3261.0	...
1068362	  764.8	  641.4	 3261.0	...
1068363	  764.3	  641.4	 3260.0	...
1068364	  763.9	  641.2	 3261.0	...
1068365	  763.9	  640.9	 3262.0	...
1068366	  764.0	  640.6	 3263.0	...
1068367	  764.1	  640.8	 3262.0	...
1068368	  764.1	  641.1	 3263.0	...
1068369	  764.1	  641.4	 3264.0	...
1068370	  764.3	  641.4	 3265.0	...
1068371	  764.7	  641.4	 3265.0	...
1068372	  765.0	  641.4	 3265.0	...
1068373	  765.2	  641.5	 3266.0	...
1068374	  764.9	  641.4	 3269.0	...
1068375	  764.7	  641.3	 3273.0	...
1068376	  764.6	  640.9	 3276.0	...
1068377	  764.4	  640.5	 3276.0	...
1068378	  764.2	  640.3	 3275.0	...
1068379	  764.0	  640.8	 3275.0	...
1068380	  764.0	  641.2	 3275.0	...
1068381	  764.0	  641.5	 3275.0	...
1068382	  763.8	  641.5	 3275.0	...
1068383	  763.6	  641.4	 3274.0	...
1068384	  764.0	  641.4	 3273.0	...
1068385	  764.4	  641.2	 3273.0	...
1068386	  764.8	  641.0	 3272.0	...
1068387	  764.8	  640.9	 3270.0	...
1068388	  764.7	  640.8	 3268.0	...
1068389	  764.5	  640.8	 3268.0	...
1068390	  764.2	  640.7	 3272.0	...
1068391	  763.9	  640.6	 3275.0	...
1068392	  763.9	  641.4	 3278.0	...
1068393	  763.9	  642.2	 3277.0	...
1068394	  763.9	  643.1	 3278.0	...
1068395	  764.2	  643.0	 3280.0	...
1068396	  764.6	  642.6	 3282.0	...
1068397	  765.0	  642.1	 3282.0	...
1068398	  764.8	  641.6	 3282.0	...
1068399	  764.5	  641.7	 3282.0	...
1068400	  764.1	  642.2	 3281.0	...
1068401	  763.9	  642.8	 3281.0	...
1068402	  763.9	  643.3	 3282.0	...
1068403	  763.6	  642.8	 3285.0	...
1068404	  763.3	  642.3	 3288.0	...
1068405	  762.9	  641.8	 3291.0	...
1068406	  763.0	  641.9	 3292.0	...
1068407	  763.2	  641.9	 3295.0	...
1068408	  763.4	  641.7	 3297.0	...
1068409	  763.8	  641.4	 3295.0	...
1068410	  764.1	  641.9	 3292.0	...
1068411	  764.4	  642.5	 3289.0	...
1068412	  764.2	  643.2	 3289.0	...
1068413	  764.0	  643.4	 3290.0	...
1068414	  763.8	  643.4	 3291.0	...
1068415	  763.8	  643.0	 3291.0	...
1068416	  763.7	  642.1	 3290.0	...
1068417	  763.6	  641.4	 3290.0	...
1068418	  763.7	  640.9	 3293.0	...
1068419	  763.7	  640.9	 3296.0	...
1068420	  763.8	  640.9	 3299.0	...
1068421	  763.9	  641.5	 3299.0	...
1068422	  763.9	  642.1	 3299.0	...
1068423	  764.0	  642.7	 3300.0	...
1068424	  764.0	  643.0	 3301.0	...
1068425	  764.0	  643.1	 3302.0	...
1068426	  763.9	  643.3	 3302.0	...
1068427	  763.9	  643.1	 3302.0	...
1068428	  763.8	  642.8	 3303.0	...
1068429	  763.7	  642.5	 3306.0	...
1068430	  763.6	  642.3	 3307.0	...
1068431	  763.6	  642.3	 3309.0	...
1068432	  763.5	  642.4	 3309.0	...
1068433	  763.5	  642.4	 3310.0	...
1068434	  763.5	  642.4	 3310.0	...
1068435	  763.7	  642.5	 3309.0	...
1068436	  763.8	  642.5	 3308.0	...
1068437	  763.9	  642.4	 3307.0	...
1068438	  763.8	  642.5	 3307.0	...
1068439	  763.7	  642.6	 3308.0	...
1068440	  763.7	  642.6	 3309.0	...
1068441	  763.7	  642.7	 3310.0	...
1068442	  763.6	  642.8	 3312.0	...
1068443	  763.5	  642.9	 3314.0	...
1068444	  763.6	  643.1	 3313.0	...
1068445	  763.8	  643.4	 3311.0	...
1068446	  764.0	  643.5	 3309.0	...
1068447	  764.1	  643.7	 3310.0	...
MSG	1068448 0000 _ Number On
1068448	  764.1	  643.8	 3311.0	...
1068449	  763.9	  644.0	 3312.0	...
1068450	  763.8	  644.2	 3312.0	...
1068451	  763.7	  644.4	 3312.0	...
1068452	  763.8	  643.9	 3312.0	...
1068453	  764.0	  643.4	 3312.0	...
1068454	  764.1	  642.9	 3312.0	...
1068455	  763.9	  642.9	 3313.0	...
1068456	  763.7	  642.8	 3312.0	...
1068457	  764.0	  642.7	 3310.0	...
1068458	  764.4	  642.7	 3308.0	...
1068459	  764.7	  642.6	 3310.0	...
1068460	  764.5	  642.4	 3313.0	...
1068461	  764.4	  642.2	 3316.0	...
1068462	  764.5	  642.6	 3316.0	...
1068463	  764.7	  643.1	 3321.0	...
1068464	  764.6	  643.2	 3325.0	...
1068465	  764.1	  642.8	 3326.0	...
1068466	  763.5	  642.4	 3323.0	...
1068467	  763.1	  642.4	 3320.0	...
1068468	  762.9	  642.1	 3320.0	...
1068469	  763.0	  641.8	 3320.0	...
1068470	  763.0	  641.5	 3322.0	...
1068471	  763.2	  641.5	 3324.0	...
1068472	  763.4	  641.5	 3326.0	...
1068473	  763.6	  641.4	 3326.0	...
1068474	  763.7	  641.3	 3326.0	...
1068475	  763.8	  641.8	 3326.0	...
1068476	  764.0	  642.2	 3327.0	...
1068477	  764.2	  642.7	 3327.0	...
1068478	  764.2	  642.7	 3326.0	...
1068479	  764.0	  642.7	 3324.0	...
1068480	  763.7	  642.8	 3322.0	...
1068481	  763.7	  643.0	 3320.0	...
1068482	  763.7	  643.2	 3319.0	...
1068483	  763.7	  642.8	 3319.0	...
1068484	  763.7	  642.3	 3318.0	...
1068485	  763.7	  641.8	 3318.0	...
1068486	  763.9	  641.9	 3315.0	...
1068487	  764.0	  642.1	 3313.0	...
1068488	  764.2	  642.5	 3315.0	...
1068489	  764.3	  642.9	 3319.0	...
1068490	  764.6	  643.1	 3323.0	...
1068491	  764.7	  642.6	 3323.0	...
1068492	  764.2	  642.1	 3323.0	...
1068493	  763.5	  641.8	 3322.0	...
1068494	  763.0	  642.1	 3322.0	...
1068495	  763.2	  642.3	 3322.0	...
1068496	  763.4	  642.2	 3320.0	...
1068497	  763.3	  642.0	 3319.0	...
1068498	  763.1	  641.7	 3317.0	...
1068499	  763.0	  641.6	 3317.0	...
1068500	  762.9	  641.7	 3316.0	...
1068501	  763.0	  641.9	 3314.0	...
1068502	  763.2	  642.0	 3313.0	...
1068503	  763.1	  641.6	 3312.0	...
1068504	  763.0	  641.1	 3312.0	...
1068505	  762.8	  640.6	 3312.0	...
1068506	  762.7	  641.0	 3313.0	...
1068507	  763.0	  641.3	 3313.0	...
1068508	  763.4	  641.5	 3312.0	...
1068509	  763.9	  641.4	 3311.0	...
1068510	  764.1	  641.4	 3310.0	...
1068511	  764.2	  641.4	 3309.0	...
1068512	  764.3	  641.5	 3311.0	...
1068513	  764.4	  640.8	 3315.0	...
1068514	  764.4	  640.2	 3319.0	...
1068515	  764.3	  639.5	 3321.0	...
1068516	  764.2	  639.3	 3320.0	...
1068517	  763.9	  639.1	 3319.0	...
1068518	  763.5	  639.3	 3318.0	...
1068519	  763.1	  639.7	 3316.0	...
1068520	  763.1	  640.0	 3315.0	...
1068521	  763.1	  640.6	 3315.0	...
1068522	  763.1	  641.2	 3316.0	...
1068523	  763.1	  641.6	 3315.0	...
1068524	  763.2	  641.3	 3313.0	...
1068525	  763.3	  641.2	 3311.0	...
1068526	  763.4	  641.3	 3311.0	...
1068527	  763.4	  641.0	 3311.0	...
1068528	  763.3	  640.7	 3313.0	...
1068529	  763.4	  641.0	 3315.0	...
1068530	  763.4	  641.6	 3317.0	...
1068531	  763.7	  641.8	 3317.0	...
1068532	  763.9	  641.3	 3317.0	...
1068533	  763.7	  640.9	 3318.0	...
1068534	  763.4	  640.9	 3319.0	...
1068535	  763.1	  641.0	 3320.0	...
1068536	  763.3	  641.6	 3320.0	...
1068537	  763.4	  642.2	 3318.0	...
1068538	  763.5	  642.8	 3316.0	...
1068539	  763.4	  642.6	 3314.0	...
1068540	  763.4	  642.6	 3313.0	...
1068541	  763.4	  642.5	 3312.0	...
1068542	  763.3	  642.4	 3312.0	...
1068543	  763.2	  642.3	 3314.0	...
1068544	  763.1	  642.2	 3316.0	...
1068545	  763.1	  642.0	 3319.0	...
1068546	  763.0	  642.0	 3319.0	...
1068547	  763.0	  642.0	 3319.0	...
1068548	  762.9	  641.7	 3318.0	...
1068549	  762.9	  641.1	 3319.0	...
1068550	  762.5	  640.9	 3319.0	...
1068551	  762.2	  641.1	 3319.0	...
1068552	  762.1	  641.2	 3319.0	...
1068553	  762.2	  640.7	 3318.0	...
1068554	  762.3	  640.3	 3316.0	...
1068555	  763.1	  640.6	 3315.0	...
1068556	  763.8	  641.3	 3314.0	...
1068557	  764.7	  642.0	 3314.0	...
1068558	  764.8	  642.0	 3314.0	...
1068559	  764.7	  641.9	 3314.0	...
1068560	  764.4	  641.8	 3314.0	...
1068561	  764.1	  641.7	 3314.0	...
1068562	  763.8	  641.3	 3315.0	...
1068563	  763.5	  640.9	 3316.0	...
1068564	  763.4	  640.5	 3316.0	...
1068565	  763.3	  640.5	 3316.0	...
1068566	  763.5	  640.6	 3316.0	...
1068567	  763.6	  640.8	 3316.0	...
1068568	  763.7	  641.0	 3317.0	...
1068569	  763.7	  641.2	 3317.0	...
1068570	  763.5	  641.3	 3318.0	...
1068571	  763.4	  641.3	 3317.0	...
1068572	  763.5	  641.3	 3317.0	...
1068573	  763.6	  641.3	 3317.0	...
1068574	  763.7	  641.5	 3317.0	...
1068575	  763.7	  641.6	 3317.0	...
1068576	  763.7	  641.4	 3316.0	...
1068577	  763.6	  641.3	 3315.0	...
1068578	  763.5	  641.1	 3315.0	...
1068579	  763.5	  641.2	 3315.0	...
1068580	  763.4	  641.1	 3313.0	...
1068581	  763.3	  641.0	 3310.0	...
1068582	  763.5	  641.1	 3308.0	...
1068583	  763.7	  641.2	 3308.0	...
1068584	  763.9	  641.2	 3308.0	...
1068585	  763.8	  641.1	 3307.0	...
1068586	  763.7	  641.1	 3306.0	...
1068587	  763.5	  641.1	 3306.0	...
1068588	  763.5	  641.2	 3307.0	...
1068589	  763.3	  641.3	 3310.0	...
1068590	  763.1	  641.5	 3311.0	...
1068591	  762.8	  641.8	 3312.0	...
1068592	  762.8	  642.0	 3312.0	...
1068593	  763.0	  642.0	 3311.0	...
1068594	  763.3	  642.0	 3309.0	...
1068595	  763.2	  641.5	 3307.0	...
1068596	  763.1	  640.9	 3306.0	...
1068597	  763.3	  640.3	 3306.0	...
1068598	  763.6	  640.2	 3306.0	...
1068599	  764.2	  640.6	 3304.0	...
1068600	  764.5	  640.8	 3303.0	...
1068601	  764.5	  641.1	 3301.0	...
1068602	  764.3	  641.0	 3301.0	...
1068603	  764.0	  641.0	 3300.0	...
1068604	  763.8	  641.5	 3300.0	...
1068605	  763.6	  642.1	 3298.0	...
1068606	  763.6	  642.6	 3297.0	...
1068607	  763.7	  642.4	 3295.0	...
1068608	  763.6	  642.2	 3294.0	...
1068609	  763.4	  642.0	 3294.0	...
1068610	  763.5	  642.0	 3294.0	...
1068611	  763.7	  642.1	 3294.0	...
1068612	  763.8	  642.0	 3295.0	...
1068613	  763.9	  641.9	 3295.0	...
1068614	  763.9	  641.7	 3294.0	...
1068615	  764.0	  641.6	 3294.0	...
1068616	  763.8	  641.6	 3294.0	...
1068617	  763.6	  641.8	 3294.0	...
1068618	  763.4	  641.9	 3293.0	...
1068619	  763.5	  641.9	 3291.0	...
1068620	  763.8	  641.7	 3291.0	...
1068621	  764.0	  641.5	 3292.0	...
1068622	  764.0	  641.5	 3293.0	...
1068623	  764.0	  641.6	 3290.0	...
1068624	  763.9	  641.7	 3286.0	...
1068625	  763.7	  641.9	 3284.0	...
1068626	  763.6	  642.1	 3285.0	...
1068627	  763.8	  642.3	 3287.0	...
1068628	  763.8	  642.4	 3287.0	...
1068629	  763.9	  642.4	 3288.0	...
1068630	  763.9	  642.4	 3285.0	...
1068631	  763.9	  642.4	 3282.0	...
1068632	  763.9	  642.4	 3280.0	...
1068633	  764.4	  642.4	 3280.0	...
1068634	  764.9	  642.4	 3280.0	...
1068635	  764.9	  642.2	 3281.0	...
1068636	  764.5	  642.1	 3281.0	...
1068637	  764.3	  642.3	 3281.0	...
1068638	  764.5	  642.6	 3280.0	...
1068639	  764.3	  642.9	 3281.0	...
1068640	  764.1	  642.9	 3282.0	...
1068641	  764.0	  642.8	 3282.0	...
1068642	  764.5	  642.2	 3280.0	...
1068643	  764.9	  641.5	 3278.0	...
1068644	  764.5	  641.1	 3279.0	...
1068645	  763.9	  641.3	 3279.0	...
1068646	  763.2	  641.2	 3278.0	...
1068647	  763.2	  640.9	 3278.0	...
1068648	  763.1	  640.6	 3280.0	...
1068649	  763.1	  640.5	 3280.0	...
1068650	  763.3	  640.3	 3280.0	...
1068651	  763.6	  640.7	 3278.0	...
1068652	  764.0	  641.7	 3277.0	...
1068653	  764.1	  642.8	 3276.0	...
1068654	  764.0	  643.0	 3276.0	...
1068655	  763.9	  642.6	 3277.0	...
1068656	  763.8	  642.2	 3277.0	...
1068657	  763.7	  642.1	 3278.0	...
1068658	  763.6	  641.9	 3280.0	...
1068659	  763.7	  641.6	 3281.0	...
1068660	  763.8	  641.5	 3281.0	...
1068661	  763.8	  641.5	 3279.0	...
1068662	  763.8	  641.7	 3276.0	...
1068663	  763.8	  641.9	 3273.0	...
1068664	  763.7	  642.0	 3271.0	...
1068665	  763.8	  642.0	 3271.0	...
1068666	  763.9	  641.6	 3272.0	...
1068667	  764.0	  641.4	 3274.0	...
1068668	  764.1	  641.2	 3275.0	...
1068669	  764.0	  641.4	 3274.0	...
1068670	  763.8	  641.7	 3273.0	...
1068671	  764.1	  641.9	 3272.0	...
1068672	  764.6	  641.8	 3273.0	...
1068673	  765.0	  641.8	 3273.0	...
1068674	  765.1	  641.9	 3273.0	...
1068675	  764.8	  641.7	 3274.0	...
1068676	  764.5	  641.2	 3272.0	...
1068677	  764.4	  640.7	 3270.0	...
1068678	  764.6	  640.2	 3268.0	...
1068679	  764.9	  639.9	 3267.0	...
1068680	  764.9	  639.6	 3266.0	...
1068681	  764.8	  639.7	 3266.0	...
1068682	  764.2	  639.9	 3266.0	...
1068683	  763.6	  640.2	 3266.0	...
1068684	  763.3	  640.2	 3266.0	...
1068685	  763.4	  640.0	 3267.0	...
1068686	  763.8	  639.7	 3268.0	...
1068687	  764.3	  639.8	 3268.0	...
1068688	  764.6	  640.0	 3268.0	...
1068689	  764.8	  640.2	 3269.0	...
1068690	  764.8	  640.2	 3268.0	...
1068691	  764.7	  640.3	 3267.0	...
1068692	  764.7	  640.3	 3266.0	...
1068693	  764.8	  640.7	 3265.0	...
1068694	  764.9	  641.2	 3264.0	...
1068695	  765.1	  641.6	 3262.0	...
1068696	  765.2	  641.6	 3262.0	...
1068697	  765.2	  641.3	 3261.0	...
1068698	  765.2	  641.0	 3261.0	...
1068699	  765.2	  640.5	 3260.0	...
1068700	  765.4	  640.4	 3259.0	...
1068701	  765.6	  640.4	 3257.0	...
1068702	  765.7	  640.5	 3257.0	...
1068703	  765.8	  640.7	 3257.0	...
1068704	  765.7	  640.7	 3257.0	...
1068705	  765.6	  640.6	 3257.0	...
1068706	  765.5	  641.0	 3257.0	...
1068707	  765.4	  641.6	 3257.0	...
1068708	  765.3	  642.0	 3256.0	...
1068709	  765.1	  641.9	 3254.0	...
1068710	  764.9	  641.8	 3252.0	...
1068711	  764.8	  641.4	 3253.0	...
1068712	  764.5	  641.2	 3253.0	...
1068713	  764.4	  641.4	 3252.0	...
1068714	  764.4	  641.9	 3252.0	...
1068715	  764.7	  641.9	 3252.0	...
1068716	  764.9	  641.5	 3252.0	...
1068717	  764.9	  641.1	 3254.0	...
1068718	  765.3	  641.1	 3256.0	...
1068719	  765.8	  640.9	 3256.0	...
1068720	  766.2	  640.8	 3255.0	...
1068721	  766.2	  640.8	 3254.0	...
1068722	  766.2	  641.1	 3254.0	...
1068723	  766.3	  641.4	 3254.0	...
1068724	  766.0	  641.8	 3255.0	...
1068725	  765.8	  642.0	 3255.0	...
1068726	  765.6	  642.0	 3255.0	...
1068727	  765.7	  642.2	 3256.0	...
1068728	  765.6	  642.6	 3255.0	...
1068729	  765.4	  643.0	 3253.0	...
1068730	  765.3	  643.1	 3252.0	...
1068731	  765.0	  643.1	 3253.0	...
1068732	  764.8	  642.8	 3254.0	...
1068733	  764.6	  642.5	 3255.0	...
1068734	  764.6	  642.2	 3255.0	...
1068735	  764.7	  642.2	 3255.0	...
1068736	  764.9	  642.2	 3254.0	...
1068737	  765.0	  642.1	 3253.0	...
1068738	  765.0	  642.0	 3254.0	...
1068739	  765.1	  642.0	 3255.0	...
1068740	  765.2	  641.8	 3256.0	...
1068741	  765.2	  641.8	 3256.0	...
1068742	  765.1	  641.8	 3256.0	...
1068743	  765.2	  641.9	 3256.0	...
1068744	  765.6	  641.9	 3254.0	...
1068745	  765.9	  641.8	 3252.0	...
1068746	  765.9	  641.9	 3250.0	...
1068747	  765.8	  641.6	 3251.0	...
1068748	  765.8	  640.9	 3250.0	...
1068749	  765.8	  640.2	 3250.0	...
1068750	  766.0	  640.1	 3249.0	...
1068751	  766.0	  640.1	 3247.0	...
1068752	  766.0	  640.1	 3245.0	...
1068753	  766.1	  639.6	 3243.0	...
1068754	  766.2	  639.4	 3244.0	...
1068755	  766.4	  639.3	 3244.0	...
1068756	  766.4	  639.3	 3244.0	...
1068757	  766.4	  639.5	 3242.0	...
1068758	  766.7	  639.7	 3241.0	...
1068759	  766.9	  640.0	 3241.0	...
1068760	  767.1	  640.0	 3241.0	...
1068761	  766.9	  640.2	 3241.0	...
1068762	  766.8	  640.2	 3242.0	...
1068763	  766.7	  640.3	 3242.0	...
MSG	1068764 0000 _ Number Off
1068764	  766.7	  640.3	 3242.0	...
1068765	  766.5	  640.1	 3244.0	...
1068766	  766.3	  639.8	 3246.0	...
1068767	  766.1	  639.9	 3247.0	...
1068768	  766.3	  640.2	 3247.0	...
1068769	  766.5	  640.5	 3247.0	...
1068770	  766.7	  640.7	 3248.0	...
1068771	  766.8	  640.8	 3248.0	...
1068772	  766.8	  640.3	 3247.0	...
1068773	  766.7	  639.7	 3245.0	...
1068774	  766.7	  639.7	 3243.0	...
1068775	  766.6	  640.2	 3239.0	...
1068776	  766.5	  640.8	 3236.0	...
1068777	  766.3	  640.8	 3235.0	...
1068778	  766.2	  640.8	 3237.0	...
1068779	  766.5	  640.7	 3241.0	...
1068780	  766.7	  640.6	 3244.0	...
1068781	  766.9	  640.5	 3247.0	...
1068782	  766.8	  640.3	 3248.0	...
1068783	  766.6	  639.9	 3249.0	...
1068784	  766.4	  639.6	 3248.0	...
1068785	  766.3	  639.4	 3248.0	...
1068786	  766.5	  639.6	 3247.0	...
1068787	  766.8	  639.7	 3247.0	...
1068788	  767.0	  639.7	 3246.0	...
1068789	  767.0	  639.8	 3244.0	...
1068790	  766.9	  639.9	 3245.0	...
1068791	  766.7	  640.0	 3247.0	...
1068792	  766.3	  640.1	 3248.0	...
1068793	  766.2	  639.6	 3245.0	...
1068794	  766.5	  639.1	 3243.0	...
1068795	  766.6	  639.0	 3243.0	...
1068796	  766.6	  639.5	 3243.0	...
1068797	  766.6	  640.0	 3243.0	...
1068798	  766.7	  639.9	 3242.0	...
1068799	  766.8	  639.7	 3240.0	...
1068800	  766.8	  639.6	 3238.0	...
1068801	  766.8	  639.6	 3240.0	...
1068802	  766.9	  639.5	 3242.0	...
1068803	  767.0	  639.3	 3244.0	...
1068804	  767.2	  639.3	 3245.0	...
1068805	  767.3	  639.5	 3243.0	...
1068806	  767.1	  639.8	 3242.0	...
1068807	  766.7	  639.9	 3241.0	...
1068808	  766.3	  640.2	 3243.0	...
1068809	  766.3	  640.2	 3246.0	...
1068810	  766.6	  639.8	 3248.0	...
1068811	  766.8	  639.3	 3249.0	...
1068812	  766.8	  638.8	 3249.0	...
1068813	  766.9	  638.9	 3249.0	...
1068814	  766.9	  639.2	 3249.0	...
1068815	  766.6	  639.5	 3249.0	...
1068816	  766.2	  639.7	 3249.0	...
1068817	  765.8	  640.2	 3248.0	...
1068818	  765.7	  640.6	 3248.0	...
1068819	  765.7	  641.4	 3248.0	...
1068820	  765.9	  642.0	 3248.0	...
1068821	  766.1	  642.6	 3250.0	...
1068822	  766.2	  642.7	 3253.0	...
1068823	  766.2	  641.7	 3255.0	...
1068824	  766.1	  640.7	 3257.0	...
1068825	  766.0	  639.8	 3256.0	...
1068826	  766.0	  639.9	 3256.0	...
1068827	  766.0	  639.9	 3257.0	...
1068828	  766.0	  639.9	 3258.0	...
1068829	  766.0	  639.6	 3258.0	...
1068830	  766.3	  639.1	 3256.0	...
1068831	  766.6	  638.5	 3256.0	...
1068832	  766.6	  639.0	 3258.0	...
1068833	  766.3	  639.8	 3259.0	...
1068834	  766.3	  640.6	 3259.0	...
1068835	  766.5	  640.6	 3258.0	...
1068836	  766.8	  640.5	 3257.0	...
1068837	  766.8	  640.4	 3257.0	...
1068838	  766.3	  640.4	 3257.0	...
1068839	  765.8	  640.6	 3259.0	...
1068840	  765.7	  640.7	 3260.0	...
1068841	  766.1	  640.6	 3261.0	...
1068842	  766.4	  640.4	 3260.0	...
1068843	  766.1	  640.2	 3258.0	...
1068844	  765.9	  640.4	 3258.0	...
1068845	  765.8	  640.8	 3258.0	...
1068846	  765.8	  641.4	 3259.0	...
1068847	  765.7	  641.7	 3261.0	...
1068848	  765.6	  642.1	 3261.0	...
1068849	  765.5	  642.4	 3260.0	...
1068850	  765.5	  642.6	 3259.0	...
1068851	  765.7	  643.0	 3260.0	...
1068852	  765.8	  643.2	 3261.0	...
1068853	  765.7	  643.0	 3262.0	...
1068854	  765.7	  642.8	 3262.0	...
1068855	  765.5	  642.5	 3262.0	...
1068856	  765.4	  642.2	 3262.0	...
1068857	  765.3	  641.6	 3262.0	...
1068858	  765.4	  640.9	 3264.0	...
1068859	  765.5	  641.3	 3266.0	...
1068860	  765.4	  641.9	 3269.0	...
1068861	  765.1	  642.4	 3269.0	...
1068862	  764.8	  641.8	 3269.0	...
1068863	  764.8	  641.2	 3269.0	...
1068864	  764.9	  640.5	 3269.0	...
1068865	  765.1	  640.5	 3268.0	...
1068866	  765.3	  640.5	 3268.0	...
1068867	  765.4	  640.5	 3268.0	...
1068868	  765.5	  640.5	 3268.0	...
1068869	  765.4	  640.5	 3268.0	...
1068870	  765.4	  640.4	 3271.0	...
1068871	  765.4	  640.5	 3274.0	...
1068872	  765.5	  640.7	 3274.0	...
1068873	  765.5	  640.8	 3270.0	...
1068874	  765.5	  641.6	 3269.0	...
1068875	  765.5	  642.5	 3272.0	...
1068876	  765.5	  643.2	 3274.0	...
1068877	  765.5	  643.1	 3275.0	...
1068878	  765.4	  642.9	 3276.0	...
1068879	  765.2	  642.8	 3279.0	...
1068880	  765.1	  642.4	 3282.0	...
1068881	  764.9	  642.0	 3284.0	...
1068882	  764.6	  641.7	 3284.0	...
1068883	  764.4	  641.7	 3283.0	...
1068884	  764.2	  641.5	 3281.0	...
1068885	  764.3	  641.2	 3281.0	...
1068886	  764.5	  641.0	 3281.0	...
1068887	  764.7	  640.7	 3281.0	...
1068888	  764.6	  640.3	 3281.0	...
1068889	  764.6	  639.9	 3281.0	...
1068890	  764.5	  639.9	 3281.0	...
1068891	  764.7	  640.1	 3283.0	...
1068892	  764.8	  640.3	 3285.0	...
1068893	  764.9	  640.2	 3288.0	...
1068894	  764.8	  640.1	 3289.0	...
1068895	  764.8	  640.1	 3290.0	...
1068896	  764.8	  640.1	 3293.0	...
1068897	  764.8	  640.1	 3296.0	...
1068898	  765.0	  640.1	 3299.0	...
1068899	  765.2	  640.1	 3298.0	...
1068900	  765.4	  640.1	 3298.0	...
1068901	  765.4	  640.5	 3298.0	...
1068902	  765.4	  641.0	 3298.0	...
1068903	  765.4	  641.6	 3298.0	...
1068904	  765.5	  641.2	 3301.0	...
1068905	  765.5	  640.4	 3302.0	...
1068906	  765.5	  639.7	 3304.0	...
1068907	  765.4	  640.1	 3303.0	...
1068908	  765.5	  640.4	 3304.0	...
1068909	  765.7	  640.8	 3305.0	...
1068910	  765.7	  640.8	 3307.0	...
1068911	  765.3	  641.4	 3308.0	...
1068912	  764.8	  642.0	 3310.0	...
1068913	  764.5	  642.4	 3312.0	...
1068914	  764.4	  642.2	 3315.0	...
1068915	  764.4	  641.9	 3315.0	...
1068916	  764.4	  641.6	 3316.0	...
1068917	  764.5	  641.6	 3317.0	...
1068918	  764.7	  641.8	 3317.0	...
1068919	  764.9	  642.0	 3317.0	...
1068920	  765.1	  641.9	 3318.0	...
1068921	  765.1	  641.6	 3317.0	...
1068922	  765.2	  641.3	 3316.0	...
1068923	  765.2	  641.3	 3315.0	...
1068924	  765.1	  641.8	 3315.0	...
1068925	  764.9	  642.5	 3317.0	...
1068926	  764.6	  642.9	 3320.0	...
1068927	  764.3	  642.7	 3324.0	...
1068928	  764.5	  642.4	 3326.0	...
1068929	  764.8	  641.8	 3323.0	...
1068930	  764.4	  641.8	 3321.0	...
1068931	  763.8	  642.2	 3322.0	...
1068932	  763.3	  642.7	 3323.0	...
1068933	  763.7	  643.1	 3324.0	...
1068934	  764.0	  643.0	 3322.0	...
1068935	  764.2	  643.0	 3322.0	...
1068936	  764.2	  642.8	 3324.0	...
1068937	  764.1	  642.4	 3325.0	...
1068938	  763.9	  642.0	 3327.0	...
1068939	  763.8	  642.4	 3327.0	...
1068940	  764.1	  642.4	 3328.0	...
1068941	  764.4	  642.0	 3329.0	...
1068942	  765.1	  641.0	 3329.0	...
1068943	  765.4	  640.6	 3328.0	...
1068944	  765.7	  640.5	 3329.0	...
1068945	  765.6	  640.8	 3331.0	...
1068946	  765.4	  641.2	 3333.0	...
1068947	  765.4	  641.8	 3334.0	...
1068948	  765.6	  642.2	 3334.0	...
1068949	  765.7	  642.3	 3334.0	...
1068950	  765.3	  642.3	 3334.0	...
1068951	  764.8	  642.5	 3334.0	...
1068952	  764.5	  643.0	 3334.0	...
1068953	  764.7	  643.2	 3334.0	...
1068954	  764.8	  643.1	 3334.0	...
1068955	  764.4	  642.9	 3334.0	...
1068956	  764.1	  642.7	 3334.0	...
1068957	  764.0	  642.5	 3335.0	...
1068958	  764.1	  642.2	 3336.0	...
1068959	  764.2	  642.0	 3337.0	...
1068960	  764.3	  641.9	 3339.0	...
1068961	  764.5	  641.9	 3341.0	...
1068962	  764.5	  642.0	 3342.0	...
1068963	  764.6	  642.3	 3344.0	...
1068964	  764.7	  642.6	 3346.0	...
1068965	  764.9	  642.8	 3348.0	...
1068966	  765.1	  642.8	 3348.0	...
1068967	  764.7	  641.9	 3348.0	...
1068968	  764.1	  641.0	 3348.0	...
1068969	  763.6	  640.1	 3346.0	...
1068970	  763.6	  640.2	 3343.0	...
1068971	  763.7	  640.3	 3342.0	...
1068972	  763.8	  641.0	 3344.0	...
1068973	  763.8	  641.7	 3347.0	...
1068974	  764.0	  642.3	 3350.0	...
1068975	  764.3	  642.6	 3352.0	...
1068976	  764.3	  643.0	 3351.0	...
1068977	  764.1	  643.3	 3350.0	...
MSG	1068978 0000 _ Number On
1068978	  764.0	  643.0	 3349.0	...
1068979	  764.2	  642.5	 3349.0	...
1068980	  764.6	  641.6	 3350.0	...
1068981	  764.8	  641.1	 3350.0	...
1068982	  764.8	  640.7	 3351.0	...
1068983	  764.6	  640.7	 3351.0	...
1068984	  764.9	  640.8	 3351.0	...
1068985	  765.4	  640.9	 3350.0	...
1068986	  765.8	  641.0	 3350.0	...
1068987	  765.6	  640.9	 3352.0	...
1068988	  765.5	  640.9	 3354.0	...
1068989	  765.6	  641.3	 3355.0	...
1068990	  765.6	  641.6	 3354.0	...
1068991	  765.1	  641.9	 3353.0	...
1068992	  764.5	  641.6	 3352.0	...
1068993	  764.0	  641.2	 3352.0	...
1068994	  763.8	  640.7	 3351.0	...
1068995	  763.7	  640.6	 3351.0	...
1068996	  763.6	  640.8	 3352.0	...
1068997	  763.6	  641.0	 3354.0	...
1068998	  763.3	  641.0	 3355.0	...
1068999	  763.1	  640.8	 3355.0	...
1069000	  762.9	  640.6	 3356.0	...
1069001	  762.9	  641.2	 3357.0	...
1069002	  763.0	  642.0	 3358.0	...
1069003	  763.1	  642.4	 3358.0	...
1069004	  763.1	  641.9	 3357.0	...
1069005	  763.1	  641.4	 3358.0	...
1069006	  763.1	  641.5	 3359.0	...
1069007	  762.9	  641.4	 3361.0	...
1069008	  762.8	  641.3	 3363.0	...
1069009	  763.2	  641.0	 3365.0	...
1069010	  763.8	  640.9	 3366.0	...
1069011	  764.4	  640.6	 3365.0	...
1069012	  764.4	  640.3	 3364.0	...
1069013	  764.5	  640.1	 3363.0	...
1069014	  764.6	  640.1	 3362.0	...
1069015	  764.7	  640.2	 3362.0	...
1069016	  764.7	  640.4	 3362.0	...
1069017	  764.5	  640.5	 3364.0	...
1069018	  764.4	  640.7	 3365.0	...
1069019	  764.3	  641.0	 3367.0	...
1069020	  764.4	  640.9	 3366.0	...
1069021	  764.4	  640.7	 3366.0	...
1069022	  764.4	  640.6	 3365.0	...
1069023	  764.3	  640.7	 3364.0	...
1069024	  764.3	  640.9	 3363.0	...
1069025	  764.3	  641.0	 3364.0	...
1069026	  764.2	  641.1	 3366.0	...
1069027	  764.1	  641.2	 3369.0	...
1069028	  764.2	  640.7	 3370.0	...
1069029	  764.4	  640.2	 3370.0	...
1069030	  764.5	  640.0	 3369.0	...
1069031	  764.3	  640.4	 3369.0	...
1069032	  764.3	  640.8	 3369.0	...
1069033	  764.7	  640.8	 3370.0	...
1069034	  765.2	  640.8	 3369.0	...
1069035	  765.5	  641.0	 3369.0	...
1069036	  765.5	  641.1	 3369.0	...
1069037	  765.2	  641.2	 3369.0	...
1069038	  764.8	  641.2	 3369.0	...
1069039	  764.4	  641.1	 3368.0	...
1069040	  764.3	  640.7	 3367.0	...
1069041	  764.2	  640.4	 3368.0	...
1069042	  764.3	  640.2	 3369.0	...
1069043	  764.3	  640.0	 3371.0	...
1069044	  764.3	  639.9	 3372.0	...
1069045	  764.4	  639.8	 3369.0	...
1069046	  764.4	  639.9	 3366.0	...
1069047	  764.3	  640.0	 3365.0	...
1069048	  764.3	  640.2	 3367.0	...
1069049	  764.6	  640.2	 3369.0	...
1069050	  765.0	  640.1	 3369.0	...
1069051	  765.4	  640.0	 3368.0	...
1069052	  765.1	  640.0	 3368.0	...
1069053	  764.8	  640.0	 3369.0	...
1069054	  764.3	  640.1	 3371.0	...
1069055	  764.3	  640.7	 3372.0	...
1069056	  764.2	  641.4	 3372.0	...
1069057	  764.4	  641.3	 3373.0	...
1069058	  764.3	  640.3	 3371.0	...
1069059	  763.9	  639.4	 3369.0	...
1069060	  763.5	  639.2	 3370.0	...
1069061	  763.7	  639.0	 3373.0	...
1069062	  764.1	  638.9	 3376.0	...
1069063	  764.5	  638.7	 3374.0	...
1069064	  764.5	  638.7	 3371.0	...
1069065	  764.6	  638.7	 3369.0	...
1069066	  764.8	  639.4	 3370.0	...
1069067	  765.1	  640.3	 3372.0	...
1069068	  765.3	  640.8	 3373.0	...
1069069	  765.3	  640.6	 3374.0	...
1069070	  765.2	  639.7	 3374.0	...
1069071	  765.2	  639.0	 3372.0	...
1069072	  765.3	  639.0	 3371.0	...
1069073	  765.3	  639.6	 3372.0	...
1069074	  765.4	  640.5	 3372.0	...
1069075	  765.5	  640.7	 3371.0	...
1069076	  765.6	  640.9	 3369.0	...
1069077	  765.7	  640.9	 3369.0	...
1069078	  765.2	  640.9	 3369.0	...
1069079	  764.7	  640.9	 3370.0	...
1069080	  764.2	  640.7	 3371.0	...
1069081	  764.1	  640.4	 3371.0	...
1069082	  764.6	  640.4	 3370.0	...
1069083	  765.2	  640.8	 3370.0	...
1069084	  765.7	  641.2	 3369.0	...
1069085	  765.5	  641.4	 3371.0	...
1069086	  765.0	  641.6	 3372.0	...
1069087	  764.7	  641.7	 3371.0	...
1069088	  764.8	  641.6	 3370.0	...
1069089	  765.3	  641.2	 3367.0	...
1069090	  765.7	  640.7	 3367.0	...
1069091	  765.5	  640.2	 3367.0	...
1069092	  765.2	  640.5	 3367.0	...
1069093	  764.9	  641.1	 3366.0	...
1069094	  764.7	  641.6	 3365.0	...
1069095	  764.7	  641.6	 3366.0	...
1069096	  764.7	  641.5	 3368.0	...
1069097	  764.9	  641.5	 3370.0	...
1069098	  765.1	  641.4	 3370.0	...
1069099	  765.3	  641.4	 3369.0	...
1069100	  765.5	  641.0	 3368.0	...
1069101	  765.6	  640.4	 3367.0	...
1069102	  765.8	  639.9	 3367.0	...
1069103	  766.0	  640.0	 3368.0	...
1069104	  766.1	  640.2	 3368.0	...
1069105	  766.2	  640.3	 3368.0	...
1069106	  766.3	  640.2	 3366.0	...
1069107	  766.3	  640.1	 3364.0	...
1069108	  766.3	  640.3	 3364.0	...
1069109	  766.1	  640.6	 3365.0	...
1069110	  765.8	  640.8	 3366.0	...
1069111	  765.7	  640.8	 3365.0	...
1069112	  765.9	  640.6	 3364.0	...
1069113	  766.0	  640.4	 3363.0	...
1069114	  766.1	  639.9	 3364.0	...
1069115	  766.2	  639.6	 3365.0	...
1069116	  766.1	  639.5	 3366.0	...
1069117	  765.8	  639.6	 3366.0	...
1069118	  765.6	  639.8	 3366.0	...
1069119	  765.8	  639.9	 3367.0	...
1069120	  766.1	  639.9	 3365.0	...
1069121	  766.4	  639.6	 3363.0	...
1069122	  766.4	  639.4	 3362.0	...
1069123	  766.4	  639.4	 3363.0	...
1069124	  766.4	  639.6	 3362.0	...
1069125	  766.2	  639.7	 3359.0	...
1069126	  766.1	  639.9	 3357.0	...
1069127	  766.0	  640.0	 3357.0	...
1069128	  766.1	  639.9	 3357.0	...
1069129	  766.0	  639.8	 3357.0	...
1069130	  765.9	  639.5	 3357.0	...
1069131	  765.7	  638.9	 3357.0	...
1069132	  765.7	  638.2	 3358.0	...
1069133	  765.8	  638.4	 3359.0	...
1069134	  766.2	  638.9	 3360.0	...
1069135	  766.7	  639.9	 3360.0	...
1069136	  767.2	  640.2	 3359.0	...
1069137	  767.2	  640.6	 3358.0	...
1069138	  767.2	  640.4	 3357.0	...
1069139	  767.2	  640.3	 3357.0	...
1069140	  767.2	  640.3	 3357.0	...
1069141	  766.9	  640.5	 3357.0	...
1069142	  766.6	  640.6	 3355.0	...
1069143	  766.3	  640.6	 3354.0	...
1069144	  766.5	  640.4	 3353.0	...
1069145	  766.6	  640.3	 3353.0	...
1069146	  766.6	  640.3	 3353.0	...
1069147	  766.5	  640.2	 3353.0	...
1069148	  765.9	  640.1	 3353.0	...
1069149	  765.3	  640.1	 3353.0	...
1069150	  764.8	  640.2	 3353.0	...
1069151	  764.7	  640.1	 3353.0	...
1069152	  765.3	  639.8	 3353.0	...
1069153	  765.9	  639.7	 3354.0	...
1069154	  766.2	  639.8	 3354.0	...
1069155	  765.9	  640.3	 3354.0	...
1069156	  766.0	  640.5	 3352.0	...
1069157	  766.5	  640.7	 3351.0	...
1069158	  767.0	  640.7	 3349.0	...
1069159	  766.9	  640.0	 3350.0	...
1069160	  766.7	  639.3	 3351.0	...
1069161	  766.5	  638.6	 3352.0	...
1069162	  766.3	  638.5	 3352.0	...
1069163	  766.2	  638.4	 3351.0	...
1069164	  766.4	  638.6	 3350.0	...
1069165	  766.6	  639.0	 3350.0	...
1069166	  766.9	  639.5	 3350.0	...
1069167	  766.8	  639.4	 3349.0	...
1069168	  766.8	  639.4	 3348.0	...
1069169	  766.6	  639.4	 3347.0	...
1069170	  766.3	  639.3	 3348.0	...
1069171	  766.1	  639.2	 3349.0	...
1069172	  766.2	  639.6	 3349.0	...
1069173	  766.3	  640.4	 3349.0	...
1069174	  766.5	  641.2	 3349.0	...
1069175	  766.9	  641.0	 3350.0	...
1069176	  767.4	  640.3	 3350.0	...
1069177	  767.8	  639.6	 3350.0	...
1069178	  767.8	  640.0	 3351.0	...
1069179	  767.8	  640.7	 3352.0	...
1069180	  767.9	  641.7	 3352.0	...
1069181	  767.7	  642.2	 3352.0	...
1069182	  767.4	  642.7	 3351.0	...
1069183	  767.0	  642.6	 3352.0	...
1069184	  766.8	  642.7	 3351.0	...
1069185	  766.7	  642.8	 3350.0	...
1069186	  766.9	  643.1	 3348.0	...
1069187	  767.2	  643.1	 3348.0	...
1069188	  767.5	  642.6	 3349.0	...
1069189	  767.4	  642.1	 3348.0	...
1069190	  767.4	  641.7	 3348.0	...
1069191	  767.4	  641.8	 3347.0	...
1069192	  767.4	  641.8	 3346.0	...
1069193	  767.5	  641.8	 3346.0	...
1069194	  767.2	  641.1	 3346.0	...
1069195	  767.0	  640.3	 3345.0	...
1069196	  766.8	  640.5	 3345.0	...
1069197	  767.0	  641.3	 3344.0	...
1069198	  766.9	  641.5	 3345.0	...
1069199	  766.7	  641.0	 3346.0	...
1069200	  766.6	  640.3	 3348.0	...
1069201	  766.9	  640.0	 3348.0	...
1069202	  767.3	  639.6	 3348.0	...
1069203	  767.6	  639.3	 3348.0	...
1069204	  767.8	  639.3	 3349.0	...
1069205	  767.9	  640.0	 3349.0	...
1069206	  768.0	  640.7	 3349.0	...
1069207	  768.1	  641.2	 3350.0	...
1069208	  767.9	  641.3	 3349.0	...
1069209	  767.6	  641.6	 3348.0	...
1069210	  767.2	  641.5	 3348.0	...
1069211	  766.8	  641.1	 3349.0	...
1069212	  766.5	  640.7	 3351.0	...
1069213	  766.9	  640.3	 3350.0	...
1069214	  767.5	  640.1	 3347.0	...
1069215	  767.7	  640.1	 3346.0	...
1069216	  767.4	  640.5	 3347.0	...
1069217	  767.0	  640.9	 3348.0	...
1069218	  766.8	  641.1	 3348.0	...
1069219	  766.7	  641.3	 3346.0	...
1069220	  766.6	  641.4	 3343.0	...
1069221	  766.7	  641.6	 3345.0	...
1069222	  766.8	  641.7	 3350.0	...
1069223	  766.9	  641.8	 3352.0	...
1069224	  767.0	  641.2	 3351.0	...
1069225	  767.2	  640.4	 3350.0	...
1069226	  767.2	  639.8	 3351.0	...
1069227	  767.0	  640.2	 3351.0	...
1069228	  766.7	  640.7	 3350.0	...
1069229	  766.4	  641.1	 3349.0	...
1069230	  766.5	  641.1	 3348.0	...
1069231	  766.6	  641.1	 3347.0	...
1069232	  766.4	  640.9	 3348.0	...
1069233	  766.2	  640.7	 3350.0	...
1069234	  765.9	  640.3	 3352.0	...
1069235	  765.7	  640.2	 3352.0	...
1069236	  765.7	  640.2	 3352.0	...
1069237	  766.2	  640.3	 3351.0	...
1069238	  766.5	  640.4	 3350.0	...
1069239	  766.5	  640.5	 3350.0	...
1069240	  766.3	  640.6	 3350.0	...
1069241	  766.3	  640.7	 3351.0	...
1069242	  766.5	  640.8	 3352.0	...
1069243	  766.7	  640.9	 3353.0	...
1069244	  766.7	  641.5	 3354.0	...
1069245	  766.7	  642.0	 3354.0	...
1069246	  766.9	  642.4	 3354.0	...
1069247	  767.1	  642.4	 3353.0	...
1069248	  767.3	  642.2	 3352.0	...
1069249	  767.4	  642.1	 3351.0	...
1069250	  767.4	  641.9	 3351.0	...
1069251	  767.5	  641.8	 3351.0	...
1069252	  767.5	  641.7	 3352.0	...
1069253	  767.0	  641.7	 3353.0	...
1069254	  766.5	  642.0	 3355.0	...
1069255	  766.0	  642.3	 3357.0	...
1069256	  766.0	  642.5	 3359.0	...
1069257	  766.1	  642.4	 3360.0	...
1069258	  766.1	  642.5	 3359.0	...
1069259	  766.2	  642.6	 3357.0	...
1069260	  766.3	  642.7	 3358.0	...
1069261	  766.5	  643.1	 3359.0	...
1069262	  766.3	  643.4	 3360.0	...
1069263	  766.1	  643.7	 3361.0	...
1069264	  766.1	  643.7	 3360.0	...
1069265	  766.5	  643.3	 3360.0	...
1069266	  766.8	  642.9	 3360.0	...
1069267	  766.9	  642.7	 3360.0	...
1069268	  766.9	  642.7	 3360.0	...
1069269	  766.9	  643.0	 3360.0	...
1069270	  766.9	  643.1	 3360.0	...
1069271	  767.0	  643.1	 3359.0	...
1069272	  767.0	  643.0	 3361.0	...
1069273	  767.1	  643.1	 3363.0	...
1069274	  767.1	  643.3	 3364.0	...
1069275	  766.8	  643.6	 3364.0	...
1069276	  766.6	  643.7	 3363.0	...
1069277	  766.5	  644.3	 3363.0	...
1069278	  766.3	  644.8	 3363.0	...
MSG	1069279 0000 _ Number Off
1069279	  766.0	  645.4	 3363.0	...
1069280	  765.7	  645.5	 3362.0	...
1069281	  765.7	  645.0	 3364.0	...
1069282	  765.7	  644.3	 3366.0	...
1069283	  765.5	  643.7	 3368.0	...
1069284	  765.4	  643.7	 3368.0	...
1069285	  765.3	  643.4	 3369.0	...
1069286	  765.1	  643.0	 3370.0	...
1069287	  765.0	  642.8	 3371.0	...
1069288	  765.2	  643.0	 3372.0	...
1069289	  765.5	  642.9	 3372.0	...
1069290	  765.9	  642.8	 3371.0	...
1069291	  766.0	  642.2	 3370.0	...
1069292	  765.9	  641.9	 3370.0	...
1069293	  765.8	  642.4	 3371.0	...
1069294	  765.8	  643.3	 3372.0	...
1069295	  765.8	  644.1	 3372.0	...
1069296	  765.8	  644.1	 3372.0	...
1069297	  765.6	  644.1	 3371.0	...
1069298	  765.4	  644.2	 3370.0	...
1069299	  765.2	  644.4	 3371.0	...
1069300	  765.2	  644.6	 3371.0	...
1069301	  765.1	  644.1	 3372.0	...
1069302	  765.0	  643.4	 3372.0	...
1069303	  765.0	  642.9	 3372.0	...
1069304	  765.0	  643.2	 3372.0	...
1069305	  765.0	  643.5	 3372.0	...
1069306	  764.8	  643.7	 3373.0	...
1069307	  764.8	  643.8	 3374.0	...
1069308	  765.0	  643.7	 3375.0	...
1069309	  765.2	  643.4	 3376.0	...
1069310	  765.3	  643.1	 3376.0	...
1069311	  765.2	  642.8	 3375.0	...
1069312	  765.0	  642.8	 3374.0	...
1069313	  764.7	  642.8	 3375.0	...
1069314	  764.4	  643.3	 3377.0	...
1069315	  764.5	  644.2	 3378.0	...
1069316	  764.5	  645.1	 3377.0	...
1069317	  764.6	  645.3	 3377.0	...
1069318	  764.8	  644.8	 3378.0	...
1069319	  764.9	  644.4	 3380.0	...
1069320	  765.1	  644.4	 3382.0	...
1069321	  765.1	  644.3	 3383.0	...
1069322	  764.9	  644.3	 3383.0	...
1069323	  764.8	  644.3	 3383.0	...
1069324	  764.6	  644.4	 3383.0	...
1069325	  764.4	  644.6	 3385.0	...
1069326	  764.3	  644.8	 3387.0	...
1069327	  764.4	  644.8	 3386.0	...
1069328	  764.4	  644.5	 3385.0	...
1069329	  764.5	  644.3	 3384.0	...
1069330	  764.5	  644.1	 3385.0	...
1069331	  764.5	  644.1	 3385.0	...
1069332	  764.5	  643.9	 3385.0	...
1069333	  764.4	  643.7	 3386.0	...
1069334	  764.4	  643.7	 3389.0	...
1069335	  764.2	  644.1	 3390.0	...
1069336	  764.0	  645.1	 3390.0	...
1069337	  763.8	  645.8	 3390.0	...
1069338	  763.8	  646.2	 3388.0	...
1069339	  763.7	  645.8	 3386.0	...
1069340	  763.6	  645.4	 3386.0	...
1069341	  763.6	  645.3	 3387.0	...
1069342	  763.7	  645.1	 3388.0	...
1069343	  764.0	  644.9	 3387.0	...
1069344	  764.2	  644.8	 3385.0	...
1069345	  764.3	  644.5	 3384.0	...
1069346	  764.2	  644.2	 3385.0	...
1069347	  764.2	  643.7	 3387.0	...
1069348	  764.2	  643.6	 3389.0	...
1069349	  763.8	  644.0	 3389.0	...
1069350	  763.3	  644.6	 3388.0	...
1069351	  762.8	  644.7	 3387.0	...
1069352	  762.7	  644.2	 3387.0	...
1069353	  762.5	  644.1	 3388.0	...
1069354	  762.3	  644.3	 3389.0	...
1069355	  762.4	  644.5	 3390.0	...
1069356	  762.6	  644.5	 3391.0	...
1069357	  763.1	  644.6	 3391.0	...
1069358	  763.4	  644.8	 3391.0	...
1069359	  763.5	  645.0	 3390.0	...
1069360	  763.2	  645.1	 3390.0	...
1069361	  763.0	  645.0	 3391.0	...
1069362	  763.2	  645.0	 3395.0	...
1069363	  763.5	  645.0	 3398.0	...
1069364	  763.9	  644.8	 3401.0	...
1069365	  763.8	  644.7	 3401.0	...
1069366	  763.7	  644.7	 3401.0	...
1069367	  763.6	  645.0	 3401.0	...
1069368	  763.2	  645.2	 3401.0	...
1069369	  763.0	  645.1	 3402.0	...
1069370	  762.8	  644.8	 3402.0	...
1069371	  763.0	  644.5	 3402.0	...
1069372	  763.1	  644.5	 3401.0	...
1069373	  763.3	  644.5	 3400.0	...
1069374	  763.1	  644.6	 3398.0	...
1069375	  763.2	  644.6	 3398.0	...
1069376	  763.3	  644.8	 3397.0	...
1069377	  763.6	  645.2	 3398.0	...
1069378	  763.9	  645.5	 3398.0	...
1069379	  764.0	  645.7	 3398.0	...
1069380	  763.9	  646.1	 3396.0	...
1069381	  763.8	  646.5	 3395.0	...
1069382	  763.7	  646.4	 3395.0	...
1069383	  763.5	  645.9	 3397.0	...
1069384	  763.7	  645.5	 3401.0	...
1069385	  763.9	  645.8	 3405.0	...
1069386	  764.1	  646.2	 3407.0	...
1069387	  764.1	  646.6	 3406.0	...
1069388	  764.0	  647.0	 3405.0	...
1069389	  763.9	  646.9	 3404.0	...
1069390	  763.3	  646.6	 3405.0	...
1069391	  762.9	  646.0	 3406.0	...
1069392	  762.6	  645.9	 3407.0	...
1069393	  762.6	  646.0	 3408.0	...
1069394	  762.6	  646.7	 3408.0	...
1069395	  762.9	  647.4	 3408.0	...
1069396	  763.1	  647.8	 3408.0	...
1069397	  763.1	  647.4	 3408.0	...
1069398	  763.0	  647.1	 3408.0	...
1069399	  763.0	  646.7	 3408.0	...
1069400	  762.9	  646.7	 3409.0	...
1069401	  762.7	  646.6	 3410.0	...
1069402	  762.9	  646.2	 3411.0	...
1069403	  763.1	  645.8	 3411.0	...
1069404	  763.6	  645.5	 3411.0	...
1069405	  763.7	  645.4	 3414.0	...
1069406	  763.7	  645.3	 3419.0	...
1069407	  763.4	  645.2	 3424.0	...
1069408	  763.0	  645.1	 3426.0	...
1069409	  762.8	  645.4	 3428.0	...
1069410	  762.7	  645.6	 3430.0	...
1069411	  762.7	  645.9	 3432.0	...
1069412	  762.6	  646.0	 3432.0	...
1069413	  762.5	  646.1	 3432.0	...
1069414	  762.3	  646.2	 3433.0	...
1069415	  762.3	  646.4	 3434.0	...
1069416	  762.5	  646.5	 3434.0	...
1069417	  762.6	  646.7	 3432.0	...
1069418	  762.4	  646.6	 3432.0	...
1069419	  762.3	  646.4	 3434.0	...
1069420	  762.3	  646.2	 3436.0	...
1069421	  762.5	  645.9	 3437.0	...
1069422	  762.8	  646.2	 3437.0	...
1069423	  763.0	  646.5	 3437.0	...
1069424	  763.1	  646.4	 3439.0	...
1069425	  762.8	  645.9	 3440.0	...
1069426	  762.5	  645.3	 3442.0	...
1069427	  762.2	  645.2	 3443.0	...
1069428	  762.3	  645.0	 3444.0	...
1069429	  762.4	  644.7	 3445.0	...
1069430	  762.4	  644.5	 3444.0	...
1069431	  762.4	  644.6	 3442.0	...
1069432	  762.4	  645.0	 3444.0	...
1069433	  762.5	  645.3	 3448.0	...
1069434	  762.3	  645.4	 3452.0	...
1069435	  762.3	  645.5	 3452.0	...
1069436	  762.2	  645.5	 3452.0	...
1069437	  762.2	  645.3	 3451.0	...
1069438	  762.2	  645.3	 3450.0	...
1069439	  762.2	  645.5	 3450.0	...
1069440	  762.4	  645.7	 3451.0	...
1069441	  762.5	  645.8	 3452.0	...
1069442	  762.5	  645.7	 3453.0	...
1069443	  762.6	  645.7	 3452.0	...
1069444	  762.3	  645.8	 3451.0	...
1069445	  762.0	  645.8	 3453.0	...
1069446	  761.8	  645.9	 3457.0	...
1069447	  761.9	  645.8	 3461.0	...
1069448	  761.9	  645.5	 3462.0	...
1069449	  761.9	  645.2	 3463.0	...
1069450	  761.4	  644.9	 3462.0	...
1069451	  760.9	  644.9	 3460.0	...
1069452	  760.5	  645.1	 3459.0	...
1069453	  760.6	  645.3	 3460.0	...
1069454	  760.6	  645.6	 3459.0	...
1069455	  760.6	  645.7	 3459.0	...
1069456	  760.8	  645.5	 3461.0	...
1069457	  761.3	  645.2	 3465.0	...
1069458	  761.7	  644.9	 3468.0	...
1069459	  761.6	  644.9	 3467.0	...
1069460	  761.3	  645.4	 3467.0	...
1069461	  761.0	  646.0	 3468.0	...
1069462	  760.9	  646.5	 3468.0	...
1069463	  760.7	  646.4	 3467.0	...
1069464	  760.9	  646.2	 3469.0	...
1069465	  761.3	  646.0	 3470.0	...
1069466	  761.5	  645.9	 3472.0	...
1069467	  761.3	  645.8	 3472.0	...
1069468	  761.1	  645.7	 3473.0	...
1069469	  760.9	  645.6	 3473.0	...
1069470	  760.8	  645.6	 3474.0	...
1069471	  760.6	  645.7	 3477.0	...
1069472	  760.6	  645.9	 3479.0	...
1069473	  760.4	  646.2	 3480.0	...
1069474	  760.3	  646.1	 3480.0	...
1069475	  760.2	  645.8	 3480.0	...
1069476	  760.3	  645.5	 3481.0	...
1069477	  760.4	  645.4	 3481.0	...
1069478	  760.3	  645.5	 3483.0	...
1069479	  759.8	  645.6	 3485.0	...
1069480	  759.3	  645.7	 3484.0	...
1069481	  759.0	  645.8	 3483.0	...
1069482	  759.0	  645.7	 3483.0	...
1069483	  758.9	  645.5	 3486.0	...
1069484	  758.8	  645.4	 3488.0	...
1069485	  758.9	  645.6	 3488.0	...
1069486	  759.0	  645.6	 3487.0	...
1069487	  759.1	  645.6	 3487.0	...
1069488	  758.6	  645.4	 3487.0	...
1069489	  757.8	  645.2	 3488.0	...
1069490	  756.8	  645.0	 3489.0	...
1069491	  755.8	  645.2	 3491.0	...
1069492	  754.4	  645.3	 3492.0	...
MSG	1069493 0000 _ Number On
1069493	  753.2	  645.3	 3492.0	...
1069494	  751.5	  645.5	 3492.0	...
1069495	  750.3	  645.1	 3493.0	...
1069496	  748.5	  644.8	 3494.0	...
1069497	  747.9	  644.2	 3496.0	...
1069498	  747.7	  644.2	 3496.0	...
1069499	  748.2	  644.0	 3496.0	...
1069500	  749.0	  644.4	 3495.0	...
1069501	  749.4	  644.9	 3494.0	...
1069502	  750.2	  645.3	 3494.0	...
1069503	  750.8	  645.1	 3494.0	...
1069504	  751.7	  645.3	 3496.0	...
1069505	  752.5	  645.6	 3496.0	...
1069506	  753.3	  646.7	 3496.0	...
1069507	  753.8	  647.4	 3495.0	...
1069508	  754.0	  648.2	 3495.0	...
1069509	  754.3	  648.1	 3498.0	...
1069510	  754.5	  648.0	 3501.0	...
1069511	  754.6	  647.8	 3503.0	...
1069512	  754.6	  647.1	 3502.0	...
1069513	  754.6	  646.4	 3501.0	...
1069514	  754.4	  646.1	 3500.0	...
1069515	  754.2	  646.5	 3500.0	...
1069516	  753.9	  646.8	 3500.0	...
1069517	  753.9	  646.8	 3500.0	...
1069518	  754.0	  646.8	 3500.0	...
1069519	  754.1	  646.4	 3502.0	...
1069520	  754.0	  646.0	 3504.0	...
1069521	  753.8	  646.0	 3504.0	...
1069522	  753.8	  646.6	 3502.0	...
1069523	  753.9	  647.2	 3500.0	...
1069524	  753.8	  647.5	 3499.0	...
1069525	  753.8	  647.5	 3499.0	...
1069526	  753.7	  647.4	 3502.0	...
1069527	  753.9	  647.8	 3506.0	...
1069528	  754.2	  648.3	 3509.0	...
1069529	  754.4	  648.8	 3507.0	...
1069530	  754.5	  648.8	 3505.0	...
1069531	  754.5	  648.5	 3503.0	...
1069532	  754.4	  648.3	 3502.0	...
1069533	  754.3	  648.1	 3501.0	...
1069534	  754.3	  647.8	 3501.0	...
1069535	  754.1	  647.3	 3502.0	...
1069536	  754.1	  646.8	 3503.0	...
1069537	  754.0	  647.3	 3503.0	...
1069538	  754.1	  647.8	 3502.0	...
1069539	  754.0	  648.4	 3500.0	...
1069540	  753.9	  648.4	 3498.0	...
1069541	  753.8	  648.5	 3499.0	...
1069542	  753.8	  648.6	 3501.0	...
1069543	  753.7	  648.6	 3503.0	...
1069544	  753.6	  648.7	 3506.0	...
1069545	  753.4	  648.5	 3508.0	...
1069546	  753.3	  648.0	 3508.0	...
1069547	  753.2	  647.5	 3504.0	...
1069548	  753.0	  647.7	 3501.0	...
1069549	  752.9	  648.2	 3500.0	...
1069550	  752.8	  648.9	 3499.0	...
1069551	  753.0	  649.1	 3499.0	...
1069552	  753.4	  649.3	 3499.0	...
1069553	  753.8	  649.3	 3499.0	...
1069554	  753.8	  649.3	 3499.0	...
1069555	  753.6	  648.6	 3500.0	...
1069556	  753.4	  648.0	 3502.0	...
1069557	  753.4	  648.0	 3504.0	...
1069558	  753.4	  648.6	 3503.0	...
1069559	  753.4	  649.2	 3502.0	...
1069560	  753.4	  649.2	 3501.0	...
1069561	  753.3	  649.2	 3502.0	...
1069562	  752.9	  649.2	 3500.0	...
1069563	  752.3	  649.2	 3499.0	...
1069564	  751.9	  649.0	 3497.0	...
1069565	  751.6	  648.8	 3498.0	...
1069566	  751.7	  649.1	 3497.0	...
1069567	  751.8	  649.7	 3496.0	...
1069568	  751.7	  650.1	 3495.0	...
1069569	  751.6	  649.9	 3495.0	...
1069570	  751.9	  649.7	 3495.0	...
1069571	  752.3	  649.7	 3495.0	...
1069572	  752.7	  649.6	 3496.0	...
1069573	  752.7	  649.6	 3496.0	...
1069574	  752.9	  649.5	 3497.0	...
1069575	  753.0	  649.5	 3497.0	...
1069576	  753.4	  649.6	 3497.0	...
1069577	  753.7	  649.5	 3497.0	...
1069578	  753.3	  649.6	 3497.0	...
1069579	  752.6	  649.8	 3496.0	...
1069580	  752.3	  650.0	 3494.0	...
1069581	  752.7	  650.0	 3492.0	...
1069582	  753.1	  650.0	 3489.0	...
1069583	  752.6	  650.0	 3488.0	...
1069584	  752.2	  650.1	 3487.0	...
1069585	  751.7	  650.2	 3487.0	...
1069586	  751.7	  650.1	 3486.0	...
1069587	  751.9	  650.0	 3485.0	...
1069588	  752.2	  650.0	 3482.0	...
1069589	  752.4	  650.7	 3480.0	...
1069590	  752.1	  651.4	 3476.0	...
1069591	  751.9	  652.0	 3475.0	...
1069592	  751.8	  652.0	 3475.0	...
1069593	  751.8	  652.0	 3476.0	...
1069594	  752.0	  652.1	 3479.0	...
1069595	  752.1	  652.1	 3481.0	...
1069596	  752.4	  652.2	 3484.0	...
1069597	  752.6	  652.2	 3484.0	...
1069598	  752.7	  651.7	 3482.0	...
1069599	  752.7	  651.2	 3480.0	...
1069600	  752.7	  651.4	 3476.0	...
1069601	  752.8	  652.0	 3473.0	...
1069602	  752.8	  652.4	 3471.0	...
1069603	  752.8	  652.2	 3471.0	...
1069604	  752.7	  652.1	 3471.0	...
1069605	  752.6	  652.1	 3470.0	...
1069606	  752.7	  652.0	 3472.0	...
1069607	  752.8	  651.9	 3474.0	...
1069608	  753.0	  651.8	 3472.0	...
1069609	  753.1	  651.7	 3469.0	...
1069610	  753.1	  651.8	 3466.0	...
1069611	  752.9	  651.8	 3464.0	...
1069612	  752.6	  651.7	 3460.0	...
1069613	  752.3	  651.6	 3456.0	...
1069614	  752.3	  651.5	 3456.0	...
1069615	  752.4	  651.5	 3459.0	...
1069616	  752.4	  651.1	 3462.0	...
1069617	  752.3	  650.6	 3463.0	...
1069618	  752.6	  650.6	 3463.0	...
1069619	  753.1	  651.0	 3463.0	...
1069620	  753.6	  651.5	 3458.0	...
1069621	  753.1	  651.5	 3453.0	...
1069622	  752.6	  651.6	 3448.0	...
1069623	  752.6	  651.6	 3448.0	...
1069624	  752.9	  651.4	 3451.0	...
1069625	  753.2	  651.0	 3453.0	...
1069626	  753.1	  650.6	 3453.0	...
1069627	  752.9	  650.5	 3450.0	...
1069628	  752.8	  650.3	 3449.0	...
1069629	  753.1	  650.2	 3450.0	...
1069630	  753.8	  650.2	 3448.0	...
1069631	  754.4	  650.0	 3445.0	...
1069632	  754.4	  649.9	 3441.0	...
1069633	  754.4	  650.1	 3441.0	...
1069634	  754.5	  650.5	 3441.0	...
1069635	  754.7	  650.9	 3442.0	...
1069636	  754.9	  651.0	 3443.0	...
1069637	  754.7	  651.1	 3444.0	...
1069638	  754.6	  651.2	 3443.0	...
1069639	  754.4	  651.1	 3440.0	...
1069640	  754.3	  651.1	 3437.0	...
1069641	  754.3	  651.0	 3435.0	...
1069642	  754.4	  651.0	 3435.0	...
1069643	  754.5	  651.0	 3434.0	...
1069644	  754.5	  650.1	 3432.0	...
1069645	  754.6	  649.2	 3430.0	...
1069646	  754.7	  648.9	 3428.0	...
1069647	  754.3	  649.6	 3428.0	...
1069648	  753.9	  650.2	 3428.0	...
1069649	  753.9	  650.1	 3428.0	...
1069650	  754.3	  650.0	 3427.0	...
1069651	  754.8	  650.0	 3424.0	...
1069652	  754.7	  649.9	 3420.0	...
1069653	  755.1	  649.7	 3416.0	...
1069654	  755.5	  649.6	 3414.0	...
1069655	  755.9	  649.8	 3413.0	...
1069656	  755.9	  650.4	 3412.0	...
1069657	  755.9	  650.9	 3411.0	...
1069658	  755.8	  651.1	 3411.0	...
1069659	  755.7	  651.0	 3410.0	...
1069660	  755.7	  650.9	 3407.0	...
1069661	  755.7	  650.8	 3405.0	...
1069662	  755.6	  650.7	 3406.0	...
1069663	  755.5	  650.7	 3408.0	...
1069664	  755.4	  650.9	 3407.0	...
1069665	  755.3	  650.6	 3404.0	...
1069666	  755.2	  650.1	 3399.0	...
1069667	  755.2	  649.5	 3397.0	...
1069668	  755.2	  649.4	 3393.0	...
1069669	  755.9	  649.1	 3393.0	...
1069670	  756.7	  649.0	 3393.0	...
1069671	  757.4	  648.9	 3394.0	...
1069672	  757.4	  648.8	 3393.0	...
1069673	  757.0	  648.9	 3390.0	...
1069674	  756.8	  649.4	 3385.0	...
1069675	  756.5	  649.9	 3381.0	...
1069676	  756.5	  650.2	 3382.0	...
1069677	  756.5	  650.1	 3385.0	...
1069678	  756.5	  650.0	 3388.0	...
1069679	  756.7	  650.0	 3387.0	...
1069680	  756.9	  649.7	 3385.0	...
1069681	  756.9	  649.3	 3385.0	...
1069682	  756.9	  648.9	 3384.0	...
1069683	  756.7	  649.0	 3385.0	...
1069684	  756.7	  648.7	 3386.0	...
1069685	  756.7	  648.4	 3385.0	...
1069686	  756.8	  648.0	 3382.0	...
1069687	  757.2	  648.1	 3376.0	...
1069688	  757.6	  649.0	 3371.0	...
1069689	  757.9	  649.8	 3367.0	...
1069690	  757.8	  650.3	 3366.0	...
1069691	  757.6	  650.2	 3368.0	...
1069692	  757.3	  650.1	 3370.0	...
1069693	  757.3	  650.0	 3372.0	...
1069694	  757.4	  650.0	 3372.0	...
1069695	  757.5	  650.4	 3370.0	...
1069696	  757.6	  650.9	 3368.0	...
1069697	  757.8	  650.8	 3366.0	...
1069698	  758.0	  649.8	 3366.0	...
1069699	  758.0	  648.9	 3367.0	...
1069700	  758.0	  648.6	 3368.0	...
1069701	  757.9	  649.1	 3370.0	...
1069702	  757.8	  649.6	 3371.0	...
1069703	  757.8	  650.1	 3372.0	...
1069704	  758.0	  650.2	 3372.0	...
1069705	  758.0	  650.3	 3371.0	...
1069706	  758.2	  650.4	 3369.0	...
1069707	  758.3	  650.4	 3365.0	...
1069708	  758.3	  650.3	 3362.0	...
1069709	  758.2	  650.3	 3361.0	...
1069710	  758.1	  650.2	 3361.0	...
1069711	  758.1	  650.1	 3358.0	...
1069712	  758.1	  650.0	 3354.0	...
1069713	  758.3	  649.9	 3350.0	...
1069714	  758.4	  649.5	 3350.0	...
1069715	  758.4	  649.2	 3351.0	...
1069716	  758.8	  649.5	 3352.0	...
1069717	  759.1	  650.0	 3351.0	...
1069718	  759.7	  650.6	 3346.0	...
1069719	  760.1	  650.5	 3340.0	...
1069720	  760.6	  650.4	 3337.0	...
1069721	  760.7	  650.3	 3336.0	...
1069722	  760.6	  650.3	 3334.0	...
1069723	  760.5	  650.3	 3333.0	...
1069724	  760.6	  650.2	 3333.0	...
1069725	  760.3	  650.1	 3333.0	...
1069726	  759.9	  650.0	 3332.0	...
1069727	  759.9	  649.9	 3332.0	...
1069728	  760.2	  649.9	 3331.0	...
1069729	  760.5	  650.0	 3331.0	...
1069730	  760.8	  650.1	 3330.0	...
1069731	  761.2	  650.1	 3330.0	...
1069732	  761.6	  649.7	 3330.0	...
1069733	  761.7	  649.2	 3330.0	...
1069734	  761.7	  648.7	 3328.0	...
1069735	  761.5	  648.6	 3327.0	...
1069736	  761.3	  648.7	 3325.0	...
1069737	  761.1	  649.1	 3326.0	...
1069738	  761.1	  649.5	 3326.0	...
1069739	  761.0	  649.6	 3324.0	...
1069740	  760.8	  649.6	 3322.0	...
1069741	  760.7	  649.8	 3319.0	...
1069742	  760.9	  650.0	 3318.0	...
1069743	  761.2	  650.2	 3316.0	...
1069744	  761.6	  650.2	 3316.0	...
1069745	  761.6	  650.3	 3318.0	...
1069746	  761.7	  650.2	 3319.0	...
1069747	  761.7	  650.0	 3321.0	...
1069748	  762.1	  649.5	 3322.0	...
1069749	  762.5	  649.1	 3320.0	...
1069750	  763.0	  648.8	 3318.0	...
1069751	  762.7	  648.8	 3314.0	...
1069752	  762.4	  648.8	 3314.0	...
1069753	  762.2	  648.8	 3314.0	...
1069754	  762.2	  648.7	 3313.0	...
1069755	  762.4	  649.1	 3313.0	...
1069756	  762.5	  649.4	 3311.0	...
1069757	  762.6	  649.8	 3309.0	...
1069758	  762.8	  649.7	 3306.0	...
1069759	  762.9	  649.6	 3306.0	...
1069760	  762.9	  649.6	 3306.0	...
1069761	  762.8	  649.6	 3306.0	...
1069762	  762.8	  649.6	 3306.0	...
1069763	  762.8	  649.5	 3306.0	...
1069764	  763.1	  649.4	 3303.0	...
1069765	  763.3	  649.0	 3301.0	...
1069766	  763.5	  648.7	 3296.0	...
1069767	  763.4	  648.4	 3293.0	...
1069768	  763.6	  648.3	 3291.0	...
1069769	  763.8	  648.4	 3292.0	...
1069770	  764.0	  648.5	 3292.0	...
1069771	  764.0	  649.5	 3291.0	...
1069772	  764.0	  650.5	 3289.0	...
1069773	  764.1	  651.0	 3288.0	...
1069774	  764.1	  650.3	 3288.0	...
1069775	  764.2	  649.5	 3288.0	...
1069776	  764.5	  649.1	 3289.0	...
1069777	  764.7	  649.0	 3288.0	...
1069778	  764.8	  648.7	 3286.0	...
1069779	  764.8	  648.4	 3284.0	...
1069780	  764.4	  648.3	 3281.0	...
1069781	  764.0	  648.4	 3278.0	...
1069782	  764.2	  648.2	 3277.0	...
1069783	  764.7	  647.8	 3279.0	...
1069784	  765.2	  648.2	 3279.0	...
1069785	  765.4	  648.9	 3277.0	...
1069786	  765.5	  649.4	 3276.0	...
1069787	  765.5	  649.2	 3276.0	...
1069788	  765.4	  649.1	 3275.0	...
1069789	  765.4	  649.3	 3273.0	...
1069790	  765.4	  648.7	 3272.0	...
1069791	  765.5	  648.2	 3272.0	...
1069792	  765.3	  647.3	 3273.0	...
1069793	  765.0	  646.9	 3273.0	...
1069794	  764.7	  647.0	 3270.0	...
MSG	1069795 0000 _ Number Off
1069795	  764.5	  647.5	 3267.0	...
1069796	  764.3	  648.0	 3264.0	...
1069797	  764.1	  648.1	 3264.0	...
1069798	  764.0	  648.2	 3264.0	...
1069799	  763.8	  648.2	 3265.0	...
1069800	  763.6	  648.3	 3265.0	...
1069801	  763.5	  648.3	 3266.0	...
1069802	  763.8	  648.2	 3265.0	...
1069803	  764.1	  648.2	 3263.0	...
1069804	  764.2	  648.3	 3262.0	...
1069805	  764.2	  648.1	 3263.0	...
1069806	  764.2	  647.8	 3265.0	...
1069807	  764.3	  647.4	 3265.0	...
1069808	  764.8	  647.1	 3261.0	...
1069809	  765.2	  647.0	 3257.0	...
1069810	  765.7	  647.0	 3254.0	...
1069811	  765.7	  647.2	 3253.0	...
1069812	  765.0	  648.5	 3252.0	...
1069813	  764.3	  649.7	 3250.0	...
1069814	  764.2	  650.2	 3248.0	...
1069815	  764.8	  649.7	 3251.0	...
1069816	  765.3	  649.2	 3254.0	...
1069817	  765.2	  649.3	 3256.0	...
1069818	  764.9	  649.5	 3255.0	...
1069819	  764.7	  649.6	 3254.0	...
1069820	  764.4	  649.6	 3253.0	...
1069821	  764.5	  649.5	 3253.0	...
1069822	  764.6	  649.5	 3251.0	...
1069823	  764.8	  649.7	 3248.0	...
1069824	  764.9	  649.8	 3246.0	...
1069825	  764.9	  650.0	 3245.0	...
1069826	  764.9	  649.7	 3243.0	...
1069827	  764.9	  649.5	 3240.0	...
1069828	  764.9	  649.3	 3240.0	...
1069829	  765.1	  648.9	 3240.0	...
1069830	  765.3	  648.5	 3241.0	...
1069831	  765.6	  647.7	 3240.0	...
1069832	  765.4	  647.3	 3240.0	...
1069833	  764.9	  647.9	 3240.0	...
1069834	  764.4	  648.8	 3240.0	...
1069835	  764.4	  649.6	 3240.0	...
1069836	  764.5	  649.6	 3240.0	...
1069837	  764.9	  649.5	 3240.0	...
1069838	  765.2	  649.2	 3240.0	...
1069839	  765.3	  648.8	 3239.0	...
1069840	  765.3	  648.6	 3238.0	...
1069841	  765.1	  648.6	 3237.0	...
1069842	  765.0	  648.5	 3236.0	...
1069843	  764.9	  648.4	 3236.0	...
1069844	  765.2	  648.3	 3239.0	...
1069845	  765.6	  648.4	 3242.0	...
1069846	  766.0	  648.5	 3239.0	...
1069847	  766.1	  648.6	 3236.0	...
1069848	  766.2	  648.4	 3232.0	...
1069849	  766.2	  648.2	 3231.0	...
1069850	  765.8	  648.3	 3230.0	...
1069851	  765.4	  648.6	 3231.0	...
1069852	  764.9	  648.6	 3233.0	...
1069853	  764.9	  648.2	 3235.0	...
1069854	  764.6	  648.0	 3235.0	...
1069855	  764.4	  648.3	 3235.0	...
1069856	  764.0	  649.0	 3235.0	...
1069857	  763.9	  649.4	 3235.0	...
1069858	  764.3	  648.8	 3235.0	...
1069859	  765.2	  647.9	 3235.0	...
1069860	  766.1	  647.6	 3235.0	...
1069861	  766.6	  648.1	 3235.0	...
1069862	  766.8	  648.4	 3235.0	...
1069863	  766.6	  648.1	 3236.0	...
1069864	  766.2	  647.9	 3237.0	...
1069865	  765.7	  647.9	 3233.0	...
1069866	  765.5	  647.9	 3229.0	...
1069867	  765.4	  647.8	 3228.0	...
1069868	  765.4	  647.4	 3233.0	...
1069869	  765.4	  646.9	 3238.0	...
1069870	  765.3	  647.0	 3239.0	...
1069871	  765.3	  647.5	 3238.0	...
1069872	  765.3	  648.0	 3237.0	...
1069873	  765.8	  648.2	 3237.0	...
1069874	  766.3	  648.7	 3237.0	...
1069875	  766.8	  649.2	 3236.0	...
1069876	  766.8	  649.1	 3236.0	...
1069877	  766.7	  648.5	 3236.0	...
1069878	  766.8	  647.8	 3235.0	...
1069879	  766.9	  647.5	 3234.0	...
1069880	  766.7	  647.3	 3234.0	...
1069881	  766.4	  647.3	 3236.0	...
1069882	  766.2	  647.3	 3240.0	...
1069883	  766.4	  647.3	 3243.0	...
1069884	  766.5	  647.1	 3241.0	...
1069885	  766.4	  647.0	 3237.0	...
1069886	  766.3	  647.1	 3234.0	...
1069887	  766.3	  647.1	 3234.0	...
1069888	  766.3	  647.1	 3234.0	...
1069889	  766.3	  647.2	 3236.0	...
1069890	  766.5	  647.2	 3237.0	...
1069891	  766.8	  647.2	 3238.0	...
1069892	  767.3	  647.0	 3237.0	...
1069893	  767.6	  646.8	 3237.0	...
1069894	  767.6	  646.9	 3237.0	...
1069895	  767.5	  647.0	 3235.0	...
1069896	  767.2	  647.1	 3233.0	...
1069897	  766.5	  647.2	 3231.0	...
1069898	  765.9	  647.2	 3232.0	...
1069899	  765.6	  647.6	 3234.0	...
1069900	  766.2	  647.9	 3234.0	...
1069901	  766.8	  648.3	 3236.0	...
1069902	  767.2	  648.3	 3239.0	...
1069903	  767.1	  648.3	 3240.0	...
1069904	  766.9	  648.1	 3239.0	...
1069905	  766.9	  647.5	 3237.0	...
1069906	  766.9	  647.0	 3237.0	...
1069907	  767.1	  646.6	 3237.0	...
1069908	  767.3	  646.6	 3238.0	...
1069909	  767.5	  646.8	 3239.0	...
1069910	  767.4	  647.0	 3240.0	...
1069911	  767.3	  647.2	 3241.0	...
1069912	  767.2	  647.1	 3242.0	...
1069913	  767.2	  647.0	 3244.0	...
1069914	  767.1	  646.8	 3244.0	...
1069915	  767.1	  646.7	 3241.0	...
1069916	  767.2	  646.9	 3238.0	...
1069917	  767.2	  647.0	 3234.0	...
1069918	  767.0	  647.1	 3238.0	...
1069919	  766.9	  647.0	 3243.0	...
1069920	  767.3	  647.0	 3247.0	...
1069921	  767.8	  647.1	 3246.0	...
1069922	  767.8	  647.1	 3244.0	...
1069923	  767.2	  647.1	 3241.0	...
1069924	  766.6	  646.6	 3239.0	...
1069925	  766.4	  645.9	 3241.0	...
1069926	  766.6	  645.1	 3242.0	...
1069927	  766.8	  645.2	 3242.0	...
1069928	  766.7	  645.7	 3240.0	...
1069929	  766.4	  646.2	 3241.0	...
1069930	  766.0	  646.2	 3245.0	...
1069931	  765.9	  645.9	 3248.0	...
1069932	  765.7	  645.7	 3249.0	...
1069933	  765.9	  645.5	 3246.0	...
1069934	  766.3	  645.5	 3245.0	...
1069935	  766.8	  645.4	 3243.0	...
1069936	  766.9	  645.3	 3243.0	...
1069937	  767.2	  645.2	 3243.0	...
1069938	  767.3	  645.2	 3243.0	...
1069939	  767.5	  645.5	 3244.0	...
1069940	  767.5	  645.8	 3244.0	...
1069941	  767.0	  646.2	 3243.0	...
1069942	  766.4	  646.5	 3243.0	...
1069943	  765.8	  646.5	 3242.0	...
1069944	  765.9	  646.2	 3241.0	...
1069945	  766.1	  646.1	 3240.0	...
1069946	  766.4	  646.2	 3240.0	...
1069947	  766.6	  645.7	 3240.0	...
1069948	  766.7	  645.1	 3242.0	...
1069949	  766.8	  645.1	 3244.0	...
1069950	  767.1	  645.7	 3246.0	...
1069951	  767.5	  646.2	 3246.0	...
1069952	  768.0	  646.1	 3246.0	...
1069953	  768.1	  646.1	 3245.0	...
1069954	  768.0	  646.1	 3245.0	...
1069955	  767.3	  645.6	 3247.0	...
1069956	  766.7	  645.1	 3249.0	...
1069957	  766.3	  644.5	 3251.0	...
1069958	  766.6	  644.4	 3250.0	...
1069959	  766.9	  644.9	 3249.0	...
1069960	  766.9	  645.5	 3249.0	...
1069961	  766.5	  646.2	 3249.0	...
1069962	  766.1	  645.9	 3250.0	...
1069963	  765.9	  645.4	 3250.0	...
1069964	  766.2	  645.1	 3250.0	...
1069965	  766.6	  645.4	 3251.0	...
1069966	  766.7	  645.8	 3252.0	...
1069967	  766.9	  646.3	 3252.0	...
1069968	  767.1	  646.7	 3252.0	...
1069969	  767.2	  647.0	 3252.0	...
1069970	  767.1	  646.7	 3253.0	...
1069971	  766.9	  646.4	 3254.0	...
1069972	  766.6	  646.0	 3254.0	...
1069973	  766.2	  645.9	 3252.0	...
1069974	  766.4	  645.6	 3250.0	...
1069975	  766.8	  645.2	 3251.0	...
1069976	  767.4	  645.4	 3251.0	...
1069977	  767.7	  645.5	 3253.0	...
1069978	  767.7	  645.9	 3255.0	...
1069979	  767.4	  646.0	 3256.0	...
1069980	  767.1	  646.1	 3257.0	...
1069981	  766.9	  645.7	 3259.0	...
1069982	  766.8	  645.3	 3261.0	...
1069983	  766.7	  645.1	 3262.0	...
1069984	  766.7	  644.5	 3262.0	...
1069985	  766.6	  644.0	 3263.0	...
1069986	  766.4	  643.7	 3264.0	...
1069987	  766.3	  643.9	 3264.0	...
1069988	  766.4	  643.9	 3264.0	...
1069989	  766.6	  645.0	 3264.0	...
1069990	  766.6	  646.2	 3264.0	...
1069991	  766.5	  647.3	 3265.0	...
1069992	  766.4	  647.0	 3266.0	...
1069993	  766.3	  646.5	 3266.0	...
1069994	  766.1	  646.0	 3266.0	...
1069995	  765.9	  645.6	 3266.0	...
1069996	  765.8	  645.6	 3266.0	...
1069997	  765.8	  645.6	 3266.0	...
1069998	  765.8	  645.5	 3266.0	...
1069999	  765.9	  645.4	 3267.0	...
1070000	  765.9	  645.4	 3267.0	...
1070001	  765.9	  645.3	 3267.0	...
1070002	  765.9	  645.3	 3267.0	...
1070003	  766.0	  644.7	 3267.0	...
1070004	  766.0	  644.2	 3267.0	...
1070005	  766.1	  644.5	 3267.0	...
1070006	  766.2	  645.4	 3267.0	...
1070007	  766.2	  645.7	 3267.0	...
1070008	  766.2	  645.0	 3269.0	...
1070009	  766.3	  644.3	 3272.0	...
1070010	  766.4	  644.2	 3273.0	...
1070011	  766.5	  644.2	 3274.0	...
1070012	  766.3	  644.1	 3275.0	...
1070013	  766.2	  643.9	 3276.0	...
1070014	  766.0	  643.7	 3275.0	...
1070015	  765.9	  643.7	 3273.0	...
1070016	  765.7	  643.9	 3273.0	...
1070017	  765.6	  644.2	 3273.0	...
1070018	  765.6	  644.5	 3272.0	...
1070019	  765.9	  644.8	 3271.0	...
1070020	  766.3	  645.0	 3271.0	...
1070021	  766.7	  645.1	 3271.0	...
1070022	  766.6	  644.5	 3272.0	...
1070023	  766.3	  643.8	 3273.0	...
1070024	  766.3	  643.1	 3274.0	...
1070025	  766.7	  643.0	 3274.0	...
1070026	  767.1	  642.8	 3274.0	...
1070027	  766.9	  642.5	 3273.0	...
1070028	  766.8	  642.3	 3272.0	...
1070029	  766.6	  642.1	 3271.0	...
1070030	  766.6	  642.6	 3271.0	...
1070031	  766.6	  643.3	 3272.0	...
1070032	  766.7	  644.0	 3275.0	...
1070033	  766.6	  644.0	 3278.0	...
1070034	  766.6	  643.9	 3279.0	...
1070035	  766.6	  643.9	 3280.0	...
1070036	  766.6	  644.0	 3279.0	...
1070037	  766.8	  644.0	 3278.0	...
1070038	  767.1	  644.0	 3281.0	...
1070039	  767.3	  644.0	 3284.0	...
1070040	  767.3	  644.0	 3287.0	...
1070041	  767.3	  643.6	 3286.0	...
1070042	  767.2	  643.1	 3286.0	...
1070043	  767.2	  642.6	 3286.0	...
1070044	  767.2	  642.7	 3286.0	...
1070045	  767.2	  642.9	 3288.0	...
1070046	  767.2	  642.9	 3289.0	...
1070047	  767.2	  642.8	 3290.0	...
1070048	  767.1	  642.6	 3290.0	...
1070049	  766.9	  642.4	 3291.0	...
1070050	  766.7	  642.4	 3292.0	...
1070051	  766.5	  642.6	 3293.0	...
1070052	  766.5	  642.3	 3294.0	...
1070053	  766.6	  642.0	 3294.0	...
1070054	  767.1	  642.0	 3293.0	...
1070055	  767.7	  642.3	 3292.0	...
1070056	  768.0	  641.7	 3291.0	...
1070057	  767.7	  640.8	 3291.0	...
1070058	  767.4	  640.3	 3292.0	...
1070059	  767.1	  640.8	 3292.0	...
1070060	  767.2	  641.4	 3294.0	...
1070061	  767.0	  641.5	 3297.0	...
1070062	  766.9	  641.6	 3300.0	...
1070063	  766.8	  641.6	 3302.0	...
1070064	  766.7	  641.7	 3302.0	...
1070065	  766.6	  641.6	 3301.0	...
1070066	  766.9	  641.5	 3301.0	...
1070067	  767.2	  641.4	 3301.0	...
1070068	  767.5	  640.9	 3304.0	...
1070069	  767.6	  640.3	 3306.0	...
1070070	  767.6	  639.9	 3307.0	...
1070071	  767.7	  639.9	 3311.0	...
1070072	  767.6	  640.0	 3314.0	...
1070073	  767.7	  639.9	 3316.0	...
1070074	  767.8	  639.7	 3315.0	...
1070075	  768.1	  639.6	 3315.0	...
1070076	  768.3	  639.5	 3316.0	...
1070077	  767.9	  639.6	 3317.0	...
1070078	  767.4	  639.6	 3318.0	...
1070079	  767.0	  639.6	 3318.0	...
1070080	  767.1	  639.4	 3318.0	...
1070081	  767.1	  639.3	 3317.0	...
1070082	  766.8	  639.3	 3317.0	...
1070083	  766.3	  639.6	 3317.0	...
1070084	  765.8	  639.9	 3318.0	...
1070085	  765.6	  640.2	 3319.0	...
1070086	  765.8	  640.2	 3321.0	...
1070087	  765.9	  640.2	 3321.0	...
1070088	  765.8	  640.3	 3323.0	...
1070089	  765.8	  640.6	 3324.0	...
1070090	  765.9	  640.8	 3325.0	...
1070091	  766.0	  640.9	 3323.0	...
1070092	  765.8	  640.9	 3322.0	...
1070093	  765.6	  640.9	 3320.0	...
1070094	  765.6	  640.8	 3319.0	...
1070095	  765.9	  640.7	 3318.0	...
1070096	  765.8	  640.6	 3317.0	...
1070097	  765.4	  640.8	 3317.0	...
1070098	  765.6	  641.0	 3319.0	...
1070099	  766.1	  641.2	 3320.0	...
1070100	  766.4	  641.1	 3322.0	...
1070101	  766.2	  641.2	 3322.0	...
1070102	  766.1	  641.3	 3322.0	...
1070103	  766.1	  641.4	 3322.0	...
1070104	  766.1	  641.6	 3321.0	...
1070105	  766.1	  641.8	 3322.0	...
1070106	  766.0	  641.4	 3324.0	...
1070107	  765.9	  640.9	 3327.0	...
1070108	  765.7	  640.4	 3328.0	...
1070109	  765.7	  640.5	 3329.0	...
1070110	  765.7	  640.7	 3329.0	...
1070111	  765.9	  641.0	 3331.0	...
1070112	  766.0	  641.2	 3332.0	...
1070113	  766.0	  641.2	 3334.0	...
1070114	  766.0	  641.0	 3333.0	...
1070115	  766.1	  640.9	 3332.0	...
1070116	  766.2	  641.0	 3331.0	...
1070117	  766.3	  641.7	 3331.0	...
1070118	  766.3	  642.4	 3331.0	...
1070119	  766.3	  642.7	 3332.0	...
1070120	  766.3	  642.5	 3334.0	...
1070121	  765.8	  642.0	 3336.0	...
1070122	  765.4	  641.7	 3337.0	...
1070123	  765.0	  640.9	 3337.0	...
1070124	  765.1	  640.3	 3337.0	...
1070125	  765.2	  639.7	 3338.0	...
1070126	  765.2	  639.7	 3337.0	...
1070127	  765.2	  639.6	 3335.0	...
1070128	  765.3	  639.5	 3333.0	...
1070129	  765.3	  639.4	 3333.0	...
1070130	  765.4	  639.4	 3333.0	...
1070131	  765.6	  639.4	 3332.0	...
1070132	  765.7	  639.9	 3332.0	...
1070133	  765.6	  640.5	 3335.0	...
1070134	  765.4	  641.0	 3338.0	...
1070135	  765.2	  641.1	 3340.0	...
1070136	  765.0	  641.3	 3340.0	...
1070137	  764.8	  640.8	 3341.0	...
1070138	  764.6	  640.2	 3341.0	...
1070139	  764.7	  639.6	 3341.0	...
1070140	  764.6	  639.6	 3343.0	...
1070141	  764.6	  639.4	 3344.0	...
1070142	  764.5	  639.1	 3346.0	...
1070143	  764.4	  639.6	 3346.0	...
1070144	  764.5	  640.3	 3346.0	...
1070145	  764.6	  640.7	 3346.0	...
1070146	  764.6	  640.3	 3346.0	...
1070147	  764.5	  639.9	 3347.0	...
1070148	  764.5	  639.9	 3348.0	...
1070149	  764.5	  640.3	 3350.0	...
1070150	  764.3	  640.8	 3351.0	...
1070151	  764.1	  641.2	 3351.0	...
1070152	  764.0	  641.2	 3351.0	...
1070153	  764.1	  641.3	 3351.0	...
1070154	  764.2	  641.4	 3350.0	...
1070155	  764.1	  641.6	 3350.0	...
1070156	  764.1	  641.7	 3350.0	...
1070157	  764.3	  641.7	 3351.0	...
1070158	  764.6	  641.5	 3351.0	...
1070159	  764.9	  641.4	 3351.0	...
1070160	  764.6	  641.5	 3350.0	...
1070161	  764.3	  641.5	 3351.0	...
1070162	  764.4	  641.3	 3351.0	...
1070163	  764.9	  641.0	 3351.0	...
1070164	  764.8	  640.6	 3350.0	...
1070165	  764.3	  640.5	 3350.0	...
1070166	  763.8	  640.4	 3351.0	...
1070167	  763.9	  640.5	 3353.0	...
1070168	  764.0	  640.6	 3356.0	...
1070169	  764.2	  640.8	 3359.0	...
1070170	  764.3	  641.0	 3361.0	...
1070171	  764.3	  641.2	 3359.0	...
1070172	  764.2	  641.0	 3357.0	...
1070173	  764.2	  640.9	 3354.0	...
1070174	  764.3	  640.8	 3354.0	...
1070175	  764.5	  640.6	 3353.0	...
1070176	  764.1	  640.5	 3352.0	...
1070177	  763.5	  640.1	 3351.0	...
1070178	  763.3	  639.6	 3352.0	...
1070179	  763.7	  639.2	 3353.0	...
1070180	  764.1	  639.5	 3354.0	...
1070181	  764.0	  639.9	 3355.0	...
1070182	  764.0	  640.3	 3357.0	...
1070183	  764.3	  640.4	 3357.0	...
1070184	  764.6	  640.4	 3358.0	...
1070185	  764.8	  639.5	 3358.0	...
1070186	  764.7	  638.6	 3358.0	...
1070187	  764.6	  637.9	 3359.0	...
1070188	  764.6	  638.2	 3360.0	...
1070189	  764.5	  638.5	 3362.0	...
1070190	  764.3	  638.6	 3361.0	...
1070191	  763.9	  638.7	 3361.0	...
1070192	  763.6	  638.9	 3360.0	...
1070193	  763.6	  639.1	 3359.0	...
1070194	  763.8	  639.1	 3360.0	...
1070195	  764.0	  639.9	 3362.0	...
1070196	  764.2	  640.8	 3363.0	...
1070197	  764.2	  641.6	 3363.0	...
1070198	  764.1	  641.6	 3364.0	...
1070199	  764.0	  641.6	 3364.0	...
1070200	  764.0	  641.6	 3364.0	...
1070201	  764.2	  641.6	 3365.0	...
1070202	  764.3	  641.5	 3366.0	...
1070203	  764.0	  641.5	 3367.0	...
1070204	  763.6	  641.4	 3367.0	...
1070205	  763.3	  641.5	 3367.0	...
1070206	  763.4	  641.6	 3367.0	...
1070207	  763.5	  641.7	 3368.0	...
1070208	  763.7	  641.4	 3369.0	...
1070209	  763.7	  641.1	 3370.0	...
1070210	  763.7	  641.0	 3370.0	...
1070211	  763.8	  640.8	 3370.0	...
1070212	  764.0	  640.6	 3371.0	...
1070213	  764.1	  640.4	 3371.0	...
1070214	  764.0	  640.5	 3372.0	...
1070215	  764.0	  640.9	 3372.0	...
1070216	  763.9	  641.2	 3373.0	...
1070217	  763.9	  641.5	 3374.0	...
1070218	  763.8	  641.5	 3375.0	...
1070219	  763.6	  641.5	 3375.0	...
1070220	  763.7	  641.5	 3375.0	...
1070221	  763.9	  641.4	 3375.0	...
1070222	  764.2	  641.3	 3377.0	...
1070223	  764.1	  641.0	 3378.0	...
1070224	  763.9	  640.0	 3379.0	...
1070225	  763.7	  639.2	 3382.0	...
1070226	  763.6	  638.8	 3386.0	...
1070227	  763.5	  639.1	 3391.0	...
1070228	  763.4	  639.6	 3392.0	...
1070229	  763.4	  639.7	 3392.0	...
1070230	  763.5	  639.8	 3391.0	...
1070231	  763.6	  639.8	 3389.0	...
1070232	  763.6	  639.8	 3387.0	...
1070233	  763.2	  639.8	 3386.0	...
1070234	  762.8	  639.9	 3385.0	...
1070235	  763.0	  639.9	 3387.0	...
1070236	  763.6	  639.8	 3390.0	...
1070237	  763.5	  639.6	 3392.0	...
1070238	  762.7	  639.6	 3392.0	...
1070239	  761.8	  639.6	 3391.0	...
1070240	  761.7	  639.5	 3391.0	...
1070241	  761.3	  639.6	 3391.0	...
1070242	  761.2	  640.2	 3391.0	...
1070243	  761.5	  640.7	 3391.0	...
1070244	  761.7	  641.3	 3391.0	...
1070245	  761.8	  641.3	 3391.0	...
1070246	  761.5	  641.1	 3392.0	...
1070247	  761.6	  640.6	 3393.0	...
1070248	  761.7	  640.0	 3392.0	...
1070249	  761.9	  639.6	 3392.0	...
1070250	  761.9	  639.3	 3393.0	...
1070251	  761.9	  639.1	 3394.0	...
1070252	  761.9	  638.9	 3394.0	...
1070253	  762.0	  638.8	 3396.0	...
1070254	  762.0	  638.7	 3398.0	...
1070255	  762.0	  638.9	 3399.0	...
1070256	  761.9	  639.3	 3399.0	...
1070257	  761.9	  639.8	 3399.0	...
1070258	  761.8	  639.9	 3399.0	...
1070259	  761.8	  639.9	 3399.0	...
1070260	  761.9	  639.9	 3399.0	...
1070261	  761.9	  639.9	 3398.0	...
1070262	  761.9	  639.7	 3396.0	...
1070263	  761.4	  639.2	 3395.0	...
1070264	  760.9	  638.8	 3395.0	...
1070265	  760.5	  638.5	 3398.0	...
1070266	  760.5	  638.4	 3401.0	...
1070267	  761.0	  638.3	 3405.0	...
1070268	  761.4	  638.3	 3403.0	...
1070269	  761.8	  638.3	 3402.0	...
1070270	  761.8	  638.6	 3398.0	...
1070271	  761.8	  639.0	 3396.0	...
1070272	  761.9	  639.2	 3393.0	...
1070273	  762.0	  638.9	 3394.0	...
1070274	  761.9	  638.7	 3396.0	...
1070275	  761.5	  638.8	 3397.0	...
1070276	  761.2	  639.1	 3398.0	...
1070277	  761.1	  639.2	 3400.0	...
1070278	  761.3	  639.3	 3402.0	...
1070279	  761.5	  639.1	 3404.0	...
1070280	  761.5	  639.0	 3406.0	...
1070281	  761.4	  638.9	 3407.0	...
1070282	  761.2	  638.7	 3408.0	...
1070283	  761.0	  638.5	 3406.0	...
1070284	  760.7	  638.5	 3405.0	...
1070285	  760.6	  638.8	 3405.0	...
1070286	  760.6	  639.2	 3407.0	...
1070287	  760.5	  639.5	 3409.0	...
1070288	  760.8	  639.7	 3409.0	...
1070289	  761.1	  639.8	 3407.0	...
1070290	  761.2	  639.8	 3406.0	...
1070291	  760.8	  639.9	 3405.0	...
1070292	  760.5	  640.2	 3402.0	...
1070293	  760.0	  640.7	 3399.0	...
1070294	  759.9	  641.3	 3399.0	...
1070295	  760.1	  641.3	 3402.0	...
1070296	  760.4	  641.1	 3405.0	...
1070297	  760.6	  640.8	 3406.0	...
1070298	  760.6	  640.9	 3406.0	...
1070299	  760.7	  640.9	 3405.0	...
1070300	  760.9	  641.0	 3405.0	...
1070301	  760.7	  641.0	 3404.0	...
1070302	  760.6	  641.1	 3404.0	...
1070303	  760.2	  641.3	 3404.0	...
1070304	  759.9	  641.2	 3405.0	...
1070305	  759.7	  640.9	 3405.0	...
1070306	  759.8	  640.6	 3405.0	...
1070307	  759.9	  640.8	 3406.0	...
1070308	  759.9	  641.2	 3406.0	...
1070309	  759.9	  641.6	 3406.0	...
1070310	  759.8	  641.4	 3407.0	...
1070311	  759.9	  641.2	 3407.0	...
1070312	  760.0	  641.0	 3408.0	...
1070313	  760.0	  640.9	 3409.0	...
1070314	  760.0	  640.9	 3410.0	...
1070315	  759.9	  641.3	 3409.0	...
1070316	  759.8	  641.5	 3408.0	...
1070317	  759.5	  641.8	 3408.0	...
1070318	  759.3	  641.9	 3409.0	...
1070319	  759.1	  641.8	 3410.0	...
1070320	  759.0	  641.6	 3410.0	...
1070321	  758.7	  641.5	 3409.0	...
1070322	  758.4	  641.4	 3409.0	...
1070323	  758.4	  641.4	 3409.0	...
1070324	  758.7	  641.6	 3408.0	...
1070325	  759.0	  641.9	 3408.0	...
1070326	  759.1	  642.3	 3407.0	...
1070327	  758.9	  642.3	 3407.0	...
1070328	  758.6	  642.5	 3408.0	...
1070329	  758.3	  642.7	 3408.0	...
1070330	  758.3	  642.8	 3408.0	...
1070331	  758.3	  642.8	 3409.0	...
1070332	  758.4	  643.2	 3410.0	...
1070333	  758.6	  643.6	 3409.0	...
1070334	  758.6	  643.5	 3409.0	...
1070335	  758.7	  642.9	 3408.0	...
1070336	  758.8	  642.4	 3409.0	...
1070337	  758.8	  642.6	 3411.0	...
1070338	  758.8	  642.9	 3412.0	...
1070339	  758.8	  643.2	 3415.0	...
1070340	  758.8	  643.3	 3416.0	...
1070341	  758.8	  643.6	 3418.0	...
1070342	  758.4	  644.1	 3418.0	...
1070343	  758.0	  644.3	 3414.0	...
1070344	  757.6	  644.1	 3409.0	...
1070345	  757.8	  644.0	 3405.0	...
1070346	  758.0	  644.1	 3405.0	...
1070347	  758.7	  644.0	 3408.0	...
1070348	  759.3	  643.6	 3410.0	...
EFIX R   1066371	1070348	3978	  766.6	  644.2	   3290
SSACC R  1070349
1070349	  760.9	  642.9	 3412.0	...
1070350	  762.6	  642.3	 3411.0	...
1070351	  765.2	  641.6	 3411.0	...
1070352	  767.9	  641.1	 3409.0	...
1070353	  770.7	  640.6	 3406.0	...
1070354	  773.5	  640.0	 3406.0	...
1070355	  775.7	  639.4	 3408.0	...
1070356	  777.6	  638.9	 3409.0	...
1070357	  778.7	  638.4	 3407.0	...
1070358	  780.4	  637.5	 3405.0	...
1070359	  781.8	  636.6	 3400.0	...
ESACC R  1070349	1070359	11	  760.9	  642.9	  781.8	  636.6	   0.47	     49
SFIX R   1070360
1070360	  783.8	  635.3	 3395.0	...
1070361	  784.8	  634.9	 3392.0	...
1070362	  785.7	  634.5	 3393.0	...
1070363	  785.7	  634.2	 3394.0	...
1070364	  785.6	  633.9	 3394.0	...
1070365	  785.3	  632.9	 3394.0	...
1070366	  784.8	  631.9	 3394.0	...
1070367	  784.2	  630.9	 3397.0	...
1070368	  782.9	  630.4	 3399.0	...
1070369	  781.6	  630.3	 3401.0	...
1070370	  780.1	  629.7	 3401.0	...
1070371	  778.9	  629.1	 3401.0	...
1070372	  777.5	  628.4	 3401.0	...
1070373	  776.4	  627.4	 3402.0	...
1070374	  775.5	  626.5	 3403.0	...
1070375	  775.1	  625.8	 3403.0	...
1070376	  774.0	  626.1	 3404.0	...
1070377	  773.0	  626.4	 3407.0	...
1070378	  772.1	  626.9	 3410.0	...
1070379	  771.2	  628.3	 3411.0	...
1070380	  770.5	  629.8	 3411.0	...
1070381	  769.9	  631.2	 3411.0	...
1070382	  770.0	  632.0	 3411.0	...
1070383	  770.2	  632.9	 3412.0	...
1070384	  770.8	  633.7	 3413.0	...
1070385	  771.2	  634.0	 3412.0	...
1070386	  771.5	  634.0	 3412.0	...
1070387	  771.6	  633.7	 3412.0	...
1070388	  771.9	  633.2	 3412.0	...
1070389	  772.2	  632.8	 3412.0	...
1070390	  772.5	  632.8	 3412.0	...
1070391	  772.8	  632.8	 3412.0	...
1070392	  773.0	  633.0	 3413.0	...
1070393	  773.1	  633.8	 3412.0	...
1070394	  773.1	  634.5	 3411.0	...
1070395	  773.0	  635.0	 3410.0	...
1070396	  772.8	  635.0	 3410.0	...
1070397	  772.6	  635.1	 3410.0	...
1070398	  772.7	  635.1	 3411.0	...
1070399	  773.0	  635.0	 3412.0	...
1070400	  773.3	  635.1	 3412.0	...
1070401	  773.3	  635.0	 3410.0	...
1070402	  773.2	  635.0	 3407.0	...
1070403	  773.1	  635.0	 3407.0	...
1070404	  772.9	  635.0	 3411.0	...
1070405	  772.8	  635.4	 3415.0	...
1070406	  772.9	  635.7	 3415.0	...
1070407	  773.0	  636.5	 3412.0	...
1070408	  773.3	  636.8	 3411.0	...
1070409	  773.4	  637.2	 3409.0	...
1070410	  773.0	  637.2	 3412.0	...
1070411	  772.4	  637.4	 3415.0	...
1070412	  771.9	  637.5	 3415.0	...
1070413	  772.0	  637.4	 3413.0	...
1070414	  772.3	  636.5	 3412.0	...
1070415	  772.6	  635.6	 3412.0	...
1070416	  772.7	  634.9	 3412.0	...
1070417	  772.7	  635.0	 3412.0	...
1070418	  772.7	  635.6	 3413.0	...
1070419	  772.9	  636.0	 3413.0	...
1070420	  773.0	  636.4	 3414.0	...
1070421	  773.1	  636.0	 3413.0	...
1070422	  772.9	  635.6	 3412.0	...
1070423	  772.7	  635.2	 3412.0	...
1070424	  772.6	  635.2	 3413.0	...
1070425	  772.6	  635.2	 3414.0	...
1070426	  772.6	  635.2	 3414.0	...
1070427	  772.7	  635.7	 3413.0	...
1070428	  772.7	  636.3	 3413.0	...
1070429	  772.8	  636.8	 3412.0	...
1070430	  772.5	  636.9	 3412.0	...
1070431	  772.2	  637.0	 3412.0	...
1070432	  771.8	  637.2	 3412.0	...
1070433	  771.8	  637.4	 3413.0	...
1070434	  772.0	  637.4	 3413.0	...
1070435	  772.2	  637.0	 3412.0	...
1070436	  772.5	  636.6	 3411.0	...
1070437	  772.6	  636.4	 3409.0	...
1070438	  772.6	  636.7	 3408.0	...
1070439	  772.7	  636.9	 3407.0	...
1070440	  773.0	  637.0	 3408.0	...
1070441	  773.3	  637.0	 3409.0	...
1070442	  773.2	  636.7	 3410.0	...
1070443	  773.0	  636.3	 3410.0	...
1070444	  772.9	  635.8	 3411.0	...
1070445	  773.0	  636.0	 3410.0	...
1070446	  773.1	  636.3	 3410.0	...
1070447	  773.3	  636.4	 3409.0	...
1070448	  773.5	  636.2	 3408.0	...
1070449	  773.8	  636.1	 3407.0	...
1070450	  773.9	  636.2	 3407.0	...
1070451	  773.9	  636.4	 3407.0	...
1070452	  773.9	  636.6	 3410.0	...
1070453	  773.6	  636.7	 3412.0	...
1070454	  773.3	  636.7	 3414.0	...
1070455	  773.1	  636.7	 3413.0	...
1070456	  773.4	  636.6	 3412.0	...
1070457	  773.7	  636.5	 3412.0	...
1070458	  773.9	  636.4	 3412.0	...
1070459	  773.9	  636.4	 3411.0	...
1070460	  773.8	  636.4	 3410.0	...
1070461	  774.2	  636.2	 3409.0	...
1070462	  774.7	  635.9	 3409.0	...
1070463	  774.5	  636.1	 3412.0	...
1070464	  773.9	  636.6	 3415.0	...
1070465	  773.5	  637.0	 3419.0	...
1070466	  773.8	  636.9	 3421.0	...
1070467	  774.0	  636.9	 3420.0	...
1070468	  773.8	  637.1	 3418.0	...
1070469	  773.5	  637.2	 3416.0	...
1070470	  773.3	  637.2	 3418.0	...
1070471	  773.2	  637.2	 3419.0	...
1070472	  773.3	  637.1	 3419.0	...
1070473	  773.6	  637.1	 3418.0	...
1070474	  773.9	  637.1	 3416.0	...
1070475	  774.1	  636.8	 3415.0	...
1070476	  774.3	  636.5	 3415.0	...
1070477	  774.3	  636.2	 3415.0	...
1070478	  774.2	  636.3	 3415.0	...
1070479	  774.1	  636.3	 3415.0	...
1070480	  773.9	  636.6	 3415.0	...
1070481	  773.7	  636.8	 3415.0	...
1070482	  773.5	  637.0	 3414.0	...
1070483	  773.6	  637.1	 3413.0	...
1070484	  773.8	  637.0	 3412.0	...
1070485	  774.1	  636.9	 3411.0	...
1070486	  774.4	  636.7	 3410.0	...
1070487	  774.6	  636.5	 3409.0	...
1070488	  774.7	  636.4	 3409.0	...
1070489	  774.7	  636.4	 3410.0	...
1070490	  774.7	  636.1	 3412.0	...
1070491	  774.8	  635.8	 3412.0	...
1070492	  774.9	  635.6	 3410.0	...
1070493	  774.8	  635.7	 3408.0	...
1070494	  774.5	  635.7	 3408.0	...
1070495	  774.3	  635.8	 3409.0	...
1070496	  774.1	  635.9	 3408.0	...
1070497	  774.0	  636.0	 3408.0	...
1070498	  773.9	  636.2	 3408.0	...
1070499	  773.9	  636.5	 3407.0	...
1070500	  773.8	  636.6	 3406.0	...
1070501	  774.4	  636.5	 3406.0	...
1070502	  774.9	  636.2	 3406.0	...
1070503	  775.4	  635.8	 3407.0	...
1070504	  775.3	  635.8	 3407.0	...
1070505	  775.2	  635.9	 3407.0	...
1070506	  775.2	  636.0	 3406.0	...
1070507	  775.1	  635.9	 3406.0	...
1070508	  775.1	  635.9	 3405.0	...
1070509	  774.9	  636.0	 3404.0	...
1070510	  774.9	  636.1	 3403.0	...
1070511	  774.8	  636.2	 3402.0	...
1070512	  774.8	  636.0	 3402.0	...
1070513	  774.7	  635.8	 3401.0	...
1070514	  774.6	  636.1	 3401.0	...
1070515	  774.4	  636.5	 3400.0	...
1070516	  774.1	  636.9	 3400.0	...
1070517	  774.0	  637.0	 3400.0	...
1070518	  774.2	  637.0	 3400.0	...
1070519	  774.4	  636.5	 3400.0	...
1070520	  774.5	  636.0	 3400.0	...
1070521	  774.4	  635.6	 3400.0	...
1070522	  774.5	  635.8	 3400.0	...
1070523	  774.5	  636.0	 3401.0	...
1070524	  774.7	  636.4	 3401.0	...
1070525	  774.4	  636.7	 3401.0	...
1070526	  774.1	  637.2	 3400.0	...
1070527	  773.8	  637.3	 3399.0	...
1070528	  773.8	  637.3	 3399.0	...
1070529	  774.0	  637.3	 3399.0	...
1070530	  774.2	  637.5	 3400.0	...
1070531	  774.4	  637.6	 3400.0	...
1070532	  774.4	  637.9	 3398.0	...
1070533	  774.3	  637.9	 3396.0	...
1070534	  774.5	  638.1	 3393.0	...
1070535	  774.7	  638.4	 3393.0	...
1070536	  774.9	  638.5	 3394.0	...
1070537	  775.0	  638.3	 3393.0	...
1070538	  775.1	  638.1	 3392.0	...
1070539	  775.1	  637.8	 3390.0	...
1070540	  774.9	  637.6	 3390.0	...
1070541	  774.6	  637.9	 3390.0	...
1070542	  774.5	  638.2	 3391.0	...
1070543	  774.6	  638.3	 3393.0	...
1070544	  774.8	  638.1	 3396.0	...
1070545	  774.8	  637.9	 3396.0	...
1070546	  775.0	  637.6	 3394.0	...
1070547	  775.1	  637.1	 3391.0	...
1070548	  775.1	  636.3	 3390.0	...
1070549	  775.0	  635.7	 3389.0	...
1070550	  775.0	  635.5	 3388.0	...
1070551	  775.0	  635.8	 3388.0	...
1070552	  775.1	  636.0	 3389.0	...
1070553	  775.1	  636.1	 3391.0	...
1070554	  775.0	  636.0	 3394.0	...
1070555	  775.0	  635.7	 3392.0	...
1070556	  775.0	  635.4	 3390.0	...
1070557	  775.1	  635.2	 3388.0	...
1070558	  775.3	  635.6	 3387.0	...
1070559	  775.5	  636.0	 3386.0	...
1070560	  775.6	  636.4	 3386.0	...
1070561	  775.5	  636.4	 3386.0	...
1070562	  775.4	  636.5	 3386.0	...
1070563	  775.5	  636.7	 3385.0	...
1070564	  775.6	  636.8	 3385.0	...
1070565	  775.5	  637.0	 3386.0	...
1070566	  775.3	  637.0	 3387.0	...
1070567	  775.1	  637.0	 3388.0	...
1070568	  775.0	  637.0	 3388.0	...
1070569	  774.9	  636.8	 3388.0	...
1070570	  774.7	  636.7	 3388.0	...
1070571	  774.9	  636.6	 3388.0	...
1070572	  775.2	  636.3	 3388.0	...
1070573	  775.2	  636.1	 3388.0	...
1070574	  774.8	  635.9	 3387.0	...
1070575	  774.6	  636.1	 3387.0	...
1070576	  775.0	  636.2	 3385.0	...
1070577	  775.5	  636.3	 3383.0	...
1070578	  775.8	  636.3	 3381.0	...
1070579	  775.6	  636.4	 3379.0	...
1070580	  775.3	  636.4	 3377.0	...
1070581	  775.2	  636.3	 3375.0	...
1070582	  775.5	  636.6	 3378.0	...
1070583	  775.7	  636.9	 3380.0	...
1070584	  775.8	  637.3	 3382.0	...
1070585	  775.8	  637.3	 3381.0	...
1070586	  776.0	  637.2	 3381.0	...
1070587	  776.2	  636.6	 3378.0	...
1070588	  776.4	  636.0	 3376.0	...
1070589	  776.3	  635.7	 3373.0	...
1070590	  776.3	  635.8	 3374.0	...
1070591	  776.3	  636.0	 3374.0	...
1070592	  776.2	  636.1	 3375.0	...
1070593	  776.2	  636.3	 3376.0	...
1070594	  776.1	  635.7	 3376.0	...
1070595	  776.1	  635.1	 3374.0	...
1070596	  776.0	  634.6	 3371.0	...
1070597	  775.9	  634.8	 3371.0	...
1070598	  775.9	  635.7	 3373.0	...
1070599	  775.8	  636.4	 3374.0	...
1070600	  775.9	  636.9	 3372.0	...
1070601	  775.9	  636.7	 3370.0	...
1070602	  776.1	  636.4	 3366.0	...
1070603	  776.3	  636.1	 3365.0	...
1070604	  776.4	  636.1	 3368.0	...
1070605	  776.5	  636.7	 3371.0	...
1070606	  776.5	  637.4	 3372.0	...
1070607	  776.5	  638.1	 3370.0	...
1070608	  776.2	  637.8	 3369.0	...
1070609	  776.0	  637.5	 3370.0	...
1070610	  776.0	  637.5	 3370.0	...
1070611	  776.2	  637.7	 3371.0	...
1070612	  775.6	  638.2	 3373.0	...
1070613	  775.0	  638.3	 3371.0	...
1070614	  774.4	  638.5	 3369.0	...
1070615	  774.5	  638.9	 3366.0	...
1070616	  774.6	  639.3	 3365.0	...
1070617	  774.9	  639.5	 3364.0	...
1070618	  775.3	  639.1	 3365.0	...
1070619	  775.7	  638.8	 3366.0	...
[truncated: 4,271,642 more chars]
