# Supplementary material for: With an eye on uncertainty: Modelling pupillary responses to environmental volatility
Source: PLoS Comput Biol. 2019 Jul 5;15(7):e1007126. doi: 10.1371/journal.pcbi.1007126 (PMC6636765; doi:10.1371/journal.pcbi.1007126)
Supplement: S2 Data — Zip file containing the pupillometry data for participant 2. (ZIP) [file pcbi.1007126.s002.zip › P2/trial7.asc]

** CONVERTED FROM C:\Users\tparr\Documents\PVR\P2_0712\trial7.edf using edfapi 3.1 Win32 Nov 24 2009 on Thu Dec 07 19:12:37 2017
** DATE: Thu Dec  7 17:25:48 2017
** TYPE: EDF_FILE BINARY EVENT SAMPLE TAGGED
** VERSION: EYELINK II 1
** SOURCE: EYELINK CL
** EYELINK II CL v4.48 Nov 25 2009
** CAMERA: EyeLink CL Version 1.4 Sensor=BHA
** SERIAL NUMBER: CL1-AAD42
** CAMERA_CONFIG: AAD42140.SCD
**

MSG	1233109 RECCFG CR 1000 2 0 R
MSG	1233109 ELCLCFG MTABLER
MSG	1233109 GAZE_COORDS 0.00 0.00 1599.00 1199.00
MSG	1233109 THRESHOLDS R 108 243
MSG	1233109 ELCL_PROC CENTROID (3)
MSG	1233109 ELCL_PCR_PARAM 5 3.0
START	1233110 	RIGHT	SAMPLES	EVENTS
PRESCALER	1
VPRESCALER	1
PUPIL	AREA
EVENTS	GAZE	RIGHT	RATE	1000.00	TRACKING	CR	FILTER	2
SAMPLES	GAZE	RIGHT	RATE	1000.00	TRACKING	CR	FILTER	2
MSG	1233110 !MODE RECORD CR 1000 2 0 R
1233110	  728.1	  626.2	 3998.0	...
INPUT	1233110	127
1233111	  727.9	  626.4	 4000.0	...
1233112	  727.7	  626.5	 4000.0	...
1233113	  727.8	  626.4	 3998.0	...
1233114	  727.7	  626.3	 3995.0	...
1233115	  727.7	  626.2	 3993.0	...
1233116	  727.6	  626.0	 3993.0	...
SFIX R   1233117
1233117	  727.5	  625.7	 3993.0	...
1233118	  727.5	  625.5	 3993.0	...
1233119	  727.4	  625.2	 3990.0	...
1233120	  727.4	  625.8	 3988.0	...
1233121	  727.4	  626.4	 3985.0	...
1233122	  727.4	  627.0	 3983.0	...
1233123	  727.3	  627.0	 3980.0	...
1233124	  727.4	  627.1	 3977.0	...
1233125	  727.5	  627.2	 3976.0	...
1233126	  727.6	  627.3	 3975.0	...
1233127	  727.8	  627.4	 3975.0	...
1233128	  728.0	  627.5	 3974.0	...
1233129	  728.1	  627.2	 3972.0	...
1233130	  728.0	  626.7	 3970.0	...
1233131	  727.9	  626.0	 3968.0	...
1233132	  727.9	  625.8	 3966.0	...
1233133	  728.0	  625.5	 3963.0	...
1233134	  728.0	  625.3	 3963.0	...
1233135	  728.2	  625.5	 3963.0	...
1233136	  728.2	  625.8	 3963.0	...
1233137	  728.2	  626.2	 3962.0	...
1233138	  728.1	  626.0	 3960.0	...
1233139	  728.1	  626.0	 3958.0	...
1233140	  728.0	  625.9	 3953.0	...
1233141	  728.0	  625.8	 3948.0	...
1233142	  728.2	  625.7	 3944.0	...
1233143	  728.1	  625.7	 3945.0	...
1233144	  727.6	  625.9	 3945.0	...
1233145	  727.1	  626.0	 3943.0	...
1233146	  726.8	  626.4	 3942.0	...
1233147	  726.9	  626.8	 3938.0	...
1233148	  727.3	  626.7	 3936.0	...
1233149	  727.6	  626.2	 3934.0	...
1233150	  727.9	  625.7	 3934.0	...
1233151	  727.9	  625.9	 3931.0	...
1233152	  728.2	  626.1	 3929.0	...
1233153	  728.5	  626.3	 3923.0	...
1233154	  728.8	  626.3	 3921.0	...
1233155	  728.8	  626.3	 3918.0	...
1233156	  728.9	  626.2	 3918.0	...
1233157	  729.0	  625.5	 3918.0	...
1233158	  729.1	  624.7	 3915.0	...
1233159	  729.1	  624.1	 3912.0	...
1233160	  729.0	  624.3	 3909.0	...
1233161	  728.9	  624.8	 3909.0	...
1233162	  728.5	  625.6	 3908.0	...
1233163	  728.1	  626.2	 3907.0	...
1233164	  727.7	  626.4	 3907.0	...
1233165	  727.6	  626.2	 3907.0	...
1233166	  728.0	  625.9	 3907.0	...
1233167	  728.4	  625.7	 3906.0	...
1233168	  729.3	  625.5	 3902.0	...
1233169	  729.6	  625.3	 3898.0	...
1233170	  729.7	  625.1	 3893.0	...
1233171	  729.4	  625.2	 3891.0	...
1233172	  729.2	  625.2	 3889.0	...
1233173	  729.2	  624.6	 3888.0	...
1233174	  729.2	  624.1	 3888.0	...
1233175	  729.0	  623.8	 3885.0	...
1233176	  728.8	  623.9	 3879.0	...
1233177	  728.6	  623.9	 3874.0	...
1233178	  728.7	  624.2	 3872.0	...
1233179	  729.4	  624.5	 3872.0	...
1233180	  730.0	  624.6	 3871.0	...
1233181	  730.5	  624.2	 3869.0	...
1233182	  730.3	  623.9	 3868.0	...
1233183	  730.1	  623.7	 3867.0	...
1233184	  730.1	  623.6	 3864.0	...
1233185	  730.2	  623.8	 3859.0	...
1233186	  730.2	  624.2	 3854.0	...
1233187	  730.1	  624.4	 3852.0	...
1233188	  730.0	  624.2	 3852.0	...
1233189	  730.0	  624.5	 3852.0	...
1233190	  730.1	  624.9	 3851.0	...
1233191	  730.4	  625.3	 3848.0	...
1233192	  730.9	  625.1	 3844.0	...
1233193	  731.3	  624.7	 3840.0	...
1233194	  731.4	  624.3	 3838.0	...
1233195	  731.2	  624.3	 3837.0	...
1233196	  731.1	  624.9	 3835.0	...
1233197	  731.2	  625.3	 3832.0	...
1233198	  731.2	  625.4	 3826.0	...
1233199	  731.1	  625.4	 3821.0	...
1233200	  731.0	  625.5	 3818.0	...
1233201	  731.0	  625.7	 3817.0	...
1233202	  731.0	  625.9	 3815.0	...
1233203	  731.0	  625.8	 3813.0	...
1233204	  731.0	  625.7	 3813.0	...
1233205	  731.2	  625.7	 3814.0	...
1233206	  731.4	  625.8	 3813.0	...
1233207	  731.6	  625.9	 3813.0	...
1233208	  731.7	  626.1	 3811.0	...
1233209	  731.8	  626.2	 3808.0	...
1233210	  731.8	  626.1	 3803.0	...
1233211	  731.8	  626.0	 3795.0	...
1233212	  731.8	  625.8	 3789.0	...
1233213	  732.0	  626.3	 3784.0	...
1233214	  732.2	  626.8	 3783.0	...
1233215	  732.2	  627.6	 3781.0	...
1233216	  731.9	  627.9	 3779.0	...
1233217	  731.9	  628.0	 3777.0	...
1233218	  732.3	  627.8	 3777.0	...
1233219	  732.6	  627.6	 3777.0	...
1233220	  732.5	  627.4	 3777.0	...
1233221	  732.5	  627.1	 3777.0	...
1233222	  732.4	  626.7	 3776.0	...
1233223	  732.4	  626.4	 3774.0	...
1233224	  732.4	  626.4	 3772.0	...
1233225	  732.0	  626.5	 3770.0	...
1233226	  731.6	  626.6	 3767.0	...
1233227	  731.8	  626.6	 3765.0	...
1233228	  732.4	  626.6	 3763.0	...
1233229	  732.9	  626.7	 3762.0	...
1233230	  732.9	  626.8	 3760.0	...
1233231	  732.8	  627.0	 3753.0	...
1233232	  732.6	  627.3	 3748.0	...
1233233	  732.4	  627.6	 3744.0	...
1233234	  732.2	  627.7	 3743.0	...
1233235	  732.2	  627.6	 3742.0	...
1233236	  732.2	  627.5	 3740.0	...
1233237	  732.1	  627.2	 3738.0	...
1233238	  732.0	  626.9	 3734.0	...
1233239	  732.2	  626.7	 3732.0	...
1233240	  732.4	  626.7	 3729.0	...
1233241	  732.8	  626.4	 3727.0	...
1233242	  733.0	  626.1	 3726.0	...
1233243	  733.1	  625.8	 3723.0	...
1233244	  733.3	  626.4	 3721.0	...
1233245	  733.3	  627.0	 3717.0	...
1233246	  733.4	  627.6	 3716.0	...
1233247	  733.4	  627.6	 3714.0	...
1233248	  733.3	  627.3	 3714.0	...
1233249	  733.2	  626.8	 3714.0	...
1233250	  733.1	  626.4	 3713.0	...
1233251	  732.9	  626.5	 3710.0	...
1233252	  732.8	  626.6	 3707.0	...
1233253	  732.9	  626.9	 3704.0	...
1233254	  733.1	  627.2	 3703.0	...
1233255	  733.3	  626.7	 3699.0	...
1233256	  733.4	  626.0	 3696.0	...
1233257	  733.4	  625.8	 3690.0	...
1233258	  733.5	  626.3	 3689.0	...
1233259	  733.6	  626.8	 3687.0	...
1233260	  733.7	  626.8	 3686.0	...
1233261	  733.7	  627.1	 3685.0	...
1233262	  733.6	  627.6	 3682.0	...
1233263	  733.6	  628.0	 3677.0	...
1233264	  733.5	  628.1	 3672.0	...
1233265	  733.8	  627.9	 3669.0	...
1233266	  734.0	  627.1	 3668.0	...
1233267	  734.3	  626.6	 3669.0	...
1233268	  734.3	  626.1	 3668.0	...
1233269	  734.3	  626.1	 3666.0	...
1233270	  734.2	  626.6	 3664.0	...
1233271	  734.1	  627.1	 3663.0	...
1233272	  733.9	  627.5	 3662.0	...
1233273	  734.0	  627.8	 3662.0	...
1233274	  734.2	  628.2	 3655.0	...
1233275	  734.5	  628.7	 3649.0	...
1233276	  734.7	  629.1	 3643.0	...
1233277	  734.9	  629.2	 3641.0	...
1233278	  735.2	  629.1	 3642.0	...
1233279	  735.5	  628.9	 3644.0	...
1233280	  735.6	  628.4	 3643.0	...
1233281	  735.4	  628.0	 3641.0	...
1233282	  735.2	  627.6	 3639.0	...
1233283	  735.2	  627.6	 3639.0	...
1233284	  735.2	  627.6	 3635.0	...
1233285	  735.4	  627.5	 3630.0	...
1233286	  735.4	  627.7	 3625.0	...
1233287	  736.0	  627.7	 3625.0	...
1233288	  736.6	  627.8	 3622.0	...
1233289	  737.2	  627.6	 3618.0	...
1233290	  736.8	  627.5	 3614.0	...
1233291	  736.4	  627.6	 3613.0	...
1233292	  736.1	  627.6	 3610.0	...
1233293	  735.9	  627.8	 3607.0	...
1233294	  735.7	  628.0	 3605.0	...
1233295	  735.5	  628.2	 3605.0	...
1233296	  735.3	  628.6	 3602.0	...
1233297	  735.4	  629.1	 3598.0	...
1233298	  735.7	  629.4	 3595.0	...
1233299	  736.0	  629.4	 3596.0	...
1233300	  736.1	  629.0	 3595.0	...
1233301	  736.4	  628.7	 3593.0	...
1233302	  736.7	  628.3	 3588.0	...
1233303	  736.7	  628.4	 3584.0	...
1233304	  736.4	  628.4	 3579.0	...
1233305	  736.1	  628.0	 3579.0	...
1233306	  736.3	  627.5	 3578.0	...
1233307	  736.4	  627.2	 3578.0	...
1233308	  736.5	  627.3	 3577.0	...
1233309	  736.2	  627.7	 3573.0	...
1233310	  736.0	  628.0	 3568.0	...
1233311	  735.7	  628.3	 3563.0	...
1233312	  736.2	  628.2	 3562.0	...
1233313	  736.7	  628.1	 3560.0	...
1233314	  737.2	  627.6	 3559.0	...
1233315	  737.2	  627.1	 3558.0	...
1233316	  737.2	  626.6	 3556.0	...
1233317	  737.3	  626.6	 3553.0	...
1233318	  737.2	  626.9	 3550.0	...
1233319	  737.0	  627.2	 3548.0	...
1233320	  736.7	  627.7	 3545.0	...
1233321	  736.7	  627.8	 3542.0	...
1233322	  736.5	  627.7	 3541.0	...
1233323	  736.3	  627.5	 3541.0	...
1233324	  736.6	  627.5	 3539.0	...
1233325	  737.0	  627.7	 3533.0	...
1233326	  737.4	  627.8	 3527.0	...
1233327	  737.4	  627.7	 3523.0	...
1233328	  737.5	  627.7	 3523.0	...
1233329	  737.5	  627.8	 3524.0	...
1233330	  737.5	  628.0	 3523.0	...
1233331	  737.5	  628.4	 3522.0	...
1233332	  737.6	  628.9	 3521.0	...
1233333	  737.6	  629.2	 3520.0	...
1233334	  737.3	  629.4	 3518.0	...
1233335	  736.9	  629.7	 3512.0	...
1233336	  736.6	  630.0	 3506.0	...
1233337	  736.5	  630.1	 3504.0	...
1233338	  736.6	  630.0	 3502.0	...
1233339	  736.7	  629.9	 3502.0	...
1233340	  736.7	  629.9	 3501.0	...
1233341	  737.2	  629.9	 3501.0	...
1233342	  737.8	  629.9	 3498.0	...
1233343	  738.3	  629.9	 3496.0	...
1233344	  738.4	  630.0	 3493.0	...
1233345	  738.4	  630.1	 3493.0	...
1233346	  738.4	  630.4	 3494.0	...
1233347	  738.4	  630.7	 3492.0	...
1233348	  738.2	  631.0	 3490.0	...
1233349	  737.9	  630.3	 3486.0	...
1233350	  737.7	  629.6	 3483.0	...
1233351	  737.8	  629.3	 3481.0	...
1233352	  738.0	  629.8	 3480.0	...
1233353	  738.1	  630.3	 3478.0	...
1233354	  738.2	  630.0	 3475.0	...
1233355	  738.5	  629.5	 3473.0	...
1233356	  738.8	  629.2	 3473.0	...
1233357	  739.1	  629.2	 3472.0	...
1233358	  738.9	  628.9	 3471.0	...
1233359	  738.8	  628.5	 3470.0	...
1233360	  738.6	  628.6	 3468.0	...
1233361	  738.7	  628.9	 3465.0	...
1233362	  738.9	  629.1	 3462.0	...
1233363	  739.1	  628.8	 3460.0	...
1233364	  739.3	  628.6	 3458.0	...
1233365	  739.4	  628.8	 3456.0	...
1233366	  739.6	  629.1	 3453.0	...
1233367	  739.9	  629.3	 3452.0	...
1233368	  740.1	  629.5	 3450.0	...
1233369	  740.2	  629.8	 3449.0	...
1233370	  740.0	  630.2	 3448.0	...
1233371	  739.8	  629.7	 3447.0	...
1233372	  739.6	  629.3	 3447.0	...
1233373	  739.5	  628.7	 3448.0	...
1233374	  739.5	  628.9	 3449.0	...
1233375	  739.4	  628.9	 3446.0	...
1233376	  739.3	  629.0	 3442.0	...
1233377	  739.6	  629.1	 3439.0	...
1233378	  740.1	  629.0	 3439.0	...
1233379	  740.5	  628.7	 3439.0	...
1233380	  740.6	  628.4	 3437.0	...
1233381	  740.7	  628.2	 3435.0	...
1233382	  741.1	  628.0	 3433.0	...
1233383	  741.4	  627.9	 3433.0	...
1233384	  741.8	  627.7	 3433.0	...
1233385	  742.0	  627.8	 3431.0	...
1233386	  742.0	  627.8	 3428.0	...
1233387	  742.2	  627.7	 3426.0	...
1233388	  742.4	  627.9	 3426.0	...
1233389	  742.7	  628.1	 3425.0	...
1233390	  742.7	  628.4	 3423.0	...
1233391	  742.8	  628.4	 3421.0	...
1233392	  742.9	  628.2	 3421.0	...
1233393	  743.2	  628.0	 3421.0	...
1233394	  743.3	  627.8	 3420.0	...
1233395	  743.4	  627.9	 3420.0	...
1233396	  743.4	  628.2	 3421.0	...
1233397	  743.4	  628.6	 3420.0	...
1233398	  743.3	  627.9	 3420.0	...
1233399	  743.3	  626.9	 3420.0	...
1233400	  743.3	  626.1	 3419.0	...
1233401	  743.3	  626.3	 3417.0	...
1233402	  743.1	  626.5	 3415.0	...
1233403	  743.2	  626.4	 3414.0	...
1233404	  743.5	  626.4	 3413.0	...
1233405	  743.9	  626.3	 3413.0	...
1233406	  744.1	  626.2	 3413.0	...
1233407	  744.2	  626.2	 3415.0	...
1233408	  744.3	  626.6	 3416.0	...
1233409	  744.2	  627.1	 3415.0	...
1233410	  744.2	  627.5	 3413.0	...
1233411	  744.1	  627.3	 3412.0	...
1233412	  744.1	  627.1	 3411.0	...
1233413	  744.1	  627.3	 3411.0	...
1233414	  744.2	  627.7	 3409.0	...
1233415	  744.6	  628.1	 3408.0	...
1233416	  744.9	  628.0	 3406.0	...
1233417	  745.0	  627.7	 3406.0	...
1233418	  744.7	  627.6	 3406.0	...
1233419	  744.1	  627.8	 3406.0	...
1233420	  743.9	  627.9	 3405.0	...
1233421	  743.7	  628.0	 3403.0	...
1233422	  743.8	  628.1	 3402.0	...
1233423	  744.2	  627.3	 3401.0	...
1233424	  744.6	  626.3	 3401.0	...
1233425	  744.8	  625.5	 3400.0	...
1233426	  744.7	  625.6	 3400.0	...
1233427	  744.7	  625.8	 3400.0	...
1233428	  744.7	  625.8	 3399.0	...
1233429	  745.0	  625.8	 3399.0	...
1233430	  745.2	  625.7	 3395.0	...
1233431	  745.5	  625.6	 3392.0	...
1233432	  745.5	  625.3	 3388.0	...
1233433	  745.5	  625.2	 3388.0	...
1233434	  745.4	  625.2	 3388.0	...
1233435	  745.3	  625.3	 3389.0	...
1233436	  745.2	  625.3	 3390.0	...
1233437	  745.2	  625.3	 3391.0	...
1233438	  744.8	  625.4	 3391.0	...
1233439	  744.4	  625.5	 3392.0	...
1233440	  744.2	  625.7	 3392.0	...
1233441	  744.3	  625.9	 3391.0	...
1233442	  744.4	  626.2	 3391.0	...
1233443	  744.3	  626.5	 3390.0	...
1233444	  744.2	  626.7	 3389.0	...
1233445	  744.2	  626.8	 3388.0	...
1233446	  744.5	  626.7	 3390.0	...
1233447	  744.6	  626.7	 3393.0	...
1233448	  744.6	  627.0	 3394.0	...
1233449	  744.6	  627.2	 3391.0	...
1233450	  744.6	  627.4	 3387.0	...
1233451	  744.6	  627.1	 3385.0	...
1233452	  744.6	  626.6	 3384.0	...
1233453	  744.5	  626.3	 3384.0	...
1233454	  744.6	  626.0	 3385.0	...
1233455	  744.8	  625.9	 3386.0	...
1233456	  744.8	  625.8	 3387.0	...
1233457	  744.4	  625.7	 3387.0	...
1233458	  744.1	  625.7	 3386.0	...
1233459	  744.6	  625.5	 3386.0	...
1233460	  745.3	  625.4	 3385.0	...
1233461	  746.0	  625.3	 3385.0	...
1233462	  745.9	  625.2	 3385.0	...
1233463	  745.8	  625.4	 3385.0	...
1233464	  745.7	  625.7	 3385.0	...
1233465	  745.7	  625.9	 3385.0	...
1233466	  745.8	  626.0	 3386.0	...
1233467	  745.9	  626.0	 3386.0	...
1233468	  745.3	  626.1	 3387.0	...
1233469	  744.6	  626.0	 3388.0	...
1233470	  744.0	  625.9	 3388.0	...
1233471	  744.1	  625.8	 3388.0	...
1233472	  744.1	  625.7	 3388.0	...
1233473	  744.1	  625.8	 3387.0	...
1233474	  744.1	  626.5	 3390.0	...
1233475	  744.7	  627.2	 3393.0	...
1233476	  745.3	  627.2	 3395.0	...
1233477	  745.7	  627.0	 3393.0	...
1233478	  745.6	  626.8	 3392.0	...
1233479	  745.4	  626.4	 3392.0	...
1233480	  745.4	  625.8	 3394.0	...
1233481	  745.4	  625.5	 3395.0	...
1233482	  745.2	  625.8	 3396.0	...
1233483	  744.9	  626.5	 3396.0	...
1233484	  744.7	  626.9	 3395.0	...
1233485	  744.7	  627.3	 3395.0	...
1233486	  744.8	  627.3	 3395.0	...
1233487	  744.7	  627.3	 3394.0	...
1233488	  744.7	  627.0	 3393.0	...
1233489	  744.6	  626.8	 3392.0	...
1233490	  744.9	  626.5	 3393.0	...
1233491	  745.0	  626.6	 3393.0	...
1233492	  745.0	  626.6	 3394.0	...
1233493	  744.8	  626.7	 3394.0	...
1233494	  744.7	  626.7	 3394.0	...
1233495	  744.6	  626.8	 3395.0	...
1233496	  744.6	  626.9	 3396.0	...
1233497	  744.8	  626.8	 3396.0	...
1233498	  745.1	  626.7	 3397.0	...
1233499	  745.3	  626.7	 3398.0	...
1233500	  745.4	  626.8	 3399.0	...
1233501	  745.2	  627.0	 3399.0	...
1233502	  745.0	  627.3	 3398.0	...
1233503	  744.8	  627.6	 3397.0	...
1233504	  744.9	  627.7	 3397.0	...
1233505	  745.0	  627.6	 3396.0	...
1233506	  745.2	  627.6	 3397.0	...
1233507	  745.4	  627.7	 3398.0	...
1233508	  745.5	  628.2	 3399.0	...
1233509	  745.2	  628.8	 3400.0	...
1233510	  744.8	  629.1	 3400.0	...
1233511	  744.4	  628.9	 3401.0	...
1233512	  744.5	  628.7	 3401.0	...
1233513	  744.2	  628.8	 3404.0	...
1233514	  743.8	  628.9	 3407.0	...
1233515	  743.4	  629.0	 3408.0	...
1233516	  743.3	  628.9	 3407.0	...
1233517	  743.3	  628.9	 3405.0	...
1233518	  743.2	  628.9	 3406.0	...
1233519	  743.1	  629.0	 3407.0	...
1233520	  743.6	  629.0	 3408.0	...
1233521	  744.0	  628.9	 3408.0	...
1233522	  744.2	  628.7	 3407.0	...
1233523	  743.9	  628.5	 3408.0	...
1233524	  743.5	  628.2	 3409.0	...
1233525	  743.3	  628.1	 3410.0	...
1233526	  743.1	  628.1	 3411.0	...
1233527	  743.1	  628.1	 3411.0	...
1233528	  743.0	  628.2	 3411.0	...
1233529	  743.0	  628.2	 3412.0	...
1233530	  743.6	  628.2	 3414.0	...
1233531	  744.2	  628.0	 3417.0	...
1233532	  744.8	  627.9	 3420.0	...
1233533	  744.9	  628.0	 3421.0	...
1233534	  744.9	  628.2	 3422.0	...
1233535	  744.6	  628.0	 3422.0	...
1233536	  744.1	  627.6	 3422.0	...
1233537	  743.7	  627.3	 3422.0	...
1233538	  743.6	  627.6	 3423.0	...
1233539	  743.8	  627.8	 3425.0	...
1233540	  743.7	  627.7	 3426.0	...
1233541	  743.5	  627.4	 3426.0	...
1233542	  743.4	  627.6	 3428.0	...
1233543	  743.3	  628.0	 3430.0	...
1233544	  743.3	  628.5	 3432.0	...
1233545	  743.2	  628.5	 3433.0	...
1233546	  743.4	  628.4	 3435.0	...
1233547	  743.7	  628.1	 3436.0	...
1233548	  743.5	  628.0	 3436.0	...
1233549	  743.1	  627.9	 3436.0	...
1233550	  742.9	  628.1	 3439.0	...
1233551	  743.2	  628.1	 3442.0	...
1233552	  743.5	  628.2	 3443.0	...
1233553	  743.5	  628.2	 3441.0	...
1233554	  743.5	  627.7	 3440.0	...
1233555	  743.5	  627.3	 3441.0	...
1233556	  743.5	  627.2	 3443.0	...
1233557	  743.6	  627.7	 3445.0	...
1233558	  743.5	  628.3	 3448.0	...
1233559	  743.5	  628.6	 3451.0	...
1233560	  743.4	  628.6	 3452.0	...
1233561	  743.3	  628.8	 3453.0	...
1233562	  743.1	  628.9	 3453.0	...
1233563	  742.9	  628.7	 3454.0	...
1233564	  742.8	  628.3	 3456.0	...
1233565	  742.8	  627.9	 3457.0	...
1233566	  743.2	  627.7	 3457.0	...
1233567	  743.4	  627.5	 3457.0	...
1233568	  743.7	  627.4	 3458.0	...
1233569	  743.7	  627.6	 3459.0	...
1233570	  743.6	  627.7	 3461.0	...
1233571	  743.5	  627.5	 3463.0	...
1233572	  743.3	  627.2	 3464.0	...
1233573	  743.2	  626.8	 3466.0	...
1233574	  743.1	  626.5	 3468.0	...
1233575	  742.9	  626.3	 3471.0	...
1233576	  742.9	  626.3	 3472.0	...
1233577	  742.9	  626.6	 3474.0	...
1233578	  743.1	  627.1	 3475.0	...
1233579	  743.1	  627.6	 3476.0	...
1233580	  743.1	  627.2	 3477.0	...
1233581	  742.9	  626.8	 3478.0	...
1233582	  742.7	  626.5	 3479.0	...
1233583	  742.6	  626.7	 3478.0	...
1233584	  742.6	  626.9	 3479.0	...
1233585	  742.5	  627.0	 3480.0	...
1233586	  742.5	  627.1	 3481.0	...
1233587	  742.5	  627.2	 3480.0	...
1233588	  742.3	  627.3	 3481.0	...
1233589	  742.0	  627.2	 3483.0	...
1233590	  741.9	  626.9	 3485.0	...
1233591	  742.0	  627.0	 3485.0	...
1233592	  742.1	  627.3	 3485.0	...
1233593	  742.0	  627.6	 3484.0	...
1233594	  741.9	  627.5	 3484.0	...
1233595	  741.6	  627.4	 3486.0	...
1233596	  741.4	  627.2	 3489.0	...
1233597	  741.6	  627.0	 3492.0	...
1233598	  742.0	  626.8	 3493.0	...
1233599	  742.4	  626.9	 3494.0	...
1233600	  742.4	  626.9	 3495.0	...
1233601	  742.3	  626.9	 3498.0	...
1233602	  742.2	  626.9	 3500.0	...
1233603	  741.8	  626.7	 3503.0	...
1233604	  741.4	  626.6	 3505.0	...
1233605	  741.1	  626.6	 3506.0	...
1233606	  741.3	  626.9	 3506.0	...
1233607	  741.4	  627.0	 3505.0	...
1233608	  741.2	  627.0	 3503.0	...
1233609	  740.9	  627.2	 3503.0	...
1233610	  740.5	  627.3	 3502.0	...
1233611	  740.5	  627.3	 3501.0	...
1233612	  740.5	  627.3	 3502.0	...
1233613	  740.5	  627.3	 3506.0	...
1233614	  740.5	  627.3	 3510.0	...
1233615	  740.5	  627.2	 3513.0	...
1233616	  740.6	  627.0	 3512.0	...
1233617	  740.7	  626.7	 3513.0	...
1233618	  740.8	  626.5	 3514.0	...
1233619	  740.9	  627.0	 3514.0	...
1233620	  740.9	  627.6	 3514.0	...
1233621	  741.0	  628.1	 3514.0	...
1233622	  741.1	  627.8	 3514.0	...
1233623	  741.0	  627.5	 3515.0	...
1233624	  740.9	  627.3	 3517.0	...
1233625	  740.8	  627.4	 3518.0	...
1233626	  740.9	  627.4	 3518.0	...
1233627	  741.1	  626.9	 3518.0	...
1233628	  741.2	  626.3	 3523.0	...
1233629	  741.2	  625.7	 3528.0	...
1233630	  741.0	  625.4	 3533.0	...
1233631	  740.5	  625.0	 3532.0	...
1233632	  739.8	  625.1	 3531.0	...
1233633	  739.2	  625.8	 3530.0	...
1233634	  739.2	  627.4	 3530.0	...
1233635	  739.5	  628.6	 3531.0	...
1233636	  739.8	  628.9	 3532.0	...
1233637	  739.9	  628.3	 3534.0	...
1233638	  740.0	  627.8	 3534.0	...
1233639	  740.1	  627.8	 3534.0	...
1233640	  740.1	  627.9	 3534.0	...
1233641	  739.9	  628.1	 3535.0	...
1233642	  739.8	  628.3	 3539.0	...
1233643	  739.9	  628.5	 3543.0	...
1233644	  740.1	  627.9	 3546.0	...
1233645	  740.1	  627.3	 3546.0	...
1233646	  739.9	  626.8	 3546.0	...
1233647	  739.6	  627.2	 3545.0	...
1233648	  739.3	  627.6	 3547.0	...
1233649	  739.1	  627.5	 3549.0	...
1233650	  739.0	  627.0	 3552.0	...
1233651	  739.0	  626.4	 3557.0	...
1233652	  738.9	  626.3	 3561.0	...
1233653	  738.9	  626.8	 3561.0	...
1233654	  738.9	  627.1	 3557.0	...
1233655	  738.9	  627.4	 3555.0	...
1233656	  738.8	  627.7	 3556.0	...
1233657	  738.9	  628.4	 3558.0	...
1233658	  739.0	  629.0	 3560.0	...
1233659	  739.2	  629.2	 3564.0	...
1233660	  739.4	  629.2	 3569.0	...
1233661	  739.3	  628.9	 3572.0	...
1233662	  739.3	  628.5	 3573.0	...
1233663	  739.2	  628.1	 3573.0	...
1233664	  739.1	  627.9	 3573.0	...
1233665	  739.0	  627.7	 3573.0	...
1233666	  738.6	  627.5	 3574.0	...
1233667	  738.2	  627.2	 3574.0	...
1233668	  738.0	  627.0	 3574.0	...
1233669	  738.1	  626.8	 3576.0	...
1233670	  738.2	  626.8	 3578.0	...
1233671	  738.1	  626.5	 3581.0	...
1233672	  738.1	  626.2	 3582.0	...
1233673	  738.3	  626.0	 3582.0	...
1233674	  738.4	  626.4	 3582.0	...
1233675	  738.3	  627.2	 3581.0	...
1233676	  738.0	  627.9	 3584.0	...
1233677	  737.7	  627.9	 3587.0	...
1233678	  737.5	  627.5	 3590.0	...
1233679	  737.3	  627.1	 3591.0	...
1233680	  737.3	  627.2	 3591.0	...
1233681	  737.4	  627.3	 3590.0	...
1233682	  737.5	  627.2	 3590.0	...
1233683	  737.6	  627.0	 3590.0	...
1233684	  737.7	  626.7	 3589.0	...
1233685	  737.7	  626.7	 3590.0	...
1233686	  737.7	  626.7	 3591.0	...
1233687	  737.7	  626.7	 3593.0	...
1233688	  737.7	  626.9	 3593.0	...
1233689	  737.7	  627.0	 3592.0	...
1233690	  737.7	  627.2	 3591.0	...
1233691	  737.8	  627.2	 3590.0	...
1233692	  737.7	  627.3	 3590.0	...
1233693	  737.6	  627.4	 3591.0	...
1233694	  737.5	  627.4	 3593.0	...
1233695	  737.5	  627.3	 3596.0	...
1233696	  737.4	  626.6	 3598.0	...
1233697	  737.2	  626.1	 3599.0	...
1233698	  737.1	  625.7	 3599.0	...
1233699	  736.9	  625.4	 3599.0	...
1233700	  736.7	  625.1	 3600.0	...
1233701	  736.5	  624.5	 3600.0	...
1233702	  736.6	  624.3	 3602.0	...
1233703	  736.7	  624.3	 3605.0	...
1233704	  737.0	  624.4	 3609.0	...
1233705	  737.2	  624.7	 3610.0	...
1233706	  737.5	  624.9	 3611.0	...
1233707	  737.5	  625.1	 3610.0	...
1233708	  737.5	  625.3	 3610.0	...
1233709	  737.3	  625.5	 3609.0	...
1233710	  737.1	  625.7	 3609.0	...
1233711	  736.4	  626.0	 3609.0	...
1233712	  735.8	  626.1	 3610.0	...
1233713	  735.2	  626.3	 3612.0	...
1233714	  735.1	  626.3	 3614.0	...
1233715	  735.3	  625.7	 3613.0	...
1233716	  735.6	  625.1	 3613.0	...
1233717	  735.9	  624.5	 3614.0	...
1233718	  736.0	  624.4	 3614.0	...
1233719	  736.0	  625.1	 3615.0	...
1233720	  736.0	  625.8	 3616.0	...
1233721	  735.9	  626.2	 3618.0	...
1233722	  735.8	  625.8	 3620.0	...
1233723	  735.9	  625.5	 3622.0	...
1233724	  736.2	  625.4	 3623.0	...
1233725	  736.0	  625.4	 3623.0	...
1233726	  735.5	  625.4	 3621.0	...
1233727	  735.2	  625.5	 3620.0	...
1233728	  735.5	  625.4	 3620.0	...
1233729	  735.8	  625.3	 3620.0	...
1233730	  736.1	  625.3	 3620.0	...
1233731	  736.2	  625.3	 3620.0	...
1233732	  736.4	  625.3	 3619.0	...
1233733	  736.5	  625.3	 3618.0	...
1233734	  736.3	  625.3	 3617.0	...
1233735	  736.1	  625.3	 3617.0	...
1233736	  735.9	  625.3	 3618.0	...
1233737	  735.9	  625.1	 3620.0	...
1233738	  735.7	  624.9	 3622.0	...
1233739	  735.6	  624.8	 3623.0	...
1233740	  735.5	  624.9	 3623.0	...
1233741	  735.5	  624.9	 3623.0	...
1233742	  735.3	  625.0	 3623.0	...
1233743	  735.2	  625.1	 3625.0	...
1233744	  735.1	  625.2	 3628.0	...
1233745	  735.3	  625.4	 3631.0	...
1233746	  735.8	  625.5	 3631.0	...
1233747	  736.2	  625.5	 3630.0	...
1233748	  736.4	  625.4	 3629.0	...
1233749	  736.3	  625.4	 3628.0	...
1233750	  736.3	  625.4	 3628.0	...
1233751	  736.2	  625.4	 3628.0	...
1233752	  736.2	  625.4	 3625.0	...
1233753	  736.3	  625.4	 3622.0	...
1233754	  736.3	  625.3	 3622.0	...
1233755	  736.3	  625.2	 3625.0	...
1233756	  736.3	  625.1	 3627.0	...
1233757	  736.3	  625.5	 3627.0	...
1233758	  736.2	  625.9	 3627.0	...
1233759	  735.7	  626.4	 3625.0	...
1233760	  735.3	  626.9	 3623.0	...
1233761	  735.1	  627.3	 3621.0	...
1233762	  735.5	  627.2	 3621.0	...
1233763	  735.8	  626.7	 3623.0	...
1233764	  736.0	  626.2	 3624.0	...
1233765	  736.2	  626.3	 3626.0	...
1233766	  736.3	  626.4	 3627.0	...
1233767	  736.1	  626.5	 3627.0	...
1233768	  735.9	  626.6	 3626.0	...
1233769	  736.0	  626.9	 3624.0	...
1233770	  736.1	  627.1	 3622.0	...
1233771	  736.4	  627.2	 3623.0	...
1233772	  736.5	  626.9	 3624.0	...
1233773	  736.7	  626.8	 3625.0	...
1233774	  736.8	  626.9	 3626.0	...
1233775	  736.9	  626.9	 3624.0	...
1233776	  736.9	  627.1	 3623.0	...
1233777	  736.9	  627.3	 3621.0	...
1233778	  736.8	  627.6	 3621.0	...
1233779	  736.8	  627.7	 3621.0	...
1233780	  736.9	  627.8	 3619.0	...
1233781	  736.9	  627.8	 3618.0	...
1233782	  736.9	  627.7	 3616.0	...
1233783	  736.8	  627.7	 3618.0	...
1233784	  736.5	  627.7	 3620.0	...
1233785	  736.2	  627.8	 3622.0	...
1233786	  736.1	  627.9	 3623.0	...
1233787	  736.5	  628.0	 3621.0	...
1233788	  736.8	  628.1	 3619.0	...
1233789	  736.9	  628.0	 3617.0	...
1233790	  736.9	  627.9	 3617.0	...
1233791	  736.9	  627.7	 3618.0	...
1233792	  736.8	  627.7	 3618.0	...
1233793	  737.0	  627.6	 3617.0	...
1233794	  737.1	  627.6	 3614.0	...
1233795	  737.3	  627.5	 3614.0	...
1233796	  737.6	  627.5	 3617.0	...
1233797	  737.9	  627.4	 3616.0	...
1233798	  738.2	  627.3	 3614.0	...
1233799	  738.2	  627.3	 3610.0	...
1233800	  738.1	  627.1	 3609.0	...
1233801	  738.0	  627.0	 3609.0	...
1233802	  737.8	  627.2	 3611.0	...
1233803	  737.8	  627.6	 3613.0	...
1233804	  737.9	  628.3	 3616.0	...
1233805	  738.1	  628.6	 3617.0	...
1233806	  738.2	  628.9	 3618.0	...
1233807	  738.5	  628.2	 3618.0	...
1233808	  738.8	  627.5	 3617.0	...
1233809	  739.1	  627.0	 3613.0	...
1233810	  739.0	  627.2	 3609.0	...
1233811	  739.0	  627.2	 3605.0	...
1233812	  738.9	  627.0	 3606.0	...
1233813	  738.7	  627.4	 3608.0	...
1233814	  738.6	  628.0	 3607.0	...
1233815	  738.6	  628.6	 3606.0	...
1233816	  738.8	  628.6	 3606.0	...
1233817	  739.0	  628.6	 3606.0	...
1233818	  739.5	  628.5	 3607.0	...
1233819	  740.0	  628.3	 3604.0	...
1233820	  740.4	  628.2	 3601.0	...
1233821	  740.4	  628.2	 3598.0	...
1233822	  740.2	  628.1	 3598.0	...
1233823	  740.0	  627.4	 3597.0	...
1233824	  739.9	  626.6	 3596.0	...
1233825	  739.9	  626.7	 3596.0	...
1233826	  740.0	  627.5	 3596.0	...
1233827	  740.2	  628.3	 3597.0	...
1233828	  740.3	  628.3	 3597.0	...
1233829	  740.2	  628.0	 3598.0	...
1233830	  740.3	  627.7	 3598.0	...
1233831	  740.5	  627.3	 3599.0	...
1233832	  740.7	  627.1	 3599.0	...
1233833	  741.0	  627.2	 3598.0	...
1233834	  741.3	  627.4	 3597.0	...
1233835	  741.6	  627.6	 3596.0	...
1233836	  741.7	  627.3	 3596.0	...
1233837	  741.6	  627.2	 3595.0	...
1233838	  741.4	  627.4	 3593.0	...
1233839	  741.3	  627.7	 3590.0	...
1233840	  741.2	  628.0	 3588.0	...
1233841	  741.3	  628.2	 3588.0	...
1233842	  741.3	  628.4	 3588.0	...
1233843	  741.3	  628.3	 3587.0	...
1233844	  741.3	  628.0	 3585.0	...
1233845	  741.6	  627.7	 3583.0	...
1233846	  742.1	  627.3	 3581.0	...
1233847	  742.4	  626.9	 3581.0	...
1233848	  742.3	  626.9	 3579.0	...
1233849	  742.2	  627.3	 3577.0	...
1233850	  742.2	  627.5	 3577.0	...
1233851	  742.2	  627.5	 3577.0	...
1233852	  742.2	  627.4	 3577.0	...
1233853	  742.2	  627.4	 3578.0	...
1233854	  742.2	  627.7	 3579.0	...
1233855	  742.1	  627.9	 3579.0	...
1233856	  742.1	  627.8	 3579.0	...
1233857	  742.1	  627.6	 3579.0	...
1233858	  742.2	  627.3	 3579.0	...
1233859	  742.3	  626.7	 3580.0	...
1233860	  742.4	  626.2	 3580.0	...
1233861	  742.4	  625.5	 3579.0	...
1233862	  742.5	  625.3	 3577.0	...
1233863	  742.5	  625.7	 3575.0	...
1233864	  742.6	  626.3	 3575.0	...
1233865	  742.7	  626.8	 3572.0	...
1233866	  742.7	  626.8	 3569.0	...
1233867	  742.8	  627.2	 3568.0	...
1233868	  742.9	  627.7	 3570.0	...
1233869	  743.2	  628.0	 3571.0	...
1233870	  743.4	  627.9	 3568.0	...
1233871	  743.4	  627.9	 3566.0	...
1233872	  743.3	  627.9	 3565.0	...
1233873	  743.2	  628.0	 3566.0	...
1233874	  743.0	  628.0	 3566.0	...
1233875	  742.8	  628.2	 3567.0	...
1233876	  742.9	  628.4	 3567.0	...
1233877	  743.2	  628.5	 3565.0	...
1233878	  743.5	  628.4	 3563.0	...
1233879	  743.5	  628.2	 3562.0	...
1233880	  743.5	  627.7	 3563.0	...
1233881	  743.4	  627.3	 3560.0	...
1233882	  743.3	  627.7	 3558.0	...
1233883	  743.4	  628.4	 3557.0	...
1233884	  743.5	  628.4	 3559.0	...
1233885	  743.5	  627.6	 3560.0	...
1233886	  743.6	  626.9	 3559.0	...
1233887	  743.5	  627.0	 3556.0	...
1233888	  743.6	  626.9	 3555.0	...
1233889	  743.7	  626.8	 3555.0	...
1233890	  743.7	  626.6	 3555.0	...
1233891	  743.6	  626.6	 3555.0	...
1233892	  743.3	  626.7	 3553.0	...
1233893	  743.1	  626.7	 3552.0	...
1233894	  743.6	  626.7	 3550.0	...
1233895	  744.2	  626.6	 3551.0	...
1233896	  744.7	  626.4	 3552.0	...
1233897	  744.4	  626.4	 3551.0	...
1233898	  744.1	  626.4	 3549.0	...
1233899	  744.0	  626.6	 3547.0	...
1233900	  743.8	  626.8	 3546.0	...
1233901	  743.8	  627.1	 3544.0	...
1233902	  743.8	  627.2	 3541.0	...
1233903	  743.9	  627.2	 3540.0	...
1233904	  743.9	  627.1	 3539.0	...
1233905	  743.8	  627.0	 3539.0	...
1233906	  743.7	  626.8	 3537.0	...
1233907	  743.7	  626.7	 3536.0	...
1233908	  743.7	  626.8	 3534.0	...
1233909	  743.6	  626.8	 3533.0	...
1233910	  743.4	  626.9	 3532.0	...
1233911	  743.8	  627.0	 3531.0	...
1233912	  744.2	  627.0	 3529.0	...
1233913	  744.8	  626.8	 3527.0	...
1233914	  745.0	  626.6	 3526.0	...
1233915	  745.1	  626.4	 3524.0	...
1233916	  745.1	  626.7	 3522.0	...
1233917	  745.1	  627.0	 3520.0	...
1233918	  745.1	  627.1	 3520.0	...
1233919	  745.1	  626.9	 3520.0	...
1233920	  745.1	  626.6	 3519.0	...
1233921	  745.2	  626.6	 3518.0	...
1233922	  745.3	  626.6	 3514.0	...
1233923	  745.4	  626.5	 3511.0	...
1233924	  745.3	  626.5	 3510.0	...
1233925	  744.7	  626.6	 3511.0	...
1233926	  744.2	  626.7	 3512.0	...
1233927	  743.7	  626.8	 3509.0	...
1233928	  743.7	  626.7	 3505.0	...
1233929	  744.2	  626.0	 3502.0	...
1233930	  744.7	  625.3	 3502.0	...
1233931	  744.9	  625.1	 3501.0	...
1233932	  744.8	  625.8	 3500.0	...
1233933	  744.6	  626.5	 3496.0	...
1233934	  744.7	  626.5	 3493.0	...
1233935	  744.7	  626.3	 3491.0	...
1233936	  744.7	  626.1	 3492.0	...
1233937	  744.7	  626.3	 3491.0	...
1233938	  744.7	  626.3	 3490.0	...
1233939	  744.7	  626.3	 3490.0	...
1233940	  744.7	  625.9	 3492.0	...
1233941	  744.8	  625.5	 3494.0	...
1233942	  744.8	  625.9	 3496.0	...
1233943	  744.9	  626.5	 3493.0	...
1233944	  745.0	  627.2	 3491.0	...
1233945	  745.0	  627.2	 3488.0	...
1233946	  744.9	  627.3	 3487.0	...
1233947	  745.0	  627.5	 3486.0	...
1233948	  745.1	  627.6	 3485.0	...
1233949	  745.2	  627.8	 3485.0	...
1233950	  745.1	  627.9	 3485.0	...
1233951	  745.2	  628.0	 3486.0	...
1233952	  745.3	  628.0	 3481.0	...
1233953	  745.3	  628.0	 3476.0	...
1233954	  745.2	  627.9	 3471.0	...
1233955	  745.1	  627.5	 3471.0	...
1233956	  744.9	  627.2	 3472.0	...
1233957	  744.7	  627.1	 3472.0	...
1233958	  744.5	  627.1	 3472.0	...
1233959	  744.5	  626.9	 3471.0	...
1233960	  744.5	  626.7	 3470.0	...
1233961	  744.3	  626.4	 3466.0	...
1233962	  744.3	  626.4	 3464.0	...
1233963	  744.3	  626.1	 3461.0	...
1233964	  744.4	  625.9	 3461.0	...
1233965	  744.6	  625.7	 3461.0	...
1233966	  744.5	  625.9	 3459.0	...
1233967	  744.4	  626.0	 3458.0	...
1233968	  744.2	  625.9	 3458.0	...
1233969	  744.3	  625.7	 3458.0	...
1233970	  744.2	  625.7	 3458.0	...
1233971	  744.2	  625.7	 3454.0	...
1233972	  744.1	  625.8	 3450.0	...
1233973	  744.0	  626.1	 3446.0	...
1233974	  743.9	  626.3	 3446.0	...
1233975	  743.9	  626.4	 3447.0	...
1233976	  744.2	  626.2	 3447.0	...
1233977	  744.5	  625.9	 3444.0	...
1233978	  744.5	  626.0	 3441.0	...
1233979	  744.3	  626.7	 3436.0	...
1233980	  744.0	  627.3	 3435.0	...
1233981	  744.0	  627.8	 3433.0	...
1233982	  743.8	  627.3	 3431.0	...
1233983	  743.8	  626.4	 3430.0	...
1233984	  743.8	  625.6	 3429.0	...
1233985	  744.0	  624.8	 3429.0	...
1233986	  744.2	  624.2	 3429.0	...
1233987	  744.3	  623.9	 3429.0	...
1233988	  744.4	  623.7	 3429.0	...
1233989	  744.4	  623.9	 3429.0	...
1233990	  744.3	  624.0	 3428.0	...
1233991	  744.2	  624.1	 3426.0	...
1233992	  744.0	  624.5	 3424.0	...
1233993	  744.0	  625.0	 3423.0	...
1233994	  744.1	  625.2	 3421.0	...
1233995	  744.5	  624.9	 3420.0	...
1233996	  745.0	  624.4	 3420.0	...
1233997	  745.3	  624.0	 3421.0	...
1233998	  745.4	  623.7	 3421.0	...
1233999	  745.3	  624.1	 3420.0	...
1234000	  744.8	  624.7	 3418.0	...
1234001	  744.6	  625.0	 3415.0	...
1234002	  744.7	  624.8	 3413.0	...
1234003	  745.0	  624.7	 3409.0	...
1234004	  745.1	  624.7	 3406.0	...
1234005	  745.3	  624.6	 3403.0	...
1234006	  745.5	  624.8	 3403.0	...
1234007	  745.8	  624.9	 3403.0	...
1234008	  745.5	  624.6	 3402.0	...
1234009	  745.1	  624.2	 3400.0	...
1234010	  744.7	  623.9	 3399.0	...
1234011	  744.5	  624.1	 3397.0	...
1234012	  744.2	  624.5	 3397.0	...
1234013	  744.1	  624.7	 3397.0	...
1234014	  744.2	  624.7	 3397.0	...
1234015	  744.4	  624.6	 3397.0	...
1234016	  744.7	  624.4	 3396.0	...
1234017	  745.0	  623.9	 3396.0	...
1234018	  745.0	  623.5	 3396.0	...
1234019	  744.8	  623.1	 3396.0	...
1234020	  744.7	  623.1	 3393.0	...
1234021	  744.7	  623.0	 3390.0	...
1234022	  744.8	  622.9	 3387.0	...
1234023	  744.9	  622.9	 3387.0	...
1234024	  745.0	  622.9	 3386.0	...
1234025	  745.0	  623.1	 3385.0	...
1234026	  745.3	  623.1	 3383.0	...
1234027	  745.6	  623.6	 3381.0	...
1234028	  746.2	  624.1	 3380.0	...
1234029	  746.4	  624.8	 3380.0	...
1234030	  746.4	  624.9	 3379.0	...
1234031	  746.1	  625.0	 3379.0	...
1234032	  745.9	  625.1	 3379.0	...
1234033	  746.1	  625.4	 3377.0	...
1234034	  746.2	  625.6	 3376.0	...
1234035	  746.1	  624.7	 3374.0	...
1234036	  746.0	  623.5	 3371.0	...
1234037	  745.8	  622.4	 3368.0	...
1234038	  745.8	  622.4	 3366.0	...
1234039	  745.8	  622.4	 3363.0	...
1234040	  746.0	  622.7	 3358.0	...
1234041	  746.1	  623.0	 3353.0	...
1234042	  746.0	  623.3	 3351.0	...
1234043	  745.7	  623.3	 3353.0	...
1234044	  745.4	  623.3	 3354.0	...
1234045	  745.4	  623.2	 3349.0	...
1234046	  745.5	  623.5	 3343.0	...
1234047	  745.7	  623.8	 3338.0	...
1234048	  745.9	  624.0	 3339.0	...
1234049	  746.0	  623.8	 3339.0	...
1234050	  746.1	  623.7	 3339.0	...
1234051	  746.2	  623.5	 3339.0	...
1234052	  746.2	  623.4	 3337.0	...
1234053	  746.2	  623.2	 3334.0	...
1234054	  746.2	  623.4	 3331.0	...
1234055	  746.3	  623.5	 3328.0	...
1234056	  746.4	  623.6	 3326.0	...
1234057	  746.6	  623.6	 3323.0	...
1234058	  746.5	  623.5	 3323.0	...
1234059	  746.4	  623.5	 3324.0	...
1234060	  746.6	  623.3	 3323.0	...
1234061	  746.9	  623.2	 3322.0	...
1234062	  747.4	  623.2	 3321.0	...
1234063	  747.5	  623.3	 3319.0	...
1234064	  747.6	  623.3	 3317.0	...
1234065	  747.5	  623.3	 3312.0	...
1234066	  747.4	  623.4	 3311.0	...
1234067	  747.3	  623.5	 3309.0	...
1234068	  747.2	  623.7	 3309.0	...
1234069	  747.3	  623.9	 3308.0	...
1234070	  747.5	  623.8	 3308.0	...
1234071	  747.7	  623.5	 3308.0	...
1234072	  747.8	  623.3	 3306.0	...
1234073	  747.8	  623.5	 3304.0	...
1234074	  747.8	  624.0	 3302.0	...
1234075	  747.8	  624.5	 3302.0	...
1234076	  747.8	  624.3	 3302.0	...
1234077	  747.7	  623.9	 3302.0	...
1234078	  747.7	  623.5	 3299.0	...
1234079	  747.8	  623.5	 3294.0	...
1234080	  748.1	  623.4	 3288.0	...
1234081	  748.2	  623.4	 3284.0	...
1234082	  748.2	  623.4	 3282.0	...
1234083	  748.1	  623.5	 3281.0	...
1234084	  748.1	  623.5	 3280.0	...
1234085	  748.1	  623.5	 3278.0	...
1234086	  748.2	  623.5	 3276.0	...
1234087	  748.4	  623.3	 3275.0	...
1234088	  749.1	  623.0	 3275.0	...
1234089	  749.8	  623.4	 3271.0	...
1234090	  750.3	  624.0	 3267.0	...
1234091	  750.2	  624.4	 3263.0	...
1234092	  750.1	  623.5	 3263.0	...
1234093	  749.9	  622.7	 3264.0	...
1234094	  750.0	  621.9	 3264.0	...
1234095	  750.1	  621.7	 3264.0	...
1234096	  750.1	  621.6	 3264.0	...
1234097	  750.1	  621.7	 3261.0	...
1234098	  749.9	  622.1	 3258.0	...
1234099	  749.8	  622.4	 3254.0	...
1234100	  749.7	  622.7	 3253.0	...
1234101	  749.7	  622.6	 3252.0	...
1234102	  749.3	  622.6	 3251.0	...
1234103	  749.0	  622.6	 3251.0	...
1234104	  748.7	  622.6	 3250.0	...
1234105	  748.9	  622.5	 3249.0	...
1234106	  749.4	  622.3	 3247.0	...
1234107	  749.8	  622.0	 3245.0	...
1234108	  750.1	  621.7	 3242.0	...
1234109	  750.2	  621.5	 3239.0	...
1234110	  750.3	  621.5	 3234.0	...
1234111	  749.9	  621.8	 3230.0	...
1234112	  749.3	  622.1	 3228.0	...
1234113	  749.5	  622.1	 3229.0	...
1234114	  750.4	  621.8	 3228.0	...
1234115	  751.2	  621.5	 3227.0	...
1234116	  751.1	  621.4	 3223.0	...
1234117	  751.0	  621.4	 3221.0	...
1234118	  751.0	  621.7	 3220.0	...
1234119	  750.5	  622.2	 3219.0	...
1234120	  749.9	  622.2	 3218.0	...
1234121	  749.5	  622.0	 3217.0	...
1234122	  749.6	  621.9	 3217.0	...
1234123	  749.8	  622.1	 3217.0	...
1234124	  750.0	  622.3	 3215.0	...
1234125	  750.2	  622.1	 3212.0	...
1234126	  750.3	  621.4	 3209.0	...
1234127	  750.4	  620.7	 3207.0	...
1234128	  750.5	  620.1	 3206.0	...
1234129	  750.4	  620.0	 3205.0	...
MSG	1234130 0000 _ Experiment Start
1234130	  750.2	  619.9	 3203.0	...
1234131	  750.1	  620.0	 3203.0	...
1234132	  750.1	  620.3	 3199.0	...
1234133	  750.2	  620.2	 3195.0	...
1234134	  750.3	  620.1	 3192.0	...
1234135	  750.3	  619.8	 3191.0	...
1234136	  750.4	  619.8	 3189.0	...
1234137	  750.5	  619.6	 3189.0	...
1234138	  750.8	  619.4	 3191.0	...
1234139	  751.1	  619.2	 3190.0	...
1234140	  751.2	  619.0	 3188.0	...
1234141	  751.1	  618.9	 3184.0	...
1234142	  751.4	  618.8	 3182.0	...
1234143	  751.8	  618.9	 3182.0	...
1234144	  752.3	  619.1	 3181.0	...
1234145	  752.4	  619.7	 3180.0	...
1234146	  752.4	  620.2	 3179.0	...
1234147	  752.2	  620.6	 3176.0	...
1234148	  751.9	  620.6	 3172.0	...
1234149	  751.7	  620.5	 3168.0	...
1234150	  751.7	  620.7	 3167.0	...
1234151	  751.8	  620.9	 3166.0	...
1234152	  751.9	  621.2	 3165.0	...
1234153	  752.0	  621.2	 3164.0	...
1234154	  752.1	  621.3	 3164.0	...
1234155	  752.3	  622.3	 3164.0	...
1234156	  752.4	  623.1	 3164.0	...
1234157	  752.3	  623.9	 3162.0	...
1234158	  752.0	  623.8	 3161.0	...
1234159	  751.6	  623.6	 3160.0	...
1234160	  751.5	  623.4	 3160.0	...
1234161	  751.4	  623.3	 3159.0	...
1234162	  751.8	  623.3	 3159.0	...
1234163	  752.2	  623.5	 3159.0	...
1234164	  752.8	  623.5	 3156.0	...
1234165	  753.0	  623.9	 3154.0	...
1234166	  753.1	  624.1	 3151.0	...
1234167	  753.1	  623.9	 3149.0	...
1234168	  753.0	  623.5	 3145.0	...
1234169	  752.9	  623.0	 3142.0	...
1234170	  752.8	  622.9	 3140.0	...
1234171	  752.7	  622.8	 3141.0	...
1234172	  752.7	  622.7	 3141.0	...
1234173	  752.9	  622.5	 3140.0	...
1234174	  753.1	  622.6	 3139.0	...
1234175	  753.1	  622.6	 3136.0	...
1234176	  753.8	  622.7	 3134.0	...
1234177	  754.3	  622.4	 3132.0	...
1234178	  754.4	  622.2	 3132.0	...
1234179	  753.9	  622.1	 3131.0	...
1234180	  753.8	  622.1	 3129.0	...
1234181	  754.2	  621.6	 3127.0	...
1234182	  754.5	  621.1	 3125.0	...
1234183	  754.5	  620.7	 3125.0	...
1234184	  754.5	  620.7	 3126.0	...
1234185	  754.1	  620.6	 3126.0	...
1234186	  753.8	  620.4	 3126.0	...
1234187	  753.6	  620.1	 3126.0	...
1234188	  753.9	  619.8	 3123.0	...
1234189	  754.2	  619.6	 3120.0	...
1234190	  754.2	  619.4	 3115.0	...
1234191	  754.4	  619.4	 3114.0	...
1234192	  754.8	  619.4	 3112.0	...
1234193	  755.3	  619.5	 3111.0	...
1234194	  755.7	  619.7	 3109.0	...
1234195	  755.9	  619.8	 3108.0	...
1234196	  755.9	  619.9	 3107.0	...
1234197	  756.0	  620.0	 3107.0	...
1234198	  755.9	  619.8	 3103.0	...
1234199	  755.8	  619.6	 3099.0	...
1234200	  755.7	  619.3	 3096.0	...
1234201	  755.7	  619.0	 3097.0	...
1234202	  755.7	  619.1	 3095.0	...
1234203	  755.8	  619.3	 3092.0	...
1234204	  756.2	  619.3	 3087.0	...
1234205	  756.4	  618.9	 3085.0	...
1234206	  756.5	  618.5	 3083.0	...
1234207	  756.3	  618.1	 3081.0	...
1234208	  756.2	  617.9	 3077.0	...
1234209	  756.1	  617.5	 3073.0	...
1234210	  756.2	  617.2	 3070.0	...
1234211	  756.7	  617.2	 3071.0	...
1234212	  757.3	  617.5	 3069.0	...
1234213	  757.8	  617.5	 3066.0	...
1234214	  757.9	  617.3	 3063.0	...
1234215	  757.9	  617.1	 3063.0	...
1234216	  757.9	  616.9	 3063.0	...
1234217	  757.7	  616.7	 3060.0	...
1234218	  757.6	  616.2	 3057.0	...
1234219	  757.6	  615.9	 3054.0	...
1234220	  757.8	  616.0	 3053.0	...
1234221	  758.1	  616.3	 3054.0	...
1234222	  758.3	  616.7	 3055.0	...
1234223	  758.4	  616.4	 3053.0	...
1234224	  758.4	  616.2	 3051.0	...
1234225	  758.5	  616.3	 3048.0	...
1234226	  758.6	  616.7	 3045.0	...
1234227	  758.7	  617.1	 3041.0	...
1234228	  758.8	  617.1	 3037.0	...
1234229	  758.9	  617.0	 3032.0	...
1234230	  759.0	  616.7	 3030.0	...
1234231	  759.2	  616.6	 3028.0	...
1234232	  758.7	  617.0	 3028.0	...
1234233	  758.1	  617.5	 3028.0	...
1234234	  758.0	  617.8	 3028.0	...
1234235	  759.0	  617.6	 3027.0	...
1234236	  759.8	  617.4	 3025.0	...
1234237	  760.0	  617.2	 3024.0	...
1234238	  759.6	  617.0	 3023.0	...
1234239	  759.1	  616.7	 3022.0	...
1234240	  758.9	  616.7	 3021.0	...
1234241	  759.2	  616.7	 3018.0	...
1234242	  759.6	  616.9	 3016.0	...
1234243	  759.8	  617.1	 3012.0	...
1234244	  760.1	  617.1	 3011.0	...
1234245	  760.3	  617.0	 3010.0	...
1234246	  760.5	  617.2	 3011.0	...
1234247	  760.4	  617.6	 3010.0	...
1234248	  760.4	  617.8	 3010.0	...
1234249	  760.2	  617.6	 3009.0	...
1234250	  760.1	  617.5	 3008.0	...
1234251	  760.2	  617.5	 3007.0	...
1234252	  760.4	  618.1	 3006.0	...
1234253	  760.8	  618.8	 3004.0	...
1234254	  761.1	  618.5	 2999.0	...
1234255	  761.4	  617.5	 2994.0	...
1234256	  761.6	  616.5	 2988.0	...
1234257	  761.7	  616.5	 2987.0	...
1234258	  761.7	  616.5	 2986.0	...
1234259	  761.6	  616.6	 2984.0	...
1234260	  761.4	  616.7	 2982.0	...
1234261	  761.2	  616.3	 2982.0	...
1234262	  761.3	  616.0	 2983.0	...
1234263	  761.7	  615.9	 2981.0	...
1234264	  761.9	  616.8	 2979.0	...
1234265	  761.9	  617.4	 2975.0	...
1234266	  762.0	  617.1	 2973.0	...
1234267	  762.2	  616.4	 2972.0	...
1234268	  762.4	  615.7	 2972.0	...
1234269	  762.4	  616.0	 2971.0	...
1234270	  762.4	  616.2	 2968.0	...
1234271	  762.8	  615.6	 2963.0	...
1234272	  763.2	  615.0	 2958.0	...
1234273	  763.8	  614.2	 2957.0	...
1234274	  764.1	  614.1	 2957.0	...
1234275	  764.4	  614.0	 2957.0	...
1234276	  764.5	  614.2	 2957.0	...
1234277	  764.4	  614.5	 2956.0	...
1234278	  763.6	  614.8	 2956.0	...
1234279	  763.0	  615.0	 2955.0	...
1234280	  762.4	  615.2	 2955.0	...
1234281	  762.4	  615.2	 2954.0	...
1234282	  762.9	  615.1	 2953.0	...
1234283	  763.6	  615.2	 2951.0	...
1234284	  764.2	  615.2	 2949.0	...
1234285	  764.3	  615.4	 2948.0	...
1234286	  764.8	  615.4	 2944.0	...
1234287	  765.3	  615.0	 2940.0	...
1234288	  765.4	  614.9	 2938.0	...
1234289	  765.1	  615.0	 2937.0	...
1234290	  764.9	  615.3	 2937.0	...
1234291	  765.2	  615.2	 2937.0	...
1234292	  765.6	  615.0	 2938.0	...
1234293	  766.0	  614.8	 2935.0	...
1234294	  766.0	  614.4	 2933.0	...
1234295	  765.9	  613.9	 2927.0	...
1234296	  765.8	  613.4	 2924.0	...
1234297	  765.7	  613.3	 2920.0	...
1234298	  765.6	  612.8	 2919.0	...
1234299	  765.8	  612.3	 2918.0	...
1234300	  766.0	  611.7	 2913.0	...
1234301	  766.3	  611.5	 2909.0	...
1234302	  766.3	  611.8	 2909.0	...
1234303	  766.3	  612.7	 2912.0	...
1234304	  766.4	  613.6	 2915.0	...
1234305	  766.4	  613.8	 2915.0	...
1234306	  766.3	  613.4	 2914.0	...
1234307	  766.3	  613.0	 2913.0	...
1234308	  766.4	  612.9	 2910.0	...
1234309	  766.5	  612.9	 2907.0	...
1234310	  766.6	  612.9	 2905.0	...
1234311	  766.7	  612.9	 2902.0	...
1234312	  766.8	  613.1	 2900.0	...
1234313	  766.8	  613.2	 2896.0	...
1234314	  766.9	  613.1	 2894.0	...
1234315	  767.1	  612.7	 2892.0	...
1234316	  767.5	  612.4	 2890.0	...
1234317	  767.7	  612.2	 2889.0	...
1234318	  767.9	  612.2	 2888.0	...
1234319	  767.8	  612.2	 2888.0	...
1234320	  767.8	  611.7	 2887.0	...
1234321	  767.8	  611.4	 2884.0	...
1234322	  767.8	  611.6	 2881.0	...
1234323	  768.4	  612.2	 2877.0	...
1234324	  769.0	  612.8	 2875.0	...
1234325	  769.3	  612.7	 2874.0	...
1234326	  769.2	  612.8	 2873.0	...
1234327	  769.6	  612.2	 2873.0	...
1234328	  770.1	  611.6	 2872.0	...
1234329	  770.7	  610.8	 2871.0	...
1234330	  770.8	  610.7	 2869.0	...
1234331	  770.5	  610.7	 2867.0	...
1234332	  770.2	  611.0	 2865.0	...
1234333	  769.8	  611.2	 2865.0	...
1234334	  769.4	  611.4	 2865.0	...
1234335	  769.1	  611.4	 2866.0	...
1234336	  768.9	  611.4	 2865.0	...
1234337	  769.1	  611.4	 2864.0	...
1234338	  769.4	  611.4	 2863.0	...
1234339	  769.8	  611.4	 2863.0	...
1234340	  770.2	  611.3	 2857.0	...
1234341	  770.7	  611.2	 2852.0	...
1234342	  770.8	  611.2	 2846.0	...
1234343	  771.0	  611.1	 2846.0	...
MSG	1234344 0000 _ Number On
1234344	  771.1	  611.1	 2845.0	...
1234345	  771.1	  611.1	 2844.0	...
1234346	  770.9	  611.1	 2843.0	...
1234347	  770.8	  611.0	 2843.0	...
1234348	  770.7	  610.8	 2844.0	...
1234349	  770.9	  610.6	 2843.0	...
1234350	  771.0	  610.5	 2841.0	...
1234351	  770.9	  610.8	 2837.0	...
1234352	  770.9	  611.0	 2834.0	...
1234353	  770.8	  611.1	 2833.0	...
1234354	  771.1	  610.8	 2833.0	...
1234355	  771.4	  610.3	 2833.0	...
1234356	  771.8	  609.5	 2831.0	...
1234357	  771.8	  608.9	 2827.0	...
1234358	  771.8	  607.9	 2824.0	...
1234359	  772.3	  607.3	 2823.0	...
1234360	  772.9	  606.6	 2822.0	...
1234361	  773.1	  606.5	 2820.0	...
1234362	  772.7	  606.6	 2818.0	...
1234363	  772.3	  606.6	 2817.0	...
1234364	  772.3	  606.6	 2816.0	...
1234365	  772.6	  606.5	 2815.0	...
1234366	  772.9	  606.6	 2815.0	...
1234367	  773.1	  606.7	 2813.0	...
1234368	  773.1	  606.5	 2812.0	...
1234369	  773.0	  606.1	 2811.0	...
1234370	  773.0	  605.8	 2812.0	...
1234371	  773.1	  605.7	 2811.0	...
1234372	  773.1	  605.6	 2809.0	...
1234373	  772.9	  605.3	 2806.0	...
1234374	  772.6	  605.0	 2804.0	...
1234375	  772.6	  604.6	 2803.0	...
1234376	  772.9	  604.5	 2802.0	...
1234377	  773.3	  604.8	 2802.0	...
1234378	  773.3	  604.9	 2802.0	...
1234379	  773.3	  604.8	 2801.0	...
1234380	  773.3	  605.2	 2798.0	...
1234381	  773.3	  605.7	 2795.0	...
1234382	  773.3	  606.0	 2793.0	...
1234383	  773.3	  605.8	 2795.0	...
1234384	  773.4	  605.6	 2795.0	...
1234385	  773.5	  605.7	 2794.0	...
1234386	  773.4	  605.2	 2791.0	...
1234387	  773.4	  604.7	 2789.0	...
1234388	  773.5	  604.2	 2787.0	...
1234389	  773.4	  604.2	 2787.0	...
1234390	  773.4	  604.3	 2787.0	...
1234391	  773.4	  604.4	 2786.0	...
1234392	  773.8	  604.4	 2785.0	...
1234393	  774.2	  604.2	 2785.0	...
1234394	  774.4	  604.1	 2786.0	...
1234395	  774.3	  604.7	 2786.0	...
1234396	  773.9	  605.4	 2786.0	...
1234397	  773.5	  605.8	 2786.0	...
1234398	  773.3	  605.5	 2784.0	...
1234399	  773.3	  605.1	 2783.0	...
1234400	  773.3	  604.3	 2782.0	...
1234401	  773.3	  603.5	 2780.0	...
1234402	  773.5	  602.7	 2777.0	...
1234403	  773.9	  602.6	 2774.0	...
1234404	  774.3	  602.5	 2774.0	...
1234405	  774.6	  602.4	 2772.0	...
1234406	  774.8	  602.7	 2770.0	...
1234407	  775.0	  603.5	 2768.0	...
1234408	  775.1	  604.4	 2768.0	...
1234409	  775.1	  604.8	 2767.0	...
1234410	  775.1	  604.7	 2765.0	...
1234411	  775.1	  604.5	 2763.0	...
1234412	  775.1	  604.4	 2762.0	...
1234413	  775.1	  604.3	 2760.0	...
1234414	  775.0	  604.2	 2760.0	...
1234415	  775.1	  604.3	 2758.0	...
1234416	  775.3	  604.4	 2757.0	...
1234417	  775.5	  604.5	 2760.0	...
1234418	  775.5	  604.5	 2763.0	...
1234419	  775.4	  604.4	 2764.0	...
1234420	  775.4	  604.2	 2761.0	...
1234421	  775.7	  604.1	 2756.0	...
1234422	  776.1	  604.1	 2754.0	...
1234423	  776.4	  604.2	 2753.0	...
1234424	  776.4	  604.4	 2754.0	...
1234425	  776.4	  604.4	 2755.0	...
1234426	  776.4	  604.4	 2752.0	...
1234427	  776.3	  604.6	 2748.0	...
1234428	  776.2	  605.2	 2745.0	...
1234429	  776.4	  605.7	 2746.0	...
1234430	  776.7	  606.7	 2747.0	...
1234431	  776.8	  607.2	 2748.0	...
1234432	  776.8	  607.7	 2748.0	...
1234433	  776.7	  607.0	 2747.0	...
1234434	  776.7	  606.2	 2747.0	...
1234435	  776.6	  605.1	 2745.0	...
1234436	  776.6	  604.9	 2742.0	...
1234437	  776.6	  604.4	 2742.0	...
1234438	  776.6	  604.3	 2744.0	...
1234439	  776.6	  604.2	 2745.0	...
1234440	  776.6	  604.3	 2743.0	...
1234441	  776.6	  604.5	 2740.0	...
1234442	  776.5	  604.7	 2737.0	...
1234443	  776.5	  604.7	 2734.0	...
1234444	  776.5	  604.6	 2732.0	...
1234445	  776.5	  604.4	 2732.0	...
1234446	  776.6	  604.6	 2734.0	...
1234447	  776.6	  605.0	 2734.0	...
1234448	  776.7	  605.2	 2733.0	...
1234449	  776.7	  605.0	 2731.0	...
1234450	  776.8	  604.8	 2731.0	...
1234451	  776.8	  604.8	 2730.0	...
1234452	  776.8	  604.8	 2729.0	...
1234453	  776.8	  604.8	 2727.0	...
1234454	  777.0	  604.7	 2727.0	...
1234455	  777.2	  604.5	 2728.0	...
1234456	  777.2	  604.3	 2728.0	...
1234457	  777.0	  604.2	 2728.0	...
1234458	  776.8	  604.3	 2727.0	...
1234459	  776.9	  604.8	 2726.0	...
1234460	  776.8	  605.2	 2725.0	...
1234461	  776.6	  605.6	 2724.0	...
1234462	  776.3	  605.7	 2723.0	...
1234463	  776.2	  605.9	 2723.0	...
1234464	  776.2	  606.1	 2723.0	...
1234465	  776.2	  606.1	 2723.0	...
1234466	  776.2	  606.1	 2721.0	...
1234467	  776.3	  606.2	 2718.0	...
1234468	  776.5	  606.3	 2716.0	...
1234469	  776.4	  606.2	 2715.0	...
1234470	  776.3	  606.2	 2714.0	...
1234471	  776.2	  606.3	 2714.0	...
1234472	  776.2	  607.0	 2713.0	...
1234473	  776.1	  607.3	 2714.0	...
1234474	  776.1	  607.6	 2715.0	...
1234475	  776.2	  607.4	 2716.0	...
1234476	  776.7	  606.9	 2715.0	...
1234477	  777.0	  606.5	 2715.0	...
1234478	  777.1	  606.9	 2712.0	...
1234479	  777.5	  607.6	 2711.0	...
1234480	  778.0	  608.3	 2710.0	...
1234481	  778.6	  608.1	 2709.0	...
1234482	  778.7	  607.1	 2707.0	...
1234483	  778.8	  606.2	 2704.0	...
1234484	  778.7	  605.6	 2703.0	...
1234485	  778.7	  606.0	 2703.0	...
1234486	  778.8	  606.5	 2703.0	...
1234487	  778.9	  606.8	 2702.0	...
1234488	  779.0	  606.8	 2701.0	...
1234489	  779.3	  606.2	 2699.0	...
1234490	  779.6	  605.6	 2699.0	...
1234491	  779.7	  605.4	 2699.0	...
1234492	  779.5	  605.8	 2700.0	...
1234493	  779.3	  606.2	 2702.0	...
1234494	  779.2	  606.3	 2703.0	...
1234495	  778.7	  606.5	 2704.0	...
1234496	  778.3	  606.7	 2704.0	...
1234497	  777.9	  606.5	 2702.0	...
1234498	  778.1	  605.9	 2701.0	...
1234499	  778.5	  605.4	 2699.0	...
1234500	  779.0	  605.1	 2697.0	...
1234501	  779.3	  604.7	 2697.0	...
1234502	  779.4	  604.3	 2696.0	...
1234503	  779.3	  603.8	 2697.0	...
1234504	  779.2	  603.7	 2698.0	...
1234505	  779.2	  604.2	 2698.0	...
1234506	  779.3	  604.8	 2696.0	...
1234507	  779.4	  605.6	 2694.0	...
1234508	  779.6	  605.6	 2697.0	...
1234509	  779.8	  605.7	 2700.0	...
1234510	  779.9	  605.6	 2699.0	...
1234511	  780.0	  605.5	 2694.0	...
1234512	  780.0	  605.5	 2690.0	...
1234513	  780.2	  605.4	 2690.0	...
1234514	  780.2	  605.2	 2690.0	...
1234515	  780.0	  605.0	 2690.0	...
1234516	  779.8	  605.5	 2689.0	...
1234517	  779.4	  606.1	 2690.0	...
1234518	  779.4	  606.5	 2690.0	...
1234519	  779.3	  606.4	 2690.0	...
1234520	  779.4	  605.1	 2689.0	...
1234521	  779.6	  604.0	 2689.0	...
1234522	  779.9	  603.8	 2688.0	...
1234523	  780.1	  604.7	 2686.0	...
1234524	  780.4	  604.5	 2684.0	...
1234525	  780.6	  603.3	 2682.0	...
1234526	  780.8	  602.5	 2682.0	...
1234527	  780.8	  602.8	 2682.0	...
1234528	  780.7	  602.9	 2683.0	...
1234529	  780.5	  602.1	 2683.0	...
1234530	  780.4	  601.3	 2683.0	...
1234531	  780.3	  600.6	 2683.0	...
1234532	  780.2	  600.6	 2682.0	...
1234533	  780.1	  600.6	 2681.0	...
1234534	  780.6	  600.6	 2681.0	...
1234535	  781.2	  600.7	 2681.0	...
1234536	  781.4	  600.7	 2680.0	...
1234537	  781.1	  600.6	 2678.0	...
1234538	  780.7	  600.6	 2677.0	...
1234539	  780.8	  600.7	 2675.0	...
1234540	  780.9	  600.8	 2674.0	...
1234541	  781.0	  600.8	 2674.0	...
1234542	  781.1	  600.8	 2673.0	...
1234543	  781.1	  600.7	 2672.0	...
1234544	  781.0	  600.6	 2671.0	...
1234545	  780.8	  600.7	 2671.0	...
1234546	  780.7	  600.9	 2671.0	...
1234547	  780.9	  600.9	 2670.0	...
1234548	  781.2	  600.6	 2670.0	...
1234549	  781.5	  600.4	 2669.0	...
1234550	  781.7	  600.2	 2670.0	...
1234551	  781.8	  600.0	 2670.0	...
1234552	  781.8	  600.2	 2669.0	...
1234553	  781.7	  600.8	 2667.0	...
1234554	  781.5	  601.6	 2664.0	...
1234555	  781.5	  601.5	 2662.0	...
1234556	  781.7	  601.3	 2661.0	...
1234557	  782.1	  601.0	 2659.0	...
1234558	  782.5	  600.9	 2658.0	...
1234559	  782.3	  600.7	 2659.0	...
1234560	  782.1	  600.4	 2661.0	...
1234561	  781.8	  600.2	 2661.0	...
1234562	  781.9	  599.9	 2659.0	...
1234563	  781.4	  599.8	 2658.0	...
1234564	  781.0	  600.8	 2659.0	...
1234565	  780.5	  602.1	 2661.0	...
1234566	  780.8	  603.1	 2661.0	...
1234567	  781.1	  603.4	 2660.0	...
1234568	  781.5	  603.4	 2659.0	...
1234569	  781.5	  603.3	 2659.0	...
1234570	  781.7	  603.0	 2658.0	...
1234571	  781.9	  603.6	 2656.0	...
1234572	  782.0	  604.4	 2655.0	...
1234573	  781.8	  604.9	 2654.0	...
1234574	  781.3	  604.4	 2654.0	...
1234575	  781.2	  603.9	 2655.0	...
1234576	  781.3	  603.6	 2655.0	...
1234577	  781.6	  603.5	 2654.0	...
1234578	  781.8	  603.3	 2651.0	...
1234579	  782.0	  602.4	 2648.0	...
1234580	  782.1	  601.5	 2646.0	...
1234581	  781.9	  600.8	 2646.0	...
1234582	  781.6	  600.7	 2645.0	...
1234583	  781.3	  600.9	 2645.0	...
1234584	  781.2	  601.0	 2641.0	...
1234585	  781.0	  601.1	 2637.0	...
1234586	  781.0	  601.1	 2631.0	...
1234587	  780.9	  601.2	 2628.0	...
1234588	  781.0	  601.4	 2626.0	...
1234589	  781.1	  601.7	 2626.0	...
1234590	  780.8	  603.1	 2626.0	...
1234591	  780.4	  604.4	 2627.0	...
1234592	  780.1	  605.6	 2628.0	...
1234593	  780.2	  605.4	 2628.0	...
1234594	  780.4	  605.3	 2627.0	...
1234595	  780.3	  605.0	 2627.0	...
1234596	  780.3	  604.9	 2624.0	...
1234597	  780.3	  604.5	 2621.0	...
1234598	  780.6	  604.3	 2617.0	...
1234599	  781.2	  604.0	 2617.0	...
1234600	  781.6	  603.7	 2616.0	...
1234601	  781.8	  603.4	 2614.0	...
1234602	  781.5	  603.5	 2611.0	...
1234603	  781.0	  603.9	 2606.0	...
1234604	  780.8	  604.2	 2601.0	...
1234605	  780.8	  604.3	 2596.0	...
1234606	  780.9	  604.3	 2594.0	...
1234607	  780.7	  604.4	 2595.0	...
1234608	  780.3	  603.8	 2596.0	...
1234609	  779.9	  602.9	 2596.0	...
1234610	  778.9	  601.8	 2597.0	...
1234611	  778.0	  601.0	 2598.0	...
1234612	  777.1	  600.1	 2596.0	...
1234613	  777.0	  598.7	 2590.0	...
1234614	  776.9	  597.5	 2585.0	...
1234615	  776.2	  596.3	 2580.0	...
1234616	  775.6	  595.7	 2578.0	...
1234617	  775.3	  595.8	 2577.0	...
1234618	  775.6	  596.8	 2577.0	...
EFIX R   1233117	1234618	1502	  749.8	  621.1	   3314
SSACC R  1234619
1234619	  776.7	  597.9	 2578.0	...
1234620	  777.5	  598.4	 2578.0	...
1234621	  778.9	  598.1	 2577.0	...
1234622	  780.5	  592.2	 2575.0	...
1234623	  782.0	  585.4	 2579.0	...
1234624	  785.0	  577.3	 2583.0	...
1234625	  787.0	  574.7	 2588.0	...
1234626	  790.4	  572.8	 2587.0	...
1234627	  791.7	  574.0	 2579.0	...
1234628	  793.2	  578.3	 2568.0	...
1234629	  793.6	  585.5	 2551.0	...
1234630	  794.2	  593.4	 2538.0	...
1234631	  794.4	  600.1	 2527.0	...
1234632	  794.0	  605.7	 2518.0	...
1234633	  793.5	  611.6	 2511.0	...
1234634	  793.1	  616.0	 2502.0	...
1234635	  793.2	  620.1	 2496.0	...
1234636	  793.0	  624.0	 2490.0	...
1234637	  792.6	  627.3	 2486.0	...
1234638	  793.3	  629.8	 2483.0	...
1234639	  794.8	  629.8	 2479.0	...
1234640	  796.4	  629.5	 2475.0	...
1234641	  797.2	  629.0	 2476.0	...
1234642	  797.6	  628.3	 2479.0	...
1234643	  797.9	  627.6	 2481.0	...
1234644	  798.8	  624.9	 2483.0	...
1234645	  799.6	  621.4	 2486.0	...
MSG	1234646 0000 _ Number Off
1234646	  800.2	  617.5	 2492.0	...
1234647	  800.0	  615.3	 2497.0	...
1234648	  800.3	  612.8	 2503.0	...
1234649	  800.8	  610.2	 2508.0	...
1234650	  801.4	  607.2	 2512.0	...
1234651	  801.8	  605.6	 2516.0	...
1234652	  803.2	  602.6	 2520.0	...
1234653	  804.4	  599.3	 2528.0	...
1234654	  805.2	  594.5	 2535.0	...
1234655	  804.8	  590.6	 2539.0	...
1234656	  804.3	  586.9	 2544.0	...
1234657	  803.9	  584.5	 2550.0	...
1234658	  803.4	  583.0	 2556.0	...
1234659	  802.4	  578.8	 2560.0	...
1234660	  800.9	  575.0	 2562.0	...
1234661	  799.8	  571.4	 2564.0	...
1234662	  797.5	  571.9	 2564.0	...
1234663	  795.9	  572.3	 2565.0	...
1234664	  793.5	  572.8	 2564.0	...
1234665	  791.8	  575.8	 2563.0	...
1234666	  788.9	  582.5	 2561.0	...
1234667	  786.7	  589.7	 2560.0	...
1234668	  785.2	  594.1	 2559.0	...
1234669	  785.0	  596.6	 2559.0	...
1234670	  785.0	  599.2	 2561.0	...
1234671	  785.3	  601.8	 2564.0	...
1234672	  786.4	  602.4	 2565.0	...
ESACC R  1234619	1234672	54	  776.7	  597.9	  786.4	  602.4	   0.23	    118
SFIX R   1234673
1234673	  787.3	  601.4	 2565.0	...
1234674	  788.1	  600.5	 2566.0	...
1234675	  788.0	  599.8	 2569.0	...
1234676	  788.0	  599.7	 2571.0	...
1234677	  788.3	  599.7	 2571.0	...
1234678	  788.7	  599.6	 2570.0	...
1234679	  788.8	  599.7	 2569.0	...
1234680	  788.5	  599.7	 2567.0	...
1234681	  788.3	  599.7	 2567.0	...
1234682	  788.3	  600.0	 2570.0	...
1234683	  788.3	  600.3	 2573.0	...
1234684	  788.3	  600.8	 2576.0	...
1234685	  788.5	  600.9	 2575.0	...
1234686	  788.7	  600.3	 2575.0	...
1234687	  788.8	  599.5	 2575.0	...
1234688	  788.6	  598.8	 2575.0	...
1234689	  788.5	  598.6	 2576.0	...
1234690	  788.4	  598.5	 2577.0	...
1234691	  788.3	  598.5	 2577.0	...
1234692	  788.1	  597.8	 2575.0	...
1234693	  788.2	  597.0	 2575.0	...
1234694	  788.5	  596.0	 2575.0	...
1234695	  789.0	  595.8	 2576.0	...
1234696	  789.2	  595.7	 2575.0	...
1234697	  789.0	  595.9	 2575.0	...
1234698	  788.9	  596.3	 2575.0	...
1234699	  789.2	  596.7	 2575.0	...
1234700	  789.6	  597.9	 2576.0	...
1234701	  790.1	  599.0	 2577.0	...
1234702	  790.1	  600.0	 2577.0	...
1234703	  790.0	  600.0	 2576.0	...
1234704	  789.9	  599.8	 2575.0	...
1234705	  789.9	  599.5	 2574.0	...
1234706	  789.9	  599.3	 2575.0	...
1234707	  789.9	  599.2	 2579.0	...
1234708	  789.8	  599.0	 2581.0	...
1234709	  789.7	  598.8	 2582.0	...
1234710	  789.6	  598.6	 2581.0	...
1234711	  789.6	  598.6	 2582.0	...
1234712	  789.4	  598.6	 2586.0	...
1234713	  789.2	  599.0	 2590.0	...
1234714	  789.1	  599.5	 2594.0	...
1234715	  789.0	  599.8	 2594.0	...
1234716	  789.0	  599.5	 2595.0	...
1234717	  788.8	  598.7	 2595.0	...
1234718	  788.8	  597.8	 2596.0	...
1234719	  788.8	  596.9	 2596.0	...
1234720	  788.7	  596.5	 2596.0	...
1234721	  788.4	  596.5	 2596.0	...
1234722	  788.3	  596.4	 2597.0	...
1234723	  788.4	  597.3	 2599.0	...
1234724	  788.5	  598.2	 2600.0	...
1234725	  788.4	  598.1	 2600.0	...
1234726	  788.7	  597.1	 2599.0	...
1234727	  789.3	  596.5	 2600.0	...
1234728	  789.9	  596.8	 2600.0	...
1234729	  789.8	  597.2	 2601.0	...
1234730	  789.5	  596.9	 2601.0	...
1234731	  789.2	  596.3	 2602.0	...
1234732	  789.0	  595.8	 2602.0	...
1234733	  788.8	  595.4	 2601.0	...
1234734	  788.7	  595.3	 2600.0	...
1234735	  788.7	  595.8	 2599.0	...
1234736	  788.9	  596.3	 2599.0	...
1234737	  789.0	  596.3	 2599.0	...
1234738	  789.2	  595.8	 2599.0	...
1234739	  789.2	  595.7	 2600.0	...
1234740	  789.2	  596.2	 2600.0	...
1234741	  789.1	  596.7	 2601.0	...
1234742	  789.1	  596.7	 2602.0	...
1234743	  789.0	  596.6	 2602.0	...
1234744	  789.0	  596.5	 2602.0	...
1234745	  789.0	  596.2	 2602.0	...
1234746	  789.0	  596.0	 2603.0	...
1234747	  789.0	  595.8	 2605.0	...
1234748	  789.0	  595.9	 2606.0	...
1234749	  788.9	  595.9	 2607.0	...
1234750	  788.8	  595.8	 2608.0	...
1234751	  788.8	  595.6	 2609.0	...
1234752	  788.7	  595.4	 2609.0	...
1234753	  789.0	  595.3	 2609.0	...
1234754	  789.2	  594.3	 2608.0	...
1234755	  789.2	  593.2	 2609.0	...
1234756	  789.0	  593.1	 2609.0	...
1234757	  788.9	  594.0	 2609.0	...
1234758	  789.0	  594.9	 2607.0	...
1234759	  789.0	  594.8	 2605.0	...
1234760	  789.2	  594.9	 2604.0	...
1234761	  789.5	  595.0	 2604.0	...
1234762	  789.8	  595.1	 2604.0	...
1234763	  789.7	  595.4	 2603.0	...
1234764	  789.6	  595.6	 2603.0	...
1234765	  789.8	  595.6	 2602.0	...
1234766	  790.1	  595.3	 2603.0	...
1234767	  790.0	  595.1	 2606.0	...
1234768	  789.9	  595.0	 2607.0	...
1234769	  789.8	  594.8	 2607.0	...
1234770	  790.0	  594.5	 2606.0	...
1234771	  789.9	  594.4	 2606.0	...
1234772	  789.7	  594.5	 2606.0	...
1234773	  789.5	  594.6	 2606.0	...
1234774	  789.3	  595.2	 2606.0	...
1234775	  789.8	  595.7	 2608.0	...
1234776	  790.4	  596.1	 2609.0	...
1234777	  791.0	  595.8	 2610.0	...
1234778	  790.4	  595.7	 2609.0	...
1234779	  789.7	  595.7	 2609.0	...
1234780	  789.2	  595.7	 2609.0	...
1234781	  789.3	  595.8	 2612.0	...
1234782	  789.4	  595.9	 2614.0	...
1234783	  789.2	  595.7	 2617.0	...
1234784	  789.0	  595.3	 2618.0	...
1234785	  788.9	  595.5	 2619.0	...
1234786	  788.7	  596.0	 2622.0	...
1234787	  788.7	  596.4	 2625.0	...
1234788	  788.8	  596.3	 2624.0	...
1234789	  789.1	  596.3	 2619.0	...
1234790	  789.4	  596.2	 2615.0	...
1234791	  789.6	  596.0	 2613.0	...
1234792	  789.5	  595.6	 2610.0	...
1234793	  789.7	  595.4	 2609.0	...
1234794	  789.9	  595.3	 2610.0	...
1234795	  790.2	  595.3	 2610.0	...
1234796	  790.1	  594.9	 2610.0	...
1234797	  790.1	  594.5	 2611.0	...
1234798	  790.0	  594.2	 2610.0	...
1234799	  789.6	  594.3	 2609.0	...
1234800	  789.3	  594.4	 2610.0	...
1234801	  789.0	  595.3	 2613.0	...
1234802	  789.1	  596.2	 2617.0	...
1234803	  789.1	  597.0	 2618.0	...
1234804	  788.8	  597.0	 2618.0	...
1234805	  788.5	  596.4	 2615.0	...
1234806	  788.1	  595.7	 2613.0	...
1234807	  788.4	  594.8	 2611.0	...
1234808	  788.7	  594.6	 2611.0	...
1234809	  789.0	  594.3	 2610.0	...
1234810	  789.1	  594.1	 2609.0	...
1234811	  789.1	  593.8	 2608.0	...
1234812	  789.2	  593.6	 2612.0	...
1234813	  789.2	  593.9	 2616.0	...
1234814	  789.3	  594.2	 2618.0	...
1234815	  789.4	  594.5	 2616.0	...
1234816	  789.5	  594.4	 2615.0	...
1234817	  789.3	  594.4	 2617.0	...
1234818	  789.1	  594.4	 2619.0	...
1234819	  788.9	  594.5	 2620.0	...
1234820	  788.8	  594.6	 2622.0	...
1234821	  788.8	  594.6	 2623.0	...
1234822	  788.7	  594.3	 2624.0	...
1234823	  788.4	  594.2	 2623.0	...
1234824	  788.1	  593.9	 2626.0	...
1234825	  787.8	  593.7	 2629.0	...
1234826	  788.0	  593.4	 2628.0	...
1234827	  788.1	  593.6	 2624.0	...
1234828	  788.4	  593.7	 2621.0	...
1234829	  788.5	  593.1	 2622.0	...
1234830	  788.5	  592.4	 2623.0	...
1234831	  788.5	  591.7	 2625.0	...
1234832	  788.5	  591.7	 2626.0	...
1234833	  788.5	  591.8	 2628.0	...
1234834	  788.4	  592.3	 2628.0	...
1234835	  788.4	  592.7	 2628.0	...
1234836	  788.5	  593.3	 2627.0	...
1234837	  788.6	  593.4	 2626.0	...
1234838	  788.5	  593.4	 2628.0	...
1234839	  788.3	  593.1	 2630.0	...
1234840	  788.1	  593.1	 2631.0	...
1234841	  787.9	  593.3	 2630.0	...
1234842	  787.9	  593.7	 2630.0	...
1234843	  788.0	  593.8	 2630.0	...
1234844	  788.1	  593.7	 2632.0	...
1234845	  787.8	  593.8	 2634.0	...
1234846	  787.4	  594.0	 2636.0	...
1234847	  787.3	  594.1	 2637.0	...
1234848	  787.6	  594.1	 2637.0	...
1234849	  788.0	  594.0	 2637.0	...
1234850	  788.3	  594.0	 2636.0	...
1234851	  788.7	  594.0	 2635.0	...
1234852	  789.0	  593.7	 2634.0	...
1234853	  789.1	  593.3	 2634.0	...
1234854	  788.5	  593.1	 2634.0	...
1234855	  787.8	  593.3	 2634.0	...
1234856	  787.3	  593.3	 2635.0	...
1234857	  787.3	  593.1	 2634.0	...
1234858	  787.4	  592.7	 2634.0	...
1234859	  787.3	  592.3	 2633.0	...
MSG	1234860 0000 _ Number On
1234860	  787.5	  592.4	 2632.0	...
1234861	  787.7	  592.6	 2633.0	...
1234862	  787.7	  592.2	 2634.0	...
1234863	  787.4	  591.6	 2634.0	...
1234864	  787.2	  591.3	 2633.0	...
1234865	  787.1	  592.1	 2633.0	...
1234866	  787.1	  592.8	 2635.0	...
1234867	  787.0	  593.2	 2638.0	...
1234868	  787.0	  594.1	 2640.0	...
1234869	  787.1	  594.8	 2640.0	...
1234870	  787.1	  595.6	 2639.0	...
1234871	  787.1	  595.8	 2638.0	...
1234872	  787.0	  596.2	 2638.0	...
1234873	  786.9	  596.4	 2638.0	...
1234874	  786.7	  596.1	 2637.0	...
1234875	  786.8	  595.7	 2637.0	...
1234876	  787.1	  595.4	 2634.0	...
1234877	  787.4	  595.2	 2631.0	...
1234878	  787.5	  594.6	 2631.0	...
1234879	  787.5	  594.2	 2634.0	...
1234880	  787.5	  593.8	 2637.0	...
1234881	  787.3	  594.0	 2637.0	...
1234882	  787.1	  594.5	 2637.0	...
1234883	  786.9	  595.0	 2638.0	...
1234884	  786.8	  595.4	 2638.0	...
1234885	  786.9	  595.1	 2638.0	...
1234886	  786.9	  594.8	 2637.0	...
1234887	  787.0	  594.4	 2634.0	...
1234888	  787.0	  594.2	 2632.0	...
1234889	  786.9	  594.0	 2631.0	...
1234890	  786.8	  593.8	 2633.0	...
1234891	  786.7	  593.7	 2634.0	...
1234892	  786.7	  593.6	 2636.0	...
1234893	  786.6	  593.6	 2636.0	...
1234894	  786.5	  593.6	 2637.0	...
1234895	  786.5	  593.5	 2637.0	...
1234896	  786.6	  593.5	 2637.0	...
1234897	  786.8	  593.9	 2636.0	...
1234898	  786.9	  594.2	 2635.0	...
1234899	  787.1	  594.5	 2634.0	...
1234900	  787.3	  594.4	 2633.0	...
1234901	  787.3	  594.4	 2632.0	...
1234902	  787.3	  594.3	 2631.0	...
1234903	  787.6	  594.1	 2631.0	...
1234904	  787.8	  593.8	 2631.0	...
1234905	  787.9	  592.8	 2631.0	...
1234906	  787.9	  591.9	 2632.0	...
1234907	  787.9	  591.5	 2634.0	...
1234908	  787.9	  592.3	 2634.0	...
1234909	  787.9	  593.0	 2634.0	...
1234910	  787.7	  593.5	 2633.0	...
1234911	  787.6	  593.6	 2632.0	...
1234912	  787.5	  593.8	 2631.0	...
1234913	  787.5	  594.0	 2630.0	...
1234914	  787.5	  593.9	 2629.0	...
1234915	  787.6	  593.7	 2628.0	...
1234916	  787.7	  593.5	 2628.0	...
1234917	  787.8	  593.3	 2628.0	...
1234918	  787.6	  593.2	 2628.0	...
1234919	  787.2	  592.7	 2629.0	...
1234920	  787.2	  592.3	 2629.0	...
1234921	  787.6	  592.0	 2629.0	...
1234922	  787.9	  592.1	 2628.0	...
1234923	  787.8	  592.1	 2628.0	...
1234924	  787.7	  591.9	 2626.0	...
1234925	  787.8	  591.8	 2624.0	...
1234926	  788.0	  591.8	 2622.0	...
1234927	  787.9	  591.9	 2623.0	...
1234928	  787.7	  592.1	 2623.0	...
1234929	  787.4	  592.4	 2623.0	...
1234930	  787.4	  592.7	 2622.0	...
1234931	  787.5	  592.6	 2620.0	...
1234932	  787.5	  592.1	 2618.0	...
1234933	  787.5	  591.7	 2620.0	...
1234934	  787.2	  591.9	 2622.0	...
1234935	  787.0	  592.2	 2623.0	...
1234936	  786.7	  592.5	 2625.0	...
1234937	  786.7	  592.7	 2628.0	...
1234938	  787.1	  592.9	 2628.0	...
1234939	  787.4	  593.0	 2626.0	...
1234940	  787.6	  592.6	 2623.0	...
1234941	  787.4	  592.1	 2621.0	...
1234942	  787.2	  591.7	 2620.0	...
1234943	  787.2	  592.3	 2621.0	...
1234944	  787.3	  593.1	 2622.0	...
1234945	  787.2	  593.4	 2623.0	...
1234946	  787.1	  593.0	 2623.0	...
1234947	  787.0	  592.6	 2623.0	...
1234948	  787.0	  592.6	 2623.0	...
1234949	  786.7	  592.9	 2623.0	...
1234950	  786.8	  593.2	 2626.0	...
1234951	  786.7	  593.3	 2629.0	...
1234952	  787.0	  593.1	 2632.0	...
1234953	  786.9	  592.8	 2632.0	...
1234954	  786.7	  592.7	 2632.0	...
1234955	  786.6	  592.6	 2631.0	...
1234956	  786.5	  592.6	 2629.0	...
1234957	  786.6	  592.5	 2628.0	...
1234958	  786.5	  592.4	 2628.0	...
1234959	  786.2	  592.3	 2629.0	...
1234960	  785.9	  592.4	 2630.0	...
1234961	  785.8	  592.1	 2631.0	...
1234962	  785.7	  591.8	 2631.0	...
1234963	  786.0	  591.4	 2630.0	...
1234964	  786.7	  591.0	 2628.0	...
1234965	  787.4	  590.8	 2625.0	...
1234966	  787.1	  590.9	 2629.0	...
1234967	  786.5	  591.2	 2633.0	...
1234968	  785.8	  591.9	 2637.0	...
1234969	  786.1	  592.9	 2637.0	...
1234970	  786.3	  593.9	 2636.0	...
1234971	  786.1	  594.4	 2635.0	...
1234972	  785.7	  594.5	 2635.0	...
1234973	  785.0	  594.6	 2634.0	...
1234974	  784.7	  594.7	 2634.0	...
1234975	  784.8	  594.6	 2635.0	...
1234976	  785.1	  594.8	 2636.0	...
1234977	  785.3	  594.9	 2639.0	...
1234978	  785.3	  594.2	 2641.0	...
1234979	  785.2	  593.4	 2643.0	...
1234980	  785.3	  592.6	 2643.0	...
1234981	  785.2	  592.2	 2643.0	...
1234982	  785.0	  591.8	 2642.0	...
1234983	  784.8	  591.3	 2638.0	...
1234984	  784.8	  591.3	 2636.0	...
1234985	  784.9	  591.5	 2634.0	...
1234986	  784.9	  591.7	 2635.0	...
1234987	  784.9	  591.9	 2636.0	...
1234988	  784.8	  592.0	 2637.0	...
1234989	  784.9	  592.1	 2637.0	...
1234990	  785.0	  592.3	 2637.0	...
1234991	  785.1	  591.8	 2637.0	...
1234992	  785.0	  591.2	 2637.0	...
1234993	  785.1	  591.1	 2638.0	...
1234994	  785.3	  591.5	 2639.0	...
1234995	  785.4	  591.7	 2640.0	...
1234996	  785.4	  591.4	 2640.0	...
1234997	  785.5	  590.2	 2640.0	...
1234998	  785.9	  589.1	 2637.0	...
1234999	  786.3	  588.3	 2634.0	...
1235000	  786.3	  588.4	 2632.0	...
1235001	  786.2	  588.7	 2632.0	...
1235002	  785.8	  588.9	 2634.0	...
1235003	  785.2	  589.1	 2637.0	...
1235004	  784.7	  589.9	 2641.0	...
1235005	  784.4	  590.6	 2642.0	...
1235006	  784.4	  590.9	 2643.0	...
1235007	  784.4	  590.4	 2644.0	...
1235008	  784.6	  589.9	 2644.0	...
1235009	  784.7	  589.7	 2643.0	...
1235010	  784.7	  589.5	 2643.0	...
1235011	  784.7	  589.4	 2642.0	...
1235012	  784.9	  589.2	 2642.0	...
1235013	  785.0	  589.6	 2643.0	...
1235014	  785.0	  590.1	 2643.0	...
1235015	  785.0	  590.5	 2643.0	...
1235016	  784.9	  590.5	 2642.0	...
1235017	  784.9	  590.3	 2643.0	...
1235018	  784.8	  590.0	 2643.0	...
1235019	  784.7	  589.7	 2643.0	...
1235020	  784.7	  589.4	 2641.0	...
1235021	  785.4	  589.3	 2640.0	...
1235022	  786.0	  589.3	 2642.0	...
1235023	  785.7	  589.4	 2645.0	...
1235024	  785.0	  589.4	 2649.0	...
1235025	  784.2	  590.0	 2649.0	...
1235026	  784.3	  590.6	 2649.0	...
1235027	  784.2	  591.3	 2651.0	...
1235028	  784.1	  591.4	 2653.0	...
1235029	  783.9	  591.2	 2654.0	...
1235030	  783.9	  591.0	 2654.0	...
1235031	  783.8	  590.8	 2656.0	...
1235032	  783.7	  590.9	 2657.0	...
1235033	  784.2	  590.8	 2658.0	...
1235034	  784.9	  590.7	 2657.0	...
1235035	  785.5	  590.6	 2656.0	...
1235036	  784.8	  590.7	 2658.0	...
1235037	  784.0	  590.8	 2661.0	...
1235038	  783.2	  590.9	 2662.0	...
1235039	  783.2	  590.9	 2661.0	...
1235040	  783.4	  590.9	 2660.0	...
1235041	  783.5	  590.9	 2659.0	...
1235042	  783.7	  591.5	 2659.0	...
1235043	  784.0	  592.0	 2659.0	...
1235044	  784.5	  592.4	 2660.0	...
1235045	  784.9	  592.0	 2660.0	...
1235046	  784.9	  591.6	 2661.0	...
1235047	  784.4	  591.3	 2661.0	...
1235048	  784.0	  591.9	 2662.0	...
1235049	  783.9	  592.5	 2662.0	...
1235050	  783.9	  592.7	 2666.0	...
1235051	  783.8	  592.3	 2669.0	...
1235052	  783.9	  591.9	 2672.0	...
1235053	  783.9	  591.9	 2672.0	...
1235054	  784.1	  591.9	 2671.0	...
1235055	  784.3	  592.2	 2670.0	...
1235056	  784.5	  592.5	 2670.0	...
1235057	  784.7	  592.7	 2670.0	...
1235058	  784.7	  592.7	 2672.0	...
1235059	  784.3	  592.8	 2674.0	...
1235060	  783.9	  593.4	 2676.0	...
1235061	  783.4	  593.9	 2677.0	...
1235062	  783.4	  594.1	 2678.0	...
1235063	  783.1	  593.8	 2680.0	...
1235064	  782.9	  593.4	 2677.0	...
1235065	  783.2	  593.1	 2674.0	...
1235066	  783.8	  593.5	 2671.0	...
1235067	  784.3	  593.9	 2674.0	...
1235068	  783.9	  593.1	 2677.0	...
1235069	  783.6	  591.8	 2679.0	...
1235070	  783.4	  591.3	 2680.0	...
1235071	  783.5	  592.0	 2678.0	...
1235072	  783.7	  592.6	 2676.0	...
1235073	  783.8	  592.4	 2675.0	...
1235074	  783.8	  592.2	 2676.0	...
1235075	  783.7	  592.0	 2677.0	...
1235076	  783.7	  591.8	 2677.0	...
1235077	  783.9	  591.6	 2678.0	...
1235078	  784.1	  591.5	 2679.0	...
1235079	  784.2	  591.5	 2680.0	...
1235080	  784.1	  591.5	 2682.0	...
1235081	  784.3	  591.4	 2685.0	...
1235082	  784.5	  591.1	 2687.0	...
1235083	  784.8	  590.7	 2688.0	...
1235084	  784.8	  590.6	 2688.0	...
1235085	  784.7	  591.1	 2688.0	...
1235086	  784.6	  591.5	 2688.0	...
1235087	  784.4	  591.3	 2688.0	...
1235088	  784.2	  590.7	 2688.0	...
1235089	  784.4	  590.1	 2688.0	...
1235090	  784.6	  590.3	 2689.0	...
1235091	  784.6	  590.0	 2691.0	...
1235092	  784.3	  589.7	 2696.0	...
1235093	  784.0	  589.2	 2702.0	...
1235094	  783.8	  589.2	 2707.0	...
1235095	  783.6	  589.2	 2707.0	...
1235096	  784.1	  589.2	 2705.0	...
1235097	  784.6	  589.1	 2705.0	...
1235098	  785.1	  588.9	 2706.0	...
1235099	  785.1	  588.8	 2708.0	...
1235100	  785.3	  589.1	 2707.0	...
1235101	  785.5	  589.5	 2707.0	...
1235102	  785.2	  589.9	 2709.0	...
1235103	  784.6	  590.0	 2711.0	...
1235104	  784.4	  590.0	 2713.0	...
1235105	  784.9	  589.9	 2712.0	...
1235106	  785.5	  589.8	 2712.0	...
1235107	  785.7	  589.7	 2712.0	...
1235108	  785.6	  589.6	 2712.0	...
1235109	  785.0	  589.7	 2712.0	...
1235110	  784.3	  590.0	 2714.0	...
1235111	  784.0	  590.2	 2717.0	...
1235112	  783.5	  590.4	 2720.0	...
1235113	  783.0	  590.5	 2719.0	...
1235114	  782.6	  590.5	 2719.0	...
1235115	  782.6	  590.5	 2720.0	...
1235116	  782.5	  590.4	 2722.0	...
1235117	  782.9	  590.2	 2724.0	...
1235118	  783.4	  590.1	 2725.0	...
1235119	  783.8	  590.2	 2725.0	...
1235120	  783.7	  590.3	 2725.0	...
1235121	  783.7	  590.6	 2727.0	...
1235122	  783.7	  590.7	 2729.0	...
1235123	  784.1	  590.8	 2730.0	...
1235124	  784.5	  590.8	 2729.0	...
1235125	  784.6	  591.0	 2728.0	...
1235126	  784.1	  591.4	 2729.0	...
1235127	  783.7	  591.8	 2730.0	...
1235128	  783.3	  592.1	 2730.0	...
1235129	  783.0	  592.1	 2730.0	...
1235130	  782.7	  592.0	 2731.0	...
1235131	  782.7	  591.5	 2734.0	...
1235132	  782.8	  590.8	 2737.0	...
1235133	  782.9	  590.0	 2737.0	...
1235134	  783.1	  589.6	 2736.0	...
1235135	  783.0	  589.6	 2735.0	...
1235136	  782.7	  589.8	 2734.0	...
1235137	  782.4	  590.2	 2733.0	...
1235138	  782.5	  590.8	 2733.0	...
1235139	  782.5	  591.7	 2733.0	...
1235140	  782.4	  592.6	 2737.0	...
1235141	  782.3	  593.4	 2741.0	...
1235142	  781.9	  593.6	 2745.0	...
1235143	  781.6	  593.5	 2744.0	...
1235144	  781.3	  593.2	 2744.0	...
1235145	  781.2	  593.1	 2744.0	...
1235146	  781.2	  593.2	 2746.0	...
1235147	  781.3	  593.3	 2747.0	...
1235148	  781.4	  593.5	 2749.0	...
1235149	  781.5	  593.6	 2749.0	...
1235150	  781.4	  593.8	 2749.0	...
1235151	  781.4	  594.6	 2751.0	...
1235152	  781.3	  595.4	 2752.0	...
1235153	  781.5	  595.9	 2754.0	...
1235154	  781.7	  595.6	 2756.0	...
1235155	  781.9	  595.3	 2759.0	...
1235156	  781.7	  595.2	 2762.0	...
1235157	  781.3	  595.0	 2764.0	...
1235158	  780.9	  594.9	 2764.0	...
1235159	  780.6	  594.6	 2764.0	...
1235160	  780.4	  594.4	 2766.0	...
1235161	  780.3	  594.5	 2767.0	...
1235162	  780.6	  594.8	 2770.0	...
1235163	  780.8	  594.8	 2773.0	...
1235164	  780.6	  594.4	 2776.0	...
1235165	  780.4	  594.1	 2777.0	...
1235166	  780.2	  594.1	 2776.0	...
1235167	  780.2	  593.9	 2774.0	...
1235168	  780.2	  593.7	 2772.0	...
1235169	  780.2	  594.0	 2772.0	...
1235170	  780.3	  594.6	 2773.0	...
1235171	  780.2	  595.2	 2774.0	...
1235172	  780.1	  595.1	 2781.0	...
1235173	  779.9	  595.1	 2787.0	...
1235174	  780.2	  595.0	 2792.0	...
1235175	  780.6	  594.8	 2791.0	...
MSG	1235176 0000 _ Number Off
1235176	  780.5	  594.5	 2792.0	...
1235177	  780.1	  593.9	 2793.0	...
1235178	  779.9	  593.3	 2794.0	...
1235179	  780.0	  592.9	 2795.0	...
1235180	  780.2	  592.8	 2795.0	...
1235181	  780.2	  593.3	 2794.0	...
1235182	  780.3	  594.1	 2795.0	...
1235183	  780.3	  594.9	 2795.0	...
1235184	  780.5	  595.1	 2796.0	...
1235185	  780.7	  594.5	 2797.0	...
1235186	  780.1	  594.0	 2797.0	...
1235187	  779.3	  593.5	 2798.0	...
1235188	  778.6	  593.6	 2799.0	...
1235189	  778.6	  593.7	 2800.0	...
1235190	  778.7	  593.8	 2801.0	...
1235191	  778.9	  593.9	 2802.0	...
1235192	  779.0	  593.7	 2802.0	...
1235193	  779.0	  593.5	 2802.0	...
1235194	  779.0	  593.5	 2804.0	...
1235195	  779.1	  594.0	 2806.0	...
1235196	  779.0	  594.5	 2807.0	...
1235197	  778.7	  594.5	 2806.0	...
1235198	  778.6	  594.1	 2806.0	...
1235199	  778.6	  593.8	 2807.0	...
1235200	  778.6	  593.7	 2808.0	...
1235201	  778.4	  593.8	 2810.0	...
1235202	  778.4	  594.4	 2813.0	...
1235203	  778.5	  595.1	 2815.0	...
1235204	  778.5	  595.7	 2817.0	...
1235205	  778.6	  595.7	 2817.0	...
1235206	  778.6	  595.9	 2817.0	...
1235207	  778.6	  596.0	 2818.0	...
1235208	  778.3	  596.0	 2819.0	...
1235209	  778.1	  595.9	 2819.0	...
1235210	  777.8	  595.8	 2820.0	...
1235211	  778.1	  595.9	 2820.0	...
1235212	  778.3	  595.9	 2820.0	...
1235213	  778.5	  595.7	 2823.0	...
1235214	  778.4	  595.5	 2826.0	...
1235215	  778.3	  595.4	 2829.0	...
1235216	  778.2	  595.4	 2830.0	...
1235217	  778.2	  595.4	 2830.0	...
1235218	  778.2	  595.3	 2830.0	...
1235219	  778.1	  595.2	 2831.0	...
1235220	  777.9	  595.0	 2832.0	...
1235221	  777.7	  595.0	 2835.0	...
1235222	  777.5	  595.8	 2837.0	...
1235223	  777.0	  596.6	 2839.0	...
1235224	  776.7	  597.4	 2839.0	...
1235225	  776.9	  597.4	 2839.0	...
1235226	  777.2	  597.3	 2839.0	...
1235227	  777.5	  596.9	 2839.0	...
1235228	  777.5	  596.6	 2840.0	...
1235229	  777.5	  596.8	 2841.0	...
1235230	  777.4	  597.2	 2841.0	...
1235231	  777.1	  597.6	 2841.0	...
1235232	  776.8	  597.6	 2841.0	...
1235233	  776.7	  597.9	 2841.0	...
1235234	  776.7	  598.2	 2841.0	...
1235235	  776.7	  598.3	 2842.0	...
1235236	  776.8	  598.5	 2844.0	...
1235237	  776.9	  599.2	 2845.0	...
1235238	  777.0	  599.9	 2846.0	...
1235239	  777.0	  599.6	 2846.0	...
1235240	  776.8	  598.1	 2847.0	...
1235241	  776.5	  596.7	 2849.0	...
1235242	  776.4	  597.2	 2852.0	...
1235243	  776.4	  598.5	 2856.0	...
1235244	  776.7	  599.7	 2858.0	...
1235245	  776.6	  599.7	 2858.0	...
1235246	  776.4	  599.5	 2857.0	...
1235247	  776.2	  599.3	 2857.0	...
1235248	  776.1	  599.3	 2856.0	...
1235249	  776.1	  599.6	 2855.0	...
1235250	  776.3	  599.9	 2854.0	...
1235251	  776.4	  600.0	 2855.0	...
1235252	  776.5	  599.8	 2857.0	...
1235253	  776.5	  599.7	 2859.0	...
1235254	  776.4	  599.8	 2859.0	...
1235255	  776.3	  599.9	 2860.0	...
1235256	  776.2	  600.0	 2861.0	...
1235257	  776.3	  599.8	 2863.0	...
1235258	  776.4	  599.6	 2866.0	...
1235259	  776.2	  599.0	 2868.0	...
1235260	  775.9	  598.6	 2869.0	...
1235261	  775.6	  598.6	 2868.0	...
1235262	  775.6	  599.3	 2868.0	...
1235263	  775.6	  600.1	 2869.0	...
1235264	  775.6	  600.5	 2869.0	...
1235265	  775.6	  600.9	 2870.0	...
1235266	  775.7	  601.3	 2872.0	...
1235267	  775.9	  601.1	 2876.0	...
1235268	  776.0	  600.4	 2879.0	...
1235269	  776.1	  599.8	 2881.0	...
1235270	  776.0	  599.8	 2881.0	...
1235271	  775.7	  599.9	 2882.0	...
1235272	  775.4	  599.9	 2881.0	...
1235273	  775.2	  600.0	 2881.0	...
1235274	  775.3	  600.3	 2881.0	...
1235275	  775.5	  600.8	 2881.0	...
1235276	  775.7	  601.3	 2881.0	...
1235277	  775.6	  601.6	 2881.0	...
1235278	  775.6	  601.0	 2882.0	...
1235279	  775.5	  600.4	 2882.0	...
1235280	  775.5	  599.9	 2882.0	...
1235281	  775.4	  600.2	 2883.0	...
1235282	  775.2	  600.9	 2884.0	...
1235283	  775.2	  601.4	 2884.0	...
1235284	  775.3	  601.6	 2884.0	...
1235285	  775.2	  601.5	 2888.0	...
1235286	  774.9	  601.9	 2892.0	...
1235287	  774.7	  602.5	 2896.0	...
1235288	  774.8	  602.7	 2893.0	...
1235289	  774.5	  602.2	 2891.0	...
1235290	  774.2	  601.8	 2888.0	...
1235291	  774.2	  601.8	 2887.0	...
1235292	  774.5	  601.9	 2888.0	...
1235293	  774.7	  602.2	 2888.0	...
1235294	  774.5	  602.4	 2889.0	...
1235295	  774.3	  601.9	 2892.0	...
1235296	  773.9	  601.2	 2896.0	...
1235297	  773.7	  600.6	 2899.0	...
1235298	  773.6	  601.2	 2899.0	...
1235299	  773.6	  601.8	 2898.0	...
1235300	  774.0	  602.1	 2898.0	...
1235301	  774.5	  602.3	 2898.0	...
1235302	  775.0	  602.4	 2901.0	...
1235303	  775.0	  602.2	 2903.0	...
1235304	  775.1	  601.7	 2905.0	...
1235305	  774.4	  601.3	 2905.0	...
1235306	  773.7	  601.3	 2905.0	...
1235307	  772.8	  601.4	 2907.0	...
1235308	  772.6	  601.5	 2909.0	...
1235309	  772.6	  601.6	 2911.0	...
1235310	  772.9	  601.9	 2912.0	...
1235311	  773.2	  602.0	 2913.0	...
1235312	  773.4	  602.1	 2915.0	...
1235313	  773.4	  602.1	 2916.0	...
1235314	  773.3	  602.1	 2916.0	...
1235315	  773.1	  602.2	 2917.0	...
1235316	  773.0	  602.3	 2918.0	...
1235317	  772.9	  601.9	 2917.0	...
1235318	  772.9	  601.5	 2915.0	...
1235319	  772.9	  601.1	 2913.0	...
1235320	  773.0	  601.0	 2915.0	...
1235321	  773.1	  601.5	 2917.0	...
1235322	  773.1	  601.9	 2920.0	...
1235323	  772.9	  602.6	 2922.0	...
1235324	  772.6	  602.8	 2922.0	...
1235325	  772.3	  603.3	 2922.0	...
1235326	  772.2	  603.5	 2922.0	...
1235327	  772.4	  603.7	 2923.0	...
1235328	  772.5	  603.8	 2924.0	...
1235329	  772.4	  604.1	 2924.0	...
1235330	  772.2	  604.4	 2925.0	...
1235331	  772.1	  604.5	 2925.0	...
1235332	  772.1	  604.4	 2925.0	...
1235333	  772.2	  603.9	 2925.0	...
1235334	  772.4	  603.4	 2926.0	...
1235335	  772.7	  602.8	 2926.0	...
1235336	  772.6	  602.9	 2927.0	...
1235337	  772.3	  603.4	 2926.0	...
1235338	  771.8	  604.1	 2926.0	...
1235339	  771.7	  604.7	 2925.0	...
1235340	  771.7	  605.0	 2924.0	...
1235341	  771.9	  605.1	 2923.0	...
1235342	  772.3	  605.3	 2922.0	...
1235343	  772.5	  605.4	 2922.0	...
1235344	  772.7	  605.1	 2921.0	...
1235345	  772.7	  604.7	 2924.0	...
1235346	  772.6	  603.9	 2926.0	...
1235347	  772.4	  603.5	 2928.0	...
1235348	  772.2	  603.1	 2928.0	...
1235349	  771.9	  603.3	 2927.0	...
1235350	  771.6	  603.8	 2928.0	...
1235351	  771.4	  604.1	 2928.0	...
1235352	  771.9	  604.3	 2928.0	...
1235353	  772.4	  604.1	 2928.0	...
1235354	  773.0	  603.5	 2928.0	...
1235355	  773.1	  603.1	 2926.0	...
1235356	  773.1	  602.6	 2926.0	...
1235357	  772.9	  602.5	 2925.0	...
1235358	  772.6	  602.8	 2925.0	...
1235359	  772.3	  603.4	 2925.0	...
1235360	  772.2	  603.9	 2925.0	...
1235361	  772.2	  604.1	 2925.0	...
1235362	  772.2	  604.2	 2926.0	...
1235363	  772.2	  603.7	 2926.0	...
1235364	  772.2	  603.1	 2925.0	...
1235365	  772.3	  602.9	 2923.0	...
1235366	  772.4	  603.2	 2921.0	...
1235367	  772.4	  603.5	 2920.0	...
1235368	  772.4	  603.8	 2919.0	...
1235369	  772.5	  604.2	 2919.0	...
1235370	  772.5	  604.7	 2920.0	...
1235371	  772.4	  604.9	 2922.0	...
1235372	  772.3	  604.9	 2923.0	...
1235373	  772.3	  604.6	 2924.0	...
1235374	  772.4	  604.3	 2924.0	...
1235375	  772.5	  604.1	 2923.0	...
1235376	  772.6	  604.2	 2922.0	...
1235377	  772.6	  604.3	 2921.0	...
MSG	1235378 0000 _ Number On
1235378	  772.5	  604.5	 2921.0	...
1235379	  772.5	  604.5	 2921.0	...
1235380	  772.4	  604.4	 2921.0	...
1235381	  772.4	  604.0	 2922.0	...
1235382	  772.8	  603.5	 2922.0	...
1235383	  773.2	  602.9	 2922.0	...
1235384	  773.3	  602.6	 2921.0	...
1235385	  772.9	  602.6	 2921.0	...
1235386	  772.8	  602.7	 2920.0	...
1235387	  773.2	  602.6	 2920.0	...
1235388	  773.5	  602.5	 2921.0	...
1235389	  773.7	  602.4	 2921.0	...
1235390	  773.5	  602.3	 2919.0	...
1235391	  773.4	  602.3	 2917.0	...
1235392	  773.3	  602.3	 2918.0	...
1235393	  773.3	  602.3	 2919.0	...
1235394	  773.3	  602.6	 2920.0	...
1235395	  773.2	  602.9	 2921.0	...
1235396	  773.1	  603.3	 2921.0	...
1235397	  773.0	  603.4	 2921.0	...
1235398	  773.3	  603.4	 2918.0	...
1235399	  773.5	  602.8	 2916.0	...
1235400	  773.5	  602.3	 2915.0	...
1235401	  773.3	  602.4	 2915.0	...
1235402	  773.1	  603.1	 2916.0	...
1235403	  773.2	  603.7	 2919.0	...
1235404	  773.2	  603.8	 2921.0	...
1235405	  773.2	  603.8	 2922.0	...
1235406	  773.2	  603.8	 2922.0	...
1235407	  773.2	  603.8	 2921.0	...
1235408	  773.3	  603.6	 2921.0	...
1235409	  773.3	  603.3	 2920.0	...
1235410	  773.3	  603.0	 2919.0	...
1235411	  773.7	  602.8	 2918.0	...
1235412	  774.2	  602.6	 2917.0	...
1235413	  774.5	  602.5	 2916.0	...
1235414	  774.2	  603.1	 2915.0	...
1235415	  773.9	  603.7	 2914.0	...
1235416	  773.7	  604.1	 2915.0	...
1235417	  773.7	  604.0	 2918.0	...
1235418	  773.7	  603.8	 2921.0	...
1235419	  773.3	  603.7	 2924.0	...
1235420	  773.0	  603.7	 2923.0	...
1235421	  772.6	  603.6	 2922.0	...
1235422	  772.5	  603.6	 2919.0	...
1235423	  772.4	  603.7	 2917.0	...
1235424	  772.3	  604.0	 2917.0	...
1235425	  772.9	  604.3	 2917.0	...
1235426	  773.5	  604.6	 2917.0	...
1235427	  774.1	  604.9	 2915.0	...
1235428	  774.0	  604.9	 2915.0	...
1235429	  773.9	  604.7	 2916.0	...
1235430	  773.3	  604.6	 2916.0	...
1235431	  772.8	  604.8	 2915.0	...
1235432	  772.2	  604.9	 2915.0	...
1235433	  772.5	  604.5	 2912.0	...
1235434	  772.7	  603.9	 2910.0	...
1235435	  773.0	  603.8	 2909.0	...
1235436	  773.1	  604.1	 2910.0	...
1235437	  773.1	  604.5	 2910.0	...
1235438	  773.2	  604.6	 2909.0	...
1235439	  773.2	  604.7	 2909.0	...
1235440	  773.2	  604.7	 2909.0	...
1235441	  773.2	  604.7	 2908.0	...
1235442	  773.2	  604.9	 2908.0	...
1235443	  773.2	  605.2	 2908.0	...
1235444	  773.2	  605.4	 2908.0	...
1235445	  773.1	  605.5	 2907.0	...
1235446	  773.1	  605.5	 2906.0	...
1235447	  772.9	  605.2	 2906.0	...
1235448	  772.8	  604.9	 2907.0	...
1235449	  772.6	  604.7	 2908.0	...
1235450	  772.5	  604.9	 2908.0	...
1235451	  772.4	  605.2	 2908.0	...
1235452	  772.3	  605.1	 2907.0	...
1235453	  772.0	  604.7	 2905.0	...
1235454	  771.8	  604.5	 2904.0	...
1235455	  772.3	  604.6	 2902.0	...
1235456	  772.9	  604.4	 2902.0	...
1235457	  773.4	  603.8	 2903.0	...
1235458	  773.2	  603.3	 2903.0	...
1235459	  773.0	  603.2	 2902.0	...
1235460	  773.1	  603.4	 2902.0	...
1235461	  773.2	  604.6	 2902.0	...
1235462	  773.3	  605.7	 2901.0	...
1235463	  773.6	  606.7	 2902.0	...
1235464	  773.8	  606.7	 2903.0	...
1235465	  774.0	  606.8	 2903.0	...
1235466	  774.0	  606.8	 2904.0	...
1235467	  773.9	  606.2	 2904.0	...
1235468	  773.7	  605.6	 2906.0	...
1235469	  773.7	  604.9	 2907.0	...
1235470	  774.0	  604.3	 2906.0	...
1235471	  774.2	  603.6	 2904.0	...
1235472	  774.3	  602.9	 2903.0	...
1235473	  774.3	  603.0	 2903.0	...
1235474	  774.2	  603.0	 2903.0	...
1235475	  774.2	  603.0	 2903.0	...
1235476	  774.1	  602.9	 2902.0	...
1235477	  774.7	  602.8	 2901.0	...
1235478	  775.3	  602.7	 2899.0	...
1235479	  775.6	  602.8	 2899.0	...
1235480	  775.2	  602.9	 2900.0	...
1235481	  774.8	  603.1	 2900.0	...
1235482	  774.7	  603.2	 2901.0	...
1235483	  774.6	  603.5	 2900.0	...
1235484	  774.4	  603.9	 2900.0	...
1235485	  774.2	  604.2	 2900.0	...
1235486	  774.5	  604.3	 2898.0	...
1235487	  774.9	  604.1	 2896.0	...
1235488	  775.3	  604.0	 2895.0	...
1235489	  775.3	  604.0	 2896.0	...
1235490	  775.2	  603.9	 2898.0	...
1235491	  775.1	  604.1	 2899.0	...
1235492	  775.0	  604.4	 2901.0	...
1235493	  774.9	  604.8	 2902.0	...
1235494	  774.9	  604.9	 2902.0	...
1235495	  774.9	  605.0	 2902.0	...
1235496	  775.0	  604.9	 2902.0	...
1235497	  775.2	  604.7	 2902.0	...
1235498	  775.3	  604.4	 2902.0	...
1235499	  775.2	  604.2	 2901.0	...
1235500	  775.2	  604.0	 2901.0	...
1235501	  775.1	  604.0	 2900.0	...
1235502	  775.4	  603.8	 2899.0	...
1235503	  775.7	  603.8	 2898.0	...
1235504	  776.0	  603.3	 2898.0	...
1235505	  775.6	  602.9	 2898.0	...
1235506	  775.2	  602.7	 2898.0	...
1235507	  775.4	  602.8	 2897.0	...
1235508	  776.0	  602.9	 2895.0	...
1235509	  776.4	  603.1	 2894.0	...
1235510	  776.3	  603.2	 2893.0	...
1235511	  776.1	  603.0	 2894.0	...
1235512	  776.1	  602.7	 2894.0	...
1235513	  776.3	  602.3	 2895.0	...
1235514	  776.7	  602.4	 2896.0	...
1235515	  777.1	  602.4	 2896.0	...
1235516	  777.3	  602.4	 2895.0	...
1235517	  777.4	  602.8	 2893.0	...
1235518	  777.6	  603.3	 2892.0	...
1235519	  777.7	  603.8	 2892.0	...
1235520	  777.6	  603.6	 2892.0	...
1235521	  777.3	  603.1	 2893.0	...
1235522	  776.9	  602.4	 2895.0	...
1235523	  776.8	  602.1	 2896.0	...
1235524	  776.7	  602.1	 2896.0	...
1235525	  776.8	  602.3	 2896.0	...
1235526	  776.8	  602.4	 2896.0	...
1235527	  776.7	  602.8	 2896.0	...
1235528	  776.6	  603.2	 2896.0	...
1235529	  776.7	  603.5	 2896.0	...
1235530	  776.7	  603.3	 2894.0	...
1235531	  777.0	  603.1	 2893.0	...
1235532	  777.3	  603.1	 2892.0	...
1235533	  777.6	  603.0	 2893.0	...
1235534	  777.4	  603.0	 2894.0	...
1235535	  777.0	  603.0	 2894.0	...
1235536	  776.7	  602.7	 2893.0	...
1235537	  776.6	  602.5	 2894.0	...
1235538	  776.6	  602.8	 2894.0	...
1235539	  776.5	  603.3	 2894.0	...
1235540	  776.4	  603.0	 2893.0	...
1235541	  776.6	  602.2	 2893.0	...
1235542	  776.9	  601.5	 2895.0	...
1235543	  777.2	  601.7	 2893.0	...
1235544	  777.2	  602.3	 2890.0	...
1235545	  777.3	  602.9	 2887.0	...
1235546	  777.4	  603.4	 2888.0	...
1235547	  777.4	  603.1	 2889.0	...
1235548	  777.4	  602.5	 2888.0	...
1235549	  777.4	  602.0	 2888.0	...
1235550	  777.5	  602.1	 2888.0	...
1235551	  777.6	  602.1	 2889.0	...
1235552	  777.7	  602.1	 2891.0	...
1235553	  777.8	  602.2	 2889.0	...
1235554	  777.8	  602.4	 2884.0	...
1235555	  777.8	  602.8	 2882.0	...
1235556	  777.2	  603.1	 2884.0	...
1235557	  776.6	  602.7	 2886.0	...
1235558	  776.2	  602.2	 2887.0	...
1235559	  775.9	  601.6	 2888.0	...
1235560	  775.7	  601.6	 2887.0	...
1235561	  775.4	  601.5	 2887.0	...
1235562	  775.7	  601.7	 2887.0	...
1235563	  776.0	  601.8	 2886.0	...
1235564	  776.3	  601.9	 2887.0	...
1235565	  776.6	  601.7	 2887.0	...
1235566	  776.9	  601.5	 2885.0	...
1235567	  777.3	  602.3	 2884.0	...
1235568	  777.4	  603.2	 2884.0	...
1235569	  777.3	  604.0	 2886.0	...
1235570	  777.1	  603.9	 2887.0	...
1235571	  776.8	  603.3	 2887.0	...
1235572	  776.5	  602.9	 2886.0	...
1235573	  776.4	  602.1	 2884.0	...
1235574	  776.3	  601.7	 2883.0	...
1235575	  776.2	  601.3	 2884.0	...
1235576	  776.2	  601.3	 2885.0	...
1235577	  776.2	  601.6	 2885.0	...
1235578	  776.3	  601.9	 2883.0	...
1235579	  776.4	  602.3	 2880.0	...
1235580	  776.4	  602.4	 2877.0	...
1235581	  776.3	  602.5	 2877.0	...
1235582	  776.3	  602.7	 2879.0	...
1235583	  776.0	  602.9	 2881.0	...
1235584	  775.8	  603.2	 2882.0	...
1235585	  775.5	  602.8	 2881.0	...
1235586	  775.7	  602.3	 2880.0	...
1235587	  775.9	  602.0	 2879.0	...
1235588	  775.8	  602.1	 2880.0	...
1235589	  775.5	  602.3	 2882.0	...
1235590	  775.2	  602.2	 2882.0	...
1235591	  775.4	  601.9	 2881.0	...
1235592	  775.6	  602.1	 2880.0	...
1235593	  775.8	  602.6	 2880.0	...
1235594	  775.8	  603.0	 2880.0	...
1235595	  775.7	  603.2	 2881.0	...
1235596	  775.6	  603.1	 2882.0	...
1235597	  775.5	  603.3	 2884.0	...
1235598	  775.4	  603.4	 2882.0	...
1235599	  775.3	  603.6	 2880.0	...
1235600	  775.2	  603.6	 2878.0	...
1235601	  775.2	  603.5	 2877.0	...
1235602	  775.4	  603.5	 2876.0	...
1235603	  775.7	  603.4	 2876.0	...
1235604	  776.0	  603.6	 2877.0	...
1235605	  776.4	  603.8	 2879.0	...
1235606	  776.6	  604.1	 2879.0	...
1235607	  776.6	  603.6	 2880.0	...
1235608	  776.7	  603.0	 2880.0	...
1235609	  776.8	  602.3	 2880.0	...
1235610	  776.6	  602.3	 2880.0	...
1235611	  776.1	  603.0	 2881.0	...
1235612	  775.6	  603.7	 2879.0	...
1235613	  775.4	  604.2	 2877.0	...
1235614	  775.3	  604.1	 2878.0	...
1235615	  775.2	  604.2	 2881.0	...
1235616	  775.1	  605.1	 2884.0	...
1235617	  775.1	  606.0	 2883.0	...
1235618	  775.0	  606.4	 2882.0	...
1235619	  775.2	  606.0	 2883.0	...
1235620	  775.6	  605.1	 2884.0	...
1235621	  776.0	  604.3	 2883.0	...
1235622	  776.1	  603.8	 2881.0	...
1235623	  775.8	  603.8	 2877.0	...
1235624	  775.8	  603.8	 2876.0	...
1235625	  775.7	  603.7	 2877.0	...
1235626	  775.8	  603.5	 2879.0	...
1235627	  775.9	  604.2	 2882.0	...
1235628	  776.3	  605.0	 2882.0	...
1235629	  776.7	  605.4	 2881.0	...
1235630	  776.5	  605.0	 2881.0	...
1235631	  776.2	  604.6	 2879.0	...
1235632	  775.8	  604.8	 2877.0	...
1235633	  775.8	  604.9	 2878.0	...
1235634	  775.7	  604.6	 2880.0	...
1235635	  775.5	  603.7	 2880.0	...
1235636	  775.4	  602.9	 2879.0	...
1235637	  775.4	  602.5	 2877.0	...
1235638	  775.5	  602.6	 2877.0	...
1235639	  775.5	  602.7	 2879.0	...
1235640	  775.8	  603.0	 2882.0	...
1235641	  776.1	  603.3	 2882.0	...
1235642	  776.4	  603.6	 2880.0	...
1235643	  776.4	  604.0	 2879.0	...
1235644	  776.6	  604.4	 2880.0	...
1235645	  776.6	  604.5	 2880.0	...
1235646	  776.7	  604.1	 2880.0	...
1235647	  776.8	  603.7	 2880.0	...
1235648	  776.7	  603.6	 2880.0	...
1235649	  776.5	  603.5	 2882.0	...
1235650	  776.1	  603.4	 2884.0	...
1235651	  776.0	  603.0	 2885.0	...
1235652	  775.8	  602.7	 2886.0	...
1235653	  775.7	  603.1	 2886.0	...
1235654	  775.7	  603.7	 2886.0	...
1235655	  775.8	  604.3	 2886.0	...
1235656	  775.8	  604.4	 2888.0	...
1235657	  775.7	  604.3	 2889.0	...
1235658	  775.7	  604.0	 2890.0	...
1235659	  775.7	  603.7	 2890.0	...
1235660	  775.4	  603.7	 2889.0	...
1235661	  775.3	  603.8	 2889.0	...
1235662	  775.1	  603.2	 2889.0	...
1235663	  775.7	  602.3	 2891.0	...
1235664	  776.3	  601.9	 2892.0	...
1235665	  776.5	  602.3	 2892.0	...
1235666	  776.0	  602.9	 2892.0	...
1235667	  775.5	  602.6	 2891.0	...
1235668	  775.4	  602.1	 2893.0	...
1235669	  775.4	  602.2	 2894.0	...
1235670	  775.5	  602.7	 2896.0	...
1235671	  776.0	  603.2	 2896.0	...
1235672	  776.4	  603.1	 2898.0	...
1235673	  776.8	  603.0	 2901.0	...
1235674	  776.8	  602.9	 2902.0	...
1235675	  776.5	  603.0	 2900.0	...
1235676	  776.3	  603.0	 2899.0	...
1235677	  776.2	  602.4	 2899.0	...
1235678	  776.5	  602.1	 2899.0	...
1235679	  776.8	  601.7	 2900.0	...
1235680	  776.5	  602.3	 2900.0	...
1235681	  776.2	  602.7	 2900.0	...
1235682	  775.9	  602.4	 2900.0	...
1235683	  776.3	  601.7	 2900.0	...
1235684	  776.7	  601.4	 2903.0	...
1235685	  777.1	  601.8	 2907.0	...
1235686	  777.0	  602.4	 2910.0	...
1235687	  776.9	  602.5	 2909.0	...
1235688	  776.9	  602.1	 2907.0	...
1235689	  776.9	  601.5	 2906.0	...
1235690	  776.5	  601.1	 2905.0	...
1235691	  776.0	  601.3	 2906.0	...
MSG	1235692 0000 _ Number Off
1235692	  775.9	  601.5	 2906.0	...
1235693	  776.3	  601.5	 2906.0	...
1235694	  776.5	  601.5	 2908.0	...
1235695	  776.3	  601.5	 2908.0	...
1235696	  776.2	  601.5	 2909.0	...
1235697	  776.2	  601.6	 2909.0	...
1235698	  776.2	  601.9	 2912.0	...
1235699	  776.2	  602.1	 2916.0	...
1235700	  776.2	  602.0	 2920.0	...
1235701	  776.1	  602.0	 2920.0	...
1235702	  776.0	  601.9	 2919.0	...
1235703	  775.8	  602.0	 2917.0	...
1235704	  775.6	  601.9	 2916.0	...
1235705	  775.5	  602.0	 2918.0	...
1235706	  775.5	  602.0	 2922.0	...
1235707	  775.8	  602.0	 2926.0	...
1235708	  775.9	  601.9	 2926.0	...
1235709	  775.9	  601.9	 2926.0	...
1235710	  775.8	  602.0	 2926.0	...
1235711	  775.6	  602.1	 2926.0	...
1235712	  775.6	  601.9	 2926.0	...
1235713	  775.4	  601.5	 2926.0	...
1235714	  775.2	  601.2	 2928.0	...
1235715	  775.1	  601.0	 2929.0	...
1235716	  775.2	  601.4	 2931.0	...
1235717	  775.3	  601.7	 2932.0	...
1235718	  775.3	  602.1	 2933.0	...
1235719	  775.4	  602.3	 2933.0	...
1235720	  775.5	  602.6	 2935.0	...
1235721	  775.6	  602.7	 2935.0	...
1235722	  775.8	  602.5	 2936.0	...
1235723	  775.9	  602.4	 2937.0	...
1235724	  776.2	  602.5	 2939.0	...
1235725	  776.3	  602.9	 2942.0	...
1235726	  776.5	  602.9	 2943.0	...
1235727	  776.6	  602.1	 2943.0	...
1235728	  776.7	  601.2	 2943.0	...
1235729	  776.7	  600.5	 2941.0	...
1235730	  776.6	  600.8	 2939.0	...
1235731	  776.5	  601.0	 2940.0	...
1235732	  776.2	  601.3	 2944.0	...
1235733	  776.0	  601.3	 2948.0	...
1235734	  775.6	  601.5	 2949.0	...
1235735	  775.3	  601.3	 2949.0	...
1235736	  775.1	  601.2	 2949.0	...
1235737	  775.0	  602.0	 2949.0	...
1235738	  775.3	  603.0	 2951.0	...
1235739	  775.5	  604.0	 2954.0	...
1235740	  775.7	  603.9	 2956.0	...
1235741	  775.8	  604.3	 2957.0	...
1235742	  775.3	  605.1	 2956.0	...
1235743	  774.9	  605.8	 2958.0	...
1235744	  774.5	  605.3	 2961.0	...
1235745	  774.5	  604.2	 2964.0	...
1235746	  774.5	  603.1	 2964.0	...
1235747	  774.4	  602.7	 2964.0	...
1235748	  774.2	  602.6	 2965.0	...
1235749	  774.1	  602.5	 2965.0	...
1235750	  774.0	  602.4	 2965.0	...
1235751	  774.0	  602.6	 2968.0	...
1235752	  774.3	  602.9	 2972.0	...
1235753	  774.7	  603.0	 2972.0	...
1235754	  774.9	  603.4	 2968.0	...
1235755	  774.8	  603.5	 2965.0	...
1235756	  774.6	  603.6	 2966.0	...
1235757	  774.6	  603.5	 2971.0	...
1235758	  774.6	  603.5	 2975.0	...
1235759	  774.6	  603.6	 2978.0	...
1235760	  774.6	  603.7	 2977.0	...
1235761	  774.2	  603.2	 2977.0	...
1235762	  774.3	  602.6	 2978.0	...
1235763	  774.4	  602.4	 2981.0	...
1235764	  774.3	  602.8	 2984.0	...
1235765	  773.9	  603.3	 2984.0	...
1235766	  773.5	  603.8	 2984.0	...
1235767	  773.7	  604.2	 2987.0	...
1235768	  773.9	  604.5	 2992.0	...
1235769	  774.0	  604.6	 2996.0	...
1235770	  773.9	  604.7	 2996.0	...
1235771	  773.8	  604.7	 2996.0	...
1235772	  773.7	  604.7	 2995.0	...
1235773	  773.5	  604.7	 2994.0	...
1235774	  773.2	  604.3	 2996.0	...
1235775	  772.7	  604.1	 2998.0	...
1235776	  772.5	  603.9	 3001.0	...
1235777	  772.4	  603.8	 3001.0	...
1235778	  772.6	  603.6	 3001.0	...
1235779	  772.7	  603.5	 3002.0	...
1235780	  772.8	  603.6	 3003.0	...
1235781	  773.0	  603.6	 3005.0	...
1235782	  773.2	  603.5	 3008.0	...
1235783	  773.1	  603.5	 3013.0	...
1235784	  772.7	  603.6	 3017.0	...
1235785	  772.2	  603.7	 3019.0	...
1235786	  772.0	  604.0	 3019.0	...
1235787	  772.0	  604.6	 3022.0	...
1235788	  772.1	  605.1	 3024.0	...
1235789	  772.1	  605.6	 3027.0	...
1235790	  772.1	  605.5	 3029.0	...
1235791	  772.1	  605.3	 3032.0	...
1235792	  772.0	  605.1	 3035.0	...
1235793	  772.1	  605.2	 3035.0	...
1235794	  772.2	  605.2	 3035.0	...
1235795	  771.8	  605.5	 3038.0	...
1235796	  771.4	  605.7	 3040.0	...
1235797	  771.0	  605.9	 3043.0	...
1235798	  770.7	  606.1	 3047.0	...
1235799	  770.3	  606.2	 3052.0	...
1235800	  770.0	  605.7	 3056.0	...
1235801	  770.1	  605.2	 3055.0	...
1235802	  770.4	  605.3	 3054.0	...
1235803	  770.6	  606.3	 3054.0	...
1235804	  770.8	  607.3	 3054.0	...
1235805	  770.8	  607.1	 3055.0	...
1235806	  770.8	  606.4	 3057.0	...
1235807	  770.9	  605.9	 3058.0	...
1235808	  771.0	  606.0	 3059.0	...
1235809	  771.0	  606.1	 3060.0	...
1235810	  770.7	  606.2	 3063.0	...
1235811	  770.2	  606.4	 3068.0	...
1235812	  769.9	  606.5	 3073.0	...
1235813	  769.7	  606.6	 3077.0	...
1235814	  769.6	  606.6	 3078.0	...
1235815	  769.6	  606.7	 3080.0	...
1235816	  769.3	  606.8	 3082.0	...
1235817	  769.0	  606.7	 3083.0	...
1235818	  768.9	  606.4	 3083.0	...
1235819	  769.2	  606.0	 3082.0	...
1235820	  769.6	  605.9	 3081.0	...
1235821	  769.7	  605.6	 3081.0	...
1235822	  769.6	  605.2	 3082.0	...
1235823	  769.5	  604.8	 3083.0	...
1235824	  769.4	  604.5	 3086.0	...
1235825	  769.4	  604.5	 3088.0	...
1235826	  769.3	  604.4	 3090.0	...
1235827	  769.1	  604.4	 3090.0	...
1235828	  768.9	  604.0	 3090.0	...
1235829	  768.9	  603.5	 3091.0	...
1235830	  769.0	  603.9	 3093.0	...
1235831	  769.1	  604.8	 3094.0	...
1235832	  769.2	  605.4	 3095.0	...
1235833	  768.8	  605.1	 3099.0	...
1235834	  768.4	  604.8	 3102.0	...
1235835	  767.9	  604.9	 3103.0	...
1235836	  767.6	  604.9	 3106.0	...
1235837	  767.3	  604.8	 3109.0	...
1235838	  767.2	  604.8	 3112.0	...
1235839	  767.1	  604.8	 3112.0	...
1235840	  767.1	  605.0	 3116.0	...
1235841	  767.0	  605.6	 3119.0	...
1235842	  766.7	  606.1	 3124.0	...
1235843	  766.5	  605.8	 3125.0	...
1235844	  766.6	  605.1	 3127.0	...
1235845	  766.8	  605.1	 3129.0	...
1235846	  767.1	  605.7	 3130.0	...
1235847	  767.3	  605.9	 3133.0	...
1235848	  767.1	  605.4	 3135.0	...
1235849	  766.7	  605.3	 3138.0	...
1235850	  766.4	  605.6	 3139.0	...
1235851	  766.5	  605.7	 3141.0	...
1235852	  766.5	  605.5	 3143.0	...
1235853	  766.3	  605.6	 3147.0	...
1235854	  766.1	  605.7	 3151.0	...
1235855	  766.0	  606.0	 3154.0	...
1235856	  766.1	  606.0	 3155.0	...
1235857	  766.5	  606.0	 3157.0	...
1235858	  766.9	  606.0	 3158.0	...
1235859	  766.5	  606.3	 3162.0	...
1235860	  765.7	  606.7	 3164.0	...
1235861	  764.9	  607.3	 3166.0	...
1235862	  764.9	  607.7	 3166.0	...
1235863	  764.9	  608.0	 3166.0	...
1235864	  765.0	  608.0	 3168.0	...
1235865	  764.9	  608.1	 3172.0	...
1235866	  764.9	  608.2	 3177.0	...
1235867	  765.0	  608.6	 3180.0	...
1235868	  765.1	  608.9	 3181.0	...
1235869	  764.4	  609.6	 3182.0	...
1235870	  763.6	  610.0	 3182.0	...
1235871	  762.8	  610.5	 3184.0	...
1235872	  762.6	  610.6	 3187.0	...
1235873	  762.5	  611.0	 3189.0	...
1235874	  762.5	  611.3	 3189.0	...
1235875	  762.5	  611.2	 3189.0	...
1235876	  762.2	  610.7	 3191.0	...
1235877	  762.0	  610.3	 3194.0	...
1235878	  762.1	  610.3	 3197.0	...
1235879	  762.8	  610.0	 3198.0	...
1235880	  763.6	  609.7	 3199.0	...
1235881	  763.9	  609.8	 3199.0	...
1235882	  763.8	  610.0	 3199.0	...
1235883	  763.5	  610.3	 3202.0	...
1235884	  763.1	  610.3	 3206.0	...
1235885	  762.8	  610.3	 3211.0	...
1235886	  762.6	  610.3	 3212.0	...
1235887	  762.6	  610.3	 3212.0	...
1235888	  762.7	  610.3	 3214.0	...
1235889	  762.7	  610.6	 3217.0	...
1235890	  762.8	  611.0	 3219.0	...
1235891	  762.8	  611.5	 3220.0	...
1235892	  762.7	  611.7	 3222.0	...
MSG	1235893 0000 _ Number On
1235893	  762.4	  611.7	 3224.0	...
1235894	  762.1	  611.5	 3225.0	...
1235895	  762.1	  611.4	 3227.0	...
1235896	  762.0	  611.5	 3229.0	...
1235897	  762.1	  611.5	 3232.0	...
1235898	  762.1	  611.3	 3234.0	...
1235899	  762.1	  611.2	 3236.0	...
1235900	  762.1	  611.1	 3240.0	...
1235901	  762.1	  611.3	 3243.0	...
1235902	  762.2	  611.5	 3245.0	...
1235903	  762.2	  611.6	 3246.0	...
1235904	  762.3	  611.3	 3246.0	...
1235905	  761.9	  611.0	 3248.0	...
1235906	  761.5	  610.7	 3251.0	...
1235907	  761.0	  610.7	 3254.0	...
1235908	  760.9	  611.1	 3255.0	...
1235909	  761.0	  611.5	 3256.0	...
1235910	  761.3	  611.8	 3259.0	...
1235911	  761.4	  611.3	 3263.0	...
1235912	  761.2	  610.9	 3266.0	...
1235913	  760.9	  610.6	 3267.0	...
1235914	  760.7	  610.5	 3268.0	...
1235915	  760.6	  610.4	 3271.0	...
1235916	  760.5	  610.5	 3274.0	...
1235917	  760.4	  610.7	 3277.0	...
1235918	  760.0	  611.0	 3276.0	...
1235919	  759.6	  611.2	 3278.0	...
1235920	  759.5	  611.2	 3280.0	...
1235921	  759.8	  611.1	 3282.0	...
1235922	  760.1	  610.6	 3286.0	...
1235923	  759.8	  610.3	 3289.0	...
1235924	  759.5	  610.1	 3293.0	...
1235925	  759.3	  610.4	 3293.0	...
1235926	  759.4	  610.7	 3295.0	...
1235927	  759.4	  610.9	 3298.0	...
1235928	  759.3	  611.1	 3302.0	...
1235929	  759.2	  611.3	 3304.0	...
1235930	  759.3	  611.5	 3304.0	...
1235931	  759.4	  611.5	 3304.0	...
1235932	  759.6	  611.5	 3305.0	...
1235933	  759.5	  611.5	 3309.0	...
1235934	  759.6	  611.3	 3312.0	...
1235935	  759.7	  611.0	 3315.0	...
1235936	  759.6	  610.7	 3315.0	...
1235937	  759.4	  610.6	 3318.0	...
1235938	  759.0	  610.7	 3322.0	...
1235939	  758.8	  610.8	 3326.0	...
1235940	  758.7	  610.7	 3326.0	...
1235941	  758.6	  610.5	 3325.0	...
1235942	  758.5	  610.4	 3326.0	...
1235943	  758.4	  610.6	 3326.0	...
1235944	  758.3	  610.4	 3327.0	...
1235945	  758.3	  610.3	 3329.0	...
1235946	  758.3	  610.3	 3330.0	...
1235947	  758.5	  610.5	 3331.0	...
1235948	  758.7	  610.8	 3331.0	...
1235949	  758.4	  611.1	 3335.0	...
1235950	  757.8	  611.1	 3339.0	...
1235951	  757.2	  611.1	 3344.0	...
1235952	  757.2	  611.0	 3345.0	...
1235953	  757.2	  610.5	 3346.0	...
1235954	  757.2	  610.1	 3350.0	...
1235955	  757.1	  609.7	 3353.0	...
1235956	  757.2	  609.6	 3356.0	...
1235957	  757.4	  609.4	 3356.0	...
1235958	  757.6	  609.4	 3354.0	...
1235959	  757.6	  609.8	 3352.0	...
1235960	  757.8	  610.2	 3352.0	...
1235961	  757.9	  610.5	 3356.0	...
1235962	  758.1	  610.5	 3360.0	...
1235963	  758.1	  610.3	 3363.0	...
1235964	  758.2	  610.1	 3363.0	...
1235965	  758.2	  610.1	 3367.0	...
1235966	  758.0	  610.3	 3370.0	...
1235967	  757.7	  610.3	 3374.0	...
1235968	  757.2	  610.3	 3374.0	...
1235969	  756.9	  610.4	 3375.0	...
1235970	  756.8	  610.2	 3375.0	...
1235971	  756.7	  609.9	 3375.0	...
1235972	  756.7	  609.2	 3375.0	...
1235973	  756.7	  608.9	 3376.0	...
1235974	  756.3	  608.8	 3378.0	...
1235975	  756.0	  609.1	 3380.0	...
1235976	  755.7	  609.5	 3381.0	...
1235977	  755.3	  609.8	 3383.0	...
1235978	  754.9	  610.0	 3389.0	...
1235979	  754.6	  610.2	 3395.0	...
1235980	  755.0	  610.1	 3399.0	...
1235981	  755.5	  610.0	 3400.0	...
1235982	  755.9	  610.2	 3401.0	...
1235983	  756.0	  610.6	 3403.0	...
1235984	  756.2	  610.9	 3403.0	...
1235985	  756.4	  610.8	 3403.0	...
1235986	  756.5	  610.8	 3403.0	...
1235987	  756.4	  610.9	 3403.0	...
1235988	  755.9	  611.2	 3403.0	...
1235989	  755.3	  611.5	 3403.0	...
1235990	  754.8	  611.7	 3403.0	...
1235991	  754.4	  611.8	 3403.0	...
1235992	  754.1	  611.9	 3405.0	...
1235993	  754.0	  612.0	 3406.0	...
1235994	  754.1	  612.0	 3408.0	...
1235995	  754.2	  612.3	 3410.0	...
1235996	  754.2	  612.4	 3411.0	...
1235997	  754.2	  612.7	 3413.0	...
1235998	  754.3	  612.7	 3414.0	...
1235999	  754.4	  612.4	 3415.0	...
1236000	  754.3	  612.1	 3416.0	...
1236001	  754.4	  611.7	 3417.0	...
1236002	  754.4	  611.8	 3419.0	...
1236003	  754.5	  611.8	 3420.0	...
1236004	  754.5	  612.0	 3420.0	...
1236005	  754.2	  612.3	 3420.0	...
1236006	  753.9	  612.4	 3421.0	...
1236007	  753.5	  612.3	 3422.0	...
1236008	  753.5	  612.1	 3423.0	...
1236009	  753.2	  612.4	 3424.0	...
1236010	  752.9	  612.8	 3424.0	...
1236011	  752.5	  613.5	 3425.0	...
1236012	  752.6	  613.8	 3426.0	...
1236013	  752.9	  614.1	 3429.0	...
1236014	  753.2	  614.1	 3431.0	...
1236015	  753.6	  613.9	 3436.0	...
1236016	  753.9	  613.6	 3438.0	...
1236017	  754.1	  613.3	 3439.0	...
1236018	  753.8	  613.4	 3438.0	...
1236019	  753.3	  613.5	 3439.0	...
1236020	  752.7	  613.5	 3441.0	...
1236021	  752.7	  613.5	 3445.0	...
1236022	  752.7	  613.4	 3448.0	...
1236023	  752.8	  613.5	 3450.0	...
1236024	  752.9	  613.6	 3452.0	...
1236025	  752.9	  613.6	 3453.0	...
1236026	  752.7	  613.5	 3455.0	...
1236027	  752.5	  613.2	 3455.0	...
1236028	  752.4	  612.8	 3457.0	...
1236029	  752.2	  612.3	 3459.0	...
1236030	  752.1	  612.0	 3462.0	...
1236031	  751.9	  612.0	 3465.0	...
1236032	  751.9	  612.0	 3467.0	...
1236033	  751.8	  612.0	 3467.0	...
1236034	  751.9	  612.0	 3467.0	...
1236035	  752.0	  612.1	 3469.0	...
1236036	  752.0	  612.2	 3470.0	...
1236037	  752.0	  612.4	 3472.0	...
1236038	  752.0	  612.4	 3473.0	...
1236039	  752.0	  612.4	 3473.0	...
1236040	  752.0	  612.4	 3475.0	...
1236041	  751.8	  612.5	 3477.0	...
1236042	  751.6	  612.5	 3480.0	...
1236043	  751.4	  612.6	 3481.0	...
1236044	  751.4	  612.6	 3482.0	...
1236045	  751.4	  612.6	 3482.0	...
1236046	  751.1	  612.6	 3483.0	...
1236047	  750.9	  612.5	 3483.0	...
1236048	  750.8	  612.5	 3485.0	...
1236049	  750.9	  612.5	 3488.0	...
1236050	  751.7	  612.5	 3490.0	...
1236051	  752.4	  612.1	 3490.0	...
1236052	  753.0	  611.9	 3491.0	...
1236053	  752.6	  611.9	 3493.0	...
1236054	  752.2	  611.5	 3493.0	...
1236055	  751.8	  611.0	 3493.0	...
1236056	  751.7	  610.6	 3493.0	...
1236057	  751.7	  610.7	 3497.0	...
1236058	  751.6	  610.9	 3501.0	...
1236059	  751.7	  611.1	 3506.0	...
1236060	  751.7	  611.2	 3506.0	...
1236061	  751.8	  611.4	 3507.0	...
1236062	  751.9	  611.5	 3507.0	...
1236063	  751.9	  611.3	 3508.0	...
1236064	  751.9	  610.9	 3510.0	...
1236065	  751.7	  610.5	 3512.0	...
1236066	  751.4	  610.4	 3514.0	...
1236067	  751.1	  610.6	 3517.0	...
1236068	  750.8	  611.4	 3517.0	...
1236069	  750.6	  612.2	 3514.0	...
1236070	  750.6	  612.6	 3516.0	...
1236071	  750.7	  612.3	 3519.0	...
1236072	  750.8	  612.1	 3522.0	...
1236073	  750.8	  611.8	 3523.0	...
1236074	  750.7	  611.4	 3523.0	...
1236075	  750.7	  611.0	 3525.0	...
1236076	  750.7	  610.8	 3528.0	...
1236077	  750.7	  610.8	 3530.0	...
1236078	  750.7	  611.0	 3532.0	...
1236079	  750.6	  611.2	 3532.0	...
1236080	  750.5	  611.3	 3532.0	...
1236081	  750.2	  611.2	 3534.0	...
1236082	  749.9	  611.0	 3537.0	...
1236083	  749.7	  610.8	 3540.0	...
1236084	  749.5	  610.6	 3540.0	...
1236085	  749.3	  610.5	 3542.0	...
1236086	  749.1	  610.5	 3545.0	...
1236087	  749.1	  610.8	 3548.0	...
1236088	  749.1	  612.0	 3548.0	...
1236089	  749.0	  613.1	 3550.0	...
1236090	  748.8	  613.9	 3551.0	...
1236091	  748.5	  613.4	 3552.0	...
1236092	  748.4	  612.8	 3551.0	...
1236093	  748.5	  612.4	 3551.0	...
1236094	  748.5	  612.1	 3551.0	...
1236095	  748.6	  612.1	 3552.0	...
1236096	  748.7	  612.0	 3554.0	...
1236097	  748.8	  611.9	 3557.0	...
1236098	  748.7	  611.9	 3558.0	...
1236099	  748.5	  612.2	 3559.0	...
1236100	  748.2	  612.6	 3559.0	...
1236101	  748.0	  612.7	 3559.0	...
1236102	  747.8	  612.4	 3560.0	...
1236103	  748.0	  612.0	 3561.0	...
1236104	  748.2	  611.8	 3562.0	...
1236105	  748.0	  611.9	 3562.0	...
1236106	  747.4	  612.1	 3562.0	...
1236107	  746.8	  612.4	 3562.0	...
1236108	  746.6	  612.5	 3563.0	...
1236109	  746.4	  612.6	 3563.0	...
1236110	  746.3	  612.2	 3565.0	...
1236111	  746.3	  611.8	 3567.0	...
1236112	  746.5	  611.2	 3568.0	...
1236113	  746.8	  610.9	 3567.0	...
1236114	  747.0	  611.2	 3566.0	...
1236115	  747.1	  611.7	 3567.0	...
1236116	  747.2	  611.7	 3569.0	...
1236117	  747.3	  611.4	 3573.0	...
1236118	  746.9	  611.2	 3577.0	...
1236119	  746.4	  611.4	 3579.0	...
1236120	  746.0	  611.2	 3580.0	...
1236121	  746.0	  610.5	 3580.0	...
1236122	  746.1	  610.0	 3580.0	...
1236123	  746.2	  609.5	 3580.0	...
1236124	  746.2	  609.6	 3580.0	...
1236125	  746.3	  609.6	 3581.0	...
1236126	  746.3	  609.5	 3581.0	...
1236127	  746.4	  610.2	 3582.0	...
1236128	  746.5	  610.8	 3585.0	...
1236129	  746.5	  611.6	 3588.0	...
1236130	  746.4	  611.5	 3592.0	...
1236131	  746.2	  611.6	 3593.0	...
1236132	  746.2	  611.6	 3595.0	...
1236133	  746.1	  611.7	 3595.0	...
1236134	  746.1	  611.7	 3598.0	...
1236135	  746.2	  611.7	 3600.0	...
1236136	  746.3	  612.0	 3602.0	...
1236137	  746.5	  612.3	 3602.0	...
1236138	  745.8	  612.8	 3603.0	...
1236139	  745.2	  613.0	 3604.0	...
1236140	  745.2	  613.1	 3605.0	...
1236141	  745.8	  613.1	 3606.0	...
1236142	  746.4	  612.9	 3608.0	...
1236143	  746.4	  612.2	 3608.0	...
1236144	  746.4	  611.4	 3608.0	...
1236145	  746.3	  611.2	 3608.0	...
1236146	  746.1	  611.8	 3608.0	...
1236147	  745.9	  611.7	 3610.0	...
1236148	  745.7	  611.2	 3612.0	...
1236149	  745.7	  610.8	 3614.0	...
1236150	  745.8	  611.1	 3614.0	...
1236151	  745.6	  611.7	 3614.0	...
1236152	  745.4	  612.4	 3615.0	...
1236153	  745.3	  612.9	 3616.0	...
1236154	  745.6	  613.2	 3616.0	...
1236155	  745.7	  613.2	 3616.0	...
1236156	  745.7	  613.1	 3616.0	...
1236157	  745.6	  613.0	 3619.0	...
1236158	  745.6	  612.8	 3621.0	...
1236159	  745.6	  612.9	 3624.0	...
1236160	  745.3	  613.1	 3626.0	...
1236161	  745.1	  613.3	 3629.0	...
1236162	  744.9	  613.0	 3632.0	...
1236163	  744.7	  612.5	 3632.0	...
1236164	  744.6	  611.9	 3634.0	...
1236165	  744.6	  611.7	 3637.0	...
1236166	  744.8	  611.4	 3640.0	...
1236167	  744.8	  611.2	 3645.0	...
1236168	  744.6	  610.9	 3648.0	...
1236169	  744.4	  610.9	 3650.0	...
1236170	  744.2	  611.3	 3652.0	...
1236171	  744.1	  611.8	 3654.0	...
1236172	  744.2	  612.4	 3656.0	...
1236173	  744.4	  612.5	 3656.0	...
1236174	  744.6	  612.7	 3656.0	...
1236175	  744.6	  612.7	 3656.0	...
1236176	  744.6	  612.3	 3656.0	...
1236177	  744.5	  611.8	 3655.0	...
1236178	  744.0	  611.5	 3654.0	...
1236179	  743.6	  611.9	 3654.0	...
1236180	  743.6	  612.2	 3654.0	...
1236181	  743.9	  612.3	 3655.0	...
1236182	  743.9	  612.2	 3656.0	...
1236183	  743.5	  612.1	 3660.0	...
1236184	  743.1	  611.4	 3663.0	...
1236185	  742.9	  610.7	 3665.0	...
1236186	  742.7	  609.9	 3664.0	...
1236187	  743.0	  609.8	 3664.0	...
1236188	  743.3	  609.8	 3665.0	...
1236189	  743.6	  610.0	 3666.0	...
1236190	  743.6	  610.2	 3667.0	...
1236191	  743.5	  610.0	 3669.0	...
1236192	  743.5	  609.7	 3672.0	...
1236193	  743.4	  609.4	 3674.0	...
1236194	  743.2	  609.5	 3676.0	...
1236195	  743.0	  609.7	 3677.0	...
1236196	  743.0	  609.7	 3678.0	...
1236197	  743.2	  609.4	 3679.0	...
1236198	  743.1	  609.1	 3679.0	...
1236199	  742.6	  608.9	 3679.0	...
1236200	  742.3	  608.9	 3680.0	...
1236201	  742.3	  608.4	 3682.0	...
1236202	  742.4	  607.7	 3683.0	...
1236203	  742.5	  607.3	 3683.0	...
1236204	  742.5	  607.6	 3684.0	...
1236205	  742.5	  608.2	 3686.0	...
MSG	1236206 0000 _ Number Off
1236206	  742.9	  608.3	 3688.0	...
1236207	  743.4	  607.8	 3689.0	...
1236208	  743.5	  607.4	 3689.0	...
1236209	  743.1	  607.8	 3689.0	...
1236210	  742.8	  608.1	 3690.0	...
1236211	  742.5	  608.4	 3691.0	...
1236212	  742.2	  608.0	 3692.0	...
1236213	  741.7	  607.6	 3694.0	...
1236214	  741.6	  607.2	 3696.0	...
1236215	  741.5	  607.3	 3697.0	...
1236216	  741.5	  607.7	 3697.0	...
1236217	  741.6	  608.2	 3698.0	...
1236218	  741.8	  608.5	 3698.0	...
1236219	  741.8	  608.1	 3698.0	...
1236220	  741.9	  607.7	 3698.0	...
1236221	  742.0	  607.5	 3698.0	...
1236222	  741.7	  607.8	 3699.0	...
1236223	  741.4	  608.2	 3701.0	...
1236224	  741.0	  608.7	 3703.0	...
1236225	  741.0	  609.0	 3704.0	...
1236226	  740.9	  609.2	 3704.0	...
1236227	  740.9	  609.2	 3704.0	...
1236228	  740.6	  609.2	 3704.0	...
1236229	  740.1	  609.3	 3705.0	...
1236230	  739.6	  609.4	 3707.0	...
1236231	  739.6	  609.2	 3710.0	...
1236232	  740.0	  609.0	 3713.0	...
1236233	  740.4	  608.9	 3713.0	...
1236234	  740.5	  609.1	 3713.0	...
1236235	  740.1	  609.3	 3713.0	...
1236236	  739.7	  609.4	 3713.0	...
1236237	  739.7	  609.4	 3714.0	...
1236238	  740.2	  609.3	 3718.0	...
1236239	  740.5	  609.1	 3721.0	...
1236240	  740.4	  608.9	 3723.0	...
1236241	  740.1	  608.9	 3723.0	...
1236242	  739.8	  609.1	 3723.0	...
1236243	  739.5	  609.3	 3725.0	...
1236244	  739.4	  609.2	 3728.0	...
1236245	  739.4	  608.9	 3730.0	...
1236246	  739.5	  608.7	 3730.0	...
1236247	  739.4	  608.5	 3733.0	...
1236248	  739.1	  608.6	 3736.0	...
1236249	  738.9	  608.7	 3739.0	...
1236250	  738.7	  608.9	 3739.0	...
1236251	  738.8	  609.1	 3741.0	...
1236252	  738.8	  609.2	 3745.0	...
1236253	  738.6	  609.2	 3748.0	...
1236254	  738.3	  609.3	 3750.0	...
1236255	  738.0	  609.3	 3750.0	...
1236256	  737.9	  609.4	 3750.0	...
1236257	  737.8	  609.4	 3751.0	...
1236258	  737.9	  609.6	 3752.0	...
1236259	  738.0	  609.7	 3752.0	...
1236260	  738.0	  609.7	 3752.0	...
1236261	  737.9	  609.6	 3754.0	...
1236262	  737.8	  609.5	 3759.0	...
1236263	  737.9	  609.3	 3764.0	...
1236264	  737.9	  609.2	 3766.0	...
1236265	  737.6	  609.1	 3767.0	...
1236266	  737.3	  609.1	 3767.0	...
1236267	  736.7	  609.4	 3767.0	...
1236268	  736.3	  609.7	 3767.0	...
1236269	  736.0	  609.9	 3767.0	...
1236270	  736.2	  610.3	 3768.0	...
1236271	  736.5	  610.7	 3769.0	...
1236272	  736.8	  611.2	 3770.0	...
1236273	  736.9	  611.3	 3772.0	...
1236274	  736.8	  611.3	 3774.0	...
1236275	  736.6	  611.3	 3777.0	...
1236276	  736.4	  611.0	 3780.0	...
1236277	  736.1	  610.6	 3782.0	...
1236278	  735.7	  610.3	 3786.0	...
1236279	  735.4	  610.5	 3789.0	...
1236280	  735.2	  610.8	 3791.0	...
1236281	  735.4	  611.0	 3792.0	...
1236282	  735.5	  611.0	 3793.0	...
1236283	  735.5	  610.9	 3794.0	...
1236284	  735.4	  610.7	 3794.0	...
1236285	  735.3	  610.4	 3796.0	...
1236286	  735.3	  610.2	 3797.0	...
1236287	  735.5	  610.4	 3799.0	...
1236288	  735.5	  610.7	 3799.0	...
1236289	  735.3	  611.2	 3800.0	...
1236290	  735.1	  611.2	 3801.0	...
1236291	  735.2	  611.3	 3801.0	...
1236292	  734.9	  611.3	 3800.0	...
1236293	  734.5	  611.3	 3799.0	...
1236294	  734.3	  611.1	 3799.0	...
1236295	  734.7	  610.8	 3800.0	...
1236296	  735.0	  610.7	 3802.0	...
1236297	  735.1	  610.5	 3805.0	...
1236298	  735.2	  609.8	 3806.0	...
1236299	  735.2	  609.2	 3807.0	...
1236300	  735.2	  608.9	 3809.0	...
1236301	  735.2	  608.6	 3812.0	...
1236302	  735.5	  608.3	 3813.0	...
1236303	  735.7	  608.2	 3814.0	...
1236304	  735.8	  608.5	 3814.0	...
1236305	  735.7	  608.8	 3814.0	...
1236306	  735.5	  608.8	 3814.0	...
1236307	  735.2	  609.0	 3815.0	...
1236308	  734.9	  609.2	 3817.0	...
1236309	  734.8	  609.4	 3818.0	...
1236310	  735.0	  609.5	 3820.0	...
1236311	  735.3	  609.4	 3820.0	...
1236312	  735.7	  609.0	 3821.0	...
1236313	  736.0	  608.5	 3821.0	...
1236314	  736.3	  608.1	 3824.0	...
1236315	  736.4	  607.9	 3828.0	...
1236316	  736.5	  607.6	 3832.0	...
1236317	  736.6	  607.2	 3833.0	...
1236318	  736.7	  606.9	 3834.0	...
1236319	  736.8	  606.7	 3834.0	...
1236320	  736.8	  606.7	 3833.0	...
1236321	  736.9	  606.6	 3831.0	...
1236322	  737.0	  607.1	 3831.0	...
1236323	  737.2	  607.4	 3834.0	...
1236324	  737.3	  607.7	 3837.0	...
1236325	  737.3	  607.7	 3839.0	...
1236326	  737.3	  608.2	 3838.0	...
1236327	  737.3	  608.6	 3841.0	...
1236328	  737.2	  608.6	 3843.0	...
1236329	  737.1	  608.2	 3846.0	...
1236330	  737.1	  607.6	 3845.0	...
1236331	  737.0	  607.3	 3845.0	...
1236332	  736.7	  607.1	 3846.0	...
1236333	  736.3	  607.0	 3848.0	...
1236334	  735.9	  606.9	 3849.0	...
1236335	  735.8	  606.9	 3850.0	...
1236336	  735.8	  606.8	 3849.0	...
1236337	  735.6	  606.7	 3848.0	...
1236338	  735.3	  606.7	 3850.0	...
1236339	  735.0	  606.7	 3852.0	...
1236340	  734.9	  606.8	 3854.0	...
1236341	  735.2	  607.0	 3856.0	...
1236342	  735.6	  607.4	 3857.0	...
1236343	  735.7	  607.8	 3859.0	...
1236344	  735.6	  608.1	 3859.0	...
1236345	  735.5	  608.0	 3860.0	...
1236346	  735.5	  607.9	 3862.0	...
1236347	  735.4	  608.1	 3862.0	...
1236348	  735.4	  608.4	 3863.0	...
1236349	  735.4	  608.5	 3862.0	...
1236350	  735.2	  608.3	 3862.0	...
1236351	  734.9	  608.2	 3863.0	...
1236352	  734.6	  608.1	 3863.0	...
1236353	  734.7	  608.0	 3862.0	...
1236354	  734.8	  608.1	 3864.0	...
1236355	  734.7	  608.3	 3867.0	...
1236356	  734.7	  608.9	 3871.0	...
1236357	  734.8	  609.3	 3873.0	...
1236358	  734.9	  609.3	 3876.0	...
1236359	  734.9	  609.0	 3877.0	...
1236360	  734.8	  608.7	 3876.0	...
1236361	  734.6	  608.8	 3874.0	...
1236362	  734.5	  608.9	 3872.0	...
1236363	  734.4	  609.0	 3872.0	...
1236364	  734.4	  609.1	 3874.0	...
1236365	  734.5	  609.1	 3877.0	...
1236366	  734.5	  609.1	 3882.0	...
1236367	  734.4	  609.2	 3885.0	...
1236368	  734.2	  609.2	 3888.0	...
1236369	  734.2	  609.2	 3888.0	...
1236370	  733.9	  609.3	 3887.0	...
1236371	  733.5	  609.4	 3890.0	...
1236372	  733.3	  610.3	 3893.0	...
1236373	  733.4	  611.1	 3897.0	...
1236374	  733.4	  611.9	 3898.0	...
1236375	  733.3	  611.6	 3899.0	...
1236376	  733.2	  611.1	 3900.0	...
1236377	  733.2	  610.7	 3900.0	...
1236378	  733.2	  610.7	 3900.0	...
1236379	  733.2	  610.9	 3903.0	...
1236380	  733.1	  611.2	 3906.0	...
1236381	  733.0	  611.4	 3907.0	...
1236382	  732.9	  611.5	 3906.0	...
1236383	  732.9	  611.6	 3904.0	...
1236384	  732.8	  611.7	 3903.0	...
1236385	  732.8	  611.7	 3903.0	...
1236386	  732.8	  611.8	 3903.0	...
1236387	  733.1	  611.9	 3905.0	...
1236388	  733.3	  611.9	 3906.0	...
1236389	  733.4	  611.7	 3907.0	...
1236390	  733.4	  611.6	 3907.0	...
1236391	  733.6	  611.6	 3909.0	...
1236392	  733.7	  611.8	 3909.0	...
1236393	  733.2	  611.9	 3908.0	...
1236394	  732.7	  612.1	 3906.0	...
1236395	  732.0	  612.0	 3908.0	...
1236396	  731.9	  611.8	 3911.0	...
1236397	  731.8	  611.6	 3916.0	...
1236398	  731.8	  611.5	 3918.0	...
1236399	  731.9	  611.3	 3920.0	...
1236400	  731.9	  611.3	 3918.0	...
1236401	  731.8	  611.4	 3916.0	...
1236402	  731.8	  611.5	 3916.0	...
1236403	  731.6	  611.5	 3916.0	...
1236404	  731.5	  611.4	 3916.0	...
1236405	  731.4	  611.2	 3916.0	...
1236406	  731.1	  611.0	 3915.0	...
1236407	  730.7	  611.3	 3914.0	...
1236408	  730.3	  611.8	 3914.0	...
1236409	  730.2	  612.3	 3917.0	...
1236410	  730.2	  612.6	 3920.0	...
1236411	  730.1	  613.1	 3922.0	...
1236412	  730.0	  613.5	 3922.0	...
1236413	  729.8	  613.7	 3922.0	...
1236414	  729.7	  613.7	 3923.0	...
1236415	  729.6	  613.7	 3926.0	...
1236416	  729.6	  613.4	 3928.0	...
1236417	  729.6	  613.2	 3928.0	...
MSG	1236418 0000 _ Number On
1236418	  729.8	  612.9	 3928.0	...
1236419	  729.9	  612.8	 3927.0	...
1236420	  729.4	  612.7	 3926.0	...
1236421	  728.7	  612.1	 3926.0	...
1236422	  728.2	  611.5	 3926.0	...
1236423	  728.3	  610.8	 3926.0	...
1236424	  728.4	  610.4	 3926.0	...
1236425	  728.3	  610.0	 3927.0	...
1236426	  728.4	  609.7	 3926.0	...
1236427	  728.8	  609.4	 3926.0	...
1236428	  729.2	  609.1	 3929.0	...
1236429	  729.4	  608.5	 3931.0	...
1236430	  729.1	  608.3	 3934.0	...
1236431	  728.9	  608.3	 3934.0	...
1236432	  729.1	  608.5	 3934.0	...
1236433	  729.4	  607.6	 3935.0	...
1236434	  729.7	  606.4	 3935.0	...
1236435	  729.8	  606.2	 3936.0	...
1236436	  729.9	  607.0	 3936.0	...
1236437	  730.1	  607.6	 3937.0	...
1236438	  730.3	  607.3	 3937.0	...
1236439	  730.5	  607.0	 3938.0	...
1236440	  730.5	  607.0	 3939.0	...
1236441	  730.2	  607.1	 3940.0	...
1236442	  730.1	  607.0	 3940.0	...
1236443	  730.2	  607.0	 3940.0	...
1236444	  730.0	  607.1	 3938.0	...
1236445	  729.8	  607.3	 3937.0	...
1236446	  729.6	  607.6	 3938.0	...
1236447	  729.6	  607.7	 3939.0	...
1236448	  729.7	  607.8	 3939.0	...
1236449	  729.9	  607.8	 3939.0	...
1236450	  729.9	  607.6	 3938.0	...
1236451	  729.8	  607.5	 3938.0	...
1236452	  729.8	  607.4	 3938.0	...
1236453	  730.0	  607.4	 3937.0	...
1236454	  729.9	  607.5	 3936.0	...
1236455	  729.7	  607.8	 3935.0	...
1236456	  729.6	  608.1	 3935.0	...
1236457	  729.6	  608.4	 3936.0	...
1236458	  729.6	  608.3	 3936.0	...
1236459	  729.6	  608.3	 3936.0	...
1236460	  729.6	  608.1	 3936.0	...
1236461	  729.5	  608.0	 3936.0	...
1236462	  729.4	  607.8	 3936.0	...
1236463	  729.2	  607.9	 3936.0	...
1236464	  728.9	  608.3	 3936.0	...
1236465	  728.5	  608.6	 3935.0	...
1236466	  729.1	  608.7	 3935.0	...
1236467	  729.9	  608.6	 3934.0	...
1236468	  730.6	  608.6	 3934.0	...
1236469	  730.5	  608.8	 3933.0	...
1236470	  730.2	  609.1	 3932.0	...
1236471	  729.9	  609.3	 3932.0	...
1236472	  729.6	  609.3	 3932.0	...
1236473	  729.6	  609.3	 3931.0	...
1236474	  729.6	  609.3	 3931.0	...
1236475	  729.7	  609.3	 3932.0	...
1236476	  729.8	  609.1	 3935.0	...
1236477	  729.9	  608.6	 3938.0	...
1236478	  730.1	  608.2	 3940.0	...
1236479	  730.3	  608.1	 3939.0	...
1236480	  730.2	  608.2	 3936.0	...
1236481	  730.0	  608.3	 3934.0	...
1236482	  729.9	  608.4	 3932.0	...
1236483	  730.2	  608.3	 3932.0	...
1236484	  730.5	  608.3	 3932.0	...
1236485	  730.6	  608.4	 3932.0	...
1236486	  730.6	  608.5	 3931.0	...
1236487	  730.7	  608.6	 3931.0	...
1236488	  730.7	  608.7	 3930.0	...
1236489	  730.7	  608.8	 3929.0	...
1236490	  730.6	  608.7	 3928.0	...
1236491	  730.4	  608.7	 3927.0	...
1236492	  730.2	  609.0	 3928.0	...
1236493	  730.0	  609.4	 3928.0	...
1236494	  729.7	  610.0	 3928.0	...
1236495	  729.5	  610.5	 3928.0	...
1236496	  729.4	  611.0	 3928.0	...
1236497	  729.5	  611.5	 3927.0	...
1236498	  729.5	  611.7	 3925.0	...
1236499	  729.5	  612.1	 3923.0	...
1236500	  729.4	  612.4	 3921.0	...
1236501	  729.4	  612.6	 3921.0	...
1236502	  729.4	  612.5	 3921.0	...
1236503	  729.2	  612.4	 3921.0	...
1236504	  729.0	  612.2	 3921.0	...
1236505	  728.8	  612.3	 3921.0	...
1236506	  728.8	  612.3	 3921.0	...
1236507	  728.8	  612.5	 3921.0	...
1236508	  728.9	  612.8	 3920.0	...
1236509	  729.0	  613.0	 3919.0	...
1236510	  729.1	  613.0	 3918.0	...
1236511	  729.2	  613.0	 3918.0	...
1236512	  729.6	  613.0	 3918.0	...
1236513	  729.7	  613.0	 3917.0	...
1236514	  729.8	  613.2	 3916.0	...
1236515	  729.7	  613.3	 3915.0	...
1236516	  729.6	  613.6	 3914.0	...
1236517	  729.5	  613.7	 3914.0	...
1236518	  729.3	  613.8	 3914.0	...
1236519	  729.2	  613.6	 3913.0	...
1236520	  729.1	  613.6	 3913.0	...
1236521	  729.0	  613.5	 3911.0	...
1236522	  729.1	  613.5	 3908.0	...
1236523	  729.4	  613.5	 3905.0	...
1236524	  729.8	  613.4	 3904.0	...
1236525	  730.2	  613.2	 3904.0	...
1236526	  730.4	  613.0	 3904.0	...
1236527	  730.6	  612.9	 3901.0	...
1236528	  730.6	  613.0	 3899.0	...
1236529	  730.6	  613.2	 3897.0	...
1236530	  730.5	  613.2	 3897.0	...
1236531	  730.5	  613.2	 3896.0	...
1236532	  730.4	  613.2	 3896.0	...
1236533	  730.3	  613.3	 3896.0	...
1236534	  730.2	  613.4	 3896.0	...
1236535	  730.4	  613.7	 3894.0	...
1236536	  730.6	  613.9	 3889.0	...
1236537	  730.8	  614.0	 3884.0	...
1236538	  730.7	  614.0	 3881.0	...
1236539	  730.7	  614.0	 3879.0	...
1236540	  730.8	  614.1	 3878.0	...
1236541	  731.1	  614.2	 3878.0	...
1236542	  731.4	  614.2	 3876.0	...
1236543	  731.4	  614.3	 3874.0	...
1236544	  731.2	  614.5	 3873.0	...
1236545	  731.1	  614.6	 3871.0	...
1236546	  731.3	  614.5	 3870.0	...
1236547	  731.6	  614.3	 3866.0	...
1236548	  731.8	  614.6	 3863.0	...
1236549	  732.0	  614.9	 3860.0	...
1236550	  731.8	  615.4	 3860.0	...
1236551	  731.7	  615.6	 3857.0	...
1236552	  731.7	  615.6	 3855.0	...
1236553	  732.1	  615.2	 3854.0	...
1236554	  732.5	  614.9	 3856.0	...
1236555	  732.7	  614.7	 3857.0	...
1236556	  732.5	  614.6	 3855.0	...
1236557	  732.1	  614.5	 3852.0	...
1236558	  732.0	  615.1	 3848.0	...
1236559	  732.0	  615.7	 3845.0	...
1236560	  732.1	  616.2	 3843.0	...
1236561	  732.4	  615.6	 3844.0	...
1236562	  732.8	  615.1	 3845.0	...
1236563	  733.1	  615.3	 3839.0	...
1236564	  733.3	  615.9	 3832.0	...
1236565	  733.6	  616.6	 3826.0	...
1236566	  733.9	  616.8	 3826.0	...
1236567	  734.1	  617.0	 3825.0	...
1236568	  734.1	  617.0	 3823.0	...
1236569	  734.1	  617.0	 3821.0	...
1236570	  734.0	  617.1	 3821.0	...
1236571	  733.8	  617.0	 3820.0	...
1236572	  733.8	  616.9	 3819.0	...
1236573	  733.9	  616.7	 3818.0	...
1236574	  733.9	  616.5	 3818.0	...
1236575	  733.8	  616.1	 3817.0	...
1236576	  733.7	  615.8	 3816.0	...
1236577	  734.0	  615.4	 3815.0	...
1236578	  734.3	  615.7	 3811.0	...
1236579	  734.7	  615.9	 3809.0	...
1236580	  734.6	  616.4	 3807.0	...
1236581	  734.6	  616.6	 3807.0	...
1236582	  734.8	  616.9	 3806.0	...
1236583	  735.0	  617.0	 3803.0	...
1236584	  735.4	  616.9	 3801.0	...
1236585	  735.5	  616.8	 3799.0	...
1236586	  735.8	  616.7	 3798.0	...
1236587	  735.8	  616.7	 3796.0	...
1236588	  735.7	  616.7	 3793.0	...
1236589	  735.7	  617.0	 3792.0	...
1236590	  736.2	  617.2	 3792.0	...
1236591	  736.6	  617.2	 3791.0	...
1236592	  737.0	  617.0	 3790.0	...
1236593	  737.0	  616.9	 3788.0	...
1236594	  737.0	  617.0	 3786.0	...
1236595	  737.0	  617.1	 3784.0	...
1236596	  737.0	  617.1	 3782.0	...
1236597	  737.0	  617.0	 3780.0	...
1236598	  737.0	  616.9	 3779.0	...
1236599	  736.9	  616.9	 3780.0	...
1236600	  737.2	  616.7	 3780.0	...
1236601	  737.5	  616.5	 3780.0	...
1236602	  737.7	  616.2	 3777.0	...
1236603	  737.6	  616.1	 3774.0	...
1236604	  737.5	  616.1	 3771.0	...
1236605	  737.6	  616.3	 3769.0	...
1236606	  737.7	  616.8	 3767.0	...
1236607	  737.7	  617.3	 3766.0	...
1236608	  737.7	  617.5	 3767.0	...
1236609	  737.9	  617.5	 3768.0	...
1236610	  738.1	  617.4	 3768.0	...
1236611	  738.4	  617.3	 3766.0	...
1236612	  738.3	  617.4	 3763.0	...
1236613	  738.2	  617.4	 3760.0	...
1236614	  738.3	  617.5	 3760.0	...
1236615	  738.4	  617.9	 3760.0	...
1236616	  738.1	  618.3	 3759.0	...
1236617	  737.6	  618.3	 3759.0	...
1236618	  737.3	  618.2	 3758.0	...
1236619	  737.4	  618.6	 3758.0	...
1236620	  737.5	  619.2	 3758.0	...
1236621	  737.5	  619.8	 3755.0	...
1236622	  737.6	  619.8	 3752.0	...
1236623	  737.6	  620.0	 3749.0	...
1236624	  737.6	  620.2	 3749.0	...
1236625	  737.6	  620.6	 3748.0	...
1236626	  737.5	  620.8	 3746.0	...
1236627	  737.7	  620.7	 3743.0	...
1236628	  738.1	  620.5	 3738.0	...
1236629	  738.6	  620.5	 3733.0	...
1236630	  738.7	  620.7	 3728.0	...
1236631	  738.5	  620.9	 3727.0	...
1236632	  738.0	  621.1	 3726.0	...
1236633	  737.7	  621.3	 3726.0	...
1236634	  737.5	  621.5	 3726.0	...
1236635	  737.4	  621.6	 3726.0	...
1236636	  737.2	  621.8	 3726.0	...
1236637	  737.2	  621.9	 3722.0	...
1236638	  737.3	  622.1	 3717.0	...
1236639	  737.6	  622.2	 3713.0	...
1236640	  737.7	  622.4	 3713.0	...
1236641	  738.0	  622.5	 3712.0	...
1236642	  738.3	  622.3	 3712.0	...
1236643	  738.5	  622.1	 3711.0	...
1236644	  738.5	  621.9	 3712.0	...
1236645	  738.5	  622.3	 3713.0	...
1236646	  738.5	  622.7	 3711.0	...
1236647	  738.4	  623.1	 3708.0	...
1236648	  738.1	  623.2	 3705.0	...
1236649	  737.8	  623.1	 3705.0	...
1236650	  737.7	  622.9	 3706.0	...
1236651	  737.7	  622.6	 3707.0	...
1236652	  737.6	  622.6	 3708.0	...
1236653	  737.5	  622.7	 3708.0	...
1236654	  737.4	  622.5	 3707.0	...
1236655	  737.5	  622.0	 3706.0	...
1236656	  737.7	  621.6	 3704.0	...
1236657	  738.1	  621.5	 3701.0	...
1236658	  738.2	  621.0	 3699.0	...
1236659	  737.9	  620.6	 3698.0	...
1236660	  737.6	  620.2	 3699.0	...
1236661	  737.4	  620.5	 3699.0	...
1236662	  737.5	  620.8	 3699.0	...
1236663	  737.3	  621.2	 3700.0	...
1236664	  737.0	  621.3	 3696.0	...
1236665	  736.7	  621.2	 3693.0	...
1236666	  736.7	  621.6	 3690.0	...
1236667	  736.8	  622.0	 3690.0	...
1236668	  737.0	  622.3	 3691.0	...
1236669	  737.2	  622.0	 3693.0	...
1236670	  737.3	  622.0	 3695.0	...
1236671	  737.2	  621.9	 3694.0	...
1236672	  737.4	  621.7	 3692.0	...
1236673	  737.7	  621.2	 3691.0	...
1236674	  738.0	  620.8	 3691.0	...
1236675	  738.0	  620.5	 3690.0	...
1236676	  737.6	  620.4	 3689.0	...
1236677	  737.2	  620.3	 3688.0	...
1236678	  737.2	  620.2	 3687.0	...
1236679	  737.7	  620.1	 3685.0	...
1236680	  738.1	  620.0	 3683.0	...
1236681	  738.2	  620.1	 3681.0	...
1236682	  738.2	  620.1	 3681.0	...
1236683	  738.3	  620.4	 3681.0	...
1236684	  738.3	  620.7	 3681.0	...
1236685	  738.5	  620.9	 3681.0	...
1236686	  738.6	  621.0	 3681.0	...
1236687	  738.7	  621.1	 3681.0	...
1236688	  738.8	  621.1	 3680.0	...
1236689	  738.9	  621.1	 3680.0	...
1236690	  739.2	  621.2	 3680.0	...
1236691	  739.3	  621.3	 3679.0	...
1236692	  739.4	  621.4	 3679.0	...
1236693	  739.3	  621.5	 3679.0	...
1236694	  739.3	  621.6	 3682.0	...
1236695	  739.4	  621.6	 3683.0	...
1236696	  739.5	  621.4	 3682.0	...
1236697	  739.6	  621.3	 3680.0	...
1236698	  739.7	  621.3	 3676.0	...
1236699	  739.8	  621.4	 3674.0	...
1236700	  739.7	  621.5	 3675.0	...
1236701	  739.4	  621.5	 3677.0	...
1236702	  739.1	  621.5	 3679.0	...
1236703	  739.1	  621.5	 3678.0	...
1236704	  739.3	  621.3	 3677.0	...
1236705	  739.5	  621.1	 3677.0	...
1236706	  739.7	  620.9	 3677.0	...
1236707	  739.9	  621.4	 3677.0	...
1236708	  740.1	  621.8	 3678.0	...
1236709	  740.3	  622.2	 3678.0	...
1236710	  740.3	  622.1	 3679.0	...
1236711	  740.3	  621.6	 3679.0	...
1236712	  740.3	  621.2	 3680.0	...
1236713	  740.2	  621.1	 3680.0	...
1236714	  740.1	  621.5	 3680.0	...
1236715	  739.8	  621.9	 3679.0	...
1236716	  739.5	  622.1	 3678.0	...
1236717	  739.4	  622.2	 3678.0	...
1236718	  739.5	  622.2	 3677.0	...
EFIX R   1234673	1236718	2046	  763.8	  604.4	   3167
SSACC R  1236719
1236719	  739.7	  622.4	 3677.0	...
1236720	  739.9	  622.8	 3677.0	...
MSG	1236721 0000 _ Number Off
1236721	  740.0	  624.0	 3677.0	...
1236722	  740.1	  625.0	 3677.0	...
1236723	  740.0	  626.1	 3677.0	...
1236724	  739.9	  627.4	 3677.0	...
1236725	  739.5	  629.7	 3678.0	...
1236726	  739.4	  633.9	 3678.0	...
1236727	  738.9	  640.9	 3676.0	...
1236728	  738.0	  649.1	 3673.0	...
1236729	  735.6	  659.6	 3674.0	...
1236730	  733.7	  669.9	 3679.0	...
1236731	  731.5	  684.1	 3685.0	...
1236732	  729.3	  697.7	 3688.0	...
1236733	  726.8	  713.0	 3695.0	...
1236734	  723.9	  729.2	 3702.0	...
1236735	  722.7	  746.6	 3708.0	...
1236736	  721.4	  762.6	 3713.0	...
1236737	  720.6	  778.4	 3722.0	...
1236738	  719.6	  793.7	 3733.0	...
1236739	  718.3	  811.7	 3744.0	...
1236740	  717.4	  828.3	 3752.0	...
1236741	  716.0	  847.0	 3757.0	...
1236742	  712.9	  865.9	 3761.0	...
1236743	  710.3	  885.6	 3766.0	...
1236744	  705.2	  905.8	 3772.0	...
1236745	  701.9	  925.1	 3774.0	...
1236746	  697.2	  942.5	 3776.0	...
1236747	  693.0	  960.5	 3778.0	...
1236748	  688.9	  976.8	 3782.0	...
1236749	  685.3	  993.5	 3785.0	...
1236750	  683.3	 1006.7	 3786.0	...
1236751	  681.6	 1020.8	 3786.0	...
1236752	  680.9	 1034.4	 3785.0	...
1236753	  681.2	 1048.2	 3787.0	...
1236754	  681.4	 1063.5	 3789.0	...
1236755	  682.2	 1080.4	 3790.0	...
1236756	  682.1	 1100.1	 3790.0	...
1236757	  682.2	 1118.4	 3789.0	...
1236758	  680.8	 1137.2	 3789.0	...
1236759	  678.5	 1155.6	 3791.0	...
1236760	  675.6	 1174.0	 3793.0	...
1236761	  672.5	 1192.8	 3794.0	...
1236762	  668.7	 1210.8	 3794.0	...
1236763	  665.3	 1229.1	 3793.0	...
1236764	  661.7	 1244.7	 3790.0	...
1236765	  660.0	 1259.8	 3786.0	...
1236766	  658.2	 1274.7	 3781.0	...
1236767	  657.8	 1291.9	 3778.0	...
1236768	  658.3	 1309.5	 3775.0	...
1236769	  659.5	 1327.8	 3774.0	...
1236770	  660.7	 1346.0	 3774.0	...
1236771	  661.5	 1363.6	 3774.0	...
1236772	  660.9	 1380.7	 3771.0	...
1236773	  660.3	 1397.4	 3768.0	...
1236774	  659.3	 1415.1	 3762.0	...
1236775	  659.4	 1432.3	 3758.0	...
1236776	  659.7	 1450.9	 3753.0	...
1236777	  659.5	 1468.1	 3751.0	...
1236778	  660.3	 1486.5	 3751.0	...
1236779	  661.3	 1503.8	 3750.0	...
1236780	  664.1	 1520.9	 3750.0	...
1236781	  667.3	 1537.1	 3747.0	...
1236782	  671.2	 1552.9	 3740.0	...
1236783	  675.4	 1568.3	 3731.0	...
1236784	  679.7	 1583.2	 3726.0	...
1236785	  683.0	 1598.3	 3724.0	...
1236786	  686.0	 1613.8	 3722.0	...
1236787	  688.4	 1629.1	 3719.0	...
1236788	  689.7	 1643.9	 3717.0	...
1236789	  690.6	 1659.2	 3713.0	...
1236790	  690.2	 1674.2	 3710.0	...
1236791	  690.3	 1688.3	 3708.0	...
1236792	  689.2	 1702.9	 3706.0	...
1236793	  689.1	 1717.0	 3702.0	...
1236794	  687.8	 1732.4	 3697.0	...
1236795	  686.9	 1745.4	 3694.0	...
1236796	  685.9	 1759.4	 3692.0	...
1236797	  686.1	 1772.3	 3687.0	...
1236798	  686.8	 1786.3	 3684.0	...
1236799	  688.2	 1799.6	 3681.0	...
1236800	  691.0	 1813.4	 3679.0	...
1236801	  695.1	 1828.6	 3674.0	...
1236802	  700.0	 1844.0	 3669.0	...
1236803	  704.7	 1858.6	 3665.0	...
1236804	  709.5	 1872.7	 3664.0	...
1236805	  713.8	 1885.2	 3662.0	...
1236806	  717.6	 1897.7	 3661.0	...
1236807	  719.9	 1907.5	 3659.0	...
1236808	  721.0	 1917.8	 3656.0	...
1236809	  722.2	 1928.0	 3650.0	...
1236810	  722.1	 1938.7	 3643.0	...
1236811	  723.1	 1950.7	 3636.0	...
1236812	  723.6	 1961.9	 3632.0	...
1236813	  726.1	 1973.1	 3630.0	...
1236814	  729.1	 1983.7	 3628.0	...
1236815	  732.3	 1995.0	 3626.0	...
1236816	  735.5	 2005.8	 3626.0	...
1236817	  738.6	 2015.9	 3625.0	...
1236818	  742.4	 2024.9	 3624.0	...
1236819	  746.0	 2033.8	 3624.0	...
1236820	  749.6	 2042.9	 3621.0	...
1236821	  751.7	 2051.6	 3617.0	...
1236822	  753.8	 2061.6	 3612.0	...
1236823	  755.3	 2070.0	 3611.0	...
1236824	  757.6	 2079.0	 3611.0	...
1236825	  757.9	 2086.4	 3611.0	...
1236826	  757.9	 2094.1	 3612.0	...
1236827	  757.8	 2101.4	 3611.0	...
1236828	  758.9	 2109.0	 3611.0	...
1236829	  758.9	 2116.6	 3610.0	...
1236830	  759.4	 2124.5	 3607.0	...
1236831	  759.3	 2133.0	 3603.0	...
1236832	  761.3	 2142.0	 3595.0	...
1236833	  764.2	 2151.7	 3591.0	...
1236834	  766.8	 2161.0	 3585.0	...
1236835	  769.3	 2169.9	 3584.0	...
1236836	  771.1	 2177.3	 3583.0	...
1236837	  774.4	 2184.1	 3579.0	...
1236838	  777.4	 2190.0	 3574.0	...
1236839	  778.7	 2195.5	 3568.0	...
1236840	  779.6	 2200.0	 3566.0	...
1236841	  780.3	 2204.9	 3562.0	...
1236842	  782.9	 2210.6	 3559.0	...
1236843	  785.9	 2216.2	 3557.0	...
1236844	  789.4	 2220.7	 3556.0	...
1236845	  792.7	 2224.8	 3556.0	...
1236846	  796.2	 2229.1	 3555.0	...
1236847	  800.0	 2233.0	 3555.0	...
1236848	  803.3	 2238.0	 3555.0	...
1236849	  806.8	 2244.1	 3555.0	...
1236850	  809.2	 2249.7	 3558.0	...
1236851	  810.5	 2254.7	 3561.0	...
ESACC R  1236719	1236851	133	  739.7	  622.4	  810.5	 2254.7	  30.54	    400
SFIX R   1236852
1236852	  811.1	 2259.6	 3564.0	...
1236853	  811.5	 2265.6	 3564.0	...
1236854	  811.7	 2271.0	 3565.0	...
1236855	  811.3	 2275.3	 3567.0	...
1236856	  810.9	 2278.3	 3569.0	...
1236857	  810.5	 2281.2	 3570.0	...
1236858	  810.9	 2284.8	 3570.0	...
1236859	  811.4	 2289.3	 3569.0	...
1236860	  812.6	 2294.0	 3569.0	...
1236861	  812.8	 2298.8	 3569.0	...
1236862	  812.3	 2303.6	 3569.0	...
1236863	  811.3	 2309.0	 3573.0	...
1236864	  809.9	 2313.2	 3576.0	...
1236865	  809.7	 2318.3	 3580.0	...
1236866	  808.4	 2323.3	 3582.0	...
1236867	  808.1	 2328.3	 3584.0	...
1236868	  806.9	 2331.6	 3585.0	...
1236869	  807.0	 2334.0	 3590.0	...
1236870	  805.9	 2336.1	 3598.0	...
1236871	  805.5	 2338.6	 3607.0	...
1236872	  804.8	 2340.7	 3609.0	...
1236873	  805.4	 2343.1	 3609.0	...
1236874	  805.5	 2344.9	 3610.0	...
1236875	  805.4	 2346.3	 3611.0	...
1236876	  805.6	 2347.0	 3612.0	...
1236877	  806.3	 2347.6	 3613.0	...
1236878	  807.1	 2348.8	 3613.0	...
1236879	  807.7	 2350.2	 3614.0	...
1236880	  808.5	 2351.7	 3616.0	...
1236881	  809.2	 2353.1	 3618.0	...
1236882	  810.2	 2355.2	 3620.0	...
1236883	  811.1	 2356.7	 3621.0	...
1236884	  811.7	 2357.9	 3622.0	...
1236885	  811.9	 2358.6	 3622.0	...
1236886	  812.6	 2360.2	 3619.0	...
1236887	  814.2	 2361.9	 3617.0	...
1236888	  815.6	 2363.4	 3618.0	...
1236889	  817.2	 2365.0	 3622.0	...
1236890	  817.9	 2366.8	 3622.0	...
1236891	  819.0	 2369.3	 3618.0	...
1236892	  819.7	 2370.6	 3614.0	...
1236893	  821.0	 2372.0	 3614.0	...
1236894	  822.0	 2372.4	 3614.0	...
1236895	  822.9	 2373.0	 3614.0	...
1236896	  823.8	 2374.0	 3615.0	...
1236897	  825.0	 2374.8	 3618.0	...
1236898	  826.2	 2375.4	 3621.0	...
1236899	  826.7	 2375.4	 3624.0	...
1236900	  826.7	 2375.4	 3623.0	...
1236901	  826.4	 2375.1	 3623.0	...
1236902	  826.1	 2374.5	 3624.0	...
1236903	  825.6	 2373.4	 3624.0	...
1236904	  825.1	 2372.6	 3625.0	...
1236905	  824.7	 2372.0	 3627.0	...
1236906	  824.3	 2371.4	 3630.0	...
1236907	  824.1	 2370.8	 3635.0	...
1236908	  823.8	 2370.2	 3637.0	...
1236909	  823.2	 2370.0	 3639.0	...
1236910	  822.3	 2369.8	 3639.0	...
1236911	  821.6	 2369.7	 3640.0	...
1236912	  821.3	 2369.6	 3640.0	...
1236913	  821.4	 2369.6	 3639.0	...
1236914	  821.0	 2369.3	 3639.0	...
1236915	  820.0	 2369.0	 3641.0	...
1236916	  819.0	 2368.8	 3644.0	...
1236917	  818.5	 2368.7	 3647.0	...
1236918	  818.3	 2368.1	 3649.0	...
1236919	  817.8	 2367.4	 3652.0	...
1236920	  817.3	 2367.0	 3655.0	...
1236921	  817.0	 2367.3	 3656.0	...
MSG	1236922 0000 _ Number On
1236922	  816.8	 2367.5	 3656.0	...
1236923	  816.2	 2367.1	 3657.0	...
1236924	  815.7	 2366.7	 3657.0	...
1236925	  815.3	 2366.4	 3658.0	...
1236926	  814.6	 2366.6	 3658.0	...
1236927	  813.9	 2366.8	 3658.0	...
1236928	  812.8	 2367.0	 3659.0	...
1236929	  812.2	 2367.4	 3659.0	...
1236930	  811.4	 2367.6	 3660.0	...
1236931	  811.0	 2367.7	 3660.0	...
1236932	  810.4	 2367.5	 3661.0	...
1236933	  809.9	 2367.2	 3663.0	...
1236934	  808.9	 2367.0	 3667.0	...
1236935	  808.1	 2366.9	 3670.0	...
1236936	  806.8	 2366.8	 3673.0	...
1236937	  806.2	 2367.5	 3674.0	...
1236938	  806.1	 2368.2	 3674.0	...
1236939	  805.4	 2368.8	 3675.0	...
1236940	  804.4	 2368.8	 3678.0	...
1236941	  803.4	 2368.7	 3681.0	...
1236942	  803.3	 2368.6	 3681.0	...
1236943	  803.3	 2368.6	 3680.0	...
1236944	  803.3	 2368.4	 3679.0	...
1236945	  802.9	 2368.2	 3680.0	...
1236946	  802.5	 2368.8	 3682.0	...
1236947	  801.7	 2369.4	 3684.0	...
1236948	  801.1	 2370.1	 3686.0	...
1236949	  800.7	 2370.4	 3688.0	...
1236950	  800.6	 2370.8	 3690.0	...
1236951	  800.0	 2371.0	 3691.0	...
1236952	  799.2	 2370.9	 3691.0	...
1236953	  798.7	 2371.0	 3692.0	...
1236954	  798.4	 2371.1	 3692.0	...
1236955	  798.1	 2371.3	 3691.0	...
1236956	  797.7	 2371.3	 3691.0	...
1236957	  797.7	 2371.1	 3690.0	...
1236958	  797.7	 2370.9	 3691.0	...
1236959	  797.7	 2370.7	 3695.0	...
1236960	  796.4	 2370.9	 3699.0	...
1236961	  795.0	 2371.2	 3703.0	...
1236962	  793.6	 2371.5	 3703.0	...
1236963	  793.4	 2371.6	 3704.0	...
1236964	  793.3	 2372.1	 3704.0	...
1236965	  793.3	 2372.6	 3704.0	...
1236966	  792.9	 2373.0	 3707.0	...
1236967	  792.4	 2373.1	 3709.0	...
1236968	  791.8	 2373.1	 3712.0	...
1236969	  790.9	 2373.2	 3712.0	...
1236970	  789.9	 2373.4	 3712.0	...
1236971	  788.8	 2373.6	 3710.0	...
1236972	  788.2	 2374.0	 3709.0	...
1236973	  787.3	 2374.6	 3709.0	...
1236974	  786.4	 2375.2	 3708.0	...
1236975	  786.0	 2375.5	 3709.0	...
1236976	  786.0	 2375.5	 3711.0	...
1236977	  785.8	 2375.6	 3712.0	...
1236978	  785.7	 2375.7	 3714.0	...
1236979	  784.9	 2375.8	 3714.0	...
1236980	  784.3	 2376.0	 3716.0	...
1236981	  783.7	 2376.0	 3718.0	...
1236982	  783.7	 2376.0	 3720.0	...
1236983	  783.5	 2376.1	 3719.0	...
1236984	  783.0	 2376.1	 3717.0	...
1236985	  782.5	 2376.2	 3716.0	...
1236986	  782.2	 2376.1	 3715.0	...
1236987	  781.8	 2376.3	 3715.0	...
1236988	  781.4	 2376.6	 3715.0	...
1236989	  781.2	 2377.1	 3715.0	...
1236990	  781.4	 2377.4	 3714.0	...
1236991	  781.6	 2377.7	 3714.0	...
1236992	  780.8	 2377.8	 3714.0	...
1236993	  779.8	 2377.6	 3715.0	...
1236994	  778.8	 2377.4	 3715.0	...
1236995	  779.0	 2377.8	 3716.0	...
1236996	  779.4	 2378.5	 3715.0	...
1236997	  779.8	 2379.0	 3715.0	...
1236998	  779.3	 2378.8	 3717.0	...
1236999	  778.7	 2378.6	 3717.0	...
1237000	  778.2	 2378.7	 3718.0	...
1237001	  778.1	 2378.6	 3719.0	...
1237002	  778.0	 2378.6	 3721.0	...
1237003	  777.7	 2378.8	 3724.0	...
1237004	  777.4	 2379.1	 3725.0	...
1237005	  776.9	 2379.5	 3721.0	...
1237006	  776.4	 2379.7	 3717.0	...
1237007	  776.0	 2379.9	 3713.0	...
1237008	  775.9	 2380.1	 3713.0	...
1237009	  775.9	 2380.3	 3714.0	...
1237010	  775.9	 2380.5	 3714.0	...
1237011	  776.1	 2380.7	 3715.0	...
1237012	  776.3	 2381.1	 3717.0	...
1237013	  776.3	 2381.5	 3717.0	...
1237014	  776.3	 2381.7	 3716.0	...
1237015	  776.1	 2381.7	 3714.0	...
1237016	  775.6	 2381.6	 3716.0	...
1237017	  775.0	 2381.6	 3717.0	...
1237018	  774.4	 2381.4	 3719.0	...
1237019	  774.0	 2381.1	 3720.0	...
1237020	  773.9	 2380.7	 3720.0	...
1237021	  774.2	 2381.0	 3720.0	...
1237022	  774.5	 2381.5	 3720.0	...
1237023	  774.7	 2381.8	 3721.0	...
1237024	  774.6	 2381.5	 3722.0	...
1237025	  774.5	 2381.5	 3722.0	...
1237026	  774.6	 2381.7	 3722.0	...
1237027	  774.7	 2381.9	 3721.0	...
1237028	  774.3	 2382.0	 3719.0	...
1237029	  773.8	 2382.1	 3717.0	...
1237030	  773.4	 2382.2	 3715.0	...
1237031	  773.5	 2382.2	 3714.0	...
1237032	  773.7	 2382.0	 3714.0	...
1237033	  773.7	 2381.7	 3714.0	...
1237034	  773.5	 2381.5	 3714.0	...
1237035	  773.3	 2381.6	 3714.0	...
1237036	  773.3	 2381.6	 3713.0	...
1237037	  773.2	 2381.6	 3712.0	...
1237038	  773.0	 2381.4	 3711.0	...
1237039	  772.8	 2381.1	 3711.0	...
1237040	  772.9	 2381.4	 3708.0	...
1237041	  773.3	 2381.7	 3705.0	...
1237042	  774.1	 2381.8	 3706.0	...
1237043	  774.7	 2381.6	 3709.0	...
1237044	  774.8	 2381.4	 3710.0	...
1237045	  774.5	 2381.5	 3707.0	...
1237046	  774.1	 2381.5	 3704.0	...
EFIX R   1236852	1237046	195	  797.7	 2365.1	   3670
SSACC R  1237047
1237047	  774.1	 2381.6	 3702.0	...
1237048	  774.9	 2381.8	 3699.0	...
1237049	  776.5	 2381.9	 3696.0	...
1237050	  778.9	 2382.9	 3694.0	...
1237051	  781.7	 2384.5	 3692.0	...
1237052	  783.8	 2386.5	 3689.0	...
1237053	  787.0	 2388.3	 3690.0	...
1237054	  791.6	 2390.2	 3694.0	...
1237055	  798.9	 2392.6	 3698.0	...
1237056	  805.9	 2397.6	 3699.0	...
SBLINK R 1237057
1237057	   .	   .	    0.0	...
1237058	   .	   .	    0.0	...
1237059	   .	   .	    0.0	...
1237060	   .	   .	    0.0	...
1237061	   .	   .	    0.0	...
1237062	   .	   .	    0.0	...
1237063	   .	   .	    0.0	...
1237064	   .	   .	    0.0	...
1237065	   .	   .	    0.0	...
1237066	   .	   .	    0.0	...
1237067	   .	   .	    0.0	...
1237068	   .	   .	    0.0	...
1237069	   .	   .	    0.0	...
1237070	   .	   .	    0.0	...
1237071	   .	   .	    0.0	...
1237072	   .	   .	    0.0	...
1237073	   .	   .	    0.0	...
1237074	   .	   .	    0.0	...
1237075	   .	   .	    0.0	...
1237076	   .	   .	    0.0	...
1237077	   .	   .	    0.0	...
1237078	   .	   .	    0.0	...
1237079	   .	   .	    0.0	...
1237080	   .	   .	    0.0	...
1237081	   .	   .	    0.0	...
1237082	   .	   .	    0.0	...
1237083	   .	   .	    0.0	...
1237084	   .	   .	    0.0	...
1237085	   .	   .	    0.0	...
1237086	   .	   .	    0.0	...
1237087	   .	   .	    0.0	...
1237088	   .	   .	    0.0	...
1237089	   .	   .	    0.0	...
1237090	   .	   .	    0.0	...
1237091	   .	   .	    0.0	...
1237092	   .	   .	    0.0	...
1237093	   .	   .	    0.0	...
1237094	   .	   .	    0.0	...
1237095	   .	   .	    0.0	...
1237096	   .	   .	    0.0	...
1237097	   .	   .	    0.0	...
1237098	   .	   .	    0.0	...
1237099	   .	   .	    0.0	...
1237100	   .	   .	    0.0	...
1237101	   .	   .	    0.0	...
1237102	   .	   .	    0.0	...
1237103	   .	   .	    0.0	...
1237104	   .	   .	    0.0	...
1237105	   .	   .	    0.0	...
1237106	   .	   .	    0.0	...
1237107	   .	   .	    0.0	...
1237108	   .	   .	    0.0	...
1237109	   .	   .	    0.0	...
1237110	   .	   .	    0.0	...
1237111	   .	   .	    0.0	...
1237112	   .	   .	    0.0	...
1237113	   .	   .	    0.0	...
1237114	   .	   .	    0.0	...
1237115	   .	   .	    0.0	...
1237116	   .	   .	    0.0	...
1237117	   .	   .	    0.0	...
1237118	   .	   .	    0.0	...
1237119	   .	   .	    0.0	...
1237120	   .	   .	    0.0	...
1237121	   .	   .	    0.0	...
1237122	   .	   .	    0.0	...
1237123	   .	   .	    0.0	...
1237124	   .	   .	    0.0	...
1237125	   .	   .	    0.0	...
1237126	   .	   .	    0.0	...
1237127	   .	   .	    0.0	...
1237128	   .	   .	    0.0	...
1237129	   .	   .	    0.0	...
1237130	   .	   .	    0.0	...
1237131	   .	   .	    0.0	...
1237132	   .	   .	    0.0	...
1237133	   .	   .	    0.0	...
1237134	   .	   .	    0.0	...
1237135	   .	   .	    0.0	...
1237136	   .	   .	    0.0	...
1237137	   .	   .	    0.0	...
1237138	   .	   .	    0.0	...
1237139	   .	   .	    0.0	...
1237140	   .	   .	    0.0	...
1237141	   .	   .	    0.0	...
1237142	   .	   .	    0.0	...
1237143	   .	   .	    0.0	...
1237144	   .	   .	    0.0	...
1237145	   .	   .	    0.0	...
1237146	   .	   .	    0.0	...
1237147	   .	   .	    0.0	...
1237148	   .	   .	    0.0	...
1237149	   .	   .	    0.0	...
1237150	   .	   .	    0.0	...
1237151	   .	   .	    0.0	...
1237152	   .	   .	    0.0	...
1237153	   .	   .	    0.0	...
1237154	   .	   .	    0.0	...
1237155	   .	   .	    0.0	...
1237156	   .	   .	    0.0	...
1237157	   .	   .	    0.0	...
1237158	   .	   .	    0.0	...
1237159	   .	   .	    0.0	...
1237160	   .	   .	    0.0	...
1237161	   .	   .	    0.0	...
1237162	   .	   .	    0.0	...
1237163	   .	   .	    0.0	...
1237164	   .	   .	    0.0	...
1237165	   .	   .	    0.0	...
1237166	   .	   .	    0.0	...
1237167	   .	   .	    0.0	...
1237168	   .	   .	    0.0	...
1237169	   .	   .	    0.0	...
1237170	   .	   .	    0.0	...
1237171	   .	   .	    0.0	...
1237172	   .	   .	    0.0	...
1237173	   .	   .	    0.0	...
1237174	   .	   .	    0.0	...
1237175	   .	   .	    0.0	...
1237176	   .	   .	    0.0	...
1237177	   .	   .	    0.0	...
1237178	   .	   .	    0.0	...
1237179	   .	   .	    0.0	...
1237180	   .	   .	    0.0	...
1237181	   .	   .	    0.0	...
1237182	   .	   .	    0.0	...
1237183	   .	   .	    0.0	...
1237184	   .	   .	    0.0	...
1237185	   .	   .	    0.0	...
1237186	   .	   .	    0.0	...
1237187	   .	   .	    0.0	...
1237188	   .	   .	    0.0	...
1237189	   .	   .	    0.0	...
1237190	   .	   .	    0.0	...
1237191	   .	   .	    0.0	...
1237192	   .	   .	    0.0	...
1237193	   .	   .	    0.0	...
1237194	   .	   .	    0.0	...
1237195	   .	   .	    0.0	...
1237196	   .	   .	    0.0	...
1237197	   .	   .	    0.0	...
1237198	   .	   .	    0.0	...
1237199	   .	   .	    0.0	...
1237200	   .	   .	    0.0	...
1237201	   .	   .	    0.0	...
1237202	   .	   .	    0.0	...
1237203	   .	   .	    0.0	...
1237204	   .	   .	    0.0	...
1237205	   .	   .	    0.0	...
1237206	   .	   .	    0.0	...
1237207	   .	   .	    0.0	...
1237208	   .	   .	    0.0	...
1237209	   .	   .	    0.0	...
1237210	   .	   .	    0.0	...
1237211	   .	   .	    0.0	...
1237212	   .	   .	    0.0	...
1237213	   .	   .	    0.0	...
1237214	   .	   .	    0.0	...
1237215	   .	   .	    0.0	...
1237216	   .	   .	    0.0	...
1237217	   .	   .	    0.0	...
1237218	   .	   .	    0.0	...
1237219	   .	   .	    0.0	...
1237220	   .	   .	    0.0	...
1237221	   .	   .	    0.0	...
1237222	   .	   .	    0.0	...
1237223	   .	   .	    0.0	...
1237224	   .	   .	    0.0	...
1237225	   .	   .	    0.0	...
1237226	   .	   .	    0.0	...
1237227	   .	   .	    0.0	...
1237228	   .	   .	    0.0	...
1237229	   .	   .	    0.0	...
1237230	   .	   .	    0.0	...
1237231	   .	   .	    0.0	...
1237232	   .	   .	    0.0	...
1237233	   .	   .	    0.0	...
1237234	   .	   .	    0.0	...
MSG	1237235 0000 _ Number Off
1237235	   .	   .	    0.0	...
1237236	   .	   .	    0.0	...
1237237	   .	   .	    0.0	...
1237238	   .	   .	    0.0	...
1237239	   .	   .	    0.0	...
1237240	   .	   .	    0.0	...
1237241	   .	   .	    0.0	...
1237242	   .	   .	    0.0	...
1237243	   .	   .	    0.0	...
1237244	   .	   .	    0.0	...
1237245	   .	   .	    0.0	...
1237246	   .	   .	    0.0	...
1237247	   .	   .	    0.0	...
1237248	   .	   .	    0.0	...
1237249	   .	   .	    0.0	...
1237250	   .	   .	    0.0	...
1237251	   .	   .	    0.0	...
1237252	   .	   .	    0.0	...
1237253	   .	   .	    0.0	...
1237254	   .	   .	    0.0	...
1237255	   .	   .	    0.0	...
1237256	   .	   .	    0.0	...
1237257	   .	   .	    0.0	...
1237258	   .	   .	    0.0	...
1237259	   .	   .	    0.0	...
1237260	   .	   .	    0.0	...
1237261	   .	   .	    0.0	...
1237262	   .	   .	    0.0	...
1237263	   .	   .	    0.0	...
1237264	   .	   .	    0.0	...
1237265	   .	   .	    0.0	...
1237266	   .	   .	    0.0	...
1237267	   .	   .	    0.0	...
1237268	   .	   .	    0.0	...
1237269	   .	   .	    0.0	...
1237270	   .	   .	    0.0	...
1237271	   .	   .	    0.0	...
1237272	   .	   .	    0.0	...
1237273	   .	   .	    0.0	...
1237274	   .	   .	    0.0	...
1237275	   .	   .	    0.0	...
1237276	   .	   .	    0.0	...
1237277	   .	   .	    0.0	...
1237278	   .	   .	    0.0	...
1237279	   .	   .	    0.0	...
1237280	   .	   .	    0.0	...
1237281	   .	   .	    0.0	...
1237282	   .	   .	    0.0	...
1237283	   .	   .	    0.0	...
1237284	   .	   .	    0.0	...
1237285	   .	   .	    0.0	...
1237286	   .	   .	    0.0	...
1237287	   .	   .	    0.0	...
1237288	   .	   .	    0.0	...
1237289	   .	   .	    0.0	...
1237290	   .	   .	    0.0	...
1237291	   .	   .	    0.0	...
1237292	   .	   .	    0.0	...
1237293	   .	   .	    0.0	...
1237294	   .	   .	    0.0	...
1237295	   .	   .	    0.0	...
1237296	   .	   .	    0.0	...
1237297	   .	   .	    0.0	...
1237298	   .	   .	    0.0	...
1237299	   .	   .	    0.0	...
1237300	   .	   .	    0.0	...
1237301	   .	   .	    0.0	...
1237302	   .	   .	    0.0	...
1237303	   .	   .	    0.0	...
1237304	   .	   .	    0.0	...
1237305	   .	   .	    0.0	...
1237306	   .	   .	    0.0	...
1237307	   .	   .	    0.0	...
1237308	   .	   .	    0.0	...
1237309	   .	   .	    0.0	...
1237310	   .	   .	    0.0	...
1237311	   .	   .	    0.0	...
1237312	   .	   .	    0.0	...
1237313	   .	   .	    0.0	...
1237314	   .	   .	    0.0	...
1237315	   .	   .	    0.0	...
1237316	   .	   .	    0.0	...
1237317	   .	   .	    0.0	...
1237318	   .	   .	    0.0	...
1237319	   .	   .	    0.0	...
1237320	   .	   .	    0.0	...
1237321	   .	   .	    0.0	...
1237322	   .	   .	    0.0	...
1237323	   .	   .	    0.0	...
1237324	   .	   .	    0.0	...
1237325	   .	   .	    0.0	...
1237326	   .	   .	    0.0	...
1237327	   .	   .	    0.0	...
1237328	   .	   .	    0.0	...
1237329	   .	   .	    0.0	...
1237330	   .	   .	    0.0	...
1237331	   .	   .	    0.0	...
1237332	   .	   .	    0.0	...
1237333	   .	   .	    0.0	...
1237334	   .	   .	    0.0	...
1237335	   .	   .	    0.0	...
1237336	   .	   .	    0.0	...
1237337	   .	   .	    0.0	...
1237338	   .	   .	    0.0	...
1237339	   .	   .	    0.0	...
1237340	   .	   .	    0.0	...
1237341	   .	   .	    0.0	...
1237342	   .	   .	    0.0	...
1237343	   .	   .	    0.0	...
1237344	   .	   .	    0.0	...
1237345	   .	   .	    0.0	...
1237346	   .	   .	    0.0	...
1237347	   .	   .	    0.0	...
1237348	   .	   .	    0.0	...
1237349	   .	   .	    0.0	...
1237350	   .	   .	    0.0	...
1237351	   .	   .	    0.0	...
1237352	   .	   .	    0.0	...
1237353	   .	   .	    0.0	...
1237354	   .	   .	    0.0	...
1237355	   .	   .	    0.0	...
1237356	   .	   .	    0.0	...
EBLINK R 1237057	1237356	300
1237357	  813.1	 1397.1	 2119.0	...
1237358	  813.1	 1397.1	 2119.0	...
1237359	  813.2	 1387.6	 2150.0	...
1237360	  811.6	 1369.0	 2207.0	...
1237361	  810.2	 1343.3	 2284.0	...
1237362	  807.1	 1317.9	 2352.0	...
1237363	  804.2	 1294.2	 2417.0	...
1237364	  799.8	 1269.1	 2485.0	...
1237365	  796.3	 1246.2	 2553.0	...
1237366	  793.0	 1221.9	 2617.0	...
1237367	  788.6	 1199.1	 2678.0	...
1237368	  782.0	 1177.5	 2730.0	...
1237369	  775.6	 1158.3	 2787.0	...
1237370	  770.2	 1137.9	 2841.0	...
1237371	  766.1	 1116.0	 2902.0	...
1237372	  760.5	 1092.9	 2966.0	...
1237373	  754.6	 1070.4	 3035.0	...
1237374	  748.8	 1048.2	 3107.0	...
1237375	  745.0	 1026.9	 3177.0	...
1237376	  743.4	 1007.0	 3238.0	...
1237377	  743.7	  990.4	 3292.0	...
1237378	  746.2	  975.1	 3343.0	...
1237379	  748.0	  962.0	 3393.0	...
1237380	  748.6	  949.0	 3438.0	...
1237381	  748.5	  936.5	 3485.0	...
1237382	  748.2	  921.8	 3532.0	...
1237383	  748.3	  906.3	 3576.0	...
1237384	  747.8	  889.7	 3620.0	...
1237385	  747.7	  873.2	 3660.0	...
1237386	  747.2	  856.0	 3707.0	...
1237387	  746.2	  839.5	 3747.0	...
1237388	  745.0	  823.1	 3787.0	...
1237389	  743.8	  807.2	 3823.0	...
1237390	  742.5	  791.1	 3859.0	...
1237391	  741.4	  777.9	 3892.0	...
1237392	  740.4	  764.7	 3925.0	...
1237393	  739.6	  753.8	 3955.0	...
1237394	  738.5	  740.9	 3991.0	...
1237395	  737.6	  729.7	 4020.0	...
1237396	  736.7	  719.2	 4041.0	...
1237397	  736.6	  710.3	 4057.0	...
1237398	  736.9	  701.2	 4080.0	...
1237399	  737.6	  691.7	 4102.0	...
1237400	  737.8	  682.2	 4125.0	...
1237401	  738.1	  674.5	 4142.0	...
1237402	  738.7	  667.3	 4162.0	...
1237403	  739.6	  661.5	 4173.0	...
1237404	  740.4	  655.5	 4187.0	...
1237405	  741.3	  648.6	 4201.0	...
1237406	  741.9	  642.5	 4220.0	...
1237407	  742.1	  635.4	 4236.0	...
1237408	  741.6	  630.2	 4249.0	...
1237409	  741.0	  624.3	 4257.0	...
1237410	  740.8	  620.3	 4264.0	...
1237411	  740.6	  617.3	 4271.0	...
1237412	  740.2	  615.2	 4278.0	...
1237413	  739.9	  613.6	 4282.0	...
1237414	  739.5	  612.7	 4284.0	...
1237415	  739.3	  612.4	 4276.0	...
1237416	  739.0	  612.8	 4267.0	...
1237417	  737.4	  618.8	 4245.0	...
1237418	  735.6	  630.0	 4225.0	...
1237419	  733.9	  642.3	 4206.0	...
1237420	  733.3	  651.1	 4195.0	...
1237421	  732.7	  655.4	 4192.0	...
1237422	  731.9	  660.0	 4190.0	...
1237423	  731.6	  662.3	 4192.0	...
1237424	  731.1	  664.8	 4195.0	...
1237425	  730.6	  665.9	 4196.0	...
1237426	  730.2	  666.2	 4196.0	...
1237427	  730.2	  665.6	 4196.0	...
ESACC R  1237047	1237427	381	  797.4	 2232.4	  730.2	  665.6	  29.45	    489
SFIX R   1237428
1237428	  730.4	  665.1	 4196.0	...
1237429	  730.3	  665.3	 4196.0	...
1237430	  730.2	  665.4	 4195.0	...
1237431	  730.0	  665.3	 4195.0	...
1237432	  730.1	  665.1	 4196.0	...
1237433	  730.3	  664.4	 4197.0	...
1237434	  730.5	  663.8	 4198.0	...
1237435	  730.6	  663.4	 4198.0	...
1237436	  730.7	  662.8	 4199.0	...
1237437	  730.6	  662.1	 4200.0	...
1237438	  730.3	  661.4	 4201.0	...
1237439	  730.0	  661.3	 4202.0	...
1237440	  729.8	  661.3	 4202.0	...
1237441	  729.9	  660.8	 4201.0	...
1237442	  729.8	  660.4	 4202.0	...
1237443	  729.7	  660.1	 4202.0	...
1237444	  730.0	  660.1	 4203.0	...
1237445	  730.2	  660.1	 4204.0	...
1237446	  730.3	  659.9	 4204.0	...
1237447	  730.1	  660.0	 4204.0	...
MSG	1237448 0000 _ Number On
1237448	  729.8	  660.1	 4203.0	...
1237449	  729.7	  660.0	 4202.0	...
1237450	  729.6	  659.7	 4202.0	...
1237451	  729.5	  659.1	 4202.0	...
1237452	  729.7	  658.8	 4202.0	...
1237453	  729.8	  658.6	 4202.0	...
1237454	  730.3	  658.6	 4202.0	...
1237455	  730.7	  658.6	 4202.0	...
1237456	  730.6	  658.5	 4202.0	...
1237457	  730.3	  658.4	 4202.0	...
1237458	  730.0	  658.3	 4202.0	...
1237459	  730.0	  658.3	 4202.0	...
1237460	  730.0	  658.5	 4201.0	...
1237461	  730.1	  658.8	 4200.0	...
1237462	  730.1	  658.4	 4199.0	...
1237463	  730.2	  657.8	 4198.0	...
1237464	  730.2	  657.3	 4199.0	...
1237465	  730.2	  657.4	 4200.0	...
1237466	  730.2	  657.5	 4199.0	...
1237467	  730.2	  657.5	 4197.0	...
1237468	  730.1	  657.5	 4194.0	...
1237469	  730.1	  658.0	 4193.0	...
1237470	  730.1	  658.4	 4192.0	...
1237471	  730.1	  658.4	 4192.0	...
1237472	  730.1	  658.0	 4191.0	...
1237473	  730.2	  657.6	 4191.0	...
1237474	  730.4	  657.5	 4191.0	...
1237475	  730.4	  657.2	 4192.0	...
1237476	  730.5	  656.9	 4192.0	...
1237477	  730.4	  656.6	 4193.0	...
1237478	  730.3	  656.9	 4194.0	...
1237479	  730.4	  657.0	 4191.0	...
1237480	  730.7	  656.8	 4186.0	...
1237481	  731.0	  656.3	 4182.0	...
1237482	  731.0	  656.0	 4182.0	...
1237483	  731.0	  655.5	 4182.0	...
1237484	  731.1	  655.1	 4183.0	...
1237485	  731.2	  654.7	 4182.0	...
1237486	  731.1	  654.8	 4181.0	...
1237487	  730.8	  655.0	 4181.0	...
1237488	  730.5	  655.0	 4177.0	...
1237489	  730.4	  654.9	 4172.0	...
1237490	  730.6	  654.6	 4170.0	...
1237491	  730.7	  654.4	 4171.0	...
1237492	  730.7	  654.3	 4170.0	...
1237493	  730.6	  654.3	 4168.0	...
1237494	  730.7	  654.3	 4165.0	...
1237495	  731.0	  654.4	 4165.0	...
1237496	  731.3	  654.4	 4166.0	...
1237497	  731.4	  654.3	 4166.0	...
1237498	  731.4	  654.1	 4164.0	...
1237499	  731.3	  653.7	 4161.0	...
1237500	  731.3	  653.4	 4155.0	...
1237501	  731.6	  653.1	 4151.0	...
1237502	  731.8	  652.9	 4148.0	...
1237503	  731.9	  652.7	 4147.0	...
1237504	  731.8	  652.5	 4148.0	...
1237505	  731.6	  652.6	 4149.0	...
1237506	  731.6	  652.1	 4150.0	...
1237507	  731.5	  651.6	 4151.0	...
1237508	  731.4	  651.5	 4149.0	...
1237509	  731.9	  651.8	 4145.0	...
1237510	  732.4	  652.2	 4141.0	...
1237511	  732.9	  652.5	 4139.0	...
1237512	  732.9	  652.7	 4135.0	...
1237513	  732.9	  652.8	 4130.0	...
1237514	  732.9	  652.6	 4126.0	...
1237515	  733.1	  652.2	 4125.0	...
1237516	  733.3	  652.1	 4125.0	...
1237517	  733.5	  651.8	 4127.0	...
1237518	  733.5	  651.7	 4129.0	...
1237519	  733.5	  651.5	 4131.0	...
1237520	  733.7	  651.7	 4128.0	...
1237521	  733.9	  651.9	 4122.0	...
1237522	  734.0	  652.2	 4117.0	...
1237523	  733.9	  652.3	 4113.0	...
1237524	  733.9	  652.3	 4111.0	...
1237525	  733.9	  652.2	 4112.0	...
1237526	  733.9	  651.9	 4112.0	...
1237527	  733.9	  651.4	 4112.0	...
1237528	  733.8	  650.9	 4110.0	...
1237529	  734.0	  650.4	 4109.0	...
1237530	  734.3	  650.3	 4107.0	...
1237531	  734.6	  649.8	 4104.0	...
1237532	  734.5	  649.4	 4102.0	...
1237533	  734.5	  648.9	 4101.0	...
1237534	  734.6	  648.9	 4101.0	...
1237535	  734.8	  648.9	 4100.0	...
1237536	  734.9	  649.1	 4100.0	...
1237537	  734.8	  649.2	 4100.0	...
1237538	  734.8	  649.3	 4097.0	...
1237539	  734.8	  649.4	 4090.0	...
1237540	  734.8	  649.4	 4084.0	...
1237541	  735.4	  649.2	 4082.0	...
1237542	  736.1	  648.5	 4083.0	...
1237543	  736.6	  647.8	 4081.0	...
1237544	  736.5	  647.3	 4077.0	...
1237545	  736.6	  647.4	 4071.0	...
1237546	  736.8	  647.5	 4067.0	...
1237547	  737.1	  647.6	 4065.0	...
1237548	  737.2	  647.5	 4064.0	...
1237549	  737.1	  647.0	 4063.0	...
1237550	  736.8	  646.4	 4062.0	...
1237551	  736.4	  646.1	 4060.0	...
1237552	  736.2	  646.1	 4059.0	...
1237553	  736.2	  646.2	 4056.0	...
1237554	  736.1	  646.3	 4053.0	...
1237555	  736.1	  646.6	 4052.0	...
1237556	  736.1	  646.8	 4054.0	...
1237557	  736.2	  646.8	 4053.0	...
1237558	  736.2	  646.4	 4050.0	...
1237559	  736.1	  646.0	 4047.0	...
1237560	  736.0	  645.7	 4045.0	...
1237561	  736.3	  646.0	 4044.0	...
1237562	  736.7	  646.2	 4042.0	...
1237563	  737.1	  645.8	 4041.0	...
1237564	  737.0	  645.1	 4040.0	...
1237565	  737.0	  644.5	 4036.0	...
1237566	  737.0	  644.6	 4033.0	...
1237567	  736.9	  644.7	 4028.0	...
1237568	  736.8	  644.8	 4027.0	...
1237569	  736.6	  644.9	 4026.0	...
1237570	  736.3	  644.7	 4025.0	...
1237571	  736.4	  644.4	 4026.0	...
1237572	  736.7	  644.0	 4026.0	...
1237573	  736.9	  643.8	 4026.0	...
1237574	  736.9	  643.6	 4025.0	...
1237575	  736.9	  643.5	 4024.0	...
1237576	  737.5	  643.7	 4022.0	...
1237577	  738.0	  644.1	 4022.0	...
1237578	  738.6	  644.1	 4022.0	...
1237579	  738.0	  643.8	 4020.0	...
1237580	  737.4	  643.5	 4018.0	...
1237581	  736.8	  643.2	 4017.0	...
1237582	  736.8	  642.8	 4015.0	...
1237583	  736.8	  642.4	 4014.0	...
1237584	  736.8	  642.3	 4011.0	...
1237585	  736.8	  642.1	 4010.0	...
1237586	  736.9	  641.9	 4008.0	...
1237587	  737.0	  641.9	 4007.0	...
1237588	  737.1	  642.0	 4004.0	...
1237589	  737.3	  642.0	 4001.0	...
1237590	  737.5	  641.9	 3998.0	...
1237591	  737.8	  641.9	 3998.0	...
1237592	  738.0	  641.8	 3996.0	...
1237593	  738.1	  641.7	 3994.0	...
1237594	  738.3	  641.5	 3992.0	...
1237595	  738.2	  641.4	 3993.0	...
1237596	  738.1	  641.4	 3994.0	...
1237597	  737.6	  641.9	 3995.0	...
1237598	  737.2	  642.4	 3992.0	...
1237599	  736.9	  642.6	 3990.0	...
1237600	  737.0	  642.4	 3987.0	...
1237601	  736.9	  642.1	 3987.0	...
1237602	  736.9	  642.1	 3986.0	...
1237603	  736.8	  642.1	 3986.0	...
1237604	  737.0	  641.9	 3985.0	...
1237605	  737.3	  641.9	 3982.0	...
1237606	  737.7	  641.8	 3978.0	...
1237607	  738.0	  641.6	 3975.0	...
1237608	  738.1	  641.3	 3975.0	...
1237609	  737.7	  641.1	 3975.0	...
1237610	  737.2	  641.2	 3975.0	...
1237611	  736.4	  641.2	 3975.0	...
1237612	  736.1	  641.2	 3974.0	...
1237613	  736.1	  641.2	 3974.0	...
1237614	  736.4	  641.7	 3973.0	...
1237615	  736.7	  642.1	 3972.0	...
1237616	  736.8	  642.5	 3970.0	...
1237617	  736.7	  642.7	 3967.0	...
1237618	  736.7	  643.0	 3964.0	...
1237619	  736.8	  643.2	 3963.0	...
1237620	  737.0	  643.2	 3961.0	...
1237621	  737.2	  642.8	 3960.0	...
1237622	  737.1	  642.1	 3957.0	...
1237623	  736.9	  641.3	 3956.0	...
1237624	  736.8	  640.9	 3954.0	...
1237625	  736.7	  640.4	 3953.0	...
1237626	  736.6	  640.0	 3952.0	...
1237627	  736.6	  639.6	 3952.0	...
1237628	  736.7	  639.7	 3950.0	...
1237629	  736.7	  639.7	 3949.0	...
1237630	  736.6	  639.7	 3947.0	...
1237631	  736.6	  639.8	 3945.0	...
1237632	  736.6	  640.2	 3943.0	...
1237633	  736.7	  640.8	 3941.0	...
1237634	  736.7	  641.3	 3941.0	...
1237635	  736.8	  641.5	 3940.0	...
1237636	  736.9	  641.4	 3937.0	...
1237637	  736.7	  641.4	 3934.0	...
1237638	  736.5	  641.6	 3930.0	...
1237639	  736.3	  641.7	 3928.0	...
1237640	  736.4	  641.8	 3927.0	...
1237641	  736.5	  641.7	 3927.0	...
1237642	  736.7	  641.6	 3926.0	...
1237643	  736.8	  641.5	 3924.0	...
1237644	  736.8	  641.3	 3920.0	...
1237645	  736.8	  640.9	 3918.0	...
1237646	  737.0	  640.5	 3917.0	...
1237647	  737.1	  640.3	 3911.0	...
1237648	  737.2	  640.4	 3906.0	...
1237649	  737.2	  640.4	 3900.0	...
1237650	  737.0	  640.5	 3901.0	...
1237651	  736.8	  640.5	 3902.0	...
1237652	  736.5	  640.4	 3903.0	...
1237653	  736.4	  640.0	 3903.0	...
1237654	  736.2	  639.7	 3900.0	...
1237655	  736.0	  639.5	 3897.0	...
1237656	  735.9	  639.5	 3894.0	...
1237657	  735.6	  639.4	 3894.0	...
1237658	  735.3	  639.2	 3894.0	...
1237659	  735.1	  639.0	 3894.0	...
1237660	  735.1	  638.8	 3893.0	...
1237661	  735.1	  638.7	 3891.0	...
1237662	  735.0	  638.7	 3886.0	...
1237663	  735.0	  638.7	 3882.0	...
1237664	  735.3	  638.7	 3878.0	...
1237665	  735.7	  638.6	 3876.0	...
1237666	  736.0	  638.5	 3875.0	...
1237667	  736.3	  638.3	 3875.0	...
1237668	  736.4	  638.2	 3873.0	...
1237669	  736.3	  638.1	 3870.0	...
1237670	  736.4	  638.3	 3868.0	...
1237671	  736.4	  638.5	 3866.0	...
1237672	  736.4	  638.2	 3865.0	...
1237673	  736.3	  637.6	 3865.0	...
1237674	  736.2	  636.7	 3863.0	...
1237675	  736.0	  636.3	 3862.0	...
1237676	  735.8	  635.7	 3859.0	...
1237677	  735.7	  635.6	 3856.0	...
1237678	  735.8	  635.5	 3852.0	...
1237679	  735.9	  635.6	 3851.0	...
1237680	  736.0	  635.7	 3850.0	...
1237681	  736.1	  635.4	 3850.0	...
1237682	  736.1	  635.0	 3849.0	...
1237683	  736.1	  634.6	 3846.0	...
1237684	  736.2	  634.6	 3845.0	...
1237685	  736.3	  634.5	 3842.0	...
1237686	  736.4	  634.3	 3839.0	...
1237687	  736.4	  634.1	 3835.0	...
1237688	  736.3	  634.1	 3834.0	...
1237689	  736.4	  634.5	 3829.0	...
1237690	  736.4	  634.9	 3826.0	...
1237691	  736.3	  635.4	 3823.0	...
1237692	  736.0	  635.4	 3823.0	...
1237693	  735.8	  635.5	 3824.0	...
1237694	  735.4	  635.6	 3824.0	...
1237695	  735.2	  635.1	 3823.0	...
1237696	  735.2	  634.4	 3822.0	...
1237697	  735.3	  633.8	 3821.0	...
1237698	  735.7	  633.7	 3815.0	...
1237699	  735.9	  633.6	 3811.0	...
1237700	  736.0	  633.5	 3807.0	...
1237701	  735.9	  633.4	 3805.0	...
1237702	  735.9	  633.4	 3804.0	...
1237703	  736.5	  633.5	 3802.0	...
1237704	  737.0	  633.6	 3802.0	...
1237705	  737.5	  633.6	 3801.0	...
1237706	  737.5	  633.6	 3800.0	...
1237707	  737.6	  633.8	 3796.0	...
1237708	  737.7	  633.9	 3792.0	...
1237709	  737.9	  634.0	 3790.0	...
1237710	  738.0	  634.0	 3792.0	...
1237711	  738.1	  633.6	 3794.0	...
1237712	  738.1	  633.2	 3795.0	...
1237713	  738.0	  632.9	 3795.0	...
1237714	  737.8	  633.0	 3790.0	...
1237715	  737.6	  633.0	 3785.0	...
1237716	  737.5	  632.9	 3780.0	...
1237717	  737.5	  632.9	 3779.0	...
1237718	  737.5	  632.8	 3778.0	...
1237719	  737.4	  632.8	 3778.0	...
1237720	  737.5	  632.7	 3776.0	...
1237721	  737.6	  632.6	 3773.0	...
1237722	  737.8	  632.6	 3771.0	...
1237723	  737.7	  632.6	 3771.0	...
1237724	  737.8	  632.6	 3771.0	...
1237725	  738.0	  632.5	 3771.0	...
1237726	  738.4	  632.4	 3771.0	...
1237727	  738.6	  632.2	 3770.0	...
1237728	  738.7	  632.1	 3770.0	...
1237729	  738.8	  631.9	 3770.0	...
1237730	  738.7	  632.0	 3769.0	...
1237731	  738.4	  632.2	 3768.0	...
1237732	  738.2	  632.5	 3766.0	...
1237733	  737.9	  632.9	 3762.0	...
1237734	  737.8	  633.1	 3758.0	...
1237735	  737.7	  633.1	 3755.0	...
1237736	  737.6	  633.2	 3755.0	...
1237737	  737.6	  633.3	 3753.0	...
1237738	  737.6	  633.5	 3752.0	...
1237739	  737.5	  633.6	 3750.0	...
1237740	  737.5	  633.7	 3749.0	...
1237741	  737.6	  633.7	 3748.0	...
1237742	  737.7	  633.4	 3747.0	...
1237743	  737.7	  633.2	 3746.0	...
1237744	  737.7	  633.2	 3745.0	...
1237745	  737.7	  633.9	 3739.0	...
1237746	  737.8	  634.6	 3735.0	...
1237747	  737.8	  634.5	 3731.0	...
1237748	  737.9	  633.9	 3730.0	...
1237749	  737.9	  633.2	 3728.0	...
MSG	1237750 0000 _ Number Off
1237750	  738.0	  633.1	 3727.0	...
1237751	  738.0	  633.0	 3726.0	...
1237752	  738.1	  633.0	 3723.0	...
1237753	  738.1	  633.1	 3720.0	...
1237754	  738.0	  633.2	 3718.0	...
1237755	  738.0	  633.4	 3716.0	...
1237756	  737.8	  633.4	 3715.0	...
1237757	  737.8	  633.3	 3716.0	...
1237758	  737.7	  632.7	 3718.0	...
1237759	  737.6	  632.2	 3717.0	...
1237760	  737.7	  631.8	 3714.0	...
1237761	  737.7	  631.8	 3711.0	...
1237762	  737.7	  631.8	 3712.0	...
1237763	  737.6	  631.8	 3713.0	...
1237764	  737.6	  631.9	 3714.0	...
1237765	  737.8	  632.0	 3712.0	...
1237766	  738.0	  631.9	 3709.0	...
1237767	  738.1	  631.8	 3707.0	...
1237768	  738.1	  632.7	 3706.0	...
1237769	  738.0	  633.7	 3704.0	...
1237770	  738.3	  634.6	 3703.0	...
1237771	  738.6	  634.6	 3701.0	...
1237772	  739.2	  634.3	 3698.0	...
1237773	  739.6	  634.1	 3697.0	...
1237774	  739.8	  633.9	 3695.0	...
1237775	  739.3	  634.1	 3693.0	...
1237776	  738.8	  634.3	 3690.0	...
1237777	  738.3	  634.4	 3689.0	...
1237778	  738.3	  634.1	 3688.0	...
1237779	  738.2	  633.8	 3686.0	...
1237780	  738.1	  633.3	 3684.0	...
1237781	  738.1	  633.2	 3681.0	...
1237782	  738.3	  633.0	 3680.0	...
1237783	  738.9	  632.7	 3678.0	...
1237784	  739.3	  632.5	 3676.0	...
1237785	  739.7	  632.3	 3674.0	...
1237786	  739.7	  632.4	 3672.0	...
1237787	  739.9	  632.5	 3671.0	...
1237788	  740.0	  632.6	 3669.0	...
1237789	  740.1	  632.6	 3668.0	...
1237790	  739.9	  632.6	 3668.0	...
1237791	  739.9	  632.8	 3669.0	...
1237792	  740.0	  632.9	 3667.0	...
1237793	  740.1	  632.6	 3665.0	...
1237794	  740.0	  632.1	 3663.0	...
1237795	  739.8	  631.5	 3663.0	...
1237796	  740.1	  631.5	 3664.0	...
1237797	  740.4	  631.4	 3663.0	...
1237798	  740.8	  631.4	 3663.0	...
1237799	  740.7	  631.4	 3662.0	...
1237800	  740.6	  631.5	 3661.0	...
1237801	  740.6	  631.8	 3659.0	...
1237802	  740.7	  631.9	 3657.0	...
1237803	  740.8	  631.5	 3655.0	...
1237804	  740.9	  630.8	 3654.0	...
1237805	  740.8	  630.8	 3652.0	...
1237806	  740.7	  631.3	 3649.0	...
1237807	  740.5	  631.9	 3646.0	...
1237808	  740.3	  631.9	 3646.0	...
1237809	  740.2	  631.7	 3646.0	...
1237810	  740.2	  631.5	 3646.0	...
1237811	  740.1	  631.3	 3647.0	...
1237812	  740.1	  631.4	 3645.0	...
1237813	  740.7	  631.4	 3643.0	...
1237814	  741.4	  631.4	 3642.0	...
1237815	  741.9	  631.4	 3644.0	...
1237816	  741.8	  631.5	 3644.0	...
1237817	  741.6	  631.6	 3643.0	...
1237818	  741.3	  631.2	 3637.0	...
1237819	  741.0	  630.8	 3633.0	...
1237820	  740.9	  630.4	 3629.0	...
1237821	  741.0	  630.5	 3629.0	...
1237822	  741.1	  630.5	 3629.0	...
1237823	  741.2	  630.6	 3629.0	...
1237824	  741.2	  630.5	 3629.0	...
1237825	  741.5	  630.4	 3629.0	...
1237826	  742.0	  630.3	 3629.0	...
1237827	  742.5	  630.1	 3628.0	...
1237828	  742.8	  629.8	 3624.0	...
1237829	  742.9	  630.2	 3620.0	...
1237830	  743.1	  630.6	 3616.0	...
1237831	  743.0	  631.2	 3617.0	...
1237832	  742.8	  631.2	 3617.0	...
1237833	  742.5	  631.5	 3618.0	...
1237834	  742.4	  631.7	 3618.0	...
1237835	  742.4	  631.8	 3614.0	...
1237836	  742.4	  631.9	 3610.0	...
1237837	  742.4	  632.1	 3605.0	...
1237838	  742.5	  631.9	 3604.0	...
1237839	  742.6	  631.5	 3604.0	...
1237840	  742.7	  630.9	 3604.0	...
1237841	  742.9	  630.4	 3605.0	...
1237842	  743.0	  629.9	 3604.0	...
1237843	  743.1	  629.7	 3602.0	...
1237844	  743.0	  629.9	 3601.0	...
1237845	  743.0	  630.1	 3601.0	...
1237846	  742.8	  630.3	 3601.0	...
1237847	  742.6	  630.6	 3601.0	...
1237848	  742.9	  630.8	 3600.0	...
1237849	  743.3	  630.7	 3598.0	...
1237850	  743.8	  630.2	 3596.0	...
1237851	  743.7	  629.7	 3594.0	...
1237852	  743.8	  629.6	 3593.0	...
1237853	  743.9	  630.0	 3589.0	...
1237854	  743.7	  630.5	 3585.0	...
1237855	  743.5	  631.2	 3584.0	...
1237856	  743.4	  631.5	 3585.0	...
1237857	  743.5	  631.8	 3585.0	...
1237858	  743.3	  631.5	 3583.0	...
1237859	  743.2	  631.5	 3581.0	...
1237860	  743.0	  631.5	 3580.0	...
1237861	  743.2	  631.7	 3580.0	...
1237862	  743.4	  631.6	 3580.0	...
1237863	  743.6	  631.5	 3580.0	...
1237864	  743.8	  631.2	 3580.0	...
1237865	  743.8	  630.8	 3580.0	...
1237866	  743.7	  630.6	 3580.0	...
1237867	  743.7	  630.3	 3581.0	...
1237868	  743.7	  630.3	 3582.0	...
1237869	  743.7	  630.5	 3580.0	...
1237870	  743.7	  630.7	 3577.0	...
1237871	  743.8	  631.0	 3574.0	...
1237872	  743.8	  631.1	 3575.0	...
1237873	  743.7	  631.3	 3575.0	...
1237874	  743.6	  631.5	 3574.0	...
1237875	  743.6	  631.6	 3574.0	...
1237876	  743.8	  631.7	 3573.0	...
1237877	  744.1	  631.4	 3572.0	...
1237878	  744.3	  631.2	 3572.0	...
1237879	  744.3	  631.7	 3571.0	...
1237880	  744.3	  632.3	 3569.0	...
1237881	  744.7	  632.9	 3568.0	...
1237882	  745.0	  632.8	 3567.0	...
1237883	  745.3	  632.7	 3565.0	...
1237884	  745.2	  632.7	 3563.0	...
1237885	  745.0	  632.5	 3561.0	...
1237886	  744.8	  632.4	 3560.0	...
1237887	  744.7	  632.3	 3559.0	...
1237888	  744.6	  632.3	 3559.0	...
1237889	  744.6	  632.3	 3559.0	...
1237890	  744.7	  632.6	 3559.0	...
1237891	  745.0	  632.8	 3558.0	...
1237892	  745.4	  633.2	 3558.0	...
1237893	  745.1	  633.5	 3557.0	...
1237894	  744.6	  633.9	 3557.0	...
1237895	  744.1	  634.1	 3556.0	...
1237896	  744.0	  634.1	 3556.0	...
1237897	  744.3	  634.0	 3556.0	...
1237898	  744.5	  633.8	 3554.0	...
1237899	  744.8	  634.0	 3551.0	...
1237900	  744.9	  634.4	 3550.0	...
1237901	  745.0	  634.7	 3551.0	...
1237902	  745.0	  634.6	 3552.0	...
1237903	  745.1	  634.3	 3551.0	...
1237904	  745.1	  633.9	 3548.0	...
1237905	  745.1	  633.7	 3547.0	...
1237906	  745.0	  633.8	 3547.0	...
1237907	  744.8	  633.9	 3547.0	...
1237908	  744.6	  634.0	 3546.0	...
1237909	  744.5	  633.9	 3546.0	...
1237910	  744.4	  633.9	 3546.0	...
1237911	  744.4	  633.9	 3544.0	...
1237912	  744.6	  633.9	 3543.0	...
1237913	  745.0	  633.8	 3543.0	...
1237914	  745.3	  633.6	 3543.0	...
1237915	  745.5	  633.7	 3541.0	...
1237916	  745.4	  633.7	 3539.0	...
1237917	  745.6	  633.7	 3538.0	...
1237918	  745.8	  634.2	 3537.0	...
1237919	  746.0	  634.8	 3537.0	...
1237920	  746.1	  635.3	 3537.0	...
1237921	  746.1	  635.1	 3535.0	...
1237922	  746.1	  634.9	 3533.0	...
1237923	  746.0	  634.7	 3532.0	...
1237924	  746.0	  634.6	 3534.0	...
1237925	  746.0	  634.5	 3537.0	...
1237926	  746.1	  634.6	 3541.0	...
1237927	  746.2	  634.9	 3538.0	...
1237928	  746.6	  635.2	 3535.0	...
1237929	  747.0	  635.2	 3531.0	...
1237930	  747.0	  635.3	 3530.0	...
1237931	  746.6	  635.5	 3529.0	...
1237932	  746.3	  635.7	 3529.0	...
1237933	  746.5	  635.8	 3530.0	...
1237934	  746.8	  635.6	 3530.0	...
1237935	  747.0	  635.2	 3531.0	...
1237936	  747.1	  635.0	 3531.0	...
1237937	  747.2	  635.2	 3531.0	...
1237938	  747.2	  635.3	 3531.0	...
1237939	  747.1	  635.3	 3531.0	...
1237940	  747.1	  635.4	 3532.0	...
1237941	  747.2	  635.4	 3532.0	...
1237942	  747.4	  635.5	 3530.0	...
1237943	  747.5	  635.5	 3529.0	...
1237944	  747.4	  635.6	 3525.0	...
1237945	  747.3	  635.7	 3524.0	...
1237946	  747.2	  635.8	 3523.0	...
1237947	  747.2	  635.8	 3523.0	...
1237948	  747.2	  635.8	 3524.0	...
1237949	  747.2	  635.7	 3522.0	...
1237950	  747.1	  635.9	 3520.0	...
1237951	  747.0	  636.0	 3518.0	...
1237952	  746.9	  636.2	 3517.0	...
1237953	  747.1	  636.2	 3516.0	...
1237954	  747.3	  636.1	 3518.0	...
1237955	  747.6	  636.0	 3519.0	...
1237956	  747.5	  636.1	 3521.0	...
1237957	  747.4	  636.2	 3522.0	...
1237958	  747.3	  636.2	 3523.0	...
1237959	  747.2	  636.4	 3521.0	...
1237960	  747.1	  636.7	 3518.0	...
1237961	  747.0	  637.1	 3516.0	...
1237962	  746.9	  637.0	 3516.0	...
MSG	1237963 0000 _ Number On
1237963	  746.9	  636.8	 3515.0	...
1237964	  747.1	  636.8	 3515.0	...
1237965	  747.2	  637.1	 3514.0	...
1237966	  747.3	  637.2	 3514.0	...
1237967	  747.4	  637.2	 3515.0	...
1237968	  747.4	  637.1	 3515.0	...
1237969	  747.4	  637.3	 3514.0	...
1237970	  747.2	  637.5	 3514.0	...
1237971	  747.0	  636.9	 3514.0	...
1237972	  746.8	  636.3	 3515.0	...
1237973	  746.7	  636.4	 3516.0	...
1237974	  746.8	  637.4	 3515.0	...
1237975	  746.9	  638.4	 3516.0	...
1237976	  746.9	  638.2	 3517.0	...
1237977	  746.9	  637.6	 3518.0	...
1237978	  747.0	  637.2	 3519.0	...
1237979	  747.3	  637.5	 3517.0	...
1237980	  747.5	  637.8	 3516.0	...
1237981	  747.4	  638.2	 3514.0	...
1237982	  747.4	  638.4	 3513.0	...
1237983	  747.3	  638.4	 3512.0	...
1237984	  747.3	  638.4	 3512.0	...
1237985	  747.5	  638.3	 3514.0	...
1237986	  747.8	  638.3	 3516.0	...
1237987	  747.8	  638.0	 3517.0	...
1237988	  747.7	  637.8	 3517.0	...
1237989	  747.5	  637.8	 3516.0	...
1237990	  747.6	  638.3	 3516.0	...
1237991	  747.7	  638.8	 3514.0	...
1237992	  747.5	  639.1	 3512.0	...
1237993	  747.3	  638.8	 3510.0	...
1237994	  747.1	  638.4	 3510.0	...
1237995	  747.1	  638.3	 3509.0	...
1237996	  747.2	  638.4	 3509.0	...
1237997	  747.2	  639.0	 3510.0	...
1237998	  747.2	  639.6	 3510.0	...
1237999	  747.2	  640.0	 3510.0	...
1238000	  747.2	  639.8	 3510.0	...
1238001	  747.3	  639.3	 3510.0	...
1238002	  747.3	  638.8	 3511.0	...
1238003	  747.0	  638.5	 3512.0	...
1238004	  746.8	  638.5	 3512.0	...
1238005	  746.6	  638.5	 3511.0	...
1238006	  746.6	  638.5	 3509.0	...
1238007	  746.5	  638.9	 3506.0	...
1238008	  746.5	  639.4	 3507.0	...
1238009	  746.6	  639.8	 3510.0	...
1238010	  746.9	  640.4	 3513.0	...
1238011	  747.2	  640.8	 3512.0	...
1238012	  747.5	  641.2	 3511.0	...
1238013	  747.5	  641.2	 3511.0	...
1238014	  747.5	  640.5	 3512.0	...
1238015	  747.0	  639.9	 3514.0	...
1238016	  746.5	  639.5	 3513.0	...
1238017	  746.2	  639.7	 3510.0	...
1238018	  746.4	  639.8	 3507.0	...
1238019	  746.6	  640.1	 3507.0	...
1238020	  746.7	  640.7	 3507.0	...
1238021	  746.5	  641.2	 3507.0	...
1238022	  746.0	  641.3	 3509.0	...
1238023	  745.5	  641.2	 3511.0	...
1238024	  745.5	  641.3	 3513.0	...
1238025	  745.8	  641.3	 3513.0	...
1238026	  746.2	  640.6	 3512.0	...
1238027	  746.4	  639.9	 3511.0	...
1238028	  746.6	  639.9	 3511.0	...
1238029	  746.6	  640.5	 3511.0	...
1238030	  746.6	  641.0	 3511.0	...
1238031	  746.6	  640.7	 3511.0	...
1238032	  746.3	  640.4	 3510.0	...
1238033	  746.1	  640.2	 3510.0	...
1238034	  745.6	  640.2	 3509.0	...
1238035	  745.5	  640.1	 3509.0	...
1238036	  745.4	  640.3	 3508.0	...
1238037	  745.4	  640.4	 3507.0	...
1238038	  745.4	  640.5	 3508.0	...
1238039	  745.5	  640.9	 3508.0	...
1238040	  745.6	  641.5	 3508.0	...
1238041	  745.7	  641.7	 3508.0	...
1238042	  745.6	  641.4	 3509.0	...
1238043	  745.5	  641.2	 3511.0	...
1238044	  745.4	  641.2	 3512.0	...
1238045	  745.5	  641.2	 3513.0	...
1238046	  745.5	  641.2	 3513.0	...
1238047	  745.6	  641.1	 3512.0	...
1238048	  745.8	  641.0	 3511.0	...
1238049	  746.2	  640.9	 3509.0	...
1238050	  746.3	  640.9	 3508.0	...
1238051	  746.0	  640.9	 3508.0	...
1238052	  745.5	  640.9	 3510.0	...
1238053	  745.1	  641.0	 3511.0	...
1238054	  745.2	  640.9	 3513.0	...
1238055	  745.6	  640.8	 3515.0	...
1238056	  746.1	  640.4	 3518.0	...
1238057	  746.0	  640.3	 3519.0	...
1238058	  745.6	  640.5	 3518.0	...
1238059	  745.2	  640.9	 3518.0	...
1238060	  745.3	  641.3	 3516.0	...
1238061	  745.7	  641.3	 3515.0	...
1238062	  746.0	  640.9	 3513.0	...
1238063	  746.0	  640.6	 3512.0	...
1238064	  746.1	  640.3	 3513.0	...
1238065	  746.2	  640.3	 3514.0	...
1238066	  746.4	  640.3	 3516.0	...
1238067	  746.3	  640.3	 3518.0	...
1238068	  746.2	  640.3	 3518.0	...
1238069	  746.2	  640.5	 3518.0	...
1238070	  746.4	  640.8	 3517.0	...
1238071	  746.5	  641.1	 3516.0	...
1238072	  746.5	  640.5	 3515.0	...
1238073	  746.4	  639.8	 3516.0	...
1238074	  745.5	  639.5	 3517.0	...
1238075	  744.8	  640.1	 3517.0	...
1238076	  744.0	  640.8	 3518.0	...
1238077	  744.1	  641.1	 3518.0	...
1238078	  744.6	  641.4	 3519.0	...
1238079	  745.1	  641.7	 3520.0	...
1238080	  745.3	  641.4	 3520.0	...
1238081	  745.0	  640.9	 3519.0	...
1238082	  744.8	  640.6	 3519.0	...
1238083	  744.9	  641.0	 3519.0	...
1238084	  745.1	  641.3	 3519.0	...
1238085	  745.3	  641.4	 3519.0	...
1238086	  745.4	  641.3	 3519.0	...
1238087	  745.2	  641.4	 3520.0	...
1238088	  745.1	  641.4	 3521.0	...
1238089	  745.0	  641.2	 3522.0	...
1238090	  745.0	  640.9	 3523.0	...
1238091	  745.0	  640.6	 3524.0	...
1238092	  745.0	  640.5	 3524.0	...
1238093	  745.0	  640.7	 3524.0	...
1238094	  744.9	  640.9	 3524.0	...
1238095	  744.9	  640.9	 3522.0	...
1238096	  744.9	  640.8	 3520.0	...
1238097	  744.8	  640.8	 3522.0	...
1238098	  744.8	  641.1	 3525.0	...
1238099	  744.7	  641.2	 3528.0	...
1238100	  744.4	  640.9	 3528.0	...
1238101	  744.0	  640.7	 3529.0	...
1238102	  743.7	  640.5	 3529.0	...
1238103	  743.8	  640.5	 3530.0	...
1238104	  743.8	  640.5	 3530.0	...
1238105	  743.7	  640.7	 3529.0	...
1238106	  743.6	  640.9	 3529.0	...
1238107	  743.7	  641.0	 3528.0	...
1238108	  743.7	  640.8	 3528.0	...
1238109	  743.7	  640.6	 3528.0	...
1238110	  743.7	  640.3	 3530.0	...
1238111	  744.1	  640.0	 3531.0	...
1238112	  744.5	  639.6	 3531.0	...
1238113	  744.6	  639.7	 3531.0	...
1238114	  744.0	  640.2	 3529.0	...
1238115	  743.4	  640.7	 3528.0	...
1238116	  743.2	  641.0	 3529.0	...
1238117	  743.2	  641.1	 3530.0	...
1238118	  743.2	  641.1	 3532.0	...
1238119	  743.4	  641.0	 3533.0	...
1238120	  743.7	  640.5	 3534.0	...
1238121	  743.9	  640.1	 3533.0	...
1238122	  743.9	  639.8	 3533.0	...
1238123	  743.9	  639.9	 3532.0	...
1238124	  743.9	  640.0	 3533.0	...
1238125	  743.8	  640.1	 3533.0	...
1238126	  743.7	  640.1	 3533.0	...
1238127	  743.8	  640.9	 3533.0	...
1238128	  744.0	  641.7	 3534.0	...
1238129	  743.8	  642.5	 3535.0	...
1238130	  743.6	  642.6	 3536.0	...
1238131	  743.3	  642.6	 3536.0	...
1238132	  743.1	  642.4	 3537.0	...
1238133	  743.0	  642.1	 3537.0	...
1238134	  743.1	  641.9	 3537.0	...
1238135	  743.0	  641.7	 3537.0	...
1238136	  743.0	  641.4	 3537.0	...
1238137	  742.9	  641.2	 3537.0	...
1238138	  743.1	  641.1	 3536.0	...
1238139	  743.3	  641.0	 3535.0	...
1238140	  743.2	  641.0	 3535.0	...
1238141	  742.8	  640.8	 3536.0	...
1238142	  742.5	  640.6	 3539.0	...
1238143	  742.5	  640.8	 3542.0	...
1238144	  742.5	  641.3	 3543.0	...
1238145	  742.4	  641.9	 3541.0	...
1238146	  742.4	  642.0	 3542.0	...
1238147	  742.3	  642.3	 3545.0	...
1238148	  742.3	  642.4	 3549.0	...
1238149	  742.3	  642.5	 3546.0	...
1238150	  742.2	  642.5	 3544.0	...
1238151	  742.0	  642.6	 3542.0	...
1238152	  741.7	  642.6	 3543.0	...
1238153	  741.3	  642.4	 3545.0	...
1238154	  741.2	  642.9	 3547.0	...
1238155	  741.0	  643.5	 3549.0	...
1238156	  740.9	  643.3	 3550.0	...
1238157	  741.0	  642.5	 3549.0	...
1238158	  741.0	  642.1	 3549.0	...
1238159	  741.0	  642.5	 3550.0	...
1238160	  741.0	  643.0	 3553.0	...
1238161	  740.8	  643.0	 3555.0	...
1238162	  740.9	  643.4	 3553.0	...
1238163	  741.0	  643.8	 3550.0	...
1238164	  741.2	  643.6	 3546.0	...
1238165	  741.3	  643.1	 3546.0	...
1238166	  741.2	  642.7	 3546.0	...
1238167	  741.1	  642.9	 3546.0	...
1238168	  741.0	  643.6	 3545.0	...
1238169	  740.7	  644.3	 3544.0	...
1238170	  740.4	  644.8	 3546.0	...
1238171	  740.1	  644.6	 3549.0	...
1238172	  740.0	  644.1	 3552.0	...
1238173	  740.0	  643.8	 3553.0	...
1238174	  740.0	  643.6	 3554.0	...
1238175	  740.0	  643.6	 3554.0	...
1238176	  739.9	  643.7	 3554.0	...
1238177	  740.1	  643.8	 3552.0	...
1238178	  740.5	  643.9	 3551.0	...
1238179	  740.8	  643.9	 3549.0	...
1238180	  740.7	  644.0	 3548.0	...
1238181	  740.4	  644.0	 3548.0	...
1238182	  740.1	  644.1	 3549.0	...
1238183	  740.1	  644.1	 3550.0	...
1238184	  739.6	  644.2	 3550.0	...
1238185	  739.1	  644.2	 3551.0	...
1238186	  738.7	  644.1	 3553.0	...
1238187	  738.9	  643.9	 3555.0	...
1238188	  739.2	  643.7	 3555.0	...
1238189	  739.3	  643.7	 3555.0	...
1238190	  739.4	  643.5	 3553.0	...
1238191	  739.4	  643.3	 3553.0	...
1238192	  739.4	  643.1	 3555.0	...
1238193	  739.3	  643.1	 3556.0	...
1238194	  739.3	  643.1	 3558.0	...
1238195	  739.2	  643.2	 3559.0	...
1238196	  739.2	  643.6	 3561.0	...
1238197	  739.2	  644.1	 3561.0	...
1238198	  739.2	  644.5	 3561.0	...
1238199	  739.2	  644.4	 3561.0	...
1238200	  738.8	  644.3	 3561.0	...
1238201	  738.4	  644.2	 3562.0	...
1238202	  737.9	  644.3	 3562.0	...
1238203	  738.3	  644.4	 3563.0	...
1238204	  738.7	  644.2	 3563.0	...
1238205	  739.0	  644.0	 3564.0	...
1238206	  738.7	  643.9	 3564.0	...
1238207	  738.5	  643.9	 3567.0	...
1238208	  738.3	  643.4	 3569.0	...
1238209	  738.2	  642.9	 3571.0	...
1238210	  738.1	  642.5	 3570.0	...
1238211	  738.1	  643.2	 3570.0	...
1238212	  738.2	  643.9	 3570.0	...
1238213	  738.3	  644.6	 3570.0	...
1238214	  738.2	  644.8	 3569.0	...
1238215	  738.1	  644.8	 3569.0	...
1238216	  738.0	  644.4	 3569.0	...
1238217	  738.0	  643.9	 3571.0	...
1238218	  737.9	  643.6	 3573.0	...
1238219	  737.8	  643.5	 3575.0	...
1238220	  737.7	  643.6	 3576.0	...
1238221	  737.8	  643.7	 3577.0	...
1238222	  737.8	  643.8	 3577.0	...
1238223	  737.8	  643.8	 3576.0	...
1238224	  737.8	  643.8	 3575.0	...
1238225	  737.7	  644.0	 3575.0	...
1238226	  737.8	  644.3	 3574.0	...
1238227	  737.9	  644.6	 3574.0	...
1238228	  738.0	  644.8	 3574.0	...
1238229	  738.0	  644.8	 3575.0	...
1238230	  738.1	  644.7	 3575.0	...
1238231	  738.1	  644.7	 3577.0	...
1238232	  738.1	  644.3	 3579.0	...
1238233	  738.0	  643.8	 3581.0	...
1238234	  737.9	  643.6	 3582.0	...
1238235	  737.8	  643.9	 3583.0	...
1238236	  737.6	  644.1	 3583.0	...
1238237	  737.7	  644.0	 3581.0	...
1238238	  737.9	  644.2	 3582.0	...
1238239	  737.9	  644.5	 3584.0	...
1238240	  737.8	  644.9	 3586.0	...
1238241	  737.5	  645.0	 3586.0	...
1238242	  737.3	  644.8	 3586.0	...
1238243	  737.2	  644.5	 3586.0	...
1238244	  737.2	  644.2	 3586.0	...
1238245	  737.2	  644.1	 3586.0	...
1238246	  737.1	  643.8	 3586.0	...
1238247	  737.0	  643.5	 3586.0	...
1238248	  737.0	  643.5	 3585.0	...
1238249	  736.9	  643.8	 3585.0	...
1238250	  737.0	  644.2	 3585.0	...
1238251	  737.1	  643.7	 3588.0	...
1238252	  737.1	  643.1	 3592.0	...
1238253	  737.1	  642.7	 3596.0	...
1238254	  737.1	  642.8	 3596.0	...
1238255	  737.2	  642.9	 3596.0	...
1238256	  737.1	  643.1	 3595.0	...
1238257	  737.0	  643.2	 3595.0	...
1238258	  736.8	  643.3	 3595.0	...
1238259	  736.8	  643.3	 3595.0	...
1238260	  736.8	  642.9	 3597.0	...
1238261	  736.8	  642.5	 3600.0	...
1238262	  736.8	  642.2	 3601.0	...
1238263	  736.8	  642.3	 3600.0	...
1238264	  736.7	  642.2	 3601.0	...
1238265	  736.5	  642.1	 3601.0	...
1238266	  736.3	  642.4	 3602.0	...
MSG	1238267 0000 _ Number Off
1238267	  736.1	  642.8	 3602.0	...
1238268	  736.1	  643.1	 3601.0	...
1238269	  736.0	  642.7	 3603.0	...
1238270	  736.0	  642.2	 3605.0	...
1238271	  736.0	  641.8	 3606.0	...
1238272	  736.0	  641.7	 3606.0	...
1238273	  735.8	  641.8	 3607.0	...
1238274	  735.5	  641.7	 3608.0	...
1238275	  735.2	  641.7	 3610.0	...
1238276	  735.2	  641.6	 3609.0	...
1238277	  735.1	  641.3	 3609.0	...
1238278	  734.9	  640.9	 3609.0	...
1238279	  734.8	  640.6	 3610.0	...
1238280	  734.7	  640.8	 3611.0	...
1238281	  734.8	  640.9	 3611.0	...
1238282	  734.9	  641.0	 3612.0	...
1238283	  735.2	  641.3	 3613.0	...
1238284	  735.5	  641.8	 3615.0	...
1238285	  735.8	  642.4	 3615.0	...
1238286	  735.8	  642.6	 3615.0	...
1238287	  735.3	  642.8	 3618.0	...
1238288	  734.8	  642.9	 3624.0	...
1238289	  734.3	  643.1	 3629.0	...
1238290	  734.5	  643.0	 3631.0	...
1238291	  734.7	  642.9	 3630.0	...
1238292	  734.5	  642.8	 3629.0	...
1238293	  734.2	  642.8	 3629.0	...
1238294	  734.0	  642.7	 3630.0	...
1238295	  734.1	  642.7	 3631.0	...
1238296	  733.7	  642.9	 3632.0	...
1238297	  733.2	  643.1	 3633.0	...
1238298	  732.7	  643.7	 3636.0	...
1238299	  732.8	  644.2	 3637.0	...
1238300	  733.1	  644.7	 3638.0	...
1238301	  733.4	  644.4	 3640.0	...
1238302	  733.6	  644.1	 3643.0	...
1238303	  733.5	  643.9	 3644.0	...
1238304	  733.3	  643.9	 3643.0	...
1238305	  733.0	  643.7	 3643.0	...
1238306	  733.0	  643.4	 3645.0	...
1238307	  733.0	  643.5	 3647.0	...
1238308	  733.0	  643.6	 3647.0	...
1238309	  733.0	  643.1	 3648.0	...
1238310	  732.9	  642.6	 3648.0	...
1238311	  732.8	  642.1	 3647.0	...
1238312	  733.0	  642.2	 3647.0	...
1238313	  733.3	  642.2	 3647.0	...
1238314	  733.3	  642.3	 3650.0	...
1238315	  732.7	  642.3	 3653.0	...
1238316	  732.0	  642.4	 3654.0	...
1238317	  732.0	  642.2	 3652.0	...
1238318	  732.4	  642.0	 3653.0	...
1238319	  732.8	  641.8	 3655.0	...
1238320	  732.8	  641.7	 3657.0	...
1238321	  732.7	  641.6	 3656.0	...
1238322	  732.6	  641.4	 3655.0	...
1238323	  732.5	  641.4	 3656.0	...
1238324	  732.4	  641.4	 3657.0	...
1238325	  732.5	  641.4	 3659.0	...
1238326	  732.4	  641.1	 3659.0	...
1238327	  732.6	  640.7	 3659.0	...
1238328	  732.8	  640.2	 3657.0	...
1238329	  732.6	  640.1	 3656.0	...
1238330	  732.3	  640.0	 3656.0	...
1238331	  732.0	  640.1	 3657.0	...
1238332	  731.9	  640.2	 3662.0	...
1238333	  731.9	  640.6	 3666.0	...
1238334	  732.0	  641.0	 3669.0	...
1238335	  732.3	  641.4	 3669.0	...
1238336	  732.5	  641.3	 3671.0	...
1238337	  732.5	  641.1	 3673.0	...
1238338	  732.4	  640.9	 3675.0	...
1238339	  732.4	  640.9	 3675.0	...
1238340	  732.4	  640.8	 3674.0	...
1238341	  732.3	  640.7	 3674.0	...
1238342	  732.0	  640.5	 3674.0	...
1238343	  731.8	  640.4	 3674.0	...
1238344	  731.7	  640.6	 3675.0	...
1238345	  731.9	  640.8	 3676.0	...
1238346	  732.0	  641.1	 3677.0	...
1238347	  732.0	  641.2	 3677.0	...
1238348	  732.1	  641.3	 3678.0	...
1238349	  732.1	  641.1	 3677.0	...
1238350	  732.2	  640.7	 3679.0	...
1238351	  732.3	  640.3	 3680.0	...
1238352	  732.4	  640.2	 3682.0	...
1238353	  732.4	  640.4	 3681.0	...
1238354	  732.3	  640.4	 3684.0	...
1238355	  732.5	  640.3	 3688.0	...
1238356	  732.8	  640.2	 3691.0	...
1238357	  733.1	  640.4	 3691.0	...
1238358	  733.0	  640.6	 3692.0	...
1238359	  732.9	  640.9	 3691.0	...
1238360	  732.7	  640.6	 3691.0	...
1238361	  732.6	  640.2	 3692.0	...
1238362	  732.5	  639.9	 3696.0	...
1238363	  732.5	  640.3	 3700.0	...
1238364	  732.6	  640.8	 3704.0	...
1238365	  732.4	  641.3	 3706.0	...
1238366	  732.2	  640.8	 3706.0	...
1238367	  732.0	  640.3	 3705.0	...
1238368	  732.0	  639.9	 3704.0	...
1238369	  732.1	  640.2	 3708.0	...
1238370	  731.9	  640.6	 3712.0	...
1238371	  731.6	  640.9	 3715.0	...
1238372	  731.4	  640.8	 3715.0	...
1238373	  731.4	  640.8	 3714.0	...
1238374	  731.4	  640.9	 3713.0	...
1238375	  731.4	  641.0	 3713.0	...
1238376	  731.3	  640.8	 3713.0	...
1238377	  731.0	  640.5	 3714.0	...
1238378	  730.8	  640.2	 3714.0	...
1238379	  730.7	  640.3	 3715.0	...
1238380	  730.8	  640.2	 3717.0	...
1238381	  730.9	  640.2	 3721.0	...
1238382	  730.9	  640.3	 3726.0	...
1238383	  730.9	  640.4	 3728.0	...
1238384	  730.9	  640.3	 3728.0	...
1238385	  731.0	  640.0	 3729.0	...
1238386	  731.0	  639.7	 3730.0	...
1238387	  731.2	  639.6	 3731.0	...
1238388	  731.4	  639.5	 3732.0	...
1238389	  731.3	  639.7	 3732.0	...
1238390	  731.0	  639.9	 3732.0	...
1238391	  730.3	  640.0	 3732.0	...
1238392	  729.7	  639.9	 3733.0	...
1238393	  729.4	  639.8	 3736.0	...
1238394	  729.6	  639.8	 3738.0	...
1238395	  729.7	  639.8	 3741.0	...
1238396	  729.7	  639.8	 3741.0	...
1238397	  729.7	  639.7	 3742.0	...
1238398	  729.6	  639.7	 3742.0	...
1238399	  729.5	  639.7	 3743.0	...
1238400	  729.5	  639.7	 3743.0	...
1238401	  729.4	  639.7	 3744.0	...
1238402	  729.3	  639.5	 3744.0	...
1238403	  729.3	  639.3	 3744.0	...
1238404	  729.4	  639.1	 3744.0	...
1238405	  729.3	  639.0	 3745.0	...
1238406	  729.1	  638.9	 3746.0	...
1238407	  729.0	  638.7	 3747.0	...
1238408	  728.9	  638.7	 3747.0	...
1238409	  728.9	  638.2	 3747.0	...
1238410	  728.8	  637.8	 3748.0	...
1238411	  728.7	  637.4	 3749.0	...
1238412	  728.6	  637.4	 3749.0	...
1238413	  728.6	  637.3	 3750.0	...
1238414	  728.5	  637.2	 3752.0	...
1238415	  728.4	  637.1	 3755.0	...
1238416	  728.4	  637.1	 3758.0	...
1238417	  728.0	  637.3	 3758.0	...
1238418	  727.6	  637.6	 3758.0	...
1238419	  727.6	  637.8	 3759.0	...
1238420	  727.7	  638.0	 3760.0	...
1238421	  727.9	  638.0	 3762.0	...
1238422	  728.1	  638.1	 3762.0	...
1238423	  728.3	  638.0	 3763.0	...
1238424	  728.5	  637.6	 3764.0	...
1238425	  728.4	  637.2	 3767.0	...
1238426	  728.4	  637.0	 3770.0	...
1238427	  728.4	  637.0	 3771.0	...
1238428	  728.4	  637.0	 3772.0	...
1238429	  728.4	  636.9	 3772.0	...
1238430	  728.3	  636.8	 3772.0	...
1238431	  727.9	  636.9	 3771.0	...
1238432	  727.6	  636.8	 3773.0	...
1238433	  727.3	  636.8	 3774.0	...
1238434	  727.4	  636.8	 3776.0	...
1238435	  727.5	  637.0	 3776.0	...
1238436	  727.6	  637.1	 3775.0	...
1238437	  727.6	  637.1	 3775.0	...
1238438	  727.8	  637.1	 3776.0	...
1238439	  727.7	  637.1	 3779.0	...
1238440	  727.6	  637.0	 3782.0	...
1238441	  727.3	  636.4	 3783.0	...
1238442	  727.2	  635.6	 3783.0	...
1238443	  727.4	  634.9	 3785.0	...
1238444	  727.7	  634.8	 3786.0	...
1238445	  728.0	  635.0	 3787.0	...
1238446	  727.5	  635.3	 3787.0	...
1238447	  727.0	  635.4	 3787.0	...
1238448	  726.9	  635.3	 3789.0	...
1238449	  727.4	  635.0	 3790.0	...
1238450	  727.8	  634.7	 3793.0	...
1238451	  727.8	  634.4	 3796.0	...
1238452	  727.7	  634.2	 3797.0	...
1238453	  727.5	  634.2	 3795.0	...
1238454	  727.5	  634.3	 3795.0	...
1238455	  727.5	  634.3	 3797.0	...
1238456	  727.3	  634.4	 3799.0	...
1238457	  727.1	  634.4	 3800.0	...
1238458	  726.9	  634.4	 3800.0	...
1238459	  726.8	  634.5	 3800.0	...
1238460	  726.5	  634.5	 3801.0	...
1238461	  726.2	  634.6	 3801.0	...
1238462	  726.3	  634.6	 3800.0	...
1238463	  726.6	  634.5	 3800.0	...
1238464	  726.8	  634.1	 3804.0	...
1238465	  726.9	  633.8	 3808.0	...
1238466	  727.0	  633.3	 3813.0	...
1238467	  727.2	  633.2	 3812.0	...
1238468	  727.3	  633.3	 3811.0	...
1238469	  727.3	  633.6	 3811.0	...
1238470	  726.9	  633.5	 3811.0	...
1238471	  726.4	  633.2	 3813.0	...
1238472	  726.0	  632.9	 3814.0	...
1238473	  725.8	  633.0	 3816.0	...
1238474	  725.8	  632.9	 3816.0	...
1238475	  725.9	  632.9	 3817.0	...
1238476	  725.9	  632.9	 3817.0	...
1238477	  726.0	  632.9	 3818.0	...
1238478	  726.0	  632.9	 3820.0	...
1238479	  726.0	  633.0	 3824.0	...
1238480	  726.0	  633.1	 3827.0	...
1238481	  726.1	  633.0	 3828.0	...
1238482	  726.2	  632.8	 3828.0	...
1238483	  726.2	  632.7	 3828.0	...
1238484	  726.2	  632.7	 3828.0	...
1238485	  726.1	  632.7	 3828.0	...
1238486	  725.9	  632.6	 3828.0	...
1238487	  725.9	  632.6	 3828.0	...
1238488	  726.0	  632.5	 3828.0	...
1238489	  726.2	  632.4	 3829.0	...
1238490	  726.1	  632.4	 3830.0	...
1238491	  725.9	  632.5	 3835.0	...
1238492	  725.5	  633.0	 3838.0	...
1238493	  725.2	  633.4	 3842.0	...
EFIX R   1237428	1238493	1066	  737.9	  640.3	   3729
SSACC R  1238494
1238494	  723.2	  634.0	 3842.0	...
1238495	  720.9	  634.2	 3844.0	...
1238496	  717.9	  634.7	 3846.0	...
1238497	  716.4	  634.8	 3848.0	...
1238498	  714.1	  635.1	 3849.0	...
1238499	  712.5	  635.2	 3850.0	...
ESACC R  1238494	1238499	6	  723.2	  634.0	  712.5	  635.2	   0.23	     39
SFIX R   1238500
1238500	  710.7	  635.5	 3852.0	...
1238501	  709.5	  635.2	 3853.0	...
1238502	  708.6	  634.9	 3855.0	...
1238503	  708.1	  634.9	 3858.0	...
1238504	  708.3	  636.3	 3859.0	...
1238505	  708.5	  637.7	 3860.0	...
1238506	  709.4	  638.7	 3860.0	...
1238507	  710.1	  638.7	 3860.0	...
1238508	  711.4	  638.6	 3860.0	...
1238509	  712.2	  638.5	 3860.0	...
1238510	  713.4	  638.4	 3860.0	...
1238511	  714.0	  638.4	 3859.0	...
1238512	  714.9	  638.4	 3858.0	...
1238513	  715.3	  639.0	 3857.0	...
1238514	  715.7	  639.7	 3857.0	...
1238515	  715.9	  640.4	 3857.0	...
1238516	  716.2	  640.7	 3856.0	...
1238517	  716.5	  640.2	 3856.0	...
1238518	  716.6	  639.5	 3858.0	...
1238519	  716.5	  638.9	 3860.0	...
1238520	  716.6	  638.7	 3861.0	...
1238521	  716.4	  638.5	 3860.0	...
1238522	  716.3	  638.4	 3860.0	...
1238523	  716.3	  638.8	 3862.0	...
1238524	  716.5	  639.2	 3864.0	...
1238525	  716.4	  639.6	 3866.0	...
1238526	  716.2	  639.8	 3866.0	...
1238527	  716.0	  640.2	 3866.0	...
1238528	  716.0	  640.5	 3866.0	...
1238529	  716.0	  640.5	 3867.0	...
1238530	  716.3	  640.5	 3869.0	...
1238531	  716.6	  640.2	 3868.0	...
1238532	  716.6	  640.0	 3867.0	...
1238533	  716.2	  639.8	 3866.0	...
1238534	  715.8	  639.8	 3866.0	...
1238535	  715.6	  639.7	 3867.0	...
1238536	  715.2	  639.7	 3867.0	...
1238537	  714.8	  639.6	 3867.0	...
1238538	  714.9	  639.4	 3868.0	...
1238539	  715.4	  639.3	 3868.0	...
1238540	  715.9	  639.6	 3869.0	...
1238541	  715.9	  640.2	 3868.0	...
1238542	  715.6	  640.6	 3868.0	...
1238543	  715.4	  641.0	 3868.0	...
1238544	  715.3	  641.3	 3868.0	...
1238545	  715.5	  641.4	 3867.0	...
1238546	  715.6	  641.2	 3868.0	...
1238547	  715.7	  640.9	 3870.0	...
1238548	  715.8	  640.4	 3872.0	...
1238549	  715.7	  640.3	 3874.0	...
1238550	  715.6	  640.2	 3875.0	...
1238551	  715.5	  640.5	 3875.0	...
1238552	  715.6	  640.8	 3874.0	...
1238553	  715.7	  640.9	 3873.0	...
1238554	  715.7	  640.8	 3874.0	...
1238555	  715.8	  641.0	 3876.0	...
1238556	  715.9	  641.6	 3878.0	...
1238557	  716.0	  642.2	 3878.0	...
1238558	  716.3	  642.1	 3877.0	...
1238559	  716.4	  641.5	 3877.0	...
1238560	  716.1	  641.0	 3876.0	...
1238561	  715.8	  640.8	 3876.0	...
1238562	  715.4	  640.9	 3875.0	...
1238563	  715.4	  641.0	 3875.0	...
1238564	  715.4	  640.9	 3875.0	...
1238565	  715.1	  640.8	 3875.0	...
1238566	  714.9	  640.8	 3875.0	...
1238567	  714.7	  641.0	 3876.0	...
1238568	  714.8	  641.2	 3876.0	...
1238569	  715.1	  641.5	 3875.0	...
1238570	  715.5	  642.0	 3873.0	...
1238571	  715.9	  642.3	 3871.0	...
1238572	  716.1	  641.7	 3871.0	...
1238573	  716.1	  641.1	 3874.0	...
1238574	  716.1	  640.4	 3876.0	...
1238575	  715.9	  640.7	 3876.0	...
1238576	  715.8	  641.0	 3875.0	...
1238577	  715.8	  641.3	 3873.0	...
1238578	  716.0	  641.5	 3872.0	...
1238579	  716.2	  641.7	 3871.0	...
1238580	  716.2	  642.0	 3872.0	...
1238581	  716.2	  642.0	 3873.0	...
1238582	  716.2	  641.7	 3874.0	...
1238583	  715.9	  641.4	 3872.0	...
1238584	  715.6	  641.3	 3871.0	...
1238585	  715.2	  641.5	 3871.0	...
1238586	  715.5	  641.7	 3871.0	...
1238587	  715.8	  641.6	 3872.0	...
1238588	  716.1	  641.5	 3874.0	...
1238589	  716.0	  641.5	 3875.0	...
1238590	  716.0	  641.6	 3875.0	...
1238591	  715.9	  641.8	 3875.0	...
1238592	  715.8	  642.4	 3875.0	...
1238593	  715.8	  642.9	 3875.0	...
1238594	  716.0	  643.7	 3874.0	...
1238595	  716.2	  643.9	 3874.0	...
1238596	  716.4	  643.1	 3874.0	...
1238597	  716.5	  642.1	 3874.0	...
1238598	  716.5	  641.1	 3873.0	...
1238599	  716.4	  641.0	 3873.0	...
1238600	  716.3	  641.4	 3869.0	...
1238601	  716.4	  641.8	 3866.0	...
1238602	  716.6	  642.2	 3862.0	...
1238603	  716.7	  642.1	 3862.0	...
1238604	  716.5	  642.2	 3863.0	...
1238605	  716.3	  642.4	 3863.0	...
1238606	  716.2	  642.5	 3863.0	...
1238607	  716.2	  642.6	 3862.0	...
1238608	  716.4	  642.6	 3862.0	...
1238609	  716.6	  642.6	 3862.0	...
1238610	  716.7	  642.6	 3862.0	...
1238611	  716.6	  642.6	 3863.0	...
1238612	  716.6	  642.7	 3863.0	...
1238613	  716.7	  643.2	 3864.0	...
1238614	  716.8	  643.8	 3864.0	...
1238615	  716.9	  643.9	 3864.0	...
1238616	  717.1	  643.4	 3865.0	...
1238617	  717.3	  642.8	 3865.0	...
1238618	  717.2	  642.8	 3865.0	...
1238619	  716.7	  642.9	 3864.0	...
1238620	  716.3	  643.0	 3864.0	...
1238621	  716.2	  643.2	 3865.0	...
1238622	  716.3	  643.3	 3865.0	...
1238623	  716.5	  643.3	 3864.0	...
1238624	  716.7	  643.0	 3862.0	...
1238625	  716.8	  642.8	 3858.0	...
1238626	  716.8	  642.9	 3856.0	...
1238627	  716.8	  643.2	 3853.0	...
1238628	  717.1	  643.4	 3852.0	...
1238629	  717.4	  643.5	 3852.0	...
1238630	  717.8	  643.4	 3852.0	...
1238631	  717.9	  643.4	 3852.0	...
1238632	  718.0	  644.0	 3851.0	...
1238633	  718.0	  644.6	 3850.0	...
1238634	  718.0	  644.5	 3850.0	...
1238635	  717.9	  644.1	 3850.0	...
1238636	  717.7	  643.6	 3849.0	...
1238637	  717.6	  643.7	 3848.0	...
1238638	  717.5	  643.6	 3847.0	...
1238639	  717.5	  643.6	 3847.0	...
1238640	  717.5	  643.7	 3847.0	...
1238641	  717.6	  643.7	 3847.0	...
1238642	  717.7	  643.5	 3847.0	...
1238643	  717.9	  643.3	 3847.0	...
1238644	  718.3	  644.0	 3845.0	...
1238645	  718.6	  644.8	 3844.0	...
1238646	  718.8	  645.4	 3843.0	...
1238647	  718.8	  645.0	 3844.0	...
1238648	  718.7	  644.6	 3845.0	...
1238649	  718.9	  644.4	 3845.0	...
1238650	  719.0	  644.2	 3846.0	...
1238651	  719.1	  644.0	 3846.0	...
1238652	  718.9	  643.9	 3846.0	...
1238653	  718.6	  644.1	 3845.0	...
1238654	  718.4	  644.2	 3845.0	...
1238655	  718.3	  644.1	 3844.0	...
1238656	  718.1	  644.0	 3844.0	...
1238657	  718.0	  643.8	 3844.0	...
1238658	  718.4	  643.5	 3843.0	...
1238659	  718.8	  643.2	 3842.0	...
1238660	  719.2	  642.9	 3841.0	...
1238661	  719.2	  642.7	 3840.0	...
1238662	  719.3	  642.5	 3838.0	...
1238663	  719.4	  642.5	 3835.0	...
1238664	  719.5	  642.6	 3833.0	...
1238665	  719.7	  643.5	 3832.0	...
1238666	  719.7	  644.2	 3829.0	...
1238667	  719.6	  644.7	 3828.0	...
1238668	  719.7	  644.6	 3826.0	...
1238669	  719.8	  644.3	 3825.0	...
1238670	  720.0	  644.2	 3826.0	...
1238671	  720.1	  644.1	 3826.0	...
1238672	  720.0	  643.7	 3827.0	...
1238673	  719.9	  643.3	 3826.0	...
1238674	  719.8	  642.7	 3824.0	...
1238675	  719.8	  642.5	 3822.0	...
1238676	  719.7	  642.5	 3821.0	...
1238677	  719.6	  642.7	 3821.0	...
1238678	  719.4	  642.9	 3821.0	...
1238679	  719.3	  643.1	 3821.0	...
1238680	  719.5	  643.5	 3822.0	...
1238681	  719.8	  643.8	 3823.0	...
1238682	  719.9	  643.9	 3822.0	...
1238683	  719.8	  643.9	 3820.0	...
1238684	  719.7	  643.9	 3818.0	...
1238685	  719.8	  643.9	 3817.0	...
1238686	  719.9	  643.9	 3817.0	...
1238687	  720.0	  643.8	 3816.0	...
1238688	  720.3	  643.7	 3814.0	...
1238689	  720.6	  643.6	 3811.0	...
1238690	  720.9	  643.5	 3810.0	...
1238691	  721.2	  643.5	 3812.0	...
1238692	  721.6	  643.6	 3813.0	...
1238693	  721.7	  643.7	 3813.0	...
1238694	  721.7	  643.5	 3813.0	...
1238695	  721.3	  643.3	 3814.0	...
1238696	  721.1	  643.1	 3815.0	...
1238697	  721.0	  643.2	 3814.0	...
1238698	  721.0	  643.2	 3812.0	...
1238699	  720.9	  642.9	 3810.0	...
1238700	  720.9	  642.6	 3811.0	...
1238701	  720.8	  642.5	 3809.0	...
1238702	  721.3	  642.7	 3807.0	...
1238703	  721.9	  642.8	 3804.0	...
1238704	  722.5	  642.7	 3803.0	...
1238705	  722.5	  642.7	 3803.0	...
1238706	  722.4	  642.7	 3802.0	...
1238707	  722.2	  642.6	 3802.0	...
1238708	  721.9	  642.7	 3804.0	...
1238709	  721.7	  642.7	 3805.0	...
1238710	  721.6	  642.7	 3805.0	...
1238711	  722.0	  642.9	 3802.0	...
1238712	  722.3	  643.1	 3800.0	...
1238713	  722.6	  643.3	 3798.0	...
1238714	  722.7	  643.2	 3798.0	...
1238715	  722.8	  643.2	 3796.0	...
1238716	  723.0	  643.2	 3795.0	...
1238717	  723.0	  643.2	 3792.0	...
1238718	  723.1	  642.8	 3790.0	...
1238719	  723.1	  642.4	 3789.0	...
1238720	  723.1	  641.9	 3789.0	...
1238721	  723.2	  641.8	 3788.0	...
1238722	  723.3	  642.0	 3787.0	...
1238723	  723.4	  642.4	 3787.0	...
1238724	  723.5	  642.8	 3787.0	...
1238725	  723.6	  643.0	 3787.0	...
1238726	  723.9	  643.1	 3786.0	...
1238727	  724.0	  643.2	 3786.0	...
1238728	  724.0	  643.3	 3785.0	...
1238729	  723.9	  643.3	 3785.0	...
1238730	  724.0	  643.6	 3785.0	...
1238731	  724.0	  644.0	 3784.0	...
1238732	  724.0	  643.9	 3783.0	...
1238733	  723.8	  643.3	 3782.0	...
1238734	  723.7	  642.7	 3781.0	...
1238735	  723.6	  642.5	 3779.0	...
1238736	  723.6	  642.4	 3776.0	...
1238737	  723.8	  642.7	 3774.0	...
1238738	  724.0	  643.0	 3774.0	...
1238739	  724.1	  643.3	 3773.0	...
1238740	  724.1	  643.3	 3773.0	...
1238741	  724.0	  643.4	 3772.0	...
1238742	  724.3	  643.5	 3772.0	...
1238743	  724.5	  643.6	 3769.0	...
1238744	  724.5	  643.8	 3767.0	...
1238745	  724.2	  644.1	 3764.0	...
1238746	  724.1	  644.3	 3764.0	...
1238747	  724.3	  644.0	 3764.0	...
1238748	  724.5	  643.5	 3765.0	...
1238749	  724.5	  643.1	 3766.0	...
1238750	  724.4	  642.9	 3766.0	...
1238751	  724.4	  642.7	 3765.0	...
1238752	  724.3	  642.5	 3763.0	...
1238753	  724.2	  642.5	 3760.0	...
1238754	  724.2	  642.7	 3759.0	...
1238755	  724.4	  642.9	 3759.0	...
1238756	  724.5	  643.1	 3760.0	...
1238757	  724.6	  643.2	 3760.0	...
1238758	  724.6	  643.3	 3758.0	...
1238759	  724.6	  643.4	 3757.0	...
1238760	  724.7	  643.3	 3756.0	...
1238761	  724.8	  643.2	 3756.0	...
1238762	  724.8	  643.1	 3755.0	...
1238763	  724.8	  642.7	 3753.0	...
1238764	  724.8	  642.4	 3752.0	...
1238765	  724.8	  642.0	 3751.0	...
1238766	  724.8	  642.1	 3752.0	...
1238767	  724.6	  642.3	 3752.0	...
1238768	  724.5	  642.6	 3753.0	...
1238769	  724.4	  642.9	 3754.0	...
1238770	  724.5	  642.9	 3755.0	...
1238771	  724.6	  642.7	 3755.0	...
1238772	  724.5	  642.5	 3753.0	...
1238773	  724.3	  642.6	 3751.0	...
1238774	  724.5	  642.5	 3749.0	...
1238775	  724.9	  642.3	 3749.0	...
1238776	  725.2	  642.0	 3749.0	...
1238777	  725.1	  642.0	 3749.0	...
1238778	  725.0	  641.9	 3748.0	...
1238779	  725.1	  641.9	 3746.0	...
1238780	  725.1	  642.4	 3745.0	...
1238781	  725.5	  642.9	 3745.0	...
1238782	  725.8	  643.6	 3746.0	...
1238783	  726.1	  643.8	 3747.0	...
1238784	  726.2	  643.7	 3748.0	...
1238785	  726.2	  643.1	 3750.0	...
1238786	  726.2	  642.5	 3750.0	...
1238787	  726.1	  642.1	 3748.0	...
1238788	  725.7	  642.0	 3746.0	...
1238789	  725.3	  641.9	 3745.0	...
1238790	  725.0	  642.0	 3745.0	...
1238791	  725.1	  642.2	 3741.0	...
1238792	  725.1	  642.4	 3736.0	...
1238793	  725.0	  642.6	 3733.0	...
1238794	  725.0	  643.1	 3734.0	...
1238795	  725.4	  643.4	 3736.0	...
1238796	  725.8	  643.5	 3737.0	...
1238797	  726.2	  643.3	 3738.0	...
1238798	  726.1	  643.4	 3740.0	...
1238799	  726.2	  643.7	 3742.0	...
1238800	  726.3	  643.9	 3743.0	...
1238801	  726.4	  643.9	 3742.0	...
1238802	  726.5	  643.7	 3740.0	...
1238803	  726.5	  643.5	 3738.0	...
1238804	  726.5	  643.2	 3737.0	...
1238805	  726.4	  643.0	 3736.0	...
1238806	  726.4	  643.1	 3736.0	...
1238807	  726.4	  643.4	 3734.0	...
1238808	  726.3	  643.3	 3733.0	...
1238809	  726.3	  643.1	 3732.0	...
1238810	  726.5	  643.0	 3732.0	...
1238811	  726.8	  643.2	 3732.0	...
1238812	  727.1	  642.8	 3733.0	...
1238813	  727.1	  642.5	 3733.0	...
1238814	  727.0	  642.1	 3732.0	...
1238815	  726.9	  641.9	 3731.0	...
1238816	  726.7	  641.8	 3731.0	...
1238817	  726.5	  641.9	 3732.0	...
1238818	  726.3	  642.1	 3732.0	...
1238819	  726.2	  642.0	 3732.0	...
1238820	  726.1	  641.5	 3732.0	...
1238821	  726.3	  641.3	 3732.0	...
1238822	  726.6	  641.4	 3729.0	...
1238823	  726.8	  641.5	 3726.0	...
1238824	  726.8	  641.5	 3723.0	...
1238825	  726.9	  641.5	 3722.0	...
1238826	  726.9	  641.6	 3721.0	...
1238827	  727.0	  641.7	 3720.0	...
1238828	  727.0	  641.6	 3719.0	...
1238829	  726.8	  641.5	 3719.0	...
1238830	  726.6	  641.3	 3720.0	...
1238831	  726.4	  641.2	 3720.0	...
1238832	  726.3	  641.1	 3720.0	...
1238833	  726.2	  641.1	 3720.0	...
1238834	  726.4	  641.3	 3718.0	...
1238835	  726.5	  641.4	 3716.0	...
1238836	  726.5	  641.5	 3717.0	...
1238837	  726.4	  641.4	 3719.0	...
1238838	  726.4	  641.2	 3718.0	...
1238839	  726.5	  640.8	 3715.0	...
1238840	  726.7	  640.7	 3714.0	...
1238841	  727.0	  640.5	 3716.0	...
1238842	  727.1	  640.5	 3717.0	...
1238843	  727.3	  640.5	 3718.0	...
1238844	  727.3	  641.0	 3718.0	...
1238845	  727.4	  641.5	 3719.0	...
1238846	  727.4	  641.4	 3719.0	...
1238847	  727.6	  640.8	 3718.0	...
1238848	  727.6	  639.8	 3717.0	...
1238849	  727.7	  639.4	 3717.0	...
1238850	  727.7	  639.9	 3716.0	...
1238851	  727.8	  640.7	 3714.0	...
1238852	  728.0	  641.1	 3712.0	...
1238853	  728.0	  640.7	 3713.0	...
1238854	  727.9	  640.3	 3711.0	...
1238855	  728.2	  640.1	 3709.0	...
1238856	  728.5	  639.9	 3706.0	...
1238857	  729.0	  639.7	 3707.0	...
1238858	  729.1	  640.1	 3707.0	...
1238859	  729.2	  640.4	 3703.0	...
1238860	  729.1	  641.0	 3700.0	...
1238861	  729.0	  641.1	 3698.0	...
1238862	  728.9	  641.3	 3700.0	...
1238863	  728.9	  641.3	 3702.0	...
1238864	  728.9	  641.0	 3704.0	...
1238865	  728.8	  640.7	 3705.0	...
1238866	  728.8	  640.3	 3706.0	...
1238867	  729.3	  639.9	 3706.0	...
1238868	  729.7	  639.5	 3705.0	...
1238869	  729.9	  639.4	 3703.0	...
1238870	  729.6	  639.6	 3701.0	...
1238871	  729.6	  639.7	 3700.0	...
1238872	  729.8	  640.0	 3699.0	...
1238873	  730.0	  640.3	 3697.0	...
1238874	  729.9	  640.4	 3697.0	...
1238875	  729.9	  640.2	 3698.0	...
1238876	  729.9	  639.9	 3701.0	...
1238877	  730.0	  640.0	 3705.0	...
1238878	  730.1	  640.6	 3708.0	...
1238879	  730.3	  641.1	 3707.0	...
1238880	  730.3	  641.5	 3706.0	...
1238881	  730.3	  641.5	 3706.0	...
1238882	  729.9	  641.5	 3706.0	...
1238883	  729.4	  641.5	 3706.0	...
1238884	  729.1	  641.4	 3707.0	...
1238885	  729.3	  641.3	 3707.0	...
1238886	  729.4	  641.1	 3705.0	...
1238887	  729.9	  641.0	 3704.0	...
1238888	  730.5	  640.9	 3703.0	...
1238889	  731.0	  640.7	 3705.0	...
1238890	  731.0	  640.6	 3706.0	...
1238891	  731.0	  640.5	 3707.0	...
1238892	  731.0	  640.5	 3707.0	...
1238893	  730.7	  640.2	 3708.0	...
1238894	  730.3	  639.9	 3709.0	...
1238895	  729.8	  639.6	 3708.0	...
1238896	  729.5	  639.7	 3706.0	...
1238897	  729.5	  639.8	 3703.0	...
1238898	  729.5	  639.9	 3703.0	...
1238899	  729.7	  640.0	 3702.0	...
1238900	  730.0	  640.1	 3703.0	...
1238901	  729.9	  640.2	 3704.0	...
1238902	  729.5	  640.4	 3708.0	...
1238903	  729.1	  640.4	 3711.0	...
1238904	  729.2	  640.4	 3714.0	...
1238905	  729.3	  640.3	 3713.0	...
1238906	  729.3	  640.2	 3712.0	...
1238907	  729.4	  640.3	 3710.0	...
1238908	  729.7	  640.5	 3709.0	...
1238909	  729.9	  640.3	 3709.0	...
1238910	  729.9	  640.1	 3710.0	...
1238911	  729.9	  640.0	 3711.0	...
1238912	  729.8	  640.1	 3713.0	...
1238913	  729.8	  640.2	 3715.0	...
1238914	  729.7	  640.1	 3717.0	...
1238915	  729.6	  639.9	 3717.0	...
1238916	  729.6	  639.7	 3715.0	...
1238917	  729.7	  639.5	 3714.0	...
1238918	  729.7	  639.5	 3713.0	...
1238919	  730.1	  639.6	 3714.0	...
1238920	  730.5	  639.6	 3715.0	...
1238921	  730.4	  639.6	 3715.0	...
1238922	  729.9	  639.6	 3715.0	...
1238923	  729.3	  639.7	 3714.0	...
1238924	  728.9	  639.9	 3714.0	...
1238925	  728.6	  640.2	 3715.0	...
1238926	  728.9	  640.3	 3714.0	...
1238927	  729.3	  640.3	 3713.0	...
1238928	  729.6	  640.0	 3711.0	...
1238929	  729.6	  639.4	 3711.0	...
1238930	  729.4	  638.7	 3711.0	...
1238931	  729.3	  638.4	 3711.0	...
1238932	  729.1	  638.5	 3712.0	...
1238933	  728.9	  638.5	 3713.0	...
1238934	  728.8	  638.6	 3714.0	...
1238935	  729.2	  638.8	 3715.0	...
1238936	  729.6	  639.2	 3715.0	...
1238937	  729.5	  639.6	 3716.0	...
1238938	  728.9	  639.7	 3717.0	...
1238939	  728.1	  640.0	 3718.0	...
1238940	  728.1	  640.3	 3718.0	...
1238941	  728.5	  640.7	 3718.0	...
1238942	  729.0	  640.8	 3717.0	...
1238943	  729.4	  640.8	 3717.0	...
1238944	  729.3	  641.0	 3716.0	...
1238945	  729.2	  640.6	 3716.0	...
1238946	  729.1	  640.2	 3717.0	...
1238947	  729.0	  639.8	 3717.0	...
1238948	  729.0	  639.4	 3718.0	...
1238949	  729.0	  639.1	 3718.0	...
1238950	  729.2	  638.8	 3718.0	...
1238951	  729.0	  639.0	 3718.0	...
1238952	  728.7	  639.2	 3717.0	...
1238953	  728.6	  639.2	 3716.0	...
1238954	  728.7	  639.1	 3715.0	...
1238955	  729.0	  639.2	 3715.0	...
1238956	  729.0	  639.4	 3715.0	...
1238957	  729.0	  639.4	 3716.0	...
1238958	  728.8	  639.2	 3716.0	...
1238959	  728.9	  638.9	 3716.0	...
1238960	  728.9	  638.8	 3715.0	...
1238961	  729.0	  638.7	 3715.0	...
1238962	  728.7	  638.7	 3717.0	...
1238963	  728.6	  638.7	 3719.0	...
1238964	  728.6	  639.2	 3720.0	...
1238965	  728.8	  639.6	 3718.0	...
1238966	  728.5	  639.6	 3717.0	...
1238967	  728.0	  639.1	 3717.0	...
1238968	  727.5	  638.7	 3718.0	...
1238969	  727.6	  639.0	 3719.0	...
1238970	  727.6	  639.4	 3719.0	...
1238971	  727.7	  639.7	 3718.0	...
1238972	  727.7	  639.8	 3715.0	...
1238973	  727.7	  639.7	 3713.0	...
1238974	  727.8	  639.8	 3712.0	...
1238975	  728.0	  639.8	 3713.0	...
1238976	  728.6	  639.4	 3714.0	...
1238977	  728.8	  638.9	 3715.0	...
1238978	  728.6	  639.3	 3717.0	...
1238979	  728.1	  640.2	 3719.0	...
1238980	  727.5	  640.8	 3720.0	...
1238981	  727.6	  640.8	 3720.0	...
1238982	  727.8	  640.8	 3720.0	...
1238983	  727.9	  641.2	 3720.0	...
1238984	  728.1	  641.3	 3721.0	...
1238985	  728.3	  641.5	 3722.0	...
1238986	  728.5	  641.4	 3721.0	...
1238987	  728.4	  641.4	 3719.0	...
1238988	  728.3	  641.2	 3717.0	...
1238989	  728.1	  640.3	 3717.0	...
1238990	  728.2	  639.5	 3717.0	...
1238991	  728.1	  639.1	 3716.0	...
1238992	  727.9	  639.5	 3715.0	...
1238993	  727.7	  639.8	 3714.0	...
1238994	  727.7	  639.9	 3715.0	...
1238995	  727.9	  640.4	 3715.0	...
1238996	  728.0	  641.0	 3715.0	...
1238997	  727.9	  641.0	 3715.0	...
1238998	  727.7	  640.3	 3715.0	...
1238999	  727.6	  639.5	 3716.0	...
1239000	  727.9	  639.2	 3717.0	...
1239001	  728.1	  639.7	 3718.0	...
1239002	  728.3	  640.2	 3719.0	...
1239003	  728.2	  640.6	 3720.0	...
1239004	  728.2	  640.4	 3720.0	...
1239005	  728.2	  640.3	 3723.0	...
1239006	  728.4	  640.4	 3725.0	...
1239007	  728.4	  640.7	 3728.0	...
1239008	  728.6	  640.9	 3727.0	...
1239009	  728.6	  640.5	 3727.0	...
1239010	  728.7	  640.1	 3727.0	...
1239011	  728.6	  639.4	 3728.0	...
1239012	  728.8	  639.1	 3728.0	...
1239013	  729.0	  639.2	 3728.0	...
1239014	  729.3	  639.6	 3729.0	...
1239015	  729.3	  640.3	 3729.0	...
1239016	  729.3	  641.0	 3727.0	...
1239017	  729.2	  641.6	 3724.0	...
1239018	  729.2	  642.2	 3722.0	...
1239019	  729.2	  642.3	 3723.0	...
1239020	  729.2	  642.5	 3725.0	...
1239021	  729.1	  642.2	 3727.0	...
1239022	  728.9	  641.8	 3728.0	...
1239023	  728.7	  641.4	 3728.0	...
1239024	  728.9	  641.3	 3727.0	...
1239025	  729.0	  641.4	 3727.0	...
1239026	  729.1	  641.5	 3727.0	...
1239027	  729.2	  641.7	 3726.0	...
1239028	  729.2	  641.8	 3724.0	...
1239029	  729.2	  641.3	 3723.0	...
1239030	  729.2	  640.8	 3723.0	...
1239031	  729.2	  640.1	 3724.0	...
1239032	  729.4	  639.9	 3725.0	...
1239033	  729.6	  639.9	 3724.0	...
1239034	  729.7	  640.0	 3725.0	...
1239035	  729.5	  640.3	 3725.0	...
1239036	  729.3	  640.4	 3726.0	...
1239037	  729.1	  640.6	 3727.0	...
1239038	  729.2	  640.9	 3726.0	...
1239039	  729.1	  641.1	 3725.0	...
1239040	  729.1	  641.2	 3725.0	...
1239041	  729.2	  641.1	 3723.0	...
1239042	  729.3	  640.9	 3721.0	...
1239043	  729.4	  640.6	 3719.0	...
1239044	  729.4	  640.3	 3719.0	...
1239045	  729.4	  640.3	 3719.0	...
1239046	  729.5	  640.3	 3719.0	...
1239047	  729.6	  640.2	 3719.0	...
1239048	  729.8	  640.1	 3718.0	...
1239049	  729.8	  640.0	 3718.0	...
1239050	  729.9	  639.9	 3721.0	...
1239051	  729.9	  639.8	 3724.0	...
1239052	  729.9	  639.7	 3727.0	...
1239053	  729.9	  639.7	 3726.0	...
1239054	  729.7	  639.6	 3726.0	...
1239055	  729.6	  639.5	 3726.0	...
1239056	  729.4	  639.6	 3726.0	...
1239057	  729.3	  639.8	 3722.0	...
1239058	  729.3	  640.2	 3719.0	...
1239059	  729.4	  640.4	 3718.0	...
1239060	  729.5	  640.4	 3719.0	...
1239061	  729.4	  639.8	 3720.0	...
1239062	  729.2	  639.2	 3721.0	...
1239063	  729.0	  639.1	 3722.0	...
1239064	  728.9	  639.5	 3724.0	...
1239065	  728.9	  640.0	 3726.0	...
1239066	  729.1	  640.2	 3728.0	...
1239067	  729.2	  640.5	 3728.0	...
1239068	  729.4	  640.7	 3727.0	...
1239069	  729.5	  641.0	 3726.0	...
1239070	  729.6	  640.9	 3724.0	...
1239071	  729.5	  640.6	 3723.0	...
1239072	  729.1	  640.3	 3723.0	...
1239073	  728.7	  639.9	 3723.0	...
1239074	  728.6	  639.6	 3724.0	...
1239075	  728.7	  639.3	 3724.0	...
1239076	  728.8	  639.3	 3724.0	...
1239077	  729.0	  639.2	 3724.0	...
1239078	  729.3	  639.2	 3724.0	...
1239079	  729.5	  639.3	 3723.0	...
1239080	  729.6	  639.5	 3722.0	...
1239081	  729.8	  639.7	 3722.0	...
1239082	  730.1	  640.1	 3722.0	...
1239083	  729.7	  640.7	 3723.0	...
1239084	  729.3	  641.2	 3724.0	...
1239085	  728.8	  641.4	 3724.0	...
1239086	  728.7	  641.2	 3724.0	...
1239087	  728.7	  640.9	 3725.0	...
1239088	  728.6	  640.9	 3726.0	...
1239089	  728.6	  640.9	 3726.0	...
1239090	  728.9	  640.9	 3724.0	...
1239091	  729.2	  641.2	 3722.0	...
1239092	  729.5	  641.6	 3722.0	...
1239093	  729.5	  641.8	 3722.0	...
1239094	  729.4	  641.9	 3723.0	...
1239095	  729.2	  641.9	 3724.0	...
1239096	  729.4	  642.1	 3724.0	...
1239097	  729.8	  642.1	 3723.0	...
1239098	  729.6	  642.2	 3720.0	...
1239099	  728.9	  642.2	 3718.0	...
1239100	  728.6	  642.3	 3716.0	...
1239101	  728.9	  641.6	 3715.0	...
1239102	  729.2	  640.9	 3714.0	...
1239103	  729.4	  640.2	 3714.0	...
1239104	  729.7	  640.1	 3714.0	...
1239105	  729.8	  640.0	 3713.0	...
1239106	  729.9	  640.5	 3711.0	...
1239107	  729.9	  641.0	 3710.0	...
1239108	  730.0	  641.6	 3710.0	...
1239109	  730.0	  641.6	 3711.0	...
1239110	  730.1	  641.6	 3711.0	...
1239111	  730.2	  641.5	 3711.0	...
1239112	  730.2	  641.2	 3710.0	...
1239113	  730.1	  640.8	 3709.0	...
1239114	  729.9	  640.5	 3709.0	...
1239115	  729.7	  640.4	 3710.0	...
1239116	  729.6	  640.4	 3711.0	...
1239117	  729.6	  640.5	 3711.0	...
1239118	  729.6	  640.5	 3711.0	...
1239119	  729.8	  640.5	 3711.0	...
1239120	  730.3	  640.4	 3711.0	...
1239121	  730.7	  639.9	 3711.0	...
1239122	  731.0	  639.4	 3710.0	...
1239123	  731.0	  639.0	 3710.0	...
1239124	  730.9	  639.0	 3710.0	...
1239125	  731.0	  639.4	 3710.0	...
1239126	  730.9	  639.7	 3710.0	...
1239127	  730.7	  640.2	 3710.0	...
1239128	  730.5	  640.4	 3710.0	...
1239129	  730.5	  640.6	 3708.0	...
1239130	  730.7	  640.6	 3707.0	...
1239131	  730.9	  640.7	 3705.0	...
1239132	  731.1	  640.8	 3707.0	...
1239133	  731.3	  641.0	 3707.0	...
1239134	  731.4	  641.1	 3707.0	...
1239135	  731.2	  640.9	 3705.0	...
1239136	  731.1	  640.5	 3707.0	...
1239137	  731.1	  640.0	 3710.0	...
1239138	  731.1	  640.0	 3713.0	...
1239139	  731.1	  640.0	 3713.0	...
1239140	  731.1	  639.6	 3713.0	...
1239141	  731.1	  639.3	 3712.0	...
1239142	  731.1	  639.2	 3711.0	...
1239143	  731.2	  639.6	 3709.0	...
1239144	  731.4	  639.9	 3708.0	...
1239145	  731.4	  639.9	 3707.0	...
1239146	  731.4	  639.9	 3707.0	...
1239147	  731.3	  640.0	 3706.0	...
1239148	  731.2	  640.1	 3705.0	...
1239149	  731.1	  640.1	 3705.0	...
1239150	  731.2	  639.7	 3705.0	...
1239151	  731.1	  639.3	 3708.0	...
1239152	  731.0	  639.0	 3709.0	...
1239153	  730.8	  638.9	 3711.0	...
1239154	  730.8	  638.8	 3712.0	...
1239155	  730.8	  638.7	 3711.0	...
1239156	  730.8	  639.2	 3709.0	...
1239157	  730.8	  639.9	 3706.0	...
1239158	  731.2	  640.5	 3705.0	...
1239159	  731.6	  640.5	 3705.0	...
1239160	  732.1	  640.4	 3706.0	...
1239161	  732.2	  640.3	 3705.0	...
1239162	  732.0	  640.3	 3704.0	...
1239163	  731.8	  640.2	 3704.0	...
1239164	  731.5	  640.1	 3704.0	...
1239165	  731.6	  639.7	 3704.0	...
1239166	  731.7	  639.4	 3703.0	...
1239167	  731.7	  638.5	 3702.0	...
1239168	  731.7	  637.6	 3699.0	...
1239169	  731.6	  637.0	 3698.0	...
1239170	  731.9	  637.2	 3698.0	...
1239171	  732.3	  637.4	 3698.0	...
1239172	  732.6	  637.7	 3698.0	...
1239173	  732.1	  638.0	 3698.0	...
1239174	  731.6	  638.4	 3699.0	...
1239175	  731.1	  638.6	 3696.0	...
1239176	  731.3	  638.7	 3694.0	...
1239177	  731.5	  638.7	 3693.0	...
1239178	  731.6	  638.8	 3696.0	...
1239179	  731.3	  638.9	 3699.0	...
1239180	  731.1	  639.9	 3700.0	...
1239181	  730.9	  640.9	 3697.0	...
1239182	  731.0	  641.8	 3694.0	...
1239183	  731.1	  641.7	 3692.0	...
1239184	  731.1	  641.1	 3694.0	...
1239185	  731.3	  640.4	 3695.0	...
1239186	  731.3	  640.0	 3694.0	...
1239187	  731.3	  640.1	 3694.0	...
1239188	  731.4	  639.9	 3694.0	...
1239189	  731.5	  639.4	 3695.0	...
1239190	  731.9	  638.9	 3696.0	...
1239191	  732.1	  638.9	 3696.0	...
1239192	  732.2	  639.1	 3697.0	...
1239193	  731.8	  639.3	 3696.0	...
1239194	  731.3	  639.2	 3692.0	...
1239195	  730.8	  638.9	 3689.0	...
1239196	  730.5	  638.6	 3690.0	...
1239197	  730.2	  638.6	 3693.0	...
1239198	  730.2	  638.5	 3695.0	...
1239199	  730.2	  638.4	 3695.0	...
1239200	  730.2	  639.0	 3695.0	...
1239201	  730.3	  639.6	 3694.0	...
1239202	  730.4	  640.2	 3693.0	...
1239203	  730.5	  640.0	 3693.0	...
1239204	  730.6	  639.8	 3693.0	...
1239205	  730.6	  639.7	 3693.0	...
1239206	  730.6	  639.6	 3693.0	...
1239207	  730.5	  639.4	 3694.0	...
1239208	  730.5	  638.7	 3694.0	...
1239209	  730.5	  638.0	 3695.0	...
1239210	  730.5	  637.4	 3694.0	...
1239211	  730.6	  637.2	 3694.0	...
1239212	  730.7	  637.2	 3694.0	...
1239213	  730.8	  637.3	 3696.0	...
1239214	  730.9	  637.3	 3697.0	...
1239215	  731.0	  637.1	 3699.0	...
1239216	  731.0	  636.9	 3699.0	...
1239217	  731.0	  636.9	 3700.0	...
1239218	  730.9	  636.8	 3698.0	...
1239219	  730.8	  636.8	 3695.0	...
1239220	  730.7	  636.8	 3693.0	...
1239221	  730.8	  636.6	 3693.0	...
1239222	  730.9	  636.5	 3694.0	...
1239223	  731.5	  636.3	 3694.0	...
1239224	  732.1	  636.2	 3692.0	...
1239225	  732.4	  636.2	 3691.0	...
1239226	  732.3	  636.2	 3691.0	...
1239227	  732.2	  636.1	 3693.0	...
1239228	  732.2	  636.0	 3694.0	...
1239229	  732.2	  636.0	 3695.0	...
1239230	  732.1	  636.1	 3696.0	...
1239231	  731.9	  636.5	 3694.0	...
1239232	  731.8	  636.8	 3692.0	...
1239233	  731.8	  637.0	 3689.0	...
1239234	  731.9	  637.1	 3689.0	...
1239235	  732.0	  637.1	 3688.0	...
1239236	  732.1	  637.2	 3687.0	...
1239237	  732.1	  637.2	 3686.0	...
1239238	  732.2	  636.9	 3687.0	...
1239239	  732.2	  636.4	 3689.0	...
1239240	  731.9	  635.8	 3691.0	...
1239241	  731.7	  635.5	 3691.0	...
1239242	  731.6	  635.4	 3691.0	...
1239243	  731.9	  635.5	 3690.0	...
1239244	  732.1	  635.6	 3690.0	...
1239245	  732.0	  635.6	 3689.0	...
1239246	  732.0	  635.6	 3688.0	...
1239247	  731.9	  635.7	 3688.0	...
1239248	  731.8	  635.8	 3687.0	...
1239249	  731.6	  636.0	 3686.0	...
1239250	  731.6	  636.0	 3685.0	...
1239251	  731.5	  636.0	 3684.0	...
1239252	  731.5	  636.0	 3684.0	...
1239253	  731.3	  636.1	 3684.0	...
1239254	  731.1	  636.2	 3685.0	...
1239255	  731.0	  636.3	 3685.0	...
1239256	  731.1	  636.3	 3685.0	...
1239257	  731.3	  636.3	 3689.0	...
1239258	  731.4	  636.4	 3693.0	...
1239259	  731.5	  636.5	 3697.0	...
1239260	  731.5	  636.5	 3698.0	...
1239261	  731.4	  636.5	 3699.0	...
1239262	  731.3	  637.0	 3699.0	...
1239263	  731.2	  637.4	 3700.0	...
1239264	  731.4	  637.0	 3699.0	...
1239265	  731.5	  636.3	 3698.0	...
1239266	  731.6	  635.7	 3698.0	...
1239267	  731.6	  635.7	 3698.0	...
1239268	  731.5	  635.7	 3700.0	...
1239269	  731.3	  635.8	 3701.0	...
1239270	  731.2	  635.7	 3699.0	...
1239271	  731.3	  635.7	 3698.0	...
1239272	  731.4	  635.8	 3698.0	...
1239273	  731.5	  636.0	 3702.0	...
1239274	  731.6	  636.3	 3704.0	...
1239275	  731.6	  636.5	 3704.0	...
1239276	  731.5	  636.8	 3703.0	...
1239277	  731.5	  636.7	 3701.0	...
1239278	  731.4	  636.6	 3700.0	...
1239279	  731.5	  636.5	 3698.0	...
1239280	  731.4	  636.1	 3699.0	...
1239281	  731.3	  635.8	 3697.0	...
1239282	  731.2	  635.8	 3696.0	...
1239283	  731.2	  636.0	 3696.0	...
1239284	  731.3	  636.2	 3696.0	...
1239285	  731.4	  636.3	 3695.0	...
1239286	  731.6	  636.4	 3695.0	...
1239287	  731.7	  636.4	 3696.0	...
1239288	  731.6	  636.3	 3698.0	...
1239289	  731.6	  636.0	 3700.0	...
1239290	  731.7	  635.7	 3702.0	...
1239291	  731.7	  635.7	 3701.0	...
1239292	  732.1	  635.8	 3700.0	...
1239293	  732.4	  635.8	 3699.0	...
1239294	  732.8	  635.7	 3698.0	...
1239295	  732.7	  635.7	 3697.0	...
1239296	  732.7	  635.7	 3697.0	...
1239297	  732.6	  635.5	 3699.0	...
1239298	  732.5	  635.3	 3701.0	...
1239299	  732.5	  635.1	 3702.0	...
1239300	  732.4	  635.0	 3703.0	...
1239301	  732.5	  635.0	 3703.0	...
1239302	  732.5	  635.0	 3703.0	...
1239303	  732.5	  635.1	 3704.0	...
1239304	  732.4	  635.1	 3703.0	...
1239305	  732.2	  635.3	 3703.0	...
1239306	  732.1	  635.7	 3703.0	...
1239307	  732.0	  635.9	 3703.0	...
1239308	  731.9	  636.0	 3702.0	...
1239309	  731.8	  636.1	 3703.0	...
1239310	  731.8	  636.2	 3704.0	...
1239311	  731.7	  636.4	 3705.0	...
1239312	  731.7	  636.4	 3706.0	...
1239313	  731.6	  636.5	 3706.0	...
1239314	  731.6	  636.5	 3706.0	...
1239315	  731.6	  636.3	 3706.0	...
1239316	  731.9	  636.1	 3706.0	...
1239317	  732.2	  635.8	 3707.0	...
1239318	  732.6	  635.6	 3708.0	...
1239319	  732.6	  635.5	 3708.0	...
1239320	  732.6	  635.5	 3709.0	...
1239321	  732.5	  635.5	 3709.0	...
1239322	  732.5	  635.5	 3708.0	...
1239323	  732.3	  635.2	 3706.0	...
1239324	  732.2	  634.8	 3705.0	...
1239325	  732.2	  634.5	 3705.0	...
1239326	  732.3	  634.5	 3707.0	...
1239327	  732.6	  634.6	 3709.0	...
1239328	  732.9	  634.7	 3710.0	...
1239329	  732.9	  634.4	 3710.0	...
1239330	  732.9	  634.3	 3709.0	...
1239331	  732.8	  634.3	 3709.0	...
1239332	  732.9	  634.7	 3709.0	...
1239333	  732.8	  635.1	 3711.0	...
1239334	  732.7	  634.9	 3714.0	...
1239335	  732.7	  634.5	 3716.0	...
1239336	  732.7	  634.1	 3716.0	...
1239337	  732.8	  634.4	 3715.0	...
1239338	  732.9	  634.7	 3714.0	...
1239339	  732.9	  634.9	 3713.0	...
1239340	  732.9	  635.2	 3712.0	...
1239341	  732.8	  635.3	 3714.0	...
1239342	  732.8	  634.6	 3716.0	...
1239343	  732.8	  633.9	 3718.0	...
1239344	  732.9	  633.6	 3718.0	...
1239345	  733.1	  634.0	 3717.0	...
1239346	  733.5	  633.8	 3717.0	...
1239347	  733.7	  633.1	 3716.0	...
1239348	  733.8	  632.6	 3716.0	...
1239349	  733.5	  632.9	 3718.0	...
1239350	  733.2	  633.7	 3720.0	...
1239351	  733.1	  634.1	 3723.0	...
1239352	  732.9	  634.3	 3723.0	...
1239353	  732.7	  634.2	 3724.0	...
1239354	  732.5	  634.4	 3723.0	...
1239355	  732.5	  634.7	 3721.0	...
1239356	  732.4	  634.8	 3721.0	...
1239357	  732.7	  634.8	 3722.0	...
1239358	  732.9	  634.3	 3723.0	...
1239359	  733.2	  633.7	 3723.0	...
1239360	  733.1	  633.4	 3722.0	...
1239361	  733.1	  633.7	 3721.0	...
1239362	  733.4	  634.0	 3720.0	...
1239363	  733.7	  634.1	 3719.0	...
1239364	  733.8	  634.1	 3719.0	...
1239365	  733.4	  634.3	 3722.0	...
1239366	  733.0	  634.3	 3724.0	...
1239367	  733.1	  634.2	 3728.0	...
1239368	  733.4	  634.5	 3729.0	...
1239369	  733.4	  635.0	 3728.0	...
1239370	  733.2	  635.5	 3725.0	...
1239371	  733.1	  635.6	 3723.0	...
1239372	  733.2	  635.6	 3722.0	...
1239373	  733.3	  635.5	 3722.0	...
1239374	  733.2	  635.2	 3722.0	...
1239375	  733.0	  635.2	 3721.0	...
1239376	  732.9	  635.2	 3721.0	...
1239377	  732.9	  635.3	 3722.0	...
1239378	  733.4	  634.9	 3724.0	...
1239379	  733.8	  634.6	 3726.0	...
1239380	  734.1	  634.5	 3726.0	...
1239381	  734.1	  634.5	 3727.0	...
1239382	  734.0	  634.5	 3728.0	...
1239383	  733.9	  634.4	 3730.0	...
1239384	  733.6	  634.7	 3730.0	...
1239385	  733.5	  634.9	 3731.0	...
1239386	  733.6	  635.0	 3731.0	...
1239387	  733.9	  635.1	 3732.0	...
1239388	  733.8	  635.4	 3732.0	...
1239389	  733.5	  635.6	 3734.0	...
1239390	  733.1	  635.5	 3735.0	...
1239391	  732.9	  635.2	 3736.0	...
1239392	  733.2	  634.9	 3737.0	...
1239393	  733.5	  634.8	 3736.0	...
1239394	  733.9	  634.8	 3734.0	...
1239395	  733.9	  635.0	 3733.0	...
1239396	  733.9	  635.5	 3734.0	...
1239397	  733.9	  635.5	 3736.0	...
1239398	  733.1	  635.4	 3736.0	...
1239399	  732.3	  634.9	 3738.0	...
1239400	  732.2	  635.2	 3739.0	...
1239401	  732.9	  635.8	 3741.0	...
1239402	  733.5	  636.0	 3741.0	...
1239403	  733.4	  635.7	 3741.0	...
1239404	  733.6	  635.4	 3741.0	...
1239405	  733.8	  635.4	 3741.0	...
1239406	  733.8	  635.4	 3742.0	...
1239407	  733.6	  635.4	 3742.0	...
1239408	  733.5	  635.3	 3742.0	...
1239409	  733.4	  635.3	 3742.0	...
1239410	  733.3	  635.3	 3743.0	...
1239411	  733.2	  635.3	 3744.0	...
1239412	  733.2	  635.3	 3746.0	...
1239413	  733.3	  635.2	 3746.0	...
1239414	  733.3	  635.2	 3746.0	...
1239415	  733.3	  635.4	 3746.0	...
1239416	  733.3	  635.5	 3746.0	...
1239417	  733.2	  635.6	 3746.0	...
1239418	  733.2	  635.3	 3746.0	...
1239419	  733.6	  635.0	 3746.0	...
1239420	  734.1	  634.8	 3746.0	...
1239421	  734.5	  634.8	 3746.0	...
1239422	  734.5	  635.1	 3746.0	...
1239423	  734.5	  635.3	 3746.0	...
1239424	  734.8	  634.9	 3746.0	...
1239425	  735.1	  634.5	 3746.0	...
1239426	  735.3	  634.0	 3746.0	...
1239427	  735.1	  634.0	 3746.0	...
1239428	  734.9	  634.1	 3746.0	...
1239429	  734.7	  634.2	 3746.0	...
1239430	  734.8	  634.5	 3749.0	...
1239431	  734.9	  634.7	 3753.0	...
1239432	  735.0	  635.0	 3756.0	...
1239433	  734.9	  635.0	 3756.0	...
1239434	  734.7	  635.0	 3756.0	...
1239435	  734.7	  635.0	 3756.0	...
1239436	  734.7	  635.0	 3755.0	...
1239437	  734.7	  635.0	 3754.0	...
1239438	  734.6	  635.0	 3754.0	...
1239439	  734.5	  635.0	 3754.0	...
1239440	  734.4	  635.0	 3755.0	...
1239441	  734.2	  635.0	 3755.0	...
1239442	  734.1	  635.0	 3756.0	...
1239443	  733.9	  635.3	 3756.0	...
1239444	  734.0	  635.5	 3756.0	...
1239445	  734.1	  635.5	 3755.0	...
1239446	  734.1	  635.3	 3756.0	...
1239447	  734.0	  635.3	 3758.0	...
1239448	  734.5	  635.3	 3761.0	...
1239449	  735.0	  635.3	 3763.0	...
1239450	  735.5	  635.4	 3763.0	...
1239451	  735.5	  635.5	 3764.0	...
1239452	  735.4	  635.5	 3766.0	...
1239453	  735.4	  635.1	 3768.0	...
1239454	  735.2	  634.7	 3768.0	...
1239455	  734.9	  634.3	 3768.0	...
1239456	  734.6	  634.2	 3767.0	...
1239457	  734.5	  634.0	 3768.0	...
1239458	  734.5	  634.5	 3768.0	...
1239459	  734.4	  635.1	 3769.0	...
1239460	  734.2	  635.5	 3770.0	...
1239461	  734.4	  635.1	 3769.0	...
1239462	  734.9	  634.9	 3767.0	...
1239463	  735.3	  635.0	 3767.0	...
1239464	  735.1	  635.1	 3769.0	...
1239465	  734.9	  635.1	 3770.0	...
1239466	  734.8	  635.3	 3768.0	...
1239467	  734.9	  635.6	 3767.0	...
1239468	  735.0	  635.6	 3766.0	...
1239469	  735.0	  635.5	 3768.0	...
1239470	  735.1	  635.4	 3769.0	...
1239471	  735.1	  635.5	 3769.0	...
1239472	  735.3	  635.2	 3769.0	...
1239473	  735.4	  634.9	 3767.0	...
1239474	  735.5	  634.8	 3767.0	...
1239475	  735.2	  635.2	 3771.0	...
1239476	  734.8	  635.6	 3775.0	...
1239477	  734.5	  635.7	 3780.0	...
1239478	  734.8	  635.0	 3781.0	...
1239479	  735.1	  634.3	 3781.0	...
1239480	  735.5	  634.4	 3780.0	...
1239481	  735.4	  635.2	 3778.0	...
1239482	  735.5	  635.5	 3776.0	...
1239483	  735.5	  635.1	 3778.0	...
1239484	  735.5	  634.7	 3781.0	...
1239485	  735.6	  634.7	 3782.0	...
1239486	  735.6	  634.8	 3782.0	...
1239487	  735.6	  634.9	 3781.0	...
1239488	  735.6	  635.0	 3780.0	...
1239489	  735.6	  635.1	 3780.0	...
1239490	  735.6	  635.3	 3779.0	...
MSG	1239491 0000 _ Number On
1239491	  735.7	  635.4	 3779.0	...
1239492	  735.8	  635.6	 3779.0	...
1239493	  735.9	  635.6	 3778.0	...
1239494	  735.4	  635.1	 3780.0	...
1239495	  735.0	  634.6	 3781.0	...
1239496	  734.6	  634.3	 3782.0	...
1239497	  734.6	  634.5	 3781.0	...
1239498	  734.7	  634.8	 3781.0	...
1239499	  734.7	  635.1	 3783.0	...
1239500	  734.7	  635.3	 3786.0	...
1239501	  734.6	  635.4	 3788.0	...
1239502	  734.6	  635.3	 3790.0	...
1239503	  734.9	  635.0	 3791.0	...
1239504	  735.1	  634.9	 3791.0	...
1239505	  735.2	  635.0	 3794.0	...
1239506	  735.4	  634.9	 3798.0	...
1239507	  735.5	  634.8	 3799.0	...
1239508	  735.3	  634.8	 3797.0	...
1239509	  735.1	  634.4	 3796.0	...
1239510	  735.0	  633.8	 3795.0	...
1239511	  735.2	  633.4	 3794.0	...
1239512	  735.3	  633.7	 3793.0	...
1239513	  735.3	  634.0	 3794.0	...
1239514	  735.3	  634.2	 3795.0	...
1239515	  735.4	  634.4	 3797.0	...
1239516	  735.8	  634.5	 3799.0	...
1239517	  736.1	  634.5	 3801.0	...
1239518	  735.8	  634.2	 3802.0	...
1239519	  735.3	  634.1	 3802.0	...
1239520	  734.6	  634.1	 3802.0	...
1239521	  734.4	  634.0	 3803.0	...
1239522	  734.2	  634.0	 3804.0	...
1239523	  734.2	  633.8	 3805.0	...
1239524	  734.5	  633.6	 3805.0	...
1239525	  734.9	  633.5	 3805.0	...
1239526	  735.1	  633.5	 3805.0	...
1239527	  735.1	  633.5	 3806.0	...
1239528	  735.1	  633.7	 3807.0	...
1239529	  735.1	  633.8	 3807.0	...
1239530	  735.0	  633.9	 3808.0	...
1239531	  735.0	  633.8	 3808.0	...
1239532	  735.0	  633.6	 3808.0	...
1239533	  734.9	  633.5	 3809.0	...
1239534	  734.8	  633.7	 3808.0	...
1239535	  734.7	  633.8	 3808.0	...
1239536	  734.9	  634.0	 3807.0	...
1239537	  735.2	  634.1	 3807.0	...
1239538	  735.5	  634.0	 3807.0	...
1239539	  735.5	  633.9	 3807.0	...
1239540	  735.6	  633.6	 3809.0	...
1239541	  735.5	  633.5	 3810.0	...
1239542	  735.4	  633.7	 3810.0	...
1239543	  735.2	  634.0	 3810.0	...
1239544	  734.9	  633.9	 3811.0	...
1239545	  734.8	  633.8	 3812.0	...
1239546	  734.8	  633.7	 3813.0	...
1239547	  734.9	  634.1	 3813.0	...
1239548	  735.1	  634.3	 3813.0	...
1239549	  735.2	  634.5	 3812.0	...
1239550	  735.4	  634.7	 3812.0	...
1239551	  735.7	  634.7	 3812.0	...
1239552	  736.0	  634.7	 3813.0	...
1239553	  735.9	  634.9	 3816.0	...
1239554	  735.6	  635.1	 3819.0	...
1239555	  735.3	  634.9	 3822.0	...
1239556	  735.1	  634.8	 3822.0	...
1239557	  735.0	  634.7	 3823.0	...
1239558	  734.9	  634.6	 3824.0	...
1239559	  734.9	  634.0	 3826.0	...
1239560	  734.9	  633.3	 3827.0	...
1239561	  734.9	  633.4	 3828.0	...
1239562	  735.0	  633.8	 3829.0	...
1239563	  735.0	  634.2	 3829.0	...
1239564	  735.1	  634.2	 3828.0	...
1239565	  734.9	  634.4	 3826.0	...
1239566	  734.8	  634.6	 3824.0	...
1239567	  734.8	  634.5	 3826.0	...
1239568	  734.8	  634.0	 3829.0	...
1239569	  734.6	  633.5	 3831.0	...
1239570	  734.4	  633.1	 3830.0	...
1239571	  734.6	  632.8	 3828.0	...
1239572	  734.9	  632.7	 3827.0	...
1239573	  735.3	  632.7	 3827.0	...
1239574	  735.3	  632.6	 3828.0	...
1239575	  735.5	  632.3	 3828.0	...
1239576	  735.7	  632.4	 3829.0	...
1239577	  735.8	  632.8	 3828.0	...
1239578	  735.6	  633.6	 3828.0	...
1239579	  735.6	  634.0	 3827.0	...
1239580	  735.8	  634.0	 3827.0	...
1239581	  735.8	  633.4	 3829.0	...
1239582	  735.2	  632.8	 3831.0	...
1239583	  734.6	  632.7	 3835.0	...
1239584	  734.9	  633.1	 3837.0	...
1239585	  735.5	  633.5	 3840.0	...
1239586	  735.6	  633.8	 3841.0	...
1239587	  735.2	  633.7	 3842.0	...
1239588	  734.6	  633.6	 3841.0	...
1239589	  734.5	  633.5	 3839.0	...
1239590	  734.5	  633.6	 3839.0	...
1239591	  734.6	  633.9	 3838.0	...
1239592	  735.0	  634.1	 3838.0	...
1239593	  735.3	  634.2	 3840.0	...
1239594	  735.4	  634.2	 3842.0	...
1239595	  735.3	  634.4	 3845.0	...
1239596	  735.1	  634.6	 3845.0	...
1239597	  734.9	  634.5	 3845.0	...
1239598	  734.9	  634.1	 3845.0	...
1239599	  734.8	  633.9	 3844.0	...
1239600	  734.8	  634.0	 3844.0	...
1239601	  734.9	  634.1	 3844.0	...
1239602	  735.0	  633.9	 3845.0	...
1239603	  735.1	  633.8	 3847.0	...
1239604	  735.5	  633.5	 3849.0	...
1239605	  735.9	  633.4	 3850.0	...
1239606	  736.4	  633.2	 3850.0	...
1239607	  736.3	  633.0	 3848.0	...
1239608	  736.3	  632.7	 3846.0	...
1239609	  736.1	  632.4	 3845.0	...
1239610	  736.1	  632.2	 3846.0	...
1239611	  736.2	  632.3	 3847.0	...
1239612	  736.6	  632.4	 3848.0	...
1239613	  736.5	  632.5	 3848.0	...
1239614	  736.1	  632.5	 3848.0	...
1239615	  735.7	  632.4	 3849.0	...
1239616	  735.6	  632.3	 3849.0	...
1239617	  735.5	  632.6	 3849.0	...
1239618	  735.2	  633.1	 3848.0	...
1239619	  735.0	  633.6	 3850.0	...
1239620	  734.7	  633.7	 3852.0	...
1239621	  734.8	  633.7	 3853.0	...
1239622	  734.8	  633.6	 3853.0	...
1239623	  735.3	  633.4	 3853.0	...
1239624	  735.7	  633.4	 3853.0	...
1239625	  736.2	  633.4	 3854.0	...
1239626	  735.9	  633.5	 3855.0	...
1239627	  735.6	  633.5	 3855.0	...
1239628	  735.2	  633.7	 3854.0	...
1239629	  735.4	  634.0	 3852.0	...
1239630	  735.7	  634.1	 3852.0	...
1239631	  735.9	  634.3	 3854.0	...
1239632	  735.7	  634.3	 3856.0	...
1239633	  735.5	  634.3	 3859.0	...
1239634	  735.6	  634.6	 3861.0	...
1239635	  735.7	  634.9	 3860.0	...
1239636	  735.4	  635.2	 3858.0	...
1239637	  735.1	  635.4	 3856.0	...
1239638	  735.5	  635.5	 3857.0	...
1239639	  736.4	  635.4	 3857.0	...
1239640	  736.8	  635.2	 3855.0	...
1239641	  736.4	  635.0	 3854.0	...
1239642	  736.0	  635.1	 3853.0	...
1239643	  736.0	  634.9	 3854.0	...
1239644	  736.0	  634.7	 3857.0	...
1239645	  736.0	  634.4	 3859.0	...
1239646	  735.9	  634.3	 3858.0	...
1239647	  735.9	  634.1	 3855.0	...
1239648	  735.9	  634.0	 3851.0	...
1239649	  735.9	  633.8	 3853.0	...
1239650	  735.9	  633.5	 3855.0	...
1239651	  735.8	  633.3	 3858.0	...
1239652	  735.8	  633.4	 3857.0	...
1239653	  735.9	  633.7	 3857.0	...
1239654	  736.1	  634.0	 3856.0	...
1239655	  736.3	  634.2	 3856.0	...
1239656	  736.1	  634.4	 3856.0	...
1239657	  735.5	  634.3	 3856.0	...
1239658	  734.9	  634.1	 3855.0	...
1239659	  734.6	  633.7	 3856.0	...
1239660	  734.6	  633.6	 3857.0	...
1239661	  734.5	  634.0	 3859.0	...
1239662	  734.6	  634.4	 3860.0	...
1239663	  734.7	  634.5	 3861.0	...
1239664	  734.8	  634.2	 3860.0	...
1239665	  734.9	  633.9	 3859.0	...
1239666	  734.9	  634.0	 3862.0	...
1239667	  735.2	  634.0	 3865.0	...
1239668	  735.6	  633.9	 3868.0	...
1239669	  736.0	  633.8	 3868.0	...
1239670	  736.2	  633.8	 3868.0	...
1239671	  736.3	  633.6	 3866.0	...
1239672	  736.1	  633.3	 3864.0	...
1239673	  735.8	  632.9	 3865.0	...
1239674	  735.5	  632.8	 3866.0	...
1239675	  735.4	  632.7	 3867.0	...
1239676	  735.5	  633.0	 3868.0	...
1239677	  735.4	  633.3	 3869.0	...
1239678	  735.2	  633.6	 3870.0	...
1239679	  734.8	  633.8	 3869.0	...
1239680	  734.5	  633.9	 3868.0	...
1239681	  734.2	  634.1	 3868.0	...
1239682	  734.0	  634.1	 3869.0	...
1239683	  733.9	  634.2	 3869.0	...
1239684	  733.6	  634.3	 3869.0	...
1239685	  733.5	  634.5	 3869.0	...
1239686	  733.6	  634.7	 3869.0	...
1239687	  733.8	  634.8	 3868.0	...
1239688	  734.0	  635.0	 3867.0	...
1239689	  734.1	  635.1	 3867.0	...
1239690	  734.1	  634.8	 3867.0	...
1239691	  734.1	  634.3	 3867.0	...
1239692	  734.3	  633.9	 3867.0	...
1239693	  734.6	  634.2	 3869.0	...
1239694	  734.8	  634.5	 3870.0	...
1239695	  735.0	  634.8	 3870.0	...
1239696	  735.0	  634.9	 3869.0	...
1239697	  734.9	  634.4	 3868.0	...
1239698	  734.8	  633.7	 3869.0	...
1239699	  734.8	  633.4	 3868.0	...
1239700	  734.8	  633.9	 3867.0	...
1239701	  734.8	  634.2	 3865.0	...
1239702	  734.9	  634.0	 3865.0	...
1239703	  735.0	  633.8	 3865.0	...
1239704	  735.1	  633.7	 3866.0	...
1239705	  735.1	  633.7	 3866.0	...
1239706	  735.1	  633.7	 3866.0	...
1239707	  735.0	  633.8	 3867.0	...
1239708	  734.8	  633.9	 3867.0	...
1239709	  734.8	  634.0	 3867.0	...
1239710	  735.0	  633.8	 3867.0	...
1239711	  735.2	  633.7	 3867.0	...
1239712	  735.2	  633.6	 3868.0	...
1239713	  735.3	  633.6	 3869.0	...
1239714	  735.5	  633.6	 3870.0	...
1239715	  735.7	  633.3	 3872.0	...
1239716	  735.6	  633.3	 3873.0	...
1239717	  735.6	  633.4	 3872.0	...
1239718	  735.7	  633.6	 3871.0	...
1239719	  735.9	  633.5	 3870.0	...
1239720	  735.9	  633.3	 3870.0	...
1239721	  735.8	  633.2	 3871.0	...
1239722	  735.8	  633.3	 3870.0	...
1239723	  735.9	  633.3	 3870.0	...
1239724	  736.1	  633.4	 3870.0	...
1239725	  736.0	  633.5	 3870.0	...
1239726	  735.9	  633.7	 3867.0	...
1239727	  735.8	  634.0	 3864.0	...
1239728	  735.7	  634.2	 3865.0	...
1239729	  735.8	  633.9	 3869.0	...
1239730	  735.9	  633.3	 3872.0	...
1239731	  736.0	  632.8	 3871.0	...
1239732	  736.0	  633.0	 3870.0	...
1239733	  736.1	  633.0	 3869.0	...
1239734	  736.2	  632.9	 3870.0	...
1239735	  736.4	  632.7	 3869.0	...
1239736	  736.4	  632.6	 3868.0	...
1239737	  736.3	  632.5	 3868.0	...
1239738	  736.2	  632.5	 3869.0	...
1239739	  736.2	  632.4	 3871.0	...
1239740	  736.2	  632.4	 3872.0	...
1239741	  736.2	  632.5	 3873.0	...
1239742	  736.2	  632.3	 3873.0	...
1239743	  736.0	  632.1	 3871.0	...
1239744	  736.1	  631.8	 3867.0	...
1239745	  736.4	  631.7	 3865.0	...
1239746	  737.0	  631.5	 3864.0	...
1239747	  737.5	  631.4	 3864.0	...
1239748	  737.7	  631.3	 3863.0	...
1239749	  737.8	  631.3	 3863.0	...
1239750	  737.8	  631.4	 3863.0	...
1239751	  737.9	  631.5	 3867.0	...
1239752	  738.0	  631.5	 3871.0	...
1239753	  738.2	  631.4	 3874.0	...
1239754	  738.3	  631.3	 3873.0	...
1239755	  738.3	  631.2	 3873.0	...
1239756	  737.9	  631.3	 3872.0	...
1239757	  737.5	  631.5	 3872.0	...
1239758	  737.1	  631.5	 3871.0	...
1239759	  737.1	  631.4	 3872.0	...
1239760	  737.1	  631.3	 3872.0	...
1239761	  737.3	  631.3	 3873.0	...
1239762	  737.4	  631.4	 3874.0	...
1239763	  737.6	  631.6	 3874.0	...
1239764	  737.7	  631.9	 3875.0	...
1239765	  737.4	  632.3	 3876.0	...
1239766	  737.1	  632.3	 3878.0	...
1239767	  736.7	  632.2	 3878.0	...
1239768	  736.7	  631.9	 3877.0	...
1239769	  736.6	  631.6	 3874.0	...
1239770	  736.6	  631.5	 3872.0	...
1239771	  736.6	  631.4	 3871.0	...
1239772	  736.6	  631.4	 3872.0	...
1239773	  736.5	  631.4	 3873.0	...
1239774	  736.4	  631.4	 3871.0	...
1239775	  736.3	  631.4	 3868.0	...
1239776	  736.4	  631.5	 3866.0	...
1239777	  736.4	  631.6	 3867.0	...
1239778	  736.4	  631.7	 3870.0	...
1239779	  736.8	  631.6	 3872.0	...
1239780	  737.2	  631.7	 3874.0	...
1239781	  737.7	  632.2	 3875.0	...
1239782	  737.7	  632.8	 3876.0	...
1239783	  737.6	  633.1	 3878.0	...
1239784	  737.4	  633.1	 3878.0	...
1239785	  736.9	  633.2	 3878.0	...
1239786	  736.6	  633.3	 3878.0	...
1239787	  736.1	  633.4	 3877.0	...
1239788	  735.9	  633.4	 3877.0	...
1239789	  735.9	  633.1	 3877.0	...
1239790	  736.1	  632.6	 3877.0	...
1239791	  736.7	  632.6	 3877.0	...
1239792	  737.1	  633.0	 3876.0	...
1239793	  737.3	  633.4	 3873.0	...
MSG	1239794 0000 _ Number Off
1239794	  737.1	  632.9	 3871.0	...
1239795	  737.0	  632.4	 3870.0	...
1239796	  737.3	  632.0	 3871.0	...
1239797	  737.7	  632.3	 3871.0	...
1239798	  738.1	  632.7	 3871.0	...
1239799	  738.1	  633.0	 3871.0	...
1239800	  738.1	  633.2	 3871.0	...
1239801	  738.0	  633.1	 3871.0	...
1239802	  738.0	  633.1	 3872.0	...
1239803	  737.8	  632.8	 3871.0	...
1239804	  737.8	  632.5	 3870.0	...
1239805	  737.7	  632.3	 3869.0	...
1239806	  737.7	  632.4	 3870.0	...
1239807	  737.7	  632.4	 3871.0	...
1239808	  737.8	  632.3	 3872.0	...
1239809	  737.8	  632.5	 3870.0	...
1239810	  738.1	  632.7	 3867.0	...
1239811	  738.4	  632.6	 3864.0	...
1239812	  738.6	  632.3	 3864.0	...
1239813	  738.5	  632.1	 3865.0	...
1239814	  738.3	  632.3	 3866.0	...
1239815	  738.1	  632.6	 3866.0	...
1239816	  738.1	  632.9	 3866.0	...
1239817	  738.0	  632.9	 3864.0	...
1239818	  738.0	  632.7	 3863.0	...
1239819	  738.3	  632.4	 3863.0	...
1239820	  738.7	  632.5	 3864.0	...
1239821	  738.9	  632.9	 3865.0	...
1239822	  738.8	  633.2	 3864.0	...
1239823	  738.7	  633.0	 3863.0	...
1239824	  738.7	  632.6	 3863.0	...
1239825	  738.7	  632.3	 3864.0	...
1239826	  738.2	  632.0	 3864.0	...
1239827	  737.7	  632.0	 3864.0	...
1239828	  737.7	  631.9	 3862.0	...
1239829	  738.2	  631.8	 3860.0	...
1239830	  738.7	  631.7	 3859.0	...
1239831	  738.8	  631.8	 3859.0	...
1239832	  739.0	  632.1	 3858.0	...
1239833	  739.1	  632.4	 3859.0	...
1239834	  739.2	  632.5	 3860.0	...
1239835	  739.2	  632.2	 3862.0	...
1239836	  739.2	  631.5	 3862.0	...
1239837	  739.1	  631.1	 3863.0	...
1239838	  739.1	  631.0	 3864.0	...
1239839	  739.2	  631.3	 3865.0	...
1239840	  739.2	  631.3	 3866.0	...
1239841	  738.8	  631.0	 3867.0	...
1239842	  738.4	  631.1	 3867.0	...
1239843	  738.4	  631.5	 3866.0	...
1239844	  738.9	  632.0	 3864.0	...
1239845	  739.4	  632.0	 3863.0	...
1239846	  739.4	  631.5	 3862.0	...
1239847	  739.4	  631.0	 3862.0	...
1239848	  739.3	  630.4	 3863.0	...
1239849	  739.4	  630.5	 3864.0	...
1239850	  739.5	  630.9	 3864.0	...
1239851	  739.6	  631.4	 3863.0	...
1239852	  739.5	  631.5	 3863.0	...
1239853	  739.5	  631.1	 3863.0	...
1239854	  739.4	  630.6	 3863.0	...
1239855	  739.6	  630.5	 3863.0	...
1239856	  739.8	  630.5	 3864.0	...
1239857	  740.0	  630.4	 3865.0	...
1239858	  740.2	  630.5	 3865.0	...
1239859	  740.2	  630.6	 3864.0	...
1239860	  740.1	  630.8	 3863.0	...
1239861	  740.5	  630.8	 3862.0	...
1239862	  740.9	  630.6	 3862.0	...
1239863	  740.7	  630.4	 3862.0	...
1239864	  740.1	  630.4	 3862.0	...
1239865	  739.7	  630.3	 3862.0	...
1239866	  739.9	  630.1	 3862.0	...
1239867	  740.2	  629.9	 3863.0	...
1239868	  740.4	  629.8	 3864.0	...
1239869	  740.7	  629.9	 3865.0	...
1239870	  740.8	  630.1	 3866.0	...
1239871	  740.9	  630.3	 3866.0	...
1239872	  740.7	  630.4	 3865.0	...
1239873	  740.5	  630.4	 3865.0	...
1239874	  740.4	  630.3	 3866.0	...
1239875	  740.4	  630.3	 3865.0	...
1239876	  740.1	  630.4	 3863.0	...
1239877	  739.7	  630.6	 3863.0	...
1239878	  739.3	  631.1	 3865.0	...
1239879	  739.2	  631.6	 3866.0	...
1239880	  739.3	  631.8	 3864.0	...
1239881	  739.4	  631.4	 3863.0	...
1239882	  739.4	  630.9	 3862.0	...
1239883	  739.5	  630.8	 3863.0	...
1239884	  739.4	  630.7	 3865.0	...
1239885	  739.4	  630.5	 3866.0	...
1239886	  739.6	  630.2	 3868.0	...
1239887	  739.9	  629.9	 3869.0	...
1239888	  740.0	  629.8	 3870.0	...
1239889	  740.1	  629.7	 3871.0	...
1239890	  740.0	  629.7	 3870.0	...
1239891	  740.0	  629.9	 3870.0	...
1239892	  740.1	  630.3	 3871.0	...
1239893	  740.3	  630.9	 3871.0	...
1239894	  740.6	  631.3	 3872.0	...
1239895	  740.8	  630.9	 3872.0	...
1239896	  740.7	  630.3	 3872.0	...
1239897	  740.5	  630.3	 3872.0	...
1239898	  740.0	  631.0	 3871.0	...
1239899	  739.7	  631.8	 3872.0	...
1239900	  739.4	  632.0	 3870.0	...
1239901	  739.3	  631.7	 3869.0	...
1239902	  739.6	  631.1	 3868.0	...
1239903	  739.6	  630.2	 3871.0	...
1239904	  739.8	  629.9	 3874.0	...
1239905	  739.7	  630.3	 3875.0	...
1239906	  740.2	  631.0	 3875.0	...
1239907	  740.7	  631.7	 3874.0	...
1239908	  741.1	  631.6	 3873.0	...
1239909	  741.2	  631.5	 3871.0	...
1239910	  741.1	  631.5	 3869.0	...
1239911	  741.1	  631.6	 3867.0	...
1239912	  741.0	  631.6	 3866.0	...
1239913	  740.9	  631.7	 3865.0	...
1239914	  740.9	  631.6	 3867.0	...
1239915	  740.8	  631.6	 3870.0	...
1239916	  740.7	  631.9	 3873.0	...
1239917	  740.5	  632.2	 3872.0	...
1239918	  740.3	  632.1	 3872.0	...
1239919	  740.3	  631.8	 3870.0	...
1239920	  740.3	  631.4	 3869.0	...
1239921	  740.3	  631.6	 3868.0	...
1239922	  740.4	  631.8	 3869.0	...
1239923	  740.5	  632.0	 3871.0	...
1239924	  740.7	  631.7	 3872.0	...
1239925	  740.7	  631.6	 3872.0	...
1239926	  740.7	  631.4	 3872.0	...
1239927	  740.8	  631.4	 3876.0	...
1239928	  740.9	  631.2	 3879.0	...
1239929	  740.7	  631.0	 3882.0	...
1239930	  740.5	  631.0	 3882.0	...
1239931	  740.5	  630.9	 3878.0	...
1239932	  740.8	  630.8	 3875.0	...
1239933	  741.0	  630.8	 3874.0	...
1239934	  741.0	  631.1	 3876.0	...
1239935	  740.8	  631.5	 3878.0	...
1239936	  740.6	  631.4	 3876.0	...
1239937	  740.3	  631.2	 3875.0	...
1239938	  740.2	  631.4	 3874.0	...
1239939	  740.4	  631.7	 3875.0	...
1239940	  740.8	  632.0	 3876.0	...
1239941	  741.1	  631.9	 3876.0	...
1239942	  741.1	  632.0	 3877.0	...
1239943	  741.2	  632.1	 3878.0	...
1239944	  741.3	  632.2	 3880.0	...
1239945	  741.2	  632.2	 3882.0	...
1239946	  741.1	  632.2	 3882.0	...
1239947	  741.3	  632.2	 3881.0	...
1239948	  741.5	  632.1	 3881.0	...
1239949	  741.6	  632.1	 3880.0	...
1239950	  741.6	  631.9	 3881.0	...
1239951	  741.5	  631.8	 3881.0	...
1239952	  741.3	  631.7	 3881.0	...
1239953	  741.3	  631.7	 3880.0	...
1239954	  741.4	  631.8	 3880.0	...
1239955	  741.3	  631.9	 3880.0	...
1239956	  741.2	  631.9	 3882.0	...
1239957	  740.6	  632.0	 3884.0	...
1239958	  740.3	  632.0	 3884.0	...
1239959	  740.1	  631.9	 3883.0	...
1239960	  740.3	  631.4	 3882.0	...
1239961	  740.5	  630.9	 3880.0	...
1239962	  740.5	  631.0	 3878.0	...
1239963	  740.4	  631.4	 3875.0	...
1239964	  740.3	  631.5	 3876.0	...
1239965	  740.1	  631.4	 3876.0	...
1239966	  740.0	  631.1	 3877.0	...
1239967	  740.0	  631.0	 3878.0	...
1239968	  740.0	  631.2	 3879.0	...
1239969	  740.1	  631.5	 3881.0	...
1239970	  740.5	  631.8	 3882.0	...
1239971	  740.8	  631.8	 3882.0	...
1239972	  741.2	  631.7	 3882.0	...
1239973	  741.2	  631.7	 3882.0	...
1239974	  741.2	  631.7	 3880.0	...
1239975	  741.1	  631.7	 3878.0	...
1239976	  741.1	  631.6	 3876.0	...
1239977	  741.3	  631.4	 3877.0	...
1239978	  741.4	  631.3	 3879.0	...
1239979	  741.3	  631.2	 3881.0	...
1239980	  741.2	  631.1	 3882.0	...
1239981	  741.1	  631.3	 3881.0	...
1239982	  741.0	  631.9	 3879.0	...
1239983	  741.0	  632.4	 3878.0	...
1239984	  741.1	  632.3	 3877.0	...
1239985	  741.4	  631.8	 3877.0	...
1239986	  741.8	  631.9	 3877.0	...
1239987	  742.1	  632.4	 3878.0	...
1239988	  742.2	  632.9	 3878.0	...
1239989	  741.8	  632.8	 3879.0	...
1239990	  741.4	  632.0	 3878.0	...
1239991	  741.0	  631.4	 3878.0	...
1239992	  741.1	  630.9	 3879.0	...
1239993	  741.3	  631.1	 3880.0	...
1239994	  741.6	  631.4	 3880.0	...
MSG	1239995 0000 _ Number On
1239995	  741.8	  631.6	 3880.0	...
1239996	  741.9	  632.0	 3878.0	...
1239997	  742.0	  632.3	 3876.0	...
1239998	  742.1	  632.7	 3875.0	...
1239999	  742.0	  632.8	 3873.0	...
1240000	  741.9	  633.0	 3872.0	...
1240001	  741.9	  633.0	 3872.0	...
1240002	  742.0	  632.7	 3873.0	...
1240003	  742.1	  632.6	 3873.0	...
1240004	  742.1	  632.4	 3874.0	...
1240005	  742.4	  632.2	 3872.0	...
1240006	  742.6	  631.9	 3870.0	...
1240007	  742.8	  631.4	 3869.0	...
1240008	  742.7	  631.2	 3869.0	...
1240009	  742.7	  631.4	 3868.0	...
1240010	  742.5	  632.0	 3868.0	...
1240011	  742.4	  632.5	 3868.0	...
1240012	  742.3	  632.8	 3867.0	...
1240013	  742.0	  632.9	 3866.0	...
1240014	  741.1	  633.1	 3865.0	...
1240015	  739.9	  633.3	 3864.0	...
1240016	  739.1	  633.1	 3865.0	...
1240017	  738.0	  633.0	 3866.0	...
1240018	  737.2	  632.2	 3868.0	...
1240019	  736.5	  631.9	 3869.0	...
1240020	  736.1	  631.5	 3869.0	...
1240021	  735.6	  631.6	 3869.0	...
1240022	  735.3	  632.1	 3868.0	...
1240023	  735.4	  633.1	 3867.0	...
1240024	  736.3	  634.0	 3866.0	...
1240025	  737.4	  634.4	 3865.0	...
1240026	  738.4	  634.2	 3864.0	...
1240027	  738.8	  634.2	 3862.0	...
1240028	  739.0	  634.2	 3860.0	...
1240029	  739.3	  634.4	 3858.0	...
1240030	  739.3	  634.5	 3858.0	...
1240031	  739.3	  634.2	 3858.0	...
1240032	  739.3	  633.8	 3859.0	...
1240033	  739.3	  633.7	 3859.0	...
1240034	  739.3	  633.9	 3859.0	...
1240035	  739.1	  634.5	 3859.0	...
1240036	  738.8	  634.8	 3858.0	...
1240037	  738.7	  635.1	 3856.0	...
1240038	  738.7	  635.1	 3855.0	...
1240039	  738.8	  635.2	 3855.0	...
1240040	  738.9	  635.4	 3853.0	...
1240041	  739.0	  635.4	 3850.0	...
1240042	  739.5	  635.1	 3847.0	...
1240043	  739.8	  634.9	 3847.0	...
1240044	  740.2	  635.1	 3848.0	...
1240045	  740.1	  635.6	 3847.0	...
1240046	  740.0	  636.0	 3846.0	...
1240047	  740.0	  636.2	 3845.0	...
1240048	  740.0	  636.3	 3844.0	...
1240049	  740.1	  636.6	 3844.0	...
1240050	  740.3	  636.7	 3843.0	...
1240051	  740.3	  636.3	 3842.0	...
1240052	  740.2	  635.8	 3842.0	...
1240053	  740.1	  635.3	 3843.0	...
1240054	  740.1	  635.3	 3844.0	...
1240055	  740.0	  635.4	 3844.0	...
1240056	  739.9	  635.3	 3844.0	...
1240057	  739.8	  635.1	 3844.0	...
1240058	  739.7	  635.4	 3844.0	...
1240059	  739.6	  636.0	 3844.0	...
1240060	  739.7	  636.6	 3844.0	...
1240061	  739.7	  636.1	 3843.0	...
1240062	  739.7	  635.6	 3842.0	...
1240063	  739.7	  635.0	 3842.0	...
1240064	  740.2	  634.6	 3839.0	...
1240065	  740.7	  634.4	 3837.0	...
1240066	  741.3	  634.3	 3834.0	...
1240067	  741.4	  634.8	 3832.0	...
1240068	  741.1	  635.3	 3830.0	...
1240069	  740.7	  635.4	 3829.0	...
1240070	  740.3	  635.1	 3829.0	...
1240071	  740.2	  634.8	 3829.0	...
1240072	  740.3	  635.1	 3828.0	...
1240073	  740.4	  635.6	 3827.0	...
1240074	  740.6	  636.0	 3828.0	...
1240075	  740.9	  636.7	 3827.0	...
1240076	  741.3	  637.2	 3825.0	...
1240077	  741.6	  637.4	 3822.0	...
1240078	  741.5	  636.9	 3823.0	...
1240079	  741.3	  636.5	 3825.0	...
1240080	  741.2	  636.4	 3828.0	...
1240081	  741.2	  636.4	 3829.0	...
1240082	  741.0	  636.4	 3829.0	...
1240083	  740.8	  636.3	 3829.0	...
1240084	  740.7	  636.0	 3829.0	...
1240085	  740.6	  635.7	 3829.0	...
1240086	  740.6	  635.2	 3826.0	...
1240087	  740.9	  634.9	 3822.0	...
1240088	  741.3	  635.4	 3817.0	...
1240089	  741.6	  636.2	 3815.0	...
1240090	  741.6	  636.8	 3814.0	...
1240091	  741.5	  636.5	 3814.0	...
1240092	  741.5	  636.1	 3814.0	...
1240093	  741.4	  636.1	 3816.0	...
1240094	  741.4	  636.1	 3818.0	...
1240095	  741.3	  636.2	 3819.0	...
1240096	  741.3	  636.6	 3818.0	...
1240097	  741.2	  636.9	 3818.0	...
1240098	  741.4	  637.1	 3819.0	...
1240099	  741.6	  637.1	 3818.0	...
1240100	  742.0	  637.0	 3815.0	...
1240101	  742.2	  637.2	 3812.0	...
1240102	  742.3	  637.3	 3810.0	...
1240103	  742.1	  637.4	 3811.0	...
1240104	  741.8	  637.5	 3812.0	...
1240105	  741.7	  637.7	 3811.0	...
1240106	  741.9	  637.9	 3811.0	...
1240107	  742.1	  637.7	 3809.0	...
1240108	  742.0	  637.5	 3808.0	...
1240109	  741.9	  637.2	 3806.0	...
1240110	  741.6	  637.3	 3805.0	...
1240111	  741.6	  637.3	 3804.0	...
1240112	  741.6	  637.2	 3802.0	...
1240113	  741.8	  637.2	 3801.0	...
1240114	  741.9	  637.2	 3802.0	...
1240115	  742.0	  637.0	 3803.0	...
1240116	  742.0	  636.6	 3804.0	...
1240117	  741.9	  636.2	 3803.0	...
1240118	  741.9	  636.0	 3803.0	...
1240119	  741.9	  636.1	 3802.0	...
1240120	  741.9	  635.9	 3802.0	...
1240121	  741.7	  635.8	 3801.0	...
1240122	  741.5	  636.5	 3798.0	...
1240123	  741.3	  637.4	 3795.0	...
1240124	  741.4	  638.1	 3791.0	...
1240125	  741.5	  637.9	 3791.0	...
1240126	  741.5	  637.7	 3790.0	...
1240127	  741.3	  637.7	 3790.0	...
1240128	  741.2	  637.8	 3791.0	...
1240129	  741.1	  638.1	 3792.0	...
1240130	  741.5	  638.2	 3791.0	...
1240131	  741.9	  638.0	 3790.0	...
1240132	  742.3	  637.3	 3789.0	...
1240133	  742.2	  636.7	 3789.0	...
1240134	  742.3	  636.7	 3789.0	...
1240135	  742.4	  637.2	 3789.0	...
1240136	  742.6	  637.7	 3787.0	...
1240137	  742.6	  637.7	 3785.0	...
1240138	  742.3	  637.5	 3783.0	...
1240139	  742.4	  637.0	 3786.0	...
1240140	  742.6	  636.8	 3788.0	...
1240141	  742.9	  636.7	 3788.0	...
1240142	  742.9	  637.0	 3784.0	...
1240143	  742.8	  637.3	 3780.0	...
1240144	  742.8	  637.3	 3779.0	...
1240145	  742.9	  637.2	 3779.0	...
1240146	  743.0	  637.1	 3779.0	...
1240147	  743.1	  637.0	 3780.0	...
1240148	  743.0	  637.0	 3779.0	...
1240149	  742.8	  637.1	 3781.0	...
1240150	  742.7	  637.1	 3783.0	...
1240151	  742.7	  637.3	 3783.0	...
1240152	  742.7	  637.4	 3780.0	...
1240153	  742.7	  637.6	 3777.0	...
1240154	  742.7	  637.4	 3776.0	...
1240155	  742.8	  637.3	 3775.0	...
1240156	  742.9	  637.1	 3775.0	...
1240157	  742.8	  637.1	 3776.0	...
1240158	  742.7	  637.1	 3778.0	...
1240159	  742.7	  637.1	 3777.0	...
1240160	  743.0	  637.7	 3775.0	...
1240161	  742.8	  638.4	 3774.0	...
1240162	  742.5	  638.5	 3776.0	...
1240163	  742.0	  638.0	 3776.0	...
1240164	  741.9	  637.6	 3776.0	...
1240165	  742.3	  637.8	 3774.0	...
1240166	  742.8	  637.5	 3773.0	...
1240167	  742.8	  637.3	 3769.0	...
1240168	  742.5	  637.5	 3767.0	...
1240169	  742.2	  638.1	 3765.0	...
1240170	  742.3	  638.5	 3764.0	...
1240171	  742.3	  638.4	 3763.0	...
1240172	  742.2	  638.4	 3761.0	...
1240173	  742.2	  638.4	 3761.0	...
1240174	  742.3	  638.4	 3762.0	...
1240175	  742.4	  638.4	 3762.0	...
1240176	  742.5	  637.5	 3763.0	...
1240177	  742.5	  636.6	 3760.0	...
1240178	  742.7	  636.0	 3757.0	...
1240179	  743.1	  636.6	 3755.0	...
1240180	  743.5	  637.2	 3755.0	...
1240181	  743.6	  637.8	 3756.0	...
1240182	  743.2	  638.1	 3757.0	...
1240183	  742.9	  638.4	 3757.0	...
1240184	  742.6	  639.0	 3758.0	...
1240185	  742.7	  639.6	 3758.0	...
1240186	  743.0	  639.8	 3757.0	...
1240187	  743.4	  639.2	 3756.0	...
1240188	  743.7	  638.7	 3753.0	...
1240189	  743.8	  638.5	 3751.0	...
1240190	  743.8	  638.4	 3751.0	...
1240191	  743.7	  638.4	 3752.0	...
1240192	  743.7	  638.5	 3752.0	...
1240193	  743.7	  638.7	 3751.0	...
1240194	  743.6	  638.8	 3750.0	...
1240195	  743.4	  638.8	 3749.0	...
1240196	  743.1	  639.1	 3749.0	...
1240197	  743.3	  639.2	 3747.0	...
1240198	  743.8	  639.1	 3745.0	...
1240199	  744.0	  638.0	 3742.0	...
1240200	  743.9	  637.1	 3742.0	...
1240201	  743.9	  637.0	 3741.0	...
1240202	  744.1	  637.8	 3742.0	...
1240203	  744.3	  638.1	 3742.0	...
1240204	  744.4	  637.5	 3744.0	...
1240205	  744.4	  636.8	 3745.0	...
1240206	  744.3	  636.6	 3745.0	...
1240207	  744.2	  637.3	 3745.0	...
1240208	  744.1	  638.1	 3745.0	...
1240209	  744.1	  638.9	 3745.0	...
1240210	  744.1	  639.0	 3742.0	...
1240211	  744.1	  639.0	 3738.0	...
1240212	  744.2	  639.0	 3735.0	...
1240213	  744.2	  638.8	 3735.0	...
1240214	  744.1	  638.5	 3735.0	...
1240215	  743.8	  638.2	 3735.0	...
1240216	  743.6	  638.0	 3735.0	...
1240217	  743.7	  637.9	 3738.0	...
1240218	  743.9	  637.9	 3740.0	...
1240219	  743.9	  638.2	 3741.0	...
1240220	  743.8	  638.5	 3738.0	...
1240221	  743.8	  638.0	 3736.0	...
1240222	  743.9	  637.2	 3736.0	...
1240223	  743.8	  636.4	 3737.0	...
1240224	  743.7	  636.4	 3737.0	...
1240225	  743.7	  636.3	 3735.0	...
1240226	  743.8	  636.3	 3733.0	...
1240227	  744.0	  636.2	 3731.0	...
1240228	  744.0	  636.3	 3731.0	...
1240229	  744.0	  636.4	 3731.0	...
1240230	  744.2	  636.5	 3731.0	...
1240231	  744.3	  636.5	 3731.0	...
1240232	  744.5	  636.3	 3731.0	...
1240233	  744.6	  636.2	 3730.0	...
1240234	  744.6	  636.2	 3730.0	...
1240235	  744.5	  636.7	 3731.0	...
1240236	  744.4	  637.1	 3730.0	...
1240237	  744.5	  637.0	 3729.0	...
1240238	  744.4	  636.0	 3728.0	...
1240239	  744.4	  635.1	 3728.0	...
1240240	  744.4	  634.8	 3727.0	...
1240241	  744.5	  635.5	 3724.0	...
1240242	  744.6	  636.2	 3722.0	...
1240243	  744.6	  636.2	 3720.0	...
1240244	  744.5	  635.6	 3720.0	...
1240245	  744.4	  635.6	 3722.0	...
1240246	  744.7	  636.1	 3725.0	...
1240247	  745.1	  636.9	 3725.0	...
1240248	  745.3	  637.1	 3721.0	...
1240249	  745.0	  637.1	 3719.0	...
1240250	  744.8	  636.8	 3720.0	...
1240251	  744.7	  636.5	 3721.0	...
1240252	  744.8	  636.4	 3720.0	...
1240253	  744.7	  635.6	 3718.0	...
1240254	  744.5	  634.7	 3719.0	...
1240255	  744.3	  634.1	 3722.0	...
1240256	  744.1	  634.3	 3724.0	...
1240257	  743.9	  634.8	 3724.0	...
1240258	  743.8	  635.4	 3723.0	...
1240259	  743.8	  636.2	 3722.0	...
1240260	  743.9	  636.8	 3720.0	...
1240261	  744.0	  637.5	 3719.0	...
1240262	  744.0	  637.6	 3719.0	...
1240263	  744.5	  637.4	 3719.0	...
1240264	  744.9	  636.9	 3718.0	...
1240265	  745.3	  636.5	 3718.0	...
1240266	  745.3	  636.9	 3717.0	...
1240267	  745.2	  637.4	 3717.0	...
1240268	  744.9	  638.0	 3716.0	...
1240269	  744.5	  638.1	 3716.0	...
1240270	  744.6	  638.1	 3716.0	...
1240271	  744.8	  638.1	 3717.0	...
1240272	  745.1	  638.1	 3717.0	...
1240273	  745.2	  638.1	 3717.0	...
1240274	  745.3	  638.1	 3717.0	...
1240275	  745.4	  638.1	 3717.0	...
1240276	  745.5	  638.3	 3717.0	...
1240277	  745.5	  638.5	 3716.0	...
1240278	  745.6	  638.7	 3715.0	...
1240279	  745.6	  638.4	 3715.0	...
1240280	  745.6	  638.1	 3714.0	...
1240281	  745.7	  637.8	 3714.0	...
1240282	  745.8	  637.7	 3715.0	...
1240283	  745.9	  637.5	 3716.0	...
1240284	  746.0	  637.5	 3717.0	...
1240285	  746.0	  637.7	 3717.0	...
1240286	  745.9	  638.0	 3715.0	...
1240287	  745.9	  638.0	 3714.0	...
1240288	  745.9	  638.1	 3714.0	...
1240289	  745.9	  638.1	 3714.0	...
1240290	  745.8	  638.1	 3715.0	...
1240291	  745.7	  638.2	 3716.0	...
1240292	  745.7	  638.2	 3716.0	...
1240293	  746.0	  638.1	 3718.0	...
1240294	  746.4	  638.0	 3720.0	...
1240295	  746.6	  638.0	 3717.0	...
1240296	  746.4	  638.0	 3713.0	...
1240297	  746.4	  638.0	 3709.0	...
1240298	  746.7	  637.6	 3709.0	...
1240299	  746.6	  637.4	 3712.0	...
1240300	  746.3	  637.6	 3714.0	...
1240301	  746.1	  638.3	 3715.0	...
1240302	  746.1	  639.2	 3715.0	...
1240303	  746.0	  639.6	 3715.0	...
1240304	  745.9	  639.8	 3715.0	...
1240305	  745.9	  639.8	 3715.0	...
1240306	  745.9	  639.7	 3715.0	...
1240307	  746.4	  639.6	 3716.0	...
MSG	1240308 0000 _ Number Off
1240308	  746.9	  639.4	 3712.0	...
1240309	  747.3	  639.3	 3709.0	...
1240310	  747.3	  639.4	 3709.0	...
1240311	  747.2	  639.5	 3714.0	...
1240312	  747.2	  639.5	 3718.0	...
1240313	  747.3	  639.4	 3717.0	...
1240314	  747.4	  639.6	 3715.0	...
1240315	  747.6	  639.8	 3715.0	...
1240316	  747.6	  640.3	 3716.0	...
1240317	  747.2	  640.5	 3717.0	...
1240318	  746.8	  640.6	 3717.0	...
1240319	  746.3	  640.5	 3718.0	...
1240320	  746.3	  640.4	 3720.0	...
1240321	  746.2	  640.2	 3720.0	...
1240322	  746.3	  639.9	 3719.0	...
1240323	  746.4	  639.6	 3717.0	...
1240324	  746.1	  639.5	 3716.0	...
1240325	  745.7	  639.5	 3717.0	...
1240326	  745.5	  639.4	 3719.0	...
1240327	  745.8	  639.5	 3720.0	...
1240328	  746.1	  639.8	 3719.0	...
1240329	  746.5	  640.2	 3721.0	...
1240330	  746.6	  640.3	 3724.0	...
1240331	  746.7	  640.3	 3725.0	...
1240332	  746.7	  640.3	 3724.0	...
1240333	  746.8	  640.3	 3724.0	...
1240334	  747.1	  640.3	 3723.0	...
1240335	  747.5	  640.3	 3721.0	...
1240336	  747.9	  640.2	 3720.0	...
1240337	  747.5	  640.4	 3721.0	...
1240338	  746.8	  640.7	 3721.0	...
1240339	  746.1	  640.9	 3721.0	...
1240340	  745.9	  640.8	 3722.0	...
1240341	  745.9	  640.6	 3723.0	...
1240342	  745.9	  640.6	 3724.0	...
1240343	  746.0	  640.5	 3724.0	...
1240344	  746.5	  640.4	 3725.0	...
1240345	  747.0	  640.3	 3727.0	...
1240346	  747.2	  640.2	 3729.0	...
1240347	  746.9	  640.0	 3729.0	...
1240348	  746.5	  639.8	 3727.0	...
1240349	  747.1	  639.5	 3726.0	...
1240350	  747.7	  639.6	 3724.0	...
1240351	  748.1	  639.9	 3721.0	...
1240352	  747.9	  640.4	 3718.0	...
1240353	  747.7	  640.6	 3717.0	...
1240354	  747.7	  640.8	 3719.0	...
1240355	  747.7	  640.4	 3721.0	...
1240356	  747.6	  639.9	 3721.0	...
1240357	  747.4	  639.4	 3721.0	...
1240358	  747.6	  639.2	 3721.0	...
1240359	  747.8	  639.1	 3721.0	...
1240360	  748.2	  638.9	 3721.0	...
1240361	  748.3	  638.8	 3721.0	...
1240362	  748.4	  638.8	 3721.0	...
1240363	  748.4	  638.9	 3721.0	...
1240364	  748.4	  638.8	 3719.0	...
1240365	  748.3	  638.7	 3717.0	...
1240366	  748.2	  638.7	 3715.0	...
1240367	  748.1	  638.7	 3716.0	...
1240368	  748.1	  638.7	 3718.0	...
1240369	  748.1	  638.7	 3720.0	...
1240370	  748.0	  638.2	 3720.0	...
1240371	  747.9	  637.7	 3720.0	...
1240372	  747.9	  637.2	 3719.0	...
1240373	  747.8	  637.2	 3719.0	...
1240374	  747.7	  637.4	 3719.0	...
1240375	  747.7	  637.9	 3719.0	...
1240376	  747.8	  638.3	 3719.0	...
1240377	  747.8	  638.5	 3719.0	...
1240378	  747.8	  638.4	 3720.0	...
1240379	  747.7	  638.6	 3722.0	...
1240380	  747.7	  638.8	 3725.0	...
1240381	  747.7	  639.0	 3727.0	...
1240382	  747.7	  638.9	 3725.0	...
1240383	  747.5	  638.7	 3724.0	...
1240384	  747.4	  638.9	 3723.0	...
1240385	  747.5	  639.0	 3724.0	...
1240386	  747.7	  639.1	 3724.0	...
1240387	  747.8	  638.9	 3725.0	...
1240388	  747.8	  638.8	 3725.0	...
1240389	  747.8	  638.9	 3726.0	...
1240390	  747.8	  639.1	 3727.0	...
1240391	  747.6	  639.9	 3727.0	...
1240392	  747.2	  640.6	 3727.0	...
1240393	  746.8	  640.7	 3726.0	...
1240394	  746.5	  640.4	 3726.0	...
1240395	  746.5	  640.0	 3728.0	...
1240396	  746.6	  639.9	 3731.0	...
1240397	  746.7	  639.8	 3732.0	...
1240398	  746.9	  639.7	 3733.0	...
1240399	  746.9	  639.6	 3734.0	...
1240400	  747.3	  639.3	 3734.0	...
1240401	  747.6	  639.0	 3734.0	...
1240402	  748.0	  638.8	 3734.0	...
1240403	  747.9	  639.0	 3733.0	...
1240404	  747.7	  639.3	 3733.0	...
1240405	  747.5	  639.3	 3732.0	...
1240406	  747.9	  639.2	 3734.0	...
1240407	  748.2	  639.0	 3735.0	...
1240408	  748.6	  638.9	 3737.0	...
1240409	  748.5	  638.9	 3740.0	...
1240410	  748.3	  639.3	 3742.0	...
1240411	  747.9	  639.8	 3745.0	...
1240412	  747.4	  640.4	 3745.0	...
1240413	  747.2	  640.5	 3746.0	...
1240414	  747.2	  640.2	 3747.0	...
1240415	  747.3	  639.7	 3747.0	...
1240416	  747.3	  639.3	 3748.0	...
1240417	  747.4	  639.3	 3750.0	...
1240418	  747.5	  639.4	 3751.0	...
1240419	  747.5	  639.2	 3753.0	...
1240420	  747.5	  639.1	 3753.0	...
1240421	  747.5	  638.9	 3753.0	...
1240422	  747.4	  638.9	 3753.0	...
1240423	  747.4	  639.0	 3753.0	...
1240424	  747.3	  639.2	 3753.0	...
1240425	  747.2	  639.6	 3753.0	...
1240426	  747.1	  639.9	 3754.0	...
1240427	  747.0	  640.5	 3755.0	...
1240428	  746.8	  641.0	 3756.0	...
1240429	  747.3	  641.4	 3757.0	...
1240430	  747.7	  641.3	 3759.0	...
1240431	  747.8	  640.9	 3761.0	...
1240432	  747.6	  640.6	 3762.0	...
1240433	  747.4	  640.7	 3762.0	...
1240434	  747.4	  640.7	 3761.0	...
1240435	  747.6	  640.7	 3760.0	...
1240436	  747.7	  640.6	 3759.0	...
1240437	  747.5	  640.5	 3758.0	...
1240438	  747.3	  640.6	 3756.0	...
1240439	  746.8	  640.7	 3755.0	...
1240440	  746.6	  640.9	 3756.0	...
1240441	  746.5	  640.9	 3757.0	...
1240442	  746.5	  640.8	 3760.0	...
1240443	  746.5	  640.8	 3766.0	...
1240444	  746.5	  641.1	 3770.0	...
1240445	  746.5	  641.5	 3771.0	...
1240446	  746.6	  641.8	 3770.0	...
1240447	  746.8	  641.8	 3769.0	...
1240448	  747.1	  641.5	 3769.0	...
1240449	  747.3	  641.1	 3769.0	...
1240450	  747.3	  641.0	 3770.0	...
1240451	  747.1	  641.1	 3770.0	...
1240452	  746.9	  641.2	 3771.0	...
1240453	  747.0	  641.1	 3773.0	...
1240454	  747.0	  641.1	 3774.0	...
1240455	  747.0	  641.7	 3775.0	...
1240456	  747.1	  642.4	 3776.0	...
1240457	  747.2	  643.1	 3778.0	...
1240458	  747.3	  643.1	 3781.0	...
1240459	  747.4	  643.2	 3784.0	...
1240460	  747.1	  643.3	 3784.0	...
1240461	  746.6	  643.7	 3783.0	...
1240462	  746.2	  643.9	 3781.0	...
1240463	  746.0	  643.8	 3780.0	...
1240464	  746.1	  643.4	 3780.0	...
1240465	  746.1	  642.7	 3783.0	...
1240466	  746.2	  642.2	 3786.0	...
1240467	  746.3	  641.9	 3787.0	...
1240468	  746.4	  642.1	 3786.0	...
1240469	  746.3	  642.2	 3786.0	...
1240470	  746.2	  642.6	 3788.0	...
1240471	  746.3	  642.8	 3791.0	...
1240472	  746.4	  643.1	 3793.0	...
1240473	  746.5	  643.1	 3794.0	...
1240474	  746.5	  643.0	 3794.0	...
1240475	  746.4	  643.1	 3794.0	...
1240476	  746.2	  643.2	 3795.0	...
1240477	  745.9	  643.3	 3796.0	...
1240478	  745.8	  643.3	 3797.0	...
1240479	  745.8	  643.2	 3796.0	...
1240480	  745.9	  643.1	 3796.0	...
1240481	  746.0	  643.1	 3796.0	...
1240482	  746.1	  643.1	 3796.0	...
1240483	  746.3	  643.3	 3798.0	...
1240484	  746.5	  643.6	 3799.0	...
1240485	  746.4	  644.0	 3801.0	...
1240486	  746.3	  644.0	 3800.0	...
1240487	  746.2	  643.9	 3800.0	...
1240488	  746.3	  643.7	 3800.0	...
1240489	  746.3	  643.5	 3802.0	...
1240490	  746.3	  643.5	 3805.0	...
1240491	  746.3	  643.4	 3809.0	...
1240492	  746.4	  643.3	 3811.0	...
1240493	  746.5	  643.4	 3813.0	...
1240494	  746.4	  643.6	 3813.0	...
1240495	  746.3	  643.7	 3813.0	...
1240496	  746.3	  643.7	 3813.0	...
1240497	  746.4	  643.5	 3814.0	...
1240498	  746.3	  643.4	 3814.0	...
1240499	  746.0	  643.3	 3815.0	...
1240500	  745.5	  643.2	 3817.0	...
1240501	  745.2	  643.0	 3818.0	...
1240502	  745.0	  642.9	 3818.0	...
1240503	  744.9	  643.1	 3817.0	...
1240504	  744.6	  643.4	 3817.0	...
1240505	  744.3	  643.8	 3817.0	...
1240506	  744.3	  643.8	 3819.0	...
1240507	  744.5	  643.8	 3820.0	...
1240508	  744.7	  643.7	 3823.0	...
1240509	  744.7	  643.5	 3825.0	...
1240510	  744.8	  643.3	 3827.0	...
1240511	  744.8	  643.1	 3826.0	...
1240512	  744.8	  643.0	 3826.0	...
1240513	  744.8	  643.0	 3827.0	...
1240514	  744.8	  643.1	 3828.0	...
1240515	  744.5	  643.3	 3828.0	...
1240516	  744.2	  643.4	 3829.0	...
1240517	  744.0	  643.5	 3831.0	...
1240518	  744.0	  643.5	 3832.0	...
1240519	  744.1	  643.5	 3831.0	...
1240520	  744.2	  643.5	 3832.0	...
MSG	1240521 0000 _ Number On
1240521	  744.0	  643.3	 3832.0	...
1240522	  743.7	  643.2	 3831.0	...
1240523	  743.4	  643.0	 3832.0	...
1240524	  743.4	  642.9	 3834.0	...
1240525	  743.4	  642.9	 3838.0	...
1240526	  743.4	  643.1	 3841.0	...
1240527	  743.4	  643.3	 3842.0	...
1240528	  743.5	  643.6	 3841.0	...
1240529	  743.1	  643.9	 3841.0	...
1240530	  742.7	  644.0	 3843.0	...
1240531	  742.3	  644.4	 3845.0	...
1240532	  742.5	  644.6	 3847.0	...
1240533	  742.8	  644.9	 3847.0	...
1240534	  743.1	  644.9	 3847.0	...
1240535	  743.2	  644.8	 3847.0	...
1240536	  743.1	  644.6	 3848.0	...
1240537	  743.0	  644.4	 3848.0	...
1240538	  743.0	  644.3	 3848.0	...
1240539	  742.8	  643.8	 3849.0	...
1240540	  742.7	  643.4	 3851.0	...
1240541	  742.5	  643.0	 3853.0	...
1240542	  742.3	  643.2	 3855.0	...
1240543	  741.9	  643.5	 3855.0	...
1240544	  741.6	  643.7	 3854.0	...
1240545	  741.6	  643.9	 3854.0	...
1240546	  741.8	  643.9	 3855.0	...
1240547	  742.0	  644.0	 3857.0	...
1240548	  741.7	  644.0	 3860.0	...
1240549	  741.6	  644.1	 3861.0	...
1240550	  741.7	  644.1	 3862.0	...
1240551	  741.4	  644.1	 3862.0	...
1240552	  740.9	  643.5	 3863.0	...
1240553	  740.4	  643.0	 3864.0	...
1240554	  740.4	  642.9	 3865.0	...
1240555	  740.3	  643.4	 3866.0	...
1240556	  740.4	  643.8	 3867.0	...
1240557	  740.5	  643.8	 3870.0	...
1240558	  740.4	  643.8	 3871.0	...
1240559	  740.3	  643.6	 3872.0	...
1240560	  740.3	  643.4	 3872.0	...
1240561	  740.4	  643.3	 3872.0	...
1240562	  740.5	  643.3	 3872.0	...
1240563	  740.3	  643.7	 3872.0	...
1240564	  740.0	  644.1	 3873.0	...
1240565	  739.8	  644.4	 3873.0	...
1240566	  739.8	  644.1	 3874.0	...
1240567	  739.9	  643.7	 3874.0	...
1240568	  740.0	  643.2	 3875.0	...
1240569	  740.0	  642.7	 3877.0	...
1240570	  739.9	  642.3	 3879.0	...
1240571	  739.7	  642.4	 3878.0	...
1240572	  739.7	  642.8	 3878.0	...
1240573	  739.7	  643.0	 3877.0	...
1240574	  739.8	  642.9	 3877.0	...
1240575	  739.8	  642.9	 3878.0	...
1240576	  739.8	  643.0	 3879.0	...
1240577	  739.7	  643.1	 3880.0	...
1240578	  739.6	  643.1	 3879.0	...
1240579	  739.7	  643.0	 3879.0	...
1240580	  739.8	  642.8	 3879.0	...
1240581	  739.8	  643.1	 3880.0	...
1240582	  739.7	  643.6	 3881.0	...
1240583	  739.7	  643.9	 3883.0	...
1240584	  739.8	  643.3	 3885.0	...
1240585	  739.9	  642.7	 3886.0	...
1240586	  740.0	  642.8	 3887.0	...
1240587	  740.1	  643.1	 3887.0	...
1240588	  739.5	  643.5	 3888.0	...
1240589	  738.8	  643.3	 3888.0	...
1240590	  738.0	  643.3	 3888.0	...
1240591	  737.9	  643.2	 3888.0	...
1240592	  738.0	  643.2	 3888.0	...
1240593	  738.2	  643.2	 3888.0	...
1240594	  738.4	  643.1	 3889.0	...
1240595	  738.6	  643.0	 3889.0	...
1240596	  738.8	  642.8	 3890.0	...
1240597	  739.0	  642.7	 3889.0	...
1240598	  739.2	  642.7	 3888.0	...
1240599	  739.3	  642.8	 3888.0	...
1240600	  739.4	  643.0	 3888.0	...
1240601	  739.4	  643.1	 3887.0	...
1240602	  739.3	  643.0	 3885.0	...
1240603	  739.2	  643.0	 3883.0	...
1240604	  739.1	  642.8	 3884.0	...
1240605	  739.1	  642.7	 3884.0	...
1240606	  739.2	  642.6	 3884.0	...
1240607	  739.3	  642.7	 3887.0	...
1240608	  739.6	  643.1	 3891.0	...
1240609	  739.7	  643.5	 3893.0	...
1240610	  739.5	  643.9	 3892.0	...
1240611	  739.1	  643.7	 3891.0	...
1240612	  738.8	  643.5	 3892.0	...
1240613	  739.0	  643.2	 3893.0	...
1240614	  739.3	  643.1	 3893.0	...
1240615	  739.5	  643.1	 3892.0	...
1240616	  739.7	  643.1	 3894.0	...
1240617	  739.9	  642.8	 3896.0	...
1240618	  739.8	  642.7	 3899.0	...
1240619	  739.5	  642.7	 3898.0	...
1240620	  739.1	  642.9	 3898.0	...
1240621	  738.8	  643.1	 3898.0	...
1240622	  738.7	  643.4	 3898.0	...
1240623	  738.5	  643.6	 3898.0	...
1240624	  738.5	  643.6	 3898.0	...
1240625	  738.6	  643.4	 3898.0	...
1240626	  738.4	  643.3	 3898.0	...
1240627	  738.3	  643.2	 3900.0	...
1240628	  738.0	  643.1	 3902.0	...
1240629	  737.9	  643.0	 3903.0	...
1240630	  737.8	  642.9	 3902.0	...
1240631	  737.9	  642.9	 3900.0	...
1240632	  738.0	  643.1	 3900.0	...
1240633	  738.0	  643.3	 3903.0	...
1240634	  737.6	  643.6	 3907.0	...
1240635	  737.2	  643.3	 3909.0	...
1240636	  736.7	  643.1	 3907.0	...
1240637	  736.6	  642.9	 3906.0	...
1240638	  737.0	  642.8	 3909.0	...
1240639	  737.6	  642.7	 3910.0	...
1240640	  737.8	  642.7	 3910.0	...
1240641	  737.5	  642.6	 3909.0	...
1240642	  737.2	  642.5	 3910.0	...
1240643	  737.3	  642.9	 3911.0	...
1240644	  737.3	  643.4	 3913.0	...
1240645	  737.3	  643.7	 3915.0	...
1240646	  737.3	  643.4	 3916.0	...
1240647	  737.4	  643.1	 3916.0	...
1240648	  737.4	  642.9	 3916.0	...
1240649	  737.4	  642.8	 3916.0	...
1240650	  737.3	  642.9	 3918.0	...
1240651	  737.2	  643.1	 3920.0	...
1240652	  736.7	  643.1	 3919.0	...
1240653	  736.2	  642.9	 3918.0	...
1240654	  735.8	  642.7	 3917.0	...
1240655	  735.8	  642.6	 3921.0	...
1240656	  736.2	  642.5	 3925.0	...
1240657	  736.7	  642.1	 3928.0	...
1240658	  737.3	  641.7	 3928.0	...
1240659	  737.6	  641.7	 3929.0	...
1240660	  737.7	  641.9	 3929.0	...
1240661	  737.5	  642.3	 3928.0	...
1240662	  737.1	  642.4	 3928.0	...
1240663	  736.8	  642.2	 3929.0	...
1240664	  736.9	  642.0	 3932.0	...
1240665	  737.1	  641.8	 3935.0	...
1240666	  737.2	  641.9	 3935.0	...
1240667	  737.3	  641.9	 3935.0	...
1240668	  737.2	  641.6	 3935.0	...
1240669	  737.0	  641.3	 3936.0	...
1240670	  737.0	  641.0	 3936.0	...
1240671	  736.8	  641.0	 3936.0	...
1240672	  736.5	  641.0	 3938.0	...
1240673	  736.2	  640.9	 3939.0	...
1240674	  736.0	  640.8	 3941.0	...
1240675	  736.0	  640.7	 3942.0	...
1240676	  736.1	  640.7	 3942.0	...
1240677	  736.2	  641.2	 3942.0	...
1240678	  736.3	  641.6	 3942.0	...
1240679	  736.5	  642.0	 3943.0	...
1240680	  736.7	  642.1	 3942.0	...
1240681	  736.8	  642.2	 3941.0	...
1240682	  736.8	  642.3	 3941.0	...
1240683	  736.8	  642.4	 3941.0	...
1240684	  736.9	  642.4	 3942.0	...
1240685	  737.0	  642.1	 3943.0	...
1240686	  737.2	  641.5	 3944.0	...
1240687	  737.3	  641.0	 3946.0	...
1240688	  737.3	  640.8	 3948.0	...
1240689	  737.1	  641.0	 3948.0	...
1240690	  736.8	  641.2	 3946.0	...
1240691	  736.5	  641.2	 3946.0	...
1240692	  736.2	  641.2	 3948.0	...
1240693	  736.1	  641.2	 3951.0	...
1240694	  736.2	  641.2	 3952.0	...
1240695	  736.2	  641.1	 3953.0	...
1240696	  736.1	  641.2	 3954.0	...
1240697	  735.8	  641.1	 3955.0	...
1240698	  735.6	  641.0	 3957.0	...
1240699	  735.6	  641.0	 3959.0	...
1240700	  735.6	  641.2	 3960.0	...
1240701	  735.7	  641.2	 3960.0	...
1240702	  735.7	  641.1	 3960.0	...
1240703	  735.9	  641.0	 3960.0	...
1240704	  736.1	  640.9	 3959.0	...
1240705	  736.1	  640.9	 3958.0	...
1240706	  736.0	  641.0	 3960.0	...
1240707	  735.6	  641.1	 3965.0	...
1240708	  735.4	  640.9	 3969.0	...
1240709	  735.2	  640.6	 3970.0	...
1240710	  735.2	  640.1	 3969.0	...
1240711	  735.2	  639.8	 3968.0	...
1240712	  735.1	  639.6	 3969.0	...
1240713	  735.2	  639.4	 3970.0	...
1240714	  735.3	  639.8	 3972.0	...
1240715	  735.4	  640.3	 3973.0	...
1240716	  735.5	  640.4	 3977.0	...
1240717	  735.5	  639.9	 3980.0	...
1240718	  735.6	  639.2	 3983.0	...
1240719	  735.7	  639.0	 3983.0	...
1240720	  735.6	  639.0	 3983.0	...
1240721	  735.5	  639.1	 3983.0	...
1240722	  735.5	  639.2	 3983.0	...
1240723	  735.7	  639.4	 3983.0	...
1240724	  735.8	  639.8	 3982.0	...
1240725	  736.0	  640.2	 3981.0	...
1240726	  736.1	  640.5	 3979.0	...
1240727	  736.0	  640.4	 3983.0	...
1240728	  735.8	  640.5	 3988.0	...
1240729	  735.6	  640.6	 3993.0	...
1240730	  735.5	  640.3	 3993.0	...
1240731	  735.6	  639.5	 3993.0	...
1240732	  735.7	  638.7	 3990.0	...
1240733	  735.4	  638.8	 3988.0	...
1240734	  735.2	  639.4	 3987.0	...
1240735	  735.0	  639.9	 3990.0	...
1240736	  735.1	  639.9	 3993.0	...
1240737	  734.8	  639.9	 3996.0	...
1240738	  734.3	  640.0	 3995.0	...
1240739	  734.1	  639.7	 3994.0	...
1240740	  734.5	  639.1	 3994.0	...
1240741	  734.9	  638.4	 3996.0	...
1240742	  735.0	  637.9	 3997.0	...
1240743	  735.2	  637.8	 3999.0	...
1240744	  735.3	  637.9	 4001.0	...
1240745	  735.5	  638.1	 4004.0	...
1240746	  735.4	  638.3	 4007.0	...
1240747	  735.4	  638.4	 4007.0	...
1240748	  735.3	  638.5	 4008.0	...
1240749	  735.3	  638.5	 4009.0	...
1240750	  735.6	  638.4	 4009.0	...
1240751	  736.0	  638.3	 4009.0	...
1240752	  735.7	  638.3	 4007.0	...
1240753	  735.1	  638.3	 4006.0	...
1240754	  734.6	  638.4	 4005.0	...
1240755	  734.8	  638.5	 4006.0	...
1240756	  734.9	  638.6	 4010.0	...
1240757	  734.8	  638.8	 4015.0	...
1240758	  734.6	  638.9	 4018.0	...
1240759	  734.4	  639.0	 4019.0	...
1240760	  734.7	  639.0	 4019.0	...
1240761	  735.0	  639.0	 4020.0	...
1240762	  735.2	  638.5	 4022.0	...
1240763	  735.0	  638.0	 4024.0	...
1240764	  734.7	  637.6	 4025.0	...
1240765	  734.6	  637.6	 4028.0	...
1240766	  734.5	  637.6	 4031.0	...
1240767	  734.3	  637.8	 4033.0	...
1240768	  734.1	  638.1	 4032.0	...
1240769	  733.8	  638.4	 4031.0	...
1240770	  733.7	  638.5	 4031.0	...
1240771	  733.9	  638.6	 4033.0	...
1240772	  734.0	  638.6	 4035.0	...
1240773	  734.4	  638.6	 4038.0	...
1240774	  734.8	  638.6	 4037.0	...
1240775	  734.9	  638.8	 4040.0	...
1240776	  734.6	  639.0	 4045.0	...
1240777	  734.3	  639.2	 4049.0	...
1240778	  734.2	  639.1	 4052.0	...
1240779	  734.2	  638.9	 4052.0	...
1240780	  734.4	  638.8	 4054.0	...
1240781	  734.6	  638.8	 4055.0	...
1240782	  734.8	  638.7	 4056.0	...
1240783	  734.8	  638.5	 4056.0	...
1240784	  734.8	  638.5	 4056.0	...
1240785	  734.8	  638.6	 4058.0	...
1240786	  734.7	  638.8	 4060.0	...
1240787	  734.2	  638.7	 4062.0	...
1240788	  733.7	  638.6	 4066.0	...
1240789	  733.4	  638.4	 4070.0	...
1240790	  733.4	  638.4	 4070.0	...
1240791	  733.5	  638.5	 4068.0	...
1240792	  733.6	  638.7	 4068.0	...
1240793	  733.8	  639.0	 4071.0	...
1240794	  734.0	  639.2	 4073.0	...
1240795	  734.1	  639.3	 4073.0	...
1240796	  734.0	  639.1	 4072.0	...
1240797	  733.9	  638.9	 4072.0	...
1240798	  733.8	  638.9	 4072.0	...
1240799	  733.7	  639.0	 4072.0	...
1240800	  733.8	  638.9	 4073.0	...
1240801	  733.5	  638.9	 4074.0	...
1240802	  733.2	  638.8	 4075.0	...
1240803	  733.0	  638.7	 4075.0	...
1240804	  733.1	  638.3	 4075.0	...
1240805	  733.2	  637.7	 4076.0	...
1240806	  733.4	  637.0	 4078.0	...
1240807	  733.7	  636.6	 4079.0	...
1240808	  733.8	  636.4	 4079.0	...
1240809	  733.7	  636.3	 4080.0	...
1240810	  733.8	  635.9	 4081.0	...
1240811	  734.4	  635.6	 4084.0	...
1240812	  734.9	  635.4	 4087.0	...
1240813	  734.9	  635.6	 4087.0	...
1240814	  734.5	  635.6	 4086.0	...
1240815	  734.3	  635.5	 4085.0	...
1240816	  734.3	  635.6	 4085.0	...
1240817	  734.4	  635.7	 4087.0	...
1240818	  734.3	  635.9	 4091.0	...
1240819	  734.0	  635.7	 4096.0	...
1240820	  733.8	  635.6	 4099.0	...
1240821	  733.8	  635.2	 4099.0	...
1240822	  733.8	  634.8	 4099.0	...
1240823	  733.9	  634.8	 4099.0	...
MSG	1240824 0000 _ Number Off
1240824	  733.9	  635.0	 4100.0	...
1240825	  734.0	  635.3	 4100.0	...
1240826	  734.1	  635.1	 4101.0	...
1240827	  734.3	  634.9	 4101.0	...
1240828	  734.4	  634.7	 4101.0	...
1240829	  734.3	  634.6	 4103.0	...
1240830	  734.1	  634.6	 4105.0	...
1240831	  734.0	  634.6	 4108.0	...
1240832	  733.9	  634.7	 4108.0	...
1240833	  734.1	  634.6	 4108.0	...
1240834	  734.2	  634.6	 4109.0	...
1240835	  734.1	  634.6	 4109.0	...
1240836	  733.8	  634.9	 4110.0	...
1240837	  733.6	  635.2	 4112.0	...
1240838	  733.4	  635.5	 4114.0	...
1240839	  733.4	  635.6	 4117.0	...
1240840	  733.3	  635.6	 4118.0	...
1240841	  733.7	  636.0	 4120.0	...
1240842	  734.1	  636.3	 4122.0	...
1240843	  734.5	  636.4	 4122.0	...
1240844	  734.4	  636.1	 4124.0	...
1240845	  734.3	  635.9	 4125.0	...
1240846	  734.4	  635.9	 4126.0	...
1240847	  734.2	  636.0	 4126.0	...
1240848	  734.0	  636.3	 4126.0	...
1240849	  733.8	  637.3	 4128.0	...
1240850	  733.9	  638.3	 4128.0	...
1240851	  734.0	  639.0	 4127.0	...
1240852	  734.1	  639.0	 4126.0	...
1240853	  734.0	  639.1	 4129.0	...
1240854	  734.0	  638.8	 4132.0	...
1240855	  734.0	  638.5	 4136.0	...
1240856	  734.2	  638.2	 4136.0	...
1240857	  734.5	  638.2	 4136.0	...
1240858	  734.5	  638.1	 4137.0	...
1240859	  734.2	  638.0	 4135.0	...
1240860	  733.8	  638.1	 4132.0	...
1240861	  733.8	  638.4	 4129.0	...
1240862	  733.7	  638.0	 4130.0	...
1240863	  734.1	  637.2	 4131.0	...
1240864	  734.5	  637.1	 4132.0	...
1240865	  734.8	  637.5	 4132.0	...
1240866	  734.8	  638.2	 4133.0	...
1240867	  734.7	  638.3	 4134.0	...
1240868	  734.6	  637.6	 4137.0	...
1240869	  734.4	  636.8	 4138.0	...
1240870	  734.3	  636.2	 4138.0	...
1240871	  734.2	  636.6	 4138.0	...
1240872	  734.2	  637.1	 4138.0	...
1240873	  734.6	  637.3	 4140.0	...
1240874	  735.1	  637.3	 4143.0	...
1240875	  735.6	  637.4	 4145.0	...
1240876	  735.4	  637.7	 4144.0	...
1240877	  735.4	  638.1	 4144.0	...
1240878	  735.5	  638.3	 4146.0	...
1240879	  735.5	  638.3	 4149.0	...
1240880	  735.3	  638.3	 4151.0	...
1240881	  735.1	  638.3	 4151.0	...
1240882	  735.1	  638.4	 4152.0	...
1240883	  735.1	  638.3	 4153.0	...
1240884	  735.1	  638.3	 4153.0	...
1240885	  735.0	  638.1	 4154.0	...
1240886	  734.9	  637.8	 4155.0	...
1240887	  734.8	  637.7	 4156.0	...
1240888	  734.8	  637.8	 4158.0	...
1240889	  734.9	  637.9	 4158.0	...
1240890	  734.9	  637.4	 4160.0	...
1240891	  734.8	  636.9	 4162.0	...
1240892	  734.7	  636.4	 4164.0	...
1240893	  734.4	  636.3	 4165.0	...
1240894	  734.2	  636.6	 4167.0	...
1240895	  734.3	  637.0	 4168.0	...
1240896	  734.7	  637.2	 4168.0	...
1240897	  735.0	  637.2	 4168.0	...
1240898	  735.2	  637.1	 4170.0	...
1240899	  735.3	  637.0	 4170.0	...
1240900	  735.3	  636.9	 4171.0	...
1240901	  735.0	  636.8	 4172.0	...
1240902	  734.9	  636.8	 4173.0	...
1240903	  734.9	  636.7	 4176.0	...
1240904	  734.7	  636.7	 4177.0	...
1240905	  734.4	  636.7	 4179.0	...
1240906	  734.0	  636.7	 4180.0	...
1240907	  734.0	  636.7	 4180.0	...
1240908	  733.9	  636.9	 4180.0	...
1240909	  733.8	  637.1	 4181.0	...
1240910	  733.6	  637.3	 4181.0	...
1240911	  733.5	  637.3	 4181.0	...
1240912	  733.4	  637.1	 4180.0	...
1240913	  733.5	  636.8	 4180.0	...
1240914	  733.8	  636.5	 4180.0	...
1240915	  734.0	  636.0	 4181.0	...
1240916	  734.2	  635.8	 4185.0	...
1240917	  734.2	  635.8	 4189.0	...
1240918	  734.3	  635.9	 4191.0	...
1240919	  733.9	  636.0	 4190.0	...
1240920	  733.5	  636.0	 4190.0	...
1240921	  733.1	  636.3	 4192.0	...
1240922	  733.2	  636.7	 4193.0	...
1240923	  733.6	  637.1	 4194.0	...
1240924	  734.0	  637.0	 4193.0	...
1240925	  734.4	  636.4	 4195.0	...
1240926	  734.4	  635.8	 4197.0	...
1240927	  734.5	  635.4	 4198.0	...
1240928	  734.5	  635.4	 4197.0	...
1240929	  734.5	  635.5	 4198.0	...
1240930	  734.6	  635.7	 4198.0	...
1240931	  734.6	  635.8	 4197.0	...
1240932	  734.6	  635.7	 4199.0	...
1240933	  734.7	  635.7	 4201.0	...
1240934	  734.8	  635.8	 4205.0	...
1240935	  734.9	  636.0	 4206.0	...
1240936	  734.9	  636.2	 4207.0	...
1240937	  734.9	  636.3	 4207.0	...
1240938	  734.9	  636.3	 4208.0	...
1240939	  734.4	  636.4	 4209.0	...
1240940	  734.0	  636.5	 4211.0	...
1240941	  733.5	  636.5	 4212.0	...
1240942	  733.5	  636.4	 4212.0	...
1240943	  733.5	  636.4	 4211.0	...
1240944	  733.6	  636.6	 4210.0	...
1240945	  733.7	  636.7	 4209.0	...
1240946	  733.7	  636.8	 4209.0	...
1240947	  733.8	  636.7	 4211.0	...
1240948	  733.9	  636.6	 4216.0	...
1240949	  734.0	  636.5	 4220.0	...
1240950	  733.9	  636.7	 4222.0	...
1240951	  733.8	  636.9	 4222.0	...
1240952	  733.9	  637.0	 4223.0	...
1240953	  734.0	  636.6	 4225.0	...
1240954	  734.1	  636.3	 4226.0	...
1240955	  734.1	  636.1	 4227.0	...
1240956	  733.9	  636.1	 4227.0	...
1240957	  733.7	  636.1	 4229.0	...
1240958	  733.5	  636.4	 4231.0	...
1240959	  733.3	  636.6	 4232.0	...
1240960	  733.1	  636.9	 4231.0	...
1240961	  733.0	  636.9	 4231.0	...
1240962	  733.1	  636.7	 4230.0	...
1240963	  733.1	  636.1	 4232.0	...
1240964	  733.1	  635.7	 4235.0	...
1240965	  733.4	  635.3	 4238.0	...
1240966	  733.7	  635.4	 4238.0	...
1240967	  734.0	  635.4	 4240.0	...
1240968	  734.0	  636.0	 4241.0	...
1240969	  734.1	  636.6	 4243.0	...
1240970	  734.2	  637.2	 4243.0	...
1240971	  734.4	  636.9	 4244.0	...
1240972	  734.5	  636.5	 4246.0	...
1240973	  734.7	  636.2	 4247.0	...
1240974	  734.8	  636.2	 4247.0	...
1240975	  734.8	  636.2	 4247.0	...
1240976	  734.5	  636.3	 4246.0	...
1240977	  734.2	  636.4	 4245.0	...
1240978	  733.9	  636.5	 4244.0	...
1240979	  733.9	  636.4	 4244.0	...
1240980	  733.9	  636.2	 4245.0	...
1240981	  733.9	  636.1	 4249.0	...
1240982	  734.2	  636.3	 4251.0	...
1240983	  734.4	  636.6	 4253.0	...
1240984	  734.5	  636.6	 4252.0	...
1240985	  734.3	  636.3	 4252.0	...
1240986	  734.1	  636.0	 4253.0	...
1240987	  734.1	  636.0	 4255.0	...
1240988	  734.2	  636.2	 4258.0	...
1240989	  734.3	  636.5	 4260.0	...
1240990	  734.2	  636.5	 4261.0	...
1240991	  734.1	  636.2	 4261.0	...
1240992	  733.8	  635.9	 4261.0	...
1240993	  733.5	  636.1	 4263.0	...
1240994	  733.7	  636.3	 4266.0	...
1240995	  734.0	  636.3	 4268.0	...
1240996	  734.3	  636.2	 4268.0	...
1240997	  734.4	  636.4	 4268.0	...
1240998	  734.3	  636.5	 4268.0	...
1240999	  734.2	  636.5	 4269.0	...
1241000	  734.1	  636.5	 4269.0	...
1241001	  734.0	  636.5	 4269.0	...
1241002	  734.1	  636.4	 4273.0	...
1241003	  734.3	  636.3	 4277.0	...
1241004	  734.5	  636.2	 4279.0	...
1241005	  734.5	  636.2	 4278.0	...
1241006	  734.5	  636.3	 4277.0	...
1241007	  734.4	  636.3	 4277.0	...
1241008	  734.4	  636.4	 4277.0	...
1241009	  734.3	  636.6	 4277.0	...
1241010	  734.3	  636.9	 4277.0	...
1241011	  734.3	  637.0	 4278.0	...
1241012	  734.2	  637.2	 4279.0	...
1241013	  734.1	  637.2	 4278.0	...
1241014	  733.9	  636.6	 4277.0	...
1241015	  734.0	  636.0	 4277.0	...
1241016	  734.3	  636.1	 4278.0	...
1241017	  734.4	  636.8	 4279.0	...
1241018	  734.3	  637.3	 4279.0	...
1241019	  734.1	  636.9	 4280.0	...
1241020	  734.2	  636.6	 4280.0	...
1241021	  734.3	  636.7	 4281.0	...
1241022	  734.0	  636.8	 4283.0	...
1241023	  733.7	  636.9	 4285.0	...
1241024	  733.7	  636.9	 4286.0	...
MSG	1241025 0000 _ Number On
1241025	  734.1	  636.9	 4286.0	...
1241026	  734.4	  636.5	 4288.0	...
1241027	  734.1	  636.3	 4290.0	...
1241028	  733.9	  636.0	 4292.0	...
1241029	  733.8	  636.1	 4292.0	...
1241030	  733.8	  636.1	 4292.0	...
1241031	  733.8	  636.0	 4292.0	...
1241032	  733.8	  636.0	 4291.0	...
1241033	  733.7	  636.3	 4293.0	...
1241034	  733.7	  636.5	 4295.0	...
1241035	  733.9	  636.5	 4298.0	...
1241036	  734.1	  636.2	 4299.0	...
1241037	  734.3	  636.0	 4299.0	...
1241038	  734.2	  635.9	 4299.0	...
1241039	  734.2	  635.8	 4299.0	...
1241040	  733.9	  635.7	 4299.0	...
1241041	  733.6	  636.0	 4298.0	...
1241042	  733.3	  636.2	 4298.0	...
1241043	  733.2	  636.5	 4298.0	...
1241044	  733.1	  636.6	 4300.0	...
1241045	  733.0	  636.4	 4302.0	...
1241046	  733.0	  636.5	 4305.0	...
1241047	  733.0	  636.6	 4307.0	...
1241048	  733.1	  636.2	 4308.0	...
1241049	  733.1	  635.6	 4309.0	...
1241050	  733.2	  634.9	 4311.0	...
1241051	  733.2	  635.0	 4312.0	...
1241052	  733.4	  635.2	 4314.0	...
1241053	  733.5	  635.3	 4311.0	...
1241054	  733.6	  635.3	 4308.0	...
1241055	  733.5	  635.1	 4307.0	...
1241056	  733.3	  635.2	 4307.0	...
1241057	  733.0	  635.4	 4307.0	...
1241058	  732.8	  635.7	 4309.0	...
1241059	  732.8	  635.9	 4313.0	...
1241060	  732.9	  636.2	 4317.0	...
1241061	  733.2	  636.5	 4317.0	...
1241062	  733.3	  635.8	 4317.0	...
1241063	  733.5	  634.9	 4318.0	...
1241064	  733.3	  634.1	 4318.0	...
1241065	  733.1	  634.4	 4318.0	...
1241066	  732.7	  634.7	 4318.0	...
1241067	  732.7	  635.1	 4317.0	...
1241068	  732.8	  635.4	 4317.0	...
1241069	  732.9	  635.8	 4320.0	...
1241070	  732.7	  636.0	 4323.0	...
1241071	  732.6	  636.5	 4326.0	...
1241072	  732.6	  636.9	 4327.0	...
1241073	  732.6	  636.9	 4327.0	...
1241074	  732.6	  636.4	 4328.0	...
1241075	  732.5	  635.8	 4328.0	...
1241076	  732.4	  635.6	 4328.0	...
1241077	  732.5	  635.4	 4328.0	...
1241078	  732.5	  635.4	 4328.0	...
1241079	  732.6	  635.3	 4328.0	...
1241080	  732.8	  635.3	 4328.0	...
1241081	  732.9	  635.8	 4327.0	...
1241082	  732.8	  636.2	 4326.0	...
1241083	  732.6	  636.1	 4325.0	...
1241084	  732.5	  635.6	 4327.0	...
1241085	  732.5	  634.9	 4329.0	...
1241086	  732.5	  634.8	 4332.0	...
1241087	  732.9	  634.8	 4334.0	...
1241088	  733.4	  635.1	 4336.0	...
1241089	  733.5	  635.4	 4337.0	...
1241090	  733.1	  635.8	 4337.0	...
1241091	  732.6	  635.9	 4336.0	...
1241092	  732.6	  636.0	 4336.0	...
1241093	  732.4	  636.0	 4336.0	...
1241094	  732.2	  635.4	 4336.0	...
1241095	  732.0	  634.9	 4336.0	...
1241096	  732.2	  634.0	 4335.0	...
1241097	  732.5	  633.6	 4335.0	...
1241098	  732.8	  634.2	 4337.0	...
1241099	  732.5	  635.2	 4339.0	...
1241100	  732.1	  636.2	 4342.0	...
1241101	  731.8	  636.2	 4343.0	...
1241102	  732.0	  636.1	 4346.0	...
1241103	  732.2	  635.8	 4347.0	...
1241104	  732.1	  635.7	 4348.0	...
1241105	  731.8	  635.5	 4348.0	...
1241106	  731.6	  635.4	 4348.0	...
1241107	  731.6	  635.1	 4348.0	...
1241108	  731.6	  635.1	 4347.0	...
1241109	  731.7	  635.0	 4346.0	...
1241110	  731.8	  635.0	 4345.0	...
1241111	  732.1	  634.9	 4344.0	...
1241112	  732.3	  634.9	 4343.0	...
1241113	  732.4	  634.9	 4344.0	...
1241114	  732.3	  635.1	 4346.0	...
1241115	  732.1	  635.4	 4349.0	...
1241116	  731.8	  635.2	 4350.0	...
1241117	  731.6	  634.8	 4352.0	...
1241118	  731.9	  634.4	 4354.0	...
1241119	  732.2	  634.6	 4356.0	...
1241120	  732.6	  634.9	 4357.0	...
1241121	  732.6	  635.4	 4357.0	...
1241122	  732.7	  635.9	 4357.0	...
1241123	  732.7	  635.7	 4358.0	...
1241124	  732.3	  635.2	 4359.0	...
1241125	  731.8	  634.8	 4362.0	...
1241126	  731.5	  634.8	 4364.0	...
1241127	  731.6	  635.1	 4365.0	...
1241128	  731.7	  635.4	 4362.0	...
1241129	  731.7	  635.7	 4358.0	...
1241130	  731.6	  635.5	 4356.0	...
1241131	  731.6	  635.3	 4354.0	...
1241132	  731.6	  634.9	 4354.0	...
1241133	  731.8	  634.6	 4353.0	...
1241134	  732.1	  634.4	 4355.0	...
1241135	  732.2	  634.4	 4357.0	...
1241136	  732.0	  634.3	 4359.0	...
1241137	  731.9	  634.3	 4359.0	...
1241138	  731.6	  634.3	 4359.0	...
1241139	  731.3	  634.4	 4358.0	...
1241140	  731.1	  634.9	 4357.0	...
1241141	  731.2	  635.5	 4359.0	...
1241142	  731.2	  636.1	 4360.0	...
1241143	  731.2	  636.2	 4362.0	...
1241144	  731.1	  636.1	 4362.0	...
1241145	  730.9	  635.7	 4362.0	...
1241146	  730.9	  635.4	 4362.0	...
1241147	  730.9	  635.3	 4361.0	...
1241148	  730.9	  635.1	 4362.0	...
1241149	  730.9	  634.9	 4362.0	...
1241150	  730.9	  634.9	 4361.0	...
1241151	  731.0	  635.3	 4360.0	...
1241152	  731.2	  635.8	 4359.0	...
1241153	  731.2	  635.9	 4360.0	...
1241154	  731.3	  635.7	 4360.0	...
1241155	  731.3	  635.5	 4361.0	...
1241156	  731.2	  635.2	 4362.0	...
1241157	  730.7	  634.9	 4360.0	...
1241158	  730.2	  634.8	 4359.0	...
1241159	  730.3	  635.1	 4358.0	...
1241160	  730.8	  635.2	 4360.0	...
1241161	  730.7	  635.3	 4362.0	...
1241162	  730.0	  635.5	 4362.0	...
1241163	  729.1	  635.8	 4362.0	...
1241164	  728.8	  635.9	 4362.0	...
1241165	  728.7	  636.3	 4361.0	...
1241166	  728.9	  636.5	 4359.0	...
1241167	  729.1	  635.9	 4355.0	...
1241168	  729.2	  635.1	 4354.0	...
1241169	  729.4	  634.1	 4353.0	...
1241170	  730.1	  633.9	 4353.0	...
1241171	  730.8	  633.7	 4353.0	...
1241172	  731.0	  633.6	 4353.0	...
1241173	  730.8	  634.1	 4353.0	...
1241174	  730.5	  634.7	 4354.0	...
1241175	  730.6	  635.1	 4354.0	...
1241176	  730.5	  635.0	 4354.0	...
1241177	  730.4	  634.7	 4354.0	...
1241178	  730.6	  634.5	 4353.0	...
1241179	  730.8	  634.3	 4351.0	...
1241180	  731.1	  634.0	 4349.0	...
1241181	  731.2	  633.7	 4348.0	...
1241182	  731.3	  633.5	 4348.0	...
1241183	  731.1	  633.6	 4348.0	...
1241184	  731.0	  633.6	 4347.0	...
1241185	  730.9	  633.6	 4346.0	...
1241186	  731.1	  633.6	 4345.0	...
1241187	  731.3	  633.6	 4345.0	...
1241188	  731.4	  633.9	 4345.0	...
1241189	  731.5	  634.3	 4344.0	...
1241190	  731.4	  634.6	 4341.0	...
1241191	  731.1	  634.7	 4338.0	...
1241192	  730.9	  635.0	 4337.0	...
1241193	  730.9	  635.3	 4337.0	...
1241194	  731.0	  635.6	 4336.0	...
1241195	  731.0	  635.8	 4335.0	...
1241196	  730.9	  635.9	 4334.0	...
1241197	  730.8	  636.0	 4335.0	...
1241198	  730.7	  636.0	 4335.0	...
1241199	  730.6	  636.0	 4334.0	...
1241200	  730.5	  636.0	 4332.0	...
1241201	  730.3	  636.0	 4331.0	...
1241202	  730.1	  635.4	 4331.0	...
1241203	  729.9	  634.7	 4331.0	...
1241204	  729.7	  634.0	 4330.0	...
1241205	  729.7	  634.1	 4330.0	...
1241206	  729.9	  634.2	 4330.0	...
1241207	  730.1	  634.3	 4329.0	...
1241208	  730.3	  634.7	 4328.0	...
1241209	  730.8	  634.8	 4327.0	...
1241210	  731.3	  635.2	 4327.0	...
1241211	  731.8	  635.4	 4325.0	...
1241212	  731.7	  635.7	 4323.0	...
1241213	  731.5	  635.5	 4320.0	...
1241214	  731.3	  635.3	 4319.0	...
1241215	  731.2	  635.0	 4318.0	...
1241216	  731.3	  635.0	 4317.0	...
1241217	  731.5	  635.0	 4318.0	...
1241218	  731.7	  635.3	 4319.0	...
1241219	  731.7	  635.8	 4317.0	...
1241220	  731.6	  636.1	 4315.0	...
1241221	  731.6	  636.1	 4313.0	...
1241222	  731.7	  635.9	 4313.0	...
1241223	  731.8	  635.7	 4312.0	...
1241224	  732.0	  635.7	 4311.0	...
1241225	  731.9	  635.7	 4309.0	...
1241226	  731.9	  635.7	 4307.0	...
1241227	  732.0	  635.8	 4306.0	...
1241228	  732.1	  635.8	 4305.0	...
1241229	  732.2	  635.9	 4305.0	...
1241230	  732.1	  636.1	 4304.0	...
1241231	  731.9	  636.3	 4303.0	...
1241232	  732.0	  636.9	 4301.0	...
1241233	  732.2	  637.3	 4298.0	...
1241234	  732.6	  637.2	 4295.0	...
1241235	  732.6	  636.8	 4294.0	...
1241236	  732.6	  636.4	 4293.0	...
1241237	  732.5	  636.6	 4292.0	...
1241238	  732.3	  636.8	 4291.0	...
1241239	  732.2	  637.0	 4291.0	...
1241240	  732.0	  637.0	 4290.0	...
1241241	  732.0	  637.0	 4289.0	...
1241242	  731.9	  636.3	 4287.0	...
1241243	  731.8	  635.7	 4283.0	...
1241244	  731.6	  635.3	 4280.0	...
1241245	  731.6	  635.6	 4277.0	...
1241246	  731.7	  635.9	 4278.0	...
1241247	  731.9	  636.0	 4279.0	...
1241248	  732.2	  636.3	 4278.0	...
1241249	  732.3	  636.8	 4276.0	...
1241250	  732.5	  637.1	 4270.0	...
1241251	  732.7	  637.0	 4265.0	...
1241252	  732.7	  636.8	 4261.0	...
1241253	  732.7	  636.4	 4260.0	...
1241254	  732.7	  636.2	 4261.0	...
1241255	  732.9	  636.0	 4263.0	...
1241256	  733.1	  636.2	 4263.0	...
1241257	  733.0	  636.6	 4260.0	...
1241258	  732.7	  637.0	 4257.0	...
1241259	  732.4	  637.2	 4254.0	...
1241260	  732.5	  637.3	 4251.0	...
1241261	  732.3	  637.4	 4250.0	...
1241262	  732.1	  637.5	 4247.0	...
1241263	  732.2	  637.9	 4245.0	...
1241264	  732.6	  638.3	 4243.0	...
1241265	  733.1	  638.3	 4243.0	...
1241266	  733.2	  638.1	 4242.0	...
1241267	  733.4	  638.0	 4240.0	...
1241268	  733.4	  637.8	 4237.0	...
1241269	  733.3	  637.6	 4234.0	...
1241270	  733.1	  637.4	 4233.0	...
1241271	  732.9	  637.4	 4233.0	...
1241272	  733.0	  637.3	 4231.0	...
1241273	  733.1	  637.3	 4229.0	...
1241274	  733.1	  637.2	 4228.0	...
1241275	  733.1	  637.2	 4226.0	...
1241276	  733.4	  637.2	 4223.0	...
1241277	  733.9	  637.3	 4220.0	...
1241278	  734.5	  637.3	 4217.0	...
1241279	  734.8	  637.3	 4214.0	...
1241280	  734.6	  637.3	 4210.0	...
1241281	  734.1	  637.5	 4208.0	...
1241282	  733.6	  637.9	 4206.0	...
1241283	  733.7	  638.6	 4206.0	...
1241284	  733.9	  638.7	 4205.0	...
1241285	  734.0	  638.8	 4205.0	...
1241286	  733.9	  638.7	 4205.0	...
1241287	  733.8	  639.3	 4202.0	...
1241288	  733.7	  639.9	 4199.0	...
1241289	  733.6	  640.2	 4196.0	...
1241290	  733.5	  640.1	 4195.0	...
1241291	  733.5	  639.8	 4193.0	...
1241292	  733.8	  639.8	 4189.0	...
1241293	  734.3	  639.8	 4185.0	...
1241294	  734.6	  639.8	 4182.0	...
1241295	  734.8	  639.8	 4181.0	...
1241296	  734.8	  639.8	 4179.0	...
1241297	  734.9	  639.6	 4179.0	...
1241298	  735.1	  639.5	 4179.0	...
1241299	  735.1	  639.4	 4178.0	...
1241300	  735.1	  639.3	 4178.0	...
1241301	  734.9	  639.4	 4174.0	...
1241302	  734.9	  639.3	 4169.0	...
1241303	  734.9	  639.3	 4164.0	...
1241304	  734.9	  639.5	 4164.0	...
1241305	  735.0	  640.3	 4164.0	...
1241306	  735.0	  641.0	 4164.0	...
1241307	  735.0	  641.6	 4161.0	...
1241308	  734.9	  641.6	 4158.0	...
1241309	  734.9	  641.3	 4155.0	...
1241310	  734.9	  641.1	 4154.0	...
1241311	  735.1	  640.9	 4152.0	...
1241312	  735.3	  640.9	 4149.0	...
1241313	  735.3	  640.7	 4146.0	...
1241314	  735.2	  640.4	 4143.0	...
1241315	  735.0	  640.0	 4142.0	...
1241316	  735.0	  639.9	 4141.0	...
1241317	  735.2	  640.0	 4140.0	...
1241318	  735.3	  640.6	 4138.0	...
1241319	  735.4	  641.1	 4135.0	...
1241320	  735.5	  641.3	 4131.0	...
1241321	  735.6	  641.0	 4130.0	...
1241322	  736.0	  640.3	 4130.0	...
1241323	  736.3	  639.8	 4130.0	...
1241324	  736.5	  639.3	 4124.0	...
1241325	  736.6	  639.2	 4118.0	...
1241326	  736.7	  639.0	 4112.0	...
1241327	  736.8	  639.1	 4112.0	...
1241328	  736.4	  639.2	 4112.0	...
1241329	  736.0	  639.3	 4108.0	...
1241330	  735.6	  639.2	 4105.0	...
1241331	  735.8	  639.1	 4101.0	...
1241332	  736.1	  638.9	 4100.0	...
1241333	  736.3	  639.1	 4099.0	...
1241334	  736.3	  639.4	 4098.0	...
1241335	  736.3	  639.9	 4097.0	...
1241336	  736.6	  640.1	 4097.0	...
1241337	  736.8	  640.0	 4096.0	...
1241338	  737.1	  639.8	 4094.0	...
MSG	1241339 0000 _ Number Off
1241339	  737.1	  639.7	 4092.0	...
1241340	  737.1	  639.9	 4093.0	...
1241341	  737.0	  640.1	 4093.0	...
1241342	  736.9	  640.1	 4090.0	...
1241343	  736.9	  640.0	 4087.0	...
1241344	  736.9	  639.9	 4084.0	...
1241345	  736.8	  639.9	 4084.0	...
1241346	  736.8	  640.4	 4082.0	...
1241347	  736.9	  641.0	 4078.0	...
1241348	  737.0	  641.5	 4074.0	...
1241349	  736.8	  641.6	 4071.0	...
1241350	  736.5	  641.6	 4069.0	...
1241351	  736.0	  641.7	 4070.0	...
1241352	  735.7	  642.1	 4070.0	...
1241353	  735.6	  642.5	 4070.0	...
1241354	  735.7	  642.7	 4069.0	...
1241355	  735.8	  642.7	 4069.0	...
1241356	  735.9	  642.6	 4068.0	...
1241357	  736.0	  642.6	 4067.0	...
1241358	  736.0	  642.5	 4066.0	...
1241359	  736.0	  642.4	 4065.0	...
1241360	  735.8	  642.3	 4064.0	...
1241361	  735.6	  642.2	 4058.0	...
1241362	  735.7	  642.1	 4053.0	...
1241363	  736.0	  642.2	 4046.0	...
1241364	  736.2	  642.6	 4045.0	...
1241365	  736.0	  643.0	 4044.0	...
1241366	  735.9	  643.0	 4044.0	...
1241367	  735.9	  643.0	 4044.0	...
1241368	  736.0	  643.1	 4044.0	...
1241369	  736.1	  643.2	 4043.0	...
1241370	  736.1	  643.3	 4043.0	...
1241371	  736.1	  643.5	 4043.0	...
1241372	  736.1	  643.7	 4044.0	...
1241373	  736.2	  643.3	 4042.0	...
1241374	  736.3	  642.6	 4040.0	...
1241375	  736.6	  641.9	 4040.0	...
1241376	  736.8	  642.0	 4035.0	...
1241377	  737.1	  642.5	 4029.0	...
1241378	  737.0	  643.1	 4023.0	...
1241379	  736.9	  643.1	 4022.0	...
1241380	  736.7	  642.9	 4021.0	...
1241381	  736.6	  642.2	 4022.0	...
1241382	  736.8	  641.8	 4023.0	...
1241383	  737.4	  641.4	 4023.0	...
1241384	  737.8	  640.8	 4020.0	...
1241385	  738.1	  640.2	 4016.0	...
1241386	  738.1	  640.2	 4014.0	...
1241387	  738.3	  640.8	 4014.0	...
1241388	  738.6	  641.4	 4013.0	...
1241389	  738.8	  641.3	 4009.0	...
1241390	  739.1	  641.2	 4005.0	...
1241391	  739.2	  640.7	 4003.0	...
1241392	  739.0	  640.2	 4003.0	...
1241393	  738.8	  640.2	 4003.0	...
1241394	  738.5	  640.7	 4003.0	...
1241395	  738.5	  641.4	 4002.0	...
1241396	  738.7	  641.5	 4001.0	...
1241397	  738.8	  641.3	 4000.0	...
1241398	  739.0	  640.7	 3999.0	...
1241399	  739.0	  639.9	 3998.0	...
1241400	  739.1	  639.5	 3997.0	...
1241401	  739.3	  639.3	 3998.0	...
1241402	  739.3	  639.3	 3998.0	...
1241403	  739.0	  639.4	 3998.0	...
1241404	  738.7	  639.7	 3998.0	...
1241405	  738.6	  640.3	 3996.0	...
1241406	  738.6	  640.8	 3995.0	...
1241407	  738.6	  640.9	 3993.0	...
1241408	  738.5	  640.7	 3994.0	...
1241409	  738.4	  640.1	 3994.0	...
1241410	  738.4	  639.6	 3994.0	...
1241411	  738.8	  639.2	 3993.0	...
1241412	  739.2	  639.1	 3991.0	...
1241413	  739.5	  638.9	 3989.0	...
1241414	  739.4	  638.7	 3988.0	...
1241415	  739.4	  638.5	 3987.0	...
1241416	  739.2	  638.5	 3987.0	...
1241417	  739.2	  638.4	 3986.0	...
1241418	  739.1	  638.6	 3986.0	...
1241419	  739.0	  638.8	 3986.0	...
1241420	  738.7	  639.0	 3984.0	...
1241421	  738.5	  639.2	 3982.0	...
1241422	  738.5	  639.6	 3980.0	...
1241423	  739.0	  639.9	 3979.0	...
1241424	  739.5	  640.0	 3977.0	...
1241425	  739.8	  639.8	 3975.0	...
1241426	  739.8	  639.4	 3973.0	...
1241427	  739.5	  639.1	 3972.0	...
1241428	  739.2	  639.0	 3973.0	...
1241429	  739.2	  639.0	 3974.0	...
1241430	  739.5	  639.0	 3976.0	...
1241431	  739.8	  639.0	 3976.0	...
1241432	  739.7	  638.9	 3977.0	...
1241433	  739.6	  638.8	 3975.0	...
1241434	  739.5	  638.7	 3973.0	...
1241435	  739.5	  638.7	 3971.0	...
1241436	  739.4	  638.9	 3971.0	...
1241437	  739.4	  639.0	 3972.0	...
1241438	  739.4	  639.4	 3972.0	...
1241439	  739.4	  639.5	 3970.0	...
1241440	  739.4	  639.4	 3968.0	...
1241441	  739.3	  639.4	 3966.0	...
1241442	  739.3	  639.4	 3966.0	...
1241443	  739.1	  639.6	 3966.0	...
1241444	  738.9	  639.5	 3966.0	...
1241445	  738.8	  639.5	 3966.0	...
1241446	  739.0	  639.5	 3967.0	...
1241447	  739.3	  639.5	 3967.0	...
1241448	  739.7	  639.5	 3968.0	...
1241449	  739.8	  639.6	 3967.0	...
1241450	  739.6	  639.7	 3967.0	...
1241451	  739.3	  639.7	 3966.0	...
1241452	  739.0	  639.4	 3965.0	...
1241453	  738.8	  639.1	 3965.0	...
1241454	  738.6	  638.9	 3965.0	...
1241455	  738.5	  638.9	 3966.0	...
1241456	  738.1	  638.9	 3967.0	...
1241457	  737.7	  639.0	 3968.0	...
1241458	  737.2	  639.2	 3969.0	...
1241459	  737.2	  639.2	 3969.0	...
1241460	  737.2	  639.4	 3968.0	...
1241461	  737.4	  639.6	 3968.0	...
1241462	  737.7	  639.7	 3967.0	...
1241463	  738.4	  639.6	 3967.0	...
1241464	  739.0	  639.5	 3967.0	...
1241465	  739.4	  639.3	 3967.0	...
1241466	  738.9	  639.2	 3968.0	...
1241467	  738.5	  638.9	 3969.0	...
1241468	  738.1	  638.6	 3970.0	...
1241469	  738.1	  638.8	 3971.0	...
1241470	  738.2	  639.1	 3970.0	...
1241471	  738.5	  639.4	 3969.0	...
1241472	  738.7	  639.5	 3968.0	...
1241473	  738.9	  639.6	 3969.0	...
1241474	  738.8	  639.8	 3970.0	...
1241475	  738.8	  639.9	 3970.0	...
1241476	  738.9	  639.8	 3970.0	...
1241477	  738.8	  639.7	 3968.0	...
1241478	  738.7	  639.5	 3968.0	...
1241479	  738.3	  639.3	 3967.0	...
1241480	  737.9	  638.9	 3968.0	...
1241481	  737.8	  638.6	 3968.0	...
1241482	  738.0	  638.4	 3968.0	...
1241483	  738.1	  638.5	 3971.0	...
1241484	  737.9	  638.6	 3973.0	...
1241485	  737.7	  638.6	 3974.0	...
1241486	  737.6	  638.7	 3973.0	...
1241487	  738.1	  638.3	 3970.0	...
1241488	  738.6	  637.9	 3968.0	...
1241489	  739.1	  637.7	 3969.0	...
1241490	  739.1	  637.9	 3971.0	...
1241491	  739.2	  638.3	 3972.0	...
1241492	  739.3	  638.6	 3972.0	...
1241493	  739.4	  638.8	 3972.0	...
1241494	  739.6	  638.8	 3973.0	...
1241495	  739.7	  638.8	 3974.0	...
1241496	  739.7	  638.8	 3973.0	...
1241497	  739.6	  638.8	 3973.0	...
1241498	  739.6	  638.9	 3973.0	...
1241499	  739.5	  638.3	 3975.0	...
1241500	  739.3	  637.6	 3977.0	...
1241501	  739.2	  637.4	 3979.0	...
1241502	  739.2	  637.8	 3979.0	...
1241503	  739.2	  637.8	 3979.0	...
1241504	  739.3	  637.3	 3979.0	...
1241505	  739.5	  636.8	 3978.0	...
1241506	  739.5	  636.7	 3981.0	...
1241507	  739.4	  637.1	 3985.0	...
1241508	  739.4	  637.5	 3988.0	...
1241509	  739.5	  637.3	 3987.0	...
1241510	  739.6	  636.6	 3987.0	...
1241511	  739.4	  635.9	 3982.0	...
1241512	  739.4	  635.5	 3978.0	...
1241513	  739.3	  635.3	 3975.0	...
1241514	  739.4	  635.1	 3976.0	...
1241515	  739.5	  635.0	 3977.0	...
1241516	  739.6	  635.1	 3977.0	...
1241517	  739.6	  635.4	 3975.0	...
1241518	  739.7	  635.7	 3973.0	...
1241519	  739.7	  635.7	 3974.0	...
1241520	  739.8	  635.4	 3976.0	...
1241521	  739.9	  634.8	 3978.0	...
1241522	  740.0	  634.4	 3979.0	...
1241523	  740.2	  634.2	 3979.0	...
1241524	  740.3	  634.2	 3980.0	...
1241525	  740.4	  634.2	 3981.0	...
1241526	  739.9	  634.1	 3981.0	...
1241527	  739.4	  633.9	 3980.0	...
1241528	  739.0	  634.2	 3980.0	...
1241529	  739.1	  634.6	 3981.0	...
1241530	  739.2	  634.8	 3982.0	...
1241531	  739.4	  634.6	 3984.0	...
1241532	  739.7	  635.0	 3984.0	...
1241533	  739.9	  635.5	 3983.0	...
1241534	  739.9	  635.3	 3983.0	...
1241535	  739.8	  634.5	 3983.0	...
1241536	  739.7	  634.2	 3983.0	...
1241537	  739.7	  634.7	 3983.0	...
1241538	  739.6	  634.9	 3985.0	...
1241539	  739.5	  634.6	 3987.0	...
1241540	  739.4	  634.6	 3989.0	...
1241541	  739.3	  634.7	 3989.0	...
1241542	  739.2	  634.9	 3990.0	...
1241543	  739.0	  635.0	 3991.0	...
1241544	  739.1	  635.1	 3992.0	...
1241545	  739.3	  635.2	 3992.0	...
1241546	  739.5	  635.2	 3992.0	...
1241547	  739.4	  635.1	 3991.0	...
1241548	  739.5	  635.0	 3990.0	...
MSG	1241549 0000 _ Number On
1241549	  739.5	  634.7	 3989.0	...
1241550	  739.6	  634.6	 3989.0	...
1241551	  739.4	  634.4	 3989.0	...
1241552	  739.1	  634.3	 3989.0	...
1241553	  738.8	  634.1	 3989.0	...
1241554	  738.8	  634.0	 3991.0	...
1241555	  738.8	  633.5	 3994.0	...
1241556	  738.7	  633.3	 3996.0	...
1241557	  738.6	  633.0	 3993.0	...
1241558	  738.6	  633.0	 3991.0	...
1241559	  738.7	  633.5	 3989.0	...
1241560	  738.8	  634.0	 3989.0	...
1241561	  738.9	  634.4	 3990.0	...
1241562	  738.9	  634.4	 3990.0	...
1241563	  738.9	  634.4	 3990.0	...
1241564	  738.9	  634.3	 3990.0	...
1241565	  739.0	  634.3	 3990.0	...
1241566	  739.0	  634.2	 3988.0	...
1241567	  739.0	  634.1	 3986.0	...
1241568	  739.4	  633.8	 3983.0	...
1241569	  739.7	  633.6	 3984.0	...
1241570	  740.1	  633.5	 3986.0	...
1241571	  740.2	  633.7	 3984.0	...
1241572	  740.3	  633.7	 3981.0	...
1241573	  740.4	  633.7	 3979.0	...
1241574	  740.5	  633.7	 3979.0	...
1241575	  740.6	  633.9	 3980.0	...
1241576	  740.2	  634.1	 3981.0	...
1241577	  739.8	  634.3	 3981.0	...
1241578	  739.3	  634.7	 3981.0	...
1241579	  739.3	  635.2	 3982.0	...
1241580	  739.5	  635.6	 3983.0	...
1241581	  739.6	  635.8	 3983.0	...
1241582	  739.6	  636.0	 3982.0	...
1241583	  739.6	  635.7	 3982.0	...
1241584	  739.6	  635.1	 3983.0	...
1241585	  739.5	  634.6	 3984.0	...
1241586	  739.5	  634.6	 3980.0	...
1241587	  739.4	  634.8	 3977.0	...
1241588	  739.4	  634.9	 3975.0	...
1241589	  739.5	  635.4	 3976.0	...
1241590	  739.6	  635.8	 3977.0	...
1241591	  739.7	  636.1	 3975.0	...
1241592	  739.5	  636.0	 3972.0	...
1241593	  739.2	  635.9	 3971.0	...
1241594	  738.8	  636.1	 3971.0	...
1241595	  738.7	  636.2	 3972.0	...
1241596	  738.5	  635.9	 3972.0	...
1241597	  738.3	  635.5	 3972.0	...
1241598	  738.3	  635.1	 3972.0	...
1241599	  738.5	  635.3	 3972.0	...
1241600	  738.7	  635.6	 3972.0	...
1241601	  738.7	  636.0	 3972.0	...
1241602	  738.8	  636.4	 3971.0	...
1241603	  738.7	  636.8	 3969.0	...
1241604	  738.5	  637.2	 3966.0	...
1241605	  738.3	  637.6	 3964.0	...
1241606	  738.3	  637.7	 3961.0	...
1241607	  738.6	  638.1	 3959.0	...
1241608	  738.9	  638.5	 3958.0	...
1241609	  739.0	  638.7	 3959.0	...
1241610	  739.0	  638.4	 3959.0	...
1241611	  739.0	  638.7	 3957.0	...
1241612	  739.1	  639.2	 3954.0	...
1241613	  739.0	  639.6	 3951.0	...
1241614	  738.9	  639.4	 3951.0	...
1241615	  738.8	  639.3	 3950.0	...
1241616	  738.9	  639.3	 3949.0	...
1241617	  738.9	  639.4	 3949.0	...
1241618	  739.0	  639.5	 3948.0	...
1241619	  739.1	  639.6	 3946.0	...
1241620	  739.2	  639.1	 3945.0	...
1241621	  739.1	  638.7	 3945.0	...
1241622	  739.1	  638.3	 3944.0	...
1241623	  739.1	  638.5	 3944.0	...
1241624	  739.2	  639.4	 3942.0	...
1241625	  739.4	  640.3	 3941.0	...
1241626	  739.5	  641.0	 3939.0	...
1241627	  739.5	  640.8	 3940.0	...
1241628	  739.4	  640.5	 3940.0	...
1241629	  739.4	  640.7	 3939.0	...
1241630	  739.5	  641.2	 3935.0	...
1241631	  739.5	  641.4	 3931.0	...
1241632	  739.7	  641.3	 3928.0	...
1241633	  740.0	  641.2	 3928.0	...
1241634	  740.3	  641.2	 3925.0	...
1241635	  740.2	  641.0	 3921.0	...
1241636	  740.0	  640.6	 3918.0	...
1241637	  740.1	  640.6	 3918.0	...
1241638	  740.3	  640.8	 3919.0	...
1241639	  740.6	  641.1	 3918.0	...
1241640	  740.7	  641.1	 3918.0	...
1241641	  740.5	  641.5	 3917.0	...
1241642	  740.2	  641.9	 3917.0	...
1241643	  739.8	  642.0	 3915.0	...
1241644	  739.8	  641.6	 3913.0	...
1241645	  739.8	  641.3	 3911.0	...
1241646	  740.1	  641.2	 3911.0	...
1241647	  740.4	  641.2	 3907.0	...
1241648	  740.7	  641.1	 3904.0	...
1241649	  740.6	  641.1	 3903.0	...
1241650	  740.5	  641.0	 3904.0	...
1241651	  740.5	  641.4	 3902.0	...
1241652	  740.6	  641.8	 3897.0	...
1241653	  740.6	  642.2	 3894.0	...
1241654	  740.7	  642.3	 3896.0	...
1241655	  740.8	  642.3	 3897.0	...
1241656	  741.1	  642.0	 3896.0	...
1241657	  741.3	  641.6	 3896.0	...
1241658	  741.0	  641.4	 3895.0	...
1241659	  740.3	  641.4	 3893.0	...
1241660	  739.7	  641.4	 3891.0	...
1241661	  739.9	  641.1	 3891.0	...
1241662	  740.3	  640.8	 3890.0	...
1241663	  740.6	  640.7	 3888.0	...
1241664	  740.4	  641.0	 3887.0	...
1241665	  740.1	  641.4	 3884.0	...
1241666	  739.9	  641.6	 3882.0	...
1241667	  740.0	  641.7	 3880.0	...
1241668	  740.1	  642.0	 3878.0	...
1241669	  740.4	  642.4	 3876.0	...
1241670	  740.5	  643.2	 3874.0	...
1241671	  740.5	  643.5	 3874.0	...
1241672	  740.4	  643.5	 3873.0	...
1241673	  740.4	  643.2	 3871.0	...
1241674	  740.5	  643.1	 3869.0	...
1241675	  740.8	  643.2	 3867.0	...
1241676	  741.0	  643.3	 3867.0	...
1241677	  741.1	  643.3	 3867.0	...
1241678	  741.0	  643.2	 3865.0	...
1241679	  740.8	  643.2	 3862.0	...
1241680	  740.6	  643.1	 3860.0	...
1241681	  740.1	  643.0	 3860.0	...
1241682	  739.8	  643.2	 3859.0	...
1241683	  740.1	  643.3	 3858.0	...
1241684	  740.6	  643.5	 3854.0	...
1241685	  741.0	  643.4	 3852.0	...
1241686	  740.8	  643.6	 3848.0	...
1241687	  740.6	  643.8	 3846.0	...
1241688	  740.7	  643.8	 3844.0	...
1241689	  740.9	  643.2	 3845.0	...
1241690	  741.0	  642.7	 3845.0	...
1241691	  741.0	  642.3	 3846.0	...
1241692	  741.2	  642.4	 3846.0	...
1241693	  741.5	  642.8	 3846.0	...
1241694	  741.6	  643.3	 3844.0	...
1241695	  741.6	  643.8	 3842.0	...
1241696	  742.2	  644.0	 3841.0	...
1241697	  743.0	  643.4	 3841.0	...
1241698	  743.5	  642.7	 3840.0	...
1241699	  743.3	  642.1	 3836.0	...
1241700	  743.1	  642.3	 3830.0	...
1241701	  743.0	  642.5	 3824.0	...
1241702	  743.0	  642.7	 3822.0	...
1241703	  743.0	  642.7	 3822.0	...
1241704	  743.1	  642.8	 3823.0	...
1241705	  743.1	  643.0	 3824.0	...
1241706	  743.2	  643.0	 3824.0	...
1241707	  743.3	  642.9	 3824.0	...
1241708	  743.5	  643.5	 3820.0	...
1241709	  743.7	  644.0	 3815.0	...
1241710	  743.7	  644.6	 3811.0	...
1241711	  743.6	  644.7	 3811.0	...
1241712	  743.4	  644.8	 3811.0	...
1241713	  743.4	  644.8	 3811.0	...
1241714	  743.3	  644.5	 3811.0	...
1241715	  743.1	  644.2	 3811.0	...
1241716	  743.1	  643.9	 3809.0	...
1241717	  743.1	  643.9	 3806.0	...
1241718	  743.2	  643.8	 3804.0	...
1241719	  743.2	  643.8	 3803.0	...
1241720	  743.4	  643.7	 3803.0	...
1241721	  743.8	  644.2	 3802.0	...
1241722	  744.2	  644.7	 3801.0	...
1241723	  744.4	  645.4	 3798.0	...
1241724	  744.6	  645.5	 3796.0	...
1241725	  744.8	  645.6	 3793.0	...
1241726	  745.0	  645.4	 3793.0	...
1241727	  745.0	  645.3	 3792.0	...
1241728	  745.0	  645.3	 3793.0	...
1241729	  744.9	  645.1	 3794.0	...
1241730	  744.7	  645.0	 3794.0	...
1241731	  744.8	  644.9	 3793.0	...
1241732	  745.2	  644.9	 3792.0	...
1241733	  745.7	  644.9	 3792.0	...
1241734	  746.0	  644.9	 3791.0	...
1241735	  746.1	  644.5	 3789.0	...
1241736	  746.3	  644.0	 3787.0	...
1241737	  746.4	  643.5	 3786.0	...
1241738	  746.6	  643.5	 3785.0	...
1241739	  746.6	  643.5	 3784.0	...
1241740	  746.8	  644.0	 3782.0	...
1241741	  747.0	  644.5	 3779.0	...
1241742	  747.1	  645.2	 3774.0	...
1241743	  747.1	  645.6	 3772.0	...
1241744	  747.2	  646.0	 3771.0	...
1241745	  747.1	  646.0	 3771.0	...
1241746	  747.1	  645.8	 3770.0	...
1241747	  747.1	  645.5	 3769.0	...
1241748	  747.4	  645.3	 3766.0	...
1241749	  747.6	  645.1	 3763.0	...
1241750	  747.8	  644.9	 3761.0	...
1241751	  747.7	  644.5	 3761.0	...
1241752	  747.2	  644.3	 3761.0	...
1241753	  746.8	  644.1	 3761.0	...
1241754	  746.7	  644.2	 3761.0	...
1241755	  747.1	  644.3	 3762.0	...
1241756	  747.4	  644.4	 3761.0	...
1241757	  747.4	  645.3	 3760.0	...
1241758	  747.5	  646.2	 3758.0	...
1241759	  747.5	  646.8	 3757.0	...
1241760	  747.5	  646.6	 3756.0	...
1241761	  747.4	  646.5	 3754.0	...
1241762	  747.3	  646.6	 3753.0	...
1241763	  747.3	  646.6	 3753.0	...
1241764	  747.4	  646.6	 3753.0	...
1241765	  747.5	  646.6	 3754.0	...
1241766	  747.7	  646.6	 3753.0	...
1241767	  748.0	  646.5	 3750.0	...
1241768	  748.3	  646.2	 3746.0	...
1241769	  748.3	  646.0	 3745.0	...
1241770	  748.4	  645.9	 3745.0	...
1241771	  748.6	  645.9	 3745.0	...
1241772	  749.0	  645.9	 3742.0	...
1241773	  749.4	  646.1	 3740.0	...
1241774	  749.4	  646.2	 3738.0	...
1241775	  749.1	  646.1	 3738.0	...
1241776	  748.8	  645.9	 3738.0	...
1241777	  748.6	  645.6	 3739.0	...
1241778	  748.5	  645.6	 3737.0	...
1241779	  748.5	  646.4	 3736.0	...
1241780	  748.5	  647.3	 3737.0	...
1241781	  748.8	  648.1	 3738.0	...
1241782	  748.9	  648.0	 3739.0	...
1241783	  749.1	  647.5	 3739.0	...
1241784	  749.1	  647.0	 3738.0	...
1241785	  749.1	  646.6	 3736.0	...
1241786	  749.3	  646.6	 3733.0	...
1241787	  749.3	  646.8	 3730.0	...
1241788	  749.3	  647.0	 3726.0	...
1241789	  749.1	  647.1	 3722.0	...
1241790	  748.9	  647.1	 3723.0	...
1241791	  749.0	  647.0	 3728.0	...
1241792	  749.3	  647.0	 3733.0	...
1241793	  749.5	  647.0	 3735.0	...
1241794	  749.3	  647.0	 3734.0	...
1241795	  749.2	  647.1	 3731.0	...
1241796	  749.4	  647.1	 3728.0	...
1241797	  749.5	  647.2	 3727.0	...
1241798	  749.3	  647.3	 3726.0	...
1241799	  749.0	  647.1	 3726.0	...
1241800	  748.9	  646.8	 3726.0	...
1241801	  748.9	  646.4	 3726.0	...
1241802	  749.0	  646.2	 3727.0	...
1241803	  748.9	  646.2	 3725.0	...
1241804	  748.9	  646.2	 3723.0	...
1241805	  748.9	  646.3	 3721.0	...
1241806	  748.9	  646.9	 3721.0	...
1241807	  749.2	  647.4	 3722.0	...
1241808	  749.4	  648.0	 3721.0	...
1241809	  749.6	  648.1	 3720.0	...
1241810	  749.6	  648.2	 3718.0	...
1241811	  749.3	  647.6	 3717.0	...
1241812	  749.1	  647.4	 3717.0	...
1241813	  748.9	  647.1	 3717.0	...
1241814	  749.1	  647.5	 3717.0	...
1241815	  749.2	  647.5	 3718.0	...
1241816	  749.3	  647.6	 3718.0	...
1241817	  749.3	  647.7	 3718.0	...
1241818	  749.3	  648.1	 3719.0	...
1241819	  749.2	  648.5	 3718.0	...
1241820	  749.1	  648.5	 3717.0	...
1241821	  749.1	  648.1	 3715.0	...
1241822	  749.0	  647.6	 3715.0	...
1241823	  749.2	  647.5	 3714.0	...
1241824	  749.4	  647.6	 3713.0	...
1241825	  749.6	  647.7	 3713.0	...
1241826	  749.4	  648.0	 3712.0	...
1241827	  749.2	  648.2	 3712.0	...
1241828	  749.0	  648.3	 3713.0	...
1241829	  748.9	  648.3	 3713.0	...
1241830	  748.8	  648.2	 3713.0	...
1241831	  748.7	  648.1	 3715.0	...
1241832	  748.6	  648.0	 3717.0	...
1241833	  748.3	  648.0	 3718.0	...
1241834	  748.0	  647.8	 3717.0	...
1241835	  748.0	  647.5	 3712.0	...
1241836	  748.5	  647.2	 3708.0	...
1241837	  749.0	  647.3	 3706.0	...
1241838	  749.3	  647.5	 3708.0	...
1241839	  749.3	  647.8	 3710.0	...
1241840	  749.3	  647.9	 3711.0	...
1241841	  749.1	  647.9	 3711.0	...
1241842	  748.9	  648.5	 3711.0	...
1241843	  748.7	  649.2	 3711.0	...
1241844	  748.7	  649.3	 3711.0	...
1241845	  748.8	  648.8	 3712.0	...
1241846	  748.9	  648.3	 3711.0	...
1241847	  749.0	  648.2	 3710.0	...
1241848	  749.2	  648.2	 3709.0	...
1241849	  749.3	  648.3	 3709.0	...
1241850	  749.1	  648.5	 3706.0	...
1241851	  749.0	  648.8	 3702.0	...
1241852	  749.0	  648.8	 3698.0	...
1241853	  749.1	  648.7	 3699.0	...
MSG	1241854 0000 _ Number Off
1241854	  749.1	  648.6	 3701.0	...
1241855	  749.2	  648.7	 3702.0	...
1241856	  749.3	  648.7	 3701.0	...
1241857	  749.4	  648.4	 3698.0	...
1241858	  749.2	  648.1	 3697.0	...
1241859	  749.1	  647.8	 3698.0	...
1241860	  749.0	  647.8	 3700.0	...
1241861	  749.1	  647.8	 3703.0	...
1241862	  749.1	  647.9	 3705.0	...
1241863	  748.9	  648.0	 3707.0	...
1241864	  748.8	  648.1	 3706.0	...
1241865	  748.6	  648.1	 3705.0	...
1241866	  748.6	  648.6	 3704.0	...
1241867	  748.6	  649.1	 3704.0	...
1241868	  749.1	  649.1	 3705.0	...
1241869	  749.6	  648.6	 3706.0	...
1241870	  750.1	  647.7	 3706.0	...
1241871	  750.1	  647.4	 3706.0	...
1241872	  749.9	  647.1	 3706.0	...
1241873	  749.7	  647.2	 3707.0	...
1241874	  749.4	  647.2	 3711.0	...
1241875	  749.2	  647.4	 3715.0	...
1241876	  749.0	  647.7	 3718.0	...
1241877	  748.9	  647.9	 3717.0	...
1241878	  748.7	  647.8	 3716.0	...
1241879	  748.6	  647.6	 3716.0	...
1241880	  748.4	  647.4	 3716.0	...
1241881	  748.6	  647.3	 3717.0	...
1241882	  748.9	  647.5	 3721.0	...
1241883	  749.1	  647.8	 3725.0	...
1241884	  749.0	  648.0	 3728.0	...
1241885	  749.0	  647.8	 3728.0	...
1241886	  749.0	  647.7	 3727.0	...
1241887	  749.1	  647.8	 3725.0	...
1241888	  749.1	  648.1	 3724.0	...
1241889	  749.1	  648.1	 3723.0	...
1241890	  749.0	  648.0	 3724.0	...
1241891	  749.0	  647.8	 3727.0	...
1241892	  749.1	  647.8	 3730.0	...
1241893	  748.9	  647.8	 3731.0	...
1241894	  748.7	  647.9	 3731.0	...
1241895	  748.7	  648.0	 3731.0	...
1241896	  749.0	  647.9	 3731.0	...
1241897	  748.7	  647.9	 3733.0	...
1241898	  748.3	  647.5	 3736.0	...
1241899	  748.0	  647.2	 3739.0	...
1241900	  748.3	  647.3	 3739.0	...
1241901	  748.5	  647.8	 3739.0	...
1241902	  748.5	  647.9	 3738.0	...
1241903	  748.4	  647.6	 3739.0	...
1241904	  748.2	  647.1	 3739.0	...
1241905	  748.0	  647.0	 3739.0	...
1241906	  747.8	  646.9	 3739.0	...
1241907	  748.2	  646.9	 3740.0	...
1241908	  748.5	  646.9	 3741.0	...
1241909	  748.8	  646.9	 3743.0	...
1241910	  748.6	  646.9	 3745.0	...
1241911	  748.3	  647.0	 3747.0	...
1241912	  748.1	  647.1	 3748.0	...
1241913	  748.0	  647.2	 3746.0	...
1241914	  748.1	  647.2	 3746.0	...
1241915	  748.0	  647.2	 3748.0	...
1241916	  747.9	  647.1	 3752.0	...
1241917	  747.8	  647.0	 3754.0	...
1241918	  747.7	  646.7	 3755.0	...
1241919	  747.9	  646.4	 3756.0	...
1241920	  748.1	  646.2	 3755.0	...
1241921	  748.4	  646.4	 3755.0	...
1241922	  748.5	  646.8	 3754.0	...
1241923	  748.5	  647.1	 3753.0	...
1241924	  748.6	  646.8	 3750.0	...
1241925	  748.6	  646.3	 3748.0	...
1241926	  748.6	  645.9	 3747.0	...
1241927	  748.3	  646.0	 3748.0	...
1241928	  748.0	  646.2	 3748.0	...
1241929	  747.4	  646.4	 3749.0	...
1241930	  747.3	  646.6	 3749.0	...
1241931	  747.2	  646.6	 3750.0	...
1241932	  747.5	  646.6	 3750.0	...
1241933	  748.1	  646.5	 3751.0	...
1241934	  748.6	  646.2	 3752.0	...
1241935	  748.9	  645.9	 3753.0	...
1241936	  748.9	  645.6	 3755.0	...
1241937	  748.8	  645.2	 3758.0	...
1241938	  748.3	  645.0	 3761.0	...
1241939	  747.6	  645.5	 3760.0	...
1241940	  747.0	  646.3	 3757.0	...
1241941	  746.9	  647.0	 3755.0	...
1241942	  747.2	  646.9	 3756.0	...
1241943	  747.3	  646.2	 3756.0	...
1241944	  747.4	  645.6	 3757.0	...
1241945	  747.3	  645.0	 3757.0	...
1241946	  747.3	  645.0	 3758.0	...
1241947	  747.3	  645.0	 3757.0	...
1241948	  747.3	  645.0	 3757.0	...
1241949	  747.3	  645.0	 3760.0	...
1241950	  747.3	  645.0	 3761.0	...
1241951	  747.4	  645.0	 3763.0	...
1241952	  747.7	  644.9	 3764.0	...
1241953	  747.9	  644.9	 3766.0	...
1241954	  747.9	  644.9	 3767.0	...
1241955	  747.8	  644.9	 3768.0	...
1241956	  747.8	  644.9	 3768.0	...
1241957	  747.4	  645.0	 3768.0	...
1241958	  747.0	  645.1	 3768.0	...
1241959	  746.5	  645.6	 3767.0	...
1241960	  746.3	  646.1	 3766.0	...
1241961	  746.2	  646.2	 3766.0	...
1241962	  746.3	  646.0	 3768.0	...
1241963	  746.5	  645.8	 3769.0	...
1241964	  746.8	  645.7	 3769.0	...
1241965	  746.8	  645.6	 3769.0	...
1241966	  746.8	  645.6	 3770.0	...
1241967	  747.0	  645.5	 3770.0	...
1241968	  747.2	  645.4	 3772.0	...
1241969	  747.3	  645.3	 3776.0	...
1241970	  747.2	  645.3	 3778.0	...
1241971	  747.1	  645.4	 3778.0	...
1241972	  747.2	  645.8	 3779.0	...
1241973	  747.2	  646.2	 3780.0	...
1241974	  747.4	  646.4	 3780.0	...
1241975	  747.6	  646.2	 3779.0	...
1241976	  747.8	  646.2	 3780.0	...
1241977	  747.4	  646.4	 3781.0	...
1241978	  747.0	  646.5	 3783.0	...
1241979	  746.6	  646.8	 3783.0	...
1241980	  746.6	  647.0	 3783.0	...
1241981	  746.3	  646.9	 3786.0	...
1241982	  746.1	  646.6	 3788.0	...
1241983	  745.9	  646.3	 3790.0	...
1241984	  746.0	  646.2	 3790.0	...
1241985	  746.2	  646.4	 3790.0	...
1241986	  746.6	  646.7	 3791.0	...
1241987	  746.7	  647.3	 3794.0	...
1241988	  746.7	  647.5	 3796.0	...
1241989	  746.6	  647.8	 3798.0	...
1241990	  746.6	  647.7	 3797.0	...
1241991	  746.5	  646.9	 3797.0	...
1241992	  746.5	  646.1	 3799.0	...
1241993	  746.4	  645.7	 3800.0	...
1241994	  746.4	  646.1	 3801.0	...
1241995	  746.5	  646.7	 3801.0	...
1241996	  746.5	  646.9	 3800.0	...
1241997	  746.6	  647.2	 3800.0	...
1241998	  746.7	  647.3	 3800.0	...
1241999	  746.6	  647.5	 3798.0	...
1242000	  746.5	  647.6	 3797.0	...
1242001	  746.3	  647.6	 3796.0	...
1242002	  746.1	  647.5	 3797.0	...
1242003	  745.9	  647.3	 3798.0	...
1242004	  745.9	  647.2	 3799.0	...
1242005	  745.9	  647.1	 3800.0	...
1242006	  746.0	  647.4	 3799.0	...
1242007	  746.1	  647.7	 3799.0	...
1242008	  746.2	  648.0	 3799.0	...
1242009	  746.1	  647.8	 3799.0	...
1242010	  745.9	  647.2	 3801.0	...
1242011	  745.5	  646.6	 3803.0	...
1242012	  745.6	  646.3	 3806.0	...
1242013	  745.8	  646.3	 3806.0	...
1242014	  746.0	  646.0	 3807.0	...
1242015	  746.0	  645.6	 3806.0	...
1242016	  746.0	  645.7	 3806.0	...
1242017	  746.1	  646.2	 3805.0	...
1242018	  746.2	  647.3	 3806.0	...
1242019	  746.3	  647.8	 3807.0	...
1242020	  746.3	  647.7	 3809.0	...
1242021	  746.3	  647.1	 3810.0	...
1242022	  746.2	  646.4	 3811.0	...
1242023	  746.2	  646.4	 3810.0	...
1242024	  746.2	  646.5	 3808.0	...
1242025	  746.1	  646.7	 3805.0	...
1242026	  746.3	  646.8	 3804.0	...
1242027	  746.6	  646.6	 3804.0	...
1242028	  746.8	  646.3	 3806.0	...
1242029	  746.9	  646.1	 3803.0	...
1242030	  746.9	  646.1	 3800.0	...
1242031	  746.9	  646.0	 3799.0	...
1242032	  746.8	  646.2	 3800.0	...
1242033	  746.7	  646.4	 3802.0	...
1242034	  746.5	  646.6	 3802.0	...
1242035	  746.3	  646.6	 3803.0	...
1242036	  746.1	  646.7	 3804.0	...
1242037	  746.1	  646.8	 3804.0	...
1242038	  746.2	  646.8	 3804.0	...
1242039	  746.3	  646.8	 3804.0	...
1242040	  746.2	  646.8	 3804.0	...
1242041	  746.1	  646.9	 3805.0	...
1242042	  746.2	  647.0	 3803.0	...
1242043	  746.6	  647.0	 3801.0	...
1242044	  747.1	  647.1	 3800.0	...
1242045	  747.3	  647.3	 3799.0	...
1242046	  747.3	  647.3	 3798.0	...
1242047	  747.0	  646.9	 3798.0	...
1242048	  746.6	  646.5	 3798.0	...
1242049	  746.3	  646.3	 3796.0	...
1242050	  746.2	  646.3	 3794.0	...
1242051	  746.0	  646.5	 3792.0	...
1242052	  745.8	  646.8	 3792.0	...
1242053	  746.2	  647.1	 3790.0	...
1242054	  746.6	  647.2	 3789.0	...
MSG	1242055 0000 _ Number On
1242055	  747.0	  646.9	 3787.0	...
1242056	  746.9	  646.6	 3786.0	...
1242057	  746.5	  646.3	 3785.0	...
1242058	  746.3	  646.4	 3785.0	...
1242059	  746.2	  646.9	 3785.0	...
1242060	  746.4	  647.4	 3785.0	...
1242061	  746.6	  647.6	 3786.0	...
1242062	  746.5	  647.6	 3786.0	...
1242063	  746.4	  647.6	 3786.0	...
1242064	  746.3	  647.4	 3786.0	...
1242065	  746.7	  647.2	 3785.0	...
1242066	  747.0	  647.1	 3786.0	...
1242067	  746.9	  647.4	 3786.0	...
1242068	  746.5	  647.8	 3782.0	...
1242069	  746.2	  648.3	 3778.0	...
1242070	  746.4	  648.5	 3773.0	...
1242071	  746.7	  648.5	 3773.0	...
1242072	  747.2	  648.4	 3773.0	...
1242073	  747.5	  648.3	 3772.0	...
1242074	  748.0	  648.1	 3772.0	...
1242075	  748.1	  648.0	 3772.0	...
1242076	  748.1	  647.9	 3772.0	...
1242077	  748.1	  647.8	 3771.0	...
1242078	  748.0	  647.8	 3771.0	...
1242079	  748.0	  647.8	 3770.0	...
1242080	  747.9	  647.9	 3770.0	...
1242081	  747.6	  647.8	 3769.0	...
1242082	  747.6	  647.6	 3770.0	...
1242083	  747.7	  647.3	 3770.0	...
1242084	  747.7	  647.1	 3767.0	...
1242085	  747.5	  647.4	 3762.0	...
1242086	  747.7	  647.7	 3759.0	...
1242087	  748.1	  647.9	 3760.0	...
1242088	  748.5	  647.8	 3761.0	...
1242089	  748.6	  647.7	 3761.0	...
1242090	  748.7	  647.5	 3760.0	...
1242091	  748.8	  647.2	 3761.0	...
1242092	  748.6	  647.1	 3761.0	...
1242093	  748.2	  647.1	 3761.0	...
1242094	  747.9	  647.2	 3762.0	...
1242095	  747.9	  647.3	 3759.0	...
1242096	  748.1	  647.4	 3757.0	...
1242097	  748.2	  647.5	 3755.0	...
1242098	  748.3	  647.7	 3754.0	...
1242099	  748.3	  648.0	 3749.0	...
1242100	  748.2	  648.5	 3744.0	...
1242101	  748.1	  648.8	 3743.0	...
1242102	  748.1	  648.7	 3744.0	...
1242103	  748.2	  648.4	 3742.0	...
1242104	  748.3	  648.1	 3738.0	...
1242105	  748.3	  648.2	 3734.0	...
1242106	  748.2	  648.4	 3736.0	...
1242107	  748.1	  648.5	 3738.0	...
1242108	  748.1	  648.5	 3738.0	...
1242109	  748.1	  648.4	 3736.0	...
1242110	  748.1	  648.4	 3734.0	...
1242111	  748.2	  648.4	 3731.0	...
1242112	  748.2	  648.5	 3729.0	...
1242113	  748.2	  648.4	 3727.0	...
1242114	  748.2	  648.4	 3728.0	...
1242115	  748.4	  648.3	 3728.0	...
1242116	  748.7	  648.2	 3726.0	...
1242117	  749.0	  648.4	 3725.0	...
1242118	  749.1	  648.6	 3723.0	...
1242119	  749.2	  648.9	 3720.0	...
1242120	  749.3	  648.9	 3717.0	...
1242121	  749.4	  648.8	 3715.0	...
1242122	  749.4	  648.6	 3715.0	...
1242123	  749.4	  648.3	 3713.0	...
1242124	  749.1	  648.2	 3710.0	...
1242125	  748.9	  648.1	 3707.0	...
1242126	  748.8	  648.5	 3706.0	...
1242127	  748.8	  649.1	 3707.0	...
1242128	  749.1	  649.7	 3706.0	...
1242129	  749.5	  649.6	 3703.0	...
1242130	  749.8	  649.6	 3699.0	...
1242131	  749.9	  649.5	 3695.0	...
1242132	  750.1	  649.5	 3694.0	...
1242133	  750.1	  649.2	 3694.0	...
1242134	  749.8	  649.0	 3694.0	...
1242135	  749.5	  648.9	 3695.0	...
1242136	  749.1	  648.9	 3694.0	...
1242137	  748.9	  649.0	 3693.0	...
1242138	  748.9	  649.2	 3690.0	...
1242139	  749.0	  649.3	 3687.0	...
1242140	  749.0	  648.5	 3685.0	...
1242141	  749.0	  647.7	 3685.0	...
1242142	  749.0	  646.9	 3684.0	...
1242143	  749.1	  647.0	 3681.0	...
1242144	  749.4	  647.5	 3679.0	...
1242145	  749.7	  647.9	 3677.0	...
1242146	  750.1	  648.9	 3677.0	...
1242147	  750.2	  649.3	 3676.0	...
1242148	  750.3	  649.8	 3673.0	...
1242149	  750.3	  649.9	 3670.0	...
1242150	  750.4	  649.9	 3667.0	...
1242151	  750.6	  649.8	 3665.0	...
1242152	  750.5	  649.6	 3664.0	...
1242153	  750.2	  649.3	 3664.0	...
1242154	  750.0	  649.2	 3663.0	...
1242155	  750.0	  649.3	 3660.0	...
1242156	  750.1	  649.5	 3656.0	...
1242157	  750.2	  649.5	 3652.0	...
1242158	  750.3	  649.4	 3649.0	...
1242159	  750.4	  649.1	 3648.0	...
1242160	  750.5	  648.7	 3647.0	...
1242161	  750.6	  648.6	 3649.0	...
1242162	  750.5	  648.5	 3651.0	...
1242163	  750.4	  648.6	 3650.0	...
1242164	  750.3	  648.6	 3647.0	...
1242165	  750.3	  648.4	 3642.0	...
1242166	  750.3	  648.2	 3641.0	...
1242167	  750.3	  648.0	 3640.0	...
1242168	  750.4	  648.1	 3639.0	...
1242169	  750.3	  648.1	 3637.0	...
1242170	  750.2	  648.2	 3636.0	...
1242171	  750.3	  648.2	 3634.0	...
1242172	  750.4	  648.3	 3633.0	...
1242173	  750.6	  648.4	 3632.0	...
1242174	  750.7	  648.3	 3630.0	...
1242175	  750.7	  648.1	 3628.0	...
1242176	  750.7	  647.9	 3626.0	...
1242177	  750.6	  647.6	 3624.0	...
1242178	  750.5	  647.4	 3622.0	...
1242179	  750.4	  647.5	 3619.0	...
1242180	  750.5	  647.8	 3619.0	...
1242181	  750.5	  648.0	 3617.0	...
1242182	  750.6	  648.0	 3616.0	...
1242183	  750.8	  648.3	 3614.0	...
1242184	  751.2	  648.5	 3614.0	...
1242185	  751.6	  648.8	 3614.0	...
1242186	  751.9	  648.6	 3613.0	...
1242187	  751.9	  648.5	 3611.0	...
1242188	  751.9	  648.4	 3611.0	...
1242189	  751.6	  648.3	 3611.0	...
1242190	  751.3	  648.3	 3610.0	...
1242191	  751.1	  648.1	 3610.0	...
1242192	  751.0	  648.0	 3609.0	...
1242193	  751.1	  648.2	 3608.0	...
1242194	  751.1	  648.5	 3608.0	...
1242195	  751.1	  648.8	 3608.0	...
1242196	  751.1	  648.8	 3607.0	...
1242197	  751.1	  648.8	 3605.0	...
1242198	  751.1	  648.6	 3602.0	...
1242199	  751.1	  648.4	 3600.0	...
1242200	  751.2	  648.3	 3600.0	...
1242201	  751.2	  648.0	 3600.0	...
1242202	  751.2	  647.8	 3599.0	...
1242203	  751.1	  647.5	 3597.0	...
1242204	  751.0	  647.6	 3594.0	...
1242205	  750.9	  647.6	 3593.0	...
1242206	  750.8	  648.1	 3594.0	...
1242207	  750.8	  648.6	 3594.0	...
1242208	  751.0	  649.1	 3594.0	...
1242209	  750.9	  649.2	 3594.0	...
1242210	  750.8	  649.4	 3595.0	...
1242211	  750.7	  649.3	 3596.0	...
1242212	  750.9	  649.1	 3593.0	...
1242213	  751.5	  648.3	 3591.0	...
1242214	  752.1	  647.9	 3588.0	...
1242215	  752.2	  647.6	 3589.0	...
1242216	  751.8	  647.5	 3586.0	...
1242217	  751.4	  647.3	 3582.0	...
1242218	  751.2	  647.0	 3578.0	...
1242219	  751.5	  646.8	 3578.0	...
1242220	  751.9	  646.5	 3576.0	...
1242221	  752.5	  646.1	 3574.0	...
1242222	  752.7	  645.9	 3571.0	...
1242223	  752.8	  646.1	 3571.0	...
1242224	  752.8	  646.3	 3571.0	...
1242225	  752.7	  646.5	 3571.0	...
1242226	  752.7	  646.6	 3572.0	...
1242227	  752.6	  646.9	 3573.0	...
1242228	  752.7	  647.1	 3572.0	...
1242229	  752.7	  647.2	 3569.0	...
1242230	  752.8	  646.8	 3564.0	...
1242231	  752.9	  646.4	 3562.0	...
1242232	  753.1	  646.1	 3562.0	...
1242233	  753.2	  645.9	 3563.0	...
1242234	  753.0	  645.6	 3562.0	...
1242235	  752.6	  645.4	 3561.0	...
1242236	  752.5	  645.5	 3561.0	...
1242237	  752.6	  645.3	 3560.0	...
1242238	  752.7	  645.2	 3560.0	...
1242239	  752.6	  645.1	 3558.0	...
1242240	  752.6	  645.2	 3556.0	...
1242241	  752.6	  645.3	 3554.0	...
1242242	  752.3	  645.4	 3552.0	...
1242243	  752.0	  645.5	 3551.0	...
1242244	  752.1	  645.4	 3549.0	...
1242245	  752.5	  645.8	 3550.0	...
1242246	  752.9	  646.0	 3550.0	...
1242247	  752.9	  646.2	 3550.0	...
1242248	  752.7	  645.5	 3550.0	...
1242249	  752.6	  645.1	 3549.0	...
1242250	  752.6	  644.9	 3550.0	...
1242251	  752.6	  645.0	 3551.0	...
1242252	  752.8	  645.0	 3551.0	...
1242253	  753.1	  644.9	 3550.0	...
1242254	  753.0	  644.9	 3549.0	...
1242255	  752.6	  645.2	 3550.0	...
1242256	  752.1	  645.5	 3551.0	...
1242257	  752.0	  645.7	 3551.0	...
1242258	  752.1	  645.6	 3549.0	...
1242259	  752.4	  645.4	 3547.0	...
1242260	  752.7	  645.2	 3544.0	...
1242261	  753.2	  644.9	 3542.0	...
1242262	  753.6	  644.8	 3539.0	...
1242263	  754.4	  645.0	 3538.0	...
1242264	  754.8	  645.3	 3537.0	...
1242265	  755.0	  644.7	 3537.0	...
1242266	  754.8	  643.9	 3538.0	...
1242267	  754.6	  643.2	 3539.0	...
1242268	  754.6	  643.3	 3541.0	...
1242269	  754.4	  643.5	 3542.0	...
1242270	  754.2	  643.6	 3542.0	...
1242271	  753.8	  643.6	 3542.0	...
1242272	  753.6	  643.6	 3542.0	...
1242273	  753.5	  643.5	 3541.0	...
1242274	  753.6	  643.5	 3540.0	...
1242275	  753.7	  643.5	 3538.0	...
1242276	  753.7	  643.3	 3537.0	...
1242277	  753.7	  642.9	 3535.0	...
1242278	  753.9	  642.8	 3533.0	...
1242279	  754.2	  643.3	 3532.0	...
1242280	  754.5	  643.8	 3532.0	...
1242281	  755.1	  644.1	 3532.0	...
1242282	  755.6	  644.3	 3532.0	...
1242283	  755.7	  644.4	 3532.0	...
1242284	  755.1	  644.6	 3532.0	...
1242285	  754.4	  644.7	 3531.0	...
1242286	  754.5	  644.5	 3531.0	...
1242287	  755.0	  643.9	 3533.0	...
1242288	  755.4	  642.9	 3534.0	...
1242289	  755.4	  642.2	 3535.0	...
1242290	  755.5	  642.6	 3533.0	...
1242291	  755.7	  643.4	 3532.0	...
1242292	  755.4	  644.0	 3531.0	...
1242293	  754.8	  643.9	 3531.0	...
1242294	  754.5	  643.7	 3531.0	...
1242295	  754.7	  643.7	 3531.0	...
1242296	  755.0	  643.4	 3531.0	...
1242297	  755.2	  643.2	 3529.0	...
1242298	  755.2	  643.1	 3528.0	...
1242299	  755.0	  643.3	 3525.0	...
1242300	  754.8	  643.4	 3524.0	...
1242301	  754.9	  643.5	 3523.0	...
1242302	  755.0	  643.7	 3522.0	...
1242303	  755.0	  643.8	 3521.0	...
1242304	  755.3	  643.8	 3522.0	...
1242305	  755.7	  643.8	 3524.0	...
1242306	  755.8	  643.7	 3526.0	...
1242307	  755.6	  643.8	 3527.0	...
1242308	  755.4	  643.9	 3527.0	...
1242309	  755.4	  644.0	 3528.0	...
1242310	  755.4	  643.4	 3528.0	...
1242311	  755.4	  642.6	 3527.0	...
1242312	  755.5	  642.5	 3525.0	...
1242313	  755.5	  643.2	 3525.0	...
1242314	  755.4	  644.0	 3525.0	...
1242315	  755.3	  644.3	 3524.0	...
1242316	  755.2	  644.6	 3523.0	...
1242317	  755.1	  644.7	 3521.0	...
1242318	  755.3	  644.5	 3520.0	...
1242319	  755.6	  644.2	 3518.0	...
1242320	  755.7	  643.8	 3518.0	...
1242321	  755.5	  643.6	 3519.0	...
1242322	  755.3	  643.4	 3520.0	...
1242323	  755.4	  642.9	 3522.0	...
1242324	  755.6	  642.3	 3525.0	...
1242325	  755.8	  641.8	 3528.0	...
1242326	  755.9	  641.7	 3525.0	...
1242327	  755.8	  642.0	 3523.0	...
1242328	  755.8	  642.4	 3523.0	...
1242329	  755.8	  643.0	 3525.0	...
1242330	  755.9	  643.1	 3526.0	...
1242331	  755.9	  643.2	 3525.0	...
1242332	  755.9	  643.3	 3525.0	...
1242333	  755.8	  643.4	 3526.0	...
1242334	  755.8	  643.5	 3526.0	...
1242335	  755.8	  643.6	 3526.0	...
1242336	  755.5	  643.7	 3527.0	...
1242337	  755.0	  643.3	 3529.0	...
1242338	  754.5	  642.8	 3530.0	...
1242339	  754.4	  642.3	 3530.0	...
1242340	  754.3	  642.3	 3530.0	...
1242341	  754.3	  642.2	 3530.0	...
1242342	  754.3	  642.2	 3530.0	...
1242343	  754.4	  642.1	 3530.0	...
1242344	  754.4	  641.8	 3534.0	...
1242345	  754.4	  641.4	 3537.0	...
1242346	  754.3	  641.1	 3541.0	...
1242347	  754.3	  641.4	 3540.0	...
1242348	  754.4	  642.2	 3538.0	...
1242349	  754.6	  642.9	 3537.0	...
1242350	  754.5	  642.9	 3536.0	...
1242351	  754.3	  642.4	 3536.0	...
1242352	  754.1	  642.3	 3536.0	...
1242353	  754.1	  642.8	 3537.0	...
1242354	  754.3	  643.3	 3537.0	...
1242355	  754.4	  643.3	 3538.0	...
1242356	  754.6	  643.2	 3540.0	...
1242357	  754.8	  643.0	 3541.0	...
1242358	  754.3	  643.0	 3542.0	...
1242359	  753.7	  643.4	 3540.0	...
1242360	  753.1	  643.8	 3537.0	...
1242361	  753.3	  643.4	 3539.0	...
1242362	  753.7	  642.7	 3543.0	...
1242363	  753.4	  642.3	 3545.0	...
1242364	  752.8	  642.6	 3543.0	...
1242365	  752.5	  642.9	 3541.0	...
1242366	  752.9	  643.0	 3541.0	...
MSG	1242367 0000 _ Number Off
1242367	  753.2	  643.1	 3542.0	...
1242368	  753.2	  643.0	 3542.0	...
1242369	  753.1	  642.9	 3542.0	...
1242370	  753.1	  642.9	 3542.0	...
1242371	  753.1	  642.9	 3542.0	...
1242372	  753.1	  643.0	 3543.0	...
1242373	  753.1	  642.6	 3544.0	...
1242374	  753.1	  642.3	 3545.0	...
1242375	  753.1	  642.0	 3545.0	...
1242376	  752.9	  642.0	 3547.0	...
1242377	  752.8	  642.6	 3548.0	...
1242378	  753.0	  643.1	 3547.0	...
1242379	  753.4	  643.5	 3545.0	...
1242380	  753.6	  643.3	 3542.0	...
1242381	  753.5	  643.0	 3540.0	...
1242382	  753.4	  642.6	 3541.0	...
1242383	  753.3	  642.2	 3543.0	...
1242384	  753.2	  642.2	 3545.0	...
1242385	  752.9	  642.3	 3545.0	...
1242386	  752.6	  642.4	 3545.0	...
1242387	  752.5	  642.4	 3544.0	...
1242388	  752.7	  642.1	 3547.0	...
1242389	  752.9	  641.8	 3551.0	...
1242390	  753.0	  641.5	 3554.0	...
1242391	  753.0	  641.5	 3553.0	...
1242392	  753.0	  641.5	 3552.0	...
1242393	  753.2	  641.5	 3554.0	...
1242394	  753.4	  642.0	 3556.0	...
1242395	  753.7	  642.5	 3558.0	...
1242396	  753.8	  642.3	 3559.0	...
1242397	  753.9	  641.4	 3558.0	...
1242398	  753.9	  640.6	 3557.0	...
1242399	  753.9	  640.6	 3556.0	...
1242400	  753.9	  640.7	 3558.0	...
1242401	  753.8	  640.8	 3560.0	...
1242402	  753.3	  641.0	 3563.0	...
1242403	  752.9	  641.2	 3563.0	...
1242404	  752.3	  641.4	 3563.0	...
1242405	  752.0	  641.5	 3563.0	...
1242406	  751.7	  641.5	 3562.0	...
1242407	  751.8	  641.3	 3564.0	...
1242408	  752.0	  641.4	 3565.0	...
1242409	  752.1	  641.6	 3566.0	...
1242410	  752.1	  641.9	 3565.0	...
1242411	  751.8	  642.0	 3564.0	...
1242412	  751.6	  641.8	 3567.0	...
1242413	  751.5	  641.4	 3569.0	...
1242414	  751.5	  640.6	 3570.0	...
1242415	  751.5	  640.0	 3569.0	...
1242416	  751.7	  639.9	 3572.0	...
1242417	  751.9	  640.0	 3576.0	...
1242418	  752.0	  640.1	 3580.0	...
1242419	  752.1	  640.0	 3579.0	...
1242420	  752.2	  640.0	 3579.0	...
1242421	  752.1	  640.0	 3580.0	...
1242422	  751.9	  639.9	 3580.0	...
1242423	  751.6	  639.9	 3581.0	...
1242424	  751.6	  639.9	 3584.0	...
1242425	  751.7	  640.3	 3586.0	...
1242426	  751.7	  640.7	 3588.0	...
1242427	  751.4	  641.2	 3588.0	...
1242428	  751.2	  641.3	 3589.0	...
1242429	  751.2	  640.7	 3590.0	...
1242430	  751.6	  639.9	 3593.0	...
1242431	  751.8	  639.3	 3595.0	...
1242432	  751.8	  639.4	 3597.0	...
1242433	  751.7	  639.6	 3598.0	...
1242434	  751.1	  639.9	 3599.0	...
1242435	  750.4	  640.1	 3599.0	...
1242436	  749.9	  640.2	 3600.0	...
1242437	  749.7	  640.6	 3600.0	...
1242438	  749.6	  641.0	 3601.0	...
1242439	  749.5	  641.3	 3603.0	...
1242440	  749.5	  641.0	 3604.0	...
1242441	  749.5	  640.7	 3605.0	...
1242442	  749.5	  640.4	 3605.0	...
1242443	  749.5	  640.2	 3606.0	...
1242444	  749.4	  639.8	 3608.0	...
1242445	  749.4	  639.5	 3613.0	...
1242446	  749.4	  639.3	 3617.0	...
1242447	  749.5	  639.4	 3619.0	...
1242448	  749.5	  639.1	 3622.0	...
1242449	  749.5	  638.8	 3624.0	...
1242450	  749.4	  638.8	 3626.0	...
1242451	  749.4	  639.2	 3625.0	...
1242452	  749.4	  639.6	 3625.0	...
1242453	  749.4	  639.8	 3624.0	...
1242454	  749.5	  639.8	 3624.0	...
1242455	  749.4	  639.7	 3626.0	...
1242456	  749.2	  639.7	 3627.0	...
1242457	  748.9	  639.7	 3628.0	...
1242458	  748.6	  639.8	 3628.0	...
1242459	  748.3	  640.0	 3628.0	...
1242460	  748.1	  640.3	 3629.0	...
1242461	  748.0	  640.6	 3630.0	...
1242462	  747.8	  640.8	 3630.0	...
1242463	  747.7	  640.9	 3634.0	...
1242464	  747.6	  641.0	 3638.0	...
1242465	  747.6	  641.3	 3643.0	...
1242466	  747.5	  641.4	 3643.0	...
1242467	  747.5	  641.4	 3643.0	...
1242468	  747.4	  641.0	 3642.0	...
1242469	  747.3	  640.7	 3642.0	...
1242470	  747.3	  640.5	 3643.0	...
1242471	  747.4	  640.6	 3644.0	...
1242472	  747.5	  640.6	 3645.0	...
1242473	  747.6	  640.5	 3646.0	...
1242474	  747.2	  640.4	 3649.0	...
1242475	  746.7	  640.8	 3651.0	...
1242476	  746.2	  641.2	 3653.0	...
1242477	  746.1	  641.3	 3653.0	...
1242478	  746.1	  641.1	 3654.0	...
1242479	  746.1	  641.1	 3658.0	...
1242480	  746.1	  641.3	 3662.0	...
1242481	  746.2	  641.3	 3667.0	...
1242482	  746.3	  641.2	 3668.0	...
1242483	  746.5	  641.1	 3670.0	...
1242484	  746.4	  640.9	 3668.0	...
1242485	  746.4	  640.8	 3666.0	...
1242486	  746.3	  640.6	 3668.0	...
1242487	  746.1	  640.6	 3671.0	...
1242488	  745.8	  640.7	 3676.0	...
1242489	  745.9	  640.7	 3679.0	...
1242490	  746.2	  640.7	 3682.0	...
1242491	  746.5	  640.8	 3682.0	...
1242492	  746.6	  641.0	 3683.0	...
1242493	  746.6	  641.1	 3683.0	...
1242494	  746.6	  641.0	 3684.0	...
1242495	  746.7	  640.8	 3685.0	...
1242496	  746.6	  640.5	 3687.0	...
1242497	  746.4	  640.3	 3690.0	...
1242498	  746.2	  640.2	 3695.0	...
1242499	  746.1	  640.1	 3700.0	...
1242500	  746.4	  639.9	 3704.0	...
1242501	  746.7	  639.8	 3704.0	...
1242502	  746.9	  639.8	 3702.0	...
1242503	  746.9	  639.4	 3699.0	...
1242504	  746.9	  639.0	 3699.0	...
1242505	  746.8	  638.5	 3701.0	...
1242506	  746.7	  638.4	 3704.0	...
1242507	  746.6	  638.3	 3708.0	...
1242508	  746.5	  638.4	 3708.0	...
1242509	  746.4	  638.6	 3708.0	...
1242510	  746.0	  639.0	 3709.0	...
1242511	  745.7	  639.2	 3711.0	...
1242512	  745.4	  639.3	 3714.0	...
1242513	  745.3	  639.3	 3716.0	...
1242514	  745.5	  639.3	 3718.0	...
1242515	  745.8	  638.9	 3720.0	...
1242516	  746.1	  638.5	 3721.0	...
1242517	  745.9	  638.5	 3721.0	...
1242518	  745.8	  638.6	 3721.0	...
1242519	  745.7	  638.5	 3720.0	...
1242520	  745.7	  638.1	 3721.0	...
1242521	  745.9	  637.8	 3724.0	...
1242522	  746.2	  637.7	 3725.0	...
1242523	  746.5	  637.6	 3725.0	...
1242524	  746.5	  637.6	 3726.0	...
1242525	  746.6	  637.5	 3728.0	...
1242526	  746.7	  637.5	 3731.0	...
1242527	  746.8	  637.6	 3732.0	...
1242528	  746.7	  637.8	 3733.0	...
1242529	  746.0	  638.0	 3735.0	...
1242530	  745.4	  637.8	 3736.0	...
1242531	  744.8	  637.7	 3739.0	...
1242532	  744.8	  637.5	 3742.0	...
1242533	  744.9	  637.5	 3744.0	...
1242534	  745.0	  637.6	 3746.0	...
1242535	  745.2	  637.8	 3748.0	...
1242536	  745.2	  637.8	 3750.0	...
1242537	  745.1	  638.3	 3750.0	...
1242538	  745.0	  638.8	 3752.0	...
1242539	  744.9	  638.8	 3754.0	...
1242540	  744.8	  638.2	 3756.0	...
1242541	  744.7	  637.9	 3758.0	...
1242542	  744.7	  638.2	 3759.0	...
1242543	  744.6	  638.5	 3760.0	...
1242544	  744.3	  638.2	 3762.0	...
1242545	  744.1	  637.7	 3764.0	...
1242546	  744.0	  637.1	 3768.0	...
1242547	  744.1	  637.0	 3770.0	...
1242548	  744.1	  637.0	 3772.0	...
1242549	  743.9	  637.1	 3771.0	...
1242550	  744.0	  637.3	 3771.0	...
1242551	  744.2	  637.3	 3772.0	...
1242552	  744.3	  637.1	 3773.0	...
1242553	  744.3	  636.9	 3774.0	...
1242554	  744.3	  637.0	 3776.0	...
1242555	  744.4	  637.2	 3777.0	...
1242556	  744.4	  637.3	 3777.0	...
1242557	  744.3	  637.3	 3782.0	...
1242558	  744.2	  637.3	 3788.0	...
1242559	  744.1	  637.2	 3794.0	...
1242560	  744.2	  636.9	 3795.0	...
1242561	  744.3	  636.7	 3796.0	...
1242562	  744.4	  636.6	 3797.0	...
1242563	  744.4	  636.6	 3800.0	...
1242564	  744.3	  636.9	 3802.0	...
1242565	  744.2	  637.3	 3802.0	...
1242566	  744.3	  637.7	 3800.0	...
1242567	  744.5	  637.7	 3802.0	...
1242568	  744.6	  637.6	 3807.0	...
1242569	  744.6	  637.5	 3813.0	...
1242570	  744.5	  637.5	 3814.0	...
1242571	  744.6	  637.2	 3815.0	...
1242572	  744.7	  637.1	 3815.0	...
1242573	  744.7	  636.9	 3814.0	...
1242574	  744.6	  637.0	 3814.0	...
1242575	  744.4	  637.1	 3814.0	...
1242576	  744.5	  637.1	 3819.0	...
1242577	  744.5	  637.1	 3824.0	...
1242578	  744.6	  637.1	 3829.0	...
1242579	  744.5	  637.1	 3829.0	...
MSG	1242580 0000 _ Number On
1242580	  744.2	  637.0	 3829.0	...
1242581	  743.9	  637.1	 3830.0	...
1242582	  743.8	  637.3	 3830.0	...
1242583	  744.0	  637.5	 3831.0	...
1242584	  744.0	  637.5	 3833.0	...
1242585	  743.8	  637.5	 3837.0	...
1242586	  743.5	  637.3	 3842.0	...
1242587	  743.5	  637.1	 3843.0	...
1242588	  743.3	  636.9	 3844.0	...
1242589	  743.2	  636.5	 3845.0	...
1242590	  742.8	  636.1	 3846.0	...
1242591	  742.6	  635.6	 3846.0	...
1242592	  742.4	  635.5	 3847.0	...
1242593	  742.4	  635.5	 3849.0	...
1242594	  742.4	  635.6	 3853.0	...
1242595	  742.4	  635.7	 3858.0	...
1242596	  742.3	  635.7	 3862.0	...
1242597	  742.2	  635.7	 3863.0	...
1242598	  742.1	  635.7	 3862.0	...
1242599	  742.1	  635.8	 3859.0	...
1242600	  742.1	  635.7	 3860.0	...
1242601	  742.1	  635.5	 3864.0	...
1242602	  742.0	  635.2	 3867.0	...
1242603	  742.0	  635.1	 3866.0	...
1242604	  742.0	  635.7	 3866.0	...
1242605	  741.9	  636.3	 3866.0	...
1242606	  741.7	  637.0	 3866.0	...
1242607	  741.6	  637.2	 3866.0	...
1242608	  741.5	  636.3	 3867.0	...
1242609	  741.5	  635.2	 3868.0	...
1242610	  741.5	  634.9	 3868.0	...
1242611	  741.5	  635.8	 3869.0	...
1242612	  741.4	  636.6	 3869.0	...
1242613	  741.3	  636.7	 3869.0	...
1242614	  741.1	  636.7	 3870.0	...
1242615	  741.2	  636.6	 3870.0	...
1242616	  741.3	  636.6	 3871.0	...
1242617	  741.3	  636.7	 3872.0	...
1242618	  741.2	  636.8	 3874.0	...
1242619	  740.9	  637.0	 3875.0	...
1242620	  740.7	  637.2	 3876.0	...
1242621	  740.5	  637.4	 3876.0	...
1242622	  740.4	  637.3	 3877.0	...
1242623	  740.4	  637.1	 3878.0	...
1242624	  740.5	  637.3	 3879.0	...
1242625	  740.6	  637.6	 3879.0	...
1242626	  740.7	  638.0	 3880.0	...
1242627	  740.7	  638.0	 3881.0	...
1242628	  740.7	  637.7	 3882.0	...
1242629	  740.6	  637.5	 3883.0	...
1242630	  740.2	  637.3	 3884.0	...
1242631	  739.9	  637.1	 3885.0	...
1242632	  739.6	  636.9	 3884.0	...
1242633	  739.7	  636.5	 3883.0	...
1242634	  739.9	  636.4	 3885.0	...
1242635	  740.1	  636.7	 3890.0	...
1242636	  740.1	  637.0	 3895.0	...
1242637	  739.9	  637.4	 3895.0	...
1242638	  739.7	  637.4	 3895.0	...
1242639	  739.7	  637.7	 3896.0	...
1242640	  739.4	  638.1	 3897.0	...
1242641	  738.8	  638.3	 3898.0	...
1242642	  738.3	  638.3	 3901.0	...
1242643	  738.4	  638.2	 3902.0	...
1242644	  738.6	  638.1	 3901.0	...
1242645	  738.7	  638.1	 3899.0	...
1242646	  738.7	  638.1	 3897.0	...
1242647	  738.6	  638.1	 3897.0	...
1242648	  738.6	  638.1	 3898.0	...
1242649	  738.5	  637.8	 3899.0	...
1242650	  738.5	  637.3	 3901.0	...
1242651	  738.5	  636.7	 3905.0	...
1242652	  738.8	  636.9	 3906.0	...
1242653	  739.0	  637.4	 3910.0	...
1242654	  739.2	  637.9	 3911.0	...
1242655	  739.2	  638.0	 3913.0	...
1242656	  739.1	  638.1	 3913.0	...
1242657	  739.0	  637.9	 3913.0	...
1242658	  738.4	  637.8	 3915.0	...
1242659	  737.9	  637.9	 3916.0	...
1242660	  737.4	  638.3	 3914.0	...
1242661	  737.6	  638.6	 3912.0	...
1242662	  737.8	  638.7	 3910.0	...
1242663	  738.1	  638.7	 3909.0	...
1242664	  738.2	  638.5	 3909.0	...
1242665	  738.4	  638.4	 3909.0	...
1242666	  738.5	  638.3	 3909.0	...
1242667	  738.6	  638.4	 3908.0	...
1242668	  738.7	  638.5	 3907.0	...
1242669	  738.8	  638.6	 3909.0	...
1242670	  738.5	  638.8	 3912.0	...
1242671	  738.2	  639.0	 3915.0	...
1242672	  737.9	  639.0	 3916.0	...
1242673	  737.9	  638.8	 3915.0	...
1242674	  737.9	  638.5	 3913.0	...
1242675	  737.8	  638.4	 3911.0	...
1242676	  737.6	  638.4	 3911.0	...
1242677	  737.6	  638.6	 3910.0	...
1242678	  737.7	  638.9	 3909.0	...
1242679	  738.0	  639.1	 3908.0	...
1242680	  738.1	  639.3	 3908.0	...
1242681	  738.2	  639.6	 3909.0	...
1242682	  738.0	  639.9	 3909.0	...
1242683	  737.8	  640.1	 3907.0	...
1242684	  737.4	  640.3	 3905.0	...
1242685	  737.2	  640.4	 3904.0	...
1242686	  737.1	  640.2	 3905.0	...
1242687	  737.2	  639.8	 3905.0	...
1242688	  737.3	  639.5	 3906.0	...
1242689	  737.2	  639.6	 3908.0	...
1242690	  737.0	  639.7	 3908.0	...
1242691	  736.8	  639.7	 3909.0	...
1242692	  737.2	  639.6	 3908.0	...
1242693	  737.8	  639.8	 3908.0	...
1242694	  738.0	  640.1	 3909.0	...
1242695	  737.8	  640.5	 3911.0	...
1242696	  737.9	  640.5	 3914.0	...
1242697	  738.3	  640.5	 3916.0	...
1242698	  738.7	  640.4	 3915.0	...
1242699	  738.5	  640.4	 3915.0	...
1242700	  738.3	  640.4	 3914.0	...
1242701	  738.2	  640.6	 3913.0	...
1242702	  738.2	  640.8	 3912.0	...
1242703	  737.8	  641.0	 3911.0	...
1242704	  737.5	  640.8	 3911.0	...
1242705	  737.1	  640.4	 3909.0	...
1242706	  737.1	  640.0	 3907.0	...
1242707	  737.2	  640.0	 3905.0	...
1242708	  737.4	  640.1	 3904.0	...
1242709	  737.6	  639.8	 3903.0	...
1242710	  737.6	  639.6	 3903.0	...
1242711	  737.7	  639.8	 3902.0	...
1242712	  738.4	  640.1	 3901.0	...
1242713	  738.9	  640.4	 3901.0	...
1242714	  739.0	  640.3	 3902.0	...
1242715	  738.5	  640.4	 3902.0	...
1242716	  738.1	  640.5	 3903.0	...
1242717	  738.1	  640.6	 3904.0	...
1242718	  738.2	  640.5	 3905.0	...
1242719	  738.4	  640.2	 3905.0	...
1242720	  738.5	  639.7	 3903.0	...
1242721	  738.6	  639.3	 3899.0	...
1242722	  738.6	  638.9	 3895.0	...
1242723	  738.6	  639.5	 3896.0	...
1242724	  738.7	  640.3	 3899.0	...
1242725	  739.0	  641.1	 3900.0	...
1242726	  739.1	  641.0	 3898.0	...
1242727	  739.3	  640.7	 3895.0	...
1242728	  739.4	  640.4	 3896.0	...
1242729	  739.3	  639.9	 3897.0	...
1242730	  739.2	  639.8	 3898.0	...
1242731	  738.9	  639.6	 3898.0	...
1242732	  738.8	  639.6	 3896.0	...
1242733	  738.4	  639.7	 3895.0	...
1242734	  738.1	  639.8	 3895.0	...
1242735	  738.0	  639.9	 3897.0	...
1242736	  738.2	  640.0	 3898.0	...
1242737	  738.4	  640.1	 3898.0	...
1242738	  738.8	  640.1	 3895.0	...
1242739	  739.2	  640.2	 3892.0	...
1242740	  739.5	  640.2	 3891.0	...
1242741	  739.3	  640.5	 3891.0	...
1242742	  739.2	  640.7	 3891.0	...
1242743	  739.0	  640.9	 3890.0	...
1242744	  738.8	  641.0	 3889.0	...
1242745	  738.6	  641.1	 3888.0	...
1242746	  738.5	  641.3	 3889.0	...
1242747	  738.6	  641.4	 3889.0	...
1242748	  738.8	  641.5	 3889.0	...
1242749	  738.8	  641.6	 3888.0	...
1242750	  738.8	  641.8	 3883.0	...
1242751	  738.7	  641.8	 3879.0	...
1242752	  738.9	  641.6	 3880.0	...
1242753	  739.1	  641.6	 3883.0	...
1242754	  739.2	  641.8	 3884.0	...
1242755	  739.2	  642.1	 3882.0	...
1242756	  739.2	  641.9	 3880.0	...
1242757	  739.1	  641.7	 3880.0	...
1242758	  739.2	  641.8	 3880.0	...
1242759	  739.2	  642.0	 3878.0	...
1242760	  739.2	  641.8	 3877.0	...
1242761	  739.4	  641.5	 3877.0	...
1242762	  739.5	  641.3	 3873.0	...
1242763	  739.6	  641.5	 3870.0	...
1242764	  739.5	  641.8	 3867.0	...
1242765	  739.4	  642.1	 3867.0	...
1242766	  739.5	  642.4	 3867.0	...
1242767	  739.6	  642.8	 3866.0	...
1242768	  739.8	  643.3	 3865.0	...
1242769	  739.7	  643.7	 3863.0	...
1242770	  739.3	  643.5	 3861.0	...
1242771	  738.9	  643.0	 3861.0	...
1242772	  738.9	  642.6	 3861.0	...
1242773	  739.2	  642.8	 3860.0	...
1242774	  739.5	  642.8	 3859.0	...
1242775	  739.6	  642.7	 3858.0	...
1242776	  739.6	  642.5	 3857.0	...
1242777	  739.7	  642.4	 3856.0	...
1242778	  739.5	  642.4	 3855.0	...
1242779	  739.3	  642.4	 3854.0	...
1242780	  739.2	  642.4	 3855.0	...
1242781	  739.4	  642.4	 3857.0	...
1242782	  739.6	  642.2	 3858.0	...
1242783	  739.8	  642.1	 3858.0	...
1242784	  740.0	  641.9	 3858.0	...
1242785	  740.2	  641.8	 3858.0	...
1242786	  740.3	  642.0	 3857.0	...
1242787	  740.3	  642.3	 3857.0	...
1242788	  740.3	  642.7	 3857.0	...
1242789	  740.4	  642.9	 3856.0	...
1242790	  740.5	  643.2	 3855.0	...
1242791	  740.7	  643.3	 3854.0	...
1242792	  740.8	  643.3	 3850.0	...
1242793	  740.9	  643.1	 3849.0	...
1242794	  740.9	  642.8	 3848.0	...
1242795	  741.0	  642.5	 3848.0	...
1242796	  741.2	  642.2	 3848.0	...
1242797	  741.4	  641.7	 3848.0	...
1242798	  741.6	  641.5	 3849.0	...
1242799	  741.1	  641.2	 3849.0	...
1242800	  740.5	  641.1	 3849.0	...
1242801	  740.1	  641.0	 3849.0	...
1242802	  740.3	  641.0	 3849.0	...
1242803	  740.6	  641.1	 3849.0	...
1242804	  740.7	  641.3	 3847.0	...
1242805	  740.8	  641.8	 3845.0	...
1242806	  740.8	  642.0	 3844.0	...
1242807	  740.8	  642.0	 3846.0	...
1242808	  740.6	  642.0	 3846.0	...
1242809	  740.4	  642.2	 3844.0	...
1242810	  740.6	  642.3	 3843.0	...
1242811	  740.8	  642.1	 3844.0	...
1242812	  740.9	  641.7	 3846.0	...
1242813	  740.8	  641.4	 3843.0	...
1242814	  740.8	  640.8	 3840.0	...
1242815	  740.8	  640.2	 3839.0	...
1242816	  740.8	  640.3	 3842.0	...
1242817	  741.3	  641.0	 3845.0	...
1242818	  741.7	  641.9	 3845.0	...
1242819	  742.2	  642.0	 3846.0	...
1242820	  742.3	  642.1	 3845.0	...
1242821	  742.5	  642.0	 3843.0	...
1242822	  742.6	  641.9	 3839.0	...
1242823	  742.6	  641.7	 3836.0	...
1242824	  742.6	  641.3	 3833.0	...
1242825	  742.7	  641.0	 3832.0	...
1242826	  742.8	  641.1	 3833.0	...
1242827	  742.6	  641.0	 3833.0	...
1242828	  742.5	  640.9	 3833.0	...
1242829	  742.1	  640.8	 3833.0	...
1242830	  742.0	  641.0	 3834.0	...
1242831	  742.3	  641.1	 3834.0	...
1242832	  742.9	  641.3	 3832.0	...
1242833	  743.0	  641.5	 3829.0	...
1242834	  742.7	  641.7	 3827.0	...
1242835	  742.6	  641.9	 3828.0	...
1242836	  742.9	  641.9	 3828.0	...
1242837	  743.0	  642.1	 3829.0	...
1242838	  743.1	  642.2	 3829.0	...
1242839	  743.2	  642.1	 3830.0	...
1242840	  743.4	  642.0	 3830.0	...
1242841	  743.5	  641.9	 3830.0	...
1242842	  743.1	  642.1	 3830.0	...
1242843	  742.6	  642.3	 3830.0	...
1242844	  742.6	  642.5	 3827.0	...
1242845	  743.0	  642.5	 3823.0	...
1242846	  743.4	  642.3	 3820.0	...
1242847	  743.4	  642.2	 3821.0	...
1242848	  743.3	  641.9	 3822.0	...
1242849	  743.2	  641.7	 3824.0	...
1242850	  743.1	  641.6	 3823.0	...
1242851	  743.2	  641.1	 3823.0	...
1242852	  743.3	  640.6	 3823.0	...
1242853	  743.7	  640.0	 3824.0	...
1242854	  744.0	  639.9	 3824.0	...
1242855	  744.2	  639.9	 3824.0	...
1242856	  744.2	  640.1	 3824.0	...
1242857	  743.7	  640.6	 3824.0	...
1242858	  743.3	  641.1	 3823.0	...
1242859	  742.9	  641.4	 3823.0	...
1242860	  743.0	  641.4	 3824.0	...
1242861	  743.1	  641.3	 3824.0	...
1242862	  743.2	  641.7	 3825.0	...
1242863	  743.6	  642.1	 3825.0	...
1242864	  743.7	  642.3	 3825.0	...
1242865	  743.8	  642.0	 3824.0	...
1242866	  743.9	  641.6	 3823.0	...
1242867	  744.2	  641.4	 3823.0	...
1242868	  744.5	  641.4	 3822.0	...
1242869	  744.5	  641.5	 3823.0	...
1242870	  744.6	  641.5	 3825.0	...
1242871	  744.6	  641.5	 3828.0	...
1242872	  744.6	  641.4	 3828.0	...
1242873	  744.7	  641.3	 3825.0	...
1242874	  744.7	  641.2	 3821.0	...
1242875	  744.7	  641.1	 3819.0	...
1242876	  744.7	  641.1	 3819.0	...
1242877	  744.7	  641.1	 3821.0	...
1242878	  745.0	  641.0	 3822.0	...
1242879	  745.3	  640.9	 3824.0	...
1242880	  745.4	  640.9	 3823.0	...
1242881	  745.3	  640.9	 3825.0	...
1242882	  745.3	  641.6	 3826.0	...
MSG	1242883 0000 _ Number Off
1242883	  745.2	  642.4	 3826.0	...
1242884	  745.2	  642.9	 3824.0	...
1242885	  744.9	  642.5	 3822.0	...
1242886	  744.5	  642.2	 3821.0	...
1242887	  744.2	  642.0	 3821.0	...
1242888	  744.2	  641.9	 3821.0	...
1242889	  744.1	  641.6	 3821.0	...
1242890	  744.0	  640.8	 3822.0	...
1242891	  744.2	  640.0	 3825.0	...
1242892	  744.6	  640.0	 3827.0	...
1242893	  745.0	  640.3	 3828.0	...
1242894	  745.0	  640.5	 3828.0	...
1242895	  745.0	  640.1	 3829.0	...
1242896	  745.4	  640.0	 3828.0	...
1242897	  745.8	  640.1	 3828.0	...
1242898	  746.0	  639.9	 3827.0	...
1242899	  745.8	  639.6	 3826.0	...
1242900	  745.6	  639.3	 3825.0	...
1242901	  745.4	  639.2	 3824.0	...
1242902	  745.3	  639.5	 3822.0	...
1242903	  745.3	  639.7	 3820.0	...
1242904	  745.2	  640.0	 3818.0	...
1242905	  745.0	  640.2	 3818.0	...
1242906	  744.9	  640.3	 3819.0	...
1242907	  745.0	  640.5	 3822.0	...
1242908	  745.2	  640.6	 3825.0	...
1242909	  745.3	  640.5	 3827.0	...
1242910	  745.4	  640.3	 3826.0	...
1242911	  745.6	  639.7	 3825.0	...
1242912	  745.8	  639.2	 3825.0	...
1242913	  745.8	  639.1	 3825.0	...
1242914	  745.2	  639.6	 3825.0	...
1242915	  744.6	  640.0	 3825.0	...
1242916	  744.6	  639.9	 3824.0	...
1242917	  744.9	  639.8	 3824.0	...
1242918	  745.3	  639.6	 3824.0	...
1242919	  745.3	  639.6	 3824.0	...
1242920	  745.4	  639.5	 3823.0	...
1242921	  745.4	  639.5	 3823.0	...
1242922	  745.4	  639.5	 3823.0	...
1242923	  745.3	  639.6	 3822.0	...
1242924	  745.2	  639.6	 3820.0	...
1242925	  745.0	  639.4	 3824.0	...
1242926	  744.9	  639.1	 3829.0	...
1242927	  744.9	  639.0	 3833.0	...
1242928	  744.9	  639.0	 3832.0	...
1242929	  745.1	  639.0	 3832.0	...
1242930	  745.4	  638.9	 3831.0	...
1242931	  745.6	  638.8	 3830.0	...
1242932	  745.6	  638.8	 3832.0	...
1242933	  745.5	  639.0	 3834.0	...
1242934	  745.5	  639.1	 3836.0	...
1242935	  745.5	  639.2	 3835.0	...
1242936	  745.5	  639.2	 3836.0	...
1242937	  745.5	  639.2	 3838.0	...
1242938	  745.7	  639.2	 3839.0	...
1242939	  746.0	  639.4	 3837.0	...
1242940	  745.9	  639.6	 3835.0	...
1242941	  745.6	  639.6	 3834.0	...
1242942	  745.2	  639.3	 3835.0	...
1242943	  745.2	  638.8	 3836.0	...
1242944	  745.1	  638.4	 3837.0	...
1242945	  745.0	  638.2	 3837.0	...
1242946	  745.1	  638.4	 3837.0	...
1242947	  745.3	  639.1	 3838.0	...
1242948	  745.3	  639.8	 3839.0	...
1242949	  745.1	  640.2	 3839.0	...
1242950	  744.9	  640.3	 3840.0	...
1242951	  744.9	  640.2	 3841.0	...
1242952	  745.1	  640.0	 3842.0	...
1242953	  745.2	  639.4	 3842.0	...
1242954	  745.3	  638.8	 3842.0	...
1242955	  745.4	  638.3	 3841.0	...
1242956	  745.6	  638.3	 3840.0	...
1242957	  745.8	  638.1	 3839.0	...
1242958	  745.6	  638.1	 3838.0	...
1242959	  745.2	  638.0	 3839.0	...
1242960	  744.9	  638.0	 3841.0	...
1242961	  745.0	  638.2	 3843.0	...
1242962	  745.3	  638.6	 3845.0	...
1242963	  745.4	  639.3	 3845.0	...
1242964	  745.2	  639.8	 3846.0	...
1242965	  745.1	  640.0	 3847.0	...
1242966	  744.9	  639.9	 3849.0	...
1242967	  744.9	  639.6	 3851.0	...
1242968	  744.8	  639.3	 3852.0	...
1242969	  744.7	  639.1	 3853.0	...
1242970	  745.0	  639.0	 3853.0	...
1242971	  745.3	  638.9	 3853.0	...
1242972	  745.3	  638.9	 3853.0	...
1242973	  744.9	  639.0	 3853.0	...
1242974	  744.6	  639.0	 3855.0	...
1242975	  744.7	  639.0	 3857.0	...
1242976	  744.7	  638.9	 3857.0	...
1242977	  744.7	  639.0	 3855.0	...
1242978	  744.8	  639.0	 3853.0	...
1242979	  744.8	  639.1	 3855.0	...
1242980	  745.2	  639.0	 3857.0	...
1242981	  745.3	  638.9	 3858.0	...
1242982	  745.3	  638.4	 3857.0	...
1242983	  745.0	  638.0	 3857.0	...
1242984	  744.9	  637.6	 3859.0	...
1242985	  744.8	  637.8	 3860.0	...
1242986	  744.7	  638.1	 3860.0	...
1242987	  744.6	  638.2	 3860.0	...
1242988	  744.4	  638.3	 3861.0	...
1242989	  744.2	  638.3	 3863.0	...
1242990	  744.0	  639.0	 3864.0	...
1242991	  744.0	  639.6	 3865.0	...
1242992	  744.2	  640.1	 3865.0	...
1242993	  744.6	  639.9	 3865.0	...
1242994	  745.0	  639.6	 3865.0	...
1242995	  745.1	  639.3	 3868.0	...
1242996	  745.0	  639.1	 3871.0	...
1242997	  744.9	  638.8	 3874.0	...
1242998	  744.7	  638.7	 3874.0	...
1242999	  744.5	  638.7	 3873.0	...
1243000	  744.4	  638.4	 3871.0	...
1243001	  744.3	  638.0	 3870.0	...
1243002	  744.4	  637.9	 3872.0	...
1243003	  743.9	  638.3	 3874.0	...
1243004	  743.4	  638.7	 3876.0	...
1243005	  742.9	  638.4	 3878.0	...
1243006	  743.1	  638.1	 3879.0	...
1243007	  743.2	  637.7	 3880.0	...
1243008	  743.2	  637.7	 3880.0	...
1243009	  743.2	  637.7	 3881.0	...
1243010	  743.1	  637.7	 3881.0	...
1243011	  742.9	  637.6	 3881.0	...
1243012	  742.7	  637.7	 3880.0	...
1243013	  742.6	  638.0	 3880.0	...
1243014	  742.7	  638.4	 3881.0	...
1243015	  742.8	  638.9	 3882.0	...
1243016	  742.6	  639.2	 3884.0	...
1243017	  742.4	  639.0	 3884.0	...
1243018	  742.2	  638.6	 3884.0	...
1243019	  742.2	  638.3	 3885.0	...
1243020	  742.2	  638.3	 3886.0	...
1243021	  742.1	  638.2	 3888.0	...
1243022	  741.9	  638.0	 3889.0	...
1243023	  741.8	  637.9	 3890.0	...
1243024	  741.8	  638.0	 3891.0	...
1243025	  741.8	  638.3	 3891.0	...
1243026	  741.6	  638.4	 3891.0	...
1243027	  741.5	  638.1	 3891.0	...
1243028	  741.4	  637.8	 3891.0	...
1243029	  741.3	  637.6	 3892.0	...
1243030	  741.3	  637.6	 3892.0	...
1243031	  741.2	  637.6	 3894.0	...
1243032	  741.2	  637.6	 3896.0	...
1243033	  741.1	  637.5	 3898.0	...
1243034	  741.0	  637.5	 3899.0	...
1243035	  740.7	  637.5	 3901.0	...
1243036	  740.4	  637.5	 3901.0	...
1243037	  740.2	  637.4	 3900.0	...
1243038	  740.3	  637.3	 3900.0	...
1243039	  740.6	  637.2	 3900.0	...
1243040	  740.9	  637.1	 3903.0	...
1243041	  741.0	  637.3	 3905.0	...
1243042	  740.7	  637.6	 3907.0	...
1243043	  740.4	  637.9	 3908.0	...
1243044	  740.3	  638.1	 3910.0	...
1243045	  740.2	  638.1	 3911.0	...
1243046	  740.2	  637.9	 3914.0	...
1243047	  740.0	  637.8	 3917.0	...
1243048	  739.7	  637.5	 3922.0	...
1243049	  739.5	  637.4	 3923.0	...
1243050	  739.5	  637.3	 3924.0	...
1243051	  739.7	  637.2	 3923.0	...
1243052	  740.0	  637.1	 3923.0	...
1243053	  740.3	  637.1	 3924.0	...
1243054	  740.3	  637.2	 3926.0	...
1243055	  740.1	  637.3	 3927.0	...
1243056	  739.7	  637.6	 3928.0	...
1243057	  739.3	  637.7	 3931.0	...
1243058	  739.0	  637.7	 3935.0	...
1243059	  738.8	  637.7	 3938.0	...
1243060	  738.6	  637.7	 3938.0	...
1243061	  738.6	  637.7	 3938.0	...
1243062	  738.7	  637.4	 3939.0	...
1243063	  739.0	  637.2	 3940.0	...
1243064	  739.2	  636.9	 3942.0	...
1243065	  739.3	  636.6	 3944.0	...
1243066	  739.4	  636.0	 3946.0	...
1243067	  739.4	  635.5	 3948.0	...
1243068	  739.4	  635.7	 3948.0	...
1243069	  739.4	  636.2	 3947.0	...
1243070	  739.4	  636.7	 3946.0	...
1243071	  739.5	  636.3	 3949.0	...
1243072	  739.2	  636.0	 3952.0	...
1243073	  738.9	  635.6	 3955.0	...
1243074	  738.5	  635.6	 3955.0	...
1243075	  738.5	  635.7	 3956.0	...
1243076	  738.9	  636.1	 3956.0	...
1243077	  739.4	  636.6	 3957.0	...
1243078	  739.7	  637.1	 3957.0	...
1243079	  739.5	  637.2	 3958.0	...
1243080	  739.3	  637.2	 3958.0	...
1243081	  739.1	  637.1	 3958.0	...
1243082	  739.1	  636.6	 3958.0	...
1243083	  739.1	  636.2	 3959.0	...
MSG	1243084 0000 _ Number On
1243084	  739.1	  636.0	 3962.0	...
1243085	  739.1	  636.2	 3965.0	...
1243086	  738.9	  636.6	 3967.0	...
1243087	  738.8	  636.7	 3966.0	...
1243088	  738.6	  636.3	 3965.0	...
1243089	  738.4	  635.7	 3964.0	...
1243090	  738.2	  634.9	 3966.0	...
1243091	  738.2	  634.6	 3968.0	...
1243092	  738.1	  634.4	 3969.0	...
1243093	  738.1	  634.6	 3969.0	...
1243094	  738.2	  634.8	 3969.0	...
1243095	  738.7	  634.5	 3971.0	...
1243096	  739.1	  633.9	 3973.0	...
1243097	  739.4	  633.3	 3974.0	...
1243098	  739.5	  633.3	 3975.0	...
1243099	  739.4	  633.3	 3976.0	...
1243100	  739.3	  633.4	 3978.0	...
1243101	  739.1	  633.6	 3978.0	...
1243102	  739.1	  634.0	 3978.0	...
1243103	  739.0	  634.1	 3979.0	...
1243104	  739.0	  634.3	 3986.0	...
1243105	  739.0	  634.3	 3992.0	...
1243106	  738.9	  634.4	 3993.0	...
1243107	  738.7	  634.4	 3989.0	...
1243108	  738.6	  634.2	 3985.0	...
1243109	  737.4	  634.3	 3987.0	...
1243110	  736.3	  634.5	 3989.0	...
1243111	  734.5	  634.0	 3990.0	...
1243112	  733.4	  633.3	 3991.0	...
1243113	  732.0	  632.6	 3993.0	...
1243114	  730.8	  632.7	 3996.0	...
1243115	  729.1	  632.7	 3999.0	...
1243116	  727.8	  632.2	 4001.0	...
1243117	  726.1	  631.7	 4001.0	...
1243118	  725.4	  631.5	 4001.0	...
1243119	  725.1	  632.3	 4002.0	...
1243120	  726.0	  632.9	 4003.0	...
1243121	  727.1	  633.8	 4005.0	...
1243122	  727.8	  634.3	 4007.0	...
1243123	  728.7	  635.2	 4008.0	...
1243124	  730.2	  635.8	 4009.0	...
1243125	  731.8	  636.4	 4010.0	...
1243126	  732.8	  636.7	 4011.0	...
1243127	  733.3	  636.9	 4015.0	...
1243128	  733.7	  637.0	 4020.0	...
1243129	  734.0	  636.9	 4022.0	...
1243130	  733.9	  637.0	 4021.0	...
1243131	  734.0	  637.0	 4022.0	...
1243132	  734.2	  637.0	 4026.0	...
1243133	  734.4	  636.8	 4029.0	...
1243134	  734.4	  636.3	 4031.0	...
1243135	  734.4	  635.9	 4033.0	...
1243136	  734.3	  635.8	 4035.0	...
1243137	  734.1	  635.8	 4035.0	...
1243138	  734.0	  635.7	 4035.0	...
1243139	  733.8	  635.7	 4035.0	...
1243140	  733.5	  635.6	 4036.0	...
1243141	  733.4	  635.8	 4035.0	...
1243142	  733.4	  635.9	 4035.0	...
1243143	  733.5	  635.5	 4036.0	...
1243144	  733.4	  635.0	 4038.0	...
1243145	  733.2	  635.1	 4042.0	...
1243146	  733.1	  635.6	 4044.0	...
1243147	  733.1	  636.3	 4047.0	...
1243148	  732.8	  636.5	 4048.0	...
1243149	  732.5	  636.4	 4049.0	...
1243150	  732.1	  636.2	 4050.0	...
1243151	  732.2	  636.0	 4049.0	...
1243152	  732.4	  635.9	 4046.0	...
1243153	  732.5	  635.8	 4043.0	...
1243154	  732.7	  635.8	 4043.0	...
1243155	  732.5	  635.9	 4043.0	...
1243156	  732.4	  636.0	 4046.0	...
1243157	  732.3	  636.0	 4049.0	...
1243158	  732.3	  636.0	 4053.0	...
1243159	  732.4	  636.0	 4052.0	...
1243160	  732.4	  635.8	 4051.0	...
1243161	  732.5	  635.7	 4050.0	...
1243162	  732.4	  635.6	 4050.0	...
1243163	  732.2	  635.6	 4050.0	...
1243164	  731.9	  635.5	 4051.0	...
1243165	  731.6	  635.5	 4051.0	...
1243166	  731.6	  635.8	 4050.0	...
1243167	  731.7	  636.2	 4049.0	...
1243168	  731.8	  636.5	 4052.0	...
1243169	  731.7	  636.4	 4055.0	...
1243170	  731.9	  636.4	 4059.0	...
1243171	  732.2	  636.5	 4061.0	...
1243172	  732.6	  636.2	 4062.0	...
1243173	  732.7	  635.7	 4062.0	...
1243174	  732.8	  635.2	 4063.0	...
1243175	  732.5	  635.2	 4064.0	...
1243176	  732.0	  635.4	 4065.0	...
1243177	  731.6	  635.7	 4066.0	...
1243178	  731.6	  635.9	 4066.0	...
1243179	  731.6	  636.0	 4066.0	...
1243180	  731.5	  636.1	 4066.0	...
1243181	  731.4	  636.2	 4066.0	...
1243182	  731.7	  636.4	 4066.0	...
1243183	  732.0	  636.5	 4066.0	...
1243184	  732.2	  636.6	 4067.0	...
1243185	  731.7	  636.7	 4067.0	...
1243186	  731.3	  636.3	 4070.0	...
1243187	  731.0	  635.9	 4073.0	...
1243188	  731.2	  635.4	 4075.0	...
1243189	  731.5	  635.3	 4075.0	...
1243190	  731.5	  635.2	 4074.0	...
1243191	  731.4	  635.5	 4073.0	...
1243192	  731.0	  635.7	 4073.0	...
1243193	  730.9	  635.8	 4074.0	...
1243194	  731.1	  636.1	 4076.0	...
1243195	  731.4	  636.4	 4078.0	...
1243196	  731.8	  636.7	 4078.0	...
1243197	  731.9	  636.7	 4078.0	...
1243198	  732.0	  636.2	 4078.0	...
1243199	  732.1	  635.8	 4078.0	...
1243200	  731.8	  635.4	 4078.0	...
1243201	  731.4	  635.5	 4079.0	...
1243202	  731.1	  635.4	 4078.0	...
1243203	  731.1	  635.3	 4078.0	...
1243204	  731.3	  635.8	 4078.0	...
1243205	  731.5	  636.5	 4078.0	...
1243206	  731.5	  637.1	 4078.0	...
1243207	  731.4	  637.2	 4078.0	...
1243208	  731.2	  637.2	 4078.0	...
1243209	  731.0	  637.4	 4077.0	...
1243210	  731.0	  637.5	 4076.0	...
1243211	  731.1	  637.7	 4076.0	...
1243212	  731.2	  637.8	 4076.0	...
1243213	  731.2	  637.6	 4075.0	...
1243214	  731.2	  636.9	 4073.0	...
1243215	  731.1	  636.2	 4072.0	...
1243216	  730.9	  635.9	 4071.0	...
1243217	  730.8	  636.8	 4071.0	...
1243218	  730.6	  637.7	 4074.0	...
1243219	  730.4	  638.5	 4076.0	...
1243220	  730.2	  638.5	 4078.0	...
1243221	  730.2	  638.5	 4077.0	...
1243222	  730.2	  638.3	 4077.0	...
1243223	  730.2	  638.0	 4078.0	...
1243224	  730.2	  637.6	 4078.0	...
1243225	  730.1	  637.4	 4079.0	...
1243226	  729.8	  637.5	 4078.0	...
1243227	  729.5	  637.6	 4077.0	...
1243228	  729.8	  637.5	 4077.0	...
1243229	  730.2	  637.2	 4076.0	...
1243230	  730.5	  637.0	 4075.0	...
1243231	  730.3	  637.0	 4074.0	...
1243232	  730.0	  637.1	 4074.0	...
1243233	  729.8	  637.3	 4075.0	...
1243234	  729.8	  637.3	 4076.0	...
1243235	  729.7	  637.3	 4076.0	...
1243236	  729.6	  637.5	 4076.0	...
1243237	  729.5	  637.8	 4076.0	...
1243238	  729.7	  638.0	 4076.0	...
1243239	  729.9	  638.1	 4076.0	...
1243240	  730.1	  637.9	 4076.0	...
1243241	  730.2	  637.7	 4075.0	...
1243242	  730.2	  637.6	 4074.0	...
1243243	  730.2	  637.7	 4073.0	...
1243244	  730.1	  637.5	 4075.0	...
1243245	  730.1	  637.4	 4077.0	...
1243246	  730.1	  637.5	 4078.0	...
1243247	  730.0	  637.9	 4076.0	...
1243248	  730.0	  638.2	 4075.0	...
1243249	  730.0	  638.3	 4073.0	...
1243250	  730.1	  638.4	 4071.0	...
1243251	  730.1	  638.5	 4073.0	...
1243252	  730.1	  638.6	 4076.0	...
1243253	  729.9	  638.7	 4076.0	...
1243254	  729.8	  638.6	 4073.0	...
1243255	  729.8	  638.6	 4071.0	...
1243256	  729.9	  638.5	 4072.0	...
1243257	  730.1	  638.7	 4073.0	...
1243258	  730.1	  638.9	 4073.0	...
1243259	  729.8	  638.8	 4073.0	...
1243260	  729.5	  638.1	 4072.0	...
1243261	  729.4	  637.5	 4071.0	...
1243262	  729.4	  637.4	 4071.0	...
1243263	  729.4	  637.7	 4072.0	...
1243264	  729.2	  638.1	 4073.0	...
1243265	  729.2	  638.0	 4075.0	...
1243266	  729.3	  637.8	 4075.0	...
1243267	  729.3	  637.9	 4075.0	...
1243268	  729.2	  638.2	 4075.0	...
1243269	  729.2	  638.4	 4073.0	...
1243270	  729.3	  638.2	 4071.0	...
1243271	  729.3	  638.0	 4070.0	...
1243272	  729.3	  637.9	 4071.0	...
1243273	  729.4	  637.8	 4072.0	...
1243274	  729.4	  637.8	 4073.0	...
1243275	  729.5	  637.7	 4072.0	...
1243276	  729.2	  637.8	 4071.0	...
1243277	  728.9	  638.4	 4071.0	...
1243278	  728.7	  639.2	 4071.0	...
1243279	  728.9	  639.8	 4068.0	...
1243280	  729.1	  639.8	 4066.0	...
1243281	  729.3	  639.6	 4065.0	...
1243282	  729.4	  639.3	 4064.0	...
1243283	  729.4	  638.9	 4062.0	...
1243284	  729.5	  638.2	 4061.0	...
1243285	  729.5	  637.5	 4061.0	...
1243286	  729.4	  637.4	 4061.0	...
1243287	  729.5	  637.7	 4060.0	...
1243288	  729.4	  638.1	 4058.0	...
1243289	  729.5	  638.2	 4057.0	...
1243290	  729.4	  638.4	 4056.0	...
1243291	  729.2	  638.9	 4056.0	...
1243292	  729.2	  639.4	 4057.0	...
1243293	  729.1	  640.2	 4059.0	...
1243294	  728.9	  640.5	 4059.0	...
1243295	  728.5	  640.9	 4056.0	...
1243296	  728.2	  641.0	 4051.0	...
1243297	  728.0	  640.7	 4048.0	...
1243298	  728.1	  640.3	 4045.0	...
1243299	  728.2	  639.1	 4045.0	...
1243300	  728.2	  638.2	 4046.0	...
1243301	  728.3	  637.9	 4049.0	...
1243302	  728.4	  638.4	 4051.0	...
1243303	  728.5	  639.0	 4048.0	...
1243304	  728.5	  639.0	 4044.0	...
1243305	  729.0	  638.8	 4040.0	...
1243306	  729.5	  638.5	 4039.0	...
1243307	  729.9	  638.9	 4037.0	...
1243308	  729.9	  639.6	 4037.0	...
1243309	  729.7	  640.4	 4038.0	...
1243310	  729.5	  640.5	 4038.0	...
1243311	  729.3	  640.4	 4035.0	...
1243312	  729.2	  640.2	 4031.0	...
1243313	  729.1	  640.1	 4028.0	...
1243314	  728.9	  639.7	 4029.0	...
1243315	  729.0	  639.2	 4032.0	...
1243316	  729.0	  639.2	 4034.0	...
1243317	  729.1	  639.9	 4033.0	...
1243318	  729.0	  640.7	 4031.0	...
1243319	  728.9	  640.9	 4028.0	...
1243320	  729.3	  640.6	 4029.0	...
1243321	  729.9	  640.4	 4031.0	...
1243322	  730.3	  640.4	 4032.0	...
1243323	  730.1	  640.6	 4031.0	...
1243324	  729.9	  640.7	 4030.0	...
1243325	  730.0	  640.9	 4029.0	...
1243326	  730.1	  641.0	 4028.0	...
1243327	  730.0	  640.8	 4024.0	...
1243328	  729.8	  640.5	 4020.0	...
1243329	  729.6	  640.2	 4018.0	...
1243330	  729.6	  640.2	 4016.0	...
1243331	  729.5	  640.4	 4013.0	...
1243332	  729.5	  640.7	 4011.0	...
1243333	  729.5	  640.9	 4011.0	...
1243334	  729.4	  641.0	 4011.0	...
1243335	  729.2	  641.1	 4010.0	...
1243336	  729.0	  640.6	 4010.0	...
1243337	  728.8	  640.1	 4010.0	...
1243338	  729.0	  639.6	 4010.0	...
1243339	  729.3	  639.5	 4006.0	...
1243340	  729.6	  639.4	 4003.0	...
1243341	  729.7	  639.2	 4000.0	...
1243342	  729.9	  639.8	 3999.0	...
1243343	  730.0	  640.4	 3999.0	...
1243344	  729.8	  641.0	 3999.0	...
1243345	  729.4	  641.0	 3996.0	...
1243346	  729.1	  641.2	 3992.0	...
1243347	  729.0	  641.6	 3988.0	...
1243348	  729.1	  641.9	 3989.0	...
1243349	  729.2	  641.8	 3989.0	...
1243350	  729.2	  641.5	 3989.0	...
1243351	  729.1	  641.1	 3988.0	...
1243352	  729.1	  640.9	 3990.0	...
1243353	  728.9	  641.0	 3992.0	...
1243354	  728.7	  641.3	 3989.0	...
1243355	  728.4	  641.6	 3982.0	...
1243356	  728.2	  641.6	 3975.0	...
1243357	  728.0	  641.3	 3977.0	...
1243358	  727.9	  641.0	 3977.0	...
1243359	  728.0	  641.0	 3978.0	...
1243360	  728.1	  641.0	 3979.0	...
1243361	  728.3	  641.0	 3980.0	...
1243362	  728.6	  641.6	 3981.0	...
1243363	  728.9	  642.2	 3980.0	...
1243364	  729.6	  642.6	 3978.0	...
1243365	  730.3	  642.3	 3975.0	...
1243366	  730.6	  641.7	 3972.0	...
1243367	  730.2	  641.2	 3970.0	...
1243368	  729.9	  641.0	 3970.0	...
1243369	  730.0	  641.0	 3971.0	...
1243370	  730.1	  641.6	 3971.0	...
1243371	  730.2	  642.2	 3970.0	...
1243372	  730.2	  642.6	 3968.0	...
1243373	  730.2	  642.2	 3967.0	...
1243374	  730.2	  641.8	 3965.0	...
1243375	  730.1	  641.5	 3963.0	...
1243376	  730.1	  641.4	 3962.0	...
1243377	  730.2	  641.2	 3962.0	...
1243378	  730.7	  641.1	 3959.0	...
1243379	  731.2	  641.2	 3957.0	...
1243380	  731.6	  641.4	 3952.0	...
1243381	  731.7	  641.7	 3950.0	...
1243382	  731.6	  642.0	 3949.0	...
1243383	  731.4	  642.1	 3950.0	...
1243384	  731.3	  641.6	 3951.0	...
1243385	  731.2	  641.1	 3951.0	...
1243386	  731.1	  640.6	 3949.0	...
1243387	  731.0	  640.8	 3945.0	...
1243388	  731.4	  641.5	 3938.0	...
1243389	  731.8	  642.1	 3933.0	...
1243390	  732.1	  642.6	 3930.0	...
1243391	  732.0	  642.6	 3928.0	...
1243392	  731.9	  642.6	 3925.0	...
1243393	  731.8	  642.6	 3925.0	...
1243394	  732.1	  642.4	 3925.0	...
1243395	  732.3	  642.3	 3924.0	...
1243396	  732.5	  642.2	 3923.0	...
1243397	  732.4	  642.3	 3920.0	...
MSG	1243398 0000 _ Number Off
1243398	  732.2	  642.4	 3917.0	...
1243399	  732.3	  642.5	 3914.0	...
1243400	  732.3	  642.4	 3913.0	...
1243401	  732.3	  642.1	 3914.0	...
1243402	  732.4	  641.9	 3915.0	...
1243403	  732.5	  641.9	 3916.0	...
1243404	  732.5	  642.1	 3917.0	...
1243405	  732.6	  642.2	 3917.0	...
1243406	  732.6	  642.2	 3917.0	...
1243407	  732.5	  642.1	 3913.0	...
1243408	  732.3	  642.0	 3908.0	...
1243409	  732.5	  641.8	 3903.0	...
1243410	  733.1	  642.1	 3902.0	...
1243411	  733.7	  642.4	 3902.0	...
1243412	  733.9	  642.7	 3901.0	...
1243413	  733.9	  642.5	 3899.0	...
1243414	  734.0	  642.3	 3898.0	...
1243415	  734.0	  641.9	 3899.0	...
1243416	  734.2	  641.7	 3898.0	...
1243417	  734.3	  641.5	 3897.0	...
1243418	  734.3	  641.5	 3895.0	...
1243419	  734.2	  641.6	 3894.0	...
1243420	  734.2	  641.8	 3891.0	...
1243421	  734.5	  641.8	 3889.0	...
1243422	  734.9	  641.8	 3887.0	...
1243423	  735.3	  641.6	 3886.0	...
1243424	  735.4	  641.3	 3886.0	...
1243425	  735.3	  641.0	 3885.0	...
1243426	  735.3	  640.8	 3884.0	...
1243427	  735.4	  640.9	 3883.0	...
1243428	  735.4	  641.0	 3882.0	...
1243429	  735.4	  641.1	 3881.0	...
1243430	  735.9	  641.2	 3879.0	...
1243431	  736.4	  641.2	 3878.0	...
1243432	  736.9	  641.1	 3875.0	...
1243433	  736.9	  640.9	 3873.0	...
1243434	  736.8	  640.8	 3873.0	...
1243435	  736.8	  640.8	 3873.0	...
1243436	  736.8	  640.8	 3874.0	...
1243437	  736.8	  640.7	 3875.0	...
1243438	  736.9	  640.7	 3875.0	...
1243439	  737.0	  640.6	 3875.0	...
1243440	  736.9	  640.5	 3875.0	...
1243441	  736.8	  640.4	 3875.0	...
1243442	  736.7	  640.3	 3875.0	...
1243443	  736.7	  640.4	 3875.0	...
1243444	  736.6	  640.3	 3871.0	...
1243445	  736.4	  640.3	 3867.0	...
1243446	  736.2	  640.6	 3862.0	...
1243447	  736.3	  641.0	 3861.0	...
1243448	  736.5	  641.3	 3860.0	...
1243449	  736.7	  641.2	 3861.0	...
1243450	  736.4	  641.2	 3863.0	...
1243451	  736.2	  641.0	 3863.0	...
1243452	  736.4	  640.9	 3861.0	...
1243453	  736.8	  640.9	 3859.0	...
1243454	  737.2	  640.9	 3858.0	...
1243455	  737.2	  641.1	 3857.0	...
1243456	  737.4	  640.8	 3855.0	...
1243457	  737.7	  640.5	 3853.0	...
1243458	  738.0	  640.1	 3852.0	...
1243459	  737.9	  639.9	 3851.0	...
1243460	  737.9	  639.8	 3851.0	...
1243461	  738.0	  639.9	 3851.0	...
1243462	  738.0	  640.2	 3851.0	...
1243463	  737.9	  640.5	 3851.0	...
1243464	  737.8	  640.7	 3850.0	...
1243465	  737.4	  640.7	 3849.0	...
1243466	  737.2	  641.0	 3848.0	...
1243467	  737.0	  641.5	 3849.0	...
1243468	  737.0	  641.9	 3849.0	...
1243469	  737.2	  642.1	 3849.0	...
1243470	  737.1	  642.1	 3847.0	...
1243471	  737.0	  641.8	 3845.0	...
1243472	  736.9	  641.6	 3844.0	...
1243473	  736.9	  641.4	 3846.0	...
1243474	  736.9	  641.3	 3846.0	...
1243475	  737.3	  641.2	 3842.0	...
1243476	  737.5	  641.3	 3838.0	...
1243477	  737.6	  641.3	 3836.0	...
1243478	  737.5	  641.5	 3838.0	...
1243479	  737.5	  641.6	 3839.0	...
1243480	  737.7	  641.7	 3840.0	...
1243481	  738.1	  641.7	 3840.0	...
1243482	  738.4	  641.5	 3839.0	...
1243483	  738.6	  641.1	 3837.0	...
1243484	  738.6	  640.8	 3835.0	...
1243485	  738.2	  640.6	 3833.0	...
1243486	  737.9	  640.7	 3833.0	...
1243487	  737.6	  640.8	 3831.0	...
1243488	  737.6	  641.0	 3830.0	...
1243489	  737.7	  641.0	 3830.0	...
1243490	  737.8	  641.0	 3830.0	...
1243491	  737.8	  640.9	 3830.0	...
1243492	  737.6	  641.0	 3830.0	...
1243493	  737.4	  640.9	 3829.0	...
1243494	  737.3	  640.7	 3828.0	...
1243495	  737.3	  640.2	 3827.0	...
1243496	  737.4	  639.9	 3827.0	...
1243497	  737.5	  639.7	 3827.0	...
1243498	  737.7	  639.7	 3826.0	...
1243499	  738.0	  639.9	 3825.0	...
1243500	  738.3	  640.1	 3824.0	...
1243501	  738.2	  640.3	 3824.0	...
1243502	  738.1	  640.4	 3824.0	...
1243503	  738.1	  640.5	 3824.0	...
1243504	  738.1	  640.7	 3824.0	...
1243505	  738.1	  640.8	 3824.0	...
1243506	  738.2	  640.8	 3824.0	...
1243507	  738.3	  640.7	 3824.0	...
1243508	  738.4	  640.4	 3824.0	...
1243509	  738.4	  640.0	 3822.0	...
1243510	  738.4	  639.6	 3820.0	...
1243511	  738.4	  639.6	 3818.0	...
1243512	  738.4	  639.9	 3818.0	...
1243513	  738.4	  640.2	 3817.0	...
1243514	  738.4	  640.7	 3815.0	...
1243515	  738.4	  640.8	 3813.0	...
1243516	  738.3	  640.8	 3814.0	...
1243517	  738.2	  640.8	 3815.0	...
1243518	  738.1	  640.8	 3816.0	...
1243519	  738.1	  640.2	 3816.0	...
1243520	  738.2	  639.6	 3814.0	...
1243521	  738.2	  638.9	 3812.0	...
1243522	  738.0	  639.4	 3810.0	...
1243523	  737.6	  640.0	 3811.0	...
1243524	  737.6	  640.1	 3813.0	...
1243525	  738.0	  639.8	 3814.0	...
1243526	  738.4	  639.4	 3814.0	...
1243527	  738.8	  639.5	 3812.0	...
1243528	  739.1	  639.6	 3810.0	...
1243529	  739.3	  639.7	 3808.0	...
1243530	  739.2	  639.8	 3807.0	...
1243531	  739.0	  639.9	 3807.0	...
1243532	  738.9	  639.9	 3807.0	...
1243533	  738.8	  639.9	 3807.0	...
1243534	  738.9	  639.9	 3806.0	...
1243535	  738.9	  639.9	 3805.0	...
1243536	  739.0	  639.7	 3805.0	...
1243537	  738.9	  639.5	 3806.0	...
1243538	  738.7	  639.3	 3807.0	...
1243539	  738.7	  639.2	 3806.0	...
1243540	  738.9	  639.1	 3806.0	...
1243541	  739.1	  639.0	 3807.0	...
1243542	  739.1	  638.9	 3808.0	...
1243543	  739.3	  638.8	 3807.0	...
1243544	  739.4	  638.7	 3810.0	...
1243545	  739.4	  638.6	 3813.0	...
1243546	  739.5	  638.6	 3814.0	...
1243547	  739.5	  638.6	 3812.0	...
1243548	  739.5	  638.6	 3810.0	...
1243549	  739.4	  638.1	 3809.0	...
1243550	  739.4	  637.7	 3808.0	...
1243551	  739.5	  637.7	 3806.0	...
1243552	  739.7	  638.1	 3806.0	...
1243553	  739.7	  638.7	 3806.0	...
1243554	  739.5	  639.0	 3804.0	...
1243555	  739.4	  639.2	 3802.0	...
1243556	  739.4	  639.6	 3803.0	...
1243557	  739.3	  639.7	 3804.0	...
1243558	  739.2	  639.8	 3807.0	...
1243559	  739.2	  639.7	 3808.0	...
1243560	  739.3	  639.6	 3808.0	...
1243561	  739.4	  639.7	 3808.0	...
1243562	  739.4	  639.7	 3806.0	...
1243563	  739.1	  640.0	 3804.0	...
1243564	  738.7	  640.3	 3802.0	...
1243565	  738.4	  640.3	 3800.0	...
1243566	  738.4	  639.9	 3801.0	...
1243567	  738.4	  639.4	 3801.0	...
1243568	  738.3	  639.3	 3801.0	...
1243569	  738.2	  639.1	 3800.0	...
1243570	  738.2	  639.0	 3799.0	...
1243571	  738.4	  638.8	 3800.0	...
1243572	  738.5	  638.8	 3801.0	...
1243573	  738.7	  638.8	 3802.0	...
1243574	  739.0	  638.8	 3802.0	...
1243575	  739.3	  638.8	 3802.0	...
1243576	  739.2	  638.7	 3802.0	...
1243577	  739.2	  638.7	 3801.0	...
1243578	  739.1	  638.7	 3801.0	...
1243579	  739.1	  638.5	 3800.0	...
1243580	  739.1	  638.3	 3799.0	...
1243581	  739.1	  638.1	 3799.0	...
1243582	  739.1	  638.2	 3798.0	...
1243583	  739.1	  638.2	 3798.0	...
1243584	  738.7	  638.5	 3798.0	...
1243585	  738.4	  638.9	 3799.0	...
1243586	  738.1	  639.3	 3798.0	...
1243587	  738.7	  639.9	 3798.0	...
1243588	  739.1	  640.3	 3798.0	...
1243589	  739.3	  640.4	 3798.0	...
1243590	  739.0	  640.0	 3798.0	...
1243591	  738.7	  639.8	 3798.0	...
1243592	  738.5	  639.9	 3797.0	...
1243593	  738.4	  640.4	 3795.0	...
1243594	  738.5	  640.7	 3794.0	...
1243595	  739.0	  640.3	 3797.0	...
1243596	  739.5	  639.6	 3800.0	...
1243597	  739.8	  639.0	 3804.0	...
1243598	  739.5	  639.1	 3804.0	...
1243599	  739.1	  639.1	 3802.0	...
1243600	  738.7	  639.1	 3800.0	...
1243601	  738.5	  638.9	 3798.0	...
1243602	  738.8	  638.8	 3798.0	...
1243603	  739.1	  638.7	 3797.0	...
1243604	  739.6	  638.5	 3797.0	...
1243605	  739.6	  638.5	 3796.0	...
1243606	  739.7	  638.6	 3797.0	...
1243607	  739.6	  638.4	 3797.0	...
1243608	  739.2	  638.2	 3797.0	...
1243609	  739.0	  638.1	 3799.0	...
1243610	  738.9	  638.4	 3800.0	...
1243611	  739.0	  638.6	 3801.0	...
1243612	  739.1	  638.5	 3799.0	...
1243613	  739.1	  638.4	 3798.0	...
1243614	  739.0	  638.4	 3798.0	...
1243615	  738.9	  638.5	 3797.0	...
1243616	  738.8	  638.6	 3794.0	...
1243617	  738.9	  638.7	 3793.0	...
1243618	  739.1	  638.7	 3791.0	...
1243619	  739.4	  638.7	 3790.0	...
1243620	  739.3	  638.9	 3790.0	...
1243621	  739.2	  639.1	 3791.0	...
1243622	  739.0	  639.4	 3792.0	...
1243623	  739.0	  639.5	 3794.0	...
1243624	  739.0	  639.8	 3794.0	...
1243625	  739.0	  640.0	 3794.0	...
1243626	  739.0	  639.4	 3794.0	...
1243627	  739.0	  638.6	 3793.0	...
1243628	  738.9	  638.0	 3793.0	...
1243629	  739.0	  638.8	 3793.0	...
1243630	  738.9	  639.9	 3794.0	...
1243631	  738.8	  640.8	 3792.0	...
1243632	  738.7	  641.1	 3790.0	...
1243633	  738.8	  641.1	 3788.0	...
1243634	  738.7	  640.6	 3788.0	...
1243635	  738.8	  640.1	 3789.0	...
1243636	  738.9	  639.6	 3791.0	...
1243637	  739.0	  639.4	 3792.0	...
1243638	  739.1	  639.4	 3790.0	...
1243639	  739.2	  639.3	 3787.0	...
1243640	  739.3	  639.2	 3784.0	...
1243641	  739.4	  639.1	 3786.0	...
1243642	  739.2	  639.1	 3788.0	...
1243643	  739.2	  639.4	 3790.0	...
1243644	  739.1	  639.6	 3790.0	...
1243645	  739.0	  639.7	 3790.0	...
1243646	  739.0	  639.4	 3789.0	...
1243647	  738.9	  639.1	 3787.0	...
1243648	  738.9	  639.0	 3786.0	...
1243649	  738.8	  639.1	 3786.0	...
1243650	  738.8	  639.2	 3785.0	...
1243651	  738.8	  639.3	 3785.0	...
1243652	  738.8	  639.3	 3785.0	...
1243653	  738.9	  639.4	 3786.0	...
1243654	  739.0	  639.2	 3786.0	...
1243655	  738.8	  639.0	 3787.0	...
1243656	  738.4	  639.5	 3786.0	...
1243657	  737.3	  640.3	 3783.0	...
EFIX R   1238500	1243657	5158	  737.9	  639.3	   3861
SSACC R  1243658
1243658	  736.5	  641.1	 3780.0	...
1243659	  734.9	  641.5	 3779.0	...
1243660	  733.0	  641.9	 3779.0	...
1243661	  730.5	  641.4	 3779.0	...
1243662	  726.9	  640.4	 3779.0	...
1243663	  723.8	  639.3	 3779.0	...
1243664	  720.9	  639.0	 3779.0	...
1243665	  719.1	  639.0	 3780.0	...
1243666	  717.7	  638.9	 3781.0	...
ESACC R  1243658	1243666	9	  736.5	  641.1	  717.7	  638.9	   0.40	     49
SFIX R   1243667
1243667	  716.3	  638.2	 3781.0	...
1243668	  715.5	  637.2	 3784.0	...
1243669	  715.2	  636.3	 3786.0	...
1243670	  716.1	  635.5	 3789.0	...
1243671	  717.3	  634.9	 3789.0	...
1243672	  718.1	  634.4	 3788.0	...
1243673	  718.5	  634.3	 3783.0	...
1243674	  718.5	  634.3	 3778.0	...
1243675	  718.8	  634.5	 3775.0	...
1243676	  719.7	  634.8	 3776.0	...
1243677	  720.5	  635.1	 3776.0	...
1243678	  721.4	  635.0	 3775.0	...
1243679	  722.0	  634.8	 3773.0	...
1243680	  722.8	  634.9	 3772.0	...
1243681	  723.7	  635.3	 3773.0	...
1243682	  724.4	  635.7	 3774.0	...
1243683	  724.9	  636.0	 3775.0	...
1243684	  725.1	  636.2	 3775.0	...
1243685	  725.8	  635.5	 3774.0	...
1243686	  726.4	  634.7	 3774.0	...
1243687	  726.9	  633.6	 3773.0	...
1243688	  726.9	  633.4	 3774.0	...
1243689	  726.5	  633.7	 3774.0	...
1243690	  726.2	  634.3	 3774.0	...
1243691	  725.9	  635.4	 3774.0	...
1243692	  726.0	  636.0	 3774.0	...
1243693	  725.7	  636.5	 3775.0	...
1243694	  725.3	  636.4	 3776.0	...
1243695	  724.9	  636.3	 3777.0	...
1243696	  724.9	  636.3	 3775.0	...
1243697	  724.8	  636.3	 3772.0	...
1243698	  724.8	  636.4	 3769.0	...
1243699	  724.8	  636.4	 3769.0	...
1243700	  725.4	  636.1	 3770.0	...
1243701	  725.8	  635.1	 3771.0	...
1243702	  726.3	  634.3	 3772.0	...
1243703	  726.4	  634.0	 3772.0	...
1243704	  726.6	  634.4	 3772.0	...
1243705	  726.5	  634.8	 3771.0	...
1243706	  726.3	  635.0	 3772.0	...
1243707	  726.1	  635.0	 3772.0	...
1243708	  726.1	  635.0	 3772.0	...
1243709	  726.1	  634.9	 3772.0	...
1243710	  726.1	  635.2	 3772.0	...
1243711	  726.1	  635.6	 3773.0	...
1243712	  726.0	  636.1	 3775.0	...
1243713	  725.8	  636.2	 3775.0	...
1243714	  725.7	  636.0	 3774.0	...
1243715	  725.6	  635.8	 3774.0	...
1243716	  725.7	  635.5	 3773.0	...
1243717	  725.7	  635.3	 3773.0	...
1243718	  725.7	  635.2	 3773.0	...
1243719	  725.8	  634.9	 3774.0	...
1243720	  726.0	  634.7	 3775.0	...
1243721	  726.4	  635.0	 3775.0	...
1243722	  726.7	  635.5	 3774.0	...
1243723	  726.9	  636.0	 3775.0	...
1243724	  727.0	  636.0	 3778.0	...
1243725	  727.1	  635.9	 3779.0	...
1243726	  727.2	  635.9	 3777.0	...
1243727	  727.4	  636.1	 3774.0	...
1243728	  727.4	  636.4	 3773.0	...
1243729	  727.0	  636.6	 3772.0	...
1243730	  726.6	  636.2	 3773.0	...
1243731	  726.1	  635.9	 3774.0	...
1243732	  726.3	  635.6	 3774.0	...
1243733	  726.7	  635.4	 3774.0	...
1243734	  727.2	  634.8	 3773.0	...
1243735	  727.4	  634.3	 3774.0	...
1243736	  727.4	  634.0	 3774.0	...
1243737	  727.4	  634.1	 3775.0	...
1243738	  727.3	  635.0	 3776.0	...
1243739	  727.2	  635.8	 3776.0	...
1243740	  727.1	  636.7	 3775.0	...
1243741	  727.0	  636.7	 3772.0	...
1243742	  726.9	  636.7	 3770.0	...
1243743	  726.8	  636.7	 3767.0	...
1243744	  727.2	  636.5	 3767.0	...
1243745	  727.8	  636.4	 3767.0	...
1243746	  728.3	  636.3	 3767.0	...
1243747	  728.2	  636.3	 3768.0	...
1243748	  727.7	  636.3	 3770.0	...
1243749	  727.3	  636.3	 3770.0	...
1243750	  727.6	  636.3	 3769.0	...
1243751	  728.2	  636.2	 3768.0	...
1243752	  728.7	  636.1	 3767.0	...
1243753	  728.3	  636.2	 3767.0	...
1243754	  728.0	  636.4	 3767.0	...
1243755	  727.8	  636.5	 3768.0	...
1243756	  727.9	  636.3	 3769.0	...
1243757	  728.0	  636.0	 3769.0	...
1243758	  728.1	  635.6	 3769.0	...
1243759	  728.1	  635.6	 3769.0	...
1243760	  728.0	  635.5	 3770.0	...
1243761	  728.0	  635.4	 3770.0	...
1243762	  728.1	  635.4	 3768.0	...
1243763	  728.2	  635.4	 3765.0	...
1243764	  728.2	  635.4	 3765.0	...
1243765	  728.1	  635.3	 3766.0	...
1243766	  728.2	  635.1	 3768.0	...
1243767	  728.2	  635.2	 3768.0	...
1243768	  728.2	  635.4	 3767.0	...
1243769	  728.3	  635.6	 3767.0	...
1243770	  728.7	  635.5	 3767.0	...
1243771	  729.0	  635.0	 3765.0	...
1243772	  729.0	  634.6	 3763.0	...
1243773	  729.1	  634.4	 3760.0	...
1243774	  729.1	  635.0	 3758.0	...
1243775	  729.3	  635.4	 3758.0	...
1243776	  729.1	  635.8	 3758.0	...
1243777	  729.1	  635.8	 3761.0	...
1243778	  729.3	  635.6	 3764.0	...
1243779	  729.4	  634.7	 3766.0	...
1243780	  729.3	  633.9	 3766.0	...
1243781	  729.2	  633.7	 3766.0	...
1243782	  729.2	  633.8	 3766.0	...
1243783	  729.0	  633.9	 3765.0	...
1243784	  728.8	  633.5	 3765.0	...
1243785	  728.5	  633.5	 3766.0	...
1243786	  728.6	  633.4	 3766.0	...
1243787	  728.4	  633.8	 3765.0	...
1243788	  728.3	  634.1	 3764.0	...
1243789	  728.1	  634.3	 3763.0	...
1243790	  728.2	  634.2	 3762.0	...
1243791	  728.4	  634.1	 3763.0	...
1243792	  728.6	  633.6	 3763.0	...
1243793	  728.8	  633.4	 3764.0	...
1243794	  728.7	  633.4	 3765.0	...
1243795	  728.6	  633.9	 3764.0	...
1243796	  728.7	  634.2	 3762.0	...
1243797	  728.7	  634.4	 3759.0	...
1243798	  728.8	  634.3	 3758.0	...
1243799	  728.6	  634.4	 3758.0	...
1243800	  728.5	  634.4	 3760.0	...
1243801	  728.3	  634.5	 3761.0	...
1243802	  728.1	  634.7	 3760.0	...
1243803	  728.0	  635.0	 3762.0	...
1243804	  728.4	  635.0	 3763.0	...
1243805	  728.9	  634.8	 3764.0	...
1243806	  729.3	  634.6	 3763.0	...
1243807	  729.3	  634.5	 3762.0	...
1243808	  729.4	  634.5	 3762.0	...
1243809	  729.5	  634.6	 3761.0	...
1243810	  729.7	  634.7	 3761.0	...
1243811	  729.7	  634.9	 3760.0	...
1243812	  729.7	  635.1	 3759.0	...
1243813	  729.6	  635.3	 3758.0	...
1243814	  729.6	  635.2	 3760.0	...
1243815	  729.6	  634.9	 3763.0	...
1243816	  729.5	  634.5	 3767.0	...
1243817	  729.5	  634.4	 3767.0	...
1243818	  729.5	  634.6	 3767.0	...
1243819	  729.3	  634.8	 3767.0	...
1243820	  729.1	  635.0	 3765.0	...
1243821	  729.1	  634.9	 3764.0	...
1243822	  729.1	  634.8	 3763.0	...
1243823	  729.2	  634.9	 3763.0	...
1243824	  729.3	  634.7	 3764.0	...
1243825	  729.3	  634.4	 3766.0	...
1243826	  729.3	  634.4	 3769.0	...
1243827	  729.3	  634.8	 3772.0	...
1243828	  729.4	  635.1	 3771.0	...
1243829	  729.2	  634.8	 3769.0	...
1243830	  729.1	  634.5	 3768.0	...
1243831	  728.9	  634.5	 3770.0	...
1243832	  728.9	  634.9	 3772.0	...
1243833	  729.2	  635.1	 3773.0	...
1243834	  729.5	  634.9	 3773.0	...
1243835	  729.6	  634.8	 3775.0	...
1243836	  729.5	  634.9	 3777.0	...
1243837	  729.3	  635.1	 3778.0	...
1243838	  729.4	  634.9	 3779.0	...
1243839	  729.4	  634.5	 3779.0	...
1243840	  729.4	  634.0	 3779.0	...
1243841	  729.6	  634.2	 3780.0	...
1243842	  729.8	  634.6	 3779.0	...
1243843	  729.9	  634.9	 3779.0	...
1243844	  729.9	  634.8	 3775.0	...
1243845	  729.7	  634.9	 3772.0	...
1243846	  729.5	  635.2	 3774.0	...
1243847	  729.5	  635.4	 3779.0	...
1243848	  729.6	  635.3	 3783.0	...
1243849	  729.7	  635.2	 3781.0	...
1243850	  729.7	  635.1	 3781.0	...
1243851	  729.6	  634.9	 3781.0	...
1243852	  729.5	  634.6	 3782.0	...
1243853	  729.7	  634.4	 3783.0	...
1243854	  729.9	  634.1	 3783.0	...
1243855	  730.5	  634.1	 3782.0	...
1243856	  731.1	  634.3	 3781.0	...
EFIX R   1243667	1243856	190	  727.3	  635.1	   3771
SSACC R  1243857
1243857	  732.2	  634.5	 3780.0	...
1243858	  733.6	  635.0	 3779.0	...
1243859	  736.1	  635.2	 3778.0	...
1243860	  738.8	  635.2	 3776.0	...
1243861	  742.5	  635.1	 3774.0	...
1243862	  746.5	  635.0	 3775.0	...
1243863	  750.6	  634.9	 3776.0	...
1243864	  754.5	  634.4	 3778.0	...
1243865	  758.7	  633.8	 3775.0	...
1243866	  762.7	  633.5	 3770.0	...
1243867	  766.4	  633.2	 3766.0	...
1243868	  768.6	  633.3	 3768.0	...
1243869	  770.4	  633.1	 3771.0	...
1243870	  771.0	  633.1	 3774.0	...
1243871	  770.7	  633.5	 3774.0	...
ESACC R  1243857	1243871	15	  732.2	  634.5	  770.7	  633.5	   0.82	     78
SFIX R   1243872
1243872	  769.6	  634.0	 3774.0	...
1243873	  767.8	  633.8	 3775.0	...
1243874	  766.7	  633.1	 3776.0	...
1243875	  765.7	  632.4	 3776.0	...
1243876	  764.0	  632.5	 3777.0	...
1243877	  762.0	  632.5	 3778.0	...
1243878	  760.3	  632.4	 3779.0	...
1243879	  759.9	  632.2	 3780.0	...
1243880	  759.5	  632.1	 3782.0	...
1243881	  758.6	  632.0	 3785.0	...
1243882	  757.8	  632.1	 3788.0	...
1243883	  756.9	  632.1	 3789.0	...
1243884	  756.6	  632.0	 3791.0	...
1243885	  756.1	  631.8	 3790.0	...
1243886	  755.9	  631.8	 3790.0	...
1243887	  755.7	  631.9	 3790.0	...
1243888	  755.6	  632.1	 3792.0	...
1243889	  755.6	  632.2	 3794.0	...
1243890	  756.1	  632.2	 3795.0	...
1243891	  757.0	  632.2	 3794.0	...
1243892	  758.1	  633.1	 3793.0	...
1243893	  758.5	  634.0	 3792.0	...
1243894	  758.6	  634.9	 3792.0	...
1243895	  758.6	  634.8	 3797.0	...
1243896	  758.5	  634.8	 3801.0	...
1243897	  758.3	  635.1	 3805.0	...
1243898	  758.1	  635.3	 3805.0	...
1243899	  757.7	  635.5	 3804.0	...
1243900	  757.2	  635.6	 3804.0	...
1243901	  756.7	  636.1	 3801.0	...
1243902	  756.6	  636.4	 3799.0	...
1243903	  756.6	  636.1	 3797.0	...
1243904	  756.6	  635.7	 3797.0	...
1243905	  757.0	  635.4	 3798.0	...
1243906	  757.5	  635.6	 3800.0	...
1243907	  757.9	  635.9	 3802.0	...
1243908	  757.8	  636.2	 3805.0	...
1243909	  757.7	  636.5	 3801.0	...
1243910	  757.7	  636.6	 3797.0	...
1243911	  757.8	  636.6	 3797.0	...
1243912	  757.8	  636.6	 3801.0	...
1243913	  757.7	  636.5	 3805.0	...
1243914	  757.6	  636.4	 3805.0	...
1243915	  757.6	  636.3	 3805.0	...
1243916	  757.8	  636.0	 3804.0	...
1243917	  758.0	  635.4	 3803.0	...
1243918	  758.1	  634.8	 3801.0	...
1243919	  758.0	  634.5	 3799.0	...
1243920	  757.9	  634.4	 3799.0	...
1243921	  757.8	  634.3	 3798.0	...
1243922	  757.7	  634.2	 3799.0	...
1243923	  757.6	  634.0	 3800.0	...
1243924	  757.5	  633.7	 3802.0	...
1243925	  757.4	  633.4	 3802.0	...
1243926	  757.2	  633.0	 3802.0	...
1243927	  757.1	  632.8	 3802.0	...
1243928	  756.9	  633.1	 3807.0	...
1243929	  756.8	  633.5	 3812.0	...
1243930	  756.6	  634.1	 3817.0	...
1243931	  756.5	  634.1	 3817.0	...
1243932	  756.7	  634.0	 3816.0	...
1243933	  756.9	  633.9	 3814.0	...
1243934	  757.2	  633.7	 3812.0	...
1243935	  757.2	  633.6	 3810.0	...
1243936	  757.3	  633.6	 3810.0	...
1243937	  757.3	  633.6	 3810.0	...
1243938	  757.2	  633.6	 3809.0	...
1243939	  757.1	  634.0	 3808.0	...
1243940	  757.1	  634.3	 3808.0	...
1243941	  757.1	  634.7	 3812.0	...
1243942	  756.6	  634.8	 3816.0	...
1243943	  756.2	  634.5	 3817.0	...
1243944	  755.9	  634.2	 3817.0	...
1243945	  756.0	  634.4	 3816.0	...
1243946	  755.9	  635.0	 3818.0	...
1243947	  755.7	  635.6	 3820.0	...
1243948	  755.2	  635.7	 3823.0	...
1243949	  755.1	  635.7	 3823.0	...
1243950	  755.0	  636.0	 3824.0	...
1243951	  755.0	  636.3	 3827.0	...
1243952	  755.0	  636.6	 3830.0	...
1243953	  755.5	  636.6	 3832.0	...
1243954	  755.9	  636.6	 3833.0	...
1243955	  756.2	  636.6	 3835.0	...
1243956	  755.7	  636.6	 3833.0	...
1243957	  755.2	  636.6	 3831.0	...
1243958	  755.3	  636.5	 3830.0	...
1243959	  755.6	  636.5	 3832.0	...
1243960	  755.7	  636.2	 3834.0	...
1243961	  755.4	  636.0	 3835.0	...
1243962	  755.2	  636.1	 3836.0	...
1243963	  755.2	  636.5	 3838.0	...
1243964	  755.3	  637.0	 3839.0	...
1243965	  755.4	  637.1	 3841.0	...
1243966	  755.3	  637.2	 3843.0	...
1243967	  755.3	  637.2	 3844.0	...
1243968	  755.2	  637.2	 3843.0	...
1243969	  755.2	  637.0	 3841.0	...
1243970	  755.1	  636.7	 3841.0	...
1243971	  754.8	  636.5	 3840.0	...
1243972	  754.5	  636.7	 3841.0	...
1243973	  754.4	  636.7	 3842.0	...
1243974	  754.6	  636.7	 3842.0	...
1243975	  754.8	  636.7	 3842.0	...
1243976	  754.8	  636.7	 3842.0	...
1243977	  754.8	  636.6	 3842.0	...
1243978	  754.8	  636.6	 3841.0	...
1243979	  754.7	  636.6	 3841.0	...
1243980	  754.6	  636.3	 3842.0	...
1243981	  754.5	  635.9	 3843.0	...
1243982	  754.4	  635.9	 3844.0	...
1243983	  754.1	  636.6	 3845.0	...
1243984	  753.9	  637.2	 3846.0	...
1243985	  753.8	  637.6	 3847.0	...
1243986	  753.9	  637.5	 3847.0	...
1243987	  754.1	  637.5	 3847.0	...
1243988	  754.2	  637.0	 3849.0	...
1243989	  754.1	  636.5	 3851.0	...
1243990	  754.1	  636.0	 3853.0	...
1243991	  754.2	  636.2	 3854.0	...
1243992	  754.3	  636.3	 3854.0	...
1243993	  754.3	  636.5	 3855.0	...
1243994	  754.0	  636.5	 3855.0	...
1243995	  753.7	  636.6	 3855.0	...
1243996	  753.6	  636.8	 3855.0	...
1243997	  753.7	  636.9	 3855.0	...
1243998	  753.7	  636.9	 3857.0	...
1243999	  753.6	  636.8	 3859.0	...
1244000	  753.5	  636.8	 3861.0	...
1244001	  753.3	  636.7	 3861.0	...
1244002	  753.3	  636.4	 3861.0	...
1244003	  753.6	  636.0	 3860.0	...
1244004	  753.9	  635.9	 3859.0	...
1244005	  754.2	  635.9	 3858.0	...
1244006	  754.1	  636.0	 3858.0	...
1244007	  754.0	  636.0	 3859.0	...
1244008	  753.9	  636.0	 3861.0	...
1244009	  753.7	  636.3	 3862.0	...
1244010	  753.5	  636.7	 3863.0	...
1244011	  753.4	  637.3	 3863.0	...
1244012	  753.6	  637.4	 3862.0	...
1244013	  753.3	  637.7	 3864.0	...
1244014	  753.0	  637.8	 3867.0	...
1244015	  752.6	  637.9	 3869.0	...
1244016	  752.6	  637.4	 3869.0	...
1244017	  752.4	  636.9	 3868.0	...
1244018	  752.1	  636.8	 3867.0	...
1244019	  751.7	  637.0	 3867.0	...
1244020	  751.4	  637.3	 3869.0	...
1244021	  751.6	  637.3	 3871.0	...
1244022	  752.1	  637.2	 3874.0	...
1244023	  752.6	  637.0	 3876.0	...
1244024	  752.5	  636.8	 3877.0	...
1244025	  752.4	  636.4	 3876.0	...
1244026	  752.5	  636.1	 3873.0	...
1244027	  752.7	  635.9	 3871.0	...
1244028	  752.8	  636.0	 3872.0	...
1244029	  752.6	  636.0	 3873.0	...
1244030	  752.5	  636.6	 3874.0	...
1244031	  752.6	  637.1	 3874.0	...
1244032	  752.7	  638.0	 3874.0	...
1244033	  752.6	  638.4	 3873.0	...
1244034	  752.8	  638.7	 3873.0	...
1244035	  752.8	  638.3	 3872.0	...
1244036	  752.8	  637.9	 3873.0	...
1244037	  752.5	  637.7	 3876.0	...
1244038	  752.3	  637.6	 3878.0	...
1244039	  752.2	  637.8	 3879.0	...
1244040	  752.1	  638.0	 3879.0	...
1244041	  752.2	  638.2	 3880.0	...
1244042	  752.3	  638.3	 3881.0	...
1244043	  752.4	  638.2	 3880.0	...
1244044	  752.5	  638.4	 3878.0	...
1244045	  752.5	  638.6	 3876.0	...
1244046	  752.3	  638.5	 3875.0	...
1244047	  752.1	  638.1	 3875.0	...
1244048	  752.0	  637.8	 3877.0	...
1244049	  752.1	  637.8	 3879.0	...
1244050	  752.1	  637.9	 3881.0	...
1244051	  752.0	  637.9	 3882.0	...
1244052	  751.9	  638.1	 3882.0	...
1244053	  751.9	  638.4	 3881.0	...
1244054	  751.9	  638.6	 3881.0	...
1244055	  751.9	  638.7	 3881.0	...
1244056	  751.9	  638.6	 3881.0	...
1244057	  751.9	  638.9	 3882.0	...
1244058	  751.8	  639.3	 3883.0	...
1244059	  751.7	  639.7	 3883.0	...
1244060	  751.5	  639.6	 3884.0	...
1244061	  751.4	  639.2	 3884.0	...
1244062	  751.5	  638.9	 3884.0	...
1244063	  751.3	  638.9	 3882.0	...
1244064	  751.1	  639.1	 3881.0	...
1244065	  750.9	  639.3	 3880.0	...
1244066	  750.9	  639.2	 3881.0	...
1244067	  750.9	  639.1	 3883.0	...
1244068	  751.0	  639.0	 3884.0	...
1244069	  751.1	  638.4	 3884.0	...
1244070	  751.1	  637.9	 3885.0	...
1244071	  751.2	  637.5	 3886.0	...
1244072	  751.3	  637.5	 3886.0	...
1244073	  751.4	  637.1	 3886.0	...
1244074	  751.4	  636.7	 3886.0	...
1244075	  751.4	  636.9	 3886.0	...
1244076	  751.5	  637.5	 3887.0	...
1244077	  751.6	  638.1	 3887.0	...
1244078	  751.5	  637.6	 3888.0	...
1244079	  751.2	  637.0	 3889.0	...
1244080	  750.8	  636.5	 3890.0	...
1244081	  750.6	  636.5	 3890.0	...
1244082	  750.7	  636.6	 3890.0	...
1244083	  750.9	  636.7	 3889.0	...
1244084	  751.0	  636.7	 3888.0	...
1244085	  751.1	  637.1	 3886.0	...
1244086	  751.2	  637.5	 3885.0	...
1244087	  751.0	  638.0	 3884.0	...
1244088	  750.8	  638.0	 3884.0	...
1244089	  750.5	  637.8	 3885.0	...
1244090	  750.6	  637.5	 3885.0	...
1244091	  750.5	  637.0	 3884.0	...
1244092	  750.5	  636.8	 3882.0	...
1244093	  750.5	  637.2	 3881.0	...
1244094	  750.5	  637.8	 3881.0	...
1244095	  750.5	  638.7	 3880.0	...
1244096	  750.7	  639.0	 3879.0	...
1244097	  751.0	  639.1	 3879.0	...
1244098	  751.3	  638.9	 3878.0	...
1244099	  751.3	  638.6	 3878.0	...
1244100	  751.1	  638.4	 3878.0	...
1244101	  750.8	  638.2	 3875.0	...
1244102	  750.7	  637.9	 3873.0	...
1244103	  750.9	  637.5	 3871.0	...
1244104	  751.1	  637.3	 3871.0	...
1244105	  750.9	  637.4	 3871.0	...
1244106	  750.5	  637.5	 3868.0	...
1244107	  750.2	  637.6	 3866.0	...
1244108	  750.1	  637.7	 3863.0	...
1244109	  750.1	  638.1	 3861.0	...
1244110	  749.8	  638.6	 3859.0	...
1244111	  749.4	  639.2	 3858.0	...
1244112	  749.2	  639.7	 3858.0	...
1244113	  749.4	  639.9	 3858.0	...
1244114	  749.6	  639.5	 3857.0	...
1244115	  750.3	  638.9	 3856.0	...
1244116	  751.0	  638.4	 3853.0	...
1244117	  751.6	  638.4	 3851.0	...
1244118	  751.4	  638.6	 3849.0	...
1244119	  751.3	  638.8	 3849.0	...
1244120	  751.5	  639.3	 3849.0	...
1244121	  751.6	  639.7	 3848.0	...
1244122	  751.9	  640.1	 3847.0	...
1244123	  752.1	  640.4	 3847.0	...
1244124	  752.2	  640.9	 3846.0	...
1244125	  752.2	  641.4	 3844.0	...
1244126	  752.1	  641.3	 3841.0	...
1244127	  751.9	  641.3	 3840.0	...
1244128	  751.8	  641.3	 3840.0	...
1244129	  751.8	  641.2	 3838.0	...
1244130	  751.9	  641.1	 3836.0	...
1244131	  752.0	  641.0	 3834.0	...
1244132	  752.1	  641.1	 3834.0	...
1244133	  752.1	  641.6	 3834.0	...
1244134	  752.0	  642.2	 3834.0	...
1244135	  751.9	  642.6	 3831.0	...
1244136	  752.0	  642.5	 3829.0	...
1244137	  752.1	  642.4	 3826.0	...
1244138	  752.1	  642.2	 3820.0	...
1244139	  752.0	  641.8	 3815.0	...
1244140	  751.9	  641.4	 3812.0	...
1244141	  751.9	  641.0	 3813.0	...
1244142	  752.0	  641.0	 3814.0	...
1244143	  752.2	  641.7	 3809.0	...
1244144	  752.4	  642.4	 3804.0	...
1244145	  752.3	  643.2	 3800.0	...
1244146	  752.1	  643.3	 3801.0	...
1244147	  752.0	  643.4	 3800.0	...
1244148	  752.1	  643.2	 3798.0	...
1244149	  752.2	  642.9	 3795.0	...
1244150	  752.2	  642.9	 3792.0	...
1244151	  752.3	  643.2	 3789.0	...
1244152	  752.5	  643.5	 3788.0	...
1244153	  752.7	  643.5	 3787.0	...
1244154	  752.8	  643.5	 3787.0	...
1244155	  753.0	  643.5	 3786.0	...
1244156	  753.2	  643.4	 3785.0	...
1244157	  753.4	  643.4	 3784.0	...
1244158	  753.6	  643.4	 3783.0	...
1244159	  753.8	  643.5	 3778.0	...
1244160	  754.1	  643.5	 3773.0	...
1244161	  754.3	  643.5	 3767.0	...
1244162	  754.3	  643.4	 3767.0	...
1244163	  754.1	  643.4	 3766.0	...
1244164	  754.0	  643.4	 3766.0	...
1244165	  753.9	  643.4	 3764.0	...
1244166	  753.9	  643.0	 3763.0	...
1244167	  753.9	  642.7	 3761.0	...
1244168	  754.0	  642.5	 3759.0	...
1244169	  754.1	  642.8	 3757.0	...
1244170	  754.2	  643.1	 3755.0	...
1244171	  754.3	  643.3	 3751.0	...
1244172	  754.5	  643.4	 3746.0	...
1244173	  754.9	  643.4	 3742.0	...
1244174	  755.4	  643.1	 3742.0	...
1244175	  755.9	  642.0	 3741.0	...
1244176	  756.1	  641.0	 3739.0	...
1244177	  756.0	  640.3	 3736.0	...
1244178	  755.9	  640.3	 3733.0	...
1244179	  755.9	  640.2	 3732.0	...
1244180	  755.8	  640.2	 3730.0	...
1244181	  755.7	  640.3	 3727.0	...
1244182	  756.0	  640.6	 3723.0	...
1244183	  756.4	  640.8	 3718.0	...
1244184	  756.8	  640.8	 3716.0	...
1244185	  756.8	  640.8	 3715.0	...
1244186	  756.9	  640.9	 3715.0	...
1244187	  756.9	  641.1	 3714.0	...
1244188	  756.4	  641.3	 3711.0	...
1244189	  755.9	  641.7	 3708.0	...
1244190	  755.4	  642.2	 3704.0	...
[truncated: 4,275,664 more chars]
