# Supplementary material for: With an eye on uncertainty: Modelling pupillary responses to environmental volatility
Source: PLoS Comput Biol. 2019 Jul 5;15(7):e1007126. doi: 10.1371/journal.pcbi.1007126 (PMC6636765; doi:10.1371/journal.pcbi.1007126)
Supplement: S2 Data — Zip file containing the pupillometry data for participant 2. (ZIP) [file pcbi.1007126.s002.zip › P2/trial5.asc]

** CONVERTED FROM C:\Users\tparr\Documents\PVR\P2_0712\trial5.edf using edfapi 3.1 Win32 Nov 24 2009 on Thu Dec 07 19:12:33 2017
** DATE: Thu Dec  7 17:20:27 2017
** TYPE: EDF_FILE BINARY EVENT SAMPLE TAGGED
** VERSION: EYELINK II 1
** SOURCE: EYELINK CL
** EYELINK II CL v4.48 Nov 25 2009
** CAMERA: EyeLink CL Version 1.4 Sensor=BHA
** SERIAL NUMBER: CL1-AAD42
** CAMERA_CONFIG: AAD42140.SCD
**

MSG	911802 RECCFG CR 1000 2 0 R
MSG	911802 ELCLCFG MTABLER
MSG	911802 GAZE_COORDS 0.00 0.00 1599.00 1199.00
MSG	911802 THRESHOLDS R 108 243
MSG	911802 ELCL_PROC CENTROID (3)
MSG	911802 ELCL_PCR_PARAM 5 3.0
START	911803 	RIGHT	SAMPLES	EVENTS
PRESCALER	1
VPRESCALER	1
PUPIL	AREA
EVENTS	GAZE	RIGHT	RATE	1000.00	TRACKING	CR	FILTER	2
SAMPLES	GAZE	RIGHT	RATE	1000.00	TRACKING	CR	FILTER	2
MSG	911803 !MODE RECORD CR 1000 2 0 R
911803	  777.5	  631.6	 3104.0	...
INPUT	911803	127
911804	  777.6	  632.2	 3104.0	...
911805	  777.9	  632.9	 3104.0	...
911806	  778.5	  632.8	 3104.0	...
911807	  779.0	  632.2	 3105.0	...
911808	  779.6	  631.5	 3105.0	...
911809	  779.8	  631.4	 3105.0	...
SFIX R   911810
911810	  779.9	  631.7	 3108.0	...
911811	  779.9	  632.1	 3111.0	...
911812	  779.9	  632.8	 3113.0	...
911813	  779.9	  633.1	 3112.0	...
911814	  779.9	  633.5	 3111.0	...
911815	  779.7	  634.0	 3111.0	...
911816	  779.5	  634.4	 3110.0	...
911817	  779.4	  634.5	 3109.0	...
911818	  779.3	  634.2	 3109.0	...
911819	  779.1	  633.9	 3108.0	...
911820	  778.8	  633.6	 3107.0	...
911821	  778.3	  632.9	 3107.0	...
911822	  777.9	  632.3	 3107.0	...
911823	  777.6	  632.0	 3109.0	...
911824	  777.4	  632.3	 3110.0	...
911825	  777.2	  632.6	 3112.0	...
911826	  777.4	  632.6	 3112.0	...
911827	  777.7	  632.7	 3111.0	...
911828	  777.9	  632.8	 3109.0	...
911829	  777.6	  632.7	 3109.0	...
911830	  777.3	  632.3	 3110.0	...
911831	  776.8	  632.4	 3110.0	...
911832	  776.6	  632.9	 3112.0	...
911833	  776.4	  633.9	 3115.0	...
911834	  776.2	  634.5	 3117.0	...
911835	  775.7	  634.5	 3117.0	...
911836	  775.2	  633.4	 3115.0	...
911837	  775.4	  632.3	 3114.0	...
911838	  775.9	  631.7	 3114.0	...
911839	  776.5	  631.6	 3112.0	...
911840	  777.1	  631.5	 3111.0	...
911841	  777.6	  631.4	 3109.0	...
911842	  778.1	  631.1	 3109.0	...
911843	  778.1	  630.9	 3109.0	...
911844	  778.2	  630.8	 3109.0	...
911845	  778.4	  630.9	 3110.0	...
911846	  778.5	  631.1	 3112.0	...
911847	  778.5	  631.4	 3115.0	...
911848	  778.5	  631.7	 3115.0	...
911849	  778.3	  631.9	 3116.0	...
911850	  777.9	  631.9	 3117.0	...
911851	  777.5	  632.0	 3117.0	...
911852	  777.3	  632.4	 3118.0	...
911853	  777.3	  633.6	 3118.0	...
911854	  777.3	  634.7	 3118.0	...
911855	  777.3	  636.0	 3120.0	...
911856	  777.5	  636.2	 3123.0	...
911857	  777.5	  636.5	 3126.0	...
911858	  777.5	  636.3	 3126.0	...
911859	  777.3	  636.3	 3125.0	...
911860	  777.4	  636.3	 3124.0	...
911861	  777.5	  636.3	 3123.0	...
911862	  777.6	  636.5	 3124.0	...
911863	  777.7	  636.7	 3124.0	...
911864	  777.9	  636.4	 3124.0	...
911865	  778.2	  636.0	 3124.0	...
911866	  778.3	  634.7	 3123.0	...
911867	  778.4	  633.9	 3118.0	...
911868	  778.4	  633.5	 3111.0	...
911869	  778.4	  633.9	 3106.0	...
911870	  778.2	  633.8	 3109.0	...
911871	  778.1	  633.2	 3113.0	...
911872	  778.0	  633.1	 3113.0	...
911873	  778.0	  633.6	 3112.0	...
911874	  777.7	  634.1	 3110.0	...
911875	  777.5	  634.3	 3110.0	...
911876	  777.3	  634.8	 3110.0	...
911877	  777.4	  635.4	 3110.0	...
911878	  777.8	  636.0	 3110.0	...
911879	  778.0	  636.0	 3112.0	...
911880	  778.3	  635.8	 3114.0	...
911881	  778.2	  635.6	 3116.0	...
911882	  778.3	  635.8	 3115.0	...
911883	  778.3	  636.0	 3114.0	...
911884	  778.3	  636.2	 3113.0	...
911885	  778.4	  636.3	 3112.0	...
911886	  778.5	  636.6	 3112.0	...
911887	  778.6	  636.8	 3113.0	...
911888	  778.6	  637.1	 3114.0	...
911889	  779.0	  637.1	 3116.0	...
911890	  779.3	  637.0	 3116.0	...
911891	  779.7	  636.8	 3116.0	...
911892	  779.4	  636.8	 3116.0	...
911893	  778.9	  637.1	 3116.0	...
911894	  778.3	  637.3	 3113.0	...
911895	  778.1	  637.4	 3111.0	...
911896	  778.1	  637.5	 3107.0	...
911897	  778.1	  637.5	 3106.0	...
911898	  778.1	  637.3	 3105.0	...
911899	  778.1	  637.1	 3105.0	...
911900	  778.0	  636.8	 3105.0	...
911901	  777.9	  636.8	 3105.0	...
911902	  777.3	  636.9	 3105.0	...
911903	  776.8	  637.0	 3105.0	...
911904	  776.4	  637.1	 3105.0	...
911905	  776.4	  637.1	 3106.0	...
911906	  776.4	  637.1	 3106.0	...
911907	  776.6	  637.0	 3107.0	...
911908	  777.4	  637.0	 3107.0	...
911909	  778.2	  637.0	 3108.0	...
911910	  778.8	  636.8	 3107.0	...
911911	  778.6	  636.5	 3109.0	...
911912	  778.7	  636.1	 3110.0	...
911913	  778.8	  635.9	 3112.0	...
911914	  778.2	  635.7	 3113.0	...
911915	  777.5	  635.5	 3112.0	...
911916	  777.0	  634.8	 3110.0	...
911917	  777.4	  634.1	 3109.0	...
911918	  777.8	  634.0	 3109.0	...
911919	  778.1	  634.5	 3109.0	...
911920	  778.3	  635.1	 3109.0	...
911921	  778.5	  635.1	 3109.0	...
911922	  778.0	  635.2	 3110.0	...
911923	  777.5	  635.9	 3111.0	...
911924	  776.8	  637.2	 3114.0	...
911925	  776.7	  638.4	 3116.0	...
911926	  776.9	  638.9	 3115.0	...
911927	  777.2	  638.6	 3113.0	...
911928	  777.9	  638.2	 3112.0	...
911929	  778.3	  638.0	 3113.0	...
911930	  778.9	  638.0	 3115.0	...
911931	  779.2	  638.0	 3115.0	...
911932	  779.4	  638.0	 3114.0	...
911933	  779.4	  638.3	 3114.0	...
911934	  779.5	  638.7	 3113.0	...
911935	  779.5	  639.2	 3109.0	...
911936	  779.5	  639.7	 3106.0	...
911937	  779.5	  640.3	 3106.0	...
911938	  779.7	  640.0	 3106.0	...
911939	  780.1	  639.1	 3106.0	...
911940	  780.4	  637.9	 3104.0	...
911941	  780.6	  637.5	 3102.0	...
911942	  780.3	  637.2	 3100.0	...
911943	  780.1	  637.3	 3099.0	...
911944	  779.6	  637.5	 3098.0	...
911945	  779.4	  637.6	 3098.0	...
911946	  779.1	  637.7	 3098.0	...
911947	  779.0	  637.7	 3098.0	...
911948	  779.2	  637.7	 3099.0	...
911949	  779.4	  637.7	 3100.0	...
911950	  779.0	  637.8	 3102.0	...
911951	  778.4	  638.1	 3105.0	...
911952	  777.8	  638.4	 3107.0	...
911953	  777.8	  638.5	 3107.0	...
911954	  777.9	  638.5	 3107.0	...
911955	  778.0	  638.5	 3107.0	...
911956	  778.2	  637.9	 3107.0	...
911957	  778.1	  637.4	 3106.0	...
911958	  778.0	  636.9	 3105.0	...
911959	  777.9	  636.8	 3103.0	...
911960	  778.0	  636.9	 3102.0	...
911961	  778.0	  637.0	 3102.0	...
911962	  777.7	  638.4	 3102.0	...
911963	  777.5	  639.6	 3103.0	...
911964	  777.5	  640.7	 3103.0	...
911965	  777.9	  640.6	 3105.0	...
911966	  778.4	  640.5	 3106.0	...
911967	  778.7	  640.5	 3108.0	...
911968	  778.6	  640.7	 3108.0	...
911969	  778.6	  640.8	 3107.0	...
911970	  778.6	  640.8	 3108.0	...
911971	  778.4	  640.9	 3108.0	...
911972	  778.2	  640.9	 3107.0	...
911973	  778.0	  641.0	 3105.0	...
911974	  778.0	  640.9	 3103.0	...
911975	  778.1	  641.4	 3102.0	...
911976	  778.4	  641.7	 3102.0	...
911977	  778.6	  642.1	 3101.0	...
911978	  778.9	  642.1	 3100.0	...
911979	  778.7	  642.1	 3098.0	...
911980	  778.9	  641.5	 3099.0	...
911981	  779.1	  640.9	 3101.0	...
911982	  779.3	  640.3	 3103.0	...
911983	  779.3	  640.3	 3102.0	...
911984	  779.3	  640.3	 3100.0	...
911985	  779.3	  640.3	 3099.0	...
911986	  778.7	  640.5	 3097.0	...
911987	  778.0	  640.7	 3095.0	...
911988	  777.5	  640.7	 3093.0	...
911989	  777.6	  640.5	 3093.0	...
911990	  777.8	  640.2	 3094.0	...
911991	  777.7	  640.3	 3096.0	...
911992	  777.6	  640.9	 3096.0	...
911993	  777.5	  641.5	 3096.0	...
911994	  777.9	  642.0	 3095.0	...
911995	  778.2	  641.8	 3095.0	...
911996	  778.7	  641.4	 3094.0	...
911997	  778.7	  640.5	 3092.0	...
911998	  778.8	  639.7	 3090.0	...
911999	  778.9	  639.6	 3090.0	...
912000	  778.5	  640.3	 3090.0	...
912001	  778.1	  640.9	 3091.0	...
912002	  777.5	  641.0	 3090.0	...
912003	  777.4	  640.8	 3089.0	...
912004	  777.5	  640.5	 3088.0	...
912005	  777.7	  640.2	 3087.0	...
912006	  777.8	  640.0	 3087.0	...
912007	  777.8	  640.3	 3085.0	...
912008	  778.3	  640.4	 3084.0	...
912009	  778.9	  640.5	 3084.0	...
912010	  779.4	  640.4	 3085.0	...
912011	  779.3	  640.8	 3085.0	...
912012	  779.2	  641.7	 3086.0	...
912013	  778.7	  642.8	 3087.0	...
912014	  778.3	  643.5	 3088.0	...
912015	  778.1	  643.7	 3087.0	...
912016	  778.4	  643.4	 3085.0	...
912017	  778.7	  642.9	 3083.0	...
912018	  778.6	  642.5	 3083.0	...
912019	  777.9	  642.3	 3082.0	...
912020	  777.3	  642.6	 3079.0	...
912021	  776.6	  642.8	 3078.0	...
912022	  776.9	  643.0	 3077.0	...
912023	  777.2	  643.3	 3075.0	...
912024	  777.1	  643.6	 3073.0	...
912025	  776.8	  643.9	 3071.0	...
912026	  776.6	  644.0	 3074.0	...
912027	  776.8	  644.1	 3077.0	...
912028	  777.0	  644.1	 3079.0	...
912029	  776.9	  644.0	 3078.0	...
912030	  776.9	  644.7	 3076.0	...
912031	  776.8	  645.3	 3076.0	...
912032	  776.8	  645.9	 3077.0	...
912033	  776.8	  645.8	 3079.0	...
912034	  776.6	  646.2	 3080.0	...
912035	  776.4	  646.6	 3080.0	...
912036	  776.2	  647.1	 3079.0	...
912037	  776.1	  647.2	 3078.0	...
912038	  776.1	  647.3	 3076.0	...
912039	  776.1	  647.3	 3076.0	...
912040	  776.2	  647.2	 3074.0	...
912041	  776.1	  647.0	 3071.0	...
912042	  776.0	  646.8	 3069.0	...
912043	  776.0	  646.8	 3071.0	...
912044	  775.9	  647.1	 3072.0	...
912045	  775.8	  647.2	 3072.0	...
912046	  775.9	  647.0	 3071.0	...
912047	  776.0	  646.6	 3070.0	...
912048	  776.1	  646.1	 3071.0	...
912049	  776.2	  645.7	 3072.0	...
912050	  776.2	  645.4	 3072.0	...
912051	  776.0	  645.3	 3071.0	...
912052	  775.8	  645.3	 3070.0	...
912053	  776.2	  644.8	 3068.0	...
912054	  776.8	  644.1	 3067.0	...
912055	  777.3	  643.7	 3066.0	...
912056	  777.2	  643.9	 3067.0	...
912057	  777.2	  644.4	 3067.0	...
912058	  776.8	  644.6	 3067.0	...
912059	  776.3	  644.7	 3067.0	...
912060	  775.8	  645.5	 3067.0	...
912061	  775.4	  646.4	 3066.0	...
912062	  775.2	  647.2	 3066.0	...
912063	  775.2	  647.2	 3066.0	...
912064	  775.1	  647.2	 3066.0	...
912065	  775.3	  646.4	 3067.0	...
912066	  775.5	  645.6	 3068.0	...
912067	  775.6	  644.9	 3067.0	...
912068	  775.5	  644.9	 3065.0	...
912069	  775.3	  645.0	 3063.0	...
912070	  775.6	  645.0	 3062.0	...
912071	  775.9	  644.7	 3059.0	...
912072	  776.3	  644.4	 3056.0	...
912073	  776.2	  644.1	 3056.0	...
912074	  776.1	  644.1	 3056.0	...
912075	  776.0	  644.0	 3057.0	...
912076	  775.9	  643.9	 3057.0	...
912077	  775.8	  643.7	 3057.0	...
912078	  775.7	  643.5	 3057.0	...
912079	  775.7	  643.4	 3057.0	...
912080	  775.7	  643.5	 3057.0	...
912081	  775.8	  644.0	 3057.0	...
912082	  776.0	  644.7	 3057.0	...
912083	  776.3	  645.4	 3057.0	...
912084	  776.7	  645.9	 3058.0	...
912085	  776.9	  646.0	 3058.0	...
912086	  777.1	  646.3	 3056.0	...
912087	  777.2	  646.5	 3054.0	...
912088	  777.2	  645.5	 3052.0	...
912089	  777.4	  644.1	 3052.0	...
912090	  777.7	  643.4	 3052.0	...
912091	  778.1	  643.9	 3051.0	...
912092	  778.1	  644.5	 3051.0	...
912093	  778.2	  644.5	 3050.0	...
912094	  778.5	  644.4	 3050.0	...
912095	  778.8	  644.1	 3049.0	...
912096	  778.9	  643.7	 3049.0	...
912097	  778.6	  643.3	 3048.0	...
912098	  778.2	  643.1	 3048.0	...
912099	  778.2	  642.9	 3047.0	...
912100	  778.4	  642.8	 3051.0	...
912101	  778.5	  642.9	 3055.0	...
912102	  778.2	  643.0	 3060.0	...
912103	  778.0	  643.2	 3057.0	...
912104	  778.0	  643.3	 3054.0	...
912105	  777.9	  643.1	 3052.0	...
912106	  777.7	  642.8	 3053.0	...
912107	  777.6	  642.4	 3054.0	...
912108	  777.5	  642.5	 3056.0	...
912109	  776.9	  643.0	 3057.0	...
912110	  776.2	  643.5	 3056.0	...
912111	  775.4	  643.8	 3055.0	...
912112	  775.5	  643.8	 3054.0	...
912113	  775.6	  643.9	 3055.0	...
912114	  775.7	  643.9	 3055.0	...
912115	  775.8	  643.7	 3055.0	...
912116	  775.8	  643.5	 3058.0	...
912117	  775.9	  643.6	 3061.0	...
912118	  776.1	  643.9	 3064.0	...
912119	  776.2	  644.3	 3065.0	...
912120	  776.3	  644.4	 3067.0	...
912121	  776.3	  644.7	 3067.0	...
912122	  775.7	  644.9	 3067.0	...
912123	  775.0	  645.0	 3067.0	...
912124	  774.7	  644.9	 3066.0	...
912125	  774.9	  644.8	 3064.0	...
912126	  775.2	  644.4	 3063.0	...
912127	  775.3	  644.0	 3063.0	...
912128	  775.4	  643.9	 3064.0	...
912129	  775.7	  644.9	 3065.0	...
912130	  776.1	  645.8	 3064.0	...
912131	  776.5	  646.6	 3063.0	...
912132	  776.5	  646.6	 3063.0	...
912133	  776.4	  646.8	 3064.0	...
912134	  776.2	  647.0	 3065.0	...
912135	  776.1	  647.3	 3064.0	...
912136	  776.1	  647.4	 3062.0	...
912137	  776.6	  647.4	 3060.0	...
912138	  777.2	  647.3	 3058.0	...
912139	  777.7	  647.2	 3059.0	...
912140	  777.4	  647.2	 3059.0	...
912141	  777.1	  647.3	 3060.0	...
912142	  776.8	  647.4	 3060.0	...
912143	  776.8	  647.4	 3061.0	...
912144	  776.7	  647.5	 3062.0	...
912145	  776.6	  647.5	 3064.0	...
912146	  776.7	  646.3	 3065.0	...
912147	  776.7	  644.5	 3066.0	...
912148	  776.8	  642.7	 3067.0	...
912149	  776.8	  642.1	 3067.0	...
912150	  776.9	  642.2	 3068.0	...
912151	  777.0	  642.4	 3070.0	...
912152	  777.0	  642.6	 3072.0	...
912153	  776.8	  642.5	 3073.0	...
912154	  776.5	  642.4	 3074.0	...
912155	  776.3	  642.2	 3074.0	...
912156	  776.2	  642.1	 3076.0	...
912157	  776.1	  641.9	 3078.0	...
912158	  776.1	  642.2	 3081.0	...
912159	  776.0	  642.4	 3082.0	...
912160	  775.9	  642.6	 3084.0	...
912161	  775.9	  642.5	 3084.0	...
912162	  775.8	  642.6	 3085.0	...
912163	  775.7	  642.7	 3087.0	...
912164	  775.6	  643.0	 3088.0	...
912165	  775.7	  643.3	 3088.0	...
912166	  775.8	  643.6	 3085.0	...
912167	  775.6	  643.5	 3082.0	...
912168	  775.1	  643.4	 3083.0	...
912169	  774.6	  643.2	 3087.0	...
912170	  774.5	  643.2	 3089.0	...
912171	  774.6	  643.1	 3087.0	...
912172	  774.8	  643.4	 3085.0	...
912173	  774.6	  643.7	 3087.0	...
912174	  774.6	  644.7	 3089.0	...
912175	  774.5	  645.5	 3092.0	...
912176	  774.4	  646.3	 3094.0	...
912177	  774.4	  646.4	 3097.0	...
912178	  774.4	  646.4	 3096.0	...
912179	  774.5	  646.3	 3094.0	...
912180	  774.5	  646.4	 3094.0	...
912181	  774.5	  646.7	 3097.0	...
912182	  774.4	  647.1	 3099.0	...
912183	  774.4	  647.7	 3100.0	...
912184	  774.5	  648.3	 3101.0	...
912185	  774.6	  648.2	 3102.0	...
912186	  774.7	  647.7	 3107.0	...
912187	  774.6	  647.2	 3111.0	...
912188	  775.0	  647.0	 3112.0	...
912189	  775.4	  647.0	 3110.0	...
912190	  775.3	  647.3	 3108.0	...
912191	  774.9	  647.8	 3109.0	...
912192	  774.4	  648.0	 3110.0	...
912193	  774.4	  647.9	 3111.0	...
912194	  774.5	  647.9	 3111.0	...
912195	  774.6	  647.9	 3111.0	...
912196	  774.3	  648.1	 3110.0	...
912197	  773.8	  648.3	 3109.0	...
912198	  773.3	  647.9	 3109.0	...
912199	  773.2	  647.2	 3109.0	...
912200	  773.5	  646.5	 3112.0	...
912201	  773.8	  646.4	 3115.0	...
912202	  774.0	  646.4	 3117.0	...
912203	  774.0	  646.4	 3117.0	...
912204	  774.4	  646.2	 3117.0	...
912205	  774.8	  646.1	 3117.0	...
912206	  775.0	  646.0	 3118.0	...
912207	  774.7	  646.1	 3119.0	...
912208	  774.3	  646.6	 3122.0	...
912209	  774.1	  647.0	 3123.0	...
912210	  773.8	  646.8	 3125.0	...
912211	  773.6	  646.2	 3127.0	...
912212	  773.5	  646.1	 3127.0	...
912213	  773.3	  647.2	 3128.0	...
912214	  773.3	  648.3	 3127.0	...
912215	  773.4	  648.9	 3127.0	...
912216	  773.4	  648.9	 3126.0	...
912217	  773.4	  649.0	 3130.0	...
912218	  773.3	  649.0	 3134.0	...
912219	  773.5	  649.0	 3138.0	...
912220	  773.6	  648.8	 3139.0	...
912221	  773.7	  648.6	 3141.0	...
912222	  773.6	  648.4	 3143.0	...
912223	  773.6	  648.4	 3146.0	...
912224	  773.6	  648.2	 3148.0	...
912225	  773.4	  648.2	 3149.0	...
912226	  773.2	  648.1	 3149.0	...
912227	  773.1	  648.3	 3150.0	...
912228	  773.2	  648.1	 3150.0	...
912229	  773.2	  647.7	 3151.0	...
912230	  773.1	  647.3	 3156.0	...
912231	  772.5	  647.1	 3160.0	...
912232	  772.1	  647.2	 3164.0	...
912233	  771.6	  647.3	 3165.0	...
912234	  771.7	  647.4	 3166.0	...
912235	  771.7	  647.4	 3170.0	...
912236	  771.8	  647.3	 3173.0	...
912237	  771.9	  647.1	 3176.0	...
912238	  771.9	  647.3	 3177.0	...
912239	  771.9	  647.8	 3177.0	...
912240	  771.9	  648.2	 3177.0	...
912241	  771.9	  648.3	 3178.0	...
912242	  771.9	  648.4	 3180.0	...
912243	  772.0	  648.6	 3181.0	...
912244	  772.0	  648.7	 3181.0	...
912245	  771.9	  648.6	 3184.0	...
912246	  771.7	  648.3	 3187.0	...
912247	  771.7	  647.8	 3190.0	...
912248	  771.8	  647.4	 3191.0	...
912249	  771.9	  647.2	 3192.0	...
912250	  771.8	  647.3	 3191.0	...
912251	  771.8	  647.4	 3189.0	...
912252	  771.5	  647.4	 3192.0	...
912253	  771.1	  647.3	 3197.0	...
912254	  770.7	  647.6	 3201.0	...
912255	  770.5	  648.0	 3202.0	...
912256	  770.3	  648.9	 3202.0	...
912257	  770.1	  649.4	 3202.0	...
912258	  770.1	  649.8	 3203.0	...
912259	  770.0	  649.8	 3204.0	...
912260	  769.8	  649.8	 3204.0	...
912261	  769.6	  649.8	 3204.0	...
912262	  769.6	  649.9	 3204.0	...
912263	  770.0	  649.6	 3204.0	...
912264	  770.1	  649.3	 3203.0	...
912265	  770.3	  649.2	 3203.0	...
912266	  770.3	  649.6	 3203.0	...
912267	  770.5	  649.5	 3207.0	...
912268	  770.5	  649.2	 3211.0	...
912269	  770.6	  648.7	 3214.0	...
912270	  770.7	  648.7	 3215.0	...
912271	  770.8	  648.6	 3216.0	...
912272	  770.6	  648.9	 3218.0	...
912273	  770.4	  649.1	 3220.0	...
912274	  770.7	  648.7	 3223.0	...
912275	  771.1	  648.0	 3225.0	...
912276	  771.4	  647.4	 3226.0	...
912277	  771.2	  647.2	 3226.0	...
912278	  770.9	  647.1	 3226.0	...
912279	  770.8	  646.9	 3225.0	...
912280	  770.7	  647.6	 3226.0	...
912281	  770.8	  648.3	 3230.0	...
912282	  770.8	  649.0	 3235.0	...
912283	  770.7	  649.0	 3240.0	...
912284	  770.4	  649.2	 3246.0	...
912285	  770.0	  649.6	 3249.0	...
912286	  769.7	  649.8	 3252.0	...
912287	  769.8	  649.8	 3253.0	...
912288	  769.9	  649.7	 3255.0	...
912289	  769.4	  649.8	 3258.0	...
912290	  768.9	  649.8	 3260.0	...
912291	  768.7	  649.8	 3261.0	...
912292	  769.1	  650.0	 3261.0	...
912293	  769.5	  650.1	 3263.0	...
912294	  769.5	  650.3	 3265.0	...
912295	  769.5	  650.3	 3268.0	...
912296	  769.6	  650.0	 3268.0	...
912297	  769.6	  649.6	 3267.0	...
912298	  769.7	  649.5	 3267.0	...
912299	  769.8	  649.7	 3269.0	...
912300	  769.9	  650.0	 3271.0	...
912301	  770.0	  650.0	 3273.0	...
912302	  769.8	  650.0	 3275.0	...
912303	  769.4	  650.1	 3276.0	...
912304	  769.0	  650.1	 3276.0	...
912305	  768.9	  650.2	 3276.0	...
912306	  768.8	  650.3	 3278.0	...
912307	  768.8	  650.4	 3281.0	...
912308	  768.7	  650.5	 3283.0	...
912309	  768.3	  650.6	 3284.0	...
912310	  767.8	  650.7	 3286.0	...
912311	  767.8	  650.1	 3288.0	...
912312	  768.2	  649.5	 3289.0	...
912313	  768.6	  648.7	 3289.0	...
912314	  768.6	  648.5	 3289.0	...
912315	  768.5	  648.3	 3290.0	...
912316	  768.4	  648.3	 3292.0	...
912317	  768.4	  648.3	 3294.0	...
912318	  767.8	  648.4	 3299.0	...
912319	  767.2	  648.6	 3301.0	...
912320	  766.6	  648.9	 3304.0	...
912321	  766.7	  648.9	 3305.0	...
912322	  767.0	  648.9	 3305.0	...
912323	  767.4	  649.1	 3308.0	...
912324	  767.8	  649.3	 3311.0	...
912325	  767.8	  649.6	 3313.0	...
912326	  767.7	  649.4	 3313.0	...
912327	  767.5	  649.2	 3314.0	...
912328	  767.4	  648.9	 3316.0	...
912329	  767.6	  648.9	 3317.0	...
912330	  767.7	  648.9	 3318.0	...
912331	  767.3	  649.1	 3317.0	...
912332	  766.9	  649.2	 3320.0	...
912333	  766.6	  649.1	 3321.0	...
912334	  766.7	  649.2	 3323.0	...
912335	  766.7	  649.5	 3322.0	...
912336	  766.8	  649.5	 3323.0	...
912337	  766.8	  649.3	 3326.0	...
912338	  766.8	  649.8	 3329.0	...
912339	  766.9	  650.6	 3331.0	...
912340	  767.0	  651.3	 3333.0	...
912341	  767.0	  651.2	 3336.0	...
912342	  767.0	  651.1	 3338.0	...
912343	  767.0	  651.1	 3339.0	...
912344	  766.9	  651.1	 3340.0	...
912345	  766.7	  651.3	 3342.0	...
912346	  766.6	  651.4	 3343.0	...
912347	  766.5	  651.4	 3343.0	...
912348	  766.6	  651.1	 3346.0	...
912349	  766.7	  650.9	 3350.0	...
912350	  766.7	  650.8	 3353.0	...
912351	  766.5	  650.8	 3354.0	...
912352	  766.3	  650.9	 3356.0	...
912353	  766.1	  651.1	 3358.0	...
912354	  765.9	  651.2	 3360.0	...
912355	  765.8	  651.3	 3361.0	...
912356	  765.8	  651.8	 3362.0	...
912357	  765.9	  652.2	 3363.0	...
912358	  766.1	  652.8	 3363.0	...
912359	  766.1	  653.1	 3363.0	...
912360	  766.0	  652.9	 3363.0	...
912361	  765.9	  652.4	 3363.0	...
912362	  765.8	  651.8	 3366.0	...
912363	  765.8	  651.5	 3369.0	...
912364	  765.9	  651.3	 3374.0	...
912365	  766.1	  651.0	 3377.0	...
912366	  766.2	  650.7	 3380.0	...
912367	  766.4	  650.5	 3380.0	...
912368	  766.5	  650.5	 3380.0	...
912369	  766.5	  650.5	 3381.0	...
912370	  766.4	  650.4	 3383.0	...
912371	  766.3	  650.1	 3385.0	...
912372	  766.2	  649.7	 3386.0	...
912373	  766.2	  649.3	 3387.0	...
912374	  766.2	  649.4	 3390.0	...
912375	  766.2	  649.5	 3394.0	...
912376	  766.1	  649.6	 3398.0	...
912377	  765.9	  649.6	 3398.0	...
912378	  765.5	  649.6	 3398.0	...
912379	  765.0	  649.5	 3398.0	...
912380	  764.8	  649.4	 3402.0	...
912381	  765.1	  649.2	 3406.0	...
912382	  765.4	  649.3	 3410.0	...
912383	  765.5	  649.4	 3410.0	...
912384	  765.6	  649.3	 3409.0	...
912385	  765.7	  649.1	 3409.0	...
912386	  765.7	  648.7	 3412.0	...
912387	  765.4	  647.9	 3415.0	...
912388	  765.2	  647.0	 3418.0	...
912389	  765.2	  646.3	 3420.0	...
912390	  765.2	  646.2	 3423.0	...
912391	  765.1	  646.1	 3425.0	...
912392	  765.0	  647.1	 3426.0	...
912393	  765.1	  648.1	 3429.0	...
912394	  765.4	  648.8	 3431.0	...
912395	  765.7	  648.4	 3434.0	...
912396	  765.7	  648.0	 3435.0	...
912397	  765.7	  647.8	 3435.0	...
912398	  765.7	  647.7	 3435.0	...
912399	  765.8	  647.5	 3438.0	...
912400	  766.1	  647.1	 3442.0	...
912401	  766.4	  646.6	 3449.0	...
912402	  766.6	  646.3	 3451.0	...
912403	  766.2	  646.6	 3453.0	...
912404	  766.0	  647.1	 3452.0	...
912405	  765.8	  647.7	 3452.0	...
912406	  765.9	  647.4	 3453.0	...
912407	  765.9	  646.9	 3454.0	...
912408	  765.9	  646.5	 3457.0	...
912409	  765.9	  646.6	 3460.0	...
912410	  766.1	  646.7	 3462.0	...
912411	  766.4	  647.2	 3461.0	...
912412	  766.3	  647.9	 3462.0	...
912413	  766.1	  648.5	 3464.0	...
912414	  765.4	  648.2	 3467.0	...
912415	  765.1	  647.8	 3468.0	...
912416	  764.8	  647.3	 3470.0	...
912417	  765.0	  647.9	 3470.0	...
912418	  764.9	  648.5	 3471.0	...
912419	  764.7	  649.0	 3471.0	...
912420	  764.7	  648.9	 3471.0	...
912421	  764.8	  649.0	 3473.0	...
912422	  764.8	  648.9	 3476.0	...
912423	  764.9	  648.8	 3479.0	...
912424	  765.2	  648.6	 3481.0	...
912425	  765.6	  648.4	 3482.0	...
912426	  765.7	  648.2	 3485.0	...
912427	  765.7	  648.1	 3487.0	...
912428	  765.7	  648.0	 3488.0	...
912429	  765.8	  647.8	 3489.0	...
912430	  765.9	  647.6	 3490.0	...
912431	  765.6	  647.5	 3495.0	...
912432	  765.1	  648.0	 3499.0	...
912433	  764.6	  648.5	 3502.0	...
912434	  764.6	  648.9	 3503.0	...
912435	  764.5	  648.9	 3506.0	...
912436	  764.2	  649.0	 3508.0	...
912437	  763.8	  649.3	 3511.0	...
912438	  763.6	  649.6	 3512.0	...
912439	  763.2	  649.6	 3513.0	...
912440	  763.1	  649.4	 3516.0	...
912441	  763.2	  649.0	 3518.0	...
912442	  763.4	  648.6	 3523.0	...
EFIX R   911810	912442	633	  773.9	  643.8	   3173
SSACC R  912443
912443	  764.3	  648.1	 3526.0	...
912444	  764.8	  647.6	 3529.0	...
912445	  765.5	  647.1	 3529.0	...
912446	  765.6	  646.7	 3530.0	...
912447	  765.4	  646.5	 3531.0	...
912448	  765.2	  647.4	 3532.0	...
912449	  765.0	  649.5	 3532.0	...
912450	  764.5	  655.0	 3536.0	...
912451	  764.0	  664.5	 3542.0	...
912452	  762.7	  677.6	 3548.0	...
912453	  761.3	  693.8	 3551.0	...
912454	  758.4	  712.1	 3553.0	...
912455	  755.9	  733.5	 3565.0	...
912456	  753.4	  755.1	 3576.0	...
912457	  753.0	  778.4	 3591.0	...
912458	  751.5	  803.4	 3599.0	...
912459	  750.7	  829.9	 3612.0	...
912460	  749.1	  857.9	 3623.0	...
912461	  750.0	  885.0	 3635.0	...
912462	  752.7	  910.3	 3645.0	...
912463	  756.8	  933.3	 3655.0	...
912464	  761.0	  954.3	 3664.0	...
912465	  764.9	  976.5	 3672.0	...
912466	  770.4	  997.1	 3680.0	...
912467	  775.9	 1019.5	 3687.0	...
912468	  781.2	 1039.0	 3696.0	...
912469	  784.7	 1059.8	 3703.0	...
912470	  788.0	 1076.9	 3708.0	...
912471	  790.7	 1093.8	 3707.0	...
912472	  792.6	 1107.5	 3706.0	...
912473	  794.0	 1123.0	 3706.0	...
912474	  794.6	 1139.4	 3709.0	...
912475	  794.6	 1156.9	 3711.0	...
912476	  794.9	 1173.9	 3713.0	...
912477	  795.1	 1191.5	 3713.0	...
912478	  796.0	 1212.0	 3714.0	...
912479	  797.2	 1233.0	 3716.0	...
912480	  800.0	 1256.4	 3716.0	...
912481	  803.9	 1279.4	 3713.0	...
912482	  808.2	 1303.1	 3710.0	...
912483	  813.3	 1325.7	 3709.0	...
912484	  818.2	 1348.5	 3710.0	...
912485	  822.7	 1369.3	 3711.0	...
912486	  825.2	 1389.1	 3711.0	...
912487	  826.8	 1406.0	 3709.0	...
912488	  826.8	 1422.9	 3707.0	...
912489	  825.5	 1438.5	 3700.0	...
912490	  823.3	 1455.7	 3695.0	...
912491	  820.0	 1474.0	 3690.0	...
912492	  815.7	 1491.2	 3690.0	...
912493	  809.9	 1506.9	 3691.0	...
912494	  804.7	 1521.3	 3692.0	...
912495	  799.6	 1537.5	 3690.0	...
912496	  794.2	 1555.8	 3685.0	...
912497	  789.0	 1575.2	 3682.0	...
912498	  787.0	 1594.1	 3681.0	...
912499	  788.4	 1612.4	 3681.0	...
912500	  792.5	 1629.2	 3680.0	...
912501	  797.7	 1646.4	 3673.0	...
912502	  803.2	 1663.7	 3665.0	...
912503	  808.4	 1681.7	 3657.0	...
912504	  812.8	 1698.1	 3655.0	...
912505	  815.6	 1714.5	 3650.0	...
912506	  816.7	 1728.9	 3647.0	...
912507	  818.1	 1744.8	 3640.0	...
912508	  817.3	 1758.7	 3636.0	...
912509	  818.0	 1773.7	 3631.0	...
912510	  818.3	 1785.9	 3627.0	...
912511	  821.3	 1799.2	 3621.0	...
912512	  824.1	 1810.8	 3615.0	...
912513	  827.2	 1823.0	 3613.0	...
912514	  830.5	 1835.3	 3613.0	...
912515	  833.2	 1848.3	 3613.0	...
912516	  834.4	 1860.7	 3609.0	...
912517	  835.3	 1873.3	 3605.0	...
912518	  835.5	 1886.6	 3600.0	...
912519	  835.4	 1900.0	 3599.0	...
912520	  834.2	 1912.8	 3599.0	...
912521	  832.4	 1924.4	 3597.0	...
912522	  831.7	 1936.2	 3595.0	...
912523	  832.2	 1948.0	 3593.0	...
912524	  832.8	 1959.6	 3592.0	...
912525	  833.1	 1970.6	 3592.0	...
912526	  833.4	 1981.7	 3591.0	...
912527	  834.9	 1991.1	 3592.0	...
912528	  837.3	 2000.4	 3594.0	...
912529	  839.9	 2009.6	 3592.0	...
912530	  842.8	 2018.8	 3589.0	...
912531	  846.5	 2028.1	 3585.0	...
912532	  850.0	 2037.1	 3582.0	...
912533	  854.3	 2048.9	 3578.0	...
912534	  857.5	 2059.4	 3574.0	...
912535	  860.9	 2070.7	 3568.0	...
912536	  862.1	 2080.2	 3563.0	...
912537	  863.6	 2091.2	 3557.0	...
912538	  864.3	 2101.2	 3556.0	...
912539	  866.1	 2111.6	 3551.0	...
912540	  866.7	 2120.7	 3547.0	...
912541	  867.7	 2129.5	 3541.0	...
912542	  869.4	 2138.2	 3537.0	...
912543	  872.1	 2146.2	 3534.0	...
912544	  874.4	 2154.0	 3532.0	...
912545	  876.9	 2161.9	 3529.0	...
912546	  880.0	 2171.6	 3523.0	...
912547	  882.6	 2181.5	 3519.0	...
912548	  884.7	 2190.6	 3517.0	...
912549	  885.1	 2198.5	 3518.0	...
912550	  885.8	 2205.5	 3519.0	...
912551	  885.9	 2212.4	 3520.0	...
912552	  885.2	 2219.2	 3520.0	...
912553	  883.7	 2225.3	 3519.0	...
912554	  881.6	 2230.3	 3518.0	...
912555	  880.9	 2235.6	 3516.0	...
912556	  879.6	 2241.6	 3518.0	...
912557	  879.0	 2247.6	 3522.0	...
912558	  877.7	 2253.5	 3525.0	...
912559	  876.8	 2258.3	 3526.0	...
912560	  876.3	 2263.9	 3524.0	...
912561	  876.6	 2269.3	 3521.0	...
912562	  877.6	 2274.9	 3519.0	...
912563	  878.6	 2279.1	 3520.0	...
912564	  879.2	 2282.9	 3523.0	...
912565	  879.5	 2285.5	 3526.0	...
912566	  879.4	 2287.4	 3527.0	...
912567	  879.8	 2288.6	 3529.0	...
912568	  880.6	 2289.7	 3537.0	...
912569	  882.1	 2291.7	 3543.0	...
912570	  885.2	 2294.9	 3549.0	...
912571	  889.1	 2298.6	 3549.0	...
912572	  893.5	 2302.8	 3550.0	...
912573	  897.0	 2306.7	 3550.0	...
912574	  900.1	 2311.5	 3549.0	...
912575	  902.0	 2315.3	 3549.0	...
912576	  903.6	 2318.6	 3550.0	...
912577	  903.6	 2322.8	 3547.0	...
912578	  902.2	 2327.8	 3542.0	...
912579	  898.3	 2332.9	 3537.0	...
912580	  893.6	 2336.9	 3538.0	...
912581	  888.4	 2340.6	 3543.0	...
912582	  884.4	 2344.9	 3550.0	...
912583	  880.4	 2349.1	 3555.0	...
912584	  876.9	 2353.8	 3556.0	...
912585	  872.1	 2357.8	 3559.0	...
912586	  868.4	 2361.4	 3561.0	...
912587	  863.9	 2365.1	 3565.0	...
912588	  861.8	 2367.4	 3570.0	...
912589	  858.5	 2369.4	 3577.0	...
912590	  856.5	 2370.7	 3583.0	...
912591	  854.6	 2372.7	 3587.0	...
ESACC R  912443	912591	149	  764.3	  648.1	  854.6	 2372.7	  31.64	    528
SFIX R   912592
912592	  853.8	 2374.3	 3588.0	...
912593	  853.6	 2375.2	 3593.0	...
912594	  853.3	 2375.0	 3600.0	...
912595	  853.3	 2374.2	 3612.0	...
912596	  853.0	 2373.0	 3621.0	...
912597	  852.9	 2372.2	 3627.0	...
912598	  853.2	 2371.9	 3628.0	...
912599	  853.8	 2371.5	 3629.0	...
912600	  854.6	 2371.1	 3629.0	...
912601	  855.4	 2370.7	 3629.0	...
912602	  855.9	 2370.7	 3629.0	...
912603	  856.1	 2370.9	 3631.0	...
912604	  856.7	 2371.1	 3637.0	...
912605	  858.4	 2371.4	 3644.0	...
912606	  861.1	 2373.1	 3652.0	...
912607	  864.0	 2374.9	 3658.0	...
912608	  866.5	 2376.8	 3664.0	...
912609	  868.6	 2377.2	 3666.0	...
912610	  870.0	 2377.1	 3668.0	...
912611	  871.3	 2376.9	 3670.0	...
912612	  872.2	 2376.6	 3672.0	...
912613	  873.0	 2376.7	 3673.0	...
912614	  873.5	 2376.8	 3671.0	...
912615	  873.6	 2376.5	 3668.0	...
912616	  873.7	 2376.0	 3665.0	...
912617	  873.8	 2375.6	 3665.0	...
912618	  873.1	 2374.7	 3664.0	...
912619	  872.3	 2373.8	 3667.0	...
912620	  871.3	 2372.1	 3669.0	...
912621	  870.5	 2371.3	 3672.0	...
912622	  869.8	 2370.2	 3674.0	...
912623	  869.1	 2369.3	 3677.0	...
912624	  868.4	 2368.4	 3680.0	...
912625	  867.6	 2367.8	 3683.0	...
912626	  867.0	 2367.6	 3684.0	...
912627	  866.9	 2367.7	 3685.0	...
912628	  866.9	 2367.9	 3683.0	...
912629	  867.1	 2368.4	 3682.0	...
EFIX R   912592	912629	38	  864.1	 2372.8	   3653
SSACC R  912630
912630	  867.2	 2368.7	 3681.0	...
912631	  867.1	 2368.7	 3681.0	...
912632	  866.5	 2368.2	 3681.0	...
912633	  865.5	 2367.4	 3684.0	...
912634	  840.5	 2348.9	 3714.0	...
912635	  816.0	 2330.5	 3743.0	...
912636	  815.9	 2331.3	 3743.0	...
912637	  839.9	 2350.0	 3716.0	...
912638	  846.1	 2356.3	 3709.0	...
912639	  828.4	 2343.8	 3728.0	...
912640	  810.2	 2331.0	 3747.0	...
912641	  809.2	 2330.4	 3747.0	...
912642	  808.1	 2329.6	 3751.0	...
912643	  808.9	 2329.1	 3754.0	...
912644	  810.0	 2328.9	 3756.0	...
912645	  811.2	 2328.9	 3756.0	...
912646	  808.4	 2327.6	 3761.0	...
ESACC R  912630	912646	17	  867.2	 2368.7	  808.4	 2327.6	   1.28	    123
SFIX R   912647
912647	  805.9	 2326.0	 3767.0	...
912648	  803.8	 2324.5	 3774.0	...
912649	  803.7	 2323.4	 3778.0	...
912650	  803.1	 2321.9	 3780.0	...
912651	  801.2	 2320.2	 3781.0	...
912652	  799.9	 2319.3	 3783.0	...
912653	  799.4	 2319.6	 3786.0	...
912654	  799.8	 2319.9	 3792.0	...
912655	  800.4	 2320.2	 3796.0	...
912656	  800.6	 2320.2	 3801.0	...
912657	  799.9	 2319.8	 3806.0	...
912658	  800.9	 2320.1	 3805.0	...
912659	  801.8	 2320.4	 3804.0	...
912660	  803.5	 2320.9	 3803.0	...
912661	  803.6	 2320.7	 3805.0	...
912662	  803.6	 2320.5	 3808.0	...
912663	  805.8	 2322.3	 3805.0	...
912664	  808.0	 2324.1	 3803.0	...
912665	  807.1	 2323.5	 3803.0	...
912666	  802.0	 2321.0	 3808.0	...
912667	  797.1	 2318.7	 3813.0	...
912668	  794.9	 2318.5	 3817.0	...
912669	  794.8	 2317.9	 3818.0	...
912670	  795.8	 2318.5	 3821.0	...
912671	  797.2	 2319.0	 3824.0	...
912672	  799.6	 2319.4	 3829.0	...
912673	  800.3	 2319.4	 3833.0	...
912674	  801.7	 2319.5	 3839.0	...
912675	  802.5	 2319.2	 3843.0	...
912676	  803.0	 2318.9	 3846.0	...
912677	  803.6	 2319.2	 3848.0	...
912678	  805.8	 2320.0	 3848.0	...
912679	  807.8	 2320.7	 3849.0	...
912680	  809.4	 2321.1	 3847.0	...
912681	  809.5	 2321.2	 3846.0	...
912682	  809.5	 2321.4	 3842.0	...
912683	  809.5	 2321.4	 3841.0	...
912684	  791.8	 2310.8	 3862.0	...
912685	  771.3	 2303.5	 3884.0	...
912686	  771.4	 2304.4	 3883.0	...
912687	  791.9	 2312.7	 3860.0	...
912688	  808.5	 2322.4	 3844.0	...
912689	  806.7	 2320.4	 3850.0	...
912690	  804.9	 2318.3	 3854.0	...
912691	  804.3	 2318.2	 3853.0	...
912692	  803.9	 2318.2	 3851.0	...
EFIX R   912647	912692	46	  801.1	 2319.4	   3822
SSACC R  912693
912693	  803.6	 2318.2	 3851.0	...
912694	  803.4	 2318.2	 3851.0	...
912695	  803.7	 2318.2	 3851.0	...
912696	  805.7	 2320.9	 3846.0	...
912697	  808.3	 2323.2	 3842.0	...
912698	  810.6	 2325.1	 3838.0	...
912699	  811.1	 2324.0	 3839.0	...
912700	  810.2	 2321.4	 3848.0	...
912701	  797.7	 2311.9	 3866.0	...
912702	  782.3	 2306.4	 3884.0	...
912703	  768.4	 2303.0	 3893.0	...
912704	  769.3	 2303.8	 3893.0	...
912705	  770.0	 2304.5	 3894.0	...
912706	  770.3	 2304.8	 3895.0	...
912707	  767.8	 2303.6	 3897.0	...
912708	  765.6	 2302.6	 3899.0	...
912709	  778.3	 2306.5	 3890.0	...
912710	  793.2	 2311.4	 3878.0	...
912711	  806.4	 2318.6	 3866.0	...
912712	  805.8	 2319.1	 3866.0	...
912713	  805.3	 2319.6	 3866.0	...
912714	  807.1	 2320.2	 3865.0	...
912715	  809.5	 2320.2	 3866.0	...
912716	  811.9	 2320.5	 3864.0	...
912717	  811.8	 2320.8	 3861.0	...
912718	  801.6	 2311.5	 3874.0	...
912719	  789.3	 2304.5	 3890.0	...
912720	  772.8	 2297.7	 3907.0	...
912721	  769.1	 2297.2	 3910.0	...
912722	  777.1	 2299.9	 3909.0	...
912723	  788.8	 2303.2	 3907.0	...
912724	  802.4	 2308.3	 3899.0	...
912725	  804.2	 2310.1	 3894.0	...
912726	  805.9	 2312.2	 3888.0	...
912727	  805.5	 2312.7	 3886.0	...
912728	  804.5	 2312.7	 3885.0	...
912729	  797.2	 2307.0	 3889.0	...
912730	  784.4	 2303.8	 3899.0	...
912731	  772.6	 2300.5	 3909.0	...
912732	  779.5	 2306.0	 3903.0	...
912733	  790.7	 2310.9	 3892.0	...
912734	  802.4	 2319.8	 3879.0	...
912735	  803.2	 2323.4	 3878.0	...
912736	  800.1	 2327.0	 3877.0	...
912737	  796.0	 2330.2	 3877.0	...
912738	  790.1	 2335.3	 3878.0	...
912739	  787.6	 2339.4	 3879.0	...
912740	  761.0	 2337.0	 3903.0	...
912741	  736.2	 2332.6	 3927.0	...
912742	  714.3	 2333.9	 3951.0	...
912743	  713.4	 2340.5	 3951.0	...
912744	  709.4	 2347.9	 3953.0	...
912745	  704.2	 2349.1	 3955.0	...
912746	  696.0	 2347.1	 3968.0	...
912747	  690.8	 2344.2	 3980.0	...
912748	  683.5	 2341.3	 3995.0	...
912749	  681.0	 2341.3	 3998.0	...
912750	  679.2	 2342.4	 4002.0	...
912751	  680.0	 2343.9	 3997.0	...
912752	  681.6	 2346.3	 3991.0	...
912753	  683.1	 2348.6	 3985.0	...
912754	  711.2	 2358.6	 3954.0	...
912755	  739.0	 2367.4	 3925.0	...
912756	  749.0	 2369.8	 3916.0	...
912757	  732.4	 2365.7	 3934.0	...
912758	  715.9	 2361.5	 3952.0	...
912759	  705.9	 2354.2	 3964.0	...
912760	  695.1	 2345.6	 3976.0	...
912761	  706.1	 2342.7	 3965.0	...
912762	  727.9	 2348.4	 3942.0	...
912763	  736.0	 2352.4	 3932.0	...
912764	  723.3	 2351.2	 3943.0	...
912765	  711.8	 2350.5	 3952.0	...
912766	  714.0	 2351.4	 3947.0	...
912767	  705.6	 2347.8	 3959.0	...
912768	  695.9	 2343.5	 3974.0	...
912769	  686.2	 2339.0	 3988.0	...
912770	  686.6	 2338.5	 3988.0	...
912771	  688.2	 2339.0	 3982.0	...
912772	  690.0	 2339.8	 3976.0	...
912773	  691.1	 2340.6	 3976.0	...
912774	  689.6	 2340.9	 3982.0	...
912775	  688.6	 2342.0	 3988.0	...
912776	  686.8	 2343.2	 3988.0	...
912777	  686.8	 2344.6	 3986.0	...
912778	  685.5	 2345.3	 3987.0	...
912779	  685.0	 2345.9	 3988.0	...
912780	  686.7	 2345.3	 3988.0	...
912781	  687.8	 2344.4	 3986.0	...
912782	  689.3	 2344.1	 3985.0	...
912783	  687.7	 2344.7	 3988.0	...
912784	  687.0	 2344.6	 3990.0	...
912785	  684.7	 2343.1	 3993.0	...
912786	  683.3	 2341.9	 3994.0	...
912787	  685.1	 2341.3	 3990.0	...
912788	  688.1	 2341.5	 3989.0	...
912789	  691.6	 2341.4	 3990.0	...
912790	  692.4	 2341.5	 3992.0	...
912791	  693.1	 2341.7	 3991.0	...
912792	  693.4	 2342.2	 3985.0	...
912793	  693.8	 2342.8	 3980.0	...
912794	  693.7	 2342.5	 3976.0	...
912795	  693.5	 2341.7	 3977.0	...
912796	  693.3	 2340.9	 3977.0	...
912797	  695.1	 2340.5	 3977.0	...
912798	  700.1	 2342.8	 3968.0	...
912799	  705.1	 2345.1	 3959.0	...
912800	  697.6	 2343.1	 3965.0	...
912801	  686.2	 2338.5	 3980.0	...
912802	  675.0	 2333.8	 3995.0	...
912803	  677.5	 2336.7	 3995.0	...
912804	  682.0	 2339.7	 3995.0	...
912805	  685.4	 2342.9	 3994.0	...
912806	  684.9	 2341.2	 3994.0	...
912807	  682.9	 2339.5	 3989.0	...
912808	  681.3	 2336.6	 3984.0	...
ESACC R  912693	912808	116	  803.6	 2318.2	  681.3	 2336.6	   2.30	    219
SFIX R   912809
912809	  680.5	 2335.8	 3978.0	...
912810	  678.5	 2334.6	 3981.0	...
912811	  677.1	 2333.9	 3986.0	...
912812	  675.7	 2333.1	 3991.0	...
912813	  675.8	 2333.1	 3992.0	...
912814	  676.3	 2333.5	 3994.0	...
912815	  681.9	 2335.3	 3997.0	...
912816	  688.4	 2336.7	 3997.0	...
912817	  694.8	 2338.1	 3996.0	...
912818	  696.0	 2338.1	 3995.0	...
912819	  693.3	 2337.7	 3992.0	...
912820	  687.8	 2336.9	 3990.0	...
MSG	912821 0000 _ Experiment Start
912821	  682.0	 2335.7	 3990.0	...
912822	  678.9	 2334.9	 3993.0	...
912823	  678.8	 2335.4	 3985.0	...
912824	  678.8	 2336.3	 3975.0	...
912825	  679.1	 2337.2	 3970.0	...
912826	  679.5	 2337.1	 3975.0	...
912827	  681.7	 2339.7	 3979.0	...
912828	  683.1	 2342.5	 3978.0	...
912829	  684.2	 2345.6	 3977.0	...
912830	  682.9	 2346.0	 3977.0	...
912831	  680.3	 2342.1	 3985.0	...
912832	  677.8	 2338.1	 3992.0	...
912833	  677.1	 2333.8	 4001.0	...
912834	  678.4	 2333.5	 4003.0	...
912835	  677.4	 2333.7	 4004.0	...
912836	  675.8	 2335.0	 4002.0	...
912837	  675.1	 2336.6	 3994.0	...
912838	  676.9	 2337.7	 3985.0	...
912839	  677.6	 2336.7	 3986.0	...
912840	  677.1	 2335.5	 3993.0	...
912841	  675.5	 2334.6	 4001.0	...
912842	  674.7	 2335.0	 4001.0	...
912843	  673.9	 2335.5	 4001.0	...
912844	  673.2	 2335.8	 4001.0	...
912845	  672.5	 2336.0	 3999.0	...
912846	  673.2	 2335.9	 3996.0	...
912847	  674.3	 2335.8	 3994.0	...
912848	  675.8	 2335.6	 3993.0	...
912849	  676.1	 2335.4	 3995.0	...
912850	  676.3	 2335.3	 3996.0	...
912851	  676.3	 2335.4	 3997.0	...
912852	  679.4	 2336.5	 3991.0	...
912853	  682.6	 2337.3	 3987.0	...
912854	  683.5	 2338.1	 3983.0	...
912855	  680.2	 2338.3	 3984.0	...
912856	  678.0	 2338.6	 3986.0	...
912857	  678.8	 2338.4	 3986.0	...
912858	  681.1	 2337.8	 3988.0	...
912859	  683.0	 2337.3	 3991.0	...
912860	  684.8	 2336.8	 3993.0	...
EFIX R   912809	912860	52	  679.6	 2336.7	   3990
SSACC R  912861
912861	  686.1	 2336.4	 3994.0	...
912862	  687.7	 2337.1	 3994.0	...
912863	  689.5	 2338.6	 3994.0	...
912864	  692.0	 2339.9	 3994.0	...
912865	  696.8	 2340.6	 3992.0	...
912866	  701.2	 2340.2	 3991.0	...
912867	  705.6	 2339.8	 3994.0	...
912868	  706.9	 2339.2	 3998.0	...
912869	  709.4	 2335.3	 4010.0	...
912870	  713.6	 2329.2	 4018.0	...
912871	  726.7	 2321.4	 4026.0	...
912872	  741.1	 2315.3	 4024.0	...
912873	  754.8	 2308.9	 4020.0	...
912874	  761.0	 2301.4	 4002.0	...
912875	  765.5	 2294.9	 3978.0	...
912876	  774.5	 2285.2	 3951.0	...
912877	  798.0	 2273.2	 3931.0	...
912878	  827.5	 2267.2	 3912.0	...
912879	  851.7	 2264.3	 3886.0	...
912880	  861.8	 2258.5	 3855.0	...
912881	  850.7	 2249.5	 3815.0	...
912882	  811.1	 2231.3	 3788.0	...
912883	  766.2	 2225.6	 3752.0	...
912884	  741.6	 2224.6	 3718.0	...
912885	  771.7	 2225.4	 3653.0	...
912886	  818.5	 2232.7	 3590.0	...
912887	  851.5	 2245.4	 3514.0	...
912888	  859.2	 2252.4	 3438.0	...
912889	  844.7	 2253.1	 3355.0	...
912890	  829.6	 2252.0	 3300.0	...
912891	  824.6	 2251.7	 3276.0	...
912892	  824.6	 2251.7	 3276.0	...
SBLINK R 912893
912893	   .	   .	    0.0	...
912894	   .	   .	    0.0	...
912895	   .	   .	    0.0	...
912896	   .	   .	    0.0	...
912897	   .	   .	    0.0	...
912898	   .	   .	    0.0	...
912899	   .	   .	    0.0	...
912900	   .	   .	    0.0	...
912901	   .	   .	    0.0	...
912902	   .	   .	    0.0	...
912903	   .	   .	    0.0	...
912904	   .	   .	    0.0	...
912905	   .	   .	    0.0	...
912906	   .	   .	    0.0	...
912907	   .	   .	    0.0	...
912908	   .	   .	    0.0	...
912909	   .	   .	    0.0	...
912910	   .	   .	    0.0	...
912911	   .	   .	    0.0	...
912912	   .	   .	    0.0	...
912913	   .	   .	    0.0	...
912914	   .	   .	    0.0	...
912915	   .	   .	    0.0	...
912916	   .	   .	    0.0	...
912917	   .	   .	    0.0	...
912918	   .	   .	    0.0	...
912919	   .	   .	    0.0	...
912920	   .	   .	    0.0	...
912921	   .	   .	    0.0	...
912922	   .	   .	    0.0	...
912923	   .	   .	    0.0	...
912924	   .	   .	    0.0	...
912925	   .	   .	    0.0	...
912926	   .	   .	    0.0	...
912927	   .	   .	    0.0	...
912928	   .	   .	    0.0	...
912929	   .	   .	    0.0	...
912930	   .	   .	    0.0	...
912931	   .	   .	    0.0	...
912932	   .	   .	    0.0	...
912933	   .	   .	    0.0	...
912934	   .	   .	    0.0	...
912935	   .	   .	    0.0	...
912936	   .	   .	    0.0	...
912937	   .	   .	    0.0	...
912938	   .	   .	    0.0	...
912939	   .	   .	    0.0	...
912940	   .	   .	    0.0	...
912941	   .	   .	    0.0	...
912942	   .	   .	    0.0	...
912943	   .	   .	    0.0	...
912944	   .	   .	    0.0	...
912945	   .	   .	    0.0	...
912946	   .	   .	    0.0	...
912947	   .	   .	    0.0	...
912948	   .	   .	    0.0	...
912949	   .	   .	    0.0	...
912950	   .	   .	    0.0	...
912951	   .	   .	    0.0	...
912952	   .	   .	    0.0	...
912953	   .	   .	    0.0	...
912954	   .	   .	    0.0	...
912955	   .	   .	    0.0	...
912956	   .	   .	    0.0	...
912957	   .	   .	    0.0	...
912958	   .	   .	    0.0	...
912959	   .	   .	    0.0	...
912960	   .	   .	    0.0	...
912961	   .	   .	    0.0	...
912962	   .	   .	    0.0	...
912963	   .	   .	    0.0	...
912964	   .	   .	    0.0	...
912965	   .	   .	    0.0	...
912966	   .	   .	    0.0	...
912967	   .	   .	    0.0	...
912968	   .	   .	    0.0	...
912969	   .	   .	    0.0	...
EBLINK R 912893	912969	77
912970	  766.5	 1368.6	 2018.0	...
912971	  766.5	 1368.6	 2018.0	...
912972	  766.8	 1354.9	 2058.0	...
912973	  764.6	 1328.4	 2140.0	...
912974	  760.6	 1290.3	 2258.0	...
912975	  754.8	 1256.1	 2366.0	...
912976	  750.0	 1222.6	 2474.0	...
912977	  745.6	 1190.5	 2586.0	...
912978	  741.5	 1158.9	 2699.0	...
912979	  737.5	 1130.7	 2804.0	...
912980	  733.8	 1102.4	 2899.0	...
912981	  731.4	 1074.1	 2996.0	...
912982	  730.6	 1045.9	 3083.0	...
912983	  733.0	 1020.5	 3161.0	...
912984	  734.5	  996.4	 3226.0	...
912985	  735.9	  971.9	 3291.0	...
912986	  736.2	  945.4	 3361.0	...
912987	  736.7	  918.1	 3432.0	...
912988	  736.6	  890.1	 3501.0	...
912989	  737.0	  864.2	 3563.0	...
912990	  737.3	  839.9	 3616.0	...
912991	  737.0	  817.7	 3662.0	...
912992	  735.1	  794.6	 3709.0	...
912993	  733.3	  771.5	 3759.0	...
912994	  731.4	  750.4	 3813.0	...
912995	  729.6	  731.3	 3857.0	...
912996	  727.8	  715.2	 3899.0	...
912997	  726.5	  700.0	 3935.0	...
912998	  726.4	  688.5	 3969.0	...
912999	  726.8	  677.7	 4002.0	...
913000	  727.4	  668.2	 4034.0	...
913001	  727.0	  658.7	 4059.0	...
913002	  727.3	  649.2	 4078.0	...
913003	  727.8	  642.9	 4085.0	...
913004	  727.6	  639.6	 4085.0	...
913005	  726.6	  641.4	 4072.0	...
913006	  724.9	  652.8	 4039.0	...
913007	  724.4	  669.6	 4007.0	...
913008	  724.3	  686.4	 3983.0	...
913009	  725.1	  694.8	 3978.0	...
913010	  725.9	  697.4	 3977.0	...
913011	  726.4	  698.9	 3977.0	...
913012	  726.8	  698.7	 3977.0	...
913013	  726.8	  698.4	 3977.0	...
913014	  726.6	  698.1	 3976.0	...
913015	  726.0	  697.8	 3976.0	...
ESACC R  912861	913015	155	  686.1	 2336.4	  726.0	  697.8	  30.24	    620
SFIX R   913016
913016	  725.3	  697.8	 3976.0	...
913017	  724.4	  697.9	 3976.0	...
913018	  724.1	  697.8	 3977.0	...
913019	  723.7	  697.1	 3978.0	...
913020	  723.9	  696.3	 3978.0	...
913021	  724.3	  695.0	 3976.0	...
913022	  724.9	  693.9	 3974.0	...
MSG	913023 0000 _ Number On
913023	  725.2	  692.5	 3973.0	...
913024	  725.5	  690.8	 3971.0	...
913025	  725.7	  689.4	 3971.0	...
913026	  726.0	  688.1	 3972.0	...
913027	  726.4	  687.0	 3972.0	...
913028	  727.4	  686.0	 3974.0	...
913029	  728.3	  684.7	 3975.0	...
913030	  729.0	  684.1	 3975.0	...
913031	  729.0	  683.6	 3973.0	...
913032	  728.9	  683.0	 3971.0	...
913033	  728.9	  682.3	 3970.0	...
913034	  729.0	  681.0	 3970.0	...
913035	  729.3	  680.3	 3970.0	...
913036	  729.6	  679.4	 3969.0	...
913037	  729.5	  679.1	 3969.0	...
913038	  729.9	  678.7	 3969.0	...
913039	  730.3	  678.0	 3969.0	...
913040	  730.7	  677.2	 3970.0	...
913041	  730.9	  676.0	 3970.0	...
913042	  731.1	  675.5	 3970.0	...
913043	  731.2	  674.9	 3969.0	...
913044	  731.1	  674.8	 3972.0	...
913045	  730.9	  674.8	 3976.0	...
913046	  730.8	  674.6	 3979.0	...
913047	  730.9	  674.2	 3979.0	...
913048	  731.3	  673.2	 3979.0	...
913049	  732.3	  672.3	 3979.0	...
913050	  733.1	  671.4	 3980.0	...
913051	  733.8	  671.0	 3981.0	...
913052	  734.0	  670.7	 3981.0	...
913053	  734.1	  670.5	 3980.0	...
913054	  734.7	  670.3	 3983.0	...
913055	  735.2	  670.0	 3986.0	...
913056	  735.6	  669.7	 3988.0	...
913057	  735.7	  669.6	 3986.0	...
913058	  735.7	  669.3	 3988.0	...
913059	  735.8	  668.7	 3990.0	...
913060	  735.8	  668.3	 3993.0	...
913061	  735.8	  667.9	 3993.0	...
913062	  735.8	  667.8	 3994.0	...
913063	  735.7	  667.8	 3996.0	...
913064	  735.6	  667.4	 3997.0	...
913065	  735.5	  666.9	 3999.0	...
913066	  735.5	  666.3	 4000.0	...
913067	  735.6	  666.4	 4000.0	...
913068	  735.8	  666.2	 4000.0	...
913069	  736.4	  665.7	 3999.0	...
913070	  737.0	  665.3	 4000.0	...
913071	  737.5	  665.3	 4000.0	...
913072	  737.7	  665.5	 4003.0	...
913073	  738.0	  665.7	 4006.0	...
913074	  738.3	  665.6	 4009.0	...
913075	  738.6	  665.5	 4010.0	...
913076	  738.9	  665.7	 4012.0	...
913077	  739.1	  665.8	 4013.0	...
913078	  739.2	  665.2	 4013.0	...
913079	  739.0	  664.4	 4011.0	...
913080	  738.8	  663.7	 4009.0	...
913081	  738.7	  663.8	 4009.0	...
913082	  738.8	  663.8	 4011.0	...
913083	  738.6	  663.8	 4013.0	...
913084	  738.3	  663.9	 4015.0	...
913085	  738.3	  664.1	 4015.0	...
913086	  738.8	  664.2	 4014.0	...
913087	  739.2	  664.1	 4016.0	...
913088	  739.4	  663.7	 4019.0	...
913089	  739.3	  663.1	 4020.0	...
913090	  739.3	  662.7	 4018.0	...
913091	  739.3	  662.4	 4019.0	...
913092	  739.5	  662.4	 4021.0	...
913093	  739.6	  662.4	 4021.0	...
913094	  739.6	  662.4	 4020.0	...
913095	  739.6	  662.5	 4021.0	...
913096	  739.6	  662.5	 4023.0	...
913097	  739.6	  662.5	 4025.0	...
913098	  739.6	  662.4	 4026.0	...
913099	  739.6	  662.5	 4027.0	...
913100	  739.4	  662.6	 4028.0	...
913101	  739.4	  662.2	 4029.0	...
913102	  739.3	  661.8	 4027.0	...
913103	  739.3	  661.3	 4025.0	...
913104	  739.2	  661.2	 4024.0	...
913105	  739.3	  661.6	 4026.0	...
913106	  739.4	  662.0	 4029.0	...
913107	  739.8	  662.3	 4030.0	...
913108	  740.2	  662.3	 4029.0	...
913109	  740.5	  661.9	 4030.0	...
913110	  740.5	  661.1	 4031.0	...
913111	  740.4	  660.4	 4033.0	...
913112	  740.3	  660.3	 4031.0	...
913113	  740.3	  660.5	 4029.0	...
913114	  739.8	  660.8	 4029.0	...
913115	  739.2	  661.1	 4031.0	...
913116	  739.2	  661.3	 4033.0	...
913117	  739.7	  661.4	 4033.0	...
913118	  739.8	  661.3	 4033.0	...
913119	  739.4	  661.5	 4036.0	...
913120	  739.0	  661.7	 4040.0	...
913121	  739.1	  662.3	 4045.0	...
913122	  739.2	  662.9	 4047.0	...
913123	  739.5	  663.4	 4047.0	...
913124	  739.7	  663.5	 4046.0	...
913125	  740.1	  663.6	 4044.0	...
913126	  740.9	  663.7	 4042.0	...
913127	  741.5	  663.7	 4042.0	...
913128	  741.4	  663.5	 4042.0	...
913129	  740.9	  663.0	 4043.0	...
913130	  740.3	  662.4	 4044.0	...
913131	  740.2	  661.9	 4045.0	...
913132	  740.1	  661.6	 4043.0	...
913133	  740.0	  661.6	 4042.0	...
913134	  739.6	  661.9	 4043.0	...
913135	  739.3	  662.6	 4042.0	...
913136	  739.2	  663.3	 4041.0	...
913137	  739.6	  663.5	 4041.0	...
913138	  740.1	  663.4	 4042.0	...
913139	  740.4	  663.5	 4046.0	...
913140	  740.6	  663.7	 4050.0	...
913141	  740.7	  663.9	 4051.0	...
913142	  740.9	  664.0	 4050.0	...
913143	  741.1	  663.7	 4049.0	...
913144	  741.2	  663.4	 4051.0	...
913145	  741.3	  663.2	 4054.0	...
913146	  741.5	  663.0	 4054.0	...
913147	  741.6	  663.5	 4052.0	...
913148	  741.7	  664.1	 4050.0	...
913149	  741.5	  663.6	 4050.0	...
913150	  740.7	  662.8	 4051.0	...
913151	  739.9	  662.2	 4052.0	...
913152	  739.2	  662.7	 4052.0	...
913153	  739.3	  663.4	 4049.0	...
913154	  739.4	  663.9	 4046.0	...
913155	  739.6	  664.5	 4042.0	...
913156	  739.7	  664.8	 4042.0	...
913157	  739.8	  665.1	 4042.0	...
913158	  740.0	  665.1	 4043.0	...
913159	  740.5	  665.0	 4043.0	...
913160	  740.9	  664.8	 4045.0	...
913161	  741.1	  664.6	 4046.0	...
913162	  741.1	  664.6	 4047.0	...
913163	  741.0	  664.0	 4046.0	...
913164	  741.0	  663.4	 4045.0	...
913165	  741.1	  662.8	 4043.0	...
913166	  741.1	  663.3	 4042.0	...
913167	  741.1	  663.8	 4041.0	...
913168	  741.0	  664.2	 4041.0	...
913169	  740.7	  664.3	 4042.0	...
913170	  740.4	  664.5	 4043.0	...
913171	  740.2	  664.7	 4043.0	...
913172	  740.1	  665.0	 4043.0	...
913173	  740.1	  665.3	 4042.0	...
913174	  740.1	  666.1	 4042.0	...
913175	  740.1	  666.6	 4039.0	...
913176	  740.2	  666.9	 4037.0	...
913177	  740.7	  666.7	 4033.0	...
913178	  741.2	  666.4	 4032.0	...
913179	  741.4	  666.1	 4031.0	...
913180	  741.4	  666.3	 4034.0	...
913181	  741.2	  666.5	 4038.0	...
913182	  741.0	  666.7	 4037.0	...
913183	  740.8	  666.6	 4034.0	...
913184	  740.8	  666.5	 4029.0	...
913185	  740.8	  666.4	 4028.0	...
913186	  740.7	  666.4	 4027.0	...
913187	  740.5	  666.6	 4026.0	...
913188	  740.3	  666.8	 4025.0	...
913189	  740.1	  668.1	 4024.0	...
913190	  740.0	  669.2	 4024.0	...
EFIX R   913016	913190	175	  737.1	  668.2	   4017
SSACC R  913191
913191	  740.2	  670.3	 4025.0	...
913192	  741.4	  670.2	 4022.0	...
913193	  743.2	  670.0	 4020.0	...
913194	  745.7	  669.6	 4014.0	...
913195	  748.8	  668.8	 4011.0	...
913196	  752.2	  667.6	 4008.0	...
913197	  756.3	  665.4	 4004.0	...
913198	  759.9	  662.4	 4000.0	...
913199	  763.9	  659.1	 3992.0	...
913200	  767.9	  656.0	 3988.0	...
913201	  772.3	  653.8	 3983.0	...
913202	  776.9	  651.9	 3978.0	...
913203	  779.7	  651.0	 3971.0	...
913204	  781.5	  650.3	 3965.0	...
913205	  781.7	  650.1	 3963.0	...
913206	  781.8	  650.4	 3963.0	...
913207	  780.5	  652.2	 3960.0	...
913208	  778.6	  654.5	 3958.0	...
913209	  776.1	  656.5	 3955.0	...
913210	  773.1	  658.5	 3955.0	...
913211	  770.2	  660.0	 3955.0	...
ESACC R  913191	913211	21	  740.2	  670.3	  770.2	  660.0	   0.68	     93
SFIX R   913212
913212	  767.0	  661.7	 3954.0	...
913213	  765.3	  662.2	 3953.0	...
913214	  763.8	  662.9	 3952.0	...
913215	  763.3	  663.7	 3952.0	...
913216	  762.8	  664.8	 3950.0	...
913217	  762.8	  665.5	 3948.0	...
913218	  762.9	  665.6	 3943.0	...
913219	  763.8	  665.1	 3937.0	...
913220	  765.1	  664.5	 3931.0	...
913221	  766.3	  664.3	 3927.0	...
913222	  766.8	  664.0	 3924.0	...
913223	  766.9	  663.7	 3920.0	...
913224	  767.0	  663.6	 3913.0	...
913225	  766.9	  663.7	 3908.0	...
913226	  766.9	  663.9	 3904.0	...
913227	  766.7	  664.0	 3904.0	...
913228	  766.9	  664.4	 3903.0	...
913229	  766.6	  664.8	 3902.0	...
913230	  766.4	  665.2	 3901.0	...
913231	  766.1	  665.7	 3897.0	...
913232	  766.1	  666.2	 3891.0	...
913233	  766.2	  666.6	 3884.0	...
913234	  766.2	  666.5	 3882.0	...
913235	  766.3	  666.3	 3881.0	...
913236	  766.2	  666.1	 3878.0	...
913237	  766.2	  665.9	 3876.0	...
913238	  766.1	  665.8	 3875.0	...
913239	  766.3	  665.6	 3870.0	...
913240	  766.8	  665.4	 3864.0	...
913241	  767.2	  665.3	 3855.0	...
913242	  767.5	  665.3	 3851.0	...
913243	  767.4	  665.4	 3849.0	...
913244	  767.3	  665.8	 3849.0	...
913245	  767.4	  666.4	 3846.0	...
913246	  767.4	  666.8	 3844.0	...
913247	  767.5	  667.0	 3839.0	...
913248	  767.6	  667.0	 3833.0	...
913249	  767.7	  667.0	 3826.0	...
913250	  767.5	  667.0	 3822.0	...
913251	  767.4	  667.3	 3823.0	...
913252	  767.3	  667.6	 3819.0	...
913253	  767.5	  667.5	 3814.0	...
913254	  767.6	  667.2	 3810.0	...
913255	  767.6	  666.9	 3807.0	...
913256	  767.9	  667.0	 3800.0	...
913257	  768.2	  667.0	 3792.0	...
913258	  768.0	  667.8	 3787.0	...
913259	  767.6	  668.7	 3784.0	...
913260	  767.1	  669.4	 3782.0	...
913261	  767.0	  669.2	 3779.0	...
913262	  767.6	  668.6	 3776.0	...
913263	  768.3	  668.1	 3772.0	...
913264	  769.0	  668.3	 3767.0	...
913265	  769.0	  669.0	 3762.0	...
913266	  769.0	  669.9	 3758.0	...
913267	  768.9	  670.0	 3752.0	...
913268	  768.7	  669.9	 3747.0	...
913269	  768.7	  669.8	 3739.0	...
913270	  768.7	  669.5	 3732.0	...
913271	  769.2	  669.2	 3728.0	...
913272	  769.7	  668.9	 3724.0	...
913273	  770.1	  668.0	 3722.0	...
913274	  770.0	  667.2	 3717.0	...
913275	  769.9	  666.4	 3713.0	...
913276	  769.7	  666.4	 3709.0	...
913277	  769.4	  666.9	 3708.0	...
913278	  769.4	  667.5	 3704.0	...
913279	  769.6	  668.2	 3699.0	...
913280	  769.8	  668.3	 3690.0	...
913281	  769.8	  668.4	 3685.0	...
913282	  769.8	  668.4	 3680.0	...
913283	  769.8	  668.4	 3677.0	...
913284	  769.7	  668.4	 3674.0	...
913285	  769.6	  667.8	 3674.0	...
913286	  769.6	  667.1	 3674.0	...
913287	  769.6	  666.4	 3669.0	...
913288	  769.5	  666.2	 3663.0	...
913289	  769.4	  666.0	 3655.0	...
913290	  769.5	  666.0	 3653.0	...
913291	  769.6	  666.0	 3650.0	...
913292	  769.8	  666.3	 3648.0	...
913293	  770.1	  666.5	 3645.0	...
913294	  770.6	  666.5	 3642.0	...
913295	  771.1	  666.3	 3639.0	...
913296	  771.0	  666.3	 3635.0	...
913297	  770.9	  666.4	 3633.0	...
913298	  770.9	  666.7	 3629.0	...
913299	  771.1	  666.6	 3625.0	...
913300	  771.2	  666.6	 3621.0	...
913301	  771.0	  666.4	 3619.0	...
913302	  770.9	  666.6	 3618.0	...
913303	  770.7	  666.7	 3617.0	...
913304	  770.7	  666.7	 3614.0	...
913305	  770.8	  666.5	 3607.0	...
913306	  771.0	  666.4	 3603.0	...
913307	  771.1	  666.3	 3600.0	...
913308	  771.1	  666.2	 3597.0	...
913309	  771.1	  666.0	 3593.0	...
913310	  771.1	  665.7	 3588.0	...
913311	  771.1	  665.6	 3584.0	...
913312	  770.8	  665.6	 3581.0	...
913313	  770.4	  665.6	 3579.0	...
913314	  770.3	  665.7	 3575.0	...
913315	  770.6	  665.9	 3571.0	...
913316	  771.0	  666.1	 3565.0	...
913317	  771.1	  666.1	 3563.0	...
913318	  771.1	  665.9	 3560.0	...
913319	  771.1	  666.1	 3553.0	...
913320	  771.1	  666.4	 3547.0	...
913321	  771.1	  666.2	 3542.0	...
913322	  771.5	  665.8	 3542.0	...
913323	  771.8	  665.4	 3542.0	...
913324	  772.1	  665.5	 3542.0	...
913325	  772.1	  665.7	 3538.0	...
913326	  771.9	  665.8	 3533.0	...
913327	  771.6	  665.7	 3525.0	...
913328	  771.5	  665.6	 3521.0	...
913329	  771.5	  665.5	 3517.0	...
913330	  772.0	  665.4	 3516.0	...
913331	  772.9	  665.2	 3516.0	...
913332	  773.7	  665.0	 3515.0	...
913333	  774.0	  665.5	 3512.0	...
913334	  773.9	  666.2	 3509.0	...
913335	  773.6	  666.4	 3505.0	...
913336	  773.4	  665.7	 3504.0	...
MSG	913337 0000 _ Number Off
913337	  773.3	  665.1	 3497.0	...
913338	  773.3	  664.9	 3492.0	...
913339	  773.1	  664.9	 3487.0	...
913340	  772.9	  664.8	 3485.0	...
913341	  773.3	  664.7	 3483.0	...
913342	  774.0	  664.6	 3480.0	...
913343	  774.4	  664.1	 3477.0	...
913344	  774.1	  663.8	 3469.0	...
913345	  774.0	  663.5	 3462.0	...
913346	  774.1	  663.4	 3459.0	...
913347	  774.2	  663.3	 3461.0	...
913348	  774.0	  663.3	 3460.0	...
913349	  773.9	  663.2	 3457.0	...
913350	  773.8	  663.0	 3455.0	...
913351	  773.9	  663.2	 3455.0	...
913352	  773.9	  663.6	 3454.0	...
913353	  773.9	  664.0	 3451.0	...
913354	  773.9	  664.0	 3449.0	...
913355	  773.9	  663.9	 3446.0	...
913356	  773.9	  663.8	 3445.0	...
913357	  773.9	  663.3	 3444.0	...
913358	  773.8	  662.8	 3441.0	...
913359	  773.9	  662.5	 3437.0	...
913360	  773.9	  662.7	 3434.0	...
913361	  773.9	  663.0	 3433.0	...
913362	  773.9	  663.3	 3433.0	...
913363	  773.7	  663.5	 3433.0	...
913364	  773.5	  663.3	 3434.0	...
913365	  773.3	  663.2	 3433.0	...
913366	  773.4	  663.1	 3432.0	...
913367	  773.6	  663.2	 3428.0	...
913368	  773.9	  663.3	 3425.0	...
913369	  774.1	  663.4	 3422.0	...
913370	  774.3	  663.5	 3421.0	...
913371	  774.5	  663.6	 3420.0	...
913372	  774.7	  663.6	 3419.0	...
913373	  774.7	  663.4	 3414.0	...
913374	  774.8	  663.2	 3408.0	...
913375	  774.7	  663.2	 3403.0	...
913376	  774.6	  663.4	 3401.0	...
913377	  774.6	  663.8	 3398.0	...
913378	  774.6	  664.0	 3394.0	...
913379	  774.6	  663.7	 3392.0	...
913380	  774.6	  663.3	 3391.0	...
913381	  774.8	  662.9	 3387.0	...
913382	  775.1	  662.8	 3382.0	...
913383	  775.5	  662.6	 3378.0	...
913384	  775.1	  662.6	 3378.0	...
913385	  774.5	  662.6	 3375.0	...
913386	  774.0	  662.7	 3372.0	...
913387	  774.2	  662.8	 3367.0	...
913388	  774.5	  662.9	 3366.0	...
913389	  774.6	  663.1	 3365.0	...
913390	  774.6	  663.4	 3364.0	...
913391	  774.4	  663.6	 3364.0	...
913392	  774.3	  663.2	 3363.0	...
913393	  774.3	  662.5	 3362.0	...
913394	  774.2	  661.7	 3361.0	...
913395	  774.2	  661.7	 3357.0	...
913396	  774.2	  661.7	 3353.0	...
913397	  774.5	  661.8	 3349.0	...
913398	  774.6	  662.0	 3346.0	...
913399	  774.7	  662.3	 3343.0	...
913400	  775.0	  662.3	 3342.0	...
913401	  775.4	  663.1	 3343.0	...
913402	  775.8	  663.8	 3340.0	...
913403	  775.6	  664.4	 3336.0	...
913404	  775.4	  664.1	 3333.0	...
913405	  775.3	  663.2	 3333.0	...
913406	  775.4	  662.7	 3332.0	...
913407	  775.4	  662.3	 3330.0	...
913408	  775.4	  662.4	 3328.0	...
913409	  775.6	  662.1	 3326.0	...
913410	  775.9	  661.7	 3328.0	...
913411	  776.6	  661.3	 3330.0	...
913412	  776.9	  661.3	 3327.0	...
913413	  776.8	  661.4	 3322.0	...
913414	  776.5	  661.3	 3317.0	...
913415	  776.0	  661.2	 3316.0	...
913416	  775.9	  661.0	 3314.0	...
913417	  775.7	  661.0	 3312.0	...
913418	  775.8	  661.0	 3311.0	...
913419	  775.9	  661.8	 3308.0	...
913420	  775.9	  662.6	 3307.0	...
913421	  775.9	  662.6	 3306.0	...
913422	  776.2	  661.8	 3304.0	...
913423	  776.3	  661.9	 3303.0	...
913424	  776.3	  662.8	 3302.0	...
913425	  776.2	  663.3	 3304.0	...
913426	  776.1	  663.0	 3303.0	...
913427	  776.3	  662.6	 3302.0	...
913428	  776.5	  662.5	 3300.0	...
913429	  776.9	  662.3	 3297.0	...
913430	  777.0	  662.2	 3293.0	...
913431	  776.8	  662.4	 3290.0	...
913432	  776.6	  662.7	 3290.0	...
913433	  776.4	  663.0	 3289.0	...
913434	  776.4	  663.1	 3286.0	...
913435	  776.4	  663.0	 3284.0	...
913436	  776.3	  662.8	 3282.0	...
913437	  776.0	  662.6	 3282.0	...
913438	  775.8	  663.0	 3282.0	...
913439	  775.4	  663.5	 3282.0	...
913440	  775.4	  664.0	 3279.0	...
913441	  775.3	  664.0	 3277.0	...
913442	  775.2	  663.5	 3275.0	...
913443	  775.0	  662.9	 3275.0	...
913444	  774.8	  662.6	 3275.0	...
913445	  774.8	  662.9	 3276.0	...
913446	  774.7	  663.0	 3273.0	...
913447	  775.1	  662.8	 3269.0	...
913448	  775.6	  663.1	 3266.0	...
913449	  776.1	  663.4	 3266.0	...
913450	  776.2	  663.9	 3269.0	...
913451	  776.2	  663.0	 3271.0	...
913452	  776.2	  662.2	 3273.0	...
913453	  776.1	  661.5	 3274.0	...
913454	  776.2	  661.9	 3270.0	...
913455	  776.5	  662.1	 3265.0	...
913456	  776.7	  662.2	 3261.0	...
913457	  777.0	  662.2	 3260.0	...
913458	  777.1	  662.2	 3258.0	...
913459	  777.1	  662.1	 3257.0	...
913460	  777.0	  662.2	 3256.0	...
913461	  776.8	  662.2	 3254.0	...
913462	  777.2	  662.4	 3252.0	...
913463	  777.7	  662.2	 3250.0	...
913464	  778.2	  662.1	 3250.0	...
913465	  778.2	  662.2	 3249.0	...
913466	  778.2	  662.3	 3248.0	...
913467	  778.3	  662.3	 3246.0	...
913468	  778.6	  662.1	 3244.0	...
913469	  778.8	  661.9	 3242.0	...
913470	  778.7	  662.2	 3240.0	...
913471	  778.7	  662.7	 3240.0	...
913472	  778.6	  663.2	 3239.0	...
913473	  778.8	  663.3	 3237.0	...
913474	  779.0	  663.4	 3236.0	...
913475	  778.9	  664.2	 3236.0	...
913476	  778.7	  665.0	 3233.0	...
913477	  778.4	  665.1	 3230.0	...
913478	  778.4	  664.4	 3227.0	...
913479	  778.4	  663.8	 3225.0	...
913480	  778.3	  663.9	 3224.0	...
913481	  778.1	  664.2	 3223.0	...
913482	  778.3	  664.2	 3223.0	...
913483	  778.7	  664.2	 3222.0	...
913484	  779.1	  663.7	 3220.0	...
913485	  779.2	  663.0	 3219.0	...
913486	  779.1	  662.4	 3218.0	...
913487	  779.0	  662.1	 3218.0	...
913488	  779.0	  662.7	 3218.0	...
913489	  779.1	  663.4	 3217.0	...
913490	  779.3	  664.2	 3216.0	...
913491	  779.4	  664.4	 3214.0	...
913492	  779.5	  664.6	 3214.0	...
913493	  779.5	  664.5	 3215.0	...
913494	  779.1	  664.3	 3216.0	...
913495	  778.8	  664.3	 3216.0	...
913496	  778.9	  664.5	 3216.0	...
913497	  779.3	  664.6	 3216.0	...
913498	  779.6	  664.9	 3216.0	...
913499	  779.7	  665.3	 3216.0	...
913500	  779.8	  665.3	 3215.0	...
913501	  779.0	  664.9	 3215.0	...
913502	  778.1	  664.5	 3214.0	...
913503	  777.9	  664.2	 3213.0	...
913504	  778.6	  664.0	 3211.0	...
913505	  779.2	  663.3	 3211.0	...
913506	  779.2	  662.7	 3211.0	...
913507	  779.2	  662.7	 3211.0	...
913508	  779.2	  663.2	 3208.0	...
913509	  779.2	  663.7	 3205.0	...
913510	  779.3	  663.8	 3202.0	...
913511	  779.7	  663.8	 3202.0	...
913512	  780.0	  663.8	 3202.0	...
913513	  780.2	  663.7	 3202.0	...
913514	  779.9	  663.7	 3202.0	...
913515	  779.7	  663.6	 3202.0	...
913516	  779.7	  663.1	 3202.0	...
913517	  779.8	  662.6	 3202.0	...
913518	  779.8	  662.1	 3200.0	...
913519	  779.9	  661.9	 3198.0	...
913520	  780.2	  661.9	 3198.0	...
913521	  780.4	  662.1	 3200.0	...
913522	  780.3	  662.4	 3202.0	...
913523	  780.0	  662.7	 3202.0	...
913524	  779.7	  662.8	 3201.0	...
913525	  780.1	  662.6	 3200.0	...
913526	  780.4	  662.5	 3199.0	...
913527	  780.7	  662.4	 3199.0	...
913528	  780.6	  662.4	 3198.0	...
913529	  780.7	  662.3	 3196.0	...
913530	  780.7	  662.2	 3194.0	...
913531	  780.5	  662.1	 3192.0	...
913532	  780.2	  662.1	 3190.0	...
913533	  779.9	  662.4	 3188.0	...
913534	  779.9	  662.9	 3187.0	...
913535	  779.9	  663.7	 3187.0	...
913536	  780.0	  664.1	 3187.0	...
913537	  779.9	  664.6	 3186.0	...
913538	  779.9	  664.6	 3184.0	...
913539	  780.2	  664.5	 3184.0	...
913540	  780.5	  664.2	 3185.0	...
913541	  780.8	  663.4	 3185.0	...
913542	  781.3	  662.7	 3184.0	...
913543	  781.8	  662.2	 3183.0	...
913544	  782.3	  662.2	 3183.0	...
913545	  782.1	  662.2	 3183.0	...
913546	  781.8	  662.3	 3184.0	...
913547	  781.2	  662.7	 3185.0	...
MSG	913548 0000 _ Number On
913548	  780.8	  663.2	 3184.0	...
913549	  780.4	  663.6	 3182.0	...
913550	  780.2	  663.9	 3180.0	...
913551	  780.3	  664.0	 3178.0	...
913552	  780.5	  663.9	 3177.0	...
913553	  780.7	  663.8	 3176.0	...
913554	  780.6	  663.8	 3176.0	...
913555	  780.5	  663.9	 3176.0	...
913556	  780.4	  664.0	 3176.0	...
913557	  780.4	  664.0	 3174.0	...
913558	  780.3	  663.6	 3173.0	...
913559	  780.1	  662.9	 3172.0	...
913560	  780.0	  662.1	 3173.0	...
913561	  780.0	  662.0	 3174.0	...
913562	  780.1	  662.2	 3175.0	...
913563	  780.3	  662.5	 3175.0	...
913564	  780.4	  662.6	 3173.0	...
913565	  780.5	  662.2	 3172.0	...
913566	  780.5	  661.8	 3170.0	...
913567	  780.5	  661.6	 3169.0	...
913568	  780.6	  662.1	 3169.0	...
913569	  780.6	  662.5	 3168.0	...
913570	  780.6	  662.8	 3168.0	...
913571	  780.5	  662.8	 3168.0	...
913572	  780.5	  662.9	 3169.0	...
913573	  780.4	  663.0	 3170.0	...
913574	  780.2	  662.6	 3170.0	...
913575	  780.2	  662.1	 3170.0	...
913576	  780.3	  661.5	 3168.0	...
913577	  780.4	  661.5	 3165.0	...
913578	  780.5	  661.5	 3161.0	...
913579	  780.7	  661.5	 3160.0	...
913580	  781.1	  661.3	 3159.0	...
913581	  781.4	  661.0	 3158.0	...
913582	  781.6	  660.9	 3157.0	...
913583	  781.6	  660.9	 3157.0	...
913584	  781.5	  661.1	 3156.0	...
913585	  781.3	  661.0	 3156.0	...
913586	  780.9	  660.6	 3156.0	...
913587	  780.7	  659.9	 3156.0	...
913588	  780.6	  659.5	 3156.0	...
913589	  780.6	  659.1	 3156.0	...
913590	  780.8	  658.9	 3155.0	...
913591	  781.0	  659.5	 3155.0	...
913592	  781.2	  660.1	 3157.0	...
913593	  781.3	  660.7	 3158.0	...
913594	  781.6	  660.7	 3157.0	...
913595	  781.9	  660.6	 3156.0	...
913596	  782.1	  660.0	 3155.0	...
913597	  782.1	  659.3	 3154.0	...
913598	  781.9	  658.6	 3152.0	...
913599	  781.8	  658.3	 3152.0	...
913600	  781.8	  658.0	 3153.0	...
913601	  781.7	  658.3	 3154.0	...
913602	  781.5	  658.8	 3155.0	...
913603	  781.2	  658.7	 3156.0	...
913604	  781.0	  658.1	 3153.0	...
913605	  780.8	  657.4	 3151.0	...
913606	  780.9	  657.8	 3148.0	...
913607	  781.0	  658.2	 3147.0	...
913608	  781.3	  658.4	 3151.0	...
913609	  781.6	  658.1	 3155.0	...
913610	  781.9	  658.5	 3158.0	...
913611	  782.0	  659.3	 3157.0	...
913612	  782.0	  659.8	 3152.0	...
913613	  781.8	  659.8	 3147.0	...
913614	  781.5	  659.7	 3143.0	...
913615	  781.2	  659.9	 3144.0	...
913616	  781.0	  659.8	 3146.0	...
913617	  781.0	  659.3	 3145.0	...
913618	  780.9	  658.7	 3143.0	...
913619	  780.9	  658.1	 3139.0	...
913620	  780.9	  658.5	 3137.0	...
913621	  781.0	  659.1	 3135.0	...
913622	  781.2	  659.5	 3135.0	...
913623	  781.4	  659.1	 3135.0	...
913624	  781.4	  658.7	 3134.0	...
913625	  781.4	  658.4	 3136.0	...
913626	  781.4	  659.2	 3138.0	...
913627	  781.5	  660.1	 3141.0	...
913628	  781.6	  661.0	 3139.0	...
913629	  781.7	  660.7	 3137.0	...
913630	  781.5	  659.9	 3135.0	...
913631	  781.7	  658.5	 3137.0	...
913632	  781.8	  657.4	 3137.0	...
913633	  781.8	  656.9	 3136.0	...
913634	  781.4	  657.1	 3135.0	...
913635	  781.2	  657.4	 3136.0	...
913636	  781.0	  657.3	 3137.0	...
913637	  781.3	  657.0	 3138.0	...
913638	  781.5	  656.7	 3136.0	...
913639	  781.2	  656.9	 3134.0	...
913640	  780.7	  657.5	 3132.0	...
913641	  780.2	  658.1	 3132.0	...
913642	  780.3	  658.2	 3135.0	...
913643	  780.4	  658.1	 3138.0	...
913644	  780.6	  658.0	 3138.0	...
913645	  780.8	  658.2	 3136.0	...
913646	  780.9	  658.4	 3135.0	...
913647	  780.9	  658.6	 3136.0	...
913648	  781.0	  658.5	 3136.0	...
913649	  781.2	  658.4	 3137.0	...
913650	  781.3	  658.4	 3138.0	...
913651	  781.0	  658.7	 3137.0	...
913652	  780.8	  659.3	 3137.0	...
913653	  780.8	  659.6	 3136.0	...
913654	  781.1	  659.8	 3138.0	...
913655	  781.3	  660.2	 3140.0	...
913656	  781.3	  660.7	 3141.0	...
913657	  781.3	  661.1	 3141.0	...
913658	  781.0	  661.3	 3141.0	...
913659	  780.6	  661.5	 3140.0	...
913660	  780.1	  661.7	 3140.0	...
913661	  780.0	  661.7	 3139.0	...
913662	  779.9	  661.4	 3138.0	...
913663	  780.1	  661.0	 3136.0	...
913664	  780.2	  660.7	 3137.0	...
913665	  780.4	  660.7	 3140.0	...
913666	  780.2	  660.2	 3142.0	...
913667	  780.0	  659.6	 3142.0	...
913668	  779.9	  659.2	 3140.0	...
913669	  779.9	  659.4	 3139.0	...
913670	  780.0	  660.5	 3139.0	...
913671	  780.0	  661.6	 3139.0	...
913672	  779.8	  662.5	 3139.0	...
913673	  779.5	  662.3	 3140.0	...
913674	  779.8	  661.8	 3142.0	...
913675	  780.5	  660.8	 3142.0	...
913676	  781.1	  659.9	 3142.0	...
913677	  780.9	  659.5	 3141.0	...
913678	  780.6	  659.2	 3141.0	...
913679	  780.3	  659.1	 3141.0	...
913680	  780.6	  658.9	 3140.0	...
913681	  780.9	  658.8	 3137.0	...
913682	  781.2	  658.6	 3132.0	...
913683	  781.3	  658.3	 3129.0	...
913684	  781.2	  658.0	 3128.0	...
913685	  781.4	  657.8	 3128.0	...
913686	  781.7	  657.9	 3127.0	...
913687	  781.8	  658.2	 3127.0	...
913688	  781.5	  658.6	 3127.0	...
913689	  781.6	  657.6	 3127.0	...
913690	  781.8	  656.4	 3127.0	...
913691	  782.0	  655.1	 3125.0	...
913692	  781.9	  654.9	 3125.0	...
913693	  781.8	  654.8	 3125.0	...
913694	  781.8	  654.9	 3127.0	...
913695	  781.8	  655.4	 3126.0	...
913696	  781.9	  655.8	 3125.0	...
913697	  782.0	  656.2	 3126.0	...
913698	  781.6	  656.4	 3129.0	...
913699	  781.2	  656.5	 3131.0	...
913700	  780.8	  656.5	 3130.0	...
913701	  780.8	  656.1	 3128.0	...
913702	  781.0	  655.8	 3128.0	...
913703	  781.3	  655.0	 3128.0	...
913704	  781.6	  654.6	 3130.0	...
913705	  781.9	  654.2	 3131.0	...
913706	  782.2	  654.3	 3130.0	...
913707	  782.5	  654.5	 3128.0	...
913708	  782.5	  654.8	 3125.0	...
913709	  782.7	  655.7	 3121.0	...
913710	  782.7	  656.4	 3121.0	...
913711	  782.6	  656.4	 3123.0	...
913712	  782.4	  655.9	 3125.0	...
913713	  782.3	  655.2	 3125.0	...
913714	  782.3	  654.8	 3125.0	...
913715	  782.6	  654.3	 3125.0	...
913716	  782.9	  653.9	 3123.0	...
913717	  783.2	  653.8	 3121.0	...
913718	  783.2	  653.8	 3119.0	...
913719	  783.2	  653.9	 3119.0	...
913720	  783.0	  654.3	 3119.0	...
913721	  782.7	  654.8	 3120.0	...
913722	  782.4	  655.4	 3121.0	...
913723	  782.3	  654.7	 3119.0	...
913724	  782.4	  653.7	 3118.0	...
913725	  782.6	  652.6	 3116.0	...
913726	  783.0	  652.4	 3115.0	...
913727	  783.1	  652.4	 3114.0	...
913728	  783.3	  652.3	 3113.0	...
913729	  783.5	  652.7	 3112.0	...
913730	  783.7	  653.1	 3112.0	...
913731	  783.8	  653.6	 3114.0	...
913732	  783.7	  653.7	 3117.0	...
913733	  783.3	  653.7	 3120.0	...
913734	  783.0	  654.1	 3122.0	...
913735	  782.6	  654.3	 3121.0	...
913736	  782.5	  654.3	 3119.0	...
913737	  782.6	  654.0	 3121.0	...
913738	  782.9	  653.7	 3124.0	...
913739	  783.0	  653.5	 3127.0	...
913740	  783.1	  653.2	 3126.0	...
913741	  783.2	  653.0	 3126.0	...
913742	  783.5	  653.1	 3126.0	...
913743	  783.2	  653.5	 3125.0	...
913744	  782.9	  654.0	 3123.0	...
913745	  782.4	  654.3	 3122.0	...
913746	  782.4	  654.3	 3121.0	...
913747	  782.4	  653.9	 3124.0	...
913748	  782.3	  653.5	 3128.0	...
913749	  782.4	  653.4	 3129.0	...
913750	  782.6	  653.6	 3127.0	...
913751	  782.8	  653.7	 3124.0	...
913752	  782.9	  653.7	 3123.0	...
913753	  783.0	  653.3	 3122.0	...
913754	  783.0	  652.9	 3121.0	...
913755	  783.1	  652.8	 3121.0	...
913756	  783.3	  653.0	 3121.0	...
913757	  783.3	  653.3	 3121.0	...
913758	  783.2	  653.3	 3122.0	...
913759	  783.1	  653.1	 3123.0	...
913760	  783.0	  652.9	 3123.0	...
913761	  783.0	  652.7	 3124.0	...
913762	  782.8	  652.8	 3124.0	...
913763	  782.6	  653.3	 3124.0	...
913764	  782.4	  653.7	 3124.0	...
913765	  782.4	  653.5	 3123.0	...
913766	  782.6	  652.9	 3121.0	...
913767	  782.7	  652.6	 3118.0	...
913768	  782.8	  653.1	 3117.0	...
913769	  782.7	  653.9	 3116.0	...
913770	  782.6	  654.3	 3117.0	...
913771	  782.9	  654.0	 3117.0	...
913772	  783.4	  653.5	 3117.0	...
913773	  783.8	  653.1	 3118.0	...
913774	  783.8	  653.3	 3120.0	...
913775	  783.6	  653.2	 3119.0	...
913776	  783.5	  653.0	 3117.0	...
913777	  783.5	  652.9	 3115.0	...
913778	  783.8	  652.9	 3113.0	...
913779	  784.0	  652.9	 3113.0	...
913780	  783.9	  653.0	 3114.0	...
913781	  783.7	  653.0	 3114.0	...
913782	  783.6	  652.7	 3114.0	...
913783	  783.5	  652.2	 3114.0	...
913784	  783.5	  651.7	 3113.0	...
913785	  783.6	  652.1	 3112.0	...
913786	  783.8	  652.7	 3110.0	...
913787	  783.9	  652.9	 3108.0	...
913788	  784.0	  652.5	 3106.0	...
913789	  784.0	  652.2	 3105.0	...
913790	  783.7	  652.2	 3108.0	...
913791	  783.3	  652.3	 3112.0	...
913792	  782.7	  652.6	 3116.0	...
913793	  782.6	  652.8	 3117.0	...
913794	  782.6	  652.9	 3117.0	...
913795	  782.9	  652.6	 3113.0	...
913796	  783.0	  652.2	 3108.0	...
913797	  782.8	  652.0	 3105.0	...
913798	  782.7	  651.9	 3107.0	...
913799	  782.7	  652.2	 3110.0	...
913800	  782.8	  652.4	 3109.0	...
913801	  783.2	  652.5	 3107.0	...
913802	  783.6	  652.3	 3105.0	...
913803	  784.0	  651.6	 3105.0	...
913804	  784.0	  650.9	 3105.0	...
913805	  784.0	  651.0	 3106.0	...
913806	  784.0	  651.6	 3107.0	...
913807	  783.9	  651.8	 3105.0	...
913808	  783.9	  651.4	 3103.0	...
913809	  783.9	  651.0	 3101.0	...
913810	  783.7	  651.3	 3100.0	...
913811	  783.3	  651.7	 3100.0	...
913812	  783.2	  652.2	 3101.0	...
913813	  783.3	  652.4	 3102.0	...
913814	  783.5	  652.3	 3101.0	...
913815	  783.7	  651.9	 3101.0	...
913816	  783.9	  651.5	 3103.0	...
913817	  783.7	  651.6	 3105.0	...
913818	  783.4	  651.4	 3108.0	...
913819	  783.2	  651.2	 3107.0	...
913820	  783.2	  651.2	 3106.0	...
913821	  783.3	  651.5	 3105.0	...
913822	  783.5	  651.7	 3104.0	...
913823	  783.1	  652.2	 3104.0	...
913824	  782.7	  652.4	 3104.0	...
913825	  783.0	  652.6	 3104.0	...
913826	  783.9	  652.3	 3104.0	...
913827	  784.7	  651.9	 3102.0	...
913828	  784.3	  651.6	 3101.0	...
913829	  783.9	  651.6	 3099.0	...
913830	  783.4	  651.7	 3100.0	...
913831	  783.5	  651.6	 3101.0	...
913832	  783.7	  651.4	 3101.0	...
913833	  783.9	  651.2	 3100.0	...
913834	  784.3	  651.2	 3099.0	...
913835	  784.4	  651.3	 3096.0	...
913836	  784.3	  651.4	 3093.0	...
913837	  784.1	  651.4	 3093.0	...
913838	  784.3	  651.3	 3095.0	...
913839	  784.7	  651.7	 3097.0	...
913840	  784.7	  652.0	 3097.0	...
913841	  784.5	  652.2	 3097.0	...
913842	  784.2	  652.0	 3098.0	...
913843	  784.3	  651.8	 3098.0	...
913844	  784.2	  651.8	 3098.0	...
913845	  784.1	  651.6	 3097.0	...
913846	  784.1	  651.4	 3096.0	...
913847	  784.2	  651.3	 3093.0	...
913848	  784.4	  651.5	 3091.0	...
913849	  784.7	  651.4	 3089.0	...
913850	  784.8	  651.5	 3089.0	...
913851	  784.9	  651.4	 3089.0	...
MSG	913852 0000 _ Number Off
913852	  785.1	  651.5	 3089.0	...
913853	  785.2	  651.3	 3089.0	...
913854	  785.1	  651.2	 3089.0	...
913855	  785.0	  651.4	 3090.0	...
913856	  784.8	  651.8	 3090.0	...
913857	  784.7	  651.8	 3090.0	...
913858	  784.5	  651.6	 3090.0	...
913859	  784.3	  651.4	 3090.0	...
913860	  784.2	  651.8	 3090.0	...
913861	  784.3	  652.1	 3090.0	...
913862	  784.3	  652.5	 3090.0	...
913863	  784.4	  652.8	 3091.0	...
913864	  784.3	  653.0	 3091.0	...
913865	  784.7	  652.7	 3091.0	...
913866	  785.0	  652.2	 3091.0	...
913867	  785.5	  651.7	 3092.0	...
913868	  785.6	  651.5	 3092.0	...
913869	  785.6	  650.9	 3091.0	...
913870	  785.6	  650.4	 3090.0	...
913871	  785.5	  650.3	 3088.0	...
913872	  785.7	  650.4	 3087.0	...
913873	  785.9	  650.6	 3087.0	...
913874	  786.0	  650.9	 3087.0	...
913875	  785.9	  651.1	 3087.0	...
913876	  785.4	  651.1	 3086.0	...
913877	  784.9	  651.3	 3086.0	...
913878	  784.5	  651.6	 3087.0	...
913879	  784.5	  651.7	 3089.0	...
913880	  784.5	  651.6	 3090.0	...
913881	  784.5	  651.6	 3091.0	...
913882	  784.5	  651.5	 3091.0	...
913883	  784.5	  651.5	 3091.0	...
913884	  784.5	  651.2	 3091.0	...
913885	  784.9	  650.8	 3089.0	...
913886	  785.4	  650.7	 3088.0	...
913887	  785.9	  650.8	 3086.0	...
913888	  785.9	  651.1	 3085.0	...
913889	  785.9	  651.2	 3085.0	...
913890	  785.8	  651.2	 3086.0	...
913891	  785.8	  651.3	 3087.0	...
913892	  785.8	  651.4	 3087.0	...
913893	  785.5	  651.6	 3086.0	...
913894	  785.2	  651.7	 3087.0	...
913895	  785.0	  651.9	 3089.0	...
913896	  785.1	  652.1	 3090.0	...
913897	  785.1	  652.0	 3090.0	...
913898	  785.2	  651.9	 3089.0	...
913899	  785.5	  651.6	 3089.0	...
913900	  785.8	  651.3	 3090.0	...
913901	  786.1	  651.1	 3090.0	...
913902	  786.1	  650.2	 3090.0	...
913903	  786.1	  649.4	 3090.0	...
913904	  786.2	  648.5	 3091.0	...
913905	  786.4	  648.7	 3093.0	...
913906	  786.4	  649.6	 3093.0	...
913907	  786.2	  650.6	 3091.0	...
913908	  786.0	  651.4	 3089.0	...
913909	  786.0	  651.3	 3090.0	...
913910	  785.9	  651.1	 3091.0	...
913911	  786.1	  650.9	 3092.0	...
913912	  786.2	  650.7	 3091.0	...
913913	  786.3	  650.5	 3090.0	...
913914	  786.0	  650.3	 3088.0	...
913915	  785.9	  650.3	 3087.0	...
913916	  785.6	  650.6	 3086.0	...
913917	  785.5	  651.2	 3086.0	...
913918	  785.5	  651.6	 3086.0	...
913919	  785.5	  651.8	 3087.0	...
913920	  785.9	  651.6	 3087.0	...
913921	  786.2	  651.8	 3086.0	...
913922	  786.6	  652.1	 3087.0	...
913923	  786.7	  652.1	 3088.0	...
913924	  786.7	  651.8	 3089.0	...
913925	  786.8	  651.4	 3088.0	...
913926	  786.8	  651.1	 3088.0	...
913927	  786.8	  650.7	 3089.0	...
913928	  786.8	  650.5	 3090.0	...
913929	  786.6	  650.7	 3091.0	...
913930	  786.5	  651.1	 3093.0	...
913931	  786.6	  651.2	 3093.0	...
913932	  786.9	  651.7	 3093.0	...
913933	  786.3	  652.4	 3095.0	...
913934	  785.4	  653.0	 3097.0	...
913935	  785.1	  653.0	 3099.0	...
913936	  785.9	  652.5	 3099.0	...
913937	  786.7	  652.0	 3099.0	...
913938	  786.8	  651.6	 3099.0	...
913939	  786.5	  651.4	 3099.0	...
913940	  786.2	  651.2	 3099.0	...
913941	  786.0	  650.9	 3099.0	...
913942	  785.8	  651.2	 3098.0	...
913943	  785.6	  652.0	 3097.0	...
913944	  785.7	  652.7	 3097.0	...
913945	  786.0	  653.0	 3099.0	...
913946	  786.4	  653.0	 3099.0	...
913947	  786.5	  653.0	 3098.0	...
913948	  786.5	  653.1	 3096.0	...
913949	  786.7	  652.8	 3095.0	...
913950	  787.0	  652.8	 3098.0	...
913951	  787.3	  652.9	 3100.0	...
913952	  786.9	  653.4	 3103.0	...
913953	  786.3	  653.5	 3102.0	...
913954	  785.7	  653.0	 3103.0	...
913955	  785.9	  652.5	 3105.0	...
913956	  786.1	  652.0	 3107.0	...
913957	  786.0	  652.4	 3107.0	...
913958	  785.7	  652.8	 3107.0	...
913959	  785.7	  653.2	 3107.0	...
913960	  786.0	  653.2	 3108.0	...
913961	  786.3	  653.2	 3108.0	...
913962	  786.2	  653.3	 3108.0	...
913963	  786.1	  653.4	 3109.0	...
913964	  786.1	  653.4	 3109.0	...
913965	  786.0	  653.5	 3110.0	...
913966	  786.1	  653.9	 3111.0	...
913967	  786.0	  654.4	 3112.0	...
913968	  785.9	  654.1	 3112.0	...
913969	  785.8	  653.6	 3111.0	...
913970	  785.8	  653.1	 3113.0	...
913971	  785.8	  653.2	 3115.0	...
913972	  785.7	  652.8	 3116.0	...
913973	  785.7	  652.4	 3113.0	...
913974	  785.7	  651.9	 3111.0	...
913975	  785.7	  651.7	 3111.0	...
913976	  785.8	  651.8	 3113.0	...
913977	  785.9	  652.0	 3115.0	...
913978	  786.0	  652.5	 3115.0	...
913979	  786.1	  652.7	 3113.0	...
913980	  786.0	  653.0	 3112.0	...
913981	  786.0	  652.9	 3113.0	...
913982	  785.9	  652.9	 3115.0	...
913983	  785.9	  652.4	 3117.0	...
913984	  786.0	  651.6	 3117.0	...
913985	  786.0	  650.7	 3116.0	...
913986	  786.1	  651.1	 3116.0	...
913987	  785.9	  652.1	 3116.0	...
913988	  785.7	  653.0	 3118.0	...
913989	  785.5	  653.1	 3119.0	...
913990	  785.7	  653.2	 3121.0	...
913991	  785.9	  653.3	 3121.0	...
913992	  785.5	  653.4	 3121.0	...
913993	  784.8	  653.6	 3121.0	...
913994	  784.2	  653.7	 3120.0	...
913995	  784.3	  653.7	 3120.0	...
913996	  784.3	  653.5	 3120.0	...
913997	  784.1	  653.4	 3119.0	...
913998	  784.5	  653.1	 3118.0	...
913999	  784.9	  652.8	 3117.0	...
914000	  785.1	  652.4	 3119.0	...
914001	  784.8	  652.4	 3122.0	...
914002	  784.6	  652.9	 3125.0	...
914003	  784.5	  653.5	 3125.0	...
914004	  784.5	  654.1	 3125.0	...
914005	  784.6	  653.7	 3125.0	...
914006	  784.7	  653.2	 3126.0	...
914007	  784.6	  652.8	 3127.0	...
914008	  784.4	  653.7	 3128.0	...
914009	  784.1	  654.5	 3130.0	...
914010	  784.1	  655.2	 3130.0	...
914011	  784.1	  655.1	 3130.0	...
914012	  784.0	  655.0	 3130.0	...
914013	  783.9	  654.7	 3131.0	...
914014	  783.7	  654.6	 3132.0	...
914015	  783.6	  654.5	 3132.0	...
914016	  783.7	  654.3	 3132.0	...
914017	  783.9	  653.9	 3132.0	...
914018	  784.0	  653.6	 3134.0	...
914019	  783.9	  653.8	 3136.0	...
914020	  783.6	  654.2	 3139.0	...
914021	  783.4	  654.5	 3139.0	...
914022	  783.3	  654.7	 3140.0	...
914023	  783.5	  654.6	 3138.0	...
914024	  783.7	  654.5	 3137.0	...
914025	  783.7	  653.9	 3135.0	...
914026	  783.7	  653.4	 3135.0	...
914027	  783.6	  652.8	 3135.0	...
914028	  783.8	  653.0	 3136.0	...
914029	  784.0	  653.2	 3137.0	...
914030	  784.2	  653.4	 3138.0	...
914031	  784.2	  653.4	 3140.0	...
914032	  783.9	  653.4	 3141.0	...
914033	  783.5	  653.3	 3142.0	...
914034	  783.2	  653.3	 3142.0	...
914035	  783.3	  653.3	 3143.0	...
914036	  783.7	  653.3	 3144.0	...
914037	  784.0	  653.3	 3144.0	...
914038	  784.3	  653.4	 3144.0	...
914039	  784.3	  653.4	 3144.0	...
914040	  784.4	  653.3	 3143.0	...
914041	  784.1	  653.2	 3143.0	...
914042	  783.9	  653.4	 3144.0	...
914043	  783.6	  653.6	 3147.0	...
914044	  783.4	  653.8	 3150.0	...
914045	  783.2	  653.9	 3151.0	...
914046	  783.0	  653.9	 3152.0	...
914047	  782.9	  653.9	 3153.0	...
914048	  782.8	  653.9	 3153.0	...
914049	  782.6	  654.1	 3154.0	...
914050	  782.7	  654.4	 3156.0	...
914051	  782.7	  654.7	 3155.0	...
914052	  782.8	  654.7	 3155.0	...
914053	  782.8	  654.6	 3155.0	...
914054	  782.9	  654.5	 3160.0	...
914055	  782.8	  654.3	 3163.0	...
914056	  782.6	  654.1	 3166.0	...
914057	  782.4	  653.9	 3166.0	...
914058	  782.4	  654.0	 3167.0	...
914059	  782.5	  654.2	 3169.0	...
914060	  782.2	  654.4	 3169.0	...
914061	  781.8	  654.4	 3169.0	...
MSG	914062 0000 _ Number On
914062	  781.5	  654.4	 3168.0	...
914063	  781.9	  654.3	 3167.0	...
914064	  782.3	  654.2	 3165.0	...
914065	  782.6	  654.1	 3163.0	...
914066	  782.5	  653.8	 3162.0	...
914067	  782.3	  653.6	 3162.0	...
914068	  782.2	  654.0	 3163.0	...
914069	  782.2	  654.6	 3166.0	...
914070	  782.3	  654.4	 3170.0	...
914071	  782.4	  653.6	 3174.0	...
914072	  782.4	  653.6	 3174.0	...
914073	  782.3	  654.3	 3175.0	...
914074	  782.2	  654.9	 3176.0	...
914075	  782.1	  654.7	 3176.0	...
914076	  782.0	  654.4	 3176.0	...
914077	  782.1	  654.2	 3176.0	...
914078	  782.2	  653.9	 3177.0	...
914079	  782.2	  653.8	 3177.0	...
914080	  781.8	  653.9	 3178.0	...
914081	  781.5	  654.1	 3179.0	...
914082	  781.3	  654.1	 3181.0	...
914083	  781.4	  654.0	 3183.0	...
914084	  781.5	  653.7	 3183.0	...
914085	  781.5	  653.6	 3182.0	...
914086	  781.3	  653.6	 3181.0	...
914087	  781.1	  653.5	 3179.0	...
914088	  780.9	  653.1	 3177.0	...
914089	  780.7	  653.2	 3179.0	...
914090	  780.7	  653.7	 3182.0	...
914091	  780.7	  653.6	 3185.0	...
914092	  780.7	  653.1	 3184.0	...
914093	  780.8	  652.6	 3183.0	...
914094	  780.9	  652.8	 3182.0	...
914095	  781.1	  653.1	 3183.0	...
914096	  781.2	  653.4	 3183.0	...
914097	  781.1	  653.6	 3182.0	...
914098	  781.1	  653.7	 3182.0	...
914099	  781.2	  653.8	 3182.0	...
914100	  781.4	  653.7	 3184.0	...
914101	  781.0	  653.7	 3185.0	...
914102	  780.4	  653.7	 3186.0	...
914103	  779.9	  653.7	 3186.0	...
914104	  779.9	  653.8	 3186.0	...
914105	  780.1	  653.8	 3186.0	...
914106	  780.2	  653.6	 3185.0	...
914107	  780.7	  653.3	 3185.0	...
914108	  781.1	  653.4	 3184.0	...
914109	  781.4	  653.6	 3184.0	...
914110	  781.4	  653.8	 3184.0	...
914111	  781.2	  654.3	 3183.0	...
914112	  781.0	  655.1	 3183.0	...
914113	  780.8	  655.9	 3186.0	...
914114	  780.8	  656.0	 3189.0	...
914115	  780.6	  655.9	 3192.0	...
914116	  780.3	  655.9	 3192.0	...
914117	  780.0	  656.5	 3192.0	...
914118	  779.9	  657.1	 3192.0	...
914119	  780.0	  657.5	 3194.0	...
914120	  780.1	  657.2	 3197.0	...
914121	  780.0	  657.1	 3199.0	...
914122	  779.9	  656.7	 3199.0	...
914123	  780.0	  656.2	 3198.0	...
914124	  780.2	  655.8	 3197.0	...
914125	  780.3	  655.4	 3197.0	...
914126	  780.2	  655.0	 3197.0	...
914127	  780.1	  654.6	 3199.0	...
914128	  780.1	  654.4	 3200.0	...
914129	  780.2	  655.0	 3200.0	...
914130	  780.2	  655.7	 3200.0	...
914131	  780.2	  656.3	 3200.0	...
914132	  780.2	  656.4	 3203.0	...
914133	  780.2	  656.4	 3206.0	...
914134	  780.0	  656.2	 3209.0	...
914135	  779.9	  655.7	 3209.0	...
914136	  779.7	  655.3	 3209.0	...
914137	  779.6	  655.5	 3209.0	...
914138	  779.5	  655.8	 3208.0	...
914139	  779.4	  656.2	 3210.0	...
914140	  779.2	  656.3	 3212.0	...
914141	  779.2	  656.4	 3214.0	...
914142	  779.1	  656.3	 3215.0	...
914143	  779.5	  656.2	 3216.0	...
914144	  779.9	  656.0	 3217.0	...
914145	  780.4	  655.9	 3217.0	...
914146	  780.5	  655.8	 3216.0	...
914147	  780.6	  655.6	 3216.0	...
914148	  780.5	  655.5	 3217.0	...
914149	  780.0	  656.2	 3216.0	...
914150	  779.5	  656.9	 3216.0	...
914151	  779.2	  657.5	 3218.0	...
914152	  779.1	  657.4	 3220.0	...
914153	  779.0	  657.2	 3222.0	...
914154	  779.0	  657.2	 3222.0	...
914155	  779.1	  657.4	 3223.0	...
914156	  779.1	  657.5	 3225.0	...
914157	  779.1	  657.7	 3227.0	...
914158	  779.2	  657.6	 3230.0	...
914159	  779.3	  658.3	 3233.0	...
914160	  779.4	  658.9	 3234.0	...
914161	  779.3	  659.1	 3231.0	...
914162	  779.0	  658.7	 3229.0	...
914163	  778.7	  658.1	 3228.0	...
914164	  778.4	  657.9	 3228.0	...
914165	  778.4	  658.4	 3229.0	...
914166	  778.4	  659.0	 3229.0	...
914167	  778.5	  659.2	 3231.0	...
914168	  778.5	  658.7	 3233.0	...
914169	  778.5	  658.9	 3235.0	...
914170	  778.7	  659.5	 3234.0	...
914171	  778.7	  659.7	 3234.0	...
914172	  778.8	  659.2	 3236.0	...
914173	  778.9	  658.6	 3238.0	...
914174	  779.1	  658.5	 3241.0	...
914175	  779.3	  658.7	 3241.0	...
914176	  779.3	  659.0	 3241.0	...
914177	  779.3	  659.1	 3241.0	...
914178	  779.3	  658.9	 3241.0	...
914179	  779.4	  658.7	 3242.0	...
914180	  779.4	  658.6	 3242.0	...
914181	  779.3	  658.4	 3244.0	...
914182	  779.2	  658.4	 3246.0	...
914183	  779.0	  658.3	 3248.0	...
914184	  779.0	  658.3	 3249.0	...
914185	  778.9	  658.4	 3250.0	...
914186	  778.7	  658.4	 3251.0	...
914187	  778.6	  658.3	 3252.0	...
914188	  778.5	  658.9	 3254.0	...
914189	  778.1	  659.6	 3256.0	...
914190	  777.8	  660.3	 3258.0	...
914191	  777.9	  660.3	 3258.0	...
914192	  778.1	  659.4	 3257.0	...
914193	  778.3	  658.5	 3258.0	...
914194	  778.2	  657.9	 3260.0	...
914195	  778.4	  658.0	 3263.0	...
914196	  778.7	  657.5	 3265.0	...
914197	  778.9	  656.9	 3267.0	...
914198	  778.5	  657.0	 3265.0	...
914199	  778.1	  657.6	 3262.0	...
914200	  778.0	  658.1	 3263.0	...
914201	  778.3	  657.8	 3269.0	...
914202	  778.2	  657.6	 3276.0	...
914203	  777.9	  657.7	 3278.0	...
914204	  777.6	  657.9	 3278.0	...
914205	  777.7	  658.3	 3276.0	...
914206	  777.8	  658.7	 3275.0	...
914207	  778.0	  659.0	 3277.0	...
914208	  778.1	  659.0	 3280.0	...
914209	  777.9	  658.6	 3282.0	...
914210	  777.5	  658.2	 3283.0	...
914211	  777.5	  657.7	 3282.0	...
914212	  777.9	  657.6	 3282.0	...
914213	  778.1	  657.5	 3283.0	...
914214	  777.8	  657.4	 3284.0	...
914215	  777.5	  657.3	 3285.0	...
914216	  777.5	  657.5	 3287.0	...
914217	  777.6	  657.9	 3287.0	...
914218	  777.7	  658.3	 3287.0	...
914219	  778.1	  657.7	 3285.0	...
914220	  778.4	  657.1	 3286.0	...
914221	  778.8	  657.0	 3288.0	...
914222	  778.9	  657.6	 3290.0	...
914223	  778.9	  658.3	 3290.0	...
914224	  778.9	  658.4	 3290.0	...
914225	  778.5	  658.5	 3291.0	...
914226	  778.3	  658.5	 3292.0	...
914227	  778.1	  658.3	 3293.0	...
914228	  778.0	  658.2	 3295.0	...
914229	  777.6	  658.2	 3298.0	...
914230	  777.4	  658.1	 3299.0	...
914231	  777.4	  658.1	 3299.0	...
914232	  777.3	  658.1	 3299.0	...
914233	  777.1	  658.2	 3300.0	...
914234	  777.4	  658.3	 3301.0	...
914235	  777.9	  658.5	 3301.0	...
914236	  778.4	  658.7	 3302.0	...
914237	  778.3	  658.7	 3302.0	...
914238	  778.2	  658.9	 3301.0	...
914239	  778.2	  658.9	 3301.0	...
914240	  778.2	  658.9	 3301.0	...
914241	  778.2	  658.8	 3303.0	...
914242	  777.8	  659.0	 3304.0	...
914243	  777.4	  659.5	 3304.0	...
914244	  777.1	  659.9	 3306.0	...
914245	  776.8	  660.7	 3309.0	...
914246	  776.6	  661.2	 3312.0	...
914247	  776.5	  661.5	 3312.0	...
914248	  776.5	  661.2	 3312.0	...
914249	  776.9	  660.9	 3312.0	...
914250	  777.2	  660.9	 3313.0	...
914251	  777.5	  660.7	 3314.0	...
914252	  777.3	  660.4	 3317.0	...
914253	  777.2	  660.1	 3318.0	...
914254	  777.0	  660.1	 3320.0	...
914255	  776.8	  660.2	 3321.0	...
914256	  776.6	  660.4	 3323.0	...
914257	  776.4	  660.6	 3326.0	...
914258	  775.9	  660.8	 3328.0	...
914259	  775.6	  660.8	 3329.0	...
914260	  775.6	  660.9	 3329.0	...
914261	  775.7	  661.0	 3329.0	...
914262	  775.8	  661.9	 3328.0	...
914263	  775.9	  662.7	 3330.0	...
914264	  776.1	  663.4	 3332.0	...
914265	  776.3	  663.3	 3335.0	...
914266	  776.3	  663.3	 3335.0	...
914267	  776.2	  663.2	 3336.0	...
914268	  776.1	  663.2	 3338.0	...
914269	  776.0	  663.1	 3340.0	...
914270	  776.0	  662.9	 3342.0	...
914271	  776.0	  662.8	 3343.0	...
914272	  776.0	  662.6	 3343.0	...
914273	  775.9	  662.2	 3343.0	...
914274	  775.9	  661.9	 3342.0	...
914275	  775.9	  661.9	 3342.0	...
914276	  775.9	  662.2	 3342.0	...
914277	  775.8	  662.7	 3342.0	...
914278	  775.9	  663.0	 3344.0	...
914279	  776.0	  663.0	 3346.0	...
914280	  776.2	  663.1	 3348.0	...
914281	  776.2	  663.1	 3349.0	...
914282	  776.2	  663.2	 3350.0	...
914283	  776.1	  663.5	 3350.0	...
914284	  775.7	  664.2	 3351.0	...
914285	  775.3	  664.9	 3351.0	...
914286	  774.9	  664.4	 3351.0	...
914287	  774.3	  663.6	 3350.0	...
914288	  773.8	  663.2	 3350.0	...
914289	  773.6	  663.6	 3350.0	...
914290	  774.0	  663.8	 3352.0	...
914291	  774.5	  663.9	 3353.0	...
914292	  774.7	  664.0	 3352.0	...
914293	  774.8	  664.2	 3352.0	...
914294	  774.8	  664.3	 3352.0	...
914295	  774.9	  664.5	 3353.0	...
914296	  774.9	  664.5	 3354.0	...
914297	  774.9	  664.3	 3355.0	...
914298	  775.0	  664.0	 3356.0	...
914299	  775.1	  663.9	 3360.0	...
914300	  775.2	  663.8	 3363.0	...
914301	  775.2	  663.9	 3365.0	...
914302	  775.0	  664.0	 3364.0	...
914303	  774.8	  664.0	 3365.0	...
914304	  774.5	  663.9	 3366.0	...
914305	  774.2	  663.9	 3368.0	...
914306	  773.9	  664.1	 3370.0	...
914307	  774.4	  664.2	 3372.0	...
914308	  775.1	  664.3	 3370.0	...
914309	  776.0	  664.3	 3368.0	...
914310	  776.1	  664.1	 3366.0	...
914311	  775.8	  663.8	 3366.0	...
914312	  775.6	  664.0	 3368.0	...
914313	  775.5	  664.6	 3370.0	...
914314	  775.2	  665.1	 3371.0	...
914315	  774.6	  665.1	 3369.0	...
914316	  774.0	  665.1	 3367.0	...
914317	  774.1	  665.0	 3369.0	...
914318	  774.0	  664.8	 3372.0	...
914319	  774.0	  663.9	 3378.0	...
914320	  773.9	  663.1	 3381.0	...
914321	  773.9	  662.5	 3385.0	...
914322	  773.9	  662.8	 3385.0	...
914323	  773.9	  663.1	 3385.0	...
914324	  773.8	  663.1	 3385.0	...
914325	  773.8	  663.1	 3385.0	...
914326	  773.8	  663.1	 3384.0	...
914327	  773.9	  663.3	 3384.0	...
914328	  774.0	  663.2	 3386.0	...
914329	  773.8	  662.9	 3389.0	...
914330	  773.5	  662.6	 3391.0	...
914331	  773.2	  662.5	 3390.0	...
914332	  773.4	  662.7	 3392.0	...
914333	  773.6	  662.8	 3394.0	...
914334	  774.1	  662.7	 3398.0	...
914335	  774.4	  662.4	 3399.0	...
914336	  774.3	  662.1	 3400.0	...
914337	  773.8	  661.9	 3399.0	...
914338	  773.4	  661.7	 3398.0	...
914339	  773.4	  661.9	 3398.0	...
914340	  773.4	  662.2	 3399.0	...
914341	  773.5	  662.6	 3401.0	...
914342	  773.5	  662.6	 3402.0	...
914343	  773.7	  662.6	 3402.0	...
914344	  773.9	  662.6	 3402.0	...
914345	  774.2	  662.6	 3402.0	...
914346	  774.4	  662.8	 3402.0	...
914347	  774.6	  662.8	 3401.0	...
914348	  774.6	  662.8	 3401.0	...
914349	  774.5	  662.6	 3401.0	...
914350	  773.7	  662.5	 3403.0	...
914351	  773.0	  662.9	 3405.0	...
914352	  772.7	  663.5	 3406.0	...
914353	  773.0	  663.2	 3405.0	...
914354	  773.2	  662.2	 3406.0	...
914355	  772.9	  661.2	 3408.0	...
914356	  772.4	  661.5	 3411.0	...
914357	  772.0	  662.5	 3412.0	...
914358	  772.0	  663.5	 3413.0	...
914359	  771.8	  664.0	 3414.0	...
914360	  771.6	  664.0	 3415.0	...
914361	  771.5	  664.3	 3416.0	...
914362	  771.4	  664.5	 3416.0	...
914363	  771.0	  664.8	 3417.0	...
914364	  770.6	  664.9	 3420.0	...
MSG	914365 0000 _ Number Off
914365	  770.5	  664.5	 3423.0	...
914366	  770.9	  664.0	 3428.0	...
914367	  771.3	  663.4	 3429.0	...
914368	  771.6	  663.3	 3430.0	...
914369	  771.4	  663.2	 3429.0	...
914370	  771.2	  663.2	 3429.0	...
914371	  771.1	  663.4	 3429.0	...
914372	  771.2	  663.8	 3429.0	...
914373	  771.2	  664.2	 3433.0	...
914374	  770.9	  664.4	 3436.0	...
914375	  770.6	  664.6	 3438.0	...
914376	  770.3	  665.0	 3436.0	...
914377	  770.5	  665.3	 3434.0	...
914378	  770.6	  665.6	 3434.0	...
914379	  770.7	  665.6	 3434.0	...
914380	  770.7	  665.6	 3434.0	...
914381	  770.7	  665.7	 3434.0	...
914382	  770.6	  665.7	 3436.0	...
914383	  770.4	  665.3	 3438.0	...
914384	  770.3	  664.7	 3440.0	...
914385	  770.7	  664.3	 3440.0	...
914386	  771.0	  664.0	 3442.0	...
914387	  771.2	  663.7	 3443.0	...
914388	  771.0	  663.5	 3445.0	...
914389	  770.9	  663.4	 3444.0	...
914390	  770.9	  663.5	 3444.0	...
914391	  770.6	  663.9	 3444.0	...
914392	  770.3	  664.3	 3445.0	...
914393	  770.2	  664.5	 3446.0	...
914394	  770.6	  664.6	 3447.0	...
914395	  770.9	  664.6	 3446.0	...
914396	  770.9	  664.2	 3448.0	...
914397	  771.5	  663.6	 3451.0	...
914398	  772.2	  663.0	 3454.0	...
914399	  772.8	  663.2	 3455.0	...
914400	  772.6	  663.8	 3456.0	...
914401	  772.4	  664.4	 3456.0	...
914402	  772.2	  664.6	 3454.0	...
914403	  772.1	  664.5	 3454.0	...
914404	  772.1	  664.4	 3456.0	...
914405	  772.1	  664.3	 3459.0	...
914406	  771.9	  664.1	 3460.0	...
914407	  771.7	  664.0	 3461.0	...
914408	  771.6	  663.9	 3461.0	...
914409	  771.7	  663.8	 3461.0	...
914410	  771.8	  663.8	 3464.0	...
914411	  771.9	  664.1	 3466.0	...
914412	  771.9	  664.6	 3469.0	...
914413	  771.8	  664.9	 3470.0	...
914414	  771.8	  664.6	 3470.0	...
914415	  771.5	  664.6	 3471.0	...
914416	  771.3	  664.7	 3471.0	...
914417	  771.1	  664.7	 3471.0	...
914418	  771.1	  664.5	 3471.0	...
914419	  771.1	  664.0	 3471.0	...
914420	  771.3	  663.8	 3472.0	...
914421	  771.6	  664.1	 3475.0	...
914422	  771.9	  664.5	 3479.0	...
914423	  771.8	  664.8	 3483.0	...
914424	  771.7	  664.6	 3486.0	...
914425	  771.8	  664.3	 3486.0	...
914426	  771.9	  664.2	 3485.0	...
914427	  772.0	  664.1	 3484.0	...
914428	  772.2	  664.1	 3483.0	...
914429	  772.3	  664.0	 3482.0	...
914430	  772.1	  664.0	 3481.0	...
914431	  771.7	  664.1	 3481.0	...
914432	  771.6	  664.2	 3482.0	...
914433	  771.9	  664.3	 3485.0	...
914434	  772.2	  664.4	 3488.0	...
914435	  772.1	  664.0	 3490.0	...
914436	  772.2	  663.4	 3489.0	...
914437	  772.3	  663.0	 3487.0	...
914438	  772.4	  663.0	 3487.0	...
914439	  772.5	  662.7	 3488.0	...
914440	  772.2	  662.3	 3490.0	...
914441	  771.9	  661.9	 3490.0	...
914442	  771.7	  661.9	 3490.0	...
914443	  771.8	  662.5	 3490.0	...
914444	  772.3	  663.0	 3491.0	...
914445	  772.8	  663.5	 3492.0	...
914446	  773.1	  663.6	 3493.0	...
914447	  772.9	  663.6	 3495.0	...
914448	  772.6	  663.5	 3498.0	...
914449	  772.4	  663.3	 3502.0	...
914450	  772.3	  663.1	 3504.0	...
914451	  772.3	  663.2	 3504.0	...
914452	  772.4	  663.3	 3504.0	...
914453	  772.5	  663.3	 3505.0	...
914454	  772.6	  663.4	 3507.0	...
914455	  772.5	  663.3	 3508.0	...
914456	  772.8	  663.0	 3508.0	...
914457	  773.0	  662.6	 3507.0	...
914458	  773.2	  662.3	 3507.0	...
914459	  773.2	  662.2	 3507.0	...
914460	  772.8	  662.4	 3509.0	...
914461	  772.5	  662.6	 3510.0	...
914462	  772.3	  662.8	 3510.0	...
914463	  772.3	  662.7	 3509.0	...
914464	  772.4	  662.7	 3509.0	...
914465	  772.5	  662.7	 3510.0	...
914466	  772.6	  662.3	 3515.0	...
914467	  772.7	  662.0	 3520.0	...
914468	  772.5	  661.8	 3525.0	...
914469	  772.5	  661.9	 3526.0	...
914470	  772.3	  662.0	 3527.0	...
914471	  772.1	  662.2	 3528.0	...
914472	  772.0	  662.1	 3528.0	...
914473	  772.2	  661.7	 3526.0	...
914474	  772.8	  661.0	 3525.0	...
914475	  773.2	  660.9	 3526.0	...
914476	  773.6	  661.0	 3529.0	...
914477	  773.8	  661.5	 3531.0	...
914478	  773.9	  661.5	 3533.0	...
914479	  773.7	  661.3	 3534.0	...
914480	  773.6	  660.9	 3534.0	...
914481	  773.4	  660.4	 3534.0	...
914482	  772.9	  660.5	 3534.0	...
914483	  772.5	  660.8	 3535.0	...
914484	  772.0	  661.7	 3538.0	...
914485	  771.9	  662.4	 3544.0	...
914486	  771.8	  662.5	 3548.0	...
914487	  771.8	  661.9	 3551.0	...
914488	  771.8	  661.6	 3550.0	...
914489	  771.9	  661.9	 3549.0	...
914490	  772.1	  662.2	 3549.0	...
914491	  772.1	  662.0	 3550.0	...
914492	  772.0	  661.9	 3551.0	...
914493	  772.0	  661.8	 3553.0	...
914494	  771.9	  661.8	 3554.0	...
914495	  771.6	  661.9	 3557.0	...
914496	  771.3	  662.1	 3561.0	...
914497	  771.0	  661.9	 3565.0	...
914498	  771.4	  661.6	 3567.0	...
914499	  771.9	  661.2	 3568.0	...
914500	  772.0	  661.3	 3568.0	...
914501	  771.7	  662.0	 3568.0	...
914502	  771.3	  662.6	 3569.0	...
914503	  771.2	  663.2	 3569.0	...
914504	  771.0	  663.2	 3569.0	...
914505	  770.9	  663.3	 3569.0	...
914506	  770.7	  662.9	 3569.0	...
914507	  770.5	  662.4	 3571.0	...
914508	  770.2	  661.7	 3574.0	...
914509	  769.9	  661.4	 3576.0	...
914510	  770.3	  660.9	 3577.0	...
914511	  770.9	  660.7	 3576.0	...
914512	  771.2	  660.5	 3579.0	...
914513	  770.9	  660.8	 3584.0	...
914514	  770.6	  661.0	 3589.0	...
914515	  770.5	  661.1	 3590.0	...
914516	  770.3	  661.1	 3591.0	...
914517	  770.1	  661.2	 3592.0	...
914518	  770.0	  661.5	 3594.0	...
914519	  770.1	  661.8	 3595.0	...
914520	  770.3	  662.1	 3593.0	...
914521	  770.4	  662.2	 3590.0	...
914522	  770.7	  662.1	 3592.0	...
914523	  771.0	  661.6	 3597.0	...
914524	  771.1	  661.1	 3602.0	...
914525	  771.0	  660.6	 3602.0	...
914526	  771.0	  660.5	 3603.0	...
914527	  771.1	  660.6	 3603.0	...
914528	  771.1	  660.7	 3604.0	...
914529	  770.9	  660.8	 3603.0	...
914530	  771.0	  660.8	 3602.0	...
914531	  771.3	  660.7	 3605.0	...
914532	  771.3	  660.7	 3609.0	...
914533	  771.2	  661.1	 3611.0	...
914534	  771.2	  661.5	 3610.0	...
914535	  771.4	  661.6	 3609.0	...
914536	  771.6	  661.3	 3609.0	...
914537	  771.8	  660.9	 3609.0	...
914538	  771.9	  660.7	 3609.0	...
914539	  772.0	  660.0	 3609.0	...
914540	  772.0	  659.5	 3610.0	...
914541	  772.0	  659.4	 3612.0	...
914542	  772.1	  659.7	 3614.0	...
914543	  771.9	  659.8	 3615.0	...
914544	  771.5	  659.5	 3615.0	...
914545	  771.2	  659.3	 3616.0	...
914546	  771.2	  659.4	 3616.0	...
914547	  771.4	  659.5	 3616.0	...
914548	  771.8	  659.5	 3617.0	...
914549	  772.1	  659.6	 3619.0	...
914550	  772.2	  659.2	 3621.0	...
914551	  772.2	  658.7	 3621.0	...
914552	  772.0	  658.1	 3621.0	...
914553	  771.9	  658.0	 3620.0	...
914554	  772.0	  657.9	 3620.0	...
914555	  772.2	  657.6	 3619.0	...
914556	  772.6	  657.2	 3618.0	...
914557	  772.7	  656.9	 3621.0	...
914558	  772.9	  657.0	 3625.0	...
914559	  773.0	  657.2	 3626.0	...
914560	  772.9	  657.2	 3624.0	...
914561	  772.7	  657.1	 3623.0	...
914562	  772.9	  657.1	 3626.0	...
914563	  773.5	  657.3	 3627.0	...
914564	  774.0	  657.3	 3627.0	...
914565	  773.8	  656.9	 3628.0	...
914566	  773.5	  656.5	 3629.0	...
914567	  773.2	  656.4	 3631.0	...
914568	  773.1	  656.5	 3630.0	...
914569	  773.5	  656.7	 3630.0	...
914570	  774.0	  656.9	 3630.0	...
914571	  774.3	  657.2	 3629.0	...
914572	  774.2	  657.5	 3630.0	...
914573	  773.9	  657.5	 3633.0	...
914574	  773.7	  657.6	 3636.0	...
914575	  773.8	  656.9	 3637.0	...
914576	  774.0	  656.1	 3638.0	...
MSG	914577 0000 _ Number On
914577	  774.3	  655.9	 3639.0	...
914578	  774.4	  656.5	 3641.0	...
914579	  774.2	  657.1	 3643.0	...
914580	  774.0	  657.3	 3643.0	...
914581	  773.7	  656.9	 3643.0	...
914582	  773.6	  656.5	 3643.0	...
914583	  773.6	  656.2	 3643.0	...
914584	  773.4	  656.4	 3644.0	...
914585	  773.1	  656.6	 3645.0	...
914586	  773.0	  656.6	 3647.0	...
914587	  773.3	  656.5	 3648.0	...
914588	  773.6	  656.3	 3652.0	...
914589	  773.9	  656.1	 3656.0	...
914590	  774.1	  655.9	 3659.0	...
914591	  774.2	  656.0	 3659.0	...
914592	  774.2	  655.7	 3657.0	...
914593	  774.0	  655.5	 3654.0	...
914594	  773.9	  655.7	 3652.0	...
914595	  773.9	  656.2	 3652.0	...
914596	  774.0	  656.6	 3653.0	...
914597	  774.2	  656.4	 3653.0	...
914598	  773.9	  656.7	 3654.0	...
914599	  773.5	  657.1	 3651.0	...
914600	  773.1	  657.7	 3647.0	...
914601	  773.2	  657.9	 3644.0	...
914602	  773.2	  658.1	 3644.0	...
914603	  773.1	  658.2	 3646.0	...
914604	  773.0	  658.1	 3648.0	...
914605	  772.8	  657.7	 3649.0	...
914606	  772.7	  657.4	 3649.0	...
914607	  773.3	  657.1	 3651.0	...
914608	  774.0	  656.7	 3653.0	...
914609	  774.4	  655.8	 3655.0	...
914610	  774.2	  655.2	 3656.0	...
914611	  773.9	  654.9	 3655.0	...
914612	  773.9	  655.0	 3655.0	...
914613	  773.4	  654.9	 3656.0	...
914614	  772.8	  654.7	 3657.0	...
914615	  772.4	  655.0	 3658.0	...
914616	  772.6	  655.3	 3659.0	...
914617	  772.8	  655.7	 3659.0	...
914618	  772.9	  655.9	 3658.0	...
914619	  772.9	  656.3	 3657.0	...
914620	  772.9	  656.6	 3658.0	...
914621	  772.9	  656.4	 3659.0	...
914622	  772.9	  656.2	 3660.0	...
914623	  772.9	  656.4	 3660.0	...
914624	  772.9	  656.6	 3662.0	...
914625	  773.0	  656.5	 3666.0	...
914626	  773.0	  656.4	 3669.0	...
914627	  773.1	  656.2	 3669.0	...
914628	  773.1	  656.1	 3667.0	...
914629	  773.1	  656.0	 3666.0	...
914630	  773.3	  655.9	 3668.0	...
914631	  773.4	  656.0	 3669.0	...
914632	  773.6	  656.2	 3669.0	...
914633	  773.3	  656.3	 3670.0	...
914634	  772.9	  656.3	 3673.0	...
914635	  772.6	  656.4	 3675.0	...
914636	  772.5	  656.5	 3677.0	...
914637	  772.3	  656.3	 3676.0	...
914638	  772.0	  656.0	 3676.0	...
914639	  772.4	  655.6	 3675.0	...
914640	  773.0	  655.7	 3675.0	...
914641	  773.4	  655.7	 3674.0	...
914642	  773.2	  656.1	 3675.0	...
914643	  773.0	  656.3	 3676.0	...
914644	  772.9	  656.4	 3678.0	...
914645	  772.9	  656.4	 3680.0	...
914646	  773.1	  655.6	 3681.0	...
914647	  773.2	  654.8	 3681.0	...
914648	  772.7	  654.0	 3679.0	...
914649	  772.1	  654.0	 3678.0	...
914650	  772.1	  653.9	 3676.0	...
914651	  772.7	  653.9	 3676.0	...
914652	  773.2	  653.6	 3676.0	...
914653	  773.1	  653.4	 3675.0	...
914654	  773.4	  653.8	 3675.0	...
914655	  773.9	  654.3	 3674.0	...
914656	  774.5	  654.9	 3674.0	...
914657	  774.6	  654.8	 3674.0	...
914658	  774.4	  654.3	 3678.0	...
914659	  774.2	  653.7	 3681.0	...
914660	  774.1	  653.2	 3684.0	...
914661	  774.1	  652.5	 3685.0	...
914662	  773.6	  651.8	 3685.0	...
914663	  772.9	  651.3	 3686.0	...
914664	  772.2	  651.7	 3685.0	...
914665	  772.1	  652.6	 3685.0	...
914666	  772.3	  653.3	 3685.0	...
914667	  772.6	  654.1	 3685.0	...
914668	  773.0	  654.3	 3686.0	...
914669	  773.1	  654.4	 3688.0	...
914670	  773.0	  653.9	 3689.0	...
914671	  772.8	  653.5	 3689.0	...
914672	  772.8	  653.7	 3687.0	...
914673	  773.0	  654.0	 3685.0	...
914674	  773.3	  653.6	 3687.0	...
914675	  773.6	  652.9	 3691.0	...
914676	  773.8	  652.1	 3693.0	...
914677	  773.6	  652.1	 3691.0	...
914678	  773.3	  652.2	 3689.0	...
914679	  773.0	  652.4	 3687.0	...
914680	  773.0	  652.6	 3690.0	...
914681	  773.1	  652.7	 3692.0	...
914682	  773.2	  652.9	 3693.0	...
914683	  773.2	  652.7	 3693.0	...
914684	  773.8	  652.4	 3692.0	...
914685	  774.4	  652.6	 3692.0	...
914686	  774.9	  653.0	 3689.0	...
914687	  774.6	  653.6	 3685.0	...
914688	  774.2	  653.6	 3682.0	...
914689	  773.9	  653.6	 3682.0	...
914690	  773.8	  653.2	 3682.0	...
914691	  773.6	  653.0	 3683.0	...
914692	  773.3	  652.8	 3683.0	...
914693	  773.1	  652.7	 3684.0	...
914694	  773.4	  652.6	 3685.0	...
914695	  773.8	  652.3	 3685.0	...
914696	  774.4	  652.2	 3685.0	...
914697	  774.7	  652.0	 3684.0	...
914698	  774.9	  651.9	 3683.0	...
914699	  775.3	  651.5	 3683.0	...
914700	  775.7	  651.3	 3682.0	...
914701	  775.4	  651.9	 3681.0	...
914702	  774.7	  652.7	 3680.0	...
914703	  774.0	  653.4	 3680.0	...
914704	  774.0	  653.2	 3682.0	...
914705	  774.1	  652.6	 3684.0	...
914706	  774.2	  652.2	 3686.0	...
914707	  774.2	  651.8	 3687.0	...
914708	  774.2	  651.9	 3688.0	...
914709	  774.3	  652.2	 3688.0	...
914710	  774.2	  652.7	 3687.0	...
914711	  774.1	  652.9	 3686.0	...
914712	  774.1	  652.8	 3686.0	...
914713	  774.3	  652.4	 3686.0	...
914714	  774.4	  652.1	 3685.0	...
914715	  774.3	  652.5	 3685.0	...
914716	  774.1	  653.1	 3685.0	...
914717	  774.1	  653.7	 3686.0	...
914718	  774.0	  653.7	 3688.0	...
914719	  773.9	  653.9	 3688.0	...
914720	  773.9	  654.1	 3685.0	...
914721	  773.8	  653.8	 3683.0	...
914722	  773.8	  653.2	 3682.0	...
914723	  773.9	  652.6	 3681.0	...
914724	  774.1	  652.5	 3682.0	...
914725	  774.1	  652.7	 3682.0	...
914726	  774.2	  653.3	 3682.0	...
914727	  774.2	  653.8	 3682.0	...
914728	  774.3	  653.7	 3682.0	...
914729	  774.3	  653.4	 3683.0	...
914730	  774.3	  653.0	 3680.0	...
914731	  774.5	  652.9	 3677.0	...
914732	  774.7	  652.7	 3676.0	...
914733	  774.3	  652.7	 3677.0	...
914734	  773.6	  652.7	 3679.0	...
914735	  772.8	  653.0	 3678.0	...
914736	  772.5	  653.2	 3677.0	...
914737	  772.7	  653.5	 3679.0	...
914738	  773.1	  653.5	 3681.0	...
914739	  773.5	  653.6	 3683.0	...
914740	  773.5	  653.5	 3682.0	...
914741	  773.5	  653.4	 3682.0	...
914742	  773.6	  653.3	 3681.0	...
914743	  773.7	  653.0	 3681.0	...
914744	  773.8	  652.7	 3680.0	...
914745	  774.0	  652.4	 3679.0	...
914746	  774.0	  652.3	 3676.0	...
914747	  773.3	  652.4	 3673.0	...
914748	  772.6	  652.9	 3669.0	...
914749	  772.2	  653.3	 3669.0	...
914750	  772.4	  653.4	 3669.0	...
914751	  772.6	  653.2	 3671.0	...
914752	  772.6	  653.0	 3672.0	...
914753	  772.5	  653.0	 3674.0	...
914754	  772.6	  653.0	 3675.0	...
914755	  772.9	  653.5	 3676.0	...
914756	  773.4	  653.9	 3675.0	...
914757	  773.7	  653.5	 3674.0	...
914758	  773.6	  652.6	 3672.0	...
914759	  773.5	  652.0	 3670.0	...
914760	  773.4	  652.4	 3669.0	...
914761	  773.6	  652.8	 3670.0	...
914762	  773.5	  652.9	 3671.0	...
914763	  773.3	  652.9	 3673.0	...
914764	  772.9	  652.8	 3673.0	...
914765	  772.7	  652.7	 3673.0	...
914766	  772.4	  652.6	 3672.0	...
914767	  772.3	  652.6	 3673.0	...
914768	  772.4	  652.6	 3674.0	...
914769	  772.3	  653.1	 3675.0	...
914770	  772.2	  653.7	 3676.0	...
914771	  772.0	  654.0	 3677.0	...
914772	  771.9	  653.6	 3677.0	...
914773	  771.9	  653.2	 3676.0	...
914774	  771.9	  653.3	 3674.0	...
914775	  771.8	  653.4	 3673.0	...
914776	  771.7	  653.6	 3673.0	...
914777	  771.5	  653.7	 3673.0	...
914778	  771.5	  653.7	 3674.0	...
914779	  771.4	  653.5	 3673.0	...
914780	  771.2	  653.2	 3670.0	...
914781	  771.0	  652.9	 3667.0	...
914782	  771.0	  652.7	 3666.0	...
914783	  771.1	  652.8	 3665.0	...
914784	  771.3	  652.9	 3665.0	...
914785	  771.4	  653.1	 3667.0	...
914786	  771.2	  653.3	 3669.0	...
914787	  771.0	  653.5	 3671.0	...
914788	  770.8	  653.5	 3671.0	...
914789	  771.0	  653.4	 3671.0	...
914790	  771.1	  653.4	 3670.0	...
914791	  771.3	  653.3	 3670.0	...
914792	  771.3	  653.3	 3671.0	...
914793	  771.2	  653.4	 3671.0	...
914794	  771.1	  653.6	 3672.0	...
914795	  770.9	  653.7	 3671.0	...
914796	  771.0	  653.7	 3670.0	...
914797	  771.1	  653.8	 3669.0	...
914798	  771.1	  653.8	 3668.0	...
914799	  771.3	  653.8	 3668.0	...
914800	  771.5	  653.9	 3668.0	...
914801	  771.4	  654.0	 3667.0	...
914802	  771.2	  654.2	 3667.0	...
914803	  771.0	  653.9	 3666.0	...
914804	  771.0	  653.4	 3666.0	...
914805	  771.0	  652.8	 3666.0	...
914806	  771.0	  653.1	 3665.0	...
914807	  771.0	  653.6	 3665.0	...
914808	  770.9	  654.1	 3664.0	...
914809	  770.9	  653.9	 3664.0	...
914810	  770.8	  653.4	 3664.0	...
914811	  770.4	  653.0	 3664.0	...
914812	  770.0	  652.6	 3664.0	...
914813	  769.5	  652.9	 3665.0	...
914814	  769.4	  652.9	 3666.0	...
914815	  769.7	  653.0	 3668.0	...
914816	  770.2	  652.8	 3669.0	...
914817	  770.7	  652.7	 3669.0	...
914818	  770.7	  652.6	 3669.0	...
914819	  770.7	  652.5	 3669.0	...
914820	  770.6	  652.7	 3669.0	...
914821	  770.7	  653.1	 3669.0	...
914822	  770.8	  653.6	 3666.0	...
914823	  771.0	  654.0	 3662.0	...
914824	  771.3	  654.1	 3659.0	...
914825	  771.3	  653.2	 3660.0	...
914826	  771.3	  652.2	 3660.0	...
914827	  771.1	  651.7	 3661.0	...
914828	  770.9	  652.2	 3662.0	...
914829	  770.8	  652.4	 3664.0	...
914830	  770.8	  652.2	 3666.0	...
914831	  770.9	  652.4	 3666.0	...
914832	  771.0	  652.9	 3665.0	...
914833	  771.0	  653.3	 3663.0	...
914834	  770.7	  653.3	 3660.0	...
914835	  770.5	  653.3	 3658.0	...
914836	  770.5	  653.5	 3657.0	...
914837	  770.5	  653.6	 3658.0	...
914838	  770.5	  653.7	 3657.0	...
914839	  770.3	  653.5	 3655.0	...
914840	  770.3	  653.1	 3655.0	...
914841	  770.4	  652.7	 3656.0	...
914842	  770.6	  652.6	 3658.0	...
914843	  770.7	  651.6	 3658.0	...
914844	  770.7	  650.7	 3658.0	...
914845	  770.6	  650.3	 3658.0	...
914846	  770.7	  650.8	 3658.0	...
914847	  771.2	  651.4	 3658.0	...
914848	  771.7	  651.5	 3658.0	...
914849	  772.0	  651.6	 3659.0	...
914850	  771.8	  651.7	 3659.0	...
914851	  771.5	  651.8	 3659.0	...
914852	  771.5	  651.8	 3659.0	...
914853	  771.6	  651.9	 3659.0	...
914854	  771.3	  651.6	 3659.0	...
914855	  771.1	  651.2	 3659.0	...
914856	  770.9	  650.7	 3659.0	...
914857	  771.4	  650.4	 3660.0	...
914858	  771.9	  650.2	 3660.0	...
914859	  772.5	  650.0	 3660.0	...
914860	  772.8	  650.0	 3660.0	...
914861	  773.1	  650.3	 3660.0	...
914862	  773.0	  650.9	 3661.0	...
914863	  772.6	  651.5	 3660.0	...
914864	  772.2	  651.8	 3658.0	...
914865	  772.1	  651.7	 3657.0	...
914866	  772.0	  651.5	 3658.0	...
914867	  771.9	  651.5	 3660.0	...
914868	  771.9	  651.6	 3659.0	...
914869	  771.8	  651.4	 3657.0	...
914870	  771.8	  651.1	 3654.0	...
914871	  771.8	  650.9	 3653.0	...
914872	  771.8	  650.9	 3654.0	...
914873	  771.8	  650.4	 3655.0	...
914874	  772.0	  649.8	 3656.0	...
914875	  772.2	  650.1	 3655.0	...
914876	  772.5	  650.8	 3654.0	...
914877	  772.7	  651.2	 3653.0	...
914878	  772.6	  650.8	 3654.0	...
914879	  772.3	  650.9	 3655.0	...
914880	  772.0	  651.3	 3651.0	...
914881	  772.6	  651.4	 3646.0	...
914882	  773.2	  651.0	 3644.0	...
MSG	914883 0000 _ Number Off
914883	  773.8	  649.9	 3646.0	...
914884	  773.8	  649.1	 3649.0	...
914885	  773.8	  648.6	 3651.0	...
914886	  773.6	  648.6	 3652.0	...
914887	  773.5	  648.7	 3652.0	...
914888	  773.3	  648.7	 3653.0	...
914889	  773.1	  648.7	 3652.0	...
914890	  773.2	  648.3	 3650.0	...
914891	  773.0	  648.0	 3649.0	...
914892	  772.8	  647.6	 3649.0	...
914893	  772.4	  647.9	 3649.0	...
914894	  772.3	  648.3	 3650.0	...
914895	  772.7	  648.5	 3650.0	...
914896	  773.4	  648.2	 3649.0	...
914897	  774.0	  647.8	 3647.0	...
914898	  774.1	  647.4	 3647.0	...
914899	  773.9	  647.3	 3647.0	...
914900	  773.8	  647.5	 3648.0	...
914901	  773.8	  647.7	 3648.0	...
914902	  774.0	  647.3	 3648.0	...
914903	  774.1	  646.6	 3648.0	...
914904	  774.2	  646.5	 3646.0	...
914905	  774.1	  647.0	 3645.0	...
914906	  773.8	  647.6	 3643.0	...
914907	  773.5	  647.6	 3643.0	...
914908	  773.5	  647.5	 3643.0	...
914909	  773.5	  647.2	 3644.0	...
914910	  773.6	  647.1	 3645.0	...
914911	  773.9	  647.1	 3646.0	...
914912	  774.1	  647.2	 3647.0	...
914913	  774.2	  647.3	 3645.0	...
914914	  774.2	  647.3	 3643.0	...
914915	  774.1	  647.1	 3641.0	...
914916	  774.0	  646.9	 3641.0	...
914917	  773.9	  646.6	 3640.0	...
914918	  773.9	  646.4	 3641.0	...
914919	  773.8	  646.4	 3641.0	...
914920	  773.5	  646.6	 3641.0	...
914921	  773.2	  646.5	 3641.0	...
914922	  772.9	  646.2	 3641.0	...
914923	  772.9	  645.8	 3640.0	...
914924	  773.0	  645.8	 3639.0	...
914925	  773.0	  645.8	 3640.0	...
914926	  773.0	  645.9	 3641.0	...
914927	  773.1	  645.9	 3641.0	...
914928	  773.2	  646.2	 3639.0	...
914929	  773.4	  646.5	 3640.0	...
914930	  773.3	  646.3	 3643.0	...
914931	  773.5	  645.8	 3646.0	...
914932	  773.6	  645.5	 3645.0	...
914933	  773.3	  646.4	 3642.0	...
914934	  772.7	  647.3	 3640.0	...
914935	  772.2	  648.0	 3641.0	...
914936	  772.2	  647.5	 3644.0	...
914937	  772.0	  646.9	 3647.0	...
914938	  771.8	  646.5	 3647.0	...
914939	  771.7	  646.8	 3647.0	...
914940	  771.7	  647.0	 3648.0	...
914941	  771.7	  647.2	 3648.0	...
914942	  771.7	  647.2	 3646.0	...
914943	  771.5	  647.1	 3644.0	...
914944	  771.2	  647.0	 3646.0	...
914945	  770.7	  647.4	 3649.0	...
914946	  770.4	  647.9	 3652.0	...
914947	  770.1	  648.5	 3651.0	...
914948	  770.0	  648.6	 3650.0	...
914949	  770.4	  648.6	 3650.0	...
914950	  770.7	  648.0	 3650.0	...
914951	  771.0	  647.5	 3651.0	...
914952	  771.0	  647.0	 3652.0	...
914953	  771.2	  647.0	 3653.0	...
914954	  771.4	  647.0	 3651.0	...
914955	  771.5	  646.9	 3650.0	...
914956	  771.4	  646.9	 3650.0	...
914957	  771.2	  646.8	 3651.0	...
914958	  771.1	  646.8	 3652.0	...
914959	  771.0	  646.6	 3652.0	...
914960	  770.9	  646.5	 3652.0	...
914961	  770.7	  646.3	 3655.0	...
914962	  770.6	  646.3	 3658.0	...
914963	  770.7	  646.1	 3662.0	...
914964	  770.9	  646.0	 3662.0	...
914965	  771.1	  646.0	 3662.0	...
914966	  771.1	  645.9	 3661.0	...
914967	  771.0	  645.5	 3659.0	...
914968	  770.9	  645.2	 3658.0	...
914969	  770.9	  645.2	 3659.0	...
914970	  770.8	  645.4	 3660.0	...
914971	  770.8	  645.5	 3663.0	...
914972	  770.4	  645.0	 3665.0	...
914973	  770.2	  644.4	 3668.0	...
914974	  769.9	  643.8	 3668.0	...
914975	  769.8	  643.9	 3665.0	...
914976	  769.3	  644.1	 3662.0	...
914977	  768.9	  644.8	 3660.0	...
914978	  769.1	  645.4	 3662.0	...
914979	  769.6	  645.7	 3663.0	...
914980	  770.0	  645.6	 3663.0	...
914981	  769.9	  645.6	 3662.0	...
914982	  769.9	  645.8	 3660.0	...
914983	  770.4	  645.9	 3659.0	...
914984	  770.5	  645.2	 3661.0	...
914985	  770.7	  644.5	 3663.0	...
914986	  770.3	  643.8	 3665.0	...
914987	  770.2	  643.9	 3665.0	...
914988	  770.2	  644.0	 3663.0	...
914989	  770.3	  644.0	 3661.0	...
914990	  770.5	  644.0	 3658.0	...
914991	  770.5	  643.9	 3658.0	...
914992	  770.6	  643.7	 3658.0	...
914993	  770.6	  643.5	 3657.0	...
914994	  770.7	  643.5	 3656.0	...
914995	  771.1	  643.6	 3656.0	...
914996	  771.5	  643.3	 3657.0	...
914997	  771.7	  643.0	 3658.0	...
914998	  771.8	  642.7	 3659.0	...
914999	  771.8	  642.2	 3658.0	...
915000	  771.8	  641.6	 3659.0	...
915001	  771.4	  641.6	 3659.0	...
915002	  771.0	  642.1	 3661.0	...
915003	  770.6	  642.7	 3661.0	...
915004	  770.5	  642.7	 3660.0	...
915005	  770.4	  642.9	 3657.0	...
915006	  770.6	  642.9	 3654.0	...
915007	  770.9	  642.9	 3653.0	...
915008	  771.1	  642.7	 3653.0	...
915009	  771.0	  642.7	 3654.0	...
915010	  770.8	  642.7	 3656.0	...
915011	  770.7	  642.6	 3659.0	...
915012	  770.6	  642.6	 3661.0	...
915013	  770.7	  642.6	 3661.0	...
915014	  771.1	  642.4	 3661.0	...
915015	  771.5	  642.1	 3661.0	...
915016	  771.9	  641.7	 3662.0	...
915017	  771.8	  641.7	 3662.0	...
915018	  771.8	  641.9	 3662.0	...
915019	  771.8	  642.1	 3662.0	...
915020	  771.9	  642.3	 3662.0	...
915021	  772.0	  642.4	 3662.0	...
915022	  772.0	  642.5	 3662.0	...
915023	  771.9	  642.7	 3659.0	...
915024	  771.7	  642.7	 3658.0	...
915025	  771.6	  642.3	 3657.0	...
915026	  771.4	  641.8	 3658.0	...
915027	  771.4	  641.5	 3657.0	...
915028	  771.3	  641.3	 3657.0	...
915029	  771.3	  641.1	 3657.0	...
915030	  771.1	  641.0	 3657.0	...
915031	  771.0	  641.3	 3658.0	...
915032	  770.8	  641.7	 3660.0	...
915033	  770.7	  642.0	 3662.0	...
915034	  770.7	  641.9	 3662.0	...
915035	  770.8	  641.9	 3662.0	...
915036	  771.1	  642.0	 3662.0	...
915037	  771.5	  642.1	 3663.0	...
915038	  771.8	  642.3	 3664.0	...
915039	  771.9	  642.5	 3663.0	...
915040	  772.0	  642.7	 3663.0	...
915041	  772.1	  642.7	 3663.0	...
915042	  772.2	  642.5	 3663.0	...
915043	  771.9	  642.0	 3664.0	...
915044	  771.6	  641.6	 3665.0	...
915045	  771.2	  641.2	 3665.0	...
915046	  771.1	  641.0	 3665.0	...
915047	  771.0	  640.9	 3666.0	...
915048	  771.0	  640.5	 3666.0	...
915049	  771.5	  640.0	 3666.0	...
915050	  772.0	  639.4	 3666.0	...
915051	  772.5	  639.1	 3665.0	...
915052	  772.3	  638.9	 3665.0	...
915053	  772.2	  639.4	 3664.0	...
915054	  772.1	  640.1	 3664.0	...
915055	  772.0	  640.8	 3665.0	...
915056	  771.9	  640.8	 3667.0	...
915057	  771.6	  640.8	 3669.0	...
915058	  771.2	  640.8	 3670.0	...
915059	  770.9	  640.7	 3669.0	...
915060	  771.3	  640.8	 3669.0	...
915061	  771.6	  640.9	 3671.0	...
915062	  772.0	  641.3	 3672.0	...
915063	  771.7	  641.6	 3672.0	...
915064	  771.4	  641.8	 3671.0	...
915065	  771.3	  641.7	 3670.0	...
915066	  771.3	  641.6	 3671.0	...
915067	  771.3	  641.5	 3671.0	...
915068	  771.2	  641.1	 3672.0	...
915069	  771.1	  640.4	 3671.0	...
915070	  770.8	  639.8	 3670.0	...
915071	  770.7	  639.4	 3670.0	...
915072	  770.7	  639.4	 3671.0	...
915073	  770.9	  639.6	 3673.0	...
915074	  771.0	  639.8	 3674.0	...
915075	  771.0	  639.9	 3674.0	...
915076	  770.6	  639.9	 3673.0	...
915077	  770.1	  640.1	 3673.0	...
915078	  770.2	  640.1	 3672.0	...
915079	  770.8	  640.0	 3672.0	...
915080	  771.0	  639.6	 3672.0	...
915081	  770.6	  639.5	 3674.0	...
915082	  770.3	  639.9	 3676.0	...
915083	  770.3	  640.3	 3679.0	...
915084	  770.3	  640.6	 3679.0	...
915085	  770.3	  640.4	 3680.0	...
915086	  770.3	  640.8	 3680.0	...
915087	  770.1	  641.3	 3680.0	...
915088	  769.9	  641.8	 3680.0	...
915089	  770.0	  641.7	 3681.0	...
915090	  770.3	  641.6	 3682.0	...
915091	  770.6	  641.1	 3683.0	...
MSG	915092 0000 _ Number On
915092	  770.4	  640.7	 3683.0	...
915093	  770.3	  640.3	 3684.0	...
915094	  770.3	  640.7	 3685.0	...
915095	  769.8	  641.0	 3685.0	...
915096	  769.3	  641.4	 3685.0	...
915097	  769.0	  641.2	 3687.0	...
915098	  769.2	  641.3	 3690.0	...
915099	  769.4	  641.3	 3692.0	...
915100	  769.2	  641.4	 3691.0	...
915101	  769.1	  641.5	 3691.0	...
915102	  769.0	  641.6	 3691.0	...
915103	  769.0	  641.3	 3691.0	...
915104	  769.0	  641.0	 3692.0	...
915105	  769.0	  640.9	 3692.0	...
915106	  768.9	  641.3	 3690.0	...
915107	  768.6	  641.7	 3686.0	...
915108	  768.3	  641.9	 3684.0	...
915109	  768.4	  641.9	 3684.0	...
915110	  768.6	  641.4	 3688.0	...
915111	  769.0	  640.8	 3691.0	...
915112	  769.2	  640.8	 3693.0	...
915113	  769.5	  641.3	 3692.0	...
915114	  769.7	  641.9	 3691.0	...
915115	  769.7	  641.8	 3692.0	...
915116	  769.6	  641.6	 3693.0	...
915117	  769.6	  641.4	 3694.0	...
915118	  769.7	  641.2	 3694.0	...
915119	  769.1	  641.7	 3693.0	...
915120	  768.4	  642.2	 3691.0	...
915121	  768.1	  642.6	 3691.0	...
915122	  768.4	  642.5	 3693.0	...
915123	  768.6	  642.0	 3696.0	...
915124	  768.6	  641.9	 3696.0	...
915125	  769.1	  641.8	 3693.0	...
915126	  769.5	  641.6	 3691.0	...
915127	  769.6	  641.3	 3690.0	...
915128	  769.4	  641.0	 3691.0	...
915129	  769.1	  641.0	 3694.0	...
915130	  769.1	  641.1	 3696.0	...
915131	  769.1	  641.1	 3697.0	...
915132	  769.4	  641.0	 3697.0	...
915133	  769.6	  640.4	 3697.0	...
915134	  769.7	  639.9	 3699.0	...
915135	  769.6	  639.8	 3700.0	...
915136	  769.3	  640.2	 3701.0	...
915137	  769.1	  640.6	 3702.0	...
915138	  768.9	  640.6	 3703.0	...
915139	  769.0	  640.6	 3704.0	...
915140	  769.2	  640.6	 3704.0	...
915141	  769.4	  640.6	 3703.0	...
915142	  769.5	  640.5	 3701.0	...
915143	  769.6	  640.4	 3699.0	...
915144	  769.6	  640.0	 3699.0	...
915145	  769.3	  639.9	 3699.0	...
915146	  768.9	  639.7	 3699.0	...
915147	  768.7	  639.5	 3701.0	...
915148	  768.9	  639.2	 3702.0	...
915149	  769.2	  639.7	 3703.0	...
915150	  769.1	  640.5	 3705.0	...
915151	  769.0	  641.2	 3707.0	...
915152	  769.0	  641.3	 3709.0	...
915153	  769.2	  641.5	 3709.0	...
915154	  769.0	  641.3	 3709.0	...
915155	  769.0	  640.9	 3709.0	...
915156	  768.9	  640.6	 3709.0	...
915157	  768.9	  640.7	 3709.0	...
915158	  768.9	  640.8	 3708.0	...
915159	  768.9	  641.0	 3707.0	...
915160	  769.0	  640.8	 3707.0	...
915161	  769.1	  640.6	 3706.0	...
915162	  769.3	  640.6	 3705.0	...
915163	  769.4	  640.7	 3705.0	...
915164	  769.6	  640.9	 3704.0	...
915165	  769.7	  640.5	 3704.0	...
915166	  769.9	  640.1	 3704.0	...
915167	  769.7	  639.9	 3705.0	...
915168	  769.4	  640.2	 3705.0	...
915169	  769.5	  640.5	 3706.0	...
915170	  770.0	  640.4	 3707.0	...
915171	  770.4	  640.3	 3709.0	...
915172	  770.3	  640.4	 3710.0	...
915173	  770.2	  640.5	 3710.0	...
915174	  769.8	  640.7	 3709.0	...
915175	  769.4	  640.8	 3709.0	...
915176	  769.2	  640.9	 3710.0	...
915177	  769.1	  640.6	 3711.0	...
915178	  769.1	  640.3	 3712.0	...
915179	  769.1	  640.1	 3712.0	...
915180	  769.1	  640.3	 3712.0	...
915181	  769.6	  640.3	 3712.0	...
915182	  770.3	  639.9	 3711.0	...
915183	  771.0	  639.6	 3711.0	...
915184	  771.2	  639.9	 3711.0	...
915185	  771.2	  640.4	 3712.0	...
915186	  771.2	  640.6	 3713.0	...
915187	  771.2	  640.3	 3713.0	...
915188	  771.1	  640.0	 3712.0	...
915189	  771.0	  639.9	 3712.0	...
915190	  770.8	  639.9	 3711.0	...
915191	  770.5	  639.8	 3712.0	...
915192	  770.2	  639.8	 3713.0	...
915193	  770.1	  639.8	 3715.0	...
915194	  770.0	  639.8	 3717.0	...
915195	  770.0	  639.9	 3719.0	...
915196	  770.0	  640.2	 3720.0	...
915197	  769.9	  640.5	 3719.0	...
915198	  769.9	  640.6	 3718.0	...
915199	  769.9	  640.7	 3718.0	...
915200	  769.9	  640.7	 3718.0	...
915201	  769.8	  640.5	 3718.0	...
915202	  769.7	  640.1	 3718.0	...
915203	  769.6	  639.7	 3719.0	...
915204	  769.6	  639.5	 3720.0	...
915205	  769.5	  639.5	 3722.0	...
915206	  769.3	  639.6	 3720.0	...
915207	  769.2	  639.6	 3718.0	...
915208	  769.1	  639.7	 3716.0	...
915209	  769.0	  639.6	 3716.0	...
915210	  769.0	  639.5	 3717.0	...
915211	  769.1	  639.5	 3717.0	...
915212	  769.5	  639.7	 3720.0	...
915213	  769.9	  639.7	 3720.0	...
915214	  770.4	  639.5	 3721.0	...
915215	  770.7	  639.2	 3720.0	...
915216	  771.1	  639.1	 3722.0	...
915217	  771.0	  639.1	 3723.0	...
915218	  771.0	  639.4	 3723.0	...
915219	  771.1	  639.7	 3722.0	...
915220	  770.7	  640.0	 3722.0	...
915221	  770.0	  639.8	 3721.0	...
915222	  769.4	  639.5	 3720.0	...
915223	  769.0	  639.1	 3721.0	...
915224	  768.9	  639.0	 3724.0	...
915225	  768.8	  638.9	 3727.0	...
915226	  768.8	  639.1	 3729.0	...
915227	  768.8	  639.3	 3729.0	...
915228	  768.8	  639.4	 3727.0	...
915229	  768.8	  639.5	 3725.0	...
915230	  769.2	  639.5	 3725.0	...
915231	  769.4	  639.3	 3725.0	...
915232	  769.6	  639.0	 3725.0	...
915233	  769.5	  638.8	 3725.0	...
915234	  769.5	  638.8	 3726.0	...
915235	  769.6	  638.9	 3727.0	...
915236	  769.4	  639.2	 3728.0	...
915237	  769.0	  639.2	 3729.0	...
915238	  768.7	  639.2	 3730.0	...
915239	  768.9	  639.1	 3730.0	...
915240	  769.0	  639.4	 3730.0	...
915241	  769.3	  639.7	 3730.0	...
915242	  769.5	  640.0	 3729.0	...
915243	  769.3	  640.3	 3728.0	...
915244	  769.2	  640.8	 3727.0	...
915245	  769.1	  641.3	 3728.0	...
915246	  769.2	  641.5	 3730.0	...
915247	  769.3	  641.4	 3732.0	...
915248	  769.3	  641.1	 3733.0	...
915249	  769.3	  640.7	 3735.0	...
915250	  769.2	  640.3	 3737.0	...
915251	  769.3	  640.8	 3738.0	...
915252	  769.3	  641.4	 3738.0	...
915253	  769.4	  640.8	 3738.0	...
915254	  769.2	  639.6	 3738.0	...
915255	  769.0	  638.7	 3734.0	...
915256	  768.7	  639.2	 3730.0	...
915257	  768.6	  640.0	 3728.0	...
915258	  768.6	  640.4	 3730.0	...
915259	  768.6	  640.2	 3734.0	...
915260	  768.6	  639.9	 3737.0	...
915261	  768.5	  639.9	 3739.0	...
915262	  768.4	  640.3	 3741.0	...
915263	  768.6	  640.6	 3742.0	...
915264	  768.9	  640.6	 3742.0	...
915265	  769.2	  640.6	 3742.0	...
915266	  769.1	  640.6	 3743.0	...
915267	  768.8	  640.6	 3746.0	...
915268	  768.7	  640.6	 3749.0	...
915269	  768.7	  640.6	 3750.0	...
915270	  768.8	  640.6	 3748.0	...
915271	  768.9	  640.8	 3746.0	...
915272	  769.0	  641.4	 3743.0	...
915273	  769.2	  641.9	 3741.0	...
915274	  769.4	  641.9	 3740.0	...
915275	  769.6	  641.4	 3740.0	...
915276	  769.4	  640.7	 3741.0	...
915277	  769.0	  640.4	 3743.0	...
915278	  768.8	  640.2	 3746.0	...
915279	  769.1	  640.1	 3746.0	...
915280	  769.3	  639.8	 3747.0	...
915281	  769.2	  639.7	 3746.0	...
915282	  768.8	  640.0	 3745.0	...
915283	  768.4	  640.4	 3745.0	...
915284	  768.3	  640.8	 3747.0	...
915285	  767.8	  640.9	 3750.0	...
915286	  767.3	  641.0	 3752.0	...
915287	  767.4	  640.9	 3749.0	...
915288	  768.1	  640.6	 3746.0	...
915289	  768.7	  640.4	 3745.0	...
915290	  768.9	  640.3	 3750.0	...
915291	  768.9	  640.3	 3755.0	...
915292	  768.8	  640.3	 3754.0	...
915293	  769.0	  640.3	 3751.0	...
915294	  769.2	  640.4	 3748.0	...
915295	  769.4	  640.4	 3748.0	...
915296	  769.4	  640.4	 3749.0	...
915297	  769.3	  640.5	 3751.0	...
915298	  768.8	  639.8	 3754.0	...
915299	  768.4	  639.2	 3755.0	...
915300	  768.1	  639.1	 3754.0	...
915301	  768.1	  639.6	 3753.0	...
915302	  768.4	  640.1	 3752.0	...
915303	  768.6	  640.1	 3753.0	...
915304	  769.0	  640.1	 3754.0	...
915305	  769.1	  640.2	 3755.0	...
915306	  769.2	  640.2	 3755.0	...
915307	  769.2	  640.1	 3755.0	...
915308	  769.3	  640.1	 3755.0	...
915309	  768.6	  640.2	 3755.0	...
915310	  768.0	  640.2	 3755.0	...
915311	  767.5	  640.8	 3752.0	...
915312	  767.5	  641.4	 3750.0	...
915313	  767.5	  641.9	 3748.0	...
915314	  767.4	  641.9	 3749.0	...
915315	  767.4	  641.2	 3754.0	...
915316	  767.3	  640.5	 3758.0	...
915317	  767.2	  639.9	 3758.0	...
915318	  767.3	  640.2	 3754.0	...
915319	  767.6	  640.4	 3752.0	...
915320	  768.2	  640.5	 3753.0	...
915321	  768.6	  640.4	 3755.0	...
915322	  768.9	  640.6	 3757.0	...
915323	  769.0	  640.9	 3759.0	...
915324	  768.9	  640.5	 3761.0	...
915325	  768.9	  639.9	 3760.0	...
915326	  768.9	  639.4	 3759.0	...
915327	  768.9	  639.6	 3760.0	...
915328	  768.9	  639.7	 3760.0	...
915329	  768.9	  639.7	 3760.0	...
915330	  768.7	  640.1	 3760.0	...
915331	  768.4	  640.5	 3760.0	...
915332	  768.2	  641.2	 3761.0	...
915333	  768.2	  641.5	 3760.0	...
915334	  768.0	  641.4	 3760.0	...
915335	  767.8	  641.0	 3761.0	...
915336	  767.5	  640.6	 3762.0	...
915337	  767.6	  640.5	 3763.0	...
915338	  768.0	  640.5	 3763.0	...
915339	  768.4	  640.5	 3763.0	...
915340	  768.8	  640.6	 3763.0	...
915341	  768.9	  640.2	 3764.0	...
915342	  768.6	  639.8	 3765.0	...
915343	  768.1	  639.5	 3765.0	...
915344	  767.7	  639.7	 3763.0	...
915345	  767.9	  639.9	 3762.0	...
915346	  768.1	  640.1	 3762.0	...
915347	  768.4	  640.1	 3764.0	...
915348	  768.6	  640.1	 3765.0	...
915349	  768.9	  640.0	 3764.0	...
915350	  768.5	  640.1	 3763.0	...
915351	  768.1	  640.1	 3762.0	...
915352	  768.1	  640.1	 3762.0	...
915353	  768.6	  640.0	 3763.0	...
915354	  769.2	  639.9	 3764.0	...
915355	  769.0	  639.9	 3765.0	...
915356	  768.7	  640.0	 3764.0	...
915357	  768.6	  640.0	 3762.0	...
915358	  768.9	  640.2	 3759.0	...
915359	  769.2	  640.4	 3757.0	...
915360	  769.2	  640.7	 3757.0	...
915361	  769.3	  640.7	 3758.0	...
915362	  769.4	  640.5	 3760.0	...
915363	  769.6	  640.3	 3762.0	...
915364	  769.7	  639.9	 3763.0	...
915365	  769.9	  639.7	 3765.0	...
915366	  769.9	  639.5	 3766.0	...
915367	  769.9	  639.5	 3766.0	...
915368	  769.8	  639.4	 3766.0	...
915369	  769.7	  639.4	 3766.0	...
915370	  769.7	  639.4	 3767.0	...
915371	  769.7	  639.1	 3767.0	...
915372	  769.8	  638.7	 3767.0	...
915373	  769.9	  638.7	 3766.0	...
915374	  769.7	  639.0	 3765.0	...
915375	  769.4	  639.4	 3765.0	...
915376	  769.0	  639.6	 3765.0	...
915377	  769.0	  640.3	 3765.0	...
915378	  769.0	  641.0	 3764.0	...
915379	  768.9	  641.5	 3764.0	...
915380	  769.0	  641.5	 3767.0	...
915381	  769.2	  641.4	 3770.0	...
915382	  769.3	  641.3	 3772.0	...
915383	  769.3	  641.2	 3771.0	...
915384	  769.4	  641.1	 3770.0	...
915385	  769.5	  640.4	 3771.0	...
915386	  769.7	  639.7	 3771.0	...
915387	  769.7	  639.1	 3770.0	...
915388	  769.9	  639.2	 3770.0	...
915389	  769.9	  639.4	 3772.0	...
915390	  769.9	  639.5	 3775.0	...
915391	  769.8	  639.6	 3777.0	...
915392	  769.9	  639.9	 3776.0	...
915393	  769.9	  640.2	 3778.0	...
915394	  769.3	  640.5	 3781.0	...
915395	  768.3	  640.8	 3784.0	...
MSG	915396 0000 _ Number Off
915396	  767.3	  641.3	 3784.0	...
915397	  766.0	  641.7	 3783.0	...
915398	  765.0	  641.2	 3782.0	...
915399	  763.3	  640.8	 3781.0	...
915400	  761.1	  640.1	 3781.0	...
915401	  758.5	  639.8	 3780.0	...
915402	  756.4	  639.1	 3779.0	...
915403	  754.9	  638.2	 3781.0	...
915404	  753.2	  637.9	 3784.0	...
915405	  751.9	  637.4	 3786.0	...
915406	  751.4	  637.0	 3787.0	...
915407	  751.4	  636.5	 3788.0	...
915408	  751.9	  636.3	 3789.0	...
915409	  752.3	  636.3	 3789.0	...
915410	  754.1	  636.2	 3789.0	...
915411	  755.8	  637.0	 3790.0	...
915412	  758.1	  637.5	 3790.0	...
915413	  759.8	  638.0	 3790.0	...
915414	  761.4	  637.7	 3787.0	...
915415	  762.4	  637.6	 3785.0	...
915416	  763.0	  637.7	 3786.0	...
915417	  763.2	  638.3	 3789.0	...
915418	  763.1	  638.8	 3790.0	...
915419	  762.7	  639.2	 3789.0	...
915420	  762.2	  639.5	 3790.0	...
915421	  762.0	  639.7	 3793.0	...
915422	  761.9	  639.7	 3796.0	...
915423	  761.8	  639.4	 3796.0	...
915424	  761.6	  639.1	 3796.0	...
915425	  761.4	  639.0	 3795.0	...
915426	  761.3	  638.8	 3794.0	...
915427	  761.1	  638.7	 3794.0	...
915428	  760.9	  638.6	 3794.0	...
915429	  760.9	  638.9	 3793.0	...
915430	  761.0	  639.1	 3792.0	...
915431	  761.2	  639.6	 3794.0	...
915432	  761.5	  639.9	 3797.0	...
915433	  761.9	  640.1	 3798.0	...
915434	  762.3	  640.0	 3796.0	...
915435	  762.2	  639.9	 3794.0	...
915436	  762.0	  639.9	 3795.0	...
915437	  761.5	  639.9	 3795.0	...
915438	  761.2	  639.2	 3796.0	...
915439	  760.9	  638.5	 3795.0	...
915440	  760.9	  638.3	 3795.0	...
915441	  761.4	  638.8	 3795.0	...
915442	  761.7	  639.1	 3795.0	...
915443	  761.7	  639.0	 3793.0	...
915444	  761.6	  638.9	 3791.0	...
915445	  761.7	  639.2	 3790.0	...
915446	  761.8	  639.5	 3791.0	...
915447	  761.9	  639.7	 3792.0	...
915448	  762.0	  639.5	 3793.0	...
915449	  762.2	  639.4	 3795.0	...
915450	  762.4	  639.2	 3796.0	...
915451	  762.5	  639.3	 3796.0	...
915452	  762.7	  639.4	 3795.0	...
915453	  762.8	  639.5	 3794.0	...
915454	  762.7	  639.6	 3794.0	...
915455	  762.4	  639.6	 3795.0	...
915456	  762.2	  639.3	 3796.0	...
915457	  762.3	  639.0	 3797.0	...
915458	  762.5	  638.7	 3799.0	...
915459	  762.3	  638.7	 3802.0	...
915460	  762.0	  638.9	 3803.0	...
915461	  761.6	  639.0	 3804.0	...
915462	  761.5	  639.1	 3806.0	...
915463	  761.8	  638.9	 3808.0	...
915464	  762.1	  639.0	 3810.0	...
915465	  762.5	  639.2	 3807.0	...
915466	  762.4	  639.4	 3805.0	...
915467	  762.1	  639.6	 3803.0	...
915468	  761.8	  639.7	 3803.0	...
915469	  761.6	  639.7	 3803.0	...
915470	  761.7	  639.7	 3804.0	...
915471	  761.3	  639.7	 3804.0	...
915472	  760.7	  639.8	 3804.0	...
915473	  760.3	  639.9	 3804.0	...
915474	  760.5	  639.9	 3805.0	...
915475	  760.9	  639.9	 3805.0	...
915476	  761.6	  639.8	 3804.0	...
915477	  762.1	  639.1	 3805.0	...
915478	  762.5	  638.3	 3807.0	...
915479	  761.9	  637.7	 3809.0	...
915480	  761.5	  638.2	 3806.0	...
915481	  761.3	  638.9	 3804.0	...
915482	  761.5	  639.5	 3805.0	...
915483	  761.3	  639.5	 3809.0	...
915484	  761.1	  639.4	 3813.0	...
915485	  760.8	  639.2	 3811.0	...
915486	  760.9	  639.0	 3808.0	...
915487	  761.0	  638.9	 3806.0	...
915488	  761.0	  638.6	 3806.0	...
915489	  760.9	  638.4	 3807.0	...
915490	  760.9	  638.1	 3809.0	...
915491	  761.0	  638.2	 3811.0	...
915492	  761.1	  638.1	 3812.0	...
915493	  761.1	  638.1	 3811.0	...
915494	  760.8	  638.7	 3810.0	...
915495	  760.6	  639.4	 3809.0	...
915496	  760.6	  640.1	 3808.0	...
915497	  760.9	  639.9	 3807.0	...
915498	  761.1	  639.6	 3807.0	...
915499	  761.1	  639.0	 3809.0	...
915500	  761.0	  638.6	 3810.0	...
915501	  760.9	  638.1	 3811.0	...
915502	  760.9	  637.8	 3811.0	...
915503	  760.9	  637.5	 3811.0	...
915504	  760.9	  637.7	 3811.0	...
915505	  760.9	  638.1	 3812.0	...
915506	  761.0	  638.4	 3812.0	...
915507	  761.0	  638.6	 3812.0	...
915508	  760.8	  638.7	 3812.0	...
915509	  760.4	  638.8	 3813.0	...
915510	  760.0	  639.0	 3813.0	...
915511	  760.0	  639.3	 3812.0	...
915512	  760.1	  639.3	 3811.0	...
915513	  760.2	  638.9	 3810.0	...
915514	  760.2	  638.5	 3810.0	...
915515	  760.3	  638.1	 3811.0	...
915516	  760.3	  638.0	 3813.0	...
915517	  760.2	  638.0	 3815.0	...
915518	  760.1	  638.3	 3816.0	...
915519	  760.0	  638.7	 3817.0	...
915520	  759.9	  639.0	 3816.0	...
915521	  759.9	  639.0	 3814.0	...
915522	  759.9	  639.0	 3812.0	...
915523	  759.9	  639.1	 3811.0	...
915524	  760.0	  639.5	 3810.0	...
915525	  760.2	  639.8	 3811.0	...
915526	  760.3	  640.2	 3811.0	...
915527	  760.2	  640.4	 3811.0	...
915528	  760.0	  640.1	 3810.0	...
915529	  759.9	  639.6	 3810.0	...
915530	  759.9	  639.1	 3811.0	...
915531	  759.8	  639.0	 3811.0	...
915532	  759.6	  639.1	 3812.0	...
915533	  759.4	  639.3	 3812.0	...
915534	  759.3	  639.4	 3812.0	...
915535	  759.1	  639.4	 3811.0	...
915536	  758.9	  639.3	 3811.0	...
915537	  759.3	  639.2	 3810.0	...
915538	  759.8	  639.2	 3810.0	...
915539	  760.4	  639.1	 3809.0	...
915540	  760.4	  638.9	 3809.0	...
915541	  760.5	  638.7	 3809.0	...
915542	  760.3	  638.5	 3809.0	...
915543	  760.0	  638.7	 3809.0	...
915544	  759.5	  639.4	 3809.0	...
915545	  759.0	  640.0	 3811.0	...
915546	  758.7	  640.5	 3813.0	...
915547	  758.6	  640.7	 3813.0	...
915548	  758.6	  640.7	 3812.0	...
915549	  758.6	  640.4	 3811.0	...
915550	  758.9	  640.1	 3811.0	...
915551	  759.1	  639.6	 3810.0	...
915552	  759.3	  639.4	 3809.0	...
915553	  759.3	  639.5	 3809.0	...
915554	  759.3	  639.7	 3809.0	...
915555	  759.4	  640.0	 3809.0	...
915556	  759.6	  640.2	 3809.0	...
915557	  759.8	  640.3	 3810.0	...
915558	  760.1	  640.4	 3810.0	...
915559	  760.2	  640.3	 3810.0	...
915560	  760.0	  640.3	 3810.0	...
915561	  759.8	  640.2	 3809.0	...
915562	  759.7	  640.2	 3808.0	...
915563	  759.7	  640.3	 3804.0	...
915564	  759.6	  640.6	 3802.0	...
915565	  759.6	  640.8	 3799.0	...
915566	  759.5	  640.6	 3800.0	...
915567	  759.2	  640.3	 3801.0	...
915568	  758.9	  639.9	 3800.0	...
915569	  758.4	  640.0	 3798.0	...
915570	  758.2	  639.9	 3798.0	...
915571	  758.2	  639.8	 3799.0	...
915572	  758.5	  639.8	 3801.0	...
915573	  759.0	  639.9	 3801.0	...
915574	  759.4	  640.3	 3801.0	...
915575	  759.7	  640.5	 3800.0	...
915576	  759.8	  640.7	 3798.0	...
915577	  759.7	  640.8	 3797.0	...
915578	  759.6	  640.8	 3796.0	...
915579	  759.4	  640.5	 3794.0	...
915580	  759.5	  640.1	 3792.0	...
915581	  759.5	  640.3	 3793.0	...
915582	  759.6	  640.9	 3795.0	...
915583	  759.6	  641.2	 3795.0	...
915584	  759.6	  640.9	 3793.0	...
915585	  759.6	  640.6	 3790.0	...
915586	  759.7	  640.6	 3789.0	...
915587	  759.5	  640.6	 3791.0	...
915588	  759.2	  640.6	 3792.0	...
915589	  759.1	  640.6	 3793.0	...
915590	  759.4	  641.0	 3789.0	...
915591	  759.6	  641.3	 3785.0	...
915592	  759.9	  641.6	 3782.0	...
915593	  760.2	  641.4	 3783.0	...
915594	  760.5	  641.5	 3783.0	...
915595	  760.6	  641.6	 3783.0	...
915596	  760.6	  641.3	 3783.0	...
915597	  760.7	  640.8	 3783.0	...
915598	  760.8	  640.4	 3782.0	...
915599	  760.7	  640.5	 3782.0	...
915600	  760.4	  640.7	 3782.0	...
915601	  760.6	  640.8	 3781.0	...
915602	  761.1	  640.7	 3779.0	...
915603	  761.6	  640.5	 3778.0	...
915604	  761.3	  640.5	 3777.0	...
915605	  761.0	  640.8	 3776.0	...
915606	  760.8	  641.1	 3774.0	...
915607	  760.8	  641.4	 3772.0	...
MSG	915608 0000 _ Number On
915608	  761.2	  641.5	 3771.0	...
915609	  761.5	  641.3	 3769.0	...
915610	  761.6	  640.9	 3768.0	...
915611	  761.4	  640.8	 3769.0	...
915612	  761.2	  641.3	 3771.0	...
915613	  761.2	  641.6	 3772.0	...
915614	  761.1	  641.8	 3770.0	...
915615	  761.0	  641.8	 3769.0	...
915616	  761.0	  641.8	 3770.0	...
915617	  761.0	  642.4	 3770.0	...
915618	  761.0	  643.0	 3769.0	...
915619	  761.0	  643.3	 3766.0	...
915620	  761.0	  642.9	 3761.0	...
915621	  761.0	  642.5	 3756.0	...
915622	  761.0	  642.5	 3753.0	...
915623	  760.9	  642.2	 3752.0	...
915624	  760.9	  642.0	 3756.0	...
915625	  760.9	  642.3	 3761.0	...
915626	  761.2	  642.8	 3760.0	...
915627	  761.7	  643.2	 3756.0	...
915628	  762.1	  643.1	 3752.0	...
915629	  762.1	  643.1	 3753.0	...
915630	  761.9	  643.1	 3748.0	...
915631	  761.7	  643.0	 3741.0	...
915632	  761.7	  642.7	 3735.0	...
915633	  761.6	  642.6	 3735.0	...
915634	  761.7	  642.5	 3735.0	...
915635	  761.8	  642.6	 3736.0	...
915636	  762.0	  642.7	 3736.0	...
915637	  762.3	  642.6	 3733.0	...
915638	  762.7	  642.5	 3730.0	...
915639	  762.9	  642.5	 3728.0	...
915640	  762.7	  642.7	 3729.0	...
915641	  762.6	  643.2	 3729.0	...
915642	  762.4	  643.7	 3727.0	...
915643	  762.3	  644.2	 3725.0	...
915644	  762.1	  644.3	 3724.0	...
915645	  762.3	  644.5	 3724.0	...
915646	  762.5	  644.7	 3721.0	...
915647	  762.7	  644.9	 3718.0	...
915648	  763.0	  645.0	 3715.0	...
915649	  763.3	  644.9	 3713.0	...
915650	  763.4	  644.8	 3712.0	...
915651	  763.2	  644.7	 3712.0	...
915652	  763.1	  644.5	 3710.0	...
915653	  763.2	  644.3	 3709.0	...
915654	  763.3	  644.3	 3707.0	...
915655	  763.6	  644.3	 3707.0	...
915656	  763.8	  644.2	 3707.0	...
915657	  763.9	  644.0	 3703.0	...
915658	  763.8	  643.9	 3700.0	...
915659	  763.9	  643.8	 3697.0	...
915660	  764.1	  643.7	 3697.0	...
915661	  764.2	  643.6	 3697.0	...
915662	  764.1	  643.6	 3696.0	...
915663	  764.0	  643.6	 3694.0	...
915664	  764.1	  643.6	 3692.0	...
915665	  764.6	  643.5	 3689.0	...
915666	  765.1	  643.4	 3689.0	...
915667	  765.5	  643.4	 3688.0	...
915668	  765.4	  643.4	 3687.0	...
915669	  765.0	  643.5	 3685.0	...
915670	  764.7	  643.4	 3683.0	...
915671	  764.4	  643.3	 3682.0	...
915672	  764.5	  643.2	 3682.0	...
915673	  764.7	  643.5	 3678.0	...
915674	  764.8	  643.3	 3675.0	...
915675	  765.0	  643.1	 3672.0	...
915676	  765.0	  643.5	 3672.0	...
915677	  765.1	  644.7	 3668.0	...
915678	  765.2	  645.9	 3664.0	...
915679	  765.4	  646.4	 3660.0	...
915680	  765.7	  646.1	 3656.0	...
915681	  765.9	  645.4	 3652.0	...
915682	  765.7	  644.8	 3648.0	...
915683	  765.4	  644.8	 3647.0	...
915684	  765.6	  645.0	 3646.0	...
915685	  766.2	  645.0	 3645.0	...
915686	  766.9	  644.7	 3644.0	...
915687	  766.9	  644.4	 3643.0	...
915688	  766.9	  644.1	 3639.0	...
915689	  766.9	  643.8	 3635.0	...
915690	  767.0	  643.9	 3632.0	...
915691	  767.0	  643.9	 3632.0	...
915692	  767.1	  644.0	 3632.0	...
915693	  767.2	  644.2	 3631.0	...
915694	  767.4	  644.3	 3630.0	...
915695	  767.8	  644.4	 3628.0	...
915696	  768.2	  644.3	 3627.0	...
915697	  768.5	  644.4	 3624.0	...
915698	  768.6	  644.5	 3623.0	...
915699	  768.7	  644.7	 3621.0	...
915700	  768.6	  645.0	 3618.0	...
915701	  768.5	  645.3	 3615.0	...
915702	  768.5	  645.4	 3613.0	...
915703	  768.4	  645.1	 3613.0	...
915704	  768.7	  644.8	 3613.0	...
915705	  769.1	  644.5	 3611.0	...
915706	  769.4	  643.9	 3609.0	...
915707	  769.3	  643.4	 3607.0	...
915708	  769.2	  642.8	 3606.0	...
915709	  769.1	  643.1	 3605.0	...
915710	  768.9	  643.6	 3605.0	...
915711	  768.7	  644.1	 3605.0	...
915712	  768.9	  644.4	 3604.0	...
915713	  769.3	  644.3	 3600.0	...
915714	  769.7	  644.3	 3596.0	...
915715	  769.7	  644.5	 3592.0	...
915716	  769.5	  644.5	 3590.0	...
915717	  769.4	  644.4	 3589.0	...
915718	  769.2	  644.0	 3589.0	...
915719	  769.2	  643.8	 3590.0	...
915720	  769.2	  644.0	 3589.0	...
915721	  769.3	  644.3	 3589.0	...
915722	  769.4	  644.7	 3587.0	...
915723	  769.4	  644.5	 3586.0	...
915724	  769.2	  644.3	 3584.0	...
915725	  769.1	  644.0	 3584.0	...
915726	  769.0	  644.1	 3584.0	...
915727	  768.8	  644.2	 3584.0	...
915728	  768.7	  644.3	 3583.0	...
915729	  768.5	  645.1	 3582.0	...
915730	  768.3	  645.8	 3582.0	...
915731	  768.2	  646.0	 3582.0	...
915732	  768.2	  645.5	 3582.0	...
915733	  768.1	  644.9	 3581.0	...
915734	  768.7	  644.7	 3580.0	...
915735	  769.3	  644.5	 3577.0	...
915736	  769.9	  644.3	 3575.0	...
915737	  769.8	  644.1	 3573.0	...
915738	  769.2	  644.1	 3571.0	...
915739	  768.6	  644.3	 3566.0	...
915740	  768.1	  644.7	 3561.0	...
915741	  768.2	  645.0	 3557.0	...
915742	  768.3	  645.3	 3553.0	...
915743	  768.5	  645.5	 3549.0	...
915744	  768.6	  645.6	 3546.0	...
915745	  768.8	  646.1	 3545.0	...
915746	  768.8	  646.7	 3546.0	...
915747	  768.9	  647.4	 3547.0	...
915748	  768.9	  647.5	 3547.0	...
915749	  769.0	  647.5	 3546.0	...
915750	  769.0	  647.2	 3547.0	...
915751	  768.8	  646.9	 3547.0	...
915752	  768.6	  647.1	 3545.0	...
915753	  768.9	  647.5	 3543.0	...
915754	  769.4	  647.7	 3540.0	...
915755	  769.5	  647.6	 3540.0	...
915756	  769.2	  647.6	 3539.0	...
915757	  768.9	  647.1	 3537.0	...
915758	  768.9	  646.6	 3535.0	...
915759	  768.8	  646.3	 3535.0	...
915760	  768.7	  646.4	 3534.0	...
915761	  768.8	  646.8	 3534.0	...
915762	  769.0	  647.0	 3534.0	...
915763	  769.1	  647.1	 3534.0	...
915764	  769.0	  647.2	 3533.0	...
915765	  768.7	  647.4	 3532.0	...
915766	  768.5	  647.7	 3532.0	...
915767	  769.3	  647.7	 3530.0	...
915768	  770.5	  647.7	 3528.0	...
915769	  771.0	  646.7	 3528.0	...
915770	  770.4	  646.0	 3530.0	...
915771	  769.8	  646.1	 3529.0	...
915772	  770.1	  646.9	 3526.0	...
915773	  770.4	  647.3	 3523.0	...
915774	  770.9	  646.8	 3522.0	...
915775	  771.1	  645.9	 3522.0	...
915776	  771.2	  645.4	 3522.0	...
915777	  771.1	  644.9	 3522.0	...
915778	  771.1	  644.7	 3520.0	...
915779	  771.0	  644.5	 3517.0	...
915780	  771.1	  644.4	 3517.0	...
915781	  771.3	  644.5	 3519.0	...
915782	  771.5	  644.8	 3520.0	...
915783	  771.6	  645.1	 3518.0	...
915784	  771.7	  645.3	 3515.0	...
915785	  771.8	  645.8	 3514.0	...
915786	  772.0	  646.3	 3514.0	...
915787	  772.2	  646.7	 3515.0	...
915788	  772.5	  646.0	 3517.0	...
915789	  772.8	  645.3	 3518.0	...
915790	  773.1	  645.0	 3517.0	...
915791	  773.2	  645.3	 3515.0	...
915792	  773.1	  645.5	 3510.0	...
915793	  772.6	  645.6	 3508.0	...
915794	  771.9	  645.7	 3505.0	...
915795	  771.4	  645.6	 3505.0	...
915796	  771.4	  645.3	 3505.0	...
915797	  771.7	  644.9	 3505.0	...
915798	  772.2	  644.7	 3504.0	...
915799	  772.7	  644.6	 3504.0	...
915800	  773.0	  644.7	 3503.0	...
915801	  773.1	  644.9	 3503.0	...
915802	  773.3	  645.2	 3504.0	...
915803	  773.6	  645.6	 3505.0	...
915804	  773.6	  645.9	 3506.0	...
915805	  773.5	  646.0	 3503.0	...
915806	  773.3	  645.7	 3499.0	...
915807	  773.3	  645.3	 3497.0	...
915808	  773.2	  645.1	 3498.0	...
915809	  772.9	  645.0	 3500.0	...
915810	  772.7	  644.9	 3498.0	...
915811	  772.4	  644.7	 3497.0	...
915812	  772.3	  644.6	 3495.0	...
915813	  772.1	  644.6	 3496.0	...
915814	  772.0	  644.6	 3496.0	...
915815	  772.4	  644.9	 3497.0	...
915816	  773.3	  645.0	 3495.0	...
915817	  774.2	  645.2	 3493.0	...
915818	  774.6	  645.1	 3491.0	...
915819	  774.5	  645.3	 3490.0	...
915820	  774.2	  645.5	 3489.0	...
915821	  774.0	  645.8	 3488.0	...
915822	  774.0	  646.0	 3488.0	...
915823	  773.8	  646.0	 3488.0	...
915824	  773.6	  646.0	 3487.0	...
915825	  773.5	  646.3	 3486.0	...
915826	  773.4	  646.6	 3487.0	...
915827	  773.3	  646.8	 3488.0	...
915828	  773.3	  646.4	 3489.0	...
915829	  773.5	  646.1	 3488.0	...
915830	  773.6	  645.7	 3485.0	...
915831	  773.5	  645.7	 3483.0	...
915832	  773.4	  645.9	 3481.0	...
915833	  773.1	  646.1	 3483.0	...
915834	  773.0	  646.2	 3484.0	...
915835	  772.8	  646.1	 3484.0	...
915836	  772.7	  646.0	 3483.0	...
915837	  772.6	  646.0	 3482.0	...
915838	  772.6	  646.0	 3484.0	...
915839	  772.6	  646.1	 3487.0	...
915840	  772.3	  646.3	 3489.0	...
915841	  772.0	  646.2	 3487.0	...
915842	  772.0	  645.9	 3484.0	...
915843	  772.3	  645.6	 3483.0	...
915844	  772.7	  645.6	 3485.0	...
915845	  773.2	  645.8	 3488.0	...
915846	  773.6	  645.9	 3491.0	...
915847	  774.0	  646.0	 3489.0	...
915848	  774.1	  646.0	 3488.0	...
915849	  774.2	  645.7	 3487.0	...
915850	  774.7	  645.7	 3485.0	...
915851	  775.0	  645.8	 3484.0	...
915852	  774.9	  646.0	 3482.0	...
915853	  774.6	  646.1	 3481.0	...
915854	  774.3	  646.0	 3479.0	...
915855	  774.3	  645.9	 3480.0	...
915856	  774.1	  645.9	 3483.0	...
915857	  773.9	  645.9	 3486.0	...
915858	  773.9	  645.9	 3486.0	...
915859	  774.1	  645.5	 3485.0	...
915860	  774.3	  645.1	 3483.0	...
915861	  774.2	  644.7	 3481.0	...
915862	  774.2	  644.8	 3481.0	...
915863	  774.3	  645.0	 3482.0	...
915864	  774.6	  645.1	 3482.0	...
915865	  774.9	  645.3	 3483.0	...
915866	  775.1	  645.3	 3483.0	...
915867	  775.1	  645.1	 3482.0	...
915868	  775.1	  645.1	 3481.0	...
915869	  775.4	  645.0	 3482.0	...
915870	  775.7	  645.2	 3484.0	...
915871	  775.9	  645.5	 3486.0	...
915872	  775.7	  645.8	 3486.0	...
915873	  775.4	  645.8	 3486.0	...
915874	  775.1	  645.8	 3486.0	...
915875	  775.0	  645.1	 3486.0	...
915876	  775.0	  644.4	 3485.0	...
915877	  775.3	  644.7	 3485.0	...
915878	  775.6	  645.5	 3485.0	...
915879	  775.8	  646.1	 3487.0	...
915880	  775.8	  645.7	 3488.0	...
915881	  775.8	  645.0	 3487.0	...
915882	  775.5	  644.2	 3487.0	...
915883	  775.2	  643.6	 3487.0	...
915884	  775.2	  643.2	 3486.0	...
915885	  775.6	  643.2	 3486.0	...
915886	  775.9	  644.2	 3485.0	...
915887	  776.0	  645.1	 3486.0	...
915888	  776.0	  645.5	 3486.0	...
915889	  775.9	  644.9	 3487.0	...
915890	  775.6	  644.4	 3487.0	...
915891	  775.4	  644.5	 3486.0	...
915892	  775.5	  644.6	 3486.0	...
915893	  776.0	  645.3	 3485.0	...
915894	  776.5	  645.9	 3486.0	...
915895	  776.9	  646.5	 3490.0	...
915896	  777.0	  646.7	 3494.0	...
915897	  776.6	  647.0	 3495.0	...
915898	  776.2	  647.4	 3493.0	...
915899	  775.8	  647.4	 3491.0	...
915900	  775.8	  647.3	 3490.0	...
915901	  775.8	  647.1	 3490.0	...
915902	  775.7	  647.0	 3490.0	...
915903	  775.5	  647.0	 3491.0	...
915904	  775.3	  647.0	 3491.0	...
915905	  775.0	  647.0	 3492.0	...
915906	  774.8	  646.9	 3492.0	...
915907	  775.1	  646.6	 3492.0	...
915908	  775.3	  646.3	 3494.0	...
915909	  775.6	  646.1	 3495.0	...
915910	  775.7	  645.9	 3497.0	...
915911	  775.9	  645.8	 3496.0	...
MSG	915912 0000 _ Number Off
915912	  775.7	  646.0	 3495.0	...
915913	  775.4	  646.5	 3495.0	...
915914	  775.1	  646.9	 3496.0	...
915915	  775.1	  647.0	 3496.0	...
915916	  775.1	  647.0	 3495.0	...
915917	  775.4	  647.1	 3499.0	...
915918	  775.8	  647.4	 3503.0	...
915919	  775.7	  647.6	 3507.0	...
915920	  775.3	  647.7	 3507.0	...
915921	  775.3	  647.5	 3505.0	...
915922	  775.6	  647.3	 3503.0	...
915923	  775.9	  647.2	 3502.0	...
915924	  775.4	  647.1	 3504.0	...
915925	  774.9	  647.0	 3506.0	...
915926	  774.4	  647.0	 3508.0	...
915927	  774.3	  647.0	 3507.0	...
915928	  774.1	  647.0	 3506.0	...
915929	  774.0	  647.0	 3506.0	...
915930	  774.2	  646.9	 3506.0	...
915931	  774.7	  646.9	 3507.0	...
915932	  775.2	  646.9	 3509.0	...
915933	  775.4	  647.1	 3512.0	...
915934	  775.6	  647.3	 3514.0	...
915935	  775.7	  647.4	 3513.0	...
915936	  775.8	  647.3	 3511.0	...
915937	  775.9	  647.2	 3510.0	...
915938	  775.9	  647.8	 3511.0	...
915939	  775.7	  648.5	 3512.0	...
915940	  775.4	  648.8	 3515.0	...
915941	  775.1	  648.2	 3517.0	...
915942	  774.9	  647.7	 3520.0	...
915943	  774.7	  647.6	 3521.0	...
915944	  774.7	  647.7	 3521.0	...
915945	  775.1	  647.9	 3521.0	...
915946	  775.5	  648.1	 3521.0	...
915947	  775.9	  647.9	 3522.0	...
915948	  775.9	  647.6	 3522.0	...
915949	  775.8	  647.4	 3523.0	...
915950	  776.1	  647.3	 3526.0	...
915951	  776.1	  647.3	 3528.0	...
915952	  776.2	  647.3	 3529.0	...
915953	  776.0	  647.6	 3531.0	...
915954	  776.0	  648.1	 3534.0	...
915955	  775.7	  648.4	 3537.0	...
915956	  775.6	  648.6	 3537.0	...
915957	  775.5	  648.6	 3533.0	...
915958	  775.4	  648.4	 3530.0	...
915959	  775.2	  648.1	 3528.0	...
915960	  775.0	  647.9	 3530.0	...
915961	  774.8	  648.1	 3531.0	...
915962	  774.8	  648.2	 3531.0	...
915963	  774.8	  648.5	 3532.0	...
915964	  775.0	  648.7	 3533.0	...
915965	  775.8	  649.1	 3537.0	...
915966	  776.4	  649.4	 3540.0	...
915967	  776.9	  649.7	 3543.0	...
915968	  776.9	  649.8	 3545.0	...
915969	  776.8	  649.5	 3546.0	...
915970	  776.6	  649.2	 3546.0	...
915971	  776.4	  648.8	 3547.0	...
915972	  776.0	  648.7	 3547.0	...
915973	  775.9	  648.7	 3548.0	...
915974	  775.7	  648.7	 3549.0	...
915975	  775.6	  648.5	 3550.0	...
915976	  775.9	  648.2	 3549.0	...
915977	  776.2	  647.9	 3548.0	...
915978	  776.2	  647.8	 3546.0	...
915979	  775.9	  647.8	 3545.0	...
915980	  775.6	  648.0	 3545.0	...
915981	  775.5	  648.2	 3547.0	...
915982	  775.4	  648.4	 3548.0	...
915983	  775.4	  649.2	 3548.0	...
915984	  775.5	  650.0	 3548.0	...
915985	  775.6	  650.5	 3548.0	...
915986	  775.9	  650.2	 3547.0	...
915987	  776.2	  650.1	 3547.0	...
915988	  776.5	  650.1	 3549.0	...
915989	  776.3	  650.2	 3550.0	...
915990	  776.1	  650.1	 3551.0	...
915991	  775.9	  650.0	 3551.0	...
915992	  776.0	  649.9	 3551.0	...
915993	  776.1	  650.0	 3551.0	...
915994	  776.2	  650.2	 3551.0	...
915995	  776.2	  650.5	 3550.0	...
915996	  776.4	  650.4	 3549.0	...
915997	  776.5	  650.1	 3548.0	...
915998	  776.3	  649.8	 3547.0	...
915999	  776.1	  649.7	 3547.0	...
916000	  775.9	  649.8	 3546.0	...
916001	  776.1	  649.8	 3546.0	...
916002	  776.3	  649.9	 3548.0	...
916003	  776.4	  650.0	 3550.0	...
916004	  776.1	  649.7	 3550.0	...
916005	  775.5	  649.5	 3550.0	...
916006	  775.0	  649.3	 3550.0	...
916007	  774.6	  649.6	 3550.0	...
916008	  774.6	  650.1	 3551.0	...
916009	  775.0	  650.4	 3552.0	...
916010	  775.6	  650.5	 3550.0	...
916011	  776.0	  650.4	 3547.0	...
916012	  775.9	  650.6	 3544.0	...
916013	  775.9	  650.7	 3544.0	...
916014	  776.0	  650.6	 3544.0	...
916015	  776.2	  650.4	 3544.0	...
916016	  776.5	  650.0	 3544.0	...
916017	  776.8	  649.9	 3544.0	...
916018	  777.1	  650.1	 3545.0	...
916019	  777.3	  650.4	 3544.0	...
916020	  777.2	  650.9	 3543.0	...
916021	  777.0	  651.0	 3541.0	...
916022	  776.9	  651.1	 3541.0	...
916023	  777.5	  650.8	 3543.0	...
916024	  778.0	  650.4	 3546.0	...
916025	  778.3	  650.1	 3549.0	...
916026	  778.0	  650.1	 3548.0	...
916027	  777.8	  650.2	 3547.0	...
916028	  778.0	  650.3	 3547.0	...
916029	  778.2	  650.8	 3545.0	...
916030	  778.4	  651.4	 3542.0	...
916031	  778.4	  652.0	 3539.0	...
916032	  778.3	  651.9	 3538.0	...
916033	  778.4	  651.9	 3538.0	...
916034	  778.5	  652.0	 3540.0	...
916035	  778.5	  652.1	 3541.0	...
916036	  778.4	  651.8	 3542.0	...
916037	  778.3	  651.4	 3543.0	...
916038	  778.3	  651.0	 3543.0	...
916039	  778.1	  650.9	 3543.0	...
916040	  777.8	  650.7	 3542.0	...
916041	  777.7	  650.6	 3540.0	...
916042	  778.0	  650.5	 3538.0	...
916043	  778.2	  650.6	 3538.0	...
916044	  778.3	  650.6	 3541.0	...
916045	  778.3	  650.6	 3545.0	...
916046	  778.4	  650.8	 3549.0	...
916047	  778.6	  651.1	 3549.0	...
916048	  778.7	  651.5	 3548.0	...
916049	  778.7	  651.7	 3548.0	...
916050	  778.6	  651.7	 3545.0	...
916051	  778.5	  651.5	 3542.0	...
916052	  778.5	  651.3	 3540.0	...
916053	  778.5	  651.3	 3539.0	...
916054	  778.5	  651.2	 3539.0	...
916055	  778.4	  651.0	 3538.0	...
916056	  778.3	  650.9	 3537.0	...
916057	  778.7	  651.0	 3536.0	...
916058	  779.1	  651.1	 3537.0	...
916059	  779.4	  651.1	 3537.0	...
916060	  779.2	  651.4	 3536.0	...
916061	  779.0	  651.7	 3536.0	...
916062	  778.8	  652.0	 3537.0	...
916063	  778.9	  652.4	 3538.0	...
916064	  778.9	  652.7	 3539.0	...
916065	  778.8	  652.7	 3539.0	...
916066	  778.8	  652.2	 3539.0	...
916067	  778.8	  651.8	 3539.0	...
916068	  778.8	  651.8	 3539.0	...
916069	  779.0	  651.9	 3539.0	...
916070	  779.1	  652.0	 3540.0	...
916071	  779.1	  652.0	 3541.0	...
916072	  779.1	  652.0	 3542.0	...
916073	  779.2	  652.1	 3542.0	...
916074	  779.2	  652.4	 3542.0	...
916075	  779.2	  652.7	 3541.0	...
916076	  779.5	  652.7	 3542.0	...
916077	  779.8	  652.8	 3543.0	...
916078	  780.1	  653.0	 3543.0	...
916079	  780.1	  653.1	 3542.0	...
916080	  780.0	  652.5	 3541.0	...
916081	  780.0	  651.9	 3539.0	...
916082	  779.9	  651.1	 3538.0	...
916083	  780.0	  651.1	 3537.0	...
916084	  780.1	  651.5	 3534.0	...
916085	  780.2	  651.9	 3531.0	...
916086	  780.3	  652.2	 3528.0	...
916087	  780.3	  652.1	 3528.0	...
916088	  780.3	  652.0	 3529.0	...
916089	  780.2	  652.1	 3530.0	...
916090	  780.2	  652.1	 3530.0	...
916091	  780.3	  652.1	 3530.0	...
916092	  780.4	  652.1	 3530.0	...
916093	  780.5	  652.1	 3528.0	...
916094	  780.5	  652.2	 3527.0	...
916095	  780.4	  652.3	 3526.0	...
916096	  780.5	  652.2	 3526.0	...
916097	  780.7	  652.0	 3526.0	...
916098	  780.9	  651.6	 3526.0	...
916099	  780.9	  651.4	 3525.0	...
916100	  781.0	  651.1	 3525.0	...
916101	  781.1	  650.9	 3523.0	...
916102	  781.3	  650.7	 3520.0	...
916103	  780.9	  650.8	 3519.0	...
916104	  780.5	  650.8	 3518.0	...
916105	  780.1	  651.8	 3519.0	...
916106	  780.1	  652.6	 3520.0	...
916107	  780.1	  653.4	 3519.0	...
916108	  780.1	  653.3	 3517.0	...
916109	  780.1	  653.2	 3513.0	...
916110	  780.2	  653.1	 3510.0	...
916111	  780.3	  652.8	 3507.0	...
916112	  780.3	  652.4	 3507.0	...
916113	  780.2	  652.0	 3506.0	...
916114	  780.1	  652.1	 3504.0	...
916115	  779.8	  652.6	 3502.0	...
916116	  779.7	  652.6	 3503.0	...
916117	  780.0	  652.2	 3508.0	...
916118	  780.5	  651.7	 3513.0	...
916119	  781.0	  651.6	 3515.0	...
916120	  781.1	  651.5	 3515.0	...
MSG	916121 0000 _ Number On
916121	  781.2	  651.4	 3513.0	...
916122	  781.3	  651.9	 3510.0	...
916123	  781.3	  652.4	 3507.0	...
916124	  781.4	  652.9	 3506.0	...
916125	  781.4	  652.6	 3505.0	...
916126	  781.4	  652.3	 3506.0	...
916127	  781.4	  652.0	 3504.0	...
916128	  781.5	  651.9	 3502.0	...
916129	  781.0	  652.0	 3500.0	...
916130	  780.4	  652.1	 3500.0	...
916131	  779.9	  652.3	 3499.0	...
916132	  779.9	  652.5	 3497.0	...
916133	  780.3	  652.6	 3498.0	...
916134	  780.7	  652.6	 3501.0	...
916135	  781.1	  652.4	 3502.0	...
916136	  780.9	  651.9	 3501.0	...
916137	  780.7	  651.4	 3500.0	...
916138	  780.5	  650.9	 3501.0	...
916139	  780.7	  650.8	 3498.0	...
916140	  781.2	  650.7	 3494.0	...
916141	  781.4	  650.9	 3493.0	...
916142	  781.6	  651.1	 3495.0	...
916143	  781.5	  651.4	 3498.0	...
916144	  781.8	  651.6	 3498.0	...
916145	  782.0	  651.7	 3498.0	...
916146	  782.2	  651.8	 3497.0	...
916147	  782.0	  652.0	 3496.0	...
916148	  781.7	  652.1	 3494.0	...
916149	  781.7	  652.3	 3491.0	...
916150	  781.9	  652.3	 3486.0	...
916151	  782.0	  652.3	 3483.0	...
916152	  781.8	  652.0	 3481.0	...
916153	  781.8	  651.2	 3479.0	...
916154	  782.1	  650.6	 3477.0	...
916155	  782.4	  650.1	 3477.0	...
916156	  782.4	  650.4	 3477.0	...
916157	  782.4	  650.7	 3478.0	...
916158	  782.6	  650.8	 3479.0	...
916159	  782.6	  650.7	 3479.0	...
916160	  782.4	  650.6	 3478.0	...
916161	  782.1	  650.7	 3476.0	...
916162	  781.6	  650.5	 3474.0	...
916163	  781.4	  650.2	 3474.0	...
916164	  781.4	  649.9	 3473.0	...
916165	  781.6	  649.4	 3472.0	...
916166	  781.6	  649.0	 3471.0	...
916167	  781.3	  649.1	 3471.0	...
916168	  781.6	  649.5	 3471.0	...
916169	  782.2	  649.8	 3471.0	...
916170	  782.7	  649.8	 3472.0	...
916171	  782.3	  650.1	 3473.0	...
916172	  781.8	  650.4	 3473.0	...
916173	  781.8	  650.3	 3473.0	...
916174	  782.0	  650.2	 3469.0	...
916175	  782.1	  649.8	 3466.0	...
916176	  782.1	  649.6	 3463.0	...
916177	  782.0	  649.3	 3462.0	...
916178	  782.0	  649.3	 3461.0	...
916179	  782.0	  649.5	 3462.0	...
916180	  782.0	  649.7	 3462.0	...
916181	  782.1	  650.0	 3461.0	...
916182	  782.3	  650.0	 3459.0	...
916183	  782.5	  649.9	 3456.0	...
916184	  782.6	  649.4	 3456.0	...
916185	  782.4	  649.0	 3456.0	...
916186	  782.3	  648.7	 3456.0	...
916187	  782.5	  648.8	 3454.0	...
916188	  782.7	  648.8	 3453.0	...
916189	  782.5	  649.0	 3452.0	...
916190	  782.2	  649.3	 3454.0	...
916191	  781.9	  649.5	 3456.0	...
916192	  782.1	  649.5	 3456.0	...
916193	  782.3	  649.5	 3454.0	...
916194	  782.4	  649.5	 3448.0	...
916195	  782.5	  649.5	 3442.0	...
916196	  782.5	  649.5	 3437.0	...
916197	  782.4	  649.5	 3437.0	...
916198	  782.3	  649.4	 3438.0	...
916199	  782.3	  649.5	 3440.0	...
916200	  782.4	  649.8	 3439.0	...
916201	  782.1	  650.0	 3437.0	...
916202	  781.5	  650.0	 3435.0	...
916203	  781.0	  649.9	 3433.0	...
916204	  780.7	  649.3	 3432.0	...
916205	  780.7	  649.0	 3432.0	...
916206	  780.6	  648.6	 3433.0	...
916207	  780.7	  648.3	 3433.0	...
916208	  780.7	  647.9	 3433.0	...
916209	  780.8	  648.3	 3431.0	...
916210	  780.9	  648.9	 3430.0	...
916211	  781.0	  649.6	 3428.0	...
916212	  781.5	  649.3	 3428.0	...
916213	  782.0	  649.2	 3427.0	...
916214	  782.5	  649.2	 3425.0	...
916215	  782.5	  649.5	 3423.0	...
916216	  782.1	  649.8	 3419.0	...
916217	  781.5	  649.9	 3418.0	...
916218	  780.9	  650.0	 3416.0	...
916219	  780.9	  650.0	 3417.0	...
916220	  781.1	  650.1	 3415.0	...
916221	  781.3	  650.0	 3413.0	...
916222	  781.5	  650.3	 3411.0	...
916223	  781.6	  650.4	 3410.0	...
916224	  781.6	  650.4	 3410.0	...
916225	  781.6	  650.2	 3410.0	...
916226	  781.6	  650.1	 3407.0	...
916227	  781.6	  649.9	 3404.0	...
916228	  781.5	  649.8	 3404.0	...
916229	  781.3	  649.5	 3406.0	...
916230	  781.2	  649.0	 3405.0	...
916231	  781.1	  648.5	 3401.0	...
916232	  781.0	  648.3	 3397.0	...
916233	  781.0	  648.5	 3398.0	...
916234	  781.0	  648.8	 3398.0	...
916235	  781.3	  648.7	 3397.0	...
916236	  781.5	  648.4	 3396.0	...
916237	  781.7	  648.2	 3392.0	...
916238	  781.6	  648.2	 3391.0	...
916239	  781.7	  648.2	 3388.0	...
916240	  782.0	  648.1	 3387.0	...
916241	  782.3	  647.9	 3387.0	...
916242	  782.6	  647.3	 3387.0	...
916243	  782.9	  646.8	 3387.0	...
916244	  783.1	  646.2	 3386.0	...
916245	  782.9	  646.0	 3383.0	...
916246	  782.6	  646.3	 3381.0	...
916247	  782.5	  646.7	 3379.0	...
916248	  782.8	  647.0	 3379.0	...
916249	  783.1	  646.9	 3375.0	...
916250	  783.3	  646.9	 3371.0	...
916251	  783.6	  647.4	 3368.0	...
916252	  783.7	  647.9	 3366.0	...
916253	  783.7	  648.3	 3366.0	...
916254	  783.6	  648.1	 3364.0	...
916255	  783.5	  647.9	 3364.0	...
916256	  783.4	  647.4	 3363.0	...
916257	  783.3	  647.0	 3363.0	...
916258	  783.4	  646.6	 3363.0	...
916259	  783.6	  646.4	 3363.0	...
916260	  783.7	  646.2	 3363.0	...
916261	  783.7	  646.0	 3361.0	...
916262	  783.6	  645.8	 3359.0	...
916263	  783.5	  645.7	 3357.0	...
916264	  783.5	  645.7	 3356.0	...
916265	  783.7	  646.0	 3356.0	...
916266	  783.9	  646.1	 3356.0	...
916267	  783.9	  646.2	 3356.0	...
916268	  784.0	  646.2	 3353.0	...
916269	  784.4	  646.0	 3349.0	...
916270	  784.6	  645.8	 3346.0	...
916271	  784.9	  645.5	 3345.0	...
916272	  785.0	  645.4	 3346.0	...
916273	  785.5	  645.2	 3343.0	...
916274	  785.9	  645.2	 3339.0	...
916275	  786.2	  645.1	 3335.0	...
916276	  786.2	  645.4	 3334.0	...
916277	  786.2	  645.6	 3333.0	...
916278	  786.1	  645.8	 3333.0	...
916279	  786.0	  646.0	 3332.0	...
916280	  785.8	  646.1	 3332.0	...
916281	  785.5	  646.2	 3330.0	...
916282	  785.3	  646.3	 3328.0	...
916283	  785.1	  646.3	 3326.0	...
916284	  785.1	  646.3	 3329.0	...
916285	  785.1	  646.4	 3332.0	...
916286	  785.3	  646.6	 3335.0	...
916287	  785.5	  646.4	 3331.0	...
916288	  785.7	  646.2	 3328.0	...
916289	  785.7	  645.8	 3325.0	...
916290	  785.7	  645.6	 3324.0	...
916291	  785.6	  645.3	 3323.0	...
916292	  785.4	  645.7	 3322.0	...
916293	  785.2	  646.3	 3320.0	...
916294	  785.2	  646.8	 3320.0	...
916295	  785.4	  646.8	 3320.0	...
916296	  785.6	  646.7	 3318.0	...
916297	  785.5	  646.7	 3316.0	...
916298	  785.5	  646.6	 3314.0	...
916299	  785.6	  646.5	 3312.0	...
916300	  786.0	  646.3	 3310.0	...
916301	  786.4	  646.1	 3310.0	...
916302	  786.6	  646.2	 3313.0	...
916303	  786.7	  646.4	 3315.0	...
916304	  786.7	  646.7	 3313.0	...
916305	  786.8	  646.6	 3311.0	...
916306	  787.0	  646.6	 3309.0	...
916307	  787.2	  646.5	 3309.0	...
916308	  787.3	  646.5	 3308.0	...
916309	  787.2	  646.7	 3307.0	...
916310	  787.1	  647.0	 3306.0	...
916311	  787.3	  647.2	 3306.0	...
916312	  787.5	  647.3	 3303.0	...
916313	  787.6	  647.3	 3300.0	...
916314	  787.5	  647.2	 3296.0	...
916315	  787.5	  646.9	 3295.0	...
916316	  787.5	  646.9	 3295.0	...
916317	  787.6	  647.1	 3295.0	...
916318	  787.6	  647.5	 3294.0	...
916319	  787.4	  647.6	 3291.0	...
916320	  787.2	  647.3	 3288.0	...
916321	  787.0	  646.9	 3286.0	...
916322	  787.1	  646.4	 3283.0	...
916323	  787.2	  646.4	 3281.0	...
916324	  787.4	  646.5	 3280.0	...
916325	  787.5	  646.6	 3280.0	...
916326	  787.5	  646.8	 3277.0	...
916327	  787.4	  646.9	 3275.0	...
916328	  787.3	  646.7	 3272.0	...
916329	  787.2	  646.5	 3272.0	...
916330	  787.2	  646.1	 3270.0	...
916331	  787.2	  646.0	 3267.0	...
916332	  787.2	  646.1	 3265.0	...
916333	  787.2	  646.5	 3267.0	...
916334	  787.5	  646.8	 3268.0	...
916335	  787.7	  646.9	 3268.0	...
916336	  787.9	  646.7	 3265.0	...
916337	  787.9	  646.6	 3262.0	...
916338	  787.6	  647.1	 3259.0	...
916339	  787.4	  647.8	 3259.0	...
916340	  787.7	  648.3	 3259.0	...
916341	  788.1	  648.0	 3259.0	...
916342	  788.1	  647.5	 3258.0	...
916343	  787.7	  647.1	 3257.0	...
916344	  787.4	  647.3	 3257.0	...
916345	  787.6	  647.8	 3254.0	...
916346	  787.6	  648.2	 3252.0	...
916347	  787.6	  648.3	 3250.0	...
916348	  787.9	  648.2	 3251.0	...
916349	  788.3	  648.0	 3251.0	...
916350	  788.7	  648.0	 3251.0	...
916351	  788.7	  648.1	 3252.0	...
916352	  788.6	  648.2	 3252.0	...
916353	  788.5	  648.2	 3250.0	...
916354	  788.4	  648.3	 3247.0	...
916355	  788.5	  648.4	 3242.0	...
916356	  788.4	  648.6	 3240.0	...
916357	  788.2	  648.4	 3239.0	...
916358	  788.1	  648.3	 3239.0	...
916359	  788.0	  648.4	 3238.0	...
916360	  788.0	  648.8	 3236.0	...
916361	  788.1	  649.1	 3234.0	...
916362	  788.1	  649.1	 3235.0	...
916363	  788.1	  649.0	 3236.0	...
916364	  788.2	  648.7	 3234.0	...
916365	  788.3	  648.6	 3232.0	...
916366	  788.5	  648.5	 3230.0	...
916367	  788.6	  648.5	 3226.0	...
916368	  788.8	  648.5	 3223.0	...
916369	  788.9	  648.3	 3220.0	...
916370	  789.0	  648.4	 3221.0	...
916371	  789.0	  648.5	 3222.0	...
916372	  789.1	  648.9	 3222.0	...
916373	  789.2	  649.0	 3222.0	...
916374	  789.3	  648.5	 3222.0	...
916375	  789.3	  647.9	 3223.0	...
916376	  789.2	  647.2	 3223.0	...
916377	  789.2	  647.0	 3223.0	...
916378	  789.2	  646.8	 3222.0	...
916379	  789.3	  646.7	 3221.0	...
916380	  789.4	  647.1	 3218.0	...
916381	  789.5	  647.7	 3215.0	...
916382	  789.4	  648.2	 3212.0	...
916383	  789.2	  648.1	 3212.0	...
916384	  789.1	  648.1	 3212.0	...
916385	  789.0	  648.1	 3216.0	...
916386	  789.1	  648.1	 3220.0	...
916387	  789.1	  648.3	 3221.0	...
916388	  789.0	  648.6	 3219.0	...
916389	  788.9	  648.7	 3217.0	...
916390	  788.7	  648.7	 3216.0	...
916391	  788.7	  648.8	 3215.0	...
916392	  788.8	  649.4	 3214.0	...
916393	  788.9	  650.1	 3213.0	...
916394	  789.0	  650.8	 3211.0	...
916395	  789.2	  650.9	 3208.0	...
916396	  789.4	  651.0	 3206.0	...
916397	  789.6	  650.9	 3207.0	...
916398	  789.6	  650.8	 3207.0	...
916399	  789.6	  650.5	 3208.0	...
916400	  789.5	  649.9	 3208.0	...
916401	  789.7	  649.4	 3207.0	...
916402	  790.0	  649.1	 3206.0	...
916403	  790.4	  649.2	 3206.0	...
916404	  790.5	  648.8	 3206.0	...
916405	  790.5	  648.0	 3205.0	...
916406	  790.3	  647.3	 3204.0	...
916407	  790.2	  647.7	 3203.0	...
916408	  790.3	  648.4	 3201.0	...
916409	  790.5	  648.9	 3200.0	...
916410	  790.7	  648.7	 3201.0	...
916411	  790.7	  648.5	 3201.0	...
916412	  790.8	  648.5	 3202.0	...
916413	  790.8	  648.5	 3205.0	...
916414	  790.9	  648.5	 3208.0	...
916415	  790.9	  648.4	 3210.0	...
916416	  791.1	  648.2	 3210.0	...
916417	  791.4	  648.0	 3210.0	...
916418	  791.7	  647.9	 3211.0	...
916419	  791.7	  647.9	 3209.0	...
916420	  791.6	  648.0	 3208.0	...
916421	  791.5	  648.1	 3206.0	...
916422	  791.4	  648.3	 3206.0	...
916423	  791.3	  648.3	 3206.0	...
916424	  791.3	  648.2	 3206.0	...
916425	  791.3	  648.3	 3205.0	...
MSG	916426 0000 _ Number Off
916426	  791.6	  648.4	 3205.0	...
916427	  791.9	  648.5	 3205.0	...
916428	  792.3	  648.4	 3206.0	...
916429	  792.5	  648.3	 3205.0	...
916430	  792.6	  648.1	 3203.0	...
916431	  792.7	  647.9	 3200.0	...
916432	  792.6	  647.8	 3199.0	...
916433	  792.2	  647.8	 3199.0	...
916434	  792.0	  647.9	 3199.0	...
916435	  791.8	  647.2	 3200.0	...
916436	  791.9	  646.6	 3201.0	...
916437	  791.7	  645.9	 3201.0	...
916438	  791.4	  645.9	 3201.0	...
916439	  791.1	  645.8	 3199.0	...
916440	  791.2	  645.8	 3197.0	...
916441	  791.5	  645.8	 3193.0	...
916442	  791.9	  646.1	 3193.0	...
916443	  791.9	  646.5	 3196.0	...
916444	  791.5	  647.0	 3200.0	...
916445	  791.0	  647.0	 3204.0	...
916446	  791.0	  647.0	 3203.0	...
916447	  791.4	  646.7	 3202.0	...
916448	  791.8	  646.5	 3202.0	...
916449	  791.8	  646.3	 3202.0	...
916450	  791.7	  646.2	 3203.0	...
916451	  791.8	  646.3	 3204.0	...
916452	  791.8	  646.4	 3204.0	...
916453	  791.8	  646.4	 3205.0	...
916454	  791.7	  646.3	 3206.0	...
916455	  791.0	  646.3	 3205.0	...
916456	  790.4	  646.4	 3205.0	...
916457	  789.8	  646.6	 3205.0	...
916458	  790.2	  646.6	 3206.0	...
916459	  790.8	  646.7	 3207.0	...
916460	  791.2	  646.7	 3207.0	...
916461	  791.2	  646.6	 3204.0	...
916462	  791.0	  646.6	 3202.0	...
916463	  790.8	  646.5	 3201.0	...
916464	  790.6	  646.5	 3203.0	...
916465	  790.5	  647.0	 3205.0	...
916466	  790.4	  647.6	 3206.0	...
916467	  790.5	  647.9	 3206.0	...
916468	  790.6	  647.7	 3206.0	...
916469	  790.2	  648.3	 3207.0	...
916470	  789.7	  649.2	 3208.0	...
916471	  789.6	  650.1	 3206.0	...
916472	  790.0	  649.6	 3204.0	...
916473	  790.6	  649.2	 3203.0	...
916474	  790.7	  648.8	 3204.0	...
916475	  790.8	  648.8	 3202.0	...
916476	  790.7	  648.7	 3199.0	...
916477	  790.6	  648.2	 3196.0	...
916478	  790.6	  647.7	 3197.0	...
916479	  790.5	  647.3	 3197.0	...
916480	  790.0	  647.4	 3197.0	...
916481	  789.6	  647.4	 3197.0	...
916482	  789.4	  647.4	 3196.0	...
916483	  789.7	  647.3	 3196.0	...
916484	  789.8	  647.2	 3195.0	...
916485	  789.7	  647.3	 3197.0	...
916486	  789.5	  647.6	 3200.0	...
916487	  789.3	  647.9	 3202.0	...
916488	  789.2	  648.0	 3205.0	...
916489	  789.2	  648.0	 3206.0	...
916490	  789.1	  648.0	 3208.0	...
916491	  789.0	  648.1	 3208.0	...
916492	  788.7	  648.2	 3208.0	...
916493	  788.5	  648.4	 3208.0	...
916494	  788.4	  648.8	 3208.0	...
916495	  788.9	  649.1	 3208.0	...
916496	  789.5	  649.1	 3206.0	...
916497	  789.8	  648.9	 3205.0	...
916498	  789.5	  648.8	 3203.0	...
916499	  789.1	  648.8	 3202.0	...
916500	  788.8	  648.7	 3201.0	...
916501	  788.6	  648.3	 3202.0	...
916502	  788.5	  648.0	 3203.0	...
916503	  788.5	  647.8	 3204.0	...
916504	  788.9	  647.9	 3204.0	...
916505	  789.3	  647.9	 3205.0	...
916506	  789.2	  648.0	 3205.0	...
916507	  788.8	  648.2	 3205.0	...
916508	  788.5	  648.4	 3204.0	...
916509	  788.7	  648.3	 3204.0	...
916510	  788.9	  648.2	 3204.0	...
916511	  788.8	  648.6	 3205.0	...
916512	  788.6	  649.0	 3207.0	...
916513	  788.4	  649.1	 3212.0	...
916514	  788.2	  648.7	 3217.0	...
916515	  788.0	  648.2	 3217.0	...
916516	  787.8	  648.4	 3214.0	...
916517	  787.8	  648.7	 3213.0	...
916518	  787.8	  649.0	 3214.0	...
916519	  787.9	  648.9	 3214.0	...
916520	  788.0	  648.9	 3212.0	...
916521	  788.1	  648.9	 3211.0	...
916522	  788.2	  648.9	 3211.0	...
916523	  788.4	  648.8	 3212.0	...
916524	  788.4	  648.7	 3213.0	...
916525	  788.2	  648.7	 3214.0	...
916526	  787.9	  649.0	 3216.0	...
916527	  787.5	  649.3	 3215.0	...
916528	  787.3	  649.2	 3212.0	...
916529	  787.3	  648.7	 3210.0	...
916530	  787.5	  648.2	 3214.0	...
916531	  787.6	  647.9	 3219.0	...
916532	  787.2	  647.8	 3224.0	...
916533	  786.6	  647.6	 3224.0	...
916534	  786.1	  647.4	 3223.0	...
916535	  786.4	  647.1	 3223.0	...
916536	  786.7	  647.0	 3223.0	...
916537	  786.7	  647.1	 3225.0	...
916538	  786.4	  647.5	 3227.0	...
916539	  785.6	  648.2	 3228.0	...
916540	  784.8	  648.8	 3227.0	...
916541	  784.4	  649.0	 3226.0	...
916542	  784.6	  648.9	 3225.0	...
916543	  784.9	  648.4	 3227.0	...
916544	  785.1	  648.0	 3229.0	...
916545	  785.2	  647.6	 3231.0	...
916546	  785.1	  647.5	 3231.0	...
916547	  785.0	  647.7	 3232.0	...
916548	  784.9	  647.8	 3232.0	...
916549	  784.7	  648.1	 3232.0	...
916550	  784.8	  648.2	 3232.0	...
916551	  785.0	  648.1	 3233.0	...
916552	  785.1	  647.8	 3234.0	...
916553	  785.2	  647.5	 3235.0	...
916554	  785.2	  646.8	 3236.0	...
916555	  784.9	  646.3	 3237.0	...
916556	  784.6	  645.8	 3236.0	...
916557	  784.7	  645.8	 3235.0	...
916558	  785.1	  645.3	 3234.0	...
916559	  785.0	  645.0	 3236.0	...
916560	  784.3	  644.7	 3238.0	...
916561	  783.7	  644.8	 3241.0	...
916562	  783.9	  644.9	 3241.0	...
916563	  784.1	  644.9	 3242.0	...
916564	  784.3	  645.0	 3243.0	...
916565	  784.3	  645.9	 3244.0	...
916566	  784.3	  646.8	 3243.0	...
916567	  784.3	  647.5	 3242.0	...
916568	  784.5	  647.1	 3242.0	...
916569	  784.7	  646.8	 3242.0	...
916570	  784.9	  646.6	 3246.0	...
916571	  784.8	  646.2	 3249.0	...
916572	  784.7	  645.8	 3253.0	...
916573	  784.5	  645.1	 3254.0	...
916574	  784.2	  644.9	 3254.0	...
916575	  784.0	  644.7	 3254.0	...
916576	  783.9	  644.7	 3255.0	...
916577	  783.9	  644.6	 3257.0	...
916578	  783.9	  644.7	 3260.0	...
916579	  784.2	  644.7	 3261.0	...
916580	  784.4	  645.1	 3261.0	...
916581	  784.4	  645.5	 3261.0	...
916582	  784.3	  646.0	 3262.0	...
916583	  784.1	  646.1	 3262.0	...
916584	  784.1	  646.3	 3263.0	...
916585	  784.1	  646.6	 3262.0	...
916586	  784.1	  647.0	 3263.0	...
916587	  783.9	  646.9	 3264.0	...
916588	  783.8	  646.8	 3266.0	...
916589	  783.6	  646.7	 3267.0	...
916590	  783.3	  646.5	 3270.0	...
916591	  782.9	  646.2	 3272.0	...
916592	  782.4	  645.9	 3275.0	...
916593	  782.3	  645.9	 3276.0	...
916594	  782.1	  645.9	 3277.0	...
916595	  781.9	  645.8	 3279.0	...
916596	  782.2	  645.7	 3280.0	...
916597	  782.6	  645.7	 3278.0	...
916598	  782.6	  645.8	 3276.0	...
916599	  782.3	  645.9	 3275.0	...
916600	  782.0	  646.0	 3278.0	...
916601	  781.9	  646.0	 3280.0	...
916602	  782.4	  645.9	 3282.0	...
916603	  782.9	  645.8	 3284.0	...
916604	  782.7	  645.8	 3286.0	...
916605	  782.0	  645.7	 3288.0	...
916606	  781.4	  645.5	 3290.0	...
916607	  781.5	  645.1	 3292.0	...
916608	  781.6	  644.9	 3293.0	...
916609	  781.7	  645.0	 3292.0	...
916610	  781.9	  645.1	 3292.0	...
916611	  782.2	  644.7	 3292.0	...
916612	  782.5	  644.2	 3292.0	...
916613	  782.5	  643.9	 3293.0	...
916614	  782.1	  644.3	 3293.0	...
916615	  781.6	  644.5	 3298.0	...
916616	  781.2	  644.6	 3302.0	...
916617	  781.3	  645.1	 3306.0	...
916618	  781.4	  645.7	 3307.0	...
916619	  781.4	  646.0	 3307.0	...
916620	  781.3	  645.8	 3308.0	...
916621	  781.3	  645.6	 3308.0	...
916622	  781.2	  645.7	 3308.0	...
916623	  781.3	  645.3	 3308.0	...
916624	  781.4	  644.9	 3309.0	...
916625	  781.4	  644.5	 3309.0	...
916626	  781.4	  644.5	 3310.0	...
916627	  781.2	  644.6	 3310.0	...
916628	  781.3	  644.4	 3311.0	...
916629	  781.3	  644.2	 3311.0	...
916630	  781.3	  644.0	 3311.0	...
916631	  781.4	  644.1	 3311.0	...
916632	  781.5	  644.2	 3316.0	...
916633	  781.7	  644.3	 3320.0	...
916634	  781.4	  644.3	 3324.0	...
916635	  781.0	  644.3	 3324.0	...
916636	  780.7	  644.6	 3323.0	...
916637	  780.8	  644.9	 3322.0	...
MSG	916638 0000 _ Number On
916638	  780.9	  645.3	 3321.0	...
916639	  781.0	  645.4	 3321.0	...
916640	  781.0	  645.6	 3322.0	...
916641	  780.9	  645.7	 3322.0	...
916642	  780.5	  645.9	 3323.0	...
916643	  780.2	  646.0	 3324.0	...
916644	  779.9	  646.1	 3325.0	...
916645	  779.9	  646.2	 3326.0	...
916646	  779.8	  646.0	 3329.0	...
916647	  779.6	  645.9	 3331.0	...
916648	  779.5	  645.7	 3333.0	...
916649	  779.6	  645.6	 3333.0	...
916650	  779.6	  645.5	 3333.0	...
916651	  779.4	  645.5	 3333.0	...
916652	  779.4	  645.7	 3333.0	...
916653	  779.2	  646.1	 3333.0	...
916654	  779.1	  646.4	 3336.0	...
916655	  779.1	  646.5	 3340.0	...
916656	  779.3	  646.4	 3342.0	...
916657	  779.5	  646.2	 3341.0	...
916658	  779.5	  646.1	 3340.0	...
916659	  779.6	  645.8	 3341.0	...
916660	  779.6	  645.6	 3342.0	...
916661	  779.4	  645.7	 3343.0	...
916662	  779.1	  646.0	 3343.0	...
916663	  778.8	  646.2	 3344.0	...
916664	  778.8	  646.2	 3346.0	...
916665	  778.9	  646.3	 3349.0	...
916666	  778.9	  646.4	 3350.0	...
916667	  779.0	  646.4	 3352.0	...
916668	  778.9	  646.3	 3353.0	...
916669	  778.9	  646.3	 3354.0	...
916670	  778.8	  646.2	 3355.0	...
916671	  778.7	  646.1	 3355.0	...
916672	  778.6	  645.9	 3356.0	...
916673	  778.7	  645.8	 3356.0	...
916674	  778.9	  645.9	 3357.0	...
916675	  779.0	  646.0	 3359.0	...
916676	  779.0	  646.5	 3364.0	...
916677	  778.9	  646.7	 3369.0	...
916678	  778.9	  647.3	 3371.0	...
916679	  778.8	  647.7	 3371.0	...
916680	  778.6	  648.2	 3371.0	...
916681	  778.3	  648.4	 3372.0	...
916682	  778.0	  647.9	 3372.0	...
916683	  777.8	  647.3	 3373.0	...
916684	  777.7	  646.6	 3375.0	...
916685	  777.8	  646.7	 3379.0	...
916686	  777.8	  646.8	 3382.0	...
916687	  778.0	  646.8	 3384.0	...
916688	  778.4	  646.9	 3383.0	...
916689	  778.7	  646.8	 3386.0	...
916690	  778.6	  646.0	 3391.0	...
916691	  778.6	  645.3	 3393.0	...
916692	  778.5	  644.5	 3392.0	...
916693	  778.5	  644.5	 3390.0	...
916694	  778.7	  644.6	 3393.0	...
916695	  779.0	  644.9	 3396.0	...
916696	  778.7	  645.4	 3399.0	...
916697	  778.3	  645.8	 3399.0	...
916698	  777.9	  646.2	 3400.0	...
916699	  777.8	  646.6	 3401.0	...
916700	  777.8	  647.1	 3402.0	...
916701	  777.6	  646.5	 3403.0	...
916702	  777.7	  646.0	 3404.0	...
916703	  777.7	  645.7	 3405.0	...
916704	  777.8	  646.1	 3410.0	...
916705	  777.8	  646.2	 3413.0	...
916706	  777.9	  645.9	 3416.0	...
916707	  778.1	  645.5	 3418.0	...
916708	  777.9	  644.9	 3419.0	...
916709	  777.8	  644.3	 3420.0	...
916710	  777.7	  644.0	 3420.0	...
916711	  778.0	  644.2	 3420.0	...
916712	  778.0	  644.4	 3421.0	...
916713	  778.0	  644.4	 3421.0	...
916714	  778.1	  644.4	 3422.0	...
916715	  778.2	  644.5	 3422.0	...
916716	  778.3	  644.5	 3423.0	...
916717	  778.3	  644.4	 3423.0	...
916718	  778.2	  644.2	 3422.0	...
916719	  778.1	  644.1	 3421.0	...
916720	  778.1	  644.3	 3423.0	...
916721	  778.2	  644.5	 3426.0	...
916722	  778.2	  644.7	 3428.0	...
916723	  778.2	  644.9	 3427.0	...
916724	  778.1	  645.1	 3425.0	...
916725	  777.9	  645.4	 3426.0	...
916726	  777.6	  645.6	 3429.0	...
916727	  777.1	  645.8	 3431.0	...
916728	  776.9	  645.6	 3431.0	...
916729	  776.8	  645.5	 3431.0	...
916730	  776.8	  645.3	 3431.0	...
916731	  776.8	  645.4	 3433.0	...
916732	  776.8	  645.5	 3435.0	...
916733	  776.8	  645.4	 3438.0	...
916734	  776.9	  645.4	 3438.0	...
916735	  777.3	  645.3	 3439.0	...
916736	  777.6	  645.6	 3440.0	...
916737	  777.7	  645.8	 3441.0	...
916738	  777.6	  646.0	 3441.0	...
916739	  777.5	  646.4	 3441.0	...
916740	  777.3	  646.6	 3440.0	...
916741	  777.3	  646.9	 3442.0	...
916742	  777.2	  647.0	 3444.0	...
916743	  777.3	  646.9	 3446.0	...
916744	  777.3	  646.1	 3448.0	...
916745	  777.4	  645.4	 3448.0	...
916746	  776.9	  645.6	 3448.0	...
916747	  776.5	  646.4	 3447.0	...
916748	  776.1	  647.4	 3448.0	...
916749	  776.2	  647.5	 3448.0	...
916750	  776.3	  647.4	 3450.0	...
916751	  776.5	  647.2	 3451.0	...
916752	  776.5	  647.5	 3453.0	...
916753	  776.6	  647.9	 3451.0	...
916754	  776.6	  648.5	 3450.0	...
916755	  776.5	  648.6	 3449.0	...
916756	  776.4	  648.6	 3452.0	...
916757	  776.3	  648.5	 3455.0	...
916758	  776.1	  648.5	 3457.0	...
916759	  775.9	  648.1	 3456.0	...
916760	  775.7	  647.7	 3454.0	...
916761	  775.7	  647.4	 3454.0	...
916762	  775.6	  647.7	 3457.0	...
916763	  775.6	  648.1	 3460.0	...
916764	  775.5	  648.0	 3462.0	...
916765	  775.5	  647.7	 3462.0	...
916766	  775.5	  647.6	 3461.0	...
916767	  775.4	  647.7	 3460.0	...
916768	  775.3	  647.9	 3460.0	...
916769	  775.3	  648.0	 3459.0	...
916770	  775.5	  648.0	 3459.0	...
916771	  775.6	  647.6	 3460.0	...
916772	  775.4	  647.1	 3460.0	...
916773	  775.2	  646.8	 3460.0	...
916774	  775.0	  647.1	 3458.0	...
916775	  775.1	  647.1	 3456.0	...
916776	  775.2	  647.0	 3456.0	...
916777	  775.5	  647.4	 3458.0	...
916778	  775.7	  647.9	 3460.0	...
916779	  775.7	  648.6	 3460.0	...
916780	  775.5	  648.9	 3460.0	...
916781	  775.2	  648.9	 3460.0	...
916782	  775.2	  648.7	 3462.0	...
916783	  775.3	  649.0	 3464.0	...
916784	  775.3	  649.5	 3466.0	...
916785	  775.2	  649.9	 3466.0	...
916786	  775.2	  650.2	 3466.0	...
916787	  775.3	  650.6	 3466.0	...
916788	  775.1	  650.0	 3468.0	...
916789	  774.9	  648.9	 3470.0	...
916790	  774.8	  647.8	 3472.0	...
916791	  774.9	  647.8	 3473.0	...
916792	  774.9	  648.2	 3472.0	...
916793	  774.8	  648.7	 3471.0	...
916794	  774.8	  648.8	 3471.0	...
916795	  774.9	  648.7	 3473.0	...
916796	  775.0	  648.6	 3475.0	...
916797	  775.3	  648.8	 3476.0	...
916798	  775.5	  649.2	 3476.0	...
916799	  775.7	  649.6	 3475.0	...
916800	  775.4	  649.4	 3474.0	...
916801	  775.2	  649.0	 3477.0	...
916802	  774.9	  648.4	 3481.0	...
916803	  775.0	  648.2	 3484.0	...
916804	  775.0	  647.9	 3482.0	...
916805	  774.9	  647.8	 3479.0	...
916806	  774.9	  647.7	 3478.0	...
916807	  774.8	  647.5	 3479.0	...
916808	  774.8	  647.3	 3480.0	...
916809	  774.7	  647.1	 3480.0	...
916810	  774.4	  647.2	 3480.0	...
916811	  774.1	  647.4	 3481.0	...
916812	  774.4	  647.5	 3481.0	...
916813	  774.8	  647.5	 3484.0	...
916814	  775.2	  647.3	 3486.0	...
916815	  775.2	  647.3	 3487.0	...
916816	  775.0	  647.1	 3487.0	...
916817	  774.5	  647.1	 3487.0	...
916818	  773.9	  647.7	 3488.0	...
916819	  773.3	  648.6	 3488.0	...
916820	  773.2	  649.1	 3487.0	...
916821	  773.5	  648.8	 3487.0	...
916822	  773.8	  648.5	 3486.0	...
916823	  773.9	  648.4	 3485.0	...
916824	  774.2	  648.5	 3485.0	...
916825	  774.5	  648.5	 3484.0	...
916826	  774.6	  648.5	 3487.0	...
916827	  774.5	  648.5	 3491.0	...
916828	  774.3	  648.4	 3492.0	...
916829	  774.2	  648.5	 3490.0	...
916830	  774.4	  648.5	 3490.0	...
916831	  774.5	  648.3	 3491.0	...
916832	  774.7	  648.2	 3492.0	...
916833	  774.7	  648.1	 3492.0	...
916834	  774.7	  647.9	 3490.0	...
916835	  774.6	  647.6	 3488.0	...
916836	  774.5	  647.2	 3486.0	...
916837	  774.3	  647.1	 3487.0	...
916838	  774.2	  647.0	 3487.0	...
916839	  774.3	  647.2	 3486.0	...
916840	  774.4	  647.6	 3483.0	...
916841	  774.4	  647.9	 3482.0	...
916842	  774.3	  647.9	 3482.0	...
916843	  774.2	  647.7	 3484.0	...
916844	  774.2	  647.5	 3485.0	...
916845	  774.2	  647.7	 3486.0	...
916846	  774.2	  647.8	 3485.0	...
916847	  774.2	  647.9	 3485.0	...
916848	  774.2	  648.0	 3485.0	...
916849	  774.3	  648.1	 3486.0	...
916850	  774.4	  648.2	 3488.0	...
916851	  774.4	  648.3	 3489.0	...
916852	  774.5	  648.4	 3490.0	...
916853	  774.4	  648.0	 3489.0	...
916854	  774.2	  647.6	 3488.0	...
916855	  774.0	  647.2	 3486.0	...
916856	  773.8	  647.2	 3487.0	...
916857	  773.8	  647.2	 3487.0	...
916858	  773.8	  647.1	 3488.0	...
916859	  773.8	  646.9	 3486.0	...
916860	  773.8	  646.7	 3483.0	...
916861	  773.9	  646.5	 3485.0	...
916862	  774.0	  646.8	 3489.0	...
916863	  774.2	  647.2	 3493.0	...
916864	  774.3	  647.7	 3492.0	...
916865	  774.3	  647.7	 3491.0	...
916866	  774.4	  647.8	 3491.0	...
916867	  774.5	  647.9	 3489.0	...
916868	  774.5	  648.0	 3487.0	...
916869	  774.7	  647.9	 3485.0	...
916870	  775.0	  647.6	 3484.0	...
916871	  774.4	  648.0	 3483.0	...
916872	  773.6	  648.5	 3482.0	...
916873	  773.3	  648.6	 3481.0	...
916874	  773.9	  648.2	 3481.0	...
916875	  774.4	  647.8	 3482.0	...
916876	  774.4	  647.8	 3484.0	...
916877	  774.2	  647.8	 3486.0	...
916878	  774.1	  647.8	 3487.0	...
916879	  773.9	  647.7	 3485.0	...
916880	  773.9	  648.2	 3484.0	...
916881	  774.3	  648.8	 3483.0	...
916882	  774.7	  648.6	 3482.0	...
916883	  775.1	  647.8	 3481.0	...
916884	  775.0	  647.1	 3480.0	...
916885	  775.2	  647.2	 3480.0	...
916886	  775.3	  647.4	 3478.0	...
916887	  775.4	  648.2	 3475.0	...
916888	  774.9	  649.1	 3474.0	...
916889	  774.5	  649.5	 3472.0	...
916890	  774.0	  649.4	 3471.0	...
916891	  774.1	  649.3	 3469.0	...
916892	  774.1	  649.4	 3467.0	...
916893	  774.1	  649.8	 3465.0	...
916894	  773.9	  650.1	 3464.0	...
916895	  773.6	  650.1	 3464.0	...
916896	  773.7	  649.8	 3464.0	...
916897	  774.2	  649.4	 3465.0	...
916898	  774.7	  648.9	 3466.0	...
916899	  774.9	  648.4	 3466.0	...
916900	  775.1	  648.0	 3466.0	...
916901	  775.2	  647.9	 3465.0	...
916902	  775.1	  647.9	 3464.0	...
916903	  775.0	  647.8	 3463.0	...
916904	  774.8	  647.6	 3462.0	...
916905	  774.6	  647.5	 3463.0	...
916906	  774.5	  647.3	 3463.0	...
916907	  774.4	  647.2	 3464.0	...
916908	  774.3	  647.0	 3463.0	...
916909	  774.5	  646.9	 3462.0	...
916910	  774.6	  647.0	 3461.0	...
916911	  774.4	  647.1	 3460.0	...
916912	  773.9	  647.4	 3462.0	...
916913	  774.0	  647.4	 3464.0	...
916914	  774.6	  647.5	 3465.0	...
916915	  775.3	  647.6	 3464.0	...
916916	  775.3	  647.7	 3463.0	...
916917	  775.3	  647.7	 3462.0	...
916918	  775.0	  647.5	 3462.0	...
916919	  774.7	  647.4	 3461.0	...
916920	  774.4	  647.9	 3460.0	...
916921	  774.4	  648.4	 3458.0	...
916922	  774.3	  649.1	 3457.0	...
916923	  774.2	  649.1	 3457.0	...
916924	  774.3	  648.9	 3456.0	...
916925	  774.6	  648.0	 3454.0	...
916926	  774.8	  647.1	 3453.0	...
916927	  775.0	  646.8	 3453.0	...
916928	  775.3	  647.1	 3451.0	...
916929	  775.4	  647.3	 3449.0	...
916930	  775.3	  647.0	 3448.0	...
916931	  775.0	  646.4	 3447.0	...
916932	  774.8	  645.9	 3447.0	...
916933	  774.8	  645.8	 3447.0	...
916934	  774.9	  646.2	 3447.0	...
916935	  775.1	  646.7	 3447.0	...
916936	  775.3	  647.0	 3446.0	...
916937	  775.5	  647.0	 3446.0	...
916938	  775.8	  646.8	 3444.0	...
916939	  776.1	  646.6	 3442.0	...
MSG	916940 0000 _ Number Off
916940	  776.2	  646.4	 3438.0	...
916941	  776.0	  646.7	 3435.0	...
916942	  775.9	  647.0	 3433.0	...
916943	  775.8	  647.8	 3433.0	...
916944	  776.0	  648.1	 3434.0	...
916945	  776.1	  648.1	 3434.0	...
916946	  775.6	  647.7	 3434.0	...
916947	  774.8	  647.4	 3434.0	...
916948	  774.1	  646.8	 3433.0	...
916949	  774.2	  646.3	 3433.0	...
916950	  774.5	  645.9	 3431.0	...
916951	  774.8	  646.0	 3427.0	...
916952	  774.9	  646.0	 3423.0	...
916953	  775.1	  645.9	 3420.0	...
916954	  775.2	  645.9	 3419.0	...
916955	  775.2	  646.1	 3418.0	...
916956	  775.0	  646.4	 3418.0	...
916957	  774.9	  646.7	 3419.0	...
916958	  774.8	  646.6	 3419.0	...
916959	  774.8	  646.5	 3419.0	...
916960	  774.9	  647.3	 3419.0	...
916961	  775.1	  648.5	 3418.0	...
916962	  775.3	  649.7	 3418.0	...
916963	  775.2	  649.9	 3416.0	...
916964	  775.1	  649.8	 3414.0	...
916965	  775.2	  649.6	 3413.0	...
916966	  775.2	  649.2	 3413.0	...
916967	  775.4	  648.8	 3414.0	...
916968	  775.4	  648.4	 3413.0	...
916969	  775.4	  648.2	 3410.0	...
916970	  775.1	  648.1	 3408.0	...
916971	  774.8	  648.1	 3406.0	...
916972	  774.5	  648.3	 3404.0	...
916973	  774.6	  648.4	 3402.0	...
916974	  774.7	  648.5	 3401.0	...
916975	  774.8	  648.5	 3400.0	...
916976	  774.8	  648.5	 3398.0	...
916977	  774.8	  648.4	 3397.0	...
916978	  774.7	  648.2	 3396.0	...
916979	  774.6	  648.4	 3396.0	...
916980	  774.5	  648.9	 3398.0	...
916981	  774.6	  649.3	 3400.0	...
916982	  774.8	  649.2	 3402.0	...
916983	  775.0	  649.2	 3398.0	...
916984	  775.0	  649.3	 3395.0	...
916985	  774.8	  649.4	 3392.0	...
916986	  774.6	  649.6	 3391.0	...
916987	  774.7	  649.7	 3389.0	...
916988	  774.9	  649.5	 3387.0	...
916989	  775.0	  649.2	 3386.0	...
916990	  775.1	  649.0	 3386.0	...
916991	  775.1	  649.3	 3385.0	...
916992	  775.1	  649.8	 3385.0	...
916993	  775.1	  650.1	 3385.0	...
916994	  775.3	  650.3	 3385.0	...
916995	  775.4	  650.3	 3381.0	...
916996	  775.5	  650.3	 3377.0	...
916997	  775.6	  649.7	 3374.0	...
916998	  775.4	  649.1	 3375.0	...
916999	  775.3	  648.6	 3377.0	...
917000	  775.1	  648.8	 3378.0	...
917001	  775.1	  648.9	 3376.0	...
917002	  775.4	  649.0	 3373.0	...
917003	  775.8	  649.2	 3371.0	...
917004	  776.2	  649.3	 3371.0	...
917005	  776.4	  649.3	 3371.0	...
917006	  776.8	  649.2	 3371.0	...
917007	  777.1	  649.4	 3369.0	...
917008	  776.9	  649.7	 3366.0	...
917009	  776.3	  649.9	 3363.0	...
917010	  775.7	  649.9	 3362.0	...
917011	  776.0	  650.0	 3362.0	...
917012	  776.3	  650.3	 3362.0	...
917013	  776.4	  650.6	 3362.0	...
917014	  776.1	  651.0	 3362.0	...
917015	  776.0	  651.2	 3360.0	...
917016	  776.2	  651.3	 3359.0	...
917017	  776.5	  651.1	 3355.0	...
917018	  776.5	  650.9	 3351.0	...
917019	  776.4	  650.7	 3349.0	...
917020	  776.2	  650.4	 3349.0	...
917021	  776.0	  650.2	 3351.0	...
917022	  776.2	  650.4	 3352.0	...
917023	  776.7	  650.7	 3351.0	...
917024	  777.2	  651.3	 3348.0	...
917025	  777.2	  651.3	 3346.0	...
917026	  777.1	  651.3	 3345.0	...
917027	  777.0	  650.9	 3342.0	...
917028	  776.7	  650.8	 3339.0	...
917029	  776.4	  650.7	 3337.0	...
917030	  776.2	  651.0	 3337.0	...
917031	  776.2	  651.2	 3337.0	...
917032	  776.5	  651.5	 3338.0	...
917033	  776.8	  651.4	 3335.0	...
917034	  777.1	  651.3	 3332.0	...
917035	  777.1	  651.2	 3329.0	...
917036	  777.1	  650.8	 3328.0	...
917037	  777.0	  650.4	 3326.0	...
917038	  776.9	  650.0	 3323.0	...
917039	  776.9	  650.3	 3321.0	...
917040	  777.2	  650.4	 3319.0	...
917041	  777.4	  650.4	 3317.0	...
917042	  777.7	  650.2	 3314.0	...
917043	  777.7	  650.1	 3314.0	...
917044	  777.8	  650.0	 3313.0	...
917045	  777.9	  650.1	 3311.0	...
917046	  778.0	  650.2	 3310.0	...
917047	  778.1	  650.4	 3309.0	...
917048	  778.1	  650.4	 3306.0	...
917049	  778.1	  650.2	 3304.0	...
917050	  778.1	  650.0	 3301.0	...
917051	  778.0	  650.0	 3296.0	...
917052	  777.9	  650.0	 3292.0	...
917053	  777.8	  650.0	 3287.0	...
917054	  777.9	  650.0	 3286.0	...
917055	  778.0	  650.0	 3285.0	...
917056	  778.0	  650.0	 3284.0	...
917057	  777.9	  650.0	 3283.0	...
917058	  777.9	  650.6	 3282.0	...
917059	  778.1	  651.1	 3280.0	...
917060	  778.4	  651.6	 3279.0	...
917061	  778.6	  651.7	 3279.0	...
917062	  778.8	  651.8	 3279.0	...
917063	  778.8	  651.4	 3278.0	...
917064	  778.8	  650.9	 3276.0	...
917065	  779.0	  650.4	 3275.0	...
917066	  779.2	  650.6	 3275.0	...
917067	  779.0	  650.7	 3272.0	...
917068	  778.6	  651.0	 3269.0	...
917069	  778.4	  651.0	 3266.0	...
917070	  778.8	  650.8	 3265.0	...
917071	  779.3	  650.8	 3264.0	...
917072	  779.5	  651.0	 3262.0	...
917073	  779.2	  651.4	 3261.0	...
917074	  778.7	  651.5	 3257.0	...
917075	  778.2	  650.6	 3254.0	...
917076	  778.2	  649.6	 3253.0	...
917077	  778.3	  649.1	 3253.0	...
917078	  778.2	  649.7	 3253.0	...
917079	  778.3	  650.3	 3253.0	...
917080	  778.3	  650.3	 3252.0	...
917081	  778.5	  650.3	 3252.0	...
917082	  778.6	  650.5	 3252.0	...
917083	  779.0	  650.8	 3248.0	...
917084	  779.2	  651.0	 3245.0	...
917085	  779.3	  651.0	 3240.0	...
917086	  779.1	  651.1	 3238.0	...
917087	  778.8	  650.6	 3235.0	...
917088	  778.6	  650.1	 3236.0	...
917089	  778.5	  649.6	 3237.0	...
917090	  778.5	  649.5	 3237.0	...
917091	  778.5	  649.3	 3237.0	...
917092	  778.5	  649.2	 3236.0	...
917093	  778.5	  649.2	 3232.0	...
917094	  778.6	  649.2	 3229.0	...
917095	  778.7	  648.8	 3227.0	...
917096	  778.8	  648.5	 3227.0	...
917097	  779.0	  648.2	 3227.0	...
917098	  779.2	  648.6	 3227.0	...
917099	  779.3	  648.9	 3223.0	...
917100	  779.9	  649.1	 3219.0	...
917101	  780.6	  649.0	 3215.0	...
917102	  781.1	  649.0	 3216.0	...
917103	  780.7	  649.1	 3217.0	...
917104	  780.3	  649.2	 3216.0	...
917105	  780.1	  649.4	 3213.0	...
917106	  780.5	  649.5	 3209.0	...
917107	  780.9	  649.5	 3207.0	...
917108	  781.2	  649.4	 3206.0	...
917109	  781.0	  649.4	 3207.0	...
917110	  780.8	  649.4	 3207.0	...
917111	  780.9	  649.5	 3203.0	...
917112	  781.1	  649.2	 3200.0	...
917113	  781.2	  649.0	 3197.0	...
917114	  781.0	  648.7	 3195.0	...
917115	  781.0	  648.3	 3193.0	...
917116	  781.2	  647.8	 3190.0	...
917117	  781.6	  647.5	 3189.0	...
917118	  782.1	  647.3	 3185.0	...
917119	  782.7	  647.1	 3183.0	...
917120	  783.0	  647.0	 3182.0	...
917121	  783.0	  646.9	 3184.0	...
917122	  782.8	  647.1	 3184.0	...
917123	  782.7	  647.4	 3181.0	...
917124	  783.0	  647.6	 3179.0	...
917125	  783.2	  647.4	 3177.0	...
917126	  783.4	  647.0	 3176.0	...
917127	  783.2	  646.8	 3176.0	...
917128	  783.0	  646.6	 3174.0	...
917129	  782.9	  646.4	 3173.0	...
917130	  782.8	  646.2	 3172.0	...
917131	  782.9	  646.1	 3173.0	...
917132	  782.9	  646.0	 3171.0	...
917133	  782.9	  646.2	 3168.0	...
917134	  782.9	  646.4	 3161.0	...
917135	  783.3	  646.6	 3156.0	...
917136	  783.6	  646.7	 3153.0	...
917137	  784.0	  646.9	 3153.0	...
917138	  784.1	  647.1	 3151.0	...
917139	  784.2	  647.1	 3149.0	...
917140	  784.3	  647.0	 3146.0	...
917141	  784.1	  646.9	 3145.0	...
917142	  783.8	  646.5	 3143.0	...
917143	  783.5	  646.1	 3143.0	...
917144	  783.4	  645.6	 3142.0	...
917145	  783.3	  645.5	 3140.0	...
917146	  783.4	  645.4	 3137.0	...
917147	  783.9	  645.3	 3135.0	...
917148	  784.5	  645.2	 3134.0	...
917149	  785.0	  645.1	 3130.0	...
917150	  785.0	  644.9	 3125.0	...
917151	  785.0	  644.7	 3120.0	...
917152	  785.0	  644.6	 3118.0	...
917153	  785.1	  644.5	 3115.0	...
917154	  785.3	  644.4	 3114.0	...
917155	  785.6	  644.4	 3113.0	...
917156	  785.7	  644.3	 3114.0	...
917157	  785.8	  644.6	 3116.0	...
917158	  785.4	  644.9	 3117.0	...
917159	  785.0	  644.8	 3117.0	...
917160	  784.8	  644.5	 3116.0	...
917161	  784.9	  644.4	 3116.0	...
917162	  785.4	  644.4	 3109.0	...
917163	  785.8	  644.6	 3102.0	...
917164	  785.6	  644.8	 3096.0	...
917165	  785.2	  645.1	 3097.0	...
917166	  785.1	  644.9	 3098.0	...
917167	  785.4	  644.5	 3098.0	...
917168	  785.8	  643.9	 3096.0	...
917169	  786.0	  643.7	 3093.0	...
917170	  786.6	  643.2	 3091.0	...
917171	  786.9	  642.2	 3091.0	...
917172	  787.2	  641.4	 3090.0	...
917173	  787.1	  640.7	 3088.0	...
917174	  787.3	  640.7	 3086.0	...
917175	  787.6	  640.6	 3083.0	...
917176	  788.0	  640.8	 3082.0	...
917177	  788.2	  641.1	 3081.0	...
917178	  788.2	  641.4	 3080.0	...
917179	  788.4	  641.8	 3078.0	...
917180	  788.6	  642.4	 3076.0	...
917181	  788.9	  643.0	 3074.0	...
917182	  788.9	  643.0	 3071.0	...
917183	  788.8	  642.8	 3071.0	...
917184	  788.7	  642.6	 3071.0	...
917185	  788.7	  642.8	 3070.0	...
917186	  788.9	  642.9	 3065.0	...
917187	  789.3	  642.9	 3061.0	...
917188	  789.4	  642.4	 3058.0	...
917189	  789.4	  642.3	 3058.0	...
917190	  789.3	  642.3	 3057.0	...
917191	  789.2	  642.5	 3057.0	...
917192	  789.1	  642.5	 3056.0	...
917193	  789.0	  642.1	 3056.0	...
917194	  789.0	  641.4	 3054.0	...
917195	  788.9	  640.7	 3050.0	...
917196	  788.8	  640.4	 3045.0	...
917197	  788.8	  640.4	 3042.0	...
917198	  788.9	  640.8	 3041.0	...
917199	  789.0	  641.1	 3041.0	...
917200	  789.1	  641.4	 3041.0	...
917201	  789.2	  641.4	 3039.0	...
917202	  789.1	  641.5	 3038.0	...
917203	  789.1	  641.5	 3036.0	...
917204	  789.0	  641.2	 3034.0	...
917205	  789.0	  640.9	 3032.0	...
917206	  789.3	  640.5	 3031.0	...
917207	  789.9	  640.6	 3030.0	...
917208	  790.4	  640.8	 3030.0	...
917209	  790.6	  641.1	 3030.0	...
917210	  790.7	  641.2	 3029.0	...
917211	  790.7	  640.9	 3027.0	...
917212	  790.7	  640.2	 3024.0	...
917213	  790.7	  639.6	 3021.0	...
917214	  790.8	  639.5	 3017.0	...
917215	  790.8	  639.5	 3014.0	...
917216	  790.8	  639.5	 3012.0	...
917217	  790.7	  639.5	 3011.0	...
917218	  790.6	  639.4	 3010.0	...
917219	  790.7	  639.3	 3009.0	...
917220	  791.0	  639.7	 3009.0	...
917221	  791.4	  640.2	 3011.0	...
917222	  791.6	  640.7	 3012.0	...
917223	  791.6	  640.7	 3010.0	...
917224	  791.5	  640.6	 3008.0	...
917225	  791.3	  640.7	 3003.0	...
917226	  791.2	  641.1	 3001.0	...
917227	  791.1	  641.4	 2998.0	...
917228	  791.5	  641.5	 2998.0	...
917229	  792.0	  641.4	 2998.0	...
917230	  792.4	  641.5	 2999.0	...
917231	  792.5	  641.8	 2999.0	...
917232	  792.5	  641.5	 2997.0	...
917233	  792.5	  640.8	 2994.0	...
917234	  792.6	  640.2	 2991.0	...
917235	  792.8	  640.6	 2990.0	...
917236	  793.0	  640.9	 2986.0	...
917237	  792.9	  641.4	 2982.0	...
917238	  792.6	  641.7	 2978.0	...
917239	  792.4	  642.0	 2977.0	...
917240	  792.5	  642.3	 2975.0	...
917241	  792.6	  642.8	 2969.0	...
917242	  792.7	  643.3	 2965.0	...
917243	  792.9	  643.9	 2961.0	...
917244	  793.1	  644.0	 2962.0	...
917245	  793.3	  644.1	 2962.0	...
917246	  793.4	  644.2	 2962.0	...
917247	  793.6	  644.4	 2959.0	...
917248	  793.7	  644.6	 2957.0	...
917249	  793.8	  644.2	 2956.0	...
917250	  793.9	  643.7	 2954.0	...
917251	  793.6	  643.5	 2951.0	...
917252	  793.3	  644.1	 2948.0	...
917253	  793.0	  644.6	 2948.0	...
917254	  793.4	  644.3	 2947.0	...
917255	  793.7	  643.6	 2947.0	...
917256	  794.2	  642.7	 2943.0	...
917257	  794.3	  642.5	 2939.0	...
917258	  794.6	  642.2	 2935.0	...
917259	  794.8	  641.9	 2935.0	...
917260	  795.0	  641.6	 2935.0	...
917261	  794.9	  641.3	 2935.0	...
917262	  794.9	  641.1	 2935.0	...
917263	  794.7	  640.9	 2934.0	...
917264	  794.5	  640.9	 2932.0	...
917265	  794.3	  640.9	 2929.0	...
917266	  794.3	  640.9	 2926.0	...
917267	  794.2	  640.6	 2923.0	...
917268	  794.2	  640.5	 2921.0	...
917269	  794.3	  640.5	 2919.0	...
917270	  794.7	  640.8	 2920.0	...
917271	  795.1	  640.9	 2920.0	...
917272	  795.3	  640.8	 2918.0	...
917273	  795.1	  640.2	 2915.0	...
917274	  795.1	  639.7	 2910.0	...
917275	  795.2	  639.0	 2908.0	...
917276	  795.3	  639.0	 2906.0	...
917277	  795.4	  639.1	 2904.0	...
917278	  795.3	  639.2	 2903.0	...
917279	  795.7	  638.8	 2901.0	...
917280	  796.1	  638.3	 2899.0	...
917281	  796.6	  637.6	 2895.0	...
917282	  796.6	  637.3	 2891.0	...
917283	  796.1	  637.0	 2889.0	...
917284	  795.6	  637.1	 2887.0	...
917285	  796.0	  637.2	 2885.0	...
917286	  796.9	  637.1	 2883.0	...
917287	  797.8	  636.7	 2883.0	...
917288	  797.1	  636.1	 2882.0	...
917289	  796.4	  635.6	 2882.0	...
917290	  796.2	  635.7	 2880.0	...
917291	  796.6	  636.0	 2877.0	...
917292	  796.9	  636.2	 2873.0	...
917293	  796.9	  636.4	 2870.0	...
917294	  796.9	  636.8	 2868.0	...
917295	  796.7	  636.7	 2868.0	...
917296	  796.6	  636.1	 2868.0	...
917297	  796.5	  635.8	 2868.0	...
917298	  796.5	  636.1	 2867.0	...
917299	  796.9	  636.3	 2864.0	...
917300	  797.2	  636.2	 2860.0	...
917301	  797.6	  635.3	 2856.0	...
917302	  797.7	  634.5	 2854.0	...
917303	  797.7	  633.6	 2853.0	...
917304	  797.8	  633.4	 2854.0	...
917305	  797.5	  633.2	 2854.0	...
917306	  797.2	  632.9	 2851.0	...
917307	  797.3	  632.6	 2847.0	...
917308	  797.7	  632.1	 2843.0	...
917309	  798.1	  632.6	 2842.0	...
917310	  798.3	  633.3	 2840.0	...
917311	  798.8	  633.3	 2838.0	...
917312	  799.3	  632.6	 2838.0	...
917313	  799.7	  632.4	 2835.0	...
917314	  799.6	  632.8	 2833.0	...
917315	  799.6	  633.3	 2832.0	...
917316	  799.7	  633.5	 2834.0	...
917317	  799.7	  633.9	 2838.0	...
917318	  799.6	  634.3	 2839.0	...
917319	  799.3	  634.5	 2840.0	...
917320	  799.2	  634.6	 2840.0	...
917321	  799.6	  634.8	 2837.0	...
917322	  800.2	  635.2	 2835.0	...
917323	  800.7	  635.4	 2827.0	...
917324	  800.6	  635.0	 2821.0	...
917325	  800.4	  634.5	 2816.0	...
917326	  800.3	  634.7	 2815.0	...
917327	  800.3	  635.1	 2814.0	...
917328	  800.3	  635.6	 2813.0	...
917329	  800.3	  635.6	 2812.0	...
917330	  800.3	  635.7	 2811.0	...
917331	  800.3	  635.9	 2809.0	...
917332	  800.1	  635.7	 2807.0	...
917333	  800.1	  635.2	 2804.0	...
917334	  800.3	  634.8	 2801.0	...
917335	  800.9	  634.8	 2799.0	...
917336	  801.4	  634.6	 2797.0	...
917337	  801.9	  634.3	 2795.0	...
917338	  801.6	  633.8	 2792.0	...
917339	  801.3	  633.2	 2789.0	...
917340	  800.8	  632.7	 2788.0	...
917341	  800.6	  632.3	 2786.0	...
917342	  800.4	  632.2	 2785.0	...
917343	  800.4	  632.1	 2785.0	...
917344	  800.3	  632.0	 2786.0	...
917345	  800.3	  632.3	 2786.0	...
917346	  800.9	  632.6	 2786.0	...
917347	  801.5	  633.0	 2781.0	...
917348	  802.2	  633.0	 2776.0	...
917349	  802.3	  633.0	 2771.0	...
917350	  801.9	  632.5	 2771.0	...
917351	  801.6	  632.1	 2771.0	...
917352	  801.3	  631.7	 2769.0	...
917353	  801.3	  631.8	 2768.0	...
917354	  801.4	  632.0	 2768.0	...
917355	  801.4	  631.9	 2766.0	...
917356	  801.4	  631.5	 2763.0	...
917357	  801.4	  631.1	 2760.0	...
917358	  801.4	  631.0	 2760.0	...
917359	  801.5	  631.1	 2761.0	...
917360	  801.7	  631.3	 2761.0	...
917361	  801.9	  631.3	 2761.0	...
917362	  802.1	  631.2	 2757.0	...
917363	  802.2	  631.1	 2753.0	...
917364	  802.3	  631.5	 2751.0	...
917365	  802.4	  632.1	 2752.0	...
917366	  802.3	  632.7	 2752.0	...
917367	  802.3	  632.9	 2749.0	...
917368	  802.3	  633.0	 2747.0	...
917369	  802.3	  632.8	 2747.0	...
917370	  802.2	  632.5	 2745.0	...
917371	  802.2	  632.5	 2741.0	...
917372	  802.5	  632.8	 2738.0	...
917373	  802.7	  632.8	 2737.0	...
917374	  803.0	  632.4	 2735.0	...
917375	  803.0	  632.0	 2732.0	...
917376	  803.0	  632.0	 2729.0	...
917377	  803.2	  632.1	 2728.0	...
917378	  803.3	  632.2	 2728.0	...
917379	  803.4	  632.3	 2727.0	...
917380	  803.4	  632.3	 2726.0	...
917381	  803.3	  632.3	 2724.0	...
917382	  803.2	  632.4	 2723.0	...
917383	  803.2	  632.4	 2724.0	...
917384	  803.2	  632.4	 2722.0	...
917385	  803.2	  632.3	 2719.0	...
917386	  803.7	  632.2	 2715.0	...
917387	  804.3	  632.0	 2714.0	...
917388	  804.9	  631.8	 2713.0	...
917389	  804.9	  631.7	 2712.0	...
917390	  804.6	  631.6	 2712.0	...
917391	  804.2	  631.7	 2712.0	...
917392	  803.8	  631.7	 2712.0	...
917393	  803.7	  631.7	 2710.0	...
917394	  803.4	  631.8	 2709.0	...
917395	  803.2	  631.8	 2706.0	...
917396	  803.6	  631.6	 2704.0	...
917397	  803.9	  631.4	 2702.0	...
917398	  804.2	  630.8	 2701.0	...
917399	  804.5	  630.3	 2702.0	...
917400	  805.1	  630.0	 2702.0	...
917401	  805.7	  630.0	 2701.0	...
917402	  805.7	  630.1	 2699.0	...
917403	  805.7	  630.1	 2697.0	...
917404	  805.6	  629.6	 2696.0	...
917405	  805.5	  629.0	 2695.0	...
917406	  805.4	  628.3	 2694.0	...
917407	  805.2	  628.4	 2694.0	...
917408	  805.1	  628.9	 2693.0	...
917409	  804.9	  629.5	 2690.0	...
917410	  805.5	  629.8	 2687.0	...
917411	  806.0	  629.5	 2684.0	...
917412	  806.4	  629.1	 2685.0	...
917413	  805.9	  628.8	 2685.0	...
917414	  805.6	  628.4	 2683.0	...
917415	  805.4	  628.2	 2682.0	...
917416	  805.5	  628.1	 2677.0	...
917417	  805.5	  628.3	 2674.0	...
917418	  805.5	  628.3	 2670.0	...
917419	  805.5	  628.2	 2670.0	...
917420	  805.6	  628.1	 2670.0	...
917421	  806.1	  627.8	 2671.0	...
917422	  806.5	  627.1	 2671.0	...
917423	  806.9	  626.3	 2671.0	...
917424	  806.7	  625.7	 2671.0	...
917425	  806.7	  626.1	 2668.0	...
917426	  806.8	  626.7	 2664.0	...
917427	  806.8	  627.3	 2660.0	...
917428	  806.7	  627.1	 2660.0	...
917429	  806.6	  626.9	 2660.0	...
917430	  806.6	  626.7	 2660.0	...
917431	  806.3	  626.8	 2660.0	...
917432	  806.2	  627.6	 2660.0	...
917433	  806.6	  628.3	 2657.0	...
917434	  807.2	  628.3	 2653.0	...
917435	  807.6	  627.5	 2650.0	...
917436	  807.6	  626.9	 2649.0	...
917437	  807.6	  627.1	 2649.0	...
917438	  807.7	  627.0	 2649.0	...
917439	  807.8	  626.6	 2649.0	...
917440	  807.8	  626.1	 2650.0	...
917441	  807.9	  626.1	 2651.0	...
917442	  807.9	  626.3	 2651.0	...
917443	  808.0	  626.7	 2647.0	...
917444	  808.1	  627.4	 2644.0	...
917445	  807.7	  628.3	 2640.0	...
917446	  807.4	  629.2	 2638.0	...
917447	  807.1	  629.5	 2636.0	...
917448	  807.3	  629.5	 2635.0	...
917449	  807.4	  629.4	 2634.0	...
917450	  807.7	  628.7	 2634.0	...
917451	  808.0	  628.1	 2633.0	...
917452	  808.1	  627.4	 2631.0	...
917453	  808.0	  627.2	 2629.0	...
917454	  807.9	  626.9	 2627.0	...
917455	  808.1	  627.1	 2625.0	...
917456	  808.2	  627.5	 2623.0	...
917457	  808.1	  628.0	 2623.0	...
917458	  807.9	  628.4	 2621.0	...
917459	  807.7	  628.5	 2620.0	...
917460	  807.5	  628.5	 2618.0	...
917461	  807.5	  629.0	 2615.0	...
917462	  807.5	  629.4	 2613.0	...
917463	  807.6	  629.9	 2612.0	...
917464	  807.6	  630.0	 2612.0	...
917465	  807.8	  630.0	 2613.0	...
917466	  808.0	  629.7	 2614.0	...
917467	  808.1	  629.0	 2614.0	...
917468	  808.1	  628.4	 2614.0	...
917469	  807.7	  628.2	 2611.0	...
917470	  807.2	  628.2	 2609.0	...
917471	  806.9	  628.3	 2604.0	...
917472	  807.0	  628.4	 2601.0	...
917473	  807.0	  628.6	 2598.0	...
917474	  807.0	  629.4	 2599.0	...
917475	  807.1	  630.1	 2599.0	...
917476	  807.2	  630.4	 2600.0	...
917477	  807.3	  630.2	 2599.0	...
917478	  807.4	  630.0	 2596.0	...
917479	  807.5	  629.8	 2595.0	...
917480	  807.8	  629.4	 2593.0	...
917481	  808.1	  629.0	 2594.0	...
917482	  808.3	  628.6	 2593.0	...
917483	  808.1	  628.3	 2591.0	...
917484	  807.7	  628.0	 2589.0	...
917485	  807.1	  628.2	 2587.0	...
917486	  806.7	  628.6	 2586.0	...
917487	  807.0	  628.9	 2587.0	...
917488	  807.5	  628.8	 2587.0	...
917489	  808.0	  628.6	 2586.0	...
917490	  807.9	  628.7	 2585.0	...
917491	  808.1	  628.4	 2584.0	...
917492	  808.4	  628.2	 2584.0	...
917493	  808.6	  628.1	 2584.0	...
917494	  808.6	  628.4	 2583.0	...
917495	  808.6	  628.7	 2582.0	...
917496	  808.6	  628.8	 2580.0	...
917497	  808.6	  629.2	 2579.0	...
917498	  808.6	  629.5	 2578.0	...
917499	  808.5	  629.1	 2577.0	...
917500	  808.4	  628.5	 2574.0	...
917501	  808.2	  627.9	 2571.0	...
917502	  808.1	  628.0	 2570.0	...
917503	  808.0	  628.1	 2571.0	...
917504	  807.9	  628.1	 2571.0	...
917505	  807.8	  627.7	 2569.0	...
917506	  807.7	  626.9	 2566.0	...
917507	  807.4	  626.4	 2566.0	...
917508	  807.1	  626.3	 2567.0	...
917509	  806.8	  627.0	 2568.0	...
917510	  806.8	  627.8	 2569.0	...
917511	  806.8	  628.4	 2569.0	...
917512	  807.1	  628.3	 2569.0	...
917513	  807.2	  628.3	 2568.0	...
917514	  807.3	  628.2	 2567.0	...
917515	  807.4	  628.0	 2566.0	...
917516	  807.7	  627.7	 2563.0	...
917517	  808.1	  628.1	 2560.0	...
917518	  808.4	  628.7	 2558.0	...
917519	  808.1	  628.3	 2558.0	...
917520	  807.6	  627.3	 2558.0	...
917521	  807.8	  626.3	 2558.0	...
917522	  808.4	  626.2	 2558.0	...
917523	  809.0	  626.2	 2558.0	...
917524	  809.1	  626.4	 2556.0	...
917525	  809.2	  626.6	 2555.0	...
917526	  809.1	  626.8	 2555.0	...
917527	  809.0	  626.8	 2555.0	...
917528	  809.0	  626.7	 2556.0	...
917529	  808.9	  626.5	 2556.0	...
917530	  808.8	  626.4	 2555.0	...
917531	  808.7	  626.2	 2555.0	...
917532	  808.5	  626.1	 2555.0	...
917533	  808.3	  626.0	 2552.0	...
917534	  808.1	  625.9	 2549.0	...
917535	  808.2	  625.8	 2548.0	...
917536	  808.3	  625.8	 2550.0	...
917537	  808.5	  625.8	 2552.0	...
917538	  808.6	  625.8	 2553.0	...
917539	  808.7	  626.3	 2553.0	...
917540	  808.7	  626.7	 2550.0	...
917541	  808.8	  627.2	 2547.0	...
917542	  808.8	  627.2	 2544.0	...
917543	  809.2	  627.0	 2544.0	...
917544	  809.7	  626.8	 2546.0	...
917545	  810.1	  626.6	 2549.0	...
917546	  810.1	  626.5	 2549.0	...
917547	  810.2	  626.3	 2547.0	...
917548	  810.3	  626.3	 2545.0	...
917549	  810.1	  626.3	 2546.0	...
917550	  809.7	  626.4	 2546.0	...
917551	  809.4	  626.5	 2546.0	...
917552	  809.3	  626.4	 2544.0	...
917553	  809.1	  626.5	 2542.0	...
917554	  809.0	  626.5	 2541.0	...
917555	  809.1	  626.6	 2540.0	...
917556	  809.4	  626.7	 2540.0	...
917557	  810.1	  626.7	 2539.0	...
917558	  810.4	  626.6	 2539.0	...
917559	  810.6	  626.3	 2539.0	...
917560	  810.2	  626.1	 2540.0	...
917561	  810.0	  626.0	 2541.0	...
917562	  810.0	  626.0	 2540.0	...
917563	  810.3	  626.1	 2539.0	...
917564	  810.6	  626.7	 2538.0	...
917565	  810.4	  627.2	 2536.0	...
917566	  809.6	  627.8	 2536.0	...
917567	  808.7	  627.8	 2535.0	...
917568	  808.6	  627.6	 2535.0	...
917569	  808.8	  627.1	 2534.0	...
917570	  809.1	  626.7	 2533.0	...
917571	  809.3	  626.5	 2532.0	...
917572	  809.7	  626.2	 2532.0	...
917573	  810.0	  626.1	 2531.0	...
917574	  810.1	  625.9	 2532.0	...
917575	  810.0	  625.9	 2533.0	...
917576	  809.9	  625.8	 2534.0	...
917577	  809.9	  625.6	 2534.0	...
917578	  809.9	  625.3	 2534.0	...
917579	  809.8	  625.1	 2533.0	...
917580	  809.6	  625.1	 2531.0	...
917581	  809.4	  625.4	 2530.0	...
917582	  809.2	  625.7	 2530.0	...
917583	  809.0	  626.0	 2530.0	...
917584	  809.2	  626.0	 2529.0	...
917585	  809.4	  625.9	 2530.0	...
917586	  809.6	  625.6	 2531.0	...
917587	  809.6	  625.4	 2531.0	...
917588	  809.5	  625.7	 2532.0	...
917589	  809.5	  626.4	 2532.0	...
917590	  809.5	  627.1	 2533.0	...
917591	  809.9	  626.5	 2533.0	...
917592	  810.4	  625.8	 2533.0	...
917593	  811.0	  625.4	 2531.0	...
917594	  811.3	  625.7	 2529.0	...
917595	  811.4	  625.7	 2526.0	...
917596	  811.4	  625.4	 2523.0	...
917597	  811.4	  624.9	 2524.0	...
917598	  811.4	  624.7	 2526.0	...
917599	  811.5	  624.5	 2529.0	...
917600	  811.6	  624.5	 2528.0	...
917601	  811.6	  624.6	 2525.0	...
917602	  811.4	  624.8	 2523.0	...
917603	  811.2	  625.2	 2523.0	...
917604	  811.1	  625.6	 2524.0	...
917605	  811.2	  625.7	 2526.0	...
917606	  811.2	  625.6	 2527.0	...
917607	  811.0	  626.2	 2525.0	...
917608	  811.0	  626.8	 2522.0	...
917609	  811.2	  627.4	 2519.0	...
917610	  811.4	  627.1	 2519.0	...
917611	  811.3	  626.9	 2520.0	...
917612	  811.0	  626.8	 2520.0	...
917613	  811.0	  626.8	 2520.0	...
917614	  811.1	  626.9	 2520.0	...
917615	  811.2	  626.9	 2520.0	...
917616	  811.3	  627.0	 2519.0	...
917617	  811.2	  626.9	 2519.0	...
917618	  811.1	  626.8	 2519.0	...
917619	  810.9	  626.9	 2519.0	...
917620	  810.6	  627.0	 2519.0	...
917621	  810.1	  627.1	 2519.0	...
917622	  809.9	  626.9	 2520.0	...
917623	  809.8	  626.7	 2520.0	...
917624	  809.9	  626.5	 2520.0	...
917625	  810.1	  627.0	 2519.0	...
917626	  810.2	  627.5	 2520.0	...
917627	  810.2	  628.7	 2522.0	...
917628	  810.1	  629.4	 2523.0	...
917629	  809.9	  629.9	 2522.0	...
917630	  809.8	  629.8	 2521.0	...
917631	  809.7	  629.2	 2520.0	...
917632	  809.5	  628.7	 2521.0	...
917633	  809.2	  628.3	 2522.0	...
917634	  809.5	  628.4	 2522.0	...
917635	  809.7	  628.2	 2521.0	...
917636	  810.0	  628.0	 2520.0	...
917637	  809.8	  627.9	 2521.0	...
917638	  809.7	  628.0	 2523.0	...
917639	  809.7	  628.0	 2526.0	...
917640	  809.7	  627.8	 2525.0	...
917641	  809.3	  627.5	 2523.0	...
917642	  809.0	  627.3	 2521.0	...
917643	  808.8	  627.2	 2522.0	...
917644	  809.1	  627.2	 2522.0	...
917645	  809.4	  627.3	 2522.0	...
917646	  809.5	  627.4	 2522.0	...
917647	  809.7	  627.5	 2523.0	...
917648	  809.9	  627.5	 2524.0	...
917649	  810.0	  627.5	 2524.0	...
917650	  810.0	  627.5	 2524.0	...
917651	  809.9	  627.1	 2524.0	...
917652	  809.4	  626.7	 2525.0	...
917653	  808.9	  626.4	 2525.0	...
917654	  808.5	  626.5	 2526.0	...
917655	  808.4	  626.5	 2526.0	...
917656	  808.5	  626.5	 2526.0	...
917657	  808.6	  626.5	 2526.0	...
917658	  808.7	  626.5	 2527.0	...
917659	  808.8	  626.6	 2527.0	...
917660	  809.0	  626.7	 2526.0	...
917661	  809.3	  626.6	 2525.0	...
917662	  809.5	  626.8	 2524.0	...
917663	  809.6	  627.2	 2523.0	...
917664	  809.6	  627.7	 2523.0	...
917665	  809.3	  627.8	 2522.0	...
917666	  809.0	  627.9	 2522.0	...
917667	  808.8	  627.9	 2523.0	...
917668	  808.9	  627.9	 2525.0	...
917669	  808.9	  627.8	 2527.0	...
917670	  808.9	  627.9	 2529.0	...
917671	  809.0	  627.9	 2530.0	...
917672	  809.0	  627.4	 2530.0	...
917673	  809.1	  626.9	 2531.0	...
917674	  808.6	  626.9	 2531.0	...
917675	  808.0	  627.3	 2532.0	...
917676	  807.8	  627.4	 2532.0	...
917677	  808.1	  627.0	 2531.0	...
917678	  808.5	  626.8	 2531.0	...
917679	  808.6	  627.0	 2533.0	...
917680	  808.7	  627.1	 2535.0	...
917681	  808.7	  627.0	 2538.0	...
917682	  808.8	  626.9	 2538.0	...
917683	  808.8	  626.9	 2538.0	...
917684	  808.2	  626.9	 2538.0	...
917685	  807.7	  627.1	 2536.0	...
917686	  807.2	  627.4	 2534.0	...
917687	  807.3	  627.7	 2534.0	...
917688	  807.4	  627.9	 2535.0	...
917689	  807.4	  627.8	 2536.0	...
917690	  807.3	  627.7	 2536.0	...
917691	  807.3	  627.6	 2537.0	...
917692	  807.3	  627.5	 2539.0	...
917693	  807.3	  627.5	 2541.0	...
917694	  807.3	  627.4	 2542.0	...
917695	  807.3	  627.4	 2541.0	...
917696	  807.6	  627.2	 2542.0	...
917697	  807.8	  627.0	 2542.0	...
917698	  808.3	  627.0	 2542.0	...
917699	  808.6	  627.2	 2542.0	...
917700	  808.8	  627.5	 2542.0	...
917701	  808.9	  627.6	 2544.0	...
917702	  808.4	  628.0	 2546.0	...
917703	  807.7	  628.5	 2550.0	...
917704	  807.1	  628.9	 2552.0	...
917705	  807.0	  629.0	 2554.0	...
917706	  806.9	  629.1	 2557.0	...
917707	  806.7	  629.2	 2559.0	...
917708	  806.7	  628.9	 2560.0	...
917709	  806.6	  628.4	 2559.0	...
917710	  806.8	  628.0	 2559.0	...
917711	  807.0	  628.1	 2560.0	...
917712	  807.0	  628.1	 2562.0	...
917713	  806.7	  628.0	 2564.0	...
917714	  806.5	  627.7	 2565.0	...
917715	  806.5	  627.5	 2566.0	...
917716	  806.5	  627.3	 2567.0	...
917717	  806.5	  627.6	 2569.0	...
917718	  806.4	  628.1	 2571.0	...
917719	  806.3	  628.7	 2573.0	...
917720	  806.2	  629.0	 2576.0	...
917721	  806.2	  629.1	 2577.0	...
917722	  806.3	  629.0	 2578.0	...
917723	  806.3	  629.0	 2578.0	...
917724	  806.3	  628.9	 2578.0	...
917725	  806.3	  628.8	 2578.0	...
917726	  806.1	  628.6	 2578.0	...
917727	  805.9	  628.3	 2578.0	...
917728	  805.7	  628.1	 2579.0	...
917729	  805.4	  627.9	 2580.0	...
917730	  805.2	  627.9	 2582.0	...
917731	  805.5	  627.8	 2584.0	...
917732	  806.0	  627.6	 2586.0	...
917733	  806.6	  627.3	 2586.0	...
917734	  806.4	  627.2	 2585.0	...
917735	  806.3	  627.2	 2585.0	...
917736	  806.1	  627.3	 2587.0	...
917737	  806.2	  627.2	 2588.0	...
917738	  806.4	  627.4	 2588.0	...
917739	  806.6	  627.6	 2588.0	...
917740	  806.4	  627.9	 2590.0	...
917741	  806.1	  628.0	 2591.0	...
917742	  805.6	  627.6	 2594.0	...
917743	  805.6	  627.1	 2595.0	...
917744	  805.7	  626.5	 2596.0	...
917745	  805.8	  626.6	 2597.0	...
917746	  805.7	  626.7	 2597.0	...
917747	  805.7	  626.8	 2598.0	...
917748	  805.7	  626.9	 2600.0	...
917749	  805.7	  627.0	 2601.0	...
917750	  805.8	  627.3	 2603.0	...
917751	  805.8	  627.8	 2603.0	...
917752	  805.6	  628.2	 2603.0	...
917753	  805.4	  628.4	 2605.0	...
917754	  805.5	  628.4	 2607.0	...
917755	  805.8	  628.1	 2609.0	...
917756	  806.0	  627.9	 2608.0	...
917757	  805.7	  627.5	 2608.0	...
917758	  805.2	  627.1	 2609.0	...
917759	  804.7	  626.8	 2613.0	...
917760	  804.4	  627.0	 2617.0	...
917761	  804.0	  627.2	 2618.0	...
917762	  803.8	  627.5	 2618.0	...
917763	  804.1	  627.9	 2617.0	...
917764	  804.6	  628.4	 2617.0	...
917765	  804.9	  628.8	 2619.0	...
917766	  804.6	  628.4	 2622.0	...
917767	  804.1	  628.0	 2625.0	...
917768	  803.6	  627.6	 2627.0	...
917769	  803.4	  627.6	 2629.0	...
917770	  803.2	  627.6	 2629.0	...
917771	  803.1	  627.7	 2631.0	...
917772	  803.6	  627.9	 2633.0	...
917773	  804.1	  628.4	 2635.0	...
917774	  804.5	  629.0	 2635.0	...
917775	  804.4	  629.5	 2636.0	...
917776	  803.9	  629.8	 2636.0	...
917777	  803.4	  629.8	 2636.0	...
917778	  802.9	  629.9	 2639.0	...
917779	  802.6	  629.7	 2643.0	...
917780	  802.3	  629.4	 2647.0	...
917781	  802.2	  629.0	 2650.0	...
917782	  802.4	  629.8	 2653.0	...
917783	  802.5	  630.7	 2655.0	...
917784	  802.5	  631.4	 2655.0	...
917785	  802.3	  631.2	 2655.0	...
917786	  802.2	  631.1	 2654.0	...
917787	  802.3	  631.1	 2657.0	...
917788	  802.5	  631.0	 2660.0	...
917789	  802.7	  630.9	 2663.0	...
917790	  802.7	  631.1	 2665.0	...
917791	  802.6	  631.3	 2667.0	...
917792	  802.5	  631.6	 2668.0	...
917793	  802.3	  631.7	 2668.0	...
917794	  802.3	  631.8	 2667.0	...
917795	  802.4	  631.8	 2667.0	...
917796	  802.5	  631.8	 2669.0	...
917797	  802.4	  632.2	 2671.0	...
917798	  802.3	  632.4	 2675.0	...
917799	  802.1	  632.8	 2678.0	...
917800	  802.1	  632.8	 2680.0	...
917801	  801.6	  633.0	 2682.0	...
917802	  801.2	  633.3	 2683.0	...
917803	  801.1	  633.4	 2687.0	...
917804	  801.5	  633.4	 2691.0	...
917805	  801.5	  633.4	 2694.0	...
917806	  801.0	  633.3	 2696.0	...
917807	  800.7	  633.4	 2697.0	...
917808	  800.9	  633.4	 2700.0	...
917809	  801.2	  633.5	 2704.0	...
917810	  801.3	  633.5	 2707.0	...
917811	  801.3	  633.5	 2708.0	...
917812	  801.7	  633.5	 2709.0	...
917813	  802.0	  633.5	 2711.0	...
917814	  802.2	  633.6	 2712.0	...
917815	  801.9	  633.9	 2714.0	...
917816	  801.7	  634.2	 2714.0	...
EFIX R   913212	917816	4605	  779.7	  648.1	   3346
SSACC R  917817
917817	  801.7	  634.5	 2716.0	...
917818	  801.7	  634.5	 2717.0	...
917819	  800.1	  634.9	 2718.0	...
917820	  798.6	  635.0	 2722.0	...
917821	  795.5	  635.5	 2724.0	...
917822	  793.1	  636.0	 2727.0	...
917823	  788.7	  636.9	 2726.0	...
917824	  784.6	  637.3	 2728.0	...
917825	  778.9	  638.1	 2734.0	...
917826	  772.2	  638.9	 2741.0	...
917827	  766.2	  639.9	 2749.0	...
917828	  760.8	  640.5	 2754.0	...
917829	  756.6	  640.9	 2757.0	...
917830	  752.2	  641.1	 2759.0	...
917831	  748.8	  641.3	 2762.0	...
917832	  747.0	  640.9	 2762.0	...
917833	  746.3	  640.7	 2763.0	...
917834	  746.6	  640.6	 2764.0	...
917835	  747.5	  640.9	 2764.0	...
917836	  749.0	  641.1	 2764.0	...
917837	  751.5	  640.9	 2765.0	...
917838	  754.2	  640.3	 2768.0	...
917839	  757.0	  639.7	 2772.0	...
ESACC R  917817	917839	23	  801.7	  634.5	  757.0	  639.7	   0.96	    106
SFIX R   917840
917840	  759.7	  639.5	 2776.0	...
917841	  762.3	  640.9	 2780.0	...
917842	  765.5	  642.0	 2781.0	...
917843	  767.8	  642.9	 2783.0	...
917844	  770.2	  642.4	 2785.0	...
917845	  771.1	  642.2	 2786.0	...
917846	  772.1	  642.2	 2785.0	...
917847	  772.5	  641.0	 2784.0	...
917848	  772.6	  639.8	 2786.0	...
917849	  772.2	  638.6	 2791.0	...
917850	  771.9	  638.7	 2797.0	...
917851	  771.2	  638.3	 2798.0	...
917852	  770.5	  637.9	 2798.0	...
917853	  769.3	  638.6	 2798.0	...
917854	  769.0	  639.7	 2801.0	...
917855	  768.6	  641.0	 2804.0	...
917856	  768.7	  641.4	 2808.0	...
917857	  768.7	  641.9	 2809.0	...
917858	  768.9	  642.2	 2811.0	...
917859	  769.1	  642.4	 2813.0	...
917860	  769.4	  642.1	 2814.0	...
917861	  769.4	  641.8	 2817.0	...
917862	  768.9	  642.3	 2820.0	...
917863	  768.5	  643.1	 2825.0	...
917864	  768.0	  643.8	 2827.0	...
917865	  768.0	  643.6	 2830.0	...
917866	  767.9	  643.5	 2831.0	...
917867	  767.6	  643.3	 2835.0	...
917868	  767.2	  643.1	 2838.0	...
917869	  767.0	  643.9	 2841.0	...
917870	  767.0	  644.9	 2840.0	...
917871	  767.0	  645.9	 2840.0	...
917872	  766.9	  646.0	 2840.0	...
917873	  766.9	  645.8	 2842.0	...
917874	  767.0	  645.1	 2844.0	...
917875	  767.1	  644.6	 2849.0	...
917876	  767.2	  644.3	 2851.0	...
917877	  767.1	  644.5	 2852.0	...
917878	  767.1	  644.5	 2853.0	...
917879	  767.1	  644.6	 2858.0	...
917880	  767.1	  644.6	 2862.0	...
917881	  766.9	  644.6	 2865.0	...
917882	  766.7	  644.6	 2868.0	...
917883	  766.4	  644.6	 2871.0	...
917884	  766.1	  645.0	 2875.0	...
917885	  765.9	  645.4	 2876.0	...
917886	  765.7	  645.8	 2877.0	...
917887	  765.5	  645.9	 2878.0	...
917888	  765.4	  645.8	 2883.0	...
917889	  765.3	  645.7	 2889.0	...
917890	  765.3	  645.7	 2896.0	...
917891	  765.1	  645.9	 2902.0	...
917892	  764.5	  646.4	 2905.0	...
917893	  764.0	  646.7	 2909.0	...
917894	  763.6	  646.8	 2910.0	...
917895	  763.6	  646.9	 2910.0	...
917896	  763.6	  647.1	 2910.0	...
917897	  763.6	  647.2	 2910.0	...
917898	  763.5	  647.1	 2913.0	...
917899	  763.4	  646.9	 2916.0	...
917900	  763.1	  646.7	 2918.0	...
917901	  762.9	  646.6	 2917.0	...
917902	  762.5	  647.1	 2920.0	...
917903	  762.2	  647.8	 2924.0	...
917904	  761.9	  648.4	 2930.0	...
917905	  761.9	  648.3	 2932.0	...
917906	  762.2	  647.9	 2932.0	...
917907	  762.4	  647.5	 2932.0	...
917908	  762.8	  647.1	 2931.0	...
917909	  762.9	  647.0	 2931.0	...
917910	  763.0	  647.6	 2931.0	...
917911	  763.2	  648.1	 2931.0	...
917912	  763.5	  648.1	 2934.0	...
917913	  763.7	  647.5	 2938.0	...
917914	  763.6	  647.1	 2942.0	...
917915	  762.9	  647.2	 2943.0	...
917916	  762.4	  647.3	 2944.0	...
917917	  761.5	  647.5	 2945.0	...
917918	  761.2	  647.5	 2946.0	...
917919	  760.9	  647.6	 2946.0	...
917920	  760.9	  647.7	 2950.0	...
917921	  761.0	  647.7	 2952.0	...
917922	  761.2	  648.2	 2955.0	...
917923	  761.5	  648.7	 2958.0	...
917924	  761.6	  648.6	 2963.0	...
917925	  761.5	  648.2	 2967.0	...
917926	  761.2	  647.7	 2967.0	...
917927	  761.1	  647.7	 2967.0	...
917928	  761.0	  647.6	 2967.0	...
917929	  760.9	  647.7	 2967.0	...
917930	  760.7	  648.2	 2968.0	...
917931	  760.5	  648.7	 2968.0	...
917932	  760.6	  649.2	 2969.0	...
917933	  760.5	  649.7	 2970.0	...
917934	  760.2	  650.4	 2970.0	...
917935	  760.0	  650.8	 2971.0	...
917936	  760.0	  651.0	 2977.0	...
917937	  760.2	  651.2	 2983.0	...
917938	  760.4	  651.9	 2990.0	...
917939	  760.3	  652.6	 2992.0	...
917940	  760.2	  653.0	 2992.0	...
917941	  760.1	  652.9	 2990.0	...
917942	  759.6	  652.5	 2992.0	...
917943	  759.0	  651.7	 2997.0	...
917944	  758.3	  650.9	 3003.0	...
917945	  758.1	  650.2	 3006.0	...
917946	  758.1	  649.9	 3009.0	...
917947	  758.2	  650.0	 3010.0	...
917948	  758.3	  650.5	 3014.0	...
917949	  758.4	  651.7	 3017.0	...
917950	  758.4	  652.8	 3020.0	...
917951	  758.5	  653.6	 3020.0	...
917952	  758.6	  654.0	 3021.0	...
917953	  758.3	  654.5	 3022.0	...
917954	  757.8	  654.7	 3022.0	...
917955	  757.2	  654.6	 3023.0	...
917956	  757.1	  655.0	 3024.0	...
917957	  757.2	  655.6	 3028.0	...
917958	  757.3	  656.2	 3032.0	...
917959	  757.3	  656.1	 3036.0	...
917960	  757.3	  656.1	 3037.0	...
917961	  757.4	  656.0	 3040.0	...
917962	  757.4	  656.0	 3042.0	...
917963	  757.4	  655.9	 3043.0	...
917964	  757.4	  655.8	 3043.0	...
917965	  757.4	  655.5	 3043.0	...
917966	  757.5	  655.2	 3045.0	...
917967	  757.4	  655.1	 3047.0	...
917968	  757.5	  655.3	 3051.0	...
917969	  757.6	  655.6	 3054.0	...
917970	  757.8	  656.0	 3057.0	...
917971	  757.5	  656.1	 3058.0	...
917972	  757.1	  656.2	 3059.0	...
917973	  756.8	  656.5	 3064.0	...
917974	  756.9	  656.6	 3067.0	...
917975	  757.0	  656.7	 3071.0	...
917976	  757.1	  655.8	 3071.0	...
917977	  757.0	  655.0	 3073.0	...
917978	  756.4	  654.4	 3076.0	...
917979	  755.8	  654.5	 3078.0	...
917980	  755.1	  654.7	 3078.0	...
917981	  755.2	  654.6	 3078.0	...
917982	  755.2	  654.5	 3080.0	...
917983	  755.3	  655.1	 3084.0	...
917984	  755.3	  655.6	 3088.0	...
917985	  755.1	  656.3	 3091.0	...
917986	  754.7	  656.6	 3090.0	...
917987	  754.2	  656.9	 3089.0	...
917988	  753.8	  656.9	 3092.0	...
917989	  753.8	  656.6	 3095.0	...
917990	  753.8	  656.3	 3098.0	...
917991	  753.8	  655.9	 3098.0	...
917992	  753.8	  655.5	 3097.0	...
917993	  753.8	  655.8	 3097.0	...
917994	  753.8	  656.5	 3098.0	...
917995	  753.9	  657.3	 3101.0	...
917996	  753.9	  657.3	 3104.0	...
917997	  753.9	  657.4	 3104.0	...
917998	  753.7	  657.4	 3104.0	...
917999	  753.5	  657.5	 3106.0	...
918000	  753.4	  657.7	 3109.0	...
918001	  753.5	  657.9	 3112.0	...
918002	  753.6	  658.0	 3112.0	...
918003	  753.5	  657.6	 3112.0	...
918004	  753.3	  657.1	 3112.0	...
918005	  752.9	  656.9	 3115.0	...
918006	  752.6	  657.2	 3117.0	...
918007	  752.6	  657.4	 3120.0	...
918008	  752.7	  657.2	 3121.0	...
918009	  753.0	  657.2	 3122.0	...
918010	  753.1	  657.2	 3122.0	...
918011	  752.8	  657.3	 3123.0	...
918012	  752.4	  657.3	 3124.0	...
918013	  751.9	  657.4	 3126.0	...
918014	  751.6	  657.5	 3129.0	...
918015	  751.4	  657.6	 3134.0	...
918016	  751.2	  657.4	 3138.0	...
918017	  751.2	  657.2	 3142.0	...
918018	  751.2	  657.1	 3142.0	...
918019	  751.3	  657.5	 3143.0	...
918020	  751.4	  657.8	 3144.0	...
918021	  751.3	  658.2	 3144.0	...
918022	  751.2	  658.5	 3144.0	...
918023	  751.0	  658.7	 3144.0	...
918024	  750.7	  658.8	 3145.0	...
918025	  750.5	  658.6	 3145.0	...
918026	  750.3	  658.4	 3147.0	...
918027	  750.4	  658.2	 3150.0	...
918028	  750.4	  658.3	 3151.0	...
918029	  750.2	  658.4	 3150.0	...
918030	  750.2	  658.4	 3154.0	...
918031	  750.0	  658.3	 3160.0	...
918032	  750.0	  658.1	 3165.0	...
918033	  749.9	  658.5	 3165.0	...
918034	  749.8	  659.0	 3165.0	...
918035	  749.7	  659.3	 3169.0	...
918036	  749.6	  658.6	 3172.0	...
918037	  749.6	  657.9	 3173.0	...
918038	  749.6	  657.9	 3171.0	...
918039	  749.4	  658.5	 3170.0	...
918040	  749.2	  659.0	 3172.0	...
918041	  748.8	  659.0	 3175.0	...
918042	  748.8	  659.1	 3177.0	...
918043	  748.8	  659.4	 3182.0	...
918044	  748.9	  659.7	 3187.0	...
918045	  748.9	  659.8	 3190.0	...
918046	  748.9	  660.3	 3189.0	...
918047	  749.0	  660.9	 3189.0	...
918048	  749.0	  660.6	 3189.0	...
918049	  748.9	  659.7	 3190.0	...
918050	  748.9	  659.2	 3191.0	...
918051	  748.8	  659.7	 3193.0	...
918052	  748.7	  660.2	 3193.0	...
918053	  748.6	  660.6	 3194.0	...
918054	  748.7	  660.9	 3196.0	...
918055	  748.9	  661.0	 3201.0	...
918056	  749.1	  660.9	 3205.0	...
918057	  749.3	  660.8	 3208.0	...
918058	  749.3	  660.8	 3207.0	...
918059	  749.3	  661.0	 3208.0	...
918060	  749.2	  661.0	 3209.0	...
918061	  748.6	  661.2	 3211.0	...
918062	  748.0	  661.0	 3212.0	...
918063	  747.5	  660.8	 3213.0	...
918064	  747.5	  660.6	 3214.0	...
918065	  747.3	  660.9	 3217.0	...
918066	  747.2	  661.0	 3219.0	...
918067	  747.0	  661.0	 3222.0	...
918068	  746.9	  661.0	 3223.0	...
918069	  747.0	  661.1	 3223.0	...
918070	  747.3	  661.0	 3223.0	...
918071	  747.7	  660.9	 3223.0	...
918072	  748.1	  661.1	 3223.0	...
918073	  748.3	  661.1	 3224.0	...
918074	  748.1	  661.2	 3225.0	...
918075	  747.8	  661.3	 3226.0	...
918076	  747.5	  661.6	 3229.0	...
918077	  747.4	  661.9	 3230.0	...
918078	  747.5	  661.9	 3232.0	...
918079	  747.7	  661.6	 3231.0	...
918080	  747.8	  661.3	 3232.0	...
918081	  747.9	  661.1	 3232.0	...
918082	  748.2	  661.0	 3233.0	...
918083	  748.5	  661.0	 3233.0	...
918084	  748.7	  660.8	 3234.0	...
918085	  748.6	  660.6	 3235.0	...
918086	  748.5	  659.9	 3236.0	...
918087	  748.5	  659.2	 3236.0	...
918088	  748.7	  658.8	 3236.0	...
918089	  748.7	  658.9	 3238.0	...
918090	  748.4	  659.2	 3239.0	...
918091	  748.0	  659.3	 3241.0	...
918092	  747.8	  659.1	 3243.0	...
918093	  747.3	  658.9	 3245.0	...
918094	  746.9	  658.7	 3247.0	...
918095	  746.8	  658.7	 3248.0	...
918096	  747.1	  658.6	 3249.0	...
918097	  747.5	  658.5	 3251.0	...
918098	  747.6	  658.3	 3252.0	...
918099	  748.0	  658.0	 3253.0	...
918100	  748.4	  658.0	 3252.0	...
918101	  748.8	  658.2	 3252.0	...
918102	  748.6	  658.4	 3252.0	...
918103	  748.3	  658.5	 3253.0	...
918104	  748.0	  658.5	 3253.0	...
918105	  748.0	  658.8	 3254.0	...
918106	  748.1	  659.3	 3257.0	...
918107	  747.9	  659.7	 3260.0	...
918108	  747.7	  659.4	 3262.0	...
918109	  747.8	  659.0	 3260.0	...
918110	  748.2	  659.1	 3258.0	...
918111	  748.4	  659.6	 3258.0	...
918112	  748.2	  660.3	 3258.0	...
918113	  748.2	  660.4	 3261.0	...
918114	  748.4	  660.0	 3264.0	...
918115	  748.7	  659.6	 3267.0	...
918116	  748.7	  659.4	 3267.0	...
918117	  748.8	  659.7	 3268.0	...
918118	  749.0	  660.0	 3270.0	...
918119	  749.1	  660.1	 3273.0	...
918120	  749.2	  660.0	 3274.0	...
918121	  748.8	  659.9	 3274.0	...
918122	  748.5	  660.4	 3275.0	...
918123	  748.4	  661.1	 3276.0	...
918124	  748.5	  661.7	 3277.0	...
918125	  748.6	  661.7	 3280.0	...
918126	  748.6	  661.6	 3281.0	...
918127	  748.6	  661.6	 3281.0	...
918128	  748.5	  661.7	 3281.0	...
918129	  748.0	  661.8	 3280.0	...
918130	  747.5	  661.9	 3279.0	...
918131	  747.2	  662.0	 3279.0	...
918132	  747.3	  662.0	 3279.0	...
918133	  747.5	  662.0	 3278.0	...
918134	  747.7	  662.0	 3277.0	...
918135	  747.8	  661.9	 3277.0	...
918136	  747.7	  661.8	 3280.0	...
918137	  747.6	  661.9	 3282.0	...
918138	  747.4	  661.9	 3283.0	...
918139	  747.3	  662.0	 3283.0	...
918140	  747.2	  661.9	 3282.0	...
918141	  747.1	  661.9	 3281.0	...
918142	  746.8	  661.5	 3281.0	...
918143	  746.5	  661.3	 3281.0	...
918144	  746.3	  661.1	 3281.0	...
918145	  746.2	  661.2	 3282.0	...
918146	  746.6	  661.3	 3282.0	...
918147	  747.0	  661.6	 3283.0	...
918148	  747.5	  661.6	 3283.0	...
918149	  747.4	  661.6	 3281.0	...
918150	  747.4	  661.5	 3278.0	...
918151	  747.2	  661.5	 3275.0	...
918152	  747.0	  661.6	 3276.0	...
918153	  746.9	  661.5	 3276.0	...
918154	  747.0	  661.4	 3276.0	...
918155	  747.0	  661.4	 3277.0	...
918156	  747.1	  661.5	 3277.0	...
918157	  747.2	  661.5	 3279.0	...
918158	  747.3	  661.4	 3280.0	...
918159	  747.3	  661.4	 3282.0	...
918160	  747.3	  661.6	 3282.0	...
918161	  747.2	  661.8	 3283.0	...
918162	  747.2	  661.8	 3283.0	...
918163	  746.9	  661.7	 3281.0	...
918164	  746.7	  661.6	 3279.0	...
918165	  746.4	  661.5	 3277.0	...
MSG	918166 0000 _ Number On
918166	  746.3	  661.4	 3279.0	...
918167	  746.4	  661.3	 3280.0	...
918168	  746.6	  661.3	 3282.0	...
918169	  747.2	  661.5	 3281.0	...
918170	  747.7	  661.7	 3280.0	...
918171	  748.0	  661.9	 3282.0	...
918172	  748.0	  662.0	 3284.0	...
918173	  748.1	  662.1	 3285.0	...
918174	  748.2	  662.1	 3283.0	...
918175	  748.2	  661.6	 3281.0	...
918176	  748.2	  661.1	 3282.0	...
918177	  748.2	  661.1	 3283.0	...
918178	  748.3	  661.6	 3284.0	...
918179	  748.4	  662.1	 3284.0	...
918180	  748.4	  662.2	 3284.0	...
918181	  748.5	  662.4	 3285.0	...
918182	  748.5	  662.4	 3285.0	...
918183	  748.5	  662.2	 3284.0	...
918184	  748.7	  661.9	 3283.0	...
918185	  748.9	  661.8	 3282.0	...
918186	  749.1	  661.6	 3281.0	...
918187	  749.2	  661.5	 3281.0	...
918188	  749.6	  661.2	 3281.0	...
918189	  750.0	  661.0	 3281.0	...
918190	  750.3	  660.8	 3281.0	...
918191	  749.9	  660.7	 3278.0	...
918192	  749.5	  660.7	 3276.0	...
918193	  749.1	  660.7	 3275.0	...
918194	  748.7	  660.8	 3276.0	...
918195	  748.4	  661.0	 3277.0	...
918196	  748.4	  661.1	 3277.0	...
918197	  748.7	  661.2	 3277.0	...
918198	  749.1	  661.3	 3275.0	...
918199	  749.1	  661.4	 3272.0	...
918200	  749.5	  661.3	 3269.0	...
918201	  749.7	  660.5	 3267.0	...
918202	  750.0	  659.7	 3265.0	...
918203	  749.9	  659.1	 3263.0	...
918204	  749.9	  659.2	 3262.0	...
918205	  749.9	  659.2	 3263.0	...
918206	  749.8	  659.1	 3264.0	...
918207	  749.7	  659.2	 3264.0	...
918208	  749.7	  659.4	 3261.0	...
918209	  749.7	  659.7	 3258.0	...
918210	  749.6	  659.9	 3256.0	...
918211	  749.5	  659.8	 3256.0	...
918212	  749.4	  659.7	 3255.0	...
918213	  749.4	  659.8	 3254.0	...
918214	  749.5	  659.9	 3255.0	...
918215	  749.6	  659.8	 3256.0	...
918216	  749.6	  659.5	 3256.0	...
918217	  749.9	  659.5	 3255.0	...
918218	  750.2	  659.6	 3255.0	...
918219	  750.4	  659.7	 3252.0	...
918220	  750.4	  659.7	 3249.0	...
918221	  750.3	  659.7	 3245.0	...
918222	  750.1	  659.4	 3243.0	...
918223	  749.9	  659.1	 3242.0	...
918224	  749.8	  659.0	 3242.0	...
918225	  749.8	  659.3	 3241.0	...
918226	  749.6	  659.7	 3238.0	...
918227	  749.3	  660.0	 3235.0	...
918228	  749.2	  660.0	 3232.0	...
918229	  749.1	  660.0	 3232.0	...
918230	  748.9	  660.0	 3232.0	...
918231	  748.7	  660.5	 3232.0	...
918232	  748.5	  661.0	 3232.0	...
918233	  748.7	  661.3	 3232.0	...
918234	  749.5	  661.2	 3231.0	...
918235	  750.3	  660.9	 3230.0	...
918236	  750.9	  660.6	 3230.0	...
918237	  750.8	  660.5	 3229.0	...
918238	  750.7	  660.4	 3228.0	...
918239	  750.5	  660.3	 3225.0	...
918240	  750.2	  660.3	 3221.0	...
918241	  749.9	  660.4	 3217.0	...
918242	  749.9	  660.6	 3215.0	...
918243	  749.8	  660.6	 3215.0	...
918244	  749.8	  660.9	 3213.0	...
918245	  749.9	  661.1	 3210.0	...
918246	  750.3	  661.2	 3206.0	...
918247	  750.7	  661.1	 3205.0	...
918248	  751.0	  661.0	 3204.0	...
918249	  750.7	  661.1	 3204.0	...
918250	  750.3	  660.8	 3203.0	...
918251	  750.5	  660.4	 3201.0	...
918252	  751.0	  659.9	 3198.0	...
918253	  751.7	  659.7	 3195.0	...
918254	  752.0	  659.5	 3193.0	...
918255	  752.4	  659.3	 3192.0	...
918256	  752.6	  659.1	 3192.0	...
918257	  752.7	  659.2	 3192.0	...
918258	  752.6	  659.5	 3193.0	...
918259	  752.4	  659.7	 3194.0	...
918260	  752.3	  659.7	 3190.0	...
918261	  752.1	  659.3	 3185.0	...
918262	  752.0	  658.9	 3180.0	...
918263	  751.9	  658.5	 3180.0	...
918264	  752.0	  658.6	 3179.0	...
918265	  752.2	  658.7	 3175.0	...
918266	  752.8	  658.7	 3171.0	...
918267	  753.4	  658.7	 3168.0	...
918268	  753.7	  658.9	 3168.0	...
918269	  753.6	  659.6	 3167.0	...
918270	  753.5	  660.2	 3165.0	...
918271	  753.5	  659.8	 3162.0	...
918272	  753.7	  658.6	 3161.0	...
918273	  754.0	  657.3	 3158.0	...
918274	  754.4	  657.1	 3155.0	...
918275	  754.4	  657.4	 3153.0	...
918276	  754.3	  657.7	 3152.0	...
918277	  754.3	  657.8	 3148.0	...
918278	  754.9	  657.7	 3144.0	...
918279	  755.6	  657.7	 3142.0	...
918280	  756.2	  657.7	 3143.0	...
918281	  756.2	  657.8	 3143.0	...
918282	  756.2	  657.9	 3142.0	...
918283	  756.2	  657.8	 3141.0	...
918284	  756.6	  657.5	 3141.0	...
918285	  756.9	  657.2	 3140.0	...
918286	  757.4	  657.4	 3138.0	...
918287	  757.5	  657.9	 3135.0	...
918288	  757.5	  658.3	 3132.0	...
918289	  757.1	  657.9	 3128.0	...
918290	  756.7	  657.6	 3125.0	...
918291	  756.3	  657.4	 3122.0	...
918292	  756.1	  657.8	 3121.0	...
918293	  756.2	  658.0	 3121.0	...
918294	  756.5	  658.1	 3120.0	...
918295	  756.8	  658.0	 3119.0	...
918296	  757.0	  657.9	 3117.0	...
918297	  757.1	  656.9	 3115.0	...
918298	  757.2	  655.9	 3112.0	...
918299	  757.4	  654.7	 3109.0	...
918300	  757.7	  654.4	 3107.0	...
918301	  757.7	  654.5	 3106.0	...
918302	  757.8	  654.7	 3101.0	...
918303	  757.8	  654.9	 3097.0	...
918304	  757.9	  654.8	 3091.0	...
918305	  758.0	  654.7	 3090.0	...
918306	  757.9	  654.3	 3089.0	...
918307	  757.7	  653.6	 3088.0	...
918308	  757.5	  652.9	 3087.0	...
918309	  757.6	  653.3	 3086.0	...
918310	  757.7	  654.0	 3082.0	...
918311	  757.7	  654.8	 3078.0	...
918312	  757.7	  654.9	 3075.0	...
918313	  757.8	  654.1	 3075.0	...
918314	  757.8	  653.2	 3076.0	...
918315	  757.7	  652.2	 3072.0	...
918316	  757.3	  652.2	 3068.0	...
918317	  756.9	  652.0	 3064.0	...
918318	  756.5	  651.9	 3063.0	...
918319	  756.5	  651.8	 3061.0	...
918320	  756.6	  651.8	 3060.0	...
918321	  756.9	  651.8	 3059.0	...
918322	  757.5	  651.7	 3058.0	...
918323	  758.1	  651.5	 3057.0	...
918324	  758.6	  651.7	 3055.0	...
918325	  758.6	  652.2	 3054.0	...
918326	  758.7	  652.7	 3052.0	...
918327	  758.9	  652.8	 3050.0	...
918328	  759.1	  652.7	 3049.0	...
918329	  759.3	  652.6	 3047.0	...
918330	  759.5	  652.0	 3045.0	...
918331	  759.7	  651.4	 3042.0	...
918332	  759.7	  650.9	 3039.0	...
918333	  759.8	  650.8	 3036.0	...
918334	  759.9	  650.8	 3032.0	...
918335	  760.0	  650.9	 3028.0	...
918336	  760.0	  651.1	 3027.0	...
918337	  760.0	  651.4	 3027.0	...
918338	  759.8	  651.6	 3027.0	...
918339	  759.6	  651.4	 3027.0	...
918340	  759.3	  651.0	 3027.0	...
918341	  759.6	  650.7	 3027.0	...
918342	  759.9	  650.4	 3026.0	...
918343	  760.3	  650.4	 3026.0	...
918344	  760.7	  650.4	 3020.0	...
918345	  761.2	  650.4	 3014.0	...
918346	  761.4	  650.7	 3009.0	...
918347	  761.3	  651.0	 3010.0	...
918348	  761.6	  651.3	 3009.0	...
918349	  761.9	  651.3	 3007.0	...
918350	  762.1	  651.3	 3006.0	...
918351	  762.1	  651.3	 3007.0	...
918352	  762.0	  651.2	 3008.0	...
918353	  762.2	  650.9	 3008.0	...
918354	  762.2	  650.7	 3007.0	...
918355	  762.3	  650.4	 3007.0	...
918356	  762.4	  650.5	 3006.0	...
918357	  762.7	  650.5	 3004.0	...
918358	  762.8	  650.5	 3001.0	...
918359	  762.9	  650.3	 2998.0	...
918360	  762.7	  650.1	 2996.0	...
918361	  762.7	  650.0	 2996.0	...
918362	  762.9	  649.8	 2996.0	...
EFIX R   917840	918362	523	  754.7	  655.6	   3116
SSACC R  918363
918363	  763.2	  649.6	 2998.0	...
918364	  763.8	  649.2	 2998.0	...
918365	  764.3	  649.0	 2997.0	...
918366	  766.0	  648.6	 2995.0	...
918367	  767.4	  647.7	 2994.0	...
918368	  770.2	  646.5	 2993.0	...
918369	  773.8	  645.3	 2989.0	...
918370	  779.1	  643.7	 2986.0	...
918371	  785.5	  642.0	 2978.0	...
918372	  791.1	  640.0	 2973.0	...
918373	  797.4	  638.2	 2966.0	...
918374	  803.1	  635.8	 2964.0	...
918375	  808.8	  633.8	 2962.0	...
918376	  813.2	  632.4	 2961.0	...
918377	  816.7	  631.9	 2959.0	...
918378	  819.2	  631.5	 2956.0	...
918379	  820.5	  630.4	 2954.0	...
918380	  820.4	  629.5	 2953.0	...
918381	  818.9	  628.9	 2952.0	...
918382	  817.3	  629.0	 2952.0	...
918383	  814.5	  629.3	 2951.0	...
918384	  811.9	  629.2	 2951.0	...
ESACC R  918363	918384	22	  763.2	  649.6	  811.9	  629.2	   1.13	    117
SFIX R   918385
918385	  809.5	  629.3	 2951.0	...
918386	  806.8	  629.7	 2949.0	...
918387	  805.2	  630.2	 2947.0	...
918388	  803.5	  630.7	 2944.0	...
918389	  803.3	  631.2	 2942.0	...
918390	  803.2	  631.7	 2941.0	...
918391	  803.6	  632.1	 2940.0	...
918392	  803.9	  632.1	 2941.0	...
918393	  804.0	  632.1	 2943.0	...
918394	  804.0	  632.2	 2944.0	...
918395	  803.9	  632.3	 2944.0	...
918396	  803.8	  632.3	 2945.0	...
918397	  803.7	  632.9	 2942.0	...
918398	  803.7	  633.4	 2939.0	...
918399	  803.7	  634.3	 2936.0	...
918400	  803.6	  634.7	 2937.0	...
918401	  802.9	  634.7	 2937.0	...
918402	  802.3	  634.3	 2938.0	...
918403	  802.3	  633.7	 2938.0	...
918404	  802.9	  633.7	 2938.0	...
918405	  803.1	  633.9	 2938.0	...
918406	  802.7	  634.2	 2935.0	...
918407	  802.4	  634.5	 2933.0	...
918408	  802.6	  634.6	 2931.0	...
918409	  802.6	  634.7	 2932.0	...
918410	  802.6	  634.7	 2934.0	...
918411	  802.4	  634.6	 2933.0	...
918412	  802.4	  634.5	 2932.0	...
918413	  802.5	  634.4	 2931.0	...
918414	  803.0	  634.5	 2931.0	...
918415	  803.4	  634.6	 2931.0	...
918416	  803.6	  634.0	 2931.0	...
918417	  803.5	  633.3	 2930.0	...
918418	  803.3	  633.1	 2929.0	...
918419	  803.1	  633.6	 2929.0	...
918420	  803.0	  634.2	 2928.0	...
918421	  802.9	  634.2	 2927.0	...
918422	  802.8	  634.1	 2926.0	...
918423	  802.7	  634.0	 2925.0	...
918424	  802.7	  633.8	 2924.0	...
918425	  802.7	  633.9	 2925.0	...
918426	  802.9	  633.9	 2925.0	...
918427	  803.2	  634.0	 2923.0	...
918428	  803.5	  633.8	 2921.0	...
918429	  803.6	  633.6	 2922.0	...
918430	  803.6	  633.2	 2925.0	...
918431	  803.7	  632.8	 2928.0	...
918432	  804.0	  632.7	 2926.0	...
918433	  804.3	  632.7	 2925.0	...
918434	  804.3	  632.2	 2923.0	...
918435	  804.0	  631.6	 2922.0	...
918436	  803.7	  630.9	 2922.0	...
918437	  803.6	  630.8	 2922.0	...
918438	  803.5	  630.7	 2924.0	...
918439	  803.5	  630.5	 2925.0	...
918440	  803.3	  630.4	 2925.0	...
918441	  803.1	  630.8	 2925.0	...
918442	  802.9	  631.6	 2925.0	...
918443	  802.9	  632.3	 2925.0	...
918444	  802.9	  632.4	 2925.0	...
918445	  802.9	  632.4	 2927.0	...
918446	  803.0	  632.4	 2929.0	...
918447	  803.4	  632.5	 2930.0	...
918448	  803.7	  632.5	 2929.0	...
918449	  803.9	  633.1	 2928.0	...
918450	  803.8	  633.7	 2926.0	...
918451	  803.8	  633.4	 2926.0	...
918452	  803.8	  632.4	 2925.0	...
918453	  804.3	  631.9	 2924.0	...
918454	  804.7	  632.2	 2923.0	...
918455	  805.1	  632.5	 2921.0	...
918456	  805.2	  632.3	 2918.0	...
918457	  805.0	  632.3	 2916.0	...
918458	  804.2	  632.4	 2915.0	...
918459	  803.4	  632.5	 2917.0	...
918460	  802.8	  632.4	 2920.0	...
918461	  802.8	  632.7	 2923.0	...
918462	  802.9	  632.9	 2922.0	...
918463	  803.3	  632.9	 2922.0	...
918464	  803.5	  631.6	 2922.0	...
918465	  803.7	  630.2	 2919.0	...
918466	  803.8	  629.2	 2916.0	...
918467	  804.1	  629.6	 2916.0	...
918468	  804.2	  630.3	 2918.0	...
918469	  804.2	  630.8	 2919.0	...
918470	  804.1	  631.1	 2917.0	...
918471	  804.1	  630.8	 2915.0	...
MSG	918472 0000 _ Number Off
918472	  804.2	  630.4	 2917.0	...
918473	  803.9	  630.2	 2919.0	...
918474	  803.6	  630.4	 2921.0	...
918475	  803.6	  630.7	 2920.0	...
918476	  804.0	  630.8	 2920.0	...
918477	  804.4	  630.7	 2921.0	...
918478	  804.5	  630.5	 2921.0	...
918479	  804.4	  630.4	 2922.0	...
918480	  804.2	  630.3	 2921.0	...
918481	  804.2	  629.8	 2920.0	...
918482	  804.3	  629.6	 2920.0	...
918483	  804.3	  629.8	 2921.0	...
918484	  804.1	  630.6	 2920.0	...
918485	  804.0	  630.6	 2918.0	...
918486	  804.1	  630.3	 2916.0	...
918487	  804.2	  630.0	 2916.0	...
918488	  804.2	  629.9	 2915.0	...
918489	  804.3	  629.9	 2916.0	...
918490	  804.5	  629.5	 2916.0	...
918491	  804.8	  629.2	 2916.0	...
918492	  805.0	  629.5	 2913.0	...
918493	  804.9	  630.2	 2911.0	...
918494	  804.7	  630.9	 2910.0	...
918495	  804.5	  631.1	 2912.0	...
918496	  804.5	  631.2	 2914.0	...
918497	  804.3	  631.2	 2914.0	...
918498	  804.1	  631.3	 2913.0	...
918499	  804.0	  631.3	 2915.0	...
918500	  804.2	  631.2	 2919.0	...
918501	  804.4	  630.9	 2922.0	...
918502	  804.6	  630.2	 2923.0	...
918503	  804.7	  629.6	 2924.0	...
918504	  804.8	  629.2	 2924.0	...
918505	  804.9	  629.5	 2924.0	...
918506	  804.8	  629.8	 2924.0	...
918507	  804.5	  629.4	 2925.0	...
918508	  804.1	  628.9	 2926.0	...
918509	  803.9	  628.3	 2927.0	...
918510	  803.9	  628.1	 2926.0	...
918511	  804.0	  628.5	 2925.0	...
918512	  804.2	  629.0	 2926.0	...
918513	  804.3	  628.9	 2927.0	...
918514	  804.4	  628.5	 2926.0	...
918515	  804.4	  628.2	 2923.0	...
918516	  804.4	  628.8	 2922.0	...
918517	  804.4	  629.3	 2923.0	...
918518	  804.4	  629.8	 2925.0	...
918519	  804.4	  629.9	 2926.0	...
918520	  804.3	  630.1	 2927.0	...
918521	  804.2	  630.0	 2928.0	...
918522	  804.1	  630.1	 2930.0	...
918523	  804.3	  630.1	 2929.0	...
918524	  804.5	  629.7	 2929.0	...
918525	  804.3	  629.1	 2929.0	...
918526	  804.0	  628.6	 2930.0	...
918527	  803.8	  628.9	 2931.0	...
918528	  803.9	  629.1	 2931.0	...
918529	  804.0	  629.2	 2931.0	...
918530	  803.8	  629.3	 2930.0	...
918531	  803.7	  629.4	 2933.0	...
918532	  803.5	  629.3	 2936.0	...
918533	  803.8	  629.1	 2939.0	...
918534	  803.8	  628.9	 2940.0	...
918535	  803.9	  628.9	 2939.0	...
918536	  803.4	  629.0	 2939.0	...
918537	  803.0	  629.2	 2940.0	...
918538	  802.7	  629.4	 2941.0	...
918539	  802.8	  629.5	 2942.0	...
918540	  802.9	  629.5	 2942.0	...
918541	  802.9	  629.9	 2941.0	...
918542	  803.0	  630.3	 2941.0	...
918543	  802.7	  630.8	 2943.0	...
918544	  802.4	  630.7	 2946.0	...
918545	  802.2	  630.5	 2949.0	...
918546	  802.4	  630.3	 2950.0	...
918547	  802.5	  630.3	 2949.0	...
918548	  802.5	  630.5	 2947.0	...
918549	  802.4	  630.6	 2946.0	...
918550	  802.2	  630.6	 2948.0	...
918551	  802.1	  630.3	 2950.0	...
918552	  802.2	  630.2	 2950.0	...
918553	  802.6	  630.2	 2949.0	...
918554	  802.9	  630.2	 2948.0	...
918555	  803.0	  630.2	 2950.0	...
918556	  802.7	  629.9	 2953.0	...
918557	  802.4	  629.5	 2955.0	...
918558	  802.4	  629.1	 2955.0	...
918559	  802.4	  629.1	 2954.0	...
918560	  802.3	  628.8	 2954.0	...
918561	  802.3	  628.6	 2953.0	...
918562	  802.2	  628.4	 2954.0	...
918563	  802.2	  629.0	 2956.0	...
918564	  802.3	  629.6	 2958.0	...
918565	  802.5	  629.5	 2959.0	...
918566	  802.6	  629.2	 2960.0	...
918567	  802.5	  628.9	 2960.0	...
918568	  802.4	  629.1	 2960.0	...
918569	  802.4	  629.1	 2962.0	...
918570	  802.3	  629.2	 2963.0	...
918571	  802.3	  629.3	 2965.0	...
918572	  802.4	  629.4	 2966.0	...
918573	  802.4	  629.6	 2966.0	...
918574	  802.4	  630.0	 2967.0	...
918575	  802.1	  630.8	 2967.0	...
918576	  802.0	  631.6	 2967.0	...
918577	  802.1	  631.0	 2967.0	...
918578	  802.4	  630.1	 2968.0	...
918579	  802.2	  629.5	 2968.0	...
918580	  801.6	  629.8	 2968.0	...
918581	  801.1	  630.2	 2969.0	...
918582	  801.2	  630.1	 2969.0	...
918583	  801.4	  630.0	 2969.0	...
918584	  801.5	  630.6	 2970.0	...
918585	  801.6	  631.1	 2970.0	...
918586	  801.6	  631.7	 2970.0	...
918587	  801.6	  631.8	 2970.0	...
918588	  801.6	  631.9	 2970.0	...
918589	  801.6	  631.4	 2971.0	...
918590	  801.5	  630.8	 2971.0	...
918591	  801.5	  630.2	 2973.0	...
918592	  801.4	  630.2	 2974.0	...
918593	  801.2	  630.0	 2975.0	...
918594	  801.1	  629.8	 2975.0	...
918595	  801.1	  630.3	 2974.0	...
918596	  801.0	  631.0	 2973.0	...
918597	  800.7	  631.0	 2974.0	...
918598	  800.4	  630.3	 2975.0	...
918599	  800.2	  630.0	 2977.0	...
918600	  800.2	  630.4	 2976.0	...
918601	  800.4	  630.9	 2976.0	...
918602	  800.7	  630.9	 2975.0	...
918603	  800.6	  631.0	 2977.0	...
918604	  800.4	  631.1	 2978.0	...
918605	  800.2	  631.4	 2980.0	...
918606	  800.2	  631.6	 2980.0	...
918607	  800.2	  631.4	 2979.0	...
918608	  800.2	  631.0	 2978.0	...
918609	  799.9	  630.6	 2980.0	...
918610	  799.7	  630.7	 2983.0	...
918611	  799.6	  630.7	 2984.0	...
918612	  799.5	  630.8	 2982.0	...
918613	  799.4	  630.9	 2980.0	...
918614	  799.3	  631.0	 2979.0	...
918615	  799.1	  630.9	 2980.0	...
918616	  799.1	  630.7	 2980.0	...
918617	  799.2	  630.5	 2981.0	...
918618	  799.3	  630.3	 2982.0	...
918619	  799.5	  630.3	 2983.0	...
918620	  799.5	  629.9	 2982.0	...
918621	  799.3	  629.5	 2982.0	...
918622	  799.0	  629.6	 2981.0	...
918623	  798.8	  630.4	 2980.0	...
918624	  798.7	  631.3	 2981.0	...
918625	  798.7	  631.9	 2981.0	...
918626	  798.7	  631.5	 2982.0	...
918627	  798.7	  631.0	 2984.0	...
918628	  798.8	  630.5	 2986.0	...
918629	  798.9	  630.5	 2988.0	...
918630	  798.9	  630.1	 2990.0	...
918631	  798.7	  629.8	 2993.0	...
918632	  798.5	  629.4	 2993.0	...
918633	  798.9	  629.2	 2991.0	...
918634	  799.4	  628.9	 2989.0	...
918635	  799.9	  628.5	 2989.0	...
918636	  799.9	  628.1	 2989.0	...
918637	  799.8	  628.0	 2989.0	...
918638	  799.8	  627.6	 2989.0	...
918639	  799.8	  627.4	 2992.0	...
918640	  799.7	  626.9	 2995.0	...
918641	  799.6	  626.5	 2998.0	...
918642	  799.5	  626.2	 2999.0	...
918643	  799.5	  626.6	 3000.0	...
918644	  799.5	  627.1	 3000.0	...
918645	  799.5	  627.7	 3000.0	...
918646	  799.4	  627.9	 2999.0	...
918647	  799.8	  628.1	 2999.0	...
918648	  800.2	  627.8	 2999.0	...
918649	  800.7	  627.5	 3000.0	...
918650	  800.7	  627.4	 2997.0	...
918651	  800.8	  627.5	 2994.0	...
918652	  800.9	  627.7	 2993.0	...
918653	  800.9	  627.7	 2995.0	...
918654	  801.1	  627.9	 2997.0	...
918655	  801.1	  628.3	 2997.0	...
918656	  801.4	  628.6	 2998.0	...
918657	  801.6	  628.8	 2998.0	...
918658	  801.7	  628.8	 2998.0	...
918659	  801.5	  627.9	 2999.0	...
918660	  801.2	  627.1	 3000.0	...
918661	  800.8	  627.1	 3001.0	...
918662	  800.4	  628.0	 3003.0	...
918663	  800.1	  628.8	 3003.0	...
918664	  800.0	  628.5	 3003.0	...
918665	  799.9	  627.8	 3005.0	...
918666	  799.9	  627.3	 3006.0	...
918667	  799.9	  626.9	 3007.0	...
918668	  800.0	  627.5	 3007.0	...
918669	  800.0	  628.1	 3007.0	...
918670	  800.0	  628.7	 3007.0	...
MSG	918671 0000 _ Number On
918671	  799.9	  628.9	 3007.0	...
918672	  800.0	  629.1	 3006.0	...
918673	  800.1	  628.9	 3004.0	...
918674	  800.2	  628.2	 3003.0	...
918675	  800.0	  627.5	 3003.0	...
918676	  799.8	  627.8	 3003.0	...
918677	  799.5	  628.6	 3006.0	...
918678	  799.3	  629.4	 3008.0	...
918679	  798.7	  629.6	 3010.0	...
EFIX R   918385	918679	295	  802.4	  630.5	   2951
SSACC R  918680
918680	  798.2	  629.7	 3008.0	...
918681	  797.3	  629.7	 3006.0	...
918682	  794.6	  630.0	 3006.0	...
918683	  791.2	  630.1	 3008.0	...
918684	  786.4	  630.6	 3010.0	...
918685	  782.6	  630.9	 3012.0	...
918686	  778.7	  630.3	 3013.0	...
918687	  774.8	  629.8	 3014.0	...
918688	  772.1	  627.8	 3016.0	...
918689	  768.2	  627.1	 3017.0	...
918690	  765.5	  626.2	 3017.0	...
918691	  763.1	  626.5	 3018.0	...
918692	  762.4	  625.8	 3019.0	...
918693	  762.5	  625.1	 3021.0	...
918694	  762.7	  625.2	 3022.0	...
918695	  763.9	  625.8	 3021.0	...
918696	  766.0	  626.2	 3020.0	...
918697	  768.6	  625.7	 3019.0	...
918698	  771.4	  625.0	 3019.0	...
918699	  774.2	  625.6	 3019.0	...
ESACC R  918680	918699	20	  798.2	  629.7	  774.2	  625.6	   0.52	     75
SFIX R   918700
918700	  776.3	  626.6	 3019.0	...
918701	  777.6	  627.9	 3019.0	...
918702	  778.3	  627.9	 3020.0	...
918703	  779.8	  627.6	 3021.0	...
918704	  781.0	  627.3	 3022.0	...
918705	  781.9	  627.6	 3021.0	...
918706	  782.1	  627.9	 3021.0	...
918707	  782.3	  627.4	 3020.0	...
918708	  782.0	  626.6	 3020.0	...
918709	  781.6	  625.9	 3021.0	...
918710	  781.1	  626.2	 3021.0	...
918711	  781.1	  626.3	 3022.0	...
918712	  780.9	  626.3	 3023.0	...
918713	  780.7	  626.3	 3024.0	...
918714	  780.6	  626.2	 3024.0	...
918715	  780.5	  626.0	 3024.0	...
918716	  780.7	  625.7	 3023.0	...
918717	  780.8	  626.0	 3022.0	...
918718	  781.0	  626.5	 3021.0	...
918719	  780.9	  626.9	 3020.0	...
918720	  780.9	  626.8	 3020.0	...
918721	  780.7	  626.7	 3021.0	...
918722	  780.5	  626.8	 3025.0	...
918723	  780.4	  626.8	 3029.0	...
918724	  780.2	  626.8	 3031.0	...
918725	  780.0	  626.8	 3028.0	...
918726	  779.8	  626.8	 3025.0	...
918727	  779.7	  626.6	 3024.0	...
918728	  779.8	  626.4	 3025.0	...
918729	  780.0	  626.6	 3027.0	...
918730	  780.1	  627.1	 3027.0	...
918731	  779.8	  627.7	 3025.0	...
918732	  779.5	  627.9	 3022.0	...
918733	  779.5	  628.1	 3023.0	...
918734	  779.8	  628.2	 3025.0	...
918735	  780.2	  628.3	 3025.0	...
918736	  780.3	  628.3	 3024.0	...
918737	  780.4	  628.6	 3024.0	...
918738	  780.5	  629.0	 3024.0	...
918739	  780.4	  629.0	 3022.0	...
918740	  780.3	  628.7	 3021.0	...
918741	  780.3	  628.2	 3020.0	...
918742	  780.4	  628.1	 3019.0	...
918743	  780.4	  628.1	 3021.0	...
918744	  780.2	  628.3	 3024.0	...
918745	  779.8	  628.5	 3026.0	...
918746	  779.4	  628.5	 3024.0	...
918747	  779.0	  628.1	 3023.0	...
918748	  778.8	  627.6	 3023.0	...
918749	  778.7	  627.5	 3024.0	...
918750	  778.8	  627.5	 3024.0	...
918751	  779.2	  627.6	 3022.0	...
918752	  779.7	  627.9	 3021.0	...
918753	  780.0	  628.2	 3020.0	...
918754	  779.9	  628.5	 3020.0	...
918755	  779.6	  628.5	 3020.0	...
918756	  779.5	  628.3	 3020.0	...
918757	  779.7	  627.7	 3020.0	...
918758	  780.0	  627.1	 3019.0	...
918759	  780.2	  626.7	 3018.0	...
918760	  780.3	  626.6	 3018.0	...
918761	  780.3	  626.5	 3018.0	...
918762	  779.8	  626.6	 3017.0	...
918763	  779.2	  626.4	 3018.0	...
918764	  779.1	  626.2	 3019.0	...
918765	  779.7	  626.0	 3020.0	...
918766	  780.2	  626.6	 3020.0	...
918767	  780.1	  627.1	 3021.0	...
918768	  780.0	  627.4	 3021.0	...
918769	  780.0	  627.2	 3022.0	...
918770	  780.2	  626.8	 3022.0	...
918771	  780.4	  626.6	 3023.0	...
918772	  780.5	  626.3	 3023.0	...
918773	  780.5	  626.7	 3023.0	...
918774	  780.2	  627.2	 3022.0	...
918775	  779.8	  627.2	 3020.0	...
918776	  779.3	  626.7	 3019.0	...
918777	  779.4	  626.7	 3019.0	...
918778	  779.4	  627.3	 3018.0	...
918779	  779.6	  627.8	 3016.0	...
918780	  779.6	  627.9	 3013.0	...
918781	  779.6	  627.9	 3013.0	...
918782	  779.5	  628.2	 3012.0	...
918783	  779.2	  628.3	 3012.0	...
918784	  778.9	  627.6	 3010.0	...
918785	  778.8	  626.9	 3008.0	...
918786	  778.8	  626.2	 3006.0	...
918787	  778.9	  626.2	 3005.0	...
918788	  779.1	  626.1	 3004.0	...
918789	  779.2	  626.3	 3006.0	...
918790	  779.3	  626.5	 3009.0	...
918791	  779.3	  626.8	 3012.0	...
918792	  779.3	  626.8	 3011.0	...
918793	  779.2	  626.8	 3009.0	...
918794	  779.2	  626.7	 3010.0	...
918795	  779.2	  626.6	 3010.0	...
918796	  779.2	  626.3	 3009.0	...
918797	  779.1	  626.2	 3007.0	...
918798	  779.2	  626.1	 3006.0	...
918799	  779.2	  626.4	 3004.0	...
918800	  779.2	  626.7	 3000.0	...
918801	  779.1	  627.1	 2995.0	...
918802	  778.9	  627.1	 2993.0	...
918803	  778.8	  627.0	 2992.0	...
918804	  778.8	  627.0	 2991.0	...
918805	  778.8	  627.2	 2991.0	...
918806	  778.8	  627.3	 2993.0	...
918807	  778.9	  627.3	 2995.0	...
918808	  779.0	  627.2	 2997.0	...
918809	  779.3	  627.3	 2997.0	...
918810	  779.6	  627.5	 2996.0	...
918811	  779.9	  626.6	 2993.0	...
918812	  780.0	  625.7	 2987.0	...
918813	  779.8	  625.2	 2983.0	...
918814	  779.6	  625.5	 2981.0	...
918815	  779.4	  625.8	 2981.0	...
918816	  779.3	  625.5	 2981.0	...
918817	  779.3	  625.3	 2981.0	...
918818	  779.2	  625.3	 2981.0	...
918819	  779.2	  625.5	 2981.0	...
918820	  779.5	  625.7	 2981.0	...
918821	  779.7	  625.9	 2980.0	...
918822	  779.9	  626.1	 2979.0	...
918823	  779.8	  626.4	 2979.0	...
918824	  779.8	  626.2	 2976.0	...
918825	  779.7	  626.0	 2974.0	...
918826	  779.6	  625.8	 2971.0	...
918827	  779.4	  626.0	 2970.0	...
918828	  779.3	  626.0	 2971.0	...
918829	  779.5	  626.0	 2973.0	...
918830	  779.6	  626.0	 2973.0	...
918831	  779.6	  625.8	 2972.0	...
918832	  779.5	  625.6	 2972.0	...
918833	  779.5	  625.4	 2974.0	...
918834	  779.5	  625.5	 2977.0	...
918835	  779.5	  625.7	 2979.0	...
918836	  779.5	  626.1	 2978.0	...
918837	  779.7	  626.2	 2974.0	...
918838	  779.8	  626.3	 2968.0	...
918839	  779.8	  626.1	 2962.0	...
918840	  779.7	  626.0	 2960.0	...
918841	  779.5	  626.2	 2959.0	...
918842	  779.3	  626.6	 2960.0	...
918843	  779.8	  626.3	 2961.0	...
918844	  780.3	  625.8	 2962.0	...
918845	  780.8	  625.6	 2962.0	...
918846	  780.8	  626.0	 2961.0	...
918847	  780.8	  626.3	 2959.0	...
918848	  780.7	  626.0	 2956.0	...
918849	  780.8	  625.6	 2955.0	...
918850	  781.0	  625.3	 2955.0	...
918851	  781.2	  625.4	 2955.0	...
918852	  781.2	  625.6	 2955.0	...
918853	  781.1	  625.2	 2953.0	...
918854	  781.0	  624.6	 2952.0	...
918855	  781.2	  624.1	 2947.0	...
918856	  781.5	  624.1	 2944.0	...
918857	  782.1	  624.2	 2941.0	...
918858	  782.5	  624.4	 2943.0	...
918859	  782.6	  624.8	 2945.0	...
918860	  782.3	  625.5	 2942.0	...
918861	  782.3	  625.9	 2939.0	...
918862	  782.5	  626.2	 2936.0	...
918863	  782.6	  625.9	 2937.0	...
918864	  782.5	  625.8	 2938.0	...
918865	  782.1	  625.8	 2940.0	...
918866	  781.7	  626.0	 2940.0	...
918867	  781.4	  625.9	 2938.0	...
918868	  781.6	  625.5	 2936.0	...
918869	  781.8	  625.2	 2931.0	...
918870	  782.0	  625.1	 2929.0	...
918871	  781.9	  625.2	 2929.0	...
918872	  782.0	  625.2	 2932.0	...
918873	  782.0	  625.1	 2934.0	...
918874	  782.0	  625.0	 2933.0	...
918875	  782.1	  624.9	 2930.0	...
918876	  782.3	  625.0	 2928.0	...
918877	  782.5	  625.0	 2926.0	...
918878	  782.5	  625.0	 2926.0	...
918879	  782.8	  625.0	 2927.0	...
918880	  783.0	  625.0	 2926.0	...
918881	  782.9	  625.4	 2925.0	...
918882	  782.4	  625.8	 2924.0	...
918883	  781.9	  625.1	 2924.0	...
918884	  781.9	  624.0	 2925.0	...
918885	  782.2	  623.9	 2925.0	...
918886	  782.5	  624.4	 2925.0	...
918887	  782.6	  624.9	 2925.0	...
918888	  782.6	  624.4	 2922.0	...
918889	  782.7	  624.2	 2918.0	...
918890	  782.8	  623.9	 2915.0	...
918891	  782.6	  623.8	 2915.0	...
918892	  782.3	  623.8	 2916.0	...
918893	  782.2	  623.7	 2917.0	...
918894	  782.4	  623.8	 2918.0	...
918895	  782.6	  624.0	 2918.0	...
918896	  782.5	  624.0	 2918.0	...
918897	  782.4	  623.8	 2917.0	...
918898	  782.4	  624.3	 2917.0	...
918899	  782.5	  625.0	 2917.0	...
918900	  782.6	  625.5	 2914.0	...
918901	  782.7	  624.9	 2911.0	...
918902	  782.7	  624.4	 2909.0	...
918903	  782.9	  624.5	 2909.0	...
918904	  783.6	  624.8	 2909.0	...
918905	  784.2	  624.9	 2910.0	...
918906	  784.6	  624.8	 2911.0	...
918907	  784.1	  624.9	 2911.0	...
918908	  783.6	  624.2	 2911.0	...
918909	  783.2	  623.3	 2910.0	...
918910	  783.1	  622.5	 2910.0	...
918911	  783.2	  623.0	 2909.0	...
918912	  783.3	  623.4	 2908.0	...
918913	  783.3	  623.1	 2906.0	...
918914	  783.4	  622.4	 2906.0	...
918915	  783.4	  622.8	 2905.0	...
918916	  783.3	  623.7	 2905.0	...
918917	  783.3	  625.4	 2905.0	...
918918	  783.2	  626.0	 2905.0	...
918919	  783.3	  626.7	 2905.0	...
918920	  783.6	  626.0	 2905.0	...
918921	  783.9	  625.4	 2904.0	...
918922	  784.0	  624.8	 2903.0	...
918923	  784.1	  625.0	 2903.0	...
918924	  784.2	  625.3	 2903.0	...
918925	  784.0	  625.6	 2902.0	...
918926	  783.7	  625.6	 2901.0	...
918927	  783.4	  625.8	 2901.0	...
918928	  783.8	  625.8	 2902.0	...
918929	  784.3	  625.8	 2902.0	...
918930	  784.7	  625.6	 2902.0	...
918931	  784.4	  625.4	 2902.0	...
918932	  784.5	  624.7	 2901.0	...
918933	  784.8	  624.2	 2900.0	...
918934	  785.3	  623.6	 2899.0	...
918935	  785.5	  623.4	 2899.0	...
918936	  785.4	  623.3	 2899.0	...
918937	  785.0	  624.0	 2898.0	...
918938	  784.7	  624.8	 2897.0	...
918939	  784.5	  625.3	 2897.0	...
918940	  784.5	  625.2	 2896.0	...
918941	  784.6	  625.0	 2894.0	...
918942	  785.0	  624.8	 2891.0	...
918943	  785.3	  624.8	 2889.0	...
918944	  785.1	  624.9	 2889.0	...
918945	  784.7	  625.5	 2889.0	...
918946	  784.4	  625.9	 2888.0	...
918947	  784.7	  626.1	 2887.0	...
918948	  784.4	  626.0	 2888.0	...
918949	  784.0	  625.2	 2890.0	...
918950	  784.2	  624.2	 2892.0	...
918951	  784.9	  623.6	 2893.0	...
918952	  785.6	  623.8	 2890.0	...
918953	  785.5	  624.3	 2887.0	...
918954	  785.4	  624.5	 2885.0	...
918955	  785.5	  624.5	 2884.0	...
918956	  785.6	  624.7	 2883.0	...
918957	  785.7	  624.8	 2882.0	...
918958	  785.3	  625.1	 2882.0	...
918959	  784.8	  625.3	 2882.0	...
918960	  784.7	  625.5	 2882.0	...
918961	  785.3	  625.3	 2880.0	...
918962	  785.9	  625.0	 2879.0	...
918963	  785.9	  624.5	 2879.0	...
918964	  785.6	  624.3	 2880.0	...
918965	  785.4	  623.7	 2883.0	...
918966	  785.4	  623.3	 2883.0	...
918967	  785.5	  623.8	 2884.0	...
918968	  785.6	  624.6	 2884.0	...
918969	  785.8	  625.5	 2884.0	...
918970	  785.9	  625.6	 2884.0	...
918971	  785.9	  625.8	 2883.0	...
918972	  785.8	  625.9	 2881.0	...
918973	  785.7	  625.7	 2880.0	...
918974	  785.6	  625.5	 2879.0	...
918975	  785.5	  625.4	 2879.0	...
918976	  785.4	  625.6	 2879.0	...
918977	  785.4	  625.7	 2879.0	...
918978	  785.5	  625.4	 2879.0	...
918979	  785.6	  624.8	 2879.0	...
918980	  785.6	  624.3	 2880.0	...
918981	  785.5	  624.2	 2880.0	...
918982	  785.4	  624.4	 2880.0	...
918983	  785.3	  624.5	 2880.0	...
MSG	918984 0000 _ Number Off
918984	  785.1	  624.5	 2879.0	...
918985	  785.2	  624.4	 2875.0	...
918986	  785.4	  624.4	 2870.0	...
918987	  785.7	  624.7	 2869.0	...
918988	  785.7	  625.0	 2872.0	...
918989	  785.7	  625.3	 2875.0	...
918990	  785.9	  625.1	 2876.0	...
918991	  786.0	  625.0	 2876.0	...
918992	  785.9	  624.9	 2876.0	...
918993	  785.7	  624.7	 2876.0	...
918994	  785.6	  624.7	 2877.0	...
918995	  785.5	  624.7	 2877.0	...
918996	  785.4	  624.8	 2875.0	...
918997	  785.2	  624.8	 2874.0	...
918998	  785.0	  624.8	 2873.0	...
918999	  784.8	  624.6	 2873.0	...
919000	  784.7	  624.4	 2873.0	...
919001	  784.8	  624.2	 2873.0	...
919002	  785.2	  624.1	 2876.0	...
919003	  785.5	  623.4	 2879.0	...
919004	  785.5	  622.8	 2882.0	...
919005	  785.4	  623.0	 2882.0	...
919006	  785.3	  623.9	 2882.0	...
919007	  785.4	  624.6	 2882.0	...
919008	  785.4	  624.5	 2881.0	...
919009	  785.4	  624.7	 2879.0	...
919010	  785.4	  624.9	 2878.0	...
919011	  785.4	  625.0	 2877.0	...
919012	  785.6	  625.2	 2877.0	...
919013	  785.7	  625.2	 2878.0	...
919014	  785.7	  625.3	 2879.0	...
919015	  785.4	  625.2	 2879.0	...
919016	  785.2	  625.1	 2879.0	...
919017	  785.2	  624.9	 2879.0	...
919018	  785.4	  625.2	 2879.0	...
919019	  785.6	  625.7	 2879.0	...
919020	  785.7	  626.0	 2879.0	...
919021	  785.6	  625.9	 2880.0	...
919022	  785.5	  625.9	 2881.0	...
919023	  785.6	  626.1	 2881.0	...
919024	  785.8	  626.2	 2881.0	...
919025	  785.9	  626.4	 2881.0	...
919026	  785.8	  626.5	 2882.0	...
919027	  786.1	  626.6	 2883.0	...
919028	  786.3	  626.7	 2883.0	...
919029	  786.5	  626.7	 2884.0	...
919030	  786.4	  626.7	 2884.0	...
919031	  786.2	  626.7	 2886.0	...
919032	  786.2	  626.4	 2888.0	...
919033	  786.2	  626.2	 2890.0	...
919034	  786.2	  626.0	 2889.0	...
919035	  786.1	  625.6	 2888.0	...
919036	  785.9	  625.1	 2885.0	...
919037	  785.3	  624.7	 2883.0	...
919038	  784.7	  624.9	 2882.0	...
919039	  784.5	  625.7	 2885.0	...
919040	  784.6	  626.4	 2887.0	...
919041	  784.8	  627.0	 2888.0	...
919042	  785.1	  627.2	 2888.0	...
919043	  785.3	  627.4	 2889.0	...
919044	  785.3	  627.6	 2890.0	...
919045	  785.1	  627.5	 2890.0	...
919046	  785.0	  627.4	 2889.0	...
919047	  785.1	  627.2	 2888.0	...
919048	  785.3	  627.1	 2886.0	...
919049	  784.9	  627.1	 2886.0	...
919050	  784.2	  627.1	 2887.0	...
919051	  783.5	  627.1	 2889.0	...
919052	  783.3	  627.2	 2889.0	...
919053	  783.2	  627.2	 2888.0	...
919054	  783.1	  627.2	 2888.0	...
919055	  783.1	  627.2	 2887.0	...
919056	  783.2	  627.2	 2888.0	...
919057	  783.4	  627.3	 2887.0	...
919058	  783.5	  627.5	 2887.0	...
919059	  783.6	  627.9	 2886.0	...
919060	  783.6	  628.1	 2886.0	...
919061	  783.5	  628.4	 2888.0	...
919062	  783.3	  628.4	 2889.0	...
919063	  783.1	  628.3	 2890.0	...
919064	  782.8	  628.4	 2890.0	...
919065	  782.7	  628.5	 2891.0	...
919066	  782.6	  628.8	 2891.0	...
919067	  782.2	  629.0	 2891.0	...
919068	  781.8	  628.9	 2891.0	...
919069	  781.9	  628.5	 2891.0	...
919070	  782.4	  628.1	 2892.0	...
919071	  782.9	  627.9	 2893.0	...
919072	  782.9	  627.8	 2894.0	...
919073	  782.6	  627.9	 2896.0	...
919074	  782.4	  628.2	 2896.0	...
919075	  782.3	  628.5	 2896.0	...
919076	  782.3	  628.6	 2898.0	...
919077	  782.2	  628.9	 2901.0	...
919078	  782.1	  629.1	 2904.0	...
919079	  782.2	  629.2	 2904.0	...
919080	  782.2	  629.0	 2904.0	...
919081	  782.3	  628.9	 2903.0	...
919082	  782.3	  628.8	 2901.0	...
919083	  782.4	  628.7	 2903.0	...
919084	  782.5	  628.7	 2907.0	...
919085	  782.6	  629.1	 2906.0	...
919086	  782.7	  629.5	 2902.0	...
919087	  782.9	  630.0	 2901.0	...
919088	  783.0	  630.0	 2903.0	...
919089	  783.0	  630.1	 2905.0	...
919090	  783.0	  630.2	 2906.0	...
919091	  783.0	  630.3	 2907.0	...
919092	  782.4	  630.6	 2909.0	...
919093	  781.8	  629.8	 2909.0	...
919094	  781.2	  629.0	 2910.0	...
919095	  781.4	  628.1	 2910.0	...
919096	  781.8	  628.0	 2910.0	...
919097	  782.1	  628.9	 2910.0	...
919098	  782.3	  629.9	 2914.0	...
919099	  782.3	  630.9	 2918.0	...
919100	  782.6	  630.9	 2921.0	...
919101	  783.0	  630.7	 2921.0	...
919102	  783.3	  630.4	 2922.0	...
919103	  783.2	  630.3	 2922.0	...
919104	  783.0	  630.3	 2923.0	...
919105	  782.8	  630.4	 2923.0	...
919106	  782.6	  630.3	 2923.0	...
919107	  782.7	  630.3	 2922.0	...
919108	  782.9	  629.9	 2921.0	...
919109	  782.8	  629.4	 2919.0	...
919110	  782.7	  628.8	 2919.0	...
919111	  782.5	  628.5	 2920.0	...
919112	  782.5	  628.4	 2922.0	...
919113	  782.4	  628.3	 2923.0	...
919114	  782.4	  628.3	 2922.0	...
919115	  782.5	  628.2	 2921.0	...
919116	  782.5	  628.0	 2921.0	...
919117	  782.5	  627.6	 2921.0	...
919118	  782.4	  627.3	 2923.0	...
919119	  782.3	  627.1	 2924.0	...
919120	  782.2	  627.1	 2925.0	...
919121	  782.2	  627.0	 2925.0	...
919122	  782.4	  626.9	 2923.0	...
919123	  782.5	  626.9	 2921.0	...
919124	  782.3	  626.9	 2919.0	...
919125	  782.1	  626.9	 2920.0	...
919126	  782.0	  626.8	 2922.0	...
919127	  782.0	  626.8	 2923.0	...
919128	  781.9	  626.7	 2924.0	...
919129	  781.1	  626.8	 2926.0	...
919130	  780.3	  627.2	 2929.0	...
919131	  780.2	  627.6	 2932.0	...
919132	  780.6	  627.9	 2927.0	...
919133	  781.0	  627.8	 2923.0	...
919134	  780.8	  628.4	 2918.0	...
919135	  780.8	  628.9	 2918.0	...
919136	  780.9	  629.3	 2919.0	...
919137	  780.6	  629.3	 2920.0	...
919138	  780.3	  629.3	 2922.0	...
919139	  780.1	  629.2	 2923.0	...
919140	  780.1	  629.1	 2923.0	...
919141	  780.3	  628.9	 2924.0	...
919142	  780.4	  628.6	 2925.0	...
919143	  780.6	  628.8	 2926.0	...
919144	  780.0	  629.3	 2927.0	...
919145	  779.3	  629.7	 2927.0	...
919146	  778.8	  630.3	 2927.0	...
919147	  779.0	  630.8	 2926.0	...
919148	  779.2	  631.3	 2925.0	...
919149	  779.2	  631.5	 2929.0	...
919150	  779.4	  630.8	 2935.0	...
919151	  779.5	  630.1	 2940.0	...
919152	  779.6	  629.5	 2938.0	...
919153	  779.5	  629.5	 2936.0	...
919154	  779.4	  629.7	 2935.0	...
919155	  779.4	  629.9	 2935.0	...
919156	  779.3	  630.2	 2937.0	...
919157	  779.5	  630.5	 2937.0	...
919158	  779.7	  630.1	 2938.0	...
919159	  779.9	  629.5	 2937.0	...
919160	  779.9	  629.0	 2936.0	...
919161	  779.9	  628.7	 2936.0	...
919162	  779.8	  628.4	 2936.0	...
919163	  779.8	  628.4	 2937.0	...
919164	  779.8	  628.7	 2938.0	...
919165	  779.5	  629.0	 2939.0	...
919166	  779.1	  629.0	 2938.0	...
919167	  778.7	  629.0	 2937.0	...
919168	  778.6	  629.1	 2934.0	...
919169	  778.9	  628.8	 2932.0	...
919170	  779.4	  628.5	 2931.0	...
919171	  779.9	  628.1	 2932.0	...
919172	  779.7	  628.4	 2933.0	...
919173	  779.4	  628.7	 2936.0	...
919174	  779.2	  628.9	 2938.0	...
919175	  779.3	  628.7	 2940.0	...
919176	  779.6	  628.4	 2939.0	...
919177	  779.9	  628.1	 2942.0	...
919178	  780.2	  628.1	 2944.0	...
919179	  780.1	  628.4	 2946.0	...
919180	  779.9	  628.6	 2945.0	...
919181	  779.7	  628.8	 2945.0	...
919182	  779.6	  628.9	 2941.0	...
919183	  779.6	  629.0	 2938.0	...
919184	  779.6	  629.1	 2934.0	...
919185	  779.7	  629.1	 2934.0	...
919186	  780.0	  629.0	 2933.0	...
919187	  780.4	  629.6	 2933.0	...
919188	  780.7	  630.3	 2933.0	...
919189	  780.5	  631.1	 2931.0	...
919190	  780.2	  631.2	 2929.0	...
919191	  780.0	  631.1	 2927.0	...
919192	  780.1	  630.9	 2928.0	...
919193	  780.2	  630.0	 2929.0	...
919194	  779.9	  629.3	 2932.0	...
919195	  779.4	  628.7	 2934.0	...
MSG	919196 0000 _ Number On
919196	  779.0	  628.7	 2933.0	...
919197	  779.1	  628.7	 2930.0	...
919198	  779.4	  628.8	 2927.0	...
919199	  779.6	  628.9	 2926.0	...
919200	  779.8	  628.6	 2927.0	...
919201	  779.9	  628.2	 2929.0	...
919202	  779.9	  627.8	 2930.0	...
919203	  779.8	  627.9	 2929.0	...
919204	  779.5	  628.0	 2928.0	...
919205	  779.2	  628.2	 2927.0	...
919206	  779.2	  628.1	 2925.0	...
919207	  779.2	  628.0	 2922.0	...
919208	  779.6	  627.9	 2921.0	...
919209	  780.0	  628.1	 2921.0	...
919210	  780.2	  628.4	 2921.0	...
919211	  780.0	  628.6	 2921.0	...
919212	  780.1	  628.7	 2921.0	...
919213	  780.2	  628.7	 2921.0	...
919214	  780.2	  628.6	 2921.0	...
919215	  780.3	  628.6	 2921.0	...
919216	  780.5	  628.3	 2922.0	...
919217	  780.9	  628.0	 2923.0	...
919218	  781.1	  627.9	 2924.0	...
919219	  781.2	  628.1	 2924.0	...
919220	  781.2	  628.5	 2925.0	...
919221	  781.2	  628.7	 2926.0	...
919222	  781.1	  628.1	 2922.0	...
919223	  780.2	  627.5	 2918.0	...
919224	  779.4	  626.5	 2913.0	...
919225	  778.7	  626.3	 2912.0	...
919226	  779.1	  626.8	 2911.0	...
919227	  779.6	  627.4	 2911.0	...
919228	  780.2	  628.0	 2911.0	...
919229	  780.7	  627.7	 2911.0	...
919230	  781.1	  628.1	 2911.0	...
919231	  781.2	  628.5	 2911.0	...
919232	  781.2	  628.3	 2911.0	...
919233	  781.2	  627.7	 2911.0	...
919234	  781.2	  627.1	 2911.0	...
919235	  781.4	  627.4	 2910.0	...
919236	  781.5	  627.6	 2910.0	...
919237	  781.5	  627.7	 2910.0	...
919238	  781.5	  627.8	 2910.0	...
919239	  781.4	  628.0	 2910.0	...
919240	  781.3	  628.3	 2909.0	...
919241	  781.2	  628.5	 2906.0	...
919242	  781.3	  628.6	 2904.0	...
919243	  781.3	  628.5	 2902.0	...
919244	  781.3	  628.4	 2902.0	...
919245	  781.2	  628.4	 2903.0	...
919246	  781.2	  628.3	 2903.0	...
919247	  781.3	  628.1	 2903.0	...
919248	  781.5	  627.9	 2903.0	...
919249	  781.4	  627.3	 2903.0	...
919250	  781.1	  626.9	 2903.0	...
919251	  780.9	  626.6	 2904.0	...
919252	  780.7	  626.9	 2905.0	...
919253	  780.5	  628.0	 2905.0	...
919254	  780.3	  629.0	 2905.0	...
919255	  780.2	  629.2	 2902.0	...
919256	  780.2	  628.4	 2899.0	...
919257	  780.2	  627.8	 2896.0	...
919258	  780.3	  628.1	 2894.0	...
919259	  780.7	  628.3	 2893.0	...
919260	  781.0	  628.4	 2891.0	...
919261	  781.3	  628.4	 2891.0	...
919262	  781.3	  628.4	 2886.0	...
919263	  781.3	  628.3	 2882.0	...
919264	  781.3	  628.2	 2878.0	...
919265	  781.4	  628.2	 2878.0	...
919266	  781.4	  628.1	 2874.0	...
919267	  781.4	  627.9	 2870.0	...
919268	  781.4	  627.8	 2870.0	...
919269	  781.4	  627.8	 2873.0	...
919270	  781.4	  627.8	 2875.0	...
919271	  781.4	  627.8	 2872.0	...
919272	  781.4	  627.8	 2870.0	...
919273	  781.4	  627.8	 2868.0	...
919274	  781.4	  628.0	 2868.0	...
919275	  781.4	  628.2	 2868.0	...
919276	  781.4	  628.4	 2867.0	...
919277	  781.4	  628.5	 2867.0	...
919278	  781.7	  628.5	 2866.0	...
919279	  781.9	  628.4	 2863.0	...
919280	  782.2	  628.2	 2859.0	...
919281	  782.3	  628.3	 2855.0	...
919282	  782.8	  628.5	 2853.0	...
919283	  783.3	  628.7	 2852.0	...
919284	  783.2	  628.7	 2848.0	...
919285	  782.6	  628.8	 2844.0	...
919286	  782.2	  628.8	 2843.0	...
919287	  782.3	  628.6	 2845.0	...
919288	  782.7	  628.1	 2846.0	...
919289	  783.1	  627.7	 2845.0	...
919290	  782.9	  627.6	 2844.0	...
919291	  782.4	  627.8	 2843.0	...
919292	  782.0	  627.8	 2842.0	...
919293	  782.1	  627.7	 2841.0	...
919294	  782.8	  627.1	 2840.0	...
919295	  783.4	  626.3	 2838.0	...
919296	  783.8	  625.1	 2837.0	...
919297	  783.4	  624.9	 2837.0	...
919298	  783.0	  624.9	 2835.0	...
919299	  782.7	  625.3	 2833.0	...
919300	  782.6	  625.9	 2831.0	...
919301	  782.3	  626.6	 2828.0	...
919302	  782.2	  627.2	 2827.0	...
919303	  782.2	  626.8	 2826.0	...
919304	  782.4	  626.3	 2826.0	...
919305	  782.5	  625.9	 2826.0	...
919306	  782.7	  626.8	 2826.0	...
919307	  782.9	  627.8	 2826.0	...
919308	  783.1	  628.9	 2826.0	...
919309	  783.3	  629.0	 2826.0	...
919310	  783.5	  629.0	 2826.0	...
919311	  783.7	  628.7	 2825.0	...
919312	  783.7	  627.9	 2825.0	...
919313	  783.7	  626.7	 2824.0	...
919314	  783.8	  625.7	 2823.0	...
919315	  783.9	  625.5	 2821.0	...
919316	  784.0	  625.9	 2821.0	...
919317	  784.1	  626.3	 2820.0	...
919318	  784.3	  626.3	 2819.0	...
919319	  784.4	  626.3	 2819.0	...
919320	  784.4	  626.4	 2817.0	...
919321	  784.3	  626.7	 2815.0	...
919322	  784.3	  626.9	 2811.0	...
919323	  784.3	  627.1	 2809.0	...
919324	  784.3	  627.1	 2807.0	...
919325	  784.2	  627.1	 2805.0	...
919326	  784.2	  627.0	 2803.0	...
919327	  784.4	  626.5	 2802.0	...
919328	  784.7	  625.9	 2803.0	...
919329	  785.0	  625.3	 2801.0	...
919330	  784.8	  624.9	 2799.0	...
919331	  784.7	  624.6	 2797.0	...
919332	  784.7	  624.6	 2797.0	...
919333	  784.2	  625.1	 2796.0	...
919334	  783.6	  625.7	 2795.0	...
919335	  783.6	  625.8	 2793.0	...
919336	  784.2	  625.8	 2791.0	...
919337	  784.8	  625.8	 2792.0	...
919338	  784.7	  625.9	 2792.0	...
919339	  784.6	  625.8	 2790.0	...
919340	  784.5	  625.3	 2786.0	...
919341	  784.6	  624.8	 2782.0	...
919342	  784.7	  624.3	 2780.0	...
919343	  785.3	  623.7	 2781.0	...
919344	  785.8	  622.8	 2781.0	...
919345	  786.1	  622.1	 2777.0	...
919346	  786.1	  622.5	 2774.0	...
919347	  786.3	  623.1	 2772.0	...
919348	  786.4	  623.7	 2774.0	...
919349	  786.6	  623.6	 2775.0	...
919350	  786.6	  623.6	 2776.0	...
919351	  786.6	  623.7	 2775.0	...
919352	  786.4	  623.3	 2774.0	...
919353	  786.2	  622.7	 2774.0	...
919354	  786.0	  622.0	 2772.0	...
919355	  786.0	  621.9	 2770.0	...
919356	  786.0	  621.8	 2768.0	...
919357	  786.2	  621.6	 2768.0	...
919358	  786.3	  621.5	 2764.0	...
919359	  786.7	  621.4	 2760.0	...
919360	  787.0	  621.0	 2757.0	...
919361	  786.8	  620.7	 2757.0	...
919362	  786.3	  620.6	 2758.0	...
919363	  785.7	  620.9	 2759.0	...
919364	  785.6	  621.2	 2759.0	...
919365	  785.7	  621.2	 2758.0	...
919366	  786.1	  621.2	 2756.0	...
919367	  786.4	  621.2	 2754.0	...
919368	  786.4	  621.2	 2753.0	...
919369	  786.0	  621.7	 2753.0	...
919370	  785.7	  622.2	 2754.0	...
919371	  785.3	  622.6	 2755.0	...
919372	  785.1	  622.6	 2755.0	...
919373	  784.9	  622.7	 2754.0	...
919374	  785.1	  622.8	 2754.0	...
919375	  785.3	  622.9	 2752.0	...
919376	  785.8	  622.5	 2750.0	...
919377	  785.9	  622.0	 2747.0	...
919378	  786.0	  621.4	 2745.0	...
919379	  785.9	  621.3	 2743.0	...
919380	  785.9	  620.8	 2740.0	...
919381	  786.0	  620.3	 2740.0	...
919382	  786.1	  619.8	 2737.0	...
919383	  786.3	  619.9	 2735.0	...
919384	  786.2	  620.1	 2733.0	...
919385	  786.1	  620.3	 2734.0	...
919386	  786.4	  620.7	 2734.0	...
919387	  786.7	  621.1	 2734.0	...
919388	  786.8	  621.4	 2734.0	...
919389	  786.5	  621.3	 2734.0	...
919390	  786.2	  621.0	 2734.0	...
919391	  786.2	  620.8	 2734.0	...
919392	  786.3	  621.0	 2732.0	...
919393	  786.4	  621.4	 2731.0	...
919394	  786.3	  621.3	 2731.0	...
919395	  786.0	  620.9	 2732.0	...
919396	  785.8	  620.5	 2731.0	...
919397	  785.6	  619.8	 2728.0	...
919398	  785.7	  619.1	 2726.0	...
919399	  785.9	  618.7	 2726.0	...
919400	  786.0	  619.3	 2726.0	...
919401	  786.1	  620.0	 2726.0	...
919402	  786.2	  620.4	 2725.0	...
919403	  786.2	  620.5	 2723.0	...
919404	  786.2	  620.7	 2722.0	...
919405	  786.1	  620.6	 2720.0	...
919406	  786.0	  620.4	 2721.0	...
919407	  786.2	  620.1	 2719.0	...
919408	  786.5	  620.1	 2716.0	...
919409	  786.8	  620.0	 2714.0	...
919410	  786.8	  619.9	 2712.0	...
919411	  786.8	  619.9	 2713.0	...
919412	  786.8	  619.9	 2715.0	...
919413	  786.8	  619.8	 2716.0	...
919414	  786.7	  619.7	 2717.0	...
919415	  786.6	  619.9	 2717.0	...
919416	  786.5	  620.0	 2718.0	...
919417	  786.7	  620.1	 2718.0	...
919418	  787.0	  620.0	 2716.0	...
919419	  787.3	  620.0	 2713.0	...
919420	  787.3	  620.0	 2710.0	...
919421	  787.3	  620.0	 2709.0	...
919422	  787.2	  620.1	 2712.0	...
919423	  787.1	  620.3	 2715.0	...
919424	  786.9	  620.6	 2717.0	...
919425	  786.7	  620.9	 2717.0	...
919426	  786.6	  620.8	 2716.0	...
919427	  786.5	  620.3	 2716.0	...
919428	  786.4	  619.9	 2715.0	...
919429	  786.4	  619.9	 2715.0	...
919430	  786.5	  619.9	 2714.0	...
919431	  786.5	  620.1	 2714.0	...
919432	  786.6	  620.2	 2713.0	...
919433	  786.6	  620.1	 2713.0	...
919434	  786.9	  620.3	 2713.0	...
919435	  787.0	  620.6	 2712.0	...
919436	  787.1	  621.0	 2710.0	...
919437	  786.9	  621.0	 2709.0	...
919438	  786.8	  620.4	 2709.0	...
919439	  786.5	  619.8	 2709.0	...
919440	  786.3	  619.3	 2710.0	...
919441	  786.2	  619.4	 2711.0	...
919442	  786.2	  620.4	 2710.0	...
919443	  785.9	  621.4	 2709.0	...
919444	  785.5	  622.4	 2707.0	...
919445	  785.6	  622.8	 2708.0	...
919446	  785.9	  623.2	 2708.0	...
919447	  786.1	  622.7	 2708.0	...
919448	  786.0	  621.8	 2708.0	...
919449	  786.0	  620.8	 2708.0	...
919450	  786.0	  621.0	 2708.0	...
919451	  785.9	  621.3	 2708.0	...
919452	  785.8	  621.6	 2707.0	...
919453	  785.7	  622.0	 2707.0	...
919454	  785.3	  622.3	 2706.0	...
919455	  784.8	  622.6	 2707.0	...
919456	  784.5	  622.7	 2707.0	...
919457	  784.3	  622.7	 2705.0	...
919458	  784.3	  622.6	 2703.0	...
919459	  784.4	  622.4	 2700.0	...
919460	  784.5	  621.6	 2699.0	...
919461	  784.6	  621.0	 2699.0	...
919462	  784.7	  620.5	 2700.0	...
919463	  784.9	  620.6	 2700.0	...
919464	  785.1	  621.2	 2700.0	...
919465	  785.0	  621.9	 2702.0	...
919466	  785.0	  622.5	 2705.0	...
919467	  785.2	  622.6	 2707.0	...
919468	  785.4	  623.0	 2707.0	...
919469	  785.1	  623.4	 2707.0	...
919470	  784.5	  623.7	 2705.0	...
919471	  783.8	  623.5	 2702.0	...
919472	  783.8	  623.2	 2700.0	...
919473	  783.7	  623.1	 2700.0	...
919474	  783.6	  623.1	 2702.0	...
919475	  783.8	  623.3	 2704.0	...
919476	  784.1	  623.4	 2706.0	...
919477	  784.4	  623.5	 2707.0	...
919478	  784.6	  623.4	 2708.0	...
919479	  784.6	  623.4	 2708.0	...
919480	  784.7	  623.4	 2706.0	...
919481	  784.8	  623.0	 2704.0	...
919482	  784.5	  622.6	 2702.0	...
919483	  783.8	  622.5	 2702.0	...
919484	  783.2	  622.7	 2702.0	...
919485	  782.9	  622.9	 2702.0	...
919486	  783.0	  622.5	 2702.0	...
919487	  783.4	  622.1	 2702.0	...
919488	  783.7	  621.7	 2703.0	...
919489	  784.1	  622.1	 2703.0	...
919490	  784.0	  622.5	 2703.0	...
919491	  783.9	  622.6	 2703.0	...
919492	  783.9	  622.3	 2703.0	...
919493	  784.1	  622.7	 2703.0	...
919494	  784.4	  623.3	 2702.0	...
919495	  784.7	  624.0	 2701.0	...
919496	  784.5	  624.2	 2701.0	...
919497	  784.1	  624.5	 2701.0	...
919498	  783.7	  625.0	 2703.0	...
919499	  783.9	  625.1	 2705.0	...
MSG	919500 0000 _ Number Off
919500	  784.0	  625.3	 2707.0	...
919501	  784.2	  625.2	 2710.0	...
919502	  784.5	  625.0	 2710.0	...
919503	  784.7	  624.9	 2709.0	...
919504	  784.7	  624.8	 2707.0	...
919505	  784.4	  624.0	 2704.0	...
919506	  784.1	  623.1	 2702.0	...
919507	  783.9	  622.3	 2701.0	...
919508	  783.8	  622.3	 2702.0	...
919509	  784.1	  622.8	 2703.0	...
919510	  784.5	  623.7	 2705.0	...
919511	  785.0	  624.5	 2706.0	...
919512	  785.2	  625.1	 2706.0	...
919513	  785.4	  625.4	 2707.0	...
919514	  785.5	  625.8	 2708.0	...
919515	  785.4	  625.9	 2709.0	...
919516	  785.3	  626.3	 2708.0	...
919517	  785.3	  626.6	 2708.0	...
919518	  785.2	  626.3	 2709.0	...
919519	  785.2	  625.6	 2710.0	...
919520	  785.0	  624.5	 2713.0	...
919521	  784.8	  624.4	 2713.0	...
919522	  785.0	  624.1	 2714.0	...
919523	  785.3	  624.2	 2714.0	...
919524	  785.5	  624.2	 2713.0	...
919525	  785.5	  624.2	 2713.0	...
919526	  785.4	  624.4	 2713.0	...
919527	  785.1	  624.7	 2713.0	...
919528	  784.7	  625.1	 2714.0	...
919529	  784.1	  625.4	 2715.0	...
919530	  783.9	  625.5	 2715.0	...
919531	  783.8	  625.6	 2716.0	...
919532	  784.1	  625.7	 2717.0	...
919533	  784.2	  625.7	 2717.0	...
919534	  784.1	  625.6	 2720.0	...
919535	  784.1	  625.5	 2723.0	...
919536	  784.0	  625.4	 2726.0	...
919537	  783.9	  625.3	 2727.0	...
919538	  784.0	  625.2	 2726.0	...
919539	  784.1	  625.4	 2726.0	...
919540	  784.1	  625.7	 2727.0	...
919541	  784.1	  626.4	 2729.0	...
919542	  784.0	  626.9	 2731.0	...
919543	  783.8	  626.6	 2732.0	...
919544	  783.5	  625.9	 2733.0	...
919545	  783.2	  625.8	 2734.0	...
919546	  783.3	  626.3	 2734.0	...
919547	  783.5	  627.0	 2735.0	...
919548	  783.6	  627.2	 2736.0	...
919549	  783.6	  627.0	 2737.0	...
919550	  783.6	  626.8	 2736.0	...
919551	  783.6	  626.7	 2736.0	...
919552	  783.6	  626.6	 2735.0	...
919553	  783.0	  626.5	 2735.0	...
919554	  782.4	  626.9	 2735.0	...
919555	  782.3	  627.3	 2735.0	...
919556	  782.7	  627.6	 2736.0	...
919557	  783.1	  627.5	 2737.0	...
919558	  783.1	  626.8	 2738.0	...
919559	  783.1	  626.1	 2738.0	...
919560	  783.0	  625.6	 2738.0	...
919561	  782.9	  625.6	 2739.0	...
919562	  783.5	  625.6	 2739.0	...
919563	  784.0	  625.4	 2738.0	...
919564	  784.5	  625.1	 2738.0	...
919565	  784.3	  625.2	 2738.0	...
919566	  784.1	  625.3	 2738.0	...
919567	  783.8	  625.5	 2739.0	...
919568	  783.6	  625.6	 2739.0	...
919569	  783.1	  625.7	 2740.0	...
919570	  782.7	  626.1	 2740.0	...
919571	  782.4	  626.4	 2743.0	...
919572	  782.5	  626.7	 2746.0	...
919573	  782.4	  626.6	 2749.0	...
919574	  782.4	  626.2	 2749.0	...
919575	  782.4	  625.8	 2749.0	...
919576	  782.7	  625.6	 2749.0	...
919577	  783.1	  625.8	 2750.0	...
919578	  783.4	  626.1	 2752.0	...
919579	  783.5	  626.2	 2754.0	...
919580	  783.6	  626.3	 2755.0	...
919581	  783.6	  625.8	 2755.0	...
919582	  783.4	  625.3	 2755.0	...
919583	  783.1	  625.0	 2754.0	...
919584	  783.2	  625.1	 2753.0	...
919585	  783.5	  625.3	 2752.0	...
919586	  783.9	  625.4	 2753.0	...
919587	  783.9	  625.7	 2755.0	...
919588	  783.9	  625.5	 2758.0	...
919589	  783.8	  625.0	 2759.0	...
919590	  783.8	  624.6	 2759.0	...
919591	  783.4	  624.6	 2759.0	...
919592	  782.9	  624.7	 2760.0	...
919593	  782.5	  624.9	 2763.0	...
919594	  782.0	  625.4	 2766.0	...
919595	  781.8	  626.4	 2768.0	...
919596	  781.5	  627.3	 2768.0	...
919597	  781.6	  627.5	 2767.0	...
919598	  782.0	  627.1	 2766.0	...
919599	  782.4	  626.7	 2766.0	...
919600	  782.8	  626.7	 2767.0	...
919601	  782.7	  627.1	 2768.0	...
919602	  782.6	  627.4	 2768.0	...
919603	  782.5	  627.7	 2769.0	...
919604	  782.8	  627.9	 2773.0	...
919605	  783.2	  628.0	 2776.0	...
919606	  783.4	  628.1	 2779.0	...
919607	  782.6	  628.2	 2778.0	...
919608	  781.9	  628.3	 2779.0	...
919609	  781.2	  628.4	 2780.0	...
919610	  781.1	  628.5	 2781.0	...
919611	  781.0	  628.6	 2782.0	...
919612	  781.0	  628.6	 2782.0	...
919613	  781.2	  628.7	 2784.0	...
919614	  781.4	  629.1	 2784.0	...
919615	  781.6	  629.5	 2784.0	...
919616	  781.6	  629.7	 2784.0	...
919617	  781.5	  629.2	 2788.0	...
919618	  781.4	  628.7	 2792.0	...
919619	  781.4	  628.2	 2794.0	...
919620	  781.5	  628.5	 2794.0	...
919621	  781.7	  629.1	 2794.0	...
919622	  781.9	  630.0	 2794.0	...
919623	  781.8	  630.6	 2794.0	...
919624	  781.7	  630.9	 2794.0	...
919625	  781.6	  630.9	 2793.0	...
919626	  781.6	  630.8	 2791.0	...
919627	  781.7	  630.7	 2791.0	...
919628	  781.8	  630.6	 2795.0	...
919629	  781.8	  630.5	 2799.0	...
919630	  781.7	  630.3	 2803.0	...
919631	  781.6	  630.1	 2802.0	...
919632	  781.4	  630.0	 2802.0	...
919633	  781.3	  629.9	 2802.0	...
919634	  781.2	  629.6	 2802.0	...
919635	  781.1	  629.3	 2802.0	...
919636	  781.1	  629.9	 2803.0	...
919637	  781.1	  630.9	 2803.0	...
919638	  781.2	  631.7	 2803.0	...
919639	  781.2	  631.5	 2803.0	...
919640	  781.2	  631.2	 2803.0	...
919641	  781.2	  631.2	 2803.0	...
919642	  781.1	  630.7	 2803.0	...
919643	  781.2	  630.3	 2802.0	...
919644	  781.2	  629.8	 2802.0	...
919645	  781.3	  630.0	 2804.0	...
919646	  781.2	  630.7	 2806.0	...
919647	  781.1	  631.2	 2807.0	...
919648	  781.1	  631.4	 2807.0	...
919649	  781.1	  631.4	 2808.0	...
919650	  781.1	  631.4	 2809.0	...
919651	  781.5	  631.3	 2810.0	...
919652	  781.9	  631.4	 2811.0	...
919653	  782.3	  632.1	 2812.0	...
919654	  782.2	  632.8	 2813.0	...
919655	  782.0	  633.4	 2815.0	...
919656	  781.8	  633.4	 2815.0	...
919657	  781.8	  633.3	 2814.0	...
919658	  781.8	  633.7	 2814.0	...
919659	  781.7	  634.1	 2813.0	...
919660	  781.6	  634.3	 2814.0	...
919661	  781.6	  633.8	 2815.0	...
919662	  781.5	  633.0	 2816.0	...
919663	  781.4	  632.7	 2816.0	...
919664	  781.4	  632.6	 2815.0	...
919665	  781.5	  632.9	 2813.0	...
919666	  781.6	  632.9	 2811.0	...
919667	  781.7	  632.8	 2813.0	...
919668	  781.8	  632.7	 2816.0	...
919669	  781.9	  632.3	 2820.0	...
919670	  782.1	  631.8	 2821.0	...
919671	  782.2	  631.3	 2821.0	...
919672	  782.2	  630.9	 2818.0	...
919673	  782.1	  630.7	 2816.0	...
919674	  782.0	  630.5	 2812.0	...
919675	  782.1	  630.0	 2811.0	...
919676	  782.2	  629.6	 2810.0	...
919677	  782.5	  629.3	 2810.0	...
919678	  782.5	  629.3	 2810.0	...
919679	  782.7	  629.9	 2810.0	...
919680	  782.8	  630.5	 2810.0	...
919681	  782.9	  631.2	 2810.0	...
919682	  782.8	  631.4	 2808.0	...
919683	  782.7	  631.7	 2806.0	...
919684	  782.6	  632.1	 2805.0	...
919685	  782.7	  632.2	 2807.0	...
919686	  782.6	  632.0	 2810.0	...
919687	  782.5	  631.8	 2811.0	...
919688	  782.5	  631.6	 2812.0	...
919689	  782.6	  631.3	 2813.0	...
919690	  782.6	  630.4	 2813.0	...
919691	  782.6	  629.5	 2812.0	...
919692	  782.6	  629.7	 2812.0	...
919693	  782.7	  630.3	 2811.0	...
919694	  782.7	  631.0	 2810.0	...
919695	  782.7	  631.0	 2809.0	...
919696	  782.7	  631.0	 2807.0	...
919697	  782.7	  630.9	 2807.0	...
919698	  782.8	  631.3	 2807.0	...
919699	  782.9	  631.6	 2808.0	...
919700	  782.4	  631.9	 2809.0	...
919701	  781.9	  631.5	 2809.0	...
919702	  781.3	  631.0	 2809.0	...
919703	  781.9	  631.2	 2809.0	...
919704	  782.5	  631.7	 2808.0	...
919705	  783.1	  632.1	 2807.0	...
919706	  783.1	  632.1	 2806.0	...
919707	  782.8	  632.2	 2806.0	...
919708	  782.6	  632.2	 2805.0	...
919709	  782.3	  632.3	 2805.0	...
919710	  782.4	  632.4	 2803.0	...
MSG	919711 0000 _ Number On
919711	  782.4	  632.5	 2802.0	...
919712	  782.5	  632.6	 2802.0	...
919713	  782.4	  632.8	 2802.0	...
919714	  782.3	  632.9	 2803.0	...
919715	  782.1	  632.4	 2802.0	...
919716	  782.1	  631.9	 2803.0	...
919717	  782.1	  631.5	 2801.0	...
919718	  782.2	  631.9	 2800.0	...
919719	  782.3	  632.3	 2799.0	...
919720	  782.3	  632.6	 2800.0	...
919721	  782.4	  632.6	 2799.0	...
919722	  782.4	  632.6	 2798.0	...
919723	  782.4	  632.4	 2796.0	...
919724	  782.9	  631.9	 2796.0	...
919725	  783.8	  631.2	 2796.0	...
919726	  784.8	  631.1	 2796.0	...
919727	  785.3	  631.3	 2797.0	...
919728	  785.4	  631.5	 2798.0	...
919729	  785.0	  631.3	 2797.0	...
919730	  784.4	  631.3	 2796.0	...
919731	  783.7	  631.3	 2795.0	...
919732	  783.6	  631.4	 2795.0	...
919733	  783.5	  631.6	 2796.0	...
919734	  783.5	  631.8	 2796.0	...
919735	  783.3	  631.8	 2796.0	...
919736	  783.1	  631.6	 2796.0	...
919737	  783.6	  631.2	 2797.0	...
919738	  784.3	  630.9	 2797.0	...
919739	  784.9	  630.6	 2798.0	...
919740	  784.8	  630.5	 2797.0	...
919741	  784.6	  630.4	 2796.0	...
919742	  784.4	  630.3	 2793.0	...
919743	  784.1	  630.4	 2791.0	...
919744	  784.0	  630.6	 2788.0	...
919745	  784.0	  631.2	 2787.0	...
919746	  784.0	  631.8	 2786.0	...
919747	  784.3	  632.5	 2785.0	...
919748	  784.5	  632.7	 2784.0	...
919749	  784.8	  632.6	 2783.0	...
919750	  785.2	  632.5	 2782.0	...
919751	  785.5	  632.4	 2781.0	...
919752	  785.8	  631.9	 2781.0	...
919753	  785.8	  631.6	 2782.0	...
919754	  785.8	  631.3	 2784.0	...
919755	  785.7	  631.3	 2782.0	...
919756	  785.6	  631.3	 2780.0	...
919757	  785.1	  631.1	 2778.0	...
919758	  784.6	  631.0	 2778.0	...
919759	  784.2	  631.0	 2779.0	...
919760	  784.0	  631.4	 2779.0	...
919761	  783.9	  631.8	 2779.0	...
919762	  783.9	  632.4	 2778.0	...
919763	  783.9	  632.5	 2778.0	...
919764	  784.2	  632.4	 2777.0	...
919765	  784.4	  631.8	 2777.0	...
919766	  784.6	  631.1	 2777.0	...
919767	  784.6	  631.2	 2778.0	...
919768	  784.5	  631.7	 2778.0	...
919769	  784.3	  632.3	 2778.0	...
919770	  784.1	  632.3	 2777.0	...
919771	  784.1	  632.3	 2775.0	...
919772	  784.2	  632.2	 2773.0	...
919773	  784.3	  632.1	 2771.0	...
919774	  784.4	  632.1	 2770.0	...
919775	  784.5	  632.3	 2771.0	...
919776	  784.6	  632.5	 2772.0	...
919777	  784.4	  632.6	 2772.0	...
919778	  784.1	  632.6	 2771.0	...
919779	  783.9	  632.7	 2769.0	...
919780	  783.9	  632.8	 2768.0	...
919781	  784.0	  632.6	 2768.0	...
919782	  784.0	  632.2	 2766.0	...
919783	  784.1	  631.8	 2765.0	...
919784	  784.2	  631.5	 2766.0	...
919785	  784.8	  631.4	 2767.0	...
919786	  785.3	  631.3	 2765.0	...
919787	  785.6	  631.2	 2764.0	...
919788	  785.5	  631.2	 2763.0	...
919789	  785.3	  631.2	 2764.0	...
919790	  785.2	  632.2	 2763.0	...
919791	  785.3	  633.1	 2763.0	...
919792	  785.4	  633.6	 2761.0	...
919793	  785.0	  633.2	 2761.0	...
919794	  784.5	  633.2	 2761.0	...
919795	  784.0	  633.6	 2763.0	...
919796	  784.1	  633.8	 2763.0	...
919797	  783.9	  633.8	 2760.0	...
919798	  783.8	  633.7	 2756.0	...
919799	  783.5	  633.7	 2752.0	...
919800	  783.5	  633.3	 2752.0	...
919801	  783.6	  632.9	 2753.0	...
919802	  783.7	  633.3	 2754.0	...
919803	  783.8	  634.1	 2753.0	...
919804	  784.3	  635.1	 2749.0	...
919805	  784.8	  635.2	 2745.0	...
919806	  785.2	  634.1	 2743.0	...
919807	  785.1	  632.8	 2743.0	...
919808	  785.1	  632.4	 2743.0	...
919809	  785.0	  633.3	 2743.0	...
919810	  784.8	  633.8	 2743.0	...
919811	  784.5	  633.5	 2738.0	...
919812	  784.4	  633.1	 2734.0	...
919813	  784.4	  633.3	 2730.0	...
919814	  784.3	  633.5	 2731.0	...
919815	  784.7	  633.3	 2732.0	...
919816	  785.1	  632.6	 2733.0	...
919817	  786.1	  631.8	 2733.0	...
919818	  786.7	  631.6	 2729.0	...
919819	  787.2	  631.6	 2724.0	...
919820	  787.1	  631.5	 2719.0	...
919821	  787.0	  631.1	 2720.0	...
919822	  786.9	  630.8	 2718.0	...
919823	  786.8	  630.6	 2718.0	...
919824	  786.8	  630.6	 2717.0	...
919825	  786.9	  630.5	 2718.0	...
919826	  786.9	  630.5	 2718.0	...
919827	  787.0	  630.5	 2719.0	...
919828	  787.3	  630.5	 2717.0	...
919829	  787.5	  630.7	 2716.0	...
919830	  787.6	  630.9	 2714.0	...
919831	  787.5	  631.2	 2711.0	...
919832	  787.6	  631.2	 2708.0	...
919833	  787.7	  630.3	 2704.0	...
919834	  787.6	  629.7	 2706.0	...
919835	  787.3	  629.3	 2707.0	...
919836	  787.6	  629.6	 2707.0	...
919837	  788.2	  629.3	 2706.0	...
919838	  788.7	  628.6	 2704.0	...
919839	  788.6	  628.1	 2704.0	...
919840	  788.7	  627.7	 2704.0	...
919841	  788.9	  627.5	 2702.0	...
919842	  789.0	  627.6	 2699.0	...
919843	  788.9	  628.0	 2697.0	...
919844	  788.8	  628.6	 2696.0	...
919845	  788.7	  629.1	 2697.0	...
919846	  788.3	  628.5	 2695.0	...
919847	  788.3	  627.8	 2693.0	...
919848	  788.6	  627.7	 2692.0	...
919849	  789.0	  628.4	 2693.0	...
919850	  789.0	  628.9	 2694.0	...
919851	  788.9	  628.6	 2693.0	...
919852	  789.0	  628.4	 2691.0	...
919853	  789.2	  628.5	 2688.0	...
919854	  789.5	  628.5	 2688.0	...
919855	  789.6	  628.4	 2688.0	...
919856	  789.8	  628.1	 2687.0	...
919857	  790.1	  627.7	 2687.0	...
919858	  790.3	  627.1	 2687.0	...
919859	  790.3	  626.8	 2686.0	...
919860	  790.4	  626.7	 2686.0	...
919861	  790.4	  627.0	 2686.0	...
919862	  790.5	  627.2	 2685.0	...
919863	  790.3	  627.3	 2682.0	...
919864	  790.3	  627.4	 2680.0	...
919865	  790.2	  627.4	 2680.0	...
919866	  790.1	  627.5	 2678.0	...
919867	  789.9	  627.6	 2676.0	...
919868	  789.7	  627.6	 2674.0	...
919869	  789.8	  627.9	 2675.0	...
919870	  789.9	  628.0	 2675.0	...
919871	  790.0	  627.9	 2675.0	...
919872	  790.0	  627.3	 2674.0	...
919873	  789.8	  627.2	 2675.0	...
919874	  789.9	  627.3	 2675.0	...
919875	  790.5	  627.5	 2672.0	...
919876	  791.2	  627.5	 2669.0	...
919877	  791.6	  626.9	 2665.0	...
919878	  791.5	  626.3	 2665.0	...
919879	  791.5	  625.7	 2663.0	...
919880	  791.6	  625.4	 2662.0	...
919881	  791.7	  625.1	 2660.0	...
919882	  791.8	  624.9	 2659.0	...
919883	  791.8	  625.0	 2658.0	...
919884	  791.9	  625.0	 2658.0	...
919885	  791.6	  624.9	 2657.0	...
919886	  791.2	  624.9	 2657.0	...
919887	  790.7	  625.4	 2657.0	...
919888	  790.6	  626.1	 2656.0	...
919889	  790.7	  626.7	 2656.0	...
919890	  790.7	  626.8	 2656.0	...
919891	  790.9	  626.9	 2655.0	...
919892	  791.0	  626.4	 2652.0	...
919893	  791.2	  625.8	 2649.0	...
919894	  791.3	  625.1	 2647.0	...
919895	  791.4	  625.0	 2648.0	...
919896	  791.4	  624.9	 2650.0	...
919897	  791.5	  624.4	 2649.0	...
919898	  791.5	  623.9	 2646.0	...
919899	  791.7	  623.2	 2644.0	...
919900	  791.9	  622.8	 2643.0	...
919901	  792.3	  623.5	 2643.0	...
919902	  792.5	  624.5	 2643.0	...
919903	  792.7	  625.4	 2642.0	...
919904	  792.7	  625.3	 2638.0	...
919905	  792.7	  625.2	 2634.0	...
919906	  792.7	  625.1	 2634.0	...
919907	  792.6	  625.1	 2636.0	...
919908	  792.5	  625.2	 2634.0	...
919909	  792.5	  625.3	 2631.0	...
919910	  792.4	  625.2	 2627.0	...
919911	  792.5	  625.2	 2627.0	...
919912	  792.9	  625.2	 2627.0	...
919913	  793.3	  624.8	 2627.0	...
919914	  793.7	  624.3	 2626.0	...
919915	  793.6	  624.0	 2628.0	...
919916	  793.5	  624.1	 2630.0	...
919917	  793.4	  624.3	 2632.0	...
919918	  793.4	  624.3	 2630.0	...
919919	  793.3	  624.4	 2628.0	...
919920	  793.4	  624.4	 2626.0	...
919921	  793.5	  624.7	 2623.0	...
919922	  793.8	  624.8	 2621.0	...
919923	  794.0	  624.9	 2619.0	...
919924	  794.2	  624.9	 2620.0	...
919925	  794.3	  624.9	 2619.0	...
919926	  794.4	  624.9	 2619.0	...
919927	  794.5	  625.0	 2618.0	...
919928	  794.6	  624.8	 2618.0	...
919929	  794.6	  624.4	 2619.0	...
919930	  794.4	  624.1	 2619.0	...
919931	  794.2	  624.1	 2618.0	...
919932	  794.4	  624.1	 2617.0	...
919933	  794.7	  623.5	 2617.0	...
919934	  795.0	  622.9	 2618.0	...
919935	  795.0	  623.1	 2618.0	...
919936	  795.1	  623.8	 2617.0	...
919937	  795.0	  623.7	 2616.0	...
919938	  794.8	  622.8	 2614.0	...
919939	  794.6	  622.0	 2611.0	...
919940	  794.6	  622.0	 2608.0	...
919941	  794.6	  621.8	 2607.0	...
919942	  794.7	  621.5	 2606.0	...
919943	  795.3	  621.2	 2607.0	...
919944	  795.9	  621.0	 2608.0	...
919945	  796.6	  621.7	 2608.0	...
919946	  796.1	  622.6	 2607.0	...
919947	  795.6	  623.4	 2607.0	...
919948	  795.1	  623.5	 2607.0	...
919949	  795.1	  623.5	 2608.0	...
919950	  795.1	  623.4	 2610.0	...
919951	  795.0	  623.2	 2608.0	...
919952	  795.0	  623.1	 2607.0	...
919953	  795.1	  623.1	 2606.0	...
919954	  795.4	  623.1	 2607.0	...
919955	  795.7	  622.5	 2609.0	...
919956	  795.9	  621.6	 2610.0	...
919957	  795.8	  620.8	 2611.0	...
919958	  795.7	  620.6	 2611.0	...
919959	  795.8	  620.6	 2610.0	...
919960	  796.1	  620.7	 2609.0	...
919961	  796.4	  621.0	 2607.0	...
919962	  796.4	  621.0	 2605.0	...
919963	  796.4	  621.0	 2604.0	...
919964	  796.3	  621.3	 2604.0	...
919965	  796.3	  621.8	 2603.0	...
919966	  796.2	  622.5	 2603.0	...
919967	  796.4	  622.6	 2603.0	...
919968	  796.6	  622.3	 2603.0	...
919969	  796.8	  621.9	 2604.0	...
919970	  796.9	  621.9	 2605.0	...
919971	  796.8	  622.4	 2606.0	...
919972	  796.8	  622.7	 2605.0	...
919973	  796.7	  622.6	 2604.0	...
919974	  796.6	  622.5	 2601.0	...
919975	  796.6	  622.6	 2599.0	...
919976	  796.3	  622.8	 2595.0	...
919977	  796.1	  622.8	 2593.0	...
919978	  795.8	  622.4	 2594.0	...
919979	  795.8	  622.1	 2595.0	...
919980	  795.6	  621.8	 2595.0	...
919981	  795.5	  622.1	 2593.0	...
919982	  795.6	  622.2	 2593.0	...
919983	  795.8	  622.4	 2595.0	...
919984	  795.8	  622.2	 2597.0	...
919985	  795.9	  622.0	 2598.0	...
919986	  796.1	  622.2	 2599.0	...
919987	  796.2	  622.4	 2600.0	...
919988	  796.4	  622.6	 2599.0	...
919989	  796.4	  622.7	 2598.0	...
919990	  796.3	  621.7	 2597.0	...
919991	  795.8	  620.8	 2597.0	...
919992	  795.4	  620.4	 2597.0	...
919993	  795.2	  621.0	 2598.0	...
919994	  795.4	  621.4	 2600.0	...
919995	  795.6	  621.1	 2601.0	...
919996	  795.6	  620.8	 2602.0	...
919997	  795.7	  621.1	 2603.0	...
919998	  795.7	  621.7	 2604.0	...
919999	  795.6	  622.2	 2602.0	...
920000	  795.6	  622.1	 2600.0	...
920001	  795.5	  622.0	 2601.0	...
920002	  795.3	  622.2	 2602.0	...
920003	  795.1	  622.3	 2604.0	...
920004	  794.9	  622.3	 2603.0	...
920005	  794.8	  622.3	 2603.0	...
920006	  794.6	  622.2	 2605.0	...
920007	  794.9	  622.2	 2604.0	...
920008	  795.3	  622.2	 2603.0	...
920009	  795.7	  622.1	 2602.0	...
920010	  795.7	  621.6	 2603.0	...
920011	  795.7	  621.2	 2608.0	...
920012	  795.8	  621.0	 2612.0	...
MSG	920013 0000 _ Number Off
920013	  795.9	  621.0	 2613.0	...
920014	  795.9	  620.9	 2610.0	...
920015	  795.9	  620.8	 2607.0	...
920016	  795.1	  620.9	 2606.0	...
920017	  794.4	  621.1	 2607.0	...
920018	  794.1	  621.2	 2608.0	...
920019	  794.6	  621.0	 2609.0	...
920020	  794.6	  620.8	 2609.0	...
920021	  794.2	  620.6	 2608.0	...
920022	  793.9	  621.0	 2608.0	...
920023	  794.2	  621.2	 2607.0	...
920024	  794.5	  621.6	 2609.0	...
920025	  794.6	  621.6	 2612.0	...
920026	  794.9	  621.6	 2615.0	...
920027	  795.2	  621.5	 2615.0	...
920028	  795.5	  621.4	 2615.0	...
920029	  795.0	  621.7	 2614.0	...
920030	  794.6	  622.1	 2612.0	...
920031	  794.1	  622.4	 2610.0	...
920032	  794.0	  622.4	 2610.0	...
920033	  794.2	  622.3	 2610.0	...
920034	  794.6	  622.0	 2611.0	...
920035	  794.9	  621.6	 2610.0	...
920036	  795.0	  621.2	 2610.0	...
920037	  795.1	  621.1	 2611.0	...
920038	  795.2	  620.7	 2614.0	...
920039	  795.2	  620.4	 2617.0	...
920040	  795.3	  620.6	 2618.0	...
920041	  795.0	  621.2	 2618.0	...
920042	  794.8	  621.9	 2618.0	...
920043	  794.4	  622.0	 2619.0	...
920044	  794.3	  622.0	 2621.0	...
920045	  794.8	  622.1	 2624.0	...
920046	  795.4	  622.2	 2626.0	...
920047	  795.8	  622.0	 2628.0	...
920048	  795.6	  621.7	 2630.0	...
920049	  795.3	  621.3	 2632.0	...
920050	  795.0	  621.3	 2634.0	...
920051	  794.7	  621.3	 2635.0	...
920052	  794.6	  621.3	 2635.0	...
920053	  794.9	  621.2	 2635.0	...
920054	  795.4	  621.2	 2635.0	...
920055	  795.9	  621.4	 2637.0	...
920056	  795.9	  621.6	 2638.0	...
920057	  795.8	  621.6	 2637.0	...
920058	  795.6	  621.2	 2633.0	...
920059	  795.4	  620.8	 2633.0	...
920060	  795.3	  620.5	 2635.0	...
920061	  795.2	  620.7	 2637.0	...
920062	  794.4	  621.1	 2637.0	...
920063	  793.7	  621.8	 2637.0	...
920064	  793.4	  622.3	 2639.0	...
920065	  793.9	  622.5	 2640.0	...
920066	  794.3	  622.1	 2641.0	...
920067	  794.5	  621.8	 2642.0	...
920068	  794.6	  621.5	 2640.0	...
920069	  794.7	  621.4	 2639.0	...
920070	  794.6	  621.2	 2637.0	...
920071	  794.4	  621.0	 2639.0	...
920072	  794.2	  620.7	 2640.0	...
920073	  794.1	  620.5	 2641.0	...
920074	  794.5	  620.3	 2642.0	...
920075	  795.0	  620.4	 2644.0	...
920076	  795.2	  620.7	 2645.0	...
920077	  794.7	  621.0	 2645.0	...
920078	  794.2	  621.2	 2646.0	...
920079	  794.0	  621.4	 2647.0	...
920080	  794.2	  621.4	 2649.0	...
920081	  794.4	  621.3	 2650.0	...
920082	  794.6	  621.3	 2650.0	...
920083	  794.5	  621.3	 2651.0	...
920084	  794.5	  621.2	 2652.0	...
920085	  794.5	  621.2	 2653.0	...
920086	  794.6	  621.6	 2655.0	...
920087	  794.5	  622.1	 2656.0	...
920088	  794.4	  622.5	 2657.0	...
920089	  794.5	  622.4	 2660.0	...
920090	  794.6	  622.3	 2662.0	...
920091	  794.8	  622.2	 2664.0	...
920092	  794.7	  622.0	 2663.0	...
920093	  794.7	  621.8	 2662.0	...
920094	  794.6	  621.6	 2662.0	...
920095	  794.7	  621.5	 2662.0	...
920096	  794.8	  621.6	 2663.0	...
920097	  794.8	  621.9	 2664.0	...
920098	  794.7	  622.2	 2664.0	...
920099	  794.4	  622.3	 2665.0	...
920100	  794.2	  621.9	 2666.0	...
920101	  793.9	  621.4	 2667.0	...
920102	  793.7	  620.9	 2667.0	...
920103	  793.6	  621.4	 2669.0	...
920104	  793.5	  621.9	 2673.0	...
920105	  793.4	  622.2	 2677.0	...
920106	  793.4	  622.1	 2678.0	...
920107	  793.5	  622.0	 2678.0	...
920108	  793.5	  622.0	 2677.0	...
920109	  793.4	  622.0	 2678.0	...
920110	  793.3	  622.1	 2680.0	...
920111	  793.2	  622.2	 2682.0	...
920112	  793.2	  622.4	 2683.0	...
920113	  793.0	  622.3	 2683.0	...
920114	  792.9	  622.1	 2684.0	...
920115	  792.9	  622.4	 2685.0	...
920116	  793.0	  622.6	 2686.0	...
920117	  792.9	  623.0	 2689.0	...
920118	  792.8	  622.8	 2691.0	...
920119	  792.6	  622.7	 2691.0	...
920120	  792.5	  622.5	 2690.0	...
920121	  792.5	  622.3	 2690.0	...
920122	  792.4	  622.2	 2692.0	...
920123	  792.3	  622.3	 2697.0	...
920124	  792.3	  622.5	 2700.0	...
920125	  792.4	  622.8	 2704.0	...
920126	  792.6	  622.9	 2704.0	...
920127	  792.6	  622.9	 2704.0	...
920128	  792.7	  622.9	 2703.0	...
920129	  792.2	  623.0	 2704.0	...
920130	  791.8	  623.0	 2705.0	...
920131	  791.5	  623.0	 2707.0	...
920132	  791.4	  623.0	 2708.0	...
920133	  791.3	  623.1	 2709.0	...
920134	  791.4	  623.2	 2710.0	...
920135	  791.5	  623.4	 2712.0	...
920136	  791.7	  624.4	 2715.0	...
920137	  791.7	  625.3	 2717.0	...
920138	  791.8	  626.3	 2717.0	...
920139	  791.8	  626.4	 2719.0	...
920140	  791.9	  626.5	 2721.0	...
920141	  791.9	  626.4	 2722.0	...
920142	  791.7	  626.3	 2722.0	...
920143	  791.6	  626.4	 2722.0	...
920144	  791.5	  626.5	 2722.0	...
920145	  791.5	  626.3	 2723.0	...
920146	  791.4	  626.0	 2723.0	...
920147	  791.3	  625.8	 2724.0	...
920148	  791.3	  625.9	 2725.0	...
920149	  791.4	  626.3	 2731.0	...
920150	  791.4	  626.5	 2736.0	...
920151	  791.3	  626.6	 2741.0	...
920152	  791.3	  626.6	 2741.0	...
920153	  791.3	  626.6	 2742.0	...
920154	  790.9	  626.7	 2743.0	...
920155	  790.4	  626.6	 2743.0	...
920156	  789.9	  626.6	 2744.0	...
920157	  789.9	  626.5	 2745.0	...
920158	  789.9	  626.5	 2747.0	...
920159	  790.0	  626.6	 2748.0	...
920160	  790.2	  626.6	 2750.0	...
920161	  790.4	  626.6	 2751.0	...
920162	  790.7	  626.5	 2753.0	...
920163	  790.6	  626.5	 2754.0	...
920164	  790.5	  626.5	 2755.0	...
920165	  790.4	  626.4	 2757.0	...
920166	  790.6	  626.3	 2760.0	...
920167	  790.7	  626.5	 2764.0	...
920168	  790.3	  627.1	 2767.0	...
920169	  790.0	  627.6	 2770.0	...
920170	  789.7	  627.8	 2774.0	...
920171	  790.0	  627.9	 2777.0	...
920172	  789.9	  628.1	 2778.0	...
920173	  789.6	  628.5	 2779.0	...
920174	  788.8	  628.8	 2781.0	...
920175	  788.1	  628.7	 2783.0	...
920176	  787.5	  628.1	 2784.0	...
920177	  787.5	  627.4	 2785.0	...
920178	  787.8	  627.0	 2789.0	...
920179	  788.2	  627.0	 2792.0	...
920180	  788.3	  626.9	 2796.0	...
920181	  788.1	  626.9	 2796.0	...
920182	  787.8	  627.0	 2797.0	...
920183	  787.9	  627.1	 2797.0	...
920184	  788.3	  626.9	 2798.0	...
920185	  788.6	  626.6	 2798.0	...
920186	  788.6	  627.1	 2802.0	...
920187	  788.0	  627.9	 2806.0	...
920188	  787.5	  628.7	 2810.0	...
920189	  787.3	  628.7	 2812.0	...
920190	  787.0	  628.7	 2814.0	...
920191	  786.9	  628.6	 2818.0	...
920192	  786.9	  628.6	 2820.0	...
920193	  787.3	  628.9	 2821.0	...
920194	  787.2	  629.5	 2821.0	...
920195	  786.9	  629.9	 2822.0	...
920196	  786.5	  629.9	 2823.0	...
920197	  786.5	  629.9	 2824.0	...
920198	  786.5	  630.1	 2826.0	...
920199	  786.7	  630.2	 2827.0	...
920200	  786.9	  630.3	 2828.0	...
920201	  787.1	  630.3	 2830.0	...
920202	  787.0	  630.3	 2833.0	...
920203	  787.0	  630.3	 2836.0	...
920204	  786.4	  630.7	 2836.0	...
920205	  785.9	  631.0	 2838.0	...
920206	  785.4	  631.1	 2840.0	...
920207	  785.4	  630.8	 2843.0	...
920208	  785.4	  630.4	 2845.0	...
920209	  785.4	  630.1	 2847.0	...
920210	  784.9	  630.1	 2847.0	...
920211	  784.3	  630.3	 2847.0	...
920212	  783.9	  630.2	 2849.0	...
920213	  784.0	  630.2	 2852.0	...
920214	  784.3	  630.5	 2854.0	...
920215	  784.2	  630.9	 2858.0	...
920216	  784.1	  630.7	 2860.0	...
920217	  784.0	  630.2	 2861.0	...
920218	  784.2	  630.6	 2859.0	...
920219	  784.3	  631.3	 2863.0	...
920220	  784.4	  632.0	 2869.0	...
920221	  784.4	  632.0	 2874.0	...
920222	  784.3	  631.9	 2874.0	...
920223	  784.0	  631.7	 2876.0	...
920224	  783.7	  632.1	 2878.0	...
MSG	920225 0000 _ Number On
920225	  783.5	  632.6	 2880.0	...
920226	  783.3	  632.6	 2879.0	...
920227	  783.6	  632.1	 2883.0	...
920228	  783.8	  632.0	 2886.0	...
920229	  784.1	  632.3	 2890.0	...
920230	  784.0	  632.7	 2890.0	...
920231	  784.0	  632.3	 2890.0	...
920232	  784.0	  632.0	 2891.0	...
920233	  784.0	  631.8	 2891.0	...
920234	  784.0	  632.1	 2892.0	...
920235	  784.0	  632.4	 2893.0	...
920236	  784.0	  632.6	 2894.0	...
920237	  784.1	  632.6	 2896.0	...
920238	  783.9	  632.7	 2897.0	...
920239	  783.7	  633.7	 2899.0	...
920240	  783.6	  634.5	 2899.0	...
920241	  783.7	  634.9	 2898.0	...
920242	  783.4	  634.6	 2901.0	...
920243	  782.6	  634.6	 2907.0	...
920244	  781.8	  634.9	 2913.0	...
920245	  781.6	  635.1	 2916.0	...
920246	  781.8	  635.2	 2917.0	...
920247	  781.7	  635.4	 2920.0	...
920248	  781.3	  635.7	 2923.0	...
920249	  780.9	  636.0	 2927.0	...
920250	  780.9	  636.0	 2928.0	...
920251	  781.0	  636.0	 2928.0	...
920252	  781.0	  636.0	 2929.0	...
920253	  781.2	  635.9	 2931.0	...
920254	  781.5	  635.8	 2932.0	...
920255	  781.9	  636.3	 2932.0	...
920256	  781.9	  636.9	 2933.0	...
920257	  781.7	  637.4	 2935.0	...
920258	  780.9	  637.6	 2937.0	...
920259	  780.3	  637.7	 2938.0	...
920260	  779.8	  637.9	 2941.0	...
920261	  779.4	  637.9	 2944.0	...
920262	  779.3	  637.5	 2947.0	...
920263	  779.1	  637.1	 2947.0	...
920264	  779.3	  637.4	 2948.0	...
920265	  779.3	  638.1	 2952.0	...
920266	  779.3	  638.8	 2957.0	...
920267	  779.3	  638.8	 2959.0	...
920268	  779.2	  638.8	 2960.0	...
920269	  779.0	  638.3	 2961.0	...
920270	  778.7	  637.8	 2961.0	...
920271	  778.7	  637.2	 2962.0	...
920272	  779.0	  637.1	 2965.0	...
920273	  779.5	  637.1	 2967.0	...
920274	  779.6	  637.2	 2969.0	...
920275	  779.4	  637.3	 2970.0	...
920276	  779.1	  637.2	 2971.0	...
920277	  778.9	  637.2	 2972.0	...
920278	  778.9	  637.1	 2971.0	...
920279	  778.9	  637.0	 2971.0	...
920280	  778.9	  636.9	 2972.0	...
920281	  778.9	  637.0	 2975.0	...
920282	  778.7	  637.2	 2977.0	...
920283	  778.6	  637.3	 2978.0	...
920284	  778.4	  637.2	 2978.0	...
920285	  778.6	  636.9	 2980.0	...
920286	  778.8	  636.4	 2982.0	...
920287	  779.0	  635.9	 2983.0	...
920288	  779.0	  635.7	 2984.0	...
920289	  779.2	  635.7	 2985.0	...
920290	  779.4	  635.7	 2987.0	...
920291	  779.7	  635.6	 2988.0	...
920292	  779.9	  636.3	 2989.0	...
920293	  779.3	  637.1	 2991.0	...
920294	  778.7	  637.2	 2992.0	...
920295	  778.1	  636.6	 2993.0	...
920296	  778.2	  636.1	 2995.0	...
920297	  778.2	  636.4	 2997.0	...
920298	  778.0	  637.2	 3000.0	...
920299	  777.6	  637.9	 3001.0	...
920300	  777.4	  637.9	 3003.0	...
920301	  777.3	  637.7	 3003.0	...
920302	  777.4	  637.4	 3002.0	...
920303	  777.4	  637.4	 3001.0	...
920304	  777.4	  637.1	 3001.0	...
920305	  777.4	  636.7	 3002.0	...
920306	  777.4	  636.3	 3003.0	...
920307	  777.4	  636.1	 3005.0	...
920308	  777.7	  635.8	 3006.0	...
920309	  777.9	  635.7	 3009.0	...
920310	  778.0	  635.7	 3011.0	...
920311	  777.7	  635.9	 3012.0	...
920312	  777.3	  635.9	 3012.0	...
920313	  777.1	  635.8	 3011.0	...
920314	  777.0	  635.6	 3011.0	...
920315	  777.1	  636.1	 3011.0	...
920316	  777.1	  636.7	 3012.0	...
920317	  777.0	  637.1	 3012.0	...
920318	  776.8	  636.7	 3013.0	...
920319	  776.6	  636.3	 3015.0	...
920320	  776.3	  635.9	 3019.0	...
920321	  776.0	  635.7	 3021.0	...
920322	  776.0	  635.9	 3022.0	...
920323	  776.4	  636.2	 3022.0	...
920324	  776.8	  636.8	 3022.0	...
920325	  777.0	  637.2	 3023.0	...
920326	  776.9	  637.7	 3024.0	...
920327	  776.6	  638.4	 3024.0	...
920328	  776.3	  639.0	 3024.0	...
920329	  776.0	  639.2	 3025.0	...
920330	  776.0	  639.2	 3026.0	...
920331	  775.9	  639.2	 3028.0	...
920332	  776.0	  639.2	 3028.0	...
920333	  776.0	  639.2	 3030.0	...
920334	  776.0	  639.3	 3031.0	...
920335	  776.0	  639.4	 3035.0	...
920336	  776.0	  639.4	 3037.0	...
920337	  775.9	  639.3	 3041.0	...
920338	  775.8	  639.2	 3042.0	...
920339	  775.6	  638.6	 3041.0	...
920340	  775.5	  638.1	 3039.0	...
920341	  775.4	  638.0	 3036.0	...
920342	  775.3	  638.4	 3036.0	...
920343	  775.5	  638.6	 3037.0	...
920344	  775.5	  638.5	 3041.0	...
920345	  775.7	  639.4	 3045.0	...
920346	  775.7	  640.4	 3048.0	...
920347	  776.0	  641.0	 3049.0	...
920348	  776.1	  640.5	 3053.0	...
920349	  776.2	  640.0	 3058.0	...
920350	  776.2	  640.1	 3059.0	...
920351	  776.2	  640.1	 3056.0	...
920352	  776.2	  640.1	 3057.0	...
920353	  776.2	  640.1	 3061.0	...
920354	  776.3	  640.3	 3064.0	...
920355	  775.8	  640.5	 3064.0	...
920356	  775.3	  640.9	 3063.0	...
920357	  774.6	  641.2	 3064.0	...
920358	  774.4	  641.4	 3064.0	...
920359	  774.3	  641.3	 3065.0	...
920360	  774.4	  641.2	 3065.0	...
920361	  774.5	  641.1	 3066.0	...
920362	  774.5	  641.2	 3066.0	...
920363	  774.5	  641.2	 3067.0	...
920364	  774.5	  641.1	 3068.0	...
920365	  775.1	  640.8	 3068.0	...
920366	  775.6	  640.4	 3068.0	...
920367	  776.0	  640.3	 3067.0	...
920368	  775.9	  640.4	 3067.0	...
920369	  775.8	  640.4	 3070.0	...
920370	  775.7	  640.2	 3074.0	...
920371	  775.6	  639.9	 3078.0	...
920372	  775.6	  639.9	 3081.0	...
920373	  775.6	  639.8	 3081.0	...
920374	  775.8	  639.9	 3080.0	...
920375	  775.9	  640.0	 3079.0	...
920376	  775.8	  640.2	 3078.0	...
920377	  775.7	  639.5	 3076.0	...
920378	  775.5	  638.7	 3074.0	...
920379	  775.4	  638.6	 3076.0	...
920380	  775.3	  639.4	 3079.0	...
920381	  775.4	  639.5	 3085.0	...
920382	  775.6	  638.8	 3087.0	...
920383	  775.7	  638.4	 3090.0	...
920384	  775.9	  638.2	 3090.0	...
920385	  775.8	  638.0	 3091.0	...
920386	  775.4	  637.5	 3092.0	...
920387	  775.0	  637.3	 3092.0	...
920388	  774.9	  637.1	 3092.0	...
920389	  775.2	  637.1	 3092.0	...
920390	  775.4	  637.2	 3091.0	...
920391	  775.5	  637.4	 3089.0	...
920392	  775.5	  637.5	 3087.0	...
920393	  775.5	  638.0	 3087.0	...
920394	  775.5	  638.5	 3089.0	...
920395	  775.5	  639.1	 3090.0	...
920396	  775.4	  639.2	 3089.0	...
920397	  775.7	  639.2	 3089.0	...
920398	  776.0	  639.1	 3089.0	...
920399	  775.8	  639.3	 3089.0	...
920400	  775.4	  639.4	 3092.0	...
920401	  775.1	  639.6	 3094.0	...
920402	  775.4	  639.4	 3098.0	...
920403	  775.5	  639.2	 3099.0	...
920404	  775.2	  639.1	 3101.0	...
920405	  775.0	  639.6	 3102.0	...
920406	  774.2	  640.1	 3103.0	...
920407	  773.8	  640.5	 3104.0	...
920408	  773.5	  640.5	 3104.0	...
920409	  773.6	  640.4	 3104.0	...
920410	  773.9	  640.4	 3104.0	...
920411	  774.0	  640.4	 3105.0	...
920412	  774.0	  640.9	 3105.0	...
920413	  774.1	  641.4	 3106.0	...
920414	  774.2	  641.9	 3110.0	...
920415	  774.3	  641.1	 3114.0	...
920416	  774.5	  640.1	 3119.0	...
920417	  774.6	  639.2	 3120.0	...
920418	  774.8	  639.1	 3121.0	...
920419	  774.2	  639.0	 3120.0	...
920420	  773.6	  639.0	 3119.0	...
920421	  773.0	  639.4	 3119.0	...
920422	  772.9	  639.8	 3121.0	...
920423	  773.0	  640.2	 3124.0	...
920424	  773.6	  640.0	 3128.0	...
920425	  774.1	  639.7	 3128.0	...
920426	  774.1	  639.5	 3129.0	...
920427	  773.6	  639.9	 3128.0	...
920428	  773.3	  640.3	 3128.0	...
920429	  773.3	  640.9	 3128.0	...
920430	  773.4	  641.2	 3127.0	...
920431	  773.5	  641.4	 3126.0	...
920432	  773.6	  641.2	 3125.0	...
920433	  773.9	  640.6	 3125.0	...
920434	  774.1	  640.1	 3126.0	...
920435	  773.8	  639.4	 3129.0	...
920436	  773.5	  639.0	 3132.0	...
920437	  773.8	  638.8	 3134.0	...
920438	  774.5	  639.1	 3134.0	...
920439	  774.8	  639.4	 3134.0	...
920440	  774.3	  639.7	 3136.0	...
920441	  773.9	  640.2	 3136.0	...
920442	  773.6	  640.6	 3137.0	...
920443	  773.1	  640.4	 3137.0	...
920444	  772.6	  639.7	 3138.0	...
920445	  772.3	  639.7	 3140.0	...
920446	  772.1	  640.3	 3142.0	...
920447	  772.3	  641.0	 3144.0	...
920448	  772.5	  640.9	 3144.0	...
920449	  772.8	  640.4	 3143.0	...
920450	  772.9	  640.0	 3142.0	...
920451	  773.0	  639.7	 3142.0	...
920452	  773.0	  639.9	 3143.0	...
920453	  773.2	  639.8	 3142.0	...
920454	  773.3	  639.5	 3145.0	...
920455	  773.1	  639.3	 3151.0	...
920456	  772.5	  639.3	 3156.0	...
920457	  772.0	  639.4	 3158.0	...
920458	  772.1	  639.3	 3158.0	...
920459	  772.3	  639.1	 3155.0	...
920460	  772.5	  638.9	 3154.0	...
920461	  772.4	  638.9	 3153.0	...
920462	  772.4	  638.9	 3153.0	...
920463	  772.6	  638.6	 3152.0	...
920464	  772.8	  638.4	 3152.0	...
920465	  773.2	  638.0	 3152.0	...
920466	  773.5	  638.0	 3152.0	...
920467	  773.8	  638.3	 3153.0	...
920468	  773.8	  638.6	 3154.0	...
920469	  773.8	  638.9	 3155.0	...
920470	  773.7	  639.0	 3156.0	...
920471	  773.6	  638.9	 3158.0	...
920472	  773.5	  638.8	 3159.0	...
920473	  773.5	  639.1	 3159.0	...
920474	  773.6	  639.4	 3159.0	...
920475	  773.7	  639.7	 3158.0	...
920476	  773.7	  640.1	 3159.0	...
920477	  773.6	  640.5	 3160.0	...
920478	  773.4	  640.0	 3160.0	...
920479	  773.3	  639.2	 3159.0	...
920480	  773.2	  638.1	 3159.0	...
920481	  773.2	  638.0	 3160.0	...
920482	  773.1	  638.4	 3162.0	...
920483	  773.1	  638.9	 3159.0	...
920484	  773.1	  639.3	 3157.0	...
920485	  773.1	  639.1	 3155.0	...
920486	  773.1	  639.1	 3156.0	...
920487	  773.1	  639.1	 3158.0	...
920488	  773.1	  639.3	 3159.0	...
920489	  773.1	  639.6	 3160.0	...
920490	  773.3	  639.9	 3161.0	...
920491	  773.5	  639.9	 3161.0	...
920492	  773.4	  640.0	 3162.0	...
920493	  772.6	  640.0	 3163.0	...
920494	  771.8	  639.4	 3163.0	...
920495	  771.6	  638.8	 3163.0	...
920496	  772.2	  638.0	 3162.0	...
920497	  772.8	  637.9	 3160.0	...
920498	  773.1	  637.8	 3159.0	...
920499	  773.1	  637.7	 3159.0	...
920500	  773.0	  637.7	 3161.0	...
920501	  772.7	  637.8	 3161.0	...
920502	  772.4	  637.8	 3162.0	...
920503	  772.3	  637.9	 3161.0	...
920504	  772.4	  637.7	 3162.0	...
920505	  772.4	  637.5	 3163.0	...
920506	  772.3	  637.6	 3161.0	...
920507	  772.2	  637.9	 3158.0	...
920508	  772.2	  638.2	 3158.0	...
920509	  772.2	  638.3	 3160.0	...
920510	  772.2	  638.2	 3163.0	...
920511	  772.1	  638.2	 3163.0	...
920512	  772.1	  638.1	 3162.0	...
920513	  772.0	  638.0	 3161.0	...
920514	  772.1	  637.9	 3159.0	...
920515	  772.2	  637.9	 3158.0	...
920516	  772.4	  637.9	 3158.0	...
920517	  772.4	  638.8	 3159.0	...
920518	  772.3	  639.6	 3160.0	...
920519	  772.3	  640.4	 3160.0	...
920520	  772.3	  640.4	 3160.0	...
920521	  772.2	  640.4	 3158.0	...
920522	  772.0	  639.7	 3157.0	...
920523	  771.6	  639.1	 3157.0	...
920524	  771.3	  638.5	 3159.0	...
920525	  771.2	  638.6	 3161.0	...
920526	  771.2	  638.6	 3163.0	...
920527	  771.3	  638.7	 3163.0	...
920528	  771.1	  638.7	 3160.0	...
920529	  770.8	  639.2	 3156.0	...
920530	  770.5	  639.7	 3153.0	...
MSG	920531 0000 _ Number Off
920531	  770.5	  640.1	 3153.0	...
920532	  770.5	  640.3	 3154.0	...
920533	  770.6	  640.5	 3156.0	...
920534	  770.6	  640.8	 3156.0	...
920535	  770.6	  640.9	 3156.0	...
920536	  770.6	  640.9	 3155.0	...
920537	  770.7	  641.2	 3155.0	...
920538	  770.8	  641.7	 3157.0	...
920539	  770.4	  642.3	 3159.0	...
920540	  770.0	  642.4	 3160.0	...
920541	  769.6	  642.5	 3160.0	...
920542	  769.6	  642.6	 3159.0	...
920543	  769.6	  642.7	 3160.0	...
920544	  769.6	  642.9	 3160.0	...
920545	  769.4	  642.4	 3159.0	...
920546	  769.2	  641.8	 3158.0	...
920547	  769.0	  641.5	 3156.0	...
920548	  768.7	  641.8	 3156.0	...
920549	  768.3	  641.8	 3156.0	...
920550	  767.9	  641.5	 3157.0	...
920551	  767.7	  640.8	 3156.0	...
920552	  767.8	  640.4	 3156.0	...
920553	  768.2	  639.9	 3154.0	...
920554	  768.8	  639.7	 3153.0	...
920555	  769.3	  639.4	 3152.0	...
920556	  769.7	  639.2	 3152.0	...
920557	  770.0	  639.1	 3152.0	...
920558	  769.8	  639.2	 3153.0	...
920559	  769.5	  639.4	 3153.0	...
920560	  769.1	  639.8	 3153.0	...
920561	  769.1	  640.5	 3152.0	...
920562	  769.4	  640.9	 3150.0	...
920563	  769.7	  641.3	 3149.0	...
920564	  769.8	  641.4	 3150.0	...
920565	  769.7	  641.5	 3151.0	...
920566	  769.5	  641.5	 3153.0	...
920567	  769.4	  641.3	 3154.0	...
920568	  769.4	  641.1	 3155.0	...
920569	  769.4	  640.9	 3155.0	...
920570	  769.3	  640.8	 3154.0	...
920571	  769.2	  640.8	 3153.0	...
920572	  769.2	  640.8	 3152.0	...
920573	  769.1	  640.8	 3152.0	...
920574	  769.0	  640.8	 3152.0	...
920575	  769.0	  641.4	 3152.0	...
920576	  768.9	  642.2	 3152.0	...
920577	  768.7	  643.0	 3151.0	...
920578	  768.4	  643.2	 3150.0	...
920579	  768.3	  643.2	 3151.0	...
920580	  768.1	  643.2	 3152.0	...
920581	  768.4	  643.0	 3153.0	...
920582	  768.8	  642.7	 3154.0	...
920583	  769.4	  642.7	 3154.0	...
920584	  769.9	  642.8	 3152.0	...
920585	  770.4	  643.0	 3149.0	...
920586	  770.2	  643.0	 3145.0	...
920587	  769.8	  642.7	 3143.0	...
920588	  769.4	  642.4	 3144.0	...
920589	  769.3	  642.1	 3146.0	...
920590	  769.2	  642.2	 3147.0	...
920591	  769.1	  642.3	 3148.0	...
920592	  769.0	  642.4	 3149.0	...
920593	  768.9	  642.4	 3149.0	...
920594	  768.8	  642.6	 3148.0	...
920595	  768.5	  642.9	 3147.0	...
920596	  768.3	  643.1	 3146.0	...
920597	  768.5	  643.1	 3147.0	...
920598	  768.8	  643.0	 3147.0	...
920599	  768.9	  643.0	 3146.0	...
920600	  768.7	  643.1	 3145.0	...
920601	  768.5	  643.2	 3144.0	...
920602	  768.4	  643.2	 3143.0	...
920603	  768.4	  642.7	 3141.0	...
920604	  768.5	  642.2	 3139.0	...
920605	  768.6	  642.0	 3138.0	...
920606	  768.8	  642.3	 3137.0	...
920607	  769.0	  643.0	 3136.0	...
920608	  769.1	  643.6	 3136.0	...
920609	  769.1	  644.4	 3136.0	...
920610	  768.9	  644.5	 3135.0	...
920611	  768.7	  644.6	 3135.0	...
920612	  768.5	  644.4	 3136.0	...
920613	  768.4	  644.4	 3134.0	...
920614	  768.3	  644.5	 3130.0	...
920615	  768.3	  644.6	 3127.0	...
920616	  768.4	  644.8	 3126.0	...
920617	  768.7	  645.0	 3127.0	...
920618	  769.1	  644.6	 3127.0	...
920619	  769.4	  643.9	 3128.0	...
920620	  769.9	  643.2	 3127.0	...
920621	  770.4	  643.2	 3128.0	...
920622	  770.8	  643.4	 3130.0	...
920623	  770.7	  643.7	 3131.0	...
920624	  770.6	  643.7	 3131.0	...
920625	  770.6	  643.5	 3130.0	...
920626	  770.6	  643.4	 3130.0	...
920627	  770.6	  643.4	 3129.0	...
920628	  770.7	  643.4	 3128.0	...
920629	  770.6	  643.4	 3129.0	...
920630	  770.5	  643.2	 3131.0	...
920631	  770.2	  643.2	 3133.0	...
920632	  770.0	  643.2	 3134.0	...
920633	  769.8	  643.2	 3134.0	...
920634	  769.9	  642.9	 3134.0	...
920635	  770.1	  642.7	 3133.0	...
920636	  770.3	  642.4	 3132.0	...
920637	  770.7	  642.4	 3130.0	...
920638	  771.2	  642.3	 3130.0	...
920639	  771.8	  642.2	 3129.0	...
920640	  772.1	  642.0	 3127.0	...
920641	  772.5	  641.6	 3125.0	...
920642	  772.7	  641.1	 3123.0	...
920643	  772.8	  640.8	 3122.0	...
920644	  772.6	  640.7	 3123.0	...
920645	  771.5	  640.8	 3123.0	...
920646	  770.6	  641.0	 3124.0	...
920647	  769.7	  641.3	 3124.0	...
920648	  769.8	  641.4	 3124.0	...
920649	  769.7	  641.8	 3124.0	...
920650	  770.2	  642.2	 3126.0	...
920651	  770.6	  642.7	 3128.0	...
920652	  770.9	  643.2	 3131.0	...
920653	  770.8	  643.7	 3131.0	...
920654	  771.4	  643.7	 3130.0	...
920655	  772.1	  643.4	 3130.0	...
920656	  772.1	  643.2	 3127.0	...
920657	  771.4	  643.3	 3124.0	...
920658	  770.8	  643.5	 3123.0	...
920659	  770.6	  643.5	 3124.0	...
920660	  770.5	  643.3	 3124.0	...
920661	  770.7	  643.1	 3124.0	...
920662	  771.0	  643.2	 3124.0	...
920663	  771.2	  643.4	 3125.0	...
920664	  771.2	  643.7	 3125.0	...
920665	  771.2	  643.6	 3125.0	...
920666	  771.2	  643.7	 3123.0	...
920667	  771.1	  643.7	 3121.0	...
920668	  771.1	  643.5	 3121.0	...
920669	  771.2	  643.3	 3122.0	...
920670	  771.4	  643.1	 3124.0	...
920671	  771.4	  643.3	 3125.0	...
920672	  771.4	  643.5	 3124.0	...
920673	  771.3	  643.6	 3124.0	...
920674	  771.2	  643.4	 3125.0	...
920675	  771.2	  643.2	 3125.0	...
920676	  771.2	  643.3	 3126.0	...
920677	  771.1	  643.3	 3123.0	...
920678	  771.0	  643.4	 3120.0	...
920679	  770.9	  643.4	 3118.0	...
920680	  771.2	  643.3	 3117.0	...
920681	  771.5	  642.8	 3117.0	...
920682	  771.9	  642.3	 3119.0	...
920683	  771.9	  641.9	 3120.0	...
920684	  771.9	  641.9	 3122.0	...
920685	  771.8	  641.7	 3121.0	...
920686	  771.6	  641.5	 3121.0	...
920687	  771.5	  641.3	 3121.0	...
920688	  771.5	  642.0	 3121.0	...
920689	  771.6	  642.8	 3121.0	...
920690	  771.2	  643.6	 3121.0	...
920691	  770.8	  643.6	 3120.0	...
920692	  770.3	  643.5	 3119.0	...
920693	  770.7	  642.6	 3119.0	...
920694	  771.1	  641.8	 3119.0	...
920695	  771.6	  641.0	 3119.0	...
920696	  771.5	  640.9	 3118.0	...
920697	  771.6	  640.8	 3118.0	...
920698	  771.7	  640.8	 3117.0	...
920699	  771.8	  640.3	 3117.0	...
920700	  771.8	  639.9	 3116.0	...
920701	  771.9	  639.6	 3116.0	...
920702	  771.8	  639.7	 3116.0	...
920703	  771.8	  639.7	 3117.0	...
920704	  771.8	  639.7	 3118.0	...
920705	  771.9	  640.1	 3119.0	...
920706	  771.9	  640.5	 3119.0	...
920707	  771.9	  640.9	 3120.0	...
920708	  771.6	  640.9	 3120.0	...
920709	  771.3	  640.9	 3120.0	...
920710	  771.2	  640.9	 3118.0	...
920711	  771.3	  640.5	 3116.0	...
920712	  771.4	  640.1	 3115.0	...
920713	  771.6	  639.8	 3117.0	...
920714	  771.6	  640.1	 3119.0	...
920715	  771.5	  640.4	 3119.0	...
920716	  771.2	  640.4	 3119.0	...
920717	  770.8	  640.2	 3119.0	...
920718	  770.6	  639.9	 3120.0	...
920719	  771.1	  639.9	 3120.0	...
920720	  771.5	  640.0	 3117.0	...
920721	  772.0	  640.2	 3115.0	...
920722	  772.0	  640.4	 3114.0	...
920723	  772.2	  640.8	 3114.0	...
920724	  772.3	  640.9	 3114.0	...
920725	  772.3	  640.3	 3114.0	...
920726	  772.2	  639.2	 3114.0	...
920727	  772.1	  638.0	 3116.0	...
920728	  772.1	  638.4	 3118.0	...
920729	  772.1	  639.2	 3120.0	...
MSG	920730 0000 _ Number On
920730	  771.9	  639.2	 3117.0	...
920731	  771.4	  638.6	 3114.0	...
920732	  770.9	  637.9	 3113.0	...
920733	  770.3	  638.0	 3114.0	...
920734	  770.1	  638.1	 3118.0	...
920735	  769.9	  638.3	 3120.0	...
920736	  770.0	  638.5	 3120.0	...
920737	  770.4	  638.5	 3119.0	...
920738	  770.9	  638.2	 3118.0	...
920739	  771.3	  637.9	 3118.0	...
920740	  771.5	  637.7	 3117.0	...
920741	  771.5	  637.7	 3117.0	...
920742	  771.0	  637.6	 3117.0	...
920743	  770.5	  637.5	 3118.0	...
920744	  769.9	  637.8	 3120.0	...
920745	  769.9	  637.8	 3119.0	...
920746	  770.1	  637.6	 3117.0	...
920747	  770.3	  637.0	 3116.0	...
920748	  770.5	  636.6	 3116.0	...
920749	  770.6	  636.8	 3116.0	...
920750	  770.8	  637.0	 3116.0	...
920751	  771.0	  637.5	 3118.0	...
920752	  771.2	  637.7	 3120.0	...
920753	  771.4	  637.2	 3122.0	...
920754	  772.0	  636.3	 3124.0	...
920755	  772.6	  635.4	 3125.0	...
920756	  772.6	  635.5	 3125.0	...
920757	  772.1	  635.5	 3126.0	...
920758	  771.4	  635.5	 3125.0	...
920759	  771.0	  635.7	 3126.0	...
920760	  770.8	  636.0	 3127.0	...
920761	  770.8	  636.3	 3127.0	...
920762	  770.8	  636.1	 3126.0	...
920763	  771.2	  635.7	 3124.0	...
920764	  771.5	  635.5	 3126.0	...
920765	  771.9	  635.5	 3130.0	...
920766	  772.2	  635.6	 3130.0	...
920767	  772.4	  635.6	 3126.0	...
920768	  772.6	  635.5	 3122.0	...
920769	  772.4	  635.4	 3123.0	...
920770	  772.3	  635.5	 3127.0	...
920771	  772.2	  635.6	 3131.0	...
920772	  772.4	  635.8	 3132.0	...
920773	  772.5	  635.8	 3131.0	...
920774	  772.8	  635.6	 3129.0	...
920775	  772.9	  635.4	 3128.0	...
920776	  772.6	  635.3	 3127.0	...
920777	  772.3	  635.4	 3129.0	...
920778	  771.8	  635.6	 3131.0	...
920779	  771.6	  635.9	 3133.0	...
920780	  771.3	  636.3	 3133.0	...
920781	  771.1	  636.2	 3133.0	...
920782	  771.2	  635.8	 3134.0	...
920783	  771.7	  635.3	 3131.0	...
920784	  772.4	  635.2	 3127.0	...
920785	  772.8	  635.0	 3125.0	...
920786	  772.8	  634.7	 3128.0	...
920787	  772.8	  634.4	 3131.0	...
920788	  772.6	  634.4	 3131.0	...
920789	  772.5	  635.0	 3131.0	...
920790	  772.4	  635.6	 3131.0	...
920791	  772.5	  636.0	 3130.0	...
920792	  772.5	  635.9	 3128.0	...
920793	  772.3	  635.9	 3127.0	...
920794	  772.1	  635.8	 3127.0	...
920795	  772.0	  635.6	 3129.0	...
920796	  772.0	  635.3	 3132.0	...
920797	  772.2	  635.0	 3133.0	...
920798	  772.3	  634.8	 3134.0	...
920799	  772.4	  634.9	 3135.0	...
920800	  772.5	  635.0	 3135.0	...
920801	  772.4	  635.8	 3135.0	...
920802	  772.3	  636.5	 3134.0	...
920803	  771.9	  636.8	 3134.0	...
920804	  771.6	  636.5	 3133.0	...
920805	  771.3	  635.6	 3133.0	...
920806	  771.6	  634.8	 3132.0	...
920807	  772.0	  634.1	 3133.0	...
920808	  772.2	  634.0	 3133.0	...
920809	  772.0	  634.2	 3134.0	...
920810	  772.1	  634.5	 3135.0	...
920811	  772.2	  634.9	 3135.0	...
920812	  772.1	  635.5	 3136.0	...
920813	  771.8	  635.9	 3135.0	...
920814	  771.5	  636.1	 3135.0	...
920815	  771.3	  636.2	 3135.0	...
920816	  771.9	  636.1	 3135.0	...
920817	  772.6	  635.9	 3136.0	...
920818	  773.2	  635.5	 3137.0	...
920819	  773.0	  635.7	 3137.0	...
920820	  772.9	  636.1	 3137.0	...
920821	  772.9	  636.0	 3137.0	...
920822	  772.9	  635.7	 3136.0	...
920823	  772.6	  635.8	 3136.0	...
920824	  772.2	  636.3	 3136.0	...
920825	  772.3	  636.6	 3136.0	...
920826	  772.9	  636.5	 3138.0	...
920827	  773.8	  636.4	 3139.0	...
920828	  774.2	  636.4	 3140.0	...
920829	  774.1	  636.3	 3140.0	...
920830	  773.6	  636.5	 3142.0	...
920831	  773.1	  636.7	 3145.0	...
920832	  773.0	  636.8	 3147.0	...
920833	  773.0	  636.8	 3148.0	...
920834	  773.0	  636.7	 3148.0	...
920835	  773.0	  636.7	 3148.0	...
920836	  773.1	  636.5	 3147.0	...
920837	  773.2	  636.3	 3146.0	...
920838	  773.2	  635.9	 3146.0	...
920839	  773.6	  635.5	 3144.0	...
920840	  774.1	  635.5	 3142.0	...
920841	  774.1	  636.0	 3141.0	...
920842	  773.6	  636.3	 3141.0	...
920843	  773.2	  635.6	 3143.0	...
920844	  773.2	  634.8	 3145.0	...
920845	  773.2	  634.9	 3146.0	...
920846	  773.2	  635.5	 3146.0	...
920847	  773.2	  636.1	 3147.0	...
920848	  773.0	  635.9	 3147.0	...
920849	  773.1	  635.7	 3147.0	...
920850	  773.3	  635.6	 3147.0	...
920851	  773.6	  635.6	 3147.0	...
920852	  773.8	  635.7	 3147.0	...
920853	  773.9	  635.8	 3147.0	...
920854	  773.7	  635.8	 3146.0	...
920855	  773.5	  635.6	 3146.0	...
920856	  773.4	  635.3	 3145.0	...
920857	  773.0	  636.0	 3145.0	...
920858	  772.6	  637.0	 3145.0	...
920859	  772.4	  637.6	 3145.0	...
920860	  772.6	  637.1	 3145.0	...
920861	  772.8	  636.3	 3145.0	...
920862	  772.9	  635.8	 3145.0	...
920863	  773.1	  635.5	 3145.0	...
920864	  773.2	  636.0	 3144.0	...
920865	  772.8	  636.6	 3141.0	...
920866	  772.3	  637.0	 3137.0	...
920867	  771.8	  636.7	 3139.0	...
920868	  771.8	  636.4	 3143.0	...
920869	  771.9	  636.6	 3147.0	...
920870	  771.9	  636.9	 3147.0	...
920871	  771.8	  637.1	 3146.0	...
920872	  771.7	  637.1	 3146.0	...
920873	  771.8	  637.1	 3146.0	...
920874	  772.0	  637.0	 3145.0	...
920875	  772.2	  637.0	 3144.0	...
920876	  772.4	  636.8	 3143.0	...
920877	  772.6	  637.1	 3142.0	...
920878	  772.7	  637.5	 3144.0	...
920879	  772.6	  637.7	 3146.0	...
920880	  772.7	  637.3	 3146.0	...
920881	  772.9	  636.6	 3145.0	...
920882	  773.1	  636.2	 3143.0	...
920883	  773.2	  635.8	 3142.0	...
920884	  773.2	  635.9	 3142.0	...
920885	  773.3	  636.0	 3141.0	...
920886	  773.4	  636.0	 3142.0	...
920887	  773.5	  635.9	 3143.0	...
920888	  773.5	  635.9	 3144.0	...
920889	  773.5	  636.1	 3144.0	...
920890	  773.4	  636.2	 3144.0	...
920891	  773.4	  636.0	 3144.0	...
920892	  773.4	  635.7	 3145.0	...
920893	  773.3	  635.5	 3147.0	...
920894	  773.3	  635.6	 3149.0	...
920895	  773.4	  635.6	 3150.0	...
920896	  773.4	  635.6	 3151.0	...
920897	  773.5	  636.2	 3151.0	...
920898	  773.5	  636.8	 3151.0	...
920899	  773.6	  637.4	 3152.0	...
920900	  773.5	  637.4	 3152.0	...
920901	  773.5	  637.2	 3151.0	...
920902	  773.6	  637.0	 3150.0	...
920903	  773.2	  637.0	 3149.0	...
920904	  772.9	  637.4	 3148.0	...
920905	  772.4	  637.9	 3149.0	...
920906	  772.4	  638.1	 3151.0	...
920907	  772.4	  638.1	 3153.0	...
920908	  773.0	  637.8	 3154.0	...
920909	  773.8	  637.6	 3154.0	...
920910	  774.5	  637.5	 3155.0	...
920911	  774.1	  637.5	 3156.0	...
920912	  773.5	  637.0	 3156.0	...
920913	  773.0	  636.7	 3156.0	...
920914	  772.8	  636.3	 3155.0	...
920915	  772.7	  636.1	 3155.0	...
920916	  772.6	  635.7	 3156.0	...
920917	  772.6	  635.2	 3156.0	...
920918	  772.8	  635.1	 3157.0	...
920919	  773.0	  635.4	 3157.0	...
920920	  773.2	  635.7	 3159.0	...
920921	  773.1	  636.0	 3159.0	...
920922	  773.0	  637.0	 3160.0	...
920923	  772.8	  638.0	 3159.0	...
920924	  772.8	  638.9	 3160.0	...
920925	  772.5	  638.8	 3160.0	...
920926	  772.2	  638.5	 3161.0	...
920927	  772.4	  638.1	 3160.0	...
920928	  772.9	  637.4	 3159.0	...
920929	  773.4	  637.0	 3160.0	...
920930	  773.5	  636.8	 3161.0	...
920931	  773.6	  636.8	 3162.0	...
920932	  773.6	  636.7	 3160.0	...
920933	  773.5	  636.6	 3158.0	...
920934	  773.4	  636.5	 3158.0	...
920935	  773.4	  636.1	 3160.0	...
920936	  773.5	  635.7	 3162.0	...
920937	  773.6	  635.4	 3162.0	...
920938	  773.7	  635.6	 3159.0	...
920939	  773.5	  635.8	 3157.0	...
920940	  773.1	  635.9	 3156.0	...
920941	  772.6	  636.1	 3156.0	...
920942	  772.3	  636.5	 3157.0	...
920943	  772.2	  636.7	 3157.0	...
920944	  772.1	  636.8	 3157.0	...
920945	  772.0	  637.1	 3159.0	...
920946	  772.0	  637.5	 3161.0	...
920947	  772.0	  637.9	 3163.0	...
920948	  772.0	  637.9	 3163.0	...
920949	  772.0	  637.9	 3165.0	...
920950	  772.1	  637.9	 3167.0	...
920951	  772.2	  637.9	 3169.0	...
920952	  772.4	  637.8	 3169.0	...
920953	  772.7	  637.9	 3168.0	...
920954	  773.0	  638.0	 3168.0	...
920955	  773.0	  638.4	 3168.0	...
920956	  772.8	  638.7	 3168.0	...
920957	  772.3	  638.8	 3169.0	...
920958	  771.9	  638.6	 3171.0	...
920959	  771.5	  639.0	 3173.0	...
920960	  771.5	  639.9	 3174.0	...
920961	  771.6	  640.8	 3174.0	...
920962	  771.7	  640.0	 3174.0	...
920963	  771.8	  638.9	 3174.0	...
920964	  771.8	  637.9	 3175.0	...
920965	  771.6	  638.0	 3176.0	...
920966	  771.4	  638.1	 3177.0	...
920967	  771.2	  638.1	 3177.0	...
920968	  771.3	  637.9	 3177.0	...
920969	  771.5	  638.8	 3177.0	...
920970	  771.7	  639.7	 3177.0	...
920971	  771.9	  640.2	 3178.0	...
920972	  772.2	  639.4	 3180.0	...
920973	  772.5	  638.5	 3181.0	...
920974	  772.5	  638.1	 3182.0	...
920975	  772.0	  638.1	 3182.0	...
920976	  771.5	  638.0	 3183.0	...
920977	  771.5	  638.1	 3184.0	...
920978	  771.4	  638.3	 3184.0	...
920979	  771.2	  638.6	 3183.0	...
920980	  771.3	  638.6	 3182.0	...
920981	  771.5	  638.6	 3183.0	...
920982	  771.6	  638.7	 3185.0	...
920983	  771.6	  638.8	 3187.0	...
920984	  771.5	  638.8	 3187.0	...
920985	  771.6	  639.0	 3187.0	...
920986	  771.5	  639.2	 3187.0	...
920987	  771.4	  639.4	 3187.0	...
920988	  771.4	  639.3	 3187.0	...
920989	  771.4	  639.2	 3188.0	...
920990	  771.5	  639.1	 3189.0	...
920991	  771.5	  639.2	 3189.0	...
920992	  771.7	  639.3	 3191.0	...
920993	  772.0	  639.2	 3193.0	...
920994	  772.3	  638.9	 3192.0	...
920995	  772.3	  638.6	 3189.0	...
920996	  772.2	  638.5	 3187.0	...
920997	  772.1	  638.4	 3187.0	...
920998	  772.0	  638.3	 3188.0	...
920999	  771.9	  638.1	 3189.0	...
921000	  771.9	  638.0	 3190.0	...
921001	  771.7	  638.0	 3190.0	...
921002	  771.5	  638.0	 3190.0	...
921003	  771.3	  638.1	 3190.0	...
921004	  771.3	  638.1	 3190.0	...
921005	  771.3	  638.9	 3189.0	...
921006	  771.2	  639.7	 3189.0	...
921007	  771.0	  640.4	 3190.0	...
921008	  771.0	  640.1	 3192.0	...
921009	  771.1	  639.8	 3193.0	...
921010	  771.3	  639.7	 3192.0	...
921011	  771.3	  639.8	 3190.0	...
921012	  771.3	  639.4	 3191.0	...
921013	  771.3	  639.0	 3195.0	...
921014	  771.3	  638.4	 3199.0	...
921015	  771.3	  638.3	 3200.0	...
921016	  771.3	  638.3	 3200.0	...
921017	  771.2	  638.6	 3201.0	...
921018	  771.4	  638.9	 3201.0	...
921019	  771.7	  639.0	 3202.0	...
921020	  771.4	  639.0	 3202.0	...
921021	  770.8	  639.1	 3202.0	...
921022	  770.3	  639.1	 3203.0	...
921023	  770.3	  639.1	 3204.0	...
921024	  771.1	  639.0	 3204.0	...
921025	  771.8	  638.9	 3204.0	...
921026	  772.4	  638.9	 3207.0	...
921027	  772.1	  639.2	 3210.0	...
921028	  771.8	  639.2	 3213.0	...
921029	  771.6	  639.1	 3213.0	...
921030	  771.1	  639.0	 3215.0	...
921031	  770.5	  639.3	 3218.0	...
921032	  770.6	  639.7	 3217.0	...
921033	  771.2	  639.9	 3215.0	...
921034	  771.8	  640.0	 3214.0	...
921035	  771.7	  640.1	 3216.0	...
921036	  771.5	  640.7	 3219.0	...
921037	  771.4	  641.1	 3217.0	...
921038	  771.4	  641.5	 3216.0	...
921039	  771.6	  641.3	 3215.0	...
921040	  771.7	  641.1	 3214.0	...
921041	  771.7	  641.0	 3215.0	...
921042	  771.6	  641.0	 3215.0	...
921043	  771.6	  641.0	 3216.0	...
921044	  771.5	  640.6	 3215.0	...
MSG	921045 0000 _ Number Off
921045	  771.3	  640.3	 3215.0	...
921046	  771.2	  640.0	 3219.0	...
921047	  771.2	  640.1	 3224.0	...
921048	  771.0	  640.4	 3229.0	...
921049	  770.7	  640.7	 3231.0	...
921050	  770.5	  641.0	 3232.0	...
921051	  770.8	  641.3	 3233.0	...
921052	  771.0	  641.3	 3233.0	...
921053	  771.2	  641.3	 3234.0	...
921054	  771.0	  641.1	 3234.0	...
921055	  770.9	  641.4	 3234.0	...
921056	  770.5	  641.8	 3233.0	...
921057	  770.2	  642.1	 3229.0	...
921058	  770.1	  642.3	 3226.0	...
921059	  770.2	  642.3	 3227.0	...
921060	  770.2	  642.2	 3230.0	...
921061	  770.2	  642.1	 3234.0	...
921062	  770.4	  642.1	 3234.0	...
921063	  770.5	  641.7	 3235.0	...
921064	  770.6	  641.3	 3235.0	...
921065	  770.7	  641.5	 3235.0	...
921066	  770.9	  642.1	 3235.0	...
921067	  770.9	  642.8	 3235.0	...
921068	  770.4	  643.1	 3236.0	...
921069	  770.0	  644.0	 3237.0	...
EFIX R   918700	921069	2370	  781.0	  630.8	   2917
SSACC R  921070
921070	  769.6	  645.1	 3239.0	...
921071	  769.5	  646.0	 3240.0	...
921072	  769.7	  647.3	 3241.0	...
921073	  770.2	  649.2	 3241.0	...
921074	  770.8	  651.0	 3242.0	...
921075	  771.4	  652.8	 3245.0	...
921076	  771.8	  654.6	 3248.0	...
921077	  771.7	  660.0	 3250.0	...
921078	  770.4	  668.0	 3252.0	...
921079	  769.3	  677.7	 3257.0	...
921080	  768.9	  687.2	 3262.0	...
921081	  768.8	  697.5	 3268.0	...
921082	  768.2	  709.8	 3273.0	...
921083	  767.1	  723.3	 3277.0	...
921084	  766.8	  737.8	 3277.0	...
921085	  766.4	  751.3	 3279.0	...
921086	  765.8	  765.9	 3282.0	...
921087	  765.1	  779.7	 3286.0	...
921088	  765.2	  793.0	 3293.0	...
921089	  765.5	  805.4	 3299.0	...
921090	  765.9	  818.2	 3306.0	...
921091	  766.1	  831.5	 3311.0	...
921092	  767.0	  843.7	 3315.0	...
921093	  768.5	  855.4	 3322.0	...
921094	  770.3	  867.6	 3325.0	...
921095	  772.0	  878.8	 3328.0	...
921096	  771.9	  891.0	 3328.0	...
921097	  771.8	  902.4	 3327.0	...
921098	  771.4	  915.2	 3327.0	...
921099	  771.3	  926.1	 3329.0	...
921100	  770.3	  937.5	 3331.0	...
921101	  769.8	  948.7	 3334.0	...
921102	  769.9	  959.4	 3334.0	...
921103	  770.8	  970.8	 3335.0	...
921104	  771.5	  981.6	 3334.0	...
921105	  772.2	  994.0	 3333.0	...
921106	  773.1	 1006.5	 3330.0	...
921107	  775.0	 1019.2	 3329.0	...
921108	  777.9	 1031.2	 3330.0	...
921109	  781.4	 1042.8	 3333.0	...
921110	  785.3	 1054.8	 3336.0	...
921111	  788.4	 1065.3	 3335.0	...
921112	  791.7	 1074.5	 3335.0	...
921113	  794.1	 1084.0	 3336.0	...
921114	  796.4	 1093.4	 3338.0	...
921115	  798.0	 1104.3	 3339.0	...
921116	  799.2	 1114.4	 3338.0	...
921117	  799.8	 1125.7	 3336.0	...
921118	  799.3	 1136.3	 3333.0	...
921119	  798.0	 1147.7	 3331.0	...
921120	  795.4	 1159.7	 3333.0	...
921121	  792.0	 1171.7	 3336.0	...
921122	  787.4	 1184.3	 3340.0	...
921123	  784.1	 1196.5	 3341.0	...
921124	  781.0	 1208.8	 3342.0	...
921125	  779.7	 1220.9	 3342.0	...
921126	  779.2	 1232.8	 3343.0	...
921127	  780.4	 1244.6	 3342.0	...
921128	  782.0	 1254.5	 3342.0	...
921129	  783.6	 1264.5	 3342.0	...
921130	  785.4	 1274.4	 3341.0	...
921131	  787.6	 1284.5	 3341.0	...
921132	  789.8	 1293.5	 3340.0	...
921133	  793.4	 1302.9	 3340.0	...
921134	  797.7	 1312.6	 3337.0	...
921135	  801.7	 1322.7	 3335.0	...
921136	  804.1	 1331.9	 3333.0	...
921137	  805.9	 1342.0	 3334.0	...
921138	  807.6	 1352.2	 3334.0	...
921139	  809.2	 1362.2	 3334.0	...
921140	  810.6	 1371.8	 3332.0	...
921141	  811.7	 1381.3	 3331.0	...
921142	  811.8	 1390.7	 3326.0	...
921143	  811.6	 1400.4	 3323.0	...
921144	  811.8	 1411.3	 3319.0	...
921145	  812.1	 1423.0	 3318.0	...
921146	  811.8	 1434.4	 3315.0	...
921147	  811.1	 1445.1	 3312.0	...
921148	  811.5	 1456.7	 3309.0	...
921149	  812.4	 1467.8	 3306.0	...
921150	  813.1	 1479.4	 3306.0	...
921151	  813.9	 1490.3	 3307.0	...
921152	  814.6	 1500.9	 3307.0	...
921153	  816.2	 1512.8	 3304.0	...
921154	  818.0	 1524.3	 3301.0	...
921155	  820.7	 1536.5	 3299.0	...
921156	  823.1	 1546.9	 3301.0	...
921157	  825.9	 1557.2	 3301.0	...
921158	  828.5	 1566.6	 3298.0	...
921159	  831.2	 1576.3	 3294.0	...
921160	  833.8	 1586.1	 3292.0	...
921161	  837.6	 1595.9	 3291.0	...
921162	  841.4	 1605.1	 3291.0	...
921163	  844.7	 1614.4	 3291.0	...
921164	  847.0	 1624.2	 3288.0	...
921165	  849.3	 1634.1	 3286.0	...
921166	  851.2	 1642.8	 3284.0	...
921167	  852.4	 1651.4	 3285.0	...
921168	  853.4	 1660.7	 3285.0	...
921169	  853.8	 1670.6	 3281.0	...
921170	  854.2	 1680.7	 3277.0	...
921171	  854.1	 1690.1	 3274.0	...
921172	  854.4	 1700.2	 3272.0	...
921173	  854.5	 1710.5	 3270.0	...
921174	  854.5	 1720.7	 3268.0	...
921175	  855.0	 1732.1	 3268.0	...
921176	  856.3	 1743.1	 3268.0	...
921177	  857.5	 1755.2	 3268.0	...
921178	  858.2	 1765.5	 3266.0	...
921179	  859.5	 1777.4	 3264.0	...
921180	  861.1	 1789.8	 3262.0	...
921181	  863.3	 1802.1	 3261.0	...
921182	  865.2	 1814.6	 3260.0	...
921183	  867.7	 1825.8	 3261.0	...
921184	  869.6	 1837.1	 3261.0	...
921185	  871.5	 1846.6	 3262.0	...
921186	  873.5	 1856.1	 3262.0	...
921187	  875.4	 1865.0	 3262.0	...
921188	  876.8	 1873.9	 3262.0	...
921189	  877.9	 1882.8	 3262.0	...
921190	  879.7	 1892.3	 3262.0	...
921191	  882.1	 1901.9	 3263.0	...
921192	  884.7	 1911.7	 3263.0	...
921193	  887.5	 1921.8	 3263.0	...
921194	  890.5	 1932.2	 3262.0	...
921195	  892.9	 1943.5	 3258.0	...
921196	  894.5	 1954.5	 3254.0	...
921197	  895.2	 1966.1	 3247.0	...
921198	  895.8	 1977.2	 3241.0	...
921199	  896.7	 1989.5	 3233.0	...
921200	  897.8	 2001.5	 3230.0	...
921201	  898.2	 2013.9	 3225.0	...
921202	  897.7	 2025.3	 3222.0	...
921203	  895.2	 2035.2	 3220.0	...
921204	  893.2	 2044.0	 3216.0	...
921205	  891.7	 2053.1	 3211.0	...
921206	  892.5	 2063.7	 3204.0	...
921207	  894.1	 2074.8	 3195.0	...
921208	  896.7	 2086.0	 3189.0	...
921209	  899.0	 2096.5	 3181.0	...
921210	  901.5	 2107.0	 3177.0	...
921211	  904.1	 2116.8	 3172.0	...
921212	  906.3	 2126.5	 3169.0	...
921213	  909.0	 2137.1	 3167.0	...
921214	  911.0	 2146.4	 3166.0	...
921215	  914.3	 2157.6	 3161.0	...
921216	  916.9	 2166.4	 3158.0	...
921217	  918.9	 2175.8	 3155.0	...
921218	  920.1	 2183.1	 3155.0	...
921219	  920.7	 2191.8	 3155.0	...
921220	  921.8	 2199.7	 3158.0	...
921221	  921.8	 2207.4	 3162.0	...
921222	  921.4	 2213.3	 3166.0	...
921223	  920.5	 2220.0	 3168.0	...
921224	  919.9	 2227.1	 3169.0	...
921225	  919.0	 2233.1	 3169.0	...
921226	  918.8	 2238.2	 3173.0	...
921227	  917.2	 2242.6	 3177.0	...
921228	  915.5	 2247.7	 3181.0	...
ESACC R  921070	921228	159	  769.6	  645.1	  915.5	 2247.7	  30.15	    288
SFIX R   921229
921229	  912.6	 2252.8	 3180.0	...
921230	  911.0	 2258.5	 3179.0	...
921231	  909.9	 2263.5	 3182.0	...
921232	  909.2	 2267.8	 3190.0	...
921233	  908.6	 2271.0	 3198.0	...
921234	  908.2	 2274.8	 3203.0	...
921235	  909.0	 2279.4	 3206.0	...
921236	  909.4	 2284.0	 3210.0	...
921237	  910.7	 2289.3	 3214.0	...
921238	  911.1	 2293.5	 3218.0	...
921239	  911.3	 2297.5	 3222.0	...
921240	  911.2	 2300.7	 3227.0	...
921241	  911.5	 2304.5	 3227.0	...
921242	  912.4	 2307.7	 3230.0	...
921243	  912.9	 2309.9	 3235.0	...
921244	  913.2	 2312.0	 3240.0	...
921245	  913.8	 2315.0	 3241.0	...
921246	  914.6	 2317.5	 3242.0	...
921247	  916.0	 2320.1	 3241.0	...
921248	  917.9	 2322.3	 3239.0	...
921249	  919.7	 2324.9	 3236.0	...
921250	  921.1	 2327.1	 3236.0	...
EFIX R   921229	921250	22	  912.5	 2295.2	   3218
SSACC R  921251
921251	  921.9	 2329.2	 3233.0	...
921252	  923.1	 2332.1	 3230.0	...
921253	  924.5	 2335.3	 3228.0	...
921254	  925.9	 2339.1	 3228.0	...
MSG	921255 0000 _ Number On
921255	  925.6	 2344.4	 3229.0	...
921256	  923.2	 2349.7	 3231.0	...
921257	  919.1	 2355.3	 3233.0	...
921258	  914.7	 2359.2	 3237.0	...
921259	  910.1	 2363.4	 3240.0	...
921260	  905.3	 2367.5	 3241.0	...
921261	  900.3	 2371.4	 3241.0	...
921262	  896.0	 2375.2	 3244.0	...
921263	  892.3	 2378.1	 3248.0	...
921264	  889.7	 2381.1	 3249.0	...
921265	  887.6	 2384.7	 3248.0	...
921266	  884.7	 2387.4	 3247.0	...
921267	  881.3	 2389.4	 3251.0	...
921268	  878.7	 2391.6	 3256.0	...
921269	  877.6	 2395.1	 3259.0	...
SBLINK R 921270
921270	   .	   .	    0.0	...
921271	   .	   .	    0.0	...
921272	   .	   .	    0.0	...
921273	   .	   .	    0.0	...
921274	   .	   .	    0.0	...
921275	   .	   .	    0.0	...
921276	   .	   .	    0.0	...
921277	   .	   .	    0.0	...
921278	   .	   .	    0.0	...
921279	   .	   .	    0.0	...
921280	   .	   .	    0.0	...
921281	   .	   .	    0.0	...
921282	   .	   .	    0.0	...
921283	   .	   .	    0.0	...
921284	   .	   .	    0.0	...
921285	   .	   .	    0.0	...
921286	   .	   .	    0.0	...
921287	   .	   .	    0.0	...
921288	   .	   .	    0.0	...
921289	   .	   .	    0.0	...
921290	   .	   .	    0.0	...
921291	   .	   .	    0.0	...
921292	   .	   .	    0.0	...
921293	   .	   .	    0.0	...
921294	   .	   .	    0.0	...
921295	   .	   .	    0.0	...
921296	   .	   .	    0.0	...
921297	   .	   .	    0.0	...
921298	   .	   .	    0.0	...
921299	   .	   .	    0.0	...
921300	   .	   .	    0.0	...
921301	   .	   .	    0.0	...
921302	   .	   .	    0.0	...
921303	   .	   .	    0.0	...
921304	   .	   .	    0.0	...
921305	   .	   .	    0.0	...
921306	   .	   .	    0.0	...
921307	   .	   .	    0.0	...
921308	   .	   .	    0.0	...
921309	   .	   .	    0.0	...
921310	   .	   .	    0.0	...
921311	   .	   .	    0.0	...
921312	   .	   .	    0.0	...
921313	   .	   .	    0.0	...
921314	   .	   .	    0.0	...
921315	   .	   .	    0.0	...
921316	   .	   .	    0.0	...
921317	   .	   .	    0.0	...
921318	   .	   .	    0.0	...
921319	   .	   .	    0.0	...
921320	   .	   .	    0.0	...
921321	   .	   .	    0.0	...
921322	   .	   .	    0.0	...
921323	   .	   .	    0.0	...
921324	   .	   .	    0.0	...
921325	   .	   .	    0.0	...
921326	   .	   .	    0.0	...
921327	   .	   .	    0.0	...
921328	   .	   .	    0.0	...
921329	   .	   .	    0.0	...
921330	   .	   .	    0.0	...
921331	   .	   .	    0.0	...
921332	   .	   .	    0.0	...
921333	   .	   .	    0.0	...
921334	   .	   .	    0.0	...
921335	   .	   .	    0.0	...
921336	   .	   .	    0.0	...
921337	   .	   .	    0.0	...
921338	   .	   .	    0.0	...
921339	   .	   .	    0.0	...
921340	   .	   .	    0.0	...
921341	   .	   .	    0.0	...
921342	   .	   .	    0.0	...
921343	   .	   .	    0.0	...
921344	   .	   .	    0.0	...
921345	   .	   .	    0.0	...
921346	   .	   .	    0.0	...
921347	   .	   .	    0.0	...
921348	   .	   .	    0.0	...
921349	   .	   .	    0.0	...
921350	   .	   .	    0.0	...
921351	   .	   .	    0.0	...
921352	   .	   .	    0.0	...
921353	   .	   .	    0.0	...
921354	   .	   .	    0.0	...
921355	   .	   .	    0.0	...
921356	   .	   .	    0.0	...
921357	   .	   .	    0.0	...
921358	   .	   .	    0.0	...
921359	   .	   .	    0.0	...
921360	   .	   .	    0.0	...
921361	   .	   .	    0.0	...
921362	   .	   .	    0.0	...
921363	   .	   .	    0.0	...
921364	   .	   .	    0.0	...
921365	   .	   .	    0.0	...
921366	   .	   .	    0.0	...
921367	   .	   .	    0.0	...
921368	   .	   .	    0.0	...
921369	   .	   .	    0.0	...
921370	   .	   .	    0.0	...
921371	   .	   .	    0.0	...
921372	   .	   .	    0.0	...
921373	   .	   .	    0.0	...
921374	   .	   .	    0.0	...
921375	   .	   .	    0.0	...
921376	   .	   .	    0.0	...
921377	   .	   .	    0.0	...
921378	   .	   .	    0.0	...
921379	   .	   .	    0.0	...
921380	   .	   .	    0.0	...
921381	   .	   .	    0.0	...
921382	   .	   .	    0.0	...
921383	   .	   .	    0.0	...
921384	   .	   .	    0.0	...
921385	   .	   .	    0.0	...
921386	   .	   .	    0.0	...
921387	   .	   .	    0.0	...
921388	   .	   .	    0.0	...
921389	   .	   .	    0.0	...
921390	   .	   .	    0.0	...
921391	   .	   .	    0.0	...
921392	   .	   .	    0.0	...
921393	   .	   .	    0.0	...
921394	   .	   .	    0.0	...
921395	   .	   .	    0.0	...
921396	   .	   .	    0.0	...
921397	   .	   .	    0.0	...
921398	   .	   .	    0.0	...
921399	   .	   .	    0.0	...
921400	   .	   .	    0.0	...
921401	   .	   .	    0.0	...
921402	   .	   .	    0.0	...
921403	   .	   .	    0.0	...
921404	   .	   .	    0.0	...
921405	   .	   .	    0.0	...
921406	   .	   .	    0.0	...
921407	   .	   .	    0.0	...
921408	   .	   .	    0.0	...
921409	   .	   .	    0.0	...
921410	   .	   .	    0.0	...
921411	   .	   .	    0.0	...
921412	   .	   .	    0.0	...
921413	   .	   .	    0.0	...
921414	   .	   .	    0.0	...
921415	   .	   .	    0.0	...
921416	   .	   .	    0.0	...
921417	   .	   .	    0.0	...
921418	   .	   .	    0.0	...
921419	   .	   .	    0.0	...
921420	   .	   .	    0.0	...
921421	   .	   .	    0.0	...
921422	   .	   .	    0.0	...
921423	   .	   .	    0.0	...
921424	   .	   .	    0.0	...
921425	   .	   .	    0.0	...
921426	   .	   .	    0.0	...
921427	   .	   .	    0.0	...
921428	   .	   .	    0.0	...
921429	   .	   .	    0.0	...
921430	   .	   .	    0.0	...
921431	   .	   .	    0.0	...
921432	   .	   .	    0.0	...
921433	   .	   .	    0.0	...
921434	   .	   .	    0.0	...
921435	   .	   .	    0.0	...
921436	   .	   .	    0.0	...
921437	   .	   .	    0.0	...
921438	   .	   .	    0.0	...
921439	   .	   .	    0.0	...
921440	   .	   .	    0.0	...
921441	   .	   .	    0.0	...
921442	   .	   .	    0.0	...
921443	   .	   .	    0.0	...
921444	   .	   .	    0.0	...
921445	   .	   .	    0.0	...
921446	   .	   .	    0.0	...
921447	   .	   .	    0.0	...
921448	   .	   .	    0.0	...
921449	   .	   .	    0.0	...
921450	   .	   .	    0.0	...
921451	   .	   .	    0.0	...
921452	   .	   .	    0.0	...
921453	   .	   .	    0.0	...
921454	   .	   .	    0.0	...
921455	   .	   .	    0.0	...
921456	   .	   .	    0.0	...
921457	   .	   .	    0.0	...
921458	   .	   .	    0.0	...
921459	   .	   .	    0.0	...
921460	   .	   .	    0.0	...
921461	   .	   .	    0.0	...
921462	   .	   .	    0.0	...
921463	   .	   .	    0.0	...
921464	   .	   .	    0.0	...
921465	   .	   .	    0.0	...
921466	   .	   .	    0.0	...
921467	   .	   .	    0.0	...
921468	   .	   .	    0.0	...
921469	   .	   .	    0.0	...
921470	   .	   .	    0.0	...
921471	   .	   .	    0.0	...
921472	   .	   .	    0.0	...
921473	   .	   .	    0.0	...
921474	   .	   .	    0.0	...
921475	   .	   .	    0.0	...
921476	   .	   .	    0.0	...
921477	   .	   .	    0.0	...
921478	   .	   .	    0.0	...
921479	   .	   .	    0.0	...
921480	   .	   .	    0.0	...
921481	   .	   .	    0.0	...
921482	   .	   .	    0.0	...
921483	   .	   .	    0.0	...
921484	   .	   .	    0.0	...
921485	   .	   .	    0.0	...
921486	   .	   .	    0.0	...
921487	   .	   .	    0.0	...
921488	   .	   .	    0.0	...
921489	   .	   .	    0.0	...
921490	   .	   .	    0.0	...
921491	   .	   .	    0.0	...
921492	   .	   .	    0.0	...
921493	   .	   .	    0.0	...
921494	   .	   .	    0.0	...
921495	   .	   .	    0.0	...
921496	   .	   .	    0.0	...
921497	   .	   .	    0.0	...
921498	   .	   .	    0.0	...
921499	   .	   .	    0.0	...
921500	   .	   .	    0.0	...
921501	   .	   .	    0.0	...
921502	   .	   .	    0.0	...
921503	   .	   .	    0.0	...
921504	   .	   .	    0.0	...
921505	   .	   .	    0.0	...
921506	   .	   .	    0.0	...
921507	   .	   .	    0.0	...
921508	   .	   .	    0.0	...
921509	   .	   .	    0.0	...
921510	   .	   .	    0.0	...
921511	   .	   .	    0.0	...
921512	   .	   .	    0.0	...
921513	   .	   .	    0.0	...
921514	   .	   .	    0.0	...
921515	   .	   .	    0.0	...
921516	   .	   .	    0.0	...
921517	   .	   .	    0.0	...
921518	   .	   .	    0.0	...
921519	   .	   .	    0.0	...
921520	   .	   .	    0.0	...
921521	   .	   .	    0.0	...
921522	   .	   .	    0.0	...
921523	   .	   .	    0.0	...
921524	   .	   .	    0.0	...
921525	   .	   .	    0.0	...
921526	   .	   .	    0.0	...
921527	   .	   .	    0.0	...
921528	   .	   .	    0.0	...
921529	   .	   .	    0.0	...
921530	   .	   .	    0.0	...
921531	   .	   .	    0.0	...
921532	   .	   .	    0.0	...
921533	   .	   .	    0.0	...
921534	   .	   .	    0.0	...
921535	   .	   .	    0.0	...
921536	   .	   .	    0.0	...
921537	   .	   .	    0.0	...
921538	   .	   .	    0.0	...
921539	   .	   .	    0.0	...
921540	   .	   .	    0.0	...
921541	   .	   .	    0.0	...
921542	   .	   .	    0.0	...
921543	   .	   .	    0.0	...
921544	   .	   .	    0.0	...
921545	   .	   .	    0.0	...
921546	   .	   .	    0.0	...
921547	   .	   .	    0.0	...
921548	   .	   .	    0.0	...
921549	   .	   .	    0.0	...
921550	   .	   .	    0.0	...
921551	   .	   .	    0.0	...
921552	   .	   .	    0.0	...
921553	   .	   .	    0.0	...
921554	   .	   .	    0.0	...
921555	   .	   .	    0.0	...
921556	   .	   .	    0.0	...
921557	   .	   .	    0.0	...
MSG	921558 0000 _ Number Off
921558	   .	   .	    0.0	...
921559	   .	   .	    0.0	...
921560	   .	   .	    0.0	...
921561	   .	   .	    0.0	...
921562	   .	   .	    0.0	...
921563	   .	   .	    0.0	...
921564	   .	   .	    0.0	...
921565	   .	   .	    0.0	...
921566	   .	   .	    0.0	...
921567	   .	   .	    0.0	...
921568	   .	   .	    0.0	...
921569	   .	   .	    0.0	...
921570	   .	   .	    0.0	...
921571	   .	   .	    0.0	...
921572	   .	   .	    0.0	...
921573	   .	   .	    0.0	...
921574	   .	   .	    0.0	...
921575	   .	   .	    0.0	...
921576	   .	   .	    0.0	...
921577	   .	   .	    0.0	...
921578	   .	   .	    0.0	...
921579	   .	   .	    0.0	...
921580	   .	   .	    0.0	...
921581	   .	   .	    0.0	...
921582	   .	   .	    0.0	...
921583	   .	   .	    0.0	...
921584	   .	   .	    0.0	...
921585	   .	   .	    0.0	...
921586	   .	   .	    0.0	...
921587	   .	   .	    0.0	...
921588	   .	   .	    0.0	...
921589	   .	   .	    0.0	...
921590	   .	   .	    0.0	...
921591	   .	   .	    0.0	...
921592	   .	   .	    0.0	...
921593	   .	   .	    0.0	...
921594	   .	   .	    0.0	...
921595	   .	   .	    0.0	...
921596	   .	   .	    0.0	...
921597	   .	   .	    0.0	...
921598	   .	   .	    0.0	...
921599	   .	   .	    0.0	...
921600	   .	   .	    0.0	...
921601	   .	   .	    0.0	...
921602	   .	   .	    0.0	...
921603	   .	   .	    0.0	...
921604	   .	   .	    0.0	...
921605	   .	   .	    0.0	...
921606	   .	   .	    0.0	...
921607	   .	   .	    0.0	...
921608	   .	   .	    0.0	...
921609	   .	   .	    0.0	...
921610	   .	   .	    0.0	...
921611	   .	   .	    0.0	...
921612	   .	   .	    0.0	...
921613	   .	   .	    0.0	...
921614	   .	   .	    0.0	...
921615	   .	   .	    0.0	...
921616	   .	   .	    0.0	...
921617	   .	   .	    0.0	...
921618	   .	   .	    0.0	...
921619	   .	   .	    0.0	...
921620	   .	   .	    0.0	...
921621	   .	   .	    0.0	...
921622	   .	   .	    0.0	...
921623	   .	   .	    0.0	...
921624	   .	   .	    0.0	...
921625	   .	   .	    0.0	...
921626	   .	   .	    0.0	...
921627	   .	   .	    0.0	...
921628	   .	   .	    0.0	...
921629	   .	   .	    0.0	...
921630	   .	   .	    0.0	...
921631	   .	   .	    0.0	...
921632	   .	   .	    0.0	...
921633	   .	   .	    0.0	...
921634	   .	   .	    0.0	...
921635	   .	   .	    0.0	...
921636	   .	   .	    0.0	...
921637	   .	   .	    0.0	...
921638	   .	   .	    0.0	...
921639	   .	   .	    0.0	...
921640	   .	   .	    0.0	...
921641	   .	   .	    0.0	...
921642	   .	   .	    0.0	...
921643	   .	   .	    0.0	...
921644	   .	   .	    0.0	...
921645	   .	   .	    0.0	...
921646	   .	   .	    0.0	...
921647	   .	   .	    0.0	...
921648	   .	   .	    0.0	...
921649	   .	   .	    0.0	...
921650	   .	   .	    0.0	...
921651	   .	   .	    0.0	...
921652	   .	   .	    0.0	...
921653	   .	   .	    0.0	...
921654	   .	   .	    0.0	...
921655	   .	   .	    0.0	...
921656	   .	   .	    0.0	...
921657	   .	   .	    0.0	...
921658	   .	   .	    0.0	...
921659	   .	   .	    0.0	...
921660	   .	   .	    0.0	...
921661	   .	   .	    0.0	...
921662	   .	   .	    0.0	...
921663	   .	   .	    0.0	...
921664	   .	   .	    0.0	...
921665	   .	   .	    0.0	...
921666	   .	   .	    0.0	...
921667	   .	   .	    0.0	...
921668	   .	   .	    0.0	...
921669	   .	   .	    0.0	...
921670	   .	   .	    0.0	...
921671	   .	   .	    0.0	...
921672	   .	   .	    0.0	...
921673	   .	   .	    0.0	...
921674	   .	   .	    0.0	...
921675	   .	   .	    0.0	...
921676	   .	   .	    0.0	...
921677	   .	   .	    0.0	...
921678	   .	   .	    0.0	...
921679	   .	   .	    0.0	...
921680	   .	   .	    0.0	...
921681	   .	   .	    0.0	...
921682	   .	   .	    0.0	...
921683	   .	   .	    0.0	...
921684	   .	   .	    0.0	...
921685	   .	   .	    0.0	...
921686	   .	   .	    0.0	...
921687	   .	   .	    0.0	...
921688	   .	   .	    0.0	...
921689	   .	   .	    0.0	...
921690	   .	   .	    0.0	...
921691	   .	   .	    0.0	...
921692	   .	   .	    0.0	...
921693	   .	   .	    0.0	...
921694	   .	   .	    0.0	...
921695	   .	   .	    0.0	...
921696	   .	   .	    0.0	...
921697	   .	   .	    0.0	...
921698	   .	   .	    0.0	...
921699	   .	   .	    0.0	...
921700	   .	   .	    0.0	...
921701	   .	   .	    0.0	...
921702	   .	   .	    0.0	...
921703	   .	   .	    0.0	...
921704	   .	   .	    0.0	...
921705	   .	   .	    0.0	...
921706	   .	   .	    0.0	...
921707	   .	   .	    0.0	...
921708	   .	   .	    0.0	...
921709	   .	   .	    0.0	...
921710	   .	   .	    0.0	...
921711	   .	   .	    0.0	...
921712	   .	   .	    0.0	...
921713	   .	   .	    0.0	...
921714	   .	   .	    0.0	...
921715	   .	   .	    0.0	...
921716	   .	   .	    0.0	...
921717	   .	   .	    0.0	...
921718	   .	   .	    0.0	...
921719	   .	   .	    0.0	...
921720	   .	   .	    0.0	...
921721	   .	   .	    0.0	...
921722	   .	   .	    0.0	...
921723	   .	   .	    0.0	...
921724	   .	   .	    0.0	...
921725	   .	   .	    0.0	...
921726	   .	   .	    0.0	...
921727	   .	   .	    0.0	...
921728	   .	   .	    0.0	...
921729	   .	   .	    0.0	...
921730	   .	   .	    0.0	...
921731	   .	   .	    0.0	...
921732	   .	   .	    0.0	...
921733	   .	   .	    0.0	...
921734	   .	   .	    0.0	...
921735	   .	   .	    0.0	...
921736	   .	   .	    0.0	...
921737	   .	   .	    0.0	...
921738	   .	   .	    0.0	...
921739	   .	   .	    0.0	...
921740	   .	   .	    0.0	...
921741	   .	   .	    0.0	...
921742	   .	   .	    0.0	...
921743	   .	   .	    0.0	...
921744	   .	   .	    0.0	...
921745	   .	   .	    0.0	...
921746	   .	   .	    0.0	...
921747	   .	   .	    0.0	...
921748	   .	   .	    0.0	...
921749	   .	   .	    0.0	...
921750	   .	   .	    0.0	...
921751	   .	   .	    0.0	...
921752	   .	   .	    0.0	...
921753	   .	   .	    0.0	...
921754	   .	   .	    0.0	...
921755	   .	   .	    0.0	...
921756	   .	   .	    0.0	...
921757	   .	   .	    0.0	...
921758	   .	   .	    0.0	...
921759	   .	   .	    0.0	...
921760	   .	   .	    0.0	...
921761	   .	   .	    0.0	...
921762	   .	   .	    0.0	...
921763	   .	   .	    0.0	...
921764	   .	   .	    0.0	...
921765	   .	   .	    0.0	...
921766	   .	   .	    0.0	...
921767	   .	   .	    0.0	...
921768	   .	   .	    0.0	...
921769	   .	   .	    0.0	...
MSG	921770 0000 _ Number On
921770	   .	   .	    0.0	...
921771	   .	   .	    0.0	...
921772	   .	   .	    0.0	...
921773	   .	   .	    0.0	...
921774	   .	   .	    0.0	...
921775	   .	   .	    0.0	...
921776	   .	   .	    0.0	...
921777	   .	   .	    0.0	...
921778	   .	   .	    0.0	...
921779	   .	   .	    0.0	...
921780	   .	   .	    0.0	...
921781	   .	   .	    0.0	...
921782	   .	   .	    0.0	...
921783	   .	   .	    0.0	...
921784	   .	   .	    0.0	...
921785	   .	   .	    0.0	...
921786	   .	   .	    0.0	...
921787	   .	   .	    0.0	...
921788	   .	   .	    0.0	...
921789	   .	   .	    0.0	...
921790	   .	   .	    0.0	...
921791	   .	   .	    0.0	...
921792	   .	   .	    0.0	...
921793	   .	   .	    0.0	...
921794	   .	   .	    0.0	...
921795	   .	   .	    0.0	...
921796	   .	   .	    0.0	...
921797	   .	   .	    0.0	...
921798	   .	   .	    0.0	...
921799	   .	   .	    0.0	...
921800	   .	   .	    0.0	...
921801	   .	   .	    0.0	...
921802	   .	   .	    0.0	...
921803	   .	   .	    0.0	...
921804	   .	   .	    0.0	...
921805	   .	   .	    0.0	...
921806	   .	   .	    0.0	...
921807	   .	   .	    0.0	...
921808	   .	   .	    0.0	...
921809	   .	   .	    0.0	...
921810	   .	   .	    0.0	...
921811	   .	   .	    0.0	...
921812	   .	   .	    0.0	...
921813	   .	   .	    0.0	...
921814	   .	   .	    0.0	...
921815	   .	   .	    0.0	...
921816	   .	   .	    0.0	...
921817	   .	   .	    0.0	...
921818	   .	   .	    0.0	...
921819	   .	   .	    0.0	...
921820	   .	   .	    0.0	...
921821	   .	   .	    0.0	...
921822	   .	   .	    0.0	...
921823	   .	   .	    0.0	...
921824	   .	   .	    0.0	...
921825	   .	   .	    0.0	...
921826	   .	   .	    0.0	...
921827	   .	   .	    0.0	...
921828	   .	   .	    0.0	...
921829	   .	   .	    0.0	...
921830	   .	   .	    0.0	...
921831	   .	   .	    0.0	...
921832	   .	   .	    0.0	...
921833	   .	   .	    0.0	...
921834	   .	   .	    0.0	...
921835	   .	   .	    0.0	...
921836	   .	   .	    0.0	...
921837	   .	   .	    0.0	...
921838	   .	   .	    0.0	...
921839	   .	   .	    0.0	...
921840	   .	   .	    0.0	...
921841	   .	   .	    0.0	...
921842	   .	   .	    0.0	...
921843	   .	   .	    0.0	...
921844	   .	   .	    0.0	...
921845	   .	   .	    0.0	...
921846	   .	   .	    0.0	...
921847	   .	   .	    0.0	...
921848	   .	   .	    0.0	...
921849	   .	   .	    0.0	...
921850	   .	   .	    0.0	...
921851	   .	   .	    0.0	...
921852	   .	   .	    0.0	...
921853	   .	   .	    0.0	...
921854	   .	   .	    0.0	...
921855	   .	   .	    0.0	...
921856	   .	   .	    0.0	...
921857	   .	   .	    0.0	...
921858	   .	   .	    0.0	...
921859	   .	   .	    0.0	...
921860	   .	   .	    0.0	...
921861	   .	   .	    0.0	...
921862	   .	   .	    0.0	...
921863	   .	   .	    0.0	...
921864	   .	   .	    0.0	...
921865	   .	   .	    0.0	...
921866	   .	   .	    0.0	...
921867	   .	   .	    0.0	...
921868	   .	   .	    0.0	...
921869	   .	   .	    0.0	...
921870	   .	   .	    0.0	...
921871	   .	   .	    0.0	...
921872	   .	   .	    0.0	...
921873	   .	   .	    0.0	...
921874	   .	   .	    0.0	...
921875	   .	   .	    0.0	...
921876	   .	   .	    0.0	...
921877	   .	   .	    0.0	...
921878	   .	   .	    0.0	...
921879	   .	   .	    0.0	...
921880	   .	   .	    0.0	...
921881	   .	   .	    0.0	...
921882	   .	   .	    0.0	...
921883	   .	   .	    0.0	...
921884	   .	   .	    0.0	...
921885	   .	   .	    0.0	...
921886	   .	   .	    0.0	...
921887	   .	   .	    0.0	...
921888	   .	   .	    0.0	...
921889	   .	   .	    0.0	...
921890	   .	   .	    0.0	...
921891	   .	   .	    0.0	...
921892	   .	   .	    0.0	...
921893	   .	   .	    0.0	...
921894	   .	   .	    0.0	...
921895	   .	   .	    0.0	...
921896	   .	   .	    0.0	...
921897	   .	   .	    0.0	...
921898	   .	   .	    0.0	...
921899	   .	   .	    0.0	...
921900	   .	   .	    0.0	...
921901	   .	   .	    0.0	...
921902	   .	   .	    0.0	...
921903	   .	   .	    0.0	...
921904	   .	   .	    0.0	...
921905	   .	   .	    0.0	...
921906	   .	   .	    0.0	...
921907	   .	   .	    0.0	...
921908	   .	   .	    0.0	...
921909	   .	   .	    0.0	...
921910	   .	   .	    0.0	...
921911	   .	   .	    0.0	...
921912	   .	   .	    0.0	...
921913	   .	   .	    0.0	...
921914	   .	   .	    0.0	...
921915	   .	   .	    0.0	...
921916	   .	   .	    0.0	...
921917	   .	   .	    0.0	...
921918	   .	   .	    0.0	...
921919	   .	   .	    0.0	...
921920	   .	   .	    0.0	...
921921	   .	   .	    0.0	...
921922	   .	   .	    0.0	...
921923	   .	   .	    0.0	...
921924	   .	   .	    0.0	...
921925	   .	   .	    0.0	...
921926	   .	   .	    0.0	...
921927	   .	   .	    0.0	...
921928	   .	   .	    0.0	...
921929	   .	   .	    0.0	...
921930	   .	   .	    0.0	...
921931	   .	   .	    0.0	...
921932	   .	   .	    0.0	...
921933	   .	   .	    0.0	...
921934	   .	   .	    0.0	...
921935	   .	   .	    0.0	...
921936	   .	   .	    0.0	...
921937	   .	   .	    0.0	...
921938	   .	   .	    0.0	...
921939	   .	   .	    0.0	...
921940	   .	   .	    0.0	...
921941	   .	   .	    0.0	...
921942	   .	   .	    0.0	...
921943	   .	   .	    0.0	...
921944	   .	   .	    0.0	...
921945	   .	   .	    0.0	...
921946	   .	   .	    0.0	...
921947	   .	   .	    0.0	...
921948	   .	   .	    0.0	...
921949	   .	   .	    0.0	...
921950	   .	   .	    0.0	...
921951	   .	   .	    0.0	...
921952	   .	   .	    0.0	...
921953	   .	   .	    0.0	...
921954	   .	   .	    0.0	...
921955	   .	   .	    0.0	...
921956	   .	   .	    0.0	...
921957	   .	   .	    0.0	...
921958	   .	   .	    0.0	...
921959	   .	   .	    0.0	...
921960	   .	   .	    0.0	...
EBLINK R 921270	921960	691
921961	   15.0	 1336.1	  995.0	...
921962	   15.0	 1336.1	  995.0	...
921963	   15.2	 1320.2	 1010.0	...
921964	   15.4	 1304.1	 1025.0	...
921965	  172.6	 1254.8	 1451.0	...
921966	  332.3	 1217.8	 1861.0	...
921967	  545.6	 1152.9	 2405.0	...
921968	  639.4	 1103.5	 2648.0	...
921969	  741.2	 1037.7	 2942.0	...
921970	  790.2	  987.3	 3127.0	...
921971	  795.5	  954.9	 3227.0	...
921972	  792.0	  930.2	 3304.0	...
921973	  788.0	  906.4	 3382.0	...
921974	  784.4	  883.4	 3456.0	...
921975	  780.9	  860.8	 3522.0	...
921976	  778.4	  840.3	 3586.0	...
921977	  776.3	  819.4	 3653.0	...
921978	  774.6	  800.1	 3717.0	...
921979	  773.2	  780.4	 3775.0	...
921980	  772.5	  761.3	 3824.0	...
921981	  772.6	  743.2	 3864.0	...
921982	  773.6	  726.2	 3902.0	...
921983	  775.6	  710.2	 3935.0	...
921984	  777.1	  695.7	 3963.0	...
921985	  778.9	  681.5	 3988.0	...
921986	  779.2	  668.2	 4006.0	...
921987	  780.2	  657.3	 4018.0	...
921988	  780.3	  651.7	 4019.0	...
921989	  779.0	  653.0	 4008.0	...
921990	  776.6	  667.8	 3978.0	...
921991	  774.1	  687.0	 3951.0	...
921992	  773.2	  706.6	 3929.0	...
921993	  772.6	  714.4	 3924.0	...
921994	  772.1	  719.1	 3923.0	...
921995	  771.3	  721.5	 3927.0	...
921996	  771.0	  723.8	 3932.0	...
921997	  770.5	  724.7	 3934.0	...
921998	  770.3	  724.9	 3935.0	...
921999	  769.9	  724.7	 3934.0	...
922000	  769.6	  723.9	 3932.0	...
ESACC R  921251	922000	750	  921.9	 2329.2	  769.6	  723.9	  29.83	   1270
SFIX R   922001
922001	  769.6	  723.3	 3931.0	...
922002	  769.8	  722.6	 3930.0	...
922003	  769.9	  720.2	 3929.0	...
922004	  770.1	  717.5	 3926.0	...
922005	  769.9	  714.2	 3924.0	...
922006	  770.1	  713.2	 3921.0	...
922007	  770.1	  712.3	 3922.0	...
922008	  770.0	  711.8	 3923.0	...
922009	  769.8	  711.1	 3925.0	...
922010	  770.4	  709.7	 3926.0	...
922011	  771.2	  708.7	 3925.0	...
922012	  772.3	  707.9	 3923.0	...
922013	  772.8	  707.1	 3921.0	...
922014	  773.2	  706.2	 3922.0	...
922015	  773.3	  705.1	 3924.0	...
922016	  773.4	  704.6	 3928.0	...
922017	  773.5	  704.0	 3930.0	...
922018	  773.4	  702.8	 3933.0	...
922019	  773.3	  701.7	 3933.0	...
922020	  773.2	  700.7	 3934.0	...
922021	  773.2	  700.3	 3932.0	...
922022	  773.1	  699.1	 3931.0	...
922023	  772.9	  698.1	 3929.0	...
922024	  772.8	  697.3	 3929.0	...
922025	  772.8	  697.3	 3929.0	...
922026	  772.7	  696.5	 3931.0	...
922027	  773.3	  695.7	 3934.0	...
922028	  773.9	  694.7	 3936.0	...
922029	  774.6	  694.3	 3940.0	...
922030	  774.5	  693.8	 3941.0	...
922031	  774.4	  692.2	 3940.0	...
922032	  774.8	  690.7	 3938.0	...
922033	  775.2	  689.4	 3939.0	...
922034	  775.5	  689.4	 3942.0	...
922035	  775.3	  689.2	 3945.0	...
922036	  775.1	  688.9	 3944.0	...
922037	  775.2	  688.7	 3946.0	...
922038	  775.4	  688.9	 3948.0	...
922039	  775.5	  688.6	 3951.0	...
922040	  775.5	  687.9	 3951.0	...
922041	  775.6	  686.4	 3951.0	...
922042	  776.1	  684.6	 3951.0	...
922043	  776.5	  683.2	 3952.0	...
922044	  777.1	  682.7	 3952.0	...
922045	  777.3	  681.9	 3953.0	...
922046	  777.6	  681.1	 3955.0	...
922047	  777.6	  680.4	 3956.0	...
922048	  777.8	  680.5	 3956.0	...
922049	  777.8	  680.7	 3956.0	...
922050	  777.7	  679.9	 3956.0	...
922051	  777.6	  679.0	 3956.0	...
922052	  777.5	  678.1	 3956.0	...
922053	  777.5	  677.8	 3958.0	...
922054	  778.0	  677.4	 3962.0	...
922055	  778.5	  677.0	 3965.0	...
922056	  778.8	  676.5	 3967.0	...
922057	  778.7	  676.1	 3966.0	...
922058	  778.9	  675.5	 3965.0	...
922059	  779.3	  675.0	 3964.0	...
922060	  779.7	  674.4	 3965.0	...
922061	  779.8	  674.3	 3965.0	...
922062	  780.1	  674.5	 3965.0	...
922063	  780.4	  674.6	 3965.0	...
922064	  781.2	  674.2	 3966.0	...
922065	  781.7	  673.5	 3968.0	...
922066	  782.1	  671.9	 3970.0	...
922067	  781.9	  670.6	 3972.0	...
922068	  781.6	  669.4	 3977.0	...
922069	  781.6	  669.1	 3982.0	...
922070	  781.6	  669.2	 3987.0	...
922071	  781.7	  669.7	 3987.0	...
MSG	922072 0000 _ Number Off
922072	  781.7	  670.1	 3987.0	...
922073	  781.6	  670.1	 3986.0	...
922074	  781.6	  670.0	 3988.0	...
922075	  781.6	  670.0	 3990.0	...
922076	  781.5	  669.7	 3992.0	...
922077	  782.2	  669.4	 3992.0	...
922078	  783.0	  669.2	 3993.0	...
922079	  783.8	  669.2	 3996.0	...
922080	  783.8	  668.8	 4000.0	...
922081	  783.8	  668.4	 4004.0	...
922082	  783.7	  667.9	 4005.0	...
922083	  784.2	  667.6	 4004.0	...
922084	  784.7	  667.2	 4004.0	...
922085	  785.2	  666.9	 4003.0	...
922086	  785.3	  666.6	 4004.0	...
922087	  785.4	  666.5	 4006.0	...
922088	  785.4	  666.3	 4008.0	...
922089	  785.8	  666.5	 4008.0	...
922090	  786.2	  666.8	 4007.0	...
922091	  786.6	  667.0	 4005.0	...
922092	  786.5	  666.9	 4005.0	...
922093	  786.4	  666.9	 4004.0	...
922094	  786.4	  666.6	 4005.0	...
922095	  786.5	  666.5	 4007.0	...
922096	  786.8	  666.3	 4009.0	...
922097	  787.0	  666.5	 4010.0	...
922098	  787.2	  666.3	 4010.0	...
922099	  787.4	  666.1	 4010.0	...
922100	  788.0	  665.8	 4010.0	...
922101	  788.6	  665.6	 4010.0	...
922102	  789.1	  665.5	 4010.0	...
922103	  789.1	  665.6	 4011.0	...
922104	  789.3	  665.5	 4012.0	...
922105	  789.4	  665.4	 4013.0	...
922106	  789.4	  665.2	 4013.0	...
922107	  789.4	  665.2	 4011.0	...
922108	  789.3	  665.5	 4010.0	...
922109	  789.3	  665.8	 4009.0	...
922110	  789.3	  666.2	 4009.0	...
922111	  789.5	  666.3	 4009.0	...
922112	  789.7	  666.8	 4008.0	...
922113	  790.0	  667.2	 4010.0	...
922114	  790.1	  667.0	 4014.0	...
922115	  790.6	  666.4	 4017.0	...
922116	  791.0	  666.1	 4017.0	...
922117	  791.5	  666.3	 4016.0	...
922118	  791.4	  666.5	 4016.0	...
922119	  791.2	  666.4	 4016.0	...
922120	  791.2	  666.5	 4016.0	...
922121	  791.6	  666.5	 4016.0	...
922122	  792.1	  666.4	 4017.0	...
922123	  792.5	  666.0	 4018.0	...
922124	  792.5	  665.6	 4020.0	...
922125	  792.5	  665.2	 4022.0	...
922126	  792.5	  665.2	 4024.0	...
922127	  792.6	  665.4	 4023.0	...
922128	  792.6	  665.5	 4023.0	...
922129	  792.7	  665.6	 4024.0	...
922130	  792.7	  665.6	 4022.0	...
922131	  792.8	  666.0	 4019.0	...
922132	  792.8	  666.4	 4017.0	...
922133	  792.9	  665.8	 4017.0	...
922134	  792.9	  665.0	 4017.0	...
922135	  793.2	  664.1	 4018.0	...
922136	  793.7	  664.2	 4020.0	...
922137	  794.1	  664.1	 4023.0	...
922138	  794.2	  664.0	 4024.0	...
922139	  794.0	  663.9	 4024.0	...
922140	  793.8	  663.8	 4025.0	...
922141	  793.9	  664.0	 4024.0	...
922142	  793.9	  664.3	 4023.0	...
922143	  793.9	  664.6	 4022.0	...
922144	  793.9	  664.8	 4023.0	...
922145	  793.7	  664.7	 4023.0	...
922146	  793.6	  664.5	 4023.0	...
922147	  793.8	  664.3	 4024.0	...
922148	  794.2	  664.5	 4024.0	...
922149	  794.7	  664.7	 4023.0	...
922150	  794.8	  664.4	 4022.0	...
922151	  794.8	  663.9	 4023.0	...
922152	  794.9	  664.2	 4021.0	...
922153	  795.1	  664.8	 4019.0	...
922154	  795.4	  665.4	 4016.0	...
922155	  795.6	  665.3	 4017.0	...
922156	  795.7	  665.4	 4018.0	...
922157	  795.6	  665.8	 4016.0	...
922158	  795.6	  666.2	 4013.0	...
922159	  795.5	  666.7	 4011.0	...
922160	  795.5	  667.0	 4012.0	...
922161	  795.3	  667.4	 4012.0	...
922162	  795.3	  667.4	 4011.0	...
922163	  795.3	  667.1	 4010.0	...
922164	  795.4	  666.9	 4011.0	...
922165	  795.5	  667.1	 4011.0	...
922166	  795.7	  667.3	 4009.0	...
922167	  795.9	  667.3	 4006.0	...
922168	  796.0	  667.2	 4005.0	...
922169	  796.2	  667.0	 4004.0	...
922170	  796.4	  666.8	 4005.0	...
922171	  796.6	  666.8	 4005.0	...
922172	  796.6	  667.5	 4002.0	...
922173	  796.6	  668.3	 3998.0	...
922174	  796.7	  668.9	 3995.0	...
922175	  796.9	  668.7	 3995.0	...
922176	  797.0	  668.6	 3995.0	...
922177	  797.1	  668.5	 3994.0	...
922178	  797.2	  669.0	 3994.0	...
922179	  797.2	  669.5	 3993.0	...
922180	  797.2	  670.0	 3992.0	...
922181	  797.2	  669.6	 3988.0	...
922182	  797.2	  669.1	 3984.0	...
922183	  797.6	  668.3	 3981.0	...
922184	  798.0	  667.9	 3981.0	...
922185	  798.5	  667.6	 3980.0	...
922186	  798.5	  667.9	 3979.0	...
922187	  798.6	  668.4	 3976.0	...
922188	  798.6	  668.9	 3974.0	...
922189	  798.3	  669.1	 3970.0	...
922190	  798.1	  669.1	 3968.0	...
922191	  798.1	  669.6	 3965.0	...
922192	  797.9	  670.2	 3964.0	...
922193	  797.7	  670.9	 3962.0	...
922194	  797.5	  671.2	 3960.0	...
922195	  797.6	  671.4	 3958.0	...
922196	  797.6	  671.3	 3956.0	...
922197	  797.6	  671.4	 3955.0	...
922198	  797.6	  671.9	 3953.0	...
922199	  797.5	  672.4	 3950.0	...
922200	  797.4	  672.9	 3944.0	...
922201	  797.4	  673.2	 3939.0	...
922202	  797.4	  673.4	 3933.0	...
922203	  797.4	  673.5	 3925.0	...
922204	  797.4	  673.3	 3918.0	...
922205	  797.5	  672.6	 3917.0	...
922206	  797.7	  672.1	 3921.0	...
922207	  798.0	  671.7	 3918.0	...
922208	  798.4	  672.0	 3911.0	...
922209	  798.8	  672.4	 3904.0	...
922210	  799.2	  672.7	 3903.0	...
922211	  799.3	  672.5	 3900.0	...
922212	  799.1	  671.8	 3897.0	...
922213	  798.8	  671.1	 3893.0	...
922214	  798.7	  670.4	 3891.0	...
922215	  798.8	  670.4	 3888.0	...
922216	  798.7	  670.3	 3886.0	...
922217	  798.5	  670.2	 3882.0	...
922218	  798.5	  670.4	 3876.0	...
922219	  798.6	  670.8	 3872.0	...
922220	  798.8	  671.2	 3868.0	...
922221	  799.0	  671.7	 3867.0	...
922222	  799.1	  672.2	 3866.0	...
922223	  799.0	  672.7	 3863.0	...
922224	  798.8	  673.1	 3859.0	...
922225	  798.8	  673.8	 3855.0	...
922226	  798.9	  674.3	 3850.0	...
922227	  799.4	  674.7	 3845.0	...
922228	  799.6	  674.9	 3840.0	...
922229	  799.7	  675.0	 3835.0	...
922230	  799.8	  675.0	 3831.0	...
922231	  800.0	  674.8	 3829.0	...
922232	  800.3	  674.6	 3826.0	...
922233	  800.4	  674.7	 3818.0	...
922234	  800.7	  674.9	 3811.0	...
922235	  801.1	  675.3	 3806.0	...
922236	  801.4	  675.7	 3802.0	...
922237	  801.5	  676.0	 3797.0	...
922238	  801.5	  675.5	 3793.0	...
922239	  801.6	  674.8	 3792.0	...
922240	  801.8	  674.5	 3791.0	...
922241	  802.1	  675.0	 3785.0	...
922242	  802.3	  675.8	 3780.0	...
922243	  802.3	  676.0	 3776.0	...
922244	  802.2	  676.0	 3775.0	...
922245	  802.1	  676.1	 3770.0	...
922246	  802.3	  676.4	 3764.0	...
922247	  802.2	  676.7	 3758.0	...
922248	  802.2	  676.6	 3757.0	...
922249	  802.2	  676.5	 3754.0	...
922250	  802.3	  676.4	 3748.0	...
922251	  802.4	  676.4	 3741.0	...
922252	  802.3	  676.3	 3737.0	...
922253	  802.3	  676.3	 3733.0	...
922254	  802.7	  676.4	 3732.0	...
922255	  803.2	  676.4	 3730.0	...
922256	  803.7	  676.2	 3727.0	...
922257	  803.6	  676.0	 3723.0	...
922258	  803.6	  675.9	 3719.0	...
922259	  803.6	  675.9	 3712.0	...
922260	  803.7	  676.1	 3704.0	...
922261	  803.8	  676.2	 3697.0	...
922262	  803.9	  676.3	 3697.0	...
922263	  804.0	  676.6	 3695.0	...
922264	  804.4	  676.9	 3689.0	...
922265	  805.0	  677.1	 3683.0	...
922266	  805.4	  676.9	 3679.0	...
922267	  806.2	  677.1	 3678.0	...
EFIX R   922001	922267	267	  789.9	  675.2	   3940
SSACC R  922268
922268	  807.1	  677.3	 3675.0	...
922269	  808.0	  677.9	 3673.0	...
922270	  808.4	  678.8	 3669.0	...
922271	  808.4	  679.6	 3668.0	...
922272	  807.9	  679.9	 3667.0	...
922273	  806.0	  679.1	 3664.0	...
922274	  802.5	  678.5	 3662.0	...
922275	  797.6	  674.9	 3654.0	...
922276	  792.6	  671.0	 3649.0	...
922277	  787.3	  664.5	 3643.0	...
922278	  781.9	  659.0	 3640.0	...
922279	  776.0	  652.8	 3637.0	...
922280	  770.4	  647.3	 3636.0	...
922281	  765.0	  643.6	 3636.0	...
922282	  760.4	  640.1	 3634.0	...
922283	  757.2	  636.9	 3627.0	...
922284	  755.6	  634.0	 3620.0	...
922285	  755.8	  632.2	 3614.0	...
922286	  757.6	  632.7	 3610.0	...
922287	  760.0	  633.3	 3606.0	...
922288	  763.3	  635.5	 3606.0	...
922289	  766.5	  638.6	 3603.0	...
922290	  770.4	  642.5	 3599.0	...
922291	  773.0	  646.2	 3594.0	...
922292	  775.7	  649.6	 3590.0	...
922293	  777.2	  652.0	 3588.0	...
922294	  778.6	  653.8	 3587.0	...
922295	  778.9	  654.5	 3584.0	...
ESACC R  922268	922295	28	  807.1	  677.3	  778.9	  654.5	   0.77	    146
SFIX R   922296
922296	  779.3	  654.4	 3580.0	...
922297	  779.1	  653.5	 3575.0	...
922298	  778.6	  651.7	 3571.0	...
922299	  777.5	  649.5	 3567.0	...
922300	  776.7	  647.7	 3566.0	...
922301	  776.0	  646.7	 3561.0	...
922302	  775.9	  646.6	 3556.0	...
922303	  776.1	  646.1	 3551.0	...
922304	  776.7	  645.6	 3547.0	...
922305	  777.3	  645.8	 3542.0	...
922306	  777.9	  646.8	 3536.0	...
922307	  778.2	  647.9	 3533.0	...
922308	  778.6	  648.4	 3531.0	...
922309	  779.2	  649.6	 3529.0	...
922310	  779.9	  650.9	 3528.0	...
922311	  780.3	  652.3	 3527.0	...
922312	  780.5	  653.5	 3526.0	...
922313	  780.6	  654.6	 3526.0	...
922314	  780.7	  655.2	 3523.0	...
922315	  780.5	  654.8	 3519.0	...
922316	  780.4	  654.4	 3514.0	...
922317	  780.4	  654.2	 3509.0	...
922318	  780.3	  653.9	 3506.0	...
922319	  780.1	  653.6	 3505.0	...
922320	  780.1	  653.5	 3505.0	...
922321	  780.1	  652.9	 3502.0	...
922322	  780.5	  652.3	 3497.0	...
922323	  780.9	  652.0	 3491.0	...
922324	  781.2	  652.2	 3488.0	...
922325	  781.2	  652.5	 3484.0	...
922326	  781.1	  652.5	 3480.0	...
922327	  781.1	  652.5	 3476.0	...
922328	  781.1	  653.0	 3475.0	...
922329	  781.2	  653.5	 3473.0	...
922330	  781.3	  653.5	 3471.0	...
922331	  781.7	  653.0	 3468.0	...
922332	  782.0	  652.5	 3466.0	...
922333	  782.3	  652.4	 3463.0	...
922334	  782.4	  652.3	 3459.0	...
922335	  782.4	  652.6	 3454.0	...
922336	  782.4	  653.0	 3450.0	...
922337	  782.3	  653.4	 3449.0	...
922338	  782.3	  653.3	 3448.0	...
922339	  782.4	  653.2	 3445.0	...
922340	  782.4	  652.6	 3442.0	...
922341	  782.9	  651.8	 3438.0	...
922342	  783.4	  651.0	 3436.0	...
922343	  783.9	  651.0	 3434.0	...
922344	  783.9	  651.1	 3429.0	...
922345	  783.9	  650.9	 3426.0	...
922346	  783.9	  650.5	 3423.0	...
922347	  783.9	  650.0	 3419.0	...
922348	  783.9	  649.7	 3415.0	...
922349	  784.0	  650.0	 3410.0	...
922350	  783.9	  650.6	 3408.0	...
922351	  783.6	  651.2	 3406.0	...
922352	  783.4	  651.4	 3406.0	...
922353	  783.3	  651.5	 3402.0	...
922354	  783.4	  651.3	 3399.0	...
922355	  783.3	  650.8	 3395.0	...
922356	  783.3	  650.4	 3395.0	...
922357	  783.8	  650.1	 3394.0	...
922358	  784.5	  649.9	 3391.0	...
922359	  785.1	  649.9	 3388.0	...
922360	  785.0	  649.9	 3385.0	...
922361	  785.1	  650.0	 3381.0	...
922362	  785.2	  649.8	 3378.0	...
922363	  785.5	  649.6	 3375.0	...
922364	  785.5	  649.3	 3374.0	...
922365	  785.5	  649.6	 3372.0	...
922366	  785.5	  649.8	 3368.0	...
922367	  785.4	  650.0	 3363.0	...
922368	  785.4	  650.2	 3360.0	...
922369	  785.4	  650.6	 3359.0	...
922370	  785.5	  650.6	 3361.0	...
922371	  785.7	  650.3	 3361.0	...
922372	  786.0	  650.0	 3361.0	...
922373	  786.1	  650.1	 3357.0	...
922374	  786.1	  650.2	 3354.0	...
922375	  786.0	  650.2	 3351.0	...
922376	  785.8	  650.2	 3350.0	...
922377	  786.2	  650.1	 3351.0	...
922378	  786.6	  650.1	 3351.0	...
922379	  787.1	  650.1	 3351.0	...
922380	  787.1	  649.8	 3347.0	...
922381	  787.2	  649.5	 3344.0	...
922382	  787.2	  649.1	 3340.0	...
922383	  787.2	  649.2	 3339.0	...
922384	  787.1	  649.3	 3338.0	...
922385	  787.0	  649.6	 3340.0	...
922386	  786.7	  649.7	 3340.0	...
922387	  786.4	  649.8	 3338.0	...
922388	  786.2	  649.6	 3336.0	...
922389	  786.2	  649.5	 3334.0	...
922390	  786.1	  649.5	 3332.0	...
922391	  786.0	  649.5	 3329.0	...
922392	  786.0	  649.4	 3326.0	...
922393	  785.9	  648.8	 3327.0	...
922394	  786.5	  648.1	 3327.0	...
922395	  787.2	  647.7	 3328.0	...
922396	  787.5	  648.0	 3326.0	...
922397	  787.1	  648.9	 3325.0	...
922398	  786.8	  649.6	 3324.0	...
922399	  786.8	  650.1	 3323.0	...
922400	  786.7	  650.1	 3320.0	...
922401	  786.7	  650.0	 3317.0	...
922402	  786.6	  650.0	 3315.0	...
922403	  786.6	  650.1	 3314.0	...
922404	  786.6	  650.0	 3314.0	...
922405	  786.7	  649.8	 3314.0	...
922406	  786.9	  649.6	 3310.0	...
922407	  786.7	  649.6	 3305.0	...
922408	  786.4	  649.6	 3300.0	...
922409	  786.1	  649.8	 3300.0	...
922410	  786.1	  650.1	 3302.0	...
922411	  786.2	  650.3	 3303.0	...
922412	  786.6	  650.4	 3305.0	...
922413	  786.8	  650.3	 3303.0	...
922414	  787.0	  650.3	 3301.0	...
922415	  787.0	  650.5	 3295.0	...
922416	  787.1	  650.8	 3292.0	...
922417	  787.2	  651.0	 3289.0	...
922418	  787.5	  651.1	 3285.0	...
922419	  787.8	  651.1	 3281.0	...
922420	  787.7	  651.2	 3279.0	...
922421	  787.4	  651.4	 3279.0	...
922422	  787.2	  651.6	 3278.0	...
922423	  787.3	  651.3	 3276.0	...
922424	  787.3	  651.0	 3273.0	...
922425	  787.2	  650.7	 3269.0	...
922426	  787.2	  651.2	 3265.0	...
922427	  787.0	  651.7	 3261.0	...
922428	  786.9	  652.3	 3260.0	...
922429	  786.8	  652.3	 3258.0	...
922430	  786.7	  651.9	 3257.0	...
922431	  786.8	  651.4	 3257.0	...
922432	  786.9	  651.4	 3256.0	...
922433	  787.1	  652.0	 3253.0	...
922434	  787.2	  652.6	 3249.0	...
922435	  787.3	  652.8	 3247.0	...
922436	  786.8	  652.7	 3245.0	...
922437	  786.3	  652.8	 3243.0	...
922438	  785.8	  652.9	 3241.0	...
922439	  785.8	  653.0	 3238.0	...
922440	  786.2	  652.9	 3234.0	...
922441	  786.5	  652.7	 3231.0	...
922442	  786.8	  652.5	 3229.0	...
922443	  786.5	  652.2	 3228.0	...
922444	  786.3	  652.0	 3227.0	...
922445	  786.1	  651.8	 3226.0	...
922446	  786.0	  651.7	 3226.0	...
922447	  785.7	  651.9	 3225.0	...
922448	  785.5	  652.0	 3225.0	...
922449	  785.7	  652.1	 3222.0	...
922450	  786.3	  652.1	 3219.0	...
922451	  786.8	  651.8	 3216.0	...
922452	  786.8	  651.7	 3216.0	...
922453	  786.8	  651.6	 3213.0	...
922454	  786.7	  651.7	 3211.0	...
922455	  786.7	  651.8	 3209.0	...
922456	  786.8	  651.9	 3209.0	...
922457	  786.7	  651.9	 3209.0	...
922458	  786.8	  651.9	 3208.0	...
922459	  786.8	  651.7	 3207.0	...
922460	  786.8	  651.5	 3206.0	...
922461	  786.9	  651.1	 3203.0	...
922462	  786.9	  650.8	 3199.0	...
922463	  787.1	  651.5	 3195.0	...
922464	  787.3	  652.2	 3192.0	...
922465	  787.4	  652.9	 3192.0	...
922466	  787.2	  652.8	 3192.0	...
922467	  787.0	  652.0	 3192.0	...
922468	  786.9	  651.3	 3192.0	...
922469	  786.9	  650.6	 3191.0	...
922470	  787.0	  650.6	 3190.0	...
922471	  787.0	  650.7	 3190.0	...
922472	  787.1	  650.9	 3190.0	...
922473	  787.1	  651.4	 3190.0	...
922474	  786.9	  652.0	 3190.0	...
922475	  786.6	  652.6	 3187.0	...
922476	  786.3	  652.8	 3182.0	...
922477	  786.5	  652.6	 3178.0	...
922478	  786.7	  651.9	 3176.0	...
922479	  786.9	  651.4	 3176.0	...
922480	  786.9	  651.2	 3176.0	...
922481	  786.9	  651.2	 3177.0	...
922482	  787.1	  651.1	 3178.0	...
922483	  787.3	  650.7	 3176.0	...
922484	  787.5	  650.3	 3174.0	...
922485	  787.6	  650.0	 3171.0	...
922486	  786.9	  650.1	 3171.0	...
922487	  786.3	  650.2	 3172.0	...
922488	  786.1	  650.4	 3172.0	...
922489	  786.5	  650.8	 3171.0	...
922490	  786.4	  651.7	 3169.0	...
922491	  785.7	  652.4	 3167.0	...
922492	  785.1	  652.9	 3166.0	...
922493	  785.1	  653.0	 3167.0	...
922494	  786.0	  652.8	 3165.0	...
922495	  786.8	  652.4	 3164.0	...
922496	  787.6	  652.0	 3163.0	...
922497	  787.4	  651.9	 3161.0	...
922498	  787.3	  652.2	 3159.0	...
922499	  787.1	  652.6	 3157.0	...
922500	  787.1	  652.7	 3156.0	...
922501	  787.0	  652.3	 3154.0	...
922502	  787.0	  651.9	 3151.0	...
922503	  786.9	  651.6	 3150.0	...
922504	  787.0	  651.9	 3148.0	...
922505	  787.2	  652.2	 3147.0	...
922506	  787.2	  652.7	 3146.0	...
922507	  787.2	  653.0	 3145.0	...
922508	  787.0	  653.3	 3145.0	...
922509	  787.0	  653.3	 3145.0	...
922510	  786.9	  653.0	 3145.0	...
922511	  786.8	  652.2	 3145.0	...
922512	  786.8	  651.4	 3145.0	...
922513	  786.8	  651.0	 3145.0	...
922514	  786.9	  651.1	 3144.0	...
922515	  787.0	  651.2	 3141.0	...
922516	  787.1	  651.6	 3137.0	...
922517	  787.2	  651.9	 3136.0	...
922518	  787.2	  652.4	 3136.0	...
922519	  786.8	  652.6	 3137.0	...
922520	  786.4	  652.4	 3138.0	...
922521	  786.0	  652.0	 3140.0	...
922522	  786.1	  651.5	 3140.0	...
922523	  786.1	  651.4	 3141.0	...
922524	  786.1	  651.4	 3141.0	...
922525	  786.8	  651.2	 3139.0	...
922526	  787.4	  650.8	 3135.0	...
922527	  788.1	  650.5	 3131.0	...
922528	  787.9	  650.3	 3129.0	...
922529	  787.6	  650.5	 3130.0	...
922530	  787.4	  651.1	 3130.0	...
922531	  787.3	  651.7	 3130.0	...
922532	  787.3	  652.3	 3129.0	...
922533	  787.3	  652.4	 3128.0	...
922534	  787.1	  652.2	 3127.0	...
922535	  786.9	  651.9	 3128.0	...
922536	  786.7	  651.5	 3129.0	...
922537	  786.5	  651.3	 3128.0	...
922538	  786.4	  651.6	 3126.0	...
922539	  786.4	  652.0	 3123.0	...
922540	  786.3	  652.4	 3121.0	...
922541	  786.2	  653.0	 3119.0	...
922542	  785.9	  653.6	 3120.0	...
922543	  785.8	  653.7	 3123.0	...
922544	  786.0	  653.2	 3123.0	...
922545	  786.3	  652.6	 3120.0	...
922546	  786.8	  652.6	 3117.0	...
922547	  786.9	  652.7	 3117.0	...
922548	  787.0	  652.2	 3118.0	...
922549	  786.9	  651.7	 3119.0	...
922550	  786.9	  651.5	 3120.0	...
922551	  786.9	  651.9	 3118.0	...
922552	  786.8	  652.1	 3117.0	...
922553	  786.6	  651.9	 3115.0	...
922554	  786.4	  651.8	 3115.0	...
922555	  786.2	  651.8	 3113.0	...
922556	  786.1	  652.0	 3112.0	...
922557	  786.2	  652.5	 3111.0	...
922558	  786.2	  652.8	 3111.0	...
922559	  786.1	  652.9	 3111.0	...
922560	  786.1	  652.7	 3112.0	...
922561	  786.1	  653.0	 3113.0	...
922562	  786.4	  653.4	 3113.0	...
922563	  786.6	  653.5	 3112.0	...
922564	  786.4	  652.7	 3110.0	...
922565	  786.1	  651.9	 3109.0	...
922566	  785.9	  651.5	 3108.0	...
922567	  786.1	  651.4	 3108.0	...
922568	  786.4	  652.3	 3109.0	...
922569	  786.6	  653.3	 3109.0	...
922570	  786.9	  654.3	 3107.0	...
922571	  787.2	  654.3	 3105.0	...
922572	  787.5	  654.5	 3102.0	...
922573	  787.6	  654.8	 3105.0	...
EFIX R   922296	922573	278	  785.4	  651.4	   3276
SSACC R  922574
922574	  787.4	  655.3	 3107.0	...
922575	  787.1	  655.7	 3110.0	...
922576	  787.0	  655.9	 3110.0	...
922577	  787.0	  656.1	 3110.0	...
922578	  786.3	  658.0	 3111.0	...
922579	  785.7	  660.7	 3111.0	...
922580	  785.0	  663.6	 3111.0	...
922581	  785.1	  667.4	 3111.0	...
922582	  784.0	  673.6	 3114.0	...
922583	  783.3	  683.3	 3119.0	...
922584	  781.7	  694.9	 3124.0	...
922585	  781.6	  708.3	 3130.0	...
922586	  781.2	  723.6	 3134.0	...
922587	  782.0	  740.0	 3144.0	...
922588	  782.9	  757.9	 3150.0	...
922589	  783.0	  776.5	 3156.0	...
922590	  783.1	  795.3	 3155.0	...
922591	  782.7	  814.0	 3153.0	...
922592	  782.0	  832.8	 3157.0	...
922593	  780.0	  851.0	 3167.0	...
922594	  778.0	  870.1	 3176.0	...
922595	  775.5	  888.6	 3181.0	...
922596	  772.3	  908.4	 3182.0	...
922597	  769.7	  928.5	 3184.0	...
922598	  768.1	  946.3	 3187.0	...
922599	  768.4	  966.0	 3189.0	...
922600	  768.2	  983.9	 3189.0	...
922601	  769.4	 1005.1	 3189.0	...
922602	  770.8	 1023.4	 3186.0	...
922603	  772.9	 1041.1	 3183.0	...
922604	  774.7	 1055.8	 3182.0	...
922605	  777.3	 1070.0	 3182.0	...
922606	  779.7	 1082.2	 3182.0	...
922607	  781.8	 1092.3	 3181.0	...
922608	  783.1	 1101.9	 3181.0	...
922609	  784.6	 1112.4	 3178.0	...
922610	  786.3	 1124.3	 3175.0	...
922611	  788.2	 1137.1	 3171.0	...
922612	  789.3	 1149.1	 3168.0	...
922613	  789.9	 1162.5	 3166.0	...
922614	  790.4	 1176.8	 3164.0	...
922615	  789.9	 1192.2	 3164.0	...
922616	  789.0	 1208.9	 3164.0	...
922617	  788.3	 1224.6	 3164.0	...
922618	  788.9	 1241.4	 3164.0	...
922619	  790.8	 1257.8	 3165.0	...
922620	  793.3	 1272.7	 3166.0	...
922621	  796.6	 1286.8	 3165.0	...
922622	  800.5	 1300.4	 3164.0	...
922623	  804.4	 1315.5	 3162.0	...
922624	  809.5	 1330.9	 3162.0	...
922625	  813.9	 1346.3	 3161.0	...
922626	  817.6	 1360.7	 3160.0	...
922627	  819.4	 1374.4	 3159.0	...
922628	  821.0	 1387.1	 3157.0	...
922629	  821.9	 1399.4	 3152.0	...
922630	  821.5	 1411.5	 3149.0	...
922631	  820.9	 1423.8	 3144.0	...
922632	  820.6	 1438.4	 3142.0	...
922633	  821.9	 1453.5	 3137.0	...
922634	  823.2	 1469.7	 3134.0	...
922635	  824.9	 1484.3	 3131.0	...
922636	  827.0	 1498.3	 3131.0	...
922637	  830.1	 1511.2	 3127.0	...
922638	  834.2	 1524.7	 3119.0	...
922639	  839.2	 1539.1	 3112.0	...
922640	  845.0	 1552.6	 3107.0	...
922641	  851.8	 1566.3	 3104.0	...
922642	  859.6	 1579.8	 3098.0	...
922643	  867.5	 1593.7	 3096.0	...
922644	  875.3	 1607.2	 3095.0	...
922645	  881.7	 1620.8	 3092.0	...
922646	  886.2	 1633.4	 3087.0	...
922647	  889.2	 1646.5	 3083.0	...
922648	  891.7	 1659.2	 3084.0	...
922649	  892.9	 1672.9	 3087.0	...
922650	  892.5	 1686.6	 3091.0	...
922651	  891.7	 1700.3	 3095.0	...
922652	  892.0	 1714.2	 3096.0	...
922653	  893.1	 1727.2	 3094.0	...
922654	  895.0	 1739.3	 3092.0	...
922655	  898.5	 1751.9	 3091.0	...
922656	  903.1	 1764.1	 3090.0	...
922657	  908.6	 1776.7	 3089.0	...
922658	  914.2	 1787.6	 3087.0	...
922659	  920.0	 1798.2	 3082.0	...
922660	  926.2	 1808.3	 3076.0	...
922661	  931.0	 1817.4	 3071.0	...
922662	  935.7	 1826.0	 3071.0	...
922663	  940.0	 1834.7	 3070.0	...
922664	  944.0	 1844.0	 3070.0	...
922665	  947.4	 1854.0	 3070.0	...
922666	  950.1	 1864.4	 3069.0	...
922667	  951.4	 1876.5	 3069.0	...
922668	  953.0	 1889.9	 3068.0	...
922669	  954.1	 1903.2	 3067.0	...
922670	  954.9	 1916.2	 3065.0	...
922671	  955.5	 1929.0	 3060.0	...
922672	  955.7	 1941.1	 3055.0	...
922673	  956.2	 1951.9	 3049.0	...
922674	  956.5	 1961.4	 3048.0	...
922675	  956.7	 1970.2	 3045.0	...
922676	  957.5	 1978.5	 3040.0	...
922677	  957.3	 1986.2	 3035.0	...
922678	  957.2	 1994.0	 3031.0	...
922679	  957.0	 2001.5	 3031.0	...
922680	  955.8	 2008.6	 3031.0	...
922681	  955.7	 2017.0	 3026.0	...
922682	  954.7	 2024.2	 3022.0	...
922683	  955.1	 2032.4	 3017.0	...
922684	  955.6	 2040.3	 3016.0	...
922685	  957.0	 2049.8	 3014.0	...
922686	  959.3	 2059.8	 3012.0	...
922687	  960.3	 2068.6	 3010.0	...
922688	  962.1	 2077.8	 3005.0	...
922689	  963.6	 2086.1	 3000.0	...
922690	  966.0	 2094.8	 2994.0	...
922691	  968.2	 2102.6	 2992.0	...
922692	  970.2	 2110.1	 2990.0	...
922693	  971.2	 2116.8	 2988.0	...
922694	  972.4	 2124.0	 2986.0	...
922695	  972.0	 2130.9	 2990.0	...
922696	  971.1	 2137.4	 2996.0	...
922697	  969.4	 2143.7	 3001.0	...
922698	  968.6	 2152.0	 2998.0	...
922699	  967.1	 2159.8	 2996.0	...
922700	  965.2	 2168.8	 2996.0	...
922701	  962.5	 2176.9	 2999.0	...
922702	  959.7	 2185.9	 3003.0	...
922703	  956.2	 2194.0	 3010.0	...
922704	  953.0	 2201.6	 3013.0	...
922705	  949.9	 2208.1	 3017.0	...
922706	  946.8	 2212.1	 3023.0	...
922707	  943.0	 2215.2	 3028.0	...
922708	  939.8	 2218.7	 3038.0	...
922709	  936.9	 2223.1	 3043.0	...
922710	  934.6	 2227.6	 3048.0	...
922711	  933.4	 2231.8	 3050.0	...
922712	  932.4	 2236.9	 3050.0	...
922713	  932.3	 2242.7	 3050.0	...
922714	  932.3	 2248.0	 3053.0	...
922715	  932.2	 2252.2	 3055.0	...
922716	  931.1	 2256.4	 3055.0	...
922717	  930.2	 2261.7	 3053.0	...
922718	  928.2	 2267.0	 3052.0	...
922719	  925.9	 2271.9	 3054.0	...
922720	  921.5	 2275.8	 3056.0	...
922721	  917.2	 2280.4	 3061.0	...
922722	  913.4	 2285.0	 3064.0	...
922723	  910.1	 2290.3	 3068.0	...
922724	  908.1	 2295.2	 3070.0	...
ESACC R  922574	922724	151	  787.4	  655.3	  908.1	 2295.2	  30.55	    406
SFIX R   922725
922725	  906.1	 2300.2	 3072.0	...
922726	  906.0	 2305.7	 3074.0	...
922727	  905.5	 2310.7	 3076.0	...
922728	  904.4	 2315.7	 3079.0	...
922729	  902.3	 2319.6	 3079.0	...
922730	  900.5	 2323.9	 3081.0	...
922731	  898.3	 2326.7	 3084.0	...
922732	  896.1	 2329.2	 3087.0	...
922733	  893.7	 2331.4	 3089.0	...
922734	  893.0	 2334.6	 3091.0	...
922735	  891.4	 2337.5	 3091.0	...
922736	  889.3	 2339.4	 3099.0	...
922737	  886.3	 2339.4	 3111.0	...
922738	  883.4	 2338.8	 3124.0	...
922739	  881.9	 2338.9	 3128.0	...
922740	  880.6	 2339.8	 3130.0	...
922741	  880.6	 2341.4	 3138.0	...
922742	  880.0	 2342.3	 3145.0	...
922743	  879.9	 2343.7	 3152.0	...
922744	  879.8	 2344.7	 3153.0	...
922745	  880.3	 2346.2	 3154.0	...
922746	  881.1	 2346.9	 3158.0	...
922747	  883.1	 2348.6	 3163.0	...
922748	  886.1	 2351.2	 3167.0	...
922749	  889.8	 2355.2	 3170.0	...
922750	  892.2	 2358.2	 3174.0	...
922751	  894.3	 2360.2	 3178.0	...
922752	  895.7	 2361.7	 3181.0	...
922753	  897.2	 2363.7	 3184.0	...
922754	  897.7	 2365.8	 3191.0	...
922755	  897.4	 2367.7	 3196.0	...
922756	  896.8	 2369.0	 3202.0	...
922757	  896.5	 2372.0	 3204.0	...
922758	  896.7	 2374.7	 3204.0	...
EFIX R   922725	922758	34	  891.9	 2342.5	   3135
SSACC R  922759
922759	  896.7	 2378.7	 3204.0	...
922760	  896.8	 2380.8	 3204.0	...
922761	  896.0	 2382.5	 3207.0	...
922762	  895.7	 2384.0	 3210.0	...
922763	  895.3	 2385.5	 3212.0	...
922764	  895.2	 2387.4	 3216.0	...
922765	  894.6	 2388.8	 3220.0	...
922766	  894.4	 2391.3	 3224.0	...
922767	  894.2	 2393.3	 3224.0	...
922768	  893.9	 2395.6	 3224.0	...
SBLINK R 922769
922769	   .	   .	    0.0	...
922770	   .	   .	    0.0	...
922771	   .	   .	    0.0	...
922772	   .	   .	    0.0	...
922773	   .	   .	    0.0	...
922774	   .	   .	    0.0	...
922775	   .	   .	    0.0	...
922776	   .	   .	    0.0	...
922777	   .	   .	    0.0	...
922778	   .	   .	    0.0	...
922779	   .	   .	    0.0	...
922780	   .	   .	    0.0	...
922781	   .	   .	    0.0	...
922782	   .	   .	    0.0	...
922783	   .	   .	    0.0	...
922784	   .	   .	    0.0	...
922785	   .	   .	    0.0	...
922786	   .	   .	    0.0	...
922787	   .	   .	    0.0	...
922788	   .	   .	    0.0	...
922789	   .	   .	    0.0	...
922790	   .	   .	    0.0	...
922791	   .	   .	    0.0	...
922792	   .	   .	    0.0	...
922793	   .	   .	    0.0	...
922794	   .	   .	    0.0	...
922795	   .	   .	    0.0	...
922796	   .	   .	    0.0	...
922797	   .	   .	    0.0	...
922798	   .	   .	    0.0	...
922799	   .	   .	    0.0	...
922800	   .	   .	    0.0	...
922801	   .	   .	    0.0	...
922802	   .	   .	    0.0	...
922803	   .	   .	    0.0	...
922804	   .	   .	    0.0	...
922805	   .	   .	    0.0	...
922806	   .	   .	    0.0	...
922807	   .	   .	    0.0	...
922808	   .	   .	    0.0	...
922809	   .	   .	    0.0	...
922810	   .	   .	    0.0	...
922811	   .	   .	    0.0	...
922812	   .	   .	    0.0	...
922813	   .	   .	    0.0	...
922814	   .	   .	    0.0	...
922815	   .	   .	    0.0	...
922816	   .	   .	    0.0	...
EBLINK R 922769	922816	48
922817	  837.5	 2393.1	 3345.0	...
922818	  822.3	 2383.5	 3361.0	...
922819	  821.5	 2382.6	 3364.0	...
922820	  820.7	 2381.8	 3366.0	...
922821	  820.7	 2381.6	 3370.0	...
922822	  822.2	 2382.9	 3371.0	...
922823	  823.3	 2384.0	 3375.0	...
922824	  823.5	 2384.1	 3380.0	...
922825	  822.8	 2383.5	 3383.0	...
ESACC R  922759	922825	67	  787.4	  655.3	  908.1	 2295.2	  26.21	      0
SFIX R   922826
922826	  822.5	 2383.2	 3383.0	...
922827	  820.3	 2381.6	 3381.0	...
922828	  818.0	 2380.0	 3380.0	...
922829	  815.4	 2377.6	 3386.0	...
922830	  815.0	 2376.9	 3392.0	...
922831	  814.5	 2376.2	 3398.0	...
922832	  814.4	 2376.2	 3402.0	...
922833	  814.3	 2376.1	 3406.0	...
922834	  814.5	 2376.7	 3409.0	...
922835	  814.9	 2377.7	 3409.0	...
922836	  814.3	 2378.5	 3410.0	...
922837	  813.9	 2379.1	 3410.0	...
922838	  813.3	 2379.3	 3415.0	...
922839	  813.5	 2379.5	 3420.0	...
922840	  813.0	 2379.5	 3424.0	...
922841	  811.9	 2378.5	 3424.0	...
922842	  809.9	 2376.7	 3424.0	...
922843	  807.3	 2374.7	 3423.0	...
922844	  805.4	 2373.8	 3424.0	...
922845	  804.4	 2373.5	 3425.0	...
922846	  804.2	 2373.0	 3431.0	...
922847	  803.7	 2371.9	 3436.0	...
922848	  803.4	 2371.1	 3441.0	...
922849	  805.6	 2372.4	 3441.0	...
922850	  807.7	 2374.3	 3441.0	...
922851	  809.5	 2376.1	 3440.0	...
922852	  807.4	 2375.2	 3439.0	...
922853	  805.6	 2373.6	 3437.0	...
922854	  804.0	 2372.1	 3439.0	...
922855	  803.6	 2371.3	 3442.0	...
922856	  804.0	 2371.2	 3445.0	...
922857	  804.4	 2371.7	 3445.0	...
922858	  805.1	 2372.9	 3445.0	...
922859	  805.1	 2373.4	 3446.0	...
922860	  805.0	 2373.4	 3447.0	...
922861	  804.7	 2372.6	 3447.0	...
922862	  804.3	 2372.4	 3445.0	...
922863	  804.8	 2374.6	 3444.0	...
922864	  805.9	 2377.0	 3444.0	...
922865	  807.2	 2379.4	 3444.0	...
922866	  806.9	 2379.4	 3444.0	...
922867	  806.0	 2379.2	 3447.0	...
922868	  805.2	 2378.9	 3450.0	...
922869	  804.8	 2378.6	 3453.0	...
922870	  804.2	 2378.6	 3454.0	...
922871	  803.1	 2378.2	 3456.0	...
922872	  802.1	 2377.3	 3456.0	...
922873	  801.8	 2376.4	 3456.0	...
922874	  801.9	 2375.8	 3455.0	...
922875	  802.1	 2375.7	 3456.0	...
922876	  801.9	 2375.4	 3456.0	...
922877	  801.8	 2375.3	 3459.0	...
922878	  800.6	 2375.0	 3463.0	...
922879	  799.5	 2374.8	 3467.0	...
922880	  798.5	 2374.7	 3472.0	...
922881	  799.2	 2374.3	 3474.0	...
922882	  800.2	 2374.8	 3474.0	...
922883	  801.0	 2375.6	 3473.0	...
922884	  801.5	 2376.4	 3472.0	...
922885	  801.6	 2376.6	 3473.0	...
922886	  801.6	 2376.6	 3473.0	...
922887	  800.6	 2376.5	 3474.0	...
922888	  799.6	 2376.4	 3475.0	...
922889	  799.1	 2377.6	 3474.0	...
922890	  800.0	 2378.7	 3473.0	...
922891	  800.9	 2380.0	 3471.0	...
922892	  801.5	 2380.1	 3471.0	...
922893	  801.7	 2379.6	 3472.0	...
922894	  802.4	 2379.7	 3472.0	...
922895	  802.8	 2379.9	 3471.0	...
922896	  801.1	 2376.7	 3474.0	...
922897	  798.5	 2373.2	 3478.0	...
922898	  796.2	 2371.5	 3484.0	...
922899	  797.0	 2373.0	 3485.0	...
922900	  798.5	 2375.6	 3486.0	...
922901	  799.2	 2376.7	 3486.0	...
922902	  798.9	 2377.2	 3488.0	...
922903	  798.0	 2376.5	 3491.0	...
922904	  797.1	 2376.0	 3494.0	...
922905	  797.2	 2376.3	 3496.0	...
922906	  797.6	 2377.2	 3497.0	...
922907	  799.8	 2377.5	 3495.0	...
922908	  801.6	 2378.4	 3491.0	...
922909	  802.6	 2378.2	 3489.0	...
922910	  801.9	 2377.7	 3490.0	...
922911	  801.1	 2377.2	 3491.0	...
922912	  800.6	 2377.3	 3492.0	...
922913	  800.6	 2377.8	 3492.0	...
922914	  800.8	 2378.3	 3492.0	...
922915	  801.5	 2379.2	 3490.0	...
922916	  801.3	 2379.5	 3489.0	...
922917	  800.0	 2378.0	 3492.0	...
922918	  797.9	 2375.9	 3498.0	...
922919	  795.5	 2373.9	 3503.0	...
922920	  794.1	 2373.3	 3504.0	...
922921	  795.5	 2373.6	 3504.0	...
922922	  798.1	 2374.1	 3503.0	...
922923	  800.2	 2374.6	 3502.0	...
922924	  800.1	 2374.6	 3502.0	...
922925	  799.9	 2374.3	 3502.0	...
922926	  799.7	 2373.0	 3504.0	...
922927	  798.8	 2370.3	 3508.0	...
922928	  796.9	 2368.9	 3512.0	...
922929	  795.6	 2369.7	 3514.0	...
922930	  795.1	 2371.8	 3511.0	...
922931	  796.9	 2372.4	 3508.0	...
922932	  799.0	 2373.6	 3503.0	...
922933	  799.7	 2375.2	 3501.0	...
922934	  800.5	 2376.9	 3498.0	...
922935	  800.5	 2376.4	 3496.0	...
922936	  799.9	 2375.4	 3496.0	...
922937	  797.4	 2375.0	 3499.0	...
922938	  794.6	 2375.3	 3501.0	...
922939	  793.9	 2375.8	 3503.0	...
922940	  793.6	 2376.1	 3504.0	...
922941	  794.1	 2376.9	 3503.0	...
922942	  796.6	 2377.2	 3502.0	...
922943	  798.9	 2377.3	 3504.0	...
922944	  800.6	 2377.1	 3507.0	...
922945	  800.2	 2376.1	 3509.0	...
922946	  799.9	 2374.6	 3508.0	...
922947	  799.6	 2373.1	 3507.0	...
922948	  798.3	 2372.8	 3508.0	...
922949	  797.5	 2373.1	 3509.0	...
922950	  797.4	 2373.3	 3510.0	...
922951	  798.9	 2373.3	 3512.0	...
922952	  797.9	 2373.7	 3513.0	...
922953	  796.3	 2374.3	 3514.0	...
922954	  795.0	 2374.3	 3514.0	...
922955	  796.2	 2373.9	 3515.0	...
922956	  797.3	 2373.4	 3517.0	...
922957	  796.6	 2372.4	 3523.0	...
922958	  794.6	 2371.2	 3532.0	...
922959	  795.0	 2371.5	 3535.0	...
922960	  796.3	 2372.4	 3533.0	...
922961	  798.1	 2373.5	 3527.0	...
922962	  795.6	 2373.4	 3527.0	...
922963	  794.0	 2372.8	 3530.0	...
922964	  793.4	 2372.2	 3533.0	...
922965	  794.5	 2371.3	 3534.0	...
922966	  787.1	 2364.6	 3546.0	...
922967	  779.0	 2358.0	 3557.0	...
922968	  779.2	 2358.3	 3554.0	...
922969	  787.4	 2365.2	 3540.0	...
922970	  795.6	 2372.0	 3527.0	...
922971	  797.2	 2372.4	 3527.0	...
922972	  799.8	 2372.5	 3527.0	...
922973	  801.8	 2373.0	 3526.0	...
922974	  801.4	 2371.9	 3527.0	...
922975	  800.5	 2371.0	 3527.0	...
922976	  799.7	 2370.4	 3529.0	...
922977	  798.9	 2370.3	 3529.0	...
922978	  797.6	 2370.2	 3529.0	...
922979	  796.4	 2370.1	 3526.0	...
922980	  796.4	 2369.9	 3530.0	...
922981	  796.4	 2369.4	 3535.0	...
922982	  786.8	 2364.8	 3546.0	...
922983	  780.9	 2359.7	 3551.0	...
922984	  775.2	 2354.8	 3555.0	...
922985	  783.6	 2357.1	 3550.0	...
922986	  788.6	 2360.2	 3546.0	...
922987	  793.1	 2363.8	 3542.0	...
EFIX R   922826	922987	162	  800.7	 2374.3	   3482
SSACC R  922988
922988	  792.8	 2364.8	 3541.0	...
922989	  796.5	 2365.0	 3540.0	...
922990	  800.3	 2364.9	 3540.0	...
922991	  785.4	 2360.9	 3552.0	...
922992	  764.2	 2354.3	 3579.0	...
922993	  743.2	 2347.5	 3607.0	...
922994	  741.9	 2343.2	 3621.0	...
922995	  742.5	 2342.5	 3619.0	...
922996	  739.3	 2338.5	 3620.0	...
922997	  729.6	 2333.4	 3622.0	...
922998	  719.9	 2328.0	 3627.0	...
922999	  715.5	 2325.2	 3630.0	...
923000	  713.8	 2314.2	 3643.0	...
923001	  713.6	 2300.0	 3654.0	...
923002	  714.5	 2285.6	 3667.0	...
923003	  716.1	 2270.5	 3672.0	...
923004	  716.2	 2251.8	 3689.0	...
923005	  714.7	 2228.5	 3703.0	...
923006	  714.9	 2210.4	 3715.0	...
923007	  715.2	 2196.2	 3715.0	...
923008	  718.5	 2185.1	 3706.0	...
923009	  724.8	 2176.4	 3692.0	...
923010	  740.3	 2169.0	 3670.0	...
923011	  762.8	 2161.6	 3639.0	...
923012	  791.7	 2155.2	 3605.0	...
923013	  813.2	 2151.9	 3568.0	...
923014	  827.3	 2149.6	 3539.0	...
923015	  837.4	 2147.5	 3512.0	...
923016	  843.3	 2147.0	 3481.0	...
923017	  839.3	 2145.2	 3449.0	...
923018	  819.7	 2139.7	 3412.0	...
923019	  767.3	 2133.9	 3390.0	...
923020	  709.7	 2135.7	 3358.0	...
923021	  669.0	 2139.7	 3307.0	...
923022	  669.0	 2145.6	 3231.0	...
923023	  691.8	 2152.0	 3146.0	...
923024	  734.1	 2155.5	 3073.0	...
923025	  770.5	 2161.9	 3001.0	...
923026	  781.6	 2168.5	 2934.0	...
923027	  768.1	 2176.1	 2868.0	...
923028	  753.0	 2180.6	 2798.0	...
923029	  749.9	 2182.6	 2750.0	...
923030	  750.4	 2183.7	 2719.0	...
923031	  750.4	 2183.7	 2719.0	...
SBLINK R 923032
923032	   .	   .	    0.0	...
923033	   .	   .	    0.0	...
923034	   .	   .	    0.0	...
923035	   .	   .	    0.0	...
923036	   .	   .	    0.0	...
923037	   .	   .	    0.0	...
923038	   .	   .	    0.0	...
923039	   .	   .	    0.0	...
923040	   .	   .	    0.0	...
923041	   .	   .	    0.0	...
923042	   .	   .	    0.0	...
923043	   .	   .	    0.0	...
923044	   .	   .	    0.0	...
923045	   .	   .	    0.0	...
923046	   .	   .	    0.0	...
923047	   .	   .	    0.0	...
923048	   .	   .	    0.0	...
923049	   .	   .	    0.0	...
923050	   .	   .	    0.0	...
923051	   .	   .	    0.0	...
923052	   .	   .	    0.0	...
923053	   .	   .	    0.0	...
923054	   .	   .	    0.0	...
923055	   .	   .	    0.0	...
923056	   .	   .	    0.0	...
923057	   .	   .	    0.0	...
923058	   .	   .	    0.0	...
923059	   .	   .	    0.0	...
923060	   .	   .	    0.0	...
923061	   .	   .	    0.0	...
923062	   .	   .	    0.0	...
923063	   .	   .	    0.0	...
923064	   .	   .	    0.0	...
923065	   .	   .	    0.0	...
923066	   .	   .	    0.0	...
923067	   .	   .	    0.0	...
923068	   .	   .	    0.0	...
923069	   .	   .	    0.0	...
923070	   .	   .	    0.0	...
923071	   .	   .	    0.0	...
923072	   .	   .	    0.0	...
923073	   .	   .	    0.0	...
923074	   .	   .	    0.0	...
923075	   .	   .	    0.0	...
923076	   .	   .	    0.0	...
923077	   .	   .	    0.0	...
923078	   .	   .	    0.0	...
923079	   .	   .	    0.0	...
923080	   .	   .	    0.0	...
923081	   .	   .	    0.0	...
923082	   .	   .	    0.0	...
923083	   .	   .	    0.0	...
923084	   .	   .	    0.0	...
923085	   .	   .	    0.0	...
923086	   .	   .	    0.0	...
923087	   .	   .	    0.0	...
923088	   .	   .	    0.0	...
923089	   .	   .	    0.0	...
923090	   .	   .	    0.0	...
923091	   .	   .	    0.0	...
923092	   .	   .	    0.0	...
923093	   .	   .	    0.0	...
923094	   .	   .	    0.0	...
923095	   .	   .	    0.0	...
923096	   .	   .	    0.0	...
923097	   .	   .	    0.0	...
923098	   .	   .	    0.0	...
923099	   .	   .	    0.0	...
923100	   .	   .	    0.0	...
923101	   .	   .	    0.0	...
923102	   .	   .	    0.0	...
923103	   .	   .	    0.0	...
923104	   .	   .	    0.0	...
923105	   .	   .	    0.0	...
923106	   .	   .	    0.0	...
923107	   .	   .	    0.0	...
923108	   .	   .	    0.0	...
923109	   .	   .	    0.0	...
923110	   .	   .	    0.0	...
923111	   .	   .	    0.0	...
923112	   .	   .	    0.0	...
923113	   .	   .	    0.0	...
923114	   .	   .	    0.0	...
923115	   .	   .	    0.0	...
923116	   .	   .	    0.0	...
923117	   .	   .	    0.0	...
923118	   .	   .	    0.0	...
923119	   .	   .	    0.0	...
923120	   .	   .	    0.0	...
923121	   .	   .	    0.0	...
923122	   .	   .	    0.0	...
923123	   .	   .	    0.0	...
923124	   .	   .	    0.0	...
923125	   .	   .	    0.0	...
923126	   .	   .	    0.0	...
923127	   .	   .	    0.0	...
923128	   .	   .	    0.0	...
923129	   .	   .	    0.0	...
923130	   .	   .	    0.0	...
923131	   .	   .	    0.0	...
923132	   .	   .	    0.0	...
923133	   .	   .	    0.0	...
923134	   .	   .	    0.0	...
923135	   .	   .	    0.0	...
923136	   .	   .	    0.0	...
923137	   .	   .	    0.0	...
923138	   .	   .	    0.0	...
923139	   .	   .	    0.0	...
EBLINK R 923032	923139	108
923140	  888.1	 1418.0	 2149.0	...
923141	  888.1	 1418.0	 2149.0	...
923142	  887.6	 1406.9	 2180.0	...
923143	  885.2	 1385.3	 2233.0	...
923144	  879.7	 1353.5	 2314.0	...
923145	  871.6	 1321.9	 2391.0	...
923146	  863.1	 1291.9	 2469.0	...
923147	  855.1	 1263.0	 2546.0	...
923148	  847.4	 1236.4	 2618.0	...
923149	  837.7	 1210.4	 2687.0	...
923150	  827.6	 1185.8	 2749.0	...
923151	  818.9	 1160.2	 2813.0	...
923152	  812.6	 1134.8	 2872.0	...
923153	  808.2	 1108.5	 2932.0	...
923154	  804.6	 1085.1	 2985.0	...
923155	  801.7	 1060.4	 3041.0	...
923156	  799.3	 1036.6	 3095.0	...
923157	  796.4	 1011.1	 3150.0	...
923158	  793.1	  988.3	 3199.0	...
923159	  789.6	  964.4	 3256.0	...
923160	  786.6	  942.9	 3302.0	...
923161	  785.5	  923.9	 3345.0	...
923162	  785.8	  912.9	 3370.0	...
923163	  786.3	  904.3	 3397.0	...
923164	  786.0	  896.4	 3425.0	...
923165	  784.7	  885.4	 3458.0	...
923166	  783.4	  873.6	 3490.0	...
923167	  782.7	  861.9	 3522.0	...
923168	  782.3	  848.8	 3554.0	...
923169	  782.4	  836.4	 3590.0	...
923170	  782.3	  823.4	 3623.0	...
923171	  782.4	  811.8	 3652.0	...
923172	  783.1	  800.5	 3673.0	...
923173	  783.5	  790.1	 3697.0	...
923174	  784.5	  779.6	 3718.0	...
923175	  784.6	  771.2	 3737.0	...
923176	  784.9	  762.1	 3755.0	...
923177	  785.5	  754.4	 3771.0	...
923178	  786.0	  745.9	 3790.0	...
923179	  786.9	  740.8	 3800.0	...
923180	  787.1	  735.2	 3811.0	...
923181	  787.5	  729.9	 3822.0	...
923182	  787.5	  724.8	 3833.0	...
923183	  787.6	  718.7	 3844.0	...
923184	  788.1	  713.0	 3851.0	...
923185	  788.5	  706.0	 3858.0	...
923186	  788.6	  702.6	 3858.0	...
923187	  788.8	  699.6	 3859.0	...
923188	  789.1	  698.2	 3860.0	...
923189	  788.7	  697.5	 3855.0	...
923190	  788.0	  698.9	 3843.0	...
923191	  787.2	  704.8	 3824.0	...
923192	  785.1	  720.4	 3799.0	...
923193	  782.6	  737.7	 3782.0	...
923194	  780.3	  750.5	 3773.0	...
923195	  779.8	  753.3	 3775.0	...
923196	  779.6	  753.0	 3775.0	...
923197	  779.5	  752.6	 3777.0	...
923198	  779.4	  751.8	 3778.0	...
923199	  779.3	  751.1	 3780.0	...
923200	  779.2	  749.7	 3782.0	...
ESACC R  922988	923200	213	  792.8	 2364.8	  779.2	  749.7	  29.66	    584
SFIX R   923201
923201	  779.4	  749.0	 3784.0	...
923202	  779.7	  747.3	 3786.0	...
923203	  780.1	  746.4	 3786.0	...
923204	  781.0	  745.6	 3788.0	...
923205	  781.9	  745.7	 3789.0	...
923206	  782.7	  745.7	 3790.0	...
923207	  782.9	  745.7	 3791.0	...
923208	  783.0	  745.2	 3793.0	...
923209	  783.2	  744.7	 3793.0	...
923210	  783.1	  744.1	 3792.0	...
923211	  783.1	  744.4	 3790.0	...
923212	  783.1	  744.8	 3790.0	...
923213	  783.2	  744.9	 3790.0	...
923214	  783.2	  744.5	 3790.0	...
923215	  783.1	  744.1	 3792.0	...
923216	  783.0	  743.9	 3793.0	...
923217	  782.9	  743.6	 3795.0	...
923218	  782.7	  742.8	 3797.0	...
923219	  782.9	  742.1	 3799.0	...
923220	  783.2	  741.5	 3802.0	...
923221	  783.4	  740.7	 3802.0	...
923222	  783.5	  739.8	 3803.0	...
923223	  783.6	  738.5	 3808.0	...
923224	  783.8	  737.9	 3813.0	...
923225	  783.7	  737.5	 3817.0	...
923226	  783.6	  737.6	 3817.0	...
923227	  783.5	  737.7	 3818.0	...
923228	  783.5	  737.8	 3820.0	...
923229	  783.5	  738.1	 3821.0	...
923230	  783.7	  738.3	 3824.0	...
923231	  784.2	  738.5	 3825.0	...
923232	  785.0	  738.3	 3831.0	...
923233	  785.8	  737.9	 3835.0	...
923234	  786.4	  737.6	 3839.0	...
923235	  786.6	  737.4	 3839.0	...
923236	  786.6	  736.3	 3838.0	...
923237	  786.6	  735.1	 3837.0	...
923238	  787.0	  733.7	 3836.0	...
923239	  787.4	  733.0	 3836.0	...
923240	  787.6	  732.2	 3837.0	...
923241	  787.3	  731.4	 3838.0	...
923242	  787.3	  730.8	 3839.0	...
923243	  787.6	  730.5	 3840.0	...
923244	  788.0	  730.5	 3843.0	...
923245	  788.1	  730.6	 3846.0	...
923246	  788.1	  730.7	 3849.0	...
923247	  788.1	  730.8	 3850.0	...
923248	  788.1	  730.8	 3850.0	...
923249	  788.2	  730.9	 3851.0	...
923250	  787.7	  731.2	 3851.0	...
923251	  787.1	  731.2	 3852.0	...
923252	  786.8	  731.0	 3851.0	...
923253	  786.7	  730.7	 3852.0	...
923254	  786.7	  730.7	 3852.0	...
923255	  786.9	  730.7	 3853.0	...
923256	  787.4	  730.7	 3852.0	...
923257	  787.8	  730.1	 3852.0	...
923258	  787.7	  729.5	 3855.0	...
923259	  787.7	  729.0	 3858.0	...
923260	  788.0	  729.1	 3860.0	...
923261	  788.3	  729.2	 3858.0	...
923262	  788.5	  729.3	 3858.0	...
923263	  788.5	  729.3	 3859.0	...
923264	  788.4	  729.3	 3860.0	...
923265	  788.4	  729.6	 3859.0	...
923266	  788.3	  730.3	 3860.0	...
923267	  788.2	  731.1	 3861.0	...
923268	  788.1	  731.8	 3862.0	...
923269	  788.1	  732.1	 3863.0	...
[truncated: 4,182,712 more chars]
