# Supplementary material for: With an eye on uncertainty: Modelling pupillary responses to environmental volatility
Source: PLoS Comput Biol. 2019 Jul 5;15(7):e1007126. doi: 10.1371/journal.pcbi.1007126 (PMC6636765; doi:10.1371/journal.pcbi.1007126)
Supplement: S2 Data — Zip file containing the pupillometry data for participant 2. (ZIP) [file pcbi.1007126.s002.zip › P2/trial4.asc]

** CONVERTED FROM C:\Users\tparr\Documents\PVR\P2_0712\trial4.edf using edfapi 3.1 Win32 Nov 24 2009 on Thu Dec 07 19:12:31 2017
** DATE: Thu Dec  7 17:18:06 2017
** TYPE: EDF_FILE BINARY EVENT SAMPLE TAGGED
** VERSION: EYELINK II 1
** SOURCE: EYELINK CL
** EYELINK II CL v4.48 Nov 25 2009
** CAMERA: EyeLink CL Version 1.4 Sensor=BHA
** SERIAL NUMBER: CL1-AAD42
** CAMERA_CONFIG: AAD42140.SCD
**

MSG	771139 RECCFG CR 1000 2 0 R
MSG	771139 ELCLCFG MTABLER
MSG	771139 GAZE_COORDS 0.00 0.00 1599.00 1199.00
MSG	771139 THRESHOLDS R 108 243
MSG	771139 ELCL_PROC CENTROID (3)
MSG	771139 ELCL_PCR_PARAM 5 3.0
START	771140 	RIGHT	SAMPLES	EVENTS
PRESCALER	1
VPRESCALER	1
PUPIL	AREA
EVENTS	GAZE	RIGHT	RATE	1000.00	TRACKING	CR	FILTER	2
SAMPLES	GAZE	RIGHT	RATE	1000.00	TRACKING	CR	FILTER	2
MSG	771140 !MODE RECORD CR 1000 2 0 R
771140	  698.2	 2377.3	 3816.0	...
INPUT	771140	127
771141	  696.8	 2377.4	 3817.0	...
771142	  698.6	 2377.2	 3813.0	...
771143	  699.8	 2377.0	 3810.0	...
771144	  699.7	 2376.5	 3809.0	...
771145	  698.3	 2376.1	 3808.0	...
771146	  694.9	 2375.1	 3804.0	...
771147	  692.5	 2374.6	 3801.0	...
771148	  715.9	 2381.1	 3775.0	...
771149	  742.0	 2388.1	 3752.0	...
771150	  766.4	 2394.1	 3736.0	...
771151	  762.9	 2394.1	 3736.0	...
771152	  759.5	 2394.1	 3736.0	...
771153	  738.8	 2388.3	 3752.0	...
771154	  719.5	 2382.4	 3770.0	...
771155	  700.3	 2376.4	 3788.0	...
771156	  699.3	 2377.2	 3787.0	...
771157	  698.6	 2377.1	 3790.0	...
771158	  697.8	 2376.9	 3792.0	...
771159	  646.8	 2367.0	 3830.0	...
771160	  596.4	 2356.7	 3867.0	...
771161	  616.7	 2363.1	 3841.0	...
771162	  687.8	 2379.0	 3775.0	...
771163	  760.0	 2394.0	 3709.0	...
771164	  742.8	 2387.5	 3727.0	...
771165	  726.0	 2381.5	 3747.0	...
771166	  709.2	 2375.4	 3768.0	...
771167	  725.3	 2380.8	 3754.0	...
771168	  741.0	 2386.3	 3741.0	...
771169	  736.5	 2387.1	 3745.0	...
771170	  704.5	 2377.9	 3774.0	...
771171	  673.4	 2368.4	 3802.0	...
771172	  675.3	 2368.4	 3799.0	...
771173	  688.6	 2373.7	 3782.0	...
SFIX R   771174
771174	  702.1	 2379.6	 3765.0	...
771175	  702.5	 2381.0	 3763.0	...
771176	  721.4	 2386.3	 3740.0	...
771177	  740.1	 2390.9	 3718.0	...
771178	  755.2	 2393.4	 3703.0	...
771179	  679.0	 2375.8	 3773.0	...
771180	  604.0	 2357.1	 3844.0	...
771181	  606.8	 2358.0	 3832.0	...
771182	  655.7	 2368.0	 3782.0	...
771183	  705.0	 2377.6	 3732.0	...
771184	  679.5	 2370.3	 3757.0	...
771185	  684.9	 2374.4	 3754.0	...
771186	  690.3	 2378.3	 3752.0	...
771187	  690.3	 2378.3	 3752.0	...
EFIX R   771174	771187	14	  686.9	 2376.4	   3762
SSACC R  771188
771188	  695.0	 2379.6	 3751.0	...
771189	  699.7	 2380.8	 3750.0	...
771190	  704.5	 2382.0	 3750.0	...
771191	  696.2	 2379.0	 3750.0	...
771192	  688.0	 2376.0	 3751.0	...
771193	  688.0	 2376.0	 3751.0	...
771194	  688.0	 2376.0	 3751.0	...
771195	  688.0	 2376.0	 3751.0	...
771196	  704.2	 2379.3	 3741.0	...
771197	  704.2	 2379.3	 3741.0	...
771198	  691.6	 2375.3	 3744.0	...
771199	  639.5	 2363.5	 3785.0	...
771200	  588.0	 2351.3	 3827.0	...
771201	  616.5	 2359.1	 3804.0	...
771202	  683.2	 2374.8	 3743.0	...
771203	  750.2	 2389.9	 3680.0	...
771204	  747.4	 2390.4	 3676.0	...
771205	  746.1	 2390.7	 3672.0	...
771206	  745.4	 2390.8	 3670.0	...
771207	  640.1	 2370.3	 3757.0	...
771208	  537.1	 2348.0	 3844.0	...
771209	  537.1	 2348.0	 3844.0	...
771210	  591.7	 2359.8	 3800.0	...
771211	  646.9	 2371.0	 3756.0	...
771212	  716.3	 2385.2	 3696.0	...
771213	  715.9	 2383.4	 3702.0	...
771214	  706.4	 2380.6	 3708.0	...
771215	  683.5	 2374.4	 3731.0	...
771216	  672.9	 2372.5	 3735.0	...
771217	  675.5	 2372.9	 3735.0	...
771218	  682.4	 2374.6	 3730.0	...
771219	  693.3	 2376.6	 3724.0	...
771220	  702.6	 2376.8	 3723.0	...
771221	  707.5	 2375.8	 3726.0	...
771222	  702.2	 2372.7	 3732.0	...
771223	  686.5	 2367.4	 3744.0	...
771224	  670.8	 2362.2	 3756.0	...
771225	  618.9	 2353.6	 3795.0	...
771226	  575.2	 2347.5	 3828.0	...
771227	  531.3	 2341.5	 3862.0	...
771228	  531.1	 2341.1	 3863.0	...
771229	  530.9	 2339.8	 3865.0	...
771230	  531.2	 2338.1	 3867.0	...
771231	  583.8	 2350.7	 3822.0	...
771232	  626.4	 2359.9	 3778.0	...
771233	  667.8	 2368.8	 3738.0	...
771234	  616.2	 2357.2	 3782.0	...
771235	  575.6	 2349.1	 3824.0	...
771236	  575.1	 2347.9	 3827.0	...
771237	  613.7	 2354.9	 3791.0	...
771238	  658.9	 2363.9	 3752.0	...
771239	  671.7	 2368.4	 3744.0	...
771240	  685.7	 2373.6	 3736.0	...
771241	  694.4	 2377.4	 3731.0	...
771242	  696.7	 2378.9	 3730.0	...
771243	  646.7	 2368.0	 3761.0	...
771244	  648.8	 2365.7	 3757.0	...
771245	  650.9	 2363.3	 3752.0	...
771246	  704.2	 2372.5	 3716.0	...
771247	  727.1	 2382.2	 3688.0	...
771248	  750.2	 2391.8	 3659.0	...
771249	  678.7	 2375.3	 3726.0	...
771250	  608.3	 2357.9	 3793.0	...
771251	  609.4	 2357.2	 3791.0	...
771252	  679.5	 2371.5	 3727.0	...
771253	  750.5	 2384.9	 3665.0	...
771254	  748.9	 2382.5	 3676.0	...
771255	  739.8	 2380.3	 3688.0	...
771256	  731.5	 2379.8	 3698.0	...
771257	  732.0	 2379.3	 3705.0	...
771258	  741.7	 2380.8	 3710.0	...
771259	  730.2	 2378.4	 3721.0	...
771260	  710.0	 2376.1	 3733.0	...
771261	  679.7	 2370.6	 3741.0	...
771262	  629.4	 2360.8	 3779.0	...
771263	  578.7	 2350.8	 3818.0	...
771264	  538.2	 2343.8	 3853.0	...
771265	  594.4	 2354.8	 3805.0	...
771266	  648.5	 2364.7	 3757.0	...
771267	  699.6	 2373.6	 3718.0	...
771268	  693.9	 2371.7	 3728.0	...
771269	  693.5	 2370.0	 3738.0	...
771270	  696.7	 2368.7	 3744.0	...
771271	  643.7	 2360.3	 3781.0	...
771272	  589.4	 2351.3	 3823.0	...
771273	  535.7	 2341.8	 3859.0	...
771274	  579.1	 2348.8	 3823.0	...
771275	  624.7	 2356.5	 3780.0	...
771276	  672.2	 2364.1	 3737.0	...
771277	  680.8	 2366.5	 3737.0	...
771278	  686.5	 2368.9	 3735.0	...
771279	  690.6	 2371.0	 3732.0	...
771280	  687.8	 2368.8	 3732.0	...
771281	  684.7	 2363.8	 3735.0	...
771282	  680.4	 2356.7	 3738.0	...
771283	  676.9	 2350.4	 3738.0	...
771284	  677.5	 2344.4	 3737.0	...
771285	  675.5	 2326.4	 3736.0	...
771286	  676.2	 2304.4	 3735.0	...
771287	  674.7	 2280.6	 3735.0	...
771288	  675.9	 2264.8	 3736.0	...
771289	  674.8	 2247.6	 3736.0	...
771290	  671.7	 2230.4	 3737.0	...
771291	  667.1	 2212.7	 3738.0	...
771292	  662.8	 2198.9	 3733.0	...
771293	  662.3	 2187.3	 3721.0	...
771294	  667.3	 2181.8	 3687.0	...
771295	  682.7	 2178.9	 3646.0	...
771296	  706.8	 2178.4	 3589.0	...
771297	  742.5	 2175.5	 3545.0	...
771298	  766.1	 2173.7	 3499.0	...
771299	  776.9	 2171.7	 3477.0	...
771300	  733.6	 2171.8	 3457.0	...
771301	  679.3	 2173.6	 3447.0	...
771302	  629.1	 2178.6	 3394.0	...
771303	  628.6	 2190.8	 3313.0	...
771304	  671.3	 2200.3	 3211.0	...
771305	  714.4	 2209.8	 3132.0	...
771306	  737.0	 2215.3	 3061.0	...
771307	  726.2	 2221.5	 2980.0	...
771308	  713.4	 2223.5	 2917.0	...
771309	  710.4	 2223.9	 2881.0	...
771310	  710.4	 2223.9	 2881.0	...
SBLINK R 771311
771311	   .	   .	    0.0	...
771312	   .	   .	    0.0	...
771313	   .	   .	    0.0	...
771314	   .	   .	    0.0	...
771315	   .	   .	    0.0	...
771316	   .	   .	    0.0	...
771317	   .	   .	    0.0	...
771318	   .	   .	    0.0	...
771319	   .	   .	    0.0	...
771320	   .	   .	    0.0	...
771321	   .	   .	    0.0	...
771322	   .	   .	    0.0	...
771323	   .	   .	    0.0	...
771324	   .	   .	    0.0	...
771325	   .	   .	    0.0	...
771326	   .	   .	    0.0	...
771327	   .	   .	    0.0	...
771328	   .	   .	    0.0	...
771329	   .	   .	    0.0	...
771330	   .	   .	    0.0	...
771331	   .	   .	    0.0	...
771332	   .	   .	    0.0	...
771333	   .	   .	    0.0	...
771334	   .	   .	    0.0	...
771335	   .	   .	    0.0	...
771336	   .	   .	    0.0	...
771337	   .	   .	    0.0	...
771338	   .	   .	    0.0	...
771339	   .	   .	    0.0	...
771340	   .	   .	    0.0	...
771341	   .	   .	    0.0	...
771342	   .	   .	    0.0	...
771343	   .	   .	    0.0	...
771344	   .	   .	    0.0	...
771345	   .	   .	    0.0	...
771346	   .	   .	    0.0	...
771347	   .	   .	    0.0	...
771348	   .	   .	    0.0	...
771349	   .	   .	    0.0	...
771350	   .	   .	    0.0	...
771351	   .	   .	    0.0	...
771352	   .	   .	    0.0	...
771353	   .	   .	    0.0	...
771354	   .	   .	    0.0	...
771355	   .	   .	    0.0	...
771356	   .	   .	    0.0	...
771357	   .	   .	    0.0	...
771358	   .	   .	    0.0	...
771359	   .	   .	    0.0	...
771360	   .	   .	    0.0	...
771361	   .	   .	    0.0	...
771362	   .	   .	    0.0	...
771363	   .	   .	    0.0	...
771364	   .	   .	    0.0	...
771365	   .	   .	    0.0	...
771366	   .	   .	    0.0	...
771367	   .	   .	    0.0	...
771368	   .	   .	    0.0	...
771369	   .	   .	    0.0	...
771370	   .	   .	    0.0	...
771371	   .	   .	    0.0	...
771372	   .	   .	    0.0	...
771373	   .	   .	    0.0	...
771374	   .	   .	    0.0	...
771375	   .	   .	    0.0	...
771376	   .	   .	    0.0	...
771377	   .	   .	    0.0	...
771378	   .	   .	    0.0	...
771379	   .	   .	    0.0	...
771380	   .	   .	    0.0	...
771381	   .	   .	    0.0	...
771382	   .	   .	    0.0	...
771383	   .	   .	    0.0	...
771384	   .	   .	    0.0	...
771385	   .	   .	    0.0	...
771386	   .	   .	    0.0	...
771387	   .	   .	    0.0	...
771388	   .	   .	    0.0	...
771389	   .	   .	    0.0	...
771390	   .	   .	    0.0	...
771391	   .	   .	    0.0	...
EBLINK R 771311	771391	81
771392	  670.5	 1301.4	 2036.0	...
771393	  670.5	 1301.4	 2036.0	...
771394	  670.1	 1289.7	 2075.0	...
771395	  671.8	 1266.5	 2145.0	...
771396	  671.9	 1232.3	 2248.0	...
771397	  673.6	 1199.5	 2349.0	...
771398	  673.0	 1164.8	 2457.0	...
771399	  673.8	 1130.2	 2563.0	...
771400	  675.3	 1098.4	 2651.0	...
771401	  676.6	 1070.7	 2734.0	...
771402	  677.1	 1044.4	 2821.0	...
771403	  675.0	 1016.1	 2912.0	...
771404	  673.4	  994.0	 2989.0	...
771405	  672.3	  974.8	 3049.0	...
771406	  671.3	  955.7	 3109.0	...
771407	  670.4	  931.6	 3174.0	...
771408	  669.2	  905.3	 3246.0	...
771409	  668.7	  879.3	 3314.0	...
771410	  667.5	  853.1	 3380.0	...
771411	  666.7	  830.1	 3434.0	...
771412	  665.1	  808.8	 3490.0	...
771413	  663.6	  789.5	 3540.0	...
771414	  663.1	  768.7	 3592.0	...
771415	  663.3	  750.6	 3630.0	...
771416	  663.5	  732.3	 3676.0	...
771417	  664.0	  716.9	 3710.0	...
771418	  665.1	  701.4	 3747.0	...
771419	  666.9	  688.4	 3775.0	...
771420	  668.4	  677.0	 3807.0	...
771421	  669.3	  668.4	 3831.0	...
771422	  670.3	  660.5	 3851.0	...
771423	  671.0	  652.8	 3864.0	...
771424	  671.6	  646.4	 3876.0	...
771425	  671.5	  643.2	 3883.0	...
771426	  671.2	  640.5	 3889.0	...
771427	  669.7	  638.8	 3886.0	...
771428	  668.2	  637.1	 3869.0	...
771429	  663.9	  653.8	 3828.0	...
771430	  660.7	  673.3	 3794.0	...
771431	  657.8	  693.3	 3770.0	...
771432	  657.9	  696.9	 3770.0	...
771433	  658.0	  697.4	 3770.0	...
771434	  658.2	  698.9	 3772.0	...
771435	  659.4	  700.2	 3775.0	...
771436	  660.6	  701.4	 3778.0	...
771437	  661.5	  701.1	 3781.0	...
771438	  662.4	  700.8	 3784.0	...
ESACC R  771188	771438	251	  695.0	 2379.6	  662.4	  700.8	  30.73	    582
SFIX R   771439
771439	  663.3	  700.7	 3786.0	...
771440	  664.2	  700.6	 3786.0	...
771441	  664.3	  700.7	 3785.0	...
771442	  664.5	  699.9	 3786.0	...
771443	  664.6	  699.0	 3787.0	...
771444	  664.8	  698.8	 3788.0	...
771445	  664.8	  699.4	 3788.0	...
771446	  664.9	  699.4	 3790.0	...
771447	  664.9	  698.8	 3792.0	...
771448	  665.1	  698.1	 3793.0	...
771449	  665.5	  697.9	 3796.0	...
771450	  665.8	  697.4	 3800.0	...
771451	  666.2	  697.0	 3805.0	...
771452	  666.5	  696.7	 3807.0	...
771453	  666.9	  696.8	 3807.0	...
771454	  667.1	  696.9	 3805.0	...
771455	  667.5	  696.8	 3802.0	...
771456	  668.5	  696.6	 3799.0	...
771457	  669.2	  696.3	 3799.0	...
771458	  669.9	  696.1	 3799.0	...
771459	  670.0	  696.7	 3800.0	...
771460	  670.3	  697.4	 3804.0	...
771461	  670.6	  698.1	 3808.0	...
771462	  670.8	  698.0	 3812.0	...
771463	  670.9	  698.4	 3814.0	...
771464	  670.8	  698.9	 3816.0	...
771465	  671.0	  699.3	 3818.0	...
771466	  671.5	  699.2	 3821.0	...
771467	  671.9	  699.2	 3823.0	...
771468	  672.2	  698.7	 3827.0	...
771469	  672.5	  698.2	 3829.0	...
771470	  673.0	  698.0	 3831.0	...
771471	  673.5	  698.4	 3831.0	...
771472	  673.7	  698.8	 3831.0	...
771473	  673.9	  698.7	 3833.0	...
771474	  673.9	  698.5	 3836.0	...
771475	  674.0	  698.3	 3840.0	...
771476	  674.0	  698.4	 3842.0	...
771477	  673.9	  698.7	 3843.0	...
771478	  673.9	  699.1	 3845.0	...
771479	  673.9	  699.1	 3849.0	...
771480	  674.0	  699.0	 3854.0	...
771481	  674.0	  698.9	 3856.0	...
771482	  674.1	  699.3	 3856.0	...
771483	  674.4	  699.7	 3855.0	...
771484	  674.7	  699.5	 3855.0	...
771485	  675.0	  698.9	 3856.0	...
771486	  675.1	  698.4	 3859.0	...
771487	  675.2	  698.5	 3863.0	...
771488	  675.3	  698.8	 3866.0	...
771489	  675.4	  699.0	 3869.0	...
771490	  675.4	  699.3	 3871.0	...
771491	  675.3	  699.3	 3872.0	...
771492	  675.6	  699.2	 3872.0	...
771493	  675.9	  699.1	 3874.0	...
771494	  676.3	  699.0	 3876.0	...
771495	  676.3	  698.9	 3878.0	...
771496	  676.2	  698.7	 3879.0	...
771497	  676.2	  698.4	 3881.0	...
771498	  676.1	  698.0	 3885.0	...
771499	  676.1	  697.6	 3889.0	...
771500	  676.0	  697.4	 3891.0	...
771501	  675.8	  697.8	 3893.0	...
771502	  675.5	  698.4	 3893.0	...
771503	  675.6	  698.9	 3894.0	...
771504	  675.7	  698.9	 3894.0	...
771505	  675.6	  699.1	 3895.0	...
771506	  675.3	  699.4	 3896.0	...
771507	  675.0	  699.5	 3898.0	...
771508	  674.9	  699.5	 3901.0	...
771509	  674.8	  699.2	 3905.0	...
771510	  674.2	  699.0	 3907.0	...
771511	  673.8	  699.9	 3910.0	...
771512	  673.7	  700.7	 3911.0	...
771513	  673.9	  701.3	 3911.0	...
771514	  673.8	  701.1	 3911.0	...
771515	  673.4	  701.0	 3915.0	...
771516	  673.1	  700.9	 3918.0	...
771517	  673.2	  700.7	 3922.0	...
771518	  673.3	  700.8	 3923.0	...
771519	  673.2	  700.9	 3924.0	...
771520	  673.1	  701.0	 3925.0	...
771521	  672.9	  701.0	 3923.0	...
771522	  672.8	  701.1	 3921.0	...
771523	  672.6	  701.1	 3922.0	...
771524	  672.6	  701.1	 3925.0	...
771525	  672.4	  701.2	 3928.0	...
771526	  672.2	  701.6	 3929.0	...
771527	  672.1	  702.0	 3930.0	...
771528	  672.3	  702.2	 3931.0	...
771529	  672.4	  702.1	 3931.0	...
771530	  672.5	  701.3	 3931.0	...
771531	  672.5	  700.6	 3932.0	...
771532	  672.5	  699.9	 3934.0	...
771533	  672.4	  699.8	 3935.0	...
771534	  672.4	  699.9	 3934.0	...
771535	  672.3	  700.2	 3934.0	...
771536	  672.7	  700.3	 3934.0	...
771537	  673.0	  700.1	 3936.0	...
771538	  673.3	  700.0	 3939.0	...
771539	  672.9	  700.2	 3939.0	...
771540	  672.5	  700.7	 3937.0	...
771541	  672.1	  701.1	 3934.0	...
771542	  672.0	  701.4	 3934.0	...
771543	  672.0	  701.2	 3933.0	...
771544	  672.0	  700.9	 3934.0	...
771545	  672.1	  700.6	 3934.0	...
771546	  672.1	  700.3	 3937.0	...
771547	  672.0	  700.0	 3939.0	...
771548	  672.1	  699.9	 3942.0	...
771549	  672.2	  700.4	 3943.0	...
771550	  672.2	  700.8	 3944.0	...
771551	  672.2	  701.3	 3944.0	...
771552	  672.2	  701.3	 3943.0	...
771553	  672.1	  701.6	 3942.0	...
771554	  672.2	  701.7	 3941.0	...
771555	  672.3	  701.7	 3941.0	...
771556	  672.2	  701.7	 3941.0	...
771557	  671.9	  701.8	 3941.0	...
771558	  671.5	  701.9	 3940.0	...
771559	  671.4	  701.9	 3940.0	...
771560	  671.5	  701.9	 3940.0	...
771561	  671.6	  701.6	 3942.0	...
771562	  671.7	  701.3	 3945.0	...
771563	  671.8	  701.4	 3947.0	...
771564	  671.9	  701.4	 3946.0	...
771565	  671.3	  701.5	 3946.0	...
771566	  670.6	  701.7	 3945.0	...
771567	  670.4	  702.1	 3945.0	...
771568	  670.9	  702.4	 3945.0	...
771569	  671.2	  702.6	 3946.0	...
771570	  671.1	  702.8	 3946.0	...
771571	  670.9	  702.5	 3945.0	...
771572	  670.9	  702.0	 3945.0	...
771573	  670.9	  701.5	 3945.0	...
771574	  670.9	  701.4	 3944.0	...
771575	  670.9	  701.4	 3944.0	...
771576	  670.9	  701.6	 3944.0	...
771577	  671.0	  701.7	 3945.0	...
771578	  671.2	  701.8	 3946.0	...
771579	  671.1	  701.5	 3947.0	...
771580	  671.0	  701.1	 3947.0	...
771581	  670.8	  700.8	 3947.0	...
771582	  670.8	  701.1	 3946.0	...
771583	  670.8	  701.5	 3946.0	...
771584	  670.8	  701.7	 3946.0	...
771585	  670.8	  701.8	 3946.0	...
771586	  670.8	  701.9	 3944.0	...
771587	  670.9	  702.0	 3943.0	...
771588	  670.8	  701.9	 3941.0	...
771589	  670.8	  701.9	 3941.0	...
771590	  670.8	  701.8	 3941.0	...
771591	  671.2	  701.8	 3941.0	...
771592	  671.6	  701.7	 3941.0	...
771593	  671.6	  701.6	 3940.0	...
771594	  671.2	  701.5	 3938.0	...
771595	  670.9	  701.5	 3937.0	...
771596	  670.9	  701.5	 3938.0	...
771597	  671.0	  701.7	 3938.0	...
771598	  671.1	  702.0	 3938.0	...
771599	  671.3	  702.1	 3938.0	...
771600	  671.2	  701.7	 3937.0	...
771601	  671.1	  701.3	 3936.0	...
771602	  671.5	  701.0	 3934.0	...
771603	  672.0	  700.9	 3933.0	...
771604	  672.3	  700.8	 3931.0	...
771605	  672.1	  700.3	 3929.0	...
771606	  671.8	  699.9	 3926.0	...
771607	  671.6	  699.9	 3923.0	...
771608	  671.4	  700.3	 3919.0	...
771609	  671.2	  700.4	 3917.0	...
771610	  671.1	  700.2	 3915.0	...
771611	  671.1	  699.9	 3915.0	...
771612	  671.2	  699.8	 3916.0	...
771613	  671.3	  699.7	 3917.0	...
771614	  671.4	  699.7	 3916.0	...
771615	  671.8	  699.6	 3916.0	...
771616	  672.0	  699.4	 3916.0	...
771617	  672.4	  699.2	 3914.0	...
771618	  672.5	  699.2	 3913.0	...
771619	  672.6	  699.4	 3911.0	...
771620	  673.0	  699.6	 3910.0	...
771621	  673.3	  699.7	 3910.0	...
771622	  673.4	  699.7	 3910.0	...
771623	  673.2	  699.8	 3908.0	...
771624	  672.8	  699.6	 3907.0	...
771625	  672.6	  699.3	 3902.0	...
771626	  672.5	  699.3	 3899.0	...
771627	  672.5	  699.7	 3896.0	...
771628	  672.4	  699.3	 3896.0	...
771629	  672.3	  698.4	 3893.0	...
771630	  672.1	  697.9	 3890.0	...
771631	  671.9	  698.4	 3887.0	...
771632	  672.1	  698.8	 3884.0	...
771633	  672.5	  698.8	 3877.0	...
771634	  672.9	  698.8	 3871.0	...
771635	  673.0	  698.6	 3868.0	...
771636	  673.1	  698.4	 3869.0	...
771637	  673.3	  698.3	 3867.0	...
771638	  673.6	  698.1	 3865.0	...
771639	  673.8	  698.1	 3863.0	...
771640	  674.1	  698.4	 3860.0	...
771641	  674.3	  698.9	 3856.0	...
771642	  674.5	  699.2	 3852.0	...
771643	  674.5	  699.1	 3851.0	...
771644	  674.3	  698.9	 3848.0	...
771645	  674.1	  698.7	 3846.0	...
771646	  673.8	  698.7	 3839.0	...
771647	  673.7	  698.3	 3835.0	...
EFIX R   771439	771647	209	  672.0	  699.9	   3894
SSACC R  771648
771648	  673.6	  698.0	 3831.0	...
771649	  673.6	  697.9	 3830.0	...
771650	  673.6	  698.1	 3828.0	...
771651	  673.7	  698.2	 3826.0	...
771652	  674.0	  697.9	 3822.0	...
771653	  676.4	  697.2	 3821.0	...
771654	  679.7	  695.8	 3815.0	...
771655	  685.9	  693.0	 3806.0	...
771656	  692.9	  689.6	 3796.0	...
771657	  701.9	  685.6	 3792.0	...
771658	  711.3	  681.7	 3791.0	...
771659	  721.2	  676.5	 3787.0	...
771660	  732.6	  670.5	 3780.0	...
771661	  744.4	  664.9	 3771.0	...
771662	  755.5	  661.0	 3765.0	...
771663	  764.9	  658.1	 3759.0	...
771664	  772.8	  656.0	 3751.0	...
771665	  779.8	  654.2	 3746.0	...
771666	  784.9	  653.0	 3737.0	...
771667	  787.8	  651.8	 3731.0	...
771668	  788.8	  650.5	 3724.0	...
771669	  788.5	  649.6	 3721.0	...
771670	  788.2	  649.7	 3719.0	...
771671	  787.4	  650.5	 3716.0	...
ESACC R  771648	771671	24	  673.6	  698.0	  787.4	  650.5	   2.63	    227
SFIX R   771672
771672	  785.6	  651.7	 3713.0	...
771673	  783.8	  652.4	 3712.0	...
771674	  782.3	  653.6	 3707.0	...
771675	  781.7	  654.2	 3703.0	...
771676	  781.0	  654.4	 3699.0	...
771677	  779.4	  654.2	 3697.0	...
771678	  778.0	  653.7	 3694.0	...
771679	  776.2	  651.7	 3691.0	...
771680	  775.5	  649.8	 3688.0	...
771681	  774.9	  648.0	 3683.0	...
771682	  773.8	  648.1	 3679.0	...
771683	  772.5	  648.3	 3676.0	...
771684	  771.0	  648.8	 3674.0	...
771685	  770.5	  649.2	 3671.0	...
771686	  769.2	  651.0	 3666.0	...
771687	  768.3	  653.0	 3664.0	...
771688	  767.1	  654.9	 3661.0	...
771689	  766.8	  655.2	 3661.0	...
771690	  766.4	  655.4	 3661.0	...
771691	  766.3	  655.8	 3659.0	...
771692	  766.8	  656.6	 3657.0	...
771693	  767.4	  657.3	 3654.0	...
771694	  768.3	  657.7	 3652.0	...
771695	  769.0	  657.6	 3650.0	...
771696	  769.7	  657.6	 3648.0	...
771697	  770.2	  658.3	 3644.0	...
771698	  770.2	  658.8	 3639.0	...
771699	  770.4	  659.3	 3634.0	...
771700	  771.1	  658.9	 3633.0	...
771701	  771.7	  658.8	 3630.0	...
771702	  772.1	  658.5	 3627.0	...
771703	  772.0	  658.3	 3624.0	...
771704	  771.9	  658.0	 3623.0	...
771705	  771.5	  658.0	 3621.0	...
771706	  771.4	  658.3	 3619.0	...
771707	  771.4	  658.6	 3618.0	...
771708	  771.7	  658.8	 3617.0	...
771709	  771.9	  658.7	 3612.0	...
771710	  771.9	  658.6	 3608.0	...
771711	  772.0	  658.5	 3603.0	...
771712	  772.1	  658.5	 3603.0	...
771713	  772.4	  658.0	 3600.0	...
771714	  772.5	  657.6	 3598.0	...
771715	  772.5	  657.2	 3596.0	...
771716	  772.3	  657.1	 3593.0	...
771717	  772.3	  657.0	 3587.0	...
771718	  772.3	  657.1	 3582.0	...
771719	  772.4	  657.2	 3579.0	...
771720	  772.5	  657.3	 3579.0	...
771721	  772.6	  657.3	 3579.0	...
771722	  772.8	  657.1	 3576.0	...
771723	  773.1	  657.0	 3574.0	...
771724	  773.4	  656.9	 3571.0	...
771725	  773.3	  657.0	 3569.0	...
771726	  774.0	  657.1	 3566.0	...
771727	  774.8	  657.1	 3564.0	...
771728	  775.5	  656.4	 3562.0	...
771729	  775.4	  655.9	 3559.0	...
771730	  775.4	  655.6	 3556.0	...
771731	  775.6	  655.8	 3556.0	...
771732	  775.6	  656.0	 3556.0	...
771733	  775.5	  655.9	 3556.0	...
771734	  775.2	  655.9	 3553.0	...
771735	  775.0	  656.6	 3551.0	...
771736	  774.9	  657.2	 3546.0	...
771737	  774.9	  657.8	 3545.0	...
771738	  774.9	  657.7	 3544.0	...
771739	  774.9	  656.9	 3543.0	...
771740	  774.8	  656.1	 3543.0	...
771741	  775.0	  655.8	 3542.0	...
771742	  775.2	  656.2	 3541.0	...
771743	  775.3	  656.7	 3539.0	...
771744	  775.4	  656.8	 3538.0	...
771745	  775.7	  657.0	 3534.0	...
771746	  776.1	  656.7	 3530.0	...
771747	  776.5	  656.5	 3527.0	...
771748	  776.8	  656.4	 3523.0	...
771749	  776.9	  656.5	 3521.0	...
771750	  776.9	  656.6	 3518.0	...
771751	  777.0	  656.0	 3516.0	...
771752	  777.0	  655.4	 3514.0	...
771753	  777.0	  654.7	 3512.0	...
771754	  777.1	  654.8	 3511.0	...
771755	  777.4	  654.8	 3510.0	...
771756	  777.7	  654.9	 3509.0	...
771757	  777.9	  655.0	 3509.0	...
771758	  777.9	  655.0	 3509.0	...
771759	  778.1	  655.1	 3507.0	...
771760	  778.4	  655.1	 3506.0	...
771761	  778.3	  655.3	 3504.0	...
771762	  777.9	  655.5	 3502.0	...
771763	  777.6	  655.6	 3499.0	...
771764	  777.7	  655.7	 3496.0	...
771765	  777.9	  655.7	 3496.0	...
771766	  777.9	  655.7	 3496.0	...
771767	  777.9	  655.7	 3492.0	...
771768	  778.0	  655.7	 3489.0	...
771769	  778.2	  655.8	 3485.0	...
771770	  778.3	  655.9	 3484.0	...
771771	  778.2	  655.7	 3483.0	...
771772	  778.0	  655.3	 3481.0	...
771773	  778.1	  655.6	 3481.0	...
771774	  778.2	  656.2	 3479.0	...
771775	  777.8	  656.4	 3477.0	...
771776	  777.2	  656.1	 3475.0	...
771777	  776.7	  655.8	 3474.0	...
771778	  776.8	  655.8	 3474.0	...
771779	  776.9	  655.8	 3474.0	...
771780	  776.9	  655.8	 3470.0	...
771781	  776.8	  655.8	 3467.0	...
771782	  776.6	  656.0	 3463.0	...
771783	  777.1	  656.2	 3463.0	...
771784	  777.8	  656.3	 3463.0	...
771785	  778.3	  656.4	 3462.0	...
771786	  778.1	  656.6	 3461.0	...
771787	  777.8	  656.8	 3458.0	...
771788	  777.8	  657.0	 3456.0	...
771789	  777.8	  657.1	 3453.0	...
771790	  777.9	  657.1	 3450.0	...
771791	  777.9	  657.1	 3448.0	...
771792	  778.4	  657.0	 3447.0	...
771793	  778.9	  656.9	 3449.0	...
771794	  779.3	  656.7	 3450.0	...
771795	  779.3	  656.4	 3450.0	...
771796	  779.1	  656.2	 3445.0	...
771797	  779.0	  656.1	 3439.0	...
771798	  779.1	  656.2	 3434.0	...
771799	  779.3	  656.7	 3433.0	...
771800	  779.1	  657.3	 3431.0	...
771801	  778.6	  657.3	 3429.0	...
771802	  778.4	  656.8	 3427.0	...
771803	  778.7	  656.3	 3427.0	...
771804	  779.1	  656.5	 3427.0	...
771805	  779.3	  656.8	 3427.0	...
771806	  779.3	  656.9	 3425.0	...
771807	  779.3	  657.0	 3422.0	...
771808	  779.2	  657.0	 3419.0	...
771809	  779.1	  656.7	 3418.0	...
771810	  779.8	  656.0	 3418.0	...
771811	  780.6	  655.2	 3412.0	...
771812	  781.3	  654.9	 3407.0	...
771813	  781.1	  655.3	 3402.0	...
771814	  780.8	  655.7	 3403.0	...
771815	  780.7	  656.1	 3404.0	...
771816	  780.6	  656.6	 3405.0	...
771817	  780.5	  657.1	 3403.0	...
771818	  780.5	  657.7	 3402.0	...
771819	  780.6	  657.8	 3401.0	...
771820	  780.7	  657.4	 3401.0	...
771821	  780.9	  656.8	 3400.0	...
771822	  781.0	  656.1	 3397.0	...
771823	  781.2	  656.0	 3394.0	...
771824	  781.4	  656.1	 3392.0	...
771825	  781.7	  656.2	 3390.0	...
771826	  782.1	  656.2	 3389.0	...
771827	  782.4	  656.2	 3389.0	...
771828	  782.3	  655.6	 3390.0	...
771829	  782.1	  655.1	 3390.0	...
771830	  782.0	  654.4	 3389.0	...
771831	  782.1	  654.2	 3387.0	...
771832	  782.1	  654.2	 3385.0	...
771833	  782.1	  654.3	 3385.0	...
771834	  782.0	  654.6	 3384.0	...
771835	  782.1	  654.7	 3385.0	...
771836	  782.2	  654.9	 3387.0	...
771837	  782.5	  654.8	 3388.0	...
771838	  782.6	  654.5	 3388.0	...
771839	  782.1	  654.2	 3387.0	...
771840	  781.5	  654.0	 3384.0	...
771841	  781.4	  654.1	 3382.0	...
771842	  781.9	  654.0	 3382.0	...
771843	  782.5	  654.7	 3379.0	...
771844	  782.4	  655.4	 3376.0	...
771845	  782.4	  655.8	 3370.0	...
771846	  782.3	  655.5	 3367.0	...
771847	  782.3	  654.9	 3364.0	...
771848	  782.3	  654.4	 3364.0	...
771849	  782.3	  654.0	 3363.0	...
771850	  782.1	  653.7	 3360.0	...
771851	  781.8	  653.6	 3357.0	...
771852	  782.0	  653.4	 3351.0	...
771853	  782.5	  653.2	 3347.0	...
771854	  782.9	  653.6	 3344.0	...
771855	  783.1	  654.2	 3345.0	...
771856	  783.2	  654.9	 3346.0	...
771857	  783.3	  654.9	 3347.0	...
771858	  783.2	  654.5	 3347.0	...
771859	  783.1	  654.0	 3346.0	...
771860	  782.9	  653.6	 3346.0	...
771861	  782.9	  653.7	 3345.0	...
771862	  782.9	  653.8	 3345.0	...
771863	  782.8	  653.9	 3344.0	...
771864	  782.7	  654.0	 3344.0	...
771865	  782.6	  654.0	 3344.0	...
771866	  782.4	  654.1	 3343.0	...
771867	  782.3	  654.1	 3342.0	...
771868	  782.3	  654.2	 3342.0	...
771869	  782.5	  654.1	 3342.0	...
771870	  782.6	  654.3	 3342.0	...
771871	  782.6	  654.5	 3340.0	...
771872	  782.9	  654.8	 3338.0	...
771873	  783.1	  654.8	 3335.0	...
771874	  783.1	  654.7	 3333.0	...
771875	  782.9	  654.6	 3331.0	...
771876	  782.7	  654.5	 3329.0	...
771877	  782.8	  655.0	 3329.0	...
771878	  783.1	  655.4	 3329.0	...
771879	  783.3	  655.3	 3329.0	...
771880	  783.4	  654.7	 3328.0	...
771881	  783.4	  654.4	 3328.0	...
771882	  783.5	  654.7	 3327.0	...
771883	  783.6	  654.3	 3320.0	...
771884	  783.6	  653.7	 3314.0	...
771885	  783.6	  653.1	 3308.0	...
771886	  783.6	  653.1	 3308.0	...
771887	  783.5	  653.1	 3308.0	...
771888	  783.5	  653.2	 3308.0	...
771889	  783.5	  653.1	 3309.0	...
771890	  783.4	  653.1	 3312.0	...
771891	  783.3	  653.3	 3311.0	...
771892	  783.3	  653.9	 3309.0	...
771893	  783.1	  654.5	 3306.0	...
771894	  783.1	  654.9	 3303.0	...
771895	  783.2	  655.1	 3299.0	...
771896	  783.4	  655.3	 3296.0	...
771897	  783.6	  655.0	 3297.0	...
771898	  783.7	  654.5	 3297.0	...
771899	  783.6	  653.9	 3297.0	...
771900	  783.4	  653.6	 3297.0	...
771901	  783.3	  653.4	 3297.0	...
771902	  783.3	  653.1	 3296.0	...
771903	  783.3	  653.0	 3295.0	...
771904	  783.4	  653.1	 3294.0	...
771905	  783.2	  653.3	 3293.0	...
771906	  782.9	  653.6	 3290.0	...
771907	  782.6	  653.6	 3289.0	...
771908	  782.7	  653.2	 3288.0	...
771909	  783.4	  652.8	 3285.0	...
771910	  784.1	  652.8	 3282.0	...
771911	  784.9	  653.5	 3280.0	...
771912	  785.3	  654.3	 3281.0	...
771913	  785.6	  654.4	 3282.0	...
771914	  785.9	  654.3	 3279.0	...
771915	  785.8	  654.2	 3275.0	...
771916	  785.7	  654.3	 3272.0	...
771917	  785.5	  654.3	 3272.0	...
771918	  785.4	  654.3	 3273.0	...
771919	  785.3	  654.2	 3273.0	...
771920	  785.5	  654.2	 3272.0	...
771921	  785.7	  654.2	 3269.0	...
771922	  785.7	  654.2	 3265.0	...
771923	  785.7	  654.2	 3263.0	...
771924	  785.7	  654.2	 3263.0	...
771925	  785.7	  654.1	 3264.0	...
771926	  785.7	  654.1	 3264.0	...
771927	  785.9	  654.1	 3264.0	...
771928	  786.2	  654.2	 3264.0	...
771929	  786.4	  654.2	 3263.0	...
771930	  786.3	  654.1	 3261.0	...
771931	  786.2	  654.1	 3259.0	...
771932	  786.3	  654.4	 3258.0	...
771933	  786.5	  654.9	 3260.0	...
771934	  786.6	  655.2	 3262.0	...
771935	  786.7	  655.1	 3264.0	...
771936	  786.8	  655.2	 3263.0	...
771937	  786.7	  655.6	 3261.0	...
771938	  786.7	  656.0	 3259.0	...
771939	  786.7	  656.2	 3260.0	...
771940	  786.6	  656.2	 3260.0	...
771941	  786.6	  656.4	 3260.0	...
771942	  786.6	  656.5	 3261.0	...
771943	  786.6	  656.5	 3262.0	...
771944	  786.5	  656.3	 3261.0	...
771945	  786.5	  656.1	 3260.0	...
771946	  786.5	  656.0	 3258.0	...
771947	  786.5	  655.8	 3258.0	...
771948	  786.4	  655.7	 3258.0	...
771949	  785.9	  655.7	 3257.0	...
771950	  785.3	  656.0	 3256.0	...
771951	  784.8	  656.3	 3256.0	...
771952	  784.9	  656.4	 3256.0	...
771953	  785.2	  656.4	 3257.0	...
771954	  785.6	  656.4	 3259.0	...
771955	  785.8	  656.4	 3262.0	...
771956	  785.8	  656.5	 3262.0	...
771957	  785.8	  656.7	 3261.0	...
771958	  785.8	  656.8	 3259.0	...
771959	  786.0	  656.7	 3255.0	...
771960	  786.3	  656.8	 3252.0	...
771961	  786.3	  656.9	 3254.0	...
771962	  786.2	  657.4	 3258.0	...
771963	  786.1	  657.6	 3261.0	...
771964	  786.0	  657.3	 3259.0	...
771965	  786.0	  656.8	 3258.0	...
771966	  786.0	  656.3	 3256.0	...
771967	  785.4	  656.3	 3256.0	...
771968	  784.9	  656.3	 3256.0	...
771969	  784.4	  656.1	 3256.0	...
771970	  784.3	  655.9	 3256.0	...
771971	  784.7	  655.5	 3256.0	...
771972	  785.3	  655.4	 3256.0	...
771973	  785.8	  655.4	 3255.0	...
771974	  785.9	  655.7	 3254.0	...
771975	  786.0	  655.9	 3254.0	...
771976	  786.1	  656.0	 3254.0	...
771977	  786.3	  655.9	 3255.0	...
771978	  786.4	  656.1	 3256.0	...
771979	  786.5	  656.4	 3254.0	...
771980	  786.3	  656.2	 3252.0	...
771981	  786.0	  655.4	 3250.0	...
771982	  785.7	  654.6	 3251.0	...
771983	  785.6	  654.9	 3252.0	...
771984	  785.7	  655.8	 3254.0	...
771985	  785.3	  656.7	 3254.0	...
771986	  784.9	  656.7	 3255.0	...
771987	  784.5	  656.3	 3255.0	...
771988	  784.5	  655.8	 3255.0	...
771989	  784.4	  655.5	 3255.0	...
771990	  784.8	  656.2	 3255.0	...
771991	  785.1	  656.9	 3256.0	...
771992	  785.5	  657.5	 3257.0	...
771993	  785.5	  657.4	 3258.0	...
771994	  785.5	  657.5	 3258.0	...
771995	  785.5	  657.5	 3257.0	...
771996	  785.5	  657.1	 3257.0	...
771997	  785.1	  656.8	 3256.0	...
771998	  784.8	  656.9	 3256.0	...
771999	  784.8	  657.3	 3257.0	...
772000	  785.1	  657.7	 3258.0	...
772001	  785.2	  657.9	 3259.0	...
772002	  785.0	  658.1	 3259.0	...
772003	  784.9	  658.2	 3259.0	...
772004	  784.7	  658.1	 3262.0	...
772005	  784.6	  657.9	 3265.0	...
772006	  784.5	  657.7	 3268.0	...
772007	  784.5	  657.6	 3269.0	...
772008	  784.4	  657.5	 3270.0	...
772009	  784.4	  657.4	 3270.0	...
772010	  784.4	  657.4	 3270.0	...
772011	  784.4	  657.4	 3270.0	...
772012	  784.5	  657.2	 3269.0	...
772013	  784.7	  656.9	 3269.0	...
772014	  784.8	  657.0	 3269.0	...
772015	  784.9	  657.4	 3268.0	...
772016	  785.0	  657.7	 3271.0	...
772017	  784.6	  658.0	 3273.0	...
772018	  784.1	  658.3	 3276.0	...
772019	  783.6	  658.7	 3278.0	...
772020	  783.5	  658.8	 3281.0	...
772021	  783.5	  658.7	 3284.0	...
772022	  783.5	  658.6	 3281.0	...
772023	  783.5	  658.3	 3278.0	...
772024	  783.6	  658.1	 3277.0	...
772025	  783.6	  657.9	 3279.0	...
772026	  783.5	  657.5	 3284.0	...
772027	  783.8	  656.9	 3286.0	...
772028	  784.0	  656.3	 3288.0	...
772029	  784.3	  656.0	 3287.0	...
772030	  784.2	  655.9	 3287.0	...
772031	  784.2	  656.0	 3287.0	...
772032	  784.2	  656.2	 3287.0	...
772033	  784.2	  656.5	 3287.0	...
772034	  784.2	  656.7	 3288.0	...
772035	  784.3	  656.4	 3289.0	...
772036	  784.3	  655.9	 3290.0	...
772037	  784.0	  655.5	 3291.0	...
772038	  783.7	  655.7	 3290.0	...
772039	  783.3	  655.8	 3290.0	...
772040	  783.4	  655.9	 3290.0	...
772041	  783.4	  655.9	 3291.0	...
772042	  783.5	  655.7	 3292.0	...
772043	  783.4	  655.4	 3293.0	...
772044	  783.3	  654.6	 3295.0	...
772045	  783.3	  654.0	 3297.0	...
772046	  783.3	  653.6	 3297.0	...
772047	  783.4	  653.8	 3297.0	...
772048	  783.5	  654.0	 3296.0	...
772049	  783.0	  654.1	 3298.0	...
772050	  782.5	  654.1	 3299.0	...
772051	  782.0	  654.3	 3301.0	...
772052	  782.0	  654.5	 3303.0	...
772053	  782.1	  654.5	 3306.0	...
772054	  782.6	  654.5	 3305.0	...
772055	  783.0	  654.5	 3303.0	...
772056	  783.3	  654.5	 3303.0	...
772057	  782.9	  654.9	 3306.0	...
772058	  782.5	  655.1	 3309.0	...
772059	  782.5	  655.3	 3309.0	...
772060	  782.9	  655.1	 3309.0	...
772061	  783.3	  655.0	 3308.0	...
772062	  783.3	  655.0	 3307.0	...
772063	  783.3	  655.0	 3306.0	...
772064	  783.2	  654.5	 3306.0	...
772065	  782.9	  654.1	 3308.0	...
772066	  782.6	  653.5	 3311.0	...
772067	  782.6	  653.0	 3315.0	...
772068	  782.8	  652.6	 3317.0	...
772069	  782.9	  652.5	 3318.0	...
772070	  783.0	  652.6	 3321.0	...
772071	  783.1	  652.7	 3324.0	...
772072	  783.3	  652.8	 3327.0	...
772073	  782.9	  653.0	 3328.0	...
772074	  782.4	  654.0	 3329.0	...
772075	  782.0	  654.9	 3330.0	...
772076	  782.5	  655.6	 3333.0	...
772077	  783.0	  655.5	 3336.0	...
772078	  783.3	  655.2	 3337.0	...
772079	  783.0	  654.8	 3338.0	...
772080	  782.6	  654.6	 3340.0	...
772081	  782.5	  654.4	 3342.0	...
772082	  782.5	  654.3	 3344.0	...
772083	  782.6	  654.2	 3346.0	...
772084	  782.6	  654.1	 3348.0	...
772085	  782.7	  653.9	 3349.0	...
772086	  782.7	  653.9	 3348.0	...
772087	  782.7	  654.0	 3346.0	...
772088	  782.8	  654.1	 3347.0	...
772089	  782.9	  654.3	 3350.0	...
772090	  782.8	  654.2	 3353.0	...
772091	  782.7	  654.1	 3353.0	...
772092	  783.0	  653.9	 3353.0	...
772093	  783.3	  653.7	 3354.0	...
772094	  783.8	  654.5	 3355.0	...
772095	  784.0	  655.4	 3356.0	...
772096	  783.9	  656.4	 3360.0	...
772097	  783.5	  656.3	 3365.0	...
772098	  783.0	  656.5	 3369.0	...
772099	  782.8	  656.8	 3369.0	...
772100	  782.7	  657.0	 3370.0	...
772101	  782.2	  657.2	 3370.0	...
772102	  781.9	  657.3	 3370.0	...
772103	  781.5	  656.8	 3372.0	...
772104	  781.6	  656.5	 3374.0	...
772105	  781.7	  656.2	 3375.0	...
772106	  782.3	  655.5	 3375.0	...
772107	  782.8	  654.8	 3375.0	...
772108	  783.1	  654.1	 3376.0	...
772109	  782.9	  654.2	 3377.0	...
772110	  782.6	  654.3	 3378.0	...
772111	  782.2	  654.7	 3378.0	...
772112	  781.7	  655.2	 3379.0	...
772113	  781.5	  655.8	 3381.0	...
772114	  781.8	  656.0	 3382.0	...
772115	  782.2	  656.1	 3382.0	...
772116	  781.4	  656.3	 3382.0	...
772117	  780.4	  656.7	 3382.0	...
772118	  779.4	  657.2	 3383.0	...
772119	  779.4	  656.5	 3384.0	...
772120	  779.9	  655.4	 3387.0	...
772121	  780.4	  654.5	 3387.0	...
772122	  781.1	  654.6	 3387.0	...
772123	  781.1	  654.9	 3386.0	...
772124	  781.1	  655.0	 3386.0	...
772125	  781.1	  655.1	 3386.0	...
772126	  781.1	  655.2	 3387.0	...
772127	  781.1	  655.3	 3390.0	...
772128	  781.1	  655.5	 3393.0	...
772129	  780.8	  655.5	 3396.0	...
772130	  780.4	  655.5	 3396.0	...
772131	  779.7	  655.4	 3396.0	...
772132	  779.4	  655.3	 3396.0	...
772133	  779.2	  655.3	 3396.0	...
772134	  779.3	  655.4	 3396.0	...
772135	  779.5	  655.2	 3396.0	...
772136	  779.5	  654.8	 3397.0	...
772137	  779.6	  654.4	 3398.0	...
772138	  779.6	  654.6	 3400.0	...
772139	  779.7	  654.9	 3400.0	...
772140	  779.9	  655.3	 3403.0	...
772141	  779.7	  655.0	 3406.0	...
772142	  779.3	  654.6	 3409.0	...
772143	  778.9	  654.4	 3409.0	...
772144	  778.8	  654.6	 3410.0	...
772145	  778.5	  654.8	 3408.0	...
772146	  778.2	  654.8	 3406.0	...
772147	  778.0	  654.9	 3405.0	...
772148	  778.0	  655.6	 3407.0	...
772149	  778.1	  656.2	 3409.0	...
772150	  778.1	  656.8	 3411.0	...
772151	  777.9	  657.0	 3414.0	...
772152	  777.8	  657.2	 3417.0	...
772153	  777.8	  657.1	 3420.0	...
772154	  777.9	  656.8	 3420.0	...
772155	  777.9	  656.5	 3421.0	...
772156	  778.2	  656.9	 3423.0	...
772157	  778.8	  657.3	 3422.0	...
772158	  779.1	  657.5	 3420.0	...
772159	  778.8	  657.2	 3419.0	...
772160	  778.1	  656.9	 3419.0	...
772161	  777.6	  656.8	 3418.0	...
772162	  776.9	  657.5	 3422.0	...
772163	  776.6	  658.2	 3426.0	...
772164	  776.6	  658.9	 3430.0	...
MSG	772165 0000 _ Experiment Start
772165	  776.7	  658.9	 3429.0	...
772166	  776.9	  658.8	 3428.0	...
772167	  776.6	  658.9	 3428.0	...
772168	  776.6	  659.0	 3428.0	...
772169	  776.5	  659.0	 3426.0	...
772170	  776.5	  659.0	 3424.0	...
772171	  776.7	  658.9	 3421.0	...
772172	  777.0	  658.7	 3422.0	...
772173	  777.2	  658.6	 3424.0	...
772174	  777.4	  659.0	 3423.0	...
772175	  777.6	  659.4	 3420.0	...
772176	  777.8	  659.4	 3420.0	...
772177	  777.9	  658.9	 3422.0	...
772178	  777.5	  658.2	 3423.0	...
772179	  776.9	  658.0	 3423.0	...
772180	  776.3	  657.4	 3423.0	...
772181	  776.2	  657.1	 3422.0	...
772182	  776.8	  657.3	 3420.0	...
772183	  777.5	  657.9	 3419.0	...
772184	  778.2	  658.5	 3419.0	...
772185	  778.1	  658.6	 3420.0	...
772186	  777.5	  658.7	 3420.0	...
772187	  776.9	  658.9	 3419.0	...
772188	  776.3	  659.7	 3419.0	...
772189	  776.3	  660.5	 3418.0	...
772190	  776.2	  660.9	 3418.0	...
772191	  776.4	  660.3	 3418.0	...
772192	  776.7	  659.6	 3418.0	...
772193	  776.8	  658.9	 3421.0	...
772194	  776.6	  658.3	 3423.0	...
772195	  776.4	  658.0	 3426.0	...
772196	  776.3	  658.1	 3425.0	...
772197	  776.5	  658.3	 3422.0	...
772198	  776.9	  659.0	 3419.0	...
772199	  776.7	  659.9	 3418.0	...
772200	  776.3	  660.6	 3421.0	...
772201	  775.8	  660.6	 3424.0	...
772202	  775.9	  660.5	 3424.0	...
772203	  775.8	  660.6	 3424.0	...
772204	  775.7	  660.8	 3424.0	...
772205	  775.6	  660.9	 3424.0	...
772206	  775.7	  661.0	 3423.0	...
772207	  775.7	  661.1	 3422.0	...
772208	  775.7	  661.2	 3421.0	...
772209	  775.7	  661.1	 3421.0	...
772210	  775.7	  661.1	 3422.0	...
772211	  775.6	  660.8	 3422.0	...
772212	  775.9	  660.5	 3422.0	...
772213	  776.2	  660.3	 3422.0	...
772214	  776.3	  660.5	 3422.0	...
772215	  776.1	  660.9	 3423.0	...
772216	  775.9	  661.1	 3420.0	...
772217	  776.0	  661.3	 3419.0	...
772218	  776.3	  661.4	 3418.0	...
772219	  776.5	  661.5	 3420.0	...
772220	  776.8	  661.6	 3418.0	...
772221	  777.0	  661.5	 3416.0	...
772222	  777.2	  661.5	 3414.0	...
772223	  777.4	  661.3	 3415.0	...
772224	  777.4	  661.2	 3416.0	...
772225	  777.4	  661.0	 3417.0	...
772226	  777.4	  661.1	 3418.0	...
772227	  777.4	  661.2	 3418.0	...
772228	  777.5	  661.3	 3419.0	...
772229	  777.6	  661.3	 3419.0	...
772230	  777.8	  661.2	 3419.0	...
772231	  777.9	  661.0	 3419.0	...
772232	  777.9	  660.6	 3418.0	...
772233	  777.9	  660.2	 3418.0	...
772234	  777.9	  660.2	 3418.0	...
772235	  778.0	  660.2	 3418.0	...
772236	  777.8	  660.4	 3417.0	...
772237	  777.5	  660.5	 3416.0	...
772238	  777.3	  660.6	 3415.0	...
772239	  777.2	  660.6	 3416.0	...
772240	  777.3	  660.6	 3417.0	...
772241	  777.4	  660.9	 3419.0	...
772242	  777.4	  661.1	 3419.0	...
772243	  777.8	  660.6	 3420.0	...
772244	  778.1	  659.8	 3420.0	...
772245	  778.4	  659.1	 3418.0	...
772246	  778.1	  659.1	 3416.0	...
772247	  777.9	  659.2	 3415.0	...
772248	  777.8	  659.2	 3416.0	...
772249	  778.0	  658.6	 3418.0	...
772250	  778.5	  657.8	 3418.0	...
772251	  778.8	  657.2	 3417.0	...
772252	  778.7	  657.3	 3416.0	...
772253	  778.3	  657.1	 3416.0	...
772254	  778.3	  656.8	 3417.0	...
772255	  778.8	  657.2	 3418.0	...
772256	  779.3	  658.0	 3418.0	...
772257	  779.0	  658.8	 3420.0	...
772258	  778.6	  658.5	 3420.0	...
772259	  778.4	  658.0	 3420.0	...
772260	  778.5	  657.4	 3419.0	...
772261	  778.7	  657.5	 3419.0	...
772262	  778.7	  657.9	 3418.0	...
772263	  778.7	  658.3	 3417.0	...
772264	  778.7	  658.4	 3416.0	...
772265	  778.8	  658.8	 3416.0	...
772266	  779.0	  659.1	 3417.0	...
772267	  779.1	  659.4	 3417.0	...
772268	  779.1	  659.3	 3417.0	...
772269	  779.0	  658.8	 3416.0	...
772270	  779.0	  658.3	 3415.0	...
772271	  779.4	  657.7	 3415.0	...
772272	  779.9	  657.5	 3415.0	...
772273	  780.4	  657.4	 3414.0	...
772274	  780.3	  657.3	 3412.0	...
772275	  780.3	  657.2	 3409.0	...
772276	  780.2	  657.1	 3409.0	...
772277	  780.1	  657.1	 3409.0	...
772278	  780.1	  657.0	 3409.0	...
772279	  780.0	  656.8	 3410.0	...
772280	  780.1	  656.6	 3410.0	...
772281	  780.1	  656.7	 3410.0	...
772282	  780.2	  656.9	 3410.0	...
772283	  780.1	  657.2	 3411.0	...
772284	  780.1	  657.4	 3413.0	...
772285	  780.0	  657.2	 3416.0	...
772286	  780.0	  656.9	 3414.0	...
772287	  780.1	  656.9	 3412.0	...
772288	  780.3	  657.7	 3410.0	...
772289	  780.6	  658.5	 3409.0	...
772290	  780.8	  658.7	 3407.0	...
772291	  780.8	  658.5	 3405.0	...
772292	  780.7	  658.3	 3405.0	...
772293	  780.4	  658.4	 3404.0	...
772294	  780.3	  658.5	 3404.0	...
772295	  780.2	  658.7	 3404.0	...
772296	  780.3	  658.8	 3403.0	...
772297	  780.5	  658.9	 3403.0	...
772298	  780.7	  658.9	 3404.0	...
772299	  781.0	  658.6	 3405.0	...
772300	  781.2	  658.3	 3406.0	...
772301	  781.1	  657.9	 3404.0	...
772302	  781.5	  657.5	 3402.0	...
772303	  782.0	  656.8	 3402.0	...
772304	  781.9	  656.4	 3403.0	...
772305	  781.5	  656.7	 3402.0	...
772306	  781.1	  657.1	 3401.0	...
772307	  781.4	  657.4	 3400.0	...
772308	  781.6	  657.3	 3398.0	...
772309	  781.8	  657.1	 3397.0	...
772310	  781.9	  656.9	 3397.0	...
772311	  781.9	  656.9	 3398.0	...
772312	  781.9	  656.6	 3400.0	...
772313	  781.9	  656.2	 3402.0	...
772314	  781.8	  655.9	 3402.0	...
772315	  781.8	  656.3	 3402.0	...
772316	  781.7	  656.9	 3401.0	...
772317	  781.5	  657.4	 3398.0	...
772318	  781.3	  657.3	 3395.0	...
772319	  781.6	  657.2	 3393.0	...
772320	  782.2	  657.0	 3391.0	...
772321	  782.8	  656.9	 3391.0	...
772322	  782.9	  656.5	 3392.0	...
772323	  782.7	  656.2	 3392.0	...
772324	  782.5	  656.1	 3393.0	...
772325	  782.5	  656.4	 3392.0	...
772326	  782.6	  656.7	 3391.0	...
772327	  782.2	  656.9	 3390.0	...
772328	  781.7	  657.2	 3388.0	...
772329	  781.7	  657.4	 3385.0	...
772330	  782.3	  657.5	 3382.0	...
772331	  782.8	  657.2	 3382.0	...
772332	  782.8	  657.0	 3382.0	...
772333	  782.6	  656.8	 3382.0	...
772334	  782.8	  656.7	 3382.0	...
772335	  783.1	  656.8	 3381.0	...
772336	  783.3	  657.0	 3380.0	...
772337	  783.4	  657.3	 3380.0	...
772338	  783.4	  657.4	 3380.0	...
772339	  783.2	  657.5	 3381.0	...
772340	  782.9	  657.6	 3381.0	...
772341	  782.7	  657.6	 3381.0	...
772342	  782.6	  657.4	 3382.0	...
772343	  782.7	  657.2	 3378.0	...
772344	  782.8	  657.0	 3375.0	...
772345	  782.8	  656.9	 3372.0	...
772346	  782.7	  656.8	 3372.0	...
772347	  782.7	  656.8	 3372.0	...
772348	  782.8	  656.6	 3371.0	...
772349	  783.2	  656.5	 3370.0	...
772350	  783.6	  656.2	 3371.0	...
772351	  783.8	  656.0	 3371.0	...
772352	  783.6	  656.9	 3371.0	...
772353	  783.4	  658.0	 3370.0	...
772354	  783.1	  659.0	 3370.0	...
772355	  783.1	  658.9	 3370.0	...
772356	  783.1	  658.7	 3366.0	...
772357	  783.1	  658.6	 3362.0	...
772358	  783.1	  658.5	 3358.0	...
772359	  783.1	  658.7	 3358.0	...
772360	  783.1	  659.0	 3358.0	...
772361	  783.2	  659.2	 3358.0	...
772362	  783.3	  659.2	 3358.0	...
772363	  783.3	  659.0	 3357.0	...
772364	  783.5	  658.5	 3359.0	...
772365	  783.7	  658.1	 3362.0	...
772366	  783.8	  658.2	 3361.0	...
772367	  783.6	  658.5	 3357.0	...
772368	  783.4	  658.8	 3354.0	...
772369	  783.3	  658.1	 3355.0	...
772370	  783.2	  657.3	 3356.0	...
772371	  783.2	  657.5	 3355.0	...
772372	  783.4	  658.4	 3353.0	...
772373	  783.6	  659.3	 3352.0	...
772374	  784.2	  658.4	 3353.0	...
772375	  784.8	  657.7	 3353.0	...
772376	  784.8	  657.1	 3353.0	...
772377	  784.3	  657.2	 3352.0	...
772378	  783.9	  656.9	 3352.0	...
MSG	772379 0000 _ Number On
772379	  784.0	  656.6	 3352.0	...
772380	  784.1	  656.4	 3353.0	...
772381	  784.2	  656.8	 3352.0	...
772382	  784.3	  657.3	 3350.0	...
772383	  784.7	  657.6	 3348.0	...
772384	  785.2	  657.5	 3348.0	...
772385	  785.5	  657.1	 3348.0	...
772386	  785.6	  656.7	 3348.0	...
772387	  785.7	  656.3	 3347.0	...
772388	  785.9	  656.2	 3347.0	...
772389	  786.0	  656.1	 3347.0	...
772390	  785.8	  656.3	 3346.0	...
772391	  785.8	  656.4	 3345.0	...
772392	  785.8	  656.2	 3347.0	...
772393	  785.8	  655.7	 3350.0	...
772394	  785.8	  655.3	 3352.0	...
772395	  785.7	  655.5	 3352.0	...
772396	  785.7	  655.6	 3351.0	...
772397	  785.6	  655.7	 3351.0	...
772398	  785.6	  655.7	 3350.0	...
772399	  785.9	  655.6	 3350.0	...
772400	  786.3	  655.9	 3348.0	...
772401	  786.7	  656.2	 3346.0	...
772402	  786.6	  656.6	 3344.0	...
772403	  786.4	  656.8	 3344.0	...
772404	  786.5	  657.1	 3344.0	...
772405	  786.6	  657.2	 3343.0	...
772406	  786.7	  657.2	 3343.0	...
772407	  786.5	  656.6	 3344.0	...
772408	  786.4	  655.9	 3344.0	...
772409	  786.3	  655.3	 3344.0	...
772410	  786.3	  655.0	 3343.0	...
772411	  786.4	  654.9	 3343.0	...
772412	  786.3	  655.1	 3343.0	...
772413	  786.2	  655.6	 3342.0	...
772414	  786.3	  656.1	 3340.0	...
772415	  786.5	  655.9	 3339.0	...
772416	  786.6	  655.6	 3340.0	...
772417	  786.3	  655.3	 3342.0	...
772418	  786.1	  655.5	 3342.0	...
772419	  785.9	  654.5	 3343.0	...
772420	  785.9	  653.5	 3342.0	...
772421	  786.1	  653.4	 3342.0	...
772422	  786.2	  654.2	 3342.0	...
772423	  786.4	  655.1	 3342.0	...
772424	  786.5	  655.0	 3342.0	...
772425	  786.4	  654.6	 3341.0	...
772426	  786.1	  654.1	 3340.0	...
772427	  786.2	  654.0	 3339.0	...
772428	  786.5	  654.3	 3339.0	...
772429	  786.8	  654.7	 3338.0	...
772430	  786.5	  654.9	 3338.0	...
772431	  786.3	  655.2	 3337.0	...
772432	  786.0	  655.5	 3337.0	...
772433	  785.7	  655.7	 3338.0	...
772434	  785.5	  655.7	 3340.0	...
772435	  785.4	  655.9	 3341.0	...
772436	  785.4	  656.0	 3341.0	...
772437	  785.7	  656.3	 3341.0	...
772438	  785.8	  656.4	 3342.0	...
772439	  785.8	  656.7	 3344.0	...
772440	  785.1	  657.0	 3346.0	...
772441	  784.4	  657.2	 3348.0	...
772442	  784.1	  657.0	 3350.0	...
772443	  784.3	  656.8	 3353.0	...
772444	  784.7	  656.6	 3356.0	...
772445	  785.0	  656.4	 3356.0	...
772446	  784.9	  656.3	 3353.0	...
772447	  784.5	  656.1	 3349.0	...
772448	  784.3	  656.0	 3348.0	...
772449	  784.4	  655.8	 3348.0	...
772450	  784.7	  655.6	 3348.0	...
772451	  784.8	  655.5	 3347.0	...
772452	  784.9	  655.5	 3346.0	...
772453	  784.9	  655.4	 3346.0	...
772454	  784.5	  655.3	 3348.0	...
772455	  784.2	  655.3	 3350.0	...
772456	  783.7	  655.3	 3349.0	...
772457	  783.6	  655.5	 3347.0	...
772458	  783.6	  655.7	 3345.0	...
772459	  783.7	  655.8	 3346.0	...
772460	  783.7	  655.7	 3347.0	...
772461	  783.4	  655.6	 3348.0	...
772462	  783.3	  655.5	 3350.0	...
772463	  783.5	  655.5	 3351.0	...
772464	  783.8	  655.4	 3351.0	...
772465	  783.9	  655.7	 3351.0	...
772466	  783.6	  656.1	 3352.0	...
772467	  783.4	  655.9	 3352.0	...
772468	  783.5	  655.4	 3352.0	...
772469	  783.6	  655.0	 3352.0	...
772470	  783.7	  655.2	 3352.0	...
772471	  784.1	  655.3	 3353.0	...
772472	  784.4	  655.4	 3353.0	...
772473	  784.2	  655.9	 3353.0	...
772474	  783.7	  656.4	 3354.0	...
772475	  783.2	  657.0	 3354.0	...
772476	  783.0	  656.8	 3356.0	...
772477	  783.1	  656.7	 3357.0	...
772478	  783.6	  656.5	 3358.0	...
772479	  784.1	  656.4	 3358.0	...
772480	  784.4	  656.3	 3357.0	...
772481	  784.3	  656.0	 3356.0	...
772482	  784.1	  655.8	 3356.0	...
772483	  784.0	  655.6	 3357.0	...
772484	  783.8	  655.5	 3360.0	...
772485	  783.7	  655.5	 3363.0	...
772486	  783.8	  655.5	 3367.0	...
772487	  784.1	  655.7	 3370.0	...
772488	  784.0	  655.7	 3370.0	...
772489	  783.6	  655.6	 3369.0	...
772490	  783.1	  655.5	 3367.0	...
772491	  783.1	  655.3	 3365.0	...
772492	  783.3	  655.2	 3364.0	...
772493	  783.6	  654.8	 3364.0	...
772494	  783.5	  654.5	 3364.0	...
772495	  783.0	  654.2	 3363.0	...
772496	  782.5	  654.2	 3363.0	...
772497	  782.4	  654.3	 3364.0	...
772498	  782.5	  654.6	 3365.0	...
772499	  782.6	  654.9	 3367.0	...
772500	  782.8	  655.0	 3371.0	...
772501	  783.1	  654.9	 3374.0	...
772502	  783.3	  654.8	 3376.0	...
772503	  783.6	  654.8	 3376.0	...
772504	  783.6	  655.0	 3373.0	...
772505	  783.9	  655.1	 3369.0	...
772506	  784.1	  655.1	 3367.0	...
772507	  784.2	  655.2	 3369.0	...
772508	  783.7	  655.3	 3370.0	...
772509	  783.1	  655.1	 3370.0	...
772510	  782.7	  654.5	 3371.0	...
772511	  782.5	  653.9	 3375.0	...
772512	  782.4	  654.4	 3378.0	...
772513	  782.3	  655.2	 3381.0	...
772514	  782.4	  655.7	 3381.0	...
772515	  782.5	  655.3	 3381.0	...
772516	  782.4	  655.0	 3382.0	...
772517	  782.4	  655.0	 3382.0	...
772518	  782.5	  654.9	 3383.0	...
772519	  782.6	  654.8	 3383.0	...
772520	  782.8	  654.4	 3383.0	...
772521	  782.7	  653.9	 3384.0	...
772522	  782.6	  653.5	 3385.0	...
772523	  782.9	  653.5	 3386.0	...
772524	  783.3	  653.5	 3387.0	...
772525	  783.4	  654.0	 3388.0	...
772526	  783.2	  654.5	 3390.0	...
772527	  782.8	  654.5	 3392.0	...
772528	  782.8	  654.0	 3392.0	...
772529	  782.8	  654.1	 3392.0	...
772530	  782.8	  654.7	 3392.0	...
772531	  783.0	  655.5	 3392.0	...
772532	  783.3	  655.6	 3395.0	...
772533	  783.5	  655.1	 3397.0	...
772534	  783.6	  654.5	 3399.0	...
772535	  783.5	  653.8	 3401.0	...
772536	  783.4	  653.8	 3404.0	...
772537	  783.1	  654.0	 3406.0	...
772538	  782.8	  654.1	 3405.0	...
772539	  783.0	  653.5	 3404.0	...
772540	  783.4	  652.7	 3403.0	...
772541	  783.0	  652.5	 3403.0	...
772542	  782.3	  653.0	 3403.0	...
772543	  781.8	  653.5	 3406.0	...
772544	  781.9	  653.6	 3408.0	...
772545	  782.3	  653.6	 3411.0	...
772546	  782.5	  653.7	 3410.0	...
772547	  782.9	  654.1	 3410.0	...
772548	  783.1	  654.6	 3409.0	...
772549	  783.3	  655.0	 3409.0	...
772550	  783.4	  654.7	 3410.0	...
772551	  783.5	  654.1	 3411.0	...
772552	  783.4	  653.6	 3411.0	...
772553	  783.1	  653.5	 3411.0	...
772554	  782.8	  653.4	 3410.0	...
772555	  782.6	  653.4	 3411.0	...
772556	  782.6	  653.6	 3412.0	...
772557	  782.6	  653.8	 3411.0	...
772558	  782.7	  653.9	 3409.0	...
772559	  782.7	  653.9	 3409.0	...
772560	  782.6	  653.9	 3411.0	...
772561	  782.4	  654.0	 3416.0	...
772562	  782.3	  654.1	 3419.0	...
772563	  782.2	  654.2	 3419.0	...
772564	  782.1	  654.1	 3416.0	...
772565	  781.8	  653.5	 3416.0	...
772566	  781.9	  652.9	 3420.0	...
772567	  782.1	  652.6	 3423.0	...
772568	  782.5	  652.9	 3422.0	...
772569	  782.1	  653.2	 3421.0	...
772570	  781.6	  653.7	 3419.0	...
772571	  781.2	  654.1	 3419.0	...
772572	  781.4	  654.5	 3419.0	...
772573	  781.6	  654.5	 3418.0	...
772574	  781.8	  654.7	 3418.0	...
772575	  782.0	  654.8	 3418.0	...
772576	  782.1	  654.4	 3418.0	...
772577	  782.1	  653.9	 3420.0	...
772578	  782.1	  654.1	 3423.0	...
772579	  782.1	  654.8	 3427.0	...
772580	  782.0	  655.6	 3428.0	...
772581	  781.7	  655.7	 3429.0	...
772582	  781.4	  655.8	 3432.0	...
772583	  781.0	  656.0	 3435.0	...
772584	  780.5	  656.3	 3438.0	...
772585	  780.0	  656.7	 3439.0	...
772586	  780.0	  656.8	 3439.0	...
772587	  779.9	  656.7	 3439.0	...
772588	  779.8	  656.4	 3440.0	...
772589	  780.1	  655.9	 3440.0	...
772590	  780.4	  655.4	 3441.0	...
772591	  780.4	  655.3	 3442.0	...
772592	  780.0	  655.3	 3443.0	...
772593	  779.7	  655.3	 3443.0	...
772594	  779.7	  655.1	 3443.0	...
772595	  779.5	  655.0	 3444.0	...
772596	  779.4	  654.9	 3445.0	...
772597	  779.3	  654.3	 3448.0	...
772598	  779.2	  653.7	 3450.0	...
772599	  779.1	  653.1	 3451.0	...
772600	  779.1	  653.1	 3451.0	...
772601	  779.2	  653.0	 3452.0	...
772602	  779.3	  652.9	 3454.0	...
772603	  779.4	  653.1	 3456.0	...
772604	  779.4	  653.6	 3456.0	...
772605	  779.4	  654.1	 3456.0	...
772606	  779.7	  654.2	 3457.0	...
772607	  780.1	  654.0	 3459.0	...
772608	  780.1	  654.2	 3462.0	...
772609	  779.8	  654.5	 3465.0	...
772610	  779.6	  654.6	 3469.0	...
772611	  779.6	  654.4	 3472.0	...
772612	  779.7	  653.9	 3475.0	...
772613	  779.8	  653.8	 3476.0	...
772614	  779.8	  653.6	 3476.0	...
772615	  779.9	  653.7	 3477.0	...
772616	  779.9	  653.6	 3478.0	...
772617	  779.9	  653.6	 3479.0	...
772618	  779.9	  653.5	 3480.0	...
772619	  780.0	  653.5	 3482.0	...
772620	  780.1	  653.4	 3484.0	...
772621	  780.2	  653.5	 3490.0	...
772622	  780.2	  653.5	 3494.0	...
772623	  780.2	  653.6	 3498.0	...
772624	  780.1	  653.9	 3497.0	...
772625	  780.1	  654.0	 3497.0	...
772626	  780.0	  654.0	 3496.0	...
772627	  779.7	  653.8	 3495.0	...
772628	  779.6	  654.3	 3496.0	...
772629	  779.5	  654.8	 3500.0	...
772630	  779.6	  655.3	 3505.0	...
772631	  779.2	  655.4	 3509.0	...
772632	  778.7	  655.2	 3510.0	...
772633	  778.2	  654.9	 3510.0	...
772634	  778.2	  654.4	 3511.0	...
772635	  778.3	  654.4	 3512.0	...
772636	  778.4	  654.4	 3513.0	...
772637	  778.5	  654.5	 3514.0	...
772638	  778.8	  654.6	 3516.0	...
772639	  778.9	  654.7	 3517.0	...
772640	  779.0	  654.4	 3517.0	...
772641	  778.7	  654.0	 3518.0	...
772642	  778.7	  653.5	 3518.0	...
EFIX R   771672	772642	971	  781.2	  656.1	   3392
SSACC R  772643
772643	  778.7	  653.4	 3519.0	...
772644	  777.1	  653.8	 3521.0	...
772645	  774.6	  654.4	 3524.0	...
772646	  770.8	  655.1	 3530.0	...
772647	  767.6	  655.2	 3535.0	...
772648	  764.2	  655.4	 3539.0	...
772649	  761.5	  655.2	 3539.0	...
772650	  757.5	  655.4	 3539.0	...
772651	  754.4	  655.5	 3540.0	...
772652	  750.5	  655.4	 3541.0	...
772653	  747.5	  655.2	 3542.0	...
772654	  745.1	  655.0	 3544.0	...
772655	  743.9	  655.4	 3549.0	...
772656	  743.9	  655.7	 3555.0	...
ESACC R  772643	772656	14	  778.7	  653.4	  743.9	  655.7	   0.75	     69
SFIX R   772657
772657	  743.8	  655.5	 3558.0	...
772658	  744.3	  655.0	 3557.0	...
772659	  744.9	  654.8	 3560.0	...
772660	  746.4	  655.4	 3563.0	...
772661	  748.5	  656.3	 3563.0	...
772662	  750.5	  656.9	 3560.0	...
772663	  751.5	  656.5	 3559.0	...
772664	  752.9	  655.7	 3561.0	...
772665	  754.2	  654.8	 3563.0	...
772666	  755.6	  654.5	 3563.0	...
772667	  755.4	  654.1	 3567.0	...
772668	  755.2	  653.6	 3570.0	...
772669	  754.7	  653.2	 3574.0	...
772670	  754.3	  653.8	 3573.0	...
772671	  754.1	  654.4	 3572.0	...
772672	  754.2	  654.4	 3571.0	...
772673	  754.3	  653.9	 3575.0	...
772674	  754.3	  653.4	 3578.0	...
772675	  754.4	  653.4	 3582.0	...
772676	  754.7	  653.4	 3582.0	...
772677	  754.9	  653.3	 3582.0	...
772678	  754.5	  653.3	 3581.0	...
772679	  754.1	  653.6	 3581.0	...
772680	  753.6	  654.0	 3583.0	...
772681	  753.6	  654.2	 3585.0	...
MSG	772682 0000 _ Number Off
772682	  754.2	  654.0	 3589.0	...
772683	  754.9	  653.6	 3593.0	...
772684	  755.6	  653.4	 3597.0	...
772685	  755.6	  653.5	 3600.0	...
772686	  755.2	  653.7	 3602.0	...
772687	  754.9	  653.9	 3605.0	...
772688	  754.8	  654.0	 3606.0	...
772689	  754.4	  654.1	 3605.0	...
772690	  754.0	  654.1	 3605.0	...
772691	  753.6	  653.8	 3606.0	...
772692	  753.6	  653.5	 3609.0	...
772693	  753.6	  653.2	 3611.0	...
772694	  753.6	  652.9	 3614.0	...
772695	  753.6	  652.6	 3618.0	...
772696	  753.6	  652.2	 3622.0	...
772697	  753.3	  652.3	 3625.0	...
772698	  753.1	  652.8	 3625.0	...
772699	  752.7	  653.4	 3626.0	...
772700	  752.6	  653.8	 3628.0	...
772701	  752.6	  653.6	 3628.0	...
772702	  752.8	  653.3	 3628.0	...
772703	  753.0	  653.2	 3630.0	...
772704	  753.0	  652.7	 3633.0	...
772705	  752.9	  652.3	 3637.0	...
772706	  753.0	  651.8	 3640.0	...
772707	  753.1	  651.7	 3641.0	...
772708	  753.2	  651.6	 3639.0	...
772709	  753.3	  651.6	 3639.0	...
772710	  753.1	  652.0	 3640.0	...
772711	  752.9	  652.5	 3644.0	...
772712	  752.7	  652.9	 3647.0	...
772713	  752.9	  652.8	 3649.0	...
772714	  753.0	  652.7	 3648.0	...
772715	  752.8	  652.6	 3648.0	...
772716	  752.4	  652.6	 3648.0	...
772717	  752.0	  652.6	 3650.0	...
772718	  752.0	  652.6	 3651.0	...
772719	  752.0	  652.3	 3653.0	...
772720	  752.0	  651.9	 3655.0	...
772721	  751.6	  651.5	 3656.0	...
772722	  751.3	  651.6	 3657.0	...
772723	  751.0	  651.8	 3656.0	...
772724	  751.0	  652.1	 3656.0	...
772725	  750.9	  652.5	 3656.0	...
772726	  751.0	  652.7	 3656.0	...
772727	  751.1	  652.7	 3657.0	...
772728	  751.3	  652.6	 3662.0	...
772729	  751.3	  652.1	 3667.0	...
772730	  751.4	  651.5	 3670.0	...
772731	  751.5	  651.6	 3674.0	...
772732	  751.6	  652.3	 3677.0	...
772733	  751.8	  652.9	 3679.0	...
772734	  751.8	  652.2	 3680.0	...
772735	  751.8	  651.5	 3681.0	...
772736	  751.7	  650.8	 3682.0	...
772737	  751.8	  650.7	 3682.0	...
772738	  751.6	  650.6	 3683.0	...
772739	  751.3	  650.1	 3688.0	...
772740	  751.1	  649.7	 3694.0	...
772741	  751.0	  649.5	 3698.0	...
772742	  751.0	  649.7	 3699.0	...
772743	  750.9	  649.9	 3700.0	...
772744	  750.8	  650.2	 3700.0	...
772745	  750.7	  650.6	 3701.0	...
772746	  750.6	  650.9	 3702.0	...
772747	  750.6	  650.3	 3703.0	...
772748	  750.6	  649.8	 3705.0	...
772749	  750.6	  649.8	 3707.0	...
772750	  750.6	  650.1	 3711.0	...
772751	  750.6	  650.4	 3713.0	...
772752	  750.4	  650.1	 3717.0	...
772753	  750.2	  649.8	 3720.0	...
772754	  749.9	  649.0	 3722.0	...
772755	  749.9	  648.4	 3722.0	...
772756	  749.9	  648.1	 3723.0	...
772757	  750.0	  648.4	 3724.0	...
772758	  750.0	  648.8	 3725.0	...
772759	  750.0	  649.0	 3726.0	...
772760	  750.0	  649.1	 3728.0	...
772761	  750.1	  649.3	 3729.0	...
772762	  750.2	  649.5	 3730.0	...
772763	  750.0	  649.4	 3731.0	...
772764	  749.7	  649.1	 3733.0	...
772765	  749.7	  648.8	 3734.0	...
772766	  749.9	  648.5	 3735.0	...
772767	  750.0	  649.0	 3736.0	...
772768	  749.9	  649.6	 3737.0	...
772769	  749.5	  649.9	 3737.0	...
772770	  749.3	  649.4	 3736.0	...
772771	  749.4	  648.6	 3737.0	...
772772	  749.5	  648.0	 3739.0	...
772773	  749.5	  648.0	 3741.0	...
772774	  749.3	  648.4	 3743.0	...
772775	  749.2	  648.7	 3748.0	...
772776	  749.2	  648.7	 3754.0	...
772777	  749.1	  648.6	 3757.0	...
772778	  748.9	  648.5	 3758.0	...
772779	  748.8	  648.3	 3758.0	...
772780	  748.9	  648.1	 3758.0	...
772781	  749.1	  647.9	 3759.0	...
772782	  749.1	  647.7	 3760.0	...
772783	  749.3	  647.6	 3760.0	...
772784	  749.4	  647.6	 3760.0	...
772785	  749.7	  648.0	 3760.0	...
772786	  749.8	  648.4	 3759.0	...
772787	  749.8	  648.7	 3759.0	...
772788	  750.0	  648.7	 3761.0	...
772789	  750.2	  648.6	 3763.0	...
772790	  750.4	  648.7	 3764.0	...
772791	  750.4	  648.7	 3764.0	...
772792	  750.5	  648.7	 3765.0	...
772793	  750.5	  648.6	 3767.0	...
772794	  750.4	  648.8	 3768.0	...
772795	  750.1	  649.2	 3769.0	...
772796	  749.8	  649.5	 3773.0	...
772797	  749.7	  649.4	 3777.0	...
772798	  749.8	  649.0	 3782.0	...
772799	  749.9	  648.9	 3783.0	...
772800	  750.1	  648.9	 3784.0	...
772801	  750.3	  649.0	 3784.0	...
772802	  750.3	  648.7	 3783.0	...
772803	  750.0	  648.6	 3782.0	...
772804	  749.6	  648.5	 3783.0	...
772805	  749.4	  648.6	 3785.0	...
772806	  749.3	  649.5	 3787.0	...
772807	  749.3	  650.3	 3787.0	...
772808	  749.1	  651.1	 3787.0	...
772809	  748.9	  651.0	 3787.0	...
772810	  748.8	  651.0	 3787.0	...
772811	  748.7	  651.0	 3788.0	...
772812	  748.5	  650.7	 3791.0	...
772813	  748.5	  650.3	 3796.0	...
772814	  748.7	  649.9	 3799.0	...
772815	  748.9	  649.9	 3802.0	...
772816	  749.0	  649.9	 3803.0	...
772817	  748.9	  650.1	 3805.0	...
772818	  748.5	  650.4	 3806.0	...
772819	  748.2	  650.8	 3806.0	...
772820	  748.0	  651.1	 3808.0	...
772821	  748.6	  651.3	 3809.0	...
772822	  749.1	  651.3	 3810.0	...
772823	  749.3	  651.1	 3810.0	...
772824	  748.7	  650.9	 3811.0	...
772825	  748.0	  650.5	 3812.0	...
772826	  748.2	  650.3	 3813.0	...
772827	  748.5	  650.3	 3814.0	...
772828	  749.0	  650.6	 3816.0	...
772829	  749.1	  650.8	 3817.0	...
772830	  748.7	  651.0	 3819.0	...
772831	  748.2	  651.2	 3819.0	...
772832	  747.7	  651.4	 3819.0	...
772833	  747.7	  651.5	 3821.0	...
772834	  747.7	  651.0	 3822.0	...
772835	  747.7	  650.4	 3826.0	...
772836	  747.7	  650.1	 3828.0	...
772837	  747.8	  650.4	 3830.0	...
772838	  747.9	  650.9	 3830.0	...
772839	  748.2	  650.9	 3830.0	...
772840	  748.4	  650.9	 3831.0	...
772841	  748.6	  650.6	 3832.0	...
772842	  748.2	  650.6	 3832.0	...
772843	  747.7	  650.5	 3832.0	...
772844	  747.4	  650.5	 3833.0	...
772845	  747.2	  650.4	 3834.0	...
772846	  747.1	  650.3	 3835.0	...
772847	  747.0	  650.2	 3835.0	...
772848	  747.0	  650.1	 3837.0	...
772849	  747.1	  650.5	 3839.0	...
772850	  747.1	  650.8	 3841.0	...
772851	  747.0	  651.2	 3841.0	...
772852	  746.8	  651.3	 3843.0	...
772853	  746.8	  651.1	 3845.0	...
772854	  747.0	  650.8	 3847.0	...
772855	  747.0	  650.5	 3847.0	...
772856	  746.8	  650.3	 3848.0	...
772857	  746.6	  650.4	 3849.0	...
772858	  746.7	  650.4	 3850.0	...
772859	  746.7	  650.4	 3850.0	...
772860	  746.6	  650.5	 3851.0	...
772861	  746.5	  650.4	 3852.0	...
772862	  745.9	  650.4	 3853.0	...
772863	  745.4	  650.3	 3854.0	...
772864	  744.9	  650.2	 3855.0	...
772865	  744.9	  650.6	 3856.0	...
772866	  745.1	  651.1	 3857.0	...
772867	  745.5	  651.4	 3857.0	...
772868	  745.9	  651.3	 3856.0	...
772869	  746.0	  651.3	 3857.0	...
772870	  745.9	  651.4	 3859.0	...
772871	  745.9	  651.1	 3860.0	...
772872	  745.8	  650.8	 3860.0	...
772873	  745.8	  650.9	 3861.0	...
772874	  745.6	  651.3	 3862.0	...
772875	  745.4	  651.8	 3866.0	...
772876	  745.2	  651.8	 3869.0	...
772877	  745.0	  651.7	 3872.0	...
772878	  745.0	  651.6	 3872.0	...
772879	  745.4	  651.5	 3873.0	...
772880	  745.8	  651.4	 3874.0	...
772881	  746.1	  651.1	 3874.0	...
772882	  746.1	  651.0	 3873.0	...
MSG	772883 0000 _ Number On
772883	  746.2	  650.9	 3872.0	...
772884	  746.2	  650.9	 3874.0	...
772885	  746.3	  651.1	 3876.0	...
772886	  746.3	  651.4	 3877.0	...
772887	  746.1	  651.6	 3876.0	...
772888	  745.8	  651.6	 3874.0	...
772889	  745.6	  651.3	 3873.0	...
772890	  745.6	  650.9	 3872.0	...
772891	  745.7	  650.4	 3872.0	...
772892	  745.8	  650.3	 3872.0	...
772893	  745.9	  650.4	 3875.0	...
772894	  745.8	  650.5	 3878.0	...
772895	  745.8	  650.7	 3878.0	...
772896	  745.6	  650.8	 3875.0	...
772897	  745.5	  651.1	 3871.0	...
772898	  745.5	  651.5	 3870.0	...
772899	  745.5	  651.9	 3869.0	...
772900	  745.6	  651.9	 3872.0	...
772901	  745.7	  651.8	 3875.0	...
772902	  745.7	  651.6	 3879.0	...
772903	  745.7	  651.4	 3881.0	...
772904	  745.9	  651.3	 3880.0	...
772905	  746.0	  651.4	 3881.0	...
772906	  746.0	  651.6	 3882.0	...
772907	  745.9	  651.5	 3884.0	...
772908	  745.6	  651.3	 3886.0	...
772909	  745.4	  651.0	 3886.0	...
772910	  745.5	  651.0	 3887.0	...
772911	  745.7	  650.9	 3887.0	...
772912	  745.9	  650.9	 3886.0	...
772913	  745.8	  651.3	 3886.0	...
772914	  745.6	  651.6	 3884.0	...
772915	  745.5	  652.0	 3883.0	...
772916	  745.5	  652.2	 3884.0	...
772917	  745.6	  652.8	 3886.0	...
772918	  745.7	  653.2	 3889.0	...
772919	  745.8	  652.6	 3891.0	...
772920	  745.9	  651.5	 3892.0	...
772921	  746.1	  650.4	 3893.0	...
772922	  745.8	  650.5	 3893.0	...
772923	  745.3	  650.7	 3892.0	...
772924	  744.8	  651.0	 3892.0	...
772925	  744.7	  651.2	 3892.0	...
772926	  744.6	  651.1	 3893.0	...
772927	  744.7	  651.0	 3894.0	...
772928	  744.8	  651.0	 3894.0	...
772929	  744.6	  651.2	 3896.0	...
772930	  744.4	  651.5	 3898.0	...
772931	  744.2	  652.0	 3900.0	...
772932	  744.2	  652.3	 3900.0	...
772933	  744.4	  652.4	 3900.0	...
772934	  744.5	  652.4	 3900.0	...
772935	  744.4	  652.5	 3900.0	...
772936	  744.5	  652.7	 3900.0	...
772937	  744.7	  652.9	 3901.0	...
772938	  744.4	  653.2	 3900.0	...
772939	  744.1	  653.6	 3899.0	...
772940	  743.8	  653.9	 3897.0	...
772941	  743.8	  653.8	 3898.0	...
772942	  743.4	  653.7	 3901.0	...
772943	  743.1	  653.7	 3903.0	...
772944	  742.9	  653.8	 3904.0	...
772945	  743.0	  654.0	 3905.0	...
772946	  743.1	  654.0	 3906.0	...
772947	  743.1	  654.1	 3907.0	...
772948	  743.1	  654.0	 3907.0	...
772949	  743.1	  653.7	 3907.0	...
772950	  743.0	  653.7	 3907.0	...
772951	  742.9	  653.9	 3907.0	...
772952	  743.0	  653.4	 3907.0	...
772953	  743.2	  652.6	 3908.0	...
772954	  743.3	  651.8	 3909.0	...
772955	  743.3	  651.9	 3910.0	...
772956	  743.3	  652.0	 3910.0	...
772957	  743.3	  652.6	 3911.0	...
772958	  743.0	  653.2	 3909.0	...
772959	  742.8	  653.6	 3907.0	...
772960	  742.5	  653.5	 3908.0	...
772961	  742.4	  653.3	 3911.0	...
772962	  742.3	  653.5	 3914.0	...
772963	  742.2	  653.5	 3915.0	...
772964	  742.4	  653.5	 3915.0	...
772965	  742.6	  653.3	 3915.0	...
772966	  742.9	  653.2	 3915.0	...
772967	  742.8	  653.1	 3915.0	...
772968	  742.8	  653.4	 3916.0	...
772969	  742.7	  653.7	 3917.0	...
772970	  742.7	  653.8	 3918.0	...
772971	  742.7	  653.5	 3919.0	...
772972	  742.6	  653.3	 3919.0	...
772973	  742.5	  653.2	 3919.0	...
772974	  742.3	  653.2	 3919.0	...
772975	  742.2	  653.1	 3919.0	...
772976	  742.0	  653.0	 3919.0	...
772977	  741.6	  653.0	 3920.0	...
772978	  741.3	  652.9	 3921.0	...
772979	  741.2	  652.5	 3922.0	...
772980	  741.3	  651.9	 3922.0	...
772981	  741.5	  651.5	 3922.0	...
772982	  741.7	  651.5	 3923.0	...
772983	  742.0	  651.6	 3925.0	...
772984	  741.5	  651.6	 3925.0	...
772985	  741.0	  651.5	 3924.0	...
772986	  740.8	  652.3	 3924.0	...
772987	  741.1	  653.1	 3921.0	...
772988	  741.4	  654.0	 3919.0	...
772989	  741.4	  654.1	 3917.0	...
772990	  741.5	  653.2	 3918.0	...
772991	  741.6	  652.1	 3922.0	...
772992	  741.5	  651.7	 3926.0	...
772993	  741.3	  652.3	 3928.0	...
772994	  741.1	  652.5	 3928.0	...
772995	  741.1	  652.0	 3927.0	...
772996	  741.1	  651.4	 3928.0	...
772997	  741.0	  651.4	 3928.0	...
772998	  741.0	  651.2	 3929.0	...
772999	  740.9	  651.0	 3930.0	...
773000	  740.8	  650.8	 3931.0	...
773001	  740.6	  651.0	 3931.0	...
773002	  740.5	  651.5	 3932.0	...
773003	  740.4	  651.9	 3932.0	...
773004	  740.4	  652.1	 3932.0	...
773005	  740.4	  652.3	 3934.0	...
773006	  740.2	  652.6	 3936.0	...
773007	  740.1	  652.9	 3936.0	...
773008	  740.2	  653.1	 3935.0	...
773009	  740.5	  653.3	 3934.0	...
773010	  740.7	  653.3	 3934.0	...
773011	  740.8	  653.1	 3934.0	...
773012	  741.0	  652.6	 3936.0	...
773013	  741.1	  652.1	 3938.0	...
773014	  740.8	  651.9	 3939.0	...
773015	  740.4	  652.2	 3940.0	...
773016	  740.4	  652.6	 3940.0	...
773017	  740.8	  652.3	 3941.0	...
773018	  741.2	  651.7	 3940.0	...
773019	  741.4	  651.2	 3941.0	...
773020	  741.6	  651.8	 3942.0	...
773021	  741.4	  652.5	 3944.0	...
773022	  741.1	  653.1	 3944.0	...
773023	  740.7	  653.5	 3944.0	...
773024	  740.6	  653.8	 3945.0	...
773025	  740.5	  653.8	 3945.0	...
773026	  740.2	  653.5	 3945.0	...
773027	  740.1	  653.1	 3947.0	...
773028	  740.2	  653.0	 3950.0	...
773029	  740.4	  652.7	 3952.0	...
773030	  740.6	  652.8	 3951.0	...
773031	  740.6	  653.1	 3951.0	...
773032	  740.6	  653.2	 3951.0	...
773033	  740.6	  653.1	 3952.0	...
773034	  740.4	  653.3	 3953.0	...
773035	  740.2	  653.5	 3954.0	...
773036	  740.3	  653.5	 3955.0	...
773037	  740.6	  653.2	 3957.0	...
773038	  740.4	  652.3	 3959.0	...
773039	  739.9	  651.8	 3959.0	...
773040	  739.3	  651.2	 3959.0	...
773041	  739.4	  651.1	 3959.0	...
773042	  739.5	  650.9	 3958.0	...
773043	  739.7	  650.8	 3958.0	...
773044	  739.9	  650.8	 3960.0	...
773045	  740.0	  651.0	 3962.0	...
773046	  740.0	  651.5	 3964.0	...
773047	  740.0	  651.6	 3965.0	...
773048	  740.1	  651.3	 3966.0	...
773049	  739.8	  650.9	 3967.0	...
773050	  739.4	  650.7	 3967.0	...
773051	  739.1	  650.7	 3967.0	...
773052	  739.1	  651.2	 3968.0	...
773053	  739.0	  651.7	 3969.0	...
773054	  739.0	  652.2	 3968.0	...
773055	  739.1	  652.2	 3968.0	...
773056	  739.2	  652.1	 3969.0	...
773057	  739.1	  652.1	 3969.0	...
773058	  739.0	  652.2	 3970.0	...
773059	  739.2	  652.3	 3971.0	...
773060	  739.4	  652.3	 3972.0	...
773061	  739.7	  652.1	 3977.0	...
773062	  739.7	  651.8	 3980.0	...
773063	  739.2	  651.8	 3982.0	...
773064	  738.7	  651.5	 3981.0	...
773065	  738.3	  651.4	 3980.0	...
773066	  738.4	  651.1	 3982.0	...
773067	  738.2	  651.3	 3984.0	...
773068	  738.0	  651.5	 3984.0	...
773069	  737.8	  651.8	 3986.0	...
773070	  737.7	  652.0	 3988.0	...
773071	  737.6	  651.7	 3990.0	...
773072	  737.6	  651.5	 3990.0	...
773073	  737.7	  651.2	 3990.0	...
773074	  737.8	  651.2	 3991.0	...
773075	  737.8	  651.3	 3992.0	...
773076	  737.7	  651.4	 3992.0	...
773077	  737.7	  651.4	 3992.0	...
773078	  737.6	  651.7	 3993.0	...
773079	  737.5	  652.1	 3993.0	...
773080	  737.4	  652.4	 3992.0	...
773081	  737.3	  652.4	 3996.0	...
773082	  737.3	  652.2	 4001.0	...
773083	  737.3	  652.0	 4005.0	...
773084	  737.4	  651.8	 4005.0	...
773085	  737.4	  651.7	 4005.0	...
773086	  737.5	  651.6	 4005.0	...
773087	  737.5	  651.5	 4005.0	...
773088	  737.5	  651.5	 4005.0	...
773089	  737.5	  651.0	 4005.0	...
773090	  737.3	  650.6	 4005.0	...
773091	  737.1	  650.2	 4004.0	...
773092	  737.0	  650.3	 4004.0	...
773093	  737.0	  650.4	 4005.0	...
773094	  737.0	  650.5	 4007.0	...
773095	  737.1	  650.6	 4010.0	...
773096	  737.4	  650.8	 4011.0	...
773097	  737.6	  651.0	 4011.0	...
773098	  738.0	  651.3	 4011.0	...
773099	  738.3	  651.3	 4011.0	...
773100	  737.9	  650.9	 4012.0	...
773101	  737.3	  650.4	 4013.0	...
773102	  736.5	  649.7	 4016.0	...
773103	  736.3	  649.5	 4020.0	...
773104	  736.6	  649.3	 4022.0	...
773105	  737.0	  649.2	 4023.0	...
773106	  737.3	  649.2	 4023.0	...
773107	  737.4	  649.3	 4026.0	...
773108	  737.5	  649.2	 4029.0	...
773109	  737.5	  649.2	 4030.0	...
773110	  737.5	  649.8	 4027.0	...
773111	  737.2	  650.5	 4024.0	...
773112	  736.9	  651.2	 4025.0	...
773113	  736.5	  650.9	 4025.0	...
773114	  736.4	  650.6	 4025.0	...
773115	  736.4	  650.4	 4024.0	...
773116	  736.6	  650.4	 4026.0	...
773117	  736.7	  650.4	 4029.0	...
773118	  736.8	  650.3	 4031.0	...
773119	  736.7	  650.1	 4033.0	...
773120	  736.6	  649.8	 4036.0	...
773121	  736.4	  649.4	 4036.0	...
773122	  736.4	  649.1	 4035.0	...
773123	  736.3	  649.0	 4033.0	...
773124	  736.3	  649.0	 4031.0	...
773125	  736.3	  649.1	 4030.0	...
773126	  736.3	  649.5	 4030.0	...
773127	  736.3	  649.8	 4031.0	...
773128	  736.3	  650.1	 4031.0	...
773129	  736.3	  650.2	 4031.0	...
773130	  736.3	  650.2	 4033.0	...
773131	  736.4	  650.1	 4037.0	...
773132	  736.4	  650.0	 4041.0	...
773133	  736.2	  649.7	 4042.0	...
773134	  736.0	  649.4	 4043.0	...
773135	  735.8	  649.1	 4043.0	...
773136	  735.8	  649.1	 4043.0	...
773137	  735.9	  649.0	 4043.0	...
773138	  736.0	  649.1	 4044.0	...
773139	  736.2	  649.2	 4046.0	...
773140	  736.2	  649.5	 4046.0	...
773141	  736.1	  649.7	 4047.0	...
773142	  736.1	  649.3	 4047.0	...
773143	  736.2	  648.6	 4047.0	...
773144	  736.4	  648.0	 4048.0	...
773145	  736.5	  648.0	 4049.0	...
773146	  736.5	  648.0	 4049.0	...
773147	  736.5	  647.9	 4047.0	...
773148	  736.7	  647.8	 4046.0	...
773149	  736.8	  647.7	 4046.0	...
773150	  737.0	  647.7	 4047.0	...
773151	  737.1	  648.0	 4049.0	...
773152	  737.0	  648.2	 4050.0	...
773153	  737.0	  648.3	 4050.0	...
773154	  736.9	  648.1	 4050.0	...
773155	  736.9	  648.0	 4051.0	...
773156	  736.6	  647.8	 4051.0	...
773157	  736.2	  647.8	 4052.0	...
773158	  736.0	  647.8	 4055.0	...
773159	  735.9	  647.8	 4057.0	...
773160	  735.9	  647.7	 4059.0	...
773161	  735.8	  647.7	 4058.0	...
773162	  735.9	  647.7	 4059.0	...
773163	  736.0	  647.9	 4062.0	...
773164	  736.1	  648.4	 4061.0	...
773165	  735.7	  648.9	 4056.0	...
773166	  735.3	  649.2	 4051.0	...
773167	  735.0	  649.3	 4055.0	...
773168	  735.2	  649.3	 4059.0	...
773169	  735.4	  649.1	 4063.0	...
773170	  735.4	  648.7	 4063.0	...
773171	  735.4	  648.0	 4062.0	...
773172	  734.9	  647.5	 4062.0	...
773173	  734.5	  647.3	 4062.0	...
773174	  734.1	  647.3	 4063.0	...
773175	  734.6	  647.4	 4063.0	...
773176	  735.0	  647.5	 4064.0	...
773177	  735.3	  647.6	 4063.0	...
773178	  735.2	  647.7	 4063.0	...
773179	  735.2	  647.8	 4062.0	...
773180	  735.3	  647.7	 4061.0	...
773181	  735.6	  647.6	 4060.0	...
773182	  735.8	  647.8	 4060.0	...
773183	  735.5	  648.2	 4059.0	...
773184	  734.7	  648.1	 4058.0	...
773185	  734.2	  647.8	 4057.0	...
773186	  734.1	  647.5	 4057.0	...
773187	  734.1	  647.6	 4060.0	...
773188	  733.9	  647.7	 4062.0	...
773189	  733.9	  647.8	 4065.0	...
773190	  734.0	  647.6	 4066.0	...
773191	  734.0	  647.5	 4067.0	...
773192	  733.9	  647.7	 4066.0	...
773193	  733.9	  648.0	 4066.0	...
773194	  733.8	  648.4	 4065.0	...
773195	  733.9	  648.5	 4066.0	...
773196	  733.9	  648.5	 4065.0	...
773197	  733.9	  648.5	 4065.0	...
MSG	773198 0000 _ Number Off
773198	  733.9	  648.4	 4064.0	...
773199	  733.9	  648.5	 4066.0	...
773200	  733.9	  648.1	 4068.0	...
773201	  733.8	  647.6	 4070.0	...
773202	  733.8	  647.1	 4070.0	...
773203	  733.3	  647.1	 4071.0	...
773204	  732.8	  647.2	 4069.0	...
773205	  732.4	  647.3	 4066.0	...
773206	  732.6	  647.3	 4065.0	...
773207	  732.7	  647.9	 4067.0	...
773208	  732.8	  648.6	 4068.0	...
773209	  733.0	  649.1	 4070.0	...
773210	  733.2	  648.9	 4071.0	...
773211	  733.3	  648.4	 4072.0	...
773212	  733.3	  648.0	 4073.0	...
773213	  733.4	  647.6	 4074.0	...
773214	  733.5	  647.5	 4075.0	...
773215	  733.5	  647.1	 4076.0	...
773216	  733.4	  646.8	 4077.0	...
773217	  733.4	  646.5	 4077.0	...
773218	  733.4	  647.2	 4076.0	...
773219	  733.4	  647.9	 4074.0	...
773220	  733.5	  648.8	 4073.0	...
773221	  733.5	  648.9	 4072.0	...
773222	  733.3	  648.5	 4072.0	...
773223	  733.1	  647.9	 4072.0	...
773224	  733.1	  647.3	 4073.0	...
773225	  733.2	  647.5	 4073.0	...
773226	  733.4	  647.6	 4073.0	...
773227	  733.5	  647.7	 4074.0	...
773228	  733.2	  647.9	 4074.0	...
773229	  733.0	  648.6	 4074.0	...
773230	  732.7	  649.3	 4074.0	...
773231	  732.7	  649.4	 4076.0	...
773232	  732.7	  649.2	 4077.0	...
773233	  732.8	  648.9	 4078.0	...
773234	  732.8	  648.7	 4079.0	...
773235	  732.7	  648.7	 4075.0	...
773236	  732.5	  648.6	 4071.0	...
773237	  732.4	  648.5	 4070.0	...
773238	  732.5	  648.4	 4072.0	...
773239	  732.5	  648.6	 4075.0	...
773240	  732.2	  649.0	 4075.0	...
773241	  731.9	  649.3	 4074.0	...
773242	  731.6	  649.2	 4074.0	...
773243	  732.0	  649.1	 4076.0	...
773244	  732.2	  648.6	 4077.0	...
773245	  732.5	  648.4	 4077.0	...
773246	  732.6	  648.5	 4078.0	...
773247	  732.8	  648.9	 4078.0	...
773248	  732.9	  649.1	 4078.0	...
773249	  733.0	  649.0	 4078.0	...
773250	  733.0	  648.9	 4078.0	...
773251	  733.0	  649.1	 4077.0	...
773252	  732.8	  649.5	 4073.0	...
773253	  732.7	  649.9	 4070.0	...
773254	  732.6	  649.4	 4069.0	...
773255	  732.7	  649.0	 4072.0	...
773256	  732.7	  648.5	 4076.0	...
773257	  732.9	  648.6	 4076.0	...
773258	  733.1	  648.1	 4076.0	...
773259	  733.0	  647.6	 4075.0	...
773260	  732.9	  647.3	 4073.0	...
773261	  732.8	  647.6	 4072.0	...
773262	  733.1	  647.9	 4071.0	...
773263	  733.3	  647.9	 4071.0	...
773264	  733.5	  648.1	 4069.0	...
773265	  733.5	  648.3	 4067.0	...
773266	  733.4	  648.7	 4065.0	...
773267	  733.5	  649.1	 4065.0	...
773268	  733.6	  649.2	 4066.0	...
773269	  733.6	  648.8	 4067.0	...
773270	  733.5	  648.5	 4069.0	...
773271	  733.4	  648.8	 4071.0	...
773272	  733.6	  649.2	 4073.0	...
773273	  734.0	  649.4	 4073.0	...
773274	  734.3	  649.2	 4071.0	...
773275	  734.5	  649.1	 4069.0	...
773276	  734.5	  649.0	 4070.0	...
773277	  734.5	  648.7	 4070.0	...
773278	  734.5	  648.4	 4070.0	...
773279	  734.5	  648.1	 4071.0	...
773280	  734.6	  648.2	 4071.0	...
773281	  734.9	  648.3	 4072.0	...
773282	  735.0	  648.2	 4072.0	...
773283	  735.1	  648.0	 4071.0	...
773284	  735.0	  647.7	 4070.0	...
773285	  735.1	  647.6	 4070.0	...
773286	  735.2	  647.6	 4071.0	...
773287	  735.4	  647.7	 4069.0	...
773288	  735.4	  647.8	 4066.0	...
773289	  735.5	  648.0	 4063.0	...
773290	  736.1	  648.2	 4062.0	...
773291	  736.6	  648.3	 4063.0	...
773292	  737.1	  648.3	 4065.0	...
773293	  737.0	  648.3	 4068.0	...
773294	  736.9	  648.3	 4069.0	...
773295	  736.8	  648.7	 4070.0	...
773296	  736.7	  648.9	 4069.0	...
773297	  736.7	  649.2	 4068.0	...
773298	  736.4	  649.1	 4066.0	...
773299	  736.1	  649.2	 4066.0	...
773300	  735.9	  649.2	 4065.0	...
773301	  736.2	  649.1	 4064.0	...
773302	  736.5	  649.0	 4064.0	...
773303	  736.6	  648.9	 4063.0	...
773304	  736.4	  648.5	 4063.0	...
773305	  736.3	  648.1	 4061.0	...
773306	  736.6	  647.8	 4060.0	...
773307	  736.9	  647.7	 4058.0	...
773308	  737.2	  647.7	 4058.0	...
773309	  737.2	  647.8	 4057.0	...
773310	  737.2	  647.7	 4057.0	...
773311	  737.2	  647.7	 4060.0	...
773312	  737.1	  647.7	 4062.0	...
773313	  737.1	  647.7	 4063.0	...
773314	  736.9	  647.8	 4060.0	...
773315	  736.9	  647.8	 4058.0	...
773316	  736.8	  648.0	 4057.0	...
773317	  737.0	  648.0	 4057.0	...
773318	  736.9	  648.3	 4057.0	...
773319	  736.8	  648.6	 4058.0	...
773320	  736.8	  648.8	 4058.0	...
773321	  737.0	  648.8	 4058.0	...
773322	  737.3	  648.8	 4057.0	...
773323	  737.5	  648.7	 4062.0	...
773324	  737.5	  648.6	 4067.0	...
773325	  737.5	  648.6	 4072.0	...
773326	  737.4	  648.6	 4071.0	...
773327	  737.0	  648.6	 4070.0	...
773328	  736.5	  648.8	 4068.0	...
773329	  736.5	  648.8	 4065.0	...
773330	  736.8	  648.9	 4062.0	...
773331	  737.2	  648.9	 4061.0	...
773332	  737.2	  649.0	 4059.0	...
773333	  737.2	  648.9	 4059.0	...
773334	  737.3	  648.7	 4058.0	...
773335	  737.4	  648.5	 4058.0	...
773336	  737.6	  648.3	 4058.0	...
773337	  737.7	  648.3	 4058.0	...
773338	  737.9	  648.2	 4059.0	...
773339	  737.9	  648.1	 4058.0	...
773340	  737.8	  648.1	 4058.0	...
773341	  737.5	  648.0	 4056.0	...
773342	  737.0	  647.9	 4055.0	...
773343	  736.5	  647.8	 4054.0	...
773344	  736.3	  647.9	 4052.0	...
773345	  736.3	  647.9	 4051.0	...
773346	  736.6	  647.8	 4050.0	...
773347	  736.9	  647.7	 4050.0	...
773348	  737.2	  647.5	 4051.0	...
773349	  737.4	  647.4	 4051.0	...
773350	  737.3	  647.4	 4051.0	...
773351	  737.1	  647.3	 4051.0	...
773352	  736.9	  647.2	 4051.0	...
773353	  736.9	  647.6	 4051.0	...
773354	  737.0	  648.2	 4051.0	...
773355	  737.2	  648.9	 4050.0	...
773356	  737.4	  648.6	 4050.0	...
773357	  737.5	  648.2	 4049.0	...
773358	  737.9	  647.7	 4051.0	...
773359	  738.2	  647.6	 4052.0	...
773360	  738.4	  647.5	 4051.0	...
773361	  738.5	  647.5	 4049.0	...
773362	  738.5	  647.6	 4047.0	...
773363	  738.4	  647.7	 4046.0	...
773364	  738.1	  648.0	 4044.0	...
773365	  737.8	  648.4	 4043.0	...
773366	  737.8	  648.8	 4043.0	...
773367	  737.9	  649.0	 4045.0	...
773368	  738.0	  649.1	 4047.0	...
773369	  738.0	  649.2	 4047.0	...
773370	  737.8	  649.2	 4046.0	...
773371	  737.7	  649.3	 4044.0	...
773372	  737.7	  649.3	 4044.0	...
773373	  737.6	  649.1	 4044.0	...
773374	  737.5	  648.8	 4043.0	...
773375	  737.5	  648.5	 4042.0	...
773376	  737.7	  648.8	 4042.0	...
773377	  737.8	  649.1	 4042.0	...
773378	  737.7	  649.9	 4042.0	...
773379	  737.6	  650.3	 4041.0	...
773380	  738.3	  650.6	 4040.0	...
773381	  739.0	  649.8	 4039.0	...
773382	  739.8	  649.1	 4038.0	...
773383	  739.8	  648.5	 4036.0	...
773384	  739.1	  648.6	 4034.0	...
773385	  738.4	  648.8	 4033.0	...
773386	  738.2	  648.8	 4035.0	...
773387	  738.7	  648.8	 4036.0	...
773388	  739.0	  649.4	 4037.0	...
773389	  738.8	  650.1	 4038.0	...
773390	  738.8	  650.7	 4038.0	...
773391	  738.8	  650.5	 4038.0	...
773392	  738.9	  650.2	 4036.0	...
773393	  738.9	  650.0	 4034.0	...
773394	  739.1	  649.9	 4034.0	...
773395	  739.4	  649.7	 4036.0	...
773396	  739.7	  649.4	 4036.0	...
773397	  739.6	  649.3	 4035.0	...
773398	  739.4	  649.2	 4033.0	...
MSG	773399 0000 _ Number On
773399	  739.2	  649.3	 4032.0	...
773400	  739.4	  649.5	 4032.0	...
773401	  739.4	  649.6	 4030.0	...
773402	  739.6	  649.2	 4030.0	...
773403	  739.8	  648.7	 4028.0	...
773404	  739.9	  647.9	 4027.0	...
773405	  739.8	  647.8	 4026.0	...
773406	  739.6	  647.8	 4025.0	...
773407	  739.1	  647.9	 4026.0	...
773408	  738.8	  647.9	 4028.0	...
773409	  738.5	  648.0	 4028.0	...
773410	  738.4	  648.5	 4025.0	...
773411	  738.1	  649.5	 4023.0	...
773412	  737.8	  650.2	 4023.0	...
773413	  737.7	  650.7	 4027.0	...
773414	  738.0	  650.1	 4030.0	...
773415	  738.2	  649.5	 4031.0	...
773416	  738.1	  648.9	 4028.0	...
773417	  738.1	  648.6	 4026.0	...
773418	  738.2	  648.2	 4025.0	...
773419	  738.4	  648.1	 4025.0	...
773420	  738.7	  648.4	 4025.0	...
773421	  738.7	  648.8	 4025.0	...
773422	  738.7	  649.0	 4026.0	...
773423	  738.4	  649.3	 4026.0	...
773424	  738.1	  649.8	 4027.0	...
773425	  737.8	  650.5	 4026.0	...
773426	  738.0	  650.8	 4025.0	...
773427	  738.1	  650.9	 4024.0	...
773428	  738.2	  650.7	 4024.0	...
773429	  738.5	  650.5	 4023.0	...
773430	  738.8	  650.1	 4023.0	...
773431	  738.5	  650.0	 4022.0	...
773432	  737.9	  650.0	 4021.0	...
773433	  737.4	  650.2	 4022.0	...
773434	  737.5	  650.2	 4023.0	...
773435	  737.7	  650.1	 4023.0	...
773436	  738.0	  650.0	 4020.0	...
773437	  738.4	  650.4	 4017.0	...
773438	  738.4	  650.8	 4016.0	...
773439	  738.4	  651.3	 4015.0	...
773440	  738.3	  651.6	 4016.0	...
773441	  738.3	  651.8	 4018.0	...
773442	  738.3	  652.1	 4021.0	...
773443	  738.3	  652.1	 4022.0	...
773444	  738.3	  652.1	 4022.0	...
773445	  738.3	  652.3	 4021.0	...
773446	  738.4	  652.5	 4022.0	...
773447	  738.4	  652.8	 4022.0	...
773448	  738.5	  653.0	 4025.0	...
773449	  738.6	  653.1	 4027.0	...
773450	  738.6	  652.7	 4026.0	...
773451	  738.6	  652.4	 4024.0	...
773452	  738.5	  652.5	 4023.0	...
773453	  738.6	  653.0	 4025.0	...
773454	  738.6	  653.7	 4027.0	...
773455	  738.8	  653.9	 4027.0	...
773456	  739.0	  654.1	 4026.0	...
773457	  739.2	  654.1	 4026.0	...
773458	  739.4	  654.4	 4026.0	...
773459	  738.8	  654.8	 4026.0	...
773460	  738.0	  655.3	 4027.0	...
773461	  737.5	  655.4	 4029.0	...
773462	  737.8	  655.3	 4030.0	...
773463	  738.0	  655.1	 4033.0	...
773464	  737.9	  654.3	 4033.0	...
773465	  737.7	  653.5	 4034.0	...
773466	  737.6	  652.9	 4033.0	...
773467	  737.9	  652.8	 4031.0	...
773468	  738.3	  652.7	 4028.0	...
773469	  738.5	  652.6	 4028.0	...
773470	  738.4	  652.7	 4029.0	...
773471	  738.3	  652.7	 4030.0	...
773472	  738.3	  652.9	 4030.0	...
773473	  738.1	  653.3	 4030.0	...
773474	  737.9	  653.7	 4029.0	...
773475	  737.6	  654.0	 4028.0	...
773476	  737.7	  654.2	 4028.0	...
773477	  738.0	  654.3	 4028.0	...
773478	  738.2	  653.7	 4027.0	...
773479	  738.2	  652.9	 4026.0	...
773480	  738.1	  652.1	 4025.0	...
773481	  738.1	  652.1	 4025.0	...
773482	  737.8	  652.0	 4025.0	...
773483	  737.6	  652.0	 4024.0	...
773484	  737.4	  651.9	 4024.0	...
773485	  737.6	  652.0	 4023.0	...
773486	  738.4	  652.0	 4023.0	...
773487	  738.9	  652.0	 4021.0	...
773488	  739.4	  651.9	 4020.0	...
773489	  739.3	  651.9	 4018.0	...
773490	  739.0	  651.8	 4018.0	...
773491	  738.8	  651.6	 4020.0	...
773492	  738.5	  651.7	 4023.0	...
773493	  738.4	  652.1	 4022.0	...
773494	  738.3	  652.7	 4018.0	...
773495	  738.3	  653.3	 4017.0	...
773496	  739.2	  653.5	 4021.0	...
773497	  740.0	  653.5	 4023.0	...
773498	  740.7	  653.5	 4019.0	...
773499	  740.8	  653.5	 4016.0	...
773500	  740.9	  653.5	 4016.0	...
773501	  740.9	  653.4	 4018.0	...
773502	  740.8	  653.2	 4020.0	...
773503	  740.6	  653.2	 4020.0	...
773504	  740.4	  653.4	 4020.0	...
773505	  740.3	  653.7	 4019.0	...
773506	  740.6	  653.8	 4019.0	...
773507	  740.9	  653.5	 4017.0	...
773508	  741.2	  653.1	 4015.0	...
773509	  741.4	  653.4	 4015.0	...
773510	  741.8	  653.8	 4015.0	...
773511	  742.1	  654.1	 4016.0	...
773512	  742.1	  653.8	 4016.0	...
773513	  741.9	  653.5	 4017.0	...
773514	  741.8	  653.1	 4020.0	...
773515	  741.8	  653.0	 4021.0	...
773516	  742.0	  653.8	 4023.0	...
773517	  742.1	  654.7	 4023.0	...
773518	  742.2	  655.0	 4020.0	...
773519	  742.3	  654.4	 4018.0	...
773520	  742.5	  653.9	 4019.0	...
773521	  742.6	  654.0	 4023.0	...
773522	  742.7	  654.0	 4026.0	...
773523	  742.8	  654.4	 4027.0	...
773524	  742.8	  654.8	 4027.0	...
773525	  742.8	  655.4	 4026.0	...
773526	  742.7	  655.7	 4024.0	...
773527	  742.9	  655.8	 4023.0	...
773528	  742.9	  655.6	 4023.0	...
773529	  743.1	  655.3	 4023.0	...
773530	  743.2	  655.1	 4025.0	...
773531	  743.3	  655.0	 4027.0	...
773532	  743.2	  655.1	 4028.0	...
773533	  742.9	  655.2	 4028.0	...
773534	  742.7	  655.3	 4027.0	...
773535	  742.4	  654.9	 4026.0	...
773536	  742.4	  654.5	 4026.0	...
773537	  742.3	  654.4	 4025.0	...
773538	  742.4	  654.8	 4025.0	...
773539	  742.7	  655.1	 4025.0	...
773540	  743.0	  655.2	 4024.0	...
773541	  743.3	  655.2	 4023.0	...
773542	  743.3	  654.7	 4025.0	...
773543	  743.3	  654.1	 4028.0	...
773544	  743.3	  653.5	 4031.0	...
773545	  743.5	  653.6	 4031.0	...
773546	  743.6	  654.1	 4030.0	...
773547	  743.8	  654.6	 4028.0	...
773548	  743.8	  655.0	 4029.0	...
773549	  743.6	  655.1	 4029.0	...
773550	  743.4	  655.1	 4029.0	...
773551	  743.2	  654.9	 4030.0	...
773552	  743.2	  654.3	 4031.0	...
773553	  743.3	  653.6	 4033.0	...
773554	  743.4	  653.4	 4034.0	...
773555	  743.3	  653.6	 4034.0	...
773556	  743.3	  653.7	 4033.0	...
773557	  743.2	  654.1	 4033.0	...
773558	  743.3	  654.4	 4033.0	...
773559	  743.4	  654.6	 4033.0	...
773560	  743.4	  654.4	 4032.0	...
773561	  743.4	  654.3	 4034.0	...
773562	  743.2	  654.4	 4037.0	...
773563	  743.1	  654.2	 4040.0	...
773564	  743.0	  654.1	 4040.0	...
773565	  742.6	  654.1	 4042.0	...
773566	  742.1	  654.3	 4044.0	...
773567	  741.7	  654.5	 4046.0	...
773568	  741.7	  654.5	 4047.0	...
773569	  741.7	  654.5	 4047.0	...
773570	  741.7	  654.4	 4046.0	...
773571	  741.7	  654.4	 4046.0	...
773572	  741.7	  654.4	 4046.0	...
773573	  741.8	  654.9	 4046.0	...
773574	  742.0	  655.3	 4045.0	...
773575	  742.0	  655.6	 4048.0	...
773576	  742.1	  655.6	 4050.0	...
773577	  742.0	  655.7	 4053.0	...
773578	  742.0	  656.2	 4053.0	...
773579	  742.1	  656.6	 4054.0	...
773580	  742.3	  656.9	 4053.0	...
773581	  742.5	  656.7	 4053.0	...
773582	  742.5	  656.5	 4053.0	...
773583	  742.7	  656.4	 4054.0	...
773584	  742.8	  656.6	 4054.0	...
773585	  742.6	  656.9	 4054.0	...
773586	  742.3	  657.2	 4054.0	...
773587	  742.0	  657.3	 4055.0	...
773588	  742.0	  657.8	 4055.0	...
773589	  742.1	  658.3	 4057.0	...
773590	  742.3	  658.5	 4061.0	...
773591	  742.4	  658.1	 4065.0	...
773592	  742.2	  657.7	 4066.0	...
773593	  741.9	  657.7	 4066.0	...
773594	  742.0	  657.6	 4066.0	...
773595	  742.4	  657.4	 4066.0	...
773596	  742.9	  657.2	 4065.0	...
773597	  742.9	  657.1	 4065.0	...
773598	  743.0	  656.9	 4064.0	...
773599	  742.6	  656.7	 4066.0	...
773600	  742.2	  656.5	 4068.0	...
773601	  742.3	  656.3	 4069.0	...
773602	  742.8	  656.2	 4068.0	...
773603	  743.3	  656.0	 4065.0	...
773604	  743.3	  655.7	 4062.0	...
773605	  743.3	  655.3	 4062.0	...
773606	  743.3	  655.1	 4062.0	...
773607	  743.3	  654.9	 4064.0	...
773608	  743.3	  654.6	 4066.0	...
773609	  743.2	  654.2	 4066.0	...
773610	  743.1	  653.7	 4064.0	...
773611	  743.1	  653.5	 4064.0	...
773612	  742.9	  653.4	 4066.0	...
773613	  742.7	  653.4	 4068.0	...
773614	  742.7	  653.4	 4068.0	...
773615	  743.1	  653.4	 4068.0	...
773616	  743.6	  653.3	 4068.0	...
773617	  744.2	  653.4	 4069.0	...
773618	  744.5	  653.4	 4070.0	...
773619	  744.9	  653.0	 4072.0	...
773620	  744.9	  652.5	 4074.0	...
773621	  744.9	  652.1	 4076.0	...
773622	  744.8	  652.3	 4073.0	...
773623	  744.7	  652.5	 4070.0	...
773624	  744.9	  652.4	 4068.0	...
773625	  745.1	  652.4	 4071.0	...
773626	  745.2	  652.5	 4073.0	...
773627	  745.0	  653.1	 4075.0	...
773628	  744.8	  653.5	 4076.0	...
773629	  744.7	  653.7	 4078.0	...
773630	  744.8	  653.5	 4079.0	...
773631	  744.8	  653.4	 4079.0	...
773632	  744.9	  653.5	 4077.0	...
773633	  744.9	  653.6	 4076.0	...
773634	  744.7	  653.7	 4081.0	...
773635	  744.4	  653.8	 4085.0	...
773636	  744.3	  654.0	 4088.0	...
773637	  744.0	  654.1	 4088.0	...
773638	  743.9	  654.6	 4090.0	...
773639	  743.9	  655.0	 4090.0	...
773640	  744.1	  656.1	 4089.0	...
773641	  744.3	  656.8	 4088.0	...
773642	  744.5	  657.6	 4090.0	...
773643	  744.4	  657.5	 4092.0	...
773644	  744.1	  657.1	 4094.0	...
773645	  743.9	  656.8	 4094.0	...
773646	  744.0	  656.6	 4094.0	...
773647	  744.1	  656.6	 4094.0	...
773648	  744.1	  656.7	 4094.0	...
773649	  744.0	  656.4	 4094.0	...
773650	  743.9	  655.9	 4095.0	...
773651	  743.8	  655.4	 4095.0	...
773652	  743.7	  655.4	 4095.0	...
773653	  743.7	  655.3	 4094.0	...
773654	  743.6	  655.3	 4093.0	...
773655	  743.5	  655.3	 4093.0	...
773656	  743.3	  655.4	 4093.0	...
773657	  743.2	  655.5	 4093.0	...
773658	  743.6	  655.6	 4093.0	...
773659	  744.1	  655.6	 4096.0	...
773660	  744.5	  655.6	 4098.0	...
773661	  744.5	  656.1	 4099.0	...
773662	  744.5	  656.5	 4097.0	...
773663	  744.3	  656.3	 4095.0	...
773664	  744.1	  655.7	 4097.0	...
773665	  743.8	  655.2	 4099.0	...
773666	  743.6	  655.3	 4100.0	...
773667	  743.4	  655.6	 4099.0	...
773668	  743.4	  655.8	 4099.0	...
773669	  743.1	  655.4	 4100.0	...
773670	  742.7	  654.8	 4100.0	...
773671	  742.4	  654.8	 4100.0	...
773672	  742.4	  655.2	 4103.0	...
773673	  742.5	  655.8	 4106.0	...
773674	  742.4	  656.0	 4108.0	...
773675	  742.3	  655.8	 4107.0	...
773676	  742.2	  655.5	 4106.0	...
773677	  742.3	  655.3	 4105.0	...
773678	  742.4	  655.4	 4103.0	...
773679	  742.4	  655.4	 4104.0	...
773680	  742.5	  655.4	 4107.0	...
773681	  742.6	  655.8	 4110.0	...
773682	  742.8	  656.3	 4110.0	...
773683	  743.0	  656.9	 4111.0	...
773684	  743.3	  656.9	 4112.0	...
773685	  743.6	  656.8	 4114.0	...
773686	  743.8	  656.7	 4115.0	...
773687	  743.7	  656.6	 4115.0	...
773688	  743.7	  656.5	 4115.0	...
773689	  744.0	  656.5	 4115.0	...
773690	  744.2	  656.4	 4115.0	...
773691	  744.3	  656.3	 4115.0	...
773692	  744.4	  656.1	 4117.0	...
773693	  744.5	  656.6	 4118.0	...
773694	  744.6	  657.1	 4116.0	...
773695	  744.7	  657.2	 4112.0	...
773696	  744.7	  656.7	 4112.0	...
773697	  744.7	  656.2	 4115.0	...
773698	  744.7	  656.1	 4119.0	...
773699	  744.7	  656.0	 4118.0	...
773700	  745.0	  655.9	 4118.0	...
773701	  745.4	  655.9	 4119.0	...
773702	  745.7	  655.9	 4120.0	...
773703	  745.6	  656.5	 4121.0	...
773704	  745.6	  657.1	 4121.0	...
773705	  745.6	  658.1	 4122.0	...
773706	  745.6	  658.5	 4122.0	...
773707	  745.7	  658.8	 4123.0	...
773708	  745.7	  658.5	 4124.0	...
773709	  745.8	  658.1	 4126.0	...
773710	  745.7	  657.5	 4127.0	...
773711	  745.6	  657.3	 4128.0	...
MSG	773712 0000 _ Number Off
773712	  745.4	  657.2	 4128.0	...
773713	  745.6	  657.3	 4132.0	...
773714	  745.8	  657.3	 4135.0	...
773715	  745.9	  657.2	 4139.0	...
773716	  745.6	  657.1	 4139.0	...
773717	  745.4	  657.1	 4139.0	...
773718	  745.2	  657.2	 4138.0	...
773719	  745.2	  657.3	 4139.0	...
773720	  745.3	  657.4	 4140.0	...
773721	  745.4	  657.6	 4141.0	...
773722	  745.7	  657.8	 4139.0	...
773723	  745.9	  657.9	 4136.0	...
773724	  746.1	  657.9	 4135.0	...
773725	  746.1	  657.9	 4135.0	...
773726	  746.2	  657.8	 4135.0	...
773727	  746.3	  657.7	 4139.0	...
773728	  746.7	  657.7	 4142.0	...
773729	  747.2	  658.2	 4144.0	...
773730	  747.6	  658.7	 4142.0	...
773731	  747.8	  658.3	 4141.0	...
773732	  747.6	  657.6	 4143.0	...
773733	  747.4	  657.0	 4146.0	...
773734	  747.3	  657.1	 4147.0	...
773735	  747.7	  657.2	 4148.0	...
773736	  748.2	  657.0	 4147.0	...
773737	  748.8	  656.7	 4147.0	...
773738	  748.4	  656.6	 4146.0	...
773739	  747.9	  656.3	 4146.0	...
773740	  747.9	  656.3	 4146.0	...
773741	  748.3	  656.1	 4148.0	...
773742	  748.4	  656.2	 4149.0	...
773743	  748.1	  656.3	 4150.0	...
773744	  747.9	  656.6	 4150.0	...
773745	  747.9	  656.7	 4151.0	...
773746	  747.9	  656.8	 4154.0	...
773747	  748.0	  656.6	 4157.0	...
773748	  748.0	  656.5	 4161.0	...
773749	  747.9	  656.5	 4164.0	...
773750	  747.9	  656.6	 4166.0	...
773751	  747.9	  656.5	 4168.0	...
773752	  747.9	  656.3	 4167.0	...
773753	  748.0	  656.8	 4165.0	...
773754	  748.2	  657.4	 4164.0	...
773755	  748.4	  658.3	 4164.0	...
773756	  748.5	  658.5	 4166.0	...
773757	  748.6	  658.8	 4168.0	...
773758	  748.6	  658.8	 4171.0	...
773759	  748.2	  659.1	 4171.0	...
773760	  747.9	  659.3	 4171.0	...
773761	  747.5	  659.2	 4171.0	...
773762	  747.6	  658.8	 4171.0	...
773763	  747.6	  659.0	 4172.0	...
773764	  747.6	  659.6	 4173.0	...
773765	  747.8	  660.1	 4174.0	...
773766	  747.8	  660.2	 4174.0	...
773767	  747.9	  660.3	 4176.0	...
773768	  747.9	  660.4	 4177.0	...
773769	  747.8	  660.4	 4179.0	...
773770	  747.7	  660.0	 4179.0	...
773771	  747.3	  659.6	 4180.0	...
773772	  747.0	  659.3	 4179.0	...
773773	  746.9	  659.3	 4179.0	...
773774	  747.0	  659.2	 4179.0	...
773775	  747.1	  659.2	 4178.0	...
773776	  747.2	  659.2	 4179.0	...
773777	  747.4	  659.3	 4179.0	...
773778	  747.4	  659.5	 4179.0	...
773779	  747.2	  659.8	 4177.0	...
773780	  747.1	  659.9	 4176.0	...
773781	  747.0	  659.9	 4175.0	...
773782	  747.0	  659.9	 4176.0	...
773783	  747.0	  659.9	 4178.0	...
773784	  746.9	  659.8	 4181.0	...
773785	  746.9	  659.6	 4182.0	...
773786	  747.0	  659.3	 4183.0	...
773787	  747.1	  659.9	 4183.0	...
773788	  746.9	  660.5	 4183.0	...
773789	  746.7	  661.1	 4183.0	...
773790	  746.4	  661.1	 4183.0	...
773791	  746.5	  661.7	 4182.0	...
773792	  746.6	  662.4	 4182.0	...
773793	  746.6	  662.7	 4185.0	...
773794	  746.6	  662.4	 4188.0	...
773795	  746.5	  662.0	 4188.0	...
773796	  746.5	  661.8	 4185.0	...
773797	  746.2	  661.8	 4182.0	...
773798	  745.9	  661.7	 4184.0	...
773799	  745.7	  661.6	 4186.0	...
773800	  745.8	  661.5	 4188.0	...
773801	  745.9	  661.5	 4189.0	...
773802	  745.8	  661.6	 4192.0	...
773803	  745.8	  661.6	 4195.0	...
773804	  746.1	  661.2	 4196.0	...
773805	  746.3	  660.7	 4197.0	...
773806	  746.5	  660.4	 4197.0	...
773807	  746.4	  660.6	 4197.0	...
773808	  746.3	  660.7	 4196.0	...
773809	  746.3	  660.8	 4201.0	...
773810	  746.2	  661.1	 4205.0	...
773811	  746.1	  662.0	 4210.0	...
773812	  746.1	  662.7	 4210.0	...
773813	  746.2	  663.0	 4210.0	...
773814	  746.2	  662.8	 4210.0	...
773815	  746.1	  662.7	 4211.0	...
773816	  746.0	  662.6	 4211.0	...
773817	  745.9	  662.5	 4213.0	...
773818	  745.9	  662.4	 4214.0	...
773819	  745.8	  662.4	 4213.0	...
773820	  745.8	  662.6	 4210.0	...
773821	  745.6	  662.7	 4208.0	...
773822	  745.5	  662.8	 4209.0	...
773823	  745.4	  662.8	 4210.0	...
773824	  745.6	  662.8	 4210.0	...
773825	  745.9	  662.8	 4209.0	...
773826	  746.4	  662.7	 4209.0	...
773827	  746.6	  662.4	 4209.0	...
773828	  746.5	  662.0	 4209.0	...
773829	  746.2	  662.2	 4210.0	...
773830	  745.9	  662.7	 4210.0	...
773831	  746.0	  663.2	 4212.0	...
773832	  745.9	  663.2	 4214.0	...
773833	  745.8	  663.2	 4215.0	...
773834	  745.9	  663.1	 4215.0	...
773835	  746.0	  663.1	 4214.0	...
773836	  745.9	  662.8	 4213.0	...
773837	  745.8	  662.6	 4216.0	...
773838	  745.7	  662.3	 4220.0	...
773839	  745.8	  662.4	 4223.0	...
773840	  745.9	  662.6	 4223.0	...
773841	  745.9	  662.8	 4222.0	...
773842	  745.9	  663.0	 4222.0	...
773843	  746.0	  663.1	 4224.0	...
773844	  746.1	  663.0	 4226.0	...
773845	  746.2	  662.7	 4228.0	...
773846	  746.3	  662.4	 4226.0	...
773847	  746.6	  662.3	 4225.0	...
773848	  746.8	  662.2	 4226.0	...
773849	  746.5	  662.2	 4228.0	...
773850	  746.1	  662.2	 4230.0	...
773851	  745.9	  662.1	 4230.0	...
773852	  746.2	  662.4	 4231.0	...
773853	  745.9	  663.0	 4233.0	...
773854	  745.4	  662.9	 4236.0	...
773855	  745.4	  662.2	 4238.0	...
773856	  745.9	  661.5	 4236.0	...
773857	  746.5	  661.7	 4233.0	...
773858	  746.4	  662.0	 4233.0	...
773859	  746.3	  662.1	 4235.0	...
773860	  746.3	  662.1	 4238.0	...
773861	  746.3	  662.0	 4238.0	...
773862	  746.3	  661.9	 4239.0	...
773863	  746.2	  661.9	 4239.0	...
773864	  746.2	  661.8	 4239.0	...
773865	  746.3	  661.6	 4239.0	...
773866	  746.3	  662.0	 4239.0	...
773867	  746.2	  662.5	 4240.0	...
773868	  745.8	  662.5	 4240.0	...
773869	  745.5	  661.9	 4241.0	...
773870	  745.2	  661.6	 4243.0	...
773871	  745.2	  662.0	 4244.0	...
773872	  745.3	  662.4	 4246.0	...
773873	  745.7	  662.6	 4249.0	...
773874	  746.0	  662.7	 4251.0	...
773875	  746.4	  662.8	 4249.0	...
773876	  746.5	  663.1	 4248.0	...
773877	  746.6	  663.7	 4247.0	...
773878	  746.6	  664.4	 4247.0	...
773879	  746.5	  664.4	 4247.0	...
773880	  746.5	  664.1	 4246.0	...
773881	  746.6	  663.8	 4247.0	...
773882	  746.6	  663.5	 4247.0	...
773883	  746.7	  662.8	 4248.0	...
773884	  746.7	  661.7	 4249.0	...
773885	  746.7	  661.0	 4251.0	...
773886	  746.8	  660.5	 4249.0	...
773887	  746.8	  660.8	 4247.0	...
773888	  746.9	  661.0	 4245.0	...
773889	  746.6	  661.1	 4245.0	...
773890	  746.2	  661.0	 4245.0	...
773891	  745.8	  660.7	 4246.0	...
773892	  745.5	  660.7	 4246.0	...
773893	  745.3	  660.7	 4248.0	...
773894	  745.2	  660.7	 4252.0	...
773895	  745.3	  660.5	 4256.0	...
773896	  745.2	  660.2	 4259.0	...
773897	  745.2	  660.1	 4259.0	...
773898	  745.5	  660.4	 4257.0	...
773899	  746.0	  660.9	 4256.0	...
773900	  746.4	  661.4	 4254.0	...
773901	  746.2	  661.5	 4255.0	...
773902	  745.9	  661.4	 4256.0	...
773903	  745.8	  661.3	 4255.0	...
773904	  745.6	  661.3	 4253.0	...
773905	  745.4	  661.6	 4254.0	...
773906	  745.4	  661.8	 4257.0	...
773907	  745.7	  661.8	 4260.0	...
773908	  746.0	  661.5	 4260.0	...
773909	  745.9	  661.4	 4259.0	...
773910	  745.8	  661.5	 4260.0	...
773911	  745.6	  661.7	 4260.0	...
773912	  745.3	  661.9	 4261.0	...
MSG	773913 0000 _ Number On
773913	  745.1	  661.8	 4262.0	...
773914	  744.9	  661.7	 4261.0	...
773915	  744.7	  661.6	 4259.0	...
773916	  744.6	  661.4	 4259.0	...
773917	  744.6	  661.3	 4260.0	...
773918	  744.7	  661.0	 4260.0	...
773919	  744.9	  660.9	 4261.0	...
773920	  745.0	  660.9	 4263.0	...
773921	  744.8	  661.1	 4265.0	...
773922	  744.6	  661.9	 4267.0	...
773923	  744.7	  662.5	 4267.0	...
773924	  744.8	  663.1	 4266.0	...
773925	  745.0	  663.6	 4265.0	...
773926	  744.9	  664.2	 4264.0	...
773927	  744.8	  663.8	 4264.0	...
773928	  744.5	  663.0	 4265.0	...
773929	  744.3	  662.2	 4266.0	...
773930	  744.3	  662.2	 4268.0	...
773931	  744.5	  662.4	 4270.0	...
773932	  744.7	  662.8	 4270.0	...
773933	  744.9	  663.1	 4270.0	...
773934	  744.8	  662.8	 4270.0	...
773935	  744.8	  662.4	 4270.0	...
773936	  745.0	  661.9	 4270.0	...
773937	  745.2	  661.8	 4269.0	...
773938	  745.2	  662.0	 4270.0	...
773939	  745.0	  662.4	 4272.0	...
773940	  744.7	  662.9	 4274.0	...
773941	  744.5	  662.9	 4276.0	...
773942	  744.4	  662.7	 4277.0	...
773943	  744.4	  662.6	 4279.0	...
773944	  744.4	  662.9	 4278.0	...
773945	  744.4	  663.2	 4274.0	...
773946	  744.3	  663.3	 4272.0	...
773947	  744.3	  663.3	 4275.0	...
773948	  744.3	  663.3	 4278.0	...
773949	  744.1	  663.9	 4280.0	...
773950	  743.8	  664.5	 4281.0	...
773951	  743.5	  665.1	 4280.0	...
773952	  743.4	  665.1	 4279.0	...
773953	  743.5	  665.3	 4279.0	...
773954	  743.6	  665.5	 4280.0	...
773955	  743.7	  665.7	 4281.0	...
773956	  743.7	  665.5	 4284.0	...
773957	  743.6	  665.3	 4285.0	...
773958	  743.4	  665.7	 4286.0	...
773959	  743.1	  666.4	 4286.0	...
773960	  743.0	  666.9	 4286.0	...
773961	  743.2	  666.5	 4286.0	...
773962	  743.3	  666.0	 4285.0	...
773963	  743.3	  665.6	 4283.0	...
773964	  743.4	  665.3	 4280.0	...
773965	  743.3	  665.1	 4279.0	...
773966	  743.3	  665.5	 4279.0	...
773967	  743.2	  666.0	 4279.0	...
773968	  743.1	  666.3	 4280.0	...
773969	  743.1	  666.1	 4281.0	...
773970	  742.8	  665.9	 4282.0	...
773971	  742.6	  665.7	 4281.0	...
773972	  742.3	  665.6	 4279.0	...
773973	  742.4	  665.7	 4277.0	...
773974	  742.3	  666.2	 4276.0	...
773975	  742.1	  666.5	 4276.0	...
773976	  741.9	  666.8	 4278.0	...
773977	  742.0	  666.5	 4280.0	...
773978	  742.3	  666.4	 4281.0	...
773979	  742.7	  666.3	 4279.0	...
773980	  742.8	  666.3	 4279.0	...
773981	  742.9	  666.5	 4280.0	...
773982	  742.6	  666.8	 4281.0	...
773983	  742.4	  667.0	 4281.0	...
773984	  742.2	  666.9	 4282.0	...
773985	  742.2	  666.5	 4282.0	...
773986	  742.2	  666.2	 4282.0	...
773987	  742.3	  665.9	 4281.0	...
773988	  742.5	  665.8	 4281.0	...
773989	  742.2	  665.9	 4281.0	...
773990	  741.8	  666.0	 4281.0	...
773991	  741.5	  665.9	 4282.0	...
773992	  741.6	  665.8	 4282.0	...
773993	  741.6	  665.6	 4282.0	...
773994	  741.4	  665.7	 4282.0	...
773995	  741.1	  665.8	 4281.0	...
773996	  741.3	  665.8	 4280.0	...
773997	  741.8	  665.7	 4281.0	...
773998	  741.9	  665.6	 4281.0	...
773999	  741.6	  665.7	 4281.0	...
774000	  741.4	  665.9	 4281.0	...
774001	  741.5	  666.0	 4280.0	...
774002	  741.5	  666.0	 4279.0	...
774003	  741.4	  665.8	 4279.0	...
774004	  741.2	  665.5	 4279.0	...
774005	  741.3	  665.3	 4279.0	...
774006	  741.6	  665.2	 4277.0	...
774007	  741.9	  665.0	 4275.0	...
774008	  742.0	  665.0	 4272.0	...
774009	  742.1	  664.9	 4272.0	...
774010	  742.2	  664.5	 4272.0	...
774011	  742.3	  664.2	 4271.0	...
774012	  742.0	  664.2	 4271.0	...
774013	  741.7	  664.4	 4272.0	...
774014	  741.5	  664.6	 4272.0	...
774015	  741.5	  664.9	 4273.0	...
774016	  741.5	  665.1	 4273.0	...
774017	  741.4	  665.3	 4273.0	...
774018	  741.3	  665.2	 4273.0	...
774019	  741.2	  665.4	 4273.0	...
774020	  741.1	  665.2	 4273.0	...
774021	  741.0	  664.9	 4274.0	...
774022	  741.0	  664.8	 4274.0	...
774023	  741.1	  664.9	 4275.0	...
774024	  741.1	  665.1	 4273.0	...
774025	  741.2	  665.3	 4272.0	...
774026	  741.6	  665.5	 4270.0	...
774027	  742.1	  665.5	 4268.0	...
774028	  742.1	  665.5	 4266.0	...
774029	  741.8	  665.7	 4262.0	...
774030	  741.3	  665.9	 4261.0	...
774031	  741.2	  666.1	 4259.0	...
774032	  741.2	  666.2	 4258.0	...
774033	  741.4	  666.6	 4258.0	...
774034	  741.4	  667.0	 4258.0	...
774035	  741.1	  667.2	 4258.0	...
774036	  740.7	  667.1	 4259.0	...
774037	  740.6	  667.1	 4259.0	...
774038	  740.6	  667.5	 4259.0	...
774039	  740.8	  667.9	 4258.0	...
774040	  740.7	  668.0	 4258.0	...
774041	  740.5	  668.0	 4257.0	...
774042	  740.1	  667.8	 4256.0	...
774043	  739.9	  667.7	 4254.0	...
774044	  739.8	  667.6	 4255.0	...
774045	  739.9	  667.6	 4255.0	...
774046	  739.6	  667.8	 4256.0	...
774047	  739.4	  668.0	 4254.0	...
774048	  739.2	  668.3	 4252.0	...
774049	  739.3	  668.4	 4251.0	...
774050	  739.7	  668.7	 4251.0	...
774051	  740.2	  668.8	 4250.0	...
774052	  740.5	  669.0	 4249.0	...
774053	  740.3	  669.1	 4249.0	...
774054	  740.0	  669.6	 4248.0	...
774055	  739.8	  670.0	 4247.0	...
774056	  739.6	  670.8	 4245.0	...
774057	  739.6	  671.2	 4244.0	...
774058	  739.7	  671.4	 4242.0	...
774059	  739.6	  671.2	 4240.0	...
774060	  739.9	  671.0	 4237.0	...
774061	  740.1	  670.4	 4237.0	...
774062	  740.4	  669.8	 4237.0	...
774063	  740.4	  669.2	 4237.0	...
774064	  740.5	  669.4	 4237.0	...
774065	  740.7	  669.7	 4237.0	...
774066	  740.9	  670.1	 4237.0	...
774067	  741.1	  670.1	 4237.0	...
774068	  741.1	  669.9	 4237.0	...
774069	  741.1	  669.7	 4235.0	...
774070	  740.8	  669.8	 4232.0	...
774071	  740.5	  669.8	 4229.0	...
774072	  740.3	  670.1	 4227.0	...
774073	  740.4	  670.4	 4226.0	...
774074	  740.4	  670.6	 4225.0	...
774075	  740.4	  670.6	 4224.0	...
774076	  740.7	  670.6	 4223.0	...
774077	  741.1	  670.6	 4222.0	...
774078	  741.6	  670.4	 4222.0	...
774079	  741.8	  670.3	 4222.0	...
774080	  741.5	  670.2	 4222.0	...
774081	  741.1	  670.3	 4221.0	...
774082	  741.0	  670.3	 4219.0	...
774083	  741.3	  670.2	 4217.0	...
774084	  741.6	  670.2	 4215.0	...
774085	  741.8	  669.8	 4213.0	...
774086	  741.9	  669.4	 4212.0	...
774087	  742.0	  668.9	 4212.0	...
774088	  742.1	  668.7	 4212.0	...
774089	  742.2	  668.5	 4213.0	...
774090	  742.3	  668.5	 4214.0	...
774091	  742.4	  668.5	 4212.0	...
774092	  742.4	  668.5	 4211.0	...
774093	  742.3	  668.5	 4209.0	...
774094	  742.2	  668.7	 4209.0	...
774095	  743.1	  668.7	 4209.0	...
774096	  743.9	  668.7	 4206.0	...
774097	  744.1	  668.6	 4202.0	...
774098	  743.4	  668.5	 4197.0	...
774099	  742.8	  668.5	 4195.0	...
774100	  742.9	  669.0	 4195.0	...
774101	  743.6	  669.4	 4195.0	...
774102	  744.3	  669.5	 4194.0	...
774103	  745.0	  668.9	 4194.0	...
774104	  744.9	  668.7	 4192.0	...
774105	  745.0	  668.9	 4188.0	...
774106	  745.1	  669.1	 4185.0	...
774107	  745.1	  668.9	 4183.0	...
774108	  744.9	  668.8	 4183.0	...
774109	  744.6	  669.0	 4184.0	...
774110	  744.4	  669.2	 4184.0	...
774111	  744.5	  669.3	 4184.0	...
774112	  744.5	  669.3	 4183.0	...
774113	  744.4	  669.4	 4182.0	...
774114	  744.4	  669.5	 4181.0	...
774115	  744.5	  669.9	 4179.0	...
774116	  744.8	  670.5	 4176.0	...
774117	  744.9	  671.1	 4174.0	...
774118	  744.7	  671.0	 4175.0	...
774119	  744.4	  670.6	 4175.0	...
774120	  744.0	  670.3	 4175.0	...
774121	  744.1	  670.4	 4173.0	...
774122	  744.3	  670.5	 4171.0	...
774123	  744.4	  670.3	 4169.0	...
774124	  744.4	  670.2	 4169.0	...
774125	  744.3	  670.0	 4169.0	...
774126	  744.3	  670.1	 4169.0	...
774127	  744.2	  670.3	 4169.0	...
774128	  744.3	  670.6	 4166.0	...
774129	  744.7	  670.9	 4163.0	...
774130	  745.1	  671.2	 4160.0	...
774131	  745.2	  671.5	 4159.0	...
774132	  744.8	  671.8	 4156.0	...
774133	  744.4	  672.0	 4153.0	...
774134	  744.4	  672.1	 4150.0	...
774135	  744.5	  672.1	 4150.0	...
774136	  744.8	  672.2	 4152.0	...
774137	  745.1	  672.2	 4154.0	...
774138	  745.2	  672.3	 4154.0	...
774139	  745.1	  672.4	 4154.0	...
774140	  745.1	  672.4	 4153.0	...
774141	  745.0	  672.4	 4153.0	...
774142	  744.8	  672.8	 4152.0	...
774143	  744.6	  673.3	 4152.0	...
774144	  744.7	  673.9	 4149.0	...
774145	  745.2	  674.0	 4147.0	...
774146	  745.7	  674.1	 4144.0	...
774147	  745.9	  674.2	 4144.0	...
774148	  745.7	  674.6	 4143.0	...
774149	  745.2	  674.9	 4143.0	...
774150	  745.0	  674.6	 4142.0	...
774151	  744.6	  674.3	 4140.0	...
774152	  744.3	  674.0	 4138.0	...
774153	  744.2	  674.2	 4137.0	...
774154	  744.2	  674.0	 4135.0	...
774155	  744.3	  673.6	 4133.0	...
774156	  744.4	  673.1	 4129.0	...
774157	  744.6	  672.9	 4126.0	...
774158	  744.8	  672.7	 4122.0	...
774159	  744.9	  672.8	 4119.0	...
774160	  745.0	  673.1	 4117.0	...
774161	  745.2	  673.4	 4117.0	...
774162	  745.3	  673.5	 4116.0	...
774163	  745.4	  673.7	 4115.0	...
774164	  745.4	  673.9	 4116.0	...
774165	  745.4	  674.2	 4116.0	...
774166	  745.3	  673.8	 4115.0	...
774167	  745.3	  673.3	 4117.0	...
774168	  745.4	  672.9	 4118.0	...
774169	  745.8	  672.6	 4117.0	...
774170	  746.1	  672.4	 4113.0	...
774171	  746.0	  672.2	 4109.0	...
774172	  745.8	  672.1	 4105.0	...
774173	  745.6	  672.1	 4102.0	...
774174	  745.6	  672.0	 4101.0	...
774175	  745.9	  672.1	 4102.0	...
774176	  746.1	  672.1	 4103.0	...
774177	  746.2	  672.2	 4102.0	...
774178	  746.1	  672.4	 4102.0	...
774179	  746.0	  672.7	 4103.0	...
774180	  746.0	  673.0	 4104.0	...
774181	  746.2	  673.0	 4102.0	...
774182	  746.3	  673.0	 4099.0	...
774183	  746.6	  672.9	 4095.0	...
774184	  746.9	  672.8	 4094.0	...
774185	  747.3	  672.7	 4092.0	...
774186	  747.4	  672.6	 4092.0	...
774187	  747.4	  672.6	 4090.0	...
774188	  747.0	  672.8	 4089.0	...
774189	  746.9	  673.0	 4089.0	...
774190	  746.8	  673.8	 4088.0	...
774191	  746.8	  674.5	 4088.0	...
774192	  746.8	  675.2	 4086.0	...
774193	  746.7	  675.2	 4083.0	...
774194	  747.0	  675.1	 4080.0	...
774195	  747.4	  674.5	 4079.0	...
774196	  747.9	  674.0	 4080.0	...
774197	  747.9	  673.7	 4081.0	...
774198	  747.7	  673.9	 4082.0	...
774199	  747.6	  674.0	 4081.0	...
774200	  748.0	  673.9	 4080.0	...
774201	  748.4	  673.8	 4078.0	...
774202	  748.7	  673.4	 4079.0	...
774203	  748.8	  673.1	 4079.0	...
774204	  748.4	  672.9	 4079.0	...
774205	  748.0	  673.1	 4078.0	...
774206	  747.7	  673.5	 4079.0	...
774207	  747.7	  673.7	 4079.0	...
774208	  747.9	  673.7	 4079.0	...
774209	  748.2	  673.6	 4078.0	...
774210	  748.2	  673.7	 4078.0	...
774211	  748.1	  674.0	 4077.0	...
774212	  748.1	  674.2	 4077.0	...
774213	  748.3	  674.2	 4077.0	...
774214	  748.5	  674.2	 4077.0	...
774215	  748.5	  674.1	 4076.0	...
774216	  748.5	  674.0	 4076.0	...
774217	  748.6	  673.9	 4078.0	...
774218	  748.6	  673.7	 4080.0	...
774219	  748.7	  673.6	 4083.0	...
774220	  748.6	  674.0	 4082.0	...
774221	  748.2	  674.5	 4084.0	...
774222	  747.8	  675.0	 4086.0	...
774223	  747.8	  675.0	 4089.0	...
774224	  748.1	  675.5	 4085.0	...
774225	  748.7	  676.0	 4082.0	...
MSG	774226 0000 _ Number Off
774226	  749.1	  676.2	 4079.0	...
774227	  749.5	  675.7	 4079.0	...
774228	  749.4	  675.2	 4079.0	...
774229	  748.9	  675.2	 4079.0	...
774230	  748.4	  675.4	 4079.0	...
774231	  748.3	  675.7	 4079.0	...
774232	  748.5	  675.9	 4078.0	...
774233	  748.7	  675.7	 4078.0	...
774234	  748.9	  675.4	 4077.0	...
774235	  749.1	  675.2	 4077.0	...
774236	  749.2	  675.3	 4076.0	...
774237	  748.8	  675.3	 4075.0	...
774238	  748.5	  675.6	 4071.0	...
774239	  748.1	  675.8	 4067.0	...
774240	  748.0	  675.8	 4060.0	...
774241	  747.8	  675.4	 4055.0	...
774242	  747.9	  674.5	 4054.0	...
774243	  748.0	  673.8	 4056.0	...
774244	  748.4	  673.3	 4056.0	...
774245	  748.8	  673.3	 4055.0	...
774246	  749.1	  673.4	 4054.0	...
774247	  749.0	  673.5	 4053.0	...
774248	  748.9	  673.4	 4051.0	...
774249	  748.7	  673.3	 4049.0	...
774250	  748.6	  673.2	 4050.0	...
774251	  748.4	  673.2	 4051.0	...
774252	  748.4	  673.1	 4051.0	...
774253	  748.5	  673.1	 4051.0	...
774254	  748.7	  672.9	 4051.0	...
774255	  748.7	  672.9	 4051.0	...
774256	  748.7	  672.9	 4051.0	...
774257	  748.7	  672.9	 4050.0	...
774258	  749.0	  672.8	 4049.0	...
774259	  749.2	  672.6	 4048.0	...
774260	  749.3	  672.6	 4049.0	...
774261	  749.3	  673.0	 4049.0	...
774262	  749.6	  673.2	 4049.0	...
774263	  749.9	  673.0	 4050.0	...
774264	  749.9	  672.9	 4051.0	...
774265	  749.4	  672.9	 4052.0	...
774266	  749.4	  672.8	 4051.0	...
774267	  749.8	  672.4	 4050.0	...
774268	  749.8	  672.0	 4050.0	...
774269	  749.5	  671.8	 4051.0	...
774270	  749.2	  671.6	 4052.0	...
774271	  749.0	  671.5	 4052.0	...
774272	  748.8	  671.8	 4051.0	...
774273	  748.8	  672.1	 4050.0	...
774274	  749.0	  672.4	 4050.0	...
774275	  749.3	  672.4	 4050.0	...
774276	  749.4	  672.4	 4052.0	...
774277	  749.6	  672.6	 4052.0	...
774278	  749.8	  672.7	 4053.0	...
774279	  750.1	  673.0	 4054.0	...
774280	  750.0	  673.2	 4054.0	...
774281	  749.7	  673.5	 4054.0	...
774282	  749.3	  673.6	 4054.0	...
774283	  749.2	  673.4	 4053.0	...
774284	  749.4	  673.5	 4054.0	...
774285	  749.6	  673.6	 4055.0	...
774286	  749.9	  673.9	 4056.0	...
774287	  749.6	  674.0	 4057.0	...
774288	  749.3	  673.9	 4057.0	...
774289	  749.0	  673.8	 4057.0	...
774290	  748.9	  673.8	 4057.0	...
774291	  748.9	  674.1	 4058.0	...
774292	  749.0	  674.2	 4058.0	...
774293	  749.3	  673.7	 4060.0	...
774294	  749.4	  673.3	 4060.0	...
774295	  749.7	  672.8	 4060.0	...
774296	  750.0	  672.7	 4060.0	...
774297	  750.1	  673.0	 4063.0	...
774298	  750.0	  673.3	 4065.0	...
774299	  749.8	  673.7	 4066.0	...
774300	  749.7	  673.8	 4066.0	...
774301	  749.7	  674.1	 4066.0	...
774302	  749.8	  674.3	 4068.0	...
774303	  749.8	  674.3	 4070.0	...
774304	  749.8	  674.3	 4071.0	...
774305	  749.8	  674.4	 4069.0	...
774306	  749.7	  674.6	 4067.0	...
774307	  749.7	  675.0	 4065.0	...
774308	  749.7	  675.3	 4064.0	...
774309	  749.8	  675.2	 4063.0	...
774310	  749.9	  674.7	 4061.0	...
774311	  750.0	  674.1	 4060.0	...
774312	  750.0	  674.0	 4059.0	...
774313	  749.8	  674.0	 4057.0	...
774314	  749.7	  674.0	 4054.0	...
774315	  749.7	  674.0	 4051.0	...
774316	  749.8	  674.1	 4052.0	...
774317	  749.7	  674.2	 4054.0	...
774318	  749.7	  673.6	 4055.0	...
774319	  749.6	  672.7	 4055.0	...
774320	  749.4	  671.9	 4055.0	...
774321	  749.2	  672.0	 4055.0	...
774322	  749.0	  672.0	 4055.0	...
774323	  749.6	  671.9	 4056.0	...
774324	  750.3	  671.6	 4056.0	...
774325	  750.3	  671.6	 4056.0	...
774326	  749.7	  671.7	 4055.0	...
774327	  749.2	  672.5	 4056.0	...
774328	  749.3	  673.1	 4057.0	...
774329	  749.5	  673.6	 4058.0	...
774330	  749.9	  673.7	 4057.0	...
774331	  750.4	  673.7	 4056.0	...
774332	  750.7	  673.0	 4057.0	...
774333	  750.8	  672.2	 4058.0	...
774334	  750.6	  671.4	 4058.0	...
774335	  750.4	  671.5	 4057.0	...
774336	  750.1	  671.6	 4056.0	...
774337	  749.9	  671.7	 4056.0	...
774338	  749.9	  671.9	 4056.0	...
774339	  750.2	  672.1	 4056.0	...
774340	  750.5	  672.5	 4056.0	...
774341	  750.5	  672.7	 4057.0	...
774342	  750.4	  672.9	 4057.0	...
774343	  750.2	  672.5	 4058.0	...
774344	  750.0	  672.1	 4058.0	...
774345	  749.9	  671.8	 4059.0	...
774346	  750.0	  671.6	 4060.0	...
774347	  750.2	  671.4	 4063.0	...
774348	  750.5	  671.3	 4065.0	...
774349	  750.8	  671.2	 4066.0	...
774350	  751.0	  671.0	 4066.0	...
774351	  751.0	  670.8	 4067.0	...
774352	  750.8	  670.6	 4067.0	...
774353	  750.5	  670.7	 4067.0	...
774354	  750.4	  670.9	 4065.0	...
774355	  750.7	  671.0	 4063.0	...
774356	  750.9	  670.9	 4061.0	...
774357	  751.1	  670.8	 4062.0	...
774358	  751.1	  670.7	 4064.0	...
774359	  751.1	  670.4	 4064.0	...
774360	  751.1	  670.1	 4064.0	...
774361	  751.2	  669.9	 4064.0	...
774362	  751.2	  670.2	 4064.0	...
774363	  751.3	  670.4	 4065.0	...
774364	  751.0	  670.7	 4065.0	...
774365	  750.6	  670.3	 4066.0	...
774366	  750.4	  669.8	 4068.0	...
774367	  750.7	  669.6	 4069.0	...
774368	  751.0	  669.9	 4071.0	...
774369	  751.2	  670.3	 4072.0	...
774370	  751.1	  670.4	 4072.0	...
774371	  751.2	  670.4	 4072.0	...
774372	  751.4	  670.3	 4072.0	...
774373	  751.6	  670.1	 4073.0	...
774374	  751.4	  670.1	 4074.0	...
774375	  751.2	  670.1	 4075.0	...
774376	  750.8	  669.6	 4078.0	...
774377	  750.6	  669.0	 4080.0	...
774378	  750.7	  669.0	 4082.0	...
774379	  750.9	  669.5	 4083.0	...
774380	  751.2	  670.1	 4084.0	...
774381	  751.2	  670.2	 4083.0	...
774382	  751.6	  669.9	 4081.0	...
774383	  751.9	  669.4	 4079.0	...
774384	  752.2	  669.5	 4080.0	...
774385	  752.2	  669.9	 4080.0	...
774386	  752.1	  670.1	 4080.0	...
774387	  751.9	  669.7	 4080.0	...
774388	  751.7	  669.3	 4081.0	...
774389	  751.4	  669.1	 4080.0	...
774390	  751.4	  669.0	 4079.0	...
774391	  751.4	  668.9	 4078.0	...
774392	  751.5	  669.1	 4079.0	...
774393	  751.6	  669.4	 4083.0	...
774394	  751.8	  669.5	 4086.0	...
774395	  751.6	  669.5	 4089.0	...
774396	  751.3	  669.4	 4089.0	...
774397	  751.0	  669.5	 4089.0	...
774398	  751.1	  669.3	 4089.0	...
774399	  751.2	  669.2	 4089.0	...
774400	  751.3	  669.0	 4088.0	...
774401	  751.2	  668.7	 4088.0	...
774402	  751.1	  668.5	 4087.0	...
774403	  751.2	  667.9	 4086.0	...
774404	  751.3	  667.7	 4084.0	...
774405	  751.5	  667.7	 4084.0	...
774406	  751.7	  668.9	 4084.0	...
774407	  751.5	  670.0	 4084.0	...
774408	  751.4	  670.9	 4086.0	...
774409	  751.1	  670.5	 4090.0	...
774410	  751.1	  670.1	 4093.0	...
774411	  751.0	  669.7	 4095.0	...
774412	  750.9	  669.7	 4095.0	...
774413	  750.7	  669.3	 4095.0	...
774414	  750.6	  668.9	 4095.0	...
774415	  750.5	  668.6	 4095.0	...
774416	  750.3	  668.7	 4095.0	...
774417	  750.1	  668.7	 4096.0	...
774418	  750.0	  668.6	 4097.0	...
774419	  750.0	  668.5	 4098.0	...
774420	  750.4	  668.7	 4098.0	...
774421	  750.8	  668.9	 4097.0	...
774422	  751.3	  669.1	 4096.0	...
774423	  751.3	  669.3	 4094.0	...
774424	  751.3	  669.3	 4096.0	...
774425	  751.3	  669.3	 4099.0	...
774426	  751.2	  669.4	 4101.0	...
MSG	774427 0000 _ Number On
774427	  750.6	  669.6	 4099.0	...
774428	  750.1	  669.7	 4098.0	...
774429	  749.7	  669.9	 4097.0	...
774430	  749.8	  670.2	 4098.0	...
774431	  749.9	  670.5	 4098.0	...
774432	  750.0	  670.7	 4099.0	...
774433	  750.1	  670.9	 4100.0	...
774434	  750.2	  670.9	 4102.0	...
774435	  750.3	  670.6	 4101.0	...
774436	  750.3	  670.3	 4101.0	...
774437	  750.5	  670.2	 4100.0	...
774438	  750.7	  670.1	 4100.0	...
774439	  750.8	  669.6	 4104.0	...
774440	  750.9	  669.2	 4108.0	...
774441	  751.0	  668.9	 4111.0	...
774442	  750.4	  669.7	 4110.0	...
774443	  749.8	  670.3	 4109.0	...
774444	  749.2	  670.7	 4109.0	...
774445	  749.3	  670.4	 4110.0	...
774446	  749.4	  670.1	 4109.0	...
774447	  749.6	  669.8	 4110.0	...
774448	  749.9	  669.4	 4111.0	...
774449	  750.2	  669.0	 4112.0	...
774450	  750.3	  668.8	 4112.0	...
774451	  750.2	  668.7	 4110.0	...
774452	  750.0	  668.8	 4109.0	...
774453	  749.8	  668.9	 4109.0	...
774454	  749.7	  669.0	 4110.0	...
774455	  749.7	  669.0	 4111.0	...
774456	  749.8	  669.1	 4114.0	...
774457	  749.9	  669.5	 4117.0	...
774458	  750.1	  669.5	 4120.0	...
774459	  750.1	  669.4	 4120.0	...
774460	  750.0	  669.0	 4120.0	...
774461	  749.9	  669.1	 4120.0	...
774462	  749.8	  669.3	 4119.0	...
774463	  749.3	  669.6	 4120.0	...
774464	  748.9	  669.8	 4121.0	...
774465	  748.4	  669.9	 4123.0	...
774466	  748.3	  670.1	 4124.0	...
774467	  748.3	  670.2	 4125.0	...
774468	  748.5	  670.3	 4126.0	...
774469	  748.6	  670.3	 4128.0	...
774470	  748.6	  670.3	 4130.0	...
774471	  748.5	  670.2	 4132.0	...
774472	  748.5	  670.0	 4133.0	...
774473	  748.4	  669.8	 4131.0	...
774474	  748.4	  669.6	 4129.0	...
774475	  748.4	  669.5	 4128.0	...
774476	  748.6	  669.4	 4132.0	...
774477	  748.9	  669.4	 4135.0	...
774478	  749.1	  669.5	 4137.0	...
774479	  749.0	  669.8	 4137.0	...
774480	  748.9	  670.2	 4137.0	...
774481	  748.9	  670.5	 4136.0	...
774482	  748.5	  670.2	 4135.0	...
774483	  748.1	  669.7	 4134.0	...
774484	  747.7	  669.4	 4139.0	...
774485	  747.7	  669.5	 4144.0	...
774486	  747.9	  669.7	 4147.0	...
774487	  748.1	  669.7	 4146.0	...
774488	  748.3	  669.6	 4146.0	...
774489	  748.3	  669.6	 4146.0	...
774490	  748.3	  669.6	 4148.0	...
774491	  748.4	  669.5	 4148.0	...
774492	  748.4	  669.1	 4148.0	...
774493	  748.7	  668.8	 4147.0	...
774494	  748.9	  669.0	 4146.0	...
774495	  748.8	  669.7	 4145.0	...
774496	  748.2	  670.4	 4145.0	...
774497	  747.6	  670.5	 4146.0	...
774498	  747.2	  670.6	 4146.0	...
774499	  747.2	  670.7	 4146.0	...
774500	  747.1	  670.7	 4147.0	...
774501	  747.1	  670.5	 4148.0	...
774502	  746.9	  670.3	 4150.0	...
774503	  746.8	  670.4	 4147.0	...
774504	  746.8	  670.5	 4145.0	...
774505	  747.0	  670.5	 4145.0	...
774506	  747.4	  670.3	 4147.0	...
774507	  747.6	  670.1	 4149.0	...
774508	  747.8	  670.1	 4148.0	...
774509	  747.8	  670.7	 4148.0	...
774510	  747.8	  671.3	 4150.0	...
774511	  747.8	  671.7	 4154.0	...
774512	  747.7	  671.5	 4158.0	...
774513	  747.7	  671.3	 4159.0	...
774514	  747.7	  671.3	 4156.0	...
774515	  747.5	  671.5	 4155.0	...
774516	  747.2	  671.8	 4157.0	...
774517	  746.9	  672.3	 4157.0	...
774518	  747.0	  672.6	 4155.0	...
774519	  747.2	  672.2	 4153.0	...
774520	  747.6	  671.5	 4153.0	...
774521	  747.9	  670.8	 4155.0	...
774522	  748.1	  670.7	 4159.0	...
774523	  748.4	  670.7	 4161.0	...
774524	  748.3	  670.8	 4161.0	...
774525	  747.8	  671.0	 4159.0	...
774526	  747.3	  671.3	 4156.0	...
774527	  747.2	  671.6	 4158.0	...
774528	  747.4	  671.9	 4160.0	...
774529	  747.9	  672.0	 4163.0	...
774530	  748.2	  672.0	 4163.0	...
774531	  748.5	  672.1	 4164.0	...
774532	  748.4	  671.9	 4164.0	...
774533	  748.3	  671.6	 4164.0	...
774534	  748.2	  671.3	 4164.0	...
774535	  748.3	  671.3	 4164.0	...
774536	  748.4	  671.3	 4164.0	...
774537	  748.7	  671.3	 4165.0	...
774538	  749.0	  671.2	 4164.0	...
774539	  748.7	  671.3	 4164.0	...
774540	  748.1	  671.5	 4165.0	...
774541	  747.6	  672.0	 4166.0	...
774542	  747.7	  672.6	 4167.0	...
774543	  747.9	  673.3	 4167.0	...
774544	  747.9	  673.4	 4167.0	...
774545	  748.0	  673.2	 4167.0	...
774546	  748.1	  673.0	 4167.0	...
774547	  748.1	  672.2	 4167.0	...
774548	  747.7	  671.6	 4166.0	...
774549	  747.4	  670.9	 4167.0	...
774550	  747.1	  670.8	 4169.0	...
774551	  747.3	  670.7	 4170.0	...
774552	  747.7	  670.8	 4170.0	...
774553	  748.0	  670.9	 4170.0	...
774554	  748.1	  671.1	 4172.0	...
774555	  748.0	  671.5	 4175.0	...
774556	  748.0	  671.9	 4176.0	...
774557	  747.7	  672.2	 4175.0	...
774558	  747.5	  672.3	 4174.0	...
774559	  747.3	  672.3	 4174.0	...
774560	  747.1	  672.3	 4174.0	...
774561	  746.9	  672.2	 4174.0	...
774562	  746.8	  672.1	 4179.0	...
774563	  746.7	  671.4	 4183.0	...
774564	  746.6	  670.6	 4185.0	...
774565	  746.5	  669.9	 4183.0	...
774566	  746.4	  670.1	 4181.0	...
774567	  746.6	  670.4	 4182.0	...
774568	  746.9	  670.6	 4181.0	...
774569	  747.1	  670.7	 4179.0	...
774570	  747.0	  670.6	 4177.0	...
774571	  746.9	  671.2	 4176.0	...
774572	  747.0	  671.7	 4176.0	...
774573	  746.6	  672.3	 4176.0	...
774574	  746.1	  672.3	 4178.0	...
774575	  746.0	  672.2	 4180.0	...
774576	  746.3	  671.9	 4182.0	...
774577	  746.6	  671.6	 4183.0	...
774578	  746.6	  671.5	 4184.0	...
774579	  746.6	  671.4	 4185.0	...
774580	  746.3	  671.2	 4185.0	...
774581	  746.1	  671.1	 4185.0	...
774582	  746.0	  671.1	 4185.0	...
774583	  746.1	  671.0	 4186.0	...
774584	  746.3	  671.0	 4186.0	...
774585	  746.4	  670.7	 4186.0	...
774586	  746.4	  670.4	 4187.0	...
774587	  746.7	  670.1	 4189.0	...
774588	  747.0	  670.2	 4190.0	...
774589	  746.9	  670.3	 4193.0	...
774590	  746.2	  670.5	 4194.0	...
774591	  745.4	  670.9	 4195.0	...
774592	  745.1	  671.2	 4194.0	...
774593	  745.1	  671.5	 4196.0	...
774594	  745.2	  671.4	 4198.0	...
774595	  745.2	  671.3	 4200.0	...
774596	  745.2	  671.3	 4202.0	...
774597	  745.2	  671.3	 4203.0	...
774598	  745.2	  670.9	 4204.0	...
774599	  745.2	  670.4	 4203.0	...
774600	  745.2	  669.9	 4202.0	...
774601	  745.3	  669.8	 4199.0	...
774602	  745.3	  669.8	 4198.0	...
774603	  745.3	  670.1	 4197.0	...
774604	  745.3	  670.4	 4199.0	...
774605	  745.3	  670.8	 4199.0	...
774606	  745.1	  670.9	 4199.0	...
774607	  745.1	  670.9	 4199.0	...
774608	  745.0	  670.9	 4199.0	...
774609	  745.0	  671.0	 4203.0	...
774610	  745.0	  671.0	 4208.0	...
774611	  745.1	  670.6	 4211.0	...
774612	  745.1	  669.9	 4210.0	...
774613	  745.1	  669.4	 4209.0	...
774614	  745.1	  669.4	 4210.0	...
774615	  745.0	  669.6	 4212.0	...
774616	  745.0	  669.3	 4213.0	...
774617	  745.1	  668.9	 4215.0	...
774618	  745.0	  668.7	 4215.0	...
774619	  744.9	  669.0	 4216.0	...
774620	  744.7	  669.4	 4218.0	...
774621	  744.3	  669.5	 4219.0	...
774622	  744.1	  670.0	 4220.0	...
774623	  744.0	  670.4	 4220.0	...
774624	  744.2	  670.8	 4220.0	...
774625	  744.3	  670.9	 4219.0	...
774626	  744.5	  670.9	 4218.0	...
774627	  744.7	  670.8	 4218.0	...
774628	  744.8	  670.2	 4218.0	...
774629	  744.8	  669.2	 4218.0	...
774630	  744.8	  668.2	 4217.0	...
774631	  744.8	  667.7	 4217.0	...
774632	  744.8	  667.7	 4218.0	...
774633	  744.7	  667.9	 4220.0	...
774634	  744.7	  668.3	 4222.0	...
774635	  744.6	  668.5	 4223.0	...
774636	  744.6	  668.9	 4223.0	...
774637	  744.6	  669.1	 4222.0	...
774638	  744.6	  668.7	 4222.0	...
774639	  744.6	  668.1	 4222.0	...
774640	  744.6	  667.5	 4223.0	...
774641	  744.5	  667.8	 4224.0	...
774642	  744.6	  667.9	 4224.0	...
774643	  744.6	  668.0	 4224.0	...
774644	  744.7	  668.4	 4224.0	...
774645	  744.8	  668.7	 4224.0	...
774646	  744.9	  669.1	 4224.0	...
774647	  744.9	  669.1	 4224.0	...
774648	  744.8	  669.1	 4224.0	...
774649	  744.6	  669.2	 4224.0	...
774650	  744.4	  669.2	 4225.0	...
774651	  744.3	  669.2	 4225.0	...
774652	  744.1	  669.2	 4224.0	...
774653	  743.8	  669.2	 4224.0	...
774654	  743.6	  669.1	 4224.0	...
774655	  743.9	  668.8	 4223.0	...
774656	  744.2	  668.5	 4222.0	...
774657	  744.6	  668.5	 4224.0	...
774658	  744.5	  668.7	 4225.0	...
774659	  744.3	  668.9	 4226.0	...
774660	  744.0	  668.9	 4224.0	...
774661	  744.0	  669.0	 4226.0	...
774662	  744.3	  669.1	 4228.0	...
774663	  744.5	  669.2	 4230.0	...
774664	  744.7	  669.2	 4230.0	...
774665	  744.3	  669.4	 4230.0	...
EFIX R   772657	774665	2009	  744.0	  659.4	   4058
SSACC R  774666
774666	  743.8	  669.6	 4230.0	...
774667	  743.7	  669.7	 4231.0	...
774668	  744.1	  669.6	 4231.0	...
774669	  744.6	  669.6	 4230.0	...
774670	  744.8	  670.1	 4226.0	...
774671	  745.2	  672.5	 4222.0	...
774672	  744.6	  676.9	 4220.0	...
774673	  743.9	  683.5	 4223.0	...
774674	  743.2	  690.1	 4226.0	...
774675	  742.9	  699.4	 4228.0	...
774676	  741.8	  711.3	 4227.0	...
774677	  740.1	  726.8	 4229.0	...
774678	  738.8	  743.0	 4232.0	...
774679	  737.7	  761.1	 4236.0	...
774680	  736.5	  780.9	 4244.0	...
774681	  734.3	  799.5	 4254.0	...
774682	  732.3	  817.4	 4267.0	...
774683	  730.4	  834.1	 4273.0	...
774684	  728.4	  852.3	 4279.0	...
774685	  726.9	  870.8	 4287.0	...
774686	  725.7	  888.6	 4297.0	...
774687	  724.7	  905.7	 4307.0	...
774688	  723.2	  922.9	 4310.0	...
774689	  720.8	  940.5	 4311.0	...
774690	  719.1	  959.4	 4311.0	...
774691	  717.2	  977.6	 4311.0	...
774692	  714.0	  995.2	 4317.0	...
774693	  710.6	 1012.5	 4328.0	...
774694	  705.7	 1028.4	 4338.0	...
774695	  703.6	 1045.9	 4342.0	...
774696	  700.7	 1062.0	 4343.0	...
774697	  700.8	 1078.7	 4344.0	...
774698	  700.9	 1092.6	 4346.0	...
774699	  702.6	 1107.4	 4348.0	...
774700	  704.5	 1122.3	 4350.0	...
774701	  706.6	 1138.1	 4349.0	...
774702	  709.0	 1153.9	 4346.0	...
774703	  711.3	 1168.5	 4344.0	...
774704	  713.6	 1183.6	 4343.0	...
774705	  715.7	 1197.4	 4338.0	...
774706	  717.3	 1211.4	 4333.0	...
774707	  718.2	 1225.7	 4328.0	...
774708	  717.6	 1238.6	 4326.0	...
774709	  717.2	 1251.8	 4321.0	...
774710	  716.6	 1264.8	 4316.0	...
774711	  716.4	 1278.0	 4311.0	...
774712	  715.5	 1291.0	 4308.0	...
774713	  715.1	 1302.9	 4309.0	...
774714	  715.1	 1316.6	 4310.0	...
774715	  715.1	 1329.5	 4306.0	...
774716	  715.8	 1343.4	 4300.0	...
774717	  716.7	 1356.7	 4294.0	...
774718	  717.3	 1369.9	 4289.0	...
774719	  717.5	 1384.5	 4285.0	...
774720	  718.4	 1398.3	 4281.0	...
774721	  720.5	 1412.4	 4277.0	...
774722	  723.1	 1425.1	 4276.0	...
774723	  724.4	 1438.0	 4274.0	...
774724	  725.1	 1451.0	 4274.0	...
774725	  725.7	 1463.2	 4270.0	...
774726	  727.1	 1475.1	 4264.0	...
774727	  728.7	 1488.6	 4255.0	...
774728	  730.0	 1502.0	 4249.0	...
774729	  731.7	 1516.4	 4245.0	...
774730	  733.9	 1529.2	 4244.0	...
774731	  736.9	 1542.7	 4240.0	...
774732	  740.3	 1555.7	 4237.0	...
774733	  743.6	 1567.6	 4233.0	...
774734	  747.0	 1578.4	 4233.0	...
774735	  751.7	 1588.9	 4230.0	...
774736	  757.0	 1600.0	 4223.0	...
774737	  761.7	 1611.2	 4217.0	...
774738	  765.0	 1623.0	 4212.0	...
774739	  765.9	 1634.1	 4210.0	...
MSG	774740 0000 _ Number Off
774740	  765.0	 1646.0	 4208.0	...
774741	  762.6	 1659.4	 4208.0	...
774742	  760.7	 1673.7	 4202.0	...
774743	  760.3	 1688.9	 4196.0	...
774744	  760.1	 1702.3	 4191.0	...
774745	  760.5	 1714.8	 4192.0	...
774746	  761.6	 1726.0	 4192.0	...
774747	  764.0	 1737.0	 4192.0	...
774748	  768.5	 1747.3	 4191.0	...
774749	  773.3	 1756.4	 4185.0	...
774750	  778.4	 1764.3	 4177.0	...
774751	  782.4	 1772.4	 4167.0	...
774752	  786.0	 1781.4	 4163.0	...
774753	  788.6	 1791.5	 4160.0	...
774754	  791.3	 1802.3	 4156.0	...
774755	  792.3	 1813.1	 4152.0	...
774756	  792.9	 1824.3	 4148.0	...
774757	  792.5	 1835.4	 4146.0	...
774758	  792.3	 1848.0	 4142.0	...
774759	  792.6	 1860.1	 4138.0	...
774760	  792.3	 1871.5	 4137.0	...
774761	  792.8	 1882.5	 4137.0	...
774762	  793.0	 1893.8	 4139.0	...
774763	  793.9	 1903.3	 4140.0	...
774764	  795.9	 1912.6	 4138.0	...
774765	  798.2	 1920.7	 4132.0	...
774766	  801.4	 1931.9	 4124.0	...
774767	  804.0	 1941.6	 4120.0	...
774768	  806.9	 1952.2	 4118.0	...
774769	  809.6	 1961.9	 4117.0	...
774770	  812.5	 1971.6	 4115.0	...
774771	  815.3	 1981.1	 4113.0	...
774772	  818.1	 1990.3	 4106.0	...
774773	  820.1	 1999.8	 4100.0	...
774774	  821.8	 2008.0	 4093.0	...
774775	  823.5	 2017.8	 4092.0	...
774776	  825.8	 2027.4	 4090.0	...
774777	  827.9	 2036.1	 4088.0	...
774778	  830.2	 2044.1	 4085.0	...
774779	  832.5	 2051.2	 4078.0	...
774780	  834.5	 2059.4	 4071.0	...
774781	  835.7	 2067.3	 4064.0	...
774782	  836.9	 2075.5	 4062.0	...
774783	  838.3	 2083.3	 4058.0	...
774784	  839.4	 2091.1	 4051.0	...
774785	  840.2	 2099.5	 4046.0	...
774786	  840.9	 2107.5	 4042.0	...
774787	  842.1	 2115.7	 4035.0	...
774788	  842.9	 2124.0	 4027.0	...
774789	  843.0	 2133.2	 4019.0	...
774790	  843.0	 2141.6	 4016.0	...
774791	  842.8	 2151.0	 4007.0	...
774792	  843.3	 2160.1	 3999.0	...
774793	  843.5	 2170.2	 3986.0	...
774794	  844.3	 2180.2	 3980.0	...
774795	  844.5	 2190.6	 3971.0	...
774796	  845.1	 2199.8	 3967.0	...
774797	  846.0	 2209.0	 3964.0	...
774798	  846.4	 2218.2	 3964.0	...
774799	  847.0	 2227.8	 3960.0	...
774800	  847.3	 2235.4	 3955.0	...
774801	  848.5	 2241.8	 3949.0	...
774802	  849.7	 2246.7	 3946.0	...
774803	  851.1	 2251.5	 3946.0	...
774804	  852.4	 2255.0	 3948.0	...
774805	  854.0	 2259.4	 3950.0	...
774806	  855.8	 2263.7	 3947.0	...
774807	  858.2	 2268.7	 3944.0	...
774808	  860.4	 2273.3	 3942.0	...
774809	  863.3	 2278.5	 3942.0	...
774810	  866.0	 2284.2	 3941.0	...
774811	  869.1	 2290.6	 3940.0	...
774812	  871.2	 2296.0	 3938.0	...
774813	  873.8	 2302.9	 3929.0	...
774814	  873.8	 2308.0	 3922.0	...
774815	  872.9	 2314.0	 3916.0	...
774816	  868.8	 2317.5	 3919.0	...
774817	  865.5	 2322.1	 3922.0	...
774818	  860.8	 2325.9	 3926.0	...
774819	  857.2	 2330.5	 3925.0	...
774820	  853.4	 2335.0	 3924.0	...
ESACC R  774666	774820	155	  743.8	  669.6	  853.4	 2335.0	  30.80	    385
SFIX R   774821
774821	  850.2	 2338.5	 3926.0	...
774822	  846.9	 2342.1	 3931.0	...
774823	  843.9	 2344.7	 3939.0	...
774824	  841.9	 2348.7	 3945.0	...
774825	  839.6	 2351.8	 3947.0	...
774826	  837.1	 2354.3	 3947.0	...
774827	  833.6	 2354.7	 3947.0	...
774828	  830.2	 2354.6	 3954.0	...
774829	  827.9	 2354.6	 3960.0	...
774830	  827.7	 2356.9	 3966.0	...
774831	  827.8	 2359.3	 3971.0	...
774832	  826.8	 2361.6	 3977.0	...
774833	  824.0	 2361.5	 3986.0	...
774834	  822.8	 2363.1	 3990.0	...
774835	  822.6	 2364.9	 3993.0	...
774836	  823.4	 2366.8	 3996.0	...
774837	  823.6	 2367.0	 3999.0	...
774838	  823.9	 2367.4	 4002.0	...
774839	  824.8	 2368.1	 4006.0	...
774840	  826.4	 2370.8	 4010.0	...
774841	  827.9	 2373.4	 4013.0	...
774842	  828.9	 2375.7	 4014.0	...
EFIX R   774821	774842	22	  831.0	 2359.1	   3974
SSACC R  774843
774843	  829.3	 2376.7	 4016.0	...
774844	  829.7	 2377.7	 4020.0	...
774845	  830.1	 2379.1	 4023.0	...
774846	  830.6	 2382.5	 4021.0	...
774847	  830.3	 2385.4	 4017.0	...
774848	  829.9	 2387.9	 4014.0	...
774849	  829.6	 2388.7	 4015.0	...
774850	  830.4	 2390.6	 4019.0	...
774851	  831.3	 2393.1	 4022.0	...
774852	  832.3	 2395.9	 4025.0	...
SBLINK R 774853
774853	   .	   .	    0.0	...
774854	   .	   .	    0.0	...
774855	   .	   .	    0.0	...
774856	   .	   .	    0.0	...
774857	   .	   .	    0.0	...
774858	   .	   .	    0.0	...
774859	   .	   .	    0.0	...
774860	   .	   .	    0.0	...
774861	   .	   .	    0.0	...
774862	   .	   .	    0.0	...
774863	   .	   .	    0.0	...
774864	   .	   .	    0.0	...
774865	   .	   .	    0.0	...
774866	   .	   .	    0.0	...
774867	   .	   .	    0.0	...
774868	   .	   .	    0.0	...
774869	   .	   .	    0.0	...
774870	   .	   .	    0.0	...
774871	   .	   .	    0.0	...
774872	   .	   .	    0.0	...
774873	   .	   .	    0.0	...
774874	   .	   .	    0.0	...
774875	   .	   .	    0.0	...
774876	   .	   .	    0.0	...
774877	   .	   .	    0.0	...
774878	   .	   .	    0.0	...
774879	   .	   .	    0.0	...
774880	   .	   .	    0.0	...
774881	   .	   .	    0.0	...
774882	   .	   .	    0.0	...
EBLINK R 774853	774882	30
774883	  722.0	 2381.1	 4177.0	...
774884	  676.7	 2361.3	 4235.0	...
774885	  676.1	 2360.6	 4236.0	...
774886	  675.7	 2360.3	 4237.0	...
774887	  676.5	 2360.6	 4232.0	...
774888	  678.3	 2360.7	 4226.0	...
774889	  680.0	 2359.3	 4222.0	...
774890	  680.5	 2357.2	 4223.0	...
774891	  680.4	 2355.6	 4230.0	...
774892	  679.8	 2355.1	 4236.0	...
774893	  679.7	 2355.4	 4240.0	...
774894	  679.7	 2355.3	 4238.0	...
774895	  680.5	 2355.3	 4234.0	...
774896	  681.2	 2355.4	 4232.0	...
774897	  681.7	 2355.5	 4230.0	...
774898	  681.7	 2355.5	 4230.0	...
774899	  681.9	 2355.7	 4230.0	...
774900	  682.0	 2356.0	 4229.0	...
774901	  681.8	 2356.5	 4229.0	...
774902	  681.5	 2356.6	 4230.0	...
774903	  681.5	 2356.7	 4228.0	...
774904	  681.7	 2356.8	 4221.0	...
774905	  681.6	 2357.3	 4214.0	...
774906	  681.7	 2357.8	 4213.0	...
774907	  682.3	 2358.1	 4216.0	...
774908	  683.1	 2358.1	 4215.0	...
774909	  682.0	 2358.5	 4210.0	...
774910	  680.6	 2358.6	 4209.0	...
774911	  679.0	 2358.4	 4212.0	...
774912	  676.4	 2357.4	 4218.0	...
774913	  684.6	 2360.3	 4211.0	...
774914	  691.6	 2360.9	 4203.0	...
774915	  699.2	 2362.5	 4195.0	...
774916	  694.3	 2360.6	 4197.0	...
774917	  690.7	 2361.3	 4193.0	...
774918	  688.3	 2361.2	 4187.0	...
774919	  687.1	 2360.5	 4194.0	...
774920	  642.7	 2349.8	 4239.0	...
774921	  599.4	 2339.1	 4285.0	...
774922	  556.7	 2328.3	 4318.0	...
774923	  556.5	 2328.2	 4319.0	...
774924	  597.1	 2339.4	 4285.0	...
774925	  638.6	 2350.5	 4249.0	...
774926	  680.4	 2361.2	 4212.0	...
774927	  680.2	 2360.8	 4211.0	...
774928	  679.8	 2360.4	 4210.0	...
774929	  679.4	 2359.9	 4210.0	...
774930	  678.7	 2359.6	 4210.0	...
774931	  678.2	 2359.4	 4209.0	...
774932	  677.7	 2359.3	 4209.0	...
774933	  679.1	 2359.7	 4209.0	...
774934	  680.4	 2360.0	 4209.0	...
774935	  634.1	 2348.1	 4252.0	...
774936	  587.0	 2335.4	 4296.0	...
774937	  581.9	 2334.0	 4296.0	...
774938	  623.8	 2345.4	 4252.0	...
774939	  666.1	 2356.4	 4208.0	...
774940	  669.2	 2358.1	 4205.0	...
774941	  672.3	 2359.8	 4202.0	...
774942	  674.4	 2361.4	 4200.0	...
774943	  673.7	 2361.1	 4201.0	...
774944	  673.3	 2360.8	 4199.0	...
774945	  693.1	 2367.2	 4182.0	...
774946	  712.8	 2373.8	 4165.0	...
774947	  740.0	 2384.8	 4134.0	...
774948	  747.6	 2389.3	 4117.0	...
774949	  728.7	 2383.6	 4125.0	...
774950	  702.3	 2373.4	 4150.0	...
774951	  673.2	 2360.9	 4181.0	...
774952	  670.5	 2358.9	 4189.0	...
774953	  668.0	 2357.1	 4197.0	...
MSG	774954 0000 _ Number On
774954	  673.4	 2360.2	 4184.0	...
774955	  680.8	 2362.9	 4168.0	...
774956	  688.0	 2365.5	 4153.0	...
774957	  713.6	 2377.9	 4117.0	...
774958	  737.5	 2390.4	 4081.0	...
774959	  737.0	 2390.7	 4083.0	...
774960	  709.1	 2377.6	 4125.0	...
774961	  680.7	 2363.1	 4165.0	...
774962	  676.1	 2361.0	 4166.0	...
774963	  675.1	 2359.7	 4164.0	...
774964	  633.3	 2350.6	 4195.0	...
774965	  592.1	 2341.3	 4226.0	...
774966	  548.7	 2330.3	 4265.0	...
774967	  546.2	 2328.8	 4272.0	...
774968	  581.4	 2336.4	 4244.0	...
774969	  619.6	 2345.3	 4209.0	...
774970	  659.3	 2354.5	 4172.0	...
774971	  660.6	 2355.2	 4170.0	...
774972	  621.0	 2346.0	 4195.0	...
774973	  580.6	 2335.8	 4223.0	...
774974	  540.9	 2325.4	 4254.0	...
774975	  541.6	 2325.6	 4257.0	...
774976	  588.5	 2338.4	 4216.0	...
774977	  635.6	 2350.6	 4172.0	...
774978	  683.1	 2362.9	 4126.0	...
774979	  683.4	 2363.5	 4124.0	...
774980	  683.8	 2364.0	 4123.0	...
774981	  683.8	 2364.0	 4123.0	...
774982	  677.9	 2362.6	 4123.0	...
774983	  666.2	 2359.6	 4124.0	...
774984	  622.0	 2349.9	 4157.0	...
774985	  584.0	 2341.5	 4190.0	...
774986	  590.5	 2343.4	 4193.0	...
774987	  629.3	 2352.2	 4164.0	...
774988	  670.9	 2361.5	 4132.0	...
774989	  675.7	 2363.2	 4127.0	...
774990	  680.5	 2364.8	 4117.0	...
774991	  682.9	 2365.6	 4109.0	...
774992	  681.2	 2364.9	 4103.0	...
774993	  679.4	 2364.2	 4101.0	...
774994	  677.7	 2363.5	 4101.0	...
774995	  679.0	 2364.9	 4096.0	...
774996	  680.4	 2366.3	 4092.0	...
774997	  691.1	 2370.9	 4079.0	...
774998	  700.6	 2374.0	 4070.0	...
774999	  666.1	 2369.0	 4093.0	...
775000	  622.6	 2360.6	 4124.0	...
775001	  579.5	 2351.8	 4156.0	...
775002	  575.2	 2349.2	 4158.0	...
775003	  567.2	 2343.9	 4162.0	...
775004	  558.1	 2336.5	 4179.0	...
775005	  552.9	 2332.1	 4193.0	...
775006	  551.1	 2330.5	 4204.0	...
775007	  550.4	 2331.0	 4201.0	...
775008	  549.5	 2331.1	 4198.0	...
775009	  549.1	 2331.1	 4196.0	...
775010	  589.4	 2341.0	 4161.0	...
775011	  630.4	 2350.4	 4126.0	...
775012	  672.0	 2360.4	 4092.0	...
775013	  672.3	 2361.2	 4096.0	...
775014	  672.5	 2362.0	 4100.0	...
775015	  671.9	 2362.9	 4100.0	...
775016	  670.6	 2363.9	 4097.0	...
775017	  681.8	 2369.8	 4094.0	...
775018	  693.5	 2374.9	 4094.0	...
775019	  656.0	 2369.0	 4132.0	...
775020	  606.3	 2357.8	 4170.0	...
775021	  556.2	 2346.3	 4211.0	...
775022	  554.1	 2346.4	 4214.0	...
775023	  550.9	 2347.2	 4216.0	...
775024	  548.8	 2347.9	 4209.0	...
775025	  548.0	 2348.9	 4202.0	...
775026	  548.4	 2349.3	 4198.0	...
775027	  548.7	 2349.2	 4201.0	...
775028	  548.6	 2348.8	 4202.0	...
775029	  549.9	 2349.5	 4202.0	...
775030	  551.3	 2350.5	 4201.0	...
775031	  552.6	 2351.5	 4200.0	...
775032	  552.5	 2351.5	 4201.0	...
775033	  552.4	 2351.6	 4204.0	...
775034	  552.6	 2351.8	 4207.0	...
775035	  552.9	 2351.9	 4199.0	...
775036	  552.9	 2351.4	 4191.0	...
775037	  552.9	 2350.8	 4182.0	...
775038	  590.7	 2358.8	 4150.0	...
775039	  629.0	 2367.1	 4118.0	...
775040	  680.1	 2379.8	 4072.0	...
775041	  692.7	 2384.4	 4058.0	...
775042	  704.4	 2387.9	 4047.0	...
775043	  702.5	 2385.7	 4051.0	...
775044	  707.9	 2386.2	 4049.0	...
775045	  714.3	 2387.7	 4045.0	...
775046	  712.9	 2387.8	 4046.0	...
775047	  701.3	 2383.5	 4059.0	...
775048	  690.5	 2379.1	 4071.0	...
775049	  688.4	 2377.0	 4078.0	...
775050	  640.7	 2367.7	 4115.0	...
775051	  592.9	 2358.1	 4153.0	...
775052	  546.6	 2348.0	 4190.0	...
775053	  547.7	 2347.9	 4182.0	...
775054	  549.0	 2347.7	 4175.0	...
775055	  549.2	 2347.6	 4170.0	...
775056	  550.3	 2348.0	 4168.0	...
775057	  551.4	 2348.3	 4166.0	...
775058	  549.2	 2347.8	 4166.0	...
775059	  546.1	 2346.8	 4171.0	...
ESACC R  774843	775059	217	  679.8	 2355.1	  546.1	 2346.8	   2.48	    380
SFIX R   775060
775060	  543.2	 2346.0	 4175.0	...
775061	  544.1	 2345.8	 4178.0	...
775062	  544.9	 2345.9	 4178.0	...
775063	  546.1	 2345.6	 4177.0	...
775064	  545.6	 2345.2	 4175.0	...
775065	  545.1	 2344.8	 4172.0	...
775066	  542.9	 2344.2	 4170.0	...
775067	  542.0	 2343.9	 4171.0	...
775068	  542.3	 2343.4	 4173.0	...
775069	  543.6	 2343.5	 4170.0	...
775070	  544.9	 2343.6	 4166.0	...
775071	  545.1	 2343.8	 4165.0	...
775072	  545.6	 2344.0	 4168.0	...
775073	  546.0	 2343.8	 4173.0	...
775074	  546.4	 2343.7	 4175.0	...
775075	  547.5	 2344.4	 4174.0	...
775076	  548.3	 2345.0	 4170.0	...
775077	  547.3	 2345.4	 4167.0	...
775078	  546.5	 2345.2	 4165.0	...
775079	  545.8	 2345.8	 4163.0	...
775080	  547.1	 2346.5	 4160.0	...
775081	  545.8	 2346.5	 4159.0	...
775082	  544.5	 2346.2	 4162.0	...
775083	  543.1	 2345.9	 4167.0	...
775084	  543.1	 2346.1	 4171.0	...
EFIX R   775060	775084	25	  545.1	 2345.0	   4170
SSACC R  775085
775085	  543.1	 2346.4	 4167.0	...
775086	  544.5	 2347.5	 4162.0	...
775087	  546.7	 2348.3	 4158.0	...
775088	  548.1	 2348.3	 4158.0	...
775089	  547.8	 2347.8	 4158.0	...
775090	  546.3	 2347.6	 4154.0	...
775091	  545.6	 2348.1	 4146.0	...
775092	  545.0	 2348.4	 4138.0	...
775093	  544.8	 2348.6	 4134.0	...
775094	  581.0	 2356.2	 4117.0	...
775095	  617.8	 2363.5	 4099.0	...
775096	  661.3	 2373.4	 4069.0	...
775097	  667.6	 2376.1	 4057.0	...
775098	  685.9	 2382.6	 4029.0	...
775099	  694.0	 2387.0	 4013.0	...
775100	  701.0	 2389.2	 4010.0	...
775101	  694.8	 2385.6	 4021.0	...
775102	  689.8	 2381.0	 4032.0	...
775103	  683.1	 2378.4	 4032.0	...
775104	  687.6	 2381.3	 4022.0	...
775105	  694.7	 2384.6	 4013.0	...
775106	  661.4	 2380.4	 4035.0	...
775107	  608.1	 2366.6	 4090.0	...
775108	  555.5	 2352.4	 4146.0	...
775109	  589.4	 2357.7	 4123.0	...
775110	  637.5	 2369.8	 4076.0	...
775111	  686.0	 2381.6	 4028.0	...
775112	  642.5	 2371.5	 4073.0	...
775113	  595.8	 2359.4	 4120.0	...
775114	  549.7	 2346.6	 4167.0	...
775115	  549.7	 2345.9	 4168.0	...
775116	  548.3	 2345.4	 4167.0	...
775117	  547.5	 2345.3	 4167.0	...
775118	  547.1	 2345.2	 4166.0	...
775119	  548.2	 2346.0	 4167.0	...
775120	  548.8	 2346.7	 4168.0	...
775121	  549.2	 2347.6	 4169.0	...
775122	  549.2	 2348.0	 4169.0	...
775123	  548.6	 2348.6	 4169.0	...
775124	  548.0	 2349.6	 4168.0	...
775125	  550.1	 2350.4	 4161.0	...
775126	  551.3	 2349.4	 4160.0	...
775127	  552.2	 2347.7	 4164.0	...
775128	  552.1	 2345.5	 4176.0	...
775129	  554.1	 2345.5	 4178.0	...
775130	  556.4	 2346.1	 4170.0	...
775131	  557.3	 2346.9	 4163.0	...
775132	  598.2	 2356.6	 4124.0	...
775133	  638.3	 2365.7	 4087.0	...
775134	  677.7	 2374.7	 4050.0	...
775135	  673.6	 2373.8	 4054.0	...
775136	  668.6	 2371.7	 4063.0	...
775137	  667.9	 2371.3	 4063.0	...
775138	  672.6	 2374.0	 4059.0	...
775139	  679.4	 2377.7	 4052.0	...
775140	  684.4	 2379.7	 4052.0	...
775141	  686.1	 2379.9	 4052.0	...
775142	  690.4	 2381.2	 4050.0	...
775143	  695.6	 2383.5	 4046.0	...
775144	  699.9	 2385.6	 4039.0	...
775145	  701.6	 2386.4	 4033.0	...
775146	  703.4	 2384.8	 4021.0	...
775147	  707.2	 2383.1	 4007.0	...
775148	  713.5	 2381.2	 3986.0	...
775149	  717.5	 2380.5	 3966.0	...
775150	  723.6	 2377.8	 3942.0	...
775151	  734.2	 2367.1	 3927.0	...
775152	  761.6	 2350.4	 3918.0	...
775153	  798.4	 2332.3	 3920.0	...
775154	  827.4	 2326.5	 3922.0	...
775155	  844.0	 2316.8	 3931.0	...
775156	  849.5	 2303.8	 3939.0	...
775157	  839.5	 2285.5	 3953.0	...
775158	  819.1	 2266.9	 3959.0	...
775159	  784.0	 2251.9	 3953.0	...
775160	  733.2	 2245.1	 3942.0	...
775161	  693.9	 2241.2	 3908.0	...
775162	  698.3	 2232.0	 3880.0	...
775163	  750.3	 2222.4	 3830.0	...
775164	  803.9	 2214.2	 3779.0	...
775165	  827.2	 2217.6	 3734.0	...
775166	  831.6	 2219.5	 3688.0	...
775167	  834.0	 2220.3	 3665.0	...
775168	  852.2	 2233.2	 3568.0	...
775169	  870.6	 2248.8	 3469.0	...
775170	  885.4	 2264.3	 3340.0	...
775171	  882.4	 2267.2	 3252.0	...
775172	  878.8	 2267.2	 3189.0	...
775173	  878.8	 2267.4	 3156.0	...
775174	  878.8	 2267.4	 3156.0	...
SBLINK R 775175
775175	   .	   .	    0.0	...
775176	   .	   .	    0.0	...
775177	   .	   .	    0.0	...
775178	   .	   .	    0.0	...
775179	   .	   .	    0.0	...
775180	   .	   .	    0.0	...
775181	   .	   .	    0.0	...
775182	   .	   .	    0.0	...
775183	   .	   .	    0.0	...
775184	   .	   .	    0.0	...
775185	   .	   .	    0.0	...
775186	   .	   .	    0.0	...
775187	   .	   .	    0.0	...
775188	   .	   .	    0.0	...
775189	   .	   .	    0.0	...
775190	   .	   .	    0.0	...
775191	   .	   .	    0.0	...
775192	   .	   .	    0.0	...
775193	   .	   .	    0.0	...
775194	   .	   .	    0.0	...
775195	   .	   .	    0.0	...
775196	   .	   .	    0.0	...
775197	   .	   .	    0.0	...
775198	   .	   .	    0.0	...
775199	   .	   .	    0.0	...
775200	   .	   .	    0.0	...
775201	   .	   .	    0.0	...
775202	   .	   .	    0.0	...
775203	   .	   .	    0.0	...
775204	   .	   .	    0.0	...
775205	   .	   .	    0.0	...
775206	   .	   .	    0.0	...
775207	   .	   .	    0.0	...
775208	   .	   .	    0.0	...
775209	   .	   .	    0.0	...
775210	   .	   .	    0.0	...
775211	   .	   .	    0.0	...
775212	   .	   .	    0.0	...
775213	   .	   .	    0.0	...
775214	   .	   .	    0.0	...
775215	   .	   .	    0.0	...
775216	   .	   .	    0.0	...
775217	   .	   .	    0.0	...
775218	   .	   .	    0.0	...
775219	   .	   .	    0.0	...
775220	   .	   .	    0.0	...
775221	   .	   .	    0.0	...
775222	   .	   .	    0.0	...
775223	   .	   .	    0.0	...
775224	   .	   .	    0.0	...
775225	   .	   .	    0.0	...
775226	   .	   .	    0.0	...
775227	   .	   .	    0.0	...
775228	   .	   .	    0.0	...
775229	   .	   .	    0.0	...
775230	   .	   .	    0.0	...
775231	   .	   .	    0.0	...
775232	   .	   .	    0.0	...
775233	   .	   .	    0.0	...
775234	   .	   .	    0.0	...
775235	   .	   .	    0.0	...
775236	   .	   .	    0.0	...
775237	   .	   .	    0.0	...
775238	   .	   .	    0.0	...
775239	   .	   .	    0.0	...
775240	   .	   .	    0.0	...
775241	   .	   .	    0.0	...
775242	   .	   .	    0.0	...
775243	   .	   .	    0.0	...
775244	   .	   .	    0.0	...
775245	   .	   .	    0.0	...
775246	   .	   .	    0.0	...
775247	   .	   .	    0.0	...
775248	   .	   .	    0.0	...
775249	   .	   .	    0.0	...
775250	   .	   .	    0.0	...
775251	   .	   .	    0.0	...
775252	   .	   .	    0.0	...
775253	   .	   .	    0.0	...
775254	   .	   .	    0.0	...
EBLINK R 775175	775254	80
MSG	775255 0000 _ Number Off
775255	  760.8	 1633.4	 1669.0	...
775256	  760.8	 1633.4	 1669.0	...
775257	  757.2	 1619.8	 1705.0	...
775258	  749.9	 1598.3	 1772.0	...
775259	  742.7	 1576.6	 1838.0	...
775260	  747.5	 1544.2	 1940.0	...
775261	  756.0	 1519.7	 2012.0	...
775262	  766.1	 1482.5	 2112.0	...
775263	  770.5	 1459.1	 2174.0	...
775264	  773.4	 1428.1	 2264.0	...
775265	  775.0	 1400.6	 2354.0	...
775266	  778.4	 1376.2	 2443.0	...
775267	  784.3	 1350.0	 2531.0	...
775268	  789.5	 1323.1	 2625.0	...
775269	  793.0	 1292.9	 2722.0	...
775270	  793.9	 1263.2	 2824.0	...
775271	  793.1	 1232.6	 2918.0	...
775272	  787.5	 1204.1	 3003.0	...
775273	  781.8	 1174.9	 3075.0	...
775274	  776.9	 1147.1	 3136.0	...
775275	  773.7	 1119.4	 3196.0	...
775276	  770.8	 1092.5	 3255.0	...
775277	  768.7	 1065.8	 3319.0	...
775278	  766.0	 1040.3	 3386.0	...
775279	  763.8	 1015.1	 3453.0	...
775280	  762.0	  992.5	 3515.0	...
775281	  762.5	  971.2	 3570.0	...
775282	  766.6	  956.3	 3613.0	...
775283	  771.9	  944.1	 3655.0	...
775284	  775.4	  936.2	 3686.0	...
775285	  776.3	  924.4	 3731.0	...
775286	  776.0	  912.6	 3770.0	...
775287	  775.9	  897.5	 3819.0	...
775288	  776.6	  883.2	 3859.0	...
775289	  777.8	  868.0	 3904.0	...
775290	  778.4	  854.3	 3939.0	...
775291	  778.7	  842.7	 3966.0	...
775292	  778.4	  830.5	 3994.0	...
775293	  778.9	  818.6	 4021.0	...
775294	  778.5	  806.5	 4050.0	...
775295	  778.3	  795.4	 4073.0	...
775296	  777.5	  785.3	 4091.0	...
775297	  778.0	  773.8	 4110.0	...
775298	  778.8	  766.6	 4122.0	...
775299	  780.5	  757.9	 4140.0	...
775300	  781.5	  752.4	 4153.0	...
775301	  782.4	  744.6	 4172.0	...
775302	  782.5	  740.0	 4182.0	...
775303	  782.7	  735.6	 4191.0	...
775304	  783.4	  733.3	 4198.0	...
775305	  784.2	  732.5	 4201.0	...
775306	  783.9	  733.3	 4198.0	...
775307	  783.1	  736.5	 4185.0	...
775308	  781.9	  741.0	 4166.0	...
775309	  780.5	  759.9	 4134.0	...
775310	  779.4	  778.9	 4106.0	...
775311	  778.3	  797.1	 4086.0	...
775312	  778.0	  800.3	 4084.0	...
775313	  777.4	  801.6	 4083.0	...
775314	  777.2	  800.4	 4083.0	...
775315	  777.1	  799.2	 4083.0	...
775316	  777.0	  798.1	 4082.0	...
775317	  776.6	  798.2	 4081.0	...
ESACC R  775085	775317	233	  543.1	 2346.4	  776.6	  798.2	  28.89	    613
SFIX R   775318
775318	  776.4	  797.9	 4079.0	...
775319	  776.1	  797.5	 4078.0	...
775320	  776.1	  797.1	 4077.0	...
775321	  776.1	  797.1	 4078.0	...
775322	  776.1	  797.7	 4078.0	...
775323	  776.1	  798.5	 4076.0	...
775324	  776.1	  799.5	 4075.0	...
775325	  776.1	  800.0	 4074.0	...
775326	  776.1	  800.3	 4074.0	...
775327	  776.0	  800.7	 4077.0	...
775328	  776.0	  801.1	 4080.0	...
775329	  775.8	  801.5	 4083.0	...
775330	  775.3	  801.6	 4084.0	...
775331	  774.6	  801.6	 4084.0	...
775332	  774.0	  801.7	 4084.0	...
775333	  773.8	  801.7	 4084.0	...
775334	  773.8	  801.6	 4084.0	...
775335	  773.7	  801.4	 4085.0	...
775336	  773.5	  801.0	 4086.0	...
775337	  773.8	  800.6	 4087.0	...
775338	  774.2	  800.2	 4087.0	...
775339	  773.7	  800.2	 4086.0	...
775340	  772.8	  800.4	 4087.0	...
775341	  772.3	  800.5	 4088.0	...
775342	  772.6	  800.6	 4088.0	...
775343	  772.8	  800.9	 4087.0	...
775344	  772.8	  801.1	 4088.0	...
775345	  772.7	  801.2	 4092.0	...
775346	  772.7	  801.0	 4096.0	...
775347	  772.3	  800.8	 4098.0	...
775348	  771.9	  800.6	 4098.0	...
775349	  771.2	  800.5	 4097.0	...
775350	  771.0	  800.6	 4097.0	...
775351	  770.7	  801.1	 4096.0	...
775352	  770.8	  801.5	 4096.0	...
775353	  771.0	  801.2	 4095.0	...
775354	  771.1	  800.8	 4094.0	...
775355	  771.3	  800.3	 4095.0	...
775356	  771.7	  800.3	 4096.0	...
775357	  772.0	  800.3	 4097.0	...
775358	  772.3	  800.0	 4097.0	...
775359	  772.4	  799.7	 4095.0	...
775360	  772.7	  799.4	 4093.0	...
775361	  773.0	  798.7	 4091.0	...
775362	  773.1	  798.1	 4091.0	...
775363	  772.9	  797.6	 4091.0	...
775364	  772.4	  798.2	 4093.0	...
775365	  771.9	  798.8	 4092.0	...
775366	  771.4	  799.4	 4091.0	...
775367	  771.3	  799.4	 4089.0	...
775368	  771.4	  799.3	 4088.0	...
775369	  771.5	  799.1	 4084.0	...
775370	  772.0	  798.8	 4081.0	...
775371	  772.3	  798.6	 4079.0	...
775372	  772.6	  798.4	 4080.0	...
775373	  772.4	  797.6	 4080.0	...
775374	  772.3	  796.9	 4079.0	...
775375	  772.4	  796.9	 4078.0	...
775376	  772.8	  797.5	 4076.0	...
775377	  773.0	  797.9	 4076.0	...
775378	  773.1	  797.5	 4074.0	...
775379	  773.1	  797.2	 4070.0	...
775380	  773.1	  797.1	 4066.0	...
775381	  773.2	  797.0	 4064.0	...
775382	  773.3	  796.4	 4062.0	...
775383	  773.5	  795.9	 4061.0	...
775384	  773.7	  794.9	 4059.0	...
775385	  773.7	  794.4	 4059.0	...
775386	  773.7	  794.1	 4055.0	...
775387	  773.7	  794.1	 4050.0	...
775388	  773.8	  794.0	 4046.0	...
775389	  773.5	  793.7	 4044.0	...
775390	  773.2	  793.4	 4043.0	...
775391	  772.9	  793.0	 4041.0	...
775392	  772.7	  792.8	 4037.0	...
775393	  772.5	  792.5	 4033.0	...
775394	  772.5	  792.5	 4026.0	...
775395	  772.8	  792.4	 4022.0	...
775396	  773.1	  792.2	 4019.0	...
775397	  773.4	  792.1	 4018.0	...
775398	  773.7	  792.3	 4017.0	...
775399	  773.7	  792.4	 4015.0	...
775400	  773.6	  792.4	 4013.0	...
775401	  773.5	  792.1	 4010.0	...
775402	  773.5	  791.9	 4006.0	...
775403	  773.6	  792.1	 4003.0	...
775404	  774.2	  792.2	 4004.0	...
775405	  774.7	  791.9	 4002.0	...
775406	  775.0	  791.3	 4000.0	...
775407	  774.9	  790.8	 3995.0	...
775408	  774.7	  790.5	 3992.0	...
775409	  774.8	  790.2	 3989.0	...
775410	  774.7	  789.9	 3985.0	...
775411	  774.7	  789.8	 3982.0	...
775412	  774.8	  789.6	 3979.0	...
775413	  775.0	  789.7	 3978.0	...
775414	  775.2	  789.6	 3974.0	...
775415	  775.2	  789.6	 3969.0	...
775416	  775.2	  789.8	 3964.0	...
775417	  775.4	  790.2	 3960.0	...
775418	  775.7	  790.2	 3958.0	...
775419	  775.9	  789.6	 3956.0	...
775420	  776.3	  788.9	 3949.0	...
775421	  776.7	  788.6	 3943.0	...
775422	  776.8	  788.4	 3936.0	...
775423	  776.6	  787.8	 3931.0	...
775424	  776.4	  787.3	 3926.0	...
775425	  776.3	  786.8	 3918.0	...
775426	  776.3	  786.8	 3915.0	...
775427	  776.3	  786.9	 3911.0	...
775428	  776.3	  786.9	 3910.0	...
775429	  776.3	  786.4	 3907.0	...
775430	  776.5	  785.5	 3904.0	...
775431	  776.8	  784.4	 3899.0	...
775432	  777.0	  783.5	 3896.0	...
775433	  777.0	  783.0	 3892.0	...
775434	  777.0	  782.7	 3890.0	...
775435	  777.1	  782.6	 3888.0	...
775436	  777.3	  782.6	 3885.0	...
775437	  777.4	  782.6	 3883.0	...
775438	  777.6	  782.6	 3879.0	...
775439	  777.9	  782.6	 3874.0	...
775440	  778.2	  782.6	 3868.0	...
775441	  778.3	  781.7	 3862.0	...
775442	  778.2	  780.8	 3859.0	...
775443	  778.2	  780.1	 3855.0	...
775444	  778.3	  780.2	 3849.0	...
775445	  778.3	  780.0	 3846.0	...
775446	  778.2	  779.6	 3843.0	...
775447	  778.1	  779.2	 3837.0	...
775448	  778.1	  779.2	 3832.0	...
775449	  777.7	  779.5	 3827.0	...
775450	  777.3	  779.8	 3825.0	...
775451	  777.1	  780.2	 3822.0	...
775452	  777.4	  780.4	 3819.0	...
775453	  778.8	  780.5	 3815.0	...
775454	  780.0	  780.5	 3811.0	...
775455	  780.9	  780.4	 3807.0	...
775456	  780.8	  780.6	 3805.0	...
775457	  780.6	  780.6	 3803.0	...
775458	  780.5	  780.3	 3799.0	...
775459	  780.5	  780.0	 3794.0	...
775460	  780.6	  779.7	 3785.0	...
775461	  780.6	  779.6	 3781.0	...
775462	  780.4	  779.6	 3778.0	...
775463	  780.5	  779.7	 3778.0	...
775464	  780.5	  779.9	 3778.0	...
775465	  780.8	  779.9	 3775.0	...
775466	  780.7	  780.0	 3770.0	...
775467	  780.5	  779.9	 3760.0	...
775468	  780.7	  778.9	 3753.0	...
MSG	775469 0000 _ Number On
775469	  781.3	  777.9	 3748.0	...
775470	  781.8	  776.8	 3747.0	...
775471	  781.8	  776.4	 3747.0	...
775472	  781.6	  776.2	 3743.0	...
775473	  781.1	  776.2	 3739.0	...
775474	  780.7	  776.2	 3736.0	...
775475	  780.3	  776.1	 3733.0	...
775476	  780.3	  776.0	 3730.0	...
775477	  780.3	  776.0	 3725.0	...
775478	  780.3	  775.9	 3722.0	...
775479	  780.4	  775.6	 3719.0	...
775480	  780.5	  775.3	 3717.0	...
775481	  780.5	  775.0	 3713.0	...
775482	  781.0	  774.8	 3708.0	...
775483	  781.5	  774.7	 3704.0	...
775484	  781.7	  774.2	 3700.0	...
775485	  781.4	  773.9	 3699.0	...
775486	  781.1	  773.5	 3698.0	...
775487	  781.1	  773.4	 3698.0	...
775488	  781.2	  773.7	 3693.0	...
775489	  781.3	  774.1	 3689.0	...
775490	  781.2	  774.5	 3685.0	...
775491	  781.1	  774.5	 3685.0	...
775492	  781.5	  774.4	 3685.0	...
775493	  782.2	  774.3	 3684.0	...
775494	  783.0	  774.2	 3679.0	...
775495	  783.2	  774.1	 3671.0	...
775496	  783.2	  774.1	 3664.0	...
775497	  783.1	  773.7	 3661.0	...
775498	  783.1	  773.3	 3659.0	...
775499	  783.1	  772.7	 3656.0	...
775500	  783.2	  772.6	 3653.0	...
775501	  783.3	  772.4	 3651.0	...
775502	  783.3	  772.3	 3649.0	...
775503	  783.4	  772.3	 3647.0	...
775504	  783.4	  772.0	 3642.0	...
775505	  783.5	  771.8	 3635.0	...
775506	  783.5	  771.7	 3627.0	...
775507	  783.4	  771.8	 3625.0	...
775508	  783.3	  772.1	 3624.0	...
EFIX R   775318	775508	191	  776.5	  788.3	   3928
SSACC R  775509
775509	  783.3	  772.1	 3623.0	...
775510	  783.8	  772.0	 3623.0	...
775511	  784.3	  771.6	 3621.0	...
775512	  784.6	  770.0	 3617.0	...
775513	  785.4	  768.1	 3614.0	...
775514	  787.0	  764.8	 3612.0	...
775515	  789.0	  761.5	 3611.0	...
775516	  790.9	  757.2	 3609.0	...
775517	  792.7	  752.0	 3605.0	...
775518	  795.0	  744.7	 3603.0	...
775519	  797.4	  736.6	 3601.0	...
775520	  799.5	  729.1	 3596.0	...
775521	  801.4	  722.6	 3591.0	...
775522	  802.9	  716.8	 3587.0	...
775523	  804.4	  711.6	 3581.0	...
775524	  805.6	  708.4	 3569.0	...
775525	  807.2	  705.8	 3558.0	...
775526	  809.1	  704.2	 3551.0	...
775527	  810.8	  703.2	 3546.0	...
775528	  812.4	  703.1	 3541.0	...
775529	  813.0	  703.3	 3537.0	...
ESACC R  775509	775529	21	  783.3	  772.1	  813.0	  703.3	   1.60	    135
SFIX R   775530
775530	  814.1	  704.9	 3536.0	...
775531	  814.5	  707.3	 3535.0	...
775532	  814.6	  710.9	 3533.0	...
775533	  814.4	  713.3	 3532.0	...
775534	  814.2	  715.4	 3530.0	...
775535	  814.0	  716.1	 3529.0	...
775536	  813.4	  716.8	 3525.0	...
775537	  812.7	  716.2	 3521.0	...
775538	  812.1	  715.5	 3517.0	...
775539	  811.6	  714.2	 3516.0	...
775540	  810.6	  713.1	 3512.0	...
775541	  808.9	  712.3	 3509.0	...
775542	  807.6	  711.5	 3502.0	...
775543	  806.2	  711.0	 3498.0	...
775544	  805.7	  710.4	 3494.0	...
775545	  804.8	  710.6	 3492.0	...
775546	  804.0	  712.2	 3488.0	...
775547	  803.3	  713.6	 3484.0	...
775548	  803.1	  714.9	 3484.0	...
775549	  803.4	  715.2	 3484.0	...
775550	  803.8	  716.6	 3483.0	...
775551	  804.2	  718.3	 3478.0	...
775552	  804.9	  719.6	 3471.0	...
775553	  805.5	  719.7	 3466.0	...
775554	  806.2	  719.6	 3466.0	...
775555	  806.5	  719.6	 3468.0	...
775556	  806.8	  719.4	 3466.0	...
775557	  806.8	  719.3	 3463.0	...
775558	  806.8	  719.1	 3457.0	...
775559	  806.8	  718.9	 3454.0	...
775560	  806.7	  718.8	 3452.0	...
775561	  806.6	  718.6	 3452.0	...
775562	  806.4	  718.3	 3448.0	...
775563	  806.3	  718.2	 3445.0	...
775564	  806.5	  718.3	 3443.0	...
775565	  806.7	  718.5	 3441.0	...
775566	  806.5	  718.3	 3440.0	...
775567	  806.1	  718.0	 3438.0	...
775568	  805.9	  717.6	 3435.0	...
775569	  806.1	  717.4	 3431.0	...
775570	  806.2	  717.3	 3427.0	...
775571	  806.1	  717.3	 3422.0	...
775572	  806.5	  717.1	 3418.0	...
775573	  806.9	  716.6	 3415.0	...
775574	  807.3	  716.2	 3415.0	...
775575	  807.4	  716.3	 3415.0	...
775576	  807.4	  716.7	 3414.0	...
775577	  807.4	  717.1	 3413.0	...
775578	  807.4	  717.2	 3412.0	...
775579	  807.3	  717.3	 3406.0	...
775580	  807.3	  716.5	 3401.0	...
775581	  807.2	  715.7	 3395.0	...
775582	  806.8	  714.9	 3394.0	...
775583	  806.5	  715.6	 3391.0	...
775584	  806.1	  716.4	 3389.0	...
775585	  805.9	  717.0	 3386.0	...
775586	  805.7	  716.9	 3383.0	...
775587	  805.5	  716.8	 3379.0	...
775588	  806.0	  716.6	 3376.0	...
775589	  806.5	  716.4	 3376.0	...
775590	  807.2	  716.1	 3376.0	...
775591	  807.5	  715.5	 3373.0	...
775592	  807.5	  715.1	 3369.0	...
775593	  807.3	  714.8	 3365.0	...
775594	  807.0	  715.1	 3362.0	...
775595	  807.0	  715.3	 3358.0	...
775596	  806.9	  715.5	 3353.0	...
775597	  806.8	  715.3	 3351.0	...
775598	  806.6	  714.8	 3353.0	...
775599	  806.5	  714.4	 3349.0	...
775600	  806.3	  714.2	 3343.0	...
775601	  806.2	  714.1	 3337.0	...
775602	  806.2	  714.0	 3336.0	...
775603	  806.1	  713.9	 3337.0	...
775604	  806.1	  714.0	 3334.0	...
775605	  806.0	  714.3	 3329.0	...
775606	  805.9	  715.0	 3325.0	...
775607	  806.1	  715.5	 3324.0	...
775608	  806.5	  715.8	 3322.0	...
775609	  806.8	  715.8	 3319.0	...
775610	  806.6	  715.4	 3316.0	...
775611	  806.5	  714.9	 3314.0	...
775612	  806.5	  714.3	 3312.0	...
775613	  806.7	  714.2	 3309.0	...
775614	  807.0	  714.0	 3306.0	...
775615	  807.1	  714.4	 3304.0	...
775616	  807.2	  714.7	 3302.0	...
775617	  807.3	  715.0	 3301.0	...
775618	  807.2	  715.1	 3297.0	...
775619	  806.7	  715.3	 3293.0	...
775620	  806.3	  715.4	 3288.0	...
775621	  806.1	  715.6	 3285.0	...
775622	  806.2	  715.8	 3281.0	...
775623	  806.5	  715.2	 3279.0	...
775624	  806.6	  714.3	 3278.0	...
775625	  806.7	  713.3	 3277.0	...
775626	  806.7	  713.2	 3276.0	...
775627	  807.0	  713.3	 3270.0	...
775628	  807.2	  713.5	 3266.0	...
775629	  807.5	  713.6	 3262.0	...
775630	  807.4	  713.5	 3262.0	...
775631	  807.0	  713.5	 3262.0	...
775632	  806.7	  713.7	 3262.0	...
775633	  806.6	  713.7	 3257.0	...
775634	  806.8	  713.8	 3252.0	...
775635	  807.0	  714.3	 3244.0	...
775636	  807.0	  714.8	 3241.0	...
775637	  807.3	  715.2	 3238.0	...
775638	  807.4	  714.8	 3236.0	...
775639	  807.6	  714.6	 3232.0	...
775640	  807.5	  714.6	 3229.0	...
775641	  807.5	  714.2	 3227.0	...
775642	  807.4	  713.5	 3227.0	...
775643	  807.5	  712.9	 3225.0	...
775644	  807.7	  713.0	 3221.0	...
775645	  807.9	  713.0	 3216.0	...
775646	  807.9	  712.8	 3215.0	...
775647	  807.7	  712.7	 3214.0	...
775648	  807.4	  712.8	 3214.0	...
775649	  807.6	  712.9	 3213.0	...
775650	  808.1	  712.9	 3211.0	...
775651	  808.4	  712.6	 3208.0	...
775652	  808.1	  712.3	 3204.0	...
775653	  807.6	  712.0	 3202.0	...
775654	  807.3	  712.0	 3202.0	...
775655	  807.2	  712.0	 3199.0	...
775656	  807.5	  712.0	 3196.0	...
775657	  807.6	  712.0	 3192.0	...
775658	  807.4	  712.5	 3190.0	...
775659	  807.3	  713.0	 3185.0	...
775660	  807.1	  712.7	 3182.0	...
775661	  807.1	  711.9	 3180.0	...
775662	  807.4	  711.8	 3180.0	...
775663	  807.6	  712.7	 3180.0	...
775664	  807.7	  713.4	 3179.0	...
775665	  807.6	  713.0	 3176.0	...
775666	  807.5	  712.6	 3173.0	...
775667	  807.4	  712.3	 3170.0	...
775668	  807.3	  711.9	 3168.0	...
775669	  807.3	  711.5	 3166.0	...
775670	  807.2	  711.2	 3164.0	...
775671	  807.1	  710.9	 3162.0	...
775672	  807.5	  710.8	 3158.0	...
775673	  807.9	  711.0	 3153.0	...
775674	  808.6	  711.3	 3148.0	...
775675	  808.8	  711.7	 3145.0	...
775676	  809.2	  711.7	 3144.0	...
775677	  809.6	  711.7	 3144.0	...
775678	  809.9	  711.4	 3142.0	...
775679	  809.8	  711.3	 3140.0	...
775680	  809.4	  711.5	 3137.0	...
775681	  808.9	  711.9	 3136.0	...
775682	  808.8	  712.0	 3136.0	...
775683	  808.6	  711.7	 3134.0	...
775684	  808.5	  711.9	 3131.0	...
775685	  808.8	  712.5	 3126.0	...
775686	  809.1	  713.0	 3125.0	...
775687	  809.4	  713.1	 3121.0	...
775688	  809.3	  712.8	 3120.0	...
775689	  809.2	  712.6	 3119.0	...
775690	  809.2	  712.5	 3119.0	...
775691	  809.3	  712.7	 3116.0	...
775692	  809.4	  712.8	 3111.0	...
775693	  809.5	  712.2	 3104.0	...
775694	  809.4	  711.5	 3101.0	...
775695	  809.3	  710.7	 3100.0	...
775696	  809.3	  710.6	 3102.0	...
775697	  809.2	  710.4	 3104.0	...
775698	  809.2	  710.4	 3101.0	...
775699	  809.5	  710.2	 3095.0	...
775700	  809.9	  710.0	 3090.0	...
775701	  810.9	  710.1	 3087.0	...
775702	  811.5	  710.5	 3086.0	...
775703	  812.0	  711.0	 3084.0	...
775704	  812.0	  711.6	 3079.0	...
775705	  811.8	  712.1	 3076.0	...
775706	  811.7	  712.3	 3075.0	...
775707	  811.6	  711.9	 3075.0	...
775708	  811.6	  711.6	 3072.0	...
775709	  811.5	  711.3	 3066.0	...
775710	  811.5	  711.8	 3062.0	...
775711	  811.3	  712.3	 3060.0	...
775712	  811.0	  712.1	 3061.0	...
775713	  810.8	  711.5	 3064.0	...
EFIX R   775530	775713	184	  807.8	  714.0	   3290
SSACC R  775714
775714	  811.2	  710.8	 3065.0	...
775715	  811.7	  710.7	 3066.0	...
775716	  811.2	  710.8	 3062.0	...
775717	  810.0	  710.0	 3059.0	...
775718	  808.7	  709.1	 3055.0	...
775719	  806.8	  707.2	 3056.0	...
775720	  804.7	  704.3	 3055.0	...
775721	  800.8	  700.7	 3054.0	...
775722	  796.9	  696.3	 3048.0	...
775723	  792.0	  692.2	 3041.0	...
775724	  786.8	  689.2	 3037.0	...
775725	  781.5	  686.0	 3038.0	...
775726	  776.3	  683.1	 3037.0	...
775727	  773.2	  677.7	 3035.0	...
775728	  770.6	  672.3	 3030.0	...
775729	  768.9	  667.3	 3027.0	...
775730	  767.5	  663.4	 3024.0	...
775731	  767.2	  660.7	 3026.0	...
775732	  767.5	  658.5	 3029.0	...
775733	  768.2	  657.2	 3026.0	...
775734	  769.8	  656.3	 3021.0	...
ESACC R  775714	775734	21	  811.2	  710.8	  769.8	  656.3	   1.46	    121
SFIX R   775735
775735	  771.9	  655.6	 3013.0	...
775736	  773.8	  655.1	 3009.0	...
775737	  774.8	  655.4	 3006.0	...
775738	  775.9	  655.8	 3007.0	...
775739	  776.8	  657.0	 3007.0	...
775740	  777.7	  658.2	 3004.0	...
775741	  777.8	  659.6	 3001.0	...
775742	  778.1	  660.0	 2998.0	...
775743	  778.2	  659.7	 2998.0	...
775744	  778.8	  659.2	 2997.0	...
775745	  779.3	  658.7	 2994.0	...
775746	  779.8	  658.3	 2992.0	...
775747	  780.0	  658.4	 2989.0	...
775748	  780.2	  658.7	 2989.0	...
775749	  780.3	  660.2	 2984.0	...
775750	  780.4	  661.4	 2980.0	...
775751	  780.4	  662.6	 2978.0	...
775752	  780.2	  662.6	 2979.0	...
775753	  780.0	  662.5	 2978.0	...
775754	  780.1	  662.3	 2976.0	...
775755	  780.3	  662.3	 2974.0	...
775756	  780.6	  662.8	 2974.0	...
775757	  780.6	  663.2	 2975.0	...
775758	  780.4	  663.6	 2976.0	...
775759	  780.2	  663.7	 2974.0	...
775760	  780.1	  663.8	 2972.0	...
775761	  780.2	  663.8	 2970.0	...
775762	  780.2	  663.8	 2967.0	...
775763	  780.0	  664.3	 2964.0	...
775764	  779.8	  664.8	 2961.0	...
775765	  779.6	  665.2	 2960.0	...
775766	  779.4	  665.3	 2958.0	...
775767	  779.8	  664.9	 2957.0	...
775768	  780.2	  664.1	 2957.0	...
775769	  780.5	  663.2	 2958.0	...
775770	  780.4	  663.0	 2958.0	...
775771	  780.4	  663.2	 2954.0	...
775772	  780.5	  663.2	 2949.0	...
775773	  780.6	  663.1	 2944.0	...
775774	  780.7	  663.4	 2943.0	...
775775	  780.7	  663.7	 2943.0	...
775776	  780.9	  664.0	 2941.0	...
775777	  781.0	  663.8	 2938.0	...
775778	  781.1	  663.3	 2935.0	...
775779	  781.1	  662.8	 2934.0	...
775780	  780.9	  662.5	 2934.0	...
775781	  780.8	  662.6	 2934.0	...
775782	  781.2	  662.7	 2934.0	...
775783	  781.7	  662.6	 2933.0	...
775784	  782.2	  662.5	 2932.0	...
MSG	775785 0000 _ Number Off
775785	  781.9	  662.6	 2929.0	...
775786	  781.7	  662.8	 2927.0	...
775787	  782.0	  662.9	 2923.0	...
775788	  782.5	  662.6	 2922.0	...
775789	  782.9	  662.0	 2921.0	...
775790	  782.9	  661.7	 2918.0	...
775791	  782.9	  661.5	 2914.0	...
775792	  782.7	  661.2	 2910.0	...
775793	  782.5	  660.9	 2910.0	...
775794	  782.3	  660.5	 2910.0	...
775795	  782.2	  660.2	 2909.0	...
775796	  782.0	  659.8	 2908.0	...
775797	  782.2	  659.4	 2906.0	...
775798	  782.3	  659.4	 2905.0	...
775799	  782.5	  659.8	 2904.0	...
775800	  782.4	  660.4	 2903.0	...
775801	  782.4	  660.9	 2903.0	...
775802	  782.3	  661.3	 2904.0	...
775803	  782.1	  661.7	 2906.0	...
775804	  782.3	  661.7	 2904.0	...
775805	  782.7	  661.2	 2900.0	...
775806	  783.1	  660.8	 2896.0	...
775807	  783.2	  660.8	 2894.0	...
775808	  783.2	  660.5	 2893.0	...
775809	  783.2	  660.0	 2892.0	...
775810	  783.1	  659.1	 2892.0	...
775811	  783.1	  658.5	 2892.0	...
775812	  783.1	  658.1	 2891.0	...
775813	  783.2	  657.5	 2890.0	...
775814	  783.3	  656.8	 2887.0	...
775815	  783.5	  656.2	 2884.0	...
775816	  784.0	  656.2	 2882.0	...
775817	  784.3	  656.3	 2882.0	...
775818	  784.4	  656.5	 2883.0	...
775819	  784.5	  656.7	 2882.0	...
775820	  784.6	  656.8	 2881.0	...
775821	  784.6	  656.8	 2879.0	...
775822	  784.2	  656.8	 2878.0	...
775823	  783.6	  656.8	 2878.0	...
775824	  782.8	  657.2	 2878.0	...
775825	  782.1	  657.4	 2875.0	...
775826	  782.4	  657.2	 2873.0	...
775827	  783.1	  656.7	 2871.0	...
775828	  783.0	  656.5	 2872.0	...
775829	  782.4	  656.6	 2873.0	...
775830	  781.7	  656.7	 2872.0	...
775831	  781.7	  656.6	 2871.0	...
775832	  781.8	  656.4	 2869.0	...
775833	  782.1	  656.3	 2868.0	...
775834	  782.2	  656.5	 2866.0	...
775835	  782.1	  656.8	 2864.0	...
775836	  781.9	  656.7	 2864.0	...
775837	  781.7	  656.1	 2863.0	...
775838	  781.5	  655.4	 2861.0	...
775839	  781.3	  655.0	 2861.0	...
775840	  781.1	  654.9	 2861.0	...
775841	  781.1	  654.9	 2861.0	...
775842	  781.0	  654.9	 2857.0	...
775843	  781.1	  654.8	 2853.0	...
775844	  781.5	  654.7	 2848.0	...
775845	  781.9	  654.6	 2846.0	...
775846	  782.2	  654.5	 2844.0	...
775847	  782.2	  654.5	 2845.0	...
775848	  782.4	  654.4	 2847.0	...
775849	  782.5	  654.2	 2850.0	...
775850	  782.9	  654.0	 2849.0	...
775851	  783.2	  654.0	 2848.0	...
775852	  783.5	  654.0	 2844.0	...
775853	  783.6	  654.1	 2840.0	...
775854	  783.8	  654.3	 2836.0	...
775855	  783.8	  654.4	 2834.0	...
775856	  783.9	  654.4	 2832.0	...
775857	  783.9	  654.8	 2832.0	...
775858	  783.8	  655.1	 2834.0	...
775859	  783.7	  655.5	 2833.0	...
775860	  783.8	  655.4	 2832.0	...
775861	  784.0	  655.4	 2829.0	...
775862	  784.2	  655.3	 2828.0	...
775863	  784.3	  655.2	 2826.0	...
775864	  784.2	  655.2	 2826.0	...
775865	  784.0	  655.1	 2825.0	...
775866	  784.1	  654.8	 2822.0	...
775867	  784.2	  654.4	 2819.0	...
775868	  784.6	  653.1	 2814.0	...
775869	  785.0	  651.9	 2811.0	...
775870	  785.3	  650.7	 2808.0	...
775871	  785.6	  650.6	 2809.0	...
775872	  785.7	  650.4	 2812.0	...
775873	  785.8	  650.2	 2813.0	...
775874	  785.8	  650.0	 2814.0	...
775875	  785.8	  650.0	 2815.0	...
775876	  785.8	  650.0	 2817.0	...
775877	  785.8	  650.1	 2818.0	...
775878	  785.8	  650.1	 2818.0	...
775879	  785.4	  650.3	 2816.0	...
775880	  784.9	  650.6	 2813.0	...
775881	  785.2	  650.8	 2810.0	...
775882	  785.9	  650.8	 2809.0	...
775883	  786.6	  650.7	 2810.0	...
775884	  786.6	  650.5	 2810.0	...
775885	  786.4	  650.3	 2809.0	...
775886	  786.3	  650.2	 2810.0	...
775887	  786.2	  650.3	 2810.0	...
775888	  786.2	  650.4	 2811.0	...
775889	  786.0	  650.6	 2811.0	...
775890	  785.9	  650.7	 2811.0	...
775891	  785.7	  650.5	 2812.0	...
775892	  785.9	  650.1	 2812.0	...
775893	  786.0	  649.8	 2812.0	...
775894	  786.1	  649.8	 2812.0	...
775895	  786.0	  649.9	 2811.0	...
775896	  785.9	  649.9	 2809.0	...
775897	  785.7	  649.8	 2808.0	...
775898	  785.7	  649.9	 2806.0	...
775899	  785.6	  649.9	 2805.0	...
775900	  785.7	  649.9	 2802.0	...
775901	  785.9	  649.9	 2800.0	...
775902	  786.1	  649.9	 2797.0	...
775903	  786.2	  650.0	 2798.0	...
775904	  786.2	  649.7	 2797.0	...
775905	  785.8	  649.5	 2796.0	...
775906	  785.5	  649.9	 2795.0	...
775907	  785.2	  650.7	 2794.0	...
775908	  785.2	  651.4	 2796.0	...
775909	  785.0	  651.6	 2798.0	...
775910	  784.9	  651.7	 2799.0	...
775911	  784.8	  651.9	 2800.0	...
775912	  785.0	  651.9	 2800.0	...
775913	  785.1	  651.9	 2801.0	...
775914	  785.2	  651.5	 2800.0	...
775915	  785.6	  651.2	 2798.0	...
775916	  785.9	  650.8	 2798.0	...
775917	  786.3	  650.8	 2796.0	...
775918	  786.0	  650.9	 2794.0	...
775919	  785.7	  651.1	 2792.0	...
775920	  785.4	  651.3	 2791.0	...
775921	  785.4	  651.3	 2792.0	...
775922	  785.6	  651.2	 2794.0	...
775923	  786.1	  651.1	 2795.0	...
775924	  786.4	  651.3	 2793.0	...
775925	  786.7	  651.5	 2791.0	...
775926	  786.8	  651.8	 2788.0	...
775927	  786.8	  652.0	 2788.0	...
775928	  786.7	  652.2	 2787.0	...
775929	  786.6	  652.0	 2787.0	...
775930	  786.4	  651.7	 2787.0	...
775931	  786.3	  652.1	 2786.0	...
775932	  786.3	  652.7	 2784.0	...
775933	  786.4	  652.8	 2782.0	...
775934	  786.5	  652.2	 2781.0	...
775935	  786.7	  651.5	 2782.0	...
775936	  786.8	  651.2	 2783.0	...
775937	  786.8	  650.9	 2782.0	...
775938	  786.8	  650.9	 2781.0	...
775939	  786.9	  651.1	 2780.0	...
775940	  787.1	  651.6	 2781.0	...
775941	  787.1	  652.1	 2780.0	...
775942	  787.2	  652.8	 2779.0	...
775943	  787.2	  653.1	 2778.0	...
775944	  787.2	  653.0	 2774.0	...
775945	  787.3	  652.6	 2771.0	...
775946	  787.3	  652.3	 2766.0	...
775947	  787.5	  652.5	 2766.0	...
775948	  787.5	  652.6	 2766.0	...
775949	  787.7	  652.6	 2766.0	...
775950	  787.8	  652.3	 2768.0	...
775951	  787.9	  652.1	 2770.0	...
775952	  787.7	  651.9	 2772.0	...
775953	  787.8	  651.8	 2771.0	...
775954	  787.9	  651.5	 2772.0	...
775955	  787.9	  651.1	 2772.0	...
775956	  787.7	  651.0	 2770.0	...
775957	  787.4	  651.0	 2768.0	...
775958	  787.3	  650.9	 2766.0	...
775959	  787.2	  651.2	 2766.0	...
775960	  787.1	  651.6	 2765.0	...
775961	  786.9	  651.9	 2762.0	...
775962	  786.7	  651.7	 2761.0	...
775963	  786.8	  651.7	 2759.0	...
775964	  787.1	  651.9	 2760.0	...
775965	  787.4	  652.1	 2760.0	...
775966	  787.3	  652.3	 2761.0	...
775967	  787.2	  652.3	 2761.0	...
775968	  787.1	  652.3	 2760.0	...
775969	  787.1	  652.3	 2758.0	...
775970	  787.0	  652.0	 2758.0	...
775971	  787.1	  651.8	 2758.0	...
775972	  787.2	  651.6	 2759.0	...
775973	  787.4	  651.6	 2758.0	...
775974	  787.4	  651.7	 2759.0	...
775975	  787.2	  651.3	 2760.0	...
775976	  787.1	  650.9	 2761.0	...
775977	  787.2	  650.7	 2759.0	...
775978	  787.3	  650.9	 2756.0	...
775979	  787.2	  651.1	 2753.0	...
775980	  787.1	  651.4	 2752.0	...
775981	  786.9	  651.8	 2751.0	...
775982	  786.7	  652.3	 2750.0	...
775983	  786.7	  652.5	 2750.0	...
775984	  787.1	  652.0	 2750.0	...
775985	  787.4	  651.3	 2750.0	...
775986	  787.4	  650.6	 2749.0	...
775987	  787.4	  650.5	 2749.0	...
775988	  787.6	  650.4	 2748.0	...
775989	  787.8	  650.2	 2747.0	...
775990	  788.0	  649.8	 2746.0	...
775991	  787.9	  649.4	 2745.0	...
775992	  787.7	  649.1	 2746.0	...
775993	  787.6	  649.4	 2748.0	...
775994	  787.7	  650.2	 2748.0	...
775995	  787.7	  651.0	 2747.0	...
775996	  787.7	  651.4	 2746.0	...
775997	  787.5	  650.6	 2746.0	...
775998	  787.2	  649.8	 2746.0	...
MSG	775999 0000 _ Number On
775999	  787.1	  649.1	 2746.0	...
776000	  787.2	  649.3	 2745.0	...
776001	  787.4	  649.4	 2745.0	...
776002	  787.5	  649.3	 2745.0	...
776003	  787.6	  649.0	 2746.0	...
776004	  787.6	  649.2	 2746.0	...
776005	  787.8	  649.5	 2746.0	...
776006	  788.0	  649.8	 2746.0	...
776007	  788.1	  649.7	 2743.0	...
776008	  788.2	  649.7	 2741.0	...
776009	  788.3	  649.8	 2740.0	...
776010	  788.5	  649.8	 2742.0	...
776011	  788.0	  649.8	 2744.0	...
776012	  787.4	  649.8	 2741.0	...
776013	  786.9	  649.8	 2738.0	...
776014	  787.2	  649.5	 2736.0	...
776015	  787.4	  649.1	 2736.0	...
776016	  787.7	  648.9	 2736.0	...
776017	  787.7	  649.1	 2738.0	...
776018	  787.8	  649.3	 2739.0	...
776019	  787.7	  649.4	 2741.0	...
776020	  787.8	  649.3	 2741.0	...
776021	  788.0	  649.6	 2740.0	...
776022	  788.2	  649.8	 2741.0	...
776023	  788.7	  649.4	 2741.0	...
776024	  789.2	  648.9	 2741.0	...
776025	  789.5	  648.4	 2741.0	...
776026	  789.1	  648.3	 2741.0	...
776027	  788.4	  648.3	 2740.0	...
776028	  787.8	  648.2	 2739.0	...
776029	  787.6	  648.3	 2738.0	...
776030	  787.7	  648.5	 2737.0	...
776031	  787.6	  648.8	 2737.0	...
776032	  787.4	  649.0	 2735.0	...
776033	  787.3	  649.1	 2734.0	...
776034	  787.3	  649.1	 2731.0	...
776035	  787.4	  649.1	 2730.0	...
776036	  787.5	  649.0	 2730.0	...
776037	  787.8	  648.9	 2730.0	...
776038	  788.1	  648.9	 2730.0	...
776039	  788.3	  648.9	 2730.0	...
776040	  788.4	  648.5	 2731.0	...
776041	  788.4	  648.1	 2731.0	...
776042	  788.2	  647.7	 2731.0	...
776043	  788.1	  647.8	 2730.0	...
776044	  787.9	  648.4	 2729.0	...
776045	  787.6	  649.1	 2728.0	...
776046	  787.5	  649.9	 2729.0	...
776047	  787.7	  650.1	 2731.0	...
776048	  787.4	  649.3	 2732.0	...
776049	  787.1	  648.2	 2731.0	...
776050	  786.8	  647.3	 2730.0	...
776051	  787.1	  647.5	 2729.0	...
776052	  787.4	  647.5	 2729.0	...
776053	  787.7	  647.4	 2729.0	...
776054	  787.8	  647.3	 2730.0	...
776055	  788.1	  647.3	 2731.0	...
776056	  788.2	  647.4	 2729.0	...
776057	  788.4	  647.4	 2726.0	...
776058	  788.5	  647.4	 2724.0	...
776059	  788.4	  647.5	 2724.0	...
776060	  788.4	  647.6	 2724.0	...
776061	  788.3	  647.7	 2724.0	...
776062	  788.2	  647.4	 2724.0	...
776063	  788.1	  647.1	 2723.0	...
776064	  788.2	  646.9	 2723.0	...
776065	  788.3	  646.9	 2723.0	...
776066	  788.4	  646.8	 2723.0	...
776067	  788.4	  646.6	 2723.0	...
776068	  788.5	  646.8	 2722.0	...
776069	  788.6	  647.4	 2722.0	...
776070	  788.8	  647.9	 2722.0	...
776071	  789.0	  648.1	 2722.0	...
776072	  789.1	  647.7	 2722.0	...
776073	  789.0	  647.0	 2723.0	...
776074	  789.0	  646.5	 2724.0	...
776075	  789.0	  646.3	 2724.0	...
776076	  789.0	  646.5	 2723.0	...
776077	  788.9	  646.6	 2721.0	...
776078	  788.8	  646.4	 2721.0	...
776079	  788.6	  646.3	 2721.0	...
776080	  788.4	  646.1	 2721.0	...
776081	  788.1	  646.0	 2721.0	...
776082	  788.0	  646.2	 2722.0	...
776083	  788.0	  647.1	 2723.0	...
776084	  788.3	  648.0	 2722.0	...
776085	  788.4	  648.3	 2720.0	...
776086	  788.4	  647.9	 2718.0	...
776087	  788.7	  647.3	 2717.0	...
776088	  789.0	  646.9	 2717.0	...
776089	  789.1	  647.3	 2717.0	...
776090	  788.7	  648.0	 2718.0	...
776091	  788.5	  648.9	 2720.0	...
776092	  788.6	  649.1	 2721.0	...
776093	  788.8	  649.1	 2722.0	...
776094	  789.0	  648.9	 2722.0	...
776095	  789.1	  648.2	 2720.0	...
776096	  789.2	  647.6	 2718.0	...
776097	  789.1	  646.9	 2713.0	...
776098	  789.3	  646.5	 2709.0	...
776099	  789.4	  646.1	 2707.0	...
776100	  789.4	  645.9	 2707.0	...
776101	  789.3	  645.9	 2707.0	...
776102	  789.3	  645.9	 2708.0	...
776103	  789.4	  645.9	 2708.0	...
776104	  789.5	  645.7	 2708.0	...
776105	  789.4	  645.3	 2708.0	...
776106	  789.4	  644.9	 2707.0	...
776107	  789.4	  644.8	 2706.0	...
776108	  789.5	  644.8	 2707.0	...
776109	  789.6	  644.5	 2710.0	...
776110	  789.6	  644.3	 2712.0	...
776111	  789.4	  644.2	 2712.0	...
776112	  789.1	  644.5	 2711.0	...
776113	  788.8	  644.6	 2710.0	...
776114	  788.5	  644.5	 2710.0	...
776115	  788.0	  644.4	 2709.0	...
776116	  787.7	  645.1	 2708.0	...
776117	  788.0	  645.7	 2707.0	...
776118	  788.5	  645.9	 2707.0	...
776119	  788.8	  645.5	 2707.0	...
776120	  788.0	  645.3	 2709.0	...
776121	  787.3	  645.5	 2711.0	...
776122	  786.6	  645.5	 2712.0	...
776123	  786.5	  645.2	 2711.0	...
776124	  786.4	  644.8	 2710.0	...
776125	  786.4	  644.9	 2711.0	...
776126	  786.4	  645.1	 2712.0	...
776127	  786.2	  645.5	 2713.0	...
776128	  786.1	  645.6	 2714.0	...
776129	  785.9	  645.7	 2714.0	...
776130	  785.8	  645.7	 2715.0	...
776131	  785.9	  645.6	 2716.0	...
776132	  786.2	  645.4	 2717.0	...
776133	  786.3	  645.2	 2718.0	...
776134	  786.4	  645.4	 2718.0	...
776135	  786.4	  645.7	 2718.0	...
776136	  786.3	  646.1	 2716.0	...
776137	  786.3	  646.2	 2712.0	...
776138	  786.2	  646.2	 2709.0	...
776139	  786.0	  646.1	 2707.0	...
776140	  785.8	  646.1	 2706.0	...
776141	  785.5	  646.1	 2705.0	...
776142	  785.6	  646.0	 2704.0	...
776143	  786.2	  645.7	 2704.0	...
776144	  786.7	  645.1	 2703.0	...
776145	  787.2	  644.4	 2704.0	...
776146	  787.1	  644.0	 2703.0	...
776147	  787.1	  643.8	 2702.0	...
776148	  787.2	  643.7	 2700.0	...
776149	  787.3	  643.8	 2700.0	...
776150	  787.2	  644.2	 2699.0	...
776151	  787.2	  644.6	 2699.0	...
776152	  787.2	  644.8	 2699.0	...
776153	  787.2	  644.9	 2700.0	...
776154	  787.3	  645.0	 2702.0	...
776155	  787.3	  645.2	 2702.0	...
776156	  787.1	  645.3	 2702.0	...
776157	  787.0	  645.4	 2704.0	...
776158	  787.1	  645.3	 2707.0	...
776159	  787.4	  645.3	 2710.0	...
776160	  787.8	  645.3	 2711.0	...
776161	  787.9	  645.3	 2710.0	...
776162	  787.9	  644.8	 2710.0	...
776163	  787.8	  644.3	 2709.0	...
776164	  787.6	  643.9	 2708.0	...
776165	  788.1	  643.8	 2706.0	...
776166	  788.7	  643.8	 2704.0	...
776167	  789.0	  643.9	 2703.0	...
776168	  788.8	  644.1	 2703.0	...
776169	  788.6	  644.4	 2705.0	...
776170	  788.6	  644.5	 2706.0	...
776171	  788.6	  644.6	 2708.0	...
776172	  788.6	  644.7	 2707.0	...
776173	  788.4	  645.0	 2706.0	...
776174	  788.1	  645.4	 2702.0	...
776175	  787.7	  644.9	 2699.0	...
776176	  788.1	  644.1	 2698.0	...
776177	  788.6	  643.2	 2700.0	...
776178	  789.4	  643.1	 2699.0	...
776179	  789.7	  643.2	 2697.0	...
776180	  789.9	  643.4	 2695.0	...
776181	  789.9	  643.2	 2696.0	...
776182	  789.8	  642.8	 2696.0	...
776183	  789.7	  642.4	 2695.0	...
776184	  789.6	  642.4	 2695.0	...
776185	  789.6	  643.1	 2695.0	...
776186	  789.6	  643.7	 2695.0	...
776187	  789.5	  644.6	 2696.0	...
776188	  789.4	  644.7	 2696.0	...
776189	  789.1	  644.1	 2696.0	...
776190	  789.0	  643.4	 2697.0	...
776191	  789.3	  642.3	 2696.0	...
776192	  789.7	  642.0	 2695.0	...
776193	  790.2	  641.7	 2694.0	...
776194	  790.3	  641.6	 2693.0	...
776195	  790.4	  641.6	 2693.0	...
776196	  790.2	  641.6	 2694.0	...
776197	  789.8	  642.0	 2694.0	...
776198	  789.4	  642.1	 2695.0	...
776199	  789.4	  641.9	 2697.0	...
776200	  789.2	  641.4	 2700.0	...
776201	  789.1	  642.4	 2703.0	...
776202	  788.6	  643.8	 2704.0	...
776203	  788.4	  645.2	 2704.0	...
776204	  788.1	  645.3	 2703.0	...
776205	  788.0	  644.3	 2701.0	...
776206	  787.5	  643.4	 2701.0	...
776207	  787.0	  642.4	 2702.0	...
776208	  786.8	  641.8	 2703.0	...
776209	  786.9	  641.1	 2703.0	...
776210	  787.0	  640.6	 2705.0	...
776211	  786.9	  640.8	 2706.0	...
776212	  786.7	  641.8	 2708.0	...
776213	  786.5	  643.1	 2708.0	...
776214	  786.6	  644.2	 2708.0	...
776215	  786.6	  644.7	 2707.0	...
776216	  786.5	  644.9	 2706.0	...
776217	  786.5	  644.9	 2705.0	...
776218	  786.6	  644.7	 2704.0	...
776219	  786.6	  644.6	 2705.0	...
776220	  786.6	  644.6	 2706.0	...
776221	  786.5	  644.7	 2708.0	...
776222	  786.4	  644.8	 2708.0	...
776223	  786.3	  644.3	 2708.0	...
776224	  786.0	  643.9	 2707.0	...
776225	  785.8	  644.0	 2706.0	...
776226	  786.1	  644.5	 2705.0	...
776227	  786.6	  644.4	 2705.0	...
776228	  787.0	  644.0	 2704.0	...
776229	  786.9	  643.7	 2704.0	...
776230	  786.8	  644.2	 2704.0	...
776231	  787.1	  644.3	 2704.0	...
776232	  787.3	  644.4	 2705.0	...
776233	  787.3	  644.2	 2706.0	...
776234	  787.1	  644.0	 2705.0	...
776235	  787.0	  643.8	 2703.0	...
776236	  786.8	  643.8	 2701.0	...
776237	  786.7	  644.2	 2701.0	...
776238	  786.6	  644.5	 2701.0	...
776239	  786.6	  644.6	 2700.0	...
776240	  786.5	  644.3	 2699.0	...
776241	  786.5	  644.0	 2698.0	...
776242	  786.5	  643.9	 2698.0	...
776243	  786.4	  643.9	 2700.0	...
776244	  786.4	  643.8	 2701.0	...
776245	  786.4	  643.5	 2703.0	...
776246	  786.5	  643.5	 2703.0	...
776247	  786.7	  643.6	 2706.0	...
776248	  786.7	  644.1	 2709.0	...
776249	  786.8	  644.5	 2710.0	...
776250	  786.4	  645.0	 2709.0	...
776251	  785.9	  645.2	 2708.0	...
776252	  785.5	  645.3	 2707.0	...
776253	  785.5	  645.3	 2707.0	...
776254	  785.5	  645.3	 2706.0	...
776255	  785.4	  645.3	 2705.0	...
776256	  785.4	  645.5	 2705.0	...
776257	  785.1	  645.6	 2706.0	...
776258	  784.8	  645.8	 2706.0	...
776259	  784.7	  645.7	 2706.0	...
776260	  784.8	  645.2	 2706.0	...
776261	  784.9	  644.5	 2706.0	...
776262	  784.8	  643.8	 2706.0	...
776263	  784.7	  643.8	 2706.0	...
776264	  784.7	  643.7	 2707.0	...
776265	  785.0	  643.6	 2707.0	...
776266	  785.4	  643.4	 2707.0	...
776267	  785.8	  643.1	 2707.0	...
776268	  786.0	  642.9	 2706.0	...
776269	  785.9	  642.6	 2707.0	...
776270	  785.5	  642.5	 2707.0	...
776271	  785.2	  642.6	 2707.0	...
776272	  784.8	  643.0	 2707.0	...
776273	  784.8	  643.5	 2708.0	...
776274	  784.9	  644.0	 2708.0	...
776275	  785.0	  644.5	 2708.0	...
776276	  784.9	  644.8	 2708.0	...
776277	  784.7	  644.8	 2709.0	...
776278	  784.4	  644.6	 2710.0	...
776279	  784.8	  644.0	 2714.0	...
776280	  785.3	  643.3	 2717.0	...
776281	  785.8	  642.7	 2719.0	...
776282	  785.8	  642.5	 2717.0	...
776283	  785.5	  642.8	 2716.0	...
776284	  785.1	  643.0	 2715.0	...
776285	  784.6	  643.1	 2716.0	...
776286	  784.5	  643.1	 2716.0	...
776287	  784.4	  643.2	 2714.0	...
776288	  784.4	  643.3	 2712.0	...
776289	  784.5	  643.4	 2710.0	...
776290	  784.5	  643.3	 2711.0	...
776291	  784.6	  643.3	 2713.0	...
776292	  784.5	  642.9	 2715.0	...
776293	  784.4	  642.5	 2717.0	...
776294	  784.4	  642.4	 2717.0	...
776295	  784.5	  642.9	 2717.0	...
776296	  784.6	  643.4	 2716.0	...
776297	  784.9	  643.1	 2715.0	...
776298	  785.2	  642.5	 2717.0	...
776299	  785.1	  642.0	 2720.0	...
MSG	776300 0000 _ Number Off
776300	  784.7	  642.1	 2722.0	...
776301	  784.4	  642.9	 2722.0	...
776302	  784.5	  643.8	 2721.0	...
776303	  784.6	  644.4	 2721.0	...
776304	  784.3	  644.2	 2723.0	...
776305	  784.0	  644.0	 2724.0	...
776306	  783.9	  643.9	 2724.0	...
776307	  784.0	  643.8	 2723.0	...
776308	  784.2	  643.6	 2722.0	...
776309	  784.3	  643.3	 2721.0	...
776310	  784.2	  643.1	 2721.0	...
776311	  784.0	  642.9	 2720.0	...
776312	  783.9	  642.8	 2721.0	...
776313	  784.0	  642.6	 2722.0	...
776314	  784.1	  642.6	 2723.0	...
776315	  783.7	  642.7	 2723.0	...
776316	  783.0	  642.9	 2724.0	...
776317	  782.3	  643.2	 2725.0	...
776318	  782.1	  643.5	 2725.0	...
776319	  783.0	  643.6	 2724.0	...
776320	  783.9	  643.7	 2724.0	...
776321	  784.1	  643.8	 2725.0	...
776322	  783.5	  643.9	 2727.0	...
776323	  783.2	  643.5	 2728.0	...
776324	  783.5	  643.0	 2730.0	...
776325	  783.7	  642.7	 2731.0	...
776326	  784.2	  642.5	 2732.0	...
776327	  784.7	  641.8	 2730.0	...
776328	  784.7	  641.2	 2728.0	...
776329	  784.1	  640.9	 2727.0	...
776330	  783.5	  641.0	 2728.0	...
776331	  783.2	  640.8	 2729.0	...
776332	  782.9	  640.5	 2728.0	...
776333	  782.7	  640.3	 2728.0	...
776334	  782.6	  640.2	 2728.0	...
776335	  782.5	  640.4	 2729.0	...
776336	  782.5	  640.6	 2729.0	...
776337	  782.7	  640.8	 2728.0	...
776338	  782.9	  641.0	 2726.0	...
776339	  783.0	  641.2	 2725.0	...
776340	  783.2	  641.1	 2725.0	...
776341	  783.9	  639.8	 2727.0	...
776342	  784.6	  638.5	 2729.0	...
776343	  785.2	  638.2	 2731.0	...
776344	  785.4	  639.0	 2730.0	...
776345	  785.6	  639.7	 2729.0	...
776346	  785.8	  639.7	 2728.0	...
776347	  786.0	  639.9	 2728.0	...
776348	  786.1	  640.1	 2728.0	...
776349	  786.2	  640.2	 2729.0	...
776350	  786.4	  640.1	 2729.0	...
776351	  786.6	  639.9	 2729.0	...
776352	  786.9	  639.7	 2731.0	...
776353	  786.9	  638.8	 2731.0	...
776354	  787.0	  637.8	 2732.0	...
776355	  786.9	  636.9	 2732.0	...
776356	  786.9	  636.9	 2732.0	...
776357	  786.8	  637.0	 2733.0	...
776358	  786.5	  637.2	 2735.0	...
776359	  786.2	  637.4	 2737.0	...
776360	  786.1	  637.7	 2740.0	...
776361	  786.0	  638.3	 2740.0	...
776362	  786.1	  638.7	 2740.0	...
776363	  786.1	  639.1	 2741.0	...
776364	  786.0	  639.0	 2741.0	...
776365	  785.7	  638.9	 2741.0	...
776366	  785.4	  638.8	 2741.0	...
776367	  785.3	  638.8	 2741.0	...
776368	  785.4	  638.8	 2742.0	...
776369	  785.0	  639.0	 2744.0	...
776370	  784.4	  639.4	 2746.0	...
776371	  783.8	  639.9	 2746.0	...
776372	  783.4	  640.1	 2746.0	...
776373	  783.2	  640.2	 2746.0	...
776374	  783.1	  640.3	 2749.0	...
776375	  783.4	  640.1	 2751.0	...
776376	  783.6	  640.0	 2753.0	...
776377	  783.6	  639.9	 2753.0	...
776378	  783.4	  640.1	 2755.0	...
776379	  783.2	  639.4	 2757.0	...
776380	  782.8	  638.8	 2758.0	...
776381	  782.3	  639.2	 2759.0	...
776382	  781.8	  640.3	 2759.0	...
776383	  781.8	  641.3	 2757.0	...
776384	  782.1	  641.2	 2754.0	...
776385	  782.3	  641.1	 2752.0	...
776386	  782.5	  641.3	 2753.0	...
776387	  782.6	  641.5	 2753.0	...
776388	  782.6	  641.3	 2753.0	...
776389	  782.6	  640.8	 2754.0	...
776390	  782.6	  640.3	 2754.0	...
776391	  782.7	  640.2	 2755.0	...
776392	  782.7	  640.1	 2757.0	...
776393	  782.2	  640.0	 2760.0	...
776394	  781.7	  640.1	 2763.0	...
776395	  781.2	  640.3	 2766.0	...
776396	  781.2	  640.6	 2769.0	...
776397	  781.6	  640.7	 2771.0	...
776398	  782.0	  641.0	 2771.0	...
776399	  782.0	  641.2	 2771.0	...
776400	  781.5	  641.5	 2771.0	...
776401	  781.1	  641.3	 2773.0	...
776402	  781.3	  641.0	 2775.0	...
776403	  781.2	  641.7	 2777.0	...
776404	  780.9	  642.7	 2777.0	...
776405	  780.6	  643.7	 2777.0	...
776406	  780.4	  643.8	 2778.0	...
776407	  780.5	  644.1	 2778.0	...
776408	  780.6	  644.3	 2778.0	...
776409	  780.9	  644.6	 2777.0	...
776410	  781.1	  644.1	 2777.0	...
776411	  781.1	  643.5	 2776.0	...
776412	  781.0	  642.8	 2778.0	...
776413	  781.1	  642.7	 2781.0	...
776414	  781.3	  642.8	 2784.0	...
776415	  781.3	  642.9	 2785.0	...
776416	  781.1	  642.9	 2787.0	...
776417	  780.9	  643.0	 2789.0	...
776418	  780.9	  643.1	 2791.0	...
776419	  780.7	  643.0	 2791.0	...
776420	  780.4	  642.8	 2791.0	...
776421	  780.1	  642.5	 2793.0	...
776422	  780.0	  642.3	 2793.0	...
776423	  779.8	  642.2	 2794.0	...
776424	  779.7	  643.5	 2793.0	...
776425	  779.6	  645.0	 2793.0	...
776426	  779.7	  646.2	 2796.0	...
776427	  779.6	  645.8	 2799.0	...
776428	  779.6	  645.3	 2800.0	...
776429	  779.5	  645.0	 2798.0	...
776430	  779.4	  644.0	 2798.0	...
776431	  779.1	  643.2	 2801.0	...
776432	  778.9	  642.5	 2803.0	...
776433	  778.8	  642.6	 2802.0	...
776434	  778.8	  642.3	 2801.0	...
776435	  778.6	  641.9	 2801.0	...
776436	  778.5	  641.5	 2802.0	...
776437	  778.6	  641.6	 2802.0	...
776438	  779.1	  642.1	 2805.0	...
776439	  779.5	  642.4	 2809.0	...
776440	  779.6	  642.6	 2811.0	...
776441	  779.5	  642.4	 2810.0	...
776442	  779.4	  642.4	 2812.0	...
776443	  779.3	  642.2	 2814.0	...
776444	  779.1	  641.8	 2816.0	...
776445	  779.0	  641.4	 2816.0	...
776446	  778.9	  641.9	 2817.0	...
776447	  778.9	  642.6	 2818.0	...
776448	  778.8	  643.4	 2823.0	...
776449	  778.6	  643.5	 2827.0	...
776450	  778.5	  643.6	 2831.0	...
776451	  778.4	  643.7	 2831.0	...
776452	  778.4	  643.8	 2832.0	...
776453	  778.6	  643.7	 2833.0	...
776454	  778.7	  643.5	 2835.0	...
776455	  778.8	  643.4	 2837.0	...
776456	  778.8	  643.6	 2839.0	...
776457	  778.7	  643.9	 2838.0	...
776458	  778.5	  644.1	 2838.0	...
776459	  778.3	  644.0	 2839.0	...
776460	  778.1	  643.9	 2840.0	...
776461	  777.9	  643.8	 2842.0	...
776462	  777.7	  643.5	 2844.0	...
776463	  777.4	  643.3	 2843.0	...
776464	  777.3	  643.2	 2841.0	...
776465	  777.0	  643.5	 2840.0	...
776466	  776.8	  643.7	 2841.0	...
776467	  776.9	  643.8	 2843.0	...
776468	  777.1	  644.0	 2844.0	...
776469	  777.4	  644.3	 2846.0	...
776470	  777.4	  644.5	 2846.0	...
776471	  777.4	  644.4	 2846.0	...
776472	  777.4	  644.1	 2848.0	...
776473	  777.4	  643.8	 2850.0	...
776474	  777.5	  643.8	 2853.0	...
776475	  777.5	  643.7	 2854.0	...
776476	  777.6	  643.6	 2855.0	...
776477	  777.5	  643.5	 2856.0	...
776478	  777.5	  643.4	 2856.0	...
776479	  777.5	  643.2	 2855.0	...
776480	  777.6	  643.1	 2855.0	...
776481	  777.7	  643.1	 2855.0	...
776482	  777.5	  643.2	 2855.0	...
776483	  777.1	  643.3	 2856.0	...
776484	  776.7	  643.5	 2857.0	...
776485	  776.7	  643.1	 2860.0	...
776486	  777.1	  642.6	 2862.0	...
776487	  777.4	  642.1	 2865.0	...
776488	  777.5	  642.3	 2866.0	...
776489	  777.4	  642.6	 2867.0	...
776490	  777.2	  643.0	 2866.0	...
776491	  777.0	  643.0	 2866.0	...
776492	  776.6	  642.8	 2868.0	...
776493	  776.2	  642.7	 2870.0	...
776494	  776.1	  642.8	 2873.0	...
776495	  776.3	  642.9	 2875.0	...
776496	  776.5	  643.0	 2877.0	...
776497	  776.7	  643.0	 2880.0	...
776498	  776.7	  643.1	 2882.0	...
776499	  776.5	  643.2	 2885.0	...
776500	  776.3	  643.3	 2886.0	...
776501	  776.2	  643.4	 2887.0	...
776502	  776.3	  643.4	 2887.0	...
776503	  776.4	  643.5	 2888.0	...
776504	  776.3	  643.5	 2891.0	...
776505	  776.1	  643.3	 2895.0	...
776506	  775.9	  643.2	 2899.0	...
776507	  775.5	  643.0	 2899.0	...
776508	  775.2	  643.0	 2899.0	...
776509	  774.9	  643.2	 2898.0	...
776510	  774.9	  643.3	 2899.0	...
776511	  774.9	  643.4	 2901.0	...
776512	  774.7	  643.6	 2904.0	...
776513	  774.4	  643.8	 2909.0	...
776514	  774.1	  644.2	 2913.0	...
776515	  774.0	  644.4	 2915.0	...
776516	  774.0	  644.5	 2916.0	...
776517	  773.8	  644.8	 2916.0	...
776518	  773.7	  645.1	 2916.0	...
776519	  773.6	  645.5	 2916.0	...
776520	  773.7	  645.7	 2917.0	...
776521	  774.0	  645.8	 2919.0	...
776522	  774.3	  645.6	 2920.0	...
776523	  774.6	  645.2	 2920.0	...
776524	  774.8	  645.0	 2919.0	...
776525	  775.0	  645.3	 2918.0	...
776526	  775.0	  645.5	 2921.0	...
776527	  774.7	  645.4	 2925.0	...
776528	  774.0	  645.2	 2930.0	...
776529	  773.4	  645.6	 2932.0	...
776530	  773.1	  646.1	 2935.0	...
776531	  773.0	  646.5	 2937.0	...
776532	  772.9	  646.6	 2937.0	...
776533	  772.7	  646.4	 2935.0	...
776534	  772.6	  646.2	 2933.0	...
776535	  772.4	  646.5	 2932.0	...
776536	  772.4	  647.2	 2933.0	...
776537	  772.5	  647.9	 2935.0	...
776538	  772.8	  647.8	 2936.0	...
776539	  773.1	  647.3	 2937.0	...
776540	  773.2	  647.1	 2938.0	...
776541	  773.2	  647.1	 2940.0	...
776542	  773.1	  647.4	 2942.0	...
776543	  772.8	  647.7	 2943.0	...
776544	  772.6	  647.8	 2945.0	...
776545	  772.4	  647.9	 2948.0	...
776546	  772.4	  647.9	 2950.0	...
776547	  772.4	  648.0	 2951.0	...
776548	  772.5	  648.0	 2951.0	...
776549	  772.5	  648.0	 2951.0	...
776550	  772.8	  648.0	 2952.0	...
776551	  773.0	  647.9	 2954.0	...
776552	  773.0	  647.8	 2954.0	...
776553	  772.5	  647.7	 2952.0	...
776554	  772.3	  647.6	 2951.0	...
776555	  772.3	  647.6	 2953.0	...
776556	  772.5	  647.7	 2956.0	...
776557	  772.3	  647.8	 2958.0	...
776558	  771.9	  648.1	 2959.0	...
776559	  771.4	  648.1	 2959.0	...
776560	  771.1	  648.1	 2959.0	...
776561	  771.1	  647.9	 2962.0	...
776562	  771.1	  647.8	 2966.0	...
776563	  771.2	  647.7	 2967.0	...
776564	  771.4	  647.3	 2966.0	...
776565	  771.3	  647.0	 2966.0	...
776566	  770.7	  646.6	 2967.0	...
776567	  770.1	  646.7	 2968.0	...
776568	  769.6	  647.4	 2971.0	...
776569	  769.6	  648.2	 2973.0	...
776570	  769.9	  648.9	 2975.0	...
776571	  770.3	  648.8	 2975.0	...
776572	  770.5	  648.3	 2976.0	...
776573	  770.3	  647.8	 2976.0	...
776574	  770.2	  647.3	 2974.0	...
776575	  770.3	  647.3	 2975.0	...
776576	  770.5	  647.4	 2978.0	...
776577	  770.6	  647.3	 2981.0	...
776578	  770.8	  647.0	 2983.0	...
776579	  770.9	  646.7	 2985.0	...
776580	  770.9	  646.1	 2986.0	...
776581	  770.7	  645.7	 2986.0	...
776582	  770.1	  645.7	 2987.0	...
776583	  769.6	  646.1	 2988.0	...
776584	  769.3	  646.2	 2989.0	...
776585	  769.4	  645.9	 2991.0	...
776586	  769.6	  645.4	 2992.0	...
776587	  769.8	  645.3	 2993.0	...
776588	  769.9	  645.2	 2993.0	...
776589	  770.3	  644.6	 2995.0	...
776590	  770.6	  644.1	 2996.0	...
776591	  770.9	  644.0	 2997.0	...
776592	  770.6	  644.6	 2998.0	...
776593	  770.4	  644.6	 2998.0	...
776594	  770.3	  644.1	 2999.0	...
776595	  770.4	  643.8	 3001.0	...
776596	  770.4	  644.0	 3004.0	...
776597	  770.4	  644.2	 3006.0	...
776598	  770.4	  644.0	 3006.0	...
776599	  770.2	  643.8	 3006.0	...
776600	  769.9	  643.9	 3006.0	...
776601	  769.6	  644.0	 3006.0	...
776602	  769.5	  644.1	 3007.0	...
776603	  769.6	  644.7	 3009.0	...
776604	  769.8	  645.3	 3010.0	...
776605	  769.8	  645.9	 3012.0	...
776606	  769.5	  645.8	 3014.0	...
776607	  769.2	  645.8	 3014.0	...
776608	  769.0	  645.9	 3013.0	...
776609	  768.9	  646.1	 3012.0	...
776610	  768.8	  646.2	 3012.0	...
776611	  768.7	  646.1	 3012.0	...
776612	  768.5	  646.2	 3012.0	...
776613	  768.4	  646.9	 3015.0	...
776614	  768.2	  647.5	 3019.0	...
776615	  767.7	  648.5	 3022.0	...
776616	  767.2	  649.1	 3024.0	...
776617	  766.8	  649.8	 3025.0	...
776618	  766.7	  649.4	 3027.0	...
776619	  766.4	  649.0	 3029.0	...
776620	  766.1	  648.6	 3032.0	...
776621	  765.9	  648.7	 3035.0	...
776622	  766.6	  648.8	 3038.0	...
776623	  767.2	  648.8	 3035.0	...
776624	  767.3	  648.8	 3031.0	...
776625	  766.9	  648.4	 3032.0	...
776626	  766.3	  648.1	 3037.0	...
776627	  766.2	  647.8	 3042.0	...
776628	  766.0	  647.8	 3042.0	...
776629	  765.8	  647.8	 3042.0	...
776630	  765.6	  647.8	 3043.0	...
776631	  765.7	  647.8	 3045.0	...
776632	  766.3	  647.7	 3046.0	...
776633	  766.8	  647.6	 3047.0	...
776634	  767.0	  647.5	 3047.0	...
776635	  767.1	  647.5	 3047.0	...
776636	  767.1	  647.5	 3047.0	...
776637	  767.0	  647.5	 3047.0	...
776638	  766.9	  647.4	 3048.0	...
776639	  766.4	  647.5	 3052.0	...
776640	  765.9	  647.6	 3056.0	...
776641	  765.7	  647.8	 3060.0	...
776642	  765.8	  647.7	 3061.0	...
776643	  765.8	  647.6	 3062.0	...
776644	  765.9	  647.5	 3061.0	...
776645	  765.9	  647.4	 3061.0	...
776646	  766.0	  647.9	 3062.0	...
776647	  766.1	  648.3	 3063.0	...
776648	  766.2	  648.5	 3065.0	...
776649	  766.1	  648.1	 3066.0	...
776650	  766.0	  648.0	 3066.0	...
776651	  765.9	  648.3	 3067.0	...
776652	  765.9	  648.7	 3068.0	...
776653	  765.8	  649.0	 3070.0	...
776654	  766.0	  649.1	 3072.0	...
776655	  766.0	  649.1	 3074.0	...
776656	  766.1	  649.0	 3075.0	...
776657	  766.3	  649.0	 3074.0	...
776658	  766.5	  648.4	 3073.0	...
776659	  766.9	  647.8	 3071.0	...
776660	  767.1	  647.3	 3070.0	...
776661	  767.3	  647.3	 3070.0	...
776662	  767.2	  647.3	 3070.0	...
776663	  767.1	  647.1	 3070.0	...
776664	  767.0	  647.0	 3070.0	...
776665	  766.9	  646.9	 3070.0	...
776666	  767.0	  647.1	 3071.0	...
776667	  767.2	  647.2	 3071.0	...
776668	  767.4	  647.2	 3070.0	...
776669	  767.4	  647.2	 3070.0	...
776670	  767.4	  647.2	 3070.0	...
776671	  767.5	  647.4	 3069.0	...
776672	  767.6	  647.5	 3069.0	...
776673	  767.7	  648.4	 3068.0	...
776674	  767.7	  649.1	 3067.0	...
776675	  767.7	  649.2	 3068.0	...
776676	  767.7	  648.7	 3070.0	...
776677	  767.6	  648.1	 3072.0	...
776678	  767.9	  647.8	 3074.0	...
776679	  768.4	  647.4	 3076.0	...
776680	  768.9	  647.4	 3076.0	...
776681	  768.9	  647.7	 3074.0	...
776682	  769.0	  648.0	 3072.0	...
776683	  769.0	  649.0	 3074.0	...
776684	  769.2	  650.0	 3076.0	...
776685	  769.3	  650.0	 3078.0	...
776686	  769.3	  649.2	 3078.0	...
776687	  769.1	  648.4	 3078.0	...
776688	  769.0	  648.5	 3079.0	...
776689	  769.1	  648.7	 3080.0	...
776690	  769.3	  648.7	 3081.0	...
776691	  769.3	  648.7	 3080.0	...
776692	  768.8	  648.7	 3079.0	...
776693	  768.3	  649.1	 3078.0	...
776694	  767.8	  649.0	 3078.0	...
776695	  767.7	  649.1	 3078.0	...
776696	  767.6	  648.8	 3079.0	...
776697	  767.5	  649.0	 3078.0	...
776698	  767.5	  649.4	 3078.0	...
776699	  767.5	  649.8	 3077.0	...
776700	  767.2	  650.3	 3076.0	...
776701	  766.8	  650.4	 3077.0	...
776702	  766.7	  650.7	 3078.0	...
776703	  766.9	  650.8	 3080.0	...
776704	  767.0	  650.7	 3080.0	...
776705	  766.9	  650.4	 3080.0	...
776706	  766.8	  650.1	 3080.0	...
776707	  766.8	  650.1	 3081.0	...
776708	  766.8	  650.3	 3083.0	...
776709	  767.2	  650.4	 3085.0	...
776710	  767.6	  650.3	 3085.0	...
776711	  768.0	  649.1	 3085.0	...
776712	  768.0	  648.1	 3085.0	...
776713	  767.9	  648.4	 3087.0	...
776714	  767.8	  649.5	 3090.0	...
776715	  767.5	  650.6	 3091.0	...
776716	  767.2	  650.7	 3089.0	...
776717	  766.8	  650.8	 3087.0	...
776718	  766.6	  651.1	 3087.0	...
776719	  766.3	  651.3	 3087.0	...
776720	  766.0	  651.4	 3086.0	...
776721	  765.8	  651.3	 3086.0	...
776722	  765.7	  651.3	 3085.0	...
776723	  765.9	  651.2	 3085.0	...
776724	  766.0	  651.1	 3084.0	...
776725	  765.9	  651.4	 3083.0	...
776726	  765.8	  651.9	 3081.0	...
776727	  766.3	  651.8	 3079.0	...
776728	  766.8	  651.4	 3081.0	...
776729	  767.2	  650.9	 3083.0	...
776730	  767.0	  650.8	 3086.0	...
776731	  766.9	  650.8	 3087.0	...
776732	  767.0	  650.3	 3088.0	...
776733	  766.9	  650.0	 3089.0	...
776734	  766.8	  649.5	 3089.0	...
776735	  766.9	  649.4	 3090.0	...
776736	  767.1	  649.3	 3090.0	...
776737	  767.3	  649.2	 3091.0	...
776738	  767.5	  649.2	 3091.0	...
776739	  767.5	  649.1	 3090.0	...
776740	  767.5	  649.0	 3091.0	...
776741	  767.3	  649.0	 3092.0	...
776742	  767.2	  649.1	 3094.0	...
776743	  767.0	  649.3	 3094.0	...
776744	  767.1	  649.4	 3094.0	...
776745	  767.5	  649.4	 3093.0	...
776746	  767.8	  648.8	 3092.0	...
776747	  767.9	  648.2	 3092.0	...
776748	  767.8	  648.4	 3090.0	...
776749	  767.9	  649.1	 3089.0	...
776750	  768.0	  649.7	 3089.0	...
776751	  767.9	  649.3	 3088.0	...
776752	  768.1	  648.4	 3091.0	...
776753	  768.5	  647.5	 3093.0	...
776754	  769.0	  647.0	 3094.0	...
776755	  769.3	  647.5	 3093.0	...
776756	  768.7	  648.2	 3091.0	...
776757	  768.1	  648.9	 3090.0	...
776758	  767.8	  649.2	 3089.0	...
776759	  768.3	  649.6	 3087.0	...
776760	  768.7	  649.8	 3088.0	...
776761	  769.1	  650.0	 3090.0	...
776762	  769.4	  649.9	 3094.0	...
776763	  769.8	  649.9	 3098.0	...
776764	  769.9	  649.8	 3101.0	...
776765	  769.9	  649.6	 3100.0	...
776766	  770.0	  649.3	 3099.0	...
776767	  770.2	  648.9	 3098.0	...
776768	  770.3	  648.7	 3096.0	...
776769	  770.1	  649.3	 3094.0	...
776770	  769.3	  650.1	 3092.0	...
776771	  768.6	  650.6	 3093.0	...
776772	  768.0	  650.3	 3094.0	...
776773	  768.1	  650.0	 3096.0	...
776774	  768.4	  650.2	 3098.0	...
776775	  768.6	  650.5	 3098.0	...
776776	  768.6	  650.8	 3097.0	...
776777	  768.6	  650.9	 3096.0	...
776778	  768.6	  650.9	 3095.0	...
776779	  768.7	  650.9	 3097.0	...
776780	  768.7	  650.9	 3098.0	...
776781	  768.7	  650.9	 3099.0	...
776782	  768.5	  650.7	 3098.0	...
776783	  768.3	  650.0	 3096.0	...
776784	  768.0	  649.3	 3096.0	...
776785	  768.1	  649.6	 3097.0	...
776786	  768.3	  650.2	 3095.0	...
776787	  768.6	  650.7	 3092.0	...
776788	  768.8	  650.5	 3089.0	...
776789	  768.9	  650.2	 3088.0	...
776790	  768.7	  650.5	 3088.0	...
776791	  768.6	  650.8	 3088.0	...
776792	  768.7	  651.0	 3088.0	...
776793	  769.1	  651.0	 3088.0	...
776794	  769.5	  651.0	 3088.0	...
776795	  769.5	  649.8	 3087.0	...
776796	  769.4	  648.7	 3087.0	...
776797	  769.2	  647.8	 3088.0	...
776798	  769.0	  648.2	 3089.0	...
776799	  768.9	  649.0	 3087.0	...
776800	  768.8	  649.4	 3086.0	...
776801	  768.7	  649.6	 3085.0	...
776802	  768.5	  649.6	 3086.0	...
776803	  768.0	  649.8	 3087.0	...
776804	  767.6	  649.9	 3088.0	...
776805	  767.5	  650.2	 3090.0	...
776806	  767.8	  650.8	 3090.0	...
776807	  768.0	  651.5	 3088.0	...
776808	  768.0	  651.7	 3087.0	...
776809	  767.8	  652.1	 3086.0	...
776810	  767.6	  652.5	 3086.0	...
776811	  767.5	  652.9	 3086.0	...
776812	  767.5	  653.0	 3088.0	...
776813	  767.6	  653.0	 3091.0	...
776814	  767.7	  653.0	 3094.0	...
776815	  767.6	  652.1	 3094.0	...
776816	  767.4	  651.3	 3094.0	...
776817	  767.4	  651.2	 3096.0	...
776818	  767.4	  651.9	 3097.0	...
776819	  767.5	  652.9	 3098.0	...
776820	  767.4	  653.1	 3098.0	...
776821	  767.3	  653.1	 3096.0	...
776822	  767.4	  652.7	 3094.0	...
776823	  767.5	  652.3	 3096.0	...
776824	  767.7	  652.2	 3100.0	...
776825	  767.4	  652.3	 3104.0	...
776826	  767.1	  652.6	 3104.0	...
776827	  766.8	  652.8	 3102.0	...
776828	  766.7	  653.1	 3101.0	...
776829	  766.6	  653.4	 3099.0	...
776830	  766.5	  653.2	 3099.0	...
776831	  766.3	  652.9	 3099.0	...
776832	  766.1	  652.6	 3100.0	...
776833	  765.7	  652.7	 3101.0	...
776834	  765.5	  652.8	 3102.0	...
776835	  765.5	  652.8	 3102.0	...
776836	  765.9	  653.4	 3102.0	...
776837	  766.2	  654.1	 3102.0	...
776838	  766.4	  654.3	 3102.0	...
776839	  766.4	  653.8	 3102.0	...
776840	  766.4	  652.8	 3103.0	...
776841	  766.2	  652.3	 3102.0	...
776842	  766.1	  652.0	 3101.0	...
776843	  766.2	  652.1	 3102.0	...
776844	  766.6	  652.5	 3104.0	...
776845	  766.8	  652.7	 3107.0	...
776846	  766.8	  652.9	 3108.0	...
776847	  766.9	  652.9	 3108.0	...
776848	  767.2	  652.8	 3107.0	...
776849	  767.4	  652.7	 3106.0	...
776850	  767.5	  652.6	 3106.0	...
776851	  767.4	  652.6	 3107.0	...
776852	  767.6	  652.3	 3108.0	...
776853	  767.8	  652.0	 3108.0	...
776854	  768.0	  651.8	 3108.0	...
776855	  767.9	  651.9	 3108.0	...
776856	  767.7	  651.9	 3109.0	...
776857	  767.7	  651.9	 3109.0	...
776858	  767.7	  651.5	 3109.0	...
776859	  767.3	  651.1	 3106.0	...
776860	  766.7	  650.8	 3104.0	...
776861	  766.2	  651.2	 3102.0	...
776862	  766.3	  651.6	 3102.0	...
776863	  766.5	  651.8	 3101.0	...
776864	  766.8	  651.9	 3101.0	...
776865	  767.0	  651.8	 3102.0	...
776866	  767.3	  651.7	 3104.0	...
776867	  767.6	  651.6	 3106.0	...
776868	  767.7	  651.5	 3107.0	...
776869	  767.7	  651.2	 3104.0	...
776870	  767.7	  650.8	 3101.0	...
776871	  767.5	  650.5	 3099.0	...
776872	  767.4	  650.4	 3098.0	...
776873	  767.4	  650.6	 3098.0	...
776874	  767.5	  650.8	 3100.0	...
776875	  767.4	  650.9	 3103.0	...
776876	  767.4	  650.9	 3107.0	...
776877	  767.3	  651.0	 3107.0	...
776878	  767.4	  651.3	 3107.0	...
776879	  767.6	  652.0	 3107.0	...
776880	  768.0	  652.6	 3108.0	...
776881	  768.2	  652.8	 3107.0	...
776882	  768.3	  652.3	 3107.0	...
776883	  768.1	  651.6	 3108.0	...
776884	  767.8	  651.5	 3108.0	...
776885	  767.5	  651.6	 3109.0	...
776886	  767.3	  651.7	 3110.0	...
776887	  767.2	  651.1	 3111.0	...
776888	  767.1	  650.5	 3112.0	...
776889	  766.9	  650.0	 3113.0	...
776890	  766.6	  649.9	 3113.0	...
776891	  766.5	  650.4	 3113.0	...
776892	  766.4	  650.8	 3113.0	...
776893	  766.6	  651.2	 3113.0	...
776894	  766.7	  651.2	 3112.0	...
776895	  766.8	  651.2	 3112.0	...
776896	  766.8	  651.9	 3112.0	...
776897	  766.7	  652.6	 3112.0	...
776898	  766.6	  653.0	 3112.0	...
776899	  766.5	  652.8	 3112.0	...
776900	  766.4	  652.5	 3111.0	...
776901	  766.3	  652.4	 3111.0	...
776902	  766.2	  652.1	 3113.0	...
776903	  766.0	  651.7	 3115.0	...
776904	  765.9	  651.1	 3118.0	...
776905	  765.9	  650.8	 3118.0	...
776906	  765.9	  650.5	 3118.0	...
776907	  766.0	  650.3	 3118.0	...
776908	  765.7	  650.2	 3117.0	...
776909	  765.5	  650.2	 3117.0	...
776910	  765.3	  650.4	 3117.0	...
776911	  765.3	  650.3	 3118.0	...
776912	  765.3	  650.2	 3121.0	...
776913	  765.2	  650.6	 3124.0	...
776914	  765.3	  651.3	 3126.0	...
776915	  765.3	  652.1	 3126.0	...
776916	  765.2	  652.2	 3127.0	...
776917	  765.0	  652.4	 3128.0	...
776918	  764.7	  652.5	 3127.0	...
776919	  764.5	  652.7	 3125.0	...
776920	  764.5	  653.0	 3124.0	...
776921	  764.2	  653.4	 3125.0	...
776922	  763.9	  653.7	 3127.0	...
776923	  763.4	  653.9	 3128.0	...
776924	  763.2	  653.8	 3129.0	...
776925	  763.2	  653.8	 3130.0	...
776926	  763.4	  653.5	 3131.0	...
776927	  763.5	  653.1	 3132.0	...
776928	  763.8	  652.7	 3133.0	...
776929	  764.0	  652.9	 3133.0	...
776930	  764.1	  653.2	 3131.0	...
776931	  763.5	  653.7	 3131.0	...
776932	  763.0	  654.0	 3131.0	...
776933	  763.2	  654.2	 3132.0	...
776934	  763.8	  654.3	 3134.0	...
776935	  763.7	  654.1	 3135.0	...
776936	  763.1	  654.1	 3137.0	...
776937	  762.9	  654.3	 3138.0	...
776938	  763.3	  654.5	 3139.0	...
776939	  763.7	  654.8	 3139.0	...
776940	  763.7	  654.8	 3141.0	...
776941	  763.6	  655.7	 3144.0	...
776942	  763.5	  656.5	 3147.0	...
776943	  763.6	  656.5	 3147.0	...
776944	  763.8	  655.6	 3149.0	...
776945	  764.0	  654.7	 3151.0	...
776946	  764.0	  654.6	 3154.0	...
776947	  763.9	  654.6	 3155.0	...
776948	  763.9	  654.5	 3155.0	...
776949	  763.9	  654.5	 3155.0	...
776950	  763.6	  654.6	 3155.0	...
776951	  763.2	  654.8	 3155.0	...
776952	  762.8	  655.2	 3155.0	...
776953	  762.6	  655.6	 3154.0	...
776954	  763.0	  655.5	 3154.0	...
776955	  763.3	  655.4	 3154.0	...
776956	  763.6	  655.2	 3155.0	...
776957	  763.6	  654.6	 3156.0	...
776958	  763.7	  653.9	 3158.0	...
776959	  763.9	  653.2	 3160.0	...
776960	  763.9	  653.3	 3160.0	...
776961	  763.4	  653.4	 3160.0	...
776962	  763.0	  653.5	 3160.0	...
776963	  762.7	  653.8	 3161.0	...
776964	  762.8	  653.9	 3162.0	...
776965	  762.4	  654.1	 3163.0	...
776966	  761.9	  654.6	 3163.0	...
776967	  761.9	  654.8	 3164.0	...
776968	  762.4	  654.7	 3164.0	...
776969	  762.9	  654.3	 3167.0	...
776970	  763.0	  654.0	 3170.0	...
776971	  763.0	  653.9	 3172.0	...
776972	  763.0	  653.8	 3173.0	...
776973	  763.0	  653.7	 3176.0	...
776974	  763.1	  654.0	 3178.0	...
776975	  762.9	  654.4	 3179.0	...
776976	  762.7	  654.8	 3180.0	...
776977	  762.2	  654.9	 3182.0	...
776978	  762.0	  655.0	 3184.0	...
776979	  761.9	  655.2	 3184.0	...
776980	  761.7	  654.8	 3189.0	...
776981	  761.6	  654.4	 3195.0	...
776982	  761.4	  653.8	 3200.0	...
776983	  761.5	  653.6	 3200.0	...
776984	  761.9	  653.4	 3199.0	...
776985	  762.2	  653.5	 3198.0	...
776986	  762.5	  653.2	 3198.0	...
776987	  762.5	  652.9	 3198.0	...
776988	  762.5	  652.5	 3198.0	...
776989	  762.4	  652.2	 3198.0	...
776990	  762.3	  652.2	 3197.0	...
776991	  762.1	  652.3	 3195.0	...
776992	  761.8	  652.7	 3197.0	...
776993	  761.4	  652.8	 3201.0	...
776994	  761.4	  652.8	 3205.0	...
776995	  761.3	  652.8	 3206.0	...
776996	  761.4	  652.7	 3206.0	...
776997	  761.4	  652.5	 3205.0	...
776998	  761.4	  651.9	 3205.0	...
776999	  761.3	  651.4	 3205.0	...
777000	  761.3	  650.7	 3207.0	...
777001	  761.3	  650.3	 3208.0	...
777002	  761.3	  649.8	 3209.0	...
777003	  761.3	  649.5	 3210.0	...
777004	  761.3	  649.2	 3212.0	...
777005	  761.3	  649.7	 3214.0	...
777006	  761.5	  650.2	 3214.0	...
777007	  761.6	  650.7	 3215.0	...
777008	  761.4	  650.1	 3215.0	...
777009	  761.1	  649.6	 3215.0	...
777010	  761.0	  649.7	 3215.0	...
777011	  761.4	  650.2	 3214.0	...
777012	  761.7	  650.8	 3215.0	...
777013	  762.0	  651.2	 3216.0	...
777014	  762.0	  651.6	 3217.0	...
777015	  762.1	  651.5	 3217.0	...
777016	  762.1	  650.8	 3217.0	...
777017	  762.1	  650.2	 3218.0	...
777018	  762.1	  650.4	 3220.0	...
777019	  762.1	  650.7	 3223.0	...
777020	  762.1	  651.0	 3225.0	...
777021	  762.1	  651.0	 3227.0	...
777022	  762.0	  651.1	 3228.0	...
777023	  761.7	  651.2	 3228.0	...
777024	  761.4	  651.2	 3230.0	...
777025	  761.1	  651.3	 3233.0	...
777026	  760.9	  651.0	 3236.0	...
777027	  760.5	  650.8	 3238.0	...
777028	  760.2	  650.9	 3239.0	...
777029	  760.0	  651.4	 3240.0	...
777030	  759.9	  651.9	 3241.0	...
777031	  759.9	  652.1	 3241.0	...
777032	  759.9	  651.7	 3242.0	...
777033	  759.9	  651.4	 3243.0	...
777034	  760.1	  651.0	 3246.0	...
777035	  760.4	  651.0	 3249.0	...
777036	  760.3	  651.0	 3251.0	...
777037	  759.8	  651.1	 3251.0	...
777038	  759.5	  651.2	 3251.0	...
777039	  759.5	  651.4	 3251.0	...
777040	  759.6	  651.9	 3250.0	...
777041	  759.6	  652.8	 3248.0	...
777042	  759.6	  653.3	 3246.0	...
777043	  759.7	  653.6	 3248.0	...
777044	  759.7	  653.5	 3250.0	...
777045	  759.8	  653.3	 3251.0	...
777046	  759.7	  653.3	 3254.0	...
777047	  759.7	  652.6	 3258.0	...
777048	  759.6	  651.9	 3261.0	...
777049	  759.4	  651.4	 3262.0	...
777050	  758.8	  651.7	 3264.0	...
777051	  758.2	  652.0	 3266.0	...
777052	  757.5	  652.3	 3268.0	...
777053	  757.4	  652.8	 3268.0	...
777054	  757.2	  653.1	 3268.0	...
777055	  757.1	  653.3	 3270.0	...
777056	  757.3	  653.0	 3273.0	...
777057	  757.6	  652.7	 3277.0	...
777058	  757.8	  652.9	 3281.0	...
777059	  757.8	  653.3	 3283.0	...
777060	  757.8	  653.8	 3285.0	...
777061	  757.7	  653.9	 3286.0	...
777062	  757.7	  653.8	 3285.0	...
777063	  757.6	  653.5	 3285.0	...
777064	  757.6	  653.3	 3285.0	...
777065	  757.4	  653.3	 3287.0	...
777066	  757.1	  653.5	 3289.0	...
777067	  756.7	  653.7	 3293.0	...
777068	  756.5	  653.8	 3295.0	...
777069	  756.3	  653.7	 3298.0	...
777070	  756.1	  653.5	 3299.0	...
777071	  755.9	  653.0	 3301.0	...
777072	  755.9	  652.7	 3303.0	...
777073	  755.9	  652.3	 3303.0	...
777074	  756.3	  652.0	 3303.0	...
777075	  756.8	  652.0	 3303.0	...
777076	  757.2	  652.2	 3304.0	...
777077	  757.2	  651.9	 3304.0	...
777078	  757.2	  651.5	 3305.0	...
777079	  757.3	  651.5	 3304.0	...
777080	  757.3	  652.4	 3302.0	...
777081	  757.4	  653.3	 3302.0	...
777082	  757.0	  653.8	 3303.0	...
777083	  756.6	  653.8	 3304.0	...
777084	  756.4	  653.7	 3306.0	...
777085	  756.6	  653.6	 3309.0	...
777086	  756.9	  653.3	 3311.0	...
777087	  757.1	  653.2	 3312.0	...
777088	  757.1	  653.2	 3311.0	...
777089	  757.3	  653.1	 3310.0	...
777090	  757.5	  653.4	 3311.0	...
777091	  757.5	  653.9	 3313.0	...
777092	  757.5	  654.4	 3315.0	...
777093	  757.4	  654.2	 3316.0	...
777094	  757.4	  653.7	 3316.0	...
777095	  757.4	  653.1	 3316.0	...
777096	  757.4	  653.0	 3317.0	...
777097	  757.3	  653.1	 3317.0	...
777098	  757.1	  653.8	 3317.0	...
777099	  756.6	  654.6	 3318.0	...
777100	  756.2	  654.7	 3321.0	...
777101	  756.0	  654.0	 3326.0	...
777102	  756.1	  653.4	 3331.0	...
777103	  756.2	  653.3	 3332.0	...
777104	  756.4	  652.9	 3332.0	...
777105	  756.6	  652.3	 3332.0	...
777106	  756.8	  652.2	 3333.0	...
777107	  756.9	  652.7	 3334.0	...
777108	  756.9	  652.5	 3335.0	...
777109	  756.8	  651.8	 3335.0	...
777110	  756.8	  651.5	 3336.0	...
777111	  756.9	  652.0	 3336.0	...
777112	  756.9	  652.5	 3337.0	...
777113	  756.9	  652.5	 3338.0	...
777114	  756.5	  652.4	 3341.0	...
777115	  756.1	  652.2	 3342.0	...
777116	  755.8	  652.2	 3344.0	...
777117	  756.0	  652.3	 3345.0	...
777118	  755.7	  652.5	 3346.0	...
777119	  755.2	  652.7	 3347.0	...
777120	  754.9	  652.6	 3348.0	...
777121	  755.1	  652.4	 3350.0	...
777122	  755.2	  651.9	 3353.0	...
777123	  755.1	  651.6	 3355.0	...
777124	  754.9	  651.7	 3355.0	...
777125	  754.8	  652.0	 3357.0	...
777126	  754.6	  652.1	 3359.0	...
777127	  754.6	  651.8	 3361.0	...
777128	  754.5	  651.6	 3362.0	...
777129	  754.5	  651.6	 3363.0	...
777130	  754.6	  651.7	 3364.0	...
777131	  754.7	  651.8	 3364.0	...
777132	  754.6	  651.9	 3363.0	...
777133	  754.7	  652.6	 3361.0	...
777134	  754.9	  653.3	 3364.0	...
777135	  755.3	  654.0	 3368.0	...
777136	  755.5	  653.6	 3372.0	...
777137	  755.4	  653.2	 3372.0	...
777138	  755.3	  653.0	 3373.0	...
777139	  755.1	  653.1	 3374.0	...
777140	  754.8	  653.5	 3376.0	...
777141	  754.6	  653.8	 3378.0	...
777142	  754.5	  654.1	 3378.0	...
777143	  754.7	  654.0	 3381.0	...
777144	  754.8	  653.9	 3385.0	...
777145	  754.8	  653.8	 3389.0	...
777146	  754.3	  654.7	 3390.0	...
777147	  753.7	  655.7	 3392.0	...
777148	  753.2	  657.0	 3394.0	...
777149	  753.3	  657.2	 3397.0	...
777150	  753.7	  657.4	 3397.0	...
777151	  754.0	  657.4	 3397.0	...
777152	  754.2	  656.4	 3397.0	...
777153	  754.1	  655.5	 3398.0	...
777154	  753.2	  654.6	 3399.0	...
777155	  752.5	  654.7	 3400.0	...
777156	  752.3	  654.4	 3401.0	...
777157	  752.9	  653.8	 3404.0	...
777158	  753.4	  653.3	 3407.0	...
777159	  753.5	  653.6	 3410.0	...
777160	  753.7	  654.2	 3411.0	...
777161	  753.8	  655.0	 3412.0	...
777162	  753.8	  655.2	 3415.0	...
777163	  754.2	  655.1	 3416.0	...
777164	  754.7	  654.6	 3417.0	...
777165	  755.0	  653.4	 3416.0	...
777166	  754.8	  652.6	 3416.0	...
777167	  754.7	  652.0	 3417.0	...
777168	  754.6	  652.0	 3416.0	...
777169	  754.5	  652.0	 3415.0	...
777170	  754.0	  652.1	 3413.0	...
777171	  753.5	  652.3	 3413.0	...
777172	  753.2	  653.0	 3412.0	...
777173	  753.3	  653.7	 3413.0	...
777174	  753.1	  654.3	 3413.0	...
777175	  752.9	  654.4	 3413.0	...
777176	  752.7	  653.8	 3413.0	...
777177	  752.8	  653.2	 3413.0	...
777178	  753.0	  652.6	 3414.0	...
777179	  753.1	  652.5	 3416.0	...
777180	  753.3	  653.1	 3419.0	...
777181	  753.2	  653.8	 3423.0	...
777182	  752.6	  654.1	 3427.0	...
777183	  751.9	  653.8	 3432.0	...
777184	  752.0	  653.6	 3434.0	...
777185	  752.7	  653.7	 3433.0	...
777186	  753.3	  653.7	 3432.0	...
777187	  753.3	  653.7	 3433.0	...
777188	  753.3	  653.6	 3437.0	...
777189	  753.3	  653.6	 3441.0	...
777190	  752.8	  654.4	 3441.0	...
777191	  752.2	  655.2	 3440.0	...
777192	  751.6	  656.0	 3441.0	...
777193	  751.5	  656.0	 3446.0	...
777194	  751.3	  656.1	 3451.0	...
777195	  751.0	  656.2	 3453.0	...
777196	  750.8	  655.9	 3452.0	...
777197	  750.8	  655.6	 3452.0	...
777198	  751.2	  655.1	 3451.0	...
777199	  751.7	  655.0	 3451.0	...
777200	  752.0	  654.9	 3451.0	...
777201	  752.1	  654.3	 3451.0	...
777202	  752.2	  653.7	 3452.0	...
777203	  752.2	  652.9	 3452.0	...
777204	  752.1	  652.7	 3452.0	...
777205	  752.0	  652.8	 3452.0	...
777206	  751.9	  653.2	 3451.0	...
777207	  751.5	  653.8	 3451.0	...
777208	  751.0	  654.0	 3451.0	...
777209	  750.6	  654.1	 3454.0	...
777210	  750.6	  654.1	 3457.0	...
777211	  750.6	  654.0	 3460.0	...
777212	  750.6	  654.0	 3462.0	...
777213	  750.7	  653.9	 3465.0	...
777214	  750.8	  654.0	 3467.0	...
777215	  750.7	  654.1	 3467.0	...
777216	  750.4	  654.2	 3467.0	...
777217	  750.2	  654.3	 3467.0	...
777218	  750.1	  654.2	 3467.0	...
777219	  750.1	  653.8	 3468.0	...
777220	  750.3	  653.4	 3468.0	...
777221	  750.5	  653.0	 3467.0	...
777222	  750.7	  652.9	 3466.0	...
777223	  750.7	  653.0	 3466.0	...
777224	  750.6	  653.5	 3470.0	...
777225	  750.5	  653.9	 3473.0	...
777226	  750.4	  654.3	 3475.0	...
777227	  750.4	  655.1	 3474.0	...
777228	  750.6	  655.9	 3477.0	...
777229	  750.9	  656.7	 3480.0	...
777230	  750.9	  656.8	 3483.0	...
777231	  750.7	  657.0	 3484.0	...
777232	  750.3	  657.4	 3484.0	...
777233	  750.1	  657.8	 3485.0	...
777234	  750.3	  657.7	 3485.0	...
777235	  750.6	  657.1	 3483.0	...
777236	  751.0	  656.5	 3480.0	...
777237	  751.0	  656.3	 3481.0	...
777238	  751.0	  656.4	 3487.0	...
777239	  750.9	  656.4	 3492.0	...
777240	  750.9	  656.5	 3494.0	...
777241	  751.2	  655.5	 3495.0	...
777242	  751.5	  654.5	 3496.0	...
777243	  751.7	  653.5	 3496.0	...
777244	  751.5	  653.2	 3496.0	...
777245	  751.4	  652.9	 3495.0	...
777246	  751.4	  652.2	 3495.0	...
777247	  751.5	  651.6	 3495.0	...
777248	  751.5	  651.1	 3495.0	...
777249	  751.4	  651.3	 3496.0	...
777250	  751.1	  651.5	 3497.0	...
777251	  750.7	  651.9	 3500.0	...
777252	  750.5	  652.4	 3503.0	...
777253	  750.5	  652.8	 3505.0	...
777254	  750.8	  653.1	 3505.0	...
777255	  751.0	  653.0	 3505.0	...
777256	  750.8	  652.2	 3508.0	...
777257	  750.3	  651.5	 3510.0	...
777258	  749.7	  650.9	 3513.0	...
777259	  749.6	  651.1	 3513.0	...
777260	  749.6	  651.1	 3513.0	...
777261	  749.9	  651.4	 3512.0	...
777262	  750.2	  652.0	 3511.0	...
777263	  750.4	  652.9	 3510.0	...
777264	  750.6	  653.4	 3510.0	...
777265	  750.7	  653.6	 3510.0	...
777266	  750.9	  653.8	 3513.0	...
777267	  751.0	  654.1	 3515.0	...
777268	  751.0	  654.3	 3519.0	...
777269	  750.8	  654.4	 3520.0	...
777270	  750.4	  654.6	 3520.0	...
777271	  749.7	  655.2	 3520.0	...
777272	  749.4	  655.7	 3519.0	...
777273	  749.1	  656.1	 3518.0	...
777274	  749.1	  656.1	 3517.0	...
777275	  748.9	  656.1	 3518.0	...
777276	  748.6	  656.1	 3519.0	...
777277	  748.5	  656.1	 3521.0	...
777278	  748.5	  656.1	 3519.0	...
777279	  748.6	  656.1	 3517.0	...
777280	  748.9	  656.1	 3514.0	...
777281	  749.4	  655.7	 3515.0	...
777282	  749.8	  655.4	 3516.0	...
777283	  749.5	  655.1	 3516.0	...
777284	  749.1	  655.0	 3516.0	...
777285	  748.8	  654.7	 3516.0	...
777286	  749.2	  654.2	 3515.0	...
777287	  749.8	  653.8	 3514.0	...
777288	  750.1	  652.9	 3515.0	...
777289	  750.4	  652.0	 3516.0	...
777290	  750.4	  651.6	 3517.0	...
777291	  750.4	  652.1	 3518.0	...
777292	  750.3	  652.5	 3518.0	...
777293	  750.0	  652.7	 3520.0	...
777294	  749.6	  652.7	 3521.0	...
777295	  749.3	  652.6	 3522.0	...
777296	  749.3	  652.5	 3522.0	...
777297	  749.3	  652.4	 3522.0	...
777298	  749.4	  652.4	 3522.0	...
777299	  749.6	  652.4	 3522.0	...
777300	  749.7	  652.5	 3522.0	...
777301	  749.5	  652.6	 3522.0	...
777302	  749.3	  652.4	 3524.0	...
777303	  749.5	  652.2	 3526.0	...
777304	  749.9	  651.9	 3527.0	...
777305	  750.2	  652.0	 3528.0	...
777306	  750.2	  652.0	 3528.0	...
777307	  750.0	  652.1	 3527.0	...
777308	  749.9	  652.1	 3527.0	...
777309	  749.5	  652.1	 3526.0	...
777310	  749.2	  652.1	 3526.0	...
777311	  748.8	  652.1	 3527.0	...
777312	  748.9	  652.2	 3528.0	...
777313	  749.2	  652.3	 3526.0	...
777314	  749.8	  653.1	 3523.0	...
777315	  750.3	  653.7	 3520.0	...
777316	  750.5	  654.3	 3519.0	...
777317	  750.6	  653.9	 3522.0	...
777318	  750.6	  653.5	 3525.0	...
777319	  750.5	  653.7	 3528.0	...
777320	  750.8	  654.2	 3525.0	...
777321	  750.9	  654.3	 3523.0	...
777322	  751.0	  653.8	 3520.0	...
777323	  750.7	  653.4	 3521.0	...
777324	  750.5	  653.4	 3522.0	...
777325	  750.4	  654.0	 3523.0	...
777326	  750.4	  654.5	 3522.0	...
777327	  750.3	  655.3	 3519.0	...
777328	  750.3	  655.6	 3517.0	...
777329	  750.2	  655.4	 3518.0	...
777330	  750.1	  655.0	 3518.0	...
777331	  750.0	  654.7	 3518.0	...
777332	  750.0	  654.8	 3519.0	...
777333	  750.1	  654.9	 3520.0	...
777334	  750.1	  655.2	 3521.0	...
777335	  750.5	  655.6	 3521.0	...
777336	  750.8	  656.0	 3521.0	...
777337	  751.1	  656.1	 3520.0	...
777338	  751.1	  656.0	 3519.0	...
777339	  750.6	  656.0	 3518.0	...
777340	  750.1	  656.3	 3518.0	...
777341	  749.6	  656.6	 3517.0	...
777342	  749.5	  656.7	 3517.0	...
777343	  749.4	  656.6	 3517.0	...
777344	  749.4	  656.4	 3517.0	...
777345	  749.4	  656.3	 3518.0	...
777346	  749.7	  656.2	 3519.0	...
777347	  750.1	  656.0	 3519.0	...
777348	  750.4	  655.8	 3519.0	...
777349	  750.4	  655.6	 3518.0	...
777350	  750.7	  655.6	 3520.0	...
777351	  751.0	  655.5	 3521.0	...
777352	  751.3	  655.4	 3523.0	...
777353	  751.4	  655.3	 3522.0	...
777354	  751.5	  655.0	 3521.0	...
777355	  751.4	  654.7	 3519.0	...
777356	  751.3	  654.3	 3519.0	...
777357	  751.2	  654.1	 3518.0	...
777358	  750.7	  654.0	 3516.0	...
777359	  750.2	  654.1	 3514.0	...
777360	  749.8	  654.1	 3514.0	...
777361	  750.1	  654.5	 3513.0	...
777362	  750.2	  654.6	 3513.0	...
777363	  750.1	  654.5	 3513.0	...
777364	  750.2	  654.0	 3513.0	...
777365	  750.5	  653.6	 3512.0	...
777366	  750.9	  653.4	 3512.0	...
777367	  751.0	  653.4	 3511.0	...
777368	  751.1	  653.5	 3510.0	...
777369	  751.1	  653.7	 3510.0	...
777370	  751.0	  653.4	 3510.0	...
777371	  751.5	  653.0	 3510.0	...
777372	  752.0	  652.6	 3509.0	...
777373	  752.2	  652.7	 3509.0	...
777374	  751.9	  652.8	 3508.0	...
777375	  751.6	  652.9	 3507.0	...
777376	  751.6	  652.9	 3505.0	...
777377	  751.7	  652.9	 3504.0	...
777378	  752.0	  652.5	 3505.0	...
777379	  752.4	  652.1	 3505.0	...
777380	  752.7	  652.0	 3504.0	...
777381	  752.9	  652.2	 3503.0	...
777382	  752.8	  652.4	 3502.0	...
777383	  752.0	  652.4	 3500.0	...
777384	  751.3	  652.6	 3499.0	...
777385	  750.8	  652.4	 3498.0	...
777386	  751.0	  652.1	 3495.0	...
777387	  751.5	  651.7	 3492.0	...
777388	  751.8	  651.7	 3490.0	...
777389	  752.0	  651.8	 3488.0	...
777390	  752.0	  651.9	 3488.0	...
777391	  751.2	  651.9	 3488.0	...
777392	  750.4	  651.6	 3487.0	...
777393	  749.8	  651.5	 3486.0	...
777394	  749.8	  651.8	 3485.0	...
777395	  749.7	  652.6	 3484.0	...
777396	  749.5	  653.2	 3485.0	...
777397	  749.3	  653.5	 3485.0	...
777398	  749.3	  653.5	 3486.0	...
777399	  749.7	  654.2	 3486.0	...
777400	  750.1	  655.0	 3487.0	...
777401	  750.5	  655.7	 3487.0	...
777402	  750.4	  655.6	 3488.0	...
777403	  750.4	  655.5	 3488.0	...
777404	  750.3	  655.4	 3488.0	...
777405	  750.4	  655.3	 3488.0	...
777406	  750.6	  655.5	 3486.0	...
777407	  750.8	  655.9	 3483.0	...
777408	  750.3	  656.4	 3480.0	...
777409	  749.7	  656.3	 3479.0	...
777410	  749.5	  656.1	 3480.0	...
777411	  749.9	  656.0	 3479.0	...
777412	  750.3	  656.0	 3478.0	...
777413	  750.2	  656.2	 3478.0	...
777414	  750.2	  656.4	 3479.0	...
777415	  750.1	  656.2	 3480.0	...
777416	  750.2	  656.1	 3479.0	...
777417	  750.3	  655.9	 3476.0	...
777418	  750.3	  655.9	 3474.0	...
777419	  750.2	  655.6	 3471.0	...
777420	  749.9	  655.2	 3471.0	...
777421	  749.7	  655.2	 3471.0	...
777422	  749.5	  655.3	 3471.0	...
777423	  749.5	  655.5	 3471.0	...
777424	  749.5	  655.3	 3470.0	...
777425	  749.4	  655.1	 3470.0	...
777426	  749.6	  655.0	 3470.0	...
777427	  749.7	  654.9	 3469.0	...
777428	  750.0	  654.9	 3468.0	...
777429	  750.1	  654.9	 3468.0	...
777430	  750.3	  655.0	 3467.0	...
777431	  750.4	  655.0	 3467.0	...
777432	  750.4	  654.8	 3467.0	...
777433	  750.3	  654.5	 3466.0	...
777434	  750.3	  654.1	 3466.0	...
777435	  750.2	  653.8	 3465.0	...
777436	  750.1	  653.5	 3464.0	...
777437	  750.0	  653.5	 3464.0	...
777438	  750.0	  653.7	 3464.0	...
777439	  750.1	  653.8	 3464.0	...
777440	  750.2	  654.2	 3465.0	...
777441	  750.2	  654.5	 3466.0	...
777442	  750.2	  654.7	 3467.0	...
777443	  750.7	  654.5	 3468.0	...
777444	  751.2	  654.2	 3467.0	...
777445	  751.8	  654.1	 3463.0	...
777446	  751.5	  654.0	 3460.0	...
777447	  751.3	  653.9	 3459.0	...
777448	  751.1	  653.6	 3460.0	...
777449	  751.3	  653.4	 3461.0	...
777450	  751.3	  653.2	 3461.0	...
777451	  751.3	  653.3	 3461.0	...
777452	  751.3	  653.0	 3460.0	...
777453	  751.2	  652.4	 3459.0	...
777454	  751.1	  651.8	 3458.0	...
777455	  750.8	  651.6	 3457.0	...
777456	  750.6	  651.6	 3457.0	...
777457	  750.3	  651.5	 3458.0	...
777458	  750.3	  651.5	 3459.0	...
777459	  750.3	  651.7	 3459.0	...
777460	  750.3	  651.9	 3455.0	...
777461	  750.3	  652.0	 3451.0	...
777462	  750.4	  651.8	 3447.0	...
777463	  750.5	  651.6	 3448.0	...
777464	  750.6	  651.3	 3450.0	...
777465	  750.6	  651.7	 3451.0	...
777466	  750.8	  652.0	 3449.0	...
777467	  751.1	  652.2	 3447.0	...
777468	  751.5	  652.1	 3445.0	...
777469	  751.7	  652.0	 3444.0	...
777470	  751.7	  652.0	 3444.0	...
777471	  751.7	  652.0	 3444.0	...
777472	  751.6	  652.1	 3443.0	...
777473	  751.6	  652.2	 3442.0	...
777474	  751.5	  652.0	 3440.0	...
777475	  751.5	  651.8	 3441.0	...
777476	  751.4	  651.6	 3442.0	...
777477	  751.4	  651.6	 3442.0	...
777478	  751.4	  651.8	 3442.0	...
777479	  751.5	  652.0	 3443.0	...
777480	  751.5	  652.0	 3443.0	...
777481	  751.8	  651.8	 3443.0	...
777482	  751.9	  651.1	 3440.0	...
777483	  752.0	  650.5	 3437.0	...
777484	  752.1	  649.9	 3435.0	...
777485	  752.5	  649.6	 3436.0	...
777486	  752.8	  649.2	 3440.0	...
777487	  752.6	  648.9	 3442.0	...
777488	  752.3	  648.6	 3443.0	...
777489	  752.3	  648.4	 3443.0	...
777490	  752.5	  648.4	 3442.0	...
777491	  752.7	  648.5	 3442.0	...
777492	  752.5	  648.5	 3442.0	...
777493	  752.1	  648.5	 3442.0	...
777494	  751.8	  648.6	 3442.0	...
777495	  751.4	  649.0	 3442.0	...
777496	  751.4	  649.7	 3443.0	...
777497	  751.3	  650.3	 3443.0	...
777498	  751.3	  650.8	 3443.0	...
777499	  751.3	  651.0	 3442.0	...
777500	  751.3	  651.3	 3441.0	...
777501	  751.3	  651.0	 3441.0	...
777502	  751.2	  650.6	 3441.0	...
777503	  751.1	  650.3	 3443.0	...
777504	  750.9	  650.3	 3447.0	...
777505	  750.6	  650.4	 3452.0	...
777506	  750.7	  650.4	 3454.0	...
777507	  750.9	  650.4	 3455.0	...
777508	  750.9	  650.4	 3453.0	...
777509	  750.8	  650.5	 3451.0	...
777510	  750.6	  650.6	 3448.0	...
777511	  750.6	  650.6	 3448.0	...
777512	  750.5	  651.0	 3448.0	...
777513	  750.5	  651.4	 3449.0	...
777514	  750.8	  652.0	 3449.0	...
777515	  751.2	  652.2	 3449.0	...
777516	  751.5	  652.5	 3449.0	...
777517	  751.5	  652.7	 3449.0	...
777518	  751.2	  652.8	 3448.0	...
777519	  750.8	  652.9	 3449.0	...
777520	  750.5	  653.3	 3450.0	...
777521	  750.5	  653.6	 3452.0	...
777522	  750.6	  653.0	 3453.0	...
777523	  750.6	  652.2	 3453.0	...
777524	  750.6	  651.4	 3454.0	...
777525	  750.5	  651.3	 3454.0	...
MSG	777526 0000 _ Number On
777526	  750.4	  651.3	 3454.0	...
777527	  750.6	  651.5	 3454.0	...
777528	  750.8	  651.7	 3454.0	...
777529	  751.0	  651.9	 3453.0	...
777530	  751.0	  651.9	 3453.0	...
777531	  750.9	  651.9	 3452.0	...
777532	  750.9	  651.8	 3452.0	...
777533	  750.9	  651.8	 3453.0	...
777534	  750.9	  651.9	 3450.0	...
777535	  750.9	  652.0	 3447.0	...
777536	  750.9	  652.1	 3446.0	...
777537	  750.8	  651.9	 3447.0	...
777538	  750.7	  651.8	 3449.0	...
777539	  750.8	  651.5	 3451.0	...
777540	  750.9	  651.3	 3453.0	...
777541	  751.0	  651.3	 3455.0	...
777542	  751.1	  651.2	 3451.0	...
777543	  751.2	  651.2	 3448.0	...
777544	  751.3	  651.1	 3444.0	...
777545	  751.3	  651.0	 3443.0	...
777546	  751.3	  650.8	 3442.0	...
777547	  751.3	  650.6	 3441.0	...
777548	  751.3	  650.4	 3441.0	...
777549	  751.4	  650.1	 3440.0	...
777550	  751.4	  649.7	 3443.0	...
777551	  751.3	  649.4	 3448.0	...
777552	  751.2	  649.6	 3453.0	...
777553	  751.3	  649.8	 3454.0	...
777554	  751.2	  650.0	 3454.0	...
777555	  751.0	  649.8	 3454.0	...
777556	  751.0	  649.6	 3454.0	...
777557	  750.9	  649.5	 3455.0	...
777558	  750.6	  649.5	 3455.0	...
777559	  750.1	  649.5	 3456.0	...
777560	  750.1	  649.4	 3455.0	...
777561	  750.4	  649.2	 3454.0	...
777562	  750.7	  649.2	 3453.0	...
777563	  750.8	  649.2	 3451.0	...
777564	  750.7	  649.3	 3450.0	...
777565	  750.6	  649.3	 3450.0	...
777566	  750.6	  649.2	 3453.0	...
777567	  750.7	  649.0	 3456.0	...
777568	  750.9	  648.7	 3456.0	...
777569	  751.0	  649.0	 3454.0	...
777570	  750.9	  649.5	 3451.0	...
777571	  750.8	  649.9	 3451.0	...
777572	  750.7	  650.0	 3451.0	...
777573	  750.7	  650.0	 3451.0	...
777574	  750.6	  649.9	 3452.0	...
777575	  750.6	  649.8	 3452.0	...
777576	  750.6	  649.5	 3452.0	...
777577	  750.3	  649.5	 3451.0	...
777578	  750.1	  650.0	 3452.0	...
777579	  749.9	  650.6	 3454.0	...
777580	  749.8	  651.2	 3456.0	...
777581	  749.7	  651.2	 3459.0	...
777582	  749.6	  651.4	 3462.0	...
777583	  749.6	  651.8	 3462.0	...
777584	  749.7	  652.2	 3460.0	...
777585	  749.9	  651.8	 3456.0	...
777586	  750.3	  651.3	 3455.0	...
777587	  750.6	  650.8	 3454.0	...
777588	  750.8	  650.7	 3455.0	...
777589	  750.8	  650.7	 3457.0	...
777590	  750.8	  650.7	 3456.0	...
777591	  750.8	  651.0	 3456.0	...
777592	  750.7	  651.2	 3455.0	...
777593	  750.5	  651.5	 3455.0	...
777594	  750.3	  651.9	 3458.0	...
777595	  750.1	  652.2	 3462.0	...
777596	  749.9	  652.6	 3465.0	...
777597	  749.9	  652.5	 3466.0	...
777598	  749.9	  652.4	 3468.0	...
777599	  749.9	  652.3	 3468.0	...
777600	  750.0	  652.4	 3468.0	...
777601	  750.2	  652.4	 3467.0	...
777602	  750.4	  652.4	 3467.0	...
777603	  750.3	  652.4	 3466.0	...
777604	  750.1	  652.3	 3465.0	...
777605	  749.8	  652.3	 3464.0	...
777606	  749.8	  653.0	 3464.0	...
777607	  749.8	  653.7	 3464.0	...
777608	  749.9	  654.2	 3466.0	...
777609	  750.1	  653.7	 3467.0	...
777610	  750.3	  653.1	 3467.0	...
777611	  750.4	  652.9	 3466.0	...
777612	  750.7	  652.6	 3466.0	...
777613	  751.0	  652.3	 3465.0	...
777614	  751.4	  652.1	 3466.0	...
777615	  751.3	  652.3	 3466.0	...
777616	  751.4	  652.2	 3465.0	...
777617	  751.6	  652.0	 3464.0	...
777618	  751.8	  651.6	 3465.0	...
777619	  752.0	  651.4	 3468.0	...
777620	  752.3	  651.4	 3470.0	...
777621	  752.4	  651.0	 3472.0	...
777622	  752.5	  650.8	 3474.0	...
777623	  752.5	  650.7	 3476.0	...
777624	  752.6	  651.1	 3477.0	...
777625	  752.5	  651.5	 3476.0	...
777626	  752.5	  651.6	 3476.0	...
777627	  752.4	  651.7	 3475.0	...
777628	  752.2	  651.5	 3475.0	...
777629	  751.9	  651.3	 3475.0	...
777630	  751.9	  651.1	 3476.0	...
777631	  751.9	  651.1	 3477.0	...
777632	  752.2	  651.0	 3477.0	...
777633	  752.4	  650.9	 3477.0	...
777634	  752.4	  650.9	 3478.0	...
777635	  752.1	  651.0	 3480.0	...
777636	  751.8	  651.0	 3480.0	...
777637	  751.6	  651.3	 3479.0	...
777638	  751.4	  651.5	 3478.0	...
777639	  751.2	  651.4	 3478.0	...
777640	  751.1	  651.1	 3478.0	...
777641	  750.6	  651.0	 3478.0	...
777642	  750.0	  651.2	 3480.0	...
777643	  749.5	  651.4	 3482.0	...
777644	  749.6	  651.2	 3481.0	...
777645	  749.9	  651.1	 3480.0	...
777646	  750.0	  651.0	 3479.0	...
777647	  750.0	  650.9	 3479.0	...
777648	  750.0	  650.8	 3480.0	...
777649	  750.0	  650.6	 3480.0	...
777650	  750.4	  650.3	 3480.0	...
777651	  750.8	  650.0	 3480.0	...
777652	  751.2	  650.1	 3482.0	...
777653	  751.3	  650.4	 3485.0	...
777654	  751.3	  650.7	 3486.0	...
777655	  751.4	  650.7	 3484.0	...
777656	  751.3	  650.3	 3486.0	...
777657	  751.4	  649.8	 3488.0	...
777658	  751.5	  649.2	 3491.0	...
777659	  751.7	  649.0	 3491.0	...
777660	  751.7	  649.0	 3491.0	...
777661	  751.8	  649.1	 3491.0	...
777662	  751.9	  649.3	 3491.0	...
777663	  751.9	  649.3	 3491.0	...
777664	  751.6	  649.3	 3492.0	...
777665	  751.4	  649.4	 3492.0	...
777666	  751.1	  649.6	 3491.0	...
777667	  751.2	  649.7	 3491.0	...
777668	  751.3	  649.5	 3492.0	...
777669	  751.3	  649.5	 3493.0	...
777670	  751.4	  649.4	 3494.0	...
777671	  751.4	  649.3	 3494.0	...
777672	  751.4	  649.3	 3495.0	...
777673	  751.5	  649.3	 3496.0	...
777674	  751.5	  649.1	 3497.0	...
777675	  751.5	  648.9	 3496.0	...
777676	  751.9	  648.4	 3496.0	...
777677	  752.4	  648.0	 3497.0	...
777678	  752.9	  647.5	 3500.0	...
777679	  753.0	  647.4	 3500.0	...
777680	  753.0	  647.3	 3499.0	...
777681	  753.0	  647.4	 3496.0	...
777682	  752.9	  647.5	 3495.0	...
777683	  752.8	  647.8	 3494.0	...
777684	  752.9	  647.9	 3494.0	...
777685	  753.0	  647.9	 3494.0	...
777686	  752.8	  648.1	 3494.0	...
777687	  752.6	  648.4	 3494.0	...
777688	  752.4	  648.6	 3495.0	...
777689	  752.4	  648.6	 3495.0	...
777690	  752.4	  648.5	 3497.0	...
777691	  752.2	  648.5	 3499.0	...
777692	  752.0	  648.5	 3501.0	...
777693	  751.8	  648.4	 3502.0	...
777694	  751.9	  648.2	 3501.0	...
777695	  751.9	  648.0	 3499.0	...
777696	  751.8	  648.4	 3497.0	...
777697	  751.6	  649.0	 3497.0	...
777698	  751.3	  649.6	 3498.0	...
777699	  751.5	  649.6	 3500.0	...
777700	  751.8	  649.6	 3502.0	...
777701	  751.9	  649.6	 3503.0	...
777702	  751.7	  649.6	 3502.0	...
777703	  751.6	  650.2	 3502.0	...
777704	  751.7	  650.8	 3506.0	...
777705	  751.7	  651.3	 3511.0	...
777706	  751.6	  651.4	 3516.0	...
777707	  751.5	  651.3	 3516.0	...
777708	  752.1	  651.0	 3517.0	...
777709	  752.7	  650.7	 3517.0	...
777710	  753.4	  650.7	 3518.0	...
777711	  753.4	  651.7	 3519.0	...
777712	  753.4	  652.7	 3519.0	...
777713	  753.3	  652.9	 3520.0	...
777714	  753.2	  652.3	 3519.0	...
777715	  753.0	  651.8	 3520.0	...
777716	  753.0	  651.9	 3520.0	...
777717	  752.9	  652.0	 3521.0	...
777718	  753.0	  652.0	 3522.0	...
777719	  753.2	  652.1	 3522.0	...
777720	  753.3	  652.5	 3522.0	...
777721	  753.3	  652.8	 3521.0	...
777722	  753.1	  653.1	 3520.0	...
777723	  752.9	  653.0	 3521.0	...
777724	  752.5	  653.0	 3522.0	...
777725	  752.3	  652.9	 3523.0	...
777726	  752.1	  652.9	 3523.0	...
777727	  752.3	  652.8	 3526.0	...
777728	  752.5	  652.9	 3530.0	...
777729	  752.5	  652.6	 3533.0	...
777730	  752.5	  652.2	 3532.0	...
777731	  752.5	  651.9	 3531.0	...
777732	  752.7	  652.2	 3531.0	...
777733	  752.8	  652.6	 3531.0	...
777734	  752.8	  652.7	 3531.0	...
777735	  752.5	  652.8	 3531.0	...
777736	  752.3	  652.7	 3532.0	...
777737	  752.3	  652.6	 3534.0	...
777738	  752.5	  652.9	 3536.0	...
777739	  753.0	  653.1	 3536.0	...
777740	  753.2	  653.3	 3537.0	...
777741	  753.1	  653.7	 3537.0	...
777742	  752.7	  654.1	 3538.0	...
777743	  752.8	  653.7	 3539.0	...
777744	  753.3	  652.8	 3541.0	...
777745	  753.6	  652.2	 3544.0	...
777746	  753.3	  652.6	 3545.0	...
777747	  752.8	  653.1	 3544.0	...
777748	  752.7	  653.4	 3542.0	...
777749	  753.0	  653.1	 3543.0	...
777750	  753.3	  652.4	 3544.0	...
777751	  753.0	  651.6	 3546.0	...
777752	  752.4	  651.2	 3548.0	...
777753	  751.6	  651.0	 3548.0	...
777754	  751.3	  650.9	 3547.0	...
777755	  751.5	  650.9	 3547.0	...
777756	  752.0	  650.9	 3546.0	...
777757	  752.3	  651.1	 3545.0	...
777758	  752.2	  651.4	 3546.0	...
777759	  752.2	  651.0	 3546.0	...
777760	  752.3	  650.3	 3545.0	...
777761	  752.2	  649.7	 3544.0	...
777762	  751.9	  650.1	 3544.0	...
777763	  751.7	  650.4	 3544.0	...
777764	  751.4	  650.7	 3543.0	...
777765	  751.2	  650.6	 3543.0	...
777766	  750.9	  650.7	 3545.0	...
777767	  750.7	  650.8	 3547.0	...
777768	  750.5	  651.1	 3547.0	...
777769	  750.4	  651.2	 3547.0	...
777770	  750.5	  651.3	 3547.0	...
777771	  750.7	  651.3	 3547.0	...
777772	  750.6	  651.4	 3548.0	...
777773	  750.5	  651.5	 3549.0	...
777774	  750.2	  651.5	 3550.0	...
777775	  750.0	  651.5	 3550.0	...
777776	  749.8	  651.5	 3551.0	...
777777	  749.7	  651.5	 3551.0	...
777778	  749.5	  651.5	 3551.0	...
777779	  749.5	  651.8	 3551.0	...
777780	  749.8	  652.0	 3553.0	...
777781	  750.3	  652.2	 3554.0	...
777782	  750.2	  652.7	 3555.0	...
777783	  749.8	  653.4	 3553.0	...
777784	  749.4	  653.9	 3552.0	...
777785	  749.5	  654.0	 3554.0	...
777786	  749.6	  654.0	 3555.0	...
777787	  749.7	  653.9	 3556.0	...
777788	  749.8	  653.8	 3556.0	...
777789	  749.8	  653.8	 3556.0	...
777790	  749.9	  653.5	 3556.0	...
777791	  749.9	  653.0	 3555.0	...
777792	  749.7	  652.5	 3555.0	...
777793	  749.7	  653.1	 3554.0	...
777794	  749.7	  654.0	 3556.0	...
777795	  749.8	  655.2	 3558.0	...
777796	  749.7	  655.5	 3560.0	...
777797	  749.5	  655.9	 3561.0	...
777798	  749.2	  655.9	 3563.0	...
777799	  749.0	  656.5	 3564.0	...
777800	  748.7	  657.1	 3563.0	...
777801	  748.8	  657.7	 3564.0	...
777802	  748.9	  657.7	 3562.0	...
777803	  749.0	  657.7	 3561.0	...
777804	  748.9	  657.7	 3559.0	...
777805	  748.8	  657.4	 3557.0	...
777806	  748.5	  656.8	 3555.0	...
777807	  748.2	  656.4	 3556.0	...
777808	  747.9	  656.4	 3560.0	...
777809	  747.9	  656.8	 3564.0	...
777810	  748.0	  657.0	 3564.0	...
777811	  748.4	  656.8	 3564.0	...
777812	  748.9	  656.7	 3564.0	...
777813	  749.1	  656.8	 3567.0	...
777814	  749.0	  657.1	 3569.0	...
777815	  748.8	  657.4	 3572.0	...
777816	  748.7	  657.6	 3571.0	...
777817	  748.8	  658.2	 3571.0	...
777818	  748.9	  658.8	 3570.0	...
777819	  748.9	  659.5	 3572.0	...
777820	  748.9	  659.7	 3574.0	...
777821	  748.8	  659.8	 3576.0	...
777822	  748.6	  659.3	 3575.0	...
777823	  748.5	  658.6	 3574.0	...
777824	  748.5	  658.2	 3575.0	...
777825	  748.6	  658.5	 3576.0	...
777826	  748.5	  658.9	 3576.0	...
777827	  748.5	  659.0	 3575.0	...
777828	  748.5	  659.0	 3575.0	...
MSG	777829 0000 _ Number Off
777829	  748.6	  658.8	 3575.0	...
777830	  748.5	  658.5	 3575.0	...
777831	  748.4	  658.5	 3576.0	...
777832	  748.4	  658.4	 3577.0	...
777833	  748.5	  658.5	 3576.0	...
777834	  748.6	  658.5	 3577.0	...
777835	  748.7	  658.4	 3578.0	...
777836	  748.7	  658.6	 3579.0	...
777837	  748.7	  658.9	 3580.0	...
777838	  748.7	  658.0	 3580.0	...
777839	  748.7	  656.8	 3579.0	...
777840	  748.7	  656.2	 3579.0	...
777841	  748.9	  657.2	 3579.0	...
777842	  748.6	  658.2	 3579.0	...
777843	  748.3	  658.5	 3577.0	...
777844	  748.0	  658.3	 3574.0	...
777845	  748.0	  658.1	 3571.0	...
777846	  748.0	  657.9	 3571.0	...
777847	  747.8	  657.9	 3570.0	...
777848	  747.8	  657.8	 3569.0	...
777849	  747.9	  657.8	 3571.0	...
777850	  747.8	  657.8	 3574.0	...
777851	  747.7	  657.8	 3577.0	...
777852	  747.6	  657.8	 3576.0	...
777853	  747.7	  657.8	 3576.0	...
777854	  747.8	  657.9	 3576.0	...
777855	  748.0	  658.1	 3578.0	...
777856	  747.9	  658.4	 3580.0	...
777857	  747.6	  658.7	 3582.0	...
777858	  747.6	  658.8	 3582.0	...
777859	  747.8	  658.9	 3583.0	...
777860	  747.9	  658.9	 3583.0	...
777861	  747.7	  659.0	 3584.0	...
777862	  747.6	  659.0	 3584.0	...
777863	  747.8	  659.1	 3582.0	...
777864	  748.0	  659.2	 3580.0	...
777865	  748.2	  659.2	 3578.0	...
777866	  748.2	  659.1	 3578.0	...
777867	  748.2	  659.0	 3576.0	...
777868	  748.2	  659.0	 3575.0	...
777869	  748.1	  658.7	 3574.0	...
777870	  748.2	  658.5	 3573.0	...
777871	  748.2	  658.6	 3572.0	...
777872	  748.2	  658.9	 3570.0	...
777873	  748.2	  659.2	 3569.0	...
777874	  748.3	  659.3	 3568.0	...
777875	  748.4	  659.3	 3570.0	...
777876	  748.5	  659.3	 3570.0	...
777877	  748.1	  659.4	 3571.0	...
777878	  747.6	  659.6	 3572.0	...
777879	  747.1	  659.5	 3574.0	...
777880	  747.2	  659.4	 3575.0	...
777881	  747.4	  659.8	 3576.0	...
777882	  747.6	  660.4	 3576.0	...
777883	  747.7	  660.9	 3576.0	...
777884	  747.4	  660.7	 3575.0	...
777885	  746.9	  660.6	 3576.0	...
777886	  746.6	  660.8	 3578.0	...
777887	  746.6	  660.8	 3580.0	...
777888	  746.7	  660.6	 3580.0	...
777889	  746.8	  660.3	 3580.0	...
777890	  746.5	  660.2	 3580.0	...
777891	  746.2	  660.2	 3580.0	...
777892	  746.0	  660.3	 3580.0	...
777893	  746.4	  660.7	 3579.0	...
777894	  747.1	  661.1	 3580.0	...
777895	  747.6	  661.6	 3581.0	...
777896	  747.9	  661.6	 3583.0	...
777897	  747.8	  661.1	 3583.0	...
777898	  747.7	  660.6	 3584.0	...
777899	  747.6	  660.0	 3584.0	...
777900	  747.5	  660.1	 3583.0	...
777901	  747.3	  660.1	 3582.0	...
777902	  747.1	  659.8	 3583.0	...
777903	  746.9	  659.6	 3583.0	...
777904	  746.8	  659.4	 3583.0	...
777905	  747.0	  659.6	 3583.0	...
777906	  747.2	  659.8	 3582.0	...
777907	  747.4	  659.9	 3582.0	...
777908	  747.6	  659.8	 3582.0	...
777909	  747.7	  659.8	 3582.0	...
777910	  747.9	  659.9	 3582.0	...
777911	  748.0	  660.4	 3582.0	...
777912	  748.0	  661.0	 3581.0	...
777913	  748.0	  661.0	 3581.0	...
777914	  748.0	  660.6	 3581.0	...
777915	  748.0	  660.1	 3580.0	...
777916	  748.0	  660.1	 3581.0	...
777917	  747.7	  660.1	 3581.0	...
777918	  747.6	  660.1	 3582.0	...
777919	  747.5	  660.2	 3581.0	...
777920	  747.8	  660.3	 3581.0	...
777921	  747.9	  660.4	 3582.0	...
777922	  747.7	  661.0	 3581.0	...
777923	  747.5	  661.5	 3577.0	...
777924	  747.4	  661.9	 3574.0	...
777925	  747.5	  661.6	 3573.0	...
777926	  747.8	  661.0	 3574.0	...
777927	  748.2	  660.4	 3577.0	...
777928	  748.5	  660.6	 3579.0	...
777929	  748.6	  661.0	 3581.0	...
777930	  748.6	  661.0	 3581.0	...
777931	  748.6	  660.5	 3581.0	...
777932	  748.6	  660.0	 3577.0	...
777933	  748.6	  660.3	 3574.0	...
777934	  748.6	  661.0	 3570.0	...
777935	  748.5	  661.7	 3570.0	...
777936	  748.5	  662.0	 3570.0	...
777937	  748.4	  662.0	 3571.0	...
777938	  748.9	  661.6	 3573.0	...
777939	  749.4	  661.2	 3574.0	...
777940	  749.5	  660.9	 3574.0	...
777941	  749.0	  660.5	 3576.0	...
777942	  748.7	  660.0	 3577.0	...
777943	  748.9	  659.6	 3579.0	...
777944	  748.8	  659.7	 3576.0	...
777945	  748.6	  659.8	 3574.0	...
777946	  748.4	  660.2	 3570.0	...
777947	  748.4	  660.9	 3568.0	...
777948	  748.4	  661.5	 3567.0	...
777949	  748.5	  661.2	 3567.0	...
777950	  748.5	  660.7	 3567.0	...
777951	  748.5	  660.5	 3565.0	...
777952	  748.5	  660.8	 3563.0	...
777953	  748.4	  661.1	 3561.0	...
777954	  748.1	  661.2	 3561.0	...
777955	  747.8	  660.6	 3562.0	...
777956	  747.9	  660.0	 3562.0	...
777957	  748.1	  659.4	 3561.0	...
777958	  748.5	  659.5	 3561.0	...
777959	  748.6	  660.6	 3559.0	...
777960	  748.7	  661.7	 3558.0	...
777961	  748.7	  662.8	 3556.0	...
777962	  748.6	  662.8	 3555.0	...
777963	  748.4	  662.5	 3555.0	...
777964	  748.4	  662.1	 3555.0	...
777965	  748.5	  661.7	 3556.0	...
777966	  748.4	  661.6	 3556.0	...
777967	  748.4	  661.6	 3555.0	...
777968	  748.7	  661.7	 3554.0	...
777969	  749.0	  661.6	 3553.0	...
777970	  748.5	  661.6	 3553.0	...
777971	  747.6	  661.7	 3554.0	...
777972	  747.1	  662.0	 3554.0	...
777973	  747.5	  662.1	 3554.0	...
777974	  747.9	  662.8	 3554.0	...
777975	  747.9	  663.5	 3555.0	...
777976	  747.9	  664.1	 3555.0	...
777977	  748.0	  663.9	 3557.0	...
777978	  748.4	  663.5	 3559.0	...
777979	  748.7	  663.1	 3560.0	...
777980	  748.7	  662.7	 3559.0	...
777981	  748.7	  662.6	 3557.0	...
777982	  748.6	  662.5	 3556.0	...
777983	  748.6	  662.6	 3554.0	...
777984	  748.6	  662.9	 3551.0	...
777985	  748.5	  663.2	 3549.0	...
777986	  748.0	  662.9	 3549.0	...
777987	  747.5	  662.6	 3550.0	...
777988	  747.2	  662.2	 3553.0	...
777989	  747.2	  662.0	 3555.0	...
777990	  747.3	  662.1	 3555.0	...
777991	  747.3	  662.3	 3552.0	...
777992	  747.4	  662.5	 3544.0	...
777993	  747.4	  662.4	 3538.0	...
777994	  747.6	  662.3	 3533.0	...
777995	  748.0	  662.4	 3533.0	...
777996	  748.3	  662.4	 3532.0	...
777997	  748.4	  662.5	 3533.0	...
777998	  748.4	  662.4	 3533.0	...
777999	  748.3	  662.4	 3534.0	...
778000	  748.3	  662.4	 3535.0	...
778001	  748.8	  662.1	 3535.0	...
778002	  749.2	  661.7	 3535.0	...
778003	  749.5	  661.4	 3534.0	...
778004	  749.3	  661.0	 3532.0	...
778005	  749.1	  659.8	 3530.0	...
778006	  749.0	  658.3	 3529.0	...
778007	  748.9	  657.1	 3529.0	...
778008	  749.4	  656.7	 3528.0	...
778009	  749.9	  655.7	 3527.0	...
778010	  750.6	  654.8	 3525.0	...
778011	  750.8	  653.9	 3522.0	...
778012	  751.3	  653.8	 3519.0	...
778013	  751.8	  653.7	 3515.0	...
778014	  752.3	  654.1	 3513.0	...
778015	  753.2	  654.3	 3512.0	...
778016	  754.0	  654.5	 3511.0	...
778017	  754.5	  654.3	 3512.0	...
778018	  754.4	  654.2	 3514.0	...
778019	  754.3	  654.4	 3511.0	...
778020	  754.4	  654.9	 3508.0	...
778021	  754.8	  655.7	 3504.0	...
778022	  755.2	  656.6	 3504.0	...
778023	  755.5	  657.3	 3504.0	...
778024	  755.2	  657.5	 3504.0	...
778025	  754.9	  657.3	 3503.0	...
778026	  754.7	  657.1	 3502.0	...
778027	  754.5	  657.2	 3501.0	...
778028	  754.4	  657.3	 3500.0	...
778029	  754.2	  657.3	 3498.0	...
778030	  754.3	  657.3	 3496.0	...
778031	  754.6	  657.2	 3496.0	...
778032	  754.7	  657.4	 3496.0	...
778033	  754.8	  657.9	 3495.0	...
778034	  754.8	  658.4	 3493.0	...
778035	  755.2	  658.5	 3490.0	...
778036	  755.6	  658.6	 3488.0	...
778037	  755.7	  658.6	 3485.0	...
778038	  755.4	  658.6	 3484.0	...
778039	  755.4	  658.5	 3482.0	...
778040	  755.6	  658.5	 3482.0	...
778041	  756.0	  658.5	 3481.0	...
778042	  756.0	  658.4	 3481.0	...
MSG	778043 0000 _ Number On
778043	  756.1	  658.2	 3481.0	...
778044	  756.0	  657.9	 3480.0	...
778045	  756.1	  657.9	 3478.0	...
778046	  756.1	  657.9	 3477.0	...
778047	  756.0	  658.0	 3475.0	...
778048	  756.1	  658.1	 3472.0	...
778049	  756.2	  658.2	 3469.0	...
778050	  756.3	  658.2	 3465.0	...
778051	  756.2	  658.1	 3462.0	...
778052	  755.8	  658.1	 3459.0	...
778053	  755.4	  658.5	 3458.0	...
778054	  755.0	  659.0	 3458.0	...
778055	  755.4	  658.4	 3458.0	...
778056	  755.6	  657.3	 3458.0	...
778057	  755.6	  656.2	 3457.0	...
778058	  755.3	  656.3	 3457.0	...
778059	  755.1	  656.7	 3456.0	...
778060	  755.1	  657.3	 3455.0	...
778061	  755.5	  657.9	 3454.0	...
778062	  755.9	  658.2	 3454.0	...
778063	  756.1	  658.3	 3452.0	...
778064	  755.8	  658.3	 3449.0	...
778065	  755.6	  658.4	 3446.0	...
778066	  755.6	  658.3	 3444.0	...
778067	  755.7	  658.7	 3444.0	...
778068	  755.8	  659.1	 3442.0	...
778069	  755.8	  659.4	 3441.0	...
778070	  755.9	  659.2	 3440.0	...
778071	  756.2	  659.1	 3438.0	...
778072	  756.5	  659.1	 3435.0	...
778073	  756.8	  659.3	 3432.0	...
778074	  756.7	  659.2	 3432.0	...
778075	  756.8	  659.0	 3432.0	...
778076	  756.9	  658.8	 3431.0	...
778077	  757.1	  658.6	 3429.0	...
778078	  756.9	  659.0	 3427.0	...
778079	  756.7	  659.5	 3426.0	...
778080	  756.5	  659.9	 3424.0	...
778081	  756.6	  659.8	 3422.0	...
778082	  756.9	  659.6	 3421.0	...
778083	  756.9	  659.3	 3422.0	...
778084	  757.2	  658.9	 3420.0	...
778085	  757.5	  658.7	 3418.0	...
778086	  757.8	  658.3	 3415.0	...
778087	  757.8	  658.2	 3414.0	...
778088	  757.9	  658.0	 3413.0	...
778089	  757.9	  658.3	 3408.0	...
778090	  757.9	  658.6	 3405.0	...
778091	  757.9	  658.5	 3402.0	...
778092	  757.8	  658.1	 3402.0	...
778093	  757.8	  658.0	 3402.0	...
778094	  757.9	  658.5	 3401.0	...
778095	  758.4	  659.2	 3401.0	...
778096	  758.9	  659.5	 3400.0	...
778097	  758.9	  659.7	 3400.0	...
778098	  758.4	  659.8	 3398.0	...
778099	  758.0	  659.9	 3395.0	...
778100	  757.9	  659.4	 3394.0	...
778101	  758.0	  659.0	 3395.0	...
778102	  758.2	  658.5	 3395.0	...
778103	  758.5	  658.3	 3395.0	...
778104	  758.6	  658.2	 3394.0	...
778105	  758.7	  658.1	 3394.0	...
778106	  758.8	  658.2	 3394.0	...
778107	  758.9	  658.4	 3394.0	...
778108	  759.0	  658.8	 3393.0	...
778109	  759.1	  659.3	 3392.0	...
778110	  759.1	  660.0	 3391.0	...
778111	  758.9	  660.5	 3391.0	...
778112	  758.7	  660.7	 3391.0	...
778113	  758.6	  661.1	 3391.0	...
778114	  758.6	  661.4	 3389.0	...
778115	  758.8	  661.6	 3386.0	...
778116	  758.9	  661.4	 3383.0	...
778117	  758.9	  661.3	 3382.0	...
778118	  758.8	  661.1	 3382.0	...
778119	  758.7	  661.2	 3381.0	...
778120	  758.9	  661.3	 3379.0	...
778121	  759.3	  661.1	 3377.0	...
778122	  759.6	  660.6	 3376.0	...
778123	  759.9	  660.0	 3375.0	...
778124	  760.0	  659.7	 3374.0	...
778125	  760.2	  659.6	 3373.0	...
778126	  760.2	  659.4	 3372.0	...
778127	  760.6	  659.4	 3370.0	...
778128	  760.8	  659.5	 3368.0	...
778129	  760.5	  659.8	 3367.0	...
778130	  760.0	  659.9	 3366.0	...
778131	  759.3	  660.1	 3366.0	...
778132	  759.1	  660.3	 3365.0	...
778133	  759.4	  660.5	 3365.0	...
778134	  759.7	  660.1	 3364.0	...
778135	  760.2	  659.6	 3363.0	...
778136	  760.3	  659.3	 3362.0	...
778137	  760.5	  659.4	 3361.0	...
778138	  760.7	  659.4	 3361.0	...
778139	  760.9	  659.3	 3358.0	...
778140	  761.1	  659.3	 3356.0	...
778141	  761.3	  659.1	 3353.0	...
778142	  761.3	  658.9	 3353.0	...
778143	  761.2	  658.8	 3353.0	...
778144	  761.3	  659.2	 3352.0	...
778145	  761.3	  659.4	 3351.0	...
778146	  761.2	  659.5	 3350.0	...
778147	  761.0	  659.4	 3347.0	...
778148	  761.0	  659.2	 3343.0	...
778149	  761.2	  659.1	 3340.0	...
778150	  761.5	  659.0	 3340.0	...
778151	  761.7	  658.6	 3341.0	...
778152	  761.7	  658.2	 3340.0	...
778153	  762.0	  658.2	 3340.0	...
778154	  762.2	  658.9	 3340.0	...
778155	  762.2	  659.6	 3340.0	...
778156	  762.0	  660.2	 3339.0	...
778157	  761.8	  660.5	 3336.0	...
778158	  762.0	  660.8	 3337.0	...
778159	  762.1	  661.1	 3339.0	...
778160	  761.9	  661.4	 3339.0	...
778161	  761.5	  662.1	 3336.0	...
778162	  761.0	  662.7	 3332.0	...
778163	  760.8	  663.4	 3330.0	...
778164	  761.4	  663.5	 3329.0	...
778165	  762.1	  663.6	 3327.0	...
778166	  763.0	  663.5	 3324.0	...
778167	  763.1	  662.7	 3322.0	...
778168	  763.5	  662.0	 3323.0	...
778169	  763.7	  661.4	 3322.0	...
778170	  763.9	  661.5	 3320.0	...
778171	  763.8	  661.3	 3318.0	...
778172	  763.9	  660.9	 3318.0	...
778173	  764.1	  660.5	 3318.0	...
778174	  763.8	  660.4	 3318.0	...
778175	  763.4	  660.4	 3321.0	...
778176	  763.0	  660.5	 3323.0	...
778177	  763.0	  660.3	 3324.0	...
778178	  762.9	  660.0	 3322.0	...
778179	  762.8	  659.6	 3319.0	...
778180	  762.8	  659.3	 3316.0	...
778181	  763.0	  659.1	 3315.0	...
778182	  763.1	  659.0	 3313.0	...
778183	  763.2	  659.0	 3312.0	...
778184	  763.3	  659.0	 3312.0	...
778185	  763.4	  659.1	 3313.0	...
778186	  763.5	  659.1	 3313.0	...
778187	  763.4	  658.9	 3312.0	...
778188	  763.3	  658.6	 3309.0	...
778189	  763.3	  658.3	 3308.0	...
778190	  763.4	  658.4	 3307.0	...
778191	  763.6	  658.5	 3307.0	...
778192	  763.8	  658.6	 3306.0	...
778193	  763.9	  658.6	 3302.0	...
778194	  764.1	  658.5	 3299.0	...
778195	  764.2	  658.3	 3298.0	...
778196	  764.3	  658.7	 3300.0	...
778197	  764.2	  659.2	 3301.0	...
778198	  764.2	  659.7	 3300.0	...
778199	  764.0	  659.3	 3299.0	...
778200	  764.1	  658.8	 3297.0	...
778201	  764.3	  658.4	 3296.0	...
778202	  764.6	  658.5	 3293.0	...
778203	  764.6	  658.5	 3290.0	...
778204	  764.7	  658.6	 3287.0	...
778205	  764.6	  658.5	 3286.0	...
778206	  764.6	  658.6	 3287.0	...
778207	  764.6	  658.6	 3288.0	...
778208	  764.5	  658.6	 3290.0	...
778209	  764.5	  659.1	 3290.0	...
778210	  764.5	  659.7	 3290.0	...
778211	  765.1	  660.1	 3290.0	...
778212	  765.8	  660.5	 3289.0	...
778213	  766.5	  660.7	 3287.0	...
778214	  766.5	  661.0	 3287.0	...
778215	  766.6	  661.0	 3287.0	...
778216	  766.5	  661.3	 3286.0	...
778217	  766.2	  661.6	 3286.0	...
778218	  765.9	  662.0	 3285.0	...
778219	  765.2	  662.0	 3284.0	...
778220	  764.6	  661.9	 3284.0	...
778221	  764.1	  661.5	 3284.0	...
778222	  764.3	  661.2	 3284.0	...
778223	  764.6	  660.9	 3284.0	...
778224	  765.0	  661.3	 3284.0	...
778225	  765.3	  662.0	 3283.0	...
778226	  765.5	  662.6	 3283.0	...
778227	  765.6	  662.9	 3283.0	...
778228	  765.5	  663.0	 3282.0	...
778229	  765.1	  663.1	 3282.0	...
778230	  764.9	  663.2	 3281.0	...
778231	  764.7	  663.3	 3281.0	...
778232	  764.7	  663.3	 3282.0	...
778233	  764.4	  663.0	 3282.0	...
778234	  764.1	  662.6	 3285.0	...
778235	  763.9	  662.2	 3289.0	...
778236	  764.2	  662.0	 3292.0	...
778237	  764.4	  661.7	 3290.0	...
778238	  764.5	  661.6	 3288.0	...
778239	  764.4	  661.6	 3284.0	...
778240	  764.3	  661.7	 3281.0	...
778241	  764.6	  661.7	 3281.0	...
778242	  764.6	  661.7	 3283.0	...
778243	  764.7	  661.5	 3285.0	...
778244	  764.8	  661.2	 3286.0	...
778245	  765.1	  660.9	 3285.0	...
778246	  765.4	  660.7	 3283.0	...
778247	  765.2	  660.9	 3283.0	...
778248	  764.8	  661.3	 3283.0	...
778249	  764.4	  661.5	 3284.0	...
778250	  764.5	  660.7	 3283.0	...
778251	  764.5	  659.9	 3282.0	...
778252	  764.3	  659.3	 3281.0	...
778253	  764.2	  659.4	 3281.0	...
778254	  764.1	  659.6	 3282.0	...
778255	  764.2	  660.0	 3282.0	...
778256	  764.5	  660.3	 3282.0	...
778257	  764.7	  660.5	 3282.0	...
778258	  765.0	  660.0	 3283.0	...
778259	  764.9	  659.4	 3283.0	...
778260	  764.7	  658.9	 3283.0	...
778261	  764.7	  658.9	 3283.0	...
778262	  764.7	  659.0	 3283.0	...
778263	  764.7	  659.0	 3283.0	...
778264	  764.8	  659.1	 3281.0	...
778265	  764.7	  659.2	 3279.0	...
778266	  764.7	  659.3	 3278.0	...
778267	  764.6	  659.3	 3278.0	...
778268	  764.5	  659.2	 3279.0	...
778269	  764.6	  659.1	 3279.0	...
778270	  764.9	  658.9	 3279.0	...
778271	  765.2	  658.7	 3278.0	...
778272	  765.3	  658.6	 3277.0	...
778273	  765.1	  658.6	 3277.0	...
778274	  765.0	  658.8	 3279.0	...
778275	  765.0	  659.0	 3281.0	...
778276	  765.0	  658.9	 3283.0	...
778277	  765.0	  658.7	 3283.0	...
778278	  765.0	  658.5	 3282.0	...
778279	  765.2	  658.5	 3281.0	...
778280	  765.4	  658.4	 3281.0	...
778281	  765.5	  658.4	 3280.0	...
778282	  765.4	  658.8	 3279.0	...
778283	  765.3	  659.1	 3279.0	...
778284	  765.4	  659.3	 3279.0	...
778285	  765.4	  659.2	 3279.0	...
778286	  765.4	  659.4	 3279.0	...
778287	  765.5	  659.5	 3280.0	...
778288	  765.7	  658.6	 3281.0	...
778289	  765.9	  657.6	 3284.0	...
778290	  765.8	  656.7	 3287.0	...
778291	  765.8	  656.7	 3289.0	...
778292	  765.8	  656.8	 3288.0	...
778293	  765.9	  657.1	 3287.0	...
778294	  765.9	  657.2	 3286.0	...
778295	  766.0	  657.2	 3285.0	...
778296	  765.8	  657.0	 3284.0	...
778297	  765.7	  657.0	 3285.0	...
778298	  765.5	  657.5	 3286.0	...
778299	  765.4	  658.0	 3285.0	...
778300	  765.3	  658.4	 3283.0	...
778301	  765.4	  658.7	 3281.0	...
778302	  765.5	  658.9	 3282.0	...
778303	  765.5	  659.0	 3282.0	...
778304	  765.5	  658.9	 3282.0	...
778305	  765.4	  658.9	 3282.0	...
778306	  765.2	  659.0	 3282.0	...
778307	  765.0	  658.9	 3283.0	...
778308	  764.8	  658.5	 3284.0	...
778309	  764.8	  658.3	 3286.0	...
778310	  764.8	  658.0	 3287.0	...
778311	  765.3	  658.0	 3287.0	...
778312	  765.7	  658.0	 3286.0	...
778313	  766.2	  657.5	 3286.0	...
778314	  766.1	  657.1	 3286.0	...
778315	  766.0	  657.2	 3287.0	...
778316	  765.8	  658.0	 3287.0	...
778317	  765.6	  658.9	 3286.0	...
778318	  765.4	  659.4	 3287.0	...
778319	  765.5	  659.5	 3287.0	...
778320	  765.6	  659.5	 3287.0	...
778321	  765.6	  659.5	 3289.0	...
778322	  765.9	  659.0	 3291.0	...
778323	  766.2	  658.6	 3293.0	...
778324	  766.5	  657.9	 3293.0	...
778325	  765.9	  657.6	 3292.0	...
778326	  765.5	  657.3	 3293.0	...
778327	  765.2	  657.7	 3293.0	...
778328	  765.4	  658.3	 3294.0	...
778329	  765.4	  658.8	 3294.0	...
778330	  765.3	  658.9	 3294.0	...
778331	  765.2	  658.9	 3294.0	...
778332	  765.3	  658.9	 3295.0	...
778333	  765.5	  658.9	 3297.0	...
778334	  765.8	  659.0	 3299.0	...
778335	  766.1	  659.0	 3298.0	...
778336	  766.2	  659.1	 3296.0	...
778337	  766.3	  659.1	 3296.0	...
778338	  766.2	  659.4	 3297.0	...
778339	  765.9	  659.8	 3299.0	...
778340	  765.6	  660.0	 3301.0	...
778341	  765.3	  659.6	 3302.0	...
778342	  765.2	  659.1	 3303.0	...
778343	  765.2	  658.8	 3303.0	...
778344	  764.7	  659.2	 3303.0	...
778345	  764.2	  659.5	 3304.0	...
778346	  763.7	  659.9	 3306.0	...
778347	  763.8	  660.0	 3307.0	...
778348	  764.0	  660.0	 3307.0	...
778349	  764.0	  660.0	 3307.0	...
778350	  764.4	  660.1	 3306.0	...
778351	  764.7	  660.2	 3307.0	...
778352	  765.1	  660.2	 3309.0	...
778353	  765.1	  660.1	 3312.0	...
778354	  765.3	  659.9	 3313.0	...
778355	  765.5	  659.7	 3315.0	...
778356	  765.3	  659.5	 3316.0	...
778357	  765.0	  658.7	 3317.0	...
778358	  764.6	  657.9	 3318.0	...
778359	  764.3	  657.5	 3316.0	...
MSG	778360 0000 _ Number Off
778360	  764.2	  657.8	 3313.0	...
778361	  764.1	  657.4	 3312.0	...
778362	  764.3	  656.7	 3316.0	...
778363	  764.5	  656.4	 3320.0	...
778364	  764.6	  656.7	 3322.0	...
778365	  764.5	  657.2	 3323.0	...
778366	  764.3	  657.2	 3324.0	...
778367	  764.4	  657.2	 3326.0	...
778368	  764.4	  657.1	 3328.0	...
778369	  764.5	  656.9	 3331.0	...
778370	  764.4	  656.8	 3333.0	...
778371	  764.3	  656.8	 3332.0	...
778372	  764.2	  656.8	 3330.0	...
778373	  764.1	  656.9	 3330.0	...
778374	  764.0	  656.5	 3331.0	...
778375	  764.1	  656.1	 3331.0	...
778376	  764.3	  655.7	 3332.0	...
778377	  764.8	  655.9	 3332.0	...
778378	  765.1	  656.0	 3336.0	...
778379	  765.0	  656.1	 3339.0	...
778380	  764.8	  656.2	 3342.0	...
778381	  764.6	  655.9	 3342.0	...
778382	  764.7	  655.3	 3342.0	...
778383	  764.5	  654.8	 3344.0	...
778384	  764.3	  654.6	 3346.0	...
778385	  764.0	  654.5	 3345.0	...
778386	  764.0	  654.3	 3343.0	...
778387	  764.0	  654.5	 3340.0	...
778388	  764.0	  654.9	 3345.0	...
778389	  764.0	  655.5	 3350.0	...
778390	  764.1	  655.9	 3352.0	...
778391	  764.2	  656.3	 3348.0	...
778392	  764.3	  655.8	 3346.0	...
778393	  764.2	  655.1	 3350.0	...
778394	  764.0	  654.6	 3354.0	...
778395	  763.6	  654.8	 3355.0	...
778396	  763.2	  655.1	 3359.0	...
778397	  763.2	  655.0	 3362.0	...
778398	  763.6	  654.8	 3365.0	...
778399	  764.0	  654.4	 3365.0	...
778400	  764.1	  654.2	 3365.0	...
778401	  764.1	  654.0	 3365.0	...
778402	  764.1	  654.0	 3366.0	...
778403	  763.9	  654.0	 3368.0	...
778404	  763.7	  654.3	 3371.0	...
778405	  763.6	  654.5	 3373.0	...
778406	  763.6	  654.6	 3374.0	...
778407	  763.7	  654.9	 3375.0	...
778408	  763.9	  655.1	 3376.0	...
778409	  764.1	  655.3	 3378.0	...
778410	  764.2	  655.3	 3382.0	...
778411	  764.0	  655.2	 3385.0	...
778412	  764.0	  655.0	 3387.0	...
778413	  764.0	  655.1	 3388.0	...
778414	  764.0	  655.2	 3389.0	...
778415	  763.7	  655.5	 3389.0	...
778416	  763.3	  655.6	 3389.0	...
778417	  763.1	  655.5	 3389.0	...
778418	  763.1	  655.4	 3390.0	...
778419	  763.2	  655.2	 3391.0	...
778420	  763.1	  655.1	 3392.0	...
778421	  763.5	  654.9	 3392.0	...
778422	  763.8	  654.7	 3397.0	...
778423	  764.0	  654.5	 3401.0	...
778424	  763.9	  654.5	 3403.0	...
778425	  763.8	  654.2	 3400.0	...
778426	  763.8	  654.2	 3401.0	...
778427	  763.4	  654.4	 3404.0	...
778428	  762.9	  654.7	 3408.0	...
778429	  762.5	  654.8	 3409.0	...
778430	  762.5	  654.7	 3409.0	...
778431	  762.5	  654.7	 3410.0	...
778432	  762.4	  654.3	 3411.0	...
778433	  762.2	  653.9	 3412.0	...
778434	  762.0	  653.6	 3412.0	...
778435	  762.1	  653.1	 3412.0	...
778436	  762.5	  652.6	 3413.0	...
778437	  762.8	  652.2	 3415.0	...
778438	  763.2	  652.1	 3417.0	...
778439	  763.4	  652.0	 3416.0	...
778440	  763.0	  652.0	 3416.0	...
778441	  762.5	  652.3	 3417.0	...
778442	  761.8	  652.8	 3417.0	...
778443	  761.8	  652.9	 3418.0	...
778444	  761.8	  652.6	 3418.0	...
778445	  761.7	  652.5	 3419.0	...
778446	  761.6	  652.7	 3422.0	...
778447	  761.4	  652.9	 3424.0	...
778448	  761.3	  653.1	 3425.0	...
778449	  761.2	  653.3	 3425.0	...
778450	  761.1	  652.8	 3425.0	...
778451	  761.1	  652.3	 3427.0	...
778452	  761.4	  652.1	 3430.0	...
778453	  761.7	  652.4	 3432.0	...
778454	  761.7	  652.8	 3435.0	...
778455	  761.4	  652.9	 3436.0	...
778456	  761.0	  653.0	 3437.0	...
778457	  761.0	  653.1	 3438.0	...
778458	  761.0	  653.0	 3439.0	...
778459	  761.1	  652.8	 3439.0	...
778460	  761.0	  652.6	 3440.0	...
778461	  760.9	  652.6	 3443.0	...
778462	  760.9	  652.6	 3446.0	...
778463	  760.8	  652.7	 3449.0	...
778464	  760.7	  652.9	 3451.0	...
778465	  760.7	  653.2	 3453.0	...
778466	  760.7	  653.6	 3455.0	...
778467	  760.8	  654.1	 3457.0	...
778468	  760.9	  654.3	 3459.0	...
778469	  761.0	  654.7	 3460.0	...
778470	  761.0	  655.2	 3461.0	...
778471	  761.1	  655.8	 3463.0	...
778472	  761.1	  656.0	 3465.0	...
778473	  761.2	  656.1	 3468.0	...
778474	  761.1	  656.1	 3469.0	...
778475	  761.0	  656.0	 3471.0	...
778476	  760.8	  655.9	 3471.0	...
778477	  760.6	  655.8	 3471.0	...
778478	  760.5	  655.8	 3473.0	...
778479	  760.7	  655.9	 3474.0	...
778480	  760.9	  656.0	 3475.0	...
778481	  761.0	  656.0	 3476.0	...
778482	  760.9	  656.0	 3480.0	...
778483	  760.6	  655.5	 3484.0	...
778484	  760.5	  655.0	 3488.0	...
778485	  760.4	  654.3	 3490.0	...
778486	  760.6	  654.1	 3495.0	...
778487	  760.6	  654.2	 3499.0	...
778488	  760.7	  654.5	 3502.0	...
778489	  760.0	  654.8	 3502.0	...
778490	  759.3	  654.8	 3502.0	...
778491	  758.9	  655.2	 3504.0	...
778492	  759.2	  655.6	 3507.0	...
778493	  759.6	  656.0	 3510.0	...
778494	  759.6	  656.3	 3513.0	...
778495	  759.7	  656.5	 3516.0	...
778496	  759.9	  656.8	 3517.0	...
778497	  760.0	  656.9	 3518.0	...
778498	  760.1	  656.2	 3518.0	...
778499	  760.2	  655.4	 3518.0	...
778500	  759.9	  654.6	 3518.0	...
778501	  759.7	  654.3	 3522.0	...
778502	  759.5	  653.9	 3526.0	...
778503	  759.3	  653.6	 3530.0	...
778504	  759.0	  653.8	 3530.0	...
778505	  758.7	  654.0	 3531.0	...
778506	  758.6	  654.1	 3532.0	...
778507	  758.6	  654.2	 3532.0	...
778508	  758.5	  654.4	 3534.0	...
778509	  758.6	  654.6	 3536.0	...
778510	  758.9	  654.7	 3539.0	...
778511	  759.3	  654.8	 3539.0	...
778512	  759.6	  655.1	 3541.0	...
778513	  759.5	  655.4	 3543.0	...
778514	  759.2	  655.6	 3545.0	...
778515	  758.9	  655.5	 3545.0	...
778516	  758.7	  655.3	 3546.0	...
778517	  758.7	  655.1	 3548.0	...
778518	  758.7	  655.2	 3550.0	...
778519	  758.7	  655.4	 3550.0	...
778520	  758.8	  655.5	 3555.0	...
778521	  758.7	  654.9	 3560.0	...
778522	  758.2	  654.3	 3565.0	...
778523	  757.6	  653.3	 3566.0	...
778524	  757.2	  653.1	 3566.0	...
778525	  757.1	  652.7	 3566.0	...
778526	  757.2	  652.6	 3569.0	...
778527	  757.7	  652.5	 3573.0	...
778528	  758.1	  652.5	 3576.0	...
778529	  758.3	  652.5	 3578.0	...
778530	  758.3	  652.5	 3579.0	...
778531	  758.3	  652.4	 3581.0	...
778532	  758.2	  652.3	 3584.0	...
778533	  758.1	  652.2	 3586.0	...
778534	  758.0	  652.1	 3588.0	...
778535	  757.9	  651.9	 3588.0	...
778536	  757.9	  652.0	 3588.0	...
778537	  757.9	  652.2	 3588.0	...
778538	  757.9	  652.4	 3587.0	...
778539	  757.8	  652.4	 3587.0	...
778540	  757.6	  652.5	 3588.0	...
778541	  757.4	  652.7	 3588.0	...
778542	  757.2	  653.1	 3588.0	...
778543	  757.3	  653.7	 3589.0	...
778544	  757.3	  654.1	 3591.0	...
778545	  757.3	  654.0	 3593.0	...
778546	  757.2	  653.1	 3596.0	...
778547	  757.1	  652.2	 3598.0	...
778548	  757.1	  652.4	 3600.0	...
778549	  756.9	  653.2	 3600.0	...
778550	  756.8	  653.5	 3602.0	...
778551	  756.7	  653.1	 3604.0	...
778552	  756.7	  652.7	 3606.0	...
778553	  756.8	  652.7	 3606.0	...
778554	  757.1	  652.6	 3606.0	...
778555	  757.4	  652.5	 3606.0	...
778556	  757.5	  652.2	 3609.0	...
778557	  757.2	  652.1	 3612.0	...
778558	  756.8	  651.9	 3618.0	...
778559	  756.6	  651.8	 3621.0	...
778560	  756.4	  651.8	 3623.0	...
MSG	778561 0000 _ Number On
778561	  756.3	  651.9	 3621.0	...
778562	  756.3	  652.1	 3621.0	...
778563	  756.1	  652.3	 3622.0	...
778564	  756.0	  652.6	 3623.0	...
778565	  755.8	  652.8	 3623.0	...
778566	  755.8	  653.0	 3624.0	...
778567	  755.8	  652.9	 3626.0	...
778568	  755.8	  652.8	 3628.0	...
778569	  755.6	  652.7	 3630.0	...
778570	  755.5	  652.8	 3631.0	...
778571	  755.4	  653.0	 3631.0	...
778572	  755.6	  653.2	 3633.0	...
778573	  755.7	  652.8	 3635.0	...
778574	  755.7	  652.4	 3639.0	...
778575	  755.5	  652.1	 3641.0	...
778576	  755.4	  652.3	 3643.0	...
778577	  755.5	  652.3	 3646.0	...
778578	  755.8	  652.1	 3648.0	...
778579	  755.8	  652.1	 3650.0	...
778580	  755.4	  652.4	 3650.0	...
778581	  754.4	  652.9	 3652.0	...
778582	  753.0	  653.2	 3654.0	...
778583	  751.8	  653.4	 3657.0	...
778584	  750.7	  653.7	 3656.0	...
778585	  749.6	  653.2	 3656.0	...
778586	  748.2	  652.2	 3657.0	...
778587	  747.3	  651.3	 3660.0	...
778588	  746.7	  651.0	 3663.0	...
778589	  746.3	  651.0	 3666.0	...
778590	  745.9	  650.9	 3668.0	...
778591	  746.0	  650.5	 3670.0	...
778592	  746.1	  650.2	 3670.0	...
778593	  746.3	  649.7	 3673.0	...
778594	  746.5	  649.4	 3676.0	...
778595	  747.2	  649.1	 3679.0	...
778596	  748.2	  649.1	 3677.0	...
778597	  749.8	  649.0	 3676.0	...
778598	  751.1	  649.0	 3674.0	...
778599	  752.1	  649.2	 3675.0	...
778600	  752.9	  649.2	 3676.0	...
778601	  753.5	  649.0	 3677.0	...
778602	  754.0	  649.0	 3678.0	...
778603	  754.0	  649.2	 3678.0	...
778604	  753.9	  649.3	 3678.0	...
778605	  753.9	  649.4	 3679.0	...
778606	  753.9	  649.5	 3679.0	...
778607	  753.4	  649.9	 3680.0	...
778608	  752.9	  650.7	 3680.0	...
778609	  752.4	  651.5	 3681.0	...
778610	  752.1	  651.6	 3682.0	...
778611	  751.7	  651.2	 3685.0	...
778612	  751.5	  651.2	 3689.0	...
778613	  751.6	  651.7	 3691.0	...
778614	  752.0	  652.2	 3692.0	...
778615	  752.3	  652.4	 3693.0	...
778616	  752.3	  652.4	 3695.0	...
778617	  752.2	  652.5	 3696.0	...
778618	  752.0	  652.6	 3697.0	...
778619	  752.0	  652.7	 3697.0	...
778620	  752.1	  652.6	 3696.0	...
778621	  752.3	  652.4	 3696.0	...
778622	  752.4	  652.3	 3697.0	...
778623	  752.4	  651.8	 3700.0	...
778624	  752.1	  651.4	 3700.0	...
778625	  751.7	  651.0	 3697.0	...
778626	  751.4	  651.1	 3699.0	...
778627	  751.5	  651.2	 3703.0	...
778628	  751.1	  651.2	 3706.0	...
778629	  750.7	  651.1	 3706.0	...
778630	  750.4	  651.4	 3706.0	...
778631	  750.6	  651.8	 3706.0	...
778632	  750.7	  652.1	 3707.0	...
778633	  750.7	  652.2	 3708.0	...
778634	  750.7	  652.3	 3709.0	...
778635	  750.8	  652.4	 3709.0	...
778636	  750.8	  652.3	 3707.0	...
778637	  750.8	  652.2	 3707.0	...
778638	  750.8	  652.3	 3708.0	...
778639	  750.9	  651.9	 3711.0	...
778640	  751.0	  651.4	 3714.0	...
778641	  750.7	  651.0	 3715.0	...
778642	  750.4	  651.5	 3716.0	...
778643	  750.1	  652.2	 3717.0	...
778644	  750.1	  652.9	 3717.0	...
778645	  750.1	  652.5	 3719.0	...
778646	  750.1	  651.9	 3720.0	...
778647	  749.8	  651.4	 3721.0	...
778648	  749.5	  651.4	 3721.0	...
778649	  749.0	  651.5	 3721.0	...
778650	  748.7	  651.5	 3721.0	...
778651	  748.2	  651.0	 3724.0	...
778652	  747.9	  650.4	 3727.0	...
778653	  747.6	  650.0	 3730.0	...
778654	  747.6	  650.1	 3730.0	...
778655	  747.7	  650.2	 3730.0	...
778656	  748.0	  650.5	 3730.0	...
778657	  748.3	  650.8	 3730.0	...
778658	  748.7	  651.0	 3729.0	...
778659	  749.0	  651.0	 3728.0	...
778660	  749.1	  651.0	 3726.0	...
778661	  749.0	  651.0	 3728.0	...
778662	  748.9	  651.1	 3730.0	...
778663	  748.7	  651.3	 3732.0	...
778664	  748.8	  651.7	 3732.0	...
778665	  749.1	  652.0	 3731.0	...
778666	  749.4	  652.1	 3731.0	...
778667	  749.1	  652.0	 3732.0	...
778668	  748.7	  651.7	 3733.0	...
778669	  748.3	  651.6	 3733.0	...
778670	  748.3	  651.0	 3733.0	...
778671	  748.1	  650.8	 3734.0	...
778672	  747.9	  650.8	 3734.0	...
778673	  748.1	  651.1	 3734.0	...
778674	  748.6	  651.0	 3734.0	...
778675	  748.9	  650.8	 3733.0	...
778676	  748.6	  650.8	 3732.0	...
778677	  748.4	  651.6	 3732.0	...
778678	  748.4	  652.2	 3734.0	...
778679	  748.5	  652.5	 3735.0	...
778680	  748.5	  652.1	 3736.0	...
778681	  748.6	  651.9	 3735.0	...
778682	  748.5	  652.0	 3737.0	...
778683	  748.3	  652.4	 3740.0	...
778684	  748.0	  652.7	 3741.0	...
778685	  748.6	  653.1	 3740.0	...
778686	  749.2	  653.1	 3739.0	...
778687	  749.8	  652.6	 3738.0	...
778688	  749.8	  652.0	 3736.0	...
778689	  749.6	  651.7	 3734.0	...
778690	  749.6	  652.0	 3733.0	...
778691	  749.6	  652.3	 3733.0	...
778692	  749.6	  652.5	 3733.0	...
778693	  749.4	  652.6	 3733.0	...
778694	  749.3	  652.6	 3734.0	...
778695	  749.3	  652.6	 3736.0	...
778696	  749.4	  652.3	 3737.0	...
778697	  749.2	  652.1	 3737.0	...
778698	  749.0	  651.9	 3736.0	...
778699	  748.8	  651.9	 3735.0	...
778700	  748.8	  652.0	 3735.0	...
778701	  748.9	  652.2	 3735.0	...
778702	  749.0	  652.3	 3735.0	...
778703	  749.1	  652.4	 3737.0	...
778704	  749.0	  652.5	 3739.0	...
778705	  749.0	  652.6	 3738.0	...
778706	  749.1	  652.6	 3733.0	...
778707	  749.1	  652.7	 3728.0	...
778708	  749.1	  652.9	 3725.0	...
778709	  749.0	  653.1	 3726.0	...
778710	  749.3	  653.3	 3727.0	...
778711	  749.6	  653.6	 3728.0	...
778712	  749.9	  653.7	 3728.0	...
778713	  749.9	  653.7	 3729.0	...
778714	  749.9	  653.7	 3728.0	...
778715	  749.8	  654.0	 3728.0	...
778716	  749.7	  654.2	 3728.0	...
778717	  749.8	  654.3	 3727.0	...
778718	  749.9	  654.4	 3725.0	...
778719	  750.1	  654.4	 3724.0	...
778720	  750.6	  654.3	 3725.0	...
778721	  751.0	  654.2	 3725.0	...
778722	  751.6	  654.1	 3723.0	...
778723	  751.7	  654.2	 3721.0	...
778724	  751.8	  654.2	 3718.0	...
778725	  751.2	  654.2	 3716.0	...
778726	  750.5	  654.1	 3714.0	...
778727	  749.6	  653.7	 3714.0	...
778728	  749.4	  653.2	 3714.0	...
778729	  749.5	  653.6	 3715.0	...
778730	  750.1	  654.4	 3716.0	...
778731	  750.6	  655.1	 3716.0	...
778732	  750.8	  655.1	 3714.0	...
778733	  750.7	  655.1	 3713.0	...
778734	  750.6	  654.7	 3711.0	...
778735	  750.6	  654.3	 3712.0	...
778736	  750.6	  654.0	 3713.0	...
778737	  750.7	  654.2	 3713.0	...
778738	  750.8	  654.4	 3713.0	...
778739	  750.6	  654.6	 3713.0	...
778740	  750.5	  654.7	 3713.0	...
778741	  750.1	  654.2	 3713.0	...
778742	  749.9	  653.5	 3713.0	...
778743	  750.0	  652.9	 3712.0	...
778744	  750.3	  653.0	 3713.0	...
778745	  750.4	  653.0	 3713.0	...
778746	  750.3	  653.1	 3711.0	...
778747	  750.1	  652.8	 3709.0	...
778748	  750.1	  652.6	 3707.0	...
778749	  750.1	  652.3	 3706.0	...
778750	  750.1	  652.6	 3705.0	...
778751	  750.2	  652.8	 3705.0	...
778752	  750.3	  653.3	 3705.0	...
778753	  750.3	  653.6	 3703.0	...
778754	  750.3	  653.9	 3701.0	...
778755	  750.4	  654.0	 3699.0	...
778756	  750.5	  653.9	 3699.0	...
778757	  750.7	  653.8	 3698.0	...
778758	  750.8	  653.9	 3696.0	...
778759	  750.8	  653.8	 3693.0	...
778760	  750.6	  653.5	 3691.0	...
778761	  750.5	  653.1	 3691.0	...
778762	  750.6	  652.9	 3691.0	...
778763	  750.7	  653.0	 3687.0	...
778764	  750.8	  653.0	 3684.0	...
778765	  750.7	  653.0	 3680.0	...
778766	  750.6	  653.1	 3679.0	...
778767	  750.7	  653.2	 3677.0	...
778768	  751.0	  653.2	 3677.0	...
778769	  751.3	  652.9	 3677.0	...
778770	  751.2	  652.7	 3677.0	...
778771	  751.0	  652.8	 3675.0	...
778772	  750.8	  653.0	 3672.0	...
778773	  751.0	  653.2	 3668.0	...
778774	  751.2	  653.2	 3666.0	...
778775	  751.4	  653.2	 3664.0	...
778776	  751.5	  653.2	 3664.0	...
778777	  751.5	  653.1	 3664.0	...
778778	  751.7	  653.1	 3665.0	...
778779	  751.8	  653.2	 3664.0	...
778780	  751.9	  653.0	 3664.0	...
778781	  751.8	  652.5	 3663.0	...
778782	  751.7	  651.9	 3661.0	...
778783	  751.6	  652.0	 3658.0	...
778784	  751.4	  652.4	 3656.0	...
778785	  751.3	  652.8	 3655.0	...
778786	  752.0	  652.6	 3655.0	...
778787	  752.8	  652.3	 3655.0	...
778788	  753.6	  652.3	 3654.0	...
778789	  753.6	  652.3	 3654.0	...
778790	  753.4	  652.4	 3654.0	...
778791	  753.2	  652.3	 3652.0	...
778792	  753.1	  652.1	 3650.0	...
778793	  753.0	  651.8	 3648.0	...
778794	  752.9	  651.7	 3647.0	...
778795	  752.7	  651.7	 3646.0	...
778796	  752.6	  652.0	 3643.0	...
778797	  752.7	  652.1	 3642.0	...
778798	  753.2	  652.2	 3640.0	...
778799	  753.8	  652.6	 3639.0	...
778800	  754.5	  653.2	 3638.0	...
778801	  755.0	  653.8	 3637.0	...
778802	  755.3	  653.7	 3633.0	...
778803	  755.3	  653.9	 3629.0	...
778804	  755.1	  654.2	 3626.0	...
778805	  754.9	  654.5	 3626.0	...
778806	  754.7	  654.5	 3626.0	...
778807	  754.6	  654.5	 3625.0	...
778808	  754.5	  654.5	 3625.0	...
778809	  754.8	  654.4	 3623.0	...
778810	  755.5	  654.2	 3621.0	...
778811	  756.1	  654.1	 3619.0	...
778812	  756.2	  654.1	 3617.0	...
778813	  755.7	  653.6	 3615.0	...
778814	  755.3	  653.1	 3614.0	...
778815	  755.3	  652.8	 3613.0	...
778816	  755.4	  653.1	 3613.0	...
778817	  755.8	  653.4	 3612.0	...
778818	  756.2	  653.3	 3612.0	...
778819	  756.5	  653.2	 3613.0	...
778820	  756.6	  653.5	 3610.0	...
778821	  756.6	  653.9	 3608.0	...
778822	  756.7	  654.1	 3606.0	...
778823	  756.5	  654.0	 3607.0	...
778824	  756.3	  653.9	 3604.0	...
778825	  756.1	  653.9	 3599.0	...
778826	  756.0	  653.8	 3593.0	...
778827	  756.3	  653.6	 3592.0	...
778828	  756.6	  653.1	 3594.0	...
778829	  756.8	  652.3	 3596.0	...
778830	  756.8	  651.6	 3597.0	...
778831	  756.9	  651.6	 3597.0	...
778832	  757.0	  652.2	 3597.0	...
778833	  757.2	  652.9	 3596.0	...
778834	  757.2	  653.2	 3596.0	...
778835	  757.1	  653.1	 3593.0	...
778836	  757.4	  652.9	 3590.0	...
778837	  757.8	  652.7	 3585.0	...
778838	  758.2	  652.9	 3583.0	...
778839	  758.2	  653.1	 3580.0	...
778840	  758.5	  653.3	 3580.0	...
778841	  758.6	  653.2	 3580.0	...
778842	  758.9	  653.0	 3580.0	...
778843	  759.0	  652.8	 3579.0	...
778844	  759.2	  653.4	 3578.0	...
778845	  759.3	  654.2	 3577.0	...
778846	  759.2	  654.7	 3577.0	...
778847	  758.9	  654.5	 3577.0	...
778848	  758.5	  654.2	 3576.0	...
778849	  758.2	  654.2	 3576.0	...
778850	  758.3	  654.3	 3575.0	...
778851	  758.1	  654.6	 3573.0	...
778852	  758.0	  654.8	 3571.0	...
778853	  757.9	  654.8	 3572.0	...
778854	  758.3	  654.7	 3573.0	...
778855	  758.5	  654.6	 3573.0	...
778856	  758.6	  654.5	 3572.0	...
778857	  758.6	  654.4	 3568.0	...
778858	  758.8	  654.4	 3563.0	...
778859	  759.3	  654.5	 3561.0	...
778860	  759.6	  654.6	 3562.0	...
778861	  759.8	  654.4	 3564.0	...
778862	  759.7	  654.0	 3564.0	...
778863	  759.6	  653.5	 3564.0	...
778864	  759.7	  653.4	 3565.0	...
778865	  759.8	  653.3	 3562.0	...
778866	  760.0	  653.4	 3559.0	...
778867	  759.8	  653.5	 3556.0	...
778868	  759.5	  653.6	 3556.0	...
778869	  759.3	  654.1	 3552.0	...
778870	  759.3	  654.5	 3549.0	...
778871	  759.8	  654.7	 3547.0	...
778872	  760.2	  654.3	 3548.0	...
778873	  760.7	  654.1	 3550.0	...
778874	  760.7	  654.0	 3550.0	...
MSG	778875 0000 _ Number Off
778875	  760.7	  653.8	 3552.0	...
778876	  760.8	  653.7	 3553.0	...
778877	  760.8	  653.9	 3552.0	...
778878	  760.6	  654.0	 3551.0	...
778879	  760.6	  654.1	 3548.0	...
778880	  760.6	  654.2	 3547.0	...
778881	  760.6	  654.3	 3543.0	...
778882	  760.6	  654.4	 3542.0	...
778883	  760.6	  653.8	 3540.0	...
778884	  760.6	  653.1	 3540.0	...
778885	  760.5	  652.4	 3537.0	...
778886	  760.7	  652.5	 3534.0	...
778887	  760.9	  652.8	 3532.0	...
778888	  761.1	  653.1	 3532.0	...
778889	  761.0	  653.3	 3534.0	...
778890	  760.9	  653.2	 3536.0	...
778891	  760.9	  653.2	 3537.0	...
778892	  760.8	  653.2	 3536.0	...
778893	  760.8	  653.3	 3535.0	...
778894	  760.9	  653.3	 3534.0	...
778895	  761.1	  653.4	 3533.0	...
778896	  761.2	  653.5	 3533.0	...
778897	  761.4	  653.5	 3533.0	...
778898	  761.4	  653.3	 3533.0	...
778899	  761.5	  653.2	 3533.0	...
778900	  761.5	  653.0	 3532.0	...
778901	  761.5	  653.0	 3531.0	...
778902	  761.4	  652.9	 3531.0	...
778903	  761.3	  652.9	 3530.0	...
778904	  761.5	  653.3	 3530.0	...
778905	  761.8	  653.7	 3529.0	...
778906	  762.0	  654.1	 3528.0	...
778907	  762.0	  654.2	 3530.0	...
778908	  762.0	  654.1	 3533.0	...
778909	  762.0	  654.1	 3530.0	...
778910	  762.0	  654.3	 3525.0	...
778911	  762.1	  654.6	 3522.0	...
778912	  762.2	  654.9	 3525.0	...
778913	  762.3	  655.0	 3528.0	...
778914	  762.4	  655.0	 3530.0	...
778915	  762.4	  654.9	 3529.0	...
778916	  762.4	  654.8	 3529.0	...
778917	  762.4	  654.7	 3527.0	...
778918	  762.4	  654.2	 3527.0	...
778919	  762.2	  653.6	 3525.0	...
778920	  761.9	  653.3	 3525.0	...
778921	  761.8	  653.6	 3525.0	...
778922	  762.1	  653.9	 3525.0	...
778923	  762.3	  653.8	 3525.0	...
778924	  762.7	  654.1	 3524.0	...
778925	  762.9	  654.3	 3522.0	...
778926	  763.2	  654.6	 3521.0	...
778927	  763.1	  654.7	 3519.0	...
778928	  763.0	  654.9	 3517.0	...
778929	  762.8	  654.8	 3515.0	...
778930	  762.6	  654.5	 3512.0	...
778931	  762.5	  654.3	 3512.0	...
778932	  762.5	  654.5	 3511.0	...
778933	  762.6	  654.6	 3510.0	...
778934	  762.7	  654.5	 3512.0	...
778935	  762.8	  654.3	 3513.0	...
778936	  763.1	  654.0	 3513.0	...
778937	  763.5	  653.8	 3510.0	...
778938	  763.7	  653.8	 3507.0	...
778939	  763.6	  654.6	 3508.0	...
778940	  763.4	  655.4	 3508.0	...
778941	  763.3	  655.1	 3508.0	...
778942	  763.3	  654.1	 3507.0	...
778943	  763.3	  653.3	 3506.0	...
778944	  763.3	  653.5	 3504.0	...
778945	  763.3	  653.4	 3501.0	...
778946	  763.2	  653.2	 3499.0	...
778947	  763.5	  652.8	 3499.0	...
778948	  763.7	  652.6	 3499.0	...
778949	  763.8	  653.0	 3498.0	...
778950	  763.7	  653.6	 3497.0	...
778951	  763.9	  654.1	 3498.0	...
778952	  764.2	  654.2	 3498.0	...
778953	  764.2	  654.0	 3498.0	...
778954	  764.0	  653.7	 3499.0	...
778955	  763.8	  653.3	 3501.0	...
778956	  763.7	  653.0	 3505.0	...
778957	  763.6	  653.0	 3508.0	...
778958	  763.6	  653.2	 3508.0	...
778959	  763.8	  653.4	 3505.0	...
778960	  764.2	  653.5	 3502.0	...
778961	  764.6	  653.6	 3501.0	...
778962	  764.7	  653.7	 3502.0	...
778963	  764.5	  653.7	 3503.0	...
778964	  764.2	  653.2	 3502.0	...
778965	  764.2	  652.8	 3502.0	...
778966	  764.3	  652.4	 3501.0	...
778967	  764.3	  652.5	 3501.0	...
778968	  764.2	  652.6	 3501.0	...
778969	  764.3	  652.4	 3500.0	...
778970	  764.5	  652.3	 3499.0	...
778971	  764.4	  652.8	 3498.0	...
778972	  764.1	  653.4	 3498.0	...
778973	  763.9	  654.1	 3497.0	...
778974	  763.9	  653.4	 3495.0	...
778975	  763.8	  652.8	 3496.0	...
778976	  763.8	  652.5	 3498.0	...
778977	  763.7	  652.6	 3500.0	...
778978	  763.8	  652.6	 3501.0	...
778979	  763.9	  653.1	 3500.0	...
778980	  764.0	  653.8	 3498.0	...
778981	  764.4	  654.5	 3495.0	...
778982	  764.7	  654.4	 3494.0	...
778983	  765.0	  654.4	 3493.0	...
778984	  765.0	  654.5	 3492.0	...
778985	  765.0	  654.6	 3493.0	...
778986	  765.0	  654.8	 3494.0	...
778987	  764.9	  655.0	 3495.0	...
778988	  764.9	  655.1	 3495.0	...
778989	  764.9	  655.0	 3493.0	...
778990	  764.8	  654.6	 3492.0	...
778991	  764.7	  654.2	 3492.0	...
778992	  764.5	  654.5	 3493.0	...
778993	  764.3	  655.0	 3493.0	...
778994	  763.9	  655.3	 3493.0	...
778995	  763.7	  654.9	 3490.0	...
778996	  763.7	  654.8	 3487.0	...
778997	  763.9	  654.8	 3484.0	...
778998	  764.0	  654.9	 3484.0	...
778999	  764.0	  655.0	 3486.0	...
779000	  764.0	  655.5	 3488.0	...
779001	  763.9	  656.0	 3490.0	...
779002	  763.6	  656.6	 3490.0	...
779003	  763.4	  656.7	 3490.0	...
779004	  763.4	  656.8	 3489.0	...
779005	  763.6	  656.9	 3489.0	...
779006	  763.7	  656.9	 3489.0	...
779007	  764.0	  656.7	 3489.0	...
779008	  764.2	  656.5	 3489.0	...
779009	  764.6	  656.3	 3488.0	...
779010	  764.7	  656.2	 3486.0	...
779011	  764.7	  656.2	 3483.0	...
779012	  764.7	  656.3	 3484.0	...
779013	  764.7	  656.4	 3484.0	...
779014	  764.8	  656.2	 3482.0	...
779015	  764.7	  656.0	 3479.0	...
779016	  764.7	  655.7	 3477.0	...
779017	  764.7	  655.6	 3478.0	...
779018	  764.8	  656.1	 3478.0	...
779019	  764.9	  656.7	 3477.0	...
779020	  764.6	  657.1	 3476.0	...
779021	  764.1	  656.8	 3475.0	...
779022	  764.1	  656.4	 3475.0	...
779023	  764.5	  656.1	 3475.0	...
779024	  764.8	  655.9	 3478.0	...
779025	  764.6	  655.6	 3481.0	...
779026	  764.5	  655.5	 3481.0	...
779027	  764.6	  655.3	 3479.0	...
779028	  764.4	  655.8	 3476.0	...
779029	  764.2	  656.5	 3475.0	...
779030	  764.5	  657.2	 3474.0	...
779031	  765.0	  657.1	 3474.0	...
779032	  765.1	  657.1	 3473.0	...
779033	  764.7	  657.2	 3472.0	...
779034	  764.3	  657.3	 3472.0	...
779035	  764.6	  657.4	 3473.0	...
779036	  765.0	  657.6	 3474.0	...
779037	  765.5	  657.6	 3474.0	...
779038	  765.6	  657.1	 3473.0	...
779039	  765.7	  656.6	 3472.0	...
779040	  765.6	  656.1	 3470.0	...
779041	  765.6	  656.1	 3469.0	...
779042	  765.2	  656.3	 3469.0	...
779043	  764.8	  656.4	 3469.0	...
779044	  764.4	  656.5	 3469.0	...
779045	  764.4	  656.4	 3470.0	...
779046	  765.0	  655.7	 3470.0	...
779047	  765.6	  655.1	 3470.0	...
779048	  766.0	  654.6	 3469.0	...
779049	  765.9	  654.9	 3468.0	...
779050	  765.5	  655.3	 3467.0	...
779051	  765.1	  655.4	 3466.0	...
779052	  764.8	  655.4	 3466.0	...
779053	  764.7	  655.4	 3466.0	...
779054	  764.8	  655.4	 3466.0	...
779055	  765.2	  655.3	 3466.0	...
779056	  765.6	  655.2	 3465.0	...
779057	  765.9	  655.1	 3464.0	...
779058	  766.3	  654.9	 3464.0	...
779059	  766.7	  654.7	 3464.0	...
779060	  766.7	  654.7	 3462.0	...
779061	  766.3	  654.7	 3460.0	...
779062	  766.0	  654.6	 3455.0	...
779063	  766.0	  654.5	 3452.0	...
779064	  766.1	  654.5	 3450.0	...
779065	  766.3	  654.2	 3449.0	...
779066	  766.5	  653.7	 3449.0	...
779067	  766.6	  653.2	 3449.0	...
779068	  766.5	  653.0	 3449.0	...
779069	  766.4	  653.0	 3450.0	...
779070	  766.5	  653.1	 3451.0	...
779071	  766.5	  653.2	 3450.0	...
779072	  766.8	  652.9	 3449.0	...
779073	  767.1	  652.6	 3447.0	...
779074	  766.9	  652.5	 3445.0	...
779075	  766.5	  652.7	 3443.0	...
779076	  766.4	  653.0	 3444.0	...
779077	  766.8	  653.4	 3445.0	...
779078	  767.1	  653.8	 3443.0	...
779079	  766.9	  653.5	 3442.0	...
779080	  766.4	  653.3	 3437.0	...
779081	  766.2	  653.1	 3435.0	...
779082	  766.1	  653.3	 3432.0	...
779083	  766.2	  653.3	 3431.0	...
779084	  766.1	  653.3	 3432.0	...
779085	  766.0	  653.1	 3434.0	...
779086	  765.9	  652.8	 3435.0	...
MSG	779087 0000 _ Number On
779087	  765.8	  652.6	 3435.0	...
779088	  765.7	  652.1	 3435.0	...
779089	  765.7	  651.5	 3435.0	...
779090	  766.1	  650.9	 3433.0	...
779091	  766.6	  650.8	 3431.0	...
779092	  767.2	  651.4	 3428.0	...
779093	  767.3	  652.2	 3427.0	...
779094	  767.4	  652.9	 3425.0	...
779095	  767.3	  652.9	 3425.0	...
779096	  767.2	  653.0	 3425.0	...
779097	  767.0	  653.1	 3425.0	...
779098	  766.8	  652.8	 3425.0	...
779099	  766.7	  652.5	 3426.0	...
779100	  766.4	  652.1	 3424.0	...
779101	  766.0	  652.0	 3423.0	...
779102	  765.8	  652.1	 3421.0	...
779103	  765.9	  652.1	 3421.0	...
779104	  766.1	  652.2	 3421.0	...
779105	  766.1	  652.2	 3421.0	...
779106	  766.1	  652.2	 3421.0	...
779107	  766.2	  652.3	 3420.0	...
779108	  766.2	  652.3	 3419.0	...
779109	  766.2	  652.5	 3418.0	...
779110	  766.2	  652.8	 3415.0	...
779111	  766.1	  652.5	 3411.0	...
779112	  766.0	  652.0	 3408.0	...
779113	  766.0	  651.5	 3406.0	...
779114	  766.0	  651.5	 3405.0	...
779115	  766.0	  651.5	 3404.0	...
779116	  766.1	  651.8	 3404.0	...
779117	  766.4	  652.1	 3404.0	...
779118	  766.6	  651.8	 3404.0	...
779119	  766.7	  651.6	 3405.0	...
779120	  766.6	  651.6	 3405.0	...
779121	  766.4	  652.0	 3402.0	...
779122	  766.2	  652.2	 3399.0	...
779123	  766.1	  651.9	 3396.0	...
779124	  766.7	  651.5	 3396.0	...
779125	  767.2	  651.1	 3396.0	...
779126	  767.6	  651.0	 3395.0	...
779127	  767.4	  651.2	 3395.0	...
779128	  767.3	  651.3	 3395.0	...
779129	  767.1	  651.4	 3394.0	...
779130	  766.8	  651.5	 3390.0	...
779131	  766.6	  651.7	 3387.0	...
779132	  766.7	  651.8	 3385.0	...
779133	  767.0	  651.9	 3386.0	...
779134	  767.4	  652.3	 3387.0	...
779135	  767.5	  652.8	 3388.0	...
779136	  767.9	  652.8	 3388.0	...
779137	  768.0	  652.2	 3388.0	...
779138	  768.0	  651.6	 3386.0	...
779139	  767.7	  651.3	 3385.0	...
779140	  767.5	  651.1	 3384.0	...
779141	  767.3	  651.0	 3383.0	...
779142	  767.2	  651.2	 3383.0	...
779143	  767.1	  651.5	 3383.0	...
779144	  767.0	  651.9	 3383.0	...
779145	  767.0	  652.0	 3381.0	...
779146	  767.0	  652.0	 3381.0	...
779147	  766.9	  651.9	 3380.0	...
779148	  767.0	  651.8	 3379.0	...
779149	  767.1	  651.8	 3379.0	...
779150	  767.2	  651.7	 3380.0	...
779151	  767.3	  651.6	 3380.0	...
779152	  767.4	  651.6	 3381.0	...
779153	  767.6	  651.7	 3382.0	...
779154	  767.8	  652.0	 3379.0	...
779155	  768.0	  652.3	 3376.0	...
779156	  768.2	  652.4	 3372.0	...
779157	  768.3	  652.1	 3372.0	...
779158	  768.3	  651.9	 3372.0	...
779159	  768.4	  651.9	 3372.0	...
779160	  768.3	  652.0	 3371.0	...
779161	  767.7	  652.2	 3371.0	...
779162	  767.2	  652.4	 3371.0	...
779163	  767.0	  652.7	 3372.0	...
779164	  767.1	  652.8	 3369.0	...
779165	  767.2	  652.9	 3364.0	...
779166	  767.3	  652.9	 3363.0	...
779167	  767.5	  652.9	 3365.0	...
779168	  767.7	  652.8	 3368.0	...
779169	  767.7	  652.3	 3368.0	...
779170	  767.7	  651.8	 3367.0	...
779171	  767.7	  652.0	 3366.0	...
779172	  768.2	  652.4	 3365.0	...
779173	  768.6	  652.9	 3362.0	...
779174	  769.2	  652.9	 3360.0	...
779175	  769.4	  652.8	 3359.0	...
779176	  769.7	  652.8	 3360.0	...
779177	  769.9	  652.8	 3359.0	...
779178	  770.0	  653.0	 3356.0	...
779179	  769.9	  653.0	 3353.0	...
779180	  769.8	  653.0	 3352.0	...
779181	  769.7	  653.0	 3353.0	...
779182	  769.6	  652.8	 3353.0	...
779183	  769.6	  652.7	 3352.0	...
779184	  769.7	  652.7	 3353.0	...
779185	  769.5	  652.8	 3354.0	...
779186	  769.3	  652.9	 3354.0	...
779187	  769.2	  652.9	 3352.0	...
779188	  769.3	  652.9	 3350.0	...
779189	  769.4	  652.8	 3348.0	...
779190	  769.5	  652.8	 3349.0	...
779191	  769.6	  652.7	 3349.0	...
779192	  769.8	  652.8	 3350.0	...
779193	  769.9	  652.8	 3347.0	...
779194	  769.7	  652.8	 3344.0	...
779195	  769.5	  652.7	 3341.0	...
779196	  769.7	  652.9	 3341.0	...
779197	  770.2	  653.0	 3339.0	...
779198	  770.7	  653.0	 3336.0	...
779199	  770.6	  653.0	 3334.0	...
779200	  770.4	  653.1	 3334.0	...
779201	  770.2	  653.0	 3336.0	...
779202	  770.3	  653.0	 3337.0	...
779203	  770.2	  652.9	 3338.0	...
779204	  770.2	  652.8	 3336.0	...
779205	  770.3	  652.6	 3335.0	...
779206	  770.3	  652.5	 3337.0	...
779207	  770.4	  652.4	 3340.0	...
779208	  770.4	  652.4	 3340.0	...
779209	  770.3	  652.4	 3338.0	...
779210	  770.6	  652.5	 3336.0	...
779211	  770.9	  652.8	 3337.0	...
779212	  771.2	  653.2	 3338.0	...
779213	  771.2	  653.5	 3338.0	...
779214	  771.4	  653.5	 3337.0	...
779215	  771.5	  653.5	 3335.0	...
779216	  771.2	  653.7	 3333.0	...
779217	  770.7	  653.8	 3331.0	...
779218	  770.5	  653.8	 3331.0	...
779219	  770.7	  653.8	 3331.0	...
779220	  770.9	  653.7	 3331.0	...
779221	  770.7	  653.6	 3331.0	...
779222	  770.6	  653.5	 3328.0	...
779223	  770.5	  653.5	 3326.0	...
779224	  770.5	  653.6	 3325.0	...
779225	  770.8	  653.6	 3327.0	...
779226	  771.2	  654.1	 3328.0	...
779227	  771.5	  654.7	 3326.0	...
779228	  771.3	  655.3	 3326.0	...
779229	  771.0	  655.6	 3326.0	...
779230	  770.7	  655.5	 3327.0	...
779231	  770.5	  655.3	 3328.0	...
779232	  770.4	  655.0	 3329.0	...
779233	  770.4	  654.9	 3330.0	...
779234	  770.4	  654.9	 3331.0	...
779235	  770.5	  655.4	 3331.0	...
779236	  770.6	  655.9	 3331.0	...
779237	  770.7	  656.4	 3329.0	...
779238	  770.8	  656.4	 3327.0	...
779239	  770.9	  656.2	 3328.0	...
779240	  770.8	  656.0	 3330.0	...
779241	  770.9	  656.5	 3330.0	...
779242	  770.9	  657.2	 3328.0	...
779243	  771.0	  658.0	 3325.0	...
779244	  770.9	  658.0	 3325.0	...
779245	  770.9	  658.1	 3325.0	...
779246	  770.8	  658.1	 3326.0	...
779247	  770.7	  658.1	 3326.0	...
779248	  770.6	  658.0	 3327.0	...
779249	  770.4	  657.1	 3328.0	...
779250	  770.3	  656.2	 3328.0	...
779251	  770.2	  655.6	 3327.0	...
779252	  770.2	  655.9	 3326.0	...
779253	  770.2	  655.7	 3326.0	...
779254	  770.3	  655.3	 3326.0	...
779255	  770.6	  655.1	 3327.0	...
779256	  771.0	  655.3	 3328.0	...
779257	  771.3	  655.6	 3327.0	...
779258	  771.1	  655.9	 3325.0	...
779259	  771.0	  656.2	 3324.0	...
779260	  771.1	  656.5	 3324.0	...
779261	  771.2	  656.6	 3326.0	...
779262	  771.2	  656.2	 3328.0	...
779263	  770.8	  655.9	 3331.0	...
779264	  770.4	  656.0	 3333.0	...
779265	  770.0	  656.5	 3334.0	...
779266	  770.1	  656.9	 3333.0	...
779267	  770.1	  656.9	 3333.0	...
779268	  770.0	  656.8	 3333.0	...
779269	  770.0	  656.2	 3334.0	...
779270	  769.8	  655.8	 3334.0	...
779271	  769.7	  655.6	 3332.0	...
779272	  769.9	  656.2	 3331.0	...
779273	  770.6	  656.7	 3330.0	...
779274	  771.3	  656.9	 3330.0	...
779275	  771.7	  656.6	 3330.0	...
779276	  771.8	  656.3	 3331.0	...
779277	  771.5	  656.3	 3331.0	...
779278	  771.0	  655.9	 3332.0	...
779279	  770.2	  655.5	 3331.0	...
779280	  769.9	  655.1	 3330.0	...
779281	  769.9	  654.9	 3330.0	...
779282	  770.2	  654.7	 3329.0	...
779283	  770.3	  654.4	 3328.0	...
779284	  770.1	  654.0	 3326.0	...
779285	  769.9	  653.6	 3326.0	...
779286	  770.0	  654.1	 3328.0	...
779287	  770.2	  654.7	 3329.0	...
779288	  770.3	  655.3	 3329.0	...
779289	  770.5	  655.2	 3328.0	...
779290	  770.7	  655.1	 3327.0	...
779291	  770.5	  655.2	 3326.0	...
779292	  770.2	  655.3	 3326.0	...
779293	  770.0	  655.6	 3324.0	...
779294	  770.3	  655.7	 3323.0	...
779295	  770.7	  655.9	 3322.0	...
779296	  770.8	  655.9	 3322.0	...
779297	  770.8	  655.7	 3323.0	...
779298	  770.7	  655.5	 3326.0	...
779299	  770.3	  655.3	 3330.0	...
779300	  770.0	  655.5	 3333.0	...
779301	  769.6	  655.8	 3333.0	...
779302	  769.8	  655.6	 3332.0	...
779303	  770.0	  655.1	 3330.0	...
779304	  770.3	  654.6	 3329.0	...
779305	  769.7	  654.5	 3332.0	...
779306	  769.0	  654.7	 3335.0	...
779307	  768.7	  655.3	 3335.0	...
779308	  769.2	  656.1	 3332.0	...
779309	  769.8	  656.9	 3329.0	...
779310	  769.8	  656.3	 3329.0	...
779311	  769.8	  655.2	 3329.0	...
779312	  769.7	  654.0	 3329.0	...
779313	  769.7	  654.0	 3330.0	...
779314	  769.7	  653.9	 3330.0	...
779315	  769.7	  653.8	 3330.0	...
779316	  770.2	  653.7	 3330.0	...
779317	  770.8	  653.6	 3329.0	...
779318	  771.4	  653.5	 3328.0	...
779319	  771.6	  654.1	 3329.0	...
779320	  771.5	  654.7	 3332.0	...
779321	  771.3	  655.4	 3334.0	...
779322	  770.9	  655.6	 3335.0	...
779323	  770.5	  655.7	 3334.0	...
779324	  770.1	  655.6	 3335.0	...
779325	  769.9	  655.5	 3335.0	...
779326	  769.8	  655.4	 3336.0	...
779327	  769.8	  655.5	 3336.0	...
779328	  769.7	  655.5	 3338.0	...
779329	  769.9	  655.5	 3339.0	...
779330	  770.1	  655.5	 3339.0	...
779331	  770.3	  655.4	 3339.0	...
779332	  770.1	  655.2	 3336.0	...
779333	  769.9	  655.1	 3334.0	...
779334	  769.5	  655.1	 3331.0	...
779335	  769.2	  655.1	 3331.0	...
779336	  768.8	  654.8	 3330.0	...
779337	  768.8	  654.4	 3329.0	...
779338	  768.9	  654.0	 3328.0	...
779339	  769.1	  653.9	 3330.0	...
779340	  769.3	  654.4	 3333.0	...
779341	  769.5	  655.0	 3337.0	...
779342	  769.2	  655.7	 3340.0	...
779343	  768.7	  655.5	 3340.0	...
779344	  768.3	  655.4	 3341.0	...
779345	  768.4	  655.2	 3342.0	...
779346	  768.2	  654.9	 3343.0	...
779347	  767.9	  654.6	 3343.0	...
779348	  767.7	  654.3	 3341.0	...
779349	  767.8	  654.2	 3341.0	...
779350	  768.3	  654.1	 3343.0	...
779351	  768.7	  654.1	 3346.0	...
779352	  769.0	  654.1	 3348.0	...
779353	  769.2	  653.9	 3347.0	...
779354	  769.4	  653.7	 3346.0	...
779355	  769.5	  653.7	 3345.0	...
779356	  769.6	  654.5	 3344.0	...
779357	  769.3	  655.3	 3342.0	...
779358	  769.0	  655.9	 3341.0	...
779359	  768.7	  655.4	 3339.0	...
779360	  768.5	  654.9	 3338.0	...
779361	  768.3	  654.5	 3339.0	...
779362	  768.1	  654.6	 3342.0	...
779363	  768.1	  654.6	 3344.0	...
779364	  768.0	  654.9	 3346.0	...
779365	  767.9	  655.2	 3347.0	...
779366	  767.9	  654.8	 3346.0	...
779367	  768.0	  654.2	 3346.0	...
779368	  768.1	  653.4	 3347.0	...
779369	  768.4	  653.3	 3349.0	...
779370	  768.7	  653.6	 3350.0	...
779371	  768.6	  654.0	 3350.0	...
779372	  768.3	  654.1	 3349.0	...
779373	  767.9	  653.8	 3348.0	...
779374	  767.9	  654.1	 3348.0	...
779375	  768.0	  654.6	 3348.0	...
779376	  768.1	  654.9	 3348.0	...
779377	  768.2	  654.7	 3348.0	...
779378	  768.3	  654.6	 3348.0	...
779379	  768.3	  654.8	 3349.0	...
779380	  768.0	  654.9	 3349.0	...
779381	  767.8	  654.6	 3350.0	...
779382	  767.6	  654.2	 3351.0	...
779383	  767.4	  653.9	 3353.0	...
779384	  767.2	  654.0	 3354.0	...
779385	  767.0	  654.0	 3354.0	...
779386	  767.1	  654.0	 3355.0	...
779387	  767.1	  654.0	 3354.0	...
779388	  767.0	  654.2	 3354.0	...
779389	  767.1	  653.9	 3353.0	...
779390	  767.2	  653.5	 3354.0	...
MSG	779391 0000 _ Number Off
779391	  767.4	  653.3	 3356.0	...
779392	  767.1	  653.6	 3358.0	...
779393	  766.7	  653.7	 3359.0	...
779394	  766.6	  653.7	 3359.0	...
779395	  766.8	  653.5	 3359.0	...
779396	  767.2	  653.7	 3358.0	...
779397	  767.3	  653.9	 3358.0	...
779398	  767.0	  654.0	 3359.0	...
779399	  766.7	  653.7	 3361.0	...
779400	  766.4	  653.4	 3366.0	...
779401	  766.5	  653.2	 3370.0	...
779402	  766.8	  653.3	 3371.0	...
779403	  766.9	  653.4	 3369.0	...
779404	  767.0	  653.5	 3368.0	...
779405	  767.0	  653.5	 3369.0	...
779406	  766.7	  653.6	 3368.0	...
779407	  766.3	  653.7	 3367.0	...
779408	  766.0	  653.6	 3366.0	...
779409	  766.0	  653.4	 3366.0	...
779410	  766.1	  653.3	 3365.0	...
779411	  766.2	  653.3	 3364.0	...
779412	  766.4	  653.4	 3364.0	...
779413	  766.1	  653.4	 3366.0	...
779414	  765.7	  653.3	 3368.0	...
779415	  765.6	  652.9	 3369.0	...
779416	  765.8	  652.4	 3370.0	...
779417	  766.1	  652.5	 3370.0	...
779418	  766.2	  652.8	 3371.0	...
779419	  766.3	  653.1	 3371.0	...
779420	  766.2	  652.8	 3374.0	...
779421	  766.1	  652.6	 3376.0	...
779422	  765.9	  652.5	 3378.0	...
779423	  765.9	  652.8	 3378.0	...
779424	  765.9	  653.4	 3378.0	...
779425	  765.9	  653.9	 3378.0	...
779426	  765.9	  653.8	 3378.0	...
779427	  765.7	  653.5	 3376.0	...
779428	  765.6	  653.5	 3374.0	...
779429	  765.4	  653.9	 3372.0	...
779430	  765.5	  654.2	 3371.0	...
779431	  765.4	  654.0	 3371.0	...
779432	  765.4	  653.8	 3371.0	...
779433	  765.3	  653.6	 3372.0	...
779434	  765.4	  653.6	 3373.0	...
779435	  765.3	  653.7	 3374.0	...
779436	  765.2	  653.9	 3374.0	...
779437	  765.4	  654.1	 3377.0	...
779438	  765.7	  653.5	 3381.0	...
779439	  766.0	  652.8	 3383.0	...
779440	  765.7	  652.1	 3383.0	...
779441	  765.4	  652.1	 3383.0	...
779442	  765.5	  652.0	 3384.0	...
779443	  765.8	  652.0	 3384.0	...
779444	  766.3	  651.9	 3383.0	...
779445	  766.5	  652.6	 3383.0	...
779446	  766.6	  653.2	 3383.0	...
779447	  766.7	  654.1	 3384.0	...
779448	  766.6	  654.5	 3385.0	...
779449	  766.5	  654.9	 3387.0	...
779450	  766.3	  655.1	 3387.0	...
779451	  766.2	  655.0	 3388.0	...
779452	  766.2	  654.9	 3388.0	...
779453	  766.1	  654.7	 3389.0	...
779454	  766.0	  654.4	 3392.0	...
779455	  765.8	  654.1	 3396.0	...
779456	  765.7	  653.9	 3397.0	...
779457	  765.5	  653.6	 3396.0	...
779458	  765.2	  653.4	 3396.0	...
779459	  765.0	  653.1	 3396.0	...
779460	  765.0	  653.1	 3397.0	...
779461	  765.1	  653.0	 3397.0	...
779462	  765.5	  652.8	 3397.0	...
779463	  765.7	  652.8	 3397.0	...
779464	  765.8	  653.1	 3397.0	...
779465	  765.6	  653.4	 3397.0	...
779466	  765.3	  653.8	 3400.0	...
779467	  765.2	  654.5	 3402.0	...
779468	  765.2	  655.0	 3406.0	...
779469	  765.2	  655.0	 3407.0	...
779470	  765.3	  654.7	 3406.0	...
779471	  765.3	  654.5	 3404.0	...
779472	  765.4	  654.4	 3404.0	...
779473	  765.5	  654.4	 3405.0	...
779474	  765.5	  654.4	 3407.0	...
779475	  765.7	  654.4	 3407.0	...
779476	  765.9	  654.3	 3408.0	...
779477	  766.1	  654.1	 3409.0	...
779478	  766.1	  653.9	 3410.0	...
779479	  765.8	  654.0	 3410.0	...
779480	  765.4	  654.5	 3410.0	...
779481	  764.8	  655.0	 3411.0	...
779482	  764.4	  654.9	 3412.0	...
779483	  764.5	  654.4	 3412.0	...
779484	  764.9	  654.0	 3411.0	...
779485	  765.0	  653.8	 3410.0	...
779486	  764.7	  653.9	 3410.0	...
779487	  764.5	  654.0	 3412.0	...
779488	  764.5	  654.3	 3414.0	...
779489	  764.5	  654.6	 3414.0	...
779490	  764.6	  654.8	 3414.0	...
779491	  764.5	  654.6	 3414.0	...
779492	  764.4	  654.4	 3417.0	...
779493	  764.2	  654.3	 3420.0	...
779494	  764.5	  654.3	 3422.0	...
779495	  764.8	  654.4	 3422.0	...
779496	  765.2	  655.0	 3420.0	...
779497	  765.2	  655.5	 3418.0	...
779498	  765.3	  656.2	 3417.0	...
779499	  765.4	  656.3	 3418.0	...
779500	  765.4	  655.9	 3419.0	...
779501	  765.2	  655.3	 3423.0	...
779502	  765.0	  654.9	 3426.0	...
779503	  765.0	  655.1	 3429.0	...
779504	  765.0	  655.0	 3430.0	...
779505	  764.9	  654.8	 3430.0	...
779506	  764.8	  654.8	 3430.0	...
779507	  764.7	  655.0	 3430.0	...
779508	  764.4	  654.8	 3431.0	...
779509	  763.8	  654.5	 3430.0	...
779510	  763.1	  654.1	 3429.0	...
779511	  762.8	  653.9	 3428.0	...
779512	  762.8	  653.8	 3428.0	...
779513	  762.8	  653.8	 3427.0	...
779514	  762.8	  654.2	 3426.0	...
779515	  762.7	  654.5	 3429.0	...
779516	  762.7	  654.8	 3434.0	...
779517	  762.7	  655.0	 3439.0	...
779518	  762.8	  655.2	 3440.0	...
779519	  763.0	  654.9	 3440.0	...
779520	  763.1	  654.4	 3440.0	...
779521	  763.2	  654.5	 3441.0	...
779522	  763.3	  655.0	 3441.0	...
779523	  763.0	  655.7	 3442.0	...
779524	  762.5	  656.0	 3442.0	...
779525	  762.6	  656.2	 3443.0	...
779526	  763.3	  656.0	 3444.0	...
779527	  763.8	  655.4	 3445.0	...
779528	  763.5	  654.9	 3447.0	...
779529	  763.1	  654.7	 3447.0	...
779530	  762.8	  654.8	 3446.0	...
779531	  762.5	  654.9	 3446.0	...
779532	  762.4	  654.9	 3446.0	...
779533	  762.3	  655.0	 3448.0	...
779534	  762.4	  655.0	 3449.0	...
779535	  762.5	  655.0	 3448.0	...
779536	  762.7	  655.0	 3447.0	...
779537	  762.9	  655.0	 3446.0	...
779538	  763.0	  655.0	 3446.0	...
779539	  763.0	  655.1	 3446.0	...
779540	  762.9	  655.3	 3449.0	...
779541	  762.9	  655.4	 3452.0	...
779542	  763.0	  655.6	 3456.0	...
779543	  762.7	  655.3	 3456.0	...
779544	  762.4	  654.7	 3457.0	...
779545	  762.0	  654.2	 3457.0	...
779546	  761.9	  653.6	 3457.0	...
779547	  761.8	  653.5	 3456.0	...
779548	  761.9	  653.5	 3456.0	...
779549	  762.2	  653.8	 3456.0	...
779550	  762.5	  653.9	 3456.0	...
779551	  762.8	  654.0	 3456.0	...
779552	  762.8	  654.4	 3460.0	...
779553	  762.8	  654.8	 3463.0	...
779554	  762.8	  655.1	 3466.0	...
779555	  762.7	  654.5	 3465.0	...
779556	  762.5	  654.0	 3463.0	...
779557	  762.2	  654.0	 3462.0	...
779558	  761.9	  654.5	 3462.0	...
779559	  761.8	  655.0	 3462.0	...
779560	  761.9	  655.5	 3464.0	...
779561	  761.8	  656.0	 3465.0	...
779562	  761.6	  656.0	 3467.0	...
779563	  761.4	  655.6	 3469.0	...
779564	  761.1	  655.3	 3471.0	...
779565	  760.8	  655.4	 3471.0	...
779566	  760.5	  655.6	 3471.0	...
779567	  760.8	  655.1	 3474.0	...
779568	  761.3	  654.6	 3477.0	...
779569	  761.7	  654.1	 3480.0	...
779570	  761.8	  654.0	 3477.0	...
779571	  761.6	  653.9	 3474.0	...
779572	  761.5	  654.0	 3474.0	...
779573	  761.5	  654.1	 3476.0	...
779574	  761.5	  654.2	 3479.0	...
779575	  761.5	  654.9	 3480.0	...
779576	  761.4	  655.5	 3480.0	...
779577	  761.4	  656.2	 3480.0	...
779578	  761.4	  656.2	 3482.0	...
779579	  760.9	  656.3	 3484.0	...
779580	  760.4	  656.4	 3487.0	...
779581	  760.0	  656.4	 3487.0	...
779582	  760.2	  656.1	 3487.0	...
779583	  760.4	  655.7	 3487.0	...
779584	  760.8	  655.2	 3487.0	...
779585	  761.0	  655.0	 3488.0	...
779586	  761.2	  654.8	 3488.0	...
779587	  761.2	  655.3	 3489.0	...
779588	  761.2	  656.3	 3489.0	...
779589	  761.3	  657.1	 3491.0	...
779590	  761.3	  657.1	 3493.0	...
779591	  761.2	  656.5	 3495.0	...
MSG	779592 0000 _ Number On
779592	  761.0	  656.1	 3496.0	...
779593	  760.9	  656.2	 3496.0	...
779594	  760.9	  656.5	 3496.0	...
779595	  760.9	  656.8	 3496.0	...
779596	  760.9	  656.7	 3496.0	...
779597	  760.8	  656.6	 3497.0	...
779598	  760.6	  656.5	 3500.0	...
779599	  760.7	  656.8	 3504.0	...
779600	  760.8	  657.2	 3506.0	...
779601	  760.9	  657.5	 3507.0	...
779602	  760.8	  657.5	 3505.0	...
779603	  760.6	  657.4	 3503.0	...
779604	  760.3	  657.6	 3502.0	...
779605	  760.1	  657.7	 3502.0	...
779606	  759.7	  657.3	 3503.0	...
779607	  759.2	  656.8	 3503.0	...
779608	  759.0	  656.4	 3503.0	...
779609	  759.3	  656.9	 3504.0	...
779610	  759.7	  657.4	 3506.0	...
779611	  759.6	  657.7	 3507.0	...
779612	  759.5	  657.4	 3508.0	...
779613	  759.4	  657.2	 3509.0	...
779614	  759.5	  657.1	 3510.0	...
779615	  759.5	  657.3	 3509.0	...
779616	  759.6	  657.5	 3508.0	...
779617	  759.8	  657.4	 3510.0	...
779618	  759.9	  657.0	 3513.0	...
779619	  760.0	  656.7	 3516.0	...
779620	  759.9	  656.5	 3515.0	...
779621	  759.9	  656.2	 3514.0	...
779622	  759.9	  656.2	 3513.0	...
779623	  759.9	  656.5	 3513.0	...
779624	  760.2	  656.7	 3514.0	...
779625	  760.5	  656.6	 3517.0	...
779626	  760.8	  656.3	 3519.0	...
779627	  760.7	  656.2	 3520.0	...
779628	  760.4	  656.2	 3519.0	...
779629	  760.1	  656.3	 3520.0	...
779630	  759.9	  656.4	 3521.0	...
779631	  760.1	  656.5	 3522.0	...
779632	  760.4	  656.6	 3523.0	...
779633	  760.7	  656.7	 3522.0	...
779634	  760.6	  656.9	 3521.0	...
779635	  760.3	  656.9	 3526.0	...
779636	  760.0	  657.0	 3531.0	...
779637	  759.9	  657.0	 3537.0	...
779638	  759.8	  657.0	 3537.0	...
779639	  759.8	  657.4	 3536.0	...
779640	  759.8	  657.8	 3537.0	...
779641	  759.9	  657.5	 3537.0	...
779642	  759.9	  656.9	 3538.0	...
779643	  760.0	  656.3	 3539.0	...
779644	  760.0	  656.0	 3540.0	...
779645	  760.0	  655.8	 3541.0	...
779646	  759.6	  655.7	 3542.0	...
779647	  759.3	  656.1	 3543.0	...
779648	  758.7	  656.6	 3544.0	...
779649	  758.6	  657.0	 3544.0	...
779650	  758.3	  657.2	 3544.0	...
779651	  758.3	  657.4	 3545.0	...
779652	  758.3	  657.5	 3547.0	...
779653	  758.5	  657.5	 3548.0	...
779654	  758.7	  657.5	 3550.0	...
779655	  758.9	  656.8	 3550.0	...
779656	  759.1	  656.1	 3550.0	...
779657	  759.4	  655.7	 3549.0	...
779658	  759.6	  655.9	 3547.0	...
779659	  759.6	  656.2	 3545.0	...
779660	  759.5	  655.9	 3545.0	...
779661	  759.5	  655.5	 3546.0	...
779662	  759.9	  655.7	 3547.0	...
779663	  760.2	  656.4	 3548.0	...
779664	  759.8	  657.2	 3549.0	...
779665	  759.0	  657.3	 3550.0	...
779666	  758.4	  657.4	 3550.0	...
779667	  758.7	  656.7	 3550.0	...
779668	  759.1	  656.2	 3549.0	...
779669	  759.4	  655.8	 3553.0	...
779670	  759.6	  656.0	 3558.0	...
779671	  759.8	  656.1	 3562.0	...
779672	  759.7	  655.9	 3563.0	...
779673	  759.7	  655.8	 3563.0	...
779674	  759.7	  655.9	 3564.0	...
779675	  759.8	  655.9	 3564.0	...
779676	  759.9	  655.9	 3564.0	...
779677	  759.9	  655.2	 3563.0	...
779678	  759.7	  654.7	 3562.0	...
779679	  759.9	  654.2	 3563.0	...
779680	  760.3	  654.4	 3564.0	...
779681	  759.9	  654.8	 3567.0	...
779682	  759.1	  655.2	 3568.0	...
779683	  758.4	  655.3	 3569.0	...
779684	  758.4	  655.0	 3570.0	...
779685	  758.4	  654.8	 3568.0	...
779686	  758.6	  654.5	 3566.0	...
779687	  758.9	  654.5	 3566.0	...
779688	  759.1	  654.7	 3567.0	...
779689	  759.1	  654.8	 3567.0	...
779690	  759.0	  654.6	 3567.0	...
779691	  759.0	  654.2	 3566.0	...
779692	  758.9	  653.7	 3566.0	...
779693	  758.9	  653.6	 3566.0	...
779694	  758.8	  653.6	 3567.0	...
779695	  758.7	  653.7	 3568.0	...
779696	  758.8	  653.8	 3569.0	...
779697	  758.8	  653.9	 3569.0	...
779698	  758.8	  653.9	 3570.0	...
779699	  758.7	  653.9	 3571.0	...
779700	  758.6	  653.7	 3572.0	...
779701	  758.6	  653.8	 3573.0	...
779702	  758.6	  653.8	 3574.0	...
779703	  758.3	  654.1	 3574.0	...
779704	  758.0	  654.2	 3573.0	...
779705	  757.9	  654.3	 3572.0	...
779706	  758.0	  654.2	 3571.0	...
779707	  758.3	  654.2	 3572.0	...
779708	  758.4	  654.2	 3572.0	...
779709	  758.5	  654.3	 3571.0	...
779710	  758.5	  654.1	 3570.0	...
779711	  758.4	  653.7	 3573.0	...
779712	  758.2	  653.3	 3576.0	...
779713	  758.1	  653.2	 3579.0	...
779714	  758.2	  653.1	 3579.0	...
779715	  758.3	  653.0	 3580.0	...
779716	  758.3	  653.0	 3579.0	...
779717	  758.2	  652.9	 3578.0	...
779718	  758.1	  653.0	 3578.0	...
779719	  758.2	  653.1	 3580.0	...
779720	  758.3	  653.1	 3582.0	...
779721	  758.2	  652.9	 3583.0	...
779722	  758.1	  652.6	 3585.0	...
779723	  758.0	  652.4	 3584.0	...
779724	  758.0	  652.9	 3584.0	...
779725	  758.2	  653.5	 3582.0	...
779726	  758.4	  653.9	 3582.0	...
779727	  758.5	  653.6	 3582.0	...
779728	  758.4	  652.8	 3583.0	...
779729	  758.5	  652.2	 3585.0	...
779730	  758.7	  651.2	 3587.0	...
779731	  758.9	  650.8	 3589.0	...
779732	  758.9	  650.4	 3589.0	...
779733	  758.9	  650.4	 3589.0	...
779734	  759.0	  650.5	 3589.0	...
779735	  759.1	  651.4	 3589.0	...
779736	  758.8	  652.5	 3589.0	...
779737	  758.5	  653.3	 3588.0	...
779738	  757.9	  653.2	 3586.0	...
779739	  757.8	  653.0	 3586.0	...
779740	  757.8	  652.6	 3588.0	...
779741	  758.3	  652.3	 3590.0	...
779742	  758.8	  651.9	 3590.0	...
779743	  759.2	  651.5	 3588.0	...
779744	  759.3	  651.4	 3586.0	...
779745	  759.0	  651.6	 3586.0	...
779746	  758.5	  651.9	 3589.0	...
779747	  758.2	  652.0	 3593.0	...
779748	  758.2	  652.1	 3595.0	...
779749	  758.1	  652.1	 3596.0	...
779750	  757.8	  651.8	 3597.0	...
779751	  757.5	  651.6	 3597.0	...
779752	  757.4	  651.5	 3597.0	...
779753	  757.4	  651.9	 3597.0	...
779754	  757.6	  652.3	 3596.0	...
779755	  757.8	  652.3	 3596.0	...
779756	  758.0	  652.3	 3597.0	...
779757	  758.0	  652.3	 3597.0	...
779758	  758.0	  652.3	 3596.0	...
779759	  758.0	  652.4	 3595.0	...
779760	  757.9	  652.5	 3595.0	...
779761	  757.9	  652.6	 3595.0	...
779762	  757.8	  652.1	 3595.0	...
779763	  757.8	  651.5	 3596.0	...
779764	  757.7	  651.1	 3597.0	...
779765	  757.8	  651.2	 3598.0	...
779766	  757.9	  651.4	 3599.0	...
779767	  758.0	  651.6	 3600.0	...
779768	  758.1	  651.7	 3602.0	...
779769	  758.2	  651.8	 3604.0	...
779770	  758.3	  651.9	 3604.0	...
779771	  758.5	  651.8	 3604.0	...
779772	  758.6	  651.7	 3603.0	...
779773	  758.4	  651.7	 3602.0	...
779774	  758.1	  651.6	 3602.0	...
779775	  757.9	  651.6	 3602.0	...
779776	  758.1	  651.5	 3600.0	...
779777	  758.3	  651.3	 3599.0	...
779778	  758.2	  650.9	 3598.0	...
779779	  758.2	  650.5	 3598.0	...
779780	  758.2	  650.3	 3599.0	...
779781	  758.2	  650.3	 3599.0	...
779782	  758.2	  650.2	 3599.0	...
779783	  758.2	  650.2	 3599.0	...
779784	  758.2	  650.2	 3598.0	...
779785	  758.3	  650.6	 3598.0	...
779786	  758.4	  651.1	 3597.0	...
779787	  758.5	  651.5	 3596.0	...
779788	  758.5	  651.5	 3595.0	...
779789	  758.4	  651.6	 3592.0	...
779790	  758.3	  651.7	 3589.0	...
779791	  758.1	  651.4	 3586.0	...
779792	  758.0	  651.0	 3586.0	...
779793	  758.1	  650.6	 3585.0	...
779794	  758.3	  650.6	 3586.0	...
779795	  758.4	  650.6	 3586.0	...
779796	  758.4	  650.7	 3583.0	...
779797	  758.2	  651.0	 3579.0	...
779798	  758.1	  651.2	 3574.0	...
779799	  758.0	  651.0	 3575.0	...
779800	  757.8	  650.7	 3578.0	...
779801	  757.7	  650.4	 3582.0	...
779802	  757.5	  650.1	 3582.0	...
779803	  757.3	  649.6	 3582.0	...
779804	  757.1	  649.4	 3582.0	...
779805	  757.5	  649.8	 3581.0	...
779806	  758.0	  650.1	 3580.0	...
779807	  758.0	  650.4	 3579.0	...
779808	  757.5	  650.4	 3578.0	...
779809	  756.9	  650.1	 3577.0	...
779810	  756.9	  649.8	 3576.0	...
779811	  757.0	  649.4	 3574.0	...
779812	  757.3	  649.1	 3572.0	...
779813	  757.8	  648.8	 3570.0	...
779814	  758.4	  648.7	 3570.0	...
779815	  758.8	  648.2	 3569.0	...
779816	  758.2	  647.8	 3567.0	...
779817	  757.5	  647.5	 3565.0	...
779818	  756.8	  647.6	 3564.0	...
779819	  756.7	  647.6	 3564.0	...
779820	  757.0	  647.6	 3564.0	...
779821	  757.2	  647.7	 3563.0	...
779822	  757.3	  648.0	 3562.0	...
779823	  757.2	  648.8	 3560.0	...
779824	  756.9	  649.5	 3559.0	...
779825	  756.9	  650.4	 3557.0	...
779826	  756.9	  650.8	 3555.0	...
779827	  757.0	  651.3	 3553.0	...
779828	  757.4	  651.2	 3550.0	...
779829	  757.7	  651.2	 3547.0	...
779830	  758.0	  650.8	 3545.0	...
779831	  757.9	  650.4	 3544.0	...
779832	  757.8	  650.0	 3543.0	...
779833	  757.9	  650.7	 3542.0	...
779834	  758.0	  651.5	 3543.0	...
779835	  758.0	  652.4	 3543.0	...
779836	  757.9	  652.4	 3541.0	...
779837	  757.8	  652.4	 3538.0	...
779838	  757.5	  652.8	 3534.0	...
779839	  757.1	  653.2	 3533.0	...
779840	  757.0	  653.1	 3531.0	...
779841	  757.1	  652.5	 3529.0	...
779842	  757.4	  651.6	 3526.0	...
779843	  757.6	  651.2	 3524.0	...
779844	  757.7	  651.1	 3520.0	...
779845	  757.9	  651.3	 3516.0	...
779846	  758.1	  651.5	 3512.0	...
779847	  758.3	  651.5	 3513.0	...
779848	  758.5	  651.5	 3514.0	...
779849	  758.6	  651.5	 3515.0	...
779850	  758.6	  652.0	 3513.0	...
779851	  758.4	  652.5	 3510.0	...
779852	  758.3	  652.5	 3507.0	...
779853	  758.2	  652.0	 3504.0	...
779854	  758.1	  651.4	 3502.0	...
779855	  758.1	  651.2	 3496.0	...
779856	  758.3	  650.9	 3493.0	...
779857	  758.6	  650.7	 3490.0	...
779858	  758.7	  650.6	 3490.0	...
779859	  758.7	  650.6	 3490.0	...
779860	  758.8	  650.6	 3489.0	...
779861	  758.9	  650.6	 3487.0	...
779862	  759.0	  650.6	 3486.0	...
779863	  759.1	  650.7	 3486.0	...
779864	  759.2	  650.6	 3485.0	...
779865	  759.4	  650.4	 3483.0	...
779866	  759.3	  650.3	 3481.0	...
779867	  759.4	  650.4	 3480.0	...
779868	  759.4	  650.5	 3478.0	...
779869	  759.1	  650.5	 3477.0	...
779870	  758.8	  650.3	 3475.0	...
779871	  758.6	  650.0	 3473.0	...
779872	  758.8	  649.7	 3472.0	...
779873	  758.9	  649.5	 3472.0	...
779874	  759.0	  649.0	 3472.0	...
779875	  759.1	  648.4	 3473.0	...
779876	  759.2	  647.8	 3469.0	...
779877	  759.5	  647.6	 3464.0	...
779878	  759.5	  647.5	 3459.0	...
779879	  759.5	  647.3	 3458.0	...
779880	  759.2	  647.6	 3458.0	...
779881	  759.0	  648.1	 3457.0	...
779882	  759.0	  648.5	 3457.0	...
779883	  759.3	  648.5	 3457.0	...
779884	  759.3	  648.6	 3458.0	...
779885	  759.2	  648.8	 3457.0	...
779886	  759.1	  648.4	 3456.0	...
779887	  759.3	  647.7	 3454.0	...
779888	  759.4	  647.2	 3451.0	...
779889	  759.4	  648.0	 3448.0	...
779890	  759.5	  648.7	 3444.0	...
779891	  759.6	  649.1	 3444.0	...
779892	  759.5	  648.9	 3444.0	...
779893	  759.2	  648.7	 3444.0	...
779894	  758.9	  648.8	 3444.0	...
779895	  758.9	  648.4	 3442.0	...
779896	  758.8	  647.9	 3439.0	...
779897	  759.0	  647.5	 3436.0	...
779898	  759.5	  647.3	 3432.0	...
779899	  759.9	  647.1	 3428.0	...
779900	  760.2	  647.3	 3426.0	...
779901	  760.3	  647.6	 3426.0	...
779902	  760.1	  648.1	 3425.0	...
MSG	779903 0000 _ Number Off
779903	  759.7	  648.4	 3423.0	...
779904	  759.2	  648.6	 3422.0	...
779905	  759.2	  648.4	 3422.0	...
779906	  759.4	  648.3	 3421.0	...
779907	  759.7	  648.1	 3418.0	...
779908	  759.8	  648.1	 3415.0	...
779909	  760.1	  647.8	 3413.0	...
779910	  760.3	  647.6	 3409.0	...
779911	  760.5	  647.5	 3405.0	...
779912	  760.4	  647.5	 3400.0	...
779913	  760.3	  646.9	 3399.0	...
779914	  760.2	  646.2	 3397.0	...
779915	  760.5	  645.9	 3395.0	...
779916	  760.8	  646.2	 3392.0	...
779917	  761.2	  646.6	 3390.0	...
779918	  761.2	  646.7	 3386.0	...
779919	  761.3	  646.7	 3383.0	...
779920	  761.4	  646.6	 3380.0	...
779921	  761.6	  646.5	 3380.0	...
779922	  761.7	  646.5	 3380.0	...
779923	  760.9	  646.7	 3379.0	...
779924	  760.1	  646.9	 3376.0	...
779925	  759.8	  646.9	 3374.0	...
779926	  760.3	  646.6	 3373.0	...
779927	  760.8	  646.3	 3373.0	...
779928	  760.8	  646.2	 3374.0	...
779929	  760.8	  646.1	 3375.0	...
779930	  760.7	  646.2	 3374.0	...
779931	  760.9	  646.2	 3372.0	...
779932	  761.2	  646.4	 3371.0	...
779933	  761.2	  646.7	 3371.0	...
779934	  760.9	  647.0	 3371.0	...
779935	  760.4	  646.8	 3370.0	...
779936	  760.2	  646.6	 3370.0	...
779937	  760.2	  646.3	 3369.0	...
779938	  760.3	  646.3	 3368.0	...
779939	  760.5	  646.4	 3367.0	...
779940	  760.6	  646.7	 3367.0	...
779941	  760.7	  647.0	 3368.0	...
779942	  760.8	  647.2	 3369.0	...
779943	  760.8	  647.8	 3369.0	...
779944	  760.7	  648.5	 3368.0	...
779945	  760.9	  649.2	 3368.0	...
779946	  761.5	  649.4	 3368.0	...
779947	  762.2	  649.6	 3366.0	...
779948	  762.3	  649.8	 3365.0	...
779949	  762.0	  649.8	 3363.0	...
779950	  761.8	  649.3	 3360.0	...
779951	  762.0	  648.6	 3356.0	...
779952	  762.4	  647.9	 3353.0	...
779953	  763.0	  647.7	 3353.0	...
779954	  763.2	  647.7	 3353.0	...
779955	  763.2	  647.4	 3352.0	...
779956	  762.9	  647.2	 3350.0	...
779957	  762.7	  647.0	 3346.0	...
779958	  762.7	  647.1	 3343.0	...
779959	  762.8	  647.4	 3341.0	...
779960	  762.8	  647.5	 3340.0	...
779961	  762.8	  647.4	 3339.0	...
779962	  762.7	  646.9	 3339.0	...
779963	  762.7	  646.4	 3339.0	...
779964	  762.7	  646.6	 3337.0	...
779965	  762.8	  647.0	 3335.0	...
779966	  762.9	  647.4	 3332.0	...
779967	  763.0	  647.7	 3331.0	...
779968	  762.8	  647.9	 3331.0	...
779969	  762.6	  648.1	 3331.0	...
779970	  762.2	  647.5	 3330.0	...
779971	  762.5	  646.8	 3334.0	...
779972	  762.7	  646.1	 3337.0	...
779973	  762.9	  646.2	 3337.0	...
779974	  762.8	  646.7	 3330.0	...
779975	  762.8	  647.7	 3322.0	...
779976	  763.0	  648.4	 3317.0	...
779977	  763.1	  649.1	 3316.0	...
779978	  763.2	  649.2	 3318.0	...
779979	  763.5	  649.4	 3319.0	...
779980	  763.8	  649.3	 3317.0	...
779981	  764.1	  648.4	 3314.0	...
779982	  763.9	  647.5	 3311.0	...
779983	  763.8	  647.0	 3312.0	...
779984	  763.7	  647.4	 3313.0	...
779985	  763.6	  647.7	 3313.0	...
779986	  763.5	  647.7	 3311.0	...
779987	  763.4	  647.6	 3310.0	...
779988	  763.1	  647.6	 3310.0	...
779989	  763.0	  647.1	 3310.0	...
779990	  763.0	  646.7	 3310.0	...
779991	  763.4	  646.4	 3308.0	...
779992	  763.8	  646.8	 3306.0	...
779993	  764.0	  647.4	 3305.0	...
779994	  764.3	  647.9	 3304.0	...
779995	  764.5	  647.9	 3303.0	...
779996	  764.8	  647.5	 3303.0	...
779997	  764.7	  647.0	 3304.0	...
779998	  764.6	  646.2	 3305.0	...
779999	  764.3	  645.7	 3306.0	...
780000	  764.0	  645.4	 3307.0	...
780001	  763.7	  645.7	 3307.0	...
780002	  763.6	  645.9	 3304.0	...
780003	  763.6	  645.8	 3301.0	...
780004	  763.5	  645.9	 3296.0	...
780005	  763.3	  646.2	 3295.0	...
780006	  763.1	  646.6	 3295.0	...
780007	  763.3	  646.8	 3296.0	...
780008	  763.6	  646.9	 3297.0	...
780009	  763.9	  646.8	 3297.0	...
780010	  764.1	  646.8	 3297.0	...
780011	  764.3	  646.2	 3297.0	...
780012	  764.3	  645.6	 3294.0	...
780013	  764.3	  645.1	 3291.0	...
780014	  764.1	  645.2	 3288.0	...
780015	  764.1	  645.3	 3286.0	...
780016	  763.9	  645.2	 3284.0	...
780017	  763.8	  644.9	 3283.0	...
780018	  763.8	  644.6	 3283.0	...
780019	  763.8	  644.6	 3283.0	...
780020	  763.7	  645.0	 3282.0	...
780021	  763.6	  645.4	 3280.0	...
780022	  763.7	  645.4	 3281.0	...
780023	  763.9	  645.0	 3282.0	...
780024	  764.2	  644.5	 3283.0	...
780025	  764.3	  644.2	 3283.0	...
780026	  764.5	  643.9	 3282.0	...
780027	  764.6	  643.5	 3278.0	...
780028	  764.5	  643.4	 3274.0	...
780029	  764.3	  643.4	 3272.0	...
780030	  764.2	  643.4	 3272.0	...
780031	  764.2	  643.6	 3272.0	...
780032	  764.2	  644.1	 3271.0	...
780033	  764.5	  644.6	 3270.0	...
780034	  764.7	  645.2	 3270.0	...
780035	  765.0	  645.5	 3270.0	...
780036	  765.1	  645.2	 3271.0	...
780037	  765.3	  644.7	 3273.0	...
780038	  765.4	  644.2	 3275.0	...
780039	  765.4	  644.2	 3274.0	...
780040	  765.6	  644.1	 3271.0	...
780041	  765.8	  644.1	 3268.0	...
780042	  765.9	  644.2	 3266.0	...
780043	  765.8	  644.3	 3266.0	...
780044	  765.7	  643.6	 3266.0	...
780045	  765.5	  642.9	 3264.0	...
780046	  765.4	  642.2	 3262.0	...
780047	  765.4	  642.1	 3260.0	...
780048	  765.4	  641.9	 3261.0	...
780049	  765.5	  642.3	 3261.0	...
780050	  765.5	  642.9	 3259.0	...
780051	  765.6	  643.6	 3259.0	...
780052	  765.6	  643.7	 3258.0	...
780053	  765.6	  643.8	 3256.0	...
780054	  765.5	  643.7	 3253.0	...
780055	  765.3	  643.7	 3250.0	...
780056	  765.2	  643.8	 3252.0	...
780057	  765.2	  643.5	 3254.0	...
780058	  765.3	  643.3	 3256.0	...
780059	  765.6	  643.0	 3255.0	...
780060	  765.9	  643.1	 3254.0	...
780061	  766.2	  643.1	 3253.0	...
780062	  766.5	  643.1	 3252.0	...
780063	  766.3	  643.1	 3250.0	...
780064	  765.9	  643.0	 3248.0	...
780065	  765.5	  642.6	 3246.0	...
780066	  765.7	  642.2	 3246.0	...
780067	  765.8	  642.0	 3246.0	...
780068	  765.7	  642.0	 3247.0	...
780069	  765.6	  642.0	 3248.0	...
780070	  765.6	  641.9	 3249.0	...
780071	  765.6	  641.9	 3249.0	...
780072	  765.6	  641.8	 3247.0	...
780073	  765.3	  641.8	 3245.0	...
780074	  764.9	  641.9	 3238.0	...
780075	  765.3	  642.1	 3233.0	...
780076	  766.1	  642.3	 3229.0	...
780077	  766.5	  642.4	 3231.0	...
780078	  766.1	  642.4	 3232.0	...
780079	  766.0	  642.5	 3231.0	...
780080	  766.4	  642.4	 3229.0	...
780081	  766.7	  642.2	 3228.0	...
780082	  766.4	  642.1	 3228.0	...
780083	  766.1	  641.9	 3228.0	...
780084	  766.2	  641.7	 3227.0	...
780085	  766.5	  641.4	 3226.0	...
780086	  766.6	  641.3	 3224.0	...
780087	  766.3	  641.4	 3223.0	...
780088	  766.0	  641.4	 3222.0	...
780089	  766.0	  641.4	 3222.0	...
780090	  766.1	  641.9	 3219.0	...
780091	  766.2	  642.5	 3216.0	...
780092	  766.4	  643.0	 3214.0	...
780093	  766.7	  642.9	 3215.0	...
780094	  766.9	  642.9	 3215.0	...
780095	  766.8	  642.2	 3214.0	...
780096	  766.7	  641.6	 3212.0	...
780097	  766.8	  641.5	 3210.0	...
780098	  767.0	  642.0	 3206.0	...
780099	  767.2	  642.5	 3203.0	...
780100	  767.0	  642.4	 3202.0	...
780101	  766.6	  642.2	 3200.0	...
780102	  766.2	  642.0	 3199.0	...
780103	  765.8	  641.4	 3199.0	...
780104	  765.7	  641.0	 3200.0	...
780105	  765.7	  640.4	 3200.0	...
780106	  766.3	  640.1	 3200.0	...
780107	  766.9	  640.6	 3199.0	...
780108	  767.0	  641.2	 3200.0	...
780109	  766.6	  642.2	 3202.0	...
780110	  766.1	  642.5	 3200.0	...
780111	  766.1	  642.6	 3197.0	...
780112	  766.0	  642.5	 3194.0	...
780113	  766.2	  642.4	 3194.0	...
780114	  766.5	  642.3	 3194.0	...
780115	  766.7	  642.3	 3194.0	...
780116	  766.8	  642.4	 3195.0	...
MSG	780117 0000 _ Number On
780117	  766.9	  641.6	 3195.0	...
780118	  766.9	  640.8	 3193.0	...
780119	  766.9	  640.1	 3189.0	...
780120	  767.4	  640.1	 3185.0	...
780121	  767.8	  640.2	 3182.0	...
780122	  768.3	  640.9	 3182.0	...
780123	  768.2	  641.6	 3179.0	...
780124	  768.2	  642.2	 3176.0	...
780125	  768.2	  642.0	 3173.0	...
780126	  767.8	  642.1	 3174.0	...
780127	  767.4	  642.3	 3174.0	...
780128	  766.9	  642.2	 3174.0	...
780129	  766.9	  641.8	 3173.0	...
780130	  767.2	  641.4	 3174.0	...
780131	  767.6	  641.4	 3174.0	...
780132	  768.0	  641.4	 3171.0	...
780133	  768.1	  641.5	 3168.0	...
780134	  768.1	  641.5	 3165.0	...
780135	  768.1	  641.4	 3165.0	...
780136	  768.1	  641.3	 3165.0	...
780137	  768.1	  641.4	 3165.0	...
780138	  768.0	  641.5	 3162.0	...
780139	  768.0	  641.0	 3159.0	...
780140	  767.7	  640.4	 3155.0	...
780141	  767.4	  639.9	 3153.0	...
780142	  767.2	  640.1	 3152.0	...
780143	  767.1	  640.3	 3151.0	...
780144	  767.0	  640.5	 3151.0	...
780145	  767.1	  640.6	 3150.0	...
780146	  767.3	  641.0	 3150.0	...
780147	  767.8	  641.4	 3149.0	...
780148	  768.2	  641.7	 3148.0	...
780149	  768.4	  641.5	 3144.0	...
780150	  768.5	  641.4	 3141.0	...
780151	  769.0	  641.3	 3138.0	...
780152	  769.5	  641.2	 3137.0	...
780153	  769.8	  641.7	 3136.0	...
780154	  769.8	  642.3	 3134.0	...
780155	  769.7	  642.0	 3133.0	...
780156	  769.7	  641.1	 3133.0	...
780157	  769.6	  640.2	 3133.0	...
780158	  769.5	  640.2	 3133.0	...
780159	  769.5	  640.2	 3132.0	...
780160	  769.5	  640.3	 3132.0	...
780161	  769.6	  640.4	 3133.0	...
780162	  769.5	  640.8	 3129.0	...
780163	  769.2	  641.1	 3126.0	...
780164	  768.9	  641.5	 3123.0	...
780165	  768.9	  641.7	 3124.0	...
780166	  769.2	  641.9	 3125.0	...
780167	  769.5	  641.7	 3126.0	...
780168	  769.6	  641.5	 3125.0	...
780169	  769.4	  641.3	 3123.0	...
780170	  769.2	  641.4	 3118.0	...
780171	  769.1	  641.4	 3112.0	...
780172	  769.2	  641.4	 3107.0	...
780173	  769.3	  641.4	 3106.0	...
780174	  769.3	  641.8	 3105.0	...
780175	  769.4	  642.2	 3105.0	...
780176	  769.5	  642.7	 3104.0	...
780177	  769.8	  642.8	 3103.0	...
780178	  769.9	  642.9	 3102.0	...
780179	  770.0	  643.0	 3101.0	...
780180	  769.9	  643.2	 3099.0	...
780181	  769.7	  642.9	 3098.0	...
780182	  769.7	  642.5	 3097.0	...
780183	  769.5	  642.2	 3097.0	...
780184	  769.4	  642.4	 3098.0	...
780185	  770.1	  642.5	 3096.0	...
780186	  770.9	  642.4	 3094.0	...
780187	  771.0	  642.3	 3091.0	...
780188	  770.3	  642.2	 3091.0	...
780189	  769.5	  642.3	 3092.0	...
780190	  769.5	  642.7	 3090.0	...
780191	  770.3	  642.8	 3087.0	...
780192	  771.2	  643.0	 3083.0	...
780193	  771.9	  643.0	 3082.0	...
780194	  771.6	  643.4	 3082.0	...
780195	  771.3	  643.8	 3081.0	...
780196	  771.1	  643.6	 3077.0	...
780197	  771.0	  643.2	 3074.0	...
780198	  771.0	  643.3	 3069.0	...
780199	  771.1	  643.8	 3068.0	...
780200	  770.9	  644.4	 3065.0	...
780201	  770.7	  644.3	 3062.0	...
780202	  770.7	  644.0	 3061.0	...
780203	  771.0	  643.7	 3062.0	...
780204	  771.5	  643.3	 3064.0	...
780205	  771.8	  643.3	 3065.0	...
780206	  771.8	  643.4	 3065.0	...
780207	  771.6	  643.1	 3064.0	...
780208	  771.3	  642.9	 3062.0	...
780209	  771.1	  642.7	 3059.0	...
780210	  771.2	  643.0	 3057.0	...
780211	  771.4	  642.6	 3054.0	...
780212	  771.6	  642.2	 3051.0	...
780213	  771.2	  641.8	 3049.0	...
780214	  770.8	  641.8	 3047.0	...
780215	  771.1	  641.6	 3044.0	...
780216	  771.8	  641.3	 3041.0	...
780217	  772.6	  641.0	 3041.0	...
780218	  772.6	  640.8	 3043.0	...
780219	  772.6	  640.6	 3042.0	...
780220	  772.6	  640.4	 3039.0	...
780221	  772.6	  640.3	 3036.0	...
780222	  772.7	  640.3	 3035.0	...
780223	  772.7	  640.3	 3033.0	...
780224	  772.8	  640.3	 3031.0	...
780225	  773.0	  640.1	 3030.0	...
780226	  773.2	  639.6	 3031.0	...
780227	  773.4	  639.2	 3031.0	...
780228	  773.6	  638.8	 3030.0	...
780229	  773.7	  638.8	 3030.0	...
780230	  773.7	  638.5	 3031.0	...
780231	  773.7	  638.1	 3027.0	...
780232	  773.9	  637.7	 3024.0	...
780233	  774.2	  637.6	 3020.0	...
780234	  774.5	  637.5	 3017.0	...
780235	  774.4	  637.6	 3015.0	...
780236	  774.3	  637.6	 3012.0	...
780237	  774.1	  637.6	 3013.0	...
780238	  774.0	  637.3	 3015.0	...
780239	  774.0	  637.0	 3016.0	...
780240	  774.3	  636.8	 3018.0	...
780241	  774.6	  636.9	 3019.0	...
780242	  774.9	  637.0	 3017.0	...
780243	  775.0	  637.1	 3015.0	...
780244	  774.9	  636.9	 3012.0	...
780245	  774.8	  636.7	 3012.0	...
780246	  774.9	  636.0	 3012.0	...
780247	  775.1	  635.7	 3008.0	...
780248	  775.3	  635.5	 3005.0	...
780249	  775.5	  635.1	 3000.0	...
780250	  775.7	  634.7	 2999.0	...
780251	  776.0	  634.8	 2998.0	...
780252	  776.3	  635.2	 2997.0	...
780253	  776.5	  635.7	 2994.0	...
780254	  776.7	  635.5	 2991.0	...
780255	  776.6	  635.4	 2989.0	...
780256	  776.3	  635.4	 2989.0	...
780257	  776.3	  635.3	 2990.0	...
780258	  776.3	  635.2	 2991.0	...
780259	  776.5	  635.0	 2990.0	...
780260	  776.6	  634.9	 2990.0	...
780261	  776.6	  634.8	 2989.0	...
780262	  776.5	  634.9	 2988.0	...
780263	  776.6	  634.9	 2987.0	...
780264	  776.8	  635.0	 2981.0	...
780265	  777.0	  635.1	 2977.0	...
780266	  777.0	  635.1	 2973.0	...
780267	  777.1	  635.0	 2972.0	...
780268	  777.3	  634.7	 2972.0	...
780269	  777.4	  634.6	 2971.0	...
780270	  777.4	  634.8	 2970.0	...
780271	  777.4	  635.0	 2968.0	...
780272	  777.4	  635.2	 2966.0	...
780273	  777.3	  635.2	 2965.0	...
780274	  777.4	  634.8	 2966.0	...
780275	  778.2	  634.0	 2964.0	...
780276	  779.0	  633.2	 2962.0	...
780277	  779.6	  632.9	 2959.0	...
780278	  779.4	  633.0	 2956.0	...
780279	  779.2	  633.0	 2953.0	...
780280	  779.2	  633.1	 2950.0	...
780281	  779.2	  633.2	 2950.0	...
780282	  779.2	  633.4	 2949.0	...
780283	  779.1	  633.6	 2949.0	...
780284	  778.8	  634.1	 2947.0	...
780285	  778.4	  634.6	 2945.0	...
780286	  778.0	  634.4	 2943.0	...
780287	  777.9	  633.7	 2943.0	...
780288	  777.8	  632.9	 2943.0	...
780289	  777.7	  632.8	 2942.0	...
780290	  777.6	  632.8	 2941.0	...
780291	  777.7	  633.1	 2939.0	...
780292	  777.7	  633.4	 2938.0	...
780293	  777.7	  633.7	 2938.0	...
780294	  777.6	  633.7	 2939.0	...
780295	  777.5	  633.7	 2940.0	...
780296	  777.4	  633.5	 2941.0	...
780297	  777.9	  633.2	 2942.0	...
780298	  778.5	  632.9	 2942.0	...
780299	  779.0	  632.8	 2940.0	...
780300	  778.7	  632.8	 2938.0	...
780301	  778.7	  632.7	 2936.0	...
780302	  779.1	  632.6	 2936.0	...
780303	  779.5	  631.9	 2935.0	...
780304	  779.7	  631.2	 2936.0	...
780305	  779.6	  630.7	 2939.0	...
780306	  779.5	  630.6	 2939.0	...
780307	  779.4	  630.4	 2935.0	...
780308	  779.3	  630.4	 2932.0	...
780309	  779.2	  630.4	 2931.0	...
780310	  779.2	  630.6	 2931.0	...
780311	  779.5	  630.5	 2931.0	...
780312	  779.9	  630.3	 2931.0	...
780313	  780.3	  630.1	 2932.0	...
780314	  780.4	  629.9	 2932.0	...
780315	  780.4	  629.7	 2935.0	...
780316	  780.3	  629.6	 2938.0	...
780317	  780.3	  629.6	 2940.0	...
780318	  780.4	  630.2	 2940.0	...
780319	  780.5	  630.9	 2939.0	...
780320	  780.5	  631.3	 2939.0	...
780321	  780.5	  630.7	 2937.0	...
780322	  780.4	  630.1	 2934.0	...
780323	  780.4	  629.6	 2932.0	...
780324	  780.2	  629.5	 2929.0	...
780325	  780.0	  629.4	 2926.0	...
780326	  779.9	  629.6	 2925.0	...
780327	  780.2	  629.9	 2926.0	...
780328	  780.6	  630.2	 2925.0	...
780329	  781.0	  630.4	 2924.0	...
780330	  781.2	  630.4	 2923.0	...
780331	  781.1	  630.4	 2924.0	...
780332	  781.0	  630.1	 2924.0	...
780333	  780.8	  629.9	 2923.0	...
780334	  780.7	  629.1	 2921.0	...
780335	  780.6	  628.6	 2920.0	...
780336	  780.5	  628.1	 2919.0	...
780337	  780.5	  628.1	 2919.0	...
780338	  780.6	  628.6	 2921.0	...
780339	  780.7	  629.2	 2923.0	...
780340	  780.5	  629.7	 2924.0	...
780341	  780.2	  629.7	 2921.0	...
780342	  780.5	  629.6	 2919.0	...
780343	  780.8	  629.5	 2916.0	...
780344	  780.8	  629.5	 2915.0	...
780345	  780.4	  629.7	 2915.0	...
780346	  780.3	  630.3	 2915.0	...
780347	  780.8	  630.8	 2914.0	...
780348	  781.2	  630.8	 2913.0	...
780349	  781.2	  630.1	 2912.0	...
780350	  781.2	  629.2	 2913.0	...
780351	  781.3	  628.5	 2913.0	...
780352	  781.3	  627.7	 2913.0	...
780353	  781.3	  626.7	 2913.0	...
780354	  781.4	  625.9	 2914.0	...
780355	  781.5	  625.7	 2914.0	...
780356	  781.6	  626.0	 2914.0	...
780357	  781.5	  626.8	 2913.0	...
780358	  781.3	  627.3	 2911.0	...
780359	  781.1	  627.6	 2909.0	...
780360	  780.9	  627.5	 2908.0	...
780361	  781.0	  627.3	 2909.0	...
780362	  781.0	  627.3	 2910.0	...
780363	  781.2	  627.2	 2910.0	...
780364	  781.4	  627.2	 2910.0	...
780365	  781.6	  627.5	 2910.0	...
780366	  781.5	  628.0	 2909.0	...
780367	  781.5	  627.8	 2906.0	...
780368	  781.5	  627.3	 2903.0	...
780369	  781.5	  626.7	 2901.0	...
780370	  781.8	  626.6	 2901.0	...
780371	  782.1	  626.4	 2902.0	...
780372	  782.3	  625.7	 2904.0	...
780373	  782.3	  625.0	 2906.0	...
780374	  782.3	  624.4	 2906.0	...
780375	  782.2	  624.4	 2906.0	...
780376	  781.6	  624.8	 2906.0	...
780377	  781.1	  625.5	 2906.0	...
780378	  780.8	  626.2	 2905.0	...
780379	  780.9	  626.5	 2905.0	...
780380	  781.0	  627.1	 2905.0	...
780381	  781.2	  627.6	 2906.0	...
780382	  781.3	  628.3	 2906.0	...
780383	  781.4	  628.5	 2905.0	...
780384	  781.4	  627.9	 2904.0	...
780385	  781.5	  626.9	 2903.0	...
780386	  781.5	  625.8	 2905.0	...
780387	  781.6	  625.5	 2908.0	...
780388	  781.6	  625.5	 2911.0	...
780389	  781.8	  625.5	 2911.0	...
780390	  781.8	  625.5	 2907.0	...
780391	  781.9	  625.6	 2903.0	...
780392	  781.9	  625.6	 2903.0	...
780393	  781.7	  625.7	 2906.0	...
780394	  781.5	  626.3	 2909.0	...
780395	  781.3	  627.1	 2908.0	...
780396	  781.4	  627.8	 2907.0	...
780397	  781.3	  627.8	 2909.0	...
780398	  781.2	  627.6	 2911.0	...
780399	  781.1	  627.4	 2913.0	...
780400	  781.0	  627.5	 2913.0	...
780401	  781.0	  627.8	 2913.0	...
780402	  781.2	  627.9	 2913.0	...
780403	  781.3	  627.9	 2914.0	...
780404	  781.5	  628.0	 2914.0	...
780405	  781.5	  628.0	 2914.0	...
780406	  781.3	  628.1	 2914.0	...
780407	  780.8	  627.9	 2914.0	...
780408	  780.4	  627.8	 2914.0	...
780409	  780.2	  627.8	 2915.0	...
780410	  780.1	  627.8	 2916.0	...
780411	  780.2	  627.6	 2916.0	...
780412	  780.2	  627.0	 2915.0	...
780413	  780.1	  626.3	 2914.0	...
780414	  780.3	  626.1	 2914.0	...
780415	  780.7	  626.3	 2914.0	...
780416	  781.3	  626.4	 2914.0	...
780417	  781.4	  626.4	 2913.0	...
780418	  781.4	  626.3	 2912.0	...
780419	  781.4	  626.1	 2913.0	...
780420	  781.5	  626.6	 2913.0	...
MSG	780421 0000 _ Number Off
780421	  781.5	  627.2	 2914.0	...
780422	  781.7	  627.5	 2914.0	...
780423	  781.7	  627.2	 2914.0	...
780424	  781.5	  627.3	 2914.0	...
780425	  781.1	  627.8	 2916.0	...
780426	  780.6	  628.4	 2918.0	...
780427	  780.4	  628.3	 2919.0	...
780428	  780.2	  627.9	 2919.0	...
780429	  780.2	  627.6	 2918.0	...
780430	  780.3	  627.6	 2918.0	...
780431	  780.2	  627.7	 2919.0	...
780432	  780.0	  627.7	 2920.0	...
780433	  779.7	  627.9	 2921.0	...
780434	  779.6	  627.9	 2921.0	...
780435	  779.6	  627.8	 2921.0	...
780436	  780.0	  628.2	 2922.0	...
780437	  780.5	  628.6	 2924.0	...
780438	  780.3	  629.1	 2925.0	...
780439	  780.0	  629.0	 2925.0	...
780440	  779.6	  628.8	 2924.0	...
780441	  779.7	  628.6	 2923.0	...
780442	  779.8	  627.9	 2923.0	...
780443	  779.9	  627.4	 2924.0	...
780444	  779.9	  626.9	 2924.0	...
780445	  779.5	  627.0	 2925.0	...
780446	  779.1	  626.9	 2926.0	...
780447	  778.8	  626.8	 2926.0	...
780448	  779.2	  626.4	 2927.0	...
780449	  779.5	  626.2	 2929.0	...
780450	  779.7	  625.9	 2932.0	...
780451	  779.8	  626.6	 2933.0	...
780452	  779.8	  627.4	 2934.0	...
780453	  780.2	  628.2	 2935.0	...
780454	  780.5	  628.2	 2937.0	...
780455	  780.7	  628.3	 2938.0	...
780456	  780.5	  627.8	 2939.0	...
780457	  779.7	  627.5	 2939.0	...
780458	  779.1	  627.2	 2941.0	...
780459	  778.5	  627.3	 2943.0	...
780460	  778.6	  627.2	 2945.0	...
780461	  778.6	  627.1	 2945.0	...
780462	  778.7	  627.1	 2944.0	...
780463	  778.8	  627.3	 2944.0	...
780464	  778.7	  627.8	 2944.0	...
780465	  778.5	  628.1	 2946.0	...
780466	  778.2	  628.5	 2948.0	...
780467	  778.2	  628.7	 2949.0	...
780468	  778.3	  628.4	 2949.0	...
780469	  778.4	  628.1	 2948.0	...
780470	  778.5	  627.8	 2948.0	...
780471	  778.5	  627.8	 2947.0	...
780472	  778.3	  627.8	 2947.0	...
780473	  778.3	  627.8	 2950.0	...
780474	  778.3	  627.7	 2954.0	...
780475	  778.4	  627.7	 2957.0	...
780476	  778.5	  627.8	 2959.0	...
780477	  778.5	  628.0	 2961.0	...
780478	  778.6	  628.2	 2964.0	...
780479	  778.6	  628.1	 2964.0	...
780480	  778.3	  628.5	 2964.0	...
780481	  777.9	  629.0	 2968.0	...
780482	  777.8	  629.7	 2973.0	...
780483	  778.1	  629.9	 2977.0	...
780484	  778.3	  630.1	 2977.0	...
780485	  778.0	  630.3	 2977.0	...
780486	  777.7	  630.3	 2978.0	...
780487	  777.4	  630.3	 2980.0	...
780488	  777.4	  630.3	 2981.0	...
780489	  777.3	  630.5	 2981.0	...
780490	  777.3	  630.5	 2982.0	...
780491	  777.3	  630.4	 2985.0	...
780492	  777.4	  630.4	 2989.0	...
780493	  777.4	  630.7	 2992.0	...
780494	  777.3	  631.1	 2992.0	...
780495	  777.0	  630.9	 2993.0	...
780496	  776.8	  630.4	 2993.0	...
780497	  777.0	  629.8	 2994.0	...
780498	  777.1	  629.7	 2994.0	...
780499	  777.0	  629.8	 2997.0	...
780500	  776.8	  629.3	 3000.0	...
780501	  776.6	  628.8	 3003.0	...
780502	  775.9	  628.4	 3005.0	...
780503	  775.2	  628.7	 3006.0	...
780504	  774.6	  629.1	 3007.0	...
780505	  774.6	  629.7	 3007.0	...
780506	  774.6	  630.2	 3007.0	...
780507	  774.6	  630.5	 3009.0	...
780508	  774.6	  631.2	 3011.0	...
780509	  774.8	  631.9	 3013.0	...
780510	  774.9	  631.6	 3016.0	...
780511	  775.0	  630.6	 3018.0	...
780512	  775.0	  629.6	 3020.0	...
780513	  775.1	  630.1	 3020.0	...
780514	  775.2	  630.7	 3021.0	...
780515	  775.2	  630.8	 3023.0	...
780516	  775.1	  630.4	 3024.0	...
780517	  774.8	  629.9	 3024.0	...
780518	  774.5	  629.7	 3025.0	...
780519	  774.3	  629.8	 3026.0	...
780520	  774.2	  630.5	 3029.0	...
780521	  774.2	  630.9	 3031.0	...
780522	  774.3	  631.0	 3033.0	...
780523	  774.4	  631.3	 3034.0	...
780524	  774.5	  631.8	 3035.0	...
780525	  774.4	  631.3	 3035.0	...
780526	  774.3	  630.2	 3035.0	...
780527	  773.7	  629.3	 3036.0	...
780528	  773.2	  629.6	 3037.0	...
780529	  772.8	  630.1	 3039.0	...
780530	  773.0	  630.3	 3039.0	...
780531	  773.2	  630.3	 3041.0	...
780532	  773.4	  630.1	 3042.0	...
780533	  773.4	  630.4	 3044.0	...
780534	  773.0	  630.7	 3047.0	...
780535	  772.6	  631.1	 3051.0	...
780536	  772.4	  631.1	 3055.0	...
780537	  772.6	  631.4	 3056.0	...
780538	  772.9	  631.7	 3055.0	...
780539	  773.0	  631.8	 3055.0	...
780540	  773.2	  631.5	 3056.0	...
780541	  773.2	  631.9	 3057.0	...
780542	  773.2	  632.6	 3058.0	...
780543	  773.1	  633.3	 3059.0	...
780544	  772.3	  633.5	 3058.0	...
780545	  771.5	  633.7	 3058.0	...
780546	  770.9	  633.8	 3062.0	...
780547	  770.9	  633.7	 3066.0	...
780548	  770.5	  633.6	 3070.0	...
780549	  770.1	  633.3	 3071.0	...
780550	  770.2	  633.0	 3074.0	...
780551	  770.7	  633.3	 3077.0	...
780552	  770.7	  634.0	 3081.0	...
780553	  770.2	  634.5	 3083.0	...
780554	  769.8	  634.3	 3084.0	...
780555	  770.0	  633.9	 3086.0	...
780556	  770.2	  634.0	 3087.0	...
780557	  770.3	  634.1	 3088.0	...
780558	  769.8	  634.8	 3089.0	...
780559	  769.3	  635.4	 3091.0	...
780560	  768.9	  636.0	 3094.0	...
780561	  768.9	  636.2	 3096.0	...
780562	  768.9	  636.3	 3097.0	...
780563	  768.9	  636.5	 3096.0	...
780564	  769.0	  636.7	 3097.0	...
780565	  769.0	  636.4	 3097.0	...
780566	  769.0	  635.9	 3098.0	...
780567	  768.8	  635.8	 3100.0	...
780568	  768.8	  636.2	 3102.0	...
780569	  768.9	  636.7	 3105.0	...
780570	  769.0	  636.8	 3106.0	...
780571	  769.1	  636.8	 3109.0	...
780572	  769.1	  636.8	 3113.0	...
780573	  768.9	  636.8	 3117.0	...
780574	  768.6	  637.2	 3117.0	...
780575	  768.4	  637.6	 3118.0	...
780576	  768.3	  637.5	 3118.0	...
780577	  768.3	  637.1	 3119.0	...
780578	  768.3	  636.7	 3119.0	...
780579	  768.4	  636.9	 3124.0	...
780580	  768.5	  637.0	 3128.0	...
780581	  768.5	  637.1	 3135.0	...
780582	  768.3	  637.0	 3137.0	...
780583	  767.9	  637.0	 3139.0	...
780584	  767.6	  637.1	 3139.0	...
780585	  767.2	  637.3	 3138.0	...
780586	  766.9	  637.5	 3141.0	...
780587	  766.7	  637.6	 3145.0	...
780588	  766.5	  637.4	 3149.0	...
780589	  766.6	  637.3	 3149.0	...
780590	  766.7	  637.6	 3149.0	...
780591	  766.8	  637.9	 3148.0	...
780592	  766.9	  638.3	 3149.0	...
780593	  766.9	  638.0	 3148.0	...
780594	  766.8	  637.6	 3147.0	...
780595	  766.8	  637.3	 3151.0	...
780596	  766.7	  637.4	 3157.0	...
780597	  766.7	  637.6	 3163.0	...
780598	  766.8	  637.8	 3164.0	...
780599	  766.9	  638.0	 3165.0	...
780600	  766.7	  638.2	 3165.0	...
780601	  766.6	  638.5	 3166.0	...
780602	  766.6	  638.7	 3167.0	...
780603	  766.7	  638.7	 3170.0	...
780604	  766.8	  638.5	 3173.0	...
780605	  766.8	  637.8	 3176.0	...
780606	  766.9	  637.3	 3176.0	...
780607	  767.0	  637.1	 3177.0	...
780608	  766.9	  637.2	 3178.0	...
780609	  766.8	  637.3	 3179.0	...
780610	  766.8	  638.0	 3179.0	...
780611	  766.7	  638.7	 3181.0	...
780612	  766.8	  639.2	 3184.0	...
780613	  766.8	  639.0	 3188.0	...
780614	  766.7	  639.2	 3189.0	...
780615	  766.1	  639.5	 3192.0	...
780616	  765.6	  639.6	 3194.0	...
780617	  765.4	  639.4	 3197.0	...
780618	  765.5	  639.3	 3199.0	...
780619	  765.5	  639.5	 3200.0	...
780620	  765.5	  639.2	 3198.0	...
MSG	780621 0000 _ Number On
780621	  765.5	  638.7	 3197.0	...
780622	  765.6	  638.3	 3197.0	...
780623	  765.6	  638.2	 3198.0	...
780624	  765.5	  637.9	 3199.0	...
780625	  765.4	  637.7	 3200.0	...
780626	  765.2	  637.4	 3202.0	...
780627	  765.0	  637.2	 3205.0	...
780628	  764.7	  637.0	 3208.0	...
780629	  764.4	  637.2	 3211.0	...
780630	  764.3	  637.7	 3212.0	...
780631	  764.3	  638.1	 3213.0	...
780632	  764.2	  638.1	 3216.0	...
780633	  764.1	  638.0	 3220.0	...
780634	  763.9	  637.9	 3223.0	...
780635	  763.8	  637.9	 3224.0	...
780636	  763.9	  638.3	 3224.0	...
780637	  764.2	  638.6	 3225.0	...
780638	  764.3	  639.2	 3225.0	...
780639	  764.3	  639.5	 3226.0	...
780640	  764.1	  639.7	 3228.0	...
780641	  763.9	  639.6	 3232.0	...
780642	  763.7	  639.4	 3238.0	...
780643	  763.6	  639.4	 3242.0	...
780644	  763.5	  639.4	 3245.0	...
780645	  763.6	  639.8	 3243.0	...
780646	  763.7	  640.2	 3240.0	...
780647	  763.7	  640.0	 3239.0	...
780648	  763.5	  639.4	 3239.0	...
780649	  763.3	  638.8	 3240.0	...
780650	  763.2	  638.9	 3241.0	...
780651	  763.3	  639.2	 3243.0	...
780652	  763.4	  639.4	 3244.0	...
780653	  763.5	  639.6	 3246.0	...
780654	  763.7	  639.0	 3248.0	...
780655	  763.8	  638.5	 3249.0	...
780656	  763.9	  638.1	 3250.0	...
780657	  763.9	  638.3	 3250.0	...
780658	  763.9	  638.5	 3250.0	...
780659	  764.0	  638.6	 3250.0	...
780660	  764.0	  638.6	 3253.0	...
780661	  763.9	  638.9	 3255.0	...
780662	  763.3	  639.2	 3257.0	...
780663	  762.8	  639.6	 3259.0	...
780664	  762.3	  639.7	 3261.0	...
780665	  762.3	  639.7	 3265.0	...
780666	  762.2	  639.2	 3266.0	...
780667	  762.1	  638.7	 3267.0	...
780668	  762.1	  639.2	 3267.0	...
780669	  762.2	  640.3	 3268.0	...
780670	  762.4	  641.2	 3269.0	...
780671	  762.5	  640.9	 3271.0	...
780672	  762.7	  640.5	 3272.0	...
780673	  762.8	  640.2	 3273.0	...
780674	  762.5	  640.2	 3273.0	...
780675	  762.2	  640.3	 3273.0	...
780676	  761.7	  640.9	 3273.0	...
780677	  761.6	  641.4	 3273.0	...
780678	  761.3	  641.9	 3273.0	...
780679	  761.2	  641.9	 3272.0	...
780680	  761.4	  642.3	 3272.0	...
780681	  761.6	  642.6	 3271.0	...
780682	  761.8	  642.2	 3273.0	...
780683	  761.8	  641.5	 3274.0	...
780684	  761.7	  640.8	 3277.0	...
780685	  761.8	  640.9	 3277.0	...
780686	  761.9	  640.9	 3278.0	...
780687	  762.0	  640.9	 3277.0	...
780688	  762.0	  641.4	 3279.0	...
780689	  762.0	  641.9	 3280.0	...
780690	  762.0	  642.5	 3282.0	...
780691	  762.1	  642.5	 3283.0	...
780692	  762.1	  642.6	 3286.0	...
780693	  762.1	  642.2	 3287.0	...
780694	  762.1	  641.7	 3288.0	...
780695	  762.0	  641.2	 3290.0	...
780696	  761.9	  641.2	 3294.0	...
780697	  761.8	  641.2	 3297.0	...
780698	  761.8	  641.2	 3298.0	...
780699	  761.6	  641.3	 3298.0	...
780700	  761.5	  641.3	 3298.0	...
780701	  761.4	  641.3	 3298.0	...
780702	  761.5	  641.2	 3297.0	...
780703	  761.5	  641.2	 3297.0	...
780704	  761.3	  641.5	 3296.0	...
780705	  761.1	  641.7	 3297.0	...
780706	  761.0	  641.9	 3299.0	...
780707	  761.1	  642.4	 3300.0	...
780708	  761.3	  643.0	 3303.0	...
780709	  761.4	  643.3	 3305.0	...
780710	  761.4	  643.2	 3308.0	...
780711	  761.2	  643.1	 3309.0	...
780712	  761.2	  642.7	 3310.0	...
780713	  761.1	  642.3	 3310.0	...
780714	  760.7	  641.9	 3311.0	...
780715	  760.4	  642.2	 3311.0	...
780716	  760.2	  642.5	 3311.0	...
780717	  760.3	  642.7	 3311.0	...
780718	  760.4	  643.1	 3311.0	...
780719	  760.4	  643.6	 3312.0	...
780720	  760.4	  644.0	 3311.0	...
780721	  760.4	  643.9	 3312.0	...
780722	  760.6	  643.8	 3311.0	...
780723	  760.8	  643.9	 3311.0	...
780724	  761.1	  643.9	 3312.0	...
780725	  761.1	  643.9	 3316.0	...
780726	  760.8	  643.9	 3320.0	...
780727	  760.4	  643.7	 3322.0	...
780728	  760.1	  643.6	 3324.0	...
780729	  760.2	  643.6	 3326.0	...
780730	  760.3	  643.7	 3328.0	...
780731	  760.3	  643.8	 3328.0	...
780732	  760.5	  643.7	 3327.0	...
780733	  760.8	  643.6	 3325.0	...
780734	  760.9	  643.5	 3324.0	...
780735	  760.8	  643.3	 3326.0	...
780736	  760.8	  643.2	 3328.0	...
780737	  760.6	  643.1	 3328.0	...
780738	  760.5	  643.2	 3329.0	...
780739	  760.4	  643.4	 3329.0	...
780740	  760.2	  643.4	 3329.0	...
780741	  759.9	  643.5	 3328.0	...
780742	  759.7	  644.1	 3328.0	...
780743	  759.5	  644.5	 3327.0	...
780744	  759.4	  644.8	 3327.0	...
780745	  759.5	  644.9	 3327.0	...
780746	  759.8	  645.1	 3328.0	...
780747	  760.1	  645.4	 3328.0	...
780748	  760.1	  645.2	 3328.0	...
780749	  760.2	  645.2	 3328.0	...
780750	  760.4	  645.5	 3329.0	...
780751	  760.6	  645.8	 3332.0	...
780752	  760.7	  646.0	 3334.0	...
780753	  760.4	  646.1	 3336.0	...
780754	  760.1	  646.3	 3336.0	...
780755	  759.8	  646.5	 3336.0	...
780756	  759.8	  646.7	 3336.0	...
780757	  759.7	  646.9	 3336.0	...
780758	  759.6	  647.2	 3335.0	...
780759	  759.7	  647.2	 3334.0	...
780760	  760.0	  646.9	 3334.0	...
780761	  760.4	  646.7	 3335.0	...
780762	  760.6	  646.5	 3333.0	...
780763	  760.7	  646.4	 3332.0	...
780764	  760.6	  646.4	 3330.0	...
780765	  760.5	  646.4	 3334.0	...
780766	  760.5	  646.7	 3338.0	...
780767	  760.5	  646.9	 3341.0	...
780768	  760.4	  647.2	 3342.0	...
780769	  760.4	  646.9	 3341.0	...
780770	  760.5	  646.7	 3339.0	...
780771	  760.7	  647.2	 3338.0	...
780772	  760.8	  648.3	 3337.0	...
780773	  760.9	  649.3	 3337.0	...
780774	  760.9	  649.3	 3337.0	...
780775	  760.8	  649.1	 3336.0	...
780776	  760.6	  648.4	 3336.0	...
780777	  760.2	  648.0	 3336.0	...
780778	  759.8	  647.7	 3336.0	...
780779	  759.5	  647.8	 3334.0	...
780780	  759.4	  647.8	 3331.0	...
780781	  759.4	  647.9	 3330.0	...
780782	  759.6	  647.9	 3330.0	...
780783	  759.8	  647.9	 3334.0	...
780784	  759.8	  647.6	 3338.0	...
780785	  759.7	  647.2	 3343.0	...
780786	  759.6	  647.0	 3345.0	...
780787	  759.7	  646.9	 3346.0	...
780788	  759.8	  646.9	 3348.0	...
780789	  760.0	  646.9	 3349.0	...
780790	  760.0	  646.8	 3348.0	...
780791	  759.7	  646.9	 3345.0	...
780792	  759.3	  647.0	 3344.0	...
780793	  759.0	  647.1	 3348.0	...
780794	  759.1	  647.1	 3351.0	...
780795	  759.2	  647.1	 3351.0	...
780796	  759.2	  647.1	 3350.0	...
780797	  759.4	  647.0	 3349.0	...
780798	  759.5	  647.0	 3349.0	...
780799	  759.8	  646.9	 3349.0	...
780800	  759.9	  646.7	 3348.0	...
780801	  759.7	  646.5	 3349.0	...
780802	  759.3	  646.4	 3350.0	...
780803	  758.9	  646.2	 3352.0	...
780804	  758.9	  646.0	 3353.0	...
780805	  758.9	  645.6	 3355.0	...
780806	  758.9	  645.3	 3358.0	...
780807	  758.9	  645.2	 3360.0	...
780808	  758.8	  645.3	 3360.0	...
780809	  758.6	  645.4	 3361.0	...
780810	  758.5	  645.5	 3362.0	...
780811	  758.5	  645.5	 3361.0	...
780812	  758.3	  645.5	 3359.0	...
780813	  758.0	  645.5	 3357.0	...
780814	  757.7	  645.6	 3356.0	...
780815	  757.4	  646.0	 3357.0	...
780816	  757.3	  646.3	 3357.0	...
780817	  757.5	  646.6	 3359.0	...
780818	  757.8	  646.6	 3362.0	...
780819	  758.1	  646.6	 3364.0	...
780820	  758.1	  646.6	 3363.0	...
780821	  758.1	  646.7	 3363.0	...
780822	  758.0	  646.8	 3363.0	...
780823	  758.0	  646.8	 3363.0	...
780824	  758.0	  646.8	 3362.0	...
780825	  758.0	  646.7	 3361.0	...
780826	  757.8	  646.8	 3360.0	...
780827	  757.6	  646.9	 3361.0	...
780828	  757.5	  647.1	 3361.0	...
780829	  757.3	  647.5	 3362.0	...
780830	  757.0	  647.7	 3361.0	...
780831	  756.8	  647.9	 3361.0	...
780832	  756.9	  647.8	 3360.0	...
780833	  757.1	  647.7	 3360.0	...
780834	  757.3	  647.3	 3359.0	...
780835	  757.4	  646.9	 3360.0	...
780836	  757.4	  646.4	 3361.0	...
780837	  757.4	  646.2	 3361.0	...
780838	  757.4	  646.5	 3361.0	...
780839	  757.5	  646.8	 3362.0	...
780840	  757.5	  647.0	 3363.0	...
780841	  757.5	  647.0	 3364.0	...
780842	  757.3	  647.0	 3363.0	...
780843	  757.0	  646.8	 3363.0	...
780844	  756.8	  646.5	 3364.0	...
780845	  756.5	  646.3	 3365.0	...
780846	  756.4	  646.4	 3365.0	...
780847	  756.3	  646.8	 3366.0	...
780848	  756.4	  647.2	 3366.0	...
780849	  756.4	  647.5	 3366.0	...
780850	  756.4	  647.4	 3365.0	...
780851	  756.3	  647.2	 3365.0	...
780852	  756.4	  646.8	 3365.0	...
780853	  756.4	  646.5	 3365.0	...
780854	  756.5	  646.2	 3366.0	...
780855	  756.6	  646.1	 3366.0	...
780856	  756.5	  646.0	 3367.0	...
780857	  756.6	  646.2	 3367.0	...
780858	  756.7	  646.8	 3366.0	...
780859	  756.6	  647.2	 3366.0	...
780860	  756.4	  647.5	 3366.0	...
780861	  756.4	  647.2	 3366.0	...
780862	  756.7	  647.2	 3366.0	...
780863	  756.9	  647.0	 3368.0	...
780864	  757.0	  646.9	 3371.0	...
780865	  757.0	  646.8	 3373.0	...
780866	  756.9	  646.8	 3374.0	...
780867	  756.7	  646.9	 3374.0	...
780868	  756.5	  646.9	 3374.0	...
780869	  756.5	  646.9	 3374.0	...
780870	  756.5	  646.9	 3374.0	...
780871	  757.0	  646.9	 3371.0	...
780872	  757.4	  646.9	 3369.0	...
780873	  757.8	  646.8	 3367.0	...
780874	  757.7	  646.4	 3367.0	...
780875	  757.1	  646.1	 3368.0	...
780876	  756.7	  646.1	 3368.0	...
780877	  756.3	  646.5	 3368.0	...
780878	  756.3	  646.4	 3370.0	...
780879	  756.1	  646.1	 3372.0	...
780880	  755.7	  645.7	 3371.0	...
780881	  755.4	  645.7	 3368.0	...
780882	  755.3	  645.6	 3368.0	...
780883	  755.4	  645.4	 3372.0	...
780884	  755.8	  645.2	 3375.0	...
780885	  755.9	  644.8	 3375.0	...
780886	  756.0	  644.4	 3375.0	...
780887	  755.9	  643.9	 3375.0	...
780888	  755.9	  644.3	 3375.0	...
780889	  756.0	  644.8	 3374.0	...
780890	  755.7	  645.7	 3375.0	...
780891	  755.5	  645.9	 3376.0	...
780892	  755.2	  646.0	 3378.0	...
780893	  755.2	  645.8	 3377.0	...
780894	  755.2	  645.7	 3376.0	...
780895	  755.2	  645.7	 3374.0	...
780896	  754.9	  645.7	 3371.0	...
780897	  754.7	  645.7	 3370.0	...
780898	  754.4	  645.7	 3371.0	...
780899	  754.4	  645.7	 3371.0	...
780900	  754.4	  645.7	 3371.0	...
780901	  754.2	  645.7	 3373.0	...
780902	  754.0	  645.7	 3374.0	...
780903	  753.8	  645.7	 3376.0	...
780904	  754.3	  645.4	 3376.0	...
780905	  754.8	  645.1	 3376.0	...
780906	  755.3	  645.0	 3373.0	...
780907	  755.5	  645.2	 3370.0	...
780908	  755.8	  644.9	 3370.0	...
780909	  756.0	  644.4	 3373.0	...
780910	  755.9	  644.1	 3376.0	...
780911	  755.7	  644.4	 3378.0	...
780912	  755.2	  645.1	 3380.0	...
780913	  754.7	  645.6	 3381.0	...
780914	  754.4	  645.7	 3381.0	...
780915	  754.5	  645.4	 3381.0	...
780916	  754.6	  645.1	 3381.0	...
780917	  754.6	  644.9	 3380.0	...
780918	  754.7	  644.7	 3380.0	...
780919	  754.7	  644.7	 3380.0	...
780920	  754.7	  644.6	 3382.0	...
780921	  754.7	  644.7	 3385.0	...
780922	  754.7	  644.7	 3387.0	...
780923	  754.8	  644.8	 3388.0	...
780924	  754.8	  645.0	 3388.0	...
780925	  754.7	  645.0	 3387.0	...
780926	  754.6	  644.9	 3386.0	...
780927	  754.2	  644.7	 3387.0	...
780928	  754.0	  644.7	 3387.0	...
780929	  753.9	  645.2	 3388.0	...
780930	  753.9	  645.8	 3388.0	...
780931	  753.9	  646.4	 3388.0	...
780932	  753.8	  646.9	 3388.0	...
780933	  753.7	  647.4	 3388.0	...
MSG	780934 0000 _ Number Off
780934	  754.1	  647.5	 3388.0	...
780935	  754.5	  647.2	 3388.0	...
780936	  755.0	  646.9	 3389.0	...
780937	  755.0	  646.8	 3389.0	...
780938	  755.0	  647.1	 3388.0	...
780939	  755.2	  647.3	 3390.0	...
780940	  755.4	  646.9	 3392.0	...
780941	  755.4	  646.4	 3393.0	...
780942	  755.4	  646.1	 3392.0	...
780943	  755.4	  646.3	 3392.0	...
780944	  755.5	  646.6	 3392.0	...
780945	  755.5	  646.8	 3392.0	...
780946	  755.5	  646.9	 3392.0	...
780947	  755.3	  646.7	 3392.0	...
780948	  755.2	  646.4	 3394.0	...
780949	  755.2	  646.5	 3396.0	...
780950	  755.5	  646.8	 3396.0	...
780951	  755.7	  647.1	 3396.0	...
780952	  755.8	  647.0	 3396.0	...
780953	  755.6	  646.6	 3399.0	...
780954	  755.4	  646.3	 3401.0	...
780955	  755.2	  646.1	 3403.0	...
780956	  755.1	  646.6	 3403.0	...
780957	  755.2	  647.3	 3403.0	...
780958	  755.2	  647.7	 3402.0	...
780959	  755.2	  647.9	 3402.0	...
780960	  755.2	  647.9	 3403.0	...
780961	  755.2	  648.4	 3404.0	...
780962	  755.3	  648.9	 3405.0	...
780963	  755.4	  649.3	 3405.0	...
780964	  755.3	  649.1	 3407.0	...
780965	  755.3	  649.0	 3409.0	...
780966	  755.3	  648.9	 3410.0	...
780967	  755.3	  649.1	 3411.0	...
780968	  755.3	  649.0	 3412.0	...
780969	  755.4	  648.9	 3415.0	...
780970	  755.5	  648.7	 3417.0	...
780971	  755.5	  648.7	 3418.0	...
780972	  755.3	  648.7	 3417.0	...
780973	  755.0	  648.6	 3417.0	...
780974	  754.7	  648.5	 3417.0	...
780975	  754.5	  648.7	 3417.0	...
780976	  754.4	  649.1	 3416.0	...
780977	  754.5	  649.6	 3417.0	...
780978	  754.6	  649.2	 3417.0	...
780979	  754.7	  648.5	 3416.0	...
780980	  754.7	  647.8	 3415.0	...
780981	  754.7	  647.7	 3416.0	...
780982	  754.8	  647.6	 3418.0	...
780983	  754.7	  647.6	 3420.0	...
780984	  754.6	  648.0	 3420.0	...
780985	  754.4	  648.3	 3421.0	...
780986	  754.1	  648.8	 3421.0	...
780987	  754.0	  649.4	 3422.0	...
780988	  753.7	  649.9	 3422.0	...
780989	  753.6	  649.8	 3422.0	...
780990	  753.4	  649.5	 3423.0	...
780991	  753.3	  649.2	 3423.0	...
780992	  753.4	  649.6	 3424.0	...
780993	  753.7	  649.9	 3425.0	...
780994	  754.2	  649.6	 3426.0	...
780995	  754.6	  648.8	 3425.0	...
780996	  754.5	  648.2	 3425.0	...
780997	  754.2	  648.3	 3425.0	...
780998	  753.9	  648.4	 3426.0	...
780999	  753.8	  648.6	 3427.0	...
781000	  753.8	  648.8	 3427.0	...
781001	  754.1	  649.1	 3428.0	...
781002	  754.4	  649.2	 3428.0	...
781003	  754.4	  649.1	 3429.0	...
781004	  754.2	  648.9	 3431.0	...
781005	  754.0	  648.7	 3432.0	...
781006	  753.9	  648.6	 3431.0	...
781007	  753.8	  648.4	 3430.0	...
781008	  753.5	  648.1	 3428.0	...
781009	  753.3	  648.0	 3427.0	...
781010	  753.2	  648.0	 3430.0	...
781011	  753.2	  648.3	 3434.0	...
781012	  753.5	  649.0	 3437.0	...
781013	  753.9	  649.8	 3435.0	...
781014	  753.9	  649.6	 3434.0	...
781015	  753.6	  648.9	 3434.0	...
781016	  753.3	  648.1	 3434.0	...
781017	  753.3	  648.1	 3436.0	...
781018	  753.2	  648.0	 3438.0	...
781019	  753.1	  648.2	 3440.0	...
781020	  753.1	  648.5	 3439.0	...
781021	  753.2	  648.9	 3438.0	...
781022	  753.3	  649.1	 3438.0	...
781023	  753.3	  649.1	 3437.0	...
781024	  753.5	  649.0	 3438.0	...
781025	  753.7	  648.8	 3440.0	...
781026	  753.9	  648.6	 3441.0	...
781027	  753.7	  648.4	 3440.0	...
781028	  753.4	  648.4	 3440.0	...
781029	  753.1	  648.5	 3441.0	...
781030	  753.0	  648.8	 3442.0	...
781031	  753.0	  649.1	 3443.0	...
781032	  753.0	  649.0	 3444.0	...
781033	  753.1	  648.7	 3445.0	...
781034	  753.3	  648.3	 3444.0	...
781035	  753.5	  648.1	 3443.0	...
781036	  753.4	  648.0	 3443.0	...
781037	  753.2	  648.1	 3444.0	...
781038	  753.1	  648.2	 3445.0	...
781039	  753.1	  648.2	 3447.0	...
781040	  753.1	  648.4	 3448.0	...
781041	  753.1	  648.6	 3449.0	...
781042	  753.2	  648.8	 3448.0	...
781043	  753.1	  648.6	 3449.0	...
781044	  753.1	  648.5	 3449.0	...
781045	  753.0	  648.7	 3450.0	...
781046	  753.0	  649.0	 3451.0	...
781047	  753.1	  649.5	 3451.0	...
781048	  753.1	  649.6	 3451.0	...
781049	  753.2	  648.9	 3451.0	...
781050	  753.1	  648.1	 3452.0	...
781051	  753.1	  647.1	 3453.0	...
781052	  753.0	  647.0	 3454.0	...
781053	  753.0	  647.9	 3453.0	...
781054	  753.2	  648.8	 3453.0	...
781055	  753.4	  649.3	 3456.0	...
781056	  753.5	  648.8	 3460.0	...
781057	  753.2	  648.5	 3463.0	...
781058	  753.1	  648.6	 3462.0	...
781059	  752.8	  648.7	 3461.0	...
781060	  752.7	  648.4	 3462.0	...
781061	  752.8	  648.1	 3463.0	...
781062	  752.9	  648.0	 3462.0	...
781063	  753.1	  648.2	 3461.0	...
781064	  753.0	  648.3	 3460.0	...
781065	  753.1	  648.0	 3459.0	...
781066	  753.2	  647.7	 3459.0	...
781067	  753.2	  647.7	 3460.0	...
781068	  753.2	  647.9	 3460.0	...
781069	  753.2	  648.2	 3460.0	...
781070	  753.1	  648.3	 3459.0	...
781071	  753.2	  648.5	 3458.0	...
781072	  753.3	  648.6	 3460.0	...
781073	  753.5	  648.6	 3462.0	...
781074	  753.5	  648.4	 3465.0	...
781075	  753.5	  647.9	 3465.0	...
781076	  753.5	  647.5	 3464.0	...
781077	  753.4	  647.1	 3464.0	...
781078	  753.2	  647.1	 3463.0	...
781079	  753.3	  647.0	 3463.0	...
781080	  753.3	  646.9	 3463.0	...
781081	  753.4	  646.9	 3462.0	...
781082	  753.4	  646.8	 3461.0	...
781083	  753.6	  646.8	 3461.0	...
781084	  753.5	  647.1	 3462.0	...
781085	  753.3	  647.6	 3463.0	...
781086	  753.0	  648.1	 3463.0	...
781087	  752.9	  647.4	 3463.0	...
781088	  753.5	  646.4	 3463.0	...
781089	  754.0	  645.5	 3463.0	...
781090	  754.5	  645.7	 3463.0	...
781091	  754.4	  645.9	 3464.0	...
781092	  754.3	  646.0	 3464.0	...
781093	  754.4	  646.0	 3465.0	...
781094	  754.4	  645.9	 3464.0	...
781095	  754.3	  646.1	 3464.0	...
781096	  754.1	  646.2	 3463.0	...
781097	  753.9	  646.4	 3463.0	...
781098	  754.1	  646.7	 3463.0	...
781099	  754.3	  647.0	 3464.0	...
781100	  754.0	  647.5	 3465.0	...
781101	  753.6	  647.8	 3466.0	...
781102	  753.3	  647.9	 3467.0	...
781103	  753.4	  647.8	 3466.0	...
781104	  753.6	  647.7	 3464.0	...
781105	  753.6	  647.1	 3464.0	...
781106	  753.5	  646.5	 3466.0	...
781107	  753.5	  646.3	 3467.0	...
781108	  753.6	  646.7	 3468.0	...
781109	  753.7	  647.2	 3468.0	...
781110	  753.8	  647.2	 3469.0	...
781111	  753.9	  647.2	 3470.0	...
781112	  753.6	  647.0	 3471.0	...
781113	  753.3	  646.7	 3472.0	...
781114	  753.4	  646.5	 3472.0	...
781115	  753.8	  646.4	 3472.0	...
781116	  754.2	  646.4	 3472.0	...
781117	  754.2	  646.4	 3472.0	...
781118	  754.2	  646.7	 3473.0	...
781119	  754.5	  647.0	 3473.0	...
781120	  754.8	  647.3	 3471.0	...
781121	  754.7	  647.2	 3468.0	...
781122	  754.2	  647.2	 3468.0	...
781123	  753.8	  647.1	 3472.0	...
781124	  753.7	  647.2	 3475.0	...
781125	  753.8	  647.2	 3475.0	...
781126	  754.0	  647.3	 3476.0	...
781127	  754.0	  647.3	 3476.0	...
781128	  753.8	  647.3	 3475.0	...
781129	  753.6	  647.4	 3475.0	...
781130	  753.6	  647.6	 3475.0	...
781131	  753.5	  647.8	 3474.0	...
781132	  753.4	  647.9	 3474.0	...
781133	  753.4	  647.9	 3476.0	...
781134	  753.5	  647.8	 3477.0	...
781135	  753.8	  647.7	 3480.0	...
781136	  754.1	  647.8	 3482.0	...
781137	  754.3	  648.4	 3484.0	...
781138	  754.3	  649.1	 3483.0	...
781139	  754.2	  648.9	 3483.0	...
781140	  754.0	  648.2	 3484.0	...
781141	  753.9	  647.7	 3487.0	...
781142	  753.8	  647.8	 3489.0	...
781143	  753.7	  648.0	 3489.0	...
781144	  753.6	  647.8	 3489.0	...
MSG	781145 0000 _ Number On
781145	  753.5	  647.9	 3486.0	...
781146	  753.9	  647.9	 3484.0	...
781147	  754.2	  647.8	 3483.0	...
781148	  754.6	  647.7	 3485.0	...
781149	  754.6	  647.6	 3487.0	...
781150	  754.5	  647.4	 3487.0	...
781151	  754.3	  647.2	 3489.0	...
781152	  754.1	  646.9	 3490.0	...
781153	  754.2	  646.6	 3491.0	...
781154	  754.2	  646.6	 3491.0	...
781155	  754.2	  646.8	 3491.0	...
781156	  754.3	  647.0	 3489.0	...
781157	  754.5	  647.0	 3488.0	...
781158	  754.7	  647.0	 3486.0	...
781159	  754.8	  647.0	 3486.0	...
781160	  754.9	  646.9	 3490.0	...
781161	  754.8	  646.9	 3493.0	...
781162	  754.8	  647.1	 3495.0	...
781163	  754.5	  647.3	 3493.0	...
781164	  754.1	  647.7	 3491.0	...
781165	  753.8	  647.9	 3490.0	...
781166	  753.7	  648.0	 3490.0	...
781167	  753.7	  648.0	 3490.0	...
781168	  754.3	  647.8	 3489.0	...
781169	  754.9	  647.5	 3489.0	...
781170	  755.2	  647.3	 3490.0	...
781171	  755.0	  647.2	 3491.0	...
781172	  754.7	  647.2	 3491.0	...
781173	  754.7	  647.2	 3491.0	...
781174	  754.7	  646.8	 3491.0	...
781175	  754.7	  646.4	 3491.0	...
781176	  754.5	  646.2	 3494.0	...
781177	  754.4	  646.4	 3496.0	...
781178	  754.3	  646.8	 3498.0	...
781179	  754.4	  647.1	 3499.0	...
781180	  754.5	  646.7	 3497.0	...
781181	  754.6	  646.2	 3495.0	...
781182	  754.8	  645.9	 3496.0	...
781183	  755.0	  646.1	 3498.0	...
781184	  755.1	  646.3	 3500.0	...
781185	  754.9	  646.4	 3501.0	...
781186	  754.8	  646.5	 3501.0	...
781187	  754.6	  646.3	 3503.0	...
781188	  754.5	  646.0	 3505.0	...
781189	  754.5	  646.0	 3506.0	...
781190	  754.5	  646.6	 3506.0	...
781191	  754.5	  647.2	 3505.0	...
781192	  754.5	  647.5	 3505.0	...
781193	  754.5	  647.5	 3505.0	...
781194	  754.5	  647.6	 3506.0	...
781195	  754.3	  647.1	 3507.0	...
781196	  754.2	  646.5	 3506.0	...
781197	  754.2	  645.8	 3506.0	...
781198	  754.9	  645.5	 3506.0	...
781199	  755.6	  645.3	 3507.0	...
781200	  756.3	  645.6	 3508.0	...
781201	  756.3	  646.0	 3508.0	...
781202	  756.4	  646.5	 3505.0	...
781203	  756.5	  646.7	 3503.0	...
781204	  756.4	  646.7	 3501.0	...
781205	  756.0	  646.5	 3502.0	...
781206	  755.7	  646.3	 3503.0	...
781207	  755.7	  646.2	 3504.0	...
781208	  755.7	  646.0	 3504.0	...
781209	  755.6	  645.9	 3504.0	...
781210	  755.4	  645.9	 3505.0	...
781211	  755.3	  646.2	 3507.0	...
781212	  755.2	  646.3	 3509.0	...
781213	  755.4	  646.4	 3510.0	...
781214	  755.4	  646.4	 3511.0	...
781215	  755.3	  646.3	 3512.0	...
781216	  755.2	  646.3	 3513.0	...
781217	  755.1	  646.2	 3514.0	...
781218	  755.0	  646.2	 3513.0	...
781219	  755.0	  646.2	 3509.0	...
781220	  755.0	  646.3	 3506.0	...
781221	  755.2	  646.4	 3504.0	...
781222	  755.3	  646.7	 3505.0	...
781223	  755.4	  647.1	 3507.0	...
781224	  755.4	  647.5	 3509.0	...
781225	  755.3	  647.7	 3511.0	...
781226	  755.2	  647.8	 3512.0	...
781227	  755.2	  647.7	 3512.0	...
781228	  755.1	  647.5	 3511.0	...
781229	  755.2	  647.8	 3513.0	...
781230	  755.3	  648.1	 3514.0	...
781231	  755.5	  648.5	 3516.0	...
781232	  755.6	  647.7	 3517.0	...
781233	  755.8	  646.8	 3518.0	...
781234	  755.9	  646.2	 3518.0	...
781235	  756.2	  646.7	 3518.0	...
781236	  756.4	  647.2	 3514.0	...
781237	  756.7	  647.3	 3510.0	...
781238	  756.8	  647.4	 3507.0	...
781239	  757.0	  647.4	 3508.0	...
781240	  757.0	  647.5	 3510.0	...
781241	  757.0	  647.8	 3511.0	...
781242	  757.0	  648.1	 3511.0	...
781243	  756.9	  648.4	 3511.0	...
781244	  756.9	  648.5	 3510.0	...
781245	  756.9	  648.4	 3510.0	...
781246	  757.0	  648.3	 3510.0	...
781247	  756.5	  648.3	 3510.0	...
781248	  756.1	  648.4	 3510.0	...
781249	  755.6	  648.5	 3510.0	...
781250	  755.6	  648.5	 3511.0	...
781251	  755.8	  648.6	 3510.0	...
781252	  756.4	  648.8	 3508.0	...
781253	  757.0	  648.9	 3507.0	...
781254	  757.4	  648.9	 3508.0	...
781255	  757.4	  648.7	 3510.0	...
781256	  757.3	  648.5	 3511.0	...
781257	  756.9	  648.4	 3510.0	...
781258	  756.6	  648.5	 3507.0	...
781259	  756.5	  648.7	 3505.0	...
781260	  756.5	  649.1	 3505.0	...
781261	  756.6	  649.5	 3505.0	...
781262	  756.6	  649.7	 3508.0	...
781263	  756.5	  649.7	 3510.0	...
781264	  756.5	  649.7	 3512.0	...
781265	  756.4	  649.7	 3511.0	...
781266	  756.4	  649.6	 3511.0	...
781267	  756.4	  649.4	 3509.0	...
781268	  756.4	  649.3	 3507.0	...
781269	  756.4	  649.3	 3506.0	...
781270	  756.5	  649.4	 3505.0	...
781271	  756.5	  649.3	 3505.0	...
781272	  756.4	  648.7	 3504.0	...
781273	  756.4	  648.2	 3503.0	...
781274	  756.3	  648.3	 3503.0	...
781275	  756.4	  649.0	 3504.0	...
781276	  757.0	  649.8	 3505.0	...
781277	  757.7	  649.9	 3505.0	...
781278	  757.8	  650.2	 3504.0	...
781279	  757.2	  650.3	 3504.0	...
781280	  756.7	  650.4	 3504.0	...
781281	  756.6	  650.0	 3504.0	...
781282	  756.5	  649.6	 3504.0	...
781283	  756.5	  649.1	 3505.0	...
781284	  756.5	  648.9	 3505.0	...
781285	  756.5	  648.8	 3506.0	...
781286	  756.5	  649.4	 3506.0	...
781287	  756.6	  650.5	 3504.0	...
781288	  757.4	  651.5	 3503.0	...
781289	  758.0	  651.0	 3502.0	...
781290	  758.8	  650.2	 3502.0	...
781291	  758.8	  649.4	 3503.0	...
781292	  758.8	  649.4	 3503.0	...
781293	  758.4	  649.5	 3503.0	...
781294	  758.1	  649.7	 3503.0	...
781295	  757.9	  649.8	 3501.0	...
781296	  757.9	  649.6	 3499.0	...
781297	  758.0	  649.3	 3496.0	...
781298	  758.1	  648.6	 3496.0	...
781299	  758.4	  648.2	 3496.0	...
781300	  758.6	  647.9	 3496.0	...
781301	  758.7	  648.0	 3495.0	...
781302	  758.7	  648.2	 3494.0	...
781303	  758.3	  648.5	 3493.0	...
781304	  757.8	  648.6	 3492.0	...
781305	  757.5	  648.6	 3491.0	...
781306	  758.1	  648.6	 3491.0	...
781307	  758.6	  648.5	 3491.0	...
781308	  759.0	  648.5	 3492.0	...
781309	  759.1	  648.7	 3492.0	...
781310	  759.4	  648.9	 3492.0	...
781311	  759.7	  649.2	 3491.0	...
781312	  759.9	  648.6	 3491.0	...
781313	  759.4	  648.1	 3491.0	...
781314	  758.9	  647.5	 3491.0	...
781315	  758.3	  647.6	 3493.0	...
781316	  758.2	  647.4	 3492.0	...
781317	  758.7	  647.1	 3491.0	...
781318	  759.2	  646.8	 3491.0	...
781319	  759.8	  646.8	 3491.0	...
781320	  759.9	  647.1	 3493.0	...
781321	  759.9	  647.3	 3493.0	...
781322	  759.4	  647.9	 3493.0	...
781323	  758.8	  648.3	 3492.0	...
781324	  758.6	  648.7	 3490.0	...
781325	  759.1	  648.8	 3489.0	...
781326	  759.7	  648.8	 3488.0	...
781327	  760.0	  649.1	 3488.0	...
781328	  760.2	  649.4	 3487.0	...
781329	  760.1	  649.7	 3486.0	...
781330	  760.1	  649.8	 3486.0	...
781331	  760.1	  649.8	 3486.0	...
781332	  760.1	  649.7	 3485.0	...
781333	  760.1	  649.7	 3486.0	...
781334	  760.1	  649.5	 3486.0	...
781335	  760.2	  649.2	 3485.0	...
781336	  760.3	  649.0	 3484.0	...
781337	  760.2	  648.9	 3485.0	...
781338	  760.1	  648.7	 3487.0	...
781339	  760.1	  647.9	 3489.0	...
781340	  759.9	  647.2	 3489.0	...
781341	  759.6	  646.8	 3487.0	...
781342	  759.2	  646.9	 3485.0	...
781343	  759.5	  646.9	 3483.0	...
781344	  760.0	  646.9	 3482.0	...
781345	  760.4	  646.8	 3482.0	...
781346	  760.3	  646.7	 3482.0	...
781347	  760.3	  646.7	 3481.0	...
781348	  760.3	  646.7	 3480.0	...
781349	  760.3	  646.7	 3479.0	...
781350	  760.2	  646.6	 3479.0	...
781351	  760.1	  646.5	 3477.0	...
781352	  760.2	  646.3	 3475.0	...
781353	  760.2	  646.3	 3475.0	...
781354	  760.3	  646.2	 3476.0	...
781355	  760.7	  645.8	 3478.0	...
781356	  760.9	  645.4	 3478.0	...
781357	  761.1	  645.0	 3479.0	...
781358	  761.0	  645.0	 3477.0	...
781359	  760.9	  645.0	 3475.0	...
781360	  760.9	  645.1	 3472.0	...
781361	  761.3	  645.0	 3473.0	...
781362	  761.7	  645.0	 3474.0	...
781363	  762.2	  644.9	 3473.0	...
781364	  761.8	  645.1	 3470.0	...
781365	  761.4	  645.2	 3470.0	...
781366	  761.1	  645.3	 3472.0	...
781367	  761.1	  644.6	 3473.0	...
781368	  761.5	  643.9	 3472.0	...
781369	  761.7	  643.4	 3470.0	...
781370	  761.8	  643.4	 3469.0	...
781371	  761.6	  643.4	 3468.0	...
781372	  761.3	  643.4	 3466.0	...
781373	  761.2	  643.8	 3465.0	...
781374	  761.0	  644.3	 3465.0	...
781375	  761.1	  645.3	 3466.0	...
781376	  761.3	  645.9	 3467.0	...
781377	  761.6	  646.3	 3467.0	...
781378	  761.8	  646.1	 3469.0	...
781379	  761.9	  645.1	 3470.0	...
781380	  761.9	  644.1	 3468.0	...
781381	  762.1	  643.2	 3465.0	...
781382	  762.3	  643.3	 3462.0	...
781383	  762.4	  643.3	 3462.0	...
781384	  762.5	  643.4	 3463.0	...
781385	  762.5	  643.8	 3464.0	...
781386	  762.6	  644.4	 3464.0	...
781387	  762.7	  645.0	 3463.0	...
781388	  762.9	  645.7	 3462.0	...
781389	  763.2	  646.0	 3462.0	...
781390	  763.1	  646.3	 3462.0	...
781391	  762.6	  646.3	 3462.0	...
781392	  761.9	  646.2	 3462.0	...
781393	  761.6	  646.1	 3463.0	...
781394	  761.3	  646.9	 3463.0	...
781395	  761.3	  647.6	 3463.0	...
781396	  761.3	  648.4	 3462.0	...
781397	  761.4	  648.5	 3461.0	...
781398	  761.6	  648.2	 3461.0	...
781399	  761.7	  647.8	 3461.0	...
781400	  761.9	  647.4	 3457.0	...
781401	  761.7	  647.2	 3454.0	...
781402	  761.7	  647.3	 3449.0	...
781403	  761.5	  647.3	 3447.0	...
781404	  761.3	  647.4	 3444.0	...
781405	  761.6	  647.3	 3444.0	...
781406	  762.1	  647.3	 3444.0	...
781407	  762.7	  647.3	 3445.0	...
781408	  762.7	  647.2	 3445.0	...
781409	  762.8	  647.0	 3445.0	...
781410	  762.8	  646.8	 3445.0	...
781411	  762.9	  646.7	 3443.0	...
781412	  763.1	  646.3	 3442.0	...
781413	  763.3	  645.9	 3440.0	...
781414	  763.4	  645.7	 3439.0	...
781415	  763.2	  646.5	 3439.0	...
781416	  762.8	  647.3	 3438.0	...
781417	  762.5	  648.0	 3438.0	...
781418	  762.2	  648.0	 3438.0	...
781419	  762.1	  648.0	 3437.0	...
781420	  762.6	  647.8	 3436.0	...
781421	  763.3	  647.7	 3435.0	...
781422	  763.8	  647.5	 3434.0	...
781423	  763.4	  647.4	 3433.0	...
781424	  763.1	  647.3	 3432.0	...
781425	  763.2	  647.3	 3432.0	...
781426	  763.4	  647.5	 3432.0	...
781427	  763.7	  647.5	 3433.0	...
781428	  763.7	  647.7	 3434.0	...
781429	  763.5	  647.6	 3434.0	...
781430	  763.4	  647.6	 3433.0	...
781431	  763.2	  647.6	 3432.0	...
781432	  763.2	  647.1	 3428.0	...
781433	  763.2	  646.7	 3424.0	...
781434	  763.2	  646.4	 3422.0	...
781435	  763.3	  646.6	 3423.0	...
781436	  763.5	  646.9	 3424.0	...
781437	  763.5	  647.0	 3425.0	...
781438	  763.6	  647.0	 3425.0	...
781439	  763.9	  647.2	 3425.0	...
781440	  764.3	  647.5	 3422.0	...
781441	  764.6	  647.9	 3420.0	...
781442	  764.5	  647.8	 3418.0	...
781443	  764.4	  647.5	 3419.0	...
781444	  764.5	  647.0	 3416.0	...
781445	  764.6	  646.8	 3414.0	...
781446	  764.7	  646.6	 3412.0	...
781447	  765.2	  646.3	 3412.0	...
781448	  765.7	  645.9	 3412.0	...
781449	  765.5	  645.6	 3412.0	...
MSG	781450 0000 _ Number Off
781450	  764.8	  645.6	 3410.0	...
781451	  764.1	  645.9	 3408.0	...
781452	  763.9	  646.4	 3405.0	...
781453	  763.7	  646.8	 3403.0	...
781454	  763.9	  646.8	 3401.0	...
781455	  764.4	  647.3	 3400.0	...
781456	  764.9	  647.9	 3399.0	...
781457	  765.0	  648.6	 3398.0	...
781458	  764.9	  648.5	 3396.0	...
781459	  764.8	  648.0	 3395.0	...
781460	  764.7	  647.4	 3394.0	...
781461	  764.7	  647.1	 3393.0	...
781462	  764.4	  647.0	 3392.0	...
781463	  764.1	  646.8	 3392.0	...
781464	  763.9	  646.5	 3393.0	...
781465	  763.9	  646.5	 3394.0	...
781466	  764.0	  646.9	 3393.0	...
781467	  764.6	  646.3	 3392.0	...
781468	  765.1	  645.4	 3391.0	...
781469	  764.8	  644.6	 3389.0	...
781470	  764.1	  645.2	 3386.0	...
781471	  763.3	  645.8	 3384.0	...
781472	  763.2	  646.3	 3384.0	...
781473	  764.1	  646.2	 3384.0	...
781474	  765.1	  646.1	 3381.0	...
781475	  766.1	  646.1	 3379.0	...
781476	  766.1	  646.2	 3378.0	...
781477	  766.0	  646.2	 3379.0	...
781478	  765.9	  645.7	 3379.0	...
781479	  765.7	  645.5	 3378.0	...
781480	  765.4	  645.3	 3376.0	...
781481	  765.4	  644.9	 3375.0	...
781482	  765.7	  644.4	 3376.0	...
781483	  766.0	  643.8	 3374.0	...
781484	  766.2	  644.0	 3373.0	...
781485	  766.2	  644.2	 3371.0	...
781486	  766.2	  644.5	 3368.0	...
781487	  766.2	  644.5	 3364.0	...
781488	  766.2	  644.4	 3362.0	...
781489	  766.1	  644.4	 3363.0	...
781490	  766.3	  644.4	 3364.0	...
781491	  766.6	  644.5	 3364.0	...
781492	  766.8	  644.7	 3363.0	...
781493	  766.8	  644.8	 3363.0	...
781494	  766.8	  644.8	 3362.0	...
781495	  766.9	  644.8	 3361.0	...
781496	  767.1	  644.5	 3361.0	...
781497	  767.4	  644.1	 3361.0	...
781498	  767.7	  644.0	 3360.0	...
781499	  767.9	  644.2	 3359.0	...
781500	  768.0	  644.0	 3357.0	...
781501	  767.8	  643.5	 3355.0	...
781502	  767.6	  643.0	 3354.0	...
781503	  767.6	  643.0	 3352.0	...
781504	  767.6	  642.9	 3351.0	...
781505	  767.8	  643.2	 3350.0	...
781506	  767.8	  643.6	 3351.0	...
781507	  767.9	  643.8	 3351.0	...
781508	  767.9	  643.3	 3352.0	...
781509	  767.9	  642.8	 3350.0	...
781510	  767.9	  642.5	 3345.0	...
781511	  768.0	  642.9	 3340.0	...
781512	  768.3	  643.2	 3338.0	...
781513	  768.6	  643.2	 3338.0	...
781514	  768.7	  642.8	 3338.0	...
781515	  768.6	  642.4	 3337.0	...
781516	  768.5	  642.4	 3339.0	...
781517	  768.4	  643.0	 3342.0	...
781518	  768.4	  643.6	 3342.0	...
781519	  768.4	  644.3	 3341.0	...
781520	  768.4	  644.3	 3339.0	...
781521	  768.5	  644.2	 3339.0	...
781522	  768.7	  643.6	 3338.0	...
781523	  769.0	  642.9	 3336.0	...
781524	  769.1	  642.5	 3333.0	...
781525	  769.0	  642.6	 3331.0	...
781526	  768.9	  642.7	 3331.0	...
781527	  768.8	  642.8	 3332.0	...
781528	  768.8	  642.8	 3331.0	...
781529	  768.9	  642.7	 3330.0	...
781530	  769.0	  643.3	 3329.0	...
781531	  769.1	  644.1	 3330.0	...
781532	  768.9	  644.5	 3330.0	...
781533	  768.6	  644.2	 3330.0	...
781534	  768.3	  643.8	 3330.0	...
781535	  768.2	  643.7	 3329.0	...
781536	  768.3	  643.8	 3330.0	...
781537	  768.4	  643.8	 3330.0	...
781538	  768.6	  643.8	 3328.0	...
781539	  768.8	  643.9	 3327.0	...
781540	  769.1	  644.1	 3325.0	...
781541	  769.3	  644.1	 3325.0	...
781542	  769.3	  644.1	 3325.0	...
781543	  768.7	  644.1	 3325.0	...
781544	  768.0	  644.0	 3325.0	...
781545	  768.2	  643.9	 3322.0	...
781546	  768.9	  644.1	 3320.0	...
781547	  769.5	  644.5	 3319.0	...
781548	  769.5	  645.3	 3321.0	...
781549	  769.5	  645.6	 3322.0	...
781550	  769.5	  645.6	 3320.0	...
781551	  769.5	  645.1	 3318.0	...
781552	  769.5	  644.6	 3318.0	...
781553	  769.6	  644.5	 3318.0	...
781554	  769.5	  644.7	 3317.0	...
781555	  769.4	  644.7	 3316.0	...
781556	  769.2	  644.6	 3317.0	...
781557	  769.2	  644.6	 3317.0	...
781558	  769.2	  644.8	 3317.0	...
781559	  768.8	  645.1	 3315.0	...
781560	  768.4	  645.1	 3316.0	...
781561	  768.2	  645.1	 3316.0	...
781562	  768.4	  645.0	 3315.0	...
781563	  768.5	  644.8	 3314.0	...
781564	  768.6	  644.6	 3312.0	...
781565	  768.8	  644.4	 3310.0	...
781566	  769.8	  644.2	 3310.0	...
781567	  770.8	  644.6	 3309.0	...
781568	  771.1	  644.9	 3307.0	...
781569	  770.7	  645.3	 3307.0	...
781570	  770.2	  645.1	 3307.0	...
781571	  770.1	  645.1	 3306.0	...
781572	  770.4	  645.1	 3306.0	...
781573	  770.7	  645.1	 3306.0	...
781574	  771.2	  645.1	 3307.0	...
781575	  771.4	  644.7	 3307.0	...
781576	  771.7	  644.2	 3306.0	...
781577	  771.8	  643.8	 3303.0	...
781578	  771.5	  643.9	 3300.0	...
781579	  771.1	  644.0	 3300.0	...
781580	  770.8	  644.5	 3301.0	...
781581	  770.9	  645.0	 3300.0	...
781582	  770.8	  645.5	 3297.0	...
781583	  770.6	  645.6	 3295.0	...
781584	  770.8	  645.5	 3296.0	...
781585	  771.2	  645.3	 3296.0	...
781586	  771.5	  645.3	 3298.0	...
781587	  771.3	  645.4	 3299.0	...
781588	  771.2	  645.5	 3300.0	...
781589	  771.1	  645.4	 3299.0	...
781590	  771.1	  645.4	 3298.0	...
781591	  771.2	  645.1	 3297.0	...
781592	  771.2	  644.9	 3296.0	...
781593	  771.0	  644.7	 3296.0	...
781594	  770.7	  644.9	 3297.0	...
781595	  770.5	  645.1	 3295.0	...
781596	  770.5	  645.4	 3292.0	...
781597	  770.6	  645.8	 3291.0	...
781598	  770.6	  646.1	 3293.0	...
781599	  770.4	  646.3	 3293.0	...
781600	  770.3	  646.5	 3291.0	...
781601	  770.2	  646.6	 3288.0	...
781602	  770.4	  647.0	 3289.0	...
781603	  770.6	  647.3	 3291.0	...
781604	  770.8	  646.8	 3292.0	...
781605	  770.9	  646.0	 3291.0	...
781606	  770.8	  645.3	 3291.0	...
781607	  770.7	  645.5	 3290.0	...
781608	  770.3	  645.6	 3290.0	...
781609	  770.0	  645.5	 3289.0	...
781610	  770.0	  645.2	 3289.0	...
781611	  770.3	  644.5	 3289.0	...
781612	  770.6	  644.1	 3289.0	...
781613	  770.8	  644.3	 3288.0	...
781614	  771.0	  644.7	 3287.0	...
781615	  771.3	  645.2	 3287.0	...
781616	  771.5	  644.4	 3288.0	...
781617	  771.1	  643.8	 3287.0	...
781618	  770.6	  643.4	 3287.0	...
781619	  770.3	  643.6	 3287.0	...
781620	  770.5	  643.4	 3288.0	...
781621	  770.8	  642.9	 3289.0	...
781622	  770.9	  642.6	 3290.0	...
781623	  771.0	  642.8	 3291.0	...
781624	  771.0	  643.6	 3292.0	...
781625	  770.9	  644.3	 3293.0	...
781626	  770.6	  644.7	 3292.0	...
781627	  770.3	  644.4	 3292.0	...
781628	  770.2	  644.0	 3291.0	...
781629	  770.0	  643.7	 3291.0	...
781630	  770.0	  644.4	 3292.0	...
781631	  769.8	  645.0	 3292.0	...
781632	  769.8	  645.1	 3291.0	...
781633	  770.1	  644.7	 3288.0	...
781634	  770.6	  644.2	 3286.0	...
781635	  771.0	  644.4	 3285.0	...
781636	  770.9	  645.0	 3286.0	...
781637	  770.7	  646.1	 3286.0	...
781638	  770.5	  647.1	 3286.0	...
781639	  770.5	  646.8	 3287.0	...
781640	  770.5	  646.0	 3287.0	...
781641	  770.7	  645.1	 3288.0	...
781642	  770.9	  644.8	 3289.0	...
781643	  770.9	  644.5	 3289.0	...
781644	  770.8	  643.8	 3289.0	...
781645	  770.8	  643.6	 3287.0	...
781646	  770.9	  643.5	 3286.0	...
781647	  771.4	  644.0	 3286.0	...
781648	  771.7	  644.3	 3286.0	...
781649	  771.9	  644.4	 3286.0	...
781650	  771.4	  644.4	 3285.0	...
781651	  771.1	  644.4	 3288.0	...
781652	  770.9	  644.4	 3291.0	...
781653	  770.9	  644.6	 3295.0	...
781654	  771.0	  644.8	 3292.0	...
781655	  771.0	  645.1	 3290.0	...
781656	  771.4	  644.9	 3288.0	...
781657	  771.9	  644.6	 3287.0	...
781658	  772.2	  644.2	 3288.0	...
781659	  772.2	  644.2	 3290.0	...
781660	  771.9	  644.3	 3291.0	...
781661	  771.6	  644.4	 3292.0	...
781662	  771.3	  644.5	 3292.0	...
781663	  771.1	  644.6	 3293.0	...
781664	  771.0	  644.6	 3294.0	...
781665	  771.0	  644.6	 3294.0	...
781666	  771.0	  644.5	 3295.0	...
781667	  771.1	  644.4	 3295.0	...
781668	  771.3	  644.0	 3295.0	...
781669	  771.6	  643.7	 3295.0	...
781670	  772.1	  643.7	 3295.0	...
781671	  772.4	  644.1	 3295.0	...
781672	  772.1	  644.5	 3297.0	...
781673	  771.7	  644.6	 3299.0	...
781674	  771.2	  644.9	 3302.0	...
781675	  771.2	  645.1	 3304.0	...
781676	  771.1	  645.7	 3306.0	...
781677	  771.2	  646.2	 3307.0	...
781678	  771.1	  645.9	 3306.0	...
781679	  771.0	  645.2	 3306.0	...
781680	  770.7	  644.9	 3306.0	...
781681	  770.5	  645.4	 3307.0	...
781682	  770.4	  645.8	 3310.0	...
781683	  770.5	  645.5	 3313.0	...
781684	  770.7	  645.2	 3316.0	...
781685	  771.0	  645.2	 3317.0	...
781686	  771.1	  645.5	 3317.0	...
781687	  771.1	  646.0	 3320.0	...
781688	  771.4	  646.2	 3323.0	...
781689	  771.5	  646.0	 3324.0	...
781690	  771.6	  645.6	 3324.0	...
781691	  771.4	  645.4	 3323.0	...
781692	  771.3	  645.5	 3322.0	...
781693	  771.2	  645.7	 3322.0	...
781694	  771.2	  645.7	 3322.0	...
781695	  771.2	  645.7	 3321.0	...
781696	  771.0	  645.7	 3321.0	...
781697	  770.9	  645.7	 3321.0	...
781698	  770.8	  645.8	 3322.0	...
781699	  770.8	  645.9	 3325.0	...
781700	  770.8	  646.0	 3328.0	...
781701	  770.9	  645.9	 3329.0	...
781702	  770.9	  645.5	 3328.0	...
781703	  770.9	  645.2	 3327.0	...
781704	  770.8	  645.0	 3327.0	...
781705	  770.7	  645.0	 3327.0	...
781706	  770.4	  645.2	 3327.0	...
781707	  770.1	  645.5	 3327.0	...
781708	  769.9	  645.8	 3329.0	...
781709	  769.8	  645.3	 3331.0	...
781710	  769.6	  644.7	 3334.0	...
781711	  769.4	  644.3	 3334.0	...
781712	  769.1	  644.6	 3333.0	...
781713	  769.0	  644.9	 3333.0	...
781714	  769.1	  645.1	 3333.0	...
781715	  769.3	  645.8	 3333.0	...
781716	  770.0	  646.2	 3331.0	...
781717	  770.6	  646.5	 3331.0	...
781718	  770.7	  646.3	 3333.0	...
781719	  770.3	  646.3	 3336.0	...
781720	  769.9	  646.5	 3337.0	...
781721	  770.1	  646.6	 3338.0	...
781722	  770.3	  646.7	 3337.0	...
781723	  770.4	  646.8	 3336.0	...
781724	  770.3	  647.0	 3335.0	...
781725	  770.1	  647.3	 3334.0	...
781726	  770.0	  647.0	 3334.0	...
781727	  769.8	  646.7	 3334.0	...
781728	  769.6	  646.7	 3334.0	...
781729	  769.5	  647.4	 3334.0	...
781730	  769.7	  648.0	 3335.0	...
781731	  769.9	  648.1	 3336.0	...
781732	  770.1	  648.2	 3337.0	...
781733	  769.9	  648.5	 3338.0	...
781734	  769.8	  648.6	 3340.0	...
781735	  769.6	  648.7	 3340.0	...
781736	  769.4	  648.9	 3340.0	...
781737	  769.2	  649.2	 3339.0	...
781738	  769.2	  649.3	 3338.0	...
781739	  769.3	  649.1	 3339.0	...
781740	  769.5	  648.8	 3340.0	...
781741	  769.5	  648.7	 3341.0	...
781742	  769.4	  649.2	 3341.0	...
781743	  769.3	  649.8	 3341.0	...
781744	  769.4	  650.2	 3340.0	...
781745	  769.6	  650.1	 3340.0	...
781746	  769.7	  649.8	 3339.0	...
781747	  769.7	  649.6	 3336.0	...
781748	  769.4	  649.6	 3334.0	...
781749	  769.2	  649.2	 3331.0	...
781750	  769.0	  648.5	 3331.0	...
781751	  769.0	  647.8	 3331.0	...
781752	  769.0	  648.1	 3332.0	...
781753	  769.0	  648.7	 3332.0	...
781754	  768.8	  649.4	 3334.0	...
781755	  768.6	  649.6	 3334.0	...
781756	  768.5	  649.8	 3336.0	...
781757	  768.5	  649.7	 3337.0	...
781758	  768.5	  649.6	 3338.0	...
781759	  768.4	  649.6	 3337.0	...
781760	  768.2	  649.6	 3337.0	...
781761	  768.2	  649.5	 3338.0	...
781762	  768.4	  649.1	 3339.0	...
781763	  769.1	  648.3	 3338.0	...
781764	  769.8	  647.7	 3337.0	...
781765	  770.4	  647.1	 3336.0	...
781766	  770.5	  647.0	 3335.0	...
781767	  769.9	  647.0	 3336.0	...
781768	  769.3	  647.1	 3336.0	...
781769	  768.7	  647.1	 3337.0	...
781770	  768.6	  647.1	 3338.0	...
781771	  768.7	  646.4	 3340.0	...
781772	  768.8	  645.8	 3341.0	...
781773	  769.1	  644.9	 3341.0	...
781774	  769.2	  644.8	 3340.0	...
781775	  769.4	  644.8	 3340.0	...
781776	  769.5	  645.1	 3342.0	...
781777	  769.8	  646.0	 3343.0	...
781778	  769.9	  646.6	 3346.0	...
781779	  770.1	  647.2	 3348.0	...
781780	  769.8	  647.3	 3350.0	...
781781	  769.5	  646.8	 3351.0	...
781782	  769.3	  646.3	 3351.0	...
781783	  769.3	  645.7	 3351.0	...
781784	  769.6	  646.0	 3348.0	...
781785	  769.8	  646.4	 3346.0	...
781786	  770.0	  646.4	 3344.0	...
781787	  770.0	  646.2	 3343.0	...
781788	  770.0	  645.9	 3343.0	...
781789	  770.0	  645.9	 3342.0	...
781790	  770.0	  645.9	 3342.0	...
781791	  769.9	  645.9	 3341.0	...
781792	  769.9	  645.9	 3340.0	...
781793	  769.8	  646.2	 3340.0	...
781794	  769.7	  646.6	 3341.0	...
781795	  769.6	  647.0	 3342.0	...
781796	  769.3	  647.1	 3342.0	...
781797	  769.1	  647.2	 3341.0	...
781798	  769.5	  647.4	 3341.0	...
781799	  770.1	  647.4	 3341.0	...
781800	  770.5	  647.4	 3341.0	...
781801	  770.3	  648.1	 3342.0	...
781802	  769.8	  649.0	 3342.0	...
781803	  769.5	  649.7	 3341.0	...
781804	  769.7	  649.6	 3340.0	...
781805	  770.2	  649.5	 3339.0	...
781806	  770.7	  649.3	 3340.0	...
781807	  770.6	  649.1	 3342.0	...
781808	  770.1	  648.3	 3343.0	...
781809	  769.6	  647.6	 3343.0	...
781810	  769.5	  647.0	 3342.0	...
781811	  770.0	  646.9	 3340.0	...
781812	  770.4	  646.8	 3339.0	...
781813	  770.5	  646.5	 3339.0	...
781814	  771.1	  646.0	 3340.0	...
781815	  771.8	  645.6	 3340.0	...
781816	  771.8	  645.6	 3339.0	...
781817	  771.4	  645.6	 3338.0	...
781818	  771.1	  645.6	 3339.0	...
781819	  771.1	  645.5	 3339.0	...
781820	  771.1	  645.9	 3340.0	...
781821	  771.2	  646.2	 3341.0	...
781822	  771.3	  646.4	 3342.0	...
781823	  771.3	  646.1	 3343.0	...
781824	  771.3	  645.7	 3342.0	...
781825	  771.3	  645.6	 3344.0	...
781826	  771.5	  645.6	 3346.0	...
781827	  771.7	  645.6	 3347.0	...
781828	  771.8	  645.8	 3346.0	...
781829	  771.8	  645.9	 3345.0	...
781830	  771.8	  646.0	 3344.0	...
781831	  771.5	  646.0	 3343.0	...
781832	  771.1	  646.2	 3342.0	...
781833	  771.1	  646.5	 3342.0	...
781834	  771.5	  646.9	 3342.0	...
781835	  771.7	  647.0	 3340.0	...
781836	  771.6	  647.1	 3337.0	...
781837	  771.5	  647.8	 3334.0	...
781838	  771.4	  648.6	 3333.0	...
781839	  771.3	  649.3	 3331.0	...
781840	  771.2	  649.6	 3328.0	...
781841	  771.1	  649.8	 3326.0	...
781842	  771.2	  649.2	 3326.0	...
781843	  771.2	  648.4	 3325.0	...
781844	  771.2	  647.6	 3324.0	...
781845	  771.6	  647.5	 3322.0	...
781846	  772.0	  647.4	 3322.0	...
781847	  772.4	  646.7	 3322.0	...
781848	  772.4	  646.1	 3322.0	...
781849	  772.3	  645.4	 3323.0	...
781850	  772.3	  645.4	 3323.0	...
781851	  772.2	  645.4	 3321.0	...
781852	  771.9	  645.2	 3320.0	...
781853	  771.7	  644.8	 3319.0	...
781854	  771.8	  644.5	 3320.0	...
781855	  772.1	  644.7	 3320.0	...
781856	  772.9	  645.3	 3320.0	...
781857	  773.5	  645.8	 3318.0	...
781858	  773.9	  646.1	 3316.0	...
781859	  773.8	  646.1	 3312.0	...
781860	  773.6	  646.0	 3310.0	...
781861	  773.5	  646.1	 3309.0	...
781862	  773.6	  646.1	 3310.0	...
781863	  773.5	  646.3	 3310.0	...
781864	  773.3	  646.7	 3309.0	...
781865	  773.2	  647.1	 3308.0	...
781866	  773.3	  647.1	 3307.0	...
781867	  773.4	  646.8	 3307.0	...
781868	  773.5	  646.6	 3306.0	...
781869	  773.8	  646.6	 3306.0	...
781870	  774.2	  646.6	 3306.0	...
781871	  774.1	  646.6	 3306.0	...
781872	  773.9	  647.6	 3307.0	...
781873	  773.5	  648.2	 3309.0	...
781874	  773.5	  648.7	 3309.0	...
781875	  773.8	  648.3	 3308.0	...
781876	  774.4	  648.2	 3304.0	...
781877	  774.9	  648.1	 3299.0	...
781878	  775.1	  648.1	 3297.0	...
781879	  775.1	  648.0	 3298.0	...
781880	  775.1	  648.0	 3299.0	...
781881	  774.9	  648.0	 3299.0	...
781882	  774.7	  647.7	 3298.0	...
781883	  774.4	  646.9	 3298.0	...
781884	  774.3	  646.1	 3296.0	...
781885	  774.1	  645.6	 3295.0	...
781886	  773.9	  645.6	 3294.0	...
781887	  773.7	  645.7	 3293.0	...
781888	  773.5	  645.7	 3291.0	...
781889	  773.3	  645.8	 3290.0	...
781890	  773.4	  645.8	 3290.0	...
781891	  773.4	  646.0	 3288.0	...
781892	  773.6	  647.1	 3285.0	...
781893	  773.8	  648.1	 3282.0	...
781894	  773.9	  648.9	 3282.0	...
781895	  773.8	  648.7	 3280.0	...
781896	  774.0	  648.5	 3276.0	...
781897	  774.4	  648.3	 3272.0	...
781898	  774.9	  648.2	 3268.0	...
781899	  775.0	  648.2	 3268.0	...
781900	  774.8	  647.5	 3268.0	...
781901	  774.4	  646.8	 3269.0	...
781902	  774.2	  645.9	 3270.0	...
781903	  774.0	  645.8	 3267.0	...
781904	  774.1	  645.6	 3264.0	...
781905	  774.1	  645.5	 3260.0	...
781906	  774.0	  645.9	 3261.0	...
781907	  774.1	  646.2	 3261.0	...
781908	  774.5	  646.7	 3261.0	...
781909	  774.9	  646.8	 3260.0	...
781910	  775.1	  646.5	 3260.0	...
781911	  774.9	  646.1	 3260.0	...
781912	  774.6	  645.8	 3261.0	...
781913	  774.4	  645.9	 3261.0	...
781914	  774.3	  646.1	 3255.0	...
781915	  774.3	  646.2	 3249.0	...
781916	  774.3	  646.3	 3245.0	...
781917	  774.1	  646.5	 3247.0	...
781918	  773.9	  646.7	 3248.0	...
781919	  773.6	  647.3	 3249.0	...
781920	  773.4	  648.3	 3248.0	...
781921	  773.1	  649.2	 3246.0	...
781922	  773.0	  649.8	 3244.0	...
781923	  773.0	  649.5	 3242.0	...
781924	  773.5	  648.4	 3241.0	...
781925	  774.0	  647.2	 3238.0	...
781926	  774.2	  646.2	 3236.0	...
781927	  774.2	  645.9	 3235.0	...
781928	  774.2	  645.6	 3238.0	...
781929	  774.3	  645.5	 3240.0	...
781930	  774.4	  645.4	 3241.0	...
781931	  774.3	  645.4	 3238.0	...
781932	  774.1	  645.5	 3233.0	...
781933	  774.1	  645.8	 3230.0	...
781934	  774.3	  646.1	 3229.0	...
781935	  774.5	  646.4	 3229.0	...
781936	  774.5	  646.5	 3228.0	...
781937	  774.4	  646.5	 3227.0	...
781938	  774.1	  646.6	 3225.0	...
781939	  773.8	  646.7	 3224.0	...
781940	  773.6	  646.8	 3223.0	...
781941	  773.6	  647.5	 3223.0	...
781942	  773.5	  648.2	 3222.0	...
781943	  773.5	  648.7	 3222.0	...
781944	  773.5	  648.6	 3221.0	...
781945	  773.4	  648.4	 3221.0	...
781946	  773.3	  648.4	 3221.0	...
781947	  773.3	  648.2	 3222.0	...
781948	  773.4	  647.8	 3219.0	...
781949	  773.4	  646.7	 3215.0	...
781950	  773.8	  645.5	 3210.0	...
781951	  774.4	  643.9	 3209.0	...
781952	  775.0	  643.0	 3207.0	...
781953	  775.3	  642.4	 3207.0	...
781954	  775.3	  642.3	 3211.0	...
781955	  774.8	  642.3	 3214.0	...
781956	  774.3	  642.4	 3215.0	...
781957	  773.9	  643.2	 3215.0	...
781958	  773.9	  644.3	 3214.0	...
781959	  773.9	  645.4	 3214.0	...
781960	  773.7	  645.8	 3214.0	...
781961	  773.7	  645.7	 3211.0	...
781962	  773.9	  645.5	 3208.0	...
781963	  774.1	  645.4	 3206.0	...
781964	  774.3	  645.3	 3206.0	...
781965	  774.4	  645.5	 3208.0	...
781966	  774.6	  646.5	 3209.0	...
781967	  774.6	  647.4	 3209.0	...
781968	  774.4	  648.3	 3208.0	...
781969	  774.3	  648.3	 3206.0	...
781970	  774.4	  648.2	 3206.0	...
781971	  774.7	  647.6	 3206.0	...
781972	  774.7	  646.3	 3206.0	...
781973	  774.6	  645.1	 3205.0	...
781974	  774.5	  644.4	 3206.0	...
781975	  774.6	  644.3	 3206.0	...
781976	  774.8	  643.9	 3205.0	...
781977	  775.0	  643.6	 3204.0	...
781978	  774.9	  643.7	 3200.0	...
781979	  774.5	  644.2	 3196.0	...
781980	  774.1	  644.7	 3191.0	...
781981	  774.2	  644.8	 3191.0	...
781982	  774.5	  645.0	 3190.0	...
781983	  775.1	  645.7	 3189.0	...
781984	  775.6	  646.3	 3189.0	...
781985	  775.6	  646.8	 3189.0	...
781986	  775.3	  647.5	 3190.0	...
781987	  774.9	  648.1	 3190.0	...
781988	  774.9	  648.6	 3189.0	...
781989	  775.1	  648.1	 3190.0	...
781990	  775.3	  647.4	 3191.0	...
781991	  775.6	  646.6	 3190.0	...
781992	  775.6	  646.0	 3189.0	...
781993	  775.6	  645.9	 3187.0	...
781994	  775.7	  645.7	 3187.0	...
781995	  775.7	  645.3	 3186.0	...
781996	  775.7	  644.6	 3185.0	...
781997	  775.6	  644.1	 3185.0	...
781998	  775.6	  643.7	 3185.0	...
781999	  775.4	  643.7	 3185.0	...
782000	  775.3	  643.7	 3182.0	...
782001	  775.2	  644.0	 3180.0	...
782002	  775.1	  644.4	 3178.0	...
782003	  775.1	  644.5	 3178.0	...
782004	  775.0	  644.4	 3178.0	...
782005	  775.1	  644.4	 3176.0	...
782006	  775.1	  644.6	 3174.0	...
782007	  775.2	  645.2	 3174.0	...
782008	  775.3	  645.7	 3175.0	...
782009	  775.4	  646.1	 3177.0	...
782010	  775.5	  646.1	 3180.0	...
782011	  775.8	  646.1	 3182.0	...
782012	  776.1	  646.0	 3182.0	...
782013	  775.9	  645.6	 3181.0	...
782014	  775.4	  645.2	 3181.0	...
782015	  774.7	  644.8	 3180.0	...
782016	  774.5	  644.4	 3181.0	...
782017	  774.3	  643.8	 3180.0	...
782018	  774.3	  643.3	 3179.0	...
782019	  774.3	  642.7	 3176.0	...
782020	  774.4	  642.6	 3174.0	...
782021	  774.5	  642.6	 3172.0	...
782022	  774.6	  643.0	 3171.0	...
782023	  774.7	  643.3	 3171.0	...
782024	  774.7	  643.6	 3172.0	...
782025	  774.6	  643.4	 3172.0	...
782026	  774.4	  643.2	 3170.0	...
782027	  774.7	  643.5	 3168.0	...
782028	  775.1	  644.2	 3165.0	...
782029	  774.9	  645.1	 3165.0	...
782030	  774.4	  645.9	 3166.0	...
782031	  773.9	  646.6	 3168.0	...
782032	  774.5	  647.3	 3168.0	...
782033	  774.9	  647.5	 3169.0	...
782034	  774.9	  646.6	 3168.0	...
782035	  774.5	  645.4	 3166.0	...
782036	  774.9	  644.0	 3165.0	...
782037	  775.5	  643.9	 3165.0	...
782038	  776.2	  643.6	 3165.0	...
782039	  775.9	  643.4	 3165.0	...
782040	  775.7	  643.2	 3165.0	...
782041	  775.6	  642.8	 3165.0	...
782042	  775.8	  642.5	 3166.0	...
782043	  775.8	  642.3	 3167.0	...
782044	  775.9	  642.3	 3166.0	...
782045	  776.0	  642.3	 3164.0	...
782046	  776.0	  642.0	 3162.0	...
782047	  775.9	  641.7	 3162.0	...
782048	  775.8	  642.0	 3161.0	...
782049	  775.8	  642.7	 3161.0	...
782050	  775.8	  643.9	 3160.0	...
782051	  775.7	  644.4	 3160.0	...
782052	  775.5	  644.7	 3161.0	...
782053	  775.4	  644.5	 3162.0	...
782054	  775.4	  644.5	 3163.0	...
782055	  775.4	  644.7	 3162.0	...
782056	  775.4	  644.3	 3161.0	...
782057	  775.3	  643.7	 3161.0	...
782058	  775.2	  642.6	 3161.0	...
782059	  775.3	  642.2	 3159.0	...
782060	  775.3	  641.7	 3156.0	...
782061	  775.3	  641.6	 3158.0	...
782062	  775.2	  641.5	 3162.0	...
782063	  775.1	  641.4	 3163.0	...
782064	  774.9	  641.5	 3160.0	...
782065	  774.9	  641.8	 3161.0	...
782066	  774.7	  642.6	 3164.0	...
782067	  774.6	  643.3	 3167.0	...
782068	  774.5	  643.8	 3167.0	...
782069	  775.1	  643.6	 3167.0	...
782070	  775.7	  643.8	 3167.0	...
782071	  776.4	  644.1	 3168.0	...
782072	  776.4	  644.5	 3169.0	...
782073	  776.5	  644.6	 3169.0	...
782074	  776.6	  645.0	 3168.0	...
782075	  776.6	  645.4	 3167.0	...
782076	  776.6	  645.7	 3165.0	...
782077	  776.6	  645.6	 3165.0	...
782078	  776.6	  645.4	 3166.0	...
782079	  776.3	  645.2	 3166.0	...
782080	  776.0	  644.5	 3167.0	...
782081	  775.9	  643.9	 3167.0	...
782082	  776.5	  642.8	 3166.0	...
782083	  777.1	  642.4	 3164.0	...
782084	  777.5	  642.1	 3162.0	...
782085	  777.6	  641.1	 3161.0	...
782086	  777.5	  640.1	 3160.0	...
782087	  777.5	  639.4	 3161.0	...
782088	  777.6	  639.9	 3161.0	...
782089	  777.7	  640.8	 3159.0	...
782090	  777.7	  641.4	 3158.0	...
782091	  777.8	  642.0	 3157.0	...
782092	  777.9	  642.0	 3158.0	...
782093	  777.9	  641.9	 3158.0	...
782094	  777.9	  641.8	 3156.0	...
782095	  777.6	  641.7	 3154.0	...
782096	  777.2	  641.7	 3154.0	...
782097	  776.8	  641.9	 3156.0	...
782098	  776.7	  641.9	 3158.0	...
782099	  776.9	  641.8	 3156.0	...
782100	  777.0	  641.7	 3152.0	...
782101	  777.0	  641.7	 3149.0	...
782102	  777.1	  642.1	 3147.0	...
782103	  777.2	  642.4	 3146.0	...
782104	  777.4	  642.6	 3147.0	...
782105	  777.2	  642.8	 3146.0	...
782106	  777.0	  643.2	 3147.0	...
782107	  776.7	  643.7	 3148.0	...
782108	  776.6	  644.2	 3149.0	...
782109	  776.5	  644.4	 3151.0	...
782110	  776.4	  644.4	 3152.0	...
782111	  776.3	  644.1	 3152.0	...
782112	  776.1	  643.7	 3151.0	...
782113	  776.1	  643.4	 3151.0	...
782114	  776.3	  643.2	 3151.0	...
782115	  776.6	  643.1	 3152.0	...
782116	  776.7	  642.7	 3153.0	...
782117	  776.6	  641.7	 3155.0	...
782118	  776.8	  640.7	 3157.0	...
782119	  777.2	  639.9	 3158.0	...
782120	  777.6	  639.7	 3158.0	...
782121	  777.7	  639.3	 3159.0	...
782122	  777.8	  639.0	 3160.0	...
782123	  777.9	  638.9	 3161.0	...
782124	  777.9	  638.8	 3161.0	...
782125	  777.9	  638.7	 3159.0	...
782126	  778.0	  638.3	 3156.0	...
782127	  778.0	  637.8	 3153.0	...
782128	  778.0	  637.4	 3153.0	...
782129	  778.1	  637.6	 3153.0	...
782130	  778.2	  637.7	 3154.0	...
782131	  778.2	  637.8	 3155.0	...
782132	  778.1	  637.8	 3156.0	...
782133	  777.9	  637.9	 3156.0	...
782134	  777.8	  638.2	 3156.0	...
782135	  777.5	  638.6	 3156.0	...
782136	  777.0	  638.8	 3157.0	...
782137	  776.6	  638.8	 3157.0	...
782138	  776.6	  638.5	 3157.0	...
782139	  776.8	  638.1	 3157.0	...
782140	  777.1	  637.8	 3158.0	...
782141	  777.3	  638.3	 3160.0	...
782142	  777.5	  638.7	 3163.0	...
782143	  777.5	  639.7	 3163.0	...
782144	  777.5	  640.4	 3161.0	...
782145	  777.5	  641.1	 3160.0	...
782146	  777.5	  641.2	 3158.0	...
782147	  777.5	  641.7	 3157.0	...
782148	  777.4	  642.4	 3156.0	...
782149	  777.1	  643.5	 3156.0	...
782150	  776.7	  644.1	 3157.0	...
782151	  776.6	  643.6	 3157.0	...
782152	  777.0	  642.5	 3155.0	...
782153	  777.4	  641.9	 3153.0	...
782154	  777.8	  642.1	 3151.0	...
782155	  777.9	  642.2	 3152.0	...
782156	  777.8	  642.0	 3153.0	...
782157	  777.8	  641.9	 3153.0	...
782158	  777.8	  641.9	 3154.0	...
782159	  778.2	  641.6	 3154.0	...
782160	  778.5	  640.7	 3155.0	...
782161	  778.6	  639.9	 3156.0	...
782162	  778.5	  639.0	 3157.0	...
782163	  778.4	  638.5	 3158.0	...
782164	  778.1	  638.3	 3159.0	...
782165	  777.8	  638.2	 3156.0	...
782166	  777.5	  638.2	 3154.0	...
782167	  777.6	  638.2	 3153.0	...
782168	  777.6	  638.1	 3155.0	...
782169	  777.5	  638.1	 3157.0	...
782170	  777.4	  638.2	 3156.0	...
782171	  777.3	  637.8	 3154.0	...
782172	  777.4	  637.3	 3154.0	...
782173	  777.3	  636.8	 3153.0	...
782174	  777.2	  636.7	 3160.0	...
782175	  777.6	  636.6	 3166.0	...
782176	  778.2	  636.4	 3171.0	...
782177	  778.9	  636.6	 3170.0	...
782178	  778.7	  637.1	 3170.0	...
782179	  778.6	  637.5	 3171.0	...
782180	  778.5	  637.8	 3170.0	...
782181	  778.5	  637.6	 3167.0	...
782182	  778.6	  637.4	 3164.0	...
782183	  778.4	  637.0	 3163.0	...
782184	  778.1	  636.7	 3164.0	...
782185	  777.8	  636.5	 3164.0	...
782186	  777.7	  636.4	 3166.0	...
782187	  777.7	  636.4	 3168.0	...
782188	  777.7	  636.3	 3170.0	...
782189	  777.6	  636.4	 3170.0	...
782190	  776.9	  636.5	 3170.0	...
782191	  776.1	  636.7	 3170.0	...
EFIX R   775735	782191	6457	  765.0	  649.2	   3286
SSACC R  782192
782192	  774.6	  637.0	 3170.0	...
782193	  773.3	  637.3	 3170.0	...
782194	  770.9	  638.5	 3169.0	...
782195	  769.3	  639.6	 3168.0	...
782196	  766.1	  640.8	 3169.0	...
782197	  762.7	  641.4	 3171.0	...
782198	  759.1	  642.1	 3176.0	...
782199	  754.7	  642.9	 3180.0	...
782200	  749.3	  643.2	 3183.0	...
782201	  744.2	  643.4	 3184.0	...
782202	  740.2	  643.2	 3187.0	...
782203	  738.0	  643.4	 3188.0	...
782204	  735.5	  643.6	 3189.0	...
782205	  734.5	  643.2	 3191.0	...
782206	  734.2	  642.7	 3193.0	...
782207	  734.8	  642.0	 3196.0	...
ESACC R  782192	782207	16	  774.6	  637.0	  734.8	  642.0	   0.86	     82
SFIX R   782208
782208	  736.0	  641.7	 3195.0	...
782209	  737.1	  641.3	 3194.0	...
782210	  738.5	  640.9	 3192.0	...
782211	  740.3	  641.3	 3192.0	...
782212	  742.7	  641.9	 3192.0	...
782213	  745.4	  642.4	 3192.0	...
782214	  747.7	  642.0	 3191.0	...
782215	  749.1	  641.6	 3191.0	...
782216	  749.6	  641.3	 3191.0	...
782217	  750.2	  641.3	 3190.0	...
782218	  751.0	  641.2	 3189.0	...
782219	  751.7	  641.0	 3189.0	...
782220	  751.7	  640.8	 3189.0	...
782221	  751.7	  640.6	 3189.0	...
782222	  751.7	  640.5	 3190.0	...
782223	  751.7	  640.5	 3190.0	...
782224	  751.8	  640.5	 3190.0	...
782225	  751.7	  640.5	 3190.0	...
782226	  751.7	  641.0	 3190.0	...
782227	  752.3	  641.3	 3190.0	...
782228	  752.9	  641.6	 3190.0	...
782229	  753.2	  641.5	 3188.0	...
782230	  753.0	  641.5	 3186.0	...
782231	  752.6	  641.6	 3184.0	...
782232	  752.6	  642.6	 3184.0	...
782233	  752.7	  643.5	 3185.0	...
782234	  753.0	  644.6	 3187.0	...
782235	  753.1	  644.8	 3189.0	...
782236	  753.2	  645.0	 3190.0	...
782237	  753.2	  644.7	 3192.0	...
782238	  753.2	  644.3	 3192.0	...
782239	  753.0	  644.0	 3191.0	...
782240	  752.7	  644.1	 3193.0	...
782241	  752.2	  644.3	 3194.0	...
782242	  751.9	  644.5	 3195.0	...
782243	  751.7	  644.6	 3194.0	...
782244	  751.6	  644.9	 3193.0	...
782245	  751.4	  645.2	 3192.0	...
782246	  751.2	  645.4	 3196.0	...
782247	  751.4	  645.4	 3200.0	...
782248	  751.7	  645.2	 3202.0	...
782249	  752.0	  645.0	 3201.0	...
782250	  752.1	  645.5	 3200.0	...
782251	  751.9	  646.1	 3201.0	...
782252	  751.5	  646.2	 3203.0	...
782253	  751.1	  645.7	 3205.0	...
782254	  751.1	  645.2	 3207.0	...
782255	  751.1	  645.1	 3208.0	...
782256	  751.2	  645.1	 3208.0	...
782257	  751.1	  645.2	 3208.0	...
782258	  750.8	  645.2	 3209.0	...
782259	  750.4	  645.2	 3208.0	...
782260	  749.9	  644.1	 3207.0	...
782261	  749.6	  643.0	 3205.0	...
782262	  749.4	  642.3	 3205.0	...
782263	  749.2	  642.6	 3205.0	...
782264	  749.0	  642.7	 3206.0	...
782265	  748.9	  642.1	 3207.0	...
782266	  748.7	  641.6	 3208.0	...
782267	  748.8	  641.6	 3207.0	...
782268	  748.8	  642.0	 3206.0	...
782269	  748.8	  642.4	 3206.0	...
782270	  748.7	  642.4	 3205.0	...
782271	  748.6	  642.5	 3206.0	...
782272	  748.4	  642.7	 3208.0	...
782273	  748.3	  643.0	 3209.0	...
782274	  748.2	  643.2	 3204.0	...
782275	  748.2	  643.6	 3199.0	...
782276	  748.3	  644.0	 3196.0	...
782277	  748.5	  644.4	 3202.0	...
782278	  748.7	  644.5	 3207.0	...
782279	  748.7	  644.5	 3212.0	...
782280	  748.7	  644.2	 3215.0	...
782281	  748.5	  644.1	 3219.0	...
782282	  748.2	  644.0	 3219.0	...
782283	  748.1	  644.1	 3220.0	...
782284	  748.0	  644.1	 3220.0	...
782285	  747.9	  644.4	 3221.0	...
782286	  747.9	  644.7	 3220.0	...
782287	  748.3	  644.2	 3218.0	...
782288	  748.6	  643.0	 3217.0	...
782289	  748.3	  641.9	 3217.0	...
782290	  747.6	  641.5	 3219.0	...
782291	  747.0	  641.5	 3220.0	...
782292	  747.1	  641.6	 3220.0	...
782293	  747.2	  642.0	 3220.0	...
782294	  747.0	  642.4	 3221.0	...
782295	  746.9	  642.6	 3222.0	...
782296	  746.8	  642.6	 3223.0	...
782297	  746.5	  642.7	 3224.0	...
782298	  746.1	  643.0	 3223.0	...
782299	  746.0	  643.1	 3222.0	...
782300	  746.5	  643.0	 3222.0	...
782301	  746.9	  642.6	 3222.0	...
782302	  746.8	  642.6	 3222.0	...
782303	  746.6	  642.4	 3222.0	...
782304	  746.3	  642.3	 3225.0	...
782305	  746.3	  642.1	 3228.0	...
782306	  746.6	  642.0	 3230.0	...
782307	  747.1	  642.1	 3230.0	...
782308	  747.3	  642.1	 3230.0	...
782309	  747.2	  642.2	 3230.0	...
782310	  747.0	  642.1	 3230.0	...
782311	  747.2	  642.1	 3229.0	...
782312	  747.3	  642.2	 3229.0	...
782313	  747.2	  642.2	 3228.0	...
782314	  747.2	  642.3	 3227.0	...
782315	  747.2	  642.3	 3228.0	...
782316	  747.3	  642.7	 3228.0	...
782317	  747.1	  643.2	 3229.0	...
782318	  747.0	  643.7	 3229.0	...
782319	  746.8	  643.8	 3229.0	...
782320	  746.6	  644.0	 3229.0	...
782321	  746.4	  643.9	 3229.0	...
782322	  746.5	  643.8	 3230.0	...
782323	  746.9	  643.5	 3231.0	...
782324	  747.2	  643.3	 3232.0	...
782325	  747.1	  643.1	 3232.0	...
782326	  747.2	  642.6	 3233.0	...
782327	  747.4	  642.2	 3233.0	...
782328	  747.6	  642.0	 3233.0	...
782329	  747.7	  642.0	 3234.0	...
782330	  747.8	  642.0	 3235.0	...
782331	  747.7	  642.0	 3235.0	...
782332	  747.5	  642.0	 3236.0	...
782333	  747.4	  641.9	 3237.0	...
782334	  747.3	  641.8	 3238.0	...
782335	  747.3	  641.6	 3238.0	...
782336	  747.3	  641.6	 3238.0	...
782337	  747.5	  641.6	 3236.0	...
782338	  747.6	  641.6	 3234.0	...
782339	  747.8	  641.6	 3234.0	...
782340	  747.9	  641.6	 3234.0	...
782341	  748.1	  641.6	 3233.0	...
782342	  747.7	  641.7	 3231.0	...
782343	  747.2	  641.7	 3230.0	...
782344	  746.7	  641.8	 3230.0	...
782345	  746.8	  641.7	 3230.0	...
782346	  746.9	  641.9	 3231.0	...
782347	  746.7	  642.3	 3230.0	...
782348	  746.4	  642.7	 3229.0	...
782349	  746.2	  642.8	 3227.0	...
782350	  746.2	  642.9	 3227.0	...
782351	  745.9	  643.2	 3228.0	...
782352	  745.4	  642.5	 3228.0	...
782353	  745.6	  641.6	 3229.0	...
782354	  746.1	  640.6	 3229.0	...
782355	  746.8	  640.4	 3228.0	...
782356	  746.9	  640.4	 3229.0	...
782357	  746.7	  640.5	 3229.0	...
782358	  746.4	  640.7	 3230.0	...
782359	  746.0	  640.9	 3229.0	...
782360	  745.6	  641.3	 3230.0	...
782361	  745.3	  641.6	 3230.0	...
782362	  745.0	  641.9	 3229.0	...
782363	  745.2	  642.0	 3228.0	...
782364	  745.5	  641.6	 3227.0	...
782365	  745.6	  641.2	 3229.0	...
782366	  745.6	  640.8	 3231.0	...
782367	  745.5	  640.9	 3232.0	...
782368	  745.4	  640.8	 3231.0	...
782369	  745.3	  640.7	 3229.0	...
782370	  745.3	  640.5	 3229.0	...
782371	  745.6	  639.9	 3229.0	...
782372	  746.0	  639.6	 3229.0	...
782373	  746.3	  639.4	 3227.0	...
782374	  746.5	  639.5	 3226.0	...
782375	  746.6	  639.4	 3223.0	...
782376	  746.8	  639.2	 3220.0	...
782377	  746.9	  639.1	 3222.0	...
782378	  746.9	  638.9	 3225.0	...
782379	  746.9	  638.9	 3225.0	...
782380	  746.9	  639.4	 3222.0	...
782381	  746.8	  639.9	 3218.0	...
782382	  746.8	  640.4	 3218.0	...
782383	  746.2	  640.6	 3217.0	...
782384	  745.5	  640.3	 3215.0	...
782385	  745.2	  639.9	 3213.0	...
782386	  745.6	  639.4	 3213.0	...
782387	  746.0	  639.4	 3214.0	...
782388	  746.0	  639.3	 3215.0	...
782389	  745.9	  639.1	 3214.0	...
782390	  746.0	  639.2	 3214.0	...
782391	  746.2	  639.5	 3214.0	...
782392	  746.2	  639.8	 3214.0	...
782393	  746.2	  639.8	 3213.0	...
782394	  746.1	  639.9	 3212.0	...
782395	  746.2	  640.0	 3212.0	...
782396	  746.4	  640.1	 3211.0	...
782397	  746.6	  639.4	 3211.0	...
782398	  746.7	  638.7	 3209.0	...
782399	  746.7	  638.3	 3206.0	...
782400	  746.9	  638.6	 3201.0	...
782401	  747.3	  638.7	 3196.0	...
782402	  747.6	  638.5	 3194.0	...
782403	  747.8	  638.1	 3194.0	...
782404	  747.8	  637.9	 3193.0	...
782405	  747.9	  637.9	 3193.0	...
782406	  747.9	  638.0	 3193.0	...
782407	  748.0	  638.2	 3192.0	...
782408	  748.0	  638.3	 3192.0	...
782409	  748.0	  638.3	 3192.0	...
782410	  748.0	  638.3	 3189.0	...
782411	  748.1	  638.2	 3186.0	...
782412	  748.3	  638.2	 3183.0	...
782413	  748.5	  637.8	 3183.0	...
782414	  748.7	  637.5	 3182.0	...
782415	  748.8	  637.4	 3181.0	...
782416	  748.8	  637.9	 3179.0	...
782417	  749.0	  638.3	 3176.0	...
782418	  749.3	  638.7	 3173.0	...
782419	  749.6	  638.7	 3168.0	...
782420	  749.8	  638.7	 3165.0	...
782421	  749.9	  639.0	 3164.0	...
782422	  750.0	  639.2	 3164.0	...
782423	  750.1	  639.5	 3164.0	...
782424	  750.1	  639.5	 3164.0	...
782425	  750.0	  639.8	 3163.0	...
782426	  749.8	  640.2	 3163.0	...
782427	  749.5	  640.6	 3164.0	...
782428	  749.4	  640.3	 3165.0	...
782429	  749.3	  639.8	 3166.0	...
782430	  749.2	  639.1	 3166.0	...
782431	  749.2	  638.9	 3165.0	...
782432	  749.3	  638.9	 3165.0	...
782433	  749.2	  639.0	 3164.0	...
782434	  749.2	  639.1	 3162.0	...
782435	  749.1	  639.2	 3159.0	...
782436	  749.2	  639.2	 3157.0	...
782437	  749.2	  639.2	 3156.0	...
782438	  749.3	  639.2	 3156.0	...
782439	  749.6	  639.1	 3153.0	...
782440	  749.7	  639.1	 3151.0	...
782441	  749.6	  637.9	 3149.0	...
782442	  749.2	  636.8	 3148.0	...
782443	  749.3	  635.6	 3145.0	...
782444	  749.7	  635.3	 3144.0	...
782445	  750.4	  635.1	 3139.0	...
782446	  750.6	  634.9	 3135.0	...
782447	  750.6	  634.9	 3131.0	...
782448	  750.3	  634.8	 3131.0	...
782449	  749.8	  635.0	 3132.0	...
782450	  749.6	  635.4	 3130.0	...
782451	  749.5	  635.7	 3124.0	...
782452	  749.6	  635.6	 3117.0	...
782453	  749.8	  635.6	 3114.0	...
782454	  749.9	  635.6	 3115.0	...
782455	  750.5	  635.6	 3117.0	...
782456	  751.2	  635.5	 3119.0	...
782457	  751.4	  635.4	 3117.0	...
782458	  751.0	  635.8	 3114.0	...
782459	  750.6	  635.9	 3112.0	...
782460	  750.7	  635.9	 3112.0	...
782461	  750.8	  636.5	 3112.0	...
782462	  750.8	  637.3	 3111.0	...
782463	  751.0	  638.5	 3109.0	...
782464	  751.2	  639.1	 3108.0	...
782465	  751.3	  639.8	 3107.0	...
782466	  751.7	  640.1	 3103.0	...
782467	  752.3	  640.1	 3099.0	...
782468	  753.0	  639.9	 3095.0	...
782469	  753.6	  639.6	 3094.0	...
782470	  753.9	  639.3	 3093.0	...
782471	  754.2	  638.6	 3094.0	...
782472	  754.1	  637.5	 3093.0	...
782473	  754.1	  636.5	 3092.0	...
782474	  754.2	  636.0	 3091.0	...
782475	  754.0	  636.6	 3087.0	...
782476	  753.8	  637.4	 3084.0	...
782477	  753.6	  638.2	 3079.0	...
782478	  753.6	  638.3	 3078.0	...
782479	  753.4	  638.1	 3077.0	...
782480	  754.1	  637.7	 3077.0	...
782481	  755.0	  637.3	 3077.0	...
782482	  755.8	  636.7	 3075.0	...
782483	  755.9	  636.2	 3073.0	...
782484	  755.9	  635.6	 3071.0	...
782485	  756.1	  635.6	 3067.0	...
782486	  756.2	  635.0	 3064.0	...
782487	  756.3	  634.4	 3060.0	...
782488	  756.3	  633.8	 3060.0	...
782489	  756.1	  633.8	 3056.0	...
782490	  755.9	  633.9	 3053.0	...
782491	  755.7	  633.9	 3051.0	...
782492	  755.6	  633.8	 3051.0	...
782493	  755.6	  634.1	 3051.0	...
782494	  755.7	  634.4	 3050.0	...
782495	  755.5	  634.8	 3050.0	...
782496	  755.3	  633.6	 3050.0	...
782497	  755.3	  632.4	 3049.0	...
782498	  756.0	  631.0	 3046.0	...
782499	  756.8	  631.9	 3043.0	...
782500	  757.4	  633.0	 3042.0	...
782501	  757.9	  634.1	 3041.0	...
782502	  758.4	  633.9	 3041.0	...
782503	  758.9	  633.7	 3037.0	...
782504	  759.1	  633.3	 3034.0	...
[truncated: 4,152,068 more chars]
