# Supplementary material for: With an eye on uncertainty: Modelling pupillary responses to environmental volatility
Source: PLoS Comput Biol. 2019 Jul 5;15(7):e1007126. doi: 10.1371/journal.pcbi.1007126 (PMC6636765; doi:10.1371/journal.pcbi.1007126)
Supplement: S3 Data — Zip file containing the pupillometry data for participant 3. (ZIP) [file pcbi.1007126.s003.zip › P3/trial11.asc]

** CONVERTED FROM C:\Users\tparr\Documents\PVR\P3_0712\trial11.edf using edfapi 3.1 Win32 Nov 24 2009 on Thu Dec 07 19:12:45 2017
** DATE: Thu Dec  7 18:35:25 2017
** TYPE: EDF_FILE BINARY EVENT SAMPLE TAGGED
** VERSION: EYELINK II 1
** SOURCE: EYELINK CL
** EYELINK II CL v4.48 Nov 25 2009
** CAMERA: EyeLink CL Version 1.4 Sensor=BHA
** SERIAL NUMBER: CL1-AAD42
** CAMERA_CONFIG: AAD42140.SCD
**

MSG	5409978 RECCFG CR 1000 2 0 R
MSG	5409978 ELCLCFG MTABLER
MSG	5409978 GAZE_COORDS 0.00 0.00 1599.00 1199.00
MSG	5409978 THRESHOLDS R 131 243
MSG	5409978 ELCL_PROC CENTROID (3)
MSG	5409978 ELCL_PCR_PARAM 5 3.0
START	5409979 	RIGHT	SAMPLES	EVENTS
PRESCALER	1
VPRESCALER	1
PUPIL	AREA
EVENTS	GAZE	RIGHT	RATE	1000.00	TRACKING	CR	FILTER	2
SAMPLES	GAZE	RIGHT	RATE	1000.00	TRACKING	CR	FILTER	2
MSG	5409979 !MODE RECORD CR 1000 2 0 R
5409979	  785.7	  609.0	 4366.0	...
INPUT	5409979	127
5409980	  785.7	  609.0	 4367.0	...
5409981	  785.9	  609.2	 4367.0	...
5409982	  786.2	  609.6	 4367.0	...
5409983	  786.2	  610.1	 4367.0	...
5409984	  786.2	  610.4	 4367.0	...
5409985	  786.0	  610.5	 4367.0	...
SFIX R   5409986
5409986	  785.9	  610.5	 4367.0	...
5409987	  785.8	  610.8	 4366.0	...
5409988	  785.9	  611.0	 4365.0	...
5409989	  786.0	  611.2	 4364.0	...
5409990	  786.0	  611.1	 4364.0	...
5409991	  786.0	  611.0	 4364.0	...
5409992	  785.9	  611.0	 4364.0	...
5409993	  785.8	  611.1	 4365.0	...
5409994	  785.7	  611.1	 4366.0	...
5409995	  785.8	  611.0	 4369.0	...
5409996	  786.1	  610.9	 4371.0	...
5409997	  786.4	  610.7	 4372.0	...
5409998	  786.6	  610.5	 4372.0	...
5409999	  786.4	  610.2	 4371.0	...
5410000	  786.2	  610.2	 4369.0	...
5410001	  786.0	  610.2	 4368.0	...
5410002	  786.0	  610.2	 4368.0	...
5410003	  786.0	  610.3	 4367.0	...
5410004	  786.0	  610.4	 4367.0	...
5410005	  786.1	  610.6	 4366.0	...
5410006	  786.1	  610.7	 4366.0	...
5410007	  786.1	  610.7	 4367.0	...
5410008	  785.8	  610.6	 4368.0	...
5410009	  785.7	  611.1	 4370.0	...
5410010	  785.6	  611.6	 4369.0	...
5410011	  785.7	  612.0	 4370.0	...
5410012	  785.8	  611.7	 4371.0	...
5410013	  786.0	  611.4	 4373.0	...
5410014	  786.1	  610.7	 4373.0	...
5410015	  786.3	  610.1	 4373.0	...
5410016	  786.3	  609.6	 4373.0	...
5410017	  786.3	  609.6	 4373.0	...
5410018	  786.4	  609.7	 4373.0	...
5410019	  786.3	  609.7	 4374.0	...
5410020	  786.2	  609.7	 4374.0	...
5410021	  786.0	  609.6	 4373.0	...
5410022	  786.0	  609.7	 4373.0	...
5410023	  786.0	  609.9	 4372.0	...
5410024	  786.0	  610.1	 4372.0	...
5410025	  785.9	  610.2	 4372.0	...
5410026	  785.9	  610.4	 4372.0	...
5410027	  786.0	  610.5	 4372.0	...
5410028	  786.1	  610.6	 4371.0	...
5410029	  786.0	  610.6	 4371.0	...
5410030	  785.9	  610.5	 4372.0	...
5410031	  785.5	  610.4	 4373.0	...
5410032	  785.2	  609.9	 4374.0	...
5410033	  785.0	  609.6	 4377.0	...
5410034	  784.9	  609.5	 4380.0	...
5410035	  784.8	  609.8	 4381.0	...
5410036	  784.9	  610.1	 4380.0	...
5410037	  784.9	  610.1	 4379.0	...
5410038	  785.0	  610.0	 4379.0	...
5410039	  784.9	  609.9	 4381.0	...
5410040	  785.0	  610.0	 4384.0	...
5410041	  785.0	  610.3	 4387.0	...
5410042	  785.2	  610.6	 4388.0	...
5410043	  785.3	  610.8	 4387.0	...
5410044	  785.3	  611.0	 4385.0	...
5410045	  785.3	  611.0	 4385.0	...
5410046	  785.4	  611.1	 4384.0	...
5410047	  785.4	  611.1	 4384.0	...
5410048	  785.4	  611.1	 4385.0	...
5410049	  785.5	  610.8	 4386.0	...
5410050	  785.2	  610.6	 4387.0	...
5410051	  784.8	  610.4	 4389.0	...
5410052	  784.7	  610.4	 4391.0	...
5410053	  784.8	  610.4	 4393.0	...
5410054	  785.0	  610.3	 4394.0	...
5410055	  784.9	  610.3	 4394.0	...
5410056	  784.8	  610.3	 4394.0	...
5410057	  784.7	  610.3	 4394.0	...
5410058	  784.7	  610.5	 4394.0	...
5410059	  784.7	  610.7	 4394.0	...
5410060	  784.6	  611.0	 4394.0	...
5410061	  784.5	  611.1	 4393.0	...
5410062	  784.3	  611.2	 4392.0	...
5410063	  784.2	  611.3	 4392.0	...
5410064	  784.1	  611.3	 4393.0	...
5410065	  784.1	  611.4	 4393.0	...
5410066	  784.1	  611.4	 4392.0	...
5410067	  784.1	  611.4	 4393.0	...
5410068	  784.1	  611.5	 4393.0	...
5410069	  784.2	  611.5	 4393.0	...
5410070	  784.2	  611.6	 4393.0	...
5410071	  784.1	  611.4	 4393.0	...
5410072	  784.1	  611.1	 4393.0	...
5410073	  784.1	  610.9	 4394.0	...
5410074	  784.1	  610.7	 4395.0	...
5410075	  784.2	  610.7	 4397.0	...
5410076	  784.3	  610.7	 4398.0	...
5410077	  784.4	  610.5	 4398.0	...
5410078	  784.4	  610.3	 4398.0	...
5410079	  784.4	  610.3	 4397.0	...
5410080	  784.5	  610.5	 4398.0	...
5410081	  784.5	  610.7	 4398.0	...
5410082	  784.4	  610.7	 4397.0	...
5410083	  784.3	  610.5	 4396.0	...
5410084	  784.1	  610.3	 4395.0	...
5410085	  784.0	  610.0	 4395.0	...
5410086	  783.8	  609.9	 4393.0	...
5410087	  783.8	  609.9	 4392.0	...
5410088	  783.8	  610.0	 4392.0	...
5410089	  783.8	  610.0	 4394.0	...
5410090	  783.9	  610.0	 4393.0	...
5410091	  783.9	  610.0	 4391.0	...
5410092	  783.8	  610.0	 4387.0	...
5410093	  783.7	  610.0	 4387.0	...
5410094	  783.7	  610.1	 4389.0	...
5410095	  783.7	  610.2	 4392.0	...
5410096	  784.2	  610.2	 4394.0	...
5410097	  784.6	  610.1	 4393.0	...
5410098	  785.0	  610.1	 4392.0	...
5410099	  784.8	  610.2	 4392.0	...
5410100	  784.6	  610.1	 4393.0	...
5410101	  784.4	  609.8	 4393.0	...
5410102	  784.4	  609.6	 4394.0	...
5410103	  784.5	  609.5	 4394.0	...
5410104	  784.6	  609.3	 4395.0	...
5410105	  784.5	  609.2	 4395.0	...
5410106	  784.2	  609.0	 4394.0	...
5410107	  783.8	  608.9	 4392.0	...
5410108	  783.7	  609.0	 4389.0	...
5410109	  783.6	  609.1	 4391.0	...
5410110	  783.6	  609.1	 4394.0	...
5410111	  783.6	  609.1	 4397.0	...
5410112	  783.7	  609.1	 4396.0	...
5410113	  783.8	  609.2	 4395.0	...
5410114	  783.7	  609.2	 4393.0	...
5410115	  783.6	  609.2	 4395.0	...
5410116	  783.6	  609.3	 4397.0	...
5410117	  783.7	  609.5	 4399.0	...
5410118	  783.7	  609.7	 4399.0	...
5410119	  783.7	  609.7	 4399.0	...
5410120	  783.7	  609.7	 4403.0	...
5410121	  783.8	  609.7	 4408.0	...
5410122	  784.0	  609.6	 4412.0	...
5410123	  784.1	  609.6	 4413.0	...
5410124	  784.1	  609.7	 4413.0	...
5410125	  784.0	  609.4	 4410.0	...
5410126	  783.9	  609.1	 4408.0	...
5410127	  783.9	  608.8	 4405.0	...
5410128	  783.9	  608.9	 4406.0	...
5410129	  783.8	  609.0	 4406.0	...
5410130	  783.7	  609.0	 4406.0	...
5410131	  783.5	  608.9	 4405.0	...
5410132	  783.3	  608.7	 4404.0	...
5410133	  783.2	  608.9	 4404.0	...
5410134	  783.2	  609.3	 4404.0	...
5410135	  783.2	  609.5	 4404.0	...
5410136	  783.2	  609.2	 4403.0	...
5410137	  783.4	  609.0	 4403.0	...
5410138	  783.6	  609.0	 4402.0	...
5410139	  783.7	  609.0	 4402.0	...
5410140	  783.7	  608.7	 4402.0	...
5410141	  783.6	  608.5	 4402.0	...
5410142	  783.5	  608.2	 4402.0	...
5410143	  783.5	  608.1	 4401.0	...
5410144	  783.2	  608.2	 4400.0	...
5410145	  782.9	  608.4	 4399.0	...
5410146	  782.7	  608.6	 4399.0	...
5410147	  782.7	  608.6	 4399.0	...
5410148	  782.8	  608.5	 4398.0	...
5410149	  782.6	  608.6	 4398.0	...
5410150	  782.4	  608.7	 4397.0	...
5410151	  782.1	  608.9	 4397.0	...
5410152	  782.3	  608.9	 4396.0	...
5410153	  782.5	  608.7	 4395.0	...
5410154	  782.8	  608.5	 4393.0	...
5410155	  782.8	  608.3	 4393.0	...
5410156	  783.0	  608.2	 4395.0	...
5410157	  783.1	  607.8	 4398.0	...
5410158	  783.2	  607.4	 4400.0	...
5410159	  783.4	  606.9	 4400.0	...
5410160	  783.5	  606.7	 4400.0	...
5410161	  783.6	  606.6	 4401.0	...
5410162	  783.6	  606.6	 4402.0	...
5410163	  783.5	  606.5	 4402.0	...
5410164	  783.4	  606.4	 4401.0	...
5410165	  783.2	  606.4	 4400.0	...
5410166	  783.2	  606.5	 4400.0	...
5410167	  783.1	  606.6	 4401.0	...
5410168	  783.1	  606.9	 4402.0	...
5410169	  783.1	  607.3	 4402.0	...
5410170	  783.0	  607.7	 4402.0	...
5410171	  783.0	  607.5	 4402.0	...
5410172	  783.0	  607.2	 4403.0	...
5410173	  783.0	  606.7	 4404.0	...
5410174	  783.1	  606.7	 4405.0	...
5410175	  783.1	  606.9	 4406.0	...
5410176	  783.1	  607.2	 4406.0	...
5410177	  783.1	  607.4	 4406.0	...
5410178	  783.1	  607.3	 4406.0	...
5410179	  783.1	  607.3	 4405.0	...
5410180	  783.1	  607.3	 4407.0	...
5410181	  783.1	  607.3	 4408.0	...
5410182	  783.2	  607.4	 4410.0	...
5410183	  783.0	  607.5	 4411.0	...
5410184	  782.8	  607.7	 4412.0	...
5410185	  782.5	  607.8	 4413.0	...
5410186	  782.4	  607.8	 4414.0	...
5410187	  782.3	  607.8	 4414.0	...
5410188	  782.4	  607.8	 4415.0	...
5410189	  782.7	  607.7	 4415.0	...
5410190	  783.0	  607.6	 4415.0	...
5410191	  783.1	  607.3	 4415.0	...
5410192	  783.1	  607.1	 4416.0	...
5410193	  783.2	  606.9	 4416.0	...
5410194	  783.3	  606.9	 4415.0	...
5410195	  783.4	  606.8	 4414.0	...
5410196	  783.2	  606.9	 4412.0	...
5410197	  783.0	  607.0	 4412.0	...
5410198	  782.9	  607.0	 4411.0	...
5410199	  783.0	  607.0	 4411.0	...
5410200	  783.1	  607.0	 4409.0	...
5410201	  783.0	  606.8	 4407.0	...
5410202	  783.0	  606.6	 4405.0	...
5410203	  783.0	  606.7	 4405.0	...
5410204	  783.1	  607.0	 4404.0	...
5410205	  783.3	  607.2	 4404.0	...
5410206	  783.3	  607.1	 4404.0	...
5410207	  783.3	  606.9	 4406.0	...
5410208	  783.2	  606.7	 4407.0	...
5410209	  783.0	  606.6	 4409.0	...
5410210	  782.8	  606.6	 4409.0	...
5410211	  782.6	  606.6	 4409.0	...
5410212	  782.7	  606.6	 4410.0	...
5410213	  782.9	  606.7	 4410.0	...
5410214	  782.9	  606.8	 4410.0	...
5410215	  782.8	  606.9	 4410.0	...
5410216	  782.8	  607.0	 4411.0	...
5410217	  783.0	  607.2	 4411.0	...
5410218	  783.0	  607.2	 4412.0	...
5410219	  782.9	  607.2	 4413.0	...
5410220	  782.9	  607.2	 4413.0	...
5410221	  782.9	  607.4	 4413.0	...
5410222	  783.1	  607.4	 4412.0	...
5410223	  783.2	  607.3	 4411.0	...
5410224	  783.2	  607.2	 4410.0	...
5410225	  783.2	  607.0	 4409.0	...
5410226	  783.2	  607.0	 4409.0	...
5410227	  783.1	  607.0	 4409.0	...
5410228	  783.1	  606.9	 4409.0	...
5410229	  783.0	  606.8	 4408.0	...
5410230	  783.0	  606.7	 4409.0	...
5410231	  782.9	  606.8	 4411.0	...
5410232	  782.7	  606.7	 4412.0	...
5410233	  782.9	  606.6	 4411.0	...
5410234	  783.2	  606.5	 4410.0	...
5410235	  783.3	  606.4	 4409.0	...
5410236	  783.1	  606.2	 4408.0	...
5410237	  782.8	  605.8	 4409.0	...
5410238	  782.7	  605.4	 4410.0	...
5410239	  782.2	  604.9	 4411.0	...
5410240	  781.7	  604.1	 4410.0	...
EFIX R   5409986	5410240	255	  784.1	  609.0	   4395
SSACC R  5410241
5410241	  781.1	  602.6	 4409.0	...
5410242	  780.5	  600.8	 4408.0	...
5410243	  779.7	  598.8	 4405.0	...
5410244	  778.5	  596.3	 4402.0	...
5410245	  777.8	  594.1	 4397.0	...
5410246	  777.3	  591.5	 4394.0	...
5410247	  777.2	  589.5	 4391.0	...
5410248	  777.0	  587.1	 4391.0	...
5410249	  776.8	  585.7	 4392.0	...
ESACC R  5410241	5410249	9	  781.1	  602.6	  776.8	  585.7	   0.37	     45
SFIX R   5410250
5410250	  776.6	  584.2	 4390.0	...
5410251	  776.8	  583.6	 4388.0	...
5410252	  777.3	  582.8	 4386.0	...
5410253	  777.8	  582.4	 4385.0	...
5410254	  777.9	  581.8	 4385.0	...
5410255	  778.2	  581.5	 4386.0	...
5410256	  778.5	  581.2	 4386.0	...
5410257	  778.9	  581.2	 4386.0	...
5410258	  779.1	  581.2	 4384.0	...
5410259	  779.2	  581.2	 4382.0	...
5410260	  779.4	  581.2	 4380.0	...
5410261	  779.3	  581.3	 4380.0	...
5410262	  779.3	  581.8	 4381.0	...
5410263	  779.5	  582.1	 4381.0	...
5410264	  779.8	  582.4	 4381.0	...
5410265	  780.1	  583.0	 4381.0	...
5410266	  780.2	  583.6	 4380.0	...
5410267	  780.4	  584.1	 4379.0	...
5410268	  781.0	  584.3	 4381.0	...
5410269	  781.5	  584.6	 4384.0	...
5410270	  781.4	  585.4	 4387.0	...
5410271	  780.9	  585.8	 4387.0	...
5410272	  780.2	  586.3	 4387.0	...
5410273	  779.9	  586.3	 4387.0	...
5410274	  779.5	  586.4	 4387.0	...
5410275	  779.1	  586.5	 4388.0	...
5410276	  778.8	  586.5	 4390.0	...
5410277	  778.7	  586.5	 4391.0	...
5410278	  778.5	  586.5	 4392.0	...
5410279	  778.3	  586.5	 4391.0	...
5410280	  778.3	  586.4	 4391.0	...
5410281	  778.7	  586.6	 4390.0	...
5410282	  779.3	  586.9	 4390.0	...
5410283	  780.0	  587.4	 4390.0	...
5410284	  780.3	  587.6	 4390.0	...
5410285	  780.6	  588.1	 4390.0	...
5410286	  780.6	  588.3	 4390.0	...
5410287	  780.6	  588.6	 4390.0	...
5410288	  780.6	  588.7	 4390.0	...
5410289	  780.6	  588.7	 4390.0	...
5410290	  780.5	  588.6	 4390.0	...
5410291	  780.4	  588.4	 4390.0	...
5410292	  780.2	  588.3	 4391.0	...
5410293	  780.2	  588.2	 4390.0	...
5410294	  780.0	  588.3	 4389.0	...
5410295	  779.9	  588.7	 4389.0	...
5410296	  779.8	  589.0	 4388.0	...
5410297	  779.8	  589.3	 4388.0	...
5410298	  779.9	  589.3	 4387.0	...
5410299	  780.1	  589.3	 4388.0	...
5410300	  780.3	  589.3	 4389.0	...
5410301	  780.6	  589.2	 4390.0	...
5410302	  781.0	  589.3	 4389.0	...
5410303	  781.3	  589.3	 4389.0	...
5410304	  781.4	  589.4	 4389.0	...
5410305	  781.5	  589.3	 4390.0	...
5410306	  781.4	  589.3	 4391.0	...
5410307	  781.3	  589.1	 4392.0	...
5410308	  781.2	  588.9	 4389.0	...
5410309	  781.2	  588.8	 4386.0	...
5410310	  781.3	  589.0	 4383.0	...
5410311	  781.4	  589.2	 4383.0	...
5410312	  781.4	  589.4	 4383.0	...
5410313	  781.3	  589.4	 4383.0	...
5410314	  781.2	  589.6	 4383.0	...
5410315	  781.2	  589.8	 4383.0	...
5410316	  781.2	  590.2	 4384.0	...
5410317	  781.2	  590.3	 4385.0	...
5410318	  781.1	  590.2	 4385.0	...
5410319	  781.1	  589.9	 4384.0	...
5410320	  781.2	  589.8	 4383.0	...
5410321	  781.3	  589.8	 4383.0	...
5410322	  781.4	  590.0	 4382.0	...
5410323	  781.5	  590.1	 4383.0	...
5410324	  781.5	  590.2	 4382.0	...
5410325	  781.4	  590.1	 4382.0	...
5410326	  781.4	  590.0	 4382.0	...
5410327	  781.4	  589.9	 4381.0	...
5410328	  781.6	  589.9	 4380.0	...
5410329	  781.7	  589.8	 4380.0	...
5410330	  781.9	  589.6	 4380.0	...
5410331	  781.9	  589.1	 4380.0	...
5410332	  781.8	  588.4	 4380.0	...
5410333	  781.8	  587.8	 4376.0	...
5410334	  781.9	  587.5	 4373.0	...
5410335	  782.0	  587.6	 4369.0	...
5410336	  782.1	  587.7	 4368.0	...
5410337	  782.1	  587.8	 4368.0	...
5410338	  782.2	  587.9	 4368.0	...
5410339	  782.4	  588.0	 4368.0	...
5410340	  782.4	  588.0	 4369.0	...
5410341	  782.5	  588.1	 4368.0	...
5410342	  782.5	  588.0	 4367.0	...
5410343	  782.6	  587.7	 4367.0	...
5410344	  782.6	  587.4	 4367.0	...
5410345	  782.8	  587.1	 4369.0	...
5410346	  782.9	  587.1	 4370.0	...
5410347	  782.8	  587.1	 4371.0	...
5410348	  782.6	  587.1	 4372.0	...
5410349	  782.3	  587.5	 4373.0	...
5410350	  782.2	  587.8	 4373.0	...
5410351	  782.2	  588.1	 4374.0	...
5410352	  782.4	  588.0	 4374.0	...
5410353	  782.7	  588.0	 4374.0	...
5410354	  782.9	  588.2	 4375.0	...
5410355	  783.0	  588.4	 4377.0	...
5410356	  783.0	  588.5	 4378.0	...
5410357	  782.9	  588.6	 4379.0	...
5410358	  782.8	  588.6	 4378.0	...
5410359	  782.6	  588.4	 4377.0	...
5410360	  782.6	  588.1	 4376.0	...
5410361	  782.7	  587.9	 4374.0	...
5410362	  782.7	  588.1	 4372.0	...
5410363	  782.5	  588.3	 4370.0	...
5410364	  782.5	  588.6	 4371.0	...
5410365	  782.6	  588.8	 4371.0	...
5410366	  782.6	  589.1	 4373.0	...
5410367	  782.5	  589.2	 4374.0	...
5410368	  782.5	  589.3	 4374.0	...
5410369	  782.4	  589.3	 4373.0	...
5410370	  782.4	  589.6	 4373.0	...
5410371	  782.4	  590.0	 4373.0	...
5410372	  782.4	  590.0	 4373.0	...
5410373	  782.4	  589.7	 4373.0	...
5410374	  782.3	  589.4	 4373.0	...
5410375	  782.2	  589.2	 4372.0	...
5410376	  782.0	  588.8	 4372.0	...
5410377	  781.8	  588.5	 4372.0	...
5410378	  781.7	  588.4	 4372.0	...
5410379	  781.6	  588.5	 4372.0	...
5410380	  781.5	  588.6	 4372.0	...
5410381	  781.5	  588.7	 4373.0	...
5410382	  781.7	  588.7	 4374.0	...
5410383	  781.7	  588.6	 4375.0	...
5410384	  781.7	  588.7	 4376.0	...
5410385	  781.7	  588.8	 4376.0	...
5410386	  781.6	  588.5	 4377.0	...
5410387	  781.6	  588.0	 4378.0	...
5410388	  781.2	  587.6	 4378.0	...
5410389	  780.9	  587.3	 4374.0	...
5410390	  780.7	  587.0	 4370.0	...
5410391	  781.0	  586.7	 4364.0	...
5410392	  781.2	  586.8	 4361.0	...
5410393	  781.4	  587.0	 4359.0	...
5410394	  781.6	  587.3	 4360.0	...
5410395	  781.8	  587.6	 4361.0	...
5410396	  782.1	  587.7	 4361.0	...
5410397	  782.3	  587.7	 4359.0	...
5410398	  782.8	  587.5	 4358.0	...
5410399	  782.9	  587.5	 4357.0	...
5410400	  783.1	  587.4	 4356.0	...
5410401	  783.1	  587.3	 4356.0	...
5410402	  783.0	  587.2	 4356.0	...
5410403	  783.0	  587.1	 4356.0	...
5410404	  783.1	  587.0	 4355.0	...
5410405	  783.3	  587.3	 4356.0	...
5410406	  783.6	  587.6	 4357.0	...
5410407	  783.5	  588.0	 4359.0	...
5410408	  783.3	  588.0	 4359.0	...
5410409	  782.8	  588.2	 4360.0	...
5410410	  782.6	  588.3	 4361.0	...
5410411	  782.4	  588.0	 4361.0	...
5410412	  782.2	  587.5	 4358.0	...
5410413	  781.8	  586.9	 4354.0	...
5410414	  781.5	  586.8	 4352.0	...
5410415	  781.4	  587.2	 4353.0	...
5410416	  781.3	  587.6	 4354.0	...
5410417	  781.4	  587.9	 4358.0	...
5410418	  781.6	  587.8	 4361.0	...
5410419	  781.8	  587.8	 4363.0	...
5410420	  782.0	  588.0	 4363.0	...
5410421	  782.0	  588.1	 4363.0	...
5410422	  782.1	  588.1	 4362.0	...
5410423	  782.1	  588.2	 4363.0	...
5410424	  782.1	  588.2	 4364.0	...
5410425	  782.0	  588.1	 4365.0	...
5410426	  781.8	  588.1	 4364.0	...
5410427	  781.7	  588.0	 4363.0	...
5410428	  781.6	  587.9	 4363.0	...
5410429	  781.6	  587.9	 4363.0	...
5410430	  781.6	  587.9	 4363.0	...
5410431	  781.7	  587.8	 4364.0	...
5410432	  781.7	  587.8	 4364.0	...
5410433	  781.6	  587.8	 4364.0	...
5410434	  781.7	  587.8	 4363.0	...
5410435	  781.9	  587.8	 4363.0	...
5410436	  782.2	  587.9	 4362.0	...
5410437	  782.2	  588.1	 4363.0	...
5410438	  782.2	  588.4	 4363.0	...
5410439	  782.0	  588.5	 4362.0	...
5410440	  781.9	  588.5	 4359.0	...
5410441	  781.9	  588.4	 4357.0	...
5410442	  782.1	  588.3	 4357.0	...
5410443	  782.0	  588.2	 4359.0	...
5410444	  781.9	  588.3	 4360.0	...
5410445	  781.7	  588.3	 4359.0	...
5410446	  781.8	  588.3	 4359.0	...
5410447	  781.9	  588.2	 4358.0	...
5410448	  782.0	  588.1	 4358.0	...
5410449	  782.3	  587.8	 4357.0	...
5410450	  782.7	  587.6	 4357.0	...
5410451	  783.0	  587.5	 4358.0	...
5410452	  783.2	  587.5	 4359.0	...
5410453	  783.1	  587.6	 4359.0	...
5410454	  783.0	  587.8	 4360.0	...
5410455	  782.8	  587.9	 4358.0	...
5410456	  782.8	  588.1	 4356.0	...
5410457	  782.8	  588.1	 4355.0	...
5410458	  782.8	  588.1	 4356.0	...
5410459	  782.7	  587.8	 4358.0	...
5410460	  782.6	  587.5	 4360.0	...
5410461	  782.5	  587.5	 4360.0	...
5410462	  782.3	  587.7	 4360.0	...
5410463	  782.1	  587.9	 4361.0	...
5410464	  782.1	  588.0	 4359.0	...
5410465	  782.4	  588.0	 4355.0	...
5410466	  782.6	  588.0	 4351.0	...
5410467	  782.7	  588.1	 4351.0	...
5410468	  782.7	  588.1	 4354.0	...
5410469	  782.7	  588.1	 4357.0	...
5410470	  782.7	  588.1	 4361.0	...
5410471	  782.7	  588.2	 4363.0	...
5410472	  782.6	  588.1	 4365.0	...
5410473	  782.5	  588.1	 4365.0	...
5410474	  782.1	  588.0	 4364.0	...
5410475	  781.8	  588.0	 4365.0	...
5410476	  781.6	  587.9	 4366.0	...
5410477	  781.7	  587.7	 4367.0	...
5410478	  782.0	  587.7	 4367.0	...
5410479	  782.2	  587.8	 4368.0	...
5410480	  782.5	  588.1	 4369.0	...
5410481	  782.7	  588.2	 4366.0	...
5410482	  783.0	  588.1	 4363.0	...
5410483	  783.1	  587.9	 4360.0	...
5410484	  783.2	  587.8	 4360.0	...
5410485	  783.2	  587.8	 4360.0	...
5410486	  783.1	  587.9	 4360.0	...
5410487	  783.4	  587.7	 4359.0	...
5410488	  783.7	  587.5	 4361.0	...
5410489	  784.0	  587.3	 4362.0	...
5410490	  784.1	  587.4	 4362.0	...
5410491	  784.1	  587.6	 4361.0	...
5410492	  784.1	  587.6	 4359.0	...
5410493	  784.1	  587.6	 4359.0	...
5410494	  784.2	  587.6	 4359.0	...
5410495	  784.2	  587.6	 4361.0	...
5410496	  784.3	  587.5	 4362.0	...
5410497	  784.4	  587.7	 4363.0	...
5410498	  784.6	  588.0	 4363.0	...
5410499	  784.8	  588.2	 4363.0	...
5410500	  784.9	  588.1	 4363.0	...
5410501	  784.6	  587.8	 4363.0	...
5410502	  784.3	  587.6	 4362.0	...
5410503	  784.0	  587.4	 4359.0	...
5410504	  783.8	  587.5	 4356.0	...
5410505	  783.5	  587.5	 4356.0	...
5410506	  783.2	  587.5	 4358.0	...
5410507	  783.2	  587.5	 4359.0	...
5410508	  783.2	  587.6	 4359.0	...
5410509	  783.4	  587.7	 4358.0	...
5410510	  783.6	  587.6	 4358.0	...
5410511	  783.7	  587.5	 4358.0	...
5410512	  783.9	  587.3	 4358.0	...
5410513	  784.0	  587.3	 4359.0	...
5410514	  784.1	  587.3	 4359.0	...
5410515	  784.0	  587.3	 4359.0	...
5410516	  783.9	  587.3	 4361.0	...
5410517	  783.9	  587.2	 4362.0	...
5410518	  783.9	  587.1	 4363.0	...
5410519	  783.9	  587.2	 4362.0	...
5410520	  783.9	  587.2	 4362.0	...
5410521	  783.7	  587.3	 4363.0	...
5410522	  783.7	  587.4	 4365.0	...
5410523	  783.7	  587.6	 4366.0	...
5410524	  783.7	  587.9	 4367.0	...
5410525	  783.4	  587.8	 4366.0	...
5410526	  782.9	  587.8	 4365.0	...
5410527	  782.5	  587.7	 4365.0	...
5410528	  782.3	  587.8	 4364.0	...
5410529	  782.4	  587.8	 4366.0	...
5410530	  782.5	  587.8	 4369.0	...
5410531	  783.0	  587.9	 4371.0	...
5410532	  783.5	  588.0	 4371.0	...
5410533	  783.8	  587.9	 4370.0	...
5410534	  783.4	  587.6	 4369.0	...
5410535	  783.1	  587.3	 4368.0	...
5410536	  783.1	  587.2	 4367.0	...
5410537	  783.2	  587.0	 4368.0	...
5410538	  783.3	  587.0	 4370.0	...
5410539	  783.4	  587.1	 4371.0	...
5410540	  783.4	  587.3	 4371.0	...
5410541	  783.3	  587.4	 4371.0	...
5410542	  783.2	  587.4	 4371.0	...
5410543	  783.1	  587.4	 4371.0	...
5410544	  783.2	  587.3	 4371.0	...
5410545	  783.3	  587.3	 4372.0	...
5410546	  783.5	  587.3	 4375.0	...
5410547	  783.5	  587.2	 4377.0	...
5410548	  783.4	  587.4	 4378.0	...
5410549	  783.3	  587.6	 4377.0	...
5410550	  783.1	  587.8	 4376.0	...
5410551	  783.0	  587.8	 4376.0	...
5410552	  783.0	  587.8	 4377.0	...
5410553	  783.1	  588.0	 4378.0	...
5410554	  783.2	  588.1	 4380.0	...
5410555	  783.2	  588.2	 4379.0	...
5410556	  783.4	  588.5	 4378.0	...
5410557	  783.4	  588.8	 4377.0	...
5410558	  783.5	  588.9	 4376.0	...
5410559	  783.5	  588.7	 4377.0	...
5410560	  783.5	  588.5	 4380.0	...
5410561	  783.6	  588.6	 4382.0	...
5410562	  783.6	  588.8	 4384.0	...
5410563	  783.7	  589.0	 4385.0	...
5410564	  783.7	  589.0	 4384.0	...
5410565	  783.7	  588.9	 4383.0	...
5410566	  783.8	  588.8	 4381.0	...
5410567	  783.9	  588.7	 4384.0	...
5410568	  784.0	  588.7	 4387.0	...
5410569	  784.0	  588.6	 4389.0	...
5410570	  783.9	  588.3	 4389.0	...
5410571	  783.8	  587.9	 4391.0	...
5410572	  783.7	  587.6	 4392.0	...
5410573	  783.7	  588.1	 4393.0	...
5410574	  783.7	  588.6	 4393.0	...
5410575	  783.7	  588.9	 4392.0	...
5410576	  783.6	  588.8	 4392.0	...
5410577	  783.6	  588.9	 4392.0	...
5410578	  783.5	  589.2	 4391.0	...
5410579	  783.4	  589.4	 4391.0	...
5410580	  783.3	  589.4	 4392.0	...
5410581	  783.5	  589.3	 4394.0	...
5410582	  783.8	  589.3	 4396.0	...
5410583	  784.0	  589.3	 4396.0	...
5410584	  784.0	  589.2	 4397.0	...
5410585	  784.0	  589.2	 4397.0	...
5410586	  784.1	  589.2	 4398.0	...
5410587	  784.3	  589.4	 4398.0	...
5410588	  784.5	  589.6	 4397.0	...
5410589	  785.0	  589.6	 4397.0	...
5410590	  785.7	  588.9	 4396.0	...
5410591	  786.4	  588.1	 4395.0	...
5410592	  786.7	  587.2	 4393.0	...
5410593	  786.8	  586.3	 4392.0	...
5410594	  787.2	  585.4	 4391.0	...
5410595	  787.5	  584.5	 4391.0	...
5410596	  788.4	  583.9	 4390.0	...
5410597	  789.2	  583.3	 4388.0	...
5410598	  790.3	  582.9	 4385.0	...
5410599	  790.8	  582.6	 4384.0	...
5410600	  791.5	  582.5	 4385.0	...
5410601	  792.1	  582.8	 4387.0	...
5410602	  793.1	  583.1	 4388.0	...
5410603	  793.7	  583.8	 4388.0	...
5410604	  794.4	  584.2	 4388.0	...
5410605	  794.8	  584.9	 4390.0	...
5410606	  795.7	  585.3	 4391.0	...
5410607	  796.3	  585.5	 4394.0	...
5410608	  797.4	  585.5	 4396.0	...
5410609	  797.9	  585.4	 4399.0	...
5410610	  798.2	  584.5	 4399.0	...
5410611	  798.0	  583.7	 4399.0	...
5410612	  797.6	  582.5	 4399.0	...
5410613	  797.1	  581.7	 4399.0	...
5410614	  796.2	  581.2	 4399.0	...
5410615	  795.3	  581.0	 4399.0	...
5410616	  794.2	  580.4	 4398.0	...
5410617	  793.4	  579.8	 4397.0	...
5410618	  792.8	  579.2	 4397.0	...
5410619	  792.5	  579.9	 4398.0	...
5410620	  792.5	  580.6	 4399.0	...
5410621	  792.5	  581.5	 4400.0	...
5410622	  792.4	  582.4	 4400.0	...
5410623	  792.4	  583.4	 4401.0	...
5410624	  792.4	  584.2	 4401.0	...
5410625	  792.3	  584.4	 4401.0	...
5410626	  792.2	  584.4	 4400.0	...
5410627	  792.3	  584.9	 4400.0	...
5410628	  792.4	  585.3	 4400.0	...
5410629	  792.8	  585.6	 4401.0	...
5410630	  793.0	  585.1	 4402.0	...
5410631	  793.2	  584.7	 4404.0	...
5410632	  793.1	  584.5	 4406.0	...
5410633	  793.1	  584.4	 4407.0	...
5410634	  793.1	  584.3	 4407.0	...
5410635	  793.2	  584.3	 4406.0	...
5410636	  793.2	  584.5	 4405.0	...
5410637	  793.2	  584.7	 4406.0	...
5410638	  792.9	  584.5	 4407.0	...
5410639	  792.6	  584.3	 4407.0	...
5410640	  792.5	  584.1	 4407.0	...
5410641	  792.5	  584.2	 4407.0	...
5410642	  792.5	  584.2	 4407.0	...
5410643	  792.4	  584.2	 4409.0	...
5410644	  792.4	  584.0	 4410.0	...
5410645	  792.4	  583.9	 4411.0	...
5410646	  792.5	  583.8	 4412.0	...
5410647	  792.6	  583.6	 4413.0	...
5410648	  792.7	  583.5	 4415.0	...
5410649	  792.5	  583.4	 4416.0	...
5410650	  792.3	  583.6	 4417.0	...
5410651	  792.0	  584.0	 4419.0	...
5410652	  791.8	  584.3	 4421.0	...
5410653	  791.7	  584.5	 4423.0	...
5410654	  791.6	  584.8	 4423.0	...
5410655	  791.6	  585.1	 4423.0	...
5410656	  791.8	  585.3	 4424.0	...
5410657	  791.9	  585.3	 4424.0	...
5410658	  791.9	  585.4	 4426.0	...
5410659	  791.9	  585.4	 4426.0	...
5410660	  791.9	  585.3	 4427.0	...
5410661	  791.8	  585.2	 4426.0	...
5410662	  791.6	  584.9	 4425.0	...
5410663	  791.4	  584.6	 4425.0	...
5410664	  791.3	  584.3	 4426.0	...
5410665	  791.3	  584.2	 4427.0	...
5410666	  791.4	  584.5	 4428.0	...
5410667	  791.3	  584.8	 4430.0	...
5410668	  791.2	  584.9	 4431.0	...
5410669	  791.0	  584.8	 4432.0	...
5410670	  790.9	  584.9	 4432.0	...
5410671	  790.8	  585.2	 4433.0	...
5410672	  790.7	  585.6	 4431.0	...
5410673	  790.6	  585.8	 4429.0	...
5410674	  790.5	  585.7	 4426.0	...
5410675	  790.4	  585.5	 4426.0	...
5410676	  790.4	  585.2	 4428.0	...
5410677	  790.4	  584.9	 4431.0	...
5410678	  790.3	  584.6	 4434.0	...
5410679	  790.3	  584.3	 4435.0	...
5410680	  790.3	  584.2	 4434.0	...
5410681	  790.3	  584.0	 4434.0	...
5410682	  790.3	  583.9	 4436.0	...
5410683	  790.4	  583.8	 4437.0	...
5410684	  790.3	  583.9	 4439.0	...
5410685	  790.2	  584.0	 4438.0	...
5410686	  790.0	  584.0	 4438.0	...
5410687	  790.0	  584.1	 4438.0	...
5410688	  789.9	  584.2	 4440.0	...
5410689	  789.9	  584.3	 4443.0	...
5410690	  789.8	  584.1	 4444.0	...
5410691	  789.8	  583.8	 4444.0	...
5410692	  790.1	  583.9	 4444.0	...
5410693	  790.4	  584.4	 4444.0	...
5410694	  790.7	  585.0	 4445.0	...
5410695	  790.7	  585.1	 4446.0	...
5410696	  790.8	  585.1	 4447.0	...
5410697	  790.9	  585.0	 4447.0	...
5410698	  790.9	  585.1	 4447.0	...
5410699	  790.9	  585.1	 4449.0	...
5410700	  790.9	  585.1	 4450.0	...
5410701	  790.9	  585.2	 4451.0	...
5410702	  791.0	  585.2	 4451.0	...
5410703	  791.1	  585.3	 4451.0	...
5410704	  791.1	  585.4	 4450.0	...
5410705	  791.1	  585.2	 4449.0	...
5410706	  791.0	  585.0	 4449.0	...
5410707	  791.0	  584.8	 4448.0	...
5410708	  790.9	  584.9	 4449.0	...
5410709	  791.0	  584.9	 4450.0	...
5410710	  791.2	  584.6	 4451.0	...
5410711	  791.4	  584.3	 4452.0	...
5410712	  791.3	  584.3	 4452.0	...
5410713	  791.3	  584.5	 4454.0	...
5410714	  791.3	  584.8	 4457.0	...
5410715	  791.4	  584.7	 4458.0	...
5410716	  791.5	  584.7	 4456.0	...
5410717	  791.6	  584.7	 4454.0	...
5410718	  791.6	  584.6	 4454.0	...
5410719	  791.5	  584.6	 4454.0	...
5410720	  791.5	  585.0	 4456.0	...
5410721	  791.5	  585.4	 4456.0	...
5410722	  791.6	  585.9	 4457.0	...
5410723	  791.5	  586.0	 4457.0	...
5410724	  791.2	  585.6	 4457.0	...
5410725	  791.0	  585.1	 4458.0	...
5410726	  790.9	  584.6	 4458.0	...
5410727	  790.9	  584.8	 4459.0	...
5410728	  790.8	  585.2	 4461.0	...
5410729	  790.7	  585.5	 4462.0	...
5410730	  790.5	  585.4	 4465.0	...
5410731	  790.5	  585.3	 4467.0	...
5410732	  790.5	  585.2	 4469.0	...
5410733	  791.0	  585.4	 4469.0	...
5410734	  791.5	  585.6	 4470.0	...
5410735	  792.0	  585.8	 4470.0	...
5410736	  792.0	  585.8	 4470.0	...
5410737	  792.1	  585.8	 4469.0	...
5410738	  792.0	  585.9	 4470.0	...
5410739	  792.0	  586.0	 4470.0	...
5410740	  791.9	  586.1	 4471.0	...
5410741	  791.9	  586.2	 4472.0	...
5410742	  791.8	  586.5	 4473.0	...
5410743	  791.8	  586.7	 4474.0	...
5410744	  791.7	  586.7	 4476.0	...
5410745	  791.8	  586.7	 4477.0	...
5410746	  791.8	  586.7	 4480.0	...
5410747	  791.6	  586.7	 4483.0	...
5410748	  791.4	  586.7	 4484.0	...
5410749	  791.1	  586.7	 4483.0	...
5410750	  791.3	  586.7	 4482.0	...
5410751	  791.6	  586.8	 4480.0	...
5410752	  791.9	  586.8	 4478.0	...
5410753	  791.9	  586.8	 4477.0	...
5410754	  791.9	  586.8	 4477.0	...
5410755	  791.9	  586.8	 4480.0	...
5410756	  791.8	  586.8	 4482.0	...
5410757	  791.7	  586.9	 4484.0	...
5410758	  791.6	  587.0	 4484.0	...
5410759	  791.5	  587.0	 4485.0	...
5410760	  791.5	  587.1	 4486.0	...
5410761	  791.7	  587.1	 4487.0	...
5410762	  791.9	  587.1	 4487.0	...
5410763	  791.9	  587.0	 4489.0	...
5410764	  791.9	  586.9	 4491.0	...
5410765	  791.9	  586.8	 4492.0	...
5410766	  791.8	  586.8	 4490.0	...
5410767	  791.6	  586.9	 4489.0	...
5410768	  791.5	  586.8	 4491.0	...
5410769	  791.5	  586.7	 4492.0	...
5410770	  791.6	  586.5	 4492.0	...
5410771	  791.8	  586.4	 4493.0	...
5410772	  791.9	  586.4	 4493.0	...
5410773	  791.9	  586.3	 4493.0	...
5410774	  791.7	  586.3	 4494.0	...
5410775	  791.6	  586.3	 4494.0	...
5410776	  791.7	  586.3	 4494.0	...
5410777	  791.8	  586.5	 4494.0	...
5410778	  791.6	  586.7	 4494.0	...
5410779	  791.4	  587.0	 4494.0	...
5410780	  791.1	  587.1	 4495.0	...
5410781	  791.1	  587.0	 4497.0	...
5410782	  791.1	  587.0	 4497.0	...
5410783	  791.1	  587.0	 4496.0	...
5410784	  791.1	  586.9	 4496.0	...
5410785	  791.1	  586.9	 4496.0	...
5410786	  791.2	  586.7	 4497.0	...
5410787	  791.2	  586.6	 4496.0	...
5410788	  791.3	  586.6	 4496.0	...
5410789	  791.3	  586.6	 4495.0	...
5410790	  791.3	  586.4	 4496.0	...
5410791	  791.6	  586.3	 4497.0	...
5410792	  792.0	  586.2	 4497.0	...
5410793	  792.2	  586.2	 4497.0	...
5410794	  792.0	  586.2	 4496.0	...
5410795	  791.8	  586.3	 4499.0	...
5410796	  791.7	  586.2	 4502.0	...
5410797	  791.7	  586.1	 4504.0	...
5410798	  791.6	  586.0	 4504.0	...
5410799	  791.6	  586.0	 4503.0	...
5410800	  791.8	  586.0	 4503.0	...
5410801	  792.0	  586.1	 4504.0	...
5410802	  792.0	  586.3	 4507.0	...
5410803	  791.8	  586.5	 4510.0	...
5410804	  791.5	  586.6	 4513.0	...
5410805	  791.7	  586.2	 4514.0	...
5410806	  791.9	  585.8	 4516.0	...
5410807	  792.1	  585.4	 4516.0	...
5410808	  792.2	  585.5	 4515.0	...
5410809	  792.4	  585.6	 4514.0	...
5410810	  792.7	  585.7	 4513.0	...
5410811	  792.9	  585.9	 4513.0	...
5410812	  793.0	  586.3	 4513.0	...
5410813	  793.0	  586.6	 4513.0	...
5410814	  793.0	  586.7	 4513.0	...
5410815	  793.0	  586.8	 4512.0	...
5410816	  793.1	  586.8	 4512.0	...
5410817	  792.8	  587.1	 4512.0	...
5410818	  792.5	  587.5	 4512.0	...
5410819	  792.2	  587.8	 4511.0	...
5410820	  792.1	  587.9	 4511.0	...
5410821	  792.1	  588.0	 4511.0	...
5410822	  792.0	  588.2	 4511.0	...
5410823	  791.9	  588.3	 4511.0	...
5410824	  791.9	  588.3	 4512.0	...
5410825	  791.9	  588.2	 4515.0	...
5410826	  792.0	  588.3	 4517.0	...
5410827	  792.1	  588.4	 4519.0	...
5410828	  792.2	  588.8	 4519.0	...
5410829	  792.3	  589.0	 4519.0	...
5410830	  792.4	  589.2	 4520.0	...
5410831	  792.2	  589.2	 4520.0	...
5410832	  792.1	  589.2	 4520.0	...
5410833	  791.9	  589.4	 4521.0	...
5410834	  791.9	  589.6	 4523.0	...
5410835	  791.8	  589.6	 4525.0	...
5410836	  791.8	  589.3	 4525.0	...
5410837	  791.7	  589.0	 4527.0	...
5410838	  791.8	  588.9	 4529.0	...
5410839	  791.8	  588.9	 4528.0	...
5410840	  791.9	  588.8	 4525.0	...
5410841	  791.9	  588.8	 4522.0	...
5410842	  791.9	  588.7	 4522.0	...
5410843	  791.9	  588.6	 4522.0	...
5410844	  792.3	  588.6	 4523.0	...
5410845	  792.6	  588.2	 4524.0	...
5410846	  792.9	  587.9	 4525.0	...
5410847	  793.0	  587.6	 4525.0	...
5410848	  793.1	  587.6	 4524.0	...
5410849	  793.2	  588.0	 4524.0	...
5410850	  793.6	  588.3	 4526.0	...
5410851	  793.9	  588.5	 4528.0	...
5410852	  794.4	  588.3	 4530.0	...
5410853	  794.9	  588.2	 4531.0	...
5410854	  795.4	  588.0	 4531.0	...
5410855	  796.3	  587.5	 4530.0	...
5410856	  797.8	  587.0	 4530.0	...
5410857	  799.5	  586.4	 4529.0	...
5410858	  801.1	  586.2	 4528.0	...
5410859	  802.8	  585.9	 4527.0	...
5410860	  804.8	  585.5	 4527.0	...
5410861	  806.4	  585.1	 4527.0	...
5410862	  807.6	  584.9	 4527.0	...
5410863	  808.1	  584.8	 4527.0	...
5410864	  808.5	  584.7	 4527.0	...
5410865	  808.5	  584.8	 4526.0	...
5410866	  808.0	  585.2	 4525.0	...
5410867	  807.1	  585.6	 4526.0	...
5410868	  805.6	  585.9	 4527.0	...
5410869	  804.0	  586.1	 4529.0	...
5410870	  802.5	  586.5	 4529.0	...
5410871	  801.1	  587.0	 4529.0	...
5410872	  800.2	  587.5	 4531.0	...
5410873	  799.7	  587.6	 4533.0	...
5410874	  799.5	  587.6	 4536.0	...
5410875	  799.3	  587.6	 4539.0	...
5410876	  799.3	  587.6	 4540.0	...
5410877	  799.9	  587.5	 4542.0	...
5410878	  800.6	  587.5	 4542.0	...
5410879	  801.0	  587.6	 4542.0	...
5410880	  801.0	  587.8	 4540.0	...
5410881	  801.2	  588.3	 4538.0	...
5410882	  801.4	  588.7	 4536.0	...
5410883	  801.7	  589.4	 4539.0	...
5410884	  801.7	  589.8	 4542.0	...
5410885	  801.5	  590.3	 4545.0	...
5410886	  801.1	  590.4	 4545.0	...
5410887	  800.8	  590.4	 4545.0	...
5410888	  800.7	  590.5	 4545.0	...
5410889	  800.6	  590.6	 4545.0	...
5410890	  800.5	  590.8	 4544.0	...
5410891	  800.5	  590.7	 4542.0	...
5410892	  800.5	  590.8	 4542.0	...
5410893	  800.3	  590.8	 4543.0	...
5410894	  800.1	  591.0	 4544.0	...
5410895	  800.3	  591.0	 4545.0	...
5410896	  800.8	  591.0	 4545.0	...
5410897	  801.2	  591.0	 4545.0	...
5410898	  801.3	  591.0	 4545.0	...
5410899	  801.3	  590.9	 4545.0	...
5410900	  801.3	  590.8	 4545.0	...
5410901	  801.4	  590.7	 4545.0	...
5410902	  801.4	  590.7	 4547.0	...
5410903	  801.4	  590.8	 4548.0	...
5410904	  801.4	  590.8	 4549.0	...
5410905	  801.1	  590.9	 4549.0	...
5410906	  800.8	  591.0	 4549.0	...
5410907	  800.5	  591.2	 4550.0	...
5410908	  800.5	  591.3	 4552.0	...
5410909	  800.5	  591.5	 4554.0	...
5410910	  800.5	  591.5	 4555.0	...
5410911	  800.6	  591.5	 4556.0	...
5410912	  800.7	  591.4	 4557.0	...
5410913	  800.8	  591.4	 4557.0	...
5410914	  800.9	  591.5	 4556.0	...
5410915	  800.9	  591.5	 4554.0	...
5410916	  801.2	  591.6	 4552.0	...
5410917	  801.5	  591.7	 4552.0	...
5410918	  801.7	  591.8	 4553.0	...
5410919	  801.5	  591.9	 4554.0	...
5410920	  801.3	  592.0	 4554.0	...
5410921	  801.4	  592.1	 4554.0	...
5410922	  801.3	  592.2	 4554.0	...
5410923	  801.3	  592.3	 4554.0	...
5410924	  801.3	  592.2	 4554.0	...
5410925	  801.4	  592.1	 4556.0	...
5410926	  801.5	  592.1	 4557.0	...
5410927	  801.4	  592.2	 4557.0	...
5410928	  801.3	  592.3	 4557.0	...
5410929	  801.2	  592.4	 4556.0	...
5410930	  801.1	  592.3	 4556.0	...
5410931	  801.5	  592.1	 4557.0	...
5410932	  801.9	  591.9	 4558.0	...
5410933	  802.3	  591.9	 4559.0	...
5410934	  802.2	  591.9	 4560.0	...
5410935	  802.2	  592.0	 4561.0	...
5410936	  802.2	  591.7	 4561.0	...
5410937	  802.2	  591.4	 4562.0	...
5410938	  802.2	  591.5	 4563.0	...
5410939	  802.3	  591.7	 4562.0	...
5410940	  802.4	  592.0	 4562.0	...
5410941	  802.5	  592.1	 4561.0	...
5410942	  802.6	  592.4	 4563.0	...
5410943	  802.5	  592.7	 4564.0	...
5410944	  802.4	  592.9	 4566.0	...
5410945	  802.2	  592.9	 4566.0	...
5410946	  802.1	  592.8	 4566.0	...
5410947	  802.2	  592.8	 4568.0	...
5410948	  802.3	  592.9	 4569.0	...
5410949	  802.4	  592.9	 4571.0	...
5410950	  802.5	  592.7	 4572.0	...
5410951	  802.5	  592.4	 4574.0	...
5410952	  802.5	  592.2	 4575.0	...
5410953	  802.5	  592.2	 4577.0	...
5410954	  802.5	  592.2	 4579.0	...
5410955	  802.6	  592.3	 4578.0	...
5410956	  802.9	  592.3	 4576.0	...
5410957	  803.2	  592.3	 4575.0	...
5410958	  803.1	  592.7	 4575.0	...
5410959	  802.8	  593.2	 4576.0	...
5410960	  802.5	  593.6	 4577.0	...
5410961	  802.4	  593.7	 4578.0	...
5410962	  802.4	  593.8	 4579.0	...
5410963	  802.5	  594.0	 4579.0	...
5410964	  802.5	  594.2	 4580.0	...
5410965	  802.5	  594.1	 4580.0	...
5410966	  802.4	  594.0	 4579.0	...
5410967	  802.3	  593.8	 4578.0	...
5410968	  802.1	  593.6	 4580.0	...
5410969	  802.0	  593.5	 4583.0	...
5410970	  802.0	  593.7	 4586.0	...
5410971	  802.1	  593.9	 4587.0	...
5410972	  802.0	  594.2	 4588.0	...
5410973	  802.0	  594.7	 4587.0	...
5410974	  802.0	  595.2	 4586.0	...
5410975	  802.1	  595.3	 4584.0	...
5410976	  802.1	  594.9	 4583.0	...
5410977	  802.1	  594.5	 4582.0	...
5410978	  802.1	  594.5	 4582.0	...
5410979	  802.1	  594.4	 4583.0	...
5410980	  802.1	  594.4	 4586.0	...
5410981	  802.0	  594.3	 4589.0	...
5410982	  801.8	  594.2	 4592.0	...
5410983	  801.8	  594.1	 4591.0	...
5410984	  801.7	  594.0	 4590.0	...
5410985	  801.8	  594.0	 4589.0	...
5410986	  801.6	  594.0	 4589.0	...
5410987	  801.4	  594.1	 4589.0	...
5410988	  801.3	  594.3	 4589.0	...
5410989	  801.4	  594.5	 4590.0	...
5410990	  801.6	  594.7	 4592.0	...
5410991	  801.6	  594.7	 4594.0	...
5410992	  801.5	  594.7	 4594.0	...
5410993	  801.3	  594.7	 4594.0	...
5410994	  801.1	  594.7	 4593.0	...
5410995	  801.1	  594.9	 4593.0	...
5410996	  801.1	  595.1	 4593.0	...
5410997	  801.0	  594.9	 4594.0	...
5410998	  800.8	  594.5	 4595.0	...
MSG	5410999 0000 _ Experiment Start
5410999	  800.6	  594.2	 4596.0	...
5411000	  800.6	  594.4	 4596.0	...
5411001	  800.9	  595.0	 4595.0	...
5411002	  801.2	  595.4	 4595.0	...
5411003	  801.5	  595.6	 4596.0	...
5411004	  801.5	  595.5	 4598.0	...
5411005	  801.5	  595.5	 4600.0	...
5411006	  801.5	  595.6	 4602.0	...
5411007	  801.3	  595.6	 4603.0	...
5411008	  801.1	  595.5	 4605.0	...
5411009	  801.1	  595.2	 4606.0	...
5411010	  801.3	  595.1	 4606.0	...
5411011	  801.6	  595.1	 4605.0	...
5411012	  801.7	  595.3	 4604.0	...
5411013	  801.7	  595.5	 4604.0	...
5411014	  801.5	  595.4	 4606.0	...
5411015	  801.3	  595.4	 4607.0	...
5411016	  801.0	  595.3	 4607.0	...
5411017	  800.9	  595.5	 4607.0	...
5411018	  800.9	  595.7	 4607.0	...
5411019	  800.8	  595.8	 4607.0	...
5411020	  800.8	  595.9	 4608.0	...
5411021	  800.9	  596.0	 4608.0	...
5411022	  800.9	  596.0	 4608.0	...
5411023	  801.0	  596.2	 4608.0	...
5411024	  801.1	  596.4	 4609.0	...
5411025	  801.2	  596.7	 4609.0	...
5411026	  801.3	  596.8	 4609.0	...
5411027	  801.3	  596.8	 4609.0	...
5411028	  801.4	  596.8	 4609.0	...
5411029	  801.5	  596.9	 4611.0	...
5411030	  801.6	  597.0	 4612.0	...
5411031	  801.6	  597.1	 4611.0	...
5411032	  801.5	  597.3	 4610.0	...
5411033	  801.3	  597.6	 4610.0	...
5411034	  801.1	  597.4	 4610.0	...
5411035	  801.0	  597.0	 4611.0	...
5411036	  800.8	  596.6	 4613.0	...
5411037	  800.7	  596.7	 4615.0	...
5411038	  800.6	  597.1	 4618.0	...
5411039	  800.6	  597.5	 4619.0	...
5411040	  800.6	  598.2	 4619.0	...
5411041	  800.5	  598.6	 4619.0	...
5411042	  800.7	  598.9	 4619.0	...
5411043	  800.9	  599.0	 4619.0	...
5411044	  801.1	  599.1	 4619.0	...
5411045	  801.1	  599.2	 4619.0	...
5411046	  801.1	  599.4	 4623.0	...
5411047	  801.2	  599.4	 4627.0	...
5411048	  801.0	  599.3	 4629.0	...
5411049	  800.8	  599.2	 4627.0	...
5411050	  800.8	  599.3	 4627.0	...
5411051	  800.9	  599.6	 4628.0	...
5411052	  801.1	  599.8	 4630.0	...
5411053	  801.1	  599.7	 4630.0	...
5411054	  801.2	  599.7	 4630.0	...
5411055	  801.2	  599.7	 4629.0	...
5411056	  801.1	  599.7	 4629.0	...
5411057	  801.0	  599.7	 4627.0	...
5411058	  800.8	  599.7	 4626.0	...
5411059	  800.9	  599.9	 4624.0	...
5411060	  801.1	  600.1	 4623.0	...
5411061	  801.2	  600.2	 4623.0	...
5411062	  801.1	  600.2	 4622.0	...
5411063	  801.1	  600.1	 4622.0	...
5411064	  801.1	  600.1	 4622.0	...
5411065	  801.3	  600.2	 4622.0	...
5411066	  801.6	  600.1	 4622.0	...
5411067	  801.9	  600.0	 4623.0	...
5411068	  801.8	  600.2	 4624.0	...
5411069	  801.7	  600.4	 4624.0	...
5411070	  801.8	  600.6	 4623.0	...
5411071	  802.0	  600.6	 4623.0	...
5411072	  802.0	  600.7	 4623.0	...
5411073	  801.9	  600.8	 4622.0	...
5411074	  801.8	  600.9	 4621.0	...
5411075	  801.5	  600.8	 4620.0	...
5411076	  801.0	  600.2	 4621.0	...
5411077	  800.6	  599.6	 4624.0	...
5411078	  800.1	  599.3	 4627.0	...
5411079	  799.8	  599.4	 4630.0	...
5411080	  799.5	  599.5	 4630.0	...
5411081	  799.6	  599.5	 4629.0	...
5411082	  799.6	  599.5	 4628.0	...
5411083	  799.6	  599.5	 4628.0	...
5411084	  799.6	  599.6	 4629.0	...
5411085	  799.5	  599.7	 4631.0	...
5411086	  799.4	  599.7	 4632.0	...
5411087	  799.4	  599.9	 4632.0	...
5411088	  799.4	  600.2	 4632.0	...
5411089	  799.4	  600.6	 4633.0	...
5411090	  799.4	  600.8	 4634.0	...
5411091	  799.4	  601.0	 4636.0	...
5411092	  799.4	  600.8	 4638.0	...
5411093	  799.4	  600.5	 4643.0	...
5411094	  799.4	  600.6	 4645.0	...
5411095	  799.6	  600.9	 4648.0	...
5411096	  799.8	  601.2	 4647.0	...
5411097	  799.9	  601.3	 4646.0	...
5411098	  800.1	  601.4	 4647.0	...
5411099	  800.4	  601.6	 4647.0	...
5411100	  800.6	  601.7	 4648.0	...
5411101	  800.9	  601.9	 4648.0	...
5411102	  801.0	  602.1	 4647.0	...
5411103	  801.2	  602.4	 4646.0	...
5411104	  801.4	  602.4	 4643.0	...
5411105	  801.2	  602.5	 4641.0	...
5411106	  800.9	  602.6	 4640.0	...
5411107	  800.9	  602.6	 4640.0	...
5411108	  801.2	  602.7	 4641.0	...
5411109	  801.4	  602.8	 4642.0	...
5411110	  801.2	  602.6	 4643.0	...
5411111	  801.1	  602.4	 4645.0	...
5411112	  801.0	  602.4	 4646.0	...
5411113	  801.0	  602.7	 4647.0	...
5411114	  801.0	  603.0	 4646.0	...
5411115	  801.0	  603.1	 4646.0	...
5411116	  801.0	  603.1	 4646.0	...
5411117	  801.0	  603.2	 4646.0	...
5411118	  800.8	  603.3	 4646.0	...
5411119	  800.7	  603.6	 4646.0	...
5411120	  800.6	  604.1	 4643.0	...
5411121	  800.7	  604.6	 4640.0	...
5411122	  800.7	  604.9	 4638.0	...
5411123	  800.4	  604.9	 4639.0	...
5411124	  800.1	  605.4	 4641.0	...
5411125	  799.9	  605.9	 4641.0	...
5411126	  799.9	  606.4	 4642.0	...
5411127	  799.9	  606.0	 4644.0	...
5411128	  799.9	  605.7	 4645.0	...
5411129	  799.9	  605.4	 4647.0	...
5411130	  799.7	  605.3	 4648.0	...
5411131	  799.7	  605.1	 4648.0	...
5411132	  799.8	  604.8	 4648.0	...
5411133	  800.0	  604.7	 4648.0	...
5411134	  800.1	  604.5	 4649.0	...
5411135	  800.0	  604.5	 4650.0	...
5411136	  799.9	  604.5	 4652.0	...
5411137	  799.9	  604.6	 4654.0	...
5411138	  800.0	  604.7	 4655.0	...
5411139	  799.9	  604.6	 4655.0	...
5411140	  799.8	  604.5	 4655.0	...
5411141	  799.9	  604.4	 4655.0	...
5411142	  800.1	  604.4	 4656.0	...
5411143	  800.3	  604.4	 4655.0	...
5411144	  800.5	  604.5	 4655.0	...
5411145	  800.7	  604.4	 4655.0	...
5411146	  800.8	  604.3	 4656.0	...
5411147	  800.8	  604.3	 4656.0	...
5411148	  800.8	  604.6	 4656.0	...
5411149	  800.8	  604.8	 4656.0	...
5411150	  800.8	  605.0	 4656.0	...
5411151	  800.7	  604.9	 4656.0	...
5411152	  800.6	  604.9	 4656.0	...
5411153	  800.7	  605.1	 4656.0	...
5411154	  800.8	  605.2	 4655.0	...
5411155	  800.9	  605.3	 4655.0	...
5411156	  800.9	  605.3	 4655.0	...
5411157	  800.8	  605.4	 4656.0	...
5411158	  800.8	  605.5	 4656.0	...
5411159	  800.9	  605.6	 4657.0	...
5411160	  800.9	  605.6	 4656.0	...
5411161	  801.0	  605.6	 4656.0	...
5411162	  801.0	  605.6	 4656.0	...
5411163	  800.9	  605.6	 4656.0	...
5411164	  800.6	  605.6	 4656.0	...
5411165	  800.2	  605.7	 4656.0	...
5411166	  799.9	  605.8	 4657.0	...
5411167	  799.7	  605.8	 4656.0	...
5411168	  799.7	  606.1	 4653.0	...
5411169	  799.7	  606.4	 4650.0	...
5411170	  799.7	  606.8	 4652.0	...
5411171	  799.8	  606.8	 4656.0	...
5411172	  799.8	  607.0	 4657.0	...
5411173	  799.7	  607.1	 4655.0	...
5411174	  799.6	  607.2	 4652.0	...
5411175	  799.6	  607.3	 4652.0	...
5411176	  799.5	  606.8	 4652.0	...
5411177	  799.3	  605.9	 4653.0	...
5411178	  799.2	  604.7	 4653.0	...
5411179	  799.3	  603.9	 4652.0	...
5411180	  799.4	  603.2	 4651.0	...
5411181	  800.1	  602.3	 4653.0	...
5411182	  800.9	  601.6	 4656.0	...
5411183	  801.9	  601.1	 4659.0	...
5411184	  802.7	  600.8	 4659.0	...
5411185	  803.5	  600.5	 4659.0	...
5411186	  804.0	  600.4	 4658.0	...
5411187	  804.3	  600.3	 4660.0	...
5411188	  804.4	  600.2	 4663.0	...
5411189	  804.4	  600.1	 4664.0	...
5411190	  804.3	  600.0	 4661.0	...
5411191	  804.3	  600.0	 4657.0	...
5411192	  804.3	  600.3	 4658.0	...
5411193	  803.9	  600.8	 4661.0	...
5411194	  803.5	  601.4	 4663.0	...
5411195	  803.0	  601.6	 4663.0	...
5411196	  802.8	  601.9	 4662.0	...
5411197	  802.6	  602.0	 4662.0	...
5411198	  802.3	  602.3	 4662.0	...
5411199	  802.3	  602.9	 4664.0	...
5411200	  802.3	  603.5	 4666.0	...
5411201	  802.4	  604.2	 4668.0	...
5411202	  802.5	  604.4	 4669.0	...
5411203	  802.5	  604.4	 4669.0	...
5411204	  802.4	  604.2	 4670.0	...
5411205	  802.1	  604.0	 4669.0	...
5411206	  801.7	  604.1	 4669.0	...
5411207	  801.3	  604.1	 4669.0	...
5411208	  800.8	  604.1	 4669.0	...
5411209	  800.1	  603.9	 4670.0	...
5411210	  799.5	  603.6	 4671.0	...
5411211	  799.1	  603.5	 4672.0	...
MSG	5411212 0000 _ Number On
5411212	  799.0	  603.7	 4671.0	...
5411213	  798.9	  604.0	 4669.0	...
5411214	  799.0	  604.2	 4667.0	...
5411215	  799.4	  604.3	 4668.0	...
5411216	  799.7	  604.1	 4669.0	...
5411217	  800.0	  603.9	 4670.0	...
5411218	  800.1	  603.8	 4672.0	...
5411219	  800.4	  603.7	 4674.0	...
5411220	  800.6	  603.6	 4674.0	...
5411221	  800.9	  603.5	 4674.0	...
5411222	  801.0	  603.6	 4673.0	...
5411223	  801.3	  604.1	 4673.0	...
5411224	  801.5	  604.6	 4670.0	...
5411225	  801.2	  605.2	 4667.0	...
5411226	  800.7	  605.2	 4665.0	...
5411227	  800.3	  605.3	 4666.0	...
5411228	  800.3	  605.3	 4669.0	...
5411229	  800.3	  605.4	 4670.0	...
5411230	  800.2	  605.4	 4671.0	...
5411231	  800.0	  605.4	 4672.0	...
5411232	  799.9	  605.4	 4673.0	...
5411233	  799.9	  605.4	 4676.0	...
5411234	  799.8	  605.4	 4677.0	...
5411235	  799.8	  605.4	 4679.0	...
5411236	  800.1	  605.4	 4678.0	...
5411237	  800.3	  605.3	 4678.0	...
5411238	  800.4	  604.9	 4678.0	...
5411239	  800.3	  604.5	 4678.0	...
5411240	  800.1	  604.4	 4677.0	...
5411241	  800.1	  604.9	 4677.0	...
5411242	  800.2	  605.3	 4676.0	...
5411243	  800.2	  605.4	 4675.0	...
5411244	  800.2	  605.3	 4674.0	...
5411245	  800.2	  605.1	 4671.0	...
5411246	  800.2	  605.1	 4669.0	...
5411247	  800.1	  605.2	 4671.0	...
5411248	  800.1	  605.2	 4675.0	...
5411249	  800.0	  605.2	 4679.0	...
5411250	  799.9	  605.1	 4679.0	...
5411251	  799.8	  605.0	 4679.0	...
5411252	  799.9	  605.1	 4679.0	...
5411253	  799.9	  605.2	 4679.0	...
5411254	  799.9	  605.6	 4679.0	...
5411255	  800.2	  605.9	 4679.0	...
5411256	  800.4	  605.9	 4677.0	...
5411257	  800.8	  605.5	 4675.0	...
5411258	  801.0	  605.5	 4673.0	...
5411259	  801.2	  605.7	 4673.0	...
5411260	  801.2	  605.9	 4673.0	...
5411261	  801.2	  605.7	 4675.0	...
5411262	  801.1	  605.6	 4677.0	...
5411263	  800.8	  605.7	 4678.0	...
5411264	  800.6	  605.7	 4677.0	...
5411265	  800.4	  605.7	 4676.0	...
5411266	  800.4	  605.7	 4674.0	...
5411267	  800.5	  605.6	 4672.0	...
5411268	  800.6	  605.6	 4670.0	...
5411269	  800.7	  605.9	 4671.0	...
5411270	  800.8	  606.2	 4671.0	...
5411271	  800.9	  606.3	 4671.0	...
5411272	  801.1	  605.9	 4672.0	...
5411273	  801.3	  605.5	 4673.0	...
5411274	  801.4	  605.2	 4675.0	...
5411275	  801.5	  605.2	 4675.0	...
5411276	  801.8	  605.2	 4676.0	...
5411277	  802.1	  605.2	 4677.0	...
5411278	  802.3	  605.3	 4677.0	...
5411279	  802.3	  605.5	 4675.0	...
5411280	  802.3	  605.8	 4674.0	...
5411281	  802.3	  606.0	 4673.0	...
5411282	  802.2	  606.0	 4674.0	...
5411283	  802.1	  605.8	 4675.0	...
5411284	  802.0	  605.7	 4676.0	...
5411285	  801.9	  605.7	 4676.0	...
5411286	  802.0	  605.8	 4676.0	...
5411287	  802.4	  605.8	 4676.0	...
5411288	  802.7	  605.9	 4679.0	...
5411289	  803.0	  605.9	 4681.0	...
5411290	  803.0	  606.1	 4681.0	...
5411291	  803.0	  606.1	 4679.0	...
5411292	  803.0	  606.1	 4679.0	...
5411293	  802.8	  606.2	 4680.0	...
5411294	  802.6	  606.3	 4682.0	...
5411295	  802.3	  606.4	 4683.0	...
5411296	  802.3	  606.5	 4683.0	...
5411297	  802.2	  606.5	 4683.0	...
5411298	  802.1	  606.5	 4683.0	...
5411299	  802.1	  606.5	 4683.0	...
5411300	  802.0	  606.7	 4683.0	...
5411301	  802.0	  606.8	 4683.0	...
5411302	  801.8	  606.9	 4682.0	...
5411303	  801.6	  607.1	 4682.0	...
5411304	  801.4	  607.3	 4681.0	...
5411305	  801.4	  607.4	 4681.0	...
5411306	  801.5	  607.3	 4681.0	...
5411307	  801.6	  607.2	 4682.0	...
5411308	  801.8	  607.3	 4684.0	...
5411309	  801.6	  607.3	 4687.0	...
5411310	  801.4	  607.3	 4687.0	...
5411311	  801.1	  607.1	 4684.0	...
5411312	  801.1	  607.1	 4682.0	...
5411313	  801.0	  607.2	 4683.0	...
5411314	  800.9	  607.4	 4684.0	...
5411315	  800.9	  607.5	 4686.0	...
5411316	  800.9	  607.6	 4688.0	...
5411317	  801.0	  607.7	 4689.0	...
5411318	  801.0	  607.8	 4688.0	...
5411319	  800.9	  607.9	 4685.0	...
5411320	  800.9	  607.9	 4683.0	...
5411321	  800.9	  607.6	 4683.0	...
5411322	  800.9	  607.3	 4683.0	...
5411323	  800.8	  606.5	 4682.0	...
5411324	  800.8	  606.1	 4682.0	...
5411325	  800.8	  605.7	 4684.0	...
5411326	  800.9	  605.8	 4686.0	...
5411327	  801.0	  605.9	 4686.0	...
5411328	  801.1	  606.2	 4683.0	...
5411329	  801.1	  606.5	 4681.0	...
5411330	  801.1	  606.9	 4683.0	...
5411331	  801.0	  607.0	 4684.0	...
5411332	  800.9	  607.1	 4684.0	...
5411333	  800.9	  607.2	 4683.0	...
5411334	  800.6	  607.3	 4683.0	...
5411335	  800.3	  607.3	 4683.0	...
5411336	  800.1	  607.3	 4682.0	...
5411337	  800.0	  607.6	 4680.0	...
5411338	  799.8	  608.0	 4677.0	...
5411339	  799.7	  608.2	 4678.0	...
5411340	  799.8	  608.1	 4681.0	...
5411341	  800.1	  607.9	 4683.0	...
5411342	  800.3	  607.9	 4683.0	...
5411343	  800.5	  608.0	 4684.0	...
5411344	  800.4	  608.2	 4686.0	...
5411345	  800.5	  608.3	 4688.0	...
5411346	  800.7	  608.4	 4689.0	...
5411347	  800.9	  608.3	 4689.0	...
5411348	  801.0	  608.4	 4688.0	...
5411349	  801.1	  608.5	 4688.0	...
5411350	  801.0	  608.6	 4687.0	...
5411351	  800.9	  608.6	 4686.0	...
5411352	  800.9	  608.7	 4685.0	...
5411353	  801.2	  608.8	 4684.0	...
5411354	  801.4	  608.8	 4684.0	...
5411355	  801.5	  608.7	 4684.0	...
5411356	  801.5	  608.6	 4684.0	...
5411357	  801.5	  608.4	 4684.0	...
5411358	  801.4	  608.2	 4683.0	...
5411359	  801.4	  607.9	 4682.0	...
5411360	  801.4	  607.7	 4680.0	...
5411361	  801.5	  607.5	 4680.0	...
5411362	  801.6	  607.6	 4682.0	...
5411363	  801.6	  607.8	 4683.0	...
5411364	  801.6	  607.9	 4684.0	...
5411365	  801.7	  608.0	 4684.0	...
5411366	  801.9	  608.1	 4683.0	...
5411367	  802.1	  608.2	 4683.0	...
5411368	  802.2	  608.3	 4683.0	...
5411369	  802.2	  608.3	 4684.0	...
5411370	  802.2	  608.2	 4685.0	...
5411371	  802.2	  608.1	 4686.0	...
5411372	  802.2	  608.0	 4687.0	...
5411373	  802.2	  607.9	 4686.0	...
5411374	  802.2	  607.8	 4686.0	...
5411375	  802.1	  607.5	 4685.0	...
5411376	  802.1	  607.3	 4684.0	...
5411377	  802.1	  607.1	 4682.0	...
5411378	  802.1	  607.2	 4681.0	...
5411379	  802.1	  607.3	 4681.0	...
5411380	  802.2	  607.2	 4681.0	...
5411381	  801.8	  607.3	 4680.0	...
5411382	  801.5	  607.3	 4679.0	...
5411383	  801.0	  607.4	 4679.0	...
5411384	  800.9	  607.5	 4679.0	...
5411385	  801.1	  607.5	 4680.0	...
5411386	  801.4	  607.5	 4682.0	...
5411387	  801.6	  607.6	 4683.0	...
5411388	  801.6	  607.7	 4684.0	...
5411389	  801.3	  607.5	 4684.0	...
5411390	  801.0	  607.2	 4685.0	...
5411391	  801.1	  606.8	 4685.0	...
5411392	  801.5	  606.6	 4686.0	...
5411393	  801.9	  606.5	 4686.0	...
5411394	  801.9	  606.5	 4686.0	...
5411395	  802.0	  606.6	 4686.0	...
5411396	  802.0	  606.7	 4686.0	...
5411397	  801.8	  606.7	 4685.0	...
5411398	  801.6	  606.7	 4684.0	...
5411399	  801.6	  607.0	 4683.0	...
5411400	  801.5	  607.3	 4682.0	...
5411401	  801.4	  607.6	 4682.0	...
5411402	  801.2	  607.5	 4684.0	...
5411403	  801.1	  607.7	 4684.0	...
5411404	  801.1	  607.9	 4684.0	...
5411405	  801.1	  608.0	 4684.0	...
5411406	  801.2	  607.9	 4684.0	...
5411407	  801.3	  607.8	 4684.0	...
5411408	  801.4	  607.8	 4685.0	...
5411409	  801.6	  607.8	 4686.0	...
5411410	  801.4	  607.7	 4685.0	...
5411411	  800.9	  607.4	 4683.0	...
5411412	  800.4	  607.0	 4681.0	...
5411413	  800.0	  606.2	 4680.0	...
5411414	  799.5	  605.1	 4680.0	...
5411415	  798.7	  604.0	 4680.0	...
5411416	  797.8	  603.4	 4680.0	...
5411417	  797.1	  602.5	 4680.0	...
5411418	  796.5	  601.4	 4679.0	...
5411419	  795.9	  600.2	 4678.0	...
5411420	  795.4	  599.2	 4680.0	...
5411421	  794.5	  598.6	 4682.0	...
5411422	  793.9	  598.0	 4682.0	...
5411423	  793.2	  597.8	 4679.0	...
5411424	  792.8	  597.6	 4679.0	...
5411425	  792.6	  597.4	 4682.0	...
5411426	  792.5	  597.2	 4684.0	...
5411427	  792.6	  597.2	 4683.0	...
5411428	  792.6	  597.1	 4681.0	...
5411429	  792.6	  596.9	 4680.0	...
5411430	  792.5	  596.7	 4678.0	...
5411431	  792.5	  596.2	 4676.0	...
5411432	  792.4	  595.6	 4673.0	...
5411433	  792.4	  595.0	 4672.0	...
5411434	  792.4	  594.7	 4672.0	...
5411435	  792.5	  594.5	 4672.0	...
5411436	  792.6	  594.4	 4672.0	...
5411437	  792.7	  594.2	 4674.0	...
5411438	  792.7	  594.1	 4675.0	...
5411439	  792.5	  594.1	 4677.0	...
5411440	  792.2	  594.0	 4677.0	...
5411441	  791.9	  593.8	 4677.0	...
5411442	  792.1	  593.8	 4677.0	...
5411443	  792.2	  594.3	 4676.0	...
5411444	  792.5	  594.8	 4674.0	...
5411445	  792.6	  595.1	 4675.0	...
5411446	  792.7	  595.3	 4677.0	...
5411447	  792.7	  595.5	 4678.0	...
5411448	  792.7	  595.7	 4678.0	...
5411449	  792.7	  595.9	 4678.0	...
5411450	  792.7	  596.5	 4678.0	...
5411451	  792.7	  597.0	 4678.0	...
5411452	  792.8	  597.4	 4677.0	...
5411453	  793.0	  597.4	 4678.0	...
5411454	  793.0	  597.5	 4679.0	...
5411455	  793.0	  597.8	 4680.0	...
5411456	  792.8	  598.0	 4681.0	...
5411457	  792.7	  598.1	 4681.0	...
5411458	  792.7	  598.2	 4681.0	...
5411459	  792.7	  598.3	 4681.0	...
5411460	  792.7	  598.3	 4681.0	...
5411461	  792.5	  598.1	 4680.0	...
5411462	  792.2	  597.8	 4680.0	...
5411463	  792.1	  597.7	 4680.0	...
5411464	  792.2	  597.6	 4679.0	...
5411465	  792.3	  597.7	 4680.0	...
5411466	  792.4	  597.7	 4680.0	...
5411467	  792.4	  597.8	 4681.0	...
5411468	  792.6	  597.8	 4680.0	...
5411469	  792.8	  597.8	 4680.0	...
5411470	  792.6	  597.8	 4679.0	...
5411471	  792.3	  597.8	 4678.0	...
5411472	  792.1	  597.9	 4679.0	...
5411473	  792.2	  597.7	 4680.0	...
5411474	  792.3	  597.5	 4682.0	...
5411475	  792.5	  597.3	 4683.0	...
5411476	  792.9	  597.2	 4683.0	...
5411477	  793.3	  596.9	 4681.0	...
5411478	  793.4	  596.5	 4680.0	...
5411479	  793.4	  596.2	 4680.0	...
5411480	  793.4	  596.2	 4680.0	...
5411481	  793.4	  596.3	 4680.0	...
5411482	  793.5	  596.3	 4680.0	...
5411483	  793.4	  596.2	 4681.0	...
5411484	  793.3	  596.2	 4683.0	...
5411485	  793.1	  596.2	 4684.0	...
5411486	  793.0	  596.2	 4685.0	...
5411487	  793.1	  596.2	 4687.0	...
5411488	  793.0	  596.3	 4688.0	...
5411489	  793.0	  596.4	 4689.0	...
5411490	  792.9	  596.2	 4689.0	...
5411491	  793.1	  596.0	 4689.0	...
5411492	  793.4	  595.8	 4690.0	...
5411493	  793.6	  595.9	 4690.0	...
5411494	  793.7	  596.0	 4690.0	...
5411495	  793.7	  596.0	 4689.0	...
5411496	  793.7	  596.1	 4686.0	...
5411497	  793.7	  596.1	 4684.0	...
5411498	  793.8	  595.9	 4684.0	...
5411499	  793.7	  595.7	 4686.0	...
5411500	  793.4	  595.6	 4687.0	...
5411501	  793.1	  595.4	 4688.0	...
5411502	  793.1	  595.3	 4688.0	...
5411503	  793.1	  595.3	 4687.0	...
5411504	  793.0	  595.3	 4685.0	...
5411505	  793.1	  595.3	 4686.0	...
5411506	  793.1	  595.3	 4686.0	...
5411507	  793.2	  595.3	 4687.0	...
5411508	  793.1	  595.4	 4687.0	...
5411509	  793.1	  595.4	 4687.0	...
5411510	  793.0	  595.4	 4688.0	...
5411511	  793.0	  595.4	 4688.0	...
5411512	  793.1	  595.4	 4687.0	...
5411513	  793.2	  595.7	 4685.0	...
5411514	  793.2	  595.9	 4685.0	...
MSG	5411515 0000 _ Number Off
5411515	  793.2	  596.2	 4686.0	...
5411516	  793.3	  596.2	 4687.0	...
5411517	  793.4	  596.0	 4687.0	...
5411518	  793.3	  595.7	 4686.0	...
5411519	  793.2	  595.3	 4686.0	...
5411520	  793.0	  595.1	 4685.0	...
5411521	  793.0	  595.2	 4684.0	...
5411522	  793.0	  595.5	 4684.0	...
5411523	  793.0	  595.7	 4684.0	...
5411524	  793.0	  595.7	 4684.0	...
5411525	  792.9	  595.6	 4684.0	...
5411526	  792.9	  595.6	 4684.0	...
5411527	  792.8	  595.7	 4683.0	...
5411528	  792.8	  595.8	 4682.0	...
5411529	  793.0	  595.8	 4680.0	...
5411530	  793.3	  595.9	 4680.0	...
5411531	  793.7	  596.0	 4680.0	...
5411532	  793.8	  595.8	 4681.0	...
5411533	  793.8	  595.4	 4682.0	...
5411534	  793.7	  595.0	 4683.0	...
5411535	  793.7	  594.8	 4683.0	...
5411536	  793.5	  594.8	 4682.0	...
5411537	  793.2	  594.7	 4681.0	...
5411538	  792.9	  594.7	 4680.0	...
5411539	  792.6	  594.7	 4680.0	...
5411540	  792.4	  594.7	 4680.0	...
5411541	  792.4	  594.7	 4681.0	...
5411542	  792.7	  594.6	 4681.0	...
5411543	  793.0	  594.5	 4680.0	...
5411544	  793.1	  594.5	 4679.0	...
5411545	  793.2	  594.4	 4677.0	...
5411546	  793.4	  594.4	 4677.0	...
5411547	  793.5	  594.6	 4678.0	...
5411548	  793.5	  594.6	 4678.0	...
5411549	  793.5	  594.5	 4678.0	...
5411550	  793.5	  594.5	 4677.0	...
5411551	  793.5	  594.4	 4676.0	...
5411552	  793.4	  594.4	 4676.0	...
5411553	  793.4	  594.2	 4676.0	...
5411554	  793.4	  594.2	 4676.0	...
5411555	  793.4	  594.2	 4675.0	...
5411556	  793.4	  594.2	 4673.0	...
5411557	  793.5	  594.0	 4670.0	...
5411558	  793.5	  593.7	 4669.0	...
5411559	  793.4	  593.5	 4668.0	...
5411560	  793.3	  593.4	 4667.0	...
5411561	  793.2	  593.6	 4666.0	...
5411562	  793.1	  593.7	 4666.0	...
5411563	  793.2	  593.6	 4666.0	...
5411564	  793.2	  593.9	 4667.0	...
5411565	  793.2	  594.1	 4666.0	...
5411566	  793.1	  594.4	 4666.0	...
5411567	  793.0	  594.4	 4665.0	...
5411568	  792.8	  594.1	 4665.0	...
5411569	  792.8	  594.0	 4664.0	...
5411570	  792.8	  593.8	 4664.0	...
5411571	  792.7	  593.8	 4663.0	...
5411572	  792.6	  593.9	 4662.0	...
5411573	  792.5	  594.0	 4662.0	...
5411574	  792.5	  594.1	 4661.0	...
5411575	  792.5	  594.2	 4662.0	...
5411576	  792.4	  594.2	 4662.0	...
5411577	  792.8	  594.1	 4663.0	...
5411578	  793.1	  594.0	 4663.0	...
5411579	  793.5	  593.9	 4661.0	...
5411580	  793.6	  593.9	 4659.0	...
5411581	  793.3	  593.7	 4657.0	...
5411582	  792.9	  593.5	 4657.0	...
5411583	  792.6	  593.3	 4657.0	...
5411584	  792.5	  593.2	 4657.0	...
5411585	  792.5	  593.0	 4658.0	...
5411586	  792.5	  593.0	 4658.0	...
5411587	  792.5	  593.0	 4656.0	...
5411588	  792.5	  593.1	 4655.0	...
5411589	  792.5	  593.2	 4655.0	...
5411590	  792.5	  593.2	 4653.0	...
5411591	  792.6	  593.2	 4652.0	...
5411592	  792.4	  593.0	 4651.0	...
5411593	  792.3	  592.8	 4651.0	...
5411594	  792.4	  592.8	 4651.0	...
5411595	  792.5	  593.1	 4652.0	...
5411596	  792.6	  593.4	 4652.0	...
5411597	  792.6	  593.4	 4652.0	...
5411598	  792.5	  593.5	 4652.0	...
5411599	  792.6	  593.5	 4652.0	...
5411600	  792.6	  593.5	 4652.0	...
5411601	  792.7	  593.5	 4652.0	...
5411602	  792.7	  593.5	 4652.0	...
5411603	  792.6	  593.5	 4652.0	...
5411604	  792.5	  593.6	 4653.0	...
5411605	  792.4	  593.6	 4651.0	...
5411606	  792.4	  593.4	 4649.0	...
5411607	  792.3	  593.2	 4646.0	...
5411608	  792.1	  593.0	 4646.0	...
5411609	  792.1	  592.9	 4644.0	...
5411610	  791.9	  592.8	 4644.0	...
5411611	  791.9	  592.7	 4645.0	...
5411612	  791.8	  592.7	 4647.0	...
5411613	  791.8	  592.6	 4649.0	...
5411614	  791.8	  592.3	 4649.0	...
5411615	  791.7	  592.1	 4648.0	...
5411616	  791.8	  592.1	 4648.0	...
5411617	  791.8	  592.1	 4647.0	...
5411618	  791.7	  592.2	 4647.0	...
5411619	  791.6	  592.3	 4647.0	...
5411620	  791.3	  592.3	 4647.0	...
5411621	  791.0	  592.3	 4647.0	...
5411622	  790.9	  592.2	 4646.0	...
5411623	  791.0	  592.2	 4646.0	...
5411624	  791.2	  592.4	 4645.0	...
5411625	  791.1	  592.5	 4645.0	...
5411626	  791.0	  592.4	 4645.0	...
5411627	  790.8	  592.2	 4645.0	...
5411628	  790.7	  592.0	 4645.0	...
5411629	  790.7	  591.9	 4642.0	...
5411630	  790.7	  591.9	 4639.0	...
5411631	  790.6	  591.8	 4637.0	...
5411632	  790.5	  591.9	 4637.0	...
5411633	  790.2	  591.9	 4637.0	...
5411634	  790.2	  591.9	 4637.0	...
5411635	  790.1	  591.9	 4637.0	...
5411636	  790.1	  591.9	 4636.0	...
5411637	  790.1	  592.1	 4635.0	...
5411638	  790.0	  592.2	 4634.0	...
5411639	  789.9	  592.1	 4634.0	...
5411640	  789.9	  591.9	 4633.0	...
5411641	  789.9	  591.8	 4635.0	...
5411642	  789.8	  591.7	 4637.0	...
5411643	  789.7	  591.7	 4638.0	...
5411644	  789.7	  591.8	 4636.0	...
5411645	  789.7	  591.8	 4634.0	...
5411646	  789.7	  591.7	 4632.0	...
5411647	  789.8	  591.8	 4633.0	...
5411648	  789.9	  591.9	 4633.0	...
5411649	  790.1	  592.0	 4633.0	...
5411650	  790.3	  592.2	 4633.0	...
5411651	  790.1	  592.3	 4633.0	...
5411652	  789.8	  592.3	 4633.0	...
5411653	  789.6	  592.2	 4632.0	...
5411654	  789.8	  591.9	 4632.0	...
5411655	  789.9	  591.7	 4630.0	...
5411656	  789.8	  591.6	 4628.0	...
5411657	  789.8	  591.7	 4626.0	...
5411658	  789.7	  591.6	 4627.0	...
5411659	  789.6	  591.5	 4628.0	...
5411660	  789.4	  591.4	 4629.0	...
5411661	  789.4	  591.4	 4629.0	...
5411662	  789.5	  591.6	 4629.0	...
5411663	  789.6	  591.8	 4628.0	...
5411664	  789.8	  592.1	 4627.0	...
5411665	  789.9	  592.1	 4627.0	...
5411666	  790.1	  592.1	 4626.0	...
5411667	  790.1	  592.0	 4627.0	...
5411668	  790.2	  591.9	 4629.0	...
5411669	  790.2	  591.9	 4629.0	...
5411670	  790.1	  591.9	 4628.0	...
5411671	  790.0	  592.1	 4627.0	...
5411672	  789.8	  592.4	 4629.0	...
5411673	  789.7	  592.4	 4631.0	...
5411674	  789.5	  592.3	 4631.0	...
5411675	  789.5	  592.2	 4631.0	...
5411676	  789.6	  592.5	 4631.0	...
5411677	  789.7	  592.8	 4631.0	...
5411678	  789.8	  593.0	 4631.0	...
5411679	  789.8	  592.7	 4631.0	...
5411680	  789.9	  592.4	 4631.0	...
5411681	  790.0	  592.0	 4631.0	...
5411682	  790.0	  591.9	 4630.0	...
5411683	  790.0	  591.9	 4630.0	...
5411684	  790.0	  592.1	 4630.0	...
5411685	  789.9	  592.3	 4630.0	...
5411686	  789.7	  592.2	 4630.0	...
5411687	  789.6	  592.0	 4630.0	...
5411688	  789.6	  591.8	 4629.0	...
5411689	  789.7	  591.9	 4629.0	...
5411690	  789.5	  592.0	 4629.0	...
5411691	  789.3	  592.1	 4628.0	...
5411692	  789.1	  592.1	 4629.0	...
5411693	  789.1	  592.0	 4630.0	...
5411694	  789.2	  591.8	 4631.0	...
5411695	  789.4	  591.7	 4631.0	...
5411696	  789.2	  591.8	 4630.0	...
5411697	  788.8	  591.9	 4630.0	...
5411698	  788.4	  592.0	 4629.0	...
5411699	  788.4	  592.0	 4629.0	...
5411700	  788.5	  591.8	 4628.0	...
5411701	  788.7	  591.6	 4628.0	...
5411702	  788.7	  591.7	 4628.0	...
5411703	  788.6	  591.9	 4628.0	...
5411704	  788.4	  592.1	 4629.0	...
5411705	  788.3	  592.1	 4629.0	...
5411706	  788.3	  592.1	 4630.0	...
5411707	  788.3	  592.0	 4630.0	...
5411708	  788.2	  591.9	 4630.0	...
5411709	  788.1	  592.1	 4626.0	...
5411710	  788.1	  592.3	 4622.0	...
5411711	  788.1	  592.6	 4619.0	...
5411712	  788.1	  592.5	 4619.0	...
5411713	  788.1	  592.8	 4620.0	...
5411714	  788.0	  593.0	 4621.0	...
5411715	  788.0	  593.1	 4622.0	...
5411716	  787.9	  592.9	 4623.0	...
5411717	  787.8	  592.6	 4623.0	...
5411718	  787.6	  592.3	 4623.0	...
5411719	  787.6	  592.3	 4623.0	...
5411720	  787.7	  592.6	 4622.0	...
5411721	  787.6	  592.8	 4622.0	...
5411722	  787.3	  592.8	 4622.0	...
5411723	  786.9	  592.6	 4622.0	...
5411724	  786.7	  592.4	 4623.0	...
5411725	  786.7	  592.2	 4622.0	...
5411726	  786.7	  592.2	 4622.0	...
MSG	5411727 0000 _ Number On
5411727	  786.7	  592.4	 4619.0	...
5411728	  786.7	  592.5	 4618.0	...
5411729	  786.5	  592.4	 4618.0	...
5411730	  786.3	  592.3	 4620.0	...
5411731	  786.0	  592.1	 4622.0	...
5411732	  785.9	  592.2	 4622.0	...
5411733	  785.9	  592.2	 4621.0	...
5411734	  785.9	  592.2	 4620.0	...
5411735	  785.9	  592.3	 4619.0	...
5411736	  785.9	  592.3	 4619.0	...
5411737	  785.8	  592.4	 4619.0	...
5411738	  785.7	  592.6	 4622.0	...
5411739	  785.6	  592.9	 4623.0	...
5411740	  785.5	  592.8	 4625.0	...
5411741	  785.5	  592.7	 4625.0	...
5411742	  785.5	  592.6	 4625.0	...
5411743	  785.6	  592.7	 4626.0	...
5411744	  785.7	  592.8	 4626.0	...
5411745	  785.7	  592.8	 4627.0	...
5411746	  785.7	  592.9	 4626.0	...
5411747	  785.6	  593.0	 4627.0	...
5411748	  785.6	  593.0	 4627.0	...
5411749	  785.6	  593.1	 4628.0	...
5411750	  785.5	  593.1	 4629.0	...
5411751	  785.4	  593.2	 4629.0	...
5411752	  785.2	  593.2	 4630.0	...
5411753	  785.1	  593.3	 4630.0	...
5411754	  785.0	  593.2	 4631.0	...
5411755	  784.9	  593.3	 4631.0	...
5411756	  785.0	  593.3	 4631.0	...
5411757	  785.1	  593.3	 4632.0	...
5411758	  785.2	  593.2	 4630.0	...
5411759	  785.2	  593.1	 4627.0	...
5411760	  785.2	  593.1	 4626.0	...
5411761	  785.2	  593.3	 4629.0	...
5411762	  785.3	  593.6	 4632.0	...
5411763	  785.4	  593.7	 4631.0	...
5411764	  785.5	  593.7	 4630.0	...
5411765	  785.5	  594.0	 4628.0	...
5411766	  785.6	  594.4	 4628.0	...
5411767	  785.6	  594.6	 4630.0	...
5411768	  785.4	  595.0	 4632.0	...
5411769	  785.2	  595.2	 4633.0	...
5411770	  785.0	  595.5	 4633.0	...
5411771	  785.0	  595.1	 4631.0	...
5411772	  785.1	  594.8	 4629.0	...
5411773	  785.1	  594.4	 4625.0	...
5411774	  785.2	  594.4	 4621.0	...
5411775	  785.1	  594.5	 4622.0	...
5411776	  785.1	  594.6	 4624.0	...
5411777	  785.4	  594.6	 4627.0	...
5411778	  785.6	  594.6	 4626.0	...
5411779	  785.9	  594.6	 4626.0	...
5411780	  785.9	  594.8	 4625.0	...
5411781	  785.9	  595.2	 4623.0	...
5411782	  785.9	  595.6	 4621.0	...
5411783	  785.9	  595.9	 4620.0	...
5411784	  785.7	  595.8	 4620.0	...
5411785	  785.6	  595.7	 4621.0	...
5411786	  785.7	  595.6	 4622.0	...
5411787	  785.7	  595.5	 4623.0	...
5411788	  785.6	  595.4	 4624.0	...
5411789	  785.4	  595.3	 4625.0	...
5411790	  785.3	  595.4	 4627.0	...
5411791	  785.4	  595.4	 4629.0	...
5411792	  785.6	  595.4	 4627.0	...
5411793	  785.8	  595.4	 4627.0	...
5411794	  785.9	  595.5	 4626.0	...
5411795	  785.8	  595.6	 4625.0	...
5411796	  785.7	  595.8	 4624.0	...
5411797	  785.6	  596.1	 4623.0	...
5411798	  785.5	  596.3	 4625.0	...
5411799	  785.5	  596.7	 4624.0	...
5411800	  785.4	  596.8	 4621.0	...
5411801	  785.4	  596.8	 4619.0	...
5411802	  785.5	  596.6	 4620.0	...
5411803	  785.5	  596.7	 4621.0	...
5411804	  785.6	  596.8	 4622.0	...
5411805	  785.5	  596.9	 4622.0	...
5411806	  785.5	  596.7	 4622.0	...
5411807	  785.4	  596.1	 4622.0	...
5411808	  785.4	  595.1	 4622.0	...
5411809	  785.6	  593.9	 4623.0	...
EFIX R   5410250	5411809	1560	  792.8	  593.7	   4551
SSACC R  5411810
5411810	  785.9	  592.6	 4624.0	...
5411811	  786.5	  590.8	 4624.0	...
5411812	  787.6	  588.9	 4623.0	...
5411813	  788.9	  587.3	 4620.0	...
5411814	  790.8	  585.9	 4618.0	...
5411815	  793.2	  585.1	 4616.0	...
5411816	  796.0	  584.1	 4616.0	...
5411817	  799.0	  583.3	 4617.0	...
5411818	  801.2	  582.6	 4620.0	...
5411819	  803.7	  581.9	 4624.0	...
5411820	  805.0	  580.6	 4625.0	...
ESACC R  5411810	5411820	11	  785.9	  592.6	  805.0	  580.6	   0.48	     51
SFIX R   5411821
5411821	  806.3	  579.2	 4623.0	...
5411822	  806.8	  578.1	 4619.0	...
5411823	  807.3	  577.4	 4616.0	...
5411824	  807.3	  576.9	 4613.0	...
5411825	  807.2	  576.6	 4613.0	...
5411826	  807.1	  576.7	 4612.0	...
5411827	  806.5	  577.4	 4612.0	...
5411828	  805.9	  578.3	 4610.0	...
5411829	  805.0	  579.1	 4610.0	...
5411830	  804.6	  579.8	 4609.0	...
5411831	  804.2	  580.3	 4610.0	...
5411832	  803.6	  581.0	 4611.0	...
5411833	  802.6	  581.6	 4611.0	...
5411834	  801.7	  582.2	 4611.0	...
5411835	  800.6	  582.8	 4611.0	...
5411836	  799.9	  583.0	 4611.0	...
5411837	  798.7	  583.6	 4612.0	...
5411838	  798.2	  584.2	 4614.0	...
5411839	  797.1	  584.7	 4616.0	...
5411840	  796.5	  584.7	 4616.0	...
5411841	  795.7	  584.6	 4617.0	...
5411842	  795.5	  584.1	 4618.0	...
5411843	  795.3	  583.7	 4616.0	...
5411844	  795.3	  583.2	 4615.0	...
5411845	  795.3	  583.2	 4613.0	...
5411846	  795.4	  583.1	 4612.0	...
5411847	  795.6	  583.1	 4612.0	...
5411848	  795.9	  583.2	 4613.0	...
5411849	  796.2	  583.7	 4613.0	...
5411850	  796.5	  584.3	 4613.0	...
5411851	  796.8	  584.6	 4612.0	...
5411852	  797.0	  584.8	 4611.0	...
5411853	  796.9	  584.8	 4608.0	...
5411854	  796.7	  585.0	 4604.0	...
5411855	  796.6	  585.4	 4602.0	...
5411856	  796.6	  585.8	 4603.0	...
5411857	  796.7	  585.8	 4603.0	...
5411858	  796.6	  585.6	 4604.0	...
5411859	  796.4	  585.5	 4604.0	...
5411860	  796.3	  585.4	 4604.0	...
5411861	  796.1	  585.3	 4605.0	...
5411862	  796.0	  585.2	 4605.0	...
5411863	  795.9	  585.2	 4605.0	...
5411864	  795.9	  585.2	 4606.0	...
5411865	  796.1	  585.2	 4607.0	...
5411866	  796.3	  585.3	 4606.0	...
5411867	  796.4	  585.3	 4605.0	...
5411868	  796.2	  585.6	 4605.0	...
5411869	  796.0	  585.8	 4605.0	...
5411870	  796.1	  586.0	 4605.0	...
5411871	  795.9	  586.0	 4604.0	...
5411872	  795.6	  585.9	 4603.0	...
5411873	  795.3	  585.9	 4602.0	...
5411874	  795.2	  585.9	 4603.0	...
5411875	  795.5	  585.5	 4604.0	...
5411876	  795.7	  585.0	 4604.0	...
5411877	  796.0	  584.7	 4604.0	...
5411878	  796.0	  584.6	 4604.0	...
5411879	  795.9	  584.8	 4604.0	...
5411880	  795.7	  585.2	 4605.0	...
5411881	  795.4	  585.6	 4605.0	...
5411882	  795.2	  586.0	 4604.0	...
5411883	  795.3	  585.9	 4602.0	...
5411884	  795.4	  585.8	 4600.0	...
5411885	  795.7	  585.8	 4599.0	...
5411886	  795.7	  585.7	 4599.0	...
5411887	  795.8	  585.7	 4600.0	...
5411888	  795.8	  585.9	 4601.0	...
5411889	  795.6	  586.2	 4603.0	...
5411890	  795.4	  586.5	 4605.0	...
5411891	  795.2	  586.7	 4607.0	...
5411892	  795.4	  586.7	 4608.0	...
5411893	  795.7	  586.7	 4608.0	...
5411894	  796.0	  586.7	 4608.0	...
5411895	  796.0	  586.7	 4606.0	...
5411896	  796.0	  586.7	 4605.0	...
5411897	  795.9	  586.7	 4603.0	...
5411898	  795.9	  586.7	 4603.0	...
5411899	  795.9	  586.6	 4604.0	...
5411900	  796.0	  586.6	 4605.0	...
5411901	  796.2	  586.5	 4605.0	...
5411902	  796.3	  586.4	 4604.0	...
5411903	  796.2	  586.5	 4604.0	...
5411904	  795.9	  586.7	 4604.0	...
5411905	  795.7	  586.6	 4605.0	...
5411906	  795.5	  586.5	 4604.0	...
5411907	  795.5	  586.3	 4602.0	...
5411908	  795.6	  586.4	 4602.0	...
5411909	  795.9	  586.5	 4603.0	...
5411910	  796.2	  586.6	 4606.0	...
5411911	  796.4	  586.7	 4607.0	...
5411912	  796.3	  586.6	 4608.0	...
5411913	  796.3	  586.6	 4607.0	...
5411914	  796.2	  586.5	 4607.0	...
5411915	  796.2	  586.5	 4607.0	...
5411916	  796.2	  586.5	 4608.0	...
5411917	  796.2	  586.5	 4608.0	...
5411918	  796.2	  586.6	 4609.0	...
5411919	  796.2	  586.7	 4609.0	...
5411920	  796.2	  586.8	 4609.0	...
5411921	  796.2	  586.9	 4609.0	...
5411922	  796.2	  587.0	 4609.0	...
5411923	  796.1	  587.1	 4609.0	...
5411924	  796.1	  587.3	 4610.0	...
5411925	  796.1	  587.2	 4610.0	...
5411926	  796.2	  587.2	 4610.0	...
5411927	  796.2	  587.2	 4609.0	...
5411928	  796.1	  587.3	 4608.0	...
5411929	  796.2	  587.3	 4608.0	...
5411930	  796.2	  587.0	 4610.0	...
5411931	  796.3	  586.8	 4612.0	...
5411932	  796.2	  586.6	 4613.0	...
5411933	  796.0	  586.7	 4614.0	...
5411934	  795.9	  586.8	 4614.0	...
5411935	  795.8	  586.7	 4613.0	...
5411936	  795.8	  586.7	 4613.0	...
5411937	  795.8	  586.8	 4614.0	...
5411938	  795.7	  587.0	 4613.0	...
5411939	  795.6	  587.3	 4611.0	...
5411940	  795.7	  587.5	 4609.0	...
5411941	  795.9	  587.5	 4607.0	...
5411942	  796.1	  587.4	 4606.0	...
5411943	  796.0	  587.1	 4606.0	...
5411944	  795.8	  586.8	 4608.0	...
5411945	  795.9	  586.9	 4611.0	...
5411946	  795.9	  587.1	 4613.0	...
5411947	  795.9	  587.3	 4613.0	...
5411948	  795.8	  587.4	 4611.0	...
5411949	  795.6	  587.5	 4610.0	...
5411950	  795.4	  587.5	 4609.0	...
5411951	  795.4	  587.3	 4608.0	...
5411952	  795.3	  587.2	 4607.0	...
5411953	  795.2	  587.2	 4607.0	...
5411954	  795.2	  587.2	 4607.0	...
5411955	  795.3	  587.3	 4605.0	...
5411956	  795.2	  587.3	 4604.0	...
5411957	  795.1	  587.2	 4603.0	...
5411958	  794.9	  586.9	 4603.0	...
5411959	  794.9	  586.7	 4602.0	...
5411960	  794.8	  586.5	 4601.0	...
5411961	  794.9	  586.5	 4600.0	...
5411962	  794.9	  586.6	 4601.0	...
5411963	  794.9	  586.7	 4601.0	...
5411964	  794.9	  586.6	 4601.0	...
5411965	  794.8	  586.3	 4601.0	...
5411966	  794.8	  586.1	 4601.0	...
5411967	  794.8	  586.1	 4601.0	...
5411968	  794.7	  586.2	 4601.0	...
5411969	  794.6	  586.3	 4601.0	...
5411970	  794.4	  586.3	 4602.0	...
5411971	  794.4	  586.6	 4604.0	...
5411972	  794.6	  586.9	 4606.0	...
5411973	  794.8	  587.2	 4606.0	...
5411974	  794.9	  587.3	 4605.0	...
5411975	  794.8	  587.3	 4605.0	...
5411976	  794.8	  587.1	 4605.0	...
5411977	  794.8	  586.9	 4605.0	...
5411978	  794.8	  587.1	 4605.0	...
5411979	  794.6	  587.4	 4606.0	...
5411980	  794.4	  588.0	 4606.0	...
5411981	  794.3	  588.2	 4606.0	...
5411982	  794.3	  588.5	 4606.0	...
5411983	  794.2	  588.5	 4607.0	...
5411984	  794.1	  588.8	 4605.0	...
5411985	  794.0	  589.1	 4603.0	...
5411986	  794.1	  589.4	 4601.0	...
5411987	  794.1	  589.6	 4601.0	...
5411988	  794.3	  589.7	 4601.0	...
5411989	  794.5	  589.8	 4600.0	...
5411990	  794.2	  589.7	 4599.0	...
5411991	  793.7	  589.6	 4601.0	...
5411992	  793.2	  589.5	 4603.0	...
5411993	  792.2	  589.5	 4605.0	...
5411994	  791.0	  589.7	 4605.0	...
5411995	  789.3	  589.9	 4609.0	...
5411996	  788.0	  590.1	 4613.0	...
5411997	  786.6	  590.3	 4618.0	...
5411998	  785.1	  590.6	 4619.0	...
5411999	  783.8	  590.8	 4619.0	...
5412000	  782.3	  591.0	 4617.0	...
5412001	  781.1	  591.2	 4615.0	...
5412002	  780.4	  591.2	 4613.0	...
5412003	  780.0	  591.2	 4613.0	...
5412004	  779.7	  591.3	 4613.0	...
5412005	  779.4	  591.3	 4611.0	...
5412006	  779.5	  591.3	 4609.0	...
5412007	  779.6	  591.3	 4608.0	...
5412008	  779.8	  591.4	 4607.0	...
5412009	  780.1	  591.4	 4607.0	...
5412010	  780.4	  591.3	 4606.0	...
5412011	  780.6	  591.1	 4606.0	...
5412012	  780.8	  590.9	 4606.0	...
5412013	  781.0	  590.7	 4607.0	...
5412014	  781.4	  590.6	 4608.0	...
5412015	  781.7	  590.0	 4608.0	...
5412016	  782.0	  589.7	 4608.0	...
5412017	  782.2	  589.2	 4609.0	...
5412018	  782.1	  588.8	 4609.0	...
5412019	  782.4	  588.4	 4609.0	...
5412020	  782.7	  587.8	 4609.0	...
5412021	  783.0	  587.5	 4609.0	...
5412022	  783.0	  587.2	 4609.0	...
5412023	  783.2	  587.3	 4610.0	...
5412024	  783.5	  587.4	 4613.0	...
5412025	  783.6	  587.5	 4615.0	...
5412026	  783.6	  587.9	 4616.0	...
5412027	  783.7	  588.3	 4616.0	...
5412028	  783.8	  589.0	 4616.0	...
5412029	  784.0	  589.6	 4616.0	...
5412030	  783.9	  590.1	 4616.0	...
MSG	5412031 0000 _ Number Off
5412031	  783.7	  590.2	 4616.0	...
5412032	  783.5	  590.3	 4616.0	...
5412033	  783.4	  590.3	 4618.0	...
5412034	  783.3	  590.3	 4619.0	...
5412035	  783.4	  590.2	 4621.0	...
5412036	  783.5	  590.1	 4621.0	...
5412037	  783.4	  590.0	 4621.0	...
5412038	  783.1	  590.3	 4622.0	...
5412039	  782.9	  590.6	 4622.0	...
5412040	  782.7	  591.0	 4622.0	...
5412041	  782.7	  591.1	 4622.0	...
5412042	  782.8	  591.2	 4622.0	...
5412043	  782.8	  591.2	 4622.0	...
5412044	  782.9	  591.2	 4622.0	...
5412045	  782.9	  591.2	 4622.0	...
5412046	  783.2	  591.3	 4622.0	...
5412047	  783.4	  591.4	 4621.0	...
5412048	  783.7	  591.4	 4621.0	...
5412049	  783.7	  591.3	 4622.0	...
5412050	  783.7	  591.2	 4623.0	...
5412051	  783.9	  591.1	 4624.0	...
5412052	  784.3	  591.1	 4625.0	...
5412053	  784.7	  590.9	 4626.0	...
5412054	  784.8	  590.8	 4627.0	...
5412055	  784.6	  590.8	 4627.0	...
5412056	  784.5	  591.0	 4628.0	...
5412057	  784.4	  591.2	 4628.0	...
5412058	  784.4	  591.2	 4628.0	...
5412059	  784.4	  591.2	 4628.0	...
5412060	  784.5	  591.1	 4627.0	...
5412061	  784.5	  591.3	 4626.0	...
5412062	  784.6	  591.5	 4625.0	...
5412063	  784.7	  591.6	 4624.0	...
5412064	  784.6	  591.4	 4623.0	...
5412065	  784.5	  591.3	 4625.0	...
5412066	  784.3	  591.2	 4627.0	...
5412067	  784.1	  591.1	 4629.0	...
5412068	  784.2	  591.0	 4627.0	...
5412069	  784.3	  590.9	 4624.0	...
5412070	  784.5	  590.9	 4625.0	...
5412071	  784.5	  590.8	 4627.0	...
5412072	  784.5	  590.6	 4631.0	...
5412073	  784.5	  590.3	 4631.0	...
5412074	  784.5	  590.2	 4630.0	...
5412075	  784.5	  590.5	 4629.0	...
5412076	  784.6	  590.9	 4627.0	...
5412077	  784.6	  591.2	 4627.0	...
5412078	  784.7	  591.0	 4627.0	...
5412079	  784.7	  590.8	 4628.0	...
5412080	  784.8	  590.6	 4629.0	...
5412081	  784.8	  590.6	 4630.0	...
5412082	  784.6	  590.6	 4630.0	...
5412083	  784.4	  590.6	 4629.0	...
5412084	  784.3	  590.6	 4628.0	...
5412085	  784.3	  590.6	 4628.0	...
5412086	  784.4	  590.7	 4630.0	...
5412087	  784.6	  590.8	 4633.0	...
5412088	  784.7	  590.6	 4633.0	...
5412089	  784.7	  590.3	 4633.0	...
5412090	  784.7	  590.1	 4633.0	...
5412091	  784.8	  590.2	 4633.0	...
5412092	  784.9	  590.1	 4632.0	...
5412093	  785.0	  590.1	 4632.0	...
5412094	  785.0	  590.0	 4632.0	...
5412095	  785.0	  589.9	 4632.0	...
5412096	  785.0	  589.7	 4632.0	...
5412097	  785.0	  589.6	 4632.0	...
5412098	  785.0	  589.8	 4634.0	...
5412099	  784.9	  590.2	 4638.0	...
5412100	  784.9	  590.4	 4642.0	...
5412101	  784.8	  590.5	 4645.0	...
5412102	  784.8	  590.6	 4647.0	...
5412103	  784.8	  590.6	 4648.0	...
5412104	  784.7	  590.7	 4648.0	...
5412105	  784.8	  590.7	 4648.0	...
5412106	  784.9	  590.7	 4648.0	...
5412107	  784.8	  590.4	 4649.0	...
5412108	  784.8	  590.2	 4650.0	...
5412109	  784.8	  590.0	 4652.0	...
5412110	  785.0	  590.0	 4654.0	...
5412111	  785.1	  590.0	 4651.0	...
5412112	  785.2	  590.0	 4647.0	...
5412113	  785.2	  590.0	 4644.0	...
5412114	  785.2	  590.0	 4645.0	...
5412115	  785.2	  589.9	 4645.0	...
5412116	  785.2	  589.8	 4645.0	...
5412117	  785.3	  590.2	 4646.0	...
5412118	  785.1	  590.6	 4647.0	...
5412119	  784.8	  590.7	 4647.0	...
5412120	  784.6	  590.5	 4647.0	...
5412121	  784.5	  590.3	 4646.0	...
5412122	  784.5	  590.5	 4645.0	...
5412123	  784.7	  590.5	 4645.0	...
5412124	  784.9	  590.5	 4644.0	...
5412125	  785.2	  590.3	 4643.0	...
5412126	  785.2	  590.2	 4642.0	...
5412127	  785.1	  590.0	 4642.0	...
5412128	  785.1	  589.9	 4643.0	...
5412129	  785.1	  590.0	 4643.0	...
5412130	  785.0	  590.1	 4642.0	...
5412131	  784.8	  590.3	 4642.0	...
5412132	  784.6	  590.4	 4641.0	...
5412133	  784.5	  590.4	 4642.0	...
5412134	  784.4	  590.3	 4643.0	...
5412135	  784.6	  590.2	 4645.0	...
5412136	  784.8	  590.2	 4646.0	...
5412137	  785.0	  590.2	 4647.0	...
5412138	  785.0	  589.9	 4647.0	...
5412139	  785.0	  589.6	 4647.0	...
5412140	  785.0	  589.3	 4647.0	...
5412141	  785.0	  589.3	 4647.0	...
5412142	  784.9	  589.3	 4648.0	...
5412143	  784.9	  589.4	 4649.0	...
5412144	  784.9	  589.5	 4649.0	...
5412145	  784.9	  589.8	 4649.0	...
5412146	  784.7	  590.0	 4649.0	...
5412147	  784.6	  590.2	 4650.0	...
5412148	  784.5	  590.1	 4651.0	...
5412149	  784.4	  590.1	 4651.0	...
5412150	  784.6	  590.0	 4650.0	...
5412151	  784.9	  590.1	 4649.0	...
5412152	  785.2	  590.0	 4648.0	...
5412153	  785.2	  589.9	 4648.0	...
5412154	  785.2	  589.7	 4650.0	...
5412155	  785.1	  589.5	 4651.0	...
5412156	  785.1	  589.4	 4652.0	...
5412157	  785.0	  589.2	 4651.0	...
5412158	  785.0	  589.1	 4650.0	...
5412159	  785.0	  589.1	 4648.0	...
5412160	  784.8	  589.1	 4648.0	...
5412161	  784.7	  589.0	 4647.0	...
5412162	  784.5	  588.9	 4648.0	...
5412163	  784.4	  589.0	 4649.0	...
5412164	  784.3	  589.2	 4650.0	...
5412165	  784.4	  589.4	 4650.0	...
5412166	  784.5	  589.4	 4651.0	...
5412167	  784.5	  589.6	 4652.0	...
5412168	  784.5	  589.9	 4653.0	...
5412169	  784.7	  590.2	 4654.0	...
5412170	  785.0	  590.3	 4653.0	...
5412171	  785.3	  590.4	 4653.0	...
5412172	  785.3	  590.4	 4654.0	...
5412173	  785.3	  590.3	 4655.0	...
5412174	  785.3	  590.3	 4655.0	...
5412175	  785.2	  590.3	 4654.0	...
5412176	  785.1	  590.4	 4654.0	...
5412177	  785.1	  590.5	 4655.0	...
5412178	  785.1	  590.5	 4658.0	...
5412179	  785.2	  590.5	 4660.0	...
5412180	  785.3	  590.6	 4659.0	...
5412181	  785.3	  590.7	 4658.0	...
5412182	  785.3	  590.7	 4658.0	...
5412183	  785.4	  590.6	 4657.0	...
5412184	  785.5	  590.4	 4658.0	...
5412185	  785.6	  590.3	 4660.0	...
5412186	  785.6	  590.4	 4661.0	...
5412187	  785.6	  590.4	 4661.0	...
5412188	  785.5	  590.4	 4661.0	...
5412189	  785.5	  590.4	 4661.0	...
5412190	  785.5	  590.3	 4661.0	...
5412191	  785.7	  590.4	 4661.0	...
5412192	  785.9	  590.5	 4660.0	...
5412193	  785.9	  590.3	 4658.0	...
5412194	  785.7	  590.2	 4656.0	...
5412195	  785.4	  590.0	 4654.0	...
5412196	  785.4	  590.0	 4654.0	...
5412197	  785.3	  590.0	 4655.0	...
5412198	  785.3	  590.1	 4657.0	...
5412199	  785.3	  590.2	 4660.0	...
5412200	  785.3	  590.3	 4662.0	...
5412201	  785.3	  590.2	 4662.0	...
5412202	  785.3	  590.2	 4662.0	...
5412203	  785.4	  590.2	 4663.0	...
5412204	  785.4	  590.2	 4664.0	...
5412205	  785.5	  590.3	 4665.0	...
5412206	  785.5	  590.3	 4663.0	...
5412207	  785.6	  590.2	 4660.0	...
5412208	  785.6	  589.8	 4658.0	...
5412209	  785.5	  589.5	 4659.0	...
5412210	  785.4	  589.2	 4660.0	...
5412211	  785.4	  589.1	 4661.0	...
5412212	  785.3	  589.2	 4663.0	...
5412213	  785.3	  589.3	 4665.0	...
5412214	  785.3	  589.4	 4667.0	...
5412215	  785.2	  589.3	 4667.0	...
5412216	  785.1	  589.2	 4667.0	...
5412217	  785.0	  589.2	 4666.0	...
5412218	  785.0	  589.3	 4667.0	...
5412219	  784.9	  589.5	 4667.0	...
5412220	  785.3	  589.6	 4669.0	...
5412221	  785.7	  589.3	 4671.0	...
5412222	  786.0	  588.9	 4673.0	...
5412223	  785.9	  588.6	 4673.0	...
5412224	  785.9	  588.6	 4675.0	...
5412225	  785.8	  588.6	 4676.0	...
5412226	  785.7	  588.6	 4677.0	...
5412227	  785.5	  588.7	 4677.0	...
5412228	  785.5	  588.6	 4677.0	...
5412229	  785.9	  588.6	 4677.0	...
5412230	  786.3	  588.2	 4678.0	...
5412231	  786.3	  587.9	 4678.0	...
5412232	  786.1	  587.6	 4678.0	...
5412233	  785.8	  587.7	 4679.0	...
5412234	  785.8	  587.9	 4680.0	...
5412235	  785.7	  588.0	 4681.0	...
5412236	  785.7	  588.2	 4681.0	...
5412237	  785.6	  588.3	 4681.0	...
5412238	  785.4	  588.3	 4680.0	...
5412239	  785.3	  588.1	 4679.0	...
MSG	5412240 0000 _ Number On
5412240	  785.2	  587.9	 4678.0	...
5412241	  785.2	  587.7	 4677.0	...
5412242	  785.3	  587.8	 4678.0	...
5412243	  785.4	  587.7	 4681.0	...
5412244	  785.5	  587.6	 4683.0	...
5412245	  785.5	  587.6	 4682.0	...
5412246	  785.4	  587.6	 4681.0	...
5412247	  785.3	  587.6	 4682.0	...
5412248	  785.2	  587.7	 4682.0	...
5412249	  785.2	  587.8	 4683.0	...
5412250	  785.2	  587.9	 4684.0	...
5412251	  785.3	  588.1	 4685.0	...
5412252	  785.3	  588.3	 4687.0	...
5412253	  785.3	  588.4	 4686.0	...
5412254	  785.3	  588.5	 4686.0	...
5412255	  785.3	  588.6	 4685.0	...
5412256	  785.2	  588.2	 4686.0	...
5412257	  785.2	  587.7	 4687.0	...
5412258	  785.1	  587.2	 4688.0	...
5412259	  785.2	  587.2	 4688.0	...
5412260	  785.3	  587.2	 4688.0	...
5412261	  785.5	  587.2	 4688.0	...
5412262	  785.5	  587.2	 4688.0	...
5412263	  785.5	  587.3	 4687.0	...
5412264	  785.6	  587.5	 4687.0	...
5412265	  785.7	  587.6	 4686.0	...
5412266	  785.8	  587.6	 4686.0	...
5412267	  785.7	  587.7	 4687.0	...
5412268	  785.7	  587.7	 4688.0	...
5412269	  785.7	  587.6	 4689.0	...
5412270	  785.7	  587.1	 4689.0	...
5412271	  785.7	  586.7	 4688.0	...
5412272	  785.6	  586.5	 4688.0	...
5412273	  785.6	  586.6	 4688.0	...
5412274	  785.6	  586.8	 4689.0	...
5412275	  785.6	  586.8	 4689.0	...
5412276	  785.7	  586.7	 4689.0	...
5412277	  785.7	  586.6	 4689.0	...
5412278	  785.8	  586.7	 4690.0	...
5412279	  785.7	  586.8	 4691.0	...
5412280	  785.7	  586.8	 4692.0	...
5412281	  785.6	  586.9	 4692.0	...
5412282	  785.7	  586.8	 4693.0	...
5412283	  785.7	  586.7	 4694.0	...
5412284	  785.7	  586.6	 4695.0	...
5412285	  785.6	  586.6	 4695.0	...
5412286	  785.5	  586.7	 4694.0	...
5412287	  785.4	  586.5	 4693.0	...
5412288	  785.3	  586.3	 4692.0	...
5412289	  785.0	  586.1	 4692.0	...
5412290	  784.8	  586.4	 4692.0	...
5412291	  784.5	  586.6	 4693.0	...
5412292	  784.5	  586.9	 4694.0	...
5412293	  784.4	  586.9	 4694.0	...
5412294	  784.3	  586.9	 4693.0	...
5412295	  784.5	  586.9	 4693.0	...
5412296	  784.7	  587.0	 4693.0	...
5412297	  784.9	  587.2	 4695.0	...
5412298	  784.8	  587.5	 4697.0	...
5412299	  784.8	  587.6	 4700.0	...
5412300	  784.8	  587.4	 4700.0	...
5412301	  784.9	  587.1	 4699.0	...
5412302	  785.1	  587.3	 4700.0	...
5412303	  785.1	  587.7	 4700.0	...
5412304	  785.2	  588.0	 4700.0	...
5412305	  785.2	  587.9	 4701.0	...
5412306	  785.1	  587.8	 4701.0	...
5412307	  785.0	  587.7	 4701.0	...
5412308	  784.9	  587.6	 4701.0	...
5412309	  784.7	  587.6	 4702.0	...
5412310	  784.5	  587.6	 4702.0	...
5412311	  784.5	  587.7	 4702.0	...
5412312	  784.3	  587.8	 4701.0	...
5412313	  784.3	  587.9	 4700.0	...
5412314	  784.2	  587.8	 4701.0	...
5412315	  784.1	  587.7	 4703.0	...
5412316	  784.1	  587.7	 4704.0	...
5412317	  784.1	  587.7	 4705.0	...
5412318	  784.1	  587.6	 4705.0	...
5412319	  783.8	  587.4	 4706.0	...
5412320	  783.6	  587.2	 4708.0	...
5412321	  783.6	  587.2	 4709.0	...
5412322	  783.9	  587.1	 4710.0	...
5412323	  784.1	  587.0	 4711.0	...
5412324	  784.3	  587.0	 4712.0	...
5412325	  784.5	  587.0	 4712.0	...
5412326	  784.7	  587.2	 4710.0	...
5412327	  784.7	  587.4	 4707.0	...
5412328	  784.5	  587.6	 4705.0	...
5412329	  784.3	  587.4	 4706.0	...
5412330	  784.3	  587.3	 4707.0	...
5412331	  784.3	  587.2	 4708.0	...
5412332	  784.3	  587.3	 4709.0	...
5412333	  784.2	  587.4	 4710.0	...
5412334	  784.0	  587.4	 4712.0	...
5412335	  784.0	  587.2	 4711.0	...
5412336	  784.1	  587.1	 4710.0	...
5412337	  784.0	  587.0	 4710.0	...
5412338	  783.8	  587.0	 4710.0	...
5412339	  783.8	  587.0	 4710.0	...
5412340	  783.8	  587.2	 4712.0	...
5412341	  784.0	  587.3	 4714.0	...
5412342	  784.1	  587.3	 4716.0	...
5412343	  783.9	  587.1	 4716.0	...
5412344	  783.6	  586.8	 4717.0	...
5412345	  783.3	  586.2	 4718.0	...
5412346	  783.3	  586.0	 4718.0	...
5412347	  783.3	  585.8	 4718.0	...
5412348	  783.4	  585.9	 4718.0	...
5412349	  783.5	  585.9	 4718.0	...
5412350	  783.5	  585.9	 4718.0	...
5412351	  783.6	  586.0	 4718.0	...
5412352	  783.8	  586.1	 4718.0	...
5412353	  783.8	  586.0	 4720.0	...
5412354	  783.8	  585.9	 4722.0	...
5412355	  783.8	  585.8	 4722.0	...
5412356	  783.8	  585.9	 4721.0	...
5412357	  783.8	  585.9	 4721.0	...
5412358	  783.8	  585.8	 4722.0	...
5412359	  783.5	  585.7	 4723.0	...
5412360	  783.3	  585.6	 4723.0	...
5412361	  783.3	  585.5	 4722.0	...
5412362	  783.6	  585.5	 4721.0	...
5412363	  783.9	  585.4	 4719.0	...
5412364	  783.9	  585.3	 4720.0	...
5412365	  784.0	  585.3	 4720.0	...
5412366	  783.9	  585.3	 4722.0	...
5412367	  783.8	  585.3	 4724.0	...
5412368	  783.7	  585.2	 4726.0	...
5412369	  783.7	  585.5	 4726.0	...
5412370	  783.7	  585.9	 4726.0	...
5412371	  783.6	  585.9	 4726.0	...
5412372	  783.2	  585.7	 4726.0	...
5412373	  782.9	  585.7	 4726.0	...
5412374	  782.6	  586.2	 4727.0	...
5412375	  782.5	  586.6	 4728.0	...
5412376	  782.3	  586.7	 4729.0	...
5412377	  782.7	  586.6	 4731.0	...
5412378	  783.2	  586.5	 4733.0	...
5412379	  783.7	  586.7	 4735.0	...
5412380	  783.7	  586.9	 4733.0	...
5412381	  783.6	  587.1	 4732.0	...
5412382	  783.5	  587.3	 4733.0	...
5412383	  783.3	  587.6	 4736.0	...
5412384	  783.3	  587.8	 4740.0	...
5412385	  783.3	  587.7	 4741.0	...
5412386	  783.2	  587.5	 4741.0	...
5412387	  783.1	  587.4	 4742.0	...
5412388	  783.1	  587.2	 4742.0	...
5412389	  783.1	  587.0	 4743.0	...
5412390	  783.4	  586.5	 4743.0	...
5412391	  783.8	  586.1	 4743.0	...
5412392	  784.0	  585.9	 4742.0	...
5412393	  783.9	  586.1	 4741.0	...
5412394	  783.7	  586.3	 4741.0	...
5412395	  783.5	  586.3	 4741.0	...
5412396	  783.4	  586.3	 4741.0	...
5412397	  783.1	  586.2	 4741.0	...
5412398	  782.8	  586.1	 4740.0	...
5412399	  782.6	  586.0	 4742.0	...
5412400	  782.6	  585.7	 4744.0	...
5412401	  782.8	  585.3	 4747.0	...
5412402	  783.0	  585.0	 4748.0	...
5412403	  783.2	  584.9	 4750.0	...
5412404	  783.3	  584.9	 4751.0	...
5412405	  783.3	  585.0	 4752.0	...
5412406	  783.4	  585.3	 4752.0	...
5412407	  783.5	  585.5	 4753.0	...
5412408	  783.5	  585.6	 4753.0	...
5412409	  783.6	  585.7	 4753.0	...
5412410	  783.6	  585.7	 4754.0	...
5412411	  783.5	  585.7	 4754.0	...
5412412	  783.4	  585.8	 4756.0	...
5412413	  783.4	  585.8	 4758.0	...
5412414	  783.2	  585.7	 4761.0	...
5412415	  783.0	  585.6	 4761.0	...
5412416	  782.8	  585.5	 4760.0	...
5412417	  782.9	  585.5	 4758.0	...
5412418	  782.8	  585.5	 4758.0	...
5412419	  782.7	  585.5	 4759.0	...
5412420	  782.6	  585.5	 4761.0	...
5412421	  782.7	  585.5	 4761.0	...
5412422	  782.9	  585.4	 4761.0	...
5412423	  783.0	  585.4	 4760.0	...
5412424	  783.0	  585.3	 4760.0	...
5412425	  782.8	  585.1	 4759.0	...
5412426	  782.6	  584.9	 4758.0	...
5412427	  782.5	  584.7	 4757.0	...
5412428	  782.5	  584.6	 4756.0	...
5412429	  782.6	  584.5	 4755.0	...
5412430	  782.6	  584.5	 4753.0	...
5412431	  782.6	  584.5	 4753.0	...
5412432	  782.7	  584.7	 4753.0	...
5412433	  782.7	  584.7	 4756.0	...
5412434	  782.7	  584.6	 4758.0	...
5412435	  782.5	  584.4	 4759.0	...
5412436	  782.3	  584.4	 4759.0	...
5412437	  782.2	  584.4	 4758.0	...
5412438	  782.2	  584.4	 4757.0	...
5412439	  782.2	  584.4	 4755.0	...
5412440	  782.2	  584.3	 4755.0	...
5412441	  782.4	  584.3	 4757.0	...
5412442	  782.6	  584.2	 4758.0	...
5412443	  782.8	  584.1	 4759.0	...
5412444	  782.7	  584.1	 4760.0	...
5412445	  782.6	  584.1	 4760.0	...
5412446	  782.3	  584.2	 4760.0	...
5412447	  782.1	  584.2	 4759.0	...
5412448	  781.8	  584.1	 4759.0	...
5412449	  781.7	  583.9	 4758.0	...
5412450	  781.6	  583.8	 4757.0	...
5412451	  781.6	  583.8	 4756.0	...
5412452	  781.6	  583.7	 4756.0	...
5412453	  781.6	  583.7	 4759.0	...
5412454	  781.5	  583.7	 4762.0	...
5412455	  781.5	  583.8	 4765.0	...
5412456	  781.5	  583.9	 4764.0	...
5412457	  781.4	  583.9	 4763.0	...
5412458	  781.4	  583.8	 4762.0	...
5412459	  781.4	  584.0	 4762.0	...
5412460	  781.4	  584.1	 4762.0	...
5412461	  781.5	  584.3	 4761.0	...
5412462	  781.6	  584.3	 4763.0	...
5412463	  781.8	  584.4	 4765.0	...
5412464	  781.8	  584.4	 4768.0	...
5412465	  781.9	  584.2	 4769.0	...
5412466	  781.9	  583.8	 4768.0	...
5412467	  781.8	  583.6	 4766.0	...
5412468	  781.7	  583.7	 4766.0	...
5412469	  781.3	  583.7	 4766.0	...
5412470	  781.0	  583.6	 4765.0	...
5412471	  780.8	  583.7	 4764.0	...
5412472	  780.9	  583.9	 4764.0	...
5412473	  780.8	  584.1	 4764.0	...
5412474	  780.7	  584.1	 4766.0	...
5412475	  780.5	  584.1	 4766.0	...
5412476	  780.5	  584.0	 4766.0	...
5412477	  780.8	  583.9	 4767.0	...
5412478	  781.1	  583.9	 4768.0	...
5412479	  781.1	  584.1	 4769.0	...
5412480	  780.9	  584.3	 4769.0	...
5412481	  780.8	  584.5	 4766.0	...
5412482	  780.7	  584.5	 4763.0	...
5412483	  780.5	  584.5	 4762.0	...
5412484	  780.2	  584.4	 4763.0	...
5412485	  779.9	  584.3	 4765.0	...
5412486	  779.8	  584.2	 4769.0	...
5412487	  779.8	  584.5	 4772.0	...
5412488	  780.0	  584.8	 4774.0	...
5412489	  780.3	  585.1	 4774.0	...
5412490	  780.6	  585.0	 4773.0	...
5412491	  780.9	  585.1	 4771.0	...
5412492	  781.0	  585.2	 4773.0	...
5412493	  781.1	  585.2	 4776.0	...
5412494	  781.1	  585.0	 4780.0	...
5412495	  781.1	  584.8	 4780.0	...
5412496	  781.0	  584.5	 4779.0	...
5412497	  781.0	  584.1	 4779.0	...
5412498	  780.9	  583.8	 4778.0	...
5412499	  780.8	  583.8	 4778.0	...
5412500	  780.7	  584.1	 4777.0	...
5412501	  780.9	  584.3	 4777.0	...
5412502	  781.1	  584.3	 4777.0	...
5412503	  781.3	  584.2	 4779.0	...
5412504	  781.2	  584.1	 4780.0	...
5412505	  781.2	  584.1	 4781.0	...
5412506	  781.2	  584.2	 4780.0	...
5412507	  781.4	  584.5	 4780.0	...
5412508	  781.4	  584.9	 4780.0	...
5412509	  781.4	  585.2	 4782.0	...
5412510	  781.1	  585.4	 4784.0	...
5412511	  781.0	  585.7	 4786.0	...
5412512	  780.7	  586.0	 4784.0	...
5412513	  780.5	  586.3	 4782.0	...
5412514	  780.3	  586.2	 4781.0	...
5412515	  780.3	  585.9	 4780.0	...
5412516	  780.3	  585.7	 4780.0	...
5412517	  780.3	  585.8	 4780.0	...
5412518	  780.4	  585.8	 4782.0	...
5412519	  780.4	  585.5	 4783.0	...
5412520	  780.3	  585.1	 4784.0	...
5412521	  780.2	  584.6	 4784.0	...
5412522	  780.2	  584.3	 4783.0	...
5412523	  780.6	  583.5	 4782.0	...
5412524	  780.9	  582.5	 4781.0	...
5412525	  781.2	  581.5	 4781.0	...
5412526	  781.8	  581.0	 4780.0	...
5412527	  782.9	  580.4	 4778.0	...
5412528	  784.5	  579.8	 4776.0	...
5412529	  786.0	  579.2	 4775.0	...
5412530	  787.2	  578.8	 4776.0	...
5412531	  788.1	  578.1	 4777.0	...
5412532	  789.0	  577.4	 4779.0	...
5412533	  789.8	  576.7	 4778.0	...
5412534	  790.2	  576.2	 4777.0	...
5412535	  790.1	  575.5	 4776.0	...
5412536	  789.8	  575.0	 4776.0	...
5412537	  789.4	  574.9	 4776.0	...
5412538	  789.0	  575.0	 4776.0	...
5412539	  788.6	  574.9	 4776.0	...
5412540	  787.7	  574.9	 4776.0	...
5412541	  787.0	  574.8	 4776.0	...
5412542	  786.5	  575.0	 4776.0	...
5412543	  786.1	  575.5	 4776.0	...
5412544	  785.8	  576.1	 4776.0	...
MSG	5412545 0000 _ Number Off
5412545	  785.4	  576.5	 4780.0	...
5412546	  785.4	  576.7	 4783.0	...
5412547	  785.3	  576.8	 4787.0	...
5412548	  785.1	  577.1	 4788.0	...
5412549	  785.0	  577.4	 4788.0	...
5412550	  784.8	  577.8	 4788.0	...
5412551	  784.7	  577.9	 4788.0	...
5412552	  784.4	  578.0	 4788.0	...
5412553	  784.1	  578.0	 4788.0	...
5412554	  783.8	  578.1	 4787.0	...
5412555	  783.6	  578.6	 4787.0	...
5412556	  783.6	  579.0	 4786.0	...
5412557	  783.6	  579.4	 4784.0	...
5412558	  783.6	  579.4	 4783.0	...
5412559	  783.8	  579.3	 4786.0	...
5412560	  784.0	  579.4	 4789.0	...
5412561	  784.2	  579.5	 4792.0	...
5412562	  784.3	  579.4	 4792.0	...
5412563	  784.4	  579.0	 4791.0	...
5412564	  784.2	  578.7	 4789.0	...
5412565	  784.0	  578.6	 4787.0	...
5412566	  784.0	  578.6	 4785.0	...
5412567	  784.1	  578.4	 4785.0	...
5412568	  784.2	  578.2	 4786.0	...
5412569	  784.0	  578.0	 4787.0	...
5412570	  783.8	  578.1	 4787.0	...
5412571	  783.7	  578.2	 4787.0	...
5412572	  783.8	  578.4	 4788.0	...
5412573	  783.8	  578.7	 4790.0	...
5412574	  783.9	  578.9	 4792.0	...
5412575	  783.9	  579.0	 4793.0	...
5412576	  783.9	  579.1	 4792.0	...
5412577	  783.9	  579.2	 4792.0	...
5412578	  783.8	  579.3	 4792.0	...
5412579	  783.8	  579.4	 4793.0	...
5412580	  783.7	  579.5	 4796.0	...
5412581	  783.6	  579.6	 4799.0	...
5412582	  783.5	  579.6	 4801.0	...
5412583	  783.4	  579.7	 4802.0	...
5412584	  783.4	  579.7	 4803.0	...
5412585	  783.2	  579.9	 4803.0	...
5412586	  782.8	  580.2	 4803.0	...
5412587	  782.5	  580.2	 4803.0	...
5412588	  782.3	  579.9	 4804.0	...
5412589	  782.3	  579.6	 4804.0	...
5412590	  782.1	  579.5	 4805.0	...
5412591	  781.9	  579.8	 4805.0	...
5412592	  781.6	  580.2	 4804.0	...
5412593	  781.6	  580.4	 4803.0	...
5412594	  781.5	  580.2	 4802.0	...
5412595	  781.5	  579.9	 4802.0	...
5412596	  781.5	  579.8	 4803.0	...
5412597	  781.6	  579.8	 4803.0	...
5412598	  781.2	  579.9	 4804.0	...
5412599	  780.9	  580.0	 4803.0	...
5412600	  780.5	  579.8	 4802.0	...
5412601	  780.6	  579.2	 4802.0	...
5412602	  780.7	  578.7	 4804.0	...
5412603	  780.7	  578.6	 4805.0	...
5412604	  780.8	  578.8	 4804.0	...
5412605	  781.0	  579.1	 4803.0	...
5412606	  781.2	  579.2	 4802.0	...
5412607	  781.4	  579.3	 4801.0	...
5412608	  781.7	  579.2	 4799.0	...
5412609	  781.9	  579.2	 4798.0	...
5412610	  782.1	  579.1	 4797.0	...
5412611	  782.0	  579.0	 4797.0	...
5412612	  781.9	  579.2	 4797.0	...
5412613	  782.0	  579.4	 4798.0	...
5412614	  782.0	  579.7	 4799.0	...
5412615	  782.1	  579.7	 4801.0	...
5412616	  782.1	  579.7	 4800.0	...
5412617	  782.1	  579.6	 4800.0	...
5412618	  782.1	  579.6	 4800.0	...
5412619	  782.0	  579.6	 4800.0	...
5412620	  782.0	  579.7	 4801.0	...
5412621	  782.0	  579.8	 4801.0	...
5412622	  782.0	  580.1	 4803.0	...
5412623	  782.1	  580.3	 4804.0	...
5412624	  782.1	  580.6	 4805.0	...
5412625	  782.1	  581.1	 4807.0	...
5412626	  782.1	  581.5	 4807.0	...
5412627	  782.0	  581.7	 4808.0	...
5412628	  781.9	  581.4	 4808.0	...
5412629	  781.8	  581.0	 4808.0	...
5412630	  781.6	  580.8	 4811.0	...
5412631	  781.4	  580.6	 4813.0	...
5412632	  781.2	  580.5	 4816.0	...
5412633	  781.2	  580.7	 4812.0	...
5412634	  781.1	  581.0	 4809.0	...
5412635	  780.9	  581.6	 4804.0	...
5412636	  780.8	  582.0	 4805.0	...
5412637	  780.7	  582.3	 4806.0	...
5412638	  780.7	  582.0	 4809.0	...
5412639	  780.8	  581.8	 4810.0	...
5412640	  780.7	  581.6	 4810.0	...
5412641	  780.7	  581.6	 4810.0	...
5412642	  780.7	  581.3	 4809.0	...
5412643	  780.7	  580.8	 4808.0	...
5412644	  780.7	  580.4	 4807.0	...
5412645	  780.6	  580.3	 4807.0	...
5412646	  780.6	  580.4	 4807.0	...
5412647	  780.6	  580.2	 4808.0	...
5412648	  780.4	  580.1	 4809.0	...
5412649	  780.2	  579.8	 4809.0	...
5412650	  780.0	  579.7	 4809.0	...
5412651	  780.0	  579.5	 4809.0	...
5412652	  780.0	  579.5	 4808.0	...
5412653	  780.1	  580.1	 4807.0	...
5412654	  780.1	  580.7	 4806.0	...
5412655	  780.2	  581.4	 4803.0	...
5412656	  780.1	  581.4	 4801.0	...
5412657	  780.1	  581.4	 4801.0	...
5412658	  780.1	  581.3	 4803.0	...
5412659	  780.2	  581.3	 4804.0	...
5412660	  780.3	  581.3	 4805.0	...
5412661	  780.2	  581.3	 4803.0	...
5412662	  780.1	  581.2	 4801.0	...
5412663	  779.9	  580.8	 4803.0	...
5412664	  779.5	  580.5	 4806.0	...
5412665	  779.2	  580.3	 4806.0	...
5412666	  778.8	  580.3	 4803.0	...
5412667	  778.8	  580.2	 4800.0	...
5412668	  778.7	  580.2	 4800.0	...
5412669	  778.6	  580.0	 4800.0	...
5412670	  778.4	  580.0	 4801.0	...
5412671	  778.3	  580.0	 4801.0	...
5412672	  778.4	  580.1	 4801.0	...
5412673	  778.6	  580.4	 4802.0	...
5412674	  778.8	  580.7	 4803.0	...
5412675	  778.9	  580.8	 4803.0	...
5412676	  778.8	  580.8	 4803.0	...
5412677	  778.8	  580.8	 4802.0	...
5412678	  778.8	  580.9	 4801.0	...
5412679	  778.6	  580.9	 4801.0	...
5412680	  778.2	  580.9	 4800.0	...
5412681	  777.9	  580.8	 4800.0	...
5412682	  777.8	  580.7	 4800.0	...
5412683	  777.8	  580.6	 4799.0	...
5412684	  777.8	  580.7	 4799.0	...
5412685	  777.8	  580.7	 4799.0	...
5412686	  777.8	  580.7	 4799.0	...
5412687	  777.9	  581.0	 4800.0	...
5412688	  778.1	  581.2	 4801.0	...
5412689	  778.1	  581.5	 4801.0	...
5412690	  777.9	  581.6	 4802.0	...
5412691	  777.7	  581.7	 4801.0	...
5412692	  777.7	  581.7	 4801.0	...
5412693	  777.8	  581.8	 4801.0	...
5412694	  778.0	  581.8	 4802.0	...
5412695	  778.2	  581.7	 4802.0	...
5412696	  778.3	  581.4	 4803.0	...
5412697	  778.5	  581.1	 4805.0	...
5412698	  778.5	  580.7	 4806.0	...
5412699	  778.5	  580.8	 4805.0	...
5412700	  778.5	  580.9	 4805.0	...
5412701	  778.6	  581.0	 4804.0	...
5412702	  778.6	  581.1	 4805.0	...
5412703	  778.6	  581.1	 4806.0	...
5412704	  778.6	  581.2	 4805.0	...
5412705	  778.7	  581.5	 4803.0	...
5412706	  778.8	  581.9	 4801.0	...
5412707	  778.8	  582.0	 4802.0	...
5412708	  778.8	  581.9	 4805.0	...
5412709	  778.8	  581.7	 4806.0	...
5412710	  778.8	  581.6	 4808.0	...
5412711	  779.1	  581.5	 4807.0	...
5412712	  779.4	  581.7	 4807.0	...
5412713	  779.6	  581.9	 4806.0	...
5412714	  779.6	  582.0	 4805.0	...
5412715	  779.6	  581.8	 4804.0	...
5412716	  779.5	  581.7	 4803.0	...
5412717	  779.4	  581.3	 4802.0	...
5412718	  779.3	  580.9	 4802.0	...
5412719	  779.3	  580.5	 4802.0	...
5412720	  779.3	  580.4	 4801.0	...
5412721	  779.2	  580.3	 4801.0	...
5412722	  779.0	  580.3	 4800.0	...
5412723	  778.8	  580.4	 4801.0	...
5412724	  778.7	  580.4	 4803.0	...
5412725	  778.6	  580.5	 4804.0	...
5412726	  778.5	  580.5	 4803.0	...
5412727	  778.5	  580.4	 4800.0	...
5412728	  778.3	  580.4	 4797.0	...
5412729	  778.2	  580.5	 4795.0	...
5412730	  778.1	  580.5	 4794.0	...
5412731	  778.1	  580.5	 4794.0	...
5412732	  778.1	  580.5	 4794.0	...
5412733	  778.4	  580.5	 4795.0	...
5412734	  778.6	  580.5	 4794.0	...
5412735	  778.7	  580.4	 4794.0	...
5412736	  778.7	  580.4	 4793.0	...
5412737	  778.6	  580.3	 4794.0	...
5412738	  778.5	  580.3	 4795.0	...
5412739	  778.5	  580.2	 4794.0	...
5412740	  778.4	  580.2	 4792.0	...
5412741	  778.2	  580.1	 4791.0	...
5412742	  778.0	  580.4	 4791.0	...
5412743	  777.9	  580.8	 4792.0	...
5412744	  777.9	  581.3	 4792.0	...
5412745	  777.9	  581.3	 4792.0	...
5412746	  777.8	  581.3	 4791.0	...
5412747	  777.8	  581.4	 4790.0	...
5412748	  777.8	  581.5	 4790.0	...
5412749	  777.9	  581.5	 4789.0	...
5412750	  778.1	  581.2	 4789.0	...
5412751	  778.1	  580.9	 4789.0	...
5412752	  778.1	  580.5	 4790.0	...
5412753	  778.1	  580.5	 4790.0	...
5412754	  778.0	  580.5	 4790.0	...
5412755	  778.0	  580.6	 4790.0	...
5412756	  778.1	  580.8	 4790.0	...
MSG	5412757 0000 _ Number On
5412757	  778.3	  581.0	 4789.0	...
5412758	  778.4	  580.9	 4789.0	...
5412759	  778.5	  580.9	 4788.0	...
5412760	  778.6	  581.0	 4788.0	...
5412761	  778.6	  581.1	 4788.0	...
5412762	  778.6	  581.2	 4788.0	...
5412763	  778.6	  581.1	 4789.0	...
5412764	  778.6	  581.1	 4790.0	...
5412765	  778.4	  581.2	 4790.0	...
5412766	  778.3	  581.3	 4789.0	...
5412767	  778.3	  581.3	 4788.0	...
5412768	  778.3	  581.1	 4786.0	...
5412769	  778.2	  581.6	 4785.0	...
5412770	  778.0	  582.2	 4784.0	...
5412771	  777.8	  582.8	 4784.0	...
5412772	  777.6	  582.6	 4785.0	...
5412773	  777.6	  582.5	 4786.0	...
5412774	  777.5	  582.3	 4787.0	...
5412775	  777.6	  582.3	 4786.0	...
5412776	  777.6	  582.2	 4784.0	...
5412777	  777.5	  582.2	 4785.0	...
5412778	  777.3	  582.6	 4786.0	...
5412779	  777.3	  582.9	 4787.0	...
5412780	  777.7	  583.2	 4786.0	...
5412781	  778.0	  583.1	 4785.0	...
5412782	  778.1	  583.1	 4785.0	...
5412783	  777.9	  583.2	 4786.0	...
5412784	  777.6	  583.3	 4787.0	...
5412785	  777.6	  583.3	 4787.0	...
5412786	  777.5	  583.3	 4787.0	...
5412787	  777.2	  583.1	 4787.0	...
5412788	  776.8	  583.0	 4788.0	...
5412789	  776.5	  582.8	 4788.0	...
5412790	  776.4	  582.9	 4788.0	...
5412791	  776.4	  582.8	 4788.0	...
5412792	  776.4	  582.7	 4788.0	...
5412793	  776.4	  582.5	 4789.0	...
5412794	  776.5	  582.4	 4789.0	...
5412795	  776.5	  582.4	 4789.0	...
5412796	  776.5	  582.6	 4789.0	...
5412797	  776.5	  582.7	 4787.0	...
5412798	  776.5	  582.9	 4785.0	...
5412799	  776.5	  583.0	 4783.0	...
5412800	  776.6	  583.1	 4784.0	...
5412801	  776.5	  583.1	 4786.0	...
5412802	  776.5	  583.1	 4786.0	...
5412803	  776.5	  583.0	 4785.0	...
5412804	  776.5	  583.0	 4786.0	...
5412805	  776.7	  582.9	 4788.0	...
5412806	  776.8	  582.9	 4790.0	...
5412807	  776.5	  582.9	 4789.0	...
5412808	  776.0	  582.9	 4788.0	...
5412809	  775.6	  582.9	 4788.0	...
5412810	  775.5	  582.8	 4788.0	...
5412811	  775.7	  582.8	 4788.0	...
5412812	  775.9	  583.0	 4788.0	...
5412813	  776.1	  583.2	 4789.0	...
5412814	  776.1	  583.2	 4788.0	...
5412815	  776.3	  583.3	 4788.0	...
5412816	  776.5	  583.3	 4785.0	...
5412817	  776.7	  583.4	 4783.0	...
5412818	  776.8	  583.7	 4782.0	...
5412819	  776.9	  584.0	 4783.0	...
5412820	  777.0	  584.3	 4783.0	...
5412821	  777.0	  584.2	 4784.0	...
5412822	  777.0	  584.0	 4784.0	...
5412823	  776.9	  583.8	 4784.0	...
5412824	  776.7	  583.9	 4784.0	...
5412825	  776.8	  583.9	 4784.0	...
5412826	  777.1	  583.9	 4785.0	...
5412827	  777.4	  583.9	 4785.0	...
5412828	  777.4	  584.3	 4784.0	...
5412829	  777.3	  584.7	 4783.0	...
5412830	  777.3	  585.0	 4782.0	...
5412831	  777.3	  584.8	 4781.0	...
5412832	  777.3	  584.7	 4783.0	...
5412833	  777.3	  584.6	 4784.0	...
5412834	  777.1	  584.6	 4786.0	...
5412835	  777.0	  584.6	 4785.0	...
5412836	  776.7	  584.7	 4783.0	...
5412837	  776.7	  585.0	 4782.0	...
5412838	  776.6	  585.2	 4781.0	...
5412839	  776.6	  585.1	 4781.0	...
5412840	  776.6	  584.8	 4783.0	...
5412841	  776.5	  584.7	 4783.0	...
5412842	  776.4	  584.9	 4784.0	...
5412843	  776.3	  585.0	 4784.0	...
5412844	  776.2	  585.0	 4782.0	...
5412845	  776.3	  585.0	 4781.0	...
5412846	  776.4	  585.3	 4780.0	...
5412847	  776.5	  585.9	 4780.0	...
5412848	  776.5	  586.3	 4781.0	...
5412849	  776.5	  586.6	 4782.0	...
5412850	  776.4	  586.6	 4782.0	...
5412851	  776.4	  586.7	 4783.0	...
5412852	  776.4	  586.7	 4785.0	...
5412853	  776.4	  586.8	 4786.0	...
5412854	  776.2	  586.9	 4786.0	...
5412855	  776.1	  586.8	 4785.0	...
5412856	  775.9	  586.5	 4784.0	...
5412857	  775.8	  586.2	 4783.0	...
5412858	  775.8	  586.2	 4784.0	...
5412859	  775.8	  586.4	 4784.0	...
5412860	  775.8	  586.5	 4784.0	...
5412861	  775.8	  586.6	 4784.0	...
5412862	  775.9	  586.6	 4783.0	...
5412863	  776.0	  587.0	 4783.0	...
5412864	  776.0	  587.5	 4783.0	...
5412865	  776.0	  587.8	 4784.0	...
5412866	  775.9	  587.7	 4784.0	...
5412867	  775.5	  587.5	 4783.0	...
5412868	  775.3	  587.6	 4782.0	...
5412869	  775.1	  587.8	 4781.0	...
5412870	  775.1	  587.7	 4781.0	...
5412871	  775.0	  587.6	 4781.0	...
5412872	  775.3	  587.5	 4780.0	...
5412873	  775.5	  587.6	 4779.0	...
5412874	  775.7	  587.7	 4780.0	...
5412875	  775.6	  587.9	 4781.0	...
5412876	  775.6	  587.9	 4782.0	...
5412877	  775.6	  587.9	 4783.0	...
5412878	  775.3	  587.8	 4782.0	...
5412879	  775.0	  587.6	 4781.0	...
5412880	  774.7	  587.5	 4780.0	...
5412881	  774.7	  587.5	 4780.0	...
5412882	  774.7	  587.5	 4780.0	...
5412883	  774.9	  587.5	 4781.0	...
5412884	  775.0	  587.6	 4783.0	...
5412885	  775.1	  587.7	 4784.0	...
5412886	  775.1	  587.8	 4784.0	...
5412887	  775.1	  587.6	 4783.0	...
5412888	  775.0	  587.4	 4783.0	...
5412889	  775.0	  587.2	 4783.0	...
5412890	  775.0	  587.5	 4783.0	...
5412891	  775.1	  587.7	 4783.0	...
5412892	  775.1	  588.0	 4783.0	...
5412893	  775.1	  588.0	 4783.0	...
5412894	  774.9	  588.1	 4782.0	...
5412895	  774.8	  587.9	 4780.0	...
5412896	  774.5	  587.8	 4779.0	...
5412897	  774.4	  587.7	 4779.0	...
5412898	  774.3	  587.7	 4779.0	...
5412899	  774.4	  587.9	 4780.0	...
5412900	  774.3	  588.3	 4780.0	...
5412901	  774.1	  588.7	 4781.0	...
5412902	  773.9	  588.7	 4782.0	...
5412903	  774.2	  588.7	 4783.0	...
5412904	  774.4	  588.7	 4783.0	...
5412905	  774.6	  588.7	 4783.0	...
5412906	  774.7	  588.7	 4783.0	...
5412907	  774.7	  588.8	 4782.0	...
5412908	  774.8	  588.8	 4780.0	...
5412909	  774.7	  588.8	 4780.0	...
5412910	  774.6	  588.8	 4781.0	...
5412911	  774.5	  588.8	 4783.0	...
5412912	  774.4	  588.6	 4784.0	...
5412913	  774.1	  588.6	 4784.0	...
5412914	  773.9	  588.6	 4785.0	...
5412915	  774.0	  588.9	 4785.0	...
5412916	  774.0	  589.1	 4784.0	...
5412917	  774.0	  589.4	 4783.0	...
5412918	  774.0	  589.4	 4782.0	...
5412919	  774.0	  589.3	 4781.0	...
5412920	  774.0	  589.2	 4781.0	...
5412921	  773.9	  589.0	 4780.0	...
5412922	  774.1	  588.9	 4780.0	...
5412923	  774.3	  588.8	 4780.0	...
5412924	  774.4	  588.7	 4781.0	...
5412925	  774.4	  588.7	 4782.0	...
5412926	  774.5	  588.9	 4783.0	...
5412927	  774.5	  589.1	 4783.0	...
5412928	  774.5	  589.2	 4784.0	...
5412929	  774.6	  589.0	 4785.0	...
5412930	  774.4	  588.8	 4785.0	...
5412931	  774.3	  588.8	 4785.0	...
5412932	  774.1	  589.0	 4785.0	...
5412933	  774.0	  589.2	 4786.0	...
5412934	  773.9	  589.3	 4787.0	...
5412935	  774.0	  589.7	 4788.0	...
5412936	  774.4	  590.1	 4789.0	...
5412937	  774.7	  590.5	 4789.0	...
5412938	  774.8	  590.6	 4787.0	...
5412939	  774.6	  590.5	 4785.0	...
5412940	  774.5	  590.3	 4784.0	...
5412941	  774.4	  589.9	 4784.0	...
5412942	  774.4	  589.8	 4784.0	...
5412943	  774.4	  589.7	 4785.0	...
5412944	  774.5	  589.8	 4786.0	...
5412945	  774.4	  589.9	 4787.0	...
5412946	  774.3	  590.1	 4786.0	...
5412947	  774.2	  590.6	 4785.0	...
5412948	  774.2	  591.1	 4784.0	...
5412949	  774.1	  591.4	 4783.0	...
5412950	  774.1	  591.2	 4783.0	...
5412951	  774.0	  591.0	 4783.0	...
5412952	  774.1	  590.7	 4782.0	...
5412953	  774.3	  590.7	 4781.0	...
5412954	  774.5	  590.7	 4780.0	...
5412955	  774.7	  590.7	 4780.0	...
5412956	  774.7	  590.7	 4779.0	...
5412957	  774.6	  591.0	 4779.0	...
5412958	  774.4	  591.4	 4779.0	...
5412959	  774.3	  591.7	 4779.0	...
5412960	  774.3	  591.7	 4780.0	...
5412961	  774.1	  591.9	 4782.0	...
5412962	  773.9	  592.1	 4783.0	...
5412963	  773.7	  592.3	 4783.0	...
5412964	  773.6	  592.3	 4783.0	...
5412965	  773.7	  592.2	 4783.0	...
5412966	  773.8	  592.2	 4783.0	...
5412967	  774.0	  592.3	 4782.0	...
5412968	  774.0	  592.5	 4779.0	...
5412969	  774.0	  592.9	 4777.0	...
5412970	  774.0	  593.1	 4776.0	...
5412971	  774.1	  593.4	 4778.0	...
5412972	  774.1	  593.4	 4780.0	...
5412973	  774.1	  593.3	 4780.0	...
5412974	  774.1	  593.3	 4780.0	...
5412975	  774.2	  593.2	 4779.0	...
5412976	  774.2	  593.1	 4778.0	...
5412977	  774.1	  593.1	 4776.0	...
5412978	  773.8	  593.1	 4775.0	...
5412979	  773.5	  592.9	 4775.0	...
5412980	  773.3	  592.7	 4774.0	...
5412981	  773.3	  592.6	 4776.0	...
5412982	  773.3	  592.8	 4778.0	...
5412983	  773.4	  592.9	 4780.0	...
5412984	  773.5	  593.0	 4780.0	...
5412985	  773.6	  593.2	 4780.0	...
5412986	  773.8	  593.4	 4780.0	...
5412987	  774.0	  593.4	 4781.0	...
5412988	  774.2	  593.4	 4782.0	...
5412989	  774.3	  593.3	 4782.0	...
5412990	  774.2	  593.3	 4783.0	...
5412991	  774.1	  593.4	 4783.0	...
5412992	  774.0	  593.4	 4784.0	...
5412993	  774.1	  593.7	 4784.0	...
5412994	  774.0	  594.0	 4783.0	...
5412995	  773.9	  594.4	 4781.0	...
5412996	  773.8	  594.5	 4780.0	...
5412997	  773.9	  594.7	 4780.0	...
5412998	  774.1	  594.9	 4780.0	...
5412999	  774.2	  595.0	 4781.0	...
5413000	  774.2	  595.0	 4780.0	...
5413001	  774.1	  594.8	 4784.0	...
5413002	  774.2	  594.7	 4787.0	...
5413003	  774.2	  594.6	 4791.0	...
5413004	  774.2	  594.6	 4790.0	...
5413005	  773.9	  594.7	 4790.0	...
5413006	  773.6	  594.7	 4790.0	...
5413007	  773.4	  594.7	 4790.0	...
5413008	  773.3	  594.8	 4789.0	...
5413009	  773.2	  594.8	 4788.0	...
5413010	  773.3	  594.7	 4787.0	...
5413011	  773.5	  594.6	 4786.0	...
5413012	  773.9	  594.6	 4785.0	...
5413013	  774.1	  594.6	 4784.0	...
5413014	  774.3	  594.7	 4783.0	...
5413015	  774.3	  594.7	 4783.0	...
5413016	  774.2	  594.7	 4783.0	...
5413017	  773.7	  594.7	 4783.0	...
5413018	  773.2	  594.8	 4783.0	...
5413019	  773.0	  594.8	 4784.0	...
5413020	  773.1	  594.8	 4786.0	...
5413021	  773.3	  594.9	 4787.0	...
5413022	  773.4	  594.9	 4789.0	...
5413023	  773.3	  594.9	 4790.0	...
5413024	  773.2	  594.9	 4790.0	...
5413025	  773.1	  594.8	 4791.0	...
5413026	  773.0	  594.8	 4791.0	...
5413027	  772.8	  594.7	 4791.0	...
5413028	  772.6	  594.8	 4790.0	...
5413029	  772.6	  595.3	 4791.0	...
5413030	  772.5	  595.8	 4791.0	...
5413031	  772.5	  596.2	 4792.0	...
5413032	  772.5	  596.2	 4792.0	...
5413033	  772.4	  596.2	 4792.0	...
5413034	  772.3	  596.4	 4794.0	...
5413035	  772.4	  596.6	 4795.0	...
5413036	  772.7	  596.8	 4796.0	...
5413037	  772.8	  596.7	 4796.0	...
5413038	  772.7	  596.7	 4795.0	...
5413039	  772.7	  596.6	 4794.0	...
5413040	  772.7	  596.6	 4794.0	...
5413041	  772.7	  596.5	 4795.0	...
5413042	  772.7	  596.7	 4795.0	...
5413043	  772.7	  597.0	 4795.0	...
5413044	  772.6	  597.3	 4795.0	...
5413045	  772.5	  597.4	 4795.0	...
5413046	  772.4	  597.6	 4795.0	...
5413047	  772.4	  597.7	 4794.0	...
5413048	  772.3	  598.1	 4793.0	...
5413049	  772.3	  598.5	 4792.0	...
5413050	  772.3	  598.9	 4792.0	...
5413051	  772.3	  598.7	 4791.0	...
5413052	  772.5	  598.2	 4791.0	...
5413053	  772.6	  597.6	 4793.0	...
5413054	  772.6	  596.8	 4795.0	...
5413055	  772.3	  595.7	 4798.0	...
5413056	  772.4	  594.4	 4799.0	...
5413057	  772.7	  593.1	 4800.0	...
5413058	  773.2	  591.7	 4800.0	...
MSG	5413059 0000 _ Number Off
5413059	  773.5	  589.8	 4800.0	...
5413060	  773.7	  588.0	 4800.0	...
5413061	  774.1	  586.8	 4798.0	...
5413062	  774.3	  586.1	 4798.0	...
5413063	  775.2	  585.1	 4797.0	...
5413064	  775.9	  584.0	 4798.0	...
5413065	  776.5	  583.0	 4798.0	...
5413066	  776.4	  582.5	 4796.0	...
5413067	  776.2	  582.0	 4794.0	...
5413068	  775.9	  581.4	 4793.0	...
5413069	  775.8	  581.1	 4792.0	...
5413070	  775.7	  580.7	 4793.0	...
5413071	  775.3	  580.5	 4793.0	...
5413072	  774.9	  579.9	 4792.0	...
5413073	  774.4	  579.6	 4789.0	...
5413074	  774.2	  579.1	 4788.0	...
5413075	  774.1	  578.6	 4789.0	...
5413076	  774.0	  577.8	 4790.0	...
5413077	  773.9	  577.1	 4791.0	...
5413078	  773.9	  576.9	 4791.0	...
5413079	  773.9	  576.9	 4791.0	...
5413080	  773.7	  577.1	 4791.0	...
5413081	  773.5	  577.4	 4791.0	...
5413082	  773.4	  577.7	 4790.0	...
5413083	  773.4	  578.0	 4789.0	...
5413084	  773.4	  579.0	 4788.0	...
5413085	  773.3	  579.9	 4789.0	...
5413086	  773.3	  581.5	 4790.0	...
5413087	  773.4	  582.4	 4792.0	...
5413088	  773.5	  583.1	 4796.0	...
5413089	  773.5	  583.0	 4799.0	...
5413090	  773.6	  583.2	 4802.0	...
5413091	  773.6	  583.4	 4803.0	...
5413092	  773.7	  583.8	 4804.0	...
5413093	  773.7	  584.0	 4805.0	...
5413094	  773.8	  584.2	 4805.0	...
5413095	  773.8	  584.1	 4806.0	...
5413096	  773.8	  584.1	 4806.0	...
5413097	  773.8	  584.0	 4807.0	...
5413098	  773.7	  584.0	 4808.0	...
5413099	  773.6	  583.9	 4810.0	...
5413100	  773.6	  583.9	 4810.0	...
5413101	  773.7	  584.2	 4810.0	...
5413102	  773.8	  584.5	 4809.0	...
5413103	  773.8	  584.8	 4807.0	...
5413104	  773.8	  585.0	 4806.0	...
5413105	  773.7	  585.2	 4806.0	...
5413106	  773.6	  585.3	 4807.0	...
5413107	  773.5	  585.3	 4808.0	...
5413108	  773.5	  585.5	 4808.0	...
5413109	  773.5	  585.7	 4808.0	...
5413110	  773.6	  585.9	 4809.0	...
5413111	  773.6	  585.9	 4810.0	...
5413112	  773.6	  585.9	 4811.0	...
5413113	  773.6	  585.7	 4812.0	...
5413114	  773.5	  585.6	 4813.0	...
5413115	  773.6	  585.5	 4813.0	...
5413116	  773.8	  585.9	 4814.0	...
5413117	  774.0	  586.2	 4814.0	...
5413118	  774.1	  586.5	 4814.0	...
5413119	  774.1	  586.4	 4814.0	...
5413120	  774.1	  586.3	 4814.0	...
5413121	  774.2	  586.2	 4815.0	...
5413122	  774.3	  586.2	 4816.0	...
5413123	  774.4	  586.2	 4815.0	...
5413124	  774.3	  586.1	 4814.0	...
5413125	  774.4	  586.1	 4813.0	...
5413126	  774.4	  586.2	 4813.0	...
5413127	  774.5	  586.2	 4813.0	...
5413128	  774.8	  585.9	 4813.0	...
5413129	  775.1	  585.7	 4813.0	...
5413130	  775.3	  585.6	 4814.0	...
5413131	  775.3	  585.8	 4814.0	...
5413132	  775.1	  586.2	 4813.0	...
5413133	  775.0	  586.4	 4815.0	...
5413134	  774.8	  586.6	 4817.0	...
5413135	  774.7	  586.6	 4819.0	...
5413136	  774.6	  586.6	 4818.0	...
5413137	  774.6	  586.5	 4818.0	...
5413138	  774.6	  586.4	 4817.0	...
5413139	  774.6	  586.2	 4817.0	...
5413140	  774.6	  586.0	 4817.0	...
5413141	  774.6	  586.1	 4817.0	...
5413142	  774.4	  586.3	 4817.0	...
5413143	  774.3	  586.6	 4816.0	...
5413144	  774.1	  586.8	 4815.0	...
5413145	  774.2	  586.9	 4815.0	...
5413146	  774.3	  586.9	 4815.0	...
5413147	  774.3	  586.9	 4815.0	...
5413148	  774.2	  587.2	 4814.0	...
5413149	  774.2	  587.5	 4812.0	...
5413150	  774.3	  587.5	 4813.0	...
5413151	  774.3	  587.3	 4815.0	...
5413152	  774.3	  587.2	 4817.0	...
5413153	  774.3	  587.5	 4817.0	...
5413154	  774.3	  587.7	 4817.0	...
5413155	  774.4	  587.9	 4817.0	...
5413156	  774.4	  587.9	 4814.0	...
5413157	  774.4	  587.9	 4810.0	...
5413158	  774.3	  587.9	 4808.0	...
5413159	  774.2	  588.1	 4808.0	...
5413160	  774.2	  588.3	 4809.0	...
5413161	  774.1	  588.4	 4810.0	...
5413162	  773.9	  588.5	 4810.0	...
5413163	  774.0	  588.4	 4810.0	...
5413164	  774.1	  588.2	 4810.0	...
5413165	  774.3	  588.1	 4810.0	...
5413166	  774.5	  588.1	 4810.0	...
5413167	  774.8	  588.0	 4810.0	...
5413168	  775.1	  588.2	 4811.0	...
5413169	  775.2	  588.4	 4811.0	...
5413170	  775.2	  588.6	 4811.0	...
5413171	  774.9	  588.5	 4812.0	...
5413172	  774.7	  588.3	 4813.0	...
5413173	  774.5	  588.3	 4815.0	...
5413174	  774.5	  588.2	 4815.0	...
5413175	  774.5	  588.1	 4814.0	...
5413176	  774.6	  588.1	 4814.0	...
5413177	  774.6	  588.1	 4815.0	...
5413178	  774.6	  588.1	 4815.0	...
5413179	  774.5	  588.3	 4815.0	...
5413180	  774.5	  588.5	 4814.0	...
5413181	  774.7	  588.7	 4814.0	...
5413182	  775.0	  588.8	 4813.0	...
5413183	  775.3	  588.8	 4815.0	...
5413184	  775.4	  588.7	 4817.0	...
5413185	  775.2	  588.7	 4819.0	...
5413186	  775.0	  588.7	 4818.0	...
5413187	  774.8	  588.7	 4818.0	...
5413188	  774.6	  588.6	 4819.0	...
5413189	  774.3	  588.4	 4819.0	...
5413190	  774.1	  588.3	 4819.0	...
5413191	  773.9	  588.3	 4818.0	...
5413192	  773.7	  588.1	 4819.0	...
5413193	  773.4	  587.8	 4820.0	...
5413194	  773.1	  587.6	 4821.0	...
5413195	  773.1	  587.5	 4821.0	...
5413196	  773.3	  587.4	 4821.0	...
5413197	  773.4	  587.4	 4822.0	...
5413198	  773.6	  587.6	 4823.0	...
5413199	  773.6	  587.8	 4825.0	...
5413200	  773.6	  588.0	 4826.0	...
5413201	  773.6	  588.0	 4826.0	...
5413202	  773.5	  588.0	 4825.0	...
5413203	  773.3	  588.0	 4824.0	...
5413204	  773.1	  588.1	 4824.0	...
5413205	  773.0	  588.3	 4824.0	...
5413206	  773.0	  588.4	 4826.0	...
5413207	  773.2	  588.5	 4828.0	...
5413208	  773.4	  588.5	 4830.0	...
5413209	  773.7	  588.7	 4830.0	...
5413210	  773.7	  588.9	 4829.0	...
5413211	  773.6	  589.0	 4828.0	...
5413212	  773.5	  589.0	 4828.0	...
5413213	  773.2	  589.0	 4828.0	...
5413214	  772.8	  588.9	 4829.0	...
5413215	  772.5	  588.9	 4830.0	...
5413216	  772.4	  588.8	 4831.0	...
5413217	  772.5	  588.8	 4833.0	...
5413218	  772.5	  588.9	 4834.0	...
5413219	  772.6	  588.8	 4832.0	...
5413220	  772.7	  588.7	 4830.0	...
5413221	  772.9	  588.5	 4827.0	...
5413222	  773.1	  588.3	 4825.0	...
5413223	  773.1	  588.2	 4824.0	...
5413224	  773.1	  588.2	 4823.0	...
5413225	  772.9	  588.2	 4823.0	...
5413226	  772.8	  588.1	 4823.0	...
5413227	  773.0	  588.3	 4823.0	...
5413228	  773.3	  588.4	 4823.0	...
5413229	  773.5	  588.1	 4823.0	...
5413230	  773.5	  587.7	 4824.0	...
5413231	  773.5	  587.5	 4824.0	...
5413232	  773.5	  587.8	 4824.0	...
5413233	  773.5	  588.1	 4824.0	...
5413234	  773.5	  588.2	 4825.0	...
5413235	  773.5	  588.2	 4825.0	...
5413236	  773.6	  588.3	 4825.0	...
5413237	  773.7	  588.6	 4825.0	...
5413238	  773.9	  588.9	 4825.0	...
5413239	  773.9	  589.5	 4825.0	...
5413240	  774.0	  589.7	 4825.0	...
5413241	  774.1	  589.9	 4826.0	...
5413242	  773.8	  590.0	 4826.0	...
5413243	  773.4	  590.0	 4826.0	...
5413244	  773.1	  590.0	 4825.0	...
5413245	  773.1	  589.9	 4824.0	...
5413246	  772.9	  589.8	 4823.0	...
5413247	  772.8	  589.7	 4823.0	...
5413248	  772.8	  589.6	 4824.0	...
5413249	  773.1	  589.8	 4825.0	...
5413250	  773.4	  590.1	 4825.0	...
5413251	  773.7	  590.4	 4824.0	...
5413252	  774.1	  590.3	 4823.0	...
5413253	  774.4	  590.3	 4823.0	...
5413254	  774.5	  590.4	 4823.0	...
5413255	  774.4	  589.7	 4824.0	...
5413256	  774.4	  588.9	 4825.0	...
5413257	  774.3	  588.2	 4825.0	...
5413258	  774.3	  588.2	 4825.0	...
5413259	  774.3	  588.3	 4824.0	...
5413260	  774.4	  588.4	 4824.0	...
5413261	  774.4	  588.5	 4824.0	...
5413262	  774.4	  588.6	 4825.0	...
5413263	  774.4	  588.5	 4825.0	...
5413264	  774.4	  588.4	 4826.0	...
5413265	  774.4	  588.3	 4826.0	...
5413266	  774.3	  588.2	 4825.0	...
5413267	  774.3	  588.5	 4824.0	...
5413268	  774.4	  588.8	 4822.0	...
5413269	  774.4	  589.2	 4823.0	...
5413270	  774.4	  589.2	 4824.0	...
MSG	5413271 0000 _ Number On
5413271	  774.3	  589.2	 4825.0	...
5413272	  774.4	  589.2	 4825.0	...
5413273	  774.2	  589.3	 4826.0	...
5413274	  774.1	  589.3	 4827.0	...
5413275	  774.0	  589.3	 4828.0	...
5413276	  774.1	  589.2	 4827.0	...
5413277	  774.3	  589.1	 4827.0	...
5413278	  774.3	  589.0	 4827.0	...
5413279	  774.2	  589.1	 4828.0	...
5413280	  774.1	  589.4	 4828.0	...
5413281	  774.2	  589.7	 4828.0	...
5413282	  774.3	  589.8	 4828.0	...
5413283	  774.5	  589.8	 4828.0	...
5413284	  774.5	  589.8	 4828.0	...
5413285	  774.4	  589.8	 4828.0	...
5413286	  774.1	  589.9	 4828.0	...
5413287	  773.9	  589.9	 4828.0	...
5413288	  773.7	  589.9	 4828.0	...
5413289	  773.9	  589.9	 4829.0	...
5413290	  774.0	  589.8	 4829.0	...
5413291	  774.0	  589.8	 4829.0	...
5413292	  773.8	  589.7	 4828.0	...
5413293	  773.7	  589.9	 4827.0	...
5413294	  773.9	  590.4	 4827.0	...
5413295	  774.2	  590.9	 4826.0	...
5413296	  774.4	  591.1	 4825.0	...
5413297	  774.4	  591.2	 4824.0	...
5413298	  774.5	  591.2	 4824.0	...
5413299	  774.5	  591.1	 4824.0	...
5413300	  774.5	  591.0	 4824.0	...
5413301	  774.5	  590.9	 4824.0	...
5413302	  774.5	  591.0	 4823.0	...
5413303	  774.5	  591.0	 4823.0	...
5413304	  774.5	  590.8	 4828.0	...
5413305	  774.3	  590.7	 4833.0	...
5413306	  774.2	  590.8	 4838.0	...
5413307	  774.2	  591.0	 4838.0	...
5413308	  774.2	  591.2	 4838.0	...
5413309	  774.1	  591.1	 4836.0	...
5413310	  774.0	  591.1	 4835.0	...
5413311	  774.1	  591.0	 4833.0	...
5413312	  774.4	  590.9	 4833.0	...
5413313	  774.6	  590.8	 4833.0	...
5413314	  774.7	  590.8	 4831.0	...
5413315	  774.7	  590.7	 4830.0	...
5413316	  774.7	  590.7	 4829.0	...
5413317	  774.6	  590.8	 4831.0	...
5413318	  774.9	  590.8	 4833.0	...
5413319	  775.2	  590.9	 4835.0	...
5413320	  775.4	  590.8	 4835.0	...
5413321	  775.5	  590.8	 4836.0	...
5413322	  775.5	  590.7	 4836.0	...
5413323	  775.6	  590.9	 4836.0	...
5413324	  775.7	  591.1	 4836.0	...
5413325	  775.9	  591.6	 4836.0	...
5413326	  776.2	  591.9	 4836.0	...
5413327	  776.5	  592.0	 4837.0	...
5413328	  776.6	  592.0	 4837.0	...
5413329	  776.6	  592.1	 4838.0	...
5413330	  776.5	  592.2	 4838.0	...
5413331	  776.4	  592.3	 4838.0	...
5413332	  776.5	  592.3	 4838.0	...
5413333	  776.7	  592.3	 4838.0	...
5413334	  776.9	  592.4	 4838.0	...
5413335	  776.8	  592.5	 4838.0	...
5413336	  776.8	  592.5	 4836.0	...
5413337	  776.8	  592.3	 4835.0	...
5413338	  776.8	  592.1	 4834.0	...
5413339	  776.9	  591.9	 4836.0	...
5413340	  777.2	  591.8	 4837.0	...
5413341	  777.3	  591.8	 4836.0	...
5413342	  777.2	  592.0	 4834.0	...
5413343	  777.0	  592.2	 4832.0	...
5413344	  776.8	  592.4	 4831.0	...
5413345	  776.6	  592.3	 4830.0	...
5413346	  776.7	  592.2	 4830.0	...
5413347	  776.7	  592.1	 4829.0	...
5413348	  776.6	  592.0	 4829.0	...
5413349	  776.5	  592.1	 4829.0	...
5413350	  776.4	  592.3	 4830.0	...
5413351	  776.3	  592.2	 4832.0	...
5413352	  776.2	  591.9	 4836.0	...
5413353	  776.0	  591.6	 4838.0	...
5413354	  775.8	  591.6	 4840.0	...
5413355	  775.6	  591.7	 4839.0	...
5413356	  775.6	  591.8	 4839.0	...
5413357	  775.5	  592.0	 4839.0	...
5413358	  775.4	  592.0	 4838.0	...
5413359	  775.4	  592.0	 4838.0	...
5413360	  775.5	  591.9	 4839.0	...
5413361	  775.7	  591.8	 4839.0	...
5413362	  775.8	  591.6	 4839.0	...
5413363	  776.0	  591.6	 4839.0	...
5413364	  776.0	  591.6	 4840.0	...
5413365	  776.0	  591.6	 4840.0	...
5413366	  776.0	  591.5	 4841.0	...
5413367	  776.0	  591.3	 4842.0	...
5413368	  776.1	  591.2	 4843.0	...
5413369	  776.1	  591.2	 4844.0	...
5413370	  776.2	  591.7	 4844.0	...
5413371	  776.2	  592.0	 4845.0	...
5413372	  776.3	  592.3	 4844.0	...
5413373	  776.4	  592.3	 4843.0	...
5413374	  776.4	  592.3	 4842.0	...
5413375	  776.5	  592.3	 4842.0	...
5413376	  776.5	  592.3	 4843.0	...
5413377	  776.5	  592.3	 4844.0	...
5413378	  776.4	  591.9	 4847.0	...
5413379	  776.3	  591.4	 4849.0	...
5413380	  776.3	  590.8	 4850.0	...
5413381	  776.4	  590.6	 4848.0	...
5413382	  776.5	  590.6	 4846.0	...
5413383	  776.5	  590.8	 4845.0	...
5413384	  776.6	  591.0	 4845.0	...
5413385	  776.7	  591.2	 4844.0	...
5413386	  776.7	  591.3	 4846.0	...
5413387	  776.7	  591.4	 4848.0	...
5413388	  776.7	  591.5	 4849.0	...
5413389	  776.8	  591.8	 4847.0	...
5413390	  776.9	  592.1	 4844.0	...
5413391	  777.0	  592.2	 4843.0	...
5413392	  777.1	  592.2	 4844.0	...
5413393	  777.3	  592.3	 4844.0	...
5413394	  777.4	  592.4	 4845.0	...
5413395	  777.6	  592.7	 4845.0	...
5413396	  777.7	  592.9	 4845.0	...
5413397	  777.6	  592.8	 4846.0	...
5413398	  777.5	  592.6	 4846.0	...
5413399	  777.2	  592.4	 4847.0	...
5413400	  777.0	  592.3	 4847.0	...
5413401	  776.8	  592.0	 4847.0	...
5413402	  776.9	  591.7	 4847.0	...
5413403	  777.0	  591.4	 4846.0	...
5413404	  777.0	  591.5	 4846.0	...
5413405	  777.1	  591.5	 4846.0	...
5413406	  777.1	  591.5	 4846.0	...
5413407	  777.1	  591.4	 4845.0	...
5413408	  777.1	  591.6	 4844.0	...
5413409	  777.3	  591.8	 4846.0	...
5413410	  777.6	  591.9	 4847.0	...
5413411	  777.8	  591.9	 4849.0	...
5413412	  777.6	  591.9	 4849.0	...
5413413	  777.6	  592.0	 4849.0	...
5413414	  777.5	  592.0	 4849.0	...
5413415	  777.6	  592.1	 4848.0	...
5413416	  777.4	  592.1	 4848.0	...
5413417	  777.2	  592.1	 4848.0	...
5413418	  777.0	  592.2	 4849.0	...
5413419	  776.9	  592.2	 4849.0	...
5413420	  776.9	  592.3	 4850.0	...
5413421	  776.9	  592.4	 4850.0	...
5413422	  776.9	  592.7	 4851.0	...
5413423	  776.9	  593.0	 4851.0	...
5413424	  776.9	  593.2	 4851.0	...
5413425	  777.0	  593.2	 4851.0	...
5413426	  777.1	  593.2	 4850.0	...
5413427	  777.2	  593.1	 4848.0	...
5413428	  777.3	  593.1	 4847.0	...
5413429	  777.3	  593.1	 4847.0	...
5413430	  777.2	  593.0	 4848.0	...
5413431	  777.2	  592.9	 4849.0	...
5413432	  777.3	  592.7	 4849.0	...
5413433	  777.3	  592.5	 4849.0	...
5413434	  777.3	  592.3	 4850.0	...
5413435	  777.2	  592.1	 4850.0	...
5413436	  777.2	  592.0	 4850.0	...
5413437	  777.2	  592.1	 4849.0	...
5413438	  777.1	  592.3	 4849.0	...
5413439	  777.1	  592.6	 4847.0	...
5413440	  777.2	  592.8	 4846.0	...
5413441	  777.7	  592.9	 4844.0	...
5413442	  778.2	  592.8	 4845.0	...
5413443	  778.7	  592.8	 4845.0	...
5413444	  778.9	  592.8	 4845.0	...
5413445	  778.9	  592.8	 4845.0	...
5413446	  778.9	  592.7	 4846.0	...
5413447	  778.8	  592.7	 4846.0	...
5413448	  778.8	  592.7	 4846.0	...
5413449	  778.8	  592.6	 4846.0	...
5413450	  778.7	  592.3	 4846.0	...
5413451	  778.7	  592.1	 4846.0	...
5413452	  778.6	  591.9	 4847.0	...
5413453	  778.5	  591.9	 4847.0	...
5413454	  778.5	  592.1	 4847.0	...
5413455	  778.5	  592.1	 4847.0	...
5413456	  778.6	  592.2	 4847.0	...
5413457	  778.7	  592.5	 4847.0	...
5413458	  778.8	  592.8	 4847.0	...
5413459	  778.9	  593.0	 4848.0	...
5413460	  779.1	  592.8	 4851.0	...
5413461	  779.2	  592.6	 4852.0	...
5413462	  779.3	  592.6	 4850.0	...
5413463	  779.3	  592.5	 4848.0	...
5413464	  779.2	  592.5	 4848.0	...
5413465	  779.0	  592.6	 4848.0	...
5413466	  779.0	  592.6	 4849.0	...
5413467	  779.1	  592.5	 4850.0	...
5413468	  779.2	  592.5	 4849.0	...
5413469	  779.2	  592.5	 4847.0	...
5413470	  779.2	  592.6	 4847.0	...
5413471	  779.2	  592.7	 4849.0	...
5413472	  779.3	  592.9	 4852.0	...
5413473	  779.3	  593.0	 4854.0	...
5413474	  779.3	  593.1	 4855.0	...
5413475	  779.2	  592.9	 4856.0	...
5413476	  779.3	  592.6	 4856.0	...
5413477	  779.3	  592.6	 4855.0	...
5413478	  779.3	  592.8	 4855.0	...
5413479	  779.0	  593.1	 4855.0	...
5413480	  778.8	  593.1	 4854.0	...
5413481	  778.6	  593.2	 4852.0	...
5413482	  778.6	  593.2	 4850.0	...
5413483	  778.7	  593.3	 4851.0	...
5413484	  778.8	  593.3	 4851.0	...
5413485	  779.1	  593.4	 4851.0	...
5413486	  779.3	  593.5	 4851.0	...
5413487	  779.5	  593.4	 4851.0	...
5413488	  779.5	  593.2	 4853.0	...
5413489	  779.6	  593.0	 4854.0	...
5413490	  779.7	  593.2	 4855.0	...
5413491	  779.9	  593.4	 4855.0	...
5413492	  780.2	  593.4	 4855.0	...
5413493	  780.2	  593.2	 4855.0	...
5413494	  780.3	  593.0	 4856.0	...
5413495	  780.4	  593.1	 4858.0	...
5413496	  780.2	  593.4	 4861.0	...
5413497	  779.8	  593.7	 4863.0	...
5413498	  779.5	  593.9	 4864.0	...
5413499	  779.5	  594.0	 4864.0	...
5413500	  779.5	  594.0	 4864.0	...
5413501	  779.5	  593.9	 4865.0	...
5413502	  779.4	  593.9	 4866.0	...
5413503	  779.2	  593.9	 4867.0	...
5413504	  779.0	  593.9	 4867.0	...
5413505	  778.9	  593.8	 4867.0	...
5413506	  778.8	  593.8	 4867.0	...
5413507	  778.7	  593.9	 4867.0	...
5413508	  778.7	  593.8	 4868.0	...
5413509	  778.7	  593.7	 4869.0	...
5413510	  778.5	  593.5	 4869.0	...
5413511	  778.3	  593.5	 4868.0	...
5413512	  778.1	  593.6	 4868.0	...
5413513	  778.0	  593.4	 4867.0	...
5413514	  778.0	  593.3	 4866.0	...
5413515	  777.9	  592.9	 4869.0	...
5413516	  777.9	  592.6	 4871.0	...
5413517	  777.9	  592.2	 4874.0	...
5413518	  777.9	  592.2	 4875.0	...
5413519	  777.8	  592.1	 4874.0	...
5413520	  777.8	  592.2	 4872.0	...
5413521	  777.7	  592.4	 4870.0	...
5413522	  778.0	  592.6	 4870.0	...
5413523	  778.3	  592.8	 4870.0	...
5413524	  778.6	  592.6	 4869.0	...
5413525	  778.7	  592.4	 4868.0	...
5413526	  778.7	  592.3	 4868.0	...
5413527	  779.1	  592.3	 4867.0	...
5413528	  779.4	  592.4	 4868.0	...
5413529	  779.4	  592.6	 4868.0	...
5413530	  779.3	  592.7	 4870.0	...
5413531	  779.0	  592.8	 4873.0	...
5413532	  778.4	  592.8	 4875.0	...
5413533	  777.9	  592.8	 4875.0	...
5413534	  777.4	  592.9	 4874.0	...
5413535	  777.4	  593.0	 4874.0	...
5413536	  777.4	  593.0	 4874.0	...
5413537	  777.3	  592.8	 4875.0	...
5413538	  777.4	  592.6	 4874.0	...
5413539	  777.6	  592.3	 4874.0	...
5413540	  777.9	  592.3	 4874.0	...
5413541	  778.2	  592.5	 4874.0	...
5413542	  778.4	  592.6	 4873.0	...
5413543	  778.6	  592.6	 4872.0	...
5413544	  778.7	  592.7	 4871.0	...
5413545	  778.5	  592.7	 4872.0	...
5413546	  778.2	  592.7	 4872.0	...
5413547	  777.9	  592.7	 4872.0	...
5413548	  777.7	  592.4	 4873.0	...
5413549	  777.6	  592.0	 4875.0	...
5413550	  777.6	  592.0	 4877.0	...
5413551	  777.6	  592.3	 4877.0	...
5413552	  777.7	  592.5	 4877.0	...
5413553	  777.9	  592.3	 4877.0	...
5413554	  778.1	  592.2	 4878.0	...
5413555	  778.3	  592.2	 4879.0	...
5413556	  778.4	  592.2	 4880.0	...
5413557	  778.5	  592.1	 4879.0	...
5413558	  778.5	  591.9	 4878.0	...
5413559	  778.5	  591.8	 4878.0	...
5413560	  778.3	  592.1	 4880.0	...
5413561	  778.2	  592.3	 4882.0	...
5413562	  778.1	  592.5	 4882.0	...
5413563	  778.1	  592.4	 4881.0	...
5413564	  778.4	  592.6	 4880.0	...
5413565	  778.8	  592.9	 4880.0	...
5413566	  779.1	  593.2	 4879.0	...
5413567	  779.1	  593.1	 4879.0	...
5413568	  779.1	  593.0	 4881.0	...
5413569	  779.1	  593.0	 4885.0	...
5413570	  779.2	  593.0	 4888.0	...
5413571	  779.3	  593.1	 4888.0	...
5413572	  779.3	  593.2	 4888.0	...
5413573	  779.3	  593.1	 4887.0	...
MSG	5413574 0000 _ Number Off
5413574	  779.1	  593.0	 4888.0	...
5413575	  779.0	  592.9	 4889.0	...
5413576	  778.8	  592.9	 4891.0	...
5413577	  778.7	  592.9	 4893.0	...
5413578	  778.7	  592.9	 4895.0	...
5413579	  778.7	  592.9	 4895.0	...
5413580	  778.7	  592.8	 4895.0	...
5413581	  778.7	  592.8	 4896.0	...
5413582	  778.7	  592.8	 4897.0	...
5413583	  778.6	  592.9	 4898.0	...
5413584	  778.5	  593.0	 4898.0	...
5413585	  778.5	  593.0	 4898.0	...
5413586	  778.6	  593.0	 4898.0	...
5413587	  778.7	  593.1	 4898.0	...
5413588	  778.8	  593.2	 4898.0	...
5413589	  778.8	  593.6	 4898.0	...
5413590	  778.8	  593.9	 4898.0	...
5413591	  778.8	  593.8	 4898.0	...
5413592	  778.6	  593.6	 4899.0	...
5413593	  778.4	  593.3	 4900.0	...
5413594	  778.2	  593.4	 4900.0	...
5413595	  778.0	  593.3	 4900.0	...
5413596	  777.8	  593.2	 4900.0	...
5413597	  777.8	  593.1	 4898.0	...
5413598	  777.8	  593.0	 4896.0	...
5413599	  777.8	  593.0	 4895.0	...
5413600	  777.9	  593.2	 4895.0	...
5413601	  778.0	  593.3	 4898.0	...
5413602	  778.1	  593.4	 4901.0	...
5413603	  778.1	  593.4	 4903.0	...
5413604	  778.0	  593.5	 4904.0	...
5413605	  777.9	  593.5	 4904.0	...
5413606	  777.6	  593.4	 4904.0	...
5413607	  777.3	  593.4	 4904.0	...
5413608	  777.0	  593.4	 4903.0	...
5413609	  777.0	  593.5	 4904.0	...
5413610	  777.0	  593.6	 4905.0	...
5413611	  776.9	  593.8	 4907.0	...
5413612	  776.7	  594.2	 4908.0	...
5413613	  776.6	  594.5	 4909.0	...
5413614	  776.5	  594.6	 4907.0	...
5413615	  776.6	  594.4	 4904.0	...
5413616	  776.7	  594.2	 4902.0	...
5413617	  776.6	  594.0	 4903.0	...
5413618	  776.6	  594.2	 4904.0	...
5413619	  776.6	  594.2	 4904.0	...
5413620	  776.8	  594.2	 4905.0	...
5413621	  777.0	  594.1	 4906.0	...
5413622	  777.1	  594.1	 4906.0	...
5413623	  777.0	  594.2	 4905.0	...
5413624	  776.8	  594.5	 4904.0	...
5413625	  776.6	  594.7	 4908.0	...
5413626	  776.7	  594.9	 4912.0	...
5413627	  776.7	  595.0	 4916.0	...
5413628	  776.7	  595.1	 4917.0	...
5413629	  776.9	  595.4	 4918.0	...
5413630	  776.9	  595.7	 4919.0	...
5413631	  776.8	  596.0	 4918.0	...
5413632	  776.7	  596.1	 4918.0	...
5413633	  776.7	  596.1	 4918.0	...
5413634	  776.6	  596.0	 4916.0	...
5413635	  776.6	  595.9	 4914.0	...
5413636	  776.6	  595.9	 4913.0	...
5413637	  776.6	  596.0	 4914.0	...
5413638	  776.5	  596.2	 4917.0	...
5413639	  776.4	  596.1	 4918.0	...
5413640	  776.5	  595.9	 4918.0	...
5413641	  776.5	  595.7	 4917.0	...
5413642	  776.6	  595.7	 4917.0	...
5413643	  776.7	  595.7	 4917.0	...
5413644	  776.9	  595.6	 4918.0	...
5413645	  777.1	  595.4	 4919.0	...
5413646	  777.3	  595.3	 4919.0	...
5413647	  777.4	  594.8	 4920.0	...
5413648	  777.5	  593.5	 4920.0	...
EFIX R   5411821	5413648	1828	  780.7	  587.6	   4761
SSACC R  5413649
5413649	  777.9	  592.1	 4920.0	...
5413650	  778.2	  590.7	 4920.0	...
5413651	  779.2	  589.4	 4920.0	...
5413652	  780.6	  587.3	 4920.0	...
5413653	  783.0	  585.2	 4920.0	...
5413654	  784.8	  583.7	 4920.0	...
5413655	  787.2	  582.8	 4920.0	...
5413656	  788.9	  582.2	 4920.0	...
5413657	  790.5	  581.0	 4919.0	...
ESACC R  5413649	5413657	9	  777.9	  592.1	  790.5	  581.0	   0.36	     44
SFIX R   5413658
5413658	  791.3	  579.9	 4919.0	...
5413659	  791.8	  579.0	 4918.0	...
5413660	  792.3	  578.4	 4917.0	...
5413661	  792.4	  577.6	 4916.0	...
5413662	  791.4	  576.9	 4915.0	...
5413663	  790.3	  577.2	 4911.0	...
5413664	  788.7	  577.8	 4908.0	...
5413665	  787.3	  578.6	 4908.0	...
5413666	  785.9	  579.2	 4911.0	...
5413667	  785.1	  580.6	 4913.0	...
5413668	  784.8	  581.7	 4915.0	...
5413669	  784.8	  582.9	 4917.0	...
5413670	  784.8	  583.7	 4921.0	...
5413671	  784.9	  584.5	 4923.0	...
5413672	  784.9	  585.2	 4926.0	...
5413673	  784.8	  585.5	 4927.0	...
5413674	  784.8	  585.7	 4929.0	...
5413675	  784.9	  585.5	 4931.0	...
5413676	  785.0	  585.6	 4932.0	...
5413677	  785.2	  585.7	 4932.0	...
5413678	  785.4	  585.8	 4932.0	...
5413679	  785.6	  585.8	 4932.0	...
5413680	  785.6	  585.8	 4930.0	...
5413681	  785.5	  585.8	 4928.0	...
5413682	  785.5	  585.9	 4924.0	...
5413683	  785.7	  585.9	 4923.0	...
5413684	  785.8	  585.8	 4924.0	...
5413685	  785.8	  585.8	 4926.0	...
5413686	  785.9	  585.9	 4927.0	...
5413687	  786.0	  586.4	 4924.0	...
5413688	  786.2	  586.9	 4921.0	...
5413689	  786.2	  587.1	 4919.0	...
5413690	  786.3	  587.4	 4921.0	...
5413691	  786.4	  587.8	 4922.0	...
5413692	  786.3	  588.1	 4922.0	...
5413693	  786.1	  588.2	 4925.0	...
5413694	  785.9	  588.3	 4928.0	...
5413695	  785.8	  587.9	 4931.0	...
5413696	  785.5	  587.4	 4932.0	...
5413697	  785.2	  586.9	 4933.0	...
5413698	  785.0	  587.0	 4934.0	...
5413699	  784.9	  586.9	 4934.0	...
5413700	  785.0	  586.9	 4934.0	...
5413701	  785.1	  586.8	 4934.0	...
5413702	  785.1	  586.7	 4934.0	...
5413703	  785.2	  586.9	 4934.0	...
5413704	  785.2	  587.2	 4934.0	...
5413705	  785.4	  587.4	 4934.0	...
5413706	  785.5	  587.4	 4935.0	...
5413707	  785.6	  587.6	 4936.0	...
5413708	  785.7	  587.7	 4938.0	...
5413709	  785.9	  587.9	 4937.0	...
5413710	  786.0	  587.9	 4935.0	...
5413711	  785.9	  587.7	 4934.0	...
5413712	  785.9	  587.6	 4934.0	...
5413713	  785.6	  587.6	 4935.0	...
5413714	  785.3	  587.6	 4935.0	...
5413715	  785.0	  587.6	 4935.0	...
5413716	  784.9	  587.6	 4937.0	...
5413717	  785.1	  587.6	 4938.0	...
5413718	  785.4	  587.6	 4940.0	...
5413719	  785.6	  587.6	 4940.0	...
5413720	  785.5	  587.5	 4939.0	...
5413721	  785.3	  587.5	 4938.0	...
5413722	  785.2	  587.5	 4937.0	...
5413723	  785.1	  587.5	 4938.0	...
5413724	  785.0	  587.6	 4938.0	...
5413725	  785.0	  587.7	 4938.0	...
5413726	  785.2	  587.7	 4938.0	...
5413727	  785.6	  587.8	 4938.0	...
5413728	  786.0	  587.9	 4939.0	...
5413729	  786.2	  588.1	 4942.0	...
5413730	  786.3	  588.1	 4946.0	...
5413731	  786.4	  587.9	 4948.0	...
5413732	  786.4	  587.6	 4949.0	...
5413733	  786.2	  587.3	 4948.0	...
5413734	  785.9	  587.3	 4947.0	...
5413735	  785.7	  587.1	 4947.0	...
5413736	  785.7	  587.0	 4949.0	...
5413737	  785.7	  586.9	 4950.0	...
5413738	  785.7	  586.9	 4950.0	...
5413739	  785.7	  586.8	 4948.0	...
5413740	  785.9	  587.0	 4946.0	...
5413741	  785.9	  587.0	 4945.0	...
5413742	  785.9	  587.1	 4947.0	...
5413743	  785.8	  587.1	 4949.0	...
5413744	  785.7	  587.3	 4951.0	...
5413745	  785.7	  587.4	 4951.0	...
5413746	  785.8	  587.5	 4950.0	...
5413747	  785.9	  587.5	 4950.0	...
5413748	  785.9	  587.6	 4949.0	...
5413749	  786.0	  587.7	 4948.0	...
5413750	  786.0	  588.0	 4948.0	...
5413751	  786.0	  588.2	 4948.0	...
5413752	  786.0	  588.5	 4948.0	...
5413753	  786.0	  588.5	 4947.0	...
5413754	  785.9	  588.5	 4946.0	...
5413755	  785.9	  588.5	 4947.0	...
5413756	  785.9	  588.5	 4949.0	...
5413757	  785.9	  588.5	 4951.0	...
5413758	  785.9	  588.5	 4953.0	...
5413759	  785.7	  588.5	 4955.0	...
5413760	  785.6	  588.5	 4957.0	...
5413761	  785.5	  588.5	 4956.0	...
5413762	  785.5	  588.4	 4956.0	...
5413763	  785.5	  588.4	 4956.0	...
5413764	  785.4	  588.3	 4957.0	...
5413765	  785.3	  588.4	 4960.0	...
5413766	  785.1	  588.6	 4963.0	...
5413767	  785.1	  588.7	 4963.0	...
5413768	  785.0	  588.8	 4962.0	...
5413769	  785.0	  588.8	 4961.0	...
5413770	  785.0	  588.8	 4961.0	...
5413771	  784.9	  588.5	 4960.0	...
5413772	  784.7	  588.1	 4959.0	...
5413773	  784.6	  587.8	 4959.0	...
5413774	  784.7	  587.9	 4957.0	...
5413775	  784.9	  588.0	 4955.0	...
5413776	  785.0	  588.0	 4955.0	...
5413777	  784.9	  588.0	 4955.0	...
5413778	  784.8	  587.9	 4955.0	...
5413779	  784.9	  587.9	 4956.0	...
5413780	  784.9	  587.9	 4957.0	...
5413781	  785.0	  588.1	 4960.0	...
5413782	  785.0	  588.4	 4962.0	...
5413783	  785.1	  588.7	 4962.0	...
5413784	  785.3	  588.9	 4960.0	...
5413785	  785.4	  588.9	 4960.0	...
MSG	5413786 0000 _ Number On
5413786	  785.4	  588.8	 4962.0	...
5413787	  785.4	  588.7	 4964.0	...
5413788	  785.3	  588.5	 4964.0	...
5413789	  785.3	  588.4	 4964.0	...
5413790	  785.3	  588.4	 4963.0	...
5413791	  785.1	  588.4	 4963.0	...
5413792	  784.8	  588.4	 4962.0	...
5413793	  784.7	  588.4	 4962.0	...
5413794	  785.0	  588.6	 4962.0	...
5413795	  785.3	  588.7	 4962.0	...
5413796	  785.4	  588.9	 4962.0	...
5413797	  785.4	  589.0	 4962.0	...
5413798	  785.3	  589.1	 4963.0	...
5413799	  785.1	  589.0	 4963.0	...
5413800	  784.9	  588.9	 4962.0	...
5413801	  784.8	  588.7	 4961.0	...
5413802	  784.8	  588.7	 4961.0	...
5413803	  784.8	  588.6	 4960.0	...
5413804	  784.8	  588.8	 4960.0	...
5413805	  784.8	  588.9	 4960.0	...
5413806	  784.8	  589.0	 4960.0	...
5413807	  784.8	  589.0	 4960.0	...
5413808	  784.7	  589.0	 4960.0	...
5413809	  784.7	  588.8	 4961.0	...
5413810	  784.7	  588.7	 4960.0	...
5413811	  784.8	  588.6	 4960.0	...
5413812	  784.8	  588.7	 4961.0	...
5413813	  784.7	  588.7	 4963.0	...
5413814	  784.8	  588.6	 4963.0	...
5413815	  784.9	  588.6	 4962.0	...
5413816	  785.0	  588.7	 4964.0	...
5413817	  785.0	  588.9	 4967.0	...
5413818	  784.9	  588.8	 4970.0	...
5413819	  784.6	  588.8	 4971.0	...
5413820	  784.4	  588.8	 4971.0	...
5413821	  784.2	  589.0	 4972.0	...
5413822	  784.3	  589.4	 4969.0	...
5413823	  784.6	  589.7	 4966.0	...
5413824	  784.7	  589.7	 4963.0	...
5413825	  784.6	  589.5	 4963.0	...
5413826	  784.6	  589.3	 4963.0	...
5413827	  784.6	  589.3	 4963.0	...
5413828	  784.7	  589.4	 4963.0	...
5413829	  784.7	  589.5	 4964.0	...
5413830	  784.5	  589.6	 4967.0	...
5413831	  784.2	  589.8	 4970.0	...
5413832	  783.9	  590.0	 4972.0	...
5413833	  783.8	  590.2	 4972.0	...
5413834	  783.9	  590.6	 4973.0	...
5413835	  784.0	  590.9	 4974.0	...
5413836	  784.2	  591.1	 4974.0	...
5413837	  784.4	  591.1	 4974.0	...
5413838	  784.5	  591.0	 4974.0	...
5413839	  784.4	  591.0	 4974.0	...
5413840	  784.3	  591.0	 4975.0	...
5413841	  784.5	  591.0	 4976.0	...
5413842	  784.8	  590.9	 4977.0	...
5413843	  784.8	  590.8	 4977.0	...
5413844	  784.5	  590.7	 4977.0	...
5413845	  784.3	  590.7	 4977.0	...
5413846	  784.1	  590.6	 4977.0	...
5413847	  784.1	  590.6	 4978.0	...
5413848	  784.0	  590.5	 4979.0	...
5413849	  783.9	  590.5	 4980.0	...
5413850	  783.7	  590.5	 4980.0	...
5413851	  783.4	  590.5	 4981.0	...
5413852	  783.2	  590.6	 4982.0	...
5413853	  782.9	  590.6	 4983.0	...
5413854	  782.8	  590.6	 4983.0	...
5413855	  782.7	  590.5	 4983.0	...
5413856	  782.8	  590.7	 4984.0	...
5413857	  782.9	  590.9	 4984.0	...
5413858	  782.7	  591.1	 4982.0	...
5413859	  782.5	  591.2	 4981.0	...
5413860	  782.3	  591.2	 4980.0	...
5413861	  782.4	  591.1	 4982.0	...
5413862	  782.6	  590.9	 4984.0	...
5413863	  782.7	  590.7	 4986.0	...
5413864	  782.9	  590.6	 4986.0	...
5413865	  782.9	  590.5	 4986.0	...
5413866	  782.7	  590.5	 4986.0	...
5413867	  782.5	  590.4	 4986.0	...
5413868	  782.0	  590.4	 4987.0	...
5413869	  781.8	  590.4	 4989.0	...
5413870	  781.6	  590.4	 4989.0	...
5413871	  781.6	  590.3	 4988.0	...
5413872	  781.7	  590.5	 4988.0	...
5413873	  781.9	  590.9	 4989.0	...
5413874	  782.1	  591.2	 4990.0	...
5413875	  782.1	  591.1	 4991.0	...
5413876	  782.4	  590.9	 4991.0	...
5413877	  782.7	  590.7	 4991.0	...
5413878	  782.9	  590.6	 4991.0	...
5413879	  782.9	  590.7	 4992.0	...
5413880	  782.8	  590.9	 4992.0	...
5413881	  782.7	  590.9	 4992.0	...
5413882	  782.7	  591.0	 4992.0	...
5413883	  782.9	  591.0	 4992.0	...
5413884	  783.0	  591.0	 4992.0	...
5413885	  782.9	  591.0	 4992.0	...
5413886	  782.8	  591.1	 4992.0	...
5413887	  782.8	  591.3	 4992.0	...
5413888	  782.9	  591.5	 4992.0	...
5413889	  782.7	  591.7	 4992.0	...
5413890	  782.5	  591.7	 4991.0	...
5413891	  782.4	  591.8	 4991.0	...
5413892	  782.4	  591.8	 4992.0	...
5413893	  782.4	  591.8	 4993.0	...
5413894	  782.5	  591.8	 4992.0	...
5413895	  782.5	  591.5	 4995.0	...
5413896	  782.5	  591.2	 4998.0	...
5413897	  782.5	  590.9	 5000.0	...
5413898	  782.5	  590.9	 4999.0	...
5413899	  782.5	  590.8	 4999.0	...
5413900	  782.6	  590.9	 5000.0	...
5413901	  782.6	  591.2	 4999.0	...
5413902	  782.3	  591.4	 4999.0	...
5413903	  782.2	  591.6	 4998.0	...
5413904	  782.1	  591.7	 4997.0	...
5413905	  782.1	  591.6	 4997.0	...
5413906	  781.9	  591.5	 4998.0	...
5413907	  781.7	  591.3	 5000.0	...
5413908	  781.6	  591.3	 5001.0	...
5413909	  781.6	  591.0	 5002.0	...
5413910	  781.6	  590.8	 5001.0	...
5413911	  781.5	  590.5	 5000.0	...
5413912	  781.5	  590.7	 5000.0	...
5413913	  781.5	  590.9	 5001.0	...
5413914	  781.5	  591.1	 5003.0	...
5413915	  781.5	  591.2	 5005.0	...
5413916	  781.4	  591.5	 5006.0	...
5413917	  781.2	  591.7	 5006.0	...
5413918	  781.2	  591.9	 5006.0	...
5413919	  781.3	  591.9	 5007.0	...
5413920	  781.4	  591.9	 5007.0	...
5413921	  781.5	  591.9	 5007.0	...
5413922	  781.2	  591.9	 5007.0	...
5413923	  780.9	  591.9	 5006.0	...
5413924	  780.5	  591.9	 5006.0	...
5413925	  780.5	  591.8	 5005.0	...
5413926	  780.5	  591.8	 5006.0	...
5413927	  780.7	  591.7	 5006.0	...
5413928	  781.1	  591.5	 5006.0	...
5413929	  781.6	  591.4	 5006.0	...
5413930	  781.8	  591.5	 5007.0	...
5413931	  781.9	  591.7	 5008.0	...
5413932	  781.9	  591.9	 5008.0	...
5413933	  781.9	  591.9	 5008.0	...
5413934	  782.0	  591.9	 5007.0	...
5413935	  781.8	  592.0	 5006.0	...
5413936	  781.5	  592.0	 5006.0	...
5413937	  781.3	  592.0	 5007.0	...
5413938	  781.3	  592.0	 5008.0	...
5413939	  781.3	  592.1	 5007.0	...
5413940	  781.3	  592.1	 5008.0	...
5413941	  781.3	  591.8	 5008.0	...
5413942	  781.4	  591.4	 5010.0	...
5413943	  781.7	  591.1	 5011.0	...
5413944	  781.9	  591.1	 5011.0	...
5413945	  781.7	  591.2	 5011.0	...
5413946	  781.5	  591.4	 5010.0	...
5413947	  781.2	  591.7	 5010.0	...
5413948	  781.2	  591.9	 5008.0	...
5413949	  781.3	  591.9	 5006.0	...
5413950	  781.4	  591.8	 5005.0	...
5413951	  781.5	  591.7	 5006.0	...
5413952	  781.8	  591.8	 5007.0	...
5413953	  782.1	  592.3	 5008.0	...
5413954	  782.3	  592.7	 5010.0	...
5413955	  782.0	  593.1	 5012.0	...
5413956	  781.8	  593.1	 5012.0	...
5413957	  781.7	  593.2	 5013.0	...
5413958	  781.7	  593.2	 5015.0	...
5413959	  781.8	  593.3	 5016.0	...
5413960	  781.8	  593.3	 5018.0	...
5413961	  781.7	  593.3	 5019.0	...
5413962	  781.6	  593.3	 5021.0	...
5413963	  781.3	  592.8	 5022.0	...
5413964	  781.1	  592.3	 5022.0	...
5413965	  781.0	  592.2	 5022.0	...
5413966	  780.8	  592.5	 5023.0	...
5413967	  780.7	  592.8	 5023.0	...
5413968	  780.5	  592.6	 5023.0	...
5413969	  780.6	  592.3	 5024.0	...
5413970	  780.7	  592.2	 5025.0	...
5413971	  780.8	  592.3	 5026.0	...
5413972	  780.8	  592.4	 5026.0	...
5413973	  780.6	  592.5	 5026.0	...
5413974	  780.3	  592.6	 5026.0	...
5413975	  780.0	  592.7	 5027.0	...
5413976	  780.0	  592.8	 5029.0	...
5413977	  780.0	  592.9	 5030.0	...
5413978	  780.0	  592.9	 5031.0	...
5413979	  780.0	  593.3	 5032.0	...
5413980	  780.1	  593.7	 5034.0	...
5413981	  780.2	  594.1	 5035.0	...
5413982	  780.3	  593.9	 5036.0	...
5413983	  780.5	  593.5	 5037.0	...
5413984	  780.6	  593.2	 5037.0	...
5413985	  780.8	  592.9	 5036.0	...
5413986	  780.9	  592.9	 5031.0	...
5413987	  781.0	  592.8	 5027.0	...
5413988	  781.1	  592.7	 5029.0	...
5413989	  781.2	  592.5	 5034.0	...
5413990	  781.3	  592.7	 5036.0	...
5413991	  781.3	  593.0	 5034.0	...
5413992	  781.3	  593.2	 5031.0	...
5413993	  781.3	  593.0	 5031.0	...
5413994	  781.2	  592.7	 5031.0	...
5413995	  781.2	  592.9	 5032.0	...
5413996	  781.2	  593.2	 5033.0	...
5413997	  781.2	  593.7	 5034.0	...
5413998	  781.1	  593.8	 5035.0	...
5413999	  781.0	  593.8	 5035.0	...
5414000	  780.7	  593.5	 5036.0	...
5414001	  780.6	  593.3	 5037.0	...
5414002	  780.5	  593.1	 5037.0	...
5414003	  780.5	  593.1	 5038.0	...
5414004	  780.5	  593.3	 5038.0	...
5414005	  780.3	  593.3	 5038.0	...
5414006	  780.2	  593.3	 5038.0	...
5414007	  780.1	  593.6	 5038.0	...
5414008	  780.1	  593.8	 5038.0	...
5414009	  780.1	  593.8	 5038.0	...
5414010	  779.8	  593.4	 5041.0	...
5414011	  779.2	  593.1	 5044.0	...
5414012	  778.8	  593.2	 5048.0	...
5414013	  778.4	  593.5	 5049.0	...
5414014	  778.4	  593.8	 5050.0	...
5414015	  778.4	  594.0	 5049.0	...
5414016	  778.6	  594.2	 5048.0	...
5414017	  778.9	  594.3	 5046.0	...
5414018	  779.2	  594.6	 5045.0	...
5414019	  779.0	  594.9	 5048.0	...
5414020	  778.7	  595.1	 5051.0	...
5414021	  778.3	  594.7	 5054.0	...
5414022	  778.2	  594.2	 5054.0	...
5414023	  778.1	  593.7	 5054.0	...
5414024	  778.1	  593.8	 5054.0	...
5414025	  778.1	  593.8	 5053.0	...
5414026	  778.1	  593.8	 5053.0	...
5414027	  778.1	  593.7	 5052.0	...
5414028	  778.1	  593.6	 5052.0	...
5414029	  778.2	  594.0	 5051.0	...
5414030	  778.2	  594.5	 5053.0	...
5414031	  778.3	  594.8	 5055.0	...
5414032	  778.4	  594.6	 5057.0	...
5414033	  778.6	  594.7	 5058.0	...
5414034	  778.7	  594.9	 5059.0	...
5414035	  778.7	  595.0	 5057.0	...
5414036	  778.6	  594.8	 5055.0	...
5414037	  778.6	  594.6	 5054.0	...
5414038	  778.6	  594.6	 5055.0	...
5414039	  778.5	  594.6	 5057.0	...
5414040	  778.5	  594.5	 5058.0	...
5414041	  778.5	  594.5	 5059.0	...
5414042	  778.5	  594.5	 5059.0	...
5414043	  778.6	  594.6	 5059.0	...
5414044	  778.6	  594.8	 5058.0	...
5414045	  778.7	  594.8	 5057.0	...
5414046	  778.8	  594.8	 5056.0	...
5414047	  778.8	  594.9	 5057.0	...
5414048	  778.7	  594.8	 5060.0	...
5414049	  778.7	  594.8	 5061.0	...
5414050	  778.7	  594.8	 5063.0	...
5414051	  778.6	  594.9	 5064.0	...
5414052	  778.7	  595.1	 5064.0	...
5414053	  778.7	  595.2	 5065.0	...
5414054	  778.5	  595.5	 5068.0	...
5414055	  778.4	  595.7	 5072.0	...
5414056	  778.1	  595.9	 5075.0	...
5414057	  777.9	  596.0	 5076.0	...
5414058	  777.6	  596.1	 5076.0	...
5414059	  777.5	  596.1	 5076.0	...
5414060	  777.5	  596.0	 5073.0	...
5414061	  777.6	  596.0	 5071.0	...
5414062	  777.6	  595.6	 5070.0	...
5414063	  777.6	  595.2	 5071.0	...
5414064	  777.6	  594.8	 5072.0	...
5414065	  777.6	  594.9	 5073.0	...
5414066	  777.6	  594.9	 5072.0	...
5414067	  777.7	  594.9	 5073.0	...
5414068	  777.7	  595.0	 5074.0	...
5414069	  777.8	  595.3	 5074.0	...
5414070	  777.9	  595.5	 5074.0	...
5414071	  777.7	  595.8	 5073.0	...
5414072	  777.6	  596.2	 5074.0	...
5414073	  777.4	  596.5	 5077.0	...
5414074	  777.3	  596.7	 5080.0	...
5414075	  777.1	  596.6	 5081.0	...
5414076	  776.8	  596.6	 5081.0	...
5414077	  776.5	  596.3	 5081.0	...
5414078	  776.2	  595.6	 5081.0	...
5414079	  775.9	  595.0	 5083.0	...
5414080	  775.7	  594.6	 5085.0	...
5414081	  775.4	  593.9	 5087.0	...
5414082	  775.2	  593.1	 5087.0	...
5414083	  774.9	  592.0	 5087.0	...
5414084	  774.7	  590.9	 5086.0	...
5414085	  774.5	  589.8	 5085.0	...
5414086	  774.7	  588.7	 5085.0	...
5414087	  774.9	  587.5	 5085.0	...
5414088	  775.2	  586.4	 5085.0	...
MSG	5414089 0000 _ Number Off
5414089	  775.2	  585.5	 5084.0	...
5414090	  775.2	  585.2	 5083.0	...
5414091	  775.1	  584.8	 5082.0	...
5414092	  775.1	  584.3	 5081.0	...
5414093	  775.3	  583.8	 5081.0	...
5414094	  775.6	  583.7	 5081.0	...
5414095	  775.8	  583.7	 5079.0	...
5414096	  776.0	  583.6	 5077.0	...
5414097	  776.1	  583.5	 5077.0	...
5414098	  776.3	  583.3	 5078.0	...
5414099	  776.3	  583.2	 5080.0	...
5414100	  776.3	  583.1	 5080.0	...
5414101	  776.3	  582.8	 5080.0	...
5414102	  776.1	  582.6	 5080.0	...
5414103	  776.0	  582.3	 5082.0	...
5414104	  775.5	  582.0	 5083.0	...
5414105	  775.1	  581.6	 5083.0	...
5414106	  774.9	  581.2	 5083.0	...
5414107	  775.0	  581.3	 5084.0	...
5414108	  775.1	  581.5	 5084.0	...
5414109	  775.2	  581.7	 5085.0	...
5414110	  775.2	  581.8	 5084.0	...
5414111	  775.4	  581.9	 5084.0	...
5414112	  775.5	  582.1	 5085.0	...
5414113	  775.8	  582.5	 5086.0	...
5414114	  775.9	  582.9	 5088.0	...
5414115	  776.0	  583.2	 5091.0	...
5414116	  776.1	  583.7	 5095.0	...
5414117	  776.0	  584.1	 5096.0	...
5414118	  775.8	  584.6	 5096.0	...
5414119	  775.6	  585.1	 5096.0	...
5414120	  775.4	  585.5	 5096.0	...
5414121	  775.5	  585.8	 5096.0	...
5414122	  775.5	  585.8	 5096.0	...
5414123	  775.6	  585.8	 5099.0	...
5414124	  775.7	  585.7	 5101.0	...
5414125	  775.7	  585.6	 5102.0	...
5414126	  775.7	  585.4	 5101.0	...
5414127	  775.6	  585.5	 5099.0	...
5414128	  775.5	  585.6	 5098.0	...
5414129	  775.5	  585.7	 5096.0	...
5414130	  775.7	  585.8	 5096.0	...
5414131	  775.8	  586.0	 5098.0	...
5414132	  775.8	  586.3	 5100.0	...
5414133	  775.8	  586.6	 5101.0	...
5414134	  775.9	  587.0	 5102.0	...
5414135	  776.2	  587.3	 5104.0	...
5414136	  776.6	  587.5	 5106.0	...
5414137	  776.9	  587.5	 5107.0	...
5414138	  776.8	  587.2	 5109.0	...
5414139	  776.7	  587.0	 5110.0	...
5414140	  776.6	  587.1	 5111.0	...
5414141	  776.6	  587.4	 5112.0	...
5414142	  776.5	  587.6	 5112.0	...
5414143	  776.4	  587.4	 5115.0	...
5414144	  776.2	  587.3	 5119.0	...
5414145	  776.2	  587.4	 5122.0	...
5414146	  776.1	  587.5	 5123.0	...
5414147	  776.1	  587.6	 5124.0	...
5414148	  776.3	  587.6	 5125.0	...
5414149	  776.5	  587.4	 5126.0	...
5414150	  776.6	  587.4	 5126.0	...
5414151	  776.4	  587.5	 5125.0	...
5414152	  776.2	  587.7	 5124.0	...
5414153	  776.4	  587.9	 5124.0	...
5414154	  776.4	  587.8	 5125.0	...
5414155	  776.3	  587.7	 5125.0	...
5414156	  776.1	  587.6	 5126.0	...
5414157	  776.0	  587.6	 5127.0	...
5414158	  775.9	  587.5	 5128.0	...
5414159	  775.8	  587.5	 5130.0	...
5414160	  775.8	  587.4	 5130.0	...
5414161	  775.8	  587.4	 5131.0	...
5414162	  775.8	  587.4	 5132.0	...
5414163	  775.8	  587.4	 5133.0	...
5414164	  775.8	  587.5	 5133.0	...
5414165	  775.9	  587.5	 5134.0	...
5414166	  775.9	  587.4	 5134.0	...
5414167	  775.8	  587.5	 5135.0	...
5414168	  775.6	  587.6	 5135.0	...
5414169	  775.4	  587.6	 5135.0	...
5414170	  775.2	  587.2	 5135.0	...
5414171	  774.9	  586.9	 5136.0	...
5414172	  774.7	  586.9	 5136.0	...
5414173	  774.5	  587.1	 5136.0	...
5414174	  774.6	  587.3	 5138.0	...
5414175	  774.5	  587.2	 5140.0	...
5414176	  774.3	  587.2	 5143.0	...
5414177	  774.2	  587.2	 5144.0	...
5414178	  773.9	  587.3	 5144.0	...
5414179	  773.8	  587.3	 5144.0	...
5414180	  773.6	  587.4	 5144.0	...
5414181	  773.5	  587.4	 5144.0	...
5414182	  773.5	  587.5	 5144.0	...
5414183	  773.7	  587.5	 5143.0	...
5414184	  773.8	  587.5	 5145.0	...
5414185	  773.8	  587.6	 5146.0	...
5414186	  773.8	  587.7	 5147.0	...
5414187	  773.8	  587.7	 5146.0	...
5414188	  773.8	  587.6	 5146.0	...
5414189	  773.9	  587.5	 5145.0	...
5414190	  773.8	  587.4	 5145.0	...
5414191	  773.7	  587.4	 5145.0	...
5414192	  773.7	  587.5	 5147.0	...
5414193	  773.7	  587.5	 5147.0	...
5414194	  773.8	  587.5	 5148.0	...
5414195	  773.9	  587.4	 5150.0	...
5414196	  773.9	  587.3	 5153.0	...
5414197	  774.1	  587.2	 5156.0	...
5414198	  774.2	  587.2	 5156.0	...
5414199	  774.2	  587.2	 5157.0	...
5414200	  774.0	  587.3	 5160.0	...
5414201	  773.8	  587.4	 5163.0	...
5414202	  773.8	  587.4	 5164.0	...
5414203	  773.8	  587.4	 5167.0	...
5414204	  773.7	  587.4	 5170.0	...
5414205	  773.6	  587.3	 5174.0	...
5414206	  773.5	  587.5	 5173.0	...
5414207	  773.5	  587.8	 5173.0	...
5414208	  773.4	  587.6	 5173.0	...
5414209	  773.5	  587.2	 5173.0	...
5414210	  773.6	  587.1	 5171.0	...
5414211	  773.7	  587.3	 5170.0	...
5414212	  773.8	  587.4	 5171.0	...
5414213	  773.9	  587.3	 5174.0	...
5414214	  773.9	  587.2	 5178.0	...
5414215	  773.9	  587.2	 5178.0	...
5414216	  773.9	  587.2	 5177.0	...
5414217	  773.9	  587.0	 5175.0	...
5414218	  773.8	  586.9	 5175.0	...
5414219	  773.6	  586.9	 5173.0	...
5414220	  773.3	  587.2	 5171.0	...
5414221	  773.2	  587.4	 5169.0	...
5414222	  773.5	  587.6	 5169.0	...
5414223	  773.4	  587.7	 5171.0	...
5414224	  773.2	  587.7	 5174.0	...
5414225	  772.9	  587.8	 5177.0	...
5414226	  772.9	  587.8	 5179.0	...
5414227	  773.0	  587.9	 5179.0	...
5414228	  773.2	  588.0	 5179.0	...
5414229	  773.4	  588.1	 5179.0	...
5414230	  773.5	  588.1	 5180.0	...
5414231	  773.6	  588.1	 5181.0	...
5414232	  773.6	  588.0	 5183.0	...
5414233	  773.6	  588.1	 5184.0	...
5414234	  773.6	  588.1	 5185.0	...
5414235	  773.6	  588.0	 5184.0	...
5414236	  773.6	  587.9	 5183.0	...
5414237	  773.5	  587.7	 5184.0	...
5414238	  773.5	  587.7	 5184.0	...
5414239	  773.4	  587.7	 5185.0	...
5414240	  773.4	  587.7	 5186.0	...
5414241	  773.4	  587.7	 5186.0	...
5414242	  773.3	  587.7	 5186.0	...
5414243	  773.3	  587.7	 5187.0	...
5414244	  773.2	  587.7	 5188.0	...
5414245	  773.2	  587.6	 5189.0	...
5414246	  773.2	  587.6	 5190.0	...
5414247	  773.3	  587.5	 5191.0	...
5414248	  773.5	  587.4	 5192.0	...
5414249	  773.6	  587.2	 5194.0	...
5414250	  773.8	  587.1	 5195.0	...
5414251	  773.8	  587.2	 5195.0	...
5414252	  773.8	  587.2	 5194.0	...
5414253	  773.8	  587.3	 5194.0	...
5414254	  773.9	  587.4	 5193.0	...
5414255	  774.0	  587.5	 5195.0	...
5414256	  774.0	  587.6	 5197.0	...
5414257	  774.1	  587.8	 5199.0	...
5414258	  774.1	  588.1	 5200.0	...
5414259	  774.1	  587.8	 5201.0	...
5414260	  773.9	  587.4	 5199.0	...
5414261	  773.7	  587.1	 5198.0	...
5414262	  773.5	  587.1	 5199.0	...
5414263	  773.3	  587.1	 5201.0	...
5414264	  773.2	  587.0	 5203.0	...
5414265	  773.2	  587.0	 5203.0	...
5414266	  773.2	  586.9	 5202.0	...
5414267	  773.0	  586.8	 5200.0	...
5414268	  772.8	  587.1	 5198.0	...
5414269	  772.9	  587.4	 5198.0	...
5414270	  773.2	  587.5	 5199.0	...
5414271	  773.4	  587.3	 5200.0	...
5414272	  773.2	  587.2	 5201.0	...
5414273	  772.9	  587.1	 5202.0	...
5414274	  772.6	  587.1	 5202.0	...
5414275	  772.8	  587.0	 5203.0	...
5414276	  773.0	  587.0	 5204.0	...
5414277	  773.1	  587.0	 5202.0	...
5414278	  773.2	  587.1	 5200.0	...
5414279	  773.1	  587.2	 5200.0	...
5414280	  773.1	  587.2	 5203.0	...
5414281	  773.0	  587.1	 5206.0	...
5414282	  772.9	  586.9	 5208.0	...
5414283	  772.9	  586.7	 5207.0	...
5414284	  773.0	  586.6	 5207.0	...
5414285	  773.2	  586.7	 5208.0	...
5414286	  773.2	  586.7	 5209.0	...
5414287	  773.2	  586.8	 5208.0	...
5414288	  772.9	  586.8	 5207.0	...
5414289	  772.6	  586.7	 5208.0	...
MSG	5414290 0000 _ Number On
5414290	  772.3	  586.8	 5209.0	...
5414291	  772.3	  586.8	 5211.0	...
5414292	  772.5	  586.8	 5210.0	...
5414293	  772.6	  586.8	 5210.0	...
5414294	  772.7	  586.6	 5209.0	...
5414295	  772.6	  586.5	 5209.0	...
5414296	  772.5	  586.3	 5208.0	...
5414297	  772.5	  586.2	 5208.0	...
5414298	  772.5	  586.0	 5207.0	...
5414299	  772.5	  585.8	 5207.0	...
5414300	  772.5	  585.6	 5207.0	...
5414301	  772.5	  585.7	 5207.0	...
5414302	  772.5	  585.9	 5207.0	...
5414303	  772.4	  586.1	 5208.0	...
5414304	  772.3	  586.2	 5211.0	...
5414305	  772.2	  586.3	 5215.0	...
5414306	  772.3	  586.4	 5219.0	...
5414307	  772.3	  586.5	 5220.0	...
5414308	  772.4	  586.4	 5221.0	...
5414309	  772.5	  586.3	 5223.0	...
5414310	  772.7	  586.0	 5223.0	...
5414311	  772.9	  585.8	 5224.0	...
5414312	  773.1	  585.6	 5223.0	...
5414313	  773.1	  585.5	 5223.0	...
5414314	  773.2	  585.5	 5222.0	...
5414315	  773.2	  585.5	 5222.0	...
5414316	  773.1	  585.5	 5223.0	...
5414317	  773.0	  585.5	 5223.0	...
5414318	  772.9	  585.5	 5224.0	...
5414319	  772.7	  585.5	 5225.0	...
5414320	  772.7	  585.6	 5226.0	...
5414321	  772.6	  585.5	 5227.0	...
5414322	  772.7	  585.4	 5228.0	...
5414323	  772.6	  585.3	 5230.0	...
5414324	  772.5	  585.2	 5230.0	...
5414325	  772.6	  585.2	 5230.0	...
5414326	  772.8	  585.1	 5230.0	...
5414327	  772.8	  585.3	 5230.0	...
5414328	  772.6	  585.9	 5230.0	...
5414329	  772.5	  586.5	 5230.0	...
5414330	  772.5	  586.7	 5230.0	...
5414331	  772.6	  586.6	 5230.0	...
5414332	  772.6	  586.4	 5230.0	...
5414333	  772.6	  586.3	 5230.0	...
5414334	  772.6	  586.3	 5229.0	...
5414335	  772.5	  586.4	 5228.0	...
5414336	  772.3	  586.4	 5226.0	...
5414337	  772.1	  586.4	 5229.0	...
5414338	  772.3	  586.4	 5232.0	...
5414339	  772.6	  586.6	 5234.0	...
5414340	  772.7	  586.6	 5232.0	...
5414341	  772.5	  586.7	 5230.0	...
5414342	  772.3	  586.7	 5230.0	...
5414343	  772.4	  586.8	 5230.0	...
5414344	  772.5	  586.8	 5229.0	...
5414345	  772.3	  586.7	 5228.0	...
5414346	  771.9	  586.9	 5228.0	...
5414347	  771.4	  587.1	 5229.0	...
5414348	  771.0	  587.3	 5230.0	...
5414349	  770.8	  587.4	 5231.0	...
5414350	  771.0	  587.4	 5232.0	...
5414351	  771.3	  587.4	 5233.0	...
5414352	  771.5	  587.3	 5234.0	...
5414353	  771.5	  587.1	 5234.0	...
5414354	  771.5	  586.9	 5235.0	...
5414355	  771.5	  586.8	 5235.0	...
5414356	  771.6	  587.2	 5234.0	...
5414357	  771.8	  587.6	 5235.0	...
5414358	  771.8	  587.9	 5236.0	...
5414359	  771.7	  588.0	 5237.0	...
5414360	  771.4	  587.9	 5237.0	...
5414361	  771.2	  587.8	 5238.0	...
5414362	  771.0	  587.7	 5238.0	...
5414363	  771.0	  587.9	 5238.0	...
5414364	  771.1	  588.0	 5238.0	...
5414365	  771.2	  587.8	 5239.0	...
5414366	  771.1	  587.5	 5240.0	...
5414367	  771.0	  587.1	 5241.0	...
5414368	  770.9	  587.2	 5241.0	...
5414369	  771.0	  587.3	 5239.0	...
5414370	  771.0	  587.4	 5237.0	...
5414371	  770.9	  587.4	 5235.0	...
5414372	  770.9	  587.4	 5234.0	...
5414373	  770.9	  587.4	 5235.0	...
5414374	  770.9	  587.3	 5235.0	...
5414375	  770.8	  587.2	 5236.0	...
5414376	  770.8	  587.1	 5237.0	...
5414377	  770.8	  587.1	 5238.0	...
5414378	  770.8	  586.7	 5237.0	...
5414379	  770.8	  586.3	 5237.0	...
5414380	  770.8	  586.0	 5238.0	...
5414381	  771.0	  586.1	 5237.0	...
5414382	  771.3	  586.2	 5236.0	...
5414383	  771.4	  586.2	 5234.0	...
5414384	  771.4	  586.2	 5235.0	...
5414385	  771.3	  586.2	 5236.0	...
5414386	  771.1	  586.3	 5238.0	...
5414387	  771.0	  586.4	 5240.0	...
5414388	  770.8	  586.4	 5239.0	...
5414389	  770.7	  586.4	 5239.0	...
5414390	  770.7	  586.4	 5238.0	...
5414391	  770.7	  586.3	 5238.0	...
5414392	  770.9	  586.2	 5239.0	...
5414393	  771.1	  586.5	 5239.0	...
5414394	  770.8	  586.9	 5239.0	...
5414395	  770.4	  587.2	 5240.0	...
5414396	  769.8	  587.1	 5242.0	...
5414397	  769.6	  587.2	 5243.0	...
5414398	  769.6	  587.4	 5241.0	...
5414399	  769.3	  587.6	 5238.0	...
5414400	  769.0	  587.7	 5236.0	...
5414401	  768.6	  587.7	 5234.0	...
5414402	  768.5	  587.2	 5234.0	...
5414403	  768.4	  586.8	 5234.0	...
5414404	  768.5	  586.6	 5235.0	...
5414405	  768.6	  586.7	 5235.0	...
5414406	  768.8	  587.1	 5235.0	...
5414407	  768.9	  587.4	 5236.0	...
5414408	  768.9	  587.7	 5236.0	...
5414409	  768.8	  587.8	 5236.0	...
5414410	  768.8	  587.8	 5239.0	...
5414411	  768.8	  587.9	 5243.0	...
5414412	  768.9	  587.9	 5246.0	...
5414413	  769.0	  587.8	 5246.0	...
5414414	  769.2	  587.6	 5246.0	...
5414415	  769.5	  587.5	 5244.0	...
5414416	  769.9	  587.3	 5243.0	...
5414417	  770.1	  587.2	 5242.0	...
5414418	  770.3	  587.2	 5243.0	...
5414419	  770.3	  587.3	 5244.0	...
5414420	  770.3	  587.4	 5244.0	...
5414421	  770.5	  587.7	 5245.0	...
5414422	  770.6	  588.0	 5247.0	...
5414423	  770.6	  588.0	 5247.0	...
5414424	  770.3	  587.7	 5246.0	...
5414425	  770.1	  587.5	 5245.0	...
5414426	  769.8	  587.5	 5245.0	...
5414427	  769.7	  587.5	 5246.0	...
5414428	  769.7	  587.4	 5247.0	...
5414429	  769.4	  587.4	 5247.0	...
5414430	  769.2	  587.3	 5247.0	...
5414431	  769.0	  587.3	 5246.0	...
5414432	  769.1	  587.2	 5246.0	...
5414433	  769.0	  587.0	 5244.0	...
5414434	  769.0	  587.0	 5241.0	...
5414435	  768.9	  587.1	 5239.0	...
5414436	  768.7	  587.1	 5237.0	...
5414437	  768.6	  586.9	 5235.0	...
5414438	  768.4	  586.7	 5232.0	...
5414439	  768.2	  586.6	 5230.0	...
5414440	  768.1	  586.6	 5230.0	...
5414441	  768.1	  586.7	 5230.0	...
5414442	  768.1	  586.9	 5230.0	...
5414443	  768.0	  586.8	 5230.0	...
5414444	  768.0	  586.6	 5230.0	...
5414445	  768.1	  586.4	 5230.0	...
5414446	  768.2	  586.4	 5231.0	...
5414447	  768.1	  586.3	 5232.0	...
5414448	  768.1	  586.1	 5235.0	...
5414449	  768.1	  586.0	 5237.0	...
5414450	  768.1	  586.3	 5238.0	...
5414451	  768.2	  586.7	 5238.0	...
5414452	  768.3	  587.1	 5237.0	...
5414453	  768.7	  587.1	 5236.0	...
5414454	  769.0	  587.2	 5236.0	...
5414455	  769.3	  587.2	 5236.0	...
5414456	  769.2	  587.2	 5237.0	...
5414457	  769.2	  587.2	 5237.0	...
5414458	  769.1	  587.1	 5238.0	...
5414459	  769.0	  587.0	 5238.0	...
5414460	  768.9	  586.9	 5238.0	...
5414461	  769.0	  586.9	 5239.0	...
5414462	  769.1	  587.1	 5239.0	...
5414463	  769.1	  587.3	 5239.0	...
5414464	  769.1	  587.0	 5241.0	...
5414465	  769.0	  586.7	 5242.0	...
5414466	  769.0	  586.3	 5243.0	...
5414467	  769.2	  586.1	 5243.0	...
5414468	  769.5	  586.0	 5244.0	...
5414469	  769.7	  585.9	 5245.0	...
5414470	  769.7	  586.0	 5246.0	...
5414471	  769.5	  586.0	 5246.0	...
5414472	  769.4	  586.0	 5245.0	...
5414473	  769.3	  586.0	 5244.0	...
5414474	  769.4	  586.2	 5244.0	...
5414475	  769.4	  586.4	 5244.0	...
5414476	  769.5	  586.2	 5244.0	...
5414477	  769.7	  585.8	 5245.0	...
5414478	  769.8	  585.5	 5244.0	...
5414479	  769.8	  585.6	 5244.0	...
5414480	  769.8	  585.7	 5244.0	...
5414481	  769.8	  585.6	 5244.0	...
5414482	  769.7	  585.3	 5244.0	...
5414483	  769.7	  585.0	 5244.0	...
5414484	  769.5	  584.9	 5244.0	...
5414485	  769.3	  585.0	 5245.0	...
5414486	  768.9	  585.4	 5245.0	...
5414487	  768.7	  585.7	 5244.0	...
5414488	  768.6	  586.0	 5243.0	...
5414489	  768.7	  586.0	 5244.0	...
5414490	  768.7	  585.9	 5245.0	...
5414491	  768.7	  585.8	 5246.0	...
5414492	  768.7	  585.8	 5245.0	...
5414493	  768.7	  585.8	 5245.0	...
5414494	  768.6	  585.8	 5244.0	...
5414495	  768.6	  585.7	 5241.0	...
5414496	  768.5	  585.5	 5238.0	...
5414497	  768.4	  585.4	 5236.0	...
5414498	  768.3	  585.4	 5237.0	...
5414499	  768.2	  585.5	 5237.0	...
5414500	  768.1	  585.6	 5237.0	...
5414501	  768.2	  585.6	 5237.0	...
5414502	  768.1	  585.8	 5236.0	...
5414503	  768.0	  585.8	 5236.0	...
5414504	  767.9	  585.8	 5236.0	...
5414505	  767.9	  585.7	 5238.0	...
5414506	  767.7	  585.6	 5239.0	...
5414507	  767.6	  585.6	 5239.0	...
5414508	  767.3	  585.6	 5239.0	...
5414509	  767.3	  585.6	 5239.0	...
5414510	  767.6	  586.0	 5238.0	...
5414511	  767.9	  586.3	 5238.0	...
5414512	  768.1	  586.6	 5238.0	...
5414513	  767.9	  586.7	 5238.0	...
5414514	  767.8	  586.7	 5239.0	...
5414515	  767.9	  586.7	 5239.0	...
5414516	  768.0	  586.5	 5240.0	...
5414517	  767.9	  586.3	 5241.0	...
5414518	  767.8	  586.1	 5241.0	...
5414519	  767.8	  586.0	 5241.0	...
5414520	  767.4	  585.8	 5240.0	...
5414521	  766.8	  584.5	 5240.0	...
5414522	  766.2	  583.3	 5241.0	...
EFIX R   5413658	5414522	865	  777.4	  588.5	   5094
SSACC R  5414523
5414523	  765.8	  581.4	 5242.0	...
5414524	  765.5	  580.1	 5242.0	...
5414525	  765.2	  578.2	 5241.0	...
5414526	  765.1	  576.3	 5240.0	...
5414527	  764.9	  574.3	 5238.0	...
5414528	  764.7	  572.2	 5236.0	...
5414529	  764.5	  570.0	 5231.0	...
5414530	  764.4	  568.2	 5228.0	...
5414531	  764.5	  566.4	 5225.0	...
ESACC R  5414523	5414531	9	  765.8	  581.4	  764.5	  566.4	   0.32	     40
SFIX R   5414532
5414532	  764.7	  565.3	 5225.0	...
5414533	  764.9	  563.9	 5225.0	...
5414534	  765.3	  563.3	 5224.0	...
5414535	  766.0	  562.7	 5223.0	...
5414536	  766.6	  562.5	 5222.0	...
5414537	  766.9	  562.5	 5221.0	...
5414538	  767.1	  562.6	 5220.0	...
5414539	  767.5	  563.1	 5219.0	...
5414540	  767.9	  563.5	 5219.0	...
5414541	  767.9	  563.9	 5219.0	...
5414542	  767.7	  563.8	 5220.0	...
5414543	  767.6	  564.1	 5222.0	...
5414544	  767.5	  564.4	 5224.0	...
5414545	  767.4	  564.6	 5226.0	...
5414546	  767.1	  564.6	 5226.0	...
5414547	  767.0	  564.7	 5227.0	...
5414548	  766.9	  564.9	 5227.0	...
5414549	  766.7	  565.1	 5227.0	...
5414550	  766.5	  565.2	 5227.0	...
5414551	  766.4	  565.2	 5227.0	...
5414552	  766.4	  565.2	 5226.0	...
5414553	  766.5	  565.6	 5226.0	...
5414554	  766.7	  566.4	 5229.0	...
5414555	  766.9	  567.1	 5232.0	...
5414556	  767.0	  567.7	 5234.0	...
5414557	  766.9	  568.0	 5234.0	...
5414558	  766.8	  568.4	 5233.0	...
5414559	  766.5	  568.6	 5233.0	...
5414560	  766.3	  568.7	 5233.0	...
5414561	  766.0	  568.9	 5234.0	...
5414562	  765.9	  569.3	 5234.0	...
5414563	  765.8	  569.7	 5233.0	...
5414564	  765.8	  569.7	 5235.0	...
5414565	  765.8	  569.8	 5237.0	...
5414566	  765.7	  569.8	 5239.0	...
5414567	  765.7	  569.8	 5239.0	...
5414568	  765.6	  569.8	 5238.0	...
5414569	  765.6	  569.8	 5238.0	...
5414570	  765.7	  569.3	 5238.0	...
5414571	  765.7	  568.8	 5238.0	...
5414572	  765.8	  568.7	 5238.0	...
5414573	  765.9	  569.1	 5237.0	...
5414574	  765.9	  569.4	 5235.0	...
5414575	  765.8	  569.4	 5234.0	...
5414576	  765.7	  569.3	 5235.0	...
5414577	  765.5	  569.3	 5236.0	...
5414578	  765.5	  569.4	 5236.0	...
5414579	  765.5	  569.4	 5235.0	...
5414580	  765.6	  569.4	 5234.0	...
5414581	  765.7	  569.3	 5234.0	...
5414582	  765.6	  569.3	 5236.0	...
5414583	  765.6	  569.5	 5237.0	...
5414584	  765.4	  569.7	 5236.0	...
5414585	  765.4	  569.9	 5235.0	...
5414586	  765.3	  570.1	 5236.0	...
5414587	  765.4	  570.3	 5238.0	...
5414588	  765.4	  570.8	 5240.0	...
5414589	  765.4	  571.0	 5242.0	...
5414590	  765.4	  571.2	 5244.0	...
5414591	  765.4	  571.1	 5247.0	...
5414592	  765.3	  571.4	 5247.0	...
5414593	  765.3	  571.7	 5245.0	...
5414594	  765.2	  572.1	 5243.0	...
5414595	  765.2	  572.1	 5241.0	...
5414596	  765.2	  572.2	 5242.0	...
5414597	  765.3	  572.1	 5243.0	...
5414598	  765.3	  571.9	 5243.0	...
5414599	  765.4	  571.7	 5243.0	...
5414600	  765.4	  571.7	 5245.0	...
5414601	  765.3	  571.7	 5248.0	...
5414602	  765.5	  571.8	 5250.0	...
5414603	  765.7	  571.9	 5250.0	...
MSG	5414604 0000 _ Number Off
5414604	  765.9	  571.8	 5249.0	...
5414605	  766.0	  571.7	 5249.0	...
5414606	  766.1	  571.8	 5248.0	...
5414607	  766.2	  571.9	 5245.0	...
5414608	  766.1	  571.9	 5243.0	...
5414609	  766.1	  571.9	 5242.0	...
5414610	  766.1	  571.9	 5245.0	...
5414611	  766.2	  571.9	 5247.0	...
5414612	  766.2	  572.0	 5248.0	...
5414613	  766.0	  572.0	 5248.0	...
5414614	  766.0	  572.0	 5249.0	...
5414615	  766.2	  571.8	 5248.0	...
5414616	  766.3	  571.6	 5247.0	...
5414617	  766.6	  571.4	 5247.0	...
5414618	  766.8	  571.4	 5246.0	...
5414619	  767.0	  571.3	 5245.0	...
5414620	  767.0	  571.1	 5245.0	...
5414621	  767.1	  571.1	 5245.0	...
5414622	  767.2	  571.3	 5246.0	...
5414623	  767.2	  571.5	 5248.0	...
5414624	  767.3	  571.5	 5250.0	...
5414625	  767.5	  571.5	 5252.0	...
5414626	  767.6	  571.5	 5251.0	...
5414627	  767.6	  571.5	 5250.0	...
5414628	  767.6	  571.6	 5250.0	...
5414629	  767.6	  571.7	 5253.0	...
5414630	  767.7	  572.0	 5256.0	...
5414631	  767.8	  572.3	 5258.0	...
5414632	  767.7	  572.3	 5257.0	...
5414633	  767.5	  572.2	 5256.0	...
5414634	  767.4	  572.0	 5259.0	...
5414635	  767.4	  571.9	 5262.0	...
5414636	  767.5	  571.7	 5266.0	...
5414637	  767.6	  571.6	 5267.0	...
5414638	  767.6	  571.7	 5263.0	...
5414639	  767.4	  572.0	 5259.0	...
5414640	  767.2	  572.2	 5255.0	...
5414641	  767.2	  572.1	 5256.0	...
5414642	  767.2	  572.0	 5257.0	...
5414643	  767.2	  572.1	 5258.0	...
5414644	  767.3	  572.3	 5259.0	...
5414645	  767.3	  572.7	 5259.0	...
5414646	  767.1	  572.9	 5259.0	...
5414647	  766.9	  572.7	 5260.0	...
5414648	  766.7	  572.4	 5260.0	...
5414649	  766.6	  572.1	 5260.0	...
5414650	  766.7	  572.2	 5259.0	...
5414651	  766.7	  572.3	 5257.0	...
5414652	  766.8	  572.3	 5256.0	...
5414653	  766.8	  572.4	 5256.0	...
5414654	  766.6	  572.6	 5256.0	...
5414655	  766.5	  572.7	 5258.0	...
5414656	  766.6	  572.8	 5258.0	...
5414657	  766.7	  572.8	 5259.0	...
5414658	  766.9	  572.7	 5260.0	...
5414659	  767.0	  572.7	 5260.0	...
5414660	  767.0	  572.5	 5260.0	...
5414661	  767.1	  572.3	 5259.0	...
5414662	  767.1	  572.5	 5259.0	...
5414663	  766.8	  573.0	 5259.0	...
5414664	  766.5	  573.4	 5259.0	...
5414665	  766.2	  573.4	 5258.0	...
5414666	  766.2	  573.3	 5258.0	...
5414667	  766.2	  573.4	 5260.0	...
5414668	  766.2	  573.4	 5262.0	...
5414669	  766.2	  573.6	 5265.0	...
5414670	  766.2	  573.8	 5265.0	...
5414671	  766.3	  574.0	 5265.0	...
5414672	  766.3	  574.0	 5264.0	...
5414673	  766.4	  574.0	 5262.0	...
5414674	  766.5	  574.0	 5262.0	...
5414675	  766.5	  574.0	 5262.0	...
5414676	  766.5	  574.1	 5263.0	...
5414677	  766.5	  574.3	 5263.0	...
5414678	  766.3	  574.4	 5263.0	...
5414679	  766.3	  574.5	 5263.0	...
5414680	  766.3	  574.5	 5263.0	...
5414681	  766.3	  574.6	 5263.0	...
5414682	  766.3	  574.7	 5263.0	...
5414683	  766.2	  574.6	 5263.0	...
5414684	  766.2	  574.3	 5261.0	...
5414685	  766.3	  574.0	 5259.0	...
5414686	  766.3	  574.1	 5258.0	...
5414687	  766.4	  574.3	 5259.0	...
5414688	  766.4	  574.4	 5259.0	...
5414689	  766.4	  574.8	 5258.0	...
5414690	  766.4	  575.2	 5256.0	...
5414691	  766.4	  575.6	 5254.0	...
5414692	  766.4	  575.7	 5254.0	...
5414693	  766.4	  575.7	 5252.0	...
5414694	  766.5	  575.6	 5251.0	...
5414695	  766.5	  575.6	 5249.0	...
5414696	  766.9	  575.2	 5249.0	...
5414697	  767.1	  574.9	 5249.0	...
5414698	  767.2	  574.5	 5249.0	...
5414699	  767.1	  574.3	 5248.0	...
5414700	  767.0	  574.2	 5248.0	...
5414701	  767.2	  574.2	 5248.0	...
5414702	  767.3	  574.2	 5249.0	...
5414703	  767.3	  574.1	 5251.0	...
5414704	  767.3	  573.8	 5252.0	...
5414705	  767.2	  573.6	 5252.0	...
5414706	  767.2	  573.6	 5251.0	...
5414707	  767.2	  573.9	 5251.0	...
5414708	  767.5	  574.3	 5251.0	...
5414709	  767.8	  574.6	 5251.0	...
5414710	  768.1	  574.6	 5252.0	...
5414711	  767.9	  574.4	 5253.0	...
5414712	  767.7	  574.3	 5254.0	...
5414713	  767.6	  574.2	 5254.0	...
5414714	  767.7	  574.1	 5254.0	...
5414715	  767.7	  574.1	 5254.0	...
5414716	  767.6	  574.1	 5255.0	...
5414717	  767.7	  574.1	 5255.0	...
5414718	  767.8	  574.3	 5255.0	...
5414719	  767.9	  574.5	 5253.0	...
5414720	  767.9	  574.8	 5251.0	...
5414721	  767.9	  574.8	 5251.0	...
5414722	  768.3	  574.9	 5251.0	...
5414723	  768.6	  574.7	 5251.0	...
5414724	  768.8	  574.6	 5251.0	...
5414725	  768.8	  574.1	 5251.0	...
5414726	  768.7	  573.8	 5248.0	...
5414727	  768.6	  573.5	 5245.0	...
5414728	  768.7	  573.5	 5246.0	...
5414729	  768.8	  573.5	 5249.0	...
5414730	  768.9	  573.5	 5253.0	...
5414731	  769.2	  573.5	 5252.0	...
5414732	  769.4	  573.4	 5250.0	...
5414733	  769.6	  573.4	 5248.0	...
5414734	  769.8	  573.4	 5250.0	...
5414735	  770.0	  573.6	 5253.0	...
5414736	  770.2	  573.9	 5256.0	...
5414737	  770.1	  574.5	 5255.0	...
5414738	  770.0	  574.8	 5256.0	...
5414739	  769.8	  575.2	 5258.0	...
5414740	  769.8	  575.3	 5260.0	...
5414741	  769.7	  575.1	 5260.0	...
5414742	  769.7	  574.8	 5260.0	...
5414743	  769.7	  574.5	 5259.0	...
5414744	  769.5	  574.1	 5258.0	...
5414745	  769.3	  573.7	 5257.0	...
5414746	  769.3	  573.3	 5256.0	...
5414747	  769.6	  573.5	 5255.0	...
5414748	  769.7	  573.7	 5254.0	...
5414749	  769.5	  573.9	 5255.0	...
5414750	  769.3	  574.0	 5256.0	...
5414751	  769.4	  574.3	 5255.0	...
5414752	  769.5	  574.5	 5253.0	...
5414753	  769.5	  574.6	 5254.0	...
5414754	  769.4	  574.6	 5255.0	...
5414755	  769.2	  574.6	 5256.0	...
5414756	  769.0	  574.6	 5255.0	...
5414757	  768.8	  574.7	 5254.0	...
5414758	  768.5	  574.9	 5254.0	...
5414759	  768.3	  575.1	 5254.0	...
5414760	  768.1	  575.0	 5253.0	...
5414761	  767.9	  574.9	 5253.0	...
5414762	  767.8	  574.9	 5252.0	...
5414763	  768.0	  575.1	 5251.0	...
5414764	  768.2	  575.3	 5251.0	...
5414765	  768.6	  575.2	 5252.0	...
5414766	  768.7	  575.2	 5254.0	...
5414767	  768.8	  575.2	 5255.0	...
5414768	  768.7	  575.3	 5254.0	...
5414769	  769.0	  575.6	 5254.0	...
5414770	  769.3	  575.7	 5257.0	...
5414771	  769.6	  575.8	 5260.0	...
5414772	  769.6	  575.7	 5259.0	...
5414773	  769.7	  575.6	 5254.0	...
5414774	  769.9	  575.4	 5249.0	...
5414775	  770.1	  575.2	 5249.0	...
5414776	  770.1	  575.1	 5250.0	...
5414777	  770.0	  575.1	 5253.0	...
5414778	  770.2	  575.0	 5257.0	...
5414779	  770.4	  575.0	 5260.0	...
5414780	  770.7	  574.7	 5260.0	...
5414781	  770.8	  574.4	 5258.0	...
5414782	  770.8	  574.1	 5256.0	...
5414783	  770.8	  574.0	 5258.0	...
5414784	  770.8	  574.3	 5262.0	...
5414785	  770.7	  574.5	 5263.0	...
5414786	  770.3	  574.7	 5261.0	...
5414787	  770.0	  574.9	 5259.0	...
5414788	  769.8	  575.1	 5258.0	...
5414789	  769.8	  575.2	 5258.0	...
5414790	  769.7	  575.1	 5259.0	...
5414791	  769.7	  575.0	 5259.0	...
5414792	  769.6	  574.9	 5260.0	...
5414793	  769.6	  574.8	 5261.0	...
5414794	  769.6	  574.7	 5262.0	...
5414795	  769.7	  574.8	 5261.0	...
5414796	  769.6	  574.8	 5261.0	...
5414797	  769.5	  574.8	 5261.0	...
5414798	  769.5	  574.9	 5262.0	...
5414799	  769.5	  574.9	 5262.0	...
5414800	  769.6	  575.3	 5258.0	...
5414801	  769.7	  575.7	 5254.0	...
5414802	  769.8	  576.0	 5254.0	...
5414803	  769.9	  576.0	 5257.0	...
5414804	  770.1	  576.0	 5260.0	...
5414805	  770.2	  575.9	 5262.0	...
5414806	  770.2	  575.7	 5262.0	...
5414807	  770.2	  575.5	 5263.0	...
5414808	  770.2	  575.3	 5264.0	...
5414809	  770.2	  575.4	 5264.0	...
5414810	  769.9	  575.5	 5263.0	...
5414811	  769.6	  575.6	 5261.0	...
5414812	  769.4	  575.6	 5260.0	...
5414813	  769.6	  575.6	 5262.0	...
5414814	  769.7	  575.6	 5264.0	...
MSG	5414815 0000 _ Number On
5414815	  769.8	  575.6	 5266.0	...
5414816	  769.9	  575.6	 5267.0	...
5414817	  770.3	  575.6	 5268.0	...
5414818	  770.6	  575.6	 5268.0	...
5414819	  771.0	  575.6	 5268.0	...
5414820	  771.0	  575.7	 5267.0	...
5414821	  771.1	  575.8	 5266.0	...
5414822	  771.2	  575.9	 5266.0	...
5414823	  771.0	  576.1	 5267.0	...
5414824	  770.7	  576.2	 5268.0	...
5414825	  770.4	  576.5	 5268.0	...
5414826	  770.4	  576.7	 5268.0	...
5414827	  770.4	  576.9	 5268.0	...
5414828	  770.4	  576.8	 5271.0	...
5414829	  770.5	  576.8	 5274.0	...
5414830	  770.6	  576.9	 5274.0	...
5414831	  770.6	  576.9	 5271.0	...
5414832	  770.6	  576.9	 5269.0	...
5414833	  770.8	  576.9	 5268.0	...
5414834	  771.0	  577.0	 5268.0	...
5414835	  771.1	  577.0	 5268.0	...
5414836	  771.1	  576.9	 5269.0	...
5414837	  771.0	  576.6	 5270.0	...
5414838	  770.9	  576.3	 5272.0	...
5414839	  770.8	  576.4	 5273.0	...
5414840	  770.8	  576.5	 5274.0	...
5414841	  770.8	  576.7	 5273.0	...
5414842	  770.8	  576.7	 5272.0	...
5414843	  770.8	  576.8	 5272.0	...
5414844	  770.8	  576.9	 5272.0	...
5414845	  770.8	  577.1	 5272.0	...
5414846	  770.8	  577.2	 5272.0	...
5414847	  770.8	  577.3	 5271.0	...
5414848	  770.9	  577.5	 5271.0	...
5414849	  771.0	  577.5	 5271.0	...
5414850	  771.0	  577.5	 5271.0	...
5414851	  771.0	  577.5	 5271.0	...
5414852	  770.9	  577.4	 5270.0	...
5414853	  770.9	  577.5	 5270.0	...
5414854	  771.0	  577.6	 5269.0	...
5414855	  771.1	  577.5	 5269.0	...
5414856	  771.0	  577.3	 5269.0	...
5414857	  770.9	  577.1	 5269.0	...
5414858	  770.8	  577.0	 5269.0	...
5414859	  770.8	  577.0	 5271.0	...
5414860	  770.8	  577.0	 5273.0	...
5414861	  770.7	  577.0	 5275.0	...
5414862	  771.0	  577.3	 5275.0	...
5414863	  771.4	  577.9	 5274.0	...
5414864	  771.4	  578.5	 5273.0	...
5414865	  771.1	  579.0	 5272.0	...
5414866	  770.9	  579.0	 5271.0	...
5414867	  771.0	  579.1	 5271.0	...
5414868	  771.3	  579.0	 5271.0	...
5414869	  771.5	  578.9	 5273.0	...
5414870	  771.7	  578.8	 5275.0	...
5414871	  771.5	  578.7	 5276.0	...
5414872	  771.4	  578.5	 5274.0	...
5414873	  771.3	  578.3	 5271.0	...
5414874	  771.3	  578.1	 5270.0	...
5414875	  771.4	  578.1	 5270.0	...
5414876	  771.2	  578.1	 5271.0	...
5414877	  771.0	  578.3	 5274.0	...
5414878	  770.8	  578.5	 5277.0	...
5414879	  771.0	  578.5	 5279.0	...
5414880	  771.2	  578.9	 5280.0	...
5414881	  771.3	  579.3	 5279.0	...
5414882	  771.4	  579.8	 5278.0	...
5414883	  771.4	  579.8	 5278.0	...
5414884	  771.3	  579.8	 5278.0	...
5414885	  771.2	  579.5	 5278.0	...
5414886	  771.2	  579.2	 5278.0	...
5414887	  771.2	  578.8	 5278.0	...
5414888	  771.2	  578.6	 5278.0	...
5414889	  771.2	  578.3	 5277.0	...
5414890	  771.3	  578.3	 5277.0	...
5414891	  771.5	  578.5	 5275.0	...
5414892	  771.6	  578.8	 5275.0	...
5414893	  771.8	  578.8	 5276.0	...
5414894	  771.9	  578.9	 5277.0	...
5414895	  771.9	  579.0	 5279.0	...
5414896	  771.9	  579.1	 5280.0	...
5414897	  771.9	  579.2	 5280.0	...
5414898	  771.8	  579.3	 5281.0	...
5414899	  771.8	  579.4	 5282.0	...
5414900	  771.8	  579.5	 5282.0	...
5414901	  771.8	  579.6	 5282.0	...
5414902	  771.6	  579.6	 5281.0	...
5414903	  771.5	  579.7	 5280.0	...
5414904	  771.4	  579.7	 5282.0	...
5414905	  771.4	  579.7	 5284.0	...
5414906	  771.4	  579.8	 5286.0	...
5414907	  771.6	  579.9	 5286.0	...
5414908	  771.8	  580.0	 5286.0	...
5414909	  771.9	  579.9	 5284.0	...
5414910	  771.9	  579.6	 5282.0	...
5414911	  771.8	  579.3	 5281.0	...
5414912	  771.7	  579.3	 5283.0	...
5414913	  771.7	  579.6	 5285.0	...
5414914	  771.8	  579.9	 5286.0	...
5414915	  771.9	  580.0	 5287.0	...
5414916	  772.0	  579.9	 5287.0	...
5414917	  772.0	  579.8	 5286.0	...
5414918	  772.1	  579.9	 5286.0	...
5414919	  772.2	  580.0	 5286.0	...
5414920	  772.2	  580.1	 5286.0	...
5414921	  772.1	  580.1	 5286.0	...
5414922	  772.0	  580.1	 5286.0	...
5414923	  771.9	  580.1	 5286.0	...
5414924	  771.8	  580.2	 5287.0	...
5414925	  771.7	  580.2	 5288.0	...
5414926	  771.9	  580.4	 5288.0	...
5414927	  772.0	  580.7	 5287.0	...
5414928	  772.2	  581.0	 5287.0	...
5414929	  772.2	  581.0	 5287.0	...
5414930	  772.2	  580.8	 5287.0	...
5414931	  772.2	  580.6	 5287.0	...
5414932	  772.2	  580.4	 5288.0	...
5414933	  772.1	  580.3	 5288.0	...
5414934	  772.1	  580.2	 5288.0	...
5414935	  772.0	  580.1	 5286.0	...
5414936	  772.0	  580.2	 5285.0	...
5414937	  772.1	  580.3	 5284.0	...
5414938	  772.2	  580.4	 5285.0	...
5414939	  772.2	  580.4	 5287.0	...
5414940	  772.0	  580.4	 5288.0	...
5414941	  772.0	  580.5	 5289.0	...
5414942	  772.2	  580.7	 5288.0	...
5414943	  772.4	  580.9	 5287.0	...
5414944	  772.5	  581.2	 5286.0	...
5414945	  772.3	  581.0	 5286.0	...
5414946	  772.2	  580.9	 5285.0	...
5414947	  772.1	  580.7	 5285.0	...
5414948	  772.2	  580.8	 5288.0	...
5414949	  772.2	  580.8	 5291.0	...
5414950	  772.2	  580.8	 5292.0	...
5414951	  772.2	  580.9	 5290.0	...
5414952	  772.4	  581.0	 5288.0	...
5414953	  772.6	  581.1	 5288.0	...
5414954	  772.7	  581.2	 5287.0	...
5414955	  772.6	  581.0	 5286.0	...
5414956	  772.6	  580.8	 5286.0	...
5414957	  772.5	  580.8	 5285.0	...
5414958	  772.4	  580.9	 5284.0	...
5414959	  772.4	  581.0	 5284.0	...
5414960	  772.2	  581.0	 5284.0	...
5414961	  772.0	  581.0	 5285.0	...
5414962	  771.8	  581.0	 5285.0	...
5414963	  771.8	  581.2	 5286.0	...
5414964	  771.9	  581.3	 5286.0	...
5414965	  772.0	  581.4	 5285.0	...
5414966	  772.0	  581.3	 5284.0	...
5414967	  772.1	  581.2	 5283.0	...
5414968	  772.2	  581.1	 5283.0	...
5414969	  772.5	  581.2	 5283.0	...
5414970	  772.6	  581.1	 5283.0	...
5414971	  772.6	  581.1	 5283.0	...
5414972	  772.9	  580.9	 5283.0	...
5414973	  773.2	  580.8	 5284.0	...
5414974	  773.3	  581.0	 5283.0	...
5414975	  773.2	  581.3	 5283.0	...
5414976	  773.2	  581.5	 5285.0	...
5414977	  773.2	  581.3	 5289.0	...
5414978	  773.2	  581.2	 5290.0	...
5414979	  773.3	  581.2	 5289.0	...
5414980	  773.3	  581.3	 5286.0	...
5414981	  773.2	  581.4	 5285.0	...
5414982	  773.0	  581.4	 5285.0	...
5414983	  773.1	  581.4	 5286.0	...
5414984	  773.3	  581.6	 5287.0	...
5414985	  773.5	  581.8	 5286.0	...
5414986	  773.6	  582.0	 5285.0	...
5414987	  773.6	  582.2	 5285.0	...
5414988	  773.6	  582.2	 5285.0	...
5414989	  773.6	  582.3	 5284.0	...
5414990	  773.6	  582.2	 5283.0	...
5414991	  773.7	  582.2	 5284.0	...
5414992	  774.2	  582.1	 5285.0	...
5414993	  774.7	  582.1	 5286.0	...
5414994	  775.1	  582.0	 5282.0	...
5414995	  775.0	  582.1	 5277.0	...
5414996	  774.9	  582.1	 5274.0	...
5414997	  775.0	  582.1	 5276.0	...
5414998	  774.8	  582.2	 5278.0	...
5414999	  774.6	  582.4	 5278.0	...
5415000	  774.5	  582.5	 5278.0	...
5415001	  774.4	  582.7	 5278.0	...
5415002	  774.3	  582.7	 5278.0	...
5415003	  774.2	  582.8	 5278.0	...
5415004	  774.2	  582.7	 5279.0	...
5415005	  774.2	  582.6	 5279.0	...
5415006	  774.2	  582.5	 5280.0	...
5415007	  774.3	  582.4	 5281.0	...
5415008	  774.6	  582.3	 5281.0	...
5415009	  774.9	  582.3	 5281.0	...
5415010	  774.7	  582.4	 5280.0	...
5415011	  774.6	  582.5	 5280.0	...
5415012	  774.4	  582.7	 5280.0	...
5415013	  774.8	  582.8	 5279.0	...
5415014	  775.1	  582.7	 5279.0	...
5415015	  775.2	  582.6	 5278.0	...
5415016	  775.0	  582.6	 5278.0	...
5415017	  774.8	  582.6	 5279.0	...
5415018	  774.8	  582.7	 5280.0	...
5415019	  774.8	  582.7	 5280.0	...
5415020	  774.8	  583.0	 5280.0	...
5415021	  774.9	  583.2	 5281.0	...
5415022	  775.1	  583.4	 5281.0	...
5415023	  775.2	  583.3	 5281.0	...
5415024	  775.2	  583.2	 5282.0	...
5415025	  775.2	  583.1	 5282.0	...
5415026	  775.1	  583.1	 5280.0	...
5415027	  775.0	  583.3	 5277.0	...
5415028	  775.0	  583.7	 5274.0	...
5415029	  775.0	  584.1	 5274.0	...
5415030	  774.9	  584.1	 5272.0	...
5415031	  774.7	  584.0	 5271.0	...
5415032	  774.5	  583.8	 5270.0	...
5415033	  774.5	  583.8	 5270.0	...
5415034	  774.6	  583.9	 5269.0	...
5415035	  774.7	  584.0	 5269.0	...
5415036	  774.6	  584.1	 5269.0	...
5415037	  774.6	  584.1	 5268.0	...
5415038	  774.7	  584.2	 5268.0	...
5415039	  775.0	  584.2	 5268.0	...
5415040	  775.3	  584.0	 5268.0	...
5415041	  775.5	  583.6	 5268.0	...
5415042	  775.4	  583.2	 5267.0	...
5415043	  776.1	  582.9	 5266.0	...
5415044	  777.0	  582.5	 5268.0	...
5415045	  778.4	  581.8	 5270.0	...
5415046	  779.4	  581.1	 5271.0	...
5415047	  780.7	  580.6	 5269.0	...
5415048	  781.7	  580.2	 5268.0	...
5415049	  782.5	  579.7	 5268.0	...
5415050	  783.5	  579.3	 5269.0	...
5415051	  784.9	  578.9	 5265.0	...
5415052	  786.4	  578.6	 5262.0	...
5415053	  787.1	  578.4	 5260.0	...
5415054	  786.9	  578.1	 5261.0	...
5415055	  786.6	  577.6	 5260.0	...
5415056	  786.1	  577.1	 5257.0	...
5415057	  785.4	  577.1	 5253.0	...
5415058	  784.3	  577.2	 5252.0	...
5415059	  783.1	  577.2	 5254.0	...
5415060	  782.6	  577.2	 5257.0	...
5415061	  781.8	  577.0	 5260.0	...
5415062	  781.4	  576.8	 5259.0	...
5415063	  780.8	  576.6	 5260.0	...
5415064	  780.4	  576.4	 5262.0	...
5415065	  779.9	  576.3	 5262.0	...
5415066	  779.5	  576.1	 5258.0	...
5415067	  779.3	  576.0	 5254.0	...
5415068	  779.2	  576.0	 5251.0	...
5415069	  779.2	  576.3	 5249.0	...
5415070	  779.3	  576.6	 5249.0	...
5415071	  779.4	  577.0	 5248.0	...
5415072	  779.4	  577.1	 5248.0	...
5415073	  779.4	  577.2	 5248.0	...
5415074	  779.5	  577.4	 5248.0	...
5415075	  779.8	  577.6	 5248.0	...
5415076	  780.0	  577.8	 5248.0	...
5415077	  780.2	  577.8	 5248.0	...
5415078	  780.1	  577.8	 5248.0	...
5415079	  780.1	  578.2	 5248.0	...
5415080	  780.2	  578.7	 5249.0	...
5415081	  780.2	  579.2	 5249.0	...
5415082	  780.3	  579.3	 5249.0	...
5415083	  780.3	  579.4	 5249.0	...
5415084	  780.3	  579.6	 5248.0	...
5415085	  780.4	  579.9	 5247.0	...
5415086	  780.4	  580.0	 5246.0	...
5415087	  780.4	  580.1	 5246.0	...
5415088	  780.4	  580.1	 5247.0	...
5415089	  780.2	  580.1	 5246.0	...
5415090	  780.0	  580.2	 5245.0	...
5415091	  779.8	  580.1	 5245.0	...
5415092	  780.1	  580.0	 5246.0	...
5415093	  780.4	  579.9	 5247.0	...
5415094	  780.5	  579.9	 5247.0	...
5415095	  780.4	  579.9	 5247.0	...
5415096	  780.3	  579.9	 5247.0	...
5415097	  780.4	  579.8	 5246.0	...
5415098	  780.4	  580.0	 5244.0	...
5415099	  780.4	  580.2	 5243.0	...
5415100	  780.4	  580.5	 5242.0	...
5415101	  780.4	  580.5	 5242.0	...
5415102	  780.4	  580.4	 5241.0	...
5415103	  780.3	  580.4	 5240.0	...
5415104	  780.3	  580.5	 5238.0	...
5415105	  780.4	  580.6	 5238.0	...
5415106	  780.4	  580.8	 5238.0	...
5415107	  780.4	  580.8	 5239.0	...
5415108	  780.4	  580.8	 5239.0	...
5415109	  780.4	  580.8	 5240.0	...
5415110	  780.5	  580.8	 5240.0	...
5415111	  780.6	  580.9	 5240.0	...
5415112	  780.7	  581.1	 5240.0	...
5415113	  780.6	  581.5	 5240.0	...
5415114	  780.4	  581.9	 5241.0	...
5415115	  780.2	  582.1	 5241.0	...
5415116	  780.2	  582.2	 5240.0	...
5415117	  780.3	  582.2	 5240.0	...
MSG	5415118 0000 _ Number Off
5415118	  780.3	  582.3	 5241.0	...
5415119	  780.3	  582.2	 5242.0	...
5415120	  780.3	  582.2	 5244.0	...
5415121	  780.4	  582.4	 5244.0	...
5415122	  780.6	  582.6	 5242.0	...
5415123	  780.8	  582.8	 5241.0	...
5415124	  780.9	  582.8	 5240.0	...
5415125	  780.8	  582.3	 5239.0	...
5415126	  780.8	  581.9	 5239.0	...
5415127	  780.8	  581.4	 5238.0	...
5415128	  780.9	  581.4	 5238.0	...
5415129	  781.0	  581.4	 5238.0	...
5415130	  780.9	  581.5	 5237.0	...
5415131	  780.8	  581.5	 5235.0	...
5415132	  780.7	  581.7	 5235.0	...
5415133	  780.6	  581.8	 5237.0	...
5415134	  780.5	  581.9	 5239.0	...
5415135	  780.5	  581.9	 5239.0	...
5415136	  780.5	  582.0	 5238.0	...
5415137	  780.4	  582.3	 5238.0	...
5415138	  780.5	  582.5	 5238.0	...
5415139	  780.8	  582.5	 5239.0	...
5415140	  781.0	  582.4	 5238.0	...
5415141	  781.2	  582.4	 5238.0	...
5415142	  781.3	  582.4	 5237.0	...
5415143	  781.1	  582.5	 5236.0	...
5415144	  780.9	  582.4	 5237.0	...
5415145	  780.7	  582.4	 5239.0	...
5415146	  780.6	  582.3	 5239.0	...
5415147	  780.6	  582.3	 5237.0	...
5415148	  780.5	  582.3	 5236.0	...
5415149	  780.5	  582.3	 5237.0	...
5415150	  780.5	  582.2	 5238.0	...
5415151	  780.5	  582.1	 5239.0	...
5415152	  780.6	  582.1	 5240.0	...
5415153	  780.7	  582.2	 5240.0	...
5415154	  780.8	  582.2	 5239.0	...
5415155	  781.0	  582.2	 5239.0	...
5415156	  781.1	  582.2	 5239.0	...
5415157	  781.1	  582.2	 5240.0	...
5415158	  781.1	  582.2	 5240.0	...
5415159	  780.8	  582.2	 5240.0	...
5415160	  780.5	  582.2	 5238.0	...
5415161	  780.4	  582.2	 5235.0	...
5415162	  780.5	  582.1	 5233.0	...
5415163	  780.6	  582.1	 5233.0	...
5415164	  780.6	  582.2	 5233.0	...
5415165	  780.7	  582.2	 5232.0	...
5415166	  780.7	  582.2	 5231.0	...
5415167	  780.9	  582.2	 5231.0	...
5415168	  781.0	  582.2	 5230.0	...
5415169	  781.2	  582.1	 5229.0	...
5415170	  781.2	  582.1	 5232.0	...
5415171	  781.2	  582.1	 5234.0	...
5415172	  781.1	  582.1	 5237.0	...
5415173	  781.1	  582.2	 5235.0	...
5415174	  781.1	  582.2	 5233.0	...
5415175	  780.9	  582.2	 5231.0	...
5415176	  780.7	  582.2	 5230.0	...
5415177	  780.6	  582.2	 5230.0	...
5415178	  780.6	  582.4	 5229.0	...
5415179	  780.7	  582.8	 5228.0	...
5415180	  780.8	  583.2	 5227.0	...
5415181	  780.9	  583.4	 5225.0	...
5415182	  780.8	  583.2	 5224.0	...
5415183	  780.8	  583.0	 5223.0	...
5415184	  780.8	  583.0	 5223.0	...
5415185	  780.8	  583.3	 5223.0	...
5415186	  780.9	  583.6	 5222.0	...
5415187	  781.2	  584.0	 5219.0	...
5415188	  781.4	  584.3	 5216.0	...
5415189	  781.4	  584.5	 5214.0	...
5415190	  781.2	  584.4	 5214.0	...
5415191	  781.0	  584.4	 5215.0	...
5415192	  780.9	  584.3	 5216.0	...
5415193	  780.9	  584.6	 5217.0	...
5415194	  780.9	  585.2	 5217.0	...
5415195	  780.7	  585.8	 5217.0	...
5415196	  780.5	  586.0	 5218.0	...
5415197	  780.3	  585.8	 5219.0	...
5415198	  780.2	  585.5	 5220.0	...
5415199	  780.1	  585.4	 5221.0	...
5415200	  780.1	  585.3	 5221.0	...
5415201	  780.1	  585.3	 5222.0	...
5415202	  780.2	  585.3	 5222.0	...
5415203	  780.5	  585.2	 5222.0	...
5415204	  780.8	  585.1	 5221.0	...
5415205	  781.0	  585.0	 5219.0	...
5415206	  780.7	  584.7	 5219.0	...
5415207	  780.4	  584.4	 5220.0	...
5415208	  780.2	  584.2	 5221.0	...
5415209	  780.3	  584.2	 5221.0	...
5415210	  780.4	  584.1	 5220.0	...
5415211	  780.3	  584.1	 5218.0	...
5415212	  780.3	  584.0	 5216.0	...
5415213	  780.5	  584.0	 5213.0	...
5415214	  780.7	  583.9	 5213.0	...
5415215	  780.8	  583.9	 5214.0	...
5415216	  780.8	  583.7	 5214.0	...
5415217	  780.7	  583.6	 5214.0	...
5415218	  780.6	  583.8	 5215.0	...
5415219	  780.6	  584.2	 5216.0	...
5415220	  780.5	  584.5	 5217.0	...
5415221	  780.5	  584.5	 5217.0	...
5415222	  780.6	  584.4	 5216.0	...
5415223	  780.6	  584.6	 5215.0	...
5415224	  780.6	  584.8	 5214.0	...
5415225	  780.4	  585.2	 5213.0	...
5415226	  780.2	  585.2	 5213.0	...
5415227	  780.0	  585.3	 5211.0	...
5415228	  780.0	  585.3	 5211.0	...
5415229	  779.9	  585.0	 5210.0	...
5415230	  780.0	  584.7	 5210.0	...
5415231	  780.2	  584.4	 5207.0	...
5415232	  780.5	  584.3	 5204.0	...
5415233	  780.5	  584.2	 5200.0	...
5415234	  780.5	  584.4	 5199.0	...
5415235	  780.6	  584.8	 5197.0	...
5415236	  780.6	  584.9	 5200.0	...
5415237	  780.6	  584.7	 5203.0	...
5415238	  780.7	  584.5	 5207.0	...
5415239	  780.7	  584.5	 5206.0	...
5415240	  780.7	  584.6	 5206.0	...
5415241	  780.7	  584.8	 5206.0	...
5415242	  780.7	  585.0	 5205.0	...
5415243	  780.6	  585.1	 5204.0	...
5415244	  780.6	  585.1	 5205.0	...
5415245	  780.9	  585.2	 5208.0	...
5415246	  781.2	  585.2	 5209.0	...
5415247	  781.4	  585.1	 5208.0	...
5415248	  781.4	  585.0	 5206.0	...
5415249	  781.1	  584.9	 5208.0	...
5415250	  780.8	  585.0	 5209.0	...
5415251	  780.5	  585.0	 5209.0	...
5415252	  780.8	  585.0	 5207.0	...
5415253	  781.1	  585.0	 5206.0	...
5415254	  781.3	  585.0	 5208.0	...
5415255	  781.3	  585.2	 5209.0	...
5415256	  781.4	  585.3	 5209.0	...
5415257	  781.5	  585.4	 5211.0	...
5415258	  781.7	  585.4	 5213.0	...
5415259	  781.8	  585.6	 5215.0	...
5415260	  781.8	  585.6	 5216.0	...
5415261	  781.8	  585.6	 5215.0	...
5415262	  781.8	  585.7	 5214.0	...
5415263	  781.8	  585.7	 5213.0	...
5415264	  781.8	  585.8	 5212.0	...
5415265	  781.8	  585.7	 5210.0	...
5415266	  781.8	  585.7	 5209.0	...
5415267	  781.8	  585.7	 5208.0	...
5415268	  781.7	  585.8	 5208.0	...
5415269	  781.6	  585.8	 5207.0	...
5415270	  781.3	  586.0	 5206.0	...
5415271	  781.2	  586.3	 5205.0	...
5415272	  781.1	  586.5	 5204.0	...
5415273	  781.0	  586.5	 5203.0	...
5415274	  780.6	  586.5	 5204.0	...
5415275	  780.3	  586.6	 5205.0	...
5415276	  780.0	  586.6	 5206.0	...
5415277	  780.0	  586.6	 5206.0	...
5415278	  780.1	  586.6	 5206.0	...
5415279	  780.1	  586.6	 5206.0	...
5415280	  780.2	  586.8	 5206.0	...
5415281	  780.3	  587.0	 5206.0	...
5415282	  780.6	  587.2	 5206.0	...
5415283	  780.4	  587.2	 5207.0	...
5415284	  780.2	  587.3	 5208.0	...
5415285	  780.0	  587.1	 5210.0	...
5415286	  779.9	  586.8	 5213.0	...
5415287	  779.7	  586.4	 5212.0	...
5415288	  779.5	  586.3	 5209.0	...
5415289	  779.5	  586.1	 5206.0	...
5415290	  779.3	  586.0	 5206.0	...
5415291	  779.2	  585.9	 5205.0	...
5415292	  779.0	  585.9	 5204.0	...
5415293	  779.0	  585.9	 5205.0	...
5415294	  779.0	  586.2	 5206.0	...
5415295	  779.1	  586.4	 5207.0	...
5415296	  779.1	  586.6	 5206.0	...
5415297	  779.2	  586.6	 5205.0	...
5415298	  779.2	  586.8	 5205.0	...
5415299	  779.3	  586.9	 5203.0	...
5415300	  779.4	  586.7	 5202.0	...
5415301	  779.2	  586.4	 5201.0	...
5415302	  778.9	  585.9	 5201.0	...
5415303	  778.6	  585.9	 5202.0	...
5415304	  778.4	  586.1	 5203.0	...
5415305	  778.4	  586.1	 5203.0	...
5415306	  778.3	  586.1	 5203.0	...
5415307	  778.4	  586.0	 5202.0	...
5415308	  778.6	  586.2	 5202.0	...
5415309	  778.9	  586.3	 5202.0	...
5415310	  779.0	  586.4	 5201.0	...
5415311	  779.0	  586.5	 5201.0	...
5415312	  779.0	  586.7	 5201.0	...
5415313	  779.0	  586.9	 5201.0	...
5415314	  778.9	  587.1	 5199.0	...
5415315	  778.8	  587.2	 5197.0	...
5415316	  778.7	  587.0	 5196.0	...
5415317	  778.6	  586.5	 5196.0	...
5415318	  778.8	  585.9	 5196.0	...
5415319	  779.0	  585.7	 5197.0	...
5415320	  779.2	  585.7	 5197.0	...
5415321	  779.1	  585.6	 5196.0	...
5415322	  779.1	  585.5	 5196.0	...
5415323	  779.2	  585.5	 5195.0	...
5415324	  779.2	  585.5	 5195.0	...
5415325	  779.2	  585.5	 5195.0	...
5415326	  779.2	  585.7	 5194.0	...
5415327	  779.3	  586.2	 5193.0	...
5415328	  779.3	  586.6	 5192.0	...
5415329	  779.3	  586.8	 5193.0	...
5415330	  779.3	  586.9	 5193.0	...
5415331	  779.4	  587.0	 5193.0	...
5415332	  779.4	  587.1	 5194.0	...
5415333	  779.7	  587.3	 5196.0	...
5415334	  780.0	  587.4	 5197.0	...
5415335	  780.1	  587.5	 5195.0	...
5415336	  780.0	  587.4	 5194.0	...
5415337	  779.9	  587.2	 5195.0	...
5415338	  780.1	  587.1	 5197.0	...
5415339	  780.2	  587.0	 5198.0	...
5415340	  780.4	  586.9	 5198.0	...
5415341	  780.5	  586.9	 5197.0	...
5415342	  780.5	  587.0	 5197.0	...
5415343	  780.5	  586.6	 5195.0	...
5415344	  780.5	  586.2	 5194.0	...
5415345	  780.5	  586.0	 5192.0	...
5415346	  780.7	  586.3	 5192.0	...
5415347	  780.7	  586.5	 5191.0	...
5415348	  780.6	  586.3	 5188.0	...
5415349	  780.4	  586.1	 5185.0	...
5415350	  780.2	  585.9	 5182.0	...
5415351	  780.1	  585.9	 5182.0	...
5415352	  779.9	  585.8	 5182.0	...
5415353	  779.7	  585.7	 5181.0	...
5415354	  779.5	  585.6	 5184.0	...
5415355	  779.5	  585.6	 5186.0	...
5415356	  779.5	  586.0	 5187.0	...
5415357	  779.5	  586.5	 5186.0	...
5415358	  779.6	  587.1	 5183.0	...
5415359	  779.6	  587.3	 5182.0	...
5415360	  779.5	  587.2	 5181.0	...
5415361	  779.4	  587.3	 5181.0	...
5415362	  779.1	  587.4	 5182.0	...
5415363	  779.0	  587.4	 5183.0	...
5415364	  778.8	  587.3	 5184.0	...
5415365	  778.8	  587.2	 5185.0	...
5415366	  778.7	  587.2	 5185.0	...
5415367	  778.6	  587.3	 5186.0	...
5415368	  778.4	  587.3	 5186.0	...
5415369	  778.3	  587.1	 5184.0	...
5415370	  778.3	  586.9	 5183.0	...
5415371	  778.3	  586.8	 5181.0	...
5415372	  778.3	  587.0	 5180.0	...
5415373	  778.7	  587.2	 5179.0	...
5415374	  779.1	  587.3	 5179.0	...
5415375	  779.3	  587.3	 5181.0	...
5415376	  779.2	  587.2	 5182.0	...
5415377	  779.3	  587.0	 5181.0	...
5415378	  779.5	  586.7	 5180.0	...
5415379	  779.7	  586.5	 5182.0	...
5415380	  779.6	  586.2	 5184.0	...
5415381	  779.6	  585.9	 5185.0	...
5415382	  779.5	  585.6	 5184.0	...
5415383	  779.6	  585.5	 5183.0	...
5415384	  779.8	  585.4	 5182.0	...
5415385	  780.0	  585.4	 5183.0	...
5415386	  780.1	  585.4	 5185.0	...
5415387	  780.1	  585.5	 5187.0	...
5415388	  780.2	  585.6	 5188.0	...
5415389	  780.1	  585.7	 5188.0	...
5415390	  780.1	  585.7	 5188.0	...
5415391	  780.1	  585.6	 5186.0	...
5415392	  780.1	  585.5	 5184.0	...
5415393	  780.1	  585.3	 5182.0	...
5415394	  780.0	  585.2	 5183.0	...
5415395	  779.9	  585.1	 5185.0	...
5415396	  780.0	  585.1	 5184.0	...
5415397	  780.2	  585.0	 5181.0	...
5415398	  780.4	  584.9	 5178.0	...
5415399	  780.4	  584.7	 5178.0	...
5415400	  780.4	  584.3	 5179.0	...
5415401	  780.3	  584.2	 5179.0	...
5415402	  780.1	  584.2	 5176.0	...
5415403	  779.9	  584.4	 5173.0	...
5415404	  779.7	  584.5	 5171.0	...
5415405	  779.5	  584.7	 5171.0	...
5415406	  779.4	  584.9	 5171.0	...
5415407	  779.4	  584.9	 5172.0	...
5415408	  779.3	  584.6	 5171.0	...
5415409	  779.2	  584.4	 5171.0	...
5415410	  779.2	  584.4	 5170.0	...
5415411	  779.1	  584.4	 5171.0	...
5415412	  779.1	  584.5	 5172.0	...
5415413	  779.0	  584.5	 5172.0	...
5415414	  779.1	  584.5	 5171.0	...
5415415	  779.2	  584.6	 5169.0	...
5415416	  779.4	  584.7	 5167.0	...
5415417	  779.5	  584.7	 5165.0	...
5415418	  779.5	  584.5	 5165.0	...
5415419	  779.5	  584.3	 5163.0	...
5415420	  779.7	  584.2	 5158.0	...
5415421	  779.9	  584.2	 5153.0	...
5415422	  780.0	  584.1	 5150.0	...
5415423	  780.0	  584.0	 5149.0	...
5415424	  780.0	  584.0	 5149.0	...
5415425	  779.9	  584.0	 5149.0	...
5415426	  779.9	  584.0	 5150.0	...
5415427	  779.8	  584.0	 5151.0	...
5415428	  779.8	  584.0	 5152.0	...
5415429	  779.9	  584.1	 5154.0	...
5415430	  779.9	  584.2	 5156.0	...
5415431	  779.9	  584.2	 5157.0	...
5415432	  779.9	  584.0	 5157.0	...
5415433	  780.2	  583.9	 5156.0	...
5415434	  780.7	  583.7	 5153.0	...
5415435	  781.2	  583.7	 5151.0	...
5415436	  781.7	  583.7	 5150.0	...
5415437	  781.9	  583.8	 5150.0	...
5415438	  782.1	  584.0	 5151.0	...
5415439	  782.2	  584.1	 5153.0	...
5415440	  782.3	  584.3	 5155.0	...
5415441	  782.1	  584.4	 5155.0	...
5415442	  781.7	  584.4	 5155.0	...
5415443	  781.3	  584.3	 5152.0	...
5415444	  781.3	  584.2	 5150.0	...
5415445	  781.2	  584.4	 5147.0	...
5415446	  781.0	  584.6	 5150.0	...
5415447	  780.9	  585.1	 5152.0	...
5415448	  780.8	  585.4	 5152.0	...
5415449	  780.7	  585.8	 5150.0	...
5415450	  780.5	  585.9	 5147.0	...
5415451	  780.4	  585.9	 5146.0	...
5415452	  780.3	  585.8	 5146.0	...
5415453	  780.3	  585.7	 5147.0	...
5415454	  780.2	  585.6	 5148.0	...
5415455	  780.2	  585.6	 5148.0	...
5415456	  780.2	  585.6	 5149.0	...
5415457	  780.1	  585.7	 5150.0	...
5415458	  780.0	  585.8	 5151.0	...
5415459	  779.9	  586.0	 5151.0	...
5415460	  779.9	  586.2	 5151.0	...
5415461	  779.9	  586.4	 5151.0	...
5415462	  779.9	  586.3	 5152.0	...
5415463	  779.7	  586.2	 5152.0	...
5415464	  779.3	  586.1	 5152.0	...
5415465	  779.0	  586.2	 5150.0	...
5415466	  779.0	  586.3	 5149.0	...
5415467	  779.0	  586.3	 5150.0	...
5415468	  779.1	  586.2	 5150.0	...
5415469	  779.1	  586.0	 5151.0	...
5415470	  779.0	  585.8	 5151.0	...
5415471	  778.8	  585.6	 5150.0	...
5415472	  778.7	  585.2	 5148.0	...
5415473	  778.8	  584.8	 5144.0	...
5415474	  779.5	  584.4	 5141.0	...
5415475	  780.1	  584.0	 5139.0	...
5415476	  781.0	  582.9	 5138.0	...
5415477	  781.9	  581.8	 5137.0	...
5415478	  783.3	  580.6	 5136.0	...
5415479	  784.6	  579.9	 5137.0	...
5415480	  785.8	  579.2	 5137.0	...
5415481	  786.8	  578.5	 5137.0	...
5415482	  788.0	  578.1	 5137.0	...
5415483	  789.0	  577.7	 5137.0	...
5415484	  789.6	  577.9	 5137.0	...
5415485	  790.0	  577.9	 5137.0	...
5415486	  790.1	  578.1	 5134.0	...
5415487	  790.1	  578.2	 5131.0	...
5415488	  790.0	  578.2	 5126.0	...
5415489	  789.9	  578.1	 5125.0	...
5415490	  789.5	  578.1	 5125.0	...
5415491	  788.8	  578.3	 5127.0	...
5415492	  788.0	  578.6	 5127.0	...
5415493	  787.5	  578.8	 5125.0	...
5415494	  787.4	  578.8	 5124.0	...
5415495	  787.3	  578.7	 5123.0	...
5415496	  787.1	  578.5	 5123.0	...
5415497	  787.0	  578.3	 5123.0	...
5415498	  786.7	  578.2	 5123.0	...
5415499	  786.4	  578.1	 5123.0	...
5415500	  786.1	  578.0	 5123.0	...
5415501	  786.0	  577.8	 5123.0	...
5415502	  785.7	  577.8	 5123.0	...
5415503	  785.4	  577.6	 5121.0	...
5415504	  785.2	  577.5	 5119.0	...
5415505	  785.2	  577.5	 5117.0	...
5415506	  785.3	  577.4	 5116.0	...
5415507	  785.0	  577.3	 5116.0	...
5415508	  784.7	  577.2	 5116.0	...
5415509	  784.5	  577.2	 5115.0	...
5415510	  784.8	  577.1	 5115.0	...
5415511	  785.0	  577.2	 5115.0	...
5415512	  785.1	  577.5	 5116.0	...
5415513	  785.0	  577.9	 5115.0	...
5415514	  785.2	  578.6	 5115.0	...
5415515	  785.4	  579.0	 5114.0	...
5415516	  785.6	  579.6	 5113.0	...
5415517	  785.8	  579.9	 5111.0	...
5415518	  785.9	  580.1	 5111.0	...
5415519	  786.2	  580.1	 5112.0	...
5415520	  786.2	  579.9	 5111.0	...
5415521	  786.0	  579.7	 5109.0	...
5415522	  785.7	  579.5	 5108.0	...
5415523	  785.5	  579.5	 5108.0	...
5415524	  785.5	  579.5	 5108.0	...
5415525	  785.7	  579.4	 5108.0	...
5415526	  785.8	  579.2	 5108.0	...
5415527	  785.9	  579.0	 5108.0	...
5415528	  785.9	  578.9	 5107.0	...
5415529	  785.9	  578.9	 5106.0	...
5415530	  785.8	  579.1	 5108.0	...
5415531	  785.8	  579.3	 5110.0	...
5415532	  785.7	  579.6	 5111.0	...
5415533	  785.6	  579.4	 5110.0	...
5415534	  785.5	  579.2	 5109.0	...
5415535	  785.5	  579.0	 5108.0	...
5415536	  785.5	  579.1	 5107.0	...
5415537	  785.5	  579.1	 5107.0	...
5415538	  785.5	  579.2	 5107.0	...
5415539	  785.5	  579.2	 5107.0	...
5415540	  785.5	  579.2	 5109.0	...
5415541	  785.6	  579.3	 5109.0	...
5415542	  785.7	  579.6	 5109.0	...
5415543	  785.8	  579.8	 5109.0	...
5415544	  785.8	  579.8	 5109.0	...
5415545	  785.8	  579.7	 5109.0	...
5415546	  785.7	  579.3	 5107.0	...
5415547	  785.8	  578.8	 5105.0	...
5415548	  785.9	  578.5	 5103.0	...
5415549	  786.0	  578.5	 5105.0	...
5415550	  786.1	  578.6	 5106.0	...
5415551	  786.2	  578.7	 5107.0	...
5415552	  786.2	  578.7	 5106.0	...
5415553	  786.1	  578.9	 5104.0	...
5415554	  786.3	  579.0	 5102.0	...
5415555	  786.5	  579.2	 5101.0	...
5415556	  786.8	  579.2	 5100.0	...
5415557	  786.6	  579.1	 5101.0	...
5415558	  786.5	  579.1	 5101.0	...
5415559	  786.3	  579.1	 5100.0	...
5415560	  786.3	  578.7	 5099.0	...
5415561	  786.2	  578.4	 5097.0	...
5415562	  786.1	  578.0	 5097.0	...
5415563	  785.9	  578.4	 5098.0	...
5415564	  785.7	  578.7	 5098.0	...
5415565	  785.6	  579.1	 5095.0	...
5415566	  785.7	  579.2	 5091.0	...
5415567	  785.8	  579.6	 5088.0	...
5415568	  785.8	  580.1	 5090.0	...
5415569	  785.8	  580.3	 5091.0	...
5415570	  785.7	  580.2	 5093.0	...
5415571	  785.6	  579.9	 5095.0	...
5415572	  785.6	  579.7	 5096.0	...
5415573	  785.7	  579.6	 5097.0	...
5415574	  785.7	  579.7	 5097.0	...
5415575	  785.7	  579.7	 5096.0	...
5415576	  785.6	  579.8	 5096.0	...
5415577	  785.6	  579.8	 5098.0	...
5415578	  785.7	  579.5	 5100.0	...
5415579	  785.8	  579.2	 5099.0	...
5415580	  786.1	  578.8	 5096.0	...
5415581	  786.3	  578.8	 5094.0	...
5415582	  786.4	  578.9	 5093.0	...
5415583	  786.4	  579.1	 5093.0	...
5415584	  786.3	  579.5	 5093.0	...
5415585	  786.1	  579.7	 5093.0	...
5415586	  785.9	  579.8	 5093.0	...
5415587	  785.7	  580.2	 5094.0	...
5415588	  785.8	  580.5	 5094.0	...
5415589	  785.8	  580.2	 5095.0	...
5415590	  785.8	  579.5	 5094.0	...
5415591	  785.9	  579.1	 5094.0	...
5415592	  785.9	  579.1	 5096.0	...
5415593	  785.8	  579.2	 5098.0	...
5415594	  785.5	  579.3	 5099.0	...
5415595	  785.4	  579.6	 5098.0	...
5415596	  785.5	  579.6	 5097.0	...
5415597	  785.5	  579.4	 5097.0	...
5415598	  785.6	  579.5	 5097.0	...
5415599	  785.8	  579.7	 5096.0	...
5415600	  785.9	  579.8	 5095.0	...
5415601	  785.9	  579.6	 5096.0	...
5415602	  785.7	  579.5	 5098.0	...
5415603	  785.6	  579.5	 5098.0	...
5415604	  785.5	  579.6	 5096.0	...
5415605	  785.7	  579.7	 5095.0	...
5415606	  786.0	  579.7	 5096.0	...
5415607	  785.9	  579.5	 5097.0	...
5415608	  785.5	  579.3	 5096.0	...
5415609	  785.2	  579.2	 5095.0	...
5415610	  785.3	  579.2	 5093.0	...
5415611	  785.7	  579.4	 5093.0	...
5415612	  786.1	  579.6	 5093.0	...
5415613	  786.2	  579.8	 5093.0	...
5415614	  786.1	  579.9	 5092.0	...
5415615	  786.0	  580.0	 5091.0	...
5415616	  786.2	  579.9	 5090.0	...
5415617	  786.4	  579.8	 5090.0	...
5415618	  786.5	  579.7	 5090.0	...
5415619	  786.6	  579.8	 5091.0	...
5415620	  786.6	  580.0	 5091.0	...
5415621	  786.4	  580.1	 5092.0	...
5415622	  786.2	  580.1	 5093.0	...
5415623	  786.0	  580.1	 5093.0	...
5415624	  785.9	  579.9	 5094.0	...
5415625	  786.0	  579.7	 5094.0	...
5415626	  786.1	  579.6	 5095.0	...
5415627	  786.0	  579.6	 5095.0	...
5415628	  785.9	  580.0	 5095.0	...
5415629	  785.8	  580.3	 5094.0	...
5415630	  785.8	  580.5	 5094.0	...
5415631	  785.9	  580.3	 5093.0	...
5415632	  785.9	  580.0	 5093.0	...
5415633	  786.0	  579.8	 5092.0	...
5415634	  786.0	  579.6	 5092.0	...
5415635	  786.1	  579.8	 5091.0	...
5415636	  786.2	  579.9	 5090.0	...
5415637	  786.3	  580.0	 5090.0	...
5415638	  786.2	  580.1	 5090.0	...
5415639	  786.1	  580.4	 5089.0	...
5415640	  786.0	  580.6	 5089.0	...
5415641	  786.0	  581.0	 5090.0	...
5415642	  786.1	  581.1	 5091.0	...
5415643	  785.9	  581.2	 5090.0	...
5415644	  785.6	  581.2	 5089.0	...
5415645	  785.6	  581.2	 5088.0	...
5415646	  785.7	  581.1	 5090.0	...
5415647	  785.8	  581.1	 5093.0	...
5415648	  785.6	  581.1	 5092.0	...
5415649	  785.4	  581.0	 5090.0	...
5415650	  785.3	  581.0	 5087.0	...
5415651	  785.0	  580.9	 5089.0	...
5415652	  784.6	  581.0	 5092.0	...
5415653	  784.0	  580.7	 5095.0	...
5415654	  783.8	  580.4	 5095.0	...
5415655	  783.5	  580.1	 5095.0	...
5415656	  783.4	  580.0	 5095.0	...
5415657	  783.2	  579.8	 5095.0	...
5415658	  783.0	  579.5	 5095.0	...
5415659	  782.7	  579.1	 5095.0	...
5415660	  782.5	  578.8	 5096.0	...
5415661	  782.1	  578.6	 5096.0	...
5415662	  781.9	  578.3	 5096.0	...
5415663	  781.7	  578.2	 5095.0	...
5415664	  781.6	  578.0	 5095.0	...
5415665	  781.5	  578.0	 5095.0	...
5415666	  781.3	  577.5	 5094.0	...
5415667	  781.3	  577.0	 5093.0	...
5415668	  781.3	  576.4	 5093.0	...
5415669	  781.3	  576.7	 5093.0	...
5415670	  781.7	  576.9	 5091.0	...
5415671	  782.3	  577.1	 5088.0	...
5415672	  782.8	  576.8	 5086.0	...
5415673	  782.9	  576.7	 5087.0	...
5415674	  782.6	  577.1	 5089.0	...
5415675	  782.3	  577.6	 5089.0	...
5415676	  782.1	  578.1	 5086.0	...
5415677	  782.0	  577.9	 5083.0	...
5415678	  782.0	  577.8	 5084.0	...
5415679	  781.8	  577.8	 5085.0	...
5415680	  781.7	  577.9	 5086.0	...
5415681	  781.7	  577.8	 5086.0	...
5415682	  781.8	  577.7	 5087.0	...
5415683	  782.1	  578.0	 5090.0	...
5415684	  782.2	  578.4	 5092.0	...
5415685	  782.2	  578.8	 5093.0	...
5415686	  782.2	  578.8	 5093.0	...
5415687	  782.2	  578.8	 5093.0	...
5415688	  782.1	  578.9	 5093.0	...
5415689	  782.0	  579.1	 5094.0	...
5415690	  781.9	  579.3	 5096.0	...
5415691	  781.8	  579.4	 5097.0	...
5415692	  781.7	  579.2	 5096.0	...
5415693	  781.7	  579.0	 5096.0	...
5415694	  781.9	  578.8	 5094.0	...
5415695	  782.2	  578.9	 5092.0	...
5415696	  782.3	  579.0	 5093.0	...
5415697	  782.5	  579.0	 5095.0	...
5415698	  782.5	  578.9	 5097.0	...
5415699	  782.3	  579.2	 5097.0	...
5415700	  782.2	  579.5	 5096.0	...
5415701	  782.0	  579.7	 5097.0	...
5415702	  782.0	  579.7	 5097.0	...
5415703	  781.9	  579.6	 5098.0	...
5415704	  782.0	  579.5	 5099.0	...
5415705	  781.9	  579.3	 5099.0	...
5415706	  781.9	  579.1	 5099.0	...
5415707	  781.9	  578.8	 5099.0	...
5415708	  781.9	  578.7	 5098.0	...
5415709	  781.9	  578.7	 5098.0	...
5415710	  781.9	  578.8	 5097.0	...
5415711	  782.0	  578.9	 5098.0	...
5415712	  782.1	  578.9	 5098.0	...
5415713	  782.3	  579.0	 5098.0	...
5415714	  782.5	  579.3	 5098.0	...
5415715	  782.5	  579.4	 5096.0	...
5415716	  782.5	  579.5	 5093.0	...
5415717	  782.5	  579.4	 5090.0	...
5415718	  782.5	  579.0	 5090.0	...
5415719	  782.4	  578.7	 5090.0	...
5415720	  782.3	  578.3	 5091.0	...
5415721	  782.2	  578.3	 5091.0	...
5415722	  782.1	  578.3	 5093.0	...
5415723	  782.0	  578.3	 5096.0	...
5415724	  782.1	  578.5	 5098.0	...
5415725	  782.1	  578.8	 5098.0	...
5415726	  782.2	  579.2	 5097.0	...
5415727	  782.4	  579.4	 5096.0	...
5415728	  782.5	  579.4	 5096.0	...
5415729	  782.6	  579.4	 5095.0	...
5415730	  782.7	  579.4	 5095.0	...
5415731	  782.8	  579.4	 5094.0	...
5415732	  782.9	  579.4	 5093.0	...
5415733	  783.0	  579.4	 5093.0	...
5415734	  783.0	  579.1	 5092.0	...
5415735	  783.0	  578.9	 5092.0	...
5415736	  783.0	  578.6	 5093.0	...
5415737	  783.0	  578.7	 5092.0	...
5415738	  783.1	  578.8	 5091.0	...
5415739	  783.1	  578.9	 5090.0	...
5415740	  783.1	  578.9	 5088.0	...
5415741	  783.1	  579.0	 5087.0	...
5415742	  783.1	  579.1	 5087.0	...
5415743	  783.1	  579.3	 5090.0	...
5415744	  783.1	  579.1	 5093.0	...
5415745	  783.1	  578.8	 5094.0	...
5415746	  783.1	  579.1	 5095.0	...
5415747	  783.1	  579.6	 5095.0	...
5415748	  783.2	  579.9	 5095.0	...
5415749	  783.3	  579.8	 5095.0	...
5415750	  783.4	  579.6	 5095.0	...
5415751	  783.5	  579.6	 5096.0	...
5415752	  783.3	  579.6	 5096.0	...
5415753	  783.3	  579.6	 5096.0	...
5415754	  783.4	  579.6	 5097.0	...
5415755	  783.5	  579.6	 5099.0	...
5415756	  783.5	  579.7	 5102.0	...
5415757	  783.7	  579.7	 5102.0	...
5415758	  783.9	  579.7	 5100.0	...
5415759	  783.8	  579.7	 5099.0	...
5415760	  783.5	  579.7	 5100.0	...
5415761	  783.1	  579.8	 5100.0	...
5415762	  783.1	  579.9	 5099.0	...
5415763	  783.1	  580.0	 5099.0	...
5415764	  783.1	  580.1	 5099.0	...
5415765	  783.4	  580.0	 5098.0	...
5415766	  783.6	  579.9	 5098.0	...
5415767	  783.8	  579.8	 5098.0	...
5415768	  783.8	  579.7	 5098.0	...
5415769	  783.7	  579.4	 5097.0	...
5415770	  783.6	  579.2	 5097.0	...
5415771	  783.6	  579.2	 5096.0	...
5415772	  783.6	  579.2	 5094.0	...
5415773	  783.6	  579.1	 5092.0	...
5415774	  783.6	  579.0	 5092.0	...
5415775	  783.6	  578.9	 5092.0	...
5415776	  783.6	  578.8	 5092.0	...
5415777	  783.6	  578.9	 5092.0	...
5415778	  783.7	  578.9	 5093.0	...
5415779	  783.6	  579.1	 5095.0	...
5415780	  783.5	  579.4	 5096.0	...
5415781	  783.3	  579.7	 5096.0	...
5415782	  783.2	  579.5	 5097.0	...
5415783	  783.2	  579.4	 5096.0	...
5415784	  783.2	  579.3	 5096.0	...
5415785	  783.2	  579.3	 5096.0	...
5415786	  783.2	  579.4	 5097.0	...
5415787	  783.2	  579.5	 5098.0	...
5415788	  783.2	  579.5	 5098.0	...
5415789	  783.2	  579.5	 5098.0	...
5415790	  783.2	  579.5	 5098.0	...
5415791	  783.1	  579.1	 5096.0	...
5415792	  783.0	  578.7	 5095.0	...
5415793	  783.0	  578.4	 5095.0	...
5415794	  783.0	  578.4	 5095.0	...
5415795	  782.9	  578.3	 5096.0	...
5415796	  782.9	  578.3	 5097.0	...
5415797	  782.8	  578.3	 5097.0	...
5415798	  782.8	  578.4	 5097.0	...
5415799	  782.8	  578.4	 5097.0	...
5415800	  782.9	  578.5	 5097.0	...
5415801	  782.9	  578.5	 5097.0	...
5415802	  783.0	  578.5	 5097.0	...
5415803	  783.1	  578.5	 5097.0	...
5415804	  783.2	  578.5	 5097.0	...
5415805	  783.2	  578.5	 5096.0	...
5415806	  783.1	  578.3	 5095.0	...
5415807	  783.0	  578.1	 5093.0	...
5415808	  782.9	  578.1	 5092.0	...
5415809	  782.8	  578.3	 5093.0	...
5415810	  782.8	  578.6	 5095.0	...
5415811	  782.7	  578.8	 5098.0	...
5415812	  782.6	  579.0	 5098.0	...
5415813	  782.4	  579.3	 5098.0	...
5415814	  782.4	  579.2	 5097.0	...
5415815	  782.4	  579.1	 5093.0	...
5415816	  782.3	  578.9	 5089.0	...
5415817	  782.2	  578.7	 5084.0	...
5415818	  782.0	  578.4	 5082.0	...
5415819	  782.0	  578.2	 5082.0	...
5415820	  782.1	  578.1	 5082.0	...
5415821	  782.1	  578.4	 5082.0	...
5415822	  782.2	  578.8	 5081.0	...
5415823	  782.2	  578.9	 5082.0	...
5415824	  782.1	  578.8	 5083.0	...
5415825	  782.1	  578.9	 5084.0	...
5415826	  782.1	  579.0	 5084.0	...
5415827	  782.2	  579.0	 5084.0	...
5415828	  782.3	  579.2	 5084.0	...
5415829	  782.2	  579.5	 5084.0	...
5415830	  782.1	  579.7	 5084.0	...
5415831	  782.0	  579.5	 5084.0	...
5415832	  782.1	  579.2	 5084.0	...
5415833	  782.1	  579.1	 5086.0	...
5415834	  782.1	  579.1	 5088.0	...
5415835	  782.2	  579.1	 5089.0	...
5415836	  782.3	  579.0	 5088.0	...
5415837	  782.4	  579.0	 5086.0	...
5415838	  782.5	  579.1	 5087.0	...
5415839	  782.5	  579.4	 5090.0	...
5415840	  782.8	  579.7	 5093.0	...
5415841	  783.0	  579.8	 5092.0	...
5415842	  783.1	  579.8	 5092.0	...
5415843	  782.9	  579.8	 5093.0	...
5415844	  782.7	  579.4	 5093.0	...
5415845	  782.5	  579.0	 5091.0	...
5415846	  782.4	  578.6	 5090.0	...
5415847	  782.4	  578.8	 5089.0	...
5415848	  782.2	  578.9	 5087.0	...
5415849	  782.0	  579.0	 5086.0	...
5415850	  781.8	  579.0	 5086.0	...
5415851	  782.0	  578.9	 5084.0	...
5415852	  782.3	  578.8	 5083.0	...
5415853	  782.5	  578.7	 5085.0	...
5415854	  782.4	  578.6	 5087.0	...
5415855	  782.4	  578.6	 5085.0	...
5415856	  782.3	  578.7	 5082.0	...
5415857	  782.3	  578.6	 5078.0	...
5415858	  782.3	  578.6	 5077.0	...
5415859	  782.3	  578.5	 5077.0	...
5415860	  782.0	  578.3	 5076.0	...
5415861	  781.6	  578.2	 5075.0	...
5415862	  781.0	  578.0	 5076.0	...
5415863	  780.8	  578.1	 5077.0	...
5415864	  780.8	  578.2	 5079.0	...
5415865	  781.1	  578.3	 5081.0	...
5415866	  781.3	  578.4	 5080.0	...
5415867	  781.2	  578.4	 5079.0	...
5415868	  781.0	  578.5	 5078.0	...
5415869	  781.0	  578.7	 5076.0	...
5415870	  781.2	  578.9	 5073.0	...
5415871	  781.5	  579.1	 5071.0	...
5415872	  781.8	  579.2	 5071.0	...
5415873	  781.7	  579.3	 5072.0	...
5415874	  781.6	  579.3	 5071.0	...
5415875	  781.4	  579.1	 5071.0	...
5415876	  781.4	  578.8	 5072.0	...
5415877	  781.3	  578.5	 5074.0	...
5415878	  781.3	  578.5	 5076.0	...
5415879	  781.3	  578.8	 5076.0	...
5415880	  781.3	  579.4	 5073.0	...
5415881	  781.3	  579.7	 5071.0	...
5415882	  781.3	  579.7	 5069.0	...
5415883	  781.2	  579.6	 5070.0	...
5415884	  781.2	  579.4	 5070.0	...
5415885	  781.3	  579.3	 5069.0	...
5415886	  781.3	  579.1	 5067.0	...
5415887	  781.3	  578.9	 5064.0	...
5415888	  781.3	  578.9	 5064.0	...
5415889	  781.3	  579.0	 5063.0	...
5415890	  781.1	  579.2	 5062.0	...
5415891	  780.9	  579.4	 5060.0	...
5415892	  780.7	  579.7	 5060.0	...
5415893	  780.7	  579.9	 5061.0	...
5415894	  780.7	  580.1	 5062.0	...
5415895	  780.8	  579.9	 5062.0	...
5415896	  780.8	  579.9	 5062.0	...
5415897	  780.8	  579.8	 5061.0	...
5415898	  780.7	  579.6	 5060.0	...
5415899	  780.6	  579.4	 5060.0	...
5415900	  780.3	  579.1	 5061.0	...
5415901	  780.2	  579.1	 5062.0	...
5415902	  780.2	  579.1	 5064.0	...
5415903	  780.1	  579.5	 5065.0	...
5415904	  780.0	  579.9	 5066.0	...
5415905	  779.9	  580.1	 5067.0	...
5415906	  779.9	  580.1	 5067.0	...
5415907	  779.8	  580.1	 5066.0	...
5415908	  779.7	  580.0	 5066.0	...
5415909	  779.5	  580.0	 5066.0	...
5415910	  779.4	  580.0	 5066.0	...
5415911	  779.4	  580.0	 5067.0	...
5415912	  779.5	  579.6	 5067.0	...
5415913	  779.5	  579.2	 5066.0	...
5415914	  779.5	  578.8	 5065.0	...
5415915	  779.5	  578.8	 5063.0	...
5415916	  779.3	  578.8	 5063.0	...
5415917	  779.0	  578.9	 5063.0	...
5415918	  778.6	  578.9	 5062.0	...
5415919	  778.3	  579.4	 5062.0	...
5415920	  778.1	  579.7	 5062.0	...
5415921	  777.9	  580.2	 5062.0	...
5415922	  777.8	  580.3	 5063.0	...
5415923	  777.6	  580.4	 5063.0	...
5415924	  777.7	  580.4	 5064.0	...
5415925	  777.8	  580.3	 5064.0	...
5415926	  778.0	  580.2	 5063.0	...
5415927	  778.0	  580.2	 5062.0	...
5415928	  778.0	  580.1	 5060.0	...
5415929	  778.1	  580.1	 5060.0	...
5415930	  778.1	  580.2	 5060.0	...
5415931	  778.2	  580.2	 5061.0	...
5415932	  778.3	  580.2	 5062.0	...
5415933	  778.3	  580.2	 5062.0	...
5415934	  778.3	  580.3	 5062.0	...
5415935	  778.4	  580.3	 5063.0	...
5415936	  778.4	  580.3	 5063.0	...
5415937	  778.4	  580.5	 5060.0	...
5415938	  778.4	  580.7	 5058.0	...
5415939	  778.4	  580.9	 5055.0	...
5415940	  778.4	  580.8	 5054.0	...
5415941	  778.6	  580.7	 5053.0	...
5415942	  778.7	  580.6	 5052.0	...
5415943	  778.7	  580.5	 5052.0	...
5415944	  778.6	  580.4	 5051.0	...
5415945	  778.4	  580.3	 5050.0	...
5415946	  778.4	  580.9	 5048.0	...
5415947	  778.4	  581.6	 5046.0	...
5415948	  778.3	  582.1	 5046.0	...
5415949	  778.2	  581.9	 5046.0	...
5415950	  778.1	  581.6	 5046.0	...
5415951	  778.1	  581.3	 5046.0	...
5415952	  778.1	  580.9	 5045.0	...
5415953	  778.0	  580.6	 5045.0	...
5415954	  777.6	  580.3	 5043.0	...
5415955	  777.4	  580.3	 5041.0	...
5415956	  777.2	  580.5	 5039.0	...
5415957	  777.3	  580.7	 5039.0	...
5415958	  777.5	  580.9	 5038.0	...
5415959	  777.6	  580.9	 5038.0	...
5415960	  777.7	  581.1	 5038.0	...
5415961	  777.7	  581.2	 5038.0	...
5415962	  777.6	  581.2	 5037.0	...
5415963	  777.4	  580.9	 5036.0	...
5415964	  777.2	  580.6	 5035.0	...
5415965	  777.0	  580.5	 5035.0	...
5415966	  776.6	  580.4	 5035.0	...
5415967	  776.3	  580.3	 5036.0	...
5415968	  776.0	  580.3	 5037.0	...
5415969	  775.9	  580.6	 5038.0	...
5415970	  775.7	  581.0	 5038.0	...
5415971	  775.6	  581.3	 5036.0	...
5415972	  775.6	  581.4	 5034.0	...
5415973	  775.7	  581.7	 5034.0	...
5415974	  775.7	  582.0	 5033.0	...
5415975	  775.7	  582.7	 5032.0	...
5415976	  775.6	  583.1	 5032.0	...
5415977	  775.6	  583.2	 5031.0	...
5415978	  775.3	  582.8	 5031.0	...
5415979	  775.0	  582.5	 5031.0	...
5415980	  774.5	  582.6	 5032.0	...
5415981	  774.3	  582.6	 5032.0	...
5415982	  774.2	  582.6	 5032.0	...
5415983	  774.2	  582.6	 5032.0	...
5415984	  774.2	  582.6	 5030.0	...
5415985	  774.2	  582.5	 5028.0	...
5415986	  774.6	  582.5	 5026.0	...
5415987	  774.9	  582.4	 5025.0	...
5415988	  775.3	  582.3	 5024.0	...
5415989	  775.8	  582.4	 5024.0	...
5415990	  776.4	  582.5	 5023.0	...
5415991	  777.0	  582.6	 5018.0	...
5415992	  777.1	  582.7	 5014.0	...
5415993	  777.2	  583.0	 5012.0	...
5415994	  777.3	  583.2	 5012.0	...
5415995	  777.4	  583.3	 5012.0	...
5415996	  777.4	  583.3	 5010.0	...
5415997	  777.6	  583.3	 5009.0	...
5415998	  777.8	  583.2	 5007.0	...
5415999	  778.2	  583.7	 5002.0	...
5416000	  778.6	  584.5	 4996.0	...
5416001	  779.2	  585.6	 4991.0	...
5416002	  779.6	  586.7	 4987.0	...
5416003	  780.2	  588.1	 4983.0	...
5416004	  780.6	  589.8	 4976.0	...
5416005	  781.0	  591.1	 4968.0	...
5416006	  781.2	  592.8	 4959.0	...
5416007	  781.4	  594.4	 4952.0	...
5416008	  782.1	  596.4	 4943.0	...
5416009	  782.7	  597.4	 4936.0	...
5416010	  783.3	  597.6	 4931.0	...
EFIX R   5414532	5416010	1479	  777.5	  579.6	   5182
SSACC R  5416011
5416011	  783.9	  595.4	 4936.0	...
5416012	  785.4	  591.9	 4949.0	...
5416013	  786.9	  588.8	 4962.0	...
5416014	  788.0	  587.8	 4968.0	...
5416015	  788.1	  588.3	 4965.0	...
5416016	  788.4	  591.4	 4951.0	...
5416017	  788.8	  596.8	 4932.0	...
5416018	  789.5	  604.9	 4903.0	...
5416019	  791.0	  613.1	 4871.0	...
5416020	  792.6	  623.0	 4829.0	...
5416021	  794.3	  633.8	 4783.0	...
5416022	  795.6	  646.9	 4734.0	...
5416023	  797.4	  661.4	 4679.0	...
5416024	  799.5	  675.9	 4624.0	...
5416025	  801.7	  691.8	 4560.0	...
5416026	  803.4	  708.0	 4492.0	...
5416027	  804.9	  726.4	 4412.0	...
5416028	  805.5	  744.5	 4333.0	...
5416029	  802.9	  761.1	 4263.0	...
5416030	  799.2	  777.8	 4194.0	...
5416031	  794.6	  796.0	 4122.0	...
5416032	  792.8	  816.8	 4039.0	...
5416033	  792.4	  839.7	 3952.0	...
5416034	  795.5	  863.0	 3859.0	...
5416035	  803.4	  878.7	 3780.0	...
5416036	  811.3	  895.1	 3687.0	...
5416037	  811.7	  907.7	 3615.0	...
5416038	  808.3	  932.7	 3507.0	...
5416039	  807.9	  961.1	 3384.0	...
5416040	  814.9	 1000.4	 3217.0	...
5416041	  824.0	 1042.2	 3041.0	...
5416042	  830.9	 1088.7	 2852.0	...
5416043	  860.5	 1119.1	 2703.0	...
5416044	  887.6	 1150.0	 2549.0	...
5416045	  250.6	 1275.3	 1732.0	...
5416046	 -442.1	 1354.8	  936.0	...
5416047	-1134.4	 1439.7	  209.0	...
5416048	-1099.5	 1506.0	  216.0	...
5416049	 -631.5	 1576.8	  301.0	...
5416050	 -213.8	 1598.3	  347.0	...
5416051	  192.0	 1640.3	  383.0	...
5416052	  194.7	 1742.9	  336.0	...
5416053	  200.7	 1812.2	  321.0	...
5416054	  206.3	 1845.3	  317.0	...
5416055	  206.3	 1845.3	  317.0	...
SBLINK R 5416056
5416056	   .	   .	    0.0	...
5416057	   .	   .	    0.0	...
5416058	   .	   .	    0.0	...
5416059	   .	   .	    0.0	...
5416060	   .	   .	    0.0	...
5416061	   .	   .	    0.0	...
5416062	   .	   .	    0.0	...
5416063	   .	   .	    0.0	...
5416064	   .	   .	    0.0	...
5416065	   .	   .	    0.0	...
5416066	   .	   .	    0.0	...
5416067	   .	   .	    0.0	...
5416068	   .	   .	    0.0	...
5416069	   .	   .	    0.0	...
5416070	   .	   .	    0.0	...
5416071	   .	   .	    0.0	...
5416072	   .	   .	    0.0	...
5416073	   .	   .	    0.0	...
5416074	   .	   .	    0.0	...
5416075	   .	   .	    0.0	...
5416076	   .	   .	    0.0	...
5416077	   .	   .	    0.0	...
5416078	   .	   .	    0.0	...
5416079	   .	   .	    0.0	...
5416080	   .	   .	    0.0	...
5416081	   .	   .	    0.0	...
5416082	   .	   .	    0.0	...
5416083	   .	   .	    0.0	...
5416084	   .	   .	    0.0	...
5416085	   .	   .	    0.0	...
5416086	   .	   .	    0.0	...
5416087	   .	   .	    0.0	...
5416088	   .	   .	    0.0	...
5416089	   .	   .	    0.0	...
5416090	   .	   .	    0.0	...
5416091	   .	   .	    0.0	...
5416092	   .	   .	    0.0	...
5416093	   .	   .	    0.0	...
5416094	   .	   .	    0.0	...
5416095	   .	   .	    0.0	...
5416096	   .	   .	    0.0	...
5416097	   .	   .	    0.0	...
5416098	   .	   .	    0.0	...
5416099	   .	   .	    0.0	...
5416100	   .	   .	    0.0	...
5416101	   .	   .	    0.0	...
5416102	   .	   .	    0.0	...
5416103	   .	   .	    0.0	...
5416104	   .	   .	    0.0	...
5416105	   .	   .	    0.0	...
5416106	   .	   .	    0.0	...
5416107	   .	   .	    0.0	...
5416108	   .	   .	    0.0	...
5416109	   .	   .	    0.0	...
5416110	   .	   .	    0.0	...
5416111	   .	   .	    0.0	...
5416112	   .	   .	    0.0	...
5416113	   .	   .	    0.0	...
5416114	   .	   .	    0.0	...
5416115	   .	   .	    0.0	...
5416116	   .	   .	    0.0	...
5416117	   .	   .	    0.0	...
5416118	   .	   .	    0.0	...
5416119	   .	   .	    0.0	...
5416120	   .	   .	    0.0	...
5416121	   .	   .	    0.0	...
5416122	   .	   .	    0.0	...
5416123	   .	   .	    0.0	...
5416124	   .	   .	    0.0	...
5416125	   .	   .	    0.0	...
5416126	   .	   .	    0.0	...
5416127	   .	   .	    0.0	...
5416128	   .	   .	    0.0	...
5416129	   .	   .	    0.0	...
5416130	   .	   .	    0.0	...
5416131	   .	   .	    0.0	...
5416132	   .	   .	    0.0	...
5416133	   .	   .	    0.0	...
5416134	   .	   .	    0.0	...
5416135	   .	   .	    0.0	...
5416136	   .	   .	    0.0	...
5416137	   .	   .	    0.0	...
5416138	   .	   .	    0.0	...
5416139	   .	   .	    0.0	...
5416140	   .	   .	    0.0	...
5416141	   .	   .	    0.0	...
5416142	   .	   .	    0.0	...
5416143	   .	   .	    0.0	...
5416144	   .	   .	    0.0	...
5416145	   .	   .	    0.0	...
5416146	   .	   .	    0.0	...
5416147	   .	   .	    0.0	...
5416148	   .	   .	    0.0	...
5416149	   .	   .	    0.0	...
5416150	   .	   .	    0.0	...
5416151	   .	   .	    0.0	...
5416152	   .	   .	    0.0	...
5416153	   .	   .	    0.0	...
EBLINK R 5416056	5416153	98
5416154	  805.4	 1239.0	 2134.0	...
5416155	  805.4	 1239.0	 2134.0	...
5416156	  805.1	 1233.3	 2161.0	...
5416157	  804.7	 1223.5	 2202.0	...
5416158	  803.4	 1208.5	 2263.0	...
5416159	  801.7	 1194.4	 2317.0	...
5416160	  799.7	 1179.9	 2374.0	...
5416161	  797.6	 1165.9	 2431.0	...
5416162	  794.8	 1149.9	 2495.0	...
5416163	  791.3	 1135.5	 2550.0	...
5416164	  787.8	 1119.9	 2608.0	...
5416165	  784.8	 1105.2	 2660.0	...
5416166	  782.6	 1089.0	 2718.0	...
5416167	  781.6	 1075.5	 2763.0	...
5416168	  781.6	 1062.9	 2804.0	...
5416169	  781.5	 1050.1	 2850.0	...
5416170	  781.4	 1035.6	 2902.0	...
5416171	  781.2	 1025.8	 2941.0	...
5416172	  780.5	 1020.6	 2962.0	...
5416173	  779.6	 1016.0	 2987.0	...
5416174	  778.5	 1008.1	 3022.0	...
5416175	  778.4	  996.5	 3066.0	...
5416176	  778.3	  987.0	 3102.0	...
5416177	  777.0	  977.2	 3138.0	...
5416178	  775.4	  967.0	 3183.0	...
5416179	  773.7	  957.3	 3225.0	...
5416180	  773.3	  951.2	 3261.0	...
5416181	  770.4	  943.5	 3299.0	...
5416182	  767.6	  937.4	 3337.0	...
5416183	  764.4	  930.8	 3368.0	...
5416184	  763.3	  922.7	 3401.0	...
5416185	  760.0	  911.1	 3438.0	...
5416186	  757.1	  900.6	 3485.0	...
5416187	  754.6	  897.4	 3506.0	...
5416188	  753.9	  893.5	 3540.0	...
5416189	  752.3	  888.9	 3565.0	...
5416190	  749.8	  876.3	 3610.0	...
5416191	  747.7	  869.3	 3639.0	...
5416192	  746.2	  862.3	 3668.0	...
5416193	  745.7	  858.2	 3703.0	...
5416194	  745.2	  853.0	 3728.0	...
5416195	  744.8	  845.6	 3775.0	...
5416196	  744.8	  841.1	 3796.0	...
5416197	  745.0	  837.9	 3819.0	...
5416198	  753.9	  835.2	 3822.0	...
5416199	  762.8	  834.2	 3832.0	...
5416200	  771.8	  829.3	 3850.0	...
5416201	  772.5	  823.4	 3877.0	...
5416202	  773.3	  817.9	 3900.0	...
5416203	  772.5	  803.1	 3953.0	...
5416204	  771.3	  790.9	 3996.0	...
5416205	  770.7	  778.0	 4037.0	...
5416206	  771.3	  777.1	 4041.0	...
5416207	  776.7	  778.1	 4046.0	...
5416208	  781.4	  779.9	 4056.0	...
5416209	  782.6	  771.4	 4088.0	...
5416210	  779.1	  761.0	 4119.0	...
5416211	  779.3	  753.2	 4144.0	...
5416212	  783.1	  755.8	 4151.0	...
5416213	  787.4	  756.8	 4164.0	...
5416214	  788.2	  752.9	 4189.0	...
5416215	  788.9	  748.0	 4211.0	...
5416216	  789.0	  741.9	 4235.0	...
5416217	  788.7	  737.1	 4250.0	...
5416218	  788.4	  731.3	 4269.0	...
5416219	  788.1	  726.7	 4285.0	...
5416220	  788.2	  721.1	 4308.0	...
5416221	  788.2	  716.1	 4327.0	...
5416222	  787.8	  711.0	 4350.0	...
5416223	  787.0	  706.2	 4366.0	...
5416224	  786.2	  702.3	 4383.0	...
5416225	  785.7	  698.1	 4398.0	...
5416226	  785.1	  694.4	 4416.0	...
ESACC R  5416011	5416226	216	  783.9	  595.4	  785.1	  694.4	   2.11	   3270
SFIX R   5416227
5416227	  784.5	  690.5	 4432.0	...
5416228	  784.1	  686.9	 4442.0	...
5416229	  783.8	  683.2	 4453.0	...
5416230	  783.6	  679.0	 4470.0	...
5416231	  783.3	  674.7	 4484.0	...
5416232	  783.5	  671.2	 4498.0	...
5416233	  783.7	  667.8	 4509.0	...
5416234	  783.8	  665.5	 4519.0	...
5416235	  783.4	  661.8	 4536.0	...
5416236	  783.9	  658.4	 4548.0	...
5416237	  784.4	  654.4	 4563.0	...
5416238	  785.1	  651.8	 4569.0	...
5416239	  784.9	  648.6	 4581.0	...
5416240	  784.8	  646.5	 4589.0	...
5416241	  785.1	  643.7	 4601.0	...
5416242	  785.5	  641.6	 4608.0	...
5416243	  786.0	  638.9	 4620.0	...
5416244	  786.0	  636.6	 4626.0	...
5416245	  786.1	  633.7	 4636.0	...
5416246	  786.2	  631.4	 4644.0	...
5416247	  786.3	  628.8	 4653.0	...
5416248	  785.9	  626.0	 4662.0	...
5416249	  785.6	  623.5	 4668.0	...
5416250	  785.6	  620.8	 4677.0	...
5416251	  785.7	  619.1	 4684.0	...
5416252	  785.7	  617.6	 4693.0	...
5416253	  785.5	  615.6	 4698.0	...
5416254	  785.2	  613.8	 4703.0	...
5416255	  784.9	  611.9	 4707.0	...
5416256	  784.8	  610.8	 4713.0	...
5416257	  784.8	  609.9	 4722.0	...
5416258	  784.7	  608.5	 4729.0	...
5416259	  784.4	  607.2	 4736.0	...
5416260	  784.2	  605.8	 4740.0	...
5416261	  784.0	  604.6	 4743.0	...
5416262	  784.1	  603.8	 4750.0	...
5416263	  784.2	  603.0	 4757.0	...
5416264	  784.2	  602.0	 4764.0	...
5416265	  784.0	  601.0	 4769.0	...
5416266	  783.5	  599.5	 4773.0	...
5416267	  783.0	  598.5	 4777.0	...
5416268	  782.4	  597.4	 4780.0	...
5416269	  782.0	  596.6	 4786.0	...
5416270	  781.9	  595.2	 4791.0	...
5416271	  782.1	  594.1	 4796.0	...
5416272	  782.4	  593.2	 4800.0	...
5416273	  782.4	  591.8	 4805.0	...
5416274	  782.3	  590.4	 4810.0	...
5416275	  782.1	  588.3	 4814.0	...
5416276	  782.1	  587.6	 4817.0	...
5416277	  782.0	  586.4	 4819.0	...
5416278	  781.8	  585.4	 4819.0	...
5416279	  781.7	  584.4	 4819.0	...
5416280	  781.6	  583.0	 4821.0	...
5416281	  781.7	  582.0	 4823.0	...
5416282	  781.6	  581.1	 4825.0	...
5416283	  781.5	  580.3	 4826.0	...
5416284	  781.5	  579.4	 4828.0	...
5416285	  781.6	  578.4	 4833.0	...
5416286	  781.6	  578.2	 4837.0	...
5416287	  781.5	  577.9	 4840.0	...
5416288	  781.4	  577.6	 4839.0	...
5416289	  781.4	  577.2	 4838.0	...
5416290	  781.2	  575.7	 4837.0	...
5416291	  781.1	  574.3	 4838.0	...
5416292	  780.9	  573.2	 4840.0	...
5416293	  780.9	  572.6	 4840.0	...
5416294	  781.0	  571.5	 4840.0	...
5416295	  781.2	  570.4	 4839.0	...
5416296	  781.4	  569.7	 4839.0	...
5416297	  781.4	  569.6	 4838.0	...
5416298	  781.6	  569.3	 4838.0	...
5416299	  781.7	  569.0	 4838.0	...
5416300	  781.7	  568.7	 4838.0	...
5416301	  781.4	  568.0	 4837.0	...
5416302	  781.1	  567.3	 4833.0	...
5416303	  780.9	  566.9	 4828.0	...
5416304	  780.9	  567.0	 4824.0	...
5416305	  780.9	  567.1	 4825.0	...
5416306	  780.9	  566.9	 4825.0	...
5416307	  781.3	  567.0	 4825.0	...
5416308	  781.6	  567.2	 4823.0	...
5416309	  781.9	  567.5	 4821.0	...
5416310	  781.9	  567.6	 4819.0	...
5416311	  782.0	  567.6	 4820.0	...
5416312	  782.3	  567.6	 4821.0	...
5416313	  782.6	  568.0	 4821.0	...
5416314	  782.9	  568.4	 4819.0	...
5416315	  783.0	  568.7	 4815.0	...
5416316	  783.1	  568.6	 4810.0	...
5416317	  783.2	  569.6	 4804.0	...
5416318	  782.9	  571.0	 4798.0	...
5416319	  782.2	  573.2	 4795.0	...
5416320	  781.4	  574.4	 4791.0	...
5416321	  781.0	  575.4	 4787.0	...
5416322	  780.9	  576.5	 4783.0	...
5416323	  780.7	  577.8	 4782.0	...
5416324	  780.4	  579.0	 4778.0	...
5416325	  780.0	  580.2	 4774.0	...
5416326	  779.5	  581.1	 4770.0	...
5416327	  779.2	  582.1	 4769.0	...
5416328	  779.1	  582.4	 4768.0	...
5416329	  778.9	  583.5	 4767.0	...
5416330	  778.7	  584.9	 4767.0	...
5416331	  778.6	  586.2	 4764.0	...
5416332	  778.6	  587.0	 4762.0	...
5416333	  778.5	  587.4	 4760.0	...
5416334	  778.6	  588.2	 4759.0	...
5416335	  778.7	  588.9	 4757.0	...
5416336	  778.8	  589.8	 4755.0	...
5416337	  778.9	  590.3	 4754.0	...
5416338	  779.1	  590.5	 4754.0	...
5416339	  779.3	  590.9	 4753.0	...
5416340	  779.4	  591.6	 4752.0	...
5416341	  779.3	  592.4	 4748.0	...
5416342	  779.1	  592.8	 4746.0	...
5416343	  779.2	  593.0	 4744.0	...
MSG	5416344 0000 _ Number On
5416344	  779.3	  593.3	 4742.0	...
5416345	  779.4	  593.7	 4740.0	...
5416346	  779.6	  594.0	 4738.0	...
5416347	  779.7	  594.1	 4738.0	...
5416348	  779.7	  594.1	 4739.0	...
5416349	  779.8	  594.4	 4739.0	...
5416350	  780.1	  594.7	 4739.0	...
5416351	  780.4	  595.0	 4735.0	...
5416352	  780.8	  595.6	 4732.0	...
5416353	  781.0	  596.2	 4729.0	...
5416354	  781.1	  596.6	 4728.0	...
5416355	  781.3	  596.6	 4728.0	...
5416356	  781.4	  596.6	 4728.0	...
5416357	  781.7	  596.5	 4727.0	...
5416358	  781.9	  596.5	 4727.0	...
5416359	  781.9	  596.5	 4725.0	...
5416360	  781.7	  596.5	 4723.0	...
5416361	  781.7	  597.0	 4722.0	...
5416362	  782.0	  597.5	 4723.0	...
5416363	  782.2	  598.0	 4724.0	...
5416364	  782.5	  598.3	 4724.0	...
5416365	  782.7	  598.6	 4724.0	...
5416366	  782.9	  598.8	 4724.0	...
5416367	  783.1	  599.0	 4724.0	...
5416368	  783.1	  599.3	 4724.0	...
5416369	  783.2	  599.5	 4725.0	...
5416370	  783.5	  599.3	 4725.0	...
5416371	  783.7	  599.0	 4723.0	...
5416372	  783.8	  598.9	 4722.0	...
5416373	  783.8	  599.0	 4722.0	...
5416374	  783.7	  599.0	 4722.0	...
5416375	  783.6	  598.8	 4722.0	...
5416376	  783.4	  597.8	 4719.0	...
5416377	  783.1	  596.9	 4715.0	...
5416378	  782.7	  595.3	 4712.0	...
EFIX R   5416227	5416378	152	  782.2	  598.0	   4741
SSACC R  5416379
5416379	  782.2	  593.5	 4711.0	...
5416380	  782.5	  591.7	 4711.0	...
5416381	  782.7	  589.5	 4711.0	...
5416382	  782.9	  587.6	 4711.0	...
5416383	  783.2	  584.7	 4711.0	...
5416384	  783.7	  582.8	 4708.0	...
5416385	  784.7	  580.4	 4705.0	...
5416386	  785.1	  578.2	 4702.0	...
5416387	  785.4	  576.1	 4701.0	...
ESACC R  5416379	5416387	9	  782.2	  593.5	  785.4	  576.1	   0.38	     46
SFIX R   5416388
5416388	  785.2	  574.6	 4700.0	...
5416389	  785.0	  573.0	 4697.0	...
5416390	  784.6	  571.6	 4693.0	...
5416391	  784.1	  570.9	 4689.0	...
5416392	  783.6	  571.0	 4687.0	...
5416393	  783.5	  571.3	 4687.0	...
5416394	  783.5	  571.8	 4688.0	...
5416395	  783.5	  572.2	 4689.0	...
5416396	  783.4	  572.5	 4690.0	...
5416397	  783.5	  572.6	 4689.0	...
5416398	  783.6	  572.6	 4689.0	...
5416399	  784.2	  572.4	 4689.0	...
5416400	  784.9	  572.1	 4689.0	...
5416401	  785.6	  571.3	 4688.0	...
5416402	  785.9	  570.3	 4688.0	...
5416403	  785.8	  569.4	 4686.0	...
5416404	  785.8	  568.9	 4681.0	...
5416405	  785.6	  568.3	 4677.0	...
5416406	  785.2	  567.9	 4675.0	...
5416407	  784.9	  567.8	 4675.0	...
5416408	  784.7	  568.0	 4677.0	...
5416409	  784.7	  568.1	 4678.0	...
5416410	  784.5	  569.0	 4679.0	...
5416411	  784.2	  570.1	 4680.0	...
5416412	  784.0	  571.2	 4680.0	...
5416413	  783.9	  571.5	 4680.0	...
5416414	  783.9	  572.1	 4680.0	...
5416415	  784.1	  573.0	 4681.0	...
5416416	  784.1	  573.9	 4681.0	...
5416417	  784.4	  574.4	 4681.0	...
5416418	  784.8	  574.5	 4681.0	...
5416419	  785.1	  574.7	 4682.0	...
5416420	  785.3	  574.9	 4680.0	...
5416421	  785.2	  574.9	 4678.0	...
5416422	  785.1	  574.5	 4676.0	...
5416423	  785.1	  574.2	 4675.0	...
5416424	  785.1	  573.9	 4674.0	...
5416425	  785.1	  573.7	 4673.0	...
5416426	  785.0	  573.5	 4672.0	...
5416427	  784.9	  573.2	 4671.0	...
5416428	  784.9	  573.1	 4669.0	...
5416429	  785.0	  573.2	 4669.0	...
5416430	  785.0	  573.3	 4668.0	...
5416431	  785.2	  573.5	 4666.0	...
5416432	  785.4	  573.5	 4665.0	...
5416433	  785.7	  573.5	 4665.0	...
5416434	  785.8	  573.4	 4665.0	...
5416435	  785.8	  573.3	 4665.0	...
5416436	  785.8	  573.7	 4663.0	...
5416437	  785.7	  574.0	 4659.0	...
5416438	  785.8	  574.2	 4656.0	...
5416439	  785.9	  574.2	 4654.0	...
5416440	  786.0	  574.6	 4654.0	...
5416441	  786.0	  574.9	 4653.0	...
5416442	  786.1	  575.2	 4653.0	...
5416443	  786.2	  575.2	 4653.0	...
5416444	  786.3	  575.3	 4653.0	...
5416445	  786.3	  575.3	 4652.0	...
5416446	  786.2	  575.3	 4650.0	...
5416447	  786.3	  575.4	 4648.0	...
5416448	  786.5	  575.6	 4646.0	...
5416449	  786.5	  575.8	 4646.0	...
5416450	  786.4	  576.0	 4646.0	...
5416451	  786.2	  576.0	 4646.0	...
5416452	  786.1	  576.1	 4647.0	...
5416453	  786.0	  576.1	 4644.0	...
5416454	  786.0	  576.1	 4639.0	...
5416455	  786.1	  576.0	 4635.0	...
5416456	  786.1	  576.0	 4633.0	...
5416457	  786.1	  576.1	 4632.0	...
5416458	  786.3	  576.1	 4630.0	...
5416459	  786.4	  576.2	 4629.0	...
5416460	  786.6	  576.3	 4629.0	...
5416461	  786.8	  576.5	 4629.0	...
5416462	  786.9	  576.8	 4628.0	...
5416463	  786.9	  577.1	 4626.0	...
5416464	  787.0	  577.3	 4625.0	...
5416465	  787.1	  577.5	 4624.0	...
5416466	  787.2	  577.5	 4621.0	...
5416467	  787.4	  577.9	 4619.0	...
5416468	  787.4	  578.3	 4617.0	...
5416469	  787.3	  578.7	 4616.0	...
5416470	  787.3	  579.0	 4615.0	...
5416471	  787.4	  579.3	 4612.0	...
5416472	  787.6	  579.6	 4612.0	...
5416473	  787.6	  579.6	 4612.0	...
5416474	  787.6	  579.8	 4611.0	...
5416475	  787.7	  580.0	 4609.0	...
5416476	  787.7	  580.3	 4606.0	...
5416477	  787.8	  580.2	 4605.0	...
5416478	  787.9	  580.1	 4602.0	...
5416479	  787.9	  580.1	 4600.0	...
5416480	  788.0	  580.0	 4598.0	...
5416481	  788.2	  580.3	 4598.0	...
5416482	  787.9	  580.6	 4592.0	...
5416483	  787.5	  581.0	 4587.0	...
5416484	  787.1	  581.2	 4581.0	...
5416485	  787.1	  581.4	 4580.0	...
5416486	  787.3	  581.5	 4578.0	...
5416487	  787.3	  581.6	 4575.0	...
5416488	  787.4	  581.7	 4573.0	...
5416489	  787.7	  581.7	 4571.0	...
5416490	  788.1	  581.6	 4570.0	...
5416491	  788.5	  581.5	 4567.0	...
5416492	  788.5	  581.5	 4564.0	...
5416493	  788.5	  581.7	 4561.0	...
5416494	  788.4	  581.8	 4560.0	...
5416495	  788.2	  581.8	 4558.0	...
5416496	  788.1	  581.7	 4553.0	...
5416497	  788.0	  581.8	 4548.0	...
5416498	  788.1	  582.0	 4543.0	...
5416499	  788.1	  582.1	 4540.0	...
5416500	  788.1	  582.2	 4539.0	...
5416501	  788.0	  581.8	 4537.0	...
5416502	  787.9	  581.4	 4535.0	...
5416503	  788.0	  581.3	 4533.0	...
5416504	  788.2	  581.7	 4531.0	...
5416505	  788.6	  582.1	 4529.0	...
5416506	  789.0	  582.1	 4527.0	...
5416507	  789.3	  581.8	 4525.0	...
5416508	  789.2	  581.4	 4522.0	...
5416509	  789.2	  581.2	 4518.0	...
5416510	  789.1	  581.4	 4513.0	...
5416511	  789.0	  581.8	 4510.0	...
5416512	  789.1	  581.9	 4508.0	...
5416513	  789.3	  582.0	 4508.0	...
5416514	  789.4	  581.9	 4507.0	...
5416515	  789.2	  581.9	 4504.0	...
5416516	  789.0	  582.0	 4501.0	...
5416517	  788.9	  582.1	 4499.0	...
5416518	  789.0	  582.3	 4494.0	...
5416519	  789.3	  582.5	 4488.0	...
5416520	  789.6	  582.8	 4482.0	...
5416521	  789.7	  582.9	 4479.0	...
5416522	  789.8	  583.0	 4477.0	...
5416523	  789.8	  583.1	 4473.0	...
5416524	  789.8	  583.2	 4469.0	...
5416525	  789.7	  583.3	 4465.0	...
5416526	  789.6	  583.4	 4464.0	...
5416527	  789.7	  583.4	 4462.0	...
5416528	  789.8	  583.5	 4460.0	...
5416529	  789.6	  583.7	 4457.0	...
5416530	  789.4	  583.9	 4454.0	...
5416531	  789.2	  584.1	 4451.0	...
5416532	  789.3	  584.3	 4448.0	...
5416533	  789.5	  584.7	 4446.0	...
5416534	  789.5	  585.1	 4444.0	...
5416535	  789.5	  585.3	 4441.0	...
5416536	  789.5	  585.3	 4436.0	...
5416537	  789.5	  585.3	 4432.0	...
5416538	  789.5	  585.3	 4428.0	...
5416539	  789.5	  585.4	 4426.0	...
5416540	  789.6	  585.4	 4425.0	...
5416541	  789.5	  585.5	 4421.0	...
5416542	  789.5	  585.6	 4418.0	...
5416543	  789.4	  585.7	 4414.0	...
5416544	  789.5	  585.9	 4410.0	...
5416545	  789.7	  586.1	 4406.0	...
5416546	  789.9	  586.2	 4401.0	...
5416547	  790.1	  586.3	 4399.0	...
5416548	  790.2	  586.2	 4396.0	...
5416549	  790.8	  586.6	 4393.0	...
5416550	  791.3	  587.1	 4388.0	...
5416551	  791.7	  587.6	 4386.0	...
5416552	  791.7	  587.7	 4381.0	...
5416553	  791.8	  587.8	 4379.0	...
5416554	  791.6	  587.9	 4376.0	...
5416555	  791.5	  587.9	 4375.0	...
5416556	  791.4	  587.9	 4374.0	...
5416557	  791.4	  588.0	 4371.0	...
5416558	  791.4	  588.2	 4367.0	...
5416559	  791.6	  588.4	 4363.0	...
5416560	  791.7	  588.4	 4363.0	...
5416561	  791.9	  588.4	 4360.0	...
5416562	  791.9	  588.5	 4358.0	...
5416563	  792.2	  588.6	 4356.0	...
5416564	  792.4	  588.7	 4356.0	...
5416565	  792.7	  588.6	 4355.0	...
5416566	  792.6	  588.6	 4350.0	...
5416567	  792.6	  588.5	 4345.0	...
5416568	  792.5	  588.5	 4342.0	...
5416569	  792.4	  588.5	 4339.0	...
5416570	  792.3	  588.6	 4335.0	...
5416571	  792.2	  588.7	 4331.0	...
5416572	  791.9	  589.0	 4329.0	...
5416573	  791.7	  589.4	 4327.0	...
5416574	  791.6	  589.6	 4324.0	...
5416575	  791.6	  589.9	 4321.0	...
5416576	  791.6	  590.2	 4318.0	...
5416577	  791.5	  590.5	 4317.0	...
5416578	  791.4	  590.7	 4312.0	...
5416579	  791.4	  590.8	 4305.0	...
5416580	  791.4	  591.0	 4298.0	...
5416581	  791.5	  591.3	 4296.0	...
5416582	  791.7	  591.1	 4292.0	...
5416583	  791.9	  590.9	 4288.0	...
5416584	  792.3	  590.5	 4282.0	...
5416585	  792.6	  590.4	 4278.0	...
5416586	  792.6	  590.2	 4274.0	...
5416587	  792.5	  590.0	 4271.0	...
5416588	  792.4	  589.8	 4269.0	...
5416589	  792.3	  589.7	 4267.0	...
5416590	  792.6	  589.6	 4263.0	...
5416591	  792.9	  590.0	 4261.0	...
5416592	  793.3	  590.4	 4257.0	...
5416593	  793.5	  590.7	 4253.0	...
5416594	  793.7	  590.3	 4250.0	...
5416595	  793.9	  589.9	 4248.0	...
5416596	  793.9	  589.6	 4246.0	...
5416597	  793.9	  589.5	 4244.0	...
5416598	  793.8	  589.4	 4244.0	...
5416599	  793.7	  589.4	 4242.0	...
5416600	  793.6	  589.4	 4241.0	...
5416601	  793.6	  589.4	 4239.0	...
5416602	  793.8	  589.5	 4237.0	...
5416603	  793.9	  589.6	 4234.0	...
5416604	  794.0	  589.8	 4231.0	...
5416605	  794.0	  589.9	 4228.0	...
5416606	  794.0	  589.7	 4226.0	...
5416607	  793.9	  589.5	 4224.0	...
5416608	  793.8	  589.6	 4224.0	...
5416609	  793.8	  589.8	 4221.0	...
5416610	  793.8	  589.9	 4219.0	...
5416611	  794.0	  589.7	 4216.0	...
5416612	  794.1	  589.6	 4213.0	...
5416613	  794.2	  589.7	 4210.0	...
5416614	  794.2	  589.8	 4207.0	...
5416615	  794.3	  589.9	 4205.0	...
5416616	  794.3	  589.8	 4203.0	...
5416617	  794.4	  589.7	 4200.0	...
5416618	  794.4	  590.1	 4197.0	...
5416619	  794.4	  590.6	 4192.0	...
5416620	  794.2	  591.2	 4189.0	...
5416621	  794.0	  591.3	 4186.0	...
5416622	  793.8	  591.5	 4185.0	...
5416623	  793.9	  591.8	 4183.0	...
5416624	  794.2	  591.9	 4182.0	...
5416625	  794.5	  592.0	 4181.0	...
5416626	  794.8	  592.1	 4180.0	...
5416627	  794.8	  592.1	 4176.0	...
5416628	  794.8	  592.1	 4171.0	...
5416629	  794.8	  592.4	 4167.0	...
5416630	  794.8	  592.7	 4166.0	...
5416631	  794.8	  592.7	 4167.0	...
5416632	  794.5	  592.4	 4166.0	...
5416633	  794.3	  592.1	 4163.0	...
5416634	  794.1	  592.1	 4158.0	...
5416635	  794.0	  592.0	 4153.0	...
5416636	  794.0	  592.0	 4149.0	...
5416637	  794.0	  592.0	 4148.0	...
5416638	  794.0	  592.0	 4148.0	...
5416639	  794.1	  592.1	 4147.0	...
5416640	  794.1	  591.8	 4146.0	...
5416641	  794.0	  591.4	 4143.0	...
5416642	  794.0	  591.1	 4138.0	...
5416643	  794.0	  591.1	 4134.0	...
5416644	  793.9	  591.1	 4132.0	...
5416645	  793.8	  591.2	 4132.0	...
5416646	  793.6	  591.3	 4130.0	...
5416647	  793.5	  591.4	 4128.0	...
5416648	  793.4	  591.4	 4126.0	...
5416649	  793.4	  591.4	 4125.0	...
MSG	5416650 0000 _ Number Off
5416650	  793.4	  591.4	 4125.0	...
5416651	  793.4	  591.3	 4125.0	...
5416652	  793.3	  591.1	 4125.0	...
5416653	  793.3	  591.0	 4125.0	...
5416654	  793.2	  590.9	 4123.0	...
5416655	  793.1	  590.8	 4120.0	...
5416656	  793.0	  590.7	 4117.0	...
5416657	  793.1	  591.1	 4116.0	...
5416658	  793.1	  591.5	 4114.0	...
5416659	  793.1	  591.6	 4112.0	...
5416660	  793.1	  591.4	 4110.0	...
5416661	  792.8	  591.3	 4109.0	...
5416662	  792.5	  591.3	 4106.0	...
5416663	  792.6	  591.5	 4104.0	...
5416664	  792.8	  591.6	 4102.0	...
5416665	  793.1	  591.7	 4102.0	...
5416666	  793.1	  591.7	 4100.0	...
5416667	  793.2	  591.8	 4097.0	...
5416668	  793.2	  591.8	 4093.0	...
5416669	  793.3	  592.1	 4090.0	...
5416670	  793.9	  592.2	 4090.0	...
5416671	  794.5	  592.2	 4087.0	...
5416672	  795.4	  592.1	 4084.0	...
5416673	  795.7	  592.4	 4082.0	...
5416674	  796.0	  592.6	 4082.0	...
5416675	  796.1	  592.9	 4080.0	...
5416676	  796.3	  592.9	 4077.0	...
5416677	  796.5	  592.8	 4073.0	...
5416678	  796.6	  592.7	 4072.0	...
5416679	  796.9	  592.6	 4072.0	...
5416680	  797.3	  592.5	 4069.0	...
5416681	  797.6	  592.8	 4067.0	...
5416682	  797.6	  593.2	 4064.0	...
5416683	  797.6	  593.6	 4065.0	...
5416684	  797.5	  593.6	 4066.0	...
5416685	  797.4	  593.5	 4066.0	...
5416686	  797.3	  593.6	 4063.0	...
5416687	  797.1	  593.8	 4061.0	...
5416688	  796.7	  594.0	 4058.0	...
5416689	  796.2	  593.8	 4058.0	...
5416690	  795.9	  593.5	 4057.0	...
5416691	  795.8	  592.9	 4056.0	...
5416692	  795.4	  592.2	 4053.0	...
5416693	  795.0	  591.4	 4049.0	...
5416694	  794.6	  590.2	 4046.0	...
5416695	  794.5	  589.0	 4045.0	...
5416696	  794.4	  587.7	 4044.0	...
5416697	  794.4	  587.1	 4043.0	...
5416698	  794.3	  586.4	 4042.0	...
5416699	  794.5	  585.6	 4043.0	...
5416700	  795.0	  584.9	 4043.0	...
5416701	  795.5	  584.4	 4043.0	...
5416702	  795.8	  584.2	 4041.0	...
5416703	  796.0	  584.0	 4039.0	...
5416704	  796.5	  583.8	 4036.0	...
5416705	  797.0	  583.9	 4034.0	...
5416706	  797.5	  583.9	 4032.0	...
5416707	  798.2	  583.9	 4030.0	...
5416708	  799.0	  583.8	 4028.0	...
5416709	  799.6	  583.7	 4028.0	...
5416710	  799.8	  583.5	 4028.0	...
5416711	  800.1	  583.4	 4027.0	...
5416712	  800.3	  583.3	 4026.0	...
5416713	  800.6	  583.3	 4026.0	...
5416714	  800.6	  583.3	 4024.0	...
5416715	  800.5	  583.4	 4022.0	...
5416716	  800.2	  583.5	 4021.0	...
5416717	  799.8	  583.2	 4022.0	...
5416718	  799.3	  583.0	 4022.0	...
5416719	  798.8	  582.7	 4023.0	...
5416720	  798.4	  583.0	 4021.0	...
5416721	  798.2	  583.3	 4018.0	...
5416722	  798.2	  583.6	 4015.0	...
5416723	  798.3	  583.9	 4013.0	...
5416724	  798.1	  584.7	 4011.0	...
5416725	  798.0	  585.7	 4007.0	...
5416726	  797.8	  586.5	 4003.0	...
5416727	  797.9	  586.4	 4003.0	...
5416728	  798.2	  586.2	 4003.0	...
5416729	  798.4	  586.0	 4003.0	...
5416730	  798.6	  586.0	 4002.0	...
5416731	  798.6	  586.0	 3998.0	...
5416732	  798.6	  586.1	 3995.0	...
5416733	  798.6	  586.0	 3993.0	...
5416734	  798.6	  585.9	 3992.0	...
5416735	  798.8	  585.9	 3991.0	...
5416736	  799.1	  586.1	 3990.0	...
5416737	  799.3	  586.4	 3990.0	...
5416738	  799.4	  586.7	 3989.0	...
5416739	  799.4	  586.8	 3989.0	...
5416740	  799.5	  587.0	 3988.0	...
5416741	  799.6	  587.1	 3987.0	...
5416742	  799.6	  586.9	 3986.0	...
5416743	  799.7	  586.5	 3985.0	...
5416744	  799.7	  586.1	 3984.0	...
5416745	  799.8	  586.1	 3984.0	...
5416746	  799.7	  586.2	 3983.0	...
5416747	  799.6	  586.1	 3982.0	...
5416748	  799.7	  586.1	 3980.0	...
5416749	  799.9	  586.0	 3979.0	...
5416750	  800.2	  586.0	 3979.0	...
5416751	  800.4	  586.0	 3978.0	...
5416752	  800.6	  586.3	 3978.0	...
5416753	  800.6	  586.6	 3978.0	...
5416754	  800.5	  586.8	 3978.0	...
5416755	  800.5	  586.8	 3977.0	...
5416756	  800.6	  586.9	 3977.0	...
5416757	  800.3	  587.0	 3977.0	...
5416758	  800.0	  587.1	 3977.0	...
5416759	  799.6	  587.2	 3978.0	...
5416760	  799.5	  587.0	 3976.0	...
5416761	  799.4	  586.7	 3974.0	...
5416762	  799.4	  586.4	 3972.0	...
5416763	  799.4	  586.7	 3972.0	...
5416764	  799.5	  587.4	 3973.0	...
5416765	  799.6	  588.2	 3974.0	...
5416766	  799.7	  588.6	 3974.0	...
5416767	  799.6	  588.6	 3974.0	...
5416768	  799.7	  588.5	 3973.0	...
5416769	  799.8	  588.4	 3973.0	...
5416770	  799.7	  588.5	 3972.0	...
5416771	  799.5	  588.6	 3971.0	...
5416772	  799.2	  588.4	 3971.0	...
5416773	  799.1	  588.2	 3971.0	...
5416774	  799.0	  587.9	 3968.0	...
5416775	  798.8	  587.9	 3965.0	...
5416776	  798.7	  588.1	 3961.0	...
5416777	  798.8	  588.3	 3960.0	...
5416778	  798.9	  588.4	 3960.0	...
5416779	  799.0	  588.5	 3960.0	...
5416780	  799.0	  588.5	 3959.0	...
5416781	  799.0	  588.5	 3959.0	...
5416782	  799.0	  588.5	 3958.0	...
5416783	  799.0	  588.5	 3956.0	...
5416784	  799.0	  588.5	 3955.0	...
5416785	  798.9	  588.5	 3955.0	...
5416786	  798.9	  588.4	 3954.0	...
5416787	  798.9	  588.4	 3953.0	...
5416788	  798.8	  588.4	 3950.0	...
5416789	  798.5	  588.5	 3948.0	...
5416790	  798.3	  589.0	 3946.0	...
5416791	  798.4	  589.5	 3947.0	...
5416792	  798.7	  589.8	 3947.0	...
5416793	  799.1	  589.7	 3947.0	...
5416794	  799.3	  589.7	 3948.0	...
5416795	  799.3	  589.8	 3948.0	...
5416796	  799.3	  589.9	 3948.0	...
5416797	  799.2	  589.6	 3947.0	...
5416798	  799.1	  589.3	 3948.0	...
5416799	  799.0	  589.2	 3948.0	...
5416800	  799.1	  589.7	 3948.0	...
5416801	  799.0	  590.3	 3947.0	...
5416802	  798.8	  590.6	 3946.0	...
5416803	  798.6	  590.7	 3944.0	...
5416804	  798.5	  590.7	 3942.0	...
5416805	  798.5	  590.5	 3941.0	...
5416806	  798.4	  590.3	 3941.0	...
5416807	  798.5	  590.1	 3940.0	...
5416808	  798.5	  589.6	 3940.0	...
5416809	  798.5	  589.2	 3940.0	...
5416810	  798.4	  589.2	 3939.0	...
5416811	  798.4	  589.4	 3939.0	...
5416812	  798.6	  589.5	 3938.0	...
5416813	  798.7	  589.5	 3938.0	...
5416814	  798.9	  589.5	 3937.0	...
5416815	  799.0	  589.6	 3937.0	...
5416816	  799.1	  589.6	 3937.0	...
5416817	  799.1	  589.8	 3937.0	...
5416818	  798.9	  590.0	 3937.0	...
5416819	  798.7	  590.2	 3937.0	...
5416820	  798.4	  590.3	 3937.0	...
5416821	  798.4	  590.3	 3937.0	...
5416822	  798.4	  590.2	 3938.0	...
5416823	  798.3	  590.2	 3939.0	...
5416824	  798.3	  590.2	 3937.0	...
5416825	  798.2	  590.3	 3935.0	...
5416826	  798.3	  590.6	 3933.0	...
5416827	  798.4	  590.9	 3933.0	...
5416828	  798.4	  591.1	 3933.0	...
5416829	  798.4	  591.0	 3934.0	...
5416830	  798.4	  591.0	 3934.0	...
5416831	  798.5	  591.1	 3934.0	...
5416832	  798.7	  591.3	 3935.0	...
5416833	  798.8	  591.5	 3935.0	...
5416834	  799.0	  591.5	 3935.0	...
5416835	  799.0	  591.5	 3934.0	...
5416836	  798.9	  591.5	 3932.0	...
5416837	  798.7	  591.6	 3931.0	...
5416838	  798.6	  591.6	 3931.0	...
5416839	  798.7	  591.6	 3931.0	...
5416840	  798.7	  591.5	 3931.0	...
5416841	  798.5	  591.4	 3931.0	...
5416842	  798.2	  591.3	 3931.0	...
5416843	  797.8	  591.5	 3930.0	...
5416844	  797.8	  591.7	 3928.0	...
5416845	  797.8	  591.7	 3926.0	...
5416846	  797.7	  591.6	 3925.0	...
5416847	  797.6	  591.4	 3925.0	...
5416848	  797.6	  591.5	 3925.0	...
MSG	5416849 0000 _ Number On
5416849	  797.4	  591.5	 3925.0	...
5416850	  797.2	  591.6	 3924.0	...
5416851	  797.0	  591.7	 3923.0	...
5416852	  796.8	  591.7	 3925.0	...
5416853	  796.8	  591.9	 3926.0	...
5416854	  796.9	  592.1	 3927.0	...
5416855	  797.1	  592.4	 3925.0	...
5416856	  797.2	  592.4	 3923.0	...
5416857	  797.2	  592.5	 3923.0	...
5416858	  797.1	  592.6	 3924.0	...
5416859	  797.0	  592.3	 3925.0	...
5416860	  796.9	  592.0	 3924.0	...
5416861	  796.8	  591.7	 3924.0	...
5416862	  796.8	  591.5	 3924.0	...
5416863	  797.0	  591.2	 3923.0	...
5416864	  797.2	  591.1	 3922.0	...
5416865	  797.2	  591.2	 3922.0	...
5416866	  797.0	  591.4	 3922.0	...
5416867	  796.8	  591.4	 3923.0	...
5416868	  796.7	  591.5	 3924.0	...
5416869	  796.8	  591.8	 3924.0	...
5416870	  796.8	  592.2	 3924.0	...
5416871	  796.7	  592.5	 3922.0	...
5416872	  796.5	  592.6	 3919.0	...
5416873	  796.4	  592.6	 3918.0	...
5416874	  796.4	  592.9	 3920.0	...
5416875	  796.5	  593.3	 3922.0	...
5416876	  796.6	  593.5	 3920.0	...
5416877	  796.7	  593.5	 3920.0	...
5416878	  796.8	  593.4	 3920.0	...
5416879	  796.8	  593.2	 3922.0	...
5416880	  796.8	  592.9	 3922.0	...
5416881	  796.8	  592.6	 3922.0	...
5416882	  796.7	  592.8	 3921.0	...
5416883	  796.6	  593.0	 3921.0	...
5416884	  796.4	  593.1	 3922.0	...
5416885	  796.3	  593.0	 3921.0	...
5416886	  796.1	  592.9	 3921.0	...
5416887	  795.8	  592.8	 3919.0	...
5416888	  795.7	  592.7	 3916.0	...
5416889	  795.7	  592.6	 3915.0	...
5416890	  795.7	  592.6	 3917.0	...
5416891	  795.9	  592.7	 3919.0	...
5416892	  796.1	  592.8	 3919.0	...
5416893	  796.1	  592.9	 3919.0	...
5416894	  795.9	  593.0	 3918.0	...
5416895	  795.7	  593.3	 3917.0	...
5416896	  795.9	  593.6	 3915.0	...
5416897	  796.1	  593.9	 3915.0	...
5416898	  796.2	  593.7	 3914.0	...
5416899	  796.3	  593.7	 3914.0	...
5416900	  796.3	  593.6	 3914.0	...
5416901	  796.1	  593.4	 3915.0	...
5416902	  795.9	  593.2	 3915.0	...
5416903	  795.7	  592.9	 3916.0	...
5416904	  795.6	  592.7	 3916.0	...
5416905	  795.6	  592.4	 3916.0	...
5416906	  795.5	  592.3	 3917.0	...
5416907	  795.6	  592.3	 3917.0	...
5416908	  795.6	  592.5	 3916.0	...
5416909	  795.7	  592.6	 3916.0	...
5416910	  795.7	  592.8	 3915.0	...
5416911	  795.7	  592.8	 3914.0	...
5416912	  795.8	  592.7	 3913.0	...
5416913	  795.8	  592.6	 3912.0	...
5416914	  795.8	  592.6	 3912.0	...
5416915	  795.7	  592.6	 3914.0	...
5416916	  795.5	  592.7	 3916.0	...
5416917	  795.2	  592.9	 3914.0	...
5416918	  795.2	  593.1	 3909.0	...
5416919	  795.3	  593.3	 3905.0	...
5416920	  795.3	  593.3	 3906.0	...
5416921	  795.2	  593.5	 3907.0	...
5416922	  795.1	  593.5	 3909.0	...
5416923	  795.0	  593.4	 3910.0	...
5416924	  795.0	  593.4	 3909.0	...
5416925	  795.0	  593.5	 3909.0	...
5416926	  795.1	  593.6	 3908.0	...
5416927	  795.1	  593.6	 3908.0	...
5416928	  795.1	  593.7	 3908.0	...
5416929	  795.0	  593.5	 3908.0	...
5416930	  795.0	  593.5	 3908.0	...
5416931	  795.0	  593.6	 3907.0	...
5416932	  795.0	  593.8	 3908.0	...
5416933	  794.8	  593.7	 3908.0	...
5416934	  794.6	  593.5	 3907.0	...
5416935	  794.5	  593.3	 3907.0	...
5416936	  794.3	  593.4	 3907.0	...
5416937	  794.2	  593.7	 3908.0	...
5416938	  794.5	  593.9	 3908.0	...
5416939	  794.9	  593.5	 3908.0	...
5416940	  794.9	  593.0	 3907.0	...
5416941	  794.6	  593.0	 3906.0	...
5416942	  794.3	  593.4	 3906.0	...
5416943	  794.4	  593.8	 3906.0	...
5416944	  794.5	  593.8	 3906.0	...
5416945	  794.6	  593.8	 3907.0	...
5416946	  794.6	  593.9	 3908.0	...
5416947	  794.5	  594.1	 3908.0	...
5416948	  794.4	  594.2	 3909.0	...
5416949	  794.5	  594.4	 3909.0	...
5416950	  794.6	  594.4	 3908.0	...
5416951	  794.8	  594.4	 3907.0	...
5416952	  794.7	  593.9	 3906.0	...
5416953	  794.7	  593.3	 3905.0	...
5416954	  794.6	  592.7	 3905.0	...
5416955	  794.5	  592.5	 3903.0	...
5416956	  794.5	  592.5	 3901.0	...
5416957	  794.6	  592.5	 3900.0	...
5416958	  794.6	  592.2	 3899.0	...
5416959	  794.4	  591.8	 3899.0	...
5416960	  794.2	  591.4	 3899.0	...
5416961	  794.2	  591.3	 3899.0	...
5416962	  794.2	  591.4	 3898.0	...
5416963	  794.4	  591.9	 3899.0	...
5416964	  794.7	  592.3	 3899.0	...
5416965	  794.6	  592.6	 3900.0	...
5416966	  794.3	  592.7	 3900.0	...
5416967	  794.0	  592.7	 3899.0	...
5416968	  793.9	  592.5	 3897.0	...
5416969	  793.7	  592.3	 3895.0	...
5416970	  793.5	  592.1	 3895.0	...
5416971	  793.5	  592.4	 3897.0	...
5416972	  793.5	  592.9	 3898.0	...
5416973	  793.4	  593.4	 3900.0	...
5416974	  793.4	  593.4	 3900.0	...
5416975	  793.4	  593.4	 3899.0	...
5416976	  793.4	  593.4	 3898.0	...
5416977	  793.4	  593.4	 3898.0	...
5416978	  793.3	  593.5	 3900.0	...
5416979	  793.2	  593.4	 3901.0	...
5416980	  793.1	  593.3	 3901.0	...
5416981	  793.2	  593.2	 3902.0	...
5416982	  793.2	  593.3	 3902.0	...
5416983	  793.0	  593.4	 3902.0	...
5416984	  792.8	  593.7	 3903.0	...
5416985	  792.7	  594.0	 3903.0	...
5416986	  792.9	  594.3	 3904.0	...
5416987	  793.0	  594.2	 3904.0	...
5416988	  793.0	  594.1	 3902.0	...
5416989	  793.2	  594.5	 3901.0	...
5416990	  793.3	  594.9	 3900.0	...
5416991	  793.4	  595.3	 3902.0	...
5416992	  793.4	  595.5	 3903.0	...
5416993	  793.5	  595.7	 3903.0	...
5416994	  793.5	  596.0	 3903.0	...
5416995	  793.3	  596.2	 3903.0	...
5416996	  792.9	  595.8	 3902.0	...
5416997	  792.6	  595.5	 3901.0	...
5416998	  792.5	  595.2	 3899.0	...
5416999	  792.6	  595.3	 3898.0	...
5417000	  792.8	  595.3	 3897.0	...
5417001	  792.9	  595.2	 3897.0	...
5417002	  793.0	  595.2	 3897.0	...
5417003	  793.1	  595.4	 3898.0	...
5417004	  793.1	  595.4	 3900.0	...
5417005	  793.2	  595.3	 3902.0	...
5417006	  793.2	  595.1	 3904.0	...
5417007	  793.2	  595.1	 3904.0	...
5417008	  793.3	  595.1	 3904.0	...
5417009	  793.2	  595.2	 3903.0	...
5417010	  793.2	  595.3	 3903.0	...
5417011	  793.2	  595.4	 3902.0	...
5417012	  793.2	  595.4	 3901.0	...
5417013	  793.2	  595.4	 3898.0	...
5417014	  793.3	  595.4	 3897.0	...
5417015	  793.5	  595.4	 3895.0	...
5417016	  793.7	  595.3	 3895.0	...
5417017	  793.9	  595.3	 3895.0	...
5417018	  794.0	  594.8	 3895.0	...
5417019	  794.0	  594.3	 3895.0	...
5417020	  794.0	  593.9	 3895.0	...
5417021	  794.0	  594.0	 3896.0	...
5417022	  794.0	  594.1	 3897.0	...
5417023	  794.1	  594.2	 3898.0	...
5417024	  794.2	  594.6	 3898.0	...
5417025	  794.3	  595.0	 3898.0	...
5417026	  794.6	  595.4	 3898.0	...
5417027	  794.8	  595.4	 3896.0	...
5417028	  794.8	  595.4	 3895.0	...
5417029	  794.5	  595.0	 3893.0	...
5417030	  794.4	  594.5	 3893.0	...
5417031	  794.5	  593.8	 3893.0	...
5417032	  794.6	  593.6	 3893.0	...
5417033	  794.6	  593.0	 3894.0	...
5417034	  794.9	  592.5	 3895.0	...
5417035	  795.2	  592.1	 3895.0	...
5417036	  795.5	  592.2	 3893.0	...
5417037	  795.5	  592.3	 3892.0	...
5417038	  795.6	  592.4	 3890.0	...
5417039	  795.6	  592.4	 3890.0	...
5417040	  795.4	  592.4	 3890.0	...
5417041	  795.1	  592.4	 3890.0	...
5417042	  794.6	  592.5	 3891.0	...
5417043	  794.2	  592.5	 3892.0	...
5417044	  793.9	  592.6	 3893.0	...
5417045	  794.3	  592.5	 3894.0	...
5417046	  794.7	  592.4	 3893.0	...
5417047	  795.0	  592.3	 3892.0	...
5417048	  794.9	  592.4	 3891.0	...
5417049	  794.7	  592.5	 3891.0	...
5417050	  794.7	  592.6	 3892.0	...
5417051	  794.5	  592.8	 3893.0	...
5417052	  794.4	  592.8	 3894.0	...
5417053	  794.3	  592.7	 3892.0	...
5417054	  794.3	  592.5	 3889.0	...
5417055	  794.3	  592.5	 3887.0	...
5417056	  794.3	  592.6	 3888.0	...
5417057	  794.2	  592.7	 3890.0	...
5417058	  794.0	  592.8	 3891.0	...
5417059	  793.8	  592.7	 3890.0	...
5417060	  793.6	  592.6	 3892.0	...
5417061	  793.5	  592.6	 3894.0	...
5417062	  793.5	  592.6	 3897.0	...
5417063	  793.5	  592.5	 3896.0	...
5417064	  793.6	  592.3	 3894.0	...
5417065	  793.6	  592.1	 3892.0	...
5417066	  793.5	  592.1	 3892.0	...
5417067	  793.4	  592.5	 3893.0	...
5417068	  793.3	  592.8	 3894.0	...
5417069	  793.3	  592.9	 3896.0	...
5417070	  793.3	  592.8	 3897.0	...
5417071	  793.7	  592.6	 3897.0	...
5417072	  794.0	  592.7	 3896.0	...
5417073	  794.1	  592.9	 3894.0	...
5417074	  793.8	  592.8	 3895.0	...
5417075	  793.6	  592.5	 3897.0	...
5417076	  793.7	  592.3	 3899.0	...
5417077	  793.7	  592.4	 3897.0	...
5417078	  793.8	  592.6	 3896.0	...
5417079	  793.8	  592.8	 3897.0	...
5417080	  793.8	  593.0	 3899.0	...
5417081	  793.8	  593.2	 3900.0	...
5417082	  793.7	  593.2	 3901.0	...
5417083	  793.8	  593.3	 3900.0	...
5417084	  793.8	  593.5	 3899.0	...
5417085	  793.6	  593.7	 3898.0	...
5417086	  793.4	  593.6	 3897.0	...
5417087	  793.1	  593.6	 3897.0	...
5417088	  793.1	  593.6	 3899.0	...
5417089	  793.2	  593.6	 3901.0	...
5417090	  793.2	  593.6	 3902.0	...
5417091	  793.1	  593.7	 3903.0	...
5417092	  793.1	  593.7	 3904.0	...
5417093	  793.3	  593.7	 3904.0	...
5417094	  793.5	  593.7	 3904.0	...
5417095	  793.7	  593.7	 3904.0	...
5417096	  793.8	  593.6	 3903.0	...
5417097	  793.8	  593.4	 3903.0	...
5417098	  793.8	  593.6	 3904.0	...
5417099	  793.8	  593.9	 3905.0	...
5417100	  793.9	  594.2	 3906.0	...
5417101	  793.8	  594.3	 3906.0	...
5417102	  793.7	  594.2	 3906.0	...
5417103	  793.6	  594.0	 3906.0	...
5417104	  793.9	  594.0	 3907.0	...
5417105	  794.2	  594.2	 3908.0	...
5417106	  794.4	  594.5	 3909.0	...
5417107	  794.3	  594.5	 3910.0	...
5417108	  794.2	  594.7	 3910.0	...
5417109	  794.2	  594.7	 3909.0	...
5417110	  794.2	  594.7	 3908.0	...
5417111	  794.4	  594.6	 3908.0	...
5417112	  794.6	  594.5	 3909.0	...
5417113	  794.7	  594.5	 3910.0	...
5417114	  794.2	  594.4	 3910.0	...
5417115	  793.9	  594.2	 3909.0	...
5417116	  793.5	  593.4	 3907.0	...
5417117	  793.3	  592.7	 3907.0	...
5417118	  792.9	  591.6	 3907.0	...
5417119	  792.6	  591.0	 3907.0	...
5417120	  792.4	  590.0	 3911.0	...
5417121	  792.3	  588.8	 3914.0	...
5417122	  792.1	  587.8	 3917.0	...
5417123	  792.1	  586.7	 3917.0	...
5417124	  792.2	  586.2	 3917.0	...
5417125	  792.3	  585.7	 3916.0	...
5417126	  792.7	  585.4	 3915.0	...
5417127	  793.2	  584.8	 3914.0	...
5417128	  793.8	  584.2	 3914.0	...
5417129	  794.4	  583.7	 3914.0	...
5417130	  795.0	  583.5	 3914.0	...
5417131	  795.4	  583.4	 3915.0	...
5417132	  795.5	  583.3	 3915.0	...
5417133	  795.6	  583.3	 3914.0	...
5417134	  795.6	  583.3	 3914.0	...
5417135	  795.6	  583.1	 3914.0	...
5417136	  795.4	  583.0	 3915.0	...
5417137	  795.1	  582.7	 3916.0	...
5417138	  794.7	  582.4	 3917.0	...
5417139	  794.5	  582.2	 3917.0	...
5417140	  794.3	  582.1	 3917.0	...
5417141	  794.2	  582.4	 3918.0	...
5417142	  794.2	  582.6	 3920.0	...
5417143	  794.4	  582.5	 3923.0	...
5417144	  794.5	  582.3	 3924.0	...
5417145	  794.4	  582.1	 3924.0	...
5417146	  794.4	  582.7	 3924.0	...
5417147	  794.5	  583.5	 3924.0	...
5417148	  794.5	  584.3	 3923.0	...
5417149	  794.8	  584.7	 3923.0	...
5417150	  795.0	  584.8	 3922.0	...
5417151	  795.1	  584.9	 3922.0	...
5417152	  795.2	  585.0	 3922.0	...
5417153	  795.2	  585.1	 3923.0	...
5417154	  795.3	  585.1	 3924.0	...
5417155	  795.3	  585.0	 3925.0	...
5417156	  795.3	  584.9	 3926.0	...
5417157	  795.2	  585.1	 3927.0	...
5417158	  795.0	  585.2	 3927.0	...
5417159	  794.8	  585.4	 3926.0	...
5417160	  794.8	  585.4	 3926.0	...
5417161	  794.8	  585.3	 3926.0	...
MSG	5417162 0000 _ Number Off
5417162	  794.8	  585.2	 3927.0	...
5417163	  794.9	  585.1	 3927.0	...
5417164	  795.1	  585.0	 3926.0	...
5417165	  795.3	  584.8	 3925.0	...
5417166	  795.4	  584.6	 3924.0	...
5417167	  795.3	  584.4	 3928.0	...
5417168	  795.1	  584.4	 3932.0	...
5417169	  794.9	  584.6	 3935.0	...
5417170	  794.8	  584.7	 3934.0	...
5417171	  794.8	  584.7	 3934.0	...
5417172	  794.8	  584.7	 3935.0	...
5417173	  794.7	  584.6	 3936.0	...
5417174	  794.7	  584.5	 3936.0	...
5417175	  794.7	  584.5	 3935.0	...
5417176	  794.5	  584.4	 3935.0	...
5417177	  794.6	  584.2	 3937.0	...
5417178	  794.8	  584.1	 3939.0	...
5417179	  794.9	  584.0	 3941.0	...
5417180	  794.9	  584.0	 3940.0	...
5417181	  794.9	  583.9	 3938.0	...
5417182	  794.8	  583.8	 3937.0	...
5417183	  794.9	  583.7	 3937.0	...
5417184	  795.0	  583.6	 3938.0	...
5417185	  795.2	  583.3	 3938.0	...
5417186	  795.3	  583.2	 3936.0	...
5417187	  795.5	  583.1	 3935.0	...
5417188	  795.7	  583.1	 3935.0	...
5417189	  795.8	  582.9	 3938.0	...
5417190	  795.7	  582.5	 3940.0	...
5417191	  795.6	  582.2	 3941.0	...
5417192	  795.6	  582.1	 3941.0	...
5417193	  795.5	  582.0	 3940.0	...
5417194	  795.4	  581.9	 3940.0	...
5417195	  795.3	  581.8	 3939.0	...
5417196	  795.4	  581.9	 3940.0	...
5417197	  795.7	  581.8	 3940.0	...
5417198	  795.8	  581.6	 3941.0	...
5417199	  795.6	  581.4	 3940.0	...
5417200	  795.5	  581.3	 3941.0	...
5417201	  795.6	  581.2	 3942.0	...
5417202	  795.7	  581.3	 3943.0	...
5417203	  795.8	  581.3	 3944.0	...
5417204	  795.9	  581.1	 3944.0	...
5417205	  795.9	  581.0	 3944.0	...
5417206	  795.9	  580.8	 3944.0	...
5417207	  795.9	  580.9	 3946.0	...
5417208	  795.8	  580.9	 3947.0	...
5417209	  795.7	  580.8	 3948.0	...
5417210	  795.7	  580.6	 3948.0	...
5417211	  795.8	  580.4	 3949.0	...
5417212	  795.9	  580.2	 3950.0	...
5417213	  796.0	  580.1	 3950.0	...
5417214	  796.0	  580.2	 3951.0	...
5417215	  796.1	  580.4	 3951.0	...
5417216	  796.3	  580.8	 3952.0	...
5417217	  796.5	  581.0	 3952.0	...
5417218	  796.6	  581.2	 3951.0	...
5417219	  796.5	  581.2	 3952.0	...
5417220	  796.4	  581.0	 3953.0	...
5417221	  796.5	  581.0	 3955.0	...
5417222	  796.7	  581.1	 3957.0	...
5417223	  796.9	  581.3	 3959.0	...
5417224	  796.9	  581.5	 3959.0	...
5417225	  796.9	  581.7	 3960.0	...
5417226	  797.0	  581.8	 3961.0	...
5417227	  796.9	  581.8	 3960.0	...
5417228	  796.7	  581.8	 3961.0	...
5417229	  796.5	  581.9	 3961.0	...
5417230	  796.4	  581.9	 3963.0	...
5417231	  796.5	  581.9	 3964.0	...
5417232	  796.6	  582.0	 3966.0	...
5417233	  796.6	  582.1	 3967.0	...
5417234	  796.6	  582.3	 3967.0	...
5417235	  796.6	  582.1	 3967.0	...
5417236	  796.6	  581.9	 3968.0	...
5417237	  796.5	  582.4	 3970.0	...
5417238	  796.4	  583.2	 3971.0	...
5417239	  796.4	  584.0	 3971.0	...
5417240	  796.4	  584.1	 3975.0	...
5417241	  796.5	  584.1	 3980.0	...
5417242	  796.5	  584.0	 3984.0	...
5417243	  796.5	  583.8	 3983.0	...
5417244	  796.4	  583.6	 3982.0	...
5417245	  796.2	  583.3	 3983.0	...
5417246	  796.1	  583.2	 3985.0	...
5417247	  796.1	  583.0	 3986.0	...
5417248	  796.3	  582.9	 3986.0	...
5417249	  796.2	  582.8	 3985.0	...
5417250	  796.1	  582.7	 3984.0	...
5417251	  795.9	  582.7	 3987.0	...
5417252	  796.0	  582.8	 3990.0	...
5417253	  796.0	  582.9	 3993.0	...
5417254	  796.1	  582.9	 3993.0	...
5417255	  796.0	  582.9	 3994.0	...
5417256	  796.0	  582.8	 3996.0	...
5417257	  796.1	  582.6	 3997.0	...
5417258	  796.2	  582.3	 3998.0	...
5417259	  795.9	  582.0	 3999.0	...
5417260	  795.6	  581.8	 3999.0	...
5417261	  795.3	  581.5	 3999.0	...
5417262	  795.3	  581.2	 3999.0	...
5417263	  795.2	  581.1	 4000.0	...
5417264	  795.1	  581.1	 4000.0	...
5417265	  795.1	  581.1	 4000.0	...
5417266	  795.0	  581.1	 4000.0	...
5417267	  794.9	  580.9	 4001.0	...
5417268	  794.9	  580.7	 4001.0	...
5417269	  794.9	  580.8	 4002.0	...
5417270	  795.0	  581.1	 4002.0	...
5417271	  795.0	  581.3	 4004.0	...
5417272	  795.0	  581.2	 4006.0	...
5417273	  795.0	  581.0	 4008.0	...
5417274	  794.9	  580.8	 4008.0	...
5417275	  794.8	  580.6	 4008.0	...
5417276	  794.8	  580.6	 4008.0	...
5417277	  794.8	  580.6	 4007.0	...
5417278	  794.8	  580.3	 4006.0	...
5417279	  794.8	  580.0	 4006.0	...
5417280	  794.7	  579.7	 4005.0	...
5417281	  794.6	  579.7	 4005.0	...
5417282	  794.5	  579.7	 4005.0	...
5417283	  794.8	  579.8	 4007.0	...
5417284	  795.0	  579.8	 4009.0	...
5417285	  795.1	  579.7	 4010.0	...
5417286	  794.9	  579.6	 4011.0	...
5417287	  794.7	  579.6	 4012.0	...
5417288	  794.7	  579.7	 4013.0	...
5417289	  794.7	  579.9	 4016.0	...
5417290	  794.8	  580.1	 4019.0	...
5417291	  794.8	  580.1	 4021.0	...
5417292	  795.0	  580.2	 4021.0	...
5417293	  795.2	  580.3	 4021.0	...
5417294	  795.4	  580.3	 4021.0	...
5417295	  795.3	  580.3	 4021.0	...
5417296	  795.2	  580.3	 4024.0	...
5417297	  795.0	  580.3	 4027.0	...
5417298	  795.0	  580.4	 4031.0	...
5417299	  794.9	  580.5	 4032.0	...
5417300	  794.9	  580.6	 4032.0	...
5417301	  795.0	  580.8	 4031.0	...
5417302	  795.2	  580.9	 4031.0	...
5417303	  795.5	  581.1	 4030.0	...
5417304	  795.2	  581.2	 4030.0	...
5417305	  794.9	  581.3	 4030.0	...
5417306	  794.6	  581.4	 4031.0	...
5417307	  794.8	  581.5	 4031.0	...
5417308	  794.9	  581.6	 4032.0	...
5417309	  795.0	  581.8	 4034.0	...
5417310	  794.9	  581.9	 4037.0	...
5417311	  794.8	  581.9	 4040.0	...
5417312	  794.8	  581.8	 4043.0	...
5417313	  794.8	  581.9	 4044.0	...
5417314	  794.8	  582.0	 4044.0	...
5417315	  794.5	  582.2	 4044.0	...
5417316	  794.3	  582.3	 4046.0	...
5417317	  794.1	  582.4	 4048.0	...
5417318	  794.2	  582.5	 4050.0	...
5417319	  794.2	  582.5	 4052.0	...
5417320	  794.2	  582.6	 4054.0	...
5417321	  794.1	  582.8	 4056.0	...
5417322	  794.1	  582.9	 4057.0	...
5417323	  794.1	  583.0	 4057.0	...
5417324	  794.3	  582.9	 4056.0	...
5417325	  794.4	  582.9	 4057.0	...
5417326	  794.6	  582.8	 4058.0	...
5417327	  794.6	  582.4	 4059.0	...
5417328	  794.6	  582.0	 4059.0	...
5417329	  794.5	  581.4	 4059.0	...
5417330	  794.5	  581.4	 4060.0	...
5417331	  794.6	  581.4	 4063.0	...
5417332	  794.8	  581.6	 4066.0	...
5417333	  795.0	  581.7	 4069.0	...
5417334	  795.1	  581.5	 4069.0	...
5417335	  795.2	  581.1	 4070.0	...
5417336	  795.2	  580.8	 4071.0	...
5417337	  795.1	  580.8	 4072.0	...
5417338	  795.1	  580.9	 4072.0	...
5417339	  795.0	  580.7	 4073.0	...
5417340	  795.1	  580.5	 4073.0	...
5417341	  795.1	  580.4	 4076.0	...
5417342	  795.0	  580.3	 4079.0	...
5417343	  795.1	  580.2	 4082.0	...
5417344	  795.2	  580.1	 4083.0	...
5417345	  795.2	  579.9	 4084.0	...
5417346	  795.2	  579.8	 4087.0	...
5417347	  795.2	  579.8	 4089.0	...
5417348	  795.2	  580.0	 4091.0	...
5417349	  795.1	  580.4	 4091.0	...
5417350	  795.0	  580.6	 4091.0	...
5417351	  794.9	  580.8	 4090.0	...
5417352	  795.2	  580.8	 4091.0	...
5417353	  795.4	  580.7	 4092.0	...
5417354	  795.7	  580.5	 4092.0	...
5417355	  795.8	  580.4	 4091.0	...
5417356	  795.8	  580.2	 4088.0	...
5417357	  795.9	  579.9	 4087.0	...
5417358	  796.0	  579.6	 4088.0	...
5417359	  796.0	  579.3	 4091.0	...
5417360	  796.4	  579.2	 4093.0	...
5417361	  796.6	  579.2	 4096.0	...
5417362	  796.8	  579.3	 4100.0	...
5417363	  796.8	  579.3	 4104.0	...
5417364	  796.7	  579.2	 4105.0	...
5417365	  796.7	  579.1	 4105.0	...
5417366	  796.6	  579.1	 4104.0	...
5417367	  796.4	  579.1	 4103.0	...
5417368	  796.2	  579.2	 4103.0	...
5417369	  795.9	  579.2	 4105.0	...
5417370	  795.7	  579.1	 4106.0	...
5417371	  795.6	  579.0	 4107.0	...
5417372	  795.4	  579.1	 4109.0	...
5417373	  795.2	  579.1	 4111.0	...
MSG	5417374 0000 _ Number On
5417374	  795.1	  579.5	 4115.0	...
5417375	  795.4	  579.9	 4118.0	...
5417376	  795.6	  580.2	 4120.0	...
5417377	  795.9	  580.4	 4122.0	...
5417378	  795.9	  580.6	 4124.0	...
5417379	  795.9	  580.9	 4125.0	...
5417380	  795.9	  580.9	 4124.0	...
5417381	  795.9	  580.9	 4124.0	...
5417382	  795.9	  580.9	 4126.0	...
5417383	  795.8	  580.9	 4128.0	...
5417384	  795.7	  580.8	 4131.0	...
5417385	  795.6	  580.8	 4133.0	...
5417386	  795.6	  580.7	 4133.0	...
5417387	  795.6	  580.5	 4132.0	...
5417388	  795.5	  580.2	 4133.0	...
5417389	  795.5	  580.0	 4134.0	...
5417390	  795.5	  580.0	 4135.0	...
5417391	  795.7	  580.0	 4136.0	...
5417392	  796.1	  579.9	 4137.0	...
5417393	  796.5	  580.1	 4139.0	...
5417394	  796.9	  580.2	 4141.0	...
5417395	  797.1	  580.3	 4144.0	...
5417396	  797.2	  580.1	 4146.0	...
5417397	  797.3	  579.9	 4147.0	...
5417398	  797.3	  579.7	 4147.0	...
5417399	  797.2	  579.7	 4146.0	...
5417400	  797.2	  579.7	 4145.0	...
5417401	  797.2	  579.6	 4145.0	...
5417402	  797.2	  579.6	 4146.0	...
5417403	  797.2	  579.5	 4148.0	...
5417404	  797.2	  579.5	 4150.0	...
5417405	  797.2	  579.5	 4151.0	...
5417406	  797.1	  579.5	 4151.0	...
5417407	  797.0	  579.6	 4152.0	...
5417408	  796.9	  579.6	 4152.0	...
5417409	  796.8	  579.7	 4154.0	...
5417410	  796.8	  579.7	 4156.0	...
5417411	  796.9	  579.6	 4158.0	...
5417412	  797.1	  579.4	 4160.0	...
5417413	  797.2	  579.4	 4162.0	...
5417414	  797.3	  579.4	 4165.0	...
5417415	  797.3	  579.4	 4165.0	...
5417416	  797.3	  579.4	 4165.0	...
5417417	  797.2	  579.4	 4165.0	...
5417418	  797.2	  579.5	 4165.0	...
5417419	  797.2	  579.5	 4167.0	...
5417420	  797.2	  579.3	 4169.0	...
5417421	  797.1	  579.0	 4173.0	...
5417422	  797.0	  578.7	 4176.0	...
5417423	  797.1	  578.8	 4179.0	...
5417424	  797.2	  578.9	 4180.0	...
5417425	  797.6	  579.0	 4181.0	...
5417426	  797.8	  579.1	 4182.0	...
5417427	  798.3	  579.2	 4184.0	...
5417428	  798.5	  579.3	 4186.0	...
5417429	  798.8	  579.4	 4187.0	...
5417430	  798.6	  579.6	 4187.0	...
5417431	  798.3	  579.7	 4187.0	...
5417432	  798.0	  579.7	 4188.0	...
5417433	  797.9	  579.7	 4189.0	...
5417434	  797.8	  579.6	 4190.0	...
5417435	  797.8	  580.0	 4191.0	...
5417436	  797.7	  580.6	 4191.0	...
5417437	  797.5	  581.2	 4192.0	...
5417438	  797.4	  581.5	 4193.0	...
5417439	  797.4	  581.8	 4195.0	...
5417440	  797.4	  582.0	 4197.0	...
5417441	  797.5	  582.1	 4200.0	...
5417442	  797.6	  582.1	 4202.0	...
5417443	  797.6	  582.1	 4202.0	...
5417444	  797.6	  581.6	 4201.0	...
5417445	  797.6	  581.0	 4201.0	...
5417446	  797.7	  580.4	 4201.0	...
5417447	  797.8	  580.3	 4201.0	...
5417448	  798.0	  580.4	 4202.0	...
5417449	  798.2	  580.6	 4202.0	...
5417450	  798.3	  580.6	 4204.0	...
5417451	  798.2	  580.7	 4205.0	...
5417452	  798.0	  580.8	 4206.0	...
5417453	  798.0	  580.9	 4207.0	...
5417454	  798.0	  581.0	 4208.0	...
5417455	  797.9	  581.4	 4209.0	...
5417456	  797.7	  581.7	 4209.0	...
5417457	  797.8	  581.5	 4211.0	...
5417458	  797.9	  581.0	 4213.0	...
5417459	  798.1	  580.8	 4217.0	...
5417460	  798.1	  581.0	 4219.0	...
5417461	  798.2	  581.2	 4221.0	...
5417462	  798.3	  581.2	 4222.0	...
5417463	  798.4	  581.2	 4222.0	...
5417464	  798.4	  581.1	 4221.0	...
5417465	  798.4	  581.1	 4219.0	...
5417466	  798.4	  580.8	 4219.0	...
5417467	  798.3	  580.6	 4222.0	...
5417468	  798.4	  580.6	 4226.0	...
5417469	  798.5	  580.9	 4228.0	...
5417470	  798.5	  581.2	 4228.0	...
5417471	  798.4	  581.2	 4229.0	...
5417472	  798.4	  581.2	 4230.0	...
5417473	  798.3	  581.2	 4230.0	...
5417474	  798.3	  581.2	 4232.0	...
5417475	  798.2	  581.1	 4235.0	...
5417476	  798.0	  581.1	 4238.0	...
5417477	  797.9	  581.4	 4239.0	...
5417478	  797.9	  581.7	 4240.0	...
5417479	  798.1	  581.9	 4240.0	...
5417480	  798.2	  581.7	 4241.0	...
5417481	  798.4	  581.6	 4242.0	...
5417482	  798.2	  581.5	 4242.0	...
5417483	  798.0	  581.5	 4242.0	...
5417484	  797.9	  581.5	 4243.0	...
5417485	  798.1	  581.5	 4245.0	...
5417486	  798.5	  581.7	 4248.0	...
5417487	  798.9	  582.0	 4249.0	...
5417488	  798.9	  582.4	 4249.0	...
5417489	  798.7	  582.7	 4249.0	...
5417490	  798.7	  582.7	 4250.0	...
5417491	  798.8	  582.8	 4251.0	...
5417492	  799.1	  582.7	 4252.0	...
5417493	  799.2	  582.8	 4251.0	...
5417494	  799.3	  582.8	 4251.0	...
5417495	  799.3	  582.9	 4252.0	...
5417496	  799.2	  583.1	 4254.0	...
5417497	  799.2	  583.2	 4255.0	...
5417498	  799.1	  583.4	 4255.0	...
5417499	  799.2	  583.5	 4256.0	...
5417500	  799.3	  583.5	 4256.0	...
5417501	  799.4	  583.4	 4256.0	...
5417502	  799.5	  582.9	 4256.0	...
5417503	  799.6	  582.5	 4256.0	...
5417504	  799.7	  582.1	 4258.0	...
5417505	  799.6	  582.2	 4261.0	...
5417506	  799.6	  582.2	 4264.0	...
5417507	  799.5	  582.3	 4263.0	...
5417508	  799.5	  582.3	 4261.0	...
5417509	  799.5	  582.3	 4260.0	...
5417510	  799.6	  582.3	 4260.0	...
5417511	  799.6	  582.3	 4260.0	...
5417512	  799.6	  582.5	 4260.0	...
5417513	  799.8	  582.6	 4261.0	...
5417514	  800.0	  582.8	 4263.0	...
5417515	  800.2	  582.9	 4265.0	...
5417516	  800.2	  583.0	 4266.0	...
5417517	  800.1	  583.1	 4269.0	...
5417518	  800.0	  583.1	 4272.0	...
5417519	  800.1	  583.2	 4276.0	...
5417520	  800.3	  583.2	 4276.0	...
5417521	  800.5	  583.1	 4274.0	...
5417522	  800.4	  583.2	 4277.0	...
5417523	  800.3	  583.2	 4281.0	...
5417524	  800.2	  583.3	 4285.0	...
5417525	  799.9	  583.6	 4284.0	...
5417526	  799.5	  583.8	 4284.0	...
5417527	  799.1	  584.2	 4284.0	...
5417528	  799.0	  584.3	 4285.0	...
5417529	  799.0	  584.4	 4287.0	...
5417530	  799.1	  584.3	 4289.0	...
5417531	  799.1	  584.3	 4289.0	...
5417532	  798.9	  584.1	 4290.0	...
5417533	  798.8	  583.9	 4291.0	...
5417534	  798.8	  583.7	 4293.0	...
5417535	  798.8	  583.7	 4295.0	...
5417536	  798.8	  583.7	 4297.0	...
5417537	  798.9	  583.9	 4298.0	...
5417538	  799.1	  584.0	 4298.0	...
5417539	  799.3	  584.1	 4298.0	...
5417540	  799.3	  584.5	 4298.0	...
5417541	  799.2	  584.9	 4299.0	...
5417542	  799.1	  585.3	 4300.0	...
5417543	  799.2	  585.2	 4301.0	...
5417544	  799.1	  585.2	 4301.0	...
5417545	  799.1	  585.1	 4302.0	...
5417546	  798.9	  585.1	 4301.0	...
5417547	  798.9	  585.2	 4301.0	...
5417548	  798.9	  585.4	 4301.0	...
5417549	  799.0	  585.3	 4304.0	...
5417550	  799.2	  585.1	 4306.0	...
5417551	  799.2	  584.9	 4308.0	...
5417552	  799.3	  584.8	 4308.0	...
5417553	  799.3	  584.8	 4310.0	...
5417554	  799.2	  584.8	 4312.0	...
5417555	  799.1	  584.9	 4314.0	...
5417556	  799.0	  585.0	 4313.0	...
5417557	  798.9	  585.1	 4313.0	...
5417558	  798.9	  585.2	 4314.0	...
5417559	  798.9	  585.2	 4315.0	...
5417560	  798.9	  585.2	 4317.0	...
5417561	  799.0	  585.1	 4317.0	...
5417562	  799.1	  585.3	 4318.0	...
5417563	  799.1	  585.6	 4319.0	...
5417564	  799.2	  586.0	 4321.0	...
5417565	  799.2	  586.0	 4322.0	...
5417566	  799.2	  585.9	 4322.0	...
5417567	  799.4	  585.7	 4323.0	...
5417568	  799.7	  585.5	 4323.0	...
5417569	  799.9	  585.3	 4324.0	...
5417570	  799.7	  585.2	 4325.0	...
5417571	  799.6	  585.5	 4328.0	...
5417572	  799.6	  585.8	 4331.0	...
5417573	  799.6	  585.8	 4333.0	...
5417574	  799.7	  585.4	 4335.0	...
5417575	  799.8	  585.2	 4337.0	...
5417576	  799.7	  585.4	 4337.0	...
5417577	  799.5	  585.6	 4338.0	...
5417578	  799.2	  585.6	 4338.0	...
5417579	  799.2	  585.6	 4338.0	...
5417580	  799.1	  585.6	 4339.0	...
5417581	  799.1	  585.6	 4340.0	...
5417582	  799.2	  585.6	 4342.0	...
5417583	  799.3	  585.6	 4342.0	...
5417584	  799.4	  585.6	 4342.0	...
5417585	  799.6	  585.7	 4343.0	...
5417586	  799.8	  585.9	 4344.0	...
5417587	  799.9	  586.2	 4345.0	...
5417588	  799.8	  586.3	 4344.0	...
5417589	  799.5	  586.1	 4345.0	...
5417590	  799.3	  585.9	 4347.0	...
5417591	  799.2	  586.1	 4349.0	...
5417592	  799.2	  586.5	 4349.0	...
5417593	  799.2	  587.0	 4350.0	...
5417594	  799.2	  586.9	 4351.0	...
5417595	  799.4	  586.9	 4351.0	...
5417596	  799.7	  586.9	 4351.0	...
5417597	  800.0	  587.2	 4350.0	...
5417598	  800.1	  587.5	 4349.0	...
5417599	  800.2	  587.8	 4348.0	...
5417600	  800.4	  587.8	 4348.0	...
5417601	  800.6	  587.7	 4347.0	...
5417602	  800.6	  587.5	 4347.0	...
5417603	  800.7	  587.2	 4347.0	...
5417604	  800.6	  587.1	 4348.0	...
5417605	  800.6	  587.1	 4348.0	...
5417606	  800.5	  587.3	 4348.0	...
5417607	  800.5	  587.5	 4348.0	...
5417608	  800.4	  587.7	 4347.0	...
5417609	  800.4	  587.7	 4347.0	...
5417610	  800.4	  587.9	 4346.0	...
5417611	  800.5	  588.1	 4347.0	...
5417612	  800.6	  588.2	 4348.0	...
5417613	  800.6	  588.2	 4349.0	...
5417614	  800.6	  588.2	 4352.0	...
5417615	  800.5	  588.2	 4354.0	...
5417616	  800.5	  588.2	 4356.0	...
5417617	  800.4	  588.0	 4355.0	...
5417618	  800.5	  587.8	 4354.0	...
5417619	  800.5	  587.4	 4353.0	...
5417620	  800.5	  587.3	 4354.0	...
5417621	  800.6	  587.1	 4356.0	...
5417622	  800.6	  587.0	 4358.0	...
5417623	  800.6	  586.9	 4361.0	...
5417624	  800.6	  586.8	 4360.0	...
5417625	  800.5	  586.7	 4360.0	...
5417626	  800.5	  587.3	 4361.0	...
5417627	  800.6	  587.9	 4364.0	...
5417628	  800.6	  588.2	 4365.0	...
5417629	  800.5	  587.7	 4365.0	...
5417630	  800.4	  587.2	 4365.0	...
5417631	  800.5	  587.3	 4366.0	...
5417632	  800.5	  587.6	 4367.0	...
5417633	  800.6	  587.8	 4366.0	...
5417634	  800.7	  587.9	 4366.0	...
5417635	  800.8	  588.1	 4366.0	...
5417636	  800.9	  588.4	 4366.0	...
5417637	  800.9	  588.5	 4366.0	...
5417638	  800.9	  588.6	 4366.0	...
5417639	  800.9	  588.7	 4369.0	...
5417640	  800.8	  588.5	 4372.0	...
5417641	  800.8	  588.3	 4374.0	...
5417642	  800.7	  588.0	 4374.0	...
5417643	  800.8	  588.1	 4374.0	...
5417644	  800.8	  588.2	 4374.0	...
5417645	  800.8	  588.1	 4374.0	...
5417646	  800.7	  587.8	 4374.0	...
5417647	  800.7	  587.6	 4372.0	...
5417648	  800.6	  587.2	 4371.0	...
5417649	  800.6	  586.4	 4371.0	...
5417650	  800.2	  585.4	 4373.0	...
5417651	  799.8	  584.2	 4374.0	...
5417652	  799.5	  582.9	 4376.0	...
5417653	  799.7	  581.4	 4378.0	...
5417654	  799.9	  580.0	 4380.0	...
5417655	  800.1	  578.7	 4382.0	...
5417656	  800.2	  577.7	 4383.0	...
5417657	  800.6	  577.2	 4383.0	...
5417658	  801.0	  577.1	 4383.0	...
5417659	  801.7	  576.9	 4383.0	...
5417660	  802.1	  576.8	 4383.0	...
5417661	  802.5	  577.1	 4383.0	...
5417662	  802.7	  577.3	 4385.0	...
5417663	  803.1	  577.6	 4387.0	...
5417664	  803.6	  578.1	 4388.0	...
5417665	  804.0	  578.6	 4388.0	...
5417666	  804.0	  579.1	 4389.0	...
5417667	  804.0	  579.0	 4390.0	...
5417668	  804.0	  579.0	 4392.0	...
5417669	  804.0	  578.8	 4393.0	...
5417670	  803.7	  578.4	 4394.0	...
5417671	  803.4	  578.0	 4394.0	...
5417672	  803.2	  577.8	 4394.0	...
5417673	  802.9	  577.8	 4394.0	...
5417674	  802.6	  577.7	 4393.0	...
5417675	  802.3	  577.5	 4393.0	...
5417676	  802.2	  577.3	 4393.0	...
MSG	5417677 0000 _ Number Off
5417677	  802.1	  577.2	 4393.0	...
5417678	  802.1	  577.6	 4393.0	...
5417679	  802.2	  578.0	 4393.0	...
5417680	  802.4	  578.6	 4393.0	...
5417681	  802.5	  579.1	 4394.0	...
5417682	  802.6	  579.7	 4397.0	...
5417683	  802.6	  580.2	 4399.0	...
5417684	  802.4	  580.4	 4400.0	...
5417685	  802.2	  581.1	 4399.0	...
5417686	  802.2	  581.8	 4398.0	...
5417687	  802.3	  582.3	 4398.0	...
5417688	  802.4	  582.1	 4399.0	...
5417689	  802.5	  581.8	 4399.0	...
5417690	  802.7	  581.6	 4400.0	...
5417691	  802.6	  581.8	 4400.0	...
5417692	  802.5	  582.1	 4401.0	...
5417693	  802.2	  582.4	 4401.0	...
5417694	  801.9	  582.4	 4400.0	...
5417695	  801.7	  582.5	 4399.0	...
5417696	  801.7	  582.3	 4397.0	...
5417697	  801.7	  582.1	 4397.0	...
5417698	  801.6	  581.8	 4399.0	...
5417699	  801.7	  581.7	 4401.0	...
5417700	  801.8	  582.0	 4403.0	...
5417701	  801.9	  582.4	 4404.0	...
5417702	  801.9	  582.7	 4404.0	...
5417703	  801.8	  582.7	 4405.0	...
5417704	  801.8	  582.7	 4405.0	...
5417705	  801.9	  582.6	 4405.0	...
5417706	  802.0	  582.6	 4404.0	...
5417707	  802.2	  582.5	 4407.0	...
5417708	  802.2	  582.5	 4412.0	...
5417709	  802.2	  582.5	 4416.0	...
5417710	  802.2	  582.5	 4417.0	...
5417711	  802.2	  582.5	 4417.0	...
5417712	  802.3	  582.5	 4417.0	...
5417713	  802.5	  582.5	 4417.0	...
5417714	  802.6	  582.5	 4419.0	...
5417715	  802.6	  582.6	 4421.0	...
5417716	  802.6	  582.8	 4422.0	...
5417717	  802.5	  583.1	 4423.0	...
5417718	  802.5	  583.2	 4423.0	...
5417719	  802.4	  583.4	 4424.0	...
5417720	  802.2	  583.2	 4425.0	...
5417721	  802.1	  582.9	 4426.0	...
5417722	  802.0	  582.6	 4426.0	...
5417723	  802.0	  582.6	 4426.0	...
5417724	  801.9	  582.5	 4428.0	...
5417725	  802.1	  582.4	 4431.0	...
5417726	  802.4	  582.3	 4434.0	...
5417727	  802.7	  582.5	 4434.0	...
5417728	  802.9	  582.7	 4434.0	...
5417729	  803.2	  583.1	 4433.0	...
5417730	  803.6	  583.2	 4434.0	...
5417731	  803.9	  583.4	 4434.0	...
5417732	  803.6	  583.6	 4435.0	...
5417733	  803.3	  583.7	 4436.0	...
5417734	  803.0	  583.8	 4437.0	...
5417735	  803.0	  583.7	 4437.0	...
5417736	  803.0	  583.5	 4437.0	...
5417737	  803.0	  583.3	 4437.0	...
5417738	  802.9	  583.1	 4437.0	...
5417739	  802.9	  583.0	 4437.0	...
5417740	  803.0	  583.2	 4438.0	...
5417741	  803.1	  583.4	 4439.0	...
5417742	  803.3	  583.3	 4438.0	...
5417743	  803.4	  583.1	 4437.0	...
5417744	  803.7	  583.1	 4437.0	...
5417745	  804.0	  583.2	 4436.0	...
5417746	  804.3	  583.4	 4436.0	...
5417747	  804.2	  583.4	 4437.0	...
5417748	  804.4	  583.4	 4441.0	...
5417749	  804.5	  583.4	 4445.0	...
5417750	  804.7	  583.2	 4448.0	...
5417751	  804.6	  583.2	 4448.0	...
5417752	  804.5	  582.9	 4447.0	...
5417753	  804.5	  582.8	 4446.0	...
5417754	  804.5	  582.7	 4444.0	...
5417755	  804.6	  582.8	 4444.0	...
5417756	  804.6	  582.9	 4443.0	...
5417757	  804.5	  583.1	 4442.0	...
5417758	  804.2	  583.1	 4441.0	...
5417759	  803.9	  583.1	 4439.0	...
5417760	  803.7	  583.2	 4439.0	...
5417761	  803.8	  583.5	 4441.0	...
5417762	  804.0	  583.8	 4442.0	...
5417763	  804.1	  584.1	 4444.0	...
5417764	  804.2	  584.1	 4443.0	...
5417765	  804.2	  584.0	 4446.0	...
5417766	  804.1	  584.0	 4448.0	...
5417767	  803.9	  583.9	 4450.0	...
5417768	  803.7	  583.7	 4450.0	...
5417769	  803.6	  583.5	 4452.0	...
5417770	  803.5	  583.2	 4455.0	...
5417771	  803.5	  583.2	 4458.0	...
5417772	  803.6	  583.8	 4457.0	...
5417773	  803.9	  584.4	 4457.0	...
5417774	  804.1	  585.0	 4455.0	...
5417775	  804.3	  585.1	 4455.0	...
5417776	  804.2	  585.2	 4455.0	...
5417777	  804.2	  585.2	 4456.0	...
5417778	  804.4	  585.1	 4458.0	...
5417779	  804.7	  585.1	 4459.0	...
5417780	  804.9	  585.0	 4460.0	...
5417781	  804.9	  585.0	 4460.0	...
5417782	  804.8	  585.0	 4460.0	...
5417783	  804.8	  584.9	 4460.0	...
5417784	  804.8	  584.9	 4460.0	...
5417785	  804.8	  584.8	 4460.0	...
5417786	  804.6	  584.9	 4458.0	...
5417787	  804.5	  584.9	 4457.0	...
5417788	  804.4	  584.9	 4457.0	...
5417789	  804.6	  584.9	 4458.0	...
5417790	  804.7	  585.2	 4459.0	...
5417791	  804.8	  585.5	 4459.0	...
5417792	  804.9	  585.7	 4458.0	...
5417793	  804.8	  585.8	 4459.0	...
5417794	  804.7	  585.8	 4460.0	...
5417795	  804.5	  585.7	 4461.0	...
5417796	  804.5	  585.6	 4460.0	...
5417797	  804.4	  585.4	 4459.0	...
5417798	  804.3	  585.3	 4459.0	...
5417799	  804.3	  585.2	 4460.0	...
5417800	  804.3	  585.2	 4460.0	...
5417801	  804.4	  585.1	 4459.0	...
5417802	  804.4	  584.9	 4458.0	...
5417803	  804.4	  584.7	 4458.0	...
5417804	  804.3	  584.6	 4458.0	...
5417805	  804.3	  584.6	 4458.0	...
5417806	  804.5	  584.5	 4459.0	...
5417807	  804.7	  584.4	 4461.0	...
5417808	  804.7	  584.5	 4462.0	...
5417809	  804.5	  584.5	 4463.0	...
5417810	  804.3	  584.4	 4461.0	...
5417811	  804.6	  584.2	 4457.0	...
5417812	  804.9	  584.0	 4453.0	...
5417813	  805.0	  584.0	 4451.0	...
5417814	  804.8	  584.3	 4451.0	...
5417815	  804.5	  584.6	 4452.0	...
5417816	  804.5	  584.6	 4452.0	...
5417817	  804.5	  584.5	 4454.0	...
5417818	  804.6	  584.3	 4454.0	...
5417819	  804.7	  584.2	 4455.0	...
5417820	  804.8	  584.2	 4454.0	...
5417821	  804.9	  584.1	 4453.0	...
5417822	  805.0	  584.0	 4456.0	...
5417823	  805.1	  583.8	 4459.0	...
5417824	  805.0	  583.7	 4462.0	...
5417825	  804.8	  583.6	 4461.0	...
5417826	  804.7	  583.7	 4459.0	...
5417827	  804.5	  583.8	 4459.0	...
5417828	  804.4	  583.8	 4459.0	...
5417829	  804.2	  583.6	 4458.0	...
5417830	  804.1	  583.5	 4459.0	...
5417831	  804.1	  583.5	 4459.0	...
5417832	  804.1	  583.6	 4460.0	...
5417833	  804.3	  583.7	 4463.0	...
5417834	  804.3	  583.7	 4465.0	...
5417835	  804.3	  583.7	 4467.0	...
5417836	  804.3	  583.6	 4465.0	...
5417837	  804.3	  583.6	 4464.0	...
5417838	  804.2	  583.7	 4464.0	...
5417839	  804.2	  583.7	 4464.0	...
5417840	  804.0	  583.6	 4463.0	...
5417841	  804.0	  583.5	 4462.0	...
5417842	  804.1	  583.3	 4464.0	...
5417843	  804.4	  583.3	 4467.0	...
5417844	  804.6	  583.1	 4469.0	...
5417845	  804.6	  583.1	 4469.0	...
5417846	  804.6	  583.0	 4469.0	...
5417847	  804.7	  582.9	 4470.0	...
5417848	  804.7	  582.9	 4471.0	...
5417849	  804.6	  582.9	 4471.0	...
5417850	  804.5	  582.9	 4471.0	...
5417851	  804.4	  583.0	 4470.0	...
5417852	  804.4	  583.0	 4469.0	...
5417853	  804.6	  582.9	 4468.0	...
5417854	  804.7	  583.0	 4467.0	...
5417855	  804.7	  583.1	 4467.0	...
5417856	  804.5	  583.2	 4466.0	...
5417857	  804.3	  583.2	 4466.0	...
5417858	  804.3	  583.1	 4466.0	...
5417859	  804.5	  583.0	 4468.0	...
5417860	  804.7	  583.0	 4472.0	...
5417861	  804.8	  582.9	 4475.0	...
5417862	  804.6	  582.9	 4476.0	...
5417863	  804.5	  583.0	 4475.0	...
5417864	  804.4	  583.1	 4475.0	...
5417865	  804.4	  583.2	 4474.0	...
5417866	  804.5	  583.4	 4473.0	...
5417867	  804.5	  583.4	 4472.0	...
5417868	  804.5	  583.4	 4473.0	...
5417869	  804.5	  583.4	 4472.0	...
5417870	  804.4	  583.4	 4472.0	...
5417871	  804.3	  583.4	 4472.0	...
5417872	  804.3	  583.3	 4472.0	...
5417873	  804.4	  583.0	 4472.0	...
5417874	  804.5	  582.8	 4473.0	...
5417875	  804.4	  582.6	 4473.0	...
5417876	  804.2	  582.7	 4473.0	...
5417877	  804.1	  582.7	 4473.0	...
5417878	  804.2	  582.6	 4475.0	...
5417879	  804.2	  582.5	 4477.0	...
5417880	  804.3	  582.5	 4478.0	...
5417881	  804.4	  582.4	 4477.0	...
5417882	  804.5	  582.3	 4476.0	...
5417883	  804.4	  582.3	 4476.0	...
5417884	  804.3	  582.2	 4478.0	...
5417885	  804.2	  582.1	 4479.0	...
5417886	  804.2	  581.9	 4479.0	...
5417887	  804.3	  581.9	 4480.0	...
5417888	  804.4	  581.7	 4480.0	...
MSG	5417889 0000 _ Number On
5417889	  804.5	  581.5	 4479.0	...
5417890	  804.6	  581.3	 4478.0	...
5417891	  804.6	  581.3	 4478.0	...
5417892	  804.6	  581.4	 4479.0	...
5417893	  804.5	  581.6	 4480.0	...
5417894	  804.5	  582.0	 4480.0	...
5417895	  804.6	  582.3	 4480.0	...
5417896	  804.6	  582.6	 4479.0	...
5417897	  804.6	  582.6	 4480.0	...
5417898	  804.6	  582.7	 4481.0	...
5417899	  804.6	  582.6	 4481.0	...
5417900	  804.6	  582.4	 4481.0	...
5417901	  804.6	  582.5	 4481.0	...
5417902	  804.8	  582.6	 4481.0	...
5417903	  805.0	  582.6	 4481.0	...
5417904	  805.1	  582.4	 4481.0	...
5417905	  804.9	  582.2	 4482.0	...
5417906	  805.0	  582.0	 4482.0	...
5417907	  805.2	  582.0	 4481.0	...
5417908	  805.4	  582.1	 4480.0	...
5417909	  805.4	  582.1	 4479.0	...
5417910	  805.3	  582.0	 4481.0	...
5417911	  805.3	  582.0	 4483.0	...
5417912	  805.2	  582.1	 4485.0	...
5417913	  805.2	  582.2	 4484.0	...
5417914	  805.2	  582.2	 4483.0	...
5417915	  805.0	  582.1	 4484.0	...
5417916	  804.8	  582.2	 4485.0	...
5417917	  804.7	  582.7	 4485.0	...
5417918	  804.7	  583.1	 4485.0	...
5417919	  804.7	  583.4	 4487.0	...
5417920	  804.7	  583.3	 4490.0	...
5417921	  804.7	  583.4	 4492.0	...
5417922	  804.7	  583.5	 4494.0	...
5417923	  804.7	  583.5	 4496.0	...
5417924	  804.5	  583.5	 4498.0	...
5417925	  804.3	  583.6	 4498.0	...
5417926	  804.3	  583.6	 4499.0	...
5417927	  804.4	  583.6	 4499.0	...
5417928	  804.4	  583.7	 4500.0	...
5417929	  804.2	  583.7	 4499.0	...
5417930	  803.9	  583.8	 4499.0	...
5417931	  803.8	  583.6	 4500.0	...
5417932	  803.8	  583.5	 4501.0	...
5417933	  804.0	  583.3	 4502.0	...
5417934	  804.1	  583.3	 4500.0	...
5417935	  804.2	  583.2	 4499.0	...
5417936	  804.1	  583.1	 4498.0	...
5417937	  804.1	  582.9	 4498.0	...
5417938	  804.0	  582.9	 4496.0	...
5417939	  803.9	  582.8	 4495.0	...
5417940	  803.8	  582.7	 4495.0	...
5417941	  803.6	  582.7	 4496.0	...
5417942	  803.5	  582.3	 4497.0	...
5417943	  803.7	  581.8	 4499.0	...
5417944	  804.0	  581.4	 4498.0	...
5417945	  803.9	  581.4	 4497.0	...
5417946	  803.7	  581.7	 4495.0	...
5417947	  803.7	  581.9	 4495.0	...
5417948	  804.1	  582.1	 4494.0	...
5417949	  804.1	  582.1	 4496.0	...
5417950	  803.9	  582.1	 4498.0	...
5417951	  803.5	  581.9	 4500.0	...
5417952	  803.4	  581.6	 4499.0	...
5417953	  803.3	  581.8	 4498.0	...
5417954	  803.4	  582.1	 4499.0	...
5417955	  803.4	  582.4	 4501.0	...
5417956	  803.4	  582.4	 4499.0	...
5417957	  803.4	  582.4	 4496.0	...
5417958	  803.3	  582.3	 4496.0	...
5417959	  803.4	  582.1	 4499.0	...
5417960	  803.4	  582.0	 4502.0	...
5417961	  803.4	  582.1	 4502.0	...
5417962	  803.5	  582.1	 4502.0	...
5417963	  803.6	  582.3	 4503.0	...
5417964	  803.4	  582.5	 4504.0	...
5417965	  803.2	  582.7	 4503.0	...
5417966	  803.1	  582.6	 4502.0	...
5417967	  803.2	  582.5	 4502.0	...
5417968	  803.3	  582.5	 4502.0	...
5417969	  803.4	  582.5	 4502.0	...
5417970	  803.5	  582.5	 4503.0	...
5417971	  803.5	  582.9	 4503.0	...
5417972	  803.5	  583.4	 4504.0	...
5417973	  803.5	  583.7	 4506.0	...
5417974	  803.0	  583.8	 4508.0	...
5417975	  802.6	  583.9	 4509.0	...
5417976	  802.4	  584.0	 4510.0	...
5417977	  802.6	  583.9	 4511.0	...
5417978	  802.9	  583.7	 4512.0	...
5417979	  803.0	  583.5	 4512.0	...
5417980	  803.1	  583.5	 4512.0	...
5417981	  803.1	  583.5	 4514.0	...
5417982	  802.8	  583.6	 4517.0	...
5417983	  802.4	  583.6	 4518.0	...
5417984	  802.4	  583.6	 4517.0	...
5417985	  802.8	  583.8	 4516.0	...
5417986	  803.1	  584.0	 4516.0	...
5417987	  803.0	  583.9	 4517.0	...
5417988	  802.9	  583.7	 4518.0	...
5417989	  802.8	  583.5	 4519.0	...
5417990	  802.8	  583.4	 4519.0	...
5417991	  802.8	  583.4	 4518.0	...
5417992	  802.8	  583.2	 4517.0	...
5417993	  802.7	  583.2	 4517.0	...
5417994	  802.2	  583.0	 4518.0	...
5417995	  801.8	  582.8	 4518.0	...
5417996	  801.2	  582.8	 4518.0	...
5417997	  801.1	  582.8	 4517.0	...
5417998	  801.0	  582.8	 4516.0	...
5417999	  801.0	  582.8	 4515.0	...
5418000	  800.7	  582.6	 4514.0	...
5418001	  800.5	  582.4	 4514.0	...
5418002	  800.5	  582.4	 4516.0	...
5418003	  800.6	  582.5	 4519.0	...
5418004	  800.8	  583.0	 4521.0	...
5418005	  801.1	  583.4	 4520.0	...
5418006	  801.3	  583.6	 4521.0	...
5418007	  801.3	  583.5	 4521.0	...
5418008	  801.2	  583.1	 4522.0	...
5418009	  801.1	  582.8	 4522.0	...
5418010	  801.1	  582.6	 4522.0	...
5418011	  801.2	  582.5	 4521.0	...
5418012	  801.3	  582.4	 4524.0	...
5418013	  801.4	  582.4	 4526.0	...
5418014	  801.5	  582.5	 4529.0	...
5418015	  801.5	  582.5	 4530.0	...
5418016	  801.5	  582.5	 4530.0	...
5418017	  801.4	  582.3	 4530.0	...
5418018	  801.3	  582.1	 4529.0	...
5418019	  801.1	  582.1	 4528.0	...
5418020	  801.0	  582.2	 4529.0	...
5418021	  800.7	  582.5	 4531.0	...
5418022	  800.4	  582.7	 4533.0	...
5418023	  800.3	  583.3	 4532.0	...
5418024	  800.2	  583.7	 4535.0	...
5418025	  800.0	  584.5	 4538.0	...
5418026	  799.7	  584.9	 4542.0	...
5418027	  799.3	  585.2	 4543.0	...
5418028	  799.2	  585.1	 4544.0	...
5418029	  799.2	  584.9	 4543.0	...
5418030	  799.2	  584.8	 4543.0	...
5418031	  799.2	  584.7	 4541.0	...
5418032	  799.3	  584.6	 4539.0	...
5418033	  799.2	  584.6	 4538.0	...
5418034	  799.2	  584.6	 4539.0	...
5418035	  799.2	  584.7	 4540.0	...
5418036	  799.2	  584.7	 4540.0	...
5418037	  799.2	  584.8	 4539.0	...
5418038	  799.1	  584.8	 4538.0	...
5418039	  799.0	  584.9	 4537.0	...
5418040	  799.0	  584.9	 4537.0	...
5418041	  799.0	  584.9	 4538.0	...
5418042	  799.2	  584.8	 4540.0	...
5418043	  799.3	  584.6	 4541.0	...
5418044	  799.5	  584.5	 4543.0	...
5418045	  799.5	  584.4	 4543.0	...
5418046	  799.4	  584.3	 4542.0	...
5418047	  799.3	  584.2	 4542.0	...
5418048	  799.2	  584.2	 4541.0	...
5418049	  799.0	  584.1	 4540.0	...
5418050	  798.8	  584.0	 4538.0	...
5418051	  798.7	  584.0	 4537.0	...
5418052	  798.7	  584.1	 4538.0	...
5418053	  798.8	  584.1	 4539.0	...
5418054	  798.9	  584.1	 4540.0	...
5418055	  799.0	  584.1	 4541.0	...
5418056	  798.9	  584.1	 4542.0	...
5418057	  799.1	  584.1	 4543.0	...
5418058	  799.3	  584.1	 4544.0	...
5418059	  799.6	  584.2	 4545.0	...
5418060	  799.6	  584.2	 4545.0	...
5418061	  799.4	  584.0	 4544.0	...
5418062	  799.3	  583.8	 4543.0	...
5418063	  799.3	  583.5	 4543.0	...
5418064	  799.2	  583.5	 4544.0	...
5418065	  799.0	  583.5	 4546.0	...
5418066	  798.8	  583.6	 4548.0	...
5418067	  798.8	  583.6	 4549.0	...
5418068	  798.8	  583.6	 4549.0	...
5418069	  799.0	  583.8	 4549.0	...
5418070	  799.2	  584.0	 4549.0	...
5418071	  799.3	  584.2	 4550.0	...
5418072	  799.4	  584.2	 4550.0	...
5418073	  799.4	  584.2	 4550.0	...
5418074	  799.4	  584.3	 4549.0	...
5418075	  799.4	  584.3	 4548.0	...
5418076	  799.4	  584.3	 4548.0	...
5418077	  799.5	  584.2	 4547.0	...
5418078	  799.2	  584.0	 4549.0	...
5418079	  799.0	  584.0	 4552.0	...
5418080	  798.7	  584.0	 4554.0	...
5418081	  798.7	  584.0	 4554.0	...
5418082	  798.5	  583.8	 4554.0	...
5418083	  798.3	  583.6	 4554.0	...
5418084	  798.1	  583.4	 4554.0	...
5418085	  798.1	  583.4	 4553.0	...
5418086	  798.1	  583.5	 4553.0	...
5418087	  798.1	  583.5	 4552.0	...
5418088	  797.8	  583.6	 4552.0	...
5418089	  797.4	  583.5	 4552.0	...
5418090	  797.0	  583.5	 4552.0	...
5418091	  797.0	  583.4	 4551.0	...
5418092	  797.0	  583.5	 4551.0	...
5418093	  797.0	  583.4	 4551.0	...
5418094	  797.0	  583.3	 4553.0	...
5418095	  797.1	  583.2	 4556.0	...
5418096	  797.2	  583.1	 4558.0	...
5418097	  797.3	  583.0	 4558.0	...
5418098	  797.3	  582.9	 4556.0	...
5418099	  797.3	  582.9	 4556.0	...
5418100	  797.3	  582.9	 4556.0	...
5418101	  797.3	  583.3	 4557.0	...
5418102	  797.3	  583.7	 4557.0	...
5418103	  797.3	  584.0	 4556.0	...
5418104	  797.3	  584.1	 4558.0	...
5418105	  797.4	  584.1	 4561.0	...
5418106	  797.3	  584.1	 4564.0	...
5418107	  797.3	  584.1	 4565.0	...
5418108	  797.4	  584.1	 4564.0	...
5418109	  797.3	  584.3	 4563.0	...
5418110	  797.2	  584.4	 4564.0	...
5418111	  797.2	  584.5	 4565.0	...
5418112	  797.2	  584.4	 4567.0	...
5418113	  797.2	  584.4	 4567.0	...
5418114	  797.3	  584.4	 4568.0	...
5418115	  797.7	  584.4	 4569.0	...
5418116	  798.0	  584.4	 4571.0	...
5418117	  798.2	  584.4	 4572.0	...
5418118	  798.2	  584.4	 4574.0	...
5418119	  798.2	  584.3	 4574.0	...
5418120	  798.3	  584.4	 4575.0	...
5418121	  798.4	  584.4	 4575.0	...
5418122	  798.5	  584.4	 4576.0	...
5418123	  798.7	  584.5	 4574.0	...
5418124	  798.7	  584.6	 4572.0	...
5418125	  798.7	  584.7	 4570.0	...
5418126	  798.6	  584.6	 4569.0	...
5418127	  798.7	  584.6	 4568.0	...
5418128	  798.7	  584.5	 4568.0	...
5418129	  798.8	  584.5	 4570.0	...
5418130	  798.9	  584.5	 4572.0	...
5418131	  798.7	  584.5	 4575.0	...
5418132	  798.4	  584.9	 4576.0	...
5418133	  798.1	  585.3	 4577.0	...
5418134	  798.2	  585.8	 4577.0	...
5418135	  798.3	  585.9	 4578.0	...
5418136	  797.8	  586.1	 4578.0	...
5418137	  797.3	  586.2	 4579.0	...
5418138	  796.7	  586.2	 4579.0	...
5418139	  796.5	  586.1	 4579.0	...
5418140	  796.4	  585.9	 4579.0	...
5418141	  796.4	  585.1	 4581.0	...
5418142	  796.5	  584.2	 4583.0	...
5418143	  796.6	  583.1	 4583.0	...
5418144	  796.7	  582.2	 4582.0	...
5418145	  797.1	  581.2	 4581.0	...
5418146	  797.6	  579.5	 4582.0	...
5418147	  798.5	  577.9	 4583.0	...
5418148	  799.0	  575.7	 4584.0	...
5418149	  799.9	  574.5	 4584.0	...
5418150	  800.9	  573.2	 4585.0	...
5418151	  801.8	  572.4	 4585.0	...
5418152	  802.9	  571.5	 4585.0	...
5418153	  803.9	  570.4	 4587.0	...
5418154	  804.7	  569.8	 4589.0	...
5418155	  805.1	  569.3	 4590.0	...
5418156	  805.4	  569.0	 4588.0	...
5418157	  805.7	  568.7	 4587.0	...
5418158	  805.4	  568.4	 4588.0	...
5418159	  804.8	  568.5	 4589.0	...
5418160	  803.9	  568.5	 4590.0	...
5418161	  803.5	  568.5	 4592.0	...
5418162	  802.6	  568.3	 4592.0	...
5418163	  801.9	  568.1	 4592.0	...
5418164	  801.1	  567.6	 4592.0	...
5418165	  801.0	  567.1	 4592.0	...
5418166	  801.1	  566.7	 4593.0	...
5418167	  801.2	  566.5	 4593.0	...
5418168	  801.2	  566.5	 4593.0	...
5418169	  801.2	  566.6	 4593.0	...
5418170	  801.1	  566.2	 4593.0	...
5418171	  801.2	  565.8	 4592.0	...
5418172	  801.4	  565.8	 4592.0	...
5418173	  801.6	  566.2	 4592.0	...
5418174	  801.6	  567.4	 4593.0	...
5418175	  801.7	  568.1	 4594.0	...
5418176	  801.5	  569.0	 4595.0	...
5418177	  801.2	  569.3	 4595.0	...
5418178	  801.0	  570.0	 4596.0	...
5418179	  801.2	  570.8	 4597.0	...
5418180	  801.5	  571.6	 4597.0	...
5418181	  801.5	  571.8	 4597.0	...
5418182	  801.4	  571.7	 4596.0	...
5418183	  801.1	  571.7	 4596.0	...
5418184	  800.8	  571.6	 4597.0	...
5418185	  800.7	  571.4	 4597.0	...
5418186	  800.8	  571.3	 4597.0	...
5418187	  800.8	  571.0	 4599.0	...
5418188	  800.7	  570.8	 4601.0	...
5418189	  800.5	  570.6	 4603.0	...
5418190	  800.4	  570.7	 4603.0	...
5418191	  800.4	  570.9	 4603.0	...
5418192	  800.5	  571.1	 4604.0	...
5418193	  800.6	  571.3	 4604.0	...
MSG	5418194 0000 _ Number Off
5418194	  800.6	  571.5	 4604.0	...
5418195	  800.5	  571.9	 4604.0	...
5418196	  800.5	  572.2	 4605.0	...
5418197	  800.6	  572.6	 4606.0	...
5418198	  800.6	  572.7	 4606.0	...
5418199	  800.6	  572.7	 4606.0	...
5418200	  800.7	  572.7	 4605.0	...
5418201	  800.8	  572.6	 4607.0	...
5418202	  800.8	  572.5	 4609.0	...
5418203	  800.8	  572.4	 4611.0	...
5418204	  800.9	  572.4	 4611.0	...
5418205	  801.1	  572.4	 4612.0	...
5418206	  801.3	  572.2	 4613.0	...
5418207	  801.4	  572.0	 4613.0	...
5418208	  801.6	  571.9	 4613.0	...
5418209	  801.7	  571.9	 4609.0	...
5418210	  801.8	  571.9	 4606.0	...
5418211	  801.8	  571.9	 4603.0	...
5418212	  801.5	  571.9	 4602.0	...
5418213	  801.1	  571.9	 4602.0	...
5418214	  800.5	  571.6	 4605.0	...
5418215	  800.4	  571.3	 4609.0	...
5418216	  800.2	  571.0	 4612.0	...
5418217	  800.2	  571.0	 4612.0	...
5418218	  800.2	  571.2	 4611.0	...
5418219	  800.3	  571.5	 4611.0	...
5418220	  800.5	  571.7	 4611.0	...
5418221	  800.7	  571.4	 4612.0	...
5418222	  800.7	  571.2	 4612.0	...
5418223	  800.7	  571.0	 4613.0	...
5418224	  800.8	  571.1	 4612.0	...
5418225	  800.9	  571.5	 4612.0	...
5418226	  801.1	  571.8	 4613.0	...
5418227	  801.2	  572.0	 4615.0	...
5418228	  801.2	  571.9	 4617.0	...
5418229	  801.2	  571.6	 4618.0	...
5418230	  801.2	  571.4	 4619.0	...
5418231	  801.2	  571.3	 4618.0	...
5418232	  801.2	  571.4	 4617.0	...
5418233	  801.1	  571.5	 4616.0	...
5418234	  801.1	  571.6	 4619.0	...
5418235	  801.1	  571.4	 4621.0	...
5418236	  801.3	  571.2	 4624.0	...
5418237	  801.2	  570.9	 4622.0	...
5418238	  800.9	  570.9	 4620.0	...
5418239	  800.7	  570.9	 4619.0	...
5418240	  800.7	  570.9	 4620.0	...
5418241	  800.6	  570.9	 4620.0	...
5418242	  800.7	  570.9	 4620.0	...
5418243	  800.7	  570.9	 4621.0	...
5418244	  800.8	  570.8	 4621.0	...
5418245	  800.8	  571.0	 4621.0	...
5418246	  800.7	  571.3	 4621.0	...
5418247	  800.6	  571.5	 4621.0	...
5418248	  800.5	  571.5	 4621.0	...
5418249	  800.4	  571.5	 4623.0	...
5418250	  800.3	  571.6	 4625.0	...
5418251	  800.4	  571.6	 4628.0	...
5418252	  800.6	  571.6	 4629.0	...
5418253	  800.7	  571.5	 4631.0	...
5418254	  800.7	  571.4	 4632.0	...
5418255	  800.5	  571.4	 4633.0	...
5418256	  800.2	  571.4	 4634.0	...
5418257	  800.2	  571.4	 4634.0	...
5418258	  800.4	  571.3	 4635.0	...
5418259	  800.6	  571.3	 4634.0	...
5418260	  800.5	  571.4	 4634.0	...
5418261	  800.4	  571.4	 4633.0	...
5418262	  800.4	  571.6	 4633.0	...
5418263	  800.3	  571.9	 4632.0	...
5418264	  800.3	  572.2	 4630.0	...
5418265	  800.3	  572.3	 4629.0	...
5418266	  800.2	  572.3	 4634.0	...
5418267	  800.2	  572.3	 4638.0	...
5418268	  800.2	  572.2	 4640.0	...
5418269	  800.2	  572.2	 4639.0	...
5418270	  800.2	  572.2	 4638.0	...
5418271	  800.2	  572.3	 4638.0	...
5418272	  800.3	  572.3	 4638.0	...
5418273	  800.4	  572.1	 4638.0	...
5418274	  800.5	  572.0	 4640.0	...
5418275	  800.5	  572.1	 4642.0	...
5418276	  800.4	  572.3	 4645.0	...
5418277	  800.3	  572.5	 4646.0	...
5418278	  800.2	  572.2	 4648.0	...
5418279	  800.2	  571.8	 4648.0	...
5418280	  800.1	  571.6	 4648.0	...
5418281	  800.1	  571.8	 4646.0	...
5418282	  800.1	  572.0	 4644.0	...
5418283	  800.1	  572.1	 4645.0	...
5418284	  800.2	  571.9	 4648.0	...
5418285	  799.9	  571.8	 4652.0	...
5418286	  799.7	  571.5	 4653.0	...
5418287	  799.6	  571.3	 4655.0	...
5418288	  799.7	  571.0	 4655.0	...
5418289	  799.8	  571.2	 4655.0	...
5418290	  799.8	  571.6	 4654.0	...
5418291	  799.7	  572.0	 4653.0	...
5418292	  799.6	  572.1	 4652.0	...
5418293	  799.5	  572.1	 4652.0	...
5418294	  799.6	  571.9	 4651.0	...
5418295	  799.6	  571.9	 4651.0	...
5418296	  799.8	  571.9	 4650.0	...
5418297	  800.0	  571.9	 4652.0	...
5418298	  800.2	  571.5	 4655.0	...
5418299	  800.4	  571.3	 4657.0	...
5418300	  800.2	  571.1	 4656.0	...
5418301	  800.0	  571.0	 4656.0	...
5418302	  799.7	  570.8	 4656.0	...
5418303	  799.6	  570.7	 4657.0	...
5418304	  799.9	  570.7	 4660.0	...
5418305	  800.1	  570.5	 4663.0	...
5418306	  800.0	  570.2	 4664.0	...
5418307	  799.5	  569.8	 4661.0	...
5418308	  799.1	  569.7	 4659.0	...
5418309	  799.0	  569.6	 4659.0	...
5418310	  798.9	  569.6	 4659.0	...
5418311	  798.8	  569.7	 4660.0	...
5418312	  798.7	  569.8	 4659.0	...
5418313	  798.6	  569.6	 4659.0	...
5418314	  798.6	  569.3	 4657.0	...
5418315	  798.7	  569.3	 4656.0	...
5418316	  798.7	  569.6	 4656.0	...
5418317	  798.8	  569.9	 4655.0	...
5418318	  799.2	  569.9	 4654.0	...
5418319	  799.6	  569.9	 4653.0	...
5418320	  799.9	  569.6	 4653.0	...
5418321	  799.8	  569.3	 4653.0	...
5418322	  799.4	  568.9	 4653.0	...
5418323	  799.1	  569.0	 4652.0	...
5418324	  798.8	  568.7	 4652.0	...
5418325	  798.8	  568.5	 4653.0	...
5418326	  798.8	  568.4	 4654.0	...
5418327	  798.9	  568.4	 4654.0	...
5418328	  798.9	  568.2	 4654.0	...
5418329	  798.7	  568.0	 4653.0	...
5418330	  798.6	  568.0	 4653.0	...
5418331	  798.4	  568.1	 4651.0	...
5418332	  798.7	  568.2	 4650.0	...
5418333	  799.0	  568.4	 4649.0	...
5418334	  799.2	  568.6	 4648.0	...
5418335	  799.2	  568.9	 4648.0	...
5418336	  799.2	  569.0	 4648.0	...
5418337	  799.2	  569.1	 4648.0	...
5418338	  799.3	  569.2	 4647.0	...
5418339	  799.4	  569.2	 4650.0	...
5418340	  799.6	  569.1	 4654.0	...
5418341	  799.8	  568.9	 4659.0	...
5418342	  799.6	  568.8	 4660.0	...
5418343	  799.3	  568.8	 4661.0	...
5418344	  798.9	  568.8	 4660.0	...
5418345	  799.0	  568.9	 4660.0	...
5418346	  799.0	  568.9	 4657.0	...
5418347	  799.0	  569.1	 4654.0	...
5418348	  798.9	  569.2	 4652.0	...
5418349	  798.8	  569.3	 4653.0	...
5418350	  798.7	  569.3	 4656.0	...
5418351	  798.7	  569.2	 4658.0	...
5418352	  798.7	  569.2	 4660.0	...
5418353	  798.6	  569.2	 4660.0	...
5418354	  798.6	  569.1	 4660.0	...
5418355	  798.5	  569.0	 4660.0	...
5418356	  798.6	  568.9	 4660.0	...
5418357	  798.8	  569.2	 4660.0	...
5418358	  799.0	  569.6	 4661.0	...
5418359	  799.0	  570.0	 4662.0	...
5418360	  799.0	  570.0	 4662.0	...
5418361	  799.2	  570.0	 4662.0	...
5418362	  799.4	  570.1	 4662.0	...
5418363	  799.6	  570.4	 4661.0	...
5418364	  799.7	  570.6	 4660.0	...
5418365	  799.9	  570.8	 4659.0	...
5418366	  800.0	  570.8	 4661.0	...
5418367	  799.7	  570.8	 4663.0	...
5418368	  799.5	  570.8	 4667.0	...
5418369	  799.3	  570.8	 4671.0	...
5418370	  799.2	  570.9	 4674.0	...
5418371	  798.9	  571.1	 4674.0	...
5418372	  798.5	  571.3	 4673.0	...
5418373	  798.4	  571.4	 4671.0	...
5418374	  798.6	  571.5	 4671.0	...
5418375	  798.7	  571.5	 4671.0	...
5418376	  798.7	  571.6	 4672.0	...
5418377	  798.7	  571.6	 4672.0	...
5418378	  798.8	  571.6	 4671.0	...
5418379	  798.8	  571.6	 4671.0	...
5418380	  798.9	  571.6	 4671.0	...
5418381	  798.8	  571.6	 4672.0	...
5418382	  798.7	  571.5	 4672.0	...
5418383	  798.6	  571.4	 4671.0	...
5418384	  798.6	  571.4	 4672.0	...
5418385	  798.6	  571.3	 4672.0	...
5418386	  798.8	  571.3	 4672.0	...
5418387	  799.0	  571.2	 4671.0	...
5418388	  799.3	  571.2	 4670.0	...
5418389	  799.4	  571.2	 4670.0	...
5418390	  799.5	  571.3	 4671.0	...
5418391	  799.5	  571.3	 4672.0	...
5418392	  799.5	  571.2	 4674.0	...
5418393	  799.5	  571.2	 4676.0	...
5418394	  799.5	  571.1	 4676.0	...
5418395	  799.5	  571.1	 4676.0	...
5418396	  799.5	  571.4	 4676.0	...
5418397	  799.4	  571.8	 4674.0	...
5418398	  799.2	  572.1	 4673.0	...
5418399	  799.0	  572.0	 4674.0	...
5418400	  799.0	  571.9	 4677.0	...
5418401	  799.0	  571.9	 4680.0	...
MSG	5418402 0000 _ Number On
5418402	  799.0	  571.9	 4680.0	...
5418403	  799.1	  571.8	 4679.0	...
5418404	  799.2	  571.6	 4679.0	...
5418405	  799.2	  571.4	 4678.0	...
5418406	  799.3	  571.4	 4678.0	...
5418407	  799.3	  571.5	 4678.0	...
5418408	  799.4	  571.5	 4679.0	...
5418409	  799.5	  571.5	 4681.0	...
5418410	  799.6	  571.4	 4680.0	...
5418411	  799.7	  571.4	 4677.0	...
5418412	  799.8	  571.3	 4677.0	...
5418413	  799.8	  571.4	 4678.0	...
5418414	  799.8	  571.5	 4680.0	...
5418415	  800.0	  571.6	 4680.0	...
5418416	  800.1	  571.5	 4680.0	...
5418417	  800.2	  571.5	 4680.0	...
5418418	  800.1	  571.4	 4680.0	...
5418419	  800.0	  571.4	 4680.0	...
5418420	  800.0	  571.2	 4680.0	...
5418421	  800.0	  571.2	 4681.0	...
5418422	  800.1	  571.2	 4682.0	...
5418423	  799.9	  571.3	 4682.0	...
5418424	  799.6	  571.6	 4680.0	...
5418425	  799.5	  571.9	 4679.0	...
5418426	  799.7	  572.1	 4679.0	...
5418427	  799.8	  572.1	 4679.0	...
5418428	  799.8	  572.1	 4679.0	...
5418429	  799.6	  572.2	 4678.0	...
5418430	  799.3	  572.2	 4677.0	...
5418431	  798.9	  572.2	 4677.0	...
5418432	  798.9	  572.3	 4678.0	...
5418433	  799.2	  572.2	 4679.0	...
5418434	  799.5	  572.2	 4680.0	...
5418435	  799.6	  571.9	 4679.0	...
5418436	  799.7	  571.7	 4678.0	...
5418437	  799.7	  571.5	 4678.0	...
5418438	  799.7	  571.6	 4678.0	...
5418439	  799.7	  571.8	 4677.0	...
5418440	  799.6	  572.0	 4675.0	...
5418441	  799.4	  572.0	 4673.0	...
5418442	  799.2	  571.8	 4672.0	...
5418443	  799.2	  571.5	 4673.0	...
5418444	  799.2	  571.2	 4673.0	...
5418445	  799.0	  571.2	 4674.0	...
5418446	  798.9	  571.3	 4674.0	...
5418447	  798.8	  571.4	 4675.0	...
5418448	  798.8	  571.4	 4675.0	...
5418449	  798.9	  571.4	 4676.0	...
5418450	  798.9	  571.5	 4676.0	...
5418451	  798.8	  571.5	 4676.0	...
5418452	  798.8	  571.4	 4675.0	...
5418453	  798.5	  571.1	 4674.0	...
5418454	  798.3	  570.9	 4673.0	...
5418455	  798.0	  570.9	 4673.0	...
5418456	  798.1	  570.9	 4676.0	...
5418457	  798.1	  571.1	 4679.0	...
5418458	  798.2	  571.3	 4681.0	...
5418459	  798.2	  571.5	 4682.0	...
5418460	  798.3	  571.5	 4683.0	...
5418461	  798.3	  571.4	 4684.0	...
5418462	  798.3	  571.3	 4685.0	...
5418463	  798.3	  571.2	 4684.0	...
5418464	  798.2	  570.8	 4683.0	...
5418465	  798.2	  570.3	 4682.0	...
5418466	  798.3	  569.9	 4682.0	...
5418467	  798.6	  569.8	 4684.0	...
5418468	  798.7	  569.7	 4684.0	...
5418469	  798.8	  569.6	 4685.0	...
5418470	  798.8	  569.6	 4682.0	...
5418471	  798.8	  569.6	 4680.0	...
5418472	  798.7	  569.6	 4682.0	...
5418473	  798.9	  569.5	 4686.0	...
5418474	  799.1	  569.6	 4689.0	...
5418475	  799.3	  570.0	 4689.0	...
5418476	  799.5	  570.2	 4689.0	...
5418477	  799.9	  570.2	 4689.0	...
5418478	  800.2	  570.2	 4688.0	...
5418479	  800.3	  570.3	 4688.0	...
5418480	  800.5	  570.4	 4688.0	...
5418481	  800.6	  570.4	 4686.0	...
5418482	  800.7	  570.2	 4685.0	...
5418483	  800.7	  570.0	 4685.0	...
5418484	  800.7	  569.8	 4685.0	...
5418485	  800.6	  569.7	 4686.0	...
5418486	  800.5	  569.7	 4687.0	...
5418487	  800.4	  569.6	 4687.0	...
5418488	  800.5	  569.9	 4688.0	...
5418489	  800.6	  570.2	 4688.0	...
5418490	  800.7	  570.7	 4688.0	...
5418491	  800.6	  570.7	 4688.0	...
5418492	  800.6	  570.8	 4690.0	...
5418493	  800.6	  570.9	 4692.0	...
5418494	  800.7	  571.0	 4693.0	...
5418495	  800.8	  571.1	 4694.0	...
5418496	  800.9	  571.1	 4694.0	...
5418497	  801.1	  571.4	 4695.0	...
5418498	  801.1	  571.7	 4695.0	...
5418499	  800.9	  572.0	 4694.0	...
5418500	  800.6	  571.9	 4693.0	...
5418501	  800.4	  571.8	 4693.0	...
5418502	  800.3	  571.8	 4692.0	...
5418503	  800.1	  571.8	 4692.0	...
5418504	  799.9	  571.8	 4690.0	...
5418505	  799.8	  571.8	 4689.0	...
5418506	  799.7	  571.8	 4689.0	...
5418507	  799.6	  571.8	 4687.0	...
5418508	  799.5	  572.0	 4686.0	...
5418509	  799.4	  572.1	 4686.0	...
5418510	  799.3	  571.9	 4687.0	...
5418511	  799.3	  571.6	 4686.0	...
5418512	  799.1	  571.3	 4684.0	...
5418513	  799.0	  571.5	 4682.0	...
5418514	  799.0	  571.7	 4683.0	...
5418515	  799.2	  571.9	 4683.0	...
5418516	  799.4	  571.9	 4684.0	...
5418517	  799.3	  571.8	 4684.0	...
5418518	  799.3	  571.7	 4684.0	...
5418519	  799.4	  571.7	 4684.0	...
5418520	  799.4	  571.8	 4685.0	...
5418521	  799.4	  571.9	 4688.0	...
5418522	  799.3	  571.9	 4691.0	...
5418523	  799.2	  571.9	 4692.0	...
5418524	  799.1	  572.0	 4695.0	...
5418525	  799.0	  572.2	 4698.0	...
5418526	  799.1	  572.4	 4699.0	...
5418527	  799.2	  572.3	 4699.0	...
5418528	  799.4	  572.1	 4699.0	...
5418529	  799.5	  572.0	 4700.0	...
5418530	  799.5	  572.2	 4701.0	...
5418531	  799.5	  572.4	 4700.0	...
5418532	  799.4	  572.6	 4698.0	...
5418533	  799.2	  572.6	 4698.0	...
5418534	  799.1	  572.2	 4700.0	...
5418535	  799.1	  571.8	 4701.0	...
5418536	  799.1	  571.6	 4698.0	...
5418537	  799.1	  571.6	 4695.0	...
5418538	  799.2	  571.7	 4694.0	...
5418539	  799.3	  571.6	 4696.0	...
5418540	  799.3	  571.5	 4699.0	...
5418541	  799.2	  571.2	 4701.0	...
5418542	  799.2	  571.2	 4703.0	...
5418543	  799.2	  571.2	 4703.0	...
5418544	  799.2	  571.4	 4703.0	...
5418545	  799.2	  571.7	 4703.0	...
5418546	  799.4	  571.8	 4703.0	...
5418547	  799.6	  571.8	 4704.0	...
5418548	  799.8	  571.8	 4707.0	...
5418549	  799.9	  572.0	 4710.0	...
5418550	  799.9	  572.2	 4710.0	...
5418551	  800.0	  572.2	 4709.0	...
5418552	  800.0	  572.1	 4709.0	...
5418553	  799.9	  572.0	 4712.0	...
5418554	  799.7	  572.0	 4714.0	...
5418555	  799.5	  572.0	 4714.0	...
5418556	  799.5	  572.0	 4713.0	...
5418557	  799.7	  571.7	 4713.0	...
5418558	  799.9	  571.5	 4714.0	...
5418559	  800.1	  571.5	 4714.0	...
5418560	  800.1	  571.7	 4713.0	...
5418561	  800.1	  571.9	 4713.0	...
5418562	  800.1	  571.9	 4714.0	...
5418563	  799.9	  572.0	 4716.0	...
5418564	  799.7	  572.0	 4716.0	...
5418565	  799.7	  571.8	 4716.0	...
5418566	  799.9	  571.6	 4716.0	...
5418567	  800.1	  571.4	 4717.0	...
5418568	  800.2	  571.4	 4718.0	...
5418569	  799.9	  571.4	 4718.0	...
5418570	  799.5	  571.5	 4718.0	...
5418571	  799.2	  571.6	 4717.0	...
5418572	  799.2	  571.6	 4714.0	...
5418573	  799.2	  571.6	 4712.0	...
5418574	  799.3	  571.7	 4712.0	...
5418575	  799.5	  571.8	 4713.0	...
5418576	  799.5	  571.7	 4713.0	...
5418577	  799.5	  571.5	 4712.0	...
5418578	  799.5	  571.2	 4711.0	...
5418579	  799.6	  571.0	 4710.0	...
5418580	  799.6	  570.7	 4710.0	...
5418581	  799.7	  570.7	 4710.0	...
5418582	  799.7	  570.9	 4709.0	...
5418583	  799.7	  570.9	 4709.0	...
5418584	  799.7	  570.8	 4708.0	...
5418585	  799.7	  570.8	 4706.0	...
5418586	  799.6	  570.9	 4709.0	...
5418587	  799.3	  571.0	 4713.0	...
5418588	  798.9	  571.1	 4716.0	...
5418589	  798.5	  571.1	 4715.0	...
5418590	  798.5	  571.0	 4715.0	...
5418591	  798.5	  570.7	 4712.0	...
5418592	  798.6	  570.5	 4710.0	...
5418593	  798.5	  570.4	 4709.0	...
5418594	  798.4	  570.4	 4709.0	...
5418595	  798.3	  570.7	 4711.0	...
5418596	  798.2	  571.0	 4712.0	...
5418597	  798.3	  571.2	 4714.0	...
5418598	  798.3	  571.3	 4714.0	...
5418599	  798.4	  571.3	 4714.0	...
5418600	  798.4	  571.0	 4714.0	...
5418601	  798.6	  570.7	 4714.0	...
5418602	  798.8	  570.5	 4714.0	...
5418603	  798.7	  570.9	 4714.0	...
5418604	  798.6	  571.3	 4713.0	...
5418605	  798.4	  571.6	 4712.0	...
5418606	  798.4	  571.6	 4712.0	...
5418607	  798.3	  571.7	 4712.0	...
5418608	  798.3	  571.7	 4711.0	...
5418609	  798.3	  571.7	 4711.0	...
5418610	  798.4	  571.7	 4712.0	...
5418611	  798.4	  571.7	 4713.0	...
5418612	  798.5	  571.6	 4716.0	...
5418613	  798.5	  571.3	 4718.0	...
5418614	  798.4	  571.1	 4721.0	...
5418615	  798.4	  571.2	 4721.0	...
5418616	  798.5	  571.2	 4723.0	...
5418617	  798.5	  571.3	 4726.0	...
5418618	  798.4	  571.3	 4728.0	...
5418619	  798.2	  571.3	 4729.0	...
5418620	  798.2	  571.4	 4730.0	...
5418621	  798.3	  571.6	 4731.0	...
5418622	  798.5	  571.9	 4731.0	...
5418623	  798.3	  572.3	 4731.0	...
5418624	  798.1	  572.6	 4732.0	...
5418625	  798.0	  572.9	 4732.0	...
5418626	  798.0	  573.0	 4732.0	...
5418627	  797.9	  573.1	 4732.0	...
5418628	  797.9	  573.4	 4732.0	...
5418629	  797.9	  573.6	 4732.0	...
5418630	  798.0	  573.8	 4734.0	...
5418631	  798.1	  573.8	 4734.0	...
5418632	  798.3	  573.6	 4735.0	...
5418633	  798.2	  573.4	 4736.0	...
5418634	  798.1	  573.3	 4737.0	...
5418635	  798.0	  573.3	 4738.0	...
5418636	  798.0	  573.4	 4737.0	...
5418637	  798.0	  573.4	 4737.0	...
5418638	  797.8	  573.5	 4737.0	...
5418639	  797.6	  573.6	 4736.0	...
5418640	  797.4	  573.6	 4735.0	...
5418641	  797.4	  573.7	 4736.0	...
5418642	  797.4	  573.8	 4738.0	...
5418643	  797.5	  573.9	 4740.0	...
5418644	  797.5	  573.8	 4739.0	...
5418645	  797.4	  573.7	 4739.0	...
5418646	  797.5	  573.6	 4740.0	...
5418647	  797.8	  573.6	 4741.0	...
5418648	  798.2	  573.7	 4741.0	...
5418649	  798.4	  573.8	 4741.0	...
5418650	  798.6	  573.8	 4741.0	...
5418651	  798.5	  573.7	 4741.0	...
5418652	  798.5	  573.7	 4741.0	...
5418653	  798.4	  573.8	 4741.0	...
5418654	  798.2	  573.6	 4741.0	...
5418655	  797.9	  573.3	 4741.0	...
5418656	  797.8	  572.9	 4742.0	...
5418657	  797.8	  572.9	 4743.0	...
5418658	  797.8	  572.9	 4745.0	...
5418659	  797.8	  573.1	 4746.0	...
5418660	  797.8	  573.3	 4747.0	...
5418661	  797.6	  573.5	 4749.0	...
5418662	  797.3	  573.7	 4751.0	...
5418663	  797.1	  573.7	 4753.0	...
5418664	  797.1	  573.8	 4753.0	...
5418665	  797.0	  573.9	 4751.0	...
5418666	  796.7	  574.1	 4751.0	...
5418667	  796.4	  574.3	 4750.0	...
5418668	  796.3	  574.3	 4750.0	...
5418669	  796.4	  574.3	 4752.0	...
5418670	  796.5	  574.2	 4755.0	...
5418671	  796.5	  574.2	 4755.0	...
5418672	  796.6	  574.2	 4754.0	...
5418673	  796.7	  574.1	 4753.0	...
5418674	  796.6	  573.9	 4752.0	...
5418675	  796.3	  573.7	 4752.0	...
5418676	  795.9	  573.5	 4752.0	...
5418677	  795.6	  573.5	 4753.0	...
5418678	  795.4	  573.5	 4754.0	...
5418679	  795.4	  573.4	 4754.0	...
5418680	  795.5	  573.4	 4754.0	...
5418681	  795.4	  573.6	 4754.0	...
5418682	  795.4	  573.7	 4754.0	...
5418683	  795.4	  573.5	 4754.0	...
5418684	  795.4	  573.5	 4754.0	...
5418685	  795.5	  573.7	 4753.0	...
5418686	  795.5	  573.7	 4753.0	...
5418687	  795.7	  573.7	 4753.0	...
5418688	  795.9	  573.7	 4753.0	...
5418689	  796.1	  573.7	 4754.0	...
5418690	  796.0	  573.8	 4754.0	...
5418691	  795.8	  573.9	 4756.0	...
5418692	  795.6	  573.6	 4758.0	...
5418693	  795.3	  573.0	 4758.0	...
5418694	  795.0	  572.5	 4758.0	...
5418695	  794.6	  572.0	 4758.0	...
5418696	  793.8	  571.5	 4759.0	...
5418697	  793.3	  571.0	 4760.0	...
5418698	  792.6	  570.5	 4760.0	...
5418699	  792.2	  570.0	 4760.0	...
5418700	  791.8	  569.0	 4761.0	...
5418701	  792.0	  567.7	 4761.0	...
5418702	  793.1	  566.3	 4760.0	...
5418703	  794.2	  565.3	 4758.0	...
5418704	  795.2	  564.8	 4756.0	...
5418705	  795.7	  563.7	 4754.0	...
5418706	  796.4	  562.6	 4755.0	...
MSG	5418707 0000 _ Number Off
5418707	  797.0	  561.5	 4755.0	...
5418708	  797.5	  561.4	 4755.0	...
5418709	  797.6	  561.3	 4755.0	...
5418710	  797.8	  561.1	 4755.0	...
5418711	  797.9	  560.9	 4756.0	...
5418712	  797.8	  560.8	 4757.0	...
5418713	  797.5	  560.8	 4758.0	...
5418714	  797.2	  560.6	 4759.0	...
5418715	  796.6	  560.2	 4761.0	...
5418716	  796.2	  559.8	 4763.0	...
5418717	  795.8	  559.1	 4765.0	...
5418718	  795.9	  558.7	 4767.0	...
5418719	  796.1	  558.3	 4768.0	...
5418720	  796.3	  558.4	 4769.0	...
5418721	  796.2	  558.4	 4769.0	...
5418722	  796.3	  558.5	 4769.0	...
5418723	  796.5	  558.6	 4770.0	...
5418724	  797.0	  558.6	 4769.0	...
5418725	  797.4	  558.9	 4769.0	...
5418726	  797.7	  559.4	 4770.0	...
5418727	  797.8	  560.1	 4771.0	...
5418728	  797.7	  560.8	 4771.0	...
5418729	  797.4	  561.3	 4771.0	...
5418730	  797.1	  562.0	 4771.0	...
5418731	  797.1	  562.4	 4771.0	...
5418732	  797.0	  563.0	 4771.0	...
5418733	  796.6	  563.2	 4774.0	...
5418734	  796.2	  563.3	 4777.0	...
5418735	  795.8	  563.3	 4780.0	...
5418736	  795.5	  563.2	 4780.0	...
5418737	  795.3	  563.2	 4778.0	...
5418738	  795.1	  563.2	 4776.0	...
5418739	  795.2	  563.2	 4774.0	...
5418740	  795.2	  563.1	 4774.0	...
5418741	  795.3	  562.9	 4774.0	...
5418742	  795.4	  562.6	 4774.0	...
5418743	  795.5	  562.5	 4774.0	...
5418744	  795.7	  562.5	 4775.0	...
5418745	  795.6	  562.6	 4775.0	...
5418746	  795.6	  562.6	 4776.0	...
5418747	  795.6	  562.6	 4777.0	...
5418748	  795.5	  562.5	 4778.0	...
5418749	  795.3	  562.6	 4780.0	...
5418750	  795.1	  562.7	 4780.0	...
5418751	  795.2	  562.8	 4780.0	...
5418752	  795.3	  562.8	 4780.0	...
5418753	  795.4	  562.9	 4781.0	...
5418754	  795.4	  563.1	 4783.0	...
5418755	  795.3	  563.1	 4785.0	...
5418756	  795.4	  563.2	 4786.0	...
5418757	  795.6	  563.3	 4786.0	...
5418758	  795.8	  563.4	 4785.0	...
5418759	  796.0	  563.5	 4784.0	...
5418760	  796.2	  563.6	 4783.0	...
5418761	  796.3	  563.7	 4784.0	...
5418762	  796.4	  563.8	 4785.0	...
5418763	  796.4	  564.0	 4785.0	...
5418764	  796.2	  564.0	 4785.0	...
5418765	  796.0	  564.0	 4786.0	...
5418766	  795.7	  563.9	 4786.0	...
5418767	  795.3	  564.0	 4786.0	...
5418768	  794.9	  564.1	 4785.0	...
5418769	  794.4	  564.1	 4785.0	...
5418770	  794.3	  564.3	 4785.0	...
5418771	  794.2	  564.5	 4787.0	...
5418772	  794.2	  564.8	 4789.0	...
5418773	  794.1	  564.8	 4790.0	...
5418774	  794.0	  564.9	 4790.0	...
5418775	  794.0	  564.9	 4789.0	...
5418776	  793.9	  565.0	 4789.0	...
5418777	  794.3	  564.9	 4792.0	...
5418778	  794.7	  564.8	 4794.0	...
5418779	  795.1	  564.6	 4798.0	...
5418780	  795.2	  564.6	 4799.0	...
5418781	  795.3	  564.7	 4799.0	...
5418782	  795.2	  564.8	 4800.0	...
5418783	  795.2	  565.1	 4799.0	...
5418784	  795.5	  565.2	 4799.0	...
5418785	  795.9	  565.4	 4798.0	...
5418786	  795.9	  565.6	 4797.0	...
5418787	  795.7	  565.9	 4798.0	...
5418788	  795.4	  566.1	 4798.0	...
5418789	  795.3	  566.1	 4798.0	...
5418790	  795.0	  566.1	 4798.0	...
5418791	  794.8	  566.2	 4799.0	...
5418792	  794.3	  566.0	 4798.0	...
5418793	  793.9	  565.8	 4798.0	...
5418794	  793.6	  565.5	 4797.0	...
5418795	  793.4	  565.8	 4796.0	...
5418796	  793.6	  566.1	 4795.0	...
5418797	  793.9	  566.3	 4797.0	...
5418798	  794.2	  566.3	 4800.0	...
5418799	  794.2	  566.4	 4802.0	...
5418800	  794.3	  566.6	 4802.0	...
5418801	  794.4	  566.7	 4802.0	...
5418802	  794.2	  566.5	 4803.0	...
5418803	  794.0	  566.3	 4804.0	...
5418804	  794.0	  566.0	 4804.0	...
5418805	  794.0	  566.0	 4804.0	...
5418806	  794.1	  566.1	 4805.0	...
5418807	  794.1	  566.2	 4808.0	...
5418808	  794.2	  566.3	 4811.0	...
5418809	  794.3	  566.4	 4814.0	...
5418810	  794.4	  566.3	 4815.0	...
5418811	  794.6	  566.2	 4816.0	...
5418812	  794.7	  566.1	 4817.0	...
5418813	  794.8	  566.1	 4817.0	...
5418814	  794.8	  566.1	 4817.0	...
5418815	  794.8	  566.0	 4819.0	...
5418816	  794.9	  566.0	 4821.0	...
5418817	  794.9	  566.0	 4822.0	...
5418818	  795.0	  566.0	 4822.0	...
5418819	  795.0	  566.1	 4822.0	...
5418820	  794.9	  566.2	 4822.0	...
5418821	  794.9	  566.4	 4821.0	...
5418822	  794.9	  566.5	 4821.0	...
5418823	  795.0	  566.9	 4820.0	...
5418824	  795.0	  567.3	 4820.0	...
5418825	  795.1	  567.9	 4819.0	...
5418826	  795.2	  568.2	 4819.0	...
5418827	  795.3	  568.4	 4818.0	...
5418828	  795.2	  568.2	 4818.0	...
5418829	  794.9	  567.9	 4816.0	...
5418830	  794.6	  567.4	 4814.0	...
5418831	  794.6	  567.3	 4816.0	...
5418832	  794.6	  567.2	 4819.0	...
5418833	  794.6	  567.2	 4824.0	...
5418834	  794.8	  567.2	 4826.0	...
5418835	  794.9	  567.3	 4825.0	...
5418836	  795.0	  567.4	 4822.0	...
5418837	  795.1	  567.5	 4819.0	...
5418838	  795.2	  567.6	 4820.0	...
5418839	  795.4	  567.8	 4820.0	...
5418840	  795.5	  568.1	 4820.0	...
5418841	  795.4	  568.3	 4820.0	...
5418842	  795.3	  568.3	 4821.0	...
5418843	  795.1	  568.2	 4822.0	...
5418844	  795.1	  568.0	 4823.0	...
5418845	  795.0	  567.8	 4824.0	...
5418846	  794.8	  567.6	 4824.0	...
5418847	  794.9	  567.6	 4825.0	...
5418848	  795.2	  567.4	 4825.0	...
5418849	  795.3	  567.3	 4826.0	...
5418850	  795.2	  567.3	 4827.0	...
5418851	  795.1	  567.6	 4827.0	...
5418852	  794.9	  568.0	 4828.0	...
5418853	  794.5	  568.5	 4828.0	...
5418854	  794.2	  568.8	 4827.0	...
5418855	  794.1	  569.0	 4826.0	...
5418856	  794.3	  569.1	 4825.0	...
5418857	  794.5	  569.2	 4825.0	...
5418858	  794.4	  569.0	 4826.0	...
5418859	  794.3	  568.8	 4826.0	...
5418860	  794.3	  568.5	 4826.0	...
5418861	  794.2	  568.5	 4827.0	...
5418862	  794.2	  568.4	 4828.0	...
5418863	  794.1	  568.5	 4830.0	...
5418864	  794.1	  568.5	 4831.0	...
5418865	  794.3	  568.5	 4832.0	...
5418866	  794.4	  568.3	 4833.0	...
5418867	  794.5	  568.2	 4835.0	...
5418868	  794.3	  568.1	 4834.0	...
5418869	  794.2	  568.1	 4834.0	...
5418870	  794.3	  568.4	 4834.0	...
5418871	  794.3	  568.8	 4834.0	...
5418872	  794.2	  569.1	 4833.0	...
5418873	  794.1	  569.1	 4833.0	...
5418874	  794.0	  569.3	 4833.0	...
5418875	  793.9	  569.5	 4832.0	...
5418876	  794.0	  569.4	 4831.0	...
5418877	  794.1	  569.0	 4833.0	...
5418878	  794.3	  568.5	 4834.0	...
5418879	  794.1	  568.2	 4836.0	...
5418880	  794.1	  568.3	 4836.0	...
5418881	  794.1	  568.6	 4836.0	...
5418882	  794.1	  568.9	 4838.0	...
5418883	  793.9	  569.0	 4840.0	...
5418884	  793.7	  568.9	 4840.0	...
5418885	  793.5	  568.7	 4838.0	...
5418886	  793.6	  568.5	 4837.0	...
5418887	  793.6	  568.6	 4838.0	...
5418888	  793.5	  568.6	 4839.0	...
5418889	  793.3	  568.6	 4841.0	...
5418890	  793.2	  568.9	 4842.0	...
5418891	  793.4	  569.1	 4844.0	...
5418892	  793.6	  569.1	 4844.0	...
5418893	  793.9	  568.9	 4843.0	...
5418894	  793.9	  569.1	 4843.0	...
5418895	  793.9	  569.4	 4844.0	...
5418896	  793.8	  569.7	 4846.0	...
5418897	  793.7	  569.6	 4847.0	...
5418898	  793.7	  569.6	 4849.0	...
5418899	  793.8	  569.7	 4850.0	...
5418900	  793.8	  569.8	 4849.0	...
5418901	  793.7	  569.9	 4848.0	...
5418902	  793.6	  569.9	 4848.0	...
5418903	  793.6	  570.1	 4850.0	...
5418904	  793.7	  570.2	 4853.0	...
5418905	  793.8	  570.2	 4853.0	...
5418906	  793.6	  570.3	 4853.0	...
5418907	  793.4	  570.5	 4853.0	...
5418908	  793.1	  570.5	 4854.0	...
5418909	  793.1	  570.4	 4854.0	...
5418910	  793.1	  570.6	 4854.0	...
5418911	  793.1	  571.0	 4854.0	...
5418912	  793.1	  571.4	 4853.0	...
5418913	  792.9	  571.4	 4854.0	...
5418914	  792.9	  571.4	 4856.0	...
5418915	  793.0	  571.4	 4857.0	...
5418916	  793.2	  571.4	 4858.0	...
5418917	  793.3	  571.4	 4858.0	...
5418918	  793.2	  571.3	 4860.0	...
5418919	  793.0	  571.1	 4863.0	...
MSG	5418920 0000 _ Number On
5418920	  792.9	  571.4	 4866.0	...
5418921	  793.0	  571.9	 4866.0	...
5418922	  793.1	  572.2	 4866.0	...
5418923	  793.1	  571.9	 4865.0	...
5418924	  793.1	  571.7	 4864.0	...
5418925	  793.1	  571.7	 4866.0	...
5418926	  793.1	  571.7	 4869.0	...
5418927	  793.1	  571.6	 4872.0	...
5418928	  793.0	  571.4	 4872.0	...
5418929	  792.9	  571.4	 4872.0	...
5418930	  792.9	  571.4	 4871.0	...
5418931	  793.0	  571.3	 4870.0	...
5418932	  793.2	  571.2	 4870.0	...
5418933	  793.3	  571.1	 4871.0	...
5418934	  793.3	  571.2	 4872.0	...
5418935	  793.3	  571.4	 4872.0	...
5418936	  793.2	  571.6	 4870.0	...
5418937	  793.1	  571.9	 4868.0	...
5418938	  792.8	  572.1	 4868.0	...
5418939	  792.7	  572.2	 4869.0	...
5418940	  792.6	  572.2	 4869.0	...
5418941	  792.7	  572.1	 4870.0	...
5418942	  792.9	  572.2	 4871.0	...
5418943	  793.0	  572.4	 4871.0	...
5418944	  793.1	  572.6	 4872.0	...
5418945	  793.1	  572.6	 4873.0	...
5418946	  792.8	  572.6	 4875.0	...
5418947	  792.4	  572.6	 4876.0	...
5418948	  792.3	  572.5	 4877.0	...
5418949	  792.5	  572.4	 4878.0	...
5418950	  792.7	  572.2	 4878.0	...
5418951	  792.6	  572.1	 4878.0	...
5418952	  792.4	  572.0	 4878.0	...
5418953	  792.3	  571.9	 4877.0	...
5418954	  792.2	  571.7	 4879.0	...
5418955	  792.3	  571.5	 4881.0	...
5418956	  792.4	  571.5	 4883.0	...
5418957	  792.3	  571.5	 4885.0	...
5418958	  792.0	  571.4	 4886.0	...
5418959	  791.9	  571.3	 4887.0	...
5418960	  792.0	  571.2	 4887.0	...
5418961	  792.1	  571.1	 4888.0	...
5418962	  792.2	  571.1	 4888.0	...
5418963	  792.3	  571.0	 4889.0	...
5418964	  792.4	  571.1	 4889.0	...
5418965	  792.7	  571.0	 4890.0	...
5418966	  792.9	  570.9	 4890.0	...
5418967	  792.7	  570.8	 4889.0	...
5418968	  792.3	  570.8	 4888.0	...
5418969	  792.0	  570.8	 4887.0	...
5418970	  792.0	  570.8	 4887.0	...
5418971	  792.1	  570.9	 4887.0	...
5418972	  792.1	  570.9	 4888.0	...
5418973	  792.1	  570.9	 4889.0	...
5418974	  791.7	  571.1	 4889.0	...
5418975	  791.2	  571.3	 4888.0	...
5418976	  790.9	  571.5	 4888.0	...
5418977	  791.0	  571.5	 4887.0	...
5418978	  791.3	  571.4	 4887.0	...
5418979	  791.7	  571.3	 4887.0	...
5418980	  792.0	  571.3	 4889.0	...
5418981	  792.1	  571.4	 4890.0	...
5418982	  792.0	  571.3	 4891.0	...
5418983	  792.0	  571.3	 4892.0	...
5418984	  792.0	  571.2	 4892.0	...
5418985	  792.2	  571.3	 4892.0	...
5418986	  792.3	  571.3	 4890.0	...
5418987	  792.3	  571.3	 4889.0	...
5418988	  792.2	  571.3	 4889.0	...
5418989	  792.1	  571.3	 4889.0	...
5418990	  792.1	  571.5	 4888.0	...
5418991	  792.0	  571.7	 4888.0	...
5418992	  791.9	  571.8	 4889.0	...
5418993	  791.8	  571.8	 4891.0	...
5418994	  791.7	  571.8	 4894.0	...
5418995	  791.6	  571.9	 4896.0	...
5418996	  791.4	  571.9	 4896.0	...
5418997	  791.2	  571.9	 4894.0	...
5418998	  791.3	  571.7	 4892.0	...
5418999	  791.5	  571.6	 4891.0	...
5419000	  791.5	  571.6	 4891.0	...
5419001	  791.3	  571.6	 4891.0	...
5419002	  791.2	  571.6	 4890.0	...
5419003	  791.3	  571.6	 4890.0	...
5419004	  791.4	  571.8	 4890.0	...
5419005	  791.4	  572.0	 4889.0	...
5419006	  791.3	  572.2	 4888.0	...
5419007	  791.3	  572.3	 4888.0	...
5419008	  791.4	  572.4	 4889.0	...
5419009	  791.4	  572.4	 4890.0	...
5419010	  791.2	  572.4	 4890.0	...
5419011	  791.1	  572.4	 4891.0	...
5419012	  791.0	  572.5	 4892.0	...
5419013	  791.1	  572.6	 4894.0	...
5419014	  791.3	  572.6	 4893.0	...
5419015	  791.2	  572.6	 4893.0	...
5419016	  791.1	  572.5	 4893.0	...
5419017	  791.0	  572.3	 4894.0	...
5419018	  791.0	  572.1	 4895.0	...
5419019	  791.0	  571.9	 4897.0	...
5419020	  791.0	  571.8	 4898.0	...
5419021	  791.1	  571.9	 4897.0	...
5419022	  791.2	  572.1	 4896.0	...
5419023	  791.1	  572.4	 4894.0	...
5419024	  791.0	  572.5	 4894.0	...
5419025	  790.8	  572.6	 4896.0	...
5419026	  790.7	  572.6	 4897.0	...
5419027	  790.7	  572.6	 4899.0	...
5419028	  790.9	  572.7	 4899.0	...
5419029	  791.1	  572.9	 4899.0	...
5419030	  790.9	  573.1	 4899.0	...
5419031	  790.7	  573.1	 4899.0	...
5419032	  790.4	  573.4	 4900.0	...
5419033	  790.3	  573.7	 4902.0	...
5419034	  790.3	  573.9	 4903.0	...
5419035	  790.3	  573.7	 4902.0	...
5419036	  790.3	  573.6	 4901.0	...
5419037	  790.4	  573.5	 4900.0	...
5419038	  790.6	  573.6	 4900.0	...
5419039	  790.9	  573.7	 4900.0	...
5419040	  791.0	  573.8	 4901.0	...
5419041	  791.0	  574.0	 4903.0	...
5419042	  791.0	  574.1	 4905.0	...
5419043	  790.8	  574.2	 4907.0	...
5419044	  790.4	  574.2	 4907.0	...
5419045	  790.1	  574.3	 4908.0	...
5419046	  790.1	  574.4	 4909.0	...
5419047	  790.1	  574.5	 4910.0	...
5419048	  790.2	  574.6	 4909.0	...
5419049	  790.2	  574.9	 4910.0	...
5419050	  790.3	  575.0	 4911.0	...
5419051	  790.3	  575.1	 4910.0	...
5419052	  790.2	  575.0	 4909.0	...
5419053	  790.3	  574.9	 4908.0	...
5419054	  790.4	  574.9	 4908.0	...
5419055	  790.6	  574.7	 4911.0	...
5419056	  790.4	  574.6	 4913.0	...
5419057	  790.2	  574.5	 4915.0	...
5419058	  790.2	  574.5	 4915.0	...
5419059	  790.3	  574.5	 4915.0	...
5419060	  790.2	  574.7	 4914.0	...
5419061	  790.0	  574.9	 4914.0	...
5419062	  789.9	  575.2	 4915.0	...
5419063	  789.9	  575.2	 4915.0	...
5419064	  790.0	  575.0	 4915.0	...
5419065	  790.1	  574.9	 4914.0	...
5419066	  790.3	  574.7	 4914.0	...
5419067	  790.3	  574.8	 4913.0	...
5419068	  790.3	  574.8	 4913.0	...
5419069	  790.2	  574.9	 4914.0	...
5419070	  790.3	  575.0	 4914.0	...
5419071	  790.5	  574.9	 4916.0	...
5419072	  790.6	  574.7	 4918.0	...
5419073	  790.6	  574.7	 4920.0	...
5419074	  790.5	  574.8	 4922.0	...
5419075	  790.5	  574.9	 4922.0	...
5419076	  790.5	  575.0	 4923.0	...
5419077	  790.3	  575.1	 4922.0	...
5419078	  790.4	  575.0	 4920.0	...
5419079	  790.5	  574.9	 4920.0	...
5419080	  790.7	  575.0	 4923.0	...
5419081	  790.6	  575.0	 4925.0	...
5419082	  790.6	  575.0	 4928.0	...
5419083	  790.6	  575.0	 4928.0	...
5419084	  790.6	  575.0	 4928.0	...
5419085	  790.7	  575.3	 4928.0	...
5419086	  790.7	  575.5	 4927.0	...
5419087	  790.6	  575.7	 4928.0	...
5419088	  790.5	  575.6	 4929.0	...
5419089	  790.5	  575.7	 4929.0	...
5419090	  790.5	  576.0	 4927.0	...
5419091	  790.4	  576.5	 4926.0	...
5419092	  790.2	  576.8	 4926.0	...
5419093	  790.1	  577.0	 4926.0	...
5419094	  790.1	  577.2	 4926.0	...
5419095	  790.2	  577.5	 4926.0	...
5419096	  790.2	  577.6	 4926.0	...
5419097	  790.4	  577.5	 4926.0	...
5419098	  790.6	  577.4	 4927.0	...
5419099	  790.8	  577.2	 4927.0	...
5419100	  790.8	  577.2	 4926.0	...
5419101	  791.0	  577.2	 4925.0	...
5419102	  791.2	  577.3	 4927.0	...
5419103	  791.4	  577.3	 4929.0	...
5419104	  791.4	  577.2	 4931.0	...
5419105	  791.4	  577.0	 4931.0	...
5419106	  791.3	  576.9	 4932.0	...
5419107	  791.2	  576.9	 4932.0	...
5419108	  790.9	  577.0	 4932.0	...
5419109	  790.5	  577.2	 4932.0	...
5419110	  790.2	  577.3	 4932.0	...
5419111	  790.1	  577.3	 4932.0	...
5419112	  789.9	  577.2	 4933.0	...
5419113	  789.7	  577.1	 4935.0	...
5419114	  789.7	  577.0	 4937.0	...
5419115	  789.6	  577.0	 4936.0	...
5419116	  789.5	  576.8	 4935.0	...
5419117	  789.4	  576.6	 4936.0	...
5419118	  789.4	  576.4	 4938.0	...
5419119	  789.4	  576.4	 4940.0	...
5419120	  789.5	  576.4	 4941.0	...
5419121	  789.6	  576.4	 4942.0	...
5419122	  789.7	  576.4	 4941.0	...
5419123	  789.7	  576.4	 4941.0	...
5419124	  789.8	  576.5	 4941.0	...
5419125	  789.8	  576.5	 4942.0	...
5419126	  789.9	  576.4	 4944.0	...
5419127	  790.0	  576.4	 4945.0	...
5419128	  790.1	  576.3	 4945.0	...
5419129	  790.1	  576.2	 4946.0	...
5419130	  789.9	  576.3	 4946.0	...
5419131	  790.0	  576.4	 4947.0	...
5419132	  790.2	  576.7	 4948.0	...
5419133	  790.4	  576.8	 4949.0	...
5419134	  790.4	  576.9	 4949.0	...
5419135	  790.5	  576.9	 4949.0	...
5419136	  790.6	  577.0	 4949.0	...
5419137	  790.6	  577.2	 4949.0	...
5419138	  790.7	  577.2	 4949.0	...
5419139	  790.7	  577.3	 4948.0	...
5419140	  790.8	  577.3	 4946.0	...
5419141	  791.0	  577.4	 4945.0	...
5419142	  791.2	  577.5	 4944.0	...
5419143	  791.6	  577.5	 4943.0	...
5419144	  792.0	  577.5	 4944.0	...
5419145	  792.4	  577.4	 4945.0	...
5419146	  792.4	  577.5	 4948.0	...
5419147	  792.4	  577.5	 4950.0	...
5419148	  792.3	  577.6	 4952.0	...
5419149	  792.3	  577.6	 4952.0	...
5419150	  792.4	  577.6	 4952.0	...
5419151	  792.4	  577.6	 4953.0	...
5419152	  792.3	  577.8	 4954.0	...
5419153	  792.1	  578.0	 4955.0	...
5419154	  791.8	  578.2	 4955.0	...
5419155	  791.6	  578.3	 4956.0	...
5419156	  791.6	  578.7	 4957.0	...
5419157	  791.6	  579.1	 4958.0	...
5419158	  791.6	  579.3	 4957.0	...
5419159	  791.4	  579.1	 4956.0	...
5419160	  791.2	  578.9	 4954.0	...
5419161	  791.0	  578.8	 4954.0	...
5419162	  790.9	  578.6	 4953.0	...
5419163	  791.0	  578.4	 4953.0	...
5419164	  791.2	  578.6	 4955.0	...
5419165	  791.4	  578.8	 4957.0	...
5419166	  791.5	  579.1	 4959.0	...
5419167	  791.7	  579.1	 4959.0	...
5419168	  791.7	  579.1	 4959.0	...
5419169	  791.8	  579.1	 4959.0	...
5419170	  791.7	  579.0	 4959.0	...
5419171	  791.7	  579.0	 4959.0	...
5419172	  791.7	  579.0	 4959.0	...
5419173	  791.6	  579.1	 4959.0	...
5419174	  791.6	  579.1	 4960.0	...
5419175	  791.4	  579.1	 4961.0	...
5419176	  791.3	  579.3	 4962.0	...
5419177	  791.2	  579.6	 4963.0	...
5419178	  791.3	  579.9	 4963.0	...
5419179	  791.4	  579.9	 4963.0	...
5419180	  791.3	  579.9	 4965.0	...
5419181	  791.2	  580.0	 4966.0	...
5419182	  791.1	  580.2	 4967.0	...
5419183	  791.2	  580.4	 4965.0	...
5419184	  791.2	  580.4	 4964.0	...
5419185	  791.3	  580.3	 4964.0	...
5419186	  791.4	  580.0	 4965.0	...
5419187	  791.5	  579.8	 4967.0	...
5419188	  791.5	  579.8	 4968.0	...
5419189	  791.5	  579.9	 4968.0	...
5419190	  791.4	  580.0	 4968.0	...
5419191	  791.3	  580.1	 4969.0	...
5419192	  791.3	  580.1	 4970.0	...
5419193	  791.5	  580.1	 4971.0	...
5419194	  791.7	  580.3	 4970.0	...
5419195	  791.8	  580.6	 4969.0	...
5419196	  791.8	  580.7	 4967.0	...
5419197	  791.7	  580.6	 4965.0	...
5419198	  791.6	  580.4	 4964.0	...
5419199	  791.6	  580.4	 4966.0	...
5419200	  791.6	  580.4	 4969.0	...
5419201	  791.7	  580.2	 4971.0	...
5419202	  791.7	  580.1	 4971.0	...
5419203	  791.6	  580.3	 4971.0	...
5419204	  791.4	  580.5	 4971.0	...
5419205	  791.4	  580.8	 4971.0	...
5419206	  791.5	  580.9	 4972.0	...
5419207	  791.7	  581.0	 4972.0	...
5419208	  791.7	  581.1	 4971.0	...
5419209	  791.8	  581.1	 4971.0	...
5419210	  791.9	  581.2	 4970.0	...
5419211	  792.1	  581.4	 4970.0	...
5419212	  792.3	  581.6	 4970.0	...
5419213	  792.5	  581.6	 4970.0	...
5419214	  792.4	  581.7	 4970.0	...
5419215	  792.1	  581.8	 4970.0	...
5419216	  791.8	  581.9	 4969.0	...
5419217	  791.9	  582.0	 4969.0	...
5419218	  792.0	  582.0	 4974.0	...
5419219	  792.2	  582.0	 4978.0	...
5419220	  792.6	  582.2	 4981.0	...
5419221	  792.7	  582.4	 4980.0	...
MSG	5419222 0000 _ Number Off
5419222	  792.9	  582.6	 4979.0	...
5419223	  793.0	  582.5	 4980.0	...
5419224	  793.1	  582.5	 4980.0	...
5419225	  793.0	  582.5	 4980.0	...
5419226	  792.7	  582.6	 4979.0	...
5419227	  792.1	  582.3	 4979.0	...
5419228	  791.7	  582.0	 4980.0	...
5419229	  791.2	  581.3	 4981.0	...
5419230	  791.0	  580.6	 4981.0	...
5419231	  790.5	  579.6	 4980.0	...
5419232	  790.1	  578.5	 4980.0	...
5419233	  789.8	  577.4	 4981.0	...
5419234	  789.5	  576.4	 4981.0	...
5419235	  789.4	  575.1	 4981.0	...
5419236	  789.4	  574.2	 4980.0	...
5419237	  789.6	  573.1	 4979.0	...
5419238	  790.0	  572.6	 4978.0	...
5419239	  790.3	  572.1	 4978.0	...
5419240	  790.4	  571.9	 4978.0	...
5419241	  790.7	  571.6	 4978.0	...
5419242	  791.0	  571.3	 4978.0	...
5419243	  791.4	  571.0	 4976.0	...
5419244	  791.7	  570.7	 4975.0	...
5419245	  792.0	  570.3	 4975.0	...
5419246	  792.3	  569.9	 4975.0	...
5419247	  792.3	  569.8	 4975.0	...
5419248	  792.3	  569.8	 4974.0	...
5419249	  792.2	  569.6	 4974.0	...
5419250	  792.1	  569.2	 4973.0	...
5419251	  791.4	  568.8	 4972.0	...
5419252	  790.8	  568.8	 4972.0	...
5419253	  790.5	  568.9	 4972.0	...
5419254	  790.9	  568.9	 4972.0	...
5419255	  791.2	  568.9	 4972.0	...
5419256	  791.1	  568.9	 4974.0	...
5419257	  790.7	  568.9	 4976.0	...
5419258	  790.5	  569.1	 4978.0	...
5419259	  790.4	  569.3	 4977.0	...
5419260	  790.6	  569.4	 4977.0	...
5419261	  790.8	  569.3	 4977.0	...
5419262	  790.8	  569.4	 4978.0	...
5419263	  790.7	  569.5	 4980.0	...
5419264	  790.5	  569.6	 4982.0	...
5419265	  790.3	  569.7	 4983.0	...
5419266	  790.3	  569.8	 4983.0	...
5419267	  790.3	  570.2	 4983.0	...
5419268	  790.5	  570.5	 4982.0	...
5419269	  790.7	  570.8	 4983.0	...
5419270	  790.8	  570.8	 4983.0	...
5419271	  790.8	  570.8	 4983.0	...
5419272	  790.9	  570.7	 4983.0	...
5419273	  790.9	  570.8	 4981.0	...
5419274	  791.0	  571.0	 4980.0	...
5419275	  790.9	  571.0	 4980.0	...
5419276	  790.8	  570.9	 4981.0	...
5419277	  790.8	  570.7	 4982.0	...
5419278	  790.7	  570.8	 4981.0	...
5419279	  790.5	  570.9	 4980.0	...
5419280	  790.4	  571.0	 4980.0	...
5419281	  790.3	  571.1	 4982.0	...
5419282	  790.4	  571.3	 4982.0	...
5419283	  790.5	  572.0	 4983.0	...
5419284	  790.8	  572.5	 4984.0	...
5419285	  791.0	  572.9	 4986.0	...
5419286	  791.2	  572.9	 4988.0	...
5419287	  791.2	  572.9	 4986.0	...
5419288	  791.2	  572.9	 4985.0	...
5419289	  791.3	  572.8	 4984.0	...
5419290	  791.4	  572.6	 4983.0	...
5419291	  791.5	  572.3	 4984.0	...
5419292	  791.5	  572.1	 4986.0	...
5419293	  791.5	  572.0	 4987.0	...
5419294	  791.4	  571.7	 4986.0	...
5419295	  791.3	  571.4	 4985.0	...
5419296	  791.6	  571.1	 4984.0	...
5419297	  791.9	  571.3	 4983.0	...
5419298	  791.9	  571.5	 4984.0	...
5419299	  791.7	  571.8	 4984.0	...
5419300	  791.5	  572.1	 4983.0	...
5419301	  791.6	  572.4	 4986.0	...
5419302	  791.7	  572.6	 4989.0	...
5419303	  791.7	  572.7	 4992.0	...
5419304	  791.6	  572.8	 4992.0	...
5419305	  791.5	  572.7	 4992.0	...
5419306	  791.5	  572.6	 4992.0	...
5419307	  791.5	  572.5	 4993.0	...
5419308	  791.5	  572.4	 4995.0	...
5419309	  791.6	  572.7	 4996.0	...
5419310	  791.7	  572.9	 4998.0	...
5419311	  791.7	  573.1	 4998.0	...
5419312	  791.7	  573.2	 4998.0	...
5419313	  791.8	  573.2	 4998.0	...
5419314	  791.9	  573.3	 4998.0	...
5419315	  792.2	  573.5	 4998.0	...
5419316	  792.4	  573.6	 4998.0	...
5419317	  792.5	  573.4	 4999.0	...
5419318	  792.5	  573.1	 4998.0	...
5419319	  792.5	  572.9	 4997.0	...
5419320	  792.4	  572.8	 4997.0	...
5419321	  792.1	  572.8	 4998.0	...
5419322	  791.8	  573.0	 4999.0	...
5419323	  791.4	  573.3	 4999.0	...
5419324	  791.6	  573.5	 5000.0	...
5419325	  791.9	  573.5	 5002.0	...
5419326	  792.2	  573.3	 5004.0	...
5419327	  792.4	  573.5	 5004.0	...
5419328	  792.5	  573.8	 5004.0	...
5419329	  792.5	  573.9	 5003.0	...
5419330	  792.5	  573.7	 5004.0	...
5419331	  792.5	  573.6	 5004.0	...
5419332	  792.4	  573.6	 5004.0	...
5419333	  792.4	  573.7	 5005.0	...
5419334	  792.3	  573.8	 5005.0	...
5419335	  792.1	  573.9	 5004.0	...
5419336	  791.9	  574.2	 5005.0	...
5419337	  791.8	  574.5	 5005.0	...
5419338	  791.8	  574.8	 5006.0	...
5419339	  791.9	  574.8	 5006.0	...
5419340	  791.9	  574.8	 5007.0	...
5419341	  791.8	  574.9	 5008.0	...
5419342	  791.7	  575.2	 5010.0	...
5419343	  791.5	  575.4	 5011.0	...
5419344	  791.5	  575.4	 5010.0	...
5419345	  791.5	  575.2	 5008.0	...
5419346	  791.5	  575.1	 5006.0	...
5419347	  791.6	  574.9	 5006.0	...
5419348	  791.6	  574.9	 5007.0	...
5419349	  791.7	  574.9	 5009.0	...
5419350	  791.7	  574.7	 5011.0	...
5419351	  791.8	  574.6	 5012.0	...
5419352	  791.5	  574.6	 5013.0	...
5419353	  791.2	  574.6	 5014.0	...
5419354	  790.9	  574.7	 5014.0	...
5419355	  790.9	  574.7	 5015.0	...
5419356	  791.0	  574.8	 5016.0	...
5419357	  791.0	  575.0	 5017.0	...
5419358	  790.9	  574.8	 5018.0	...
5419359	  790.7	  574.5	 5018.0	...
5419360	  790.5	  574.2	 5019.0	...
5419361	  790.7	  574.1	 5019.0	...
5419362	  790.9	  574.1	 5020.0	...
5419363	  791.0	  574.3	 5023.0	...
5419364	  791.2	  574.4	 5026.0	...
5419365	  791.3	  574.4	 5028.0	...
5419366	  791.4	  574.4	 5027.0	...
5419367	  791.4	  574.5	 5024.0	...
5419368	  791.3	  574.5	 5023.0	...
5419369	  791.3	  574.5	 5022.0	...
5419370	  791.2	  574.3	 5022.0	...
5419371	  791.1	  574.2	 5022.0	...
5419372	  790.9	  574.4	 5023.0	...
5419373	  790.8	  574.5	 5023.0	...
5419374	  790.8	  574.5	 5024.0	...
5419375	  790.7	  574.3	 5025.0	...
5419376	  790.8	  574.0	 5026.0	...
5419377	  790.9	  574.0	 5027.0	...
5419378	  790.7	  574.1	 5029.0	...
5419379	  790.5	  574.2	 5029.0	...
5419380	  790.4	  574.3	 5029.0	...
5419381	  790.6	  574.3	 5031.0	...
5419382	  790.8	  574.4	 5033.0	...
5419383	  790.9	  574.5	 5034.0	...
5419384	  790.9	  574.4	 5033.0	...
5419385	  790.9	  574.3	 5031.0	...
5419386	  790.8	  574.1	 5030.0	...
5419387	  790.9	  574.1	 5029.0	...
5419388	  791.1	  574.2	 5029.0	...
5419389	  791.2	  574.3	 5029.0	...
5419390	  791.2	  574.3	 5030.0	...
5419391	  791.2	  574.3	 5031.0	...
5419392	  791.1	  574.3	 5034.0	...
5419393	  791.1	  574.3	 5036.0	...
5419394	  791.1	  574.5	 5036.0	...
5419395	  791.2	  574.7	 5035.0	...
5419396	  791.3	  574.7	 5035.0	...
5419397	  791.3	  574.7	 5036.0	...
5419398	  791.3	  574.7	 5038.0	...
5419399	  791.3	  574.8	 5038.0	...
5419400	  791.3	  574.9	 5036.0	...
5419401	  791.2	  574.9	 5033.0	...
5419402	  791.2	  574.9	 5032.0	...
5419403	  791.2	  575.0	 5034.0	...
5419404	  791.2	  575.1	 5036.0	...
5419405	  791.2	  575.2	 5036.0	...
5419406	  791.2	  575.4	 5036.0	...
5419407	  791.2	  575.7	 5035.0	...
5419408	  791.1	  575.8	 5033.0	...
5419409	  790.8	  575.6	 5030.0	...
5419410	  790.6	  575.3	 5029.0	...
5419411	  790.4	  575.1	 5029.0	...
5419412	  790.4	  574.7	 5031.0	...
5419413	  790.5	  574.5	 5031.0	...
5419414	  790.8	  574.3	 5030.0	...
5419415	  791.0	  574.4	 5030.0	...
5419416	  790.9	  574.5	 5030.0	...
5419417	  790.7	  574.5	 5031.0	...
5419418	  790.5	  574.6	 5032.0	...
5419419	  790.4	  574.6	 5033.0	...
5419420	  790.4	  574.5	 5033.0	...
5419421	  790.3	  574.5	 5032.0	...
5419422	  790.1	  574.6	 5030.0	...
5419423	  789.9	  574.6	 5029.0	...
5419424	  789.6	  574.7	 5028.0	...
5419425	  789.6	  574.7	 5031.0	...
5419426	  789.6	  574.6	 5033.0	...
5419427	  789.7	  574.5	 5036.0	...
5419428	  789.7	  574.5	 5037.0	...
5419429	  789.7	  574.4	 5038.0	...
5419430	  789.7	  574.3	 5039.0	...
5419431	  789.8	  574.2	 5040.0	...
5419432	  789.9	  574.2	 5040.0	...
5419433	  790.1	  574.0	 5040.0	...
MSG	5419434 0000 _ Number On
5419434	  790.1	  573.9	 5040.0	...
5419435	  790.3	  573.9	 5040.0	...
5419436	  790.5	  573.9	 5039.0	...
5419437	  790.6	  573.9	 5038.0	...
5419438	  790.6	  574.1	 5039.0	...
5419439	  790.5	  574.3	 5040.0	...
5419440	  790.4	  574.5	 5042.0	...
5419441	  790.5	  574.6	 5045.0	...
5419442	  790.6	  574.4	 5048.0	...
5419443	  790.7	  574.3	 5050.0	...
5419444	  790.7	  574.6	 5050.0	...
5419445	  790.6	  575.0	 5052.0	...
5419446	  790.5	  575.3	 5054.0	...
5419447	  790.3	  575.2	 5057.0	...
5419448	  790.2	  575.0	 5057.0	...
5419449	  790.2	  574.9	 5056.0	...
5419450	  790.5	  574.7	 5057.0	...
5419451	  790.8	  574.7	 5058.0	...
5419452	  791.0	  574.5	 5059.0	...
5419453	  790.9	  574.4	 5060.0	...
5419454	  790.8	  574.3	 5059.0	...
5419455	  790.8	  574.4	 5060.0	...
5419456	  790.9	  574.5	 5060.0	...
5419457	  791.0	  574.6	 5060.0	...
5419458	  791.4	  574.6	 5060.0	...
5419459	  791.8	  574.5	 5060.0	...
5419460	  792.0	  574.4	 5060.0	...
5419461	  792.0	  574.6	 5059.0	...
5419462	  792.1	  574.9	 5057.0	...
5419463	  792.4	  575.3	 5056.0	...
5419464	  792.6	  575.3	 5055.0	...
5419465	  792.7	  575.4	 5053.0	...
5419466	  792.7	  575.2	 5054.0	...
5419467	  792.6	  575.3	 5056.0	...
5419468	  792.4	  575.5	 5056.0	...
5419469	  792.1	  575.6	 5055.0	...
5419470	  792.2	  575.7	 5054.0	...
5419471	  792.4	  575.8	 5054.0	...
5419472	  792.6	  575.8	 5054.0	...
5419473	  792.7	  575.6	 5055.0	...
5419474	  792.5	  575.4	 5057.0	...
5419475	  792.3	  575.3	 5058.0	...
5419476	  791.9	  575.3	 5058.0	...
5419477	  791.9	  575.4	 5058.0	...
5419478	  791.9	  575.6	 5057.0	...
5419479	  792.0	  575.9	 5059.0	...
5419480	  792.1	  576.3	 5061.0	...
5419481	  792.1	  576.5	 5063.0	...
5419482	  792.2	  576.6	 5066.0	...
5419483	  792.2	  576.7	 5069.0	...
5419484	  791.9	  576.7	 5072.0	...
5419485	  791.5	  576.8	 5073.0	...
5419486	  791.2	  576.8	 5074.0	...
5419487	  791.2	  576.3	 5074.0	...
5419488	  791.1	  575.8	 5072.0	...
5419489	  791.1	  575.7	 5070.0	...
5419490	  791.3	  575.9	 5069.0	...
5419491	  791.5	  576.2	 5070.0	...
5419492	  791.8	  576.2	 5073.0	...
5419493	  792.2	  576.6	 5073.0	...
5419494	  792.5	  577.0	 5071.0	...
5419495	  792.7	  577.5	 5068.0	...
5419496	  792.6	  577.4	 5068.0	...
5419497	  792.3	  577.0	 5069.0	...
5419498	  792.1	  576.5	 5069.0	...
5419499	  791.6	  576.1	 5067.0	...
5419500	  791.3	  576.1	 5064.0	...
5419501	  791.0	  576.0	 5063.0	...
5419502	  791.0	  575.8	 5063.0	...
5419503	  790.9	  575.9	 5062.0	...
5419504	  791.1	  576.2	 5061.0	...
5419505	  791.2	  576.3	 5061.0	...
5419506	  791.3	  576.1	 5063.0	...
5419507	  791.4	  576.1	 5067.0	...
5419508	  791.3	  576.3	 5071.0	...
5419509	  791.1	  577.0	 5072.0	...
5419510	  790.9	  577.4	 5073.0	...
5419511	  791.0	  577.5	 5075.0	...
5419512	  791.0	  577.3	 5076.0	...
5419513	  791.1	  577.1	 5076.0	...
5419514	  791.1	  577.0	 5077.0	...
5419515	  790.9	  576.8	 5077.0	...
5419516	  790.7	  576.4	 5079.0	...
5419517	  790.5	  575.9	 5082.0	...
5419518	  790.5	  575.7	 5085.0	...
5419519	  790.6	  575.8	 5085.0	...
5419520	  790.8	  575.9	 5084.0	...
5419521	  791.0	  575.9	 5082.0	...
5419522	  790.9	  575.9	 5081.0	...
5419523	  790.6	  575.9	 5081.0	...
5419524	  790.5	  575.9	 5081.0	...
5419525	  790.6	  575.9	 5081.0	...
5419526	  790.8	  576.0	 5082.0	...
5419527	  790.8	  576.0	 5081.0	...
5419528	  790.8	  576.0	 5080.0	...
5419529	  790.9	  576.0	 5078.0	...
5419530	  790.9	  576.0	 5076.0	...
5419531	  790.9	  576.0	 5075.0	...
5419532	  790.7	  576.0	 5073.0	...
5419533	  790.5	  575.9	 5073.0	...
5419534	  790.5	  575.9	 5073.0	...
5419535	  790.7	  575.8	 5073.0	...
5419536	  790.9	  576.0	 5073.0	...
5419537	  790.8	  576.2	 5073.0	...
5419538	  790.9	  576.4	 5073.0	...
5419539	  791.0	  576.4	 5073.0	...
5419540	  791.1	  576.4	 5073.0	...
5419541	  791.0	  576.4	 5074.0	...
5419542	  790.8	  576.6	 5074.0	...
5419543	  790.7	  576.9	 5079.0	...
5419544	  790.6	  577.2	 5083.0	...
5419545	  790.6	  577.4	 5086.0	...
5419546	  790.6	  577.5	 5084.0	...
5419547	  790.6	  577.6	 5082.0	...
5419548	  790.7	  577.6	 5082.0	...
5419549	  790.7	  577.7	 5081.0	...
5419550	  790.8	  577.7	 5080.0	...
5419551	  790.7	  577.6	 5078.0	...
5419552	  790.6	  577.5	 5079.0	...
5419553	  790.6	  577.5	 5081.0	...
5419554	  790.5	  577.2	 5083.0	...
5419555	  790.3	  576.8	 5083.0	...
5419556	  790.0	  576.4	 5083.0	...
5419557	  789.9	  576.4	 5083.0	...
5419558	  790.1	  576.7	 5083.0	...
5419559	  790.2	  576.9	 5084.0	...
5419560	  790.3	  577.1	 5084.0	...
5419561	  790.4	  577.1	 5083.0	...
5419562	  790.5	  577.1	 5082.0	...
5419563	  790.6	  577.1	 5081.0	...
5419564	  790.7	  577.0	 5082.0	...
5419565	  790.8	  576.9	 5084.0	...
5419566	  790.7	  576.8	 5084.0	...
5419567	  790.7	  576.6	 5082.0	...
5419568	  790.6	  576.8	 5079.0	...
5419569	  790.9	  577.0	 5078.0	...
5419570	  791.2	  577.2	 5078.0	...
5419571	  791.4	  577.2	 5079.0	...
5419572	  791.2	  577.3	 5080.0	...
5419573	  790.9	  577.4	 5081.0	...
5419574	  790.8	  577.2	 5082.0	...
5419575	  790.8	  577.0	 5082.0	...
5419576	  790.7	  577.0	 5082.0	...
5419577	  790.7	  577.1	 5082.0	...
5419578	  790.8	  577.1	 5083.0	...
5419579	  790.8	  577.0	 5084.0	...
5419580	  790.9	  577.0	 5084.0	...
5419581	  791.1	  577.4	 5084.0	...
5419582	  791.3	  577.8	 5083.0	...
5419583	  791.5	  577.8	 5084.0	...
5419584	  791.5	  577.5	 5084.0	...
5419585	  791.5	  577.2	 5084.0	...
5419586	  791.4	  577.2	 5085.0	...
5419587	  791.4	  577.5	 5085.0	...
5419588	  791.3	  577.9	 5085.0	...
5419589	  791.2	  578.2	 5084.0	...
5419590	  791.1	  578.1	 5084.0	...
5419591	  791.0	  578.0	 5084.0	...
5419592	  790.9	  577.8	 5084.0	...
5419593	  790.9	  578.0	 5085.0	...
5419594	  791.0	  578.4	 5087.0	...
5419595	  790.9	  578.7	 5087.0	...
5419596	  790.7	  578.6	 5085.0	...
5419597	  790.6	  578.4	 5084.0	...
5419598	  790.6	  578.4	 5084.0	...
5419599	  790.7	  578.4	 5085.0	...
5419600	  790.7	  578.4	 5086.0	...
5419601	  790.7	  578.4	 5087.0	...
5419602	  790.7	  578.4	 5086.0	...
5419603	  790.7	  578.4	 5085.0	...
5419604	  790.6	  578.1	 5086.0	...
5419605	  790.5	  577.9	 5088.0	...
5419606	  790.5	  577.5	 5089.0	...
5419607	  790.2	  577.4	 5089.0	...
5419608	  789.9	  577.4	 5089.0	...
5419609	  789.9	  577.5	 5088.0	...
5419610	  790.4	  577.6	 5087.0	...
5419611	  790.9	  577.9	 5087.0	...
5419612	  791.2	  578.1	 5086.0	...
5419613	  791.2	  578.4	 5085.0	...
5419614	  791.3	  578.9	 5084.0	...
5419615	  791.4	  579.3	 5083.0	...
5419616	  791.5	  579.3	 5083.0	...
5419617	  791.5	  579.0	 5083.0	...
5419618	  791.5	  578.8	 5082.0	...
5419619	  791.5	  578.7	 5081.0	...
5419620	  791.5	  578.8	 5077.0	...
5419621	  791.5	  578.8	 5076.0	...
5419622	  791.5	  578.9	 5074.0	...
5419623	  791.5	  579.2	 5075.0	...
5419624	  791.4	  579.5	 5076.0	...
5419625	  791.6	  579.7	 5077.0	...
5419626	  791.8	  579.6	 5077.0	...
5419627	  792.1	  579.4	 5078.0	...
5419628	  792.0	  579.4	 5077.0	...
5419629	  791.9	  579.5	 5075.0	...
5419630	  792.0	  579.5	 5074.0	...
5419631	  792.1	  579.5	 5073.0	...
5419632	  792.3	  579.6	 5073.0	...
5419633	  792.3	  579.6	 5073.0	...
5419634	  792.3	  579.7	 5072.0	...
5419635	  792.4	  579.7	 5070.0	...
5419636	  792.5	  579.7	 5070.0	...
5419637	  792.7	  579.7	 5070.0	...
5419638	  792.7	  580.0	 5070.0	...
5419639	  792.6	  580.3	 5068.0	...
5419640	  792.6	  580.6	 5065.0	...
5419641	  792.5	  580.5	 5065.0	...
5419642	  792.5	  580.4	 5066.0	...
5419643	  792.5	  580.4	 5065.0	...
5419644	  792.6	  580.6	 5063.0	...
5419645	  792.7	  580.7	 5062.0	...
5419646	  792.8	  580.8	 5062.0	...
5419647	  792.9	  580.8	 5063.0	...
5419648	  793.1	  580.8	 5063.0	...
5419649	  793.3	  580.8	 5062.0	...
5419650	  793.3	  580.9	 5061.0	...
5419651	  793.4	  581.2	 5059.0	...
5419652	  793.4	  581.5	 5059.0	...
5419653	  793.4	  581.5	 5061.0	...
5419654	  793.3	  581.3	 5064.0	...
5419655	  793.4	  580.7	 5065.0	...
5419656	  793.5	  580.2	 5062.0	...
5419657	  793.7	  579.7	 5060.0	...
5419658	  793.6	  578.8	 5060.0	...
5419659	  793.7	  578.0	 5062.0	...
5419660	  793.9	  577.3	 5060.0	...
5419661	  794.2	  577.2	 5057.0	...
5419662	  794.5	  577.4	 5057.0	...
5419663	  795.3	  577.5	 5058.0	...
5419664	  796.1	  577.6	 5058.0	...
5419665	  797.2	  577.9	 5055.0	...
5419666	  798.1	  578.4	 5051.0	...
5419667	  799.1	  579.1	 5048.0	...
5419668	  799.9	  579.9	 5047.0	...
5419669	  800.6	  580.3	 5047.0	...
5419670	  801.0	  580.7	 5046.0	...
5419671	  801.0	  580.8	 5044.0	...
5419672	  800.5	  580.9	 5042.0	...
5419673	  799.7	  580.9	 5041.0	...
5419674	  798.7	  580.9	 5041.0	...
5419675	  798.0	  580.7	 5043.0	...
5419676	  797.3	  580.6	 5044.0	...
5419677	  797.0	  580.5	 5044.0	...
5419678	  796.7	  580.1	 5044.0	...
5419679	  796.5	  579.6	 5043.0	...
5419680	  796.3	  578.7	 5043.0	...
5419681	  796.2	  578.2	 5046.0	...
5419682	  796.1	  577.6	 5049.0	...
5419683	  796.2	  577.5	 5049.0	...
5419684	  796.3	  577.4	 5046.0	...
5419685	  796.3	  577.4	 5044.0	...
5419686	  796.3	  577.3	 5043.0	...
5419687	  796.3	  577.1	 5043.0	...
5419688	  796.2	  576.9	 5043.0	...
5419689	  796.2	  576.7	 5042.0	...
5419690	  796.2	  576.9	 5041.0	...
5419691	  796.2	  577.2	 5040.0	...
5419692	  796.2	  577.5	 5040.0	...
5419693	  796.2	  577.5	 5040.0	...
5419694	  796.2	  577.8	 5038.0	...
5419695	  796.3	  578.0	 5036.0	...
5419696	  796.7	  578.4	 5035.0	...
5419697	  797.1	  578.6	 5034.0	...
5419698	  797.3	  578.8	 5034.0	...
5419699	  797.5	  578.8	 5034.0	...
5419700	  797.7	  578.8	 5035.0	...
5419701	  797.9	  578.8	 5036.0	...
5419702	  797.9	  578.7	 5036.0	...
5419703	  797.9	  578.8	 5034.0	...
5419704	  798.2	  579.0	 5031.0	...
5419705	  798.4	  579.2	 5028.0	...
5419706	  798.6	  579.1	 5029.0	...
5419707	  799.0	  578.8	 5029.0	...
5419708	  799.4	  578.5	 5027.0	...
5419709	  799.7	  578.5	 5025.0	...
5419710	  799.8	  578.6	 5023.0	...
5419711	  799.7	  578.8	 5024.0	...
5419712	  799.6	  578.9	 5024.0	...
5419713	  799.5	  578.9	 5023.0	...
5419714	  799.5	  578.8	 5021.0	...
5419715	  799.6	  578.7	 5021.0	...
5419716	  799.6	  578.5	 5021.0	...
5419717	  799.7	  578.6	 5021.0	...
5419718	  799.7	  578.8	 5020.0	...
5419719	  799.7	  578.9	 5020.0	...
5419720	  799.8	  579.1	 5019.0	...
5419721	  800.0	  579.3	 5019.0	...
5419722	  800.1	  579.5	 5018.0	...
5419723	  800.2	  579.4	 5018.0	...
5419724	  800.2	  579.3	 5017.0	...
5419725	  800.3	  579.1	 5017.0	...
5419726	  800.4	  579.0	 5017.0	...
5419727	  800.4	  579.1	 5017.0	...
5419728	  800.4	  579.1	 5016.0	...
5419729	  800.3	  579.1	 5015.0	...
5419730	  800.0	  579.1	 5014.0	...
5419731	  799.8	  579.1	 5013.0	...
5419732	  799.5	  579.1	 5013.0	...
5419733	  799.5	  579.1	 5011.0	...
5419734	  799.5	  579.1	 5009.0	...
5419735	  799.5	  579.2	 5008.0	...
MSG	5419736 0000 _ Number Off
5419736	  799.4	  579.3	 5010.0	...
5419737	  799.4	  579.4	 5010.0	...
5419738	  799.5	  579.4	 5008.0	...
5419739	  799.7	  579.3	 5007.0	...
5419740	  800.0	  579.3	 5007.0	...
5419741	  800.4	  579.4	 5007.0	...
5419742	  800.6	  579.5	 5007.0	...
5419743	  800.6	  579.3	 5005.0	...
5419744	  800.5	  579.1	 5004.0	...
5419745	  800.5	  578.8	 5002.0	...
5419746	  800.6	  579.1	 5002.0	...
5419747	  800.6	  579.5	 5003.0	...
5419748	  800.7	  579.8	 5003.0	...
5419749	  800.7	  579.7	 5002.0	...
5419750	  800.7	  579.6	 5001.0	...
5419751	  800.7	  579.6	 5001.0	...
5419752	  800.6	  579.6	 4999.0	...
5419753	  800.6	  579.7	 4998.0	...
5419754	  800.6	  579.8	 4996.0	...
5419755	  800.6	  579.9	 4995.0	...
5419756	  800.7	  580.0	 4994.0	...
5419757	  800.8	  579.9	 4993.0	...
5419758	  800.8	  579.7	 4993.0	...
5419759	  800.9	  579.7	 4993.0	...
5419760	  801.0	  579.9	 4992.0	...
5419761	  801.1	  580.1	 4992.0	...
5419762	  801.2	  580.0	 4992.0	...
5419763	  801.1	  579.9	 4990.0	...
5419764	  800.9	  579.8	 4988.0	...
5419765	  800.8	  580.1	 4987.0	...
5419766	  800.8	  580.5	 4986.0	...
5419767	  800.7	  580.9	 4986.0	...
5419768	  800.7	  581.1	 4986.0	...
5419769	  800.8	  581.1	 4987.0	...
5419770	  800.8	  581.1	 4988.0	...
5419771	  800.9	  581.0	 4988.0	...
5419772	  800.9	  580.9	 4987.0	...
5419773	  800.9	  580.9	 4986.0	...
5419774	  801.1	  581.0	 4983.0	...
5419775	  801.3	  581.3	 4981.0	...
5419776	  801.4	  581.7	 4977.0	...
5419777	  801.5	  581.8	 4975.0	...
5419778	  801.4	  581.9	 4972.0	...
5419779	  801.4	  581.9	 4971.0	...
5419780	  801.4	  582.1	 4970.0	...
5419781	  801.4	  582.1	 4969.0	...
5419782	  801.3	  582.1	 4967.0	...
5419783	  801.3	  582.1	 4966.0	...
5419784	  801.3	  582.1	 4965.0	...
5419785	  801.4	  582.1	 4966.0	...
5419786	  801.4	  582.1	 4966.0	...
5419787	  801.5	  582.3	 4966.0	...
5419788	  801.5	  582.7	 4966.0	...
5419789	  801.5	  583.1	 4966.0	...
5419790	  801.5	  583.3	 4964.0	...
5419791	  801.4	  583.2	 4962.0	...
5419792	  801.5	  582.8	 4961.0	...
5419793	  801.7	  582.4	 4960.0	...
5419794	  801.7	  582.0	 4960.0	...
5419795	  801.5	  581.9	 4960.0	...
5419796	  801.2	  581.9	 4954.0	...
5419797	  801.1	  581.9	 4949.0	...
5419798	  801.1	  581.8	 4945.0	...
5419799	  801.3	  582.2	 4946.0	...
5419800	  801.3	  582.6	 4947.0	...
5419801	  801.3	  582.9	 4947.0	...
5419802	  801.4	  582.8	 4947.0	...
5419803	  801.3	  582.9	 4944.0	...
5419804	  801.2	  583.0	 4941.0	...
5419805	  801.0	  583.1	 4938.0	...
5419806	  801.0	  582.9	 4938.0	...
5419807	  801.0	  582.7	 4938.0	...
5419808	  801.0	  582.7	 4938.0	...
5419809	  801.0	  582.8	 4938.0	...
5419810	  801.0	  582.9	 4936.0	...
5419811	  801.1	  582.7	 4933.0	...
5419812	  801.1	  582.5	 4929.0	...
5419813	  801.3	  582.3	 4927.0	...
5419814	  801.4	  582.2	 4926.0	...
5419815	  801.5	  581.9	 4925.0	...
5419816	  801.4	  581.6	 4924.0	...
5419817	  801.4	  581.5	 4924.0	...
5419818	  801.3	  581.5	 4923.0	...
5419819	  801.3	  581.6	 4922.0	...
5419820	  801.1	  581.7	 4920.0	...
5419821	  800.9	  581.9	 4920.0	...
5419822	  800.7	  582.3	 4920.0	...
5419823	  800.8	  582.7	 4918.0	...
5419824	  801.1	  583.0	 4914.0	...
5419825	  801.3	  583.0	 4912.0	...
5419826	  801.4	  582.9	 4912.0	...
5419827	  801.5	  582.9	 4912.0	...
5419828	  801.4	  583.0	 4911.0	...
5419829	  801.3	  583.0	 4909.0	...
5419830	  801.3	  583.0	 4907.0	...
5419831	  801.3	  583.0	 4906.0	...
5419832	  801.3	  583.0	 4904.0	...
5419833	  801.2	  583.0	 4903.0	...
5419834	  801.2	  583.0	 4901.0	...
5419835	  801.2	  583.1	 4900.0	...
5419836	  801.1	  583.1	 4900.0	...
5419837	  801.0	  582.8	 4900.0	...
5419838	  800.8	  582.5	 4901.0	...
5419839	  800.5	  582.2	 4901.0	...
5419840	  800.3	  582.4	 4898.0	...
5419841	  800.4	  582.7	 4895.0	...
5419842	  800.5	  582.8	 4893.0	...
5419843	  800.5	  582.7	 4893.0	...
5419844	  800.5	  582.5	 4893.0	...
5419845	  800.4	  582.3	 4891.0	...
5419846	  800.3	  582.1	 4890.0	...
5419847	  800.4	  582.1	 4889.0	...
5419848	  800.6	  582.1	 4889.0	...
5419849	  800.7	  582.1	 4889.0	...
5419850	  800.7	  582.1	 4889.0	...
5419851	  800.6	  582.3	 4889.0	...
5419852	  800.6	  582.4	 4887.0	...
5419853	  800.8	  582.8	 4883.0	...
5419854	  800.8	  583.0	 4879.0	...
5419855	  800.9	  583.4	 4878.0	...
5419856	  800.9	  583.8	 4877.0	...
5419857	  801.0	  584.2	 4876.0	...
5419858	  800.9	  584.3	 4875.0	...
5419859	  800.9	  584.6	 4875.0	...
5419860	  801.1	  584.9	 4875.0	...
5419861	  801.3	  585.1	 4874.0	...
5419862	  801.5	  585.2	 4873.0	...
5419863	  801.5	  585.2	 4872.0	...
5419864	  801.5	  585.1	 4871.0	...
5419865	  801.5	  584.9	 4869.0	...
5419866	  801.4	  584.8	 4868.0	...
5419867	  801.3	  584.8	 4866.0	...
5419868	  801.2	  584.9	 4865.0	...
5419869	  801.3	  584.8	 4865.0	...
5419870	  801.3	  584.9	 4865.0	...
5419871	  801.4	  584.9	 4865.0	...
5419872	  801.5	  585.0	 4866.0	...
5419873	  801.5	  585.0	 4867.0	...
5419874	  801.3	  585.1	 4867.0	...
5419875	  801.1	  585.2	 4868.0	...
5419876	  801.1	  585.2	 4868.0	...
5419877	  801.0	  585.3	 4867.0	...
5419878	  801.0	  585.3	 4866.0	...
5419879	  801.1	  585.4	 4865.0	...
5419880	  801.2	  585.4	 4865.0	...
5419881	  801.2	  585.3	 4864.0	...
5419882	  801.1	  585.3	 4864.0	...
5419883	  801.0	  585.4	 4864.0	...
5419884	  801.0	  585.4	 4861.0	...
5419885	  801.0	  585.5	 4858.0	...
5419886	  801.3	  585.5	 4856.0	...
5419887	  801.6	  585.5	 4856.0	...
5419888	  801.9	  585.5	 4856.0	...
5419889	  801.8	  585.3	 4856.0	...
5419890	  801.7	  585.1	 4855.0	...
5419891	  801.5	  584.9	 4855.0	...
5419892	  801.4	  584.9	 4854.0	...
5419893	  801.4	  585.0	 4853.0	...
5419894	  801.4	  585.2	 4853.0	...
5419895	  801.4	  585.4	 4853.0	...
5419896	  801.5	  585.3	 4852.0	...
5419897	  801.7	  585.3	 4851.0	...
5419898	  801.9	  585.3	 4851.0	...
5419899	  801.9	  585.5	 4850.0	...
5419900	  802.1	  585.6	 4849.0	...
5419901	  802.2	  585.6	 4848.0	...
5419902	  802.4	  585.5	 4845.0	...
5419903	  802.4	  585.7	 4843.0	...
5419904	  802.4	  585.9	 4841.0	...
5419905	  802.4	  586.0	 4841.0	...
5419906	  802.5	  586.0	 4840.0	...
5419907	  802.6	  586.0	 4838.0	...
5419908	  802.7	  586.5	 4835.0	...
5419909	  802.8	  586.9	 4834.0	...
5419910	  802.8	  587.0	 4834.0	...
5419911	  802.9	  587.0	 4834.0	...
5419912	  802.7	  587.0	 4834.0	...
5419913	  802.5	  587.1	 4833.0	...
5419914	  802.3	  587.4	 4830.0	...
5419915	  802.3	  587.5	 4827.0	...
5419916	  802.3	  587.5	 4826.0	...
5419917	  802.3	  587.5	 4827.0	...
5419918	  802.3	  587.6	 4829.0	...
5419919	  802.3	  587.5	 4829.0	...
5419920	  802.3	  587.3	 4828.0	...
5419921	  802.5	  587.4	 4826.0	...
5419922	  802.6	  587.6	 4823.0	...
5419923	  802.7	  587.7	 4822.0	...
5419924	  802.7	  587.7	 4822.0	...
5419925	  802.5	  587.8	 4815.0	...
5419926	  802.3	  588.1	 4809.0	...
5419927	  802.2	  588.2	 4803.0	...
5419928	  802.2	  588.0	 4804.0	...
5419929	  802.2	  587.5	 4805.0	...
5419930	  802.2	  587.2	 4806.0	...
5419931	  802.0	  586.3	 4806.0	...
5419932	  801.7	  585.1	 4803.0	...
5419933	  801.4	  583.8	 4799.0	...
5419934	  801.2	  582.8	 4795.0	...
5419935	  801.2	  582.0	 4796.0	...
5419936	  801.2	  581.2	 4796.0	...
5419937	  801.5	  580.7	 4797.0	...
5419938	  801.7	  580.3	 4797.0	...
5419939	  802.6	  579.6	 4796.0	...
5419940	  803.3	  578.8	 4796.0	...
5419941	  804.3	  577.9	 4791.0	...
5419942	  804.5	  577.1	 4787.0	...
5419943	  805.2	  576.2	 4782.0	...
5419944	  805.8	  575.7	 4783.0	...
5419945	  806.6	  575.4	 4783.0	...
5419946	  806.9	  575.7	 4782.0	...
5419947	  806.8	  576.2	 4780.0	...
MSG	5419948 0000 _ Number On
5419948	  806.3	  576.5	 4779.0	...
5419949	  805.8	  576.4	 4780.0	...
5419950	  805.6	  576.1	 4778.0	...
5419951	  805.4	  576.0	 4777.0	...
5419952	  805.2	  576.0	 4775.0	...
5419953	  804.9	  576.1	 4774.0	...
5419954	  804.7	  576.1	 4772.0	...
5419955	  804.6	  576.1	 4771.0	...
5419956	  804.5	  576.0	 4769.0	...
5419957	  804.5	  576.1	 4768.0	...
5419958	  804.6	  576.4	 4768.0	...
5419959	  804.7	  576.9	 4768.0	...
5419960	  804.8	  577.3	 4768.0	...
5419961	  804.8	  577.4	 4767.0	...
5419962	  804.6	  577.4	 4765.0	...
5419963	  804.6	  577.8	 4763.0	...
5419964	  804.5	  578.2	 4762.0	...
5419965	  804.4	  578.8	 4760.0	...
5419966	  804.2	  579.2	 4760.0	...
5419967	  804.2	  579.5	 4759.0	...
5419968	  804.2	  579.4	 4759.0	...
5419969	  804.3	  579.4	 4759.0	...
5419970	  804.3	  579.5	 4759.0	...
5419971	  804.1	  579.7	 4759.0	...
5419972	  804.0	  579.9	 4760.0	...
5419973	  803.9	  580.1	 4757.0	...
5419974	  804.1	  580.5	 4754.0	...
5419975	  804.2	  581.1	 4751.0	...
5419976	  804.3	  581.5	 4751.0	...
5419977	  804.6	  581.6	 4749.0	...
5419978	  805.0	  581.8	 4748.0	...
5419979	  805.2	  582.0	 4746.0	...
5419980	  805.0	  582.3	 4745.0	...
5419981	  804.9	  582.3	 4745.0	...
5419982	  805.0	  582.1	 4744.0	...
5419983	  805.2	  581.8	 4741.0	...
5419984	  805.3	  581.4	 4739.0	...
5419985	  805.4	  581.2	 4739.0	...
5419986	  805.2	  581.1	 4739.0	...
5419987	  805.0	  581.2	 4740.0	...
5419988	  804.9	  581.3	 4740.0	...
5419989	  805.0	  581.8	 4741.0	...
5419990	  805.2	  582.0	 4742.0	...
5419991	  805.3	  582.3	 4741.0	...
5419992	  805.3	  582.3	 4740.0	...
5419993	  805.5	  582.3	 4738.0	...
5419994	  805.9	  582.2	 4738.0	...
5419995	  806.2	  582.2	 4737.0	...
5419996	  806.2	  582.2	 4736.0	...
5419997	  806.2	  582.4	 4735.0	...
5419998	  806.1	  582.5	 4736.0	...
5419999	  806.1	  582.5	 4736.0	...
5420000	  806.0	  582.5	 4736.0	...
5420001	  806.0	  582.7	 4736.0	...
5420002	  806.0	  582.9	 4733.0	...
5420003	  806.0	  583.1	 4731.0	...
5420004	  806.0	  583.1	 4729.0	...
5420005	  805.9	  583.0	 4728.0	...
5420006	  805.8	  582.9	 4727.0	...
5420007	  805.7	  582.7	 4727.0	...
5420008	  805.6	  582.7	 4727.0	...
5420009	  805.5	  582.7	 4727.0	...
5420010	  805.4	  582.7	 4727.0	...
5420011	  805.5	  582.7	 4726.0	...
5420012	  805.4	  582.7	 4724.0	...
5420013	  805.4	  582.7	 4722.0	...
5420014	  805.4	  582.7	 4721.0	...
5420015	  805.5	  582.8	 4722.0	...
5420016	  805.5	  582.8	 4722.0	...
5420017	  805.6	  582.5	 4722.0	...
5420018	  805.7	  582.2	 4722.0	...
5420019	  805.8	  581.8	 4721.0	...
5420020	  805.8	  581.7	 4719.0	...
5420021	  805.9	  581.7	 4717.0	...
5420022	  805.9	  581.8	 4716.0	...
5420023	  805.9	  581.8	 4714.0	...
5420024	  806.0	  581.9	 4712.0	...
5420025	  806.0	  582.0	 4710.0	...
5420026	  806.0	  582.0	 4710.0	...
5420027	  806.0	  581.5	 4708.0	...
5420028	  806.0	  581.0	 4706.0	...
5420029	  806.1	  580.6	 4706.0	...
5420030	  806.0	  580.7	 4707.0	...
5420031	  805.9	  580.8	 4708.0	...
5420032	  805.9	  580.7	 4706.0	...
5420033	  805.9	  580.6	 4704.0	...
5420034	  806.1	  581.1	 4703.0	...
5420035	  806.0	  581.5	 4702.0	...
5420036	  805.9	  581.8	 4702.0	...
5420037	  805.7	  581.7	 4702.0	...
5420038	  805.7	  582.0	 4701.0	...
5420039	  805.7	  582.3	 4702.0	...
5420040	  805.9	  582.7	 4703.0	...
5420041	  806.0	  582.8	 4702.0	...
5420042	  806.1	  583.1	 4700.0	...
5420043	  806.2	  583.3	 4701.0	...
5420044	  806.2	  583.4	 4702.0	...
5420045	  806.5	  583.2	 4703.0	...
5420046	  806.9	  583.2	 4703.0	...
5420047	  807.2	  583.6	 4701.0	...
5420048	  806.9	  584.1	 4698.0	...
5420049	  806.6	  584.6	 4695.0	...
5420050	  806.3	  584.6	 4694.0	...
5420051	  806.2	  584.6	 4693.0	...
5420052	  806.1	  584.5	 4694.0	...
5420053	  805.9	  584.3	 4695.0	...
5420054	  805.7	  584.2	 4696.0	...
5420055	  805.5	  584.4	 4696.0	...
5420056	  805.7	  584.6	 4697.0	...
5420057	  805.8	  584.8	 4697.0	...
5420058	  805.9	  584.7	 4697.0	...
5420059	  805.8	  584.7	 4695.0	...
5420060	  805.7	  584.7	 4693.0	...
5420061	  805.6	  584.5	 4691.0	...
5420062	  805.6	  584.2	 4691.0	...
5420063	  805.6	  584.1	 4690.0	...
5420064	  805.6	  584.3	 4689.0	...
5420065	  805.6	  584.5	 4687.0	...
5420066	  805.6	  584.5	 4686.0	...
5420067	  805.7	  584.5	 4685.0	...
5420068	  805.9	  584.5	 4684.0	...
5420069	  806.1	  584.5	 4683.0	...
5420070	  806.3	  584.5	 4682.0	...
5420071	  806.4	  584.4	 4681.0	...
5420072	  806.5	  584.3	 4680.0	...
5420073	  806.5	  584.1	 4676.0	...
5420074	  806.4	  584.0	 4674.0	...
5420075	  806.3	  584.2	 4673.0	...
5420076	  806.3	  584.0	 4674.0	...
5420077	  806.3	  583.8	 4674.0	...
5420078	  806.3	  583.6	 4674.0	...
5420079	  806.2	  583.6	 4673.0	...
5420080	  806.0	  583.5	 4672.0	...
5420081	  806.0	  583.5	 4671.0	...
5420082	  805.9	  583.5	 4669.0	...
5420083	  806.0	  583.4	 4667.0	...
5420084	  805.9	  583.5	 4666.0	...
5420085	  805.9	  583.6	 4666.0	...
5420086	  805.8	  583.8	 4668.0	...
5420087	  805.8	  583.8	 4669.0	...
5420088	  805.8	  583.6	 4670.0	...
5420089	  805.9	  583.3	 4669.0	...
5420090	  805.9	  583.1	 4668.0	...
5420091	  805.9	  583.2	 4667.0	...
5420092	  806.1	  583.3	 4667.0	...
5420093	  806.3	  583.3	 4667.0	...
5420094	  806.5	  583.3	 4668.0	...
5420095	  806.3	  583.3	 4668.0	...
5420096	  806.0	  583.3	 4666.0	...
5420097	  805.9	  583.4	 4665.0	...
5420098	  806.1	  584.0	 4666.0	...
5420099	  806.2	  584.6	 4669.0	...
5420100	  806.2	  584.9	 4671.0	...
5420101	  806.1	  584.9	 4668.0	...
5420102	  806.2	  584.9	 4665.0	...
5420103	  806.3	  584.9	 4664.0	...
5420104	  806.3	  584.9	 4660.0	...
5420105	  806.4	  584.9	 4655.0	...
5420106	  806.4	  584.9	 4653.0	...
5420107	  806.4	  584.9	 4655.0	...
5420108	  806.4	  584.9	 4657.0	...
5420109	  806.4	  584.8	 4656.0	...
5420110	  806.3	  584.6	 4656.0	...
5420111	  806.4	  584.4	 4655.0	...
5420112	  806.4	  584.2	 4652.0	...
5420113	  806.4	  584.1	 4649.0	...
5420114	  806.5	  584.0	 4646.0	...
5420115	  806.6	  583.9	 4643.0	...
5420116	  806.6	  583.8	 4640.0	...
5420117	  806.6	  583.9	 4638.0	...
5420118	  806.6	  584.2	 4638.0	...
5420119	  806.6	  584.5	 4639.0	...
5420120	  806.6	  584.7	 4640.0	...
5420121	  806.7	  584.7	 4641.0	...
5420122	  806.8	  584.4	 4641.0	...
5420123	  806.9	  584.1	 4642.0	...
5420124	  807.1	  583.9	 4644.0	...
5420125	  807.2	  584.1	 4645.0	...
5420126	  807.4	  584.2	 4645.0	...
5420127	  807.4	  584.2	 4646.0	...
5420128	  807.4	  584.0	 4648.0	...
5420129	  807.3	  583.8	 4650.0	...
5420130	  807.2	  583.9	 4651.0	...
5420131	  807.2	  583.9	 4651.0	...
5420132	  807.1	  583.8	 4651.0	...
5420133	  807.0	  583.8	 4649.0	...
5420134	  806.8	  583.8	 4649.0	...
5420135	  806.7	  584.3	 4648.0	...
5420136	  806.6	  584.7	 4646.0	...
5420137	  806.5	  584.9	 4644.0	...
5420138	  806.5	  585.2	 4641.0	...
5420139	  806.4	  585.5	 4641.0	...
5420140	  806.5	  586.0	 4642.0	...
5420141	  806.7	  586.1	 4643.0	...
5420142	  806.8	  586.2	 4644.0	...
5420143	  806.7	  586.2	 4643.0	...
5420144	  806.7	  586.2	 4643.0	...
5420145	  806.6	  586.3	 4642.0	...
5420146	  806.4	  586.3	 4641.0	...
5420147	  806.2	  586.1	 4641.0	...
5420148	  806.2	  586.0	 4641.0	...
5420149	  806.1	  586.0	 4641.0	...
5420150	  805.8	  586.0	 4640.0	...
5420151	  805.5	  586.0	 4639.0	...
5420152	  805.3	  586.1	 4638.0	...
5420153	  805.3	  586.1	 4638.0	...
5420154	  805.4	  585.9	 4637.0	...
5420155	  805.5	  585.8	 4634.0	...
5420156	  805.7	  586.2	 4632.0	...
5420157	  805.9	  586.6	 4631.0	...
5420158	  806.1	  587.0	 4632.0	...
5420159	  806.2	  586.5	 4632.0	...
5420160	  806.3	  586.1	 4633.0	...
5420161	  806.3	  586.1	 4633.0	...
5420162	  806.4	  586.6	 4632.0	...
5420163	  806.4	  587.1	 4631.0	...
5420164	  806.4	  587.1	 4630.0	...
5420165	  806.2	  587.0	 4629.0	...
5420166	  806.0	  586.9	 4628.0	...
5420167	  805.8	  586.7	 4627.0	...
5420168	  805.8	  586.6	 4627.0	...
5420169	  805.9	  586.6	 4626.0	...
5420170	  805.9	  586.5	 4625.0	...
5420171	  805.8	  586.6	 4623.0	...
5420172	  805.8	  586.6	 4621.0	...
5420173	  805.8	  586.7	 4619.0	...
5420174	  805.8	  586.8	 4620.0	...
5420175	  805.8	  586.8	 4620.0	...
5420176	  805.8	  586.6	 4618.0	...
5420177	  805.9	  586.4	 4616.0	...
5420178	  806.1	  586.3	 4614.0	...
5420179	  806.3	  586.3	 4614.0	...
5420180	  806.5	  586.5	 4614.0	...
5420181	  806.6	  586.6	 4614.0	...
5420182	  806.5	  586.8	 4614.0	...
5420183	  806.5	  586.9	 4615.0	...
5420184	  806.4	  586.9	 4615.0	...
5420185	  806.4	  587.0	 4614.0	...
5420186	  806.4	  587.0	 4613.0	...
5420187	  806.2	  586.9	 4613.0	...
5420188	  806.0	  586.8	 4612.0	...
5420189	  805.9	  586.4	 4612.0	...
5420190	  806.0	  585.9	 4611.0	...
5420191	  806.2	  585.5	 4611.0	...
5420192	  806.2	  585.4	 4609.0	...
5420193	  806.2	  585.4	 4608.0	...
5420194	  806.4	  585.4	 4606.0	...
5420195	  806.6	  585.4	 4606.0	...
5420196	  806.9	  585.4	 4606.0	...
5420197	  807.0	  585.5	 4605.0	...
5420198	  807.0	  585.5	 4603.0	...
5420199	  807.2	  585.5	 4599.0	...
5420200	  807.5	  585.5	 4597.0	...
5420201	  807.7	  585.5	 4595.0	...
5420202	  807.6	  585.5	 4595.0	...
5420203	  807.6	  585.5	 4594.0	...
5420204	  807.8	  585.4	 4593.0	...
5420205	  808.0	  585.3	 4592.0	...
5420206	  808.1	  585.3	 4590.0	...
5420207	  808.2	  585.3	 4589.0	...
5420208	  808.0	  585.3	 4588.0	...
5420209	  807.8	  585.5	 4588.0	...
5420210	  807.6	  585.7	 4586.0	...
5420211	  807.7	  585.8	 4582.0	...
5420212	  807.9	  585.4	 4579.0	...
5420213	  808.0	  585.0	 4577.0	...
5420214	  808.0	  584.6	 4576.0	...
5420215	  808.2	  584.6	 4574.0	...
5420216	  808.5	  584.7	 4573.0	...
5420217	  808.8	  584.9	 4571.0	...
5420218	  808.7	  585.1	 4571.0	...
5420219	  808.6	  585.0	 4569.0	...
5420220	  808.4	  584.7	 4567.0	...
5420221	  808.3	  584.6	 4566.0	...
5420222	  808.3	  584.7	 4565.0	...
5420223	  808.2	  584.8	 4562.0	...
5420224	  808.2	  584.9	 4560.0	...
5420225	  808.2	  584.8	 4559.0	...
5420226	  808.1	  584.6	 4559.0	...
5420227	  808.0	  584.4	 4560.0	...
5420228	  807.9	  584.4	 4561.0	...
5420229	  807.9	  584.4	 4561.0	...
5420230	  807.7	  584.2	 4561.0	...
5420231	  807.5	  584.1	 4559.0	...
5420232	  807.2	  584.0	 4556.0	...
5420233	  807.1	  583.8	 4554.0	...
5420234	  806.9	  583.4	 4553.0	...
5420235	  806.7	  582.9	 4553.0	...
5420236	  807.1	  582.5	 4553.0	...
5420237	  807.5	  582.2	 4550.0	...
5420238	  808.6	  581.8	 4547.0	...
5420239	  809.3	  581.4	 4545.0	...
5420240	  810.5	  580.9	 4545.0	...
5420241	  811.4	  580.2	 4545.0	...
5420242	  812.6	  579.5	 4544.0	...
5420243	  813.4	  579.2	 4542.0	...
5420244	  813.9	  579.2	 4539.0	...
5420245	  814.3	  579.3	 4536.0	...
5420246	  814.4	  579.3	 4533.0	...
5420247	  814.3	  579.3	 4530.0	...
5420248	  814.2	  579.3	 4529.0	...
5420249	  814.1	  579.3	 4529.0	...
5420250	  814.1	  579.3	 4527.0	...
5420251	  813.9	  579.4	 4525.0	...
MSG	5420252 0000 _ Number Off
5420252	  813.6	  579.9	 4522.0	...
5420253	  813.3	  580.4	 4520.0	...
5420254	  813.2	  580.8	 4520.0	...
5420255	  812.9	  580.6	 4520.0	...
5420256	  812.5	  580.4	 4519.0	...
5420257	  812.1	  580.2	 4518.0	...
5420258	  812.0	  580.2	 4517.0	...
5420259	  811.6	  580.2	 4516.0	...
5420260	  811.1	  580.0	 4515.0	...
5420261	  810.2	  579.7	 4514.0	...
5420262	  809.6	  579.1	 4514.0	...
5420263	  809.2	  578.7	 4513.0	...
5420264	  809.2	  578.4	 4511.0	...
5420265	  809.2	  578.3	 4509.0	...
5420266	  809.2	  578.1	 4507.0	...
5420267	  809.2	  578.2	 4506.0	...
5420268	  809.3	  578.7	 4503.0	...
5420269	  809.4	  579.2	 4500.0	...
5420270	  809.9	  579.5	 4499.0	...
5420271	  810.4	  579.4	 4497.0	...
5420272	  810.7	  579.3	 4495.0	...
5420273	  810.8	  579.2	 4494.0	...
5420274	  810.7	  579.4	 4496.0	...
5420275	  810.5	  579.6	 4494.0	...
5420276	  810.3	  579.6	 4491.0	...
5420277	  810.3	  579.4	 4487.0	...
5420278	  810.3	  579.0	 4485.0	...
5420279	  810.3	  578.8	 4484.0	...
5420280	  810.2	  578.7	 4485.0	...
5420281	  810.0	  578.7	 4486.0	...
5420282	  810.3	  579.1	 4484.0	...
5420283	  810.7	  579.5	 4482.0	...
5420284	  811.2	  580.1	 4478.0	...
5420285	  811.1	  580.3	 4477.0	...
5420286	  810.9	  580.5	 4475.0	...
5420287	  810.7	  580.5	 4473.0	...
5420288	  810.7	  580.7	 4470.0	...
5420289	  810.8	  580.8	 4468.0	...
5420290	  810.9	  581.0	 4467.0	...
5420291	  810.7	  581.0	 4468.0	...
5420292	  810.4	  581.1	 4469.0	...
5420293	  810.1	  581.3	 4470.0	...
5420294	  810.3	  581.3	 4470.0	...
5420295	  810.7	  581.4	 4467.0	...
5420296	  811.1	  581.3	 4464.0	...
5420297	  811.1	  581.3	 4461.0	...
5420298	  810.9	  581.3	 4459.0	...
5420299	  810.7	  581.4	 4459.0	...
5420300	  810.8	  581.4	 4459.0	...
5420301	  810.8	  581.4	 4459.0	...
5420302	  810.8	  581.5	 4457.0	...
5420303	  810.7	  581.5	 4453.0	...
5420304	  810.7	  581.5	 4450.0	...
5420305	  810.6	  581.5	 4447.0	...
5420306	  810.5	  581.8	 4445.0	...
5420307	  810.4	  582.0	 4442.0	...
5420308	  810.4	  582.1	 4439.0	...
5420309	  810.5	  581.9	 4438.0	...
5420310	  810.7	  581.6	 4437.0	...
5420311	  810.7	  581.7	 4437.0	...
5420312	  810.5	  582.0	 4436.0	...
5420313	  810.4	  582.3	 4433.0	...
5420314	  810.3	  582.6	 4429.0	...
5420315	  810.3	  582.7	 4426.0	...
5420316	  810.3	  582.8	 4425.0	...
5420317	  810.3	  582.9	 4425.0	...
5420318	  810.3	  583.0	 4425.0	...
5420319	  810.2	  583.0	 4424.0	...
5420320	  810.2	  583.0	 4421.0	...
5420321	  810.2	  582.8	 4418.0	...
5420322	  810.2	  582.7	 4417.0	...
5420323	  810.3	  582.7	 4418.0	...
5420324	  810.4	  582.6	 4418.0	...
5420325	  810.5	  582.5	 4416.0	...
5420326	  810.5	  582.5	 4413.0	...
5420327	  810.4	  582.5	 4410.0	...
5420328	  810.1	  582.4	 4410.0	...
5420329	  809.8	  582.3	 4411.0	...
5420330	  809.6	  582.5	 4409.0	...
5420331	  809.6	  582.7	 4407.0	...
5420332	  809.7	  583.1	 4404.0	...
5420333	  809.8	  583.3	 4403.0	...
5420334	  809.9	  583.5	 4402.0	...
5420335	  809.6	  583.5	 4401.0	...
5420336	  809.4	  583.4	 4401.0	...
5420337	  809.2	  583.4	 4401.0	...
5420338	  809.4	  583.3	 4400.0	...
5420339	  809.6	  583.2	 4400.0	...
5420340	  809.7	  583.1	 4400.0	...
5420341	  809.5	  582.8	 4400.0	...
5420342	  809.3	  582.6	 4399.0	...
5420343	  809.3	  582.4	 4397.0	...
5420344	  809.4	  582.4	 4396.0	...
5420345	  809.6	  582.4	 4395.0	...
5420346	  809.7	  582.4	 4394.0	...
5420347	  809.6	  582.2	 4394.0	...
5420348	  809.5	  581.9	 4393.0	...
5420349	  809.6	  582.2	 4393.0	...
5420350	  809.8	  582.7	 4392.0	...
5420351	  809.7	  582.6	 4391.0	...
5420352	  809.7	  582.0	 4391.0	...
5420353	  809.6	  581.5	 4391.0	...
5420354	  809.5	  581.5	 4390.0	...
5420355	  809.4	  581.6	 4388.0	...
5420356	  809.2	  581.6	 4386.0	...
5420357	  809.0	  581.7	 4384.0	...
5420358	  809.0	  581.8	 4384.0	...
5420359	  809.1	  582.0	 4384.0	...
5420360	  809.1	  582.1	 4383.0	...
5420361	  809.2	  582.2	 4383.0	...
5420362	  809.3	  582.2	 4382.0	...
5420363	  809.3	  582.2	 4382.0	...
5420364	  809.2	  582.2	 4381.0	...
5420365	  809.1	  582.1	 4380.0	...
5420366	  809.1	  581.9	 4378.0	...
5420367	  809.1	  581.9	 4377.0	...
5420368	  809.1	  582.0	 4375.0	...
5420369	  809.1	  582.1	 4374.0	...
5420370	  809.1	  582.1	 4373.0	...
5420371	  809.1	  582.1	 4372.0	...
5420372	  809.1	  582.1	 4372.0	...
5420373	  809.1	  582.1	 4372.0	...
5420374	  809.0	  582.2	 4372.0	...
5420375	  809.0	  582.2	 4371.0	...
5420376	  808.8	  582.3	 4371.0	...
5420377	  808.6	  582.4	 4369.0	...
5420378	  808.3	  582.4	 4367.0	...
5420379	  808.4	  582.4	 4365.0	...
5420380	  808.5	  582.3	 4366.0	...
5420381	  808.6	  582.3	 4366.0	...
5420382	  808.4	  582.4	 4365.0	...
5420383	  808.3	  582.5	 4364.0	...
5420384	  808.3	  582.6	 4362.0	...
5420385	  808.3	  582.8	 4362.0	...
5420386	  808.4	  582.9	 4362.0	...
5420387	  808.4	  583.2	 4360.0	...
5420388	  808.4	  583.4	 4358.0	...
5420389	  808.4	  583.5	 4355.0	...
5420390	  808.3	  583.3	 4355.0	...
5420391	  808.2	  582.9	 4355.0	...
5420392	  808.1	  582.6	 4355.0	...
5420393	  808.1	  582.5	 4354.0	...
5420394	  808.1	  582.6	 4351.0	...
5420395	  808.2	  583.1	 4349.0	...
5420396	  808.2	  583.6	 4346.0	...
5420397	  808.2	  583.9	 4345.0	...
5420398	  808.2	  583.8	 4343.0	...
5420399	  808.2	  583.7	 4341.0	...
5420400	  808.2	  583.7	 4339.0	...
5420401	  808.2	  583.7	 4338.0	...
5420402	  808.4	  583.8	 4338.0	...
5420403	  808.6	  583.9	 4338.0	...
5420404	  808.6	  584.0	 4338.0	...
5420405	  808.5	  584.0	 4338.0	...
5420406	  808.4	  584.1	 4338.0	...
5420407	  808.3	  584.2	 4338.0	...
5420408	  808.2	  584.3	 4337.0	...
5420409	  808.2	  584.3	 4337.0	...
5420410	  808.4	  584.3	 4337.0	...
5420411	  808.6	  584.3	 4336.0	...
5420412	  808.8	  584.3	 4336.0	...
5420413	  808.7	  584.2	 4336.0	...
5420414	  808.6	  584.1	 4336.0	...
5420415	  808.6	  583.9	 4336.0	...
5420416	  808.5	  583.7	 4336.0	...
5420417	  808.5	  583.5	 4336.0	...
5420418	  808.3	  583.3	 4335.0	...
5420419	  808.2	  583.2	 4332.0	...
5420420	  808.0	  583.3	 4329.0	...
5420421	  807.9	  583.7	 4328.0	...
5420422	  807.6	  584.0	 4327.0	...
5420423	  807.4	  584.3	 4329.0	...
5420424	  807.3	  584.4	 4330.0	...
5420425	  807.4	  584.3	 4332.0	...
5420426	  807.4	  584.2	 4331.0	...
5420427	  807.3	  584.1	 4330.0	...
5420428	  807.3	  584.0	 4329.0	...
5420429	  807.3	  583.8	 4328.0	...
5420430	  807.2	  583.5	 4327.0	...
5420431	  807.3	  583.4	 4325.0	...
5420432	  807.3	  583.4	 4321.0	...
5420433	  807.1	  583.3	 4319.0	...
5420434	  806.8	  583.4	 4318.0	...
5420435	  806.6	  583.7	 4319.0	...
5420436	  806.5	  584.1	 4319.0	...
5420437	  806.5	  584.5	 4319.0	...
5420438	  806.5	  584.6	 4319.0	...
5420439	  806.5	  584.9	 4319.0	...
5420440	  806.3	  585.1	 4319.0	...
5420441	  806.2	  585.3	 4319.0	...
5420442	  805.9	  585.4	 4318.0	...
5420443	  805.6	  585.0	 4316.0	...
5420444	  805.5	  584.6	 4314.0	...
5420445	  805.7	  583.8	 4314.0	...
5420446	  806.0	  583.4	 4314.0	...
5420447	  806.1	  583.3	 4314.0	...
5420448	  806.1	  583.4	 4314.0	...
5420449	  806.3	  583.6	 4315.0	...
5420450	  806.4	  583.6	 4316.0	...
5420451	  806.6	  583.6	 4317.0	...
5420452	  806.6	  583.8	 4315.0	...
5420453	  806.6	  583.8	 4312.0	...
5420454	  806.6	  583.5	 4310.0	...
5420455	  806.5	  583.2	 4309.0	...
5420456	  806.4	  582.8	 4309.0	...
5420457	  806.3	  582.8	 4309.0	...
5420458	  806.1	  582.8	 4309.0	...
5420459	  805.9	  582.8	 4309.0	...
5420460	  805.5	  582.9	 4309.0	...
5420461	  805.3	  583.0	 4309.0	...
5420462	  805.1	  583.0	 4309.0	...
5420463	  805.2	  582.8	 4310.0	...
5420464	  805.4	  582.7	 4310.0	...
5420465	  805.4	  582.7	 4310.0	...
5420466	  805.3	  582.7	 4310.0	...
5420467	  805.2	  582.6	 4309.0	...
5420468	  805.2	  582.5	 4309.0	...
5420469	  805.2	  582.4	 4309.0	...
5420470	  805.3	  582.3	 4309.0	...
5420471	  805.2	  582.3	 4309.0	...
5420472	  805.1	  582.7	 4309.0	...
5420473	  804.7	  583.2	 4309.0	...
5420474	  804.4	  583.7	 4309.0	...
5420475	  804.2	  584.0	 4309.0	...
5420476	  804.1	  584.2	 4309.0	...
5420477	  803.8	  584.5	 4310.0	...
5420478	  803.5	  584.5	 4312.0	...
5420479	  803.2	  584.4	 4312.0	...
5420480	  803.3	  584.3	 4312.0	...
5420481	  803.3	  584.4	 4310.0	...
5420482	  803.3	  584.5	 4308.0	...
5420483	  803.2	  584.7	 4307.0	...
5420484	  803.1	  584.6	 4306.0	...
5420485	  803.0	  584.5	 4305.0	...
5420486	  803.0	  584.4	 4307.0	...
5420487	  803.0	  584.3	 4308.0	...
5420488	  803.0	  584.3	 4308.0	...
5420489	  803.0	  584.4	 4306.0	...
5420490	  803.0	  584.8	 4306.0	...
5420491	  803.0	  585.2	 4307.0	...
5420492	  803.0	  585.5	 4307.0	...
5420493	  803.0	  585.6	 4306.0	...
5420494	  803.0	  585.6	 4306.0	...
5420495	  802.9	  585.7	 4306.0	...
5420496	  802.7	  585.7	 4306.0	...
5420497	  802.5	  585.7	 4305.0	...
5420498	  802.0	  585.7	 4305.0	...
5420499	  801.5	  585.7	 4305.0	...
5420500	  801.0	  585.7	 4305.0	...
5420501	  800.5	  585.3	 4305.0	...
5420502	  799.6	  584.7	 4304.0	...
5420503	  798.5	  583.8	 4303.0	...
5420504	  797.7	  582.8	 4305.0	...
5420505	  797.0	  581.7	 4307.0	...
5420506	  796.2	  580.7	 4310.0	...
5420507	  795.5	  580.0	 4310.0	...
5420508	  795.0	  579.6	 4310.0	...
5420509	  794.9	  579.5	 4310.0	...
5420510	  794.8	  579.2	 4311.0	...
5420511	  794.9	  578.9	 4311.0	...
5420512	  795.0	  578.7	 4310.0	...
5420513	  795.5	  578.7	 4309.0	...
5420514	  796.3	  578.7	 4307.0	...
5420515	  797.0	  578.9	 4307.0	...
5420516	  797.6	  579.2	 4307.0	...
5420517	  798.0	  579.5	 4307.0	...
5420518	  798.5	  580.2	 4307.0	...
5420519	  798.9	  580.5	 4307.0	...
5420520	  799.3	  580.8	 4306.0	...
5420521	  799.6	  580.7	 4305.0	...
5420522	  799.8	  580.7	 4305.0	...
5420523	  799.8	  580.7	 4304.0	...
5420524	  799.6	  580.6	 4305.0	...
5420525	  799.4	  580.4	 4306.0	...
5420526	  799.4	  580.3	 4308.0	...
5420527	  799.5	  580.3	 4308.0	...
5420528	  799.4	  580.3	 4308.0	...
5420529	  799.2	  580.3	 4307.0	...
5420530	  799.0	  580.4	 4303.0	...
5420531	  799.1	  580.4	 4300.0	...
5420532	  799.3	  580.4	 4297.0	...
5420533	  799.3	  580.3	 4298.0	...
5420534	  799.1	  580.4	 4301.0	...
5420535	  799.0	  580.4	 4303.0	...
5420536	  799.1	  580.5	 4303.0	...
5420537	  799.0	  580.5	 4302.0	...
5420538	  798.9	  580.5	 4301.0	...
5420539	  798.7	  580.7	 4301.0	...
5420540	  798.5	  581.0	 4303.0	...
5420541	  798.2	  581.3	 4305.0	...
5420542	  797.9	  581.4	 4306.0	...
5420543	  797.5	  581.5	 4306.0	...
5420544	  797.4	  581.5	 4306.0	...
5420545	  797.4	  581.5	 4307.0	...
5420546	  797.4	  581.6	 4307.0	...
5420547	  797.5	  581.8	 4306.0	...
5420548	  797.5	  582.1	 4305.0	...
5420549	  797.3	  582.1	 4303.0	...
5420550	  797.1	  582.3	 4304.0	...
5420551	  796.8	  582.4	 4305.0	...
5420552	  796.6	  582.4	 4306.0	...
5420553	  796.4	  582.3	 4307.0	...
5420554	  796.3	  582.3	 4306.0	...
5420555	  796.3	  582.5	 4305.0	...
5420556	  796.5	  582.9	 4304.0	...
5420557	  796.6	  583.2	 4304.0	...
5420558	  796.6	  583.2	 4304.0	...
5420559	  796.4	  583.1	 4304.0	...
5420560	  796.3	  583.0	 4305.0	...
5420561	  796.5	  583.0	 4306.0	...
5420562	  796.8	  582.9	 4306.0	...
5420563	  797.0	  582.9	 4307.0	...
5420564	  796.8	  582.9	 4306.0	...
5420565	  796.6	  582.9	 4305.0	...
5420566	  796.3	  582.9	 4306.0	...
5420567	  796.0	  582.9	 4308.0	...
5420568	  795.7	  582.9	 4306.0	...
5420569	  795.7	  583.0	 4304.0	...
5420570	  796.0	  583.0	 4302.0	...
5420571	  796.3	  583.0	 4302.0	...
5420572	  796.4	  583.1	 4301.0	...
5420573	  796.2	  583.2	 4301.0	...
5420574	  796.2	  583.3	 4301.0	...
5420575	  796.3	  583.5	 4303.0	...
5420576	  796.5	  583.8	 4304.0	...
5420577	  796.6	  584.1	 4304.0	...
5420578	  796.7	  584.3	 4304.0	...
5420579	  796.7	  584.2	 4303.0	...
5420580	  796.8	  584.3	 4303.0	...
5420581	  796.7	  584.4	 4303.0	...
5420582	  796.6	  584.6	 4302.0	...
5420583	  796.5	  584.6	 4301.0	...
5420584	  796.5	  584.6	 4300.0	...
5420585	  796.5	  584.6	 4301.0	...
5420586	  796.3	  584.6	 4301.0	...
5420587	  796.0	  584.6	 4300.0	...
5420588	  795.8	  584.7	 4298.0	...
5420589	  795.8	  584.7	 4298.0	...
5420590	  795.8	  584.7	 4297.0	...
5420591	  795.9	  584.7	 4297.0	...
5420592	  796.0	  584.8	 4298.0	...
5420593	  796.2	  585.0	 4300.0	...
5420594	  796.3	  585.2	 4301.0	...
5420595	  796.4	  585.3	 4300.0	...
5420596	  796.3	  585.3	 4299.0	...
5420597	  796.2	  585.4	 4297.0	...
5420598	  796.1	  585.6	 4297.0	...
5420599	  796.0	  585.7	 4297.0	...
5420600	  795.9	  585.9	 4299.0	...
5420601	  795.7	  585.9	 4301.0	...
5420602	  795.6	  585.9	 4303.0	...
5420603	  795.5	  585.9	 4302.0	...
5420604	  795.6	  586.0	 4302.0	...
5420605	  795.6	  586.3	 4301.0	...
5420606	  795.6	  586.5	 4301.0	...
5420607	  795.6	  586.7	 4300.0	...
5420608	  795.5	  586.7	 4298.0	...
5420609	  795.3	  586.5	 4297.0	...
5420610	  795.3	  586.3	 4297.0	...
5420611	  795.2	  586.1	 4298.0	...
5420612	  795.2	  586.3	 4298.0	...
5420613	  795.2	  586.7	 4296.0	...
5420614	  795.4	  587.0	 4296.0	...
5420615	  795.7	  587.2	 4298.0	...
5420616	  795.7	  587.3	 4298.0	...
5420617	  795.6	  587.5	 4296.0	...
5420618	  795.4	  587.5	 4293.0	...
5420619	  795.3	  587.5	 4292.0	...
5420620	  795.3	  587.5	 4291.0	...
5420621	  795.4	  587.5	 4291.0	...
5420622	  795.4	  587.5	 4291.0	...
5420623	  795.5	  587.7	 4292.0	...
5420624	  795.8	  587.8	 4293.0	...
5420625	  796.0	  588.0	 4296.0	...
5420626	  796.1	  587.9	 4296.0	...
5420627	  796.0	  587.9	 4297.0	...
5420628	  796.1	  587.8	 4297.0	...
5420629	  796.3	  587.6	 4296.0	...
5420630	  796.6	  587.4	 4293.0	...
5420631	  796.6	  587.3	 4291.0	...
5420632	  796.6	  587.3	 4289.0	...
5420633	  796.5	  587.2	 4289.0	...
5420634	  796.4	  587.3	 4289.0	...
5420635	  796.4	  587.5	 4290.0	...
5420636	  796.4	  587.6	 4288.0	...
5420637	  796.5	  587.6	 4285.0	...
5420638	  796.4	  587.6	 4282.0	...
5420639	  796.3	  587.6	 4282.0	...
5420640	  796.2	  587.7	 4283.0	...
5420641	  796.1	  587.6	 4282.0	...
5420642	  796.1	  587.5	 4282.0	...
5420643	  796.1	  587.3	 4282.0	...
5420644	  796.2	  587.3	 4283.0	...
5420645	  796.2	  587.5	 4283.0	...
5420646	  796.1	  587.7	 4282.0	...
5420647	  796.0	  587.8	 4282.0	...
5420648	  795.9	  587.9	 4281.0	...
5420649	  795.9	  587.8	 4281.0	...
5420650	  796.0	  587.9	 4280.0	...
5420651	  796.3	  588.0	 4279.0	...
5420652	  796.6	  588.1	 4279.0	...
5420653	  796.7	  588.1	 4279.0	...
5420654	  796.6	  588.2	 4279.0	...
5420655	  796.4	  588.3	 4279.0	...
5420656	  796.1	  588.4	 4281.0	...
5420657	  796.1	  588.5	 4283.0	...
5420658	  796.3	  588.3	 4284.0	...
5420659	  796.5	  588.2	 4283.0	...
5420660	  796.5	  588.1	 4282.0	...
5420661	  796.2	  588.1	 4281.0	...
5420662	  796.0	  588.2	 4282.0	...
5420663	  796.0	  588.4	 4282.0	...
5420664	  796.2	  588.4	 4281.0	...
5420665	  796.6	  588.5	 4281.0	...
5420666	  796.8	  588.6	 4279.0	...
5420667	  797.0	  588.7	 4277.0	...
5420668	  797.0	  588.8	 4274.0	...
5420669	  796.9	  588.5	 4274.0	...
5420670	  796.7	  588.2	 4274.0	...
5420671	  796.5	  588.0	 4274.0	...
5420672	  796.4	  588.1	 4273.0	...
5420673	  796.4	  588.2	 4272.0	...
5420674	  796.4	  588.4	 4272.0	...
5420675	  796.5	  588.7	 4272.0	...
5420676	  796.3	  589.0	 4273.0	...
5420677	  796.1	  588.9	 4274.0	...
5420678	  795.8	  588.7	 4276.0	...
5420679	  795.8	  588.5	 4277.0	...
5420680	  795.8	  588.9	 4275.0	...
5420681	  795.8	  589.1	 4272.0	...
5420682	  795.8	  589.1	 4270.0	...
5420683	  795.9	  588.7	 4270.0	...
5420684	  795.9	  587.9	 4271.0	...
5420685	  795.7	  587.4	 4270.0	...
5420686	  795.4	  587.1	 4270.0	...
5420687	  795.3	  587.3	 4270.0	...
5420688	  795.5	  587.3	 4269.0	...
5420689	  795.7	  587.3	 4269.0	...
5420690	  795.8	  587.5	 4270.0	...
5420691	  795.8	  587.9	 4272.0	...
5420692	  795.9	  588.3	 4273.0	...
5420693	  796.2	  588.3	 4273.0	...
5420694	  796.5	  588.2	 4273.0	...
5420695	  796.7	  588.1	 4272.0	...
5420696	  796.6	  587.9	 4270.0	...
5420697	  796.6	  587.5	 4268.0	...
5420698	  796.5	  587.1	 4267.0	...
5420699	  796.5	  586.6	 4267.0	...
5420700	  796.5	  586.3	 4267.0	...
5420701	  796.4	  586.1	 4267.0	...
5420702	  796.4	  585.8	 4268.0	...
5420703	  796.7	  585.5	 4268.0	...
5420704	  796.9	  585.3	 4266.0	...
5420705	  797.1	  585.4	 4262.0	...
5420706	  797.0	  585.5	 4258.0	...
5420707	  796.9	  585.7	 4256.0	...
5420708	  797.0	  585.9	 4256.0	...
5420709	  797.2	  585.9	 4256.0	...
5420710	  797.3	  585.8	 4257.0	...
5420711	  797.3	  586.1	 4258.0	...
5420712	  797.2	  586.3	 4260.0	...
5420713	  797.3	  586.8	 4261.0	...
5420714	  797.3	  586.9	 4260.0	...
5420715	  797.2	  587.1	 4260.0	...
5420716	  797.2	  587.1	 4259.0	...
5420717	  797.3	  587.2	 4258.0	...
5420718	  797.3	  587.4	 4257.0	...
5420719	  797.2	  587.6	 4257.0	...
5420720	  796.9	  587.7	 4257.0	...
5420721	  796.6	  587.8	 4258.0	...
5420722	  796.3	  588.2	 4259.0	...
5420723	  796.1	  588.7	 4261.0	...
5420724	  796.1	  589.3	 4262.0	...
5420725	  796.3	  589.3	 4262.0	...
5420726	  796.4	  589.3	 4261.0	...
5420727	  796.4	  589.5	 4258.0	...
5420728	  796.4	  589.8	 4256.0	...
5420729	  796.3	  590.1	 4255.0	...
5420730	  796.3	  590.2	 4254.0	...
5420731	  796.4	  590.1	 4254.0	...
5420732	  796.5	  590.0	 4257.0	...
5420733	  796.5	  589.8	 4259.0	...
5420734	  796.6	  589.8	 4258.0	...
5420735	  796.6	  589.9	 4255.0	...
5420736	  796.5	  589.9	 4254.0	...
5420737	  796.4	  590.0	 4255.0	...
5420738	  796.3	  590.0	 4257.0	...
5420739	  796.3	  590.1	 4257.0	...
5420740	  796.3	  590.2	 4252.0	...
5420741	  796.3	  590.0	 4248.0	...
5420742	  796.3	  589.8	 4247.0	...
5420743	  796.2	  589.5	 4250.0	...
5420744	  796.2	  589.4	 4253.0	...
5420745	  796.3	  589.4	 4253.0	...
5420746	  796.4	  589.5	 4254.0	...
5420747	  796.4	  589.7	 4255.0	...
5420748	  796.4	  589.8	 4255.0	...
5420749	  796.3	  589.8	 4256.0	...
5420750	  796.2	  589.9	 4256.0	...
5420751	  796.2	  589.9	 4256.0	...
5420752	  796.2	  590.0	 4256.0	...
5420753	  796.3	  589.9	 4255.0	...
5420754	  796.5	  589.9	 4252.0	...
5420755	  796.6	  589.9	 4249.0	...
5420756	  796.6	  589.9	 4246.0	...
5420757	  796.4	  590.0	 4245.0	...
5420758	  796.1	  590.1	 4245.0	...
5420759	  795.9	  590.2	 4244.0	...
5420760	  795.9	  590.3	 4243.0	...
5420761	  796.1	  590.3	 4241.0	...
5420762	  796.2	  590.3	 4239.0	...
5420763	  796.4	  590.4	 4239.0	...
5420764	  796.4	  590.6	 4239.0	...
5420765	  796.5	  590.7	 4239.0	...
5420766	  796.6	  590.3	 4239.0	...
5420767	  796.7	  590.1	 4239.0	...
5420768	  796.7	  589.9	 4240.0	...
5420769	  796.8	  589.9	 4240.0	...
5420770	  796.8	  589.9	 4240.0	...
5420771	  796.8	  589.8	 4240.0	...
5420772	  796.8	  589.5	 4240.0	...
5420773	  796.8	  589.1	 4240.0	...
5420774	  796.8	  588.8	 4240.0	...
5420775	  796.8	  588.9	 4241.0	...
5420776	  796.7	  589.0	 4240.0	...
5420777	  796.6	  589.1	 4239.0	...
5420778	  796.6	  589.1	 4239.0	...
5420779	  796.7	  589.2	 4241.0	...
5420780	  796.8	  589.3	 4243.0	...
5420781	  796.9	  589.1	 4244.0	...
5420782	  796.9	  588.8	 4245.0	...
5420783	  797.0	  588.8	 4244.0	...
5420784	  797.0	  589.2	 4243.0	...
5420785	  796.9	  589.5	 4242.0	...
5420786	  796.8	  589.4	 4241.0	...
5420787	  796.7	  589.4	 4241.0	...
5420788	  796.7	  589.4	 4240.0	...
5420789	  796.7	  589.5	 4240.0	...
5420790	  796.7	  589.6	 4240.0	...
5420791	  796.7	  589.8	 4239.0	...
5420792	  796.7	  589.9	 4238.0	...
5420793	  796.7	  590.0	 4238.0	...
5420794	  796.6	  590.0	 4238.0	...
5420795	  796.6	  589.9	 4239.0	...
5420796	  796.5	  589.7	 4237.0	...
5420797	  796.5	  589.5	 4236.0	...
5420798	  796.4	  589.6	 4237.0	...
5420799	  796.6	  589.6	 4239.0	...
5420800	  796.9	  589.6	 4242.0	...
5420801	  797.1	  589.5	 4243.0	...
5420802	  796.9	  589.9	 4243.0	...
5420803	  796.6	  590.3	 4241.0	...
5420804	  796.5	  590.7	 4237.0	...
5420805	  796.7	  590.5	 4233.0	...
5420806	  796.8	  590.5	 4231.0	...
5420807	  796.8	  590.5	 4230.0	...
5420808	  797.0	  590.5	 4232.0	...
5420809	  797.2	  590.3	 4234.0	...
5420810	  797.4	  590.1	 4236.0	...
5420811	  797.6	  590.0	 4236.0	...
5420812	  797.6	  590.1	 4236.0	...
5420813	  797.6	  590.0	 4236.0	...
5420814	  797.6	  589.9	 4235.0	...
5420815	  797.5	  589.8	 4235.0	...
5420816	  797.5	  589.5	 4235.0	...
5420817	  797.6	  589.2	 4236.0	...
5420818	  797.8	  589.1	 4237.0	...
5420819	  797.9	  589.3	 4238.0	...
5420820	  797.8	  589.5	 4237.0	...
5420821	  797.6	  589.7	 4235.0	...
5420822	  797.6	  589.4	 4235.0	...
5420823	  797.6	  588.9	 4234.0	...
5420824	  797.6	  588.4	 4234.0	...
5420825	  797.7	  588.2	 4234.0	...
5420826	  797.7	  588.2	 4235.0	...
5420827	  797.7	  588.1	 4235.0	...
5420828	  797.6	  587.7	 4234.0	...
5420829	  797.5	  587.2	 4232.0	...
5420830	  797.4	  586.8	 4231.0	...
5420831	  797.4	  586.8	 4231.0	...
5420832	  797.5	  587.0	 4230.0	...
5420833	  797.6	  587.4	 4230.0	...
5420834	  797.4	  587.8	 4231.0	...
5420835	  797.2	  587.9	 4231.0	...
5420836	  796.9	  587.9	 4232.0	...
5420837	  797.0	  587.8	 4232.0	...
5420838	  797.1	  587.8	 4232.0	...
5420839	  797.2	  587.8	 4232.0	...
5420840	  797.2	  587.9	 4232.0	...
5420841	  797.7	  587.4	 4233.0	...
5420842	  798.4	  586.9	 4236.0	...
5420843	  799.1	  586.3	 4239.0	...
5420844	  800.3	  586.2	 4240.0	...
5420845	  801.3	  586.2	 4238.0	...
5420846	  802.4	  586.1	 4238.0	...
5420847	  802.8	  586.2	 4238.0	...
5420848	  803.6	  586.0	 4238.0	...
5420849	  804.3	  585.9	 4238.0	...
5420850	  805.1	  586.0	 4238.0	...
5420851	  805.4	  586.3	 4237.0	...
5420852	  805.6	  586.3	 4236.0	...
5420853	  805.6	  586.2	 4235.0	...
5420854	  805.6	  586.3	 4236.0	...
5420855	  805.0	  586.7	 4236.0	...
5420856	  804.4	  587.1	 4236.0	...
5420857	  803.9	  587.0	 4237.0	...
5420858	  803.6	  586.8	 4238.0	...
5420859	  803.4	  586.6	 4239.0	...
5420860	  803.3	  586.7	 4239.0	...
5420861	  803.3	  586.5	 4240.0	...
5420862	  803.1	  586.3	 4239.0	...
5420863	  802.9	  586.2	 4239.0	...
5420864	  802.9	  586.4	 4238.0	...
5420865	  803.1	  586.1	 4238.0	...
5420866	  803.0	  585.6	 4237.0	...
5420867	  802.8	  585.4	 4237.0	...
5420868	  802.6	  585.8	 4236.0	...
5420869	  802.7	  586.2	 4235.0	...
5420870	  802.8	  586.4	 4234.0	...
5420871	  802.7	  586.8	 4234.0	...
5420872	  802.8	  587.5	 4234.0	...
5420873	  802.9	  588.1	 4235.0	...
5420874	  802.7	  588.6	 4235.0	...
5420875	  802.5	  588.9	 4234.0	...
5420876	  802.5	  589.1	 4234.0	...
5420877	  802.8	  589.0	 4235.0	...
5420878	  803.0	  589.0	 4235.0	...
5420879	  802.9	  589.0	 4236.0	...
5420880	  802.8	  589.0	 4235.0	...
5420881	  802.6	  588.9	 4235.0	...
5420882	  802.4	  588.7	 4234.0	...
5420883	  802.2	  588.4	 4233.0	...
5420884	  802.0	  588.1	 4231.0	...
5420885	  802.0	  588.1	 4231.0	...
5420886	  802.1	  588.0	 4231.0	...
5420887	  802.3	  588.0	 4232.0	...
5420888	  802.3	  588.1	 4232.0	...
5420889	  802.2	  588.2	 4232.0	...
5420890	  802.3	  588.3	 4233.0	...
5420891	  802.5	  588.1	 4233.0	...
5420892	  802.4	  587.8	 4234.0	...
5420893	  802.1	  587.4	 4233.0	...
5420894	  801.8	  587.1	 4233.0	...
5420895	  801.9	  586.8	 4233.0	...
5420896	  802.0	  586.7	 4232.0	...
5420897	  802.1	  586.7	 4230.0	...
5420898	  802.2	  586.6	 4230.0	...
5420899	  802.5	  586.6	 4230.0	...
5420900	  802.7	  586.3	 4231.0	...
5420901	  802.9	  586.1	 4231.0	...
5420902	  802.9	  585.9	 4232.0	...
5420903	  803.0	  586.3	 4231.0	...
5420904	  803.2	  586.7	 4231.0	...
5420905	  803.3	  587.0	 4230.0	...
5420906	  803.3	  587.0	 4230.0	...
5420907	  803.3	  586.9	 4231.0	...
5420908	  803.4	  586.8	 4234.0	...
5420909	  803.5	  586.8	 4238.0	...
5420910	  803.6	  586.9	 4240.0	...
5420911	  803.6	  587.0	 4240.0	...
5420912	  803.5	  587.1	 4239.0	...
5420913	  803.4	  587.2	 4238.0	...
5420914	  803.6	  587.3	 4240.0	...
5420915	  803.9	  587.4	 4242.0	...
5420916	  804.1	  587.5	 4244.0	...
5420917	  804.1	  587.4	 4244.0	...
5420918	  804.0	  587.2	 4244.0	...
5420919	  804.1	  587.1	 4243.0	...
5420920	  804.2	  587.1	 4243.0	...
5420921	  804.4	  587.0	 4243.0	...
5420922	  804.6	  586.9	 4244.0	...
5420923	  805.0	  586.8	 4244.0	...
5420924	  805.2	  586.8	 4244.0	...
5420925	  805.4	  586.7	 4245.0	...
5420926	  805.3	  586.6	 4246.0	...
5420927	  805.3	  586.6	 4247.0	...
5420928	  805.5	  586.6	 4248.0	...
5420929	  805.8	  586.5	 4247.0	...
5420930	  805.9	  586.4	 4249.0	...
5420931	  805.8	  586.3	 4251.0	...
5420932	  805.7	  586.4	 4253.0	...
5420933	  805.7	  586.6	 4252.0	...
5420934	  805.5	  586.8	 4252.0	...
5420935	  805.3	  586.9	 4252.0	...
5420936	  805.1	  586.8	 4253.0	...
5420937	  805.0	  587.0	 4254.0	...
5420938	  805.0	  587.3	 4255.0	...
5420939	  805.0	  587.5	 4254.0	...
5420940	  805.0	  587.5	 4254.0	...
5420941	  805.1	  587.6	 4255.0	...
5420942	  805.1	  587.7	 4256.0	...
5420943	  805.1	  587.8	 4256.0	...
5420944	  805.1	  587.7	 4255.0	...
5420945	  805.1	  587.6	 4254.0	...
5420946	  805.0	  587.5	 4253.0	...
5420947	  804.9	  587.5	 4253.0	...
5420948	  804.9	  587.5	 4252.0	...
5420949	  805.0	  587.5	 4253.0	...
5420950	  805.2	  587.5	 4253.0	...
5420951	  805.4	  587.4	 4252.0	...
5420952	  805.3	  587.3	 4250.0	...
5420953	  805.3	  587.2	 4248.0	...
5420954	  805.2	  587.5	 4250.0	...
5420955	  805.2	  587.7	 4252.0	...
5420956	  805.2	  588.0	 4254.0	...
5420957	  805.2	  587.9	 4253.0	...
5420958	  805.2	  587.8	 4252.0	...
5420959	  805.1	  587.7	 4252.0	...
5420960	  805.0	  587.7	 4251.0	...
5420961	  804.9	  587.7	 4251.0	...
5420962	  804.7	  587.8	 4250.0	...
5420963	  804.5	  587.9	 4248.0	...
5420964	  804.4	  587.9	 4247.0	...
5420965	  804.4	  587.6	 4246.0	...
5420966	  804.4	  587.2	 4247.0	...
5420967	  804.5	  587.0	 4247.0	...
5420968	  804.7	  587.1	 4249.0	...
5420969	  804.8	  587.2	 4249.0	...
5420970	  804.9	  587.2	 4248.0	...
5420971	  804.9	  587.1	 4245.0	...
5420972	  804.8	  586.9	 4243.0	...
5420973	  804.8	  586.8	 4242.0	...
5420974	  805.0	  586.9	 4242.0	...
5420975	  805.3	  586.9	 4243.0	...
5420976	  805.5	  587.0	 4244.0	...
5420977	  805.6	  586.9	 4245.0	...
5420978	  805.5	  586.8	 4246.0	...
5420979	  805.7	  586.8	 4243.0	...
5420980	  805.9	  587.0	 4240.0	...
5420981	  806.6	  587.3	 4237.0	...
5420982	  807.0	  587.8	 4236.0	...
5420983	  807.6	  588.6	 4235.0	...
EFIX R   5416388	5420983	4596	  798.0	  580.7	   4519
SSACC R  5420984
5420984	  808.0	  589.6	 4235.0	...
5420985	  808.5	  591.3	 4231.0	...
5420986	  809.0	  593.3	 4225.0	...
5420987	  809.5	  596.3	 4216.0	...
5420988	  810.3	  599.2	 4208.0	...
5420989	  811.1	  602.5	 4202.0	...
5420990	  811.6	  605.1	 4194.0	...
5420991	  812.1	  606.7	 4188.0	...
5420992	  812.9	  605.1	 4186.0	...
5420993	  814.4	  600.4	 4195.0	...
5420994	  816.0	  595.8	 4204.0	...
5420995	  817.3	  593.3	 4210.0	...
5420996	  817.8	  593.3	 4208.0	...
5420997	  818.4	  594.8	 4201.0	...
5420998	  819.0	  598.7	 4187.0	...
5420999	  819.7	  605.8	 4163.0	...
5421000	  820.5	  614.3	 4127.0	...
5421001	  821.4	  625.8	 4079.0	...
5421002	  822.3	  639.3	 4028.0	...
5421003	  823.7	  655.7	 3975.0	...
5421004	  825.4	  673.5	 3922.0	...
5421005	  827.2	  692.4	 3866.0	...
5421006	  828.9	  712.1	 3804.0	...
5421007	  830.5	  731.8	 3736.0	...
5421008	  830.5	  752.1	 3661.0	...
5421009	  830.1	  772.2	 3588.0	...
5421010	  823.7	  790.5	 3515.0	...
5421011	  819.0	  811.0	 3443.0	...
5421012	  814.9	  830.6	 3364.0	...
5421013	  820.7	  844.8	 3300.0	...
5421014	  827.8	  860.7	 3229.0	...
5421015	  837.2	  880.6	 3149.0	...
5421016	  844.4	  912.2	 3033.0	...
5421017	  850.3	  945.5	 2897.0	...
5421018	  841.0	  976.0	 2781.0	...
5421019	  830.4	 1007.9	 2664.0	...
5421020	  838.3	 1028.9	 2576.0	...
5421021	  864.5	 1055.7	 2465.0	...
5421022	  890.0	 1070.0	 2402.0	...
5421023	  896.2	 1082.8	 2361.0	...
[truncated: 4,272,948 more chars]
