# Supplementary material for: With an eye on uncertainty: Modelling pupillary responses to environmental volatility
Source: PLoS Comput Biol. 2019 Jul 5;15(7):e1007126. doi: 10.1371/journal.pcbi.1007126 (PMC6636765; doi:10.1371/journal.pcbi.1007126)
Supplement: S3 Data — Zip file containing the pupillometry data for participant 3. (ZIP) [file pcbi.1007126.s003.zip › P3/trial10.asc]

** CONVERTED FROM C:\Users\tparr\Documents\PVR\P3_0712\trial10.edf using edfapi 3.1 Win32 Nov 24 2009 on Thu Dec 07 19:12:43 2017
** DATE: Thu Dec  7 18:33:02 2017
** TYPE: EDF_FILE BINARY EVENT SAMPLE TAGGED
** VERSION: EYELINK II 1
** SOURCE: EYELINK CL
** EYELINK II CL v4.48 Nov 25 2009
** CAMERA: EyeLink CL Version 1.4 Sensor=BHA
** SERIAL NUMBER: CL1-AAD42
** CAMERA_CONFIG: AAD42140.SCD
**

MSG	5266936 RECCFG CR 1000 2 0 R
MSG	5266936 ELCLCFG MTABLER
MSG	5266936 GAZE_COORDS 0.00 0.00 1599.00 1199.00
MSG	5266936 THRESHOLDS R 131 243
MSG	5266936 ELCL_PROC CENTROID (3)
MSG	5266936 ELCL_PCR_PARAM 5 3.0
START	5266937 	RIGHT	SAMPLES	EVENTS
PRESCALER	1
VPRESCALER	1
PUPIL	AREA
EVENTS	GAZE	RIGHT	RATE	1000.00	TRACKING	CR	FILTER	2
SAMPLES	GAZE	RIGHT	RATE	1000.00	TRACKING	CR	FILTER	2
MSG	5266937 !MODE RECORD CR 1000 2 0 R
5266937	  749.5	  587.1	 5299.0	...
INPUT	5266937	127
5266938	  749.4	  587.2	 5298.0	...
5266939	  749.2	  587.6	 5299.0	...
5266940	  749.0	  587.9	 5300.0	...
5266941	  749.1	  588.2	 5301.0	...
5266942	  749.2	  588.2	 5301.0	...
5266943	  749.4	  587.6	 5301.0	...
SFIX R   5266944
5266944	  749.4	  587.0	 5301.0	...
5266945	  749.3	  586.5	 5301.0	...
5266946	  748.8	  586.6	 5301.0	...
5266947	  748.3	  586.6	 5300.0	...
5266948	  748.0	  586.7	 5300.0	...
5266949	  748.0	  586.6	 5300.0	...
5266950	  748.1	  586.5	 5300.0	...
5266951	  748.2	  586.9	 5300.0	...
5266952	  748.3	  587.4	 5300.0	...
5266953	  748.3	  587.9	 5299.0	...
5266954	  748.7	  587.9	 5299.0	...
5266955	  749.1	  588.0	 5300.0	...
5266956	  749.9	  587.9	 5299.0	...
5266957	  750.3	  587.3	 5298.0	...
5266958	  751.2	  586.5	 5297.0	...
5266959	  752.2	  585.3	 5295.0	...
5266960	  753.8	  584.7	 5294.0	...
5266961	  755.6	  584.0	 5294.0	...
5266962	  758.0	  583.5	 5293.0	...
5266963	  760.3	  583.1	 5293.0	...
5266964	  762.4	  583.0	 5292.0	...
5266965	  764.0	  583.0	 5292.0	...
5266966	  765.3	  582.9	 5292.0	...
5266967	  766.9	  582.7	 5291.0	...
5266968	  768.0	  582.6	 5288.0	...
5266969	  769.1	  582.4	 5287.0	...
5266970	  769.8	  582.4	 5285.0	...
5266971	  770.4	  582.3	 5284.0	...
5266972	  771.2	  582.3	 5283.0	...
5266973	  771.8	  582.2	 5284.0	...
5266974	  772.7	  582.0	 5284.0	...
5266975	  773.2	  581.8	 5284.0	...
5266976	  773.5	  581.3	 5283.0	...
5266977	  773.2	  580.8	 5280.0	...
5266978	  772.8	  579.9	 5277.0	...
5266979	  772.4	  579.0	 5273.0	...
5266980	  772.1	  578.2	 5271.0	...
5266981	  771.8	  577.5	 5272.0	...
5266982	  771.8	  577.4	 5272.0	...
5266983	  772.0	  577.3	 5271.0	...
5266984	  772.8	  577.8	 5267.0	...
5266985	  774.1	  578.3	 5264.0	...
5266986	  775.3	  578.5	 5261.0	...
5266987	  776.5	  579.0	 5260.0	...
EFIX R   5266944	5266987	44	  761.7	  583.2	   5288
SSACC R  5266988
5266988	  777.8	  580.5	 5253.0	...
5266989	  779.8	  583.0	 5242.0	...
5266990	  781.5	  586.0	 5231.0	...
5266991	  782.9	  588.0	 5228.0	...
5266992	  783.6	  587.2	 5235.0	...
5266993	  785.1	  584.6	 5243.0	...
5266994	  786.1	  582.0	 5247.0	...
5266995	  787.8	  588.4	 5216.0	...
5266996	  788.5	  603.1	 5158.0	...
5266997	  790.5	  631.5	 5051.0	...
5266998	  793.9	  667.6	 4916.0	...
5266999	  798.8	  712.4	 4745.0	...
5267000	  803.9	  761.7	 4551.0	...
5267001	  805.4	  807.7	 4359.0	...
5267002	  806.8	  857.2	 4155.0	...
5267003	  790.2	  902.4	 3978.0	...
5267004	  776.5	  959.6	 3766.0	...
5267005	  763.5	 1022.4	 3532.0	...
5267006	  769.0	 1100.7	 3224.0	...
5267007	  772.8	 1155.5	 3007.0	...
5267008	  774.7	 1184.8	 2888.0	...
5267009	  774.7	 1184.8	 2888.0	...
SBLINK R 5267010
5267010	   .	   .	    0.0	...
5267011	   .	   .	    0.0	...
5267012	   .	   .	    0.0	...
5267013	   .	   .	    0.0	...
5267014	   .	   .	    0.0	...
5267015	   .	   .	    0.0	...
5267016	   .	   .	    0.0	...
5267017	   .	   .	    0.0	...
5267018	   .	   .	    0.0	...
5267019	   .	   .	    0.0	...
5267020	   .	   .	    0.0	...
5267021	   .	   .	    0.0	...
5267022	   .	   .	    0.0	...
5267023	   .	   .	    0.0	...
5267024	   .	   .	    0.0	...
5267025	   .	   .	    0.0	...
5267026	   .	   .	    0.0	...
5267027	   .	   .	    0.0	...
5267028	   .	   .	    0.0	...
5267029	   .	   .	    0.0	...
5267030	   .	   .	    0.0	...
5267031	   .	   .	    0.0	...
5267032	   .	   .	    0.0	...
5267033	   .	   .	    0.0	...
5267034	   .	   .	    0.0	...
5267035	   .	   .	    0.0	...
5267036	   .	   .	    0.0	...
5267037	   .	   .	    0.0	...
5267038	   .	   .	    0.0	...
5267039	   .	   .	    0.0	...
5267040	   .	   .	    0.0	...
5267041	   .	   .	    0.0	...
5267042	   .	   .	    0.0	...
5267043	   .	   .	    0.0	...
5267044	   .	   .	    0.0	...
5267045	   .	   .	    0.0	...
5267046	   .	   .	    0.0	...
5267047	   .	   .	    0.0	...
5267048	   .	   .	    0.0	...
5267049	   .	   .	    0.0	...
5267050	   .	   .	    0.0	...
5267051	   .	   .	    0.0	...
5267052	   .	   .	    0.0	...
5267053	   .	   .	    0.0	...
5267054	   .	   .	    0.0	...
5267055	   .	   .	    0.0	...
5267056	   .	   .	    0.0	...
5267057	   .	   .	    0.0	...
5267058	   .	   .	    0.0	...
5267059	   .	   .	    0.0	...
5267060	   .	   .	    0.0	...
5267061	   .	   .	    0.0	...
5267062	   .	   .	    0.0	...
5267063	   .	   .	    0.0	...
5267064	   .	   .	    0.0	...
5267065	   .	   .	    0.0	...
5267066	   .	   .	    0.0	...
5267067	   .	   .	    0.0	...
5267068	   .	   .	    0.0	...
5267069	   .	   .	    0.0	...
5267070	   .	   .	    0.0	...
5267071	   .	   .	    0.0	...
5267072	   .	   .	    0.0	...
5267073	   .	   .	    0.0	...
5267074	   .	   .	    0.0	...
5267075	   .	   .	    0.0	...
5267076	   .	   .	    0.0	...
5267077	   .	   .	    0.0	...
5267078	   .	   .	    0.0	...
5267079	   .	   .	    0.0	...
5267080	   .	   .	    0.0	...
5267081	   .	   .	    0.0	...
5267082	   .	   .	    0.0	...
5267083	   .	   .	    0.0	...
5267084	   .	   .	    0.0	...
5267085	   .	   .	    0.0	...
5267086	   .	   .	    0.0	...
5267087	   .	   .	    0.0	...
5267088	   .	   .	    0.0	...
5267089	   .	   .	    0.0	...
5267090	   .	   .	    0.0	...
5267091	   .	   .	    0.0	...
5267092	   .	   .	    0.0	...
5267093	   .	   .	    0.0	...
5267094	   .	   .	    0.0	...
5267095	   .	   .	    0.0	...
5267096	   .	   .	    0.0	...
5267097	   .	   .	    0.0	...
5267098	   .	   .	    0.0	...
5267099	   .	   .	    0.0	...
5267100	   .	   .	    0.0	...
5267101	   .	   .	    0.0	...
5267102	   .	   .	    0.0	...
5267103	   .	   .	    0.0	...
5267104	   .	   .	    0.0	...
5267105	   .	   .	    0.0	...
5267106	   .	   .	    0.0	...
5267107	   .	   .	    0.0	...
5267108	   .	   .	    0.0	...
5267109	   .	   .	    0.0	...
5267110	   .	   .	    0.0	...
5267111	   .	   .	    0.0	...
5267112	   .	   .	    0.0	...
5267113	   .	   .	    0.0	...
5267114	   .	   .	    0.0	...
5267115	   .	   .	    0.0	...
5267116	   .	   .	    0.0	...
5267117	   .	   .	    0.0	...
5267118	   .	   .	    0.0	...
5267119	   .	   .	    0.0	...
5267120	   .	   .	    0.0	...
5267121	   .	   .	    0.0	...
5267122	   .	   .	    0.0	...
5267123	   .	   .	    0.0	...
5267124	   .	   .	    0.0	...
5267125	   .	   .	    0.0	...
5267126	   .	   .	    0.0	...
5267127	   .	   .	    0.0	...
5267128	   .	   .	    0.0	...
5267129	   .	   .	    0.0	...
5267130	   .	   .	    0.0	...
5267131	   .	   .	    0.0	...
5267132	   .	   .	    0.0	...
5267133	   .	   .	    0.0	...
EBLINK R 5267010	5267133	124
5267134	  781.3	 1044.0	 3229.0	...
5267135	  781.3	 1044.0	 3229.0	...
5267136	  787.8	 1036.8	 3243.0	...
5267137	  793.9	 1022.9	 3287.0	...
5267138	  799.2	 1002.6	 3352.0	...
5267139	  797.4	  982.5	 3431.0	...
5267140	  795.2	  963.5	 3502.0	...
5267141	  792.7	  947.7	 3566.0	...
5267142	  790.5	  937.3	 3625.0	...
5267143	  785.8	  931.1	 3662.0	...
5267144	  781.2	  916.6	 3733.0	...
5267145	  772.3	  904.5	 3782.0	...
5267146	  765.4	  888.0	 3855.0	...
5267147	  758.8	  876.1	 3910.0	...
5267148	  756.0	  858.5	 3984.0	...
5267149	  753.2	  840.7	 4053.0	...
5267150	  750.4	  824.2	 4118.0	...
5267151	  748.2	  808.8	 4180.0	...
5267152	  747.7	  794.3	 4241.0	...
5267153	  748.4	  785.5	 4277.0	...
5267154	  756.4	  789.9	 4294.0	...
5267155	  764.9	  799.1	 4293.0	...
5267156	  772.7	  804.0	 4308.0	...
5267157	  774.6	  797.0	 4339.0	...
5267158	  775.4	  786.6	 4382.0	...
5267159	  775.6	  777.3	 4424.0	...
5267160	  774.6	  767.3	 4466.0	...
5267161	  773.4	  757.8	 4508.0	...
5267162	  772.4	  747.7	 4553.0	...
5267163	  771.3	  738.2	 4595.0	...
5267164	  770.2	  727.5	 4640.0	...
5267165	  769.2	  718.5	 4683.0	...
5267166	  767.6	  708.5	 4725.0	...
5267167	  766.3	  699.6	 4767.0	...
5267168	  764.7	  690.7	 4801.0	...
5267169	  763.4	  681.9	 4838.0	...
5267170	  762.1	  674.1	 4868.0	...
5267171	  761.1	  666.2	 4903.0	...
5267172	  760.2	  658.5	 4929.0	...
5267173	  759.2	  651.1	 4957.0	...
5267174	  758.3	  644.1	 4979.0	...
5267175	  757.4	  637.7	 5007.0	...
5267176	  756.7	  631.0	 5033.0	...
5267177	  756.1	  624.7	 5060.0	...
5267178	  755.6	  619.3	 5082.0	...
5267179	  755.1	  613.8	 5102.0	...
5267180	  754.0	  609.8	 5113.0	...
5267181	  752.6	  606.4	 5125.0	...
5267182	  751.2	  603.8	 5140.0	...
5267183	  750.5	  599.4	 5162.0	...
5267184	  750.1	  595.9	 5177.0	...
5267185	  749.7	  592.7	 5192.0	...
5267186	  749.2	  589.3	 5205.0	...
5267187	  748.7	  585.7	 5219.0	...
5267188	  748.3	  582.4	 5229.0	...
5267189	  747.7	  580.5	 5232.0	...
5267190	  747.1	  578.8	 5233.0	...
5267191	  746.6	  576.8	 5236.0	...
5267192	  746.5	  575.0	 5240.0	...
5267193	  746.3	  573.7	 5250.0	...
5267194	  746.0	  573.6	 5256.0	...
5267195	  745.7	  573.4	 5263.0	...
ESACC R  5266988	5267195	208	  777.8	  580.5	  745.7	  573.4	   0.70	    878
SFIX R   5267196
5267196	  746.2	  572.9	 5263.0	...
5267197	  746.8	  573.1	 5257.0	...
5267198	  747.5	  574.1	 5251.0	...
5267199	  747.6	  576.8	 5237.0	...
5267200	  747.7	  579.4	 5229.0	...
5267201	  747.5	  583.3	 5221.0	...
5267202	  747.4	  585.9	 5219.0	...
5267203	  747.1	  588.6	 5212.0	...
5267204	  747.2	  591.0	 5204.0	...
5267205	  747.2	  593.1	 5196.0	...
5267206	  747.3	  595.0	 5191.0	...
5267207	  747.4	  596.0	 5187.0	...
5267208	  747.3	  597.0	 5185.0	...
5267209	  747.2	  597.4	 5184.0	...
5267210	  746.9	  597.4	 5184.0	...
5267211	  746.9	  597.0	 5183.0	...
5267212	  747.2	  596.6	 5183.0	...
5267213	  747.4	  596.3	 5183.0	...
5267214	  747.7	  595.8	 5183.0	...
5267215	  747.8	  595.2	 5183.0	...
5267216	  747.9	  594.4	 5185.0	...
5267217	  748.2	  594.1	 5186.0	...
5267218	  748.4	  593.8	 5187.0	...
5267219	  748.5	  593.7	 5186.0	...
5267220	  748.5	  593.5	 5189.0	...
5267221	  748.4	  593.3	 5192.0	...
5267222	  748.5	  593.3	 5194.0	...
5267223	  748.5	  593.2	 5192.0	...
5267224	  748.6	  593.1	 5190.0	...
5267225	  748.5	  593.1	 5192.0	...
5267226	  748.9	  593.0	 5195.0	...
5267227	  749.2	  592.9	 5197.0	...
5267228	  749.5	  592.7	 5196.0	...
5267229	  749.5	  592.3	 5195.0	...
5267230	  749.5	  591.9	 5193.0	...
5267231	  749.5	  591.4	 5191.0	...
5267232	  749.6	  591.3	 5190.0	...
5267233	  749.6	  591.2	 5191.0	...
5267234	  750.0	  591.2	 5191.0	...
5267235	  750.4	  591.0	 5192.0	...
5267236	  750.8	  590.7	 5192.0	...
5267237	  750.9	  590.5	 5192.0	...
5267238	  751.0	  590.6	 5193.0	...
5267239	  751.1	  590.6	 5193.0	...
5267240	  751.2	  590.6	 5195.0	...
5267241	  751.2	  590.1	 5198.0	...
5267242	  751.2	  589.6	 5201.0	...
5267243	  751.1	  589.2	 5202.0	...
5267244	  751.0	  589.2	 5202.0	...
5267245	  751.0	  588.7	 5201.0	...
5267246	  751.0	  588.2	 5200.0	...
5267247	  751.0	  587.6	 5200.0	...
5267248	  751.1	  587.0	 5200.0	...
5267249	  751.2	  586.6	 5196.0	...
5267250	  751.3	  586.1	 5193.0	...
5267251	  751.6	  585.6	 5191.0	...
5267252	  752.0	  584.9	 5191.0	...
5267253	  752.4	  584.6	 5190.0	...
5267254	  752.6	  584.5	 5189.0	...
5267255	  752.7	  584.4	 5188.0	...
5267256	  752.8	  584.3	 5188.0	...
5267257	  752.8	  584.2	 5188.0	...
5267258	  752.8	  584.1	 5188.0	...
5267259	  752.7	  583.8	 5188.0	...
5267260	  752.6	  583.1	 5186.0	...
5267261	  752.6	  582.4	 5184.0	...
5267262	  752.3	  581.7	 5182.0	...
5267263	  752.1	  581.4	 5182.0	...
5267264	  752.0	  580.6	 5182.0	...
5267265	  752.1	  580.1	 5181.0	...
5267266	  752.3	  579.8	 5182.0	...
5267267	  752.4	  579.8	 5185.0	...
5267268	  752.5	  579.8	 5187.0	...
5267269	  752.5	  579.7	 5187.0	...
5267270	  752.4	  579.7	 5187.0	...
5267271	  752.3	  579.7	 5185.0	...
5267272	  752.1	  579.8	 5184.0	...
5267273	  751.9	  579.7	 5184.0	...
5267274	  751.8	  579.5	 5185.0	...
5267275	  751.6	  579.1	 5185.0	...
5267276	  751.4	  578.7	 5184.0	...
5267277	  751.2	  578.1	 5182.0	...
5267278	  751.2	  577.7	 5182.0	...
5267279	  751.1	  577.5	 5182.0	...
5267280	  751.1	  577.5	 5182.0	...
5267281	  751.0	  577.4	 5183.0	...
5267282	  750.6	  577.4	 5182.0	...
5267283	  750.2	  577.4	 5181.0	...
5267284	  749.9	  577.5	 5180.0	...
5267285	  749.8	  577.5	 5183.0	...
5267286	  749.7	  577.5	 5185.0	...
5267287	  749.6	  577.4	 5187.0	...
5267288	  749.2	  577.3	 5186.0	...
5267289	  748.9	  577.1	 5186.0	...
5267290	  748.8	  577.1	 5185.0	...
5267291	  749.1	  577.0	 5184.0	...
5267292	  749.5	  576.9	 5183.0	...
5267293	  749.8	  576.9	 5183.0	...
5267294	  750.1	  576.9	 5184.0	...
5267295	  750.3	  576.8	 5184.0	...
5267296	  750.5	  576.6	 5182.0	...
5267297	  750.7	  576.4	 5180.0	...
5267298	  750.9	  576.4	 5180.0	...
5267299	  751.2	  576.4	 5180.0	...
5267300	  751.3	  576.6	 5180.0	...
5267301	  751.5	  576.5	 5179.0	...
5267302	  751.5	  576.3	 5178.0	...
5267303	  751.6	  576.2	 5177.0	...
5267304	  751.6	  576.3	 5176.0	...
5267305	  751.7	  576.5	 5175.0	...
5267306	  751.8	  576.6	 5174.0	...
5267307	  752.0	  576.7	 5174.0	...
5267308	  752.2	  576.7	 5174.0	...
5267309	  752.2	  576.6	 5175.0	...
5267310	  752.2	  576.5	 5177.0	...
5267311	  752.2	  576.4	 5179.0	...
5267312	  752.1	  576.5	 5180.0	...
5267313	  752.0	  576.5	 5181.0	...
5267314	  751.9	  576.3	 5182.0	...
5267315	  751.7	  576.0	 5182.0	...
5267316	  751.5	  575.7	 5182.0	...
5267317	  751.5	  575.5	 5182.0	...
5267318	  751.5	  575.4	 5182.0	...
5267319	  751.6	  575.1	 5183.0	...
5267320	  751.5	  574.8	 5183.0	...
5267321	  751.7	  574.5	 5182.0	...
5267322	  751.9	  574.8	 5182.0	...
5267323	  751.9	  575.2	 5181.0	...
5267324	  751.9	  575.7	 5181.0	...
5267325	  751.7	  575.9	 5181.0	...
5267326	  751.7	  576.1	 5181.0	...
5267327	  751.6	  576.3	 5180.0	...
5267328	  751.5	  576.3	 5180.0	...
5267329	  751.4	  576.1	 5179.0	...
5267330	  751.5	  575.6	 5179.0	...
5267331	  751.6	  575.2	 5179.0	...
5267332	  751.8	  575.1	 5179.0	...
5267333	  751.9	  575.2	 5179.0	...
5267334	  752.0	  575.4	 5180.0	...
5267335	  752.2	  575.4	 5180.0	...
5267336	  752.3	  575.4	 5179.0	...
5267337	  752.6	  575.5	 5179.0	...
5267338	  752.6	  575.4	 5178.0	...
5267339	  752.8	  575.2	 5178.0	...
5267340	  752.9	  575.1	 5178.0	...
5267341	  753.1	  575.2	 5178.0	...
5267342	  753.1	  575.4	 5179.0	...
5267343	  753.1	  575.3	 5178.0	...
5267344	  753.4	  575.5	 5177.0	...
5267345	  753.8	  575.7	 5176.0	...
5267346	  753.9	  576.0	 5176.0	...
5267347	  753.6	  576.1	 5176.0	...
5267348	  753.4	  576.1	 5176.0	...
5267349	  753.4	  576.0	 5176.0	...
5267350	  753.5	  575.9	 5176.0	...
5267351	  753.7	  576.0	 5176.0	...
5267352	  754.0	  576.1	 5176.0	...
5267353	  754.1	  576.7	 5175.0	...
5267354	  754.1	  577.2	 5175.0	...
5267355	  754.1	  577.5	 5175.0	...
5267356	  754.1	  577.2	 5174.0	...
5267357	  754.2	  576.8	 5174.0	...
5267358	  754.3	  576.5	 5173.0	...
5267359	  754.3	  576.4	 5174.0	...
5267360	  754.2	  576.4	 5174.0	...
5267361	  754.0	  576.4	 5174.0	...
5267362	  753.5	  576.1	 5176.0	...
5267363	  753.1	  575.7	 5178.0	...
5267364	  752.7	  575.4	 5179.0	...
5267365	  752.6	  575.5	 5177.0	...
5267366	  752.4	  575.6	 5176.0	...
5267367	  752.3	  575.7	 5176.0	...
5267368	  752.5	  575.9	 5177.0	...
5267369	  752.7	  576.3	 5178.0	...
5267370	  752.9	  576.6	 5177.0	...
5267371	  752.8	  576.6	 5175.0	...
5267372	  752.7	  576.7	 5174.0	...
5267373	  752.6	  576.7	 5173.0	...
5267374	  752.6	  576.6	 5173.0	...
5267375	  752.8	  576.5	 5173.0	...
5267376	  753.0	  576.6	 5172.0	...
5267377	  753.3	  576.9	 5172.0	...
5267378	  753.7	  577.6	 5173.0	...
5267379	  753.9	  578.1	 5174.0	...
5267380	  754.0	  578.4	 5175.0	...
5267381	  753.9	  578.3	 5176.0	...
5267382	  753.5	  578.2	 5179.0	...
5267383	  753.2	  578.3	 5182.0	...
5267384	  752.7	  578.8	 5184.0	...
5267385	  752.3	  579.2	 5183.0	...
5267386	  751.9	  579.6	 5183.0	...
5267387	  751.7	  579.7	 5183.0	...
5267388	  751.7	  579.7	 5184.0	...
5267389	  751.3	  579.5	 5182.0	...
5267390	  750.9	  579.2	 5181.0	...
5267391	  750.9	  579.2	 5179.0	...
5267392	  751.2	  579.4	 5178.0	...
5267393	  751.6	  579.7	 5178.0	...
5267394	  751.5	  579.7	 5177.0	...
5267395	  751.5	  579.7	 5177.0	...
5267396	  751.5	  579.6	 5176.0	...
5267397	  751.5	  579.2	 5176.0	...
5267398	  751.4	  578.8	 5175.0	...
5267399	  751.3	  579.0	 5174.0	...
5267400	  751.0	  579.6	 5173.0	...
5267401	  750.5	  580.2	 5173.0	...
5267402	  749.6	  580.4	 5174.0	...
5267403	  748.3	  580.7	 5177.0	...
5267404	  746.4	  581.1	 5181.0	...
5267405	  744.4	  581.4	 5183.0	...
5267406	  742.7	  581.6	 5184.0	...
5267407	  740.7	  581.4	 5183.0	...
5267408	  739.0	  581.1	 5183.0	...
5267409	  737.3	  580.8	 5184.0	...
5267410	  736.3	  580.5	 5184.0	...
5267411	  735.3	  580.3	 5182.0	...
5267412	  734.6	  580.0	 5181.0	...
5267413	  734.3	  579.9	 5179.0	...
5267414	  734.2	  579.7	 5180.0	...
5267415	  734.3	  580.0	 5181.0	...
5267416	  734.4	  580.4	 5180.0	...
5267417	  734.9	  581.6	 5177.0	...
5267418	  735.8	  582.4	 5173.0	...
5267419	  736.9	  584.0	 5173.0	...
5267420	  737.9	  585.0	 5173.0	...
5267421	  738.7	  586.4	 5174.0	...
5267422	  739.4	  587.3	 5175.0	...
5267423	  739.8	  588.0	 5175.0	...
5267424	  739.9	  588.3	 5174.0	...
5267425	  739.9	  588.5	 5172.0	...
5267426	  739.8	  588.5	 5170.0	...
5267427	  739.1	  588.4	 5169.0	...
5267428	  738.3	  588.2	 5168.0	...
5267429	  737.4	  588.0	 5167.0	...
5267430	  736.9	  587.9	 5167.0	...
5267431	  736.5	  587.9	 5167.0	...
5267432	  736.2	  587.7	 5167.0	...
5267433	  736.0	  587.4	 5168.0	...
5267434	  735.6	  587.2	 5168.0	...
5267435	  735.4	  587.1	 5168.0	...
5267436	  735.8	  586.9	 5167.0	...
5267437	  736.3	  586.7	 5166.0	...
5267438	  736.8	  586.5	 5164.0	...
5267439	  737.0	  586.3	 5164.0	...
5267440	  737.3	  586.0	 5164.0	...
5267441	  737.8	  585.6	 5165.0	...
5267442	  738.3	  585.3	 5166.0	...
5267443	  738.4	  585.1	 5166.0	...
5267444	  738.1	  585.2	 5167.0	...
5267445	  738.0	  585.4	 5165.0	...
5267446	  737.8	  585.6	 5162.0	...
5267447	  737.7	  585.8	 5162.0	...
5267448	  737.5	  585.9	 5165.0	...
5267449	  737.6	  585.9	 5166.0	...
5267450	  737.6	  585.9	 5166.0	...
5267451	  737.4	  585.9	 5165.0	...
5267452	  737.2	  585.9	 5164.0	...
5267453	  736.9	  586.2	 5164.0	...
5267454	  736.9	  586.6	 5164.0	...
5267455	  737.1	  587.3	 5164.0	...
5267456	  737.2	  587.9	 5164.0	...
5267457	  737.3	  588.2	 5165.0	...
5267458	  737.3	  588.2	 5165.0	...
5267459	  737.4	  588.5	 5166.0	...
5267460	  737.5	  588.7	 5167.0	...
5267461	  737.6	  589.0	 5167.0	...
5267462	  737.6	  589.0	 5167.0	...
5267463	  737.5	  589.0	 5167.0	...
5267464	  737.4	  588.9	 5167.0	...
5267465	  737.3	  588.8	 5168.0	...
5267466	  737.2	  588.7	 5169.0	...
5267467	  737.4	  589.2	 5166.0	...
5267468	  737.7	  589.8	 5164.0	...
5267469	  738.0	  590.3	 5163.0	...
5267470	  738.0	  590.3	 5165.0	...
5267471	  737.9	  590.3	 5166.0	...
5267472	  737.9	  590.4	 5163.0	...
5267473	  737.8	  590.2	 5161.0	...
5267474	  737.8	  589.9	 5159.0	...
5267475	  737.8	  589.4	 5158.0	...
5267476	  737.9	  589.2	 5157.0	...
5267477	  738.1	  589.0	 5157.0	...
5267478	  738.1	  589.0	 5152.0	...
5267479	  738.1	  588.9	 5147.0	...
5267480	  738.2	  589.6	 5143.0	...
5267481	  738.3	  590.2	 5143.0	...
5267482	  738.6	  590.7	 5144.0	...
5267483	  738.8	  590.6	 5144.0	...
5267484	  739.0	  590.5	 5145.0	...
5267485	  738.9	  590.5	 5145.0	...
5267486	  738.8	  590.5	 5146.0	...
5267487	  738.7	  590.5	 5146.0	...
5267488	  738.5	  590.6	 5146.0	...
5267489	  738.4	  590.6	 5146.0	...
5267490	  738.4	  590.4	 5145.0	...
5267491	  738.3	  590.0	 5141.0	...
5267492	  738.1	  589.5	 5137.0	...
5267493	  738.0	  589.0	 5133.0	...
5267494	  738.0	  588.9	 5133.0	...
5267495	  738.2	  588.9	 5133.0	...
5267496	  738.3	  589.1	 5133.0	...
5267497	  738.5	  589.3	 5131.0	...
5267498	  738.7	  589.3	 5128.0	...
5267499	  738.9	  589.3	 5126.0	...
5267500	  738.9	  589.3	 5125.0	...
5267501	  738.7	  589.2	 5125.0	...
5267502	  738.7	  589.0	 5125.0	...
5267503	  739.0	  588.9	 5122.0	...
5267504	  739.1	  588.9	 5119.0	...
5267505	  738.9	  588.9	 5117.0	...
5267506	  738.8	  589.3	 5117.0	...
5267507	  738.7	  589.7	 5115.0	...
5267508	  738.7	  590.1	 5113.0	...
5267509	  738.8	  589.9	 5113.0	...
5267510	  738.8	  589.7	 5115.0	...
5267511	  738.9	  590.1	 5114.0	...
5267512	  738.9	  590.7	 5110.0	...
5267513	  738.9	  591.2	 5106.0	...
5267514	  738.9	  591.3	 5105.0	...
5267515	  738.8	  591.3	 5104.0	...
5267516	  738.8	  591.3	 5104.0	...
5267517	  738.7	  591.3	 5103.0	...
5267518	  738.7	  591.3	 5103.0	...
5267519	  738.8	  591.2	 5102.0	...
5267520	  738.9	  591.4	 5102.0	...
5267521	  739.0	  591.7	 5100.0	...
5267522	  739.0	  592.0	 5099.0	...
5267523	  739.0	  591.9	 5095.0	...
5267524	  738.9	  591.7	 5094.0	...
5267525	  738.8	  591.4	 5091.0	...
5267526	  738.7	  591.3	 5089.0	...
5267527	  738.6	  591.2	 5086.0	...
5267528	  738.6	  591.0	 5084.0	...
5267529	  738.6	  591.0	 5083.0	...
5267530	  738.4	  591.1	 5083.0	...
5267531	  738.1	  591.0	 5082.0	...
5267532	  738.0	  590.8	 5080.0	...
5267533	  738.1	  590.6	 5078.0	...
5267534	  738.2	  590.3	 5077.0	...
5267535	  738.0	  590.0	 5076.0	...
5267536	  737.7	  589.8	 5076.0	...
5267537	  737.6	  589.8	 5074.0	...
5267538	  737.7	  589.5	 5073.0	...
5267539	  737.9	  589.1	 5071.0	...
5267540	  737.9	  588.8	 5071.0	...
5267541	  737.9	  588.9	 5071.0	...
5267542	  737.9	  589.3	 5068.0	...
5267543	  737.8	  589.7	 5066.0	...
5267544	  737.7	  589.7	 5063.0	...
5267545	  737.6	  590.0	 5063.0	...
5267546	  737.5	  590.4	 5061.0	...
5267547	  737.5	  590.7	 5060.0	...
5267548	  737.5	  590.7	 5059.0	...
5267549	  737.4	  590.8	 5058.0	...
5267550	  737.1	  590.8	 5056.0	...
5267551	  736.9	  591.0	 5054.0	...
5267552	  736.7	  591.1	 5052.0	...
5267553	  736.4	  591.3	 5052.0	...
5267554	  736.3	  591.7	 5049.0	...
5267555	  736.2	  592.1	 5046.0	...
5267556	  735.9	  592.8	 5044.0	...
5267557	  735.6	  593.1	 5043.0	...
5267558	  735.2	  593.4	 5043.0	...
5267559	  735.2	  593.4	 5042.0	...
5267560	  735.5	  593.3	 5039.0	...
5267561	  736.0	  593.0	 5033.0	...
5267562	  736.4	  592.9	 5028.0	...
5267563	  736.5	  592.7	 5025.0	...
5267564	  736.5	  592.5	 5026.0	...
5267565	  736.2	  592.4	 5024.0	...
5267566	  735.9	  592.4	 5022.0	...
5267567	  735.4	  592.3	 5020.0	...
5267568	  735.5	  592.3	 5022.0	...
5267569	  735.5	  592.6	 5024.0	...
5267570	  735.6	  592.9	 5024.0	...
5267571	  735.5	  593.2	 5022.0	...
5267572	  735.5	  593.4	 5020.0	...
5267573	  735.5	  593.7	 5017.0	...
5267574	  735.5	  594.0	 5015.0	...
5267575	  735.5	  594.2	 5013.0	...
5267576	  735.8	  594.2	 5013.0	...
5267577	  736.1	  594.1	 5013.0	...
5267578	  736.4	  594.1	 5013.0	...
5267579	  736.4	  594.3	 5009.0	...
5267580	  736.4	  594.1	 5006.0	...
5267581	  736.2	  593.9	 5001.0	...
5267582	  735.9	  593.7	 4999.0	...
5267583	  735.6	  593.8	 4997.0	...
5267584	  735.2	  594.0	 4993.0	...
5267585	  734.8	  593.9	 4990.0	...
5267586	  734.5	  593.7	 4986.0	...
5267587	  734.5	  593.5	 4988.0	...
5267588	  734.5	  593.4	 4989.0	...
5267589	  734.4	  593.5	 4991.0	...
5267590	  734.4	  593.8	 4991.0	...
5267591	  734.4	  594.2	 4988.0	...
5267592	  734.3	  594.4	 4984.0	...
5267593	  734.3	  594.4	 4980.0	...
5267594	  734.2	  594.6	 4979.0	...
5267595	  734.2	  594.7	 4978.0	...
5267596	  734.2	  594.9	 4977.0	...
5267597	  734.3	  594.9	 4974.0	...
5267598	  734.4	  595.0	 4973.0	...
5267599	  734.5	  595.1	 4971.0	...
5267600	  734.7	  595.3	 4971.0	...
5267601	  734.7	  595.6	 4971.0	...
5267602	  734.8	  595.9	 4970.0	...
5267603	  734.9	  596.2	 4969.0	...
5267604	  735.2	  596.4	 4968.0	...
5267605	  735.4	  596.2	 4968.0	...
5267606	  735.6	  596.0	 4967.0	...
5267607	  735.6	  595.8	 4967.0	...
5267608	  735.6	  595.9	 4966.0	...
5267609	  735.6	  595.9	 4966.0	...
5267610	  735.6	  595.8	 4966.0	...
5267611	  735.6	  595.8	 4961.0	...
5267612	  735.6	  595.8	 4957.0	...
5267613	  735.4	  595.8	 4953.0	...
5267614	  735.1	  595.9	 4954.0	...
5267615	  734.9	  596.2	 4954.0	...
5267616	  735.0	  596.4	 4952.0	...
5267617	  735.3	  596.6	 4949.0	...
5267618	  735.6	  596.8	 4946.0	...
5267619	  735.9	  596.9	 4945.0	...
5267620	  735.7	  597.0	 4945.0	...
5267621	  735.5	  597.3	 4945.0	...
5267622	  735.3	  597.7	 4943.0	...
5267623	  735.3	  598.2	 4940.0	...
5267624	  735.2	  598.3	 4935.0	...
5267625	  735.2	  598.5	 4931.0	...
5267626	  735.3	  598.7	 4928.0	...
5267627	  735.3	  598.9	 4930.0	...
5267628	  735.4	  598.9	 4932.0	...
5267629	  735.4	  598.9	 4934.0	...
5267630	  735.7	  598.9	 4934.0	...
5267631	  736.0	  598.8	 4933.0	...
5267632	  736.3	  598.8	 4930.0	...
5267633	  736.2	  598.8	 4927.0	...
5267634	  736.2	  598.8	 4924.0	...
5267635	  736.0	  598.9	 4924.0	...
5267636	  735.9	  599.1	 4924.0	...
5267637	  735.8	  599.2	 4921.0	...
5267638	  735.9	  599.5	 4919.0	...
5267639	  736.0	  599.9	 4914.0	...
5267640	  736.2	  600.3	 4912.0	...
5267641	  736.4	  600.3	 4907.0	...
5267642	  736.4	  600.4	 4905.0	...
5267643	  736.4	  600.6	 4902.0	...
5267644	  736.4	  600.8	 4901.0	...
5267645	  736.6	  601.0	 4902.0	...
5267646	  736.7	  601.2	 4903.0	...
5267647	  736.8	  601.3	 4905.0	...
5267648	  737.0	  601.4	 4904.0	...
5267649	  737.2	  601.5	 4904.0	...
5267650	  737.5	  601.7	 4904.0	...
5267651	  737.8	  602.1	 4904.0	...
5267652	  737.9	  602.2	 4903.0	...
5267653	  737.8	  601.9	 4902.0	...
5267654	  737.5	  601.5	 4899.0	...
5267655	  737.2	  601.0	 4896.0	...
5267656	  737.0	  601.0	 4894.0	...
5267657	  737.3	  601.4	 4891.0	...
5267658	  737.6	  601.9	 4888.0	...
5267659	  738.0	  602.3	 4885.0	...
5267660	  738.0	  602.4	 4883.0	...
5267661	  737.9	  602.6	 4883.0	...
5267662	  737.8	  603.0	 4884.0	...
5267663	  737.9	  603.5	 4885.0	...
5267664	  738.2	  603.6	 4885.0	...
5267665	  738.5	  603.6	 4881.0	...
5267666	  738.7	  603.5	 4878.0	...
5267667	  738.9	  603.4	 4876.0	...
5267668	  739.0	  603.4	 4875.0	...
5267669	  739.0	  603.5	 4874.0	...
5267670	  739.0	  603.5	 4874.0	...
5267671	  738.9	  603.5	 4874.0	...
5267672	  738.9	  603.5	 4874.0	...
5267673	  738.8	  603.6	 4874.0	...
5267674	  738.8	  603.6	 4874.0	...
5267675	  738.9	  604.0	 4875.0	...
5267676	  739.0	  604.3	 4875.0	...
5267677	  739.1	  604.5	 4872.0	...
5267678	  739.6	  604.4	 4867.0	...
5267679	  740.3	  604.5	 4862.0	...
5267680	  741.1	  605.1	 4860.0	...
5267681	  741.4	  605.8	 4859.0	...
5267682	  741.5	  607.0	 4859.0	...
5267683	  741.7	  607.8	 4859.0	...
5267684	  742.1	  609.2	 4857.0	...
5267685	  742.4	  610.4	 4856.0	...
5267686	  742.9	  611.9	 4855.0	...
5267687	  743.3	  612.6	 4856.0	...
5267688	  744.0	  613.0	 4855.0	...
5267689	  744.9	  613.0	 4853.0	...
5267690	  746.2	  613.0	 4847.0	...
5267691	  747.6	  612.8	 4843.0	...
5267692	  748.9	  612.3	 4839.0	...
5267693	  750.3	  611.9	 4839.0	...
5267694	  751.3	  611.9	 4840.0	...
5267695	  752.4	  612.2	 4841.0	...
5267696	  752.9	  612.6	 4840.0	...
5267697	  753.3	  612.4	 4837.0	...
5267698	  753.7	  611.7	 4836.0	...
5267699	  754.1	  611.0	 4834.0	...
5267700	  754.4	  610.7	 4834.0	...
5267701	  754.3	  610.8	 4834.0	...
5267702	  753.9	  610.8	 4835.0	...
5267703	  752.9	  610.7	 4832.0	...
5267704	  752.1	  610.6	 4828.0	...
5267705	  751.6	  610.6	 4825.0	...
5267706	  751.6	  610.5	 4824.0	...
5267707	  751.6	  610.4	 4827.0	...
5267708	  751.6	  610.7	 4829.0	...
5267709	  751.8	  611.3	 4832.0	...
5267710	  752.3	  611.8	 4832.0	...
5267711	  752.9	  612.6	 4830.0	...
5267712	  753.5	  613.2	 4828.0	...
5267713	  754.1	  614.0	 4825.0	...
5267714	  754.6	  614.3	 4825.0	...
5267715	  754.7	  615.0	 4828.0	...
5267716	  754.5	  615.4	 4831.0	...
5267717	  754.4	  615.9	 4830.0	...
5267718	  754.4	  616.3	 4827.0	...
5267719	  754.1	  616.8	 4823.0	...
5267720	  753.8	  617.1	 4822.0	...
5267721	  753.2	  617.2	 4819.0	...
5267722	  753.0	  617.0	 4816.0	...
5267723	  752.6	  616.9	 4813.0	...
5267724	  752.4	  616.7	 4813.0	...
5267725	  752.1	  616.3	 4814.0	...
5267726	  752.1	  616.0	 4813.0	...
5267727	  752.1	  615.6	 4810.0	...
5267728	  752.1	  615.5	 4808.0	...
5267729	  752.1	  615.7	 4807.0	...
5267730	  752.2	  615.7	 4806.0	...
5267731	  752.1	  615.8	 4806.0	...
5267732	  751.9	  615.8	 4806.0	...
5267733	  751.6	  616.0	 4803.0	...
5267734	  751.8	  616.0	 4801.0	...
5267735	  752.0	  616.0	 4798.0	...
5267736	  752.3	  616.3	 4797.0	...
5267737	  752.3	  616.5	 4797.0	...
5267738	  752.4	  616.8	 4797.0	...
5267739	  752.2	  616.7	 4797.0	...
5267740	  752.1	  616.7	 4798.0	...
5267741	  752.0	  616.8	 4796.0	...
5267742	  752.0	  616.6	 4796.0	...
5267743	  752.1	  616.3	 4796.0	...
5267744	  752.2	  615.9	 4796.0	...
5267745	  752.2	  615.7	 4795.0	...
5267746	  752.5	  615.6	 4794.0	...
5267747	  752.7	  615.5	 4793.0	...
5267748	  752.8	  615.2	 4792.0	...
5267749	  752.7	  615.1	 4792.0	...
5267750	  752.6	  615.0	 4792.0	...
5267751	  752.6	  615.2	 4792.0	...
5267752	  752.7	  615.4	 4791.0	...
5267753	  752.7	  615.7	 4791.0	...
5267754	  752.7	  615.9	 4790.0	...
5267755	  752.7	  616.0	 4792.0	...
5267756	  752.8	  616.1	 4794.0	...
5267757	  752.9	  616.3	 4796.0	...
5267758	  753.0	  616.6	 4795.0	...
5267759	  752.9	  616.9	 4794.0	...
5267760	  752.8	  616.9	 4793.0	...
5267761	  752.5	  616.9	 4792.0	...
5267762	  752.5	  617.1	 4791.0	...
5267763	  752.5	  617.1	 4788.0	...
5267764	  752.7	  617.1	 4786.0	...
5267765	  752.9	  617.0	 4783.0	...
5267766	  752.8	  616.9	 4783.0	...
5267767	  752.8	  617.0	 4784.0	...
5267768	  752.8	  617.0	 4788.0	...
5267769	  752.9	  617.1	 4791.0	...
5267770	  752.9	  617.2	 4792.0	...
5267771	  752.9	  617.3	 4790.0	...
5267772	  752.9	  617.3	 4787.0	...
5267773	  753.1	  617.3	 4786.0	...
5267774	  753.1	  617.3	 4786.0	...
5267775	  753.0	  617.4	 4786.0	...
5267776	  752.9	  617.4	 4788.0	...
5267777	  752.9	  617.4	 4789.0	...
5267778	  753.0	  617.7	 4789.0	...
5267779	  753.1	  618.0	 4787.0	...
5267780	  753.5	  618.2	 4783.0	...
5267781	  753.7	  617.9	 4782.0	...
5267782	  753.8	  617.5	 4781.0	...
5267783	  753.7	  617.1	 4782.0	...
5267784	  753.6	  616.9	 4781.0	...
5267785	  753.6	  617.0	 4777.0	...
5267786	  753.6	  617.4	 4773.0	...
5267787	  753.7	  617.8	 4772.0	...
5267788	  753.7	  618.0	 4772.0	...
5267789	  753.7	  617.9	 4771.0	...
5267790	  753.8	  617.9	 4769.0	...
5267791	  754.0	  618.0	 4769.0	...
5267792	  754.1	  618.0	 4769.0	...
5267793	  754.1	  617.9	 4769.0	...
5267794	  754.0	  617.7	 4770.0	...
5267795	  753.9	  617.7	 4771.0	...
5267796	  753.8	  617.9	 4771.0	...
5267797	  753.7	  618.1	 4770.0	...
5267798	  753.7	  618.1	 4771.0	...
5267799	  753.9	  617.8	 4772.0	...
5267800	  754.0	  617.5	 4773.0	...
5267801	  754.1	  617.8	 4771.0	...
5267802	  754.4	  618.1	 4769.0	...
5267803	  754.8	  618.1	 4767.0	...
5267804	  755.0	  617.9	 4765.0	...
5267805	  754.8	  617.7	 4765.0	...
5267806	  754.6	  617.8	 4765.0	...
5267807	  754.6	  617.8	 4765.0	...
5267808	  754.6	  617.8	 4765.0	...
5267809	  754.8	  617.8	 4765.0	...
5267810	  755.0	  617.8	 4763.0	...
5267811	  755.0	  617.8	 4761.0	...
5267812	  754.9	  617.7	 4760.0	...
5267813	  754.7	  617.5	 4763.0	...
5267814	  754.8	  617.2	 4767.0	...
5267815	  755.0	  617.1	 4770.0	...
5267816	  755.2	  617.2	 4768.0	...
5267817	  755.2	  617.3	 4766.0	...
5267818	  755.1	  617.2	 4764.0	...
5267819	  754.9	  617.1	 4763.0	...
5267820	  754.7	  617.0	 4764.0	...
5267821	  754.5	  617.1	 4766.0	...
5267822	  754.5	  617.2	 4765.0	...
5267823	  754.5	  617.6	 4762.0	...
5267824	  754.5	  617.9	 4759.0	...
5267825	  754.5	  618.3	 4758.0	...
5267826	  754.5	  618.6	 4756.0	...
5267827	  754.5	  618.7	 4754.0	...
5267828	  754.5	  618.8	 4753.0	...
5267829	  754.4	  618.6	 4753.0	...
5267830	  754.3	  618.5	 4753.0	...
5267831	  754.0	  618.7	 4754.0	...
5267832	  753.7	  618.8	 4755.0	...
5267833	  753.5	  618.9	 4758.0	...
5267834	  753.6	  618.7	 4759.0	...
5267835	  753.5	  618.5	 4761.0	...
5267836	  753.3	  618.2	 4762.0	...
5267837	  753.2	  617.8	 4762.0	...
5267838	  753.2	  617.7	 4762.0	...
5267839	  753.3	  618.0	 4764.0	...
5267840	  753.3	  618.2	 4766.0	...
5267841	  753.4	  618.3	 4767.0	...
5267842	  753.5	  618.5	 4767.0	...
5267843	  753.6	  618.7	 4766.0	...
5267844	  753.6	  619.1	 4766.0	...
5267845	  753.6	  619.2	 4765.0	...
5267846	  753.8	  619.3	 4764.0	...
5267847	  753.9	  619.4	 4764.0	...
5267848	  754.1	  619.4	 4764.0	...
5267849	  754.1	  619.4	 4765.0	...
5267850	  754.1	  619.3	 4764.0	...
5267851	  754.0	  619.3	 4760.0	...
5267852	  754.1	  619.4	 4757.0	...
5267853	  754.5	  619.3	 4755.0	...
5267854	  754.9	  619.3	 4754.0	...
5267855	  755.2	  619.2	 4754.0	...
5267856	  755.2	  619.2	 4754.0	...
5267857	  755.2	  619.2	 4755.0	...
5267858	  755.5	  618.9	 4756.0	...
5267859	  755.8	  618.5	 4757.0	...
5267860	  756.0	  618.1	 4758.0	...
5267861	  756.1	  618.0	 4759.0	...
5267862	  756.1	  618.0	 4759.0	...
5267863	  756.1	  618.0	 4759.0	...
5267864	  756.1	  618.0	 4759.0	...
5267865	  756.0	  617.9	 4759.0	...
5267866	  756.0	  617.9	 4758.0	...
5267867	  755.9	  617.8	 4758.0	...
5267868	  755.6	  617.6	 4759.0	...
5267869	  755.3	  617.5	 4761.0	...
5267870	  755.0	  617.5	 4763.0	...
5267871	  755.0	  617.7	 4764.0	...
5267872	  754.8	  618.0	 4764.0	...
5267873	  754.6	  618.2	 4764.0	...
5267874	  754.4	  618.3	 4765.0	...
5267875	  754.7	  618.3	 4764.0	...
5267876	  755.1	  618.3	 4763.0	...
5267877	  755.5	  618.2	 4762.0	...
5267878	  755.7	  618.5	 4761.0	...
5267879	  755.6	  618.9	 4760.0	...
5267880	  755.6	  619.2	 4760.0	...
5267881	  755.6	  619.2	 4761.0	...
5267882	  755.6	  619.2	 4762.0	...
5267883	  755.6	  619.1	 4762.0	...
5267884	  755.5	  619.2	 4761.0	...
5267885	  755.6	  619.4	 4759.0	...
5267886	  755.6	  619.5	 4757.0	...
5267887	  755.7	  619.6	 4757.0	...
5267888	  755.7	  619.5	 4757.0	...
5267889	  755.7	  619.4	 4757.0	...
5267890	  755.7	  619.3	 4756.0	...
5267891	  755.7	  619.3	 4756.0	...
5267892	  755.9	  619.2	 4756.0	...
5267893	  756.1	  619.1	 4756.0	...
5267894	  756.5	  619.1	 4756.0	...
5267895	  756.8	  619.1	 4755.0	...
5267896	  756.9	  619.1	 4754.0	...
5267897	  756.9	  619.0	 4753.0	...
5267898	  756.9	  618.9	 4753.0	...
5267899	  756.9	  618.9	 4753.0	...
5267900	  756.9	  618.8	 4754.0	...
5267901	  757.1	  618.7	 4754.0	...
5267902	  757.2	  618.7	 4754.0	...
5267903	  757.4	  618.7	 4755.0	...
5267904	  757.5	  618.7	 4756.0	...
5267905	  757.6	  618.6	 4757.0	...
5267906	  757.7	  618.6	 4756.0	...
5267907	  757.8	  618.7	 4756.0	...
5267908	  757.8	  618.8	 4755.0	...
5267909	  757.9	  619.0	 4754.0	...
5267910	  757.7	  619.1	 4753.0	...
5267911	  757.4	  619.2	 4754.0	...
5267912	  757.1	  619.4	 4754.0	...
5267913	  757.0	  619.6	 4754.0	...
5267914	  756.9	  619.7	 4754.0	...
5267915	  756.8	  619.6	 4753.0	...
5267916	  756.8	  619.5	 4752.0	...
5267917	  756.8	  619.4	 4751.0	...
5267918	  756.8	  619.5	 4751.0	...
5267919	  756.7	  619.5	 4751.0	...
5267920	  756.7	  619.8	 4753.0	...
5267921	  756.7	  619.9	 4755.0	...
5267922	  756.7	  620.1	 4756.0	...
5267923	  756.7	  620.1	 4755.0	...
5267924	  756.7	  620.0	 4755.0	...
5267925	  756.4	  619.8	 4755.0	...
5267926	  756.1	  619.7	 4755.0	...
5267927	  755.9	  619.7	 4755.0	...
5267928	  755.9	  619.7	 4755.0	...
5267929	  755.9	  619.5	 4755.0	...
5267930	  756.3	  619.2	 4756.0	...
5267931	  756.6	  618.9	 4756.0	...
5267932	  756.9	  618.8	 4756.0	...
5267933	  756.9	  619.0	 4756.0	...
5267934	  756.9	  619.2	 4755.0	...
5267935	  756.9	  619.2	 4754.0	...
5267936	  756.8	  619.0	 4754.0	...
5267937	  756.7	  618.8	 4755.0	...
5267938	  756.6	  618.8	 4756.0	...
5267939	  756.5	  618.9	 4756.0	...
5267940	  756.4	  618.9	 4754.0	...
5267941	  756.5	  618.8	 4752.0	...
5267942	  756.6	  618.7	 4752.0	...
5267943	  756.6	  619.0	 4754.0	...
5267944	  756.5	  619.4	 4754.0	...
5267945	  756.3	  619.4	 4753.0	...
5267946	  756.2	  619.1	 4754.0	...
5267947	  756.1	  618.8	 4756.0	...
5267948	  756.1	  618.9	 4757.0	...
5267949	  756.1	  619.0	 4755.0	...
5267950	  756.2	  619.4	 4753.0	...
5267951	  756.6	  619.7	 4753.0	...
5267952	  757.0	  620.0	 4753.0	...
5267953	  756.9	  620.0	 4753.0	...
5267954	  756.6	  619.9	 4754.0	...
5267955	  756.5	  619.8	 4755.0	...
5267956	  756.6	  619.7	 4755.0	...
MSG	5267957 0000 _ Experiment Start
5267957	  756.8	  619.6	 4754.0	...
5267958	  756.7	  619.6	 4753.0	...
5267959	  756.6	  619.6	 4753.0	...
5267960	  756.6	  619.6	 4753.0	...
5267961	  756.7	  619.6	 4754.0	...
5267962	  756.8	  619.5	 4754.0	...
5267963	  756.9	  619.9	 4753.0	...
5267964	  757.1	  620.3	 4752.0	...
5267965	  757.2	  620.0	 4752.0	...
5267966	  757.2	  619.3	 4752.0	...
5267967	  757.4	  618.1	 4752.0	...
5267968	  757.5	  617.2	 4753.0	...
5267969	  757.9	  615.7	 4754.0	...
5267970	  758.0	  614.1	 4755.0	...
5267971	  758.5	  612.4	 4754.0	...
5267972	  758.8	  611.4	 4753.0	...
5267973	  759.2	  610.5	 4751.0	...
5267974	  759.3	  609.8	 4750.0	...
5267975	  759.3	  609.1	 4750.0	...
5267976	  759.2	  608.8	 4751.0	...
5267977	  759.2	  608.9	 4751.0	...
5267978	  759.1	  609.5	 4751.0	...
5267979	  759.1	  610.2	 4750.0	...
5267980	  759.4	  611.3	 4751.0	...
5267981	  759.8	  611.9	 4752.0	...
5267982	  760.6	  612.3	 4750.0	...
5267983	  761.4	  612.3	 4747.0	...
5267984	  762.5	  611.7	 4745.0	...
5267985	  763.1	  611.2	 4746.0	...
5267986	  763.4	  610.6	 4746.0	...
5267987	  763.4	  610.5	 4746.0	...
5267988	  762.9	  610.1	 4746.0	...
5267989	  762.1	  609.8	 4746.0	...
5267990	  760.6	  609.7	 4745.0	...
5267991	  759.4	  609.9	 4744.0	...
5267992	  758.1	  610.1	 4743.0	...
5267993	  757.3	  610.1	 4743.0	...
5267994	  756.7	  610.3	 4745.0	...
5267995	  756.4	  610.4	 4747.0	...
5267996	  756.2	  610.4	 4750.0	...
5267997	  756.0	  610.4	 4751.0	...
5267998	  756.2	  610.7	 4753.0	...
5267999	  756.8	  611.0	 4752.0	...
5268000	  757.5	  611.4	 4750.0	...
5268001	  757.9	  611.5	 4749.0	...
5268002	  758.4	  611.6	 4751.0	...
5268003	  758.9	  611.9	 4753.0	...
5268004	  759.4	  612.7	 4752.0	...
5268005	  759.6	  613.5	 4752.0	...
5268006	  759.6	  614.0	 4751.0	...
5268007	  759.6	  614.1	 4751.0	...
5268008	  759.5	  614.1	 4750.0	...
5268009	  759.4	  614.3	 4750.0	...
5268010	  759.1	  614.5	 4749.0	...
5268011	  758.7	  614.9	 4747.0	...
5268012	  758.4	  615.2	 4746.0	...
5268013	  758.2	  615.2	 4746.0	...
5268014	  758.1	  614.9	 4745.0	...
5268015	  758.0	  614.5	 4745.0	...
5268016	  757.9	  614.4	 4744.0	...
5268017	  757.9	  614.3	 4743.0	...
5268018	  757.9	  614.3	 4740.0	...
5268019	  758.0	  614.3	 4736.0	...
5268020	  758.3	  614.3	 4735.0	...
5268021	  758.7	  614.2	 4735.0	...
5268022	  759.0	  614.2	 4735.0	...
5268023	  759.2	  614.1	 4734.0	...
5268024	  759.4	  614.0	 4733.0	...
5268025	  759.6	  613.9	 4732.0	...
5268026	  759.6	  613.8	 4732.0	...
5268027	  759.6	  613.7	 4732.0	...
5268028	  759.5	  613.6	 4732.0	...
5268029	  759.4	  613.6	 4732.0	...
5268030	  759.4	  613.6	 4733.0	...
5268031	  759.4	  613.6	 4734.0	...
5268032	  759.3	  613.5	 4734.0	...
5268033	  759.3	  613.3	 4734.0	...
5268034	  759.2	  613.1	 4734.0	...
5268035	  759.3	  613.0	 4734.0	...
5268036	  759.4	  612.9	 4734.0	...
5268037	  759.6	  612.8	 4734.0	...
5268038	  759.6	  612.7	 4734.0	...
5268039	  759.5	  612.6	 4734.0	...
5268040	  759.3	  612.8	 4735.0	...
5268041	  759.1	  613.5	 4736.0	...
5268042	  759.1	  614.1	 4737.0	...
5268043	  759.0	  614.6	 4737.0	...
5268044	  758.9	  614.6	 4738.0	...
5268045	  758.8	  614.6	 4739.0	...
5268046	  758.9	  614.6	 4740.0	...
5268047	  758.9	  614.7	 4740.0	...
5268048	  758.9	  614.8	 4739.0	...
5268049	  758.8	  614.8	 4739.0	...
5268050	  758.7	  614.7	 4739.0	...
5268051	  758.4	  614.7	 4738.0	...
5268052	  758.2	  614.7	 4736.0	...
5268053	  758.0	  614.7	 4735.0	...
5268054	  758.0	  614.9	 4735.0	...
5268055	  757.9	  615.1	 4734.0	...
5268056	  757.8	  615.4	 4734.0	...
5268057	  757.7	  615.6	 4733.0	...
5268058	  757.7	  616.0	 4731.0	...
5268059	  757.7	  616.5	 4729.0	...
5268060	  757.7	  616.8	 4728.0	...
5268061	  757.6	  616.9	 4728.0	...
5268062	  757.6	  616.9	 4728.0	...
5268063	  757.5	  616.8	 4728.0	...
5268064	  757.5	  616.6	 4727.0	...
5268065	  757.5	  616.4	 4727.0	...
5268066	  757.4	  616.2	 4723.0	...
5268067	  757.3	  616.1	 4720.0	...
5268068	  757.2	  616.0	 4718.0	...
5268069	  757.2	  615.8	 4717.0	...
5268070	  757.2	  615.8	 4714.0	...
5268071	  757.0	  615.8	 4712.0	...
5268072	  756.8	  615.7	 4710.0	...
5268073	  756.6	  615.7	 4711.0	...
5268074	  756.8	  615.7	 4711.0	...
5268075	  756.9	  615.7	 4711.0	...
5268076	  756.7	  615.7	 4711.0	...
5268077	  756.4	  615.7	 4709.0	...
5268078	  756.2	  615.7	 4707.0	...
5268079	  756.2	  615.7	 4704.0	...
5268080	  756.2	  615.6	 4702.0	...
5268081	  756.2	  615.5	 4701.0	...
5268082	  756.2	  615.5	 4701.0	...
5268083	  756.2	  615.2	 4701.0	...
5268084	  756.1	  615.0	 4701.0	...
5268085	  755.8	  614.9	 4702.0	...
5268086	  755.6	  615.0	 4701.0	...
5268087	  755.6	  614.7	 4701.0	...
5268088	  755.7	  614.4	 4700.0	...
5268089	  755.7	  614.1	 4698.0	...
5268090	  755.9	  614.1	 4698.0	...
5268091	  756.1	  614.1	 4699.0	...
5268092	  756.2	  613.9	 4700.0	...
5268093	  756.1	  613.7	 4700.0	...
5268094	  756.0	  613.5	 4699.0	...
5268095	  755.8	  613.4	 4699.0	...
5268096	  755.4	  613.3	 4698.0	...
5268097	  755.1	  613.2	 4698.0	...
5268098	  755.0	  613.3	 4696.0	...
5268099	  754.8	  613.3	 4694.0	...
5268100	  754.6	  613.4	 4693.0	...
5268101	  754.4	  613.5	 4694.0	...
5268102	  754.4	  613.5	 4695.0	...
5268103	  754.4	  613.5	 4696.0	...
5268104	  754.6	  613.3	 4695.0	...
5268105	  754.9	  613.0	 4694.0	...
5268106	  755.1	  612.9	 4692.0	...
5268107	  755.5	  612.7	 4692.0	...
5268108	  755.8	  612.7	 4692.0	...
5268109	  756.1	  612.8	 4691.0	...
5268110	  756.1	  613.1	 4691.0	...
5268111	  756.2	  613.4	 4691.0	...
5268112	  756.3	  613.7	 4692.0	...
5268113	  756.6	  613.8	 4690.0	...
5268114	  756.7	  613.9	 4687.0	...
5268115	  756.8	  614.0	 4683.0	...
5268116	  756.7	  614.3	 4682.0	...
5268117	  756.7	  614.5	 4680.0	...
5268118	  756.7	  614.5	 4680.0	...
5268119	  756.7	  614.7	 4682.0	...
5268120	  756.7	  614.9	 4684.0	...
5268121	  756.9	  615.0	 4685.0	...
5268122	  757.0	  614.9	 4684.0	...
5268123	  757.1	  614.8	 4682.0	...
5268124	  757.0	  614.8	 4682.0	...
5268125	  757.1	  614.9	 4680.0	...
5268126	  757.2	  615.1	 4678.0	...
5268127	  757.2	  615.4	 4675.0	...
5268128	  756.9	  615.7	 4675.0	...
5268129	  756.6	  615.9	 4670.0	...
5268130	  756.5	  615.8	 4666.0	...
5268131	  756.5	  615.8	 4661.0	...
5268132	  756.7	  615.7	 4660.0	...
5268133	  756.9	  615.6	 4658.0	...
5268134	  757.1	  615.6	 4658.0	...
5268135	  757.1	  615.5	 4654.0	...
5268136	  757.1	  615.4	 4651.0	...
5268137	  757.2	  615.3	 4649.0	...
5268138	  757.4	  615.2	 4650.0	...
5268139	  757.6	  615.0	 4651.0	...
5268140	  757.6	  614.9	 4653.0	...
5268141	  757.5	  614.6	 4655.0	...
5268142	  757.3	  614.3	 4655.0	...
5268143	  757.3	  614.4	 4654.0	...
5268144	  757.2	  614.7	 4651.0	...
5268145	  757.3	  614.9	 4649.0	...
5268146	  757.3	  614.6	 4647.0	...
5268147	  757.4	  614.2	 4643.0	...
5268148	  757.3	  614.1	 4638.0	...
5268149	  757.2	  614.1	 4634.0	...
5268150	  757.0	  614.2	 4633.0	...
5268151	  757.0	  614.2	 4633.0	...
5268152	  757.0	  614.1	 4633.0	...
5268153	  757.1	  614.0	 4632.0	...
5268154	  757.2	  613.8	 4631.0	...
5268155	  757.3	  613.7	 4630.0	...
5268156	  757.3	  613.7	 4626.0	...
5268157	  757.3	  614.0	 4623.0	...
5268158	  757.5	  614.3	 4620.0	...
5268159	  757.7	  614.6	 4620.0	...
5268160	  757.6	  614.7	 4618.0	...
5268161	  757.4	  614.8	 4617.0	...
5268162	  757.2	  614.9	 4616.0	...
5268163	  757.3	  615.0	 4617.0	...
5268164	  757.3	  615.0	 4614.0	...
5268165	  757.3	  614.9	 4611.0	...
5268166	  757.4	  614.9	 4606.0	...
5268167	  757.5	  614.9	 4604.0	...
5268168	  757.7	  615.1	 4601.0	...
MSG	5268169 0000 _ Number On
5268169	  758.0	  615.3	 4600.0	...
5268170	  758.3	  615.5	 4600.0	...
5268171	  758.5	  615.6	 4598.0	...
5268172	  758.7	  615.6	 4597.0	...
5268173	  758.8	  615.6	 4595.0	...
5268174	  758.9	  615.4	 4594.0	...
5268175	  758.9	  615.4	 4593.0	...
5268176	  759.0	  615.8	 4591.0	...
5268177	  758.8	  616.3	 4591.0	...
5268178	  758.5	  616.3	 4592.0	...
5268179	  758.2	  615.9	 4594.0	...
5268180	  758.2	  615.9	 4594.0	...
5268181	  758.2	  616.3	 4593.0	...
5268182	  758.3	  616.7	 4592.0	...
5268183	  758.1	  616.9	 4592.0	...
5268184	  757.9	  617.3	 4591.0	...
5268185	  757.7	  617.6	 4589.0	...
5268186	  757.7	  617.8	 4587.0	...
5268187	  757.8	  617.7	 4587.0	...
5268188	  757.8	  617.8	 4586.0	...
5268189	  758.0	  617.8	 4586.0	...
5268190	  758.1	  617.9	 4586.0	...
5268191	  758.1	  618.0	 4586.0	...
5268192	  758.2	  618.0	 4586.0	...
5268193	  758.3	  617.9	 4586.0	...
5268194	  758.2	  617.6	 4587.0	...
5268195	  758.0	  617.4	 4588.0	...
5268196	  757.9	  617.1	 4586.0	...
5268197	  757.8	  616.8	 4584.0	...
5268198	  757.8	  616.4	 4581.0	...
5268199	  757.7	  615.9	 4580.0	...
5268200	  757.6	  615.5	 4577.0	...
5268201	  757.6	  615.0	 4573.0	...
5268202	  757.6	  615.0	 4569.0	...
5268203	  757.7	  615.0	 4566.0	...
5268204	  757.8	  615.0	 4565.0	...
5268205	  757.8	  615.0	 4564.0	...
5268206	  757.7	  615.1	 4561.0	...
5268207	  757.4	  615.0	 4559.0	...
5268208	  757.3	  614.7	 4557.0	...
5268209	  757.3	  614.3	 4553.0	...
5268210	  757.4	  614.2	 4549.0	...
5268211	  757.4	  614.3	 4544.0	...
5268212	  757.5	  614.4	 4542.0	...
5268213	  757.6	  614.4	 4539.0	...
5268214	  757.6	  614.3	 4539.0	...
5268215	  757.6	  614.4	 4537.0	...
5268216	  757.6	  614.9	 4536.0	...
5268217	  757.7	  615.2	 4534.0	...
5268218	  757.7	  615.3	 4534.0	...
5268219	  757.8	  615.2	 4533.0	...
5268220	  757.8	  615.3	 4532.0	...
5268221	  757.8	  615.7	 4529.0	...
5268222	  757.7	  616.1	 4527.0	...
5268223	  757.6	  616.4	 4525.0	...
5268224	  757.8	  616.4	 4525.0	...
5268225	  758.2	  616.3	 4525.0	...
5268226	  758.5	  616.3	 4525.0	...
5268227	  758.7	  616.4	 4525.0	...
5268228	  759.1	  616.8	 4526.0	...
5268229	  759.6	  617.2	 4527.0	...
5268230	  759.9	  617.6	 4527.0	...
5268231	  759.9	  617.5	 4527.0	...
5268232	  759.8	  617.5	 4527.0	...
5268233	  759.7	  617.4	 4527.0	...
5268234	  759.4	  617.2	 4525.0	...
5268235	  759.2	  616.9	 4523.0	...
5268236	  759.2	  616.7	 4520.0	...
5268237	  759.3	  616.6	 4519.0	...
5268238	  759.6	  616.6	 4517.0	...
5268239	  759.8	  616.6	 4516.0	...
5268240	  759.9	  616.4	 4515.0	...
5268241	  760.0	  616.2	 4514.0	...
5268242	  760.0	  615.9	 4509.0	...
5268243	  760.1	  615.5	 4505.0	...
5268244	  760.2	  615.1	 4501.0	...
5268245	  760.1	  614.8	 4500.0	...
5268246	  760.1	  614.8	 4498.0	...
5268247	  760.3	  614.9	 4497.0	...
5268248	  760.7	  615.2	 4498.0	...
5268249	  761.2	  615.6	 4500.0	...
5268250	  761.5	  615.8	 4502.0	...
5268251	  761.7	  615.9	 4502.0	...
5268252	  761.7	  615.8	 4501.0	...
5268253	  761.3	  615.7	 4499.0	...
5268254	  761.0	  615.6	 4495.0	...
5268255	  760.8	  615.5	 4493.0	...
5268256	  760.6	  615.3	 4490.0	...
5268257	  760.4	  615.3	 4490.0	...
5268258	  760.3	  615.2	 4490.0	...
5268259	  760.3	  615.1	 4490.0	...
5268260	  760.1	  615.1	 4490.0	...
5268261	  759.9	  615.4	 4490.0	...
5268262	  759.8	  615.6	 4490.0	...
5268263	  759.9	  616.1	 4491.0	...
5268264	  759.9	  616.3	 4492.0	...
5268265	  760.0	  616.7	 4493.0	...
5268266	  760.0	  616.9	 4493.0	...
5268267	  759.8	  617.2	 4493.0	...
5268268	  759.7	  617.3	 4492.0	...
5268269	  759.7	  617.6	 4490.0	...
5268270	  760.0	  617.8	 4486.0	...
5268271	  760.2	  617.8	 4485.0	...
5268272	  760.2	  617.8	 4484.0	...
5268273	  760.1	  617.9	 4484.0	...
5268274	  760.0	  618.0	 4483.0	...
5268275	  760.2	  618.1	 4482.0	...
5268276	  760.3	  618.1	 4481.0	...
5268277	  760.4	  618.1	 4481.0	...
5268278	  760.4	  618.0	 4479.0	...
5268279	  760.5	  618.0	 4477.0	...
5268280	  760.5	  618.0	 4475.0	...
5268281	  760.6	  617.9	 4474.0	...
5268282	  760.7	  617.9	 4474.0	...
5268283	  761.0	  617.9	 4473.0	...
5268284	  761.2	  617.8	 4471.0	...
5268285	  761.4	  617.3	 4470.0	...
5268286	  761.4	  617.0	 4470.0	...
5268287	  761.3	  616.7	 4470.0	...
5268288	  761.2	  616.7	 4469.0	...
5268289	  761.3	  616.9	 4468.0	...
5268290	  761.3	  617.1	 4466.0	...
5268291	  761.4	  617.4	 4465.0	...
5268292	  761.5	  617.5	 4464.0	...
5268293	  761.5	  617.5	 4462.0	...
5268294	  761.6	  617.4	 4461.0	...
5268295	  761.8	  617.4	 4461.0	...
5268296	  761.9	  617.5	 4459.0	...
5268297	  761.9	  617.7	 4457.0	...
5268298	  762.4	  617.8	 4454.0	...
5268299	  762.8	  617.8	 4452.0	...
5268300	  763.0	  617.8	 4452.0	...
5268301	  762.9	  617.7	 4453.0	...
5268302	  763.1	  617.7	 4454.0	...
5268303	  763.5	  617.5	 4455.0	...
5268304	  763.9	  617.4	 4455.0	...
5268305	  763.8	  617.3	 4455.0	...
5268306	  763.8	  617.3	 4456.0	...
5268307	  763.8	  617.4	 4457.0	...
5268308	  763.9	  617.7	 4459.0	...
5268309	  764.0	  617.9	 4459.0	...
5268310	  763.7	  617.9	 4459.0	...
5268311	  763.4	  617.8	 4459.0	...
5268312	  763.1	  617.7	 4458.0	...
5268313	  763.0	  617.7	 4456.0	...
5268314	  763.0	  617.6	 4455.0	...
5268315	  762.9	  617.4	 4457.0	...
5268316	  762.9	  617.3	 4459.0	...
5268317	  763.0	  617.3	 4458.0	...
5268318	  763.1	  617.5	 4455.0	...
5268319	  763.3	  617.7	 4452.0	...
5268320	  763.7	  617.6	 4451.0	...
5268321	  764.0	  617.3	 4451.0	...
5268322	  764.1	  617.0	 4451.0	...
5268323	  764.2	  617.0	 4451.0	...
5268324	  764.2	  617.1	 4452.0	...
5268325	  764.2	  617.1	 4453.0	...
5268326	  764.1	  617.3	 4453.0	...
5268327	  763.9	  617.5	 4453.0	...
5268328	  763.7	  617.9	 4454.0	...
5268329	  763.6	  618.1	 4453.0	...
5268330	  763.8	  618.0	 4456.0	...
5268331	  764.0	  617.7	 4459.0	...
5268332	  764.3	  617.4	 4459.0	...
5268333	  764.3	  617.3	 4458.0	...
5268334	  764.2	  617.2	 4455.0	...
5268335	  764.1	  617.2	 4454.0	...
5268336	  764.2	  617.3	 4455.0	...
5268337	  764.4	  617.4	 4457.0	...
5268338	  764.6	  617.5	 4457.0	...
5268339	  764.8	  617.6	 4456.0	...
5268340	  764.8	  617.7	 4455.0	...
5268341	  764.8	  617.8	 4455.0	...
5268342	  764.9	  617.9	 4455.0	...
5268343	  764.9	  618.0	 4455.0	...
5268344	  765.1	  618.0	 4456.0	...
5268345	  765.3	  618.0	 4456.0	...
5268346	  765.4	  617.9	 4455.0	...
5268347	  765.6	  617.9	 4455.0	...
5268348	  765.7	  617.8	 4453.0	...
5268349	  765.7	  617.7	 4449.0	...
5268350	  765.6	  617.6	 4446.0	...
5268351	  765.4	  617.6	 4446.0	...
5268352	  765.3	  617.5	 4447.0	...
5268353	  765.2	  617.6	 4449.0	...
5268354	  765.2	  617.6	 4449.0	...
5268355	  765.1	  617.6	 4449.0	...
5268356	  765.2	  617.6	 4450.0	...
5268357	  765.4	  617.7	 4449.0	...
5268358	  765.6	  617.7	 4449.0	...
5268359	  765.6	  617.7	 4449.0	...
5268360	  765.5	  617.7	 4449.0	...
5268361	  765.6	  617.7	 4449.0	...
5268362	  765.8	  617.7	 4450.0	...
5268363	  766.0	  617.9	 4451.0	...
5268364	  766.0	  618.1	 4453.0	...
5268365	  765.9	  618.3	 4453.0	...
5268366	  765.8	  618.3	 4453.0	...
5268367	  765.8	  618.3	 4453.0	...
5268368	  766.1	  618.2	 4453.0	...
5268369	  766.4	  618.1	 4453.0	...
5268370	  766.7	  618.4	 4451.0	...
5268371	  766.8	  618.7	 4451.0	...
5268372	  766.8	  618.9	 4450.0	...
5268373	  766.8	  618.3	 4451.0	...
5268374	  766.8	  617.7	 4451.0	...
EFIX R   5267196	5268374	1179	  751.5	  604.4	   4853
SSACC R  5268375
5268375	  766.6	  616.3	 4451.0	...
5268376	  766.3	  614.5	 4452.0	...
5268377	  766.0	  612.1	 4453.0	...
5268378	  765.9	  610.1	 4452.0	...
5268379	  765.9	  607.3	 4450.0	...
5268380	  766.6	  603.5	 4448.0	...
5268381	  767.3	  598.8	 4448.0	...
5268382	  768.4	  594.3	 4450.0	...
5268383	  768.8	  590.5	 4451.0	...
5268384	  769.6	  586.1	 4451.0	...
5268385	  770.4	  582.5	 4452.0	...
5268386	  771.5	  579.1	 4453.0	...
5268387	  772.3	  576.7	 4453.0	...
5268388	  773.3	  574.9	 4451.0	...
ESACC R  5268375	5268388	14	  766.6	  616.3	  773.3	  574.9	   0.89	     81
SFIX R   5268389
5268389	  774.0	  574.0	 4448.0	...
5268390	  774.7	  574.3	 4445.0	...
5268391	  774.8	  574.8	 4442.0	...
5268392	  775.2	  575.4	 4440.0	...
5268393	  775.6	  575.9	 4439.0	...
5268394	  775.8	  576.3	 4438.0	...
5268395	  775.6	  576.3	 4441.0	...
5268396	  775.0	  576.3	 4443.0	...
5268397	  774.6	  576.2	 4445.0	...
5268398	  774.2	  576.0	 4446.0	...
5268399	  774.1	  575.7	 4447.0	...
5268400	  773.9	  575.2	 4449.0	...
5268401	  773.7	  575.0	 4451.0	...
5268402	  773.9	  574.6	 4451.0	...
5268403	  774.3	  574.5	 4450.0	...
5268404	  774.6	  574.8	 4448.0	...
5268405	  774.9	  575.8	 4448.0	...
5268406	  775.0	  577.3	 4448.0	...
5268407	  775.2	  578.6	 4448.0	...
5268408	  775.2	  580.1	 4445.0	...
5268409	  775.1	  581.3	 4443.0	...
5268410	  775.1	  582.7	 4443.0	...
5268411	  775.2	  583.4	 4445.0	...
5268412	  775.0	  584.1	 4447.0	...
5268413	  774.5	  584.5	 4447.0	...
5268414	  773.9	  584.6	 4449.0	...
5268415	  773.6	  584.5	 4451.0	...
5268416	  773.5	  584.2	 4453.0	...
5268417	  773.4	  584.1	 4453.0	...
5268418	  773.4	  584.0	 4452.0	...
5268419	  773.4	  584.1	 4452.0	...
5268420	  773.3	  584.2	 4452.0	...
5268421	  773.2	  584.3	 4453.0	...
5268422	  773.2	  584.3	 4452.0	...
5268423	  773.3	  584.4	 4452.0	...
5268424	  773.5	  584.3	 4451.0	...
5268425	  773.5	  584.2	 4451.0	...
5268426	  773.5	  584.1	 4452.0	...
5268427	  773.4	  583.8	 4455.0	...
5268428	  773.3	  583.5	 4458.0	...
5268429	  773.3	  583.3	 4460.0	...
5268430	  773.3	  583.1	 4460.0	...
5268431	  773.3	  582.8	 4461.0	...
5268432	  773.2	  582.6	 4461.0	...
5268433	  773.2	  582.5	 4463.0	...
5268434	  773.3	  582.4	 4464.0	...
5268435	  773.5	  582.4	 4465.0	...
5268436	  773.6	  582.4	 4466.0	...
5268437	  773.5	  582.4	 4466.0	...
5268438	  773.5	  582.3	 4466.0	...
5268439	  773.6	  582.1	 4467.0	...
5268440	  773.6	  582.1	 4467.0	...
5268441	  773.6	  582.3	 4467.0	...
5268442	  773.6	  582.4	 4467.0	...
5268443	  773.7	  582.5	 4466.0	...
5268444	  773.7	  582.5	 4465.0	...
5268445	  773.7	  582.6	 4465.0	...
5268446	  773.6	  582.6	 4466.0	...
5268447	  773.7	  582.7	 4467.0	...
5268448	  773.7	  582.8	 4467.0	...
5268449	  773.7	  582.8	 4467.0	...
5268450	  773.6	  582.8	 4467.0	...
5268451	  773.6	  582.9	 4466.0	...
5268452	  773.6	  583.3	 4466.0	...
5268453	  773.6	  583.7	 4469.0	...
5268454	  773.6	  584.0	 4471.0	...
5268455	  773.6	  584.1	 4474.0	...
5268456	  773.5	  584.3	 4474.0	...
5268457	  773.6	  584.5	 4474.0	...
5268458	  773.8	  584.6	 4474.0	...
5268459	  774.0	  584.8	 4475.0	...
5268460	  774.0	  585.2	 4476.0	...
5268461	  774.1	  585.7	 4476.0	...
5268462	  774.1	  586.1	 4476.0	...
5268463	  774.1	  586.1	 4479.0	...
5268464	  774.0	  585.6	 4482.0	...
5268465	  773.8	  585.1	 4485.0	...
5268466	  773.6	  584.6	 4486.0	...
5268467	  773.5	  584.7	 4484.0	...
5268468	  773.6	  584.7	 4483.0	...
5268469	  773.5	  584.9	 4482.0	...
5268470	  773.5	  585.1	 4483.0	...
5268471	  773.5	  585.3	 4484.0	...
MSG	5268472 0000 _ Number Off
5268472	  773.5	  585.3	 4486.0	...
5268473	  773.6	  585.3	 4486.0	...
5268474	  773.5	  585.1	 4485.0	...
5268475	  773.5	  584.9	 4485.0	...
5268476	  773.5	  584.6	 4485.0	...
5268477	  773.5	  584.4	 4485.0	...
5268478	  773.6	  584.2	 4484.0	...
5268479	  773.6	  584.0	 4486.0	...
5268480	  773.7	  584.0	 4489.0	...
5268481	  773.8	  584.0	 4491.0	...
5268482	  773.8	  584.0	 4491.0	...
5268483	  773.7	  584.1	 4492.0	...
5268484	  773.7	  584.1	 4492.0	...
5268485	  773.7	  584.1	 4492.0	...
5268486	  773.7	  584.1	 4492.0	...
5268487	  773.7	  584.1	 4491.0	...
5268488	  773.6	  584.1	 4491.0	...
5268489	  773.5	  584.0	 4490.0	...
5268490	  773.3	  583.8	 4490.0	...
5268491	  773.2	  583.9	 4491.0	...
5268492	  773.3	  584.2	 4491.0	...
5268493	  773.3	  584.3	 4491.0	...
5268494	  773.3	  584.1	 4492.0	...
5268495	  773.3	  583.9	 4494.0	...
5268496	  773.3	  583.8	 4494.0	...
5268497	  773.3	  583.8	 4494.0	...
5268498	  773.3	  583.7	 4493.0	...
5268499	  773.2	  583.5	 4492.0	...
5268500	  773.1	  583.4	 4494.0	...
5268501	  773.2	  583.3	 4496.0	...
5268502	  773.3	  583.5	 4498.0	...
5268503	  773.4	  583.8	 4498.0	...
5268504	  773.5	  584.2	 4498.0	...
5268505	  773.6	  584.3	 4499.0	...
5268506	  773.7	  584.0	 4501.0	...
5268507	  773.8	  583.8	 4503.0	...
5268508	  773.8	  583.6	 4505.0	...
5268509	  773.8	  583.5	 4506.0	...
5268510	  773.8	  583.5	 4506.0	...
5268511	  773.8	  583.4	 4507.0	...
5268512	  773.9	  583.3	 4508.0	...
5268513	  773.9	  583.1	 4509.0	...
5268514	  774.0	  583.2	 4510.0	...
5268515	  774.1	  583.4	 4511.0	...
5268516	  774.0	  583.6	 4512.0	...
5268517	  773.6	  583.6	 4510.0	...
5268518	  773.3	  583.6	 4509.0	...
5268519	  773.1	  583.6	 4509.0	...
5268520	  773.1	  583.6	 4511.0	...
5268521	  773.1	  583.6	 4512.0	...
5268522	  773.0	  583.0	 4511.0	...
5268523	  772.8	  582.4	 4510.0	...
5268524	  772.6	  581.8	 4510.0	...
5268525	  772.5	  581.8	 4509.0	...
5268526	  772.5	  582.2	 4508.0	...
5268527	  772.7	  582.5	 4507.0	...
5268528	  772.8	  582.7	 4507.0	...
5268529	  772.8	  582.7	 4507.0	...
5268530	  772.8	  582.9	 4510.0	...
5268531	  772.8	  583.2	 4512.0	...
5268532	  772.8	  583.4	 4514.0	...
5268533	  772.7	  583.3	 4515.0	...
5268534	  772.6	  583.2	 4517.0	...
5268535	  772.5	  583.2	 4518.0	...
5268536	  772.4	  583.3	 4518.0	...
5268537	  772.1	  583.5	 4518.0	...
5268538	  771.9	  583.3	 4519.0	...
5268539	  771.6	  583.1	 4519.0	...
5268540	  771.4	  582.9	 4519.0	...
5268541	  771.3	  583.0	 4519.0	...
5268542	  771.4	  583.1	 4518.0	...
5268543	  771.5	  583.0	 4518.0	...
5268544	  771.6	  582.7	 4518.0	...
5268545	  771.6	  582.8	 4519.0	...
5268546	  771.7	  583.1	 4520.0	...
5268547	  771.7	  583.4	 4520.0	...
5268548	  771.6	  583.4	 4519.0	...
5268549	  771.3	  583.4	 4518.0	...
5268550	  771.1	  583.4	 4518.0	...
5268551	  770.8	  583.5	 4517.0	...
5268552	  771.1	  584.0	 4517.0	...
5268553	  771.3	  584.4	 4517.0	...
5268554	  771.5	  584.8	 4519.0	...
5268555	  771.4	  585.0	 4520.0	...
5268556	  771.3	  585.3	 4520.0	...
5268557	  771.5	  585.5	 4521.0	...
5268558	  771.9	  586.0	 4522.0	...
5268559	  772.2	  586.3	 4523.0	...
5268560	  772.3	  586.6	 4523.0	...
5268561	  772.1	  586.6	 4523.0	...
5268562	  771.8	  586.4	 4524.0	...
5268563	  771.5	  586.2	 4525.0	...
5268564	  771.4	  586.1	 4527.0	...
5268565	  771.4	  586.1	 4528.0	...
5268566	  771.4	  586.1	 4529.0	...
5268567	  771.5	  585.5	 4530.0	...
5268568	  771.6	  584.9	 4530.0	...
5268569	  771.6	  584.2	 4530.0	...
5268570	  771.6	  584.0	 4530.0	...
5268571	  771.6	  583.7	 4530.0	...
5268572	  771.7	  583.1	 4529.0	...
5268573	  771.4	  582.7	 4528.0	...
5268574	  770.9	  582.2	 4528.0	...
5268575	  770.4	  582.2	 4529.0	...
5268576	  770.3	  582.2	 4530.0	...
5268577	  770.2	  582.2	 4531.0	...
5268578	  770.2	  582.2	 4531.0	...
5268579	  770.5	  582.1	 4531.0	...
5268580	  770.8	  582.0	 4531.0	...
5268581	  771.2	  581.9	 4531.0	...
5268582	  771.2	  581.9	 4534.0	...
5268583	  771.0	  582.0	 4535.0	...
5268584	  770.8	  582.1	 4536.0	...
5268585	  770.7	  582.0	 4535.0	...
5268586	  770.8	  581.9	 4534.0	...
5268587	  770.9	  581.8	 4534.0	...
5268588	  770.8	  581.7	 4534.0	...
5268589	  770.6	  581.7	 4535.0	...
5268590	  770.6	  581.8	 4536.0	...
5268591	  770.7	  582.0	 4536.0	...
5268592	  770.9	  582.3	 4538.0	...
5268593	  770.9	  582.4	 4539.0	...
5268594	  771.0	  582.4	 4540.0	...
5268595	  771.1	  582.8	 4541.0	...
5268596	  771.4	  583.4	 4543.0	...
5268597	  771.5	  584.0	 4544.0	...
5268598	  771.5	  583.9	 4544.0	...
5268599	  771.6	  583.9	 4546.0	...
5268600	  771.6	  583.9	 4549.0	...
5268601	  771.7	  584.0	 4551.0	...
5268602	  771.7	  583.6	 4552.0	...
5268603	  771.7	  583.2	 4551.0	...
5268604	  771.3	  583.2	 4550.0	...
5268605	  771.1	  583.7	 4549.0	...
5268606	  770.8	  584.2	 4548.0	...
5268607	  770.8	  584.3	 4546.0	...
5268608	  770.8	  584.3	 4544.0	...
5268609	  770.8	  584.3	 4545.0	...
5268610	  770.8	  584.3	 4548.0	...
5268611	  770.8	  584.2	 4551.0	...
5268612	  770.8	  584.2	 4552.0	...
5268613	  770.8	  584.3	 4553.0	...
5268614	  770.8	  584.1	 4554.0	...
5268615	  770.8	  583.6	 4556.0	...
5268616	  770.7	  582.9	 4557.0	...
5268617	  770.7	  582.4	 4557.0	...
5268618	  770.7	  582.2	 4557.0	...
5268619	  770.7	  582.2	 4559.0	...
5268620	  770.7	  582.2	 4561.0	...
5268621	  770.6	  582.2	 4561.0	...
5268622	  770.6	  582.2	 4560.0	...
5268623	  770.5	  582.1	 4558.0	...
5268624	  770.4	  582.0	 4557.0	...
5268625	  770.5	  582.1	 4557.0	...
5268626	  770.7	  582.6	 4557.0	...
5268627	  770.9	  583.4	 4559.0	...
5268628	  771.1	  584.1	 4560.0	...
5268629	  771.2	  584.5	 4562.0	...
5268630	  771.3	  584.8	 4564.0	...
5268631	  771.2	  584.8	 4566.0	...
5268632	  771.1	  584.9	 4565.0	...
5268633	  771.0	  584.6	 4564.0	...
5268634	  770.9	  584.3	 4563.0	...
5268635	  770.8	  584.0	 4563.0	...
5268636	  770.7	  583.8	 4564.0	...
5268637	  770.6	  583.6	 4565.0	...
5268638	  770.3	  583.4	 4566.0	...
5268639	  770.0	  583.7	 4567.0	...
5268640	  769.7	  584.0	 4567.0	...
5268641	  769.7	  583.9	 4567.0	...
5268642	  769.6	  583.6	 4567.0	...
5268643	  769.6	  583.6	 4567.0	...
5268644	  769.5	  583.9	 4567.0	...
5268645	  769.6	  584.1	 4567.0	...
5268646	  769.6	  583.7	 4568.0	...
5268647	  769.6	  583.1	 4570.0	...
5268648	  769.5	  582.7	 4570.0	...
5268649	  769.5	  582.5	 4570.0	...
5268650	  769.3	  582.6	 4572.0	...
5268651	  769.1	  582.7	 4576.0	...
5268652	  768.9	  582.8	 4578.0	...
5268653	  769.0	  582.9	 4576.0	...
5268654	  769.2	  582.9	 4574.0	...
5268655	  769.2	  583.0	 4573.0	...
5268656	  769.0	  583.0	 4573.0	...
5268657	  768.8	  583.3	 4574.0	...
5268658	  768.8	  583.5	 4577.0	...
5268659	  768.9	  584.3	 4580.0	...
5268660	  769.0	  585.0	 4582.0	...
5268661	  769.0	  585.6	 4581.0	...
5268662	  769.0	  585.5	 4581.0	...
5268663	  769.0	  585.4	 4582.0	...
5268664	  769.0	  585.3	 4584.0	...
5268665	  769.1	  584.9	 4587.0	...
5268666	  769.2	  584.7	 4588.0	...
5268667	  769.3	  584.4	 4589.0	...
5268668	  769.2	  584.2	 4589.0	...
5268669	  769.1	  584.0	 4588.0	...
5268670	  769.0	  584.0	 4588.0	...
5268671	  769.0	  583.9	 4590.0	...
5268672	  769.0	  583.7	 4591.0	...
5268673	  769.0	  583.3	 4593.0	...
5268674	  769.0	  582.6	 4594.0	...
5268675	  769.0	  582.1	 4593.0	...
5268676	  769.0	  581.7	 4592.0	...
5268677	  769.0	  581.8	 4588.0	...
5268678	  768.8	  581.9	 4585.0	...
5268679	  768.7	  582.2	 4586.0	...
5268680	  768.5	  582.4	 4589.0	...
5268681	  768.5	  582.5	 4592.0	...
5268682	  768.6	  582.6	 4593.0	...
5268683	  768.6	  582.7	 4593.0	...
5268684	  768.7	  582.9	 4592.0	...
MSG	5268685 0000 _ Number On
5268685	  768.7	  582.9	 4592.0	...
5268686	  768.8	  583.0	 4595.0	...
5268687	  768.8	  583.3	 4598.0	...
5268688	  768.9	  583.7	 4602.0	...
5268689	  769.1	  584.2	 4602.0	...
5268690	  769.4	  584.4	 4602.0	...
5268691	  769.6	  584.5	 4604.0	...
5268692	  769.7	  584.6	 4605.0	...
5268693	  769.6	  584.6	 4606.0	...
5268694	  769.7	  584.6	 4605.0	...
5268695	  769.7	  584.6	 4605.0	...
5268696	  769.6	  584.7	 4606.0	...
5268697	  769.4	  584.7	 4607.0	...
5268698	  769.2	  584.8	 4608.0	...
5268699	  769.1	  584.8	 4609.0	...
5268700	  769.0	  584.7	 4609.0	...
5268701	  768.9	  584.6	 4609.0	...
5268702	  769.0	  584.2	 4608.0	...
5268703	  768.9	  583.8	 4607.0	...
5268704	  768.9	  583.5	 4606.0	...
5268705	  768.9	  583.8	 4607.0	...
5268706	  768.9	  584.0	 4609.0	...
5268707	  768.8	  584.3	 4612.0	...
5268708	  768.5	  584.3	 4612.0	...
5268709	  768.2	  584.2	 4614.0	...
5268710	  768.1	  584.1	 4615.0	...
5268711	  768.2	  583.9	 4615.0	...
5268712	  768.4	  584.1	 4615.0	...
5268713	  768.5	  584.5	 4615.0	...
5268714	  768.7	  585.0	 4614.0	...
5268715	  768.7	  585.3	 4615.0	...
5268716	  768.8	  585.2	 4615.0	...
5268717	  768.9	  585.2	 4616.0	...
5268718	  768.8	  585.2	 4616.0	...
5268719	  768.8	  585.3	 4616.0	...
5268720	  768.6	  585.0	 4617.0	...
5268721	  768.5	  584.6	 4618.0	...
5268722	  768.4	  584.3	 4619.0	...
5268723	  768.4	  584.4	 4620.0	...
5268724	  768.4	  584.3	 4619.0	...
5268725	  768.3	  584.1	 4619.0	...
5268726	  768.3	  583.9	 4618.0	...
5268727	  768.3	  583.9	 4615.0	...
5268728	  768.4	  584.3	 4613.0	...
5268729	  768.4	  584.7	 4610.0	...
5268730	  768.4	  585.0	 4610.0	...
5268731	  768.3	  584.9	 4611.0	...
5268732	  768.0	  584.7	 4611.0	...
5268733	  767.7	  584.8	 4611.0	...
5268734	  767.4	  584.9	 4611.0	...
5268735	  767.5	  585.0	 4610.0	...
5268736	  767.6	  585.0	 4610.0	...
5268737	  767.6	  585.1	 4611.0	...
5268738	  767.6	  585.1	 4613.0	...
5268739	  767.5	  585.1	 4615.0	...
5268740	  767.5	  585.4	 4616.0	...
5268741	  767.6	  585.8	 4617.0	...
5268742	  767.7	  586.2	 4619.0	...
5268743	  767.6	  586.0	 4621.0	...
5268744	  767.4	  585.8	 4623.0	...
5268745	  767.2	  585.5	 4623.0	...
5268746	  767.1	  585.4	 4622.0	...
5268747	  767.0	  585.4	 4623.0	...
5268748	  767.0	  585.3	 4624.0	...
5268749	  767.0	  585.4	 4625.0	...
5268750	  767.0	  585.4	 4626.0	...
5268751	  766.9	  585.5	 4628.0	...
5268752	  766.8	  585.6	 4628.0	...
5268753	  766.9	  585.5	 4628.0	...
5268754	  766.9	  585.4	 4628.0	...
5268755	  766.9	  585.3	 4627.0	...
5268756	  766.9	  585.3	 4628.0	...
5268757	  767.0	  585.2	 4630.0	...
5268758	  767.2	  585.2	 4632.0	...
5268759	  767.0	  585.2	 4634.0	...
5268760	  766.7	  585.2	 4636.0	...
5268761	  766.5	  585.2	 4637.0	...
5268762	  766.6	  585.2	 4639.0	...
5268763	  766.7	  585.3	 4640.0	...
5268764	  766.6	  585.4	 4640.0	...
5268765	  766.5	  585.4	 4641.0	...
5268766	  766.5	  585.5	 4642.0	...
5268767	  766.5	  585.4	 4644.0	...
5268768	  766.5	  585.4	 4646.0	...
5268769	  766.4	  585.2	 4646.0	...
5268770	  766.5	  585.0	 4644.0	...
5268771	  766.5	  584.9	 4644.0	...
5268772	  766.6	  585.0	 4646.0	...
5268773	  766.7	  585.1	 4648.0	...
5268774	  766.7	  585.3	 4649.0	...
5268775	  766.8	  585.5	 4649.0	...
5268776	  766.9	  585.8	 4650.0	...
5268777	  766.9	  586.0	 4650.0	...
5268778	  767.0	  586.2	 4652.0	...
5268779	  767.1	  586.3	 4653.0	...
5268780	  767.3	  586.5	 4653.0	...
5268781	  767.2	  586.6	 4652.0	...
5268782	  767.0	  586.7	 4653.0	...
5268783	  767.1	  586.6	 4653.0	...
5268784	  767.2	  586.5	 4654.0	...
5268785	  767.1	  586.3	 4655.0	...
5268786	  766.9	  586.1	 4656.0	...
5268787	  766.7	  585.5	 4656.0	...
5268788	  766.8	  585.2	 4657.0	...
5268789	  766.8	  585.0	 4658.0	...
5268790	  766.8	  585.2	 4659.0	...
5268791	  766.8	  585.5	 4659.0	...
5268792	  766.8	  585.6	 4660.0	...
5268793	  766.6	  585.9	 4658.0	...
5268794	  766.4	  586.2	 4657.0	...
5268795	  766.1	  586.3	 4655.0	...
5268796	  766.2	  586.1	 4655.0	...
5268797	  766.4	  586.1	 4655.0	...
5268798	  766.6	  586.4	 4655.0	...
5268799	  766.7	  586.6	 4658.0	...
5268800	  766.7	  586.4	 4659.0	...
5268801	  766.5	  586.2	 4661.0	...
5268802	  766.4	  586.1	 4661.0	...
5268803	  766.3	  586.1	 4661.0	...
5268804	  766.5	  586.2	 4660.0	...
5268805	  766.7	  586.3	 4660.0	...
5268806	  766.8	  586.1	 4662.0	...
5268807	  766.7	  585.9	 4665.0	...
5268808	  766.5	  585.7	 4668.0	...
5268809	  766.4	  586.2	 4669.0	...
5268810	  766.3	  586.7	 4668.0	...
5268811	  766.4	  587.3	 4667.0	...
5268812	  766.4	  587.4	 4668.0	...
5268813	  766.3	  587.0	 4669.0	...
5268814	  766.3	  586.3	 4670.0	...
5268815	  766.3	  585.7	 4670.0	...
5268816	  766.3	  585.4	 4669.0	...
5268817	  766.2	  585.2	 4668.0	...
5268818	  766.2	  585.0	 4670.0	...
5268819	  766.2	  585.0	 4671.0	...
5268820	  766.0	  585.3	 4673.0	...
5268821	  765.8	  585.5	 4674.0	...
5268822	  765.7	  585.7	 4674.0	...
5268823	  765.7	  585.6	 4673.0	...
5268824	  765.8	  585.6	 4675.0	...
5268825	  765.9	  585.5	 4679.0	...
5268826	  766.0	  585.3	 4683.0	...
5268827	  766.1	  585.3	 4684.0	...
5268828	  766.2	  585.5	 4684.0	...
5268829	  766.3	  585.7	 4683.0	...
5268830	  766.2	  585.9	 4683.0	...
5268831	  766.1	  586.1	 4684.0	...
5268832	  765.9	  586.3	 4685.0	...
5268833	  765.9	  586.2	 4687.0	...
5268834	  765.9	  586.2	 4687.0	...
5268835	  765.8	  586.4	 4686.0	...
5268836	  765.6	  586.6	 4687.0	...
5268837	  765.4	  586.8	 4690.0	...
5268838	  765.4	  586.7	 4692.0	...
5268839	  765.5	  586.6	 4693.0	...
5268840	  765.5	  586.5	 4693.0	...
5268841	  765.8	  586.4	 4691.0	...
5268842	  766.1	  586.5	 4689.0	...
5268843	  766.3	  586.6	 4688.0	...
5268844	  766.5	  586.6	 4688.0	...
5268845	  766.7	  586.6	 4691.0	...
5268846	  766.7	  586.7	 4696.0	...
5268847	  766.7	  586.8	 4700.0	...
5268848	  766.5	  587.0	 4701.0	...
5268849	  766.3	  587.0	 4700.0	...
5268850	  766.2	  587.1	 4700.0	...
5268851	  766.2	  587.2	 4699.0	...
5268852	  766.3	  587.2	 4698.0	...
5268853	  766.2	  587.2	 4698.0	...
5268854	  766.1	  587.1	 4700.0	...
5268855	  766.0	  587.0	 4703.0	...
5268856	  766.0	  586.9	 4705.0	...
5268857	  766.0	  586.8	 4707.0	...
5268858	  766.0	  586.8	 4709.0	...
5268859	  766.0	  586.8	 4711.0	...
5268860	  765.9	  586.7	 4712.0	...
5268861	  765.9	  586.6	 4712.0	...
5268862	  765.9	  586.6	 4712.0	...
5268863	  765.8	  586.7	 4712.0	...
5268864	  765.6	  586.8	 4714.0	...
5268865	  765.4	  586.9	 4716.0	...
5268866	  765.5	  586.9	 4718.0	...
5268867	  765.7	  587.0	 4720.0	...
5268868	  766.0	  587.1	 4721.0	...
5268869	  766.1	  587.3	 4721.0	...
5268870	  766.1	  587.3	 4721.0	...
5268871	  766.1	  587.3	 4721.0	...
5268872	  766.1	  587.3	 4721.0	...
5268873	  766.0	  587.2	 4720.0	...
5268874	  765.8	  587.1	 4720.0	...
5268875	  765.7	  587.0	 4720.0	...
5268876	  765.6	  586.8	 4720.0	...
5268877	  765.6	  586.7	 4719.0	...
5268878	  765.4	  586.7	 4719.0	...
5268879	  765.2	  586.6	 4719.0	...
5268880	  764.7	  586.5	 4719.0	...
5268881	  764.5	  586.3	 4719.0	...
5268882	  764.3	  586.3	 4719.0	...
5268883	  764.3	  586.3	 4720.0	...
5268884	  764.3	  586.3	 4720.0	...
5268885	  764.4	  586.4	 4720.0	...
5268886	  764.3	  586.6	 4720.0	...
5268887	  764.0	  586.6	 4723.0	...
5268888	  764.0	  586.3	 4725.0	...
5268889	  764.2	  585.9	 4728.0	...
5268890	  764.4	  585.8	 4728.0	...
5268891	  764.4	  585.8	 4729.0	...
5268892	  764.4	  585.8	 4730.0	...
5268893	  764.4	  585.8	 4730.0	...
5268894	  764.4	  585.7	 4730.0	...
5268895	  764.3	  585.7	 4730.0	...
5268896	  764.2	  585.7	 4730.0	...
5268897	  764.1	  585.6	 4731.0	...
5268898	  764.0	  585.5	 4731.0	...
5268899	  763.8	  585.6	 4733.0	...
5268900	  763.7	  585.7	 4734.0	...
5268901	  763.6	  585.9	 4736.0	...
5268902	  763.6	  586.0	 4738.0	...
5268903	  763.6	  586.0	 4739.0	...
5268904	  763.6	  586.0	 4740.0	...
5268905	  763.5	  586.0	 4742.0	...
5268906	  763.5	  586.1	 4746.0	...
5268907	  763.5	  586.1	 4748.0	...
5268908	  763.4	  586.0	 4749.0	...
5268909	  763.6	  586.1	 4749.0	...
5268910	  763.9	  586.2	 4748.0	...
5268911	  764.3	  586.4	 4748.0	...
5268912	  764.5	  587.0	 4748.0	...
5268913	  764.6	  587.6	 4749.0	...
5268914	  764.6	  588.0	 4749.0	...
5268915	  764.6	  588.0	 4749.0	...
5268916	  764.6	  588.0	 4750.0	...
5268917	  764.6	  588.0	 4753.0	...
5268918	  764.3	  588.0	 4755.0	...
5268919	  764.0	  587.8	 4758.0	...
5268920	  763.7	  587.6	 4758.0	...
5268921	  763.7	  587.3	 4758.0	...
5268922	  763.6	  587.1	 4757.0	...
5268923	  763.6	  586.8	 4757.0	...
5268924	  763.8	  586.6	 4755.0	...
5268925	  764.0	  586.3	 4754.0	...
5268926	  764.2	  586.0	 4754.0	...
5268927	  764.3	  585.8	 4756.0	...
5268928	  764.4	  585.9	 4758.0	...
5268929	  764.6	  585.7	 4758.0	...
5268930	  764.8	  585.4	 4757.0	...
5268931	  764.8	  585.3	 4757.0	...
5268932	  764.9	  585.5	 4760.0	...
5268933	  764.9	  585.7	 4764.0	...
5268934	  764.9	  585.7	 4768.0	...
5268935	  764.8	  585.6	 4768.0	...
5268936	  764.6	  585.6	 4766.0	...
5268937	  764.3	  585.5	 4765.0	...
5268938	  764.1	  585.6	 4765.0	...
5268939	  763.9	  585.9	 4765.0	...
5268940	  764.0	  586.1	 4768.0	...
5268941	  764.2	  586.2	 4773.0	...
5268942	  764.4	  586.1	 4778.0	...
5268943	  764.4	  586.3	 4780.0	...
5268944	  764.5	  586.5	 4781.0	...
5268945	  764.6	  586.7	 4781.0	...
5268946	  764.7	  586.6	 4781.0	...
5268947	  764.5	  586.6	 4781.0	...
5268948	  764.3	  586.5	 4781.0	...
5268949	  764.3	  586.4	 4782.0	...
5268950	  764.5	  586.4	 4782.0	...
5268951	  764.5	  586.5	 4783.0	...
5268952	  764.4	  586.7	 4783.0	...
5268953	  764.2	  586.9	 4783.0	...
5268954	  764.1	  587.1	 4782.0	...
5268955	  764.0	  587.2	 4782.0	...
5268956	  763.9	  587.3	 4781.0	...
5268957	  763.9	  587.2	 4783.0	...
5268958	  763.9	  587.1	 4786.0	...
5268959	  763.8	  586.8	 4786.0	...
5268960	  763.8	  586.6	 4784.0	...
5268961	  763.7	  586.6	 4782.0	...
5268962	  763.9	  586.6	 4782.0	...
5268963	  764.1	  586.6	 4782.0	...
5268964	  764.3	  586.6	 4781.0	...
5268965	  764.4	  586.5	 4781.0	...
5268966	  764.5	  586.5	 4782.0	...
5268967	  764.6	  586.4	 4783.0	...
5268968	  764.2	  586.3	 4783.0	...
5268969	  763.7	  586.4	 4782.0	...
5268970	  763.2	  586.5	 4781.0	...
5268971	  763.0	  586.5	 4783.0	...
5268972	  762.6	  586.5	 4786.0	...
5268973	  762.3	  586.7	 4790.0	...
5268974	  762.3	  587.0	 4794.0	...
5268975	  762.3	  587.2	 4796.0	...
5268976	  762.3	  587.4	 4798.0	...
5268977	  762.1	  587.5	 4799.0	...
5268978	  762.0	  587.5	 4799.0	...
5268979	  761.9	  587.5	 4799.0	...
5268980	  761.9	  587.5	 4798.0	...
5268981	  762.0	  587.4	 4801.0	...
5268982	  762.2	  587.7	 4805.0	...
5268983	  762.3	  587.9	 4808.0	...
5268984	  762.3	  588.1	 4808.0	...
5268985	  762.3	  588.0	 4808.0	...
5268986	  762.4	  587.8	 4806.0	...
MSG	5268987 0000 _ Number Off
5268987	  762.7	  587.6	 4804.0	...
5268988	  763.0	  587.5	 4801.0	...
5268989	  763.3	  587.6	 4802.0	...
5268990	  763.1	  587.7	 4804.0	...
5268991	  763.0	  587.9	 4805.0	...
5268992	  762.7	  588.0	 4805.0	...
5268993	  762.6	  588.1	 4805.0	...
5268994	  762.5	  588.2	 4807.0	...
5268995	  762.6	  588.4	 4808.0	...
5268996	  762.9	  588.5	 4808.0	...
5268997	  763.2	  588.5	 4809.0	...
5268998	  763.4	  588.8	 4813.0	...
5268999	  763.4	  589.2	 4817.0	...
5269000	  763.4	  589.6	 4819.0	...
5269001	  763.5	  589.6	 4819.0	...
5269002	  763.7	  589.9	 4821.0	...
5269003	  763.8	  590.1	 4824.0	...
5269004	  763.8	  590.3	 4827.0	...
5269005	  763.9	  590.5	 4827.0	...
5269006	  764.0	  590.7	 4827.0	...
5269007	  764.0	  590.9	 4826.0	...
5269008	  764.1	  590.8	 4826.0	...
5269009	  764.0	  590.7	 4826.0	...
5269010	  764.0	  590.6	 4827.0	...
5269011	  763.9	  590.8	 4828.0	...
5269012	  764.0	  590.3	 4828.0	...
5269013	  764.1	  589.7	 4829.0	...
5269014	  764.3	  589.1	 4830.0	...
5269015	  764.3	  589.2	 4831.0	...
5269016	  764.3	  589.3	 4831.0	...
5269017	  764.4	  589.2	 4828.0	...
5269018	  764.2	  589.1	 4825.0	...
5269019	  764.1	  589.0	 4823.0	...
5269020	  764.0	  589.0	 4823.0	...
5269021	  764.0	  589.1	 4822.0	...
5269022	  764.0	  589.2	 4821.0	...
5269023	  764.0	  589.3	 4820.0	...
5269024	  764.0	  589.5	 4820.0	...
5269025	  763.9	  589.7	 4823.0	...
5269026	  763.6	  590.0	 4826.0	...
5269027	  763.4	  590.0	 4829.0	...
5269028	  763.0	  590.1	 4829.0	...
5269029	  762.7	  590.2	 4829.0	...
5269030	  762.4	  590.4	 4830.0	...
5269031	  762.3	  590.5	 4832.0	...
5269032	  762.3	  590.6	 4836.0	...
5269033	  762.4	  591.0	 4839.0	...
5269034	  762.4	  591.3	 4842.0	...
5269035	  762.4	  591.6	 4844.0	...
5269036	  762.5	  591.8	 4846.0	...
5269037	  762.8	  591.9	 4848.0	...
5269038	  763.2	  592.0	 4847.0	...
5269039	  763.3	  591.9	 4847.0	...
5269040	  763.3	  591.8	 4847.0	...
5269041	  763.2	  591.5	 4846.0	...
5269042	  763.2	  591.2	 4846.0	...
5269043	  763.3	  590.8	 4845.0	...
5269044	  763.3	  590.7	 4845.0	...
5269045	  763.2	  590.7	 4845.0	...
5269046	  763.0	  590.5	 4846.0	...
5269047	  762.8	  589.9	 4847.0	...
5269048	  762.9	  589.4	 4847.0	...
5269049	  763.1	  589.1	 4847.0	...
5269050	  763.2	  589.1	 4848.0	...
5269051	  763.1	  589.2	 4848.0	...
5269052	  763.0	  589.2	 4849.0	...
5269053	  763.0	  589.3	 4848.0	...
5269054	  763.0	  589.3	 4848.0	...
5269055	  763.0	  589.3	 4848.0	...
5269056	  763.0	  589.2	 4848.0	...
5269057	  763.0	  589.1	 4848.0	...
5269058	  762.9	  589.2	 4848.0	...
5269059	  762.8	  589.3	 4849.0	...
5269060	  762.9	  589.4	 4850.0	...
5269061	  763.1	  589.6	 4849.0	...
5269062	  763.3	  589.8	 4848.0	...
5269063	  763.3	  589.9	 4850.0	...
5269064	  763.1	  589.6	 4853.0	...
5269065	  762.9	  588.7	 4856.0	...
5269066	  762.6	  587.9	 4854.0	...
5269067	  762.5	  586.9	 4853.0	...
5269068	  762.5	  586.4	 4851.0	...
5269069	  762.4	  586.0	 4851.0	...
5269070	  762.4	  585.8	 4851.0	...
5269071	  762.4	  585.7	 4851.0	...
5269072	  762.5	  585.6	 4851.0	...
5269073	  762.7	  585.6	 4849.0	...
5269074	  762.9	  586.0	 4847.0	...
5269075	  763.0	  586.6	 4846.0	...
5269076	  762.9	  587.3	 4845.0	...
5269077	  763.0	  587.7	 4846.0	...
5269078	  762.9	  587.8	 4847.0	...
5269079	  762.9	  587.9	 4848.0	...
5269080	  762.8	  587.7	 4850.0	...
5269081	  762.8	  587.4	 4852.0	...
5269082	  762.9	  587.1	 4854.0	...
5269083	  762.9	  586.6	 4855.0	...
5269084	  762.8	  586.1	 4856.0	...
5269085	  763.1	  585.6	 4856.0	...
5269086	  763.6	  585.6	 4858.0	...
5269087	  764.4	  585.4	 4861.0	...
5269088	  764.7	  584.8	 4864.0	...
5269089	  765.2	  584.2	 4864.0	...
5269090	  765.6	  584.0	 4864.0	...
5269091	  766.0	  584.4	 4865.0	...
5269092	  766.3	  584.9	 4865.0	...
5269093	  766.3	  585.4	 4864.0	...
5269094	  766.3	  586.1	 4860.0	...
5269095	  766.3	  587.0	 4857.0	...
5269096	  766.3	  588.1	 4856.0	...
5269097	  766.2	  588.8	 4857.0	...
5269098	  765.8	  589.3	 4858.0	...
5269099	  765.2	  589.4	 4857.0	...
5269100	  764.6	  589.7	 4861.0	...
5269101	  764.2	  589.9	 4864.0	...
5269102	  764.1	  589.8	 4869.0	...
5269103	  764.2	  589.6	 4869.0	...
5269104	  764.2	  589.3	 4870.0	...
5269105	  764.2	  589.2	 4873.0	...
5269106	  764.0	  589.2	 4876.0	...
5269107	  763.9	  589.0	 4878.0	...
5269108	  763.9	  588.8	 4878.0	...
5269109	  763.9	  588.7	 4877.0	...
5269110	  763.9	  588.8	 4877.0	...
5269111	  764.0	  588.9	 4876.0	...
5269112	  764.0	  589.2	 4876.0	...
5269113	  764.1	  589.7	 4875.0	...
5269114	  764.3	  590.2	 4875.0	...
5269115	  764.4	  590.6	 4875.0	...
5269116	  764.5	  590.7	 4877.0	...
5269117	  764.5	  590.8	 4880.0	...
5269118	  764.5	  590.9	 4883.0	...
5269119	  764.4	  591.0	 4884.0	...
5269120	  764.4	  591.2	 4887.0	...
5269121	  764.5	  591.4	 4890.0	...
5269122	  764.5	  591.5	 4892.0	...
5269123	  764.6	  591.5	 4892.0	...
5269124	  764.5	  591.6	 4891.0	...
5269125	  764.5	  591.6	 4890.0	...
5269126	  764.4	  591.5	 4890.0	...
5269127	  764.3	  591.4	 4893.0	...
5269128	  764.1	  591.4	 4896.0	...
5269129	  763.8	  591.4	 4899.0	...
5269130	  763.6	  591.5	 4901.0	...
5269131	  763.8	  591.5	 4899.0	...
5269132	  764.1	  591.5	 4897.0	...
5269133	  764.3	  591.4	 4895.0	...
5269134	  764.4	  591.1	 4899.0	...
5269135	  764.4	  590.9	 4902.0	...
5269136	  764.4	  590.9	 4904.0	...
5269137	  764.5	  591.1	 4904.0	...
5269138	  764.5	  591.3	 4904.0	...
5269139	  764.5	  591.3	 4904.0	...
5269140	  764.2	  591.4	 4903.0	...
5269141	  763.9	  591.4	 4902.0	...
5269142	  763.6	  591.3	 4902.0	...
5269143	  763.6	  591.0	 4901.0	...
5269144	  763.6	  590.7	 4901.0	...
5269145	  763.5	  590.6	 4901.0	...
5269146	  763.4	  590.5	 4900.0	...
5269147	  763.4	  590.4	 4898.0	...
5269148	  763.4	  590.3	 4897.0	...
5269149	  763.5	  590.3	 4897.0	...
5269150	  763.5	  590.2	 4897.0	...
5269151	  763.4	  590.2	 4897.0	...
5269152	  763.2	  590.1	 4898.0	...
5269153	  763.1	  590.2	 4899.0	...
5269154	  763.1	  590.2	 4898.0	...
5269155	  763.1	  590.2	 4897.0	...
5269156	  763.1	  590.2	 4896.0	...
5269157	  763.1	  590.2	 4896.0	...
5269158	  763.1	  590.2	 4896.0	...
5269159	  763.0	  590.2	 4896.0	...
5269160	  762.9	  590.2	 4896.0	...
5269161	  762.8	  590.2	 4897.0	...
5269162	  762.7	  590.3	 4899.0	...
5269163	  762.6	  590.3	 4901.0	...
5269164	  762.6	  590.4	 4903.0	...
5269165	  762.5	  590.4	 4900.0	...
5269166	  762.4	  590.5	 4897.0	...
5269167	  762.2	  590.4	 4897.0	...
5269168	  762.1	  590.7	 4898.0	...
5269169	  762.1	  590.9	 4900.0	...
5269170	  762.1	  591.1	 4901.0	...
5269171	  762.1	  591.2	 4903.0	...
5269172	  762.0	  591.2	 4905.0	...
5269173	  761.9	  591.3	 4905.0	...
5269174	  761.7	  591.3	 4905.0	...
5269175	  761.5	  591.2	 4906.0	...
5269176	  761.6	  591.0	 4908.0	...
5269177	  761.7	  590.9	 4910.0	...
5269178	  761.8	  590.8	 4911.0	...
5269179	  761.7	  590.8	 4912.0	...
5269180	  761.6	  590.8	 4912.0	...
5269181	  761.6	  590.8	 4912.0	...
5269182	  761.6	  590.8	 4913.0	...
5269183	  761.7	  590.7	 4913.0	...
5269184	  761.7	  590.6	 4913.0	...
5269185	  761.8	  590.6	 4913.0	...
5269186	  762.0	  590.7	 4914.0	...
5269187	  762.1	  590.8	 4915.0	...
5269188	  762.2	  590.8	 4916.0	...
5269189	  762.1	  590.7	 4917.0	...
5269190	  762.1	  590.7	 4917.0	...
5269191	  762.1	  590.9	 4917.0	...
5269192	  762.2	  591.0	 4917.0	...
5269193	  762.3	  591.2	 4917.0	...
5269194	  762.3	  591.2	 4916.0	...
5269195	  762.4	  591.2	 4917.0	...
5269196	  762.3	  591.3	 4917.0	...
5269197	  762.2	  591.3	 4916.0	...
5269198	  761.8	  591.4	 4915.0	...
MSG	5269199 0000 _ Number On
5269199	  761.5	  591.5	 4914.0	...
5269200	  761.2	  591.4	 4915.0	...
5269201	  761.2	  591.3	 4917.0	...
5269202	  761.0	  591.3	 4917.0	...
5269203	  760.8	  591.4	 4916.0	...
5269204	  760.7	  591.6	 4915.0	...
5269205	  760.8	  591.6	 4915.0	...
5269206	  761.2	  591.7	 4916.0	...
5269207	  761.4	  591.8	 4917.0	...
5269208	  761.9	  592.2	 4919.0	...
5269209	  762.1	  592.4	 4920.0	...
5269210	  762.0	  592.7	 4923.0	...
5269211	  761.8	  592.6	 4924.0	...
5269212	  761.6	  592.4	 4925.0	...
5269213	  761.4	  592.3	 4923.0	...
5269214	  761.3	  592.3	 4922.0	...
5269215	  761.2	  592.4	 4921.0	...
5269216	  761.3	  592.4	 4923.0	...
5269217	  761.4	  592.6	 4925.0	...
5269218	  761.4	  592.8	 4927.0	...
5269219	  761.4	  592.7	 4929.0	...
5269220	  761.4	  592.5	 4932.0	...
5269221	  761.3	  592.4	 4934.0	...
5269222	  761.3	  592.6	 4933.0	...
5269223	  761.3	  592.8	 4931.0	...
5269224	  761.3	  593.0	 4931.0	...
5269225	  761.3	  593.2	 4931.0	...
5269226	  761.2	  593.4	 4931.0	...
5269227	  761.1	  593.6	 4931.0	...
5269228	  761.2	  593.5	 4931.0	...
5269229	  761.3	  593.5	 4931.0	...
5269230	  761.6	  593.4	 4931.0	...
5269231	  761.7	  593.4	 4932.0	...
5269232	  761.9	  593.5	 4931.0	...
5269233	  761.9	  593.4	 4930.0	...
5269234	  762.0	  593.2	 4930.0	...
5269235	  762.0	  593.1	 4932.0	...
5269236	  761.9	  593.1	 4934.0	...
5269237	  761.9	  593.3	 4935.0	...
5269238	  761.9	  593.6	 4935.0	...
5269239	  762.0	  593.9	 4936.0	...
5269240	  762.0	  594.0	 4936.0	...
5269241	  762.1	  594.1	 4937.0	...
5269242	  762.2	  594.1	 4938.0	...
5269243	  762.3	  594.2	 4939.0	...
5269244	  762.1	  594.2	 4939.0	...
5269245	  761.8	  594.3	 4939.0	...
5269246	  761.5	  594.4	 4939.0	...
5269247	  761.5	  594.7	 4940.0	...
5269248	  761.5	  594.8	 4939.0	...
5269249	  761.6	  594.8	 4938.0	...
5269250	  761.7	  595.2	 4936.0	...
5269251	  761.8	  595.7	 4936.0	...
5269252	  761.9	  596.2	 4938.0	...
5269253	  761.9	  596.5	 4939.0	...
5269254	  761.8	  596.6	 4937.0	...
5269255	  761.6	  596.7	 4936.0	...
5269256	  761.5	  596.9	 4934.0	...
5269257	  761.4	  597.0	 4933.0	...
5269258	  761.3	  597.0	 4932.0	...
5269259	  761.3	  596.8	 4932.0	...
5269260	  761.3	  596.7	 4933.0	...
5269261	  761.1	  596.5	 4934.0	...
5269262	  760.6	  596.4	 4934.0	...
5269263	  760.2	  596.4	 4935.0	...
5269264	  759.8	  596.4	 4936.0	...
5269265	  759.6	  596.6	 4935.0	...
5269266	  759.8	  596.7	 4934.0	...
5269267	  760.0	  596.8	 4935.0	...
5269268	  760.0	  596.7	 4937.0	...
5269269	  759.9	  596.9	 4938.0	...
5269270	  759.8	  597.2	 4937.0	...
5269271	  759.9	  597.4	 4936.0	...
5269272	  759.8	  597.5	 4937.0	...
5269273	  759.8	  597.5	 4938.0	...
5269274	  759.7	  597.6	 4940.0	...
5269275	  759.7	  597.8	 4941.0	...
5269276	  759.7	  597.9	 4941.0	...
5269277	  759.7	  598.0	 4943.0	...
5269278	  759.7	  598.0	 4945.0	...
5269279	  759.7	  598.0	 4946.0	...
5269280	  759.6	  598.0	 4946.0	...
5269281	  759.6	  598.0	 4947.0	...
5269282	  759.7	  597.8	 4947.0	...
5269283	  759.9	  597.8	 4949.0	...
5269284	  760.0	  597.8	 4951.0	...
5269285	  759.9	  598.0	 4954.0	...
5269286	  759.7	  597.8	 4954.0	...
5269287	  759.7	  597.5	 4954.0	...
5269288	  759.7	  597.2	 4954.0	...
5269289	  759.7	  597.3	 4954.0	...
5269290	  759.7	  597.4	 4955.0	...
5269291	  759.7	  597.5	 4956.0	...
5269292	  759.6	  597.5	 4956.0	...
5269293	  759.6	  597.6	 4956.0	...
5269294	  759.6	  597.7	 4955.0	...
5269295	  759.6	  597.9	 4953.0	...
5269296	  759.6	  598.0	 4951.0	...
5269297	  759.6	  598.1	 4951.0	...
5269298	  759.4	  598.2	 4951.0	...
5269299	  759.3	  598.2	 4952.0	...
5269300	  759.2	  598.3	 4954.0	...
5269301	  759.4	  598.3	 4957.0	...
5269302	  759.5	  598.2	 4959.0	...
5269303	  759.5	  598.2	 4959.0	...
5269304	  759.4	  598.2	 4958.0	...
5269305	  759.3	  598.1	 4957.0	...
5269306	  759.2	  598.0	 4957.0	...
5269307	  759.2	  597.9	 4957.0	...
5269308	  759.2	  597.9	 4957.0	...
5269309	  759.2	  597.9	 4958.0	...
5269310	  759.1	  597.8	 4958.0	...
5269311	  758.9	  597.7	 4958.0	...
5269312	  758.7	  597.7	 4956.0	...
5269313	  758.6	  597.8	 4955.0	...
5269314	  758.7	  597.9	 4954.0	...
5269315	  758.8	  598.0	 4957.0	...
5269316	  758.9	  597.9	 4959.0	...
5269317	  758.8	  598.0	 4962.0	...
5269318	  758.8	  598.0	 4963.0	...
5269319	  758.8	  597.9	 4962.0	...
5269320	  758.9	  597.6	 4960.0	...
5269321	  758.9	  597.4	 4959.0	...
5269322	  759.0	  597.7	 4959.0	...
5269323	  759.0	  597.9	 4960.0	...
5269324	  759.1	  598.1	 4960.0	...
5269325	  759.1	  598.4	 4961.0	...
5269326	  759.0	  598.8	 4960.0	...
5269327	  758.9	  599.2	 4959.0	...
5269328	  758.8	  599.3	 4958.0	...
5269329	  758.7	  599.3	 4958.0	...
5269330	  758.7	  599.4	 4959.0	...
5269331	  758.8	  599.5	 4957.0	...
5269332	  759.0	  599.5	 4954.0	...
5269333	  759.1	  599.4	 4952.0	...
5269334	  759.1	  599.2	 4952.0	...
5269335	  759.1	  599.1	 4952.0	...
5269336	  759.0	  599.1	 4951.0	...
5269337	  759.2	  599.0	 4950.0	...
5269338	  759.4	  598.8	 4949.0	...
5269339	  759.6	  598.7	 4949.0	...
5269340	  759.6	  598.7	 4949.0	...
5269341	  759.6	  598.8	 4950.0	...
5269342	  759.6	  599.0	 4953.0	...
5269343	  759.5	  599.2	 4956.0	...
5269344	  759.5	  599.3	 4958.0	...
5269345	  759.5	  599.5	 4959.0	...
5269346	  759.4	  599.8	 4960.0	...
5269347	  759.4	  600.1	 4961.0	...
5269348	  759.4	  600.1	 4961.0	...
5269349	  759.7	  600.1	 4962.0	...
5269350	  759.9	  600.0	 4962.0	...
5269351	  760.1	  600.0	 4962.0	...
5269352	  759.9	  600.0	 4965.0	...
5269353	  759.7	  600.0	 4967.0	...
5269354	  759.4	  600.1	 4969.0	...
5269355	  759.3	  600.1	 4969.0	...
5269356	  759.4	  600.1	 4969.0	...
5269357	  759.5	  600.2	 4969.0	...
5269358	  759.7	  600.3	 4968.0	...
5269359	  759.9	  600.6	 4967.0	...
5269360	  760.1	  601.0	 4967.0	...
5269361	  759.9	  601.3	 4969.0	...
5269362	  759.6	  601.4	 4971.0	...
5269363	  759.3	  601.5	 4972.0	...
5269364	  759.3	  601.7	 4970.0	...
5269365	  759.2	  601.7	 4969.0	...
5269366	  759.1	  601.8	 4969.0	...
5269367	  759.0	  601.9	 4969.0	...
5269368	  759.0	  601.7	 4969.0	...
5269369	  758.9	  601.5	 4969.0	...
5269370	  758.8	  601.3	 4969.0	...
5269371	  758.8	  601.4	 4971.0	...
5269372	  758.8	  601.5	 4972.0	...
5269373	  758.7	  601.5	 4974.0	...
5269374	  758.5	  601.7	 4974.0	...
5269375	  758.2	  602.0	 4973.0	...
5269376	  758.0	  602.3	 4973.0	...
5269377	  758.0	  602.4	 4973.0	...
5269378	  758.1	  602.3	 4973.0	...
5269379	  758.1	  602.2	 4973.0	...
5269380	  758.1	  602.2	 4974.0	...
5269381	  758.3	  602.4	 4974.0	...
5269382	  758.4	  602.0	 4975.0	...
5269383	  758.2	  601.5	 4975.0	...
5269384	  758.0	  600.8	 4975.0	...
5269385	  757.8	  600.6	 4975.0	...
5269386	  757.9	  600.3	 4976.0	...
5269387	  757.9	  600.2	 4975.0	...
5269388	  757.9	  600.1	 4975.0	...
5269389	  757.9	  599.9	 4976.0	...
5269390	  757.8	  599.8	 4978.0	...
5269391	  757.7	  599.7	 4980.0	...
5269392	  757.5	  599.6	 4980.0	...
5269393	  757.4	  599.6	 4979.0	...
5269394	  757.2	  599.6	 4979.0	...
5269395	  757.2	  599.6	 4979.0	...
5269396	  757.3	  599.6	 4980.0	...
5269397	  757.4	  599.6	 4980.0	...
5269398	  757.4	  599.7	 4979.0	...
5269399	  757.3	  599.6	 4979.0	...
5269400	  757.1	  599.5	 4980.0	...
5269401	  757.1	  599.6	 4982.0	...
5269402	  757.1	  599.8	 4984.0	...
5269403	  757.1	  599.9	 4983.0	...
5269404	  757.1	  599.9	 4980.0	...
5269405	  757.1	  599.8	 4977.0	...
5269406	  757.2	  599.9	 4975.0	...
5269407	  757.3	  600.0	 4976.0	...
5269408	  757.4	  600.1	 4977.0	...
5269409	  757.7	  600.1	 4977.0	...
5269410	  758.0	  600.2	 4978.0	...
5269411	  758.4	  600.3	 4978.0	...
5269412	  758.5	  600.5	 4979.0	...
5269413	  758.3	  600.5	 4981.0	...
5269414	  758.1	  601.0	 4982.0	...
5269415	  757.9	  601.5	 4983.0	...
5269416	  757.9	  601.9	 4982.0	...
5269417	  757.9	  602.0	 4982.0	...
5269418	  757.9	  602.0	 4982.0	...
5269419	  758.0	  602.0	 4984.0	...
5269420	  758.0	  602.1	 4985.0	...
5269421	  758.0	  602.0	 4988.0	...
5269422	  758.1	  601.8	 4991.0	...
5269423	  758.2	  601.6	 4994.0	...
5269424	  758.2	  601.3	 4994.0	...
5269425	  758.2	  601.0	 4994.0	...
5269426	  758.2	  600.8	 4995.0	...
5269427	  758.1	  600.9	 4997.0	...
5269428	  758.1	  601.0	 4998.0	...
5269429	  758.1	  601.0	 4998.0	...
5269430	  758.3	  601.0	 4997.0	...
5269431	  758.5	  600.9	 4996.0	...
5269432	  758.6	  600.8	 4998.0	...
5269433	  758.3	  600.9	 5000.0	...
5269434	  758.1	  601.0	 5000.0	...
5269435	  757.9	  601.1	 4999.0	...
5269436	  757.9	  601.2	 4997.0	...
5269437	  757.6	  601.2	 4997.0	...
5269438	  757.2	  601.3	 4996.0	...
5269439	  756.9	  601.3	 4996.0	...
5269440	  756.9	  601.3	 4995.0	...
5269441	  756.9	  601.3	 4995.0	...
5269442	  756.9	  601.2	 4997.0	...
5269443	  757.1	  601.2	 4999.0	...
5269444	  757.3	  601.2	 5001.0	...
5269445	  757.5	  601.5	 5001.0	...
5269446	  757.8	  601.8	 5000.0	...
5269447	  758.2	  602.1	 4999.0	...
5269448	  758.5	  602.3	 4999.0	...
5269449	  758.5	  602.4	 5000.0	...
5269450	  758.3	  602.5	 5003.0	...
5269451	  758.2	  602.6	 5005.0	...
5269452	  758.0	  602.7	 5008.0	...
5269453	  758.1	  602.7	 5011.0	...
5269454	  758.0	  602.5	 5014.0	...
5269455	  758.1	  602.2	 5015.0	...
5269456	  758.2	  601.7	 5016.0	...
5269457	  758.3	  601.8	 5014.0	...
5269458	  758.4	  601.9	 5013.0	...
5269459	  758.5	  601.7	 5013.0	...
5269460	  758.4	  601.4	 5015.0	...
5269461	  758.1	  601.3	 5017.0	...
5269462	  757.8	  601.6	 5016.0	...
5269463	  757.6	  601.7	 5015.0	...
5269464	  757.6	  601.5	 5016.0	...
5269465	  757.3	  601.4	 5017.0	...
5269466	  756.9	  601.6	 5018.0	...
5269467	  756.6	  601.9	 5016.0	...
5269468	  756.5	  602.1	 5016.0	...
5269469	  756.9	  602.2	 5017.0	...
5269470	  757.3	  602.2	 5018.0	...
5269471	  757.6	  602.2	 5019.0	...
5269472	  757.7	  602.4	 5018.0	...
5269473	  757.6	  602.7	 5018.0	...
5269474	  757.6	  603.0	 5019.0	...
5269475	  757.6	  603.1	 5020.0	...
5269476	  757.5	  603.1	 5021.0	...
5269477	  757.5	  603.1	 5022.0	...
5269478	  757.3	  603.1	 5025.0	...
5269479	  757.2	  603.2	 5028.0	...
5269480	  757.0	  603.4	 5030.0	...
5269481	  756.5	  603.6	 5032.0	...
5269482	  756.0	  603.5	 5034.0	...
5269483	  755.8	  603.4	 5036.0	...
5269484	  755.8	  603.3	 5036.0	...
5269485	  755.8	  603.2	 5035.0	...
5269486	  755.8	  603.2	 5035.0	...
5269487	  755.6	  603.7	 5035.0	...
5269488	  755.4	  604.1	 5035.0	...
5269489	  755.3	  604.5	 5035.0	...
5269490	  755.3	  604.4	 5035.0	...
5269491	  755.6	  604.8	 5038.0	...
5269492	  756.1	  605.2	 5041.0	...
5269493	  756.7	  605.7	 5043.0	...
5269494	  756.8	  605.6	 5043.0	...
5269495	  756.4	  605.6	 5042.0	...
5269496	  755.8	  605.6	 5042.0	...
5269497	  755.1	  605.7	 5041.0	...
5269498	  754.5	  605.7	 5039.0	...
5269499	  754.2	  605.6	 5037.0	...
5269500	  753.9	  604.9	 5037.0	...
5269501	  753.5	  604.1	 5038.0	...
MSG	5269502 0000 _ Number Off
5269502	  753.3	  603.3	 5039.0	...
5269503	  753.2	  602.8	 5040.0	...
5269504	  753.0	  602.4	 5040.0	...
5269505	  752.8	  600.9	 5041.0	...
EFIX R   5268389	5269505	1117	  765.1	  589.5	   4755
SSACC R  5269506
5269506	  752.5	  598.9	 5043.0	...
5269507	  752.3	  596.5	 5046.0	...
5269508	  752.5	  594.4	 5049.0	...
5269509	  752.9	  592.2	 5049.0	...
5269510	  753.2	  590.0	 5049.0	...
5269511	  753.2	  588.0	 5048.0	...
ESACC R  5269506	5269511	6	  752.5	  598.9	  753.2	  588.0	   0.23	     40
SFIX R   5269512
5269512	  753.2	  586.8	 5047.0	...
5269513	  753.4	  585.5	 5045.0	...
5269514	  753.6	  584.2	 5043.0	...
5269515	  753.9	  583.1	 5042.0	...
5269516	  753.9	  582.4	 5040.0	...
5269517	  754.0	  582.4	 5039.0	...
5269518	  753.9	  582.5	 5039.0	...
5269519	  753.8	  582.9	 5040.0	...
5269520	  753.8	  583.5	 5040.0	...
5269521	  754.1	  584.4	 5041.0	...
5269522	  754.5	  585.2	 5041.0	...
5269523	  754.9	  585.9	 5042.0	...
5269524	  755.2	  586.2	 5044.0	...
5269525	  755.6	  586.3	 5046.0	...
5269526	  756.0	  586.2	 5048.0	...
5269527	  756.5	  586.3	 5050.0	...
5269528	  756.7	  586.5	 5053.0	...
5269529	  756.8	  586.6	 5055.0	...
5269530	  756.6	  586.4	 5055.0	...
5269531	  756.3	  586.3	 5055.0	...
5269532	  755.9	  586.5	 5054.0	...
5269533	  755.7	  586.8	 5053.0	...
5269534	  755.6	  587.1	 5053.0	...
5269535	  755.2	  587.4	 5054.0	...
5269536	  754.8	  587.8	 5054.0	...
5269537	  754.5	  588.3	 5057.0	...
5269538	  754.3	  588.7	 5060.0	...
5269539	  754.0	  589.3	 5063.0	...
5269540	  753.5	  589.8	 5064.0	...
5269541	  753.2	  590.5	 5066.0	...
5269542	  752.9	  590.8	 5068.0	...
5269543	  752.8	  591.0	 5070.0	...
5269544	  752.8	  591.2	 5070.0	...
5269545	  752.8	  591.3	 5072.0	...
5269546	  752.9	  591.3	 5075.0	...
5269547	  753.0	  591.3	 5078.0	...
5269548	  753.0	  591.1	 5078.0	...
5269549	  753.0	  590.9	 5079.0	...
5269550	  753.0	  590.8	 5079.0	...
5269551	  752.9	  590.9	 5079.0	...
5269552	  752.8	  590.9	 5079.0	...
5269553	  752.8	  590.9	 5078.0	...
5269554	  752.8	  590.9	 5078.0	...
5269555	  753.3	  591.2	 5078.0	...
5269556	  753.8	  591.6	 5078.0	...
5269557	  754.3	  592.0	 5079.0	...
5269558	  753.9	  592.2	 5080.0	...
5269559	  753.5	  592.4	 5081.0	...
5269560	  753.0	  592.5	 5083.0	...
5269561	  752.9	  592.6	 5083.0	...
5269562	  753.0	  592.6	 5082.0	...
5269563	  753.1	  592.8	 5080.0	...
5269564	  753.5	  593.1	 5080.0	...
5269565	  753.7	  593.2	 5079.0	...
5269566	  753.8	  593.2	 5082.0	...
5269567	  753.7	  593.1	 5085.0	...
5269568	  753.7	  593.3	 5090.0	...
5269569	  753.7	  593.5	 5092.0	...
5269570	  753.8	  593.5	 5093.0	...
5269571	  753.8	  593.3	 5093.0	...
5269572	  753.8	  593.0	 5093.0	...
5269573	  753.9	  593.0	 5093.0	...
5269574	  754.2	  592.6	 5093.0	...
5269575	  754.4	  592.2	 5093.0	...
5269576	  754.7	  591.9	 5093.0	...
5269577	  754.8	  592.0	 5093.0	...
5269578	  755.0	  592.1	 5093.0	...
5269579	  755.0	  592.2	 5093.0	...
5269580	  755.0	  592.1	 5094.0	...
5269581	  754.6	  592.0	 5096.0	...
5269582	  754.3	  591.9	 5098.0	...
5269583	  754.2	  591.9	 5100.0	...
5269584	  754.3	  592.2	 5101.0	...
5269585	  754.3	  592.6	 5102.0	...
5269586	  754.2	  592.9	 5103.0	...
5269587	  754.1	  593.3	 5103.0	...
5269588	  754.1	  593.9	 5103.0	...
5269589	  754.2	  594.4	 5104.0	...
5269590	  754.2	  594.7	 5103.0	...
5269591	  754.2	  594.5	 5102.0	...
5269592	  754.0	  594.4	 5100.0	...
5269593	  753.7	  594.3	 5099.0	...
5269594	  753.5	  594.3	 5098.0	...
5269595	  753.5	  594.3	 5099.0	...
5269596	  753.5	  594.2	 5100.0	...
5269597	  753.3	  594.1	 5103.0	...
5269598	  753.1	  594.1	 5104.0	...
5269599	  753.0	  594.1	 5107.0	...
5269600	  752.9	  594.2	 5107.0	...
5269601	  752.8	  594.2	 5108.0	...
5269602	  752.7	  594.2	 5108.0	...
5269603	  752.6	  594.2	 5109.0	...
5269604	  752.5	  594.0	 5110.0	...
5269605	  752.4	  593.5	 5110.0	...
5269606	  752.5	  593.0	 5110.0	...
5269607	  752.6	  593.0	 5110.0	...
5269608	  752.5	  593.3	 5107.0	...
5269609	  752.4	  593.6	 5105.0	...
5269610	  752.6	  593.5	 5103.0	...
5269611	  753.0	  593.5	 5105.0	...
5269612	  753.3	  593.6	 5107.0	...
5269613	  753.3	  593.6	 5111.0	...
5269614	  752.9	  593.2	 5113.0	...
5269615	  752.4	  593.1	 5116.0	...
5269616	  751.9	  593.1	 5117.0	...
5269617	  751.8	  593.5	 5118.0	...
5269618	  751.7	  593.8	 5119.0	...
5269619	  751.7	  593.9	 5119.0	...
5269620	  751.8	  594.0	 5119.0	...
5269621	  751.8	  594.3	 5119.0	...
5269622	  751.9	  594.4	 5120.0	...
5269623	  751.8	  594.7	 5120.0	...
5269624	  751.8	  594.9	 5120.0	...
5269625	  752.0	  595.1	 5120.0	...
5269626	  752.4	  595.1	 5120.0	...
5269627	  752.8	  595.1	 5119.0	...
5269628	  752.8	  595.1	 5119.0	...
5269629	  752.8	  594.7	 5120.0	...
5269630	  752.8	  594.4	 5124.0	...
5269631	  752.6	  594.1	 5127.0	...
5269632	  752.3	  594.2	 5130.0	...
5269633	  752.0	  594.2	 5130.0	...
5269634	  752.0	  594.3	 5130.0	...
5269635	  752.0	  594.6	 5130.0	...
5269636	  752.1	  594.8	 5129.0	...
5269637	  752.2	  595.1	 5129.0	...
5269638	  752.3	  595.1	 5129.0	...
5269639	  752.4	  595.1	 5129.0	...
5269640	  752.6	  595.1	 5129.0	...
5269641	  752.7	  595.1	 5129.0	...
5269642	  752.8	  595.0	 5130.0	...
5269643	  752.7	  595.1	 5131.0	...
5269644	  752.6	  595.3	 5134.0	...
5269645	  752.6	  595.8	 5136.0	...
5269646	  752.5	  596.2	 5139.0	...
5269647	  752.6	  596.5	 5140.0	...
5269648	  752.8	  596.2	 5140.0	...
5269649	  752.9	  595.9	 5141.0	...
5269650	  753.1	  595.9	 5143.0	...
5269651	  753.3	  596.0	 5145.0	...
5269652	  753.5	  596.1	 5146.0	...
5269653	  753.7	  596.0	 5146.0	...
5269654	  753.6	  595.9	 5143.0	...
5269655	  753.2	  595.9	 5140.0	...
5269656	  752.9	  596.1	 5136.0	...
5269657	  752.7	  596.1	 5135.0	...
5269658	  752.7	  596.0	 5136.0	...
5269659	  752.6	  595.8	 5136.0	...
5269660	  752.5	  595.9	 5136.0	...
5269661	  752.5	  596.1	 5137.0	...
5269662	  752.6	  596.4	 5139.0	...
5269663	  752.7	  596.5	 5141.0	...
5269664	  752.5	  596.6	 5142.0	...
5269665	  752.4	  597.0	 5143.0	...
5269666	  752.4	  597.4	 5143.0	...
5269667	  752.4	  597.6	 5144.0	...
5269668	  752.4	  597.4	 5144.0	...
5269669	  752.3	  597.3	 5144.0	...
5269670	  752.3	  597.3	 5148.0	...
5269671	  752.2	  597.3	 5151.0	...
5269672	  752.2	  597.1	 5154.0	...
5269673	  752.3	  596.8	 5154.0	...
5269674	  752.2	  596.7	 5154.0	...
5269675	  752.2	  596.8	 5155.0	...
5269676	  752.1	  596.9	 5155.0	...
5269677	  752.1	  596.9	 5155.0	...
5269678	  752.1	  597.0	 5155.0	...
5269679	  752.2	  597.0	 5155.0	...
5269680	  752.3	  597.1	 5156.0	...
5269681	  752.3	  597.3	 5157.0	...
5269682	  752.2	  597.5	 5157.0	...
5269683	  752.2	  597.6	 5156.0	...
5269684	  752.4	  597.6	 5155.0	...
5269685	  752.5	  597.6	 5155.0	...
5269686	  752.4	  597.7	 5154.0	...
5269687	  752.3	  597.7	 5153.0	...
5269688	  752.1	  597.7	 5152.0	...
5269689	  751.9	  597.7	 5152.0	...
5269690	  751.9	  597.7	 5151.0	...
5269691	  751.8	  597.7	 5153.0	...
5269692	  751.7	  597.6	 5155.0	...
5269693	  751.4	  597.7	 5157.0	...
5269694	  751.3	  597.5	 5158.0	...
5269695	  751.2	  597.4	 5158.0	...
5269696	  751.2	  597.2	 5157.0	...
5269697	  751.3	  597.1	 5156.0	...
5269698	  751.5	  597.1	 5157.0	...
5269699	  751.7	  597.1	 5160.0	...
5269700	  751.8	  597.2	 5162.0	...
5269701	  751.8	  597.3	 5163.0	...
5269702	  751.9	  597.2	 5164.0	...
5269703	  752.0	  597.2	 5164.0	...
5269704	  752.1	  597.1	 5164.0	...
5269705	  751.7	  597.1	 5164.0	...
5269706	  751.4	  597.1	 5164.0	...
5269707	  751.1	  597.2	 5164.0	...
5269708	  751.3	  597.2	 5163.0	...
5269709	  751.5	  596.8	 5165.0	...
5269710	  751.7	  596.3	 5168.0	...
5269711	  751.7	  595.9	 5169.0	...
5269712	  751.9	  596.2	 5167.0	...
5269713	  751.9	  596.7	 5167.0	...
MSG	5269714 0000 _ Number On
5269714	  751.8	  597.0	 5172.0	...
5269715	  751.7	  597.3	 5177.0	...
5269716	  751.6	  597.4	 5181.0	...
5269717	  751.5	  597.5	 5181.0	...
5269718	  751.5	  597.5	 5179.0	...
5269719	  751.4	  597.4	 5178.0	...
5269720	  751.7	  597.3	 5178.0	...
5269721	  751.9	  597.3	 5178.0	...
5269722	  752.2	  597.2	 5177.0	...
5269723	  752.2	  597.1	 5176.0	...
5269724	  752.1	  597.0	 5177.0	...
5269725	  752.0	  597.0	 5179.0	...
5269726	  751.9	  597.0	 5181.0	...
5269727	  751.9	  597.2	 5182.0	...
5269728	  752.1	  597.3	 5181.0	...
5269729	  752.3	  597.2	 5180.0	...
5269730	  752.3	  597.1	 5179.0	...
5269731	  752.0	  597.0	 5180.0	...
5269732	  751.7	  597.0	 5181.0	...
5269733	  751.4	  597.0	 5182.0	...
5269734	  751.4	  597.0	 5182.0	...
5269735	  751.4	  597.2	 5181.0	...
5269736	  751.4	  597.5	 5181.0	...
5269737	  751.4	  597.7	 5181.0	...
5269738	  751.4	  597.7	 5180.0	...
5269739	  751.3	  597.7	 5180.0	...
5269740	  751.3	  597.7	 5181.0	...
5269741	  751.4	  597.6	 5182.0	...
5269742	  751.5	  597.6	 5183.0	...
5269743	  751.6	  597.6	 5183.0	...
5269744	  751.6	  597.7	 5183.0	...
5269745	  751.5	  597.7	 5184.0	...
5269746	  751.4	  597.6	 5184.0	...
5269747	  751.4	  597.8	 5185.0	...
5269748	  751.3	  598.0	 5186.0	...
5269749	  751.3	  598.1	 5186.0	...
5269750	  751.2	  598.0	 5186.0	...
5269751	  751.0	  597.9	 5188.0	...
5269752	  750.8	  597.9	 5191.0	...
5269753	  750.7	  597.9	 5192.0	...
5269754	  750.8	  597.9	 5191.0	...
5269755	  751.0	  597.8	 5187.0	...
5269756	  751.2	  597.8	 5184.0	...
5269757	  751.1	  597.8	 5183.0	...
5269758	  751.0	  597.6	 5184.0	...
5269759	  751.0	  597.3	 5185.0	...
5269760	  751.0	  597.1	 5185.0	...
5269761	  751.1	  597.2	 5185.0	...
5269762	  751.1	  597.4	 5186.0	...
5269763	  751.1	  597.6	 5187.0	...
5269764	  751.1	  597.6	 5187.0	...
5269765	  751.1	  597.6	 5188.0	...
5269766	  751.1	  597.6	 5186.0	...
5269767	  751.1	  597.6	 5185.0	...
5269768	  751.1	  597.6	 5184.0	...
5269769	  751.0	  597.6	 5185.0	...
5269770	  751.0	  597.6	 5187.0	...
5269771	  750.8	  597.6	 5189.0	...
5269772	  750.7	  597.7	 5191.0	...
5269773	  750.6	  597.7	 5191.0	...
5269774	  750.6	  597.7	 5191.0	...
5269775	  750.4	  597.7	 5189.0	...
5269776	  750.3	  597.7	 5187.0	...
5269777	  750.3	  597.6	 5187.0	...
5269778	  750.5	  597.5	 5188.0	...
5269779	  750.6	  597.5	 5189.0	...
5269780	  750.5	  597.6	 5190.0	...
5269781	  750.5	  597.7	 5191.0	...
5269782	  750.5	  597.8	 5192.0	...
5269783	  750.5	  597.7	 5194.0	...
5269784	  750.4	  597.7	 5194.0	...
5269785	  750.4	  597.7	 5194.0	...
5269786	  750.5	  597.9	 5195.0	...
5269787	  750.6	  598.1	 5196.0	...
5269788	  750.5	  598.2	 5196.0	...
5269789	  750.5	  598.4	 5194.0	...
5269790	  750.5	  598.9	 5192.0	...
5269791	  750.8	  599.3	 5194.0	...
5269792	  751.0	  599.5	 5197.0	...
5269793	  751.3	  599.5	 5199.0	...
5269794	  751.4	  599.6	 5200.0	...
5269795	  751.3	  599.0	 5202.0	...
5269796	  751.3	  598.4	 5206.0	...
5269797	  751.1	  598.0	 5208.0	...
5269798	  750.9	  598.3	 5207.0	...
5269799	  750.7	  598.6	 5205.0	...
5269800	  750.8	  598.8	 5202.0	...
5269801	  750.9	  599.3	 5204.0	...
5269802	  750.9	  599.8	 5205.0	...
5269803	  750.9	  600.1	 5206.0	...
5269804	  750.7	  600.0	 5207.0	...
5269805	  750.7	  600.0	 5207.0	...
5269806	  751.0	  599.9	 5207.0	...
5269807	  751.4	  599.9	 5207.0	...
5269808	  751.8	  599.6	 5205.0	...
5269809	  751.9	  599.4	 5202.0	...
5269810	  751.9	  599.2	 5199.0	...
5269811	  751.8	  599.3	 5199.0	...
5269812	  751.7	  599.3	 5199.0	...
5269813	  751.7	  599.5	 5199.0	...
5269814	  751.5	  599.6	 5202.0	...
5269815	  751.3	  599.8	 5206.0	...
5269816	  751.3	  599.8	 5209.0	...
5269817	  751.4	  599.7	 5208.0	...
5269818	  751.6	  599.8	 5207.0	...
5269819	  751.6	  599.9	 5207.0	...
5269820	  751.6	  599.9	 5207.0	...
5269821	  751.7	  600.0	 5208.0	...
5269822	  751.7	  600.1	 5208.0	...
5269823	  751.9	  600.3	 5208.0	...
5269824	  752.1	  600.2	 5206.0	...
5269825	  752.1	  600.2	 5203.0	...
5269826	  752.0	  600.2	 5200.0	...
5269827	  751.8	  600.2	 5200.0	...
5269828	  751.8	  600.2	 5201.0	...
5269829	  751.8	  600.1	 5203.0	...
5269830	  752.0	  600.1	 5205.0	...
5269831	  752.2	  600.2	 5206.0	...
5269832	  752.3	  600.4	 5207.0	...
5269833	  752.3	  600.8	 5206.0	...
5269834	  752.3	  601.0	 5205.0	...
5269835	  752.3	  601.1	 5204.0	...
5269836	  752.2	  601.1	 5203.0	...
5269837	  752.0	  601.1	 5202.0	...
5269838	  751.9	  601.0	 5203.0	...
5269839	  751.9	  600.9	 5206.0	...
5269840	  752.1	  600.9	 5209.0	...
5269841	  752.4	  600.9	 5211.0	...
5269842	  752.5	  601.0	 5211.0	...
5269843	  752.4	  601.0	 5211.0	...
5269844	  752.4	  601.0	 5209.0	...
5269845	  752.4	  601.1	 5208.0	...
5269846	  752.4	  601.1	 5209.0	...
5269847	  752.4	  601.0	 5211.0	...
5269848	  752.5	  600.9	 5212.0	...
5269849	  752.5	  600.9	 5212.0	...
5269850	  752.5	  601.0	 5212.0	...
5269851	  752.5	  601.1	 5212.0	...
5269852	  752.5	  601.2	 5213.0	...
5269853	  752.5	  601.0	 5213.0	...
5269854	  752.7	  600.7	 5213.0	...
5269855	  753.0	  600.4	 5213.0	...
5269856	  753.2	  600.3	 5212.0	...
5269857	  753.3	  600.5	 5211.0	...
5269858	  753.2	  600.7	 5211.0	...
5269859	  753.1	  601.0	 5210.0	...
5269860	  753.0	  601.2	 5212.0	...
5269861	  752.9	  601.3	 5214.0	...
5269862	  752.8	  601.2	 5216.0	...
5269863	  752.9	  601.2	 5215.0	...
5269864	  752.9	  601.1	 5216.0	...
5269865	  752.9	  601.2	 5216.0	...
5269866	  752.8	  601.4	 5215.0	...
5269867	  752.8	  601.6	 5214.0	...
5269868	  752.9	  601.7	 5214.0	...
5269869	  753.0	  601.8	 5214.0	...
5269870	  753.0	  601.8	 5215.0	...
5269871	  752.9	  601.9	 5215.0	...
5269872	  752.8	  601.9	 5216.0	...
5269873	  752.7	  601.7	 5218.0	...
5269874	  752.7	  601.5	 5219.0	...
5269875	  752.7	  601.3	 5218.0	...
5269876	  752.7	  601.5	 5217.0	...
5269877	  752.7	  601.8	 5216.0	...
5269878	  752.6	  602.0	 5216.0	...
5269879	  752.7	  602.1	 5217.0	...
5269880	  753.0	  602.4	 5220.0	...
5269881	  753.4	  602.7	 5220.0	...
5269882	  753.5	  603.1	 5217.0	...
5269883	  753.5	  603.1	 5215.0	...
5269884	  753.5	  603.1	 5214.0	...
5269885	  753.4	  603.1	 5213.0	...
5269886	  753.4	  603.1	 5213.0	...
5269887	  753.3	  603.1	 5213.0	...
5269888	  753.3	  603.0	 5215.0	...
5269889	  753.3	  603.0	 5217.0	...
5269890	  753.3	  603.0	 5219.0	...
5269891	  753.3	  603.0	 5222.0	...
5269892	  753.3	  602.9	 5223.0	...
5269893	  753.3	  602.9	 5223.0	...
5269894	  753.4	  602.9	 5221.0	...
5269895	  753.6	  603.1	 5219.0	...
5269896	  753.7	  603.4	 5218.0	...
5269897	  753.8	  603.5	 5218.0	...
5269898	  753.8	  603.3	 5218.0	...
5269899	  753.9	  603.1	 5217.0	...
5269900	  754.0	  603.0	 5215.0	...
5269901	  754.1	  603.1	 5212.0	...
5269902	  754.1	  603.2	 5213.0	...
5269903	  754.3	  603.2	 5215.0	...
5269904	  754.4	  603.2	 5218.0	...
5269905	  754.6	  603.1	 5218.0	...
5269906	  754.6	  603.4	 5218.0	...
5269907	  754.5	  603.7	 5218.0	...
5269908	  754.4	  603.8	 5217.0	...
5269909	  754.2	  603.6	 5217.0	...
5269910	  754.1	  603.3	 5216.0	...
5269911	  754.0	  603.1	 5214.0	...
5269912	  753.9	  603.1	 5213.0	...
5269913	  753.8	  603.1	 5214.0	...
5269914	  753.7	  603.3	 5214.0	...
5269915	  753.8	  603.3	 5215.0	...
5269916	  754.1	  603.3	 5216.0	...
5269917	  754.2	  603.3	 5219.0	...
5269918	  754.1	  603.3	 5219.0	...
5269919	  754.0	  603.2	 5221.0	...
5269920	  754.0	  603.1	 5223.0	...
5269921	  754.0	  603.5	 5224.0	...
5269922	  754.1	  604.0	 5224.0	...
5269923	  754.1	  604.5	 5224.0	...
5269924	  754.1	  604.5	 5224.0	...
5269925	  754.2	  604.1	 5224.0	...
5269926	  753.9	  603.9	 5223.0	...
5269927	  753.5	  603.7	 5222.0	...
5269928	  753.1	  604.0	 5222.0	...
5269929	  753.1	  604.2	 5222.0	...
5269930	  753.0	  604.4	 5221.0	...
5269931	  752.9	  604.5	 5222.0	...
5269932	  752.8	  604.5	 5224.0	...
5269933	  752.7	  604.4	 5226.0	...
5269934	  752.5	  604.3	 5226.0	...
5269935	  752.3	  604.2	 5225.0	...
5269936	  752.2	  603.9	 5224.0	...
5269937	  752.1	  603.8	 5224.0	...
5269938	  752.1	  603.7	 5224.0	...
5269939	  752.1	  603.7	 5223.0	...
5269940	  752.2	  603.8	 5223.0	...
5269941	  752.3	  603.7	 5224.0	...
5269942	  752.6	  603.7	 5225.0	...
5269943	  752.8	  603.7	 5224.0	...
5269944	  753.0	  603.8	 5223.0	...
5269945	  753.0	  603.8	 5222.0	...
5269946	  753.0	  603.9	 5222.0	...
5269947	  753.0	  604.1	 5224.0	...
5269948	  753.0	  604.4	 5226.0	...
5269949	  753.1	  604.7	 5230.0	...
5269950	  753.5	  604.8	 5231.0	...
5269951	  753.9	  604.6	 5231.0	...
5269952	  754.3	  604.5	 5230.0	...
5269953	  754.2	  604.6	 5228.0	...
5269954	  754.2	  604.7	 5228.0	...
5269955	  754.1	  604.9	 5228.0	...
5269956	  754.2	  605.0	 5228.0	...
5269957	  754.2	  605.2	 5229.0	...
5269958	  754.2	  605.5	 5230.0	...
5269959	  754.1	  605.8	 5231.0	...
5269960	  754.0	  605.8	 5232.0	...
5269961	  753.8	  605.8	 5233.0	...
5269962	  753.7	  605.7	 5233.0	...
5269963	  753.7	  605.6	 5233.0	...
5269964	  753.7	  605.4	 5232.0	...
5269965	  753.8	  605.3	 5232.0	...
5269966	  754.0	  605.1	 5232.0	...
5269967	  754.2	  604.9	 5231.0	...
5269968	  754.3	  604.8	 5231.0	...
5269969	  754.2	  604.8	 5231.0	...
5269970	  754.2	  604.8	 5231.0	...
5269971	  754.5	  604.7	 5231.0	...
5269972	  754.8	  604.4	 5230.0	...
5269973	  755.2	  604.1	 5230.0	...
5269974	  755.5	  603.8	 5230.0	...
5269975	  755.7	  603.8	 5230.0	...
5269976	  755.7	  603.9	 5228.0	...
5269977	  755.5	  604.1	 5227.0	...
5269978	  755.4	  604.2	 5226.0	...
5269979	  755.3	  604.1	 5225.0	...
5269980	  755.4	  604.3	 5225.0	...
5269981	  755.4	  604.7	 5224.0	...
5269982	  755.3	  605.0	 5225.0	...
5269983	  754.9	  605.0	 5225.0	...
5269984	  754.6	  605.1	 5226.0	...
5269985	  754.3	  605.0	 5228.0	...
5269986	  754.3	  604.9	 5229.0	...
5269987	  754.3	  604.8	 5230.0	...
5269988	  754.3	  604.8	 5230.0	...
5269989	  754.3	  604.8	 5229.0	...
5269990	  754.3	  604.7	 5228.0	...
5269991	  754.0	  604.7	 5228.0	...
5269992	  753.7	  604.9	 5228.0	...
5269993	  753.5	  605.3	 5227.0	...
5269994	  753.6	  605.7	 5226.0	...
5269995	  753.5	  605.8	 5226.0	...
5269996	  753.4	  605.9	 5225.0	...
5269997	  753.2	  606.1	 5227.0	...
5269998	  753.3	  606.1	 5228.0	...
5269999	  753.8	  605.7	 5230.0	...
5270000	  754.3	  604.8	 5230.0	...
5270001	  755.2	  604.1	 5228.0	...
5270002	  755.8	  603.0	 5227.0	...
5270003	  757.1	  602.2	 5227.0	...
5270004	  757.9	  601.0	 5229.0	...
5270005	  758.9	  599.9	 5231.0	...
5270006	  759.6	  598.8	 5231.0	...
5270007	  760.5	  598.2	 5231.0	...
5270008	  761.2	  597.9	 5231.0	...
5270009	  761.7	  597.8	 5231.0	...
5270010	  762.1	  597.4	 5231.0	...
5270011	  762.3	  597.1	 5228.0	...
5270012	  762.4	  596.8	 5225.0	...
5270013	  762.2	  596.8	 5225.0	...
5270014	  761.9	  596.7	 5229.0	...
5270015	  761.4	  596.6	 5232.0	...
5270016	  760.9	  596.6	 5231.0	...
MSG	5270017 0000 _ Number Off
5270017	  760.5	  596.8	 5230.0	...
5270018	  760.3	  597.2	 5229.0	...
5270019	  760.4	  597.6	 5229.0	...
5270020	  760.4	  597.8	 5229.0	...
5270021	  760.3	  597.8	 5228.0	...
5270022	  760.1	  597.7	 5228.0	...
5270023	  760.4	  597.9	 5229.0	...
5270024	  760.7	  598.1	 5230.0	...
5270025	  761.0	  598.3	 5229.0	...
5270026	  760.7	  598.3	 5227.0	...
5270027	  760.3	  598.3	 5225.0	...
5270028	  759.8	  598.1	 5226.0	...
5270029	  759.5	  597.8	 5227.0	...
5270030	  759.3	  597.4	 5229.0	...
5270031	  759.2	  597.5	 5230.0	...
5270032	  759.0	  597.5	 5231.0	...
5270033	  758.7	  597.7	 5233.0	...
5270034	  758.7	  597.8	 5235.0	...
5270035	  758.6	  598.0	 5237.0	...
5270036	  758.7	  598.5	 5238.0	...
5270037	  758.8	  599.1	 5239.0	...
5270038	  758.9	  599.6	 5240.0	...
5270039	  758.9	  599.7	 5240.0	...
5270040	  759.0	  599.6	 5241.0	...
5270041	  759.2	  599.5	 5241.0	...
5270042	  759.2	  599.4	 5242.0	...
5270043	  759.0	  599.4	 5242.0	...
5270044	  758.6	  599.5	 5242.0	...
5270045	  758.3	  599.6	 5241.0	...
5270046	  758.1	  599.7	 5241.0	...
5270047	  758.1	  599.8	 5239.0	...
5270048	  758.1	  599.9	 5238.0	...
5270049	  758.2	  599.9	 5235.0	...
5270050	  758.3	  600.0	 5233.0	...
5270051	  758.3	  600.0	 5235.0	...
5270052	  758.3	  600.0	 5239.0	...
5270053	  758.2	  600.0	 5242.0	...
5270054	  758.1	  600.0	 5241.0	...
5270055	  758.1	  600.1	 5239.0	...
5270056	  758.1	  600.2	 5238.0	...
5270057	  758.2	  600.4	 5237.0	...
5270058	  758.2	  600.3	 5237.0	...
5270059	  758.0	  600.2	 5237.0	...
5270060	  757.8	  600.2	 5237.0	...
5270061	  757.5	  600.2	 5237.0	...
5270062	  757.6	  600.2	 5236.0	...
5270063	  757.5	  600.1	 5235.0	...
5270064	  757.4	  600.2	 5234.0	...
5270065	  757.3	  600.3	 5237.0	...
5270066	  757.2	  600.3	 5240.0	...
5270067	  757.1	  600.4	 5242.0	...
5270068	  757.0	  600.5	 5242.0	...
5270069	  757.0	  600.7	 5242.0	...
5270070	  757.1	  600.9	 5242.0	...
5270071	  757.2	  601.2	 5240.0	...
5270072	  757.3	  601.4	 5238.0	...
5270073	  757.4	  601.5	 5235.0	...
5270074	  757.4	  601.5	 5236.0	...
5270075	  757.3	  601.5	 5239.0	...
5270076	  757.2	  601.6	 5242.0	...
5270077	  757.3	  601.6	 5244.0	...
5270078	  757.6	  601.6	 5245.0	...
5270079	  757.8	  601.5	 5246.0	...
5270080	  757.8	  601.5	 5242.0	...
5270081	  757.9	  601.4	 5239.0	...
5270082	  758.0	  601.4	 5237.0	...
5270083	  758.0	  601.3	 5239.0	...
5270084	  758.0	  601.1	 5240.0	...
5270085	  757.9	  601.1	 5243.0	...
5270086	  757.8	  601.1	 5244.0	...
5270087	  757.7	  601.1	 5246.0	...
5270088	  757.7	  601.2	 5246.0	...
5270089	  757.7	  601.3	 5247.0	...
5270090	  757.8	  601.4	 5247.0	...
5270091	  757.8	  601.7	 5247.0	...
5270092	  757.9	  602.1	 5247.0	...
5270093	  757.9	  602.3	 5247.0	...
5270094	  757.8	  602.2	 5246.0	...
5270095	  757.8	  602.0	 5245.0	...
5270096	  757.9	  602.0	 5243.0	...
5270097	  758.0	  601.8	 5242.0	...
5270098	  758.0	  601.6	 5245.0	...
5270099	  758.0	  601.4	 5248.0	...
5270100	  758.0	  601.5	 5251.0	...
5270101	  757.9	  601.5	 5250.0	...
5270102	  757.8	  601.3	 5249.0	...
5270103	  757.7	  601.1	 5248.0	...
5270104	  757.6	  600.9	 5246.0	...
5270105	  757.7	  600.8	 5244.0	...
5270106	  757.8	  601.1	 5242.0	...
5270107	  757.9	  601.4	 5243.0	...
5270108	  758.1	  601.7	 5243.0	...
5270109	  758.3	  601.6	 5243.0	...
5270110	  758.5	  601.5	 5244.0	...
5270111	  758.6	  601.5	 5244.0	...
5270112	  758.5	  601.6	 5244.0	...
5270113	  758.2	  601.6	 5243.0	...
5270114	  758.0	  601.4	 5244.0	...
5270115	  757.9	  601.1	 5245.0	...
5270116	  757.8	  600.8	 5245.0	...
5270117	  757.7	  600.8	 5243.0	...
5270118	  757.4	  600.5	 5241.0	...
5270119	  757.2	  600.1	 5239.0	...
5270120	  757.0	  599.7	 5239.0	...
5270121	  757.0	  599.7	 5239.0	...
5270122	  757.1	  599.8	 5240.0	...
5270123	  757.1	  599.9	 5243.0	...
5270124	  757.2	  600.0	 5245.0	...
5270125	  757.3	  600.1	 5245.0	...
5270126	  757.3	  600.3	 5244.0	...
5270127	  757.4	  600.3	 5243.0	...
5270128	  757.4	  600.2	 5243.0	...
5270129	  757.5	  600.1	 5243.0	...
5270130	  757.6	  600.1	 5243.0	...
5270131	  757.5	  600.0	 5243.0	...
5270132	  757.4	  599.9	 5243.0	...
5270133	  757.3	  599.9	 5244.0	...
5270134	  757.3	  599.8	 5245.0	...
5270135	  757.3	  599.8	 5245.0	...
5270136	  757.3	  599.8	 5246.0	...
5270137	  757.3	  599.8	 5247.0	...
5270138	  757.3	  600.0	 5247.0	...
5270139	  757.3	  600.2	 5247.0	...
5270140	  757.4	  600.2	 5247.0	...
5270141	  757.4	  599.9	 5247.0	...
5270142	  757.4	  599.6	 5248.0	...
5270143	  757.5	  599.7	 5248.0	...
5270144	  757.6	  599.9	 5248.0	...
5270145	  757.7	  600.0	 5250.0	...
5270146	  757.7	  600.1	 5252.0	...
5270147	  757.7	  600.3	 5256.0	...
5270148	  757.7	  600.4	 5258.0	...
5270149	  757.8	  600.6	 5259.0	...
5270150	  757.8	  600.6	 5259.0	...
5270151	  757.8	  600.6	 5258.0	...
5270152	  757.9	  600.6	 5258.0	...
5270153	  757.9	  600.4	 5256.0	...
5270154	  757.8	  600.3	 5256.0	...
5270155	  757.5	  600.2	 5255.0	...
5270156	  757.3	  600.4	 5255.0	...
5270157	  757.2	  600.5	 5255.0	...
5270158	  756.9	  600.8	 5256.0	...
5270159	  756.6	  601.0	 5257.0	...
5270160	  756.2	  601.2	 5259.0	...
5270161	  756.2	  601.4	 5262.0	...
5270162	  756.2	  601.6	 5263.0	...
5270163	  756.3	  601.7	 5262.0	...
5270164	  756.4	  601.7	 5263.0	...
5270165	  756.5	  601.6	 5264.0	...
5270166	  756.6	  601.5	 5264.0	...
5270167	  756.4	  601.3	 5263.0	...
5270168	  756.2	  601.1	 5263.0	...
5270169	  756.1	  600.8	 5265.0	...
5270170	  756.2	  600.6	 5266.0	...
5270171	  755.9	  600.4	 5267.0	...
5270172	  755.6	  600.2	 5267.0	...
5270173	  755.2	  600.4	 5266.0	...
5270174	  755.1	  600.6	 5265.0	...
5270175	  755.0	  600.9	 5266.0	...
5270176	  755.0	  600.9	 5266.0	...
5270177	  755.0	  601.0	 5267.0	...
5270178	  755.2	  601.0	 5267.0	...
5270179	  755.3	  601.2	 5266.0	...
5270180	  755.5	  601.4	 5265.0	...
5270181	  755.6	  601.5	 5265.0	...
5270182	  755.5	  601.1	 5269.0	...
5270183	  755.5	  600.7	 5273.0	...
5270184	  755.5	  600.5	 5277.0	...
5270185	  755.5	  600.5	 5277.0	...
5270186	  755.5	  600.5	 5278.0	...
5270187	  755.5	  600.6	 5278.0	...
5270188	  755.4	  600.6	 5278.0	...
5270189	  755.5	  600.7	 5277.0	...
5270190	  755.5	  600.7	 5276.0	...
5270191	  755.5	  600.6	 5276.0	...
5270192	  755.4	  600.6	 5277.0	...
5270193	  755.4	  600.6	 5277.0	...
5270194	  755.3	  600.6	 5277.0	...
5270195	  755.3	  600.5	 5278.0	...
5270196	  755.3	  600.4	 5278.0	...
5270197	  755.2	  600.3	 5280.0	...
5270198	  755.1	  600.5	 5282.0	...
5270199	  755.0	  600.7	 5283.0	...
5270200	  754.9	  600.7	 5283.0	...
5270201	  754.9	  600.5	 5284.0	...
5270202	  754.8	  600.4	 5284.0	...
5270203	  754.8	  600.5	 5284.0	...
5270204	  754.8	  600.6	 5282.0	...
5270205	  754.7	  600.6	 5279.0	...
5270206	  754.7	  600.5	 5278.0	...
5270207	  754.7	  600.5	 5280.0	...
5270208	  754.7	  600.4	 5281.0	...
5270209	  754.8	  600.3	 5282.0	...
5270210	  755.0	  600.2	 5282.0	...
5270211	  755.3	  600.2	 5282.0	...
5270212	  755.6	  600.3	 5282.0	...
5270213	  755.6	  600.4	 5281.0	...
5270214	  755.5	  600.4	 5280.0	...
5270215	  755.4	  600.4	 5280.0	...
5270216	  755.6	  600.4	 5281.0	...
5270217	  755.9	  600.4	 5281.0	...
5270218	  755.9	  600.5	 5280.0	...
5270219	  755.6	  600.4	 5279.0	...
5270220	  755.3	  600.2	 5278.0	...
5270221	  755.4	  600.1	 5278.0	...
5270222	  755.6	  600.1	 5278.0	...
5270223	  755.6	  600.2	 5278.0	...
5270224	  755.5	  600.2	 5277.0	...
5270225	  755.6	  600.1	 5276.0	...
5270226	  755.7	  600.1	 5276.0	...
5270227	  755.8	  600.1	 5277.0	...
5270228	  755.8	  600.1	 5277.0	...
MSG	5270229 0000 _ Number On
5270229	  755.8	  600.1	 5278.0	...
5270230	  755.8	  600.1	 5277.0	...
5270231	  755.8	  600.1	 5277.0	...
5270232	  755.8	  600.1	 5275.0	...
5270233	  755.8	  599.9	 5273.0	...
5270234	  755.7	  599.7	 5272.0	...
5270235	  755.6	  599.5	 5272.0	...
5270236	  755.6	  599.6	 5272.0	...
5270237	  755.6	  599.8	 5269.0	...
5270238	  755.6	  599.9	 5267.0	...
5270239	  755.6	  599.9	 5264.0	...
5270240	  755.6	  599.9	 5264.0	...
5270241	  755.4	  599.8	 5265.0	...
5270242	  755.2	  599.8	 5268.0	...
5270243	  754.9	  599.9	 5272.0	...
5270244	  754.7	  600.0	 5274.0	...
5270245	  754.7	  600.1	 5274.0	...
5270246	  754.8	  600.3	 5273.0	...
5270247	  755.1	  600.4	 5272.0	...
5270248	  755.3	  600.6	 5273.0	...
5270249	  755.4	  600.1	 5275.0	...
5270250	  755.2	  599.7	 5276.0	...
5270251	  755.0	  599.4	 5276.0	...
5270252	  754.8	  599.5	 5279.0	...
5270253	  754.8	  599.5	 5282.0	...
5270254	  754.7	  599.5	 5285.0	...
5270255	  754.6	  599.6	 5285.0	...
5270256	  754.5	  599.7	 5286.0	...
5270257	  754.5	  599.9	 5287.0	...
5270258	  754.5	  600.0	 5288.0	...
5270259	  754.5	  599.7	 5289.0	...
5270260	  754.5	  599.4	 5291.0	...
5270261	  754.5	  599.2	 5292.0	...
5270262	  754.6	  599.1	 5292.0	...
5270263	  754.7	  599.0	 5294.0	...
5270264	  754.8	  599.0	 5296.0	...
5270265	  754.8	  599.0	 5294.0	...
5270266	  754.7	  599.0	 5292.0	...
5270267	  754.7	  599.0	 5289.0	...
5270268	  754.6	  599.0	 5290.0	...
5270269	  754.5	  599.0	 5291.0	...
5270270	  754.3	  599.0	 5292.0	...
5270271	  754.2	  599.0	 5292.0	...
5270272	  754.1	  599.1	 5291.0	...
5270273	  754.1	  599.3	 5291.0	...
5270274	  754.1	  599.1	 5291.0	...
5270275	  754.3	  598.9	 5290.0	...
5270276	  754.4	  598.7	 5289.0	...
5270277	  754.6	  598.8	 5288.0	...
5270278	  754.4	  598.8	 5287.0	...
5270279	  754.2	  598.8	 5288.0	...
5270280	  753.9	  598.8	 5290.0	...
5270281	  753.8	  598.7	 5289.0	...
5270282	  753.6	  598.5	 5288.0	...
5270283	  753.6	  598.3	 5286.0	...
5270284	  753.5	  598.1	 5287.0	...
5270285	  753.3	  598.0	 5288.0	...
5270286	  753.1	  598.2	 5289.0	...
5270287	  752.9	  598.6	 5289.0	...
5270288	  752.8	  598.9	 5288.0	...
5270289	  753.0	  598.8	 5288.0	...
5270290	  753.2	  598.8	 5288.0	...
5270291	  753.5	  598.8	 5288.0	...
5270292	  753.6	  598.9	 5288.0	...
5270293	  753.5	  599.0	 5287.0	...
5270294	  753.5	  599.1	 5287.0	...
5270295	  753.4	  599.1	 5287.0	...
5270296	  753.3	  599.0	 5287.0	...
5270297	  753.1	  598.9	 5287.0	...
5270298	  753.0	  598.6	 5288.0	...
5270299	  753.1	  598.3	 5290.0	...
5270300	  752.8	  598.1	 5292.0	...
5270301	  752.5	  598.2	 5291.0	...
5270302	  752.2	  598.2	 5290.0	...
5270303	  752.3	  598.1	 5290.0	...
5270304	  752.4	  597.9	 5291.0	...
5270305	  752.3	  598.0	 5292.0	...
5270306	  752.2	  597.9	 5294.0	...
5270307	  752.1	  597.8	 5295.0	...
5270308	  752.2	  597.7	 5295.0	...
5270309	  752.3	  597.8	 5295.0	...
5270310	  752.4	  598.0	 5296.0	...
5270311	  752.4	  598.1	 5297.0	...
5270312	  752.5	  598.0	 5296.0	...
5270313	  752.4	  597.7	 5294.0	...
5270314	  752.2	  597.6	 5293.0	...
5270315	  752.0	  597.5	 5293.0	...
5270316	  751.9	  597.5	 5295.0	...
5270317	  751.9	  597.5	 5297.0	...
5270318	  751.8	  597.6	 5299.0	...
5270319	  751.8	  597.6	 5298.0	...
5270320	  751.7	  597.6	 5295.0	...
5270321	  751.5	  597.6	 5292.0	...
5270322	  751.3	  597.5	 5289.0	...
5270323	  751.1	  597.5	 5290.0	...
5270324	  750.9	  597.6	 5291.0	...
5270325	  750.8	  597.7	 5291.0	...
5270326	  751.0	  597.9	 5292.0	...
5270327	  751.1	  597.9	 5294.0	...
5270328	  751.3	  598.1	 5296.0	...
5270329	  751.2	  598.3	 5298.0	...
5270330	  751.2	  598.4	 5300.0	...
5270331	  751.3	  598.3	 5302.0	...
5270332	  751.5	  598.2	 5303.0	...
5270333	  751.6	  598.2	 5303.0	...
5270334	  751.7	  598.1	 5302.0	...
5270335	  751.6	  597.8	 5301.0	...
5270336	  751.6	  597.6	 5299.0	...
5270337	  751.5	  597.4	 5299.0	...
5270338	  751.2	  597.5	 5299.0	...
5270339	  750.9	  597.6	 5299.0	...
5270340	  750.6	  597.6	 5300.0	...
5270341	  750.7	  597.7	 5300.0	...
5270342	  750.7	  597.7	 5300.0	...
5270343	  750.8	  597.6	 5299.0	...
5270344	  751.0	  597.6	 5299.0	...
5270345	  751.2	  597.5	 5298.0	...
5270346	  751.4	  597.5	 5298.0	...
5270347	  751.5	  597.4	 5299.0	...
5270348	  751.5	  597.1	 5301.0	...
5270349	  751.5	  596.8	 5301.0	...
5270350	  751.5	  596.7	 5300.0	...
5270351	  751.3	  596.9	 5299.0	...
5270352	  751.1	  597.0	 5299.0	...
5270353	  751.1	  596.9	 5298.0	...
5270354	  751.3	  596.8	 5298.0	...
5270355	  751.4	  596.8	 5297.0	...
5270356	  751.4	  596.5	 5298.0	...
5270357	  751.4	  596.2	 5298.0	...
5270358	  751.6	  596.0	 5298.0	...
5270359	  751.8	  596.0	 5298.0	...
5270360	  751.9	  596.1	 5298.0	...
5270361	  752.0	  596.1	 5298.0	...
5270362	  751.9	  596.1	 5298.0	...
5270363	  751.7	  596.1	 5299.0	...
5270364	  751.6	  596.0	 5299.0	...
5270365	  751.5	  595.9	 5297.0	...
5270366	  751.5	  595.9	 5295.0	...
5270367	  751.5	  596.1	 5293.0	...
5270368	  751.5	  596.3	 5293.0	...
5270369	  751.4	  596.5	 5295.0	...
5270370	  751.3	  596.6	 5297.0	...
5270371	  751.3	  596.8	 5300.0	...
5270372	  751.3	  596.9	 5301.0	...
5270373	  751.3	  596.9	 5301.0	...
5270374	  751.3	  596.9	 5301.0	...
5270375	  751.3	  596.9	 5301.0	...
5270376	  751.3	  596.8	 5303.0	...
5270377	  751.4	  596.8	 5305.0	...
5270378	  751.4	  596.7	 5308.0	...
5270379	  751.4	  596.7	 5308.0	...
5270380	  751.4	  597.0	 5308.0	...
5270381	  751.5	  597.3	 5307.0	...
5270382	  751.4	  597.6	 5307.0	...
5270383	  751.2	  597.7	 5307.0	...
5270384	  751.1	  597.8	 5308.0	...
5270385	  751.2	  597.9	 5307.0	...
5270386	  751.4	  598.1	 5307.0	...
5270387	  751.6	  598.3	 5306.0	...
5270388	  751.7	  598.5	 5306.0	...
5270389	  751.8	  598.5	 5307.0	...
5270390	  751.9	  598.4	 5307.0	...
5270391	  752.0	  598.2	 5309.0	...
5270392	  751.7	  598.1	 5311.0	...
5270393	  751.4	  598.2	 5312.0	...
5270394	  751.2	  598.4	 5310.0	...
5270395	  751.2	  598.7	 5307.0	...
5270396	  751.2	  598.7	 5304.0	...
5270397	  751.2	  598.6	 5307.0	...
5270398	  751.2	  598.5	 5309.0	...
5270399	  751.1	  598.4	 5312.0	...
5270400	  751.1	  598.5	 5313.0	...
5270401	  751.2	  598.5	 5314.0	...
5270402	  751.2	  598.6	 5315.0	...
5270403	  751.2	  598.5	 5313.0	...
5270404	  751.2	  598.5	 5310.0	...
5270405	  751.2	  598.5	 5307.0	...
5270406	  751.2	  598.7	 5307.0	...
5270407	  751.2	  598.8	 5306.0	...
5270408	  751.2	  598.7	 5306.0	...
5270409	  751.2	  598.7	 5306.0	...
5270410	  751.2	  598.7	 5306.0	...
5270411	  751.0	  598.7	 5308.0	...
5270412	  750.9	  598.5	 5310.0	...
5270413	  751.0	  598.4	 5311.0	...
5270414	  751.1	  598.4	 5310.0	...
5270415	  751.2	  598.5	 5309.0	...
5270416	  751.3	  598.5	 5310.0	...
5270417	  751.4	  598.5	 5311.0	...
5270418	  751.4	  598.5	 5314.0	...
5270419	  751.3	  598.8	 5317.0	...
5270420	  751.2	  599.0	 5316.0	...
5270421	  751.1	  599.2	 5313.0	...
5270422	  751.1	  599.1	 5310.0	...
5270423	  751.1	  599.1	 5309.0	...
5270424	  751.1	  599.1	 5312.0	...
5270425	  750.9	  599.2	 5314.0	...
5270426	  750.7	  599.3	 5317.0	...
5270427	  750.6	  599.4	 5317.0	...
5270428	  750.6	  599.3	 5314.0	...
5270429	  750.6	  598.9	 5311.0	...
5270430	  750.5	  598.2	 5311.0	...
5270431	  750.5	  597.8	 5312.0	...
5270432	  750.2	  597.1	 5314.0	...
5270433	  749.9	  596.7	 5312.0	...
5270434	  749.8	  595.8	 5310.0	...
5270435	  750.0	  595.2	 5309.0	...
5270436	  750.5	  594.3	 5309.0	...
5270437	  750.8	  593.9	 5307.0	...
5270438	  751.1	  593.2	 5303.0	...
5270439	  751.7	  592.3	 5300.0	...
5270440	  752.3	  591.1	 5302.0	...
5270441	  752.8	  590.3	 5303.0	...
5270442	  752.9	  590.0	 5305.0	...
5270443	  752.8	  590.0	 5303.0	...
5270444	  752.8	  590.0	 5301.0	...
5270445	  752.7	  590.0	 5299.0	...
5270446	  752.7	  589.8	 5299.0	...
5270447	  752.8	  589.6	 5298.0	...
5270448	  753.0	  589.5	 5299.0	...
5270449	  753.2	  589.4	 5300.0	...
5270450	  753.3	  589.4	 5302.0	...
5270451	  753.4	  589.4	 5304.0	...
5270452	  753.3	  589.4	 5306.0	...
5270453	  753.2	  589.4	 5307.0	...
5270454	  752.9	  589.4	 5306.0	...
5270455	  752.6	  589.1	 5305.0	...
5270456	  752.4	  588.8	 5306.0	...
5270457	  752.3	  588.4	 5308.0	...
5270458	  752.0	  588.3	 5309.0	...
5270459	  751.8	  588.1	 5309.0	...
5270460	  751.6	  588.1	 5309.0	...
5270461	  751.6	  588.0	 5308.0	...
5270462	  751.7	  588.0	 5308.0	...
5270463	  751.7	  588.0	 5307.0	...
5270464	  751.7	  587.9	 5307.0	...
5270465	  751.7	  588.2	 5307.0	...
5270466	  751.7	  588.4	 5308.0	...
5270467	  751.7	  588.7	 5308.0	...
5270468	  751.7	  588.7	 5309.0	...
5270469	  751.6	  588.7	 5309.0	...
5270470	  751.5	  589.0	 5309.0	...
5270471	  751.2	  589.2	 5309.0	...
5270472	  750.9	  589.5	 5310.0	...
5270473	  750.7	  589.4	 5310.0	...
5270474	  750.5	  589.2	 5310.0	...
5270475	  750.4	  588.9	 5314.0	...
5270476	  750.3	  588.9	 5317.0	...
5270477	  750.2	  589.0	 5317.0	...
5270478	  750.2	  589.1	 5313.0	...
5270479	  750.3	  589.3	 5310.0	...
5270480	  750.6	  589.3	 5312.0	...
5270481	  750.8	  589.5	 5313.0	...
5270482	  750.9	  589.6	 5313.0	...
5270483	  750.8	  589.6	 5314.0	...
5270484	  750.7	  589.6	 5315.0	...
5270485	  750.7	  589.6	 5317.0	...
5270486	  750.7	  589.7	 5318.0	...
5270487	  750.6	  589.8	 5319.0	...
5270488	  750.6	  590.0	 5319.0	...
5270489	  750.6	  590.1	 5319.0	...
5270490	  750.5	  590.3	 5322.0	...
5270491	  750.5	  590.4	 5324.0	...
5270492	  750.4	  590.6	 5324.0	...
5270493	  750.4	  590.6	 5321.0	...
5270494	  750.3	  590.6	 5318.0	...
5270495	  750.4	  590.6	 5318.0	...
5270496	  750.4	  590.5	 5319.0	...
5270497	  750.5	  590.5	 5321.0	...
5270498	  750.5	  590.4	 5323.0	...
5270499	  750.6	  590.4	 5324.0	...
5270500	  750.6	  590.5	 5325.0	...
5270501	  750.6	  590.5	 5324.0	...
5270502	  750.6	  590.6	 5323.0	...
5270503	  750.5	  590.6	 5323.0	...
5270504	  750.5	  590.5	 5320.0	...
5270505	  750.4	  590.3	 5318.0	...
5270506	  750.4	  590.3	 5317.0	...
5270507	  750.3	  590.5	 5317.0	...
5270508	  750.3	  590.5	 5318.0	...
5270509	  750.3	  590.5	 5318.0	...
5270510	  750.3	  590.2	 5319.0	...
5270511	  750.3	  589.9	 5317.0	...
5270512	  750.3	  589.6	 5316.0	...
5270513	  750.3	  589.6	 5315.0	...
5270514	  750.3	  589.6	 5315.0	...
5270515	  750.4	  590.0	 5317.0	...
5270516	  750.4	  590.3	 5318.0	...
5270517	  750.4	  590.7	 5320.0	...
5270518	  750.3	  590.8	 5318.0	...
5270519	  750.2	  590.6	 5315.0	...
5270520	  750.2	  590.4	 5314.0	...
5270521	  750.2	  590.1	 5316.0	...
5270522	  750.2	  590.1	 5317.0	...
5270523	  750.2	  590.0	 5318.0	...
5270524	  750.2	  589.9	 5319.0	...
5270525	  750.2	  590.0	 5320.0	...
5270526	  750.1	  590.0	 5320.0	...
5270527	  750.1	  590.3	 5319.0	...
5270528	  750.1	  590.5	 5321.0	...
5270529	  750.0	  590.9	 5323.0	...
5270530	  750.0	  591.0	 5325.0	...
5270531	  750.2	  591.0	 5324.0	...
MSG	5270532 0000 _ Number Off
5270532	  750.3	  591.0	 5321.0	...
5270533	  750.4	  591.0	 5319.0	...
5270534	  750.4	  590.9	 5318.0	...
5270535	  750.5	  590.7	 5319.0	...
5270536	  750.5	  590.4	 5321.0	...
5270537	  750.6	  590.3	 5323.0	...
5270538	  750.6	  590.2	 5325.0	...
5270539	  750.7	  590.3	 5326.0	...
5270540	  750.7	  590.3	 5326.0	...
5270541	  750.5	  590.2	 5326.0	...
5270542	  750.3	  590.2	 5326.0	...
5270543	  750.1	  590.3	 5326.0	...
5270544	  750.3	  590.4	 5327.0	...
5270545	  750.4	  590.4	 5327.0	...
5270546	  750.4	  590.5	 5326.0	...
5270547	  750.2	  590.7	 5324.0	...
5270548	  749.9	  590.9	 5323.0	...
5270549	  749.7	  590.9	 5323.0	...
5270550	  749.6	  591.2	 5323.0	...
5270551	  749.5	  591.4	 5323.0	...
5270552	  749.6	  591.7	 5322.0	...
5270553	  749.8	  591.6	 5323.0	...
5270554	  750.1	  591.5	 5324.0	...
5270555	  750.2	  591.3	 5323.0	...
5270556	  750.2	  591.1	 5321.0	...
5270557	  750.2	  591.0	 5318.0	...
5270558	  750.1	  591.0	 5318.0	...
5270559	  750.0	  591.1	 5318.0	...
5270560	  749.9	  591.0	 5319.0	...
5270561	  749.8	  590.9	 5317.0	...
5270562	  749.8	  591.1	 5314.0	...
5270563	  749.9	  591.3	 5311.0	...
5270564	  750.0	  591.4	 5310.0	...
5270565	  750.0	  591.4	 5309.0	...
5270566	  749.8	  591.3	 5309.0	...
5270567	  749.6	  591.3	 5310.0	...
5270568	  749.6	  591.2	 5310.0	...
5270569	  749.6	  591.0	 5309.0	...
5270570	  749.6	  590.9	 5309.0	...
5270571	  749.8	  590.9	 5309.0	...
5270572	  750.1	  590.9	 5310.0	...
5270573	  750.5	  590.7	 5312.0	...
5270574	  750.8	  590.7	 5313.0	...
5270575	  750.9	  590.7	 5312.0	...
5270576	  751.0	  591.1	 5309.0	...
5270577	  751.1	  591.5	 5307.0	...
5270578	  751.2	  591.8	 5307.0	...
5270579	  751.2	  591.6	 5307.0	...
5270580	  751.1	  591.4	 5307.0	...
5270581	  750.9	  591.3	 5307.0	...
5270582	  750.8	  591.2	 5307.0	...
5270583	  751.0	  591.1	 5307.0	...
5270584	  751.2	  591.0	 5307.0	...
5270585	  751.3	  591.0	 5307.0	...
5270586	  751.3	  591.1	 5306.0	...
5270587	  751.2	  591.2	 5303.0	...
5270588	  751.1	  591.0	 5302.0	...
5270589	  751.2	  590.8	 5301.0	...
5270590	  751.3	  590.5	 5301.0	...
5270591	  751.4	  590.5	 5301.0	...
5270592	  751.5	  590.7	 5299.0	...
5270593	  751.5	  591.1	 5296.0	...
5270594	  751.6	  591.5	 5292.0	...
5270595	  751.5	  591.7	 5289.0	...
5270596	  751.3	  591.8	 5289.0	...
5270597	  751.0	  591.8	 5290.0	...
5270598	  750.8	  591.9	 5291.0	...
5270599	  750.6	  592.1	 5290.0	...
5270600	  750.6	  592.3	 5289.0	...
5270601	  750.6	  592.4	 5287.0	...
5270602	  750.6	  592.3	 5285.0	...
5270603	  750.6	  592.2	 5282.0	...
5270604	  750.8	  592.1	 5280.0	...
5270605	  750.8	  591.8	 5278.0	...
5270606	  750.9	  591.6	 5277.0	...
5270607	  750.9	  591.5	 5275.0	...
5270608	  751.0	  591.5	 5274.0	...
5270609	  751.0	  591.5	 5272.0	...
5270610	  750.9	  591.6	 5272.0	...
5270611	  750.7	  591.4	 5271.0	...
5270612	  750.8	  591.3	 5270.0	...
5270613	  750.8	  591.1	 5270.0	...
5270614	  750.9	  591.1	 5269.0	...
5270615	  750.8	  591.1	 5268.0	...
5270616	  750.7	  591.2	 5268.0	...
5270617	  750.6	  591.4	 5267.0	...
5270618	  750.7	  591.7	 5267.0	...
5270619	  750.7	  591.8	 5266.0	...
5270620	  750.7	  592.0	 5267.0	...
5270621	  750.6	  592.0	 5266.0	...
5270622	  750.6	  592.1	 5266.0	...
5270623	  750.7	  592.2	 5264.0	...
5270624	  750.8	  592.4	 5263.0	...
5270625	  751.2	  592.5	 5264.0	...
5270626	  751.5	  592.5	 5265.0	...
5270627	  751.6	  592.2	 5266.0	...
5270628	  751.6	  592.0	 5264.0	...
5270629	  751.5	  592.0	 5263.0	...
5270630	  751.5	  591.8	 5263.0	...
5270631	  751.4	  591.7	 5263.0	...
5270632	  751.2	  591.7	 5262.0	...
5270633	  751.2	  591.9	 5259.0	...
5270634	  751.1	  592.1	 5256.0	...
5270635	  751.1	  592.1	 5254.0	...
5270636	  751.0	  592.1	 5254.0	...
5270637	  750.8	  592.1	 5253.0	...
5270638	  750.5	  592.2	 5252.0	...
5270639	  750.2	  592.2	 5251.0	...
5270640	  750.4	  592.2	 5252.0	...
5270641	  750.6	  592.2	 5250.0	...
5270642	  750.9	  592.2	 5248.0	...
5270643	  750.9	  592.3	 5245.0	...
5270644	  751.0	  592.3	 5245.0	...
5270645	  751.0	  592.3	 5246.0	...
5270646	  751.0	  592.3	 5246.0	...
5270647	  751.3	  591.9	 5247.0	...
5270648	  751.5	  591.6	 5247.0	...
5270649	  751.6	  591.3	 5248.0	...
5270650	  751.5	  591.3	 5248.0	...
5270651	  751.3	  591.4	 5245.0	...
5270652	  751.2	  591.3	 5242.0	...
5270653	  751.2	  591.2	 5238.0	...
5270654	  751.1	  591.1	 5238.0	...
5270655	  751.1	  591.0	 5238.0	...
5270656	  751.1	  591.0	 5238.0	...
5270657	  751.1	  591.3	 5238.0	...
5270658	  751.1	  591.5	 5238.0	...
5270659	  751.1	  591.6	 5237.0	...
5270660	  751.1	  591.6	 5234.0	...
5270661	  751.0	  591.7	 5232.0	...
5270662	  751.0	  591.6	 5231.0	...
5270663	  751.1	  591.4	 5231.0	...
5270664	  751.3	  591.2	 5231.0	...
5270665	  751.5	  591.1	 5231.0	...
5270666	  751.4	  591.1	 5231.0	...
5270667	  751.3	  591.3	 5231.0	...
5270668	  751.4	  591.4	 5232.0	...
5270669	  751.6	  591.5	 5227.0	...
5270670	  751.8	  591.7	 5222.0	...
5270671	  751.9	  591.8	 5219.0	...
5270672	  752.0	  591.9	 5221.0	...
5270673	  752.0	  591.9	 5220.0	...
5270674	  752.0	  592.1	 5217.0	...
5270675	  751.8	  592.3	 5214.0	...
5270676	  751.6	  592.5	 5214.0	...
5270677	  751.5	  592.4	 5214.0	...
5270678	  751.4	  592.3	 5214.0	...
5270679	  751.3	  592.3	 5214.0	...
5270680	  751.2	  592.3	 5216.0	...
5270681	  751.2	  592.4	 5217.0	...
5270682	  751.2	  592.4	 5216.0	...
5270683	  751.2	  592.4	 5214.0	...
5270684	  751.4	  592.4	 5213.0	...
5270685	  751.5	  592.4	 5212.0	...
5270686	  751.7	  592.4	 5212.0	...
5270687	  751.7	  592.2	 5210.0	...
5270688	  751.8	  592.0	 5207.0	...
5270689	  751.8	  592.0	 5205.0	...
5270690	  751.8	  592.3	 5205.0	...
5270691	  751.8	  592.6	 5206.0	...
5270692	  751.5	  592.5	 5207.0	...
5270693	  751.3	  592.5	 5209.0	...
5270694	  751.1	  592.6	 5209.0	...
5270695	  751.1	  592.7	 5207.0	...
5270696	  751.1	  592.8	 5205.0	...
5270697	  751.2	  592.7	 5204.0	...
5270698	  751.2	  592.7	 5202.0	...
5270699	  751.2	  592.4	 5201.0	...
5270700	  751.1	  592.1	 5201.0	...
5270701	  751.1	  591.8	 5200.0	...
5270702	  750.9	  591.9	 5198.0	...
5270703	  750.7	  591.9	 5196.0	...
5270704	  750.5	  592.3	 5195.0	...
5270705	  750.4	  592.7	 5194.0	...
5270706	  750.4	  593.0	 5193.0	...
5270707	  750.4	  593.1	 5191.0	...
5270708	  750.5	  593.1	 5191.0	...
5270709	  750.4	  593.4	 5191.0	...
5270710	  750.4	  593.8	 5190.0	...
5270711	  750.4	  594.0	 5190.0	...
5270712	  750.5	  593.7	 5189.0	...
5270713	  750.3	  593.3	 5188.0	...
5270714	  750.0	  592.9	 5184.0	...
5270715	  749.2	  592.1	 5181.0	...
5270716	  748.6	  591.3	 5178.0	...
5270717	  747.6	  590.0	 5176.0	...
5270718	  746.9	  589.2	 5174.0	...
5270719	  745.9	  588.1	 5173.0	...
5270720	  745.3	  587.6	 5171.0	...
5270721	  744.8	  587.2	 5169.0	...
5270722	  744.5	  587.0	 5167.0	...
5270723	  744.2	  586.7	 5167.0	...
5270724	  744.2	  586.5	 5167.0	...
5270725	  744.3	  586.4	 5167.0	...
5270726	  744.8	  586.3	 5165.0	...
5270727	  745.5	  586.6	 5164.0	...
5270728	  746.1	  586.9	 5162.0	...
5270729	  746.5	  587.2	 5162.0	...
5270730	  746.8	  586.9	 5162.0	...
5270731	  747.1	  586.6	 5162.0	...
5270732	  747.4	  586.2	 5161.0	...
5270733	  747.9	  585.9	 5161.0	...
5270734	  748.5	  585.5	 5160.0	...
5270735	  748.9	  585.3	 5158.0	...
5270736	  749.2	  585.1	 5155.0	...
5270737	  749.6	  585.0	 5152.0	...
5270738	  750.0	  585.2	 5150.0	...
5270739	  750.4	  585.4	 5149.0	...
5270740	  750.9	  585.4	 5148.0	...
5270741	  751.2	  585.0	 5146.0	...
MSG	5270742 0000 _ Number On
5270742	  751.5	  584.1	 5143.0	...
5270743	  751.4	  583.4	 5140.0	...
5270744	  751.5	  582.8	 5140.0	...
5270745	  751.5	  582.3	 5139.0	...
5270746	  751.2	  581.9	 5139.0	...
5270747	  750.8	  581.5	 5140.0	...
5270748	  750.4	  581.5	 5142.0	...
5270749	  750.4	  581.4	 5143.0	...
5270750	  750.4	  581.5	 5142.0	...
5270751	  750.4	  581.7	 5139.0	...
5270752	  750.1	  582.0	 5137.0	...
5270753	  749.7	  582.5	 5135.0	...
5270754	  749.5	  583.0	 5134.0	...
5270755	  749.3	  583.4	 5133.0	...
5270756	  749.0	  583.5	 5131.0	...
5270757	  748.8	  583.6	 5130.0	...
5270758	  748.9	  583.8	 5130.0	...
5270759	  749.1	  584.0	 5131.0	...
5270760	  749.3	  584.1	 5132.0	...
5270761	  749.4	  583.9	 5133.0	...
5270762	  749.3	  583.7	 5133.0	...
5270763	  749.2	  583.7	 5132.0	...
5270764	  749.1	  583.8	 5132.0	...
5270765	  749.0	  584.1	 5132.0	...
5270766	  749.0	  584.3	 5133.0	...
5270767	  748.9	  584.4	 5133.0	...
5270768	  749.0	  584.3	 5132.0	...
5270769	  749.2	  584.2	 5130.0	...
5270770	  749.3	  584.4	 5129.0	...
5270771	  749.5	  584.6	 5128.0	...
5270772	  749.8	  584.7	 5128.0	...
5270773	  750.0	  584.8	 5128.0	...
5270774	  750.1	  584.9	 5126.0	...
5270775	  750.0	  584.9	 5124.0	...
5270776	  750.0	  584.7	 5122.0	...
5270777	  750.1	  584.6	 5121.0	...
5270778	  750.2	  584.5	 5120.0	...
5270779	  750.3	  584.4	 5119.0	...
5270780	  750.3	  584.4	 5118.0	...
5270781	  750.3	  584.6	 5117.0	...
5270782	  750.5	  584.8	 5117.0	...
5270783	  750.8	  585.0	 5117.0	...
5270784	  751.1	  585.1	 5117.0	...
5270785	  751.1	  585.0	 5116.0	...
5270786	  751.0	  584.9	 5116.0	...
5270787	  751.0	  584.8	 5116.0	...
5270788	  750.9	  584.9	 5117.0	...
5270789	  750.8	  584.9	 5117.0	...
5270790	  750.9	  584.8	 5115.0	...
5270791	  750.8	  584.7	 5110.0	...
5270792	  750.7	  584.6	 5107.0	...
5270793	  750.6	  584.6	 5104.0	...
5270794	  750.4	  584.8	 5105.0	...
5270795	  750.3	  584.9	 5106.0	...
5270796	  750.4	  585.0	 5106.0	...
5270797	  750.6	  585.4	 5105.0	...
5270798	  750.7	  585.7	 5104.0	...
5270799	  750.8	  586.0	 5102.0	...
5270800	  750.9	  586.0	 5102.0	...
5270801	  750.7	  585.6	 5101.0	...
5270802	  750.5	  585.3	 5100.0	...
5270803	  750.3	  585.0	 5098.0	...
5270804	  750.3	  585.0	 5097.0	...
5270805	  750.4	  584.9	 5097.0	...
5270806	  750.6	  584.9	 5097.0	...
5270807	  750.8	  584.9	 5098.0	...
5270808	  750.8	  585.0	 5098.0	...
5270809	  750.9	  585.1	 5098.0	...
5270810	  751.0	  585.2	 5098.0	...
5270811	  751.1	  585.3	 5099.0	...
5270812	  751.1	  585.5	 5098.0	...
5270813	  751.2	  586.0	 5098.0	...
5270814	  751.3	  586.8	 5097.0	...
5270815	  751.1	  587.4	 5096.0	...
5270816	  750.8	  587.8	 5094.0	...
5270817	  750.5	  588.0	 5093.0	...
5270818	  750.6	  588.2	 5093.0	...
5270819	  750.6	  588.2	 5092.0	...
5270820	  750.6	  588.1	 5090.0	...
5270821	  750.6	  587.9	 5088.0	...
5270822	  750.5	  587.8	 5086.0	...
5270823	  750.4	  587.6	 5084.0	...
5270824	  750.2	  587.4	 5082.0	...
5270825	  750.1	  587.3	 5079.0	...
5270826	  750.2	  587.3	 5078.0	...
5270827	  750.4	  587.2	 5077.0	...
5270828	  750.6	  587.2	 5076.0	...
5270829	  750.7	  587.2	 5074.0	...
5270830	  750.8	  587.1	 5073.0	...
5270831	  751.0	  587.1	 5071.0	...
5270832	  751.1	  587.4	 5071.0	...
5270833	  751.1	  587.6	 5071.0	...
5270834	  751.1	  587.9	 5069.0	...
5270835	  751.2	  587.8	 5066.0	...
5270836	  751.3	  587.8	 5064.0	...
5270837	  751.2	  587.8	 5065.0	...
5270838	  751.1	  587.7	 5065.0	...
5270839	  751.0	  587.4	 5063.0	...
5270840	  750.9	  587.1	 5062.0	...
5270841	  750.7	  586.9	 5060.0	...
5270842	  750.6	  586.8	 5060.0	...
5270843	  750.4	  587.0	 5061.0	...
5270844	  750.5	  587.1	 5062.0	...
5270845	  750.7	  587.3	 5062.0	...
5270846	  750.9	  587.5	 5062.0	...
5270847	  751.0	  587.6	 5061.0	...
5270848	  751.0	  587.8	 5060.0	...
5270849	  751.0	  587.8	 5060.0	...
5270850	  751.0	  587.8	 5057.0	...
5270851	  750.8	  587.6	 5053.0	...
5270852	  750.6	  587.3	 5049.0	...
5270853	  750.5	  586.7	 5049.0	...
5270854	  750.5	  586.2	 5049.0	...
5270855	  750.6	  585.8	 5049.0	...
5270856	  750.6	  585.8	 5049.0	...
5270857	  750.6	  586.0	 5047.0	...
5270858	  750.5	  586.1	 5045.0	...
5270859	  750.4	  586.2	 5042.0	...
5270860	  750.3	  586.2	 5041.0	...
5270861	  750.4	  586.4	 5042.0	...
5270862	  750.5	  586.6	 5043.0	...
5270863	  750.6	  586.7	 5041.0	...
5270864	  750.5	  586.7	 5038.0	...
5270865	  750.5	  586.6	 5036.0	...
5270866	  750.5	  586.6	 5036.0	...
5270867	  750.5	  586.6	 5036.0	...
5270868	  750.5	  586.5	 5037.0	...
5270869	  750.6	  586.4	 5036.0	...
5270870	  750.7	  586.4	 5036.0	...
5270871	  750.8	  586.5	 5035.0	...
5270872	  751.0	  586.6	 5031.0	...
5270873	  751.1	  586.6	 5027.0	...
5270874	  751.1	  586.7	 5021.0	...
5270875	  751.0	  586.8	 5021.0	...
5270876	  751.1	  586.8	 5020.0	...
5270877	  751.2	  586.8	 5019.0	...
5270878	  751.3	  586.7	 5017.0	...
5270879	  751.3	  586.5	 5015.0	...
5270880	  751.2	  586.4	 5013.0	...
5270881	  751.2	  586.6	 5010.0	...
5270882	  751.2	  587.0	 5008.0	...
5270883	  751.3	  586.9	 5008.0	...
5270884	  751.4	  586.6	 5008.0	...
5270885	  751.6	  586.2	 5008.0	...
5270886	  751.7	  586.4	 5006.0	...
5270887	  751.7	  586.7	 5005.0	...
5270888	  751.6	  586.9	 5005.0	...
5270889	  751.6	  587.1	 5004.0	...
5270890	  751.8	  587.2	 5003.0	...
5270891	  752.0	  587.3	 5002.0	...
5270892	  752.1	  587.2	 5002.0	...
5270893	  752.2	  587.3	 5001.0	...
5270894	  752.3	  587.6	 5000.0	...
5270895	  752.5	  588.1	 4999.0	...
5270896	  752.6	  588.2	 4999.0	...
5270897	  752.7	  588.1	 4996.0	...
5270898	  752.9	  588.0	 4994.0	...
5270899	  753.0	  588.1	 4991.0	...
5270900	  753.0	  588.2	 4991.0	...
5270901	  753.0	  588.2	 4990.0	...
5270902	  753.0	  588.0	 4989.0	...
5270903	  753.1	  587.8	 4992.0	...
5270904	  753.3	  587.7	 4994.0	...
5270905	  753.4	  587.6	 4996.0	...
5270906	  753.4	  587.6	 4996.0	...
5270907	  753.6	  587.6	 4994.0	...
5270908	  753.8	  587.6	 4993.0	...
5270909	  754.0	  587.6	 4989.0	...
5270910	  754.1	  587.6	 4986.0	...
5270911	  754.3	  587.6	 4982.0	...
5270912	  754.3	  587.8	 4979.0	...
5270913	  754.5	  587.8	 4977.0	...
5270914	  754.7	  587.8	 4974.0	...
5270915	  755.0	  587.9	 4975.0	...
5270916	  755.1	  588.1	 4974.0	...
5270917	  755.2	  588.5	 4971.0	...
5270918	  755.3	  588.8	 4969.0	...
5270919	  755.4	  589.0	 4968.0	...
5270920	  755.5	  589.0	 4967.0	...
5270921	  755.5	  589.1	 4966.0	...
5270922	  755.5	  589.2	 4965.0	...
5270923	  755.5	  588.9	 4964.0	...
5270924	  755.4	  588.5	 4964.0	...
5270925	  755.3	  588.3	 4964.0	...
5270926	  755.1	  588.4	 4960.0	...
5270927	  755.0	  588.6	 4957.0	...
5270928	  754.9	  588.6	 4955.0	...
5270929	  754.9	  588.7	 4956.0	...
5270930	  754.8	  588.8	 4957.0	...
5270931	  754.7	  588.9	 4958.0	...
5270932	  754.6	  588.6	 4955.0	...
5270933	  754.6	  588.2	 4953.0	...
5270934	  754.6	  587.9	 4949.0	...
5270935	  754.6	  587.9	 4948.0	...
5270936	  754.6	  587.9	 4946.0	...
5270937	  754.6	  587.7	 4944.0	...
5270938	  754.6	  587.5	 4941.0	...
5270939	  754.7	  587.6	 4940.0	...
5270940	  754.8	  587.7	 4938.0	...
5270941	  754.7	  587.8	 4936.0	...
5270942	  754.7	  587.9	 4934.0	...
5270943	  754.6	  588.0	 4934.0	...
5270944	  754.6	  588.4	 4933.0	...
5270945	  754.7	  588.8	 4931.0	...
5270946	  754.7	  589.3	 4929.0	...
5270947	  755.1	  589.7	 4928.0	...
5270948	  755.4	  589.9	 4928.0	...
5270949	  755.7	  589.8	 4928.0	...
5270950	  755.7	  590.1	 4928.0	...
5270951	  755.6	  590.4	 4927.0	...
5270952	  755.6	  590.7	 4927.0	...
5270953	  755.5	  590.7	 4927.0	...
5270954	  755.4	  590.7	 4928.0	...
5270955	  755.4	  590.7	 4928.0	...
5270956	  755.5	  590.7	 4929.0	...
5270957	  755.7	  590.6	 4929.0	...
5270958	  755.9	  590.6	 4927.0	...
5270959	  756.0	  590.6	 4925.0	...
5270960	  756.1	  590.3	 4923.0	...
5270961	  756.1	  590.0	 4921.0	...
5270962	  756.0	  589.7	 4919.0	...
5270963	  755.9	  589.6	 4915.0	...
5270964	  755.8	  589.6	 4909.0	...
5270965	  755.8	  589.5	 4904.0	...
5270966	  755.8	  589.3	 4902.0	...
5270967	  755.8	  588.8	 4901.0	...
5270968	  755.7	  588.5	 4901.0	...
5270969	  755.6	  588.3	 4902.0	...
5270970	  755.8	  588.5	 4903.0	...
5270971	  756.0	  588.7	 4902.0	...
5270972	  756.1	  588.7	 4901.0	...
5270973	  755.9	  588.7	 4898.0	...
5270974	  755.8	  588.8	 4897.0	...
5270975	  755.7	  589.0	 4895.0	...
5270976	  755.7	  589.5	 4894.0	...
5270977	  755.7	  589.8	 4893.0	...
5270978	  756.0	  590.3	 4891.0	...
5270979	  756.2	  590.6	 4891.0	...
5270980	  756.4	  590.9	 4891.0	...
5270981	  756.4	  591.2	 4890.0	...
5270982	  756.4	  591.4	 4890.0	...
5270983	  756.5	  591.9	 4892.0	...
5270984	  756.8	  592.2	 4894.0	...
5270985	  757.0	  592.5	 4897.0	...
5270986	  757.3	  592.4	 4897.0	...
5270987	  757.6	  592.2	 4896.0	...
5270988	  757.7	  592.1	 4895.0	...
5270989	  757.7	  591.9	 4893.0	...
5270990	  757.6	  591.7	 4893.0	...
5270991	  757.5	  591.3	 4890.0	...
5270992	  757.4	  590.9	 4887.0	...
5270993	  757.3	  590.5	 4883.0	...
5270994	  757.3	  589.8	 4882.0	...
5270995	  757.2	  588.9	 4881.0	...
5270996	  756.9	  588.5	 4881.0	...
5270997	  756.5	  587.9	 4878.0	...
5270998	  756.4	  587.3	 4875.0	...
5270999	  756.6	  586.7	 4873.0	...
5271000	  756.8	  586.5	 4873.0	...
5271001	  756.8	  586.5	 4874.0	...
5271002	  756.9	  587.0	 4874.0	...
5271003	  756.9	  587.5	 4873.0	...
5271004	  756.8	  587.9	 4871.0	...
5271005	  756.7	  587.9	 4868.0	...
5271006	  757.0	  587.4	 4866.0	...
5271007	  757.4	  586.8	 4863.0	...
5271008	  757.9	  586.1	 4862.0	...
5271009	  757.9	  585.5	 4861.0	...
5271010	  758.1	  584.9	 4860.0	...
5271011	  758.3	  583.9	 4860.0	...
5271012	  758.2	  583.1	 4860.0	...
5271013	  757.8	  582.5	 4860.0	...
5271014	  757.4	  582.3	 4859.0	...
5271015	  757.4	  582.2	 4859.0	...
5271016	  757.3	  582.2	 4855.0	...
5271017	  757.4	  582.2	 4851.0	...
5271018	  757.5	  582.2	 4847.0	...
5271019	  757.5	  582.4	 4846.0	...
5271020	  757.4	  582.6	 4846.0	...
5271021	  757.4	  583.0	 4846.0	...
5271022	  757.9	  583.6	 4846.0	...
5271023	  758.4	  584.3	 4845.0	...
5271024	  758.6	  584.8	 4843.0	...
5271025	  758.3	  584.9	 4840.0	...
5271026	  758.0	  585.1	 4837.0	...
5271027	  758.1	  585.8	 4834.0	...
5271028	  758.2	  586.5	 4834.0	...
5271029	  758.2	  586.9	 4834.0	...
5271030	  758.2	  587.0	 4835.0	...
5271031	  758.0	  587.1	 4837.0	...
5271032	  757.7	  587.2	 4838.0	...
5271033	  757.5	  586.9	 4838.0	...
5271034	  757.6	  586.6	 4837.0	...
5271035	  757.8	  586.3	 4835.0	...
5271036	  758.0	  586.4	 4832.0	...
5271037	  758.1	  586.4	 4831.0	...
5271038	  758.3	  586.5	 4830.0	...
5271039	  758.5	  586.7	 4830.0	...
5271040	  758.9	  586.9	 4830.0	...
5271041	  759.2	  587.0	 4830.0	...
5271042	  759.3	  586.9	 4829.0	...
5271043	  759.4	  586.9	 4829.0	...
5271044	  759.4	  586.8	 4829.0	...
5271045	  759.3	  586.9	 4827.0	...
5271046	  759.2	  586.9	 4824.0	...
MSG	5271047 0000 _ Number Off
5271047	  759.3	  586.8	 4822.0	...
5271048	  759.5	  586.6	 4819.0	...
5271049	  759.6	  586.5	 4817.0	...
5271050	  759.6	  586.6	 4816.0	...
5271051	  759.8	  586.6	 4816.0	...
5271052	  760.0	  586.4	 4816.0	...
5271053	  760.3	  586.5	 4816.0	...
5271054	  760.5	  586.7	 4814.0	...
5271055	  760.5	  586.8	 4811.0	...
5271056	  760.4	  586.8	 4808.0	...
5271057	  760.4	  586.8	 4807.0	...
5271058	  760.6	  586.9	 4807.0	...
5271059	  760.7	  586.9	 4806.0	...
5271060	  760.7	  586.9	 4805.0	...
5271061	  760.6	  587.0	 4804.0	...
5271062	  760.5	  587.0	 4803.0	...
5271063	  760.5	  586.9	 4800.0	...
5271064	  760.3	  586.6	 4798.0	...
5271065	  760.0	  586.4	 4796.0	...
5271066	  759.8	  586.2	 4797.0	...
5271067	  759.8	  586.4	 4798.0	...
5271068	  759.8	  586.6	 4798.0	...
5271069	  760.0	  586.9	 4796.0	...
5271070	  760.0	  587.0	 4794.0	...
5271071	  760.0	  587.0	 4793.0	...
5271072	  759.9	  586.8	 4794.0	...
5271073	  759.8	  586.8	 4794.0	...
5271074	  759.8	  587.0	 4794.0	...
5271075	  759.7	  587.3	 4794.0	...
5271076	  759.7	  587.4	 4794.0	...
5271077	  759.6	  587.6	 4793.0	...
5271078	  759.6	  587.7	 4793.0	...
5271079	  759.9	  587.7	 4792.0	...
5271080	  760.1	  587.8	 4791.0	...
5271081	  760.2	  587.8	 4791.0	...
5271082	  760.0	  588.0	 4790.0	...
5271083	  759.8	  588.1	 4790.0	...
5271084	  760.0	  588.1	 4790.0	...
5271085	  760.1	  588.0	 4790.0	...
5271086	  760.2	  587.9	 4789.0	...
5271087	  760.0	  587.7	 4786.0	...
5271088	  759.8	  587.2	 4784.0	...
5271089	  759.9	  586.8	 4784.0	...
5271090	  760.0	  586.5	 4783.0	...
5271091	  760.1	  586.7	 4781.0	...
5271092	  760.2	  586.9	 4779.0	...
5271093	  760.3	  587.0	 4778.0	...
5271094	  760.2	  586.9	 4777.0	...
5271095	  760.1	  586.9	 4776.0	...
5271096	  760.1	  586.8	 4771.0	...
5271097	  760.0	  586.8	 4766.0	...
5271098	  759.8	  586.7	 4761.0	...
5271099	  759.7	  586.6	 4761.0	...
5271100	  759.5	  586.5	 4764.0	...
5271101	  759.5	  586.5	 4766.0	...
5271102	  759.2	  586.6	 4763.0	...
5271103	  758.9	  586.7	 4758.0	...
5271104	  758.6	  586.8	 4756.0	...
5271105	  758.5	  587.1	 4758.0	...
5271106	  758.8	  587.4	 4761.0	...
5271107	  759.2	  587.8	 4762.0	...
5271108	  759.5	  587.8	 4763.0	...
5271109	  759.6	  588.2	 4764.0	...
5271110	  760.0	  588.6	 4763.0	...
5271111	  760.4	  589.0	 4760.0	...
5271112	  760.5	  588.9	 4759.0	...
5271113	  760.4	  588.9	 4759.0	...
5271114	  760.2	  588.9	 4759.0	...
5271115	  760.2	  588.9	 4758.0	...
5271116	  760.1	  588.5	 4757.0	...
5271117	  759.9	  588.1	 4756.0	...
5271118	  759.7	  587.7	 4756.0	...
5271119	  759.7	  587.7	 4754.0	...
5271120	  759.6	  587.2	 4752.0	...
5271121	  759.4	  586.7	 4747.0	...
5271122	  759.3	  586.1	 4744.0	...
5271123	  759.2	  586.0	 4741.0	...
5271124	  759.3	  586.3	 4739.0	...
5271125	  759.4	  586.6	 4737.0	...
5271126	  759.5	  587.0	 4737.0	...
5271127	  759.6	  587.0	 4739.0	...
5271128	  759.7	  587.0	 4741.0	...
5271129	  759.7	  587.0	 4740.0	...
5271130	  759.7	  587.2	 4737.0	...
5271131	  759.8	  587.4	 4733.0	...
5271132	  759.9	  587.5	 4731.0	...
5271133	  759.9	  587.4	 4731.0	...
5271134	  760.0	  587.3	 4731.0	...
5271135	  760.0	  587.3	 4731.0	...
5271136	  760.0	  587.7	 4731.0	...
5271137	  760.1	  588.1	 4731.0	...
5271138	  760.2	  588.5	 4730.0	...
5271139	  760.3	  588.5	 4728.0	...
5271140	  760.7	  588.6	 4727.0	...
5271141	  761.0	  588.6	 4725.0	...
5271142	  761.3	  588.6	 4726.0	...
5271143	  761.3	  588.7	 4726.0	...
5271144	  761.4	  588.8	 4723.0	...
5271145	  761.5	  588.8	 4720.0	...
5271146	  761.7	  588.8	 4718.0	...
5271147	  761.7	  588.9	 4718.0	...
5271148	  761.7	  589.1	 4718.0	...
5271149	  761.6	  589.3	 4717.0	...
5271150	  761.6	  589.4	 4716.0	...
5271151	  762.0	  589.6	 4716.0	...
5271152	  762.4	  589.8	 4716.0	...
5271153	  762.8	  589.9	 4716.0	...
5271154	  762.7	  589.7	 4716.0	...
5271155	  762.7	  589.5	 4716.0	...
5271156	  762.7	  589.5	 4717.0	...
5271157	  762.7	  589.3	 4717.0	...
5271158	  762.7	  589.1	 4718.0	...
5271159	  762.6	  588.9	 4717.0	...
5271160	  762.6	  588.9	 4715.0	...
5271161	  762.6	  588.9	 4714.0	...
5271162	  762.6	  588.9	 4712.0	...
5271163	  762.6	  588.8	 4709.0	...
5271164	  762.6	  588.8	 4706.0	...
5271165	  762.7	  588.7	 4703.0	...
5271166	  762.7	  588.7	 4702.0	...
5271167	  762.7	  588.8	 4701.0	...
5271168	  762.8	  588.5	 4701.0	...
5271169	  762.9	  588.2	 4701.0	...
5271170	  763.0	  588.0	 4700.0	...
5271171	  763.0	  587.7	 4700.0	...
5271172	  763.0	  587.4	 4700.0	...
5271173	  763.0	  587.1	 4700.0	...
5271174	  762.9	  587.3	 4700.0	...
5271175	  762.9	  587.7	 4700.0	...
5271176	  762.9	  588.0	 4700.0	...
5271177	  762.8	  588.3	 4699.0	...
5271178	  762.7	  588.5	 4698.0	...
5271179	  762.7	  588.7	 4698.0	...
5271180	  762.7	  588.8	 4696.0	...
5271181	  762.8	  589.0	 4694.0	...
5271182	  762.9	  589.3	 4692.0	...
5271183	  763.2	  589.5	 4691.0	...
5271184	  763.4	  589.5	 4690.0	...
5271185	  763.6	  589.6	 4688.0	...
5271186	  763.7	  589.8	 4687.0	...
5271187	  763.7	  589.9	 4685.0	...
5271188	  763.8	  589.9	 4683.0	...
5271189	  763.8	  589.9	 4680.0	...
5271190	  763.9	  589.9	 4678.0	...
5271191	  763.9	  589.9	 4676.0	...
5271192	  763.8	  589.9	 4675.0	...
5271193	  763.7	  590.0	 4675.0	...
5271194	  763.6	  590.0	 4674.0	...
5271195	  763.4	  589.9	 4674.0	...
5271196	  763.3	  589.9	 4673.0	...
5271197	  763.2	  589.9	 4673.0	...
5271198	  763.2	  590.0	 4674.0	...
5271199	  763.3	  590.1	 4671.0	...
5271200	  763.5	  590.4	 4669.0	...
5271201	  763.8	  590.7	 4667.0	...
5271202	  764.2	  591.0	 4668.0	...
5271203	  764.4	  591.0	 4667.0	...
5271204	  764.5	  591.0	 4665.0	...
5271205	  764.5	  591.0	 4663.0	...
5271206	  764.4	  591.1	 4663.0	...
5271207	  764.4	  591.2	 4663.0	...
5271208	  764.4	  591.4	 4663.0	...
5271209	  764.5	  591.5	 4663.0	...
5271210	  764.6	  591.4	 4664.0	...
5271211	  764.7	  591.3	 4664.0	...
5271212	  764.8	  591.3	 4661.0	...
5271213	  764.9	  591.1	 4658.0	...
5271214	  765.2	  590.8	 4656.0	...
5271215	  765.5	  590.7	 4658.0	...
5271216	  765.8	  590.8	 4658.0	...
5271217	  766.0	  590.7	 4656.0	...
5271218	  766.2	  590.4	 4654.0	...
5271219	  766.3	  590.3	 4655.0	...
5271220	  766.3	  590.5	 4655.0	...
5271221	  766.4	  590.8	 4653.0	...
5271222	  766.4	  591.1	 4651.0	...
5271223	  766.4	  591.3	 4649.0	...
5271224	  766.5	  591.5	 4650.0	...
5271225	  766.5	  591.5	 4651.0	...
5271226	  766.5	  591.4	 4651.0	...
5271227	  766.5	  591.5	 4650.0	...
5271228	  766.6	  591.6	 4649.0	...
5271229	  766.6	  591.8	 4649.0	...
5271230	  766.6	  591.9	 4649.0	...
5271231	  766.7	  592.1	 4649.0	...
5271232	  766.7	  592.4	 4649.0	...
5271233	  766.8	  592.6	 4649.0	...
5271234	  766.8	  592.6	 4649.0	...
5271235	  766.6	  592.5	 4647.0	...
5271236	  766.2	  592.5	 4646.0	...
5271237	  765.8	  592.6	 4644.0	...
5271238	  765.6	  592.7	 4644.0	...
5271239	  765.8	  592.9	 4644.0	...
5271240	  765.9	  593.0	 4642.0	...
5271241	  765.9	  592.9	 4641.0	...
5271242	  765.9	  592.9	 4640.0	...
5271243	  765.9	  592.6	 4639.0	...
5271244	  765.9	  592.3	 4636.0	...
5271245	  765.9	  591.9	 4634.0	...
5271246	  765.8	  591.7	 4635.0	...
5271247	  765.7	  591.6	 4635.0	...
5271248	  765.5	  591.8	 4633.0	...
5271249	  765.4	  592.2	 4632.0	...
5271250	  765.4	  592.2	 4631.0	...
5271251	  765.4	  591.8	 4628.0	...
5271252	  765.3	  591.4	 4625.0	...
5271253	  765.7	  591.4	 4622.0	...
5271254	  766.0	  591.4	 4621.0	...
5271255	  766.6	  591.3	 4620.0	...
5271256	  766.8	  591.5	 4620.0	...
5271257	  767.1	  591.9	 4618.0	...
5271258	  767.1	  592.3	 4618.0	...
5271259	  767.1	  592.6	 4620.0	...
MSG	5271260 0000 _ Number On
5271260	  767.1	  593.0	 4624.0	...
5271261	  767.1	  593.5	 4627.0	...
5271262	  767.1	  593.8	 4627.0	...
5271263	  767.1	  594.2	 4624.0	...
5271264	  767.1	  594.6	 4621.0	...
5271265	  767.1	  594.8	 4617.0	...
5271266	  767.0	  594.7	 4615.0	...
5271267	  767.0	  594.6	 4614.0	...
5271268	  767.0	  594.6	 4614.0	...
5271269	  766.9	  594.4	 4613.0	...
5271270	  766.7	  594.2	 4611.0	...
5271271	  766.4	  594.1	 4609.0	...
5271272	  766.2	  593.9	 4609.0	...
5271273	  766.4	  593.7	 4609.0	...
5271274	  766.7	  593.4	 4609.0	...
5271275	  767.0	  593.1	 4609.0	...
5271276	  766.9	  592.9	 4609.0	...
5271277	  766.4	  592.8	 4609.0	...
5271278	  765.9	  592.8	 4609.0	...
5271279	  765.3	  592.8	 4608.0	...
5271280	  764.8	  592.7	 4607.0	...
5271281	  764.0	  592.6	 4606.0	...
5271282	  762.8	  592.5	 4605.0	...
5271283	  761.4	  592.7	 4603.0	...
5271284	  759.8	  592.9	 4600.0	...
5271285	  758.4	  593.0	 4597.0	...
5271286	  757.0	  592.9	 4597.0	...
5271287	  756.4	  592.4	 4596.0	...
5271288	  755.7	  591.9	 4597.0	...
5271289	  755.5	  591.4	 4597.0	...
5271290	  755.8	  591.1	 4596.0	...
5271291	  756.6	  590.8	 4594.0	...
5271292	  757.4	  590.3	 4591.0	...
5271293	  758.4	  589.8	 4590.0	...
5271294	  759.4	  589.6	 4590.0	...
5271295	  760.4	  589.8	 4590.0	...
5271296	  761.6	  590.3	 4589.0	...
5271297	  762.6	  590.5	 4589.0	...
5271298	  763.5	  590.6	 4590.0	...
5271299	  763.7	  590.6	 4591.0	...
5271300	  763.7	  590.7	 4591.0	...
5271301	  764.3	  590.7	 4590.0	...
5271302	  764.8	  590.3	 4588.0	...
5271303	  765.4	  589.8	 4587.0	...
5271304	  765.8	  589.5	 4586.0	...
5271305	  766.3	  589.5	 4586.0	...
5271306	  767.3	  589.6	 4587.0	...
5271307	  767.9	  589.8	 4589.0	...
5271308	  768.9	  589.9	 4589.0	...
5271309	  769.3	  590.0	 4586.0	...
5271310	  769.9	  590.3	 4583.0	...
5271311	  770.2	  590.6	 4580.0	...
5271312	  770.4	  591.0	 4580.0	...
5271313	  769.6	  591.2	 4580.0	...
5271314	  768.8	  591.4	 4579.0	...
5271315	  767.6	  592.0	 4578.0	...
5271316	  766.8	  592.5	 4577.0	...
5271317	  765.9	  592.9	 4576.0	...
5271318	  765.0	  593.0	 4575.0	...
5271319	  764.2	  593.0	 4575.0	...
5271320	  763.5	  592.6	 4576.0	...
5271321	  763.2	  592.2	 4576.0	...
5271322	  763.2	  591.9	 4576.0	...
5271323	  763.2	  592.0	 4576.0	...
5271324	  763.9	  592.0	 4576.0	...
5271325	  764.6	  591.9	 4575.0	...
5271326	  765.5	  591.9	 4574.0	...
5271327	  765.8	  592.0	 4572.0	...
5271328	  766.1	  592.0	 4571.0	...
5271329	  766.2	  592.0	 4571.0	...
5271330	  766.2	  592.2	 4572.0	...
5271331	  766.2	  592.4	 4573.0	...
5271332	  766.3	  592.7	 4569.0	...
5271333	  766.2	  592.9	 4564.0	...
5271334	  766.1	  592.9	 4558.0	...
5271335	  766.0	  592.9	 4558.0	...
5271336	  765.5	  593.1	 4556.0	...
5271337	  765.0	  593.3	 4555.0	...
5271338	  764.5	  593.4	 4554.0	...
5271339	  764.5	  593.4	 4553.0	...
5271340	  764.6	  593.3	 4552.0	...
5271341	  764.7	  593.2	 4550.0	...
5271342	  764.7	  593.1	 4549.0	...
5271343	  764.7	  593.0	 4549.0	...
5271344	  764.6	  593.0	 4549.0	...
5271345	  764.7	  593.1	 4550.0	...
5271346	  764.9	  593.4	 4550.0	...
5271347	  764.9	  593.6	 4550.0	...
5271348	  764.8	  594.0	 4551.0	...
5271349	  764.8	  594.5	 4553.0	...
5271350	  764.9	  595.0	 4555.0	...
5271351	  765.3	  595.2	 4556.0	...
5271352	  765.7	  595.0	 4556.0	...
5271353	  766.1	  594.8	 4556.0	...
5271354	  766.3	  594.9	 4555.0	...
5271355	  766.4	  594.9	 4554.0	...
5271356	  766.4	  595.1	 4552.0	...
5271357	  766.5	  595.2	 4552.0	...
5271358	  766.7	  595.2	 4551.0	...
5271359	  767.0	  595.2	 4551.0	...
5271360	  767.3	  595.2	 4548.0	...
5271361	  767.3	  595.2	 4545.0	...
5271362	  767.2	  595.1	 4543.0	...
5271363	  767.2	  595.0	 4543.0	...
5271364	  767.2	  594.7	 4541.0	...
5271365	  767.1	  594.1	 4540.0	...
5271366	  767.0	  593.5	 4539.0	...
5271367	  767.0	  593.2	 4538.0	...
5271368	  767.2	  593.3	 4537.0	...
5271369	  767.4	  593.3	 4535.0	...
5271370	  767.7	  593.2	 4534.0	...
5271371	  767.7	  593.1	 4530.0	...
5271372	  767.8	  592.9	 4528.0	...
5271373	  767.6	  592.8	 4526.0	...
5271374	  767.3	  592.7	 4527.0	...
5271375	  767.0	  592.7	 4527.0	...
5271376	  767.0	  592.7	 4527.0	...
5271377	  767.0	  592.5	 4525.0	...
5271378	  767.0	  592.4	 4524.0	...
5271379	  766.9	  592.3	 4522.0	...
5271380	  766.9	  592.3	 4521.0	...
5271381	  767.0	  592.2	 4520.0	...
5271382	  767.0	  592.1	 4520.0	...
5271383	  766.8	  592.2	 4520.0	...
5271384	  766.6	  592.5	 4520.0	...
5271385	  766.5	  592.8	 4520.0	...
5271386	  766.7	  593.2	 4520.0	...
5271387	  766.9	  593.4	 4520.0	...
5271388	  767.1	  593.5	 4519.0	...
5271389	  767.1	  593.5	 4519.0	...
5271390	  767.2	  593.6	 4521.0	...
5271391	  767.4	  593.9	 4524.0	...
5271392	  767.6	  594.1	 4522.0	...
5271393	  767.9	  594.4	 4520.0	...
5271394	  768.4	  594.6	 4518.0	...
5271395	  768.9	  594.8	 4518.0	...
5271396	  769.2	  594.8	 4518.0	...
5271397	  769.2	  594.7	 4517.0	...
5271398	  769.2	  594.7	 4516.0	...
5271399	  769.2	  594.5	 4516.0	...
5271400	  768.9	  594.4	 4515.0	...
5271401	  768.6	  594.7	 4512.0	...
5271402	  768.5	  595.1	 4509.0	...
5271403	  768.4	  595.5	 4507.0	...
5271404	  768.1	  595.5	 4506.0	...
5271405	  767.9	  595.4	 4506.0	...
5271406	  767.8	  595.3	 4507.0	...
5271407	  767.9	  595.3	 4508.0	...
5271408	  768.1	  594.9	 4507.0	...
5271409	  768.3	  594.4	 4505.0	...
5271410	  768.7	  594.2	 4503.0	...
5271411	  768.9	  594.5	 4500.0	...
5271412	  769.0	  594.7	 4498.0	...
5271413	  769.0	  594.6	 4495.0	...
5271414	  769.0	  594.6	 4493.0	...
5271415	  769.1	  594.9	 4494.0	...
5271416	  769.3	  595.1	 4494.0	...
5271417	  769.5	  595.2	 4495.0	...
5271418	  769.4	  595.0	 4496.0	...
5271419	  769.3	  594.5	 4495.0	...
5271420	  769.2	  594.1	 4494.0	...
5271421	  769.1	  593.8	 4492.0	...
5271422	  769.0	  593.8	 4492.0	...
5271423	  769.1	  593.7	 4491.0	...
5271424	  769.1	  593.4	 4489.0	...
5271425	  769.2	  593.2	 4488.0	...
5271426	  769.3	  593.1	 4487.0	...
5271427	  769.2	  593.1	 4485.0	...
5271428	  769.1	  593.1	 4484.0	...
5271429	  769.0	  593.1	 4483.0	...
5271430	  768.9	  593.0	 4483.0	...
5271431	  768.8	  592.9	 4483.0	...
5271432	  768.7	  592.8	 4482.0	...
5271433	  768.7	  592.8	 4480.0	...
5271434	  768.6	  592.6	 4478.0	...
5271435	  768.5	  592.5	 4478.0	...
5271436	  768.8	  592.2	 4477.0	...
5271437	  769.5	  592.2	 4476.0	...
5271438	  770.3	  592.3	 4474.0	...
5271439	  770.8	  592.5	 4474.0	...
5271440	  771.0	  592.9	 4473.0	...
5271441	  770.7	  593.3	 4471.0	...
5271442	  770.5	  593.6	 4470.0	...
5271443	  770.2	  593.6	 4469.0	...
5271444	  770.2	  593.5	 4469.0	...
5271445	  770.2	  593.5	 4469.0	...
5271446	  770.2	  593.6	 4468.0	...
5271447	  770.1	  593.8	 4468.0	...
5271448	  770.1	  594.2	 4466.0	...
5271449	  770.0	  594.6	 4464.0	...
5271450	  770.0	  594.9	 4463.0	...
5271451	  769.9	  595.0	 4463.0	...
5271452	  769.8	  595.0	 4463.0	...
5271453	  769.8	  595.1	 4462.0	...
5271454	  769.8	  595.4	 4461.0	...
5271455	  769.9	  595.8	 4461.0	...
5271456	  769.8	  596.1	 4462.0	...
5271457	  769.8	  595.7	 4463.0	...
5271458	  769.6	  595.3	 4464.0	...
5271459	  769.5	  595.0	 4464.0	...
5271460	  769.4	  595.0	 4462.0	...
5271461	  769.4	  595.0	 4460.0	...
5271462	  769.4	  595.0	 4457.0	...
5271463	  769.4	  595.0	 4456.0	...
5271464	  769.7	  594.9	 4457.0	...
5271465	  770.0	  594.8	 4459.0	...
5271466	  770.3	  595.0	 4461.0	...
5271467	  770.1	  595.5	 4459.0	...
5271468	  769.9	  596.0	 4458.0	...
5271469	  769.7	  596.2	 4458.0	...
5271470	  769.7	  596.2	 4459.0	...
5271471	  769.7	  596.1	 4460.0	...
5271472	  769.9	  596.1	 4460.0	...
5271473	  770.1	  596.4	 4460.0	...
5271474	  770.2	  596.6	 4460.0	...
5271475	  770.3	  596.6	 4459.0	...
5271476	  770.3	  596.7	 4457.0	...
5271477	  770.3	  596.9	 4454.0	...
5271478	  770.4	  597.2	 4454.0	...
5271479	  770.5	  597.4	 4455.0	...
5271480	  770.7	  597.4	 4456.0	...
5271481	  770.9	  597.6	 4453.0	...
5271482	  771.1	  597.6	 4450.0	...
5271483	  771.3	  597.6	 4447.0	...
5271484	  771.4	  597.6	 4447.0	...
5271485	  771.5	  597.3	 4448.0	...
5271486	  771.4	  597.0	 4448.0	...
5271487	  771.2	  596.6	 4447.0	...
5271488	  771.1	  596.5	 4447.0	...
5271489	  770.9	  596.5	 4443.0	...
5271490	  770.9	  596.5	 4439.0	...
5271491	  770.8	  596.6	 4435.0	...
5271492	  770.7	  596.7	 4436.0	...
5271493	  770.6	  596.8	 4437.0	...
5271494	  770.6	  597.0	 4438.0	...
5271495	  770.5	  597.2	 4437.0	...
5271496	  770.7	  597.2	 4436.0	...
5271497	  770.8	  597.0	 4436.0	...
5271498	  770.8	  596.9	 4437.0	...
5271499	  770.6	  596.9	 4439.0	...
5271500	  770.6	  597.0	 4438.0	...
5271501	  770.8	  597.2	 4439.0	...
5271502	  770.8	  597.2	 4439.0	...
5271503	  770.8	  597.3	 4439.0	...
5271504	  770.7	  597.4	 4440.0	...
5271505	  770.7	  597.5	 4438.0	...
5271506	  770.6	  597.5	 4437.0	...
5271507	  770.6	  597.1	 4434.0	...
5271508	  770.5	  596.8	 4434.0	...
5271509	  770.7	  596.3	 4434.0	...
5271510	  770.9	  596.3	 4434.0	...
5271511	  771.2	  596.2	 4434.0	...
5271512	  771.4	  596.2	 4434.0	...
5271513	  771.5	  596.0	 4434.0	...
5271514	  771.5	  595.8	 4434.0	...
5271515	  771.6	  596.1	 4434.0	...
5271516	  771.7	  596.5	 4433.0	...
5271517	  771.8	  596.8	 4432.0	...
5271518	  771.8	  596.9	 4432.0	...
5271519	  771.8	  596.9	 4432.0	...
5271520	  771.8	  597.2	 4429.0	...
5271521	  771.7	  597.6	 4426.0	...
5271522	  771.6	  597.9	 4424.0	...
5271523	  771.8	  597.8	 4427.0	...
5271524	  772.1	  597.7	 4429.0	...
5271525	  772.0	  597.7	 4429.0	...
5271526	  771.6	  597.6	 4429.0	...
5271527	  771.4	  597.6	 4429.0	...
5271528	  771.5	  597.5	 4429.0	...
5271529	  771.7	  597.6	 4429.0	...
5271530	  771.7	  597.6	 4428.0	...
5271531	  771.9	  597.7	 4428.0	...
5271532	  772.0	  597.9	 4427.0	...
5271533	  772.1	  598.0	 4427.0	...
5271534	  772.1	  598.0	 4426.0	...
5271535	  772.1	  598.1	 4426.0	...
5271536	  772.0	  598.2	 4425.0	...
5271537	  772.0	  598.2	 4424.0	...
5271538	  772.2	  598.0	 4423.0	...
5271539	  772.4	  597.4	 4423.0	...
5271540	  772.5	  596.9	 4420.0	...
5271541	  772.6	  596.4	 4416.0	...
5271542	  772.6	  596.2	 4413.0	...
5271543	  772.8	  596.0	 4412.0	...
5271544	  773.0	  595.9	 4411.0	...
5271545	  773.1	  596.0	 4409.0	...
5271546	  773.0	  596.1	 4407.0	...
5271547	  772.9	  596.3	 4406.0	...
5271548	  773.0	  596.6	 4406.0	...
5271549	  773.2	  596.7	 4405.0	...
5271550	  773.3	  596.8	 4405.0	...
5271551	  773.4	  597.2	 4404.0	...
5271552	  773.2	  597.6	 4403.0	...
5271553	  773.0	  598.0	 4402.0	...
5271554	  772.9	  598.1	 4400.0	...
5271555	  772.9	  598.3	 4399.0	...
5271556	  772.9	  598.5	 4397.0	...
5271557	  772.8	  598.6	 4397.0	...
5271558	  773.0	  598.7	 4400.0	...
5271559	  773.5	  598.8	 4402.0	...
5271560	  774.0	  598.8	 4404.0	...
5271561	  774.2	  599.0	 4403.0	...
MSG	5271562 0000 _ Number Off
5271562	  774.3	  599.2	 4401.0	...
5271563	  774.3	  599.6	 4399.0	...
5271564	  774.3	  599.9	 4398.0	...
5271565	  774.3	  599.9	 4400.0	...
5271566	  774.3	  599.6	 4401.0	...
5271567	  774.3	  598.8	 4404.0	...
5271568	  774.2	  597.8	 4404.0	...
5271569	  774.0	  596.6	 4404.0	...
5271570	  773.8	  595.5	 4403.0	...
5271571	  773.5	  594.4	 4402.0	...
5271572	  773.3	  593.1	 4401.0	...
5271573	  773.7	  591.8	 4400.0	...
5271574	  774.4	  590.3	 4397.0	...
5271575	  775.1	  588.8	 4394.0	...
5271576	  775.4	  587.4	 4390.0	...
5271577	  775.5	  586.2	 4389.0	...
5271578	  775.6	  585.4	 4388.0	...
5271579	  775.7	  584.7	 4386.0	...
5271580	  775.9	  584.3	 4384.0	...
5271581	  776.2	  584.0	 4381.0	...
5271582	  776.4	  583.9	 4380.0	...
5271583	  776.4	  584.2	 4379.0	...
5271584	  776.3	  584.7	 4378.0	...
5271585	  776.2	  585.3	 4378.0	...
5271586	  776.1	  586.0	 4379.0	...
5271587	  776.0	  586.5	 4381.0	...
5271588	  775.6	  587.0	 4382.0	...
5271589	  775.3	  587.0	 4382.0	...
5271590	  775.3	  587.0	 4382.0	...
5271591	  775.6	  586.6	 4381.0	...
5271592	  775.9	  586.2	 4380.0	...
5271593	  775.9	  585.8	 4381.0	...
5271594	  776.0	  585.9	 4383.0	...
5271595	  776.0	  585.9	 4384.0	...
5271596	  776.0	  585.9	 4385.0	...
5271597	  775.9	  586.0	 4385.0	...
5271598	  775.9	  586.7	 4385.0	...
5271599	  776.0	  587.4	 4384.0	...
5271600	  776.2	  588.0	 4384.0	...
5271601	  776.3	  588.1	 4386.0	...
5271602	  776.3	  588.5	 4389.0	...
5271603	  776.2	  588.9	 4391.0	...
5271604	  775.9	  589.6	 4391.0	...
5271605	  775.8	  590.0	 4390.0	...
5271606	  775.7	  590.5	 4389.0	...
5271607	  775.7	  590.8	 4388.0	...
5271608	  775.7	  591.0	 4386.0	...
5271609	  775.8	  591.0	 4384.0	...
5271610	  776.0	  590.9	 4384.0	...
5271611	  776.1	  590.7	 4386.0	...
5271612	  775.9	  590.6	 4388.0	...
5271613	  775.7	  590.4	 4389.0	...
5271614	  775.6	  590.3	 4389.0	...
5271615	  775.5	  590.3	 4386.0	...
5271616	  775.4	  590.3	 4383.0	...
5271617	  775.5	  590.3	 4381.0	...
5271618	  775.9	  590.3	 4383.0	...
5271619	  776.3	  590.2	 4385.0	...
5271620	  776.4	  590.3	 4386.0	...
5271621	  776.5	  590.4	 4386.0	...
5271622	  776.6	  590.5	 4386.0	...
5271623	  776.7	  590.5	 4387.0	...
5271624	  776.9	  590.6	 4387.0	...
5271625	  777.3	  590.7	 4387.0	...
5271626	  777.6	  590.6	 4386.0	...
5271627	  777.8	  590.4	 4386.0	...
5271628	  777.8	  589.9	 4384.0	...
5271629	  778.1	  589.5	 4382.0	...
5271630	  778.3	  589.2	 4379.0	...
5271631	  778.6	  588.9	 4377.0	...
5271632	  778.6	  588.7	 4375.0	...
5271633	  778.6	  588.6	 4375.0	...
5271634	  778.6	  588.4	 4375.0	...
5271635	  778.6	  588.2	 4375.0	...
5271636	  778.6	  587.9	 4376.0	...
5271637	  778.5	  587.9	 4376.0	...
5271638	  778.4	  587.8	 4376.0	...
5271639	  778.4	  587.8	 4377.0	...
5271640	  778.4	  587.8	 4377.0	...
5271641	  778.3	  587.9	 4378.0	...
5271642	  778.2	  588.1	 4378.0	...
5271643	  778.0	  588.2	 4377.0	...
5271644	  777.9	  588.3	 4376.0	...
5271645	  777.8	  588.1	 4376.0	...
5271646	  777.8	  588.0	 4376.0	...
5271647	  777.8	  588.3	 4377.0	...
5271648	  777.8	  588.7	 4377.0	...
5271649	  777.7	  588.7	 4378.0	...
5271650	  777.6	  588.4	 4378.0	...
5271651	  777.6	  588.0	 4378.0	...
5271652	  777.7	  588.1	 4378.0	...
5271653	  777.8	  588.1	 4377.0	...
5271654	  777.8	  588.1	 4377.0	...
5271655	  777.7	  588.0	 4378.0	...
5271656	  777.6	  587.9	 4379.0	...
5271657	  777.5	  588.0	 4378.0	...
5271658	  777.4	  588.4	 4379.0	...
5271659	  777.5	  588.8	 4380.0	...
5271660	  777.7	  589.1	 4381.0	...
5271661	  777.8	  589.1	 4380.0	...
5271662	  777.9	  589.1	 4379.0	...
5271663	  777.8	  589.1	 4379.0	...
5271664	  777.9	  589.1	 4379.0	...
5271665	  778.0	  589.0	 4380.0	...
5271666	  778.1	  589.1	 4380.0	...
5271667	  778.3	  589.2	 4380.0	...
5271668	  778.5	  589.3	 4380.0	...
5271669	  778.7	  589.2	 4380.0	...
5271670	  778.8	  589.2	 4381.0	...
5271671	  779.1	  589.2	 4382.0	...
5271672	  779.2	  589.3	 4382.0	...
5271673	  779.3	  589.2	 4383.0	...
5271674	  779.2	  589.1	 4384.0	...
5271675	  779.2	  589.4	 4385.0	...
5271676	  779.2	  589.7	 4386.0	...
5271677	  779.1	  590.1	 4387.0	...
5271678	  778.9	  590.1	 4385.0	...
5271679	  778.8	  590.1	 4383.0	...
5271680	  778.7	  590.0	 4382.0	...
5271681	  778.7	  589.7	 4383.0	...
5271682	  778.9	  589.5	 4383.0	...
5271683	  779.0	  589.4	 4384.0	...
5271684	  779.0	  589.2	 4385.0	...
5271685	  779.0	  589.0	 4385.0	...
5271686	  778.9	  589.0	 4385.0	...
5271687	  779.1	  589.0	 4385.0	...
5271688	  779.4	  589.1	 4386.0	...
5271689	  779.5	  589.1	 4386.0	...
5271690	  779.5	  589.4	 4385.0	...
5271691	  779.4	  589.5	 4384.0	...
5271692	  779.4	  589.6	 4384.0	...
5271693	  779.4	  589.5	 4382.0	...
5271694	  779.4	  589.4	 4381.0	...
5271695	  779.4	  589.4	 4380.0	...
5271696	  779.4	  589.4	 4380.0	...
5271697	  779.4	  589.0	 4380.0	...
5271698	  779.3	  588.7	 4381.0	...
5271699	  779.2	  588.5	 4382.0	...
5271700	  779.3	  588.6	 4383.0	...
5271701	  779.3	  588.7	 4383.0	...
5271702	  779.3	  588.6	 4384.0	...
5271703	  779.3	  588.7	 4383.0	...
5271704	  779.3	  588.9	 4383.0	...
5271705	  779.1	  588.5	 4383.0	...
5271706	  778.9	  588.1	 4383.0	...
5271707	  778.7	  587.6	 4383.0	...
5271708	  778.6	  587.7	 4383.0	...
5271709	  778.6	  587.8	 4383.0	...
5271710	  778.6	  587.9	 4382.0	...
5271711	  778.6	  587.8	 4382.0	...
5271712	  778.7	  587.8	 4384.0	...
5271713	  778.7	  587.8	 4385.0	...
5271714	  778.8	  587.8	 4385.0	...
5271715	  778.8	  587.9	 4385.0	...
5271716	  778.7	  587.8	 4387.0	...
5271717	  778.7	  587.7	 4388.0	...
5271718	  778.7	  587.7	 4390.0	...
5271719	  778.7	  587.5	 4390.0	...
5271720	  778.6	  587.2	 4390.0	...
5271721	  778.5	  587.0	 4391.0	...
5271722	  778.4	  587.0	 4391.0	...
5271723	  778.3	  587.2	 4393.0	...
5271724	  778.1	  587.5	 4394.0	...
5271725	  778.0	  587.8	 4396.0	...
5271726	  778.0	  587.8	 4398.0	...
5271727	  778.1	  587.8	 4398.0	...
5271728	  778.2	  587.8	 4397.0	...
5271729	  778.4	  587.8	 4395.0	...
5271730	  778.5	  588.1	 4397.0	...
5271731	  778.5	  588.5	 4400.0	...
5271732	  778.4	  588.5	 4405.0	...
5271733	  778.2	  588.3	 4405.0	...
5271734	  778.2	  588.1	 4406.0	...
5271735	  778.2	  588.1	 4406.0	...
5271736	  778.2	  588.2	 4406.0	...
5271737	  778.2	  588.3	 4406.0	...
5271738	  778.2	  588.3	 4407.0	...
5271739	  778.3	  588.7	 4408.0	...
5271740	  778.5	  589.0	 4410.0	...
5271741	  778.7	  589.3	 4411.0	...
5271742	  778.7	  589.3	 4410.0	...
5271743	  778.7	  589.4	 4408.0	...
5271744	  778.7	  589.4	 4409.0	...
5271745	  778.6	  589.4	 4412.0	...
5271746	  778.5	  589.3	 4415.0	...
5271747	  778.5	  589.3	 4416.0	...
5271748	  778.4	  589.3	 4415.0	...
5271749	  778.4	  589.2	 4415.0	...
5271750	  778.3	  589.2	 4415.0	...
5271751	  778.4	  589.3	 4416.0	...
5271752	  778.4	  589.4	 4416.0	...
5271753	  778.6	  589.5	 4416.0	...
5271754	  778.8	  589.8	 4417.0	...
5271755	  778.9	  590.1	 4418.0	...
5271756	  779.1	  590.4	 4419.0	...
5271757	  779.2	  590.1	 4419.0	...
5271758	  779.3	  589.9	 4418.0	...
5271759	  779.3	  589.7	 4418.0	...
5271760	  779.4	  589.7	 4418.0	...
5271761	  779.1	  589.7	 4418.0	...
5271762	  778.8	  589.6	 4418.0	...
5271763	  778.3	  589.5	 4418.0	...
5271764	  778.1	  589.3	 4418.0	...
5271765	  777.9	  588.9	 4418.0	...
5271766	  777.9	  588.6	 4419.0	...
5271767	  777.9	  588.4	 4420.0	...
5271768	  777.9	  588.4	 4421.0	...
5271769	  777.8	  588.3	 4422.0	...
5271770	  777.8	  588.3	 4422.0	...
5271771	  777.8	  588.1	 4423.0	...
5271772	  777.9	  588.1	 4423.0	...
5271773	  777.9	  587.7	 4423.0	...
MSG	5271774 0000 _ Number On
5271774	  778.0	  587.3	 4426.0	...
5271775	  778.0	  586.9	 4429.0	...
5271776	  778.0	  586.7	 4431.0	...
5271777	  778.0	  586.5	 4430.0	...
5271778	  778.0	  586.2	 4432.0	...
5271779	  777.8	  586.2	 4434.0	...
5271780	  777.6	  586.4	 4437.0	...
5271781	  777.8	  586.8	 4438.0	...
5271782	  778.0	  586.9	 4438.0	...
5271783	  778.1	  587.0	 4439.0	...
5271784	  777.8	  587.0	 4441.0	...
5271785	  777.6	  587.0	 4442.0	...
5271786	  777.5	  587.0	 4443.0	...
5271787	  777.5	  586.9	 4444.0	...
5271788	  777.5	  586.9	 4447.0	...
5271789	  777.5	  587.1	 4449.0	...
5271790	  777.4	  587.2	 4450.0	...
5271791	  777.2	  587.3	 4450.0	...
5271792	  777.3	  587.2	 4450.0	...
5271793	  777.4	  587.6	 4450.0	...
5271794	  777.5	  588.0	 4450.0	...
5271795	  777.5	  588.5	 4451.0	...
5271796	  777.4	  588.7	 4452.0	...
5271797	  777.4	  588.8	 4454.0	...
5271798	  777.6	  588.9	 4455.0	...
5271799	  777.9	  589.0	 4456.0	...
5271800	  778.2	  589.2	 4456.0	...
5271801	  778.0	  589.3	 4456.0	...
5271802	  777.8	  589.5	 4457.0	...
5271803	  777.5	  589.8	 4459.0	...
5271804	  777.5	  590.1	 4461.0	...
5271805	  777.5	  590.2	 4463.0	...
5271806	  777.6	  590.2	 4463.0	...
5271807	  777.7	  590.5	 4463.0	...
5271808	  777.7	  590.7	 4465.0	...
5271809	  777.7	  590.9	 4467.0	...
5271810	  777.8	  590.9	 4469.0	...
5271811	  778.1	  591.2	 4468.0	...
5271812	  778.3	  591.6	 4470.0	...
5271813	  778.3	  592.0	 4472.0	...
5271814	  778.3	  592.0	 4474.0	...
5271815	  778.3	  591.9	 4474.0	...
5271816	  778.2	  591.8	 4474.0	...
5271817	  778.2	  591.7	 4473.0	...
5271818	  778.2	  591.7	 4476.0	...
5271819	  778.3	  591.6	 4478.0	...
5271820	  778.4	  591.6	 4481.0	...
5271821	  778.5	  591.2	 4481.0	...
5271822	  778.5	  590.9	 4481.0	...
5271823	  778.5	  590.4	 4481.0	...
5271824	  778.5	  590.4	 4482.0	...
5271825	  778.3	  590.4	 4481.0	...
5271826	  778.2	  590.4	 4480.0	...
5271827	  778.1	  590.3	 4478.0	...
5271828	  778.0	  589.9	 4477.0	...
5271829	  777.9	  589.6	 4477.0	...
5271830	  777.7	  589.3	 4476.0	...
5271831	  777.6	  589.2	 4476.0	...
5271832	  777.6	  588.9	 4475.0	...
5271833	  777.7	  588.7	 4478.0	...
5271834	  777.8	  588.6	 4482.0	...
5271835	  777.9	  588.6	 4485.0	...
5271836	  778.0	  588.6	 4486.0	...
5271837	  778.1	  588.7	 4486.0	...
5271838	  778.1	  588.8	 4485.0	...
5271839	  778.1	  588.6	 4485.0	...
5271840	  778.1	  588.3	 4487.0	...
5271841	  778.3	  588.2	 4489.0	...
5271842	  778.5	  588.4	 4491.0	...
5271843	  778.7	  588.6	 4492.0	...
5271844	  778.7	  588.7	 4494.0	...
5271845	  778.7	  588.8	 4495.0	...
5271846	  778.7	  588.9	 4496.0	...
5271847	  778.6	  588.8	 4496.0	...
5271848	  778.6	  588.7	 4499.0	...
5271849	  778.4	  588.7	 4502.0	...
5271850	  778.3	  588.7	 4505.0	...
5271851	  778.5	  588.8	 4505.0	...
5271852	  778.9	  588.8	 4505.0	...
5271853	  779.2	  588.9	 4505.0	...
5271854	  779.1	  588.8	 4504.0	...
5271855	  778.9	  588.8	 4504.0	...
5271856	  778.9	  588.8	 4504.0	...
5271857	  778.9	  588.9	 4504.0	...
5271858	  778.8	  589.1	 4504.0	...
5271859	  778.8	  589.4	 4507.0	...
5271860	  779.0	  589.9	 4510.0	...
5271861	  779.1	  590.3	 4513.0	...
5271862	  779.3	  590.6	 4514.0	...
5271863	  779.3	  590.8	 4514.0	...
5271864	  779.2	  590.8	 4514.0	...
5271865	  779.1	  590.9	 4514.0	...
5271866	  779.2	  591.0	 4518.0	...
5271867	  779.4	  591.0	 4522.0	...
5271868	  779.4	  591.0	 4527.0	...
5271869	  779.2	  590.9	 4525.0	...
5271870	  779.0	  590.7	 4525.0	...
5271871	  778.7	  590.6	 4524.0	...
5271872	  778.5	  590.7	 4524.0	...
5271873	  778.4	  591.0	 4524.0	...
5271874	  778.5	  591.3	 4525.0	...
5271875	  778.7	  591.6	 4525.0	...
5271876	  778.8	  591.5	 4527.0	...
5271877	  779.0	  591.7	 4528.0	...
5271878	  779.1	  591.8	 4531.0	...
5271879	  779.2	  591.9	 4532.0	...
5271880	  779.0	  591.5	 4533.0	...
5271881	  779.0	  591.1	 4531.0	...
5271882	  779.1	  590.8	 4530.0	...
5271883	  779.1	  590.7	 4529.0	...
5271884	  779.0	  590.7	 4528.0	...
5271885	  778.8	  590.8	 4527.0	...
5271886	  778.7	  590.6	 4526.0	...
5271887	  778.6	  590.4	 4526.0	...
5271888	  778.4	  590.3	 4526.0	...
5271889	  778.3	  590.3	 4529.0	...
5271890	  778.4	  590.5	 4533.0	...
5271891	  778.5	  590.9	 4537.0	...
5271892	  778.6	  591.2	 4539.0	...
5271893	  778.7	  591.4	 4540.0	...
5271894	  779.0	  591.2	 4542.0	...
5271895	  779.3	  591.1	 4544.0	...
5271896	  779.7	  590.9	 4546.0	...
5271897	  779.7	  590.8	 4548.0	...
5271898	  779.6	  590.7	 4548.0	...
5271899	  779.5	  590.7	 4548.0	...
5271900	  779.4	  590.7	 4548.0	...
5271901	  779.3	  590.7	 4548.0	...
5271902	  779.1	  590.9	 4549.0	...
5271903	  778.8	  591.1	 4551.0	...
5271904	  778.5	  591.2	 4552.0	...
5271905	  778.5	  591.2	 4553.0	...
5271906	  778.5	  591.2	 4553.0	...
5271907	  778.6	  591.1	 4555.0	...
5271908	  778.8	  590.9	 4556.0	...
5271909	  779.0	  590.7	 4557.0	...
5271910	  779.1	  590.6	 4556.0	...
5271911	  779.2	  590.5	 4558.0	...
5271912	  779.2	  590.4	 4561.0	...
5271913	  779.3	  590.2	 4563.0	...
5271914	  779.3	  590.1	 4563.0	...
5271915	  779.3	  590.0	 4563.0	...
5271916	  779.4	  590.0	 4564.0	...
5271917	  779.6	  590.2	 4566.0	...
5271918	  779.8	  590.5	 4568.0	...
5271919	  779.7	  590.9	 4568.0	...
5271920	  779.5	  591.0	 4568.0	...
5271921	  779.2	  591.2	 4569.0	...
5271922	  779.2	  591.3	 4571.0	...
5271923	  779.4	  591.5	 4573.0	...
5271924	  779.7	  591.6	 4575.0	...
5271925	  779.9	  591.5	 4575.0	...
5271926	  779.9	  591.4	 4575.0	...
5271927	  779.9	  591.2	 4575.0	...
5271928	  779.9	  591.1	 4577.0	...
5271929	  779.8	  591.0	 4581.0	...
5271930	  779.6	  590.9	 4584.0	...
5271931	  779.5	  590.9	 4587.0	...
5271932	  779.4	  590.8	 4587.0	...
5271933	  779.2	  590.8	 4587.0	...
5271934	  779.1	  590.7	 4588.0	...
5271935	  779.0	  590.7	 4589.0	...
5271936	  779.1	  590.7	 4590.0	...
5271937	  779.1	  590.6	 4590.0	...
5271938	  779.0	  590.7	 4590.0	...
5271939	  779.0	  590.9	 4590.0	...
5271940	  779.1	  591.3	 4590.0	...
5271941	  779.3	  591.9	 4590.0	...
5271942	  779.4	  592.4	 4591.0	...
5271943	  779.5	  592.6	 4592.0	...
5271944	  779.5	  592.6	 4594.0	...
5271945	  779.2	  592.6	 4594.0	...
5271946	  778.9	  592.5	 4593.0	...
5271947	  778.6	  592.3	 4593.0	...
5271948	  778.5	  592.2	 4593.0	...
5271949	  778.4	  592.1	 4595.0	...
5271950	  778.5	  592.1	 4598.0	...
5271951	  778.5	  592.2	 4599.0	...
5271952	  778.4	  592.4	 4597.0	...
5271953	  778.3	  592.6	 4596.0	...
5271954	  778.4	  592.7	 4598.0	...
5271955	  778.5	  592.8	 4600.0	...
5271956	  778.6	  592.8	 4603.0	...
5271957	  778.5	  592.9	 4604.0	...
5271958	  778.5	  592.8	 4605.0	...
5271959	  778.5	  592.6	 4604.0	...
5271960	  778.6	  593.0	 4604.0	...
5271961	  778.7	  593.4	 4604.0	...
5271962	  778.9	  593.8	 4604.0	...
5271963	  778.9	  593.8	 4608.0	...
5271964	  779.0	  593.7	 4612.0	...
5271965	  778.9	  593.6	 4616.0	...
5271966	  778.9	  593.4	 4616.0	...
5271967	  778.9	  593.1	 4616.0	...
5271968	  779.0	  592.9	 4617.0	...
5271969	  779.1	  592.7	 4618.0	...
5271970	  779.2	  592.6	 4618.0	...
5271971	  779.1	  592.5	 4619.0	...
5271972	  778.9	  592.5	 4619.0	...
5271973	  778.6	  592.6	 4618.0	...
5271974	  778.5	  592.5	 4618.0	...
5271975	  778.5	  592.3	 4617.0	...
5271976	  778.6	  592.1	 4619.0	...
5271977	  778.6	  592.2	 4621.0	...
5271978	  778.6	  592.2	 4626.0	...
5271979	  778.6	  592.5	 4629.0	...
5271980	  778.4	  592.7	 4632.0	...
5271981	  778.2	  592.8	 4632.0	...
5271982	  778.0	  592.7	 4632.0	...
5271983	  778.0	  592.7	 4633.0	...
5271984	  777.9	  592.7	 4634.0	...
5271985	  777.4	  592.6	 4635.0	...
5271986	  776.9	  592.5	 4636.0	...
5271987	  776.3	  592.4	 4635.0	...
5271988	  776.2	  592.5	 4634.0	...
5271989	  776.2	  592.5	 4634.0	...
5271990	  776.2	  592.5	 4633.0	...
5271991	  775.9	  592.6	 4633.0	...
5271992	  775.7	  593.0	 4633.0	...
5271993	  775.6	  593.3	 4634.0	...
5271994	  775.7	  593.5	 4635.0	...
5271995	  776.0	  593.7	 4635.0	...
5271996	  776.2	  593.9	 4636.0	...
5271997	  776.4	  594.2	 4638.0	...
5271998	  776.4	  594.3	 4639.0	...
5271999	  776.3	  594.6	 4641.0	...
5272000	  776.3	  594.9	 4642.0	...
5272001	  776.3	  595.3	 4642.0	...
5272002	  776.3	  595.4	 4642.0	...
5272003	  776.3	  595.2	 4641.0	...
5272004	  776.4	  595.2	 4640.0	...
5272005	  776.4	  595.2	 4640.0	...
5272006	  776.5	  595.0	 4644.0	...
5272007	  776.4	  594.7	 4648.0	...
5272008	  776.3	  594.5	 4650.0	...
5272009	  776.5	  594.9	 4650.0	...
5272010	  776.7	  595.2	 4651.0	...
5272011	  776.8	  595.5	 4652.0	...
5272012	  776.7	  595.4	 4652.0	...
5272013	  776.6	  595.3	 4654.0	...
5272014	  776.6	  595.6	 4655.0	...
5272015	  776.9	  595.8	 4656.0	...
5272016	  777.3	  596.1	 4655.0	...
5272017	  777.7	  596.0	 4654.0	...
5272018	  777.9	  595.9	 4654.0	...
5272019	  778.1	  595.9	 4655.0	...
5272020	  778.1	  595.7	 4654.0	...
5272021	  778.0	  595.3	 4653.0	...
5272022	  777.8	  594.9	 4652.0	...
5272023	  777.6	  594.8	 4651.0	...
5272024	  777.5	  594.9	 4651.0	...
5272025	  777.4	  594.9	 4651.0	...
5272026	  777.4	  594.8	 4652.0	...
5272027	  777.5	  594.7	 4653.0	...
5272028	  777.6	  594.9	 4654.0	...
5272029	  777.6	  595.1	 4653.0	...
5272030	  777.7	  595.3	 4654.0	...
5272031	  777.8	  595.3	 4657.0	...
5272032	  777.8	  595.3	 4659.0	...
5272033	  777.8	  595.3	 4664.0	...
5272034	  777.7	  595.3	 4666.0	...
5272035	  777.6	  595.3	 4668.0	...
5272036	  777.6	  595.2	 4668.0	...
5272037	  777.5	  595.0	 4669.0	...
5272038	  777.3	  594.8	 4670.0	...
5272039	  777.2	  594.7	 4671.0	...
5272040	  777.1	  594.9	 4670.0	...
5272041	  777.1	  595.1	 4670.0	...
5272042	  777.2	  595.2	 4670.0	...
5272043	  777.2	  595.1	 4671.0	...
5272044	  777.1	  595.0	 4673.0	...
5272045	  776.9	  594.9	 4676.0	...
5272046	  776.7	  594.9	 4680.0	...
5272047	  776.6	  594.9	 4683.0	...
5272048	  776.4	  594.7	 4684.0	...
5272049	  775.7	  594.5	 4684.0	...
5272050	  775.2	  594.3	 4683.0	...
5272051	  774.7	  594.3	 4683.0	...
5272052	  774.7	  594.0	 4683.0	...
5272053	  774.6	  593.5	 4685.0	...
5272054	  774.3	  592.9	 4691.0	...
5272055	  774.0	  592.4	 4696.0	...
5272056	  773.8	  592.1	 4700.0	...
5272057	  773.8	  592.2	 4700.0	...
5272058	  773.8	  592.3	 4701.0	...
5272059	  773.6	  592.1	 4701.0	...
5272060	  773.5	  591.7	 4703.0	...
5272061	  773.6	  591.6	 4704.0	...
5272062	  773.8	  592.0	 4702.0	...
5272063	  774.0	  592.4	 4698.0	...
5272064	  774.0	  592.5	 4696.0	...
5272065	  773.6	  592.4	 4697.0	...
5272066	  773.3	  592.4	 4698.0	...
5272067	  773.0	  592.4	 4697.0	...
5272068	  773.0	  592.6	 4697.0	...
5272069	  772.6	  592.7	 4697.0	...
5272070	  771.9	  592.6	 4697.0	...
5272071	  770.9	  592.5	 4697.0	...
5272072	  770.1	  592.4	 4697.0	...
5272073	  769.9	  592.7	 4698.0	...
5272074	  770.0	  592.8	 4698.0	...
5272075	  770.4	  593.1	 4698.0	...
5272076	  770.7	  593.6	 4698.0	...
5272077	  771.2	  593.9	 4699.0	...
5272078	  771.6	  594.0	 4700.0	...
5272079	  771.8	  593.9	 4701.0	...
MSG	5272080 0000 _ Number Off
5272080	  771.8	  593.7	 4703.0	...
5272081	  771.8	  593.5	 4704.0	...
5272082	  772.0	  593.3	 4706.0	...
5272083	  772.2	  593.3	 4707.0	...
5272084	  772.3	  593.3	 4707.0	...
5272085	  772.3	  593.3	 4705.0	...
5272086	  772.3	  593.1	 4704.0	...
5272087	  772.3	  593.0	 4703.0	...
5272088	  772.1	  592.9	 4703.0	...
5272089	  771.9	  592.9	 4704.0	...
5272090	  771.8	  593.1	 4704.0	...
5272091	  772.0	  593.3	 4705.0	...
5272092	  772.0	  593.4	 4705.0	...
5272093	  771.8	  593.4	 4704.0	...
5272094	  771.7	  593.5	 4704.0	...
5272095	  771.7	  593.5	 4706.0	...
5272096	  771.7	  593.6	 4708.0	...
5272097	  771.8	  593.6	 4712.0	...
5272098	  771.6	  593.5	 4713.0	...
5272099	  771.4	  593.4	 4716.0	...
5272100	  771.3	  593.4	 4717.0	...
5272101	  771.4	  593.4	 4716.0	...
5272102	  771.5	  593.6	 4714.0	...
5272103	  771.6	  593.7	 4711.0	...
5272104	  771.8	  593.9	 4712.0	...
5272105	  771.9	  594.0	 4713.0	...
5272106	  771.9	  594.1	 4714.0	...
5272107	  771.9	  594.1	 4714.0	...
5272108	  771.8	  594.1	 4715.0	...
5272109	  771.9	  594.0	 4716.0	...
5272110	  772.1	  593.7	 4718.0	...
5272111	  772.2	  593.3	 4719.0	...
5272112	  772.2	  593.1	 4719.0	...
5272113	  772.3	  593.2	 4719.0	...
5272114	  772.4	  593.3	 4719.0	...
5272115	  772.1	  593.6	 4722.0	...
5272116	  771.7	  593.9	 4725.0	...
5272117	  771.4	  594.1	 4729.0	...
5272118	  771.4	  594.2	 4729.0	...
5272119	  771.4	  594.1	 4729.0	...
5272120	  771.3	  594.0	 4728.0	...
5272121	  771.2	  593.9	 4727.0	...
5272122	  771.1	  593.9	 4726.0	...
5272123	  771.1	  594.0	 4727.0	...
5272124	  771.1	  594.1	 4730.0	...
5272125	  771.2	  594.2	 4733.0	...
5272126	  771.3	  594.1	 4735.0	...
5272127	  771.4	  593.9	 4735.0	...
5272128	  771.3	  593.9	 4736.0	...
5272129	  771.5	  593.9	 4736.0	...
5272130	  771.6	  594.0	 4736.0	...
5272131	  771.7	  593.9	 4735.0	...
5272132	  771.4	  593.8	 4735.0	...
5272133	  771.2	  593.7	 4735.0	...
5272134	  771.0	  593.6	 4735.0	...
5272135	  771.0	  593.5	 4736.0	...
5272136	  771.1	  593.6	 4738.0	...
5272137	  771.2	  593.6	 4739.0	...
5272138	  771.2	  593.6	 4739.0	...
5272139	  771.3	  593.5	 4740.0	...
5272140	  771.3	  593.5	 4740.0	...
5272141	  771.1	  593.5	 4740.0	...
5272142	  770.9	  593.6	 4740.0	...
5272143	  770.7	  593.8	 4741.0	...
5272144	  770.5	  594.0	 4742.0	...
5272145	  770.4	  594.2	 4744.0	...
5272146	  770.3	  594.3	 4747.0	...
5272147	  770.3	  594.3	 4747.0	...
5272148	  770.4	  594.2	 4744.0	...
5272149	  770.5	  594.2	 4741.0	...
5272150	  770.6	  594.2	 4742.0	...
5272151	  770.6	  594.4	 4744.0	...
5272152	  770.5	  594.3	 4746.0	...
5272153	  770.5	  594.0	 4747.0	...
5272154	  770.5	  593.8	 4749.0	...
5272155	  770.5	  593.7	 4750.0	...
5272156	  770.5	  593.7	 4750.0	...
5272157	  770.5	  593.6	 4749.0	...
5272158	  770.6	  593.5	 4748.0	...
5272159	  770.7	  593.5	 4747.0	...
5272160	  770.7	  593.5	 4748.0	...
5272161	  770.6	  593.5	 4748.0	...
5272162	  770.5	  593.5	 4748.0	...
5272163	  770.5	  593.5	 4748.0	...
5272164	  770.4	  593.5	 4748.0	...
5272165	  770.3	  593.4	 4748.0	...
5272166	  770.3	  593.3	 4748.0	...
5272167	  770.3	  593.2	 4749.0	...
5272168	  770.3	  593.2	 4750.0	...
5272169	  770.2	  593.1	 4751.0	...
5272170	  770.2	  593.0	 4750.0	...
5272171	  770.1	  593.0	 4750.0	...
5272172	  770.0	  592.7	 4751.0	...
5272173	  770.0	  592.3	 4749.0	...
5272174	  770.0	  592.0	 4746.0	...
5272175	  770.0	  592.0	 4745.0	...
5272176	  770.0	  592.0	 4747.0	...
5272177	  769.8	  592.0	 4748.0	...
5272178	  769.7	  591.9	 4749.0	...
5272179	  769.7	  591.8	 4750.0	...
5272180	  769.7	  592.0	 4750.0	...
5272181	  769.7	  592.2	 4750.0	...
5272182	  769.7	  592.5	 4750.0	...
5272183	  769.8	  592.6	 4750.0	...
5272184	  769.8	  592.5	 4751.0	...
5272185	  769.7	  592.4	 4752.0	...
5272186	  769.5	  592.3	 4752.0	...
5272187	  769.3	  592.4	 4752.0	...
5272188	  769.2	  592.2	 4752.0	...
5272189	  769.1	  592.1	 4753.0	...
5272190	  769.0	  592.3	 4754.0	...
5272191	  768.7	  592.6	 4755.0	...
5272192	  768.4	  592.8	 4756.0	...
5272193	  768.0	  592.7	 4757.0	...
5272194	  767.7	  592.7	 4758.0	...
5272195	  767.7	  592.7	 4758.0	...
5272196	  768.1	  592.7	 4757.0	...
5272197	  768.4	  592.7	 4755.0	...
5272198	  768.5	  592.6	 4755.0	...
5272199	  768.3	  592.5	 4756.0	...
5272200	  768.2	  592.3	 4758.0	...
5272201	  768.1	  592.2	 4759.0	...
5272202	  767.8	  592.2	 4757.0	...
5272203	  767.6	  592.3	 4755.0	...
5272204	  767.6	  592.4	 4754.0	...
5272205	  767.9	  592.5	 4753.0	...
5272206	  768.2	  592.5	 4753.0	...
5272207	  768.2	  592.6	 4754.0	...
5272208	  768.4	  592.6	 4755.0	...
5272209	  768.6	  592.4	 4759.0	...
5272210	  768.7	  592.2	 4763.0	...
5272211	  768.6	  592.1	 4765.0	...
5272212	  768.4	  592.3	 4766.0	...
5272213	  768.3	  592.5	 4764.0	...
5272214	  768.3	  592.5	 4760.0	...
5272215	  768.2	  592.4	 4756.0	...
5272216	  768.2	  592.3	 4755.0	...
5272217	  768.1	  592.3	 4757.0	...
5272218	  768.1	  592.3	 4759.0	...
5272219	  768.1	  592.3	 4759.0	...
5272220	  768.3	  592.4	 4760.0	...
5272221	  768.5	  592.5	 4762.0	...
5272222	  768.8	  592.6	 4764.0	...
5272223	  768.9	  592.5	 4765.0	...
5272224	  768.9	  592.4	 4766.0	...
5272225	  768.7	  592.4	 4767.0	...
5272226	  768.6	  592.4	 4767.0	...
5272227	  768.7	  592.4	 4769.0	...
5272228	  768.8	  592.3	 4770.0	...
5272229	  768.9	  592.3	 4771.0	...
5272230	  768.9	  592.6	 4771.0	...
5272231	  768.9	  593.0	 4771.0	...
5272232	  769.0	  593.2	 4770.0	...
5272233	  769.1	  593.0	 4771.0	...
5272234	  769.1	  592.8	 4773.0	...
5272235	  769.3	  592.7	 4774.0	...
5272236	  769.6	  593.2	 4778.0	...
5272237	  769.4	  593.9	 4781.0	...
5272238	  769.0	  594.6	 4783.0	...
5272239	  768.7	  594.4	 4783.0	...
5272240	  768.8	  594.2	 4782.0	...
5272241	  768.8	  594.1	 4782.0	...
5272242	  768.9	  594.3	 4782.0	...
5272243	  769.1	  594.4	 4782.0	...
5272244	  769.3	  594.6	 4781.0	...
5272245	  769.4	  594.7	 4781.0	...
5272246	  769.3	  594.8	 4783.0	...
5272247	  769.3	  594.9	 4784.0	...
5272248	  769.1	  595.0	 4787.0	...
5272249	  768.9	  595.1	 4788.0	...
5272250	  768.6	  595.1	 4788.0	...
5272251	  768.6	  594.7	 4788.0	...
5272252	  768.6	  594.5	 4787.0	...
5272253	  768.5	  594.3	 4786.0	...
5272254	  768.4	  594.5	 4785.0	...
5272255	  768.3	  594.6	 4787.0	...
5272256	  768.5	  594.7	 4788.0	...
5272257	  768.7	  594.8	 4790.0	...
5272258	  768.9	  594.9	 4790.0	...
5272259	  769.0	  594.8	 4789.0	...
5272260	  768.9	  594.7	 4789.0	...
5272261	  768.7	  594.8	 4790.0	...
5272262	  768.6	  594.9	 4790.0	...
5272263	  768.6	  594.9	 4791.0	...
5272264	  768.5	  594.9	 4792.0	...
5272265	  768.5	  594.9	 4794.0	...
5272266	  768.4	  594.9	 4796.0	...
5272267	  768.3	  594.9	 4796.0	...
5272268	  768.3	  595.0	 4796.0	...
5272269	  768.3	  595.1	 4797.0	...
5272270	  768.4	  595.1	 4798.0	...
5272271	  768.5	  595.1	 4800.0	...
5272272	  768.5	  595.1	 4798.0	...
5272273	  768.4	  595.0	 4795.0	...
5272274	  768.3	  595.1	 4792.0	...
5272275	  768.2	  595.3	 4793.0	...
5272276	  767.9	  595.6	 4793.0	...
5272277	  767.5	  595.8	 4794.0	...
5272278	  767.0	  595.8	 4796.0	...
5272279	  767.1	  595.8	 4798.0	...
5272280	  767.4	  595.9	 4798.0	...
5272281	  767.6	  596.0	 4795.0	...
5272282	  767.8	  596.1	 4796.0	...
5272283	  767.8	  596.0	 4799.0	...
5272284	  767.8	  595.8	 4802.0	...
5272285	  767.8	  595.6	 4801.0	...
5272286	  768.0	  595.6	 4799.0	...
5272287	  768.3	  595.3	 4797.0	...
5272288	  768.1	  595.0	 4797.0	...
5272289	  767.7	  594.9	 4797.0	...
5272290	  767.4	  594.9	 4798.0	...
5272291	  767.5	  595.0	 4797.0	...
5272292	  767.6	  595.2	 4797.0	...
5272293	  767.6	  595.6	 4798.0	...
5272294	  767.5	  595.9	 4799.0	...
5272295	  767.4	  595.9	 4799.0	...
5272296	  767.4	  595.9	 4799.0	...
5272297	  767.5	  595.6	 4799.0	...
5272298	  767.6	  595.0	 4798.0	...
5272299	  767.8	  594.4	 4798.0	...
5272300	  767.8	  594.2	 4798.0	...
5272301	  767.6	  594.4	 4799.0	...
5272302	  767.0	  594.2	 4799.0	...
5272303	  766.5	  593.8	 4800.0	...
5272304	  766.2	  593.6	 4800.0	...
5272305	  766.3	  593.8	 4800.0	...
5272306	  766.4	  594.2	 4801.0	...
5272307	  766.5	  594.4	 4802.0	...
5272308	  766.5	  594.1	 4803.0	...
5272309	  766.5	  593.6	 4805.0	...
5272310	  766.4	  593.4	 4806.0	...
5272311	  766.5	  593.6	 4805.0	...
5272312	  766.6	  593.9	 4803.0	...
5272313	  766.8	  593.9	 4801.0	...
5272314	  766.8	  593.8	 4801.0	...
5272315	  766.8	  593.9	 4801.0	...
5272316	  766.6	  594.0	 4803.0	...
5272317	  766.4	  594.0	 4805.0	...
5272318	  766.3	  594.2	 4806.0	...
5272319	  766.2	  594.4	 4806.0	...
5272320	  766.1	  594.6	 4806.0	...
5272321	  766.1	  594.8	 4805.0	...
5272322	  766.1	  595.0	 4804.0	...
5272323	  766.1	  595.4	 4802.0	...
5272324	  766.3	  595.6	 4803.0	...
5272325	  766.5	  595.8	 4805.0	...
5272326	  766.7	  596.0	 4809.0	...
5272327	  766.7	  596.2	 4810.0	...
5272328	  766.8	  596.3	 4812.0	...
5272329	  767.0	  596.2	 4811.0	...
5272330	  767.3	  596.3	 4811.0	...
5272331	  767.5	  596.9	 4810.0	...
5272332	  767.9	  597.5	 4810.0	...
5272333	  768.3	  598.0	 4811.0	...
5272334	  768.6	  598.0	 4811.0	...
5272335	  769.1	  597.9	 4812.0	...
5272336	  769.8	  597.8	 4812.0	...
5272337	  770.9	  597.6	 4812.0	...
5272338	  771.8	  597.5	 4812.0	...
5272339	  772.5	  597.2	 4813.0	...
5272340	  773.1	  597.0	 4813.0	...
5272341	  773.3	  596.9	 4815.0	...
5272342	  773.6	  597.1	 4816.0	...
5272343	  773.6	  597.3	 4817.0	...
5272344	  773.6	  597.4	 4818.0	...
5272345	  773.4	  597.7	 4818.0	...
5272346	  773.1	  598.4	 4818.0	...
5272347	  772.9	  599.0	 4817.0	...
5272348	  772.9	  599.0	 4816.0	...
5272349	  772.4	  598.7	 4815.0	...
5272350	  771.9	  598.4	 4814.0	...
5272351	  771.4	  598.8	 4814.0	...
5272352	  771.5	  599.0	 4814.0	...
5272353	  771.5	  599.3	 4815.0	...
5272354	  771.4	  599.5	 4816.0	...
5272355	  771.3	  599.9	 4817.0	...
5272356	  770.7	  600.4	 4819.0	...
5272357	  770.2	  600.7	 4820.0	...
5272358	  769.6	  601.0	 4821.0	...
5272359	  769.2	  601.5	 4820.0	...
5272360	  768.9	  601.9	 4821.0	...
5272361	  768.7	  602.3	 4822.0	...
5272362	  768.9	  602.1	 4822.0	...
5272363	  769.1	  601.8	 4822.0	...
5272364	  769.0	  601.4	 4823.0	...
5272365	  768.9	  601.2	 4823.0	...
5272366	  769.1	  600.7	 4823.0	...
5272367	  769.5	  600.2	 4823.0	...
5272368	  770.1	  599.7	 4822.0	...
5272369	  770.2	  599.8	 4820.0	...
5272370	  770.4	  599.8	 4819.0	...
5272371	  770.4	  599.8	 4821.0	...
5272372	  770.4	  599.7	 4823.0	...
5272373	  770.5	  599.8	 4824.0	...
5272374	  770.5	  599.8	 4823.0	...
5272375	  770.4	  599.9	 4819.0	...
5272376	  770.4	  599.9	 4817.0	...
5272377	  770.4	  599.9	 4817.0	...
5272378	  770.5	  599.9	 4819.0	...
5272379	  770.4	  600.0	 4819.0	...
5272380	  770.1	  600.1	 4817.0	...
5272381	  770.0	  600.2	 4815.0	...
5272382	  769.9	  600.2	 4815.0	...
5272383	  769.9	  600.2	 4814.0	...
5272384	  769.9	  600.1	 4814.0	...
5272385	  770.0	  600.0	 4814.0	...
5272386	  770.0	  600.0	 4815.0	...
5272387	  770.1	  600.3	 4816.0	...
5272388	  770.1	  600.5	 4817.0	...
5272389	  770.1	  600.6	 4817.0	...
5272390	  770.2	  600.6	 4818.0	...
5272391	  770.1	  600.5	 4818.0	...
5272392	  770.0	  600.5	 4819.0	...
5272393	  769.9	  600.5	 4819.0	...
5272394	  769.9	  600.5	 4819.0	...
5272395	  770.0	  600.5	 4819.0	...
5272396	  770.1	  600.5	 4819.0	...
5272397	  770.2	  600.5	 4820.0	...
5272398	  770.3	  600.5	 4820.0	...
5272399	  770.2	  600.5	 4818.0	...
5272400	  770.2	  600.5	 4816.0	...
5272401	  770.2	  600.4	 4815.0	...
5272402	  770.3	  600.3	 4815.0	...
5272403	  770.4	  600.3	 4815.0	...
5272404	  770.4	  600.3	 4815.0	...
5272405	  770.3	  600.4	 4816.0	...
5272406	  770.2	  600.5	 4817.0	...
5272407	  770.3	  600.5	 4817.0	...
5272408	  770.4	  600.5	 4816.0	...
5272409	  770.5	  600.7	 4815.0	...
5272410	  770.6	  600.8	 4812.0	...
5272411	  770.7	  600.9	 4811.0	...
5272412	  770.7	  601.0	 4809.0	...
5272413	  770.7	  601.0	 4810.0	...
5272414	  770.8	  601.1	 4811.0	...
5272415	  770.8	  601.1	 4812.0	...
5272416	  770.9	  601.1	 4813.0	...
5272417	  770.9	  601.0	 4812.0	...
5272418	  770.8	  600.9	 4810.0	...
5272419	  770.8	  600.6	 4808.0	...
5272420	  770.7	  600.5	 4807.0	...
5272421	  770.8	  600.4	 4807.0	...
5272422	  770.8	  600.4	 4807.0	...
5272423	  770.9	  600.5	 4806.0	...
5272424	  771.0	  600.4	 4805.0	...
5272425	  771.2	  600.4	 4804.0	...
5272426	  771.3	  600.3	 4806.0	...
5272427	  771.4	  600.4	 4807.0	...
5272428	  771.5	  600.5	 4809.0	...
5272429	  771.5	  600.7	 4809.0	...
5272430	  771.3	  600.8	 4809.0	...
5272431	  771.0	  600.8	 4809.0	...
5272432	  770.9	  600.9	 4809.0	...
5272433	  770.8	  600.8	 4807.0	...
5272434	  770.8	  600.7	 4804.0	...
5272435	  770.9	  600.7	 4802.0	...
5272436	  771.0	  600.8	 4801.0	...
5272437	  771.1	  600.9	 4800.0	...
5272438	  771.2	  600.9	 4798.0	...
5272439	  771.3	  600.5	 4798.0	...
5272440	  771.3	  600.3	 4797.0	...
5272441	  771.4	  600.0	 4797.0	...
5272442	  771.4	  600.0	 4797.0	...
5272443	  771.5	  600.0	 4798.0	...
5272444	  771.5	  600.1	 4799.0	...
5272445	  771.6	  600.1	 4800.0	...
5272446	  771.8	  600.1	 4801.0	...
5272447	  771.8	  600.0	 4802.0	...
5272448	  771.8	  600.4	 4802.0	...
5272449	  771.8	  600.9	 4802.0	...
5272450	  771.8	  601.3	 4802.0	...
5272451	  771.8	  601.3	 4803.0	...
5272452	  771.7	  601.2	 4803.0	...
5272453	  772.0	  601.1	 4803.0	...
5272454	  772.4	  601.0	 4801.0	...
5272455	  772.8	  600.9	 4799.0	...
5272456	  772.9	  600.9	 4798.0	...
5272457	  773.0	  601.0	 4798.0	...
5272458	  772.8	  600.9	 4796.0	...
5272459	  772.5	  600.7	 4794.0	...
5272460	  772.3	  600.5	 4791.0	...
5272461	  772.2	  600.5	 4791.0	...
5272462	  772.1	  600.5	 4791.0	...
5272463	  771.9	  600.4	 4792.0	...
5272464	  771.9	  600.4	 4793.0	...
5272465	  771.8	  600.4	 4794.0	...
5272466	  771.7	  600.4	 4794.0	...
5272467	  771.9	  600.4	 4793.0	...
5272468	  772.2	  600.4	 4793.0	...
5272469	  772.5	  600.4	 4793.0	...
5272470	  772.4	  600.3	 4792.0	...
5272471	  772.2	  600.2	 4792.0	...
5272472	  772.1	  600.2	 4792.0	...
5272473	  772.2	  600.1	 4792.0	...
5272474	  772.3	  600.2	 4792.0	...
5272475	  772.3	  600.1	 4791.0	...
5272476	  772.1	  600.0	 4791.0	...
5272477	  772.0	  600.0	 4790.0	...
5272478	  772.0	  600.0	 4791.0	...
5272479	  772.0	  600.2	 4792.0	...
5272480	  772.0	  600.4	 4792.0	...
5272481	  772.0	  600.5	 4791.0	...
5272482	  772.2	  600.5	 4788.0	...
5272483	  772.3	  599.9	 4786.0	...
5272484	  772.5	  599.4	 4783.0	...
5272485	  772.4	  599.0	 4782.0	...
5272486	  772.2	  599.1	 4781.0	...
5272487	  772.0	  599.2	 4781.0	...
5272488	  771.8	  599.1	 4781.0	...
5272489	  771.8	  599.0	 4781.0	...
5272490	  771.8	  599.1	 4782.0	...
5272491	  771.8	  599.2	 4783.0	...
5272492	  771.9	  599.3	 4784.0	...
5272493	  771.9	  599.4	 4784.0	...
5272494	  772.1	  599.4	 4783.0	...
5272495	  772.3	  599.5	 4783.0	...
5272496	  772.4	  599.8	 4784.0	...
5272497	  772.3	  600.1	 4784.0	...
5272498	  772.2	  600.3	 4784.0	...
5272499	  772.0	  600.2	 4783.0	...
5272500	  772.1	  600.1	 4782.0	...
5272501	  772.2	  600.3	 4781.0	...
5272502	  772.3	  600.7	 4780.0	...
5272503	  772.3	  601.1	 4780.0	...
5272504	  772.2	  601.1	 4779.0	...
5272505	  772.2	  600.9	 4780.0	...
5272506	  772.2	  600.8	 4781.0	...
5272507	  772.2	  600.8	 4779.0	...
5272508	  772.2	  600.9	 4776.0	...
5272509	  772.2	  600.9	 4773.0	...
5272510	  772.1	  600.9	 4773.0	...
5272511	  772.1	  600.8	 4773.0	...
5272512	  772.2	  601.1	 4773.0	...
5272513	  772.2	  601.4	 4773.0	...
5272514	  772.2	  601.7	 4771.0	...
5272515	  772.2	  601.8	 4771.0	...
5272516	  772.3	  601.8	 4770.0	...
5272517	  772.3	  601.9	 4771.0	...
5272518	  772.3	  602.0	 4772.0	...
5272519	  772.3	  602.1	 4772.0	...
5272520	  772.4	  602.1	 4771.0	...
5272521	  772.4	  602.0	 4771.0	...
5272522	  772.4	  601.9	 4770.0	...
5272523	  772.3	  602.2	 4769.0	...
5272524	  772.1	  602.5	 4768.0	...
5272525	  771.9	  602.8	 4767.0	...
5272526	  771.8	  602.7	 4769.0	...
5272527	  772.1	  602.5	 4771.0	...
5272528	  772.4	  602.4	 4770.0	...
5272529	  772.7	  602.2	 4768.0	...
5272530	  772.8	  602.2	 4764.0	...
5272531	  773.2	  602.3	 4763.0	...
5272532	  773.9	  602.4	 4762.0	...
5272533	  774.6	  602.5	 4762.0	...
5272534	  775.4	  602.9	 4761.0	...
5272535	  776.5	  603.3	 4760.0	...
5272536	  778.1	  604.0	 4759.0	...
5272537	  779.5	  604.6	 4756.0	...
5272538	  780.6	  605.2	 4753.0	...
5272539	  781.7	  606.4	 4749.0	...
5272540	  783.0	  607.8	 4746.0	...
5272541	  784.4	  610.1	 4740.0	...
5272542	  785.6	  612.1	 4730.0	...
EFIX R   5269512	5272542	3031	  762.1	  593.9	   4904
SSACC R  5272543
5272543	  786.7	  613.3	 4720.0	...
5272544	  787.9	  613.3	 4713.0	...
5272545	  789.4	  610.9	 4715.0	...
5272546	  790.9	  605.0	 4728.0	...
5272547	  792.5	  599.8	 4742.0	...
5272548	  793.7	  596.8	 4748.0	...
5272549	  795.2	  601.3	 4737.0	...
5272550	  796.8	  611.6	 4702.0	...
5272551	  799.6	  628.5	 4647.0	...
5272552	  802.2	  647.7	 4575.0	...
5272553	  802.3	  666.8	 4499.0	...
5272554	  802.1	  688.1	 4411.0	...
5272555	  802.0	  712.2	 4317.0	...
5272556	  804.5	  741.8	 4209.0	...
5272557	  807.6	  772.2	 4084.0	...
5272558	  810.8	  805.4	 3946.0	...
5272559	  805.3	  829.8	 3835.0	...
5272560	  799.3	  855.3	 3732.0	...
5272561	  796.9	  878.9	 3624.0	...
5272562	  804.8	  912.7	 3479.0	...
5272563	  816.3	  947.9	 3318.0	...
5272564	  825.7	  987.7	 3148.0	...
5272565	  834.9	 1028.2	 2972.0	...
5272566	  842.0	 1072.0	 2789.0	...
5272567	  846.5	 1101.7	 2665.0	...
5272568	   29.5	 1322.0	 1800.0	...
5272569	 -835.5	 1455.2	 1000.0	...
SBLINK R 5272570
5272570	   .	   .	    0.0	...
5272571	   .	   .	    0.0	...
5272572	   .	   .	    0.0	...
5272573	   .	   .	    0.0	...
5272574	   .	   .	    0.0	...
5272575	   .	   .	    0.0	...
5272576	   .	   .	    0.0	...
5272577	   .	   .	    0.0	...
5272578	   .	   .	    0.0	...
5272579	   .	   .	    0.0	...
5272580	   .	   .	    0.0	...
5272581	   .	   .	    0.0	...
5272582	   .	   .	    0.0	...
5272583	   .	   .	    0.0	...
5272584	   .	   .	    0.0	...
5272585	   .	   .	    0.0	...
5272586	   .	   .	    0.0	...
5272587	   .	   .	    0.0	...
5272588	   .	   .	    0.0	...
5272589	   .	   .	    0.0	...
5272590	   .	   .	    0.0	...
5272591	   .	   .	    0.0	...
5272592	   .	   .	    0.0	...
5272593	   .	   .	    0.0	...
5272594	   .	   .	    0.0	...
5272595	   .	   .	    0.0	...
5272596	   .	   .	    0.0	...
5272597	   .	   .	    0.0	...
5272598	   .	   .	    0.0	...
5272599	   .	   .	    0.0	...
5272600	   .	   .	    0.0	...
5272601	   .	   .	    0.0	...
5272602	   .	   .	    0.0	...
5272603	   .	   .	    0.0	...
5272604	   .	   .	    0.0	...
5272605	   .	   .	    0.0	...
5272606	   .	   .	    0.0	...
5272607	   .	   .	    0.0	...
5272608	   .	   .	    0.0	...
5272609	   .	   .	    0.0	...
5272610	   .	   .	    0.0	...
5272611	   .	   .	    0.0	...
5272612	   .	   .	    0.0	...
5272613	   .	   .	    0.0	...
5272614	   .	   .	    0.0	...
5272615	   .	   .	    0.0	...
5272616	   .	   .	    0.0	...
5272617	   .	   .	    0.0	...
5272618	   .	   .	    0.0	...
5272619	   .	   .	    0.0	...
5272620	   .	   .	    0.0	...
5272621	   .	   .	    0.0	...
5272622	   .	   .	    0.0	...
5272623	   .	   .	    0.0	...
5272624	   .	   .	    0.0	...
5272625	   .	   .	    0.0	...
5272626	   .	   .	    0.0	...
5272627	   .	   .	    0.0	...
5272628	   .	   .	    0.0	...
5272629	   .	   .	    0.0	...
5272630	   .	   .	    0.0	...
5272631	   .	   .	    0.0	...
5272632	   .	   .	    0.0	...
5272633	   .	   .	    0.0	...
5272634	   .	   .	    0.0	...
5272635	   .	   .	    0.0	...
5272636	   .	   .	    0.0	...
5272637	   .	   .	    0.0	...
5272638	   .	   .	    0.0	...
5272639	   .	   .	    0.0	...
5272640	   .	   .	    0.0	...
5272641	   .	   .	    0.0	...
5272642	   .	   .	    0.0	...
5272643	   .	   .	    0.0	...
5272644	   .	   .	    0.0	...
5272645	   .	   .	    0.0	...
5272646	   .	   .	    0.0	...
5272647	   .	   .	    0.0	...
5272648	   .	   .	    0.0	...
5272649	   .	   .	    0.0	...
5272650	   .	   .	    0.0	...
5272651	   .	   .	    0.0	...
5272652	   .	   .	    0.0	...
5272653	   .	   .	    0.0	...
5272654	   .	   .	    0.0	...
5272655	   .	   .	    0.0	...
5272656	   .	   .	    0.0	...
5272657	   .	   .	    0.0	...
5272658	   .	   .	    0.0	...
5272659	   .	   .	    0.0	...
5272660	   .	   .	    0.0	...
5272661	   .	   .	    0.0	...
5272662	   .	   .	    0.0	...
5272663	   .	   .	    0.0	...
5272664	   .	   .	    0.0	...
5272665	   .	   .	    0.0	...
5272666	   .	   .	    0.0	...
5272667	   .	   .	    0.0	...
5272668	   .	   .	    0.0	...
5272669	   .	   .	    0.0	...
5272670	   .	   .	    0.0	...
5272671	   .	   .	    0.0	...
5272672	   .	   .	    0.0	...
5272673	   .	   .	    0.0	...
5272674	   .	   .	    0.0	...
5272675	   .	   .	    0.0	...
5272676	   .	   .	    0.0	...
EBLINK R 5272570	5272676	107
5272677	-1070.6	 1384.6	  248.0	...
5272678	-1070.6	 1384.6	  248.0	...
5272679	-1070.6	 1384.6	  248.0	...
5272680	-1070.6	 1384.6	  248.0	...
5272681	  -84.7	 1354.3	 1115.0	...
5272682	  838.6	 1236.1	 1983.0	...
5272683	  838.6	 1231.0	 2001.0	...
5272684	  838.6	 1220.6	 2044.0	...
5272685	  838.3	 1205.5	 2100.0	...
5272686	  837.5	 1189.7	 2162.0	...
5272687	  836.7	 1179.3	 2200.0	...
5272688	  837.0	 1164.6	 2257.0	...
5272689	  836.6	 1149.1	 2318.0	...
5272690	  835.9	 1129.0	 2394.0	...
5272691	  833.9	 1112.8	 2457.0	...
5272692	  833.1	 1099.6	 2508.0	...
5272693	  831.5	 1086.6	 2558.0	...
5272694	  829.9	 1073.4	 2610.0	...
5272695	  828.9	 1058.8	 2665.0	...
5272696	  828.7	 1045.4	 2714.0	...
5272697	  827.0	 1032.7	 2763.0	...
5272698	  825.1	 1021.0	 2803.0	...
5272699	  823.1	 1008.4	 2853.0	...
5272700	  821.4	  996.9	 2889.0	...
5272701	  819.6	  985.1	 2930.0	...
5272702	  817.9	  973.6	 2968.0	...
5272703	  817.4	  961.9	 3010.0	...
5272704	  816.3	  954.3	 3031.0	...
5272705	  810.8	  951.9	 3040.0	...
5272706	  805.6	  953.2	 3045.0	...
5272707	  800.9	  951.0	 3068.0	...
5272708	  800.7	  946.3	 3106.0	...
5272709	  799.8	  938.6	 3144.0	...
5272710	  797.4	  930.4	 3184.0	...
5272711	  794.5	  919.1	 3230.0	...
5272712	  792.4	  910.7	 3267.0	...
5272713	  797.1	  912.4	 3284.0	...
5272714	  802.3	  918.6	 3282.0	...
5272715	  807.1	  921.5	 3292.0	...
5272716	  806.2	  915.0	 3317.0	...
5272717	  805.3	  906.1	 3353.0	...
5272718	  804.7	  898.0	 3387.0	...
5272719	  795.8	  873.6	 3462.0	...
5272720	  786.7	  848.9	 3537.0	...
5272721	  777.6	  824.4	 3612.0	...
5272722	  777.1	  816.5	 3646.0	...
5272723	  776.7	  811.3	 3668.0	...
5272724	  776.3	  804.4	 3679.0	...
5272725	  776.4	  800.5	 3675.0	...
5272726	  784.7	  805.9	 3671.0	...
5272727	  793.3	  815.1	 3675.0	...
5272728	  801.8	  822.7	 3689.0	...
5272729	  802.3	  819.8	 3712.0	...
5272730	  802.6	  813.6	 3737.0	...
5272731	  803.4	  807.5	 3762.0	...
5272732	  804.2	  801.5	 3781.0	...
5272733	  805.0	  796.0	 3806.0	...
5272734	  806.0	  790.8	 3827.0	...
5272735	  807.0	  785.3	 3853.0	...
5272736	  807.8	  780.4	 3870.0	...
5272737	  807.7	  774.4	 3893.0	...
5272738	  807.9	  768.8	 3911.0	...
5272739	  808.1	  763.3	 3933.0	...
5272740	  808.2	  758.3	 3952.0	...
5272741	  807.2	  753.2	 3972.0	...
5272742	  806.3	  748.5	 3992.0	...
5272743	  805.6	  744.1	 4011.0	...
5272744	  805.4	  739.3	 4033.0	...
5272745	  805.3	  734.7	 4050.0	...
5272746	  805.0	  729.9	 4070.0	...
5272747	  805.1	  725.4	 4088.0	...
5272748	  805.2	  721.2	 4103.0	...
5272749	  805.3	  717.7	 4118.0	...
5272750	  804.8	  713.7	 4134.0	...
5272751	  804.3	  710.1	 4152.0	...
5272752	  804.3	  705.7	 4168.0	...
5272753	  804.6	  701.9	 4180.0	...
5272754	  804.7	  697.0	 4195.0	...
5272755	  804.3	  692.3	 4206.0	...
5272756	  804.0	  687.8	 4218.0	...
5272757	  803.7	  683.4	 4231.0	...
5272758	  803.4	  679.0	 4248.0	...
ESACC R  5272543	5272758	216	  786.7	  613.3	  803.4	  679.0	   1.45	    707
SFIX R   5272759
5272759	  803.1	  674.9	 4262.0	...
5272760	  802.5	  671.1	 4272.0	...
5272761	  801.9	  668.1	 4281.0	...
5272762	  801.2	  664.8	 4294.0	...
5272763	  800.7	  660.9	 4305.0	...
5272764	  800.2	  657.2	 4316.0	...
5272765	  799.6	  653.1	 4326.0	...
5272766	  799.2	  650.0	 4338.0	...
5272767	  798.7	  646.0	 4354.0	...
5272768	  798.3	  642.5	 4368.0	...
5272769	  797.9	  638.6	 4382.0	...
5272770	  797.8	  635.6	 4391.0	...
5272771	  797.6	  632.5	 4403.0	...
5272772	  797.5	  630.3	 4410.0	...
5272773	  797.2	  627.6	 4423.0	...
5272774	  796.9	  625.0	 4432.0	...
5272775	  796.8	  622.2	 4442.0	...
5272776	  796.7	  619.8	 4446.0	...
5272777	  796.6	  618.4	 4454.0	...
5272778	  796.4	  616.0	 4461.0	...
5272779	  796.2	  613.1	 4472.0	...
5272780	  795.9	  609.6	 4478.0	...
5272781	  796.0	  607.4	 4485.0	...
5272782	  795.9	  605.2	 4488.0	...
5272783	  795.5	  603.4	 4494.0	...
5272784	  794.9	  601.4	 4502.0	...
5272785	  794.3	  599.3	 4511.0	...
5272786	  793.7	  597.5	 4518.0	...
5272787	  793.0	  595.7	 4520.0	...
5272788	  792.5	  594.8	 4519.0	...
5272789	  792.2	  593.3	 4523.0	...
5272790	  792.0	  591.8	 4529.0	...
5272791	  791.7	  590.2	 4536.0	...
5272792	  791.3	  588.1	 4544.0	...
5272793	  791.0	  586.8	 4552.0	...
5272794	  790.6	  585.5	 4560.0	...
5272795	  790.6	  584.5	 4564.0	...
5272796	  790.5	  582.6	 4569.0	...
5272797	  790.5	  580.3	 4575.0	...
5272798	  790.4	  578.7	 4578.0	...
5272799	  790.4	  577.2	 4582.0	...
5272800	  790.4	  576.4	 4585.0	...
5272801	  790.4	  575.3	 4587.0	...
5272802	  790.9	  574.7	 4589.0	...
5272803	  791.4	  573.6	 4598.0	...
5272804	  791.9	  572.5	 4608.0	...
5272805	  791.9	  571.3	 4614.0	...
5272806	  792.0	  570.7	 4613.0	...
5272807	  791.9	  570.4	 4613.0	...
5272808	  792.0	  569.6	 4612.0	...
5272809	  792.0	  568.8	 4614.0	...
5272810	  791.9	  568.1	 4616.0	...
5272811	  791.4	  567.4	 4618.0	...
5272812	  791.0	  566.9	 4619.0	...
5272813	  790.7	  566.3	 4620.0	...
5272814	  790.7	  565.6	 4620.0	...
5272815	  790.7	  564.9	 4620.0	...
5272816	  790.5	  564.2	 4620.0	...
5272817	  790.5	  564.3	 4621.0	...
5272818	  790.4	  564.3	 4621.0	...
5272819	  790.4	  564.8	 4622.0	...
5272820	  790.5	  565.3	 4622.0	...
5272821	  790.6	  566.0	 4622.0	...
5272822	  790.1	  566.6	 4619.0	...
5272823	  789.7	  567.6	 4615.0	...
5272824	  789.6	  568.4	 4613.0	...
5272825	  790.1	  569.1	 4613.0	...
5272826	  790.2	  569.3	 4612.0	...
5272827	  790.0	  569.9	 4611.0	...
5272828	  789.7	  570.6	 4609.0	...
5272829	  789.8	  571.2	 4608.0	...
5272830	  789.9	  571.6	 4608.0	...
5272831	  789.4	  572.9	 4606.0	...
5272832	  788.9	  574.3	 4604.0	...
5272833	  788.4	  575.9	 4603.0	...
5272834	  788.4	  576.5	 4603.0	...
5272835	  788.1	  577.7	 4604.0	...
5272836	  787.8	  578.7	 4605.0	...
5272837	  787.3	  579.7	 4604.0	...
5272838	  787.0	  580.3	 4603.0	...
5272839	  786.6	  580.7	 4601.0	...
5272840	  786.4	  581.6	 4600.0	...
5272841	  786.5	  582.7	 4597.0	...
5272842	  786.6	  584.2	 4595.0	...
5272843	  786.7	  585.0	 4592.0	...
5272844	  786.8	  585.6	 4592.0	...
5272845	  786.8	  586.5	 4590.0	...
5272846	  786.9	  587.2	 4588.0	...
5272847	  787.2	  588.4	 4585.0	...
5272848	  787.6	  588.9	 4583.0	...
5272849	  787.9	  589.4	 4582.0	...
5272850	  788.0	  589.8	 4582.0	...
5272851	  788.1	  590.3	 4580.0	...
5272852	  788.4	  591.0	 4579.0	...
5272853	  788.7	  591.4	 4576.0	...
5272854	  789.0	  591.6	 4574.0	...
5272855	  789.3	  591.9	 4574.0	...
5272856	  789.5	  592.3	 4576.0	...
5272857	  789.6	  592.6	 4578.0	...
5272858	  789.6	  592.7	 4577.0	...
5272859	  789.7	  592.7	 4576.0	...
5272860	  789.2	  592.8	 4576.0	...
5272861	  788.8	  593.2	 4577.0	...
5272862	  788.4	  593.6	 4578.0	...
5272863	  788.3	  594.0	 4580.0	...
5272864	  788.2	  594.0	 4580.0	...
5272865	  787.9	  594.1	 4580.0	...
5272866	  787.7	  594.1	 4580.0	...
5272867	  787.6	  594.1	 4580.0	...
5272868	  787.6	  594.2	 4581.0	...
5272869	  787.7	  594.3	 4581.0	...
5272870	  787.7	  594.4	 4581.0	...
5272871	  787.7	  594.4	 4581.0	...
5272872	  787.6	  594.4	 4581.0	...
5272873	  787.6	  594.3	 4581.0	...
5272874	  787.6	  593.7	 4581.0	...
5272875	  787.5	  593.0	 4581.0	...
5272876	  787.5	  592.2	 4581.0	...
5272877	  787.6	  591.8	 4581.0	...
5272878	  787.6	  591.4	 4581.0	...
5272879	  787.4	  591.2	 4579.0	...
5272880	  787.1	  591.0	 4576.0	...
5272881	  787.0	  590.9	 4574.0	...
5272882	  787.0	  590.9	 4574.0	...
5272883	  787.0	  590.9	 4576.0	...
5272884	  787.1	  590.8	 4577.0	...
5272885	  787.1	  590.7	 4578.0	...
5272886	  787.1	  590.6	 4579.0	...
5272887	  787.0	  590.6	 4580.0	...
5272888	  787.1	  590.5	 4581.0	...
5272889	  787.2	  590.4	 4582.0	...
5272890	  787.0	  590.4	 4584.0	...
5272891	  786.8	  590.6	 4585.0	...
5272892	  786.7	  590.8	 4586.0	...
5272893	  786.8	  591.1	 4587.0	...
5272894	  787.1	  591.3	 4589.0	...
5272895	  787.5	  591.6	 4591.0	...
5272896	  787.8	  591.4	 4591.0	...
5272897	  788.0	  591.2	 4592.0	...
5272898	  788.2	  591.1	 4593.0	...
5272899	  788.3	  591.3	 4594.0	...
5272900	  788.4	  591.6	 4593.0	...
5272901	  788.8	  591.7	 4592.0	...
5272902	  789.2	  591.7	 4593.0	...
5272903	  789.5	  592.3	 4596.0	...
5272904	  789.6	  592.8	 4599.0	...
5272905	  789.6	  593.3	 4600.0	...
5272906	  789.7	  593.4	 4599.0	...
5272907	  789.7	  593.9	 4599.0	...
5272908	  789.8	  594.5	 4599.0	...
5272909	  789.9	  595.1	 4599.0	...
5272910	  790.1	  595.5	 4600.0	...
5272911	  790.2	  595.8	 4602.0	...
5272912	  790.4	  596.4	 4603.0	...
5272913	  790.4	  596.8	 4604.0	...
5272914	  790.5	  597.4	 4604.0	...
5272915	  790.6	  597.6	 4605.0	...
5272916	  790.3	  597.8	 4606.0	...
5272917	  790.0	  598.2	 4607.0	...
5272918	  789.6	  598.6	 4608.0	...
5272919	  789.1	  598.8	 4609.0	...
5272920	  788.3	  598.8	 4610.0	...
5272921	  787.4	  598.6	 4611.0	...
5272922	  787.1	  598.5	 4611.0	...
5272923	  786.9	  598.3	 4612.0	...
5272924	  786.7	  598.3	 4612.0	...
5272925	  786.6	  598.3	 4612.0	...
5272926	  786.6	  598.3	 4612.0	...
5272927	  786.6	  598.2	 4614.0	...
5272928	  786.6	  598.2	 4615.0	...
5272929	  786.6	  598.4	 4617.0	...
5272930	  786.7	  598.5	 4617.0	...
5272931	  786.8	  598.6	 4617.0	...
5272932	  786.8	  598.6	 4617.0	...
5272933	  787.2	  598.3	 4618.0	...
5272934	  787.6	  598.2	 4619.0	...
5272935	  787.9	  598.0	 4619.0	...
5272936	  787.9	  598.0	 4619.0	...
5272937	  787.8	  597.9	 4619.0	...
5272938	  787.8	  597.5	 4618.0	...
5272939	  788.0	  597.1	 4619.0	...
5272940	  788.1	  596.9	 4620.0	...
5272941	  788.3	  596.9	 4622.0	...
5272942	  788.2	  596.9	 4622.0	...
5272943	  788.2	  596.8	 4622.0	...
5272944	  788.4	  596.8	 4623.0	...
5272945	  788.6	  596.7	 4623.0	...
5272946	  788.8	  596.7	 4624.0	...
5272947	  788.8	  596.6	 4624.0	...
5272948	  788.8	  596.4	 4623.0	...
5272949	  788.7	  596.3	 4622.0	...
5272950	  788.7	  596.3	 4621.0	...
5272951	  788.4	  596.3	 4620.0	...
5272952	  788.1	  596.2	 4623.0	...
5272953	  788.1	  596.0	 4626.0	...
5272954	  788.5	  595.8	 4630.0	...
5272955	  788.9	  595.8	 4630.0	...
5272956	  788.6	  595.8	 4631.0	...
5272957	  788.3	  595.8	 4631.0	...
5272958	  788.5	  595.7	 4630.0	...
5272959	  788.9	  595.6	 4629.0	...
5272960	  789.4	  595.5	 4629.0	...
5272961	  789.5	  595.5	 4629.0	...
5272962	  789.6	  595.4	 4629.0	...
5272963	  789.6	  595.4	 4631.0	...
5272964	  789.2	  595.6	 4632.0	...
5272965	  788.8	  595.6	 4634.0	...
5272966	  788.4	  595.4	 4634.0	...
5272967	  788.4	  595.2	 4633.0	...
5272968	  788.4	  595.1	 4633.0	...
5272969	  788.7	  595.3	 4633.0	...
5272970	  788.9	  595.4	 4633.0	...
5272971	  789.2	  595.3	 4633.0	...
5272972	  789.2	  595.4	 4633.0	...
5272973	  789.4	  595.6	 4632.0	...
5272974	  789.7	  595.5	 4631.0	...
5272975	  790.1	  595.2	 4631.0	...
5272976	  790.3	  594.9	 4630.0	...
5272977	  790.4	  594.9	 4631.0	...
5272978	  790.4	  595.0	 4631.0	...
5272979	  790.2	  595.2	 4631.0	...
5272980	  790.0	  595.3	 4631.0	...
5272981	  789.6	  595.4	 4631.0	...
5272982	  789.5	  595.4	 4629.0	...
5272983	  789.3	  595.4	 4628.0	...
5272984	  789.2	  595.3	 4629.0	...
5272985	  789.0	  595.3	 4631.0	...
5272986	  788.8	  594.9	 4632.0	...
5272987	  788.7	  594.5	 4632.0	...
5272988	  788.8	  594.1	 4632.0	...
5272989	  788.9	  594.1	 4631.0	...
5272990	  789.0	  594.0	 4630.0	...
5272991	  788.8	  594.0	 4631.0	...
5272992	  788.7	  594.0	 4631.0	...
5272993	  788.5	  594.0	 4632.0	...
5272994	  788.7	  593.9	 4632.0	...
5272995	  788.8	  593.9	 4633.0	...
5272996	  789.0	  594.1	 4633.0	...
5272997	  789.0	  594.3	 4633.0	...
5272998	  789.0	  594.4	 4633.0	...
5272999	  789.0	  594.5	 4633.0	...
5273000	  789.0	  594.6	 4633.0	...
5273001	  788.9	  594.6	 4631.0	...
5273002	  788.7	  594.6	 4629.0	...
5273003	  788.6	  594.5	 4629.0	...
5273004	  788.5	  594.6	 4630.0	...
5273005	  788.5	  594.7	 4631.0	...
5273006	  788.4	  594.6	 4631.0	...
5273007	  788.8	  594.3	 4629.0	...
5273008	  789.1	  594.0	 4628.0	...
5273009	  789.5	  593.6	 4628.0	...
5273010	  789.4	  593.5	 4629.0	...
5273011	  789.4	  593.4	 4630.0	...
5273012	  789.3	  593.4	 4628.0	...
5273013	  789.1	  593.4	 4626.0	...
5273014	  788.9	  593.5	 4624.0	...
5273015	  788.9	  593.6	 4623.0	...
5273016	  788.9	  593.6	 4623.0	...
5273017	  788.8	  593.5	 4625.0	...
5273018	  788.7	  593.5	 4626.0	...
5273019	  788.7	  593.7	 4627.0	...
5273020	  788.7	  594.0	 4627.0	...
5273021	  788.6	  594.2	 4625.0	...
5273022	  788.5	  594.1	 4624.0	...
5273023	  788.4	  594.1	 4621.0	...
5273024	  788.5	  594.3	 4621.0	...
5273025	  788.7	  594.3	 4620.0	...
5273026	  788.9	  594.1	 4621.0	...
5273027	  788.9	  594.0	 4621.0	...
5273028	  788.9	  594.0	 4621.0	...
5273029	  788.9	  594.0	 4620.0	...
5273030	  788.8	  593.9	 4619.0	...
5273031	  788.8	  593.7	 4616.0	...
5273032	  788.8	  593.5	 4614.0	...
5273033	  788.8	  593.6	 4612.0	...
5273034	  788.6	  593.8	 4609.0	...
5273035	  788.4	  594.0	 4606.0	...
5273036	  788.5	  594.2	 4604.0	...
5273037	  788.5	  594.2	 4603.0	...
5273038	  788.5	  594.3	 4603.0	...
5273039	  788.4	  594.6	 4603.0	...
5273040	  788.4	  594.8	 4604.0	...
5273041	  788.5	  595.1	 4604.0	...
5273042	  788.5	  595.3	 4601.0	...
5273043	  788.5	  595.3	 4597.0	...
5273044	  788.6	  595.1	 4593.0	...
5273045	  788.5	  595.0	 4592.0	...
5273046	  788.5	  595.0	 4591.0	...
5273047	  788.4	  595.0	 4590.0	...
5273048	  788.6	  594.9	 4588.0	...
5273049	  788.7	  594.8	 4586.0	...
5273050	  788.9	  594.7	 4584.0	...
5273051	  788.9	  594.6	 4584.0	...
5273052	  788.8	  594.7	 4584.0	...
5273053	  788.5	  594.8	 4582.0	...
5273054	  788.2	  594.8	 4580.0	...
5273055	  788.1	  594.7	 4579.0	...
5273056	  788.2	  594.7	 4579.0	...
5273057	  788.4	  595.1	 4579.0	...
5273058	  788.5	  595.5	 4578.0	...
5273059	  788.4	  595.7	 4574.0	...
5273060	  788.1	  595.8	 4571.0	...
5273061	  787.8	  595.8	 4568.0	...
5273062	  787.7	  596.0	 4565.0	...
5273063	  787.6	  596.1	 4559.0	...
5273064	  787.6	  596.1	 4554.0	...
5273065	  787.5	  596.1	 4552.0	...
5273066	  787.7	  596.1	 4553.0	...
5273067	  787.8	  596.0	 4553.0	...
5273068	  788.1	  595.9	 4551.0	...
5273069	  788.3	  595.8	 4547.0	...
5273070	  788.6	  596.0	 4544.0	...
5273071	  788.7	  596.2	 4537.0	...
5273072	  788.5	  596.3	 4533.0	...
5273073	  788.2	  596.2	 4528.0	...
5273074	  787.9	  596.0	 4526.0	...
5273075	  788.4	  595.9	 4524.0	...
5273076	  788.8	  595.8	 4524.0	...
5273077	  789.1	  595.8	 4524.0	...
5273078	  789.1	  595.9	 4523.0	...
5273079	  789.0	  595.9	 4522.0	...
5273080	  788.9	  595.8	 4518.0	...
5273081	  788.7	  595.6	 4515.0	...
5273082	  788.6	  595.3	 4513.0	...
5273083	  788.5	  595.1	 4512.0	...
5273084	  788.3	  594.9	 4506.0	...
5273085	  788.3	  594.7	 4500.0	...
5273086	  788.2	  594.6	 4494.0	...
5273087	  788.1	  594.8	 4493.0	...
5273088	  787.9	  594.9	 4492.0	...
5273089	  788.0	  595.0	 4488.0	...
5273090	  788.2	  595.1	 4484.0	...
5273091	  788.5	  595.0	 4480.0	...
5273092	  788.4	  595.0	 4479.0	...
5273093	  788.4	  594.9	 4477.0	...
5273094	  788.4	  595.0	 4472.0	...
5273095	  788.5	  595.0	 4468.0	...
5273096	  788.6	  595.3	 4463.0	...
5273097	  788.6	  595.6	 4460.0	...
5273098	  788.6	  595.9	 4458.0	...
5273099	  788.4	  596.0	 4458.0	...
5273100	  788.2	  596.1	 4456.0	...
5273101	  788.1	  596.2	 4450.0	...
5273102	  788.1	  596.3	 4445.0	...
5273103	  788.4	  596.3	 4441.0	...
5273104	  788.6	  596.5	 4441.0	...
5273105	  788.8	  596.7	 4442.0	...
5273106	  788.9	  596.9	 4441.0	...
5273107	  788.9	  596.5	 4438.0	...
5273108	  789.0	  596.1	 4433.0	...
5273109	  789.0	  595.7	 4428.0	...
5273110	  789.0	  595.6	 4426.0	...
5273111	  788.9	  595.5	 4427.0	...
5273112	  788.9	  595.5	 4422.0	...
5273113	  789.0	  595.5	 4418.0	...
5273114	  789.1	  595.7	 4414.0	...
5273115	  789.2	  595.8	 4414.0	...
5273116	  789.2	  596.0	 4413.0	...
5273117	  789.3	  596.3	 4408.0	...
5273118	  789.3	  596.9	 4403.0	...
5273119	  789.3	  597.3	 4399.0	...
5273120	  789.3	  597.9	 4398.0	...
5273121	  789.2	  598.2	 4395.0	...
5273122	  789.1	  598.5	 4393.0	...
5273123	  789.0	  598.4	 4392.0	...
5273124	  788.9	  598.3	 4389.0	...
5273125	  788.8	  598.3	 4383.0	...
5273126	  788.8	  598.3	 4377.0	...
5273127	  788.8	  598.2	 4374.0	...
5273128	  788.9	  598.1	 4373.0	...
5273129	  789.0	  598.1	 4370.0	...
5273130	  789.1	  598.1	 4368.0	...
5273131	  789.1	  598.4	 4364.0	...
5273132	  789.2	  598.7	 4362.0	...
5273133	  789.2	  599.1	 4358.0	...
5273134	  789.5	  599.1	 4353.0	...
5273135	  789.7	  599.2	 4349.0	...
5273136	  790.0	  599.2	 4344.0	...
5273137	  790.0	  599.1	 4342.0	...
5273138	  790.0	  599.0	 4340.0	...
5273139	  790.1	  599.0	 4339.0	...
5273140	  790.0	  599.1	 4338.0	...
5273141	  789.8	  599.2	 4334.0	...
5273142	  789.5	  599.5	 4331.0	...
5273143	  789.4	  599.8	 4328.0	...
5273144	  789.4	  599.9	 4327.0	...
5273145	  789.4	  599.8	 4325.0	...
5273146	  789.4	  599.7	 4321.0	...
5273147	  789.6	  599.8	 4316.0	...
5273148	  789.7	  600.0	 4311.0	...
5273149	  789.9	  600.1	 4305.0	...
5273150	  789.8	  600.5	 4300.0	...
5273151	  789.7	  600.8	 4296.0	...
5273152	  789.6	  601.1	 4293.0	...
5273153	  789.9	  601.2	 4291.0	...
5273154	  790.4	  601.2	 4290.0	...
5273155	  790.8	  601.0	 4290.0	...
5273156	  791.0	  600.9	 4289.0	...
5273157	  790.9	  600.7	 4286.0	...
5273158	  790.8	  600.6	 4284.0	...
5273159	  790.5	  600.6	 4281.0	...
5273160	  790.3	  600.6	 4281.0	...
5273161	  790.2	  600.6	 4280.0	...
5273162	  790.3	  600.6	 4278.0	...
5273163	  790.3	  600.7	 4274.0	...
5273164	  790.3	  600.8	 4269.0	...
5273165	  790.5	  600.8	 4265.0	...
5273166	  790.8	  600.8	 4263.0	...
5273167	  791.1	  600.8	 4263.0	...
5273168	  791.4	  600.8	 4262.0	...
5273169	  791.6	  600.6	 4261.0	...
5273170	  791.6	  600.4	 4258.0	...
5273171	  791.4	  600.1	 4256.0	...
5273172	  791.4	  599.9	 4251.0	...
5273173	  791.5	  599.5	 4247.0	...
5273174	  791.5	  599.0	 4244.0	...
5273175	  791.6	  598.7	 4242.0	...
5273176	  791.8	  598.5	 4238.0	...
5273177	  792.0	  598.3	 4235.0	...
5273178	  792.1	  598.2	 4233.0	...
5273179	  792.3	  598.1	 4230.0	...
5273180	  792.5	  598.2	 4226.0	...
5273181	  792.7	  598.3	 4222.0	...
5273182	  792.8	  598.2	 4219.0	...
5273183	  792.5	  598.3	 4217.0	...
5273184	  792.0	  598.6	 4213.0	...
5273185	  791.6	  598.9	 4210.0	...
5273186	  791.4	  599.2	 4207.0	...
5273187	  791.4	  599.2	 4205.0	...
5273188	  791.4	  599.2	 4202.0	...
5273189	  791.5	  599.3	 4200.0	...
5273190	  791.9	  599.2	 4198.0	...
5273191	  792.2	  599.2	 4194.0	...
5273192	  792.4	  599.1	 4190.0	...
5273193	  792.4	  599.1	 4188.0	...
5273194	  792.5	  599.1	 4190.0	...
5273195	  792.7	  599.0	 4192.0	...
5273196	  792.9	  599.1	 4192.0	...
5273197	  793.0	  599.2	 4190.0	...
5273198	  793.0	  599.4	 4187.0	...
5273199	  793.1	  599.6	 4185.0	...
5273200	  793.3	  599.7	 4184.0	...
5273201	  793.3	  599.7	 4182.0	...
5273202	  793.2	  599.8	 4180.0	...
5273203	  793.4	  599.7	 4177.0	...
5273204	  793.6	  599.6	 4172.0	...
5273205	  793.8	  599.4	 4170.0	...
5273206	  793.8	  599.4	 4168.0	...
5273207	  793.9	  599.4	 4168.0	...
5273208	  793.9	  599.4	 4169.0	...
5273209	  793.9	  599.4	 4167.0	...
5273210	  793.9	  599.4	 4164.0	...
5273211	  793.8	  599.3	 4160.0	...
5273212	  793.8	  599.3	 4158.0	...
5273213	  793.8	  599.4	 4155.0	...
5273214	  793.8	  599.5	 4154.0	...
5273215	  793.8	  599.6	 4152.0	...
5273216	  793.8	  599.5	 4152.0	...
5273217	  793.9	  599.4	 4151.0	...
5273218	  794.0	  599.2	 4150.0	...
5273219	  794.1	  599.2	 4149.0	...
5273220	  794.0	  599.4	 4147.0	...
5273221	  793.6	  599.6	 4143.0	...
5273222	  793.3	  599.6	 4141.0	...
5273223	  793.1	  599.7	 4140.0	...
5273224	  793.0	  599.7	 4138.0	...
5273225	  793.0	  600.0	 4135.0	...
5273226	  793.1	  600.2	 4133.0	...
5273227	  793.3	  600.4	 4135.0	...
5273228	  793.6	  600.4	 4133.0	...
5273229	  793.9	  600.4	 4128.0	...
5273230	  793.9	  600.5	 4124.0	...
5273231	  793.7	  600.6	 4122.0	...
5273232	  793.3	  600.7	 4121.0	...
5273233	  793.0	  600.9	 4121.0	...
5273234	  792.9	  601.0	 4120.0	...
5273235	  792.9	  601.1	 4119.0	...
5273236	  792.9	  601.1	 4117.0	...
5273237	  792.6	  600.8	 4117.0	...
5273238	  792.3	  600.5	 4115.0	...
5273239	  792.0	  600.3	 4110.0	...
5273240	  792.0	  600.1	 4104.0	...
5273241	  792.0	  599.8	 4101.0	...
5273242	  792.3	  599.2	 4099.0	...
5273243	  792.6	  598.8	 4098.0	...
5273244	  792.6	  598.5	 4098.0	...
5273245	  792.5	  598.6	 4097.0	...
5273246	  792.3	  598.8	 4094.0	...
5273247	  792.3	  598.7	 4090.0	...
5273248	  792.2	  598.7	 4089.0	...
5273249	  792.2	  598.7	 4088.0	...
5273250	  792.3	  598.7	 4087.0	...
5273251	  792.4	  598.7	 4085.0	...
5273252	  792.5	  598.7	 4084.0	...
5273253	  792.6	  598.8	 4081.0	...
5273254	  792.6	  599.0	 4079.0	...
5273255	  792.4	  599.1	 4077.0	...
5273256	  792.2	  599.2	 4077.0	...
5273257	  792.2	  599.3	 4077.0	...
5273258	  792.4	  599.2	 4077.0	...
5273259	  792.7	  599.1	 4077.0	...
5273260	  792.7	  598.9	 4077.0	...
5273261	  792.8	  598.7	 4076.0	...
5273262	  792.9	  598.5	 4076.0	...
5273263	  793.1	  598.4	 4077.0	...
5273264	  793.5	  598.4	 4073.0	...
5273265	  793.8	  598.4	 4069.0	...
5273266	  794.0	  598.3	 4066.0	...
5273267	  793.9	  598.2	 4067.0	...
5273268	  793.7	  598.0	 4068.0	...
5273269	  793.6	  597.7	 4066.0	...
5273270	  793.6	  597.5	 4065.0	...
5273271	  793.7	  597.5	 4063.0	...
5273272	  793.6	  597.7	 4062.0	...
5273273	  793.6	  598.0	 4062.0	...
5273274	  793.6	  598.0	 4062.0	...
5273275	  793.6	  597.9	 4062.0	...
5273276	  793.7	  597.9	 4062.0	...
5273277	  793.8	  598.1	 4060.0	...
5273278	  793.7	  598.4	 4058.0	...
5273279	  793.5	  598.6	 4054.0	...
5273280	  793.4	  598.7	 4053.0	...
5273281	  793.3	  598.8	 4049.0	...
5273282	  793.3	  598.5	 4047.0	...
5273283	  793.5	  598.2	 4044.0	...
5273284	  794.0	  597.9	 4042.0	...
5273285	  794.4	  597.6	 4041.0	...
5273286	  794.6	  597.3	 4040.0	...
5273287	  794.3	  596.9	 4038.0	...
5273288	  794.2	  596.9	 4036.0	...
5273289	  794.2	  596.8	 4034.0	...
5273290	  794.3	  596.8	 4030.0	...
5273291	  794.2	  596.8	 4025.0	...
5273292	  794.1	  596.9	 4021.0	...
5273293	  794.0	  597.1	 4020.0	...
5273294	  793.9	  597.1	 4022.0	...
5273295	  793.8	  596.9	 4022.0	...
5273296	  793.7	  596.8	 4021.0	...
5273297	  793.8	  596.7	 4021.0	...
5273298	  793.9	  596.4	 4021.0	...
5273299	  794.0	  596.0	 4021.0	...
5273300	  794.0	  595.7	 4022.0	...
5273301	  793.8	  595.8	 4022.0	...
5273302	  793.6	  595.9	 4022.0	...
MSG	5273303 0000 _ Number On
5273303	  793.4	  596.1	 4021.0	...
5273304	  793.4	  596.5	 4020.0	...
5273305	  793.5	  596.9	 4019.0	...
5273306	  793.6	  597.2	 4018.0	...
5273307	  793.7	  597.5	 4017.0	...
5273308	  793.8	  597.6	 4016.0	...
5273309	  793.9	  597.8	 4014.0	...
5273310	  793.9	  597.9	 4013.0	...
5273311	  793.8	  597.9	 4011.0	...
5273312	  793.8	  598.2	 4008.0	...
5273313	  793.8	  598.4	 4006.0	...
5273314	  793.9	  598.7	 4004.0	...
5273315	  793.9	  598.7	 4005.0	...
5273316	  793.8	  598.7	 4006.0	...
5273317	  793.7	  598.6	 4007.0	...
5273318	  793.6	  598.5	 4007.0	...
5273319	  793.6	  598.8	 4007.0	...
5273320	  793.7	  599.0	 4005.0	...
5273321	  793.7	  599.2	 4004.0	...
5273322	  793.8	  599.4	 4002.0	...
5273323	  793.8	  599.6	 4001.0	...
5273324	  793.9	  599.8	 3999.0	...
5273325	  793.9	  599.8	 3996.0	...
5273326	  793.9	  599.7	 3994.0	...
5273327	  793.6	  599.7	 3993.0	...
5273328	  793.3	  599.7	 3993.0	...
5273329	  793.1	  600.1	 3993.0	...
5273330	  793.2	  600.3	 3992.0	...
5273331	  793.4	  600.5	 3992.0	...
5273332	  793.4	  600.5	 3991.0	...
5273333	  793.5	  600.4	 3990.0	...
5273334	  793.5	  600.3	 3988.0	...
5273335	  793.7	  600.3	 3987.0	...
5273336	  794.0	  600.3	 3987.0	...
5273337	  794.5	  600.5	 3987.0	...
5273338	  794.9	  600.7	 3988.0	...
5273339	  795.2	  600.9	 3988.0	...
5273340	  795.2	  601.0	 3986.0	...
5273341	  795.3	  601.2	 3983.0	...
5273342	  795.2	  601.4	 3979.0	...
5273343	  795.1	  601.5	 3977.0	...
5273344	  795.0	  601.5	 3975.0	...
5273345	  795.1	  601.5	 3974.0	...
5273346	  795.3	  601.8	 3975.0	...
5273347	  795.5	  602.1	 3975.0	...
5273348	  795.7	  602.2	 3976.0	...
5273349	  795.8	  602.2	 3976.0	...
5273350	  795.8	  602.1	 3976.0	...
5273351	  795.9	  601.9	 3977.0	...
5273352	  795.9	  601.7	 3977.0	...
5273353	  796.0	  601.6	 3975.0	...
5273354	  796.1	  601.6	 3971.0	...
5273355	  796.1	  601.6	 3968.0	...
5273356	  795.8	  601.5	 3967.0	...
5273357	  795.4	  601.3	 3967.0	...
5273358	  795.0	  601.2	 3968.0	...
5273359	  795.0	  601.2	 3967.0	...
5273360	  795.0	  601.3	 3967.0	...
5273361	  795.0	  601.4	 3967.0	...
5273362	  795.0	  601.6	 3967.0	...
5273363	  795.0	  601.7	 3967.0	...
5273364	  795.1	  601.8	 3966.0	...
5273365	  795.2	  601.9	 3965.0	...
5273366	  795.3	  601.9	 3965.0	...
5273367	  795.2	  601.9	 3964.0	...
5273368	  795.1	  601.9	 3963.0	...
5273369	  795.0	  601.6	 3960.0	...
5273370	  795.0	  601.4	 3958.0	...
5273371	  794.8	  601.1	 3959.0	...
5273372	  794.6	  601.2	 3960.0	...
5273373	  794.4	  601.2	 3961.0	...
5273374	  794.4	  601.3	 3960.0	...
5273375	  794.4	  601.4	 3958.0	...
5273376	  794.4	  601.4	 3956.0	...
5273377	  794.4	  601.3	 3957.0	...
5273378	  794.4	  601.1	 3957.0	...
5273379	  794.2	  600.8	 3958.0	...
5273380	  794.1	  600.7	 3958.0	...
5273381	  794.0	  600.7	 3957.0	...
5273382	  793.9	  600.8	 3957.0	...
5273383	  793.8	  600.9	 3958.0	...
5273384	  793.6	  600.9	 3958.0	...
5273385	  793.6	  600.9	 3958.0	...
5273386	  793.6	  600.9	 3956.0	...
5273387	  793.7	  601.1	 3953.0	...
5273388	  793.7	  601.1	 3953.0	...
5273389	  793.7	  601.0	 3955.0	...
5273390	  793.7	  600.8	 3958.0	...
5273391	  793.6	  600.5	 3959.0	...
5273392	  793.6	  600.4	 3959.0	...
5273393	  793.5	  600.4	 3959.0	...
5273394	  793.4	  600.5	 3956.0	...
5273395	  793.4	  600.7	 3954.0	...
5273396	  793.3	  600.5	 3951.0	...
5273397	  793.3	  600.3	 3951.0	...
5273398	  793.2	  600.0	 3950.0	...
5273399	  793.2	  600.0	 3950.0	...
5273400	  793.3	  600.5	 3949.0	...
5273401	  793.2	  600.9	 3949.0	...
5273402	  793.0	  601.3	 3949.0	...
5273403	  792.8	  601.5	 3950.0	...
5273404	  792.7	  601.8	 3951.0	...
5273405	  792.9	  602.0	 3951.0	...
5273406	  793.4	  602.1	 3951.0	...
5273407	  793.9	  602.1	 3951.0	...
5273408	  794.3	  602.1	 3951.0	...
5273409	  794.4	  601.7	 3951.0	...
5273410	  794.5	  601.4	 3951.0	...
5273411	  794.7	  601.1	 3952.0	...
5273412	  794.7	  601.3	 3951.0	...
5273413	  794.4	  601.9	 3951.0	...
5273414	  794.2	  602.7	 3950.0	...
5273415	  793.9	  603.3	 3949.0	...
5273416	  793.9	  603.8	 3947.0	...
5273417	  793.8	  604.0	 3948.0	...
5273418	  793.8	  604.2	 3950.0	...
5273419	  793.8	  604.3	 3952.0	...
5273420	  793.9	  604.2	 3951.0	...
5273421	  793.9	  604.1	 3951.0	...
5273422	  794.0	  604.2	 3951.0	...
5273423	  794.0	  604.4	 3951.0	...
5273424	  793.9	  604.5	 3950.0	...
5273425	  793.7	  604.4	 3950.0	...
5273426	  793.4	  604.0	 3949.0	...
5273427	  793.2	  603.7	 3948.0	...
5273428	  793.1	  603.4	 3948.0	...
5273429	  793.0	  603.4	 3948.0	...
5273430	  792.9	  603.3	 3948.0	...
5273431	  792.7	  603.1	 3948.0	...
5273432	  792.6	  602.4	 3947.0	...
5273433	  792.6	  601.9	 3945.0	...
5273434	  792.3	  601.4	 3944.0	...
5273435	  792.1	  601.4	 3945.0	...
5273436	  792.0	  601.9	 3947.0	...
5273437	  792.1	  602.4	 3948.0	...
5273438	  792.3	  602.8	 3948.0	...
5273439	  792.3	  602.7	 3947.0	...
5273440	  792.4	  602.5	 3948.0	...
5273441	  792.5	  602.1	 3949.0	...
5273442	  792.5	  601.7	 3950.0	...
5273443	  792.7	  601.5	 3951.0	...
5273444	  792.8	  601.6	 3953.0	...
5273445	  793.0	  601.7	 3955.0	...
5273446	  792.9	  601.7	 3956.0	...
5273447	  792.9	  601.6	 3956.0	...
5273448	  792.9	  601.6	 3957.0	...
5273449	  792.9	  601.8	 3957.0	...
5273450	  792.8	  602.1	 3958.0	...
5273451	  792.8	  602.3	 3957.0	...
5273452	  792.9	  602.6	 3957.0	...
5273453	  792.9	  602.7	 3958.0	...
5273454	  792.9	  602.8	 3957.0	...
5273455	  792.4	  603.0	 3957.0	...
5273456	  792.0	  603.1	 3956.0	...
5273457	  791.6	  603.2	 3956.0	...
5273458	  791.6	  603.2	 3957.0	...
5273459	  791.7	  603.1	 3958.0	...
5273460	  791.8	  602.9	 3961.0	...
5273461	  792.1	  602.6	 3962.0	...
5273462	  792.4	  602.5	 3964.0	...
5273463	  792.7	  602.5	 3963.0	...
5273464	  792.7	  602.6	 3962.0	...
5273465	  792.7	  602.6	 3962.0	...
5273466	  792.5	  602.5	 3963.0	...
5273467	  792.3	  602.5	 3962.0	...
5273468	  792.1	  602.5	 3961.0	...
5273469	  792.1	  602.5	 3960.0	...
5273470	  792.2	  602.6	 3960.0	...
5273471	  792.3	  602.8	 3961.0	...
5273472	  792.4	  603.0	 3961.0	...
5273473	  792.5	  603.1	 3962.0	...
5273474	  792.5	  603.1	 3963.0	...
5273475	  792.5	  603.1	 3963.0	...
5273476	  792.5	  603.1	 3964.0	...
5273477	  792.4	  603.0	 3964.0	...
5273478	  792.5	  602.9	 3965.0	...
5273479	  792.6	  603.1	 3966.0	...
5273480	  792.7	  603.4	 3967.0	...
5273481	  792.7	  603.2	 3968.0	...
5273482	  792.5	  602.8	 3969.0	...
5273483	  792.2	  602.7	 3968.0	...
5273484	  791.9	  603.1	 3967.0	...
5273485	  791.9	  603.1	 3967.0	...
5273486	  791.9	  602.9	 3968.0	...
5273487	  791.7	  602.8	 3967.0	...
5273488	  791.6	  602.9	 3966.0	...
5273489	  791.5	  602.9	 3964.0	...
5273490	  791.7	  603.2	 3965.0	...
5273491	  791.8	  603.6	 3967.0	...
5273492	  791.8	  603.9	 3969.0	...
5273493	  791.6	  603.8	 3971.0	...
5273494	  791.4	  603.8	 3971.0	...
5273495	  791.2	  603.8	 3969.0	...
5273496	  790.9	  603.8	 3967.0	...
5273497	  790.9	  603.8	 3965.0	...
5273498	  790.8	  603.9	 3965.0	...
5273499	  790.8	  603.9	 3965.0	...
5273500	  790.8	  604.0	 3965.0	...
5273501	  790.8	  603.9	 3967.0	...
5273502	  790.8	  603.8	 3970.0	...
5273503	  790.8	  603.9	 3973.0	...
5273504	  790.9	  604.2	 3973.0	...
5273505	  791.0	  604.5	 3974.0	...
5273506	  791.1	  604.6	 3975.0	...
5273507	  791.2	  604.5	 3974.0	...
5273508	  791.2	  604.5	 3974.0	...
5273509	  791.2	  604.5	 3974.0	...
5273510	  791.2	  604.4	 3976.0	...
5273511	  791.2	  604.3	 3978.0	...
5273512	  791.2	  604.2	 3980.0	...
5273513	  791.3	  604.2	 3981.0	...
5273514	  791.2	  604.3	 3981.0	...
5273515	  791.2	  604.3	 3981.0	...
5273516	  791.2	  604.3	 3981.0	...
5273517	  791.2	  604.3	 3982.0	...
5273518	  791.1	  604.3	 3984.0	...
5273519	  791.1	  604.4	 3986.0	...
5273520	  791.1	  604.7	 3986.0	...
5273521	  791.2	  604.9	 3986.0	...
5273522	  791.3	  605.2	 3986.0	...
5273523	  791.3	  605.2	 3987.0	...
5273524	  791.3	  605.0	 3988.0	...
5273525	  791.2	  604.9	 3988.0	...
5273526	  791.2	  604.7	 3989.0	...
5273527	  791.2	  604.8	 3989.0	...
5273528	  791.2	  604.8	 3988.0	...
5273529	  791.2	  604.9	 3987.0	...
5273530	  791.2	  605.0	 3987.0	...
5273531	  791.3	  605.6	 3988.0	...
5273532	  791.2	  606.1	 3989.0	...
5273533	  791.1	  606.5	 3991.0	...
5273534	  791.1	  606.5	 3992.0	...
5273535	  791.2	  606.5	 3994.0	...
5273536	  791.2	  606.3	 3995.0	...
5273537	  791.1	  606.1	 3996.0	...
5273538	  791.1	  605.7	 3998.0	...
5273539	  791.1	  605.5	 4001.0	...
5273540	  791.1	  605.4	 4003.0	...
5273541	  791.2	  605.4	 4003.0	...
5273542	  791.4	  605.3	 4004.0	...
5273543	  791.4	  605.1	 4004.0	...
5273544	  791.3	  605.1	 4005.0	...
5273545	  791.3	  605.3	 4005.0	...
5273546	  791.3	  605.6	 4005.0	...
5273547	  791.3	  606.0	 4005.0	...
5273548	  791.3	  606.3	 4004.0	...
5273549	  791.3	  606.5	 4004.0	...
5273550	  791.3	  606.2	 4006.0	...
5273551	  791.3	  605.9	 4007.0	...
5273552	  791.4	  605.6	 4009.0	...
5273553	  791.5	  606.0	 4010.0	...
5273554	  791.5	  606.3	 4011.0	...
5273555	  791.5	  606.4	 4012.0	...
5273556	  791.3	  606.1	 4013.0	...
5273557	  791.1	  605.7	 4012.0	...
5273558	  791.0	  605.6	 4014.0	...
5273559	  790.9	  605.8	 4015.0	...
5273560	  790.8	  605.9	 4016.0	...
5273561	  790.8	  605.9	 4016.0	...
5273562	  790.7	  606.2	 4018.0	...
5273563	  790.9	  606.4	 4020.0	...
5273564	  791.0	  606.6	 4023.0	...
5273565	  790.9	  606.5	 4023.0	...
5273566	  790.7	  606.6	 4022.0	...
5273567	  790.6	  606.7	 4021.0	...
5273568	  790.7	  606.9	 4022.0	...
5273569	  790.8	  606.9	 4023.0	...
5273570	  790.8	  607.0	 4024.0	...
5273571	  790.7	  607.1	 4025.0	...
5273572	  790.6	  607.1	 4026.0	...
5273573	  790.5	  607.0	 4029.0	...
5273574	  790.5	  606.7	 4031.0	...
5273575	  790.5	  606.5	 4032.0	...
5273576	  790.8	  606.3	 4032.0	...
5273577	  791.1	  606.3	 4032.0	...
5273578	  791.6	  606.4	 4032.0	...
5273579	  791.7	  606.6	 4032.0	...
5273580	  791.8	  606.6	 4032.0	...
5273581	  791.7	  606.4	 4033.0	...
5273582	  791.7	  606.2	 4035.0	...
5273583	  791.6	  606.0	 4038.0	...
5273584	  791.6	  605.8	 4042.0	...
5273585	  791.6	  605.6	 4044.0	...
5273586	  791.5	  605.6	 4044.0	...
5273587	  791.5	  605.9	 4045.0	...
5273588	  791.4	  606.2	 4046.0	...
5273589	  791.1	  606.4	 4048.0	...
5273590	  790.9	  606.2	 4050.0	...
5273591	  790.7	  606.0	 4051.0	...
5273592	  790.3	  606.0	 4051.0	...
5273593	  790.0	  606.1	 4050.0	...
5273594	  789.7	  606.3	 4050.0	...
5273595	  789.9	  606.2	 4051.0	...
5273596	  790.2	  606.0	 4054.0	...
5273597	  790.3	  605.7	 4056.0	...
5273598	  790.4	  605.5	 4058.0	...
5273599	  790.4	  605.5	 4058.0	...
5273600	  790.4	  605.5	 4058.0	...
5273601	  790.4	  605.7	 4057.0	...
5273602	  790.5	  605.9	 4058.0	...
5273603	  790.6	  606.0	 4060.0	...
5273604	  790.8	  606.0	 4062.0	...
5273605	  790.9	  606.1	 4063.0	...
MSG	5273606 0000 _ Number Off
5273606	  790.9	  606.1	 4065.0	...
5273607	  790.8	  606.1	 4067.0	...
5273608	  790.9	  606.0	 4066.0	...
5273609	  791.0	  606.0	 4064.0	...
5273610	  791.0	  606.2	 4062.0	...
5273611	  790.8	  606.5	 4062.0	...
5273612	  790.8	  606.6	 4063.0	...
5273613	  790.8	  606.3	 4065.0	...
5273614	  790.8	  606.0	 4067.0	...
5273615	  790.7	  605.6	 4068.0	...
5273616	  790.5	  605.3	 4068.0	...
5273617	  790.4	  605.0	 4069.0	...
5273618	  790.4	  604.9	 4069.0	...
5273619	  790.3	  604.5	 4070.0	...
5273620	  790.3	  604.1	 4071.0	...
5273621	  790.2	  603.2	 4072.0	...
5273622	  789.7	  602.7	 4073.0	...
5273623	  789.0	  601.2	 4075.0	...
EFIX R   5272759	5273623	865	  791.2	  598.7	   4271
SSACC R  5273624
5273624	  787.9	  600.1	 4077.0	...
5273625	  786.7	  598.5	 4080.0	...
5273626	  785.2	  597.3	 4080.0	...
5273627	  783.9	  596.2	 4079.0	...
5273628	  782.3	  594.5	 4081.0	...
5273629	  780.6	  592.6	 4084.0	...
5273630	  778.8	  590.2	 4086.0	...
5273631	  777.9	  588.5	 4086.0	...
5273632	  777.3	  586.9	 4085.0	...
ESACC R  5273624	5273632	9	  787.9	  600.1	  777.3	  586.9	   0.36	     44
SFIX R   5273633
5273633	  776.8	  585.3	 4088.0	...
5273634	  776.8	  583.8	 4090.0	...
5273635	  777.0	  582.7	 4092.0	...
5273636	  777.2	  582.2	 4093.0	...
5273637	  777.5	  581.8	 4095.0	...
5273638	  778.2	  581.5	 4097.0	...
5273639	  779.0	  581.8	 4098.0	...
5273640	  780.0	  582.4	 4099.0	...
5273641	  780.6	  583.0	 4100.0	...
5273642	  781.7	  583.5	 4102.0	...
5273643	  782.4	  584.0	 4103.0	...
5273644	  783.3	  584.5	 4104.0	...
5273645	  783.5	  584.8	 4104.0	...
5273646	  783.7	  584.9	 4104.0	...
5273647	  783.9	  585.0	 4105.0	...
5273648	  784.1	  585.2	 4107.0	...
5273649	  784.3	  585.4	 4109.0	...
5273650	  784.1	  585.6	 4111.0	...
5273651	  783.8	  585.8	 4112.0	...
5273652	  783.7	  586.1	 4113.0	...
5273653	  783.8	  586.4	 4113.0	...
5273654	  783.9	  586.8	 4113.0	...
5273655	  783.8	  586.8	 4114.0	...
5273656	  783.7	  586.9	 4115.0	...
5273657	  783.7	  587.0	 4116.0	...
5273658	  783.6	  587.3	 4118.0	...
5273659	  783.6	  587.5	 4121.0	...
5273660	  783.5	  587.8	 4125.0	...
5273661	  783.5	  588.0	 4127.0	...
5273662	  783.5	  588.5	 4127.0	...
5273663	  783.6	  589.0	 4127.0	...
5273664	  783.6	  589.1	 4128.0	...
5273665	  783.7	  588.7	 4128.0	...
5273666	  783.5	  588.4	 4129.0	...
5273667	  783.3	  588.6	 4129.0	...
5273668	  783.1	  588.8	 4128.0	...
5273669	  783.0	  588.8	 4128.0	...
5273670	  782.9	  588.8	 4128.0	...
5273671	  782.8	  588.6	 4130.0	...
5273672	  782.8	  588.4	 4133.0	...
5273673	  782.8	  588.2	 4135.0	...
5273674	  782.9	  587.9	 4135.0	...
5273675	  782.9	  587.7	 4133.0	...
5273676	  782.8	  587.4	 4132.0	...
5273677	  782.8	  587.4	 4134.0	...
5273678	  782.8	  587.3	 4136.0	...
5273679	  782.8	  587.1	 4137.0	...
5273680	  783.0	  586.9	 4138.0	...
5273681	  783.1	  586.6	 4140.0	...
5273682	  783.2	  586.5	 4141.0	...
5273683	  783.1	  586.5	 4142.0	...
5273684	  783.1	  586.4	 4142.0	...
5273685	  783.1	  586.4	 4142.0	...
5273686	  782.9	  586.3	 4145.0	...
5273687	  782.7	  586.4	 4147.0	...
5273688	  782.5	  586.4	 4150.0	...
5273689	  782.5	  586.4	 4152.0	...
5273690	  782.6	  586.2	 4154.0	...
5273691	  782.7	  586.0	 4156.0	...
5273692	  782.8	  586.2	 4157.0	...
5273693	  782.8	  586.5	 4158.0	...
5273694	  782.8	  586.9	 4160.0	...
5273695	  782.8	  587.0	 4162.0	...
5273696	  782.8	  587.0	 4163.0	...
5273697	  782.5	  587.1	 4163.0	...
5273698	  782.2	  587.1	 4164.0	...
5273699	  782.0	  587.0	 4165.0	...
5273700	  781.8	  586.9	 4165.0	...
5273701	  781.6	  586.9	 4167.0	...
5273702	  781.5	  586.9	 4169.0	...
5273703	  781.6	  586.8	 4172.0	...
5273704	  781.6	  586.9	 4174.0	...
5273705	  781.5	  587.1	 4176.0	...
5273706	  781.5	  587.6	 4178.0	...
5273707	  781.5	  588.0	 4180.0	...
5273708	  781.4	  588.2	 4180.0	...
5273709	  781.3	  588.1	 4181.0	...
5273710	  781.2	  588.2	 4185.0	...
5273711	  781.0	  588.3	 4189.0	...
5273712	  780.8	  588.4	 4192.0	...
5273713	  780.8	  588.3	 4191.0	...
5273714	  780.8	  588.4	 4191.0	...
5273715	  780.9	  588.6	 4192.0	...
5273716	  780.9	  588.8	 4196.0	...
5273717	  780.8	  588.8	 4201.0	...
5273718	  780.8	  589.0	 4205.0	...
5273719	  780.8	  589.2	 4207.0	...
5273720	  780.9	  589.6	 4208.0	...
5273721	  780.9	  589.9	 4210.0	...
5273722	  780.9	  590.2	 4211.0	...
5273723	  780.8	  590.4	 4211.0	...
5273724	  780.6	  590.6	 4211.0	...
5273725	  780.5	  590.9	 4210.0	...
5273726	  780.6	  591.0	 4214.0	...
5273727	  780.5	  590.9	 4217.0	...
5273728	  780.3	  590.6	 4220.0	...
5273729	  780.2	  590.2	 4219.0	...
5273730	  780.3	  590.1	 4220.0	...
5273731	  780.5	  590.0	 4222.0	...
5273732	  780.5	  589.8	 4223.0	...
5273733	  780.5	  589.6	 4223.0	...
5273734	  780.5	  589.4	 4224.0	...
5273735	  780.5	  589.4	 4226.0	...
5273736	  780.5	  589.4	 4226.0	...
5273737	  780.5	  589.4	 4227.0	...
5273738	  780.6	  589.5	 4228.0	...
5273739	  780.6	  589.9	 4228.0	...
5273740	  780.6	  590.2	 4227.0	...
5273741	  780.4	  590.6	 4228.0	...
5273742	  780.1	  590.3	 4229.0	...
5273743	  779.8	  590.1	 4231.0	...
5273744	  779.7	  589.8	 4231.0	...
5273745	  779.7	  589.8	 4232.0	...
5273746	  779.6	  589.6	 4234.0	...
5273747	  779.6	  589.4	 4237.0	...
5273748	  779.5	  589.2	 4238.0	...
5273749	  779.3	  588.8	 4238.0	...
5273750	  779.0	  588.5	 4239.0	...
5273751	  778.8	  588.2	 4241.0	...
5273752	  778.8	  588.1	 4242.0	...
5273753	  778.8	  588.1	 4242.0	...
5273754	  778.9	  587.9	 4243.0	...
5273755	  779.1	  587.7	 4243.0	...
5273756	  779.3	  587.5	 4244.0	...
5273757	  779.4	  587.5	 4244.0	...
5273758	  779.4	  587.6	 4246.0	...
5273759	  779.2	  587.5	 4247.0	...
5273760	  779.0	  587.5	 4249.0	...
5273761	  778.8	  587.3	 4251.0	...
5273762	  778.7	  587.3	 4253.0	...
5273763	  778.7	  587.5	 4255.0	...
5273764	  778.7	  587.8	 4256.0	...
5273765	  778.8	  588.1	 4258.0	...
5273766	  778.8	  588.0	 4261.0	...
5273767	  778.7	  587.6	 4263.0	...
5273768	  778.7	  587.3	 4263.0	...
5273769	  778.5	  587.0	 4263.0	...
5273770	  778.3	  587.0	 4264.0	...
5273771	  778.2	  587.0	 4264.0	...
5273772	  778.2	  587.1	 4263.0	...
5273773	  778.3	  587.4	 4265.0	...
5273774	  778.5	  587.8	 4267.0	...
5273775	  778.6	  588.1	 4270.0	...
5273776	  778.6	  587.9	 4275.0	...
5273777	  778.7	  587.7	 4279.0	...
5273778	  778.8	  587.1	 4282.0	...
5273779	  778.8	  586.8	 4282.0	...
5273780	  778.7	  586.6	 4284.0	...
5273781	  778.7	  586.7	 4285.0	...
5273782	  778.8	  586.7	 4288.0	...
5273783	  778.9	  586.6	 4289.0	...
5273784	  779.0	  586.7	 4290.0	...
5273785	  779.0	  586.7	 4291.0	...
5273786	  778.9	  586.7	 4291.0	...
5273787	  778.9	  587.0	 4292.0	...
5273788	  779.0	  587.3	 4292.0	...
5273789	  779.1	  587.5	 4293.0	...
5273790	  779.3	  587.5	 4293.0	...
5273791	  779.2	  587.5	 4294.0	...
5273792	  779.1	  587.5	 4295.0	...
5273793	  778.9	  587.4	 4297.0	...
5273794	  778.9	  587.3	 4299.0	...
5273795	  778.8	  587.3	 4300.0	...
5273796	  779.0	  587.2	 4302.0	...
5273797	  779.2	  587.2	 4305.0	...
5273798	  779.3	  587.2	 4308.0	...
5273799	  779.3	  587.3	 4310.0	...
5273800	  779.3	  587.4	 4311.0	...
5273801	  779.5	  587.5	 4311.0	...
5273802	  779.6	  587.4	 4310.0	...
5273803	  779.4	  587.4	 4309.0	...
5273804	  779.2	  587.5	 4308.0	...
5273805	  779.0	  587.6	 4310.0	...
5273806	  778.9	  587.6	 4312.0	...
5273807	  778.9	  587.6	 4315.0	...
5273808	  778.8	  587.7	 4317.0	...
5273809	  778.8	  587.5	 4319.0	...
5273810	  778.7	  587.2	 4319.0	...
5273811	  778.6	  587.0	 4320.0	...
5273812	  778.7	  587.0	 4320.0	...
5273813	  778.8	  586.9	 4320.0	...
5273814	  778.8	  586.8	 4322.0	...
5273815	  778.6	  586.8	 4323.0	...
5273816	  778.3	  586.9	 4324.0	...
5273817	  778.3	  587.2	 4325.0	...
MSG	5273818 0000 _ Number On
5273818	  778.2	  587.5	 4327.0	...
5273819	  778.5	  587.8	 4329.0	...
5273820	  778.7	  587.7	 4331.0	...
5273821	  778.9	  587.8	 4334.0	...
5273822	  778.9	  588.0	 4336.0	...
5273823	  778.7	  588.2	 4337.0	...
5273824	  778.5	  588.1	 4336.0	...
5273825	  778.3	  588.1	 4335.0	...
5273826	  778.3	  588.3	 4335.0	...
5273827	  778.3	  588.5	 4337.0	...
5273828	  778.4	  588.8	 4339.0	...
5273829	  778.2	  588.6	 4342.0	...
5273830	  778.0	  588.4	 4344.0	...
5273831	  777.9	  588.2	 4346.0	...
5273832	  778.1	  588.1	 4347.0	...
5273833	  778.3	  588.2	 4349.0	...
5273834	  778.4	  588.2	 4351.0	...
5273835	  778.4	  588.3	 4351.0	...
5273836	  778.3	  588.4	 4351.0	...
5273837	  778.3	  588.5	 4350.0	...
5273838	  778.3	  588.6	 4349.0	...
5273839	  778.3	  588.5	 4349.0	...
5273840	  778.4	  588.4	 4349.0	...
5273841	  778.4	  588.3	 4349.0	...
5273842	  778.5	  588.3	 4349.0	...
5273843	  778.6	  588.4	 4348.0	...
5273844	  778.6	  588.6	 4348.0	...
5273845	  778.5	  588.8	 4350.0	...
5273846	  778.4	  588.9	 4351.0	...
5273847	  778.4	  589.0	 4352.0	...
5273848	  778.3	  589.0	 4352.0	...
5273849	  778.3	  589.2	 4352.0	...
5273850	  778.3	  589.3	 4351.0	...
5273851	  778.3	  589.5	 4351.0	...
5273852	  778.2	  589.5	 4353.0	...
5273853	  778.1	  589.6	 4355.0	...
5273854	  778.2	  589.7	 4357.0	...
5273855	  778.3	  589.8	 4358.0	...
5273856	  778.5	  589.8	 4361.0	...
5273857	  778.6	  589.7	 4364.0	...
5273858	  778.7	  589.7	 4367.0	...
5273859	  778.8	  589.6	 4368.0	...
5273860	  778.8	  589.6	 4369.0	...
5273861	  778.8	  589.6	 4372.0	...
5273862	  778.8	  589.5	 4376.0	...
5273863	  778.5	  589.5	 4380.0	...
5273864	  778.1	  589.5	 4380.0	...
5273865	  777.7	  589.4	 4379.0	...
5273866	  777.5	  589.1	 4380.0	...
5273867	  777.3	  588.8	 4383.0	...
5273868	  777.1	  588.8	 4385.0	...
5273869	  776.7	  589.1	 4387.0	...
5273870	  776.4	  589.4	 4388.0	...
5273871	  776.3	  589.6	 4389.0	...
5273872	  776.6	  589.7	 4391.0	...
5273873	  776.8	  589.7	 4392.0	...
5273874	  776.9	  589.6	 4393.0	...
5273875	  776.8	  589.2	 4394.0	...
5273876	  776.8	  588.9	 4394.0	...
5273877	  776.7	  588.7	 4396.0	...
5273878	  776.8	  588.6	 4397.0	...
5273879	  777.0	  588.8	 4398.0	...
5273880	  777.2	  589.0	 4399.0	...
5273881	  777.2	  589.4	 4400.0	...
5273882	  777.3	  589.5	 4401.0	...
5273883	  777.5	  589.3	 4401.0	...
5273884	  777.5	  588.9	 4401.0	...
5273885	  777.3	  588.7	 4401.0	...
5273886	  777.5	  589.0	 4402.0	...
5273887	  777.7	  589.5	 4402.0	...
5273888	  777.9	  590.1	 4403.0	...
5273889	  777.7	  590.3	 4403.0	...
5273890	  777.8	  590.3	 4406.0	...
5273891	  777.8	  590.2	 4409.0	...
5273892	  777.9	  590.0	 4412.0	...
5273893	  777.8	  590.0	 4412.0	...
5273894	  777.7	  589.9	 4413.0	...
5273895	  777.5	  589.9	 4416.0	...
5273896	  777.7	  590.1	 4420.0	...
5273897	  777.9	  590.2	 4423.0	...
5273898	  777.9	  590.5	 4424.0	...
5273899	  777.8	  590.6	 4424.0	...
5273900	  777.6	  590.7	 4424.0	...
5273901	  777.6	  590.7	 4425.0	...
5273902	  777.7	  590.6	 4426.0	...
5273903	  777.8	  590.4	 4429.0	...
5273904	  777.8	  590.3	 4431.0	...
5273905	  777.8	  590.2	 4434.0	...
5273906	  777.9	  590.0	 4435.0	...
5273907	  778.2	  589.8	 4436.0	...
5273908	  778.4	  589.8	 4435.0	...
5273909	  778.5	  589.8	 4436.0	...
5273910	  778.4	  589.9	 4438.0	...
5273911	  778.4	  589.9	 4440.0	...
5273912	  778.4	  589.9	 4441.0	...
5273913	  778.3	  589.8	 4442.0	...
5273914	  778.0	  589.6	 4443.0	...
5273915	  777.6	  589.3	 4448.0	...
5273916	  777.2	  589.3	 4452.0	...
5273917	  777.2	  589.6	 4455.0	...
5273918	  777.1	  590.0	 4455.0	...
5273919	  777.0	  589.9	 4454.0	...
5273920	  776.9	  589.6	 4456.0	...
5273921	  777.3	  589.6	 4459.0	...
5273922	  777.6	  589.8	 4462.0	...
5273923	  777.7	  590.1	 4462.0	...
5273924	  777.5	  590.1	 4460.0	...
5273925	  777.3	  590.6	 4459.0	...
5273926	  777.5	  591.0	 4458.0	...
5273927	  777.5	  591.3	 4458.0	...
5273928	  777.5	  591.2	 4461.0	...
5273929	  777.5	  591.0	 4465.0	...
5273930	  777.5	  591.0	 4469.0	...
5273931	  777.5	  590.9	 4469.0	...
5273932	  777.6	  590.9	 4470.0	...
5273933	  777.7	  590.8	 4470.0	...
5273934	  777.7	  591.0	 4471.0	...
5273935	  777.6	  591.2	 4471.0	...
5273936	  777.6	  591.4	 4473.0	...
5273937	  777.6	  591.4	 4476.0	...
5273938	  777.7	  591.6	 4478.0	...
5273939	  777.7	  591.7	 4479.0	...
5273940	  777.6	  591.5	 4478.0	...
5273941	  777.5	  591.3	 4478.0	...
5273942	  777.3	  591.0	 4479.0	...
5273943	  777.3	  591.1	 4480.0	...
5273944	  777.3	  591.0	 4481.0	...
5273945	  777.3	  590.4	 4484.0	...
5273946	  777.4	  589.9	 4486.0	...
5273947	  777.6	  589.5	 4488.0	...
5273948	  777.8	  589.3	 4488.0	...
5273949	  777.8	  589.1	 4487.0	...
5273950	  777.9	  588.9	 4487.0	...
5273951	  778.0	  588.9	 4488.0	...
5273952	  778.2	  589.0	 4488.0	...
5273953	  778.2	  589.3	 4487.0	...
5273954	  778.2	  589.5	 4485.0	...
5273955	  778.1	  589.8	 4486.0	...
5273956	  778.0	  589.8	 4487.0	...
5273957	  778.0	  589.8	 4488.0	...
5273958	  778.1	  589.4	 4489.0	...
5273959	  778.1	  589.1	 4491.0	...
5273960	  778.1	  588.6	 4492.0	...
5273961	  778.1	  588.5	 4493.0	...
5273962	  778.0	  588.2	 4494.0	...
5273963	  778.0	  588.2	 4496.0	...
5273964	  777.9	  588.2	 4497.0	...
5273965	  777.9	  588.6	 4498.0	...
5273966	  777.8	  588.9	 4502.0	...
5273967	  777.9	  589.2	 4505.0	...
5273968	  778.0	  589.1	 4508.0	...
5273969	  777.8	  589.2	 4509.0	...
5273970	  777.6	  589.0	 4509.0	...
5273971	  777.3	  588.8	 4509.0	...
5273972	  777.3	  588.9	 4512.0	...
5273973	  777.3	  589.2	 4515.0	...
5273974	  777.4	  589.4	 4518.0	...
5273975	  777.4	  589.2	 4518.0	...
5273976	  777.3	  589.2	 4518.0	...
5273977	  777.2	  589.6	 4517.0	...
5273978	  777.2	  590.0	 4518.0	...
5273979	  777.2	  590.4	 4519.0	...
5273980	  777.1	  590.3	 4520.0	...
5273981	  777.2	  590.2	 4522.0	...
5273982	  777.3	  590.1	 4522.0	...
5273983	  777.4	  590.0	 4523.0	...
5273984	  777.5	  590.1	 4523.0	...
5273985	  777.6	  590.3	 4524.0	...
5273986	  777.8	  590.4	 4527.0	...
5273987	  777.9	  590.5	 4529.0	...
5273988	  777.8	  590.6	 4529.0	...
5273989	  777.7	  590.8	 4529.0	...
5273990	  777.7	  591.0	 4530.0	...
5273991	  777.6	  591.3	 4533.0	...
5273992	  777.5	  591.6	 4535.0	...
5273993	  777.5	  592.1	 4534.0	...
5273994	  777.4	  592.3	 4534.0	...
5273995	  777.4	  592.6	 4535.0	...
5273996	  777.3	  592.5	 4537.0	...
5273997	  777.2	  592.4	 4538.0	...
5273998	  777.1	  592.4	 4540.0	...
5273999	  777.1	  592.3	 4542.0	...
5274000	  777.0	  592.3	 4544.0	...
5274001	  776.9	  592.3	 4546.0	...
5274002	  776.8	  592.2	 4548.0	...
5274003	  776.6	  592.2	 4550.0	...
5274004	  776.7	  592.3	 4552.0	...
5274005	  776.9	  592.5	 4552.0	...
5274006	  777.1	  592.6	 4551.0	...
5274007	  777.2	  592.6	 4551.0	...
5274008	  777.2	  592.4	 4551.0	...
5274009	  777.5	  592.2	 4552.0	...
5274010	  777.8	  591.9	 4556.0	...
5274011	  778.1	  591.9	 4559.0	...
5274012	  778.1	  591.9	 4564.0	...
5274013	  778.1	  591.8	 4566.0	...
5274014	  778.1	  591.8	 4569.0	...
5274015	  778.0	  591.8	 4570.0	...
5274016	  777.8	  591.9	 4571.0	...
5274017	  777.7	  592.0	 4569.0	...
5274018	  777.5	  592.0	 4567.0	...
5274019	  777.5	  592.0	 4567.0	...
5274020	  777.8	  591.9	 4568.0	...
5274021	  778.1	  591.7	 4569.0	...
5274022	  778.4	  591.4	 4569.0	...
5274023	  778.3	  591.2	 4568.0	...
5274024	  778.3	  591.0	 4568.0	...
5274025	  778.4	  591.0	 4569.0	...
5274026	  778.6	  590.9	 4570.0	...
5274027	  778.6	  591.3	 4569.0	...
5274028	  778.5	  591.5	 4570.0	...
5274029	  778.4	  591.8	 4572.0	...
5274030	  778.5	  591.7	 4575.0	...
5274031	  778.5	  591.7	 4577.0	...
5274032	  778.4	  591.7	 4578.0	...
5274033	  778.2	  591.7	 4580.0	...
5274034	  778.1	  591.7	 4581.0	...
5274035	  778.0	  591.7	 4583.0	...
5274036	  778.1	  591.6	 4583.0	...
5274037	  778.1	  591.6	 4583.0	...
5274038	  778.0	  591.7	 4584.0	...
5274039	  778.0	  591.7	 4585.0	...
5274040	  777.9	  591.6	 4586.0	...
5274041	  778.0	  591.4	 4588.0	...
5274042	  778.2	  591.4	 4589.0	...
5274043	  778.3	  591.5	 4590.0	...
5274044	  778.4	  591.4	 4589.0	...
5274045	  778.5	  591.3	 4590.0	...
5274046	  778.7	  591.2	 4592.0	...
5274047	  778.9	  591.3	 4594.0	...
5274048	  779.0	  591.6	 4596.0	...
5274049	  779.0	  591.9	 4596.0	...
5274050	  779.0	  592.1	 4595.0	...
5274051	  778.9	  592.1	 4597.0	...
5274052	  778.8	  592.1	 4599.0	...
5274053	  778.8	  592.1	 4600.0	...
5274054	  778.8	  592.2	 4600.0	...
5274055	  778.8	  592.0	 4600.0	...
5274056	  778.7	  591.8	 4602.0	...
5274057	  778.7	  591.6	 4603.0	...
5274058	  778.7	  591.5	 4604.0	...
5274059	  778.7	  591.5	 4604.0	...
5274060	  778.8	  591.5	 4604.0	...
5274061	  778.7	  591.6	 4605.0	...
5274062	  778.6	  591.8	 4606.0	...
5274063	  778.5	  592.0	 4607.0	...
5274064	  778.4	  592.1	 4607.0	...
5274065	  778.6	  592.0	 4608.0	...
5274066	  778.8	  592.0	 4609.0	...
5274067	  779.0	  592.2	 4609.0	...
5274068	  779.0	  592.4	 4610.0	...
5274069	  779.0	  592.3	 4610.0	...
5274070	  779.0	  591.9	 4610.0	...
5274071	  778.9	  591.8	 4610.0	...
5274072	  778.8	  592.0	 4611.0	...
5274073	  778.7	  592.2	 4612.0	...
5274074	  778.3	  592.3	 4614.0	...
5274075	  778.0	  592.4	 4613.0	...
5274076	  777.8	  592.5	 4612.0	...
5274077	  778.1	  592.5	 4612.0	...
5274078	  778.4	  592.5	 4614.0	...
5274079	  778.6	  592.5	 4617.0	...
5274080	  778.6	  592.5	 4619.0	...
5274081	  778.8	  592.4	 4620.0	...
5274082	  779.0	  592.4	 4620.0	...
5274083	  779.1	  592.4	 4619.0	...
5274084	  779.0	  592.3	 4619.0	...
5274085	  778.8	  592.3	 4622.0	...
5274086	  778.7	  592.3	 4624.0	...
5274087	  778.6	  592.3	 4626.0	...
5274088	  778.5	  592.2	 4624.0	...
5274089	  778.4	  592.3	 4624.0	...
5274090	  778.2	  592.3	 4626.0	...
5274091	  778.0	  592.5	 4626.0	...
5274092	  778.0	  592.8	 4626.0	...
5274093	  778.0	  593.0	 4626.0	...
5274094	  777.9	  593.2	 4629.0	...
5274095	  777.9	  593.4	 4631.0	...
5274096	  778.2	  593.6	 4631.0	...
5274097	  778.5	  593.8	 4630.0	...
5274098	  778.7	  593.8	 4632.0	...
5274099	  778.6	  593.7	 4634.0	...
5274100	  778.5	  593.4	 4636.0	...
5274101	  778.6	  593.1	 4635.0	...
5274102	  778.7	  592.8	 4636.0	...
5274103	  778.7	  592.6	 4638.0	...
5274104	  778.6	  592.4	 4640.0	...
5274105	  778.6	  592.6	 4642.0	...
5274106	  778.5	  592.8	 4642.0	...
5274107	  778.5	  592.9	 4643.0	...
5274108	  778.6	  593.1	 4644.0	...
5274109	  778.7	  593.2	 4646.0	...
5274110	  778.8	  593.3	 4647.0	...
5274111	  778.8	  593.4	 4650.0	...
5274112	  778.8	  593.4	 4653.0	...
5274113	  778.7	  593.2	 4656.0	...
5274114	  778.7	  593.1	 4655.0	...
5274115	  778.5	  593.0	 4655.0	...
5274116	  778.5	  593.0	 4655.0	...
5274117	  778.5	  593.0	 4656.0	...
5274118	  778.5	  593.1	 4656.0	...
5274119	  778.5	  593.2	 4656.0	...
5274120	  778.4	  593.3	 4656.0	...
5274121	  778.2	  593.5	 4656.0	...
MSG	5274122 0000 _ Number Off
5274122	  778.2	  593.6	 4657.0	...
5274123	  778.3	  594.0	 4657.0	...
5274124	  778.4	  594.5	 4658.0	...
5274125	  778.4	  594.7	 4660.0	...
5274126	  778.5	  594.6	 4662.0	...
5274127	  778.4	  594.5	 4664.0	...
5274128	  778.4	  594.5	 4664.0	...
5274129	  778.4	  594.4	 4664.0	...
5274130	  778.5	  594.2	 4667.0	...
5274131	  778.6	  594.2	 4669.0	...
5274132	  778.7	  594.2	 4672.0	...
5274133	  778.7	  594.2	 4672.0	...
5274134	  778.6	  594.2	 4673.0	...
5274135	  778.6	  594.3	 4673.0	...
5274136	  778.6	  594.4	 4673.0	...
5274137	  778.5	  594.4	 4675.0	...
5274138	  778.4	  594.4	 4678.0	...
5274139	  778.1	  594.4	 4681.0	...
5274140	  777.9	  594.4	 4682.0	...
5274141	  777.9	  594.5	 4682.0	...
5274142	  778.1	  594.5	 4683.0	...
5274143	  778.1	  594.5	 4683.0	...
5274144	  777.8	  594.6	 4683.0	...
5274145	  777.6	  594.5	 4684.0	...
5274146	  777.5	  594.7	 4684.0	...
5274147	  777.6	  594.9	 4686.0	...
5274148	  777.8	  595.2	 4688.0	...
5274149	  778.1	  595.5	 4690.0	...
5274150	  778.3	  595.8	 4689.0	...
5274151	  778.3	  596.3	 4691.0	...
5274152	  778.2	  596.5	 4694.0	...
5274153	  778.0	  596.6	 4697.0	...
5274154	  777.9	  596.4	 4699.0	...
5274155	  778.0	  596.2	 4698.0	...
5274156	  778.2	  596.0	 4697.0	...
5274157	  778.4	  595.8	 4695.0	...
5274158	  778.5	  595.6	 4696.0	...
5274159	  778.6	  595.6	 4697.0	...
5274160	  778.5	  595.7	 4699.0	...
5274161	  778.2	  595.8	 4701.0	...
5274162	  777.7	  595.9	 4700.0	...
5274163	  777.3	  596.1	 4700.0	...
5274164	  777.4	  596.5	 4700.0	...
5274165	  777.6	  596.8	 4700.0	...
5274166	  777.8	  596.7	 4699.0	...
5274167	  777.7	  596.3	 4700.0	...
5274168	  777.7	  595.9	 4699.0	...
5274169	  777.8	  595.8	 4699.0	...
5274170	  777.9	  595.8	 4698.0	...
5274171	  777.9	  595.8	 4698.0	...
5274172	  777.8	  595.7	 4700.0	...
5274173	  777.6	  595.8	 4702.0	...
5274174	  777.5	  596.1	 4704.0	...
5274175	  777.4	  596.4	 4705.0	...
5274176	  777.5	  596.5	 4706.0	...
5274177	  777.5	  596.4	 4706.0	...
5274178	  777.5	  596.5	 4708.0	...
5274179	  777.5	  596.9	 4709.0	...
5274180	  777.4	  597.3	 4708.0	...
5274181	  777.4	  597.2	 4706.0	...
5274182	  777.3	  597.0	 4706.0	...
5274183	  777.4	  596.7	 4707.0	...
5274184	  777.5	  596.7	 4709.0	...
5274185	  777.6	  596.8	 4709.0	...
5274186	  777.7	  596.9	 4709.0	...
5274187	  777.7	  596.9	 4710.0	...
5274188	  777.8	  596.9	 4710.0	...
5274189	  777.8	  596.9	 4710.0	...
5274190	  777.7	  596.6	 4712.0	...
5274191	  777.6	  596.4	 4714.0	...
5274192	  777.4	  596.3	 4715.0	...
5274193	  777.4	  596.7	 4715.0	...
5274194	  777.1	  597.0	 4715.0	...
5274195	  776.8	  597.0	 4716.0	...
5274196	  776.7	  597.0	 4715.0	...
5274197	  776.8	  597.0	 4715.0	...
5274198	  777.1	  597.1	 4717.0	...
5274199	  777.2	  597.3	 4718.0	...
5274200	  777.2	  597.4	 4721.0	...
5274201	  777.3	  597.3	 4721.0	...
5274202	  777.5	  597.0	 4722.0	...
5274203	  777.7	  596.7	 4722.0	...
5274204	  777.6	  596.7	 4722.0	...
5274205	  777.1	  597.0	 4723.0	...
5274206	  776.5	  597.4	 4723.0	...
5274207	  776.1	  597.4	 4724.0	...
5274208	  776.0	  597.4	 4723.0	...
5274209	  775.9	  597.7	 4723.0	...
5274210	  775.6	  597.9	 4724.0	...
5274211	  775.5	  597.9	 4727.0	...
5274212	  775.4	  597.5	 4730.0	...
5274213	  775.6	  597.3	 4731.0	...
5274214	  775.9	  597.4	 4731.0	...
5274215	  776.1	  597.4	 4731.0	...
5274216	  776.3	  597.3	 4732.0	...
5274217	  776.2	  596.9	 4734.0	...
5274218	  776.1	  596.8	 4736.0	...
5274219	  776.0	  596.8	 4737.0	...
5274220	  775.8	  597.0	 4737.0	...
5274221	  775.7	  596.9	 4737.0	...
5274222	  775.6	  596.7	 4739.0	...
5274223	  775.6	  596.6	 4742.0	...
5274224	  775.6	  596.5	 4745.0	...
5274225	  775.9	  596.3	 4745.0	...
5274226	  776.1	  596.0	 4745.0	...
5274227	  776.4	  595.8	 4745.0	...
5274228	  776.2	  595.8	 4745.0	...
5274229	  776.1	  595.8	 4745.0	...
5274230	  775.9	  595.8	 4744.0	...
5274231	  775.8	  595.9	 4745.0	...
5274232	  775.8	  595.9	 4747.0	...
5274233	  775.7	  596.0	 4750.0	...
5274234	  775.7	  596.0	 4752.0	...
5274235	  775.7	  596.0	 4753.0	...
5274236	  775.7	  596.1	 4753.0	...
5274237	  775.7	  596.3	 4752.0	...
5274238	  775.8	  596.4	 4752.0	...
5274239	  775.8	  596.5	 4753.0	...
5274240	  775.9	  596.5	 4754.0	...
5274241	  775.9	  596.5	 4755.0	...
5274242	  775.9	  596.4	 4755.0	...
5274243	  775.9	  596.4	 4756.0	...
5274244	  775.9	  596.4	 4757.0	...
5274245	  776.0	  596.4	 4757.0	...
5274246	  776.0	  596.6	 4757.0	...
5274247	  776.2	  596.7	 4757.0	...
5274248	  776.3	  596.8	 4758.0	...
5274249	  776.4	  596.8	 4759.0	...
5274250	  776.5	  596.9	 4764.0	...
5274251	  776.7	  597.0	 4768.0	...
5274252	  776.9	  597.0	 4772.0	...
5274253	  776.9	  597.1	 4772.0	...
5274254	  776.8	  597.3	 4771.0	...
5274255	  776.8	  597.5	 4772.0	...
5274256	  776.5	  597.8	 4774.0	...
5274257	  776.1	  597.9	 4775.0	...
5274258	  775.8	  598.0	 4776.0	...
5274259	  775.8	  598.2	 4775.0	...
5274260	  775.9	  598.4	 4775.0	...
5274261	  775.9	  598.6	 4778.0	...
5274262	  775.8	  598.6	 4780.0	...
5274263	  775.8	  598.6	 4783.0	...
5274264	  775.9	  598.5	 4783.0	...
5274265	  775.9	  598.5	 4783.0	...
5274266	  776.0	  598.4	 4783.0	...
5274267	  776.0	  598.4	 4784.0	...
5274268	  776.1	  598.4	 4784.0	...
5274269	  776.1	  598.5	 4785.0	...
5274270	  776.1	  598.0	 4786.0	...
5274271	  775.9	  597.1	 4787.0	...
5274272	  775.6	  596.3	 4787.0	...
5274273	  775.3	  595.6	 4787.0	...
5274274	  774.6	  594.4	 4786.0	...
5274275	  773.6	  592.6	 4786.0	...
5274276	  772.6	  590.8	 4785.0	...
5274277	  772.0	  589.4	 4785.0	...
5274278	  771.9	  588.1	 4784.0	...
5274279	  771.4	  587.2	 4780.0	...
5274280	  770.9	  586.3	 4777.0	...
5274281	  770.4	  585.6	 4775.0	...
5274282	  770.3	  584.8	 4776.0	...
5274283	  770.6	  583.9	 4778.0	...
5274284	  770.9	  583.3	 4779.0	...
5274285	  771.3	  582.8	 4782.0	...
5274286	  771.2	  582.4	 4785.0	...
5274287	  771.2	  582.1	 4787.0	...
5274288	  771.3	  581.5	 4787.0	...
5274289	  771.6	  581.1	 4787.0	...
5274290	  771.9	  580.7	 4790.0	...
5274291	  772.3	  580.2	 4792.0	...
5274292	  772.8	  579.8	 4795.0	...
5274293	  773.2	  579.3	 4795.0	...
5274294	  773.5	  579.2	 4795.0	...
5274295	  773.7	  578.7	 4794.0	...
5274296	  774.2	  578.4	 4793.0	...
5274297	  774.9	  578.6	 4794.0	...
5274298	  775.4	  579.0	 4795.0	...
5274299	  775.7	  579.6	 4795.0	...
5274300	  775.7	  580.2	 4795.0	...
5274301	  775.7	  580.9	 4798.0	...
5274302	  775.6	  581.6	 4801.0	...
5274303	  775.1	  582.1	 4804.0	...
5274304	  774.6	  582.6	 4805.0	...
5274305	  774.1	  583.0	 4806.0	...
5274306	  773.9	  583.2	 4806.0	...
5274307	  773.6	  583.3	 4805.0	...
5274308	  773.2	  583.3	 4805.0	...
5274309	  772.8	  583.3	 4806.0	...
5274310	  772.8	  583.3	 4807.0	...
5274311	  772.8	  583.5	 4808.0	...
5274312	  772.9	  583.6	 4808.0	...
5274313	  772.7	  583.8	 4809.0	...
5274314	  772.4	  583.9	 4810.0	...
5274315	  772.1	  584.0	 4811.0	...
5274316	  772.0	  584.0	 4812.0	...
5274317	  771.9	  584.2	 4812.0	...
5274318	  771.9	  584.3	 4813.0	...
5274319	  771.9	  584.4	 4814.0	...
5274320	  771.6	  584.4	 4814.0	...
5274321	  771.3	  584.6	 4814.0	...
5274322	  771.2	  584.7	 4813.0	...
5274323	  771.4	  584.7	 4812.0	...
5274324	  771.5	  584.6	 4813.0	...
5274325	  771.5	  584.5	 4814.0	...
5274326	  771.5	  584.3	 4815.0	...
5274327	  771.6	  584.2	 4815.0	...
5274328	  771.6	  584.3	 4815.0	...
5274329	  771.6	  584.4	 4815.0	...
5274330	  771.5	  584.6	 4815.0	...
5274331	  771.4	  584.8	 4815.0	...
5274332	  771.3	  584.9	 4816.0	...
MSG	5274333 0000 _ Number On
5274333	  771.1	  585.0	 4817.0	...
5274334	  770.8	  585.1	 4818.0	...
5274335	  770.6	  584.9	 4819.0	...
5274336	  770.5	  584.8	 4820.0	...
5274337	  770.3	  584.6	 4822.0	...
5274338	  770.3	  584.6	 4823.0	...
5274339	  770.4	  584.5	 4824.0	...
5274340	  770.5	  584.5	 4825.0	...
5274341	  770.6	  584.6	 4825.0	...
5274342	  770.8	  584.8	 4826.0	...
5274343	  770.9	  584.9	 4824.0	...
5274344	  770.8	  585.0	 4823.0	...
5274345	  770.7	  585.0	 4822.0	...
5274346	  770.5	  585.0	 4824.0	...
5274347	  770.6	  585.0	 4825.0	...
5274348	  770.7	  584.9	 4827.0	...
5274349	  770.8	  584.8	 4829.0	...
5274350	  770.9	  584.6	 4830.0	...
5274351	  770.9	  584.6	 4830.0	...
5274352	  771.0	  584.5	 4830.0	...
5274353	  771.1	  584.5	 4830.0	...
5274354	  771.1	  584.6	 4831.0	...
5274355	  771.1	  584.8	 4833.0	...
5274356	  771.1	  585.2	 4835.0	...
5274357	  771.1	  585.5	 4835.0	...
5274358	  771.1	  585.7	 4835.0	...
5274359	  771.1	  585.7	 4835.0	...
5274360	  771.1	  585.7	 4838.0	...
5274361	  771.2	  585.8	 4842.0	...
5274362	  771.3	  585.9	 4845.0	...
5274363	  771.5	  585.9	 4845.0	...
5274364	  771.7	  586.0	 4843.0	...
5274365	  771.7	  586.2	 4842.0	...
5274366	  771.9	  586.3	 4842.0	...
5274367	  772.1	  586.4	 4844.0	...
5274368	  772.4	  586.3	 4845.0	...
5274369	  772.6	  586.2	 4845.0	...
5274370	  772.7	  586.1	 4845.0	...
5274371	  772.8	  586.0	 4847.0	...
5274372	  772.8	  585.9	 4849.0	...
5274373	  772.8	  585.9	 4851.0	...
5274374	  772.6	  585.8	 4851.0	...
5274375	  772.4	  585.8	 4851.0	...
5274376	  772.1	  585.8	 4852.0	...
5274377	  771.9	  585.8	 4852.0	...
5274378	  771.8	  585.9	 4852.0	...
5274379	  771.8	  585.9	 4852.0	...
5274380	  771.9	  586.0	 4852.0	...
5274381	  772.0	  586.0	 4852.0	...
5274382	  772.0	  585.9	 4853.0	...
5274383	  772.1	  585.9	 4854.0	...
5274384	  772.1	  585.9	 4855.0	...
5274385	  772.2	  586.3	 4856.0	...
5274386	  772.3	  586.7	 4857.0	...
5274387	  772.4	  587.2	 4857.0	...
5274388	  772.4	  587.1	 4856.0	...
5274389	  772.1	  587.1	 4856.0	...
5274390	  771.7	  587.1	 4856.0	...
5274391	  771.2	  587.2	 4857.0	...
5274392	  771.1	  587.3	 4858.0	...
5274393	  771.1	  587.4	 4859.0	...
5274394	  771.0	  587.4	 4861.0	...
5274395	  770.9	  587.2	 4862.0	...
5274396	  770.7	  586.9	 4863.0	...
5274397	  770.5	  586.7	 4862.0	...
5274398	  770.4	  586.7	 4860.0	...
5274399	  770.2	  586.8	 4857.0	...
5274400	  770.0	  586.9	 4855.0	...
5274401	  769.8	  586.8	 4856.0	...
5274402	  769.8	  586.8	 4858.0	...
5274403	  769.9	  586.9	 4862.0	...
5274404	  769.9	  586.9	 4864.0	...
5274405	  769.9	  586.9	 4865.0	...
5274406	  770.0	  586.9	 4864.0	...
5274407	  770.1	  587.1	 4862.0	...
5274408	  770.2	  587.3	 4861.0	...
5274409	  770.2	  587.4	 4861.0	...
5274410	  770.3	  587.5	 4861.0	...
5274411	  770.4	  587.4	 4861.0	...
5274412	  770.3	  587.4	 4860.0	...
5274413	  770.0	  587.4	 4861.0	...
5274414	  769.6	  587.5	 4864.0	...
5274415	  769.4	  587.6	 4866.0	...
5274416	  769.2	  587.7	 4866.0	...
5274417	  769.3	  587.6	 4865.0	...
5274418	  769.3	  587.2	 4865.0	...
5274419	  769.3	  586.9	 4864.0	...
5274420	  769.3	  586.7	 4864.0	...
5274421	  769.3	  586.9	 4863.0	...
5274422	  769.3	  587.0	 4865.0	...
5274423	  769.3	  587.1	 4868.0	...
5274424	  769.2	  587.1	 4871.0	...
5274425	  769.1	  587.1	 4872.0	...
5274426	  769.1	  587.4	 4872.0	...
5274427	  769.2	  587.9	 4871.0	...
5274428	  769.2	  588.3	 4871.0	...
5274429	  769.2	  588.4	 4869.0	...
5274430	  769.1	  588.2	 4867.0	...
5274431	  769.0	  588.2	 4867.0	...
5274432	  769.0	  588.3	 4869.0	...
5274433	  769.0	  588.4	 4871.0	...
5274434	  769.1	  588.3	 4871.0	...
5274435	  769.1	  588.1	 4871.0	...
5274436	  769.1	  588.0	 4871.0	...
5274437	  769.1	  587.9	 4871.0	...
5274438	  769.1	  587.8	 4871.0	...
5274439	  769.2	  587.8	 4872.0	...
5274440	  769.3	  587.9	 4873.0	...
5274441	  769.3	  588.0	 4875.0	...
5274442	  769.1	  588.2	 4875.0	...
5274443	  768.9	  588.4	 4873.0	...
5274444	  768.7	  588.5	 4871.0	...
5274445	  768.6	  588.6	 4869.0	...
5274446	  768.8	  588.7	 4871.0	...
5274447	  768.8	  588.7	 4874.0	...
5274448	  768.9	  588.8	 4877.0	...
5274449	  768.8	  588.8	 4878.0	...
5274450	  768.8	  589.0	 4879.0	...
5274451	  768.9	  589.2	 4877.0	...
5274452	  768.8	  589.4	 4876.0	...
5274453	  768.7	  589.6	 4874.0	...
5274454	  768.8	  589.7	 4874.0	...
5274455	  768.9	  589.7	 4875.0	...
5274456	  768.9	  589.5	 4875.0	...
5274457	  768.9	  589.3	 4875.0	...
5274458	  768.8	  589.0	 4876.0	...
5274459	  769.0	  588.9	 4877.0	...
5274460	  769.2	  589.0	 4880.0	...
5274461	  769.3	  589.0	 4880.0	...
5274462	  769.0	  588.9	 4881.0	...
5274463	  768.5	  589.1	 4879.0	...
5274464	  768.4	  589.4	 4879.0	...
5274465	  768.3	  589.8	 4879.0	...
5274466	  768.3	  590.0	 4879.0	...
5274467	  768.2	  590.0	 4878.0	...
5274468	  768.0	  590.0	 4878.0	...
5274469	  767.9	  590.0	 4879.0	...
5274470	  767.9	  590.1	 4881.0	...
5274471	  767.9	  590.1	 4883.0	...
5274472	  767.9	  590.1	 4885.0	...
5274473	  768.0	  590.2	 4889.0	...
5274474	  768.2	  590.3	 4891.0	...
5274475	  768.4	  590.7	 4894.0	...
5274476	  768.2	  590.8	 4894.0	...
5274477	  768.0	  591.0	 4894.0	...
5274478	  767.7	  591.1	 4894.0	...
5274479	  767.7	  591.1	 4894.0	...
5274480	  767.6	  591.1	 4893.0	...
5274481	  767.6	  591.0	 4893.0	...
5274482	  767.6	  590.9	 4892.0	...
5274483	  767.8	  590.9	 4893.0	...
5274484	  768.0	  590.8	 4892.0	...
5274485	  768.2	  590.9	 4896.0	...
5274486	  768.2	  591.1	 4899.0	...
5274487	  768.2	  591.0	 4902.0	...
5274488	  768.2	  590.7	 4902.0	...
5274489	  768.2	  590.6	 4901.0	...
5274490	  768.2	  590.6	 4901.0	...
5274491	  768.2	  590.6	 4901.0	...
5274492	  768.1	  590.5	 4900.0	...
5274493	  768.0	  590.1	 4899.0	...
5274494	  767.9	  589.8	 4898.0	...
5274495	  767.9	  589.6	 4899.0	...
5274496	  767.9	  589.7	 4902.0	...
5274497	  768.0	  589.8	 4903.0	...
5274498	  768.0	  589.7	 4902.0	...
5274499	  768.0	  589.6	 4901.0	...
5274500	  767.8	  589.4	 4902.0	...
5274501	  767.5	  589.3	 4904.0	...
5274502	  767.4	  589.4	 4905.0	...
5274503	  767.4	  589.6	 4906.0	...
5274504	  767.5	  589.8	 4906.0	...
5274505	  767.5	  589.6	 4906.0	...
5274506	  767.9	  589.4	 4907.0	...
5274507	  768.2	  589.4	 4906.0	...
5274508	  768.5	  589.4	 4904.0	...
5274509	  768.4	  589.4	 4902.0	...
5274510	  768.3	  589.5	 4902.0	...
5274511	  768.3	  589.6	 4902.0	...
5274512	  768.4	  589.6	 4902.0	...
5274513	  768.5	  589.6	 4903.0	...
5274514	  768.6	  589.9	 4904.0	...
5274515	  768.6	  590.3	 4905.0	...
5274516	  768.7	  590.6	 4904.0	...
5274517	  768.7	  590.6	 4903.0	...
5274518	  768.9	  590.6	 4903.0	...
5274519	  768.9	  590.4	 4903.0	...
5274520	  769.0	  590.3	 4903.0	...
5274521	  768.9	  590.5	 4903.0	...
5274522	  768.8	  590.8	 4903.0	...
5274523	  768.8	  591.0	 4903.0	...
5274524	  768.9	  591.0	 4903.0	...
5274525	  769.1	  591.0	 4902.0	...
5274526	  769.3	  591.0	 4900.0	...
5274527	  769.5	  590.9	 4899.0	...
5274528	  769.4	  590.9	 4900.0	...
5274529	  769.3	  591.1	 4902.0	...
5274530	  769.2	  591.4	 4904.0	...
5274531	  769.0	  591.5	 4907.0	...
5274532	  769.0	  591.3	 4908.0	...
5274533	  769.0	  591.2	 4909.0	...
5274534	  769.1	  591.0	 4911.0	...
5274535	  769.2	  590.8	 4913.0	...
5274536	  769.2	  590.7	 4914.0	...
5274537	  769.1	  590.8	 4914.0	...
5274538	  768.9	  590.9	 4916.0	...
5274539	  768.8	  590.7	 4917.0	...
5274540	  768.5	  590.6	 4918.0	...
5274541	  768.4	  590.4	 4918.0	...
5274542	  768.2	  590.4	 4918.0	...
5274543	  768.0	  590.3	 4919.0	...
5274544	  767.8	  590.7	 4919.0	...
5274545	  767.6	  591.1	 4919.0	...
5274546	  767.7	  591.5	 4918.0	...
5274547	  767.7	  591.7	 4918.0	...
5274548	  767.7	  591.8	 4917.0	...
5274549	  767.7	  591.7	 4917.0	...
5274550	  767.8	  591.5	 4916.0	...
5274551	  767.9	  591.3	 4917.0	...
5274552	  768.0	  591.2	 4917.0	...
5274553	  768.1	  590.9	 4918.0	...
5274554	  768.2	  590.7	 4919.0	...
5274555	  768.2	  590.6	 4922.0	...
5274556	  768.1	  590.8	 4926.0	...
5274557	  767.9	  591.0	 4929.0	...
5274558	  767.7	  591.2	 4929.0	...
5274559	  767.6	  591.1	 4928.0	...
5274560	  767.6	  591.0	 4929.0	...
5274561	  767.7	  591.2	 4930.0	...
5274562	  767.8	  591.5	 4932.0	...
5274563	  768.0	  591.8	 4933.0	...
5274564	  767.8	  592.0	 4932.0	...
5274565	  767.6	  592.1	 4931.0	...
5274566	  767.5	  592.2	 4929.0	...
5274567	  767.5	  592.4	 4931.0	...
5274568	  767.5	  592.5	 4932.0	...
5274569	  767.6	  592.6	 4934.0	...
5274570	  767.6	  592.8	 4934.0	...
5274571	  767.5	  593.0	 4933.0	...
5274572	  767.4	  593.1	 4934.0	...
5274573	  767.6	  593.1	 4936.0	...
5274574	  767.8	  593.0	 4938.0	...
5274575	  768.1	  592.9	 4940.0	...
5274576	  768.1	  593.0	 4940.0	...
5274577	  768.1	  593.1	 4938.0	...
5274578	  767.9	  593.4	 4936.0	...
5274579	  767.7	  593.7	 4934.0	...
5274580	  767.6	  594.0	 4934.0	...
5274581	  767.7	  594.1	 4935.0	...
5274582	  767.8	  594.2	 4936.0	...
5274583	  767.8	  594.4	 4936.0	...
5274584	  767.8	  594.7	 4937.0	...
5274585	  768.2	  594.9	 4937.0	...
5274586	  768.8	  595.0	 4937.0	...
5274587	  769.3	  595.0	 4938.0	...
5274588	  769.6	  595.0	 4939.0	...
5274589	  770.2	  594.9	 4940.0	...
5274590	  770.9	  594.9	 4941.0	...
5274591	  771.8	  594.7	 4939.0	...
5274592	  772.3	  594.6	 4937.0	...
5274593	  772.9	  594.6	 4936.0	...
5274594	  773.2	  594.7	 4937.0	...
5274595	  773.4	  594.6	 4939.0	...
5274596	  773.4	  594.4	 4940.0	...
5274597	  772.8	  594.2	 4940.0	...
5274598	  772.1	  594.2	 4940.0	...
5274599	  771.3	  594.0	 4940.0	...
5274600	  771.1	  593.8	 4938.0	...
5274601	  770.7	  593.6	 4937.0	...
5274602	  770.4	  593.6	 4938.0	...
5274603	  770.0	  593.7	 4939.0	...
5274604	  770.0	  593.7	 4940.0	...
5274605	  770.1	  593.7	 4941.0	...
5274606	  770.1	  593.7	 4943.0	...
5274607	  770.1	  593.7	 4944.0	...
5274608	  770.2	  593.5	 4945.0	...
5274609	  770.2	  593.3	 4945.0	...
5274610	  769.9	  593.3	 4945.0	...
5274611	  769.5	  593.4	 4944.0	...
5274612	  769.2	  593.5	 4943.0	...
5274613	  769.0	  593.5	 4943.0	...
5274614	  768.9	  593.5	 4944.0	...
5274615	  768.8	  593.5	 4945.0	...
5274616	  768.8	  593.4	 4944.0	...
5274617	  768.8	  593.5	 4945.0	...
5274618	  769.0	  593.7	 4946.0	...
5274619	  769.2	  594.0	 4947.0	...
5274620	  769.4	  594.3	 4947.0	...
5274621	  769.4	  594.5	 4946.0	...
5274622	  769.3	  594.7	 4946.0	...
5274623	  769.3	  595.0	 4945.0	...
5274624	  769.5	  595.3	 4946.0	...
5274625	  769.7	  595.4	 4947.0	...
5274626	  769.8	  595.4	 4947.0	...
5274627	  769.9	  595.3	 4945.0	...
5274628	  769.9	  595.2	 4944.0	...
5274629	  769.9	  595.2	 4945.0	...
5274630	  769.8	  595.1	 4945.0	...
5274631	  770.0	  595.0	 4946.0	...
5274632	  770.2	  594.9	 4947.0	...
5274633	  770.4	  594.8	 4949.0	...
5274634	  770.3	  594.7	 4951.0	...
MSG	5274635 0000 _ Number Off
5274635	  770.3	  594.7	 4954.0	...
5274636	  770.4	  594.8	 4955.0	...
5274637	  770.3	  595.0	 4955.0	...
5274638	  770.2	  595.3	 4953.0	...
5274639	  770.0	  595.4	 4952.0	...
5274640	  769.9	  595.3	 4951.0	...
5274641	  769.7	  595.2	 4951.0	...
5274642	  769.5	  595.1	 4952.0	...
5274643	  769.4	  595.2	 4955.0	...
5274644	  769.5	  595.2	 4957.0	...
5274645	  769.6	  595.2	 4960.0	...
5274646	  769.5	  595.2	 4962.0	...
5274647	  769.3	  595.3	 4963.0	...
5274648	  769.0	  595.3	 4962.0	...
5274649	  768.9	  595.3	 4962.0	...
5274650	  768.9	  595.3	 4962.0	...
5274651	  768.9	  595.2	 4961.0	...
5274652	  768.9	  595.2	 4962.0	...
5274653	  768.9	  595.1	 4962.0	...
5274654	  768.8	  595.2	 4963.0	...
5274655	  768.4	  595.6	 4964.0	...
5274656	  768.0	  596.1	 4965.0	...
5274657	  767.8	  596.5	 4965.0	...
5274658	  767.8	  596.3	 4965.0	...
5274659	  767.9	  596.0	 4965.0	...
5274660	  768.0	  595.9	 4964.0	...
5274661	  768.0	  596.1	 4963.0	...
5274662	  768.0	  596.3	 4963.0	...
5274663	  768.0	  596.5	 4962.0	...
5274664	  767.9	  596.5	 4963.0	...
5274665	  767.8	  596.6	 4965.0	...
5274666	  767.7	  596.7	 4967.0	...
5274667	  767.6	  596.9	 4969.0	...
5274668	  767.6	  597.2	 4968.0	...
5274669	  767.6	  597.5	 4967.0	...
5274670	  767.6	  597.7	 4969.0	...
5274671	  767.6	  597.8	 4970.0	...
5274672	  767.7	  597.8	 4973.0	...
5274673	  767.8	  597.8	 4974.0	...
5274674	  767.9	  597.6	 4976.0	...
5274675	  768.1	  597.5	 4979.0	...
5274676	  768.1	  597.3	 4980.0	...
5274677	  768.1	  597.3	 4980.0	...
5274678	  768.0	  597.4	 4980.0	...
5274679	  768.0	  597.5	 4980.0	...
5274680	  768.1	  597.8	 4980.0	...
5274681	  768.2	  598.1	 4979.0	...
5274682	  768.4	  598.3	 4979.0	...
5274683	  768.5	  598.4	 4978.0	...
5274684	  768.6	  598.5	 4978.0	...
5274685	  768.6	  598.6	 4978.0	...
5274686	  768.5	  598.6	 4978.0	...
5274687	  768.3	  598.5	 4978.0	...
5274688	  768.2	  598.5	 4978.0	...
5274689	  768.1	  598.5	 4977.0	...
5274690	  768.1	  598.5	 4976.0	...
5274691	  768.1	  598.3	 4976.0	...
5274692	  768.0	  598.1	 4976.0	...
5274693	  768.0	  598.0	 4977.0	...
5274694	  768.1	  597.9	 4977.0	...
5274695	  768.2	  597.7	 4975.0	...
5274696	  768.4	  597.4	 4975.0	...
5274697	  768.5	  597.3	 4974.0	...
5274698	  768.6	  597.3	 4976.0	...
5274699	  768.7	  597.3	 4977.0	...
5274700	  768.8	  597.2	 4979.0	...
5274701	  768.8	  597.2	 4979.0	...
5274702	  768.8	  597.2	 4979.0	...
5274703	  768.7	  597.0	 4979.0	...
5274704	  768.7	  596.9	 4979.0	...
5274705	  768.7	  596.8	 4980.0	...
5274706	  768.8	  597.0	 4980.0	...
5274707	  768.8	  597.2	 4980.0	...
5274708	  768.7	  597.5	 4979.0	...
5274709	  768.6	  597.5	 4979.0	...
5274710	  768.7	  597.5	 4979.0	...
5274711	  768.8	  597.5	 4979.0	...
5274712	  768.9	  597.4	 4980.0	...
5274713	  768.7	  597.5	 4982.0	...
5274714	  768.4	  597.6	 4984.0	...
5274715	  768.1	  597.7	 4984.0	...
5274716	  767.8	  597.5	 4983.0	...
5274717	  767.8	  597.3	 4982.0	...
5274718	  768.0	  597.7	 4983.0	...
5274719	  768.4	  598.2	 4984.0	...
5274720	  768.8	  598.8	 4985.0	...
5274721	  768.9	  598.7	 4986.0	...
5274722	  768.9	  598.9	 4988.0	...
5274723	  769.0	  599.1	 4989.0	...
5274724	  769.1	  599.2	 4991.0	...
5274725	  769.0	  599.2	 4993.0	...
5274726	  768.8	  599.1	 4994.0	...
5274727	  768.7	  598.8	 4995.0	...
5274728	  768.9	  598.3	 4996.0	...
5274729	  769.0	  597.7	 4996.0	...
5274730	  769.0	  597.4	 4996.0	...
5274731	  768.9	  597.3	 4996.0	...
5274732	  768.7	  597.3	 4995.0	...
5274733	  768.7	  597.5	 4994.0	...
5274734	  768.6	  597.8	 4993.0	...
5274735	  768.6	  598.0	 4992.0	...
5274736	  768.6	  598.3	 4992.0	...
5274737	  768.6	  598.6	 4995.0	...
5274738	  768.5	  599.1	 5000.0	...
5274739	  768.4	  599.4	 5005.0	...
5274740	  768.4	  599.9	 5007.0	...
5274741	  768.4	  600.1	 5006.0	...
5274742	  768.3	  600.3	 5006.0	...
5274743	  768.3	  600.3	 5007.0	...
5274744	  768.5	  599.8	 5007.0	...
5274745	  768.7	  599.3	 5005.0	...
5274746	  768.9	  598.8	 5003.0	...
5274747	  768.8	  598.7	 5001.0	...
5274748	  768.7	  598.4	 5001.0	...
5274749	  768.6	  598.2	 5002.0	...
5274750	  768.5	  597.9	 5003.0	...
5274751	  768.5	  597.6	 5004.0	...
5274752	  768.6	  597.2	 5004.0	...
5274753	  768.9	  597.2	 5005.0	...
5274754	  769.1	  597.6	 5006.0	...
5274755	  769.3	  597.7	 5007.0	...
5274756	  769.3	  597.4	 5008.0	...
5274757	  769.2	  597.6	 5008.0	...
5274758	  768.9	  598.0	 5008.0	...
5274759	  768.4	  598.5	 5007.0	...
5274760	  767.7	  598.6	 5007.0	...
5274761	  767.3	  598.8	 5006.0	...
5274762	  767.3	  599.1	 5007.0	...
5274763	  767.4	  599.4	 5007.0	...
5274764	  767.5	  599.2	 5007.0	...
5274765	  768.0	  598.9	 5007.0	...
5274766	  768.4	  598.9	 5007.0	...
5274767	  768.9	  599.1	 5007.0	...
5274768	  768.4	  599.5	 5006.0	...
5274769	  767.8	  599.4	 5007.0	...
5274770	  767.2	  599.4	 5008.0	...
5274771	  766.7	  599.1	 5012.0	...
5274772	  766.3	  598.8	 5016.0	...
5274773	  766.0	  598.4	 5019.0	...
5274774	  766.2	  598.4	 5018.0	...
5274775	  766.3	  598.5	 5017.0	...
5274776	  766.6	  598.7	 5017.0	...
5274777	  766.9	  599.0	 5018.0	...
5274778	  767.2	  599.6	 5019.0	...
5274779	  767.5	  600.1	 5018.0	...
5274780	  767.6	  600.4	 5020.0	...
5274781	  767.4	  600.3	 5022.0	...
5274782	  767.2	  600.3	 5026.0	...
5274783	  766.9	  600.3	 5027.0	...
5274784	  766.5	  600.1	 5029.0	...
5274785	  766.1	  599.9	 5026.0	...
5274786	  765.9	  599.7	 5022.0	...
5274787	  765.9	  599.7	 5018.0	...
5274788	  766.1	  599.7	 5019.0	...
5274789	  766.3	  599.6	 5021.0	...
5274790	  766.5	  599.6	 5024.0	...
5274791	  767.0	  599.5	 5025.0	...
5274792	  767.4	  599.5	 5025.0	...
5274793	  767.7	  599.6	 5025.0	...
5274794	  767.8	  599.7	 5026.0	...
5274795	  767.9	  599.7	 5028.0	...
5274796	  767.9	  599.7	 5030.0	...
5274797	  767.6	  599.7	 5032.0	...
5274798	  767.3	  600.1	 5035.0	...
5274799	  766.6	  600.5	 5036.0	...
5274800	  766.1	  601.0	 5035.0	...
5274801	  765.7	  601.2	 5035.0	...
5274802	  765.8	  601.4	 5036.0	...
5274803	  765.9	  601.6	 5036.0	...
5274804	  765.9	  601.7	 5039.0	...
5274805	  765.8	  601.8	 5041.0	...
5274806	  765.6	  601.7	 5043.0	...
5274807	  765.3	  601.6	 5041.0	...
5274808	  765.3	  601.5	 5040.0	...
5274809	  765.2	  601.5	 5039.0	...
5274810	  765.2	  601.5	 5039.0	...
5274811	  765.4	  601.7	 5037.0	...
5274812	  765.7	  601.9	 5036.0	...
5274813	  766.1	  602.0	 5036.0	...
5274814	  766.1	  602.0	 5037.0	...
5274815	  766.1	  602.1	 5039.0	...
5274816	  765.9	  602.2	 5038.0	...
5274817	  765.4	  602.3	 5037.0	...
5274818	  765.2	  602.1	 5036.0	...
5274819	  764.9	  601.9	 5039.0	...
5274820	  764.8	  601.7	 5041.0	...
5274821	  764.9	  601.7	 5043.0	...
5274822	  765.1	  601.6	 5042.0	...
5274823	  765.3	  601.6	 5044.0	...
5274824	  765.4	  601.5	 5046.0	...
5274825	  765.6	  601.4	 5049.0	...
5274826	  765.8	  601.4	 5049.0	...
5274827	  765.8	  601.5	 5050.0	...
5274828	  765.7	  601.5	 5051.0	...
5274829	  765.7	  601.9	 5053.0	...
5274830	  765.6	  602.2	 5055.0	...
5274831	  765.4	  602.6	 5055.0	...
5274832	  765.2	  602.5	 5055.0	...
5274833	  765.0	  602.4	 5054.0	...
5274834	  764.9	  602.3	 5054.0	...
5274835	  764.8	  602.3	 5055.0	...
5274836	  764.9	  602.3	 5056.0	...
5274837	  764.9	  602.3	 5058.0	...
5274838	  765.0	  602.3	 5060.0	...
5274839	  765.2	  602.7	 5064.0	...
5274840	  765.3	  603.1	 5068.0	...
5274841	  765.2	  603.5	 5069.0	...
5274842	  765.1	  603.5	 5072.0	...
5274843	  765.0	  603.5	 5074.0	...
5274844	  765.0	  603.5	 5077.0	...
5274845	  765.0	  603.5	 5076.0	...
5274846	  765.1	  603.4	 5076.0	...
MSG	5274847 0000 _ Number On
5274847	  765.1	  603.4	 5075.0	...
5274848	  765.2	  603.4	 5075.0	...
5274849	  765.3	  603.3	 5075.0	...
5274850	  765.4	  603.3	 5074.0	...
5274851	  765.4	  603.4	 5072.0	...
5274852	  765.4	  603.6	 5070.0	...
5274853	  765.7	  603.7	 5070.0	...
5274854	  765.9	  603.5	 5071.0	...
5274855	  766.0	  603.2	 5072.0	...
5274856	  766.2	  603.1	 5074.0	...
5274857	  766.3	  603.2	 5074.0	...
5274858	  766.4	  603.4	 5076.0	...
5274859	  766.3	  603.6	 5076.0	...
5274860	  766.3	  603.7	 5076.0	...
5274861	  766.2	  603.7	 5076.0	...
5274862	  766.1	  603.3	 5074.0	...
5274863	  765.9	  603.0	 5071.0	...
5274864	  765.6	  602.7	 5071.0	...
5274865	  765.3	  602.6	 5073.0	...
5274866	  764.8	  602.8	 5076.0	...
5274867	  764.5	  603.2	 5076.0	...
5274868	  764.4	  603.6	 5077.0	...
5274869	  764.3	  603.6	 5078.0	...
5274870	  764.3	  603.6	 5080.0	...
5274871	  764.3	  603.6	 5081.0	...
5274872	  764.3	  603.6	 5084.0	...
5274873	  764.3	  603.9	 5084.0	...
5274874	  764.4	  604.1	 5086.0	...
5274875	  764.3	  604.3	 5089.0	...
5274876	  764.2	  603.9	 5091.0	...
5274877	  764.0	  603.5	 5092.0	...
5274878	  763.9	  603.3	 5092.0	...
5274879	  763.9	  603.3	 5091.0	...
5274880	  764.2	  603.2	 5091.0	...
5274881	  764.5	  603.2	 5092.0	...
5274882	  765.0	  603.1	 5093.0	...
5274883	  765.3	  603.1	 5095.0	...
5274884	  765.6	  603.2	 5097.0	...
5274885	  765.8	  603.3	 5098.0	...
5274886	  765.7	  603.4	 5098.0	...
5274887	  765.7	  603.6	 5098.0	...
5274888	  765.8	  603.9	 5098.0	...
5274889	  765.8	  604.0	 5098.0	...
5274890	  765.3	  604.0	 5099.0	...
5274891	  764.7	  603.9	 5100.0	...
5274892	  764.0	  603.9	 5098.0	...
5274893	  763.8	  603.9	 5095.0	...
5274894	  763.2	  604.2	 5093.0	...
5274895	  762.7	  604.4	 5095.0	...
5274896	  762.3	  604.6	 5098.0	...
5274897	  762.2	  604.6	 5100.0	...
5274898	  762.1	  604.6	 5101.0	...
5274899	  762.0	  604.5	 5101.0	...
5274900	  761.9	  604.5	 5101.0	...
5274901	  761.9	  604.4	 5102.0	...
5274902	  762.2	  604.3	 5101.0	...
5274903	  762.5	  604.2	 5100.0	...
5274904	  763.4	  604.1	 5100.0	...
5274905	  764.0	  603.8	 5101.0	...
5274906	  764.6	  603.4	 5103.0	...
5274907	  764.8	  603.6	 5107.0	...
5274908	  765.1	  604.3	 5110.0	...
5274909	  765.5	  605.1	 5114.0	...
5274910	  765.7	  605.0	 5115.0	...
5274911	  765.8	  604.7	 5113.0	...
5274912	  765.7	  604.4	 5110.0	...
5274913	  765.7	  604.3	 5108.0	...
5274914	  765.5	  604.1	 5106.0	...
5274915	  765.4	  604.2	 5104.0	...
5274916	  765.3	  604.4	 5100.0	...
5274917	  765.2	  604.7	 5098.0	...
5274918	  764.9	  604.7	 5096.0	...
5274919	  764.6	  604.2	 5097.0	...
5274920	  764.4	  603.8	 5098.0	...
5274921	  764.4	  603.6	 5098.0	...
5274922	  764.3	  603.8	 5099.0	...
5274923	  764.1	  604.0	 5099.0	...
5274924	  764.0	  604.1	 5100.0	...
5274925	  764.0	  604.5	 5104.0	...
5274926	  764.1	  604.8	 5108.0	...
5274927	  764.2	  605.2	 5112.0	...
5274928	  764.3	  605.3	 5111.0	...
5274929	  764.5	  605.7	 5111.0	...
5274930	  764.6	  606.0	 5111.0	...
5274931	  764.7	  606.2	 5111.0	...
5274932	  764.7	  606.1	 5112.0	...
5274933	  764.8	  606.1	 5113.0	...
5274934	  765.0	  606.0	 5116.0	...
5274935	  765.2	  605.9	 5119.0	...
5274936	  765.4	  605.8	 5123.0	...
5274937	  765.4	  605.8	 5125.0	...
5274938	  765.4	  605.9	 5126.0	...
5274939	  765.5	  606.0	 5126.0	...
5274940	  765.5	  606.1	 5125.0	...
5274941	  765.5	  606.0	 5122.0	...
5274942	  765.3	  605.9	 5120.0	...
5274943	  765.1	  605.6	 5121.0	...
5274944	  764.9	  605.5	 5123.0	...
5274945	  764.9	  605.8	 5124.0	...
5274946	  764.9	  606.4	 5125.0	...
5274947	  764.9	  606.5	 5123.0	...
5274948	  765.1	  605.9	 5121.0	...
5274949	  765.3	  605.8	 5119.0	...
5274950	  765.5	  606.2	 5118.0	...
5274951	  765.5	  606.5	 5117.0	...
5274952	  765.5	  606.4	 5116.0	...
5274953	  765.5	  606.2	 5117.0	...
5274954	  765.6	  606.1	 5118.0	...
5274955	  765.6	  606.1	 5119.0	...
5274956	  765.6	  606.1	 5119.0	...
5274957	  765.7	  606.3	 5120.0	...
5274958	  765.9	  606.6	 5119.0	...
5274959	  766.4	  606.8	 5119.0	...
5274960	  766.9	  606.6	 5119.0	...
5274961	  767.3	  606.4	 5119.0	...
5274962	  767.3	  606.2	 5119.0	...
5274963	  767.1	  606.1	 5120.0	...
5274964	  766.9	  605.9	 5121.0	...
5274965	  766.6	  605.7	 5122.0	...
5274966	  766.6	  605.6	 5123.0	...
5274967	  766.6	  605.8	 5125.0	...
5274968	  766.6	  606.2	 5125.0	...
5274969	  766.5	  606.5	 5126.0	...
5274970	  766.5	  606.5	 5127.0	...
5274971	  766.5	  606.5	 5128.0	...
5274972	  766.5	  606.4	 5128.0	...
5274973	  766.5	  606.2	 5129.0	...
5274974	  766.3	  606.1	 5130.0	...
5274975	  765.9	  606.0	 5131.0	...
5274976	  765.6	  606.1	 5130.0	...
5274977	  765.6	  606.2	 5129.0	...
5274978	  765.8	  606.5	 5128.0	...
5274979	  766.0	  606.7	 5127.0	...
5274980	  766.0	  606.9	 5126.0	...
5274981	  765.9	  607.0	 5124.0	...
5274982	  765.8	  607.0	 5124.0	...
5274983	  765.5	  607.4	 5125.0	...
5274984	  765.4	  607.7	 5127.0	...
5274985	  765.3	  607.8	 5128.0	...
5274986	  765.2	  607.7	 5129.0	...
5274987	  765.2	  607.6	 5129.0	...
5274988	  765.3	  607.6	 5129.0	...
5274989	  765.4	  607.6	 5128.0	...
5274990	  765.5	  607.6	 5127.0	...
5274991	  765.5	  607.5	 5126.0	...
5274992	  765.5	  607.4	 5125.0	...
5274993	  765.5	  607.3	 5123.0	...
5274994	  765.6	  607.3	 5121.0	...
5274995	  765.6	  607.4	 5120.0	...
5274996	  765.3	  607.5	 5120.0	...
5274997	  765.0	  607.6	 5120.0	...
5274998	  764.6	  607.7	 5120.0	...
5274999	  764.7	  607.8	 5120.0	...
5275000	  764.7	  607.7	 5120.0	...
5275001	  764.8	  607.7	 5120.0	...
5275002	  764.8	  607.7	 5123.0	...
5275003	  764.9	  607.6	 5125.0	...
5275004	  765.0	  607.6	 5127.0	...
5275005	  765.1	  607.6	 5126.0	...
5275006	  765.2	  607.9	 5125.0	...
5275007	  765.2	  608.3	 5123.0	...
5275008	  765.2	  608.5	 5123.0	...
5275009	  765.4	  608.4	 5123.0	...
5275010	  765.7	  608.2	 5124.0	...
5275011	  765.9	  608.2	 5124.0	...
5275012	  766.1	  608.2	 5124.0	...
5275013	  766.1	  608.1	 5123.0	...
5275014	  766.1	  608.1	 5122.0	...
5275015	  766.0	  608.0	 5122.0	...
5275016	  765.9	  608.0	 5122.0	...
5275017	  765.9	  608.0	 5123.0	...
5275018	  765.7	  607.8	 5124.0	...
5275019	  765.5	  607.7	 5124.0	...
5275020	  765.4	  607.6	 5121.0	...
5275021	  765.6	  607.6	 5119.0	...
5275022	  765.8	  607.6	 5116.0	...
5275023	  766.1	  607.8	 5116.0	...
5275024	  766.3	  608.1	 5116.0	...
5275025	  766.6	  608.3	 5116.0	...
5275026	  766.6	  608.2	 5115.0	...
5275027	  766.7	  608.2	 5114.0	...
5275028	  766.7	  608.2	 5114.0	...
5275029	  766.7	  608.1	 5114.0	...
5275030	  766.6	  608.0	 5114.0	...
5275031	  766.2	  608.0	 5115.0	...
5275032	  765.7	  608.2	 5115.0	...
5275033	  765.4	  608.4	 5115.0	...
5275034	  765.4	  608.5	 5114.0	...
5275035	  765.1	  608.5	 5113.0	...
5275036	  764.9	  608.3	 5115.0	...
5275037	  764.7	  608.1	 5118.0	...
5275038	  764.8	  607.9	 5121.0	...
5275039	  764.9	  607.9	 5121.0	...
5275040	  764.9	  607.9	 5123.0	...
5275041	  764.9	  607.9	 5124.0	...
5275042	  764.9	  607.7	 5125.0	...
5275043	  765.0	  607.7	 5125.0	...
5275044	  765.2	  608.0	 5126.0	...
5275045	  765.5	  608.2	 5127.0	...
5275046	  765.6	  608.3	 5128.0	...
5275047	  765.7	  608.1	 5129.0	...
5275048	  765.7	  608.0	 5130.0	...
5275049	  765.7	  608.0	 5129.0	...
5275050	  765.7	  608.1	 5127.0	...
5275051	  765.8	  608.1	 5124.0	...
5275052	  765.7	  608.0	 5126.0	...
5275053	  765.7	  607.9	 5129.0	...
5275054	  765.7	  608.2	 5129.0	...
5275055	  765.6	  608.6	 5125.0	...
5275056	  765.5	  609.1	 5121.0	...
5275057	  765.3	  608.7	 5119.0	...
5275058	  765.3	  608.4	 5119.0	...
5275059	  765.3	  608.0	 5119.0	...
5275060	  765.5	  608.0	 5120.0	...
5275061	  765.7	  608.2	 5121.0	...
5275062	  765.9	  608.3	 5122.0	...
5275063	  766.0	  608.3	 5122.0	...
5275064	  766.1	  608.2	 5122.0	...
5275065	  766.1	  608.1	 5121.0	...
5275066	  766.2	  608.0	 5121.0	...
5275067	  766.2	  608.0	 5122.0	...
5275068	  766.0	  608.0	 5122.0	...
5275069	  765.7	  607.9	 5123.0	...
5275070	  765.4	  607.9	 5123.0	...
5275071	  765.2	  608.0	 5123.0	...
5275072	  765.1	  608.1	 5123.0	...
5275073	  765.1	  607.9	 5125.0	...
5275074	  765.1	  607.7	 5128.0	...
5275075	  765.1	  607.4	 5131.0	...
5275076	  765.1	  607.2	 5131.0	...
5275077	  765.1	  607.0	 5131.0	...
5275078	  765.1	  606.9	 5133.0	...
5275079	  765.1	  606.9	 5134.0	...
5275080	  765.1	  606.8	 5136.0	...
5275081	  764.9	  606.8	 5135.0	...
5275082	  764.8	  606.9	 5135.0	...
5275083	  764.7	  607.0	 5135.0	...
5275084	  764.7	  607.1	 5136.0	...
5275085	  764.6	  607.3	 5137.0	...
5275086	  764.5	  607.4	 5133.0	...
5275087	  764.6	  607.5	 5129.0	...
5275088	  764.7	  607.6	 5124.0	...
5275089	  764.8	  607.6	 5124.0	...
5275090	  764.7	  607.6	 5124.0	...
5275091	  764.6	  607.5	 5124.0	...
5275092	  764.6	  607.4	 5125.0	...
5275093	  764.7	  607.4	 5125.0	...
5275094	  764.6	  607.1	 5126.0	...
5275095	  764.6	  606.8	 5125.0	...
5275096	  764.6	  606.5	 5124.0	...
5275097	  764.6	  606.5	 5123.0	...
5275098	  764.6	  606.6	 5123.0	...
5275099	  764.6	  606.6	 5123.0	...
5275100	  764.6	  606.6	 5123.0	...
5275101	  764.7	  606.7	 5123.0	...
5275102	  764.8	  606.9	 5122.0	...
5275103	  765.0	  607.1	 5123.0	...
5275104	  765.1	  607.2	 5124.0	...
5275105	  765.1	  607.1	 5124.0	...
5275106	  765.0	  607.3	 5122.0	...
5275107	  765.0	  607.5	 5119.0	...
5275108	  765.1	  607.6	 5118.0	...
5275109	  765.0	  607.6	 5117.0	...
5275110	  764.9	  607.5	 5116.0	...
5275111	  764.7	  607.5	 5116.0	...
5275112	  764.6	  607.5	 5116.0	...
5275113	  764.6	  607.6	 5115.0	...
5275114	  764.8	  607.7	 5115.0	...
5275115	  765.0	  607.7	 5117.0	...
5275116	  765.2	  607.6	 5120.0	...
5275117	  765.1	  607.7	 5124.0	...
5275118	  765.1	  608.2	 5127.0	...
5275119	  765.2	  608.7	 5129.0	...
5275120	  765.2	  609.1	 5129.0	...
5275121	  765.2	  609.1	 5130.0	...
5275122	  765.2	  609.1	 5130.0	...
5275123	  765.2	  608.9	 5132.0	...
5275124	  765.2	  608.7	 5134.0	...
5275125	  765.2	  608.4	 5136.0	...
5275126	  765.2	  608.5	 5137.0	...
5275127	  765.0	  608.6	 5138.0	...
5275128	  764.9	  608.5	 5138.0	...
5275129	  764.7	  608.3	 5138.0	...
5275130	  764.7	  608.0	 5137.0	...
5275131	  764.8	  608.1	 5136.0	...
5275132	  764.8	  607.8	 5136.0	...
5275133	  764.9	  607.6	 5136.0	...
5275134	  765.0	  607.6	 5136.0	...
5275135	  764.9	  607.9	 5135.0	...
5275136	  764.8	  608.1	 5133.0	...
5275137	  764.6	  608.1	 5131.0	...
5275138	  764.6	  608.0	 5131.0	...
5275139	  764.6	  608.0	 5131.0	...
5275140	  764.7	  608.0	 5132.0	...
5275141	  764.6	  608.0	 5131.0	...
5275142	  764.4	  608.0	 5128.0	...
5275143	  764.2	  608.1	 5126.0	...
5275144	  764.0	  608.1	 5125.0	...
5275145	  764.0	  608.0	 5124.0	...
5275146	  764.1	  607.8	 5124.0	...
5275147	  764.4	  607.8	 5124.0	...
5275148	  764.6	  607.9	 5124.0	...
5275149	  764.6	  608.0	 5124.0	...
5275150	  764.6	  608.2	 5122.0	...
MSG	5275151 0000 _ Number Off
5275151	  764.6	  608.4	 5122.0	...
5275152	  764.4	  608.5	 5123.0	...
5275153	  764.3	  608.5	 5124.0	...
5275154	  764.1	  608.6	 5124.0	...
5275155	  764.0	  608.8	 5124.0	...
5275156	  763.9	  609.0	 5125.0	...
5275157	  764.0	  609.2	 5125.0	...
5275158	  764.1	  609.3	 5124.0	...
5275159	  764.2	  609.3	 5124.0	...
5275160	  764.2	  609.4	 5124.0	...
5275161	  764.1	  609.4	 5125.0	...
5275162	  764.3	  609.7	 5125.0	...
5275163	  764.5	  609.9	 5125.0	...
5275164	  764.6	  610.1	 5123.0	...
5275165	  764.7	  610.0	 5121.0	...
5275166	  764.8	  609.8	 5123.0	...
5275167	  764.9	  609.6	 5127.0	...
5275168	  765.0	  609.4	 5129.0	...
5275169	  765.0	  609.5	 5127.0	...
5275170	  765.0	  609.6	 5126.0	...
5275171	  765.2	  609.6	 5126.0	...
5275172	  765.4	  609.5	 5126.0	...
5275173	  765.6	  609.6	 5126.0	...
5275174	  765.6	  609.7	 5127.0	...
5275175	  765.4	  609.9	 5129.0	...
5275176	  765.3	  610.0	 5132.0	...
5275177	  765.3	  610.1	 5133.0	...
5275178	  765.3	  610.3	 5132.0	...
5275179	  765.3	  610.4	 5131.0	...
5275180	  765.4	  610.5	 5130.0	...
5275181	  765.6	  610.6	 5130.0	...
5275182	  765.7	  610.5	 5130.0	...
5275183	  765.7	  610.5	 5131.0	...
5275184	  765.8	  610.5	 5131.0	...
5275185	  765.9	  610.5	 5131.0	...
5275186	  766.0	  610.3	 5131.0	...
5275187	  766.0	  610.1	 5131.0	...
5275188	  766.0	  610.2	 5130.0	...
5275189	  766.1	  610.5	 5129.0	...
5275190	  766.1	  610.8	 5129.0	...
5275191	  766.2	  610.8	 5128.0	...
5275192	  766.0	  610.8	 5127.0	...
5275193	  765.8	  610.8	 5125.0	...
5275194	  765.6	  610.8	 5124.0	...
5275195	  765.6	  610.8	 5123.0	...
5275196	  765.8	  610.7	 5122.0	...
5275197	  766.0	  610.7	 5122.0	...
5275198	  766.2	  610.6	 5122.0	...
5275199	  766.0	  610.8	 5121.0	...
5275200	  765.8	  611.0	 5120.0	...
5275201	  765.7	  611.1	 5120.0	...
5275202	  765.6	  611.0	 5121.0	...
5275203	  765.4	  611.1	 5122.0	...
5275204	  765.2	  611.1	 5122.0	...
5275205	  765.0	  611.2	 5123.0	...
5275206	  765.0	  611.3	 5123.0	...
5275207	  765.0	  611.3	 5124.0	...
5275208	  765.4	  611.2	 5124.0	...
5275209	  765.9	  610.7	 5122.0	...
5275210	  766.3	  609.6	 5119.0	...
EFIX R   5273633	5275210	1578	  772.0	  595.3	   4783
SSACC R  5275211
5275211	  766.5	  608.2	 5117.0	...
5275212	  766.8	  606.0	 5118.0	...
5275213	  768.0	  603.7	 5117.0	...
5275214	  768.9	  601.4	 5116.0	...
5275215	  770.3	  599.6	 5115.0	...
5275216	  771.1	  598.4	 5114.0	...
ESACC R  5275211	5275216	6	  766.5	  608.2	  771.1	  598.4	   0.23	     38
SFIX R   5275217
5275217	  772.4	  597.2	 5113.0	...
5275218	  773.2	  596.7	 5111.0	...
5275219	  774.1	  596.2	 5114.0	...
5275220	  774.4	  596.1	 5117.0	...
5275221	  774.7	  596.3	 5118.0	...
5275222	  774.7	  596.8	 5117.0	...
5275223	  774.4	  597.8	 5114.0	...
5275224	  773.8	  598.6	 5113.0	...
5275225	  773.2	  599.1	 5111.0	...
5275226	  772.8	  599.3	 5111.0	...
5275227	  772.6	  599.4	 5111.0	...
5275228	  772.1	  598.9	 5111.0	...
5275229	  771.7	  597.9	 5110.0	...
5275230	  771.3	  597.0	 5109.0	...
5275231	  771.2	  596.2	 5108.0	...
5275232	  771.1	  595.9	 5105.0	...
5275233	  771.0	  595.7	 5102.0	...
5275234	  770.8	  595.8	 5101.0	...
5275235	  770.7	  595.8	 5103.0	...
5275236	  770.7	  595.9	 5105.0	...
5275237	  770.7	  596.4	 5105.0	...
5275238	  770.8	  596.9	 5105.0	...
5275239	  770.9	  598.1	 5106.0	...
5275240	  770.9	  598.6	 5107.0	...
5275241	  770.9	  599.2	 5107.0	...
5275242	  770.7	  599.5	 5107.0	...
5275243	  770.6	  599.6	 5107.0	...
5275244	  770.4	  599.8	 5104.0	...
5275245	  770.3	  599.8	 5101.0	...
5275246	  770.1	  599.8	 5098.0	...
5275247	  770.1	  599.8	 5099.0	...
5275248	  770.2	  599.8	 5099.0	...
5275249	  769.9	  599.8	 5099.0	...
5275250	  769.5	  599.6	 5100.0	...
5275251	  769.1	  599.6	 5102.0	...
5275252	  769.0	  599.6	 5104.0	...
5275253	  768.9	  599.8	 5104.0	...
5275254	  769.3	  599.9	 5103.0	...
5275255	  769.6	  599.8	 5102.0	...
5275256	  769.6	  599.7	 5100.0	...
5275257	  769.2	  599.5	 5100.0	...
5275258	  768.8	  599.3	 5100.0	...
5275259	  768.8	  599.2	 5100.0	...
5275260	  768.7	  599.0	 5100.0	...
5275261	  768.7	  599.0	 5100.0	...
5275262	  768.9	  599.0	 5101.0	...
5275263	  769.1	  599.1	 5102.0	...
5275264	  769.3	  599.1	 5103.0	...
5275265	  769.3	  599.3	 5105.0	...
5275266	  769.3	  599.5	 5107.0	...
5275267	  769.5	  599.8	 5109.0	...
5275268	  769.8	  599.9	 5111.0	...
5275269	  770.0	  600.1	 5112.0	...
5275270	  769.9	  600.1	 5114.0	...
5275271	  769.8	  600.1	 5117.0	...
5275272	  769.9	  600.2	 5119.0	...
5275273	  770.0	  600.3	 5118.0	...
5275274	  770.1	  600.7	 5118.0	...
5275275	  770.2	  600.9	 5117.0	...
5275276	  770.3	  601.1	 5117.0	...
5275277	  770.1	  601.1	 5117.0	...
5275278	  770.0	  601.5	 5118.0	...
5275279	  769.8	  601.8	 5118.0	...
5275280	  769.8	  602.1	 5117.0	...
5275281	  769.8	  602.3	 5116.0	...
5275282	  769.9	  602.4	 5115.0	...
5275283	  769.9	  602.4	 5116.0	...
5275284	  769.8	  602.3	 5116.0	...
5275285	  769.8	  602.1	 5116.0	...
5275286	  770.0	  602.6	 5116.0	...
5275287	  770.2	  603.1	 5116.0	...
5275288	  770.3	  603.2	 5116.0	...
5275289	  770.3	  602.8	 5117.0	...
5275290	  770.3	  602.4	 5118.0	...
5275291	  770.4	  602.4	 5117.0	...
5275292	  770.4	  602.3	 5115.0	...
5275293	  770.4	  602.1	 5114.0	...
5275294	  770.3	  602.1	 5113.0	...
5275295	  770.3	  602.1	 5113.0	...
5275296	  770.2	  602.2	 5112.0	...
5275297	  770.1	  602.3	 5113.0	...
5275298	  769.9	  602.4	 5116.0	...
5275299	  769.8	  602.4	 5114.0	...
5275300	  769.9	  602.2	 5111.0	...
5275301	  770.2	  602.0	 5107.0	...
5275302	  770.4	  601.8	 5107.0	...
5275303	  770.3	  601.8	 5109.0	...
5275304	  770.2	  601.4	 5111.0	...
5275305	  770.1	  601.0	 5112.0	...
5275306	  770.0	  600.6	 5112.0	...
5275307	  770.0	  600.8	 5112.0	...
5275308	  770.2	  600.9	 5113.0	...
5275309	  770.4	  600.9	 5114.0	...
5275310	  770.4	  600.8	 5114.0	...
5275311	  770.4	  600.8	 5114.0	...
5275312	  770.2	  600.7	 5114.0	...
5275313	  770.0	  600.7	 5113.0	...
5275314	  769.9	  600.9	 5113.0	...
5275315	  770.0	  601.2	 5113.0	...
5275316	  770.0	  601.5	 5113.0	...
5275317	  770.0	  601.7	 5113.0	...
5275318	  769.9	  601.7	 5113.0	...
5275319	  769.8	  601.5	 5114.0	...
5275320	  769.7	  601.2	 5115.0	...
5275321	  769.7	  600.9	 5116.0	...
5275322	  769.6	  600.8	 5113.0	...
5275323	  769.7	  601.0	 5111.0	...
5275324	  769.8	  601.1	 5109.0	...
5275325	  769.9	  601.1	 5110.0	...
5275326	  769.9	  601.1	 5110.0	...
5275327	  769.9	  601.8	 5110.0	...
5275328	  769.9	  602.4	 5110.0	...
5275329	  770.1	  602.9	 5110.0	...
5275330	  770.4	  602.7	 5110.0	...
5275331	  770.6	  602.4	 5110.0	...
5275332	  770.7	  602.1	 5110.0	...
5275333	  770.7	  601.9	 5109.0	...
5275334	  770.7	  601.9	 5108.0	...
5275335	  770.8	  601.9	 5108.0	...
5275336	  770.8	  601.9	 5109.0	...
5275337	  770.9	  602.0	 5110.0	...
5275338	  770.9	  602.0	 5109.0	...
5275339	  770.7	  602.3	 5110.0	...
5275340	  770.5	  602.6	 5112.0	...
5275341	  770.5	  602.8	 5114.0	...
5275342	  770.6	  602.5	 5113.0	...
5275343	  770.8	  602.2	 5112.0	...
5275344	  770.7	  601.9	 5111.0	...
5275345	  770.6	  601.9	 5113.0	...
5275346	  770.6	  601.8	 5115.0	...
5275347	  770.4	  602.0	 5118.0	...
5275348	  770.2	  602.2	 5117.0	...
5275349	  770.0	  602.5	 5117.0	...
5275350	  769.9	  602.7	 5116.0	...
5275351	  769.9	  603.0	 5115.0	...
5275352	  769.8	  603.2	 5114.0	...
5275353	  769.8	  603.0	 5114.0	...
5275354	  769.7	  602.8	 5114.0	...
5275355	  769.7	  602.6	 5112.0	...
5275356	  769.8	  602.8	 5110.0	...
5275357	  770.0	  602.8	 5111.0	...
5275358	  770.1	  602.6	 5112.0	...
5275359	  770.1	  602.3	 5113.0	...
5275360	  770.3	  602.1	 5112.0	...
5275361	  770.4	  601.9	 5111.0	...
5275362	  770.4	  601.7	 5110.0	...
MSG	5275363 0000 _ Number On
5275363	  770.3	  601.6	 5109.0	...
5275364	  770.2	  601.5	 5106.0	...
5275365	  770.1	  601.0	 5101.0	...
5275366	  770.1	  600.5	 5097.0	...
5275367	  770.0	  599.9	 5095.0	...
5275368	  769.9	  599.8	 5093.0	...
5275369	  769.8	  599.7	 5091.0	...
5275370	  769.6	  599.7	 5090.0	...
5275371	  769.8	  599.7	 5090.0	...
5275372	  770.0	  599.6	 5091.0	...
5275373	  770.3	  599.6	 5091.0	...
5275374	  770.3	  599.6	 5092.0	...
5275375	  770.4	  599.6	 5092.0	...
5275376	  770.7	  599.6	 5093.0	...
5275377	  771.0	  599.5	 5093.0	...
5275378	  771.4	  599.4	 5094.0	...
5275379	  771.4	  599.4	 5094.0	...
5275380	  771.2	  599.4	 5094.0	...
5275381	  771.1	  599.4	 5095.0	...
5275382	  771.1	  599.5	 5096.0	...
5275383	  771.1	  599.5	 5097.0	...
5275384	  771.2	  599.6	 5097.0	...
5275385	  771.2	  599.7	 5100.0	...
5275386	  771.2	  599.8	 5102.0	...
5275387	  771.2	  599.7	 5105.0	...
5275388	  771.5	  599.7	 5105.0	...
5275389	  771.8	  599.6	 5104.0	...
5275390	  772.2	  599.7	 5104.0	...
5275391	  772.2	  600.0	 5102.0	...
5275392	  772.3	  600.2	 5101.0	...
5275393	  772.4	  600.3	 5101.0	...
5275394	  772.4	  600.3	 5102.0	...
5275395	  772.3	  600.2	 5103.0	...
5275396	  772.2	  600.2	 5104.0	...
5275397	  772.2	  600.2	 5105.0	...
5275398	  772.3	  600.2	 5106.0	...
5275399	  772.3	  600.2	 5105.0	...
5275400	  772.4	  600.2	 5104.0	...
5275401	  772.6	  600.3	 5104.0	...
5275402	  772.7	  600.3	 5103.0	...
5275403	  772.7	  600.2	 5102.0	...
5275404	  772.8	  599.9	 5102.0	...
5275405	  772.7	  599.6	 5102.0	...
5275406	  772.4	  599.5	 5104.0	...
5275407	  772.2	  599.5	 5105.0	...
5275408	  772.2	  599.5	 5107.0	...
5275409	  772.4	  599.5	 5108.0	...
5275410	  772.5	  599.7	 5109.0	...
5275411	  772.4	  600.0	 5111.0	...
5275412	  772.1	  600.3	 5113.0	...
5275413	  771.9	  600.3	 5113.0	...
5275414	  771.7	  600.4	 5114.0	...
5275415	  771.6	  600.9	 5114.0	...
5275416	  771.7	  601.4	 5113.0	...
5275417	  771.5	  601.9	 5113.0	...
5275418	  771.2	  602.1	 5113.0	...
5275419	  771.0	  602.3	 5112.0	...
5275420	  771.0	  602.5	 5110.0	...
5275421	  771.0	  602.5	 5107.0	...
5275422	  770.9	  602.0	 5107.0	...
5275423	  770.9	  601.6	 5106.0	...
5275424	  770.7	  601.1	 5106.0	...
5275425	  770.5	  601.0	 5108.0	...
5275426	  770.3	  601.0	 5109.0	...
5275427	  770.2	  601.1	 5112.0	...
5275428	  770.2	  601.2	 5113.0	...
5275429	  770.3	  601.2	 5113.0	...
5275430	  770.3	  601.1	 5113.0	...
5275431	  770.4	  601.1	 5112.0	...
5275432	  770.4	  601.1	 5113.0	...
5275433	  770.4	  601.1	 5114.0	...
5275434	  770.4	  601.0	 5116.0	...
5275435	  770.5	  601.0	 5117.0	...
5275436	  770.7	  600.9	 5116.0	...
5275437	  770.9	  600.9	 5114.0	...
5275438	  771.0	  600.8	 5114.0	...
5275439	  771.2	  600.6	 5114.0	...
5275440	  771.3	  600.5	 5116.0	...
5275441	  771.4	  600.6	 5118.0	...
5275442	  771.3	  600.7	 5121.0	...
5275443	  771.4	  600.8	 5122.0	...
5275444	  771.4	  601.0	 5123.0	...
5275445	  771.5	  601.1	 5122.0	...
5275446	  771.5	  601.2	 5121.0	...
5275447	  771.6	  601.3	 5118.0	...
5275448	  771.4	  601.9	 5118.0	...
5275449	  771.3	  602.4	 5117.0	...
5275450	  771.1	  602.7	 5117.0	...
5275451	  771.2	  602.3	 5118.0	...
5275452	  771.2	  602.1	 5120.0	...
5275453	  771.2	  602.0	 5123.0	...
5275454	  771.2	  602.1	 5126.0	...
5275455	  771.1	  602.0	 5127.0	...
5275456	  771.0	  601.9	 5128.0	...
5275457	  771.0	  601.7	 5126.0	...
5275458	  770.9	  601.5	 5124.0	...
5275459	  770.9	  601.5	 5125.0	...
5275460	  770.9	  601.5	 5127.0	...
5275461	  771.0	  601.3	 5127.0	...
5275462	  771.0	  601.5	 5126.0	...
5275463	  771.0	  601.8	 5125.0	...
5275464	  771.0	  602.2	 5126.0	...
5275465	  771.1	  602.3	 5127.0	...
5275466	  771.2	  602.5	 5128.0	...
5275467	  771.3	  602.7	 5129.0	...
5275468	  771.3	  602.7	 5130.0	...
5275469	  771.2	  602.6	 5130.0	...
5275470	  771.1	  602.2	 5130.0	...
5275471	  771.0	  602.0	 5130.0	...
5275472	  770.9	  601.8	 5131.0	...
5275473	  770.8	  601.8	 5131.0	...
5275474	  770.7	  601.8	 5131.0	...
5275475	  770.6	  601.8	 5130.0	...
5275476	  770.6	  601.7	 5129.0	...
5275477	  770.6	  601.6	 5130.0	...
5275478	  770.5	  601.6	 5130.0	...
5275479	  770.6	  601.6	 5131.0	...
5275480	  770.6	  601.6	 5132.0	...
5275481	  770.7	  601.8	 5133.0	...
5275482	  770.7	  601.9	 5134.0	...
5275483	  770.4	  602.1	 5136.0	...
5275484	  770.2	  602.1	 5137.0	...
5275485	  769.8	  602.0	 5139.0	...
5275486	  769.6	  601.9	 5140.0	...
5275487	  769.4	  602.0	 5141.0	...
5275488	  769.4	  602.2	 5142.0	...
5275489	  769.4	  602.0	 5143.0	...
5275490	  769.4	  601.7	 5144.0	...
5275491	  769.4	  601.3	 5144.0	...
5275492	  769.3	  601.4	 5144.0	...
5275493	  769.3	  601.5	 5144.0	...
5275494	  769.3	  601.5	 5146.0	...
5275495	  769.3	  601.6	 5147.0	...
5275496	  769.3	  601.6	 5148.0	...
5275497	  769.3	  601.6	 5148.0	...
5275498	  769.5	  601.6	 5148.0	...
5275499	  769.7	  601.6	 5149.0	...
5275500	  769.7	  601.7	 5151.0	...
5275501	  769.5	  601.7	 5153.0	...
5275502	  769.2	  601.6	 5156.0	...
5275503	  769.1	  601.5	 5156.0	...
5275504	  769.1	  601.3	 5156.0	...
5275505	  769.0	  601.2	 5157.0	...
5275506	  769.0	  601.1	 5158.0	...
5275507	  769.1	  601.1	 5159.0	...
5275508	  769.2	  601.2	 5160.0	...
5275509	  769.2	  601.3	 5160.0	...
5275510	  769.2	  601.5	 5160.0	...
5275511	  769.1	  601.6	 5160.0	...
5275512	  769.0	  601.3	 5165.0	...
5275513	  768.9	  600.9	 5170.0	...
5275514	  768.9	  600.5	 5173.0	...
5275515	  768.8	  600.5	 5171.0	...
5275516	  768.8	  600.4	 5170.0	...
5275517	  768.7	  600.3	 5170.0	...
5275518	  768.7	  600.1	 5170.0	...
5275519	  768.7	  600.1	 5170.0	...
5275520	  768.6	  600.2	 5170.0	...
5275521	  768.6	  600.5	 5171.0	...
5275522	  768.6	  600.8	 5174.0	...
5275523	  768.5	  600.7	 5176.0	...
5275524	  768.4	  600.6	 5177.0	...
5275525	  768.3	  600.4	 5178.0	...
5275526	  768.2	  600.3	 5180.0	...
5275527	  768.1	  600.2	 5181.0	...
5275528	  768.1	  600.3	 5182.0	...
5275529	  768.0	  600.4	 5183.0	...
5275530	  767.9	  600.4	 5181.0	...
5275531	  767.8	  600.4	 5179.0	...
5275532	  767.9	  600.3	 5177.0	...
5275533	  768.1	  600.3	 5179.0	...
5275534	  768.4	  600.2	 5181.0	...
5275535	  768.5	  600.1	 5184.0	...
5275536	  768.6	  600.0	 5185.0	...
5275537	  768.5	  599.9	 5187.0	...
5275538	  768.4	  600.1	 5188.0	...
5275539	  768.4	  600.3	 5188.0	...
5275540	  768.5	  600.6	 5188.0	...
5275541	  768.5	  600.7	 5187.0	...
5275542	  768.3	  600.9	 5187.0	...
5275543	  768.3	  600.9	 5186.0	...
5275544	  768.4	  601.0	 5187.0	...
5275545	  768.4	  601.1	 5189.0	...
5275546	  768.3	  601.0	 5190.0	...
5275547	  768.1	  600.8	 5190.0	...
5275548	  768.1	  600.6	 5190.0	...
5275549	  767.9	  600.6	 5189.0	...
5275550	  767.8	  601.2	 5188.0	...
5275551	  767.6	  601.8	 5188.0	...
5275552	  767.6	  601.8	 5189.0	...
5275553	  767.8	  601.2	 5190.0	...
5275554	  768.0	  600.6	 5192.0	...
5275555	  768.3	  600.8	 5195.0	...
5275556	  768.3	  600.9	 5197.0	...
5275557	  768.3	  601.0	 5200.0	...
5275558	  768.3	  601.0	 5200.0	...
5275559	  768.3	  601.1	 5199.0	...
5275560	  768.2	  601.4	 5199.0	...
5275561	  767.7	  601.7	 5200.0	...
5275562	  767.3	  602.0	 5201.0	...
5275563	  767.1	  602.0	 5203.0	...
5275564	  767.2	  602.0	 5203.0	...
5275565	  767.3	  602.0	 5204.0	...
5275566	  767.2	  602.0	 5204.0	...
5275567	  767.4	  602.0	 5204.0	...
5275568	  767.5	  601.8	 5205.0	...
5275569	  767.7	  601.7	 5205.0	...
5275570	  767.7	  601.8	 5206.0	...
5275571	  767.7	  602.1	 5209.0	...
5275572	  767.8	  602.3	 5211.0	...
5275573	  767.8	  602.4	 5213.0	...
5275574	  767.7	  602.5	 5212.0	...
5275575	  767.7	  602.5	 5212.0	...
5275576	  767.6	  602.6	 5211.0	...
5275577	  767.4	  602.7	 5213.0	...
5275578	  767.4	  602.9	 5215.0	...
5275579	  767.4	  603.0	 5216.0	...
5275580	  767.5	  603.1	 5216.0	...
5275581	  767.5	  603.2	 5217.0	...
5275582	  767.5	  603.3	 5218.0	...
5275583	  767.4	  603.3	 5219.0	...
5275584	  767.3	  603.1	 5220.0	...
5275585	  767.2	  602.9	 5220.0	...
5275586	  767.3	  602.8	 5220.0	...
5275587	  767.3	  602.7	 5222.0	...
5275588	  767.1	  602.7	 5224.0	...
5275589	  766.8	  602.5	 5227.0	...
5275590	  766.6	  602.4	 5227.0	...
5275591	  766.7	  602.3	 5225.0	...
5275592	  766.7	  602.3	 5223.0	...
5275593	  766.7	  602.3	 5222.0	...
5275594	  766.7	  602.3	 5223.0	...
5275595	  766.8	  602.1	 5226.0	...
5275596	  766.9	  601.9	 5229.0	...
5275597	  767.0	  602.0	 5230.0	...
5275598	  767.0	  602.5	 5230.0	...
5275599	  766.9	  603.1	 5232.0	...
5275600	  766.7	  603.4	 5234.0	...
5275601	  766.4	  603.6	 5236.0	...
5275602	  766.2	  603.5	 5236.0	...
5275603	  766.1	  603.4	 5236.0	...
5275604	  766.0	  603.3	 5237.0	...
5275605	  765.9	  603.2	 5238.0	...
5275606	  765.9	  603.2	 5240.0	...
5275607	  766.2	  603.2	 5240.0	...
5275608	  766.4	  603.1	 5240.0	...
5275609	  766.6	  603.6	 5240.0	...
5275610	  766.6	  604.0	 5240.0	...
5275611	  766.6	  604.3	 5240.0	...
5275612	  766.5	  604.0	 5240.0	...
5275613	  766.3	  603.8	 5240.0	...
5275614	  766.0	  603.8	 5241.0	...
5275615	  765.8	  603.7	 5241.0	...
5275616	  765.7	  603.6	 5240.0	...
5275617	  765.7	  603.5	 5238.0	...
5275618	  765.4	  603.5	 5239.0	...
5275619	  765.2	  603.5	 5244.0	...
5275620	  765.0	  603.5	 5249.0	...
5275621	  764.9	  603.5	 5252.0	...
5275622	  764.9	  603.4	 5252.0	...
5275623	  764.9	  603.2	 5252.0	...
5275624	  765.1	  602.9	 5251.0	...
5275625	  765.3	  602.7	 5250.0	...
5275626	  765.5	  602.6	 5250.0	...
5275627	  765.6	  602.7	 5250.0	...
5275628	  765.7	  602.7	 5250.0	...
5275629	  765.7	  602.9	 5250.0	...
5275630	  765.6	  603.1	 5250.0	...
5275631	  765.5	  603.4	 5251.0	...
5275632	  765.4	  603.4	 5253.0	...
5275633	  765.4	  603.3	 5255.0	...
5275634	  765.5	  603.3	 5258.0	...
5275635	  765.6	  603.3	 5258.0	...
5275636	  765.6	  603.3	 5257.0	...
5275637	  765.5	  603.4	 5257.0	...
5275638	  765.3	  603.5	 5256.0	...
5275639	  765.1	  603.6	 5257.0	...
5275640	  765.1	  603.1	 5258.0	...
5275641	  765.1	  602.3	 5261.0	...
5275642	  765.1	  601.4	 5263.0	...
5275643	  765.2	  600.6	 5267.0	...
5275644	  765.5	  599.7	 5268.0	...
5275645	  765.8	  598.5	 5269.0	...
5275646	  766.3	  597.5	 5265.0	...
5275647	  767.2	  596.1	 5260.0	...
5275648	  768.0	  594.9	 5257.0	...
5275649	  768.9	  593.8	 5257.0	...
5275650	  769.6	  592.8	 5257.0	...
5275651	  770.3	  592.2	 5259.0	...
5275652	  771.0	  591.6	 5260.0	...
5275653	  771.3	  591.4	 5262.0	...
5275654	  771.7	  591.2	 5263.0	...
5275655	  771.9	  591.0	 5262.0	...
5275656	  772.0	  590.8	 5259.0	...
5275657	  772.0	  590.7	 5256.0	...
5275658	  772.0	  590.7	 5255.0	...
5275659	  771.9	  590.7	 5255.0	...
5275660	  771.7	  590.3	 5255.0	...
5275661	  771.1	  590.0	 5255.0	...
5275662	  770.5	  589.3	 5256.0	...
5275663	  770.1	  588.9	 5257.0	...
5275664	  770.0	  588.2	 5257.0	...
5275665	  770.0	  588.0	 5257.0	...
5275666	  769.9	  587.9	 5257.0	...
5275667	  769.8	  588.1	 5258.0	...
MSG	5275668 0000 _ Number Off
5275668	  769.6	  588.4	 5259.0	...
5275669	  769.3	  588.6	 5260.0	...
5275670	  769.0	  588.9	 5261.0	...
5275671	  768.8	  589.2	 5263.0	...
5275672	  768.7	  589.8	 5268.0	...
5275673	  768.7	  590.8	 5271.0	...
5275674	  768.5	  591.8	 5276.0	...
5275675	  768.0	  592.5	 5278.0	...
5275676	  767.6	  592.6	 5280.0	...
5275677	  767.2	  592.9	 5280.0	...
5275678	  767.2	  593.2	 5280.0	...
5275679	  767.2	  593.3	 5280.0	...
5275680	  767.2	  593.1	 5280.0	...
5275681	  767.2	  593.0	 5282.0	...
5275682	  767.0	  592.9	 5283.0	...
5275683	  766.8	  592.9	 5286.0	...
5275684	  766.5	  592.8	 5290.0	...
5275685	  766.4	  592.7	 5292.0	...
5275686	  766.5	  592.7	 5293.0	...
5275687	  766.6	  592.8	 5292.0	...
5275688	  766.8	  592.9	 5292.0	...
5275689	  767.0	  593.0	 5292.0	...
5275690	  767.2	  593.2	 5292.0	...
5275691	  767.2	  593.4	 5292.0	...
5275692	  766.9	  593.4	 5293.0	...
5275693	  766.7	  593.4	 5294.0	...
5275694	  766.7	  593.5	 5294.0	...
5275695	  766.8	  593.6	 5294.0	...
5275696	  766.7	  593.6	 5293.0	...
5275697	  766.6	  593.5	 5294.0	...
5275698	  766.6	  593.5	 5295.0	...
5275699	  766.7	  593.5	 5296.0	...
5275700	  766.8	  593.4	 5296.0	...
5275701	  766.8	  593.3	 5296.0	...
5275702	  766.6	  593.2	 5294.0	...
5275703	  766.5	  593.2	 5293.0	...
5275704	  766.5	  593.1	 5292.0	...
5275705	  766.6	  593.1	 5291.0	...
5275706	  766.7	  593.6	 5290.0	...
5275707	  766.7	  594.1	 5289.0	...
5275708	  766.7	  594.6	 5288.0	...
5275709	  766.7	  594.7	 5288.0	...
5275710	  766.7	  594.8	 5291.0	...
5275711	  766.7	  594.8	 5295.0	...
5275712	  766.8	  595.0	 5299.0	...
5275713	  767.0	  595.3	 5299.0	...
5275714	  767.2	  595.6	 5298.0	...
5275715	  767.1	  595.6	 5296.0	...
5275716	  766.9	  595.5	 5296.0	...
5275717	  766.7	  595.1	 5299.0	...
5275718	  766.6	  594.8	 5301.0	...
5275719	  766.5	  594.7	 5303.0	...
5275720	  766.7	  594.8	 5302.0	...
5275721	  766.9	  594.9	 5302.0	...
5275722	  766.9	  594.9	 5304.0	...
5275723	  766.8	  595.0	 5307.0	...
5275724	  766.6	  595.1	 5310.0	...
5275725	  766.4	  595.1	 5309.0	...
5275726	  766.3	  595.2	 5308.0	...
5275727	  766.2	  595.1	 5307.0	...
5275728	  766.3	  595.2	 5307.0	...
5275729	  766.4	  595.0	 5309.0	...
5275730	  766.4	  594.8	 5310.0	...
5275731	  766.4	  594.6	 5313.0	...
5275732	  766.4	  594.7	 5316.0	...
5275733	  766.4	  594.7	 5318.0	...
5275734	  766.4	  594.7	 5317.0	...
5275735	  766.4	  594.7	 5316.0	...
5275736	  766.3	  594.8	 5314.0	...
5275737	  766.2	  594.8	 5313.0	...
5275738	  766.1	  594.8	 5313.0	...
5275739	  766.1	  594.9	 5315.0	...
5275740	  765.9	  594.9	 5318.0	...
5275741	  765.8	  594.9	 5321.0	...
5275742	  765.6	  595.0	 5320.0	...
5275743	  765.4	  595.0	 5320.0	...
5275744	  765.2	  595.0	 5320.0	...
5275745	  764.9	  595.0	 5319.0	...
5275746	  764.9	  595.0	 5320.0	...
5275747	  764.9	  595.1	 5320.0	...
5275748	  764.8	  595.3	 5321.0	...
5275749	  764.5	  595.5	 5321.0	...
5275750	  764.2	  595.7	 5321.0	...
5275751	  764.0	  595.7	 5321.0	...
5275752	  764.1	  595.6	 5321.0	...
5275753	  764.1	  595.5	 5321.0	...
5275754	  764.2	  595.4	 5322.0	...
5275755	  764.2	  595.5	 5323.0	...
5275756	  764.1	  595.5	 5324.0	...
5275757	  764.2	  595.5	 5324.0	...
5275758	  764.3	  595.5	 5324.0	...
5275759	  764.5	  595.5	 5323.0	...
5275760	  764.5	  595.5	 5323.0	...
5275761	  764.6	  595.9	 5323.0	...
5275762	  764.7	  596.3	 5324.0	...
5275763	  764.8	  596.7	 5324.0	...
5275764	  764.9	  596.9	 5326.0	...
5275765	  765.0	  597.1	 5329.0	...
5275766	  765.0	  597.3	 5330.0	...
5275767	  764.9	  597.4	 5330.0	...
5275768	  764.6	  597.5	 5330.0	...
5275769	  764.4	  597.5	 5329.0	...
5275770	  764.3	  597.6	 5328.0	...
5275771	  764.3	  597.5	 5329.0	...
5275772	  764.3	  597.4	 5331.0	...
5275773	  764.4	  596.8	 5332.0	...
5275774	  764.6	  596.3	 5334.0	...
5275775	  764.6	  595.8	 5336.0	...
5275776	  764.4	  595.9	 5338.0	...
5275777	  764.1	  596.2	 5338.0	...
5275778	  764.1	  596.5	 5337.0	...
5275779	  764.0	  596.6	 5336.0	...
5275780	  763.8	  596.6	 5335.0	...
5275781	  763.5	  596.4	 5335.0	...
5275782	  763.3	  596.1	 5333.0	...
5275783	  763.3	  596.0	 5331.0	...
5275784	  763.3	  595.8	 5329.0	...
5275785	  763.1	  595.8	 5330.0	...
5275786	  762.8	  595.7	 5331.0	...
5275787	  762.7	  595.7	 5331.0	...
5275788	  762.8	  595.7	 5331.0	...
5275789	  762.9	  595.8	 5331.0	...
5275790	  763.0	  596.3	 5331.0	...
5275791	  763.0	  596.7	 5332.0	...
5275792	  763.2	  597.2	 5333.0	...
5275793	  763.4	  597.2	 5334.0	...
5275794	  763.7	  597.2	 5336.0	...
5275795	  763.5	  597.3	 5336.0	...
5275796	  763.2	  597.5	 5336.0	...
5275797	  763.0	  597.8	 5338.0	...
5275798	  763.2	  597.9	 5340.0	...
5275799	  763.4	  597.9	 5339.0	...
5275800	  763.5	  598.0	 5338.0	...
5275801	  763.4	  598.1	 5336.0	...
5275802	  763.4	  598.2	 5335.0	...
5275803	  763.3	  598.2	 5334.0	...
5275804	  763.3	  598.1	 5333.0	...
5275805	  763.3	  597.9	 5331.0	...
5275806	  763.3	  597.8	 5330.0	...
5275807	  763.4	  597.9	 5332.0	...
5275808	  763.4	  597.9	 5335.0	...
5275809	  763.2	  597.9	 5338.0	...
5275810	  763.0	  598.0	 5338.0	...
5275811	  762.8	  598.2	 5339.0	...
5275812	  762.8	  598.4	 5340.0	...
5275813	  762.8	  598.3	 5341.0	...
5275814	  762.8	  598.3	 5345.0	...
5275815	  762.9	  598.2	 5348.0	...
5275816	  763.3	  598.2	 5351.0	...
5275817	  763.6	  598.1	 5351.0	...
5275818	  763.8	  598.0	 5351.0	...
5275819	  763.6	  597.9	 5351.0	...
5275820	  763.5	  597.9	 5351.0	...
5275821	  763.6	  597.9	 5349.0	...
5275822	  763.6	  597.9	 5348.0	...
5275823	  763.5	  597.9	 5350.0	...
5275824	  763.4	  597.8	 5352.0	...
5275825	  763.3	  597.7	 5355.0	...
5275826	  763.1	  597.7	 5355.0	...
5275827	  762.9	  597.8	 5353.0	...
5275828	  762.6	  598.0	 5352.0	...
5275829	  762.5	  598.1	 5351.0	...
5275830	  762.4	  598.0	 5351.0	...
5275831	  762.3	  597.5	 5351.0	...
5275832	  762.3	  597.1	 5351.0	...
5275833	  762.2	  596.8	 5351.0	...
5275834	  762.1	  596.6	 5350.0	...
5275835	  762.0	  596.3	 5351.0	...
5275836	  762.0	  596.4	 5353.0	...
5275837	  761.9	  596.7	 5356.0	...
5275838	  761.7	  597.1	 5357.0	...
5275839	  761.6	  597.4	 5359.0	...
5275840	  761.6	  597.7	 5359.0	...
5275841	  761.5	  598.0	 5358.0	...
5275842	  761.4	  598.5	 5357.0	...
5275843	  761.4	  598.9	 5356.0	...
5275844	  761.3	  599.3	 5356.0	...
5275845	  761.4	  599.4	 5356.0	...
5275846	  761.5	  599.4	 5356.0	...
5275847	  761.7	  599.5	 5356.0	...
5275848	  761.7	  599.6	 5355.0	...
5275849	  761.7	  599.6	 5355.0	...
5275850	  761.8	  599.7	 5355.0	...
5275851	  761.8	  599.8	 5354.0	...
5275852	  762.0	  599.8	 5351.0	...
5275853	  762.1	  600.0	 5349.0	...
5275854	  762.3	  600.2	 5348.0	...
5275855	  762.4	  600.3	 5348.0	...
5275856	  762.4	  600.2	 5348.0	...
5275857	  762.4	  600.1	 5348.0	...
5275858	  762.5	  600.0	 5348.0	...
5275859	  762.6	  599.8	 5351.0	...
5275860	  762.8	  599.6	 5354.0	...
5275861	  762.9	  599.4	 5358.0	...
5275862	  763.0	  599.3	 5359.0	...
5275863	  763.1	  599.2	 5360.0	...
5275864	  763.1	  599.2	 5361.0	...
5275865	  763.1	  599.3	 5361.0	...
5275866	  763.2	  599.5	 5361.0	...
5275867	  763.2	  599.7	 5361.0	...
5275868	  763.0	  599.8	 5363.0	...
5275869	  762.7	  599.9	 5365.0	...
5275870	  762.5	  599.9	 5364.0	...
5275871	  762.2	  599.9	 5363.0	...
5275872	  762.0	  600.2	 5364.0	...
5275873	  761.8	  600.5	 5367.0	...
5275874	  761.8	  600.8	 5367.0	...
5275875	  761.7	  600.8	 5365.0	...
MSG	5275876 0000 _ Number On
5275876	  761.7	  600.6	 5363.0	...
5275877	  761.7	  600.4	 5365.0	...
5275878	  761.6	  600.3	 5366.0	...
5275879	  761.6	  600.3	 5367.0	...
5275880	  761.5	  600.3	 5366.0	...
5275881	  761.5	  600.3	 5364.0	...
5275882	  761.6	  600.3	 5362.0	...
5275883	  761.7	  600.3	 5361.0	...
5275884	  761.6	  600.2	 5361.0	...
5275885	  761.6	  600.4	 5361.0	...
5275886	  761.7	  600.6	 5361.0	...
5275887	  761.9	  600.9	 5360.0	...
5275888	  762.0	  600.9	 5360.0	...
5275889	  761.9	  600.7	 5360.0	...
5275890	  761.8	  600.3	 5360.0	...
5275891	  761.8	  599.9	 5360.0	...
5275892	  761.8	  599.6	 5361.0	...
5275893	  761.7	  599.4	 5361.0	...
5275894	  761.6	  599.2	 5362.0	...
5275895	  761.5	  599.1	 5362.0	...
5275896	  761.4	  599.1	 5363.0	...
5275897	  761.3	  598.8	 5364.0	...
5275898	  761.1	  598.5	 5365.0	...
5275899	  760.9	  598.3	 5366.0	...
5275900	  760.6	  598.5	 5365.0	...
5275901	  760.6	  598.9	 5363.0	...
5275902	  760.5	  599.1	 5362.0	...
5275903	  760.5	  599.2	 5362.0	...
5275904	  760.5	  599.2	 5363.0	...
5275905	  760.5	  599.1	 5363.0	...
5275906	  760.6	  599.0	 5364.0	...
5275907	  760.7	  599.1	 5365.0	...
5275908	  760.8	  599.4	 5368.0	...
5275909	  760.9	  599.6	 5371.0	...
5275910	  760.8	  599.6	 5372.0	...
5275911	  760.8	  599.8	 5372.0	...
5275912	  760.8	  600.1	 5372.0	...
5275913	  760.8	  600.4	 5372.0	...
5275914	  760.7	  600.6	 5374.0	...
5275915	  760.7	  600.8	 5375.0	...
5275916	  760.8	  601.1	 5374.0	...
5275917	  760.9	  601.4	 5373.0	...
5275918	  761.1	  601.3	 5372.0	...
5275919	  761.2	  601.4	 5373.0	...
5275920	  761.2	  601.5	 5373.0	...
5275921	  761.0	  601.4	 5373.0	...
5275922	  760.8	  601.3	 5374.0	...
5275923	  760.5	  601.2	 5374.0	...
5275924	  760.6	  601.4	 5374.0	...
5275925	  760.6	  601.5	 5373.0	...
5275926	  760.5	  601.6	 5373.0	...
5275927	  760.5	  601.7	 5372.0	...
5275928	  760.4	  601.7	 5372.0	...
5275929	  760.5	  601.7	 5371.0	...
5275930	  760.5	  601.6	 5370.0	...
5275931	  760.5	  601.5	 5369.0	...
5275932	  760.5	  601.4	 5368.0	...
5275933	  760.6	  601.3	 5369.0	...
5275934	  760.7	  601.3	 5369.0	...
5275935	  760.8	  601.2	 5368.0	...
5275936	  760.8	  601.2	 5367.0	...
5275937	  760.8	  601.1	 5367.0	...
5275938	  760.8	  601.1	 5368.0	...
5275939	  760.7	  601.3	 5369.0	...
5275940	  760.6	  601.5	 5370.0	...
5275941	  760.5	  601.7	 5370.0	...
5275942	  760.5	  601.8	 5370.0	...
5275943	  760.7	  601.8	 5369.0	...
5275944	  760.9	  601.7	 5369.0	...
5275945	  761.1	  601.6	 5367.0	...
5275946	  761.1	  601.5	 5366.0	...
5275947	  761.3	  601.5	 5366.0	...
5275948	  761.4	  601.0	 5366.0	...
5275949	  761.6	  600.5	 5365.0	...
5275950	  761.5	  599.9	 5364.0	...
5275951	  761.4	  599.8	 5363.0	...
5275952	  761.5	  599.7	 5364.0	...
5275953	  761.5	  599.8	 5367.0	...
5275954	  761.6	  600.0	 5369.0	...
5275955	  761.6	  600.2	 5370.0	...
5275956	  761.6	  600.3	 5370.0	...
5275957	  761.6	  600.3	 5367.0	...
5275958	  761.6	  600.5	 5363.0	...
5275959	  761.7	  600.7	 5360.0	...
5275960	  761.9	  600.9	 5361.0	...
5275961	  762.2	  601.0	 5362.0	...
5275962	  762.4	  601.0	 5363.0	...
5275963	  762.6	  601.2	 5364.0	...
5275964	  762.7	  601.5	 5362.0	...
5275965	  762.8	  601.7	 5360.0	...
5275966	  762.8	  601.5	 5361.0	...
5275967	  763.1	  601.4	 5362.0	...
5275968	  763.4	  601.2	 5362.0	...
5275969	  763.8	  601.2	 5361.0	...
5275970	  763.8	  601.3	 5360.0	...
5275971	  763.6	  601.5	 5359.0	...
5275972	  763.4	  601.9	 5359.0	...
5275973	  763.3	  602.1	 5361.0	...
5275974	  763.3	  602.2	 5362.0	...
5275975	  763.1	  602.2	 5364.0	...
5275976	  762.8	  602.3	 5364.0	...
5275977	  762.4	  602.5	 5364.0	...
5275978	  762.1	  602.6	 5365.0	...
5275979	  762.0	  602.6	 5364.0	...
5275980	  762.0	  602.6	 5363.0	...
5275981	  762.1	  602.7	 5361.0	...
5275982	  762.1	  602.8	 5361.0	...
5275983	  762.2	  602.8	 5361.0	...
5275984	  762.3	  602.8	 5361.0	...
5275985	  762.3	  602.7	 5361.0	...
5275986	  762.3	  602.7	 5360.0	...
5275987	  762.4	  602.7	 5360.0	...
5275988	  762.4	  602.8	 5360.0	...
5275989	  762.1	  602.9	 5361.0	...
5275990	  762.0	  603.0	 5361.0	...
5275991	  761.9	  603.1	 5361.0	...
5275992	  762.1	  602.9	 5361.0	...
5275993	  762.1	  602.6	 5361.0	...
5275994	  762.1	  602.2	 5361.0	...
5275995	  762.1	  602.1	 5361.0	...
5275996	  762.2	  602.1	 5363.0	...
5275997	  762.2	  602.1	 5366.0	...
5275998	  762.3	  602.2	 5367.0	...
5275999	  762.3	  602.2	 5366.0	...
5276000	  762.4	  602.2	 5366.0	...
5276001	  762.6	  602.2	 5365.0	...
5276002	  762.6	  602.2	 5364.0	...
5276003	  762.7	  602.2	 5363.0	...
5276004	  762.6	  602.2	 5363.0	...
5276005	  762.6	  602.2	 5365.0	...
5276006	  762.6	  602.2	 5367.0	...
5276007	  762.5	  602.4	 5369.0	...
5276008	  762.4	  602.6	 5371.0	...
5276009	  762.6	  602.8	 5373.0	...
5276010	  762.8	  602.6	 5371.0	...
5276011	  763.0	  602.5	 5367.0	...
5276012	  763.1	  602.3	 5364.0	...
5276013	  763.3	  602.2	 5365.0	...
5276014	  763.3	  602.2	 5367.0	...
5276015	  763.1	  602.3	 5368.0	...
5276016	  762.9	  602.3	 5368.0	...
5276017	  762.9	  602.3	 5367.0	...
5276018	  762.8	  602.3	 5363.0	...
5276019	  762.7	  602.2	 5359.0	...
5276020	  762.7	  601.9	 5356.0	...
5276021	  762.7	  601.7	 5357.0	...
5276022	  762.7	  601.5	 5357.0	...
5276023	  762.7	  601.5	 5358.0	...
5276024	  762.6	  601.4	 5359.0	...
5276025	  762.6	  601.4	 5361.0	...
5276026	  762.6	  600.9	 5362.0	...
5276027	  762.5	  600.4	 5363.0	...
5276028	  762.4	  599.9	 5362.0	...
5276029	  762.2	  599.8	 5360.0	...
5276030	  762.1	  599.7	 5359.0	...
5276031	  762.1	  599.8	 5359.0	...
5276032	  762.2	  600.2	 5360.0	...
5276033	  762.3	  600.6	 5359.0	...
5276034	  762.3	  601.0	 5358.0	...
5276035	  762.3	  600.9	 5359.0	...
5276036	  762.2	  600.8	 5360.0	...
5276037	  762.1	  600.9	 5361.0	...
5276038	  761.9	  600.9	 5362.0	...
5276039	  761.8	  601.0	 5363.0	...
5276040	  761.6	  601.0	 5364.0	...
5276041	  761.7	  601.0	 5364.0	...
5276042	  761.7	  601.2	 5365.0	...
5276043	  761.7	  601.3	 5364.0	...
5276044	  761.6	  601.4	 5364.0	...
5276045	  761.5	  601.4	 5363.0	...
5276046	  761.4	  601.5	 5361.0	...
5276047	  761.2	  601.6	 5358.0	...
5276048	  761.1	  601.7	 5357.0	...
5276049	  761.1	  601.9	 5357.0	...
5276050	  761.1	  602.0	 5358.0	...
5276051	  761.4	  602.0	 5359.0	...
5276052	  761.6	  602.1	 5360.0	...
5276053	  761.8	  602.2	 5361.0	...
5276054	  761.8	  602.3	 5361.0	...
5276055	  761.9	  602.1	 5362.0	...
5276056	  761.9	  601.9	 5361.0	...
5276057	  762.0	  601.9	 5359.0	...
5276058	  761.9	  602.0	 5357.0	...
5276059	  761.8	  602.1	 5355.0	...
5276060	  761.8	  602.0	 5355.0	...
5276061	  761.9	  601.9	 5355.0	...
5276062	  761.8	  602.0	 5354.0	...
5276063	  761.7	  602.1	 5354.0	...
5276064	  761.5	  602.1	 5354.0	...
5276065	  761.4	  602.1	 5353.0	...
5276066	  761.3	  602.3	 5353.0	...
5276067	  761.3	  602.5	 5352.0	...
5276068	  761.5	  602.7	 5351.0	...
5276069	  761.6	  602.9	 5350.0	...
5276070	  761.6	  603.0	 5350.0	...
5276071	  761.5	  603.1	 5350.0	...
5276072	  761.4	  603.1	 5350.0	...
5276073	  761.4	  603.1	 5351.0	...
5276074	  761.6	  603.0	 5352.0	...
5276075	  761.8	  602.9	 5354.0	...
5276076	  761.8	  603.0	 5356.0	...
5276077	  761.9	  603.2	 5357.0	...
5276078	  762.0	  603.3	 5357.0	...
5276079	  762.1	  603.3	 5356.0	...
5276080	  762.1	  603.4	 5355.0	...
5276081	  762.1	  603.4	 5355.0	...
5276082	  761.8	  603.5	 5354.0	...
5276083	  761.6	  603.6	 5350.0	...
5276084	  761.7	  603.4	 5346.0	...
5276085	  762.0	  603.2	 5346.0	...
5276086	  762.2	  602.7	 5350.0	...
5276087	  762.1	  602.4	 5355.0	...
5276088	  761.9	  602.1	 5357.0	...
5276089	  762.0	  602.4	 5355.0	...
5276090	  762.0	  602.8	 5352.0	...
5276091	  762.1	  603.1	 5349.0	...
5276092	  762.1	  603.0	 5348.0	...
5276093	  762.3	  602.8	 5348.0	...
5276094	  762.4	  602.9	 5347.0	...
5276095	  762.5	  603.1	 5346.0	...
5276096	  762.5	  603.4	 5347.0	...
5276097	  762.5	  603.3	 5348.0	...
5276098	  762.5	  603.2	 5348.0	...
5276099	  762.5	  603.2	 5349.0	...
5276100	  762.6	  603.2	 5347.0	...
5276101	  762.5	  603.3	 5345.0	...
5276102	  762.5	  603.4	 5343.0	...
5276103	  762.4	  603.5	 5343.0	...
5276104	  762.4	  603.6	 5343.0	...
5276105	  762.5	  603.6	 5345.0	...
5276106	  762.7	  603.4	 5347.0	...
5276107	  763.2	  603.3	 5347.0	...
5276108	  763.5	  603.2	 5346.0	...
5276109	  763.7	  603.2	 5344.0	...
5276110	  763.6	  603.2	 5344.0	...
5276111	  763.4	  603.2	 5343.0	...
5276112	  763.2	  603.2	 5341.0	...
5276113	  763.1	  603.3	 5341.0	...
5276114	  763.1	  603.4	 5341.0	...
5276115	  763.3	  603.5	 5342.0	...
5276116	  763.3	  603.6	 5343.0	...
5276117	  763.4	  603.5	 5344.0	...
5276118	  763.3	  603.4	 5346.0	...
5276119	  763.3	  603.6	 5347.0	...
5276120	  763.2	  603.7	 5348.0	...
5276121	  763.1	  603.6	 5348.0	...
5276122	  763.1	  603.4	 5347.0	...
5276123	  763.2	  603.1	 5346.0	...
5276124	  763.5	  603.1	 5345.0	...
5276125	  763.7	  603.2	 5345.0	...
5276126	  763.9	  603.3	 5346.0	...
5276127	  763.7	  603.4	 5347.0	...
5276128	  763.4	  603.6	 5347.0	...
5276129	  763.2	  603.6	 5347.0	...
5276130	  763.1	  603.5	 5348.0	...
5276131	  763.1	  603.4	 5349.0	...
5276132	  763.1	  603.4	 5352.0	...
5276133	  763.2	  603.4	 5354.0	...
5276134	  763.2	  603.4	 5355.0	...
5276135	  763.2	  603.3	 5353.0	...
5276136	  763.2	  603.2	 5352.0	...
5276137	  763.2	  603.2	 5351.0	...
5276138	  763.2	  603.3	 5351.0	...
5276139	  763.3	  603.3	 5351.0	...
5276140	  763.4	  603.3	 5352.0	...
5276141	  763.3	  603.2	 5352.0	...
5276142	  763.2	  603.0	 5349.0	...
5276143	  763.1	  603.0	 5347.0	...
5276144	  762.9	  603.2	 5346.0	...
5276145	  762.8	  603.4	 5346.0	...
5276146	  762.7	  603.5	 5346.0	...
5276147	  762.7	  603.6	 5346.0	...
5276148	  762.7	  603.5	 5346.0	...
5276149	  762.7	  603.4	 5346.0	...
5276150	  762.7	  603.2	 5345.0	...
5276151	  762.7	  603.2	 5344.0	...
5276152	  762.7	  603.1	 5343.0	...
5276153	  762.7	  602.9	 5342.0	...
5276154	  762.7	  602.8	 5342.0	...
5276155	  762.7	  602.8	 5341.0	...
5276156	  762.6	  602.8	 5342.0	...
5276157	  762.6	  602.8	 5342.0	...
5276158	  762.5	  602.7	 5343.0	...
5276159	  762.2	  602.6	 5343.0	...
5276160	  761.9	  602.4	 5343.0	...
5276161	  761.5	  602.1	 5343.0	...
5276162	  761.5	  601.8	 5342.0	...
5276163	  761.3	  601.1	 5340.0	...
5276164	  761.3	  600.1	 5338.0	...
5276165	  761.0	  598.8	 5336.0	...
5276166	  760.8	  598.1	 5335.0	...
5276167	  760.6	  597.3	 5334.0	...
5276168	  760.7	  596.8	 5333.0	...
5276169	  760.8	  596.2	 5332.0	...
5276170	  760.9	  596.1	 5330.0	...
5276171	  761.3	  596.0	 5327.0	...
5276172	  761.6	  595.6	 5325.0	...
5276173	  762.1	  595.2	 5324.0	...
5276174	  762.3	  594.9	 5323.0	...
5276175	  762.6	  594.8	 5323.0	...
5276176	  762.8	  594.5	 5323.0	...
5276177	  763.3	  594.2	 5323.0	...
5276178	  763.5	  593.8	 5322.0	...
MSG	5276179 0000 _ Number Off
5276179	  763.7	  593.5	 5321.0	...
5276180	  763.6	  593.2	 5320.0	...
5276181	  763.5	  593.0	 5318.0	...
5276182	  763.4	  593.1	 5316.0	...
5276183	  763.3	  592.6	 5316.0	...
5276184	  763.1	  592.0	 5315.0	...
5276185	  763.0	  591.5	 5314.0	...
5276186	  762.9	  591.6	 5317.0	...
5276187	  762.8	  591.9	 5319.0	...
5276188	  762.7	  592.1	 5322.0	...
5276189	  762.5	  592.3	 5321.0	...
5276190	  762.5	  592.5	 5321.0	...
5276191	  762.2	  592.9	 5321.0	...
5276192	  762.0	  593.4	 5321.0	...
5276193	  761.8	  593.6	 5321.0	...
5276194	  761.7	  593.7	 5322.0	...
5276195	  761.6	  593.7	 5323.0	...
5276196	  761.5	  594.0	 5324.0	...
5276197	  761.5	  594.3	 5324.0	...
5276198	  761.5	  594.7	 5324.0	...
5276199	  761.7	  594.8	 5324.0	...
5276200	  761.9	  594.8	 5324.0	...
5276201	  762.1	  594.8	 5325.0	...
5276202	  762.0	  594.8	 5326.0	...
5276203	  761.9	  594.8	 5326.0	...
5276204	  761.9	  594.8	 5326.0	...
5276205	  761.9	  594.8	 5326.0	...
5276206	  761.9	  595.1	 5322.0	...
5276207	  761.9	  595.3	 5318.0	...
5276208	  762.0	  595.4	 5317.0	...
5276209	  762.0	  595.3	 5320.0	...
5276210	  761.9	  595.1	 5323.0	...
5276211	  761.8	  595.0	 5323.0	...
5276212	  762.0	  595.0	 5323.0	...
5276213	  762.3	  595.1	 5322.0	...
5276214	  762.6	  595.5	 5317.0	...
5276215	  762.7	  595.8	 5313.0	...
5276216	  762.8	  596.0	 5311.0	...
5276217	  762.9	  595.9	 5313.0	...
5276218	  762.9	  595.6	 5315.0	...
5276219	  762.8	  595.4	 5315.0	...
5276220	  762.8	  595.3	 5316.0	...
5276221	  762.8	  595.3	 5317.0	...
5276222	  762.8	  595.3	 5316.0	...
5276223	  762.8	  595.3	 5317.0	...
5276224	  762.8	  595.3	 5317.0	...
5276225	  762.8	  595.3	 5316.0	...
5276226	  762.9	  595.3	 5315.0	...
5276227	  763.0	  595.3	 5313.0	...
5276228	  763.1	  595.4	 5313.0	...
5276229	  763.2	  595.4	 5313.0	...
5276230	  763.4	  595.4	 5313.0	...
5276231	  763.6	  595.3	 5313.0	...
5276232	  763.8	  595.4	 5310.0	...
5276233	  763.9	  595.5	 5307.0	...
5276234	  763.8	  595.6	 5305.0	...
5276235	  763.8	  595.7	 5305.0	...
5276236	  763.8	  595.7	 5306.0	...
5276237	  763.8	  595.7	 5308.0	...
5276238	  763.9	  595.7	 5310.0	...
5276239	  763.8	  595.7	 5310.0	...
5276240	  763.9	  595.5	 5309.0	...
5276241	  763.9	  595.4	 5309.0	...
5276242	  763.9	  595.4	 5309.0	...
5276243	  764.0	  595.5	 5309.0	...
5276244	  764.0	  595.6	 5310.0	...
5276245	  764.1	  595.6	 5310.0	...
5276246	  764.2	  595.5	 5309.0	...
5276247	  764.2	  595.4	 5307.0	...
5276248	  764.4	  595.4	 5307.0	...
5276249	  764.7	  595.4	 5309.0	...
5276250	  764.9	  595.6	 5309.0	...
5276251	  764.9	  595.4	 5307.0	...
5276252	  765.0	  595.2	 5305.0	...
5276253	  765.1	  595.2	 5305.0	...
5276254	  765.2	  595.4	 5303.0	...
5276255	  765.2	  595.6	 5302.0	...
5276256	  765.0	  595.7	 5301.0	...
5276257	  764.8	  595.9	 5301.0	...
5276258	  764.6	  596.1	 5302.0	...
5276259	  764.9	  596.1	 5303.0	...
5276260	  765.0	  596.1	 5305.0	...
5276261	  765.0	  596.1	 5305.0	...
5276262	  764.7	  595.9	 5305.0	...
5276263	  764.6	  595.7	 5307.0	...
5276264	  764.6	  595.4	 5308.0	...
5276265	  764.6	  595.4	 5310.0	...
5276266	  764.6	  595.4	 5310.0	...
5276267	  764.6	  595.5	 5311.0	...
5276268	  764.7	  595.7	 5310.0	...
5276269	  765.0	  595.9	 5309.0	...
5276270	  765.4	  596.2	 5305.0	...
5276271	  765.5	  596.3	 5303.0	...
5276272	  765.3	  596.2	 5301.0	...
5276273	  765.0	  596.1	 5301.0	...
5276274	  765.0	  595.8	 5301.0	...
5276275	  765.0	  595.7	 5302.0	...
5276276	  764.9	  595.6	 5303.0	...
5276277	  764.8	  595.4	 5305.0	...
5276278	  764.6	  595.2	 5302.0	...
5276279	  764.6	  594.8	 5300.0	...
5276280	  764.7	  594.6	 5299.0	...
5276281	  765.0	  594.7	 5300.0	...
5276282	  765.0	  594.8	 5300.0	...
5276283	  764.9	  595.0	 5298.0	...
5276284	  764.7	  594.9	 5298.0	...
5276285	  764.6	  594.9	 5300.0	...
5276286	  764.5	  594.9	 5298.0	...
5276287	  764.4	  594.9	 5295.0	...
5276288	  764.3	  594.8	 5292.0	...
5276289	  764.3	  594.9	 5293.0	...
5276290	  764.4	  595.1	 5293.0	...
5276291	  764.3	  595.2	 5292.0	...
5276292	  764.1	  595.5	 5293.0	...
5276293	  764.3	  595.7	 5293.0	...
5276294	  764.6	  595.9	 5294.0	...
5276295	  764.7	  595.9	 5293.0	...
5276296	  764.5	  595.9	 5293.0	...
5276297	  764.2	  595.9	 5292.0	...
5276298	  764.1	  595.9	 5292.0	...
5276299	  764.0	  595.8	 5291.0	...
5276300	  763.9	  595.8	 5291.0	...
5276301	  763.9	  595.5	 5289.0	...
5276302	  763.8	  595.3	 5288.0	...
5276303	  763.7	  595.3	 5287.0	...
5276304	  763.7	  595.5	 5286.0	...
5276305	  763.7	  595.7	 5284.0	...
5276306	  763.8	  595.4	 5283.0	...
5276307	  764.1	  594.9	 5283.0	...
5276308	  764.3	  594.4	 5284.0	...
5276309	  764.4	  594.4	 5284.0	...
5276310	  764.3	  594.4	 5284.0	...
5276311	  764.2	  594.4	 5283.0	...
5276312	  764.2	  594.6	 5282.0	...
5276313	  764.2	  594.8	 5280.0	...
5276314	  764.3	  594.8	 5280.0	...
5276315	  764.3	  594.8	 5280.0	...
5276316	  764.3	  594.9	 5281.0	...
5276317	  764.4	  594.9	 5281.0	...
5276318	  764.4	  595.0	 5283.0	...
5276319	  764.5	  594.9	 5285.0	...
5276320	  764.5	  594.8	 5286.0	...
5276321	  764.3	  594.8	 5286.0	...
5276322	  764.1	  594.7	 5285.0	...
5276323	  764.0	  594.8	 5284.0	...
5276324	  764.1	  594.8	 5285.0	...
5276325	  764.1	  594.9	 5285.0	...
5276326	  764.1	  595.0	 5283.0	...
5276327	  764.1	  595.1	 5282.0	...
5276328	  764.1	  595.1	 5281.0	...
5276329	  764.2	  595.2	 5283.0	...
5276330	  764.3	  595.2	 5285.0	...
5276331	  764.4	  595.4	 5287.0	...
5276332	  764.5	  595.5	 5286.0	...
5276333	  764.6	  595.7	 5284.0	...
5276334	  764.6	  595.7	 5282.0	...
5276335	  764.7	  595.7	 5282.0	...
5276336	  764.7	  595.8	 5281.0	...
5276337	  764.6	  596.0	 5283.0	...
5276338	  764.7	  596.2	 5285.0	...
5276339	  764.8	  596.4	 5287.0	...
5276340	  764.9	  596.4	 5287.0	...
5276341	  764.8	  596.4	 5288.0	...
5276342	  764.8	  596.4	 5287.0	...
5276343	  764.7	  596.2	 5286.0	...
5276344	  764.5	  595.8	 5285.0	...
5276345	  764.5	  595.4	 5285.0	...
5276346	  764.6	  595.2	 5286.0	...
5276347	  764.7	  595.0	 5285.0	...
5276348	  764.6	  594.9	 5285.0	...
5276349	  764.8	  594.8	 5285.0	...
5276350	  765.1	  594.9	 5285.0	...
5276351	  765.5	  595.2	 5285.0	...
5276352	  765.4	  595.4	 5284.0	...
5276353	  765.2	  595.6	 5283.0	...
5276354	  765.0	  595.6	 5281.0	...
5276355	  765.0	  595.3	 5282.0	...
5276356	  765.0	  595.1	 5282.0	...
5276357	  764.8	  594.9	 5282.0	...
5276358	  764.5	  595.0	 5282.0	...
5276359	  764.3	  595.0	 5282.0	...
5276360	  764.4	  594.9	 5282.0	...
5276361	  764.5	  594.7	 5281.0	...
5276362	  764.7	  594.6	 5280.0	...
5276363	  764.8	  594.5	 5279.0	...
5276364	  764.8	  594.5	 5278.0	...
5276365	  764.9	  594.5	 5277.0	...
5276366	  765.1	  594.9	 5276.0	...
5276367	  765.3	  595.2	 5275.0	...
5276368	  765.4	  595.5	 5274.0	...
5276369	  765.3	  595.4	 5274.0	...
5276370	  765.3	  595.2	 5273.0	...
5276371	  765.8	  595.0	 5272.0	...
5276372	  766.2	  595.0	 5274.0	...
5276373	  766.6	  595.1	 5276.0	...
5276374	  766.5	  595.2	 5279.0	...
5276375	  766.4	  595.3	 5279.0	...
5276376	  766.4	  595.4	 5278.0	...
5276377	  766.3	  595.1	 5279.0	...
5276378	  766.2	  594.8	 5279.0	...
5276379	  766.1	  594.6	 5278.0	...
5276380	  766.1	  594.7	 5275.0	...
5276381	  766.1	  594.9	 5273.0	...
MSG	5276382 0000 _ Number On
5276382	  766.2	  595.1	 5272.0	...
5276383	  766.3	  595.3	 5271.0	...
5276384	  766.4	  595.3	 5270.0	...
5276385	  766.4	  595.4	 5269.0	...
5276386	  766.3	  595.4	 5269.0	...
5276387	  766.2	  595.4	 5269.0	...
5276388	  766.2	  595.2	 5269.0	...
5276389	  766.3	  595.0	 5268.0	...
5276390	  766.4	  594.8	 5267.0	...
5276391	  766.4	  594.7	 5266.0	...
5276392	  766.7	  594.5	 5265.0	...
5276393	  766.9	  594.4	 5266.0	...
5276394	  767.1	  594.9	 5268.0	...
5276395	  766.9	  595.4	 5271.0	...
5276396	  766.5	  596.0	 5271.0	...
5276397	  766.2	  596.1	 5272.0	...
5276398	  766.0	  596.1	 5272.0	...
5276399	  765.9	  596.1	 5271.0	...
5276400	  765.8	  596.3	 5267.0	...
5276401	  765.7	  596.5	 5263.0	...
5276402	  765.7	  596.5	 5262.0	...
5276403	  765.6	  596.2	 5263.0	...
5276404	  765.4	  595.8	 5265.0	...
5276405	  765.3	  595.1	 5265.0	...
5276406	  765.2	  594.6	 5265.0	...
5276407	  765.1	  594.3	 5261.0	...
5276408	  765.1	  594.4	 5258.0	...
5276409	  765.0	  594.6	 5256.0	...
5276410	  764.8	  594.7	 5259.0	...
5276411	  764.5	  594.8	 5262.0	...
5276412	  764.2	  594.9	 5263.0	...
5276413	  764.5	  595.2	 5264.0	...
5276414	  764.7	  595.5	 5265.0	...
5276415	  764.8	  595.7	 5266.0	...
5276416	  764.6	  595.6	 5266.0	...
5276417	  764.2	  595.5	 5263.0	...
5276418	  763.8	  595.4	 5260.0	...
5276419	  763.6	  595.1	 5257.0	...
5276420	  763.5	  594.9	 5259.0	...
5276421	  763.6	  594.5	 5261.0	...
5276422	  763.7	  594.3	 5261.0	...
5276423	  763.9	  594.2	 5259.0	...
5276424	  763.9	  594.2	 5257.0	...
5276425	  764.0	  594.3	 5257.0	...
5276426	  764.0	  594.7	 5258.0	...
5276427	  764.1	  595.1	 5255.0	...
5276428	  764.4	  595.3	 5251.0	...
5276429	  764.6	  595.2	 5250.0	...
5276430	  764.9	  595.2	 5252.0	...
5276431	  764.9	  595.1	 5255.0	...
5276432	  764.9	  595.0	 5255.0	...
5276433	  764.9	  594.8	 5256.0	...
5276434	  764.8	  594.3	 5256.0	...
5276435	  764.7	  593.9	 5255.0	...
5276436	  764.7	  593.7	 5253.0	...
5276437	  764.7	  593.8	 5252.0	...
5276438	  764.9	  593.8	 5252.0	...
5276439	  764.9	  593.7	 5253.0	...
5276440	  764.9	  594.1	 5255.0	...
5276441	  765.1	  594.4	 5256.0	...
5276442	  765.3	  594.8	 5257.0	...
5276443	  765.6	  594.8	 5257.0	...
5276444	  765.7	  594.9	 5258.0	...
5276445	  765.8	  595.0	 5259.0	...
5276446	  765.9	  595.1	 5261.0	...
5276447	  765.9	  595.2	 5261.0	...
5276448	  766.0	  595.2	 5262.0	...
5276449	  766.1	  595.1	 5262.0	...
5276450	  765.9	  595.0	 5260.0	...
5276451	  765.6	  594.8	 5259.0	...
5276452	  765.4	  594.7	 5256.0	...
5276453	  765.4	  595.0	 5254.0	...
5276454	  765.5	  595.3	 5253.0	...
5276455	  765.4	  595.6	 5252.0	...
5276456	  765.3	  595.7	 5252.0	...
5276457	  765.2	  595.7	 5252.0	...
5276458	  765.1	  595.7	 5253.0	...
5276459	  765.1	  595.7	 5254.0	...
5276460	  765.2	  595.9	 5254.0	...
5276461	  765.4	  596.0	 5255.0	...
5276462	  765.4	  596.2	 5254.0	...
5276463	  765.4	  595.9	 5254.0	...
5276464	  765.3	  595.5	 5257.0	...
5276465	  765.3	  595.2	 5261.0	...
5276466	  765.3	  595.3	 5260.0	...
5276467	  765.4	  595.3	 5256.0	...
5276468	  765.5	  595.4	 5251.0	...
5276469	  765.6	  595.4	 5251.0	...
5276470	  765.5	  595.1	 5251.0	...
5276471	  765.5	  594.6	 5251.0	...
5276472	  765.5	  594.0	 5250.0	...
5276473	  765.5	  593.8	 5249.0	...
5276474	  765.6	  593.9	 5248.0	...
5276475	  765.7	  594.1	 5247.0	...
5276476	  765.6	  594.3	 5248.0	...
5276477	  765.4	  594.6	 5249.0	...
5276478	  765.4	  594.6	 5250.0	...
5276479	  765.7	  594.6	 5250.0	...
5276480	  765.6	  594.6	 5249.0	...
5276481	  765.3	  594.6	 5248.0	...
5276482	  765.0	  594.7	 5248.0	...
5276483	  765.1	  594.6	 5248.0	...
5276484	  765.2	  594.6	 5246.0	...
5276485	  765.3	  594.6	 5243.0	...
5276486	  765.3	  594.3	 5243.0	...
5276487	  765.3	  594.0	 5245.0	...
5276488	  765.3	  593.6	 5247.0	...
5276489	  765.3	  593.4	 5247.0	...
5276490	  765.4	  593.5	 5246.0	...
5276491	  765.5	  593.6	 5245.0	...
5276492	  765.5	  593.9	 5243.0	...
5276493	  765.4	  594.1	 5242.0	...
5276494	  765.1	  594.2	 5242.0	...
5276495	  765.0	  594.2	 5242.0	...
5276496	  765.2	  594.3	 5243.0	...
5276497	  765.3	  594.4	 5244.0	...
5276498	  765.2	  594.6	 5246.0	...
5276499	  765.1	  594.6	 5247.0	...
5276500	  765.1	  594.6	 5247.0	...
5276501	  765.2	  594.6	 5246.0	...
5276502	  765.2	  594.5	 5246.0	...
5276503	  765.1	  594.5	 5245.0	...
5276504	  765.1	  594.5	 5245.0	...
5276505	  765.2	  594.5	 5245.0	...
5276506	  765.2	  594.4	 5245.0	...
5276507	  765.2	  594.5	 5246.0	...
5276508	  765.1	  594.6	 5248.0	...
5276509	  765.2	  594.7	 5248.0	...
5276510	  765.2	  594.8	 5248.0	...
5276511	  765.1	  595.0	 5246.0	...
5276512	  764.9	  595.1	 5245.0	...
5276513	  764.6	  595.2	 5243.0	...
5276514	  764.7	  595.2	 5242.0	...
5276515	  764.8	  595.1	 5242.0	...
5276516	  764.9	  594.9	 5241.0	...
5276517	  765.0	  594.8	 5240.0	...
5276518	  765.1	  594.7	 5240.0	...
5276519	  765.1	  594.7	 5241.0	...
5276520	  765.1	  594.7	 5242.0	...
5276521	  765.0	  594.7	 5242.0	...
5276522	  764.9	  594.7	 5241.0	...
5276523	  764.8	  594.6	 5240.0	...
5276524	  764.7	  594.6	 5238.0	...
5276525	  764.8	  594.7	 5238.0	...
5276526	  764.7	  594.8	 5239.0	...
5276527	  764.6	  594.8	 5241.0	...
5276528	  764.5	  594.7	 5239.0	...
5276529	  764.4	  594.7	 5237.0	...
5276530	  764.4	  594.7	 5235.0	...
5276531	  764.1	  594.6	 5234.0	...
5276532	  763.8	  594.6	 5234.0	...
5276533	  763.6	  594.5	 5235.0	...
5276534	  763.8	  594.6	 5235.0	...
5276535	  763.9	  594.7	 5234.0	...
5276536	  763.8	  594.9	 5234.0	...
5276537	  763.6	  595.0	 5234.0	...
5276538	  763.5	  595.1	 5235.0	...
5276539	  763.3	  594.9	 5234.0	...
5276540	  763.3	  594.6	 5234.0	...
5276541	  763.5	  594.3	 5233.0	...
5276542	  763.7	  594.3	 5233.0	...
5276543	  763.8	  594.3	 5233.0	...
5276544	  763.9	  594.3	 5234.0	...
5276545	  764.0	  594.6	 5234.0	...
5276546	  764.2	  594.8	 5234.0	...
5276547	  764.7	  595.2	 5235.0	...
5276548	  765.4	  595.3	 5236.0	...
5276549	  766.2	  595.5	 5237.0	...
5276550	  766.7	  595.4	 5238.0	...
5276551	  766.9	  595.4	 5236.0	...
5276552	  767.7	  595.3	 5235.0	...
5276553	  768.4	  595.1	 5232.0	...
5276554	  769.4	  595.1	 5231.0	...
5276555	  770.3	  595.4	 5229.0	...
5276556	  771.8	  595.5	 5225.0	...
5276557	  773.3	  596.2	 5219.0	...
5276558	  774.4	  597.0	 5213.0	...
5276559	  775.2	  598.6	 5210.0	...
5276560	  775.9	  599.8	 5206.0	...
5276561	  777.1	  601.4	 5198.0	...
EFIX R   5275217	5276561	1345	  765.7	  598.6	   5260
SSACC R  5276562
5276562	  778.5	  603.2	 5192.0	...
5276563	  779.6	  604.9	 5186.0	...
5276564	  780.2	  604.9	 5184.0	...
5276565	  781.1	  603.4	 5187.0	...
5276566	  782.9	  598.8	 5198.0	...
5276567	  784.9	  595.0	 5209.0	...
5276568	  786.7	  594.7	 5208.0	...
5276569	  788.2	  603.8	 5177.0	...
5276570	  790.0	  619.9	 5122.0	...
5276571	  792.0	  641.3	 5039.0	...
5276572	  794.3	  667.4	 4940.0	...
5276573	  798.0	  698.1	 4820.0	...
5276574	  802.6	  734.3	 4682.0	...
5276575	  809.1	  773.5	 4528.0	...
5276576	  814.7	  815.4	 4355.0	...
5276577	  818.3	  852.0	 4194.0	...
5276578	  820.2	  891.3	 4021.0	...
5276579	  823.8	  932.5	 3841.0	...
5276580	  827.5	  965.3	 3703.0	...
5276581	  810.7	 1014.6	 3519.0	...
5276582	  793.3	 1067.3	 3327.0	...
5276583	  776.7	 1142.0	 3049.0	...
5276584	  779.6	 1183.7	 2885.0	...
5276585	  780.5	 1205.8	 2800.0	...
5276586	  780.5	 1205.8	 2800.0	...
SBLINK R 5276587
5276587	   .	   .	    0.0	...
5276588	   .	   .	    0.0	...
5276589	   .	   .	    0.0	...
5276590	   .	   .	    0.0	...
5276591	   .	   .	    0.0	...
5276592	   .	   .	    0.0	...
5276593	   .	   .	    0.0	...
5276594	   .	   .	    0.0	...
5276595	   .	   .	    0.0	...
5276596	   .	   .	    0.0	...
5276597	   .	   .	    0.0	...
5276598	   .	   .	    0.0	...
5276599	   .	   .	    0.0	...
5276600	   .	   .	    0.0	...
5276601	   .	   .	    0.0	...
5276602	   .	   .	    0.0	...
5276603	   .	   .	    0.0	...
5276604	   .	   .	    0.0	...
5276605	   .	   .	    0.0	...
5276606	   .	   .	    0.0	...
5276607	   .	   .	    0.0	...
5276608	   .	   .	    0.0	...
5276609	   .	   .	    0.0	...
5276610	   .	   .	    0.0	...
5276611	   .	   .	    0.0	...
5276612	   .	   .	    0.0	...
5276613	   .	   .	    0.0	...
5276614	   .	   .	    0.0	...
5276615	   .	   .	    0.0	...
5276616	   .	   .	    0.0	...
5276617	   .	   .	    0.0	...
5276618	   .	   .	    0.0	...
5276619	   .	   .	    0.0	...
5276620	   .	   .	    0.0	...
5276621	   .	   .	    0.0	...
5276622	   .	   .	    0.0	...
5276623	   .	   .	    0.0	...
5276624	   .	   .	    0.0	...
5276625	   .	   .	    0.0	...
5276626	   .	   .	    0.0	...
5276627	   .	   .	    0.0	...
5276628	   .	   .	    0.0	...
5276629	   .	   .	    0.0	...
5276630	   .	   .	    0.0	...
5276631	   .	   .	    0.0	...
5276632	   .	   .	    0.0	...
5276633	   .	   .	    0.0	...
5276634	   .	   .	    0.0	...
5276635	   .	   .	    0.0	...
5276636	   .	   .	    0.0	...
5276637	   .	   .	    0.0	...
5276638	   .	   .	    0.0	...
5276639	   .	   .	    0.0	...
5276640	   .	   .	    0.0	...
5276641	   .	   .	    0.0	...
5276642	   .	   .	    0.0	...
5276643	   .	   .	    0.0	...
5276644	   .	   .	    0.0	...
5276645	   .	   .	    0.0	...
5276646	   .	   .	    0.0	...
5276647	   .	   .	    0.0	...
5276648	   .	   .	    0.0	...
5276649	   .	   .	    0.0	...
5276650	   .	   .	    0.0	...
5276651	   .	   .	    0.0	...
5276652	   .	   .	    0.0	...
5276653	   .	   .	    0.0	...
5276654	   .	   .	    0.0	...
5276655	   .	   .	    0.0	...
5276656	   .	   .	    0.0	...
5276657	   .	   .	    0.0	...
5276658	   .	   .	    0.0	...
5276659	   .	   .	    0.0	...
5276660	   .	   .	    0.0	...
5276661	   .	   .	    0.0	...
5276662	   .	   .	    0.0	...
5276663	   .	   .	    0.0	...
5276664	   .	   .	    0.0	...
5276665	   .	   .	    0.0	...
5276666	   .	   .	    0.0	...
5276667	   .	   .	    0.0	...
5276668	   .	   .	    0.0	...
5276669	   .	   .	    0.0	...
5276670	   .	   .	    0.0	...
5276671	   .	   .	    0.0	...
5276672	   .	   .	    0.0	...
5276673	   .	   .	    0.0	...
EBLINK R 5276587	5276673	87
5276674	  834.1	 1137.3	 2711.0	...
5276675	  834.1	 1137.3	 2711.0	...
5276676	  833.1	 1134.4	 2725.0	...
5276677	  831.9	 1126.9	 2755.0	...
5276678	  830.7	 1119.4	 2786.0	...
5276679	  828.5	 1106.5	 2838.0	...
5276680	  825.8	 1094.1	 2890.0	...
5276681	  822.5	 1077.2	 2958.0	...
5276682	  821.1	 1065.1	 2994.0	...
5276683	  820.4	 1057.7	 3019.0	...
5276684	  822.2	 1054.4	 3033.0	...
5276685	  824.0	 1051.7	 3057.0	...
5276686	  825.6	 1045.8	 3086.0	...
5276687	  825.1	 1038.0	 3130.0	...
5276688	  824.3	 1035.0	 3157.0	...
5276689	  819.6	 1035.1	 3175.0	...
5276690	  813.8	 1035.5	 3186.0	...
5276691	  807.9	 1031.9	 3211.0	...
5276692	  805.7	 1023.5	 3248.0	...
5276693	  802.5	 1013.5	 3293.0	...
5276694	  799.8	 1003.9	 3340.0	...
MSG	5276695 0000 _ Number Off
5276695	  797.3	  996.4	 3378.0	...
5276696	  796.2	  988.8	 3410.0	...
5276697	  789.6	  966.8	 3474.0	...
5276698	  783.2	  946.8	 3529.0	...
5276699	  778.6	  931.4	 3571.0	...
5276700	  780.6	  932.5	 3578.0	...
5276701	  782.6	  933.7	 3598.0	...
5276702	  780.0	  917.8	 3660.0	...
5276703	  776.1	  898.6	 3726.0	...
5276704	  771.4	  876.6	 3792.0	...
5276705	  770.0	  866.9	 3831.0	...
5276706	  768.6	  858.6	 3864.0	...
5276707	  768.1	  850.7	 3900.0	...
5276708	  767.8	  846.8	 3922.0	...
5276709	  767.5	  841.5	 3934.0	...
5276710	  767.6	  838.4	 3933.0	...
5276711	  772.7	  841.5	 3932.0	...
5276712	  778.0	  847.7	 3945.0	...
5276713	  783.8	  852.4	 3966.0	...
5276714	  784.5	  849.7	 3995.0	...
5276715	  785.2	  845.1	 4013.0	...
5276716	  785.1	  840.0	 4033.0	...
5276717	  785.8	  835.4	 4051.0	...
5276718	  786.7	  830.2	 4075.0	...
5276719	  788.2	  825.3	 4097.0	...
5276720	  788.9	  819.7	 4119.0	...
5276721	  789.7	  815.0	 4142.0	...
5276722	  789.9	  810.3	 4164.0	...
5276723	  790.9	  805.4	 4188.0	...
5276724	  791.5	  799.8	 4214.0	...
5276725	  792.8	  794.3	 4238.0	...
5276726	  793.2	  788.6	 4261.0	...
5276727	  794.1	  783.7	 4280.0	...
5276728	  794.2	  778.0	 4302.0	...
5276729	  794.3	  772.8	 4321.0	...
5276730	  794.3	  767.6	 4339.0	...
5276731	  794.3	  763.0	 4361.0	...
5276732	  794.3	  758.4	 4382.0	...
5276733	  794.1	  753.7	 4402.0	...
5276734	  793.9	  749.3	 4420.0	...
5276735	  793.4	  744.9	 4437.0	...
5276736	  792.8	  741.2	 4457.0	...
5276737	  792.5	  738.0	 4472.0	...
5276738	  792.6	  734.3	 4493.0	...
ESACC R  5276562	5276738	177	  778.5	  603.2	  792.6	  734.3	   2.81	    813
SFIX R   5276739
5276739	  792.8	  730.3	 4510.0	...
5276740	  792.3	  725.5	 4530.0	...
5276741	  791.9	  721.4	 4542.0	...
5276742	  791.5	  717.2	 4559.0	...
5276743	  791.4	  713.5	 4575.0	...
5276744	  791.2	  709.5	 4593.0	...
5276745	  790.9	  706.1	 4614.0	...
5276746	  790.6	  702.4	 4629.0	...
5276747	  790.3	  699.1	 4644.0	...
5276748	  790.0	  694.7	 4661.0	...
5276749	  789.7	  691.4	 4677.0	...
5276750	  789.5	  687.5	 4694.0	...
5276751	  789.3	  684.1	 4708.0	...
5276752	  789.0	  680.3	 4723.0	...
5276753	  788.7	  676.8	 4737.0	...
5276754	  788.4	  673.2	 4752.0	...
5276755	  788.2	  670.3	 4765.0	...
5276756	  788.1	  667.2	 4779.0	...
5276757	  788.1	  664.2	 4791.0	...
5276758	  788.2	  660.7	 4807.0	...
5276759	  788.2	  657.3	 4827.0	...
5276760	  787.7	  654.8	 4840.0	...
5276761	  787.1	  651.9	 4851.0	...
5276762	  786.5	  649.1	 4859.0	...
5276763	  786.3	  646.0	 4870.0	...
5276764	  786.2	  643.3	 4882.0	...
5276765	  786.2	  640.9	 4890.0	...
5276766	  786.0	  638.4	 4897.0	...
5276767	  785.7	  635.8	 4906.0	...
5276768	  785.4	  633.5	 4915.0	...
5276769	  785.2	  630.8	 4926.0	...
5276770	  784.9	  628.2	 4933.0	...
5276771	  784.7	  625.4	 4943.0	...
5276772	  784.7	  622.9	 4952.0	...
5276773	  784.7	  620.3	 4966.0	...
5276774	  784.5	  617.7	 4976.0	...
5276775	  784.3	  615.8	 4986.0	...
5276776	  784.3	  612.8	 4998.0	...
5276777	  784.4	  609.8	 5005.0	...
5276778	  784.3	  607.0	 5010.0	...
5276779	  783.8	  604.8	 5019.0	...
5276780	  783.7	  603.0	 5029.0	...
5276781	  783.8	  601.0	 5041.0	...
5276782	  783.6	  599.1	 5050.0	...
5276783	  783.2	  597.7	 5059.0	...
5276784	  782.9	  595.9	 5068.0	...
5276785	  782.8	  594.7	 5074.0	...
5276786	  782.4	  592.7	 5078.0	...
5276787	  781.9	  590.6	 5083.0	...
5276788	  781.5	  589.0	 5087.0	...
5276789	  781.2	  587.3	 5093.0	...
5276790	  780.8	  586.0	 5098.0	...
5276791	  780.4	  584.1	 5105.0	...
5276792	  780.3	  582.9	 5111.0	...
5276793	  780.3	  581.5	 5117.0	...
5276794	  780.2	  580.2	 5121.0	...
5276795	  780.1	  579.0	 5125.0	...
5276796	  780.0	  578.1	 5128.0	...
5276797	  779.9	  576.8	 5132.0	...
5276798	  780.3	  575.0	 5136.0	...
5276799	  780.8	  573.3	 5141.0	...
5276800	  781.3	  572.7	 5145.0	...
5276801	  781.2	  571.7	 5152.0	...
5276802	  781.1	  570.8	 5157.0	...
5276803	  781.0	  569.7	 5163.0	...
5276804	  781.0	  569.3	 5169.0	...
5276805	  781.1	  568.0	 5178.0	...
5276806	  781.3	  566.6	 5184.0	...
5276807	  781.6	  565.5	 5188.0	...
5276808	  781.8	  565.3	 5189.0	...
5276809	  781.9	  565.0	 5188.0	...
5276810	  781.9	  564.5	 5188.0	...
5276811	  781.7	  564.0	 5188.0	...
5276812	  781.6	  563.8	 5188.0	...
5276813	  781.5	  563.3	 5190.0	...
5276814	  781.4	  562.8	 5191.0	...
5276815	  781.3	  562.1	 5192.0	...
5276816	  781.2	  561.9	 5193.0	...
5276817	  781.1	  561.7	 5194.0	...
5276818	  781.1	  561.7	 5195.0	...
5276819	  781.1	  561.0	 5195.0	...
5276820	  781.2	  560.4	 5195.0	...
5276821	  781.2	  559.9	 5195.0	...
5276822	  781.1	  560.1	 5195.0	...
5276823	  781.2	  560.4	 5195.0	...
5276824	  781.4	  560.7	 5195.0	...
5276825	  781.6	  560.7	 5195.0	...
5276826	  781.6	  560.6	 5195.0	...
5276827	  781.7	  560.3	 5195.0	...
5276828	  781.9	  560.4	 5195.0	...
5276829	  782.2	  561.1	 5194.0	...
5276830	  782.3	  561.8	 5193.0	...
5276831	  782.4	  562.5	 5192.0	...
5276832	  782.4	  562.7	 5190.0	...
5276833	  782.4	  563.0	 5187.0	...
5276834	  782.4	  563.6	 5184.0	...
5276835	  782.5	  564.1	 5182.0	...
5276836	  782.4	  564.6	 5182.0	...
5276837	  782.1	  564.7	 5182.0	...
5276838	  781.9	  566.1	 5179.0	...
5276839	  781.8	  567.4	 5175.0	...
5276840	  781.7	  569.0	 5171.0	...
5276841	  781.6	  569.2	 5170.0	...
5276842	  781.5	  569.4	 5169.0	...
5276843	  781.5	  569.9	 5169.0	...
5276844	  781.6	  570.7	 5168.0	...
5276845	  781.6	  571.6	 5168.0	...
5276846	  781.6	  572.4	 5166.0	...
5276847	  781.8	  573.1	 5162.0	...
5276848	  781.9	  573.6	 5159.0	...
5276849	  782.2	  574.0	 5158.0	...
5276850	  782.4	  574.5	 5158.0	...
5276851	  782.7	  575.0	 5155.0	...
5276852	  782.9	  575.7	 5153.0	...
5276853	  783.1	  576.5	 5149.0	...
5276854	  783.1	  577.2	 5148.0	...
5276855	  783.2	  577.5	 5144.0	...
5276856	  783.3	  578.2	 5141.0	...
5276857	  783.3	  579.0	 5138.0	...
5276858	  783.4	  579.6	 5136.0	...
5276859	  783.5	  580.4	 5135.0	...
5276860	  783.5	  581.1	 5134.0	...
5276861	  783.7	  582.0	 5133.0	...
5276862	  783.8	  582.2	 5132.0	...
5276863	  784.0	  582.3	 5132.0	...
5276864	  784.0	  582.6	 5131.0	...
5276865	  784.0	  583.0	 5130.0	...
5276866	  784.0	  583.4	 5129.0	...
5276867	  783.7	  583.6	 5129.0	...
5276868	  783.4	  583.9	 5127.0	...
5276869	  783.3	  584.2	 5126.0	...
5276870	  783.3	  584.4	 5124.0	...
5276871	  783.3	  584.3	 5123.0	...
5276872	  783.2	  584.4	 5123.0	...
5276873	  783.2	  584.5	 5122.0	...
5276874	  783.2	  584.5	 5124.0	...
5276875	  783.4	  584.6	 5126.0	...
5276876	  783.5	  584.8	 5127.0	...
5276877	  783.7	  585.0	 5126.0	...
5276878	  783.7	  585.4	 5126.0	...
5276879	  783.6	  585.7	 5126.0	...
5276880	  783.5	  586.3	 5125.0	...
5276881	  783.3	  586.8	 5125.0	...
5276882	  783.3	  587.2	 5124.0	...
5276883	  783.3	  587.2	 5124.0	...
5276884	  783.3	  587.2	 5124.0	...
5276885	  783.2	  587.2	 5123.0	...
5276886	  782.9	  586.9	 5123.0	...
5276887	  782.6	  586.7	 5122.0	...
5276888	  782.5	  586.4	 5121.0	...
5276889	  782.5	  586.3	 5121.0	...
5276890	  782.5	  586.3	 5122.0	...
5276891	  782.5	  586.2	 5123.0	...
5276892	  782.5	  586.2	 5123.0	...
5276893	  782.5	  586.2	 5121.0	...
5276894	  782.5	  586.1	 5118.0	...
5276895	  782.5	  586.1	 5116.0	...
5276896	  782.6	  586.1	 5118.0	...
5276897	  782.8	  586.1	 5120.0	...
5276898	  782.9	  586.0	 5123.0	...
5276899	  782.8	  586.0	 5123.0	...
5276900	  782.7	  586.2	 5121.0	...
5276901	  782.8	  586.5	 5118.0	...
5276902	  782.9	  586.5	 5114.0	...
5276903	  782.7	  586.3	 5112.0	...
5276904	  782.3	  586.1	 5113.0	...
5276905	  782.0	  586.1	 5114.0	...
5276906	  782.0	  585.7	 5117.0	...
MSG	5276907 0000 _ Number On
5276907	  782.0	  585.2	 5118.0	...
5276908	  782.0	  584.9	 5120.0	...
5276909	  782.0	  585.1	 5120.0	...
5276910	  782.0	  585.2	 5121.0	...
5276911	  782.1	  585.5	 5120.0	...
5276912	  782.2	  585.8	 5119.0	...
5276913	  782.3	  585.9	 5118.0	...
5276914	  782.4	  585.8	 5119.0	...
5276915	  782.2	  585.7	 5121.0	...
5276916	  781.7	  585.9	 5124.0	...
5276917	  781.2	  586.0	 5125.0	...
5276918	  780.8	  586.1	 5126.0	...
5276919	  780.8	  586.0	 5126.0	...
5276920	  781.2	  585.9	 5126.0	...
5276921	  781.5	  585.7	 5124.0	...
5276922	  781.7	  585.5	 5124.0	...
5276923	  781.5	  585.5	 5123.0	...
5276924	  781.3	  585.5	 5122.0	...
5276925	  781.4	  585.6	 5122.0	...
5276926	  781.3	  585.6	 5124.0	...
5276927	  781.3	  585.7	 5126.0	...
5276928	  781.3	  585.7	 5128.0	...
5276929	  781.6	  585.9	 5127.0	...
5276930	  781.8	  586.1	 5126.0	...
5276931	  782.1	  586.2	 5126.0	...
5276932	  782.3	  586.1	 5125.0	...
5276933	  782.5	  586.0	 5125.0	...
5276934	  782.6	  586.1	 5127.0	...
5276935	  782.5	  586.1	 5128.0	...
5276936	  782.3	  586.2	 5129.0	...
5276937	  782.1	  585.9	 5129.0	...
5276938	  782.0	  585.5	 5128.0	...
5276939	  781.7	  585.1	 5128.0	...
5276940	  781.4	  585.2	 5128.0	...
5276941	  781.0	  585.2	 5128.0	...
5276942	  780.8	  585.3	 5128.0	...
5276943	  780.8	  585.3	 5128.0	...
5276944	  780.9	  585.3	 5129.0	...
5276945	  780.9	  585.4	 5129.0	...
5276946	  781.0	  585.4	 5130.0	...
5276947	  781.0	  585.7	 5129.0	...
5276948	  781.0	  585.9	 5128.0	...
5276949	  780.9	  586.2	 5127.0	...
5276950	  780.8	  586.2	 5127.0	...
5276951	  780.5	  586.2	 5127.0	...
5276952	  780.3	  586.4	 5126.0	...
5276953	  780.1	  586.6	 5127.0	...
5276954	  780.1	  586.5	 5127.0	...
5276955	  780.1	  586.3	 5127.0	...
5276956	  780.1	  586.1	 5126.0	...
5276957	  780.1	  586.0	 5125.0	...
5276958	  780.2	  585.9	 5125.0	...
5276959	  780.3	  585.8	 5126.0	...
5276960	  780.3	  585.7	 5128.0	...
5276961	  780.1	  585.5	 5128.0	...
5276962	  779.9	  585.6	 5126.0	...
5276963	  779.7	  585.7	 5124.0	...
5276964	  779.6	  585.8	 5124.0	...
5276965	  779.6	  585.8	 5124.0	...
5276966	  779.7	  585.9	 5125.0	...
5276967	  779.4	  586.1	 5125.0	...
5276968	  778.6	  586.2	 5126.0	...
5276969	  777.8	  586.0	 5126.0	...
5276970	  777.3	  585.7	 5126.0	...
5276971	  777.3	  585.5	 5127.0	...
5276972	  776.8	  585.2	 5127.0	...
5276973	  775.2	  585.0	 5128.0	...
5276974	  773.6	  584.7	 5129.0	...
5276975	  771.9	  584.7	 5130.0	...
5276976	  770.7	  584.7	 5132.0	...
5276977	  769.3	  584.8	 5133.0	...
5276978	  768.3	  584.8	 5133.0	...
5276979	  767.5	  584.7	 5133.0	...
5276980	  766.6	  584.6	 5132.0	...
5276981	  765.9	  584.6	 5131.0	...
5276982	  765.6	  584.5	 5129.0	...
5276983	  765.6	  584.5	 5127.0	...
5276984	  765.8	  584.4	 5125.0	...
5276985	  766.3	  584.2	 5124.0	...
5276986	  767.1	  583.5	 5123.0	...
5276987	  767.9	  582.8	 5122.0	...
5276988	  768.2	  581.9	 5122.0	...
5276989	  769.0	  581.4	 5120.0	...
5276990	  769.7	  580.9	 5117.0	...
5276991	  770.6	  580.8	 5113.0	...
5276992	  771.3	  580.7	 5112.0	...
5276993	  771.7	  580.6	 5111.0	...
5276994	  772.4	  580.7	 5110.0	...
5276995	  772.7	  580.8	 5110.0	...
5276996	  773.2	  581.7	 5110.0	...
5276997	  773.6	  582.7	 5111.0	...
5276998	  774.0	  583.7	 5111.0	...
5276999	  774.3	  583.9	 5111.0	...
5277000	  775.0	  584.0	 5111.0	...
5277001	  775.6	  584.2	 5109.0	...
5277002	  776.5	  584.3	 5108.0	...
5277003	  776.7	  583.9	 5109.0	...
5277004	  777.0	  583.4	 5111.0	...
5277005	  777.0	  582.8	 5112.0	...
5277006	  777.0	  582.7	 5110.0	...
5277007	  776.8	  582.6	 5109.0	...
5277008	  776.0	  582.5	 5110.0	...
5277009	  775.1	  582.5	 5109.0	...
5277010	  774.4	  582.3	 5108.0	...
5277011	  773.9	  582.2	 5105.0	...
5277012	  773.5	  582.1	 5103.0	...
5277013	  772.8	  582.2	 5101.0	...
5277014	  772.3	  582.3	 5100.0	...
5277015	  771.9	  582.5	 5099.0	...
5277016	  771.8	  582.5	 5099.0	...
5277017	  771.7	  582.4	 5100.0	...
5277018	  771.7	  582.3	 5100.0	...
5277019	  771.8	  582.1	 5101.0	...
5277020	  771.9	  582.1	 5101.0	...
5277021	  772.0	  582.1	 5102.0	...
5277022	  771.9	  582.2	 5102.0	...
5277023	  771.7	  582.2	 5102.0	...
5277024	  771.5	  582.0	 5101.0	...
5277025	  771.5	  581.8	 5100.0	...
5277026	  771.5	  581.5	 5097.0	...
5277027	  771.5	  581.5	 5093.0	...
5277028	  771.5	  581.5	 5089.0	...
5277029	  771.3	  581.6	 5088.0	...
5277030	  771.1	  581.7	 5089.0	...
5277031	  770.8	  581.8	 5089.0	...
5277032	  770.6	  581.8	 5089.0	...
5277033	  770.7	  581.7	 5086.0	...
5277034	  771.0	  581.6	 5082.0	...
5277035	  771.3	  581.4	 5078.0	...
5277036	  771.3	  581.1	 5075.0	...
5277037	  771.4	  580.9	 5075.0	...
5277038	  771.6	  580.8	 5075.0	...
5277039	  771.8	  580.8	 5074.0	...
5277040	  772.0	  580.9	 5073.0	...
5277041	  772.1	  581.0	 5071.0	...
5277042	  772.0	  581.2	 5071.0	...
5277043	  771.9	  581.3	 5070.0	...
5277044	  771.6	  581.5	 5070.0	...
5277045	  771.5	  581.5	 5069.0	...
5277046	  771.3	  581.3	 5067.0	...
5277047	  771.2	  581.0	 5065.0	...
5277048	  771.1	  581.3	 5064.0	...
5277049	  771.1	  581.8	 5063.0	...
5277050	  771.1	  582.3	 5062.0	...
5277051	  771.0	  582.3	 5062.0	...
5277052	  770.8	  582.3	 5062.0	...
5277053	  770.7	  582.3	 5063.0	...
5277054	  770.6	  582.4	 5059.0	...
5277055	  770.6	  582.4	 5054.0	...
5277056	  770.9	  582.2	 5050.0	...
5277057	  771.2	  582.0	 5048.0	...
5277058	  771.4	  581.9	 5046.0	...
5277059	  771.4	  581.7	 5043.0	...
5277060	  771.3	  581.5	 5042.0	...
5277061	  771.1	  581.3	 5042.0	...
5277062	  771.0	  581.2	 5042.0	...
5277063	  770.9	  581.2	 5041.0	...
5277064	  770.9	  581.5	 5040.0	...
5277065	  770.9	  581.8	 5037.0	...
5277066	  770.9	  582.1	 5035.0	...
5277067	  770.6	  582.1	 5031.0	...
5277068	  770.3	  582.0	 5030.0	...
5277069	  770.3	  581.9	 5029.0	...
5277070	  770.4	  581.8	 5029.0	...
5277071	  770.6	  581.8	 5026.0	...
5277072	  770.6	  581.8	 5022.0	...
5277073	  770.7	  582.1	 5019.0	...
5277074	  770.7	  582.3	 5017.0	...
5277075	  770.7	  582.6	 5014.0	...
5277076	  770.7	  582.8	 5012.0	...
5277077	  770.7	  582.9	 5010.0	...
5277078	  770.8	  583.0	 5008.0	...
5277079	  770.9	  582.9	 5006.0	...
5277080	  771.0	  582.8	 5005.0	...
5277081	  771.0	  582.6	 5004.0	...
5277082	  771.0	  582.2	 5003.0	...
5277083	  770.9	  581.9	 5002.0	...
5277084	  771.0	  581.7	 5000.0	...
5277085	  771.0	  581.8	 4999.0	...
5277086	  770.9	  581.9	 4996.0	...
5277087	  770.7	  582.0	 4994.0	...
5277088	  770.6	  582.0	 4989.0	...
5277089	  770.7	  582.0	 4987.0	...
5277090	  770.8	  582.0	 4985.0	...
5277091	  770.9	  581.9	 4982.0	...
5277092	  770.9	  581.9	 4978.0	...
5277093	  770.9	  581.9	 4973.0	...
5277094	  770.9	  581.7	 4972.0	...
5277095	  770.9	  581.4	 4972.0	...
5277096	  770.8	  581.1	 4968.0	...
5277097	  770.8	  581.2	 4965.0	...
5277098	  771.0	  581.3	 4960.0	...
5277099	  771.1	  581.3	 4959.0	...
5277100	  771.2	  581.3	 4957.0	...
5277101	  771.1	  581.2	 4953.0	...
5277102	  771.0	  581.1	 4949.0	...
5277103	  771.1	  581.0	 4943.0	...
5277104	  771.2	  581.0	 4939.0	...
5277105	  771.2	  580.6	 4936.0	...
5277106	  771.3	  580.2	 4934.0	...
5277107	  771.4	  580.0	 4933.0	...
5277108	  771.6	  580.2	 4929.0	...
5277109	  771.7	  580.3	 4926.0	...
5277110	  771.2	  579.9	 4923.0	...
5277111	  770.7	  579.6	 4921.0	...
5277112	  770.3	  579.4	 4920.0	...
5277113	  770.4	  579.7	 4918.0	...
5277114	  770.5	  580.0	 4916.0	...
5277115	  770.7	  580.1	 4915.0	...
5277116	  770.6	  579.9	 4914.0	...
5277117	  770.6	  579.5	 4912.0	...
5277118	  770.5	  579.1	 4911.0	...
5277119	  770.5	  579.2	 4909.0	...
5277120	  770.5	  579.5	 4906.0	...
5277121	  770.5	  579.7	 4903.0	...
5277122	  770.5	  579.6	 4898.0	...
5277123	  770.4	  579.6	 4896.0	...
5277124	  770.3	  579.6	 4894.0	...
5277125	  770.2	  579.6	 4891.0	...
5277126	  770.1	  579.5	 4887.0	...
5277127	  770.1	  579.5	 4886.0	...
5277128	  770.2	  579.5	 4885.0	...
5277129	  770.4	  579.5	 4882.0	...
5277130	  770.6	  579.9	 4879.0	...
5277131	  770.8	  580.3	 4873.0	...
5277132	  770.9	  580.5	 4869.0	...
5277133	  770.9	  580.1	 4865.0	...
5277134	  770.9	  579.7	 4866.0	...
5277135	  771.0	  579.4	 4865.0	...
5277136	  771.0	  579.3	 4864.0	...
5277137	  771.1	  579.1	 4863.0	...
5277138	  771.1	  578.9	 4862.0	...
5277139	  771.0	  578.8	 4861.0	...
5277140	  770.8	  578.9	 4857.0	...
5277141	  770.5	  578.9	 4851.0	...
5277142	  770.3	  578.8	 4845.0	...
5277143	  770.2	  578.8	 4843.0	...
5277144	  770.3	  578.7	 4842.0	...
5277145	  770.4	  578.8	 4841.0	...
5277146	  770.4	  578.9	 4839.0	...
5277147	  770.4	  578.9	 4836.0	...
5277148	  770.3	  578.9	 4832.0	...
5277149	  770.4	  578.9	 4830.0	...
5277150	  770.5	  578.9	 4826.0	...
5277151	  770.7	  578.9	 4825.0	...
5277152	  770.8	  578.9	 4823.0	...
5277153	  770.8	  579.0	 4822.0	...
5277154	  770.9	  579.1	 4818.0	...
5277155	  771.0	  579.0	 4814.0	...
5277156	  770.9	  579.0	 4810.0	...
5277157	  770.8	  578.5	 4806.0	...
5277158	  770.8	  578.3	 4801.0	...
5277159	  770.8	  578.1	 4798.0	...
5277160	  770.8	  578.2	 4797.0	...
5277161	  770.7	  578.3	 4797.0	...
5277162	  770.6	  578.4	 4794.0	...
5277163	  770.4	  578.4	 4792.0	...
5277164	  770.3	  578.5	 4789.0	...
5277165	  770.3	  578.6	 4788.0	...
5277166	  770.4	  578.4	 4787.0	...
5277167	  770.5	  578.2	 4786.0	...
5277168	  770.9	  578.0	 4786.0	...
5277169	  771.2	  578.1	 4785.0	...
5277170	  771.5	  578.1	 4783.0	...
5277171	  771.6	  578.0	 4782.0	...
5277172	  771.6	  578.0	 4779.0	...
5277173	  771.5	  577.9	 4777.0	...
5277174	  771.6	  577.9	 4774.0	...
5277175	  771.6	  578.0	 4774.0	...
5277176	  771.6	  578.1	 4773.0	...
5277177	  771.6	  578.0	 4770.0	...
5277178	  771.8	  577.8	 4768.0	...
5277179	  771.9	  577.5	 4767.0	...
5277180	  771.8	  577.5	 4767.0	...
5277181	  771.7	  577.6	 4766.0	...
5277182	  771.5	  577.8	 4765.0	...
5277183	  771.5	  577.8	 4763.0	...
5277184	  771.6	  577.7	 4760.0	...
5277185	  771.7	  577.4	 4755.0	...
5277186	  771.7	  577.3	 4751.0	...
5277187	  771.5	  577.3	 4748.0	...
5277188	  771.3	  577.2	 4747.0	...
5277189	  771.3	  577.1	 4746.0	...
5277190	  771.3	  577.2	 4743.0	...
5277191	  771.3	  577.4	 4740.0	...
5277192	  771.3	  577.4	 4739.0	...
5277193	  771.3	  577.4	 4741.0	...
5277194	  771.3	  577.3	 4741.0	...
5277195	  771.3	  577.4	 4739.0	...
5277196	  771.2	  577.4	 4737.0	...
5277197	  771.1	  577.4	 4735.0	...
5277198	  770.9	  577.4	 4733.0	...
5277199	  770.8	  577.4	 4733.0	...
5277200	  770.6	  577.4	 4733.0	...
5277201	  770.7	  577.3	 4733.0	...
5277202	  770.7	  577.5	 4730.0	...
5277203	  770.9	  577.7	 4726.0	...
5277204	  771.0	  577.9	 4720.0	...
5277205	  771.2	  577.9	 4716.0	...
5277206	  771.1	  577.7	 4713.0	...
5277207	  771.1	  577.5	 4712.0	...
5277208	  771.1	  577.3	 4708.0	...
5277209	  771.3	  577.5	 4706.0	...
5277210	  771.6	  577.8	 4703.0	...
MSG	5277211 0000 _ Number Off
5277211	  771.8	  578.1	 4703.0	...
5277212	  771.8	  578.1	 4699.0	...
5277213	  771.9	  578.2	 4696.0	...
5277214	  771.9	  578.2	 4693.0	...
5277215	  771.9	  578.2	 4692.0	...
5277216	  772.0	  578.2	 4691.0	...
5277217	  772.0	  577.9	 4689.0	...
5277218	  771.9	  577.6	 4686.0	...
5277219	  772.0	  577.3	 4685.0	...
5277220	  772.1	  577.2	 4683.0	...
5277221	  772.1	  577.2	 4682.0	...
5277222	  772.0	  577.3	 4683.0	...
5277223	  771.9	  577.3	 4683.0	...
5277224	  771.9	  577.4	 4683.0	...
5277225	  772.1	  577.4	 4684.0	...
5277226	  772.1	  577.4	 4681.0	...
5277227	  772.2	  577.4	 4679.0	...
5277228	  772.1	  577.3	 4677.0	...
5277229	  772.0	  577.2	 4677.0	...
5277230	  772.0	  577.0	 4673.0	...
5277231	  772.0	  577.1	 4670.0	...
5277232	  772.0	  577.3	 4667.0	...
5277233	  771.9	  577.7	 4667.0	...
5277234	  771.9	  577.9	 4666.0	...
5277235	  772.0	  577.9	 4665.0	...
5277236	  772.0	  577.8	 4664.0	...
5277237	  771.8	  577.8	 4663.0	...
5277238	  771.6	  578.0	 4663.0	...
5277239	  771.6	  578.3	 4663.0	...
5277240	  771.7	  578.6	 4662.0	...
5277241	  771.8	  578.6	 4661.0	...
5277242	  772.0	  578.5	 4660.0	...
5277243	  771.9	  578.3	 4660.0	...
5277244	  771.6	  578.1	 4660.0	...
5277245	  771.7	  578.1	 4657.0	...
5277246	  771.9	  578.2	 4655.0	...
5277247	  772.1	  578.3	 4652.0	...
5277248	  772.1	  578.3	 4652.0	...
5277249	  772.1	  578.2	 4653.0	...
5277250	  772.0	  578.2	 4655.0	...
5277251	  771.8	  578.2	 4657.0	...
5277252	  771.5	  578.3	 4656.0	...
5277253	  771.4	  578.1	 4653.0	...
5277254	  771.3	  578.0	 4649.0	...
5277255	  771.3	  577.8	 4649.0	...
5277256	  771.2	  578.1	 4646.0	...
5277257	  771.2	  578.3	 4644.0	...
5277258	  771.3	  578.4	 4639.0	...
5277259	  771.6	  578.4	 4636.0	...
5277260	  771.9	  578.5	 4634.0	...
5277261	  771.9	  578.7	 4634.0	...
5277262	  772.0	  579.0	 4634.0	...
5277263	  771.9	  579.1	 4634.0	...
5277264	  771.9	  579.1	 4634.0	...
5277265	  771.7	  579.1	 4634.0	...
5277266	  771.7	  579.0	 4634.0	...
5277267	  771.6	  578.9	 4634.0	...
5277268	  771.6	  578.9	 4634.0	...
5277269	  771.7	  578.9	 4632.0	...
5277270	  771.8	  578.9	 4631.0	...
5277271	  772.0	  579.0	 4630.0	...
5277272	  772.3	  578.9	 4631.0	...
5277273	  772.4	  578.9	 4633.0	...
5277274	  772.5	  578.9	 4634.0	...
5277275	  772.5	  579.0	 4634.0	...
5277276	  772.6	  579.1	 4630.0	...
5277277	  772.7	  579.3	 4627.0	...
5277278	  772.7	  579.3	 4621.0	...
5277279	  772.3	  579.3	 4620.0	...
5277280	  772.1	  579.1	 4618.0	...
5277281	  771.8	  579.1	 4618.0	...
5277282	  771.5	  579.3	 4619.0	...
5277283	  771.2	  579.4	 4620.0	...
5277284	  771.1	  579.3	 4622.0	...
5277285	  771.2	  579.1	 4618.0	...
5277286	  771.2	  579.0	 4614.0	...
5277287	  771.2	  579.2	 4611.0	...
5277288	  771.1	  579.5	 4612.0	...
5277289	  771.1	  579.8	 4613.0	...
5277290	  771.1	  579.9	 4613.0	...
5277291	  771.2	  580.2	 4613.0	...
5277292	  771.2	  580.4	 4613.0	...
5277293	  771.4	  580.8	 4613.0	...
5277294	  771.6	  580.9	 4613.0	...
5277295	  771.6	  581.1	 4614.0	...
5277296	  771.3	  581.1	 4614.0	...
5277297	  771.0	  581.2	 4615.0	...
5277298	  770.9	  581.1	 4616.0	...
5277299	  770.7	  581.1	 4617.0	...
5277300	  770.5	  581.0	 4618.0	...
5277301	  770.5	  581.1	 4619.0	...
5277302	  770.4	  581.2	 4620.0	...
5277303	  770.3	  581.2	 4620.0	...
5277304	  770.6	  581.2	 4621.0	...
5277305	  771.1	  581.2	 4621.0	...
5277306	  771.8	  581.1	 4621.0	...
5277307	  772.1	  580.9	 4620.0	...
5277308	  772.1	  580.9	 4620.0	...
5277309	  772.0	  581.1	 4620.0	...
5277310	  771.8	  581.3	 4618.0	...
5277311	  771.7	  581.2	 4616.0	...
5277312	  771.7	  580.9	 4612.0	...
5277313	  771.8	  580.5	 4610.0	...
5277314	  771.9	  580.3	 4609.0	...
5277315	  772.0	  580.2	 4608.0	...
5277316	  772.0	  580.4	 4607.0	...
5277317	  772.0	  580.6	 4606.0	...
5277318	  772.0	  581.0	 4605.0	...
5277319	  772.1	  581.0	 4605.0	...
5277320	  772.3	  581.0	 4604.0	...
5277321	  772.6	  580.6	 4603.0	...
5277322	  772.8	  580.4	 4602.0	...
5277323	  773.0	  580.3	 4601.0	...
5277324	  773.2	  580.4	 4600.0	...
5277325	  773.4	  580.5	 4598.0	...
5277326	  773.6	  580.3	 4596.0	...
5277327	  773.5	  580.1	 4594.0	...
5277328	  773.5	  580.1	 4595.0	...
5277329	  773.6	  580.0	 4596.0	...
5277330	  773.6	  579.7	 4598.0	...
5277331	  773.7	  579.5	 4599.0	...
5277332	  773.7	  579.3	 4600.0	...
5277333	  773.4	  579.4	 4600.0	...
5277334	  773.2	  579.7	 4599.0	...
5277335	  773.2	  580.0	 4598.0	...
5277336	  773.6	  580.4	 4598.0	...
5277337	  773.8	  580.5	 4598.0	...
5277338	  773.7	  580.7	 4598.0	...
5277339	  773.5	  580.8	 4598.0	...
5277340	  773.5	  580.9	 4597.0	...
5277341	  773.4	  580.9	 4597.0	...
5277342	  773.4	  580.8	 4597.0	...
5277343	  773.5	  580.5	 4595.0	...
5277344	  773.7	  580.4	 4593.0	...
5277345	  773.7	  580.2	 4591.0	...
5277346	  773.7	  580.2	 4591.0	...
5277347	  773.8	  580.3	 4591.0	...
5277348	  773.8	  580.4	 4592.0	...
5277349	  773.8	  580.3	 4592.0	...
5277350	  773.8	  580.1	 4590.0	...
5277351	  773.6	  580.0	 4588.0	...
5277352	  773.4	  580.0	 4586.0	...
5277353	  773.3	  580.0	 4587.0	...
5277354	  773.2	  579.9	 4587.0	...
5277355	  773.1	  579.8	 4587.0	...
5277356	  773.2	  579.8	 4587.0	...
5277357	  773.5	  580.0	 4586.0	...
5277358	  773.9	  580.0	 4586.0	...
5277359	  774.3	  580.0	 4586.0	...
5277360	  774.2	  580.0	 4586.0	...
5277361	  774.1	  580.1	 4586.0	...
5277362	  773.9	  580.1	 4585.0	...
5277363	  773.9	  580.0	 4584.0	...
5277364	  773.9	  579.8	 4584.0	...
5277365	  774.0	  579.6	 4584.0	...
5277366	  774.0	  579.6	 4584.0	...
5277367	  774.1	  579.8	 4584.0	...
5277368	  774.1	  580.0	 4585.0	...
5277369	  774.1	  580.2	 4584.0	...
5277370	  774.0	  580.2	 4584.0	...
5277371	  773.9	  580.3	 4585.0	...
5277372	  773.8	  580.2	 4585.0	...
5277373	  773.9	  580.2	 4586.0	...
5277374	  773.9	  580.3	 4585.0	...
5277375	  774.0	  580.4	 4585.0	...
5277376	  774.2	  580.6	 4585.0	...
5277377	  774.3	  580.5	 4585.0	...
5277378	  774.5	  580.5	 4584.0	...
5277379	  774.7	  580.5	 4582.0	...
5277380	  774.9	  580.4	 4581.0	...
5277381	  775.1	  580.3	 4580.0	...
5277382	  775.0	  580.3	 4580.0	...
5277383	  775.0	  580.4	 4580.0	...
5277384	  775.1	  580.5	 4579.0	...
5277385	  775.3	  580.6	 4579.0	...
5277386	  775.6	  580.8	 4576.0	...
5277387	  775.7	  581.0	 4574.0	...
5277388	  775.7	  581.2	 4574.0	...
5277389	  775.7	  581.4	 4575.0	...
5277390	  775.7	  581.3	 4577.0	...
5277391	  775.7	  581.2	 4577.0	...
5277392	  775.7	  581.1	 4580.0	...
5277393	  775.6	  581.1	 4583.0	...
5277394	  775.5	  581.2	 4583.0	...
5277395	  775.4	  581.4	 4581.0	...
5277396	  775.2	  581.4	 4579.0	...
5277397	  775.0	  581.7	 4578.0	...
5277398	  775.2	  581.9	 4579.0	...
5277399	  775.5	  582.0	 4581.0	...
5277400	  775.8	  581.9	 4582.0	...
5277401	  775.9	  581.9	 4583.0	...
5277402	  775.7	  581.9	 4584.0	...
5277403	  775.4	  581.9	 4583.0	...
5277404	  775.3	  581.9	 4581.0	...
5277405	  775.4	  582.0	 4579.0	...
5277406	  775.5	  582.3	 4579.0	...
5277407	  775.5	  582.6	 4578.0	...
5277408	  775.1	  582.8	 4578.0	...
5277409	  774.7	  582.9	 4577.0	...
5277410	  774.3	  583.1	 4577.0	...
5277411	  774.1	  583.1	 4579.0	...
5277412	  774.0	  583.3	 4580.0	...
5277413	  773.9	  583.4	 4581.0	...
5277414	  774.1	  583.6	 4580.0	...
5277415	  773.9	  583.7	 4581.0	...
5277416	  773.5	  583.8	 4582.0	...
5277417	  773.1	  583.8	 4584.0	...
5277418	  773.1	  583.7	 4584.0	...
5277419	  773.3	  583.6	 4583.0	...
5277420	  773.4	  583.5	 4581.0	...
5277421	  773.5	  583.2	 4579.0	...
5277422	  773.6	  582.9	 4579.0	...
5277423	  773.6	  582.9	 4581.0	...
5277424	  773.7	  583.1	 4583.0	...
5277425	  773.6	  583.4	 4583.0	...
5277426	  773.6	  583.5	 4583.0	...
5277427	  773.6	  583.4	 4583.0	...
5277428	  773.6	  583.4	 4583.0	...
5277429	  773.8	  583.4	 4582.0	...
5277430	  773.9	  583.4	 4581.0	...
5277431	  773.9	  583.6	 4579.0	...
5277432	  773.9	  583.8	 4580.0	...
5277433	  773.8	  583.8	 4581.0	...
5277434	  773.8	  583.5	 4583.0	...
5277435	  773.7	  583.4	 4582.0	...
5277436	  773.7	  583.6	 4581.0	...
5277437	  773.6	  583.7	 4582.0	...
5277438	  773.9	  583.7	 4584.0	...
5277439	  774.1	  583.7	 4586.0	...
5277440	  774.2	  583.5	 4586.0	...
5277441	  774.1	  583.4	 4586.0	...
5277442	  773.9	  583.3	 4585.0	...
5277443	  774.1	  583.7	 4584.0	...
5277444	  774.3	  584.1	 4582.0	...
5277445	  774.5	  584.6	 4582.0	...
5277446	  774.5	  584.7	 4582.0	...
5277447	  774.5	  585.0	 4583.0	...
5277448	  774.6	  585.2	 4584.0	...
5277449	  774.5	  585.3	 4586.0	...
5277450	  774.4	  585.2	 4585.0	...
5277451	  774.4	  585.3	 4584.0	...
5277452	  774.5	  585.6	 4584.0	...
5277453	  774.8	  585.9	 4585.0	...
5277454	  775.1	  585.8	 4586.0	...
5277455	  775.2	  585.8	 4586.0	...
5277456	  775.0	  585.8	 4585.0	...
5277457	  775.0	  585.7	 4584.0	...
5277458	  775.0	  585.9	 4585.0	...
5277459	  775.0	  586.0	 4586.0	...
5277460	  774.9	  586.2	 4587.0	...
5277461	  775.0	  586.2	 4588.0	...
5277462	  775.1	  586.1	 4589.0	...
5277463	  775.1	  586.0	 4589.0	...
5277464	  775.1	  585.9	 4589.0	...
5277465	  775.4	  585.8	 4590.0	...
5277466	  775.6	  585.6	 4591.0	...
5277467	  775.6	  585.7	 4592.0	...
5277468	  775.5	  585.9	 4591.0	...
5277469	  775.2	  586.3	 4591.0	...
5277470	  775.2	  586.4	 4592.0	...
5277471	  775.4	  586.5	 4593.0	...
5277472	  775.5	  586.6	 4594.0	...
5277473	  775.7	  586.5	 4593.0	...
5277474	  775.7	  586.5	 4593.0	...
5277475	  775.8	  587.0	 4593.0	...
5277476	  775.8	  587.6	 4593.0	...
5277477	  775.8	  588.1	 4594.0	...
5277478	  775.8	  587.9	 4597.0	...
5277479	  775.8	  587.8	 4601.0	...
5277480	  775.9	  587.8	 4604.0	...
5277481	  775.9	  587.8	 4602.0	...
5277482	  775.8	  587.5	 4599.0	...
5277483	  775.6	  587.3	 4597.0	...
5277484	  775.4	  587.2	 4597.0	...
5277485	  775.3	  587.3	 4597.0	...
5277486	  775.3	  587.3	 4598.0	...
5277487	  775.4	  587.7	 4598.0	...
5277488	  775.6	  588.0	 4600.0	...
5277489	  775.7	  588.4	 4601.0	...
5277490	  775.7	  588.7	 4603.0	...
5277491	  775.6	  589.0	 4603.0	...
5277492	  775.7	  589.3	 4603.0	...
5277493	  775.8	  589.3	 4603.0	...
5277494	  775.8	  589.4	 4602.0	...
5277495	  775.8	  589.2	 4602.0	...
5277496	  775.8	  589.0	 4602.0	...
5277497	  775.8	  588.8	 4603.0	...
5277498	  775.8	  588.6	 4605.0	...
5277499	  775.8	  588.3	 4606.0	...
5277500	  775.7	  588.0	 4607.0	...
5277501	  775.7	  587.9	 4608.0	...
5277502	  775.9	  587.9	 4607.0	...
5277503	  776.1	  588.0	 4607.0	...
5277504	  776.2	  588.2	 4606.0	...
5277505	  776.1	  588.4	 4606.0	...
5277506	  776.0	  588.4	 4606.0	...
5277507	  776.1	  588.2	 4607.0	...
5277508	  776.1	  588.1	 4608.0	...
5277509	  776.1	  587.9	 4609.0	...
5277510	  776.3	  587.9	 4609.0	...
5277511	  776.4	  588.2	 4610.0	...
5277512	  776.6	  588.6	 4610.0	...
5277513	  776.5	  589.0	 4611.0	...
5277514	  776.4	  589.0	 4611.0	...
5277515	  776.4	  589.0	 4611.0	...
5277516	  776.4	  588.9	 4611.0	...
5277517	  776.4	  588.9	 4610.0	...
5277518	  776.5	  588.8	 4610.0	...
5277519	  776.5	  588.7	 4609.0	...
5277520	  776.5	  588.8	 4609.0	...
5277521	  776.6	  588.8	 4609.0	...
5277522	  776.6	  588.9	 4610.0	...
5277523	  776.7	  588.9	 4612.0	...
5277524	  776.5	  589.1	 4613.0	...
5277525	  776.4	  589.3	 4615.0	...
5277526	  776.2	  589.6	 4615.0	...
5277527	  776.3	  589.8	 4616.0	...
5277528	  776.4	  589.9	 4617.0	...
5277529	  776.6	  589.9	 4618.0	...
5277530	  776.6	  589.9	 4618.0	...
5277531	  776.5	  589.9	 4619.0	...
5277532	  776.4	  589.9	 4619.0	...
5277533	  776.3	  589.9	 4619.0	...
5277534	  776.4	  589.7	 4621.0	...
5277535	  776.8	  589.5	 4623.0	...
5277536	  777.2	  589.4	 4625.0	...
5277537	  777.6	  589.8	 4625.0	...
5277538	  777.7	  590.1	 4625.0	...
5277539	  777.7	  590.3	 4625.0	...
5277540	  777.7	  590.3	 4625.0	...
5277541	  777.6	  590.3	 4625.0	...
5277542	  777.4	  590.3	 4623.0	...
5277543	  777.3	  590.5	 4622.0	...
5277544	  777.3	  590.6	 4622.0	...
5277545	  777.3	  590.7	 4625.0	...
5277546	  777.3	  590.7	 4627.0	...
5277547	  776.9	  590.8	 4627.0	...
5277548	  776.6	  590.9	 4627.0	...
5277549	  776.4	  591.0	 4627.0	...
5277550	  776.4	  591.1	 4628.0	...
5277551	  776.4	  591.1	 4628.0	...
5277552	  776.5	  590.7	 4628.0	...
5277553	  776.7	  590.3	 4629.0	...
5277554	  776.8	  590.1	 4629.0	...
5277555	  776.9	  590.3	 4629.0	...
5277556	  776.9	  590.5	 4629.0	...
5277557	  776.9	  590.5	 4628.0	...
5277558	  776.9	  590.7	 4627.0	...
5277559	  777.0	  590.8	 4627.0	...
5277560	  777.0	  591.0	 4627.0	...
5277561	  776.8	  590.9	 4628.0	...
5277562	  776.5	  590.9	 4631.0	...
5277563	  776.1	  590.9	 4633.0	...
5277564	  776.1	  590.8	 4635.0	...
5277565	  776.1	  590.7	 4635.0	...
5277566	  776.2	  590.6	 4636.0	...
5277567	  776.4	  590.6	 4637.0	...
5277568	  776.6	  590.6	 4642.0	...
5277569	  776.8	  590.6	 4647.0	...
5277570	  776.9	  590.6	 4649.0	...
5277571	  777.0	  590.5	 4648.0	...
5277572	  777.2	  590.6	 4645.0	...
5277573	  777.4	  590.6	 4643.0	...
5277574	  777.3	  590.7	 4642.0	...
5277575	  777.2	  590.7	 4642.0	...
5277576	  776.9	  590.7	 4643.0	...
5277577	  776.8	  590.7	 4645.0	...
5277578	  776.7	  590.6	 4647.0	...
5277579	  776.7	  590.5	 4651.0	...
5277580	  776.8	  590.3	 4654.0	...
5277581	  776.8	  590.2	 4654.0	...
5277582	  776.7	  590.2	 4653.0	...
5277583	  776.6	  590.1	 4651.0	...
5277584	  776.4	  590.2	 4651.0	...
5277585	  776.4	  590.1	 4651.0	...
5277586	  776.4	  590.0	 4651.0	...
5277587	  776.3	  590.0	 4652.0	...
5277588	  776.2	  590.3	 4654.0	...
5277589	  776.3	  590.6	 4654.0	...
5277590	  776.4	  590.7	 4655.0	...
5277591	  776.6	  590.7	 4655.0	...
5277592	  776.7	  590.7	 4656.0	...
5277593	  776.7	  590.6	 4657.0	...
5277594	  776.7	  590.5	 4658.0	...
5277595	  776.7	  590.5	 4656.0	...
5277596	  776.6	  590.7	 4654.0	...
5277597	  776.5	  590.9	 4652.0	...
5277598	  776.4	  590.7	 4650.0	...
5277599	  776.4	  590.6	 4654.0	...
5277600	  776.5	  590.6	 4657.0	...
5277601	  776.5	  590.9	 4660.0	...
5277602	  776.8	  591.2	 4660.0	...
5277603	  777.2	  591.3	 4660.0	...
5277604	  777.6	  591.4	 4660.0	...
5277605	  777.7	  591.4	 4662.0	...
5277606	  777.7	  591.4	 4662.0	...
5277607	  777.6	  591.3	 4663.0	...
5277608	  777.5	  591.3	 4661.0	...
5277609	  777.5	  591.4	 4660.0	...
5277610	  777.5	  591.5	 4659.0	...
5277611	  777.5	  591.4	 4658.0	...
5277612	  777.4	  591.1	 4656.0	...
5277613	  777.6	  590.9	 4654.0	...
5277614	  777.9	  590.8	 4656.0	...
5277615	  778.2	  590.7	 4658.0	...
5277616	  778.2	  590.7	 4659.0	...
5277617	  778.2	  590.7	 4657.0	...
5277618	  778.1	  590.4	 4655.0	...
5277619	  778.0	  590.0	 4656.0	...
5277620	  778.0	  590.0	 4659.0	...
5277621	  778.0	  590.3	 4662.0	...
5277622	  778.0	  590.7	 4662.0	...
5277623	  777.6	  590.7	 4662.0	...
5277624	  777.3	  590.9	 4662.0	...
5277625	  777.1	  591.0	 4661.0	...
5277626	  777.1	  591.1	 4663.0	...
5277627	  777.1	  591.1	 4665.0	...
5277628	  777.2	  590.9	 4667.0	...
5277629	  777.3	  590.8	 4667.0	...
5277630	  777.2	  590.9	 4667.0	...
5277631	  777.0	  591.2	 4667.0	...
5277632	  776.8	  591.5	 4668.0	...
5277633	  776.8	  591.4	 4669.0	...
5277634	  776.7	  591.2	 4669.0	...
5277635	  776.5	  591.0	 4669.0	...
5277636	  776.4	  590.9	 4668.0	...
5277637	  776.3	  591.1	 4669.0	...
5277638	  776.4	  591.2	 4671.0	...
5277639	  776.4	  591.5	 4674.0	...
5277640	  776.5	  591.6	 4675.0	...
5277641	  776.6	  591.8	 4675.0	...
5277642	  776.6	  591.9	 4676.0	...
5277643	  776.5	  591.9	 4677.0	...
5277644	  776.3	  591.8	 4677.0	...
5277645	  776.3	  591.6	 4678.0	...
5277646	  776.3	  591.5	 4680.0	...
5277647	  776.2	  591.4	 4682.0	...
5277648	  776.3	  591.3	 4683.0	...
5277649	  776.3	  591.2	 4685.0	...
5277650	  776.3	  591.1	 4685.0	...
5277651	  776.3	  590.9	 4683.0	...
5277652	  776.2	  590.5	 4681.0	...
5277653	  776.2	  590.0	 4681.0	...
5277654	  776.1	  589.7	 4680.0	...
5277655	  776.0	  589.7	 4681.0	...
5277656	  775.9	  589.8	 4683.0	...
5277657	  775.9	  589.8	 4685.0	...
5277658	  776.1	  589.7	 4685.0	...
5277659	  776.2	  589.6	 4685.0	...
5277660	  776.2	  589.6	 4684.0	...
5277661	  776.5	  589.6	 4683.0	...
5277662	  776.8	  589.6	 4683.0	...
5277663	  777.1	  589.5	 4683.0	...
5277664	  777.1	  589.5	 4685.0	...
5277665	  777.3	  589.3	 4688.0	...
5277666	  777.6	  589.2	 4692.0	...
5277667	  777.9	  589.1	 4694.0	...
5277668	  777.9	  589.2	 4693.0	...
5277669	  778.0	  589.3	 4693.0	...
5277670	  778.0	  589.4	 4693.0	...
5277671	  778.0	  589.5	 4693.0	...
5277672	  778.1	  589.5	 4693.0	...
5277673	  778.1	  589.5	 4693.0	...
5277674	  778.0	  589.6	 4694.0	...
5277675	  777.9	  589.7	 4696.0	...
5277676	  777.9	  589.7	 4696.0	...
5277677	  778.2	  589.8	 4697.0	...
5277678	  778.5	  589.8	 4697.0	...
5277679	  778.7	  589.8	 4698.0	...
5277680	  778.7	  589.9	 4699.0	...
5277681	  778.7	  590.1	 4702.0	...
5277682	  778.6	  590.1	 4702.0	...
5277683	  778.5	  590.0	 4703.0	...
5277684	  778.3	  590.1	 4704.0	...
5277685	  778.2	  590.3	 4704.0	...
5277686	  778.1	  590.5	 4705.0	...
5277687	  777.9	  590.4	 4707.0	...
5277688	  777.8	  590.4	 4709.0	...
5277689	  777.5	  590.5	 4711.0	...
5277690	  777.4	  590.5	 4711.0	...
5277691	  777.1	  590.3	 4712.0	...
5277692	  777.0	  590.0	 4713.0	...
5277693	  776.9	  589.9	 4714.0	...
5277694	  776.9	  590.0	 4714.0	...
5277695	  776.9	  590.0	 4714.0	...
5277696	  777.0	  590.0	 4714.0	...
5277697	  777.0	  590.3	 4715.0	...
5277698	  777.0	  590.9	 4716.0	...
5277699	  777.0	  591.4	 4719.0	...
5277700	  777.0	  591.3	 4721.0	...
5277701	  776.9	  591.0	 4725.0	...
5277702	  777.0	  590.8	 4726.0	...
5277703	  777.0	  590.9	 4726.0	...
5277704	  777.1	  591.0	 4726.0	...
5277705	  777.0	  591.1	 4727.0	...
5277706	  776.9	  591.1	 4728.0	...
5277707	  776.8	  591.1	 4730.0	...
5277708	  776.7	  591.1	 4731.0	...
5277709	  776.7	  591.0	 4731.0	...
5277710	  776.6	  591.0	 4732.0	...
5277711	  776.6	  590.8	 4732.0	...
5277712	  776.5	  590.7	 4731.0	...
5277713	  776.7	  590.5	 4730.0	...
5277714	  776.9	  590.5	 4732.0	...
5277715	  777.0	  590.5	 4735.0	...
5277716	  777.0	  590.5	 4738.0	...
5277717	  777.0	  590.5	 4737.0	...
5277718	  777.2	  590.6	 4739.0	...
5277719	  777.4	  590.6	 4741.0	...
5277720	  777.4	  590.7	 4743.0	...
5277721	  777.4	  590.9	 4744.0	...
5277722	  777.3	  590.9	 4747.0	...
5277723	  777.4	  590.8	 4748.0	...
5277724	  777.3	  590.8	 4749.0	...
5277725	  777.3	  590.8	 4748.0	...
5277726	  777.4	  591.1	 4747.0	...
5277727	  777.4	  591.4	 4746.0	...
5277728	  777.4	  591.5	 4745.0	...
5277729	  777.3	  591.5	 4745.0	...
5277730	  777.2	  591.6	 4749.0	...
5277731	  777.1	  591.7	 4752.0	...
5277732	  777.1	  591.7	 4755.0	...
5277733	  777.2	  591.7	 4756.0	...
5277734	  777.2	  591.7	 4756.0	...
5277735	  777.2	  591.4	 4757.0	...
5277736	  777.1	  591.1	 4758.0	...
5277737	  777.0	  591.1	 4758.0	...
5277738	  776.9	  591.5	 4757.0	...
5277739	  776.8	  591.9	 4758.0	...
5277740	  776.7	  591.9	 4761.0	...
5277741	  776.6	  591.6	 4765.0	...
5277742	  776.6	  591.2	 4767.0	...
5277743	  776.6	  590.9	 4769.0	...
5277744	  776.6	  590.9	 4770.0	...
5277745	  776.6	  590.9	 4771.0	...
5277746	  776.5	  591.1	 4771.0	...
5277747	  776.5	  591.2	 4770.0	...
5277748	  776.5	  591.2	 4770.0	...
5277749	  776.7	  591.2	 4771.0	...
5277750	  776.7	  591.3	 4773.0	...
5277751	  776.7	  591.5	 4775.0	...
5277752	  776.6	  591.4	 4775.0	...
5277753	  776.6	  591.4	 4776.0	...
5277754	  776.6	  591.3	 4777.0	...
5277755	  776.7	  591.4	 4778.0	...
5277756	  776.8	  591.6	 4780.0	...
5277757	  776.8	  591.9	 4781.0	...
5277758	  776.8	  591.9	 4781.0	...
5277759	  776.7	  592.0	 4781.0	...
5277760	  776.6	  592.4	 4781.0	...
5277761	  776.6	  592.6	 4784.0	...
5277762	  776.7	  592.9	 4787.0	...
5277763	  776.7	  592.8	 4789.0	...
5277764	  776.6	  592.8	 4790.0	...
5277765	  776.5	  592.9	 4790.0	...
5277766	  776.5	  592.9	 4791.0	...
5277767	  776.5	  592.9	 4792.0	...
5277768	  776.5	  593.0	 4792.0	...
5277769	  776.4	  593.0	 4791.0	...
5277770	  776.3	  593.0	 4789.0	...
5277771	  776.1	  593.0	 4791.0	...
5277772	  776.0	  592.9	 4792.0	...
5277773	  775.9	  592.9	 4794.0	...
5277774	  775.9	  592.9	 4794.0	...
5277775	  775.9	  593.1	 4795.0	...
5277776	  776.0	  593.3	 4796.0	...
5277777	  775.9	  593.5	 4796.0	...
5277778	  775.8	  593.5	 4795.0	...
5277779	  775.6	  593.6	 4795.0	...
5277780	  775.5	  593.7	 4798.0	...
5277781	  775.5	  593.7	 4801.0	...
5277782	  775.5	  593.6	 4805.0	...
5277783	  775.2	  593.7	 4805.0	...
5277784	  774.8	  593.9	 4806.0	...
5277785	  774.4	  594.1	 4807.0	...
5277786	  774.3	  594.1	 4808.0	...
5277787	  774.3	  593.9	 4809.0	...
5277788	  774.3	  593.6	 4810.0	...
5277789	  774.3	  593.6	 4810.0	...
5277790	  774.3	  593.9	 4810.0	...
5277791	  774.2	  594.2	 4809.0	...
5277792	  774.2	  594.2	 4811.0	...
5277793	  774.2	  594.3	 4814.0	...
5277794	  774.2	  594.4	 4817.0	...
5277795	  774.2	  594.4	 4817.0	...
5277796	  774.2	  594.5	 4817.0	...
5277797	  774.1	  594.6	 4818.0	...
5277798	  774.1	  594.8	 4818.0	...
5277799	  774.1	  594.8	 4819.0	...
5277800	  774.2	  594.6	 4819.0	...
5277801	  774.4	  594.5	 4818.0	...
5277802	  774.5	  594.5	 4817.0	...
5277803	  774.6	  594.5	 4817.0	...
5277804	  774.6	  594.5	 4819.0	...
5277805	  774.5	  594.5	 4821.0	...
5277806	  774.5	  594.4	 4821.0	...
5277807	  774.5	  594.5	 4823.0	...
5277808	  774.4	  594.5	 4826.0	...
5277809	  774.4	  594.5	 4829.0	...
5277810	  774.3	  594.4	 4830.0	...
5277811	  774.3	  594.3	 4832.0	...
5277812	  774.2	  594.3	 4834.0	...
5277813	  774.2	  594.4	 4835.0	...
5277814	  774.5	  594.1	 4837.0	...
5277815	  774.8	  593.7	 4839.0	...
5277816	  774.9	  593.4	 4840.0	...
5277817	  774.7	  593.4	 4838.0	...
5277818	  774.5	  593.5	 4837.0	...
5277819	  774.3	  593.6	 4836.0	...
5277820	  774.0	  593.7	 4838.0	...
5277821	  773.8	  593.8	 4839.0	...
5277822	  773.8	  593.9	 4840.0	...
5277823	  773.8	  593.9	 4839.0	...
5277824	  773.6	  593.8	 4839.0	...
5277825	  773.4	  593.7	 4839.0	...
5277826	  773.2	  593.6	 4838.0	...
5277827	  773.0	  593.3	 4841.0	...
5277828	  772.8	  593.0	 4843.0	...
5277829	  772.7	  592.6	 4846.0	...
5277830	  772.7	  592.6	 4847.0	...
5277831	  772.5	  592.6	 4849.0	...
5277832	  772.2	  592.6	 4850.0	...
5277833	  772.0	  592.6	 4850.0	...
5277834	  772.0	  592.7	 4849.0	...
5277835	  771.5	  592.9	 4851.0	...
5277836	  771.0	  593.3	 4852.0	...
5277837	  770.5	  593.6	 4854.0	...
5277838	  770.6	  594.0	 4853.0	...
5277839	  770.7	  594.2	 4852.0	...
5277840	  770.7	  594.5	 4853.0	...
5277841	  770.6	  594.7	 4855.0	...
5277842	  770.7	  594.8	 4856.0	...
5277843	  770.8	  594.8	 4855.0	...
5277844	  770.9	  594.8	 4854.0	...
5277845	  770.9	  594.8	 4854.0	...
5277846	  770.8	  594.8	 4855.0	...
5277847	  770.7	  594.9	 4856.0	...
5277848	  770.5	  594.9	 4857.0	...
5277849	  770.6	  594.8	 4856.0	...
5277850	  770.8	  594.7	 4856.0	...
5277851	  770.8	  594.6	 4855.0	...
5277852	  770.7	  594.6	 4856.0	...
5277853	  770.5	  594.5	 4856.0	...
5277854	  770.5	  594.3	 4856.0	...
5277855	  770.4	  594.1	 4858.0	...
5277856	  770.4	  593.1	 4863.0	...
5277857	  770.3	  591.9	 4868.0	...
5277858	  769.9	  590.2	 4870.0	...
5277859	  769.5	  588.6	 4871.0	...
EFIX R   5276739	5277859	1121	  775.7	  587.2	   4815
SSACC R  5277860
5277860	  768.8	  586.8	 4873.0	...
5277861	  768.5	  585.4	 4874.0	...
5277862	  768.1	  583.8	 4872.0	...
5277863	  767.9	  581.8	 4870.0	...
5277864	  767.9	  579.6	 4867.0	...
5277865	  768.0	  577.6	 4866.0	...
5277866	  768.2	  576.0	 4865.0	...
5277867	  768.5	  574.3	 4866.0	...
ESACC R  5277860	5277867	8	  768.8	  586.8	  768.5	  574.3	   0.27	     38
SFIX R   5277868
5277868	  768.5	  572.6	 4868.0	...
5277869	  768.8	  571.3	 4870.0	...
5277870	  769.0	  570.6	 4870.0	...
5277871	  769.6	  570.3	 4870.0	...
5277872	  770.0	  569.9	 4869.0	...
5277873	  770.3	  569.6	 4868.0	...
5277874	  770.4	  569.5	 4869.0	...
5277875	  770.5	  569.6	 4869.0	...
5277876	  770.6	  569.7	 4870.0	...
5277877	  770.7	  569.6	 4870.0	...
5277878	  770.9	  569.5	 4871.0	...
5277879	  771.0	  569.5	 4871.0	...
5277880	  771.0	  569.6	 4872.0	...
5277881	  771.1	  570.0	 4873.0	...
5277882	  771.2	  570.8	 4873.0	...
5277883	  771.3	  571.8	 4873.0	...
5277884	  771.4	  572.7	 4874.0	...
5277885	  771.2	  573.7	 4876.0	...
5277886	  771.0	  574.6	 4878.0	...
5277887	  770.8	  575.4	 4878.0	...
5277888	  770.8	  575.8	 4878.0	...
5277889	  770.7	  575.8	 4878.0	...
5277890	  770.9	  576.0	 4880.0	...
5277891	  771.1	  576.2	 4880.0	...
5277892	  771.4	  576.4	 4881.0	...
5277893	  771.3	  576.4	 4880.0	...
5277894	  771.4	  576.8	 4880.0	...
5277895	  771.4	  577.1	 4879.0	...
5277896	  771.4	  577.4	 4879.0	...
5277897	  771.3	  577.4	 4880.0	...
5277898	  771.2	  577.7	 4883.0	...
5277899	  771.1	  578.1	 4885.0	...
5277900	  771.0	  578.5	 4887.0	...
5277901	  770.9	  578.5	 4887.0	...
5277902	  770.9	  578.7	 4888.0	...
5277903	  770.9	  578.9	 4891.0	...
5277904	  770.9	  579.1	 4894.0	...
5277905	  771.1	  579.3	 4896.0	...
5277906	  771.2	  579.4	 4897.0	...
5277907	  771.2	  579.5	 4898.0	...
5277908	  770.9	  579.5	 4898.0	...
5277909	  770.6	  579.5	 4897.0	...
5277910	  770.5	  579.6	 4896.0	...
5277911	  770.3	  579.6	 4896.0	...
5277912	  770.1	  579.5	 4896.0	...
5277913	  769.9	  579.4	 4898.0	...
5277914	  769.9	  579.4	 4901.0	...
5277915	  769.9	  579.5	 4904.0	...
5277916	  769.9	  579.6	 4906.0	...
5277917	  769.9	  579.4	 4908.0	...
5277918	  770.1	  579.0	 4910.0	...
5277919	  770.2	  578.7	 4911.0	...
5277920	  770.3	  578.9	 4911.0	...
5277921	  770.3	  579.3	 4915.0	...
5277922	  770.2	  579.7	 4919.0	...
5277923	  770.1	  579.8	 4920.0	...
5277924	  769.9	  579.7	 4918.0	...
5277925	  769.7	  579.6	 4915.0	...
5277926	  769.5	  579.5	 4916.0	...
5277927	  769.3	  579.6	 4917.0	...
5277928	  769.3	  579.6	 4918.0	...
5277929	  769.2	  579.5	 4918.0	...
5277930	  769.3	  579.3	 4919.0	...
5277931	  769.3	  579.0	 4921.0	...
5277932	  769.4	  578.8	 4922.0	...
5277933	  769.5	  578.8	 4924.0	...
5277934	  769.3	  578.9	 4925.0	...
5277935	  769.0	  579.0	 4927.0	...
5277936	  768.7	  579.1	 4928.0	...
5277937	  768.7	  579.2	 4928.0	...
5277938	  768.6	  579.2	 4928.0	...
5277939	  768.6	  579.4	 4929.0	...
5277940	  768.5	  579.6	 4931.0	...
5277941	  768.3	  579.9	 4933.0	...
5277942	  768.1	  580.2	 4933.0	...
5277943	  768.2	  580.4	 4933.0	...
5277944	  768.3	  580.7	 4934.0	...
5277945	  768.3	  580.7	 4934.0	...
5277946	  768.1	  580.7	 4935.0	...
5277947	  768.0	  580.6	 4935.0	...
5277948	  768.1	  580.7	 4934.0	...
5277949	  768.2	  580.9	 4933.0	...
5277950	  768.1	  580.7	 4932.0	...
5277951	  767.9	  580.4	 4932.0	...
5277952	  767.8	  580.0	 4933.0	...
5277953	  767.9	  580.1	 4935.0	...
5277954	  768.0	  580.3	 4935.0	...
5277955	  768.1	  580.4	 4934.0	...
5277956	  768.0	  580.5	 4933.0	...
5277957	  767.9	  580.4	 4934.0	...
5277958	  767.9	  580.5	 4937.0	...
5277959	  768.0	  580.8	 4940.0	...
5277960	  768.1	  581.0	 4942.0	...
5277961	  768.3	  581.1	 4942.0	...
5277962	  768.5	  581.0	 4942.0	...
5277963	  768.7	  580.9	 4942.0	...
5277964	  768.8	  580.9	 4942.0	...
5277965	  768.9	  580.8	 4942.0	...
5277966	  769.0	  580.7	 4941.0	...
5277967	  769.1	  580.5	 4941.0	...
5277968	  769.1	  580.4	 4940.0	...
5277969	  769.0	  580.4	 4941.0	...
5277970	  768.8	  580.4	 4942.0	...
5277971	  768.6	  580.5	 4944.0	...
5277972	  768.5	  580.8	 4945.0	...
5277973	  768.5	  581.3	 4946.0	...
5277974	  768.3	  581.7	 4947.0	...
5277975	  768.0	  581.9	 4946.0	...
5277976	  767.8	  581.9	 4948.0	...
5277977	  767.8	  581.8	 4950.0	...
5277978	  767.9	  581.7	 4952.0	...
5277979	  767.8	  581.7	 4953.0	...
5277980	  767.7	  581.7	 4955.0	...
5277981	  767.7	  581.6	 4956.0	...
5277982	  767.9	  581.3	 4957.0	...
5277983	  768.0	  581.2	 4957.0	...
5277984	  768.1	  581.5	 4957.0	...
5277985	  768.1	  581.8	 4956.0	...
5277986	  767.9	  581.6	 4955.0	...
5277987	  767.8	  581.2	 4953.0	...
5277988	  767.5	  580.8	 4953.0	...
5277989	  767.3	  580.8	 4952.0	...
5277990	  767.2	  580.8	 4952.0	...
5277991	  767.3	  580.7	 4951.0	...
5277992	  767.3	  580.6	 4950.0	...
5277993	  767.4	  580.8	 4950.0	...
5277994	  767.4	  581.1	 4952.0	...
5277995	  767.4	  581.3	 4953.0	...
5277996	  767.6	  581.2	 4954.0	...
5277997	  767.8	  581.1	 4953.0	...
5277998	  768.0	  581.1	 4952.0	...
5277999	  767.9	  581.1	 4953.0	...
5278000	  767.9	  581.2	 4955.0	...
5278001	  767.9	  581.3	 4956.0	...
5278002	  768.1	  581.4	 4959.0	...
5278003	  768.3	  581.5	 4962.0	...
5278004	  768.5	  581.7	 4966.0	...
5278005	  768.4	  581.9	 4968.0	...
5278006	  768.4	  581.9	 4968.0	...
5278007	  768.5	  581.8	 4967.0	...
5278008	  768.5	  581.3	 4966.0	...
[truncated: 4,274,073 more chars]
