# Supplementary material for: With an eye on uncertainty: Modelling pupillary responses to environmental volatility
Source: PLoS Comput Biol. 2019 Jul 5;15(7):e1007126. doi: 10.1371/journal.pcbi.1007126 (PMC6636765; doi:10.1371/journal.pcbi.1007126)
Supplement: S3 Data — Zip file containing the pupillometry data for participant 3. (ZIP) [file pcbi.1007126.s003.zip › P3/trial12.asc]

** CONVERTED FROM C:\Users\tparr\Documents\PVR\P3_0712\trial12.edf using edfapi 3.1 Win32 Nov 24 2009 on Thu Dec 07 19:12:47 2017
** DATE: Thu Dec  7 18:38:09 2017
** TYPE: EDF_FILE BINARY EVENT SAMPLE TAGGED
** VERSION: EYELINK II 1
** SOURCE: EYELINK CL
** EYELINK II CL v4.48 Nov 25 2009
** CAMERA: EyeLink CL Version 1.4 Sensor=BHA
** SERIAL NUMBER: CL1-AAD42
** CAMERA_CONFIG: AAD42140.SCD
**

MSG	5574127 RECCFG CR 1000 2 0 R
MSG	5574127 ELCLCFG MTABLER
MSG	5574127 GAZE_COORDS 0.00 0.00 1599.00 1199.00
MSG	5574127 THRESHOLDS R 131 243
MSG	5574127 ELCL_PROC CENTROID (3)
MSG	5574127 ELCL_PCR_PARAM 5 3.0
START	5574128 	RIGHT	SAMPLES	EVENTS
PRESCALER	1
VPRESCALER	1
PUPIL	AREA
EVENTS	GAZE	RIGHT	RATE	1000.00	TRACKING	CR	FILTER	2
SAMPLES	GAZE	RIGHT	RATE	1000.00	TRACKING	CR	FILTER	2
MSG	5574128 !MODE RECORD CR 1000 2 0 R
5574128	  779.3	  565.0	 5313.0	...
INPUT	5574128	127
5574129	  779.3	  565.1	 5311.0	...
5574130	  779.5	  565.1	 5309.0	...
5574131	  779.5	  565.2	 5307.0	...
5574132	  779.4	  565.2	 5304.0	...
5574133	  779.4	  565.5	 5301.0	...
5574134	  779.4	  565.7	 5300.0	...
SFIX R   5574135
5574135	  779.4	  565.9	 5299.0	...
5574136	  779.4	  565.9	 5298.0	...
5574137	  779.4	  565.5	 5297.0	...
5574138	  779.4	  565.2	 5297.0	...
5574139	  779.4	  564.8	 5297.0	...
5574140	  779.3	  564.8	 5297.0	...
5574141	  779.1	  564.8	 5297.0	...
5574142	  779.3	  564.7	 5295.0	...
5574143	  779.5	  564.2	 5293.0	...
5574144	  779.7	  563.7	 5291.0	...
5574145	  779.5	  563.3	 5292.0	...
5574146	  779.3	  563.5	 5293.0	...
5574147	  779.2	  563.7	 5294.0	...
5574148	  779.2	  563.7	 5295.0	...
5574149	  779.1	  563.8	 5296.0	...
5574150	  779.0	  563.9	 5296.0	...
5574151	  778.8	  564.1	 5294.0	...
5574152	  778.8	  564.2	 5290.0	...
5574153	  778.9	  564.3	 5287.0	...
5574154	  779.0	  564.4	 5284.0	...
5574155	  779.0	  564.4	 5284.0	...
5574156	  779.1	  564.2	 5285.0	...
5574157	  779.5	  564.0	 5287.0	...
5574158	  779.9	  564.2	 5290.0	...
5574159	  780.3	  564.3	 5290.0	...
5574160	  780.3	  564.5	 5289.0	...
5574161	  780.5	  564.5	 5288.0	...
5574162	  780.6	  564.5	 5288.0	...
5574163	  780.5	  564.4	 5286.0	...
5574164	  780.4	  564.6	 5282.0	...
5574165	  780.3	  565.1	 5279.0	...
5574166	  780.4	  565.5	 5280.0	...
5574167	  780.5	  565.8	 5282.0	...
5574168	  780.4	  565.9	 5281.0	...
5574169	  780.4	  566.1	 5280.0	...
5574170	  780.4	  566.4	 5277.0	...
5574171	  780.5	  566.5	 5276.0	...
5574172	  780.6	  566.6	 5275.0	...
5574173	  780.6	  566.4	 5275.0	...
5574174	  780.6	  565.8	 5275.0	...
5574175	  780.8	  564.9	 5275.0	...
5574176	  781.1	  563.9	 5272.0	...
5574177	  781.8	  563.0	 5269.0	...
5574178	  783.2	  561.8	 5266.0	...
5574179	  784.4	  560.4	 5266.0	...
5574180	  786.2	  559.1	 5266.0	...
5574181	  787.3	  558.4	 5266.0	...
5574182	  788.9	  558.2	 5266.0	...
5574183	  790.1	  558.0	 5264.0	...
5574184	  791.1	  557.8	 5262.0	...
5574185	  792.3	  557.5	 5258.0	...
5574186	  793.1	  557.0	 5253.0	...
5574187	  793.8	  556.5	 5249.0	...
5574188	  794.0	  555.9	 5247.0	...
5574189	  794.0	  555.2	 5247.0	...
5574190	  794.0	  554.4	 5244.0	...
5574191	  793.4	  553.7	 5239.0	...
5574192	  792.6	  553.7	 5235.0	...
5574193	  791.5	  553.3	 5234.0	...
5574194	  790.4	  553.1	 5234.0	...
5574195	  789.4	  552.8	 5235.0	...
5574196	  788.6	  552.9	 5238.0	...
5574197	  788.1	  552.9	 5240.0	...
5574198	  787.7	  553.0	 5240.0	...
5574199	  787.4	  552.8	 5239.0	...
5574200	  787.4	  552.6	 5238.0	...
5574201	  787.5	  552.2	 5238.0	...
5574202	  787.6	  552.0	 5238.0	...
5574203	  787.8	  551.9	 5235.0	...
5574204	  787.9	  552.3	 5233.0	...
5574205	  788.1	  552.6	 5231.0	...
5574206	  788.2	  553.0	 5230.0	...
5574207	  788.4	  553.2	 5230.0	...
5574208	  788.6	  553.5	 5230.0	...
5574209	  788.8	  554.3	 5230.0	...
5574210	  788.9	  555.0	 5231.0	...
5574211	  789.1	  555.9	 5231.0	...
5574212	  789.2	  556.1	 5232.0	...
5574213	  789.3	  556.3	 5232.0	...
5574214	  789.3	  556.4	 5232.0	...
5574215	  789.1	  556.5	 5232.0	...
5574216	  788.9	  556.5	 5233.0	...
5574217	  788.7	  556.5	 5234.0	...
5574218	  788.7	  556.7	 5233.0	...
5574219	  788.7	  557.0	 5233.0	...
5574220	  789.0	  557.0	 5233.0	...
5574221	  789.3	  556.8	 5233.0	...
5574222	  789.7	  556.6	 5232.0	...
5574223	  789.9	  556.6	 5230.0	...
5574224	  790.0	  556.3	 5228.0	...
5574225	  789.7	  556.1	 5228.0	...
5574226	  789.4	  556.1	 5228.0	...
5574227	  789.1	  556.3	 5228.0	...
5574228	  789.1	  556.1	 5226.0	...
5574229	  788.9	  555.8	 5222.0	...
5574230	  788.7	  555.8	 5219.0	...
5574231	  789.0	  556.0	 5217.0	...
5574232	  789.3	  556.2	 5215.0	...
5574233	  789.7	  556.1	 5214.0	...
5574234	  789.6	  556.2	 5213.0	...
5574235	  789.7	  556.4	 5214.0	...
5574236	  789.8	  556.5	 5214.0	...
5574237	  789.9	  556.6	 5214.0	...
5574238	  790.2	  556.5	 5213.0	...
5574239	  790.4	  556.4	 5210.0	...
5574240	  790.5	  556.4	 5208.0	...
5574241	  790.6	  556.5	 5205.0	...
5574242	  790.8	  556.7	 5203.0	...
5574243	  791.1	  556.8	 5201.0	...
5574244	  791.2	  556.8	 5200.0	...
5574245	  791.4	  556.8	 5200.0	...
5574246	  791.5	  556.9	 5203.0	...
5574247	  791.7	  557.1	 5205.0	...
5574248	  791.8	  557.2	 5208.0	...
5574249	  791.7	  556.8	 5206.0	...
5574250	  791.6	  556.3	 5203.0	...
5574251	  791.5	  555.6	 5200.0	...
5574252	  791.6	  555.4	 5200.0	...
5574253	  791.6	  555.2	 5199.0	...
5574254	  791.4	  555.1	 5197.0	...
5574255	  791.1	  555.1	 5196.0	...
5574256	  790.8	  555.1	 5195.0	...
5574257	  790.4	  554.9	 5195.0	...
5574258	  790.1	  554.6	 5194.0	...
5574259	  789.8	  554.4	 5190.0	...
5574260	  789.8	  554.5	 5187.0	...
5574261	  789.8	  554.6	 5184.0	...
5574262	  789.8	  554.9	 5184.0	...
5574263	  789.9	  555.2	 5184.0	...
5574264	  790.0	  555.4	 5185.0	...
5574265	  790.1	  555.4	 5187.0	...
5574266	  790.1	  555.3	 5188.0	...
5574267	  790.1	  555.1	 5187.0	...
5574268	  790.0	  555.0	 5188.0	...
5574269	  790.2	  554.8	 5190.0	...
5574270	  790.3	  554.8	 5191.0	...
5574271	  790.4	  554.8	 5190.0	...
5574272	  790.2	  554.8	 5190.0	...
5574273	  790.3	  554.9	 5190.0	...
5574274	  790.4	  555.0	 5191.0	...
5574275	  790.5	  555.2	 5188.0	...
5574276	  790.5	  555.3	 5184.0	...
5574277	  790.5	  555.4	 5183.0	...
5574278	  790.6	  555.6	 5185.0	...
5574279	  790.6	  555.8	 5187.0	...
5574280	  790.6	  555.9	 5187.0	...
5574281	  790.6	  556.3	 5188.0	...
5574282	  790.7	  556.8	 5189.0	...
5574283	  790.8	  557.2	 5189.0	...
5574284	  790.8	  557.2	 5187.0	...
5574285	  790.9	  557.1	 5185.0	...
5574286	  790.9	  557.0	 5184.0	...
5574287	  790.7	  556.9	 5183.0	...
5574288	  790.5	  556.9	 5183.0	...
5574289	  790.5	  556.8	 5182.0	...
5574290	  790.5	  556.8	 5182.0	...
5574291	  790.5	  556.7	 5183.0	...
5574292	  790.6	  556.5	 5180.0	...
5574293	  790.7	  556.3	 5178.0	...
5574294	  790.7	  556.2	 5176.0	...
5574295	  790.7	  556.1	 5177.0	...
5574296	  790.7	  556.1	 5176.0	...
5574297	  790.6	  556.3	 5174.0	...
5574298	  790.6	  556.4	 5171.0	...
5574299	  790.6	  556.7	 5170.0	...
5574300	  790.6	  556.8	 5170.0	...
5574301	  790.6	  556.8	 5169.0	...
5574302	  790.6	  556.8	 5169.0	...
5574303	  790.5	  556.8	 5168.0	...
5574304	  790.5	  556.7	 5168.0	...
5574305	  790.8	  556.5	 5169.0	...
5574306	  791.1	  556.4	 5169.0	...
5574307	  791.6	  556.0	 5168.0	...
5574308	  791.9	  555.8	 5165.0	...
5574309	  792.3	  555.6	 5163.0	...
5574310	  792.5	  555.5	 5163.0	...
5574311	  792.6	  555.7	 5164.0	...
5574312	  792.7	  556.0	 5166.0	...
5574313	  792.7	  556.4	 5167.0	...
5574314	  792.8	  556.7	 5167.0	...
5574315	  792.8	  557.1	 5166.0	...
5574316	  792.9	  557.2	 5166.0	...
5574317	  792.9	  557.2	 5165.0	...
5574318	  793.0	  557.4	 5163.0	...
5574319	  793.1	  557.5	 5161.0	...
5574320	  793.1	  557.6	 5160.0	...
5574321	  793.2	  557.4	 5157.0	...
5574322	  793.4	  557.2	 5153.0	...
5574323	  793.6	  557.0	 5150.0	...
5574324	  793.6	  557.0	 5149.0	...
5574325	  793.6	  556.8	 5148.0	...
5574326	  793.7	  556.7	 5147.0	...
5574327	  793.8	  556.5	 5148.0	...
5574328	  793.9	  556.6	 5150.0	...
5574329	  793.8	  556.6	 5151.0	...
5574330	  793.8	  556.8	 5150.0	...
5574331	  793.8	  557.0	 5149.0	...
5574332	  793.7	  557.1	 5147.0	...
5574333	  793.4	  557.2	 5148.0	...
5574334	  793.0	  557.3	 5147.0	...
5574335	  792.6	  557.0	 5146.0	...
5574336	  792.3	  556.5	 5145.0	...
5574337	  792.2	  556.0	 5147.0	...
5574338	  792.2	  556.2	 5149.0	...
5574339	  792.2	  556.4	 5151.0	...
5574340	  792.3	  556.6	 5151.0	...
5574341	  792.4	  556.4	 5150.0	...
5574342	  792.5	  556.3	 5149.0	...
5574343	  792.5	  556.2	 5148.0	...
5574344	  792.5	  556.3	 5147.0	...
5574345	  792.4	  556.3	 5146.0	...
5574346	  792.4	  556.3	 5146.0	...
5574347	  792.5	  556.5	 5146.0	...
5574348	  792.5	  556.7	 5146.0	...
5574349	  792.5	  557.0	 5143.0	...
5574350	  792.3	  557.2	 5139.0	...
5574351	  792.2	  557.3	 5137.0	...
5574352	  792.1	  557.3	 5138.0	...
5574353	  792.2	  557.2	 5138.0	...
5574354	  792.3	  557.2	 5139.0	...
5574355	  792.4	  557.1	 5137.0	...
5574356	  792.4	  557.0	 5136.0	...
5574357	  792.3	  556.9	 5134.0	...
5574358	  792.3	  557.0	 5135.0	...
5574359	  792.4	  557.2	 5135.0	...
5574360	  792.4	  557.2	 5135.0	...
5574361	  792.3	  557.1	 5134.0	...
5574362	  792.0	  556.8	 5133.0	...
5574363	  791.8	  556.7	 5133.0	...
5574364	  791.7	  557.0	 5133.0	...
5574365	  791.6	  557.5	 5134.0	...
5574366	  791.6	  557.9	 5135.0	...
5574367	  791.5	  558.1	 5135.0	...
5574368	  791.4	  558.3	 5135.0	...
5574369	  791.5	  558.1	 5135.0	...
5574370	  791.6	  557.7	 5135.0	...
5574371	  791.7	  557.4	 5135.0	...
5574372	  791.8	  557.5	 5135.0	...
5574373	  791.8	  557.5	 5135.0	...
5574374	  792.0	  557.4	 5134.0	...
5574375	  792.1	  557.3	 5134.0	...
5574376	  792.2	  557.2	 5133.0	...
5574377	  792.1	  557.1	 5134.0	...
5574378	  792.2	  557.0	 5134.0	...
5574379	  792.3	  557.0	 5133.0	...
5574380	  792.0	  557.0	 5130.0	...
5574381	  791.7	  557.1	 5126.0	...
5574382	  791.3	  557.1	 5124.0	...
5574383	  791.3	  557.0	 5127.0	...
5574384	  791.4	  556.8	 5129.0	...
5574385	  791.6	  557.1	 5131.0	...
5574386	  791.8	  557.4	 5131.0	...
5574387	  792.0	  557.9	 5127.0	...
5574388	  792.2	  558.4	 5124.0	...
5574389	  792.4	  559.0	 5121.0	...
5574390	  792.4	  559.7	 5121.0	...
5574391	  792.4	  559.9	 5122.0	...
5574392	  792.4	  560.1	 5123.0	...
5574393	  792.4	  560.1	 5123.0	...
5574394	  792.4	  560.1	 5123.0	...
5574395	  792.4	  560.1	 5123.0	...
5574396	  792.4	  560.2	 5123.0	...
5574397	  792.4	  560.3	 5123.0	...
5574398	  792.3	  560.0	 5122.0	...
5574399	  792.1	  559.6	 5122.0	...
5574400	  791.9	  559.2	 5121.0	...
5574401	  791.8	  559.1	 5120.0	...
5574402	  791.8	  559.1	 5118.0	...
5574403	  791.7	  559.0	 5117.0	...
5574404	  791.4	  559.1	 5117.0	...
5574405	  790.9	  559.2	 5117.0	...
5574406	  790.4	  559.5	 5117.0	...
5574407	  790.1	  559.7	 5118.0	...
5574408	  790.1	  559.6	 5118.0	...
5574409	  790.1	  559.3	 5119.0	...
5574410	  790.0	  559.2	 5119.0	...
5574411	  789.9	  559.5	 5120.0	...
5574412	  790.0	  559.7	 5122.0	...
5574413	  790.2	  559.9	 5123.0	...
5574414	  790.3	  559.9	 5122.0	...
5574415	  790.5	  560.0	 5121.0	...
5574416	  790.4	  560.0	 5119.0	...
5574417	  790.3	  560.0	 5115.0	...
5574418	  790.2	  560.0	 5110.0	...
5574419	  790.1	  560.0	 5108.0	...
5574420	  790.1	  560.2	 5109.0	...
5574421	  790.3	  560.7	 5109.0	...
5574422	  790.5	  561.2	 5109.0	...
5574423	  790.5	  561.0	 5111.0	...
5574424	  790.4	  560.8	 5114.0	...
5574425	  790.5	  560.6	 5116.0	...
5574426	  790.6	  560.5	 5116.0	...
5574427	  790.7	  560.3	 5116.0	...
5574428	  790.7	  560.2	 5116.0	...
5574429	  790.7	  560.3	 5116.0	...
5574430	  790.3	  560.3	 5116.0	...
5574431	  789.9	  560.3	 5116.0	...
5574432	  789.5	  560.3	 5116.0	...
5574433	  789.8	  560.2	 5115.0	...
5574434	  790.0	  560.1	 5114.0	...
5574435	  790.1	  560.1	 5113.0	...
5574436	  789.9	  560.2	 5113.0	...
5574437	  789.7	  560.5	 5113.0	...
5574438	  789.6	  560.5	 5113.0	...
5574439	  789.5	  560.6	 5114.0	...
5574440	  789.5	  560.7	 5115.0	...
5574441	  789.4	  560.8	 5117.0	...
5574442	  789.2	  560.9	 5118.0	...
5574443	  789.0	  560.9	 5119.0	...
5574444	  789.0	  561.0	 5118.0	...
5574445	  789.1	  561.2	 5117.0	...
5574446	  789.2	  561.4	 5113.0	...
5574447	  789.4	  561.8	 5110.0	...
5574448	  789.5	  561.9	 5110.0	...
5574449	  789.5	  561.7	 5112.0	...
5574450	  789.5	  561.5	 5114.0	...
5574451	  789.3	  561.2	 5113.0	...
5574452	  789.0	  561.1	 5113.0	...
5574453	  788.7	  561.0	 5113.0	...
5574454	  788.5	  560.9	 5112.0	...
5574455	  788.5	  560.9	 5112.0	...
5574456	  788.4	  560.9	 5113.0	...
5574457	  788.2	  560.8	 5113.0	...
5574458	  788.0	  560.6	 5113.0	...
5574459	  787.9	  560.4	 5112.0	...
5574460	  787.8	  560.4	 5110.0	...
5574461	  787.8	  560.5	 5109.0	...
5574462	  787.8	  560.7	 5109.0	...
5574463	  787.7	  560.9	 5109.0	...
5574464	  787.7	  561.2	 5109.0	...
5574465	  788.0	  561.4	 5109.0	...
5574466	  788.3	  561.5	 5108.0	...
5574467	  788.4	  561.5	 5107.0	...
5574468	  788.3	  561.5	 5107.0	...
5574469	  788.1	  561.5	 5108.0	...
5574470	  787.8	  561.7	 5108.0	...
5574471	  787.4	  561.8	 5108.0	...
5574472	  787.2	  561.9	 5108.0	...
5574473	  787.1	  561.9	 5108.0	...
5574474	  787.0	  561.9	 5107.0	...
5574475	  786.9	  561.9	 5107.0	...
5574476	  786.8	  561.9	 5107.0	...
5574477	  786.8	  562.1	 5105.0	...
5574478	  786.8	  562.7	 5102.0	...
5574479	  786.8	  563.3	 5101.0	...
5574480	  786.8	  563.3	 5101.0	...
5574481	  786.8	  562.8	 5101.0	...
5574482	  786.7	  562.8	 5101.0	...
5574483	  786.7	  563.2	 5102.0	...
5574484	  786.7	  563.7	 5102.0	...
5574485	  786.7	  563.6	 5103.0	...
5574486	  786.7	  563.6	 5103.0	...
5574487	  786.7	  563.5	 5101.0	...
5574488	  786.4	  563.4	 5099.0	...
5574489	  786.2	  563.4	 5100.0	...
5574490	  786.0	  563.6	 5102.0	...
5574491	  785.9	  563.8	 5104.0	...
5574492	  785.9	  563.9	 5103.0	...
5574493	  785.9	  564.0	 5101.0	...
5574494	  785.9	  564.0	 5100.0	...
5574495	  786.0	  563.9	 5101.0	...
5574496	  786.0	  563.9	 5102.0	...
5574497	  785.9	  564.0	 5103.0	...
5574498	  785.8	  564.0	 5103.0	...
5574499	  785.7	  564.0	 5104.0	...
5574500	  785.7	  564.1	 5105.0	...
5574501	  785.6	  564.1	 5103.0	...
5574502	  785.5	  563.8	 5101.0	...
5574503	  785.3	  563.5	 5099.0	...
5574504	  785.3	  563.2	 5099.0	...
5574505	  785.2	  563.2	 5098.0	...
5574506	  785.1	  563.1	 5096.0	...
5574507	  784.9	  563.0	 5095.0	...
5574508	  784.7	  562.9	 5093.0	...
5574509	  784.6	  562.9	 5091.0	...
5574510	  784.6	  562.8	 5090.0	...
5574511	  784.5	  562.7	 5091.0	...
5574512	  784.5	  562.5	 5093.0	...
5574513	  784.6	  562.6	 5096.0	...
5574514	  784.7	  562.8	 5094.0	...
5574515	  785.0	  563.0	 5093.0	...
5574516	  785.3	  563.1	 5091.0	...
5574517	  785.5	  563.1	 5090.0	...
5574518	  785.2	  563.1	 5089.0	...
5574519	  784.9	  563.2	 5089.0	...
5574520	  784.7	  563.3	 5089.0	...
5574521	  784.8	  563.4	 5089.0	...
5574522	  785.0	  563.4	 5089.0	...
5574523	  784.9	  563.4	 5089.0	...
5574524	  784.7	  563.5	 5089.0	...
5574525	  784.5	  563.6	 5088.0	...
5574526	  784.4	  563.5	 5087.0	...
5574527	  784.4	  563.3	 5087.0	...
5574528	  784.4	  563.0	 5087.0	...
5574529	  784.4	  562.9	 5084.0	...
5574530	  784.4	  563.0	 5082.0	...
5574531	  784.3	  563.1	 5081.0	...
5574532	  784.3	  563.1	 5081.0	...
5574533	  784.2	  563.0	 5081.0	...
5574534	  784.1	  562.9	 5080.0	...
5574535	  784.0	  563.1	 5079.0	...
5574536	  784.0	  563.3	 5078.0	...
5574537	  784.1	  563.5	 5078.0	...
5574538	  784.1	  563.4	 5078.0	...
5574539	  784.2	  563.3	 5078.0	...
5574540	  784.1	  563.2	 5076.0	...
5574541	  784.0	  563.2	 5074.0	...
5574542	  783.9	  563.2	 5074.0	...
5574543	  784.0	  563.2	 5074.0	...
5574544	  784.1	  563.1	 5075.0	...
5574545	  784.2	  563.1	 5074.0	...
5574546	  784.2	  563.3	 5072.0	...
5574547	  784.1	  563.5	 5071.0	...
5574548	  784.0	  563.6	 5070.0	...
5574549	  784.0	  563.6	 5071.0	...
5574550	  783.9	  563.6	 5071.0	...
5574551	  783.8	  563.4	 5070.0	...
5574552	  783.8	  563.1	 5069.0	...
5574553	  783.6	  562.8	 5068.0	...
5574554	  783.5	  562.6	 5068.0	...
5574555	  783.5	  562.4	 5069.0	...
5574556	  783.6	  562.6	 5067.0	...
5574557	  783.5	  563.1	 5065.0	...
5574558	  783.5	  563.6	 5063.0	...
5574559	  783.4	  563.7	 5062.0	...
5574560	  783.3	  563.7	 5062.0	...
5574561	  783.3	  563.8	 5062.0	...
5574562	  783.2	  563.9	 5062.0	...
5574563	  783.2	  563.9	 5061.0	...
5574564	  783.3	  563.8	 5061.0	...
5574565	  783.4	  563.5	 5060.0	...
5574566	  783.4	  563.3	 5059.0	...
5574567	  783.3	  563.3	 5057.0	...
5574568	  783.1	  563.5	 5057.0	...
5574569	  782.9	  563.4	 5058.0	...
5574570	  782.7	  563.2	 5058.0	...
5574571	  782.7	  562.9	 5056.0	...
5574572	  782.7	  562.9	 5053.0	...
5574573	  782.6	  562.9	 5051.0	...
5574574	  782.5	  562.9	 5052.0	...
5574575	  782.5	  562.9	 5053.0	...
5574576	  782.7	  562.7	 5053.0	...
5574577	  782.9	  562.6	 5052.0	...
5574578	  782.9	  562.4	 5050.0	...
5574579	  782.7	  562.4	 5049.0	...
5574580	  782.6	  562.4	 5047.0	...
5574581	  782.2	  562.6	 5046.0	...
5574582	  781.9	  562.9	 5045.0	...
5574583	  781.7	  563.1	 5046.0	...
5574584	  781.7	  563.3	 5048.0	...
5574585	  781.8	  563.4	 5050.0	...
5574586	  781.7	  563.5	 5050.0	...
5574587	  781.6	  563.6	 5048.0	...
5574588	  781.4	  563.7	 5048.0	...
5574589	  781.3	  563.8	 5047.0	...
5574590	  781.3	  563.8	 5047.0	...
5574591	  781.4	  564.1	 5045.0	...
5574592	  781.4	  564.3	 5042.0	...
5574593	  781.2	  564.4	 5040.0	...
5574594	  781.1	  564.3	 5040.0	...
5574595	  780.8	  564.1	 5040.0	...
5574596	  780.7	  564.0	 5039.0	...
5574597	  780.8	  563.9	 5036.0	...
5574598	  780.9	  564.0	 5033.0	...
5574599	  781.0	  564.5	 5030.0	...
5574600	  781.0	  564.9	 5031.0	...
5574601	  781.1	  565.4	 5031.0	...
5574602	  781.2	  565.4	 5031.0	...
5574603	  781.1	  565.4	 5030.0	...
5574604	  781.0	  565.8	 5029.0	...
5574605	  780.9	  566.1	 5029.0	...
5574606	  780.9	  566.2	 5029.0	...
5574607	  780.8	  566.0	 5029.0	...
5574608	  780.6	  565.8	 5029.0	...
5574609	  780.4	  566.0	 5028.0	...
5574610	  780.2	  566.1	 5028.0	...
5574611	  780.0	  565.9	 5028.0	...
5574612	  779.9	  565.7	 5024.0	...
5574613	  779.9	  565.4	 5021.0	...
5574614	  780.1	  565.3	 5018.0	...
5574615	  780.2	  565.3	 5019.0	...
5574616	  780.3	  565.3	 5020.0	...
5574617	  780.4	  565.3	 5021.0	...
5574618	  780.5	  565.3	 5021.0	...
5574619	  780.7	  565.2	 5020.0	...
5574620	  780.8	  565.2	 5020.0	...
5574621	  780.8	  565.2	 5019.0	...
5574622	  780.9	  565.3	 5019.0	...
5574623	  780.9	  565.3	 5019.0	...
5574624	  780.9	  565.3	 5019.0	...
5574625	  780.9	  565.2	 5018.0	...
5574626	  780.8	  565.1	 5017.0	...
5574627	  780.8	  565.0	 5016.0	...
5574628	  780.8	  564.9	 5016.0	...
5574629	  780.8	  564.6	 5016.0	...
5574630	  780.8	  564.4	 5016.0	...
5574631	  781.0	  564.4	 5016.0	...
5574632	  781.2	  564.3	 5016.0	...
5574633	  781.3	  564.3	 5013.0	...
5574634	  781.3	  564.3	 5010.0	...
5574635	  781.3	  564.3	 5007.0	...
5574636	  781.1	  564.4	 5007.0	...
5574637	  781.0	  564.4	 5009.0	...
5574638	  780.9	  564.4	 5009.0	...
5574639	  781.1	  564.5	 5010.0	...
5574640	  781.2	  564.6	 5008.0	...
5574641	  781.1	  564.7	 5007.0	...
5574642	  781.0	  564.6	 5006.0	...
5574643	  781.0	  564.6	 5006.0	...
5574644	  781.0	  564.7	 5007.0	...
5574645	  781.0	  565.0	 5008.0	...
5574646	  781.0	  565.3	 5009.0	...
5574647	  780.9	  565.6	 5010.0	...
5574648	  780.7	  565.6	 5011.0	...
5574649	  780.5	  565.4	 5011.0	...
5574650	  780.6	  565.3	 5011.0	...
5574651	  780.6	  565.0	 5011.0	...
5574652	  780.4	  564.8	 5012.0	...
5574653	  780.2	  564.5	 5013.0	...
5574654	  780.1	  564.4	 5014.0	...
5574655	  780.0	  564.2	 5014.0	...
5574656	  780.0	  564.3	 5013.0	...
5574657	  779.9	  564.5	 5011.0	...
5574658	  779.8	  565.0	 5009.0	...
5574659	  779.8	  565.3	 5008.0	...
5574660	  779.5	  565.6	 5008.0	...
5574661	  779.3	  565.6	 5007.0	...
5574662	  779.1	  565.6	 5005.0	...
5574663	  779.0	  565.6	 5004.0	...
5574664	  778.9	  565.5	 5004.0	...
5574665	  778.8	  565.4	 5005.0	...
5574666	  778.9	  565.5	 5006.0	...
5574667	  779.1	  565.6	 5005.0	...
5574668	  779.3	  565.7	 5004.0	...
5574669	  779.2	  565.6	 5004.0	...
5574670	  779.0	  565.5	 5004.0	...
5574671	  778.7	  565.5	 5002.0	...
5574672	  778.5	  565.5	 5000.0	...
5574673	  778.4	  565.4	 4998.0	...
5574674	  778.4	  565.3	 4997.0	...
5574675	  778.1	  565.1	 4996.0	...
5574676	  777.9	  565.0	 4996.0	...
5574677	  777.7	  565.1	 4997.0	...
5574678	  777.8	  565.2	 4996.0	...
5574679	  777.7	  565.4	 4996.0	...
5574680	  777.6	  565.5	 4996.0	...
5574681	  777.5	  565.4	 4996.0	...
5574682	  777.4	  565.1	 4996.0	...
5574683	  777.4	  564.8	 4997.0	...
5574684	  777.3	  564.7	 4997.0	...
5574685	  777.2	  564.7	 4998.0	...
5574686	  777.1	  564.8	 4997.0	...
5574687	  777.1	  565.0	 4995.0	...
5574688	  777.0	  565.2	 4994.0	...
5574689	  776.9	  565.3	 4992.0	...
5574690	  776.8	  565.1	 4993.0	...
5574691	  776.7	  564.8	 4994.0	...
5574692	  776.8	  564.9	 4993.0	...
5574693	  777.0	  565.3	 4991.0	...
5574694	  777.3	  565.6	 4991.0	...
5574695	  777.7	  565.5	 4992.0	...
5574696	  778.0	  565.5	 4993.0	...
5574697	  778.1	  565.7	 4993.0	...
5574698	  778.0	  565.8	 4993.0	...
5574699	  777.9	  566.2	 4993.0	...
5574700	  777.8	  566.6	 4994.0	...
5574701	  777.8	  566.8	 4995.0	...
5574702	  777.6	  566.7	 4995.0	...
5574703	  777.4	  566.5	 4996.0	...
5574704	  777.4	  566.4	 4997.0	...
5574705	  777.6	  566.4	 4993.0	...
5574706	  777.9	  566.6	 4990.0	...
5574707	  778.0	  566.9	 4987.0	...
5574708	  778.1	  567.2	 4987.0	...
5574709	  778.3	  567.1	 4988.0	...
5574710	  778.5	  566.9	 4989.0	...
5574711	  778.6	  566.6	 4991.0	...
5574712	  778.6	  566.4	 4993.0	...
5574713	  778.6	  566.5	 4994.0	...
5574714	  778.6	  566.3	 4992.0	...
5574715	  778.5	  566.1	 4989.0	...
5574716	  778.5	  566.0	 4985.0	...
5574717	  778.5	  566.1	 4983.0	...
5574718	  778.5	  566.2	 4983.0	...
5574719	  778.3	  566.2	 4985.0	...
5574720	  778.2	  566.4	 4988.0	...
5574721	  778.2	  566.7	 4990.0	...
5574722	  778.3	  566.9	 4989.0	...
5574723	  778.7	  567.1	 4987.0	...
5574724	  779.0	  567.1	 4986.0	...
5574725	  779.7	  567.2	 4986.0	...
5574726	  780.1	  567.4	 4986.0	...
5574727	  780.5	  567.6	 4988.0	...
5574728	  780.6	  567.7	 4990.0	...
5574729	  780.5	  567.8	 4994.0	...
5574730	  780.2	  567.2	 4996.0	...
5574731	  779.9	  566.6	 4997.0	...
5574732	  779.7	  566.0	 4995.0	...
5574733	  779.6	  566.1	 4993.0	...
5574734	  779.3	  566.2	 4992.0	...
5574735	  779.0	  566.3	 4992.0	...
5574736	  778.9	  566.3	 4993.0	...
5574737	  778.9	  566.3	 4994.0	...
5574738	  778.8	  566.2	 4996.0	...
5574739	  778.7	  566.1	 4998.0	...
5574740	  778.6	  565.9	 5000.0	...
5574741	  778.6	  565.8	 5002.0	...
5574742	  778.6	  565.7	 5003.0	...
5574743	  778.7	  565.8	 5003.0	...
5574744	  778.8	  565.8	 5003.0	...
5574745	  778.8	  565.9	 5003.0	...
5574746	  778.7	  565.9	 5003.0	...
5574747	  778.7	  565.9	 5003.0	...
5574748	  778.6	  565.9	 5003.0	...
5574749	  778.6	  565.8	 5002.0	...
5574750	  778.5	  565.8	 5001.0	...
5574751	  778.2	  565.9	 5002.0	...
5574752	  778.1	  566.0	 5004.0	...
5574753	  777.9	  566.1	 5006.0	...
5574754	  777.9	  566.1	 5006.0	...
5574755	  778.0	  566.3	 5007.0	...
5574756	  778.0	  566.4	 5008.0	...
5574757	  778.0	  566.2	 5009.0	...
5574758	  777.9	  566.0	 5009.0	...
5574759	  777.8	  565.8	 5006.0	...
5574760	  777.9	  565.9	 5004.0	...
5574761	  778.0	  566.0	 5001.0	...
5574762	  778.1	  565.9	 5000.0	...
5574763	  778.1	  566.0	 5000.0	...
5574764	  777.9	  566.1	 5001.0	...
5574765	  777.8	  566.2	 5001.0	...
5574766	  777.6	  566.2	 5002.0	...
5574767	  777.4	  566.2	 5004.0	...
5574768	  777.4	  566.2	 5005.0	...
5574769	  777.3	  566.3	 5006.0	...
5574770	  777.3	  566.1	 5006.0	...
5574771	  777.3	  565.9	 5005.0	...
5574772	  777.3	  565.8	 5004.0	...
5574773	  777.3	  565.8	 5003.0	...
5574774	  777.3	  565.9	 5003.0	...
5574775	  777.2	  566.1	 5002.0	...
5574776	  777.3	  566.2	 5004.0	...
5574777	  777.4	  566.2	 5007.0	...
5574778	  777.4	  566.2	 5011.0	...
5574779	  777.4	  566.2	 5010.0	...
5574780	  777.5	  566.2	 5010.0	...
5574781	  777.6	  566.2	 5010.0	...
5574782	  777.7	  566.2	 5010.0	...
5574783	  777.6	  566.2	 5010.0	...
5574784	  777.5	  566.2	 5009.0	...
5574785	  777.3	  566.4	 5008.0	...
5574786	  777.2	  566.7	 5007.0	...
5574787	  777.1	  567.0	 5007.0	...
5574788	  776.9	  566.8	 5007.0	...
5574789	  776.7	  566.5	 5007.0	...
5574790	  776.5	  566.2	 5006.0	...
5574791	  776.6	  566.1	 5007.0	...
5574792	  776.7	  566.2	 5009.0	...
5574793	  776.7	  566.3	 5011.0	...
5574794	  776.7	  566.3	 5011.0	...
5574795	  776.7	  566.2	 5009.0	...
5574796	  776.9	  566.2	 5007.0	...
5574797	  777.1	  566.1	 5006.0	...
5574798	  777.3	  566.3	 5007.0	...
5574799	  777.3	  566.4	 5011.0	...
5574800	  777.4	  566.5	 5015.0	...
5574801	  777.5	  566.6	 5018.0	...
5574802	  777.5	  566.6	 5019.0	...
5574803	  777.5	  566.6	 5018.0	...
5574804	  777.5	  566.7	 5018.0	...
5574805	  777.5	  566.7	 5017.0	...
5574806	  777.5	  566.7	 5018.0	...
5574807	  777.5	  566.7	 5020.0	...
5574808	  777.6	  566.7	 5024.0	...
5574809	  777.6	  566.7	 5028.0	...
5574810	  777.7	  566.5	 5030.0	...
5574811	  778.0	  566.3	 5031.0	...
5574812	  778.3	  566.1	 5031.0	...
5574813	  778.6	  566.0	 5031.0	...
5574814	  778.6	  565.9	 5032.0	...
5574815	  778.7	  566.0	 5032.0	...
5574816	  778.8	  566.1	 5033.0	...
5574817	  778.9	  566.2	 5033.0	...
5574818	  778.9	  566.3	 5035.0	...
5574819	  778.9	  566.4	 5036.0	...
5574820	  778.9	  566.4	 5038.0	...
5574821	  778.9	  566.4	 5038.0	...
5574822	  778.8	  566.5	 5038.0	...
5574823	  778.9	  566.5	 5039.0	...
5574824	  778.8	  566.5	 5039.0	...
5574825	  778.8	  566.4	 5040.0	...
5574826	  778.7	  566.2	 5040.0	...
5574827	  778.6	  566.1	 5040.0	...
5574828	  778.6	  566.0	 5041.0	...
5574829	  778.6	  566.1	 5041.0	...
5574830	  778.7	  566.4	 5039.0	...
5574831	  778.8	  566.6	 5038.0	...
5574832	  779.0	  566.7	 5037.0	...
5574833	  778.8	  566.8	 5036.0	...
5574834	  778.7	  566.9	 5036.0	...
5574835	  778.5	  567.0	 5038.0	...
5574836	  778.5	  566.7	 5040.0	...
5574837	  778.4	  566.4	 5042.0	...
5574838	  778.4	  566.1	 5041.0	...
5574839	  778.5	  566.2	 5041.0	...
5574840	  778.5	  566.3	 5041.0	...
5574841	  778.6	  566.4	 5040.0	...
5574842	  778.8	  566.4	 5039.0	...
5574843	  778.9	  566.3	 5038.0	...
5574844	  778.9	  566.2	 5037.0	...
5574845	  778.7	  566.2	 5037.0	...
5574846	  778.4	  566.3	 5036.0	...
5574847	  778.2	  566.4	 5037.0	...
5574848	  778.2	  566.5	 5039.0	...
5574849	  778.1	  566.5	 5042.0	...
5574850	  778.1	  566.3	 5042.0	...
5574851	  778.0	  566.1	 5040.0	...
5574852	  777.8	  566.0	 5038.0	...
5574853	  777.7	  565.9	 5041.0	...
5574854	  777.5	  566.0	 5045.0	...
5574855	  777.7	  566.1	 5050.0	...
5574856	  777.9	  566.2	 5051.0	...
5574857	  778.0	  566.1	 5049.0	...
5574858	  777.9	  566.1	 5048.0	...
5574859	  777.9	  566.1	 5049.0	...
5574860	  777.9	  566.2	 5053.0	...
5574861	  777.9	  566.3	 5057.0	...
5574862	  778.0	  566.1	 5059.0	...
5574863	  778.0	  565.7	 5059.0	...
5574864	  777.9	  565.2	 5058.0	...
5574865	  777.7	  565.1	 5057.0	...
5574866	  777.6	  565.2	 5057.0	...
5574867	  777.7	  565.4	 5057.0	...
5574868	  777.7	  565.6	 5058.0	...
5574869	  777.8	  565.6	 5058.0	...
5574870	  777.8	  565.8	 5059.0	...
5574871	  777.9	  566.2	 5059.0	...
5574872	  777.8	  566.5	 5058.0	...
5574873	  777.6	  566.5	 5061.0	...
5574874	  777.4	  566.4	 5064.0	...
5574875	  777.4	  566.3	 5068.0	...
5574876	  777.5	  566.3	 5068.0	...
5574877	  777.5	  566.2	 5069.0	...
5574878	  777.8	  566.2	 5069.0	...
5574879	  777.9	  566.2	 5069.0	...
5574880	  778.1	  566.2	 5069.0	...
5574881	  778.0	  565.9	 5071.0	...
5574882	  778.0	  565.6	 5073.0	...
5574883	  777.9	  565.3	 5074.0	...
5574884	  777.8	  565.4	 5074.0	...
5574885	  777.9	  565.6	 5074.0	...
5574886	  778.0	  565.9	 5075.0	...
5574887	  778.2	  566.1	 5077.0	...
5574888	  778.3	  566.2	 5079.0	...
5574889	  778.3	  566.2	 5080.0	...
5574890	  778.1	  566.3	 5081.0	...
5574891	  778.1	  566.4	 5083.0	...
5574892	  778.3	  566.5	 5084.0	...
5574893	  778.4	  566.6	 5085.0	...
5574894	  778.4	  566.6	 5082.0	...
5574895	  778.3	  566.7	 5078.0	...
5574896	  778.3	  566.6	 5077.0	...
5574897	  778.3	  566.6	 5080.0	...
5574898	  778.3	  566.6	 5083.0	...
5574899	  778.2	  566.6	 5084.0	...
5574900	  778.1	  566.4	 5085.0	...
5574901	  777.9	  566.3	 5085.0	...
5574902	  777.8	  566.2	 5086.0	...
5574903	  777.8	  566.2	 5086.0	...
5574904	  777.9	  566.4	 5086.0	...
5574905	  778.1	  566.6	 5085.0	...
5574906	  778.4	  566.8	 5084.0	...
5574907	  778.5	  566.7	 5084.0	...
5574908	  778.3	  566.7	 5085.0	...
5574909	  778.1	  566.7	 5087.0	...
5574910	  778.3	  566.7	 5089.0	...
5574911	  778.6	  566.5	 5091.0	...
5574912	  778.6	  566.4	 5093.0	...
5574913	  778.3	  566.3	 5093.0	...
5574914	  778.0	  566.3	 5094.0	...
5574915	  778.0	  566.3	 5095.0	...
5574916	  778.0	  566.4	 5096.0	...
5574917	  778.0	  566.6	 5096.0	...
5574918	  778.2	  566.9	 5095.0	...
5574919	  778.3	  567.0	 5096.0	...
5574920	  778.3	  567.0	 5096.0	...
5574921	  778.2	  567.1	 5096.0	...
5574922	  778.2	  567.3	 5097.0	...
5574923	  778.1	  567.3	 5097.0	...
5574924	  778.0	  567.3	 5097.0	...
5574925	  778.1	  567.3	 5095.0	...
5574926	  778.3	  567.2	 5094.0	...
5574927	  778.6	  567.2	 5094.0	...
5574928	  778.6	  567.3	 5097.0	...
5574929	  778.5	  567.4	 5100.0	...
5574930	  778.5	  567.6	 5103.0	...
5574931	  778.4	  567.7	 5103.0	...
5574932	  778.3	  567.8	 5102.0	...
5574933	  778.1	  567.9	 5102.0	...
5574934	  778.0	  567.8	 5103.0	...
5574935	  777.9	  567.9	 5104.0	...
5574936	  777.9	  568.1	 5106.0	...
5574937	  777.9	  568.2	 5108.0	...
5574938	  777.8	  568.1	 5108.0	...
5574939	  777.9	  568.1	 5109.0	...
5574940	  777.9	  568.2	 5109.0	...
5574941	  777.9	  568.2	 5109.0	...
5574942	  778.0	  568.3	 5110.0	...
5574943	  777.9	  568.5	 5111.0	...
5574944	  778.0	  568.8	 5111.0	...
5574945	  778.1	  569.2	 5110.0	...
5574946	  778.0	  568.9	 5111.0	...
5574947	  777.8	  568.4	 5113.0	...
5574948	  777.5	  567.4	 5114.0	...
5574949	  777.6	  567.0	 5114.0	...
5574950	  777.9	  566.1	 5115.0	...
5574951	  778.5	  565.0	 5115.0	...
EFIX R   5574135	5574951	817	  783.9	  562.5	   5100
SSACC R  5574952
5574952	  779.1	  563.6	 5114.0	...
5574953	  780.1	  562.2	 5114.0	...
5574954	  780.8	  560.6	 5114.0	...
5574955	  781.7	  559.1	 5114.0	...
5574956	  782.1	  557.0	 5114.0	...
5574957	  782.8	  554.9	 5113.0	...
5574958	  783.2	  552.5	 5113.0	...
5574959	  784.0	  550.3	 5112.0	...
5574960	  784.6	  548.8	 5110.0	...
ESACC R  5574952	5574960	9	  779.1	  563.6	  784.6	  548.8	   0.34	     41
SFIX R   5574961
5574961	  785.4	  547.5	 5108.0	...
5574962	  786.0	  546.6	 5107.0	...
5574963	  787.0	  545.9	 5109.0	...
5574964	  787.8	  545.5	 5111.0	...
5574965	  788.2	  545.5	 5111.0	...
5574966	  788.4	  546.5	 5110.0	...
5574967	  788.7	  547.4	 5110.0	...
5574968	  788.9	  548.6	 5111.0	...
5574969	  788.9	  549.1	 5114.0	...
5574970	  788.7	  549.9	 5117.0	...
5574971	  788.1	  550.5	 5119.0	...
5574972	  787.4	  551.0	 5117.0	...
5574973	  786.5	  551.2	 5117.0	...
5574974	  785.7	  551.3	 5118.0	...
5574975	  784.8	  551.4	 5119.0	...
5574976	  784.1	  551.0	 5120.0	...
5574977	  783.7	  550.5	 5120.0	...
5574978	  783.6	  549.8	 5121.0	...
5574979	  783.6	  549.4	 5120.0	...
5574980	  783.9	  549.2	 5120.0	...
5574981	  784.3	  549.4	 5120.0	...
5574982	  784.5	  549.7	 5120.0	...
5574983	  784.3	  549.8	 5120.0	...
5574984	  784.2	  550.0	 5120.0	...
5574985	  784.2	  550.5	 5119.0	...
5574986	  784.1	  551.2	 5119.0	...
5574987	  784.0	  552.0	 5116.0	...
5574988	  783.8	  552.5	 5115.0	...
5574989	  783.8	  552.7	 5113.0	...
5574990	  783.7	  552.8	 5113.0	...
5574991	  783.6	  552.7	 5115.0	...
5574992	  783.6	  552.6	 5117.0	...
5574993	  783.8	  552.4	 5120.0	...
5574994	  784.0	  552.4	 5122.0	...
5574995	  784.0	  552.3	 5124.0	...
5574996	  784.0	  552.3	 5125.0	...
5574997	  784.2	  552.1	 5125.0	...
5574998	  784.3	  552.0	 5125.0	...
5574999	  784.5	  552.1	 5124.0	...
5575000	  784.6	  552.3	 5122.0	...
5575001	  784.5	  552.5	 5123.0	...
5575002	  784.4	  552.5	 5125.0	...
5575003	  784.3	  552.4	 5127.0	...
5575004	  784.1	  552.3	 5127.0	...
5575005	  784.1	  552.2	 5127.0	...
5575006	  784.1	  552.4	 5127.0	...
5575007	  783.9	  552.7	 5127.0	...
5575008	  783.7	  553.1	 5128.0	...
5575009	  783.5	  553.3	 5128.0	...
5575010	  783.6	  553.3	 5129.0	...
5575011	  783.6	  553.3	 5130.0	...
5575012	  783.7	  553.3	 5132.0	...
5575013	  783.7	  553.2	 5133.0	...
5575014	  783.7	  553.0	 5134.0	...
5575015	  783.8	  552.6	 5134.0	...
5575016	  783.8	  552.2	 5135.0	...
5575017	  783.9	  551.9	 5136.0	...
5575018	  784.0	  551.7	 5136.0	...
5575019	  783.9	  551.7	 5137.0	...
5575020	  783.6	  551.8	 5137.0	...
5575021	  783.5	  552.1	 5138.0	...
5575022	  783.6	  552.5	 5138.0	...
5575023	  783.6	  552.9	 5138.0	...
5575024	  783.6	  553.4	 5138.0	...
5575025	  783.6	  554.0	 5137.0	...
5575026	  783.7	  554.6	 5135.0	...
5575027	  784.5	  555.2	 5132.0	...
5575028	  785.6	  555.6	 5131.0	...
5575029	  786.9	  555.8	 5133.0	...
5575030	  787.8	  556.5	 5134.0	...
5575031	  788.7	  557.5	 5135.0	...
5575032	  789.9	  558.3	 5135.0	...
5575033	  791.2	  559.3	 5136.0	...
EFIX R   5574961	5575033	73	  785.0	  551.8	   5124
SSACC R  5575034
5575034	  792.2	  560.1	 5136.0	...
5575035	  793.0	  561.3	 5135.0	...
5575036	  793.5	  562.1	 5134.0	...
5575037	  794.2	  563.5	 5129.0	...
5575038	  795.3	  565.8	 5117.0	...
5575039	  796.4	  569.2	 5100.0	...
5575040	  797.2	  572.0	 5088.0	...
5575041	  798.2	  571.5	 5088.0	...
5575042	  799.8	  568.5	 5098.0	...
5575043	  801.3	  565.5	 5107.0	...
5575044	  802.7	  569.6	 5093.0	...
5575045	  804.1	  583.2	 5041.0	...
5575046	  806.5	  608.4	 4946.0	...
5575047	  808.3	  639.8	 4824.0	...
5575048	  810.4	  678.9	 4677.0	...
5575049	  812.8	  723.5	 4510.0	...
5575050	  816.7	  773.4	 4319.0	...
5575051	  819.1	  817.0	 4138.0	...
5575052	  820.9	  853.1	 3965.0	...
5575053	  824.6	  897.5	 3767.0	...
5575054	  832.3	  958.2	 3511.0	...
5575055	  862.5	 1021.2	 3231.0	...
5575056	  900.8	 1078.9	 2959.0	...
5575057	  936.3	 1138.2	 2702.0	...
5575058	  356.4	 1312.3	 1788.0	...
5575059	 -255.7	 1473.1	  960.0	...
5575060	 -502.1	 1576.6	  303.0	...
5575061	 -118.7	 1615.7	  383.0	...
5575062	  252.3	 1596.5	  464.0	...
5575063	  252.3	 1596.5	  464.0	...
SBLINK R 5575064
5575064	   .	   .	    0.0	...
5575065	   .	   .	    0.0	...
5575066	   .	   .	    0.0	...
5575067	   .	   .	    0.0	...
5575068	   .	   .	    0.0	...
5575069	   .	   .	    0.0	...
5575070	   .	   .	    0.0	...
5575071	   .	   .	    0.0	...
5575072	   .	   .	    0.0	...
5575073	   .	   .	    0.0	...
5575074	   .	   .	    0.0	...
5575075	   .	   .	    0.0	...
5575076	   .	   .	    0.0	...
5575077	   .	   .	    0.0	...
5575078	   .	   .	    0.0	...
5575079	   .	   .	    0.0	...
5575080	   .	   .	    0.0	...
5575081	   .	   .	    0.0	...
5575082	   .	   .	    0.0	...
5575083	   .	   .	    0.0	...
5575084	   .	   .	    0.0	...
5575085	   .	   .	    0.0	...
5575086	   .	   .	    0.0	...
5575087	   .	   .	    0.0	...
5575088	   .	   .	    0.0	...
5575089	   .	   .	    0.0	...
5575090	   .	   .	    0.0	...
5575091	   .	   .	    0.0	...
5575092	   .	   .	    0.0	...
5575093	   .	   .	    0.0	...
5575094	   .	   .	    0.0	...
5575095	   .	   .	    0.0	...
5575096	   .	   .	    0.0	...
5575097	   .	   .	    0.0	...
5575098	   .	   .	    0.0	...
5575099	   .	   .	    0.0	...
5575100	   .	   .	    0.0	...
5575101	   .	   .	    0.0	...
5575102	   .	   .	    0.0	...
5575103	   .	   .	    0.0	...
5575104	   .	   .	    0.0	...
5575105	   .	   .	    0.0	...
5575106	   .	   .	    0.0	...
5575107	   .	   .	    0.0	...
5575108	   .	   .	    0.0	...
5575109	   .	   .	    0.0	...
5575110	   .	   .	    0.0	...
5575111	   .	   .	    0.0	...
5575112	   .	   .	    0.0	...
5575113	   .	   .	    0.0	...
5575114	   .	   .	    0.0	...
5575115	   .	   .	    0.0	...
5575116	   .	   .	    0.0	...
5575117	   .	   .	    0.0	...
5575118	   .	   .	    0.0	...
5575119	   .	   .	    0.0	...
5575120	   .	   .	    0.0	...
5575121	   .	   .	    0.0	...
5575122	   .	   .	    0.0	...
5575123	   .	   .	    0.0	...
5575124	   .	   .	    0.0	...
5575125	   .	   .	    0.0	...
5575126	   .	   .	    0.0	...
5575127	   .	   .	    0.0	...
5575128	   .	   .	    0.0	...
5575129	   .	   .	    0.0	...
5575130	   .	   .	    0.0	...
5575131	   .	   .	    0.0	...
5575132	   .	   .	    0.0	...
5575133	   .	   .	    0.0	...
5575134	   .	   .	    0.0	...
5575135	   .	   .	    0.0	...
5575136	   .	   .	    0.0	...
5575137	   .	   .	    0.0	...
5575138	   .	   .	    0.0	...
5575139	   .	   .	    0.0	...
5575140	   .	   .	    0.0	...
5575141	   .	   .	    0.0	...
5575142	   .	   .	    0.0	...
5575143	   .	   .	    0.0	...
5575144	   .	   .	    0.0	...
5575145	   .	   .	    0.0	...
5575146	   .	   .	    0.0	...
5575147	   .	   .	    0.0	...
MSG	5575148 0000 _ Experiment Start
5575148	   .	   .	    0.0	...
5575149	   .	   .	    0.0	...
5575150	   .	   .	    0.0	...
5575151	   .	   .	    0.0	...
5575152	   .	   .	    0.0	...
5575153	   .	   .	    0.0	...
EBLINK R 5575064	5575153	90
5575154	  828.3	 1259.4	 2111.0	...
5575155	  828.3	 1259.4	 2111.0	...
5575156	  828.3	 1259.4	 2111.0	...
5575157	  826.2	 1241.2	 2176.0	...
5575158	  824.1	 1222.9	 2242.0	...
5575159	  821.8	 1199.8	 2330.0	...
5575160	  820.2	 1189.4	 2370.0	...
5575161	  818.4	 1173.5	 2436.0	...
5575162	  813.7	 1156.7	 2505.0	...
5575163	  810.2	 1140.7	 2572.0	...
5575164	  806.8	 1125.3	 2633.0	...
5575165	  805.4	 1109.6	 2696.0	...
5575166	  803.5	 1094.0	 2761.0	...
5575167	  800.0	 1078.4	 2824.0	...
5575168	  797.5	 1063.7	 2882.0	...
5575169	  795.4	 1048.7	 2936.0	...
5575170	  794.7	 1034.2	 2994.0	...
5575171	  793.9	 1021.0	 3045.0	...
5575172	  791.9	 1008.3	 3099.0	...
5575173	  790.1	  997.6	 3142.0	...
5575174	  788.1	  988.4	 3188.0	...
5575175	  787.6	  983.7	 3220.0	...
5575176	  787.1	  979.0	 3246.0	...
5575177	  786.9	  973.4	 3271.0	...
5575178	  786.1	  963.8	 3315.0	...
5575179	  784.3	  952.6	 3372.0	...
5575180	  782.5	  941.2	 3428.0	...
5575181	  780.9	  929.9	 3476.0	...
5575182	  778.7	  919.4	 3522.0	...
5575183	  775.9	  908.4	 3569.0	...
5575184	  772.4	  897.6	 3616.0	...
5575185	  770.1	  886.0	 3665.0	...
5575186	  768.3	  875.8	 3710.0	...
5575187	  766.9	  865.8	 3753.0	...
5575188	  764.8	  856.5	 3789.0	...
5575189	  762.2	  845.8	 3824.0	...
5575190	  759.6	  836.0	 3862.0	...
5575191	  758.0	  826.3	 3898.0	...
5575192	  756.8	  817.6	 3939.0	...
5575193	  755.1	  808.6	 3975.0	...
5575194	  753.8	  799.6	 4013.0	...
5575195	  752.7	  790.7	 4049.0	...
5575196	  752.7	  782.1	 4088.0	...
5575197	  752.7	  773.7	 4125.0	...
5575198	  753.2	  767.0	 4154.0	...
5575199	  753.1	  759.5	 4180.0	...
5575200	  753.2	  752.9	 4211.0	...
5575201	  754.2	  745.7	 4243.0	...
5575202	  755.3	  738.8	 4276.0	...
5575203	  756.7	  731.0	 4301.0	...
5575204	  758.5	  724.0	 4330.0	...
5575205	  760.6	  720.1	 4346.0	...
5575206	  773.3	  729.5	 4339.0	...
5575207	  785.5	  739.8	 4325.0	...
5575208	  797.4	  747.2	 4317.0	...
5575209	  798.3	  742.5	 4329.0	...
5575210	  798.2	  735.9	 4354.0	...
5575211	  798.6	  730.1	 4382.0	...
5575212	  799.0	  724.0	 4411.0	...
5575213	  799.2	  718.3	 4432.0	...
5575214	  799.0	  712.5	 4455.0	...
5575215	  798.9	  706.4	 4480.0	...
5575216	  798.7	  700.0	 4512.0	...
5575217	  798.9	  694.3	 4534.0	...
5575218	  798.6	  688.1	 4556.0	...
5575219	  798.4	  682.2	 4575.0	...
5575220	  797.9	  675.3	 4602.0	...
5575221	  797.7	  670.1	 4627.0	...
5575222	  797.7	  663.6	 4652.0	...
5575223	  798.3	  658.6	 4671.0	...
5575224	  798.6	  652.3	 4698.0	...
5575225	  799.0	  648.0	 4720.0	...
5575226	  798.8	  643.0	 4743.0	...
5575227	  799.0	  638.7	 4763.0	...
5575228	  798.8	  633.9	 4781.0	...
5575229	  798.8	  629.7	 4798.0	...
5575230	  798.5	  625.1	 4814.0	...
ESACC R  5575034	5575230	197	  792.2	  560.1	  798.5	  625.1	   1.39	   1468
SFIX R   5575231
5575231	  798.4	  621.3	 4830.0	...
5575232	  798.2	  617.0	 4851.0	...
5575233	  797.9	  614.1	 4863.0	...
5575234	  797.6	  610.6	 4879.0	...
5575235	  797.6	  607.2	 4892.0	...
5575236	  797.9	  603.5	 4911.0	...
5575237	  798.2	  600.4	 4925.0	...
5575238	  798.3	  598.0	 4937.0	...
5575239	  798.2	  595.5	 4949.0	...
5575240	  798.4	  593.2	 4960.0	...
5575241	  798.5	  590.4	 4975.0	...
5575242	  798.5	  587.9	 4985.0	...
5575243	  798.2	  585.0	 4994.0	...
5575244	  797.9	  582.2	 5005.0	...
5575245	  797.4	  579.2	 5017.0	...
5575246	  797.1	  576.6	 5032.0	...
5575247	  796.7	  574.1	 5041.0	...
5575248	  796.2	  571.1	 5052.0	...
5575249	  795.7	  568.3	 5060.0	...
5575250	  795.2	  566.1	 5070.0	...
5575251	  795.0	  564.7	 5074.0	...
5575252	  794.8	  562.6	 5088.0	...
5575253	  794.6	  560.5	 5099.0	...
5575254	  794.4	  558.8	 5111.0	...
5575255	  794.3	  557.3	 5118.0	...
5575256	  794.1	  554.9	 5126.0	...
5575257	  793.9	  552.7	 5137.0	...
5575258	  793.8	  550.7	 5144.0	...
5575259	  793.8	  549.4	 5152.0	...
5575260	  793.7	  547.8	 5156.0	...
5575261	  794.0	  546.0	 5161.0	...
5575262	  794.2	  544.4	 5165.0	...
5575263	  794.4	  543.3	 5169.0	...
5575264	  794.3	  542.4	 5174.0	...
5575265	  794.3	  541.5	 5180.0	...
5575266	  794.3	  540.0	 5186.0	...
5575267	  794.4	  538.6	 5191.0	...
5575268	  794.4	  537.0	 5195.0	...
5575269	  794.7	  535.4	 5197.0	...
5575270	  795.0	  534.4	 5199.0	...
5575271	  795.2	  533.3	 5199.0	...
5575272	  795.0	  532.0	 5203.0	...
5575273	  795.3	  530.6	 5207.0	...
5575274	  795.6	  529.7	 5211.0	...
5575275	  795.9	  529.3	 5213.0	...
5575276	  795.6	  528.6	 5213.0	...
5575277	  795.3	  527.9	 5216.0	...
5575278	  795.2	  527.3	 5219.0	...
5575279	  795.1	  526.6	 5223.0	...
5575280	  795.0	  526.0	 5225.0	...
5575281	  794.9	  525.4	 5224.0	...
5575282	  795.1	  525.6	 5222.0	...
5575283	  795.3	  525.7	 5220.0	...
5575284	  795.5	  525.7	 5220.0	...
5575285	  795.6	  525.5	 5221.0	...
5575286	  795.7	  525.3	 5220.0	...
5575287	  796.0	  525.1	 5220.0	...
5575288	  796.1	  525.1	 5219.0	...
5575289	  796.2	  525.0	 5218.0	...
5575290	  796.2	  524.7	 5217.0	...
5575291	  796.1	  524.3	 5217.0	...
5575292	  796.2	  524.6	 5217.0	...
5575293	  796.2	  525.3	 5215.0	...
5575294	  795.9	  527.9	 5210.0	...
5575295	  795.6	  529.9	 5205.0	...
5575296	  795.2	  531.9	 5202.0	...
5575297	  795.1	  533.0	 5198.0	...
5575298	  795.0	  534.3	 5194.0	...
5575299	  794.9	  536.8	 5187.0	...
5575300	  794.8	  538.2	 5184.0	...
5575301	  794.8	  540.4	 5176.0	...
5575302	  794.9	  541.6	 5171.0	...
5575303	  794.8	  543.5	 5164.0	...
5575304	  794.6	  544.8	 5161.0	...
5575305	  794.1	  546.5	 5158.0	...
5575306	  793.9	  547.6	 5156.0	...
5575307	  793.7	  548.8	 5155.0	...
5575308	  793.7	  550.1	 5152.0	...
5575309	  793.7	  551.6	 5149.0	...
5575310	  793.7	  552.8	 5144.0	...
5575311	  793.8	  553.2	 5143.0	...
5575312	  794.0	  553.3	 5142.0	...
5575313	  794.0	  553.2	 5142.0	...
5575314	  794.0	  553.3	 5141.0	...
5575315	  794.0	  553.4	 5140.0	...
5575316	  794.0	  553.2	 5141.0	...
5575317	  793.9	  552.7	 5144.0	...
5575318	  793.8	  552.3	 5146.0	...
5575319	  793.7	  552.0	 5148.0	...
5575320	  793.9	  552.0	 5148.0	...
5575321	  794.2	  551.9	 5149.0	...
5575322	  794.6	  551.5	 5149.0	...
5575323	  794.7	  551.2	 5150.0	...
5575324	  794.6	  550.6	 5153.0	...
5575325	  794.5	  550.4	 5155.0	...
5575326	  794.2	  550.1	 5158.0	...
5575327	  794.2	  550.0	 5159.0	...
5575328	  794.0	  550.0	 5159.0	...
5575329	  794.0	  550.1	 5158.0	...
5575330	  794.0	  550.0	 5160.0	...
5575331	  794.1	  549.8	 5164.0	...
5575332	  794.2	  549.6	 5168.0	...
5575333	  794.2	  549.6	 5171.0	...
5575334	  794.2	  549.3	 5173.0	...
5575335	  794.3	  548.9	 5175.0	...
5575336	  794.4	  548.6	 5178.0	...
5575337	  794.4	  548.5	 5180.0	...
5575338	  794.2	  548.4	 5181.0	...
5575339	  794.1	  548.3	 5181.0	...
5575340	  793.9	  548.1	 5181.0	...
5575341	  793.9	  548.1	 5181.0	...
5575342	  793.9	  548.0	 5183.0	...
5575343	  793.9	  547.8	 5185.0	...
5575344	  794.2	  547.6	 5186.0	...
5575345	  794.5	  547.5	 5187.0	...
5575346	  794.9	  547.5	 5189.0	...
5575347	  795.0	  547.6	 5192.0	...
5575348	  794.9	  547.9	 5193.0	...
5575349	  794.8	  548.1	 5194.0	...
5575350	  794.7	  548.1	 5194.0	...
5575351	  794.7	  548.0	 5195.0	...
5575352	  794.4	  547.9	 5196.0	...
5575353	  794.2	  547.9	 5196.0	...
5575354	  793.9	  547.7	 5195.0	...
5575355	  793.9	  547.5	 5195.0	...
5575356	  793.9	  547.4	 5196.0	...
5575357	  794.0	  547.3	 5198.0	...
5575358	  794.1	  547.2	 5199.0	...
5575359	  794.2	  546.9	 5199.0	...
5575360	  794.3	  546.8	 5199.0	...
5575361	  794.2	  546.9	 5200.0	...
MSG	5575362 0000 _ Number On
5575362	  794.1	  547.1	 5201.0	...
5575363	  794.3	  547.2	 5203.0	...
5575364	  794.4	  547.0	 5203.0	...
5575365	  794.5	  546.5	 5204.0	...
5575366	  794.4	  546.2	 5203.0	...
5575367	  794.5	  545.9	 5202.0	...
5575368	  794.8	  545.9	 5203.0	...
5575369	  795.1	  545.8	 5205.0	...
5575370	  795.1	  545.9	 5207.0	...
5575371	  795.0	  545.9	 5207.0	...
5575372	  795.2	  545.7	 5207.0	...
5575373	  795.4	  545.5	 5208.0	...
5575374	  795.6	  545.2	 5209.0	...
5575375	  795.7	  545.2	 5211.0	...
5575376	  795.7	  545.1	 5213.0	...
5575377	  795.8	  545.1	 5214.0	...
5575378	  795.9	  545.0	 5213.0	...
5575379	  796.2	  544.9	 5212.0	...
5575380	  796.6	  544.9	 5214.0	...
5575381	  796.9	  545.1	 5216.0	...
5575382	  796.9	  545.4	 5217.0	...
5575383	  796.9	  545.6	 5216.0	...
5575384	  796.9	  545.7	 5215.0	...
5575385	  796.8	  545.9	 5214.0	...
5575386	  796.7	  546.0	 5213.0	...
5575387	  796.7	  546.1	 5213.0	...
5575388	  796.5	  546.2	 5215.0	...
5575389	  796.4	  546.3	 5216.0	...
5575390	  796.3	  546.4	 5218.0	...
5575391	  796.4	  546.2	 5220.0	...
5575392	  796.1	  545.8	 5223.0	...
5575393	  795.8	  545.4	 5224.0	...
5575394	  795.5	  545.4	 5223.0	...
5575395	  795.5	  545.4	 5222.0	...
5575396	  795.6	  545.4	 5223.0	...
5575397	  795.6	  545.5	 5226.0	...
5575398	  795.7	  545.5	 5230.0	...
5575399	  795.8	  545.4	 5230.0	...
5575400	  795.9	  545.3	 5230.0	...
5575401	  796.1	  545.2	 5229.0	...
5575402	  796.0	  545.1	 5226.0	...
5575403	  795.8	  545.0	 5224.0	...
5575404	  795.7	  544.8	 5223.0	...
5575405	  795.7	  544.6	 5226.0	...
5575406	  795.9	  544.5	 5229.0	...
5575407	  796.0	  544.4	 5230.0	...
5575408	  796.0	  544.3	 5229.0	...
5575409	  796.1	  544.7	 5228.0	...
5575410	  796.2	  545.2	 5229.0	...
5575411	  796.2	  545.4	 5230.0	...
5575412	  796.1	  545.0	 5231.0	...
5575413	  795.9	  544.7	 5232.0	...
5575414	  795.8	  544.4	 5232.0	...
5575415	  795.7	  544.1	 5232.0	...
5575416	  795.6	  543.9	 5232.0	...
5575417	  795.5	  544.1	 5232.0	...
5575418	  795.5	  544.3	 5232.0	...
5575419	  795.5	  544.6	 5232.0	...
5575420	  795.4	  545.0	 5232.0	...
5575421	  795.2	  545.3	 5233.0	...
5575422	  795.1	  545.4	 5234.0	...
5575423	  795.1	  545.4	 5234.0	...
5575424	  795.4	  545.5	 5235.0	...
5575425	  795.7	  545.6	 5236.0	...
5575426	  795.9	  545.7	 5236.0	...
5575427	  795.8	  545.6	 5236.0	...
5575428	  795.9	  545.5	 5236.0	...
5575429	  796.1	  545.4	 5237.0	...
5575430	  796.0	  545.4	 5237.0	...
5575431	  795.6	  545.5	 5237.0	...
5575432	  795.3	  545.6	 5238.0	...
5575433	  795.4	  545.8	 5240.0	...
5575434	  795.6	  546.1	 5242.0	...
5575435	  795.8	  546.6	 5243.0	...
5575436	  796.0	  547.0	 5243.0	...
5575437	  796.1	  547.2	 5244.0	...
5575438	  796.0	  547.2	 5246.0	...
5575439	  795.9	  547.2	 5248.0	...
5575440	  795.8	  547.2	 5249.0	...
5575441	  795.7	  546.9	 5251.0	...
5575442	  795.6	  546.6	 5252.0	...
5575443	  795.5	  546.5	 5252.0	...
5575444	  795.7	  546.7	 5250.0	...
5575445	  795.9	  546.9	 5249.0	...
5575446	  796.0	  546.8	 5248.0	...
5575447	  795.9	  546.7	 5248.0	...
5575448	  795.9	  546.9	 5248.0	...
5575449	  796.0	  547.0	 5247.0	...
5575450	  796.0	  547.1	 5246.0	...
5575451	  795.9	  547.2	 5247.0	...
5575452	  795.8	  547.3	 5250.0	...
5575453	  795.8	  547.4	 5254.0	...
5575454	  795.9	  547.5	 5256.0	...
5575455	  795.9	  547.6	 5255.0	...
5575456	  795.8	  547.6	 5254.0	...
5575457	  795.8	  547.6	 5252.0	...
5575458	  795.8	  547.5	 5251.0	...
5575459	  795.8	  547.5	 5250.0	...
5575460	  795.4	  547.5	 5250.0	...
5575461	  795.1	  547.6	 5250.0	...
5575462	  794.7	  547.6	 5250.0	...
5575463	  794.6	  547.6	 5250.0	...
5575464	  794.6	  547.6	 5249.0	...
5575465	  794.5	  547.5	 5252.0	...
5575466	  794.4	  547.3	 5256.0	...
5575467	  794.5	  547.3	 5259.0	...
5575468	  794.5	  547.5	 5259.0	...
5575469	  794.7	  547.6	 5258.0	...
5575470	  794.8	  547.4	 5258.0	...
5575471	  794.8	  547.3	 5258.0	...
5575472	  794.7	  547.4	 5258.0	...
5575473	  794.5	  547.5	 5258.0	...
5575474	  794.5	  547.5	 5258.0	...
5575475	  794.6	  547.6	 5259.0	...
5575476	  794.5	  547.8	 5259.0	...
5575477	  794.3	  548.0	 5258.0	...
5575478	  794.2	  548.0	 5258.0	...
5575479	  793.9	  548.3	 5258.0	...
5575480	  793.6	  548.5	 5257.0	...
5575481	  793.3	  548.8	 5257.0	...
5575482	  793.3	  548.8	 5256.0	...
5575483	  793.2	  548.8	 5257.0	...
5575484	  793.2	  549.0	 5259.0	...
5575485	  793.1	  549.2	 5261.0	...
5575486	  793.1	  548.9	 5262.0	...
5575487	  793.1	  548.4	 5263.0	...
5575488	  792.9	  548.0	 5263.0	...
5575489	  792.4	  548.0	 5263.0	...
5575490	  791.9	  547.9	 5262.0	...
5575491	  791.7	  547.8	 5262.0	...
5575492	  791.8	  547.6	 5262.0	...
5575493	  792.0	  547.6	 5263.0	...
5575494	  792.1	  547.6	 5262.0	...
5575495	  792.0	  547.8	 5262.0	...
5575496	  792.1	  547.9	 5262.0	...
5575497	  792.2	  548.0	 5261.0	...
5575498	  792.0	  548.1	 5264.0	...
5575499	  791.8	  548.1	 5267.0	...
5575500	  791.7	  548.2	 5270.0	...
5575501	  791.8	  548.3	 5270.0	...
5575502	  791.7	  548.4	 5271.0	...
5575503	  791.5	  548.2	 5273.0	...
5575504	  791.4	  547.9	 5274.0	...
5575505	  791.4	  547.4	 5274.0	...
5575506	  791.3	  547.2	 5272.0	...
5575507	  791.3	  547.0	 5270.0	...
5575508	  791.3	  547.4	 5268.0	...
5575509	  791.3	  547.8	 5266.0	...
5575510	  791.3	  548.1	 5265.0	...
5575511	  791.3	  548.0	 5265.0	...
5575512	  791.2	  548.0	 5266.0	...
5575513	  791.3	  548.1	 5267.0	...
5575514	  791.3	  547.9	 5268.0	...
5575515	  791.4	  547.8	 5269.0	...
5575516	  791.4	  547.7	 5267.0	...
5575517	  791.6	  547.6	 5265.0	...
5575518	  791.8	  547.7	 5265.0	...
5575519	  791.8	  547.8	 5267.0	...
5575520	  791.7	  548.0	 5269.0	...
5575521	  791.5	  548.0	 5269.0	...
5575522	  791.5	  548.1	 5268.0	...
5575523	  791.4	  548.2	 5268.0	...
5575524	  791.2	  547.9	 5268.0	...
5575525	  791.0	  547.7	 5267.0	...
5575526	  791.0	  547.6	 5266.0	...
5575527	  791.0	  547.8	 5268.0	...
5575528	  791.0	  548.1	 5270.0	...
5575529	  791.0	  548.1	 5271.0	...
5575530	  790.9	  548.2	 5270.0	...
5575531	  790.9	  548.1	 5269.0	...
5575532	  790.9	  548.4	 5270.0	...
5575533	  791.0	  548.6	 5272.0	...
5575534	  791.0	  548.8	 5274.0	...
5575535	  791.0	  548.8	 5273.0	...
5575536	  791.0	  549.0	 5273.0	...
5575537	  791.1	  549.3	 5272.0	...
5575538	  791.1	  549.6	 5272.0	...
5575539	  791.1	  549.9	 5272.0	...
5575540	  791.2	  550.3	 5272.0	...
5575541	  791.2	  550.7	 5272.0	...
5575542	  791.1	  550.9	 5273.0	...
5575543	  791.0	  551.0	 5275.0	...
5575544	  790.8	  551.1	 5278.0	...
5575545	  790.8	  551.2	 5279.0	...
5575546	  791.0	  551.3	 5279.0	...
5575547	  791.1	  551.3	 5278.0	...
5575548	  791.1	  551.3	 5277.0	...
5575549	  790.9	  551.0	 5276.0	...
5575550	  790.4	  550.7	 5277.0	...
5575551	  789.8	  550.1	 5279.0	...
5575552	  788.8	  549.2	 5281.0	...
5575553	  788.0	  548.2	 5281.0	...
5575554	  786.4	  546.6	 5281.0	...
5575555	  785.0	  545.6	 5279.0	...
5575556	  783.0	  544.5	 5277.0	...
5575557	  781.1	  544.2	 5276.0	...
5575558	  779.4	  544.0	 5276.0	...
5575559	  777.6	  543.5	 5277.0	...
5575560	  776.1	  543.1	 5277.0	...
5575561	  774.6	  542.8	 5275.0	...
5575562	  773.8	  543.1	 5273.0	...
5575563	  773.5	  543.3	 5272.0	...
5575564	  773.6	  543.5	 5273.0	...
5575565	  773.7	  543.5	 5275.0	...
5575566	  773.7	  543.5	 5275.0	...
5575567	  773.9	  544.0	 5275.0	...
5575568	  774.1	  544.5	 5275.0	...
5575569	  774.8	  544.9	 5274.0	...
5575570	  775.3	  544.9	 5275.0	...
5575571	  775.7	  544.7	 5276.0	...
5575572	  775.8	  544.6	 5278.0	...
5575573	  775.8	  544.3	 5277.0	...
5575574	  775.8	  544.0	 5276.0	...
5575575	  775.8	  543.7	 5274.0	...
5575576	  776.1	  543.4	 5274.0	...
5575577	  776.4	  543.2	 5274.0	...
5575578	  776.7	  543.1	 5276.0	...
5575579	  776.7	  543.1	 5278.0	...
5575580	  776.7	  543.4	 5276.0	...
5575581	  776.6	  543.7	 5273.0	...
5575582	  776.5	  544.0	 5271.0	...
5575583	  776.4	  544.2	 5272.0	...
5575584	  776.4	  544.4	 5273.0	...
5575585	  776.4	  544.5	 5273.0	...
5575586	  776.4	  544.6	 5273.0	...
5575587	  776.5	  544.6	 5274.0	...
5575588	  776.5	  544.7	 5275.0	...
5575589	  776.6	  544.8	 5277.0	...
5575590	  776.6	  544.9	 5280.0	...
5575591	  776.6	  545.1	 5281.0	...
5575592	  776.4	  545.3	 5280.0	...
5575593	  776.3	  545.4	 5280.0	...
5575594	  776.4	  545.3	 5280.0	...
5575595	  776.6	  545.2	 5281.0	...
5575596	  776.7	  545.2	 5282.0	...
5575597	  776.6	  545.1	 5283.0	...
5575598	  776.4	  545.1	 5283.0	...
5575599	  776.3	  545.3	 5283.0	...
5575600	  776.1	  545.5	 5282.0	...
5575601	  775.9	  545.7	 5281.0	...
5575602	  775.7	  545.7	 5281.0	...
5575603	  775.5	  545.6	 5283.0	...
5575604	  775.2	  545.5	 5285.0	...
5575605	  775.2	  545.4	 5287.0	...
5575606	  775.4	  545.5	 5286.0	...
5575607	  775.4	  545.5	 5286.0	...
5575608	  775.4	  545.5	 5285.0	...
5575609	  775.4	  545.5	 5285.0	...
5575610	  775.6	  545.6	 5285.0	...
5575611	  775.7	  545.7	 5285.0	...
5575612	  775.9	  546.0	 5285.0	...
5575613	  776.0	  546.3	 5286.0	...
5575614	  776.0	  546.6	 5288.0	...
5575615	  775.9	  546.8	 5288.0	...
5575616	  775.8	  547.1	 5287.0	...
5575617	  775.7	  547.1	 5285.0	...
5575618	  775.6	  546.9	 5285.0	...
5575619	  775.5	  546.8	 5285.0	...
5575620	  775.4	  547.1	 5285.0	...
5575621	  775.3	  547.6	 5285.0	...
5575622	  775.3	  548.0	 5285.0	...
5575623	  775.2	  547.7	 5286.0	...
5575624	  775.2	  547.3	 5286.0	...
5575625	  775.3	  547.3	 5285.0	...
5575626	  775.5	  547.7	 5284.0	...
5575627	  775.8	  548.0	 5284.0	...
5575628	  776.0	  548.0	 5283.0	...
5575629	  776.0	  548.1	 5280.0	...
5575630	  775.9	  548.2	 5277.0	...
5575631	  775.6	  548.3	 5275.0	...
5575632	  775.3	  548.3	 5274.0	...
5575633	  775.1	  548.7	 5273.0	...
5575634	  775.1	  549.0	 5273.0	...
5575635	  775.0	  549.3	 5275.0	...
5575636	  774.9	  549.4	 5278.0	...
5575637	  774.8	  549.5	 5279.0	...
5575638	  774.9	  549.5	 5279.0	...
5575639	  774.9	  549.6	 5278.0	...
5575640	  774.9	  549.6	 5278.0	...
5575641	  774.8	  549.4	 5278.0	...
5575642	  774.8	  549.1	 5278.0	...
5575643	  774.8	  549.0	 5278.0	...
5575644	  775.0	  549.2	 5278.0	...
5575645	  775.2	  549.5	 5277.0	...
5575646	  775.4	  549.7	 5276.0	...
5575647	  775.4	  550.0	 5275.0	...
5575648	  775.4	  550.2	 5274.0	...
5575649	  775.3	  550.4	 5276.0	...
5575650	  775.3	  550.6	 5279.0	...
5575651	  775.5	  550.8	 5283.0	...
5575652	  775.8	  551.2	 5284.0	...
5575653	  776.0	  551.5	 5284.0	...
5575654	  775.8	  551.7	 5283.0	...
5575655	  775.6	  551.7	 5282.0	...
5575656	  775.4	  551.6	 5281.0	...
5575657	  775.2	  551.4	 5280.0	...
5575658	  775.0	  550.9	 5280.0	...
5575659	  775.0	  550.3	 5283.0	...
5575660	  775.1	  550.0	 5285.0	...
5575661	  775.1	  550.0	 5288.0	...
5575662	  775.0	  550.2	 5289.0	...
5575663	  775.2	  550.3	 5289.0	...
MSG	5575664 0000 _ Number Off
5575664	  775.5	  550.5	 5289.0	...
5575665	  775.7	  550.7	 5291.0	...
5575666	  775.5	  550.9	 5293.0	...
5575667	  775.4	  551.0	 5293.0	...
5575668	  775.3	  551.1	 5292.0	...
5575669	  775.3	  551.3	 5291.0	...
5575670	  775.2	  551.3	 5290.0	...
5575671	  775.1	  551.3	 5289.0	...
5575672	  774.9	  550.7	 5288.0	...
5575673	  774.8	  550.2	 5288.0	...
5575674	  774.8	  549.7	 5288.0	...
5575675	  774.8	  549.7	 5288.0	...
5575676	  774.7	  549.8	 5289.0	...
5575677	  774.6	  549.9	 5290.0	...
5575678	  774.5	  550.0	 5289.0	...
5575679	  774.4	  550.2	 5286.0	...
5575680	  774.0	  550.4	 5284.0	...
5575681	  773.7	  550.6	 5284.0	...
5575682	  773.4	  550.8	 5283.0	...
5575683	  773.4	  550.8	 5282.0	...
5575684	  773.3	  550.8	 5282.0	...
5575685	  773.4	  550.8	 5281.0	...
5575686	  773.6	  550.8	 5281.0	...
5575687	  773.9	  550.9	 5281.0	...
5575688	  774.2	  551.3	 5283.0	...
5575689	  774.4	  551.6	 5285.0	...
5575690	  774.4	  551.9	 5287.0	...
5575691	  774.3	  551.9	 5286.0	...
5575692	  774.2	  551.8	 5283.0	...
5575693	  774.2	  551.8	 5280.0	...
5575694	  774.2	  551.7	 5278.0	...
5575695	  774.2	  551.9	 5278.0	...
5575696	  774.2	  552.1	 5280.0	...
5575697	  774.1	  552.4	 5282.0	...
5575698	  774.3	  552.6	 5284.0	...
5575699	  774.6	  552.6	 5284.0	...
5575700	  774.7	  552.6	 5286.0	...
5575701	  774.6	  552.7	 5287.0	...
5575702	  774.4	  552.7	 5292.0	...
5575703	  774.3	  552.8	 5295.0	...
5575704	  774.1	  552.7	 5298.0	...
5575705	  774.1	  552.5	 5297.0	...
5575706	  774.2	  552.3	 5297.0	...
5575707	  774.2	  552.1	 5297.0	...
5575708	  774.2	  552.1	 5297.0	...
5575709	  774.2	  552.4	 5297.0	...
5575710	  774.1	  552.7	 5299.0	...
5575711	  774.0	  553.2	 5300.0	...
5575712	  773.9	  553.3	 5300.0	...
5575713	  773.6	  553.3	 5298.0	...
5575714	  773.2	  553.5	 5297.0	...
5575715	  773.1	  553.7	 5298.0	...
5575716	  773.3	  554.0	 5300.0	...
5575717	  773.5	  554.1	 5301.0	...
5575718	  773.6	  554.3	 5301.0	...
5575719	  773.6	  554.4	 5299.0	...
5575720	  773.6	  554.4	 5299.0	...
5575721	  773.6	  554.2	 5300.0	...
5575722	  773.1	  553.9	 5300.0	...
5575723	  772.7	  553.2	 5300.0	...
5575724	  772.3	  552.8	 5299.0	...
5575725	  772.3	  552.2	 5298.0	...
5575726	  772.5	  551.9	 5297.0	...
5575727	  772.6	  551.6	 5296.0	...
5575728	  772.6	  551.7	 5296.0	...
5575729	  772.7	  552.1	 5296.0	...
5575730	  772.8	  552.6	 5296.0	...
5575731	  772.9	  552.8	 5297.0	...
5575732	  772.9	  552.6	 5297.0	...
5575733	  772.9	  552.4	 5297.0	...
5575734	  772.6	  552.4	 5297.0	...
5575735	  772.4	  552.9	 5297.0	...
5575736	  772.3	  553.4	 5297.0	...
5575737	  772.3	  554.0	 5297.0	...
5575738	  772.2	  554.1	 5300.0	...
5575739	  772.1	  554.2	 5303.0	...
5575740	  772.0	  554.1	 5306.0	...
5575741	  772.0	  554.1	 5306.0	...
5575742	  772.0	  554.4	 5305.0	...
5575743	  772.0	  554.7	 5304.0	...
5575744	  772.0	  554.7	 5303.0	...
5575745	  771.9	  554.4	 5304.0	...
5575746	  771.8	  554.2	 5304.0	...
5575747	  771.8	  554.2	 5304.0	...
5575748	  772.0	  554.3	 5304.0	...
5575749	  772.2	  554.3	 5304.0	...
5575750	  772.4	  554.3	 5306.0	...
5575751	  772.4	  554.4	 5309.0	...
5575752	  772.4	  554.5	 5312.0	...
5575753	  772.4	  554.6	 5315.0	...
5575754	  772.3	  554.8	 5317.0	...
5575755	  772.0	  555.0	 5319.0	...
5575756	  771.9	  555.3	 5320.0	...
5575757	  771.9	  555.6	 5321.0	...
5575758	  771.9	  555.9	 5322.0	...
5575759	  771.9	  556.5	 5322.0	...
5575760	  772.0	  556.9	 5324.0	...
5575761	  772.0	  557.1	 5325.0	...
5575762	  771.7	  557.0	 5327.0	...
5575763	  771.4	  556.9	 5325.0	...
5575764	  771.1	  556.9	 5323.0	...
5575765	  771.0	  556.9	 5320.0	...
5575766	  771.0	  556.8	 5319.0	...
5575767	  771.3	  556.7	 5317.0	...
5575768	  771.6	  556.6	 5316.0	...
5575769	  771.9	  556.5	 5314.0	...
5575770	  771.9	  556.4	 5314.0	...
5575771	  771.9	  556.4	 5317.0	...
5575772	  771.8	  556.7	 5319.0	...
5575773	  771.7	  556.9	 5320.0	...
5575774	  771.6	  557.2	 5318.0	...
5575775	  771.7	  557.1	 5319.0	...
5575776	  771.7	  557.1	 5322.0	...
5575777	  771.6	  557.2	 5325.0	...
5575778	  771.6	  557.3	 5325.0	...
5575779	  771.5	  557.2	 5325.0	...
5575780	  771.6	  556.9	 5325.0	...
5575781	  771.6	  556.7	 5325.0	...
5575782	  771.5	  556.5	 5325.0	...
5575783	  771.5	  556.5	 5326.0	...
5575784	  771.4	  556.7	 5327.0	...
5575785	  771.4	  557.2	 5328.0	...
5575786	  771.5	  557.7	 5333.0	...
5575787	  771.5	  558.2	 5336.0	...
5575788	  771.6	  558.5	 5340.0	...
5575789	  771.6	  558.8	 5337.0	...
5575790	  771.3	  559.2	 5334.0	...
5575791	  771.0	  559.5	 5331.0	...
5575792	  770.7	  559.7	 5330.0	...
5575793	  770.5	  559.7	 5329.0	...
5575794	  770.2	  559.7	 5328.0	...
5575795	  770.1	  559.6	 5328.0	...
5575796	  770.3	  559.5	 5329.0	...
5575797	  770.5	  559.2	 5331.0	...
5575798	  770.5	  559.0	 5335.0	...
5575799	  770.4	  559.2	 5338.0	...
5575800	  770.3	  559.6	 5339.0	...
5575801	  770.3	  559.8	 5339.0	...
5575802	  770.2	  559.8	 5340.0	...
5575803	  770.4	  559.7	 5341.0	...
5575804	  770.6	  559.6	 5342.0	...
5575805	  770.9	  559.6	 5342.0	...
5575806	  771.0	  559.6	 5341.0	...
5575807	  770.9	  559.5	 5340.0	...
5575808	  770.5	  559.5	 5339.0	...
5575809	  770.2	  559.6	 5337.0	...
5575810	  770.0	  559.8	 5336.0	...
5575811	  770.0	  559.9	 5336.0	...
5575812	  770.0	  560.0	 5336.0	...
5575813	  770.0	  560.1	 5337.0	...
5575814	  769.9	  560.4	 5341.0	...
5575815	  769.9	  560.4	 5345.0	...
5575816	  770.1	  560.4	 5347.0	...
5575817	  770.1	  560.4	 5347.0	...
5575818	  770.0	  560.3	 5349.0	...
5575819	  770.0	  560.3	 5351.0	...
5575820	  770.1	  560.2	 5353.0	...
5575821	  769.9	  560.2	 5352.0	...
5575822	  769.6	  560.2	 5353.0	...
5575823	  769.3	  560.2	 5353.0	...
5575824	  769.2	  560.3	 5353.0	...
5575825	  769.2	  560.3	 5353.0	...
5575826	  769.2	  560.3	 5352.0	...
5575827	  769.3	  560.3	 5353.0	...
5575828	  769.4	  560.2	 5352.0	...
5575829	  769.4	  560.2	 5351.0	...
5575830	  769.7	  560.1	 5351.0	...
5575831	  770.0	  560.1	 5351.0	...
5575832	  770.3	  560.1	 5351.0	...
5575833	  770.2	  560.1	 5350.0	...
5575834	  770.1	  560.1	 5350.0	...
5575835	  770.1	  560.2	 5351.0	...
5575836	  770.1	  560.5	 5352.0	...
5575837	  770.3	  560.8	 5354.0	...
5575838	  770.4	  561.1	 5356.0	...
5575839	  770.2	  561.7	 5358.0	...
5575840	  770.0	  562.3	 5358.0	...
5575841	  769.9	  562.8	 5358.0	...
5575842	  770.0	  562.7	 5358.0	...
5575843	  770.2	  562.6	 5357.0	...
5575844	  770.1	  562.4	 5357.0	...
5575845	  770.0	  562.3	 5356.0	...
5575846	  769.9	  562.2	 5356.0	...
5575847	  769.8	  562.1	 5357.0	...
5575848	  769.7	  562.3	 5358.0	...
5575849	  769.4	  562.5	 5359.0	...
5575850	  769.1	  562.4	 5360.0	...
5575851	  768.8	  562.2	 5360.0	...
5575852	  768.9	  562.0	 5359.0	...
5575853	  769.1	  562.2	 5357.0	...
5575854	  769.2	  562.6	 5357.0	...
5575855	  769.2	  562.9	 5358.0	...
5575856	  769.3	  563.2	 5360.0	...
5575857	  769.4	  563.4	 5362.0	...
5575858	  769.5	  563.8	 5362.0	...
5575859	  769.6	  563.9	 5361.0	...
5575860	  769.8	  564.0	 5363.0	...
5575861	  769.9	  563.8	 5364.0	...
5575862	  770.0	  563.7	 5366.0	...
5575863	  770.0	  563.7	 5366.0	...
5575864	  770.1	  563.7	 5367.0	...
MSG	5575865 0000 _ Number On
5575865	  770.1	  563.8	 5369.0	...
5575866	  770.0	  563.6	 5371.0	...
5575867	  770.0	  563.4	 5370.0	...
5575868	  769.8	  563.0	 5370.0	...
5575869	  769.8	  562.7	 5370.0	...
5575870	  769.7	  562.6	 5368.0	...
5575871	  769.8	  562.6	 5367.0	...
5575872	  769.8	  562.6	 5367.0	...
5575873	  769.9	  562.5	 5368.0	...
5575874	  769.8	  562.6	 5369.0	...
5575875	  769.5	  562.4	 5369.0	...
5575876	  769.3	  562.2	 5368.0	...
5575877	  769.2	  562.2	 5369.0	...
5575878	  769.2	  562.6	 5370.0	...
5575879	  769.2	  563.0	 5371.0	...
5575880	  769.4	  563.2	 5370.0	...
5575881	  769.5	  563.1	 5369.0	...
5575882	  769.7	  563.0	 5367.0	...
5575883	  769.9	  563.0	 5365.0	...
5575884	  769.9	  563.1	 5362.0	...
5575885	  769.8	  563.2	 5361.0	...
5575886	  769.6	  563.3	 5363.0	...
5575887	  769.7	  563.4	 5364.0	...
5575888	  769.7	  563.4	 5366.0	...
5575889	  769.5	  563.5	 5367.0	...
5575890	  769.4	  564.0	 5369.0	...
5575891	  769.3	  564.5	 5369.0	...
5575892	  769.3	  565.0	 5369.0	...
5575893	  769.2	  565.0	 5370.0	...
5575894	  769.3	  564.9	 5373.0	...
5575895	  769.6	  564.7	 5375.0	...
5575896	  769.8	  564.3	 5379.0	...
5575897	  769.8	  564.0	 5380.0	...
5575898	  769.9	  563.8	 5382.0	...
5575899	  769.9	  563.8	 5382.0	...
5575900	  769.8	  563.7	 5382.0	...
5575901	  769.3	  563.7	 5379.0	...
5575902	  768.9	  563.7	 5376.0	...
5575903	  768.7	  563.7	 5373.0	...
5575904	  768.9	  563.6	 5372.0	...
5575905	  769.0	  563.8	 5372.0	...
5575906	  769.2	  564.1	 5372.0	...
5575907	  769.2	  564.4	 5371.0	...
5575908	  769.2	  564.5	 5371.0	...
5575909	  769.2	  564.5	 5370.0	...
5575910	  769.1	  564.5	 5369.0	...
5575911	  769.0	  564.6	 5369.0	...
5575912	  768.9	  564.6	 5371.0	...
5575913	  768.9	  564.6	 5372.0	...
5575914	  768.9	  564.5	 5373.0	...
5575915	  768.9	  564.4	 5373.0	...
5575916	  768.9	  564.3	 5373.0	...
5575917	  768.9	  564.3	 5373.0	...
5575918	  768.9	  564.3	 5372.0	...
5575919	  768.8	  564.3	 5371.0	...
5575920	  768.7	  564.5	 5372.0	...
5575921	  768.7	  564.7	 5374.0	...
5575922	  768.6	  564.8	 5376.0	...
5575923	  768.4	  564.7	 5374.0	...
5575924	  768.2	  564.7	 5374.0	...
5575925	  768.0	  564.9	 5375.0	...
5575926	  767.9	  565.1	 5377.0	...
5575927	  767.7	  565.3	 5379.0	...
5575928	  767.6	  565.3	 5378.0	...
5575929	  767.5	  565.3	 5376.0	...
5575930	  767.4	  565.4	 5375.0	...
5575931	  767.4	  565.5	 5374.0	...
5575932	  767.3	  565.5	 5374.0	...
5575933	  767.3	  565.6	 5374.0	...
5575934	  767.3	  565.4	 5374.0	...
5575935	  767.3	  565.2	 5375.0	...
5575936	  767.4	  565.2	 5375.0	...
5575937	  767.5	  565.6	 5376.0	...
5575938	  767.5	  566.0	 5376.0	...
5575939	  767.5	  566.2	 5376.0	...
5575940	  767.4	  566.2	 5378.0	...
5575941	  767.3	  566.2	 5380.0	...
5575942	  767.3	  566.2	 5382.0	...
5575943	  767.3	  566.3	 5382.0	...
5575944	  767.4	  566.8	 5381.0	...
5575945	  767.5	  567.1	 5381.0	...
5575946	  767.6	  567.3	 5381.0	...
5575947	  767.6	  567.1	 5383.0	...
5575948	  767.6	  567.0	 5383.0	...
5575949	  767.8	  567.1	 5384.0	...
5575950	  768.0	  567.2	 5384.0	...
5575951	  768.1	  567.1	 5385.0	...
5575952	  767.8	  567.2	 5387.0	...
5575953	  767.4	  567.2	 5390.0	...
5575954	  767.0	  567.1	 5391.0	...
EFIX R   5575231	5575954	724	  782.2	  552.4	   5270
SSACC R  5575955
5575955	  766.4	  566.2	 5391.0	...
5575956	  765.4	  564.4	 5390.0	...
5575957	  763.7	  561.7	 5388.0	...
5575958	  762.3	  559.0	 5385.0	...
5575959	  760.7	  556.3	 5383.0	...
5575960	  759.4	  553.6	 5381.0	...
5575961	  757.6	  550.7	 5376.0	...
5575962	  755.7	  547.8	 5372.0	...
5575963	  754.3	  545.7	 5370.0	...
5575964	  752.8	  544.4	 5370.0	...
ESACC R  5575955	5575964	10	  766.4	  566.2	  752.8	  544.4	   0.55	     61
SFIX R   5575965
5575965	  751.9	  543.1	 5369.0	...
5575966	  751.1	  542.1	 5369.0	...
5575967	  751.0	  541.9	 5369.0	...
5575968	  751.4	  542.8	 5370.0	...
5575969	  752.4	  543.9	 5370.0	...
5575970	  753.8	  544.6	 5371.0	...
5575971	  755.2	  544.9	 5370.0	...
5575972	  756.4	  545.1	 5369.0	...
5575973	  757.9	  545.3	 5368.0	...
5575974	  759.8	  545.5	 5369.0	...
5575975	  761.7	  545.6	 5371.0	...
5575976	  763.4	  545.6	 5373.0	...
5575977	  765.1	  545.4	 5373.0	...
5575978	  766.7	  545.3	 5373.0	...
5575979	  767.6	  544.6	 5372.0	...
5575980	  768.0	  543.9	 5375.0	...
5575981	  768.2	  543.3	 5377.0	...
5575982	  768.3	  543.4	 5378.0	...
5575983	  768.1	  543.5	 5376.0	...
5575984	  767.7	  543.4	 5374.0	...
5575985	  767.0	  543.3	 5373.0	...
5575986	  766.3	  543.5	 5371.0	...
5575987	  765.5	  543.8	 5369.0	...
5575988	  765.0	  544.1	 5370.0	...
5575989	  764.5	  544.7	 5371.0	...
5575990	  764.1	  545.4	 5373.0	...
5575991	  763.7	  546.0	 5374.0	...
5575992	  763.5	  545.9	 5375.0	...
5575993	  763.7	  545.8	 5375.0	...
5575994	  763.9	  545.7	 5374.0	...
5575995	  764.1	  545.6	 5371.0	...
5575996	  764.1	  545.6	 5371.0	...
5575997	  764.2	  545.6	 5374.0	...
5575998	  764.2	  545.4	 5377.0	...
5575999	  764.2	  545.2	 5380.0	...
5576000	  764.1	  545.0	 5384.0	...
5576001	  764.0	  545.5	 5386.0	...
5576002	  764.1	  546.3	 5385.0	...
5576003	  764.1	  547.0	 5382.0	...
5576004	  764.2	  547.2	 5380.0	...
5576005	  764.1	  547.2	 5380.0	...
5576006	  764.0	  547.1	 5380.0	...
5576007	  763.6	  547.0	 5384.0	...
5576008	  763.3	  547.0	 5387.0	...
5576009	  763.0	  547.2	 5390.0	...
5576010	  763.0	  547.3	 5389.0	...
5576011	  762.8	  547.4	 5388.0	...
5576012	  762.7	  547.5	 5387.0	...
5576013	  762.6	  547.6	 5385.0	...
5576014	  762.6	  547.6	 5384.0	...
5576015	  762.6	  547.5	 5382.0	...
5576016	  762.5	  547.4	 5382.0	...
5576017	  762.7	  547.1	 5381.0	...
5576018	  763.0	  547.0	 5382.0	...
5576019	  763.4	  547.1	 5383.0	...
5576020	  763.4	  547.2	 5384.0	...
5576021	  763.4	  547.3	 5385.0	...
5576022	  763.5	  547.3	 5385.0	...
5576023	  763.5	  547.2	 5386.0	...
5576024	  763.5	  547.2	 5386.0	...
5576025	  763.5	  547.3	 5388.0	...
5576026	  763.5	  547.4	 5391.0	...
5576027	  763.5	  547.5	 5393.0	...
5576028	  763.4	  547.7	 5393.0	...
5576029	  763.4	  547.9	 5391.0	...
5576030	  763.5	  547.9	 5390.0	...
5576031	  763.5	  547.9	 5388.0	...
5576032	  763.3	  548.0	 5390.0	...
5576033	  763.1	  548.2	 5392.0	...
5576034	  762.6	  548.6	 5394.0	...
5576035	  762.2	  548.9	 5393.0	...
5576036	  761.7	  549.1	 5391.0	...
5576037	  761.3	  549.1	 5390.0	...
5576038	  760.9	  549.1	 5389.0	...
5576039	  760.5	  549.1	 5388.0	...
5576040	  760.4	  548.9	 5388.0	...
5576041	  760.5	  548.9	 5386.0	...
5576042	  760.5	  548.9	 5386.0	...
5576043	  760.6	  548.7	 5386.0	...
5576044	  760.8	  548.5	 5386.0	...
5576045	  761.1	  548.4	 5387.0	...
5576046	  761.4	  548.6	 5387.0	...
5576047	  761.9	  548.6	 5388.0	...
5576048	  762.2	  548.4	 5388.0	...
5576049	  762.4	  548.2	 5389.0	...
5576050	  762.4	  548.2	 5389.0	...
5576051	  762.4	  548.4	 5392.0	...
5576052	  762.6	  548.6	 5395.0	...
5576053	  762.7	  548.9	 5396.0	...
5576054	  762.6	  549.0	 5394.0	...
5576055	  762.6	  549.0	 5392.0	...
5576056	  762.6	  549.0	 5391.0	...
5576057	  762.6	  549.1	 5390.0	...
5576058	  762.5	  549.1	 5390.0	...
5576059	  762.2	  549.0	 5392.0	...
5576060	  762.0	  548.9	 5393.0	...
5576061	  761.7	  548.8	 5396.0	...
5576062	  761.4	  548.7	 5398.0	...
5576063	  761.0	  548.7	 5400.0	...
5576064	  760.7	  548.8	 5401.0	...
5576065	  760.7	  549.0	 5398.0	...
5576066	  760.4	  549.3	 5396.0	...
5576067	  760.1	  549.3	 5393.0	...
5576068	  759.8	  549.0	 5393.0	...
5576069	  759.6	  548.7	 5394.0	...
5576070	  759.4	  548.8	 5396.0	...
5576071	  759.2	  548.9	 5397.0	...
5576072	  759.1	  549.0	 5397.0	...
5576073	  759.1	  549.0	 5396.0	...
5576074	  759.3	  548.9	 5396.0	...
5576075	  759.6	  549.0	 5396.0	...
5576076	  760.0	  549.2	 5397.0	...
5576077	  760.1	  549.2	 5398.0	...
5576078	  760.1	  549.1	 5399.0	...
5576079	  760.2	  549.0	 5399.0	...
5576080	  760.1	  549.1	 5399.0	...
5576081	  760.1	  549.0	 5399.0	...
5576082	  760.0	  548.8	 5399.0	...
5576083	  760.0	  548.5	 5399.0	...
5576084	  760.1	  548.3	 5399.0	...
5576085	  760.2	  548.3	 5398.0	...
5576086	  760.3	  548.5	 5396.0	...
5576087	  760.5	  548.6	 5394.0	...
5576088	  760.8	  548.5	 5394.0	...
5576089	  761.3	  548.5	 5396.0	...
5576090	  761.5	  548.6	 5397.0	...
5576091	  761.7	  548.8	 5399.0	...
5576092	  761.8	  549.0	 5399.0	...
5576093	  761.9	  549.3	 5399.0	...
5576094	  762.1	  549.6	 5398.0	...
5576095	  761.8	  549.9	 5398.0	...
5576096	  761.5	  550.0	 5399.0	...
5576097	  761.1	  550.1	 5399.0	...
5576098	  761.1	  550.0	 5400.0	...
5576099	  761.1	  549.8	 5398.0	...
5576100	  761.2	  549.6	 5398.0	...
5576101	  761.4	  549.5	 5398.0	...
5576102	  761.4	  549.4	 5398.0	...
5576103	  761.5	  549.5	 5399.0	...
5576104	  761.6	  549.6	 5399.0	...
5576105	  761.3	  549.8	 5401.0	...
5576106	  761.1	  549.8	 5403.0	...
5576107	  760.9	  549.8	 5406.0	...
5576108	  761.0	  549.5	 5406.0	...
5576109	  761.0	  549.2	 5405.0	...
5576110	  760.8	  549.3	 5405.0	...
5576111	  760.5	  549.7	 5404.0	...
5576112	  760.2	  550.0	 5405.0	...
5576113	  760.1	  549.9	 5405.0	...
5576114	  760.1	  549.7	 5405.0	...
5576115	  760.1	  549.6	 5406.0	...
5576116	  760.0	  549.6	 5407.0	...
5576117	  760.0	  549.7	 5405.0	...
5576118	  760.0	  549.8	 5403.0	...
5576119	  760.0	  550.0	 5402.0	...
5576120	  760.0	  550.2	 5406.0	...
5576121	  759.9	  550.5	 5410.0	...
5576122	  759.9	  550.7	 5412.0	...
5576123	  760.0	  550.9	 5412.0	...
5576124	  760.0	  551.1	 5412.0	...
5576125	  760.0	  551.2	 5410.0	...
5576126	  759.8	  551.3	 5409.0	...
5576127	  759.6	  550.9	 5410.0	...
5576128	  759.7	  550.4	 5411.0	...
5576129	  760.0	  550.1	 5413.0	...
5576130	  760.1	  550.1	 5413.0	...
5576131	  759.6	  550.1	 5413.0	...
5576132	  759.2	  549.9	 5411.0	...
5576133	  759.1	  549.8	 5409.0	...
5576134	  759.2	  549.8	 5408.0	...
5576135	  759.4	  549.8	 5410.0	...
5576136	  759.5	  549.9	 5413.0	...
5576137	  759.7	  550.0	 5416.0	...
5576138	  760.0	  550.5	 5416.0	...
5576139	  760.2	  551.0	 5417.0	...
5576140	  760.3	  551.5	 5417.0	...
5576141	  760.2	  551.4	 5417.0	...
5576142	  760.1	  551.2	 5416.0	...
5576143	  760.0	  551.0	 5416.0	...
5576144	  760.1	  550.8	 5416.0	...
5576145	  759.9	  550.9	 5416.0	...
5576146	  759.8	  550.9	 5416.0	...
5576147	  759.6	  550.8	 5416.0	...
5576148	  759.6	  550.6	 5418.0	...
5576149	  759.6	  550.3	 5419.0	...
5576150	  759.6	  550.3	 5419.0	...
5576151	  759.9	  550.4	 5418.0	...
5576152	  760.2	  551.0	 5418.0	...
5576153	  760.3	  551.6	 5418.0	...
5576154	  760.2	  551.9	 5418.0	...
5576155	  760.1	  551.8	 5416.0	...
5576156	  760.0	  551.7	 5414.0	...
5576157	  759.9	  551.2	 5415.0	...
5576158	  760.1	  550.6	 5418.0	...
5576159	  760.3	  550.1	 5421.0	...
5576160	  760.6	  550.1	 5422.0	...
5576161	  760.6	  550.2	 5422.0	...
5576162	  760.5	  550.2	 5422.0	...
5576163	  760.5	  550.6	 5422.0	...
5576164	  760.6	  551.0	 5422.0	...
5576165	  760.6	  551.4	 5423.0	...
5576166	  760.3	  551.8	 5424.0	...
5576167	  759.9	  552.2	 5424.0	...
5576168	  759.6	  552.3	 5424.0	...
5576169	  759.5	  552.0	 5423.0	...
5576170	  759.4	  551.7	 5422.0	...
5576171	  759.3	  551.5	 5422.0	...
5576172	  759.4	  551.3	 5423.0	...
5576173	  759.5	  551.0	 5423.0	...
5576174	  759.7	  551.2	 5427.0	...
5576175	  759.8	  551.4	 5432.0	...
5576176	  759.8	  551.6	 5434.0	...
5576177	  759.9	  551.6	 5432.0	...
MSG	5576178 0000 _ Number Off
5576178	  759.9	  551.6	 5431.0	...
5576179	  760.0	  551.5	 5431.0	...
5576180	  759.9	  551.4	 5430.0	...
5576181	  759.9	  551.4	 5429.0	...
5576182	  760.0	  551.4	 5429.0	...
5576183	  760.0	  551.4	 5430.0	...
5576184	  760.0	  551.5	 5430.0	...
5576185	  760.0	  551.5	 5430.0	...
5576186	  760.0	  551.5	 5430.0	...
5576187	  760.1	  551.7	 5432.0	...
5576188	  760.0	  551.9	 5432.0	...
5576189	  760.0	  552.0	 5433.0	...
5576190	  760.0	  551.9	 5433.0	...
5576191	  760.2	  552.0	 5433.0	...
5576192	  760.3	  552.2	 5433.0	...
5576193	  760.3	  552.3	 5434.0	...
5576194	  760.3	  552.3	 5436.0	...
5576195	  760.3	  552.2	 5439.0	...
5576196	  760.3	  552.2	 5439.0	...
5576197	  760.2	  552.0	 5439.0	...
5576198	  760.2	  551.9	 5440.0	...
5576199	  760.2	  552.2	 5441.0	...
5576200	  760.1	  552.5	 5442.0	...
5576201	  759.8	  552.4	 5442.0	...
5576202	  759.6	  552.0	 5443.0	...
5576203	  759.5	  551.4	 5442.0	...
5576204	  759.6	  551.2	 5442.0	...
5576205	  760.5	  550.7	 5442.0	...
5576206	  761.2	  550.4	 5442.0	...
5576207	  762.0	  549.9	 5442.0	...
5576208	  762.8	  549.6	 5443.0	...
5576209	  763.7	  549.7	 5443.0	...
5576210	  764.6	  549.9	 5442.0	...
5576211	  765.0	  550.3	 5442.0	...
5576212	  765.2	  550.3	 5442.0	...
5576213	  765.1	  550.3	 5442.0	...
5576214	  764.8	  550.4	 5442.0	...
5576215	  764.4	  550.5	 5442.0	...
5576216	  764.2	  550.6	 5444.0	...
5576217	  764.1	  550.6	 5447.0	...
5576218	  764.1	  550.4	 5449.0	...
5576219	  764.1	  550.2	 5450.0	...
5576220	  763.9	  550.2	 5452.0	...
5576221	  763.6	  550.0	 5453.0	...
5576222	  763.3	  549.4	 5453.0	...
5576223	  763.3	  548.7	 5452.0	...
5576224	  763.2	  548.3	 5451.0	...
5576225	  763.2	  548.1	 5450.0	...
5576226	  763.3	  548.1	 5451.0	...
5576227	  763.3	  548.2	 5451.0	...
5576228	  763.2	  548.3	 5451.0	...
5576229	  763.0	  548.4	 5451.0	...
5576230	  762.9	  548.7	 5452.0	...
5576231	  763.0	  548.9	 5454.0	...
5576232	  763.0	  549.2	 5455.0	...
5576233	  763.0	  549.5	 5456.0	...
5576234	  762.9	  549.7	 5457.0	...
5576235	  762.9	  549.9	 5457.0	...
5576236	  762.9	  549.9	 5457.0	...
5576237	  762.9	  550.0	 5457.0	...
5576238	  762.8	  550.1	 5457.0	...
5576239	  763.1	  550.1	 5458.0	...
5576240	  763.4	  550.1	 5459.0	...
5576241	  763.7	  550.3	 5460.0	...
5576242	  763.6	  550.5	 5460.0	...
5576243	  763.4	  550.7	 5460.0	...
5576244	  763.2	  550.8	 5461.0	...
5576245	  763.0	  551.0	 5464.0	...
5576246	  762.6	  550.9	 5468.0	...
5576247	  762.3	  550.7	 5471.0	...
5576248	  762.3	  550.5	 5471.0	...
5576249	  762.4	  550.5	 5471.0	...
5576250	  762.6	  550.5	 5472.0	...
5576251	  762.6	  550.3	 5472.0	...
5576252	  762.6	  550.4	 5473.0	...
5576253	  762.8	  550.5	 5474.0	...
5576254	  762.9	  550.7	 5474.0	...
5576255	  762.9	  550.8	 5476.0	...
5576256	  763.0	  551.0	 5477.0	...
5576257	  763.1	  551.2	 5479.0	...
5576258	  763.2	  551.1	 5479.0	...
5576259	  763.1	  550.9	 5481.0	...
5576260	  763.1	  550.7	 5483.0	...
5576261	  763.2	  550.6	 5486.0	...
5576262	  763.3	  550.6	 5486.0	...
5576263	  763.4	  550.8	 5486.0	...
5576264	  763.4	  551.0	 5485.0	...
5576265	  763.5	  551.1	 5484.0	...
5576266	  763.2	  551.1	 5483.0	...
5576267	  762.9	  551.1	 5481.0	...
5576268	  762.6	  551.1	 5485.0	...
5576269	  762.4	  551.0	 5490.0	...
5576270	  762.2	  551.2	 5494.0	...
5576271	  762.0	  551.4	 5494.0	...
5576272	  762.1	  551.4	 5490.0	...
5576273	  762.5	  551.5	 5487.0	...
5576274	  762.9	  551.7	 5485.0	...
5576275	  763.2	  551.9	 5490.0	...
5576276	  763.2	  551.8	 5494.0	...
5576277	  763.1	  551.6	 5497.0	...
5576278	  763.1	  551.5	 5497.0	...
5576279	  763.1	  551.5	 5498.0	...
5576280	  763.0	  551.4	 5498.0	...
5576281	  762.9	  551.4	 5498.0	...
5576282	  762.8	  551.3	 5496.0	...
5576283	  762.7	  551.3	 5495.0	...
5576284	  763.0	  551.1	 5493.0	...
5576285	  763.4	  551.0	 5495.0	...
5576286	  763.5	  551.0	 5496.0	...
5576287	  763.3	  551.0	 5497.0	...
5576288	  763.1	  551.0	 5498.0	...
5576289	  763.1	  550.9	 5498.0	...
5576290	  763.2	  551.1	 5499.0	...
5576291	  763.1	  551.2	 5500.0	...
5576292	  763.0	  551.4	 5502.0	...
5576293	  763.0	  551.4	 5503.0	...
5576294	  763.1	  551.4	 5505.0	...
5576295	  763.5	  551.4	 5505.0	...
5576296	  763.7	  551.3	 5506.0	...
5576297	  763.7	  551.2	 5508.0	...
5576298	  763.5	  551.2	 5509.0	...
5576299	  763.3	  551.2	 5510.0	...
5576300	  763.3	  551.3	 5511.0	...
5576301	  763.3	  551.5	 5511.0	...
5576302	  763.3	  551.6	 5511.0	...
5576303	  763.3	  551.6	 5510.0	...
5576304	  763.3	  551.6	 5510.0	...
5576305	  763.3	  551.5	 5510.0	...
5576306	  763.2	  551.3	 5512.0	...
5576307	  763.0	  551.2	 5513.0	...
5576308	  762.8	  551.1	 5513.0	...
5576309	  762.6	  551.4	 5512.0	...
5576310	  762.6	  551.7	 5511.0	...
5576311	  762.6	  551.9	 5512.0	...
5576312	  762.5	  552.0	 5514.0	...
5576313	  762.7	  552.0	 5517.0	...
5576314	  763.0	  552.0	 5518.0	...
5576315	  763.3	  552.0	 5518.0	...
5576316	  763.3	  552.0	 5517.0	...
5576317	  763.5	  552.1	 5517.0	...
5576318	  763.6	  552.2	 5517.0	...
5576319	  763.7	  552.2	 5517.0	...
5576320	  763.6	  552.0	 5520.0	...
5576321	  763.5	  551.9	 5521.0	...
5576322	  763.4	  551.4	 5523.0	...
5576323	  763.5	  551.1	 5523.0	...
5576324	  763.6	  550.8	 5522.0	...
5576325	  763.7	  550.9	 5522.0	...
5576326	  763.8	  550.9	 5522.0	...
5576327	  763.5	  550.7	 5522.0	...
5576328	  763.3	  550.5	 5525.0	...
5576329	  763.1	  550.7	 5529.0	...
5576330	  763.3	  551.2	 5532.0	...
5576331	  763.4	  551.7	 5532.0	...
5576332	  763.6	  551.8	 5531.0	...
5576333	  763.7	  551.9	 5532.0	...
5576334	  763.8	  552.0	 5534.0	...
5576335	  763.9	  552.0	 5537.0	...
5576336	  764.0	  552.0	 5537.0	...
5576337	  764.1	  552.3	 5539.0	...
5576338	  764.3	  552.6	 5540.0	...
5576339	  764.5	  552.8	 5540.0	...
5576340	  764.6	  552.8	 5540.0	...
5576341	  764.5	  552.6	 5539.0	...
5576342	  764.7	  552.5	 5539.0	...
5576343	  764.8	  552.4	 5538.0	...
5576344	  765.0	  552.8	 5538.0	...
5576345	  765.1	  553.3	 5540.0	...
5576346	  764.8	  553.9	 5543.0	...
5576347	  764.4	  554.3	 5547.0	...
5576348	  764.1	  554.5	 5549.0	...
5576349	  764.1	  554.7	 5550.0	...
5576350	  764.1	  554.5	 5550.0	...
5576351	  764.2	  554.3	 5553.0	...
5576352	  764.1	  554.1	 5556.0	...
5576353	  764.1	  554.2	 5558.0	...
5576354	  764.0	  554.3	 5559.0	...
5576355	  763.9	  554.4	 5560.0	...
5576356	  763.9	  554.4	 5561.0	...
5576357	  763.8	  554.5	 5563.0	...
5576358	  763.8	  554.6	 5565.0	...
5576359	  763.9	  554.6	 5565.0	...
5576360	  764.0	  554.6	 5565.0	...
5576361	  764.0	  554.4	 5564.0	...
5576362	  764.0	  554.3	 5565.0	...
5576363	  764.0	  554.2	 5566.0	...
5576364	  764.0	  554.0	 5566.0	...
5576365	  764.0	  553.8	 5566.0	...
5576366	  763.9	  553.7	 5566.0	...
5576367	  763.9	  553.5	 5565.0	...
5576368	  763.9	  553.5	 5565.0	...
5576369	  764.2	  553.3	 5567.0	...
5576370	  764.4	  553.0	 5571.0	...
5576371	  764.7	  552.9	 5576.0	...
5576372	  764.7	  553.0	 5579.0	...
5576373	  764.9	  553.1	 5579.0	...
5576374	  765.1	  553.2	 5578.0	...
5576375	  765.2	  553.3	 5577.0	...
5576376	  765.1	  553.5	 5577.0	...
5576377	  764.8	  553.2	 5577.0	...
5576378	  764.5	  552.9	 5576.0	...
5576379	  764.3	  552.5	 5577.0	...
5576380	  764.2	  552.4	 5580.0	...
5576381	  764.2	  552.4	 5582.0	...
5576382	  764.2	  552.4	 5583.0	...
5576383	  764.1	  552.5	 5584.0	...
5576384	  764.1	  552.6	 5584.0	...
5576385	  764.1	  552.6	 5584.0	...
5576386	  764.1	  552.6	 5585.0	...
5576387	  764.1	  552.6	 5586.0	...
5576388	  764.1	  552.7	 5588.0	...
5576389	  764.0	  552.4	 5585.0	...
5576390	  763.8	  552.2	 5583.0	...
5576391	  763.6	  552.2	 5582.0	...
MSG	5576392 0000 _ Number On
5576392	  763.2	  552.5	 5584.0	...
5576393	  763.0	  552.6	 5588.0	...
5576394	  762.8	  552.5	 5590.0	...
5576395	  762.8	  552.4	 5591.0	...
5576396	  763.0	  552.6	 5591.0	...
5576397	  763.2	  553.0	 5589.0	...
5576398	  763.4	  553.4	 5588.0	...
5576399	  763.4	  553.7	 5589.0	...
5576400	  763.6	  553.8	 5593.0	...
5576401	  763.8	  553.9	 5596.0	...
5576402	  764.0	  554.1	 5597.0	...
5576403	  764.0	  554.4	 5598.0	...
5576404	  764.0	  554.7	 5600.0	...
5576405	  764.1	  554.8	 5600.0	...
5576406	  764.0	  554.7	 5601.0	...
5576407	  763.9	  554.6	 5602.0	...
5576408	  763.7	  554.5	 5603.0	...
5576409	  763.7	  554.5	 5603.0	...
5576410	  763.6	  554.1	 5604.0	...
5576411	  763.6	  553.7	 5604.0	...
5576412	  763.6	  553.3	 5604.0	...
5576413	  763.6	  553.3	 5604.0	...
5576414	  763.5	  553.2	 5609.0	...
5576415	  763.4	  553.0	 5613.0	...
5576416	  763.4	  552.9	 5617.0	...
5576417	  763.5	  552.8	 5617.0	...
5576418	  763.6	  552.9	 5617.0	...
5576419	  763.6	  553.0	 5618.0	...
5576420	  763.5	  553.1	 5618.0	...
5576421	  763.4	  553.1	 5618.0	...
5576422	  763.2	  553.1	 5619.0	...
5576423	  763.4	  552.8	 5620.0	...
5576424	  763.7	  552.6	 5622.0	...
5576425	  764.0	  552.3	 5622.0	...
5576426	  764.0	  552.2	 5621.0	...
5576427	  764.0	  552.1	 5621.0	...
5576428	  763.9	  552.1	 5621.0	...
5576429	  763.7	  552.1	 5621.0	...
5576430	  763.7	  552.0	 5621.0	...
5576431	  763.6	  552.4	 5621.0	...
5576432	  763.6	  552.7	 5621.0	...
5576433	  763.5	  553.0	 5622.0	...
5576434	  763.5	  553.2	 5623.0	...
5576435	  763.5	  553.3	 5625.0	...
5576436	  763.5	  553.3	 5627.0	...
5576437	  763.2	  553.1	 5630.0	...
5576438	  762.9	  553.0	 5632.0	...
5576439	  762.8	  553.0	 5634.0	...
5576440	  763.0	  552.9	 5635.0	...
5576441	  763.1	  552.8	 5636.0	...
5576442	  763.1	  552.4	 5637.0	...
5576443	  762.8	  552.1	 5637.0	...
5576444	  762.5	  551.8	 5637.0	...
5576445	  762.3	  551.9	 5637.0	...
5576446	  762.3	  551.9	 5636.0	...
5576447	  762.4	  552.1	 5637.0	...
5576448	  762.4	  552.1	 5637.0	...
5576449	  762.4	  552.1	 5637.0	...
5576450	  762.3	  551.9	 5638.0	...
5576451	  762.3	  552.0	 5640.0	...
5576452	  762.4	  552.3	 5643.0	...
5576453	  762.5	  552.6	 5644.0	...
5576454	  762.5	  552.6	 5645.0	...
5576455	  762.8	  552.7	 5645.0	...
5576456	  763.1	  552.6	 5646.0	...
5576457	  763.3	  552.6	 5648.0	...
5576458	  763.1	  552.7	 5650.0	...
5576459	  762.9	  552.4	 5650.0	...
5576460	  762.8	  552.1	 5650.0	...
5576461	  762.4	  552.0	 5652.0	...
5576462	  762.1	  552.4	 5654.0	...
5576463	  761.8	  552.8	 5657.0	...
5576464	  761.8	  553.3	 5658.0	...
5576465	  761.7	  553.7	 5659.0	...
5576466	  761.8	  553.6	 5660.0	...
5576467	  761.8	  553.3	 5660.0	...
5576468	  761.9	  553.0	 5661.0	...
5576469	  761.8	  553.1	 5661.0	...
5576470	  762.0	  553.0	 5662.0	...
5576471	  762.1	  552.9	 5666.0	...
5576472	  762.3	  553.2	 5669.0	...
5576473	  762.4	  553.5	 5671.0	...
5576474	  762.4	  553.4	 5671.0	...
5576475	  762.3	  553.0	 5671.0	...
5576476	  762.0	  552.8	 5670.0	...
5576477	  761.8	  552.9	 5668.0	...
5576478	  761.6	  553.0	 5667.0	...
5576479	  761.6	  553.0	 5667.0	...
5576480	  761.6	  553.1	 5667.0	...
5576481	  761.5	  553.0	 5667.0	...
5576482	  761.6	  552.8	 5670.0	...
5576483	  761.5	  552.7	 5670.0	...
5576484	  761.5	  552.8	 5671.0	...
5576485	  761.4	  553.0	 5671.0	...
5576486	  761.3	  553.3	 5671.0	...
5576487	  761.0	  553.4	 5671.0	...
5576488	  760.7	  553.5	 5672.0	...
5576489	  760.5	  553.7	 5673.0	...
5576490	  760.6	  553.8	 5674.0	...
5576491	  760.7	  553.8	 5674.0	...
5576492	  760.7	  553.8	 5672.0	...
5576493	  760.7	  553.7	 5671.0	...
5576494	  760.7	  553.6	 5670.0	...
5576495	  760.8	  553.5	 5669.0	...
5576496	  761.0	  553.6	 5668.0	...
5576497	  760.9	  553.7	 5671.0	...
5576498	  760.7	  553.7	 5674.0	...
5576499	  760.9	  553.7	 5677.0	...
5576500	  761.2	  553.6	 5678.0	...
5576501	  761.5	  553.5	 5678.0	...
5576502	  761.5	  553.5	 5678.0	...
5576503	  761.5	  553.7	 5677.0	...
5576504	  761.5	  553.9	 5676.0	...
5576505	  761.5	  554.0	 5677.0	...
5576506	  761.5	  553.9	 5677.0	...
5576507	  761.4	  554.0	 5678.0	...
5576508	  761.3	  554.1	 5678.0	...
5576509	  761.3	  554.2	 5680.0	...
5576510	  761.2	  554.2	 5682.0	...
5576511	  761.1	  554.3	 5683.0	...
5576512	  760.9	  554.4	 5682.0	...
5576513	  760.8	  554.5	 5680.0	...
5576514	  760.8	  554.6	 5680.0	...
5576515	  760.8	  554.4	 5679.0	...
5576516	  760.8	  554.1	 5679.0	...
5576517	  761.0	  553.8	 5679.0	...
5576518	  761.3	  553.6	 5679.0	...
5576519	  761.6	  553.4	 5679.0	...
5576520	  761.5	  553.2	 5680.0	...
5576521	  761.4	  553.2	 5679.0	...
5576522	  761.2	  553.3	 5679.0	...
5576523	  761.1	  553.3	 5679.0	...
5576524	  761.1	  553.2	 5679.0	...
5576525	  761.0	  553.2	 5680.0	...
5576526	  761.1	  553.5	 5682.0	...
5576527	  761.1	  553.7	 5684.0	...
5576528	  761.2	  553.7	 5685.0	...
5576529	  761.3	  553.9	 5688.0	...
5576530	  761.4	  554.1	 5690.0	...
5576531	  761.4	  554.2	 5691.0	...
5576532	  761.5	  554.1	 5690.0	...
5576533	  761.6	  553.6	 5689.0	...
5576534	  761.5	  553.0	 5689.0	...
5576535	  761.1	  552.5	 5689.0	...
5576536	  760.8	  552.4	 5689.0	...
5576537	  760.7	  552.4	 5688.0	...
5576538	  760.7	  552.4	 5687.0	...
5576539	  760.7	  552.6	 5688.0	...
5576540	  760.7	  552.8	 5689.0	...
5576541	  760.7	  553.0	 5690.0	...
5576542	  760.6	  553.0	 5690.0	...
5576543	  760.4	  553.1	 5690.0	...
5576544	  760.2	  553.2	 5690.0	...
5576545	  760.1	  553.3	 5690.0	...
5576546	  760.2	  553.4	 5689.0	...
5576547	  760.1	  553.2	 5689.0	...
5576548	  759.9	  552.6	 5692.0	...
5576549	  759.8	  552.1	 5696.0	...
5576550	  759.8	  551.9	 5700.0	...
5576551	  759.9	  552.0	 5699.0	...
5576552	  759.9	  552.1	 5698.0	...
5576553	  760.0	  552.3	 5700.0	...
5576554	  760.0	  552.5	 5700.0	...
5576555	  759.9	  552.8	 5701.0	...
5576556	  760.0	  552.9	 5700.0	...
5576557	  760.1	  552.8	 5700.0	...
5576558	  760.3	  552.7	 5700.0	...
5576559	  760.4	  552.8	 5700.0	...
5576560	  760.4	  553.0	 5699.0	...
5576561	  760.3	  553.2	 5698.0	...
5576562	  760.1	  553.2	 5697.0	...
5576563	  760.0	  553.2	 5700.0	...
5576564	  760.0	  553.2	 5703.0	...
5576565	  759.9	  553.2	 5705.0	...
5576566	  759.9	  553.3	 5703.0	...
5576567	  759.9	  553.4	 5701.0	...
5576568	  759.9	  553.3	 5701.0	...
5576569	  760.0	  553.2	 5700.0	...
5576570	  760.0	  553.1	 5701.0	...
5576571	  760.0	  553.1	 5702.0	...
5576572	  760.0	  553.0	 5704.0	...
5576573	  760.0	  552.8	 5705.0	...
5576574	  760.0	  552.6	 5705.0	...
5576575	  760.0	  552.7	 5705.0	...
5576576	  760.0	  552.7	 5704.0	...
5576577	  760.0	  552.7	 5704.0	...
5576578	  760.0	  552.8	 5703.0	...
5576579	  760.0	  552.8	 5703.0	...
5576580	  759.9	  553.2	 5703.0	...
5576581	  759.9	  553.7	 5703.0	...
5576582	  760.0	  553.8	 5705.0	...
5576583	  760.0	  553.5	 5706.0	...
5576584	  760.0	  553.3	 5707.0	...
5576585	  759.8	  553.4	 5706.0	...
5576586	  759.7	  553.4	 5705.0	...
5576587	  759.5	  553.4	 5705.0	...
5576588	  759.3	  553.4	 5703.0	...
5576589	  759.1	  553.5	 5702.0	...
5576590	  759.1	  553.3	 5701.0	...
5576591	  759.1	  552.9	 5701.0	...
5576592	  759.2	  552.6	 5702.0	...
5576593	  759.5	  552.8	 5703.0	...
5576594	  759.6	  553.1	 5703.0	...
5576595	  759.5	  553.3	 5703.0	...
5576596	  759.4	  553.6	 5704.0	...
5576597	  759.2	  553.7	 5705.0	...
5576598	  759.2	  553.9	 5707.0	...
5576599	  759.3	  554.1	 5708.0	...
5576600	  759.3	  554.1	 5709.0	...
5576601	  759.2	  553.9	 5710.0	...
5576602	  759.1	  553.8	 5711.0	...
5576603	  758.8	  553.9	 5714.0	...
5576604	  758.5	  554.0	 5716.0	...
5576605	  758.3	  554.0	 5717.0	...
5576606	  758.2	  553.9	 5717.0	...
5576607	  758.0	  553.3	 5716.0	...
5576608	  757.9	  552.4	 5716.0	...
5576609	  757.9	  551.5	 5715.0	...
5576610	  758.0	  551.2	 5715.0	...
5576611	  758.1	  550.8	 5714.0	...
5576612	  758.1	  550.4	 5714.0	...
5576613	  758.5	  549.8	 5713.0	...
5576614	  758.9	  549.6	 5713.0	...
5576615	  759.4	  549.2	 5713.0	...
5576616	  759.9	  548.9	 5714.0	...
5576617	  760.2	  548.5	 5714.0	...
5576618	  760.8	  548.0	 5714.0	...
5576619	  761.2	  547.7	 5718.0	...
5576620	  762.0	  547.2	 5722.0	...
5576621	  762.6	  547.2	 5723.0	...
5576622	  763.0	  547.1	 5720.0	...
5576623	  763.0	  547.1	 5716.0	...
5576624	  763.0	  546.8	 5715.0	...
5576625	  762.9	  546.4	 5715.0	...
5576626	  762.4	  546.7	 5716.0	...
5576627	  761.9	  547.2	 5717.0	...
5576628	  761.5	  547.8	 5717.0	...
5576629	  761.1	  548.0	 5717.0	...
5576630	  760.7	  548.4	 5717.0	...
5576631	  760.3	  548.7	 5719.0	...
5576632	  760.2	  548.8	 5720.0	...
5576633	  760.2	  548.7	 5722.0	...
5576634	  760.3	  548.6	 5723.0	...
5576635	  760.1	  548.6	 5724.0	...
5576636	  759.8	  548.6	 5725.0	...
5576637	  759.6	  548.7	 5725.0	...
5576638	  759.7	  548.7	 5725.0	...
5576639	  759.7	  548.7	 5724.0	...
5576640	  759.7	  548.7	 5723.0	...
5576641	  759.6	  548.7	 5723.0	...
5576642	  759.6	  548.7	 5724.0	...
5576643	  759.7	  548.7	 5724.0	...
5576644	  759.8	  548.9	 5725.0	...
5576645	  759.9	  549.0	 5725.0	...
5576646	  760.0	  549.2	 5725.0	...
5576647	  760.0	  549.2	 5725.0	...
5576648	  760.1	  549.3	 5727.0	...
5576649	  760.1	  549.3	 5729.0	...
5576650	  760.2	  549.3	 5731.0	...
5576651	  760.2	  549.2	 5734.0	...
5576652	  760.3	  549.2	 5736.0	...
5576653	  760.4	  549.3	 5738.0	...
5576654	  760.6	  549.5	 5738.0	...
5576655	  760.8	  549.6	 5738.0	...
5576656	  760.9	  549.6	 5739.0	...
5576657	  760.9	  549.6	 5740.0	...
5576658	  760.9	  549.5	 5740.0	...
5576659	  760.9	  549.5	 5743.0	...
5576660	  761.0	  549.5	 5745.0	...
5576661	  760.7	  549.5	 5743.0	...
5576662	  760.4	  549.5	 5741.0	...
5576663	  760.2	  549.7	 5739.0	...
5576664	  760.2	  549.9	 5739.0	...
5576665	  760.2	  550.1	 5739.0	...
5576666	  760.1	  550.3	 5737.0	...
5576667	  760.1	  550.6	 5736.0	...
5576668	  760.0	  550.8	 5734.0	...
5576669	  760.0	  550.7	 5733.0	...
5576670	  759.9	  550.3	 5733.0	...
5576671	  759.9	  549.9	 5733.0	...
5576672	  759.8	  549.5	 5734.0	...
5576673	  759.5	  549.5	 5736.0	...
5576674	  759.2	  549.4	 5737.0	...
5576675	  758.8	  549.7	 5736.0	...
5576676	  758.6	  550.0	 5736.0	...
5576677	  758.4	  550.3	 5737.0	...
5576678	  758.5	  550.1	 5739.0	...
5576679	  758.6	  550.1	 5741.0	...
5576680	  758.7	  550.0	 5742.0	...
5576681	  758.6	  550.1	 5742.0	...
5576682	  758.5	  549.9	 5741.0	...
5576683	  758.6	  549.9	 5739.0	...
5576684	  758.7	  550.0	 5738.0	...
5576685	  758.7	  550.0	 5736.0	...
5576686	  758.5	  549.9	 5736.0	...
5576687	  758.4	  549.9	 5735.0	...
5576688	  758.2	  549.9	 5733.0	...
5576689	  757.8	  549.7	 5733.0	...
5576690	  757.3	  549.2	 5732.0	...
5576691	  756.9	  548.7	 5732.0	...
5576692	  756.7	  548.5	 5732.0	...
MSG	5576693 0000 _ Number Off
5576693	  756.4	  548.7	 5734.0	...
5576694	  756.4	  548.7	 5736.0	...
5576695	  756.6	  548.8	 5739.0	...
5576696	  756.8	  549.0	 5740.0	...
5576697	  756.8	  549.2	 5740.0	...
5576698	  757.0	  549.3	 5740.0	...
5576699	  757.1	  549.3	 5740.0	...
5576700	  757.2	  549.2	 5741.0	...
5576701	  757.2	  549.2	 5741.0	...
5576702	  757.1	  549.1	 5742.0	...
5576703	  757.3	  549.1	 5739.0	...
5576704	  757.4	  549.0	 5737.0	...
5576705	  757.5	  549.0	 5734.0	...
5576706	  757.4	  549.1	 5734.0	...
5576707	  757.4	  548.9	 5734.0	...
5576708	  757.3	  548.7	 5735.0	...
5576709	  757.2	  548.5	 5736.0	...
5576710	  757.1	  548.5	 5737.0	...
5576711	  756.9	  548.5	 5738.0	...
5576712	  756.8	  548.6	 5739.0	...
5576713	  756.8	  549.0	 5739.0	...
5576714	  756.8	  549.3	 5738.0	...
5576715	  756.8	  549.4	 5737.0	...
5576716	  756.8	  549.4	 5736.0	...
5576717	  756.7	  549.3	 5736.0	...
5576718	  756.7	  549.2	 5737.0	...
5576719	  756.7	  549.2	 5739.0	...
5576720	  756.7	  549.3	 5742.0	...
5576721	  756.6	  549.4	 5744.0	...
5576722	  756.4	  549.5	 5743.0	...
5576723	  756.5	  549.5	 5740.0	...
5576724	  756.7	  549.4	 5737.0	...
5576725	  756.8	  549.5	 5736.0	...
5576726	  756.7	  549.6	 5734.0	...
5576727	  756.6	  549.7	 5733.0	...
5576728	  756.7	  549.8	 5732.0	...
5576729	  756.8	  549.8	 5734.0	...
5576730	  756.8	  549.7	 5735.0	...
5576731	  756.8	  549.6	 5736.0	...
5576732	  756.7	  549.9	 5736.0	...
5576733	  756.6	  550.2	 5737.0	...
5576734	  756.5	  550.4	 5738.0	...
5576735	  756.7	  550.2	 5740.0	...
5576736	  756.9	  550.2	 5741.0	...
5576737	  757.1	  550.3	 5742.0	...
5576738	  757.0	  550.5	 5741.0	...
5576739	  756.9	  550.2	 5741.0	...
5576740	  757.2	  549.9	 5741.0	...
5576741	  757.4	  549.5	 5742.0	...
5576742	  757.6	  549.4	 5743.0	...
5576743	  757.6	  549.7	 5743.0	...
5576744	  757.6	  550.0	 5743.0	...
5576745	  757.7	  550.2	 5744.0	...
5576746	  757.7	  550.1	 5746.0	...
5576747	  757.7	  549.9	 5747.0	...
5576748	  757.8	  550.1	 5747.0	...
5576749	  757.8	  550.2	 5745.0	...
5576750	  757.8	  550.2	 5744.0	...
5576751	  757.7	  550.0	 5742.0	...
5576752	  757.4	  549.7	 5742.0	...
5576753	  757.1	  549.6	 5742.0	...
5576754	  757.0	  549.5	 5743.0	...
5576755	  757.0	  549.6	 5744.0	...
5576756	  757.0	  549.6	 5746.0	...
5576757	  756.9	  549.7	 5746.0	...
5576758	  756.8	  549.6	 5747.0	...
5576759	  756.8	  549.6	 5747.0	...
5576760	  756.8	  549.7	 5747.0	...
5576761	  756.9	  549.8	 5746.0	...
5576762	  756.9	  549.5	 5745.0	...
5576763	  757.0	  549.1	 5743.0	...
5576764	  757.2	  548.7	 5742.0	...
5576765	  757.4	  548.8	 5741.0	...
5576766	  757.5	  548.8	 5741.0	...
5576767	  757.5	  548.7	 5741.0	...
5576768	  757.3	  548.6	 5742.0	...
5576769	  757.0	  548.6	 5742.0	...
5576770	  756.8	  548.8	 5742.0	...
5576771	  756.8	  549.0	 5742.0	...
5576772	  756.9	  549.0	 5741.0	...
5576773	  756.8	  548.9	 5741.0	...
5576774	  756.8	  548.7	 5743.0	...
5576775	  756.8	  548.7	 5745.0	...
5576776	  756.8	  548.7	 5748.0	...
5576777	  756.9	  548.6	 5749.0	...
5576778	  756.9	  548.6	 5749.0	...
5576779	  756.9	  548.3	 5748.0	...
5576780	  756.8	  548.0	 5747.0	...
5576781	  756.6	  547.6	 5747.0	...
5576782	  756.5	  547.5	 5747.0	...
5576783	  756.5	  547.6	 5745.0	...
5576784	  756.4	  547.7	 5744.0	...
5576785	  756.4	  547.9	 5743.0	...
5576786	  756.6	  547.9	 5743.0	...
5576787	  756.8	  547.9	 5743.0	...
5576788	  756.9	  547.9	 5743.0	...
5576789	  756.8	  548.0	 5743.0	...
5576790	  756.7	  548.1	 5746.0	...
5576791	  756.6	  548.0	 5748.0	...
5576792	  756.5	  547.9	 5750.0	...
5576793	  756.5	  547.8	 5751.0	...
5576794	  756.6	  547.7	 5751.0	...
5576795	  756.7	  547.6	 5752.0	...
5576796	  756.7	  547.5	 5754.0	...
5576797	  756.8	  547.5	 5756.0	...
5576798	  756.9	  547.6	 5756.0	...
5576799	  757.0	  547.5	 5756.0	...
5576800	  757.0	  547.6	 5756.0	...
5576801	  757.0	  547.7	 5757.0	...
5576802	  756.9	  547.8	 5758.0	...
5576803	  756.9	  547.9	 5758.0	...
5576804	  756.8	  547.9	 5758.0	...
5576805	  756.7	  548.0	 5758.0	...
5576806	  756.7	  548.2	 5757.0	...
5576807	  756.7	  548.4	 5756.0	...
5576808	  756.8	  548.6	 5755.0	...
5576809	  756.9	  548.7	 5755.0	...
5576810	  756.9	  548.6	 5755.0	...
5576811	  756.9	  548.5	 5755.0	...
5576812	  756.9	  548.3	 5755.0	...
5576813	  756.9	  548.3	 5755.0	...
5576814	  756.9	  548.2	 5755.0	...
5576815	  757.1	  548.3	 5754.0	...
5576816	  757.2	  548.3	 5754.0	...
5576817	  757.2	  548.4	 5753.0	...
5576818	  757.1	  548.4	 5753.0	...
5576819	  757.0	  548.5	 5755.0	...
5576820	  757.1	  548.8	 5757.0	...
5576821	  757.4	  549.0	 5758.0	...
5576822	  757.7	  549.2	 5756.0	...
5576823	  757.6	  549.2	 5753.0	...
5576824	  757.4	  549.2	 5751.0	...
5576825	  757.2	  549.3	 5751.0	...
5576826	  757.1	  549.4	 5752.0	...
5576827	  757.0	  549.5	 5752.0	...
5576828	  756.7	  549.4	 5752.0	...
5576829	  756.3	  549.3	 5751.0	...
5576830	  756.0	  549.3	 5751.0	...
5576831	  756.0	  549.2	 5752.0	...
5576832	  755.9	  549.2	 5751.0	...
5576833	  756.2	  549.3	 5749.0	...
5576834	  756.4	  549.3	 5746.0	...
5576835	  756.7	  549.2	 5746.0	...
5576836	  756.5	  549.3	 5745.0	...
5576837	  756.2	  549.3	 5745.0	...
5576838	  756.2	  549.3	 5745.0	...
5576839	  756.5	  549.2	 5746.0	...
5576840	  756.3	  549.4	 5747.0	...
5576841	  756.0	  549.6	 5746.0	...
5576842	  755.8	  549.8	 5746.0	...
5576843	  755.9	  549.6	 5745.0	...
5576844	  756.1	  549.5	 5745.0	...
5576845	  756.1	  549.4	 5745.0	...
5576846	  756.2	  549.4	 5744.0	...
5576847	  756.2	  549.4	 5743.0	...
5576848	  756.2	  549.4	 5744.0	...
5576849	  756.2	  549.5	 5744.0	...
5576850	  756.3	  549.4	 5744.0	...
5576851	  756.3	  549.4	 5745.0	...
5576852	  756.4	  549.5	 5744.0	...
5576853	  756.5	  549.6	 5744.0	...
5576854	  756.5	  549.6	 5742.0	...
5576855	  756.6	  549.4	 5741.0	...
5576856	  756.7	  549.3	 5740.0	...
5576857	  756.9	  549.4	 5740.0	...
5576858	  757.1	  549.8	 5741.0	...
5576859	  757.3	  550.2	 5745.0	...
5576860	  757.3	  550.2	 5749.0	...
5576861	  757.3	  550.1	 5748.0	...
5576862	  757.5	  549.9	 5743.0	...
5576863	  757.6	  549.9	 5738.0	...
5576864	  757.6	  549.9	 5738.0	...
5576865	  757.3	  550.0	 5739.0	...
5576866	  757.2	  550.1	 5740.0	...
5576867	  757.4	  550.3	 5741.0	...
5576868	  757.5	  550.5	 5741.0	...
5576869	  757.6	  550.7	 5741.0	...
5576870	  757.6	  550.7	 5740.0	...
5576871	  757.7	  550.7	 5741.0	...
5576872	  757.7	  550.8	 5741.0	...
5576873	  757.8	  550.8	 5742.0	...
5576874	  757.9	  550.8	 5742.0	...
5576875	  757.9	  550.6	 5740.0	...
5576876	  757.9	  550.5	 5738.0	...
5576877	  757.9	  550.3	 5736.0	...
5576878	  757.8	  550.3	 5736.0	...
5576879	  757.6	  550.2	 5736.0	...
5576880	  757.4	  550.2	 5738.0	...
5576881	  757.4	  550.4	 5739.0	...
5576882	  757.4	  550.6	 5739.0	...
5576883	  757.4	  550.8	 5737.0	...
5576884	  757.4	  550.7	 5736.0	...
5576885	  757.4	  550.5	 5734.0	...
5576886	  757.5	  550.3	 5733.0	...
5576887	  757.6	  550.2	 5732.0	...
5576888	  757.7	  550.2	 5731.0	...
5576889	  757.6	  550.2	 5732.0	...
5576890	  757.6	  550.1	 5733.0	...
5576891	  757.6	  550.0	 5733.0	...
5576892	  757.1	  550.0	 5733.0	...
5576893	  756.5	  550.2	 5733.0	...
5576894	  756.1	  550.4	 5733.0	...
5576895	  756.2	  550.4	 5734.0	...
5576896	  756.0	  550.3	 5736.0	...
5576897	  755.7	  550.3	 5736.0	...
5576898	  755.5	  550.1	 5736.0	...
5576899	  755.7	  549.9	 5736.0	...
5576900	  755.8	  549.6	 5736.0	...
5576901	  755.7	  549.4	 5736.0	...
5576902	  755.7	  549.3	 5736.0	...
5576903	  755.7	  549.2	 5735.0	...
5576904	  755.7	  549.2	 5735.0	...
5576905	  755.4	  549.5	 5734.0	...
MSG	5576906 0000 _ Number On
5576906	  755.1	  549.9	 5733.0	...
5576907	  755.0	  550.0	 5733.0	...
5576908	  755.2	  550.0	 5733.0	...
5576909	  755.4	  549.9	 5733.0	...
5576910	  755.3	  549.9	 5733.0	...
5576911	  755.2	  549.9	 5734.0	...
5576912	  755.3	  550.0	 5734.0	...
5576913	  755.5	  550.0	 5734.0	...
5576914	  755.9	  550.0	 5734.0	...
5576915	  756.0	  550.0	 5733.0	...
5576916	  755.8	  549.9	 5732.0	...
5576917	  755.4	  549.8	 5732.0	...
5576918	  755.1	  549.9	 5730.0	...
5576919	  755.2	  550.1	 5729.0	...
5576920	  755.5	  550.5	 5728.0	...
5576921	  755.8	  550.7	 5730.0	...
5576922	  756.1	  550.9	 5732.0	...
5576923	  756.1	  551.0	 5733.0	...
5576924	  756.1	  551.2	 5732.0	...
5576925	  756.1	  551.4	 5732.0	...
5576926	  756.1	  551.6	 5732.0	...
5576927	  755.9	  551.6	 5733.0	...
5576928	  755.8	  551.6	 5733.0	...
5576929	  755.6	  551.6	 5731.0	...
5576930	  755.5	  551.5	 5728.0	...
5576931	  755.4	  551.5	 5726.0	...
5576932	  755.4	  551.4	 5726.0	...
5576933	  755.4	  551.3	 5727.0	...
5576934	  755.4	  551.4	 5726.0	...
5576935	  755.4	  551.7	 5725.0	...
5576936	  755.4	  552.1	 5726.0	...
5576937	  755.3	  552.3	 5727.0	...
5576938	  755.2	  552.3	 5729.0	...
5576939	  755.2	  552.3	 5729.0	...
5576940	  755.3	  552.3	 5728.0	...
5576941	  755.3	  552.3	 5726.0	...
5576942	  755.4	  552.3	 5725.0	...
5576943	  755.4	  552.4	 5725.0	...
5576944	  755.4	  552.5	 5726.0	...
5576945	  755.1	  552.3	 5727.0	...
5576946	  754.9	  552.1	 5726.0	...
5576947	  754.6	  552.1	 5725.0	...
5576948	  754.6	  552.2	 5725.0	...
5576949	  754.5	  552.3	 5725.0	...
5576950	  754.5	  552.3	 5725.0	...
5576951	  754.4	  552.3	 5725.0	...
5576952	  754.3	  552.3	 5725.0	...
5576953	  754.2	  552.1	 5727.0	...
5576954	  754.2	  551.9	 5728.0	...
5576955	  754.2	  551.8	 5727.0	...
5576956	  754.0	  551.9	 5727.0	...
5576957	  753.9	  552.0	 5726.0	...
5576958	  753.9	  552.1	 5726.0	...
5576959	  753.9	  552.2	 5726.0	...
5576960	  754.0	  552.1	 5725.0	...
5576961	  754.2	  552.4	 5724.0	...
5576962	  754.5	  552.7	 5724.0	...
5576963	  754.7	  552.9	 5724.0	...
5576964	  754.5	  552.9	 5724.0	...
5576965	  754.4	  552.8	 5725.0	...
5576966	  754.4	  552.6	 5726.0	...
5576967	  754.3	  552.1	 5726.0	...
5576968	  754.1	  551.9	 5725.0	...
5576969	  753.8	  551.6	 5724.0	...
5576970	  753.5	  551.7	 5725.0	...
5576971	  753.5	  551.6	 5725.0	...
5576972	  753.7	  551.7	 5726.0	...
5576973	  753.9	  552.0	 5725.0	...
5576974	  753.9	  552.3	 5724.0	...
5576975	  753.9	  552.6	 5722.0	...
5576976	  753.9	  552.7	 5723.0	...
5576977	  753.8	  552.7	 5721.0	...
5576978	  753.8	  552.6	 5722.0	...
5576979	  753.8	  552.6	 5722.0	...
5576980	  753.7	  552.7	 5724.0	...
5576981	  753.7	  552.8	 5724.0	...
5576982	  753.8	  553.0	 5723.0	...
5576983	  753.7	  553.1	 5721.0	...
5576984	  753.7	  553.2	 5720.0	...
5576985	  753.6	  553.3	 5720.0	...
5576986	  753.6	  553.2	 5720.0	...
5576987	  753.5	  553.5	 5721.0	...
5576988	  753.4	  553.7	 5722.0	...
5576989	  753.2	  554.0	 5722.0	...
5576990	  753.2	  554.1	 5722.0	...
5576991	  753.2	  554.4	 5722.0	...
5576992	  753.2	  554.6	 5722.0	...
5576993	  753.2	  554.7	 5721.0	...
5576994	  753.2	  554.7	 5721.0	...
5576995	  753.2	  554.6	 5721.0	...
5576996	  753.5	  554.6	 5721.0	...
5576997	  753.8	  554.7	 5722.0	...
5576998	  754.1	  554.7	 5723.0	...
5576999	  754.1	  554.9	 5724.0	...
5577000	  754.2	  555.0	 5724.0	...
5577001	  754.3	  555.0	 5723.0	...
5577002	  754.5	  554.8	 5723.0	...
5577003	  754.6	  554.9	 5724.0	...
5577004	  754.8	  555.2	 5725.0	...
5577005	  754.9	  555.4	 5724.0	...
5577006	  755.0	  555.4	 5723.0	...
5577007	  755.0	  555.5	 5722.0	...
5577008	  754.9	  555.5	 5722.0	...
5577009	  754.8	  555.5	 5722.0	...
5577010	  754.8	  555.6	 5722.0	...
5577011	  754.9	  555.7	 5721.0	...
5577012	  754.9	  555.9	 5720.0	...
5577013	  754.9	  556.0	 5719.0	...
5577014	  754.9	  556.2	 5718.0	...
5577015	  754.5	  556.2	 5717.0	...
5577016	  754.0	  556.3	 5716.0	...
5577017	  753.6	  556.6	 5715.0	...
5577018	  753.7	  556.8	 5714.0	...
5577019	  753.7	  557.1	 5713.0	...
5577020	  753.7	  557.1	 5712.0	...
5577021	  753.7	  557.0	 5712.0	...
5577022	  753.6	  557.0	 5712.0	...
5577023	  753.6	  556.9	 5711.0	...
5577024	  753.4	  556.9	 5712.0	...
5577025	  753.3	  556.9	 5713.0	...
5577026	  753.3	  557.0	 5714.0	...
5577027	  753.4	  557.1	 5715.0	...
5577028	  753.5	  557.2	 5715.0	...
5577029	  753.4	  557.2	 5715.0	...
5577030	  753.3	  557.3	 5714.0	...
5577031	  753.2	  557.3	 5713.0	...
5577032	  753.2	  557.2	 5712.0	...
5577033	  753.1	  557.1	 5711.0	...
5577034	  753.0	  557.0	 5711.0	...
5577035	  753.0	  557.4	 5711.0	...
5577036	  753.1	  557.9	 5711.0	...
5577037	  753.1	  558.1	 5709.0	...
5577038	  753.0	  557.8	 5708.0	...
5577039	  752.8	  557.5	 5706.0	...
5577040	  752.7	  557.5	 5706.0	...
5577041	  752.7	  557.5	 5707.0	...
5577042	  752.7	  557.5	 5706.0	...
5577043	  752.7	  557.4	 5706.0	...
5577044	  752.7	  557.5	 5706.0	...
5577045	  752.7	  557.5	 5707.0	...
5577046	  752.8	  557.6	 5707.0	...
5577047	  752.9	  557.6	 5706.0	...
5577048	  753.0	  558.1	 5706.0	...
5577049	  753.2	  558.7	 5707.0	...
5577050	  753.4	  559.4	 5708.0	...
5577051	  753.5	  559.4	 5709.0	...
5577052	  753.5	  559.3	 5709.0	...
5577053	  753.6	  559.3	 5709.0	...
5577054	  753.5	  559.2	 5708.0	...
5577055	  753.6	  559.1	 5707.0	...
5577056	  753.6	  559.0	 5706.0	...
5577057	  753.7	  559.0	 5705.0	...
5577058	  753.5	  558.7	 5707.0	...
5577059	  753.2	  558.5	 5709.0	...
5577060	  752.9	  558.3	 5712.0	...
5577061	  752.6	  558.3	 5712.0	...
5577062	  752.3	  558.2	 5712.0	...
5577063	  752.0	  558.2	 5713.0	...
5577064	  752.2	  558.2	 5713.0	...
5577065	  752.5	  558.1	 5714.0	...
5577066	  752.8	  557.9	 5715.0	...
5577067	  753.0	  557.8	 5715.0	...
5577068	  753.0	  557.9	 5716.0	...
5577069	  752.9	  557.8	 5717.0	...
5577070	  752.8	  557.7	 5716.0	...
5577071	  752.4	  557.7	 5713.0	...
5577072	  752.1	  557.6	 5710.0	...
5577073	  751.8	  557.6	 5708.0	...
5577074	  751.8	  557.6	 5708.0	...
5577075	  751.7	  557.6	 5708.0	...
5577076	  751.7	  557.5	 5709.0	...
5577077	  751.8	  557.5	 5708.0	...
5577078	  751.9	  557.9	 5708.0	...
5577079	  752.1	  558.3	 5707.0	...
5577080	  752.2	  558.7	 5707.0	...
5577081	  752.3	  558.7	 5707.0	...
5577082	  752.4	  558.8	 5708.0	...
5577083	  752.4	  558.9	 5709.0	...
5577084	  752.4	  558.9	 5709.0	...
5577085	  752.2	  558.9	 5708.0	...
5577086	  752.0	  558.9	 5706.0	...
5577087	  751.8	  559.0	 5704.0	...
5577088	  751.7	  559.2	 5704.0	...
5577089	  751.7	  559.4	 5704.0	...
5577090	  751.8	  559.6	 5700.0	...
5577091	  751.9	  559.9	 5697.0	...
5577092	  751.8	  560.1	 5698.0	...
5577093	  751.6	  560.5	 5702.0	...
5577094	  751.4	  560.5	 5704.0	...
5577095	  751.3	  560.6	 5701.0	...
5577096	  751.4	  560.7	 5702.0	...
5577097	  751.4	  560.7	 5704.0	...
5577098	  751.5	  560.8	 5705.0	...
5577099	  751.6	  560.7	 5704.0	...
5577100	  751.8	  560.6	 5703.0	...
5577101	  751.8	  560.3	 5704.0	...
5577102	  751.8	  560.1	 5707.0	...
5577103	  751.9	  560.1	 5708.0	...
5577104	  751.9	  560.4	 5709.0	...
5577105	  751.7	  560.7	 5709.0	...
5577106	  751.4	  560.8	 5710.0	...
5577107	  751.0	  560.8	 5710.0	...
5577108	  751.0	  560.8	 5711.0	...
5577109	  751.0	  560.9	 5710.0	...
5577110	  751.2	  561.0	 5710.0	...
5577111	  751.5	  561.0	 5711.0	...
5577112	  751.6	  560.5	 5712.0	...
5577113	  751.6	  560.1	 5711.0	...
5577114	  751.5	  559.6	 5708.0	...
5577115	  751.5	  559.6	 5706.0	...
5577116	  751.5	  559.7	 5704.0	...
5577117	  751.5	  559.7	 5704.0	...
5577118	  751.4	  559.8	 5703.0	...
5577119	  751.3	  559.7	 5702.0	...
5577120	  751.2	  559.7	 5701.0	...
5577121	  751.1	  559.8	 5702.0	...
5577122	  750.9	  560.0	 5703.0	...
5577123	  750.7	  560.1	 5703.0	...
5577124	  750.5	  560.2	 5702.0	...
5577125	  750.5	  560.2	 5701.0	...
5577126	  750.5	  560.3	 5700.0	...
5577127	  750.5	  560.4	 5699.0	...
5577128	  750.5	  560.4	 5699.0	...
5577129	  750.5	  560.5	 5700.0	...
5577130	  750.3	  560.5	 5701.0	...
5577131	  750.1	  560.5	 5700.0	...
5577132	  749.9	  560.7	 5699.0	...
5577133	  749.8	  560.8	 5699.0	...
5577134	  749.7	  560.8	 5698.0	...
5577135	  749.5	  561.0	 5697.0	...
5577136	  749.4	  561.3	 5694.0	...
5577137	  749.3	  561.6	 5691.0	...
5577138	  749.2	  561.7	 5689.0	...
5577139	  749.1	  562.0	 5689.0	...
5577140	  749.4	  562.2	 5689.0	...
5577141	  749.8	  562.3	 5689.0	...
5577142	  749.9	  562.2	 5687.0	...
5577143	  749.7	  562.1	 5686.0	...
5577144	  749.5	  562.0	 5685.0	...
5577145	  749.7	  561.8	 5684.0	...
5577146	  750.1	  561.5	 5684.0	...
5577147	  750.5	  561.1	 5683.0	...
5577148	  750.9	  560.7	 5683.0	...
5577149	  751.2	  560.0	 5683.0	...
5577150	  751.7	  559.5	 5684.0	...
5577151	  752.0	  558.6	 5687.0	...
5577152	  752.3	  558.1	 5688.0	...
5577153	  752.3	  557.6	 5689.0	...
5577154	  752.2	  557.7	 5689.0	...
5577155	  751.8	  557.8	 5690.0	...
5577156	  751.4	  558.0	 5691.0	...
5577157	  750.8	  558.3	 5691.0	...
5577158	  750.5	  558.6	 5692.0	...
5577159	  750.0	  558.7	 5692.0	...
5577160	  749.6	  558.9	 5693.0	...
5577161	  749.0	  559.1	 5692.0	...
5577162	  748.4	  559.1	 5692.0	...
5577163	  747.3	  558.7	 5693.0	...
5577164	  746.6	  558.1	 5693.0	...
5577165	  746.1	  557.2	 5693.0	...
5577166	  746.0	  556.7	 5690.0	...
5577167	  746.0	  556.3	 5686.0	...
5577168	  745.9	  556.2	 5681.0	...
5577169	  746.0	  556.1	 5680.0	...
5577170	  746.1	  556.0	 5680.0	...
5577171	  746.2	  555.9	 5680.0	...
5577172	  746.8	  556.1	 5680.0	...
5577173	  747.4	  556.5	 5680.0	...
5577174	  747.9	  557.1	 5680.0	...
5577175	  747.8	  557.6	 5680.0	...
5577176	  747.6	  557.8	 5680.0	...
5577177	  747.5	  558.2	 5681.0	...
5577178	  747.4	  558.6	 5681.0	...
5577179	  747.4	  558.8	 5681.0	...
5577180	  747.4	  558.7	 5680.0	...
5577181	  747.5	  558.6	 5679.0	...
5577182	  747.6	  558.6	 5680.0	...
5577183	  747.7	  558.7	 5679.0	...
5577184	  747.7	  558.7	 5678.0	...
5577185	  747.7	  558.8	 5677.0	...
5577186	  747.7	  558.7	 5676.0	...
5577187	  747.6	  558.5	 5673.0	...
5577188	  747.6	  558.0	 5670.0	...
5577189	  747.6	  557.6	 5668.0	...
5577190	  747.6	  557.5	 5670.0	...
5577191	  747.7	  557.8	 5672.0	...
5577192	  747.7	  557.9	 5672.0	...
5577193	  747.7	  557.9	 5672.0	...
5577194	  747.7	  558.3	 5670.0	...
5577195	  747.7	  558.8	 5668.0	...
5577196	  747.9	  559.3	 5667.0	...
5577197	  748.2	  559.2	 5666.0	...
5577198	  748.5	  559.2	 5666.0	...
5577199	  748.5	  559.2	 5666.0	...
5577200	  748.3	  559.2	 5665.0	...
5577201	  748.1	  559.3	 5664.0	...
5577202	  747.8	  559.3	 5664.0	...
5577203	  747.8	  559.3	 5665.0	...
5577204	  747.8	  559.3	 5667.0	...
5577205	  747.9	  559.4	 5668.0	...
5577206	  748.1	  559.5	 5668.0	...
5577207	  748.2	  559.5	 5667.0	...
MSG	5577208 0000 _ Number Off
5577208	  748.2	  559.5	 5667.0	...
5577209	  748.1	  559.5	 5667.0	...
5577210	  748.0	  559.6	 5668.0	...
5577211	  748.1	  559.7	 5670.0	...
5577212	  748.3	  560.0	 5671.0	...
5577213	  748.4	  560.1	 5670.0	...
5577214	  748.6	  560.2	 5667.0	...
5577215	  748.8	  560.4	 5665.0	...
5577216	  748.9	  560.6	 5665.0	...
5577217	  748.8	  560.8	 5665.0	...
5577218	  748.6	  560.8	 5665.0	...
5577219	  748.4	  560.8	 5664.0	...
5577220	  748.4	  560.8	 5664.0	...
5577221	  748.4	  560.8	 5664.0	...
5577222	  748.8	  560.9	 5664.0	...
5577223	  749.2	  561.0	 5664.0	...
5577224	  749.6	  561.1	 5665.0	...
5577225	  749.7	  561.1	 5666.0	...
5577226	  749.7	  560.9	 5666.0	...
5577227	  749.5	  560.6	 5666.0	...
5577228	  749.4	  560.1	 5665.0	...
5577229	  749.3	  560.0	 5663.0	...
5577230	  749.1	  560.2	 5660.0	...
5577231	  748.9	  560.5	 5658.0	...
5577232	  748.5	  560.8	 5655.0	...
5577233	  748.3	  560.8	 5654.0	...
5577234	  748.1	  561.0	 5651.0	...
5577235	  748.2	  561.2	 5650.0	...
5577236	  748.3	  561.4	 5650.0	...
5577237	  748.4	  561.4	 5651.0	...
5577238	  748.5	  561.4	 5652.0	...
5577239	  748.6	  561.3	 5652.0	...
5577240	  748.6	  561.3	 5652.0	...
5577241	  748.6	  561.6	 5651.0	...
5577242	  748.8	  562.0	 5649.0	...
5577243	  748.9	  562.3	 5647.0	...
5577244	  749.0	  562.1	 5646.0	...
5577245	  748.9	  561.9	 5646.0	...
5577246	  748.9	  561.9	 5645.0	...
5577247	  749.0	  562.0	 5645.0	...
5577248	  749.1	  562.1	 5644.0	...
5577249	  749.1	  562.2	 5644.0	...
5577250	  749.0	  562.2	 5644.0	...
5577251	  748.7	  562.3	 5643.0	...
5577252	  748.5	  562.3	 5643.0	...
5577253	  748.5	  562.4	 5643.0	...
5577254	  748.6	  562.4	 5643.0	...
5577255	  748.8	  562.4	 5642.0	...
5577256	  748.8	  562.5	 5641.0	...
5577257	  748.7	  562.5	 5640.0	...
5577258	  748.7	  562.5	 5639.0	...
5577259	  748.7	  562.7	 5640.0	...
5577260	  748.7	  562.9	 5641.0	...
5577261	  749.0	  563.1	 5642.0	...
5577262	  749.1	  563.1	 5642.0	...
5577263	  749.3	  563.2	 5642.0	...
5577264	  749.1	  563.4	 5643.0	...
5577265	  749.1	  563.6	 5642.0	...
5577266	  749.1	  563.9	 5638.0	...
5577267	  749.2	  563.9	 5635.0	...
5577268	  749.1	  563.6	 5634.0	...
5577269	  748.9	  563.3	 5635.0	...
5577270	  748.7	  563.0	 5634.0	...
5577271	  748.6	  563.1	 5632.0	...
5577272	  748.6	  563.2	 5631.0	...
5577273	  748.7	  563.6	 5630.0	...
5577274	  748.8	  564.0	 5629.0	...
5577275	  748.7	  564.3	 5627.0	...
5577276	  748.6	  564.4	 5628.0	...
5577277	  748.5	  564.4	 5629.0	...
5577278	  748.6	  564.3	 5631.0	...
5577279	  748.8	  564.3	 5631.0	...
5577280	  748.9	  564.3	 5632.0	...
5577281	  748.9	  564.3	 5631.0	...
5577282	  748.8	  564.3	 5630.0	...
5577283	  748.8	  564.4	 5629.0	...
5577284	  748.7	  564.5	 5628.0	...
5577285	  748.6	  564.6	 5626.0	...
5577286	  748.6	  564.6	 5625.0	...
5577287	  748.6	  564.6	 5624.0	...
5577288	  748.6	  564.6	 5624.0	...
5577289	  748.5	  564.6	 5624.0	...
5577290	  748.3	  564.6	 5625.0	...
5577291	  748.2	  564.6	 5626.0	...
5577292	  748.1	  564.7	 5627.0	...
5577293	  748.1	  564.7	 5628.0	...
5577294	  748.1	  564.6	 5628.0	...
5577295	  748.0	  564.5	 5628.0	...
5577296	  748.0	  564.4	 5627.0	...
5577297	  748.1	  564.4	 5627.0	...
5577298	  748.2	  564.4	 5627.0	...
5577299	  748.4	  564.5	 5626.0	...
5577300	  748.4	  564.4	 5625.0	...
5577301	  748.3	  564.3	 5624.0	...
5577302	  748.2	  564.7	 5624.0	...
5577303	  748.2	  565.0	 5625.0	...
5577304	  748.1	  565.4	 5625.0	...
5577305	  748.1	  565.5	 5623.0	...
5577306	  748.1	  565.8	 5620.0	...
5577307	  748.2	  565.7	 5617.0	...
5577308	  748.3	  565.5	 5614.0	...
5577309	  748.3	  565.2	 5612.0	...
5577310	  748.3	  565.2	 5611.0	...
5577311	  748.4	  565.2	 5609.0	...
5577312	  748.4	  565.1	 5606.0	...
5577313	  748.5	  565.0	 5601.0	...
5577314	  748.6	  564.9	 5599.0	...
5577315	  748.6	  565.0	 5602.0	...
5577316	  748.5	  565.2	 5606.0	...
5577317	  748.2	  565.3	 5607.0	...
5577318	  748.0	  565.6	 5604.0	...
5577319	  748.0	  565.9	 5601.0	...
5577320	  748.2	  566.2	 5600.0	...
5577321	  748.3	  566.2	 5600.0	...
5577322	  748.4	  566.3	 5601.0	...
5577323	  748.4	  566.3	 5601.0	...
5577324	  748.3	  566.4	 5598.0	...
5577325	  748.1	  566.4	 5593.0	...
5577326	  748.0	  566.3	 5588.0	...
5577327	  748.0	  566.3	 5586.0	...
5577328	  748.1	  566.3	 5586.0	...
5577329	  748.3	  566.4	 5587.0	...
5577330	  748.4	  566.7	 5589.0	...
5577331	  748.4	  567.0	 5591.0	...
5577332	  748.6	  567.4	 5592.0	...
5577333	  748.7	  567.5	 5591.0	...
5577334	  748.8	  567.7	 5589.0	...
5577335	  748.7	  567.7	 5587.0	...
5577336	  748.5	  567.8	 5584.0	...
5577337	  748.2	  567.9	 5582.0	...
5577338	  747.9	  567.8	 5581.0	...
5577339	  747.9	  567.6	 5582.0	...
5577340	  747.9	  567.5	 5582.0	...
5577341	  747.9	  567.4	 5578.0	...
5577342	  747.9	  567.4	 5575.0	...
5577343	  747.8	  567.5	 5574.0	...
5577344	  747.8	  567.6	 5574.0	...
5577345	  747.9	  567.6	 5574.0	...
5577346	  748.2	  567.6	 5575.0	...
5577347	  748.6	  567.6	 5575.0	...
5577348	  748.7	  567.6	 5574.0	...
5577349	  748.8	  567.6	 5575.0	...
5577350	  748.8	  567.6	 5576.0	...
5577351	  748.9	  567.5	 5578.0	...
5577352	  749.0	  567.5	 5578.0	...
5577353	  749.0	  567.5	 5577.0	...
5577354	  749.0	  567.5	 5574.0	...
5577355	  749.1	  567.5	 5572.0	...
5577356	  749.1	  567.4	 5569.0	...
5577357	  749.1	  567.4	 5568.0	...
5577358	  749.4	  567.4	 5567.0	...
5577359	  749.6	  567.4	 5566.0	...
5577360	  750.0	  567.4	 5566.0	...
5577361	  750.1	  567.5	 5565.0	...
5577362	  750.0	  567.6	 5564.0	...
5577363	  749.8	  567.6	 5564.0	...
5577364	  749.6	  567.6	 5564.0	...
5577365	  749.5	  567.6	 5564.0	...
5577366	  749.6	  567.6	 5563.0	...
5577367	  749.7	  568.0	 5562.0	...
5577368	  749.8	  568.7	 5564.0	...
5577369	  749.9	  569.4	 5565.0	...
5577370	  750.0	  569.5	 5566.0	...
5577371	  750.2	  569.2	 5566.0	...
5577372	  750.5	  568.8	 5565.0	...
5577373	  750.7	  568.5	 5564.0	...
5577374	  750.7	  568.5	 5563.0	...
5577375	  750.6	  568.6	 5563.0	...
5577376	  750.4	  568.7	 5562.0	...
5577377	  750.4	  568.8	 5561.0	...
5577378	  750.4	  568.9	 5560.0	...
5577379	  750.4	  569.1	 5558.0	...
5577380	  750.3	  569.2	 5558.0	...
5577381	  750.2	  569.3	 5558.0	...
5577382	  750.0	  569.2	 5558.0	...
5577383	  749.8	  569.1	 5558.0	...
5577384	  749.5	  569.0	 5559.0	...
5577385	  749.4	  569.0	 5559.0	...
5577386	  749.5	  569.0	 5560.0	...
5577387	  749.6	  569.1	 5560.0	...
5577388	  749.8	  569.3	 5559.0	...
5577389	  749.9	  569.5	 5558.0	...
5577390	  749.9	  569.6	 5558.0	...
5577391	  749.9	  569.7	 5559.0	...
5577392	  750.0	  569.7	 5560.0	...
5577393	  750.0	  569.8	 5562.0	...
5577394	  750.0	  569.8	 5561.0	...
5577395	  750.1	  569.8	 5559.0	...
5577396	  750.0	  569.8	 5556.0	...
5577397	  749.7	  569.8	 5554.0	...
5577398	  749.3	  569.8	 5556.0	...
5577399	  748.9	  569.8	 5558.0	...
5577400	  748.8	  569.9	 5560.0	...
5577401	  748.8	  570.0	 5561.0	...
5577402	  748.9	  570.2	 5560.0	...
5577403	  748.9	  570.2	 5559.0	...
5577404	  748.9	  570.2	 5558.0	...
5577405	  748.9	  570.2	 5558.0	...
5577406	  748.9	  570.4	 5559.0	...
5577407	  748.8	  570.6	 5559.0	...
5577408	  748.9	  570.8	 5560.0	...
MSG	5577409 0000 _ Number On
5577409	  748.9	  570.9	 5560.0	...
5577410	  749.0	  571.0	 5561.0	...
5577411	  748.9	  571.1	 5561.0	...
5577412	  748.8	  571.1	 5563.0	...
5577413	  748.8	  571.1	 5564.0	...
5577414	  749.0	  571.1	 5564.0	...
5577415	  749.1	  571.1	 5562.0	...
5577416	  749.1	  571.1	 5561.0	...
5577417	  748.9	  571.1	 5561.0	...
5577418	  748.7	  571.0	 5562.0	...
5577419	  748.7	  570.9	 5563.0	...
5577420	  748.9	  570.9	 5561.0	...
5577421	  749.1	  570.5	 5559.0	...
5577422	  749.3	  570.0	 5559.0	...
5577423	  749.3	  569.8	 5560.0	...
5577424	  749.2	  569.9	 5561.0	...
5577425	  749.1	  570.1	 5561.0	...
5577426	  749.1	  570.1	 5561.0	...
5577427	  749.1	  570.1	 5561.0	...
5577428	  749.2	  570.4	 5561.0	...
5577429	  749.3	  570.7	 5560.0	...
5577430	  749.4	  571.0	 5558.0	...
5577431	  749.5	  570.9	 5556.0	...
5577432	  749.5	  570.9	 5553.0	...
5577433	  749.5	  571.0	 5553.0	...
5577434	  749.6	  571.0	 5553.0	...
5577435	  749.6	  571.0	 5554.0	...
5577436	  749.6	  570.9	 5553.0	...
5577437	  749.6	  570.8	 5552.0	...
5577438	  749.7	  570.7	 5551.0	...
5577439	  749.8	  570.7	 5549.0	...
5577440	  750.3	  570.7	 5548.0	...
5577441	  750.8	  570.6	 5547.0	...
5577442	  751.8	  570.0	 5544.0	...
5577443	  753.1	  569.5	 5540.0	...
5577444	  754.6	  569.0	 5536.0	...
5577445	  756.3	  568.3	 5533.0	...
5577446	  757.8	  567.1	 5532.0	...
5577447	  759.8	  565.7	 5532.0	...
5577448	  761.2	  565.0	 5532.0	...
5577449	  762.9	  564.5	 5528.0	...
5577450	  763.9	  564.0	 5524.0	...
5577451	  764.8	  563.4	 5520.0	...
5577452	  765.4	  562.9	 5519.0	...
5577453	  765.8	  562.7	 5519.0	...
5577454	  766.2	  562.6	 5520.0	...
5577455	  766.1	  562.6	 5521.0	...
5577456	  765.9	  562.7	 5521.0	...
5577457	  765.6	  563.0	 5521.0	...
5577458	  765.3	  563.2	 5521.0	...
5577459	  764.7	  563.4	 5521.0	...
5577460	  764.4	  563.7	 5523.0	...
5577461	  764.0	  564.0	 5526.0	...
5577462	  763.9	  564.5	 5528.0	...
5577463	  763.4	  564.8	 5527.0	...
5577464	  762.9	  565.1	 5526.0	...
5577465	  762.3	  565.3	 5526.0	...
5577466	  762.1	  565.3	 5526.0	...
5577467	  761.8	  565.3	 5527.0	...
5577468	  761.5	  564.9	 5526.0	...
5577469	  761.3	  564.5	 5524.0	...
5577470	  760.9	  563.8	 5521.0	...
5577471	  760.8	  563.3	 5520.0	...
5577472	  760.6	  562.7	 5519.0	...
5577473	  760.5	  562.6	 5518.0	...
5577474	  760.5	  562.4	 5518.0	...
5577475	  760.3	  562.4	 5518.0	...
5577476	  760.1	  562.7	 5517.0	...
5577477	  759.9	  563.1	 5517.0	...
5577478	  760.4	  563.6	 5516.0	...
5577479	  760.8	  563.7	 5515.0	...
5577480	  761.3	  564.2	 5513.0	...
5577481	  761.4	  564.8	 5511.0	...
5577482	  761.5	  565.3	 5508.0	...
5577483	  761.6	  565.4	 5508.0	...
5577484	  761.7	  565.5	 5509.0	...
5577485	  761.8	  565.6	 5511.0	...
5577486	  761.9	  565.5	 5512.0	...
5577487	  761.9	  565.4	 5511.0	...
5577488	  761.8	  565.4	 5510.0	...
5577489	  761.6	  565.3	 5510.0	...
5577490	  761.4	  565.0	 5509.0	...
5577491	  761.2	  564.7	 5510.0	...
5577492	  761.1	  564.6	 5511.0	...
5577493	  761.1	  564.8	 5510.0	...
5577494	  761.2	  565.1	 5508.0	...
5577495	  761.4	  565.4	 5506.0	...
5577496	  761.6	  566.0	 5506.0	...
5577497	  761.6	  566.6	 5506.0	...
5577498	  761.6	  567.0	 5506.0	...
5577499	  761.6	  567.0	 5506.0	...
5577500	  761.6	  567.0	 5505.0	...
5577501	  761.6	  566.6	 5505.0	...
5577502	  761.7	  566.3	 5503.0	...
5577503	  761.7	  566.0	 5502.0	...
5577504	  761.7	  566.0	 5503.0	...
5577505	  761.6	  566.0	 5505.0	...
5577506	  761.5	  566.0	 5507.0	...
5577507	  761.5	  566.1	 5506.0	...
5577508	  761.4	  566.2	 5506.0	...
5577509	  761.3	  566.3	 5504.0	...
5577510	  761.3	  566.4	 5502.0	...
5577511	  761.3	  566.5	 5500.0	...
5577512	  761.5	  566.8	 5500.0	...
5577513	  761.5	  567.2	 5500.0	...
5577514	  761.5	  567.4	 5500.0	...
5577515	  761.5	  567.5	 5501.0	...
5577516	  761.5	  567.4	 5501.0	...
5577517	  761.5	  567.5	 5500.0	...
5577518	  761.5	  567.5	 5499.0	...
5577519	  761.3	  567.5	 5498.0	...
5577520	  761.2	  567.5	 5498.0	...
5577521	  761.2	  567.5	 5499.0	...
5577522	  761.4	  567.5	 5500.0	...
5577523	  761.4	  567.5	 5500.0	...
5577524	  761.2	  567.3	 5500.0	...
5577525	  761.1	  567.0	 5502.0	...
5577526	  761.2	  566.8	 5503.0	...
5577527	  761.3	  566.8	 5503.0	...
5577528	  761.3	  566.8	 5501.0	...
5577529	  761.3	  567.0	 5498.0	...
5577530	  761.3	  567.2	 5498.0	...
5577531	  761.3	  567.3	 5495.0	...
5577532	  761.4	  567.3	 5492.0	...
5577533	  761.4	  567.2	 5491.0	...
5577534	  761.4	  567.1	 5493.0	...
5577535	  761.3	  566.9	 5494.0	...
5577536	  761.3	  566.9	 5493.0	...
5577537	  761.5	  566.6	 5493.0	...
5577538	  761.6	  566.3	 5493.0	...
5577539	  761.8	  565.9	 5493.0	...
5577540	  761.8	  565.9	 5494.0	...
5577541	  761.9	  565.9	 5494.0	...
5577542	  761.9	  566.0	 5495.0	...
5577543	  761.7	  566.2	 5496.0	...
5577544	  761.6	  566.7	 5497.0	...
5577545	  761.5	  567.2	 5497.0	...
5577546	  761.4	  567.5	 5497.0	...
5577547	  761.7	  567.5	 5497.0	...
5577548	  762.0	  567.4	 5496.0	...
5577549	  762.4	  567.4	 5496.0	...
5577550	  762.5	  567.4	 5494.0	...
5577551	  762.6	  567.7	 5492.0	...
5577552	  762.7	  568.0	 5489.0	...
5577553	  762.8	  568.1	 5490.0	...
5577554	  762.9	  567.9	 5491.0	...
5577555	  763.0	  567.8	 5491.0	...
5577556	  763.0	  568.0	 5491.0	...
5577557	  762.8	  568.0	 5491.0	...
5577558	  762.7	  568.0	 5491.0	...
5577559	  762.7	  567.9	 5490.0	...
5577560	  762.7	  567.9	 5491.0	...
5577561	  762.8	  568.0	 5492.0	...
5577562	  762.8	  567.9	 5490.0	...
5577563	  763.1	  567.8	 5488.0	...
5577564	  763.3	  567.9	 5487.0	...
5577565	  763.4	  568.1	 5488.0	...
5577566	  763.3	  568.3	 5489.0	...
5577567	  763.1	  568.2	 5488.0	...
5577568	  763.0	  568.3	 5486.0	...
5577569	  763.0	  568.4	 5483.0	...
5577570	  763.1	  568.4	 5482.0	...
5577571	  763.1	  568.4	 5481.0	...
5577572	  763.1	  568.5	 5480.0	...
5577573	  763.1	  568.5	 5480.0	...
5577574	  763.2	  568.6	 5480.0	...
5577575	  763.4	  568.6	 5480.0	...
5577576	  763.5	  568.6	 5481.0	...
5577577	  763.6	  568.6	 5481.0	...
5577578	  763.4	  568.6	 5481.0	...
5577579	  763.2	  568.7	 5479.0	...
5577580	  763.1	  568.8	 5478.0	...
5577581	  763.1	  568.8	 5477.0	...
5577582	  763.4	  568.7	 5477.0	...
5577583	  763.6	  568.6	 5477.0	...
5577584	  763.8	  568.5	 5478.0	...
5577585	  763.8	  568.6	 5477.0	...
5577586	  763.9	  568.6	 5476.0	...
5577587	  764.0	  568.5	 5475.0	...
5577588	  764.0	  568.4	 5476.0	...
5577589	  764.0	  568.2	 5475.0	...
5577590	  763.9	  568.0	 5473.0	...
5577591	  763.8	  567.9	 5472.0	...
5577592	  763.7	  567.9	 5470.0	...
5577593	  763.7	  568.0	 5470.0	...
5577594	  763.7	  568.2	 5470.0	...
5577595	  763.7	  568.4	 5470.0	...
5577596	  763.6	  568.5	 5469.0	...
5577597	  763.4	  568.7	 5468.0	...
5577598	  763.3	  568.9	 5466.0	...
5577599	  763.5	  569.1	 5463.0	...
5577600	  763.6	  569.3	 5462.0	...
5577601	  763.8	  569.1	 5463.0	...
5577602	  763.8	  568.8	 5463.0	...
5577603	  763.7	  568.5	 5461.0	...
5577604	  763.7	  568.4	 5460.0	...
5577605	  763.6	  568.4	 5460.0	...
5577606	  763.6	  568.4	 5461.0	...
5577607	  763.7	  568.6	 5462.0	...
5577608	  763.8	  568.8	 5462.0	...
5577609	  763.9	  569.1	 5460.0	...
5577610	  763.9	  569.1	 5458.0	...
5577611	  764.0	  569.2	 5456.0	...
5577612	  764.0	  569.4	 5456.0	...
5577613	  764.1	  569.4	 5456.0	...
5577614	  764.1	  569.3	 5457.0	...
5577615	  764.4	  569.0	 5457.0	...
5577616	  764.7	  569.0	 5457.0	...
5577617	  765.1	  569.0	 5455.0	...
5577618	  765.1	  569.1	 5453.0	...
5577619	  765.1	  569.1	 5451.0	...
5577620	  764.8	  569.2	 5449.0	...
5577621	  764.5	  569.4	 5448.0	...
5577622	  764.2	  569.5	 5447.0	...
5577623	  764.2	  569.3	 5448.0	...
5577624	  764.2	  569.2	 5449.0	...
5577625	  764.3	  569.3	 5448.0	...
5577626	  764.3	  569.3	 5447.0	...
5577627	  764.3	  569.3	 5446.0	...
5577628	  764.2	  569.4	 5446.0	...
5577629	  764.6	  569.4	 5445.0	...
5577630	  764.9	  569.3	 5445.0	...
5577631	  765.3	  569.3	 5442.0	...
5577632	  765.4	  569.4	 5440.0	...
5577633	  765.5	  569.3	 5439.0	...
5577634	  765.4	  569.1	 5440.0	...
5577635	  765.3	  568.9	 5440.0	...
5577636	  764.9	  569.0	 5440.0	...
5577637	  764.6	  569.0	 5440.0	...
5577638	  764.6	  569.2	 5438.0	...
5577639	  764.8	  569.4	 5437.0	...
5577640	  764.9	  569.6	 5436.0	...
5577641	  764.8	  569.6	 5435.0	...
5577642	  764.7	  569.6	 5435.0	...
5577643	  764.6	  569.6	 5435.0	...
5577644	  764.6	  569.5	 5435.0	...
5577645	  764.8	  569.4	 5434.0	...
5577646	  764.9	  569.3	 5433.0	...
5577647	  764.9	  569.3	 5432.0	...
5577648	  764.8	  569.1	 5431.0	...
5577649	  764.7	  568.9	 5429.0	...
5577650	  764.6	  568.7	 5428.0	...
5577651	  764.6	  568.8	 5428.0	...
5577652	  764.6	  568.9	 5426.0	...
5577653	  764.6	  568.8	 5424.0	...
5577654	  764.6	  568.7	 5422.0	...
5577655	  764.6	  568.6	 5423.0	...
5577656	  764.6	  568.6	 5423.0	...
5577657	  764.6	  568.6	 5424.0	...
5577658	  764.7	  568.9	 5424.0	...
5577659	  764.7	  569.2	 5422.0	...
5577660	  764.8	  569.6	 5420.0	...
5577661	  764.7	  569.6	 5420.0	...
5577662	  764.7	  569.7	 5423.0	...
5577663	  764.6	  569.6	 5426.0	...
5577664	  764.3	  569.6	 5427.0	...
5577665	  764.0	  569.5	 5428.0	...
5577666	  763.9	  569.3	 5427.0	...
5577667	  764.2	  569.0	 5424.0	...
5577668	  764.4	  569.0	 5421.0	...
5577669	  764.4	  569.0	 5420.0	...
5577670	  764.4	  569.2	 5419.0	...
5577671	  764.6	  569.3	 5418.0	...
5577672	  764.9	  569.4	 5417.0	...
5577673	  765.1	  569.4	 5415.0	...
5577674	  765.1	  569.5	 5414.0	...
5577675	  765.0	  569.4	 5412.0	...
5577676	  765.0	  569.3	 5412.0	...
5577677	  765.0	  569.3	 5411.0	...
5577678	  765.2	  569.4	 5410.0	...
5577679	  765.5	  569.3	 5411.0	...
5577680	  765.8	  569.2	 5414.0	...
5577681	  765.8	  569.3	 5416.0	...
5577682	  765.9	  569.6	 5416.0	...
5577683	  765.8	  570.0	 5415.0	...
5577684	  765.6	  570.1	 5415.0	...
5577685	  765.3	  570.3	 5413.0	...
5577686	  765.2	  570.4	 5412.0	...
5577687	  765.1	  570.4	 5411.0	...
5577688	  765.2	  570.4	 5409.0	...
5577689	  765.3	  570.5	 5406.0	...
5577690	  765.4	  570.6	 5404.0	...
5577691	  765.4	  570.8	 5404.0	...
5577692	  765.4	  570.9	 5402.0	...
5577693	  765.3	  570.9	 5401.0	...
5577694	  765.2	  570.8	 5400.0	...
5577695	  765.2	  570.6	 5401.0	...
5577696	  765.2	  570.5	 5401.0	...
5577697	  765.2	  570.4	 5399.0	...
5577698	  765.2	  570.6	 5397.0	...
5577699	  765.2	  571.0	 5394.0	...
5577700	  765.1	  571.3	 5394.0	...
5577701	  765.0	  571.3	 5394.0	...
5577702	  765.1	  571.2	 5395.0	...
5577703	  765.1	  571.2	 5393.0	...
5577704	  765.2	  570.9	 5390.0	...
5577705	  764.7	  570.7	 5386.0	...
5577706	  764.1	  570.2	 5386.0	...
5577707	  763.3	  570.1	 5387.0	...
5577708	  762.6	  569.2	 5388.0	...
5577709	  761.8	  568.4	 5388.0	...
5577710	  761.1	  567.3	 5389.0	...
5577711	  760.4	  566.2	 5388.0	...
5577712	  759.9	  565.0	 5387.0	...
5577713	  759.4	  564.3	 5386.0	...
5577714	  759.1	  564.3	 5385.0	...
5577715	  758.8	  564.4	 5384.0	...
5577716	  759.0	  564.4	 5382.0	...
5577717	  759.3	  564.5	 5381.0	...
5577718	  759.9	  565.1	 5379.0	...
5577719	  760.6	  565.6	 5377.0	...
5577720	  761.1	  566.6	 5376.0	...
5577721	  761.3	  567.0	 5375.0	...
5577722	  762.0	  567.5	 5374.0	...
MSG	5577723 0000 _ Number Off
5577723	  762.7	  567.5	 5374.0	...
5577724	  763.5	  566.9	 5374.0	...
5577725	  764.0	  566.2	 5374.0	...
5577726	  764.4	  565.5	 5372.0	...
5577727	  765.1	  565.1	 5370.0	...
5577728	  765.3	  564.5	 5366.0	...
5577729	  765.6	  564.1	 5365.0	...
5577730	  765.7	  564.0	 5365.0	...
5577731	  766.3	  564.2	 5365.0	...
5577732	  766.9	  564.3	 5363.0	...
5577733	  767.4	  564.5	 5363.0	...
5577734	  767.3	  564.8	 5362.0	...
5577735	  766.9	  565.0	 5363.0	...
5577736	  766.5	  564.9	 5363.0	...
5577737	  765.7	  564.9	 5365.0	...
5577738	  765.2	  564.9	 5367.0	...
5577739	  764.6	  564.9	 5365.0	...
5577740	  764.6	  564.9	 5361.0	...
5577741	  764.4	  565.0	 5357.0	...
5577742	  764.3	  565.0	 5356.0	...
5577743	  764.3	  565.0	 5355.0	...
5577744	  764.4	  565.0	 5353.0	...
5577745	  764.5	  565.3	 5352.0	...
5577746	  764.7	  565.6	 5354.0	...
5577747	  764.9	  565.9	 5356.0	...
5577748	  765.2	  566.1	 5357.0	...
5577749	  765.3	  566.4	 5357.0	...
5577750	  765.2	  566.9	 5356.0	...
5577751	  765.0	  567.1	 5356.0	...
5577752	  764.7	  567.4	 5356.0	...
5577753	  764.3	  567.5	 5356.0	...
5577754	  764.1	  567.6	 5355.0	...
5577755	  763.9	  567.6	 5353.0	...
5577756	  763.8	  567.1	 5352.0	...
5577757	  763.8	  566.7	 5352.0	...
5577758	  763.9	  566.2	 5353.0	...
5577759	  764.0	  566.2	 5353.0	...
5577760	  764.0	  565.8	 5353.0	...
5577761	  764.1	  565.4	 5353.0	...
5577762	  764.1	  565.3	 5352.0	...
5577763	  764.2	  565.6	 5352.0	...
5577764	  764.5	  565.9	 5352.0	...
5577765	  764.7	  565.9	 5351.0	...
5577766	  764.7	  565.9	 5350.0	...
5577767	  764.4	  565.7	 5350.0	...
5577768	  764.2	  565.4	 5349.0	...
5577769	  764.2	  565.2	 5347.0	...
5577770	  764.2	  565.6	 5346.0	...
5577771	  764.1	  566.1	 5345.0	...
5577772	  763.8	  566.5	 5345.0	...
5577773	  763.5	  566.7	 5345.0	...
5577774	  763.3	  567.0	 5345.0	...
5577775	  763.5	  567.5	 5345.0	...
5577776	  763.4	  567.7	 5346.0	...
5577777	  763.4	  567.8	 5345.0	...
5577778	  763.4	  567.8	 5344.0	...
5577779	  763.6	  567.7	 5341.0	...
5577780	  763.8	  567.6	 5338.0	...
5577781	  764.1	  567.4	 5335.0	...
5577782	  764.3	  567.2	 5334.0	...
5577783	  764.6	  567.0	 5334.0	...
5577784	  764.6	  566.9	 5333.0	...
5577785	  764.4	  567.0	 5332.0	...
5577786	  764.2	  567.3	 5331.0	...
5577787	  764.0	  567.6	 5331.0	...
5577788	  763.9	  567.8	 5329.0	...
5577789	  763.7	  567.8	 5327.0	...
5577790	  763.9	  567.8	 5326.0	...
5577791	  764.1	  567.8	 5325.0	...
5577792	  764.4	  567.8	 5325.0	...
5577793	  764.3	  567.7	 5325.0	...
5577794	  764.4	  567.6	 5326.0	...
5577795	  764.4	  567.7	 5327.0	...
5577796	  764.3	  567.9	 5327.0	...
5577797	  764.1	  568.1	 5326.0	...
5577798	  764.3	  568.3	 5326.0	...
5577799	  764.5	  568.3	 5327.0	...
5577800	  764.8	  568.4	 5327.0	...
5577801	  764.6	  568.5	 5327.0	...
5577802	  764.5	  568.6	 5326.0	...
5577803	  764.4	  568.8	 5327.0	...
5577804	  764.5	  569.0	 5328.0	...
5577805	  764.5	  569.2	 5328.0	...
5577806	  764.4	  569.3	 5326.0	...
5577807	  764.4	  569.2	 5326.0	...
5577808	  764.4	  569.2	 5328.0	...
5577809	  764.4	  569.2	 5329.0	...
5577810	  764.3	  569.2	 5327.0	...
5577811	  764.2	  569.4	 5324.0	...
5577812	  764.3	  569.5	 5321.0	...
5577813	  764.5	  569.7	 5318.0	...
5577814	  764.6	  569.7	 5318.0	...
5577815	  764.6	  569.6	 5322.0	...
5577816	  764.6	  569.4	 5326.0	...
5577817	  764.6	  569.3	 5331.0	...
5577818	  764.5	  569.3	 5332.0	...
5577819	  764.4	  569.4	 5333.0	...
5577820	  764.3	  569.6	 5331.0	...
5577821	  764.1	  569.8	 5328.0	...
5577822	  763.9	  569.9	 5325.0	...
5577823	  763.9	  570.0	 5325.0	...
5577824	  763.9	  570.0	 5325.0	...
5577825	  763.9	  570.0	 5324.0	...
5577826	  763.7	  570.1	 5320.0	...
5577827	  763.5	  570.1	 5317.0	...
5577828	  763.3	  570.1	 5315.0	...
5577829	  763.3	  570.1	 5315.0	...
5577830	  763.4	  570.0	 5316.0	...
5577831	  763.5	  569.9	 5315.0	...
5577832	  763.4	  569.8	 5314.0	...
5577833	  763.6	  569.7	 5312.0	...
5577834	  763.8	  569.7	 5310.0	...
5577835	  764.1	  569.6	 5311.0	...
5577836	  764.2	  569.8	 5314.0	...
5577837	  764.0	  570.1	 5315.0	...
5577838	  763.8	  570.4	 5314.0	...
5577839	  763.7	  570.4	 5313.0	...
5577840	  763.7	  570.3	 5311.0	...
5577841	  763.7	  570.3	 5309.0	...
5577842	  763.7	  570.3	 5308.0	...
5577843	  763.6	  570.3	 5307.0	...
5577844	  763.4	  570.2	 5306.0	...
5577845	  763.3	  570.2	 5305.0	...
5577846	  763.1	  570.3	 5305.0	...
5577847	  763.1	  570.2	 5305.0	...
5577848	  763.0	  570.2	 5306.0	...
5577849	  763.0	  570.0	 5304.0	...
5577850	  763.2	  569.9	 5302.0	...
5577851	  763.5	  570.0	 5300.0	...
5577852	  763.7	  570.5	 5300.0	...
5577853	  763.8	  571.1	 5300.0	...
5577854	  763.7	  571.3	 5299.0	...
5577855	  763.7	  571.2	 5299.0	...
5577856	  763.6	  570.8	 5299.0	...
5577857	  763.6	  570.5	 5299.0	...
5577858	  763.5	  570.3	 5298.0	...
5577859	  763.5	  570.3	 5298.0	...
5577860	  763.6	  570.3	 5298.0	...
5577861	  763.8	  570.2	 5298.0	...
5577862	  763.9	  570.1	 5296.0	...
5577863	  763.9	  569.9	 5295.0	...
5577864	  763.8	  569.8	 5297.0	...
5577865	  763.8	  569.7	 5300.0	...
5577866	  763.7	  569.9	 5302.0	...
5577867	  763.7	  570.1	 5300.0	...
5577868	  763.6	  570.4	 5299.0	...
5577869	  763.6	  570.4	 5298.0	...
5577870	  763.5	  570.5	 5299.0	...
5577871	  763.6	  570.5	 5298.0	...
5577872	  763.6	  570.5	 5295.0	...
5577873	  763.7	  570.8	 5292.0	...
5577874	  763.6	  571.1	 5291.0	...
5577875	  764.0	  571.2	 5290.0	...
5577876	  764.4	  571.0	 5291.0	...
5577877	  764.8	  570.8	 5291.0	...
5577878	  764.8	  570.8	 5292.0	...
5577879	  764.7	  570.8	 5292.0	...
5577880	  764.6	  570.9	 5291.0	...
5577881	  764.5	  571.0	 5289.0	...
5577882	  764.3	  571.1	 5286.0	...
5577883	  764.1	  571.2	 5283.0	...
5577884	  763.9	  571.2	 5283.0	...
5577885	  763.9	  571.3	 5285.0	...
5577886	  763.9	  571.5	 5287.0	...
5577887	  763.8	  571.5	 5286.0	...
5577888	  763.7	  571.2	 5286.0	...
5577889	  763.6	  571.0	 5285.0	...
5577890	  763.5	  571.0	 5284.0	...
5577891	  763.6	  570.9	 5287.0	...
5577892	  763.8	  570.9	 5289.0	...
5577893	  763.9	  571.1	 5289.0	...
5577894	  763.9	  571.4	 5287.0	...
5577895	  764.0	  571.7	 5284.0	...
5577896	  763.9	  571.6	 5284.0	...
5577897	  763.8	  571.4	 5283.0	...
5577898	  763.8	  571.2	 5282.0	...
5577899	  763.9	  571.1	 5281.0	...
5577900	  763.9	  571.0	 5280.0	...
5577901	  763.7	  570.5	 5278.0	...
5577902	  763.3	  570.1	 5277.0	...
5577903	  762.9	  570.2	 5277.0	...
5577904	  762.8	  570.7	 5275.0	...
5577905	  763.0	  570.9	 5273.0	...
5577906	  763.1	  570.8	 5272.0	...
5577907	  763.2	  570.9	 5272.0	...
5577908	  763.3	  571.1	 5274.0	...
5577909	  763.5	  571.5	 5277.0	...
5577910	  763.5	  571.8	 5279.0	...
5577911	  763.4	  572.0	 5279.0	...
5577912	  763.3	  572.0	 5279.0	...
5577913	  763.0	  572.0	 5278.0	...
5577914	  762.9	  572.1	 5278.0	...
5577915	  762.7	  572.2	 5278.0	...
5577916	  762.6	  572.3	 5278.0	...
5577917	  762.3	  572.3	 5278.0	...
5577918	  761.9	  572.3	 5277.0	...
5577919	  761.7	  572.1	 5277.0	...
5577920	  761.6	  572.0	 5276.0	...
5577921	  761.6	  572.0	 5276.0	...
5577922	  761.9	  572.2	 5275.0	...
5577923	  762.1	  572.2	 5274.0	...
5577924	  762.6	  572.1	 5272.0	...
5577925	  762.8	  572.0	 5272.0	...
5577926	  763.0	  571.9	 5273.0	...
5577927	  763.0	  572.0	 5274.0	...
5577928	  763.0	  572.0	 5274.0	...
5577929	  763.0	  572.4	 5272.0	...
5577930	  763.1	  572.7	 5270.0	...
5577931	  763.2	  572.8	 5269.0	...
5577932	  763.0	  572.7	 5268.0	...
5577933	  762.9	  572.5	 5268.0	...
5577934	  763.0	  572.4	 5268.0	...
5577935	  763.2	  572.3	 5268.0	...
MSG	5577936 0000 _ Number On
5577936	  763.4	  572.2	 5268.0	...
5577937	  763.4	  572.1	 5267.0	...
5577938	  763.4	  572.0	 5266.0	...
5577939	  763.2	  571.9	 5265.0	...
5577940	  763.0	  571.9	 5265.0	...
5577941	  762.8	  571.9	 5266.0	...
5577942	  762.8	  571.8	 5267.0	...
5577943	  762.8	  571.8	 5264.0	...
5577944	  762.8	  571.8	 5261.0	...
5577945	  762.9	  571.8	 5258.0	...
5577946	  763.0	  571.8	 5260.0	...
5577947	  762.9	  571.6	 5261.0	...
5577948	  762.6	  571.4	 5263.0	...
5577949	  762.4	  571.3	 5263.0	...
5577950	  762.2	  571.9	 5262.0	...
5577951	  762.3	  572.3	 5264.0	...
5577952	  762.4	  572.5	 5265.0	...
5577953	  762.4	  572.5	 5266.0	...
5577954	  762.4	  572.5	 5266.0	...
5577955	  762.4	  572.6	 5266.0	...
5577956	  762.3	  572.6	 5266.0	...
5577957	  762.2	  572.7	 5267.0	...
5577958	  762.0	  572.8	 5268.0	...
5577959	  762.0	  572.8	 5270.0	...
5577960	  762.0	  572.9	 5270.0	...
5577961	  762.1	  573.2	 5270.0	...
5577962	  762.3	  573.5	 5271.0	...
5577963	  762.3	  573.7	 5271.0	...
5577964	  762.2	  573.9	 5268.0	...
5577965	  762.1	  573.8	 5266.0	...
5577966	  762.1	  573.8	 5264.0	...
5577967	  762.0	  573.7	 5266.0	...
5577968	  762.0	  573.7	 5267.0	...
5577969	  761.9	  573.8	 5266.0	...
5577970	  761.9	  573.7	 5265.0	...
5577971	  761.9	  573.7	 5265.0	...
5577972	  761.9	  573.7	 5264.0	...
5577973	  761.8	  573.7	 5260.0	...
5577974	  761.7	  573.7	 5257.0	...
5577975	  761.5	  573.7	 5255.0	...
5577976	  761.4	  573.6	 5256.0	...
5577977	  761.3	  573.4	 5259.0	...
5577978	  761.2	  573.1	 5261.0	...
5577979	  761.3	  573.3	 5263.0	...
5577980	  761.5	  573.5	 5261.0	...
5577981	  761.6	  573.7	 5261.0	...
5577982	  761.8	  573.6	 5262.0	...
5577983	  762.1	  573.4	 5264.0	...
5577984	  762.0	  573.4	 5267.0	...
5577985	  761.7	  573.4	 5268.0	...
5577986	  761.3	  573.6	 5268.0	...
5577987	  761.5	  573.8	 5268.0	...
5577988	  761.7	  574.1	 5267.0	...
5577989	  761.8	  574.2	 5265.0	...
5577990	  761.8	  574.3	 5263.0	...
5577991	  761.8	  574.3	 5262.0	...
5577992	  761.9	  574.2	 5263.0	...
5577993	  761.9	  574.3	 5264.0	...
5577994	  762.0	  574.4	 5266.0	...
5577995	  761.8	  574.7	 5265.0	...
5577996	  761.7	  574.9	 5264.0	...
5577997	  761.5	  574.9	 5262.0	...
5577998	  761.5	  574.6	 5261.0	...
5577999	  761.5	  574.3	 5260.0	...
5578000	  761.5	  574.1	 5260.0	...
5578001	  761.5	  574.1	 5258.0	...
5578002	  761.5	  574.4	 5258.0	...
5578003	  761.5	  574.6	 5258.0	...
5578004	  761.6	  574.8	 5259.0	...
5578005	  761.6	  574.9	 5261.0	...
5578006	  761.6	  574.9	 5263.0	...
5578007	  761.5	  574.9	 5265.0	...
5578008	  761.5	  574.9	 5266.0	...
5578009	  761.4	  574.9	 5266.0	...
5578010	  761.4	  574.9	 5266.0	...
5578011	  761.2	  575.0	 5267.0	...
5578012	  761.1	  575.2	 5268.0	...
5578013	  760.9	  575.0	 5269.0	...
5578014	  761.0	  574.8	 5270.0	...
5578015	  761.0	  574.6	 5267.0	...
5578016	  761.1	  574.6	 5265.0	...
5578017	  761.1	  574.8	 5265.0	...
5578018	  760.9	  575.1	 5266.0	...
5578019	  760.7	  575.4	 5268.0	...
5578020	  760.5	  575.5	 5269.0	...
5578021	  760.6	  575.6	 5271.0	...
5578022	  760.6	  575.7	 5272.0	...
5578023	  760.6	  575.6	 5272.0	...
5578024	  760.5	  575.6	 5271.0	...
5578025	  760.4	  575.6	 5270.0	...
5578026	  760.6	  575.5	 5271.0	...
5578027	  760.8	  575.4	 5274.0	...
5578028	  761.0	  575.2	 5277.0	...
5578029	  760.9	  575.1	 5279.0	...
5578030	  760.9	  574.9	 5280.0	...
5578031	  761.0	  574.8	 5280.0	...
5578032	  761.2	  574.6	 5280.0	...
5578033	  761.3	  574.6	 5280.0	...
5578034	  761.3	  574.9	 5279.0	...
5578035	  761.3	  575.5	 5277.0	...
5578036	  761.4	  576.0	 5276.0	...
5578037	  761.4	  576.1	 5275.0	...
5578038	  761.5	  576.0	 5278.0	...
5578039	  761.6	  575.8	 5281.0	...
5578040	  761.5	  575.8	 5283.0	...
5578041	  761.3	  575.9	 5283.0	...
5578042	  761.2	  576.0	 5283.0	...
5578043	  761.3	  576.2	 5282.0	...
5578044	  761.3	  576.3	 5282.0	...
5578045	  761.4	  576.4	 5282.0	...
5578046	  761.4	  576.4	 5282.0	...
5578047	  761.5	  576.3	 5283.0	...
5578048	  761.5	  576.1	 5282.0	...
5578049	  761.5	  575.8	 5282.0	...
5578050	  761.5	  575.5	 5283.0	...
5578051	  761.4	  575.4	 5284.0	...
5578052	  761.5	  575.5	 5285.0	...
5578053	  761.4	  575.1	 5286.0	...
5578054	  761.3	  574.7	 5286.0	...
5578055	  761.2	  574.3	 5285.0	...
5578056	  761.3	  574.5	 5283.0	...
5578057	  761.0	  574.7	 5281.0	...
5578058	  760.7	  575.2	 5280.0	...
5578059	  760.7	  575.6	 5280.0	...
5578060	  760.9	  576.0	 5281.0	...
5578061	  761.1	  576.0	 5282.0	...
5578062	  760.9	  576.0	 5282.0	...
5578063	  760.9	  576.0	 5282.0	...
5578064	  760.9	  575.9	 5281.0	...
5578065	  761.1	  575.6	 5281.0	...
5578066	  761.2	  575.3	 5281.0	...
5578067	  761.1	  575.1	 5283.0	...
5578068	  761.0	  575.1	 5284.0	...
5578069	  761.1	  575.4	 5285.0	...
5578070	  761.3	  575.8	 5284.0	...
5578071	  761.6	  576.3	 5283.0	...
5578072	  761.7	  576.5	 5281.0	...
5578073	  761.7	  576.6	 5281.0	...
5578074	  761.6	  576.4	 5281.0	...
5578075	  761.6	  576.1	 5282.0	...
5578076	  761.4	  576.1	 5283.0	...
5578077	  761.1	  576.4	 5283.0	...
5578078	  761.0	  576.4	 5283.0	...
5578079	  761.1	  576.2	 5283.0	...
5578080	  761.2	  576.0	 5282.0	...
5578081	  761.1	  576.1	 5281.0	...
5578082	  761.1	  576.1	 5278.0	...
5578083	  761.0	  576.0	 5275.0	...
5578084	  761.1	  575.9	 5275.0	...
5578085	  761.1	  575.9	 5279.0	...
5578086	  761.2	  575.9	 5282.0	...
5578087	  761.2	  575.9	 5283.0	...
5578088	  761.1	  575.9	 5283.0	...
5578089	  761.0	  575.9	 5283.0	...
5578090	  760.9	  575.8	 5283.0	...
5578091	  761.1	  575.7	 5283.0	...
5578092	  761.2	  575.6	 5283.0	...
5578093	  761.3	  575.8	 5284.0	...
5578094	  761.3	  576.0	 5285.0	...
5578095	  761.3	  576.2	 5289.0	...
5578096	  761.3	  576.1	 5292.0	...
5578097	  761.3	  575.9	 5295.0	...
5578098	  761.3	  575.7	 5294.0	...
5578099	  761.3	  575.9	 5293.0	...
5578100	  761.4	  576.2	 5293.0	...
5578101	  761.4	  576.3	 5293.0	...
5578102	  761.4	  576.2	 5294.0	...
5578103	  761.4	  576.0	 5294.0	...
5578104	  761.3	  575.9	 5295.0	...
5578105	  761.2	  575.8	 5296.0	...
5578106	  761.2	  575.7	 5297.0	...
5578107	  761.2	  575.8	 5298.0	...
5578108	  761.3	  576.1	 5298.0	...
5578109	  761.3	  576.2	 5297.0	...
5578110	  761.2	  576.0	 5297.0	...
5578111	  761.0	  575.8	 5296.0	...
5578112	  760.9	  575.8	 5296.0	...
5578113	  760.8	  575.9	 5295.0	...
5578114	  760.7	  575.9	 5296.0	...
5578115	  760.6	  575.9	 5296.0	...
5578116	  760.6	  575.9	 5297.0	...
5578117	  760.8	  576.0	 5297.0	...
5578118	  761.0	  575.9	 5298.0	...
5578119	  761.2	  575.7	 5298.0	...
5578120	  761.2	  576.0	 5298.0	...
5578121	  761.2	  576.3	 5298.0	...
5578122	  761.2	  576.6	 5298.0	...
5578123	  761.2	  576.6	 5299.0	...
5578124	  761.1	  576.7	 5300.0	...
5578125	  761.1	  576.7	 5302.0	...
5578126	  761.0	  576.7	 5302.0	...
5578127	  761.0	  576.6	 5301.0	...
5578128	  760.9	  576.6	 5299.0	...
5578129	  761.1	  576.6	 5299.0	...
5578130	  761.4	  576.7	 5301.0	...
5578131	  761.7	  576.9	 5303.0	...
5578132	  761.8	  577.3	 5302.0	...
5578133	  761.9	  577.4	 5302.0	...
5578134	  761.8	  577.6	 5302.0	...
5578135	  761.5	  577.7	 5302.0	...
5578136	  761.1	  577.8	 5302.0	...
5578137	  761.2	  577.6	 5303.0	...
5578138	  761.5	  577.3	 5303.0	...
5578139	  761.7	  577.2	 5303.0	...
5578140	  761.7	  577.4	 5303.0	...
5578141	  761.7	  577.5	 5304.0	...
5578142	  761.7	  577.5	 5305.0	...
5578143	  761.7	  577.4	 5307.0	...
5578144	  761.7	  577.4	 5307.0	...
5578145	  761.6	  577.4	 5307.0	...
5578146	  761.7	  577.3	 5307.0	...
5578147	  761.9	  577.1	 5307.0	...
5578148	  762.0	  576.7	 5307.0	...
5578149	  761.9	  576.3	 5306.0	...
5578150	  761.8	  576.0	 5306.0	...
5578151	  761.7	  576.2	 5306.0	...
5578152	  761.6	  576.5	 5309.0	...
5578153	  761.4	  576.7	 5311.0	...
5578154	  761.3	  576.5	 5312.0	...
5578155	  761.3	  576.2	 5312.0	...
5578156	  761.3	  575.9	 5315.0	...
5578157	  761.3	  576.0	 5318.0	...
5578158	  761.2	  576.2	 5318.0	...
5578159	  761.1	  576.5	 5317.0	...
5578160	  761.0	  576.7	 5315.0	...
5578161	  761.0	  576.9	 5315.0	...
5578162	  761.0	  577.0	 5314.0	...
5578163	  761.0	  576.9	 5313.0	...
5578164	  761.1	  576.8	 5312.0	...
5578165	  761.3	  576.8	 5314.0	...
5578166	  761.6	  576.8	 5315.0	...
5578167	  761.6	  576.8	 5316.0	...
5578168	  761.5	  576.7	 5316.0	...
5578169	  761.4	  576.6	 5316.0	...
5578170	  761.5	  576.7	 5316.0	...
5578171	  761.6	  576.8	 5317.0	...
5578172	  761.8	  576.9	 5318.0	...
5578173	  761.9	  576.9	 5319.0	...
5578174	  761.9	  576.9	 5320.0	...
5578175	  761.9	  577.0	 5320.0	...
5578176	  761.8	  577.0	 5320.0	...
5578177	  761.8	  577.1	 5318.0	...
5578178	  761.7	  577.2	 5317.0	...
5578179	  761.7	  577.4	 5317.0	...
5578180	  761.7	  577.6	 5319.0	...
5578181	  761.6	  577.8	 5321.0	...
5578182	  761.6	  577.9	 5321.0	...
5578183	  761.6	  578.1	 5322.0	...
5578184	  761.6	  578.2	 5324.0	...
5578185	  761.6	  578.4	 5326.0	...
5578186	  761.6	  578.4	 5327.0	...
5578187	  761.5	  578.3	 5327.0	...
5578188	  761.5	  578.1	 5324.0	...
5578189	  761.5	  577.9	 5323.0	...
5578190	  761.3	  577.8	 5321.0	...
5578191	  761.2	  577.7	 5320.0	...
5578192	  761.3	  577.7	 5321.0	...
5578193	  761.4	  577.8	 5323.0	...
5578194	  761.5	  577.8	 5324.0	...
5578195	  761.6	  577.8	 5322.0	...
5578196	  761.6	  578.3	 5323.0	...
5578197	  761.7	  578.7	 5325.0	...
5578198	  761.8	  579.1	 5328.0	...
5578199	  761.8	  579.2	 5330.0	...
5578200	  761.8	  579.3	 5332.0	...
5578201	  761.8	  579.3	 5334.0	...
5578202	  761.8	  579.3	 5335.0	...
5578203	  761.7	  579.2	 5335.0	...
5578204	  761.6	  579.1	 5335.0	...
5578205	  761.4	  578.8	 5335.0	...
5578206	  761.2	  578.3	 5334.0	...
5578207	  760.9	  577.2	 5334.0	...
5578208	  760.8	  576.1	 5334.0	...
5578209	  760.8	  574.6	 5334.0	...
5578210	  761.0	  573.0	 5334.0	...
5578211	  761.0	  571.0	 5333.0	...
5578212	  761.0	  569.3	 5332.0	...
5578213	  761.8	  568.1	 5330.0	...
5578214	  762.6	  567.0	 5329.0	...
5578215	  763.6	  565.7	 5329.0	...
5578216	  763.6	  564.6	 5329.0	...
5578217	  763.9	  563.6	 5329.0	...
5578218	  763.9	  563.1	 5326.0	...
5578219	  764.0	  562.4	 5324.0	...
5578220	  764.4	  561.8	 5322.0	...
5578221	  764.9	  561.1	 5322.0	...
5578222	  765.4	  560.6	 5322.0	...
5578223	  765.5	  560.0	 5321.0	...
5578224	  765.5	  559.2	 5319.0	...
5578225	  765.5	  558.1	 5316.0	...
5578226	  765.5	  557.4	 5314.0	...
5578227	  765.4	  557.0	 5315.0	...
5578228	  765.3	  556.7	 5316.0	...
5578229	  765.1	  555.9	 5317.0	...
5578230	  764.8	  555.3	 5317.0	...
5578231	  764.6	  554.7	 5317.0	...
5578232	  764.3	  554.5	 5317.0	...
5578233	  764.0	  554.2	 5317.0	...
5578234	  763.7	  554.3	 5317.0	...
5578235	  763.4	  554.6	 5316.0	...
5578236	  763.2	  555.2	 5314.0	...
5578237	  763.2	  555.6	 5313.0	...
MSG	5578238 0000 _ Number Off
5578238	  763.3	  555.8	 5314.0	...
5578239	  763.3	  555.9	 5316.0	...
5578240	  763.5	  556.1	 5318.0	...
5578241	  763.9	  556.7	 5320.0	...
5578242	  764.3	  557.4	 5320.0	...
5578243	  764.3	  558.1	 5320.0	...
5578244	  764.1	  558.4	 5320.0	...
5578245	  764.0	  559.0	 5319.0	...
5578246	  763.8	  559.8	 5319.0	...
5578247	  763.7	  560.6	 5319.0	...
5578248	  763.5	  560.8	 5318.0	...
5578249	  763.5	  560.9	 5319.0	...
5578250	  763.5	  561.1	 5322.0	...
5578251	  763.5	  561.1	 5324.0	...
5578252	  763.5	  561.0	 5324.0	...
5578253	  763.4	  560.8	 5324.0	...
5578254	  763.4	  560.7	 5324.0	...
5578255	  763.4	  560.8	 5324.0	...
5578256	  763.4	  560.9	 5326.0	...
5578257	  763.5	  561.1	 5328.0	...
5578258	  763.6	  561.0	 5330.0	...
5578259	  763.6	  560.9	 5331.0	...
5578260	  763.6	  560.8	 5330.0	...
5578261	  763.5	  560.8	 5329.0	...
5578262	  763.6	  560.9	 5328.0	...
5578263	  763.7	  561.1	 5328.0	...
5578264	  763.8	  561.4	 5328.0	...
5578265	  763.7	  561.7	 5328.0	...
5578266	  763.6	  561.7	 5327.0	...
5578267	  763.5	  561.6	 5327.0	...
5578268	  763.4	  561.3	 5327.0	...
5578269	  763.3	  560.9	 5329.0	...
5578270	  763.3	  560.6	 5330.0	...
5578271	  763.3	  560.4	 5331.0	...
5578272	  763.3	  560.3	 5331.0	...
5578273	  763.3	  560.2	 5329.0	...
5578274	  763.3	  560.2	 5327.0	...
5578275	  763.2	  560.4	 5326.0	...
5578276	  763.2	  560.6	 5325.0	...
5578277	  763.2	  561.0	 5326.0	...
5578278	  763.3	  561.3	 5326.0	...
5578279	  763.1	  561.5	 5327.0	...
5578280	  763.0	  561.5	 5328.0	...
5578281	  762.8	  561.3	 5328.0	...
5578282	  762.8	  561.1	 5329.0	...
5578283	  762.7	  561.0	 5330.0	...
5578284	  762.6	  561.1	 5331.0	...
5578285	  762.6	  561.1	 5332.0	...
5578286	  762.5	  561.1	 5332.0	...
5578287	  762.5	  561.1	 5331.0	...
5578288	  762.6	  561.2	 5330.0	...
5578289	  763.0	  561.2	 5331.0	...
5578290	  763.3	  561.5	 5332.0	...
5578291	  763.4	  562.0	 5332.0	...
5578292	  763.5	  562.4	 5331.0	...
5578293	  763.5	  562.5	 5331.0	...
5578294	  763.5	  562.2	 5331.0	...
5578295	  763.3	  561.9	 5331.0	...
5578296	  763.0	  561.6	 5332.0	...
5578297	  762.8	  561.5	 5332.0	...
5578298	  762.9	  561.4	 5332.0	...
5578299	  762.8	  561.4	 5330.0	...
5578300	  762.8	  561.7	 5328.0	...
5578301	  763.1	  561.9	 5327.0	...
5578302	  763.5	  562.2	 5328.0	...
5578303	  763.8	  562.2	 5328.0	...
5578304	  763.7	  562.3	 5328.0	...
5578305	  763.7	  562.4	 5327.0	...
5578306	  763.6	  562.4	 5327.0	...
5578307	  763.5	  562.5	 5328.0	...
5578308	  763.3	  562.5	 5328.0	...
5578309	  763.2	  562.5	 5329.0	...
5578310	  763.0	  562.4	 5329.0	...
5578311	  763.0	  562.5	 5330.0	...
5578312	  762.9	  562.7	 5331.0	...
5578313	  762.9	  562.9	 5333.0	...
5578314	  762.8	  563.2	 5335.0	...
5578315	  762.9	  563.4	 5336.0	...
5578316	  762.9	  563.4	 5336.0	...
5578317	  763.0	  563.2	 5336.0	...
5578318	  763.0	  563.1	 5336.0	...
5578319	  763.0	  563.1	 5337.0	...
5578320	  763.0	  563.0	 5338.0	...
5578321	  762.8	  563.0	 5338.0	...
5578322	  762.7	  563.0	 5338.0	...
5578323	  762.6	  563.2	 5337.0	...
5578324	  762.6	  563.2	 5336.0	...
5578325	  762.6	  563.2	 5334.0	...
5578326	  762.6	  563.1	 5334.0	...
5578327	  762.8	  563.0	 5336.0	...
5578328	  762.9	  563.0	 5337.0	...
5578329	  762.7	  563.2	 5337.0	...
5578330	  762.4	  563.4	 5336.0	...
5578331	  762.1	  563.5	 5335.0	...
5578332	  762.1	  563.5	 5335.0	...
5578333	  762.1	  563.6	 5335.0	...
5578334	  762.0	  563.8	 5333.0	...
5578335	  761.8	  564.0	 5332.0	...
5578336	  761.7	  563.9	 5331.0	...
5578337	  761.6	  563.9	 5332.0	...
5578338	  761.5	  563.9	 5333.0	...
5578339	  761.5	  563.9	 5334.0	...
5578340	  761.4	  563.8	 5333.0	...
5578341	  761.4	  563.8	 5332.0	...
5578342	  761.4	  563.8	 5331.0	...
5578343	  761.6	  563.9	 5330.0	...
5578344	  761.6	  564.0	 5329.0	...
5578345	  761.7	  564.1	 5329.0	...
5578346	  761.4	  564.3	 5329.0	...
5578347	  761.4	  564.3	 5330.0	...
5578348	  761.3	  564.3	 5330.0	...
5578349	  761.3	  563.9	 5331.0	...
5578350	  761.5	  563.6	 5331.0	...
5578351	  761.8	  563.3	 5331.0	...
5578352	  762.0	  563.2	 5330.0	...
5578353	  761.9	  563.3	 5328.0	...
5578354	  761.7	  563.0	 5327.0	...
5578355	  761.5	  562.7	 5328.0	...
5578356	  761.5	  562.7	 5330.0	...
5578357	  761.5	  562.9	 5331.0	...
5578358	  761.6	  563.1	 5332.0	...
5578359	  761.7	  563.1	 5333.0	...
5578360	  761.7	  563.0	 5334.0	...
5578361	  761.8	  563.0	 5332.0	...
5578362	  761.9	  563.0	 5330.0	...
5578363	  761.9	  563.0	 5329.0	...
5578364	  761.9	  563.0	 5331.0	...
5578365	  762.0	  563.0	 5332.0	...
5578366	  762.0	  563.1	 5329.0	...
5578367	  762.2	  563.3	 5325.0	...
5578368	  762.2	  563.5	 5321.0	...
5578369	  762.2	  563.6	 5322.0	...
5578370	  762.2	  563.7	 5325.0	...
5578371	  762.3	  564.1	 5329.0	...
5578372	  762.3	  564.4	 5332.0	...
5578373	  762.3	  564.8	 5333.0	...
5578374	  762.3	  565.0	 5333.0	...
5578375	  762.2	  565.3	 5335.0	...
5578376	  762.0	  565.4	 5336.0	...
5578377	  761.8	  565.4	 5337.0	...
5578378	  761.8	  565.4	 5334.0	...
5578379	  762.0	  565.5	 5330.0	...
5578380	  762.2	  565.5	 5327.0	...
5578381	  762.4	  565.4	 5327.0	...
5578382	  762.5	  565.3	 5326.0	...
5578383	  762.5	  565.1	 5326.0	...
5578384	  762.5	  565.2	 5327.0	...
5578385	  762.5	  565.2	 5325.0	...
5578386	  762.7	  565.2	 5323.0	...
5578387	  762.8	  565.1	 5321.0	...
5578388	  762.5	  565.1	 5321.0	...
5578389	  762.0	  564.6	 5321.0	...
5578390	  761.8	  564.2	 5321.0	...
5578391	  762.0	  563.7	 5321.0	...
5578392	  762.3	  563.7	 5321.0	...
5578393	  762.4	  563.8	 5321.0	...
5578394	  762.4	  563.7	 5321.0	...
5578395	  762.3	  563.5	 5322.0	...
5578396	  762.3	  563.2	 5322.0	...
5578397	  762.3	  563.1	 5324.0	...
5578398	  762.1	  563.0	 5327.0	...
5578399	  762.0	  563.0	 5328.0	...
5578400	  762.0	  563.0	 5326.0	...
5578401	  762.0	  563.1	 5326.0	...
5578402	  762.2	  563.1	 5327.0	...
5578403	  762.6	  563.1	 5325.0	...
5578404	  763.2	  563.1	 5322.0	...
5578405	  763.6	  563.1	 5322.0	...
5578406	  763.9	  563.0	 5326.0	...
5578407	  764.1	  562.9	 5328.0	...
5578408	  764.1	  563.0	 5326.0	...
5578409	  764.1	  563.1	 5324.0	...
5578410	  764.0	  563.2	 5325.0	...
5578411	  764.1	  563.2	 5326.0	...
5578412	  764.2	  563.3	 5326.0	...
5578413	  764.2	  563.3	 5328.0	...
5578414	  764.2	  563.3	 5329.0	...
5578415	  764.2	  563.4	 5330.0	...
5578416	  764.1	  563.5	 5330.0	...
5578417	  763.8	  563.8	 5330.0	...
5578418	  763.3	  564.2	 5329.0	...
5578419	  762.9	  564.5	 5329.0	...
5578420	  762.6	  564.7	 5329.0	...
5578421	  762.8	  564.7	 5329.0	...
5578422	  763.0	  564.3	 5329.0	...
5578423	  763.1	  563.8	 5329.0	...
5578424	  762.8	  563.4	 5329.0	...
5578425	  762.6	  563.6	 5328.0	...
5578426	  762.7	  563.8	 5331.0	...
5578427	  763.1	  563.9	 5334.0	...
5578428	  763.5	  563.7	 5336.0	...
5578429	  763.4	  563.6	 5335.0	...
5578430	  763.4	  563.9	 5334.0	...
5578431	  763.4	  564.4	 5335.0	...
5578432	  763.6	  564.8	 5334.0	...
5578433	  763.7	  564.7	 5333.0	...
5578434	  763.8	  564.8	 5332.0	...
5578435	  763.5	  564.9	 5331.0	...
5578436	  763.2	  565.2	 5330.0	...
5578437	  763.1	  565.3	 5330.0	...
5578438	  763.5	  565.3	 5330.0	...
MSG	5578439 0000 _ Number On
5578439	  763.9	  565.1	 5330.0	...
5578440	  764.1	  565.0	 5331.0	...
5578441	  764.2	  564.9	 5332.0	...
5578442	  764.3	  564.9	 5333.0	...
5578443	  764.3	  564.9	 5336.0	...
5578444	  764.3	  565.0	 5338.0	...
5578445	  764.4	  565.0	 5338.0	...
5578446	  764.4	  565.0	 5336.0	...
5578447	  764.4	  564.7	 5335.0	...
5578448	  764.3	  564.4	 5335.0	...
5578449	  764.3	  564.1	 5336.0	...
5578450	  764.2	  564.2	 5338.0	...
5578451	  764.0	  564.3	 5343.0	...
5578452	  763.9	  564.7	 5347.0	...
5578453	  763.9	  564.8	 5349.0	...
5578454	  763.8	  565.0	 5347.0	...
5578455	  763.7	  565.1	 5346.0	...
5578456	  763.6	  565.3	 5347.0	...
5578457	  763.6	  565.5	 5347.0	...
5578458	  763.6	  565.4	 5347.0	...
5578459	  763.5	  565.2	 5347.0	...
5578460	  763.5	  565.0	 5346.0	...
5578461	  763.5	  564.9	 5345.0	...
5578462	  763.5	  564.9	 5344.0	...
5578463	  763.6	  565.0	 5346.0	...
5578464	  763.8	  564.8	 5349.0	...
5578465	  764.0	  564.5	 5350.0	...
5578466	  764.0	  564.3	 5348.0	...
5578467	  764.0	  564.2	 5347.0	...
5578468	  764.0	  564.1	 5347.0	...
5578469	  764.0	  564.2	 5347.0	...
5578470	  763.9	  564.3	 5348.0	...
5578471	  763.9	  564.4	 5347.0	...
5578472	  763.8	  564.4	 5347.0	...
5578473	  763.7	  564.3	 5347.0	...
5578474	  763.5	  564.3	 5348.0	...
5578475	  763.4	  564.2	 5348.0	...
5578476	  763.4	  564.2	 5347.0	...
5578477	  763.4	  564.4	 5347.0	...
5578478	  763.5	  564.6	 5347.0	...
5578479	  763.6	  564.9	 5348.0	...
5578480	  763.6	  564.6	 5348.0	...
5578481	  763.7	  564.3	 5348.0	...
5578482	  763.8	  563.9	 5348.0	...
5578483	  764.0	  563.8	 5346.0	...
5578484	  764.0	  563.7	 5344.0	...
5578485	  764.0	  563.8	 5346.0	...
5578486	  763.9	  563.8	 5348.0	...
5578487	  764.0	  563.9	 5351.0	...
5578488	  764.2	  564.2	 5351.0	...
5578489	  764.3	  564.4	 5350.0	...
5578490	  764.3	  564.6	 5350.0	...
5578491	  764.3	  564.6	 5349.0	...
5578492	  764.4	  564.7	 5349.0	...
5578493	  764.6	  564.9	 5349.0	...
5578494	  764.8	  565.1	 5349.0	...
5578495	  764.9	  565.4	 5349.0	...
5578496	  765.1	  565.4	 5349.0	...
5578497	  765.1	  565.3	 5353.0	...
5578498	  765.1	  565.3	 5357.0	...
5578499	  765.0	  565.3	 5361.0	...
5578500	  764.9	  565.3	 5361.0	...
5578501	  764.8	  565.4	 5362.0	...
5578502	  764.8	  565.4	 5361.0	...
5578503	  764.8	  565.4	 5361.0	...
5578504	  764.7	  565.6	 5359.0	...
5578505	  764.6	  565.9	 5358.0	...
5578506	  764.6	  566.2	 5357.0	...
5578507	  764.7	  566.3	 5356.0	...
5578508	  764.8	  566.6	 5355.0	...
5578509	  764.9	  566.9	 5355.0	...
5578510	  765.0	  567.2	 5356.0	...
5578511	  765.1	  567.2	 5355.0	...
5578512	  765.0	  567.1	 5351.0	...
5578513	  764.8	  567.2	 5347.0	...
5578514	  764.4	  567.3	 5345.0	...
5578515	  764.1	  567.4	 5344.0	...
5578516	  763.7	  567.4	 5347.0	...
5578517	  763.6	  567.5	 5349.0	...
5578518	  763.5	  567.5	 5352.0	...
5578519	  763.4	  567.6	 5353.0	...
5578520	  763.4	  567.5	 5355.0	...
5578521	  763.4	  567.4	 5356.0	...
5578522	  763.5	  567.2	 5357.0	...
5578523	  763.6	  567.1	 5357.0	...
5578524	  763.6	  567.0	 5356.0	...
5578525	  763.6	  566.7	 5355.0	...
5578526	  763.5	  566.3	 5353.0	...
5578527	  763.3	  565.8	 5352.0	...
5578528	  763.2	  565.8	 5352.0	...
5578529	  763.1	  566.1	 5355.0	...
5578530	  763.2	  566.4	 5359.0	...
5578531	  763.3	  566.6	 5362.0	...
5578532	  763.5	  566.9	 5365.0	...
5578533	  763.9	  567.3	 5367.0	...
5578534	  764.1	  567.4	 5367.0	...
5578535	  764.2	  567.3	 5364.0	...
5578536	  764.4	  567.0	 5366.0	...
5578537	  764.7	  566.7	 5370.0	...
5578538	  765.0	  566.6	 5375.0	...
5578539	  765.1	  566.4	 5375.0	...
5578540	  765.1	  566.2	 5375.0	...
5578541	  765.0	  566.0	 5374.0	...
5578542	  764.9	  565.9	 5373.0	...
5578543	  764.7	  566.0	 5370.0	...
5578544	  764.6	  566.0	 5366.0	...
5578545	  764.7	  565.8	 5362.0	...
5578546	  764.5	  565.7	 5363.0	...
5578547	  764.4	  565.9	 5363.0	...
5578548	  764.3	  566.2	 5363.0	...
5578549	  764.4	  566.5	 5363.0	...
5578550	  764.4	  566.6	 5362.0	...
5578551	  764.4	  566.9	 5361.0	...
5578552	  764.2	  566.9	 5361.0	...
5578553	  764.0	  566.8	 5361.0	...
5578554	  763.9	  566.6	 5362.0	...
5578555	  763.8	  566.6	 5363.0	...
5578556	  763.7	  566.6	 5365.0	...
5578557	  763.7	  566.5	 5365.0	...
5578558	  763.7	  566.4	 5364.0	...
5578559	  763.7	  566.2	 5363.0	...
5578560	  763.6	  566.0	 5361.0	...
5578561	  763.5	  565.9	 5360.0	...
5578562	  763.6	  566.3	 5362.0	...
5578563	  763.7	  566.8	 5364.0	...
5578564	  763.7	  567.3	 5366.0	...
5578565	  763.7	  567.5	 5367.0	...
5578566	  763.9	  567.7	 5368.0	...
5578567	  764.1	  568.1	 5366.0	...
5578568	  764.1	  568.4	 5365.0	...
5578569	  763.9	  568.4	 5365.0	...
5578570	  763.7	  568.3	 5367.0	...
5578571	  764.0	  568.2	 5369.0	...
5578572	  764.2	  568.2	 5368.0	...
5578573	  764.4	  568.0	 5366.0	...
5578574	  764.3	  567.8	 5365.0	...
5578575	  764.3	  567.8	 5363.0	...
5578576	  764.3	  567.8	 5363.0	...
5578577	  764.3	  567.7	 5363.0	...
5578578	  764.2	  567.6	 5363.0	...
5578579	  764.2	  567.5	 5363.0	...
5578580	  764.2	  567.5	 5363.0	...
5578581	  764.3	  567.8	 5363.0	...
5578582	  764.5	  568.1	 5363.0	...
5578583	  764.5	  568.3	 5363.0	...
5578584	  764.7	  568.3	 5365.0	...
5578585	  764.9	  567.9	 5366.0	...
5578586	  764.7	  567.6	 5368.0	...
5578587	  764.4	  567.6	 5369.0	...
5578588	  764.1	  567.9	 5369.0	...
5578589	  764.1	  568.1	 5370.0	...
5578590	  764.1	  568.0	 5371.0	...
5578591	  764.3	  567.9	 5370.0	...
5578592	  764.5	  567.9	 5370.0	...
5578593	  764.7	  567.9	 5370.0	...
5578594	  764.6	  568.0	 5372.0	...
5578595	  764.5	  568.0	 5373.0	...
5578596	  764.7	  567.9	 5372.0	...
5578597	  765.0	  567.7	 5371.0	...
5578598	  765.3	  567.5	 5370.0	...
5578599	  765.4	  567.0	 5372.0	...
5578600	  765.5	  566.6	 5373.0	...
5578601	  765.5	  566.1	 5374.0	...
5578602	  765.5	  566.1	 5374.0	...
5578603	  765.6	  566.0	 5374.0	...
5578604	  765.7	  566.0	 5374.0	...
5578605	  765.7	  566.0	 5374.0	...
5578606	  765.6	  565.9	 5374.0	...
5578607	  765.5	  566.2	 5374.0	...
5578608	  765.4	  566.5	 5374.0	...
5578609	  765.3	  566.7	 5374.0	...
5578610	  765.3	  566.7	 5374.0	...
5578611	  765.3	  566.6	 5374.0	...
5578612	  765.3	  566.7	 5375.0	...
5578613	  765.2	  566.7	 5376.0	...
5578614	  765.2	  566.7	 5377.0	...
5578615	  765.1	  566.5	 5378.0	...
5578616	  765.0	  566.4	 5378.0	...
5578617	  764.8	  566.4	 5378.0	...
5578618	  764.6	  566.4	 5377.0	...
5578619	  764.6	  566.3	 5377.0	...
5578620	  764.5	  566.3	 5376.0	...
5578621	  764.5	  566.2	 5376.0	...
5578622	  764.5	  566.2	 5375.0	...
5578623	  764.3	  566.2	 5374.0	...
5578624	  764.0	  566.3	 5373.0	...
5578625	  763.7	  566.4	 5373.0	...
5578626	  763.7	  566.6	 5374.0	...
5578627	  763.6	  566.6	 5375.0	...
5578628	  763.5	  566.6	 5376.0	...
5578629	  763.3	  566.6	 5376.0	...
5578630	  763.0	  566.7	 5376.0	...
5578631	  762.7	  566.7	 5377.0	...
5578632	  762.8	  566.7	 5377.0	...
5578633	  763.1	  566.7	 5377.0	...
5578634	  763.3	  566.7	 5374.0	...
5578635	  763.3	  566.6	 5372.0	...
5578636	  763.3	  566.6	 5372.0	...
5578637	  763.1	  566.8	 5374.0	...
5578638	  762.8	  567.0	 5373.0	...
5578639	  762.7	  567.2	 5372.0	...
5578640	  762.7	  567.3	 5370.0	...
5578641	  762.8	  567.2	 5372.0	...
5578642	  762.9	  567.0	 5373.0	...
5578643	  762.9	  567.0	 5374.0	...
5578644	  763.1	  566.9	 5374.0	...
5578645	  763.1	  566.9	 5374.0	...
5578646	  763.1	  566.9	 5374.0	...
5578647	  763.1	  566.9	 5373.0	...
5578648	  763.1	  566.8	 5374.0	...
5578649	  763.1	  566.9	 5375.0	...
5578650	  763.1	  567.1	 5377.0	...
5578651	  763.3	  567.2	 5377.0	...
5578652	  763.5	  567.5	 5377.0	...
5578653	  763.6	  567.7	 5377.0	...
5578654	  763.6	  567.9	 5378.0	...
5578655	  763.7	  567.8	 5378.0	...
5578656	  763.7	  567.7	 5379.0	...
5578657	  763.8	  567.7	 5380.0	...
5578658	  763.9	  567.8	 5380.0	...
5578659	  764.0	  567.8	 5378.0	...
5578660	  763.9	  567.8	 5376.0	...
5578661	  763.9	  567.8	 5374.0	...
5578662	  763.9	  567.7	 5374.0	...
5578663	  763.9	  567.6	 5373.0	...
5578664	  763.9	  567.6	 5374.0	...
5578665	  763.9	  567.5	 5374.0	...
5578666	  764.0	  567.5	 5373.0	...
5578667	  764.1	  567.5	 5371.0	...
5578668	  764.2	  567.5	 5370.0	...
5578669	  764.3	  567.5	 5370.0	...
5578670	  764.2	  567.5	 5370.0	...
5578671	  764.2	  567.5	 5371.0	...
5578672	  764.2	  567.6	 5372.0	...
5578673	  764.1	  567.8	 5373.0	...
5578674	  764.1	  568.0	 5374.0	...
5578675	  764.1	  568.0	 5374.0	...
5578676	  764.1	  568.1	 5374.0	...
5578677	  764.2	  568.2	 5375.0	...
5578678	  764.2	  568.2	 5378.0	...
5578679	  764.5	  568.1	 5380.0	...
5578680	  764.7	  568.0	 5382.0	...
5578681	  765.0	  568.0	 5381.0	...
5578682	  764.9	  568.1	 5380.0	...
5578683	  764.8	  568.1	 5379.0	...
5578684	  764.8	  568.1	 5378.0	...
5578685	  764.7	  568.2	 5377.0	...
5578686	  764.5	  568.2	 5380.0	...
5578687	  764.2	  568.0	 5383.0	...
5578688	  764.1	  567.8	 5386.0	...
5578689	  764.2	  567.8	 5386.0	...
5578690	  764.3	  568.1	 5386.0	...
5578691	  764.4	  568.4	 5384.0	...
5578692	  764.4	  568.4	 5382.0	...
5578693	  764.4	  568.3	 5380.0	...
5578694	  764.5	  568.1	 5381.0	...
5578695	  764.6	  568.0	 5383.0	...
5578696	  764.7	  568.1	 5384.0	...
5578697	  764.7	  568.2	 5386.0	...
5578698	  764.8	  568.4	 5387.0	...
5578699	  764.8	  568.4	 5387.0	...
5578700	  764.9	  568.4	 5389.0	...
5578701	  764.9	  568.3	 5391.0	...
5578702	  764.7	  568.1	 5393.0	...
5578703	  764.5	  567.8	 5392.0	...
5578704	  764.3	  567.6	 5391.0	...
5578705	  764.2	  567.4	 5392.0	...
5578706	  763.6	  567.0	 5393.0	...
5578707	  762.5	  566.2	 5394.0	...
5578708	  761.3	  565.5	 5394.0	...
5578709	  760.6	  564.7	 5393.0	...
5578710	  759.8	  563.7	 5392.0	...
5578711	  759.1	  562.3	 5392.0	...
5578712	  758.3	  561.2	 5392.0	...
5578713	  757.9	  560.8	 5392.0	...
5578714	  757.6	  560.7	 5389.0	...
5578715	  757.3	  560.2	 5386.0	...
5578716	  757.0	  559.7	 5383.0	...
5578717	  757.0	  558.8	 5381.0	...
5578718	  757.1	  558.3	 5383.0	...
5578719	  757.3	  557.8	 5385.0	...
5578720	  757.6	  557.6	 5386.0	...
5578721	  757.9	  557.4	 5385.0	...
5578722	  758.1	  557.2	 5383.0	...
5578723	  758.3	  557.2	 5383.0	...
5578724	  758.7	  557.1	 5383.0	...
5578725	  759.0	  556.9	 5383.0	...
5578726	  759.3	  556.7	 5383.0	...
5578727	  759.4	  556.6	 5383.0	...
5578728	  759.6	  556.7	 5382.0	...
5578729	  759.7	  556.8	 5381.0	...
5578730	  759.8	  557.0	 5380.0	...
5578731	  760.0	  557.0	 5379.0	...
5578732	  760.1	  556.9	 5378.0	...
5578733	  760.1	  556.8	 5379.0	...
5578734	  760.1	  556.6	 5380.0	...
5578735	  760.2	  556.9	 5381.0	...
5578736	  760.2	  557.1	 5381.0	...
5578737	  760.3	  557.8	 5380.0	...
5578738	  760.3	  558.2	 5379.0	...
5578739	  760.3	  558.5	 5378.0	...
5578740	  760.2	  558.4	 5381.0	...
5578741	  760.1	  558.3	 5383.0	...
5578742	  760.0	  558.3	 5385.0	...
5578743	  760.0	  558.3	 5385.0	...
5578744	  760.0	  558.3	 5385.0	...
5578745	  759.8	  558.3	 5386.0	...
5578746	  759.7	  558.3	 5387.0	...
5578747	  759.5	  558.3	 5388.0	...
5578748	  759.4	  558.3	 5388.0	...
5578749	  759.6	  558.3	 5388.0	...
5578750	  759.7	  558.5	 5389.0	...
5578751	  759.9	  558.7	 5386.0	...
5578752	  759.9	  559.0	 5384.0	...
MSG	5578753 0000 _ Number Off
5578753	  760.0	  558.9	 5381.0	...
5578754	  760.2	  558.8	 5382.0	...
5578755	  760.4	  558.7	 5383.0	...
5578756	  760.3	  558.7	 5383.0	...
5578757	  760.1	  558.7	 5385.0	...
5578758	  759.8	  558.8	 5387.0	...
5578759	  759.5	  558.7	 5389.0	...
5578760	  759.3	  558.5	 5389.0	...
5578761	  759.4	  558.3	 5389.0	...
5578762	  759.6	  558.4	 5390.0	...
5578763	  759.7	  558.3	 5389.0	...
5578764	  760.0	  558.1	 5388.0	...
5578765	  760.2	  557.8	 5387.0	...
5578766	  760.2	  557.8	 5388.0	...
5578767	  760.1	  558.0	 5389.0	...
5578768	  760.0	  558.4	 5388.0	...
5578769	  760.2	  558.7	 5385.0	...
5578770	  760.2	  558.3	 5383.0	...
5578771	  760.3	  557.9	 5384.0	...
5578772	  760.2	  557.8	 5385.0	...
5578773	  760.1	  558.0	 5386.0	...
5578774	  760.0	  558.3	 5386.0	...
5578775	  759.9	  558.2	 5387.0	...
5578776	  759.9	  558.2	 5387.0	...
5578777	  760.0	  558.1	 5388.0	...
5578778	  760.0	  558.0	 5388.0	...
5578779	  760.0	  558.0	 5388.0	...
5578780	  760.0	  557.8	 5388.0	...
5578781	  760.0	  557.7	 5387.0	...
5578782	  759.9	  557.6	 5387.0	...
5578783	  759.9	  557.8	 5386.0	...
5578784	  759.9	  558.1	 5385.0	...
5578785	  759.8	  558.4	 5385.0	...
5578786	  759.7	  558.6	 5385.0	...
5578787	  759.6	  558.6	 5386.0	...
5578788	  759.5	  558.6	 5387.0	...
5578789	  759.5	  558.7	 5387.0	...
5578790	  759.5	  558.7	 5386.0	...
5578791	  759.4	  558.7	 5386.0	...
5578792	  759.5	  558.6	 5385.0	...
5578793	  760.0	  558.6	 5385.0	...
5578794	  760.5	  558.5	 5385.0	...
5578795	  760.9	  558.5	 5386.0	...
5578796	  761.0	  558.6	 5388.0	...
5578797	  760.9	  558.7	 5392.0	...
5578798	  760.8	  558.8	 5395.0	...
5578799	  760.7	  558.8	 5397.0	...
5578800	  760.7	  558.8	 5398.0	...
5578801	  760.7	  558.8	 5398.0	...
5578802	  760.4	  558.8	 5398.0	...
5578803	  760.2	  558.9	 5397.0	...
5578804	  760.0	  559.0	 5395.0	...
5578805	  760.1	  558.8	 5394.0	...
5578806	  760.2	  558.5	 5394.0	...
5578807	  760.4	  558.3	 5393.0	...
5578808	  760.6	  558.4	 5393.0	...
5578809	  760.5	  558.4	 5392.0	...
5578810	  760.3	  558.4	 5392.0	...
5578811	  760.2	  558.4	 5392.0	...
5578812	  760.1	  558.4	 5391.0	...
5578813	  760.1	  558.4	 5390.0	...
5578814	  760.3	  558.3	 5389.0	...
5578815	  760.4	  558.2	 5390.0	...
5578816	  760.3	  558.2	 5390.0	...
5578817	  760.2	  558.4	 5390.0	...
5578818	  760.2	  558.6	 5391.0	...
5578819	  760.3	  558.7	 5393.0	...
5578820	  760.2	  558.7	 5394.0	...
5578821	  760.0	  558.6	 5394.0	...
5578822	  760.2	  558.6	 5394.0	...
5578823	  760.3	  558.7	 5394.0	...
5578824	  760.5	  558.9	 5394.0	...
5578825	  760.5	  558.9	 5394.0	...
5578826	  760.5	  558.9	 5396.0	...
5578827	  760.5	  558.7	 5398.0	...
5578828	  760.5	  558.5	 5400.0	...
5578829	  760.4	  558.4	 5400.0	...
5578830	  760.5	  558.5	 5400.0	...
5578831	  760.4	  558.6	 5397.0	...
5578832	  760.3	  558.7	 5394.0	...
5578833	  760.2	  558.6	 5391.0	...
5578834	  760.2	  558.6	 5391.0	...
5578835	  760.2	  558.5	 5391.0	...
5578836	  760.3	  558.5	 5392.0	...
5578837	  760.4	  558.6	 5393.0	...
5578838	  760.4	  558.7	 5393.0	...
5578839	  760.3	  558.8	 5393.0	...
5578840	  760.3	  558.8	 5394.0	...
5578841	  760.3	  558.9	 5394.0	...
5578842	  760.4	  558.9	 5394.0	...
5578843	  760.5	  558.8	 5392.0	...
5578844	  760.5	  558.9	 5391.0	...
5578845	  760.5	  559.1	 5390.0	...
5578846	  760.4	  559.3	 5390.0	...
5578847	  760.4	  559.3	 5392.0	...
5578848	  760.4	  559.3	 5394.0	...
5578849	  760.5	  559.3	 5396.0	...
5578850	  760.6	  559.3	 5396.0	...
5578851	  760.7	  559.3	 5397.0	...
5578852	  760.8	  559.2	 5397.0	...
5578853	  760.9	  559.4	 5397.0	...
5578854	  760.9	  559.6	 5397.0	...
5578855	  760.9	  559.9	 5398.0	...
5578856	  761.0	  559.8	 5398.0	...
5578857	  761.1	  559.5	 5398.0	...
5578858	  761.2	  559.3	 5398.0	...
5578859	  761.2	  559.2	 5397.0	...
5578860	  761.1	  559.2	 5398.0	...
5578861	  761.1	  559.1	 5400.0	...
5578862	  761.1	  559.1	 5398.0	...
5578863	  761.0	  559.2	 5395.0	...
5578864	  760.9	  559.3	 5394.0	...
5578865	  760.8	  559.2	 5397.0	...
5578866	  760.7	  559.2	 5400.0	...
5578867	  760.8	  559.2	 5400.0	...
5578868	  761.0	  559.1	 5397.0	...
5578869	  761.3	  559.1	 5394.0	...
5578870	  761.5	  559.0	 5392.0	...
5578871	  761.7	  559.0	 5392.0	...
5578872	  761.8	  558.9	 5392.0	...
5578873	  761.9	  558.6	 5392.0	...
5578874	  761.8	  558.3	 5393.0	...
5578875	  761.6	  558.1	 5395.0	...
5578876	  761.4	  558.2	 5397.0	...
5578877	  761.4	  558.3	 5398.0	...
5578878	  761.3	  558.4	 5398.0	...
5578879	  761.3	  558.5	 5397.0	...
5578880	  761.2	  558.8	 5397.0	...
5578881	  761.1	  559.1	 5398.0	...
5578882	  761.0	  559.3	 5398.0	...
5578883	  761.1	  558.8	 5398.0	...
5578884	  761.2	  558.3	 5399.0	...
5578885	  761.4	  557.8	 5399.0	...
5578886	  761.4	  557.7	 5398.0	...
5578887	  761.4	  557.9	 5398.0	...
5578888	  761.3	  558.2	 5398.0	...
5578889	  761.2	  558.5	 5397.0	...
5578890	  761.1	  558.5	 5396.0	...
5578891	  761.1	  558.5	 5394.0	...
5578892	  761.1	  558.2	 5392.0	...
5578893	  761.0	  557.8	 5391.0	...
5578894	  761.1	  557.7	 5391.0	...
5578895	  761.1	  558.1	 5392.0	...
5578896	  760.9	  558.5	 5392.0	...
5578897	  760.7	  558.4	 5393.0	...
5578898	  760.4	  558.2	 5394.0	...
5578899	  760.3	  558.0	 5395.0	...
5578900	  760.3	  558.1	 5397.0	...
5578901	  760.4	  558.4	 5398.0	...
5578902	  760.6	  558.7	 5397.0	...
5578903	  760.7	  559.0	 5396.0	...
5578904	  760.7	  559.0	 5393.0	...
5578905	  760.8	  558.9	 5392.0	...
5578906	  760.9	  558.6	 5391.0	...
5578907	  761.0	  558.4	 5391.0	...
5578908	  760.7	  558.2	 5393.0	...
5578909	  760.5	  558.2	 5394.0	...
5578910	  760.3	  558.2	 5394.0	...
5578911	  760.2	  558.3	 5392.0	...
5578912	  760.3	  558.3	 5391.0	...
5578913	  760.4	  558.3	 5391.0	...
5578914	  760.5	  558.3	 5392.0	...
5578915	  760.4	  558.1	 5395.0	...
5578916	  760.4	  557.9	 5397.0	...
5578917	  760.5	  558.1	 5399.0	...
5578918	  760.6	  558.6	 5399.0	...
5578919	  760.7	  558.9	 5399.0	...
5578920	  760.8	  558.9	 5398.0	...
5578921	  761.0	  558.9	 5397.0	...
5578922	  761.1	  558.8	 5397.0	...
5578923	  761.0	  558.7	 5396.0	...
5578924	  760.8	  558.6	 5396.0	...
5578925	  760.6	  558.4	 5398.0	...
5578926	  760.6	  558.2	 5400.0	...
5578927	  760.5	  558.2	 5398.0	...
5578928	  760.5	  558.3	 5394.0	...
5578929	  760.5	  558.4	 5391.0	...
5578930	  760.6	  558.5	 5393.0	...
5578931	  760.5	  558.1	 5394.0	...
5578932	  760.5	  557.7	 5396.0	...
5578933	  760.6	  557.4	 5397.0	...
5578934	  760.7	  557.6	 5398.0	...
5578935	  760.7	  557.9	 5398.0	...
5578936	  760.7	  558.0	 5398.0	...
5578937	  760.8	  558.1	 5398.0	...
5578938	  760.9	  558.1	 5395.0	...
5578939	  761.1	  558.1	 5394.0	...
5578940	  761.0	  558.3	 5393.0	...
5578941	  760.8	  558.5	 5393.0	...
5578942	  760.6	  558.6	 5394.0	...
5578943	  760.6	  558.6	 5394.0	...
5578944	  760.7	  558.6	 5394.0	...
5578945	  760.7	  558.6	 5393.0	...
5578946	  760.5	  558.6	 5392.0	...
5578947	  760.4	  558.6	 5394.0	...
5578948	  760.2	  558.4	 5395.0	...
5578949	  760.2	  558.0	 5397.0	...
5578950	  760.3	  557.8	 5397.0	...
5578951	  760.4	  557.9	 5399.0	...
5578952	  760.4	  557.9	 5400.0	...
5578953	  760.4	  558.0	 5399.0	...
5578954	  760.4	  558.1	 5396.0	...
5578955	  760.5	  558.2	 5395.0	...
5578956	  760.6	  558.2	 5393.0	...
5578957	  760.6	  558.2	 5394.0	...
5578958	  760.5	  557.9	 5396.0	...
5578959	  760.3	  557.6	 5399.0	...
5578960	  760.2	  557.5	 5399.0	...
5578961	  760.3	  557.5	 5398.0	...
5578962	  760.1	  557.7	 5394.0	...
5578963	  759.7	  557.7	 5393.0	...
5578964	  759.4	  557.9	 5395.0	...
5578965	  759.4	  558.1	 5399.0	...
5578966	  759.4	  558.3	 5403.0	...
MSG	5578967 0000 _ Number On
5578967	  759.5	  558.5	 5403.0	...
5578968	  759.6	  558.9	 5404.0	...
5578969	  759.8	  559.3	 5404.0	...
5578970	  759.8	  559.6	 5403.0	...
5578971	  759.7	  559.6	 5402.0	...
5578972	  759.7	  559.5	 5401.0	...
5578973	  759.6	  559.4	 5400.0	...
5578974	  759.6	  559.4	 5399.0	...
5578975	  759.6	  559.5	 5398.0	...
5578976	  759.6	  559.6	 5399.0	...
5578977	  759.6	  559.6	 5399.0	...
5578978	  759.6	  559.6	 5400.0	...
5578979	  759.6	  559.6	 5402.0	...
5578980	  759.6	  559.7	 5405.0	...
5578981	  759.6	  559.7	 5408.0	...
5578982	  759.5	  559.6	 5410.0	...
5578983	  759.5	  559.4	 5410.0	...
5578984	  759.6	  559.3	 5409.0	...
5578985	  759.7	  559.5	 5408.0	...
5578986	  759.9	  559.7	 5408.0	...
5578987	  759.9	  559.5	 5408.0	...
5578988	  760.1	  559.4	 5407.0	...
5578989	  760.3	  559.3	 5406.0	...
5578990	  760.6	  559.3	 5405.0	...
5578991	  760.6	  559.4	 5404.0	...
5578992	  760.5	  559.2	 5406.0	...
5578993	  760.4	  558.9	 5408.0	...
5578994	  760.3	  558.9	 5411.0	...
5578995	  760.3	  559.1	 5412.0	...
5578996	  760.1	  559.4	 5414.0	...
5578997	  759.8	  559.4	 5413.0	...
5578998	  759.5	  559.4	 5413.0	...
5578999	  759.5	  559.6	 5413.0	...
5579000	  759.6	  559.7	 5415.0	...
5579001	  759.9	  559.9	 5417.0	...
5579002	  760.1	  559.9	 5418.0	...
5579003	  760.2	  559.9	 5417.0	...
5579004	  760.2	  559.8	 5416.0	...
5579005	  760.3	  559.7	 5415.0	...
5579006	  760.5	  559.7	 5415.0	...
5579007	  760.7	  559.8	 5415.0	...
5579008	  760.8	  559.8	 5414.0	...
5579009	  760.8	  559.9	 5414.0	...
5579010	  760.7	  560.3	 5415.0	...
5579011	  760.7	  560.5	 5416.0	...
5579012	  760.8	  560.8	 5418.0	...
5579013	  760.9	  560.8	 5421.0	...
5579014	  761.1	  560.8	 5422.0	...
5579015	  761.2	  560.9	 5422.0	...
5579016	  761.2	  560.7	 5423.0	...
5579017	  761.1	  560.3	 5425.0	...
5579018	  761.0	  559.9	 5427.0	...
5579019	  760.9	  559.9	 5428.0	...
5579020	  760.9	  559.9	 5428.0	...
5579021	  760.9	  559.9	 5428.0	...
5579022	  761.0	  559.8	 5427.0	...
5579023	  761.2	  559.7	 5427.0	...
5579024	  761.3	  559.5	 5425.0	...
5579025	  761.5	  559.2	 5424.0	...
5579026	  761.7	  558.9	 5422.0	...
5579027	  761.8	  559.1	 5422.0	...
5579028	  761.9	  559.3	 5423.0	...
5579029	  761.8	  559.1	 5424.0	...
5579030	  762.0	  558.6	 5425.0	...
5579031	  762.1	  558.1	 5425.0	...
5579032	  762.3	  558.1	 5424.0	...
5579033	  762.2	  558.2	 5423.0	...
5579034	  762.1	  558.6	 5422.0	...
5579035	  762.1	  558.9	 5424.0	...
5579036	  762.1	  559.5	 5426.0	...
5579037	  762.2	  559.8	 5426.0	...
5579038	  762.3	  560.1	 5425.0	...
5579039	  762.3	  560.1	 5425.0	...
5579040	  762.2	  560.1	 5426.0	...
5579041	  762.2	  560.3	 5427.0	...
5579042	  762.2	  560.4	 5428.0	...
5579043	  762.2	  560.4	 5428.0	...
5579044	  762.2	  560.3	 5428.0	...
5579045	  762.2	  560.1	 5428.0	...
5579046	  762.1	  560.0	 5428.0	...
5579047	  762.0	  560.3	 5428.0	...
5579048	  762.0	  560.5	 5428.0	...
5579049	  762.0	  560.4	 5428.0	...
5579050	  761.9	  560.3	 5427.0	...
5579051	  761.7	  560.2	 5426.0	...
5579052	  761.4	  560.2	 5426.0	...
5579053	  761.1	  560.5	 5427.0	...
5579054	  760.9	  560.8	 5429.0	...
5579055	  760.6	  561.0	 5431.0	...
5579056	  760.3	  561.0	 5431.0	...
5579057	  760.0	  560.9	 5433.0	...
5579058	  759.9	  560.6	 5435.0	...
5579059	  759.8	  560.4	 5437.0	...
5579060	  759.9	  560.3	 5436.0	...
5579061	  759.9	  560.3	 5436.0	...
5579062	  760.0	  560.3	 5436.0	...
5579063	  759.9	  560.2	 5437.0	...
5579064	  759.9	  560.4	 5438.0	...
5579065	  760.0	  560.5	 5439.0	...
5579066	  760.1	  560.7	 5438.0	...
5579067	  760.0	  560.8	 5437.0	...
5579068	  759.9	  560.8	 5435.0	...
5579069	  759.7	  560.9	 5434.0	...
5579070	  759.8	  561.1	 5432.0	...
5579071	  759.9	  561.3	 5432.0	...
5579072	  759.9	  561.5	 5431.0	...
5579073	  760.0	  561.6	 5431.0	...
5579074	  759.9	  561.7	 5430.0	...
5579075	  759.8	  561.9	 5429.0	...
5579076	  759.9	  561.9	 5429.0	...
5579077	  760.1	  561.8	 5429.0	...
5579078	  760.1	  561.7	 5429.0	...
5579079	  759.9	  561.6	 5428.0	...
5579080	  759.7	  561.6	 5427.0	...
5579081	  759.7	  561.6	 5427.0	...
5579082	  759.7	  561.6	 5428.0	...
5579083	  759.7	  561.5	 5428.0	...
5579084	  759.5	  561.4	 5427.0	...
5579085	  759.4	  561.4	 5427.0	...
5579086	  759.4	  561.5	 5427.0	...
5579087	  759.5	  561.5	 5428.0	...
5579088	  759.5	  561.7	 5429.0	...
5579089	  759.4	  561.8	 5428.0	...
5579090	  759.4	  561.8	 5428.0	...
5579091	  759.4	  561.6	 5428.0	...
5579092	  759.2	  561.4	 5428.0	...
5579093	  759.0	  561.3	 5427.0	...
5579094	  758.8	  561.3	 5427.0	...
5579095	  758.9	  561.4	 5429.0	...
5579096	  759.0	  561.6	 5429.0	...
5579097	  759.1	  561.8	 5427.0	...
5579098	  759.1	  561.8	 5426.0	...
5579099	  759.2	  561.7	 5426.0	...
5579100	  759.3	  561.9	 5429.0	...
5579101	  759.6	  562.2	 5434.0	...
5579102	  759.9	  562.4	 5437.0	...
5579103	  759.9	  562.4	 5438.0	...
5579104	  759.8	  562.5	 5436.0	...
5579105	  759.6	  562.5	 5435.0	...
5579106	  759.6	  562.4	 5434.0	...
5579107	  759.6	  562.4	 5433.0	...
5579108	  759.5	  562.4	 5433.0	...
5579109	  759.5	  562.5	 5432.0	...
5579110	  759.5	  562.5	 5433.0	...
5579111	  759.5	  562.5	 5433.0	...
5579112	  759.6	  562.5	 5434.0	...
5579113	  759.6	  562.6	 5435.0	...
5579114	  759.7	  562.5	 5437.0	...
5579115	  759.8	  562.5	 5439.0	...
5579116	  759.9	  562.6	 5441.0	...
5579117	  759.9	  562.6	 5441.0	...
5579118	  760.1	  562.6	 5441.0	...
5579119	  760.2	  562.5	 5441.0	...
5579120	  760.1	  562.5	 5442.0	...
5579121	  759.9	  562.7	 5442.0	...
5579122	  759.8	  563.0	 5442.0	...
5579123	  759.9	  563.3	 5442.0	...
5579124	  760.0	  563.1	 5443.0	...
5579125	  760.2	  562.9	 5443.0	...
5579126	  760.1	  562.7	 5443.0	...
5579127	  760.0	  562.7	 5443.0	...
5579128	  759.7	  562.7	 5443.0	...
5579129	  759.6	  562.6	 5443.0	...
5579130	  759.8	  562.6	 5444.0	...
5579131	  759.9	  562.6	 5445.0	...
5579132	  760.3	  562.8	 5446.0	...
5579133	  760.5	  563.1	 5445.0	...
5579134	  760.7	  563.3	 5443.0	...
5579135	  760.7	  563.5	 5444.0	...
5579136	  760.8	  563.5	 5445.0	...
5579137	  760.8	  563.5	 5445.0	...
5579138	  760.7	  563.5	 5444.0	...
5579139	  760.6	  563.6	 5442.0	...
5579140	  760.5	  563.6	 5443.0	...
5579141	  760.5	  563.6	 5446.0	...
5579142	  760.5	  563.5	 5448.0	...
5579143	  760.5	  563.5	 5450.0	...
5579144	  760.5	  563.5	 5450.0	...
5579145	  760.5	  563.5	 5451.0	...
5579146	  760.4	  563.5	 5451.0	...
5579147	  760.3	  563.5	 5451.0	...
5579148	  760.2	  563.4	 5450.0	...
5579149	  760.1	  563.4	 5449.0	...
5579150	  760.0	  563.4	 5449.0	...
5579151	  760.0	  563.5	 5449.0	...
5579152	  760.0	  563.7	 5450.0	...
5579153	  760.0	  563.6	 5452.0	...
5579154	  760.1	  563.5	 5457.0	...
5579155	  760.2	  563.6	 5459.0	...
5579156	  760.3	  564.0	 5460.0	...
5579157	  760.3	  564.4	 5459.0	...
5579158	  760.2	  564.5	 5458.0	...
5579159	  760.2	  564.5	 5460.0	...
5579160	  760.2	  564.4	 5461.0	...
5579161	  760.2	  564.4	 5461.0	...
5579162	  760.3	  564.5	 5461.0	...
5579163	  760.3	  564.7	 5460.0	...
5579164	  760.3	  564.9	 5459.0	...
5579165	  760.3	  565.0	 5458.0	...
5579166	  760.5	  565.0	 5457.0	...
5579167	  760.8	  565.0	 5459.0	...
5579168	  761.0	  565.1	 5461.0	...
5579169	  760.9	  565.0	 5463.0	...
5579170	  761.0	  565.0	 5464.0	...
5579171	  761.1	  565.0	 5465.0	...
5579172	  761.2	  565.2	 5465.0	...
5579173	  761.2	  565.5	 5464.0	...
5579174	  761.0	  565.6	 5463.0	...
5579175	  760.8	  565.6	 5462.0	...
5579176	  760.6	  565.5	 5461.0	...
5579177	  760.6	  565.5	 5459.0	...
5579178	  760.7	  565.6	 5457.0	...
5579179	  760.7	  565.7	 5457.0	...
5579180	  760.8	  565.8	 5456.0	...
5579181	  760.8	  565.8	 5456.0	...
5579182	  760.6	  565.9	 5456.0	...
5579183	  760.5	  566.0	 5456.0	...
5579184	  760.5	  565.9	 5457.0	...
5579185	  760.6	  565.9	 5457.0	...
5579186	  760.7	  566.2	 5458.0	...
5579187	  760.7	  566.6	 5458.0	...
5579188	  760.8	  566.8	 5460.0	...
5579189	  760.8	  566.7	 5461.0	...
5579190	  760.9	  566.8	 5461.0	...
5579191	  760.9	  567.0	 5460.0	...
5579192	  760.8	  567.0	 5461.0	...
5579193	  760.7	  566.9	 5462.0	...
5579194	  760.8	  566.8	 5464.0	...
5579195	  761.0	  566.7	 5463.0	...
5579196	  761.2	  566.7	 5461.0	...
5579197	  761.2	  566.5	 5459.0	...
5579198	  761.1	  566.4	 5460.0	...
5579199	  761.1	  566.4	 5460.0	...
5579200	  760.9	  566.6	 5460.0	...
5579201	  760.7	  566.9	 5459.0	...
5579202	  760.6	  567.0	 5459.0	...
5579203	  760.5	  566.9	 5460.0	...
5579204	  760.5	  566.8	 5461.0	...
5579205	  760.5	  566.8	 5460.0	...
5579206	  760.5	  566.9	 5458.0	...
5579207	  760.6	  566.9	 5456.0	...
5579208	  760.7	  567.0	 5455.0	...
5579209	  760.7	  567.2	 5455.0	...
5579210	  760.6	  567.3	 5454.0	...
5579211	  760.6	  567.4	 5455.0	...
5579212	  760.5	  567.4	 5456.0	...
5579213	  760.4	  567.3	 5458.0	...
5579214	  760.4	  567.5	 5458.0	...
5579215	  760.5	  567.9	 5456.0	...
5579216	  760.6	  568.2	 5454.0	...
5579217	  760.6	  568.3	 5455.0	...
5579218	  760.6	  568.3	 5458.0	...
5579219	  760.5	  568.2	 5462.0	...
5579220	  760.4	  568.0	 5462.0	...
5579221	  760.3	  567.7	 5464.0	...
5579222	  760.4	  567.7	 5466.0	...
5579223	  760.5	  567.9	 5467.0	...
5579224	  760.6	  568.1	 5464.0	...
5579225	  760.5	  568.2	 5460.0	...
5579226	  760.5	  568.1	 5459.0	...
5579227	  760.5	  567.9	 5460.0	...
5579228	  760.4	  567.6	 5461.0	...
5579229	  760.4	  567.7	 5462.0	...
5579230	  760.4	  567.9	 5461.0	...
5579231	  760.4	  568.0	 5459.0	...
5579232	  760.4	  568.1	 5457.0	...
5579233	  760.6	  568.2	 5457.0	...
5579234	  760.8	  568.5	 5459.0	...
5579235	  761.2	  568.7	 5462.0	...
5579236	  761.4	  568.8	 5464.0	...
5579237	  761.5	  568.5	 5463.0	...
5579238	  761.5	  567.9	 5462.0	...
5579239	  761.4	  567.2	 5459.0	...
5579240	  761.3	  566.7	 5458.0	...
5579241	  761.8	  565.8	 5457.0	...
5579242	  762.5	  565.0	 5457.0	...
5579243	  763.5	  563.8	 5456.0	...
5579244	  764.0	  562.9	 5456.0	...
5579245	  764.7	  561.8	 5456.0	...
5579246	  765.2	  561.1	 5457.0	...
5579247	  765.8	  560.3	 5456.0	...
5579248	  766.4	  559.8	 5453.0	...
5579249	  767.0	  559.5	 5451.0	...
5579250	  767.3	  559.5	 5451.0	...
5579251	  767.0	  559.5	 5451.0	...
5579252	  766.5	  559.4	 5451.0	...
5579253	  765.9	  559.3	 5450.0	...
5579254	  765.4	  558.9	 5453.0	...
5579255	  765.1	  558.5	 5456.0	...
5579256	  764.8	  558.2	 5459.0	...
5579257	  764.2	  558.2	 5457.0	...
5579258	  763.7	  557.9	 5455.0	...
5579259	  763.0	  557.7	 5452.0	...
5579260	  762.7	  557.5	 5452.0	...
5579261	  762.7	  557.5	 5453.0	...
5579262	  762.8	  557.4	 5454.0	...
5579263	  763.1	  557.2	 5455.0	...
5579264	  763.2	  557.0	 5457.0	...
5579265	  763.4	  557.1	 5457.0	...
5579266	  763.4	  557.3	 5457.0	...
5579267	  763.3	  557.6	 5457.0	...
5579268	  763.2	  557.8	 5456.0	...
5579269	  763.2	  558.3	 5457.0	...
5579270	  763.1	  558.9	 5458.0	...
5579271	  763.1	  559.5	 5458.0	...
5579272	  763.1	  559.8	 5458.0	...
5579273	  763.0	  560.1	 5458.0	...
5579274	  762.9	  560.4	 5459.0	...
5579275	  762.7	  560.5	 5460.0	...
5579276	  762.4	  560.7	 5460.0	...
5579277	  762.3	  560.5	 5459.0	...
5579278	  762.3	  560.4	 5459.0	...
5579279	  762.0	  560.3	 5459.0	...
5579280	  761.7	  560.4	 5459.0	...
5579281	  761.4	  560.5	 5461.0	...
5579282	  761.5	  560.6	 5462.0	...
5579283	  762.0	  560.6	 5464.0	...
MSG	5579284 0000 _ Number Off
5579284	  762.5	  560.5	 5464.0	...
5579285	  763.0	  560.3	 5464.0	...
5579286	  763.0	  560.3	 5464.0	...
5579287	  763.0	  560.2	 5464.0	...
5579288	  762.9	  560.2	 5464.0	...
5579289	  762.8	  560.3	 5465.0	...
5579290	  762.7	  560.5	 5465.0	...
5579291	  762.3	  560.8	 5466.0	...
5579292	  762.0	  560.9	 5467.0	...
5579293	  761.7	  560.8	 5468.0	...
5579294	  761.6	  560.6	 5468.0	...
5579295	  761.6	  560.4	 5466.0	...
5579296	  761.6	  560.2	 5466.0	...
5579297	  761.5	  560.0	 5465.0	...
5579298	  761.4	  560.1	 5465.0	...
5579299	  761.4	  560.5	 5465.0	...
5579300	  761.6	  560.7	 5466.0	...
5579301	  761.7	  560.6	 5467.0	...
5579302	  761.8	  560.1	 5467.0	...
5579303	  761.8	  559.7	 5467.0	...
5579304	  762.1	  559.8	 5466.0	...
5579305	  762.3	  560.1	 5466.0	...
5579306	  762.6	  560.5	 5466.0	...
5579307	  762.7	  560.5	 5467.0	...
5579308	  762.7	  560.5	 5467.0	...
5579309	  762.5	  560.6	 5468.0	...
5579310	  762.3	  560.5	 5467.0	...
5579311	  762.0	  560.5	 5468.0	...
5579312	  762.2	  560.8	 5471.0	...
5579313	  762.5	  561.2	 5474.0	...
5579314	  762.7	  561.6	 5477.0	...
5579315	  762.7	  561.6	 5477.0	...
5579316	  763.0	  561.9	 5478.0	...
5579317	  763.2	  562.2	 5479.0	...
5579318	  763.3	  562.5	 5481.0	...
5579319	  763.4	  562.3	 5482.0	...
5579320	  763.5	  562.1	 5481.0	...
5579321	  763.6	  562.0	 5480.0	...
5579322	  763.6	  562.0	 5480.0	...
5579323	  763.5	  562.4	 5480.0	...
5579324	  763.3	  562.8	 5480.0	...
5579325	  763.1	  562.8	 5479.0	...
5579326	  763.1	  562.5	 5479.0	...
5579327	  763.1	  562.2	 5479.0	...
5579328	  763.2	  562.3	 5479.0	...
5579329	  763.3	  562.4	 5478.0	...
5579330	  763.3	  562.3	 5477.0	...
5579331	  763.2	  562.1	 5477.0	...
5579332	  763.1	  561.8	 5477.0	...
5579333	  763.0	  561.8	 5479.0	...
5579334	  763.0	  561.7	 5481.0	...
5579335	  762.9	  561.7	 5483.0	...
5579336	  762.8	  561.7	 5483.0	...
5579337	  762.8	  561.8	 5484.0	...
5579338	  762.8	  561.8	 5485.0	...
5579339	  762.7	  561.8	 5486.0	...
5579340	  762.6	  561.8	 5486.0	...
5579341	  762.6	  561.7	 5486.0	...
5579342	  762.6	  561.6	 5486.0	...
5579343	  762.7	  561.6	 5486.0	...
5579344	  762.7	  561.6	 5485.0	...
5579345	  762.7	  561.8	 5485.0	...
5579346	  762.7	  561.9	 5483.0	...
5579347	  762.7	  562.0	 5482.0	...
5579348	  762.7	  561.9	 5479.0	...
5579349	  762.7	  562.0	 5478.0	...
5579350	  762.8	  562.2	 5479.0	...
5579351	  762.9	  562.3	 5482.0	...
5579352	  762.8	  562.3	 5485.0	...
5579353	  762.6	  562.2	 5485.0	...
5579354	  762.4	  562.3	 5486.0	...
5579355	  762.4	  562.3	 5484.0	...
5579356	  762.4	  562.3	 5482.0	...
5579357	  762.6	  562.2	 5481.0	...
5579358	  762.7	  562.1	 5483.0	...
5579359	  762.8	  562.1	 5485.0	...
5579360	  762.7	  562.2	 5483.0	...
5579361	  762.7	  562.5	 5480.0	...
5579362	  762.7	  562.7	 5477.0	...
5579363	  762.7	  562.8	 5478.0	...
5579364	  762.8	  562.8	 5480.0	...
5579365	  762.9	  562.6	 5481.0	...
5579366	  763.0	  562.3	 5482.0	...
5579367	  763.0	  562.0	 5482.0	...
5579368	  763.0	  561.8	 5483.0	...
5579369	  762.9	  561.6	 5484.0	...
5579370	  762.8	  561.5	 5485.0	...
5579371	  762.7	  561.7	 5486.0	...
5579372	  762.7	  561.9	 5486.0	...
5579373	  762.8	  561.8	 5486.0	...
5579374	  763.0	  561.7	 5485.0	...
5579375	  763.0	  561.6	 5485.0	...
5579376	  762.8	  561.7	 5485.0	...
5579377	  762.6	  561.8	 5486.0	...
5579378	  762.6	  561.9	 5485.0	...
5579379	  762.6	  561.9	 5484.0	...
5579380	  762.7	  561.9	 5484.0	...
5579381	  762.8	  561.9	 5484.0	...
5579382	  762.9	  561.9	 5484.0	...
5579383	  762.9	  561.8	 5483.0	...
5579384	  762.6	  561.8	 5481.0	...
5579385	  762.3	  561.9	 5479.0	...
5579386	  762.0	  561.7	 5480.0	...
5579387	  762.0	  561.5	 5483.0	...
5579388	  761.9	  561.3	 5485.0	...
5579389	  761.9	  561.3	 5486.0	...
5579390	  761.8	  561.3	 5485.0	...
5579391	  761.7	  561.3	 5485.0	...
5579392	  761.8	  561.3	 5486.0	...
5579393	  761.8	  561.2	 5488.0	...
5579394	  761.9	  561.1	 5491.0	...
5579395	  761.9	  561.1	 5490.0	...
5579396	  761.9	  561.1	 5489.0	...
5579397	  761.8	  561.2	 5488.0	...
5579398	  761.8	  561.2	 5489.0	...
5579399	  761.7	  561.2	 5490.0	...
5579400	  761.6	  561.3	 5490.0	...
5579401	  761.5	  561.3	 5490.0	...
5579402	  761.4	  561.4	 5490.0	...
5579403	  761.4	  561.4	 5491.0	...
5579404	  761.4	  561.3	 5491.0	...
5579405	  761.3	  561.2	 5492.0	...
5579406	  761.2	  561.1	 5494.0	...
5579407	  761.1	  560.6	 5494.0	...
5579408	  761.1	  560.1	 5494.0	...
5579409	  760.9	  559.7	 5493.0	...
5579410	  760.7	  559.7	 5491.0	...
5579411	  760.3	  559.8	 5490.0	...
5579412	  759.9	  559.8	 5491.0	...
5579413	  759.8	  560.3	 5493.0	...
5579414	  759.9	  560.7	 5495.0	...
5579415	  760.1	  561.1	 5495.0	...
5579416	  760.1	  561.1	 5494.0	...
5579417	  760.1	  561.1	 5493.0	...
5579418	  760.1	  561.1	 5492.0	...
5579419	  760.1	  561.1	 5492.0	...
5579420	  760.1	  561.1	 5493.0	...
5579421	  760.0	  561.1	 5493.0	...
5579422	  759.8	  561.0	 5491.0	...
5579423	  759.7	  560.7	 5491.0	...
5579424	  759.7	  560.4	 5492.0	...
5579425	  759.7	  560.3	 5492.0	...
5579426	  759.6	  560.3	 5491.0	...
5579427	  759.6	  560.5	 5491.0	...
5579428	  759.5	  560.7	 5491.0	...
5579429	  759.7	  560.7	 5492.0	...
5579430	  759.9	  560.6	 5493.0	...
5579431	  759.8	  560.5	 5494.0	...
5579432	  759.6	  560.5	 5494.0	...
5579433	  759.5	  560.4	 5494.0	...
5579434	  759.6	  560.2	 5497.0	...
5579435	  760.0	  560.1	 5499.0	...
5579436	  760.3	  560.0	 5503.0	...
5579437	  760.3	  559.9	 5504.0	...
5579438	  760.2	  559.8	 5505.0	...
5579439	  760.1	  559.8	 5505.0	...
5579440	  760.2	  559.8	 5505.0	...
5579441	  760.2	  559.9	 5505.0	...
5579442	  760.3	  559.9	 5504.0	...
5579443	  760.4	  560.1	 5504.0	...
5579444	  760.4	  560.3	 5505.0	...
5579445	  760.3	  560.2	 5505.0	...
5579446	  760.1	  559.9	 5507.0	...
5579447	  759.9	  559.5	 5508.0	...
5579448	  759.8	  559.4	 5510.0	...
5579449	  759.7	  559.3	 5510.0	...
5579450	  759.9	  559.3	 5510.0	...
5579451	  760.1	  559.3	 5509.0	...
5579452	  760.0	  559.5	 5509.0	...
5579453	  759.8	  559.9	 5508.0	...
5579454	  759.6	  560.1	 5508.0	...
5579455	  759.7	  560.1	 5509.0	...
5579456	  759.8	  560.1	 5510.0	...
5579457	  759.8	  559.9	 5509.0	...
5579458	  759.7	  559.8	 5507.0	...
5579459	  759.7	  559.6	 5505.0	...
5579460	  759.9	  559.5	 5507.0	...
5579461	  760.0	  559.4	 5508.0	...
5579462	  760.0	  559.4	 5509.0	...
5579463	  759.9	  559.4	 5511.0	...
5579464	  759.9	  559.4	 5514.0	...
5579465	  759.9	  559.4	 5515.0	...
5579466	  760.0	  559.4	 5515.0	...
5579467	  760.1	  559.1	 5515.0	...
5579468	  760.2	  558.8	 5516.0	...
5579469	  760.6	  558.5	 5515.0	...
5579470	  761.0	  558.5	 5515.0	...
5579471	  761.4	  558.7	 5513.0	...
5579472	  761.4	  559.1	 5512.0	...
5579473	  761.4	  559.3	 5511.0	...
5579474	  761.3	  559.4	 5512.0	...
5579475	  761.1	  559.4	 5512.0	...
5579476	  760.9	  559.5	 5513.0	...
5579477	  761.0	  559.5	 5513.0	...
5579478	  760.9	  559.5	 5513.0	...
5579479	  760.9	  559.5	 5513.0	...
5579480	  760.8	  559.4	 5513.0	...
5579481	  760.4	  559.4	 5512.0	...
5579482	  760.1	  559.4	 5513.0	...
5579483	  759.7	  559.2	 5515.0	...
5579484	  759.7	  559.1	 5518.0	...
5579485	  759.6	  559.0	 5519.0	...
5579486	  759.2	  558.7	 5519.0	...
5579487	  758.9	  558.3	 5519.0	...
5579488	  758.7	  558.2	 5518.0	...
5579489	  758.8	  558.4	 5516.0	...
5579490	  758.8	  558.7	 5516.0	...
5579491	  758.9	  558.6	 5516.0	...
5579492	  759.0	  558.6	 5516.0	...
5579493	  759.1	  558.6	 5517.0	...
5579494	  759.2	  558.6	 5518.0	...
5579495	  759.4	  558.7	 5522.0	...
5579496	  759.6	  558.8	 5524.0	...
5579497	  759.8	  558.9	 5527.0	...
5579498	  759.7	  559.0	 5528.0	...
5579499	  759.7	  559.1	 5528.0	...
5579500	  759.7	  559.3	 5526.0	...
5579501	  759.7	  559.4	 5524.0	...
5579502	  759.7	  559.4	 5523.0	...
5579503	  759.6	  559.5	 5523.0	...
5579504	  759.7	  559.2	 5525.0	...
5579505	  759.8	  558.9	 5527.0	...
5579506	  759.9	  558.8	 5529.0	...
5579507	  760.0	  558.9	 5531.0	...
5579508	  760.3	  559.0	 5532.0	...
5579509	  760.6	  559.0	 5532.0	...
5579510	  760.7	  559.1	 5534.0	...
5579511	  760.7	  559.1	 5536.0	...
5579512	  760.8	  559.4	 5538.0	...
5579513	  760.8	  559.6	 5536.0	...
5579514	  760.8	  559.7	 5535.0	...
5579515	  760.8	  559.6	 5534.0	...
5579516	  760.9	  559.9	 5534.0	...
5579517	  760.9	  560.4	 5534.0	...
5579518	  760.9	  560.8	 5534.0	...
5579519	  760.8	  560.5	 5535.0	...
5579520	  760.7	  560.2	 5535.0	...
5579521	  760.6	  559.7	 5535.0	...
5579522	  760.6	  559.5	 5536.0	...
5579523	  760.7	  559.2	 5537.0	...
5579524	  760.4	  559.1	 5537.0	...
5579525	  760.1	  559.2	 5535.0	...
5579526	  759.9	  559.3	 5535.0	...
5579527	  759.9	  559.4	 5537.0	...
5579528	  760.0	  559.6	 5538.0	...
5579529	  760.0	  559.6	 5537.0	...
5579530	  760.1	  559.7	 5536.0	...
5579531	  760.1	  559.8	 5535.0	...
5579532	  760.0	  559.9	 5535.0	...
5579533	  760.0	  560.0	 5534.0	...
5579534	  760.1	  559.9	 5534.0	...
5579535	  760.4	  559.8	 5534.0	...
5579536	  760.6	  559.6	 5534.0	...
5579537	  760.7	  559.5	 5534.0	...
5579538	  760.7	  559.3	 5535.0	...
5579539	  760.7	  559.2	 5535.0	...
5579540	  760.6	  559.1	 5534.0	...
5579541	  760.6	  559.1	 5536.0	...
5579542	  760.7	  559.3	 5539.0	...
5579543	  760.8	  559.4	 5541.0	...
5579544	  761.0	  559.5	 5541.0	...
5579545	  761.2	  559.6	 5541.0	...
5579546	  760.8	  559.7	 5541.0	...
5579547	  760.5	  559.8	 5541.0	...
5579548	  760.2	  559.8	 5541.0	...
5579549	  760.3	  559.8	 5541.0	...
5579550	  760.3	  559.9	 5540.0	...
5579551	  760.6	  560.0	 5540.0	...
5579552	  760.9	  559.8	 5543.0	...
5579553	  761.1	  559.5	 5544.0	...
5579554	  760.9	  559.4	 5545.0	...
5579555	  760.9	  559.5	 5542.0	...
5579556	  760.9	  559.4	 5540.0	...
5579557	  760.8	  559.2	 5538.0	...
5579558	  760.8	  559.1	 5538.0	...
5579559	  760.8	  559.2	 5538.0	...
5579560	  760.8	  559.3	 5537.0	...
5579561	  760.8	  559.3	 5536.0	...
5579562	  760.8	  559.4	 5539.0	...
5579563	  760.8	  559.4	 5542.0	...
5579564	  760.9	  559.3	 5545.0	...
5579565	  761.0	  559.4	 5545.0	...
5579566	  761.2	  559.5	 5545.0	...
5579567	  761.3	  559.7	 5546.0	...
5579568	  761.3	  559.9	 5547.0	...
5579569	  761.2	  560.0	 5546.0	...
5579570	  760.9	  560.1	 5545.0	...
5579571	  760.6	  560.1	 5544.0	...
5579572	  760.5	  560.0	 5545.0	...
5579573	  760.5	  559.9	 5546.0	...
5579574	  760.5	  559.7	 5548.0	...
5579575	  760.5	  559.5	 5549.0	...
5579576	  760.5	  559.3	 5550.0	...
5579577	  760.4	  559.3	 5551.0	...
5579578	  760.5	  559.3	 5552.0	...
5579579	  760.5	  559.3	 5555.0	...
5579580	  760.3	  559.1	 5556.0	...
5579581	  760.1	  559.1	 5557.0	...
5579582	  759.8	  559.2	 5557.0	...
5579583	  759.8	  559.4	 5557.0	...
5579584	  759.8	  559.6	 5557.0	...
5579585	  759.9	  559.6	 5556.0	...
5579586	  760.0	  559.8	 5555.0	...
5579587	  760.2	  560.0	 5555.0	...
5579588	  760.0	  560.3	 5556.0	...
5579589	  759.7	  560.5	 5557.0	...
5579590	  759.3	  560.6	 5558.0	...
5579591	  759.1	  560.4	 5560.0	...
5579592	  758.9	  560.1	 5563.0	...
5579593	  758.8	  560.0	 5565.0	...
5579594	  758.8	  559.9	 5567.0	...
5579595	  758.8	  560.0	 5568.0	...
5579596	  758.9	  560.1	 5569.0	...
5579597	  759.1	  560.1	 5570.0	...
5579598	  759.4	  560.2	 5571.0	...
5579599	  759.5	  560.3	 5571.0	...
5579600	  759.5	  560.3	 5571.0	...
5579601	  759.4	  560.1	 5571.0	...
5579602	  759.3	  559.8	 5572.0	...
5579603	  759.2	  559.8	 5572.0	...
5579604	  759.2	  560.0	 5572.0	...
5579605	  759.2	  560.2	 5572.0	...
5579606	  759.2	  560.2	 5573.0	...
5579607	  758.9	  560.4	 5573.0	...
5579608	  758.8	  560.6	 5574.0	...
5579609	  758.6	  560.6	 5576.0	...
5579610	  758.6	  560.6	 5577.0	...
5579611	  758.4	  560.5	 5578.0	...
5579612	  758.3	  560.5	 5579.0	...
5579613	  758.2	  560.4	 5579.0	...
5579614	  758.1	  560.3	 5577.0	...
5579615	  758.0	  560.4	 5576.0	...
5579616	  757.9	  560.6	 5576.0	...
5579617	  758.1	  560.7	 5577.0	...
5579618	  758.4	  560.8	 5578.0	...
5579619	  758.7	  560.8	 5580.0	...
5579620	  758.8	  561.0	 5582.0	...
5579621	  758.9	  561.1	 5582.0	...
5579622	  758.9	  561.4	 5582.0	...
5579623	  759.0	  561.7	 5581.0	...
5579624	  759.0	  562.0	 5581.0	...
5579625	  759.0	  561.9	 5581.0	...
5579626	  758.9	  561.9	 5580.0	...
5579627	  758.8	  561.9	 5579.0	...
5579628	  758.8	  562.0	 5578.0	...
5579629	  758.9	  562.2	 5579.0	...
5579630	  758.8	  562.4	 5579.0	...
5579631	  758.5	  562.6	 5579.0	...
5579632	  758.2	  562.8	 5578.0	...
5579633	  758.1	  563.2	 5578.0	...
5579634	  758.1	  563.3	 5577.0	...
5579635	  758.1	  563.4	 5578.0	...
5579636	  758.1	  563.8	 5579.0	...
5579637	  758.2	  564.1	 5580.0	...
5579638	  758.3	  564.2	 5581.0	...
5579639	  758.4	  563.9	 5582.0	...
5579640	  758.5	  563.5	 5584.0	...
5579641	  758.5	  563.2	 5585.0	...
5579642	  758.5	  562.6	 5584.0	...
5579643	  758.5	  562.2	 5584.0	...
5579644	  758.5	  561.8	 5582.0	...
5579645	  758.7	  561.5	 5581.0	...
5579646	  758.7	  561.1	 5581.0	...
5579647	  758.8	  560.9	 5581.0	...
5579648	  758.7	  561.1	 5584.0	...
5579649	  758.4	  561.3	 5586.0	...
5579650	  758.2	  561.7	 5585.0	...
5579651	  758.1	  562.0	 5583.0	...
5579652	  758.1	  562.3	 5583.0	...
5579653	  758.1	  562.3	 5586.0	...
5579654	  758.2	  562.4	 5589.0	...
5579655	  758.3	  562.1	 5590.0	...
5579656	  758.3	  561.8	 5590.0	...
5579657	  758.3	  561.5	 5588.0	...
5579658	  758.4	  561.5	 5585.0	...
5579659	  758.5	  561.5	 5583.0	...
5579660	  758.6	  561.4	 5583.0	...
5579661	  758.5	  561.5	 5584.0	...
5579662	  758.4	  561.7	 5586.0	...
5579663	  758.2	  561.8	 5588.0	...
5579664	  758.2	  561.9	 5589.0	...
5579665	  758.2	  561.9	 5589.0	...
5579666	  758.1	  562.1	 5589.0	...
5579667	  758.0	  562.2	 5589.0	...
5579668	  757.9	  562.4	 5588.0	...
5579669	  757.7	  562.6	 5589.0	...
5579670	  757.6	  562.7	 5590.0	...
5579671	  757.5	  562.7	 5593.0	...
5579672	  757.4	  562.6	 5596.0	...
5579673	  757.7	  562.4	 5598.0	...
5579674	  758.0	  562.4	 5596.0	...
5579675	  758.4	  562.3	 5594.0	...
5579676	  758.4	  562.2	 5592.0	...
5579677	  758.4	  562.1	 5592.0	...
5579678	  758.2	  562.0	 5592.0	...
5579679	  758.1	  561.9	 5594.0	...
5579680	  757.9	  561.9	 5596.0	...
5579681	  757.5	  562.1	 5597.0	...
5579682	  757.2	  562.3	 5596.0	...
5579683	  756.9	  562.6	 5596.0	...
5579684	  756.8	  562.6	 5596.0	...
5579685	  756.7	  562.2	 5598.0	...
5579686	  756.6	  561.9	 5600.0	...
5579687	  756.6	  561.9	 5603.0	...
5579688	  756.6	  562.2	 5601.0	...
5579689	  756.7	  562.3	 5600.0	...
5579690	  756.8	  562.2	 5598.0	...
5579691	  756.9	  562.3	 5596.0	...
5579692	  757.0	  562.5	 5595.0	...
5579693	  756.9	  562.3	 5596.0	...
5579694	  756.8	  561.9	 5598.0	...
5579695	  756.8	  561.4	 5602.0	...
5579696	  756.7	  561.4	 5605.0	...
5579697	  756.4	  561.7	 5607.0	...
5579698	  756.1	  562.0	 5608.0	...
5579699	  756.1	  562.2	 5608.0	...
5579700	  756.4	  562.1	 5609.0	...
5579701	  756.6	  562.1	 5611.0	...
5579702	  756.5	  562.1	 5613.0	...
5579703	  756.6	  562.0	 5611.0	...
5579704	  756.7	  561.9	 5608.0	...
5579705	  756.9	  561.8	 5606.0	...
5579706	  756.9	  561.8	 5608.0	...
5579707	  756.9	  561.8	 5612.0	...
5579708	  757.0	  561.8	 5614.0	...
5579709	  757.0	  562.1	 5615.0	...
5579710	  756.7	  562.5	 5614.0	...
5579711	  756.4	  562.6	 5616.0	...
5579712	  756.2	  562.5	 5618.0	...
5579713	  756.2	  562.3	 5620.0	...
5579714	  756.3	  562.3	 5621.0	...
5579715	  756.2	  562.2	 5619.0	...
5579716	  756.3	  562.3	 5618.0	...
5579717	  756.4	  562.3	 5616.0	...
5579718	  756.6	  562.1	 5616.0	...
5579719	  756.7	  561.8	 5616.0	...
5579720	  756.7	  561.7	 5617.0	...
5579721	  756.9	  562.1	 5618.0	...
5579722	  757.0	  562.6	 5620.0	...
5579723	  757.0	  563.0	 5622.0	...
5579724	  756.9	  562.9	 5624.0	...
5579725	  756.8	  562.6	 5625.0	...
5579726	  756.8	  562.4	 5625.0	...
5579727	  756.8	  562.6	 5624.0	...
5579728	  756.8	  562.8	 5624.0	...
5579729	  756.9	  563.0	 5624.0	...
5579730	  756.9	  562.9	 5624.0	...
5579731	  757.1	  562.7	 5624.0	...
5579732	  757.3	  562.5	 5624.0	...
5579733	  757.8	  562.5	 5624.0	...
5579734	  758.0	  562.3	 5625.0	...
5579735	  758.2	  562.2	 5628.0	...
5579736	  758.1	  562.1	 5632.0	...
5579737	  757.8	  562.2	 5636.0	...
5579738	  757.6	  562.2	 5638.0	...
5579739	  757.4	  562.2	 5638.0	...
5579740	  757.4	  562.2	 5639.0	...
5579741	  757.4	  562.3	 5639.0	...
5579742	  757.5	  562.3	 5638.0	...
5579743	  757.5	  562.5	 5638.0	...
5579744	  757.7	  562.6	 5639.0	...
5579745	  757.8	  562.8	 5640.0	...
5579746	  757.8	  562.8	 5641.0	...
5579747	  757.7	  562.8	 5641.0	...
5579748	  757.5	  562.9	 5641.0	...
5579749	  757.5	  562.9	 5640.0	...
5579750	  757.3	  563.0	 5639.0	...
5579751	  757.2	  563.0	 5640.0	...
5579752	  757.2	  562.9	 5642.0	...
5579753	  757.3	  562.8	 5643.0	...
5579754	  757.1	  562.7	 5643.0	...
5579755	  756.9	  562.6	 5643.0	...
5579756	  756.8	  562.6	 5643.0	...
5579757	  756.9	  562.5	 5644.0	...
5579758	  757.0	  562.4	 5644.0	...
5579759	  757.0	  562.7	 5646.0	...
5579760	  757.0	  563.1	 5649.0	...
5579761	  756.9	  563.5	 5652.0	...
5579762	  757.0	  563.6	 5653.0	...
5579763	  757.1	  563.7	 5653.0	...
5579764	  757.2	  563.7	 5652.0	...
5579765	  757.1	  563.7	 5651.0	...
5579766	  757.1	  563.5	 5650.0	...
5579767	  757.0	  563.2	 5650.0	...
5579768	  757.0	  563.1	 5650.0	...
5579769	  757.0	  563.0	 5651.0	...
5579770	  757.1	  563.0	 5652.0	...
5579771	  757.1	  563.0	 5654.0	...
5579772	  757.3	  562.9	 5654.0	...
5579773	  757.4	  562.9	 5651.0	...
5579774	  757.5	  563.0	 5649.0	...
5579775	  757.6	  563.1	 5648.0	...
5579776	  757.6	  563.2	 5650.0	...
5579777	  757.5	  563.2	 5652.0	...
5579778	  757.6	  563.1	 5654.0	...
5579779	  757.8	  563.0	 5655.0	...
5579780	  758.0	  563.1	 5655.0	...
5579781	  758.0	  563.3	 5655.0	...
5579782	  758.1	  563.4	 5655.0	...
5579783	  758.1	  563.4	 5655.0	...
5579784	  757.8	  563.3	 5656.0	...
5579785	  757.5	  563.1	 5658.0	...
5579786	  757.3	  562.8	 5660.0	...
5579787	  757.2	  562.7	 5659.0	...
5579788	  757.1	  562.6	 5658.0	...
5579789	  757.0	  562.6	 5657.0	...
5579790	  757.0	  562.6	 5657.0	...
5579791	  757.3	  562.6	 5658.0	...
5579792	  757.5	  562.7	 5658.0	...
5579793	  757.4	  562.6	 5661.0	...
5579794	  757.2	  562.6	 5663.0	...
5579795	  757.0	  562.9	 5664.0	...
5579796	  757.1	  563.1	 5662.0	...
5579797	  757.1	  563.2	 5664.0	...
5579798	  757.0	  563.0	 5667.0	...
5579799	  756.9	  563.2	 5670.0	...
5579800	  756.8	  563.4	 5671.0	...
5579801	  756.9	  563.7	 5671.0	...
5579802	  756.9	  563.7	 5671.0	...
5579803	  757.1	  563.7	 5672.0	...
5579804	  757.2	  563.6	 5672.0	...
5579805	  757.3	  563.6	 5672.0	...
5579806	  757.4	  563.4	 5670.0	...
5579807	  757.6	  562.8	 5667.0	...
5579808	  757.8	  562.3	 5664.0	...
5579809	  757.9	  561.6	 5664.0	...
5579810	  758.3	  561.2	 5665.0	...
5579811	  758.7	  560.5	 5664.0	...
5579812	  759.3	  559.4	 5663.0	...
EFIX R   5575965	5579812	3848	  759.9	  560.8	   5492
SSACC R  5579813
5579813	  759.9	  558.2	 5663.0	...
5579814	  760.7	  556.9	 5662.0	...
5579815	  762.2	  555.6	 5661.0	...
5579816	  763.5	  553.8	 5659.0	...
5579817	  764.8	  551.7	 5658.0	...
5579818	  765.7	  550.1	 5658.0	...
ESACC R  5579813	5579818	6	  759.9	  558.2	  765.7	  550.1	   0.21	     36
SFIX R   5579819
5579819	  766.6	  548.8	 5657.0	...
5579820	  767.2	  547.9	 5657.0	...
5579821	  767.4	  547.4	 5656.0	...
5579822	  767.2	  547.2	 5655.0	...
5579823	  766.4	  547.3	 5654.0	...
5579824	  765.2	  547.4	 5655.0	...
5579825	  763.6	  547.6	 5657.0	...
5579826	  762.3	  547.6	 5659.0	...
5579827	  761.0	  547.6	 5659.0	...
5579828	  759.8	  547.5	 5657.0	...
5579829	  758.7	  547.3	 5654.0	...
5579830	  757.8	  546.5	 5654.0	...
5579831	  757.4	  545.8	 5658.0	...
5579832	  757.4	  545.3	 5663.0	...
5579833	  757.5	  545.2	 5669.0	...
5579834	  757.6	  545.0	 5673.0	...
5579835	  757.8	  545.0	 5675.0	...
5579836	  758.1	  545.1	 5674.0	...
5579837	  758.5	  545.4	 5674.0	...
5579838	  758.8	  545.6	 5673.0	...
5579839	  758.8	  545.8	 5672.0	...
5579840	  758.8	  545.8	 5672.0	...
5579841	  759.0	  546.6	 5672.0	...
5579842	  759.2	  547.2	 5672.0	...
5579843	  759.4	  548.0	 5672.0	...
5579844	  759.6	  548.5	 5673.0	...
5579845	  759.7	  549.0	 5673.0	...
5579846	  759.8	  549.4	 5673.0	...
5579847	  759.9	  549.4	 5674.0	...
5579848	  760.2	  549.4	 5676.0	...
5579849	  760.6	  549.5	 5676.0	...
5579850	  760.8	  549.6	 5674.0	...
5579851	  761.1	  549.3	 5672.0	...
5579852	  761.2	  549.2	 5675.0	...
5579853	  761.2	  549.0	 5677.0	...
5579854	  761.3	  549.1	 5679.0	...
5579855	  761.6	  549.0	 5679.0	...
5579856	  761.9	  549.1	 5678.0	...
5579857	  762.1	  549.3	 5678.0	...
5579858	  762.2	  549.4	 5679.0	...
5579859	  762.2	  549.4	 5681.0	...
5579860	  762.1	  549.4	 5683.0	...
5579861	  761.6	  549.4	 5682.0	...
5579862	  761.1	  549.5	 5682.0	...
5579863	  760.6	  549.6	 5681.0	...
5579864	  760.5	  549.6	 5682.0	...
5579865	  760.4	  549.6	 5682.0	...
5579866	  760.3	  549.6	 5682.0	...
5579867	  760.6	  549.6	 5683.0	...
5579868	  760.8	  549.6	 5684.0	...
5579869	  761.1	  549.6	 5685.0	...
5579870	  761.1	  549.4	 5684.0	...
5579871	  761.1	  549.3	 5684.0	...
5579872	  761.1	  549.2	 5686.0	...
5579873	  761.1	  549.3	 5687.0	...
5579874	  761.1	  549.4	 5689.0	...
5579875	  761.2	  549.4	 5688.0	...
5579876	  761.2	  549.7	 5688.0	...
5579877	  760.9	  550.1	 5687.0	...
5579878	  760.7	  550.4	 5689.0	...
5579879	  760.5	  550.4	 5691.0	...
5579880	  760.4	  550.4	 5692.0	...
5579881	  760.3	  550.4	 5691.0	...
5579882	  760.1	  550.3	 5690.0	...
5579883	  759.9	  550.3	 5690.0	...
5579884	  759.8	  550.3	 5690.0	...
5579885	  759.8	  550.3	 5692.0	...
5579886	  759.9	  550.4	 5694.0	...
5579887	  760.0	  550.4	 5694.0	...
5579888	  759.9	  550.4	 5692.0	...
5579889	  759.8	  550.4	 5690.0	...
5579890	  759.8	  550.3	 5691.0	...
5579891	  759.8	  550.3	 5691.0	...
5579892	  759.8	  550.3	 5691.0	...
5579893	  759.7	  550.6	 5692.0	...
5579894	  759.6	  550.9	 5694.0	...
5579895	  759.5	  551.0	 5694.0	...
5579896	  759.5	  550.9	 5694.0	...
5579897	  759.6	  550.7	 5694.0	...
5579898	  759.6	  550.7	 5694.0	...
5579899	  759.4	  550.9	 5694.0	...
5579900	  759.1	  551.1	 5697.0	...
5579901	  759.1	  551.3	 5699.0	...
5579902	  759.2	  551.4	 5697.0	...
5579903	  759.4	  551.6	 5693.0	...
5579904	  759.6	  551.8	 5690.0	...
5579905	  759.7	  551.8	 5691.0	...
5579906	  759.7	  551.6	 5694.0	...
5579907	  759.8	  551.3	 5697.0	...
5579908	  760.2	  551.3	 5700.0	...
5579909	  760.5	  551.6	 5700.0	...
5579910	  760.6	  551.8	 5700.0	...
5579911	  760.9	  551.6	 5700.0	...
5579912	  761.2	  551.5	 5700.0	...
5579913	  761.3	  551.5	 5700.0	...
5579914	  761.1	  551.6	 5701.0	...
5579915	  760.9	  551.4	 5702.0	...
5579916	  760.9	  551.2	 5703.0	...
5579917	  760.9	  551.1	 5703.0	...
5579918	  760.8	  551.3	 5704.0	...
5579919	  761.0	  551.4	 5704.0	...
5579920	  761.4	  551.3	 5705.0	...
5579921	  761.9	  551.1	 5707.0	...
5579922	  761.9	  551.1	 5710.0	...
5579923	  761.7	  551.1	 5713.0	...
5579924	  761.5	  551.4	 5713.0	...
5579925	  761.6	  551.6	 5713.0	...
5579926	  761.7	  551.9	 5713.0	...
5579927	  761.6	  551.6	 5713.0	...
5579928	  761.6	  551.3	 5713.0	...
5579929	  761.6	  551.2	 5713.0	...
5579930	  761.5	  551.5	 5713.0	...
5579931	  761.2	  551.6	 5712.0	...
5579932	  760.9	  551.5	 5712.0	...
5579933	  760.8	  551.4	 5712.0	...
5579934	  760.5	  551.5	 5714.0	...
5579935	  760.2	  551.6	 5715.0	...
5579936	  759.8	  551.6	 5716.0	...
5579937	  759.8	  551.5	 5716.0	...
5579938	  759.6	  551.3	 5716.0	...
5579939	  759.5	  551.2	 5716.0	...
5579940	  759.2	  551.3	 5714.0	...
5579941	  759.1	  551.6	 5712.0	...
5579942	  758.9	  551.7	 5714.0	...
5579943	  758.9	  551.5	 5718.0	...
5579944	  758.8	  551.3	 5719.0	...
5579945	  758.6	  551.1	 5717.0	...
5579946	  758.5	  551.0	 5715.0	...
5579947	  758.4	  551.0	 5716.0	...
5579948	  758.4	  551.0	 5715.0	...
5579949	  758.2	  551.3	 5714.0	...
5579950	  758.0	  551.6	 5713.0	...
5579951	  757.8	  551.8	 5712.0	...
5579952	  757.8	  551.8	 5713.0	...
5579953	  757.8	  551.7	 5714.0	...
5579954	  757.8	  551.7	 5716.0	...
5579955	  757.8	  551.6	 5716.0	...
5579956	  757.9	  551.7	 5717.0	...
5579957	  758.0	  551.8	 5716.0	...
5579958	  758.0	  551.9	 5717.0	...
5579959	  758.0	  551.9	 5718.0	...
5579960	  758.1	  552.0	 5718.0	...
5579961	  758.2	  552.1	 5718.0	...
5579962	  758.3	  552.3	 5717.0	...
5579963	  758.3	  552.3	 5716.0	...
5579964	  758.4	  552.4	 5716.0	...
5579965	  758.5	  552.6	 5716.0	...
5579966	  758.6	  552.6	 5716.0	...
5579967	  758.7	  552.4	 5715.0	...
5579968	  758.7	  552.1	 5715.0	...
5579969	  758.7	  552.1	 5715.0	...
5579970	  758.7	  552.4	 5715.0	...
5579971	  758.7	  552.8	 5717.0	...
5579972	  758.7	  552.9	 5719.0	...
5579973	  758.7	  553.0	 5718.0	...
5579974	  758.7	  553.2	 5715.0	...
5579975	  758.6	  553.3	 5712.0	...
5579976	  758.6	  553.1	 5712.0	...
5579977	  758.5	  552.7	 5712.0	...
5579978	  758.5	  552.1	 5713.0	...
5579979	  758.5	  551.9	 5714.0	...
5579980	  758.5	  551.8	 5715.0	...
5579981	  758.6	  551.6	 5716.0	...
5579982	  759.0	  551.4	 5716.0	...
5579983	  759.3	  551.2	 5717.0	...
5579984	  759.5	  551.2	 5716.0	...
5579985	  759.4	  551.2	 5718.0	...
5579986	  759.2	  551.3	 5719.0	...
5579987	  759.2	  551.5	 5720.0	...
5579988	  759.3	  551.8	 5718.0	...
5579989	  759.3	  552.0	 5718.0	...
5579990	  759.3	  551.7	 5719.0	...
5579991	  759.1	  551.4	 5718.0	...
5579992	  758.9	  551.1	 5716.0	...
5579993	  758.7	  551.3	 5717.0	...
5579994	  758.7	  551.4	 5719.0	...
5579995	  758.8	  551.5	 5721.0	...
5579996	  759.0	  551.7	 5720.0	...
5579997	  759.2	  551.8	 5719.0	...
5579998	  759.3	  551.6	 5719.0	...
5579999	  759.3	  551.5	 5721.0	...
5580000	  759.3	  551.4	 5722.0	...
5580001	  759.2	  551.5	 5721.0	...
5580002	  759.2	  551.5	 5721.0	...
5580003	  759.1	  551.6	 5720.0	...
5580004	  759.0	  551.6	 5719.0	...
5580005	  759.1	  551.7	 5718.0	...
5580006	  759.2	  551.8	 5718.0	...
5580007	  759.4	  551.9	 5722.0	...
5580008	  759.6	  551.9	 5725.0	...
5580009	  759.8	  551.9	 5728.0	...
5580010	  759.7	  551.9	 5728.0	...
5580011	  759.6	  552.1	 5728.0	...
5580012	  759.5	  552.2	 5728.0	...
5580013	  759.2	  552.3	 5728.0	...
5580014	  758.9	  552.3	 5728.0	...
5580015	  758.6	  552.3	 5728.0	...
5580016	  758.6	  552.2	 5728.0	...
5580017	  758.8	  552.1	 5728.0	...
5580018	  759.0	  552.1	 5728.0	...
5580019	  759.0	  552.1	 5728.0	...
5580020	  758.8	  552.1	 5727.0	...
5580021	  758.5	  552.1	 5726.0	...
5580022	  758.6	  552.0	 5725.0	...
5580023	  758.8	  551.8	 5726.0	...
5580024	  759.1	  552.2	 5727.0	...
5580025	  759.0	  552.6	 5728.0	...
5580026	  758.9	  552.8	 5728.0	...
5580027	  758.7	  552.5	 5727.0	...
5580028	  758.7	  552.3	 5726.0	...
5580029	  758.7	  552.4	 5726.0	...
5580030	  758.7	  552.7	 5726.0	...
5580031	  758.7	  552.9	 5728.0	...
5580032	  758.7	  553.0	 5730.0	...
5580033	  758.6	  553.1	 5732.0	...
5580034	  758.5	  553.3	 5732.0	...
5580035	  758.6	  553.4	 5732.0	...
5580036	  758.6	  553.5	 5732.0	...
5580037	  758.7	  553.5	 5732.0	...
5580038	  758.7	  553.6	 5733.0	...
5580039	  758.7	  553.5	 5735.0	...
5580040	  758.7	  553.4	 5735.0	...
5580041	  758.7	  553.3	 5734.0	...
5580042	  758.7	  553.3	 5733.0	...
5580043	  758.8	  553.3	 5735.0	...
5580044	  758.9	  553.2	 5738.0	...
5580045	  758.7	  553.1	 5742.0	...
5580046	  758.3	  552.9	 5743.0	...
5580047	  758.0	  552.8	 5742.0	...
5580048	  757.8	  552.9	 5740.0	...
5580049	  757.7	  552.9	 5737.0	...
5580050	  757.7	  553.0	 5737.0	...
5580051	  757.7	  553.1	 5737.0	...
5580052	  757.8	  553.2	 5738.0	...
5580053	  757.9	  553.1	 5738.0	...
5580054	  757.9	  553.1	 5739.0	...
5580055	  757.8	  553.2	 5740.0	...
5580056	  757.8	  553.2	 5740.0	...
5580057	  757.7	  553.4	 5740.0	...
5580058	  757.9	  553.8	 5740.0	...
5580059	  757.9	  554.1	 5740.0	...
5580060	  757.8	  554.1	 5741.0	...
5580061	  757.7	  554.1	 5743.0	...
5580062	  757.6	  554.1	 5745.0	...
5580063	  757.6	  554.0	 5746.0	...
5580064	  757.6	  554.0	 5746.0	...
5580065	  757.6	  553.9	 5747.0	...
5580066	  757.5	  553.9	 5749.0	...
5580067	  757.6	  554.1	 5750.0	...
5580068	  757.7	  554.3	 5751.0	...
5580069	  757.5	  554.4	 5752.0	...
5580070	  757.3	  554.4	 5751.0	...
5580071	  757.1	  554.4	 5751.0	...
5580072	  757.1	  554.4	 5751.0	...
5580073	  757.1	  554.3	 5752.0	...
5580074	  757.2	  554.1	 5752.0	...
5580075	  757.2	  554.1	 5752.0	...
5580076	  757.2	  554.2	 5754.0	...
5580077	  757.2	  554.3	 5755.0	...
5580078	  757.2	  554.3	 5757.0	...
5580079	  757.2	  554.2	 5757.0	...
5580080	  757.2	  554.2	 5757.0	...
5580081	  757.2	  554.4	 5756.0	...
5580082	  757.2	  554.7	 5756.0	...
5580083	  757.2	  554.8	 5756.0	...
5580084	  757.1	  554.6	 5757.0	...
5580085	  757.1	  554.5	 5758.0	...
5580086	  756.9	  554.5	 5758.0	...
5580087	  756.8	  554.4	 5758.0	...
5580088	  756.9	  554.2	 5757.0	...
5580089	  757.2	  553.9	 5757.0	...
5580090	  757.3	  553.8	 5757.0	...
5580091	  757.2	  553.8	 5756.0	...
5580092	  756.7	  553.7	 5756.0	...
5580093	  756.4	  553.5	 5757.0	...
5580094	  756.1	  553.6	 5758.0	...
5580095	  756.1	  553.7	 5761.0	...
5580096	  756.1	  553.8	 5763.0	...
5580097	  756.1	  553.9	 5764.0	...
5580098	  756.1	  554.1	 5763.0	...
5580099	  756.0	  554.3	 5762.0	...
5580100	  756.1	  554.5	 5762.0	...
5580101	  756.1	  554.1	 5766.0	...
5580102	  756.5	  553.7	 5772.0	...
5580103	  756.8	  553.3	 5776.0	...
5580104	  756.9	  553.4	 5772.0	...
5580105	  756.9	  553.6	 5768.0	...
5580106	  756.8	  553.7	 5764.0	...
5580107	  756.8	  553.8	 5766.0	...
5580108	  756.7	  553.7	 5768.0	...
5580109	  756.6	  553.7	 5770.0	...
5580110	  756.2	  553.8	 5769.0	...
5580111	  755.9	  553.9	 5768.0	...
5580112	  755.6	  553.9	 5767.0	...
5580113	  755.5	  553.8	 5768.0	...
5580114	  755.4	  553.8	 5768.0	...
5580115	  755.4	  553.7	 5768.0	...
5580116	  755.3	  553.5	 5768.0	...
5580117	  755.2	  553.2	 5768.0	...
5580118	  755.2	  553.0	 5769.0	...
5580119	  755.3	  552.9	 5768.0	...
5580120	  755.3	  552.9	 5767.0	...
5580121	  755.5	  552.8	 5766.0	...
5580122	  755.6	  552.8	 5765.0	...
5580123	  755.8	  552.8	 5766.0	...
5580124	  755.8	  552.9	 5767.0	...
5580125	  755.8	  552.9	 5768.0	...
5580126	  755.8	  553.0	 5767.0	...
5580127	  755.7	  553.2	 5765.0	...
5580128	  755.7	  553.3	 5764.0	...
5580129	  755.7	  553.3	 5763.0	...
5580130	  755.6	  553.3	 5764.0	...
5580131	  755.4	  553.2	 5766.0	...
5580132	  755.4	  553.2	 5770.0	...
5580133	  755.6	  553.2	 5772.0	...
5580134	  755.8	  553.2	 5775.0	...
5580135	  756.0	  553.1	 5775.0	...
5580136	  756.0	  553.1	 5776.0	...
5580137	  755.9	  553.1	 5776.0	...
5580138	  755.8	  553.1	 5776.0	...
5580139	  756.0	  553.1	 5776.0	...
5580140	  756.3	  553.1	 5775.0	...
5580141	  756.5	  553.2	 5775.0	...
5580142	  756.6	  553.5	 5776.0	...
5580143	  756.6	  553.8	 5776.0	...
5580144	  756.6	  553.9	 5775.0	...
5580145	  756.6	  554.1	 5773.0	...
5580146	  756.5	  554.2	 5771.0	...
5580147	  756.4	  554.2	 5772.0	...
5580148	  756.3	  554.3	 5773.0	...
5580149	  756.1	  554.4	 5774.0	...
5580150	  756.1	  554.5	 5774.0	...
5580151	  756.2	  554.5	 5775.0	...
5580152	  756.4	  554.5	 5776.0	...
5580153	  756.6	  554.5	 5776.0	...
5580154	  756.6	  554.5	 5776.0	...
5580155	  756.6	  554.4	 5776.0	...
5580156	  756.6	  554.2	 5777.0	...
5580157	  756.5	  554.2	 5778.0	...
5580158	  756.4	  554.1	 5779.0	...
5580159	  756.5	  554.2	 5777.0	...
5580160	  756.6	  554.0	 5773.0	...
5580161	  756.8	  553.9	 5770.0	...
5580162	  756.8	  554.3	 5771.0	...
5580163	  756.9	  554.6	 5773.0	...
5580164	  756.9	  554.7	 5774.0	...
5580165	  756.7	  554.5	 5775.0	...
5580166	  756.4	  554.2	 5777.0	...
5580167	  756.1	  554.1	 5778.0	...
5580168	  756.1	  554.1	 5776.0	...
5580169	  756.2	  554.1	 5773.0	...
5580170	  756.3	  554.1	 5773.0	...
5580171	  756.3	  554.1	 5776.0	...
5580172	  756.2	  554.2	 5779.0	...
5580173	  756.2	  554.2	 5779.0	...
5580174	  756.2	  554.2	 5778.0	...
5580175	  756.2	  554.1	 5777.0	...
5580176	  755.7	  554.2	 5778.0	...
5580177	  755.2	  554.3	 5779.0	...
5580178	  754.3	  554.1	 5779.0	...
5580179	  753.6	  553.8	 5777.0	...
5580180	  752.5	  552.9	 5776.0	...
5580181	  751.3	  552.3	 5777.0	...
5580182	  750.0	  551.4	 5778.0	...
5580183	  749.0	  550.6	 5779.0	...
5580184	  748.3	  549.9	 5780.0	...
5580185	  748.0	  549.5	 5781.0	...
5580186	  747.8	  549.5	 5782.0	...
5580187	  747.5	  549.5	 5782.0	...
5580188	  747.4	  549.9	 5783.0	...
5580189	  747.4	  550.4	 5784.0	...
5580190	  747.8	  551.3	 5782.0	...
5580191	  748.4	  551.8	 5781.0	...
5580192	  749.0	  552.6	 5779.0	...
5580193	  749.6	  552.9	 5779.0	...
5580194	  750.0	  553.1	 5778.0	...
5580195	  750.3	  553.0	 5778.0	...
5580196	  750.5	  552.5	 5778.0	...
5580197	  750.6	  552.1	 5780.0	...
5580198	  750.5	  551.5	 5781.0	...
5580199	  750.4	  550.9	 5782.0	...
5580200	  750.3	  550.3	 5782.0	...
5580201	  750.2	  549.9	 5782.0	...
5580202	  750.1	  549.9	 5780.0	...
5580203	  750.0	  549.9	 5778.0	...
5580204	  749.8	  549.9	 5775.0	...
5580205	  749.8	  549.9	 5774.0	...
5580206	  749.8	  549.9	 5772.0	...
5580207	  749.9	  550.0	 5771.0	...
5580208	  750.0	  550.0	 5771.0	...
5580209	  750.1	  550.1	 5772.0	...
5580210	  750.1	  550.2	 5773.0	...
5580211	  750.2	  550.5	 5773.0	...
5580212	  750.2	  550.8	 5770.0	...
5580213	  750.2	  551.1	 5767.0	...
5580214	  750.1	  551.2	 5764.0	...
5580215	  750.1	  551.1	 5764.0	...
5580216	  750.0	  550.8	 5765.0	...
5580217	  750.0	  550.4	 5765.0	...
5580218	  750.0	  550.2	 5766.0	...
5580219	  750.0	  550.3	 5767.0	...
5580220	  750.0	  550.3	 5768.0	...
5580221	  749.9	  550.3	 5770.0	...
5580222	  749.9	  550.4	 5772.0	...
5580223	  750.0	  550.6	 5774.0	...
5580224	  750.1	  550.8	 5773.0	...
5580225	  749.9	  550.8	 5772.0	...
5580226	  749.8	  550.8	 5772.0	...
5580227	  749.7	  551.1	 5771.0	...
5580228	  749.7	  551.4	 5772.0	...
5580229	  749.8	  551.6	 5773.0	...
5580230	  749.9	  551.5	 5773.0	...
5580231	  749.9	  551.4	 5773.0	...
5580232	  749.9	  551.3	 5775.0	...
5580233	  749.9	  551.2	 5777.0	...
5580234	  749.8	  551.3	 5777.0	...
5580235	  749.6	  551.3	 5776.0	...
5580236	  749.4	  551.1	 5775.0	...
5580237	  749.3	  550.8	 5775.0	...
5580238	  749.2	  550.6	 5773.0	...
5580239	  749.2	  550.7	 5770.0	...
5580240	  749.2	  550.6	 5769.0	...
5580241	  749.3	  550.4	 5766.0	...
5580242	  749.4	  550.2	 5765.0	...
5580243	  749.5	  550.2	 5764.0	...
5580244	  749.7	  550.2	 5764.0	...
5580245	  749.6	  550.4	 5764.0	...
5580246	  749.4	  550.6	 5764.0	...
5580247	  749.2	  550.6	 5764.0	...
5580248	  749.2	  550.9	 5763.0	...
5580249	  749.1	  551.1	 5763.0	...
5580250	  749.0	  551.1	 5762.0	...
5580251	  748.8	  551.0	 5763.0	...
5580252	  748.7	  550.8	 5763.0	...
5580253	  748.6	  550.8	 5763.0	...
5580254	  748.7	  550.8	 5763.0	...
5580255	  748.8	  550.7	 5763.0	...
5580256	  748.8	  550.5	 5764.0	...
5580257	  748.7	  550.4	 5766.0	...
5580258	  748.6	  550.4	 5767.0	...
5580259	  748.3	  550.5	 5766.0	...
5580260	  748.2	  550.6	 5764.0	...
5580261	  748.1	  550.8	 5762.0	...
5580262	  748.2	  550.9	 5761.0	...
5580263	  748.2	  551.0	 5760.0	...
5580264	  748.2	  551.1	 5760.0	...
5580265	  748.2	  551.1	 5762.0	...
5580266	  748.2	  551.0	 5765.0	...
5580267	  748.3	  551.0	 5768.0	...
5580268	  748.3	  551.1	 5767.0	...
5580269	  748.2	  551.2	 5766.0	...
5580270	  748.2	  551.2	 5765.0	...
5580271	  748.3	  551.1	 5765.0	...
5580272	  748.5	  550.9	 5766.0	...
5580273	  748.7	  550.9	 5766.0	...
5580274	  748.8	  551.1	 5766.0	...
5580275	  749.0	  551.4	 5766.0	...
5580276	  749.0	  551.5	 5766.0	...
5580277	  749.1	  551.6	 5767.0	...
5580278	  749.2	  551.7	 5767.0	...
5580279	  749.2	  551.3	 5767.0	...
5580280	  749.2	  550.9	 5767.0	...
5580281	  749.1	  550.6	 5766.0	...
5580282	  749.1	  550.6	 5766.0	...
5580283	  749.1	  550.6	 5765.0	...
5580284	  749.1	  550.7	 5766.0	...
5580285	  749.1	  550.6	 5767.0	...
5580286	  749.1	  550.4	 5769.0	...
5580287	  749.0	  550.2	 5769.0	...
5580288	  748.9	  550.1	 5769.0	...
5580289	  748.8	  550.1	 5769.0	...
5580290	  748.7	  550.1	 5768.0	...
5580291	  748.7	  550.2	 5767.0	...
5580292	  748.6	  550.3	 5765.0	...
5580293	  748.6	  550.3	 5764.0	...
5580294	  748.6	  550.3	 5765.0	...
5580295	  748.6	  550.3	 5764.0	...
5580296	  748.7	  550.3	 5762.0	...
5580297	  748.9	  550.3	 5761.0	...
5580298	  749.0	  550.3	 5761.0	...
5580299	  748.9	  550.2	 5760.0	...
5580300	  748.8	  550.1	 5760.0	...
5580301	  748.7	  550.1	 5759.0	...
5580302	  748.6	  550.1	 5759.0	...
5580303	  748.8	  549.9	 5758.0	...
5580304	  749.0	  549.9	 5756.0	...
5580305	  749.3	  549.9	 5754.0	...
5580306	  749.4	  549.8	 5753.0	...
5580307	  749.2	  549.7	 5752.0	...
5580308	  748.9	  549.6	 5752.0	...
5580309	  748.7	  549.7	 5752.0	...
5580310	  748.7	  549.7	 5752.0	...
5580311	  748.7	  549.7	 5752.0	...
5580312	  748.6	  549.8	 5751.0	...
5580313	  748.5	  549.6	 5750.0	...
5580314	  748.4	  549.5	 5748.0	...
5580315	  748.3	  549.4	 5747.0	...
5580316	  748.2	  549.4	 5746.0	...
5580317	  748.2	  549.5	 5746.0	...
5580318	  748.3	  549.5	 5746.0	...
5580319	  748.4	  549.5	 5747.0	...
5580320	  748.4	  549.5	 5747.0	...
5580321	  748.4	  549.5	 5747.0	...
5580322	  748.4	  549.5	 5748.0	...
5580323	  748.5	  549.6	 5748.0	...
5580324	  748.7	  549.7	 5748.0	...
5580325	  748.8	  549.7	 5748.0	...
5580326	  748.7	  549.5	 5748.0	...
5580327	  748.5	  549.3	 5748.0	...
5580328	  748.3	  549.1	 5748.0	...
5580329	  748.2	  549.2	 5748.0	...
5580330	  748.2	  549.2	 5748.0	...
5580331	  748.2	  549.2	 5748.0	...
5580332	  748.2	  549.2	 5748.0	...
5580333	  748.2	  549.3	 5747.0	...
5580334	  748.2	  549.4	 5746.0	...
5580335	  748.2	  549.4	 5747.0	...
5580336	  748.3	  549.5	 5749.0	...
5580337	  748.4	  549.4	 5748.0	...
5580338	  748.2	  549.5	 5746.0	...
5580339	  747.8	  549.7	 5745.0	...
5580340	  747.5	  549.9	 5745.0	...
5580341	  747.6	  550.0	 5746.0	...
5580342	  747.6	  549.9	 5745.0	...
5580343	  747.6	  549.9	 5744.0	...
5580344	  747.6	  549.9	 5743.0	...
5580345	  747.7	  550.0	 5743.0	...
5580346	  747.8	  550.3	 5742.0	...
5580347	  747.9	  550.6	 5741.0	...
5580348	  747.9	  550.8	 5740.0	...
5580349	  748.1	  550.7	 5739.0	...
5580350	  748.3	  550.7	 5741.0	...
5580351	  748.6	  551.1	 5743.0	...
5580352	  748.6	  551.5	 5744.0	...
5580353	  748.7	  551.7	 5746.0	...
5580354	  748.7	  551.6	 5749.0	...
5580355	  748.8	  551.4	 5751.0	...
5580356	  748.8	  551.3	 5750.0	...
5580357	  748.7	  551.3	 5750.0	...
5580358	  748.7	  551.2	 5750.0	...
5580359	  748.7	  551.1	 5751.0	...
5580360	  748.8	  551.1	 5753.0	...
5580361	  748.8	  550.9	 5756.0	...
5580362	  748.9	  550.8	 5757.0	...
5580363	  748.9	  550.7	 5756.0	...
5580364	  748.8	  550.8	 5755.0	...
5580365	  748.6	  550.4	 5755.0	...
5580366	  748.4	  550.1	 5755.0	...
5580367	  748.3	  549.7	 5755.0	...
5580368	  748.4	  549.8	 5754.0	...
5580369	  748.7	  550.1	 5754.0	...
5580370	  748.9	  550.3	 5753.0	...
5580371	  749.2	  550.4	 5750.0	...
5580372	  749.1	  550.2	 5746.0	...
5580373	  749.1	  550.1	 5743.0	...
5580374	  749.1	  549.9	 5742.0	...
5580375	  749.2	  550.0	 5745.0	...
5580376	  749.0	  550.1	 5748.0	...
5580377	  748.8	  550.3	 5750.0	...
5580378	  748.5	  550.4	 5749.0	...
5580379	  748.4	  550.5	 5747.0	...
5580380	  748.3	  550.6	 5747.0	...
5580381	  748.3	  550.6	 5747.0	...
5580382	  748.3	  550.6	 5747.0	...
5580383	  748.4	  550.7	 5745.0	...
5580384	  748.3	  550.7	 5743.0	...
5580385	  748.2	  550.6	 5741.0	...
5580386	  748.2	  550.5	 5742.0	...
5580387	  748.2	  550.1	 5743.0	...
5580388	  748.2	  549.9	 5744.0	...
5580389	  748.4	  550.0	 5745.0	...
5580390	  748.6	  550.2	 5746.0	...
5580391	  748.9	  550.6	 5746.0	...
5580392	  748.9	  550.8	 5746.0	...
5580393	  749.0	  550.9	 5745.0	...
5580394	  749.0	  551.0	 5744.0	...
5580395	  749.3	  551.0	 5744.0	...
5580396	  749.6	  550.9	 5743.0	...
5580397	  749.7	  551.1	 5743.0	...
5580398	  749.5	  551.4	 5740.0	...
5580399	  749.4	  551.6	 5738.0	...
5580400	  749.6	  551.6	 5737.0	...
5580401	  749.7	  551.7	 5737.0	...
5580402	  749.7	  551.7	 5738.0	...
5580403	  749.6	  551.9	 5739.0	...
5580404	  749.6	  551.9	 5739.0	...
5580405	  749.5	  551.9	 5739.0	...
5580406	  749.3	  552.0	 5740.0	...
5580407	  749.2	  551.9	 5742.0	...
5580408	  749.0	  551.9	 5744.0	...
5580409	  749.0	  551.8	 5742.0	...
5580410	  749.0	  551.6	 5741.0	...
5580411	  749.0	  551.3	 5741.0	...
5580412	  749.0	  551.2	 5741.0	...
5580413	  749.0	  551.5	 5741.0	...
5580414	  749.0	  551.7	 5740.0	...
5580415	  749.0	  551.7	 5740.0	...
5580416	  748.6	  551.7	 5737.0	...
5580417	  748.3	  552.1	 5735.0	...
5580418	  747.9	  552.5	 5734.0	...
5580419	  748.1	  553.0	 5735.0	...
5580420	  748.2	  553.1	 5737.0	...
5580421	  748.3	  553.2	 5739.0	...
5580422	  748.4	  553.4	 5740.0	...
5580423	  748.4	  553.4	 5740.0	...
5580424	  748.4	  553.4	 5740.0	...
5580425	  748.3	  553.3	 5740.0	...
5580426	  748.1	  553.2	 5740.0	...
5580427	  748.0	  552.9	 5740.0	...
5580428	  748.1	  552.6	 5741.0	...
5580429	  748.0	  552.4	 5741.0	...
5580430	  747.8	  552.3	 5742.0	...
5580431	  747.7	  552.2	 5742.0	...
5580432	  747.8	  552.0	 5743.0	...
5580433	  747.9	  552.0	 5743.0	...
5580434	  747.9	  552.3	 5744.0	...
5580435	  748.0	  552.6	 5745.0	...
5580436	  748.1	  552.6	 5745.0	...
5580437	  748.2	  552.4	 5745.0	...
5580438	  748.4	  552.2	 5744.0	...
5580439	  748.5	  552.3	 5741.0	...
5580440	  748.4	  552.6	 5739.0	...
5580441	  748.4	  552.7	 5738.0	...
5580442	  748.3	  552.7	 5737.0	...
5580443	  748.1	  552.5	 5736.0	...
5580444	  747.9	  552.3	 5735.0	...
5580445	  747.7	  552.1	 5736.0	...
5580446	  747.7	  552.0	 5736.0	...
5580447	  747.8	  551.9	 5736.0	...
5580448	  748.0	  552.0	 5735.0	...
5580449	  748.1	  552.3	 5735.0	...
5580450	  748.2	  552.6	 5735.0	...
5580451	  748.3	  552.8	 5736.0	...
5580452	  748.4	  552.9	 5737.0	...
5580453	  748.5	  553.1	 5739.0	...
5580454	  748.4	  553.3	 5740.0	...
5580455	  748.3	  553.5	 5740.0	...
5580456	  748.3	  553.5	 5741.0	...
5580457	  748.5	  553.5	 5741.0	...
5580458	  748.8	  553.3	 5742.0	...
5580459	  748.7	  553.2	 5744.0	...
5580460	  748.5	  553.1	 5745.0	...
5580461	  748.4	  553.1	 5745.0	...
5580462	  748.4	  553.3	 5745.0	...
5580463	  748.5	  553.7	 5745.0	...
5580464	  748.5	  554.1	 5746.0	...
5580465	  748.7	  554.2	 5746.0	...
5580466	  748.9	  554.4	 5746.0	...
5580467	  749.0	  554.5	 5745.0	...
5580468	  749.0	  554.6	 5746.0	...
5580469	  749.0	  554.6	 5747.0	...
5580470	  749.1	  554.6	 5748.0	...
5580471	  748.9	  554.7	 5748.0	...
5580472	  748.6	  554.8	 5748.0	...
5580473	  748.2	  554.9	 5748.0	...
5580474	  747.9	  554.7	 5748.0	...
5580475	  747.8	  554.5	 5747.0	...
5580476	  747.7	  554.2	 5747.0	...
5580477	  747.6	  554.2	 5747.0	...
5580478	  747.8	  554.1	 5746.0	...
5580479	  748.1	  554.0	 5746.0	...
5580480	  748.4	  554.0	 5744.0	...
5580481	  748.4	  554.0	 5744.0	...
5580482	  748.5	  554.1	 5743.0	...
5580483	  748.5	  554.4	 5744.0	...
5580484	  748.5	  554.7	 5743.0	...
5580485	  748.3	  554.9	 5743.0	...
5580486	  748.2	  554.9	 5744.0	...
5580487	  748.0	  554.9	 5745.0	...
5580488	  748.0	  554.9	 5747.0	...
5580489	  748.0	  554.9	 5748.0	...
5580490	  748.0	  554.9	 5745.0	...
5580491	  747.9	  554.9	 5743.0	...
5580492	  747.9	  555.1	 5741.0	...
5580493	  748.0	  555.3	 5742.0	...
5580494	  748.1	  555.5	 5744.0	...
5580495	  748.1	  555.6	 5744.0	...
5580496	  748.1	  555.4	 5743.0	...
5580497	  748.0	  555.3	 5743.0	...
5580498	  748.0	  555.1	 5742.0	...
5580499	  748.0	  555.0	 5742.0	...
5580500	  748.1	  555.3	 5742.0	...
5580501	  748.1	  555.6	 5742.0	...
5580502	  748.1	  555.7	 5742.0	...
5580503	  748.1	  555.6	 5742.0	...
5580504	  748.2	  555.4	 5742.0	...
5580505	  748.3	  555.4	 5745.0	...
5580506	  748.3	  555.4	 5748.0	...
5580507	  748.2	  555.5	 5750.0	...
5580508	  748.0	  555.2	 5749.0	...
5580509	  747.9	  554.9	 5749.0	...
MSG	5580510 0000 _ Number On
5580510	  747.9	  554.5	 5747.0	...
5580511	  747.8	  554.5	 5745.0	...
5580512	  747.8	  554.7	 5744.0	...
5580513	  747.9	  555.1	 5742.0	...
5580514	  747.9	  555.5	 5740.0	...
5580515	  747.9	  555.3	 5741.0	...
5580516	  747.8	  554.9	 5743.0	...
5580517	  747.7	  554.8	 5746.0	...
5580518	  747.7	  555.0	 5746.0	...
5580519	  747.8	  555.3	 5746.0	...
5580520	  747.9	  555.4	 5744.0	...
5580521	  748.0	  555.5	 5741.0	...
5580522	  747.7	  555.4	 5739.0	...
5580523	  747.4	  555.3	 5739.0	...
5580524	  747.3	  555.3	 5739.0	...
5580525	  747.5	  555.4	 5739.0	...
5580526	  747.7	  555.4	 5738.0	...
5580527	  747.8	  555.2	 5739.0	...
5580528	  747.9	  555.0	 5740.0	...
5580529	  747.9	  555.0	 5741.0	...
5580530	  747.8	  555.0	 5742.0	...
5580531	  747.6	  555.0	 5741.0	...
5580532	  747.8	  555.0	 5741.0	...
5580533	  748.2	  554.9	 5742.0	...
5580534	  748.5	  554.8	 5743.0	...
5580535	  748.3	  555.0	 5744.0	...
5580536	  748.1	  555.2	 5744.0	...
5580537	  748.0	  555.6	 5744.0	...
5580538	  748.2	  555.9	 5743.0	...
5580539	  748.3	  556.1	 5743.0	...
5580540	  748.4	  556.1	 5742.0	...
5580541	  748.3	  556.2	 5742.0	...
5580542	  748.4	  556.0	 5742.0	...
5580543	  748.7	  555.7	 5742.0	...
5580544	  749.0	  555.4	 5743.0	...
5580545	  749.1	  555.4	 5743.0	...
5580546	  749.1	  555.6	 5743.0	...
5580547	  749.1	  555.7	 5742.0	...
5580548	  749.1	  556.0	 5742.0	...
5580549	  748.9	  556.3	 5742.0	...
5580550	  748.9	  556.7	 5742.0	...
5580551	  748.9	  556.8	 5741.0	...
5580552	  748.9	  556.9	 5741.0	...
5580553	  748.9	  556.9	 5741.0	...
5580554	  749.1	  556.9	 5741.0	...
5580555	  749.3	  556.9	 5742.0	...
5580556	  749.4	  556.9	 5741.0	...
5580557	  749.5	  557.0	 5741.0	...
5580558	  749.6	  557.1	 5743.0	...
5580559	  749.6	  556.8	 5745.0	...
5580560	  749.6	  556.4	 5747.0	...
5580561	  749.6	  556.0	 5747.0	...
5580562	  749.7	  555.9	 5746.0	...
5580563	  749.8	  555.9	 5745.0	...
5580564	  749.8	  556.1	 5744.0	...
5580565	  749.7	  556.2	 5744.0	...
5580566	  749.6	  556.4	 5745.0	...
5580567	  749.5	  556.5	 5745.0	...
5580568	  749.7	  556.6	 5746.0	...
5580569	  749.9	  556.8	 5747.0	...
5580570	  750.1	  556.7	 5747.0	...
5580571	  750.2	  556.7	 5747.0	...
5580572	  750.2	  556.8	 5746.0	...
5580573	  750.1	  556.8	 5746.0	...
5580574	  749.9	  556.9	 5745.0	...
5580575	  749.7	  556.9	 5744.0	...
5580576	  749.6	  556.9	 5745.0	...
5580577	  749.7	  556.9	 5747.0	...
5580578	  749.4	  556.9	 5749.0	...
5580579	  749.2	  556.9	 5749.0	...
5580580	  749.1	  556.8	 5749.0	...
5580581	  749.3	  556.7	 5748.0	...
5580582	  749.5	  556.8	 5747.0	...
5580583	  749.5	  556.8	 5746.0	...
5580584	  749.5	  556.8	 5746.0	...
5580585	  749.5	  556.9	 5746.0	...
5580586	  749.5	  557.0	 5745.0	...
5580587	  749.6	  557.1	 5745.0	...
5580588	  749.7	  557.2	 5745.0	...
5580589	  749.7	  557.1	 5745.0	...
5580590	  749.7	  557.0	 5744.0	...
5580591	  749.7	  557.0	 5745.0	...
5580592	  749.7	  557.0	 5746.0	...
5580593	  749.7	  557.0	 5746.0	...
5580594	  749.7	  557.1	 5745.0	...
5580595	  749.7	  557.2	 5744.0	...
5580596	  749.5	  557.3	 5743.0	...
5580597	  749.3	  557.3	 5741.0	...
5580598	  749.4	  557.3	 5739.0	...
5580599	  749.4	  557.3	 5739.0	...
5580600	  749.5	  557.3	 5739.0	...
5580601	  749.3	  557.4	 5739.0	...
5580602	  749.1	  557.7	 5739.0	...
5580603	  748.8	  557.9	 5740.0	...
5580604	  748.7	  558.3	 5741.0	...
5580605	  748.8	  558.4	 5743.0	...
5580606	  748.8	  558.4	 5743.0	...
5580607	  748.8	  558.3	 5743.0	...
5580608	  748.7	  558.4	 5745.0	...
5580609	  748.7	  558.6	 5746.0	...
5580610	  748.6	  558.7	 5747.0	...
5580611	  748.6	  558.6	 5749.0	...
5580612	  748.5	  558.5	 5751.0	...
5580613	  748.6	  558.4	 5752.0	...
5580614	  748.7	  558.3	 5752.0	...
5580615	  748.7	  558.3	 5751.0	...
5580616	  748.7	  558.3	 5750.0	...
5580617	  748.6	  558.4	 5753.0	...
5580618	  748.7	  558.5	 5755.0	...
5580619	  748.8	  558.8	 5758.0	...
5580620	  749.0	  559.1	 5758.0	...
5580621	  749.1	  559.2	 5758.0	...
5580622	  749.1	  559.2	 5759.0	...
5580623	  749.1	  559.2	 5759.0	...
5580624	  749.1	  559.2	 5759.0	...
5580625	  749.2	  559.2	 5759.0	...
5580626	  749.2	  559.2	 5758.0	...
5580627	  749.3	  559.3	 5756.0	...
5580628	  749.3	  559.4	 5754.0	...
5580629	  749.2	  559.5	 5753.0	...
5580630	  749.3	  559.6	 5752.0	...
5580631	  749.5	  559.6	 5751.0	...
5580632	  749.5	  559.6	 5752.0	...
5580633	  749.4	  559.6	 5752.0	...
5580634	  749.3	  559.5	 5754.0	...
5580635	  749.3	  559.5	 5755.0	...
5580636	  749.3	  559.6	 5757.0	...
5580637	  749.4	  559.8	 5756.0	...
5580638	  749.5	  559.9	 5755.0	...
5580639	  749.6	  560.0	 5754.0	...
5580640	  749.8	  560.0	 5752.0	...
5580641	  750.0	  560.0	 5751.0	...
5580642	  750.0	  560.3	 5750.0	...
5580643	  749.8	  560.6	 5751.0	...
5580644	  749.7	  560.9	 5752.0	...
5580645	  749.7	  560.8	 5753.0	...
5580646	  749.7	  560.7	 5752.0	...
5580647	  749.7	  560.7	 5752.0	...
5580648	  749.6	  560.7	 5752.0	...
5580649	  749.6	  560.8	 5753.0	...
5580650	  749.6	  560.8	 5753.0	...
5580651	  749.6	  560.9	 5754.0	...
5580652	  749.7	  560.9	 5755.0	...
5580653	  749.8	  561.1	 5756.0	...
5580654	  749.9	  561.2	 5755.0	...
5580655	  749.9	  561.4	 5754.0	...
5580656	  749.9	  561.3	 5752.0	...
5580657	  749.9	  561.1	 5752.0	...
5580658	  749.9	  561.0	 5753.0	...
5580659	  749.9	  560.9	 5754.0	...
5580660	  750.0	  560.8	 5755.0	...
5580661	  750.0	  560.8	 5756.0	...
5580662	  750.1	  560.7	 5756.0	...
5580663	  750.2	  560.8	 5756.0	...
5580664	  750.3	  560.8	 5756.0	...
5580665	  750.5	  560.9	 5757.0	...
5580666	  750.5	  560.7	 5759.0	...
5580667	  750.6	  560.6	 5760.0	...
5580668	  750.6	  560.5	 5761.0	...
5580669	  750.4	  560.7	 5760.0	...
5580670	  750.3	  561.0	 5760.0	...
5580671	  750.2	  561.1	 5759.0	...
5580672	  750.2	  561.0	 5759.0	...
5580673	  750.3	  561.0	 5760.0	...
5580674	  750.3	  560.7	 5761.0	...
5580675	  750.3	  560.4	 5762.0	...
5580676	  750.2	  560.5	 5763.0	...
5580677	  750.3	  560.9	 5763.0	...
5580678	  750.4	  561.0	 5760.0	...
5580679	  750.5	  560.7	 5757.0	...
5580680	  750.5	  560.4	 5754.0	...
5580681	  750.6	  560.5	 5755.0	...
5580682	  750.5	  560.5	 5756.0	...
5580683	  750.4	  560.4	 5757.0	...
5580684	  750.3	  560.2	 5759.0	...
5580685	  750.2	  560.0	 5759.0	...
5580686	  750.1	  560.2	 5759.0	...
5580687	  749.9	  560.5	 5757.0	...
5580688	  749.7	  560.7	 5755.0	...
5580689	  749.6	  560.8	 5753.0	...
5580690	  749.6	  560.8	 5753.0	...
5580691	  749.7	  560.8	 5753.0	...
5580692	  749.9	  560.7	 5753.0	...
5580693	  750.4	  560.6	 5755.0	...
5580694	  750.9	  560.7	 5757.0	...
5580695	  751.1	  560.8	 5759.0	...
5580696	  751.0	  561.0	 5759.0	...
5580697	  751.0	  560.9	 5759.0	...
5580698	  750.9	  560.9	 5759.0	...
5580699	  750.7	  561.2	 5759.0	...
5580700	  750.6	  561.4	 5759.0	...
5580701	  750.5	  561.6	 5759.0	...
5580702	  750.5	  561.7	 5758.0	...
5580703	  750.5	  561.8	 5758.0	...
5580704	  750.4	  561.9	 5758.0	...
5580705	  750.4	  561.9	 5757.0	...
5580706	  750.4	  562.0	 5757.0	...
5580707	  750.7	  562.1	 5757.0	...
5580708	  751.1	  562.3	 5757.0	...
5580709	  751.5	  562.6	 5758.0	...
5580710	  751.6	  562.9	 5760.0	...
5580711	  751.7	  563.1	 5761.0	...
5580712	  751.8	  563.1	 5758.0	...
5580713	  752.0	  563.0	 5756.0	...
5580714	  752.0	  563.1	 5755.0	...
5580715	  751.9	  563.1	 5757.0	...
5580716	  751.8	  563.3	 5757.0	...
5580717	  751.8	  563.4	 5753.0	...
5580718	  751.9	  563.5	 5749.0	...
5580719	  752.0	  563.5	 5750.0	...
5580720	  752.2	  563.5	 5754.0	...
5580721	  752.4	  563.5	 5758.0	...
5580722	  752.7	  563.6	 5758.0	...
5580723	  752.8	  563.8	 5758.0	...
5580724	  752.7	  564.1	 5758.0	...
5580725	  752.4	  564.1	 5760.0	...
5580726	  752.2	  564.2	 5762.0	...
5580727	  752.1	  564.2	 5762.0	...
5580728	  752.0	  564.1	 5761.0	...
5580729	  751.9	  564.0	 5759.0	...
5580730	  751.8	  563.9	 5759.0	...
5580731	  751.8	  563.9	 5759.0	...
5580732	  751.7	  563.9	 5759.0	...
5580733	  751.8	  563.8	 5757.0	...
5580734	  752.0	  563.8	 5755.0	...
5580735	  752.3	  563.8	 5753.0	...
5580736	  752.2	  563.8	 5752.0	...
5580737	  752.1	  563.3	 5753.0	...
5580738	  752.3	  562.7	 5755.0	...
5580739	  752.6	  561.4	 5756.0	...
5580740	  753.0	  560.7	 5755.0	...
5580741	  752.9	  559.3	 5756.0	...
5580742	  752.8	  558.1	 5756.0	...
5580743	  752.9	  556.8	 5757.0	...
5580744	  753.3	  555.8	 5757.0	...
5580745	  754.0	  554.7	 5757.0	...
5580746	  754.7	  553.8	 5756.0	...
5580747	  755.5	  553.0	 5756.0	...
5580748	  756.2	  552.5	 5755.0	...
5580749	  756.7	  551.5	 5756.0	...
5580750	  756.9	  550.7	 5757.0	...
5580751	  757.0	  549.4	 5758.0	...
5580752	  757.0	  548.2	 5756.0	...
5580753	  756.9	  547.0	 5753.0	...
5580754	  756.6	  546.3	 5749.0	...
5580755	  756.2	  546.1	 5748.0	...
5580756	  755.9	  546.0	 5747.0	...
5580757	  755.2	  545.8	 5747.0	...
5580758	  754.7	  545.7	 5746.0	...
5580759	  754.2	  545.8	 5746.0	...
5580760	  753.9	  546.0	 5747.0	...
5580761	  753.7	  546.2	 5747.0	...
5580762	  753.5	  546.6	 5748.0	...
5580763	  753.5	  546.9	 5748.0	...
5580764	  753.5	  547.1	 5748.0	...
5580765	  753.5	  547.3	 5749.0	...
5580766	  753.5	  547.7	 5750.0	...
5580767	  753.5	  548.1	 5750.0	...
5580768	  753.7	  548.2	 5750.0	...
5580769	  753.9	  548.2	 5750.0	...
5580770	  754.2	  548.3	 5750.0	...
5580771	  754.3	  548.7	 5752.0	...
5580772	  754.6	  548.9	 5753.0	...
5580773	  754.9	  549.1	 5755.0	...
5580774	  755.1	  549.2	 5754.0	...
5580775	  755.1	  549.3	 5755.0	...
5580776	  755.1	  549.9	 5755.0	...
5580777	  755.1	  550.3	 5756.0	...
5580778	  754.9	  550.8	 5757.0	...
5580779	  754.6	  550.8	 5755.0	...
5580780	  754.1	  550.7	 5753.0	...
5580781	  753.9	  550.7	 5751.0	...
5580782	  753.7	  550.9	 5751.0	...
5580783	  753.8	  551.1	 5752.0	...
5580784	  753.8	  551.4	 5753.0	...
5580785	  753.9	  551.3	 5754.0	...
5580786	  754.1	  551.2	 5754.0	...
5580787	  754.4	  551.1	 5756.0	...
5580788	  754.7	  551.0	 5758.0	...
5580789	  754.7	  551.0	 5758.0	...
5580790	  754.9	  551.1	 5756.0	...
5580791	  755.0	  551.3	 5753.0	...
5580792	  755.0	  551.4	 5753.0	...
5580793	  755.0	  551.5	 5753.0	...
5580794	  754.8	  551.1	 5753.0	...
5580795	  754.7	  550.7	 5753.0	...
5580796	  754.6	  550.4	 5752.0	...
5580797	  754.6	  550.5	 5750.0	...
5580798	  754.6	  550.7	 5749.0	...
5580799	  754.5	  550.8	 5750.0	...
5580800	  754.4	  550.7	 5752.0	...
5580801	  754.5	  550.6	 5754.0	...
5580802	  754.5	  550.5	 5754.0	...
5580803	  754.6	  550.6	 5754.0	...
5580804	  754.7	  550.7	 5754.0	...
5580805	  754.7	  550.8	 5754.0	...
5580806	  754.7	  550.8	 5753.0	...
5580807	  754.6	  550.9	 5753.0	...
5580808	  754.3	  551.0	 5752.0	...
5580809	  754.1	  551.1	 5751.0	...
5580810	  753.9	  551.1	 5750.0	...
5580811	  753.9	  550.9	 5752.0	...
5580812	  754.0	  550.6	 5754.0	...
MSG	5580813 0000 _ Number Off
5580813	  754.2	  550.5	 5756.0	...
5580814	  754.4	  550.6	 5757.0	...
5580815	  754.3	  550.7	 5757.0	...
5580816	  754.3	  550.6	 5758.0	...
5580817	  754.1	  550.5	 5759.0	...
5580818	  754.0	  550.6	 5759.0	...
5580819	  753.9	  550.6	 5758.0	...
5580820	  753.9	  550.5	 5757.0	...
5580821	  754.0	  550.5	 5758.0	...
5580822	  754.0	  550.4	 5758.0	...
5580823	  753.9	  550.4	 5759.0	...
5580824	  753.9	  550.3	 5759.0	...
5580825	  753.9	  550.1	 5758.0	...
5580826	  753.9	  550.0	 5755.0	...
5580827	  753.9	  550.0	 5752.0	...
5580828	  753.8	  550.1	 5753.0	...
5580829	  753.8	  550.2	 5755.0	...
5580830	  753.8	  550.2	 5758.0	...
5580831	  753.8	  550.2	 5760.0	...
5580832	  753.8	  550.2	 5761.0	...
5580833	  753.7	  550.2	 5761.0	...
5580834	  753.7	  550.4	 5761.0	...
5580835	  753.4	  550.7	 5761.0	...
5580836	  753.1	  551.0	 5762.0	...
5580837	  753.0	  551.1	 5762.0	...
5580838	  753.0	  551.3	 5763.0	...
5580839	  752.9	  551.4	 5763.0	...
5580840	  752.8	  551.2	 5764.0	...
5580841	  752.7	  551.0	 5765.0	...
5580842	  752.6	  550.6	 5765.0	...
5580843	  752.4	  550.5	 5766.0	...
5580844	  752.3	  550.4	 5766.0	...
5580845	  752.3	  550.5	 5766.0	...
5580846	  752.2	  550.4	 5765.0	...
5580847	  752.2	  550.3	 5763.0	...
5580848	  752.2	  550.2	 5762.0	...
5580849	  752.5	  550.4	 5760.0	...
5580850	  752.8	  550.6	 5760.0	...
5580851	  753.1	  550.9	 5761.0	...
5580852	  753.1	  550.9	 5762.0	...
5580853	  753.1	  550.9	 5764.0	...
5580854	  753.1	  550.8	 5765.0	...
5580855	  753.0	  550.7	 5765.0	...
5580856	  752.9	  550.6	 5762.0	...
5580857	  752.6	  550.6	 5759.0	...
5580858	  752.4	  550.4	 5757.0	...
5580859	  752.4	  550.1	 5757.0	...
5580860	  752.6	  549.7	 5757.0	...
5580861	  752.8	  549.6	 5758.0	...
5580862	  752.9	  549.6	 5759.0	...
5580863	  753.0	  549.6	 5760.0	...
5580864	  753.0	  549.8	 5761.0	...
5580865	  752.9	  550.2	 5763.0	...
5580866	  752.9	  550.6	 5763.0	...
5580867	  753.0	  550.9	 5761.0	...
5580868	  752.9	  551.2	 5758.0	...
5580869	  752.8	  551.3	 5757.0	...
5580870	  752.7	  551.2	 5757.0	...
5580871	  752.7	  551.1	 5757.0	...
5580872	  752.6	  551.1	 5757.0	...
5580873	  752.5	  551.2	 5757.0	...
5580874	  752.5	  551.2	 5756.0	...
5580875	  752.5	  551.1	 5756.0	...
5580876	  752.5	  550.9	 5757.0	...
5580877	  752.5	  550.7	 5758.0	...
5580878	  752.5	  550.6	 5757.0	...
5580879	  752.5	  550.9	 5755.0	...
5580880	  752.5	  551.2	 5753.0	...
5580881	  752.6	  551.3	 5755.0	...
5580882	  752.7	  551.1	 5756.0	...
5580883	  752.8	  551.1	 5758.0	...
5580884	  752.9	  551.4	 5758.0	...
5580885	  752.9	  551.6	 5758.0	...
5580886	  752.7	  551.7	 5758.0	...
5580887	  752.6	  551.8	 5757.0	...
5580888	  752.5	  551.8	 5757.0	...
5580889	  752.5	  551.7	 5757.0	...
5580890	  752.5	  551.5	 5757.0	...
5580891	  752.6	  551.5	 5753.0	...
5580892	  753.0	  551.3	 5749.0	...
5580893	  753.3	  551.1	 5746.0	...
5580894	  753.4	  550.7	 5747.0	...
5580895	  753.3	  550.4	 5748.0	...
5580896	  753.2	  550.2	 5750.0	...
5580897	  753.2	  550.1	 5748.0	...
5580898	  753.3	  550.2	 5746.0	...
5580899	  753.5	  550.4	 5745.0	...
5580900	  753.5	  550.5	 5745.0	...
5580901	  753.5	  550.5	 5745.0	...
5580902	  753.5	  550.5	 5746.0	...
5580903	  753.5	  550.6	 5746.0	...
5580904	  753.7	  550.6	 5746.0	...
5580905	  753.9	  550.6	 5746.0	...
5580906	  754.2	  550.5	 5747.0	...
5580907	  754.3	  550.5	 5749.0	...
5580908	  754.3	  550.4	 5751.0	...
5580909	  754.3	  550.6	 5749.0	...
5580910	  754.2	  550.8	 5748.0	...
5580911	  754.1	  551.0	 5745.0	...
5580912	  754.3	  551.0	 5744.0	...
5580913	  754.6	  550.7	 5746.0	...
5580914	  754.9	  550.4	 5749.0	...
5580915	  754.9	  550.3	 5751.0	...
5580916	  754.9	  550.6	 5751.0	...
5580917	  754.9	  550.9	 5751.0	...
5580918	  754.8	  550.9	 5751.0	...
5580919	  754.7	  550.8	 5751.0	...
5580920	  754.8	  550.6	 5751.0	...
5580921	  754.9	  550.5	 5751.0	...
5580922	  755.1	  550.5	 5750.0	...
5580923	  755.5	  550.6	 5748.0	...
5580924	  755.7	  550.6	 5746.0	...
5580925	  755.6	  550.7	 5745.0	...
5580926	  755.4	  550.7	 5744.0	...
5580927	  755.2	  550.7	 5744.0	...
5580928	  755.2	  550.7	 5744.0	...
5580929	  755.3	  550.6	 5745.0	...
5580930	  755.3	  550.6	 5745.0	...
5580931	  755.3	  550.7	 5745.0	...
5580932	  755.4	  550.7	 5745.0	...
5580933	  755.4	  550.7	 5746.0	...
5580934	  755.5	  550.7	 5747.0	...
5580935	  755.6	  550.5	 5748.0	...
5580936	  755.7	  550.2	 5749.0	...
5580937	  755.7	  550.1	 5748.0	...
5580938	  755.6	  550.3	 5747.0	...
5580939	  755.4	  550.4	 5746.0	...
5580940	  755.3	  550.4	 5745.0	...
5580941	  755.2	  550.3	 5744.0	...
5580942	  755.2	  550.3	 5744.0	...
5580943	  755.2	  550.2	 5746.0	...
5580944	  755.3	  550.3	 5748.0	...
5580945	  755.3	  550.4	 5748.0	...
5580946	  755.1	  550.4	 5748.0	...
5580947	  754.9	  550.4	 5746.0	...
5580948	  754.8	  550.5	 5742.0	...
5580949	  754.8	  550.5	 5739.0	...
5580950	  754.8	  550.5	 5738.0	...
5580951	  754.7	  550.6	 5739.0	...
5580952	  754.6	  550.9	 5739.0	...
5580953	  754.5	  551.1	 5739.0	...
5580954	  754.6	  551.3	 5738.0	...
5580955	  754.6	  551.3	 5737.0	...
5580956	  754.7	  551.3	 5737.0	...
5580957	  754.6	  551.3	 5737.0	...
5580958	  754.6	  551.3	 5737.0	...
5580959	  754.6	  551.2	 5737.0	...
5580960	  754.7	  551.1	 5736.0	...
5580961	  754.7	  551.0	 5736.0	...
5580962	  754.6	  551.0	 5736.0	...
5580963	  754.4	  551.0	 5733.0	...
5580964	  754.2	  551.0	 5730.0	...
5580965	  754.2	  550.8	 5728.0	...
5580966	  754.3	  550.6	 5728.0	...
5580967	  754.3	  550.4	 5729.0	...
5580968	  754.4	  550.4	 5729.0	...
5580969	  754.4	  550.6	 5729.0	...
5580970	  754.4	  550.8	 5729.0	...
5580971	  754.4	  551.0	 5728.0	...
5580972	  754.3	  551.0	 5728.0	...
5580973	  754.3	  551.0	 5728.0	...
5580974	  754.0	  551.0	 5728.0	...
5580975	  753.7	  551.1	 5730.0	...
5580976	  753.5	  551.1	 5733.0	...
5580977	  753.5	  551.0	 5735.0	...
5580978	  753.5	  551.0	 5735.0	...
5580979	  753.5	  550.9	 5734.0	...
5580980	  753.5	  550.9	 5734.0	...
5580981	  753.7	  551.1	 5734.0	...
5580982	  753.9	  551.3	 5735.0	...
5580983	  754.2	  551.4	 5735.0	...
5580984	  754.1	  551.4	 5734.0	...
5580985	  753.8	  551.4	 5733.0	...
5580986	  753.5	  551.5	 5734.0	...
5580987	  753.2	  551.4	 5735.0	...
5580988	  753.1	  551.4	 5736.0	...
5580989	  753.1	  551.2	 5736.0	...
5580990	  753.3	  551.1	 5736.0	...
5580991	  753.4	  551.1	 5737.0	...
5580992	  753.5	  551.2	 5736.0	...
5580993	  753.5	  551.2	 5735.0	...
5580994	  753.5	  551.2	 5734.0	...
5580995	  753.4	  551.3	 5733.0	...
5580996	  753.2	  551.3	 5734.0	...
5580997	  753.1	  551.3	 5737.0	...
5580998	  753.2	  551.3	 5740.0	...
5580999	  753.4	  551.2	 5740.0	...
5581000	  753.3	  551.2	 5738.0	...
5581001	  753.2	  551.2	 5737.0	...
5581002	  753.1	  551.1	 5737.0	...
5581003	  753.2	  551.0	 5739.0	...
5581004	  753.1	  550.8	 5741.0	...
5581005	  753.0	  550.7	 5742.0	...
5581006	  752.9	  550.7	 5742.0	...
5581007	  752.9	  550.9	 5741.0	...
5581008	  753.0	  551.1	 5739.0	...
5581009	  753.1	  551.1	 5738.0	...
5581010	  753.2	  551.1	 5737.0	...
5581011	  753.2	  551.1	 5736.0	...
5581012	  753.3	  551.0	 5735.0	...
5581013	  753.4	  550.9	 5734.0	...
MSG	5581014 0000 _ Number On
5581014	  753.5	  550.9	 5732.0	...
5581015	  753.7	  550.9	 5730.0	...
5581016	  753.8	  550.8	 5731.0	...
5581017	  754.1	  550.9	 5733.0	...
5581018	  754.1	  551.1	 5736.0	...
5581019	  754.1	  551.3	 5736.0	...
5581020	  754.1	  551.4	 5737.0	...
5581021	  754.1	  551.7	 5737.0	...
5581022	  754.2	  552.0	 5735.0	...
5581023	  754.3	  552.2	 5734.0	...
5581024	  754.3	  552.2	 5733.0	...
5581025	  754.3	  552.2	 5734.0	...
5581026	  754.3	  552.2	 5735.0	...
5581027	  754.3	  551.9	 5735.0	...
5581028	  754.3	  551.6	 5735.0	...
5581029	  754.3	  551.3	 5734.0	...
5581030	  754.3	  551.1	 5733.0	...
5581031	  754.4	  551.0	 5733.0	...
5581032	  754.6	  550.8	 5734.0	...
5581033	  754.8	  550.8	 5734.0	...
5581034	  754.9	  550.9	 5734.0	...
5581035	  754.7	  551.0	 5733.0	...
5581036	  754.6	  551.1	 5732.0	...
5581037	  754.6	  551.3	 5732.0	...
5581038	  754.7	  551.4	 5732.0	...
5581039	  754.8	  551.6	 5735.0	...
5581040	  754.7	  551.6	 5739.0	...
5581041	  754.6	  551.6	 5741.0	...
5581042	  754.4	  551.9	 5741.0	...
5581043	  754.3	  552.1	 5740.0	...
5581044	  754.3	  552.2	 5740.0	...
5581045	  754.3	  552.0	 5739.0	...
5581046	  754.3	  551.7	 5739.0	...
5581047	  754.3	  551.6	 5739.0	...
5581048	  754.2	  551.5	 5741.0	...
5581049	  754.3	  551.3	 5743.0	...
5581050	  754.4	  551.1	 5744.0	...
5581051	  754.5	  551.0	 5746.0	...
5581052	  754.5	  551.1	 5748.0	...
5581053	  754.6	  551.3	 5749.0	...
5581054	  754.7	  551.7	 5748.0	...
5581055	  754.9	  552.0	 5746.0	...
5581056	  754.9	  552.1	 5748.0	...
5581057	  754.9	  552.3	 5751.0	...
5581058	  754.8	  552.6	 5753.0	...
5581059	  754.7	  552.9	 5753.0	...
5581060	  754.5	  552.9	 5752.0	...
5581061	  754.5	  552.7	 5752.0	...
5581062	  754.5	  552.6	 5752.0	...
5581063	  754.6	  552.5	 5751.0	...
5581064	  754.5	  552.4	 5748.0	...
5581065	  754.5	  552.2	 5744.0	...
5581066	  754.4	  552.1	 5742.0	...
5581067	  754.3	  552.0	 5742.0	...
5581068	  754.1	  552.0	 5743.0	...
5581069	  754.1	  552.2	 5745.0	...
5581070	  754.1	  552.6	 5746.0	...
5581071	  754.2	  552.9	 5747.0	...
5581072	  754.3	  553.1	 5748.0	...
5581073	  754.3	  553.2	 5749.0	...
5581074	  754.4	  553.3	 5750.0	...
5581075	  754.4	  553.2	 5751.0	...
5581076	  754.4	  553.1	 5752.0	...
5581077	  754.4	  553.0	 5751.0	...
5581078	  754.3	  552.7	 5750.0	...
5581079	  754.3	  552.5	 5748.0	...
5581080	  754.3	  552.2	 5748.0	...
5581081	  754.4	  552.3	 5747.0	...
5581082	  754.5	  552.3	 5748.0	...
5581083	  754.6	  552.4	 5748.0	...
5581084	  754.6	  552.3	 5749.0	...
5581085	  754.5	  552.3	 5749.0	...
5581086	  754.3	  552.5	 5750.0	...
5581087	  754.2	  552.7	 5751.0	...
5581088	  754.1	  553.0	 5751.0	...
5581089	  754.1	  553.3	 5749.0	...
5581090	  754.3	  553.5	 5746.0	...
5581091	  754.5	  553.6	 5742.0	...
5581092	  754.7	  553.6	 5741.0	...
5581093	  754.6	  553.5	 5741.0	...
5581094	  754.5	  553.2	 5744.0	...
5581095	  754.3	  552.8	 5747.0	...
5581096	  754.2	  552.6	 5749.0	...
5581097	  754.2	  552.6	 5751.0	...
5581098	  754.2	  552.6	 5752.0	...
5581099	  754.2	  552.5	 5753.0	...
5581100	  754.1	  552.3	 5753.0	...
5581101	  754.1	  552.1	 5753.0	...
5581102	  754.1	  552.0	 5753.0	...
5581103	  754.1	  551.9	 5752.0	...
5581104	  754.0	  551.9	 5752.0	...
5581105	  754.0	  552.0	 5753.0	...
5581106	  753.9	  552.0	 5754.0	...
5581107	  753.8	  552.1	 5755.0	...
5581108	  753.8	  552.2	 5755.0	...
5581109	  753.8	  551.9	 5756.0	...
5581110	  753.8	  551.6	 5756.0	...
5581111	  753.8	  551.3	 5755.0	...
5581112	  753.8	  551.3	 5755.0	...
5581113	  754.0	  551.4	 5755.0	...
5581114	  754.2	  551.5	 5755.0	...
5581115	  754.3	  551.6	 5751.0	...
5581116	  754.4	  551.7	 5747.0	...
5581117	  754.3	  551.8	 5742.0	...
5581118	  754.3	  551.8	 5742.0	...
5581119	  754.3	  551.7	 5743.0	...
5581120	  754.3	  551.4	 5745.0	...
5581121	  754.2	  551.2	 5750.0	...
5581122	  754.2	  551.0	 5753.0	...
5581123	  754.3	  551.1	 5755.0	...
5581124	  754.3	  551.2	 5754.0	...
5581125	  754.4	  551.2	 5752.0	...
5581126	  754.5	  551.3	 5750.0	...
5581127	  754.7	  551.4	 5751.0	...
5581128	  754.8	  551.3	 5752.0	...
5581129	  754.8	  551.3	 5753.0	...
5581130	  754.7	  551.3	 5754.0	...
5581131	  754.6	  551.5	 5754.0	...
5581132	  754.5	  551.7	 5755.0	...
5581133	  754.4	  551.7	 5755.0	...
5581134	  754.4	  551.5	 5755.0	...
5581135	  754.4	  551.3	 5755.0	...
5581136	  754.5	  551.1	 5755.0	...
5581137	  754.5	  551.1	 5756.0	...
5581138	  754.4	  551.0	 5758.0	...
5581139	  754.4	  550.8	 5760.0	...
5581140	  754.4	  550.7	 5760.0	...
5581141	  754.5	  550.7	 5759.0	...
5581142	  754.6	  550.8	 5758.0	...
5581143	  754.6	  550.9	 5759.0	...
5581144	  754.9	  550.9	 5760.0	...
5581145	  755.1	  551.0	 5759.0	...
5581146	  755.3	  551.3	 5758.0	...
5581147	  755.3	  551.6	 5756.0	...
5581148	  755.5	  551.9	 5756.0	...
5581149	  755.7	  552.0	 5756.0	...
5581150	  755.9	  552.1	 5756.0	...
5581151	  755.9	  552.2	 5756.0	...
5581152	  755.8	  552.2	 5756.0	...
5581153	  755.8	  552.0	 5758.0	...
5581154	  755.8	  551.8	 5761.0	...
5581155	  755.8	  551.7	 5765.0	...
5581156	  755.8	  551.7	 5768.0	...
5581157	  755.9	  551.7	 5769.0	...
5581158	  756.0	  551.7	 5767.0	...
5581159	  756.1	  551.7	 5765.0	...
5581160	  756.1	  551.6	 5765.0	...
5581161	  756.0	  551.7	 5767.0	...
5581162	  755.9	  552.2	 5771.0	...
5581163	  756.2	  552.7	 5772.0	...
5581164	  756.5	  553.0	 5771.0	...
5581165	  756.8	  553.3	 5769.0	...
5581166	  756.7	  553.7	 5767.0	...
5581167	  756.6	  554.1	 5767.0	...
5581168	  756.4	  554.1	 5767.0	...
5581169	  756.2	  554.2	 5768.0	...
5581170	  755.9	  554.4	 5768.0	...
5581171	  755.8	  554.3	 5768.0	...
5581172	  755.8	  554.0	 5767.0	...
5581173	  755.9	  553.7	 5766.0	...
5581174	  756.1	  553.8	 5764.0	...
5581175	  756.1	  554.1	 5763.0	...
5581176	  756.4	  554.3	 5762.0	...
5581177	  756.6	  554.2	 5764.0	...
5581178	  756.6	  554.1	 5766.0	...
5581179	  756.3	  553.9	 5765.0	...
5581180	  756.0	  553.9	 5763.0	...
5581181	  756.1	  554.0	 5760.0	...
5581182	  756.1	  554.0	 5760.0	...
5581183	  755.8	  554.0	 5760.0	...
5581184	  755.5	  554.2	 5760.0	...
5581185	  755.4	  554.4	 5760.0	...
5581186	  755.7	  554.5	 5760.0	...
5581187	  756.0	  554.4	 5762.0	...
5581188	  756.0	  554.4	 5765.0	...
5581189	  756.0	  554.2	 5767.0	...
5581190	  756.1	  554.1	 5766.0	...
5581191	  756.3	  554.2	 5765.0	...
5581192	  756.5	  554.5	 5766.0	...
5581193	  756.6	  555.0	 5768.0	...
5581194	  756.8	  555.0	 5772.0	...
5581195	  756.9	  555.1	 5773.0	...
5581196	  757.0	  555.1	 5775.0	...
5581197	  756.9	  555.1	 5776.0	...
5581198	  756.7	  555.2	 5777.0	...
5581199	  756.4	  555.2	 5777.0	...
5581200	  756.2	  555.2	 5776.0	...
5581201	  756.1	  555.2	 5775.0	...
5581202	  756.0	  555.3	 5774.0	...
5581203	  755.9	  555.1	 5774.0	...
5581204	  755.8	  555.0	 5774.0	...
5581205	  755.8	  554.8	 5774.0	...
5581206	  755.8	  555.0	 5778.0	...
5581207	  755.7	  555.1	 5781.0	...
5581208	  755.7	  554.9	 5784.0	...
5581209	  755.5	  554.7	 5784.0	...
5581210	  755.2	  554.7	 5785.0	...
5581211	  755.1	  555.0	 5784.0	...
5581212	  755.1	  555.5	 5782.0	...
5581213	  755.2	  555.8	 5781.0	...
5581214	  755.4	  556.0	 5781.0	...
5581215	  755.6	  555.9	 5781.0	...
5581216	  755.7	  556.0	 5780.0	...
5581217	  755.6	  556.2	 5777.0	...
5581218	  755.5	  556.5	 5776.0	...
5581219	  755.5	  556.6	 5779.0	...
5581220	  755.6	  556.7	 5781.0	...
5581221	  755.6	  556.5	 5783.0	...
5581222	  755.7	  556.3	 5785.0	...
5581223	  755.7	  556.2	 5786.0	...
5581224	  755.8	  556.3	 5786.0	...
5581225	  755.8	  556.5	 5785.0	...
5581226	  755.8	  556.7	 5786.0	...
5581227	  755.9	  556.7	 5787.0	...
5581228	  756.0	  556.8	 5788.0	...
5581229	  756.0	  556.8	 5788.0	...
5581230	  756.0	  556.9	 5787.0	...
5581231	  756.0	  557.1	 5787.0	...
5581232	  755.9	  557.3	 5785.0	...
5581233	  755.8	  557.3	 5784.0	...
5581234	  755.9	  557.3	 5785.0	...
5581235	  756.0	  556.9	 5788.0	...
5581236	  756.0	  556.5	 5791.0	...
5581237	  756.0	  556.3	 5791.0	...
5581238	  756.1	  556.6	 5792.0	...
5581239	  756.1	  556.9	 5794.0	...
5581240	  756.0	  557.3	 5795.0	...
5581241	  756.1	  557.4	 5795.0	...
5581242	  756.3	  557.6	 5795.0	...
5581243	  756.5	  557.8	 5795.0	...
5581244	  756.6	  558.0	 5795.0	...
5581245	  756.7	  557.9	 5794.0	...
5581246	  756.7	  557.8	 5794.0	...
5581247	  756.5	  557.8	 5793.0	...
5581248	  756.3	  557.7	 5792.0	...
5581249	  756.1	  557.5	 5790.0	...
5581250	  756.0	  557.5	 5789.0	...
5581251	  755.9	  557.5	 5788.0	...
5581252	  755.8	  557.6	 5787.0	...
5581253	  755.9	  557.6	 5786.0	...
5581254	  756.2	  557.5	 5786.0	...
5581255	  756.5	  557.4	 5787.0	...
5581256	  756.7	  557.4	 5790.0	...
5581257	  756.7	  557.3	 5792.0	...
5581258	  756.6	  557.2	 5794.0	...
5581259	  756.7	  557.0	 5794.0	...
5581260	  756.8	  556.9	 5797.0	...
5581261	  756.9	  557.1	 5800.0	...
5581262	  756.8	  557.4	 5803.0	...
5581263	  756.8	  557.8	 5803.0	...
5581264	  756.9	  557.8	 5804.0	...
5581265	  757.0	  557.8	 5804.0	...
5581266	  757.1	  557.8	 5805.0	...
5581267	  757.2	  557.7	 5805.0	...
5581268	  757.2	  557.6	 5804.0	...
5581269	  757.2	  557.6	 5804.0	...
5581270	  757.1	  557.5	 5805.0	...
5581271	  757.3	  557.4	 5805.0	...
5581272	  757.6	  557.3	 5806.0	...
5581273	  757.9	  557.3	 5805.0	...
5581274	  757.9	  557.4	 5805.0	...
5581275	  758.0	  557.6	 5805.0	...
5581276	  758.0	  557.7	 5805.0	...
5581277	  758.1	  557.9	 5804.0	...
5581278	  758.2	  557.9	 5804.0	...
5581279	  758.1	  557.5	 5804.0	...
5581280	  758.1	  557.1	 5804.0	...
5581281	  757.6	  556.5	 5804.0	...
5581282	  757.1	  556.2	 5807.0	...
5581283	  756.9	  555.1	 5809.0	...
5581284	  757.1	  554.2	 5811.0	...
5581285	  757.3	  552.7	 5810.0	...
5581286	  757.5	  551.3	 5810.0	...
5581287	  758.0	  549.5	 5811.0	...
5581288	  758.5	  548.1	 5811.0	...
5581289	  759.2	  547.3	 5810.0	...
5581290	  759.9	  546.3	 5810.0	...
5581291	  760.9	  545.5	 5809.0	...
5581292	  761.4	  544.7	 5809.0	...
5581293	  762.0	  544.4	 5809.0	...
5581294	  762.4	  544.2	 5809.0	...
5581295	  762.8	  544.2	 5809.0	...
5581296	  762.7	  544.2	 5810.0	...
5581297	  762.5	  544.6	 5809.0	...
5581298	  762.2	  545.1	 5808.0	...
5581299	  762.1	  545.5	 5806.0	...
5581300	  761.7	  545.6	 5806.0	...
5581301	  761.2	  545.5	 5808.0	...
5581302	  760.9	  545.2	 5809.0	...
5581303	  760.9	  544.7	 5811.0	...
5581304	  760.7	  544.5	 5812.0	...
5581305	  760.5	  544.3	 5811.0	...
5581306	  760.2	  544.1	 5809.0	...
5581307	  760.1	  543.7	 5807.0	...
5581308	  760.0	  543.3	 5807.0	...
5581309	  760.0	  543.0	 5807.0	...
5581310	  759.5	  543.1	 5808.0	...
5581311	  759.0	  543.2	 5809.0	...
5581312	  758.6	  543.8	 5810.0	...
5581313	  758.8	  544.4	 5810.0	...
5581314	  759.0	  545.0	 5810.0	...
5581315	  759.0	  544.9	 5810.0	...
5581316	  759.0	  544.9	 5811.0	...
5581317	  758.9	  544.9	 5812.0	...
5581318	  759.0	  545.2	 5814.0	...
5581319	  759.0	  545.5	 5814.0	...
5581320	  759.3	  545.5	 5815.0	...
5581321	  759.6	  545.5	 5815.0	...
5581322	  759.9	  546.0	 5816.0	...
5581323	  760.0	  546.4	 5817.0	...
5581324	  760.0	  547.0	 5819.0	...
5581325	  760.0	  547.1	 5821.0	...
5581326	  759.9	  547.1	 5822.0	...
5581327	  759.8	  547.2	 5821.0	...
MSG	5581328 0000 _ Number Off
5581328	  759.7	  547.2	 5821.0	...
5581329	  759.6	  547.1	 5820.0	...
5581330	  759.4	  547.1	 5819.0	...
5581331	  759.2	  547.1	 5818.0	...
5581332	  758.9	  547.0	 5816.0	...
5581333	  758.8	  546.6	 5815.0	...
5581334	  758.7	  546.3	 5815.0	...
5581335	  758.7	  546.0	 5814.0	...
5581336	  758.7	  546.0	 5812.0	...
5581337	  758.6	  546.0	 5813.0	...
5581338	  758.8	  546.0	 5815.0	...
5581339	  759.3	  546.1	 5818.0	...
5581340	  759.9	  546.2	 5819.0	...
5581341	  760.0	  546.4	 5818.0	...
5581342	  759.9	  546.9	 5816.0	...
5581343	  759.8	  547.4	 5815.0	...
5581344	  759.8	  547.8	 5814.0	...
5581345	  759.9	  547.8	 5815.0	...
5581346	  760.0	  547.6	 5815.0	...
5581347	  760.1	  547.3	 5815.0	...
5581348	  760.1	  546.9	 5815.0	...
5581349	  760.1	  546.6	 5815.0	...
5581350	  760.1	  546.3	 5818.0	...
5581351	  760.0	  546.2	 5821.0	...
5581352	  760.0	  546.3	 5825.0	...
5581353	  760.0	  546.4	 5825.0	...
5581354	  760.0	  546.4	 5825.0	...
5581355	  760.0	  546.4	 5822.0	...
5581356	  760.1	  546.3	 5818.0	...
5581357	  760.2	  546.3	 5817.0	...
5581358	  760.2	  546.2	 5819.0	...
5581359	  760.3	  546.3	 5821.0	...
5581360	  760.3	  546.3	 5822.0	...
5581361	  760.3	  546.4	 5823.0	...
5581362	  760.3	  546.6	 5823.0	...
5581363	  760.4	  546.7	 5822.0	...
5581364	  760.4	  546.8	 5820.0	...
5581365	  760.4	  546.8	 5820.0	...
5581366	  760.4	  546.9	 5821.0	...
5581367	  760.3	  546.9	 5820.0	...
5581368	  760.2	  547.0	 5820.0	...
5581369	  760.1	  547.0	 5822.0	...
5581370	  760.1	  547.0	 5824.0	...
5581371	  760.2	  547.0	 5825.0	...
5581372	  760.4	  547.0	 5826.0	...
5581373	  760.4	  547.2	 5828.0	...
5581374	  760.4	  547.5	 5829.0	...
5581375	  760.5	  547.7	 5830.0	...
5581376	  760.8	  547.8	 5831.0	...
5581377	  761.0	  547.7	 5831.0	...
5581378	  761.2	  547.5	 5831.0	...
5581379	  761.2	  547.4	 5831.0	...
5581380	  761.2	  547.2	 5831.0	...
5581381	  761.0	  547.2	 5831.0	...
5581382	  760.7	  547.3	 5831.0	...
5581383	  760.3	  547.4	 5832.0	...
5581384	  760.4	  547.4	 5834.0	...
5581385	  760.6	  547.2	 5835.0	...
5581386	  760.7	  547.1	 5834.0	...
5581387	  760.7	  547.1	 5833.0	...
5581388	  760.5	  547.4	 5833.0	...
5581389	  760.4	  547.6	 5834.0	...
5581390	  760.3	  547.8	 5836.0	...
5581391	  760.2	  547.9	 5836.0	...
5581392	  760.2	  548.0	 5836.0	...
5581393	  760.3	  548.1	 5835.0	...
5581394	  760.4	  548.3	 5836.0	...
5581395	  760.6	  548.3	 5838.0	...
5581396	  760.9	  548.3	 5840.0	...
5581397	  761.2	  548.4	 5841.0	...
5581398	  761.2	  548.4	 5841.0	...
5581399	  760.9	  548.5	 5841.0	...
5581400	  760.5	  548.5	 5840.0	...
5581401	  760.3	  548.4	 5840.0	...
5581402	  760.3	  548.4	 5840.0	...
5581403	  760.4	  548.4	 5838.0	...
5581404	  760.4	  548.3	 5836.0	...
5581405	  760.4	  548.3	 5833.0	...
5581406	  760.2	  548.3	 5832.0	...
5581407	  760.2	  548.3	 5833.0	...
5581408	  760.4	  548.3	 5835.0	...
5581409	  760.5	  548.1	 5836.0	...
5581410	  760.6	  548.0	 5836.0	...
5581411	  760.6	  547.9	 5836.0	...
5581412	  760.6	  548.0	 5837.0	...
5581413	  760.6	  547.9	 5839.0	...
5581414	  760.5	  547.9	 5839.0	...
5581415	  760.5	  547.8	 5837.0	...
5581416	  760.4	  547.8	 5838.0	...
5581417	  760.3	  547.8	 5840.0	...
5581418	  760.3	  547.7	 5842.0	...
5581419	  760.3	  547.6	 5842.0	...
5581420	  760.2	  547.6	 5842.0	...
5581421	  760.2	  547.7	 5844.0	...
5581422	  760.2	  547.7	 5847.0	...
5581423	  760.4	  547.7	 5847.0	...
5581424	  760.6	  547.7	 5846.0	...
5581425	  760.6	  547.7	 5845.0	...
5581426	  760.4	  547.7	 5845.0	...
5581427	  760.2	  547.9	 5846.0	...
5581428	  760.2	  548.0	 5846.0	...
5581429	  760.2	  548.1	 5845.0	...
5581430	  760.1	  548.1	 5845.0	...
5581431	  760.0	  548.2	 5844.0	...
5581432	  760.0	  548.2	 5843.0	...
5581433	  760.0	  548.2	 5844.0	...
5581434	  760.1	  548.1	 5845.0	...
5581435	  760.2	  548.0	 5847.0	...
5581436	  760.5	  548.0	 5847.0	...
5581437	  760.7	  547.9	 5847.0	...
5581438	  760.9	  547.8	 5847.0	...
5581439	  760.8	  548.0	 5847.0	...
5581440	  760.8	  548.4	 5847.0	...
5581441	  760.6	  548.8	 5846.0	...
5581442	  760.5	  548.9	 5845.0	...
5581443	  760.2	  548.7	 5846.0	...
5581444	  760.2	  548.4	 5847.0	...
5581445	  760.2	  548.3	 5849.0	...
5581446	  760.2	  548.2	 5849.0	...
5581447	  760.0	  548.1	 5849.0	...
5581448	  759.9	  547.9	 5849.0	...
5581449	  759.8	  547.8	 5850.0	...
5581450	  759.9	  548.1	 5847.0	...
5581451	  760.0	  548.6	 5845.0	...
5581452	  759.9	  549.1	 5842.0	...
5581453	  759.5	  549.2	 5842.0	...
5581454	  759.2	  549.3	 5842.0	...
5581455	  759.3	  549.3	 5842.0	...
5581456	  759.5	  549.2	 5842.0	...
5581457	  759.6	  549.2	 5843.0	...
5581458	  759.7	  549.2	 5844.0	...
5581459	  759.7	  549.2	 5844.0	...
5581460	  759.8	  549.2	 5844.0	...
5581461	  759.9	  549.1	 5845.0	...
5581462	  760.1	  549.2	 5846.0	...
5581463	  760.2	  549.3	 5845.0	...
5581464	  760.3	  549.2	 5844.0	...
5581465	  760.2	  548.8	 5844.0	...
5581466	  760.2	  548.6	 5846.0	...
5581467	  760.1	  548.7	 5849.0	...
5581468	  760.1	  548.9	 5850.0	...
5581469	  760.0	  548.9	 5848.0	...
5581470	  759.9	  548.8	 5847.0	...
5581471	  759.9	  548.7	 5848.0	...
5581472	  760.0	  548.8	 5849.0	...
5581473	  760.0	  548.9	 5850.0	...
5581474	  759.9	  549.0	 5850.0	...
5581475	  759.8	  549.3	 5850.0	...
5581476	  759.5	  549.7	 5850.0	...
5581477	  759.3	  550.0	 5849.0	...
5581478	  759.0	  549.9	 5850.0	...
5581479	  759.0	  549.7	 5850.0	...
5581480	  759.0	  549.6	 5850.0	...
5581481	  759.1	  549.3	 5849.0	...
5581482	  759.2	  549.2	 5850.0	...
5581483	  759.2	  549.2	 5850.0	...
5581484	  758.9	  549.4	 5853.0	...
5581485	  758.7	  549.4	 5856.0	...
5581486	  758.5	  549.5	 5860.0	...
5581487	  758.4	  549.4	 5861.0	...
5581488	  758.3	  549.4	 5860.0	...
5581489	  758.2	  549.4	 5860.0	...
5581490	  758.2	  549.5	 5859.0	...
5581491	  758.1	  549.5	 5858.0	...
5581492	  758.2	  549.6	 5856.0	...
5581493	  758.3	  549.6	 5855.0	...
5581494	  758.4	  549.4	 5855.0	...
5581495	  758.2	  549.2	 5855.0	...
5581496	  757.8	  548.9	 5855.0	...
5581497	  757.5	  548.7	 5855.0	...
5581498	  757.5	  548.7	 5855.0	...
5581499	  757.8	  548.8	 5857.0	...
5581500	  758.0	  548.6	 5858.0	...
5581501	  758.1	  548.3	 5860.0	...
5581502	  758.1	  548.4	 5860.0	...
5581503	  758.2	  548.7	 5861.0	...
5581504	  758.2	  549.1	 5861.0	...
5581505	  758.2	  549.0	 5862.0	...
5581506	  758.1	  548.9	 5862.0	...
5581507	  758.0	  548.9	 5861.0	...
5581508	  758.2	  548.9	 5860.0	...
5581509	  758.4	  549.2	 5860.0	...
5581510	  758.4	  549.4	 5860.0	...
5581511	  758.4	  549.6	 5861.0	...
5581512	  758.3	  549.6	 5861.0	...
5581513	  758.3	  549.6	 5862.0	...
5581514	  758.4	  549.6	 5861.0	...
5581515	  758.5	  549.3	 5861.0	...
5581516	  758.5	  549.0	 5860.0	...
5581517	  758.5	  548.7	 5862.0	...
5581518	  758.5	  548.5	 5862.0	...
5581519	  758.4	  548.6	 5863.0	...
5581520	  758.5	  548.7	 5863.0	...
5581521	  758.6	  548.8	 5863.0	...
5581522	  758.8	  548.9	 5863.0	...
5581523	  759.0	  549.0	 5861.0	...
5581524	  759.1	  549.0	 5859.0	...
5581525	  759.2	  549.0	 5858.0	...
5581526	  759.4	  549.2	 5859.0	...
5581527	  759.5	  549.4	 5860.0	...
5581528	  759.6	  549.6	 5861.0	...
MSG	5581529 0000 _ Number On
5581529	  759.6	  549.5	 5861.0	...
5581530	  759.4	  549.6	 5862.0	...
5581531	  759.3	  549.7	 5862.0	...
5581532	  759.1	  549.6	 5862.0	...
5581533	  758.9	  549.3	 5862.0	...
5581534	  758.7	  549.3	 5861.0	...
5581535	  758.5	  549.5	 5861.0	...
5581536	  758.6	  549.8	 5861.0	...
5581537	  758.9	  550.0	 5861.0	...
5581538	  759.1	  550.2	 5861.0	...
5581539	  759.2	  550.2	 5861.0	...
5581540	  759.2	  550.2	 5860.0	...
5581541	  759.2	  550.2	 5860.0	...
5581542	  759.4	  550.1	 5860.0	...
5581543	  759.5	  550.0	 5860.0	...
5581544	  759.5	  550.0	 5864.0	...
5581545	  759.5	  550.0	 5868.0	...
5581546	  759.6	  550.0	 5872.0	...
5581547	  759.6	  550.1	 5873.0	...
5581548	  759.4	  550.1	 5872.0	...
5581549	  759.2	  550.2	 5870.0	...
5581550	  759.0	  550.5	 5868.0	...
5581551	  759.1	  550.8	 5866.0	...
5581552	  759.2	  550.8	 5867.0	...
5581553	  759.4	  550.5	 5867.0	...
5581554	  759.4	  550.2	 5867.0	...
5581555	  759.6	  550.2	 5867.0	...
5581556	  759.7	  550.2	 5868.0	...
5581557	  759.7	  550.3	 5868.0	...
5581558	  759.6	  550.5	 5867.0	...
5581559	  759.4	  550.7	 5866.0	...
5581560	  759.3	  550.8	 5864.0	...
5581561	  759.2	  550.6	 5867.0	...
5581562	  759.3	  550.7	 5869.0	...
5581563	  759.4	  550.9	 5871.0	...
5581564	  759.5	  551.1	 5870.0	...
5581565	  759.7	  551.0	 5870.0	...
5581566	  759.8	  550.8	 5869.0	...
5581567	  759.8	  550.6	 5868.0	...
5581568	  759.6	  550.4	 5867.0	...
5581569	  759.5	  550.5	 5867.0	...
5581570	  759.3	  550.6	 5867.0	...
5581571	  759.5	  550.6	 5868.0	...
5581572	  759.7	  550.6	 5869.0	...
5581573	  760.0	  550.8	 5870.0	...
5581574	  760.2	  551.2	 5869.0	...
5581575	  760.4	  551.6	 5867.0	...
5581576	  760.5	  551.6	 5869.0	...
5581577	  760.5	  551.4	 5872.0	...
5581578	  760.5	  551.4	 5872.0	...
5581579	  760.5	  551.4	 5869.0	...
5581580	  760.5	  551.5	 5866.0	...
5581581	  760.5	  551.7	 5868.0	...
5581582	  760.6	  551.7	 5870.0	...
5581583	  760.7	  551.6	 5870.0	...
5581584	  760.9	  551.5	 5868.0	...
5581585	  761.0	  551.6	 5866.0	...
5581586	  761.1	  551.4	 5866.0	...
5581587	  761.3	  551.1	 5867.0	...
5581588	  761.5	  550.9	 5869.0	...
5581589	  761.5	  550.8	 5871.0	...
5581590	  761.3	  550.8	 5872.0	...
5581591	  761.3	  550.7	 5871.0	...
5581592	  761.5	  551.1	 5870.0	...
5581593	  761.5	  551.5	 5871.0	...
5581594	  761.3	  551.8	 5871.0	...
5581595	  760.9	  551.7	 5872.0	...
5581596	  760.8	  551.5	 5873.0	...
5581597	  761.1	  551.4	 5874.0	...
5581598	  761.4	  551.2	 5874.0	...
5581599	  761.7	  550.9	 5874.0	...
5581600	  761.7	  550.7	 5874.0	...
5581601	  761.7	  550.6	 5874.0	...
5581602	  761.7	  550.8	 5873.0	...
5581603	  761.9	  551.1	 5872.0	...
5581604	  762.0	  551.5	 5871.0	...
5581605	  761.8	  551.6	 5870.0	...
5581606	  761.5	  551.8	 5870.0	...
5581607	  761.3	  552.0	 5870.0	...
5581608	  761.4	  552.1	 5870.0	...
5581609	  761.5	  552.1	 5871.0	...
5581610	  761.6	  552.1	 5870.0	...
5581611	  761.7	  552.1	 5869.0	...
5581612	  761.8	  551.9	 5868.0	...
5581613	  761.8	  551.6	 5868.0	...
5581614	  761.9	  551.4	 5869.0	...
5581615	  761.9	  551.6	 5870.0	...
5581616	  761.9	  552.0	 5869.0	...
5581617	  761.8	  551.9	 5869.0	...
5581618	  761.8	  551.6	 5872.0	...
5581619	  761.8	  551.3	 5875.0	...
5581620	  761.8	  551.3	 5877.0	...
5581621	  761.7	  551.3	 5876.0	...
5581622	  761.7	  551.4	 5874.0	...
5581623	  761.7	  551.4	 5874.0	...
5581624	  761.8	  551.4	 5873.0	...
5581625	  761.7	  551.4	 5871.0	...
5581626	  761.6	  551.3	 5870.0	...
5581627	  761.6	  551.3	 5870.0	...
5581628	  761.7	  551.2	 5871.0	...
5581629	  761.6	  551.3	 5873.0	...
5581630	  761.5	  551.3	 5874.0	...
5581631	  761.3	  551.3	 5874.0	...
5581632	  761.3	  551.3	 5871.0	...
5581633	  761.2	  551.3	 5868.0	...
5581634	  761.2	  551.3	 5867.0	...
5581635	  761.1	  551.1	 5867.0	...
5581636	  761.1	  550.9	 5868.0	...
5581637	  761.1	  550.7	 5867.0	...
5581638	  761.1	  550.8	 5865.0	...
5581639	  761.1	  550.9	 5865.0	...
5581640	  761.1	  551.0	 5867.0	...
5581641	  761.0	  551.0	 5870.0	...
5581642	  760.9	  551.0	 5871.0	...
5581643	  760.8	  551.3	 5872.0	...
5581644	  760.8	  551.5	 5872.0	...
5581645	  760.9	  551.7	 5872.0	...
5581646	  761.0	  551.7	 5872.0	...
5581647	  761.1	  551.6	 5872.0	...
5581648	  761.2	  551.6	 5871.0	...
5581649	  761.3	  551.7	 5873.0	...
5581650	  761.4	  551.8	 5875.0	...
5581651	  761.3	  551.9	 5877.0	...
5581652	  761.2	  551.9	 5876.0	...
5581653	  761.3	  551.9	 5876.0	...
5581654	  761.5	  551.9	 5876.0	...
5581655	  761.6	  551.9	 5877.0	...
5581656	  761.6	  551.9	 5879.0	...
5581657	  761.6	  552.0	 5879.0	...
5581658	  761.5	  551.9	 5879.0	...
5581659	  761.5	  551.7	 5879.0	...
5581660	  761.5	  551.6	 5880.0	...
5581661	  761.5	  551.5	 5880.0	...
5581662	  761.5	  551.5	 5880.0	...
5581663	  761.7	  551.5	 5880.0	...
5581664	  761.9	  551.5	 5880.0	...
5581665	  762.1	  551.5	 5880.0	...
5581666	  762.0	  551.6	 5880.0	...
5581667	  761.9	  551.7	 5880.0	...
5581668	  761.8	  551.8	 5880.0	...
5581669	  761.8	  551.9	 5880.0	...
5581670	  761.7	  551.9	 5880.0	...
5581671	  761.7	  551.9	 5880.0	...
5581672	  761.8	  552.0	 5880.0	...
5581673	  762.0	  552.0	 5880.0	...
5581674	  762.1	  551.8	 5880.0	...
5581675	  762.1	  551.6	 5881.0	...
5581676	  762.1	  551.2	 5880.0	...
5581677	  762.1	  550.9	 5878.0	...
5581678	  762.2	  550.6	 5876.0	...
5581679	  762.3	  550.5	 5876.0	...
5581680	  762.3	  550.5	 5876.0	...
5581681	  762.3	  550.6	 5877.0	...
5581682	  762.3	  550.6	 5878.0	...
5581683	  762.5	  550.6	 5878.0	...
5581684	  762.6	  550.6	 5878.0	...
5581685	  762.6	  550.6	 5876.0	...
5581686	  762.6	  550.6	 5875.0	...
5581687	  762.7	  550.6	 5877.0	...
5581688	  762.9	  550.5	 5879.0	...
5581689	  763.1	  550.5	 5879.0	...
5581690	  763.3	  550.5	 5877.0	...
5581691	  763.3	  550.5	 5877.0	...
5581692	  763.3	  550.6	 5879.0	...
5581693	  763.4	  550.6	 5881.0	...
5581694	  763.4	  550.7	 5881.0	...
5581695	  763.3	  550.9	 5882.0	...
5581696	  763.1	  551.0	 5882.0	...
5581697	  762.8	  551.2	 5881.0	...
5581698	  762.7	  551.2	 5881.0	...
5581699	  762.7	  551.2	 5880.0	...
5581700	  762.7	  551.1	 5880.0	...
5581701	  763.0	  550.9	 5881.0	...
5581702	  763.2	  550.7	 5881.0	...
5581703	  763.4	  550.8	 5880.0	...
5581704	  763.5	  551.1	 5880.0	...
5581705	  763.5	  551.3	 5880.0	...
5581706	  763.2	  551.4	 5880.0	...
5581707	  762.9	  551.4	 5879.0	...
5581708	  762.6	  551.5	 5879.0	...
5581709	  762.5	  551.7	 5878.0	...
5581710	  762.4	  551.8	 5879.0	...
5581711	  762.5	  551.8	 5879.0	...
5581712	  762.7	  551.6	 5879.0	...
5581713	  762.7	  551.3	 5879.0	...
5581714	  762.5	  551.1	 5879.0	...
5581715	  762.4	  551.0	 5878.0	...
5581716	  762.6	  551.0	 5878.0	...
5581717	  762.6	  551.1	 5879.0	...
5581718	  762.3	  551.1	 5881.0	...
5581719	  762.0	  551.1	 5884.0	...
5581720	  761.8	  551.0	 5887.0	...
5581721	  761.8	  550.9	 5887.0	...
5581722	  762.0	  551.3	 5884.0	...
5581723	  762.2	  551.7	 5881.0	...
5581724	  762.4	  552.2	 5881.0	...
5581725	  762.4	  552.0	 5884.0	...
5581726	  762.3	  551.8	 5886.0	...
5581727	  762.4	  551.6	 5884.0	...
5581728	  762.6	  551.7	 5881.0	...
5581729	  762.7	  551.6	 5878.0	...
5581730	  762.7	  551.4	 5877.0	...
5581731	  762.4	  551.3	 5876.0	...
5581732	  762.2	  551.2	 5874.0	...
5581733	  762.0	  551.2	 5872.0	...
5581734	  761.9	  551.2	 5872.0	...
5581735	  761.8	  551.2	 5874.0	...
5581736	  761.6	  551.3	 5877.0	...
5581737	  761.5	  551.3	 5880.0	...
5581738	  761.4	  550.8	 5881.0	...
5581739	  761.3	  550.3	 5882.0	...
5581740	  761.1	  549.1	 5883.0	...
5581741	  761.2	  548.4	 5886.0	...
5581742	  761.3	  547.6	 5889.0	...
5581743	  761.2	  546.9	 5889.0	...
5581744	  760.8	  546.0	 5890.0	...
5581745	  760.4	  544.9	 5892.0	...
5581746	  760.3	  544.4	 5893.0	...
5581747	  760.2	  544.1	 5895.0	...
5581748	  760.0	  543.7	 5895.0	...
5581749	  759.8	  543.3	 5893.0	...
5581750	  759.7	  543.0	 5891.0	...
5581751	  759.6	  542.8	 5889.0	...
5581752	  760.0	  542.6	 5888.0	...
5581753	  760.8	  542.3	 5888.0	...
5581754	  761.8	  542.2	 5887.0	...
5581755	  762.6	  542.1	 5887.0	...
5581756	  763.6	  541.9	 5886.0	...
5581757	  764.3	  541.7	 5885.0	...
5581758	  764.9	  541.8	 5883.0	...
5581759	  764.9	  542.1	 5882.0	...
5581760	  764.8	  542.3	 5884.0	...
5581761	  764.7	  542.1	 5885.0	...
5581762	  764.5	  542.0	 5887.0	...
5581763	  763.8	  542.0	 5886.0	...
5581764	  763.2	  542.2	 5886.0	...
5581765	  762.6	  542.1	 5886.0	...
5581766	  762.6	  542.0	 5886.0	...
5581767	  762.4	  541.6	 5886.0	...
5581768	  762.3	  541.4	 5886.0	...
5581769	  762.3	  541.2	 5886.0	...
5581770	  762.3	  541.3	 5886.0	...
5581771	  762.4	  541.4	 5883.0	...
5581772	  762.5	  541.4	 5881.0	...
5581773	  762.6	  541.4	 5880.0	...
5581774	  762.7	  541.4	 5881.0	...
5581775	  762.5	  541.5	 5882.0	...
5581776	  762.4	  541.7	 5881.0	...
5581777	  762.3	  542.0	 5883.0	...
5581778	  762.4	  542.3	 5885.0	...
5581779	  762.5	  542.3	 5886.0	...
5581780	  762.5	  542.4	 5885.0	...
5581781	  762.5	  542.5	 5884.0	...
5581782	  762.6	  542.6	 5885.0	...
5581783	  762.6	  542.4	 5885.0	...
5581784	  762.6	  542.3	 5885.0	...
5581785	  762.6	  542.3	 5885.0	...
5581786	  762.5	  542.5	 5884.0	...
5581787	  762.4	  542.6	 5881.0	...
5581788	  762.5	  542.5	 5879.0	...
5581789	  762.7	  542.3	 5877.0	...
5581790	  762.7	  542.2	 5879.0	...
5581791	  762.5	  542.1	 5880.0	...
5581792	  762.1	  541.8	 5880.0	...
5581793	  762.0	  541.4	 5881.0	...
5581794	  761.8	  541.2	 5882.0	...
5581795	  761.7	  541.2	 5883.0	...
5581796	  761.6	  541.3	 5883.0	...
5581797	  761.6	  541.5	 5883.0	...
5581798	  761.7	  541.8	 5883.0	...
5581799	  761.9	  542.1	 5884.0	...
5581800	  762.1	  542.3	 5886.0	...
5581801	  762.3	  542.2	 5887.0	...
5581802	  762.3	  542.1	 5886.0	...
5581803	  762.3	  542.3	 5886.0	...
5581804	  762.4	  542.4	 5888.0	...
5581805	  762.6	  542.6	 5890.0	...
5581806	  762.6	  542.7	 5891.0	...
5581807	  762.7	  542.7	 5892.0	...
5581808	  762.8	  542.8	 5892.0	...
5581809	  762.7	  542.8	 5892.0	...
5581810	  762.7	  542.9	 5892.0	...
5581811	  762.7	  542.6	 5892.0	...
5581812	  762.7	  542.3	 5892.0	...
5581813	  762.7	  542.1	 5892.0	...
5581814	  762.8	  542.2	 5891.0	...
5581815	  763.0	  542.3	 5890.0	...
5581816	  763.2	  542.4	 5889.0	...
5581817	  763.3	  542.6	 5890.0	...
5581818	  763.1	  542.8	 5892.0	...
5581819	  763.1	  543.2	 5894.0	...
5581820	  763.1	  543.5	 5895.0	...
5581821	  763.1	  543.9	 5895.0	...
5581822	  763.0	  543.9	 5895.0	...
5581823	  762.8	  543.9	 5895.0	...
5581824	  762.5	  543.7	 5895.0	...
5581825	  762.4	  543.6	 5894.0	...
5581826	  762.4	  543.3	 5893.0	...
5581827	  762.5	  543.1	 5893.0	...
5581828	  762.6	  543.0	 5893.0	...
5581829	  762.6	  543.1	 5893.0	...
5581830	  762.7	  543.2	 5893.0	...
5581831	  762.7	  543.3	 5894.0	...
5581832	  762.8	  543.4	 5894.0	...
5581833	  762.8	  543.4	 5896.0	...
5581834	  762.6	  543.5	 5898.0	...
5581835	  762.5	  543.5	 5901.0	...
5581836	  762.2	  543.6	 5901.0	...
5581837	  761.9	  543.5	 5900.0	...
5581838	  761.6	  543.4	 5898.0	...
5581839	  761.4	  543.3	 5897.0	...
5581840	  761.3	  543.4	 5898.0	...
5581841	  761.4	  543.5	 5899.0	...
MSG	5581842 0000 _ Number Off
5581842	  761.6	  543.7	 5899.0	...
5581843	  761.8	  543.8	 5896.0	...
5581844	  761.7	  543.8	 5894.0	...
5581845	  761.8	  543.8	 5895.0	...
5581846	  762.1	  543.7	 5898.0	...
5581847	  762.3	  543.7	 5902.0	...
5581848	  762.4	  543.7	 5901.0	...
5581849	  762.4	  543.8	 5897.0	...
5581850	  762.5	  543.9	 5894.0	...
5581851	  762.4	  544.1	 5892.0	...
5581852	  762.2	  544.2	 5892.0	...
5581853	  761.9	  544.0	 5892.0	...
5581854	  761.7	  543.8	 5894.0	...
5581855	  761.6	  543.8	 5896.0	...
5581856	  761.5	  543.6	 5897.0	...
5581857	  761.5	  543.3	 5897.0	...
5581858	  761.5	  543.1	 5900.0	...
5581859	  761.4	  543.1	 5903.0	...
5581860	  761.4	  543.5	 5904.0	...
5581861	  761.5	  543.8	 5903.0	...
5581862	  761.8	  544.1	 5902.0	...
5581863	  762.0	  544.0	 5903.0	...
5581864	  762.2	  544.0	 5904.0	...
5581865	  762.2	  543.9	 5905.0	...
5581866	  762.1	  543.9	 5906.0	...
5581867	  761.9	  543.8	 5907.0	...
5581868	  761.7	  543.7	 5909.0	...
5581869	  761.7	  543.6	 5911.0	...
5581870	  761.5	  543.5	 5912.0	...
5581871	  761.4	  543.5	 5913.0	...
5581872	  761.4	  543.6	 5913.0	...
5581873	  761.5	  543.6	 5913.0	...
5581874	  761.6	  543.6	 5912.0	...
5581875	  761.6	  543.6	 5913.0	...
5581876	  761.5	  543.8	 5913.0	...
5581877	  761.3	  543.9	 5913.0	...
5581878	  761.1	  543.9	 5912.0	...
5581879	  761.0	  543.8	 5912.0	...
5581880	  760.9	  543.7	 5912.0	...
5581881	  760.9	  543.5	 5913.0	...
5581882	  761.0	  543.6	 5913.0	...
5581883	  761.1	  543.7	 5911.0	...
5581884	  761.1	  543.8	 5910.0	...
5581885	  761.2	  543.7	 5912.0	...
5581886	  761.1	  543.8	 5914.0	...
5581887	  761.0	  544.2	 5915.0	...
5581888	  760.9	  544.6	 5916.0	...
5581889	  761.0	  544.8	 5916.0	...
5581890	  761.1	  544.6	 5918.0	...
5581891	  761.2	  544.5	 5920.0	...
5581892	  761.1	  544.4	 5923.0	...
5581893	  761.1	  544.5	 5923.0	...
5581894	  761.1	  544.6	 5924.0	...
5581895	  760.9	  544.5	 5924.0	...
5581896	  760.8	  544.4	 5925.0	...
5581897	  760.6	  544.3	 5926.0	...
5581898	  760.7	  544.3	 5928.0	...
5581899	  760.6	  544.3	 5930.0	...
5581900	  760.3	  544.3	 5930.0	...
5581901	  760.2	  544.3	 5929.0	...
5581902	  760.2	  544.4	 5929.0	...
5581903	  760.2	  544.5	 5928.0	...
5581904	  760.1	  544.4	 5928.0	...
5581905	  760.0	  544.4	 5928.0	...
5581906	  760.0	  544.1	 5932.0	...
5581907	  760.0	  544.0	 5935.0	...
5581908	  760.0	  543.8	 5939.0	...
5581909	  760.0	  543.8	 5939.0	...
5581910	  759.9	  543.8	 5940.0	...
5581911	  759.8	  543.7	 5940.0	...
5581912	  759.9	  543.5	 5940.0	...
5581913	  760.2	  543.7	 5941.0	...
5581914	  760.5	  544.0	 5941.0	...
5581915	  760.5	  544.3	 5942.0	...
5581916	  760.4	  544.3	 5942.0	...
5581917	  760.4	  544.3	 5942.0	...
5581918	  760.4	  544.3	 5942.0	...
5581919	  760.3	  544.1	 5941.0	...
5581920	  760.2	  544.0	 5941.0	...
5581921	  760.0	  543.9	 5941.0	...
5581922	  759.7	  544.0	 5941.0	...
5581923	  759.5	  544.1	 5941.0	...
5581924	  759.3	  544.3	 5941.0	...
5581925	  759.4	  544.5	 5940.0	...
5581926	  759.4	  544.5	 5941.0	...
5581927	  759.3	  544.4	 5941.0	...
5581928	  759.2	  544.3	 5941.0	...
5581929	  759.1	  544.3	 5942.0	...
5581930	  759.0	  544.3	 5943.0	...
5581931	  759.0	  544.2	 5943.0	...
5581932	  759.2	  544.0	 5946.0	...
5581933	  759.4	  543.9	 5950.0	...
5581934	  759.6	  543.8	 5952.0	...
5581935	  759.5	  544.1	 5950.0	...
5581936	  759.5	  544.4	 5948.0	...
5581937	  759.5	  544.8	 5948.0	...
5581938	  759.5	  544.7	 5948.0	...
5581939	  759.5	  544.6	 5949.0	...
5581940	  759.1	  544.5	 5950.0	...
5581941	  758.8	  544.6	 5951.0	...
5581942	  758.5	  544.7	 5950.0	...
5581943	  758.5	  544.7	 5950.0	...
5581944	  758.6	  544.6	 5950.0	...
5581945	  758.8	  544.4	 5949.0	...
5581946	  759.1	  544.2	 5949.0	...
5581947	  759.2	  544.0	 5948.0	...
5581948	  759.2	  543.9	 5950.0	...
5581949	  759.2	  543.9	 5954.0	...
5581950	  759.1	  544.0	 5958.0	...
5581951	  759.1	  544.0	 5959.0	...
5581952	  759.2	  543.9	 5958.0	...
5581953	  759.2	  543.8	 5958.0	...
5581954	  759.1	  543.8	 5959.0	...
5581955	  759.1	  543.9	 5959.0	...
5581956	  759.0	  544.0	 5960.0	...
5581957	  759.0	  544.0	 5960.0	...
5581958	  759.0	  544.0	 5961.0	...
5581959	  758.9	  544.0	 5961.0	...
5581960	  758.8	  544.0	 5961.0	...
5581961	  759.0	  543.9	 5962.0	...
5581962	  759.1	  543.9	 5962.0	...
5581963	  759.2	  543.9	 5963.0	...
5581964	  759.2	  544.0	 5963.0	...
5581965	  759.2	  543.9	 5964.0	...
5581966	  759.3	  544.0	 5964.0	...
5581967	  759.5	  544.0	 5964.0	...
5581968	  759.5	  544.1	 5964.0	...
5581969	  759.6	  544.1	 5965.0	...
5581970	  759.6	  544.0	 5965.0	...
5581971	  759.6	  543.9	 5966.0	...
5581972	  759.6	  543.8	 5965.0	...
5581973	  759.6	  543.8	 5963.0	...
5581974	  759.6	  543.8	 5963.0	...
5581975	  759.3	  543.6	 5963.0	...
5581976	  759.0	  543.3	 5964.0	...
5581977	  758.8	  543.0	 5966.0	...
5581978	  758.8	  542.9	 5969.0	...
5581979	  759.0	  543.1	 5968.0	...
5581980	  759.0	  543.3	 5966.0	...
5581981	  759.1	  543.3	 5964.0	...
5581982	  759.2	  543.2	 5964.0	...
5581983	  759.3	  543.1	 5967.0	...
5581984	  759.2	  543.2	 5970.0	...
5581985	  759.0	  543.2	 5972.0	...
5581986	  758.9	  543.2	 5972.0	...
5581987	  759.0	  543.2	 5970.0	...
5581988	  759.1	  543.2	 5968.0	...
5581989	  759.1	  543.3	 5965.0	...
5581990	  759.1	  543.4	 5963.0	...
5581991	  759.2	  543.5	 5963.0	...
5581992	  759.3	  543.5	 5964.0	...
5581993	  759.3	  543.6	 5966.0	...
5581994	  759.1	  543.8	 5966.0	...
5581995	  759.1	  543.9	 5967.0	...
5581996	  759.2	  544.0	 5969.0	...
5581997	  759.2	  544.0	 5971.0	...
5581998	  759.2	  544.0	 5973.0	...
5581999	  759.2	  543.8	 5973.0	...
5582000	  759.3	  543.7	 5973.0	...
5582001	  759.0	  544.0	 5972.0	...
5582002	  758.7	  544.4	 5970.0	...
5582003	  758.4	  545.1	 5969.0	...
5582004	  758.5	  545.3	 5969.0	...
5582005	  758.5	  545.5	 5969.0	...
5582006	  758.4	  545.4	 5968.0	...
5582007	  758.3	  545.4	 5968.0	...
5582008	  758.5	  545.3	 5967.0	...
5582009	  758.6	  545.3	 5965.0	...
5582010	  758.7	  545.2	 5964.0	...
5582011	  758.7	  545.0	 5963.0	...
5582012	  758.8	  544.6	 5963.0	...
5582013	  758.9	  544.6	 5963.0	...
5582014	  759.1	  544.6	 5964.0	...
5582015	  759.3	  544.8	 5969.0	...
5582016	  759.2	  544.9	 5974.0	...
5582017	  759.1	  544.9	 5978.0	...
5582018	  759.0	  545.0	 5976.0	...
5582019	  759.0	  545.2	 5974.0	...
5582020	  759.0	  545.4	 5971.0	...
5582021	  759.0	  545.6	 5970.0	...
5582022	  759.1	  545.6	 5971.0	...
5582023	  759.1	  545.4	 5973.0	...
5582024	  759.1	  545.2	 5975.0	...
5582025	  759.1	  545.1	 5977.0	...
5582026	  759.1	  545.1	 5977.0	...
5582027	  759.0	  545.0	 5976.0	...
5582028	  758.9	  545.2	 5976.0	...
5582029	  758.7	  545.3	 5977.0	...
5582030	  758.7	  545.3	 5978.0	...
5582031	  758.6	  545.2	 5978.0	...
5582032	  758.6	  545.1	 5978.0	...
5582033	  758.7	  545.1	 5978.0	...
5582034	  758.7	  545.3	 5979.0	...
5582035	  758.8	  545.6	 5980.0	...
5582036	  758.9	  545.7	 5981.0	...
5582037	  758.9	  545.4	 5982.0	...
5582038	  758.9	  545.0	 5982.0	...
5582039	  758.9	  545.0	 5983.0	...
5582040	  758.9	  545.1	 5983.0	...
5582041	  758.9	  545.1	 5983.0	...
5582042	  758.9	  545.5	 5982.0	...
MSG	5582043 0000 _ Number On
5582043	  758.9	  545.9	 5982.0	...
5582044	  759.0	  546.3	 5983.0	...
5582045	  759.1	  546.4	 5984.0	...
5582046	  759.2	  546.5	 5984.0	...
5582047	  759.3	  546.4	 5983.0	...
5582048	  759.3	  546.2	 5983.0	...
5582049	  759.1	  545.9	 5984.0	...
5582050	  758.9	  545.4	 5984.0	...
5582051	  758.6	  544.9	 5983.0	...
5582052	  758.3	  544.1	 5985.0	...
5582053	  758.1	  543.4	 5987.0	...
5582054	  758.1	  543.0	 5990.0	...
5582055	  758.1	  542.5	 5990.0	...
5582056	  758.3	  542.1	 5990.0	...
5582057	  758.3	  541.3	 5990.0	...
5582058	  758.3	  540.8	 5989.0	...
5582059	  758.3	  540.3	 5989.0	...
5582060	  758.5	  540.0	 5988.0	...
5582061	  758.7	  539.2	 5987.0	...
5582062	  759.0	  538.4	 5987.0	...
5582063	  759.0	  537.8	 5988.0	...
5582064	  759.2	  537.1	 5989.0	...
5582065	  759.4	  536.6	 5990.0	...
5582066	  759.6	  535.9	 5989.0	...
5582067	  759.7	  535.8	 5988.0	...
5582068	  760.2	  535.8	 5985.0	...
5582069	  760.8	  536.0	 5983.0	...
5582070	  761.3	  536.2	 5982.0	...
5582071	  761.5	  536.2	 5981.0	...
5582072	  762.0	  535.9	 5981.0	...
5582073	  762.4	  535.7	 5981.0	...
5582074	  762.7	  535.7	 5980.0	...
5582075	  762.5	  536.0	 5979.0	...
5582076	  762.2	  536.4	 5978.0	...
5582077	  761.9	  536.5	 5976.0	...
5582078	  761.8	  536.6	 5974.0	...
5582079	  761.8	  536.6	 5973.0	...
5582080	  761.4	  536.8	 5973.0	...
5582081	  761.0	  536.9	 5972.0	...
5582082	  760.6	  536.9	 5974.0	...
5582083	  760.6	  537.2	 5977.0	...
5582084	  760.7	  537.4	 5980.0	...
5582085	  760.4	  537.8	 5980.0	...
5582086	  760.1	  537.8	 5979.0	...
5582087	  759.8	  538.0	 5978.0	...
5582088	  759.5	  538.1	 5977.0	...
5582089	  759.3	  538.2	 5978.0	...
5582090	  759.3	  538.2	 5977.0	...
5582091	  759.4	  538.2	 5974.0	...
5582092	  759.6	  538.2	 5971.0	...
5582093	  759.7	  538.2	 5972.0	...
5582094	  759.8	  538.2	 5973.0	...
5582095	  759.9	  538.2	 5974.0	...
5582096	  759.9	  538.1	 5975.0	...
5582097	  759.8	  538.0	 5975.0	...
5582098	  759.6	  537.7	 5975.0	...
5582099	  759.5	  537.5	 5975.0	...
5582100	  759.6	  537.4	 5975.0	...
5582101	  759.6	  537.4	 5975.0	...
5582102	  759.6	  537.6	 5975.0	...
5582103	  759.6	  537.7	 5975.0	...
5582104	  759.6	  537.9	 5977.0	...
5582105	  759.6	  538.1	 5979.0	...
5582106	  759.6	  538.0	 5982.0	...
5582107	  759.7	  537.8	 5982.0	...
5582108	  759.7	  537.9	 5981.0	...
5582109	  759.8	  538.1	 5979.0	...
5582110	  759.7	  538.4	 5976.0	...
5582111	  759.7	  538.4	 5976.0	...
5582112	  759.6	  538.4	 5976.0	...
5582113	  759.6	  538.4	 5976.0	...
5582114	  759.6	  538.5	 5977.0	...
5582115	  759.7	  538.4	 5977.0	...
5582116	  759.6	  538.4	 5976.0	...
5582117	  759.5	  538.4	 5974.0	...
5582118	  759.4	  538.6	 5974.0	...
5582119	  759.3	  538.8	 5976.0	...
5582120	  759.2	  538.9	 5978.0	...
5582121	  759.2	  538.8	 5979.0	...
5582122	  759.3	  538.6	 5980.0	...
5582123	  759.6	  538.6	 5980.0	...
5582124	  759.9	  538.7	 5980.0	...
5582125	  760.0	  538.9	 5979.0	...
5582126	  760.0	  539.0	 5977.0	...
5582127	  759.8	  539.0	 5975.0	...
5582128	  759.6	  539.0	 5976.0	...
5582129	  759.4	  539.3	 5979.0	...
5582130	  759.4	  539.5	 5982.0	...
5582131	  759.6	  539.7	 5982.0	...
5582132	  759.9	  539.7	 5982.0	...
5582133	  760.2	  539.7	 5982.0	...
5582134	  760.3	  539.6	 5982.0	...
5582135	  760.3	  539.6	 5983.0	...
5582136	  760.4	  539.5	 5983.0	...
5582137	  760.4	  539.5	 5983.0	...
5582138	  760.2	  539.4	 5984.0	...
5582139	  760.0	  539.4	 5985.0	...
5582140	  759.9	  539.7	 5987.0	...
5582141	  760.0	  540.0	 5988.0	...
5582142	  760.2	  540.1	 5989.0	...
5582143	  760.2	  540.0	 5989.0	...
5582144	  760.3	  540.0	 5990.0	...
5582145	  760.5	  540.3	 5989.0	...
5582146	  760.6	  540.8	 5989.0	...
5582147	  760.3	  541.1	 5986.0	...
5582148	  760.0	  541.2	 5984.0	...
5582149	  759.8	  541.1	 5982.0	...
5582150	  759.9	  541.0	 5983.0	...
5582151	  760.0	  540.9	 5984.0	...
5582152	  760.0	  540.9	 5986.0	...
5582153	  760.0	  540.8	 5986.0	...
5582154	  760.0	  540.4	 5986.0	...
5582155	  760.0	  540.1	 5986.0	...
5582156	  760.1	  539.8	 5984.0	...
5582157	  760.1	  539.7	 5982.0	...
5582158	  760.1	  539.8	 5980.0	...
5582159	  760.0	  539.9	 5979.0	...
5582160	  760.0	  540.2	 5979.0	...
5582161	  760.0	  540.5	 5978.0	...
5582162	  760.0	  540.6	 5978.0	...
5582163	  760.0	  540.6	 5978.0	...
5582164	  760.0	  540.6	 5979.0	...
5582165	  760.0	  540.5	 5979.0	...
5582166	  759.9	  540.5	 5980.0	...
5582167	  759.8	  540.5	 5980.0	...
5582168	  759.9	  540.5	 5980.0	...
5582169	  760.0	  540.5	 5982.0	...
5582170	  760.1	  540.5	 5983.0	...
5582171	  760.1	  540.5	 5983.0	...
5582172	  760.1	  540.6	 5983.0	...
5582173	  760.1	  540.7	 5983.0	...
5582174	  759.9	  540.9	 5984.0	...
5582175	  759.8	  541.0	 5985.0	...
5582176	  759.7	  541.0	 5986.0	...
5582177	  759.8	  540.9	 5986.0	...
5582178	  759.9	  540.9	 5985.0	...
5582179	  759.9	  540.8	 5985.0	...
5582180	  759.9	  540.8	 5985.0	...
5582181	  759.9	  540.9	 5983.0	...
5582182	  759.9	  540.9	 5981.0	...
5582183	  759.9	  540.8	 5980.0	...
5582184	  760.0	  540.8	 5980.0	...
5582185	  760.1	  540.9	 5977.0	...
5582186	  760.1	  541.0	 5974.0	...
5582187	  760.1	  540.9	 5970.0	...
5582188	  760.5	  540.8	 5970.0	...
5582189	  760.9	  540.8	 5970.0	...
5582190	  761.1	  540.7	 5970.0	...
5582191	  760.9	  540.7	 5970.0	...
5582192	  760.6	  540.7	 5968.0	...
5582193	  760.6	  540.8	 5966.0	...
5582194	  760.7	  540.9	 5964.0	...
5582195	  760.7	  540.9	 5964.0	...
5582196	  760.8	  541.0	 5961.0	...
5582197	  761.0	  541.0	 5959.0	...
5582198	  761.1	  540.9	 5957.0	...
5582199	  761.2	  540.8	 5955.0	...
5582200	  761.2	  540.6	 5954.0	...
5582201	  761.2	  540.5	 5953.0	...
5582202	  761.2	  540.4	 5955.0	...
5582203	  761.2	  540.4	 5953.0	...
5582204	  761.2	  540.4	 5949.0	...
5582205	  761.1	  540.5	 5946.0	...
5582206	  761.1	  540.4	 5946.0	...
5582207	  761.1	  540.4	 5945.0	...
5582208	  761.1	  540.3	 5946.0	...
5582209	  761.1	  540.3	 5949.0	...
5582210	  761.1	  540.2	 5952.0	...
5582211	  761.0	  540.2	 5953.0	...
5582212	  761.0	  540.1	 5953.0	...
5582213	  760.7	  540.1	 5953.0	...
5582214	  760.4	  540.1	 5953.0	...
5582215	  760.2	  540.1	 5954.0	...
5582216	  760.4	  540.3	 5953.0	...
5582217	  760.6	  540.4	 5953.0	...
5582218	  760.8	  540.8	 5952.0	...
5582219	  760.8	  540.8	 5952.0	...
5582220	  760.9	  540.8	 5953.0	...
5582221	  760.8	  540.7	 5953.0	...
5582222	  760.7	  540.8	 5954.0	...
5582223	  760.7	  541.1	 5954.0	...
5582224	  760.7	  541.4	 5955.0	...
5582225	  760.7	  541.7	 5955.0	...
5582226	  760.6	  541.8	 5956.0	...
5582227	  760.4	  541.8	 5956.0	...
5582228	  760.4	  541.7	 5956.0	...
5582229	  760.7	  541.6	 5955.0	...
5582230	  760.9	  541.6	 5955.0	...
5582231	  760.8	  541.8	 5951.0	...
5582232	  760.5	  541.9	 5948.0	...
5582233	  760.3	  542.0	 5945.0	...
5582234	  760.3	  541.8	 5944.0	...
5582235	  760.4	  541.7	 5944.0	...
5582236	  760.5	  541.7	 5946.0	...
5582237	  760.5	  541.7	 5949.0	...
5582238	  760.5	  541.9	 5951.0	...
5582239	  760.5	  542.0	 5950.0	...
5582240	  760.5	  542.0	 5949.0	...
5582241	  760.5	  542.3	 5949.0	...
5582242	  760.5	  542.6	 5948.0	...
5582243	  760.6	  542.8	 5947.0	...
5582244	  760.3	  542.8	 5945.0	...
5582245	  760.0	  542.7	 5945.0	...
5582246	  759.7	  542.6	 5945.0	...
5582247	  759.6	  542.5	 5945.0	...
5582248	  759.5	  542.4	 5945.0	...
5582249	  759.4	  542.3	 5942.0	...
5582250	  759.5	  542.2	 5939.0	...
5582251	  759.9	  542.2	 5936.0	...
5582252	  760.3	  542.2	 5936.0	...
5582253	  760.3	  542.2	 5938.0	...
5582254	  760.0	  542.2	 5939.0	...
5582255	  759.8	  542.2	 5939.0	...
5582256	  759.7	  542.3	 5938.0	...
5582257	  759.6	  542.5	 5936.0	...
5582258	  759.7	  542.8	 5936.0	...
5582259	  760.0	  543.1	 5936.0	...
5582260	  760.4	  543.3	 5936.0	...
5582261	  760.4	  543.5	 5936.0	...
5582262	  760.0	  543.3	 5936.0	...
5582263	  759.6	  543.0	 5936.0	...
5582264	  759.1	  542.8	 5935.0	...
5582265	  759.1	  542.8	 5934.0	...
5582266	  759.2	  542.7	 5932.0	...
5582267	  759.5	  542.7	 5933.0	...
5582268	  759.7	  542.8	 5933.0	...
5582269	  759.7	  542.9	 5933.0	...
5582270	  759.7	  543.2	 5932.0	...
5582271	  759.6	  543.3	 5932.0	...
5582272	  759.5	  543.5	 5933.0	...
5582273	  759.5	  543.5	 5936.0	...
5582274	  759.6	  543.5	 5938.0	...
5582275	  759.6	  543.6	 5937.0	...
5582276	  759.6	  543.8	 5935.0	...
5582277	  759.6	  543.9	 5931.0	...
5582278	  759.6	  544.1	 5929.0	...
5582279	  759.6	  544.1	 5928.0	...
5582280	  759.6	  544.1	 5930.0	...
5582281	  759.5	  544.0	 5931.0	...
5582282	  759.4	  544.3	 5933.0	...
5582283	  759.4	  544.5	 5932.0	...
5582284	  759.5	  544.8	 5931.0	...
5582285	  759.6	  544.6	 5930.0	...
5582286	  759.5	  544.1	 5930.0	...
5582287	  759.3	  543.7	 5928.0	...
5582288	  759.2	  543.7	 5927.0	...
5582289	  759.2	  543.9	 5925.0	...
5582290	  759.2	  544.0	 5927.0	...
5582291	  759.2	  544.2	 5929.0	...
5582292	  759.4	  544.7	 5931.0	...
5582293	  759.5	  545.2	 5927.0	...
5582294	  759.6	  545.4	 5924.0	...
5582295	  759.7	  545.3	 5920.0	...
5582296	  759.9	  545.2	 5919.0	...
5582297	  760.1	  545.2	 5917.0	...
5582298	  760.1	  544.9	 5916.0	...
5582299	  760.1	  544.6	 5915.0	...
5582300	  759.9	  544.3	 5915.0	...
5582301	  759.6	  544.3	 5914.0	...
5582302	  759.3	  544.3	 5912.0	...
5582303	  759.1	  544.3	 5911.0	...
5582304	  759.3	  544.6	 5910.0	...
5582305	  759.6	  544.9	 5908.0	...
5582306	  759.7	  545.2	 5906.0	...
5582307	  759.6	  545.2	 5904.0	...
5582308	  759.4	  545.4	 5903.0	...
5582309	  759.3	  545.5	 5902.0	...
5582310	  759.1	  545.9	 5901.0	...
5582311	  758.9	  546.1	 5901.0	...
5582312	  758.6	  546.1	 5900.0	...
5582313	  758.6	  545.9	 5900.0	...
5582314	  758.7	  545.7	 5899.0	...
5582315	  758.9	  545.8	 5898.0	...
5582316	  758.9	  545.9	 5896.0	...
5582317	  759.0	  545.9	 5894.0	...
5582318	  759.0	  545.8	 5893.0	...
5582319	  759.0	  545.8	 5894.0	...
5582320	  759.0	  545.7	 5895.0	...
5582321	  758.8	  545.7	 5897.0	...
5582322	  758.6	  545.7	 5896.0	...
5582323	  758.2	  545.8	 5896.0	...
5582324	  758.0	  545.8	 5895.0	...
5582325	  757.8	  545.8	 5895.0	...
5582326	  757.7	  545.8	 5895.0	...
5582327	  757.7	  545.8	 5894.0	...
5582328	  757.6	  545.7	 5893.0	...
5582329	  757.8	  545.5	 5892.0	...
5582330	  758.0	  545.2	 5890.0	...
5582331	  758.2	  545.2	 5888.0	...
5582332	  758.3	  545.3	 5887.0	...
5582333	  758.1	  545.5	 5885.0	...
5582334	  757.9	  545.6	 5886.0	...
5582335	  757.6	  545.6	 5887.0	...
5582336	  757.4	  545.5	 5887.0	...
5582337	  757.1	  545.3	 5887.0	...
5582338	  757.0	  545.2	 5886.0	...
5582339	  756.9	  545.1	 5885.0	...
5582340	  756.4	  545.1	 5885.0	...
5582341	  755.9	  544.7	 5884.0	...
5582342	  755.4	  544.3	 5882.0	...
5582343	  755.2	  544.0	 5878.0	...
5582344	  755.0	  544.1	 5875.0	...
5582345	  754.9	  544.2	 5872.0	...
5582346	  754.8	  544.2	 5873.0	...
5582347	  754.9	  544.1	 5873.0	...
5582348	  755.0	  544.0	 5874.0	...
5582349	  755.1	  544.0	 5876.0	...
5582350	  755.6	  544.0	 5880.0	...
5582351	  756.3	  543.9	 5884.0	...
5582352	  756.8	  543.7	 5886.0	...
5582353	  757.2	  543.5	 5885.0	...
5582354	  757.8	  543.4	 5884.0	...
5582355	  758.4	  543.5	 5882.0	...
MSG	5582356 0000 _ Number Off
5582356	  759.2	  543.3	 5880.0	...
5582357	  759.7	  543.1	 5879.0	...
5582358	  760.2	  542.8	 5877.0	...
5582359	  760.4	  542.8	 5875.0	...
5582360	  760.5	  542.2	 5874.0	...
5582361	  760.5	  541.7	 5874.0	...
5582362	  760.1	  541.1	 5874.0	...
5582363	  759.6	  541.0	 5875.0	...
5582364	  758.9	  540.9	 5875.0	...
5582365	  758.3	  540.6	 5873.0	...
5582366	  757.9	  540.5	 5872.0	...
5582367	  757.7	  540.4	 5871.0	...
5582368	  757.5	  540.5	 5872.0	...
5582369	  757.3	  540.8	 5873.0	...
5582370	  757.1	  541.3	 5871.0	...
5582371	  757.2	  541.6	 5870.0	...
5582372	  757.4	  541.8	 5868.0	...
5582373	  757.5	  541.9	 5868.0	...
5582374	  757.5	  542.1	 5868.0	...
5582375	  757.5	  542.2	 5868.0	...
5582376	  757.8	  542.1	 5868.0	...
5582377	  758.1	  542.0	 5866.0	...
5582378	  758.2	  542.2	 5863.0	...
5582379	  758.0	  542.4	 5860.0	...
5582380	  757.7	  542.5	 5858.0	...
5582381	  757.8	  542.5	 5858.0	...
5582382	  757.8	  542.4	 5857.0	...
5582383	  757.8	  542.4	 5856.0	...
5582384	  757.7	  542.3	 5855.0	...
5582385	  757.4	  542.3	 5854.0	...
5582386	  757.2	  542.2	 5853.0	...
5582387	  757.1	  542.0	 5852.0	...
5582388	  757.2	  541.9	 5851.0	...
5582389	  757.1	  542.0	 5849.0	...
5582390	  757.0	  542.1	 5847.0	...
5582391	  756.8	  542.2	 5845.0	...
5582392	  756.7	  542.3	 5844.0	...
5582393	  756.6	  542.3	 5843.0	...
5582394	  756.6	  542.2	 5840.0	...
5582395	  756.6	  542.2	 5839.0	...
5582396	  756.5	  542.1	 5837.0	...
5582397	  756.3	  542.2	 5838.0	...
5582398	  756.2	  542.3	 5838.0	...
5582399	  756.2	  542.8	 5838.0	...
5582400	  756.2	  543.2	 5838.0	...
5582401	  756.1	  543.5	 5836.0	...
5582402	  756.0	  543.5	 5835.0	...
5582403	  756.0	  543.5	 5834.0	...
5582404	  755.9	  543.6	 5834.0	...
5582405	  755.9	  543.6	 5833.0	...
5582406	  755.8	  543.6	 5833.0	...
5582407	  755.7	  543.6	 5833.0	...
5582408	  755.8	  543.7	 5832.0	...
5582409	  756.0	  543.8	 5831.0	...
5582410	  756.0	  543.6	 5830.0	...
5582411	  755.9	  543.3	 5829.0	...
5582412	  755.8	  542.9	 5829.0	...
5582413	  756.0	  542.7	 5830.0	...
5582414	  756.2	  542.6	 5831.0	...
5582415	  756.2	  542.5	 5831.0	...
5582416	  756.2	  542.4	 5830.0	...
5582417	  756.2	  542.4	 5830.0	...
5582418	  756.2	  542.5	 5831.0	...
5582419	  756.3	  542.5	 5831.0	...
5582420	  756.3	  542.5	 5830.0	...
5582421	  756.4	  542.5	 5829.0	...
5582422	  756.4	  542.5	 5828.0	...
5582423	  756.3	  542.7	 5828.0	...
5582424	  756.2	  543.2	 5827.0	...
5582425	  756.0	  543.7	 5827.0	...
5582426	  755.8	  544.1	 5826.0	...
5582427	  755.6	  544.2	 5825.0	...
5582428	  755.3	  544.2	 5822.0	...
5582429	  755.2	  544.3	 5818.0	...
5582430	  755.2	  544.2	 5816.0	...
5582431	  755.2	  543.8	 5815.0	...
5582432	  755.3	  543.5	 5814.0	...
5582433	  755.5	  543.3	 5814.0	...
5582434	  755.7	  543.5	 5815.0	...
5582435	  755.7	  543.6	 5813.0	...
5582436	  755.8	  543.8	 5811.0	...
5582437	  755.9	  543.9	 5811.0	...
5582438	  756.0	  544.0	 5813.0	...
5582439	  756.1	  544.0	 5816.0	...
5582440	  756.1	  544.0	 5815.0	...
5582441	  756.1	  544.3	 5815.0	...
5582442	  756.0	  544.7	 5815.0	...
5582443	  755.9	  544.8	 5813.0	...
5582444	  755.7	  544.6	 5810.0	...
5582445	  755.5	  544.6	 5807.0	...
5582446	  755.6	  544.8	 5807.0	...
5582447	  755.9	  544.9	 5808.0	...
5582448	  756.1	  544.9	 5806.0	...
5582449	  756.3	  545.0	 5805.0	...
5582450	  756.4	  545.1	 5804.0	...
5582451	  756.4	  545.3	 5805.0	...
5582452	  756.4	  545.3	 5803.0	...
5582453	  756.3	  545.4	 5800.0	...
5582454	  756.2	  545.4	 5798.0	...
5582455	  756.2	  545.4	 5797.0	...
5582456	  756.2	  545.4	 5797.0	...
5582457	  756.1	  545.3	 5796.0	...
5582458	  755.9	  545.3	 5795.0	...
5582459	  755.8	  545.4	 5794.0	...
5582460	  755.6	  545.5	 5793.0	...
5582461	  755.4	  545.6	 5791.0	...
5582462	  755.3	  545.8	 5789.0	...
5582463	  755.4	  545.9	 5788.0	...
5582464	  755.9	  545.9	 5789.0	...
5582465	  756.4	  545.9	 5790.0	...
5582466	  756.7	  545.8	 5791.0	...
5582467	  756.7	  545.8	 5791.0	...
5582468	  756.5	  546.1	 5790.0	...
5582469	  756.3	  546.3	 5789.0	...
5582470	  756.2	  546.6	 5789.0	...
5582471	  756.2	  546.6	 5790.0	...
5582472	  756.2	  546.6	 5791.0	...
5582473	  756.1	  546.5	 5789.0	...
5582474	  756.0	  546.5	 5786.0	...
5582475	  755.9	  546.5	 5783.0	...
5582476	  755.8	  546.5	 5783.0	...
5582477	  755.8	  546.5	 5783.0	...
5582478	  756.0	  546.6	 5783.0	...
5582479	  756.1	  546.6	 5781.0	...
5582480	  756.1	  546.6	 5780.0	...
5582481	  756.0	  546.9	 5778.0	...
5582482	  756.0	  547.1	 5778.0	...
5582483	  756.0	  547.3	 5778.0	...
5582484	  756.0	  547.3	 5777.0	...
5582485	  756.0	  547.3	 5776.0	...
5582486	  755.7	  547.2	 5776.0	...
5582487	  755.5	  547.0	 5776.0	...
5582488	  755.2	  546.7	 5776.0	...
5582489	  755.0	  546.5	 5774.0	...
5582490	  754.9	  546.5	 5773.0	...
5582491	  754.9	  546.5	 5772.0	...
5582492	  754.9	  546.4	 5770.0	...
5582493	  754.8	  546.3	 5768.0	...
5582494	  754.9	  546.5	 5766.0	...
5582495	  755.1	  547.0	 5766.0	...
5582496	  755.3	  547.5	 5765.0	...
5582497	  755.3	  547.9	 5763.0	...
5582498	  755.2	  547.9	 5762.0	...
5582499	  754.9	  547.9	 5761.0	...
5582500	  754.7	  547.8	 5762.0	...
5582501	  754.5	  548.0	 5763.0	...
5582502	  754.6	  548.2	 5764.0	...
5582503	  754.6	  548.4	 5765.0	...
5582504	  754.6	  548.5	 5766.0	...
5582505	  754.6	  548.6	 5766.0	...
5582506	  754.5	  548.6	 5765.0	...
5582507	  754.3	  548.6	 5764.0	...
5582508	  754.3	  548.7	 5763.0	...
5582509	  754.2	  548.8	 5763.0	...
5582510	  754.3	  549.1	 5761.0	...
5582511	  754.3	  549.3	 5761.0	...
5582512	  754.2	  549.4	 5760.0	...
5582513	  754.0	  549.4	 5760.0	...
5582514	  753.9	  549.3	 5759.0	...
5582515	  753.8	  549.2	 5758.0	...
5582516	  753.8	  549.1	 5758.0	...
5582517	  753.9	  549.0	 5757.0	...
5582518	  754.2	  549.0	 5756.0	...
5582519	  754.5	  549.1	 5753.0	...
5582520	  754.7	  549.3	 5750.0	...
5582521	  755.0	  549.4	 5750.0	...
5582522	  755.1	  549.4	 5754.0	...
5582523	  755.3	  549.4	 5757.0	...
5582524	  755.3	  549.4	 5757.0	...
5582525	  755.6	  549.4	 5755.0	...
5582526	  755.9	  549.4	 5753.0	...
5582527	  756.1	  549.3	 5751.0	...
5582528	  756.1	  549.3	 5751.0	...
5582529	  756.1	  549.2	 5751.0	...
5582530	  756.2	  549.2	 5751.0	...
5582531	  756.3	  549.1	 5750.0	...
5582532	  756.5	  549.2	 5750.0	...
5582533	  756.6	  549.3	 5747.0	...
5582534	  756.6	  549.3	 5744.0	...
5582535	  756.6	  549.3	 5743.0	...
5582536	  756.7	  549.5	 5743.0	...
5582537	  757.0	  549.9	 5741.0	...
5582538	  756.9	  550.3	 5739.0	...
5582539	  756.5	  550.4	 5736.0	...
5582540	  756.0	  550.5	 5734.0	...
5582541	  755.9	  550.4	 5732.0	...
5582542	  755.8	  550.4	 5729.0	...
5582543	  755.8	  550.4	 5729.0	...
5582544	  755.8	  550.2	 5728.0	...
5582545	  755.8	  550.0	 5726.0	...
5582546	  755.7	  549.8	 5727.0	...
5582547	  755.6	  550.2	 5728.0	...
5582548	  755.6	  550.5	 5729.0	...
5582549	  755.7	  550.8	 5730.0	...
5582550	  755.8	  550.7	 5731.0	...
5582551	  755.5	  550.8	 5731.0	...
5582552	  755.2	  550.9	 5730.0	...
5582553	  755.0	  551.0	 5728.0	...
5582554	  755.0	  551.0	 5728.0	...
5582555	  755.0	  551.0	 5728.0	...
5582556	  754.9	  551.0	 5728.0	...
5582557	  754.8	  551.0	 5729.0	...
5582558	  755.1	  550.6	 5731.0	...
5582559	  755.7	  550.2	 5732.0	...
5582560	  756.2	  549.7	 5733.0	...
5582561	  756.3	  549.7	 5732.0	...
5582562	  756.2	  549.8	 5731.0	...
5582563	  756.2	  549.9	 5730.0	...
5582564	  756.2	  550.1	 5729.0	...
5582565	  756.1	  550.3	 5728.0	...
5582566	  755.7	  550.5	 5726.0	...
5582567	  755.3	  550.7	 5725.0	...
MSG	5582568 0000 _ Number On
5582568	  755.0	  550.8	 5723.0	...
5582569	  754.9	  550.9	 5721.0	...
5582570	  754.9	  550.9	 5719.0	...
5582571	  754.8	  550.8	 5719.0	...
5582572	  754.8	  550.6	 5720.0	...
5582573	  754.9	  550.5	 5722.0	...
5582574	  755.0	  550.5	 5722.0	...
5582575	  755.1	  550.5	 5720.0	...
5582576	  755.5	  550.6	 5718.0	...
5582577	  755.8	  550.6	 5717.0	...
5582578	  755.9	  550.6	 5717.0	...
5582579	  755.8	  550.6	 5718.0	...
5582580	  755.6	  550.8	 5716.0	...
5582581	  755.8	  551.0	 5713.0	...
5582582	  755.9	  551.2	 5713.0	...
5582583	  755.9	  551.3	 5714.0	...
5582584	  755.7	  551.5	 5717.0	...
5582585	  755.6	  551.4	 5719.0	...
5582586	  755.6	  551.3	 5720.0	...
5582587	  755.6	  551.2	 5721.0	...
5582588	  755.6	  551.1	 5720.0	...
5582589	  755.6	  551.0	 5718.0	...
5582590	  755.6	  551.1	 5716.0	...
5582591	  755.7	  551.1	 5715.0	...
5582592	  755.8	  551.0	 5715.0	...
5582593	  755.8	  551.0	 5715.0	...
5582594	  755.6	  551.2	 5714.0	...
5582595	  755.4	  551.4	 5714.0	...
5582596	  755.4	  551.4	 5715.0	...
5582597	  755.4	  551.5	 5716.0	...
5582598	  755.4	  551.4	 5716.0	...
5582599	  755.4	  551.6	 5715.0	...
5582600	  755.3	  551.6	 5714.0	...
5582601	  755.2	  551.7	 5715.0	...
5582602	  755.1	  551.7	 5715.0	...
5582603	  755.0	  552.1	 5716.0	...
5582604	  755.2	  552.4	 5715.0	...
5582605	  755.6	  552.5	 5715.0	...
5582606	  755.8	  552.4	 5714.0	...
5582607	  755.8	  552.5	 5714.0	...
5582608	  755.9	  552.7	 5713.0	...
5582609	  756.0	  552.9	 5712.0	...
5582610	  756.1	  553.0	 5710.0	...
5582611	  756.0	  553.1	 5709.0	...
5582612	  756.0	  553.2	 5708.0	...
5582613	  756.0	  553.2	 5708.0	...
5582614	  756.0	  553.8	 5708.0	...
5582615	  756.1	  554.4	 5708.0	...
5582616	  756.3	  555.0	 5708.0	...
5582617	  756.4	  555.1	 5706.0	...
5582618	  756.5	  555.1	 5704.0	...
5582619	  756.6	  555.2	 5704.0	...
5582620	  756.6	  555.1	 5706.0	...
5582621	  756.6	  555.1	 5705.0	...
5582622	  756.5	  555.1	 5703.0	...
5582623	  756.4	  555.1	 5700.0	...
5582624	  756.2	  555.0	 5699.0	...
5582625	  756.2	  554.9	 5698.0	...
5582626	  756.3	  555.2	 5697.0	...
5582627	  756.5	  555.5	 5696.0	...
5582628	  756.7	  555.8	 5698.0	...
5582629	  756.8	  555.8	 5699.0	...
5582630	  756.7	  555.8	 5700.0	...
5582631	  756.6	  555.8	 5699.0	...
5582632	  756.5	  555.7	 5698.0	...
5582633	  756.3	  555.7	 5698.0	...
5582634	  756.3	  555.7	 5697.0	...
5582635	  756.3	  555.7	 5698.0	...
5582636	  756.3	  555.6	 5698.0	...
5582637	  756.3	  555.6	 5698.0	...
5582638	  756.3	  555.5	 5697.0	...
5582639	  756.3	  555.5	 5699.0	...
5582640	  756.3	  555.4	 5700.0	...
5582641	  756.3	  555.4	 5701.0	...
5582642	  756.2	  555.4	 5701.0	...
5582643	  756.0	  555.5	 5701.0	...
5582644	  755.8	  555.5	 5701.0	...
5582645	  755.7	  555.5	 5702.0	...
5582646	  755.6	  555.6	 5702.0	...
5582647	  755.4	  555.8	 5699.0	...
5582648	  755.2	  555.8	 5696.0	...
5582649	  754.9	  555.8	 5693.0	...
5582650	  754.7	  555.7	 5693.0	...
5582651	  754.6	  555.7	 5691.0	...
5582652	  754.7	  555.7	 5690.0	...
5582653	  754.8	  555.7	 5689.0	...
5582654	  754.7	  555.6	 5689.0	...
5582655	  754.4	  555.6	 5689.0	...
5582656	  754.0	  555.4	 5690.0	...
5582657	  754.0	  555.2	 5691.0	...
5582658	  754.3	  555.0	 5691.0	...
5582659	  754.5	  555.0	 5692.0	...
5582660	  754.6	  554.9	 5691.0	...
5582661	  754.6	  554.9	 5693.0	...
5582662	  754.7	  554.9	 5694.0	...
5582663	  754.8	  554.9	 5696.0	...
5582664	  755.0	  554.8	 5697.0	...
5582665	  755.2	  555.1	 5695.0	...
5582666	  755.2	  555.6	 5693.0	...
5582667	  755.0	  556.0	 5691.0	...
5582668	  754.9	  556.1	 5691.0	...
5582669	  755.0	  556.1	 5691.0	...
5582670	  755.0	  556.0	 5690.0	...
5582671	  754.8	  556.0	 5690.0	...
5582672	  754.6	  556.0	 5690.0	...
5582673	  754.5	  556.1	 5689.0	...
5582674	  754.4	  556.4	 5689.0	...
5582675	  754.4	  556.8	 5688.0	...
5582676	  754.4	  557.1	 5686.0	...
5582677	  754.4	  556.9	 5684.0	...
5582678	  754.5	  556.6	 5682.0	...
5582679	  754.6	  556.2	 5682.0	...
5582680	  754.9	  556.0	 5682.0	...
5582681	  755.1	  556.0	 5681.0	...
5582682	  755.4	  556.0	 5680.0	...
5582683	  755.4	  556.1	 5679.0	...
5582684	  755.1	  556.3	 5677.0	...
5582685	  754.7	  556.4	 5675.0	...
5582686	  754.3	  556.4	 5674.0	...
5582687	  754.4	  556.4	 5674.0	...
5582688	  754.5	  556.4	 5674.0	...
5582689	  754.5	  556.5	 5675.0	...
5582690	  754.6	  556.5	 5676.0	...
5582691	  754.6	  556.6	 5676.0	...
5582692	  754.7	  556.7	 5675.0	...
5582693	  754.7	  556.9	 5675.0	...
5582694	  754.7	  556.9	 5676.0	...
5582695	  754.8	  556.9	 5678.0	...
5582696	  754.8	  556.9	 5680.0	...
5582697	  755.1	  556.8	 5679.0	...
5582698	  755.3	  556.7	 5679.0	...
5582699	  755.5	  556.5	 5678.0	...
5582700	  755.3	  556.5	 5677.0	...
5582701	  755.1	  556.6	 5675.0	...
5582702	  755.0	  556.8	 5674.0	...
5582703	  755.0	  556.9	 5672.0	...
5582704	  754.9	  556.8	 5674.0	...
5582705	  754.6	  556.7	 5676.0	...
5582706	  754.4	  556.7	 5676.0	...
5582707	  754.2	  556.7	 5674.0	...
5582708	  754.3	  556.8	 5672.0	...
5582709	  754.4	  556.9	 5673.0	...
5582710	  754.4	  556.9	 5674.0	...
5582711	  754.4	  556.8	 5674.0	...
5582712	  754.5	  556.7	 5674.0	...
5582713	  754.8	  556.6	 5674.0	...
5582714	  755.1	  556.6	 5675.0	...
5582715	  755.3	  556.7	 5675.0	...
5582716	  755.4	  557.0	 5676.0	...
5582717	  755.5	  557.3	 5676.0	...
5582718	  755.7	  557.5	 5675.0	...
5582719	  755.8	  557.5	 5674.0	...
5582720	  755.8	  557.5	 5673.0	...
5582721	  755.7	  557.6	 5673.0	...
5582722	  755.7	  557.7	 5673.0	...
5582723	  755.8	  557.7	 5673.0	...
5582724	  755.9	  558.0	 5672.0	...
5582725	  755.9	  558.3	 5671.0	...
5582726	  755.9	  558.4	 5671.0	...
5582727	  755.9	  558.3	 5671.0	...
5582728	  756.0	  558.1	 5672.0	...
5582729	  756.1	  558.1	 5674.0	...
5582730	  756.1	  558.0	 5676.0	...
5582731	  755.9	  558.2	 5676.0	...
5582732	  755.8	  558.6	 5674.0	...
5582733	  755.8	  559.1	 5672.0	...
5582734	  755.9	  559.4	 5671.0	...
5582735	  755.7	  559.4	 5671.0	...
5582736	  755.5	  559.5	 5672.0	...
5582737	  755.2	  559.4	 5674.0	...
5582738	  755.0	  559.5	 5674.0	...
5582739	  754.8	  559.5	 5674.0	...
5582740	  754.8	  559.6	 5673.0	...
5582741	  754.9	  559.9	 5673.0	...
5582742	  755.0	  560.3	 5672.0	...
5582743	  755.2	  560.7	 5671.0	...
5582744	  755.5	  561.2	 5667.0	...
5582745	  755.8	  562.0	 5661.0	...
5582746	  756.5	  563.0	 5654.0	...
EFIX R   5579819	5582746	2928	  756.3	  549.9	   5804
SSACC R  5582747
5582747	  756.9	  564.0	 5653.0	...
5582748	  758.1	  564.9	 5648.0	...
5582749	  759.2	  566.2	 5643.0	...
5582750	  760.9	  568.0	 5632.0	...
5582751	  761.9	  570.0	 5625.0	...
5582752	  763.2	  572.6	 5612.0	...
5582753	  764.0	  574.7	 5604.0	...
5582754	  765.4	  577.1	 5592.0	...
5582755	  766.3	  578.2	 5586.0	...
5582756	  767.5	  577.6	 5584.0	...
5582757	  768.9	  573.9	 5592.0	...
5582758	  770.8	  568.7	 5610.0	...
5582759	  772.5	  564.7	 5626.0	...
5582760	  773.5	  563.2	 5634.0	...
5582761	  774.3	  565.6	 5625.0	...
5582762	  775.1	  571.9	 5601.0	...
5582763	  776.1	  582.6	 5561.0	...
5582764	  777.2	  595.7	 5512.0	...
5582765	  778.8	  612.5	 5442.0	...
5582766	  780.7	  632.7	 5365.0	...
5582767	  782.3	  655.9	 5266.0	...
5582768	  782.3	  678.8	 5172.0	...
5582769	  782.3	  704.5	 5066.0	...
5582770	  783.0	  733.0	 4954.0	...
5582771	  785.6	  766.5	 4821.0	...
5582772	  788.4	  801.1	 4674.0	...
5582773	  782.6	  830.1	 4540.0	...
5582774	  776.6	  858.5	 4403.0	...
5582775	  777.1	  879.5	 4285.0	...
5582776	  789.7	  910.6	 4131.0	...
5582777	  802.7	  949.3	 3950.0	...
5582778	  812.2	 1000.7	 3723.0	...
5582779	  821.0	 1049.8	 3491.0	...
5582780	  850.5	 1082.8	 3312.0	...
5582781	  884.1	 1114.3	 3147.0	...
5582782	  915.3	 1151.0	 2979.0	...
5582783	  925.0	 1200.7	 2759.0	...
5582784	  310.2	 1342.9	 1837.0	...
5582785	 -330.7	 1454.1	  987.0	...
SBLINK R 5582786
5582786	   .	   .	    0.0	...
5582787	   .	   .	    0.0	...
5582788	   .	   .	    0.0	...
5582789	   .	   .	    0.0	...
5582790	   .	   .	    0.0	...
5582791	   .	   .	    0.0	...
5582792	   .	   .	    0.0	...
5582793	   .	   .	    0.0	...
5582794	   .	   .	    0.0	...
5582795	   .	   .	    0.0	...
5582796	   .	   .	    0.0	...
5582797	   .	   .	    0.0	...
5582798	   .	   .	    0.0	...
5582799	   .	   .	    0.0	...
5582800	   .	   .	    0.0	...
5582801	   .	   .	    0.0	...
5582802	   .	   .	    0.0	...
5582803	   .	   .	    0.0	...
5582804	   .	   .	    0.0	...
5582805	   .	   .	    0.0	...
5582806	   .	   .	    0.0	...
5582807	   .	   .	    0.0	...
5582808	   .	   .	    0.0	...
5582809	   .	   .	    0.0	...
5582810	   .	   .	    0.0	...
5582811	   .	   .	    0.0	...
5582812	   .	   .	    0.0	...
5582813	   .	   .	    0.0	...
5582814	   .	   .	    0.0	...
5582815	   .	   .	    0.0	...
5582816	   .	   .	    0.0	...
5582817	   .	   .	    0.0	...
5582818	   .	   .	    0.0	...
5582819	   .	   .	    0.0	...
5582820	   .	   .	    0.0	...
5582821	   .	   .	    0.0	...
5582822	   .	   .	    0.0	...
5582823	   .	   .	    0.0	...
5582824	   .	   .	    0.0	...
5582825	   .	   .	    0.0	...
5582826	   .	   .	    0.0	...
5582827	   .	   .	    0.0	...
5582828	   .	   .	    0.0	...
5582829	   .	   .	    0.0	...
5582830	   .	   .	    0.0	...
5582831	   .	   .	    0.0	...
5582832	   .	   .	    0.0	...
5582833	   .	   .	    0.0	...
5582834	   .	   .	    0.0	...
5582835	   .	   .	    0.0	...
5582836	   .	   .	    0.0	...
5582837	   .	   .	    0.0	...
5582838	   .	   .	    0.0	...
5582839	   .	   .	    0.0	...
5582840	   .	   .	    0.0	...
5582841	   .	   .	    0.0	...
5582842	   .	   .	    0.0	...
5582843	   .	   .	    0.0	...
5582844	   .	   .	    0.0	...
5582845	   .	   .	    0.0	...
5582846	   .	   .	    0.0	...
5582847	   .	   .	    0.0	...
5582848	   .	   .	    0.0	...
5582849	   .	   .	    0.0	...
5582850	   .	   .	    0.0	...
5582851	   .	   .	    0.0	...
5582852	   .	   .	    0.0	...
5582853	   .	   .	    0.0	...
5582854	   .	   .	    0.0	...
5582855	   .	   .	    0.0	...
5582856	   .	   .	    0.0	...
5582857	   .	   .	    0.0	...
5582858	   .	   .	    0.0	...
5582859	   .	   .	    0.0	...
5582860	   .	   .	    0.0	...
5582861	   .	   .	    0.0	...
5582862	   .	   .	    0.0	...
5582863	   .	   .	    0.0	...
5582864	   .	   .	    0.0	...
5582865	   .	   .	    0.0	...
5582866	   .	   .	    0.0	...
EBLINK R 5582786	5582866	81
5582867	  447.6	 1267.1	 1759.0	...
5582868	  447.6	 1267.1	 1759.0	...
5582869	  447.5	 1261.3	 1776.0	...
5582870	  490.9	 1251.1	 1927.0	...
5582871	  564.4	 1230.5	 2189.0	...
5582872	  664.6	 1205.7	 2514.0	...
MSG	5582873 0000 _ Number Off
5582873	  730.6	 1177.6	 2755.0	...
5582874	  766.3	 1156.2	 2898.0	...
5582875	  774.4	 1139.3	 2986.0	...
5582876	  773.3	 1126.7	 3037.0	...
5582877	  771.8	 1113.1	 3095.0	...
5582878	  771.0	 1100.2	 3148.0	...
5582879	  770.2	 1087.6	 3202.0	...
5582880	  769.5	 1074.7	 3254.0	...
5582881	  768.5	 1063.9	 3295.0	...
5582882	  767.4	 1050.9	 3346.0	...
5582883	  766.7	 1040.7	 3385.0	...
5582884	  765.1	 1029.2	 3434.0	...
5582885	  763.4	 1019.2	 3477.0	...
5582886	  761.6	 1011.5	 3525.0	...
5582887	  760.9	 1007.4	 3554.0	...
5582888	  760.1	 1003.8	 3581.0	...
5582889	  758.2	  996.7	 3608.0	...
5582890	  756.0	  986.2	 3654.0	...
5582891	  754.1	  976.0	 3702.0	...
5582892	  752.4	  966.0	 3756.0	...
5582893	  751.0	  955.7	 3803.0	...
5582894	  748.3	  945.7	 3842.0	...
5582895	  746.3	  935.8	 3883.0	...
5582896	  744.4	  925.8	 3927.0	...
5582897	  743.0	  916.5	 3970.0	...
5582898	  741.7	  906.9	 4014.0	...
5582899	  740.6	  898.9	 4045.0	...
5582900	  739.3	  889.8	 4082.0	...
5582901	  737.8	  881.9	 4108.0	...
5582902	  736.2	  873.7	 4143.0	...
5582903	  735.3	  864.8	 4177.0	...
5582904	  734.4	  855.6	 4216.0	...
5582905	  733.6	  846.6	 4252.0	...
5582906	  733.0	  838.4	 4287.0	...
5582907	  732.6	  832.0	 4311.0	...
5582908	  731.9	  823.2	 4344.0	...
5582909	  731.8	  815.0	 4377.0	...
5582910	  732.2	  806.5	 4413.0	...
5582911	  732.6	  799.5	 4443.0	...
5582912	  732.4	  791.8	 4471.0	...
5582913	  732.3	  783.9	 4502.0	...
5582914	  733.2	  776.9	 4530.0	...
5582915	  734.8	  771.3	 4555.0	...
5582916	  736.8	  767.2	 4571.0	...
5582917	  747.4	  775.8	 4563.0	...
5582918	  758.3	  786.0	 4549.0	...
5582919	  769.1	  794.4	 4548.0	...
5582920	  770.8	  790.3	 4571.0	...
5582921	  771.9	  784.7	 4601.0	...
5582922	  772.1	  778.6	 4632.0	...
5582923	  772.5	  773.2	 4658.0	...
5582924	  772.7	  767.5	 4681.0	...
5582925	  773.3	  762.0	 4699.0	...
5582926	  773.3	  756.8	 4716.0	...
5582927	  773.3	  751.5	 4737.0	...
5582928	  772.9	  746.1	 4762.0	...
5582929	  772.4	  740.1	 4790.0	...
5582930	  772.2	  735.0	 4810.0	...
5582931	  772.1	  729.9	 4834.0	...
5582932	  772.1	  724.5	 4856.0	...
5582933	  771.7	  718.3	 4879.0	...
5582934	  771.3	  712.7	 4894.0	...
5582935	  770.6	  708.2	 4913.0	...
5582936	  770.0	  703.1	 4934.0	...
5582937	  769.8	  698.1	 4956.0	...
5582938	  769.6	  691.7	 4980.0	...
5582939	  769.5	  686.1	 5006.0	...
5582940	  769.0	  680.9	 5029.0	...
5582941	  768.5	  675.9	 5048.0	...
5582942	  768.1	  671.8	 5059.0	...
5582943	  767.6	  667.3	 5077.0	...
5582944	  767.2	  663.7	 5095.0	...
ESACC R  5582747	5582944	198	  756.9	  564.0	  767.2	  663.7	   2.13	    690
SFIX R   5582945
5582945	  766.7	  658.9	 5111.0	...
5582946	  766.3	  655.0	 5125.0	...
5582947	  766.0	  651.2	 5137.0	...
5582948	  765.7	  647.6	 5155.0	...
5582949	  765.4	  644.2	 5168.0	...
5582950	  765.1	  640.3	 5182.0	...
5582951	  764.9	  636.9	 5190.0	...
5582952	  764.5	  633.3	 5202.0	...
5582953	  764.1	  629.7	 5217.0	...
5582954	  763.8	  626.3	 5235.0	...
5582955	  763.4	  622.8	 5247.0	...
5582956	  763.2	  621.0	 5256.0	...
5582957	  762.9	  618.4	 5267.0	...
5582958	  762.6	  616.0	 5283.0	...
5582959	  762.2	  612.5	 5295.0	...
5582960	  762.1	  609.3	 5305.0	...
5582961	  762.0	  606.1	 5312.0	...
5582962	  761.8	  602.3	 5325.0	...
5582963	  761.4	  599.1	 5338.0	...
5582964	  761.4	  596.2	 5351.0	...
5582965	  761.5	  594.0	 5366.0	...
5582966	  761.5	  590.7	 5375.0	...
5582967	  761.2	  587.5	 5385.0	...
5582968	  761.2	  584.4	 5394.0	...
5582969	  761.4	  582.6	 5406.0	...
5582970	  761.5	  580.5	 5416.0	...
5582971	  761.2	  578.5	 5423.0	...
5582972	  760.9	  576.6	 5428.0	...
5582973	  760.7	  574.9	 5434.0	...
5582974	  760.4	  572.9	 5444.0	...
5582975	  760.3	  570.8	 5457.0	...
5582976	  760.1	  568.7	 5465.0	...
5582977	  759.9	  567.1	 5474.0	...
5582978	  759.7	  565.2	 5479.0	...
5582979	  759.4	  563.3	 5488.0	...
5582980	  759.3	  561.5	 5494.0	...
5582981	  759.2	  559.8	 5500.0	...
5582982	  759.1	  558.5	 5503.0	...
5582983	  759.0	  556.6	 5511.0	...
5582984	  758.9	  554.3	 5518.0	...
5582985	  758.9	  552.4	 5526.0	...
5582986	  758.8	  550.7	 5528.0	...
5582987	  758.7	  549.8	 5531.0	...
5582988	  758.6	  548.1	 5538.0	...
5582989	  758.9	  547.0	 5545.0	...
5582990	  759.1	  545.6	 5553.0	...
5582991	  759.3	  544.4	 5555.0	...
5582992	  759.2	  543.0	 5560.0	...
5582993	  759.0	  541.5	 5563.0	...
5582994	  759.0	  540.3	 5566.0	...
5582995	  759.1	  539.1	 5568.0	...
5582996	  758.9	  538.2	 5570.0	...
5582997	  758.6	  537.5	 5572.0	...
5582998	  758.6	  536.8	 5574.0	...
5582999	  758.7	  536.2	 5576.0	...
5583000	  758.9	  535.9	 5578.0	...
5583001	  758.8	  534.9	 5584.0	...
5583002	  758.7	  532.9	 5589.0	...
5583003	  758.5	  531.0	 5595.0	...
5583004	  758.4	  530.1	 5592.0	...
5583005	  758.4	  530.1	 5590.0	...
5583006	  758.4	  529.8	 5591.0	...
5583007	  758.4	  529.2	 5596.0	...
5583008	  758.3	  528.7	 5601.0	...
5583009	  758.4	  528.4	 5603.0	...
5583010	  758.4	  528.5	 5604.0	...
5583011	  758.5	  528.5	 5605.0	...
5583012	  758.5	  528.5	 5605.0	...
5583013	  758.5	  528.5	 5605.0	...
5583014	  758.6	  528.6	 5606.0	...
5583015	  758.6	  528.7	 5606.0	...
5583016	  758.6	  528.7	 5604.0	...
5583017	  758.5	  528.6	 5602.0	...
5583018	  758.8	  528.4	 5602.0	...
5583019	  759.2	  528.4	 5600.0	...
5583020	  759.6	  528.6	 5596.0	...
5583021	  759.6	  528.8	 5591.0	...
5583022	  759.6	  529.3	 5585.0	...
5583023	  759.6	  529.5	 5581.0	...
5583024	  759.6	  529.7	 5576.0	...
5583025	  759.5	  530.9	 5572.0	...
5583026	  759.0	  532.7	 5563.0	...
5583027	  758.7	  535.5	 5556.0	...
5583028	  758.3	  538.2	 5547.0	...
5583029	  758.2	  540.5	 5541.0	...
5583030	  758.0	  542.5	 5533.0	...
5583031	  758.1	  544.1	 5530.0	...
5583032	  758.2	  545.8	 5529.0	...
5583033	  758.3	  547.8	 5524.0	...
5583034	  758.3	  549.3	 5518.0	...
5583035	  758.3	  550.8	 5512.0	...
5583036	  758.4	  552.4	 5510.0	...
5583037	  758.2	  553.6	 5508.0	...
5583038	  757.9	  554.8	 5505.0	...
5583039	  757.9	  555.5	 5503.0	...
5583040	  758.1	  555.9	 5500.0	...
5583041	  758.3	  556.2	 5496.0	...
5583042	  758.2	  556.7	 5492.0	...
5583043	  758.3	  557.1	 5491.0	...
5583044	  758.6	  558.0	 5491.0	...
5583045	  759.0	  558.5	 5493.0	...
5583046	  759.1	  559.0	 5495.0	...
5583047	  759.2	  559.1	 5497.0	...
5583048	  759.3	  559.3	 5496.0	...
5583049	  759.3	  559.5	 5495.0	...
5583050	  759.4	  559.7	 5495.0	...
5583051	  759.4	  559.5	 5492.0	...
5583052	  759.3	  559.3	 5489.0	...
5583053	  759.2	  559.2	 5485.0	...
5583054	  759.1	  559.2	 5484.0	...
5583055	  758.9	  559.3	 5487.0	...
5583056	  758.9	  559.8	 5489.0	...
5583057	  758.9	  560.1	 5491.0	...
5583058	  758.9	  560.5	 5491.0	...
5583059	  758.8	  560.3	 5491.0	...
5583060	  758.8	  560.2	 5491.0	...
5583061	  758.8	  560.2	 5491.0	...
5583062	  759.0	  560.3	 5491.0	...
5583063	  759.0	  560.4	 5492.0	...
5583064	  758.8	  560.5	 5492.0	...
5583065	  758.6	  560.5	 5492.0	...
5583066	  758.6	  560.5	 5492.0	...
5583067	  758.6	  560.3	 5494.0	...
5583068	  758.8	  560.2	 5494.0	...
5583069	  758.9	  560.1	 5495.0	...
5583070	  759.0	  559.9	 5494.0	...
5583071	  759.1	  559.7	 5493.0	...
5583072	  759.1	  559.4	 5495.0	...
MSG	5583073 0000 _ Number On
5583073	  759.1	  559.3	 5496.0	...
5583074	  759.3	  559.0	 5497.0	...
5583075	  759.5	  558.8	 5496.0	...
5583076	  759.8	  558.6	 5496.0	...
5583077	  759.9	  558.5	 5497.0	...
5583078	  760.0	  558.2	 5497.0	...
5583079	  760.0	  557.9	 5497.0	...
5583080	  759.9	  557.8	 5497.0	...
5583081	  759.5	  557.7	 5497.0	...
5583082	  759.2	  557.7	 5497.0	...
5583083	  759.4	  557.7	 5497.0	...
5583084	  759.7	  557.4	 5498.0	...
5583085	  760.0	  557.1	 5500.0	...
5583086	  759.9	  556.8	 5501.0	...
5583087	  760.1	  556.8	 5503.0	...
5583088	  760.2	  556.7	 5503.0	...
5583089	  760.2	  556.4	 5503.0	...
5583090	  759.9	  556.2	 5501.0	...
5583091	  759.6	  556.0	 5499.0	...
5583092	  759.5	  556.1	 5497.0	...
5583093	  759.5	  556.2	 5495.0	...
5583094	  759.6	  556.2	 5494.0	...
5583095	  759.6	  556.4	 5493.0	...
5583096	  759.6	  556.6	 5493.0	...
5583097	  759.7	  556.7	 5493.0	...
5583098	  760.2	  556.4	 5492.0	...
5583099	  760.6	  556.1	 5490.0	...
5583100	  760.8	  555.9	 5491.0	...
5583101	  760.6	  555.6	 5496.0	...
5583102	  760.5	  555.4	 5501.0	...
5583103	  760.4	  555.4	 5504.0	...
5583104	  760.4	  555.3	 5503.0	...
5583105	  760.4	  555.2	 5503.0	...
5583106	  760.3	  555.1	 5501.0	...
5583107	  760.4	  555.1	 5502.0	...
5583108	  760.4	  555.0	 5502.0	...
5583109	  760.4	  555.0	 5503.0	...
5583110	  760.4	  555.2	 5503.0	...
5583111	  760.4	  555.5	 5504.0	...
5583112	  760.4	  555.8	 5504.0	...
5583113	  760.3	  555.5	 5504.0	...
5583114	  760.2	  555.1	 5502.0	...
5583115	  760.2	  554.8	 5501.0	...
5583116	  760.2	  554.7	 5500.0	...
5583117	  760.2	  554.7	 5502.0	...
5583118	  760.2	  554.7	 5504.0	...
5583119	  760.3	  554.4	 5504.0	...
5583120	  760.3	  554.2	 5505.0	...
5583121	  760.5	  553.9	 5505.0	...
5583122	  760.7	  554.0	 5505.0	...
5583123	  760.8	  554.0	 5504.0	...
5583124	  760.7	  554.0	 5503.0	...
5583125	  760.6	  554.0	 5504.0	...
5583126	  760.5	  553.9	 5506.0	...
5583127	  760.4	  553.8	 5509.0	...
5583128	  760.4	  553.7	 5510.0	...
5583129	  760.4	  553.7	 5510.0	...
5583130	  760.3	  553.8	 5510.0	...
5583131	  760.2	  553.7	 5509.0	...
5583132	  760.2	  553.7	 5507.0	...
5583133	  760.4	  553.6	 5507.0	...
5583134	  760.5	  553.6	 5508.0	...
5583135	  760.5	  553.6	 5506.0	...
5583136	  760.4	  553.7	 5503.0	...
5583137	  760.3	  553.7	 5503.0	...
5583138	  760.6	  553.7	 5505.0	...
5583139	  761.0	  553.9	 5508.0	...
5583140	  761.5	  554.0	 5507.0	...
5583141	  761.6	  553.9	 5507.0	...
5583142	  761.6	  553.7	 5507.0	...
5583143	  761.6	  553.5	 5506.0	...
5583144	  761.5	  553.7	 5506.0	...
5583145	  761.4	  553.8	 5505.0	...
5583146	  761.4	  553.7	 5505.0	...
5583147	  761.3	  553.6	 5505.0	...
5583148	  761.3	  553.6	 5505.0	...
5583149	  761.3	  553.9	 5505.0	...
5583150	  761.3	  554.2	 5505.0	...
5583151	  761.4	  554.4	 5504.0	...
5583152	  761.5	  554.4	 5501.0	...
5583153	  761.5	  554.3	 5499.0	...
5583154	  761.7	  554.3	 5497.0	...
5583155	  761.9	  554.3	 5497.0	...
5583156	  762.0	  554.3	 5498.0	...
5583157	  761.8	  554.1	 5498.0	...
5583158	  761.7	  554.0	 5499.0	...
5583159	  761.7	  553.8	 5498.0	...
5583160	  761.7	  554.0	 5495.0	...
5583161	  761.6	  554.2	 5491.0	...
5583162	  761.7	  554.4	 5491.0	...
5583163	  761.7	  554.4	 5494.0	...
5583164	  761.7	  554.3	 5496.0	...
5583165	  761.7	  554.2	 5497.0	...
5583166	  761.6	  554.1	 5497.0	...
5583167	  761.6	  554.1	 5496.0	...
5583168	  761.5	  554.3	 5495.0	...
5583169	  761.4	  554.5	 5494.0	...
5583170	  761.3	  554.6	 5493.0	...
5583171	  761.3	  554.6	 5493.0	...
5583172	  761.5	  554.6	 5492.0	...
5583173	  761.7	  554.7	 5491.0	...
5583174	  761.8	  554.8	 5490.0	...
5583175	  761.8	  554.9	 5489.0	...
5583176	  761.8	  554.9	 5487.0	...
5583177	  762.0	  554.7	 5487.0	...
5583178	  762.3	  554.5	 5489.0	...
5583179	  762.6	  554.1	 5487.0	...
5583180	  762.6	  554.1	 5483.0	...
5583181	  762.6	  554.0	 5478.0	...
5583182	  762.7	  554.0	 5475.0	...
5583183	  762.8	  554.1	 5473.0	...
5583184	  762.5	  554.4	 5473.0	...
5583185	  762.3	  554.7	 5474.0	...
5583186	  762.1	  554.8	 5474.0	...
5583187	  762.2	  554.7	 5474.0	...
5583188	  762.2	  555.1	 5474.0	...
5583189	  762.2	  555.5	 5474.0	...
5583190	  762.1	  555.9	 5472.0	...
5583191	  762.0	  555.9	 5470.0	...
5583192	  761.9	  555.9	 5468.0	...
5583193	  761.8	  556.0	 5467.0	...
5583194	  761.8	  556.0	 5467.0	...
5583195	  761.7	  556.1	 5467.0	...
5583196	  761.7	  556.2	 5467.0	...
5583197	  761.6	  555.8	 5464.0	...
5583198	  761.5	  555.4	 5462.0	...
5583199	  761.4	  555.1	 5458.0	...
5583200	  761.3	  555.3	 5457.0	...
5583201	  761.2	  555.5	 5456.0	...
5583202	  761.2	  555.6	 5456.0	...
5583203	  761.1	  555.9	 5455.0	...
5583204	  761.1	  556.2	 5454.0	...
5583205	  761.1	  556.6	 5453.0	...
5583206	  761.1	  556.6	 5452.0	...
5583207	  761.1	  556.8	 5450.0	...
5583208	  760.9	  556.9	 5448.0	...
5583209	  760.6	  557.1	 5445.0	...
5583210	  760.4	  557.3	 5442.0	...
5583211	  760.3	  557.4	 5438.0	...
5583212	  760.4	  557.5	 5435.0	...
5583213	  760.3	  557.4	 5433.0	...
5583214	  760.1	  557.2	 5433.0	...
5583215	  759.9	  557.1	 5432.0	...
5583216	  759.8	  557.1	 5428.0	...
5583217	  759.6	  557.0	 5424.0	...
5583218	  759.5	  557.0	 5421.0	...
5583219	  759.6	  557.5	 5421.0	...
5583220	  759.6	  558.1	 5420.0	...
5583221	  759.7	  558.6	 5419.0	...
5583222	  759.7	  558.6	 5418.0	...
5583223	  759.8	  558.6	 5415.0	...
5583224	  760.0	  558.7	 5411.0	...
5583225	  760.3	  558.7	 5407.0	...
5583226	  760.5	  558.7	 5405.0	...
5583227	  760.8	  558.6	 5402.0	...
5583228	  761.1	  559.0	 5401.0	...
5583229	  761.3	  559.4	 5400.0	...
5583230	  761.4	  560.0	 5399.0	...
5583231	  761.3	  560.3	 5397.0	...
5583232	  761.2	  560.4	 5395.0	...
5583233	  761.2	  560.4	 5393.0	...
5583234	  761.4	  560.7	 5391.0	...
5583235	  761.7	  561.1	 5390.0	...
5583236	  761.8	  561.3	 5389.0	...
5583237	  761.8	  561.2	 5386.0	...
5583238	  761.8	  561.1	 5382.0	...
5583239	  762.1	  561.1	 5377.0	...
5583240	  762.4	  561.0	 5377.0	...
5583241	  762.6	  560.8	 5373.0	...
5583242	  762.6	  560.7	 5370.0	...
5583243	  762.7	  560.8	 5366.0	...
5583244	  762.8	  561.0	 5366.0	...
5583245	  762.8	  561.4	 5365.0	...
5583246	  762.8	  561.7	 5363.0	...
5583247	  762.7	  561.7	 5358.0	...
5583248	  762.4	  561.6	 5355.0	...
5583249	  762.3	  561.8	 5352.0	...
5583250	  762.1	  562.0	 5350.0	...
5583251	  762.2	  562.3	 5348.0	...
5583252	  762.4	  562.2	 5347.0	...
5583253	  762.8	  562.4	 5346.0	...
5583254	  763.1	  562.6	 5341.0	...
5583255	  763.2	  562.8	 5337.0	...
5583256	  763.2	  562.8	 5333.0	...
5583257	  763.5	  562.7	 5332.0	...
5583258	  763.8	  562.5	 5329.0	...
5583259	  763.8	  562.0	 5325.0	...
5583260	  763.6	  561.7	 5320.0	...
5583261	  763.4	  561.6	 5316.0	...
5583262	  763.5	  561.6	 5313.0	...
5583263	  763.6	  561.6	 5314.0	...
5583264	  763.7	  561.5	 5313.0	...
5583265	  763.9	  561.8	 5308.0	...
5583266	  763.9	  562.2	 5304.0	...
5583267	  763.9	  562.6	 5299.0	...
5583268	  763.9	  562.7	 5296.0	...
5583269	  763.8	  562.8	 5294.0	...
5583270	  763.7	  562.6	 5294.0	...
5583271	  763.6	  562.1	 5293.0	...
5583272	  763.6	  561.7	 5290.0	...
5583273	  763.9	  561.7	 5288.0	...
5583274	  764.2	  562.1	 5285.0	...
5583275	  764.5	  562.5	 5282.0	...
5583276	  764.7	  562.6	 5278.0	...
5583277	  764.9	  562.9	 5275.0	...
5583278	  765.1	  563.1	 5273.0	...
5583279	  765.1	  563.4	 5272.0	...
5583280	  764.9	  563.5	 5269.0	...
5583281	  764.6	  563.5	 5266.0	...
5583282	  764.1	  563.2	 5260.0	...
5583283	  763.3	  562.9	 5256.0	...
5583284	  762.1	  562.3	 5251.0	...
5583285	  760.3	  561.9	 5245.0	...
5583286	  758.8	  561.2	 5238.0	...
5583287	  757.4	  560.7	 5230.0	...
5583288	  756.4	  560.2	 5226.0	...
5583289	  755.1	  559.7	 5223.0	...
5583290	  753.8	  559.3	 5219.0	...
5583291	  753.2	  558.7	 5214.0	...
5583292	  752.8	  558.3	 5208.0	...
5583293	  752.8	  558.1	 5204.0	...
5583294	  753.1	  558.1	 5202.0	...
5583295	  753.9	  558.0	 5197.0	...
5583296	  755.0	  557.9	 5194.0	...
5583297	  756.2	  557.8	 5188.0	...
5583298	  757.2	  557.7	 5183.0	...
5583299	  758.3	  557.7	 5179.0	...
5583300	  759.2	  557.6	 5175.0	...
5583301	  759.9	  557.6	 5175.0	...
5583302	  760.4	  557.6	 5174.0	...
5583303	  760.6	  557.5	 5173.0	...
5583304	  760.8	  557.6	 5169.0	...
5583305	  760.9	  557.8	 5165.0	...
5583306	  761.0	  557.9	 5163.0	...
5583307	  761.1	  557.9	 5159.0	...
5583308	  761.1	  557.9	 5153.0	...
5583309	  761.1	  558.2	 5147.0	...
5583310	  761.2	  558.5	 5146.0	...
5583311	  761.3	  558.7	 5144.0	...
5583312	  761.6	  558.5	 5143.0	...
5583313	  761.9	  558.5	 5141.0	...
5583314	  762.1	  558.7	 5139.0	...
5583315	  762.1	  558.9	 5135.0	...
5583316	  762.0	  558.9	 5130.0	...
5583317	  762.0	  558.9	 5125.0	...
5583318	  762.0	  558.9	 5121.0	...
5583319	  762.0	  558.8	 5119.0	...
5583320	  762.0	  558.7	 5116.0	...
5583321	  762.1	  558.6	 5112.0	...
5583322	  762.1	  558.7	 5109.0	...
5583323	  762.1	  559.0	 5108.0	...
5583324	  762.1	  559.2	 5105.0	...
5583325	  762.1	  559.4	 5102.0	...
5583326	  762.2	  559.4	 5099.0	...
5583327	  762.3	  559.4	 5098.0	...
5583328	  762.4	  559.4	 5097.0	...
5583329	  762.4	  559.2	 5094.0	...
5583330	  762.4	  558.9	 5091.0	...
5583331	  762.4	  558.6	 5086.0	...
5583332	  762.4	  558.5	 5083.0	...
5583333	  762.3	  558.8	 5079.0	...
5583334	  762.3	  559.1	 5075.0	...
5583335	  762.4	  559.0	 5070.0	...
5583336	  762.5	  558.6	 5067.0	...
5583337	  762.6	  558.2	 5066.0	...
5583338	  762.6	  558.3	 5066.0	...
5583339	  762.7	  558.4	 5062.0	...
5583340	  762.9	  558.8	 5058.0	...
5583341	  763.1	  559.1	 5051.0	...
5583342	  763.2	  559.4	 5048.0	...
5583343	  763.2	  559.4	 5042.0	...
5583344	  763.3	  559.4	 5040.0	...
5583345	  763.5	  559.5	 5037.0	...
5583346	  763.6	  559.6	 5036.0	...
5583347	  763.7	  559.8	 5033.0	...
5583348	  763.8	  560.1	 5031.0	...
5583349	  764.0	  560.3	 5026.0	...
5583350	  764.3	  560.4	 5023.0	...
5583351	  764.5	  560.4	 5020.0	...
5583352	  764.5	  560.3	 5017.0	...
5583353	  764.5	  560.1	 5014.0	...
5583354	  764.7	  559.9	 5008.0	...
5583355	  765.0	  559.7	 5003.0	...
5583356	  765.3	  559.8	 4998.0	...
5583357	  765.5	  560.2	 4995.0	...
5583358	  765.9	  560.7	 4995.0	...
5583359	  766.2	  560.8	 4995.0	...
5583360	  766.2	  560.8	 4995.0	...
5583361	  766.2	  560.8	 4993.0	...
5583362	  766.1	  560.8	 4989.0	...
5583363	  765.9	  560.9	 4985.0	...
5583364	  765.7	  561.1	 4980.0	...
5583365	  765.6	  561.3	 4978.0	...
5583366	  765.5	  561.5	 4975.0	...
5583367	  765.5	  561.5	 4972.0	...
5583368	  765.5	  561.5	 4968.0	...
5583369	  765.5	  561.4	 4963.0	...
5583370	  765.5	  561.4	 4959.0	...
5583371	  765.6	  561.5	 4958.0	...
5583372	  765.7	  561.3	 4957.0	...
5583373	  765.7	  561.2	 4957.0	...
5583374	  765.9	  561.0	 4954.0	...
5583375	  766.2	  561.0	 4952.0	...
5583376	  766.4	  561.0	 4949.0	...
5583377	  766.4	  561.0	 4948.0	...
5583378	  766.4	  561.0	 4945.0	...
5583379	  766.3	  561.1	 4943.0	...
5583380	  766.0	  561.1	 4941.0	...
5583381	  765.9	  561.7	 4939.0	...
5583382	  765.8	  562.2	 4938.0	...
5583383	  765.7	  563.0	 4937.0	...
5583384	  765.6	  563.2	 4935.0	...
5583385	  765.5	  563.4	 4932.0	...
5583386	  765.5	  563.4	 4929.0	...
MSG	5583387 0000 _ Number Off
5583387	  765.6	  563.4	 4927.0	...
5583388	  765.5	  563.4	 4925.0	...
5583389	  765.4	  563.3	 4921.0	...
5583390	  765.5	  563.2	 4916.0	...
5583391	  765.8	  563.2	 4909.0	...
5583392	  766.0	  563.2	 4904.0	...
5583393	  765.7	  563.3	 4901.0	...
5583394	  765.4	  563.3	 4900.0	...
5583395	  765.1	  563.4	 4900.0	...
5583396	  765.0	  563.5	 4895.0	...
5583397	  765.0	  563.7	 4891.0	...
5583398	  765.0	  564.0	 4886.0	...
5583399	  764.8	  564.2	 4885.0	...
5583400	  764.6	  564.4	 4884.0	...
5583401	  764.5	  564.5	 4881.0	...
5583402	  764.7	  564.2	 4877.0	...
5583403	  764.9	  563.7	 4873.0	...
5583404	  765.2	  563.2	 4869.0	...
5583405	  765.5	  563.0	 4866.0	...
5583406	  765.8	  563.0	 4863.0	...
5583407	  766.0	  563.4	 4858.0	...
5583408	  766.1	  563.7	 4857.0	...
5583409	  766.1	  564.0	 4855.0	...
5583410	  766.0	  564.0	 4853.0	...
5583411	  765.9	  564.0	 4851.0	...
5583412	  765.9	  564.0	 4848.0	...
5583413	  765.8	  564.0	 4845.0	...
5583414	  766.1	  563.8	 4842.0	...
5583415	  766.4	  563.6	 4838.0	...
5583416	  766.7	  563.6	 4838.0	...
5583417	  766.8	  563.9	 4837.0	...
5583418	  766.8	  564.2	 4836.0	...
5583419	  766.8	  564.2	 4835.0	...
5583420	  766.8	  564.2	 4834.0	...
5583421	  766.9	  564.1	 4831.0	...
5583422	  767.1	  563.9	 4828.0	...
5583423	  766.8	  563.9	 4827.0	...
5583424	  766.4	  563.9	 4827.0	...
5583425	  766.1	  564.0	 4828.0	...
5583426	  766.1	  564.1	 4826.0	...
5583427	  766.3	  564.2	 4821.0	...
5583428	  766.6	  564.2	 4817.0	...
5583429	  766.8	  564.3	 4815.0	...
5583430	  766.8	  564.7	 4813.0	...
5583431	  766.9	  565.1	 4810.0	...
5583432	  767.0	  565.3	 4805.0	...
5583433	  767.0	  565.3	 4803.0	...
5583434	  767.0	  565.3	 4800.0	...
5583435	  766.9	  565.3	 4799.0	...
5583436	  766.9	  565.7	 4795.0	...
5583437	  766.9	  566.0	 4791.0	...
5583438	  766.9	  566.0	 4787.0	...
5583439	  766.9	  565.7	 4785.0	...
5583440	  766.9	  565.6	 4784.0	...
5583441	  767.0	  565.8	 4781.0	...
5583442	  767.1	  566.0	 4778.0	...
5583443	  767.2	  565.9	 4774.0	...
5583444	  767.2	  565.8	 4772.0	...
5583445	  767.3	  565.9	 4766.0	...
5583446	  767.3	  566.3	 4761.0	...
5583447	  767.2	  566.6	 4756.0	...
5583448	  767.0	  566.7	 4754.0	...
5583449	  766.8	  566.8	 4752.0	...
5583450	  767.0	  566.9	 4749.0	...
5583451	  767.2	  566.8	 4748.0	...
5583452	  767.5	  566.7	 4746.0	...
5583453	  767.6	  566.7	 4746.0	...
5583454	  767.7	  566.7	 4743.0	...
5583455	  767.8	  566.7	 4739.0	...
5583456	  767.9	  566.6	 4735.0	...
5583457	  768.1	  566.6	 4732.0	...
5583458	  768.1	  566.5	 4731.0	...
5583459	  768.2	  566.5	 4730.0	...
5583460	  768.2	  566.9	 4727.0	...
5583461	  768.2	  567.4	 4724.0	...
5583462	  768.1	  567.8	 4720.0	...
5583463	  768.1	  568.0	 4719.0	...
5583464	  768.1	  568.2	 4718.0	...
5583465	  768.2	  568.3	 4719.0	...
5583466	  768.4	  568.3	 4718.0	...
5583467	  768.7	  568.3	 4718.0	...
5583468	  768.9	  568.2	 4715.0	...
5583469	  768.9	  568.1	 4712.0	...
5583470	  768.9	  568.2	 4709.0	...
5583471	  768.8	  568.3	 4707.0	...
5583472	  768.6	  568.4	 4703.0	...
5583473	  768.5	  568.4	 4700.0	...
5583474	  768.5	  568.2	 4696.0	...
5583475	  768.5	  568.1	 4693.0	...
5583476	  768.6	  568.2	 4690.0	...
5583477	  768.6	  568.3	 4688.0	...
5583478	  768.7	  568.5	 4686.0	...
5583479	  768.7	  568.4	 4684.0	...
5583480	  768.9	  568.9	 4683.0	...
5583481	  769.0	  569.4	 4682.0	...
5583482	  769.2	  569.8	 4680.0	...
5583483	  769.4	  569.7	 4679.0	...
5583484	  769.5	  569.6	 4677.0	...
5583485	  769.5	  569.5	 4676.0	...
5583486	  769.4	  569.5	 4674.0	...
5583487	  769.2	  569.5	 4669.0	...
5583488	  769.1	  569.6	 4666.0	...
5583489	  769.1	  569.7	 4663.0	...
5583490	  769.1	  569.6	 4663.0	...
5583491	  768.9	  569.5	 4662.0	...
5583492	  768.8	  569.3	 4661.0	...
5583493	  768.6	  569.4	 4660.0	...
5583494	  768.6	  569.4	 4658.0	...
5583495	  768.5	  569.4	 4654.0	...
5583496	  768.7	  569.4	 4653.0	...
5583497	  769.1	  569.4	 4651.0	...
5583498	  769.5	  569.6	 4648.0	...
5583499	  769.6	  569.7	 4646.0	...
5583500	  769.5	  569.8	 4643.0	...
5583501	  769.3	  569.9	 4640.0	...
5583502	  769.1	  570.0	 4638.0	...
5583503	  769.0	  570.0	 4635.0	...
5583504	  769.0	  570.1	 4635.0	...
5583505	  769.1	  570.2	 4632.0	...
5583506	  769.1	  570.2	 4627.0	...
5583507	  769.1	  570.1	 4621.0	...
5583508	  769.0	  570.1	 4618.0	...
5583509	  768.8	  570.1	 4616.0	...
5583510	  768.5	  569.8	 4616.0	...
5583511	  768.3	  569.3	 4616.0	...
5583512	  768.0	  568.9	 4614.0	...
5583513	  768.0	  569.1	 4612.0	...
5583514	  768.0	  569.5	 4610.0	...
5583515	  768.0	  569.8	 4609.0	...
5583516	  768.1	  569.7	 4604.0	...
5583517	  768.2	  569.6	 4600.0	...
5583518	  768.2	  569.5	 4596.0	...
5583519	  768.2	  569.5	 4595.0	...
5583520	  768.1	  569.5	 4593.0	...
5583521	  768.1	  569.3	 4591.0	...
5583522	  768.1	  569.2	 4586.0	...
5583523	  768.2	  568.8	 4583.0	...
5583524	  768.1	  568.6	 4580.0	...
5583525	  767.9	  568.4	 4579.0	...
5583526	  767.7	  568.5	 4577.0	...
5583527	  767.6	  568.7	 4576.0	...
5583528	  767.6	  568.9	 4574.0	...
5583529	  767.6	  569.1	 4570.0	...
5583530	  767.6	  569.2	 4565.0	...
5583531	  767.6	  569.3	 4562.0	...
5583532	  767.8	  569.5	 4561.0	...
5583533	  767.9	  569.7	 4561.0	...
5583534	  768.1	  569.9	 4559.0	...
5583535	  768.1	  569.9	 4557.0	...
5583536	  768.2	  569.9	 4554.0	...
5583537	  768.2	  569.9	 4554.0	...
5583538	  768.2	  569.9	 4554.0	...
5583539	  768.1	  569.9	 4553.0	...
5583540	  768.1	  569.7	 4552.0	...
5583541	  768.4	  569.6	 4551.0	...
5583542	  768.8	  569.5	 4549.0	...
5583543	  769.1	  569.5	 4547.0	...
5583544	  769.2	  569.6	 4547.0	...
5583545	  769.1	  569.8	 4547.0	...
5583546	  768.8	  569.9	 4546.0	...
5583547	  768.6	  570.0	 4546.0	...
5583548	  768.6	  569.9	 4545.0	...
5583549	  769.0	  569.7	 4543.0	...
5583550	  769.4	  569.6	 4541.0	...
5583551	  769.8	  569.8	 4539.0	...
5583552	  769.9	  570.2	 4539.0	...
5583553	  769.9	  570.6	 4538.0	...
5583554	  769.8	  570.8	 4538.0	...
5583555	  769.7	  570.8	 4537.0	...
5583556	  769.6	  570.9	 4535.0	...
5583557	  769.5	  571.0	 4532.0	...
5583558	  769.6	  571.0	 4529.0	...
5583559	  769.8	  571.0	 4529.0	...
5583560	  769.8	  571.0	 4529.0	...
5583561	  770.1	  571.2	 4529.0	...
5583562	  770.3	  571.2	 4528.0	...
5583563	  770.5	  571.3	 4528.0	...
5583564	  770.6	  571.5	 4526.0	...
5583565	  770.7	  571.7	 4524.0	...
5583566	  770.5	  571.9	 4521.0	...
5583567	  770.3	  571.9	 4522.0	...
5583568	  770.1	  571.9	 4522.0	...
5583569	  770.2	  572.0	 4521.0	...
5583570	  770.3	  572.2	 4519.0	...
5583571	  770.3	  572.4	 4516.0	...
5583572	  770.4	  572.4	 4515.0	...
5583573	  770.5	  572.7	 4515.0	...
5583574	  770.7	  572.9	 4513.0	...
5583575	  770.8	  572.9	 4511.0	...
5583576	  770.6	  572.7	 4509.0	...
5583577	  770.3	  572.5	 4509.0	...
5583578	  770.1	  572.5	 4510.0	...
5583579	  770.2	  572.5	 4509.0	...
5583580	  770.3	  572.7	 4507.0	...
5583581	  770.3	  573.0	 4502.0	...
5583582	  770.4	  573.4	 4498.0	...
5583583	  770.4	  573.6	 4496.0	...
5583584	  770.4	  573.7	 4496.0	...
5583585	  770.4	  573.6	 4493.0	...
5583586	  770.4	  573.4	 4490.0	...
5583587	  770.6	  573.3	 4486.0	...
MSG	5583588 0000 _ Number On
5583588	  770.7	  573.4	 4485.0	...
5583589	  770.7	  573.5	 4483.0	...
5583590	  770.6	  573.3	 4482.0	...
5583591	  770.5	  573.1	 4482.0	...
5583592	  770.5	  572.9	 4481.0	...
5583593	  770.5	  572.8	 4480.0	...
5583594	  770.6	  572.8	 4476.0	...
5583595	  770.7	  572.8	 4473.0	...
5583596	  770.7	  572.9	 4470.0	...
5583597	  770.6	  573.1	 4467.0	...
5583598	  770.4	  573.2	 4464.0	...
5583599	  770.2	  573.1	 4462.0	...
5583600	  770.2	  572.8	 4462.0	...
5583601	  770.1	  572.6	 4462.0	...
5583602	  770.0	  572.5	 4459.0	...
5583603	  770.0	  572.7	 4457.0	...
5583604	  770.0	  572.8	 4456.0	...
5583605	  770.0	  572.7	 4457.0	...
5583606	  770.1	  572.5	 4457.0	...
5583607	  770.0	  572.5	 4456.0	...
5583608	  769.8	  572.5	 4454.0	...
5583609	  769.5	  572.7	 4453.0	...
5583610	  769.5	  572.8	 4452.0	...
5583611	  769.5	  572.9	 4451.0	...
5583612	  769.8	  572.9	 4449.0	...
5583613	  770.1	  572.9	 4446.0	...
5583614	  770.2	  572.8	 4442.0	...
5583615	  770.1	  572.4	 4439.0	...
5583616	  770.1	  572.0	 4435.0	...
5583617	  770.2	  571.6	 4434.0	...
5583618	  770.3	  571.6	 4434.0	...
5583619	  770.4	  571.7	 4434.0	...
5583620	  770.4	  571.7	 4433.0	...
5583621	  770.4	  571.6	 4433.0	...
5583622	  770.4	  571.6	 4434.0	...
5583623	  770.4	  571.6	 4434.0	...
5583624	  770.3	  571.6	 4435.0	...
5583625	  770.1	  571.6	 4433.0	...
5583626	  769.9	  571.6	 4430.0	...
5583627	  769.8	  571.9	 4427.0	...
5583628	  769.5	  572.2	 4427.0	...
5583629	  769.3	  572.5	 4428.0	...
5583630	  769.3	  572.5	 4429.0	...
5583631	  769.3	  572.5	 4428.0	...
5583632	  769.2	  572.5	 4427.0	...
5583633	  769.4	  572.4	 4427.0	...
5583634	  769.7	  572.4	 4426.0	...
5583635	  770.2	  572.4	 4426.0	...
5583636	  770.4	  572.5	 4423.0	...
5583637	  770.8	  572.5	 4421.0	...
5583638	  770.9	  572.4	 4421.0	...
5583639	  771.2	  572.3	 4422.0	...
5583640	  771.2	  572.1	 4423.0	...
5583641	  771.2	  572.1	 4423.0	...
5583642	  770.9	  572.3	 4423.0	...
5583643	  770.6	  572.3	 4420.0	...
5583644	  770.3	  572.4	 4418.0	...
5583645	  770.4	  572.8	 4416.0	...
5583646	  770.2	  573.3	 4416.0	...
5583647	  769.8	  573.3	 4415.0	...
5583648	  769.3	  573.0	 4414.0	...
5583649	  768.7	  572.8	 4412.0	...
5583650	  767.9	  572.4	 4412.0	...
5583651	  767.2	  571.7	 4411.0	...
5583652	  766.3	  570.7	 4409.0	...
5583653	  765.5	  570.2	 4406.0	...
5583654	  764.6	  569.6	 4402.0	...
5583655	  763.6	  569.3	 4401.0	...
5583656	  762.8	  568.7	 4401.0	...
5583657	  762.1	  568.3	 4401.0	...
5583658	  761.5	  567.7	 4401.0	...
5583659	  760.8	  567.4	 4400.0	...
5583660	  760.1	  567.2	 4398.0	...
5583661	  759.8	  566.9	 4395.0	...
5583662	  759.8	  566.2	 4394.0	...
5583663	  760.0	  565.1	 4391.0	...
5583664	  760.3	  564.1	 4389.0	...
5583665	  760.8	  563.5	 4388.0	...
5583666	  761.4	  563.0	 4388.0	...
5583667	  762.2	  562.4	 4387.0	...
5583668	  763.1	  562.2	 4385.0	...
5583669	  763.9	  561.9	 4383.0	...
5583670	  764.7	  561.7	 4383.0	...
5583671	  765.4	  561.6	 4383.0	...
5583672	  766.1	  561.5	 4383.0	...
5583673	  766.8	  561.7	 4382.0	...
5583674	  767.3	  561.9	 4381.0	...
5583675	  767.8	  562.3	 4380.0	...
5583676	  768.0	  562.7	 4380.0	...
5583677	  768.3	  563.0	 4379.0	...
5583678	  768.3	  563.4	 4378.0	...
5583679	  768.3	  563.6	 4375.0	...
5583680	  768.3	  563.8	 4374.0	...
5583681	  768.3	  563.9	 4372.0	...
5583682	  768.3	  564.0	 4372.0	...
5583683	  768.1	  564.1	 4371.0	...
5583684	  767.8	  564.2	 4371.0	...
5583685	  767.6	  564.3	 4369.0	...
5583686	  767.7	  564.4	 4367.0	...
5583687	  767.5	  564.4	 4365.0	...
5583688	  767.3	  564.4	 4365.0	...
5583689	  767.0	  564.7	 4365.0	...
5583690	  766.9	  565.0	 4365.0	...
5583691	  766.6	  565.4	 4365.0	...
5583692	  766.2	  565.5	 4365.0	...
5583693	  765.9	  565.7	 4364.0	...
5583694	  765.7	  565.8	 4364.0	...
5583695	  765.7	  565.8	 4363.0	...
5583696	  765.7	  565.7	 4362.0	...
5583697	  765.8	  565.6	 4360.0	...
5583698	  765.9	  565.5	 4359.0	...
5583699	  765.8	  565.5	 4359.0	...
5583700	  765.7	  565.5	 4357.0	...
5583701	  765.7	  565.5	 4356.0	...
5583702	  765.6	  565.5	 4354.0	...
5583703	  765.7	  565.6	 4354.0	...
5583704	  765.8	  565.8	 4353.0	...
5583705	  766.1	  566.1	 4352.0	...
5583706	  766.4	  566.5	 4351.0	...
5583707	  766.4	  566.7	 4350.0	...
5583708	  766.2	  566.7	 4349.0	...
5583709	  766.2	  567.0	 4349.0	...
5583710	  766.3	  567.5	 4349.0	...
5583711	  766.5	  568.1	 4347.0	...
5583712	  766.8	  568.3	 4343.0	...
5583713	  767.0	  568.3	 4339.0	...
5583714	  767.2	  568.2	 4336.0	...
5583715	  767.1	  568.2	 4335.0	...
5583716	  767.1	  568.1	 4336.0	...
5583717	  767.3	  567.9	 4338.0	...
5583718	  767.5	  567.8	 4339.0	...
5583719	  767.7	  567.9	 4336.0	...
5583720	  767.7	  568.0	 4334.0	...
5583721	  767.7	  568.0	 4335.0	...
5583722	  767.8	  568.1	 4336.0	...
5583723	  767.8	  568.2	 4337.0	...
5583724	  767.7	  568.2	 4335.0	...
5583725	  767.6	  568.2	 4333.0	...
5583726	  767.9	  568.2	 4330.0	...
5583727	  768.1	  568.4	 4327.0	...
5583728	  768.3	  568.7	 4323.0	...
5583729	  768.3	  568.9	 4323.0	...
5583730	  768.3	  569.0	 4323.0	...
5583731	  768.3	  569.1	 4323.0	...
5583732	  768.3	  569.2	 4321.0	...
5583733	  768.3	  569.4	 4318.0	...
5583734	  768.3	  569.6	 4316.0	...
5583735	  768.3	  569.8	 4317.0	...
5583736	  768.2	  569.7	 4318.0	...
5583737	  768.1	  569.6	 4318.0	...
5583738	  768.0	  569.6	 4318.0	...
5583739	  768.1	  569.5	 4318.0	...
5583740	  768.3	  569.5	 4319.0	...
5583741	  768.5	  569.5	 4319.0	...
5583742	  768.6	  569.6	 4318.0	...
5583743	  768.7	  569.8	 4318.0	...
5583744	  768.9	  570.3	 4317.0	...
5583745	  768.8	  570.8	 4316.0	...
5583746	  768.5	  571.2	 4314.0	...
5583747	  768.3	  571.2	 4313.0	...
5583748	  768.4	  571.2	 4311.0	...
5583749	  768.3	  571.2	 4311.0	...
5583750	  768.2	  571.3	 4310.0	...
5583751	  768.1	  571.0	 4309.0	...
5583752	  768.1	  570.6	 4307.0	...
5583753	  768.2	  570.6	 4306.0	...
5583754	  768.4	  570.8	 4306.0	...
5583755	  768.8	  571.0	 4306.0	...
5583756	  769.2	  570.8	 4307.0	...
5583757	  769.4	  570.7	 4307.0	...
5583758	  769.4	  570.5	 4305.0	...
5583759	  769.5	  570.2	 4302.0	...
5583760	  769.6	  570.1	 4299.0	...
5583761	  769.8	  570.1	 4300.0	...
5583762	  770.0	  569.9	 4300.0	...
5583763	  770.1	  569.7	 4301.0	...
5583764	  770.2	  569.5	 4301.0	...
5583765	  770.2	  569.6	 4300.0	...
5583766	  770.1	  569.8	 4299.0	...
5583767	  770.0	  570.1	 4297.0	...
5583768	  769.9	  570.4	 4298.0	...
5583769	  769.9	  570.7	 4299.0	...
5583770	  770.0	  571.2	 4301.0	...
5583771	  769.9	  571.7	 4300.0	...
5583772	  769.7	  572.6	 4299.0	...
5583773	  769.5	  573.2	 4297.0	...
5583774	  769.5	  573.8	 4299.0	...
5583775	  769.7	  573.8	 4300.0	...
5583776	  769.9	  573.4	 4300.0	...
5583777	  770.0	  572.9	 4299.0	...
5583778	  770.3	  572.3	 4298.0	...
5583779	  770.8	  571.7	 4298.0	...
5583780	  771.2	  570.9	 4297.0	...
5583781	  771.0	  570.4	 4294.0	...
5583782	  770.6	  570.2	 4291.0	...
5583783	  770.3	  570.3	 4288.0	...
5583784	  770.3	  570.3	 4288.0	...
5583785	  770.3	  570.2	 4288.0	...
5583786	  770.3	  570.5	 4289.0	...
5583787	  770.3	  570.9	 4289.0	...
5583788	  770.3	  571.5	 4289.0	...
5583789	  770.2	  571.8	 4290.0	...
5583790	  770.1	  572.2	 4291.0	...
5583791	  770.1	  572.3	 4293.0	...
5583792	  770.1	  572.3	 4293.0	...
5583793	  770.0	  572.4	 4293.0	...
5583794	  769.8	  572.4	 4288.0	...
5583795	  769.7	  572.1	 4281.0	...
5583796	  769.5	  571.4	 4275.0	...
5583797	  769.4	  570.7	 4271.0	...
5583798	  769.7	  570.2	 4268.0	...
5583799	  770.0	  570.0	 4267.0	...
5583800	  770.3	  569.9	 4269.0	...
5583801	  770.3	  570.1	 4271.0	...
5583802	  770.2	  570.4	 4270.0	...
5583803	  770.2	  570.7	 4272.0	...
5583804	  770.4	  570.9	 4274.0	...
5583805	  770.6	  571.4	 4276.0	...
5583806	  770.7	  571.9	 4276.0	...
5583807	  770.9	  572.6	 4273.0	...
5583808	  771.2	  572.7	 4270.0	...
5583809	  771.5	  572.8	 4266.0	...
5583810	  771.6	  572.5	 4264.0	...
5583811	  771.6	  572.5	 4264.0	...
5583812	  771.7	  572.4	 4266.0	...
5583813	  772.0	  572.4	 4267.0	...
5583814	  772.3	  572.3	 4268.0	...
5583815	  772.5	  571.8	 4268.0	...
5583816	  772.5	  571.2	 4269.0	...
5583817	  772.5	  570.6	 4269.0	...
5583818	  772.3	  570.6	 4265.0	...
5583819	  772.2	  570.7	 4261.0	...
5583820	  772.0	  570.8	 4256.0	...
5583821	  771.8	  571.0	 4256.0	...
5583822	  771.6	  571.2	 4256.0	...
5583823	  771.5	  571.4	 4258.0	...
5583824	  771.5	  571.4	 4259.0	...
5583825	  771.5	  571.3	 4261.0	...
5583826	  771.4	  571.2	 4261.0	...
5583827	  771.3	  571.2	 4260.0	...
5583828	  771.2	  571.3	 4259.0	...
5583829	  771.3	  571.1	 4257.0	...
5583830	  771.5	  570.9	 4256.0	...
5583831	  771.8	  570.6	 4256.0	...
5583832	  772.0	  570.9	 4256.0	...
5583833	  772.1	  571.6	 4256.0	...
5583834	  772.2	  572.3	 4256.0	...
5583835	  772.4	  572.6	 4256.0	...
5583836	  772.4	  572.6	 4255.0	...
5583837	  772.4	  572.5	 4255.0	...
5583838	  772.5	  572.4	 4255.0	...
5583839	  772.5	  572.3	 4254.0	...
5583840	  772.6	  572.2	 4253.0	...
5583841	  772.7	  572.3	 4252.0	...
5583842	  772.6	  572.7	 4252.0	...
5583843	  772.6	  573.0	 4251.0	...
5583844	  772.5	  573.0	 4251.0	...
5583845	  772.5	  572.9	 4252.0	...
5583846	  772.4	  572.9	 4252.0	...
5583847	  772.4	  572.9	 4253.0	...
5583848	  772.4	  572.9	 4253.0	...
5583849	  772.4	  573.0	 4253.0	...
5583850	  772.4	  572.9	 4253.0	...
5583851	  772.4	  572.9	 4252.0	...
5583852	  772.7	  572.8	 4251.0	...
5583853	  773.0	  572.7	 4250.0	...
5583854	  773.3	  572.7	 4249.0	...
5583855	  773.4	  572.8	 4250.0	...
5583856	  773.4	  573.0	 4250.0	...
5583857	  773.3	  573.1	 4249.0	...
5583858	  773.2	  573.1	 4248.0	...
5583859	  773.1	  573.2	 4249.0	...
5583860	  773.0	  573.3	 4249.0	...
5583861	  773.0	  573.3	 4249.0	...
5583862	  772.9	  573.4	 4250.0	...
5583863	  772.8	  573.4	 4251.0	...
5583864	  772.9	  573.4	 4251.0	...
5583865	  773.0	  573.3	 4252.0	...
5583866	  773.2	  573.3	 4253.0	...
5583867	  773.4	  573.4	 4253.0	...
5583868	  773.4	  573.4	 4254.0	...
5583869	  773.5	  573.3	 4254.0	...
5583870	  773.5	  573.4	 4252.0	...
5583871	  773.6	  573.4	 4250.0	...
5583872	  773.8	  573.4	 4249.0	...
5583873	  773.9	  573.3	 4251.0	...
5583874	  773.8	  573.3	 4251.0	...
5583875	  773.7	  573.2	 4251.0	...
5583876	  773.7	  573.2	 4249.0	...
5583877	  773.8	  572.9	 4248.0	...
5583878	  773.9	  572.7	 4247.0	...
5583879	  774.1	  572.6	 4248.0	...
5583880	  774.1	  572.6	 4248.0	...
5583881	  774.2	  572.5	 4248.0	...
5583882	  774.3	  572.4	 4248.0	...
5583883	  774.3	  572.4	 4248.0	...
5583884	  774.5	  572.5	 4249.0	...
5583885	  774.6	  572.6	 4246.0	...
5583886	  774.7	  572.8	 4243.0	...
5583887	  774.8	  572.8	 4241.0	...
5583888	  774.8	  572.9	 4241.0	...
5583889	  774.8	  572.9	 4241.0	...
5583890	  774.6	  572.9	 4241.0	...
5583891	  774.3	  573.0	 4240.0	...
5583892	  774.0	  572.9	 4240.0	...
5583893	  773.7	  572.8	 4240.0	...
5583894	  773.3	  572.6	 4240.0	...
5583895	  773.0	  572.6	 4241.0	...
5583896	  772.5	  572.7	 4241.0	...
5583897	  772.3	  572.9	 4241.0	...
5583898	  772.6	  573.2	 4242.0	...
5583899	  773.0	  573.6	 4243.0	...
5583900	  773.5	  574.0	 4244.0	...
5583901	  773.7	  574.1	 4244.0	...
MSG	5583902 0000 _ Number Off
5583902	  773.9	  574.1	 4243.0	...
5583903	  773.8	  573.8	 4242.0	...
5583904	  773.8	  573.4	 4242.0	...
5583905	  773.8	  572.9	 4242.0	...
5583906	  773.8	  572.6	 4242.0	...
5583907	  773.9	  572.4	 4242.0	...
5583908	  774.0	  572.3	 4241.0	...
5583909	  774.0	  572.2	 4241.0	...
5583910	  774.0	  572.2	 4242.0	...
5583911	  774.0	  572.1	 4243.0	...
5583912	  773.9	  572.1	 4242.0	...
5583913	  773.9	  572.3	 4242.0	...
5583914	  774.0	  572.5	 4241.0	...
5583915	  774.2	  572.5	 4241.0	...
5583916	  774.4	  572.2	 4244.0	...
5583917	  774.5	  571.9	 4247.0	...
5583918	  774.5	  571.9	 4247.0	...
5583919	  774.6	  571.8	 4244.0	...
5583920	  774.7	  571.6	 4240.0	...
5583921	  774.8	  571.5	 4238.0	...
5583922	  774.8	  571.4	 4238.0	...
5583923	  774.8	  571.3	 4238.0	...
5583924	  774.8	  571.1	 4239.0	...
5583925	  774.7	  570.8	 4240.0	...
5583926	  774.6	  570.5	 4240.0	...
5583927	  774.6	  570.4	 4239.0	...
5583928	  774.6	  570.4	 4238.0	...
5583929	  774.5	  570.4	 4237.0	...
5583930	  774.3	  570.3	 4237.0	...
5583931	  774.3	  570.5	 4238.0	...
5583932	  774.4	  570.8	 4238.0	...
5583933	  774.4	  571.1	 4237.0	...
5583934	  774.2	  571.2	 4235.0	...
5583935	  774.0	  571.1	 4235.0	...
5583936	  774.0	  570.9	 4238.0	...
5583937	  774.0	  570.7	 4241.0	...
5583938	  774.0	  570.6	 4243.0	...
5583939	  774.0	  570.5	 4242.0	...
5583940	  773.8	  570.6	 4241.0	...
5583941	  773.7	  570.8	 4240.0	...
5583942	  773.7	  571.0	 4242.0	...
5583943	  773.8	  571.1	 4243.0	...
5583944	  773.8	  571.2	 4246.0	...
5583945	  773.8	  571.3	 4246.0	...
5583946	  773.8	  571.3	 4247.0	...
5583947	  773.8	  571.4	 4245.0	...
5583948	  774.0	  571.4	 4244.0	...
5583949	  774.2	  571.5	 4244.0	...
5583950	  774.2	  571.6	 4247.0	...
5583951	  774.0	  571.7	 4249.0	...
5583952	  773.9	  571.7	 4251.0	...
5583953	  774.1	  571.7	 4250.0	...
5583954	  774.4	  571.7	 4249.0	...
5583955	  774.5	  571.6	 4252.0	...
5583956	  774.6	  571.8	 4254.0	...
5583957	  774.6	  572.0	 4256.0	...
5583958	  774.7	  571.9	 4256.0	...
5583959	  774.8	  571.7	 4256.0	...
5583960	  774.8	  571.5	 4256.0	...
5583961	  774.8	  571.5	 4255.0	...
5583962	  774.8	  571.6	 4254.0	...
5583963	  774.9	  571.7	 4254.0	...
5583964	  775.1	  571.7	 4254.0	...
5583965	  775.2	  571.8	 4254.0	...
5583966	  775.3	  571.8	 4254.0	...
5583967	  775.5	  571.8	 4254.0	...
5583968	  775.9	  571.8	 4255.0	...
5583969	  776.3	  571.2	 4255.0	...
5583970	  777.1	  570.6	 4256.0	...
5583971	  778.0	  570.0	 4257.0	...
5583972	  779.2	  569.8	 4258.0	...
5583973	  779.7	  569.7	 4258.0	...
5583974	  779.9	  569.6	 4258.0	...
5583975	  780.0	  569.6	 4259.0	...
5583976	  780.0	  569.9	 4259.0	...
5583977	  779.9	  570.3	 4260.0	...
5583978	  779.5	  570.9	 4260.0	...
5583979	  778.5	  571.1	 4261.0	...
5583980	  777.7	  571.3	 4262.0	...
5583981	  777.1	  571.3	 4261.0	...
5583982	  777.0	  571.2	 4259.0	...
5583983	  776.8	  571.2	 4257.0	...
5583984	  776.4	  570.7	 4259.0	...
5583985	  776.1	  570.3	 4260.0	...
5583986	  775.9	  570.0	 4261.0	...
5583987	  775.7	  570.1	 4261.0	...
5583988	  775.6	  570.2	 4262.0	...
5583989	  775.6	  570.3	 4262.0	...
5583990	  775.5	  570.4	 4262.0	...
5583991	  775.3	  570.7	 4261.0	...
5583992	  775.1	  570.9	 4261.0	...
5583993	  775.0	  571.3	 4261.0	...
5583994	  775.1	  571.5	 4261.0	...
5583995	  775.2	  571.8	 4261.0	...
5583996	  775.2	  571.8	 4261.0	...
5583997	  775.3	  572.0	 4262.0	...
5583998	  775.7	  572.2	 4263.0	...
5583999	  776.1	  572.1	 4264.0	...
5584000	  776.4	  571.8	 4264.0	...
5584001	  776.4	  571.7	 4264.0	...
5584002	  776.4	  571.7	 4263.0	...
5584003	  776.6	  571.5	 4262.0	...
5584004	  776.8	  571.4	 4262.0	...
5584005	  777.0	  571.2	 4262.0	...
5584006	  776.9	  571.3	 4261.0	...
5584007	  776.8	  571.3	 4262.0	...
5584008	  776.7	  571.3	 4263.0	...
5584009	  776.7	  571.3	 4264.0	...
5584010	  776.9	  571.2	 4264.0	...
5584011	  777.0	  571.2	 4264.0	...
5584012	  777.1	  571.1	 4264.0	...
5584013	  777.0	  571.1	 4264.0	...
5584014	  776.8	  571.1	 4264.0	...
5584015	  776.7	  571.0	 4266.0	...
5584016	  776.7	  571.1	 4268.0	...
5584017	  776.7	  571.3	 4270.0	...
5584018	  776.8	  571.5	 4271.0	...
5584019	  776.8	  571.4	 4271.0	...
5584020	  776.8	  571.1	 4271.0	...
5584021	  776.8	  570.8	 4272.0	...
5584022	  776.8	  570.9	 4273.0	...
5584023	  776.5	  571.0	 4274.0	...
5584024	  776.3	  571.0	 4275.0	...
5584025	  776.0	  571.1	 4275.0	...
5584026	  776.1	  571.1	 4274.0	...
5584027	  776.2	  571.2	 4273.0	...
5584028	  776.3	  571.2	 4273.0	...
5584029	  776.4	  571.4	 4274.0	...
5584030	  776.5	  571.6	 4275.0	...
5584031	  776.6	  571.9	 4276.0	...
5584032	  776.7	  572.1	 4276.0	...
5584033	  776.7	  572.4	 4277.0	...
5584034	  776.7	  572.5	 4279.0	...
5584035	  776.8	  572.3	 4280.0	...
5584036	  776.8	  572.1	 4280.0	...
5584037	  777.0	  572.1	 4281.0	...
5584038	  777.1	  572.1	 4281.0	...
5584039	  777.3	  572.0	 4281.0	...
5584040	  777.1	  571.9	 4282.0	...
5584041	  776.9	  571.8	 4285.0	...
5584042	  776.7	  571.9	 4287.0	...
5584043	  776.7	  572.3	 4290.0	...
5584044	  776.7	  572.8	 4291.0	...
5584045	  776.7	  572.8	 4291.0	...
5584046	  776.7	  572.7	 4292.0	...
5584047	  776.5	  572.5	 4294.0	...
5584048	  776.2	  572.3	 4295.0	...
5584049	  776.1	  572.2	 4294.0	...
5584050	  776.2	  572.2	 4294.0	...
5584051	  776.5	  572.2	 4295.0	...
5584052	  776.6	  572.3	 4296.0	...
5584053	  776.6	  572.3	 4296.0	...
5584054	  776.6	  572.3	 4294.0	...
5584055	  776.7	  572.3	 4295.0	...
5584056	  776.9	  572.4	 4298.0	...
5584057	  777.1	  572.4	 4300.0	...
5584058	  777.0	  572.4	 4300.0	...
5584059	  777.0	  572.4	 4300.0	...
5584060	  777.0	  572.2	 4302.0	...
5584061	  776.9	  571.9	 4303.0	...
5584062	  776.8	  571.7	 4305.0	...
5584063	  776.7	  571.8	 4304.0	...
5584064	  776.7	  571.8	 4303.0	...
5584065	  777.0	  571.5	 4303.0	...
5584066	  777.4	  571.1	 4305.0	...
5584067	  777.7	  570.7	 4306.0	...
5584068	  777.6	  570.7	 4304.0	...
5584069	  777.6	  570.9	 4304.0	...
5584070	  777.7	  571.1	 4305.0	...
5584071	  777.8	  571.3	 4306.0	...
5584072	  777.9	  571.3	 4307.0	...
5584073	  777.9	  571.3	 4306.0	...
5584074	  778.0	  571.4	 4305.0	...
5584075	  778.1	  571.6	 4306.0	...
5584076	  778.1	  571.8	 4308.0	...
5584077	  778.1	  571.7	 4310.0	...
5584078	  778.1	  571.7	 4310.0	...
5584079	  778.1	  571.6	 4310.0	...
5584080	  778.0	  571.6	 4310.0	...
5584081	  777.9	  571.6	 4310.0	...
5584082	  777.8	  571.6	 4310.0	...
5584083	  777.8	  571.5	 4310.0	...
5584084	  777.9	  571.3	 4311.0	...
5584085	  778.0	  571.1	 4311.0	...
5584086	  777.8	  571.0	 4312.0	...
5584087	  777.5	  570.9	 4312.0	...
5584088	  777.3	  570.9	 4313.0	...
5584089	  777.6	  570.9	 4313.0	...
5584090	  777.9	  570.7	 4313.0	...
5584091	  778.1	  570.4	 4313.0	...
5584092	  778.0	  570.0	 4314.0	...
5584093	  777.8	  569.7	 4315.0	...
5584094	  777.8	  569.4	 4317.0	...
5584095	  777.7	  569.0	 4317.0	...
5584096	  777.6	  568.9	 4317.0	...
5584097	  777.4	  568.8	 4316.0	...
5584098	  777.3	  568.9	 4315.0	...
5584099	  777.3	  568.9	 4315.0	...
5584100	  777.3	  569.2	 4315.0	...
5584101	  777.5	  569.3	 4315.0	...
5584102	  777.5	  569.5	 4314.0	...
MSG	5584103 0000 _ Number On
5584103	  777.6	  569.4	 4314.0	...
5584104	  777.7	  569.4	 4315.0	...
5584105	  777.5	  569.4	 4315.0	...
5584106	  777.2	  569.4	 4318.0	...
5584107	  776.9	  569.5	 4321.0	...
5584108	  777.0	  569.0	 4324.0	...
5584109	  777.0	  568.5	 4325.0	...
5584110	  776.9	  568.0	 4324.0	...
5584111	  776.8	  568.0	 4324.0	...
5584112	  776.9	  568.6	 4324.0	...
5584113	  777.1	  569.1	 4325.0	...
5584114	  776.8	  569.7	 4325.0	...
5584115	  776.4	  569.6	 4325.0	...
5584116	  776.3	  569.6	 4326.0	...
5584117	  776.4	  569.3	 4327.0	...
5584118	  776.6	  569.0	 4327.0	...
5584119	  776.6	  569.0	 4329.0	...
5584120	  776.7	  569.3	 4332.0	...
5584121	  776.8	  569.7	 4335.0	...
5584122	  776.9	  569.9	 4336.0	...
5584123	  776.9	  569.9	 4336.0	...
5584124	  776.9	  569.8	 4337.0	...
5584125	  776.9	  569.5	 4336.0	...
5584126	  776.7	  569.3	 4336.0	...
5584127	  776.7	  569.4	 4336.0	...
5584128	  776.6	  569.8	 4337.0	...
5584129	  776.6	  569.9	 4340.0	...
5584130	  776.5	  569.6	 4343.0	...
5584131	  776.4	  569.6	 4345.0	...
5584132	  776.4	  569.9	 4345.0	...
5584133	  776.4	  570.2	 4346.0	...
5584134	  776.5	  570.3	 4347.0	...
5584135	  776.3	  570.2	 4349.0	...
5584136	  776.0	  570.1	 4350.0	...
5584137	  775.7	  570.0	 4352.0	...
5584138	  775.8	  570.0	 4355.0	...
5584139	  776.0	  570.0	 4358.0	...
5584140	  776.1	  569.9	 4358.0	...
5584141	  776.1	  569.5	 4359.0	...
5584142	  776.2	  569.2	 4360.0	...
5584143	  776.2	  569.0	 4361.0	...
5584144	  776.3	  569.0	 4362.0	...
5584145	  776.3	  568.9	 4363.0	...
5584146	  776.3	  568.9	 4364.0	...
5584147	  776.3	  568.9	 4365.0	...
5584148	  776.3	  568.9	 4365.0	...
5584149	  776.0	  569.0	 4367.0	...
5584150	  775.7	  569.1	 4368.0	...
5584151	  775.6	  569.1	 4370.0	...
5584152	  775.7	  569.1	 4371.0	...
5584153	  775.8	  569.1	 4369.0	...
5584154	  775.6	  569.1	 4368.0	...
5584155	  775.4	  569.0	 4368.0	...
5584156	  775.3	  569.0	 4370.0	...
5584157	  775.4	  569.0	 4373.0	...
5584158	  775.4	  568.8	 4371.0	...
5584159	  775.4	  568.4	 4370.0	...
5584160	  775.5	  567.9	 4368.0	...
5584161	  775.5	  567.7	 4369.0	...
5584162	  775.5	  567.7	 4369.0	...
5584163	  775.5	  567.7	 4372.0	...
5584164	  775.6	  567.8	 4374.0	...
5584165	  775.6	  567.8	 4376.0	...
5584166	  775.7	  567.9	 4377.0	...
5584167	  775.8	  568.0	 4379.0	...
5584168	  775.8	  568.0	 4382.0	...
5584169	  775.8	  567.9	 4383.0	...
5584170	  775.9	  567.8	 4384.0	...
5584171	  775.8	  567.7	 4384.0	...
5584172	  775.8	  567.2	 4384.0	...
5584173	  775.8	  566.7	 4385.0	...
5584174	  775.7	  566.3	 4386.0	...
5584175	  775.7	  566.3	 4387.0	...
5584176	  775.7	  566.5	 4386.0	...
5584177	  775.8	  566.6	 4388.0	...
5584178	  775.9	  566.8	 4391.0	...
5584179	  775.8	  566.6	 4393.0	...
5584180	  775.8	  566.7	 4393.0	...
5584181	  775.8	  566.7	 4393.0	...
5584182	  776.1	  566.4	 4394.0	...
5584183	  776.3	  565.9	 4395.0	...
5584184	  776.4	  565.4	 4396.0	...
5584185	  776.2	  565.3	 4397.0	...
5584186	  775.9	  565.3	 4400.0	...
5584187	  775.8	  565.4	 4403.0	...
5584188	  775.8	  565.6	 4404.0	...
5584189	  775.5	  565.8	 4404.0	...
5584190	  775.3	  566.0	 4404.0	...
5584191	  775.1	  566.2	 4403.0	...
5584192	  775.1	  566.3	 4403.0	...
5584193	  775.1	  566.4	 4406.0	...
5584194	  775.3	  566.5	 4410.0	...
5584195	  775.4	  566.1	 4415.0	...
5584196	  775.6	  565.7	 4417.0	...
5584197	  775.2	  565.4	 4416.0	...
5584198	  775.0	  565.4	 4416.0	...
5584199	  774.7	  565.4	 4415.0	...
5584200	  774.7	  565.3	 4414.0	...
5584201	  774.7	  565.4	 4414.0	...
5584202	  774.8	  565.4	 4417.0	...
5584203	  774.9	  565.3	 4421.0	...
5584204	  774.9	  565.3	 4425.0	...
5584205	  774.9	  565.3	 4426.0	...
5584206	  774.9	  565.3	 4426.0	...
5584207	  774.9	  565.3	 4427.0	...
5584208	  775.0	  565.2	 4429.0	...
5584209	  775.0	  565.2	 4430.0	...
5584210	  774.8	  565.3	 4431.0	...
5584211	  774.7	  565.4	 4432.0	...
5584212	  774.6	  565.5	 4434.0	...
5584213	  774.6	  565.4	 4434.0	...
5584214	  774.7	  565.4	 4435.0	...
5584215	  774.8	  565.3	 4434.0	...
5584216	  774.9	  565.4	 4434.0	...
5584217	  774.9	  565.7	 4437.0	...
5584218	  774.8	  566.0	 4443.0	...
5584219	  774.9	  566.2	 4449.0	...
5584220	  774.9	  566.1	 4450.0	...
5584221	  774.9	  566.1	 4449.0	...
5584222	  774.9	  566.1	 4448.0	...
5584223	  774.6	  566.2	 4448.0	...
5584224	  774.5	  566.2	 4452.0	...
5584225	  774.3	  566.2	 4455.0	...
5584226	  774.3	  566.3	 4459.0	...
5584227	  774.4	  566.4	 4460.0	...
5584228	  774.5	  566.3	 4463.0	...
5584229	  774.7	  566.3	 4467.0	...
5584230	  774.7	  566.3	 4470.0	...
5584231	  774.7	  566.2	 4471.0	...
5584232	  774.7	  566.0	 4472.0	...
5584233	  774.8	  565.6	 4474.0	...
5584234	  774.9	  565.5	 4477.0	...
5584235	  775.0	  565.5	 4481.0	...
5584236	  775.0	  565.7	 4483.0	...
5584237	  775.0	  565.9	 4483.0	...
5584238	  774.9	  566.0	 4483.0	...
5584239	  774.9	  565.9	 4485.0	...
5584240	  774.9	  565.7	 4486.0	...
5584241	  774.9	  565.5	 4492.0	...
5584242	  774.9	  565.4	 4495.0	...
5584243	  775.1	  565.9	 4499.0	...
5584244	  775.0	  566.3	 4499.0	...
5584245	  774.8	  566.8	 4500.0	...
5584246	  774.6	  566.8	 4501.0	...
5584247	  774.5	  566.8	 4500.0	...
5584248	  774.5	  566.8	 4501.0	...
5584249	  774.5	  566.7	 4502.0	...
5584250	  774.5	  566.5	 4504.0	...
5584251	  774.5	  566.2	 4505.0	...
5584252	  774.5	  566.0	 4507.0	...
5584253	  774.4	  565.9	 4509.0	...
5584254	  774.4	  565.7	 4510.0	...
5584255	  774.4	  565.7	 4511.0	...
5584256	  774.6	  565.9	 4512.0	...
5584257	  774.7	  566.1	 4512.0	...
5584258	  774.8	  566.3	 4513.0	...
5584259	  774.9	  566.4	 4513.0	...
5584260	  774.9	  566.5	 4514.0	...
5584261	  774.8	  566.7	 4515.0	...
5584262	  774.8	  566.9	 4516.0	...
5584263	  774.8	  567.0	 4517.0	...
5584264	  774.7	  567.0	 4517.0	...
5584265	  774.5	  567.0	 4520.0	...
5584266	  774.3	  566.9	 4523.0	...
5584267	  774.1	  566.8	 4527.0	...
5584268	  774.0	  566.6	 4529.0	...
5584269	  773.9	  566.4	 4530.0	...
5584270	  774.0	  566.4	 4534.0	...
5584271	  774.0	  566.4	 4537.0	...
5584272	  774.0	  566.5	 4539.0	...
5584273	  774.0	  566.6	 4538.0	...
5584274	  774.0	  566.7	 4537.0	...
5584275	  774.0	  566.8	 4537.0	...
5584276	  773.8	  566.8	 4539.0	...
5584277	  773.5	  566.8	 4541.0	...
5584278	  773.3	  566.9	 4544.0	...
5584279	  773.3	  567.0	 4547.0	...
5584280	  773.3	  567.0	 4550.0	...
5584281	  773.2	  567.1	 4553.0	...
5584282	  773.0	  567.1	 4554.0	...
5584283	  773.1	  567.0	 4555.0	...
5584284	  773.2	  566.9	 4556.0	...
5584285	  773.3	  566.9	 4557.0	...
5584286	  773.2	  566.7	 4558.0	...
5584287	  773.0	  566.5	 4559.0	...
5584288	  772.9	  566.4	 4559.0	...
5584289	  772.9	  566.4	 4560.0	...
5584290	  773.0	  566.4	 4562.0	...
5584291	  773.1	  566.3	 4563.0	...
5584292	  773.1	  566.2	 4563.0	...
5584293	  773.1	  566.2	 4563.0	...
5584294	  773.1	  566.2	 4564.0	...
5584295	  773.1	  566.3	 4565.0	...
5584296	  773.0	  566.4	 4568.0	...
5584297	  773.0	  566.2	 4569.0	...
5584298	  772.9	  565.9	 4571.0	...
5584299	  772.9	  565.5	 4573.0	...
5584300	  772.9	  565.4	 4575.0	...
5584301	  772.9	  565.5	 4576.0	...
5584302	  772.9	  565.6	 4575.0	...
5584303	  772.9	  565.5	 4575.0	...
5584304	  773.0	  565.5	 4578.0	...
5584305	  773.0	  565.4	 4582.0	...
5584306	  773.0	  565.3	 4586.0	...
5584307	  773.0	  565.2	 4588.0	...
5584308	  772.9	  565.2	 4591.0	...
5584309	  772.8	  565.3	 4591.0	...
5584310	  772.7	  565.4	 4591.0	...
5584311	  772.7	  565.4	 4591.0	...
5584312	  772.6	  565.3	 4591.0	...
5584313	  772.5	  565.1	 4590.0	...
5584314	  772.5	  565.2	 4590.0	...
5584315	  772.4	  565.2	 4592.0	...
5584316	  772.3	  565.3	 4594.0	...
5584317	  772.3	  565.5	 4596.0	...
5584318	  772.3	  565.6	 4597.0	...
5584319	  772.5	  565.6	 4599.0	...
5584320	  772.7	  565.5	 4600.0	...
5584321	  772.7	  565.1	 4601.0	...
5584322	  772.8	  564.4	 4603.0	...
5584323	  772.7	  563.1	 4606.0	...
5584324	  772.6	  562.1	 4608.0	...
5584325	  772.4	  560.8	 4610.0	...
5584326	  772.2	  559.8	 4611.0	...
5584327	  772.1	  558.6	 4610.0	...
5584328	  772.5	  557.9	 4609.0	...
5584329	  772.8	  557.0	 4609.0	...
5584330	  773.4	  555.9	 4610.0	...
5584331	  773.9	  554.6	 4611.0	...
5584332	  774.7	  553.7	 4612.0	...
5584333	  775.3	  553.2	 4612.0	...
5584334	  775.8	  552.8	 4612.0	...
5584335	  776.6	  551.8	 4613.0	...
5584336	  777.2	  550.9	 4613.0	...
5584337	  777.7	  549.9	 4614.0	...
5584338	  777.6	  549.7	 4614.0	...
5584339	  777.7	  549.2	 4615.0	...
5584340	  777.8	  549.0	 4614.0	...
5584341	  777.7	  548.7	 4614.0	...
5584342	  777.4	  548.7	 4617.0	...
5584343	  777.1	  548.7	 4619.0	...
5584344	  776.7	  548.6	 4621.0	...
5584345	  776.2	  548.7	 4621.0	...
5584346	  775.6	  548.7	 4623.0	...
5584347	  775.2	  548.8	 4626.0	...
5584348	  775.1	  549.0	 4628.0	...
5584349	  774.7	  549.3	 4630.0	...
5584350	  774.4	  549.6	 4630.0	...
5584351	  774.0	  549.7	 4630.0	...
5584352	  774.0	  550.0	 4630.0	...
5584353	  773.8	  550.2	 4630.0	...
5584354	  773.6	  550.4	 4632.0	...
5584355	  773.5	  550.6	 4635.0	...
5584356	  773.6	  550.9	 4637.0	...
5584357	  773.8	  551.4	 4639.0	...
5584358	  773.8	  551.8	 4642.0	...
5584359	  773.9	  551.9	 4644.0	...
5584360	  773.9	  551.9	 4644.0	...
5584361	  774.0	  551.8	 4647.0	...
5584362	  773.9	  551.8	 4650.0	...
5584363	  774.0	  551.9	 4651.0	...
5584364	  774.0	  552.1	 4650.0	...
5584365	  774.1	  552.4	 4650.0	...
5584366	  774.2	  552.5	 4652.0	...
5584367	  774.2	  552.6	 4654.0	...
5584368	  774.2	  552.5	 4656.0	...
5584369	  774.2	  552.4	 4658.0	...
5584370	  774.3	  552.2	 4660.0	...
5584371	  774.3	  552.3	 4662.0	...
5584372	  774.3	  552.3	 4663.0	...
5584373	  774.3	  552.5	 4663.0	...
5584374	  774.3	  552.6	 4664.0	...
5584375	  774.3	  552.6	 4665.0	...
5584376	  774.3	  552.5	 4666.0	...
5584377	  774.3	  552.3	 4667.0	...
5584378	  774.3	  552.1	 4668.0	...
5584379	  774.1	  552.1	 4668.0	...
5584380	  774.0	  552.1	 4669.0	...
5584381	  773.8	  552.3	 4670.0	...
5584382	  774.0	  552.4	 4673.0	...
5584383	  774.1	  552.4	 4676.0	...
5584384	  774.0	  552.1	 4678.0	...
5584385	  773.9	  551.9	 4678.0	...
5584386	  773.7	  551.6	 4678.0	...
5584387	  773.7	  551.8	 4677.0	...
5584388	  773.7	  552.0	 4677.0	...
5584389	  773.6	  552.2	 4678.0	...
5584390	  773.6	  552.2	 4680.0	...
5584391	  773.5	  552.2	 4681.0	...
5584392	  773.5	  552.1	 4681.0	...
5584393	  773.5	  552.1	 4681.0	...
5584394	  773.7	  552.2	 4681.0	...
5584395	  773.8	  552.0	 4683.0	...
5584396	  773.9	  551.7	 4686.0	...
5584397	  773.8	  551.4	 4688.0	...
5584398	  773.9	  551.7	 4688.0	...
5584399	  773.8	  552.0	 4688.0	...
5584400	  773.7	  552.1	 4689.0	...
5584401	  773.7	  551.8	 4689.0	...
5584402	  773.6	  551.5	 4690.0	...
5584403	  773.2	  551.5	 4691.0	...
5584404	  772.6	  551.6	 4692.0	...
5584405	  772.3	  551.6	 4692.0	...
5584406	  772.5	  551.6	 4692.0	...
5584407	  772.6	  551.7	 4693.0	...
5584408	  772.5	  551.7	 4693.0	...
5584409	  772.3	  551.8	 4694.0	...
5584410	  772.2	  551.7	 4693.0	...
5584411	  772.2	  551.6	 4692.0	...
5584412	  772.2	  551.3	 4690.0	...
5584413	  772.2	  551.0	 4692.0	...
5584414	  772.2	  550.8	 4694.0	...
MSG	5584415 0000 _ Number Off
5584415	  772.1	  550.8	 4695.0	...
5584416	  772.1	  550.9	 4695.0	...
5584417	  772.3	  550.9	 4695.0	...
5584418	  772.7	  550.9	 4698.0	...
5584419	  773.0	  550.8	 4701.0	...
5584420	  772.7	  550.7	 4704.0	...
5584421	  772.3	  550.7	 4705.0	...
5584422	  771.9	  550.7	 4705.0	...
5584423	  771.8	  550.8	 4706.0	...
5584424	  771.9	  550.8	 4708.0	...
5584425	  771.8	  550.5	 4711.0	...
5584426	  771.7	  550.2	 4714.0	...
5584427	  771.5	  550.1	 4716.0	...
5584428	  771.4	  550.3	 4718.0	...
5584429	  771.6	  550.6	 4718.0	...
5584430	  771.9	  550.9	 4720.0	...
5584431	  772.3	  551.2	 4721.0	...
5584432	  772.4	  551.3	 4723.0	...
5584433	  772.6	  551.5	 4725.0	...
5584434	  772.6	  551.7	 4725.0	...
5584435	  772.6	  552.0	 4725.0	...
5584436	  772.5	  552.2	 4725.0	...
5584437	  772.4	  552.4	 4726.0	...
5584438	  772.1	  552.5	 4728.0	...
5584439	  772.0	  552.5	 4734.0	...
5584440	  771.9	  552.7	 4740.0	...
5584441	  771.9	  552.9	 4743.0	...
5584442	  771.9	  553.1	 4741.0	...
5584443	  771.9	  553.1	 4740.0	...
5584444	  772.1	  553.1	 4738.0	...
5584445	  772.2	  552.9	 4738.0	...
5584446	  772.3	  552.7	 4737.0	...
5584447	  772.4	  552.5	 4736.0	...
5584448	  772.5	  552.4	 4739.0	...
5584449	  772.7	  552.3	 4742.0	...
5584450	  772.7	  552.2	 4745.0	...
5584451	  772.7	  552.2	 4746.0	...
5584452	  772.8	  552.1	 4746.0	...
5584453	  772.8	  552.1	 4746.0	...
5584454	  772.7	  552.1	 4746.0	...
5584455	  772.5	  552.1	 4746.0	...
5584456	  772.5	  552.5	 4746.0	...
5584457	  772.5	  552.8	 4746.0	...
5584458	  772.6	  553.0	 4748.0	...
5584459	  772.5	  552.7	 4750.0	...
5584460	  772.5	  552.4	 4753.0	...
5584461	  772.4	  552.6	 4753.0	...
5584462	  772.4	  552.9	 4753.0	...
5584463	  772.5	  553.2	 4752.0	...
5584464	  772.6	  553.3	 4751.0	...
5584465	  772.7	  553.3	 4751.0	...
5584466	  772.8	  553.3	 4751.0	...
5584467	  772.8	  553.2	 4753.0	...
5584468	  772.8	  553.2	 4754.0	...
5584469	  772.8	  553.2	 4755.0	...
5584470	  772.6	  553.2	 4755.0	...
5584471	  772.5	  553.2	 4756.0	...
5584472	  772.3	  553.2	 4758.0	...
5584473	  772.3	  553.2	 4759.0	...
5584474	  772.3	  553.1	 4760.0	...
5584475	  772.2	  553.0	 4761.0	...
5584476	  772.3	  552.9	 4762.0	...
5584477	  772.4	  552.9	 4764.0	...
5584478	  772.4	  552.5	 4768.0	...
5584479	  772.4	  552.1	 4770.0	...
5584480	  772.4	  551.9	 4771.0	...
5584481	  772.4	  552.1	 4770.0	...
5584482	  772.4	  552.3	 4768.0	...
5584483	  772.3	  552.2	 4767.0	...
5584484	  772.1	  552.2	 4768.0	...
5584485	  771.9	  552.0	 4769.0	...
5584486	  771.8	  551.7	 4771.0	...
5584487	  771.8	  551.6	 4771.0	...
5584488	  771.8	  551.6	 4771.0	...
5584489	  771.8	  551.6	 4772.0	...
5584490	  771.8	  551.5	 4772.0	...
5584491	  771.9	  551.4	 4772.0	...
5584492	  772.0	  551.2	 4773.0	...
5584493	  772.1	  551.0	 4776.0	...
5584494	  772.1	  550.7	 4778.0	...
5584495	  772.2	  550.5	 4778.0	...
5584496	  772.3	  550.4	 4777.0	...
5584497	  772.4	  550.4	 4776.0	...
5584498	  772.4	  550.4	 4775.0	...
5584499	  772.2	  550.8	 4778.0	...
5584500	  772.1	  551.2	 4780.0	...
5584501	  771.9	  551.6	 4784.0	...
5584502	  771.7	  551.5	 4785.0	...
5584503	  771.6	  551.5	 4784.0	...
5584504	  771.7	  551.5	 4784.0	...
5584505	  771.8	  551.5	 4783.0	...
5584506	  772.0	  551.6	 4785.0	...
5584507	  772.0	  551.7	 4785.0	...
5584508	  771.9	  551.7	 4786.0	...
5584509	  771.8	  551.4	 4785.0	...
5584510	  771.7	  551.0	 4786.0	...
5584511	  771.7	  550.7	 4788.0	...
5584512	  771.8	  550.7	 4789.0	...
5584513	  771.9	  550.9	 4789.0	...
5584514	  771.9	  551.0	 4788.0	...
5584515	  771.9	  550.9	 4788.0	...
5584516	  771.8	  550.7	 4787.0	...
5584517	  771.9	  550.5	 4790.0	...
5584518	  772.0	  550.6	 4794.0	...
5584519	  772.1	  550.6	 4797.0	...
5584520	  771.8	  550.8	 4797.0	...
5584521	  771.6	  550.8	 4796.0	...
5584522	  771.4	  550.8	 4796.0	...
5584523	  771.4	  551.1	 4797.0	...
5584524	  771.5	  551.5	 4799.0	...
5584525	  771.5	  551.6	 4802.0	...
5584526	  771.5	  551.4	 4804.0	...
5584527	  771.4	  551.2	 4804.0	...
5584528	  771.4	  551.2	 4803.0	...
5584529	  771.4	  551.2	 4803.0	...
5584530	  771.3	  551.2	 4806.0	...
5584531	  771.4	  551.2	 4808.0	...
5584532	  771.5	  551.1	 4811.0	...
5584533	  771.6	  551.1	 4811.0	...
5584534	  771.5	  551.1	 4812.0	...
5584535	  771.3	  551.1	 4813.0	...
5584536	  771.3	  551.1	 4813.0	...
5584537	  771.4	  551.0	 4812.0	...
5584538	  771.5	  551.0	 4811.0	...
5584539	  771.5	  550.8	 4812.0	...
5584540	  771.4	  550.6	 4813.0	...
5584541	  771.3	  550.3	 4814.0	...
5584542	  771.2	  550.4	 4813.0	...
5584543	  771.2	  550.6	 4812.0	...
5584544	  771.2	  550.8	 4812.0	...
5584545	  771.2	  551.2	 4812.0	...
5584546	  771.1	  551.4	 4811.0	...
5584547	  771.1	  551.4	 4812.0	...
5584548	  771.2	  551.3	 4813.0	...
5584549	  771.2	  551.3	 4815.0	...
5584550	  771.4	  551.2	 4816.0	...
5584551	  771.4	  551.2	 4816.0	...
5584552	  771.5	  551.5	 4817.0	...
5584553	  771.5	  551.8	 4817.0	...
5584554	  771.4	  552.1	 4817.0	...
5584555	  771.4	  552.0	 4817.0	...
5584556	  771.4	  551.9	 4817.0	...
5584557	  771.7	  552.2	 4818.0	...
5584558	  772.0	  552.5	 4818.0	...
5584559	  772.3	  552.8	 4818.0	...
5584560	  772.2	  552.8	 4820.0	...
5584561	  772.2	  552.7	 4823.0	...
5584562	  772.1	  552.4	 4824.0	...
5584563	  772.0	  552.0	 4823.0	...
5584564	  771.7	  551.8	 4822.0	...
5584565	  771.6	  551.9	 4822.0	...
5584566	  771.5	  552.0	 4823.0	...
5584567	  771.4	  552.1	 4824.0	...
5584568	  771.4	  552.0	 4825.0	...
5584569	  771.4	  551.9	 4825.0	...
5584570	  771.3	  551.8	 4825.0	...
5584571	  771.3	  551.8	 4825.0	...
5584572	  771.3	  551.9	 4826.0	...
5584573	  771.4	  552.3	 4828.0	...
5584574	  771.5	  552.7	 4828.0	...
5584575	  771.5	  553.1	 4827.0	...
5584576	  771.5	  553.1	 4827.0	...
5584577	  771.5	  553.0	 4826.0	...
5584578	  771.5	  552.8	 4826.0	...
5584579	  771.5	  552.6	 4828.0	...
5584580	  771.5	  552.6	 4830.0	...
5584581	  771.6	  552.7	 4832.0	...
5584582	  771.6	  552.7	 4832.0	...
5584583	  771.6	  552.7	 4832.0	...
5584584	  771.6	  552.7	 4832.0	...
5584585	  771.7	  553.0	 4833.0	...
5584586	  771.8	  553.2	 4834.0	...
5584587	  771.9	  553.3	 4836.0	...
5584588	  772.0	  553.2	 4837.0	...
5584589	  772.0	  553.3	 4838.0	...
5584590	  772.0	  553.6	 4840.0	...
5584591	  771.9	  553.8	 4841.0	...
5584592	  771.7	  553.8	 4841.0	...
5584593	  771.6	  553.8	 4841.0	...
5584594	  771.6	  553.9	 4841.0	...
5584595	  771.6	  554.1	 4840.0	...
5584596	  771.6	  554.1	 4838.0	...
5584597	  771.5	  553.9	 4836.0	...
5584598	  771.4	  553.5	 4835.0	...
5584599	  771.4	  553.5	 4835.0	...
5584600	  771.6	  553.7	 4837.0	...
5584601	  771.9	  553.9	 4839.0	...
5584602	  772.1	  554.2	 4839.0	...
5584603	  772.1	  554.2	 4840.0	...
5584604	  772.1	  554.2	 4842.0	...
5584605	  772.2	  554.2	 4844.0	...
5584606	  772.2	  554.3	 4846.0	...
5584607	  772.1	  554.4	 4846.0	...
5584608	  771.9	  554.2	 4845.0	...
5584609	  771.9	  553.9	 4845.0	...
5584610	  772.0	  553.6	 4845.0	...
5584611	  772.1	  553.7	 4847.0	...
5584612	  772.1	  553.8	 4848.0	...
5584613	  772.1	  554.0	 4850.0	...
5584614	  772.1	  554.2	 4850.0	...
5584615	  772.1	  554.4	 4849.0	...
5584616	  772.1	  554.4	 4848.0	...
5584617	  772.1	  554.4	 4847.0	...
5584618	  772.1	  554.4	 4847.0	...
5584619	  772.2	  554.4	 4845.0	...
5584620	  772.3	  554.5	 4844.0	...
5584621	  772.4	  554.6	 4843.0	...
5584622	  772.4	  554.7	 4844.0	...
5584623	  772.3	  554.3	 4845.0	...
5584624	  772.2	  553.9	 4846.0	...
5584625	  772.3	  553.6	 4846.0	...
5584626	  772.4	  553.7	 4845.0	...
5584627	  772.3	  554.0	 4845.0	...
5584628	  772.2	  554.2	 4845.0	...
5584629	  772.0	  554.2	 4846.0	...
5584630	  772.0	  554.0	 4846.0	...
5584631	  772.0	  554.1	 4846.0	...
5584632	  772.1	  554.2	 4845.0	...
5584633	  772.2	  554.3	 4847.0	...
5584634	  772.3	  554.3	 4850.0	...
5584635	  772.4	  554.3	 4852.0	...
5584636	  772.4	  554.2	 4853.0	...
5584637	  772.4	  554.1	 4853.0	...
5584638	  772.4	  554.1	 4853.0	...
5584639	  772.4	  554.1	 4851.0	...
5584640	  772.4	  554.1	 4850.0	...
5584641	  772.3	  554.1	 4848.0	...
5584642	  772.2	  554.1	 4849.0	...
5584643	  772.4	  554.1	 4853.0	...
5584644	  772.6	  554.0	 4856.0	...
5584645	  772.9	  554.0	 4858.0	...
5584646	  773.0	  554.0	 4856.0	...
5584647	  772.9	  553.8	 4855.0	...
5584648	  772.8	  553.5	 4853.0	...
5584649	  772.5	  553.4	 4852.0	...
5584650	  772.2	  553.6	 4852.0	...
5584651	  772.0	  553.7	 4852.0	...
5584652	  771.9	  553.7	 4854.0	...
5584653	  771.9	  553.8	 4855.0	...
5584654	  771.7	  554.1	 4856.0	...
5584655	  771.5	  554.3	 4855.0	...
5584656	  771.6	  554.5	 4854.0	...
5584657	  771.9	  554.5	 4853.0	...
5584658	  772.2	  554.3	 4853.0	...
5584659	  772.1	  554.2	 4852.0	...
5584660	  772.1	  554.2	 4853.0	...
5584661	  772.0	  554.4	 4853.0	...
5584662	  771.9	  554.4	 4854.0	...
5584663	  771.8	  554.5	 4855.0	...
5584664	  771.7	  554.5	 4855.0	...
5584665	  771.6	  554.6	 4856.0	...
5584666	  771.4	  554.7	 4856.0	...
5584667	  771.4	  554.7	 4857.0	...
5584668	  771.3	  554.7	 4857.0	...
5584669	  771.3	  555.2	 4858.0	...
5584670	  771.3	  555.6	 4859.0	...
5584671	  771.3	  556.0	 4859.0	...
5584672	  771.2	  555.9	 4859.0	...
5584673	  770.6	  555.8	 4859.0	...
5584674	  770.0	  555.7	 4858.0	...
5584675	  769.1	  555.6	 4857.0	...
5584676	  768.1	  555.0	 4856.0	...
5584677	  766.8	  554.4	 4858.0	...
5584678	  765.6	  553.8	 4859.0	...
5584679	  764.9	  553.4	 4859.0	...
5584680	  764.1	  552.9	 4859.0	...
5584681	  763.3	  552.0	 4859.0	...
5584682	  762.1	  551.1	 4859.0	...
5584683	  761.2	  550.4	 4859.0	...
5584684	  760.6	  550.0	 4859.0	...
5584685	  760.4	  550.0	 4859.0	...
5584686	  760.3	  550.2	 4859.0	...
5584687	  760.3	  550.3	 4859.0	...
5584688	  760.3	  550.6	 4859.0	...
5584689	  761.0	  551.4	 4858.0	...
5584690	  762.0	  552.2	 4859.0	...
5584691	  762.9	  552.8	 4861.0	...
5584692	  763.5	  553.0	 4862.0	...
5584693	  764.4	  553.2	 4863.0	...
5584694	  765.6	  553.5	 4862.0	...
5584695	  766.3	  553.2	 4862.0	...
5584696	  766.5	  552.7	 4861.0	...
5584697	  766.6	  552.0	 4861.0	...
5584698	  766.7	  551.6	 4861.0	...
5584699	  766.8	  551.2	 4860.0	...
5584700	  766.8	  551.1	 4860.0	...
5584701	  766.9	  551.2	 4860.0	...
5584702	  767.0	  551.5	 4860.0	...
5584703	  767.1	  551.9	 4861.0	...
5584704	  767.2	  552.2	 4862.0	...
5584705	  767.3	  552.5	 4862.0	...
5584706	  767.3	  552.6	 4863.0	...
5584707	  767.1	  552.6	 4864.0	...
5584708	  767.0	  552.9	 4864.0	...
5584709	  766.9	  553.3	 4864.0	...
5584710	  766.7	  553.7	 4863.0	...
5584711	  766.5	  553.6	 4862.0	...
5584712	  766.3	  553.4	 4861.0	...
5584713	  766.5	  553.2	 4861.0	...
5584714	  766.6	  553.0	 4862.0	...
5584715	  766.7	  553.0	 4863.0	...
5584716	  766.7	  553.0	 4863.0	...
5584717	  766.8	  553.1	 4864.0	...
5584718	  766.6	  553.3	 4863.0	...
5584719	  766.4	  553.4	 4860.0	...
5584720	  766.1	  553.5	 4857.0	...
5584721	  766.0	  553.5	 4856.0	...
5584722	  765.8	  553.4	 4855.0	...
5584723	  765.6	  553.3	 4854.0	...
5584724	  765.5	  553.2	 4854.0	...
5584725	  765.4	  553.2	 4856.0	...
5584726	  765.5	  553.3	 4858.0	...
5584727	  765.9	  553.4	 4861.0	...
5584728	  766.3	  553.6	 4861.0	...
5584729	  766.6	  553.8	 4861.0	...
5584730	  766.6	  553.9	 4860.0	...
5584731	  766.7	  554.0	 4860.0	...
5584732	  766.5	  554.1	 4860.0	...
5584733	  766.3	  554.1	 4860.0	...
5584734	  766.2	  553.9	 4860.0	...
5584735	  765.9	  553.9	 4861.0	...
5584736	  765.6	  554.0	 4862.0	...
5584737	  765.3	  554.3	 4863.0	...
5584738	  765.3	  554.5	 4864.0	...
5584739	  765.2	  554.6	 4864.0	...
5584740	  765.3	  554.8	 4865.0	...
5584741	  765.6	  554.9	 4864.0	...
5584742	  765.9	  554.8	 4864.0	...
5584743	  766.3	  554.8	 4865.0	...
5584744	  766.3	  555.0	 4866.0	...
5584745	  766.3	  555.5	 4866.0	...
5584746	  766.4	  555.8	 4865.0	...
5584747	  766.3	  556.1	 4864.0	...
5584748	  766.2	  556.0	 4863.0	...
5584749	  766.2	  556.0	 4863.0	...
5584750	  766.2	  555.9	 4862.0	...
5584751	  766.2	  556.0	 4860.0	...
5584752	  766.0	  556.1	 4860.0	...
5584753	  765.9	  556.5	 4860.0	...
5584754	  765.9	  556.9	 4861.0	...
5584755	  766.1	  557.1	 4863.0	...
5584756	  766.3	  557.0	 4864.0	...
5584757	  766.5	  557.0	 4865.0	...
5584758	  766.5	  557.1	 4865.0	...
5584759	  766.5	  557.0	 4866.0	...
5584760	  766.4	  556.8	 4866.0	...
5584761	  766.3	  556.3	 4866.0	...
5584762	  766.3	  556.1	 4865.0	...
5584763	  766.3	  555.8	 4865.0	...
5584764	  766.1	  555.8	 4865.0	...
5584765	  765.9	  555.9	 4865.0	...
5584766	  765.7	  556.1	 4867.0	...
5584767	  766.0	  556.3	 4870.0	...
5584768	  766.3	  556.3	 4871.0	...
5584769	  766.5	  556.2	 4868.0	...
5584770	  766.4	  556.4	 4866.0	...
5584771	  766.2	  556.6	 4866.0	...
5584772	  766.3	  556.7	 4867.0	...
5584773	  766.3	  556.8	 4870.0	...
5584774	  766.3	  556.7	 4872.0	...
5584775	  766.2	  556.8	 4873.0	...
5584776	  766.1	  556.8	 4872.0	...
5584777	  766.0	  556.7	 4871.0	...
5584778	  766.1	  556.7	 4871.0	...
5584779	  766.1	  556.6	 4871.0	...
5584780	  766.1	  556.7	 4872.0	...
5584781	  766.0	  556.9	 4874.0	...
5584782	  765.8	  557.1	 4874.0	...
5584783	  765.7	  557.3	 4873.0	...
5584784	  765.7	  557.2	 4872.0	...
5584785	  765.8	  557.1	 4872.0	...
5584786	  765.9	  557.2	 4873.0	...
5584787	  765.8	  557.2	 4875.0	...
5584788	  765.6	  557.0	 4876.0	...
5584789	  765.5	  556.7	 4875.0	...
5584790	  765.5	  556.5	 4874.0	...
5584791	  765.5	  556.5	 4872.0	...
5584792	  765.4	  556.6	 4872.0	...
5584793	  765.2	  556.4	 4873.0	...
5584794	  765.1	  556.4	 4873.0	...
5584795	  765.2	  556.3	 4873.0	...
5584796	  765.2	  556.4	 4873.0	...
5584797	  765.3	  556.6	 4873.0	...
5584798	  765.4	  556.7	 4874.0	...
5584799	  765.5	  556.8	 4874.0	...
5584800	  765.7	  556.8	 4874.0	...
5584801	  765.7	  556.8	 4875.0	...
5584802	  765.7	  556.9	 4875.0	...
5584803	  765.7	  556.9	 4875.0	...
5584804	  765.6	  556.8	 4875.0	...
5584805	  765.5	  556.8	 4875.0	...
5584806	  765.4	  556.8	 4876.0	...
5584807	  765.4	  556.7	 4878.0	...
5584808	  765.4	  556.6	 4879.0	...
5584809	  765.5	  556.4	 4880.0	...
5584810	  765.7	  556.4	 4880.0	...
5584811	  765.8	  556.6	 4881.0	...
5584812	  765.8	  556.8	 4881.0	...
5584813	  765.8	  557.1	 4880.0	...
5584814	  765.9	  557.3	 4878.0	...
5584815	  766.0	  557.4	 4876.0	...
5584816	  766.0	  557.5	 4876.0	...
5584817	  766.0	  557.5	 4875.0	...
5584818	  765.7	  557.3	 4874.0	...
5584819	  765.5	  557.0	 4873.0	...
5584820	  765.2	  557.1	 4872.0	...
5584821	  765.2	  557.3	 4872.0	...
5584822	  765.2	  557.6	 4873.0	...
5584823	  765.2	  557.5	 4875.0	...
5584824	  765.2	  557.6	 4876.0	...
5584825	  765.1	  557.6	 4877.0	...
5584826	  765.1	  557.6	 4878.0	...
5584827	  765.1	  557.6	 4878.0	...
5584828	  765.1	  557.5	 4878.0	...
5584829	  765.0	  557.6	 4879.0	...
5584830	  765.0	  557.7	 4881.0	...
5584831	  765.0	  557.9	 4882.0	...
5584832	  765.1	  557.9	 4883.0	...
5584833	  765.1	  557.9	 4883.0	...
5584834	  765.1	  558.0	 4883.0	...
5584835	  765.1	  558.0	 4882.0	...
5584836	  765.1	  558.0	 4881.0	...
5584837	  765.2	  558.1	 4880.0	...
5584838	  765.1	  558.0	 4879.0	...
5584839	  765.1	  557.9	 4879.0	...
5584840	  765.1	  557.8	 4880.0	...
5584841	  765.2	  557.9	 4882.0	...
5584842	  765.0	  558.1	 4884.0	...
5584843	  764.7	  558.2	 4884.0	...
5584844	  764.5	  558.2	 4884.0	...
5584845	  764.5	  558.1	 4884.0	...
5584846	  764.6	  558.1	 4884.0	...
5584847	  764.7	  558.1	 4884.0	...
5584848	  764.8	  558.0	 4883.0	...
5584849	  764.9	  557.9	 4883.0	...
5584850	  764.9	  558.0	 4883.0	...
5584851	  764.9	  558.3	 4883.0	...
5584852	  765.0	  558.5	 4883.0	...
5584853	  765.0	  558.6	 4882.0	...
5584854	  765.1	  558.6	 4880.0	...
5584855	  765.1	  558.7	 4877.0	...
5584856	  765.0	  558.9	 4876.0	...
5584857	  765.0	  559.1	 4873.0	...
5584858	  765.1	  559.2	 4872.0	...
5584859	  765.1	  559.2	 4872.0	...
5584860	  765.1	  559.2	 4873.0	...
5584861	  765.1	  559.2	 4874.0	...
5584862	  764.9	  559.3	 4874.0	...
5584863	  764.8	  559.0	 4876.0	...
5584864	  765.1	  558.7	 4878.0	...
5584865	  765.4	  558.3	 4879.0	...
5584866	  765.8	  558.3	 4879.0	...
5584867	  765.7	  558.4	 4878.0	...
5584868	  765.7	  558.5	 4876.0	...
5584869	  765.6	  558.6	 4874.0	...
5584870	  765.5	  558.6	 4876.0	...
5584871	  765.2	  558.7	 4878.0	...
5584872	  765.0	  558.8	 4879.0	...
5584873	  764.8	  559.0	 4879.0	...
5584874	  764.7	  559.1	 4879.0	...
5584875	  764.6	  559.1	 4879.0	...
5584876	  764.6	  559.0	 4880.0	...
5584877	  764.6	  558.9	 4882.0	...
5584878	  764.6	  558.6	 4883.0	...
5584879	  764.6	  558.5	 4883.0	...
5584880	  764.6	  558.4	 4882.0	...
5584881	  764.7	  558.5	 4881.0	...
5584882	  764.8	  558.5	 4881.0	...
5584883	  764.9	  558.5	 4881.0	...
5584884	  764.9	  558.6	 4880.0	...
5584885	  764.9	  558.8	 4880.0	...
5584886	  764.9	  558.9	 4880.0	...
5584887	  764.8	  558.9	 4880.0	...
5584888	  764.7	  558.9	 4881.0	...
5584889	  764.5	  559.0	 4880.0	...
5584890	  764.3	  559.2	 4879.0	...
5584891	  764.1	  559.4	 4878.0	...
5584892	  764.0	  559.7	 4878.0	...
5584893	  764.0	  559.6	 4878.0	...
5584894	  764.0	  559.6	 4878.0	...
5584895	  763.9	  559.6	 4878.0	...
5584896	  763.8	  559.7	 4878.0	...
5584897	  764.1	  559.7	 4878.0	...
5584898	  764.4	  559.8	 4877.0	...
5584899	  764.7	  559.8	 4878.0	...
5584900	  764.7	  559.9	 4878.0	...
5584901	  764.7	  559.9	 4878.0	...
5584902	  764.7	  560.0	 4878.0	...
5584903	  764.7	  560.2	 4878.0	...
5584904	  764.7	  560.5	 4878.0	...
5584905	  764.7	  560.5	 4877.0	...
5584906	  764.6	  560.5	 4877.0	...
5584907	  764.4	  560.7	 4877.0	...
5584908	  764.2	  560.9	 4877.0	...
5584909	  764.0	  561.1	 4877.0	...
5584910	  764.0	  561.1	 4877.0	...
5584911	  764.0	  561.2	 4877.0	...
5584912	  764.0	  561.3	 4877.0	...
5584913	  764.0	  561.3	 4878.0	...
5584914	  763.9	  560.9	 4878.0	...
5584915	  763.9	  560.6	 4879.0	...
5584916	  764.1	  560.2	 4879.0	...
5584917	  764.3	  560.0	 4878.0	...
5584918	  764.7	  559.5	 4878.0	...
5584919	  765.4	  558.9	 4876.0	...
5584920	  766.3	  558.4	 4874.0	...
5584921	  767.3	  558.3	 4871.0	...
5584922	  768.6	  557.7	 4868.0	...
5584923	  770.2	  556.7	 4865.0	...
5584924	  771.9	  555.6	 4863.0	...
5584925	  773.4	  554.7	 4863.0	...
5584926	  774.9	  553.5	 4865.0	...
5584927	  776.3	  552.4	 4868.0	...
5584928	  777.5	  551.2	 4869.0	...
5584929	  778.4	  550.6	 4866.0	...
5584930	  779.2	  549.7	 4861.0	...
5584931	  780.0	  549.3	 4857.0	...
5584932	  780.8	  549.0	 4854.0	...
5584933	  781.4	  549.2	 4853.0	...
5584934	  781.8	  549.3	 4852.0	...
5584935	  782.1	  549.3	 4852.0	...
5584936	  782.5	  548.6	 4850.0	...
5584937	  782.8	  548.1	 4848.0	...
5584938	  782.6	  547.1	 4845.0	...
5584939	  782.1	  546.3	 4846.0	...
5584940	  781.6	  545.0	 4848.0	...
5584941	  781.2	  544.4	 4850.0	...
5584942	  780.7	  543.4	 4851.0	...
5584943	  780.2	  542.6	 4851.0	...
5584944	  779.9	  541.8	 4852.0	...
5584945	  779.4	  541.1	 4852.0	...
5584946	  778.9	  540.8	 4853.0	...
5584947	  778.7	  540.6	 4852.0	...
5584948	  778.8	  540.7	 4851.0	...
5584949	  778.9	  541.1	 4849.0	...
5584950	  778.9	  541.8	 4849.0	...
5584951	  779.1	  542.5	 4849.0	...
5584952	  779.2	  543.2	 4849.0	...
5584953	  779.0	  543.9	 4848.0	...
5584954	  778.8	  544.5	 4849.0	...
5584955	  778.5	  544.8	 4850.0	...
5584956	  778.4	  545.1	 4852.0	...
5584957	  778.3	  545.3	 4854.0	...
5584958	  778.3	  545.6	 4854.0	...
5584959	  778.2	  545.7	 4854.0	...
5584960	  778.2	  545.6	 4856.0	...
5584961	  778.2	  545.4	 4858.0	...
5584962	  778.2	  545.3	 4859.0	...
5584963	  778.2	  545.3	 4859.0	...
5584964	  778.2	  545.7	 4859.0	...
5584965	  778.3	  546.1	 4858.0	...
5584966	  778.3	  546.3	 4857.0	...
5584967	  778.4	  546.4	 4859.0	...
5584968	  778.5	  546.5	 4862.0	...
5584969	  778.5	  546.7	 4863.0	...
5584970	  778.4	  546.8	 4862.0	...
5584971	  778.3	  546.8	 4861.0	...
5584972	  778.2	  546.8	 4861.0	...
5584973	  778.4	  546.9	 4861.0	...
5584974	  778.6	  546.9	 4861.0	...
5584975	  778.7	  546.9	 4863.0	...
5584976	  778.8	  546.7	 4864.0	...
5584977	  778.9	  546.6	 4866.0	...
5584978	  779.1	  546.7	 4865.0	...
5584979	  779.1	  546.8	 4865.0	...
5584980	  779.1	  546.5	 4864.0	...
5584981	  779.1	  546.1	 4864.0	...
5584982	  779.0	  545.6	 4862.0	...
5584983	  778.9	  545.6	 4861.0	...
5584984	  778.8	  545.7	 4859.0	...
5584985	  778.8	  545.9	 4859.0	...
5584986	  778.7	  546.0	 4859.0	...
5584987	  779.0	  546.3	 4860.0	...
5584988	  779.3	  546.7	 4860.0	...
5584989	  779.5	  546.8	 4860.0	...
5584990	  779.4	  546.4	 4859.0	...
5584991	  779.4	  546.0	 4858.0	...
5584992	  779.3	  545.8	 4857.0	...
5584993	  779.2	  545.5	 4857.0	...
5584994	  779.2	  545.2	 4857.0	...
5584995	  779.4	  544.8	 4856.0	...
5584996	  779.6	  544.6	 4856.0	...
5584997	  779.6	  544.7	 4854.0	...
5584998	  779.5	  544.5	 4852.0	...
5584999	  779.4	  544.4	 4851.0	...
5585000	  779.2	  544.2	 4853.0	...
5585001	  779.1	  544.3	 4855.0	...
5585002	  778.9	  544.3	 4855.0	...
5585003	  778.8	  544.2	 4855.0	...
5585004	  778.6	  544.1	 4855.0	...
5585005	  778.5	  544.0	 4854.0	...
5585006	  778.4	  544.0	 4853.0	...
5585007	  778.4	  543.9	 4854.0	...
5585008	  778.3	  543.6	 4855.0	...
5585009	  778.3	  543.4	 4856.0	...
5585010	  778.4	  543.3	 4856.0	...
5585011	  778.4	  543.3	 4854.0	...
5585012	  778.9	  543.2	 4852.0	...
5585013	  779.4	  543.1	 4850.0	...
5585014	  779.8	  543.0	 4849.0	...
5585015	  779.7	  543.1	 4848.0	...
5585016	  779.6	  543.2	 4848.0	...
5585017	  779.6	  543.0	 4847.0	...
5585018	  779.6	  542.9	 4848.0	...
5585019	  779.5	  542.7	 4848.0	...
5585020	  779.3	  542.7	 4848.0	...
5585021	  779.1	  543.0	 4848.0	...
5585022	  779.3	  543.3	 4847.0	...
5585023	  779.4	  543.5	 4847.0	...
5585024	  779.6	  543.4	 4845.0	...
5585025	  779.6	  543.1	 4844.0	...
5585026	  779.7	  542.9	 4843.0	...
5585027	  779.8	  542.8	 4842.0	...
5585028	  779.9	  542.8	 4843.0	...
5585029	  780.0	  542.9	 4843.0	...
5585030	  780.0	  542.9	 4844.0	...
5585031	  780.1	  543.0	 4843.0	...
5585032	  780.1	  542.9	 4840.0	...
5585033	  780.2	  542.9	 4837.0	...
5585034	  780.2	  542.9	 4834.0	...
5585035	  780.1	  542.9	 4834.0	...
5585036	  780.1	  542.7	 4833.0	...
5585037	  780.0	  542.6	 4832.0	...
5585038	  779.9	  542.6	 4832.0	...
5585039	  780.0	  542.6	 4831.0	...
5585040	  780.3	  542.7	 4831.0	...
5585041	  780.6	  542.9	 4831.0	...
5585042	  780.7	  543.0	 4831.0	...
5585043	  780.8	  543.1	 4831.0	...
5585044	  780.9	  543.1	 4831.0	...
5585045	  781.0	  543.1	 4831.0	...
5585046	  780.9	  542.9	 4831.0	...
5585047	  780.7	  542.9	 4833.0	...
5585048	  780.1	  542.9	 4833.0	...
5585049	  779.3	  542.9	 4834.0	...
EFIX R   5582945	5585049	2105	  769.5	  561.4	   4756
SSACC R  5585050
5585050	  778.2	  542.4	 4834.0	...
5585051	  776.4	  542.0	 4833.0	...
5585052	  774.1	  541.7	 4832.0	...
5585053	  772.0	  541.3	 4832.0	...
5585054	  770.0	  541.0	 4832.0	...
5585055	  768.2	  540.8	 4833.0	...
5585056	  765.8	  540.7	 4833.0	...
5585057	  763.9	  540.5	 4833.0	...
5585058	  761.8	  540.4	 4833.0	...
ESACC R  5585050	5585058	9	  778.2	  542.4	  761.8	  540.4	   0.35	     43
SFIX R   5585059
5585059	  760.2	  540.5	 4833.0	...
5585060	  758.6	  540.6	 4833.0	...
5585061	  757.7	  540.7	 4833.0	...
5585062	  757.3	  540.9	 4834.0	...
5585063	  757.4	  541.2	 4832.0	...
5585064	  757.5	  541.5	 4829.0	...
5585065	  758.0	  541.7	 4825.0	...
5585066	  758.4	  541.9	 4825.0	...
5585067	  759.0	  542.0	 4824.0	...
5585068	  759.3	  542.0	 4823.0	...
5585069	  759.6	  542.0	 4823.0	...
5585070	  759.9	  542.0	 4822.0	...
5585071	  760.2	  541.9	 4822.0	...
5585072	  760.4	  541.5	 4822.0	...
5585073	  760.3	  541.1	 4822.0	...
5585074	  760.5	  540.7	 4821.0	...
5585075	  760.9	  540.7	 4821.0	...
5585076	  761.3	  540.7	 4819.0	...
5585077	  761.3	  540.6	 4816.0	...
5585078	  761.5	  540.3	 4813.0	...
5585079	  761.7	  539.9	 4813.0	...
5585080	  761.9	  539.9	 4813.0	...
5585081	  762.0	  540.1	 4811.0	...
5585082	  762.4	  540.7	 4810.0	...
5585083	  762.9	  541.5	 4810.0	...
5585084	  763.3	  542.0	 4811.0	...
5585085	  763.6	  542.3	 4811.0	...
5585086	  763.9	  542.7	 4812.0	...
5585087	  764.2	  543.1	 4814.0	...
5585088	  764.2	  543.5	 4816.0	...
5585089	  764.3	  543.4	 4817.0	...
5585090	  764.4	  543.3	 4817.0	...
5585091	  764.4	  543.2	 4817.0	...
5585092	  764.5	  543.2	 4815.0	...
5585093	  764.6	  543.2	 4814.0	...
5585094	  764.7	  543.3	 4813.0	...
5585095	  764.7	  543.1	 4811.0	...
5585096	  764.6	  542.8	 4809.0	...
5585097	  764.6	  542.5	 4807.0	...
5585098	  764.6	  542.3	 4806.0	...
5585099	  764.4	  542.3	 4807.0	...
5585100	  764.0	  542.4	 4809.0	...
5585101	  763.5	  542.4	 4809.0	...
5585102	  763.2	  542.4	 4805.0	...
5585103	  763.2	  542.4	 4801.0	...
5585104	  763.0	  542.5	 4800.0	...
5585105	  762.9	  542.6	 4803.0	...
5585106	  763.2	  542.6	 4805.0	...
5585107	  763.6	  542.5	 4803.0	...
5585108	  764.0	  542.3	 4802.0	...
5585109	  764.0	  542.0	 4802.0	...
5585110	  764.0	  541.7	 4801.0	...
5585111	  764.1	  541.5	 4795.0	...
5585112	  764.2	  541.7	 4790.0	...
5585113	  764.2	  541.8	 4786.0	...
5585114	  764.1	  541.6	 4786.0	...
5585115	  764.0	  541.5	 4786.0	...
5585116	  764.0	  541.4	 4786.0	...
5585117	  764.0	  541.4	 4785.0	...
5585118	  764.0	  541.5	 4786.0	...
5585119	  763.7	  542.0	 4786.0	...
5585120	  763.3	  542.4	 4785.0	...
5585121	  763.0	  542.6	 4783.0	...
5585122	  763.0	  542.5	 4780.0	...
5585123	  762.9	  542.4	 4779.0	...
5585124	  763.0	  542.4	 4776.0	...
5585125	  763.2	  542.3	 4774.0	...
5585126	  763.5	  542.2	 4774.0	...
5585127	  763.7	  542.1	 4774.0	...
5585128	  763.9	  542.0	 4773.0	...
5585129	  763.9	  542.3	 4773.0	...
5585130	  763.9	  542.6	 4772.0	...
5585131	  763.9	  542.9	 4770.0	...
5585132	  763.9	  542.8	 4769.0	...
5585133	  763.8	  542.7	 4765.0	...
5585134	  763.8	  542.7	 4762.0	...
5585135	  763.7	  542.6	 4760.0	...
5585136	  763.6	  542.4	 4757.0	...
5585137	  763.5	  541.9	 4754.0	...
5585138	  763.5	  541.6	 4751.0	...
5585139	  763.5	  541.9	 4751.0	...
5585140	  763.6	  542.4	 4751.0	...
5585141	  763.7	  542.9	 4751.0	...
5585142	  763.7	  542.7	 4751.0	...
5585143	  763.7	  542.7	 4749.0	...
5585144	  763.7	  542.7	 4747.0	...
5585145	  763.7	  542.8	 4744.0	...
5585146	  763.6	  542.9	 4745.0	...
5585147	  763.6	  543.2	 4745.0	...
5585148	  763.7	  543.5	 4746.0	...
5585149	  764.0	  544.2	 4746.0	...
5585150	  764.3	  544.5	 4746.0	...
5585151	  764.4	  544.8	 4747.0	...
5585152	  764.3	  544.8	 4745.0	...
5585153	  764.2	  544.8	 4743.0	...
5585154	  764.0	  545.1	 4741.0	...
5585155	  764.0	  545.4	 4740.0	...
5585156	  764.1	  545.7	 4740.0	...
5585157	  764.0	  545.7	 4741.0	...
5585158	  763.9	  545.7	 4741.0	...
5585159	  763.9	  545.7	 4739.0	...
5585160	  764.0	  545.8	 4737.0	...
5585161	  764.1	  545.8	 4735.0	...
5585162	  764.3	  546.0	 4735.0	...
5585163	  764.4	  546.2	 4735.0	...
5585164	  764.6	  546.4	 4732.0	...
5585165	  764.6	  546.6	 4728.0	...
5585166	  764.6	  546.6	 4725.0	...
5585167	  764.4	  546.6	 4725.0	...
5585168	  764.2	  546.6	 4725.0	...
5585169	  764.0	  546.6	 4723.0	...
5585170	  764.2	  546.6	 4720.0	...
5585171	  764.4	  546.7	 4717.0	...
5585172	  764.6	  546.8	 4714.0	...
5585173	  764.5	  546.9	 4715.0	...
5585174	  764.4	  546.9	 4717.0	...
5585175	  764.4	  546.9	 4716.0	...
5585176	  764.4	  546.9	 4712.0	...
5585177	  764.4	  546.9	 4707.0	...
5585178	  764.4	  546.9	 4707.0	...
5585179	  764.4	  546.9	 4707.0	...
5585180	  764.7	  546.8	 4708.0	...
5585181	  765.0	  546.7	 4709.0	...
5585182	  765.1	  546.5	 4707.0	...
5585183	  764.9	  546.4	 4705.0	...
5585184	  764.8	  546.3	 4702.0	...
5585185	  764.8	  546.2	 4702.0	...
[truncated: 4,279,340 more chars]
