# Supplementary material for: With an eye on uncertainty: Modelling pupillary responses to environmental volatility
Source: PLoS Comput Biol. 2019 Jul 5;15(7):e1007126. doi: 10.1371/journal.pcbi.1007126 (PMC6636765; doi:10.1371/journal.pcbi.1007126)
Supplement: S3 Data — Zip file containing the pupillometry data for participant 3. (ZIP) [file pcbi.1007126.s003.zip › P3/trial13.asc]

** CONVERTED FROM C:\Users\tparr\Documents\PVR\P3_0712\trial13.edf using edfapi 3.1 Win32 Nov 24 2009 on Thu Dec 07 19:12:49 2017
** DATE: Thu Dec  7 18:42:32 2017
** TYPE: EDF_FILE BINARY EVENT SAMPLE TAGGED
** VERSION: EYELINK II 1
** SOURCE: EYELINK CL
** EYELINK II CL v4.48 Nov 25 2009
** CAMERA: EyeLink CL Version 1.4 Sensor=BHA
** SERIAL NUMBER: CL1-AAD42
** CAMERA_CONFIG: AAD42140.SCD
**

MSG	5837387 RECCFG CR 1000 2 0 R
MSG	5837387 ELCLCFG MTABLER
MSG	5837387 GAZE_COORDS 0.00 0.00 1599.00 1199.00
MSG	5837387 THRESHOLDS R 131 243
MSG	5837387 ELCL_PROC CENTROID (3)
MSG	5837387 ELCL_PCR_PARAM 5 3.0
START	5837388 	RIGHT	SAMPLES	EVENTS
PRESCALER	1
VPRESCALER	1
PUPIL	AREA
EVENTS	GAZE	RIGHT	RATE	1000.00	TRACKING	CR	FILTER	2
SAMPLES	GAZE	RIGHT	RATE	1000.00	TRACKING	CR	FILTER	2
MSG	5837388 !MODE RECORD CR 1000 2 0 R
5837388	  794.7	  561.0	 4060.0	...
INPUT	5837388	127
5837389	  794.7	  561.2	 4060.0	...
5837390	  794.7	  561.6	 4063.0	...
5837391	  794.9	  561.9	 4065.0	...
5837392	  795.1	  562.5	 4065.0	...
5837393	  795.0	  562.9	 4063.0	...
5837394	  794.8	  563.5	 4060.0	...
SFIX R   5837395
5837395	  794.5	  563.8	 4060.0	...
5837396	  794.5	  564.1	 4060.0	...
5837397	  794.5	  564.1	 4061.0	...
5837398	  794.4	  564.1	 4062.0	...
5837399	  794.3	  564.2	 4062.0	...
5837400	  794.2	  564.2	 4063.0	...
5837401	  794.2	  564.3	 4063.0	...
5837402	  794.2	  564.8	 4064.0	...
5837403	  794.1	  565.3	 4065.0	...
5837404	  794.0	  565.5	 4066.0	...
5837405	  793.9	  565.4	 4067.0	...
5837406	  793.6	  565.4	 4067.0	...
5837407	  793.3	  565.3	 4067.0	...
5837408	  792.8	  565.2	 4066.0	...
5837409	  792.6	  565.1	 4065.0	...
5837410	  792.4	  565.3	 4065.0	...
5837411	  792.4	  565.4	 4066.0	...
5837412	  792.3	  565.2	 4066.0	...
5837413	  792.4	  565.0	 4066.0	...
5837414	  792.5	  564.9	 4067.0	...
5837415	  792.6	  565.0	 4068.0	...
5837416	  792.5	  565.1	 4070.0	...
5837417	  792.5	  565.4	 4071.0	...
5837418	  792.8	  565.6	 4073.0	...
5837419	  793.2	  565.5	 4073.0	...
5837420	  793.5	  565.2	 4073.0	...
5837421	  793.5	  565.1	 4072.0	...
5837422	  793.8	  565.7	 4071.0	...
5837423	  794.1	  566.3	 4072.0	...
5837424	  794.3	  566.7	 4073.0	...
5837425	  794.3	  566.6	 4074.0	...
5837426	  794.2	  566.3	 4073.0	...
5837427	  794.2	  566.1	 4072.0	...
5837428	  794.3	  566.0	 4072.0	...
5837429	  794.4	  566.0	 4072.0	...
5837430	  794.5	  566.0	 4072.0	...
5837431	  794.7	  566.0	 4071.0	...
5837432	  794.9	  566.1	 4069.0	...
5837433	  795.2	  566.2	 4071.0	...
5837434	  795.5	  566.3	 4072.0	...
5837435	  795.7	  566.2	 4073.0	...
5837436	  796.2	  566.1	 4073.0	...
5837437	  796.6	  566.0	 4073.0	...
5837438	  797.1	  566.1	 4073.0	...
5837439	  797.3	  566.2	 4073.0	...
5837440	  797.8	  566.2	 4072.0	...
5837441	  798.2	  566.1	 4071.0	...
5837442	  798.6	  566.0	 4070.0	...
5837443	  798.6	  566.2	 4070.0	...
5837444	  798.7	  566.4	 4071.0	...
5837445	  798.8	  566.6	 4074.0	...
5837446	  798.8	  566.6	 4078.0	...
5837447	  798.9	  566.4	 4081.0	...
5837448	  798.9	  566.1	 4081.0	...
5837449	  798.9	  565.9	 4081.0	...
5837450	  799.1	  565.8	 4081.0	...
5837451	  799.3	  565.5	 4083.0	...
5837452	  799.4	  565.2	 4084.0	...
5837453	  799.2	  564.8	 4086.0	...
5837454	  799.1	  564.6	 4086.0	...
5837455	  799.2	  564.5	 4086.0	...
5837456	  799.4	  564.4	 4086.0	...
5837457	  799.5	  564.3	 4084.0	...
5837458	  799.7	  564.2	 4081.0	...
5837459	  800.1	  564.2	 4078.0	...
5837460	  800.4	  564.1	 4077.0	...
5837461	  800.8	  564.1	 4076.0	...
5837462	  801.0	  564.1	 4076.0	...
5837463	  801.2	  564.1	 4077.0	...
5837464	  801.4	  564.6	 4078.0	...
5837465	  801.5	  565.1	 4080.0	...
5837466	  801.8	  565.6	 4080.0	...
5837467	  802.0	  565.7	 4080.0	...
5837468	  802.2	  565.7	 4081.0	...
5837469	  802.1	  565.7	 4083.0	...
5837470	  802.0	  565.8	 4084.0	...
5837471	  802.3	  565.9	 4082.0	...
5837472	  802.7	  565.9	 4080.0	...
5837473	  803.1	  565.9	 4077.0	...
5837474	  803.1	  566.0	 4077.0	...
5837475	  803.3	  566.1	 4077.0	...
5837476	  803.5	  566.1	 4077.0	...
5837477	  803.8	  566.5	 4077.0	...
5837478	  803.9	  567.0	 4076.0	...
5837479	  804.0	  567.6	 4076.0	...
5837480	  804.1	  568.0	 4075.0	...
5837481	  804.3	  568.4	 4075.0	...
5837482	  804.5	  568.7	 4074.0	...
5837483	  804.5	  569.1	 4072.0	...
5837484	  804.5	  569.7	 4071.0	...
5837485	  804.6	  570.3	 4071.0	...
5837486	  804.9	  570.8	 4071.0	...
5837487	  805.0	  571.3	 4071.0	...
5837488	  805.1	  571.6	 4073.0	...
5837489	  805.1	  571.8	 4075.0	...
5837490	  805.2	  572.0	 4076.0	...
5837491	  805.3	  572.2	 4076.0	...
5837492	  805.5	  572.4	 4075.0	...
5837493	  805.7	  572.6	 4076.0	...
5837494	  806.1	  572.7	 4077.0	...
5837495	  806.4	  573.4	 4077.0	...
5837496	  806.6	  574.1	 4076.0	...
5837497	  806.7	  574.7	 4075.0	...
5837498	  806.8	  574.7	 4076.0	...
5837499	  806.8	  575.0	 4077.0	...
5837500	  806.7	  575.5	 4076.0	...
5837501	  806.6	  576.1	 4074.0	...
5837502	  806.7	  576.4	 4073.0	...
5837503	  806.6	  576.7	 4073.0	...
5837504	  806.6	  577.0	 4075.0	...
5837505	  806.6	  577.0	 4076.0	...
5837506	  806.7	  577.0	 4077.0	...
5837507	  806.8	  577.3	 4077.0	...
5837508	  806.7	  577.8	 4078.0	...
5837509	  806.6	  578.2	 4079.0	...
5837510	  806.3	  578.4	 4081.0	...
5837511	  806.3	  578.7	 4080.0	...
5837512	  806.1	  579.0	 4080.0	...
5837513	  806.1	  579.2	 4080.0	...
5837514	  806.3	  579.5	 4080.0	...
5837515	  806.5	  579.5	 4080.0	...
5837516	  806.7	  579.2	 4079.0	...
5837517	  806.7	  579.1	 4080.0	...
5837518	  806.7	  579.3	 4082.0	...
5837519	  806.6	  579.8	 4085.0	...
5837520	  806.5	  580.2	 4085.0	...
5837521	  806.5	  580.4	 4085.0	...
5837522	  806.5	  580.5	 4084.0	...
5837523	  806.4	  580.6	 4085.0	...
5837524	  806.4	  580.8	 4085.0	...
5837525	  806.3	  581.0	 4082.0	...
5837526	  806.4	  581.1	 4080.0	...
5837527	  806.4	  581.4	 4077.0	...
5837528	  806.3	  581.7	 4077.0	...
5837529	  806.2	  581.6	 4078.0	...
5837530	  806.0	  581.4	 4080.0	...
5837531	  806.2	  581.2	 4081.0	...
5837532	  806.4	  581.6	 4083.0	...
5837533	  806.7	  581.9	 4083.0	...
5837534	  806.7	  582.2	 4083.0	...
5837535	  806.6	  582.2	 4083.0	...
5837536	  806.5	  582.1	 4084.0	...
5837537	  806.3	  581.9	 4085.0	...
5837538	  806.3	  582.1	 4086.0	...
5837539	  806.2	  582.5	 4084.0	...
5837540	  806.3	  583.3	 4083.0	...
5837541	  806.4	  583.7	 4081.0	...
5837542	  806.3	  584.1	 4082.0	...
5837543	  806.2	  584.1	 4084.0	...
5837544	  806.1	  584.2	 4086.0	...
5837545	  806.2	  584.5	 4086.0	...
5837546	  806.4	  584.8	 4086.0	...
5837547	  806.9	  585.1	 4086.0	...
5837548	  807.4	  585.1	 4087.0	...
5837549	  807.8	  584.9	 4089.0	...
5837550	  807.8	  584.6	 4092.0	...
5837551	  807.7	  584.3	 4095.0	...
5837552	  807.6	  584.1	 4097.0	...
5837553	  808.0	  583.9	 4097.0	...
5837554	  808.4	  583.7	 4097.0	...
5837555	  808.8	  583.9	 4097.0	...
5837556	  808.8	  584.1	 4095.0	...
5837557	  808.7	  584.4	 4094.0	...
5837558	  808.5	  584.5	 4093.0	...
5837559	  808.4	  584.7	 4093.0	...
5837560	  808.3	  584.9	 4091.0	...
5837561	  808.3	  585.5	 4090.0	...
5837562	  808.4	  585.8	 4088.0	...
5837563	  808.5	  586.1	 4088.0	...
5837564	  808.7	  586.2	 4087.0	...
5837565	  808.9	  586.3	 4088.0	...
5837566	  808.9	  586.4	 4089.0	...
5837567	  809.0	  586.6	 4091.0	...
5837568	  809.1	  586.7	 4092.0	...
5837569	  809.1	  586.7	 4094.0	...
5837570	  809.0	  586.4	 4095.0	...
5837571	  808.8	  586.2	 4094.0	...
5837572	  808.7	  586.2	 4096.0	...
5837573	  808.6	  586.2	 4098.0	...
5837574	  808.6	  586.2	 4096.0	...
5837575	  808.5	  586.3	 4093.0	...
5837576	  808.4	  586.4	 4091.0	...
5837577	  808.6	  586.4	 4093.0	...
5837578	  808.7	  586.2	 4094.0	...
5837579	  808.5	  586.0	 4093.0	...
5837580	  808.1	  586.1	 4091.0	...
5837581	  807.9	  586.4	 4090.0	...
5837582	  808.0	  586.7	 4091.0	...
5837583	  808.0	  586.8	 4092.0	...
5837584	  807.8	  586.9	 4092.0	...
5837585	  807.7	  587.1	 4093.0	...
5837586	  807.6	  587.1	 4093.0	...
5837587	  807.5	  587.2	 4093.0	...
5837588	  807.4	  587.3	 4093.0	...
5837589	  807.4	  587.4	 4092.0	...
5837590	  807.4	  587.5	 4092.0	...
5837591	  807.3	  587.7	 4094.0	...
5837592	  807.0	  587.8	 4096.0	...
5837593	  806.6	  588.0	 4096.0	...
5837594	  806.5	  587.9	 4095.0	...
5837595	  806.4	  588.1	 4094.0	...
5837596	  806.3	  588.3	 4094.0	...
5837597	  806.2	  588.6	 4095.0	...
5837598	  806.1	  588.6	 4095.0	...
5837599	  806.1	  588.5	 4095.0	...
5837600	  806.3	  588.3	 4095.0	...
5837601	  806.5	  588.1	 4095.0	...
5837602	  806.6	  587.7	 4095.0	...
5837603	  806.3	  587.5	 4095.0	...
5837604	  806.1	  587.2	 4095.0	...
5837605	  806.1	  587.1	 4095.0	...
5837606	  806.1	  587.0	 4095.0	...
5837607	  806.0	  586.6	 4095.0	...
5837608	  806.0	  586.2	 4095.0	...
5837609	  805.9	  585.9	 4096.0	...
5837610	  805.8	  586.2	 4099.0	...
5837611	  805.8	  586.5	 4101.0	...
5837612	  805.8	  586.8	 4103.0	...
5837613	  805.8	  586.7	 4106.0	...
5837614	  806.0	  586.9	 4108.0	...
5837615	  806.0	  587.2	 4110.0	...
5837616	  806.1	  587.3	 4111.0	...
5837617	  806.1	  587.3	 4112.0	...
5837618	  806.1	  587.3	 4113.0	...
5837619	  806.0	  587.5	 4113.0	...
5837620	  806.1	  587.7	 4111.0	...
5837621	  806.1	  587.8	 4110.0	...
5837622	  806.2	  588.2	 4111.0	...
5837623	  806.2	  588.5	 4112.0	...
5837624	  806.3	  588.8	 4112.0	...
5837625	  806.2	  588.8	 4112.0	...
5837626	  806.2	  588.8	 4111.0	...
5837627	  806.2	  588.7	 4111.0	...
5837628	  806.2	  588.6	 4111.0	...
5837629	  806.2	  588.5	 4111.0	...
5837630	  806.2	  588.4	 4111.0	...
5837631	  806.2	  588.4	 4111.0	...
5837632	  806.3	  588.3	 4111.0	...
5837633	  806.3	  588.3	 4111.0	...
5837634	  806.4	  588.2	 4110.0	...
5837635	  806.4	  588.1	 4108.0	...
5837636	  806.5	  588.2	 4107.0	...
5837637	  806.5	  588.5	 4107.0	...
5837638	  806.6	  588.8	 4108.0	...
5837639	  806.7	  589.1	 4109.0	...
5837640	  806.7	  589.3	 4111.0	...
5837641	  806.7	  589.4	 4113.0	...
5837642	  807.0	  589.4	 4114.0	...
5837643	  807.3	  589.4	 4113.0	...
5837644	  807.6	  589.3	 4115.0	...
5837645	  807.7	  588.9	 4118.0	...
5837646	  807.8	  588.6	 4120.0	...
5837647	  807.9	  588.2	 4119.0	...
5837648	  808.0	  588.2	 4118.0	...
5837649	  808.1	  588.1	 4117.0	...
5837650	  807.9	  588.0	 4116.0	...
5837651	  807.7	  588.0	 4115.0	...
5837652	  807.4	  588.2	 4115.0	...
5837653	  807.3	  588.4	 4115.0	...
5837654	  807.1	  588.3	 4116.0	...
5837655	  806.8	  588.3	 4117.0	...
5837656	  806.7	  588.3	 4120.0	...
5837657	  806.5	  588.3	 4122.0	...
5837658	  806.4	  588.3	 4124.0	...
5837659	  806.5	  588.3	 4124.0	...
5837660	  806.5	  588.2	 4124.0	...
5837661	  806.5	  588.3	 4124.0	...
5837662	  806.5	  588.6	 4125.0	...
5837663	  806.5	  588.9	 4125.0	...
5837664	  806.5	  588.9	 4125.0	...
5837665	  806.5	  589.0	 4125.0	...
5837666	  806.6	  589.1	 4126.0	...
5837667	  806.5	  589.3	 4126.0	...
5837668	  806.3	  589.3	 4126.0	...
5837669	  806.1	  589.3	 4126.0	...
5837670	  806.0	  589.2	 4126.0	...
5837671	  806.0	  589.2	 4128.0	...
5837672	  806.1	  589.2	 4130.0	...
5837673	  806.2	  589.2	 4131.0	...
5837674	  806.3	  589.2	 4131.0	...
5837675	  806.3	  589.3	 4130.0	...
5837676	  806.4	  589.4	 4129.0	...
5837677	  806.4	  589.5	 4130.0	...
5837678	  806.5	  589.6	 4131.0	...
5837679	  806.6	  589.5	 4132.0	...
5837680	  806.6	  589.3	 4135.0	...
5837681	  806.5	  589.1	 4138.0	...
5837682	  806.0	  589.0	 4141.0	...
5837683	  805.7	  589.5	 4142.0	...
5837684	  805.6	  590.0	 4142.0	...
5837685	  805.9	  590.5	 4142.0	...
5837686	  806.4	  590.5	 4143.0	...
5837687	  806.5	  590.5	 4143.0	...
5837688	  806.6	  590.5	 4143.0	...
5837689	  806.5	  590.5	 4143.0	...
5837690	  806.4	  590.4	 4143.0	...
5837691	  806.2	  590.4	 4143.0	...
5837692	  806.0	  590.2	 4144.0	...
5837693	  806.0	  590.1	 4144.0	...
5837694	  805.9	  589.9	 4145.0	...
5837695	  805.8	  589.7	 4146.0	...
5837696	  805.7	  589.5	 4148.0	...
5837697	  805.9	  589.6	 4150.0	...
5837698	  806.1	  589.7	 4152.0	...
5837699	  806.3	  589.9	 4152.0	...
5837700	  806.4	  590.2	 4152.0	...
5837701	  806.5	  590.5	 4152.0	...
5837702	  806.5	  591.1	 4152.0	...
5837703	  806.5	  591.6	 4152.0	...
5837704	  806.4	  592.0	 4153.0	...
5837705	  806.3	  592.0	 4153.0	...
5837706	  806.2	  592.0	 4153.0	...
5837707	  806.1	  592.0	 4153.0	...
5837708	  806.1	  591.8	 4153.0	...
5837709	  806.3	  591.7	 4153.0	...
5837710	  806.4	  591.7	 4156.0	...
5837711	  806.4	  591.7	 4159.0	...
5837712	  806.4	  591.5	 4162.0	...
5837713	  806.4	  591.3	 4161.0	...
5837714	  806.4	  591.1	 4160.0	...
5837715	  806.4	  591.1	 4162.0	...
5837716	  806.4	  591.1	 4165.0	...
5837717	  806.4	  591.2	 4167.0	...
5837718	  806.5	  591.4	 4166.0	...
5837719	  806.5	  591.5	 4165.0	...
5837720	  806.5	  591.5	 4165.0	...
5837721	  806.5	  591.0	 4165.0	...
5837722	  806.6	  590.6	 4165.0	...
5837723	  806.6	  590.6	 4166.0	...
5837724	  806.5	  591.0	 4168.0	...
5837725	  806.5	  591.4	 4170.0	...
5837726	  806.4	  591.5	 4172.0	...
5837727	  806.2	  591.4	 4172.0	...
5837728	  805.9	  591.3	 4173.0	...
5837729	  805.9	  591.1	 4173.0	...
5837730	  806.3	  591.0	 4175.0	...
5837731	  806.4	  590.9	 4175.0	...
5837732	  806.2	  590.8	 4175.0	...
5837733	  806.0	  590.8	 4175.0	...
5837734	  805.9	  590.9	 4174.0	...
5837735	  805.9	  591.0	 4174.0	...
5837736	  806.0	  591.1	 4174.0	...
5837737	  806.0	  591.2	 4176.0	...
5837738	  806.1	  591.3	 4178.0	...
5837739	  806.1	  591.4	 4181.0	...
5837740	  805.8	  591.8	 4182.0	...
5837741	  805.2	  592.2	 4183.0	...
5837742	  804.6	  592.4	 4184.0	...
5837743	  804.3	  592.4	 4184.0	...
5837744	  804.3	  592.5	 4183.0	...
5837745	  804.3	  592.7	 4183.0	...
5837746	  804.4	  592.9	 4184.0	...
5837747	  804.5	  592.9	 4184.0	...
5837748	  804.7	  592.6	 4185.0	...
5837749	  805.1	  592.0	 4185.0	...
5837750	  806.1	  590.9	 4185.0	...
EFIX R   5837395	5837750	356	  804.3	  581.1	   4104
SSACC R  5837751
5837751	  806.8	  589.2	 4187.0	...
5837752	  807.7	  587.6	 4189.0	...
5837753	  808.2	  585.8	 4192.0	...
5837754	  808.8	  584.1	 4195.0	...
5837755	  809.6	  582.3	 4199.0	...
5837756	  810.4	  580.3	 4200.0	...
5837757	  811.7	  578.6	 4198.0	...
5837758	  812.3	  576.3	 4197.0	...
ESACC R  5837751	5837758	8	  806.8	  589.2	  812.3	  576.3	   0.30	     41
SFIX R   5837759
5837759	  813.0	  574.8	 4197.0	...
5837760	  813.2	  573.2	 4198.0	...
5837761	  813.3	  572.4	 4200.0	...
5837762	  813.3	  571.7	 4202.0	...
5837763	  813.2	  571.6	 4205.0	...
5837764	  813.0	  571.7	 4208.0	...
5837765	  812.3	  571.8	 4208.0	...
5837766	  811.6	  572.0	 4209.0	...
5837767	  810.7	  572.2	 4210.0	...
5837768	  810.4	  572.2	 4210.0	...
5837769	  809.7	  572.3	 4211.0	...
5837770	  809.4	  572.4	 4211.0	...
5837771	  808.9	  572.4	 4212.0	...
5837772	  808.6	  572.4	 4212.0	...
5837773	  808.0	  572.4	 4213.0	...
5837774	  807.5	  572.4	 4215.0	...
5837775	  807.2	  572.1	 4218.0	...
5837776	  807.2	  571.7	 4222.0	...
5837777	  807.1	  571.1	 4224.0	...
5837778	  807.1	  570.7	 4226.0	...
5837779	  807.4	  570.7	 4227.0	...
5837780	  808.0	  570.9	 4225.0	...
5837781	  808.4	  571.2	 4223.0	...
5837782	  808.6	  571.2	 4222.0	...
5837783	  808.5	  571.2	 4223.0	...
5837784	  808.4	  572.0	 4225.0	...
5837785	  808.4	  573.0	 4225.0	...
5837786	  808.5	  574.2	 4225.0	...
5837787	  808.7	  574.6	 4225.0	...
5837788	  808.8	  574.7	 4225.0	...
5837789	  808.8	  574.6	 4226.0	...
5837790	  808.8	  574.5	 4226.0	...
5837791	  808.7	  574.5	 4228.0	...
5837792	  808.7	  574.7	 4230.0	...
5837793	  808.7	  574.9	 4231.0	...
5837794	  808.6	  575.1	 4229.0	...
5837795	  808.4	  574.9	 4228.0	...
5837796	  808.4	  574.6	 4227.0	...
5837797	  808.4	  574.3	 4227.0	...
5837798	  808.4	  574.2	 4228.0	...
5837799	  808.4	  574.2	 4228.0	...
5837800	  808.5	  574.3	 4228.0	...
5837801	  808.6	  574.4	 4229.0	...
5837802	  808.5	  574.4	 4230.0	...
5837803	  808.4	  574.3	 4231.0	...
5837804	  808.2	  574.2	 4231.0	...
5837805	  808.1	  574.2	 4231.0	...
5837806	  808.0	  574.3	 4231.0	...
5837807	  807.8	  574.3	 4232.0	...
5837808	  807.7	  574.4	 4233.0	...
5837809	  807.7	  574.4	 4235.0	...
5837810	  807.8	  574.5	 4237.0	...
5837811	  807.8	  574.4	 4237.0	...
5837812	  807.8	  574.3	 4238.0	...
5837813	  807.6	  574.4	 4238.0	...
5837814	  807.5	  574.5	 4237.0	...
5837815	  807.4	  574.8	 4235.0	...
5837816	  807.4	  574.9	 4233.0	...
5837817	  807.5	  574.9	 4233.0	...
5837818	  807.5	  574.9	 4233.0	...
5837819	  807.6	  574.8	 4233.0	...
5837820	  807.6	  574.6	 4237.0	...
5837821	  807.6	  574.4	 4241.0	...
5837822	  807.6	  574.4	 4244.0	...
5837823	  807.6	  574.3	 4244.0	...
5837824	  807.3	  574.3	 4244.0	...
5837825	  807.1	  574.3	 4243.0	...
5837826	  807.0	  574.3	 4242.0	...
5837827	  807.2	  574.3	 4241.0	...
5837828	  807.4	  574.6	 4242.0	...
5837829	  807.4	  574.9	 4243.0	...
5837830	  807.5	  575.1	 4245.0	...
5837831	  807.4	  574.9	 4244.0	...
5837832	  807.3	  574.6	 4244.0	...
5837833	  807.0	  574.5	 4244.0	...
5837834	  806.6	  574.5	 4244.0	...
5837835	  806.3	  574.5	 4245.0	...
5837836	  806.1	  574.5	 4247.0	...
5837837	  806.0	  574.5	 4249.0	...
5837838	  806.0	  574.7	 4252.0	...
5837839	  806.2	  575.1	 4252.0	...
5837840	  806.5	  575.4	 4251.0	...
5837841	  806.8	  575.3	 4250.0	...
5837842	  806.9	  575.1	 4250.0	...
5837843	  807.2	  574.9	 4250.0	...
5837844	  807.5	  575.3	 4250.0	...
5837845	  807.6	  575.7	 4248.0	...
5837846	  807.6	  576.1	 4246.0	...
5837847	  807.6	  576.0	 4246.0	...
5837848	  807.4	  575.9	 4248.0	...
5837849	  807.1	  575.8	 4250.0	...
5837850	  806.9	  575.7	 4251.0	...
5837851	  806.7	  575.7	 4253.0	...
5837852	  806.8	  575.7	 4254.0	...
5837853	  806.9	  575.6	 4254.0	...
5837854	  807.0	  575.6	 4253.0	...
5837855	  807.1	  575.7	 4255.0	...
5837856	  807.2	  575.7	 4257.0	...
5837857	  807.3	  575.8	 4260.0	...
5837858	  807.3	  575.8	 4262.0	...
5837859	  807.3	  575.7	 4263.0	...
5837860	  807.0	  575.6	 4262.0	...
5837861	  806.7	  575.5	 4261.0	...
5837862	  806.4	  575.4	 4261.0	...
5837863	  806.4	  575.2	 4260.0	...
5837864	  806.4	  574.9	 4260.0	...
5837865	  806.4	  574.8	 4260.0	...
5837866	  806.4	  574.6	 4259.0	...
5837867	  806.5	  574.3	 4260.0	...
5837868	  806.4	  574.1	 4261.0	...
5837869	  806.3	  574.0	 4261.0	...
5837870	  806.1	  573.9	 4261.0	...
5837871	  805.9	  573.9	 4262.0	...
5837872	  805.9	  574.1	 4262.0	...
5837873	  806.0	  574.3	 4262.0	...
5837874	  806.1	  574.8	 4262.0	...
5837875	  806.1	  575.1	 4258.0	...
5837876	  805.7	  575.4	 4254.0	...
5837877	  805.4	  575.7	 4251.0	...
5837878	  805.1	  575.9	 4252.0	...
5837879	  805.1	  575.7	 4253.0	...
5837880	  805.0	  575.3	 4254.0	...
5837881	  805.0	  574.9	 4252.0	...
5837882	  805.1	  574.8	 4250.0	...
5837883	  805.2	  574.7	 4251.0	...
5837884	  805.4	  574.6	 4254.0	...
5837885	  805.5	  574.6	 4257.0	...
5837886	  805.4	  574.7	 4257.0	...
5837887	  805.1	  574.7	 4257.0	...
5837888	  804.8	  574.6	 4257.0	...
5837889	  804.7	  574.5	 4256.0	...
5837890	  804.7	  574.6	 4255.0	...
5837891	  804.7	  574.6	 4253.0	...
5837892	  804.8	  574.7	 4253.0	...
5837893	  804.7	  574.9	 4255.0	...
5837894	  804.6	  575.3	 4257.0	...
5837895	  804.5	  575.7	 4258.0	...
5837896	  804.4	  576.2	 4256.0	...
5837897	  804.5	  576.3	 4253.0	...
5837898	  804.5	  576.3	 4254.0	...
5837899	  804.4	  576.3	 4254.0	...
5837900	  804.3	  576.3	 4255.0	...
5837901	  804.3	  576.7	 4255.0	...
5837902	  804.4	  577.2	 4255.0	...
5837903	  804.4	  577.5	 4254.0	...
5837904	  804.3	  577.4	 4253.0	...
5837905	  804.0	  577.0	 4253.0	...
5837906	  804.0	  576.6	 4253.0	...
5837907	  804.2	  576.1	 4254.0	...
5837908	  804.4	  575.9	 4255.0	...
5837909	  804.3	  575.9	 4255.0	...
5837910	  804.3	  576.0	 4254.0	...
5837911	  804.3	  576.0	 4253.0	...
5837912	  804.5	  575.9	 4251.0	...
5837913	  804.7	  575.6	 4251.0	...
5837914	  804.9	  575.4	 4252.0	...
5837915	  805.0	  575.3	 4252.0	...
5837916	  804.9	  575.1	 4252.0	...
5837917	  804.9	  574.9	 4252.0	...
5837918	  804.8	  574.8	 4252.0	...
5837919	  804.8	  574.8	 4252.0	...
5837920	  804.8	  575.2	 4253.0	...
5837921	  804.8	  575.6	 4253.0	...
5837922	  804.9	  576.0	 4253.0	...
5837923	  804.9	  576.0	 4253.0	...
5837924	  804.8	  576.1	 4253.0	...
5837925	  804.7	  576.3	 4252.0	...
5837926	  804.7	  576.5	 4250.0	...
5837927	  804.8	  576.4	 4248.0	...
5837928	  804.7	  576.5	 4247.0	...
5837929	  804.7	  576.5	 4247.0	...
5837930	  804.5	  576.5	 4246.0	...
5837931	  804.2	  576.8	 4246.0	...
5837932	  804.0	  577.0	 4246.0	...
5837933	  804.0	  576.7	 4248.0	...
5837934	  804.0	  576.1	 4250.0	...
5837935	  804.2	  575.6	 4252.0	...
5837936	  804.3	  575.6	 4252.0	...
5837937	  804.4	  575.9	 4253.0	...
5837938	  804.5	  576.1	 4253.0	...
5837939	  804.6	  576.4	 4251.0	...
5837940	  804.7	  576.6	 4249.0	...
5837941	  804.6	  576.8	 4247.0	...
5837942	  804.4	  577.0	 4246.0	...
5837943	  804.2	  577.1	 4246.0	...
5837944	  804.0	  577.0	 4246.0	...
5837945	  803.9	  576.8	 4245.0	...
5837946	  803.9	  576.6	 4245.0	...
5837947	  803.8	  576.3	 4245.0	...
5837948	  803.6	  576.0	 4245.0	...
5837949	  803.4	  575.7	 4245.0	...
5837950	  803.2	  575.7	 4245.0	...
5837951	  803.0	  576.0	 4245.0	...
5837952	  802.9	  576.3	 4246.0	...
5837953	  802.7	  576.6	 4248.0	...
5837954	  802.8	  576.5	 4249.0	...
5837955	  802.9	  576.4	 4247.0	...
5837956	  803.0	  576.3	 4245.0	...
5837957	  803.2	  576.5	 4243.0	...
5837958	  803.4	  576.7	 4244.0	...
5837959	  803.5	  576.8	 4244.0	...
5837960	  803.5	  576.9	 4245.0	...
5837961	  803.5	  577.0	 4245.0	...
5837962	  803.5	  577.0	 4245.0	...
5837963	  803.5	  576.8	 4244.0	...
5837964	  803.4	  576.6	 4243.0	...
5837965	  803.3	  576.4	 4243.0	...
5837966	  803.3	  576.6	 4244.0	...
5837967	  803.4	  576.8	 4247.0	...
5837968	  803.4	  576.9	 4250.0	...
5837969	  803.4	  576.8	 4252.0	...
5837970	  803.5	  576.7	 4254.0	...
5837971	  803.5	  576.6	 4253.0	...
5837972	  803.3	  577.1	 4251.0	...
5837973	  803.1	  577.6	 4249.0	...
5837974	  802.9	  578.1	 4245.0	...
5837975	  802.9	  578.1	 4243.0	...
5837976	  802.9	  578.0	 4242.0	...
5837977	  802.9	  578.0	 4243.0	...
5837978	  802.8	  577.7	 4243.0	...
5837979	  802.6	  577.4	 4243.0	...
5837980	  802.5	  577.1	 4243.0	...
5837981	  802.5	  577.3	 4244.0	...
5837982	  802.6	  577.5	 4244.0	...
5837983	  802.4	  577.5	 4245.0	...
5837984	  802.2	  577.3	 4245.0	...
5837985	  802.0	  577.1	 4244.0	...
5837986	  802.0	  577.0	 4244.0	...
5837987	  802.0	  577.2	 4243.0	...
5837988	  802.0	  577.3	 4242.0	...
5837989	  801.9	  577.5	 4241.0	...
5837990	  801.7	  577.5	 4241.0	...
5837991	  801.6	  577.5	 4242.0	...
5837992	  801.9	  577.5	 4243.0	...
5837993	  802.3	  577.5	 4243.0	...
5837994	  802.6	  577.5	 4243.0	...
5837995	  802.6	  577.6	 4244.0	...
5837996	  802.6	  577.7	 4247.0	...
5837997	  802.7	  577.8	 4248.0	...
5837998	  802.9	  578.0	 4248.0	...
5837999	  803.1	  578.1	 4248.0	...
5838000	  803.0	  578.1	 4249.0	...
5838001	  802.8	  578.1	 4248.0	...
5838002	  802.6	  578.0	 4246.0	...
5838003	  802.8	  577.9	 4246.0	...
5838004	  802.8	  577.8	 4246.0	...
5838005	  802.7	  577.7	 4247.0	...
5838006	  802.6	  577.8	 4248.0	...
5838007	  802.8	  577.8	 4248.0	...
5838008	  803.0	  578.0	 4248.0	...
5838009	  803.2	  578.0	 4248.0	...
5838010	  803.1	  578.0	 4248.0	...
5838011	  803.0	  578.0	 4247.0	...
5838012	  803.0	  577.6	 4246.0	...
5838013	  802.9	  577.3	 4245.0	...
5838014	  802.9	  577.0	 4244.0	...
5838015	  802.8	  577.0	 4243.0	...
5838016	  802.8	  576.9	 4243.0	...
5838017	  802.7	  577.0	 4243.0	...
5838018	  802.5	  577.1	 4244.0	...
5838019	  802.4	  577.1	 4243.0	...
5838020	  802.6	  577.2	 4243.0	...
5838021	  802.7	  577.2	 4243.0	...
5838022	  802.7	  577.3	 4243.0	...
5838023	  802.8	  577.5	 4244.0	...
5838024	  802.7	  577.6	 4243.0	...
5838025	  802.6	  577.8	 4242.0	...
5838026	  802.5	  577.7	 4242.0	...
5838027	  802.4	  577.6	 4241.0	...
5838028	  802.2	  577.6	 4241.0	...
5838029	  802.0	  577.7	 4238.0	...
5838030	  801.8	  577.8	 4236.0	...
5838031	  801.8	  577.7	 4237.0	...
5838032	  801.7	  577.5	 4240.0	...
5838033	  801.7	  577.4	 4242.0	...
5838034	  801.8	  577.5	 4242.0	...
5838035	  801.9	  577.5	 4241.0	...
5838036	  801.9	  577.6	 4241.0	...
5838037	  802.0	  577.7	 4240.0	...
5838038	  802.0	  578.1	 4240.0	...
5838039	  802.0	  578.4	 4241.0	...
5838040	  802.1	  578.6	 4242.0	...
5838041	  802.0	  578.5	 4243.0	...
5838042	  801.9	  578.5	 4242.0	...
5838043	  801.8	  578.5	 4241.0	...
5838044	  801.7	  578.6	 4240.0	...
5838045	  801.5	  578.8	 4241.0	...
5838046	  801.3	  578.8	 4242.0	...
5838047	  801.1	  578.7	 4243.0	...
5838048	  801.0	  578.8	 4244.0	...
5838049	  801.1	  578.9	 4245.0	...
5838050	  801.1	  579.1	 4245.0	...
5838051	  801.2	  579.2	 4245.0	...
5838052	  801.4	  579.2	 4246.0	...
5838053	  801.5	  579.1	 4246.0	...
5838054	  801.4	  579.2	 4246.0	...
5838055	  801.3	  579.6	 4245.0	...
5838056	  801.1	  580.0	 4244.0	...
5838057	  801.1	  580.3	 4244.0	...
5838058	  801.3	  580.3	 4244.0	...
5838059	  801.5	  580.2	 4245.0	...
5838060	  801.5	  580.1	 4246.0	...
5838061	  801.4	  580.1	 4247.0	...
5838062	  801.2	  580.1	 4249.0	...
5838063	  801.0	  580.0	 4249.0	...
5838064	  800.8	  579.9	 4249.0	...
5838065	  800.6	  579.7	 4249.0	...
5838066	  800.9	  579.5	 4248.0	...
5838067	  801.1	  579.4	 4248.0	...
5838068	  801.3	  579.4	 4250.0	...
5838069	  801.2	  579.4	 4253.0	...
5838070	  801.2	  579.5	 4255.0	...
5838071	  801.3	  579.5	 4253.0	...
5838072	  801.4	  579.4	 4253.0	...
5838073	  801.4	  579.0	 4254.0	...
5838074	  801.5	  578.6	 4255.0	...
5838075	  801.5	  578.5	 4256.0	...
5838076	  801.4	  578.6	 4257.0	...
5838077	  800.9	  578.8	 4257.0	...
5838078	  800.4	  579.1	 4256.0	...
5838079	  800.1	  579.0	 4256.0	...
5838080	  800.1	  578.8	 4254.0	...
5838081	  800.0	  578.6	 4253.0	...
5838082	  800.0	  578.7	 4252.0	...
5838083	  799.8	  578.7	 4252.0	...
5838084	  799.6	  578.8	 4252.0	...
5838085	  799.4	  578.8	 4252.0	...
5838086	  799.2	  578.8	 4252.0	...
5838087	  798.8	  578.9	 4251.0	...
5838088	  798.4	  579.1	 4249.0	...
5838089	  798.2	  579.2	 4248.0	...
5838090	  798.2	  579.3	 4248.0	...
5838091	  798.1	  579.2	 4248.0	...
5838092	  798.1	  579.1	 4248.0	...
5838093	  798.0	  579.4	 4248.0	...
5838094	  798.0	  579.6	 4248.0	...
5838095	  797.9	  579.9	 4248.0	...
5838096	  797.9	  579.9	 4248.0	...
5838097	  797.8	  579.8	 4247.0	...
5838098	  797.9	  579.7	 4247.0	...
5838099	  798.0	  579.9	 4247.0	...
5838100	  798.3	  580.2	 4249.0	...
5838101	  798.4	  580.5	 4252.0	...
5838102	  798.3	  580.5	 4254.0	...
5838103	  797.8	  580.4	 4253.0	...
5838104	  796.7	  579.6	 4252.0	...
EFIX R   5837759	5838104	346	  804.4	  576.3	   4244
SSACC R  5838105
5838105	  795.4	  578.8	 4250.0	...
5838106	  793.4	  577.3	 4251.0	...
5838107	  791.7	  576.0	 4251.0	...
5838108	  789.5	  574.0	 4254.0	...
5838109	  787.4	  572.6	 4258.0	...
5838110	  784.7	  571.1	 4261.0	...
5838111	  782.9	  569.7	 4261.0	...
5838112	  780.8	  568.6	 4262.0	...
5838113	  779.3	  568.1	 4262.0	...
ESACC R  5838105	5838113	9	  795.4	  578.8	  779.3	  568.1	   0.41	     50
SFIX R   5838114
5838114	  777.5	  567.7	 4261.0	...
5838115	  776.5	  567.3	 4260.0	...
5838116	  776.0	  566.9	 4261.0	...
5838117	  776.0	  567.0	 4264.0	...
5838118	  776.4	  566.9	 4267.0	...
5838119	  776.9	  566.9	 4267.0	...
5838120	  777.3	  566.7	 4267.0	...
5838121	  777.5	  566.6	 4267.0	...
5838122	  777.6	  566.3	 4266.0	...
5838123	  777.8	  565.9	 4266.0	...
5838124	  777.9	  564.9	 4265.0	...
5838125	  778.1	  564.0	 4263.0	...
5838126	  778.0	  562.5	 4262.0	...
5838127	  777.8	  560.7	 4260.0	...
5838128	  777.6	  558.4	 4260.0	...
5838129	  777.9	  556.7	 4259.0	...
5838130	  778.3	  555.8	 4259.0	...
5838131	  779.3	  555.3	 4259.0	...
5838132	  779.8	  555.4	 4261.0	...
5838133	  780.7	  555.5	 4262.0	...
5838134	  781.5	  555.8	 4263.0	...
5838135	  782.4	  556.5	 4263.0	...
5838136	  782.9	  557.4	 4263.0	...
5838137	  783.0	  558.3	 4261.0	...
5838138	  783.1	  559.3	 4260.0	...
5838139	  783.2	  560.1	 4258.0	...
5838140	  783.3	  560.8	 4258.0	...
5838141	  783.2	  560.8	 4260.0	...
5838142	  783.0	  561.0	 4261.0	...
5838143	  782.1	  561.4	 4261.0	...
5838144	  781.3	  561.8	 4260.0	...
5838145	  780.6	  561.6	 4260.0	...
5838146	  780.5	  561.0	 4259.0	...
5838147	  780.5	  560.5	 4262.0	...
5838148	  780.4	  560.2	 4264.0	...
5838149	  780.4	  560.0	 4266.0	...
5838150	  780.4	  559.8	 4265.0	...
5838151	  780.4	  559.8	 4262.0	...
5838152	  780.5	  559.9	 4260.0	...
5838153	  780.5	  560.2	 4258.0	...
5838154	  780.3	  560.8	 4258.0	...
5838155	  779.9	  561.4	 4259.0	...
5838156	  779.6	  561.8	 4260.0	...
5838157	  779.5	  562.1	 4261.0	...
5838158	  779.6	  562.5	 4260.0	...
5838159	  779.7	  563.0	 4259.0	...
5838160	  779.6	  563.2	 4260.0	...
5838161	  779.3	  562.9	 4262.0	...
5838162	  779.0	  562.5	 4263.0	...
5838163	  778.9	  562.0	 4265.0	...
5838164	  779.2	  561.9	 4265.0	...
5838165	  779.4	  561.8	 4266.0	...
5838166	  779.3	  561.7	 4267.0	...
5838167	  779.3	  561.6	 4267.0	...
5838168	  779.2	  561.4	 4268.0	...
5838169	  779.0	  561.2	 4269.0	...
5838170	  779.0	  561.1	 4269.0	...
5838171	  779.2	  561.2	 4267.0	...
5838172	  779.4	  561.4	 4266.0	...
5838173	  779.5	  561.5	 4265.0	...
5838174	  779.5	  561.6	 4266.0	...
5838175	  779.5	  561.5	 4266.0	...
5838176	  779.5	  561.3	 4266.0	...
5838177	  779.5	  561.2	 4266.0	...
5838178	  779.5	  561.2	 4265.0	...
5838179	  779.5	  560.9	 4264.0	...
5838180	  779.5	  560.7	 4265.0	...
5838181	  779.5	  560.4	 4267.0	...
5838182	  779.5	  560.4	 4270.0	...
5838183	  779.5	  560.3	 4270.0	...
5838184	  779.3	  560.2	 4270.0	...
5838185	  779.2	  560.6	 4269.0	...
5838186	  778.8	  561.0	 4270.0	...
5838187	  778.6	  561.2	 4270.0	...
5838188	  778.5	  561.1	 4271.0	...
5838189	  778.5	  560.9	 4272.0	...
5838190	  778.5	  561.2	 4273.0	...
5838191	  778.4	  561.4	 4274.0	...
5838192	  778.2	  561.7	 4275.0	...
5838193	  778.0	  561.7	 4277.0	...
5838194	  778.0	  561.6	 4278.0	...
5838195	  777.9	  561.4	 4276.0	...
5838196	  777.9	  561.1	 4275.0	...
5838197	  778.1	  560.9	 4276.0	...
5838198	  778.3	  560.8	 4277.0	...
5838199	  778.2	  560.7	 4278.0	...
5838200	  777.9	  560.6	 4279.0	...
5838201	  777.8	  560.6	 4280.0	...
5838202	  777.9	  560.6	 4280.0	...
5838203	  778.2	  560.7	 4279.0	...
5838204	  778.3	  560.6	 4278.0	...
5838205	  778.4	  560.4	 4277.0	...
5838206	  778.4	  560.5	 4276.0	...
5838207	  778.4	  560.7	 4275.0	...
5838208	  778.5	  561.0	 4275.0	...
5838209	  778.5	  561.0	 4274.0	...
5838210	  778.6	  561.4	 4274.0	...
5838211	  778.6	  561.9	 4274.0	...
5838212	  778.7	  562.3	 4275.0	...
5838213	  778.8	  562.3	 4277.0	...
5838214	  778.9	  562.2	 4278.0	...
5838215	  779.0	  562.0	 4279.0	...
5838216	  779.0	  561.8	 4279.0	...
5838217	  778.8	  561.5	 4278.0	...
5838218	  778.5	  561.0	 4276.0	...
5838219	  778.0	  560.6	 4274.0	...
5838220	  777.7	  560.6	 4274.0	...
5838221	  777.5	  560.9	 4276.0	...
5838222	  777.5	  560.9	 4279.0	...
5838223	  777.3	  560.8	 4278.0	...
5838224	  777.2	  560.7	 4276.0	...
5838225	  777.1	  561.0	 4273.0	...
5838226	  777.2	  561.2	 4273.0	...
5838227	  777.1	  561.4	 4273.0	...
5838228	  777.0	  561.5	 4273.0	...
5838229	  776.9	  561.8	 4273.0	...
5838230	  776.8	  562.0	 4273.0	...
5838231	  776.7	  562.1	 4273.0	...
5838232	  776.7	  562.3	 4274.0	...
5838233	  776.6	  562.4	 4275.0	...
5838234	  776.3	  562.6	 4275.0	...
5838235	  775.9	  562.7	 4275.0	...
5838236	  775.5	  562.7	 4275.0	...
5838237	  775.5	  562.7	 4275.0	...
5838238	  775.7	  562.6	 4276.0	...
5838239	  775.9	  562.6	 4277.0	...
5838240	  775.9	  562.6	 4278.0	...
5838241	  776.1	  562.8	 4280.0	...
5838242	  776.3	  562.8	 4282.0	...
5838243	  776.5	  562.9	 4285.0	...
5838244	  776.6	  562.8	 4287.0	...
5838245	  776.8	  562.7	 4288.0	...
5838246	  777.0	  562.5	 4289.0	...
5838247	  776.9	  562.6	 4289.0	...
5838248	  776.9	  562.7	 4290.0	...
5838249	  776.9	  562.8	 4290.0	...
5838250	  776.9	  562.9	 4291.0	...
5838251	  776.9	  562.9	 4292.0	...
5838252	  777.1	  563.0	 4290.0	...
5838253	  777.2	  563.0	 4288.0	...
5838254	  777.3	  562.9	 4286.0	...
5838255	  777.2	  562.9	 4286.0	...
5838256	  777.1	  562.8	 4287.0	...
5838257	  777.0	  562.8	 4288.0	...
5838258	  777.0	  562.7	 4289.0	...
5838259	  777.0	  562.8	 4289.0	...
5838260	  777.2	  562.8	 4290.0	...
5838261	  777.3	  562.8	 4292.0	...
5838262	  777.5	  562.7	 4292.0	...
5838263	  777.5	  562.5	 4292.0	...
5838264	  777.5	  562.3	 4292.0	...
5838265	  777.5	  562.1	 4293.0	...
5838266	  777.5	  561.7	 4293.0	...
5838267	  777.4	  561.3	 4292.0	...
5838268	  777.3	  560.9	 4291.0	...
5838269	  776.9	  561.0	 4290.0	...
5838270	  776.7	  561.4	 4293.0	...
5838271	  776.4	  561.8	 4295.0	...
5838272	  776.3	  562.1	 4297.0	...
5838273	  776.2	  561.9	 4296.0	...
5838274	  776.1	  561.7	 4296.0	...
5838275	  776.1	  561.7	 4296.0	...
5838276	  776.0	  561.7	 4296.0	...
5838277	  775.9	  561.8	 4296.0	...
5838278	  775.8	  561.9	 4296.0	...
5838279	  775.7	  562.1	 4296.0	...
5838280	  775.5	  561.9	 4297.0	...
5838281	  775.4	  561.7	 4296.0	...
5838282	  775.5	  561.5	 4293.0	...
5838283	  775.6	  561.5	 4290.0	...
5838284	  775.5	  561.5	 4289.0	...
5838285	  775.3	  561.5	 4288.0	...
5838286	  774.8	  561.5	 4288.0	...
5838287	  774.5	  561.5	 4289.0	...
5838288	  774.1	  561.6	 4290.0	...
5838289	  774.1	  561.5	 4291.0	...
5838290	  774.1	  561.5	 4290.0	...
5838291	  774.0	  561.4	 4289.0	...
5838292	  773.8	  561.3	 4289.0	...
5838293	  774.0	  561.2	 4291.0	...
5838294	  774.3	  561.0	 4292.0	...
5838295	  774.6	  560.9	 4293.0	...
5838296	  774.6	  560.9	 4295.0	...
5838297	  774.4	  561.0	 4298.0	...
5838298	  774.2	  561.0	 4302.0	...
5838299	  774.1	  561.1	 4302.0	...
5838300	  774.0	  561.1	 4302.0	...
5838301	  774.0	  561.2	 4301.0	...
5838302	  773.9	  561.2	 4301.0	...
5838303	  773.9	  561.2	 4301.0	...
5838304	  774.1	  561.1	 4302.0	...
5838305	  774.2	  560.7	 4303.0	...
5838306	  774.3	  560.2	 4304.0	...
5838307	  774.2	  560.0	 4303.0	...
5838308	  774.2	  560.3	 4302.0	...
5838309	  774.3	  560.8	 4301.0	...
5838310	  774.3	  561.0	 4301.0	...
5838311	  774.3	  561.2	 4302.0	...
5838312	  774.2	  561.5	 4304.0	...
5838313	  773.9	  561.8	 4307.0	...
5838314	  773.7	  562.1	 4309.0	...
5838315	  773.4	  562.0	 4309.0	...
5838316	  773.2	  562.0	 4309.0	...
5838317	  773.1	  562.0	 4307.0	...
5838318	  773.1	  561.8	 4305.0	...
5838319	  773.1	  561.7	 4303.0	...
5838320	  773.1	  561.5	 4302.0	...
5838321	  773.2	  561.4	 4301.0	...
5838322	  773.2	  561.4	 4300.0	...
5838323	  773.3	  561.4	 4298.0	...
5838324	  773.5	  561.4	 4300.0	...
5838325	  773.7	  561.3	 4305.0	...
5838326	  773.8	  561.2	 4309.0	...
5838327	  773.8	  561.2	 4309.0	...
5838328	  773.9	  561.2	 4306.0	...
5838329	  773.8	  561.2	 4304.0	...
5838330	  773.5	  561.3	 4306.0	...
5838331	  773.0	  561.4	 4307.0	...
5838332	  772.5	  561.5	 4307.0	...
5838333	  772.3	  561.6	 4307.0	...
5838334	  772.5	  561.7	 4307.0	...
5838335	  772.7	  561.7	 4307.0	...
5838336	  772.8	  561.7	 4307.0	...
5838337	  772.8	  561.4	 4309.0	...
5838338	  772.9	  561.0	 4310.0	...
5838339	  773.1	  560.6	 4310.0	...
5838340	  773.3	  560.6	 4310.0	...
5838341	  773.5	  560.6	 4310.0	...
5838342	  773.7	  560.6	 4309.0	...
5838343	  773.9	  560.7	 4309.0	...
5838344	  773.6	  560.8	 4310.0	...
5838345	  773.4	  561.0	 4311.0	...
5838346	  773.1	  560.9	 4311.0	...
5838347	  773.1	  560.7	 4312.0	...
5838348	  772.9	  560.5	 4312.0	...
5838349	  772.7	  560.9	 4312.0	...
5838350	  772.8	  561.3	 4313.0	...
5838351	  773.1	  561.5	 4313.0	...
5838352	  773.3	  561.4	 4313.0	...
5838353	  773.3	  561.4	 4313.0	...
5838354	  773.3	  561.5	 4312.0	...
5838355	  773.3	  561.5	 4312.0	...
5838356	  773.3	  561.6	 4312.0	...
5838357	  773.3	  561.5	 4314.0	...
5838358	  773.3	  561.5	 4315.0	...
5838359	  773.4	  561.5	 4317.0	...
5838360	  773.5	  561.5	 4318.0	...
5838361	  773.5	  561.6	 4319.0	...
5838362	  773.6	  561.6	 4318.0	...
5838363	  773.7	  561.6	 4319.0	...
5838364	  773.9	  561.4	 4321.0	...
5838365	  774.2	  561.2	 4323.0	...
5838366	  773.8	  561.2	 4323.0	...
5838367	  773.3	  561.3	 4324.0	...
5838368	  773.2	  561.5	 4325.0	...
5838369	  773.6	  561.5	 4325.0	...
5838370	  774.0	  561.5	 4326.0	...
5838371	  774.0	  561.8	 4325.0	...
5838372	  774.0	  562.1	 4324.0	...
5838373	  774.0	  562.4	 4324.0	...
5838374	  773.9	  562.3	 4327.0	...
5838375	  774.2	  562.2	 4330.0	...
5838376	  774.6	  562.5	 4333.0	...
5838377	  775.0	  562.8	 4333.0	...
EFIX R   5838114	5838377	264	  776.6	  561.5	   4286
SSACC R  5838378
5838378	  775.6	  563.2	 4332.0	...
5838379	  776.6	  563.2	 4331.0	...
5838380	  778.6	  563.1	 4331.0	...
5838381	  781.3	  562.8	 4331.0	...
5838382	  784.6	  562.2	 4331.0	...
5838383	  787.7	  560.6	 4332.0	...
5838384	  790.8	  559.1	 4334.0	...
5838385	  793.9	  557.6	 4337.0	...
5838386	  797.6	  557.3	 4335.0	...
5838387	  801.1	  557.3	 4334.0	...
5838388	  804.4	  557.4	 4333.0	...
5838389	  806.8	  557.7	 4333.0	...
ESACC R  5838378	5838389	12	  775.6	  563.2	  806.8	  557.7	   0.68	     67
SFIX R   5838390
5838390	  808.1	  558.1	 4335.0	...
5838391	  808.4	  558.9	 4339.0	...
5838392	  808.1	  559.9	 4342.0	...
5838393	  807.6	  560.7	 4344.0	...
5838394	  807.2	  561.3	 4344.0	...
5838395	  806.8	  561.5	 4345.0	...
5838396	  806.4	  561.8	 4345.0	...
5838397	  805.7	  561.2	 4346.0	...
5838398	  805.2	  560.5	 4346.0	...
5838399	  804.7	  559.8	 4346.0	...
5838400	  804.6	  559.1	 4346.0	...
5838401	  804.5	  558.3	 4346.0	...
5838402	  804.4	  557.2	 4347.0	...
5838403	  804.4	  556.8	 4347.0	...
5838404	  804.2	  556.5	 4350.0	...
5838405	  804.0	  556.6	 4354.0	...
5838406	  803.3	  556.7	 4357.0	...
5838407	  802.3	  556.8	 4357.0	...
MSG	5838408 0000 _ Experiment Start
5838408	  801.5	  557.0	 4356.0	...
5838409	  800.9	  557.4	 4355.0	...
5838410	  800.8	  558.1	 4354.0	...
5838411	  800.5	  558.8	 4352.0	...
5838412	  800.2	  559.0	 4353.0	...
5838413	  800.0	  559.0	 4355.0	...
5838414	  800.2	  558.9	 4356.0	...
5838415	  800.4	  558.7	 4355.0	...
5838416	  800.5	  558.5	 4355.0	...
5838417	  800.4	  558.3	 4355.0	...
5838418	  800.4	  558.2	 4355.0	...
5838419	  800.5	  558.2	 4355.0	...
5838420	  800.5	  558.2	 4354.0	...
5838421	  800.5	  558.2	 4353.0	...
5838422	  800.6	  558.1	 4353.0	...
5838423	  800.7	  558.0	 4353.0	...
5838424	  800.8	  558.0	 4353.0	...
5838425	  800.7	  558.1	 4353.0	...
5838426	  800.7	  558.3	 4353.0	...
5838427	  800.6	  558.5	 4353.0	...
5838428	  800.6	  558.9	 4353.0	...
5838429	  800.6	  559.2	 4353.0	...
5838430	  800.6	  559.4	 4356.0	...
5838431	  800.3	  559.4	 4361.0	...
5838432	  800.1	  559.5	 4365.0	...
5838433	  799.8	  559.5	 4367.0	...
5838434	  799.8	  559.5	 4367.0	...
5838435	  799.7	  559.5	 4367.0	...
5838436	  799.7	  559.6	 4366.0	...
5838437	  799.7	  559.8	 4364.0	...
5838438	  799.7	  559.9	 4362.0	...
5838439	  799.7	  559.9	 4361.0	...
5838440	  799.6	  559.9	 4361.0	...
5838441	  799.5	  560.0	 4362.0	...
5838442	  799.7	  560.0	 4365.0	...
5838443	  799.8	  560.0	 4368.0	...
5838444	  799.9	  559.8	 4371.0	...
5838445	  800.0	  559.9	 4372.0	...
5838446	  800.0	  560.2	 4371.0	...
5838447	  799.8	  560.4	 4370.0	...
5838448	  799.7	  560.4	 4369.0	...
5838449	  799.6	  560.6	 4368.0	...
5838450	  799.5	  560.7	 4367.0	...
5838451	  799.4	  560.8	 4367.0	...
5838452	  799.3	  560.7	 4369.0	...
5838453	  799.3	  560.7	 4372.0	...
5838454	  799.3	  560.7	 4375.0	...
5838455	  799.4	  560.8	 4376.0	...
5838456	  799.5	  560.8	 4377.0	...
5838457	  799.5	  560.7	 4380.0	...
5838458	  799.3	  560.7	 4381.0	...
5838459	  799.1	  560.7	 4381.0	...
5838460	  798.9	  560.5	 4381.0	...
5838461	  798.6	  560.3	 4380.0	...
5838462	  798.6	  560.1	 4380.0	...
5838463	  798.6	  560.1	 4380.0	...
5838464	  798.5	  560.0	 4381.0	...
5838465	  798.4	  559.7	 4383.0	...
5838466	  798.2	  559.4	 4384.0	...
5838467	  798.3	  559.5	 4385.0	...
5838468	  798.4	  559.8	 4385.0	...
5838469	  798.5	  560.1	 4385.0	...
5838470	  798.5	  560.0	 4384.0	...
5838471	  798.6	  560.0	 4385.0	...
5838472	  798.7	  559.9	 4386.0	...
5838473	  798.9	  560.1	 4386.0	...
5838474	  799.0	  560.3	 4385.0	...
5838475	  799.1	  560.4	 4385.0	...
5838476	  799.2	  560.2	 4385.0	...
5838477	  799.1	  559.8	 4386.0	...
5838478	  799.4	  559.4	 4389.0	...
5838479	  799.7	  559.2	 4390.0	...
5838480	  800.1	  559.2	 4392.0	...
5838481	  800.2	  559.3	 4394.0	...
5838482	  800.3	  559.6	 4396.0	...
5838483	  800.3	  560.0	 4397.0	...
5838484	  800.3	  560.2	 4397.0	...
5838485	  800.3	  560.2	 4397.0	...
5838486	  800.3	  560.2	 4396.0	...
5838487	  800.3	  560.2	 4396.0	...
5838488	  800.3	  559.9	 4396.0	...
5838489	  800.2	  559.6	 4397.0	...
5838490	  800.2	  559.4	 4398.0	...
5838491	  800.2	  559.4	 4399.0	...
5838492	  800.2	  559.4	 4399.0	...
5838493	  800.2	  559.3	 4400.0	...
5838494	  800.3	  559.3	 4400.0	...
5838495	  800.2	  559.2	 4401.0	...
5838496	  800.1	  559.0	 4401.0	...
5838497	  799.8	  558.8	 4400.0	...
5838498	  799.6	  558.8	 4400.0	...
5838499	  799.4	  558.7	 4399.0	...
5838500	  799.1	  558.6	 4398.0	...
5838501	  798.8	  558.4	 4397.0	...
5838502	  798.5	  558.3	 4396.0	...
5838503	  798.3	  558.2	 4396.0	...
5838504	  798.1	  558.2	 4397.0	...
5838505	  797.9	  558.3	 4397.0	...
5838506	  797.9	  558.4	 4397.0	...
5838507	  798.0	  558.6	 4398.0	...
5838508	  798.0	  558.8	 4398.0	...
5838509	  798.1	  558.9	 4398.0	...
5838510	  798.3	  558.9	 4399.0	...
5838511	  798.4	  558.8	 4401.0	...
5838512	  798.5	  558.7	 4403.0	...
5838513	  798.4	  558.9	 4405.0	...
5838514	  798.4	  559.2	 4408.0	...
5838515	  798.4	  559.3	 4411.0	...
5838516	  798.3	  559.1	 4412.0	...
5838517	  798.3	  559.0	 4411.0	...
5838518	  798.3	  559.2	 4411.0	...
5838519	  798.4	  559.5	 4411.0	...
5838520	  798.4	  559.7	 4411.0	...
5838521	  798.1	  560.0	 4413.0	...
5838522	  797.7	  560.3	 4415.0	...
5838523	  797.4	  560.5	 4414.0	...
5838524	  797.4	  560.5	 4412.0	...
5838525	  797.5	  560.4	 4410.0	...
5838526	  797.5	  560.4	 4410.0	...
5838527	  797.4	  560.5	 4409.0	...
5838528	  797.3	  560.7	 4410.0	...
5838529	  797.2	  560.8	 4411.0	...
5838530	  797.1	  560.8	 4412.0	...
5838531	  797.0	  560.8	 4413.0	...
5838532	  796.8	  560.5	 4414.0	...
5838533	  796.7	  560.4	 4415.0	...
5838534	  796.6	  560.3	 4416.0	...
5838535	  796.5	  560.3	 4417.0	...
5838536	  796.4	  560.2	 4417.0	...
5838537	  796.3	  560.3	 4416.0	...
5838538	  796.2	  560.5	 4417.0	...
5838539	  796.2	  560.7	 4418.0	...
5838540	  796.1	  560.7	 4420.0	...
5838541	  796.0	  560.6	 4422.0	...
5838542	  796.0	  560.5	 4423.0	...
5838543	  795.9	  560.4	 4425.0	...
5838544	  795.8	  560.3	 4426.0	...
5838545	  795.7	  560.2	 4427.0	...
5838546	  795.6	  560.0	 4428.0	...
5838547	  795.9	  559.8	 4428.0	...
5838548	  796.2	  559.8	 4429.0	...
5838549	  796.2	  560.1	 4429.0	...
5838550	  795.9	  560.3	 4428.0	...
5838551	  795.6	  560.4	 4427.0	...
5838552	  795.6	  560.4	 4427.0	...
5838553	  795.7	  560.4	 4428.0	...
5838554	  795.7	  560.4	 4428.0	...
5838555	  795.7	  560.6	 4428.0	...
5838556	  795.7	  560.7	 4428.0	...
5838557	  795.6	  560.7	 4429.0	...
5838558	  795.6	  560.7	 4429.0	...
5838559	  795.6	  560.7	 4430.0	...
5838560	  795.6	  560.8	 4432.0	...
5838561	  795.7	  560.8	 4434.0	...
5838562	  795.8	  561.2	 4433.0	...
5838563	  795.9	  561.5	 4433.0	...
5838564	  796.0	  561.7	 4432.0	...
5838565	  796.1	  561.8	 4432.0	...
5838566	  796.0	  561.8	 4432.0	...
5838567	  795.9	  561.7	 4433.0	...
5838568	  795.6	  561.6	 4433.0	...
5838569	  795.5	  561.4	 4433.0	...
5838570	  795.5	  561.5	 4433.0	...
5838571	  795.9	  561.5	 4433.0	...
5838572	  796.2	  561.7	 4433.0	...
5838573	  796.5	  561.9	 4434.0	...
5838574	  796.6	  561.9	 4434.0	...
5838575	  796.5	  561.6	 4434.0	...
5838576	  796.3	  561.2	 4434.0	...
5838577	  796.1	  561.2	 4434.0	...
5838578	  796.1	  561.4	 4434.0	...
5838579	  796.0	  561.6	 4434.0	...
5838580	  795.8	  561.7	 4436.0	...
5838581	  795.7	  561.8	 4438.0	...
5838582	  795.3	  561.8	 4439.0	...
5838583	  795.1	  561.7	 4436.0	...
5838584	  795.0	  561.6	 4434.0	...
5838585	  795.3	  561.5	 4432.0	...
5838586	  795.7	  561.5	 4431.0	...
5838587	  795.8	  561.4	 4431.0	...
5838588	  795.6	  561.4	 4431.0	...
5838589	  795.6	  561.7	 4431.0	...
5838590	  795.6	  562.0	 4430.0	...
5838591	  795.6	  562.2	 4432.0	...
5838592	  795.5	  562.1	 4433.0	...
5838593	  795.4	  561.8	 4435.0	...
5838594	  795.3	  561.6	 4435.0	...
5838595	  795.1	  561.5	 4435.0	...
5838596	  794.8	  561.5	 4435.0	...
5838597	  794.6	  561.6	 4435.0	...
5838598	  794.4	  561.5	 4434.0	...
5838599	  794.5	  561.4	 4432.0	...
5838600	  794.4	  561.4	 4429.0	...
5838601	  794.4	  561.4	 4428.0	...
5838602	  794.5	  561.7	 4428.0	...
5838603	  794.7	  561.9	 4428.0	...
5838604	  794.9	  562.2	 4426.0	...
5838605	  795.0	  562.2	 4423.0	...
5838606	  794.8	  562.2	 4424.0	...
5838607	  794.7	  562.2	 4429.0	...
5838608	  794.6	  562.0	 4433.0	...
5838609	  794.5	  561.7	 4432.0	...
5838610	  794.4	  561.6	 4431.0	...
5838611	  794.3	  561.8	 4428.0	...
5838612	  794.5	  562.1	 4426.0	...
5838613	  794.8	  562.2	 4425.0	...
5838614	  795.3	  562.1	 4426.0	...
5838615	  795.5	  562.1	 4427.0	...
5838616	  795.8	  562.1	 4427.0	...
5838617	  795.8	  562.1	 4427.0	...
5838618	  795.8	  562.2	 4427.0	...
5838619	  795.5	  562.3	 4427.0	...
5838620	  795.0	  562.5	 4426.0	...
5838621	  794.6	  562.7	 4425.0	...
MSG	5838622 0000 _ Number On
5838622	  794.3	  562.9	 4425.0	...
5838623	  794.2	  563.0	 4426.0	...
5838624	  794.2	  563.1	 4427.0	...
5838625	  794.2	  563.4	 4428.0	...
5838626	  794.2	  563.6	 4428.0	...
5838627	  794.4	  563.8	 4427.0	...
5838628	  794.7	  563.8	 4427.0	...
5838629	  794.9	  563.7	 4425.0	...
5838630	  794.8	  563.8	 4423.0	...
5838631	  794.8	  563.9	 4421.0	...
5838632	  794.9	  564.4	 4420.0	...
5838633	  794.9	  564.9	 4420.0	...
5838634	  795.1	  565.2	 4420.0	...
5838635	  795.3	  565.3	 4421.0	...
5838636	  795.3	  565.4	 4422.0	...
5838637	  795.2	  565.6	 4423.0	...
5838638	  795.0	  565.7	 4423.0	...
5838639	  795.0	  565.8	 4422.0	...
5838640	  795.2	  565.9	 4420.0	...
5838641	  795.4	  566.0	 4418.0	...
5838642	  795.5	  565.7	 4417.0	...
5838643	  795.3	  565.6	 4417.0	...
5838644	  795.1	  565.5	 4416.0	...
5838645	  794.9	  565.2	 4413.0	...
5838646	  794.8	  564.8	 4411.0	...
5838647	  794.7	  564.5	 4410.0	...
5838648	  794.7	  564.6	 4408.0	...
5838649	  794.7	  564.7	 4407.0	...
5838650	  794.7	  564.5	 4405.0	...
5838651	  794.7	  564.3	 4405.0	...
5838652	  794.6	  564.1	 4404.0	...
5838653	  794.5	  564.0	 4405.0	...
5838654	  794.4	  564.1	 4406.0	...
5838655	  794.3	  564.1	 4407.0	...
5838656	  794.0	  564.2	 4406.0	...
5838657	  793.8	  564.4	 4403.0	...
5838658	  793.5	  564.9	 4400.0	...
5838659	  793.4	  565.3	 4399.0	...
5838660	  793.5	  565.5	 4399.0	...
5838661	  793.6	  565.7	 4398.0	...
5838662	  793.7	  565.9	 4398.0	...
5838663	  793.6	  566.1	 4398.0	...
5838664	  793.5	  566.1	 4395.0	...
5838665	  793.2	  566.5	 4392.0	...
5838666	  792.9	  566.9	 4390.0	...
5838667	  792.7	  567.0	 4390.0	...
5838668	  792.6	  566.6	 4390.0	...
5838669	  792.4	  566.3	 4390.0	...
5838670	  792.2	  566.5	 4389.0	...
5838671	  792.0	  566.9	 4389.0	...
5838672	  791.9	  567.3	 4390.0	...
5838673	  791.9	  567.6	 4389.0	...
5838674	  791.9	  567.6	 4388.0	...
5838675	  792.2	  567.6	 4386.0	...
5838676	  792.5	  567.6	 4386.0	...
5838677	  792.8	  567.6	 4385.0	...
5838678	  792.8	  567.5	 4385.0	...
5838679	  792.7	  567.4	 4383.0	...
5838680	  792.6	  567.4	 4381.0	...
5838681	  792.6	  567.2	 4380.0	...
5838682	  792.5	  566.9	 4380.0	...
5838683	  792.4	  566.7	 4380.0	...
5838684	  792.3	  566.6	 4380.0	...
5838685	  792.1	  566.7	 4378.0	...
5838686	  792.1	  566.8	 4377.0	...
5838687	  792.2	  566.8	 4375.0	...
5838688	  792.5	  566.8	 4374.0	...
5838689	  792.8	  567.6	 4373.0	...
5838690	  792.9	  568.2	 4371.0	...
5838691	  792.8	  569.1	 4370.0	...
5838692	  792.7	  569.6	 4369.0	...
5838693	  792.7	  570.0	 4369.0	...
5838694	  792.8	  570.2	 4368.0	...
5838695	  792.8	  570.2	 4367.0	...
5838696	  792.6	  570.2	 4366.0	...
5838697	  792.5	  570.1	 4366.0	...
5838698	  792.3	  570.3	 4365.0	...
5838699	  792.1	  570.5	 4365.0	...
5838700	  791.9	  570.5	 4365.0	...
5838701	  791.8	  570.2	 4364.0	...
5838702	  791.9	  570.0	 4364.0	...
5838703	  792.0	  570.0	 4363.0	...
5838704	  792.1	  569.9	 4363.0	...
5838705	  792.1	  569.7	 4362.0	...
5838706	  792.1	  569.5	 4360.0	...
5838707	  792.1	  569.5	 4358.0	...
5838708	  792.1	  569.5	 4356.0	...
5838709	  792.1	  569.6	 4356.0	...
5838710	  792.1	  569.8	 4355.0	...
5838711	  792.2	  569.9	 4355.0	...
5838712	  792.1	  570.2	 4354.0	...
5838713	  792.0	  570.5	 4353.0	...
5838714	  791.9	  570.7	 4350.0	...
5838715	  791.8	  570.6	 4347.0	...
5838716	  791.8	  570.5	 4343.0	...
5838717	  791.8	  570.3	 4341.0	...
5838718	  791.8	  570.3	 4339.0	...
5838719	  791.8	  570.2	 4340.0	...
5838720	  791.9	  570.1	 4340.0	...
5838721	  791.9	  570.1	 4339.0	...
5838722	  791.9	  570.4	 4337.0	...
5838723	  791.9	  570.6	 4335.0	...
5838724	  791.9	  570.8	 4333.0	...
5838725	  792.0	  570.8	 4330.0	...
5838726	  792.2	  570.8	 4327.0	...
5838727	  792.4	  571.4	 4324.0	...
5838728	  792.4	  572.0	 4323.0	...
5838729	  792.4	  572.5	 4323.0	...
5838730	  792.3	  572.1	 4321.0	...
5838731	  792.2	  571.6	 4319.0	...
5838732	  792.3	  571.2	 4315.0	...
5838733	  792.2	  571.1	 4314.0	...
5838734	  792.1	  571.3	 4312.0	...
5838735	  792.0	  571.6	 4312.0	...
5838736	  791.9	  572.1	 4311.0	...
5838737	  791.8	  572.3	 4311.0	...
5838738	  791.8	  572.4	 4310.0	...
5838739	  791.8	  572.5	 4307.0	...
5838740	  791.8	  572.7	 4305.0	...
5838741	  791.8	  572.9	 4305.0	...
5838742	  791.9	  573.0	 4305.0	...
5838743	  791.9	  573.0	 4305.0	...
5838744	  792.0	  573.0	 4305.0	...
5838745	  791.9	  573.1	 4305.0	...
5838746	  792.0	  573.0	 4305.0	...
5838747	  791.9	  572.8	 4306.0	...
5838748	  791.8	  572.6	 4305.0	...
5838749	  791.7	  572.5	 4303.0	...
5838750	  791.6	  572.5	 4300.0	...
5838751	  791.5	  572.5	 4298.0	...
5838752	  791.4	  572.7	 4297.0	...
5838753	  791.3	  572.8	 4298.0	...
5838754	  791.2	  572.9	 4298.0	...
5838755	  791.0	  572.9	 4299.0	...
5838756	  790.8	  573.2	 4299.0	...
5838757	  790.6	  573.4	 4298.0	...
5838758	  790.7	  573.5	 4297.0	...
5838759	  790.8	  573.6	 4296.0	...
5838760	  790.9	  573.7	 4294.0	...
5838761	  791.0	  573.9	 4292.0	...
5838762	  791.0	  573.8	 4290.0	...
5838763	  791.1	  574.0	 4287.0	...
5838764	  791.3	  574.1	 4284.0	...
5838765	  791.1	  574.4	 4282.0	...
5838766	  790.8	  574.5	 4281.0	...
5838767	  790.5	  574.5	 4278.0	...
5838768	  790.3	  574.3	 4277.0	...
5838769	  790.2	  574.2	 4275.0	...
5838770	  790.2	  573.9	 4275.0	...
5838771	  790.2	  573.7	 4275.0	...
5838772	  790.1	  573.6	 4275.0	...
5838773	  790.1	  573.5	 4275.0	...
5838774	  790.1	  573.5	 4275.0	...
5838775	  790.1	  573.5	 4275.0	...
5838776	  790.5	  573.4	 4274.0	...
5838777	  790.8	  573.6	 4273.0	...
5838778	  791.2	  573.8	 4272.0	...
5838779	  791.3	  574.3	 4270.0	...
5838780	  791.4	  574.6	 4267.0	...
5838781	  791.6	  574.8	 4264.0	...
5838782	  791.8	  574.8	 4265.0	...
5838783	  791.8	  574.8	 4265.0	...
5838784	  791.6	  574.8	 4267.0	...
5838785	  791.5	  574.8	 4269.0	...
5838786	  791.5	  574.8	 4268.0	...
5838787	  791.3	  574.8	 4265.0	...
5838788	  791.0	  575.1	 4264.0	...
5838789	  791.3	  575.3	 4265.0	...
5838790	  791.7	  575.5	 4265.0	...
5838791	  792.1	  575.7	 4263.0	...
5838792	  792.1	  575.7	 4261.0	...
5838793	  791.9	  575.8	 4260.0	...
5838794	  791.7	  575.8	 4259.0	...
5838795	  791.6	  575.8	 4259.0	...
5838796	  791.6	  575.8	 4257.0	...
5838797	  791.8	  575.7	 4255.0	...
5838798	  792.1	  575.5	 4252.0	...
5838799	  792.4	  575.3	 4250.0	...
5838800	  792.4	  575.3	 4248.0	...
5838801	  792.3	  575.3	 4247.0	...
5838802	  792.2	  575.3	 4246.0	...
5838803	  792.0	  575.3	 4246.0	...
5838804	  792.1	  575.6	 4245.0	...
5838805	  792.2	  576.0	 4246.0	...
5838806	  792.6	  576.4	 4246.0	...
5838807	  792.7	  576.4	 4246.0	...
5838808	  792.8	  576.3	 4245.0	...
5838809	  792.9	  576.4	 4244.0	...
5838810	  792.9	  576.5	 4244.0	...
5838811	  792.9	  576.7	 4241.0	...
5838812	  792.9	  576.7	 4239.0	...
5838813	  792.9	  576.6	 4237.0	...
5838814	  793.0	  576.5	 4237.0	...
5838815	  792.9	  576.3	 4237.0	...
5838816	  792.8	  576.1	 4236.0	...
5838817	  792.8	  575.9	 4235.0	...
5838818	  792.8	  576.0	 4233.0	...
5838819	  792.9	  576.0	 4231.0	...
5838820	  793.0	  576.2	 4231.0	...
5838821	  793.1	  576.4	 4232.0	...
5838822	  793.4	  576.4	 4231.0	...
5838823	  793.7	  576.4	 4231.0	...
5838824	  794.0	  576.5	 4230.0	...
5838825	  794.1	  576.7	 4231.0	...
5838826	  794.5	  576.8	 4231.0	...
5838827	  794.8	  577.2	 4231.0	...
5838828	  794.9	  577.5	 4231.0	...
5838829	  794.7	  577.7	 4229.0	...
5838830	  794.4	  577.5	 4228.0	...
5838831	  794.3	  577.1	 4228.0	...
5838832	  793.9	  576.8	 4226.0	...
5838833	  793.2	  576.4	 4222.0	...
5838834	  792.3	  575.5	 4218.0	...
5838835	  790.8	  575.0	 4216.0	...
5838836	  789.5	  573.9	 4215.0	...
5838837	  787.9	  573.3	 4214.0	...
5838838	  786.7	  572.1	 4214.0	...
5838839	  785.6	  571.4	 4215.0	...
5838840	  784.8	  570.9	 4215.0	...
5838841	  784.3	  570.7	 4216.0	...
5838842	  784.0	  570.5	 4217.0	...
5838843	  783.9	  570.3	 4217.0	...
5838844	  784.0	  570.1	 4214.0	...
5838845	  784.1	  570.0	 4211.0	...
5838846	  784.2	  569.9	 4210.0	...
5838847	  784.4	  570.0	 4209.0	...
5838848	  784.9	  570.1	 4209.0	...
5838849	  785.5	  570.0	 4208.0	...
5838850	  786.6	  569.5	 4207.0	...
5838851	  787.3	  569.0	 4205.0	...
5838852	  787.8	  568.7	 4204.0	...
5838853	  787.8	  568.8	 4204.0	...
5838854	  787.9	  569.0	 4202.0	...
5838855	  788.5	  569.3	 4199.0	...
5838856	  789.0	  569.5	 4196.0	...
5838857	  789.7	  569.5	 4196.0	...
5838858	  790.0	  569.4	 4196.0	...
5838859	  790.2	  569.7	 4196.0	...
5838860	  790.1	  570.2	 4196.0	...
5838861	  789.7	  570.8	 4195.0	...
5838862	  789.4	  571.2	 4192.0	...
5838863	  789.1	  571.5	 4190.0	...
5838864	  789.1	  571.8	 4190.0	...
5838865	  789.2	  571.8	 4190.0	...
5838866	  789.3	  571.8	 4189.0	...
5838867	  789.4	  571.9	 4187.0	...
5838868	  789.5	  572.0	 4187.0	...
5838869	  789.5	  572.1	 4187.0	...
5838870	  789.5	  572.1	 4186.0	...
5838871	  789.4	  572.2	 4184.0	...
5838872	  789.4	  572.2	 4183.0	...
5838873	  789.3	  572.7	 4183.0	...
5838874	  789.2	  573.3	 4182.0	...
5838875	  789.0	  573.8	 4183.0	...
5838876	  788.9	  573.8	 4183.0	...
5838877	  788.8	  573.7	 4181.0	...
5838878	  788.8	  573.5	 4178.0	...
5838879	  788.8	  573.3	 4175.0	...
5838880	  788.7	  573.2	 4174.0	...
5838881	  788.7	  573.2	 4172.0	...
5838882	  788.7	  573.4	 4170.0	...
5838883	  788.7	  573.6	 4168.0	...
5838884	  788.6	  573.6	 4168.0	...
5838885	  788.6	  573.4	 4168.0	...
5838886	  788.6	  573.4	 4169.0	...
5838887	  788.6	  573.5	 4169.0	...
5838888	  788.6	  573.8	 4169.0	...
5838889	  788.6	  574.3	 4167.0	...
5838890	  788.7	  574.7	 4166.0	...
5838891	  788.7	  575.0	 4165.0	...
5838892	  788.7	  575.0	 4165.0	...
5838893	  788.6	  575.0	 4165.0	...
5838894	  788.7	  574.8	 4164.0	...
5838895	  788.7	  574.6	 4163.0	...
5838896	  788.5	  574.5	 4162.0	...
5838897	  788.3	  574.6	 4160.0	...
5838898	  788.3	  574.6	 4159.0	...
5838899	  788.5	  574.8	 4158.0	...
5838900	  788.7	  574.9	 4156.0	...
5838901	  788.8	  575.1	 4154.0	...
5838902	  788.8	  575.0	 4154.0	...
5838903	  788.8	  575.0	 4154.0	...
5838904	  788.8	  575.1	 4154.0	...
5838905	  789.0	  575.2	 4153.0	...
5838906	  789.0	  575.4	 4153.0	...
5838907	  789.0	  575.5	 4152.0	...
5838908	  789.0	  575.5	 4151.0	...
5838909	  789.0	  575.3	 4149.0	...
5838910	  789.2	  575.2	 4149.0	...
5838911	  789.1	  575.1	 4148.0	...
5838912	  789.0	  575.1	 4144.0	...
5838913	  788.9	  575.1	 4140.0	...
5838914	  788.9	  575.1	 4136.0	...
5838915	  789.0	  575.0	 4135.0	...
5838916	  789.0	  575.0	 4132.0	...
5838917	  789.1	  575.0	 4130.0	...
5838918	  789.1	  575.1	 4130.0	...
5838919	  789.1	  575.1	 4130.0	...
5838920	  789.1	  575.1	 4131.0	...
5838921	  789.1	  575.2	 4129.0	...
5838922	  789.1	  575.3	 4129.0	...
MSG	5838923 0000 _ Number Off
5838923	  789.2	  575.5	 4128.0	...
5838924	  789.2	  575.7	 4127.0	...
5838925	  789.2	  575.9	 4125.0	...
5838926	  789.2	  575.9	 4124.0	...
5838927	  789.2	  575.6	 4124.0	...
5838928	  789.2	  575.4	 4124.0	...
5838929	  789.2	  575.2	 4123.0	...
5838930	  789.2	  575.3	 4122.0	...
5838931	  789.2	  575.0	 4118.0	...
5838932	  789.3	  574.7	 4116.0	...
5838933	  789.4	  574.3	 4113.0	...
5838934	  789.6	  574.3	 4113.0	...
5838935	  789.5	  574.2	 4112.0	...
5838936	  789.5	  574.4	 4111.0	...
5838937	  789.4	  574.6	 4108.0	...
5838938	  789.3	  574.6	 4104.0	...
5838939	  789.2	  574.4	 4101.0	...
5838940	  789.1	  574.1	 4101.0	...
5838941	  789.0	  574.1	 4100.0	...
5838942	  788.8	  574.2	 4098.0	...
5838943	  788.6	  574.2	 4096.0	...
5838944	  788.5	  574.3	 4096.0	...
5838945	  788.5	  574.2	 4096.0	...
5838946	  788.4	  574.2	 4096.0	...
5838947	  788.4	  574.3	 4096.0	...
5838948	  788.4	  574.3	 4095.0	...
5838949	  788.4	  574.2	 4092.0	...
5838950	  788.4	  574.2	 4088.0	...
5838951	  788.5	  574.2	 4085.0	...
5838952	  788.8	  574.2	 4084.0	...
5838953	  789.1	  574.3	 4083.0	...
5838954	  789.2	  574.3	 4082.0	...
5838955	  789.3	  574.2	 4079.0	...
5838956	  789.3	  574.1	 4077.0	...
5838957	  789.3	  574.1	 4075.0	...
5838958	  789.3	  574.1	 4073.0	...
5838959	  789.3	  574.1	 4073.0	...
5838960	  789.4	  574.1	 4071.0	...
5838961	  789.6	  574.3	 4068.0	...
5838962	  789.8	  574.5	 4065.0	...
5838963	  790.0	  574.5	 4063.0	...
5838964	  790.1	  574.3	 4062.0	...
5838965	  790.2	  574.1	 4060.0	...
5838966	  790.1	  574.1	 4060.0	...
5838967	  790.1	  574.1	 4059.0	...
5838968	  790.1	  574.0	 4057.0	...
5838969	  790.2	  574.0	 4056.0	...
5838970	  790.3	  574.1	 4056.0	...
5838971	  790.2	  574.1	 4057.0	...
5838972	  790.0	  574.2	 4058.0	...
5838973	  789.9	  574.6	 4058.0	...
5838974	  789.9	  575.1	 4057.0	...
5838975	  789.8	  575.6	 4057.0	...
5838976	  790.1	  575.6	 4057.0	...
5838977	  790.5	  575.5	 4056.0	...
5838978	  791.0	  575.6	 4053.0	...
5838979	  791.2	  575.8	 4051.0	...
5838980	  791.3	  575.9	 4050.0	...
5838981	  791.4	  576.0	 4050.0	...
5838982	  791.5	  576.0	 4051.0	...
5838983	  791.5	  576.1	 4051.0	...
5838984	  791.5	  576.0	 4050.0	...
5838985	  791.7	  575.9	 4049.0	...
5838986	  792.0	  575.8	 4047.0	...
5838987	  792.2	  575.7	 4046.0	...
5838988	  792.2	  575.8	 4045.0	...
5838989	  792.3	  575.9	 4045.0	...
5838990	  792.3	  576.0	 4045.0	...
5838991	  792.3	  575.9	 4045.0	...
5838992	  792.2	  575.9	 4045.0	...
5838993	  792.1	  575.9	 4045.0	...
5838994	  792.0	  576.1	 4042.0	...
5838995	  792.2	  576.2	 4039.0	...
5838996	  792.4	  576.3	 4036.0	...
5838997	  792.2	  576.3	 4034.0	...
5838998	  791.8	  576.4	 4033.0	...
5838999	  791.5	  576.6	 4032.0	...
5839000	  791.5	  576.6	 4032.0	...
5839001	  791.7	  576.6	 4032.0	...
5839002	  791.7	  576.6	 4032.0	...
5839003	  791.8	  576.8	 4031.0	...
5839004	  791.7	  577.0	 4030.0	...
5839005	  791.7	  577.2	 4029.0	...
5839006	  791.6	  577.2	 4030.0	...
5839007	  791.6	  577.0	 4030.0	...
5839008	  791.7	  576.9	 4029.0	...
5839009	  791.7	  576.9	 4029.0	...
5839010	  791.7	  576.9	 4028.0	...
5839011	  791.6	  577.0	 4028.0	...
5839012	  791.4	  577.2	 4026.0	...
5839013	  791.3	  577.4	 4025.0	...
5839014	  791.2	  577.6	 4023.0	...
5839015	  791.1	  577.7	 4023.0	...
5839016	  790.9	  577.7	 4024.0	...
5839017	  790.7	  577.7	 4025.0	...
5839018	  790.7	  577.8	 4026.0	...
5839019	  790.7	  577.9	 4026.0	...
5839020	  790.5	  577.9	 4026.0	...
5839021	  790.3	  578.0	 4025.0	...
5839022	  790.0	  578.1	 4024.0	...
5839023	  790.0	  578.1	 4023.0	...
5839024	  790.2	  578.1	 4022.0	...
5839025	  790.3	  578.0	 4022.0	...
5839026	  790.4	  578.0	 4018.0	...
5839027	  790.3	  577.9	 4015.0	...
5839028	  790.2	  577.8	 4012.0	...
5839029	  790.2	  577.9	 4011.0	...
5839030	  790.3	  578.1	 4009.0	...
5839031	  790.2	  578.1	 4006.0	...
5839032	  790.1	  577.9	 4005.0	...
5839033	  790.0	  577.8	 4005.0	...
5839034	  789.9	  578.0	 4005.0	...
5839035	  789.6	  577.8	 4005.0	...
5839036	  789.3	  577.4	 4005.0	...
5839037	  789.3	  577.0	 4004.0	...
5839038	  789.5	  577.0	 4003.0	...
5839039	  789.7	  577.1	 4003.0	...
5839040	  789.8	  577.5	 4004.0	...
5839041	  789.9	  577.8	 4005.0	...
5839042	  790.2	  578.3	 4007.0	...
5839043	  790.6	  578.5	 4005.0	...
5839044	  791.1	  578.7	 4001.0	...
5839045	  791.4	  578.8	 3997.0	...
5839046	  791.4	  578.7	 3996.0	...
5839047	  791.4	  578.5	 3996.0	...
5839048	  791.2	  578.3	 3995.0	...
5839049	  791.0	  578.0	 3994.0	...
5839050	  790.8	  577.4	 3993.0	...
5839051	  790.6	  576.9	 3993.0	...
5839052	  790.7	  576.5	 3993.0	...
5839053	  790.9	  576.5	 3991.0	...
5839054	  791.1	  576.5	 3991.0	...
5839055	  791.2	  576.6	 3991.0	...
5839056	  791.5	  576.9	 3988.0	...
5839057	  791.8	  577.3	 3983.0	...
5839058	  791.9	  577.6	 3979.0	...
5839059	  791.9	  577.7	 3981.0	...
5839060	  792.3	  577.6	 3981.0	...
5839061	  792.7	  577.6	 3981.0	...
5839062	  793.2	  577.6	 3983.0	...
5839063	  793.2	  577.6	 3985.0	...
5839064	  793.2	  577.7	 3986.0	...
5839065	  793.1	  577.8	 3985.0	...
5839066	  793.0	  577.8	 3983.0	...
5839067	  793.1	  577.7	 3983.0	...
5839068	  793.1	  577.6	 3982.0	...
5839069	  793.1	  577.6	 3982.0	...
5839070	  793.3	  577.6	 3981.0	...
5839071	  793.5	  577.6	 3980.0	...
5839072	  793.7	  577.7	 3980.0	...
5839073	  793.7	  577.9	 3980.0	...
5839074	  793.8	  578.0	 3981.0	...
5839075	  793.7	  577.9	 3981.0	...
5839076	  793.8	  578.3	 3982.0	...
5839077	  793.8	  578.7	 3982.0	...
5839078	  793.8	  579.1	 3983.0	...
5839079	  793.8	  579.1	 3983.0	...
5839080	  793.7	  578.9	 3983.0	...
5839081	  793.6	  578.7	 3984.0	...
5839082	  793.5	  578.3	 3984.0	...
5839083	  793.5	  578.1	 3984.0	...
5839084	  793.4	  578.0	 3984.0	...
5839085	  793.4	  578.0	 3983.0	...
5839086	  793.4	  577.7	 3982.0	...
5839087	  793.4	  577.4	 3982.0	...
5839088	  793.5	  577.0	 3980.0	...
5839089	  793.5	  577.0	 3978.0	...
5839090	  793.4	  577.0	 3976.0	...
5839091	  793.1	  576.9	 3976.0	...
5839092	  792.7	  576.9	 3976.0	...
5839093	  792.4	  577.1	 3975.0	...
5839094	  792.5	  577.8	 3973.0	...
5839095	  792.6	  578.6	 3971.0	...
5839096	  792.6	  578.9	 3970.0	...
5839097	  792.5	  578.7	 3969.0	...
5839098	  792.5	  578.5	 3968.0	...
5839099	  792.2	  578.6	 3969.0	...
5839100	  791.9	  578.8	 3971.0	...
5839101	  791.8	  578.9	 3972.0	...
5839102	  792.1	  578.9	 3971.0	...
5839103	  792.0	  578.8	 3971.0	...
5839104	  791.8	  578.9	 3969.0	...
5839105	  791.2	  579.0	 3969.0	...
5839106	  790.8	  579.2	 3968.0	...
5839107	  790.4	  579.2	 3968.0	...
5839108	  790.3	  579.2	 3968.0	...
5839109	  790.2	  579.7	 3968.0	...
5839110	  790.1	  580.3	 3967.0	...
5839111	  790.0	  580.7	 3968.0	...
5839112	  789.8	  580.5	 3968.0	...
5839113	  789.5	  580.1	 3966.0	...
5839114	  789.3	  579.9	 3962.0	...
5839115	  789.4	  579.6	 3959.0	...
5839116	  789.6	  579.6	 3958.0	...
5839117	  789.8	  579.6	 3956.0	...
5839118	  789.8	  579.5	 3954.0	...
5839119	  789.7	  579.3	 3953.0	...
5839120	  789.7	  579.1	 3953.0	...
5839121	  789.6	  579.0	 3953.0	...
5839122	  789.6	  579.2	 3952.0	...
5839123	  789.5	  579.3	 3951.0	...
5839124	  789.5	  579.4	 3953.0	...
5839125	  789.6	  579.4	 3955.0	...
5839126	  789.7	  579.3	 3957.0	...
5839127	  789.8	  579.2	 3956.0	...
5839128	  789.7	  579.1	 3955.0	...
5839129	  789.7	  579.2	 3955.0	...
5839130	  789.6	  579.0	 3954.0	...
5839131	  789.5	  578.9	 3952.0	...
5839132	  789.6	  578.7	 3950.0	...
5839133	  789.8	  578.7	 3948.0	...
5839134	  790.0	  578.9	 3947.0	...
5839135	  790.0	  579.0	 3946.0	...
5839136	  790.0	  579.0	 3946.0	...
5839137	  790.2	  579.1	 3946.0	...
MSG	5839138 0000 _ Number On
5839138	  790.4	  579.3	 3946.0	...
5839139	  790.5	  579.4	 3946.0	...
5839140	  790.5	  579.5	 3946.0	...
5839141	  790.6	  579.5	 3946.0	...
5839142	  790.7	  579.5	 3946.0	...
5839143	  790.9	  579.3	 3946.0	...
5839144	  790.8	  579.1	 3946.0	...
5839145	  790.6	  579.0	 3946.0	...
5839146	  790.3	  579.0	 3946.0	...
5839147	  790.2	  579.5	 3946.0	...
5839148	  790.1	  580.0	 3946.0	...
5839149	  790.1	  580.5	 3945.0	...
5839150	  789.9	  580.3	 3946.0	...
5839151	  789.8	  580.1	 3946.0	...
5839152	  789.8	  580.1	 3946.0	...
5839153	  790.1	  580.3	 3946.0	...
5839154	  790.4	  580.2	 3944.0	...
5839155	  790.7	  579.9	 3941.0	...
5839156	  790.6	  579.5	 3938.0	...
5839157	  790.6	  579.6	 3936.0	...
5839158	  790.6	  579.6	 3936.0	...
5839159	  790.8	  579.7	 3937.0	...
5839160	  791.0	  579.8	 3938.0	...
5839161	  791.1	  579.8	 3939.0	...
5839162	  791.0	  579.8	 3944.0	...
5839163	  791.2	  579.8	 3948.0	...
5839164	  791.5	  579.7	 3950.0	...
5839165	  791.7	  579.9	 3948.0	...
5839166	  791.6	  580.2	 3945.0	...
5839167	  791.4	  580.4	 3944.0	...
5839168	  791.2	  580.4	 3942.0	...
5839169	  791.1	  580.4	 3941.0	...
5839170	  791.0	  580.5	 3940.0	...
5839171	  790.9	  580.5	 3940.0	...
5839172	  791.0	  580.4	 3940.0	...
5839173	  791.1	  580.4	 3941.0	...
5839174	  791.2	  580.3	 3941.0	...
5839175	  791.3	  580.2	 3942.0	...
5839176	  791.3	  580.1	 3941.0	...
5839177	  791.3	  579.9	 3940.0	...
5839178	  791.4	  579.8	 3939.0	...
5839179	  791.5	  580.2	 3937.0	...
5839180	  791.6	  580.6	 3938.0	...
5839181	  791.6	  580.7	 3939.0	...
5839182	  791.4	  580.4	 3939.0	...
5839183	  791.3	  580.2	 3938.0	...
5839184	  791.2	  580.1	 3936.0	...
5839185	  791.2	  580.0	 3934.0	...
5839186	  791.2	  579.9	 3933.0	...
5839187	  791.1	  580.0	 3934.0	...
5839188	  790.9	  580.2	 3935.0	...
5839189	  790.6	  580.5	 3937.0	...
5839190	  790.4	  580.6	 3937.0	...
5839191	  790.1	  580.6	 3936.0	...
5839192	  789.9	  580.4	 3935.0	...
5839193	  789.6	  580.3	 3933.0	...
5839194	  789.4	  580.3	 3932.0	...
5839195	  789.2	  580.2	 3932.0	...
5839196	  789.3	  580.1	 3932.0	...
5839197	  789.3	  579.9	 3931.0	...
5839198	  789.3	  579.9	 3931.0	...
5839199	  789.2	  579.8	 3931.0	...
5839200	  789.2	  579.7	 3931.0	...
5839201	  789.3	  579.6	 3933.0	...
5839202	  789.4	  579.6	 3935.0	...
5839203	  789.4	  579.5	 3936.0	...
5839204	  789.2	  579.6	 3936.0	...
5839205	  789.0	  579.7	 3936.0	...
5839206	  788.8	  579.7	 3935.0	...
5839207	  788.7	  579.6	 3934.0	...
5839208	  788.7	  579.5	 3933.0	...
5839209	  788.9	  579.4	 3933.0	...
5839210	  789.1	  579.4	 3933.0	...
5839211	  789.4	  579.6	 3934.0	...
5839212	  789.3	  579.8	 3934.0	...
5839213	  789.1	  579.9	 3934.0	...
5839214	  789.0	  580.0	 3935.0	...
5839215	  789.0	  580.1	 3934.0	...
5839216	  789.1	  580.4	 3934.0	...
5839217	  789.1	  580.7	 3934.0	...
5839218	  789.2	  581.1	 3933.0	...
5839219	  789.4	  581.5	 3933.0	...
5839220	  789.5	  581.8	 3934.0	...
5839221	  789.6	  582.1	 3935.0	...
5839222	  789.6	  582.4	 3936.0	...
5839223	  789.9	  582.6	 3936.0	...
5839224	  790.2	  582.6	 3936.0	...
5839225	  790.5	  582.6	 3935.0	...
5839226	  790.6	  582.7	 3934.0	...
5839227	  790.5	  582.8	 3933.0	...
5839228	  790.4	  582.6	 3933.0	...
5839229	  790.2	  582.3	 3935.0	...
5839230	  789.9	  582.0	 3937.0	...
5839231	  789.7	  581.9	 3938.0	...
5839232	  789.7	  581.8	 3937.0	...
5839233	  789.8	  581.7	 3935.0	...
5839234	  789.9	  581.6	 3934.0	...
5839235	  789.9	  581.5	 3932.0	...
5839236	  789.8	  581.4	 3930.0	...
5839237	  789.8	  581.3	 3930.0	...
5839238	  789.7	  581.3	 3931.0	...
5839239	  789.7	  581.6	 3933.0	...
5839240	  789.6	  581.8	 3933.0	...
5839241	  789.5	  582.0	 3933.0	...
5839242	  789.5	  582.1	 3934.0	...
5839243	  789.4	  582.0	 3934.0	...
5839244	  789.3	  581.9	 3935.0	...
5839245	  789.2	  581.8	 3935.0	...
5839246	  789.2	  581.8	 3931.0	...
5839247	  789.1	  581.8	 3927.0	...
5839248	  788.9	  581.5	 3924.0	...
5839249	  788.8	  581.2	 3925.0	...
5839250	  788.7	  580.7	 3925.0	...
5839251	  788.7	  580.6	 3925.0	...
5839252	  788.8	  581.1	 3925.0	...
5839253	  788.9	  581.7	 3925.0	...
5839254	  788.8	  582.5	 3926.0	...
5839255	  788.7	  582.7	 3927.0	...
5839256	  788.6	  582.8	 3928.0	...
5839257	  788.7	  582.8	 3928.0	...
5839258	  788.7	  583.0	 3928.0	...
5839259	  788.7	  583.1	 3928.0	...
5839260	  788.6	  583.2	 3927.0	...
5839261	  788.8	  583.2	 3926.0	...
5839262	  789.0	  583.1	 3924.0	...
5839263	  789.1	  583.0	 3924.0	...
5839264	  789.0	  582.8	 3923.0	...
5839265	  788.8	  582.6	 3923.0	...
5839266	  788.7	  582.5	 3924.0	...
5839267	  788.6	  582.4	 3923.0	...
5839268	  788.6	  582.1	 3922.0	...
5839269	  788.6	  581.9	 3922.0	...
5839270	  788.6	  581.9	 3923.0	...
5839271	  788.8	  582.0	 3922.0	...
5839272	  788.8	  581.8	 3922.0	...
5839273	  788.7	  581.4	 3922.0	...
5839274	  788.5	  581.4	 3922.0	...
5839275	  788.4	  581.7	 3923.0	...
5839276	  788.3	  582.0	 3924.0	...
5839277	  788.2	  582.2	 3926.0	...
5839278	  788.2	  582.4	 3927.0	...
5839279	  788.3	  582.4	 3927.0	...
5839280	  788.4	  582.6	 3926.0	...
5839281	  788.5	  582.7	 3925.0	...
5839282	  788.5	  582.9	 3925.0	...
5839283	  788.5	  583.1	 3926.0	...
5839284	  788.6	  583.4	 3927.0	...
5839285	  788.9	  583.5	 3927.0	...
5839286	  789.2	  583.5	 3928.0	...
5839287	  789.5	  583.5	 3928.0	...
5839288	  789.5	  583.4	 3927.0	...
5839289	  789.3	  583.4	 3926.0	...
5839290	  789.2	  583.3	 3925.0	...
5839291	  789.0	  582.9	 3926.0	...
5839292	  789.1	  582.6	 3927.0	...
5839293	  789.1	  582.3	 3926.0	...
5839294	  789.1	  582.7	 3925.0	...
5839295	  789.1	  583.0	 3925.0	...
5839296	  789.0	  583.2	 3924.0	...
5839297	  789.1	  583.2	 3923.0	...
5839298	  789.1	  583.2	 3923.0	...
5839299	  789.3	  583.2	 3922.0	...
5839300	  789.7	  583.0	 3922.0	...
5839301	  790.1	  582.8	 3921.0	...
5839302	  790.3	  582.6	 3921.0	...
5839303	  790.2	  582.6	 3921.0	...
5839304	  790.1	  582.6	 3923.0	...
5839305	  790.2	  582.7	 3925.0	...
5839306	  790.5	  582.8	 3925.0	...
5839307	  790.8	  582.9	 3927.0	...
5839308	  790.9	  583.0	 3928.0	...
5839309	  790.9	  583.2	 3927.0	...
5839310	  790.8	  583.4	 3923.0	...
5839311	  790.7	  583.4	 3920.0	...
5839312	  790.7	  583.2	 3920.0	...
5839313	  790.7	  583.2	 3920.0	...
5839314	  790.9	  583.3	 3920.0	...
5839315	  791.1	  583.5	 3920.0	...
5839316	  791.3	  583.5	 3920.0	...
5839317	  791.2	  583.5	 3921.0	...
5839318	  791.1	  583.6	 3922.0	...
5839319	  790.8	  583.6	 3923.0	...
5839320	  790.6	  583.6	 3921.0	...
5839321	  790.2	  583.7	 3918.0	...
5839322	  790.0	  583.7	 3915.0	...
5839323	  789.8	  583.7	 3915.0	...
5839324	  789.6	  583.7	 3915.0	...
5839325	  789.4	  584.1	 3916.0	...
5839326	  789.2	  584.6	 3917.0	...
5839327	  789.3	  584.5	 3916.0	...
5839328	  789.5	  584.1	 3916.0	...
5839329	  789.6	  583.7	 3914.0	...
5839330	  789.8	  583.4	 3912.0	...
5839331	  789.7	  583.2	 3912.0	...
5839332	  789.7	  583.2	 3914.0	...
5839333	  789.6	  583.4	 3915.0	...
5839334	  789.5	  583.6	 3916.0	...
5839335	  789.1	  583.8	 3915.0	...
5839336	  788.7	  584.0	 3913.0	...
5839337	  788.4	  584.1	 3912.0	...
5839338	  788.5	  584.6	 3911.0	...
5839339	  788.8	  585.0	 3910.0	...
5839340	  789.1	  585.4	 3909.0	...
5839341	  789.1	  585.4	 3910.0	...
5839342	  789.0	  585.4	 3909.0	...
5839343	  788.9	  585.4	 3909.0	...
5839344	  788.9	  584.8	 3909.0	...
5839345	  788.7	  584.3	 3909.0	...
5839346	  788.6	  583.8	 3909.0	...
5839347	  788.5	  583.9	 3908.0	...
5839348	  788.5	  583.9	 3908.0	...
5839349	  788.5	  584.0	 3908.0	...
5839350	  788.6	  584.0	 3907.0	...
5839351	  788.7	  584.3	 3907.0	...
5839352	  788.8	  584.6	 3908.0	...
5839353	  788.9	  584.9	 3909.0	...
5839354	  789.0	  584.9	 3910.0	...
5839355	  788.9	  585.0	 3910.0	...
5839356	  788.7	  585.0	 3909.0	...
5839357	  788.6	  585.0	 3908.0	...
5839358	  788.5	  585.0	 3908.0	...
5839359	  788.5	  585.0	 3908.0	...
5839360	  788.5	  585.1	 3907.0	...
5839361	  788.5	  585.3	 3907.0	...
5839362	  788.5	  585.6	 3908.0	...
5839363	  788.5	  585.7	 3911.0	...
5839364	  788.6	  585.7	 3913.0	...
5839365	  788.7	  585.7	 3913.0	...
5839366	  788.7	  585.6	 3911.0	...
5839367	  788.4	  585.6	 3908.0	...
5839368	  788.0	  585.7	 3908.0	...
5839369	  787.5	  585.8	 3911.0	...
5839370	  787.4	  585.9	 3914.0	...
5839371	  787.3	  585.9	 3914.0	...
5839372	  787.3	  585.9	 3914.0	...
5839373	  787.3	  585.9	 3914.0	...
5839374	  787.3	  585.9	 3913.0	...
5839375	  787.3	  586.0	 3912.0	...
5839376	  787.6	  585.8	 3912.0	...
5839377	  787.9	  585.6	 3909.0	...
5839378	  788.3	  585.9	 3907.0	...
5839379	  788.3	  586.5	 3906.0	...
5839380	  788.5	  587.0	 3908.0	...
5839381	  788.5	  586.9	 3910.0	...
5839382	  788.3	  586.7	 3910.0	...
5839383	  788.1	  586.8	 3910.0	...
5839384	  787.9	  586.9	 3910.0	...
5839385	  787.9	  587.1	 3910.0	...
5839386	  788.0	  587.0	 3911.0	...
5839387	  788.0	  587.0	 3910.0	...
5839388	  788.0	  587.4	 3910.0	...
5839389	  788.1	  587.8	 3910.0	...
5839390	  788.3	  588.2	 3912.0	...
5839391	  788.5	  588.0	 3914.0	...
5839392	  788.7	  587.9	 3915.0	...
5839393	  789.0	  587.9	 3914.0	...
5839394	  789.3	  587.9	 3913.0	...
5839395	  789.6	  588.0	 3912.0	...
5839396	  789.6	  588.0	 3910.0	...
5839397	  789.5	  588.1	 3910.0	...
5839398	  789.4	  588.2	 3911.0	...
5839399	  789.3	  588.3	 3911.0	...
5839400	  789.2	  588.5	 3910.0	...
5839401	  789.1	  588.5	 3911.0	...
5839402	  789.0	  588.3	 3914.0	...
5839403	  789.0	  588.1	 3916.0	...
5839404	  789.0	  588.1	 3917.0	...
5839405	  789.1	  588.0	 3916.0	...
5839406	  789.2	  588.1	 3918.0	...
5839407	  789.3	  588.2	 3921.0	...
5839408	  789.4	  588.3	 3923.0	...
5839409	  789.4	  588.3	 3921.0	...
5839410	  789.5	  588.0	 3920.0	...
5839411	  789.5	  587.6	 3920.0	...
5839412	  789.6	  587.4	 3920.0	...
5839413	  789.8	  587.5	 3920.0	...
5839414	  790.0	  587.6	 3923.0	...
5839415	  790.4	  586.8	 3925.0	...
5839416	  791.0	  585.9	 3927.0	...
5839417	  791.8	  584.5	 3923.0	...
5839418	  792.3	  583.3	 3920.0	...
5839419	  793.3	  581.5	 3918.0	...
5839420	  794.2	  579.9	 3918.0	...
5839421	  795.0	  578.7	 3918.0	...
5839422	  795.6	  577.8	 3918.0	...
5839423	  796.2	  576.3	 3917.0	...
5839424	  797.1	  575.0	 3914.0	...
5839425	  797.4	  573.6	 3912.0	...
5839426	  797.2	  573.1	 3912.0	...
5839427	  796.9	  572.4	 3912.0	...
5839428	  796.6	  571.6	 3911.0	...
5839429	  796.5	  571.0	 3908.0	...
5839430	  796.1	  570.5	 3907.0	...
5839431	  795.3	  570.2	 3907.0	...
5839432	  794.4	  569.7	 3909.0	...
5839433	  793.7	  569.1	 3909.0	...
5839434	  793.5	  568.7	 3909.0	...
5839435	  793.2	  568.5	 3907.0	...
5839436	  792.9	  568.6	 3906.0	...
5839437	  792.7	  568.3	 3907.0	...
5839438	  792.4	  568.0	 3909.0	...
5839439	  792.2	  567.7	 3910.0	...
5839440	  792.5	  567.6	 3911.0	...
5839441	  792.7	  567.6	 3911.0	...
5839442	  793.0	  567.7	 3911.0	...
5839443	  793.0	  567.9	 3911.0	...
5839444	  792.9	  568.1	 3911.0	...
5839445	  792.8	  568.3	 3911.0	...
5839446	  792.5	  568.7	 3911.0	...
5839447	  792.2	  569.3	 3911.0	...
5839448	  791.9	  569.7	 3911.0	...
5839449	  792.0	  570.6	 3911.0	...
5839450	  791.9	  571.4	 3910.0	...
5839451	  791.7	  571.9	 3909.0	...
5839452	  791.3	  571.7	 3909.0	...
5839453	  791.1	  571.7	 3909.0	...
MSG	5839454 0000 _ Number Off
5839454	  791.0	  571.9	 3909.0	...
5839455	  791.0	  572.1	 3908.0	...
5839456	  791.1	  572.3	 3908.0	...
5839457	  791.2	  572.5	 3910.0	...
5839458	  791.3	  572.6	 3913.0	...
5839459	  791.3	  572.1	 3914.0	...
5839460	  791.3	  571.6	 3913.0	...
5839461	  791.4	  571.7	 3911.0	...
5839462	  791.5	  572.0	 3908.0	...
5839463	  791.5	  572.3	 3906.0	...
5839464	  791.4	  572.3	 3905.0	...
5839465	  791.4	  572.2	 3905.0	...
5839466	  791.4	  572.1	 3908.0	...
5839467	  791.5	  572.1	 3910.0	...
5839468	  791.4	  572.1	 3912.0	...
5839469	  791.4	  572.1	 3911.0	...
5839470	  791.3	  572.1	 3912.0	...
5839471	  791.3	  572.0	 3914.0	...
5839472	  791.4	  571.9	 3914.0	...
5839473	  791.4	  571.9	 3912.0	...
5839474	  791.4	  572.1	 3910.0	...
5839475	  791.4	  572.4	 3910.0	...
5839476	  791.4	  572.4	 3910.0	...
5839477	  791.4	  572.4	 3911.0	...
5839478	  791.1	  572.4	 3912.0	...
5839479	  790.7	  572.0	 3912.0	...
5839480	  790.4	  571.7	 3913.0	...
5839481	  790.5	  571.8	 3913.0	...
5839482	  790.6	  572.3	 3914.0	...
5839483	  790.7	  572.8	 3914.0	...
5839484	  790.8	  573.0	 3913.0	...
5839485	  790.9	  572.9	 3911.0	...
5839486	  791.1	  573.0	 3909.0	...
5839487	  791.1	  573.0	 3910.0	...
5839488	  791.1	  573.0	 3911.0	...
5839489	  791.2	  573.0	 3914.0	...
5839490	  791.1	  573.1	 3917.0	...
5839491	  791.1	  573.1	 3919.0	...
5839492	  791.0	  573.1	 3918.0	...
5839493	  791.0	  573.1	 3916.0	...
5839494	  791.0	  573.2	 3914.0	...
5839495	  791.1	  573.2	 3912.0	...
5839496	  791.1	  573.2	 3911.0	...
5839497	  791.2	  573.2	 3910.0	...
5839498	  791.1	  573.2	 3910.0	...
5839499	  791.1	  573.2	 3911.0	...
5839500	  791.0	  573.2	 3911.0	...
5839501	  791.0	  573.2	 3912.0	...
5839502	  791.3	  573.3	 3914.0	...
5839503	  791.5	  573.4	 3915.0	...
5839504	  791.8	  573.6	 3916.0	...
5839505	  791.6	  573.7	 3916.0	...
5839506	  791.4	  573.9	 3917.0	...
5839507	  791.1	  574.0	 3915.0	...
5839508	  790.9	  574.0	 3913.0	...
5839509	  790.8	  574.0	 3914.0	...
5839510	  790.8	  573.9	 3915.0	...
5839511	  790.9	  573.9	 3916.0	...
5839512	  790.9	  573.8	 3915.0	...
5839513	  791.2	  573.8	 3915.0	...
5839514	  791.6	  573.7	 3915.0	...
5839515	  791.7	  573.9	 3917.0	...
5839516	  791.7	  574.2	 3919.0	...
5839517	  791.6	  574.3	 3921.0	...
5839518	  791.4	  574.3	 3920.0	...
5839519	  791.2	  574.3	 3919.0	...
5839520	  791.0	  574.1	 3918.0	...
5839521	  791.0	  574.0	 3918.0	...
5839522	  791.1	  574.1	 3919.0	...
5839523	  791.2	  574.7	 3920.0	...
5839524	  791.3	  575.2	 3920.0	...
5839525	  791.3	  575.4	 3920.0	...
5839526	  791.2	  575.3	 3920.0	...
5839527	  791.2	  575.2	 3920.0	...
5839528	  791.2	  575.0	 3920.0	...
5839529	  791.3	  575.0	 3920.0	...
5839530	  791.5	  575.1	 3920.0	...
5839531	  791.6	  575.1	 3919.0	...
5839532	  791.5	  575.1	 3919.0	...
5839533	  791.2	  575.2	 3918.0	...
5839534	  790.8	  575.0	 3917.0	...
5839535	  790.6	  574.7	 3918.0	...
5839536	  790.5	  574.6	 3919.0	...
5839537	  790.6	  574.8	 3920.0	...
5839538	  790.6	  575.0	 3921.0	...
5839539	  790.6	  575.0	 3921.0	...
5839540	  790.7	  575.5	 3921.0	...
5839541	  790.7	  576.0	 3921.0	...
5839542	  790.7	  576.3	 3920.0	...
5839543	  790.6	  576.1	 3918.0	...
5839544	  790.7	  575.9	 3916.0	...
5839545	  790.8	  576.0	 3915.0	...
5839546	  790.8	  576.0	 3916.0	...
5839547	  790.8	  576.0	 3919.0	...
5839548	  790.8	  575.9	 3920.0	...
5839549	  790.7	  575.9	 3920.0	...
5839550	  790.6	  575.8	 3919.0	...
5839551	  790.6	  575.9	 3919.0	...
5839552	  790.4	  575.9	 3919.0	...
5839553	  790.3	  576.0	 3917.0	...
5839554	  790.2	  576.0	 3915.0	...
5839555	  790.0	  576.1	 3915.0	...
5839556	  789.9	  576.2	 3917.0	...
5839557	  789.9	  576.6	 3919.0	...
5839558	  790.1	  576.7	 3919.0	...
5839559	  790.4	  576.9	 3920.0	...
5839560	  790.7	  577.0	 3922.0	...
5839561	  790.7	  576.9	 3923.0	...
5839562	  790.8	  576.7	 3924.0	...
5839563	  790.8	  576.5	 3924.0	...
5839564	  790.7	  576.6	 3924.0	...
5839565	  790.7	  576.8	 3924.0	...
5839566	  790.6	  576.8	 3925.0	...
5839567	  790.5	  576.6	 3925.0	...
5839568	  790.3	  576.6	 3924.0	...
5839569	  790.2	  576.8	 3924.0	...
5839570	  790.0	  576.9	 3926.0	...
5839571	  790.0	  576.7	 3928.0	...
5839572	  789.9	  576.5	 3928.0	...
5839573	  790.0	  576.4	 3927.0	...
5839574	  790.2	  576.5	 3926.0	...
5839575	  790.5	  576.5	 3927.0	...
5839576	  790.7	  576.5	 3927.0	...
5839577	  790.6	  576.5	 3926.0	...
5839578	  790.2	  576.5	 3926.0	...
5839579	  789.9	  576.5	 3925.0	...
5839580	  790.0	  576.4	 3925.0	...
5839581	  790.2	  576.4	 3925.0	...
5839582	  790.4	  576.6	 3926.0	...
5839583	  790.3	  576.8	 3926.0	...
5839584	  790.1	  577.0	 3926.0	...
5839585	  790.1	  577.0	 3926.0	...
5839586	  790.4	  577.2	 3925.0	...
5839587	  790.6	  577.4	 3925.0	...
5839588	  790.4	  577.3	 3925.0	...
5839589	  790.1	  577.1	 3925.0	...
5839590	  790.1	  576.8	 3925.0	...
5839591	  790.1	  576.9	 3926.0	...
5839592	  790.1	  577.0	 3926.0	...
5839593	  790.1	  577.1	 3926.0	...
5839594	  790.0	  577.0	 3926.0	...
5839595	  789.9	  577.0	 3924.0	...
5839596	  789.8	  576.8	 3923.0	...
5839597	  789.9	  576.7	 3922.0	...
5839598	  789.8	  576.6	 3923.0	...
5839599	  789.7	  576.6	 3922.0	...
5839600	  789.4	  576.7	 3921.0	...
5839601	  789.3	  576.8	 3920.0	...
5839602	  789.4	  576.3	 3919.0	...
5839603	  789.5	  575.8	 3919.0	...
5839604	  789.3	  575.4	 3920.0	...
5839605	  789.0	  575.5	 3921.0	...
5839606	  788.7	  575.6	 3921.0	...
5839607	  788.9	  575.4	 3921.0	...
5839608	  789.0	  575.2	 3922.0	...
5839609	  789.0	  575.1	 3923.0	...
5839610	  789.0	  575.2	 3923.0	...
5839611	  788.9	  575.1	 3924.0	...
5839612	  788.9	  574.9	 3925.0	...
5839613	  788.9	  574.8	 3927.0	...
5839614	  789.1	  574.8	 3930.0	...
5839615	  789.3	  574.8	 3930.0	...
5839616	  789.3	  575.0	 3931.0	...
5839617	  789.0	  575.6	 3932.0	...
5839618	  788.8	  576.3	 3935.0	...
5839619	  788.8	  576.6	 3937.0	...
5839620	  788.9	  576.8	 3938.0	...
5839621	  789.2	  577.0	 3939.0	...
5839622	  789.5	  577.1	 3939.0	...
5839623	  789.4	  577.2	 3940.0	...
5839624	  789.3	  577.4	 3940.0	...
5839625	  789.0	  577.8	 3939.0	...
5839626	  788.8	  578.2	 3937.0	...
5839627	  788.6	  578.4	 3932.0	...
5839628	  788.6	  578.3	 3930.0	...
5839629	  788.5	  578.1	 3927.0	...
5839630	  788.3	  578.0	 3927.0	...
5839631	  788.1	  577.9	 3927.0	...
5839632	  788.0	  577.6	 3927.0	...
5839633	  787.7	  577.1	 3927.0	...
5839634	  787.7	  576.7	 3925.0	...
5839635	  787.6	  576.5	 3923.0	...
5839636	  787.6	  576.6	 3921.0	...
5839637	  787.6	  576.8	 3921.0	...
5839638	  787.5	  577.0	 3925.0	...
5839639	  787.5	  577.1	 3929.0	...
5839640	  787.5	  577.3	 3932.0	...
5839641	  787.5	  577.5	 3934.0	...
5839642	  787.5	  577.7	 3936.0	...
5839643	  787.4	  577.7	 3938.0	...
5839644	  787.3	  577.6	 3939.0	...
5839645	  787.2	  577.3	 3939.0	...
5839646	  787.2	  577.1	 3940.0	...
5839647	  787.2	  576.9	 3940.0	...
5839648	  787.2	  576.5	 3941.0	...
5839649	  787.4	  576.2	 3941.0	...
5839650	  787.8	  576.1	 3940.0	...
5839651	  788.2	  576.5	 3941.0	...
5839652	  788.2	  576.8	 3943.0	...
5839653	  788.1	  577.0	 3945.0	...
5839654	  788.0	  577.3	 3945.0	...
5839655	  788.0	  577.7	 3944.0	...
MSG	5839656 0000 _ Number On
5839656	  787.9	  577.9	 3944.0	...
5839657	  787.9	  578.2	 3944.0	...
5839658	  787.8	  578.3	 3944.0	...
5839659	  787.8	  578.4	 3945.0	...
5839660	  787.9	  578.6	 3945.0	...
5839661	  787.9	  578.9	 3944.0	...
5839662	  787.9	  579.1	 3944.0	...
5839663	  787.9	  579.1	 3943.0	...
5839664	  788.0	  579.0	 3943.0	...
5839665	  788.2	  579.0	 3942.0	...
5839666	  788.1	  579.0	 3942.0	...
5839667	  788.0	  579.0	 3941.0	...
5839668	  787.8	  579.0	 3941.0	...
5839669	  787.7	  579.0	 3942.0	...
5839670	  787.5	  579.2	 3944.0	...
5839671	  787.5	  579.5	 3946.0	...
5839672	  787.4	  579.6	 3944.0	...
5839673	  787.3	  579.5	 3943.0	...
5839674	  787.1	  579.7	 3942.0	...
5839675	  787.1	  580.1	 3944.0	...
5839676	  787.2	  580.3	 3945.0	...
5839677	  787.4	  580.1	 3946.0	...
5839678	  787.6	  580.2	 3945.0	...
5839679	  787.8	  580.5	 3944.0	...
5839680	  787.9	  580.4	 3947.0	...
5839681	  788.1	  580.0	 3949.0	...
5839682	  788.2	  579.8	 3951.0	...
5839683	  788.4	  580.0	 3951.0	...
5839684	  788.6	  580.3	 3951.0	...
5839685	  788.8	  580.4	 3948.0	...
5839686	  788.7	  580.1	 3945.0	...
5839687	  788.4	  579.9	 3943.0	...
5839688	  788.1	  579.8	 3943.0	...
5839689	  788.2	  579.8	 3943.0	...
5839690	  788.2	  579.8	 3946.0	...
5839691	  788.4	  579.5	 3949.0	...
5839692	  788.7	  579.3	 3952.0	...
5839693	  788.9	  579.0	 3952.0	...
5839694	  788.8	  578.7	 3952.0	...
5839695	  788.7	  578.5	 3951.0	...
5839696	  788.7	  578.4	 3951.0	...
5839697	  788.8	  578.5	 3954.0	...
5839698	  788.9	  578.6	 3957.0	...
5839699	  789.1	  579.0	 3960.0	...
5839700	  789.2	  579.3	 3960.0	...
5839701	  789.2	  579.7	 3960.0	...
5839702	  789.3	  579.7	 3960.0	...
5839703	  789.3	  579.7	 3960.0	...
5839704	  789.4	  579.6	 3960.0	...
5839705	  789.3	  579.3	 3960.0	...
5839706	  789.2	  579.0	 3960.0	...
5839707	  789.1	  578.8	 3961.0	...
5839708	  789.0	  579.0	 3961.0	...
5839709	  789.2	  579.2	 3961.0	...
5839710	  789.4	  579.6	 3964.0	...
5839711	  789.5	  579.8	 3966.0	...
5839712	  789.5	  580.0	 3965.0	...
5839713	  789.3	  580.0	 3961.0	...
5839714	  789.0	  579.9	 3958.0	...
5839715	  788.9	  579.7	 3957.0	...
5839716	  789.0	  579.8	 3959.0	...
5839717	  789.1	  580.2	 3962.0	...
5839718	  789.3	  580.6	 3964.0	...
5839719	  789.4	  580.7	 3966.0	...
5839720	  789.4	  580.6	 3967.0	...
5839721	  789.1	  580.6	 3967.0	...
5839722	  788.6	  580.7	 3966.0	...
5839723	  788.3	  580.7	 3966.0	...
5839724	  788.1	  580.5	 3967.0	...
5839725	  788.0	  580.4	 3968.0	...
5839726	  787.8	  580.1	 3967.0	...
5839727	  787.7	  579.9	 3967.0	...
5839728	  787.7	  579.9	 3966.0	...
5839729	  787.6	  580.1	 3966.0	...
5839730	  787.6	  580.5	 3966.0	...
5839731	  787.7	  580.8	 3967.0	...
5839732	  787.8	  580.9	 3968.0	...
5839733	  787.9	  580.7	 3970.0	...
5839734	  787.9	  580.5	 3969.0	...
5839735	  787.6	  580.5	 3969.0	...
5839736	  787.4	  580.6	 3969.0	...
5839737	  787.3	  580.8	 3969.0	...
5839738	  787.5	  581.1	 3969.0	...
5839739	  787.7	  581.5	 3972.0	...
5839740	  787.8	  581.5	 3976.0	...
5839741	  787.9	  581.2	 3980.0	...
5839742	  787.6	  581.0	 3981.0	...
5839743	  787.3	  580.8	 3981.0	...
5839744	  787.0	  580.7	 3982.0	...
5839745	  787.1	  580.5	 3982.0	...
5839746	  787.1	  580.3	 3983.0	...
5839747	  786.9	  580.2	 3982.0	...
5839748	  786.7	  580.4	 3982.0	...
5839749	  786.5	  580.4	 3981.0	...
5839750	  786.5	  580.4	 3980.0	...
5839751	  786.5	  580.4	 3980.0	...
5839752	  786.6	  580.5	 3982.0	...
5839753	  786.5	  580.6	 3984.0	...
5839754	  786.3	  580.8	 3987.0	...
5839755	  786.1	  580.6	 3988.0	...
5839756	  786.0	  580.4	 3988.0	...
5839757	  786.0	  580.4	 3987.0	...
5839758	  786.0	  580.6	 3985.0	...
5839759	  786.0	  580.9	 3983.0	...
5839760	  785.8	  581.2	 3982.0	...
5839761	  785.6	  581.4	 3981.0	...
5839762	  785.6	  581.6	 3981.0	...
5839763	  785.9	  581.6	 3981.0	...
5839764	  786.3	  581.6	 3981.0	...
5839765	  786.4	  581.7	 3981.0	...
5839766	  786.4	  581.8	 3980.0	...
5839767	  786.3	  581.9	 3981.0	...
5839768	  786.3	  581.8	 3982.0	...
5839769	  786.3	  581.7	 3982.0	...
5839770	  786.3	  581.6	 3983.0	...
5839771	  786.3	  581.4	 3984.0	...
5839772	  786.4	  581.2	 3984.0	...
5839773	  786.4	  581.1	 3984.0	...
5839774	  786.4	  581.2	 3984.0	...
5839775	  786.2	  581.4	 3984.0	...
5839776	  786.0	  581.4	 3985.0	...
5839777	  785.8	  581.6	 3987.0	...
5839778	  785.7	  582.0	 3988.0	...
5839779	  785.8	  582.3	 3990.0	...
5839780	  786.0	  582.5	 3991.0	...
5839781	  785.9	  582.3	 3992.0	...
5839782	  785.7	  582.1	 3992.0	...
5839783	  785.5	  582.2	 3992.0	...
5839784	  785.6	  582.3	 3991.0	...
5839785	  785.5	  582.3	 3990.0	...
5839786	  785.5	  582.2	 3989.0	...
5839787	  785.5	  582.0	 3988.0	...
5839788	  785.6	  581.9	 3987.0	...
5839789	  785.7	  581.9	 3987.0	...
5839790	  785.7	  581.9	 3988.0	...
5839791	  785.7	  581.9	 3990.0	...
5839792	  785.7	  581.8	 3994.0	...
5839793	  785.7	  581.7	 3998.0	...
5839794	  785.6	  581.6	 4001.0	...
5839795	  785.4	  581.7	 4000.0	...
5839796	  785.2	  581.8	 3999.0	...
5839797	  785.2	  581.9	 3999.0	...
5839798	  785.2	  581.9	 3998.0	...
5839799	  785.3	  581.8	 3997.0	...
5839800	  785.2	  581.6	 3996.0	...
5839801	  785.2	  581.5	 3997.0	...
5839802	  785.2	  581.6	 3999.0	...
5839803	  785.4	  581.7	 4001.0	...
5839804	  785.5	  581.7	 4002.0	...
5839805	  785.6	  581.4	 4003.0	...
5839806	  785.6	  581.2	 4004.0	...
5839807	  785.6	  581.1	 4004.0	...
5839808	  785.6	  581.1	 4005.0	...
5839809	  785.4	  580.9	 4004.0	...
5839810	  785.2	  580.7	 4002.0	...
5839811	  785.3	  580.4	 4000.0	...
5839812	  785.4	  580.3	 3999.0	...
5839813	  785.4	  580.2	 3998.0	...
5839814	  785.3	  580.3	 3999.0	...
5839815	  785.1	  580.5	 4001.0	...
5839816	  785.0	  580.6	 4003.0	...
5839817	  785.0	  580.9	 4003.0	...
5839818	  785.2	  581.2	 4003.0	...
5839819	  785.4	  581.1	 4003.0	...
5839820	  785.6	  580.7	 4003.0	...
5839821	  785.6	  580.4	 4003.0	...
5839822	  785.5	  580.4	 4003.0	...
5839823	  785.6	  580.4	 4004.0	...
5839824	  785.7	  580.3	 4005.0	...
5839825	  785.4	  580.2	 4006.0	...
5839826	  785.2	  580.1	 4008.0	...
5839827	  785.1	  579.9	 4009.0	...
5839828	  785.3	  579.9	 4011.0	...
5839829	  785.5	  579.9	 4011.0	...
5839830	  785.6	  580.0	 4010.0	...
5839831	  785.6	  580.1	 4009.0	...
5839832	  785.7	  580.2	 4007.0	...
5839833	  785.8	  580.2	 4007.0	...
5839834	  785.9	  580.1	 4009.0	...
5839835	  785.8	  580.0	 4010.0	...
5839836	  785.8	  580.0	 4012.0	...
5839837	  785.8	  580.0	 4011.0	...
5839838	  785.8	  580.1	 4010.0	...
5839839	  785.8	  580.2	 4011.0	...
5839840	  785.8	  580.2	 4013.0	...
5839841	  785.8	  580.3	 4014.0	...
5839842	  785.8	  580.5	 4014.0	...
5839843	  785.7	  580.7	 4014.0	...
5839844	  785.5	  580.9	 4015.0	...
5839845	  785.3	  581.0	 4016.0	...
5839846	  785.3	  581.0	 4017.0	...
5839847	  785.4	  580.9	 4016.0	...
5839848	  785.4	  580.8	 4016.0	...
5839849	  785.4	  580.7	 4018.0	...
5839850	  785.4	  580.7	 4020.0	...
5839851	  785.4	  581.1	 4021.0	...
5839852	  785.4	  581.4	 4023.0	...
5839853	  785.3	  581.6	 4025.0	...
5839854	  785.2	  581.6	 4028.0	...
5839855	  785.1	  581.5	 4029.0	...
5839856	  785.0	  581.5	 4029.0	...
5839857	  784.9	  581.6	 4029.0	...
5839858	  784.8	  581.4	 4027.0	...
5839859	  784.8	  581.3	 4026.0	...
5839860	  784.8	  581.2	 4025.0	...
5839861	  784.8	  581.3	 4025.0	...
5839862	  784.8	  581.3	 4025.0	...
5839863	  785.0	  581.3	 4025.0	...
5839864	  785.1	  581.4	 4025.0	...
5839865	  785.3	  581.4	 4026.0	...
5839866	  785.5	  581.4	 4027.0	...
5839867	  785.7	  581.3	 4027.0	...
5839868	  785.7	  581.3	 4028.0	...
5839869	  785.4	  581.3	 4029.0	...
5839870	  785.1	  581.3	 4030.0	...
5839871	  784.9	  581.2	 4030.0	...
5839872	  784.9	  581.2	 4031.0	...
5839873	  785.2	  581.1	 4032.0	...
5839874	  785.4	  581.0	 4032.0	...
5839875	  785.7	  580.8	 4032.0	...
5839876	  785.8	  580.5	 4031.0	...
5839877	  785.9	  580.4	 4031.0	...
5839878	  786.1	  580.3	 4031.0	...
5839879	  786.1	  580.4	 4031.0	...
5839880	  786.2	  580.5	 4031.0	...
5839881	  786.3	  580.5	 4030.0	...
5839882	  786.3	  580.4	 4030.0	...
5839883	  785.9	  580.3	 4032.0	...
5839884	  785.5	  580.5	 4034.0	...
5839885	  785.3	  580.8	 4037.0	...
5839886	  785.5	  581.0	 4039.0	...
5839887	  785.8	  581.1	 4039.0	...
5839888	  785.9	  581.0	 4040.0	...
5839889	  785.9	  581.2	 4040.0	...
5839890	  786.0	  581.4	 4042.0	...
5839891	  786.0	  581.6	 4043.0	...
5839892	  785.8	  581.6	 4044.0	...
5839893	  785.7	  581.6	 4044.0	...
5839894	  785.9	  581.5	 4044.0	...
5839895	  786.1	  581.5	 4044.0	...
5839896	  786.4	  581.5	 4044.0	...
5839897	  786.3	  581.6	 4045.0	...
5839898	  786.3	  581.6	 4045.0	...
5839899	  786.3	  581.7	 4046.0	...
5839900	  786.3	  581.8	 4047.0	...
5839901	  786.3	  581.9	 4047.0	...
5839902	  786.3	  581.9	 4048.0	...
5839903	  786.4	  581.9	 4048.0	...
5839904	  786.5	  581.9	 4045.0	...
5839905	  786.6	  582.0	 4042.0	...
5839906	  786.6	  582.1	 4040.0	...
5839907	  786.6	  582.4	 4042.0	...
5839908	  786.6	  582.7	 4043.0	...
5839909	  786.5	  582.8	 4044.0	...
5839910	  786.3	  582.5	 4045.0	...
5839911	  786.2	  582.3	 4045.0	...
5839912	  786.0	  581.6	 4044.0	...
5839913	  785.9	  580.7	 4044.0	...
5839914	  785.8	  578.9	 4044.0	...
5839915	  785.7	  577.6	 4044.0	...
5839916	  785.5	  575.8	 4045.0	...
5839917	  785.3	  574.6	 4046.0	...
5839918	  785.1	  573.0	 4048.0	...
5839919	  785.0	  571.9	 4049.0	...
5839920	  784.9	  570.8	 4049.0	...
5839921	  785.3	  569.8	 4049.0	...
5839922	  785.9	  568.6	 4050.0	...
5839923	  786.7	  567.5	 4051.0	...
5839924	  787.1	  565.9	 4052.0	...
5839925	  787.7	  564.7	 4053.0	...
5839926	  788.2	  563.9	 4053.0	...
5839927	  788.9	  563.7	 4054.0	...
5839928	  789.4	  563.6	 4055.0	...
5839929	  789.8	  563.5	 4055.0	...
5839930	  789.7	  563.4	 4056.0	...
5839931	  789.5	  563.4	 4055.0	...
5839932	  789.2	  563.4	 4054.0	...
5839933	  788.9	  563.2	 4053.0	...
5839934	  788.4	  562.9	 4053.0	...
5839935	  787.7	  562.6	 4054.0	...
5839936	  787.5	  562.5	 4055.0	...
5839937	  787.4	  562.4	 4055.0	...
5839938	  787.4	  562.2	 4057.0	...
5839939	  787.3	  562.1	 4058.0	...
5839940	  786.9	  562.1	 4059.0	...
5839941	  786.6	  562.0	 4058.0	...
5839942	  786.4	  562.0	 4059.0	...
5839943	  786.4	  562.0	 4060.0	...
5839944	  786.5	  562.1	 4062.0	...
5839945	  786.4	  562.2	 4062.0	...
5839946	  786.3	  562.3	 4067.0	...
5839947	  786.2	  562.5	 4071.0	...
5839948	  786.1	  562.7	 4072.0	...
5839949	  785.8	  563.2	 4068.0	...
5839950	  785.4	  563.4	 4066.0	...
5839951	  785.1	  563.7	 4067.0	...
5839952	  785.1	  563.9	 4069.0	...
5839953	  785.1	  564.2	 4068.0	...
5839954	  785.0	  564.5	 4068.0	...
5839955	  784.9	  564.6	 4068.0	...
5839956	  784.8	  564.5	 4069.0	...
5839957	  784.9	  564.3	 4070.0	...
5839958	  785.1	  564.2	 4071.0	...
5839959	  785.3	  564.4	 4071.0	...
5839960	  785.3	  564.7	 4071.0	...
5839961	  785.3	  565.0	 4071.0	...
5839962	  785.2	  565.2	 4072.0	...
5839963	  785.4	  565.4	 4073.0	...
5839964	  785.5	  565.3	 4073.0	...
5839965	  785.8	  565.2	 4073.0	...
5839966	  785.8	  565.1	 4074.0	...
5839967	  785.9	  565.2	 4075.0	...
5839968	  785.5	  565.4	 4077.0	...
5839969	  785.3	  565.6	 4078.0	...
MSG	5839970 0000 _ Number Off
5839970	  785.3	  565.4	 4078.0	...
5839971	  785.5	  565.4	 4078.0	...
5839972	  785.7	  565.3	 4077.0	...
5839973	  785.7	  565.2	 4078.0	...
5839974	  785.6	  565.1	 4078.0	...
5839975	  785.5	  565.1	 4079.0	...
5839976	  785.3	  565.1	 4079.0	...
5839977	  785.2	  564.8	 4079.0	...
5839978	  785.4	  564.4	 4079.0	...
5839979	  785.6	  564.0	 4078.0	...
5839980	  785.8	  563.9	 4077.0	...
5839981	  785.8	  563.8	 4076.0	...
5839982	  785.4	  563.5	 4077.0	...
5839983	  785.1	  563.2	 4078.0	...
5839984	  784.7	  563.2	 4080.0	...
5839985	  784.8	  563.2	 4081.0	...
5839986	  784.7	  562.9	 4083.0	...
5839987	  784.8	  562.5	 4083.0	...
5839988	  784.9	  562.5	 4082.0	...
5839989	  784.9	  563.0	 4082.0	...
5839990	  784.9	  563.3	 4082.0	...
5839991	  784.7	  563.2	 4083.0	...
5839992	  784.6	  563.1	 4085.0	...
5839993	  784.6	  563.3	 4086.0	...
5839994	  784.5	  563.5	 4090.0	...
5839995	  784.5	  563.6	 4095.0	...
5839996	  784.5	  563.5	 4098.0	...
5839997	  784.5	  563.2	 4098.0	...
5839998	  784.6	  563.1	 4097.0	...
5839999	  784.8	  562.9	 4097.0	...
5840000	  784.8	  562.9	 4097.0	...
5840001	  784.9	  563.1	 4097.0	...
5840002	  785.1	  563.3	 4097.0	...
5840003	  785.6	  563.4	 4097.0	...
5840004	  786.1	  563.4	 4098.0	...
5840005	  786.4	  563.4	 4101.0	...
5840006	  786.3	  563.3	 4103.0	...
5840007	  786.2	  563.2	 4104.0	...
5840008	  786.1	  563.1	 4102.0	...
5840009	  786.1	  563.4	 4101.0	...
5840010	  786.1	  563.7	 4102.0	...
5840011	  786.0	  563.7	 4103.0	...
5840012	  785.7	  563.5	 4105.0	...
5840013	  785.5	  563.3	 4106.0	...
5840014	  785.5	  563.3	 4108.0	...
5840015	  785.5	  563.3	 4108.0	...
5840016	  785.5	  563.4	 4109.0	...
5840017	  785.5	  563.5	 4110.0	...
5840018	  785.6	  563.6	 4111.0	...
5840019	  785.6	  563.6	 4112.0	...
5840020	  785.6	  563.7	 4112.0	...
5840021	  785.7	  563.7	 4111.0	...
5840022	  785.7	  563.6	 4111.0	...
5840023	  785.7	  563.4	 4111.0	...
5840024	  785.7	  563.3	 4110.0	...
5840025	  785.7	  563.4	 4109.0	...
5840026	  785.7	  563.7	 4109.0	...
5840027	  785.6	  564.1	 4110.0	...
5840028	  785.7	  564.5	 4111.0	...
5840029	  785.8	  564.5	 4111.0	...
5840030	  785.8	  564.3	 4111.0	...
5840031	  785.7	  564.2	 4111.0	...
5840032	  785.7	  564.2	 4114.0	...
5840033	  785.6	  564.3	 4116.0	...
5840034	  785.5	  564.3	 4118.0	...
5840035	  785.4	  564.1	 4117.0	...
5840036	  785.2	  563.8	 4116.0	...
5840037	  785.0	  563.4	 4116.0	...
5840038	  784.8	  563.2	 4116.0	...
5840039	  784.7	  563.0	 4116.0	...
5840040	  784.7	  562.9	 4115.0	...
5840041	  784.6	  562.6	 4115.0	...
5840042	  784.6	  562.3	 4115.0	...
5840043	  784.6	  562.2	 4115.0	...
5840044	  784.6	  562.1	 4115.0	...
5840045	  784.6	  562.0	 4115.0	...
5840046	  784.6	  562.0	 4115.0	...
5840047	  784.6	  561.9	 4115.0	...
5840048	  784.7	  561.9	 4118.0	...
5840049	  784.5	  561.9	 4121.0	...
5840050	  784.3	  562.1	 4124.0	...
5840051	  784.0	  562.4	 4123.0	...
5840052	  784.1	  562.7	 4121.0	...
5840053	  784.1	  562.6	 4118.0	...
5840054	  784.1	  562.8	 4119.0	...
5840055	  784.1	  563.0	 4123.0	...
5840056	  784.0	  563.0	 4127.0	...
5840057	  783.9	  562.8	 4127.0	...
5840058	  783.8	  562.6	 4127.0	...
5840059	  783.8	  562.5	 4128.0	...
5840060	  784.0	  562.4	 4129.0	...
5840061	  784.3	  562.4	 4128.0	...
5840062	  784.4	  562.6	 4126.0	...
5840063	  784.4	  562.9	 4124.0	...
5840064	  784.3	  563.1	 4124.0	...
5840065	  784.2	  563.1	 4126.0	...
5840066	  784.1	  563.2	 4128.0	...
5840067	  784.1	  563.2	 4130.0	...
5840068	  784.0	  563.2	 4131.0	...
5840069	  783.9	  563.3	 4132.0	...
5840070	  783.8	  563.3	 4132.0	...
5840071	  783.9	  563.3	 4132.0	...
5840072	  784.0	  563.2	 4135.0	...
5840073	  784.2	  563.1	 4137.0	...
5840074	  784.2	  562.9	 4139.0	...
5840075	  784.2	  562.7	 4139.0	...
5840076	  784.2	  562.6	 4141.0	...
5840077	  784.2	  562.6	 4142.0	...
5840078	  784.2	  562.9	 4142.0	...
5840079	  784.3	  563.1	 4142.0	...
5840080	  784.3	  563.1	 4141.0	...
5840081	  784.4	  562.9	 4141.0	...
5840082	  784.4	  562.6	 4142.0	...
5840083	  784.5	  562.4	 4147.0	...
5840084	  784.6	  562.3	 4151.0	...
5840085	  784.5	  562.1	 4153.0	...
5840086	  784.3	  562.1	 4154.0	...
5840087	  784.3	  562.1	 4156.0	...
5840088	  784.5	  562.1	 4157.0	...
5840089	  784.7	  562.0	 4156.0	...
5840090	  784.7	  562.1	 4153.0	...
5840091	  784.7	  562.4	 4151.0	...
5840092	  784.7	  562.5	 4151.0	...
5840093	  784.7	  562.5	 4154.0	...
5840094	  784.8	  562.5	 4156.0	...
5840095	  784.8	  562.4	 4157.0	...
5840096	  784.9	  562.4	 4157.0	...
5840097	  784.9	  562.3	 4158.0	...
5840098	  784.7	  562.1	 4158.0	...
5840099	  784.6	  561.9	 4158.0	...
5840100	  784.4	  561.8	 4158.0	...
5840101	  784.4	  561.7	 4159.0	...
5840102	  784.5	  561.6	 4159.0	...
5840103	  784.8	  561.6	 4160.0	...
5840104	  785.1	  561.7	 4159.0	...
5840105	  785.1	  561.7	 4160.0	...
5840106	  784.9	  561.7	 4161.0	...
5840107	  784.6	  561.8	 4162.0	...
5840108	  784.5	  561.7	 4162.0	...
5840109	  784.4	  561.5	 4163.0	...
5840110	  784.4	  561.3	 4165.0	...
5840111	  784.5	  561.0	 4167.0	...
5840112	  784.7	  560.9	 4168.0	...
5840113	  784.8	  560.9	 4167.0	...
5840114	  785.0	  561.1	 4165.0	...
5840115	  785.1	  561.1	 4164.0	...
5840116	  785.4	  561.1	 4164.0	...
5840117	  785.5	  561.1	 4164.0	...
5840118	  785.5	  561.2	 4163.0	...
5840119	  785.6	  561.3	 4164.0	...
5840120	  785.3	  561.4	 4166.0	...
5840121	  785.1	  561.3	 4169.0	...
5840122	  784.9	  561.3	 4170.0	...
5840123	  784.9	  561.3	 4170.0	...
5840124	  784.9	  561.5	 4170.0	...
5840125	  784.9	  561.8	 4171.0	...
5840126	  784.8	  562.1	 4173.0	...
5840127	  784.6	  562.0	 4173.0	...
5840128	  784.6	  561.8	 4172.0	...
5840129	  784.5	  561.6	 4173.0	...
5840130	  784.7	  561.5	 4175.0	...
5840131	  784.9	  561.4	 4179.0	...
5840132	  785.4	  561.2	 4179.0	...
5840133	  785.6	  561.2	 4180.0	...
5840134	  785.8	  561.1	 4181.0	...
5840135	  785.6	  561.2	 4180.0	...
5840136	  785.2	  561.2	 4178.0	...
5840137	  784.7	  561.2	 4177.0	...
5840138	  784.4	  561.2	 4177.0	...
5840139	  784.4	  561.2	 4177.0	...
5840140	  784.3	  561.3	 4177.0	...
5840141	  784.3	  561.2	 4178.0	...
5840142	  784.3	  561.1	 4180.0	...
5840143	  784.3	  560.9	 4181.0	...
5840144	  784.3	  560.8	 4180.0	...
5840145	  784.4	  560.8	 4180.0	...
5840146	  784.4	  561.1	 4180.0	...
5840147	  784.5	  561.4	 4181.0	...
5840148	  784.4	  561.8	 4183.0	...
5840149	  784.2	  562.1	 4184.0	...
5840150	  784.1	  562.2	 4185.0	...
5840151	  784.1	  562.1	 4185.0	...
5840152	  784.1	  562.3	 4186.0	...
5840153	  784.3	  562.7	 4187.0	...
5840154	  784.5	  563.0	 4188.0	...
5840155	  784.7	  562.9	 4190.0	...
5840156	  784.8	  562.8	 4191.0	...
5840157	  784.7	  562.7	 4191.0	...
5840158	  784.7	  562.5	 4191.0	...
5840159	  784.6	  562.4	 4192.0	...
5840160	  784.4	  562.4	 4192.0	...
5840161	  784.4	  562.5	 4193.0	...
5840162	  784.4	  562.8	 4192.0	...
5840163	  784.4	  563.0	 4192.0	...
5840164	  784.4	  563.1	 4193.0	...
5840165	  784.4	  563.1	 4193.0	...
5840166	  784.5	  563.0	 4192.0	...
5840167	  784.6	  562.9	 4192.0	...
5840168	  784.8	  562.8	 4191.0	...
5840169	  785.0	  562.4	 4192.0	...
5840170	  785.2	  562.1	 4193.0	...
MSG	5840171 0000 _ Number On
5840171	  785.2	  562.0	 4195.0	...
5840172	  785.1	  562.1	 4197.0	...
5840173	  785.1	  562.3	 4198.0	...
5840174	  785.0	  562.4	 4199.0	...
5840175	  784.9	  562.3	 4199.0	...
5840176	  784.9	  562.5	 4199.0	...
5840177	  785.0	  562.7	 4197.0	...
5840178	  785.2	  563.1	 4195.0	...
5840179	  785.2	  563.3	 4195.0	...
5840180	  785.3	  563.6	 4196.0	...
5840181	  785.5	  563.6	 4198.0	...
5840182	  785.7	  563.6	 4198.0	...
5840183	  785.9	  563.4	 4199.0	...
5840184	  785.9	  563.3	 4199.0	...
5840185	  786.0	  563.1	 4200.0	...
5840186	  786.0	  562.9	 4200.0	...
5840187	  786.0	  562.8	 4200.0	...
5840188	  786.0	  562.7	 4200.0	...
5840189	  785.9	  562.6	 4200.0	...
5840190	  785.8	  562.5	 4200.0	...
5840191	  785.6	  562.5	 4200.0	...
5840192	  785.8	  562.5	 4201.0	...
5840193	  786.0	  562.4	 4199.0	...
5840194	  786.1	  562.4	 4198.0	...
5840195	  786.0	  562.4	 4197.0	...
5840196	  785.9	  562.4	 4197.0	...
5840197	  786.0	  562.3	 4197.0	...
5840198	  786.0	  562.3	 4197.0	...
5840199	  785.9	  562.1	 4196.0	...
5840200	  785.7	  562.1	 4196.0	...
5840201	  785.5	  562.2	 4197.0	...
5840202	  785.5	  562.4	 4200.0	...
5840203	  785.5	  562.6	 4201.0	...
5840204	  785.5	  562.5	 4200.0	...
5840205	  785.6	  562.4	 4198.0	...
5840206	  785.6	  562.4	 4198.0	...
5840207	  785.7	  562.4	 4198.0	...
5840208	  785.8	  562.5	 4198.0	...
5840209	  785.9	  562.7	 4199.0	...
5840210	  785.8	  562.8	 4201.0	...
5840211	  785.8	  562.9	 4201.0	...
5840212	  785.9	  563.0	 4200.0	...
5840213	  786.0	  563.1	 4198.0	...
5840214	  786.0	  563.0	 4198.0	...
5840215	  786.0	  562.7	 4198.0	...
5840216	  786.0	  562.5	 4199.0	...
5840217	  786.0	  562.4	 4200.0	...
5840218	  786.0	  562.4	 4202.0	...
5840219	  786.0	  562.5	 4203.0	...
5840220	  785.9	  562.5	 4206.0	...
5840221	  785.9	  562.6	 4207.0	...
5840222	  785.8	  562.6	 4207.0	...
5840223	  785.9	  562.7	 4207.0	...
5840224	  785.9	  562.7	 4206.0	...
5840225	  785.7	  562.7	 4206.0	...
5840226	  785.5	  562.6	 4206.0	...
5840227	  785.5	  562.4	 4207.0	...
5840228	  785.6	  562.2	 4208.0	...
5840229	  785.6	  562.3	 4210.0	...
5840230	  785.5	  562.4	 4211.0	...
5840231	  785.4	  562.4	 4212.0	...
5840232	  785.4	  562.3	 4212.0	...
5840233	  785.4	  562.2	 4211.0	...
5840234	  785.5	  562.4	 4209.0	...
5840235	  785.5	  562.5	 4208.0	...
5840236	  785.5	  562.7	 4209.0	...
5840237	  785.6	  562.6	 4210.0	...
5840238	  785.6	  562.5	 4210.0	...
5840239	  785.6	  562.5	 4210.0	...
5840240	  785.5	  562.4	 4211.0	...
5840241	  785.6	  562.2	 4212.0	...
5840242	  785.6	  562.0	 4212.0	...
5840243	  785.7	  561.9	 4214.0	...
5840244	  785.7	  561.9	 4215.0	...
5840245	  785.9	  561.9	 4216.0	...
5840246	  786.1	  561.9	 4216.0	...
5840247	  786.2	  562.0	 4216.0	...
5840248	  785.7	  562.0	 4216.0	...
5840249	  785.3	  562.1	 4217.0	...
5840250	  785.0	  562.3	 4217.0	...
5840251	  785.2	  562.4	 4218.0	...
5840252	  785.6	  562.5	 4218.0	...
5840253	  785.8	  562.5	 4219.0	...
5840254	  786.0	  562.4	 4220.0	...
5840255	  786.0	  562.4	 4222.0	...
5840256	  786.0	  562.2	 4223.0	...
5840257	  786.1	  562.0	 4224.0	...
5840258	  786.1	  562.0	 4223.0	...
5840259	  786.1	  562.2	 4223.0	...
5840260	  786.1	  562.2	 4221.0	...
5840261	  786.0	  562.0	 4220.0	...
5840262	  785.8	  561.8	 4221.0	...
5840263	  785.8	  561.8	 4222.0	...
5840264	  785.7	  561.8	 4224.0	...
5840265	  785.9	  561.8	 4224.0	...
5840266	  786.1	  561.7	 4224.0	...
5840267	  786.3	  561.6	 4224.0	...
5840268	  786.4	  561.6	 4224.0	...
5840269	  786.3	  561.7	 4223.0	...
5840270	  786.5	  561.8	 4222.0	...
5840271	  786.7	  561.7	 4222.0	...
5840272	  786.9	  561.9	 4222.0	...
5840273	  787.0	  562.1	 4222.0	...
5840274	  787.1	  562.0	 4222.0	...
5840275	  787.2	  561.7	 4222.0	...
5840276	  787.1	  561.8	 4221.0	...
5840277	  787.2	  562.2	 4219.0	...
5840278	  787.2	  562.7	 4218.0	...
5840279	  787.3	  562.7	 4220.0	...
5840280	  787.0	  562.7	 4222.0	...
5840281	  786.7	  562.7	 4221.0	...
5840282	  786.4	  562.6	 4217.0	...
5840283	  786.6	  562.3	 4214.0	...
5840284	  786.9	  562.0	 4217.0	...
5840285	  787.2	  561.7	 4219.0	...
5840286	  787.3	  561.7	 4222.0	...
5840287	  787.4	  561.6	 4222.0	...
5840288	  787.4	  561.5	 4222.0	...
5840289	  787.3	  561.6	 4222.0	...
5840290	  787.4	  561.7	 4223.0	...
5840291	  787.6	  562.0	 4222.0	...
5840292	  787.6	  562.2	 4221.0	...
5840293	  787.4	  562.4	 4222.0	...
5840294	  787.2	  562.5	 4225.0	...
5840295	  787.2	  562.5	 4227.0	...
5840296	  787.2	  562.4	 4227.0	...
5840297	  786.9	  562.3	 4227.0	...
5840298	  786.7	  562.2	 4227.0	...
5840299	  786.6	  562.1	 4225.0	...
5840300	  786.6	  562.1	 4224.0	...
5840301	  786.6	  561.9	 4225.0	...
5840302	  786.5	  561.8	 4227.0	...
5840303	  786.5	  561.7	 4229.0	...
5840304	  786.7	  561.6	 4229.0	...
5840305	  787.0	  561.8	 4230.0	...
5840306	  787.3	  561.9	 4230.0	...
5840307	  787.3	  562.1	 4229.0	...
5840308	  787.3	  562.3	 4229.0	...
5840309	  787.3	  562.5	 4230.0	...
5840310	  787.2	  562.7	 4230.0	...
5840311	  787.0	  562.8	 4229.0	...
5840312	  786.7	  562.9	 4228.0	...
5840313	  786.5	  563.0	 4228.0	...
5840314	  786.5	  563.1	 4228.0	...
5840315	  786.6	  563.0	 4229.0	...
5840316	  786.5	  563.0	 4229.0	...
5840317	  786.3	  563.3	 4229.0	...
5840318	  786.2	  563.5	 4228.0	...
5840319	  786.2	  563.6	 4228.0	...
5840320	  786.3	  563.7	 4227.0	...
5840321	  786.3	  563.8	 4227.0	...
5840322	  786.4	  564.0	 4228.0	...
5840323	  786.5	  564.2	 4230.0	...
5840324	  786.5	  564.5	 4232.0	...
5840325	  786.5	  564.6	 4232.0	...
5840326	  786.5	  564.2	 4232.0	...
5840327	  786.5	  563.7	 4232.0	...
5840328	  786.5	  563.2	 4232.0	...
5840329	  786.6	  563.2	 4232.0	...
5840330	  786.5	  563.3	 4232.0	...
5840331	  786.4	  563.3	 4233.0	...
5840332	  786.3	  563.4	 4234.0	...
5840333	  786.4	  563.8	 4233.0	...
5840334	  786.4	  564.3	 4232.0	...
5840335	  786.5	  564.7	 4230.0	...
5840336	  786.6	  564.5	 4230.0	...
5840337	  786.6	  564.3	 4230.0	...
5840338	  786.6	  564.3	 4229.0	...
5840339	  786.6	  564.6	 4229.0	...
5840340	  786.6	  564.8	 4229.0	...
5840341	  786.7	  564.7	 4229.0	...
5840342	  786.7	  564.6	 4228.0	...
5840343	  786.6	  564.7	 4228.0	...
5840344	  786.3	  564.6	 4228.0	...
5840345	  786.0	  564.4	 4228.0	...
5840346	  785.8	  564.1	 4229.0	...
5840347	  785.7	  564.2	 4229.0	...
5840348	  785.7	  564.2	 4230.0	...
5840349	  785.8	  564.1	 4233.0	...
5840350	  785.9	  564.0	 4236.0	...
5840351	  786.0	  563.9	 4238.0	...
5840352	  786.0	  564.0	 4236.0	...
5840353	  785.9	  564.2	 4233.0	...
5840354	  785.8	  564.4	 4231.0	...
5840355	  785.8	  564.6	 4232.0	...
5840356	  785.8	  564.6	 4233.0	...
5840357	  785.9	  564.5	 4233.0	...
5840358	  786.0	  564.5	 4234.0	...
5840359	  786.1	  564.5	 4234.0	...
5840360	  786.0	  564.7	 4234.0	...
5840361	  786.0	  564.7	 4234.0	...
5840362	  785.9	  564.4	 4234.0	...
5840363	  785.8	  564.1	 4234.0	...
5840364	  785.8	  564.1	 4233.0	...
5840365	  785.9	  564.3	 4232.0	...
5840366	  785.5	  564.5	 4232.0	...
5840367	  785.0	  564.6	 4233.0	...
5840368	  784.5	  564.9	 4232.0	...
5840369	  784.4	  565.1	 4231.0	...
5840370	  784.4	  565.2	 4230.0	...
5840371	  784.5	  565.1	 4230.0	...
5840372	  784.5	  565.1	 4230.0	...
5840373	  784.2	  565.2	 4232.0	...
5840374	  783.8	  565.3	 4234.0	...
5840375	  783.3	  565.2	 4237.0	...
5840376	  783.3	  564.9	 4235.0	...
5840377	  783.3	  564.7	 4233.0	...
5840378	  783.4	  564.7	 4233.0	...
5840379	  783.4	  564.9	 4234.0	...
5840380	  783.6	  565.0	 4236.0	...
5840381	  783.6	  564.9	 4237.0	...
5840382	  783.6	  564.7	 4238.0	...
5840383	  783.2	  564.6	 4239.0	...
5840384	  782.8	  564.8	 4240.0	...
5840385	  782.3	  564.9	 4240.0	...
5840386	  782.4	  564.8	 4241.0	...
5840387	  782.6	  564.8	 4241.0	...
5840388	  782.8	  564.8	 4241.0	...
5840389	  782.8	  564.8	 4241.0	...
5840390	  782.9	  564.9	 4239.0	...
5840391	  782.9	  564.9	 4238.0	...
5840392	  782.7	  564.9	 4237.0	...
5840393	  782.6	  565.0	 4237.0	...
5840394	  782.6	  564.9	 4236.0	...
5840395	  782.7	  564.9	 4236.0	...
5840396	  782.8	  565.0	 4236.0	...
5840397	  782.9	  565.4	 4238.0	...
5840398	  783.0	  565.8	 4239.0	...
5840399	  783.2	  566.1	 4241.0	...
5840400	  783.3	  566.2	 4242.0	...
5840401	  783.3	  565.9	 4242.0	...
5840402	  783.2	  565.5	 4243.0	...
5840403	  783.2	  565.0	 4240.0	...
5840404	  783.2	  564.9	 4237.0	...
5840405	  783.4	  564.8	 4234.0	...
5840406	  783.5	  564.7	 4235.0	...
5840407	  783.7	  564.8	 4236.0	...
5840408	  783.8	  564.9	 4236.0	...
5840409	  783.9	  565.0	 4237.0	...
5840410	  784.0	  565.1	 4238.0	...
5840411	  784.0	  565.3	 4239.0	...
5840412	  784.0	  565.5	 4239.0	...
5840413	  784.0	  565.7	 4239.0	...
5840414	  784.0	  565.8	 4239.0	...
5840415	  783.7	  565.9	 4239.0	...
5840416	  783.4	  566.0	 4239.0	...
5840417	  783.4	  566.4	 4241.0	...
5840418	  783.7	  566.7	 4243.0	...
5840419	  784.0	  566.8	 4245.0	...
5840420	  783.6	  566.8	 4245.0	...
5840421	  783.2	  566.8	 4245.0	...
5840422	  782.9	  566.8	 4245.0	...
5840423	  782.9	  566.8	 4245.0	...
5840424	  782.9	  566.8	 4247.0	...
5840425	  782.8	  566.8	 4249.0	...
5840426	  782.8	  566.8	 4251.0	...
5840427	  782.6	  566.6	 4250.0	...
5840428	  782.4	  566.3	 4249.0	...
5840429	  782.3	  566.0	 4247.0	...
5840430	  782.5	  566.0	 4246.0	...
5840431	  782.6	  566.1	 4245.0	...
5840432	  782.5	  566.2	 4246.0	...
5840433	  782.2	  566.2	 4248.0	...
5840434	  782.0	  566.2	 4249.0	...
5840435	  781.9	  566.2	 4249.0	...
5840436	  781.8	  566.3	 4248.0	...
5840437	  781.8	  566.3	 4248.0	...
5840438	  781.8	  566.3	 4250.0	...
5840439	  782.1	  566.5	 4253.0	...
5840440	  782.4	  566.8	 4253.0	...
5840441	  782.8	  567.1	 4251.0	...
5840442	  782.9	  567.2	 4247.0	...
5840443	  782.9	  567.1	 4244.0	...
5840444	  782.7	  566.9	 4244.0	...
5840445	  782.5	  566.6	 4244.0	...
5840446	  782.4	  566.3	 4245.0	...
5840447	  782.3	  566.0	 4245.0	...
5840448	  782.4	  566.1	 4244.0	...
5840449	  782.5	  566.2	 4243.0	...
5840450	  782.4	  566.4	 4242.0	...
5840451	  782.4	  566.6	 4243.0	...
5840452	  782.3	  566.9	 4243.0	...
5840453	  782.4	  567.1	 4244.0	...
5840454	  782.5	  567.1	 4245.0	...
5840455	  782.5	  567.1	 4246.0	...
5840456	  782.4	  566.4	 4246.0	...
5840457	  782.3	  565.6	 4246.0	...
5840458	  782.4	  564.0	 4246.0	...
5840459	  782.9	  563.0	 4246.0	...
5840460	  783.7	  561.9	 4244.0	...
5840461	  784.4	  560.9	 4242.0	...
5840462	  785.2	  559.8	 4240.0	...
5840463	  786.0	  558.8	 4240.0	...
5840464	  786.9	  558.3	 4239.0	...
5840465	  788.0	  557.8	 4239.0	...
5840466	  789.2	  557.6	 4239.0	...
5840467	  790.2	  557.7	 4240.0	...
5840468	  790.9	  557.8	 4239.0	...
5840469	  791.1	  557.8	 4239.0	...
5840470	  791.1	  557.9	 4238.0	...
5840471	  791.2	  558.1	 4238.0	...
5840472	  791.1	  558.3	 4238.0	...
5840473	  790.9	  558.4	 4239.0	...
5840474	  790.8	  558.6	 4241.0	...
5840475	  790.7	  558.7	 4242.0	...
5840476	  790.4	  558.5	 4241.0	...
5840477	  790.0	  557.7	 4241.0	...
5840478	  789.5	  557.0	 4242.0	...
5840479	  789.1	  556.6	 4243.0	...
5840480	  788.8	  556.4	 4243.0	...
5840481	  788.5	  555.9	 4244.0	...
5840482	  788.5	  555.4	 4243.0	...
5840483	  788.5	  555.1	 4243.0	...
5840484	  788.4	  555.0	 4243.0	...
MSG	5840485 0000 _ Number Off
5840485	  788.3	  555.3	 4244.0	...
5840486	  788.3	  555.7	 4244.0	...
5840487	  788.3	  556.4	 4244.0	...
5840488	  788.2	  557.1	 4244.0	...
5840489	  788.0	  557.9	 4244.0	...
5840490	  787.8	  558.4	 4244.0	...
5840491	  787.9	  559.1	 4244.0	...
5840492	  787.9	  559.7	 4243.0	...
5840493	  788.0	  560.2	 4243.0	...
5840494	  788.1	  560.2	 4243.0	...
5840495	  788.1	  560.2	 4243.0	...
5840496	  788.1	  560.2	 4242.0	...
5840497	  788.1	  560.2	 4243.0	...
5840498	  788.0	  560.1	 4245.0	...
5840499	  788.0	  560.0	 4246.0	...
5840500	  788.0	  559.9	 4245.0	...
5840501	  788.1	  559.9	 4245.0	...
5840502	  788.1	  560.0	 4245.0	...
5840503	  788.1	  560.0	 4245.0	...
5840504	  788.1	  560.1	 4245.0	...
5840505	  788.1	  560.1	 4244.0	...
5840506	  788.1	  560.0	 4243.0	...
5840507	  788.0	  560.0	 4244.0	...
5840508	  787.8	  560.0	 4245.0	...
5840509	  787.7	  560.4	 4245.0	...
5840510	  787.8	  560.8	 4245.0	...
5840511	  787.9	  561.1	 4244.0	...
5840512	  787.8	  560.5	 4244.0	...
5840513	  787.8	  559.9	 4243.0	...
5840514	  787.8	  559.8	 4241.0	...
5840515	  788.0	  560.3	 4242.0	...
5840516	  787.9	  560.9	 4245.0	...
5840517	  787.6	  561.1	 4248.0	...
5840518	  787.4	  561.2	 4248.0	...
5840519	  787.4	  561.3	 4248.0	...
5840520	  787.4	  561.3	 4247.0	...
5840521	  787.3	  561.3	 4246.0	...
5840522	  787.1	  561.3	 4244.0	...
5840523	  787.1	  561.3	 4242.0	...
5840524	  787.2	  561.1	 4240.0	...
5840525	  787.3	  560.4	 4241.0	...
5840526	  787.5	  559.7	 4242.0	...
5840527	  787.5	  559.0	 4243.0	...
5840528	  787.6	  558.9	 4243.0	...
5840529	  787.7	  558.9	 4243.0	...
5840530	  787.8	  558.8	 4244.0	...
5840531	  787.8	  558.7	 4245.0	...
5840532	  787.8	  558.6	 4245.0	...
5840533	  787.6	  558.7	 4244.0	...
5840534	  787.4	  558.9	 4242.0	...
5840535	  786.9	  559.1	 4241.0	...
5840536	  786.6	  559.1	 4242.0	...
5840537	  786.4	  559.2	 4243.0	...
5840538	  786.4	  559.1	 4242.0	...
5840539	  786.8	  559.0	 4240.0	...
5840540	  787.2	  559.2	 4238.0	...
5840541	  787.7	  559.4	 4237.0	...
5840542	  787.9	  559.6	 4235.0	...
5840543	  788.0	  559.4	 4234.0	...
5840544	  788.0	  559.2	 4233.0	...
5840545	  788.0	  559.3	 4233.0	...
5840546	  788.0	  559.5	 4233.0	...
5840547	  788.1	  559.8	 4232.0	...
5840548	  788.0	  559.8	 4232.0	...
5840549	  787.9	  559.9	 4231.0	...
5840550	  787.8	  560.1	 4231.0	...
5840551	  787.8	  560.2	 4230.0	...
5840552	  787.9	  560.4	 4230.0	...
5840553	  787.8	  560.5	 4232.0	...
5840554	  787.7	  560.9	 4234.0	...
5840555	  787.6	  561.2	 4236.0	...
5840556	  787.6	  561.4	 4236.0	...
5840557	  787.6	  561.3	 4235.0	...
5840558	  787.6	  561.2	 4235.0	...
5840559	  787.6	  561.2	 4235.0	...
5840560	  787.6	  561.0	 4234.0	...
5840561	  787.5	  560.9	 4234.0	...
5840562	  787.3	  560.8	 4235.0	...
5840563	  787.2	  561.0	 4238.0	...
5840564	  787.3	  561.3	 4240.0	...
5840565	  787.4	  561.5	 4240.0	...
5840566	  787.6	  561.6	 4238.0	...
5840567	  787.5	  561.7	 4236.0	...
5840568	  787.4	  561.7	 4235.0	...
5840569	  787.5	  561.6	 4235.0	...
5840570	  787.6	  561.5	 4234.0	...
5840571	  787.8	  561.5	 4234.0	...
5840572	  787.7	  561.7	 4235.0	...
5840573	  787.7	  561.8	 4236.0	...
5840574	  787.8	  562.0	 4237.0	...
5840575	  787.9	  562.0	 4237.0	...
5840576	  788.0	  562.0	 4239.0	...
5840577	  787.9	  561.9	 4240.0	...
5840578	  787.9	  561.9	 4238.0	...
5840579	  787.9	  561.9	 4234.0	...
5840580	  788.0	  562.1	 4230.0	...
5840581	  788.1	  562.3	 4229.0	...
5840582	  788.3	  562.4	 4229.0	...
5840583	  788.3	  562.4	 4231.0	...
5840584	  788.4	  562.5	 4233.0	...
5840585	  788.5	  562.6	 4235.0	...
5840586	  788.6	  562.6	 4235.0	...
5840587	  788.6	  562.6	 4235.0	...
5840588	  788.5	  562.5	 4235.0	...
5840589	  788.4	  562.9	 4235.0	...
5840590	  788.6	  563.3	 4235.0	...
5840591	  788.9	  563.9	 4235.0	...
5840592	  789.2	  563.9	 4235.0	...
5840593	  789.4	  563.9	 4235.0	...
5840594	  789.7	  563.8	 4235.0	...
5840595	  789.7	  563.7	 4236.0	...
5840596	  789.4	  563.8	 4236.0	...
5840597	  789.2	  564.0	 4236.0	...
5840598	  789.3	  563.9	 4237.0	...
5840599	  789.5	  563.7	 4238.0	...
5840600	  789.6	  563.1	 4238.0	...
5840601	  789.7	  562.7	 4236.0	...
5840602	  789.8	  562.5	 4234.0	...
5840603	  789.9	  562.7	 4232.0	...
5840604	  789.9	  562.8	 4232.0	...
5840605	  790.0	  562.8	 4232.0	...
5840606	  790.4	  562.7	 4232.0	...
5840607	  790.7	  562.6	 4232.0	...
5840608	  791.0	  562.7	 4229.0	...
5840609	  791.1	  562.8	 4226.0	...
5840610	  790.9	  562.7	 4225.0	...
5840611	  790.8	  562.5	 4227.0	...
5840612	  790.6	  562.3	 4229.0	...
5840613	  790.4	  562.3	 4229.0	...
5840614	  790.3	  562.3	 4229.0	...
5840615	  790.2	  562.3	 4226.0	...
5840616	  790.2	  562.3	 4224.0	...
5840617	  790.3	  562.4	 4223.0	...
5840618	  790.4	  562.4	 4224.0	...
5840619	  790.1	  562.4	 4225.0	...
5840620	  789.7	  562.5	 4226.0	...
5840621	  789.2	  562.6	 4228.0	...
5840622	  789.1	  562.7	 4226.0	...
5840623	  788.9	  562.6	 4224.0	...
5840624	  788.7	  562.6	 4223.0	...
5840625	  788.6	  562.6	 4225.0	...
5840626	  788.4	  562.7	 4228.0	...
5840627	  788.3	  562.8	 4229.0	...
5840628	  788.0	  562.8	 4230.0	...
5840629	  787.8	  562.8	 4231.0	...
5840630	  787.7	  562.7	 4230.0	...
5840631	  787.7	  562.6	 4229.0	...
5840632	  787.8	  562.5	 4229.0	...
5840633	  787.8	  562.5	 4229.0	...
5840634	  787.7	  562.4	 4230.0	...
5840635	  787.7	  562.8	 4229.0	...
5840636	  787.6	  563.4	 4228.0	...
5840637	  787.6	  563.9	 4228.0	...
5840638	  787.6	  563.9	 4230.0	...
5840639	  787.6	  563.8	 4231.0	...
5840640	  787.7	  563.8	 4231.0	...
5840641	  787.8	  563.9	 4230.0	...
5840642	  788.0	  563.9	 4228.0	...
5840643	  788.1	  564.0	 4225.0	...
5840644	  788.1	  564.2	 4224.0	...
5840645	  788.2	  564.5	 4224.0	...
5840646	  788.3	  564.7	 4224.0	...
5840647	  788.5	  564.7	 4224.0	...
5840648	  788.7	  564.6	 4224.0	...
5840649	  789.0	  564.5	 4224.0	...
5840650	  789.1	  564.1	 4224.0	...
5840651	  789.2	  563.8	 4224.0	...
5840652	  789.2	  563.6	 4225.0	...
5840653	  789.2	  563.5	 4226.0	...
5840654	  789.2	  563.7	 4226.0	...
5840655	  789.0	  563.9	 4226.0	...
5840656	  789.0	  563.9	 4225.0	...
5840657	  789.1	  563.8	 4224.0	...
5840658	  789.4	  563.6	 4225.0	...
5840659	  789.6	  563.7	 4227.0	...
5840660	  789.7	  563.9	 4229.0	...
5840661	  789.7	  564.1	 4230.0	...
5840662	  789.9	  564.5	 4229.0	...
5840663	  790.1	  564.9	 4227.0	...
5840664	  790.1	  565.2	 4227.0	...
5840665	  790.1	  565.1	 4228.0	...
5840666	  790.5	  565.2	 4229.0	...
5840667	  791.0	  565.3	 4227.0	...
5840668	  791.3	  565.5	 4225.0	...
5840669	  791.2	  565.5	 4223.0	...
5840670	  791.2	  566.0	 4223.0	...
5840671	  791.0	  566.5	 4223.0	...
5840672	  790.7	  566.8	 4223.0	...
5840673	  790.4	  566.7	 4224.0	...
5840674	  790.3	  566.5	 4223.0	...
5840675	  790.3	  566.3	 4223.0	...
5840676	  790.2	  566.0	 4223.0	...
5840677	  790.1	  565.8	 4223.0	...
5840678	  789.9	  566.0	 4223.0	...
5840679	  789.6	  566.3	 4223.0	...
5840680	  789.7	  566.6	 4222.0	...
5840681	  789.9	  566.5	 4222.0	...
5840682	  790.1	  566.5	 4223.0	...
5840683	  790.3	  566.4	 4227.0	...
5840684	  790.6	  566.4	 4231.0	...
5840685	  790.7	  566.4	 4230.0	...
MSG	5840686 0000 _ Number On
5840686	  790.5	  566.4	 4226.0	...
5840687	  790.4	  566.3	 4222.0	...
5840688	  790.5	  566.2	 4223.0	...
5840689	  790.6	  566.2	 4223.0	...
5840690	  790.5	  566.0	 4223.0	...
5840691	  790.3	  565.7	 4224.0	...
5840692	  790.0	  565.7	 4225.0	...
5840693	  790.0	  565.8	 4227.0	...
5840694	  790.1	  566.0	 4227.0	...
5840695	  790.2	  566.0	 4227.0	...
5840696	  790.4	  566.0	 4227.0	...
5840697	  790.3	  566.1	 4227.0	...
5840698	  790.0	  566.1	 4228.0	...
5840699	  789.9	  566.2	 4229.0	...
5840700	  790.2	  566.3	 4230.0	...
5840701	  790.4	  566.2	 4231.0	...
5840702	  790.3	  566.2	 4232.0	...
5840703	  790.0	  566.3	 4232.0	...
5840704	  790.1	  566.4	 4232.0	...
5840705	  790.3	  566.6	 4232.0	...
5840706	  790.5	  566.7	 4232.0	...
5840707	  790.5	  566.8	 4232.0	...
5840708	  790.6	  566.8	 4232.0	...
5840709	  790.5	  567.0	 4231.0	...
5840710	  790.4	  567.2	 4230.0	...
5840711	  790.3	  567.3	 4230.0	...
5840712	  790.3	  567.3	 4232.0	...
5840713	  790.7	  567.2	 4233.0	...
5840714	  791.2	  567.2	 4234.0	...
5840715	  791.7	  567.4	 4235.0	...
5840716	  791.9	  568.0	 4235.0	...
5840717	  791.9	  568.5	 4235.0	...
5840718	  791.8	  568.9	 4235.0	...
5840719	  792.0	  568.9	 4235.0	...
5840720	  792.4	  568.9	 4236.0	...
5840721	  792.7	  568.9	 4235.0	...
5840722	  792.8	  569.0	 4233.0	...
5840723	  792.7	  569.4	 4231.0	...
5840724	  792.7	  569.7	 4230.0	...
5840725	  792.6	  569.9	 4229.0	...
5840726	  792.4	  569.8	 4229.0	...
5840727	  792.1	  569.7	 4231.0	...
5840728	  791.9	  569.8	 4232.0	...
5840729	  792.0	  569.8	 4233.0	...
5840730	  792.1	  569.9	 4233.0	...
5840731	  792.1	  569.5	 4233.0	...
5840732	  791.9	  569.1	 4233.0	...
5840733	  791.9	  569.0	 4233.0	...
5840734	  791.8	  569.4	 4232.0	...
5840735	  791.8	  569.9	 4233.0	...
5840736	  791.7	  569.9	 4234.0	...
5840737	  791.7	  569.9	 4234.0	...
5840738	  791.7	  569.9	 4234.0	...
5840739	  791.8	  569.9	 4234.0	...
5840740	  791.7	  569.9	 4234.0	...
5840741	  791.7	  570.0	 4234.0	...
5840742	  791.8	  570.0	 4234.0	...
5840743	  791.8	  569.9	 4234.0	...
5840744	  791.8	  569.7	 4233.0	...
5840745	  791.9	  569.5	 4233.0	...
5840746	  791.9	  569.3	 4233.0	...
5840747	  791.9	  569.2	 4234.0	...
5840748	  791.9	  569.0	 4235.0	...
5840749	  792.1	  568.9	 4235.0	...
5840750	  792.3	  568.9	 4235.0	...
5840751	  792.4	  569.1	 4235.0	...
5840752	  792.5	  569.4	 4235.0	...
5840753	  792.7	  569.7	 4233.0	...
5840754	  792.9	  569.7	 4230.0	...
5840755	  793.2	  569.7	 4229.0	...
5840756	  793.2	  569.7	 4231.0	...
5840757	  793.5	  569.7	 4233.0	...
5840758	  793.8	  569.7	 4234.0	...
5840759	  794.1	  569.8	 4235.0	...
5840760	  794.2	  569.8	 4235.0	...
5840761	  794.2	  569.8	 4237.0	...
5840762	  794.3	  570.2	 4239.0	...
5840763	  794.3	  570.5	 4240.0	...
5840764	  794.5	  571.0	 4240.0	...
5840765	  794.5	  571.3	 4242.0	...
5840766	  794.4	  571.7	 4244.0	...
5840767	  794.4	  571.9	 4244.0	...
5840768	  794.6	  572.1	 4243.0	...
5840769	  794.7	  572.0	 4242.0	...
5840770	  794.7	  571.9	 4242.0	...
5840771	  794.7	  571.6	 4242.0	...
5840772	  794.9	  571.2	 4242.0	...
5840773	  795.1	  570.6	 4243.0	...
5840774	  795.3	  570.4	 4243.0	...
5840775	  795.3	  570.3	 4243.0	...
5840776	  795.2	  570.5	 4243.0	...
5840777	  795.1	  570.6	 4243.0	...
5840778	  795.0	  571.1	 4244.0	...
5840779	  794.8	  571.5	 4246.0	...
5840780	  794.7	  572.0	 4245.0	...
5840781	  794.6	  572.1	 4244.0	...
5840782	  794.5	  572.1	 4242.0	...
5840783	  794.4	  572.2	 4241.0	...
5840784	  794.3	  572.2	 4240.0	...
5840785	  794.1	  572.3	 4239.0	...
5840786	  794.0	  572.4	 4239.0	...
5840787	  794.0	  572.5	 4238.0	...
5840788	  794.1	  572.6	 4238.0	...
5840789	  794.2	  572.8	 4237.0	...
5840790	  794.2	  572.9	 4237.0	...
5840791	  794.2	  572.8	 4237.0	...
5840792	  794.3	  572.7	 4237.0	...
5840793	  794.3	  572.7	 4237.0	...
5840794	  794.2	  572.8	 4240.0	...
5840795	  793.9	  572.9	 4243.0	...
5840796	  793.5	  573.3	 4245.0	...
5840797	  793.2	  573.7	 4242.0	...
5840798	  793.1	  574.2	 4240.0	...
5840799	  793.2	  574.0	 4240.0	...
5840800	  793.2	  573.7	 4241.0	...
5840801	  793.2	  573.4	 4240.0	...
5840802	  793.2	  573.4	 4239.0	...
5840803	  793.2	  573.3	 4240.0	...
5840804	  793.2	  573.3	 4242.0	...
5840805	  793.3	  573.3	 4241.0	...
5840806	  793.4	  573.2	 4238.0	...
5840807	  793.5	  573.1	 4234.0	...
5840808	  793.8	  572.9	 4233.0	...
5840809	  794.1	  572.8	 4232.0	...
5840810	  794.3	  572.6	 4232.0	...
5840811	  794.2	  572.5	 4233.0	...
5840812	  794.1	  572.8	 4235.0	...
5840813	  794.2	  573.0	 4237.0	...
5840814	  794.4	  573.2	 4237.0	...
5840815	  794.6	  572.9	 4236.0	...
5840816	  794.7	  572.9	 4239.0	...
5840817	  794.8	  573.2	 4242.0	...
5840818	  795.0	  573.7	 4244.0	...
5840819	  795.2	  574.1	 4242.0	...
5840820	  795.5	  574.3	 4240.0	...
5840821	  795.7	  574.2	 4240.0	...
5840822	  795.8	  574.3	 4241.0	...
5840823	  795.9	  574.0	 4242.0	...
5840824	  795.9	  573.6	 4242.0	...
5840825	  795.9	  573.3	 4243.0	...
5840826	  795.9	  573.3	 4244.0	...
5840827	  795.9	  573.5	 4243.0	...
5840828	  795.9	  573.7	 4243.0	...
5840829	  796.0	  573.8	 4244.0	...
5840830	  796.1	  573.7	 4245.0	...
5840831	  796.1	  573.7	 4247.0	...
5840832	  795.9	  573.6	 4246.0	...
5840833	  795.9	  573.4	 4246.0	...
5840834	  796.2	  573.6	 4246.0	...
5840835	  796.4	  573.8	 4248.0	...
5840836	  796.5	  574.1	 4250.0	...
5840837	  796.7	  574.0	 4250.0	...
5840838	  796.9	  573.9	 4249.0	...
5840839	  797.1	  573.9	 4248.0	...
5840840	  797.2	  573.8	 4248.0	...
5840841	  797.2	  573.7	 4248.0	...
5840842	  797.3	  573.6	 4247.0	...
5840843	  797.3	  573.5	 4247.0	...
5840844	  797.3	  573.4	 4247.0	...
5840845	  797.3	  573.4	 4247.0	...
5840846	  797.4	  573.4	 4247.0	...
5840847	  797.1	  573.5	 4247.0	...
5840848	  796.8	  573.4	 4248.0	...
5840849	  796.5	  573.4	 4250.0	...
5840850	  796.6	  573.3	 4252.0	...
5840851	  796.7	  573.3	 4252.0	...
5840852	  796.9	  573.3	 4253.0	...
5840853	  797.1	  573.3	 4254.0	...
5840854	  797.4	  573.4	 4254.0	...
5840855	  797.1	  573.1	 4252.0	...
5840856	  796.8	  572.7	 4250.0	...
5840857	  796.5	  571.9	 4249.0	...
5840858	  796.6	  571.6	 4249.0	...
5840859	  796.7	  571.3	 4250.0	...
5840860	  796.6	  571.3	 4250.0	...
5840861	  796.6	  571.3	 4251.0	...
5840862	  796.6	  571.5	 4251.0	...
5840863	  796.6	  571.8	 4251.0	...
5840864	  796.6	  572.2	 4251.0	...
5840865	  796.7	  572.5	 4251.0	...
5840866	  796.9	  572.8	 4251.0	...
5840867	  797.0	  572.9	 4251.0	...
5840868	  797.0	  573.0	 4252.0	...
5840869	  796.6	  572.9	 4254.0	...
5840870	  796.3	  572.9	 4255.0	...
5840871	  796.0	  573.0	 4255.0	...
5840872	  796.1	  573.1	 4253.0	...
5840873	  796.1	  573.2	 4251.0	...
5840874	  796.0	  573.1	 4253.0	...
5840875	  795.9	  573.2	 4255.0	...
5840876	  795.7	  573.4	 4257.0	...
5840877	  795.7	  573.6	 4257.0	...
5840878	  795.8	  573.8	 4257.0	...
5840879	  795.9	  574.2	 4257.0	...
5840880	  796.0	  574.5	 4256.0	...
5840881	  796.2	  574.6	 4256.0	...
5840882	  796.3	  574.6	 4256.0	...
5840883	  796.5	  574.8	 4257.0	...
5840884	  796.5	  575.0	 4259.0	...
5840885	  796.6	  575.4	 4257.0	...
5840886	  796.6	  575.5	 4254.0	...
5840887	  796.4	  575.6	 4251.0	...
5840888	  796.0	  575.6	 4250.0	...
5840889	  795.7	  575.7	 4250.0	...
5840890	  796.0	  575.7	 4250.0	...
5840891	  796.5	  575.7	 4250.0	...
5840892	  797.0	  575.8	 4249.0	...
5840893	  797.0	  576.0	 4247.0	...
5840894	  797.1	  576.1	 4246.0	...
5840895	  797.2	  575.8	 4247.0	...
5840896	  797.3	  575.5	 4247.0	...
5840897	  797.4	  575.1	 4248.0	...
5840898	  797.5	  575.0	 4248.0	...
5840899	  797.5	  574.8	 4248.0	...
5840900	  797.6	  574.8	 4249.0	...
5840901	  797.7	  574.8	 4249.0	...
5840902	  797.4	  574.8	 4250.0	...
5840903	  797.2	  575.0	 4251.0	...
5840904	  797.4	  575.2	 4253.0	...
5840905	  797.8	  575.3	 4254.0	...
5840906	  798.3	  575.3	 4255.0	...
5840907	  798.3	  575.3	 4254.0	...
5840908	  798.4	  575.2	 4252.0	...
5840909	  798.4	  575.2	 4250.0	...
5840910	  798.4	  575.2	 4249.0	...
5840911	  798.3	  575.2	 4250.0	...
5840912	  798.4	  575.2	 4251.0	...
5840913	  798.5	  575.2	 4252.0	...
5840914	  798.5	  575.2	 4253.0	...
5840915	  798.3	  575.4	 4254.0	...
5840916	  798.1	  575.7	 4256.0	...
5840917	  798.0	  576.0	 4257.0	...
5840918	  797.9	  576.0	 4257.0	...
5840919	  797.9	  576.0	 4257.0	...
5840920	  798.1	  576.1	 4256.0	...
5840921	  798.2	  576.3	 4255.0	...
5840922	  798.2	  576.5	 4254.0	...
5840923	  798.1	  576.8	 4254.0	...
5840924	  797.9	  576.9	 4254.0	...
5840925	  797.9	  576.6	 4254.0	...
5840926	  797.9	  576.3	 4254.0	...
5840927	  797.9	  575.9	 4255.0	...
5840928	  798.0	  575.9	 4256.0	...
5840929	  797.9	  575.8	 4259.0	...
5840930	  797.8	  575.8	 4260.0	...
5840931	  797.8	  575.8	 4260.0	...
5840932	  797.7	  575.8	 4259.0	...
5840933	  797.7	  575.8	 4258.0	...
5840934	  797.5	  575.9	 4261.0	...
5840935	  797.3	  575.9	 4263.0	...
5840936	  797.1	  576.0	 4264.0	...
5840937	  797.1	  576.2	 4262.0	...
5840938	  797.0	  576.3	 4260.0	...
5840939	  796.9	  576.2	 4258.0	...
5840940	  796.9	  576.5	 4258.0	...
5840941	  796.9	  576.9	 4260.0	...
5840942	  797.0	  577.2	 4263.0	...
5840943	  797.0	  577.1	 4266.0	...
5840944	  796.7	  577.0	 4267.0	...
5840945	  796.3	  576.9	 4267.0	...
5840946	  796.0	  576.8	 4266.0	...
5840947	  796.0	  576.8	 4265.0	...
5840948	  796.1	  576.9	 4265.0	...
5840949	  796.2	  576.9	 4265.0	...
5840950	  796.3	  576.8	 4265.0	...
5840951	  796.4	  576.6	 4264.0	...
5840952	  796.2	  576.5	 4264.0	...
5840953	  795.9	  576.4	 4264.0	...
5840954	  795.6	  576.4	 4267.0	...
5840955	  795.8	  576.4	 4270.0	...
5840956	  795.9	  576.4	 4271.0	...
5840957	  796.2	  576.3	 4270.0	...
5840958	  796.0	  576.5	 4269.0	...
5840959	  795.9	  576.6	 4269.0	...
5840960	  795.8	  576.9	 4268.0	...
5840961	  795.8	  577.0	 4266.0	...
5840962	  795.8	  577.0	 4264.0	...
5840963	  795.9	  576.8	 4263.0	...
5840964	  796.0	  576.7	 4262.0	...
5840965	  796.2	  576.8	 4262.0	...
5840966	  796.4	  576.9	 4264.0	...
5840967	  796.3	  577.0	 4267.0	...
5840968	  796.1	  577.1	 4271.0	...
5840969	  795.9	  577.3	 4272.0	...
5840970	  796.0	  577.3	 4271.0	...
5840971	  796.2	  577.3	 4272.0	...
5840972	  796.3	  577.4	 4275.0	...
5840973	  796.4	  577.7	 4275.0	...
5840974	  796.3	  578.1	 4273.0	...
5840975	  796.2	  578.2	 4271.0	...
5840976	  796.2	  578.3	 4270.0	...
5840977	  796.2	  578.0	 4273.0	...
5840978	  796.1	  577.7	 4277.0	...
5840979	  796.0	  576.7	 4279.0	...
5840980	  796.2	  576.0	 4278.0	...
5840981	  796.6	  575.0	 4276.0	...
EFIX R   5838390	5840981	2592	  790.1	  571.0	   4140
SSACC R  5840982
5840982	  796.9	  573.8	 4277.0	...
5840983	  797.0	  572.2	 4277.0	...
5840984	  797.1	  569.7	 4277.0	...
5840985	  797.3	  567.9	 4277.0	...
5840986	  797.8	  565.6	 4280.0	...
5840987	  798.5	  563.9	 4283.0	...
5840988	  799.0	  561.8	 4285.0	...
5840989	  799.2	  560.5	 4286.0	...
ESACC R  5840982	5840989	8	  796.9	  573.8	  799.2	  560.5	   0.29	     39
SFIX R   5840990
5840990	  799.5	  558.9	 4287.0	...
5840991	  799.9	  557.9	 4288.0	...
5840992	  800.4	  557.0	 4288.0	...
5840993	  800.4	  556.3	 4287.0	...
5840994	  800.4	  555.5	 4285.0	...
5840995	  800.2	  554.7	 4282.0	...
5840996	  800.0	  554.7	 4282.0	...
5840997	  799.7	  554.8	 4283.0	...
5840998	  799.7	  554.8	 4284.0	...
MSG	5840999 0000 _ Number Off
5840999	  799.6	  554.9	 4284.0	...
5841000	  799.5	  555.0	 4284.0	...
5841001	  799.6	  555.3	 4285.0	...
5841002	  799.5	  555.7	 4285.0	...
5841003	  799.4	  556.1	 4285.0	...
5841004	  799.3	  556.2	 4285.0	...
5841005	  799.3	  556.8	 4286.0	...
5841006	  799.4	  557.3	 4284.0	...
5841007	  799.6	  557.8	 4281.0	...
5841008	  799.9	  557.8	 4281.0	...
5841009	  800.2	  557.9	 4283.0	...
5841010	  800.3	  558.1	 4286.0	...
5841011	  800.0	  558.4	 4286.0	...
5841012	  799.6	  558.8	 4286.0	...
5841013	  799.3	  559.2	 4286.0	...
5841014	  799.0	  559.7	 4286.0	...
5841015	  798.8	  560.1	 4289.0	...
5841016	  798.8	  560.2	 4291.0	...
5841017	  798.8	  560.3	 4293.0	...
5841018	  798.7	  560.2	 4293.0	...
5841019	  798.5	  560.2	 4293.0	...
5841020	  798.4	  560.2	 4292.0	...
5841021	  798.4	  560.3	 4293.0	...
5841022	  798.5	  560.4	 4293.0	...
5841023	  798.6	  560.7	 4291.0	...
5841024	  798.5	  560.9	 4289.0	...
5841025	  798.4	  561.1	 4286.0	...
5841026	  798.2	  561.0	 4285.0	...
5841027	  798.1	  560.8	 4286.0	...
5841028	  798.1	  561.0	 4288.0	...
5841029	  798.1	  561.2	 4290.0	...
5841030	  798.0	  561.3	 4290.0	...
5841031	  797.9	  561.3	 4289.0	...
5841032	  797.8	  561.3	 4289.0	...
5841033	  797.8	  561.2	 4289.0	...
5841034	  797.8	  561.1	 4289.0	...
5841035	  797.7	  560.9	 4290.0	...
5841036	  797.8	  560.8	 4290.0	...
5841037	  797.7	  560.6	 4290.0	...
5841038	  797.7	  560.6	 4290.0	...
5841039	  797.7	  560.6	 4292.0	...
5841040	  797.9	  560.6	 4295.0	...
5841041	  798.2	  560.5	 4297.0	...
5841042	  798.3	  561.1	 4298.0	...
5841043	  798.5	  561.7	 4296.0	...
5841044	  798.7	  562.4	 4294.0	...
5841045	  798.9	  562.4	 4291.0	...
5841046	  799.0	  562.5	 4290.0	...
5841047	  799.1	  562.4	 4291.0	...
5841048	  798.9	  562.5	 4292.0	...
5841049	  798.7	  562.5	 4293.0	...
5841050	  798.4	  562.2	 4292.0	...
5841051	  798.2	  561.9	 4292.0	...
5841052	  798.1	  561.5	 4292.0	...
5841053	  797.9	  561.5	 4292.0	...
5841054	  797.8	  561.6	 4293.0	...
5841055	  797.7	  561.9	 4294.0	...
5841056	  797.7	  562.0	 4294.0	...
5841057	  797.7	  562.0	 4294.0	...
5841058	  797.7	  562.2	 4294.0	...
5841059	  797.8	  562.5	 4294.0	...
5841060	  797.9	  562.7	 4295.0	...
5841061	  798.2	  562.4	 4295.0	...
5841062	  798.5	  562.1	 4295.0	...
5841063	  798.8	  561.9	 4295.0	...
5841064	  799.0	  561.8	 4295.0	...
5841065	  799.0	  561.5	 4296.0	...
5841066	  799.0	  561.1	 4296.0	...
5841067	  798.9	  560.9	 4296.0	...
5841068	  798.7	  561.1	 4295.0	...
5841069	  798.3	  561.3	 4294.0	...
5841070	  797.9	  561.3	 4294.0	...
5841071	  797.7	  561.3	 4295.0	...
5841072	  797.7	  561.3	 4295.0	...
5841073	  797.7	  561.3	 4294.0	...
5841074	  797.7	  561.4	 4292.0	...
5841075	  797.8	  561.6	 4294.0	...
5841076	  797.7	  561.8	 4297.0	...
5841077	  797.5	  562.1	 4300.0	...
5841078	  797.8	  562.3	 4298.0	...
5841079	  798.2	  562.3	 4297.0	...
5841080	  798.5	  562.2	 4300.0	...
5841081	  798.4	  562.2	 4304.0	...
5841082	  798.3	  562.2	 4305.0	...
5841083	  798.3	  562.2	 4301.0	...
5841084	  798.3	  562.4	 4299.0	...
5841085	  798.3	  562.5	 4301.0	...
5841086	  798.3	  562.5	 4303.0	...
5841087	  798.4	  562.6	 4304.0	...
5841088	  798.4	  562.6	 4307.0	...
5841089	  798.4	  562.7	 4309.0	...
5841090	  798.4	  562.7	 4310.0	...
5841091	  798.7	  562.6	 4308.0	...
5841092	  799.0	  562.5	 4307.0	...
5841093	  799.1	  562.4	 4305.0	...
5841094	  799.0	  562.3	 4305.0	...
5841095	  799.0	  562.5	 4306.0	...
5841096	  798.9	  562.6	 4307.0	...
5841097	  798.9	  562.7	 4307.0	...
5841098	  799.0	  562.6	 4308.0	...
5841099	  799.3	  562.7	 4307.0	...
5841100	  799.6	  562.8	 4307.0	...
5841101	  799.4	  562.9	 4307.0	...
5841102	  799.3	  563.1	 4307.0	...
5841103	  799.2	  563.3	 4309.0	...
5841104	  799.5	  563.4	 4310.0	...
5841105	  799.7	  563.4	 4311.0	...
5841106	  799.6	  563.4	 4311.0	...
5841107	  799.3	  563.4	 4311.0	...
5841108	  799.1	  563.5	 4311.0	...
5841109	  799.1	  563.7	 4309.0	...
5841110	  799.0	  563.8	 4308.0	...
5841111	  798.9	  563.9	 4308.0	...
5841112	  798.8	  564.2	 4311.0	...
5841113	  798.7	  564.6	 4313.0	...
5841114	  798.5	  564.9	 4313.0	...
5841115	  798.3	  565.0	 4313.0	...
5841116	  798.2	  564.8	 4313.0	...
5841117	  798.3	  564.6	 4314.0	...
5841118	  798.4	  564.4	 4314.0	...
5841119	  798.5	  564.5	 4315.0	...
5841120	  798.4	  564.5	 4315.0	...
5841121	  798.4	  564.4	 4313.0	...
5841122	  798.3	  564.1	 4310.0	...
5841123	  798.2	  563.8	 4307.0	...
5841124	  798.1	  563.6	 4305.0	...
5841125	  797.9	  563.5	 4305.0	...
5841126	  797.9	  563.7	 4305.0	...
5841127	  797.9	  563.9	 4305.0	...
5841128	  797.9	  564.1	 4305.0	...
5841129	  797.8	  564.1	 4305.0	...
5841130	  797.6	  564.0	 4305.0	...
5841131	  797.4	  563.8	 4306.0	...
5841132	  797.5	  563.6	 4306.0	...
5841133	  797.8	  563.6	 4305.0	...
5841134	  798.1	  563.5	 4305.0	...
5841135	  798.1	  563.3	 4303.0	...
5841136	  798.1	  563.0	 4302.0	...
5841137	  798.1	  563.0	 4301.0	...
5841138	  798.1	  563.0	 4297.0	...
5841139	  798.2	  563.0	 4294.0	...
5841140	  798.3	  563.0	 4291.0	...
5841141	  798.5	  563.1	 4291.0	...
5841142	  798.6	  563.1	 4293.0	...
5841143	  798.5	  563.1	 4295.0	...
5841144	  798.5	  563.1	 4298.0	...
5841145	  798.4	  563.1	 4301.0	...
5841146	  798.4	  563.0	 4303.0	...
5841147	  798.5	  563.2	 4304.0	...
5841148	  798.7	  563.4	 4305.0	...
5841149	  798.9	  563.6	 4307.0	...
5841150	  798.8	  563.6	 4308.0	...
5841151	  798.6	  563.7	 4308.0	...
5841152	  798.5	  563.8	 4307.0	...
5841153	  798.6	  563.8	 4306.0	...
5841154	  798.7	  563.7	 4304.0	...
5841155	  799.1	  563.6	 4304.0	...
5841156	  799.3	  563.6	 4303.0	...
5841157	  799.7	  563.6	 4303.0	...
5841158	  799.8	  564.1	 4303.0	...
5841159	  799.9	  564.5	 4302.0	...
5841160	  799.9	  564.9	 4303.0	...
5841161	  799.8	  564.8	 4304.0	...
5841162	  799.7	  564.7	 4305.0	...
5841163	  799.6	  564.5	 4305.0	...
5841164	  799.7	  564.5	 4305.0	...
5841165	  799.8	  564.7	 4305.0	...
5841166	  799.8	  564.9	 4306.0	...
5841167	  799.8	  564.9	 4305.0	...
5841168	  799.8	  564.8	 4304.0	...
5841169	  799.8	  564.9	 4305.0	...
5841170	  799.8	  564.9	 4307.0	...
5841171	  799.7	  564.8	 4308.0	...
5841172	  799.6	  564.7	 4309.0	...
5841173	  799.5	  564.8	 4309.0	...
5841174	  799.4	  564.9	 4309.0	...
5841175	  799.6	  565.0	 4308.0	...
5841176	  799.8	  565.1	 4308.0	...
5841177	  800.1	  565.2	 4307.0	...
5841178	  800.2	  565.3	 4307.0	...
5841179	  800.4	  565.4	 4308.0	...
5841180	  800.5	  565.5	 4309.0	...
5841181	  800.4	  565.3	 4310.0	...
5841182	  800.2	  565.2	 4309.0	...
5841183	  799.9	  564.9	 4309.0	...
5841184	  799.7	  564.7	 4310.0	...
5841185	  799.7	  564.6	 4312.0	...
5841186	  799.6	  564.6	 4312.0	...
5841187	  799.4	  564.7	 4310.0	...
5841188	  799.2	  564.7	 4308.0	...
5841189	  799.2	  564.7	 4308.0	...
5841190	  799.0	  564.7	 4308.0	...
5841191	  798.8	  564.8	 4306.0	...
5841192	  798.7	  564.9	 4305.0	...
5841193	  798.7	  565.0	 4306.0	...
5841194	  798.9	  565.2	 4307.0	...
5841195	  799.1	  565.4	 4310.0	...
5841196	  799.2	  565.4	 4311.0	...
5841197	  799.2	  565.3	 4312.0	...
5841198	  799.3	  565.2	 4311.0	...
5841199	  799.2	  565.2	 4312.0	...
MSG	5841200 0000 _ Number On
5841200	  799.1	  565.1	 4312.0	...
5841201	  799.0	  565.0	 4312.0	...
5841202	  799.1	  564.9	 4310.0	...
5841203	  799.1	  564.8	 4309.0	...
5841204	  798.8	  565.1	 4309.0	...
5841205	  798.4	  565.4	 4309.0	...
5841206	  798.0	  565.8	 4309.0	...
5841207	  798.4	  565.8	 4309.0	...
5841208	  798.7	  565.8	 4308.0	...
5841209	  799.1	  565.8	 4308.0	...
5841210	  799.1	  565.9	 4309.0	...
5841211	  799.2	  565.9	 4310.0	...
5841212	  799.1	  565.6	 4312.0	...
5841213	  799.1	  565.2	 4315.0	...
5841214	  798.9	  564.9	 4316.0	...
5841215	  798.7	  564.9	 4316.0	...
5841216	  798.5	  564.9	 4316.0	...
5841217	  798.4	  565.0	 4317.0	...
5841218	  798.5	  565.1	 4318.0	...
5841219	  798.5	  565.3	 4317.0	...
5841220	  798.3	  565.6	 4315.0	...
5841221	  798.2	  565.9	 4314.0	...
5841222	  797.9	  566.2	 4313.0	...
5841223	  798.0	  566.4	 4313.0	...
5841224	  798.3	  566.6	 4314.0	...
5841225	  798.5	  566.4	 4315.0	...
5841226	  798.8	  566.3	 4314.0	...
5841227	  798.7	  566.3	 4312.0	...
5841228	  798.8	  566.5	 4312.0	...
5841229	  798.9	  566.3	 4314.0	...
5841230	  798.8	  566.1	 4316.0	...
5841231	  798.6	  565.8	 4317.0	...
5841232	  798.5	  566.0	 4317.0	...
5841233	  798.5	  566.1	 4316.0	...
5841234	  798.4	  566.2	 4316.0	...
5841235	  798.2	  566.2	 4315.0	...
5841236	  798.2	  566.5	 4315.0	...
5841237	  798.4	  566.7	 4315.0	...
5841238	  798.5	  566.8	 4315.0	...
5841239	  798.5	  566.8	 4315.0	...
5841240	  798.4	  566.7	 4318.0	...
5841241	  798.4	  566.6	 4321.0	...
5841242	  798.3	  566.8	 4323.0	...
5841243	  798.3	  567.0	 4325.0	...
5841244	  798.4	  567.1	 4327.0	...
5841245	  798.4	  566.8	 4328.0	...
5841246	  798.3	  566.7	 4327.0	...
5841247	  798.3	  566.6	 4326.0	...
5841248	  798.2	  566.6	 4325.0	...
5841249	  798.1	  566.5	 4323.0	...
5841250	  798.0	  566.5	 4322.0	...
5841251	  798.0	  566.5	 4320.0	...
5841252	  797.9	  566.6	 4320.0	...
5841253	  797.9	  566.6	 4320.0	...
5841254	  797.9	  566.5	 4319.0	...
5841255	  797.9	  566.5	 4319.0	...
5841256	  797.9	  566.5	 4321.0	...
5841257	  798.0	  566.8	 4324.0	...
5841258	  798.0	  567.3	 4325.0	...
5841259	  798.0	  567.9	 4326.0	...
5841260	  798.0	  568.2	 4326.0	...
5841261	  798.0	  568.3	 4326.0	...
5841262	  797.8	  568.5	 4324.0	...
5841263	  797.5	  568.6	 4321.0	...
5841264	  797.2	  568.7	 4319.0	...
5841265	  797.2	  568.6	 4320.0	...
5841266	  797.2	  568.4	 4321.0	...
5841267	  797.4	  568.2	 4322.0	...
5841268	  797.6	  568.0	 4323.0	...
5841269	  797.8	  567.9	 4324.0	...
5841270	  797.8	  567.6	 4324.0	...
5841271	  797.7	  567.3	 4326.0	...
5841272	  797.6	  567.0	 4328.0	...
5841273	  797.6	  567.2	 4330.0	...
5841274	  797.5	  567.6	 4330.0	...
5841275	  797.4	  567.9	 4332.0	...
5841276	  797.3	  568.0	 4334.0	...
5841277	  797.3	  567.9	 4332.0	...
5841278	  797.3	  567.8	 4328.0	...
5841279	  797.4	  567.9	 4325.0	...
5841280	  797.5	  568.0	 4327.0	...
5841281	  797.4	  568.0	 4330.0	...
5841282	  797.4	  568.0	 4331.0	...
5841283	  797.4	  568.0	 4331.0	...
5841284	  797.3	  567.6	 4330.0	...
5841285	  797.3	  567.2	 4329.0	...
5841286	  797.3	  566.8	 4330.0	...
5841287	  797.3	  567.0	 4330.0	...
5841288	  797.4	  567.4	 4330.0	...
5841289	  797.5	  567.7	 4330.0	...
5841290	  797.5	  567.8	 4330.0	...
5841291	  797.1	  568.0	 4331.0	...
5841292	  796.8	  568.1	 4331.0	...
5841293	  796.6	  568.1	 4332.0	...
5841294	  796.6	  568.0	 4334.0	...
5841295	  796.7	  568.0	 4335.0	...
5841296	  796.8	  568.3	 4336.0	...
5841297	  797.0	  568.6	 4335.0	...
5841298	  797.1	  568.8	 4334.0	...
5841299	  797.2	  568.9	 4335.0	...
5841300	  797.2	  569.1	 4337.0	...
5841301	  797.2	  569.1	 4338.0	...
5841302	  797.2	  569.1	 4338.0	...
5841303	  797.2	  568.9	 4338.0	...
5841304	  797.2	  568.4	 4337.0	...
5841305	  797.1	  568.0	 4337.0	...
5841306	  796.9	  567.7	 4337.0	...
5841307	  796.8	  567.6	 4337.0	...
5841308	  796.7	  567.6	 4337.0	...
5841309	  796.6	  567.7	 4337.0	...
5841310	  796.5	  567.9	 4338.0	...
5841311	  796.4	  568.1	 4340.0	...
5841312	  796.2	  568.2	 4341.0	...
5841313	  796.2	  568.1	 4342.0	...
5841314	  796.1	  568.0	 4342.0	...
5841315	  796.1	  568.0	 4342.0	...
5841316	  796.1	  567.9	 4342.0	...
5841317	  796.0	  567.8	 4341.0	...
5841318	  796.2	  567.7	 4342.0	...
5841319	  796.4	  567.6	 4343.0	...
5841320	  796.5	  567.5	 4344.0	...
5841321	  796.3	  567.3	 4345.0	...
5841322	  796.2	  567.2	 4345.0	...
5841323	  796.2	  567.2	 4345.0	...
5841324	  796.3	  567.3	 4345.0	...
5841325	  796.2	  567.5	 4345.0	...
5841326	  796.2	  567.6	 4346.0	...
5841327	  796.1	  567.6	 4346.0	...
5841328	  796.0	  567.6	 4345.0	...
5841329	  796.1	  567.8	 4345.0	...
5841330	  796.1	  568.0	 4346.0	...
5841331	  795.8	  568.2	 4349.0	...
5841332	  795.5	  568.2	 4351.0	...
5841333	  795.2	  568.2	 4352.0	...
5841334	  795.3	  568.1	 4353.0	...
5841335	  795.3	  568.0	 4355.0	...
5841336	  795.1	  567.8	 4356.0	...
5841337	  794.9	  567.7	 4357.0	...
5841338	  794.9	  567.6	 4357.0	...
5841339	  794.9	  567.7	 4358.0	...
5841340	  794.9	  568.4	 4358.0	...
5841341	  794.9	  569.0	 4357.0	...
5841342	  794.9	  569.7	 4357.0	...
5841343	  794.9	  570.0	 4359.0	...
5841344	  794.7	  570.3	 4361.0	...
5841345	  794.6	  570.2	 4363.0	...
5841346	  794.5	  570.3	 4363.0	...
5841347	  794.6	  570.3	 4364.0	...
5841348	  794.6	  570.3	 4364.0	...
5841349	  794.7	  570.3	 4364.0	...
5841350	  794.7	  570.3	 4365.0	...
5841351	  795.0	  570.4	 4366.0	...
5841352	  795.3	  570.5	 4366.0	...
5841353	  795.7	  571.0	 4367.0	...
5841354	  795.8	  571.3	 4367.0	...
5841355	  795.8	  571.6	 4368.0	...
5841356	  795.8	  571.5	 4370.0	...
5841357	  795.7	  571.5	 4372.0	...
5841358	  795.5	  571.2	 4372.0	...
5841359	  795.3	  571.0	 4372.0	...
5841360	  795.3	  571.2	 4372.0	...
5841361	  795.4	  571.6	 4373.0	...
5841362	  795.4	  571.9	 4374.0	...
5841363	  795.3	  571.9	 4376.0	...
5841364	  795.2	  571.9	 4376.0	...
5841365	  795.3	  571.8	 4376.0	...
5841366	  795.4	  571.5	 4375.0	...
5841367	  795.5	  571.3	 4374.0	...
5841368	  795.5	  571.3	 4373.0	...
5841369	  795.5	  571.3	 4374.0	...
5841370	  795.5	  571.3	 4377.0	...
5841371	  795.5	  571.5	 4380.0	...
5841372	  795.5	  571.6	 4383.0	...
5841373	  795.6	  571.7	 4383.0	...
5841374	  795.7	  571.6	 4383.0	...
5841375	  795.5	  571.6	 4382.0	...
5841376	  795.4	  571.8	 4383.0	...
5841377	  795.2	  572.0	 4383.0	...
5841378	  795.3	  572.2	 4384.0	...
5841379	  795.3	  572.3	 4384.0	...
5841380	  795.3	  572.2	 4384.0	...
5841381	  795.3	  572.2	 4384.0	...
5841382	  795.4	  572.2	 4385.0	...
5841383	  795.4	  572.3	 4386.0	...
5841384	  795.3	  572.5	 4384.0	...
5841385	  795.2	  572.7	 4382.0	...
5841386	  795.1	  572.8	 4381.0	...
5841387	  794.9	  572.9	 4382.0	...
5841388	  794.6	  572.9	 4385.0	...
5841389	  794.2	  573.0	 4387.0	...
5841390	  793.9	  573.0	 4389.0	...
5841391	  793.8	  572.8	 4389.0	...
5841392	  793.8	  572.6	 4390.0	...
5841393	  793.7	  572.5	 4391.0	...
5841394	  794.0	  572.5	 4391.0	...
5841395	  794.2	  572.5	 4390.0	...
5841396	  794.5	  572.5	 4389.0	...
5841397	  794.6	  572.6	 4389.0	...
5841398	  794.5	  572.6	 4390.0	...
5841399	  794.2	  572.7	 4391.0	...
5841400	  794.0	  572.8	 4393.0	...
5841401	  793.9	  572.9	 4393.0	...
5841402	  794.1	  572.9	 4393.0	...
5841403	  794.0	  572.9	 4394.0	...
5841404	  793.6	  572.8	 4395.0	...
5841405	  793.1	  572.7	 4396.0	...
5841406	  793.0	  572.7	 4397.0	...
5841407	  793.1	  572.7	 4397.0	...
5841408	  793.5	  572.7	 4397.0	...
5841409	  793.9	  572.7	 4398.0	...
5841410	  794.2	  572.7	 4400.0	...
5841411	  794.3	  572.6	 4401.0	...
5841412	  794.4	  572.5	 4402.0	...
5841413	  794.4	  572.8	 4402.0	...
5841414	  794.3	  573.3	 4402.0	...
5841415	  794.1	  573.8	 4402.0	...
5841416	  793.9	  574.0	 4404.0	...
5841417	  793.8	  574.2	 4405.0	...
5841418	  793.6	  574.4	 4407.0	...
5841419	  793.4	  574.3	 4407.0	...
5841420	  793.1	  574.0	 4407.0	...
5841421	  793.1	  573.8	 4407.0	...
5841422	  793.1	  573.5	 4407.0	...
5841423	  793.3	  573.4	 4407.0	...
5841424	  793.4	  573.3	 4407.0	...
5841425	  793.5	  573.5	 4407.0	...
5841426	  793.6	  573.8	 4407.0	...
5841427	  793.5	  574.1	 4407.0	...
5841428	  793.5	  574.2	 4408.0	...
5841429	  793.4	  574.4	 4410.0	...
5841430	  793.5	  574.7	 4411.0	...
5841431	  793.4	  574.8	 4411.0	...
5841432	  793.3	  574.9	 4412.0	...
5841433	  793.1	  574.9	 4413.0	...
5841434	  793.0	  574.9	 4414.0	...
5841435	  793.0	  574.8	 4414.0	...
5841436	  793.0	  574.7	 4415.0	...
5841437	  792.8	  574.7	 4415.0	...
5841438	  792.7	  574.7	 4415.0	...
5841439	  792.5	  574.8	 4415.0	...
5841440	  792.4	  574.8	 4415.0	...
5841441	  792.3	  574.7	 4416.0	...
5841442	  792.1	  574.6	 4417.0	...
5841443	  792.1	  574.5	 4418.0	...
5841444	  792.1	  574.6	 4419.0	...
5841445	  792.0	  574.9	 4418.0	...
5841446	  791.9	  575.3	 4418.0	...
5841447	  791.8	  575.5	 4418.0	...
5841448	  791.8	  575.5	 4420.0	...
5841449	  791.9	  575.6	 4422.0	...
5841450	  791.9	  575.8	 4423.0	...
5841451	  792.0	  575.8	 4424.0	...
5841452	  791.7	  575.8	 4425.0	...
5841453	  791.4	  575.8	 4426.0	...
5841454	  791.0	  575.9	 4427.0	...
5841455	  791.0	  576.2	 4427.0	...
5841456	  790.9	  576.4	 4427.0	...
5841457	  790.9	  576.6	 4428.0	...
5841458	  791.0	  576.5	 4427.0	...
5841459	  791.1	  576.5	 4426.0	...
5841460	  791.1	  576.5	 4427.0	...
5841461	  791.2	  576.6	 4429.0	...
5841462	  791.3	  576.7	 4430.0	...
5841463	  791.4	  576.7	 4429.0	...
5841464	  791.6	  576.7	 4428.0	...
5841465	  791.7	  576.7	 4428.0	...
5841466	  791.8	  576.7	 4429.0	...
5841467	  791.5	  576.3	 4430.0	...
5841468	  791.2	  576.1	 4432.0	...
5841469	  790.9	  576.0	 4434.0	...
5841470	  790.8	  576.1	 4435.0	...
5841471	  790.7	  576.3	 4435.0	...
5841472	  790.6	  576.7	 4436.0	...
5841473	  790.6	  577.1	 4437.0	...
5841474	  790.6	  577.5	 4438.0	...
5841475	  790.6	  577.4	 4439.0	...
5841476	  790.5	  577.4	 4439.0	...
5841477	  790.5	  577.3	 4439.0	...
5841478	  790.4	  577.1	 4439.0	...
5841479	  790.4	  576.8	 4439.0	...
5841480	  790.5	  576.5	 4438.0	...
5841481	  790.7	  576.4	 4436.0	...
5841482	  790.8	  576.4	 4434.0	...
5841483	  790.9	  576.8	 4437.0	...
5841484	  790.9	  577.2	 4440.0	...
5841485	  791.0	  577.6	 4441.0	...
5841486	  791.2	  577.5	 4439.0	...
5841487	  791.4	  577.3	 4438.0	...
5841488	  791.5	  577.2	 4439.0	...
5841489	  791.6	  577.3	 4440.0	...
5841490	  791.7	  577.4	 4438.0	...
5841491	  791.7	  577.7	 4437.0	...
5841492	  791.8	  578.0	 4436.0	...
5841493	  792.1	  578.2	 4435.0	...
5841494	  792.3	  578.2	 4436.0	...
5841495	  792.2	  578.2	 4437.0	...
5841496	  792.2	  578.2	 4439.0	...
5841497	  792.3	  578.2	 4440.0	...
5841498	  792.7	  578.1	 4441.0	...
5841499	  793.1	  578.0	 4441.0	...
5841500	  793.4	  578.2	 4441.0	...
5841501	  793.5	  578.7	 4441.0	...
5841502	  793.4	  579.2	 4441.0	...
5841503	  793.4	  579.5	 4440.0	...
5841504	  793.4	  579.6	 4441.0	...
5841505	  793.1	  579.3	 4442.0	...
5841506	  792.9	  578.7	 4441.0	...
5841507	  792.6	  578.0	 4439.0	...
5841508	  792.5	  577.5	 4437.0	...
5841509	  792.3	  576.7	 4437.0	...
5841510	  792.2	  575.0	 4437.0	...
5841511	  792.3	  573.6	 4438.0	...
5841512	  792.3	  571.8	 4439.0	...
MSG	5841513 0000 _ Number Off
5841513	  792.3	  570.7	 4440.0	...
5841514	  792.4	  569.3	 4441.0	...
5841515	  792.6	  567.9	 4443.0	...
5841516	  793.0	  566.8	 4444.0	...
5841517	  793.4	  566.1	 4446.0	...
5841518	  794.3	  566.0	 4446.0	...
5841519	  795.3	  565.9	 4446.0	...
5841520	  796.1	  566.3	 4447.0	...
5841521	  796.5	  566.8	 4447.0	...
5841522	  796.7	  567.7	 4447.0	...
5841523	  796.8	  568.2	 4446.0	...
5841524	  796.5	  568.9	 4445.0	...
5841525	  796.1	  569.2	 4444.0	...
5841526	  795.0	  569.7	 4447.0	...
5841527	  794.1	  569.7	 4449.0	...
5841528	  793.1	  569.6	 4452.0	...
5841529	  792.5	  569.4	 4452.0	...
5841530	  792.0	  569.2	 4453.0	...
5841531	  791.5	  569.3	 4453.0	...
5841532	  791.5	  569.2	 4453.0	...
5841533	  791.5	  569.1	 4453.0	...
5841534	  791.5	  569.1	 4452.0	...
5841535	  791.5	  569.2	 4453.0	...
5841536	  791.6	  568.9	 4454.0	...
5841537	  791.8	  568.5	 4456.0	...
5841538	  792.1	  568.8	 4457.0	...
5841539	  792.2	  569.7	 4457.0	...
5841540	  792.2	  570.5	 4457.0	...
5841541	  792.1	  570.6	 4457.0	...
5841542	  792.2	  570.8	 4457.0	...
5841543	  792.2	  571.0	 4459.0	...
5841544	  792.2	  571.2	 4461.0	...
5841545	  792.1	  571.3	 4463.0	...
5841546	  791.8	  571.4	 4465.0	...
5841547	  791.5	  571.1	 4467.0	...
5841548	  791.2	  570.9	 4467.0	...
5841549	  791.2	  570.6	 4465.0	...
5841550	  791.2	  570.5	 4463.0	...
5841551	  791.2	  570.4	 4462.0	...
5841552	  791.2	  570.3	 4461.0	...
5841553	  791.3	  570.2	 4461.0	...
5841554	  791.3	  570.5	 4461.0	...
5841555	  791.3	  570.8	 4461.0	...
5841556	  791.3	  571.1	 4462.0	...
5841557	  791.0	  571.4	 4463.0	...
5841558	  790.7	  572.0	 4465.0	...
5841559	  790.5	  573.0	 4465.0	...
5841560	  790.7	  573.7	 4465.0	...
5841561	  790.8	  574.1	 4466.0	...
5841562	  790.9	  574.2	 4468.0	...
5841563	  790.6	  574.0	 4470.0	...
5841564	  790.3	  573.8	 4471.0	...
5841565	  790.1	  573.7	 4471.0	...
5841566	  790.1	  574.0	 4470.0	...
5841567	  790.1	  574.4	 4469.0	...
5841568	  790.2	  574.7	 4469.0	...
5841569	  790.3	  574.9	 4470.0	...
5841570	  790.3	  574.6	 4470.0	...
5841571	  790.4	  574.2	 4470.0	...
5841572	  790.4	  573.9	 4472.0	...
5841573	  790.5	  574.1	 4474.0	...
5841574	  790.5	  574.1	 4476.0	...
5841575	  790.5	  574.1	 4477.0	...
5841576	  790.4	  574.2	 4477.0	...
5841577	  790.4	  574.5	 4477.0	...
5841578	  790.4	  574.7	 4476.0	...
5841579	  790.3	  574.9	 4476.0	...
5841580	  790.2	  575.1	 4476.0	...
5841581	  790.1	  575.3	 4476.0	...
5841582	  790.0	  575.3	 4477.0	...
5841583	  790.0	  575.3	 4477.0	...
5841584	  790.0	  575.2	 4478.0	...
5841585	  790.0	  575.1	 4478.0	...
5841586	  790.0	  575.1	 4477.0	...
5841587	  790.0	  575.1	 4476.0	...
5841588	  790.0	  575.2	 4476.0	...
5841589	  790.1	  575.1	 4476.0	...
5841590	  790.2	  575.1	 4476.0	...
5841591	  790.3	  575.0	 4476.0	...
5841592	  790.4	  575.1	 4476.0	...
5841593	  790.5	  575.3	 4476.0	...
5841594	  790.5	  575.4	 4476.0	...
5841595	  790.6	  575.4	 4476.0	...
5841596	  790.4	  575.5	 4476.0	...
5841597	  790.1	  575.5	 4477.0	...
5841598	  789.8	  575.5	 4477.0	...
5841599	  789.7	  575.4	 4477.0	...
5841600	  789.6	  575.3	 4477.0	...
5841601	  789.7	  575.1	 4477.0	...
5841602	  789.9	  575.1	 4476.0	...
5841603	  790.1	  575.0	 4475.0	...
5841604	  790.1	  574.7	 4475.0	...
5841605	  790.1	  574.6	 4475.0	...
5841606	  790.2	  574.5	 4476.0	...
5841607	  790.3	  574.7	 4478.0	...
5841608	  790.4	  574.7	 4479.0	...
5841609	  790.5	  574.7	 4480.0	...
5841610	  790.5	  574.7	 4483.0	...
5841611	  790.4	  574.7	 4488.0	...
5841612	  790.4	  574.8	 4492.0	...
5841613	  790.4	  575.2	 4495.0	...
5841614	  790.2	  575.6	 4496.0	...
5841615	  790.1	  576.0	 4495.0	...
5841616	  790.0	  576.5	 4495.0	...
5841617	  790.1	  577.0	 4495.0	...
5841618	  790.2	  577.5	 4495.0	...
5841619	  790.3	  577.6	 4495.0	...
5841620	  790.1	  577.6	 4495.0	...
5841621	  789.8	  577.5	 4494.0	...
5841622	  789.5	  577.3	 4493.0	...
5841623	  789.4	  577.1	 4495.0	...
5841624	  789.2	  577.2	 4497.0	...
5841625	  789.0	  577.2	 4499.0	...
5841626	  789.0	  577.4	 4499.0	...
5841627	  789.0	  577.5	 4498.0	...
5841628	  789.1	  577.6	 4497.0	...
5841629	  789.1	  577.6	 4496.0	...
5841630	  789.1	  577.7	 4497.0	...
5841631	  789.0	  577.8	 4497.0	...
5841632	  788.9	  577.8	 4497.0	...
5841633	  788.8	  577.8	 4497.0	...
5841634	  788.7	  577.8	 4497.0	...
5841635	  788.6	  577.8	 4497.0	...
5841636	  788.6	  577.9	 4496.0	...
5841637	  788.7	  578.0	 4497.0	...
5841638	  788.6	  578.0	 4497.0	...
5841639	  788.6	  578.1	 4497.0	...
5841640	  788.7	  578.1	 4496.0	...
5841641	  788.8	  578.1	 4497.0	...
5841642	  788.9	  578.1	 4502.0	...
5841643	  789.1	  578.1	 4508.0	...
5841644	  789.3	  578.0	 4511.0	...
5841645	  789.4	  578.0	 4509.0	...
5841646	  789.4	  577.9	 4506.0	...
5841647	  789.4	  577.9	 4503.0	...
5841648	  789.3	  577.9	 4501.0	...
5841649	  789.3	  578.1	 4500.0	...
5841650	  789.4	  578.3	 4499.0	...
5841651	  789.5	  578.6	 4499.0	...
5841652	  789.4	  578.7	 4500.0	...
5841653	  789.2	  578.7	 4502.0	...
5841654	  789.0	  578.5	 4503.0	...
5841655	  789.0	  578.3	 4504.0	...
5841656	  788.9	  578.2	 4504.0	...
5841657	  788.6	  578.2	 4504.0	...
5841658	  788.1	  578.5	 4508.0	...
5841659	  787.6	  578.7	 4511.0	...
5841660	  787.5	  578.6	 4513.0	...
5841661	  787.6	  578.3	 4510.0	...
5841662	  787.7	  578.0	 4507.0	...
5841663	  787.9	  577.9	 4505.0	...
5841664	  788.2	  578.1	 4505.0	...
5841665	  788.5	  578.4	 4507.0	...
5841666	  788.7	  578.8	 4508.0	...
5841667	  788.7	  579.0	 4509.0	...
5841668	  788.7	  579.1	 4509.0	...
5841669	  788.6	  578.8	 4509.0	...
5841670	  788.6	  578.5	 4510.0	...
5841671	  788.6	  578.4	 4510.0	...
5841672	  788.6	  578.7	 4510.0	...
5841673	  788.6	  579.0	 4511.0	...
5841674	  788.5	  579.1	 4513.0	...
5841675	  788.5	  579.5	 4514.0	...
5841676	  788.4	  579.7	 4514.0	...
5841677	  788.4	  579.8	 4515.0	...
5841678	  788.3	  579.5	 4515.0	...
5841679	  788.2	  579.2	 4515.0	...
5841680	  788.0	  578.9	 4516.0	...
5841681	  787.9	  578.8	 4515.0	...
5841682	  787.9	  578.8	 4514.0	...
5841683	  787.7	  578.7	 4513.0	...
5841684	  787.5	  578.6	 4512.0	...
5841685	  787.4	  578.6	 4512.0	...
5841686	  787.6	  578.7	 4512.0	...
5841687	  787.9	  579.0	 4514.0	...
5841688	  788.0	  579.1	 4515.0	...
5841689	  788.1	  579.2	 4515.0	...
5841690	  788.0	  579.2	 4517.0	...
5841691	  787.9	  579.5	 4518.0	...
5841692	  787.9	  579.8	 4520.0	...
5841693	  788.0	  580.0	 4519.0	...
5841694	  788.0	  579.9	 4519.0	...
5841695	  788.0	  579.8	 4518.0	...
5841696	  788.0	  579.7	 4517.0	...
5841697	  787.7	  579.7	 4520.0	...
5841698	  787.5	  579.7	 4523.0	...
5841699	  787.3	  579.7	 4526.0	...
5841700	  787.3	  579.6	 4526.0	...
5841701	  787.3	  579.5	 4526.0	...
5841702	  787.3	  579.4	 4526.0	...
5841703	  787.2	  579.4	 4525.0	...
5841704	  787.3	  579.4	 4525.0	...
5841705	  787.5	  579.3	 4524.0	...
5841706	  787.6	  579.2	 4524.0	...
5841707	  787.6	  579.2	 4523.0	...
5841708	  787.5	  579.2	 4522.0	...
5841709	  787.5	  579.1	 4521.0	...
5841710	  787.5	  579.0	 4520.0	...
5841711	  787.4	  579.0	 4522.0	...
5841712	  787.3	  578.5	 4526.0	...
5841713	  787.3	  577.9	 4530.0	...
5841714	  787.2	  577.4	 4531.0	...
5841715	  787.2	  577.5	 4531.0	...
5841716	  787.2	  577.6	 4533.0	...
5841717	  787.1	  577.6	 4533.0	...
5841718	  787.3	  577.5	 4532.0	...
5841719	  787.5	  577.4	 4531.0	...
5841720	  787.8	  577.4	 4530.0	...
5841721	  787.8	  577.5	 4533.0	...
5841722	  787.8	  577.5	 4536.0	...
5841723	  787.8	  577.5	 4538.0	...
5841724	  787.9	  577.5	 4539.0	...
5841725	  787.8	  577.6	 4539.0	...
5841726	  787.8	  577.6	 4539.0	...
MSG	5841727 0000 _ Number On
5841727	  787.8	  577.6	 4538.0	...
5841728	  787.9	  577.6	 4537.0	...
5841729	  787.9	  577.3	 4536.0	...
5841730	  787.8	  577.1	 4536.0	...
5841731	  787.5	  576.9	 4535.0	...
5841732	  787.4	  576.8	 4534.0	...
5841733	  787.5	  576.9	 4533.0	...
5841734	  787.6	  577.0	 4533.0	...
5841735	  787.7	  577.1	 4537.0	...
5841736	  787.7	  577.2	 4540.0	...
5841737	  787.7	  577.1	 4544.0	...
5841738	  787.7	  577.0	 4544.0	...
5841739	  787.8	  577.1	 4545.0	...
5841740	  787.9	  577.3	 4547.0	...
5841741	  788.1	  577.5	 4548.0	...
5841742	  788.3	  577.5	 4547.0	...
5841743	  788.5	  577.4	 4546.0	...
5841744	  788.5	  577.5	 4547.0	...
5841745	  788.5	  577.6	 4549.0	...
5841746	  788.5	  577.8	 4551.0	...
5841747	  788.4	  578.2	 4551.0	...
5841748	  788.4	  578.7	 4551.0	...
5841749	  788.2	  579.4	 4550.0	...
5841750	  788.1	  579.7	 4550.0	...
5841751	  788.0	  580.0	 4550.0	...
5841752	  788.1	  580.2	 4550.0	...
5841753	  788.2	  580.2	 4551.0	...
5841754	  788.2	  580.5	 4554.0	...
5841755	  788.3	  580.8	 4557.0	...
5841756	  788.3	  580.9	 4559.0	...
5841757	  788.3	  580.7	 4559.0	...
5841758	  788.1	  580.5	 4558.0	...
5841759	  788.0	  580.4	 4557.0	...
5841760	  787.8	  580.4	 4556.0	...
5841761	  787.8	  580.6	 4554.0	...
5841762	  787.7	  580.7	 4552.0	...
5841763	  787.6	  580.8	 4551.0	...
5841764	  787.6	  580.7	 4551.0	...
5841765	  787.7	  580.6	 4551.0	...
5841766	  787.7	  580.6	 4551.0	...
5841767	  787.5	  580.5	 4551.0	...
5841768	  787.3	  580.4	 4551.0	...
5841769	  787.3	  580.2	 4551.0	...
5841770	  787.5	  580.4	 4554.0	...
5841771	  787.7	  580.4	 4556.0	...
5841772	  787.8	  580.5	 4557.0	...
5841773	  787.8	  580.6	 4556.0	...
5841774	  787.7	  580.8	 4557.0	...
5841775	  787.6	  580.9	 4559.0	...
5841776	  787.4	  580.7	 4560.0	...
5841777	  787.4	  580.2	 4559.0	...
5841778	  787.2	  579.7	 4557.0	...
5841779	  787.1	  579.6	 4556.0	...
5841780	  787.0	  579.9	 4556.0	...
5841781	  786.9	  580.1	 4557.0	...
5841782	  786.8	  580.2	 4557.0	...
5841783	  786.9	  580.1	 4556.0	...
5841784	  787.0	  580.0	 4555.0	...
5841785	  787.0	  579.9	 4557.0	...
5841786	  786.8	  579.7	 4559.0	...
5841787	  786.7	  580.0	 4562.0	...
5841788	  786.6	  580.4	 4564.0	...
5841789	  786.6	  580.6	 4564.0	...
5841790	  786.7	  580.4	 4565.0	...
5841791	  786.8	  580.1	 4563.0	...
5841792	  786.8	  580.1	 4562.0	...
5841793	  786.8	  580.0	 4560.0	...
5841794	  786.8	  580.0	 4561.0	...
5841795	  786.9	  579.9	 4561.0	...
5841796	  786.9	  579.8	 4560.0	...
5841797	  786.6	  579.6	 4561.0	...
5841798	  786.3	  579.4	 4563.0	...
5841799	  786.1	  579.3	 4565.0	...
5841800	  786.0	  579.1	 4565.0	...
5841801	  785.9	  579.0	 4564.0	...
5841802	  785.8	  579.0	 4563.0	...
5841803	  785.8	  578.9	 4564.0	...
5841804	  785.8	  578.9	 4565.0	...
5841805	  785.8	  579.2	 4565.0	...
5841806	  785.7	  579.6	 4566.0	...
5841807	  785.7	  580.0	 4566.0	...
5841808	  785.7	  580.0	 4568.0	...
5841809	  785.4	  580.1	 4570.0	...
5841810	  785.2	  580.1	 4571.0	...
5841811	  785.4	  580.1	 4573.0	...
5841812	  785.8	  580.0	 4576.0	...
5841813	  786.0	  579.9	 4579.0	...
5841814	  785.8	  579.9	 4579.0	...
5841815	  785.5	  579.9	 4578.0	...
5841816	  785.5	  580.0	 4578.0	...
5841817	  785.6	  580.2	 4578.0	...
5841818	  785.6	  580.4	 4579.0	...
5841819	  785.7	  580.5	 4581.0	...
5841820	  785.8	  580.8	 4583.0	...
5841821	  785.8	  581.1	 4582.0	...
5841822	  785.8	  581.2	 4582.0	...
5841823	  785.8	  581.0	 4582.0	...
5841824	  786.0	  580.8	 4582.0	...
5841825	  786.2	  580.9	 4584.0	...
5841826	  786.3	  580.9	 4586.0	...
5841827	  786.0	  580.8	 4588.0	...
5841828	  785.8	  580.6	 4588.0	...
5841829	  785.5	  580.7	 4589.0	...
5841830	  785.8	  580.7	 4589.0	...
5841831	  786.1	  580.6	 4588.0	...
5841832	  786.3	  580.6	 4588.0	...
5841833	  786.3	  580.6	 4587.0	...
5841834	  786.3	  580.5	 4586.0	...
5841835	  786.3	  580.5	 4584.0	...
5841836	  786.0	  580.5	 4584.0	...
5841837	  785.6	  580.4	 4585.0	...
5841838	  785.4	  580.3	 4586.0	...
5841839	  785.3	  580.3	 4587.0	...
5841840	  785.3	  580.4	 4588.0	...
5841841	  785.3	  580.6	 4589.0	...
5841842	  785.4	  580.5	 4588.0	...
5841843	  785.5	  580.3	 4587.0	...
5841844	  785.4	  580.1	 4586.0	...
5841845	  785.2	  580.2	 4586.0	...
5841846	  784.9	  580.3	 4586.0	...
5841847	  784.6	  580.4	 4585.0	...
5841848	  784.5	  580.5	 4585.0	...
5841849	  784.5	  580.6	 4586.0	...
5841850	  784.5	  580.8	 4588.0	...
5841851	  784.7	  580.9	 4589.0	...
5841852	  784.9	  580.7	 4589.0	...
5841853	  785.1	  580.5	 4589.0	...
5841854	  785.0	  580.4	 4589.0	...
5841855	  785.1	  580.4	 4590.0	...
5841856	  785.2	  580.4	 4591.0	...
5841857	  785.1	  580.3	 4592.0	...
5841858	  785.0	  580.2	 4593.0	...
5841859	  784.8	  580.1	 4592.0	...
5841860	  784.8	  580.3	 4593.0	...
5841861	  784.7	  580.6	 4594.0	...
5841862	  784.4	  580.9	 4595.0	...
5841863	  784.0	  580.9	 4595.0	...
5841864	  783.6	  580.3	 4595.0	...
5841865	  783.5	  579.9	 4596.0	...
5841866	  783.3	  579.5	 4597.0	...
5841867	  783.2	  579.6	 4597.0	...
5841868	  783.2	  579.6	 4597.0	...
5841869	  783.2	  579.7	 4598.0	...
5841870	  783.3	  579.9	 4599.0	...
5841871	  783.3	  580.1	 4599.0	...
5841872	  783.4	  580.1	 4600.0	...
5841873	  783.4	  580.2	 4600.0	...
5841874	  783.1	  580.2	 4600.0	...
5841875	  782.9	  580.3	 4600.0	...
5841876	  782.7	  580.1	 4600.0	...
5841877	  782.7	  580.0	 4599.0	...
5841878	  782.7	  579.7	 4598.0	...
5841879	  782.9	  579.7	 4597.0	...
5841880	  783.0	  579.6	 4597.0	...
5841881	  783.0	  579.6	 4598.0	...
5841882	  782.9	  579.5	 4600.0	...
5841883	  782.7	  579.4	 4601.0	...
5841884	  782.8	  579.6	 4602.0	...
5841885	  782.8	  579.8	 4600.0	...
5841886	  782.8	  579.7	 4599.0	...
5841887	  782.8	  579.4	 4599.0	...
5841888	  782.9	  579.3	 4599.0	...
5841889	  782.9	  579.3	 4599.0	...
5841890	  783.1	  579.4	 4599.0	...
5841891	  783.3	  579.5	 4599.0	...
5841892	  783.5	  579.6	 4598.0	...
5841893	  783.6	  579.8	 4598.0	...
5841894	  783.6	  580.0	 4598.0	...
5841895	  783.6	  580.1	 4598.0	...
5841896	  783.7	  580.2	 4597.0	...
5841897	  783.7	  579.8	 4596.0	...
5841898	  783.7	  579.5	 4597.0	...
5841899	  783.7	  579.1	 4600.0	...
5841900	  783.9	  579.2	 4603.0	...
5841901	  784.0	  579.2	 4604.0	...
5841902	  784.1	  579.3	 4605.0	...
5841903	  784.2	  579.3	 4605.0	...
5841904	  784.2	  579.4	 4603.0	...
5841905	  784.3	  579.3	 4601.0	...
5841906	  784.3	  579.3	 4600.0	...
5841907	  784.4	  579.4	 4601.0	...
5841908	  784.4	  579.6	 4604.0	...
5841909	  784.5	  579.8	 4607.0	...
5841910	  784.5	  579.9	 4609.0	...
5841911	  784.4	  579.9	 4609.0	...
5841912	  784.4	  579.7	 4610.0	...
5841913	  784.4	  579.6	 4610.0	...
5841914	  784.4	  579.5	 4610.0	...
5841915	  784.5	  579.6	 4610.0	...
5841916	  784.5	  579.5	 4610.0	...
5841917	  784.5	  579.5	 4610.0	...
5841918	  784.6	  579.6	 4611.0	...
5841919	  784.6	  579.8	 4611.0	...
5841920	  784.6	  579.7	 4612.0	...
5841921	  784.6	  579.6	 4612.0	...
5841922	  784.7	  579.6	 4612.0	...
5841923	  784.8	  579.8	 4611.0	...
5841924	  784.8	  580.0	 4608.0	...
5841925	  784.8	  580.2	 4606.0	...
5841926	  784.7	  580.3	 4607.0	...
5841927	  784.5	  580.2	 4610.0	...
5841928	  784.3	  579.9	 4613.0	...
5841929	  784.2	  579.5	 4613.0	...
5841930	  784.2	  579.4	 4614.0	...
5841931	  784.1	  579.8	 4615.0	...
5841932	  784.1	  580.3	 4614.0	...
5841933	  784.3	  580.4	 4614.0	...
5841934	  784.6	  580.5	 4613.0	...
5841935	  784.9	  580.6	 4613.0	...
5841936	  784.8	  580.8	 4613.0	...
5841937	  784.8	  580.9	 4613.0	...
5841938	  784.6	  580.9	 4614.0	...
5841939	  784.6	  580.7	 4614.0	...
5841940	  784.5	  580.6	 4615.0	...
5841941	  784.5	  580.6	 4615.0	...
5841942	  784.3	  580.5	 4615.0	...
5841943	  784.1	  580.5	 4615.0	...
5841944	  784.0	  580.6	 4615.0	...
5841945	  784.1	  580.9	 4615.0	...
5841946	  784.1	  581.2	 4614.0	...
5841947	  784.4	  581.1	 4614.0	...
5841948	  784.8	  581.3	 4614.0	...
5841949	  784.9	  581.5	 4614.0	...
5841950	  784.5	  581.3	 4614.0	...
5841951	  784.2	  581.0	 4614.0	...
5841952	  783.9	  580.7	 4613.0	...
5841953	  783.8	  581.1	 4612.0	...
5841954	  783.7	  581.4	 4613.0	...
5841955	  783.8	  581.6	 4614.0	...
5841956	  783.8	  581.6	 4615.0	...
5841957	  783.7	  581.5	 4614.0	...
5841958	  783.6	  581.3	 4614.0	...
5841959	  783.5	  581.2	 4614.0	...
5841960	  783.4	  581.3	 4615.0	...
5841961	  783.4	  581.5	 4616.0	...
5841962	  783.3	  581.7	 4617.0	...
5841963	  783.3	  581.6	 4617.0	...
5841964	  783.2	  581.3	 4618.0	...
5841965	  783.1	  580.9	 4617.0	...
5841966	  783.1	  581.0	 4616.0	...
5841967	  783.1	  581.2	 4616.0	...
5841968	  783.1	  581.4	 4616.0	...
5841969	  783.0	  581.3	 4618.0	...
5841970	  783.0	  581.1	 4619.0	...
5841971	  783.2	  580.9	 4620.0	...
5841972	  783.3	  580.9	 4621.0	...
5841973	  783.4	  581.4	 4623.0	...
5841974	  783.4	  581.9	 4624.0	...
5841975	  783.3	  582.2	 4624.0	...
5841976	  783.3	  582.0	 4622.0	...
5841977	  783.3	  581.9	 4619.0	...
5841978	  783.2	  581.5	 4620.0	...
5841979	  782.9	  581.2	 4623.0	...
5841980	  782.7	  580.9	 4623.0	...
5841981	  782.4	  580.9	 4621.0	...
5841982	  782.3	  581.0	 4618.0	...
5841983	  782.2	  581.2	 4617.0	...
5841984	  782.3	  581.4	 4617.0	...
5841985	  782.3	  581.4	 4615.0	...
5841986	  782.3	  581.3	 4614.0	...
5841987	  782.4	  581.4	 4615.0	...
5841988	  782.4	  581.5	 4617.0	...
5841989	  782.4	  581.6	 4618.0	...
5841990	  782.4	  581.6	 4618.0	...
5841991	  782.3	  581.7	 4618.0	...
5841992	  782.4	  581.7	 4618.0	...
5841993	  782.6	  581.9	 4617.0	...
5841994	  782.7	  582.1	 4617.0	...
5841995	  782.9	  582.5	 4616.0	...
5841996	  782.9	  582.8	 4615.0	...
5841997	  782.8	  582.6	 4615.0	...
5841998	  782.8	  582.2	 4615.0	...
5841999	  782.8	  581.7	 4615.0	...
5842000	  782.8	  581.6	 4616.0	...
5842001	  782.8	  581.6	 4616.0	...
5842002	  782.7	  581.9	 4617.0	...
5842003	  782.7	  582.1	 4617.0	...
5842004	  782.7	  582.4	 4617.0	...
5842005	  782.7	  582.5	 4618.0	...
5842006	  782.7	  582.5	 4618.0	...
5842007	  782.7	  582.6	 4618.0	...
5842008	  782.7	  582.6	 4619.0	...
5842009	  782.8	  582.8	 4620.0	...
5842010	  783.0	  583.0	 4622.0	...
5842011	  783.2	  583.1	 4622.0	...
5842012	  783.3	  583.3	 4622.0	...
5842013	  783.2	  583.4	 4622.0	...
5842014	  783.3	  583.5	 4624.0	...
5842015	  783.4	  583.7	 4626.0	...
5842016	  783.4	  583.6	 4628.0	...
5842017	  783.4	  583.5	 4628.0	...
5842018	  783.5	  583.4	 4628.0	...
5842019	  783.5	  583.3	 4628.0	...
5842020	  783.4	  583.0	 4628.0	...
5842021	  783.4	  582.6	 4628.0	...
5842022	  783.4	  581.8	 4627.0	...
5842023	  783.4	  581.0	 4626.0	...
5842024	  783.5	  580.0	 4627.0	...
5842025	  783.6	  578.4	 4628.0	...
5842026	  783.8	  576.7	 4630.0	...
5842027	  784.5	  574.8	 4631.0	...
5842028	  785.4	  573.2	 4631.0	...
MSG	5842029 0000 _ Number Off
5842029	  786.6	  571.8	 4631.0	...
5842030	  787.4	  569.9	 4631.0	...
5842031	  788.0	  568.4	 4631.0	...
5842032	  788.9	  566.7	 4632.0	...
5842033	  789.6	  565.9	 4632.0	...
5842034	  790.3	  565.1	 4632.0	...
5842035	  790.4	  565.0	 4631.0	...
5842036	  790.4	  565.0	 4629.0	...
5842037	  790.4	  565.1	 4627.0	...
5842038	  790.4	  565.1	 4626.0	...
5842039	  790.2	  565.2	 4627.0	...
5842040	  789.8	  565.1	 4628.0	...
5842041	  789.4	  564.6	 4629.0	...
5842042	  789.0	  563.8	 4626.0	...
5842043	  788.6	  563.0	 4625.0	...
5842044	  788.2	  562.6	 4623.0	...
5842045	  787.8	  562.4	 4625.0	...
5842046	  787.6	  561.9	 4625.0	...
5842047	  787.4	  561.3	 4624.0	...
5842048	  787.3	  560.8	 4624.0	...
5842049	  787.4	  561.1	 4624.0	...
5842050	  787.4	  561.3	 4625.0	...
5842051	  787.5	  561.6	 4624.0	...
5842052	  787.5	  561.7	 4624.0	...
5842053	  787.7	  562.2	 4622.0	...
5842054	  787.8	  562.9	 4620.0	...
5842055	  787.9	  563.5	 4619.0	...
5842056	  788.0	  563.8	 4619.0	...
5842057	  788.2	  563.8	 4619.0	...
5842058	  788.3	  563.9	 4619.0	...
5842059	  788.1	  564.0	 4618.0	...
5842060	  787.8	  564.0	 4617.0	...
5842061	  787.5	  564.0	 4617.0	...
5842062	  787.4	  564.1	 4617.0	...
5842063	  787.4	  564.0	 4619.0	...
5842064	  787.4	  564.0	 4619.0	...
5842065	  787.3	  564.0	 4620.0	...
5842066	  787.1	  564.1	 4620.0	...
5842067	  786.9	  564.3	 4619.0	...
5842068	  786.8	  564.7	 4619.0	...
5842069	  786.9	  564.9	 4620.0	...
5842070	  787.1	  564.4	 4620.0	...
5842071	  787.3	  563.8	 4620.0	...
5842072	  787.0	  563.2	 4620.0	...
5842073	  786.6	  563.5	 4621.0	...
5842074	  786.5	  563.7	 4619.0	...
5842075	  786.8	  563.8	 4617.0	...
5842076	  786.7	  563.8	 4615.0	...
5842077	  786.4	  563.9	 4615.0	...
5842078	  786.0	  564.0	 4616.0	...
5842079	  786.1	  564.5	 4618.0	...
5842080	  786.1	  565.0	 4620.0	...
5842081	  786.1	  565.0	 4622.0	...
5842082	  786.1	  564.7	 4621.0	...
5842083	  786.1	  564.3	 4620.0	...
5842084	  785.9	  564.2	 4619.0	...
5842085	  785.6	  564.0	 4620.0	...
5842086	  785.4	  564.1	 4619.0	...
5842087	  785.3	  564.4	 4619.0	...
5842088	  785.2	  564.4	 4621.0	...
5842089	  785.1	  564.2	 4623.0	...
5842090	  784.9	  564.1	 4625.0	...
5842091	  784.9	  564.2	 4624.0	...
5842092	  784.8	  564.2	 4624.0	...
5842093	  784.8	  564.0	 4623.0	...
5842094	  784.8	  563.8	 4623.0	...
5842095	  784.9	  563.9	 4623.0	...
5842096	  784.9	  564.1	 4623.0	...
5842097	  784.9	  564.4	 4623.0	...
5842098	  785.0	  564.5	 4622.0	...
5842099	  785.0	  564.8	 4622.0	...
5842100	  784.9	  565.1	 4622.0	...
5842101	  784.6	  565.2	 4623.0	...
5842102	  784.2	  565.1	 4624.0	...
5842103	  784.1	  564.9	 4624.0	...
5842104	  784.1	  564.7	 4624.0	...
5842105	  784.0	  564.6	 4624.0	...
5842106	  783.8	  564.4	 4623.0	...
5842107	  783.9	  564.4	 4622.0	...
5842108	  784.2	  564.7	 4621.0	...
5842109	  784.5	  564.9	 4619.0	...
5842110	  784.5	  564.8	 4619.0	...
5842111	  784.5	  564.7	 4618.0	...
5842112	  784.6	  564.5	 4618.0	...
5842113	  784.4	  564.8	 4618.0	...
5842114	  784.2	  565.2	 4618.0	...
5842115	  784.0	  565.6	 4619.0	...
5842116	  784.1	  565.6	 4619.0	...
5842117	  784.1	  565.6	 4622.0	...
5842118	  784.2	  565.7	 4625.0	...
5842119	  784.2	  565.8	 4627.0	...
5842120	  784.1	  565.9	 4626.0	...
5842121	  784.1	  566.0	 4625.0	...
5842122	  784.1	  566.2	 4628.0	...
5842123	  784.0	  566.4	 4630.0	...
5842124	  784.0	  566.5	 4630.0	...
5842125	  784.0	  566.5	 4628.0	...
5842126	  783.9	  566.5	 4626.0	...
5842127	  783.8	  566.5	 4624.0	...
5842128	  783.8	  566.4	 4623.0	...
5842129	  783.8	  566.3	 4623.0	...
5842130	  783.8	  566.2	 4623.0	...
5842131	  783.8	  566.3	 4625.0	...
5842132	  783.9	  566.5	 4627.0	...
5842133	  783.9	  566.7	 4629.0	...
5842134	  784.0	  566.9	 4629.0	...
5842135	  784.0	  567.0	 4630.0	...
5842136	  784.2	  567.1	 4631.0	...
5842137	  784.4	  566.8	 4630.0	...
5842138	  784.6	  566.5	 4628.0	...
5842139	  784.4	  566.4	 4625.0	...
5842140	  784.1	  566.7	 4624.0	...
5842141	  783.8	  566.9	 4624.0	...
5842142	  783.8	  566.9	 4625.0	...
5842143	  783.7	  566.8	 4625.0	...
5842144	  783.6	  566.6	 4626.0	...
5842145	  783.6	  566.3	 4626.0	...
5842146	  783.6	  566.1	 4626.0	...
5842147	  783.5	  565.9	 4626.0	...
5842148	  783.5	  566.0	 4626.0	...
5842149	  783.4	  566.3	 4627.0	...
5842150	  783.3	  566.6	 4629.0	...
5842151	  783.2	  566.6	 4630.0	...
5842152	  783.2	  566.6	 4629.0	...
5842153	  783.2	  566.6	 4629.0	...
5842154	  783.3	  566.4	 4629.0	...
5842155	  783.5	  566.1	 4628.0	...
5842156	  783.5	  565.9	 4628.0	...
5842157	  783.4	  565.6	 4629.0	...
5842158	  783.3	  565.5	 4631.0	...
5842159	  783.4	  565.7	 4632.0	...
5842160	  783.5	  566.0	 4632.0	...
5842161	  783.7	  566.2	 4632.0	...
5842162	  784.0	  566.0	 4630.0	...
5842163	  784.2	  566.1	 4629.0	...
5842164	  784.2	  566.4	 4628.0	...
5842165	  784.0	  566.6	 4628.0	...
5842166	  783.9	  566.7	 4628.0	...
5842167	  783.9	  566.7	 4628.0	...
5842168	  783.9	  566.6	 4628.0	...
5842169	  783.9	  567.0	 4628.0	...
5842170	  784.0	  567.3	 4628.0	...
5842171	  784.2	  567.1	 4628.0	...
5842172	  784.3	  566.5	 4627.0	...
5842173	  784.8	  566.0	 4626.0	...
5842174	  785.4	  566.0	 4626.0	...
5842175	  785.9	  566.2	 4626.0	...
5842176	  785.9	  566.3	 4627.0	...
5842177	  785.9	  566.4	 4628.0	...
5842178	  786.1	  566.5	 4628.0	...
5842179	  786.2	  566.5	 4628.0	...
5842180	  786.0	  566.5	 4628.0	...
5842181	  785.7	  566.5	 4626.0	...
5842182	  785.3	  566.3	 4626.0	...
5842183	  785.2	  566.1	 4625.0	...
5842184	  785.3	  566.2	 4624.0	...
5842185	  785.4	  566.5	 4624.0	...
5842186	  785.5	  566.7	 4626.0	...
5842187	  785.6	  566.7	 4627.0	...
5842188	  785.6	  566.6	 4628.0	...
5842189	  785.4	  566.8	 4628.0	...
5842190	  785.2	  567.1	 4627.0	...
5842191	  784.9	  567.5	 4628.0	...
5842192	  784.9	  567.6	 4628.0	...
5842193	  784.9	  567.4	 4628.0	...
5842194	  784.9	  567.1	 4628.0	...
5842195	  784.9	  566.9	 4629.0	...
5842196	  784.9	  566.8	 4630.0	...
5842197	  784.8	  566.8	 4630.0	...
5842198	  784.3	  566.8	 4629.0	...
5842199	  783.8	  567.0	 4628.0	...
5842200	  783.3	  567.3	 4627.0	...
5842201	  783.4	  567.8	 4626.0	...
5842202	  783.5	  568.2	 4626.0	...
5842203	  783.6	  568.6	 4627.0	...
5842204	  783.9	  568.6	 4627.0	...
5842205	  784.1	  568.7	 4627.0	...
5842206	  784.3	  568.8	 4627.0	...
5842207	  784.3	  568.9	 4628.0	...
5842208	  784.1	  569.1	 4629.0	...
5842209	  783.9	  569.2	 4629.0	...
5842210	  783.6	  569.2	 4630.0	...
5842211	  783.7	  569.1	 4630.0	...
5842212	  783.7	  568.9	 4630.0	...
5842213	  783.7	  568.7	 4630.0	...
5842214	  783.8	  568.5	 4630.0	...
5842215	  783.9	  568.4	 4631.0	...
5842216	  784.1	  568.4	 4631.0	...
5842217	  784.3	  568.4	 4631.0	...
5842218	  784.5	  568.3	 4632.0	...
5842219	  784.5	  568.2	 4634.0	...
5842220	  784.7	  568.3	 4636.0	...
5842221	  784.9	  568.4	 4637.0	...
5842222	  785.1	  568.6	 4638.0	...
5842223	  785.1	  568.7	 4637.0	...
5842224	  785.1	  568.8	 4637.0	...
5842225	  785.1	  568.8	 4637.0	...
5842226	  785.0	  568.8	 4636.0	...
5842227	  785.0	  568.9	 4636.0	...
5842228	  785.0	  569.0	 4634.0	...
5842229	  784.9	  568.7	 4631.0	...
5842230	  784.9	  568.3	 4629.0	...
5842231	  784.9	  567.8	 4630.0	...
5842232	  784.9	  567.7	 4630.0	...
5842233	  784.9	  567.6	 4631.0	...
5842234	  784.9	  567.5	 4632.0	...
5842235	  784.9	  567.5	 4633.0	...
5842236	  785.1	  567.5	 4634.0	...
5842237	  785.4	  567.4	 4635.0	...
5842238	  785.2	  567.5	 4635.0	...
5842239	  785.0	  567.6	 4635.0	...
MSG	5842240 0000 _ Number On
5842240	  784.8	  567.7	 4634.0	...
5842241	  784.9	  567.8	 4634.0	...
5842242	  784.9	  567.8	 4634.0	...
5842243	  784.9	  567.5	 4634.0	...
5842244	  784.9	  567.2	 4633.0	...
5842245	  784.9	  567.0	 4631.0	...
5842246	  784.9	  567.1	 4630.0	...
5842247	  784.8	  567.2	 4634.0	...
5842248	  784.7	  567.3	 4638.0	...
5842249	  784.6	  567.3	 4637.0	...
5842250	  784.5	  567.3	 4634.0	...
5842251	  784.6	  567.5	 4633.0	...
5842252	  784.6	  567.6	 4634.0	...
5842253	  784.6	  567.8	 4635.0	...
5842254	  784.5	  568.0	 4633.0	...
5842255	  784.5	  568.2	 4631.0	...
5842256	  784.5	  568.2	 4634.0	...
5842257	  784.5	  568.4	 4637.0	...
5842258	  784.5	  568.6	 4638.0	...
5842259	  784.6	  568.9	 4635.0	...
5842260	  784.7	  569.1	 4633.0	...
5842261	  784.6	  569.5	 4634.0	...
5842262	  784.5	  569.8	 4635.0	...
5842263	  784.4	  569.9	 4637.0	...
5842264	  784.5	  569.8	 4639.0	...
5842265	  784.5	  569.8	 4640.0	...
5842266	  784.6	  569.9	 4640.0	...
5842267	  784.7	  570.0	 4640.0	...
5842268	  784.8	  569.8	 4638.0	...
5842269	  784.9	  569.5	 4636.0	...
5842270	  785.0	  569.2	 4633.0	...
5842271	  785.1	  569.1	 4632.0	...
5842272	  785.0	  569.3	 4634.0	...
5842273	  784.7	  569.6	 4636.0	...
5842274	  784.6	  569.8	 4636.0	...
5842275	  784.5	  570.0	 4634.0	...
5842276	  784.5	  570.1	 4631.0	...
5842277	  784.5	  570.2	 4630.0	...
5842278	  784.5	  570.2	 4631.0	...
5842279	  784.4	  570.2	 4634.0	...
5842280	  784.3	  570.3	 4636.0	...
5842281	  784.2	  570.4	 4637.0	...
5842282	  784.2	  570.5	 4636.0	...
5842283	  784.2	  570.4	 4635.0	...
5842284	  784.2	  570.3	 4634.0	...
5842285	  784.1	  570.2	 4634.0	...
5842286	  784.1	  570.3	 4634.0	...
5842287	  783.9	  570.3	 4634.0	...
5842288	  783.7	  570.3	 4635.0	...
5842289	  783.5	  570.3	 4636.0	...
5842290	  783.6	  570.4	 4635.0	...
5842291	  783.8	  570.3	 4635.0	...
5842292	  784.0	  570.3	 4634.0	...
5842293	  784.1	  570.3	 4635.0	...
5842294	  784.0	  570.3	 4636.0	...
5842295	  784.0	  570.3	 4637.0	...
5842296	  784.2	  570.5	 4637.0	...
5842297	  784.4	  570.7	 4637.0	...
5842298	  784.4	  570.8	 4636.0	...
5842299	  784.2	  570.7	 4636.0	...
5842300	  784.0	  570.6	 4636.0	...
5842301	  784.1	  570.6	 4637.0	...
5842302	  784.1	  570.6	 4638.0	...
5842303	  784.1	  570.3	 4639.0	...
5842304	  783.8	  570.1	 4640.0	...
5842305	  783.5	  569.8	 4640.0	...
5842306	  783.1	  569.9	 4640.0	...
5842307	  783.0	  570.2	 4640.0	...
5842308	  782.9	  570.5	 4639.0	...
5842309	  782.8	  570.6	 4639.0	...
5842310	  782.8	  570.4	 4639.0	...
5842311	  782.9	  570.4	 4638.0	...
5842312	  782.9	  570.9	 4635.0	...
5842313	  782.9	  571.4	 4632.0	...
5842314	  782.7	  571.4	 4630.0	...
5842315	  782.6	  571.4	 4630.0	...
5842316	  782.6	  571.1	 4631.0	...
5842317	  782.5	  570.7	 4633.0	...
5842318	  782.3	  570.2	 4634.0	...
5842319	  782.2	  569.8	 4632.0	...
5842320	  782.2	  569.6	 4631.0	...
5842321	  782.2	  569.5	 4629.0	...
5842322	  782.2	  569.5	 4629.0	...
5842323	  782.2	  569.8	 4629.0	...
5842324	  782.2	  569.9	 4627.0	...
5842325	  782.1	  569.9	 4626.0	...
5842326	  782.1	  569.9	 4625.0	...
5842327	  781.9	  570.1	 4627.0	...
5842328	  781.8	  570.2	 4629.0	...
5842329	  781.7	  570.2	 4630.0	...
5842330	  781.9	  569.9	 4630.0	...
5842331	  782.1	  570.0	 4629.0	...
5842332	  782.2	  570.2	 4629.0	...
5842333	  782.2	  570.4	 4629.0	...
5842334	  782.1	  569.8	 4629.0	...
5842335	  782.0	  569.3	 4630.0	...
5842336	  781.9	  569.1	 4631.0	...
5842337	  781.9	  569.5	 4633.0	...
5842338	  781.9	  569.7	 4633.0	...
5842339	  781.9	  569.4	 4631.0	...
5842340	  781.8	  569.0	 4629.0	...
5842341	  781.8	  568.9	 4627.0	...
5842342	  781.7	  569.0	 4627.0	...
5842343	  781.6	  569.1	 4627.0	...
5842344	  781.6	  569.1	 4628.0	...
5842345	  781.3	  569.2	 4629.0	...
5842346	  781.0	  569.2	 4632.0	...
5842347	  781.0	  569.3	 4636.0	...
5842348	  781.3	  569.7	 4637.0	...
5842349	  781.4	  570.0	 4635.0	...
5842350	  781.4	  570.4	 4634.0	...
5842351	  781.4	  570.5	 4634.0	...
5842352	  781.5	  570.6	 4635.0	...
5842353	  781.6	  570.7	 4636.0	...
5842354	  781.7	  570.8	 4634.0	...
5842355	  781.9	  570.7	 4634.0	...
5842356	  782.0	  570.6	 4634.0	...
5842357	  782.0	  570.4	 4634.0	...
5842358	  782.0	  570.5	 4634.0	...
5842359	  782.0	  570.6	 4634.0	...
5842360	  782.1	  570.8	 4634.0	...
5842361	  782.1	  570.8	 4634.0	...
5842362	  781.9	  570.7	 4634.0	...
5842363	  781.7	  570.6	 4634.0	...
5842364	  781.6	  570.3	 4636.0	...
5842365	  781.6	  570.1	 4638.0	...
5842366	  781.6	  570.7	 4636.0	...
5842367	  781.7	  571.3	 4633.0	...
5842368	  781.7	  572.1	 4630.0	...
5842369	  781.7	  572.1	 4630.0	...
5842370	  781.6	  572.0	 4630.0	...
5842371	  781.6	  571.9	 4630.0	...
5842372	  781.7	  571.9	 4630.0	...
5842373	  781.7	  572.0	 4631.0	...
5842374	  781.8	  572.1	 4631.0	...
5842375	  781.8	  572.1	 4632.0	...
5842376	  781.9	  572.0	 4632.0	...
5842377	  781.8	  571.8	 4631.0	...
5842378	  781.7	  571.6	 4629.0	...
5842379	  781.5	  571.3	 4628.0	...
5842380	  781.5	  571.1	 4627.0	...
5842381	  781.2	  571.0	 4625.0	...
5842382	  781.0	  571.2	 4623.0	...
5842383	  781.0	  571.5	 4620.0	...
5842384	  781.2	  571.7	 4620.0	...
5842385	  781.5	  571.8	 4619.0	...
5842386	  781.5	  571.5	 4620.0	...
5842387	  781.5	  571.3	 4620.0	...
5842388	  781.6	  571.1	 4621.0	...
5842389	  781.9	  571.4	 4621.0	...
5842390	  782.1	  571.6	 4622.0	...
5842391	  782.2	  571.8	 4622.0	...
5842392	  782.3	  571.6	 4624.0	...
5842393	  782.2	  571.4	 4626.0	...
5842394	  782.0	  571.3	 4627.0	...
5842395	  781.8	  571.3	 4627.0	...
5842396	  781.6	  571.4	 4626.0	...
5842397	  781.4	  571.5	 4624.0	...
5842398	  781.3	  571.7	 4622.0	...
5842399	  781.4	  571.8	 4620.0	...
5842400	  781.5	  571.7	 4619.0	...
5842401	  781.6	  571.7	 4619.0	...
5842402	  781.7	  571.6	 4619.0	...
5842403	  781.9	  571.7	 4618.0	...
5842404	  782.2	  571.7	 4618.0	...
5842405	  782.3	  571.7	 4617.0	...
5842406	  782.4	  571.6	 4617.0	...
5842407	  782.4	  571.4	 4616.0	...
5842408	  782.5	  571.5	 4614.0	...
5842409	  782.5	  571.8	 4612.0	...
5842410	  782.1	  571.8	 4612.0	...
5842411	  781.6	  571.5	 4612.0	...
5842412	  781.2	  571.5	 4610.0	...
5842413	  781.3	  571.9	 4609.0	...
5842414	  781.3	  572.2	 4609.0	...
5842415	  781.2	  572.1	 4610.0	...
5842416	  781.2	  572.1	 4612.0	...
5842417	  781.5	  572.0	 4612.0	...
5842418	  781.8	  571.9	 4610.0	...
5842419	  782.2	  571.8	 4610.0	...
5842420	  782.2	  571.8	 4609.0	...
5842421	  782.2	  571.7	 4610.0	...
5842422	  782.2	  571.6	 4609.0	...
5842423	  782.2	  571.5	 4608.0	...
5842424	  782.4	  571.4	 4606.0	...
5842425	  782.7	  571.3	 4605.0	...
5842426	  782.9	  571.4	 4605.0	...
5842427	  782.9	  571.6	 4606.0	...
5842428	  782.8	  571.8	 4608.0	...
5842429	  782.8	  572.0	 4609.0	...
5842430	  782.8	  572.0	 4610.0	...
5842431	  782.8	  572.0	 4610.0	...
5842432	  782.9	  572.4	 4611.0	...
5842433	  783.0	  572.9	 4610.0	...
5842434	  783.1	  573.2	 4609.0	...
5842435	  783.2	  572.9	 4611.0	...
5842436	  783.3	  572.4	 4614.0	...
5842437	  783.5	  572.1	 4615.0	...
5842438	  783.4	  572.0	 4614.0	...
5842439	  783.3	  572.0	 4613.0	...
5842440	  783.4	  572.0	 4611.0	...
5842441	  783.5	  572.0	 4610.0	...
5842442	  783.6	  572.0	 4609.0	...
5842443	  783.4	  572.2	 4609.0	...
5842444	  783.3	  572.4	 4608.0	...
5842445	  783.3	  572.5	 4608.0	...
5842446	  783.4	  572.5	 4608.0	...
5842447	  783.3	  572.5	 4608.0	...
5842448	  783.3	  572.5	 4608.0	...
5842449	  783.1	  572.5	 4608.0	...
5842450	  783.1	  572.5	 4608.0	...
5842451	  783.1	  572.5	 4609.0	...
5842452	  783.1	  572.4	 4609.0	...
5842453	  783.1	  572.4	 4607.0	...
5842454	  783.2	  572.4	 4603.0	...
5842455	  783.3	  572.2	 4600.0	...
5842456	  783.4	  571.8	 4599.0	...
5842457	  783.3	  571.4	 4599.0	...
5842458	  783.7	  571.1	 4599.0	...
5842459	  784.0	  571.1	 4599.0	...
5842460	  784.4	  571.4	 4600.0	...
5842461	  784.4	  571.8	 4600.0	...
5842462	  784.5	  572.2	 4599.0	...
5842463	  784.5	  572.1	 4598.0	...
5842464	  784.5	  572.1	 4594.0	...
5842465	  784.2	  572.1	 4592.0	...
5842466	  784.0	  572.1	 4589.0	...
5842467	  784.0	  572.2	 4589.0	...
5842468	  784.3	  572.2	 4590.0	...
5842469	  784.7	  572.1	 4591.0	...
5842470	  784.7	  571.9	 4592.0	...
5842471	  784.7	  571.8	 4590.0	...
5842472	  784.7	  571.7	 4585.0	...
5842473	  784.7	  571.7	 4580.0	...
5842474	  784.7	  571.5	 4578.0	...
5842475	  784.7	  571.3	 4580.0	...
5842476	  784.6	  571.2	 4581.0	...
5842477	  784.6	  571.2	 4581.0	...
5842478	  784.5	  571.2	 4579.0	...
5842479	  784.5	  571.2	 4578.0	...
5842480	  784.5	  571.1	 4578.0	...
5842481	  784.8	  571.0	 4578.0	...
5842482	  785.0	  570.9	 4578.0	...
5842483	  785.2	  570.9	 4579.0	...
5842484	  785.2	  571.1	 4579.0	...
5842485	  785.1	  571.2	 4579.0	...
5842486	  785.1	  571.3	 4579.0	...
5842487	  785.1	  571.5	 4578.0	...
5842488	  785.1	  571.7	 4577.0	...
5842489	  785.0	  571.7	 4576.0	...
5842490	  785.0	  571.5	 4575.0	...
5842491	  785.0	  571.3	 4575.0	...
5842492	  784.9	  571.3	 4575.0	...
5842493	  784.8	  571.4	 4574.0	...
5842494	  784.8	  571.7	 4573.0	...
5842495	  784.8	  571.9	 4573.0	...
5842496	  785.0	  571.9	 4573.0	...
5842497	  785.1	  571.9	 4575.0	...
5842498	  785.3	  571.9	 4576.0	...
5842499	  785.4	  571.9	 4575.0	...
5842500	  785.6	  572.0	 4576.0	...
5842501	  785.8	  572.0	 4576.0	...
5842502	  785.8	  572.1	 4574.0	...
5842503	  785.9	  572.2	 4573.0	...
5842504	  785.9	  572.3	 4572.0	...
5842505	  785.9	  572.4	 4573.0	...
5842506	  785.8	  572.3	 4574.0	...
5842507	  785.8	  572.2	 4573.0	...
5842508	  785.7	  572.3	 4573.0	...
5842509	  785.6	  572.5	 4572.0	...
5842510	  785.7	  572.6	 4572.0	...
5842511	  786.1	  572.5	 4571.0	...
5842512	  786.4	  572.3	 4571.0	...
5842513	  786.4	  572.2	 4571.0	...
5842514	  786.1	  572.1	 4570.0	...
5842515	  785.9	  572.6	 4569.0	...
5842516	  786.0	  573.1	 4568.0	...
5842517	  786.1	  573.5	 4567.0	...
5842518	  786.1	  573.4	 4568.0	...
5842519	  786.1	  573.4	 4570.0	...
5842520	  786.2	  573.4	 4571.0	...
5842521	  786.2	  573.5	 4570.0	...
5842522	  786.1	  573.6	 4568.0	...
5842523	  786.1	  573.9	 4567.0	...
5842524	  786.1	  574.2	 4565.0	...
5842525	  786.2	  574.5	 4564.0	...
5842526	  786.1	  574.6	 4562.0	...
5842527	  786.1	  574.6	 4561.0	...
5842528	  786.2	  574.5	 4560.0	...
5842529	  786.4	  574.4	 4560.0	...
5842530	  786.4	  574.3	 4560.0	...
5842531	  786.2	  574.3	 4559.0	...
5842532	  786.1	  574.1	 4556.0	...
5842533	  786.1	  574.0	 4553.0	...
5842534	  786.1	  574.1	 4554.0	...
5842535	  786.2	  574.3	 4556.0	...
5842536	  786.3	  574.8	 4557.0	...
5842537	  786.3	  575.2	 4553.0	...
5842538	  786.3	  575.5	 4550.0	...
5842539	  786.2	  575.6	 4547.0	...
5842540	  786.2	  575.5	 4546.0	...
5842541	  786.1	  575.5	 4546.0	...
5842542	  786.1	  575.9	 4545.0	...
5842543	  786.0	  576.3	 4544.0	...
5842544	  785.9	  576.7	 4545.0	...
MSG	5842545 0000 _ Number Off
5842545	  785.7	  576.8	 4546.0	...
5842546	  785.4	  577.0	 4543.0	...
5842547	  785.3	  577.0	 4540.0	...
5842548	  785.5	  576.8	 4538.0	...
5842549	  785.7	  576.6	 4538.0	...
5842550	  785.8	  576.4	 4537.0	...
5842551	  785.8	  575.9	 4536.0	...
5842552	  785.9	  575.2	 4536.0	...
5842553	  785.9	  574.2	 4538.0	...
5842554	  786.2	  573.2	 4540.0	...
5842555	  786.9	  572.2	 4540.0	...
5842556	  787.4	  570.7	 4538.0	...
5842557	  787.8	  569.6	 4535.0	...
5842558	  788.3	  568.4	 4535.0	...
5842559	  788.8	  568.2	 4532.0	...
5842560	  789.3	  568.1	 4528.0	...
5842561	  789.8	  567.9	 4523.0	...
5842562	  790.2	  567.2	 4522.0	...
5842563	  790.6	  566.7	 4521.0	...
5842564	  790.5	  566.4	 4520.0	...
5842565	  790.4	  566.6	 4519.0	...
5842566	  790.1	  566.9	 4517.0	...
5842567	  790.0	  567.0	 4516.0	...
5842568	  789.9	  567.0	 4515.0	...
5842569	  789.8	  566.6	 4513.0	...
5842570	  789.5	  566.3	 4512.0	...
5842571	  789.1	  565.9	 4511.0	...
5842572	  788.4	  565.7	 4508.0	...
5842573	  788.1	  565.5	 4506.0	...
5842574	  787.5	  565.1	 4503.0	...
5842575	  787.3	  565.0	 4503.0	...
5842576	  787.0	  565.8	 4502.0	...
5842577	  786.9	  566.7	 4502.0	...
5842578	  786.9	  567.9	 4501.0	...
5842579	  787.0	  568.3	 4501.0	...
5842580	  787.1	  568.9	 4502.0	...
5842581	  787.2	  569.6	 4500.0	...
5842582	  787.4	  570.3	 4498.0	...
5842583	  787.5	  570.9	 4497.0	...
5842584	  787.7	  571.1	 4496.0	...
5842585	  788.0	  571.2	 4496.0	...
5842586	  788.2	  571.1	 4495.0	...
5842587	  788.7	  571.0	 4494.0	...
5842588	  789.0	  571.2	 4493.0	...
5842589	  789.3	  571.3	 4495.0	...
5842590	  789.2	  571.0	 4497.0	...
5842591	  789.2	  570.5	 4497.0	...
5842592	  789.1	  569.9	 4495.0	...
5842593	  789.0	  569.8	 4492.0	...
5842594	  789.0	  569.7	 4488.0	...
5842595	  788.9	  569.5	 4486.0	...
5842596	  788.9	  569.5	 4484.0	...
5842597	  788.8	  569.5	 4484.0	...
5842598	  788.8	  569.5	 4486.0	...
5842599	  788.6	  570.0	 4488.0	...
5842600	  788.4	  570.6	 4488.0	...
5842601	  788.2	  571.1	 4486.0	...
5842602	  788.2	  571.0	 4485.0	...
5842603	  788.1	  570.9	 4487.0	...
5842604	  788.0	  570.9	 4488.0	...
5842605	  787.9	  570.9	 4487.0	...
5842606	  787.8	  570.8	 4486.0	...
5842607	  787.7	  570.7	 4485.0	...
5842608	  787.5	  570.7	 4483.0	...
5842609	  787.3	  570.8	 4481.0	...
5842610	  787.2	  570.8	 4480.0	...
5842611	  787.2	  570.8	 4480.0	...
5842612	  787.3	  570.6	 4480.0	...
5842613	  787.2	  570.7	 4479.0	...
5842614	  787.1	  570.7	 4478.0	...
5842615	  787.0	  570.9	 4478.0	...
5842616	  786.7	  571.2	 4475.0	...
5842617	  786.5	  571.5	 4470.0	...
5842618	  786.5	  571.6	 4467.0	...
5842619	  786.8	  571.6	 4467.0	...
5842620	  787.0	  571.6	 4466.0	...
5842621	  786.9	  571.7	 4463.0	...
5842622	  786.7	  571.8	 4460.0	...
5842623	  786.8	  571.8	 4459.0	...
5842624	  787.0	  571.8	 4458.0	...
5842625	  787.1	  571.8	 4458.0	...
5842626	  787.0	  571.9	 4458.0	...
5842627	  786.7	  571.9	 4456.0	...
5842628	  786.5	  572.3	 4455.0	...
5842629	  786.4	  572.8	 4452.0	...
5842630	  786.4	  573.3	 4451.0	...
5842631	  786.5	  573.6	 4449.0	...
5842632	  786.8	  573.9	 4449.0	...
5842633	  787.1	  573.9	 4448.0	...
5842634	  787.4	  573.9	 4447.0	...
5842635	  787.6	  573.9	 4446.0	...
5842636	  787.7	  574.0	 4445.0	...
5842637	  787.7	  574.2	 4443.0	...
5842638	  787.5	  574.3	 4441.0	...
5842639	  787.4	  574.3	 4440.0	...
5842640	  787.5	  574.0	 4440.0	...
5842641	  787.6	  573.7	 4440.0	...
5842642	  788.0	  573.5	 4439.0	...
5842643	  788.2	  573.4	 4438.0	...
5842644	  788.3	  573.1	 4438.0	...
5842645	  788.3	  572.9	 4438.0	...
5842646	  788.3	  572.8	 4435.0	...
5842647	  788.3	  572.9	 4433.0	...
5842648	  788.3	  573.2	 4430.0	...
5842649	  788.4	  573.4	 4430.0	...
5842650	  788.5	  573.6	 4430.0	...
5842651	  788.4	  573.7	 4430.0	...
5842652	  788.3	  573.7	 4429.0	...
5842653	  788.2	  573.8	 4428.0	...
5842654	  788.2	  573.8	 4427.0	...
5842655	  788.2	  573.9	 4427.0	...
5842656	  788.0	  574.3	 4427.0	...
5842657	  787.9	  574.7	 4426.0	...
5842658	  787.7	  575.0	 4426.0	...
5842659	  787.7	  575.0	 4425.0	...
5842660	  787.6	  574.9	 4424.0	...
5842661	  787.6	  574.8	 4424.0	...
5842662	  787.5	  574.4	 4421.0	...
5842663	  787.5	  574.1	 4420.0	...
5842664	  787.6	  573.8	 4419.0	...
5842665	  787.7	  573.8	 4419.0	...
5842666	  787.7	  573.8	 4419.0	...
5842667	  787.4	  573.8	 4418.0	...
5842668	  787.2	  573.8	 4418.0	...
5842669	  787.0	  573.9	 4418.0	...
5842670	  786.9	  574.1	 4418.0	...
5842671	  787.0	  574.2	 4419.0	...
5842672	  787.0	  574.6	 4419.0	...
5842673	  787.0	  575.0	 4418.0	...
5842674	  786.7	  575.5	 4417.0	...
5842675	  786.4	  575.4	 4415.0	...
5842676	  786.4	  575.4	 4415.0	...
5842677	  786.7	  575.4	 4415.0	...
5842678	  786.6	  575.7	 4414.0	...
5842679	  786.3	  576.0	 4410.0	...
5842680	  785.9	  576.3	 4406.0	...
5842681	  785.8	  576.2	 4403.0	...
5842682	  785.7	  576.0	 4402.0	...
5842683	  785.8	  575.8	 4402.0	...
5842684	  785.9	  575.8	 4402.0	...
5842685	  785.9	  575.8	 4402.0	...
5842686	  785.9	  575.8	 4402.0	...
5842687	  785.8	  575.8	 4402.0	...
5842688	  785.8	  575.7	 4399.0	...
5842689	  785.7	  575.6	 4395.0	...
5842690	  785.6	  575.6	 4391.0	...
5842691	  785.5	  575.7	 4391.0	...
5842692	  785.4	  575.7	 4388.0	...
5842693	  785.3	  575.6	 4384.0	...
5842694	  785.4	  575.5	 4381.0	...
5842695	  785.4	  575.5	 4380.0	...
5842696	  785.5	  575.7	 4379.0	...
5842697	  785.7	  575.9	 4378.0	...
5842698	  786.0	  576.0	 4379.0	...
5842699	  786.0	  576.3	 4380.0	...
5842700	  785.8	  576.7	 4379.0	...
5842701	  785.7	  577.2	 4379.0	...
5842702	  785.5	  577.3	 4379.0	...
5842703	  785.3	  577.3	 4381.0	...
5842704	  785.0	  577.3	 4382.0	...
5842705	  784.9	  577.2	 4383.0	...
5842706	  785.0	  577.2	 4382.0	...
5842707	  785.2	  577.3	 4381.0	...
5842708	  785.5	  577.5	 4380.0	...
5842709	  785.6	  577.8	 4379.0	...
5842710	  785.6	  578.1	 4379.0	...
5842711	  785.5	  578.2	 4379.0	...
5842712	  785.4	  578.3	 4379.0	...
5842713	  785.0	  578.4	 4379.0	...
5842714	  784.6	  578.5	 4380.0	...
5842715	  784.1	  578.6	 4381.0	...
5842716	  784.0	  578.9	 4380.0	...
5842717	  784.0	  579.2	 4379.0	...
5842718	  784.0	  579.5	 4379.0	...
5842719	  784.0	  579.6	 4380.0	...
5842720	  784.3	  579.8	 4380.0	...
5842721	  784.5	  579.4	 4379.0	...
5842722	  784.9	  578.7	 4378.0	...
5842723	  785.1	  578.2	 4377.0	...
5842724	  785.1	  578.3	 4375.0	...
5842725	  785.0	  578.5	 4373.0	...
5842726	  784.9	  578.6	 4371.0	...
5842727	  785.0	  578.7	 4370.0	...
5842728	  785.1	  578.9	 4370.0	...
5842729	  785.1	  578.9	 4369.0	...
5842730	  784.9	  579.0	 4369.0	...
5842731	  784.6	  579.0	 4369.0	...
5842732	  784.6	  579.0	 4369.0	...
5842733	  784.7	  579.3	 4369.0	...
5842734	  784.9	  579.6	 4369.0	...
5842735	  785.0	  579.8	 4369.0	...
5842736	  784.8	  579.5	 4368.0	...
5842737	  784.6	  579.2	 4367.0	...
5842738	  784.5	  579.0	 4365.0	...
5842739	  784.6	  579.3	 4366.0	...
5842740	  784.8	  579.7	 4365.0	...
5842741	  785.0	  580.0	 4364.0	...
5842742	  785.0	  580.0	 4363.0	...
5842743	  785.0	  579.9	 4363.0	...
5842744	  785.0	  579.8	 4363.0	...
5842745	  785.0	  579.7	 4363.0	...
5842746	  785.0	  579.8	 4362.0	...
5842747	  784.9	  580.0	 4361.0	...
5842748	  785.0	  579.9	 4359.0	...
5842749	  785.1	  579.8	 4357.0	...
5842750	  785.3	  579.8	 4357.0	...
5842751	  785.3	  579.8	 4358.0	...
5842752	  785.3	  579.9	 4360.0	...
5842753	  785.3	  580.0	 4361.0	...
5842754	  785.3	  580.1	 4361.0	...
5842755	  785.3	  580.2	 4362.0	...
5842756	  785.5	  580.2	 4363.0	...
5842757	  785.8	  580.2	 4368.0	...
5842758	  786.2	  580.1	 4372.0	...
5842759	  786.4	  580.1	 4376.0	...
5842760	  786.3	  580.2	 4375.0	...
5842761	  786.1	  580.3	 4373.0	...
5842762	  786.0	  580.3	 4372.0	...
5842763	  786.0	  580.3	 4371.0	...
5842764	  786.0	  580.4	 4370.0	...
5842765	  786.0	  580.5	 4370.0	...
5842766	  786.1	  580.6	 4371.0	...
5842767	  786.0	  580.6	 4372.0	...
5842768	  785.9	  580.5	 4373.0	...
5842769	  785.8	  580.4	 4373.0	...
5842770	  785.9	  580.1	 4372.0	...
5842771	  785.9	  579.7	 4372.0	...
5842772	  785.9	  579.3	 4373.0	...
5842773	  785.8	  579.1	 4374.0	...
5842774	  785.8	  579.1	 4376.0	...
5842775	  785.7	  579.2	 4376.0	...
5842776	  785.7	  579.3	 4373.0	...
5842777	  785.8	  579.5	 4369.0	...
5842778	  785.7	  579.8	 4368.0	...
5842779	  785.5	  580.1	 4370.0	...
5842780	  785.4	  580.6	 4371.0	...
5842781	  785.2	  581.0	 4372.0	...
5842782	  785.1	  581.2	 4372.0	...
5842783	  785.0	  581.6	 4371.0	...
5842784	  785.0	  582.0	 4369.0	...
5842785	  784.8	  582.2	 4367.0	...
5842786	  784.4	  582.3	 4366.0	...
5842787	  784.1	  582.4	 4366.0	...
5842788	  784.1	  582.6	 4366.0	...
5842789	  783.6	  582.8	 4368.0	...
5842790	  783.2	  582.9	 4370.0	...
5842791	  782.8	  583.0	 4371.0	...
5842792	  782.9	  583.0	 4371.0	...
5842793	  782.9	  583.0	 4370.0	...
5842794	  782.8	  583.1	 4369.0	...
5842795	  782.9	  582.7	 4367.0	...
5842796	  783.1	  582.1	 4367.0	...
5842797	  783.3	  581.6	 4368.0	...
5842798	  783.4	  581.6	 4369.0	...
5842799	  783.5	  581.6	 4372.0	...
5842800	  783.6	  581.6	 4373.0	...
5842801	  783.7	  581.4	 4373.0	...
5842802	  783.7	  581.3	 4375.0	...
5842803	  783.6	  581.3	 4377.0	...
5842804	  783.6	  581.4	 4379.0	...
5842805	  783.8	  581.5	 4379.0	...
5842806	  783.9	  581.6	 4381.0	...
5842807	  783.9	  581.6	 4382.0	...
5842808	  784.2	  581.6	 4383.0	...
5842809	  784.5	  581.5	 4382.0	...
5842810	  784.8	  581.5	 4382.0	...
5842811	  784.6	  581.5	 4383.0	...
5842812	  784.5	  581.5	 4383.0	...
5842813	  784.3	  581.5	 4385.0	...
5842814	  784.1	  581.5	 4386.0	...
5842815	  783.6	  581.6	 4384.0	...
5842816	  782.9	  581.9	 4381.0	...
5842817	  782.4	  582.3	 4377.0	...
5842818	  782.1	  582.5	 4377.0	...
5842819	  782.1	  582.4	 4376.0	...
5842820	  782.2	  582.5	 4377.0	...
5842821	  782.2	  582.7	 4378.0	...
5842822	  782.1	  582.8	 4379.0	...
5842823	  782.0	  582.6	 4378.0	...
5842824	  782.0	  582.1	 4379.0	...
5842825	  782.1	  581.8	 4379.0	...
5842826	  782.2	  581.5	 4379.0	...
5842827	  782.2	  581.6	 4379.0	...
5842828	  782.2	  581.6	 4380.0	...
5842829	  782.3	  581.7	 4380.0	...
5842830	  782.4	  582.0	 4380.0	...
5842831	  782.5	  582.3	 4380.0	...
5842832	  782.6	  582.5	 4380.0	...
5842833	  782.6	  582.5	 4380.0	...
5842834	  782.7	  582.5	 4381.0	...
5842835	  782.9	  582.4	 4381.0	...
5842836	  783.0	  582.4	 4385.0	...
5842837	  783.2	  582.4	 4388.0	...
5842838	  783.2	  582.4	 4393.0	...
5842839	  783.2	  582.3	 4394.0	...
5842840	  783.3	  582.2	 4394.0	...
5842841	  783.2	  582.1	 4392.0	...
5842842	  783.2	  582.0	 4390.0	...
5842843	  783.2	  582.3	 4389.0	...
5842844	  783.2	  582.5	 4388.0	...
5842845	  783.2	  582.7	 4388.0	...
5842846	  783.1	  582.6	 4388.0	...
5842847	  783.0	  582.5	 4387.0	...
5842848	  783.0	  582.3	 4387.0	...
5842849	  782.9	  582.0	 4389.0	...
5842850	  783.0	  581.8	 4391.0	...
5842851	  783.1	  581.8	 4393.0	...
5842852	  783.3	  582.0	 4394.0	...
5842853	  783.2	  582.1	 4395.0	...
5842854	  783.2	  582.2	 4393.0	...
5842855	  783.0	  582.3	 4392.0	...
5842856	  782.9	  582.5	 4392.0	...
5842857	  782.6	  582.9	 4396.0	...
5842858	  782.3	  583.4	 4399.0	...
5842859	  782.0	  583.6	 4400.0	...
5842860	  782.0	  583.6	 4398.0	...
5842861	  782.0	  583.6	 4395.0	...
5842862	  781.9	  583.7	 4395.0	...
5842863	  781.4	  583.9	 4398.0	...
5842864	  781.0	  583.7	 4402.0	...
5842865	  780.9	  583.3	 4403.0	...
5842866	  781.1	  583.1	 4404.0	...
5842867	  781.4	  583.2	 4405.0	...
5842868	  781.5	  583.1	 4404.0	...
5842869	  781.5	  582.9	 4404.0	...
5842870	  781.6	  582.7	 4404.0	...
5842871	  781.6	  582.7	 4404.0	...
5842872	  781.7	  582.8	 4404.0	...
5842873	  781.7	  583.0	 4404.0	...
5842874	  781.8	  583.3	 4404.0	...
5842875	  781.9	  583.4	 4404.0	...
5842876	  782.1	  583.4	 4404.0	...
5842877	  782.3	  583.7	 4403.0	...
5842878	  782.4	  584.2	 4401.0	...
5842879	  782.2	  584.5	 4399.0	...
5842880	  782.0	  584.1	 4401.0	...
5842881	  782.1	  583.7	 4404.0	...
5842882	  782.1	  583.5	 4407.0	...
5842883	  782.2	  583.5	 4407.0	...
5842884	  782.2	  583.3	 4409.0	...
5842885	  782.2	  583.0	 4411.0	...
5842886	  782.2	  582.9	 4412.0	...
5842887	  782.2	  583.1	 4410.0	...
5842888	  782.1	  583.2	 4409.0	...
5842889	  781.9	  583.2	 4409.0	...
5842890	  781.8	  583.2	 4413.0	...
5842891	  781.7	  583.2	 4417.0	...
5842892	  781.7	  583.2	 4419.0	...
5842893	  781.7	  583.3	 4419.0	...
5842894	  781.6	  583.3	 4419.0	...
5842895	  781.5	  583.5	 4419.0	...
5842896	  781.5	  583.5	 4419.0	...
5842897	  781.6	  583.6	 4418.0	...
5842898	  781.7	  583.5	 4417.0	...
5842899	  781.8	  583.5	 4417.0	...
5842900	  781.8	  583.6	 4418.0	...
5842901	  781.7	  583.8	 4419.0	...
5842902	  781.6	  583.9	 4420.0	...
5842903	  781.4	  584.0	 4421.0	...
5842904	  781.2	  583.9	 4422.0	...
5842905	  781.1	  583.8	 4422.0	...
5842906	  781.0	  583.9	 4422.0	...
5842907	  780.8	  584.0	 4422.0	...
5842908	  780.4	  584.0	 4421.0	...
5842909	  780.0	  584.0	 4420.0	...
5842910	  779.9	  583.9	 4418.0	...
5842911	  779.9	  583.8	 4418.0	...
5842912	  779.9	  583.7	 4418.0	...
5842913	  779.9	  583.6	 4421.0	...
5842914	  779.9	  583.4	 4423.0	...
5842915	  779.8	  583.3	 4424.0	...
5842916	  779.9	  583.4	 4425.0	...
5842917	  779.8	  583.6	 4426.0	...
5842918	  779.7	  583.8	 4427.0	...
5842919	  779.6	  583.9	 4425.0	...
5842920	  779.6	  583.8	 4422.0	...
5842921	  779.7	  583.6	 4419.0	...
5842922	  779.7	  583.3	 4420.0	...
5842923	  779.9	  583.0	 4423.0	...
5842924	  780.0	  583.0	 4427.0	...
5842925	  780.0	  583.1	 4431.0	...
5842926	  779.9	  583.2	 4433.0	...
5842927	  779.7	  583.4	 4433.0	...
5842928	  779.6	  583.6	 4434.0	...
5842929	  779.5	  583.8	 4434.0	...
5842930	  779.4	  583.9	 4433.0	...
5842931	  779.3	  584.0	 4432.0	...
5842932	  779.4	  584.1	 4430.0	...
5842933	  779.6	  584.0	 4430.0	...
5842934	  779.9	  584.3	 4432.0	...
5842935	  780.0	  584.6	 4434.0	...
5842936	  780.2	  584.8	 4435.0	...
5842937	  780.3	  584.8	 4434.0	...
5842938	  780.2	  584.4	 4434.0	...
5842939	  780.2	  584.0	 4435.0	...
5842940	  780.2	  583.8	 4436.0	...
5842941	  780.3	  584.2	 4437.0	...
5842942	  780.5	  584.6	 4436.0	...
5842943	  780.8	  584.5	 4434.0	...
5842944	  780.9	  584.4	 4431.0	...
5842945	  780.9	  584.2	 4433.0	...
5842946	  781.0	  584.2	 4436.0	...
5842947	  780.9	  584.1	 4439.0	...
5842948	  780.9	  584.1	 4440.0	...
5842949	  780.9	  584.1	 4441.0	...
5842950	  780.8	  584.1	 4441.0	...
5842951	  780.5	  584.1	 4441.0	...
5842952	  780.3	  584.4	 4441.0	...
5842953	  780.2	  584.6	 4442.0	...
5842954	  780.2	  584.6	 4442.0	...
5842955	  780.2	  584.4	 4442.0	...
5842956	  780.0	  584.2	 4440.0	...
5842957	  779.9	  584.2	 4440.0	...
5842958	  779.7	  584.3	 4440.0	...
5842959	  779.7	  584.3	 4440.0	...
5842960	  779.7	  584.5	 4440.0	...
5842961	  779.7	  584.6	 4441.0	...
5842962	  779.7	  584.3	 4442.0	...
5842963	  779.7	  584.0	 4443.0	...
5842964	  779.7	  584.1	 4444.0	...
5842965	  779.6	  584.6	 4446.0	...
5842966	  779.5	  584.9	 4447.0	...
5842967	  779.3	  584.9	 4447.0	...
5842968	  779.1	  584.7	 4446.0	...
5842969	  779.1	  584.6	 4445.0	...
5842970	  779.2	  584.9	 4446.0	...
5842971	  779.3	  585.1	 4449.0	...
5842972	  779.3	  585.4	 4452.0	...
5842973	  779.4	  585.8	 4453.0	...
5842974	  779.4	  586.2	 4454.0	...
5842975	  779.4	  586.6	 4454.0	...
5842976	  779.3	  586.7	 4453.0	...
5842977	  779.2	  586.5	 4453.0	...
5842978	  779.2	  586.3	 4453.0	...
5842979	  779.1	  586.2	 4453.0	...
5842980	  779.0	  586.3	 4452.0	...
5842981	  778.9	  586.4	 4452.0	...
5842982	  778.7	  586.5	 4451.0	...
5842983	  778.6	  586.5	 4452.0	...
5842984	  778.6	  586.5	 4455.0	...
5842985	  778.5	  586.5	 4458.0	...
5842986	  778.5	  586.3	 4460.0	...
5842987	  778.5	  586.2	 4461.0	...
5842988	  778.5	  586.1	 4460.0	...
5842989	  778.6	  586.0	 4458.0	...
5842990	  778.6	  586.0	 4459.0	...
5842991	  778.6	  586.0	 4461.0	...
5842992	  778.7	  586.0	 4463.0	...
5842993	  778.9	  586.0	 4463.0	...
5842994	  779.0	  586.2	 4463.0	...
5842995	  778.8	  586.4	 4463.0	...
5842996	  778.7	  586.7	 4463.0	...
5842997	  778.7	  586.7	 4463.0	...
5842998	  778.8	  586.8	 4462.0	...
5842999	  778.9	  586.7	 4462.0	...
5843000	  778.9	  586.7	 4462.0	...
5843001	  778.9	  586.7	 4462.0	...
5843002	  778.9	  586.8	 4463.0	...
5843003	  778.9	  586.9	 4465.0	...
5843004	  779.2	  586.9	 4466.0	...
5843005	  779.6	  586.0	 4466.0	...
5843006	  780.0	  584.9	 4466.0	...
EFIX R   5840990	5843006	2017	  788.1	  573.3	   4484
SSACC R  5843007
5843007	  780.1	  583.2	 4465.0	...
5843008	  780.9	  582.1	 4466.0	...
5843009	  781.7	  580.1	 4467.0	...
5843010	  783.5	  578.5	 4468.0	...
5843011	  785.1	  577.2	 4468.0	...
5843012	  786.9	  576.1	 4468.0	...
5843013	  788.3	  575.2	 4468.0	...
5843014	  789.5	  574.1	 4469.0	...
ESACC R  5843007	5843014	8	  780.1	  583.2	  789.5	  574.1	   0.28	     38
SFIX R   5843015
5843015	  791.1	  573.5	 4469.0	...
5843016	  792.2	  572.9	 4469.0	...
5843017	  793.0	  572.6	 4470.0	...
5843018	  793.3	  572.8	 4470.0	...
5843019	  793.2	  573.1	 4470.0	...
5843020	  792.8	  573.4	 4470.0	...
5843021	  792.3	  573.5	 4469.0	...
5843022	  791.8	  573.5	 4468.0	...
5843023	  791.0	  573.7	 4467.0	...
5843024	  790.4	  573.9	 4467.0	...
5843025	  789.4	  573.5	 4466.0	...
5843026	  788.5	  573.0	 4466.0	...
5843027	  787.7	  572.4	 4469.0	...
5843028	  787.3	  572.0	 4472.0	...
5843029	  786.8	  571.6	 4475.0	...
5843030	  786.4	  571.2	 4472.0	...
5843031	  786.5	  571.2	 4470.0	...
5843032	  786.5	  571.4	 4469.0	...
5843033	  786.6	  572.0	 4471.0	...
5843034	  786.6	  572.7	 4473.0	...
5843035	  786.7	  573.1	 4473.0	...
5843036	  786.8	  573.7	 4473.0	...
5843037	  786.9	  574.1	 4473.0	...
5843038	  786.9	  574.6	 4473.0	...
5843039	  786.7	  574.5	 4475.0	...
5843040	  786.5	  574.4	 4477.0	...
5843041	  786.4	  574.7	 4478.0	...
5843042	  786.2	  575.2	 4478.0	...
5843043	  786.2	  575.2	 4477.0	...
5843044	  786.1	  574.8	 4478.0	...
5843045	  786.2	  574.7	 4477.0	...
5843046	  786.4	  574.8	 4477.0	...
5843047	  786.3	  575.0	 4478.0	...
5843048	  786.7	  574.8	 4478.0	...
5843049	  787.1	  574.8	 4479.0	...
5843050	  787.5	  574.6	 4481.0	...
5843051	  787.5	  574.4	 4482.0	...
5843052	  787.5	  574.0	 4483.0	...
5843053	  787.5	  573.8	 4483.0	...
5843054	  787.4	  573.7	 4482.0	...
5843055	  787.1	  573.8	 4481.0	...
5843056	  786.9	  573.7	 4480.0	...
5843057	  786.8	  573.7	 4480.0	...
5843058	  786.9	  573.6	 4481.0	...
5843059	  787.1	  573.4	 4481.0	...
5843060	  787.2	  573.2	 4481.0	...
5843061	  787.1	  573.1	 4482.0	...
5843062	  787.0	  573.1	 4482.0	...
5843063	  787.0	  573.1	 4482.0	...
5843064	  787.0	  573.1	 4484.0	...
5843065	  787.0	  573.3	 4486.0	...
5843066	  787.0	  573.5	 4488.0	...
5843067	  787.2	  573.6	 4488.0	...
5843068	  787.5	  573.9	 4489.0	...
5843069	  787.8	  574.1	 4489.0	...
5843070	  787.9	  574.3	 4489.0	...
5843071	  787.9	  574.3	 4489.0	...
5843072	  788.0	  574.2	 4488.0	...
5843073	  787.9	  574.2	 4487.0	...
5843074	  787.9	  574.1	 4487.0	...
5843075	  787.9	  574.0	 4486.0	...
5843076	  787.8	  574.0	 4487.0	...
5843077	  787.8	  574.1	 4488.0	...
5843078	  787.8	  574.1	 4488.0	...
5843079	  787.8	  573.9	 4488.0	...
5843080	  787.9	  573.7	 4489.0	...
5843081	  788.0	  573.5	 4490.0	...
5843082	  787.9	  573.5	 4492.0	...
5843083	  788.0	  573.6	 4494.0	...
5843084	  788.1	  573.6	 4494.0	...
5843085	  788.2	  573.7	 4494.0	...
5843086	  788.1	  574.0	 4493.0	...
5843087	  787.7	  574.3	 4492.0	...
5843088	  787.4	  574.4	 4493.0	...
5843089	  787.2	  574.2	 4494.0	...
5843090	  787.3	  574.2	 4492.0	...
5843091	  787.5	  574.3	 4489.0	...
5843092	  787.7	  574.5	 4489.0	...
5843093	  787.9	  574.5	 4492.0	...
5843094	  787.9	  574.6	 4495.0	...
5843095	  787.9	  574.9	 4495.0	...
5843096	  787.8	  575.1	 4496.0	...
5843097	  787.9	  575.3	 4496.0	...
5843098	  788.1	  575.4	 4495.0	...
5843099	  788.2	  575.4	 4495.0	...
5843100	  788.2	  575.4	 4495.0	...
5843101	  788.2	  575.4	 4496.0	...
5843102	  788.3	  575.3	 4496.0	...
5843103	  788.4	  575.6	 4496.0	...
5843104	  788.4	  575.9	 4495.0	...
5843105	  788.4	  576.2	 4494.0	...
5843106	  788.3	  576.2	 4494.0	...
5843107	  788.3	  576.2	 4494.0	...
5843108	  788.2	  576.3	 4495.0	...
5843109	  788.2	  576.5	 4495.0	...
5843110	  788.0	  576.7	 4495.0	...
5843111	  787.9	  577.1	 4496.0	...
5843112	  787.7	  577.2	 4497.0	...
5843113	  787.5	  577.2	 4498.0	...
5843114	  787.4	  577.0	 4499.0	...
5843115	  787.3	  576.5	 4501.0	...
5843116	  787.2	  576.1	 4503.0	...
5843117	  787.1	  575.8	 4503.0	...
5843118	  786.9	  575.6	 4502.0	...
5843119	  786.9	  575.4	 4500.0	...
5843120	  786.7	  575.4	 4499.0	...
5843121	  786.7	  575.4	 4499.0	...
5843122	  786.7	  575.4	 4499.0	...
5843123	  786.7	  575.4	 4499.0	...
5843124	  786.7	  575.5	 4498.0	...
5843125	  786.6	  575.8	 4498.0	...
5843126	  786.6	  576.0	 4498.0	...
5843127	  786.6	  576.2	 4500.0	...
5843128	  786.6	  576.2	 4502.0	...
5843129	  786.6	  576.2	 4504.0	...
5843130	  786.4	  576.2	 4504.0	...
5843131	  786.3	  576.6	 4505.0	...
5843132	  786.2	  576.9	 4507.0	...
5843133	  786.2	  577.2	 4508.0	...
5843134	  786.2	  577.1	 4510.0	...
5843135	  786.4	  576.8	 4510.0	...
5843136	  786.6	  576.5	 4510.0	...
5843137	  786.7	  576.3	 4508.0	...
5843138	  786.5	  576.3	 4506.0	...
5843139	  786.0	  576.4	 4503.0	...
5843140	  785.7	  576.5	 4504.0	...
5843141	  785.6	  576.5	 4505.0	...
5843142	  785.7	  576.5	 4504.0	...
5843143	  785.8	  576.2	 4503.0	...
5843144	  786.0	  575.9	 4501.0	...
5843145	  786.3	  575.5	 4501.0	...
5843146	  786.5	  575.4	 4499.0	...
5843147	  786.6	  575.4	 4498.0	...
5843148	  786.6	  575.4	 4498.0	...
5843149	  786.5	  575.4	 4499.0	...
5843150	  786.4	  575.3	 4501.0	...
5843151	  786.3	  575.2	 4503.0	...
5843152	  786.3	  575.1	 4507.0	...
5843153	  786.3	  575.2	 4511.0	...
5843154	  786.5	  575.3	 4513.0	...
5843155	  786.6	  575.6	 4511.0	...
5843156	  786.8	  575.8	 4511.0	...
5843157	  786.8	  575.9	 4512.0	...
5843158	  787.0	  575.9	 4512.0	...
5843159	  787.2	  575.8	 4512.0	...
5843160	  787.3	  575.8	 4512.0	...
5843161	  787.3	  575.9	 4512.0	...
5843162	  787.6	  575.9	 4512.0	...
5843163	  787.8	  576.0	 4511.0	...
5843164	  788.2	  576.0	 4509.0	...
5843165	  788.3	  576.0	 4508.0	...
5843166	  788.4	  576.1	 4508.0	...
5843167	  788.4	  576.1	 4508.0	...
5843168	  788.5	  576.2	 4508.0	...
5843169	  788.2	  576.4	 4508.0	...
5843170	  788.0	  576.5	 4507.0	...
5843171	  787.8	  576.7	 4507.0	...
5843172	  787.9	  576.6	 4507.0	...
5843173	  788.0	  576.7	 4508.0	...
5843174	  788.1	  576.9	 4507.0	...
5843175	  788.0	  577.0	 4506.0	...
5843176	  787.4	  577.0	 4505.0	...
5843177	  786.8	  577.2	 4504.0	...
5843178	  786.2	  577.3	 4504.0	...
5843179	  786.1	  577.2	 4505.0	...
5843180	  785.9	  577.0	 4505.0	...
5843181	  785.7	  576.9	 4504.0	...
5843182	  785.5	  576.9	 4503.0	...
5843183	  785.6	  577.0	 4502.0	...
5843184	  785.7	  577.1	 4504.0	...
5843185	  786.0	  577.3	 4505.0	...
5843186	  786.2	  577.5	 4506.0	...
5843187	  786.5	  577.7	 4506.0	...
5843188	  786.5	  578.0	 4507.0	...
5843189	  786.5	  577.7	 4507.0	...
5843190	  786.6	  577.3	 4507.0	...
5843191	  786.4	  577.0	 4507.0	...
5843192	  786.2	  577.1	 4507.0	...
5843193	  786.1	  577.1	 4508.0	...
5843194	  786.2	  576.8	 4507.0	...
5843195	  786.4	  576.5	 4505.0	...
5843196	  786.3	  576.4	 4504.0	...
5843197	  786.3	  576.3	 4504.0	...
5843198	  786.5	  576.3	 4504.0	...
5843199	  786.8	  576.3	 4505.0	...
5843200	  787.0	  576.5	 4505.0	...
5843201	  787.1	  576.7	 4505.0	...
5843202	  787.2	  576.7	 4505.0	...
5843203	  787.3	  576.4	 4505.0	...
5843204	  787.4	  576.1	 4505.0	...
5843205	  787.3	  575.9	 4506.0	...
5843206	  787.3	  575.6	 4507.0	...
5843207	  787.4	  575.4	 4506.0	...
5843208	  787.5	  575.5	 4505.0	...
5843209	  787.5	  575.9	 4505.0	...
5843210	  787.6	  576.3	 4504.0	...
5843211	  787.6	  576.5	 4505.0	...
5843212	  787.6	  576.5	 4505.0	...
5843213	  787.4	  576.6	 4504.0	...
5843214	  787.1	  576.6	 4503.0	...
5843215	  786.9	  576.7	 4503.0	...
5843216	  787.0	  576.5	 4503.0	...
5843217	  787.0	  576.4	 4503.0	...
5843218	  787.1	  576.3	 4502.0	...
5843219	  787.2	  576.3	 4501.0	...
5843220	  787.4	  576.5	 4500.0	...
5843221	  787.7	  576.7	 4501.0	...
5843222	  787.9	  577.0	 4501.0	...
5843223	  788.0	  576.8	 4503.0	...
5843224	  788.0	  576.4	 4504.0	...
5843225	  787.7	  576.3	 4506.0	...
5843226	  787.5	  576.5	 4509.0	...
5843227	  787.5	  576.8	 4512.0	...
5843228	  787.8	  577.0	 4513.0	...
5843229	  788.1	  577.4	 4511.0	...
5843230	  788.2	  577.8	 4510.0	...
5843231	  788.3	  578.1	 4509.0	...
5843232	  788.3	  578.2	 4507.0	...
5843233	  788.2	  578.2	 4506.0	...
5843234	  788.1	  578.3	 4505.0	...
5843235	  788.1	  578.3	 4506.0	...
5843236	  788.0	  578.2	 4507.0	...
5843237	  788.0	  578.1	 4507.0	...
5843238	  787.9	  578.0	 4508.0	...
5843239	  787.9	  578.1	 4508.0	...
5843240	  787.8	  578.1	 4509.0	...
5843241	  787.6	  578.1	 4510.0	...
5843242	  787.4	  578.2	 4511.0	...
5843243	  787.0	  578.3	 4512.0	...
5843244	  786.9	  578.3	 4513.0	...
5843245	  786.7	  578.2	 4515.0	...
5843246	  786.6	  578.0	 4516.0	...
5843247	  786.5	  577.8	 4515.0	...
5843248	  786.5	  577.7	 4511.0	...
5843249	  786.3	  577.7	 4507.0	...
5843250	  786.1	  577.8	 4503.0	...
5843251	  786.1	  577.8	 4505.0	...
5843252	  786.3	  577.9	 4506.0	...
5843253	  786.5	  578.1	 4507.0	...
5843254	  786.5	  578.3	 4506.0	...
5843255	  786.5	  578.2	 4505.0	...
5843256	  786.5	  578.0	 4505.0	...
5843257	  786.4	  577.9	 4504.0	...
5843258	  786.3	  578.1	 4502.0	...
5843259	  786.0	  578.4	 4501.0	...
5843260	  785.7	  578.6	 4502.0	...
5843261	  785.7	  578.7	 4502.0	...
5843262	  785.8	  578.7	 4502.0	...
5843263	  786.0	  578.7	 4501.0	...
5843264	  786.0	  578.7	 4500.0	...
5843265	  785.9	  578.7	 4499.0	...
5843266	  786.0	  578.7	 4498.0	...
5843267	  786.0	  578.8	 4499.0	...
5843268	  786.1	  578.8	 4504.0	...
5843269	  786.3	  578.8	 4508.0	...
5843270	  786.4	  578.7	 4510.0	...
5843271	  786.5	  578.6	 4511.0	...
5843272	  786.5	  578.6	 4512.0	...
5843273	  786.4	  578.7	 4512.0	...
5843274	  786.4	  578.7	 4512.0	...
5843275	  786.1	  578.8	 4512.0	...
5843276	  785.7	  578.8	 4512.0	...
5843277	  785.3	  578.7	 4512.0	...
5843278	  785.4	  578.6	 4511.0	...
5843279	  785.4	  578.7	 4509.0	...
5843280	  785.4	  578.8	 4506.0	...
5843281	  785.5	  578.9	 4504.0	...
5843282	  785.5	  578.9	 4503.0	...
5843283	  785.5	  579.0	 4502.0	...
5843284	  785.4	  579.0	 4501.0	...
5843285	  785.4	  579.1	 4501.0	...
5843286	  785.4	  579.1	 4499.0	...
5843287	  785.5	  579.0	 4497.0	...
5843288	  785.6	  579.0	 4494.0	...
5843289	  785.7	  579.0	 4494.0	...
5843290	  785.8	  579.1	 4494.0	...
5843291	  785.7	  579.2	 4494.0	...
5843292	  785.7	  579.2	 4495.0	...
5843293	  785.6	  579.3	 4497.0	...
5843294	  785.5	  579.6	 4499.0	...
5843295	  785.3	  579.9	 4502.0	...
5843296	  785.1	  580.2	 4504.0	...
5843297	  785.4	  580.2	 4506.0	...
5843298	  785.7	  580.2	 4506.0	...
5843299	  785.9	  580.2	 4507.0	...
5843300	  785.9	  580.2	 4505.0	...
5843301	  785.9	  580.1	 4503.0	...
5843302	  785.8	  579.9	 4504.0	...
5843303	  785.7	  579.8	 4506.0	...
5843304	  785.7	  579.8	 4504.0	...
5843305	  785.7	  579.8	 4500.0	...
5843306	  785.7	  579.9	 4496.0	...
5843307	  785.7	  579.9	 4497.0	...
5843308	  785.7	  579.9	 4498.0	...
5843309	  785.8	  580.0	 4496.0	...
5843310	  785.8	  580.4	 4494.0	...
5843311	  785.7	  580.9	 4492.0	...
5843312	  785.6	  581.2	 4492.0	...
5843313	  785.6	  581.3	 4493.0	...
5843314	  785.7	  581.3	 4494.0	...
5843315	  785.7	  581.3	 4495.0	...
5843316	  785.4	  581.3	 4496.0	...
5843317	  785.1	  581.1	 4496.0	...
5843318	  784.7	  580.4	 4496.0	...
5843319	  783.6	  579.9	 4495.0	...
EFIX R   5843015	5843319	305	  787.0	  576.4	   4498
SSACC R  5843320
5843320	  782.1	  578.9	 4495.0	...
5843321	  780.0	  578.4	 4492.0	...
5843322	  777.9	  577.7	 4490.0	...
5843323	  775.8	  576.6	 4488.0	...
5843324	  773.4	  575.5	 4489.0	...
5843325	  771.6	  574.5	 4491.0	...
5843326	  769.5	  574.7	 4492.0	...
5843327	  767.8	  574.9	 4493.0	...
ESACC R  5843320	5843327	8	  782.1	  578.9	  767.8	  574.9	   0.32	     43
SFIX R   5843328
5843328	  766.3	  575.1	 4494.0	...
5843329	  765.3	  575.2	 4495.0	...
5843330	  764.5	  575.1	 4496.0	...
5843331	  763.9	  575.0	 4496.0	...
5843332	  763.6	  575.0	 4496.0	...
5843333	  764.0	  574.9	 4495.0	...
5843334	  764.5	  574.7	 4493.0	...
5843335	  765.2	  574.5	 4491.0	...
5843336	  765.9	  574.3	 4491.0	...
5843337	  766.7	  574.1	 4493.0	...
5843338	  767.6	  573.7	 4493.0	...
5843339	  768.1	  573.4	 4491.0	...
5843340	  768.7	  573.4	 4489.0	...
5843341	  768.9	  573.5	 4489.0	...
5843342	  769.2	  574.2	 4488.0	...
5843343	  769.6	  574.8	 4488.0	...
5843344	  769.8	  575.7	 4489.0	...
5843345	  770.0	  576.0	 4491.0	...
5843346	  770.0	  576.5	 4491.0	...
5843347	  770.0	  576.9	 4492.0	...
5843348	  770.2	  577.4	 4493.0	...
5843349	  770.3	  577.8	 4493.0	...
5843350	  770.3	  578.1	 4493.0	...
5843351	  770.5	  578.3	 4494.0	...
5843352	  770.9	  578.3	 4496.0	...
5843353	  771.2	  577.9	 4499.0	...
5843354	  771.3	  577.5	 4500.0	...
5843355	  771.4	  577.2	 4500.0	...
5843356	  771.6	  577.1	 4497.0	...
5843357	  771.6	  577.1	 4494.0	...
5843358	  771.5	  576.8	 4490.0	...
5843359	  771.3	  576.5	 4489.0	...
5843360	  770.9	  576.2	 4489.0	...
5843361	  770.2	  576.4	 4488.0	...
5843362	  769.8	  576.4	 4488.0	...
5843363	  769.4	  576.3	 4488.0	...
5843364	  769.4	  576.2	 4489.0	...
5843365	  769.5	  576.2	 4490.0	...
5843366	  769.6	  576.3	 4490.0	...
5843367	  769.7	  576.4	 4492.0	...
5843368	  769.7	  576.3	 4495.0	...
5843369	  769.7	  576.3	 4496.0	...
5843370	  769.8	  576.4	 4494.0	...
5843371	  769.8	  576.5	 4492.0	...
5843372	  769.7	  576.3	 4492.0	...
5843373	  769.7	  576.0	 4491.0	...
5843374	  769.7	  575.8	 4491.0	...
5843375	  769.7	  575.8	 4493.0	...
5843376	  769.7	  575.8	 4495.0	...
5843377	  769.9	  576.0	 4496.0	...
5843378	  770.0	  576.5	 4494.0	...
5843379	  770.1	  576.9	 4493.0	...
5843380	  770.4	  577.1	 4492.0	...
5843381	  770.6	  577.1	 4492.0	...
5843382	  770.9	  577.1	 4491.0	...
5843383	  771.0	  577.1	 4490.0	...
5843384	  771.1	  577.1	 4489.0	...
5843385	  771.4	  577.0	 4489.0	...
5843386	  771.7	  577.0	 4490.0	...
5843387	  771.6	  577.0	 4491.0	...
5843388	  771.4	  577.0	 4490.0	...
5843389	  771.2	  577.0	 4489.0	...
5843390	  771.2	  577.0	 4488.0	...
5843391	  771.2	  577.0	 4486.0	...
5843392	  770.9	  577.1	 4484.0	...
5843393	  770.6	  577.2	 4483.0	...
5843394	  770.4	  577.3	 4483.0	...
5843395	  770.4	  577.3	 4482.0	...
5843396	  770.5	  577.9	 4482.0	...
5843397	  770.7	  578.5	 4482.0	...
5843398	  770.8	  579.1	 4482.0	...
5843399	  770.9	  579.1	 4482.0	...
5843400	  770.9	  578.9	 4481.0	...
5843401	  770.9	  578.7	 4481.0	...
5843402	  770.8	  578.6	 4480.0	...
5843403	  770.6	  578.7	 4480.0	...
5843404	  770.4	  578.8	 4480.0	...
5843405	  770.3	  578.8	 4479.0	...
5843406	  770.3	  579.1	 4480.0	...
5843407	  770.4	  579.4	 4479.0	...
5843408	  770.3	  579.6	 4479.0	...
5843409	  770.1	  579.5	 4479.0	...
5843410	  770.0	  579.3	 4480.0	...
5843411	  769.9	  579.3	 4478.0	...
5843412	  769.9	  579.4	 4476.0	...
5843413	  769.9	  579.5	 4476.0	...
5843414	  770.0	  579.4	 4478.0	...
5843415	  770.2	  579.3	 4480.0	...
5843416	  770.3	  579.2	 4480.0	...
5843417	  770.5	  579.2	 4481.0	...
5843418	  770.7	  579.2	 4481.0	...
5843419	  771.0	  579.2	 4481.0	...
5843420	  771.2	  579.3	 4481.0	...
5843421	  771.4	  579.5	 4480.0	...
5843422	  771.4	  579.8	 4480.0	...
5843423	  771.0	  579.9	 4479.0	...
5843424	  770.7	  580.3	 4479.0	...
5843425	  770.3	  580.5	 4479.0	...
5843426	  770.3	  580.6	 4479.0	...
5843427	  770.1	  580.7	 4478.0	...
5843428	  769.9	  580.6	 4477.0	...
5843429	  770.0	  580.6	 4477.0	...
5843430	  770.3	  580.5	 4478.0	...
5843431	  770.6	  580.4	 4478.0	...
5843432	  770.5	  580.3	 4476.0	...
5843433	  770.4	  580.2	 4475.0	...
5843434	  770.4	  580.0	 4475.0	...
5843435	  770.4	  579.9	 4477.0	...
5843436	  770.4	  579.7	 4479.0	...
5843437	  770.4	  579.7	 4481.0	...
5843438	  770.5	  579.7	 4482.0	...
5843439	  770.6	  579.5	 4481.0	...
5843440	  770.7	  579.3	 4478.0	...
5843441	  770.7	  579.7	 4474.0	...
5843442	  770.6	  580.4	 4473.0	...
5843443	  770.5	  581.4	 4473.0	...
5843444	  770.6	  582.1	 4474.0	...
5843445	  770.6	  582.9	 4476.0	...
5843446	  770.6	  583.1	 4476.0	...
5843447	  770.6	  582.9	 4476.0	...
5843448	  770.4	  582.7	 4476.0	...
5843449	  769.9	  582.7	 4476.0	...
5843450	  769.5	  582.7	 4479.0	...
5843451	  769.1	  582.8	 4481.0	...
5843452	  768.9	  582.9	 4479.0	...
5843453	  768.8	  583.0	 4474.0	...
5843454	  768.9	  582.9	 4469.0	...
5843455	  768.9	  582.9	 4469.0	...
5843456	  768.9	  583.0	 4470.0	...
5843457	  768.9	  583.1	 4472.0	...
5843458	  768.8	  583.0	 4471.0	...
5843459	  768.7	  582.8	 4470.0	...
5843460	  768.8	  582.5	 4472.0	...
5843461	  768.9	  582.5	 4474.0	...
5843462	  769.0	  582.5	 4475.0	...
5843463	  769.0	  582.4	 4474.0	...
5843464	  769.0	  582.6	 4473.0	...
5843465	  769.1	  582.7	 4473.0	...
5843466	  769.1	  583.0	 4474.0	...
5843467	  769.1	  583.2	 4474.0	...
5843468	  769.1	  583.5	 4475.0	...
5843469	  769.1	  583.6	 4475.0	...
5843470	  769.1	  583.4	 4475.0	...
5843471	  769.1	  583.3	 4475.0	...
5843472	  769.1	  583.2	 4475.0	...
5843473	  769.1	  583.1	 4475.0	...
5843474	  769.1	  583.2	 4475.0	...
5843475	  769.3	  583.3	 4476.0	...
5843476	  769.4	  583.4	 4476.0	...
5843477	  769.6	  583.4	 4474.0	...
5843478	  769.7	  583.5	 4472.0	...
5843479	  769.5	  583.8	 4470.0	...
5843480	  769.2	  584.1	 4472.0	...
5843481	  768.8	  584.1	 4472.0	...
5843482	  768.7	  583.9	 4470.0	...
5843483	  768.8	  583.5	 4469.0	...
5843484	  768.9	  583.3	 4470.0	...
5843485	  769.0	  583.3	 4471.0	...
5843486	  768.9	  583.3	 4473.0	...
5843487	  768.6	  583.3	 4473.0	...
5843488	  768.3	  583.4	 4473.0	...
5843489	  768.1	  583.5	 4473.0	...
5843490	  768.0	  583.6	 4473.0	...
5843491	  768.0	  583.6	 4473.0	...
5843492	  767.9	  583.6	 4473.0	...
5843493	  767.9	  583.7	 4472.0	...
5843494	  767.8	  583.9	 4470.0	...
5843495	  767.5	  584.2	 4468.0	...
5843496	  767.1	  584.4	 4470.0	...
5843497	  766.9	  584.7	 4474.0	...
5843498	  766.9	  584.8	 4476.0	...
5843499	  766.8	  585.0	 4475.0	...
5843500	  766.5	  585.2	 4474.0	...
5843501	  766.3	  585.2	 4474.0	...
5843502	  765.9	  585.2	 4472.0	...
5843503	  765.6	  585.3	 4471.0	...
5843504	  765.2	  585.4	 4470.0	...
5843505	  765.1	  585.4	 4469.0	...
5843506	  765.1	  585.4	 4469.0	...
5843507	  765.1	  585.4	 4469.0	...
5843508	  765.1	  585.4	 4469.0	...
5843509	  765.2	  585.3	 4469.0	...
5843510	  765.2	  585.2	 4469.0	...
5843511	  765.1	  585.1	 4468.0	...
5843512	  765.0	  585.2	 4467.0	...
5843513	  764.9	  585.3	 4467.0	...
5843514	  765.0	  585.2	 4467.0	...
5843515	  765.0	  585.0	 4467.0	...
5843516	  764.8	  584.8	 4468.0	...
5843517	  764.5	  584.7	 4467.0	...
5843518	  764.1	  584.7	 4467.0	...
5843519	  763.7	  584.5	 4467.0	...
5843520	  763.6	  584.4	 4467.0	...
5843521	  763.8	  584.2	 4466.0	...
5843522	  764.0	  584.1	 4464.0	...
5843523	  764.0	  584.1	 4461.0	...
5843524	  763.8	  584.0	 4459.0	...
5843525	  764.0	  583.9	 4458.0	...
5843526	  764.5	  583.9	 4458.0	...
5843527	  764.9	  583.9	 4458.0	...
5843528	  764.9	  583.9	 4457.0	...
5843529	  764.9	  584.0	 4459.0	...
5843530	  764.9	  584.0	 4460.0	...
5843531	  764.8	  584.1	 4460.0	...
5843532	  764.9	  584.3	 4460.0	...
5843533	  764.8	  584.5	 4459.0	...
5843534	  764.7	  584.5	 4461.0	...
5843535	  764.5	  584.2	 4462.0	...
5843536	  764.3	  583.9	 4462.0	...
5843537	  764.4	  583.6	 4462.0	...
5843538	  764.6	  583.6	 4462.0	...
5843539	  765.1	  583.4	 4463.0	...
5843540	  765.4	  583.3	 4463.0	...
5843541	  765.8	  583.5	 4464.0	...
5843542	  765.9	  583.8	 4466.0	...
5843543	  765.9	  584.1	 4467.0	...
5843544	  765.9	  584.1	 4468.0	...
5843545	  765.9	  584.2	 4468.0	...
5843546	  765.8	  583.6	 4469.0	...
5843547	  765.6	  583.1	 4469.0	...
5843548	  765.4	  582.5	 4469.0	...
5843549	  765.2	  582.5	 4469.0	...
5843550	  765.0	  582.6	 4469.0	...
5843551	  764.9	  582.7	 4469.0	...
5843552	  764.8	  582.9	 4469.0	...
5843553	  764.5	  583.2	 4470.0	...
5843554	  764.2	  583.8	 4471.0	...
5843555	  763.9	  584.2	 4473.0	...
5843556	  763.8	  584.6	 4473.0	...
5843557	  763.8	  584.7	 4474.0	...
5843558	  763.8	  585.0	 4474.0	...
5843559	  764.1	  585.2	 4474.0	...
5843560	  764.4	  585.3	 4474.0	...
5843561	  764.6	  585.2	 4475.0	...
5843562	  764.8	  585.1	 4475.0	...
5843563	  764.9	  584.9	 4474.0	...
5843564	  765.0	  584.9	 4472.0	...
5843565	  764.9	  585.0	 4469.0	...
5843566	  764.6	  584.9	 4465.0	...
5843567	  764.4	  584.6	 4463.0	...
5843568	  764.3	  584.2	 4461.0	...
5843569	  764.2	  583.9	 4462.0	...
5843570	  764.2	  583.8	 4463.0	...
5843571	  764.1	  583.8	 4463.0	...
5843572	  764.0	  583.9	 4464.0	...
5843573	  763.8	  584.0	 4465.0	...
5843574	  763.9	  583.6	 4464.0	...
5843575	  764.0	  583.4	 4464.0	...
5843576	  764.1	  583.2	 4463.0	...
5843577	  764.0	  583.3	 4463.0	...
5843578	  764.1	  583.2	 4463.0	...
5843579	  764.2	  583.1	 4464.0	...
5843580	  764.4	  583.1	 4466.0	...
5843581	  764.4	  583.0	 4467.0	...
5843582	  764.3	  582.9	 4467.0	...
5843583	  764.2	  582.1	 4464.0	...
5843584	  764.2	  581.6	 4461.0	...
5843585	  764.2	  581.0	 4458.0	...
5843586	  764.0	  581.1	 4459.0	...
5843587	  763.8	  581.2	 4459.0	...
5843588	  763.6	  581.3	 4459.0	...
5843589	  763.3	  581.3	 4461.0	...
5843590	  762.9	  581.5	 4464.0	...
5843591	  762.5	  581.6	 4467.0	...
5843592	  762.3	  581.7	 4467.0	...
5843593	  762.4	  581.8	 4467.0	...
5843594	  762.4	  581.8	 4467.0	...
5843595	  762.3	  581.9	 4467.0	...
5843596	  762.1	  582.2	 4467.0	...
5843597	  761.8	  582.6	 4467.0	...
5843598	  761.8	  582.8	 4467.0	...
5843599	  762.0	  582.7	 4467.0	...
5843600	  762.3	  582.6	 4467.0	...
5843601	  762.9	  582.4	 4466.0	...
5843602	  763.4	  582.3	 4465.0	...
5843603	  764.3	  582.2	 4465.0	...
5843604	  764.8	  582.0	 4465.0	...
5843605	  765.4	  581.7	 4464.0	...
5843606	  765.4	  581.3	 4461.0	...
5843607	  765.3	  580.8	 4459.0	...
5843608	  765.1	  580.4	 4457.0	...
5843609	  764.6	  580.2	 4459.0	...
5843610	  763.9	  580.2	 4462.0	...
5843611	  763.4	  580.4	 4462.0	...
5843612	  763.4	  581.1	 4460.0	...
5843613	  763.5	  581.7	 4461.0	...
5843614	  763.6	  582.3	 4463.0	...
5843615	  763.7	  582.2	 4466.0	...
5843616	  764.2	  581.8	 4467.0	...
5843617	  764.6	  581.7	 4468.0	...
5843618	  764.9	  581.5	 4467.0	...
5843619	  764.9	  581.6	 4466.0	...
5843620	  765.1	  581.5	 4464.0	...
5843621	  765.0	  581.4	 4465.0	...
5843622	  764.5	  581.4	 4464.0	...
5843623	  763.7	  581.1	 4463.0	...
5843624	  763.1	  580.8	 4462.0	...
5843625	  762.8	  580.6	 4463.0	...
5843626	  762.7	  580.9	 4463.0	...
5843627	  762.7	  581.4	 4464.0	...
5843628	  763.2	  581.6	 4464.0	...
5843629	  763.8	  582.1	 4464.0	...
5843630	  764.5	  582.3	 4463.0	...
5843631	  764.6	  582.3	 4463.0	...
5843632	  764.6	  582.0	 4463.0	...
5843633	  764.7	  581.6	 4464.0	...
5843634	  764.7	  581.4	 4465.0	...
5843635	  764.6	  581.2	 4464.0	...
5843636	  764.1	  581.1	 4463.0	...
5843637	  763.5	  581.4	 4462.0	...
5843638	  762.9	  581.8	 4463.0	...
5843639	  762.9	  582.1	 4466.0	...
5843640	  763.0	  582.0	 4470.0	...
5843641	  763.6	  581.9	 4473.0	...
5843642	  764.2	  581.9	 4475.0	...
5843643	  764.7	  581.9	 4475.0	...
5843644	  764.9	  582.0	 4475.0	...
5843645	  765.1	  581.8	 4473.0	...
5843646	  765.5	  581.4	 4471.0	...
5843647	  765.7	  581.1	 4470.0	...
5843648	  766.0	  581.3	 4469.0	...
5843649	  765.8	  581.6	 4468.0	...
5843650	  765.5	  581.9	 4468.0	...
5843651	  764.9	  582.0	 4468.0	...
5843652	  764.5	  582.0	 4469.0	...
5843653	  764.3	  582.0	 4470.0	...
5843654	  764.2	  582.0	 4473.0	...
5843655	  764.2	  582.0	 4474.0	...
5843656	  764.5	  582.0	 4475.0	...
5843657	  764.8	  582.0	 4476.0	...
5843658	  765.1	  581.9	 4476.0	...
5843659	  765.3	  581.7	 4476.0	...
5843660	  765.8	  581.5	 4478.0	...
5843661	  766.2	  581.2	 4479.0	...
5843662	  766.5	  580.8	 4481.0	...
5843663	  766.4	  580.3	 4480.0	...
5843664	  766.4	  579.9	 4479.0	...
5843665	  766.5	  579.8	 4478.0	...
5843666	  766.5	  580.0	 4478.0	...
5843667	  766.5	  580.3	 4475.0	...
5843668	  766.5	  580.4	 4473.0	...
5843669	  766.2	  580.3	 4470.0	...
5843670	  766.0	  580.3	 4470.0	...
5843671	  765.8	  580.4	 4470.0	...
5843672	  765.7	  580.7	 4470.0	...
5843673	  765.5	  580.9	 4470.0	...
5843674	  765.4	  581.2	 4472.0	...
5843675	  765.2	  581.2	 4476.0	...
5843676	  765.0	  581.2	 4480.0	...
5843677	  764.8	  581.2	 4482.0	...
5843678	  764.9	  581.2	 4483.0	...
5843679	  764.8	  581.4	 4484.0	...
5843680	  764.8	  581.7	 4486.0	...
5843681	  764.8	  582.0	 4486.0	...
5843682	  765.0	  582.2	 4486.0	...
5843683	  765.1	  582.6	 4485.0	...
5843684	  765.2	  583.0	 4483.0	...
5843685	  765.6	  583.2	 4481.0	...
5843686	  765.9	  583.2	 4480.0	...
5843687	  766.6	  583.1	 4483.0	...
5843688	  766.9	  583.1	 4487.0	...
5843689	  767.3	  582.8	 4490.0	...
5843690	  767.3	  582.5	 4490.0	...
5843691	  767.4	  582.3	 4490.0	...
5843692	  767.7	  582.2	 4491.0	...
5843693	  767.9	  582.0	 4492.0	...
5843694	  768.1	  581.8	 4493.0	...
5843695	  767.9	  581.8	 4491.0	...
5843696	  767.7	  581.9	 4489.0	...
5843697	  767.5	  581.6	 4487.0	...
5843698	  767.1	  581.3	 4487.0	...
5843699	  766.7	  580.8	 4487.0	...
5843700	  766.4	  580.9	 4486.0	...
5843701	  766.5	  580.9	 4483.0	...
5843702	  766.9	  581.1	 4482.0	...
5843703	  767.3	  581.1	 4481.0	...
5843704	  767.6	  581.1	 4481.0	...
5843705	  767.5	  581.1	 4480.0	...
5843706	  767.4	  581.3	 4482.0	...
5843707	  767.4	  581.4	 4483.0	...
5843708	  767.4	  581.6	 4484.0	...
5843709	  767.4	  581.6	 4484.0	...
5843710	  767.3	  581.7	 4483.0	...
5843711	  767.3	  581.8	 4483.0	...
5843712	  767.6	  582.0	 4483.0	...
5843713	  767.8	  582.1	 4483.0	...
5843714	  768.0	  582.2	 4483.0	...
5843715	  768.0	  582.2	 4484.0	...
5843716	  768.0	  582.2	 4483.0	...
5843717	  768.0	  582.3	 4484.0	...
5843718	  767.9	  582.3	 4486.0	...
5843719	  767.8	  582.4	 4487.0	...
5843720	  767.7	  582.4	 4485.0	...
5843721	  767.6	  582.5	 4483.0	...
5843722	  767.5	  582.6	 4482.0	...
5843723	  767.5	  582.4	 4481.0	...
5843724	  767.5	  581.8	 4481.0	...
5843725	  767.6	  580.9	 4481.0	...
5843726	  767.8	  580.2	 4482.0	...
5843727	  768.0	  579.3	 4484.0	...
EFIX R   5843328	5843727	400	  767.0	  581.2	   4476
SSACC R  5843728
5843728	  768.6	  577.7	 4486.0	...
5843729	  769.1	  575.6	 4488.0	...
5843730	  770.0	  573.5	 4487.0	...
5843731	  770.9	  572.0	 4485.0	...
5843732	  772.9	  570.3	 4483.0	...
5843733	  775.0	  568.6	 4483.0	...
5843734	  777.5	  566.4	 4482.0	...
5843735	  779.4	  564.3	 4481.0	...
5843736	  781.6	  562.3	 4481.0	...
5843737	  783.5	  560.9	 4481.0	...
5843738	  785.3	  560.0	 4482.0	...
5843739	  787.1	  559.1	 4482.0	...
5843740	  788.5	  558.2	 4482.0	...
ESACC R  5843728	5843740	13	  768.6	  577.7	  788.5	  558.2	   0.59	     54
SFIX R   5843741
5843741	  789.8	  557.0	 4482.0	...
5843742	  790.6	  556.3	 4481.0	...
5843743	  791.1	  555.5	 4480.0	...
5843744	  790.8	  554.9	 4479.0	...
5843745	  790.3	  554.5	 4480.0	...
5843746	  789.6	  554.1	 4481.0	...
5843747	  789.4	  553.3	 4481.0	...
5843748	  789.2	  552.3	 4481.0	...
5843749	  789.1	  551.7	 4480.0	...
5843750	  789.0	  551.4	 4479.0	...
5843751	  789.2	  551.4	 4478.0	...
5843752	  789.6	  551.3	 4478.0	...
5843753	  790.1	  551.5	 4480.0	...
5843754	  790.4	  551.8	 4481.0	...
5843755	  790.6	  552.2	 4483.0	...
5843756	  790.6	  552.3	 4483.0	...
5843757	  790.7	  553.1	 4481.0	...
5843758	  790.1	  553.9	 4478.0	...
5843759	  789.6	  554.4	 4475.0	...
5843760	  788.8	  554.2	 4474.0	...
5843761	  788.3	  553.9	 4474.0	...
5843762	  787.8	  554.2	 4476.0	...
5843763	  787.3	  554.6	 4477.0	...
5843764	  787.1	  555.1	 4479.0	...
5843765	  786.9	  555.4	 4483.0	...
5843766	  787.0	  555.5	 4486.0	...
5843767	  787.1	  555.5	 4487.0	...
5843768	  787.2	  555.5	 4486.0	...
5843769	  787.3	  555.6	 4484.0	...
MSG	5843770 0000 _ Number On
5843770	  787.7	  555.6	 4484.0	...
5843771	  788.1	  555.7	 4483.0	...
5843772	  788.2	  555.9	 4483.0	...
5843773	  787.8	  556.1	 4483.0	...
5843774	  787.5	  556.2	 4484.0	...
5843775	  787.3	  556.4	 4485.0	...
5843776	  787.2	  556.6	 4486.0	...
5843777	  787.1	  557.1	 4487.0	...
5843778	  787.0	  557.4	 4490.0	...
5843779	  787.1	  557.6	 4494.0	...
5843780	  787.1	  557.5	 4493.0	...
5843781	  787.1	  557.5	 4489.0	...
5843782	  786.9	  557.4	 4484.0	...
5843783	  786.8	  557.4	 4484.0	...
5843784	  787.0	  557.1	 4485.0	...
5843785	  787.1	  557.0	 4485.0	...
5843786	  787.4	  557.0	 4486.0	...
5843787	  787.7	  557.1	 4485.0	...
5843788	  787.9	  557.4	 4485.0	...
5843789	  788.1	  557.8	 4484.0	...
5843790	  788.2	  558.6	 4484.0	...
5843791	  788.4	  559.3	 4482.0	...
5843792	  789.2	  559.7	 4480.0	...
5843793	  789.8	  559.6	 4481.0	...
5843794	  790.2	  559.5	 4483.0	...
5843795	  789.9	  559.3	 4485.0	...
5843796	  789.6	  559.1	 4485.0	...
5843797	  789.6	  558.9	 4485.0	...
5843798	  789.6	  559.0	 4485.0	...
5843799	  789.5	  559.1	 4485.0	...
5843800	  789.3	  559.1	 4484.0	...
5843801	  789.1	  559.1	 4484.0	...
5843802	  788.8	  559.1	 4483.0	...
5843803	  788.8	  559.1	 4483.0	...
5843804	  788.9	  559.0	 4482.0	...
5843805	  788.8	  558.9	 4483.0	...
5843806	  788.7	  558.7	 4483.0	...
5843807	  788.9	  559.2	 4485.0	...
5843808	  789.0	  560.1	 4487.0	...
5843809	  789.2	  561.0	 4488.0	...
5843810	  789.3	  561.5	 4488.0	...
5843811	  789.6	  561.7	 4489.0	...
5843812	  790.1	  561.6	 4489.0	...
5843813	  790.4	  561.5	 4489.0	...
5843814	  790.7	  561.3	 4489.0	...
5843815	  790.7	  561.1	 4488.0	...
5843816	  790.1	  561.0	 4488.0	...
5843817	  789.5	  561.1	 4489.0	...
5843818	  788.9	  561.3	 4490.0	...
5843819	  788.5	  561.5	 4490.0	...
5843820	  788.1	  561.6	 4489.0	...
5843821	  787.9	  561.7	 4487.0	...
5843822	  788.3	  561.7	 4487.0	...
5843823	  788.8	  561.9	 4488.0	...
5843824	  789.4	  562.1	 4487.0	...
5843825	  789.8	  562.2	 4486.0	...
5843826	  790.0	  562.1	 4485.0	...
5843827	  790.0	  562.0	 4486.0	...
5843828	  789.9	  562.0	 4486.0	...
5843829	  789.8	  562.0	 4486.0	...
5843830	  789.7	  562.0	 4487.0	...
5843831	  789.7	  561.9	 4488.0	...
5843832	  789.5	  561.9	 4487.0	...
5843833	  789.3	  561.9	 4487.0	...
5843834	  789.4	  562.1	 4487.0	...
5843835	  789.8	  562.6	 4487.0	...
5843836	  790.2	  563.1	 4487.0	...
5843837	  790.7	  563.3	 4487.0	...
5843838	  791.2	  563.3	 4487.0	...
5843839	  791.7	  563.3	 4487.0	...
5843840	  791.8	  563.4	 4487.0	...
5843841	  791.6	  563.4	 4486.0	...
5843842	  791.0	  563.5	 4486.0	...
5843843	  790.4	  563.3	 4486.0	...
5843844	  790.2	  563.0	 4487.0	...
5843845	  790.4	  562.6	 4489.0	...
5843846	  790.7	  562.6	 4490.0	...
5843847	  791.0	  562.8	 4490.0	...
5843848	  791.4	  563.4	 4489.0	...
5843849	  791.9	  563.9	 4489.0	...
5843850	  792.2	  564.1	 4488.0	...
5843851	  792.3	  563.8	 4488.0	...
5843852	  792.4	  563.6	 4488.0	...
5843853	  792.5	  563.7	 4487.0	...
5843854	  792.6	  563.8	 4485.0	...
5843855	  792.4	  564.1	 4484.0	...
5843856	  792.2	  564.1	 4483.0	...
5843857	  791.9	  563.8	 4483.0	...
5843858	  791.6	  563.6	 4485.0	...
5843859	  791.4	  563.4	 4487.0	...
5843860	  791.2	  563.6	 4490.0	...
5843861	  791.4	  563.8	 4490.0	...
5843862	  791.5	  564.0	 4490.0	...
5843863	  791.6	  564.1	 4491.0	...
5843864	  791.7	  564.1	 4491.0	...
5843865	  791.9	  564.6	 4491.0	...
5843866	  792.3	  565.0	 4491.0	...
5843867	  792.5	  565.2	 4488.0	...
5843868	  792.6	  565.1	 4486.0	...
5843869	  792.1	  565.1	 4483.0	...
5843870	  791.7	  565.4	 4488.0	...
5843871	  791.4	  565.6	 4494.0	...
5843872	  791.4	  565.6	 4498.0	...
5843873	  791.2	  565.4	 4498.0	...
5843874	  791.0	  565.0	 4496.0	...
5843875	  790.8	  565.0	 4495.0	...
5843876	  791.0	  565.3	 4494.0	...
5843877	  791.2	  565.7	 4494.0	...
5843878	  791.4	  565.8	 4493.0	...
5843879	  791.7	  566.0	 4492.0	...
5843880	  792.0	  566.0	 4492.0	...
5843881	  792.4	  566.0	 4492.0	...
5843882	  792.7	  565.9	 4493.0	...
5843883	  792.8	  565.9	 4492.0	...
5843884	  792.8	  566.2	 4491.0	...
5843885	  792.7	  566.5	 4490.0	...
5843886	  792.8	  566.8	 4493.0	...
5843887	  792.9	  567.0	 4497.0	...
5843888	  792.9	  567.2	 4501.0	...
5843889	  792.9	  567.3	 4504.0	...
5843890	  792.9	  567.2	 4505.0	...
5843891	  793.0	  567.0	 4504.0	...
5843892	  792.9	  567.0	 4501.0	...
5843893	  792.7	  567.0	 4497.0	...
5843894	  792.5	  567.1	 4497.0	...
5843895	  792.4	  567.3	 4496.0	...
5843896	  792.3	  567.5	 4496.0	...
5843897	  792.3	  567.7	 4496.0	...
5843898	  792.4	  567.8	 4496.0	...
5843899	  792.5	  567.9	 4494.0	...
5843900	  792.8	  568.0	 4493.0	...
5843901	  793.2	  568.4	 4493.0	...
5843902	  793.5	  568.8	 4494.0	...
5843903	  793.7	  569.4	 4498.0	...
5843904	  793.7	  569.6	 4500.0	...
5843905	  793.8	  569.4	 4502.0	...
5843906	  793.9	  569.0	 4500.0	...
5843907	  794.0	  568.7	 4498.0	...
5843908	  794.4	  568.6	 4498.0	...
5843909	  794.9	  568.7	 4500.0	...
5843910	  795.5	  568.7	 4501.0	...
5843911	  795.8	  568.6	 4501.0	...
5843912	  795.8	  568.5	 4500.0	...
5843913	  795.7	  568.5	 4502.0	...
5843914	  795.7	  568.7	 4504.0	...
5843915	  795.5	  569.0	 4504.0	...
5843916	  795.5	  569.5	 4502.0	...
5843917	  795.7	  569.9	 4500.0	...
5843918	  796.1	  570.2	 4500.0	...
5843919	  796.5	  570.1	 4500.0	...
5843920	  796.6	  569.9	 4500.0	...
5843921	  796.6	  569.7	 4500.0	...
5843922	  796.4	  569.8	 4500.0	...
5843923	  796.2	  570.1	 4500.0	...
5843924	  796.0	  570.5	 4500.0	...
5843925	  796.2	  570.7	 4500.0	...
5843926	  796.4	  570.8	 4500.0	...
5843927	  796.5	  570.6	 4500.0	...
5843928	  796.4	  570.5	 4501.0	...
5843929	  796.3	  570.4	 4501.0	...
5843930	  796.4	  570.4	 4500.0	...
5843931	  796.6	  570.4	 4500.0	...
5843932	  796.9	  570.4	 4501.0	...
5843933	  797.1	  570.4	 4503.0	...
5843934	  797.3	  570.2	 4504.0	...
5843935	  797.3	  570.0	 4504.0	...
5843936	  797.2	  569.9	 4505.0	...
5843937	  797.1	  570.0	 4506.0	...
5843938	  797.0	  570.0	 4507.0	...
5843939	  796.8	  570.0	 4506.0	...
5843940	  796.7	  570.1	 4505.0	...
5843941	  796.7	  570.6	 4504.0	...
5843942	  796.6	  571.2	 4504.0	...
5843943	  796.3	  572.0	 4506.0	...
5843944	  796.1	  572.6	 4509.0	...
5843945	  795.9	  572.8	 4511.0	...
5843946	  795.9	  572.6	 4510.0	...
5843947	  795.8	  572.4	 4510.0	...
5843948	  795.8	  572.5	 4509.0	...
5843949	  795.8	  572.5	 4508.0	...
5843950	  795.8	  572.4	 4507.0	...
5843951	  795.6	  572.3	 4506.0	...
5843952	  795.5	  572.0	 4506.0	...
5843953	  795.6	  571.8	 4507.0	...
5843954	  795.9	  571.8	 4507.0	...
5843955	  796.2	  571.8	 4508.0	...
5843956	  796.2	  571.8	 4510.0	...
5843957	  796.3	  571.9	 4510.0	...
5843958	  796.5	  571.9	 4509.0	...
5843959	  796.7	  572.0	 4507.0	...
5843960	  796.7	  572.3	 4506.0	...
5843961	  796.9	  572.7	 4507.0	...
5843962	  797.1	  573.2	 4508.0	...
5843963	  797.2	  573.0	 4509.0	...
5843964	  797.2	  572.7	 4510.0	...
5843965	  797.2	  572.3	 4511.0	...
5843966	  797.2	  572.6	 4513.0	...
5843967	  797.2	  573.0	 4516.0	...
5843968	  797.3	  573.2	 4518.0	...
5843969	  797.3	  573.0	 4516.0	...
5843970	  797.3	  573.1	 4513.0	...
5843971	  797.0	  573.3	 4511.0	...
5843972	  796.6	  573.5	 4512.0	...
5843973	  796.1	  573.5	 4514.0	...
5843974	  796.0	  573.5	 4515.0	...
5843975	  796.0	  573.3	 4515.0	...
5843976	  796.0	  573.3	 4515.0	...
5843977	  796.0	  573.3	 4517.0	...
5843978	  796.4	  573.3	 4521.0	...
5843979	  796.7	  573.4	 4524.0	...
5843980	  797.0	  573.5	 4523.0	...
5843981	  797.0	  573.4	 4521.0	...
5843982	  797.3	  573.2	 4519.0	...
5843983	  797.5	  573.1	 4521.0	...
5843984	  797.9	  573.2	 4522.0	...
5843985	  798.2	  573.4	 4522.0	...
5843986	  798.5	  573.8	 4523.0	...
5843987	  798.6	  574.1	 4524.0	...
5843988	  798.8	  574.5	 4524.0	...
5843989	  798.9	  574.4	 4524.0	...
5843990	  798.9	  574.5	 4524.0	...
5843991	  798.7	  574.5	 4526.0	...
5843992	  798.5	  574.6	 4527.0	...
5843993	  798.3	  574.7	 4528.0	...
5843994	  798.2	  574.4	 4527.0	...
5843995	  798.2	  574.0	 4527.0	...
5843996	  798.0	  573.7	 4527.0	...
5843997	  797.8	  573.8	 4527.0	...
5843998	  797.2	  574.0	 4527.0	...
5843999	  796.8	  574.3	 4527.0	...
5844000	  796.5	  574.4	 4528.0	...
5844001	  796.8	  574.5	 4529.0	...
5844002	  797.1	  574.5	 4531.0	...
5844003	  797.7	  574.7	 4531.0	...
5844004	  798.1	  574.9	 4532.0	...
5844005	  798.5	  575.1	 4531.0	...
5844006	  798.6	  575.3	 4530.0	...
5844007	  798.7	  575.4	 4529.0	...
5844008	  798.7	  575.5	 4529.0	...
5844009	  798.7	  575.6	 4531.0	...
5844010	  798.6	  575.5	 4533.0	...
5844011	  798.2	  575.4	 4535.0	...
5844012	  797.9	  575.3	 4535.0	...
5844013	  797.0	  575.4	 4535.0	...
5844014	  796.4	  575.3	 4534.0	...
5844015	  795.5	  575.2	 4533.0	...
5844016	  794.7	  574.8	 4533.0	...
5844017	  793.3	  574.7	 4532.0	...
5844018	  791.8	  574.8	 4531.0	...
5844019	  790.3	  575.1	 4531.0	...
5844020	  789.2	  575.4	 4531.0	...
5844021	  788.5	  575.1	 4533.0	...
5844022	  788.0	  574.7	 4535.0	...
5844023	  787.3	  574.4	 4536.0	...
5844024	  786.7	  574.4	 4538.0	...
5844025	  786.2	  574.6	 4538.0	...
5844026	  786.3	  574.6	 4538.0	...
5844027	  786.4	  574.7	 4539.0	...
5844028	  786.7	  574.8	 4539.0	...
5844029	  787.2	  575.0	 4540.0	...
5844030	  787.7	  575.2	 4541.0	...
5844031	  788.4	  575.2	 4543.0	...
5844032	  788.7	  575.1	 4543.0	...
5844033	  789.0	  574.8	 4541.0	...
5844034	  789.0	  574.7	 4540.0	...
5844035	  788.9	  574.5	 4541.0	...
5844036	  788.7	  574.2	 4542.0	...
5844037	  788.5	  574.1	 4543.0	...
5844038	  788.5	  573.9	 4542.0	...
5844039	  788.5	  573.4	 4542.0	...
5844040	  788.4	  573.0	 4541.0	...
5844041	  788.1	  572.7	 4540.0	...
5844042	  787.9	  572.8	 4539.0	...
5844043	  787.8	  572.4	 4538.0	...
5844044	  788.0	  572.1	 4538.0	...
5844045	  788.2	  571.7	 4539.0	...
5844046	  788.1	  571.8	 4539.0	...
5844047	  787.8	  571.8	 4540.0	...
5844048	  787.6	  571.7	 4540.0	...
5844049	  787.4	  571.4	 4541.0	...
5844050	  787.2	  570.8	 4541.0	...
5844051	  786.7	  570.1	 4540.0	...
5844052	  786.2	  569.6	 4538.0	...
5844053	  785.9	  569.4	 4537.0	...
5844054	  785.9	  568.8	 4538.0	...
5844055	  785.8	  568.3	 4541.0	...
5844056	  785.8	  567.7	 4544.0	...
5844057	  785.9	  567.6	 4547.0	...
5844058	  785.9	  567.3	 4548.0	...
5844059	  786.0	  567.0	 4546.0	...
5844060	  786.2	  566.8	 4544.0	...
5844061	  786.3	  566.9	 4541.0	...
5844062	  786.3	  566.9	 4540.0	...
5844063	  786.3	  567.0	 4539.0	...
5844064	  786.2	  566.7	 4538.0	...
5844065	  786.1	  566.5	 4539.0	...
5844066	  786.1	  566.2	 4543.0	...
5844067	  785.6	  566.2	 4548.0	...
5844068	  785.2	  566.4	 4552.0	...
5844069	  784.7	  566.7	 4554.0	...
5844070	  784.8	  567.0	 4552.0	...
5844071	  785.1	  567.2	 4551.0	...
5844072	  785.3	  566.9	 4549.0	...
MSG	5844073 0000 _ Number Off
5844073	  785.5	  566.4	 4547.0	...
5844074	  785.4	  566.2	 4545.0	...
5844075	  785.2	  566.4	 4543.0	...
5844076	  784.9	  566.8	 4547.0	...
5844077	  784.7	  567.4	 4550.0	...
5844078	  784.8	  567.9	 4553.0	...
5844079	  784.8	  568.4	 4553.0	...
5844080	  784.9	  568.5	 4553.0	...
5844081	  785.1	  568.3	 4554.0	...
5844082	  785.4	  568.0	 4556.0	...
5844083	  785.6	  567.7	 4555.0	...
5844084	  785.3	  567.7	 4552.0	...
5844085	  785.1	  567.7	 4547.0	...
5844086	  784.8	  567.8	 4545.0	...
5844087	  784.7	  567.8	 4544.0	...
5844088	  784.6	  567.9	 4546.0	...
5844089	  784.5	  568.0	 4549.0	...
5844090	  784.4	  568.1	 4551.0	...
5844091	  784.4	  568.2	 4550.0	...
5844092	  784.3	  568.1	 4550.0	...
5844093	  784.1	  568.0	 4549.0	...
5844094	  784.1	  568.0	 4549.0	...
5844095	  784.1	  568.2	 4552.0	...
5844096	  784.3	  568.3	 4555.0	...
5844097	  784.5	  568.3	 4557.0	...
5844098	  784.7	  568.1	 4557.0	...
5844099	  784.7	  568.0	 4557.0	...
5844100	  784.6	  567.8	 4556.0	...
5844101	  784.6	  567.9	 4557.0	...
5844102	  784.6	  567.9	 4559.0	...
5844103	  784.6	  567.9	 4560.0	...
5844104	  784.6	  567.9	 4559.0	...
5844105	  784.5	  568.0	 4558.0	...
5844106	  784.4	  568.2	 4558.0	...
5844107	  784.3	  568.4	 4558.0	...
5844108	  784.2	  568.7	 4561.0	...
5844109	  784.3	  568.9	 4564.0	...
5844110	  784.4	  569.0	 4566.0	...
5844111	  784.5	  569.6	 4565.0	...
5844112	  784.8	  570.1	 4564.0	...
5844113	  785.1	  570.6	 4563.0	...
5844114	  785.6	  570.5	 4562.0	...
5844115	  785.9	  570.4	 4561.0	...
5844116	  786.0	  570.1	 4561.0	...
5844117	  785.9	  569.9	 4562.0	...
5844118	  785.9	  569.7	 4564.0	...
5844119	  786.1	  569.6	 4566.0	...
5844120	  786.4	  569.4	 4566.0	...
5844121	  786.7	  569.1	 4566.0	...
5844122	  787.0	  568.8	 4566.0	...
5844123	  787.0	  568.7	 4566.0	...
5844124	  787.0	  568.8	 4563.0	...
5844125	  786.9	  568.8	 4562.0	...
5844126	  786.8	  568.9	 4559.0	...
5844127	  787.0	  569.1	 4558.0	...
5844128	  787.3	  569.3	 4558.0	...
5844129	  787.7	  569.6	 4559.0	...
5844130	  787.7	  570.0	 4560.0	...
5844131	  787.8	  570.3	 4559.0	...
5844132	  787.8	  570.6	 4559.0	...
5844133	  787.8	  570.6	 4559.0	...
5844134	  787.8	  570.5	 4559.0	...
5844135	  787.8	  570.3	 4562.0	...
5844136	  787.8	  570.2	 4564.0	...
5844137	  787.8	  570.2	 4567.0	...
5844138	  787.7	  570.1	 4567.0	...
5844139	  787.6	  569.8	 4568.0	...
5844140	  787.5	  569.6	 4569.0	...
5844141	  787.5	  569.3	 4570.0	...
5844142	  787.5	  569.3	 4572.0	...
5844143	  787.4	  569.0	 4573.0	...
5844144	  787.2	  568.8	 4573.0	...
5844145	  786.9	  568.7	 4574.0	...
5844146	  786.7	  569.0	 4574.0	...
5844147	  786.4	  569.2	 4573.0	...
5844148	  786.3	  569.4	 4570.0	...
5844149	  786.4	  569.4	 4567.0	...
5844150	  786.5	  569.4	 4566.0	...
5844151	  786.6	  569.3	 4566.0	...
5844152	  786.5	  569.2	 4567.0	...
5844153	  786.4	  569.1	 4570.0	...
5844154	  786.4	  569.0	 4571.0	...
5844155	  786.5	  569.0	 4573.0	...
5844156	  786.6	  568.8	 4573.0	...
5844157	  786.7	  568.2	 4571.0	...
5844158	  786.6	  567.6	 4568.0	...
5844159	  786.6	  567.1	 4566.0	...
5844160	  786.7	  567.0	 4565.0	...
5844161	  786.7	  567.0	 4566.0	...
5844162	  786.6	  567.0	 4567.0	...
5844163	  786.5	  567.1	 4568.0	...
5844164	  786.5	  567.1	 4570.0	...
5844165	  786.5	  567.1	 4572.0	...
5844166	  786.6	  567.0	 4575.0	...
5844167	  786.8	  567.0	 4576.0	...
5844168	  786.9	  567.1	 4577.0	...
5844169	  787.1	  567.1	 4577.0	...
5844170	  787.3	  567.0	 4576.0	...
5844171	  787.6	  567.2	 4577.0	...
5844172	  787.5	  567.5	 4578.0	...
5844173	  787.3	  567.8	 4579.0	...
5844174	  787.1	  567.9	 4578.0	...
5844175	  787.3	  567.8	 4577.0	...
5844176	  787.4	  568.0	 4577.0	...
5844177	  787.6	  568.4	 4577.0	...
5844178	  787.5	  568.8	 4577.0	...
5844179	  787.5	  569.0	 4578.0	...
5844180	  787.4	  569.4	 4578.0	...
5844181	  787.5	  569.8	 4578.0	...
5844182	  787.6	  570.2	 4578.0	...
5844183	  787.6	  570.1	 4577.0	...
5844184	  787.7	  570.1	 4575.0	...
5844185	  787.8	  570.1	 4572.0	...
5844186	  788.0	  570.2	 4572.0	...
5844187	  788.3	  570.3	 4576.0	...
5844188	  788.3	  570.4	 4579.0	...
5844189	  788.4	  570.6	 4577.0	...
5844190	  788.6	  570.8	 4575.0	...
5844191	  788.9	  570.9	 4572.0	...
5844192	  789.1	  570.8	 4571.0	...
5844193	  789.0	  570.7	 4572.0	...
5844194	  788.9	  570.5	 4575.0	...
5844195	  788.9	  570.5	 4579.0	...
5844196	  788.9	  570.5	 4581.0	...
5844197	  788.9	  570.4	 4580.0	...
5844198	  788.8	  570.1	 4580.0	...
5844199	  788.8	  569.9	 4580.0	...
5844200	  788.8	  569.8	 4580.0	...
5844201	  788.9	  570.0	 4579.0	...
5844202	  789.1	  570.1	 4580.0	...
5844203	  789.3	  570.4	 4581.0	...
5844204	  789.5	  570.4	 4582.0	...
5844205	  789.4	  570.5	 4582.0	...
5844206	  789.3	  570.5	 4582.0	...
5844207	  789.2	  570.8	 4583.0	...
5844208	  789.2	  571.1	 4583.0	...
5844209	  789.4	  571.5	 4584.0	...
5844210	  789.6	  571.5	 4586.0	...
5844211	  789.7	  571.5	 4588.0	...
5844212	  789.8	  571.4	 4589.0	...
5844213	  789.8	  571.3	 4590.0	...
5844214	  790.1	  571.4	 4590.0	...
5844215	  790.3	  571.5	 4590.0	...
5844216	  790.6	  571.6	 4589.0	...
5844217	  790.7	  571.6	 4589.0	...
5844218	  790.8	  571.9	 4590.0	...
5844219	  790.8	  572.2	 4588.0	...
5844220	  791.0	  572.7	 4587.0	...
5844221	  791.1	  572.8	 4584.0	...
5844222	  791.2	  572.9	 4582.0	...
5844223	  791.1	  572.9	 4582.0	...
5844224	  791.1	  572.9	 4584.0	...
5844225	  791.2	  572.7	 4588.0	...
5844226	  791.3	  572.5	 4591.0	...
5844227	  791.4	  572.4	 4593.0	...
5844228	  791.5	  572.5	 4593.0	...
5844229	  791.5	  572.7	 4594.0	...
5844230	  791.6	  572.9	 4597.0	...
5844231	  791.6	  573.0	 4599.0	...
5844232	  791.5	  573.1	 4599.0	...
5844233	  791.5	  573.1	 4598.0	...
5844234	  791.4	  573.2	 4595.0	...
5844235	  791.4	  573.3	 4593.0	...
5844236	  791.4	  573.5	 4592.0	...
5844237	  791.7	  573.6	 4592.0	...
5844238	  791.9	  573.7	 4591.0	...
5844239	  792.4	  573.6	 4590.0	...
5844240	  792.5	  573.4	 4588.0	...
5844241	  792.7	  573.3	 4585.0	...
5844242	  792.7	  573.3	 4586.0	...
5844243	  792.7	  573.3	 4592.0	...
5844244	  792.7	  573.3	 4598.0	...
5844245	  792.7	  573.6	 4604.0	...
5844246	  792.7	  573.8	 4607.0	...
5844247	  792.7	  573.9	 4609.0	...
5844248	  792.8	  573.8	 4609.0	...
5844249	  793.0	  574.0	 4608.0	...
5844250	  793.1	  574.1	 4608.0	...
5844251	  793.1	  574.2	 4607.0	...
5844252	  793.2	  574.1	 4606.0	...
5844253	  793.2	  574.2	 4605.0	...
5844254	  793.2	  574.2	 4605.0	...
5844255	  793.0	  573.9	 4605.0	...
5844256	  792.8	  573.5	 4604.0	...
5844257	  792.7	  572.9	 4604.0	...
5844258	  792.8	  572.7	 4601.0	...
5844259	  793.0	  572.8	 4599.0	...
5844260	  793.1	  573.2	 4599.0	...
5844261	  793.2	  573.6	 4602.0	...
5844262	  793.2	  573.6	 4605.0	...
5844263	  793.1	  573.7	 4605.0	...
5844264	  792.9	  573.7	 4605.0	...
5844265	  792.6	  573.5	 4605.0	...
5844266	  792.5	  573.4	 4606.0	...
5844267	  792.6	  573.2	 4608.0	...
5844268	  792.7	  573.3	 4609.0	...
5844269	  792.8	  573.4	 4611.0	...
5844270	  792.9	  573.4	 4613.0	...
5844271	  793.0	  573.3	 4614.0	...
5844272	  793.1	  573.0	 4615.0	...
MSG	5844273 0000 _ Number On
5844273	  793.0	  572.6	 4616.0	...
5844274	  792.9	  572.5	 4617.0	...
5844275	  792.8	  572.6	 4618.0	...
5844276	  792.7	  572.5	 4616.0	...
5844277	  792.7	  572.3	 4613.0	...
5844278	  792.7	  572.1	 4611.0	...
5844279	  792.8	  572.1	 4611.0	...
5844280	  792.9	  572.1	 4611.0	...
5844281	  793.0	  572.1	 4611.0	...
5844282	  793.1	  572.1	 4612.0	...
5844283	  793.1	  572.2	 4613.0	...
5844284	  793.1	  572.2	 4611.0	...
5844285	  793.0	  572.2	 4609.0	...
5844286	  792.8	  572.2	 4607.0	...
5844287	  792.7	  572.1	 4607.0	...
5844288	  792.4	  572.2	 4607.0	...
5844289	  792.1	  572.3	 4607.0	...
5844290	  791.9	  572.0	 4606.0	...
5844291	  792.0	  571.7	 4605.0	...
5844292	  792.2	  571.4	 4605.0	...
5844293	  792.4	  571.4	 4606.0	...
5844294	  792.4	  571.2	 4607.0	...
5844295	  792.3	  571.1	 4608.0	...
5844296	  792.1	  571.0	 4608.0	...
5844297	  791.9	  571.5	 4608.0	...
5844298	  791.7	  571.9	 4609.0	...
5844299	  791.7	  572.3	 4610.0	...
5844300	  791.6	  572.3	 4613.0	...
5844301	  791.5	  572.3	 4614.0	...
5844302	  791.5	  572.3	 4612.0	...
5844303	  791.4	  572.1	 4609.0	...
5844304	  791.3	  571.7	 4606.0	...
5844305	  791.3	  571.3	 4607.0	...
5844306	  791.3	  571.0	 4608.0	...
5844307	  791.4	  570.9	 4608.0	...
5844308	  791.4	  570.8	 4608.0	...
5844309	  791.3	  570.6	 4608.0	...
5844310	  791.2	  570.7	 4608.0	...
5844311	  791.2	  570.9	 4609.0	...
5844312	  791.3	  571.2	 4609.0	...
5844313	  791.7	  571.3	 4608.0	...
5844314	  792.2	  571.4	 4608.0	...
5844315	  792.5	  571.2	 4607.0	...
5844316	  792.6	  571.3	 4607.0	...
5844317	  792.3	  571.7	 4607.0	...
5844318	  792.1	  572.0	 4609.0	...
5844319	  791.8	  572.4	 4611.0	...
5844320	  791.8	  572.5	 4612.0	...
5844321	  791.8	  572.5	 4612.0	...
5844322	  791.8	  572.3	 4612.0	...
5844323	  791.7	  571.7	 4613.0	...
5844324	  791.7	  571.2	 4614.0	...
5844325	  791.9	  570.8	 4616.0	...
5844326	  792.2	  570.8	 4617.0	...
5844327	  792.4	  570.9	 4619.0	...
5844328	  792.4	  571.0	 4621.0	...
5844329	  792.4	  571.2	 4623.0	...
5844330	  792.4	  571.3	 4624.0	...
5844331	  792.4	  571.7	 4624.0	...
5844332	  792.4	  572.0	 4624.0	...
5844333	  792.3	  572.2	 4624.0	...
5844334	  792.3	  572.3	 4623.0	...
5844335	  792.4	  572.3	 4623.0	...
5844336	  792.4	  572.2	 4624.0	...
5844337	  792.5	  572.3	 4625.0	...
5844338	  792.4	  572.3	 4625.0	...
5844339	  792.3	  572.4	 4624.0	...
5844340	  792.3	  572.4	 4623.0	...
5844341	  792.3	  572.6	 4622.0	...
5844342	  792.2	  572.8	 4620.0	...
5844343	  792.1	  573.0	 4618.0	...
5844344	  792.0	  573.0	 4618.0	...
5844345	  792.0	  573.0	 4618.0	...
5844346	  791.7	  572.9	 4617.0	...
5844347	  791.4	  572.8	 4617.0	...
5844348	  791.2	  572.6	 4616.0	...
5844349	  791.3	  572.4	 4614.0	...
5844350	  791.5	  572.4	 4612.0	...
5844351	  791.7	  572.5	 4611.0	...
5844352	  791.8	  572.5	 4611.0	...
5844353	  791.9	  572.7	 4611.0	...
5844354	  791.8	  572.9	 4611.0	...
5844355	  791.7	  573.0	 4611.0	...
5844356	  791.8	  573.0	 4612.0	...
5844357	  792.0	  572.6	 4612.0	...
5844358	  792.3	  572.3	 4613.0	...
5844359	  792.2	  572.1	 4612.0	...
5844360	  792.1	  572.1	 4612.0	...
5844361	  792.0	  572.0	 4614.0	...
5844362	  791.8	  571.9	 4617.0	...
5844363	  791.8	  571.7	 4619.0	...
5844364	  791.5	  571.6	 4620.0	...
5844365	  791.2	  571.5	 4620.0	...
5844366	  791.0	  571.5	 4621.0	...
5844367	  791.1	  571.4	 4622.0	...
5844368	  791.2	  571.3	 4623.0	...
5844369	  791.4	  571.5	 4624.0	...
5844370	  791.6	  571.5	 4625.0	...
5844371	  791.7	  571.6	 4625.0	...
5844372	  791.9	  571.5	 4624.0	...
5844373	  792.0	  571.4	 4622.0	...
5844374	  792.1	  571.4	 4622.0	...
5844375	  792.1	  571.3	 4622.0	...
5844376	  792.1	  571.2	 4622.0	...
5844377	  792.1	  571.2	 4621.0	...
5844378	  792.0	  571.3	 4619.0	...
5844379	  792.0	  571.4	 4618.0	...
5844380	  791.9	  571.5	 4618.0	...
5844381	  791.9	  571.5	 4618.0	...
5844382	  792.0	  571.6	 4618.0	...
5844383	  792.1	  571.8	 4619.0	...
5844384	  792.3	  571.9	 4621.0	...
5844385	  792.4	  572.0	 4622.0	...
5844386	  792.4	  571.9	 4623.0	...
5844387	  792.5	  571.8	 4625.0	...
5844388	  792.6	  571.8	 4627.0	...
5844389	  792.8	  571.7	 4628.0	...
5844390	  793.0	  572.0	 4627.0	...
5844391	  793.1	  572.3	 4625.0	...
5844392	  793.1	  572.3	 4622.0	...
5844393	  792.9	  572.1	 4620.0	...
5844394	  792.6	  571.9	 4620.0	...
5844395	  792.4	  571.9	 4621.0	...
5844396	  792.4	  572.0	 4621.0	...
5844397	  792.4	  572.0	 4622.0	...
5844398	  792.4	  571.9	 4621.0	...
5844399	  792.5	  572.0	 4621.0	...
5844400	  792.5	  572.2	 4620.0	...
5844401	  792.5	  572.5	 4620.0	...
5844402	  792.4	  572.6	 4621.0	...
5844403	  792.5	  572.9	 4621.0	...
5844404	  792.7	  573.1	 4620.0	...
5844405	  793.0	  573.3	 4619.0	...
5844406	  793.0	  573.4	 4620.0	...
5844407	  792.9	  573.4	 4620.0	...
5844408	  792.8	  573.2	 4622.0	...
5844409	  792.7	  573.1	 4621.0	...
5844410	  792.7	  572.9	 4623.0	...
5844411	  792.8	  572.7	 4624.0	...
5844412	  793.0	  572.6	 4625.0	...
5844413	  793.1	  572.6	 4624.0	...
5844414	  793.2	  572.7	 4623.0	...
5844415	  793.2	  572.8	 4623.0	...
5844416	  793.0	  572.7	 4624.0	...
5844417	  792.8	  572.6	 4624.0	...
5844418	  792.6	  572.8	 4623.0	...
5844419	  792.7	  573.0	 4622.0	...
5844420	  792.8	  573.1	 4622.0	...
5844421	  792.8	  572.9	 4622.0	...
5844422	  792.6	  572.8	 4623.0	...
5844423	  792.6	  573.1	 4624.0	...
5844424	  792.8	  573.4	 4626.0	...
5844425	  793.0	  573.6	 4627.0	...
5844426	  793.0	  573.6	 4628.0	...
5844427	  793.0	  573.8	 4625.0	...
5844428	  793.0	  574.0	 4621.0	...
5844429	  793.2	  574.2	 4620.0	...
5844430	  793.4	  574.2	 4621.0	...
5844431	  793.6	  574.2	 4624.0	...
5844432	  793.6	  574.1	 4624.0	...
5844433	  793.6	  574.1	 4625.0	...
5844434	  793.6	  574.1	 4626.0	...
5844435	  793.5	  574.1	 4626.0	...
5844436	  793.2	  574.1	 4625.0	...
5844437	  793.0	  574.1	 4623.0	...
5844438	  792.9	  574.0	 4622.0	...
5844439	  792.5	  573.9	 4624.0	...
5844440	  792.2	  574.0	 4625.0	...
5844441	  792.0	  574.1	 4624.0	...
5844442	  792.0	  574.4	 4622.0	...
5844443	  792.0	  574.7	 4621.0	...
5844444	  792.4	  575.1	 4620.0	...
5844445	  793.0	  575.2	 4618.0	...
5844446	  793.6	  575.1	 4616.0	...
5844447	  793.8	  574.9	 4614.0	...
5844448	  793.8	  574.6	 4613.0	...
5844449	  793.8	  574.6	 4614.0	...
5844450	  793.7	  574.6	 4613.0	...
5844451	  793.6	  574.6	 4612.0	...
5844452	  793.5	  575.1	 4612.0	...
5844453	  793.5	  575.5	 4611.0	...
5844454	  793.5	  575.7	 4611.0	...
5844455	  793.4	  575.6	 4610.0	...
5844456	  793.4	  575.6	 4609.0	...
5844457	  793.4	  575.5	 4609.0	...
5844458	  793.5	  575.5	 4610.0	...
5844459	  793.5	  575.7	 4610.0	...
5844460	  793.5	  576.1	 4611.0	...
5844461	  793.5	  576.5	 4611.0	...
5844462	  793.4	  576.6	 4612.0	...
5844463	  793.3	  576.6	 4612.0	...
5844464	  793.1	  576.6	 4613.0	...
5844465	  792.7	  576.8	 4613.0	...
5844466	  792.3	  577.1	 4614.0	...
5844467	  792.2	  577.5	 4614.0	...
5844468	  792.2	  577.8	 4613.0	...
5844469	  792.2	  577.9	 4613.0	...
5844470	  792.3	  577.9	 4611.0	...
5844471	  792.4	  577.9	 4610.0	...
5844472	  792.6	  577.7	 4611.0	...
5844473	  792.6	  577.6	 4613.0	...
5844474	  792.7	  577.6	 4613.0	...
5844475	  792.9	  577.3	 4612.0	...
5844476	  793.2	  577.1	 4610.0	...
5844477	  793.3	  576.8	 4609.0	...
5844478	  793.4	  576.7	 4609.0	...
5844479	  793.4	  576.6	 4610.0	...
5844480	  793.7	  576.5	 4611.0	...
5844481	  794.0	  576.4	 4611.0	...
5844482	  794.2	  576.3	 4612.0	...
5844483	  794.3	  576.4	 4614.0	...
5844484	  794.3	  576.6	 4615.0	...
5844485	  794.2	  576.8	 4615.0	...
5844486	  794.2	  576.8	 4614.0	...
5844487	  794.4	  576.7	 4613.0	...
5844488	  794.6	  576.8	 4611.0	...
5844489	  794.8	  577.0	 4610.0	...
5844490	  795.0	  577.2	 4609.0	...
5844491	  795.3	  577.3	 4608.0	...
5844492	  795.5	  577.4	 4605.0	...
5844493	  795.5	  577.3	 4606.0	...
5844494	  795.4	  577.3	 4610.0	...
5844495	  795.4	  577.2	 4613.0	...
5844496	  795.5	  577.2	 4613.0	...
5844497	  795.7	  577.4	 4610.0	...
5844498	  795.8	  577.6	 4609.0	...
5844499	  796.1	  577.9	 4608.0	...
5844500	  796.3	  578.0	 4609.0	...
5844501	  796.1	  578.2	 4609.0	...
5844502	  795.6	  578.6	 4611.0	...
5844503	  795.2	  579.0	 4612.0	...
5844504	  795.0	  579.4	 4614.0	...
5844505	  794.8	  579.6	 4613.0	...
5844506	  794.8	  579.7	 4612.0	...
5844507	  795.1	  579.5	 4612.0	...
5844508	  795.5	  579.3	 4614.0	...
5844509	  795.6	  579.0	 4615.0	...
5844510	  795.7	  578.8	 4617.0	...
5844511	  795.7	  578.6	 4618.0	...
5844512	  795.8	  578.6	 4618.0	...
5844513	  795.8	  578.5	 4618.0	...
5844514	  795.8	  578.5	 4618.0	...
5844515	  795.9	  578.2	 4617.0	...
5844516	  795.9	  577.9	 4617.0	...
5844517	  795.9	  577.7	 4617.0	...
5844518	  795.8	  577.8	 4617.0	...
5844519	  795.8	  578.0	 4617.0	...
5844520	  795.8	  578.1	 4617.0	...
5844521	  795.9	  578.1	 4617.0	...
5844522	  795.7	  577.9	 4617.0	...
5844523	  795.6	  577.7	 4617.0	...
5844524	  795.6	  577.4	 4617.0	...
5844525	  795.6	  577.3	 4616.0	...
5844526	  795.8	  577.1	 4615.0	...
5844527	  796.0	  577.1	 4616.0	...
5844528	  796.1	  577.2	 4616.0	...
5844529	  795.9	  577.2	 4617.0	...
5844530	  795.7	  577.1	 4617.0	...
5844531	  795.6	  577.3	 4615.0	...
5844532	  795.6	  577.6	 4612.0	...
5844533	  795.5	  578.2	 4610.0	...
5844534	  795.5	  578.5	 4611.0	...
5844535	  795.4	  578.7	 4614.0	...
5844536	  795.4	  578.7	 4617.0	...
5844537	  795.4	  578.6	 4618.0	...
5844538	  795.6	  578.6	 4619.0	...
5844539	  795.8	  578.6	 4620.0	...
5844540	  796.0	  578.6	 4618.0	...
5844541	  795.9	  578.5	 4616.0	...
5844542	  795.7	  578.5	 4613.0	...
5844543	  795.6	  578.8	 4613.0	...
5844544	  795.6	  579.1	 4613.0	...
5844545	  795.7	  579.4	 4615.0	...
5844546	  796.1	  579.5	 4616.0	...
5844547	  796.2	  579.5	 4616.0	...
5844548	  796.3	  579.4	 4617.0	...
5844549	  796.2	  579.3	 4618.0	...
5844550	  796.1	  579.0	 4620.0	...
5844551	  796.1	  578.8	 4620.0	...
5844552	  796.2	  578.5	 4621.0	...
5844553	  796.2	  578.4	 4621.0	...
5844554	  796.2	  578.4	 4623.0	...
5844555	  796.2	  578.5	 4625.0	...
5844556	  796.4	  578.5	 4628.0	...
5844557	  796.6	  578.6	 4629.0	...
5844558	  796.8	  578.6	 4630.0	...
5844559	  796.7	  578.7	 4629.0	...
5844560	  796.7	  578.8	 4629.0	...
5844561	  796.7	  578.8	 4628.0	...
5844562	  796.8	  578.9	 4629.0	...
5844563	  796.7	  578.8	 4629.0	...
5844564	  796.7	  578.7	 4630.0	...
5844565	  796.6	  578.5	 4628.0	...
5844566	  796.5	  578.4	 4626.0	...
5844567	  796.3	  578.4	 4625.0	...
5844568	  796.2	  578.3	 4624.0	...
5844569	  795.9	  578.3	 4624.0	...
5844570	  795.8	  578.3	 4623.0	...
5844571	  795.8	  578.9	 4622.0	...
5844572	  795.9	  579.4	 4622.0	...
5844573	  796.1	  580.0	 4623.0	...
5844574	  796.1	  580.1	 4625.0	...
5844575	  796.2	  580.5	 4627.0	...
5844576	  796.2	  581.0	 4628.0	...
5844577	  796.2	  581.4	 4628.0	...
5844578	  796.1	  581.5	 4625.0	...
5844579	  795.9	  581.2	 4622.0	...
5844580	  795.8	  580.8	 4623.0	...
5844581	  795.8	  581.0	 4628.0	...
5844582	  795.8	  581.5	 4630.0	...
5844583	  795.6	  581.9	 4628.0	...
5844584	  795.4	  581.9	 4626.0	...
5844585	  795.0	  581.9	 4627.0	...
5844586	  794.8	  581.9	 4627.0	...
MSG	5844587 0000 _ Number Off
5844587	  794.6	  582.2	 4627.0	...
5844588	  794.6	  582.4	 4627.0	...
5844589	  794.6	  582.0	 4628.0	...
5844590	  794.5	  581.5	 4629.0	...
5844591	  794.4	  580.9	 4626.0	...
5844592	  793.9	  580.0	 4625.0	...
5844593	  793.4	  578.1	 4625.0	...
EFIX R   5843741	5844593	853	  791.7	  570.6	   4564
SSACC R  5844594
5844594	  792.9	  575.9	 4627.0	...
5844595	  792.6	  574.4	 4629.0	...
5844596	  792.0	  572.7	 4631.0	...
5844597	  791.5	  570.9	 4632.0	...
5844598	  791.1	  568.7	 4633.0	...
5844599	  791.2	  567.1	 4632.0	...
5844600	  791.3	  565.2	 4633.0	...
ESACC R  5844594	5844600	7	  792.9	  575.9	  791.3	  565.2	   0.23	     38
SFIX R   5844601
5844601	  791.6	  563.7	 4634.0	...
5844602	  791.8	  562.2	 4633.0	...
5844603	  792.2	  561.1	 4631.0	...
5844604	  792.4	  560.2	 4629.0	...
5844605	  792.6	  559.6	 4629.0	...
5844606	  792.6	  559.2	 4630.0	...
5844607	  792.5	  558.9	 4631.0	...
5844608	  792.6	  558.8	 4631.0	...
5844609	  792.6	  558.7	 4630.0	...
5844610	  792.6	  558.6	 4631.0	...
5844611	  792.4	  558.6	 4633.0	...
5844612	  792.1	  558.6	 4634.0	...
5844613	  791.9	  559.2	 4635.0	...
5844614	  791.8	  559.8	 4635.0	...
5844615	  791.8	  560.3	 4635.0	...
5844616	  791.9	  560.5	 4636.0	...
5844617	  792.3	  561.4	 4637.0	...
5844618	  792.8	  562.3	 4637.0	...
5844619	  793.3	  563.1	 4638.0	...
5844620	  793.5	  563.2	 4637.0	...
5844621	  793.5	  563.6	 4637.0	...
5844622	  793.4	  563.9	 4638.0	...
5844623	  793.1	  564.2	 4640.0	...
5844624	  792.8	  564.2	 4641.0	...
5844625	  792.5	  564.3	 4642.0	...
5844626	  792.3	  564.3	 4641.0	...
5844627	  792.2	  564.4	 4639.0	...
5844628	  792.0	  564.6	 4639.0	...
5844629	  792.1	  564.9	 4640.0	...
5844630	  792.2	  565.3	 4642.0	...
5844631	  792.1	  565.2	 4642.0	...
5844632	  792.1	  564.7	 4642.0	...
5844633	  792.0	  564.3	 4642.0	...
5844634	  792.0	  564.4	 4641.0	...
5844635	  792.1	  564.8	 4640.0	...
5844636	  792.2	  565.2	 4640.0	...
5844637	  792.2	  565.7	 4640.0	...
5844638	  792.2	  565.7	 4639.0	...
5844639	  792.1	  565.8	 4638.0	...
5844640	  791.9	  566.0	 4638.0	...
5844641	  791.6	  566.2	 4636.0	...
5844642	  791.6	  566.3	 4636.0	...
5844643	  791.6	  566.3	 4636.0	...
5844644	  791.7	  566.4	 4636.0	...
5844645	  791.7	  566.4	 4636.0	...
5844646	  791.7	  566.4	 4637.0	...
5844647	  791.7	  566.3	 4637.0	...
5844648	  791.6	  566.2	 4638.0	...
5844649	  791.6	  566.2	 4637.0	...
5844650	  791.5	  566.1	 4637.0	...
5844651	  791.3	  566.1	 4637.0	...
5844652	  791.0	  566.1	 4640.0	...
5844653	  790.8	  566.2	 4644.0	...
5844654	  790.7	  566.2	 4645.0	...
5844655	  790.7	  566.1	 4645.0	...
5844656	  790.7	  566.0	 4644.0	...
5844657	  790.6	  566.0	 4644.0	...
5844658	  790.6	  565.9	 4644.0	...
5844659	  790.6	  565.9	 4643.0	...
5844660	  790.5	  565.8	 4643.0	...
5844661	  790.4	  565.8	 4643.0	...
5844662	  790.3	  565.9	 4642.0	...
5844663	  790.2	  566.0	 4639.0	...
5844664	  790.1	  566.3	 4634.0	...
5844665	  790.0	  566.6	 4631.0	...
5844666	  790.0	  567.0	 4631.0	...
5844667	  789.8	  567.3	 4632.0	...
5844668	  789.7	  567.5	 4632.0	...
5844669	  789.5	  567.6	 4633.0	...
5844670	  789.3	  567.4	 4635.0	...
5844671	  789.0	  567.3	 4637.0	...
5844672	  789.1	  567.3	 4637.0	...
5844673	  789.4	  567.3	 4639.0	...
5844674	  789.6	  567.3	 4641.0	...
5844675	  789.4	  567.2	 4644.0	...
5844676	  789.2	  567.1	 4644.0	...
5844677	  789.2	  567.0	 4643.0	...
5844678	  789.3	  566.9	 4643.0	...
5844679	  789.4	  566.8	 4643.0	...
5844680	  789.4	  566.8	 4644.0	...
5844681	  789.3	  566.9	 4645.0	...
5844682	  789.1	  566.5	 4646.0	...
5844683	  788.8	  566.0	 4647.0	...
5844684	  788.6	  565.5	 4648.0	...
5844685	  788.6	  565.6	 4648.0	...
5844686	  788.7	  565.7	 4648.0	...
5844687	  788.7	  565.7	 4648.0	...
5844688	  788.7	  565.9	 4649.0	...
5844689	  788.6	  566.0	 4648.0	...
5844690	  788.5	  566.8	 4648.0	...
5844691	  788.4	  567.4	 4647.0	...
5844692	  788.4	  568.1	 4646.0	...
5844693	  788.4	  568.0	 4645.0	...
5844694	  788.1	  567.6	 4644.0	...
5844695	  787.8	  567.3	 4644.0	...
5844696	  787.7	  566.9	 4643.0	...
5844697	  787.8	  566.9	 4643.0	...
5844698	  787.9	  566.9	 4643.0	...
5844699	  787.9	  566.9	 4644.0	...
5844700	  787.9	  567.0	 4644.0	...
5844701	  787.9	  567.1	 4644.0	...
5844702	  787.7	  567.3	 4643.0	...
5844703	  787.5	  567.4	 4643.0	...
5844704	  787.3	  567.3	 4643.0	...
5844705	  787.3	  567.2	 4641.0	...
5844706	  787.3	  567.0	 4640.0	...
5844707	  787.3	  566.9	 4640.0	...
5844708	  787.3	  566.9	 4641.0	...
5844709	  787.3	  566.9	 4645.0	...
5844710	  787.3	  566.7	 4647.0	...
5844711	  787.3	  566.3	 4649.0	...
5844712	  787.1	  566.0	 4649.0	...
5844713	  786.9	  566.0	 4649.0	...
5844714	  786.8	  565.9	 4648.0	...
5844715	  786.6	  565.9	 4647.0	...
5844716	  786.6	  565.9	 4649.0	...
5844717	  786.7	  566.1	 4650.0	...
5844718	  786.9	  566.2	 4652.0	...
5844719	  787.1	  566.3	 4652.0	...
5844720	  787.1	  566.3	 4652.0	...
5844721	  787.0	  566.2	 4652.0	...
5844722	  786.9	  566.4	 4652.0	...
5844723	  787.0	  566.7	 4653.0	...
5844724	  787.0	  566.7	 4653.0	...
5844725	  787.0	  566.4	 4653.0	...
5844726	  787.0	  566.1	 4652.0	...
5844727	  787.0	  566.1	 4654.0	...
5844728	  786.9	  566.1	 4655.0	...
5844729	  786.7	  566.1	 4657.0	...
5844730	  786.6	  566.0	 4657.0	...
5844731	  786.6	  565.9	 4657.0	...
5844732	  786.6	  565.7	 4655.0	...
5844733	  786.8	  565.5	 4653.0	...
5844734	  787.0	  565.4	 4652.0	...
5844735	  787.0	  565.4	 4652.0	...
5844736	  786.9	  565.2	 4655.0	...
5844737	  786.8	  565.0	 4658.0	...
5844738	  786.8	  565.0	 4659.0	...
5844739	  786.7	  565.2	 4656.0	...
5844740	  786.5	  565.4	 4654.0	...
5844741	  786.3	  565.4	 4654.0	...
5844742	  786.2	  565.5	 4654.0	...
5844743	  786.2	  565.5	 4654.0	...
5844744	  786.1	  565.4	 4656.0	...
5844745	  786.3	  565.1	 4659.0	...
5844746	  786.4	  564.9	 4660.0	...
5844747	  786.6	  564.8	 4659.0	...
5844748	  786.5	  564.7	 4658.0	...
5844749	  786.5	  564.3	 4659.0	...
5844750	  786.4	  564.0	 4661.0	...
5844751	  786.4	  564.1	 4663.0	...
5844752	  786.4	  564.6	 4663.0	...
5844753	  786.4	  565.0	 4662.0	...
5844754	  786.5	  565.4	 4661.0	...
5844755	  786.5	  565.8	 4660.0	...
5844756	  786.5	  566.2	 4661.0	...
5844757	  786.4	  566.1	 4661.0	...
5844758	  786.4	  566.0	 4660.0	...
5844759	  786.3	  565.9	 4659.0	...
5844760	  786.4	  565.8	 4658.0	...
5844761	  786.8	  565.7	 4658.0	...
5844762	  787.1	  565.7	 4658.0	...
5844763	  787.3	  565.9	 4660.0	...
5844764	  787.3	  566.1	 4663.0	...
5844765	  787.0	  566.4	 4666.0	...
5844766	  786.7	  566.4	 4667.0	...
5844767	  786.4	  566.5	 4667.0	...
5844768	  786.5	  566.5	 4668.0	...
5844769	  786.6	  566.5	 4669.0	...
5844770	  786.6	  566.4	 4669.0	...
5844771	  786.5	  566.3	 4669.0	...
5844772	  786.4	  566.1	 4669.0	...
5844773	  786.4	  566.2	 4669.0	...
5844774	  786.5	  566.4	 4670.0	...
5844775	  786.6	  566.4	 4669.0	...
5844776	  786.6	  566.1	 4668.0	...
5844777	  786.7	  565.9	 4667.0	...
5844778	  786.8	  565.9	 4667.0	...
5844779	  786.8	  566.1	 4668.0	...
5844780	  786.9	  566.2	 4671.0	...
5844781	  786.9	  566.3	 4673.0	...
5844782	  787.0	  566.1	 4673.0	...
5844783	  787.1	  565.8	 4670.0	...
5844784	  787.1	  565.6	 4667.0	...
5844785	  787.1	  565.6	 4666.0	...
5844786	  787.0	  565.8	 4667.0	...
5844787	  787.0	  565.8	 4668.0	...
5844788	  787.0	  565.7	 4670.0	...
5844789	  787.1	  565.5	 4670.0	...
5844790	  787.1	  565.3	 4670.0	...
5844791	  787.2	  565.2	 4669.0	...
5844792	  787.4	  565.3	 4669.0	...
5844793	  787.5	  565.4	 4669.0	...
5844794	  787.5	  565.6	 4671.0	...
5844795	  787.5	  565.4	 4673.0	...
5844796	  787.5	  565.3	 4674.0	...
5844797	  787.5	  565.2	 4672.0	...
MSG	5844798 0000 _ Number On
5844798	  787.5	  565.4	 4671.0	...
5844799	  787.5	  565.5	 4672.0	...
5844800	  787.4	  565.4	 4673.0	...
5844801	  787.4	  565.4	 4674.0	...
5844802	  787.3	  565.3	 4674.0	...
5844803	  787.4	  565.3	 4676.0	...
5844804	  787.4	  565.4	 4677.0	...
5844805	  787.4	  565.5	 4678.0	...
5844806	  787.2	  565.5	 4678.0	...
5844807	  787.0	  565.5	 4678.0	...
5844808	  786.7	  565.6	 4677.0	...
5844809	  786.5	  565.8	 4679.0	...
5844810	  786.4	  566.3	 4680.0	...
5844811	  786.2	  566.6	 4681.0	...
5844812	  786.2	  566.7	 4682.0	...
5844813	  786.2	  566.6	 4683.0	...
5844814	  786.2	  566.5	 4684.0	...
5844815	  785.8	  566.5	 4683.0	...
5844816	  785.3	  566.3	 4681.0	...
5844817	  784.9	  566.1	 4679.0	...
5844818	  784.7	  565.7	 4678.0	...
5844819	  784.2	  565.6	 4678.0	...
5844820	  783.7	  565.5	 4679.0	...
5844821	  783.3	  565.5	 4681.0	...
5844822	  783.2	  565.6	 4682.0	...
5844823	  783.1	  565.7	 4683.0	...
5844824	  783.3	  565.8	 4682.0	...
5844825	  783.5	  565.8	 4681.0	...
5844826	  783.6	  565.4	 4680.0	...
5844827	  783.5	  565.0	 4680.0	...
5844828	  783.5	  564.7	 4681.0	...
5844829	  783.5	  564.8	 4681.0	...
5844830	  783.6	  565.7	 4681.0	...
5844831	  783.6	  566.4	 4682.0	...
5844832	  783.8	  567.1	 4683.0	...
5844833	  784.0	  566.6	 4684.0	...
5844834	  784.3	  566.2	 4683.0	...
5844835	  784.6	  565.8	 4683.0	...
5844836	  784.8	  565.9	 4683.0	...
5844837	  785.0	  565.9	 4683.0	...
5844838	  784.9	  565.9	 4684.0	...
5844839	  784.2	  565.9	 4685.0	...
5844840	  783.6	  565.9	 4687.0	...
5844841	  783.3	  566.1	 4688.0	...
5844842	  783.1	  566.2	 4688.0	...
5844843	  783.0	  566.2	 4687.0	...
5844844	  783.0	  566.1	 4685.0	...
5844845	  783.2	  566.3	 4687.0	...
5844846	  783.4	  566.8	 4691.0	...
5844847	  783.9	  567.4	 4695.0	...
5844848	  784.3	  567.7	 4695.0	...
5844849	  784.7	  567.7	 4694.0	...
5844850	  784.8	  567.5	 4692.0	...
5844851	  784.8	  567.3	 4688.0	...
5844852	  784.7	  567.2	 4686.0	...
5844853	  784.4	  567.2	 4686.0	...
5844854	  784.1	  567.0	 4688.0	...
5844855	  783.7	  566.7	 4688.0	...
5844856	  783.5	  566.2	 4687.0	...
5844857	  783.3	  566.0	 4686.0	...
5844858	  783.3	  565.8	 4688.0	...
5844859	  783.4	  565.8	 4689.0	...
5844860	  783.6	  565.8	 4693.0	...
5844861	  783.7	  566.0	 4695.0	...
5844862	  783.8	  566.3	 4696.0	...
5844863	  783.9	  566.8	 4694.0	...
5844864	  784.2	  567.2	 4692.0	...
5844865	  784.7	  567.5	 4691.0	...
5844866	  785.1	  567.5	 4692.0	...
5844867	  785.1	  567.1	 4692.0	...
5844868	  784.7	  566.8	 4693.0	...
5844869	  784.2	  566.6	 4693.0	...
5844870	  783.9	  566.6	 4693.0	...
5844871	  783.7	  566.6	 4695.0	...
5844872	  783.7	  566.5	 4697.0	...
5844873	  783.6	  566.4	 4699.0	...
5844874	  783.5	  566.4	 4700.0	...
5844875	  783.5	  566.0	 4698.0	...
5844876	  783.2	  565.4	 4697.0	...
5844877	  782.9	  564.9	 4693.0	...
5844878	  782.7	  564.7	 4692.0	...
5844879	  782.7	  564.7	 4692.0	...
5844880	  782.7	  564.8	 4694.0	...
5844881	  782.8	  565.0	 4695.0	...
5844882	  782.9	  565.7	 4693.0	...
5844883	  783.0	  566.5	 4692.0	...
5844884	  783.1	  567.2	 4692.0	...
5844885	  783.1	  567.3	 4693.0	...
5844886	  783.1	  567.5	 4695.0	...
5844887	  782.9	  567.6	 4697.0	...
5844888	  782.8	  567.6	 4699.0	...
5844889	  782.8	  567.5	 4700.0	...
5844890	  782.8	  567.3	 4699.0	...
5844891	  782.7	  567.2	 4699.0	...
5844892	  782.6	  567.1	 4700.0	...
5844893	  782.5	  567.1	 4701.0	...
5844894	  782.4	  567.0	 4702.0	...
5844895	  782.4	  567.0	 4702.0	...
5844896	  782.4	  566.9	 4702.0	...
5844897	  782.3	  566.9	 4704.0	...
5844898	  782.3	  566.8	 4707.0	...
5844899	  782.3	  566.7	 4710.0	...
5844900	  782.3	  566.6	 4712.0	...
5844901	  782.2	  566.6	 4712.0	...
5844902	  782.1	  566.5	 4711.0	...
5844903	  782.0	  566.6	 4711.0	...
5844904	  781.9	  566.6	 4712.0	...
5844905	  781.8	  566.7	 4713.0	...
5844906	  781.8	  566.8	 4713.0	...
5844907	  781.8	  567.0	 4713.0	...
5844908	  781.9	  567.3	 4714.0	...
5844909	  782.0	  567.4	 4715.0	...
5844910	  782.1	  567.6	 4712.0	...
5844911	  782.3	  567.7	 4709.0	...
5844912	  782.4	  567.8	 4705.0	...
5844913	  782.4	  568.0	 4706.0	...
5844914	  782.3	  568.5	 4706.0	...
5844915	  782.3	  569.0	 4706.0	...
5844916	  782.4	  569.2	 4706.0	...
5844917	  782.5	  568.8	 4707.0	...
5844918	  782.3	  568.4	 4705.0	...
5844919	  782.1	  568.3	 4704.0	...
5844920	  781.9	  568.3	 4702.0	...
5844921	  781.9	  568.2	 4703.0	...
5844922	  781.9	  568.0	 4704.0	...
5844923	  781.9	  567.8	 4705.0	...
5844924	  781.9	  567.7	 4706.0	...
5844925	  781.9	  567.7	 4707.0	...
5844926	  781.9	  567.7	 4708.0	...
5844927	  781.7	  567.7	 4708.0	...
5844928	  781.5	  567.5	 4708.0	...
5844929	  781.4	  567.1	 4711.0	...
5844930	  781.4	  566.8	 4714.0	...
5844931	  781.4	  566.6	 4715.0	...
5844932	  781.4	  566.7	 4712.0	...
5844933	  781.4	  566.7	 4708.0	...
5844934	  781.1	  566.5	 4708.0	...
5844935	  780.8	  566.6	 4709.0	...
5844936	  780.5	  566.9	 4710.0	...
5844937	  780.5	  567.2	 4711.0	...
5844938	  780.4	  567.2	 4713.0	...
5844939	  780.3	  567.1	 4716.0	...
5844940	  780.3	  567.0	 4718.0	...
5844941	  780.3	  567.1	 4719.0	...
5844942	  780.3	  567.4	 4720.0	...
5844943	  780.4	  567.7	 4720.0	...
5844944	  780.4	  567.9	 4720.0	...
5844945	  780.4	  567.7	 4719.0	...
5844946	  780.5	  567.3	 4720.0	...
5844947	  780.6	  567.1	 4720.0	...
5844948	  780.8	  567.1	 4722.0	...
5844949	  780.8	  567.1	 4723.0	...
5844950	  780.9	  567.0	 4720.0	...
5844951	  781.0	  567.0	 4716.0	...
5844952	  781.1	  567.0	 4713.0	...
5844953	  781.1	  567.1	 4717.0	...
5844954	  781.1	  567.3	 4721.0	...
5844955	  781.1	  567.6	 4724.0	...
5844956	  781.1	  567.8	 4724.0	...
5844957	  781.0	  568.2	 4724.0	...
5844958	  781.0	  568.4	 4724.0	...
5844959	  780.9	  568.4	 4723.0	...
5844960	  781.0	  568.3	 4722.0	...
5844961	  781.1	  568.1	 4721.0	...
5844962	  781.2	  568.1	 4722.0	...
5844963	  781.1	  568.1	 4723.0	...
5844964	  781.0	  568.3	 4724.0	...
5844965	  780.9	  568.4	 4724.0	...
5844966	  781.0	  568.6	 4725.0	...
5844967	  780.9	  568.6	 4726.0	...
5844968	  780.8	  568.3	 4727.0	...
5844969	  780.7	  568.1	 4726.0	...
5844970	  780.4	  567.9	 4724.0	...
5844971	  780.2	  568.2	 4722.0	...
5844972	  780.0	  568.4	 4722.0	...
5844973	  780.2	  568.7	 4724.0	...
5844974	  780.3	  568.9	 4726.0	...
5844975	  780.4	  569.0	 4726.0	...
5844976	  780.4	  569.2	 4725.0	...
5844977	  780.5	  569.4	 4723.0	...
5844978	  780.6	  569.6	 4723.0	...
5844979	  780.6	  569.6	 4723.0	...
5844980	  780.4	  569.6	 4722.0	...
5844981	  780.2	  569.6	 4720.0	...
5844982	  780.1	  569.6	 4718.0	...
5844983	  780.1	  569.3	 4722.0	...
5844984	  780.1	  569.0	 4726.0	...
5844985	  779.9	  568.7	 4731.0	...
5844986	  779.8	  568.4	 4732.0	...
5844987	  779.6	  568.2	 4732.0	...
5844988	  779.4	  568.0	 4731.0	...
5844989	  779.4	  568.2	 4729.0	...
5844990	  779.4	  568.2	 4726.0	...
5844991	  779.4	  568.2	 4726.0	...
5844992	  779.2	  568.1	 4727.0	...
5844993	  779.0	  568.1	 4729.0	...
5844994	  778.7	  568.2	 4729.0	...
5844995	  778.5	  568.2	 4728.0	...
5844996	  778.1	  568.1	 4727.0	...
5844997	  777.9	  568.0	 4729.0	...
5844998	  777.8	  567.9	 4730.0	...
5844999	  777.7	  568.0	 4731.0	...
5845000	  777.7	  568.0	 4731.0	...
5845001	  777.6	  568.0	 4731.0	...
5845002	  777.6	  568.0	 4730.0	...
5845003	  777.6	  568.0	 4729.0	...
5845004	  777.5	  568.0	 4728.0	...
5845005	  777.5	  568.1	 4728.0	...
5845006	  777.5	  568.3	 4727.0	...
5845007	  777.5	  568.8	 4726.0	...
5845008	  777.5	  569.2	 4726.0	...
5845009	  777.5	  569.2	 4727.0	...
5845010	  777.5	  569.1	 4726.0	...
5845011	  777.5	  568.9	 4723.0	...
5845012	  777.9	  568.8	 4722.0	...
5845013	  778.2	  568.8	 4724.0	...
5845014	  778.6	  568.6	 4726.0	...
5845015	  778.7	  568.3	 4727.0	...
5845016	  778.5	  568.1	 4727.0	...
5845017	  778.2	  568.3	 4728.0	...
5845018	  777.7	  568.2	 4728.0	...
5845019	  777.5	  567.9	 4730.0	...
5845020	  777.2	  567.6	 4730.0	...
5845021	  777.1	  567.5	 4731.0	...
5845022	  777.0	  567.6	 4731.0	...
5845023	  777.0	  567.6	 4731.0	...
5845024	  776.9	  567.7	 4731.0	...
5845025	  776.9	  567.7	 4731.0	...
5845026	  776.9	  567.9	 4732.0	...
5845027	  776.9	  568.0	 4732.0	...
5845028	  776.6	  568.1	 4732.0	...
5845029	  776.4	  568.3	 4733.0	...
5845030	  776.4	  568.7	 4734.0	...
5845031	  776.9	  568.9	 4734.0	...
5845032	  777.4	  568.9	 4735.0	...
5845033	  777.4	  568.6	 4736.0	...
5845034	  777.1	  568.5	 4736.0	...
5845035	  776.7	  568.7	 4735.0	...
5845036	  776.7	  569.0	 4734.0	...
5845037	  776.9	  569.3	 4735.0	...
5845038	  777.0	  569.6	 4736.0	...
5845039	  776.9	  569.9	 4738.0	...
5845040	  776.8	  570.2	 4738.0	...
5845041	  776.8	  570.2	 4738.0	...
5845042	  776.7	  569.9	 4740.0	...
5845043	  776.6	  569.5	 4741.0	...
5845044	  776.3	  569.2	 4743.0	...
5845045	  776.0	  569.2	 4742.0	...
5845046	  775.8	  569.3	 4742.0	...
5845047	  775.7	  569.3	 4742.0	...
5845048	  775.7	  569.3	 4741.0	...
5845049	  776.0	  569.4	 4740.0	...
5845050	  776.4	  569.5	 4738.0	...
5845051	  776.7	  569.5	 4740.0	...
5845052	  776.4	  569.3	 4742.0	...
5845053	  776.2	  569.2	 4743.0	...
5845054	  776.0	  569.3	 4743.0	...
5845055	  776.0	  569.4	 4744.0	...
5845056	  776.0	  569.4	 4746.0	...
5845057	  776.0	  569.4	 4747.0	...
5845058	  776.1	  569.4	 4748.0	...
5845059	  776.1	  569.8	 4750.0	...
5845060	  775.8	  570.2	 4752.0	...
5845061	  775.5	  570.7	 4753.0	...
5845062	  775.3	  570.8	 4753.0	...
5845063	  775.5	  570.8	 4754.0	...
5845064	  775.7	  570.7	 4756.0	...
5845065	  775.9	  570.6	 4757.0	...
5845066	  775.9	  570.6	 4756.0	...
5845067	  776.1	  570.6	 4753.0	...
5845068	  776.1	  570.5	 4751.0	...
5845069	  776.2	  570.5	 4749.0	...
5845070	  776.1	  570.5	 4748.0	...
5845071	  776.0	  570.5	 4748.0	...
5845072	  775.9	  570.4	 4749.0	...
5845073	  775.9	  570.3	 4750.0	...
5845074	  776.0	  570.2	 4752.0	...
5845075	  776.0	  570.4	 4753.0	...
5845076	  775.8	  570.6	 4754.0	...
5845077	  775.7	  570.8	 4755.0	...
5845078	  775.7	  570.8	 4755.0	...
5845079	  775.8	  570.8	 4758.0	...
5845080	  775.6	  570.9	 4760.0	...
5845081	  775.2	  571.4	 4763.0	...
5845082	  774.9	  571.8	 4764.0	...
5845083	  774.8	  572.1	 4765.0	...
5845084	  774.9	  572.0	 4765.0	...
5845085	  774.9	  572.0	 4764.0	...
5845086	  774.8	  571.9	 4762.0	...
5845087	  775.2	  571.9	 4762.0	...
5845088	  775.5	  571.9	 4764.0	...
5845089	  775.8	  572.0	 4765.0	...
5845090	  775.7	  572.0	 4764.0	...
5845091	  775.3	  572.1	 4763.0	...
5845092	  775.1	  572.1	 4763.0	...
5845093	  774.8	  572.2	 4762.0	...
5845094	  774.7	  572.2	 4762.0	...
5845095	  774.6	  572.3	 4761.0	...
5845096	  774.5	  572.4	 4761.0	...
5845097	  774.6	  572.5	 4761.0	...
5845098	  774.7	  572.6	 4761.0	...
5845099	  775.0	  572.6	 4760.0	...
5845100	  775.3	  572.4	 4760.0	...
MSG	5845101 0000 _ Number Off
5845101	  775.5	  572.3	 4760.0	...
5845102	  775.6	  572.4	 4761.0	...
5845103	  775.7	  572.7	 4761.0	...
5845104	  775.7	  573.0	 4761.0	...
5845105	  775.3	  573.2	 4761.0	...
5845106	  775.0	  573.3	 4761.0	...
5845107	  774.7	  573.3	 4762.0	...
5845108	  774.7	  573.2	 4763.0	...
5845109	  774.7	  573.1	 4764.0	...
5845110	  774.6	  573.1	 4764.0	...
5845111	  774.5	  573.3	 4764.0	...
5845112	  774.4	  573.5	 4764.0	...
5845113	  774.6	  573.5	 4764.0	...
5845114	  774.8	  573.3	 4764.0	...
5845115	  775.0	  573.2	 4765.0	...
5845116	  775.1	  573.3	 4766.0	...
5845117	  775.1	  573.3	 4767.0	...
5845118	  775.1	  573.4	 4767.0	...
5845119	  774.7	  573.6	 4768.0	...
5845120	  774.3	  573.9	 4768.0	...
5845121	  773.8	  574.0	 4767.0	...
5845122	  773.7	  573.8	 4766.0	...
5845123	  773.6	  573.4	 4766.0	...
5845124	  773.4	  573.0	 4766.0	...
5845125	  773.2	  572.3	 4765.0	...
5845126	  773.1	  571.7	 4765.0	...
5845127	  772.9	  569.9	 4765.0	...
5845128	  772.7	  568.5	 4765.0	...
5845129	  772.4	  566.4	 4765.0	...
5845130	  772.2	  565.2	 4766.0	...
5845131	  771.9	  563.7	 4764.0	...
5845132	  771.6	  562.3	 4763.0	...
5845133	  771.5	  561.1	 4762.0	...
5845134	  771.6	  559.8	 4763.0	...
5845135	  771.8	  559.0	 4763.0	...
5845136	  771.8	  558.0	 4762.0	...
5845137	  771.9	  557.3	 4760.0	...
5845138	  772.3	  556.8	 4760.0	...
5845139	  772.5	  556.7	 4757.0	...
5845140	  772.7	  556.5	 4753.0	...
5845141	  772.6	  556.3	 4750.0	...
5845142	  772.8	  556.1	 4749.0	...
5845143	  773.3	  556.0	 4748.0	...
5845144	  773.8	  555.9	 4749.0	...
5845145	  774.0	  555.9	 4751.0	...
5845146	  773.9	  555.8	 4753.0	...
5845147	  773.8	  555.5	 4754.0	...
5845148	  773.6	  555.3	 4754.0	...
5845149	  773.3	  555.2	 4755.0	...
5845150	  773.2	  555.2	 4755.0	...
5845151	  773.1	  555.1	 4754.0	...
5845152	  773.1	  554.9	 4753.0	...
5845153	  773.2	  554.8	 4752.0	...
5845154	  773.1	  554.8	 4752.0	...
5845155	  773.0	  554.9	 4752.0	...
5845156	  772.9	  555.1	 4752.0	...
5845157	  772.8	  555.2	 4751.0	...
5845158	  772.7	  555.5	 4750.0	...
5845159	  772.7	  555.9	 4751.0	...
5845160	  772.7	  556.3	 4753.0	...
5845161	  772.4	  556.9	 4754.0	...
5845162	  772.2	  557.5	 4754.0	...
5845163	  771.9	  557.9	 4754.0	...
5845164	  772.1	  558.2	 4755.0	...
5845165	  772.2	  558.1	 4756.0	...
5845166	  772.4	  558.0	 4755.0	...
5845167	  772.4	  557.9	 4753.0	...
5845168	  772.3	  557.8	 4751.0	...
5845169	  772.3	  557.6	 4751.0	...
5845170	  772.4	  557.8	 4751.0	...
5845171	  772.4	  557.9	 4749.0	...
5845172	  772.3	  558.1	 4747.0	...
5845173	  772.2	  558.1	 4745.0	...
5845174	  772.1	  557.9	 4745.0	...
5845175	  771.8	  557.7	 4744.0	...
5845176	  771.7	  557.6	 4744.0	...
5845177	  771.6	  557.7	 4744.0	...
5845178	  771.5	  557.9	 4743.0	...
5845179	  771.4	  558.3	 4744.0	...
5845180	  771.3	  558.6	 4745.0	...
5845181	  771.3	  558.9	 4745.0	...
5845182	  771.3	  559.1	 4744.0	...
5845183	  771.5	  559.2	 4743.0	...
5845184	  771.6	  559.2	 4743.0	...
5845185	  771.9	  559.2	 4742.0	...
5845186	  772.1	  559.5	 4740.0	...
5845187	  772.3	  560.0	 4739.0	...
5845188	  772.3	  560.4	 4739.0	...
5845189	  772.2	  560.6	 4738.0	...
5845190	  772.1	  560.7	 4737.0	...
5845191	  772.2	  560.9	 4735.0	...
5845192	  772.2	  561.1	 4734.0	...
5845193	  772.3	  561.1	 4734.0	...
5845194	  772.5	  561.0	 4734.0	...
5845195	  772.3	  560.9	 4734.0	...
5845196	  772.0	  560.9	 4734.0	...
5845197	  771.7	  560.9	 4734.0	...
5845198	  771.7	  560.9	 4734.0	...
5845199	  771.7	  560.8	 4734.0	...
5845200	  771.7	  560.6	 4734.0	...
5845201	  772.0	  560.4	 4734.0	...
5845202	  772.3	  560.3	 4734.0	...
5845203	  772.5	  560.2	 4733.0	...
5845204	  772.6	  560.3	 4733.0	...
5845205	  772.5	  560.3	 4734.0	...
5845206	  772.5	  560.2	 4732.0	...
5845207	  772.5	  560.1	 4729.0	...
5845208	  772.4	  559.9	 4727.0	...
5845209	  772.4	  559.7	 4727.0	...
5845210	  772.3	  559.5	 4728.0	...
5845211	  772.2	  559.3	 4729.0	...
5845212	  772.2	  559.3	 4729.0	...
5845213	  772.4	  559.2	 4729.0	...
5845214	  772.7	  559.2	 4730.0	...
5845215	  773.0	  559.1	 4730.0	...
5845216	  773.0	  559.2	 4731.0	...
5845217	  772.9	  559.4	 4731.0	...
5845218	  772.9	  559.5	 4730.0	...
5845219	  772.9	  559.4	 4730.0	...
5845220	  772.9	  559.5	 4730.0	...
5845221	  773.0	  559.6	 4730.0	...
5845222	  772.9	  559.7	 4731.0	...
5845223	  772.8	  559.8	 4731.0	...
5845224	  772.8	  559.9	 4729.0	...
5845225	  772.8	  560.0	 4727.0	...
5845226	  773.0	  560.0	 4727.0	...
5845227	  773.3	  560.0	 4729.0	...
5845228	  773.5	  559.9	 4728.0	...
5845229	  773.5	  559.7	 4725.0	...
5845230	  773.5	  559.5	 4722.0	...
5845231	  773.4	  559.2	 4722.0	...
5845232	  773.4	  559.2	 4722.0	...
5845233	  773.7	  559.4	 4722.0	...
5845234	  774.0	  559.8	 4720.0	...
5845235	  774.3	  560.3	 4718.0	...
5845236	  774.1	  560.6	 4715.0	...
5845237	  773.9	  560.9	 4713.0	...
5845238	  773.9	  561.0	 4710.0	...
5845239	  773.9	  560.9	 4708.0	...
5845240	  774.0	  560.7	 4706.0	...
5845241	  774.0	  560.6	 4704.0	...
5845242	  774.2	  560.6	 4704.0	...
5845243	  774.4	  560.8	 4704.0	...
5845244	  774.7	  561.0	 4703.0	...
5845245	  774.7	  561.2	 4701.0	...
5845246	  774.5	  561.2	 4700.0	...
5845247	  774.1	  561.2	 4699.0	...
5845248	  773.7	  561.1	 4698.0	...
5845249	  773.3	  561.1	 4696.0	...
5845250	  773.3	  561.1	 4695.0	...
5845251	  773.2	  561.2	 4695.0	...
5845252	  773.1	  561.3	 4696.0	...
5845253	  773.2	  561.2	 4697.0	...
5845254	  773.3	  561.1	 4697.0	...
5845255	  773.5	  561.1	 4697.0	...
5845256	  773.4	  561.3	 4696.0	...
5845257	  773.3	  561.5	 4697.0	...
5845258	  773.2	  561.7	 4698.0	...
5845259	  773.2	  561.6	 4696.0	...
5845260	  773.3	  561.5	 4694.0	...
5845261	  773.3	  561.4	 4690.0	...
5845262	  773.3	  561.2	 4689.0	...
5845263	  773.3	  561.1	 4689.0	...
5845264	  773.3	  561.0	 4690.0	...
5845265	  773.3	  561.1	 4690.0	...
5845266	  773.3	  561.2	 4689.0	...
5845267	  773.4	  561.3	 4687.0	...
5845268	  773.4	  561.4	 4685.0	...
5845269	  773.5	  561.4	 4683.0	...
5845270	  773.5	  561.8	 4681.0	...
5845271	  773.5	  562.2	 4680.0	...
5845272	  773.5	  562.5	 4677.0	...
5845273	  773.4	  562.5	 4675.0	...
5845274	  773.4	  562.4	 4671.0	...
5845275	  773.4	  562.2	 4670.0	...
5845276	  773.1	  562.0	 4670.0	...
5845277	  772.8	  561.9	 4671.0	...
5845278	  772.6	  561.9	 4673.0	...
5845279	  772.6	  562.0	 4674.0	...
5845280	  772.7	  562.1	 4676.0	...
5845281	  772.7	  562.1	 4675.0	...
5845282	  772.7	  562.1	 4675.0	...
5845283	  772.8	  562.1	 4672.0	...
5845284	  773.2	  562.1	 4670.0	...
5845285	  773.6	  562.1	 4670.0	...
5845286	  773.9	  562.2	 4671.0	...
5845287	  773.9	  562.6	 4673.0	...
5845288	  773.9	  562.9	 4672.0	...
5845289	  773.9	  563.2	 4670.0	...
5845290	  773.6	  563.4	 4669.0	...
5845291	  773.2	  563.6	 4668.0	...
5845292	  772.9	  563.6	 4668.0	...
5845293	  772.9	  563.3	 4670.0	...
5845294	  772.9	  563.4	 4670.0	...
5845295	  772.9	  563.9	 4671.0	...
5845296	  773.2	  564.4	 4670.0	...
5845297	  773.6	  564.5	 4670.0	...
5845298	  774.1	  564.5	 4670.0	...
5845299	  774.3	  564.4	 4671.0	...
5845300	  774.4	  564.3	 4669.0	...
5845301	  774.3	  564.2	 4666.0	...
5845302	  774.3	  564.2	 4661.0	...
5845303	  774.2	  564.2	 4658.0	...
5845304	  774.2	  564.1	 4656.0	...
5845305	  774.2	  564.3	 4654.0	...
5845306	  774.3	  564.7	 4654.0	...
5845307	  774.2	  565.1	 4654.0	...
5845308	  774.1	  565.3	 4654.0	...
5845309	  774.3	  565.3	 4654.0	...
5845310	  774.6	  565.2	 4653.0	...
5845311	  775.1	  565.1	 4653.0	...
5845312	  775.4	  564.9	 4652.0	...
MSG	5845313 0000 _ Number On
5845313	  775.8	  564.6	 4650.0	...
5845314	  775.9	  564.4	 4648.0	...
5845315	  775.9	  564.5	 4648.0	...
5845316	  775.9	  564.6	 4649.0	...
5845317	  775.7	  564.7	 4647.0	...
5845318	  775.6	  564.7	 4646.0	...
5845319	  775.6	  564.7	 4645.0	...
5845320	  775.6	  564.7	 4646.0	...
5845321	  775.6	  564.8	 4645.0	...
5845322	  775.5	  564.9	 4643.0	...
5845323	  775.5	  565.0	 4641.0	...
5845324	  775.5	  565.2	 4640.0	...
5845325	  775.5	  565.4	 4640.0	...
5845326	  775.4	  565.5	 4640.0	...
5845327	  775.3	  565.5	 4640.0	...
5845328	  775.2	  565.5	 4640.0	...
5845329	  775.1	  565.4	 4640.0	...
5845330	  775.2	  565.3	 4637.0	...
5845331	  775.2	  565.2	 4635.0	...
5845332	  775.2	  565.1	 4632.0	...
5845333	  775.4	  565.2	 4632.0	...
5845334	  775.5	  565.5	 4631.0	...
5845335	  775.5	  565.7	 4632.0	...
5845336	  775.5	  566.0	 4634.0	...
5845337	  775.6	  566.2	 4636.0	...
5845338	  775.6	  566.5	 4637.0	...
5845339	  775.5	  566.4	 4636.0	...
5845340	  775.4	  566.1	 4635.0	...
5845341	  775.4	  566.0	 4635.0	...
5845342	  775.5	  566.2	 4634.0	...
5845343	  775.5	  566.4	 4634.0	...
5845344	  775.5	  566.3	 4634.0	...
5845345	  775.4	  566.3	 4634.0	...
5845346	  775.1	  566.4	 4634.0	...
5845347	  774.8	  566.3	 4634.0	...
5845348	  774.6	  566.3	 4635.0	...
5845349	  774.5	  566.2	 4634.0	...
5845350	  774.5	  566.1	 4634.0	...
5845351	  774.6	  566.2	 4634.0	...
5845352	  774.8	  566.5	 4635.0	...
5845353	  774.9	  566.8	 4635.0	...
5845354	  775.0	  566.8	 4633.0	...
5845355	  775.1	  566.7	 4632.0	...
5845356	  775.2	  566.7	 4630.0	...
5845357	  775.2	  566.7	 4629.0	...
5845358	  775.1	  566.7	 4626.0	...
5845359	  775.1	  566.7	 4623.0	...
5845360	  775.0	  566.8	 4623.0	...
5845361	  774.8	  566.8	 4623.0	...
5845362	  774.7	  567.2	 4623.0	...
5845363	  774.5	  567.6	 4623.0	...
5845364	  774.4	  568.0	 4623.0	...
5845365	  774.3	  568.0	 4623.0	...
5845366	  774.4	  568.0	 4623.0	...
5845367	  774.5	  568.0	 4622.0	...
5845368	  774.6	  568.0	 4618.0	...
5845369	  774.7	  567.9	 4615.0	...
5845370	  774.8	  567.9	 4613.0	...
5845371	  774.8	  567.8	 4612.0	...
5845372	  774.8	  567.9	 4611.0	...
5845373	  774.9	  568.0	 4611.0	...
5845374	  775.0	  568.1	 4611.0	...
5845375	  775.0	  567.9	 4610.0	...
5845376	  775.0	  567.6	 4610.0	...
5845377	  774.9	  567.3	 4609.0	...
5845378	  774.8	  567.4	 4607.0	...
5845379	  774.8	  567.8	 4606.0	...
5845380	  774.9	  568.1	 4605.0	...
5845381	  775.0	  568.1	 4604.0	...
5845382	  775.2	  568.3	 4603.0	...
5845383	  775.3	  568.7	 4603.0	...
5845384	  775.2	  569.1	 4603.0	...
5845385	  775.2	  569.1	 4605.0	...
5845386	  775.2	  569.1	 4606.0	...
5845387	  775.1	  569.3	 4607.0	...
5845388	  775.1	  569.5	 4606.0	...
5845389	  775.0	  569.7	 4605.0	...
5845390	  775.1	  569.6	 4604.0	...
5845391	  775.0	  569.6	 4605.0	...
5845392	  775.0	  569.6	 4604.0	...
5845393	  774.8	  569.7	 4603.0	...
5845394	  774.8	  569.7	 4602.0	...
5845395	  774.9	  569.8	 4602.0	...
5845396	  775.2	  569.9	 4603.0	...
5845397	  775.4	  570.1	 4604.0	...
5845398	  775.5	  570.3	 4604.0	...
5845399	  775.5	  570.4	 4601.0	...
5845400	  775.6	  570.4	 4600.0	...
5845401	  776.0	  570.2	 4600.0	...
5845402	  776.3	  570.3	 4599.0	...
5845403	  776.6	  570.5	 4598.0	...
5845404	  776.6	  570.5	 4597.0	...
5845405	  776.5	  570.5	 4598.0	...
5845406	  776.5	  570.5	 4599.0	...
5845407	  776.4	  570.5	 4599.0	...
5845408	  776.3	  570.6	 4600.0	...
5845409	  776.2	  570.6	 4600.0	...
5845410	  776.1	  570.6	 4600.0	...
5845411	  776.2	  571.1	 4601.0	...
5845412	  776.2	  571.5	 4600.0	...
5845413	  776.3	  571.9	 4599.0	...
5845414	  776.3	  571.8	 4598.0	...
5845415	  776.3	  571.6	 4598.0	...
5845416	  776.3	  571.5	 4598.0	...
5845417	  776.7	  571.3	 4600.0	...
5845418	  777.1	  571.2	 4601.0	...
5845419	  777.6	  571.1	 4602.0	...
5845420	  777.7	  571.1	 4602.0	...
5845421	  777.7	  571.1	 4601.0	...
5845422	  777.8	  571.0	 4601.0	...
5845423	  777.8	  571.0	 4600.0	...
5845424	  777.8	  571.0	 4600.0	...
5845425	  777.8	  570.9	 4601.0	...
5845426	  777.6	  570.9	 4601.0	...
5845427	  777.4	  571.2	 4601.0	...
5845428	  777.3	  571.4	 4600.0	...
5845429	  777.4	  571.6	 4599.0	...
5845430	  777.5	  571.6	 4598.0	...
5845431	  777.6	  571.6	 4598.0	...
5845432	  777.7	  571.4	 4598.0	...
5845433	  777.3	  571.4	 4599.0	...
5845434	  776.9	  571.4	 4599.0	...
5845435	  776.5	  571.6	 4599.0	...
5845436	  776.5	  571.6	 4598.0	...
5845437	  776.6	  571.6	 4597.0	...
5845438	  776.7	  571.4	 4597.0	...
5845439	  776.8	  571.3	 4597.0	...
5845440	  776.8	  571.5	 4597.0	...
5845441	  776.7	  571.9	 4597.0	...
5845442	  776.5	  572.0	 4595.0	...
5845443	  776.3	  571.9	 4593.0	...
5845444	  776.1	  571.7	 4592.0	...
5845445	  776.1	  571.8	 4592.0	...
5845446	  776.0	  571.8	 4593.0	...
5845447	  775.8	  572.1	 4595.0	...
5845448	  775.9	  572.3	 4596.0	...
5845449	  775.9	  572.5	 4596.0	...
5845450	  776.0	  572.4	 4596.0	...
5845451	  776.0	  572.3	 4596.0	...
5845452	  775.8	  572.4	 4595.0	...
5845453	  775.6	  572.4	 4594.0	...
5845454	  775.4	  572.4	 4593.0	...
5845455	  775.4	  572.3	 4594.0	...
5845456	  775.5	  572.4	 4596.0	...
5845457	  775.6	  572.4	 4597.0	...
5845458	  775.7	  572.5	 4597.0	...
5845459	  775.8	  572.7	 4596.0	...
5845460	  775.9	  572.9	 4594.0	...
5845461	  776.0	  573.1	 4593.0	...
5845462	  776.1	  573.4	 4594.0	...
5845463	  776.1	  573.7	 4593.0	...
5845464	  776.1	  573.9	 4591.0	...
5845465	  776.1	  574.2	 4590.0	...
5845466	  776.5	  574.5	 4590.0	...
5845467	  777.0	  574.8	 4590.0	...
5845468	  777.3	  574.7	 4590.0	...
5845469	  777.2	  574.5	 4593.0	...
5845470	  777.1	  574.3	 4596.0	...
5845471	  777.0	  574.1	 4599.0	...
5845472	  776.8	  574.1	 4600.0	...
5845473	  776.6	  574.3	 4598.0	...
5845474	  776.4	  574.5	 4595.0	...
5845475	  776.5	  574.7	 4593.0	...
5845476	  776.6	  574.7	 4593.0	...
5845477	  776.8	  575.0	 4593.0	...
5845478	  776.9	  575.3	 4593.0	...
5845479	  776.9	  575.5	 4594.0	...
5845480	  776.9	  575.5	 4594.0	...
5845481	  776.7	  575.5	 4594.0	...
5845482	  776.6	  575.6	 4594.0	...
5845483	  776.5	  575.7	 4594.0	...
5845484	  776.5	  575.9	 4594.0	...
5845485	  776.4	  575.9	 4595.0	...
5845486	  776.3	  575.9	 4594.0	...
5845487	  776.5	  575.9	 4594.0	...
5845488	  776.7	  575.8	 4593.0	...
5845489	  776.9	  575.3	 4593.0	...
5845490	  776.8	  575.0	 4592.0	...
5845491	  776.8	  575.0	 4592.0	...
5845492	  776.8	  575.5	 4592.0	...
5845493	  776.7	  576.0	 4593.0	...
5845494	  776.7	  576.1	 4593.0	...
5845495	  776.7	  576.1	 4594.0	...
5845496	  776.7	  576.1	 4598.0	...
5845497	  776.8	  576.1	 4601.0	...
5845498	  776.8	  576.2	 4602.0	...
5845499	  776.9	  576.3	 4603.0	...
5845500	  777.1	  576.5	 4604.0	...
5845501	  777.2	  576.6	 4604.0	...
5845502	  777.2	  576.6	 4604.0	...
5845503	  777.0	  576.6	 4603.0	...
5845504	  777.1	  576.4	 4604.0	...
5845505	  777.3	  576.3	 4606.0	...
5845506	  777.6	  576.3	 4608.0	...
5845507	  777.6	  576.4	 4609.0	...
5845508	  777.7	  576.5	 4608.0	...
5845509	  777.8	  576.5	 4606.0	...
5845510	  777.8	  576.5	 4607.0	...
5845511	  777.8	  576.0	 4607.0	...
5845512	  777.8	  575.6	 4607.0	...
5845513	  777.8	  575.2	 4607.0	...
5845514	  777.9	  575.2	 4606.0	...
5845515	  778.0	  575.3	 4606.0	...
5845516	  778.1	  575.5	 4606.0	...
5845517	  778.0	  575.7	 4607.0	...
5845518	  777.8	  575.7	 4606.0	...
5845519	  777.6	  575.7	 4607.0	...
5845520	  777.6	  575.7	 4607.0	...
5845521	  777.6	  575.7	 4608.0	...
5845522	  777.7	  575.4	 4609.0	...
5845523	  777.7	  575.2	 4610.0	...
5845524	  777.5	  575.3	 4611.0	...
5845525	  777.3	  575.7	 4612.0	...
5845526	  777.1	  576.0	 4611.0	...
5845527	  776.9	  575.8	 4609.0	...
5845528	  776.6	  575.5	 4608.0	...
5845529	  776.4	  575.4	 4607.0	...
5845530	  776.4	  575.4	 4605.0	...
5845531	  776.3	  575.6	 4603.0	...
5845532	  776.3	  575.8	 4604.0	...
5845533	  776.3	  576.1	 4605.0	...
5845534	  776.3	  576.1	 4607.0	...
5845535	  776.3	  576.2	 4608.0	...
5845536	  776.4	  576.1	 4607.0	...
5845537	  776.4	  576.2	 4606.0	...
5845538	  776.4	  576.2	 4604.0	...
5845539	  776.2	  576.3	 4603.0	...
5845540	  776.0	  576.5	 4603.0	...
5845541	  775.7	  576.7	 4602.0	...
5845542	  775.6	  576.9	 4603.0	...
5845543	  775.6	  577.0	 4604.0	...
5845544	  775.6	  577.2	 4604.0	...
5845545	  775.6	  577.3	 4604.0	...
5845546	  775.7	  577.2	 4605.0	...
5845547	  775.7	  577.0	 4606.0	...
5845548	  775.5	  576.8	 4606.0	...
5845549	  775.4	  576.9	 4606.0	...
5845550	  775.2	  576.9	 4606.0	...
5845551	  775.0	  576.9	 4607.0	...
5845552	  775.1	  577.0	 4608.0	...
5845553	  775.2	  577.0	 4609.0	...
5845554	  775.2	  577.0	 4609.0	...
5845555	  775.0	  577.1	 4609.0	...
5845556	  774.9	  577.2	 4609.0	...
5845557	  775.0	  577.3	 4609.0	...
5845558	  775.4	  577.4	 4611.0	...
5845559	  775.8	  577.5	 4613.0	...
5845560	  776.2	  577.6	 4614.0	...
5845561	  776.3	  577.5	 4614.0	...
5845562	  776.4	  577.5	 4614.0	...
5845563	  776.5	  577.6	 4614.0	...
5845564	  776.7	  577.7	 4614.0	...
5845565	  776.9	  577.7	 4614.0	...
5845566	  777.1	  577.6	 4613.0	...
5845567	  777.1	  577.7	 4612.0	...
5845568	  777.4	  577.6	 4611.0	...
5845569	  777.7	  577.6	 4610.0	...
5845570	  777.8	  577.6	 4609.0	...
5845571	  777.6	  577.6	 4609.0	...
5845572	  777.3	  577.6	 4608.0	...
5845573	  777.2	  577.5	 4608.0	...
5845574	  777.2	  577.5	 4607.0	...
5845575	  777.3	  577.4	 4605.0	...
5845576	  777.4	  577.4	 4604.0	...
5845577	  777.5	  577.5	 4604.0	...
5845578	  777.6	  577.6	 4606.0	...
5845579	  777.7	  577.6	 4608.0	...
5845580	  777.7	  577.5	 4609.0	...
5845581	  777.7	  577.4	 4609.0	...
5845582	  777.7	  577.3	 4609.0	...
5845583	  777.6	  577.3	 4609.0	...
5845584	  777.7	  577.4	 4608.0	...
5845585	  777.8	  577.5	 4607.0	...
5845586	  777.7	  577.8	 4606.0	...
5845587	  777.4	  578.0	 4605.0	...
5845588	  777.3	  578.1	 4605.0	...
5845589	  777.5	  578.0	 4608.0	...
5845590	  777.8	  577.7	 4610.0	...
5845591	  778.1	  577.3	 4612.0	...
5845592	  778.3	  576.5	 4612.0	...
5845593	  778.4	  575.9	 4612.0	...
5845594	  778.5	  575.2	 4613.0	...
5845595	  779.0	  574.9	 4614.0	...
5845596	  779.8	  574.4	 4615.0	...
5845597	  780.7	  573.4	 4616.0	...
5845598	  781.5	  571.8	 4616.0	...
5845599	  782.4	  570.2	 4616.0	...
5845600	  783.3	  569.0	 4616.0	...
5845601	  784.2	  568.2	 4617.0	...
5845602	  784.8	  567.5	 4618.0	...
5845603	  785.3	  567.0	 4618.0	...
5845604	  785.7	  566.5	 4617.0	...
5845605	  786.1	  566.3	 4615.0	...
5845606	  786.2	  566.0	 4613.0	...
5845607	  786.1	  566.2	 4611.0	...
5845608	  786.0	  566.4	 4611.0	...
5845609	  785.6	  566.6	 4613.0	...
5845610	  784.8	  566.6	 4616.0	...
5845611	  783.7	  566.5	 4618.0	...
5845612	  782.7	  566.5	 4617.0	...
5845613	  782.1	  566.4	 4614.0	...
5845614	  781.8	  566.3	 4611.0	...
5845615	  781.4	  565.8	 4609.0	...
MSG	5845616 0000 _ Number Off
5845616	  781.2	  565.4	 4614.0	...
5845617	  780.9	  564.6	 4619.0	...
5845618	  780.9	  564.1	 4623.0	...
5845619	  781.0	  563.6	 4622.0	...
5845620	  781.1	  563.5	 4621.0	...
5845621	  781.2	  563.5	 4620.0	...
5845622	  781.3	  563.6	 4620.0	...
5845623	  781.2	  563.8	 4621.0	...
5845624	  781.0	  563.9	 4621.0	...
5845625	  780.9	  564.1	 4622.0	...
5845626	  781.0	  564.4	 4620.0	...
5845627	  780.9	  565.0	 4618.0	...
5845628	  780.6	  565.6	 4617.0	...
5845629	  780.3	  565.9	 4617.0	...
5845630	  780.1	  566.1	 4618.0	...
5845631	  780.1	  566.5	 4620.0	...
5845632	  780.2	  566.8	 4622.0	...
5845633	  780.4	  567.0	 4622.0	...
5845634	  780.5	  566.9	 4622.0	...
5845635	  780.5	  566.8	 4622.0	...
5845636	  780.5	  566.6	 4622.0	...
5845637	  780.6	  566.6	 4621.0	...
5845638	  780.9	  566.5	 4622.0	...
5845639	  781.2	  566.5	 4622.0	...
5845640	  781.3	  566.5	 4623.0	...
5845641	  781.4	  566.6	 4622.0	...
5845642	  781.5	  566.5	 4621.0	...
5845643	  781.5	  566.5	 4622.0	...
5845644	  781.6	  566.6	 4623.0	...
5845645	  781.7	  566.8	 4625.0	...
5845646	  781.8	  567.0	 4625.0	...
5845647	  781.8	  567.2	 4625.0	...
5845648	  781.9	  567.4	 4625.0	...
5845649	  781.9	  567.6	 4625.0	...
5845650	  781.8	  567.6	 4625.0	...
5845651	  781.5	  567.6	 4625.0	...
5845652	  781.3	  567.6	 4626.0	...
5845653	  781.1	  567.5	 4624.0	...
5845654	  781.1	  567.5	 4623.0	...
5845655	  781.1	  567.6	 4622.0	...
5845656	  781.2	  567.6	 4624.0	...
5845657	  781.2	  567.6	 4626.0	...
5845658	  781.3	  567.6	 4626.0	...
5845659	  781.4	  567.5	 4626.0	...
5845660	  781.7	  567.6	 4625.0	...
5845661	  782.0	  567.8	 4626.0	...
5845662	  782.2	  568.1	 4626.0	...
5845663	  782.2	  568.2	 4627.0	...
5845664	  782.2	  568.2	 4626.0	...
5845665	  782.1	  568.0	 4626.0	...
5845666	  782.1	  567.8	 4624.0	...
5845667	  782.1	  567.6	 4623.0	...
5845668	  782.0	  567.7	 4623.0	...
5845669	  781.8	  567.9	 4624.0	...
5845670	  781.6	  568.2	 4625.0	...
5845671	  781.7	  568.3	 4625.0	...
5845672	  781.7	  568.3	 4624.0	...
5845673	  781.6	  568.2	 4623.0	...
5845674	  781.5	  568.2	 4621.0	...
5845675	  781.4	  568.3	 4621.0	...
5845676	  781.4	  568.5	 4621.0	...
5845677	  781.4	  568.8	 4621.0	...
5845678	  781.3	  568.9	 4621.0	...
5845679	  781.3	  569.0	 4622.0	...
5845680	  781.4	  569.0	 4624.0	...
5845681	  781.5	  569.1	 4627.0	...
5845682	  781.6	  569.1	 4627.0	...
5845683	  781.5	  569.2	 4628.0	...
5845684	  781.5	  569.3	 4628.0	...
5845685	  781.4	  569.1	 4628.0	...
5845686	  781.4	  568.9	 4628.0	...
5845687	  781.3	  568.5	 4628.0	...
5845688	  781.2	  568.5	 4627.0	...
5845689	  781.1	  568.5	 4625.0	...
5845690	  781.2	  568.4	 4625.0	...
5845691	  781.2	  568.4	 4626.0	...
5845692	  781.2	  568.3	 4627.0	...
5845693	  781.2	  568.5	 4629.0	...
5845694	  781.3	  568.7	 4632.0	...
5845695	  781.3	  569.0	 4633.0	...
5845696	  781.3	  569.1	 4634.0	...
5845697	  781.2	  569.3	 4635.0	...
5845698	  781.2	  569.5	 4634.0	...
5845699	  781.1	  569.6	 4633.0	...
5845700	  780.9	  569.7	 4632.0	...
5845701	  780.7	  569.7	 4631.0	...
5845702	  780.6	  569.4	 4630.0	...
5845703	  780.5	  569.1	 4630.0	...
5845704	  780.5	  568.8	 4631.0	...
5845705	  780.6	  568.8	 4631.0	...
5845706	  780.7	  568.9	 4633.0	...
5845707	  780.7	  568.9	 4636.0	...
5845708	  780.9	  568.9	 4638.0	...
5845709	  781.1	  568.8	 4638.0	...
5845710	  781.1	  568.7	 4637.0	...
5845711	  780.9	  568.6	 4638.0	...
5845712	  780.7	  568.6	 4638.0	...
5845713	  780.6	  568.7	 4638.0	...
5845714	  780.5	  568.7	 4638.0	...
5845715	  780.6	  569.0	 4634.0	...
5845716	  780.6	  569.2	 4631.0	...
5845717	  780.7	  569.5	 4631.0	...
5845718	  780.8	  569.5	 4634.0	...
5845719	  780.6	  569.2	 4636.0	...
5845720	  780.5	  568.9	 4636.0	...
5845721	  780.4	  568.6	 4636.0	...
5845722	  780.4	  568.7	 4639.0	...
5845723	  780.3	  568.9	 4642.0	...
5845724	  780.2	  569.0	 4641.0	...
5845725	  779.9	  569.0	 4638.0	...
5845726	  779.7	  569.1	 4635.0	...
5845727	  779.8	  569.1	 4634.0	...
5845728	  780.2	  569.0	 4634.0	...
5845729	  780.4	  568.9	 4634.0	...
5845730	  780.3	  569.0	 4635.0	...
5845731	  780.3	  569.2	 4636.0	...
5845732	  780.4	  569.5	 4636.0	...
5845733	  780.4	  569.5	 4636.0	...
5845734	  780.3	  569.4	 4637.0	...
5845735	  780.3	  569.3	 4638.0	...
5845736	  780.3	  568.9	 4640.0	...
5845737	  780.1	  568.7	 4641.0	...
5845738	  779.8	  568.6	 4642.0	...
5845739	  779.4	  568.6	 4642.0	...
5845740	  779.4	  568.5	 4641.0	...
5845741	  779.4	  568.4	 4639.0	...
5845742	  779.5	  568.5	 4640.0	...
5845743	  779.4	  568.8	 4642.0	...
5845744	  779.4	  569.3	 4644.0	...
5845745	  779.5	  569.7	 4644.0	...
5845746	  779.8	  569.7	 4645.0	...
5845747	  779.8	  569.5	 4645.0	...
5845748	  779.7	  569.3	 4646.0	...
5845749	  779.5	  569.3	 4646.0	...
5845750	  779.5	  569.3	 4646.0	...
5845751	  779.5	  569.5	 4647.0	...
5845752	  779.5	  569.7	 4647.0	...
5845753	  779.4	  569.9	 4647.0	...
5845754	  779.7	  570.0	 4649.0	...
5845755	  780.0	  570.0	 4650.0	...
5845756	  780.1	  569.9	 4651.0	...
5845757	  779.9	  569.8	 4650.0	...
5845758	  779.9	  569.6	 4650.0	...
5845759	  780.0	  569.8	 4651.0	...
5845760	  780.2	  569.9	 4652.0	...
5845761	  780.3	  569.9	 4652.0	...
5845762	  779.8	  569.9	 4653.0	...
5845763	  779.3	  569.8	 4657.0	...
5845764	  778.8	  569.9	 4661.0	...
5845765	  778.7	  569.9	 4660.0	...
5845766	  778.7	  569.9	 4659.0	...
5845767	  778.7	  569.8	 4657.0	...
5845768	  778.7	  569.8	 4657.0	...
5845769	  778.7	  570.1	 4656.0	...
5845770	  778.8	  570.3	 4656.0	...
5845771	  778.8	  570.2	 4656.0	...
5845772	  778.9	  570.0	 4656.0	...
5845773	  779.0	  569.7	 4656.0	...
5845774	  779.2	  569.7	 4656.0	...
5845775	  779.3	  569.9	 4657.0	...
5845776	  779.4	  570.2	 4658.0	...
5845777	  779.5	  570.5	 4659.0	...
5845778	  779.6	  570.6	 4659.0	...
5845779	  779.7	  570.5	 4659.0	...
5845780	  779.8	  570.3	 4661.0	...
5845781	  779.7	  570.2	 4662.0	...
5845782	  779.6	  570.2	 4663.0	...
5845783	  779.2	  570.1	 4663.0	...
5845784	  778.9	  570.1	 4664.0	...
5845785	  778.7	  570.1	 4665.0	...
5845786	  778.7	  570.1	 4666.0	...
5845787	  778.6	  570.3	 4666.0	...
5845788	  778.6	  570.5	 4666.0	...
5845789	  778.7	  570.7	 4666.0	...
5845790	  778.8	  570.7	 4666.0	...
5845791	  778.8	  570.8	 4666.0	...
5845792	  778.7	  570.9	 4666.0	...
5845793	  778.8	  570.9	 4666.0	...
5845794	  778.8	  570.9	 4666.0	...
5845795	  778.7	  570.8	 4666.0	...
5845796	  778.7	  570.6	 4666.0	...
5845797	  778.6	  570.4	 4668.0	...
5845798	  778.6	  570.3	 4670.0	...
5845799	  778.6	  570.3	 4671.0	...
5845800	  778.5	  570.3	 4670.0	...
5845801	  778.6	  570.3	 4669.0	...
5845802	  778.6	  570.4	 4667.0	...
5845803	  778.6	  570.5	 4667.0	...
5845804	  778.5	  570.4	 4667.0	...
5845805	  778.3	  570.3	 4667.0	...
5845806	  778.2	  570.3	 4666.0	...
5845807	  778.2	  570.4	 4666.0	...
5845808	  778.3	  570.5	 4666.0	...
5845809	  778.6	  570.5	 4667.0	...
5845810	  778.9	  570.5	 4667.0	...
5845811	  779.0	  570.5	 4667.0	...
5845812	  779.0	  570.4	 4667.0	...
5845813	  779.1	  570.3	 4667.0	...
5845814	  779.3	  570.5	 4667.0	...
5845815	  779.4	  570.7	 4668.0	...
5845816	  779.3	  570.9	 4669.0	...
5845817	  778.9	  570.9	 4669.0	...
5845818	  778.6	  571.0	 4669.0	...
5845819	  778.4	  571.0	 4669.0	...
5845820	  778.4	  571.0	 4669.0	...
5845821	  778.3	  571.0	 4667.0	...
5845822	  778.3	  571.0	 4665.0	...
5845823	  778.3	  571.0	 4664.0	...
5845824	  778.3	  570.9	 4664.0	...
5845825	  778.2	  571.3	 4665.0	...
5845826	  778.2	  571.6	 4665.0	...
5845827	  778.1	  571.6	 4666.0	...
MSG	5845828 0000 _ Number On
5845828	  778.1	  571.3	 4667.0	...
5845829	  778.1	  571.3	 4669.0	...
5845830	  778.1	  571.6	 4670.0	...
5845831	  778.0	  572.0	 4671.0	...
5845832	  777.9	  571.9	 4671.0	...
5845833	  777.9	  572.4	 4672.0	...
5845834	  778.0	  572.9	 4674.0	...
5845835	  778.1	  573.4	 4676.0	...
5845836	  778.1	  573.4	 4677.0	...
5845837	  778.0	  573.2	 4677.0	...
5845838	  777.9	  572.9	 4677.0	...
5845839	  777.7	  572.6	 4677.0	...
5845840	  777.7	  572.5	 4677.0	...
5845841	  778.0	  572.5	 4677.0	...
5845842	  778.3	  572.4	 4678.0	...
5845843	  778.6	  572.2	 4678.0	...
5845844	  778.6	  572.2	 4679.0	...
5845845	  778.4	  572.2	 4680.0	...
5845846	  778.1	  572.2	 4681.0	...
5845847	  778.0	  572.2	 4682.0	...
5845848	  778.0	  572.2	 4683.0	...
5845849	  777.9	  572.2	 4683.0	...
5845850	  777.8	  572.2	 4683.0	...
5845851	  777.6	  572.3	 4683.0	...
5845852	  777.6	  572.3	 4682.0	...
5845853	  777.6	  572.5	 4682.0	...
5845854	  777.6	  572.7	 4682.0	...
5845855	  777.7	  572.8	 4683.0	...
5845856	  777.8	  572.7	 4682.0	...
5845857	  778.0	  572.7	 4681.0	...
5845858	  778.1	  572.7	 4681.0	...
5845859	  778.2	  572.8	 4681.0	...
5845860	  778.2	  572.7	 4682.0	...
5845861	  778.0	  572.6	 4681.0	...
5845862	  777.8	  572.6	 4681.0	...
5845863	  777.7	  572.7	 4681.0	...
5845864	  777.8	  572.8	 4681.0	...
5845865	  777.9	  572.7	 4682.0	...
5845866	  777.9	  572.5	 4682.0	...
5845867	  777.7	  572.3	 4682.0	...
5845868	  777.5	  572.1	 4683.0	...
5845869	  777.7	  572.1	 4684.0	...
5845870	  777.9	  572.0	 4684.0	...
5845871	  778.0	  572.0	 4683.0	...
5845872	  778.0	  572.0	 4682.0	...
5845873	  777.9	  572.0	 4680.0	...
5845874	  777.6	  572.1	 4680.0	...
5845875	  777.4	  572.3	 4680.0	...
5845876	  777.4	  572.6	 4680.0	...
5845877	  777.5	  572.7	 4681.0	...
5845878	  777.6	  572.8	 4681.0	...
5845879	  777.7	  572.7	 4682.0	...
5845880	  777.7	  572.7	 4682.0	...
5845881	  777.5	  572.7	 4682.0	...
5845882	  777.3	  572.7	 4682.0	...
5845883	  777.2	  572.6	 4680.0	...
5845884	  777.1	  572.6	 4679.0	...
5845885	  777.1	  572.5	 4677.0	...
5845886	  777.1	  572.4	 4678.0	...
5845887	  777.0	  572.2	 4678.0	...
5845888	  777.0	  572.1	 4679.0	...
5845889	  777.1	  572.0	 4679.0	...
5845890	  777.2	  572.4	 4677.0	...
5845891	  777.3	  572.7	 4676.0	...
5845892	  777.3	  573.1	 4677.0	...
5845893	  777.4	  573.1	 4679.0	...
5845894	  777.2	  573.0	 4681.0	...
5845895	  777.0	  573.0	 4680.0	...
5845896	  776.9	  573.0	 4679.0	...
5845897	  777.0	  573.1	 4679.0	...
5845898	  777.1	  573.1	 4680.0	...
5845899	  777.1	  573.1	 4680.0	...
5845900	  777.2	  572.9	 4680.0	...
5845901	  777.2	  572.7	 4680.0	...
5845902	  777.1	  572.6	 4679.0	...
5845903	  776.8	  572.4	 4679.0	...
5845904	  776.6	  572.3	 4680.0	...
5845905	  776.6	  572.4	 4681.0	...
5845906	  776.5	  572.6	 4683.0	...
5845907	  776.5	  572.6	 4683.0	...
5845908	  776.5	  572.4	 4684.0	...
5845909	  776.6	  572.4	 4684.0	...
5845910	  776.8	  572.5	 4684.0	...
5845911	  776.9	  572.4	 4685.0	...
5845912	  776.8	  572.2	 4683.0	...
5845913	  776.7	  572.0	 4681.0	...
5845914	  776.7	  572.1	 4681.0	...
5845915	  776.8	  572.0	 4683.0	...
5845916	  777.0	  572.0	 4685.0	...
5845917	  777.2	  572.1	 4685.0	...
5845918	  777.5	  572.2	 4684.0	...
5845919	  777.3	  572.3	 4686.0	...
5845920	  777.0	  572.2	 4688.0	...
5845921	  776.8	  572.4	 4689.0	...
5845922	  777.0	  572.8	 4688.0	...
5845923	  777.1	  573.2	 4687.0	...
5845924	  777.2	  573.3	 4687.0	...
5845925	  777.3	  573.5	 4687.0	...
5845926	  777.3	  573.6	 4688.0	...
5845927	  777.2	  573.7	 4688.0	...
5845928	  776.9	  573.9	 4686.0	...
5845929	  776.7	  574.0	 4684.0	...
5845930	  776.7	  574.0	 4685.0	...
5845931	  776.6	  574.0	 4688.0	...
5845932	  776.6	  574.0	 4689.0	...
5845933	  776.8	  574.0	 4687.0	...
5845934	  777.0	  574.0	 4686.0	...
5845935	  777.1	  573.9	 4686.0	...
5845936	  777.0	  573.8	 4686.0	...
5845937	  777.0	  573.8	 4685.0	...
5845938	  777.1	  573.8	 4685.0	...
5845939	  777.1	  573.8	 4685.0	...
5845940	  777.1	  573.9	 4688.0	...
5845941	  777.3	  574.1	 4690.0	...
5845942	  777.5	  574.3	 4692.0	...
5845943	  777.6	  574.5	 4691.0	...
5845944	  777.6	  574.7	 4689.0	...
5845945	  777.8	  574.7	 4690.0	...
5845946	  778.1	  574.8	 4690.0	...
5845947	  778.2	  574.6	 4691.0	...
5845948	  778.0	  574.3	 4692.0	...
5845949	  777.8	  574.1	 4692.0	...
5845950	  777.7	  574.2	 4690.0	...
5845951	  777.7	  574.2	 4688.0	...
5845952	  777.4	  574.3	 4687.0	...
5845953	  777.0	  574.3	 4688.0	...
5845954	  776.7	  574.2	 4688.0	...
5845955	  776.7	  574.1	 4688.0	...
5845956	  776.7	  574.1	 4688.0	...
5845957	  777.1	  574.3	 4687.0	...
5845958	  777.5	  574.6	 4687.0	...
5845959	  777.9	  575.0	 4687.0	...
5845960	  777.9	  575.1	 4688.0	...
5845961	  778.2	  575.1	 4689.0	...
5845962	  778.5	  574.9	 4689.0	...
5845963	  778.8	  574.9	 4689.0	...
5845964	  778.9	  574.8	 4689.0	...
5845965	  779.1	  574.8	 4689.0	...
5845966	  779.3	  574.6	 4689.0	...
5845967	  779.0	  574.5	 4689.0	...
5845968	  778.5	  574.4	 4689.0	...
5845969	  778.0	  574.4	 4690.0	...
5845970	  777.9	  574.3	 4691.0	...
5845971	  777.9	  574.3	 4691.0	...
5845972	  777.9	  574.3	 4691.0	...
5845973	  778.1	  574.4	 4690.0	...
5845974	  778.3	  574.4	 4690.0	...
5845975	  778.6	  574.3	 4690.0	...
5845976	  778.7	  574.2	 4691.0	...
5845977	  778.8	  574.2	 4691.0	...
5845978	  778.8	  574.2	 4690.0	...
5845979	  778.9	  574.2	 4693.0	...
5845980	  778.8	  574.2	 4695.0	...
5845981	  778.7	  573.9	 4697.0	...
5845982	  778.6	  573.6	 4695.0	...
5845983	  778.7	  573.3	 4694.0	...
5845984	  778.6	  573.2	 4693.0	...
5845985	  778.5	  573.3	 4692.0	...
5845986	  778.4	  573.4	 4691.0	...
5845987	  778.4	  573.4	 4692.0	...
5845988	  778.6	  573.2	 4693.0	...
5845989	  778.7	  573.0	 4694.0	...
5845990	  778.9	  572.9	 4693.0	...
5845991	  779.0	  572.8	 4692.0	...
5845992	  779.1	  572.7	 4693.0	...
5845993	  779.0	  572.7	 4694.0	...
5845994	  779.0	  572.7	 4695.0	...
5845995	  778.9	  572.7	 4694.0	...
5845996	  778.9	  572.8	 4694.0	...
5845997	  778.9	  573.1	 4694.0	...
5845998	  778.7	  573.4	 4694.0	...
5845999	  778.5	  573.5	 4695.0	...
5846000	  778.4	  573.7	 4695.0	...
5846001	  778.5	  573.8	 4695.0	...
5846002	  778.4	  574.1	 4694.0	...
5846003	  778.2	  574.1	 4692.0	...
5846004	  778.0	  574.0	 4692.0	...
5846005	  777.8	  573.9	 4691.0	...
5846006	  778.1	  573.8	 4690.0	...
5846007	  778.5	  573.8	 4691.0	...
5846008	  778.8	  573.7	 4692.0	...
5846009	  778.6	  573.8	 4692.0	...
5846010	  778.6	  573.6	 4690.0	...
5846011	  778.6	  573.4	 4689.0	...
5846012	  778.7	  573.5	 4691.0	...
5846013	  778.7	  573.8	 4694.0	...
5846014	  778.6	  574.1	 4693.0	...
5846015	  778.5	  574.2	 4690.0	...
5846016	  778.4	  574.3	 4687.0	...
5846017	  778.3	  574.4	 4689.0	...
5846018	  778.5	  574.5	 4693.0	...
5846019	  778.6	  574.6	 4696.0	...
5846020	  778.7	  574.4	 4697.0	...
5846021	  778.6	  574.2	 4698.0	...
5846022	  778.6	  574.0	 4697.0	...
5846023	  778.5	  574.1	 4695.0	...
5846024	  778.6	  574.2	 4695.0	...
5846025	  778.6	  574.4	 4696.0	...
5846026	  778.5	  574.5	 4697.0	...
5846027	  778.4	  574.5	 4698.0	...
5846028	  778.3	  574.7	 4698.0	...
5846029	  778.4	  574.8	 4699.0	...
5846030	  778.5	  574.9	 4699.0	...
5846031	  778.6	  574.7	 4698.0	...
5846032	  778.7	  574.5	 4697.0	...
5846033	  778.6	  574.3	 4694.0	...
5846034	  778.6	  574.1	 4692.0	...
5846035	  778.6	  573.9	 4691.0	...
5846036	  778.6	  573.6	 4691.0	...
5846037	  778.7	  573.5	 4693.0	...
5846038	  778.7	  573.4	 4693.0	...
5846039	  778.8	  573.6	 4693.0	...
5846040	  778.8	  573.8	 4693.0	...
5846041	  778.7	  574.0	 4690.0	...
5846042	  779.0	  573.9	 4686.0	...
5846043	  779.4	  573.9	 4683.0	...
5846044	  779.8	  573.8	 4684.0	...
5846045	  779.8	  573.8	 4684.0	...
5846046	  779.6	  573.9	 4685.0	...
5846047	  779.4	  574.0	 4687.0	...
5846048	  779.2	  574.3	 4688.0	...
5846049	  779.3	  574.6	 4688.0	...
5846050	  779.4	  575.0	 4687.0	...
5846051	  779.5	  574.9	 4687.0	...
5846052	  779.7	  574.9	 4687.0	...
5846053	  779.9	  574.9	 4687.0	...
5846054	  780.0	  574.9	 4688.0	...
5846055	  780.3	  574.9	 4689.0	...
5846056	  780.3	  574.8	 4690.0	...
5846057	  780.4	  574.9	 4691.0	...
5846058	  780.3	  575.1	 4690.0	...
5846059	  780.1	  575.3	 4688.0	...
5846060	  779.8	  575.4	 4687.0	...
5846061	  779.6	  575.5	 4686.0	...
5846062	  779.6	  575.4	 4685.0	...
5846063	  779.6	  575.2	 4683.0	...
5846064	  779.4	  575.1	 4683.0	...
5846065	  779.2	  575.1	 4684.0	...
5846066	  779.1	  575.0	 4685.0	...
5846067	  779.3	  574.8	 4685.0	...
5846068	  779.4	  574.8	 4685.0	...
5846069	  779.4	  575.0	 4685.0	...
5846070	  779.4	  575.3	 4686.0	...
5846071	  779.5	  575.6	 4687.0	...
5846072	  779.5	  575.7	 4689.0	...
5846073	  779.4	  575.8	 4690.0	...
5846074	  779.4	  575.8	 4688.0	...
5846075	  779.5	  575.7	 4686.0	...
5846076	  779.6	  575.9	 4687.0	...
5846077	  779.6	  576.1	 4690.0	...
5846078	  779.6	  576.2	 4692.0	...
5846079	  779.6	  576.1	 4692.0	...
5846080	  779.7	  576.1	 4691.0	...
5846081	  779.8	  576.3	 4688.0	...
5846082	  779.7	  576.5	 4686.0	...
5846083	  779.7	  576.6	 4685.0	...
5846084	  779.7	  576.6	 4684.0	...
5846085	  779.7	  576.6	 4683.0	...
5846086	  779.7	  576.6	 4684.0	...
5846087	  779.6	  576.5	 4685.0	...
5846088	  780.0	  576.5	 4685.0	...
5846089	  780.3	  576.5	 4683.0	...
5846090	  780.7	  576.4	 4681.0	...
5846091	  780.7	  576.6	 4680.0	...
5846092	  780.7	  576.9	 4679.0	...
5846093	  780.7	  577.1	 4678.0	...
5846094	  780.7	  577.2	 4677.0	...
5846095	  780.6	  577.0	 4677.0	...
5846096	  780.4	  576.9	 4677.0	...
5846097	  780.3	  576.8	 4678.0	...
5846098	  780.4	  577.1	 4678.0	...
5846099	  780.6	  577.3	 4677.0	...
5846100	  780.8	  577.6	 4677.0	...
5846101	  780.8	  577.9	 4678.0	...
5846102	  780.6	  578.2	 4678.0	...
5846103	  780.4	  578.3	 4678.0	...
5846104	  780.3	  578.3	 4681.0	...
5846105	  780.3	  578.4	 4684.0	...
5846106	  780.3	  578.4	 4685.0	...
5846107	  780.3	  578.4	 4682.0	...
5846108	  780.4	  578.5	 4680.0	...
5846109	  780.5	  578.6	 4680.0	...
5846110	  780.4	  578.6	 4680.0	...
5846111	  780.3	  578.6	 4681.0	...
5846112	  780.3	  578.7	 4681.0	...
5846113	  780.6	  578.7	 4681.0	...
5846114	  780.9	  578.6	 4680.0	...
5846115	  780.7	  578.7	 4680.0	...
5846116	  780.3	  578.8	 4677.0	...
5846117	  780.2	  578.9	 4674.0	...
5846118	  780.4	  579.0	 4673.0	...
5846119	  780.6	  579.0	 4674.0	...
5846120	  780.6	  579.1	 4676.0	...
5846121	  780.6	  579.1	 4675.0	...
5846122	  780.6	  579.1	 4673.0	...
5846123	  780.3	  579.1	 4670.0	...
5846124	  780.0	  579.1	 4668.0	...
5846125	  779.7	  579.1	 4669.0	...
5846126	  779.6	  579.1	 4671.0	...
5846127	  779.6	  579.2	 4672.0	...
5846128	  779.6	  579.3	 4671.0	...
5846129	  779.4	  579.2	 4671.0	...
5846130	  779.1	  579.0	 4671.0	...
5846131	  779.0	  579.1	 4670.0	...
5846132	  779.1	  579.4	 4669.0	...
5846133	  779.5	  579.6	 4667.0	...
MSG	5846134 0000 _ Number Off
5846134	  779.8	  579.6	 4667.0	...
5846135	  780.2	  579.4	 4667.0	...
5846136	  780.3	  579.2	 4668.0	...
5846137	  780.5	  579.0	 4668.0	...
5846138	  780.5	  579.0	 4668.0	...
5846139	  780.5	  578.9	 4667.0	...
5846140	  780.4	  579.0	 4666.0	...
5846141	  780.2	  579.1	 4666.0	...
5846142	  780.1	  579.3	 4665.0	...
5846143	  780.3	  579.4	 4664.0	...
5846144	  780.4	  579.5	 4665.0	...
5846145	  780.7	  579.5	 4666.0	...
5846146	  780.8	  579.9	 4667.0	...
5846147	  780.8	  580.2	 4667.0	...
5846148	  780.7	  580.5	 4668.0	...
5846149	  780.6	  580.5	 4669.0	...
5846150	  780.6	  580.5	 4671.0	...
5846151	  780.6	  580.4	 4671.0	...
5846152	  780.5	  580.4	 4670.0	...
5846153	  780.5	  580.2	 4669.0	...
5846154	  780.6	  579.9	 4668.0	...
5846155	  780.8	  579.6	 4668.0	...
5846156	  780.7	  579.5	 4668.0	...
5846157	  780.5	  579.4	 4668.0	...
5846158	  780.2	  579.4	 4667.0	...
5846159	  780.2	  579.6	 4666.0	...
5846160	  780.2	  579.8	 4665.0	...
5846161	  780.2	  579.9	 4665.0	...
5846162	  780.3	  580.1	 4667.0	...
5846163	  780.4	  580.5	 4666.0	...
5846164	  780.5	  580.8	 4663.0	...
5846165	  780.5	  580.8	 4661.0	...
5846166	  780.4	  580.6	 4661.0	...
5846167	  780.5	  580.3	 4661.0	...
5846168	  780.6	  580.2	 4663.0	...
5846169	  780.5	  580.2	 4664.0	...
5846170	  780.2	  580.1	 4665.0	...
5846171	  780.2	  580.0	 4666.0	...
5846172	  780.4	  580.0	 4666.0	...
5846173	  780.4	  580.1	 4666.0	...
5846174	  780.2	  580.2	 4665.0	...
5846175	  780.1	  580.1	 4666.0	...
5846176	  780.1	  580.0	 4668.0	...
5846177	  780.0	  580.0	 4670.0	...
5846178	  779.9	  579.6	 4670.0	...
5846179	  779.8	  579.3	 4671.0	...
5846180	  779.7	  578.4	 4669.0	...
5846181	  779.8	  577.4	 4666.0	...
5846182	  780.2	  576.1	 4664.0	...
5846183	  780.6	  574.9	 4664.0	...
5846184	  781.1	  573.3	 4664.0	...
5846185	  781.5	  572.1	 4662.0	...
5846186	  782.1	  571.0	 4660.0	...
5846187	  783.2	  570.2	 4660.0	...
5846188	  784.1	  569.4	 4659.0	...
5846189	  785.1	  568.7	 4658.0	...
5846190	  785.5	  568.4	 4658.0	...
5846191	  785.9	  568.4	 4659.0	...
5846192	  786.1	  568.5	 4659.0	...
5846193	  785.8	  569.0	 4658.0	...
5846194	  785.3	  569.4	 4656.0	...
5846195	  784.2	  569.7	 4654.0	...
5846196	  783.5	  569.7	 4653.0	...
5846197	  782.4	  569.4	 4652.0	...
5846198	  781.3	  568.9	 4652.0	...
5846199	  780.1	  568.5	 4651.0	...
5846200	  779.5	  567.4	 4652.0	...
5846201	  779.5	  566.2	 4657.0	...
5846202	  779.5	  564.7	 4662.0	...
5846203	  779.4	  564.2	 4666.0	...
5846204	  779.7	  563.2	 4665.0	...
5846205	  780.0	  562.5	 4662.0	...
5846206	  780.3	  562.1	 4662.0	...
5846207	  780.6	  562.3	 4661.0	...
5846208	  780.8	  562.5	 4661.0	...
5846209	  780.8	  562.4	 4660.0	...
5846210	  780.7	  562.9	 4659.0	...
5846211	  780.5	  563.7	 4659.0	...
5846212	  780.5	  564.7	 4660.0	...
5846213	  780.4	  565.2	 4662.0	...
5846214	  780.4	  565.6	 4664.0	...
5846215	  780.5	  566.2	 4664.0	...
5846216	  780.7	  566.8	 4663.0	...
5846217	  780.8	  567.1	 4663.0	...
5846218	  780.8	  567.1	 4663.0	...
5846219	  780.7	  567.2	 4661.0	...
5846220	  780.8	  567.2	 4659.0	...
5846221	  781.0	  567.1	 4656.0	...
5846222	  781.2	  567.1	 4655.0	...
5846223	  781.0	  567.1	 4653.0	...
5846224	  780.9	  567.3	 4652.0	...
5846225	  780.8	  567.4	 4651.0	...
5846226	  780.8	  567.8	 4650.0	...
5846227	  781.0	  568.0	 4649.0	...
5846228	  781.1	  568.1	 4649.0	...
5846229	  780.9	  568.0	 4651.0	...
5846230	  780.7	  567.9	 4653.0	...
5846231	  780.5	  568.0	 4656.0	...
5846232	  780.4	  568.1	 4655.0	...
5846233	  780.5	  568.0	 4655.0	...
5846234	  780.6	  567.9	 4655.0	...
5846235	  780.8	  567.8	 4655.0	...
5846236	  780.7	  567.8	 4656.0	...
5846237	  780.7	  567.9	 4656.0	...
5846238	  780.8	  568.1	 4656.0	...
5846239	  780.7	  568.2	 4657.0	...
5846240	  780.7	  568.2	 4657.0	...
5846241	  780.8	  568.4	 4657.0	...
5846242	  781.0	  568.7	 4654.0	...
5846243	  781.2	  568.9	 4650.0	...
5846244	  781.0	  568.7	 4649.0	...
5846245	  780.8	  568.4	 4651.0	...
5846246	  780.5	  568.5	 4652.0	...
5846247	  780.4	  568.8	 4652.0	...
5846248	  780.5	  569.1	 4651.0	...
5846249	  780.5	  569.0	 4651.0	...
5846250	  780.7	  568.8	 4651.0	...
5846251	  780.9	  568.7	 4653.0	...
5846252	  781.1	  568.5	 4655.0	...
5846253	  781.0	  568.5	 4656.0	...
5846254	  780.9	  568.7	 4656.0	...
5846255	  780.8	  569.0	 4656.0	...
5846256	  780.9	  569.3	 4655.0	...
5846257	  780.9	  569.4	 4653.0	...
5846258	  780.9	  569.5	 4651.0	...
5846259	  780.8	  569.2	 4649.0	...
5846260	  780.6	  568.9	 4646.0	...
5846261	  780.4	  568.7	 4645.0	...
5846262	  780.2	  568.9	 4645.0	...
5846263	  780.1	  569.0	 4645.0	...
5846264	  780.1	  569.0	 4647.0	...
5846265	  780.0	  568.8	 4646.0	...
5846266	  780.1	  568.5	 4645.0	...
5846267	  780.3	  568.4	 4644.0	...
5846268	  780.5	  568.6	 4645.0	...
5846269	  780.5	  568.9	 4643.0	...
5846270	  780.6	  568.9	 4641.0	...
5846271	  780.6	  569.0	 4639.0	...
5846272	  780.4	  569.1	 4641.0	...
5846273	  780.1	  569.2	 4642.0	...
5846274	  780.1	  568.9	 4643.0	...
5846275	  780.2	  568.5	 4642.0	...
5846276	  780.3	  568.1	 4641.0	...
5846277	  780.2	  568.0	 4639.0	...
5846278	  780.0	  568.0	 4637.0	...
5846279	  779.9	  567.7	 4636.0	...
5846280	  779.8	  567.5	 4636.0	...
5846281	  779.8	  567.1	 4636.0	...
5846282	  779.9	  567.0	 4637.0	...
5846283	  780.0	  567.1	 4635.0	...
5846284	  780.1	  567.2	 4634.0	...
5846285	  780.1	  567.4	 4632.0	...
5846286	  780.1	  567.5	 4632.0	...
5846287	  780.1	  567.8	 4633.0	...
5846288	  780.1	  568.0	 4632.0	...
5846289	  779.9	  567.9	 4632.0	...
5846290	  779.7	  567.7	 4631.0	...
5846291	  779.5	  567.5	 4631.0	...
5846292	  779.4	  567.5	 4632.0	...
5846293	  779.3	  567.5	 4633.0	...
5846294	  779.3	  567.7	 4635.0	...
5846295	  779.4	  567.9	 4636.0	...
5846296	  779.5	  567.7	 4637.0	...
5846297	  779.7	  567.5	 4637.0	...
5846298	  779.9	  567.3	 4637.0	...
5846299	  779.9	  567.4	 4636.0	...
5846300	  780.0	  567.4	 4637.0	...
5846301	  780.0	  567.5	 4638.0	...
5846302	  780.2	  567.5	 4640.0	...
5846303	  780.3	  567.7	 4640.0	...
5846304	  780.4	  568.0	 4640.0	...
5846305	  780.4	  568.2	 4639.0	...
5846306	  780.4	  568.4	 4639.0	...
5846307	  780.5	  568.5	 4639.0	...
5846308	  780.6	  568.6	 4639.0	...
5846309	  780.5	  568.6	 4639.0	...
5846310	  780.8	  568.7	 4639.0	...
5846311	  781.1	  568.8	 4641.0	...
5846312	  781.2	  569.0	 4642.0	...
5846313	  781.0	  569.0	 4644.0	...
5846314	  781.0	  569.1	 4643.0	...
5846315	  781.1	  569.1	 4642.0	...
5846316	  781.2	  569.2	 4641.0	...
5846317	  781.2	  569.2	 4641.0	...
5846318	  781.1	  569.1	 4641.0	...
5846319	  781.2	  569.0	 4642.0	...
5846320	  781.2	  569.0	 4642.0	...
5846321	  781.3	  568.9	 4642.0	...
5846322	  781.2	  568.8	 4641.0	...
5846323	  781.1	  568.9	 4639.0	...
5846324	  781.1	  569.2	 4640.0	...
5846325	  781.1	  569.4	 4641.0	...
5846326	  781.1	  569.4	 4643.0	...
5846327	  781.1	  569.6	 4641.0	...
5846328	  781.2	  569.7	 4640.0	...
5846329	  781.3	  569.8	 4641.0	...
5846330	  781.3	  569.8	 4642.0	...
5846331	  781.3	  569.9	 4644.0	...
5846332	  781.4	  569.9	 4642.0	...
5846333	  781.6	  569.9	 4641.0	...
5846334	  781.8	  569.8	 4639.0	...
5846335	  781.8	  569.7	 4637.0	...
5846336	  781.8	  569.6	 4635.0	...
5846337	  781.7	  569.6	 4636.0	...
5846338	  781.6	  569.5	 4639.0	...
5846339	  781.4	  569.4	 4641.0	...
5846340	  781.4	  569.6	 4641.0	...
5846341	  781.6	  569.8	 4641.0	...
5846342	  781.9	  570.0	 4640.0	...
MSG	5846343 0000 _ Number On
5846343	  782.1	  570.1	 4640.0	...
5846344	  782.1	  570.2	 4640.0	...
5846345	  782.2	  570.1	 4639.0	...
5846346	  782.3	  569.8	 4637.0	...
5846347	  782.3	  569.5	 4635.0	...
5846348	  782.3	  569.3	 4633.0	...
5846349	  782.3	  569.3	 4633.0	...
5846350	  782.3	  569.3	 4633.0	...
5846351	  782.3	  569.3	 4633.0	...
5846352	  782.3	  569.3	 4633.0	...
5846353	  782.3	  569.3	 4633.0	...
5846354	  782.2	  569.3	 4635.0	...
5846355	  782.1	  569.4	 4637.0	...
5846356	  781.9	  569.7	 4635.0	...
5846357	  781.9	  570.1	 4632.0	...
5846358	  781.8	  570.4	 4628.0	...
5846359	  781.8	  570.6	 4627.0	...
5846360	  781.9	  571.0	 4627.0	...
5846361	  781.9	  571.4	 4629.0	...
5846362	  781.9	  571.3	 4632.0	...
5846363	  782.1	  571.0	 4635.0	...
5846364	  782.4	  570.8	 4634.0	...
5846365	  782.5	  570.8	 4637.0	...
5846366	  782.4	  570.8	 4640.0	...
5846367	  782.3	  570.7	 4641.0	...
5846368	  782.3	  570.6	 4639.0	...
5846369	  782.4	  570.5	 4637.0	...
5846370	  782.3	  570.7	 4637.0	...
5846371	  782.2	  570.8	 4637.0	...
5846372	  782.1	  570.8	 4637.0	...
5846373	  781.9	  570.8	 4638.0	...
5846374	  781.7	  570.9	 4638.0	...
5846375	  781.6	  570.6	 4638.0	...
5846376	  781.8	  570.3	 4637.0	...
5846377	  781.9	  570.0	 4637.0	...
5846378	  782.0	  569.9	 4637.0	...
5846379	  782.0	  569.9	 4638.0	...
5846380	  782.0	  569.9	 4638.0	...
5846381	  781.9	  569.8	 4637.0	...
5846382	  781.9	  569.7	 4637.0	...
5846383	  781.9	  569.6	 4636.0	...
5846384	  782.0	  569.6	 4638.0	...
5846385	  782.0	  569.5	 4639.0	...
5846386	  782.0	  569.4	 4639.0	...
5846387	  781.9	  569.4	 4639.0	...
5846388	  781.8	  569.3	 4638.0	...
5846389	  781.8	  569.2	 4637.0	...
5846390	  781.9	  569.3	 4637.0	...
5846391	  782.0	  569.4	 4638.0	...
5846392	  782.1	  569.5	 4640.0	...
5846393	  782.2	  569.6	 4640.0	...
5846394	  782.2	  569.6	 4638.0	...
5846395	  782.2	  569.6	 4637.0	...
5846396	  782.3	  569.6	 4637.0	...
5846397	  782.3	  569.6	 4636.0	...
5846398	  782.2	  569.6	 4637.0	...
5846399	  782.1	  569.6	 4638.0	...
5846400	  782.2	  569.6	 4638.0	...
5846401	  782.3	  569.6	 4637.0	...
5846402	  782.3	  569.7	 4636.0	...
5846403	  782.1	  570.0	 4636.0	...
5846404	  782.0	  570.3	 4635.0	...
5846405	  782.0	  570.5	 4633.0	...
5846406	  782.1	  570.7	 4633.0	...
5846407	  782.2	  570.6	 4633.0	...
5846408	  782.2	  570.4	 4634.0	...
5846409	  782.2	  570.3	 4634.0	...
5846410	  782.3	  570.3	 4633.0	...
5846411	  782.5	  570.3	 4632.0	...
5846412	  782.7	  570.3	 4631.0	...
5846413	  782.8	  570.3	 4631.0	...
5846414	  782.9	  570.7	 4632.0	...
5846415	  782.8	  571.0	 4633.0	...
5846416	  782.6	  571.2	 4634.0	...
5846417	  782.5	  571.2	 4634.0	...
5846418	  782.5	  571.1	 4635.0	...
5846419	  782.5	  571.2	 4635.0	...
5846420	  782.4	  571.0	 4635.0	...
5846421	  782.4	  570.8	 4635.0	...
5846422	  782.4	  570.8	 4635.0	...
5846423	  782.4	  571.0	 4636.0	...
5846424	  782.3	  571.1	 4636.0	...
5846425	  782.2	  571.0	 4636.0	...
5846426	  782.1	  571.1	 4637.0	...
5846427	  782.1	  571.1	 4638.0	...
5846428	  782.2	  571.2	 4639.0	...
5846429	  782.3	  571.6	 4638.0	...
5846430	  782.3	  571.9	 4638.0	...
5846431	  782.2	  572.1	 4637.0	...
5846432	  782.0	  572.2	 4637.0	...
5846433	  781.8	  572.1	 4637.0	...
5846434	  781.7	  571.9	 4639.0	...
5846435	  781.7	  571.7	 4641.0	...
5846436	  781.6	  571.4	 4641.0	...
5846437	  781.5	  571.0	 4640.0	...
5846438	  781.3	  570.7	 4639.0	...
5846439	  781.2	  570.7	 4638.0	...
5846440	  781.1	  570.7	 4638.0	...
5846441	  780.9	  570.7	 4639.0	...
5846442	  780.9	  570.6	 4640.0	...
5846443	  781.0	  570.5	 4641.0	...
5846444	  781.0	  570.1	 4641.0	...
5846445	  781.1	  569.8	 4639.0	...
5846446	  781.3	  569.8	 4638.0	...
5846447	  781.5	  570.1	 4637.0	...
5846448	  781.5	  570.3	 4639.0	...
5846449	  781.5	  570.2	 4640.0	...
5846450	  781.5	  570.2	 4640.0	...
5846451	  781.5	  570.2	 4641.0	...
5846452	  781.5	  570.3	 4641.0	...
5846453	  781.3	  570.5	 4641.0	...
5846454	  781.1	  570.5	 4640.0	...
5846455	  780.9	  570.5	 4639.0	...
5846456	  780.9	  570.5	 4638.0	...
5846457	  780.9	  570.5	 4638.0	...
5846458	  780.9	  570.5	 4638.0	...
5846459	  780.9	  570.6	 4637.0	...
5846460	  780.9	  570.7	 4636.0	...
5846461	  780.9	  570.8	 4637.0	...
5846462	  780.9	  570.9	 4637.0	...
5846463	  781.0	  571.0	 4637.0	...
5846464	  780.7	  571.0	 4638.0	...
5846465	  780.4	  571.0	 4639.0	...
5846466	  780.1	  571.0	 4639.0	...
5846467	  780.2	  570.9	 4639.0	...
5846468	  780.2	  570.7	 4639.0	...
5846469	  780.4	  570.7	 4639.0	...
5846470	  780.6	  570.9	 4641.0	...
5846471	  780.5	  570.8	 4644.0	...
5846472	  780.3	  570.5	 4644.0	...
5846473	  780.2	  570.4	 4643.0	...
5846474	  780.4	  570.5	 4642.0	...
5846475	  780.5	  570.6	 4641.0	...
5846476	  780.8	  570.6	 4641.0	...
5846477	  780.8	  570.5	 4641.0	...
5846478	  780.9	  570.4	 4640.0	...
5846479	  781.0	  570.4	 4639.0	...
5846480	  781.1	  570.4	 4638.0	...
5846481	  781.0	  570.5	 4637.0	...
5846482	  780.8	  570.7	 4637.0	...
5846483	  780.3	  570.8	 4635.0	...
5846484	  780.1	  570.9	 4635.0	...
5846485	  780.0	  571.0	 4635.0	...
5846486	  779.9	  571.1	 4635.0	...
5846487	  779.8	  571.4	 4636.0	...
5846488	  779.8	  571.6	 4635.0	...
5846489	  780.0	  571.8	 4635.0	...
5846490	  780.3	  571.7	 4635.0	...
5846491	  780.5	  571.6	 4635.0	...
5846492	  780.5	  571.6	 4636.0	...
5846493	  780.5	  571.8	 4636.0	...
5846494	  780.5	  571.9	 4637.0	...
5846495	  780.5	  571.8	 4637.0	...
5846496	  780.5	  571.6	 4636.0	...
5846497	  780.3	  571.4	 4634.0	...
5846498	  780.3	  571.4	 4632.0	...
5846499	  780.2	  571.3	 4632.0	...
5846500	  780.1	  571.5	 4633.0	...
5846501	  780.0	  571.6	 4633.0	...
5846502	  779.8	  571.4	 4634.0	...
5846503	  779.7	  571.1	 4635.0	...
5846504	  780.0	  570.8	 4635.0	...
5846505	  780.4	  570.7	 4633.0	...
5846506	  780.7	  570.7	 4632.0	...
5846507	  780.6	  570.9	 4633.0	...
5846508	  780.3	  571.1	 4633.0	...
5846509	  780.0	  571.2	 4635.0	...
5846510	  780.0	  571.3	 4637.0	...
5846511	  780.1	  571.4	 4638.0	...
5846512	  780.2	  571.6	 4637.0	...
5846513	  780.1	  571.7	 4637.0	...
5846514	  780.0	  571.7	 4635.0	...
5846515	  779.9	  571.6	 4634.0	...
5846516	  779.7	  571.6	 4633.0	...
5846517	  779.5	  571.7	 4632.0	...
5846518	  779.2	  571.7	 4631.0	...
5846519	  779.0	  571.7	 4629.0	...
5846520	  778.9	  571.6	 4627.0	...
5846521	  779.0	  571.5	 4628.0	...
5846522	  779.1	  571.5	 4630.0	...
5846523	  779.1	  571.5	 4631.0	...
5846524	  779.3	  571.7	 4630.0	...
5846525	  779.5	  571.8	 4629.0	...
5846526	  779.6	  571.9	 4630.0	...
5846527	  779.7	  571.7	 4632.0	...
5846528	  779.9	  571.5	 4634.0	...
5846529	  780.1	  571.4	 4635.0	...
5846530	  780.1	  571.3	 4636.0	...
5846531	  780.0	  571.3	 4637.0	...
5846532	  779.9	  571.3	 4637.0	...
5846533	  779.9	  571.1	 4637.0	...
5846534	  779.8	  570.9	 4636.0	...
5846535	  779.8	  570.7	 4637.0	...
5846536	  779.9	  571.1	 4638.0	...
5846537	  779.9	  571.4	 4637.0	...
5846538	  780.1	  571.8	 4637.0	...
5846539	  780.1	  572.1	 4636.0	...
5846540	  780.2	  572.4	 4636.0	...
5846541	  780.1	  572.5	 4636.0	...
5846542	  780.1	  572.4	 4635.0	...
5846543	  780.1	  572.3	 4636.0	...
5846544	  780.1	  572.2	 4638.0	...
5846545	  780.1	  572.2	 4639.0	...
5846546	  780.2	  572.6	 4639.0	...
5846547	  780.3	  572.9	 4639.0	...
5846548	  780.5	  573.2	 4639.0	...
5846549	  780.6	  573.3	 4639.0	...
5846550	  780.6	  573.3	 4640.0	...
5846551	  780.7	  573.4	 4640.0	...
5846552	  780.7	  573.4	 4640.0	...
5846553	  780.8	  573.4	 4642.0	...
5846554	  780.8	  573.3	 4645.0	...
5846555	  780.9	  573.3	 4648.0	...
5846556	  781.0	  573.5	 4648.0	...
5846557	  780.6	  573.5	 4648.0	...
5846558	  780.2	  573.5	 4648.0	...
5846559	  780.1	  573.9	 4648.0	...
5846560	  780.4	  574.3	 4647.0	...
5846561	  780.7	  574.7	 4646.0	...
5846562	  780.8	  574.8	 4644.0	...
5846563	  780.8	  574.9	 4644.0	...
5846564	  780.9	  575.0	 4643.0	...
5846565	  781.0	  574.7	 4643.0	...
5846566	  781.1	  574.4	 4643.0	...
5846567	  781.1	  574.0	 4643.0	...
5846568	  781.1	  573.9	 4642.0	...
5846569	  781.1	  573.8	 4642.0	...
5846570	  781.0	  573.5	 4642.0	...
5846571	  781.0	  573.4	 4643.0	...
5846572	  781.0	  573.4	 4645.0	...
5846573	  781.0	  573.4	 4647.0	...
5846574	  781.0	  573.3	 4648.0	...
5846575	  781.0	  573.4	 4649.0	...
5846576	  781.0	  573.5	 4649.0	...
5846577	  781.1	  573.7	 4649.0	...
5846578	  781.1	  573.9	 4648.0	...
5846579	  781.2	  574.1	 4647.0	...
5846580	  781.2	  574.3	 4647.0	...
5846581	  781.3	  574.4	 4647.0	...
5846582	  781.2	  574.5	 4647.0	...
5846583	  781.1	  574.4	 4645.0	...
5846584	  781.1	  574.4	 4642.0	...
5846585	  781.1	  574.3	 4640.0	...
5846586	  781.1	  574.2	 4641.0	...
5846587	  781.0	  574.0	 4642.0	...
5846588	  780.9	  573.9	 4642.0	...
5846589	  780.8	  574.0	 4644.0	...
5846590	  780.7	  574.0	 4645.0	...
5846591	  780.7	  573.8	 4647.0	...
5846592	  780.6	  573.7	 4647.0	...
5846593	  780.6	  573.6	 4646.0	...
5846594	  780.6	  573.8	 4647.0	...
5846595	  780.7	  573.9	 4648.0	...
5846596	  780.7	  574.1	 4650.0	...
5846597	  780.7	  574.2	 4650.0	...
5846598	  780.8	  574.1	 4650.0	...
5846599	  780.9	  574.0	 4650.0	...
5846600	  781.0	  574.1	 4651.0	...
5846601	  781.1	  574.3	 4651.0	...
5846602	  781.0	  574.7	 4651.0	...
5846603	  781.0	  574.9	 4651.0	...
5846604	  781.1	  575.1	 4652.0	...
5846605	  781.3	  575.1	 4652.0	...
5846606	  781.3	  575.1	 4650.0	...
5846607	  781.2	  575.1	 4649.0	...
5846608	  781.2	  575.0	 4647.0	...
5846609	  781.2	  574.9	 4646.0	...
5846610	  780.9	  574.8	 4645.0	...
5846611	  780.5	  575.1	 4644.0	...
5846612	  780.5	  575.4	 4644.0	...
5846613	  780.8	  575.5	 4644.0	...
5846614	  781.1	  575.4	 4645.0	...
5846615	  781.1	  575.3	 4645.0	...
5846616	  781.0	  575.6	 4649.0	...
5846617	  780.8	  575.8	 4653.0	...
5846618	  780.6	  575.9	 4654.0	...
5846619	  780.5	  575.9	 4651.0	...
5846620	  780.5	  575.8	 4649.0	...
5846621	  780.2	  575.8	 4649.0	...
5846622	  779.9	  575.9	 4649.0	...
5846623	  779.6	  576.0	 4650.0	...
5846624	  779.4	  576.0	 4651.0	...
5846625	  779.3	  576.0	 4650.0	...
5846626	  779.3	  576.0	 4648.0	...
5846627	  779.3	  576.0	 4648.0	...
5846628	  779.3	  576.0	 4649.0	...
5846629	  779.2	  576.0	 4651.0	...
5846630	  779.2	  575.9	 4651.0	...
5846631	  779.2	  575.7	 4652.0	...
5846632	  779.2	  575.6	 4652.0	...
5846633	  779.2	  575.7	 4651.0	...
5846634	  779.1	  575.8	 4650.0	...
5846635	  779.3	  575.9	 4650.0	...
5846636	  779.4	  575.8	 4647.0	...
5846637	  779.6	  575.9	 4644.0	...
5846638	  779.7	  576.1	 4641.0	...
5846639	  779.7	  576.3	 4641.0	...
5846640	  779.7	  576.4	 4641.0	...
5846641	  779.7	  576.5	 4642.0	...
5846642	  779.4	  576.2	 4645.0	...
5846643	  779.1	  575.8	 4648.0	...
5846644	  778.8	  575.4	 4648.0	...
5846645	  778.7	  574.8	 4646.0	...
MSG	5846646 0000 _ Number Off
5846646	  778.3	  574.2	 4643.0	...
5846647	  777.7	  573.1	 4642.0	...
5846648	  777.6	  572.1	 4641.0	...
5846649	  777.7	  570.7	 4641.0	...
5846650	  778.3	  569.6	 4641.0	...
5846651	  778.9	  568.4	 4641.0	...
5846652	  779.6	  567.6	 4639.0	...
5846653	  779.7	  566.6	 4638.0	...
5846654	  779.6	  565.7	 4635.0	...
5846655	  780.0	  564.9	 4634.0	...
5846656	  780.2	  563.8	 4632.0	...
5846657	  780.3	  562.9	 4633.0	...
5846658	  780.1	  562.0	 4633.0	...
5846659	  779.6	  561.9	 4634.0	...
5846660	  779.1	  561.2	 4634.0	...
5846661	  778.6	  560.6	 4632.0	...
5846662	  778.5	  559.9	 4629.0	...
5846663	  778.5	  559.5	 4627.0	...
5846664	  778.4	  559.2	 4627.0	...
5846665	  778.7	  558.4	 4628.0	...
5846666	  779.0	  557.9	 4628.0	...
5846667	  779.6	  557.5	 4632.0	...
5846668	  779.8	  557.4	 4635.0	...
5846669	  780.0	  557.8	 4637.0	...
5846670	  780.0	  558.2	 4637.0	...
5846671	  779.4	  559.0	 4639.0	...
5846672	  778.6	  559.7	 4640.0	...
5846673	  777.7	  560.6	 4642.0	...
5846674	  777.5	  561.2	 4642.0	...
5846675	  777.3	  561.8	 4641.0	...
5846676	  777.1	  562.4	 4640.0	...
5846677	  777.0	  562.9	 4640.0	...
5846678	  777.2	  563.0	 4641.0	...
5846679	  777.6	  563.2	 4642.0	...
5846680	  777.8	  563.2	 4644.0	...
5846681	  777.9	  563.2	 4644.0	...
5846682	  778.2	  563.1	 4646.0	...
5846683	  778.4	  563.1	 4647.0	...
5846684	  778.7	  563.3	 4648.0	...
5846685	  778.6	  563.5	 4647.0	...
5846686	  778.7	  563.8	 4646.0	...
5846687	  778.7	  563.9	 4645.0	...
5846688	  778.7	  563.9	 4643.0	...
5846689	  778.6	  563.9	 4641.0	...
5846690	  778.1	  564.0	 4639.0	...
5846691	  777.8	  564.2	 4638.0	...
5846692	  777.4	  564.5	 4637.0	...
5846693	  777.3	  564.4	 4637.0	...
5846694	  777.4	  564.3	 4636.0	...
5846695	  777.6	  564.2	 4636.0	...
5846696	  777.6	  564.2	 4633.0	...
5846697	  777.4	  564.1	 4631.0	...
5846698	  777.3	  564.0	 4629.0	...
5846699	  777.4	  563.8	 4630.0	...
5846700	  777.6	  563.7	 4629.0	...
5846701	  777.6	  563.5	 4628.0	...
5846702	  777.6	  563.4	 4627.0	...
5846703	  777.7	  563.7	 4627.0	...
5846704	  777.7	  564.1	 4627.0	...
5846705	  777.7	  564.5	 4629.0	...
5846706	  777.7	  564.7	 4632.0	...
5846707	  777.7	  564.8	 4633.0	...
5846708	  777.7	  564.8	 4635.0	...
5846709	  777.4	  564.8	 4635.0	...
5846710	  777.1	  564.9	 4634.0	...
5846711	  777.0	  565.1	 4633.0	...
5846712	  777.0	  565.3	 4631.0	...
5846713	  777.1	  565.4	 4630.0	...
5846714	  777.0	  565.4	 4630.0	...
5846715	  777.0	  565.4	 4630.0	...
5846716	  777.0	  565.2	 4630.0	...
5846717	  777.1	  564.9	 4630.0	...
5846718	  777.5	  564.6	 4631.0	...
5846719	  777.8	  564.5	 4631.0	...
5846720	  778.1	  564.8	 4631.0	...
5846721	  778.1	  565.3	 4630.0	...
5846722	  778.1	  565.8	 4630.0	...
5846723	  778.2	  566.1	 4630.0	...
5846724	  778.2	  566.4	 4630.0	...
5846725	  778.2	  566.4	 4630.0	...
5846726	  778.1	  566.2	 4630.0	...
5846727	  778.1	  566.2	 4630.0	...
5846728	  777.8	  566.2	 4630.0	...
5846729	  777.6	  566.3	 4630.0	...
5846730	  777.4	  566.2	 4630.0	...
5846731	  777.6	  566.6	 4629.0	...
5846732	  777.6	  567.0	 4629.0	...
5846733	  777.5	  567.4	 4630.0	...
5846734	  777.4	  567.5	 4633.0	...
5846735	  777.4	  567.4	 4637.0	...
5846736	  777.7	  567.4	 4637.0	...
5846737	  778.0	  567.6	 4635.0	...
5846738	  778.2	  567.9	 4633.0	...
5846739	  778.2	  568.1	 4632.0	...
5846740	  778.2	  567.9	 4633.0	...
5846741	  778.3	  567.7	 4631.0	...
5846742	  778.4	  567.7	 4628.0	...
5846743	  778.3	  567.7	 4625.0	...
5846744	  778.3	  567.8	 4624.0	...
5846745	  778.2	  567.7	 4624.0	...
5846746	  778.1	  567.7	 4624.0	...
5846747	  778.0	  567.6	 4624.0	...
5846748	  777.7	  567.6	 4624.0	...
5846749	  777.5	  567.7	 4623.0	...
5846750	  777.3	  567.7	 4623.0	...
5846751	  777.6	  567.9	 4622.0	...
5846752	  777.8	  568.1	 4621.0	...
5846753	  777.8	  568.4	 4622.0	...
5846754	  777.5	  568.5	 4624.0	...
5846755	  777.3	  568.5	 4626.0	...
5846756	  777.4	  568.4	 4626.0	...
5846757	  777.5	  568.3	 4626.0	...
5846758	  777.6	  568.3	 4626.0	...
5846759	  777.6	  568.3	 4625.0	...
5846760	  777.6	  568.3	 4624.0	...
5846761	  777.5	  568.3	 4622.0	...
5846762	  777.5	  568.3	 4623.0	...
5846763	  777.5	  568.4	 4625.0	...
5846764	  777.6	  568.5	 4627.0	...
5846765	  777.6	  568.5	 4628.0	...
5846766	  777.9	  568.5	 4628.0	...
5846767	  778.1	  568.4	 4626.0	...
5846768	  778.2	  568.3	 4623.0	...
5846769	  778.2	  568.3	 4622.0	...
5846770	  778.2	  568.3	 4622.0	...
5846771	  778.2	  568.4	 4622.0	...
5846772	  778.2	  568.6	 4621.0	...
5846773	  778.3	  568.8	 4621.0	...
5846774	  778.4	  568.9	 4618.0	...
5846775	  778.3	  568.8	 4617.0	...
5846776	  778.2	  568.8	 4616.0	...
5846777	  778.1	  568.6	 4616.0	...
5846778	  778.0	  568.3	 4616.0	...
5846779	  778.0	  568.1	 4616.0	...
5846780	  778.1	  568.3	 4616.0	...
5846781	  778.3	  568.7	 4616.0	...
5846782	  778.4	  568.9	 4616.0	...
5846783	  778.0	  569.0	 4617.0	...
5846784	  777.5	  569.1	 4618.0	...
5846785	  777.2	  569.1	 4618.0	...
5846786	  777.5	  569.0	 4618.0	...
5846787	  777.8	  568.9	 4618.0	...
5846788	  777.9	  568.9	 4618.0	...
5846789	  777.7	  569.0	 4617.0	...
5846790	  777.6	  569.1	 4617.0	...
5846791	  777.5	  569.4	 4617.0	...
5846792	  777.6	  569.5	 4616.0	...
5846793	  777.5	  569.6	 4614.0	...
5846794	  777.4	  569.6	 4614.0	...
5846795	  777.4	  569.7	 4615.0	...
5846796	  777.4	  569.7	 4617.0	...
5846797	  777.3	  569.6	 4615.0	...
5846798	  777.1	  569.4	 4612.0	...
5846799	  777.3	  569.1	 4610.0	...
5846800	  777.5	  569.0	 4610.0	...
5846801	  777.8	  569.1	 4610.0	...
5846802	  777.9	  569.3	 4609.0	...
5846803	  777.7	  569.3	 4609.0	...
5846804	  777.4	  569.4	 4610.0	...
5846805	  777.0	  569.5	 4609.0	...
5846806	  776.8	  569.6	 4608.0	...
5846807	  776.9	  569.9	 4607.0	...
5846808	  776.9	  570.1	 4606.0	...
5846809	  776.9	  570.3	 4605.0	...
5846810	  776.8	  570.1	 4604.0	...
5846811	  777.0	  570.1	 4603.0	...
5846812	  777.1	  570.1	 4603.0	...
5846813	  777.3	  570.2	 4602.0	...
5846814	  777.2	  570.2	 4601.0	...
5846815	  777.2	  570.3	 4601.0	...
5846816	  777.2	  570.4	 4602.0	...
5846817	  777.4	  570.5	 4602.0	...
5846818	  777.7	  570.5	 4602.0	...
5846819	  778.0	  570.8	 4602.0	...
5846820	  777.5	  571.2	 4601.0	...
5846821	  777.0	  571.6	 4601.0	...
5846822	  776.3	  571.8	 4600.0	...
5846823	  776.2	  571.9	 4599.0	...
5846824	  776.0	  571.9	 4598.0	...
5846825	  776.0	  571.6	 4599.0	...
5846826	  775.9	  571.3	 4598.0	...
5846827	  775.8	  571.0	 4597.0	...
5846828	  775.8	  571.0	 4595.0	...
5846829	  775.8	  571.1	 4594.0	...
5846830	  775.8	  571.1	 4594.0	...
5846831	  775.9	  571.2	 4595.0	...
5846832	  775.9	  571.2	 4596.0	...
5846833	  775.9	  571.1	 4598.0	...
5846834	  776.1	  571.0	 4597.0	...
5846835	  776.2	  570.9	 4596.0	...
5846836	  776.2	  570.9	 4594.0	...
5846837	  775.9	  571.0	 4594.0	...
5846838	  775.7	  571.0	 4596.0	...
5846839	  775.6	  571.1	 4598.0	...
5846840	  775.6	  571.0	 4598.0	...
5846841	  775.7	  571.1	 4596.0	...
5846842	  775.6	  571.3	 4595.0	...
5846843	  775.6	  571.7	 4595.0	...
5846844	  775.3	  572.1	 4595.0	...
5846845	  775.1	  572.5	 4594.0	...
5846846	  774.9	  572.6	 4594.0	...
5846847	  775.0	  572.7	 4594.0	...
5846848	  775.1	  572.8	 4594.0	...
5846849	  775.1	  572.6	 4594.0	...
5846850	  775.1	  572.2	 4592.0	...
5846851	  775.0	  572.1	 4589.0	...
5846852	  775.0	  572.3	 4587.0	...
5846853	  775.0	  572.5	 4586.0	...
5846854	  774.8	  572.7	 4586.0	...
5846855	  774.7	  573.0	 4586.0	...
5846856	  774.7	  573.4	 4586.0	...
5846857	  774.9	  573.4	 4585.0	...
MSG	5846858 0000 _ Number On
5846858	  775.0	  573.5	 4585.0	...
5846859	  775.0	  573.6	 4585.0	...
5846860	  774.8	  573.8	 4584.0	...
5846861	  774.6	  573.9	 4584.0	...
5846862	  774.4	  574.0	 4584.0	...
5846863	  774.4	  574.2	 4584.0	...
5846864	  774.5	  574.5	 4584.0	...
5846865	  774.8	  574.7	 4585.0	...
5846866	  775.0	  574.9	 4585.0	...
5846867	  775.0	  574.9	 4585.0	...
5846868	  775.2	  574.9	 4585.0	...
5846869	  775.3	  574.9	 4585.0	...
5846870	  775.4	  574.9	 4585.0	...
5846871	  775.4	  574.9	 4586.0	...
5846872	  775.4	  575.0	 4588.0	...
5846873	  775.5	  575.0	 4590.0	...
5846874	  775.5	  575.1	 4590.0	...
5846875	  775.6	  575.3	 4590.0	...
5846876	  775.6	  575.5	 4590.0	...
5846877	  775.6	  575.7	 4591.0	...
5846878	  775.8	  575.7	 4591.0	...
5846879	  776.0	  575.7	 4591.0	...
5846880	  776.3	  575.6	 4589.0	...
5846881	  776.3	  575.7	 4587.0	...
5846882	  776.3	  575.7	 4584.0	...
5846883	  776.2	  575.7	 4582.0	...
5846884	  776.1	  575.7	 4580.0	...
5846885	  776.0	  575.7	 4579.0	...
5846886	  775.9	  575.8	 4579.0	...
5846887	  775.9	  575.9	 4577.0	...
5846888	  775.9	  575.7	 4575.0	...
5846889	  775.8	  575.5	 4573.0	...
5846890	  775.8	  575.2	 4574.0	...
5846891	  775.7	  575.2	 4574.0	...
5846892	  775.5	  575.1	 4574.0	...
5846893	  775.4	  575.1	 4576.0	...
5846894	  775.4	  575.1	 4578.0	...
5846895	  775.3	  575.3	 4580.0	...
5846896	  775.0	  575.6	 4578.0	...
5846897	  774.9	  576.3	 4577.0	...
5846898	  774.8	  576.9	 4575.0	...
5846899	  774.8	  577.5	 4574.0	...
5846900	  774.8	  577.5	 4573.0	...
5846901	  774.9	  577.4	 4573.0	...
5846902	  775.1	  577.5	 4573.0	...
5846903	  775.1	  577.6	 4573.0	...
5846904	  775.1	  577.5	 4573.0	...
5846905	  775.0	  577.2	 4572.0	...
5846906	  775.0	  576.9	 4572.0	...
5846907	  774.8	  576.8	 4572.0	...
5846908	  774.6	  576.8	 4570.0	...
5846909	  774.5	  576.7	 4569.0	...
5846910	  774.5	  576.4	 4569.0	...
5846911	  774.4	  576.0	 4570.0	...
5846912	  774.4	  576.0	 4573.0	...
5846913	  774.5	  576.4	 4575.0	...
5846914	  774.5	  576.9	 4576.0	...
5846915	  774.5	  577.0	 4574.0	...
5846916	  774.5	  576.8	 4573.0	...
5846917	  774.5	  576.5	 4572.0	...
5846918	  774.6	  576.2	 4573.0	...
5846919	  774.8	  576.1	 4572.0	...
5846920	  774.8	  576.1	 4571.0	...
5846921	  774.8	  576.4	 4570.0	...
5846922	  775.1	  576.7	 4570.0	...
5846923	  775.3	  577.1	 4570.0	...
5846924	  775.6	  577.1	 4570.0	...
5846925	  775.6	  577.1	 4570.0	...
5846926	  775.6	  577.3	 4569.0	...
5846927	  775.5	  577.5	 4568.0	...
5846928	  775.3	  577.6	 4568.0	...
5846929	  775.2	  577.5	 4568.0	...
5846930	  775.3	  577.4	 4567.0	...
5846931	  775.3	  577.4	 4566.0	...
5846932	  775.2	  577.3	 4566.0	...
5846933	  775.2	  577.1	 4566.0	...
5846934	  775.2	  577.0	 4566.0	...
5846935	  775.3	  577.2	 4566.0	...
5846936	  775.4	  577.3	 4567.0	...
5846937	  775.5	  577.5	 4567.0	...
5846938	  775.6	  577.8	 4566.0	...
5846939	  775.6	  578.1	 4565.0	...
5846940	  775.7	  578.6	 4563.0	...
5846941	  775.9	  578.8	 4561.0	...
5846942	  776.0	  578.9	 4560.0	...
5846943	  776.3	  578.9	 4560.0	...
5846944	  776.4	  578.9	 4558.0	...
5846945	  776.7	  578.9	 4556.0	...
5846946	  776.9	  579.2	 4555.0	...
5846947	  777.0	  579.3	 4557.0	...
5846948	  777.0	  579.4	 4560.0	...
5846949	  777.0	  579.4	 4559.0	...
5846950	  777.0	  579.4	 4559.0	...
5846951	  777.1	  579.4	 4562.0	...
5846952	  777.2	  579.4	 4565.0	...
5846953	  777.3	  579.5	 4568.0	...
5846954	  777.4	  579.7	 4568.0	...
5846955	  777.6	  579.8	 4566.0	...
5846956	  777.9	  579.7	 4564.0	...
5846957	  778.1	  579.5	 4564.0	...
5846958	  778.3	  579.2	 4565.0	...
5846959	  778.3	  579.1	 4565.0	...
5846960	  778.3	  579.0	 4566.0	...
5846961	  778.2	  578.8	 4566.0	...
5846962	  778.4	  578.8	 4565.0	...
5846963	  778.6	  578.7	 4563.0	...
5846964	  778.7	  578.5	 4562.0	...
5846965	  778.8	  578.4	 4562.0	...
5846966	  778.9	  578.4	 4565.0	...
5846967	  779.1	  578.6	 4567.0	...
5846968	  779.2	  578.6	 4569.0	...
5846969	  779.4	  578.4	 4568.0	...
5846970	  779.7	  578.3	 4569.0	...
5846971	  779.7	  578.3	 4570.0	...
5846972	  779.6	  578.2	 4567.0	...
5846973	  779.4	  578.5	 4564.0	...
5846974	  779.6	  579.0	 4561.0	...
5846975	  779.6	  579.5	 4563.0	...
5846976	  779.6	  579.7	 4563.0	...
5846977	  779.6	  579.6	 4562.0	...
5846978	  779.4	  579.5	 4560.0	...
5846979	  779.2	  579.5	 4559.0	...
5846980	  779.0	  579.7	 4559.0	...
5846981	  779.0	  580.0	 4558.0	...
5846982	  778.9	  580.0	 4557.0	...
5846983	  778.8	  579.6	 4557.0	...
5846984	  778.6	  579.3	 4557.0	...
5846985	  778.4	  579.4	 4557.0	...
5846986	  778.4	  579.6	 4557.0	...
5846987	  778.4	  580.0	 4557.0	...
5846988	  778.4	  580.5	 4556.0	...
5846989	  778.4	  580.5	 4556.0	...
5846990	  778.2	  580.4	 4556.0	...
5846991	  777.9	  580.4	 4556.0	...
5846992	  777.8	  580.6	 4556.0	...
5846993	  777.7	  580.9	 4558.0	...
5846994	  777.7	  580.9	 4559.0	...
5846995	  777.8	  580.9	 4560.0	...
5846996	  778.1	  580.7	 4559.0	...
5846997	  778.3	  580.4	 4558.0	...
5846998	  778.4	  580.2	 4558.0	...
5846999	  778.4	  580.2	 4556.0	...
5847000	  778.4	  580.5	 4553.0	...
5847001	  778.4	  580.8	 4551.0	...
5847002	  778.3	  581.0	 4550.0	...
5847003	  778.1	  581.1	 4550.0	...
5847004	  778.2	  581.2	 4550.0	...
5847005	  778.4	  581.2	 4550.0	...
5847006	  778.7	  581.2	 4549.0	...
5847007	  778.7	  581.0	 4549.0	...
5847008	  778.7	  580.8	 4550.0	...
5847009	  778.9	  580.4	 4553.0	...
5847010	  779.1	  580.4	 4556.0	...
5847011	  779.4	  580.5	 4557.0	...
5847012	  779.4	  580.6	 4556.0	...
5847013	  779.3	  580.6	 4556.0	...
5847014	  779.2	  580.5	 4556.0	...
5847015	  779.3	  580.5	 4557.0	...
5847016	  779.4	  580.5	 4558.0	...
5847017	  779.7	  580.9	 4558.0	...
5847018	  779.9	  581.3	 4557.0	...
5847019	  780.1	  581.6	 4557.0	...
5847020	  780.1	  581.7	 4557.0	...
5847021	  780.1	  581.8	 4556.0	...
5847022	  780.2	  581.7	 4556.0	...
5847023	  780.4	  581.6	 4556.0	...
5847024	  780.5	  581.4	 4556.0	...
5847025	  780.7	  581.3	 4556.0	...
5847026	  781.0	  581.2	 4556.0	...
5847027	  781.2	  581.1	 4556.0	...
5847028	  781.2	  581.0	 4556.0	...
5847029	  781.1	  581.0	 4556.0	...
5847030	  781.1	  580.9	 4555.0	...
5847031	  781.1	  580.9	 4553.0	...
5847032	  781.1	  580.9	 4552.0	...
5847033	  781.2	  581.1	 4552.0	...
5847034	  781.4	  581.3	 4551.0	...
5847035	  781.5	  581.3	 4551.0	...
5847036	  781.6	  581.2	 4550.0	...
5847037	  781.5	  581.1	 4550.0	...
5847038	  781.3	  581.3	 4553.0	...
5847039	  781.2	  581.5	 4555.0	...
5847040	  781.2	  581.5	 4557.0	...
5847041	  781.3	  581.6	 4558.0	...
5847042	  781.3	  581.6	 4558.0	...
5847043	  781.3	  581.8	 4557.0	...
5847044	  781.3	  581.8	 4555.0	...
5847045	  781.3	  581.9	 4552.0	...
5847046	  781.3	  581.8	 4551.0	...
5847047	  781.3	  581.7	 4551.0	...
5847048	  781.5	  581.5	 4551.0	...
5847049	  781.7	  581.2	 4551.0	...
5847050	  781.8	  580.9	 4552.0	...
5847051	  781.8	  580.5	 4553.0	...
5847052	  782.0	  580.5	 4552.0	...
5847053	  782.3	  580.4	 4550.0	...
5847054	  782.7	  580.4	 4550.0	...
5847055	  782.7	  580.4	 4551.0	...
5847056	  782.5	  580.5	 4553.0	...
5847057	  782.3	  580.8	 4556.0	...
5847058	  782.5	  581.2	 4559.0	...
5847059	  782.6	  581.3	 4560.0	...
5847060	  782.2	  581.4	 4558.0	...
5847061	  781.8	  581.5	 4557.0	...
5847062	  781.6	  581.6	 4558.0	...
5847063	  781.7	  581.7	 4560.0	...
5847064	  781.8	  581.5	 4562.0	...
5847065	  781.8	  581.3	 4561.0	...
5847066	  781.9	  581.2	 4559.0	...
5847067	  781.8	  581.3	 4557.0	...
5847068	  781.8	  581.2	 4558.0	...
5847069	  781.9	  581.1	 4559.0	...
5847070	  781.9	  581.1	 4563.0	...
5847071	  782.1	  581.3	 4566.0	...
5847072	  782.3	  581.4	 4570.0	...
5847073	  782.6	  581.4	 4570.0	...
5847074	  782.7	  581.6	 4570.0	...
5847075	  782.5	  582.0	 4570.0	...
5847076	  782.3	  582.3	 4568.0	...
5847077	  782.0	  582.5	 4566.0	...
5847078	  782.1	  582.5	 4567.0	...
5847079	  782.1	  582.5	 4570.0	...
5847080	  782.1	  582.1	 4572.0	...
5847081	  782.1	  581.6	 4573.0	...
5847082	  782.2	  581.3	 4571.0	...
5847083	  782.2	  581.4	 4569.0	...
5847084	  782.2	  581.5	 4567.0	...
5847085	  782.1	  581.7	 4568.0	...
5847086	  782.0	  581.9	 4569.0	...
5847087	  782.1	  582.0	 4569.0	...
5847088	  782.3	  582.1	 4569.0	...
5847089	  782.5	  582.4	 4569.0	...
5847090	  782.5	  582.7	 4570.0	...
5847091	  782.5	  583.0	 4570.0	...
5847092	  782.5	  582.9	 4571.0	...
5847093	  782.5	  582.8	 4573.0	...
5847094	  782.6	  582.7	 4575.0	...
5847095	  782.6	  582.7	 4576.0	...
5847096	  782.6	  582.6	 4576.0	...
5847097	  782.7	  582.6	 4578.0	...
5847098	  782.4	  582.5	 4580.0	...
5847099	  782.2	  582.4	 4579.0	...
5847100	  782.0	  582.3	 4575.0	...
5847101	  782.2	  582.3	 4572.0	...
5847102	  782.4	  582.4	 4571.0	...
5847103	  782.5	  582.6	 4571.0	...
5847104	  782.5	  582.8	 4574.0	...
5847105	  782.5	  583.1	 4577.0	...
5847106	  782.4	  583.3	 4580.0	...
5847107	  782.4	  583.4	 4580.0	...
5847108	  782.6	  583.4	 4582.0	...
5847109	  782.8	  583.4	 4584.0	...
5847110	  783.0	  583.5	 4585.0	...
5847111	  783.0	  583.5	 4584.0	...
5847112	  783.0	  583.4	 4585.0	...
5847113	  782.8	  583.5	 4586.0	...
5847114	  782.4	  583.6	 4588.0	...
5847115	  782.3	  583.7	 4588.0	...
5847116	  782.5	  583.9	 4588.0	...
5847117	  782.8	  584.1	 4588.0	...
5847118	  782.9	  584.1	 4589.0	...
5847119	  783.1	  583.9	 4592.0	...
5847120	  783.2	  583.7	 4594.0	...
5847121	  783.3	  583.8	 4595.0	...
5847122	  783.1	  583.9	 4596.0	...
5847123	  782.8	  584.1	 4596.0	...
5847124	  782.5	  584.3	 4596.0	...
5847125	  782.4	  584.4	 4596.0	...
5847126	  782.4	  584.6	 4597.0	...
5847127	  782.4	  584.8	 4597.0	...
5847128	  782.4	  585.0	 4597.0	...
5847129	  782.4	  585.1	 4598.0	...
5847130	  782.4	  585.2	 4598.0	...
5847131	  782.4	  585.3	 4599.0	...
5847132	  782.2	  585.3	 4601.0	...
5847133	  782.0	  585.4	 4603.0	...
5847134	  781.7	  585.5	 4604.0	...
5847135	  781.6	  585.3	 4603.0	...
5847136	  781.7	  585.0	 4602.0	...
5847137	  781.5	  584.8	 4603.0	...
5847138	  781.3	  585.2	 4605.0	...
5847139	  781.0	  585.5	 4609.0	...
5847140	  781.0	  585.8	 4612.0	...
5847141	  780.9	  585.8	 4614.0	...
5847142	  780.9	  585.8	 4614.0	...
5847143	  780.8	  585.8	 4614.0	...
5847144	  780.8	  585.8	 4615.0	...
5847145	  780.9	  585.8	 4615.0	...
5847146	  780.9	  585.8	 4615.0	...
5847147	  780.8	  585.7	 4614.0	...
5847148	  780.7	  585.6	 4613.0	...
5847149	  780.7	  585.5	 4613.0	...
5847150	  780.6	  585.4	 4614.0	...
5847151	  780.6	  585.5	 4614.0	...
5847152	  780.6	  585.5	 4613.0	...
5847153	  780.5	  585.5	 4612.0	...
5847154	  780.4	  585.7	 4612.0	...
5847155	  780.4	  585.8	 4611.0	...
5847156	  780.4	  585.8	 4609.0	...
5847157	  780.4	  585.6	 4608.0	...
5847158	  780.5	  585.6	 4607.0	...
5847159	  780.5	  585.9	 4607.0	...
5847160	  780.6	  586.2	 4607.0	...
5847161	  780.5	  586.4	 4609.0	...
MSG	5847162 0000 _ Number Off
5847162	  780.5	  586.4	 4611.0	...
5847163	  780.5	  586.1	 4613.0	...
5847164	  780.6	  585.8	 4613.0	...
5847165	  780.7	  585.8	 4614.0	...
5847166	  780.8	  586.3	 4614.0	...
5847167	  780.7	  586.8	 4615.0	...
5847168	  780.5	  587.2	 4615.0	...
5847169	  780.6	  586.9	 4615.0	...
5847170	  780.9	  586.6	 4615.0	...
5847171	  781.0	  586.1	 4615.0	...
5847172	  780.9	  585.4	 4612.0	...
5847173	  780.8	  584.3	 4610.0	...
5847174	  780.7	  582.9	 4608.0	...
EFIX R   5844601	5847174	2574	  779.5	  570.8	   4650
SSACC R  5847175
5847175	  780.7	  581.5	 4609.0	...
5847176	  780.8	  579.6	 4610.0	...
5847177	  781.2	  577.8	 4610.0	...
5847178	  781.3	  575.8	 4616.0	...
5847179	  781.9	  574.3	 4623.0	...
5847180	  782.4	  572.7	 4627.0	...
ESACC R  5847175	5847180	6	  780.7	  581.5	  782.4	  572.7	   0.19	     35
SFIX R   5847181
5847181	  783.2	  570.9	 4625.0	...
5847182	  783.5	  569.6	 4624.0	...
5847183	  783.7	  568.7	 4624.0	...
5847184	  784.0	  568.1	 4624.0	...
5847185	  784.4	  567.6	 4623.0	...
5847186	  784.7	  567.3	 4623.0	...
5847187	  785.2	  567.4	 4623.0	...
5847188	  785.7	  567.5	 4624.0	...
5847189	  786.1	  567.6	 4626.0	...
5847190	  786.1	  567.7	 4628.0	...
5847191	  785.8	  567.9	 4627.0	...
5847192	  785.3	  567.7	 4626.0	...
5847193	  784.5	  567.1	 4626.0	...
5847194	  783.5	  566.6	 4626.0	...
5847195	  782.5	  566.0	 4627.0	...
5847196	  781.6	  565.7	 4626.0	...
5847197	  780.6	  565.3	 4628.0	...
5847198	  779.6	  565.0	 4631.0	...
5847199	  779.0	  564.7	 4633.0	...
5847200	  778.8	  564.6	 4632.0	...
5847201	  779.0	  564.5	 4632.0	...
5847202	  779.4	  564.5	 4632.0	...
5847203	  780.0	  564.7	 4632.0	...
5847204	  780.3	  565.1	 4632.0	...
5847205	  780.6	  565.6	 4634.0	...
5847206	  780.8	  566.3	 4635.0	...
5847207	  780.9	  567.3	 4636.0	...
5847208	  781.0	  568.1	 4635.0	...
5847209	  780.9	  568.6	 4637.0	...
5847210	  780.9	  568.7	 4639.0	...
5847211	  780.9	  569.0	 4641.0	...
5847212	  780.8	  569.2	 4642.0	...
5847213	  780.4	  569.3	 4644.0	...
5847214	  780.0	  569.3	 4645.0	...
5847215	  780.1	  569.2	 4646.0	...
5847216	  780.3	  569.1	 4646.0	...
5847217	  780.2	  569.1	 4646.0	...
5847218	  779.8	  569.2	 4646.0	...
5847219	  779.7	  569.6	 4647.0	...
5847220	  780.0	  570.0	 4648.0	...
5847221	  780.2	  570.4	 4649.0	...
5847222	  780.2	  570.4	 4648.0	...
5847223	  780.3	  570.6	 4650.0	...
5847224	  780.4	  570.7	 4653.0	...
5847225	  780.5	  570.7	 4655.0	...
5847226	  780.5	  570.5	 4656.0	...
5847227	  780.4	  570.5	 4656.0	...
5847228	  780.4	  570.4	 4656.0	...
5847229	  780.4	  570.3	 4656.0	...
5847230	  780.4	  570.3	 4657.0	...
5847231	  780.6	  570.4	 4658.0	...
5847232	  780.7	  570.6	 4659.0	...
5847233	  780.8	  570.8	 4660.0	...
5847234	  780.9	  570.9	 4660.0	...
5847235	  780.9	  571.1	 4660.0	...
5847236	  780.9	  571.1	 4660.0	...
5847237	  780.9	  571.2	 4659.0	...
5847238	  780.9	  571.2	 4660.0	...
5847239	  780.9	  571.3	 4661.0	...
5847240	  780.8	  571.3	 4661.0	...
5847241	  780.8	  571.2	 4661.0	...
5847242	  780.9	  571.1	 4661.0	...
5847243	  781.0	  570.9	 4662.0	...
5847244	  781.1	  570.7	 4662.0	...
5847245	  781.1	  570.9	 4663.0	...
5847246	  781.2	  571.2	 4665.0	...
5847247	  781.4	  571.3	 4667.0	...
5847248	  781.4	  571.2	 4669.0	...
5847249	  781.1	  571.0	 4669.0	...
5847250	  780.8	  571.0	 4668.0	...
5847251	  780.7	  570.8	 4670.0	...
5847252	  780.5	  570.5	 4673.0	...
5847253	  780.4	  570.3	 4676.0	...
5847254	  780.4	  570.0	 4677.0	...
5847255	  780.4	  570.0	 4677.0	...
5847256	  780.4	  570.1	 4677.0	...
5847257	  780.2	  570.3	 4679.0	...
5847258	  780.0	  570.6	 4681.0	...
5847259	  779.7	  570.6	 4684.0	...
5847260	  779.6	  570.9	 4686.0	...
5847261	  779.7	  570.9	 4688.0	...
5847262	  779.9	  570.9	 4688.0	...
5847263	  780.0	  570.7	 4687.0	...
5847264	  779.7	  570.9	 4687.0	...
5847265	  779.4	  571.0	 4686.0	...
5847266	  779.2	  571.1	 4686.0	...
5847267	  779.2	  571.0	 4687.0	...
5847268	  779.4	  571.0	 4687.0	...
5847269	  779.5	  570.9	 4688.0	...
5847270	  779.7	  570.9	 4688.0	...
5847271	  779.8	  571.1	 4688.0	...
5847272	  779.7	  571.4	 4688.0	...
5847273	  779.5	  571.8	 4688.0	...
5847274	  779.3	  572.0	 4688.0	...
5847275	  779.2	  571.7	 4688.0	...
5847276	  779.1	  571.3	 4687.0	...
5847277	  779.1	  571.0	 4686.0	...
5847278	  779.1	  571.3	 4685.0	...
5847279	  779.2	  571.6	 4686.0	...
5847280	  779.4	  571.9	 4686.0	...
5847281	  779.4	  572.0	 4687.0	...
5847282	  779.6	  572.1	 4689.0	...
5847283	  779.6	  572.2	 4691.0	...
5847284	  779.6	  572.3	 4692.0	...
5847285	  779.6	  572.3	 4693.0	...
5847286	  779.4	  572.6	 4693.0	...
5847287	  779.3	  572.8	 4694.0	...
5847288	  779.1	  573.1	 4695.0	...
5847289	  779.4	  573.0	 4695.0	...
5847290	  779.8	  572.8	 4696.0	...
5847291	  780.1	  572.7	 4696.0	...
5847292	  780.1	  572.5	 4697.0	...
5847293	  780.1	  572.2	 4698.0	...
5847294	  779.9	  572.0	 4699.0	...
5847295	  779.7	  572.0	 4699.0	...
5847296	  779.4	  571.9	 4697.0	...
5847297	  779.3	  571.9	 4696.0	...
5847298	  779.3	  571.9	 4698.0	...
5847299	  779.2	  571.9	 4702.0	...
5847300	  779.2	  571.9	 4705.0	...
5847301	  779.2	  571.8	 4708.0	...
5847302	  779.4	  571.7	 4709.0	...
5847303	  779.5	  571.6	 4710.0	...
5847304	  779.4	  571.6	 4710.0	...
5847305	  779.4	  571.5	 4710.0	...
5847306	  779.4	  571.6	 4710.0	...
5847307	  779.3	  571.7	 4709.0	...
5847308	  779.4	  571.8	 4707.0	...
5847309	  779.4	  572.0	 4705.0	...
5847310	  779.4	  572.1	 4705.0	...
5847311	  779.2	  572.1	 4706.0	...
5847312	  778.9	  572.2	 4707.0	...
5847313	  778.8	  572.2	 4708.0	...
5847314	  778.8	  572.3	 4709.0	...
5847315	  778.8	  572.4	 4710.0	...
5847316	  778.7	  572.4	 4711.0	...
5847317	  778.7	  572.3	 4712.0	...
5847318	  778.6	  572.3	 4713.0	...
5847319	  778.5	  572.2	 4714.0	...
5847320	  778.3	  572.0	 4715.0	...
5847321	  778.2	  571.8	 4714.0	...
5847322	  778.1	  571.5	 4714.0	...
5847323	  778.0	  571.5	 4713.0	...
5847324	  777.9	  571.6	 4713.0	...
5847325	  777.9	  571.6	 4712.0	...
5847326	  778.0	  571.5	 4712.0	...
5847327	  777.9	  571.5	 4711.0	...
5847328	  778.0	  571.5	 4711.0	...
5847329	  778.1	  571.7	 4711.0	...
5847330	  778.2	  572.0	 4712.0	...
5847331	  778.1	  572.4	 4711.0	...
5847332	  778.0	  572.2	 4711.0	...
5847333	  778.0	  571.9	 4711.0	...
5847334	  778.0	  571.6	 4711.0	...
5847335	  777.8	  571.6	 4714.0	...
5847336	  777.6	  571.6	 4716.0	...
5847337	  777.4	  571.6	 4714.0	...
5847338	  777.4	  571.6	 4710.0	...
5847339	  777.4	  571.5	 4705.0	...
5847340	  777.5	  571.5	 4708.0	...
5847341	  777.4	  571.5	 4712.0	...
5847342	  777.4	  571.8	 4715.0	...
5847343	  777.3	  572.1	 4715.0	...
5847344	  777.4	  572.3	 4715.0	...
5847345	  777.5	  572.2	 4716.0	...
5847346	  777.3	  572.3	 4718.0	...
5847347	  777.1	  572.5	 4719.0	...
5847348	  776.8	  572.5	 4721.0	...
5847349	  776.9	  572.3	 4722.0	...
5847350	  777.0	  572.1	 4724.0	...
5847351	  777.1	  572.1	 4723.0	...
5847352	  777.1	  572.0	 4722.0	...
5847353	  776.9	  571.9	 4721.0	...
5847354	  776.7	  572.0	 4721.0	...
5847355	  776.8	  572.1	 4722.0	...
5847356	  777.2	  572.2	 4722.0	...
5847357	  777.5	  572.2	 4722.0	...
5847358	  777.7	  572.2	 4722.0	...
5847359	  777.7	  572.2	 4723.0	...
5847360	  777.3	  572.3	 4725.0	...
5847361	  776.9	  572.5	 4726.0	...
5847362	  776.7	  572.7	 4726.0	...
5847363	  776.8	  572.7	 4726.0	...
5847364	  776.7	  572.8	 4726.0	...
5847365	  776.5	  572.8	 4726.0	...
5847366	  776.2	  572.7	 4725.0	...
5847367	  776.3	  572.7	 4724.0	...
5847368	  776.4	  572.6	 4724.0	...
5847369	  776.5	  572.5	 4726.0	...
5847370	  776.6	  572.6	 4727.0	...
MSG	5847371 0000 _ Number On
5847371	  776.4	  572.6	 4728.0	...
5847372	  776.3	  572.6	 4729.0	...
5847373	  776.1	  572.6	 4731.0	...
5847374	  776.1	  572.8	 4734.0	...
5847375	  776.0	  573.2	 4736.0	...
5847376	  775.8	  573.7	 4737.0	...
5847377	  775.5	  574.1	 4736.0	...
5847378	  775.5	  574.4	 4736.0	...
5847379	  775.5	  574.5	 4738.0	...
5847380	  775.5	  574.5	 4740.0	...
5847381	  775.6	  574.4	 4742.0	...
5847382	  775.7	  574.2	 4742.0	...
5847383	  775.8	  574.2	 4743.0	...
5847384	  775.8	  574.2	 4743.0	...
5847385	  776.1	  574.2	 4742.0	...
5847386	  776.3	  574.3	 4741.0	...
5847387	  776.6	  574.5	 4741.0	...
5847388	  776.6	  574.8	 4741.0	...
5847389	  776.5	  575.0	 4743.0	...
5847390	  776.3	  574.9	 4745.0	...
5847391	  776.2	  575.0	 4745.0	...
5847392	  776.1	  575.1	 4745.0	...
5847393	  776.1	  575.0	 4745.0	...
5847394	  776.2	  574.8	 4746.0	...
5847395	  776.2	  574.4	 4748.0	...
5847396	  776.1	  574.1	 4749.0	...
5847397	  776.1	  573.9	 4750.0	...
5847398	  776.1	  574.1	 4749.0	...
5847399	  776.2	  574.3	 4748.0	...
5847400	  776.2	  574.7	 4748.0	...
5847401	  776.1	  575.0	 4750.0	...
5847402	  775.9	  575.1	 4751.0	...
5847403	  775.7	  574.6	 4752.0	...
5847404	  775.4	  574.2	 4752.0	...
5847405	  775.4	  574.2	 4752.0	...
5847406	  775.6	  574.2	 4751.0	...
5847407	  775.7	  574.2	 4750.0	...
5847408	  775.6	  574.1	 4752.0	...
5847409	  775.5	  574.1	 4755.0	...
5847410	  775.6	  574.7	 4758.0	...
5847411	  775.7	  575.2	 4758.0	...
5847412	  775.8	  575.6	 4760.0	...
5847413	  776.0	  575.5	 4760.0	...
5847414	  776.2	  575.5	 4761.0	...
5847415	  776.3	  575.6	 4762.0	...
5847416	  776.2	  575.5	 4762.0	...
5847417	  776.1	  575.2	 4762.0	...
5847418	  775.8	  574.9	 4761.0	...
5847419	  775.5	  574.8	 4762.0	...
5847420	  775.3	  574.8	 4764.0	...
5847421	  775.5	  574.8	 4766.0	...
5847422	  775.7	  574.7	 4766.0	...
5847423	  775.9	  574.8	 4766.0	...
5847424	  776.0	  575.0	 4766.0	...
5847425	  776.0	  575.2	 4767.0	...
5847426	  776.0	  575.2	 4768.0	...
5847427	  775.9	  575.1	 4769.0	...
5847428	  775.8	  574.9	 4769.0	...
5847429	  775.6	  574.7	 4770.0	...
5847430	  775.6	  574.6	 4771.0	...
5847431	  775.6	  574.5	 4770.0	...
5847432	  775.6	  574.3	 4768.0	...
5847433	  775.6	  574.2	 4766.0	...
5847434	  775.7	  574.2	 4766.0	...
5847435	  775.5	  574.2	 4767.0	...
5847436	  775.3	  574.3	 4769.0	...
5847437	  775.0	  574.3	 4772.0	...
5847438	  775.0	  574.3	 4772.0	...
5847439	  775.0	  574.2	 4770.0	...
5847440	  775.0	  574.3	 4770.0	...
5847441	  775.0	  574.5	 4771.0	...
5847442	  774.9	  574.6	 4773.0	...
5847443	  774.7	  574.7	 4774.0	...
5847444	  774.6	  574.7	 4776.0	...
5847445	  774.6	  574.7	 4778.0	...
5847446	  774.6	  574.6	 4780.0	...
5847447	  774.6	  574.4	 4779.0	...
5847448	  774.7	  574.2	 4777.0	...
5847449	  774.8	  574.1	 4776.0	...
5847450	  774.9	  573.9	 4778.0	...
5847451	  775.0	  573.9	 4780.0	...
5847452	  775.0	  573.9	 4781.0	...
5847453	  774.9	  573.7	 4781.0	...
5847454	  774.8	  573.6	 4781.0	...
5847455	  774.6	  573.6	 4780.0	...
5847456	  774.5	  573.8	 4779.0	...
5847457	  774.5	  574.0	 4781.0	...
5847458	  774.7	  574.3	 4782.0	...
5847459	  774.8	  574.4	 4784.0	...
5847460	  774.9	  574.6	 4784.0	...
5847461	  775.0	  574.7	 4786.0	...
5847462	  775.2	  574.6	 4787.0	...
5847463	  775.4	  574.6	 4788.0	...
5847464	  775.4	  574.8	 4788.0	...
5847465	  775.2	  575.1	 4788.0	...
5847466	  775.0	  575.0	 4788.0	...
5847467	  774.8	  574.8	 4787.0	...
5847468	  774.7	  574.5	 4787.0	...
5847469	  774.7	  574.6	 4785.0	...
5847470	  774.9	  574.6	 4783.0	...
5847471	  775.0	  574.5	 4781.0	...
5847472	  775.1	  574.3	 4781.0	...
5847473	  775.2	  574.3	 4784.0	...
5847474	  775.3	  574.3	 4786.0	...
5847475	  775.4	  574.3	 4788.0	...
5847476	  775.6	  574.3	 4787.0	...
5847477	  775.7	  574.3	 4787.0	...
5847478	  775.9	  574.3	 4787.0	...
5847479	  775.7	  574.2	 4788.0	...
5847480	  775.5	  574.3	 4789.0	...
5847481	  775.5	  574.2	 4790.0	...
5847482	  775.8	  574.2	 4791.0	...
5847483	  776.0	  574.2	 4793.0	...
5847484	  776.0	  574.2	 4795.0	...
5847485	  775.9	  574.1	 4797.0	...
5847486	  775.7	  574.1	 4797.0	...
5847487	  775.5	  574.0	 4796.0	...
5847488	  775.5	  574.1	 4794.0	...
5847489	  775.3	  574.2	 4793.0	...
5847490	  775.2	  574.1	 4793.0	...
5847491	  775.0	  573.9	 4793.0	...
5847492	  775.0	  573.6	 4793.0	...
5847493	  775.1	  573.6	 4793.0	...
5847494	  775.3	  573.6	 4794.0	...
5847495	  775.4	  573.6	 4794.0	...
5847496	  775.5	  573.8	 4794.0	...
5847497	  775.6	  574.0	 4793.0	...
5847498	  775.8	  574.1	 4791.0	...
5847499	  775.9	  573.8	 4790.0	...
5847500	  775.6	  573.4	 4789.0	...
5847501	  775.1	  573.1	 4789.0	...
5847502	  774.7	  573.1	 4789.0	...
5847503	  774.8	  573.8	 4791.0	...
5847504	  775.0	  574.4	 4794.0	...
5847505	  775.4	  575.1	 4797.0	...
5847506	  775.5	  574.9	 4796.0	...
5847507	  775.6	  574.8	 4796.0	...
5847508	  775.7	  574.9	 4795.0	...
5847509	  775.8	  574.9	 4797.0	...
5847510	  775.8	  574.8	 4797.0	...
5847511	  775.7	  574.6	 4797.0	...
5847512	  775.7	  574.5	 4797.0	...
5847513	  775.6	  574.4	 4798.0	...
5847514	  775.6	  574.4	 4795.0	...
5847515	  775.4	  574.1	 4791.0	...
5847516	  775.3	  573.7	 4788.0	...
5847517	  775.3	  573.2	 4789.0	...
5847518	  775.4	  573.1	 4790.0	...
5847519	  775.6	  573.0	 4791.0	...
5847520	  775.8	  573.1	 4792.0	...
5847521	  775.8	  573.1	 4793.0	...
5847522	  775.8	  573.1	 4794.0	...
5847523	  775.8	  573.1	 4796.0	...
5847524	  775.9	  573.1	 4795.0	...
5847525	  776.0	  573.2	 4795.0	...
5847526	  776.1	  573.2	 4794.0	...
5847527	  776.1	  573.2	 4794.0	...
5847528	  775.9	  573.1	 4793.0	...
5847529	  775.8	  573.0	 4792.0	...
5847530	  775.6	  572.9	 4791.0	...
5847531	  775.6	  573.0	 4791.0	...
5847532	  775.6	  573.0	 4790.0	...
5847533	  775.6	  573.0	 4790.0	...
5847534	  775.7	  572.9	 4791.0	...
5847535	  775.8	  573.1	 4791.0	...
5847536	  775.9	  573.4	 4790.0	...
5847537	  775.7	  573.7	 4790.0	...
5847538	  775.7	  573.8	 4792.0	...
5847539	  775.9	  573.9	 4794.0	...
5847540	  776.1	  574.0	 4794.0	...
5847541	  776.2	  574.1	 4795.0	...
5847542	  776.3	  574.1	 4797.0	...
5847543	  776.4	  574.2	 4799.0	...
5847544	  776.3	  574.3	 4802.0	...
5847545	  776.3	  574.6	 4803.0	...
5847546	  776.2	  574.7	 4801.0	...
5847547	  776.1	  574.9	 4799.0	...
5847548	  776.3	  574.9	 4796.0	...
5847549	  776.5	  575.0	 4796.0	...
5847550	  776.7	  575.1	 4795.0	...
5847551	  776.7	  575.2	 4794.0	...
5847552	  776.6	  575.2	 4793.0	...
5847553	  776.6	  575.3	 4796.0	...
5847554	  776.8	  575.3	 4798.0	...
5847555	  776.9	  575.2	 4800.0	...
5847556	  777.0	  575.2	 4798.0	...
5847557	  777.2	  575.1	 4796.0	...
5847558	  777.5	  575.0	 4794.0	...
5847559	  777.6	  575.0	 4794.0	...
5847560	  777.4	  574.9	 4796.0	...
5847561	  777.4	  574.9	 4798.0	...
5847562	  777.5	  574.9	 4800.0	...
5847563	  777.5	  574.9	 4801.0	...
5847564	  777.5	  574.9	 4801.0	...
5847565	  777.5	  574.9	 4800.0	...
5847566	  777.6	  574.9	 4799.0	...
5847567	  777.6	  574.9	 4798.0	...
5847568	  777.8	  574.8	 4798.0	...
5847569	  778.0	  574.7	 4799.0	...
5847570	  778.2	  574.5	 4797.0	...
5847571	  778.2	  574.4	 4795.0	...
5847572	  778.4	  574.4	 4793.0	...
5847573	  778.5	  574.5	 4793.0	...
5847574	  778.7	  574.6	 4794.0	...
5847575	  778.7	  574.7	 4795.0	...
5847576	  778.8	  574.8	 4794.0	...
5847577	  778.7	  574.7	 4793.0	...
5847578	  778.7	  574.7	 4794.0	...
5847579	  778.7	  574.7	 4796.0	...
5847580	  778.8	  574.7	 4797.0	...
5847581	  778.8	  574.3	 4798.0	...
5847582	  778.6	  573.9	 4798.0	...
5847583	  778.3	  573.6	 4799.0	...
5847584	  778.1	  574.0	 4800.0	...
5847585	  777.9	  574.4	 4800.0	...
5847586	  777.9	  574.8	 4798.0	...
5847587	  777.8	  574.9	 4796.0	...
5847588	  777.8	  574.9	 4794.0	...
5847589	  778.0	  575.1	 4794.0	...
5847590	  778.3	  575.2	 4795.0	...
5847591	  778.5	  575.4	 4797.0	...
5847592	  778.6	  575.5	 4799.0	...
5847593	  778.6	  575.5	 4800.0	...
5847594	  778.6	  575.5	 4800.0	...
5847595	  778.5	  575.6	 4799.0	...
5847596	  778.4	  575.6	 4797.0	...
5847597	  778.6	  575.6	 4797.0	...
5847598	  778.8	  575.5	 4797.0	...
5847599	  779.0	  575.3	 4797.0	...
5847600	  779.0	  574.9	 4797.0	...
5847601	  779.0	  574.6	 4797.0	...
5847602	  778.9	  574.6	 4797.0	...
5847603	  778.7	  574.9	 4796.0	...
5847604	  778.6	  575.7	 4796.0	...
5847605	  778.5	  576.1	 4796.0	...
5847606	  778.5	  576.5	 4796.0	...
5847607	  778.5	  576.5	 4795.0	...
5847608	  778.5	  576.4	 4794.0	...
5847609	  778.6	  576.3	 4793.0	...
5847610	  778.7	  576.2	 4793.0	...
5847611	  778.8	  576.2	 4794.0	...
5847612	  778.8	  576.2	 4795.0	...
5847613	  778.8	  575.8	 4797.0	...
5847614	  778.9	  575.5	 4798.0	...
5847615	  778.9	  575.3	 4798.0	...
5847616	  779.0	  575.0	 4796.0	...
5847617	  778.9	  574.8	 4794.0	...
5847618	  778.8	  574.6	 4792.0	...
5847619	  778.6	  574.6	 4790.0	...
5847620	  778.5	  574.5	 4791.0	...
5847621	  778.4	  574.4	 4791.0	...
5847622	  778.3	  574.2	 4790.0	...
5847623	  778.2	  574.0	 4791.0	...
5847624	  778.2	  573.7	 4791.0	...
5847625	  778.3	  573.7	 4791.0	...
5847626	  778.3	  573.8	 4789.0	...
5847627	  778.3	  573.9	 4788.0	...
5847628	  778.3	  574.1	 4786.0	...
5847629	  778.3	  574.2	 4783.0	...
5847630	  778.4	  574.2	 4781.0	...
5847631	  778.5	  574.0	 4780.0	...
5847632	  778.6	  573.9	 4781.0	...
5847633	  778.6	  573.7	 4779.0	...
5847634	  778.7	  573.6	 4777.0	...
5847635	  778.7	  573.5	 4775.0	...
5847636	  778.7	  573.6	 4777.0	...
5847637	  778.7	  573.6	 4778.0	...
5847638	  778.6	  573.3	 4780.0	...
5847639	  778.5	  573.1	 4779.0	...
5847640	  778.4	  573.2	 4778.0	...
5847641	  778.4	  573.4	 4779.0	...
5847642	  778.3	  573.6	 4780.0	...
5847643	  778.1	  573.5	 4781.0	...
5847644	  777.9	  573.6	 4780.0	...
5847645	  777.8	  573.8	 4778.0	...
5847646	  777.8	  573.9	 4776.0	...
5847647	  777.8	  573.8	 4774.0	...
5847648	  777.9	  573.7	 4773.0	...
5847649	  778.1	  573.9	 4774.0	...
5847650	  778.2	  574.2	 4775.0	...
5847651	  778.3	  574.3	 4776.0	...
5847652	  778.3	  574.0	 4777.0	...
5847653	  778.2	  573.8	 4776.0	...
5847654	  778.2	  573.6	 4776.0	...
5847655	  778.2	  573.6	 4774.0	...
5847656	  778.0	  573.6	 4772.0	...
5847657	  777.8	  573.5	 4770.0	...
5847658	  777.6	  573.4	 4769.0	...
5847659	  777.5	  573.3	 4770.0	...
5847660	  777.6	  573.2	 4771.0	...
5847661	  777.7	  573.0	 4771.0	...
5847662	  778.0	  572.9	 4770.0	...
5847663	  778.2	  572.8	 4771.0	...
5847664	  778.4	  572.9	 4772.0	...
5847665	  778.5	  572.9	 4771.0	...
5847666	  778.7	  572.9	 4769.0	...
5847667	  778.7	  572.8	 4768.0	...
5847668	  778.7	  572.9	 4768.0	...
5847669	  778.7	  573.2	 4768.0	...
5847670	  778.5	  573.5	 4768.0	...
5847671	  778.3	  573.6	 4768.0	...
5847672	  778.3	  573.7	 4768.0	...
5847673	  778.3	  573.7	 4769.0	...
5847674	  778.3	  573.7	 4768.0	...
5847675	  778.2	  573.2	 4767.0	...
MSG	5847676 0000 _ Number Off
5847676	  778.2	  572.8	 4765.0	...
5847677	  778.0	  572.4	 4767.0	...
5847678	  777.9	  572.5	 4768.0	...
5847679	  777.9	  572.5	 4767.0	...
5847680	  777.9	  572.6	 4764.0	...
5847681	  777.9	  572.6	 4762.0	...
5847682	  777.7	  572.8	 4762.0	...
5847683	  777.6	  573.2	 4762.0	...
5847684	  777.5	  573.6	 4762.0	...
5847685	  777.6	  573.7	 4761.0	...
5847686	  777.6	  573.7	 4761.0	...
5847687	  777.4	  573.4	 4761.0	...
5847688	  777.2	  572.9	 4760.0	...
5847689	  777.0	  572.1	 4759.0	...
5847690	  776.8	  571.7	 4759.0	...
5847691	  776.6	  571.2	 4759.0	...
5847692	  776.4	  570.5	 4759.0	...
5847693	  776.2	  569.4	 4759.0	...
5847694	  776.2	  568.2	 4759.0	...
5847695	  776.5	  566.3	 4756.0	...
5847696	  776.7	  564.9	 4753.0	...
5847697	  777.1	  563.8	 4752.0	...
5847698	  777.3	  563.6	 4754.0	...
5847699	  777.8	  563.4	 4756.0	...
5847700	  778.3	  563.5	 4756.0	...
5847701	  778.8	  563.7	 4757.0	...
5847702	  778.8	  563.8	 4757.0	...
5847703	  778.8	  563.9	 4757.0	...
5847704	  778.8	  563.8	 4757.0	...
5847705	  779.1	  563.7	 4756.0	...
5847706	  779.4	  563.7	 4755.0	...
5847707	  779.7	  564.0	 4756.0	...
5847708	  779.8	  564.3	 4756.0	...
5847709	  780.1	  564.5	 4754.0	...
5847710	  780.4	  564.4	 4752.0	...
5847711	  780.5	  564.2	 4750.0	...
5847712	  780.3	  563.6	 4750.0	...
5847713	  780.1	  563.2	 4750.0	...
5847714	  780.0	  562.8	 4750.0	...
5847715	  779.9	  562.8	 4750.0	...
5847716	  779.8	  562.8	 4751.0	...
5847717	  779.8	  562.8	 4750.0	...
5847718	  779.9	  563.0	 4749.0	...
5847719	  779.8	  563.3	 4748.0	...
5847720	  779.8	  563.6	 4748.0	...
5847721	  779.7	  563.8	 4749.0	...
5847722	  779.8	  564.0	 4749.0	...
5847723	  779.9	  564.0	 4750.0	...
5847724	  780.0	  564.1	 4750.0	...
5847725	  780.1	  564.2	 4750.0	...
5847726	  779.7	  564.3	 4750.0	...
5847727	  779.4	  564.1	 4750.0	...
5847728	  778.8	  563.8	 4749.0	...
5847729	  778.5	  563.5	 4747.0	...
5847730	  778.2	  563.2	 4744.0	...
5847731	  778.0	  563.2	 4740.0	...
5847732	  777.9	  563.3	 4739.0	...
5847733	  778.0	  563.6	 4739.0	...
5847734	  778.2	  563.9	 4740.0	...
5847735	  778.4	  563.9	 4742.0	...
5847736	  778.3	  563.7	 4742.0	...
5847737	  778.4	  563.5	 4741.0	...
5847738	  778.6	  563.4	 4741.0	...
5847739	  778.6	  563.5	 4740.0	...
5847740	  778.5	  563.7	 4738.0	...
5847741	  778.4	  563.9	 4736.0	...
5847742	  778.4	  564.1	 4735.0	...
5847743	  778.4	  564.2	 4735.0	...
5847744	  778.4	  564.3	 4734.0	...
5847745	  778.4	  564.3	 4734.0	...
5847746	  778.4	  564.3	 4736.0	...
5847747	  778.4	  564.1	 4737.0	...
5847748	  778.3	  563.8	 4737.0	...
5847749	  778.3	  563.6	 4736.0	...
5847750	  778.3	  563.8	 4735.0	...
5847751	  778.3	  564.1	 4735.0	...
5847752	  778.3	  564.3	 4735.0	...
5847753	  778.3	  564.4	 4735.0	...
5847754	  778.2	  564.3	 4735.0	...
5847755	  778.1	  564.3	 4735.0	...
5847756	  778.0	  564.3	 4734.0	...
5847757	  778.0	  564.4	 4733.0	...
5847758	  778.1	  564.4	 4733.0	...
5847759	  778.2	  564.5	 4733.0	...
5847760	  778.2	  564.6	 4733.0	...
5847761	  778.1	  564.6	 4734.0	...
5847762	  777.9	  564.6	 4735.0	...
5847763	  777.8	  564.7	 4734.0	...
5847764	  777.8	  564.7	 4731.0	...
5847765	  777.8	  564.7	 4729.0	...
5847766	  777.8	  564.8	 4728.0	...
5847767	  777.8	  564.8	 4729.0	...
5847768	  777.8	  564.7	 4729.0	...
5847769	  777.9	  564.5	 4729.0	...
5847770	  778.0	  564.3	 4729.0	...
5847771	  777.8	  564.3	 4726.0	...
5847772	  777.6	  564.3	 4723.0	...
5847773	  777.6	  564.4	 4720.0	...
5847774	  777.7	  564.4	 4719.0	...
5847775	  777.9	  564.5	 4719.0	...
5847776	  778.0	  564.4	 4721.0	...
5847777	  778.2	  564.3	 4722.0	...
5847778	  778.4	  564.2	 4723.0	...
5847779	  778.5	  564.3	 4724.0	...
5847780	  778.4	  564.4	 4724.0	...
5847781	  778.4	  564.4	 4723.0	...
5847782	  778.0	  564.4	 4722.0	...
5847783	  777.6	  564.7	 4723.0	...
5847784	  777.2	  565.0	 4723.0	...
5847785	  777.3	  565.2	 4721.0	...
5847786	  777.4	  565.2	 4719.0	...
5847787	  777.3	  565.1	 4718.0	...
5847788	  777.3	  564.9	 4720.0	...
5847789	  777.2	  564.6	 4722.0	...
5847790	  777.3	  564.5	 4723.0	...
5847791	  777.4	  564.4	 4723.0	...
5847792	  777.4	  564.6	 4722.0	...
5847793	  777.3	  564.8	 4719.0	...
5847794	  777.2	  565.0	 4715.0	...
5847795	  777.1	  565.1	 4714.0	...
5847796	  777.1	  565.0	 4714.0	...
5847797	  777.1	  565.0	 4714.0	...
5847798	  777.2	  564.9	 4714.0	...
5847799	  777.2	  565.0	 4714.0	...
5847800	  777.3	  565.1	 4713.0	...
5847801	  777.5	  565.1	 4714.0	...
5847802	  777.3	  565.2	 4715.0	...
5847803	  777.0	  565.2	 4714.0	...
5847804	  776.8	  565.2	 4712.0	...
5847805	  776.9	  565.2	 4712.0	...
5847806	  777.2	  565.1	 4714.0	...
5847807	  777.4	  565.1	 4715.0	...
5847808	  777.6	  565.1	 4713.0	...
5847809	  777.7	  565.4	 4711.0	...
5847810	  777.8	  565.8	 4708.0	...
5847811	  777.9	  566.0	 4710.0	...
5847812	  777.9	  566.1	 4712.0	...
5847813	  777.7	  566.0	 4713.0	...
5847814	  777.5	  566.0	 4712.0	...
5847815	  777.4	  566.0	 4710.0	...
5847816	  777.4	  566.0	 4709.0	...
5847817	  777.5	  566.0	 4708.0	...
5847818	  777.4	  565.5	 4709.0	...
5847819	  777.4	  565.1	 4710.0	...
5847820	  777.2	  565.0	 4711.0	...
5847821	  777.0	  565.3	 4712.0	...
5847822	  777.3	  565.7	 4713.0	...
5847823	  777.7	  566.0	 4713.0	...
5847824	  778.0	  566.2	 4713.0	...
5847825	  778.1	  566.4	 4712.0	...
5847826	  777.8	  566.4	 4711.0	...
5847827	  777.4	  566.5	 4711.0	...
5847828	  777.1	  566.6	 4711.0	...
5847829	  777.2	  566.4	 4711.0	...
5847830	  777.3	  566.0	 4710.0	...
5847831	  777.5	  565.6	 4709.0	...
5847832	  777.5	  565.4	 4710.0	...
5847833	  777.5	  565.3	 4710.0	...
5847834	  777.3	  565.2	 4711.0	...
5847835	  777.2	  565.4	 4711.0	...
5847836	  777.1	  565.7	 4710.0	...
5847837	  777.1	  566.1	 4708.0	...
5847838	  776.9	  566.5	 4707.0	...
5847839	  776.8	  566.7	 4706.0	...
5847840	  776.7	  566.8	 4705.0	...
5847841	  776.7	  566.9	 4703.0	...
5847842	  776.7	  566.9	 4703.0	...
5847843	  776.7	  567.0	 4702.0	...
5847844	  776.7	  566.8	 4703.0	...
5847845	  776.6	  566.5	 4703.0	...
5847846	  776.5	  566.1	 4704.0	...
5847847	  776.4	  566.1	 4704.0	...
5847848	  776.3	  566.2	 4702.0	...
5847849	  776.3	  566.3	 4700.0	...
5847850	  776.4	  566.3	 4698.0	...
5847851	  776.6	  566.4	 4698.0	...
5847852	  776.8	  566.3	 4697.0	...
5847853	  776.9	  566.2	 4699.0	...
5847854	  776.8	  566.0	 4701.0	...
5847855	  776.8	  565.9	 4703.0	...
5847856	  776.7	  565.8	 4702.0	...
5847857	  776.6	  565.8	 4701.0	...
5847858	  776.6	  565.7	 4700.0	...
5847859	  776.6	  565.7	 4700.0	...
5847860	  776.6	  565.7	 4701.0	...
5847861	  776.6	  565.7	 4701.0	...
5847862	  776.6	  566.0	 4701.0	...
5847863	  776.7	  566.4	 4700.0	...
5847864	  776.7	  566.8	 4699.0	...
5847865	  776.6	  566.8	 4698.0	...
5847866	  776.5	  566.8	 4700.0	...
5847867	  776.5	  566.7	 4703.0	...
5847868	  776.4	  566.8	 4701.0	...
5847869	  776.4	  566.8	 4699.0	...
5847870	  776.5	  566.9	 4697.0	...
5847871	  776.5	  566.7	 4698.0	...
5847872	  776.5	  566.7	 4698.0	...
5847873	  776.6	  566.6	 4696.0	...
5847874	  776.6	  566.6	 4693.0	...
5847875	  776.4	  566.7	 4692.0	...
5847876	  776.1	  566.9	 4694.0	...
5847877	  775.9	  567.2	 4696.0	...
5847878	  775.9	  567.3	 4696.0	...
5847879	  775.8	  567.2	 4696.0	...
5847880	  775.8	  567.0	 4695.0	...
5847881	  775.9	  566.8	 4695.0	...
5847882	  775.8	  566.8	 4695.0	...
5847883	  775.7	  566.9	 4696.0	...
5847884	  775.7	  567.0	 4696.0	...
5847885	  775.8	  567.0	 4694.0	...
5847886	  775.9	  567.1	 4692.0	...
5847887	  775.9	  567.0	 4690.0	...
5847888	  775.8	  566.8	 4690.0	...
5847889	  775.9	  566.6	 4690.0	...
5847890	  775.9	  566.8	 4691.0	...
5847891	  775.8	  566.9	 4692.0	...
5847892	  775.6	  567.0	 4692.0	...
5847893	  775.4	  567.0	 4692.0	...
5847894	  775.2	  567.1	 4692.0	...
5847895	  775.2	  567.3	 4692.0	...
5847896	  775.1	  567.4	 4693.0	...
5847897	  775.1	  567.3	 4695.0	...
5847898	  775.1	  567.3	 4697.0	...
5847899	  775.1	  567.1	 4700.0	...
5847900	  775.1	  567.0	 4701.0	...
5847901	  775.2	  567.0	 4701.0	...
5847902	  775.4	  567.1	 4700.0	...
5847903	  775.5	  567.2	 4698.0	...
5847904	  775.4	  567.2	 4697.0	...
5847905	  775.1	  567.4	 4695.0	...
5847906	  774.7	  567.6	 4693.0	...
5847907	  774.5	  567.8	 4693.0	...
5847908	  774.5	  568.0	 4693.0	...
5847909	  774.6	  568.1	 4693.0	...
5847910	  774.6	  568.1	 4693.0	...
5847911	  774.7	  568.1	 4694.0	...
5847912	  774.7	  568.1	 4693.0	...
5847913	  774.8	  568.1	 4692.0	...
5847914	  774.9	  568.0	 4691.0	...
5847915	  775.1	  568.0	 4692.0	...
5847916	  775.2	  567.9	 4693.0	...
5847917	  774.7	  567.9	 4694.0	...
5847918	  774.3	  567.9	 4694.0	...
5847919	  774.1	  568.2	 4695.0	...
5847920	  774.1	  568.5	 4696.0	...
5847921	  774.0	  568.7	 4695.0	...
5847922	  774.0	  569.0	 4695.0	...
5847923	  774.0	  569.4	 4695.0	...
5847924	  774.1	  569.9	 4695.0	...
5847925	  774.1	  569.9	 4696.0	...
5847926	  774.1	  569.8	 4697.0	...
5847927	  774.2	  569.7	 4695.0	...
5847928	  774.2	  569.6	 4693.0	...
5847929	  774.6	  569.4	 4690.0	...
5847930	  774.8	  569.0	 4690.0	...
5847931	  774.8	  568.7	 4691.0	...
5847932	  774.5	  568.4	 4692.0	...
5847933	  774.2	  568.4	 4694.0	...
5847934	  774.1	  568.3	 4696.0	...
5847935	  774.1	  568.3	 4696.0	...
5847936	  774.1	  568.4	 4697.0	...
5847937	  774.2	  568.7	 4698.0	...
5847938	  774.2	  569.0	 4698.0	...
5847939	  774.1	  569.3	 4699.0	...
5847940	  773.9	  569.3	 4700.0	...
5847941	  774.1	  569.2	 4700.0	...
5847942	  774.5	  569.1	 4699.0	...
5847943	  775.0	  569.2	 4697.0	...
5847944	  775.1	  569.3	 4697.0	...
5847945	  775.2	  569.4	 4697.0	...
5847946	  775.1	  569.4	 4696.0	...
5847947	  775.1	  569.5	 4695.0	...
5847948	  775.3	  569.5	 4694.0	...
5847949	  775.6	  569.6	 4695.0	...
5847950	  775.7	  569.7	 4696.0	...
5847951	  775.5	  569.8	 4696.0	...
5847952	  775.1	  569.8	 4696.0	...
5847953	  774.9	  569.8	 4696.0	...
5847954	  774.7	  569.7	 4697.0	...
5847955	  774.7	  569.9	 4698.0	...
5847956	  774.8	  570.3	 4700.0	...
5847957	  774.8	  570.7	 4700.0	...
5847958	  774.8	  570.8	 4700.0	...
5847959	  774.8	  570.7	 4701.0	...
5847960	  774.9	  570.4	 4702.0	...
5847961	  774.9	  570.4	 4701.0	...
5847962	  774.9	  570.2	 4698.0	...
5847963	  774.9	  570.1	 4697.0	...
5847964	  774.9	  569.9	 4698.0	...
5847965	  774.9	  569.9	 4697.0	...
5847966	  774.8	  569.9	 4696.0	...
5847967	  774.8	  569.9	 4694.0	...
5847968	  774.8	  569.9	 4694.0	...
5847969	  774.9	  569.8	 4695.0	...
5847970	  774.9	  569.8	 4695.0	...
5847971	  775.0	  569.7	 4695.0	...
5847972	  775.1	  569.7	 4695.0	...
5847973	  774.8	  569.7	 4697.0	...
5847974	  774.5	  569.8	 4699.0	...
5847975	  774.3	  570.1	 4699.0	...
5847976	  774.3	  570.3	 4698.0	...
5847977	  774.3	  570.5	 4696.0	...
5847978	  774.3	  570.6	 4695.0	...
5847979	  774.3	  570.5	 4694.0	...
5847980	  774.3	  570.4	 4694.0	...
5847981	  774.3	  570.4	 4695.0	...
5847982	  774.3	  570.4	 4696.0	...
5847983	  774.4	  570.5	 4695.0	...
5847984	  774.5	  570.7	 4694.0	...
5847985	  774.7	  570.9	 4693.0	...
5847986	  774.7	  570.8	 4694.0	...
5847987	  774.7	  570.7	 4696.0	...
5847988	  774.7	  570.4	 4698.0	...
5847989	  774.7	  570.2	 4698.0	...
5847990	  774.5	  570.1	 4698.0	...
5847991	  774.3	  570.2	 4698.0	...
5847992	  774.2	  570.5	 4697.0	...
5847993	  774.2	  571.2	 4695.0	...
5847994	  774.3	  571.8	 4692.0	...
5847995	  774.4	  572.0	 4689.0	...
5847996	  774.6	  572.0	 4689.0	...
5847997	  774.7	  572.0	 4691.0	...
5847998	  774.8	  572.0	 4693.0	...
5847999	  774.8	  571.8	 4694.0	...
5848000	  774.8	  571.6	 4694.0	...
5848001	  774.7	  571.2	 4694.0	...
5848002	  774.5	  570.9	 4693.0	...
5848003	  774.4	  570.8	 4692.0	...
5848004	  774.3	  570.9	 4691.0	...
5848005	  774.3	  571.1	 4691.0	...
5848006	  774.2	  571.3	 4693.0	...
5848007	  774.1	  571.5	 4694.0	...
5848008	  773.9	  571.6	 4693.0	...
5848009	  773.8	  571.7	 4692.0	...
5848010	  773.9	  571.7	 4691.0	...
5848011	  773.9	  571.6	 4691.0	...
5848012	  773.9	  571.6	 4690.0	...
5848013	  773.8	  571.6	 4689.0	...
5848014	  773.8	  571.6	 4689.0	...
5848015	  773.7	  571.7	 4689.0	...
5848016	  773.7	  571.7	 4689.0	...
5848017	  773.7	  571.7	 4689.0	...
5848018	  773.6	  571.6	 4690.0	...
5848019	  773.7	  571.5	 4691.0	...
5848020	  773.8	  571.4	 4691.0	...
5848021	  773.7	  571.4	 4691.0	...
5848022	  773.4	  571.5	 4690.0	...
5848023	  773.4	  571.6	 4688.0	...
5848024	  773.7	  571.6	 4688.0	...
5848025	  773.9	  571.5	 4688.0	...
5848026	  774.0	  571.5	 4689.0	...
5848027	  774.0	  571.6	 4690.0	...
5848028	  773.9	  571.7	 4691.0	...
5848029	  773.9	  571.7	 4691.0	...
5848030	  773.9	  571.9	 4691.0	...
5848031	  774.0	  572.2	 4691.0	...
5848032	  773.9	  572.6	 4692.0	...
5848033	  773.7	  572.8	 4692.0	...
5848034	  773.5	  573.0	 4693.0	...
5848035	  773.5	  573.0	 4693.0	...
5848036	  773.5	  573.1	 4693.0	...
5848037	  773.5	  573.1	 4691.0	...
5848038	  773.2	  573.0	 4689.0	...
5848039	  773.0	  573.0	 4686.0	...
5848040	  772.8	  573.0	 4685.0	...
5848041	  773.0	  572.9	 4684.0	...
5848042	  773.1	  572.7	 4685.0	...
5848043	  773.3	  572.5	 4686.0	...
5848044	  773.2	  572.5	 4685.0	...
5848045	  773.2	  572.8	 4685.0	...
5848046	  773.2	  573.2	 4685.0	...
5848047	  773.2	  573.1	 4685.0	...
5848048	  773.3	  572.7	 4684.0	...
5848049	  773.4	  572.4	 4684.0	...
5848050	  773.5	  572.5	 4685.0	...
5848051	  773.5	  572.6	 4685.0	...
5848052	  773.5	  572.6	 4685.0	...
5848053	  773.4	  572.6	 4685.0	...
5848054	  773.4	  572.5	 4685.0	...
5848055	  773.3	  572.4	 4685.0	...
5848056	  773.2	  572.3	 4684.0	...
5848057	  773.0	  572.3	 4684.0	...
5848058	  772.8	  572.3	 4683.0	...
5848059	  772.8	  572.6	 4685.0	...
5848060	  772.8	  572.8	 4688.0	...
5848061	  772.8	  573.0	 4689.0	...
5848062	  772.7	  573.3	 4687.0	...
5848063	  772.6	  573.6	 4685.0	...
5848064	  772.6	  573.9	 4685.0	...
5848065	  772.6	  573.9	 4685.0	...
5848066	  772.7	  573.7	 4687.0	...
5848067	  772.6	  573.4	 4689.0	...
5848068	  772.5	  573.3	 4689.0	...
5848069	  772.4	  573.3	 4688.0	...
5848070	  772.4	  573.4	 4686.0	...
5848071	  772.6	  573.1	 4686.0	...
5848072	  772.9	  572.8	 4686.0	...
5848073	  773.2	  572.6	 4686.0	...
5848074	  773.1	  572.9	 4686.0	...
5848075	  773.1	  573.3	 4686.0	...
5848076	  773.2	  573.4	 4686.0	...
5848077	  773.3	  573.5	 4688.0	...
5848078	  773.4	  573.4	 4690.0	...
5848079	  773.4	  573.3	 4691.0	...
5848080	  773.4	  573.2	 4691.0	...
5848081	  773.3	  573.1	 4691.0	...
5848082	  773.2	  573.1	 4690.0	...
5848083	  773.1	  572.9	 4689.0	...
5848084	  773.0	  572.5	 4688.0	...
5848085	  773.0	  572.2	 4687.0	...
5848086	  773.0	  572.1	 4685.0	...
5848087	  773.0	  572.1	 4684.0	...
5848088	  773.1	  572.1	 4683.0	...
5848089	  773.2	  572.0	 4683.0	...
5848090	  773.2	  571.9	 4684.0	...
5848091	  773.2	  571.8	 4684.0	...
5848092	  773.2	  571.9	 4684.0	...
5848093	  773.1	  572.0	 4684.0	...
5848094	  773.0	  571.9	 4681.0	...
5848095	  772.8	  571.7	 4679.0	...
5848096	  772.9	  571.2	 4677.0	...
5848097	  772.9	  570.9	 4677.0	...
5848098	  772.9	  570.6	 4677.0	...
5848099	  773.0	  570.6	 4678.0	...
5848100	  773.0	  570.8	 4678.0	...
5848101	  772.9	  571.1	 4679.0	...
5848102	  772.8	  571.5	 4680.0	...
5848103	  772.7	  571.6	 4680.0	...
5848104	  772.8	  571.7	 4680.0	...
5848105	  772.8	  571.7	 4678.0	...
5848106	  772.8	  571.5	 4677.0	...
5848107	  772.8	  571.3	 4677.0	...
5848108	  772.9	  571.1	 4675.0	...
5848109	  772.9	  571.1	 4675.0	...
5848110	  772.9	  571.1	 4675.0	...
5848111	  772.9	  571.4	 4676.0	...
5848112	  773.0	  571.7	 4677.0	...
5848113	  773.1	  571.6	 4677.0	...
5848114	  773.1	  571.4	 4678.0	...
5848115	  773.1	  571.2	 4678.0	...
5848116	  773.0	  571.2	 4678.0	...
5848117	  773.0	  571.1	 4679.0	...
5848118	  772.9	  571.0	 4680.0	...
5848119	  772.9	  570.9	 4680.0	...
5848120	  772.8	  570.9	 4679.0	...
5848121	  772.6	  570.9	 4678.0	...
5848122	  772.2	  570.6	 4677.0	...
5848123	  771.9	  570.4	 4677.0	...
5848124	  771.8	  570.2	 4679.0	...
5848125	  771.9	  570.3	 4680.0	...
5848126	  772.0	  570.0	 4682.0	...
5848127	  772.1	  569.7	 4683.0	...
5848128	  772.1	  569.3	 4683.0	...
5848129	  772.1	  569.3	 4682.0	...
5848130	  772.2	  569.4	 4682.0	...
5848131	  772.3	  569.6	 4680.0	...
5848132	  772.2	  569.8	 4678.0	...
5848133	  771.9	  569.8	 4677.0	...
5848134	  771.7	  569.9	 4676.0	...
5848135	  771.6	  570.0	 4675.0	...
5848136	  771.4	  570.2	 4675.0	...
5848137	  771.2	  570.4	 4673.0	...
5848138	  771.0	  570.1	 4671.0	...
5848139	  770.9	  569.8	 4671.0	...
5848140	  770.9	  569.5	 4673.0	...
5848141	  770.9	  569.4	 4675.0	...
5848142	  771.1	  569.3	 4675.0	...
5848143	  771.3	  569.4	 4673.0	...
5848144	  771.1	  569.6	 4672.0	...
5848145	  771.0	  569.8	 4672.0	...
5848146	  770.9	  569.8	 4673.0	...
5848147	  770.9	  569.9	 4672.0	...
5848148	  770.9	  569.9	 4670.0	...
5848149	  771.1	  569.9	 4670.0	...
5848150	  771.3	  569.7	 4671.0	...
5848151	  771.5	  569.4	 4672.0	...
5848152	  771.7	  569.1	 4674.0	...
5848153	  771.9	  568.8	 4675.0	...
5848154	  771.9	  568.7	 4677.0	...
5848155	  771.8	  568.7	 4675.0	...
5848156	  771.7	  568.7	 4672.0	...
5848157	  771.6	  568.6	 4669.0	...
5848158	  771.5	  568.5	 4669.0	...
5848159	  771.5	  568.5	 4669.0	...
5848160	  771.5	  568.5	 4668.0	...
5848161	  771.5	  568.5	 4668.0	...
5848162	  771.6	  568.8	 4668.0	...
5848163	  771.6	  569.0	 4668.0	...
5848164	  771.6	  569.2	 4668.0	...
5848165	  771.6	  569.2	 4669.0	...
5848166	  771.6	  569.2	 4669.0	...
5848167	  771.7	  569.1	 4671.0	...
5848168	  771.7	  569.0	 4671.0	...
5848169	  771.6	  569.0	 4671.0	...
5848170	  771.6	  568.9	 4672.0	...
5848171	  771.6	  568.7	 4673.0	...
5848172	  771.7	  568.7	 4674.0	...
5848173	  771.7	  568.9	 4673.0	...
5848174	  771.5	  569.1	 4673.0	...
5848175	  771.2	  569.2	 4674.0	...
5848176	  771.1	  568.9	 4675.0	...
5848177	  771.0	  568.5	 4675.0	...
5848178	  770.9	  568.3	 4674.0	...
5848179	  771.0	  568.4	 4673.0	...
5848180	  771.1	  568.6	 4673.0	...
5848181	  771.2	  568.6	 4673.0	...
5848182	  771.2	  568.6	 4673.0	...
5848183	  771.1	  568.6	 4672.0	...
5848184	  771.2	  568.6	 4672.0	...
5848185	  771.2	  568.6	 4672.0	...
5848186	  771.2	  568.6	 4672.0	...
5848187	  771.2	  568.6	 4674.0	...
5848188	  771.2	  568.6	 4675.0	...
5848189	  771.2	  568.6	 4677.0	...
5848190	  771.2	  568.4	 4675.0	...
5848191	  771.1	  568.2	 4673.0	...
5848192	  770.9	  567.9	 4671.0	...
5848193	  770.6	  567.6	 4670.0	...
5848194	  770.3	  567.4	 4669.0	...
5848195	  770.1	  567.2	 4668.0	...
5848196	  770.1	  567.2	 4670.0	...
5848197	  769.9	  566.6	 4671.0	...
5848198	  770.1	  565.8	 4673.0	...
5848199	  770.3	  565.0	 4673.0	...
5848200	  771.0	  564.4	 4672.0	...
5848201	  771.5	  563.9	 4671.0	...
5848202	  771.9	  563.2	 4670.0	...
5848203	  771.8	  562.9	 4670.0	...
5848204	  771.8	  562.7	 4670.0	...
5848205	  771.8	  562.7	 4670.0	...
5848206	  772.2	  562.6	 4670.0	...
5848207	  772.6	  562.5	 4670.0	...
5848208	  773.2	  562.4	 4670.0	...
5848209	  773.3	  562.3	 4671.0	...
5848210	  773.5	  561.9	 4669.0	...
5848211	  773.5	  561.5	 4667.0	...
5848212	  773.6	  561.1	 4665.0	...
5848213	  773.6	  560.6	 4666.0	...
5848214	  773.5	  560.2	 4666.0	...
5848215	  773.4	  559.7	 4668.0	...
5848216	  773.1	  559.8	 4670.0	...
5848217	  772.3	  559.9	 4672.0	...
5848218	  771.6	  560.5	 4672.0	...
5848219	  771.1	  561.2	 4671.0	...
5848220	  770.9	  562.2	 4671.0	...
5848221	  770.7	  562.9	 4671.0	...
5848222	  770.6	  563.3	 4672.0	...
5848223	  770.7	  563.3	 4674.0	...
5848224	  771.0	  563.3	 4676.0	...
5848225	  771.3	  563.4	 4677.0	...
5848226	  771.7	  563.8	 4677.0	...
5848227	  771.8	  564.2	 4676.0	...
5848228	  772.0	  564.6	 4676.0	...
5848229	  772.2	  564.5	 4677.0	...
5848230	  772.3	  564.4	 4678.0	...
5848231	  772.4	  564.4	 4678.0	...
5848232	  772.4	  564.4	 4678.0	...
5848233	  772.5	  564.4	 4678.0	...
5848234	  772.4	  564.3	 4678.0	...
5848235	  772.4	  564.1	 4678.0	...
5848236	  772.3	  563.9	 4678.0	...
5848237	  772.3	  563.9	 4678.0	...
5848238	  772.3	  563.9	 4677.0	...
5848239	  772.2	  563.8	 4675.0	...
5848240	  772.2	  563.6	 4674.0	...
5848241	  772.1	  563.2	 4675.0	...
5848242	  772.1	  562.8	 4676.0	...
5848243	  772.0	  562.3	 4677.0	...
5848244	  771.9	  562.0	 4677.0	...
5848245	  771.9	  561.8	 4677.0	...
5848246	  771.9	  561.9	 4677.0	...
5848247	  771.7	  562.1	 4677.0	...
5848248	  771.5	  562.1	 4678.0	...
5848249	  771.3	  562.1	 4680.0	...
5848250	  771.2	  562.1	 4682.0	...
5848251	  771.1	  562.2	 4683.0	...
5848252	  771.0	  562.2	 4683.0	...
5848253	  770.9	  562.2	 4683.0	...
5848254	  770.9	  562.2	 4684.0	...
5848255	  770.7	  562.2	 4685.0	...
5848256	  770.4	  562.2	 4684.0	...
5848257	  770.1	  562.3	 4683.0	...
5848258	  770.1	  562.3	 4680.0	...
5848259	  770.2	  562.2	 4677.0	...
5848260	  770.4	  562.2	 4677.0	...
5848261	  770.5	  562.1	 4679.0	...
5848262	  770.5	  562.1	 4681.0	...
5848263	  770.8	  562.1	 4680.0	...
5848264	  771.2	  562.3	 4679.0	...
5848265	  771.6	  562.6	 4678.0	...
5848266	  771.6	  562.8	 4678.0	...
5848267	  771.6	  562.7	 4678.0	...
5848268	  771.6	  562.7	 4678.0	...
5848269	  771.6	  562.8	 4681.0	...
5848270	  771.6	  562.9	 4685.0	...
5848271	  771.7	  563.0	 4687.0	...
5848272	  771.9	  563.1	 4686.0	...
5848273	  771.9	  563.1	 4685.0	...
5848274	  771.9	  563.0	 4683.0	...
5848275	  771.9	  562.9	 4683.0	...
5848276	  772.0	  562.8	 4682.0	...
5848277	  772.0	  562.7	 4684.0	...
5848278	  772.1	  562.7	 4684.0	...
5848279	  772.1	  562.8	 4685.0	...
5848280	  772.1	  562.9	 4681.0	...
5848281	  772.2	  563.0	 4678.0	...
5848282	  772.3	  563.1	 4675.0	...
5848283	  772.4	  563.4	 4675.0	...
5848284	  772.6	  564.0	 4675.0	...
5848285	  772.7	  564.6	 4674.0	...
5848286	  772.7	  564.8	 4674.0	...
5848287	  772.5	  564.9	 4673.0	...
5848288	  772.3	  564.9	 4675.0	...
5848289	  772.3	  564.8	 4677.0	...
5848290	  772.2	  564.8	 4676.0	...
5848291	  772.1	  565.3	 4674.0	...
5848292	  772.0	  565.8	 4673.0	...
5848293	  772.1	  566.4	 4675.0	...
5848294	  772.0	  566.5	 4675.0	...
5848295	  772.0	  566.5	 4673.0	...
5848296	  771.9	  566.4	 4671.0	...
5848297	  772.1	  566.2	 4670.0	...
5848298	  772.3	  566.0	 4670.0	...
5848299	  772.4	  566.1	 4670.0	...
5848300	  772.2	  566.3	 4670.0	...
5848301	  772.1	  566.6	 4670.0	...
5848302	  772.1	  566.8	 4670.0	...
5848303	  772.2	  567.0	 4670.0	...
5848304	  772.2	  567.2	 4669.0	...
5848305	  772.5	  567.5	 4668.0	...
5848306	  772.8	  567.6	 4666.0	...
5848307	  773.3	  567.6	 4664.0	...
5848308	  773.6	  567.6	 4663.0	...
5848309	  774.0	  567.2	 4660.0	...
5848310	  774.2	  566.9	 4657.0	...
5848311	  774.9	  566.8	 4653.0	...
5848312	  775.7	  567.1	 4649.0	...
5848313	  777.1	  567.5	 4647.0	...
5848314	  778.7	  567.6	 4645.0	...
EFIX R   5847181	5848314	1134	  776.0	  569.9	   4717
SSACC R  5848315
5848315	  780.6	  567.8	 4645.0	...
5848316	  782.1	  568.6	 4642.0	...
5848317	  783.0	  570.4	 4636.0	...
5848318	  783.3	  573.6	 4628.0	...
5848319	  783.9	  577.1	 4612.0	...
5848320	  784.9	  580.3	 4598.0	...
5848321	  786.2	  582.0	 4586.0	...
5848322	  788.2	  583.1	 4583.0	...
5848323	  790.2	  583.9	 4578.0	...
5848324	  792.7	  590.3	 4558.0	...
5848325	  794.9	  605.2	 4505.0	...
5848326	  797.9	  629.9	 4425.0	...
5848327	  801.6	  661.0	 4323.0	...
5848328	  805.4	  695.2	 4214.0	...
5848329	  803.8	  727.9	 4099.0	...
5848330	  801.7	  763.0	 3962.0	...
5848331	  799.0	  800.8	 3812.0	...
5848332	  800.7	  832.4	 3643.0	...
5848333	  809.5	  851.2	 3516.0	...
5848334	  821.2	  875.4	 3375.0	...
5848335	  832.6	  897.1	 3287.0	...
5848336	  835.8	  917.4	 3216.0	...
5848337	  835.8	  917.4	 3216.0	...
SBLINK R 5848338
5848338	   .	   .	    0.0	...
5848339	   .	   .	    0.0	...
5848340	   .	   .	    0.0	...
5848341	   .	   .	    0.0	...
5848342	   .	   .	    0.0	...
5848343	   .	   .	    0.0	...
5848344	   .	   .	    0.0	...
5848345	   .	   .	    0.0	...
5848346	   .	   .	    0.0	...
5848347	   .	   .	    0.0	...
5848348	   .	   .	    0.0	...
5848349	   .	   .	    0.0	...
5848350	   .	   .	    0.0	...
5848351	   .	   .	    0.0	...
5848352	   .	   .	    0.0	...
5848353	   .	   .	    0.0	...
5848354	   .	   .	    0.0	...
5848355	   .	   .	    0.0	...
5848356	   .	   .	    0.0	...
5848357	   .	   .	    0.0	...
5848358	   .	   .	    0.0	...
5848359	   .	   .	    0.0	...
5848360	   .	   .	    0.0	...
5848361	   .	   .	    0.0	...
5848362	   .	   .	    0.0	...
5848363	   .	   .	    0.0	...
5848364	   .	   .	    0.0	...
5848365	   .	   .	    0.0	...
5848366	   .	   .	    0.0	...
5848367	   .	   .	    0.0	...
5848368	   .	   .	    0.0	...
5848369	   .	   .	    0.0	...
5848370	   .	   .	    0.0	...
5848371	   .	   .	    0.0	...
5848372	   .	   .	    0.0	...
5848373	   .	   .	    0.0	...
5848374	   .	   .	    0.0	...
5848375	   .	   .	    0.0	...
5848376	   .	   .	    0.0	...
5848377	   .	   .	    0.0	...
5848378	   .	   .	    0.0	...
5848379	   .	   .	    0.0	...
5848380	   .	   .	    0.0	...
5848381	   .	   .	    0.0	...
5848382	   .	   .	    0.0	...
5848383	   .	   .	    0.0	...
5848384	   .	   .	    0.0	...
5848385	   .	   .	    0.0	...
5848386	   .	   .	    0.0	...
5848387	   .	   .	    0.0	...
5848388	   .	   .	    0.0	...
5848389	   .	   .	    0.0	...
5848390	   .	   .	    0.0	...
5848391	   .	   .	    0.0	...
5848392	   .	   .	    0.0	...
5848393	   .	   .	    0.0	...
5848394	   .	   .	    0.0	...
5848395	   .	   .	    0.0	...
5848396	   .	   .	    0.0	...
5848397	   .	   .	    0.0	...
5848398	   .	   .	    0.0	...
5848399	   .	   .	    0.0	...
5848400	   .	   .	    0.0	...
5848401	   .	   .	    0.0	...
5848402	   .	   .	    0.0	...
5848403	   .	   .	    0.0	...
5848404	   .	   .	    0.0	...
5848405	   .	   .	    0.0	...
5848406	   .	   .	    0.0	...
5848407	   .	   .	    0.0	...
5848408	   .	   .	    0.0	...
5848409	   .	   .	    0.0	...
5848410	   .	   .	    0.0	...
5848411	   .	   .	    0.0	...
5848412	   .	   .	    0.0	...
5848413	   .	   .	    0.0	...
5848414	   .	   .	    0.0	...
5848415	   .	   .	    0.0	...
5848416	   .	   .	    0.0	...
5848417	   .	   .	    0.0	...
[truncated: 4,274,185 more chars]
