# Supplementary material for: With an eye on uncertainty: Modelling pupillary responses to environmental volatility
Source: PLoS Comput Biol. 2019 Jul 5;15(7):e1007126. doi: 10.1371/journal.pcbi.1007126 (PMC6636765; doi:10.1371/journal.pcbi.1007126)
Supplement: S3 Data — Zip file containing the pupillometry data for participant 3. (ZIP) [file pcbi.1007126.s003.zip › P3/trial16.asc]

** CONVERTED FROM C:\Users\tparr\Documents\PVR\P3_0712\trial16.edf using edfapi 3.1 Win32 Nov 24 2009 on Thu Dec 07 19:12:55 2017
** DATE: Thu Dec  7 18:49:58 2017
** TYPE: EDF_FILE BINARY EVENT SAMPLE TAGGED
** VERSION: EYELINK II 1
** SOURCE: EYELINK CL
** EYELINK II CL v4.48 Nov 25 2009
** CAMERA: EyeLink CL Version 1.4 Sensor=BHA
** SERIAL NUMBER: CL1-AAD42
** CAMERA_CONFIG: AAD42140.SCD
**

MSG	6282443 RECCFG CR 1000 2 0 R
MSG	6282443 ELCLCFG MTABLER
MSG	6282443 GAZE_COORDS 0.00 0.00 1599.00 1199.00
MSG	6282443 THRESHOLDS R 131 243
MSG	6282443 ELCL_PROC CENTROID (3)
MSG	6282443 ELCL_PCR_PARAM 5 3.0
START	6282444 	RIGHT	SAMPLES	EVENTS
PRESCALER	1
VPRESCALER	1
PUPIL	AREA
EVENTS	GAZE	RIGHT	RATE	1000.00	TRACKING	CR	FILTER	2
SAMPLES	GAZE	RIGHT	RATE	1000.00	TRACKING	CR	FILTER	2
MSG	6282444 !MODE RECORD CR 1000 2 0 R
6282444	  805.3	  558.2	 3967.0	...
INPUT	6282444	127
6282445	  805.4	  558.4	 3965.0	...
6282446	  805.5	  558.7	 3965.0	...
6282447	  805.6	  558.7	 3965.0	...
6282448	  805.7	  558.8	 3965.0	...
6282449	  806.3	  559.0	 3964.0	...
6282450	  806.8	  559.2	 3960.0	...
SFIX R   6282451
6282451	  807.3	  559.4	 3957.0	...
6282452	  807.3	  559.6	 3956.0	...
6282453	  807.2	  559.8	 3958.0	...
6282454	  807.0	  560.0	 3959.0	...
6282455	  806.9	  560.1	 3958.0	...
6282456	  806.9	  560.0	 3956.0	...
6282457	  807.0	  559.7	 3955.0	...
6282458	  807.1	  559.4	 3957.0	...
6282459	  807.1	  559.4	 3959.0	...
6282460	  807.3	  559.7	 3960.0	...
6282461	  807.4	  559.9	 3960.0	...
6282462	  807.6	  560.1	 3960.0	...
6282463	  807.6	  560.2	 3960.0	...
6282464	  807.7	  560.0	 3961.0	...
6282465	  807.6	  559.7	 3961.0	...
6282466	  807.5	  559.4	 3961.0	...
6282467	  807.5	  559.4	 3959.0	...
6282468	  807.5	  559.4	 3957.0	...
6282469	  807.5	  559.4	 3957.0	...
6282470	  807.5	  559.2	 3959.0	...
6282471	  807.5	  559.1	 3960.0	...
6282472	  807.5	  559.2	 3960.0	...
6282473	  807.5	  559.4	 3960.0	...
6282474	  807.6	  559.6	 3959.0	...
6282475	  807.6	  559.7	 3958.0	...
6282476	  807.7	  559.7	 3958.0	...
6282477	  807.8	  559.7	 3958.0	...
6282478	  807.7	  559.7	 3957.0	...
6282479	  807.6	  559.4	 3955.0	...
6282480	  807.5	  559.2	 3953.0	...
6282481	  807.3	  558.6	 3951.0	...
6282482	  807.1	  558.3	 3951.0	...
6282483	  806.8	  558.1	 3952.0	...
6282484	  806.8	  558.3	 3952.0	...
6282485	  806.8	  558.6	 3953.0	...
6282486	  806.9	  558.7	 3954.0	...
6282487	  807.0	  558.7	 3955.0	...
6282488	  807.2	  559.0	 3957.0	...
6282489	  807.4	  559.3	 3958.0	...
6282490	  807.7	  559.5	 3959.0	...
6282491	  808.0	  559.4	 3958.0	...
6282492	  808.1	  559.5	 3958.0	...
6282493	  808.1	  559.7	 3957.0	...
6282494	  808.1	  559.9	 3955.0	...
6282495	  808.1	  560.3	 3954.0	...
6282496	  808.3	  560.6	 3955.0	...
6282497	  808.4	  561.0	 3955.0	...
6282498	  808.5	  561.1	 3954.0	...
6282499	  808.5	  561.4	 3955.0	...
6282500	  808.5	  561.6	 3957.0	...
6282501	  808.5	  561.9	 3959.0	...
6282502	  808.5	  562.1	 3958.0	...
6282503	  808.2	  562.3	 3957.0	...
6282504	  808.0	  562.4	 3956.0	...
6282505	  808.0	  562.5	 3956.0	...
6282506	  808.2	  562.5	 3955.0	...
6282507	  808.5	  562.6	 3954.0	...
6282508	  808.5	  562.3	 3953.0	...
6282509	  808.7	  561.9	 3952.0	...
6282510	  808.9	  561.5	 3952.0	...
6282511	  809.1	  561.4	 3950.0	...
6282512	  809.1	  561.6	 3949.0	...
6282513	  809.1	  562.0	 3951.0	...
6282514	  809.1	  562.2	 3953.0	...
6282515	  809.0	  562.1	 3954.0	...
6282516	  809.0	  562.0	 3952.0	...
6282517	  809.1	  562.0	 3950.0	...
6282518	  809.0	  562.0	 3950.0	...
6282519	  808.9	  562.1	 3949.0	...
6282520	  808.7	  562.0	 3948.0	...
6282521	  808.6	  561.9	 3946.0	...
6282522	  808.5	  561.8	 3947.0	...
6282523	  808.5	  561.8	 3950.0	...
6282524	  808.5	  561.8	 3952.0	...
6282525	  808.4	  561.8	 3951.0	...
6282526	  808.4	  561.9	 3950.0	...
6282527	  808.4	  562.0	 3950.0	...
6282528	  808.4	  562.2	 3951.0	...
6282529	  808.3	  562.3	 3953.0	...
6282530	  808.3	  563.0	 3953.0	...
6282531	  807.8	  563.8	 3954.0	...
6282532	  807.0	  565.2	 3955.0	...
6282533	  805.8	  566.2	 3957.0	...
EFIX R   6282451	6282533	83	  807.9	  560.7	   3955
SSACC R  6282534
6282534	  804.9	  567.0	 3957.0	...
6282535	  803.5	  567.4	 3956.0	...
6282536	  802.0	  567.6	 3954.0	...
6282537	  799.7	  567.9	 3953.0	...
6282538	  797.9	  568.3	 3953.0	...
6282539	  795.7	  568.8	 3953.0	...
6282540	  793.9	  569.6	 3953.0	...
ESACC R  6282534	6282540	7	  804.9	  567.0	  793.9	  569.6	   0.24	     37
SFIX R   6282541
6282541	  792.4	  570.2	 3953.0	...
6282542	  791.4	  570.8	 3954.0	...
6282543	  790.9	  571.1	 3954.0	...
6282544	  790.5	  571.4	 3955.0	...
6282545	  790.6	  571.5	 3955.0	...
6282546	  790.8	  571.7	 3956.0	...
6282547	  791.3	  571.7	 3954.0	...
6282548	  791.8	  571.8	 3953.0	...
6282549	  792.4	  571.6	 3953.0	...
6282550	  792.8	  571.3	 3954.0	...
6282551	  793.0	  570.9	 3955.0	...
6282552	  793.1	  570.4	 3955.0	...
6282553	  793.2	  569.8	 3955.0	...
6282554	  793.2	  568.9	 3955.0	...
6282555	  793.2	  568.1	 3954.0	...
6282556	  793.1	  567.2	 3952.0	...
6282557	  793.1	  566.8	 3951.0	...
6282558	  793.4	  566.4	 3951.0	...
6282559	  794.1	  566.3	 3952.0	...
6282560	  794.5	  566.2	 3952.0	...
6282561	  795.1	  566.2	 3952.0	...
6282562	  795.3	  566.4	 3951.0	...
6282563	  796.0	  566.6	 3951.0	...
6282564	  796.4	  566.7	 3951.0	...
6282565	  796.9	  566.8	 3952.0	...
6282566	  797.1	  566.9	 3953.0	...
6282567	  797.3	  567.1	 3955.0	...
6282568	  797.5	  567.4	 3956.0	...
6282569	  797.9	  567.8	 3956.0	...
6282570	  798.3	  568.3	 3955.0	...
6282571	  798.6	  568.8	 3954.0	...
6282572	  798.7	  569.0	 3953.0	...
6282573	  798.7	  569.0	 3954.0	...
6282574	  798.4	  569.1	 3954.0	...
6282575	  798.1	  569.1	 3955.0	...
6282576	  798.0	  569.2	 3955.0	...
6282577	  798.1	  569.2	 3955.0	...
6282578	  798.3	  569.0	 3955.0	...
6282579	  798.3	  568.9	 3955.0	...
6282580	  798.3	  568.9	 3955.0	...
6282581	  798.2	  568.9	 3956.0	...
6282582	  798.2	  568.9	 3957.0	...
6282583	  798.1	  568.9	 3958.0	...
6282584	  798.1	  569.0	 3958.0	...
6282585	  797.9	  569.2	 3958.0	...
6282586	  797.7	  569.3	 3958.0	...
6282587	  797.5	  569.5	 3959.0	...
6282588	  797.6	  569.4	 3959.0	...
6282589	  797.5	  569.4	 3959.0	...
6282590	  797.3	  569.4	 3957.0	...
6282591	  797.1	  569.5	 3956.0	...
6282592	  797.0	  569.6	 3955.0	...
6282593	  796.9	  569.7	 3955.0	...
6282594	  796.9	  569.8	 3955.0	...
6282595	  796.9	  570.0	 3956.0	...
6282596	  796.8	  570.0	 3956.0	...
6282597	  796.8	  570.0	 3957.0	...
6282598	  797.0	  570.1	 3957.0	...
6282599	  797.2	  570.3	 3956.0	...
6282600	  797.3	  570.6	 3955.0	...
6282601	  797.5	  571.0	 3954.0	...
6282602	  797.7	  571.1	 3955.0	...
6282603	  797.9	  571.2	 3957.0	...
6282604	  797.9	  571.2	 3958.0	...
6282605	  797.6	  571.2	 3959.0	...
6282606	  797.4	  571.3	 3959.0	...
6282607	  797.4	  571.0	 3959.0	...
6282608	  797.7	  570.4	 3957.0	...
6282609	  797.9	  569.8	 3957.0	...
6282610	  798.0	  569.5	 3958.0	...
6282611	  798.1	  569.6	 3960.0	...
6282612	  798.2	  569.8	 3960.0	...
6282613	  798.1	  569.8	 3960.0	...
6282614	  797.9	  569.9	 3960.0	...
6282615	  797.9	  570.1	 3960.0	...
6282616	  797.9	  570.2	 3959.0	...
6282617	  798.0	  570.4	 3958.0	...
6282618	  798.2	  570.5	 3961.0	...
6282619	  798.4	  570.5	 3965.0	...
6282620	  798.4	  570.6	 3968.0	...
6282621	  798.2	  570.7	 3967.0	...
6282622	  797.9	  570.9	 3967.0	...
6282623	  797.7	  571.0	 3967.0	...
6282624	  797.6	  571.1	 3967.0	...
6282625	  797.6	  571.1	 3968.0	...
6282626	  797.6	  571.0	 3968.0	...
6282627	  797.6	  571.0	 3966.0	...
6282628	  797.6	  571.0	 3964.0	...
6282629	  797.7	  571.3	 3964.0	...
6282630	  797.7	  571.5	 3965.0	...
6282631	  797.7	  571.8	 3967.0	...
6282632	  797.7	  571.8	 3966.0	...
6282633	  797.7	  571.8	 3965.0	...
6282634	  797.6	  571.8	 3966.0	...
6282635	  797.6	  571.8	 3966.0	...
6282636	  797.5	  571.7	 3966.0	...
6282637	  797.4	  571.8	 3966.0	...
6282638	  797.4	  571.9	 3966.0	...
6282639	  797.5	  571.9	 3966.0	...
6282640	  797.7	  571.8	 3966.0	...
6282641	  797.8	  571.6	 3966.0	...
6282642	  797.9	  571.5	 3966.0	...
6282643	  798.1	  571.4	 3967.0	...
6282644	  798.2	  571.5	 3968.0	...
6282645	  798.2	  571.9	 3966.0	...
6282646	  798.2	  572.5	 3964.0	...
6282647	  798.1	  573.0	 3962.0	...
6282648	  797.8	  573.4	 3960.0	...
6282649	  797.4	  573.4	 3958.0	...
6282650	  797.2	  573.0	 3956.0	...
6282651	  797.1	  572.6	 3956.0	...
6282652	  797.1	  572.4	 3955.0	...
6282653	  797.2	  572.7	 3954.0	...
6282654	  797.3	  572.9	 3955.0	...
6282655	  797.2	  572.9	 3955.0	...
6282656	  797.1	  572.8	 3958.0	...
6282657	  797.0	  573.0	 3959.0	...
6282658	  797.0	  573.3	 3961.0	...
6282659	  797.0	  573.7	 3961.0	...
6282660	  797.0	  573.7	 3960.0	...
6282661	  797.2	  573.8	 3960.0	...
6282662	  797.3	  573.8	 3959.0	...
6282663	  797.3	  573.7	 3959.0	...
6282664	  797.2	  573.6	 3959.0	...
6282665	  797.2	  573.3	 3959.0	...
6282666	  797.3	  573.0	 3960.0	...
6282667	  797.1	  572.8	 3960.0	...
6282668	  797.0	  572.9	 3960.0	...
6282669	  796.7	  573.0	 3960.0	...
6282670	  796.7	  573.1	 3958.0	...
6282671	  796.6	  573.2	 3957.0	...
6282672	  796.9	  573.1	 3957.0	...
6282673	  797.2	  573.4	 3959.0	...
6282674	  797.4	  573.7	 3960.0	...
6282675	  797.5	  574.1	 3961.0	...
6282676	  797.6	  574.2	 3962.0	...
6282677	  797.7	  574.3	 3962.0	...
6282678	  797.7	  574.4	 3963.0	...
6282679	  797.5	  574.4	 3963.0	...
6282680	  797.3	  574.3	 3963.0	...
6282681	  797.2	  574.6	 3963.0	...
6282682	  797.2	  574.8	 3963.0	...
6282683	  797.0	  574.8	 3963.0	...
6282684	  796.8	  574.6	 3963.0	...
6282685	  796.6	  574.4	 3964.0	...
6282686	  796.5	  574.4	 3964.0	...
6282687	  796.5	  574.4	 3963.0	...
6282688	  796.4	  574.4	 3961.0	...
6282689	  796.4	  574.3	 3962.0	...
6282690	  796.4	  574.1	 3964.0	...
6282691	  796.3	  574.0	 3966.0	...
6282692	  796.4	  574.1	 3966.0	...
6282693	  796.4	  574.2	 3966.0	...
6282694	  796.4	  574.1	 3966.0	...
6282695	  796.5	  573.9	 3965.0	...
6282696	  796.5	  573.7	 3965.0	...
6282697	  796.4	  573.5	 3965.0	...
6282698	  796.3	  573.5	 3966.0	...
6282699	  796.1	  573.7	 3966.0	...
6282700	  796.0	  574.1	 3965.0	...
6282701	  796.4	  574.6	 3965.0	...
6282702	  796.8	  574.9	 3964.0	...
6282703	  797.0	  575.1	 3964.0	...
6282704	  796.6	  575.2	 3963.0	...
6282705	  796.3	  575.3	 3964.0	...
6282706	  796.2	  575.3	 3966.0	...
6282707	  796.2	  575.1	 3967.0	...
6282708	  796.3	  574.8	 3969.0	...
6282709	  796.3	  574.7	 3971.0	...
6282710	  796.3	  574.8	 3972.0	...
6282711	  796.3	  575.0	 3970.0	...
6282712	  796.2	  575.1	 3969.0	...
6282713	  796.2	  575.2	 3969.0	...
6282714	  796.2	  575.3	 3969.0	...
6282715	  796.3	  575.4	 3968.0	...
6282716	  796.4	  575.3	 3967.0	...
6282717	  796.6	  575.2	 3969.0	...
6282718	  796.6	  575.3	 3971.0	...
6282719	  796.5	  575.5	 3971.0	...
6282720	  796.3	  575.8	 3969.0	...
6282721	  796.2	  575.9	 3967.0	...
6282722	  796.0	  575.7	 3967.0	...
6282723	  795.8	  575.4	 3967.0	...
6282724	  795.7	  575.1	 3967.0	...
6282725	  795.7	  575.3	 3968.0	...
6282726	  795.9	  575.1	 3969.0	...
6282727	  796.1	  574.7	 3971.0	...
6282728	  796.4	  574.4	 3972.0	...
6282729	  796.4	  574.5	 3973.0	...
6282730	  796.4	  574.6	 3974.0	...
6282731	  796.4	  574.5	 3975.0	...
6282732	  796.5	  574.3	 3977.0	...
6282733	  796.9	  574.0	 3979.0	...
6282734	  797.3	  573.8	 3979.0	...
6282735	  797.7	  573.6	 3980.0	...
6282736	  797.7	  573.7	 3981.0	...
6282737	  797.8	  574.0	 3981.0	...
6282738	  797.9	  574.4	 3982.0	...
6282739	  797.7	  574.4	 3982.0	...
6282740	  797.5	  574.2	 3982.0	...
6282741	  797.3	  574.0	 3981.0	...
6282742	  797.2	  573.7	 3981.0	...
6282743	  797.2	  573.7	 3981.0	...
6282744	  797.3	  573.4	 3981.0	...
6282745	  797.5	  573.1	 3982.0	...
6282746	  797.7	  572.7	 3983.0	...
6282747	  797.6	  572.7	 3983.0	...
6282748	  797.5	  572.7	 3983.0	...
6282749	  797.6	  572.7	 3985.0	...
6282750	  797.7	  572.7	 3987.0	...
6282751	  797.7	  572.5	 3987.0	...
6282752	  797.6	  572.4	 3986.0	...
6282753	  797.6	  572.5	 3985.0	...
6282754	  797.6	  572.7	 3987.0	...
6282755	  797.5	  572.9	 3988.0	...
6282756	  797.2	  573.0	 3988.0	...
6282757	  796.9	  573.1	 3988.0	...
6282758	  796.8	  573.1	 3988.0	...
6282759	  796.8	  573.0	 3988.0	...
6282760	  796.5	  572.9	 3989.0	...
6282761	  796.2	  573.0	 3989.0	...
6282762	  795.9	  573.3	 3990.0	...
6282763	  795.8	  573.6	 3991.0	...
6282764	  795.7	  573.7	 3994.0	...
6282765	  795.5	  573.7	 3997.0	...
6282766	  795.4	  573.8	 3998.0	...
6282767	  795.2	  574.1	 3998.0	...
6282768	  795.1	  574.4	 3998.0	...
6282769	  795.1	  574.7	 3998.0	...
6282770	  794.9	  574.7	 3998.0	...
6282771	  794.6	  574.8	 3999.0	...
6282772	  794.6	  574.9	 3999.0	...
6282773	  794.8	  574.9	 4000.0	...
6282774	  795.0	  575.3	 3996.0	...
6282775	  795.0	  575.6	 3993.0	...
6282776	  795.1	  576.0	 3993.0	...
6282777	  795.2	  576.2	 3996.0	...
6282778	  795.4	  576.2	 3999.0	...
6282779	  795.4	  576.2	 3999.0	...
6282780	  795.2	  576.1	 3999.0	...
6282781	  795.0	  576.2	 4000.0	...
6282782	  794.7	  576.4	 4000.0	...
6282783	  794.8	  576.6	 3997.0	...
6282784	  794.6	  576.7	 3994.0	...
6282785	  794.3	  576.6	 3992.0	...
6282786	  794.1	  576.5	 3994.0	...
6282787	  794.1	  576.5	 3996.0	...
6282788	  794.5	  575.9	 3996.0	...
6282789	  794.8	  575.4	 3998.0	...
6282790	  795.5	  573.9	 3998.0	...
EFIX R   6282541	6282790	250	  796.6	  572.4	   3968
SSACC R  6282791
6282791	  796.0	  572.6	 3998.0	...
6282792	  797.1	  570.2	 3999.0	...
6282793	  798.4	  568.2	 3999.0	...
6282794	  799.7	  566.6	 4000.0	...
6282795	  800.8	  564.6	 4000.0	...
6282796	  801.8	  562.4	 4000.0	...
6282797	  803.1	  560.1	 4001.0	...
6282798	  804.6	  558.4	 4001.0	...
6282799	  806.1	  556.9	 4001.0	...
6282800	  807.8	  555.3	 4001.0	...
6282801	  809.1	  554.3	 4002.0	...
6282802	  810.8	  553.2	 4003.0	...
ESACC R  6282791	6282802	12	  796.0	  572.6	  810.8	  553.2	   0.52	     48
SFIX R   6282803
6282803	  811.8	  551.9	 4007.0	...
6282804	  812.4	  550.3	 4010.0	...
6282805	  812.4	  549.2	 4011.0	...
6282806	  812.2	  548.0	 4009.0	...
6282807	  811.9	  547.3	 4007.0	...
6282808	  811.5	  546.5	 4007.0	...
6282809	  810.6	  546.1	 4007.0	...
6282810	  810.0	  545.8	 4005.0	...
6282811	  809.1	  545.9	 4004.0	...
6282812	  808.5	  545.5	 4004.0	...
6282813	  807.8	  545.2	 4005.0	...
6282814	  807.5	  544.8	 4007.0	...
6282815	  807.4	  545.0	 4010.0	...
6282816	  807.5	  545.8	 4012.0	...
6282817	  807.4	  546.5	 4013.0	...
6282818	  807.3	  547.2	 4016.0	...
6282819	  807.4	  547.5	 4019.0	...
6282820	  807.4	  548.1	 4021.0	...
6282821	  807.5	  549.0	 4019.0	...
6282822	  807.4	  549.7	 4018.0	...
6282823	  807.2	  550.2	 4017.0	...
6282824	  806.9	  550.3	 4016.0	...
6282825	  806.7	  550.3	 4016.0	...
6282826	  806.4	  550.5	 4016.0	...
6282827	  806.1	  551.0	 4016.0	...
6282828	  805.8	  551.5	 4017.0	...
6282829	  805.7	  551.7	 4016.0	...
6282830	  805.7	  551.7	 4016.0	...
6282831	  805.7	  552.0	 4016.0	...
6282832	  805.7	  552.2	 4017.0	...
6282833	  805.9	  552.5	 4018.0	...
6282834	  806.0	  552.5	 4018.0	...
6282835	  806.3	  553.2	 4018.0	...
6282836	  806.6	  553.9	 4019.0	...
6282837	  806.9	  554.3	 4020.0	...
6282838	  807.0	  554.0	 4021.0	...
6282839	  807.0	  554.0	 4023.0	...
6282840	  806.9	  554.3	 4024.0	...
6282841	  806.7	  554.5	 4024.0	...
6282842	  806.6	  554.5	 4025.0	...
6282843	  806.6	  554.4	 4024.0	...
6282844	  806.5	  554.4	 4024.0	...
6282845	  806.6	  554.4	 4023.0	...
6282846	  806.8	  554.3	 4022.0	...
6282847	  806.7	  554.2	 4022.0	...
6282848	  806.4	  554.1	 4023.0	...
6282849	  806.1	  554.1	 4025.0	...
6282850	  806.1	  554.1	 4025.0	...
6282851	  806.1	  554.2	 4023.0	...
6282852	  806.2	  554.3	 4021.0	...
6282853	  806.3	  553.9	 4021.0	...
6282854	  806.4	  553.5	 4021.0	...
6282855	  806.4	  553.2	 4020.0	...
6282856	  806.3	  553.2	 4019.0	...
6282857	  806.1	  553.2	 4018.0	...
6282858	  806.1	  553.1	 4018.0	...
6282859	  806.1	  553.1	 4017.0	...
6282860	  806.2	  553.2	 4016.0	...
6282861	  806.2	  553.2	 4015.0	...
6282862	  806.2	  553.2	 4015.0	...
6282863	  806.3	  553.1	 4017.0	...
6282864	  806.2	  553.2	 4020.0	...
6282865	  806.1	  553.5	 4023.0	...
6282866	  806.0	  553.8	 4022.0	...
6282867	  806.0	  553.7	 4021.0	...
6282868	  806.1	  553.7	 4020.0	...
6282869	  806.1	  553.8	 4020.0	...
6282870	  806.2	  553.9	 4020.0	...
6282871	  806.4	  553.9	 4021.0	...
6282872	  806.7	  553.8	 4022.0	...
6282873	  806.8	  553.9	 4027.0	...
6282874	  806.8	  553.9	 4031.0	...
6282875	  806.8	  554.0	 4034.0	...
6282876	  806.7	  554.0	 4034.0	...
6282877	  806.5	  554.1	 4034.0	...
6282878	  806.3	  554.2	 4033.0	...
6282879	  806.1	  554.4	 4032.0	...
6282880	  806.0	  554.5	 4030.0	...
6282881	  806.0	  554.7	 4028.0	...
6282882	  806.2	  554.8	 4028.0	...
6282883	  806.6	  554.7	 4028.0	...
6282884	  806.8	  554.6	 4029.0	...
6282885	  806.6	  554.8	 4029.0	...
6282886	  806.5	  554.9	 4029.0	...
6282887	  806.9	  554.8	 4030.0	...
6282888	  807.3	  554.6	 4030.0	...
6282889	  807.4	  554.1	 4030.0	...
6282890	  807.5	  553.8	 4030.0	...
6282891	  807.5	  553.5	 4030.0	...
6282892	  807.7	  553.5	 4029.0	...
6282893	  807.8	  553.5	 4027.0	...
6282894	  807.9	  553.6	 4025.0	...
6282895	  808.0	  553.5	 4027.0	...
6282896	  808.0	  553.4	 4028.0	...
6282897	  807.9	  553.6	 4029.0	...
6282898	  807.9	  553.8	 4027.0	...
6282899	  807.7	  553.7	 4026.0	...
6282900	  807.5	  553.4	 4025.0	...
6282901	  807.3	  552.7	 4026.0	...
6282902	  807.5	  552.4	 4027.0	...
6282903	  807.8	  552.2	 4028.0	...
6282904	  808.0	  552.3	 4028.0	...
6282905	  807.8	  552.2	 4028.0	...
6282906	  807.6	  552.0	 4028.0	...
6282907	  807.6	  551.7	 4028.0	...
6282908	  807.6	  551.8	 4028.0	...
6282909	  807.8	  551.8	 4028.0	...
6282910	  808.0	  551.7	 4028.0	...
6282911	  808.0	  551.6	 4027.0	...
6282912	  808.0	  551.6	 4026.0	...
6282913	  808.0	  551.8	 4027.0	...
6282914	  808.1	  552.0	 4028.0	...
6282915	  808.2	  552.1	 4030.0	...
6282916	  808.0	  552.1	 4032.0	...
6282917	  807.7	  552.5	 4032.0	...
6282918	  807.5	  552.9	 4035.0	...
6282919	  807.6	  553.3	 4039.0	...
6282920	  807.7	  553.1	 4041.0	...
6282921	  807.7	  552.9	 4039.0	...
6282922	  807.8	  552.7	 4038.0	...
6282923	  807.8	  552.6	 4039.0	...
6282924	  807.9	  552.8	 4040.0	...
6282925	  808.0	  552.9	 4041.0	...
6282926	  808.2	  553.0	 4042.0	...
6282927	  808.2	  553.0	 4043.0	...
6282928	  808.3	  553.1	 4042.0	...
6282929	  808.2	  553.2	 4043.0	...
6282930	  808.1	  553.2	 4043.0	...
6282931	  808.0	  553.2	 4043.0	...
6282932	  808.0	  553.1	 4042.0	...
6282933	  807.9	  553.2	 4042.0	...
6282934	  808.0	  553.3	 4041.0	...
6282935	  808.0	  553.4	 4038.0	...
6282936	  808.0	  552.9	 4035.0	...
6282937	  807.7	  552.6	 4033.0	...
6282938	  807.4	  552.2	 4035.0	...
6282939	  807.1	  552.5	 4036.0	...
6282940	  807.1	  552.7	 4037.0	...
6282941	  807.3	  552.9	 4038.0	...
6282942	  807.6	  553.0	 4039.0	...
6282943	  807.9	  553.1	 4037.0	...
6282944	  807.9	  553.3	 4035.0	...
6282945	  808.0	  553.5	 4034.0	...
6282946	  808.1	  553.6	 4035.0	...
6282947	  808.1	  553.6	 4035.0	...
6282948	  808.1	  553.6	 4033.0	...
6282949	  808.1	  553.5	 4033.0	...
6282950	  808.0	  553.4	 4034.0	...
6282951	  807.9	  553.4	 4036.0	...
6282952	  807.9	  553.4	 4038.0	...
6282953	  808.1	  553.4	 4038.0	...
6282954	  807.8	  553.4	 4037.0	...
6282955	  807.5	  553.1	 4035.0	...
6282956	  807.1	  552.9	 4036.0	...
6282957	  807.1	  552.6	 4037.0	...
6282958	  807.1	  552.6	 4038.0	...
6282959	  807.1	  552.6	 4037.0	...
6282960	  807.1	  552.5	 4037.0	...
6282961	  807.1	  552.4	 4036.0	...
6282962	  807.2	  552.4	 4036.0	...
6282963	  807.4	  552.4	 4033.0	...
6282964	  807.5	  552.4	 4031.0	...
6282965	  807.5	  552.3	 4030.0	...
6282966	  807.5	  552.1	 4029.0	...
6282967	  807.6	  552.1	 4029.0	...
6282968	  807.9	  552.1	 4030.0	...
6282969	  808.1	  552.0	 4029.0	...
6282970	  808.2	  551.9	 4029.0	...
6282971	  808.0	  551.5	 4029.0	...
6282972	  808.0	  551.3	 4029.0	...
6282973	  808.0	  551.1	 4029.0	...
6282974	  807.7	  551.1	 4028.0	...
6282975	  807.5	  550.9	 4029.0	...
6282976	  807.4	  550.9	 4030.0	...
6282977	  807.6	  550.9	 4031.0	...
6282978	  807.8	  551.0	 4032.0	...
6282979	  807.8	  551.1	 4033.0	...
6282980	  807.8	  551.2	 4033.0	...
6282981	  807.7	  551.3	 4032.0	...
6282982	  807.6	  551.4	 4031.0	...
6282983	  807.6	  551.4	 4028.0	...
6282984	  807.8	  551.3	 4027.0	...
6282985	  807.8	  551.3	 4026.0	...
6282986	  807.7	  551.3	 4025.0	...
6282987	  807.6	  551.4	 4025.0	...
6282988	  807.5	  551.5	 4024.0	...
6282989	  807.4	  551.2	 4023.0	...
6282990	  807.4	  550.9	 4023.0	...
6282991	  807.3	  550.7	 4023.0	...
6282992	  807.3	  550.8	 4023.0	...
6282993	  807.1	  550.9	 4024.0	...
6282994	  807.0	  551.2	 4024.0	...
6282995	  806.8	  551.4	 4024.0	...
6282996	  806.6	  551.7	 4025.0	...
6282997	  806.3	  551.7	 4024.0	...
6282998	  806.2	  551.7	 4023.0	...
6282999	  806.3	  551.8	 4022.0	...
6283000	  806.3	  551.9	 4021.0	...
6283001	  806.1	  551.9	 4019.0	...
6283002	  805.9	  551.9	 4019.0	...
6283003	  805.8	  551.9	 4020.0	...
6283004	  805.8	  551.9	 4022.0	...
6283005	  805.7	  552.0	 4023.0	...
6283006	  805.7	  552.0	 4023.0	...
6283007	  805.5	  551.9	 4023.0	...
6283008	  805.4	  551.8	 4023.0	...
6283009	  805.2	  551.7	 4023.0	...
6283010	  805.0	  551.7	 4023.0	...
6283011	  805.0	  551.6	 4024.0	...
6283012	  805.0	  551.7	 4026.0	...
6283013	  804.9	  551.8	 4026.0	...
6283014	  805.0	  551.8	 4026.0	...
6283015	  805.3	  551.6	 4025.0	...
6283016	  805.7	  551.3	 4025.0	...
6283017	  805.8	  551.0	 4025.0	...
6283018	  805.8	  550.9	 4025.0	...
6283019	  805.8	  551.0	 4025.0	...
6283020	  805.6	  551.2	 4025.0	...
6283021	  805.5	  551.2	 4025.0	...
6283022	  805.3	  551.4	 4026.0	...
6283023	  805.4	  551.6	 4027.0	...
6283024	  805.4	  551.7	 4029.0	...
6283025	  805.3	  551.7	 4031.0	...
6283026	  805.2	  552.0	 4032.0	...
6283027	  805.2	  552.2	 4031.0	...
6283028	  805.2	  552.4	 4028.0	...
6283029	  805.3	  552.4	 4026.0	...
6283030	  805.3	  552.4	 4027.0	...
6283031	  805.5	  552.7	 4027.0	...
6283032	  805.5	  553.0	 4028.0	...
6283033	  805.7	  553.4	 4028.0	...
6283034	  805.7	  553.4	 4030.0	...
6283035	  805.7	  553.4	 4031.0	...
6283036	  805.6	  553.4	 4032.0	...
6283037	  805.5	  553.3	 4032.0	...
6283038	  805.5	  553.3	 4031.0	...
6283039	  805.5	  553.3	 4031.0	...
6283040	  805.5	  553.4	 4030.0	...
6283041	  805.5	  553.4	 4029.0	...
6283042	  805.5	  553.6	 4029.0	...
6283043	  805.3	  553.7	 4028.0	...
6283044	  805.2	  554.0	 4027.0	...
6283045	  805.0	  554.1	 4027.0	...
6283046	  805.0	  554.2	 4026.0	...
6283047	  805.2	  554.2	 4026.0	...
6283048	  805.3	  554.2	 4026.0	...
6283049	  805.6	  554.5	 4026.0	...
6283050	  805.8	  554.8	 4026.0	...
6283051	  805.6	  555.0	 4027.0	...
6283052	  805.3	  554.9	 4027.0	...
6283053	  805.0	  555.1	 4028.0	...
6283054	  804.8	  555.3	 4029.0	...
6283055	  804.6	  555.2	 4029.0	...
6283056	  804.4	  555.0	 4028.0	...
6283057	  804.3	  554.7	 4026.0	...
6283058	  804.3	  554.6	 4026.0	...
6283059	  804.2	  554.5	 4029.0	...
6283060	  804.1	  554.1	 4031.0	...
6283061	  803.9	  553.8	 4032.0	...
6283062	  803.7	  554.2	 4028.0	...
6283063	  803.6	  554.9	 4025.0	...
6283064	  803.5	  555.7	 4024.0	...
6283065	  803.5	  555.8	 4025.0	...
6283066	  803.5	  555.9	 4027.0	...
6283067	  803.4	  556.0	 4027.0	...
6283068	  803.4	  556.3	 4028.0	...
6283069	  803.3	  556.7	 4028.0	...
6283070	  803.2	  557.1	 4029.0	...
6283071	  803.2	  557.7	 4028.0	...
6283072	  803.3	  558.3	 4027.0	...
6283073	  803.1	  559.6	 4027.0	...
6283074	  802.8	  560.5	 4027.0	...
6283075	  801.9	  561.7	 4028.0	...
6283076	  801.4	  562.5	 4028.0	...
6283077	  799.9	  563.7	 4028.0	...
6283078	  798.9	  564.7	 4029.0	...
6283079	  797.8	  565.4	 4030.0	...
6283080	  797.1	  565.7	 4031.0	...
6283081	  796.5	  566.3	 4031.0	...
6283082	  795.2	  567.0	 4033.0	...
6283083	  794.4	  567.6	 4034.0	...
6283084	  793.7	  567.8	 4033.0	...
6283085	  793.7	  568.0	 4030.0	...
6283086	  793.7	  568.1	 4027.0	...
6283087	  793.6	  568.0	 4026.0	...
6283088	  793.5	  567.7	 4025.0	...
6283089	  793.5	  567.2	 4023.0	...
6283090	  793.9	  566.7	 4022.0	...
6283091	  794.2	  565.6	 4022.0	...
6283092	  795.1	  564.7	 4023.0	...
6283093	  795.5	  564.1	 4023.0	...
6283094	  796.1	  564.1	 4023.0	...
6283095	  795.6	  564.1	 4022.0	...
6283096	  794.5	  564.2	 4021.0	...
6283097	  793.3	  564.4	 4021.0	...
6283098	  792.1	  564.7	 4022.0	...
6283099	  791.0	  565.0	 4024.0	...
6283100	  789.4	  565.5	 4025.0	...
6283101	  787.7	  565.8	 4027.0	...
6283102	  786.0	  566.0	 4031.0	...
6283103	  784.3	  566.1	 4034.0	...
6283104	  783.0	  566.2	 4034.0	...
6283105	  781.9	  566.4	 4032.0	...
6283106	  781.2	  567.0	 4030.0	...
6283107	  780.9	  567.7	 4029.0	...
6283108	  781.3	  568.8	 4028.0	...
6283109	  781.9	  569.6	 4028.0	...
6283110	  783.1	  570.5	 4028.0	...
6283111	  784.1	  571.6	 4028.0	...
6283112	  785.6	  572.4	 4025.0	...
6283113	  787.0	  572.8	 4021.0	...
6283114	  788.1	  572.8	 4020.0	...
6283115	  789.0	  572.8	 4021.0	...
6283116	  789.5	  572.8	 4023.0	...
6283117	  790.2	  572.2	 4025.0	...
6283118	  790.5	  571.7	 4027.0	...
6283119	  790.8	  571.0	 4029.0	...
6283120	  790.8	  570.7	 4029.0	...
6283121	  790.8	  570.2	 4027.0	...
6283122	  790.6	  569.7	 4025.0	...
6283123	  790.3	  568.9	 4027.0	...
6283124	  790.0	  568.4	 4030.0	...
6283125	  789.6	  568.0	 4031.0	...
6283126	  789.4	  567.9	 4031.0	...
6283127	  789.2	  568.2	 4030.0	...
6283128	  789.0	  568.6	 4029.0	...
6283129	  788.9	  569.0	 4028.0	...
6283130	  788.7	  569.4	 4028.0	...
6283131	  788.7	  569.7	 4029.0	...
6283132	  788.8	  570.1	 4030.0	...
6283133	  788.8	  570.1	 4029.0	...
6283134	  788.6	  570.1	 4029.0	...
6283135	  788.4	  570.1	 4030.0	...
6283136	  788.0	  570.0	 4031.0	...
6283137	  787.9	  570.0	 4032.0	...
6283138	  787.7	  570.1	 4031.0	...
6283139	  787.7	  570.3	 4029.0	...
6283140	  787.7	  570.5	 4028.0	...
6283141	  787.8	  570.5	 4031.0	...
6283142	  787.8	  570.5	 4033.0	...
6283143	  788.0	  570.4	 4036.0	...
6283144	  788.3	  570.1	 4037.0	...
6283145	  788.4	  570.0	 4037.0	...
6283146	  788.3	  569.9	 4037.0	...
6283147	  788.1	  570.0	 4037.0	...
6283148	  788.1	  570.2	 4038.0	...
6283149	  788.1	  570.5	 4039.0	...
6283150	  788.0	  570.7	 4040.0	...
6283151	  788.0	  571.0	 4040.0	...
6283152	  788.0	  571.0	 4041.0	...
6283153	  788.0	  570.9	 4041.0	...
6283154	  788.0	  570.9	 4039.0	...
6283155	  788.0	  571.1	 4038.0	...
6283156	  788.0	  571.2	 4039.0	...
6283157	  788.1	  571.3	 4040.0	...
6283158	  788.2	  571.4	 4042.0	...
6283159	  788.2	  571.4	 4042.0	...
6283160	  788.4	  571.4	 4043.0	...
6283161	  788.4	  571.4	 4043.0	...
6283162	  788.4	  571.3	 4043.0	...
6283163	  788.3	  571.1	 4044.0	...
6283164	  788.2	  571.1	 4044.0	...
6283165	  788.1	  571.0	 4043.0	...
6283166	  787.9	  570.9	 4042.0	...
6283167	  787.9	  570.9	 4040.0	...
6283168	  787.8	  570.9	 4038.0	...
6283169	  787.8	  571.1	 4038.0	...
6283170	  787.9	  571.3	 4039.0	...
6283171	  787.8	  571.7	 4040.0	...
6283172	  787.6	  572.0	 4040.0	...
6283173	  787.6	  572.2	 4039.0	...
6283174	  787.7	  572.2	 4040.0	...
6283175	  787.8	  572.2	 4041.0	...
6283176	  787.8	  572.2	 4041.0	...
6283177	  787.8	  572.2	 4041.0	...
6283178	  787.7	  572.1	 4042.0	...
6283179	  787.7	  572.1	 4042.0	...
6283180	  787.7	  572.2	 4042.0	...
6283181	  787.7	  572.4	 4043.0	...
6283182	  787.6	  572.6	 4044.0	...
6283183	  787.7	  572.6	 4045.0	...
6283184	  787.7	  572.5	 4045.0	...
6283185	  787.9	  572.3	 4045.0	...
6283186	  788.0	  572.3	 4045.0	...
6283187	  788.2	  572.3	 4045.0	...
6283188	  788.3	  572.3	 4045.0	...
6283189	  788.3	  572.2	 4045.0	...
6283190	  788.3	  572.1	 4045.0	...
6283191	  788.6	  571.9	 4045.0	...
6283192	  788.8	  571.8	 4046.0	...
6283193	  788.9	  571.7	 4046.0	...
6283194	  788.6	  571.7	 4046.0	...
6283195	  788.6	  571.7	 4046.0	...
6283196	  788.8	  571.9	 4047.0	...
6283197	  788.7	  572.1	 4047.0	...
6283198	  788.4	  572.4	 4047.0	...
6283199	  788.1	  572.6	 4047.0	...
6283200	  788.2	  572.7	 4046.0	...
6283201	  788.2	  572.8	 4045.0	...
6283202	  788.3	  572.7	 4045.0	...
6283203	  788.4	  572.6	 4045.0	...
6283204	  788.5	  572.5	 4046.0	...
6283205	  788.6	  572.5	 4046.0	...
6283206	  788.5	  572.4	 4046.0	...
6283207	  788.2	  572.3	 4046.0	...
6283208	  787.9	  572.1	 4045.0	...
6283209	  787.9	  572.0	 4044.0	...
6283210	  787.9	  571.8	 4043.0	...
6283211	  787.8	  571.7	 4041.0	...
6283212	  787.7	  571.7	 4041.0	...
6283213	  787.8	  571.7	 4040.0	...
6283214	  788.0	  571.6	 4040.0	...
6283215	  788.2	  571.5	 4040.0	...
6283216	  788.1	  571.2	 4041.0	...
6283217	  788.0	  571.1	 4041.0	...
6283218	  787.9	  571.0	 4042.0	...
6283219	  787.5	  570.7	 4040.0	...
6283220	  787.2	  570.5	 4038.0	...
6283221	  786.9	  570.2	 4036.0	...
6283222	  787.0	  570.2	 4037.0	...
6283223	  787.1	  570.1	 4038.0	...
6283224	  787.3	  570.0	 4038.0	...
6283225	  787.2	  570.0	 4038.0	...
6283226	  787.2	  569.8	 4038.0	...
6283227	  787.4	  569.5	 4039.0	...
6283228	  787.6	  569.2	 4039.0	...
6283229	  787.7	  569.2	 4040.0	...
6283230	  787.6	  569.2	 4040.0	...
6283231	  787.5	  569.1	 4039.0	...
6283232	  787.6	  569.1	 4038.0	...
6283233	  787.7	  569.0	 4037.0	...
6283234	  787.7	  568.9	 4035.0	...
6283235	  787.7	  568.8	 4033.0	...
6283236	  787.6	  568.6	 4032.0	...
6283237	  787.5	  568.5	 4032.0	...
6283238	  787.4	  568.5	 4033.0	...
6283239	  787.4	  568.6	 4035.0	...
6283240	  787.4	  568.7	 4037.0	...
6283241	  787.5	  568.7	 4037.0	...
6283242	  787.2	  568.6	 4037.0	...
6283243	  786.9	  568.6	 4037.0	...
6283244	  786.7	  568.7	 4037.0	...
6283245	  786.8	  568.9	 4034.0	...
6283246	  787.0	  569.0	 4032.0	...
6283247	  787.2	  569.0	 4029.0	...
6283248	  787.2	  568.8	 4029.0	...
6283249	  787.1	  568.7	 4029.0	...
6283250	  786.9	  568.6	 4029.0	...
6283251	  786.8	  568.6	 4028.0	...
6283252	  786.7	  568.3	 4029.0	...
6283253	  786.8	  568.0	 4030.0	...
6283254	  786.8	  567.6	 4030.0	...
6283255	  786.8	  567.5	 4029.0	...
6283256	  786.6	  567.6	 4029.0	...
6283257	  786.3	  567.6	 4029.0	...
6283258	  786.2	  567.8	 4030.0	...
6283259	  786.0	  567.8	 4030.0	...
6283260	  786.1	  567.8	 4030.0	...
6283261	  786.1	  567.9	 4030.0	...
6283262	  786.0	  568.1	 4029.0	...
6283263	  785.9	  568.4	 4030.0	...
6283264	  786.0	  568.8	 4032.0	...
6283265	  786.0	  568.9	 4034.0	...
6283266	  786.1	  568.7	 4033.0	...
6283267	  786.0	  568.6	 4032.0	...
6283268	  786.0	  568.5	 4033.0	...
6283269	  785.9	  568.5	 4035.0	...
6283270	  785.8	  568.7	 4038.0	...
6283271	  785.6	  568.9	 4039.0	...
6283272	  785.5	  569.0	 4040.0	...
6283273	  785.3	  568.9	 4040.0	...
6283274	  785.1	  569.2	 4040.0	...
6283275	  785.1	  569.4	 4040.0	...
6283276	  785.1	  569.7	 4040.0	...
6283277	  785.2	  569.7	 4042.0	...
6283278	  785.2	  569.7	 4044.0	...
6283279	  785.3	  569.9	 4045.0	...
6283280	  785.3	  570.0	 4043.0	...
6283281	  785.3	  570.1	 4040.0	...
6283282	  785.3	  570.4	 4040.0	...
6283283	  785.4	  570.6	 4041.0	...
6283284	  785.4	  570.9	 4041.0	...
6283285	  785.3	  570.8	 4042.0	...
6283286	  785.3	  570.5	 4042.0	...
6283287	  785.4	  570.1	 4042.0	...
6283288	  785.3	  569.5	 4042.0	...
6283289	  785.1	  568.4	 4042.0	...
6283290	  785.2	  567.3	 4042.0	...
6283291	  785.4	  566.3	 4040.0	...
EFIX R   6282803	6283291	489	  798.5	  560.2	   4031
SSACC R  6283292
6283292	  786.0	  564.9	 4038.0	...
6283293	  787.0	  563.5	 4036.0	...
6283294	  788.0	  561.4	 4036.0	...
6283295	  788.9	  560.0	 4036.0	...
6283296	  789.8	  558.3	 4036.0	...
6283297	  790.6	  556.8	 4035.0	...
6283298	  791.7	  555.4	 4034.0	...
ESACC R  6283292	6283298	7	  786.0	  564.9	  791.7	  555.4	   0.24	     35
SFIX R   6283299
6283299	  792.1	  554.5	 4031.0	...
6283300	  792.9	  553.9	 4028.0	...
6283301	  793.3	  553.2	 4027.0	...
6283302	  794.0	  552.2	 4027.0	...
6283303	  794.4	  551.5	 4028.0	...
6283304	  795.2	  550.5	 4029.0	...
6283305	  795.6	  549.8	 4028.0	...
6283306	  796.0	  548.9	 4026.0	...
6283307	  795.8	  548.1	 4023.0	...
6283308	  795.6	  547.4	 4023.0	...
6283309	  795.1	  546.5	 4022.0	...
6283310	  794.4	  546.1	 4020.0	...
6283311	  793.7	  545.7	 4020.0	...
6283312	  793.1	  545.7	 4019.0	...
6283313	  792.8	  545.8	 4019.0	...
6283314	  792.5	  545.9	 4019.0	...
6283315	  792.6	  546.0	 4019.0	...
6283316	  792.7	  546.1	 4020.0	...
6283317	  792.6	  546.2	 4021.0	...
6283318	  792.4	  546.3	 4021.0	...
6283319	  792.2	  546.3	 4021.0	...
6283320	  792.2	  546.3	 4020.0	...
6283321	  792.2	  546.4	 4019.0	...
6283322	  792.3	  546.4	 4018.0	...
6283323	  792.3	  546.5	 4017.0	...
6283324	  792.4	  546.6	 4017.0	...
6283325	  792.2	  546.3	 4017.0	...
6283326	  791.9	  546.0	 4017.0	...
6283327	  791.7	  545.7	 4018.0	...
6283328	  791.8	  545.8	 4018.0	...
6283329	  792.1	  546.1	 4018.0	...
6283330	  792.2	  546.2	 4018.0	...
6283331	  792.2	  546.3	 4018.0	...
6283332	  792.0	  546.5	 4018.0	...
6283333	  792.0	  546.7	 4016.0	...
6283334	  792.0	  546.9	 4015.0	...
6283335	  792.1	  547.5	 4014.0	...
6283336	  792.3	  548.3	 4015.0	...
6283337	  792.5	  549.3	 4016.0	...
6283338	  792.6	  549.7	 4015.0	...
6283339	  792.7	  549.8	 4014.0	...
6283340	  792.7	  549.9	 4015.0	...
6283341	  792.7	  550.0	 4017.0	...
6283342	  792.6	  550.2	 4018.0	...
6283343	  792.5	  550.4	 4019.0	...
6283344	  792.4	  550.4	 4019.0	...
6283345	  792.2	  550.5	 4018.0	...
6283346	  792.0	  550.7	 4018.0	...
6283347	  791.8	  550.8	 4018.0	...
6283348	  791.7	  551.0	 4016.0	...
6283349	  791.6	  551.0	 4014.0	...
6283350	  791.5	  551.1	 4012.0	...
6283351	  791.4	  551.0	 4011.0	...
6283352	  791.4	  550.9	 4012.0	...
6283353	  791.3	  551.1	 4013.0	...
6283354	  791.3	  551.4	 4014.0	...
6283355	  791.4	  551.7	 4013.0	...
6283356	  791.4	  552.1	 4012.0	...
6283357	  791.4	  552.4	 4011.0	...
6283358	  791.3	  552.8	 4010.0	...
6283359	  791.4	  552.9	 4009.0	...
6283360	  791.4	  553.0	 4009.0	...
6283361	  791.7	  553.1	 4009.0	...
6283362	  791.9	  553.2	 4009.0	...
6283363	  792.1	  553.4	 4009.0	...
6283364	  792.1	  553.5	 4009.0	...
6283365	  792.1	  553.6	 4008.0	...
6283366	  792.1	  553.6	 4007.0	...
6283367	  792.1	  553.6	 4008.0	...
6283368	  792.0	  553.7	 4009.0	...
6283369	  791.6	  553.8	 4010.0	...
6283370	  791.3	  554.0	 4009.0	...
6283371	  791.1	  554.0	 4007.0	...
6283372	  791.1	  553.9	 4005.0	...
6283373	  791.0	  553.8	 4004.0	...
6283374	  791.0	  553.8	 4004.0	...
6283375	  790.9	  553.9	 4004.0	...
6283376	  790.8	  554.0	 4004.0	...
6283377	  791.1	  554.1	 4003.0	...
6283378	  791.5	  554.0	 4002.0	...
6283379	  792.0	  553.9	 4002.0	...
6283380	  792.0	  553.8	 4002.0	...
6283381	  792.0	  553.7	 4003.0	...
6283382	  791.9	  553.6	 4005.0	...
6283383	  791.7	  553.6	 4006.0	...
6283384	  791.7	  553.9	 4005.0	...
6283385	  791.7	  554.3	 4004.0	...
6283386	  791.7	  554.6	 4003.0	...
6283387	  791.7	  554.5	 4003.0	...
6283388	  791.8	  554.3	 4004.0	...
6283389	  792.0	  554.1	 4006.0	...
6283390	  792.2	  554.1	 4007.0	...
6283391	  792.3	  554.2	 4007.0	...
6283392	  792.4	  554.2	 4006.0	...
6283393	  792.4	  554.3	 4005.0	...
6283394	  792.4	  554.4	 4005.0	...
6283395	  792.3	  554.6	 4005.0	...
6283396	  792.3	  554.7	 4004.0	...
6283397	  792.3	  554.6	 4005.0	...
6283398	  792.3	  554.5	 4004.0	...
6283399	  792.4	  554.5	 4004.0	...
6283400	  792.3	  554.5	 4004.0	...
6283401	  792.1	  554.5	 4006.0	...
6283402	  791.8	  554.4	 4009.0	...
6283403	  791.6	  554.4	 4010.0	...
6283404	  791.5	  554.5	 4009.0	...
6283405	  791.5	  554.6	 4007.0	...
6283406	  791.4	  554.8	 4005.0	...
6283407	  791.4	  554.9	 4003.0	...
6283408	  791.4	  554.8	 4001.0	...
6283409	  791.4	  554.6	 4001.0	...
6283410	  791.4	  554.8	 4000.0	...
6283411	  791.5	  555.1	 3998.0	...
6283412	  791.6	  555.4	 3996.0	...
6283413	  791.6	  555.4	 3996.0	...
6283414	  791.2	  555.5	 3997.0	...
6283415	  790.9	  555.5	 3998.0	...
6283416	  790.6	  555.5	 3998.0	...
6283417	  790.6	  555.8	 3997.0	...
6283418	  790.7	  556.2	 3995.0	...
6283419	  790.7	  556.3	 3993.0	...
6283420	  790.7	  556.0	 3995.0	...
6283421	  790.2	  555.8	 3997.0	...
6283422	  789.8	  555.5	 3996.0	...
6283423	  789.4	  555.2	 3994.0	...
6283424	  789.4	  554.9	 3990.0	...
6283425	  789.4	  554.9	 3988.0	...
6283426	  789.6	  554.9	 3986.0	...
6283427	  789.8	  554.8	 3986.0	...
6283428	  790.3	  554.8	 3987.0	...
6283429	  790.8	  554.9	 3985.0	...
6283430	  791.3	  554.9	 3983.0	...
6283431	  791.6	  555.0	 3982.0	...
6283432	  791.7	  555.0	 3984.0	...
6283433	  791.4	  555.0	 3985.0	...
6283434	  791.1	  555.0	 3985.0	...
6283435	  790.8	  554.9	 3985.0	...
6283436	  790.9	  554.9	 3985.0	...
6283437	  791.1	  555.1	 3985.0	...
6283438	  791.1	  555.3	 3985.0	...
6283439	  791.2	  555.5	 3986.0	...
6283440	  791.5	  555.4	 3985.0	...
6283441	  791.7	  555.4	 3984.0	...
6283442	  791.9	  555.3	 3982.0	...
6283443	  791.8	  555.5	 3981.0	...
6283444	  791.7	  555.7	 3980.0	...
6283445	  791.8	  556.1	 3979.0	...
6283446	  791.8	  556.3	 3980.0	...
6283447	  791.7	  556.2	 3982.0	...
6283448	  791.7	  556.0	 3982.0	...
6283449	  791.7	  555.8	 3981.0	...
6283450	  791.9	  555.8	 3979.0	...
6283451	  792.0	  555.7	 3978.0	...
6283452	  792.2	  555.5	 3977.0	...
6283453	  792.2	  555.4	 3977.0	...
6283454	  792.3	  555.4	 3973.0	...
6283455	  792.4	  555.4	 3970.0	...
6283456	  792.4	  555.0	 3966.0	...
6283457	  792.5	  554.5	 3966.0	...
6283458	  792.6	  554.0	 3967.0	...
6283459	  792.7	  554.0	 3967.0	...
6283460	  792.6	  554.0	 3968.0	...
MSG	6283461 0000 _ Experiment Start
6283461	  792.7	  553.9	 3968.0	...
6283462	  792.7	  553.6	 3968.0	...
6283463	  792.6	  553.3	 3968.0	...
6283464	  792.2	  553.2	 3967.0	...
6283465	  791.8	  553.2	 3965.0	...
6283466	  791.2	  553.2	 3962.0	...
6283467	  791.1	  553.4	 3961.0	...
6283468	  790.8	  553.8	 3962.0	...
6283469	  790.6	  554.2	 3963.0	...
6283470	  790.5	  554.2	 3963.0	...
6283471	  790.4	  554.6	 3963.0	...
6283472	  790.4	  555.0	 3964.0	...
6283473	  790.3	  555.4	 3965.0	...
6283474	  790.1	  555.3	 3967.0	...
6283475	  789.9	  555.2	 3968.0	...
6283476	  789.9	  555.0	 3966.0	...
6283477	  789.9	  555.0	 3964.0	...
6283478	  790.3	  554.6	 3961.0	...
6283479	  790.8	  553.5	 3959.0	...
6283480	  791.9	  552.2	 3956.0	...
EFIX R   6283299	6283480	182	  791.8	  552.7	   3999
SSACC R  6283481
6283481	  793.0	  551.0	 3956.0	...
6283482	  795.0	  550.2	 3957.0	...
6283483	  796.8	  549.2	 3958.0	...
6283484	  798.9	  548.3	 3956.0	...
6283485	  800.8	  547.8	 3954.0	...
6283486	  803.3	  547.1	 3952.0	...
6283487	  806.2	  546.4	 3952.0	...
6283488	  809.0	  545.5	 3952.0	...
6283489	  811.4	  544.9	 3952.0	...
ESACC R  6283481	6283489	9	  793.0	  551.0	  811.4	  544.9	   0.41	     49
SFIX R   6283490
6283490	  812.7	  544.5	 3952.0	...
6283491	  813.7	  544.3	 3952.0	...
6283492	  814.2	  544.1	 3950.0	...
6283493	  814.6	  543.8	 3946.0	...
6283494	  814.5	  543.6	 3943.0	...
6283495	  814.5	  543.6	 3942.0	...
6283496	  814.2	  543.8	 3941.0	...
6283497	  813.6	  544.1	 3941.0	...
6283498	  812.9	  544.7	 3940.0	...
6283499	  812.4	  545.1	 3940.0	...
6283500	  812.2	  545.8	 3937.0	...
6283501	  811.9	  546.4	 3934.0	...
6283502	  811.9	  547.4	 3931.0	...
6283503	  811.5	  548.3	 3929.0	...
6283504	  811.2	  549.3	 3926.0	...
6283505	  811.0	  550.0	 3923.0	...
6283506	  811.1	  550.4	 3922.0	...
6283507	  811.3	  550.7	 3920.0	...
6283508	  812.0	  550.8	 3919.0	...
6283509	  812.7	  550.8	 3919.0	...
6283510	  813.5	  550.9	 3919.0	...
6283511	  813.6	  550.9	 3919.0	...
6283512	  813.5	  550.7	 3919.0	...
6283513	  813.2	  550.5	 3919.0	...
6283514	  812.8	  549.7	 3917.0	...
6283515	  812.1	  549.2	 3915.0	...
6283516	  811.2	  548.4	 3912.0	...
6283517	  810.2	  548.1	 3911.0	...
6283518	  809.4	  548.1	 3909.0	...
6283519	  809.0	  548.2	 3908.0	...
6283520	  808.8	  548.4	 3908.0	...
6283521	  808.8	  548.4	 3909.0	...
6283522	  808.7	  548.4	 3910.0	...
6283523	  808.9	  548.9	 3908.0	...
6283524	  809.2	  549.5	 3906.0	...
6283525	  809.3	  550.0	 3903.0	...
6283526	  809.2	  550.1	 3904.0	...
6283527	  809.5	  550.0	 3904.0	...
6283528	  809.9	  550.1	 3901.0	...
6283529	  810.3	  550.5	 3898.0	...
6283530	  810.2	  551.0	 3895.0	...
6283531	  810.0	  551.3	 3896.0	...
6283532	  809.8	  551.2	 3897.0	...
6283533	  809.8	  551.1	 3896.0	...
6283534	  809.9	  551.1	 3893.0	...
6283535	  809.9	  551.4	 3891.0	...
6283536	  810.0	  551.6	 3891.0	...
6283537	  810.0	  551.6	 3891.0	...
6283538	  810.1	  551.6	 3891.0	...
6283539	  810.0	  551.9	 3891.0	...
6283540	  809.9	  552.2	 3889.0	...
6283541	  810.1	  552.6	 3887.0	...
6283542	  810.4	  552.7	 3885.0	...
6283543	  810.7	  552.8	 3885.0	...
6283544	  810.7	  552.8	 3885.0	...
6283545	  810.7	  552.7	 3884.0	...
6283546	  810.8	  552.7	 3884.0	...
6283547	  810.8	  552.6	 3880.0	...
6283548	  810.8	  552.6	 3877.0	...
6283549	  810.7	  552.6	 3873.0	...
6283550	  810.6	  552.4	 3872.0	...
6283551	  810.6	  552.2	 3870.0	...
6283552	  810.7	  552.0	 3868.0	...
6283553	  810.9	  551.9	 3867.0	...
6283554	  811.2	  552.0	 3865.0	...
6283555	  811.4	  552.0	 3864.0	...
6283556	  811.4	  551.7	 3862.0	...
6283557	  811.4	  551.4	 3858.0	...
6283558	  811.4	  550.9	 3855.0	...
6283559	  811.5	  550.6	 3852.0	...
6283560	  811.5	  550.2	 3850.0	...
6283561	  811.6	  550.2	 3847.0	...
6283562	  811.6	  550.2	 3845.0	...
6283563	  811.7	  550.2	 3844.0	...
6283564	  811.6	  549.8	 3843.0	...
6283565	  811.4	  549.4	 3841.0	...
6283566	  811.2	  549.6	 3839.0	...
6283567	  811.0	  550.3	 3837.0	...
6283568	  811.1	  550.9	 3837.0	...
6283569	  811.1	  550.9	 3837.0	...
6283570	  811.2	  550.9	 3836.0	...
6283571	  811.2	  550.8	 3835.0	...
6283572	  811.2	  550.6	 3834.0	...
6283573	  811.1	  550.4	 3832.0	...
6283574	  811.1	  550.3	 3831.0	...
6283575	  811.5	  550.2	 3830.0	...
6283576	  811.9	  550.2	 3829.0	...
6283577	  812.4	  550.4	 3828.0	...
6283578	  812.5	  550.6	 3827.0	...
6283579	  812.6	  550.5	 3824.0	...
6283580	  812.6	  550.2	 3822.0	...
6283581	  812.9	  549.9	 3817.0	...
6283582	  813.3	  550.0	 3816.0	...
6283583	  813.2	  550.3	 3814.0	...
6283584	  812.9	  550.5	 3814.0	...
6283585	  812.6	  550.7	 3813.0	...
6283586	  812.6	  550.6	 3810.0	...
6283587	  812.7	  550.6	 3809.0	...
6283588	  812.8	  550.6	 3809.0	...
6283589	  812.9	  550.6	 3810.0	...
6283590	  812.9	  550.5	 3809.0	...
6283591	  813.0	  550.5	 3805.0	...
6283592	  813.1	  550.4	 3801.0	...
6283593	  813.1	  550.5	 3799.0	...
6283594	  813.1	  550.5	 3799.0	...
6283595	  813.2	  550.6	 3798.0	...
6283596	  813.2	  550.5	 3798.0	...
6283597	  813.2	  550.4	 3796.0	...
6283598	  813.3	  550.4	 3795.0	...
6283599	  813.5	  550.5	 3795.0	...
6283600	  813.7	  550.6	 3794.0	...
6283601	  813.7	  550.8	 3793.0	...
6283602	  813.7	  550.9	 3792.0	...
6283603	  813.8	  551.0	 3791.0	...
6283604	  813.8	  551.1	 3791.0	...
6283605	  813.9	  551.3	 3791.0	...
6283606	  813.9	  551.4	 3790.0	...
6283607	  813.9	  551.4	 3788.0	...
6283608	  814.0	  551.4	 3785.0	...
6283609	  814.0	  551.5	 3783.0	...
6283610	  814.1	  551.7	 3782.0	...
6283611	  814.2	  551.9	 3782.0	...
6283612	  814.2	  551.9	 3781.0	...
6283613	  814.1	  551.5	 3780.0	...
6283614	  814.1	  551.1	 3776.0	...
6283615	  814.1	  550.7	 3772.0	...
6283616	  814.2	  550.7	 3769.0	...
6283617	  814.2	  550.8	 3769.0	...
6283618	  814.1	  550.9	 3766.0	...
6283619	  813.9	  551.1	 3764.0	...
6283620	  813.9	  551.2	 3761.0	...
6283621	  814.1	  551.2	 3762.0	...
6283622	  814.4	  551.1	 3762.0	...
6283623	  814.6	  551.0	 3761.0	...
6283624	  814.6	  551.3	 3759.0	...
6283625	  814.6	  551.6	 3757.0	...
6283626	  814.5	  551.8	 3755.0	...
6283627	  814.4	  551.5	 3753.0	...
6283628	  814.3	  551.3	 3752.0	...
6283629	  814.3	  551.1	 3752.0	...
6283630	  814.2	  551.3	 3752.0	...
6283631	  814.1	  551.4	 3751.0	...
6283632	  813.8	  551.4	 3751.0	...
6283633	  813.6	  551.4	 3750.0	...
6283634	  813.4	  551.4	 3749.0	...
6283635	  813.3	  551.4	 3747.0	...
6283636	  813.4	  551.4	 3743.0	...
6283637	  813.5	  551.4	 3738.0	...
6283638	  813.7	  551.5	 3735.0	...
6283639	  813.6	  551.6	 3735.0	...
6283640	  813.4	  552.1	 3734.0	...
6283641	  813.3	  552.5	 3733.0	...
6283642	  813.2	  552.8	 3731.0	...
6283643	  813.2	  552.7	 3729.0	...
6283644	  813.1	  552.8	 3725.0	...
6283645	  813.1	  552.9	 3722.0	...
6283646	  813.1	  553.0	 3722.0	...
6283647	  813.2	  553.1	 3723.0	...
6283648	  813.3	  553.3	 3721.0	...
6283649	  813.4	  553.5	 3719.0	...
6283650	  813.4	  553.3	 3716.0	...
6283651	  813.4	  553.2	 3714.0	...
6283652	  813.4	  553.1	 3713.0	...
6283653	  813.5	  553.2	 3711.0	...
6283654	  813.5	  553.2	 3711.0	...
6283655	  813.5	  553.2	 3711.0	...
6283656	  813.7	  553.3	 3709.0	...
6283657	  813.8	  553.3	 3707.0	...
6283658	  813.9	  553.3	 3705.0	...
6283659	  813.9	  553.4	 3704.0	...
6283660	  813.9	  553.5	 3703.0	...
6283661	  814.0	  553.5	 3701.0	...
6283662	  814.0	  553.6	 3699.0	...
6283663	  814.0	  553.9	 3696.0	...
6283664	  814.0	  554.3	 3696.0	...
6283665	  814.0	  554.5	 3695.0	...
6283666	  814.1	  554.5	 3695.0	...
6283667	  814.1	  554.4	 3694.0	...
6283668	  814.0	  554.4	 3694.0	...
6283669	  814.0	  554.8	 3693.0	...
6283670	  813.9	  555.3	 3694.0	...
6283671	  813.9	  555.8	 3694.0	...
6283672	  813.8	  555.9	 3695.0	...
6283673	  813.9	  556.1	 3692.0	...
MSG	6283674 0000 _ Number On
6283674	  814.0	  556.4	 3689.0	...
6283675	  814.1	  556.7	 3687.0	...
6283676	  814.1	  556.9	 3687.0	...
6283677	  814.1	  556.9	 3686.0	...
6283678	  814.0	  556.9	 3686.0	...
6283679	  814.0	  556.9	 3684.0	...
6283680	  814.1	  556.8	 3683.0	...
6283681	  814.1	  556.5	 3683.0	...
6283682	  814.0	  556.0	 3683.0	...
6283683	  813.9	  555.7	 3683.0	...
6283684	  813.6	  555.4	 3684.0	...
6283685	  813.4	  555.4	 3684.0	...
6283686	  813.2	  555.3	 3681.0	...
6283687	  813.2	  555.3	 3678.0	...
6283688	  813.2	  555.6	 3675.0	...
6283689	  813.2	  556.0	 3674.0	...
6283690	  813.2	  556.6	 3673.0	...
6283691	  813.4	  556.8	 3674.0	...
6283692	  813.6	  557.1	 3676.0	...
6283693	  813.9	  557.3	 3675.0	...
6283694	  813.9	  557.5	 3671.0	...
6283695	  813.8	  557.7	 3667.0	...
6283696	  813.5	  557.6	 3666.0	...
6283697	  813.2	  557.6	 3664.0	...
6283698	  813.3	  557.7	 3662.0	...
6283699	  813.3	  557.8	 3662.0	...
6283700	  813.4	  557.9	 3663.0	...
6283701	  813.4	  557.9	 3664.0	...
6283702	  813.4	  558.0	 3665.0	...
6283703	  813.5	  558.1	 3662.0	...
6283704	  813.6	  558.1	 3658.0	...
6283705	  813.4	  558.0	 3655.0	...
6283706	  813.2	  558.0	 3654.0	...
6283707	  813.1	  558.2	 3653.0	...
6283708	  813.2	  558.4	 3653.0	...
6283709	  813.3	  558.4	 3653.0	...
6283710	  813.4	  558.5	 3653.0	...
6283711	  813.5	  558.7	 3650.0	...
6283712	  813.5	  558.8	 3647.0	...
6283713	  813.5	  559.0	 3645.0	...
6283714	  813.4	  559.2	 3643.0	...
6283715	  813.3	  559.5	 3641.0	...
6283716	  813.2	  559.8	 3638.0	...
6283717	  813.2	  560.0	 3636.0	...
6283718	  813.1	  560.0	 3635.0	...
6283719	  812.9	  560.0	 3635.0	...
6283720	  813.0	  559.8	 3632.0	...
6283721	  813.2	  559.6	 3630.0	...
6283722	  813.4	  559.4	 3628.0	...
6283723	  813.5	  559.7	 3629.0	...
6283724	  813.7	  559.9	 3627.0	...
6283725	  813.4	  560.3	 3624.0	...
6283726	  813.0	  560.4	 3619.0	...
6283727	  812.3	  560.6	 3618.0	...
6283728	  811.9	  560.8	 3616.0	...
6283729	  810.6	  561.0	 3617.0	...
6283730	  809.3	  561.2	 3617.0	...
EFIX R   6283490	6283730	241	  812.7	  552.6	   3782
SSACC R  6283731
6283731	  807.8	  561.2	 3617.0	...
6283732	  806.0	  561.2	 3617.0	...
6283733	  803.8	  560.8	 3616.0	...
6283734	  801.6	  560.6	 3616.0	...
6283735	  799.7	  560.4	 3613.0	...
6283736	  797.9	  560.3	 3611.0	...
ESACC R  6283731	6283736	6	  807.8	  561.2	  797.9	  560.3	   0.21	     38
SFIX R   6283737
6283737	  796.0	  560.2	 3609.0	...
6283738	  794.7	  560.1	 3608.0	...
6283739	  793.8	  559.6	 3607.0	...
6283740	  793.2	  559.0	 3606.0	...
6283741	  793.0	  558.0	 3606.0	...
6283742	  793.1	  556.9	 3606.0	...
6283743	  793.9	  555.7	 3606.0	...
6283744	  794.7	  554.9	 3605.0	...
6283745	  795.9	  554.5	 3604.0	...
6283746	  796.9	  554.3	 3605.0	...
6283747	  798.2	  554.4	 3605.0	...
6283748	  799.1	  554.6	 3603.0	...
6283749	  799.7	  554.9	 3601.0	...
6283750	  800.1	  555.7	 3599.0	...
6283751	  800.2	  556.6	 3598.0	...
6283752	  800.1	  557.5	 3594.0	...
6283753	  800.0	  558.4	 3589.0	...
6283754	  799.4	  559.2	 3585.0	...
6283755	  798.9	  560.3	 3584.0	...
6283756	  798.3	  560.6	 3586.0	...
6283757	  798.1	  560.9	 3587.0	...
6283758	  798.1	  560.9	 3588.0	...
6283759	  798.0	  560.6	 3588.0	...
6283760	  798.2	  560.2	 3587.0	...
6283761	  798.5	  559.6	 3585.0	...
6283762	  799.2	  559.4	 3583.0	...
6283763	  799.8	  559.1	 3582.0	...
6283764	  800.4	  559.0	 3580.0	...
6283765	  800.8	  558.8	 3577.0	...
6283766	  801.2	  558.8	 3575.0	...
6283767	  801.3	  558.9	 3571.0	...
6283768	  801.3	  559.1	 3569.0	...
6283769	  801.1	  559.4	 3567.0	...
6283770	  800.9	  559.4	 3567.0	...
6283771	  800.7	  559.5	 3567.0	...
6283772	  800.7	  559.7	 3568.0	...
6283773	  800.6	  560.4	 3566.0	...
6283774	  800.5	  561.0	 3563.0	...
6283775	  800.4	  561.7	 3561.0	...
6283776	  800.4	  561.9	 3560.0	...
6283777	  800.5	  562.1	 3560.0	...
6283778	  800.6	  562.3	 3558.0	...
6283779	  800.7	  562.1	 3556.0	...
6283780	  800.7	  561.8	 3552.0	...
6283781	  800.7	  561.7	 3549.0	...
6283782	  800.7	  561.8	 3547.0	...
6283783	  800.9	  562.1	 3547.0	...
6283784	  801.0	  562.1	 3545.0	...
6283785	  801.1	  562.2	 3543.0	...
6283786	  801.0	  562.1	 3541.0	...
6283787	  800.8	  562.0	 3542.0	...
6283788	  801.1	  562.3	 3542.0	...
6283789	  801.4	  562.5	 3543.0	...
6283790	  801.7	  562.8	 3541.0	...
6283791	  801.6	  562.6	 3537.0	...
6283792	  801.6	  562.6	 3534.0	...
6283793	  801.6	  562.9	 3533.0	...
6283794	  801.6	  563.2	 3533.0	...
6283795	  801.5	  563.3	 3533.0	...
6283796	  801.4	  562.9	 3533.0	...
6283797	  801.3	  562.4	 3534.0	...
6283798	  801.1	  562.1	 3532.0	...
6283799	  801.2	  561.8	 3530.0	...
6283800	  801.3	  562.1	 3528.0	...
6283801	  801.6	  562.5	 3526.0	...
6283802	  801.8	  563.0	 3524.0	...
6283803	  801.9	  563.1	 3521.0	...
6283804	  801.9	  563.2	 3520.0	...
6283805	  801.9	  563.2	 3519.0	...
6283806	  801.9	  563.3	 3519.0	...
6283807	  801.9	  563.4	 3517.0	...
6283808	  801.9	  563.5	 3515.0	...
6283809	  801.9	  563.5	 3514.0	...
6283810	  801.9	  563.6	 3513.0	...
6283811	  801.9	  564.0	 3512.0	...
6283812	  801.8	  564.3	 3510.0	...
6283813	  801.7	  564.5	 3510.0	...
6283814	  801.6	  564.3	 3508.0	...
6283815	  801.4	  564.1	 3505.0	...
6283816	  801.3	  563.9	 3503.0	...
6283817	  801.1	  563.8	 3503.0	...
6283818	  801.2	  563.7	 3504.0	...
6283819	  801.4	  563.5	 3503.0	...
6283820	  801.6	  563.4	 3501.0	...
6283821	  801.7	  563.5	 3499.0	...
6283822	  801.6	  563.6	 3499.0	...
6283823	  801.7	  563.7	 3497.0	...
6283824	  801.8	  563.7	 3495.0	...
6283825	  802.0	  563.7	 3493.0	...
6283826	  801.9	  563.8	 3493.0	...
6283827	  801.8	  563.9	 3492.0	...
6283828	  801.6	  564.1	 3492.0	...
6283829	  801.6	  564.3	 3491.0	...
6283830	  801.4	  564.6	 3491.0	...
6283831	  801.2	  564.6	 3490.0	...
6283832	  801.0	  564.6	 3488.0	...
6283833	  801.1	  564.5	 3486.0	...
6283834	  801.1	  564.4	 3484.0	...
6283835	  801.0	  564.4	 3482.0	...
6283836	  800.9	  564.3	 3480.0	...
6283837	  801.0	  564.1	 3477.0	...
6283838	  801.3	  564.0	 3477.0	...
6283839	  801.5	  563.9	 3476.0	...
6283840	  801.3	  564.0	 3476.0	...
6283841	  801.2	  564.0	 3476.0	...
6283842	  801.0	  564.0	 3475.0	...
6283843	  801.1	  563.9	 3475.0	...
6283844	  801.2	  564.0	 3475.0	...
6283845	  801.2	  564.0	 3474.0	...
6283846	  801.2	  564.1	 3472.0	...
6283847	  801.2	  564.3	 3471.0	...
6283848	  801.2	  564.6	 3470.0	...
6283849	  801.1	  564.9	 3468.0	...
6283850	  801.1	  564.5	 3466.0	...
6283851	  801.1	  564.1	 3463.0	...
6283852	  800.9	  563.9	 3464.0	...
6283853	  800.8	  564.2	 3464.0	...
6283854	  801.0	  564.4	 3462.0	...
6283855	  801.3	  564.7	 3459.0	...
6283856	  801.7	  565.0	 3456.0	...
6283857	  801.8	  565.1	 3455.0	...
6283858	  801.7	  564.9	 3455.0	...
6283859	  801.5	  564.6	 3454.0	...
6283860	  801.3	  564.5	 3454.0	...
6283861	  801.3	  564.8	 3454.0	...
6283862	  801.3	  565.1	 3453.0	...
6283863	  801.3	  565.3	 3452.0	...
6283864	  801.3	  565.4	 3450.0	...
6283865	  801.3	  565.3	 3449.0	...
6283866	  801.2	  565.3	 3450.0	...
6283867	  801.3	  565.1	 3449.0	...
6283868	  801.4	  565.1	 3447.0	...
6283869	  801.5	  565.6	 3444.0	...
6283870	  801.5	  566.2	 3444.0	...
6283871	  801.5	  566.8	 3444.0	...
6283872	  801.5	  566.8	 3444.0	...
6283873	  801.5	  566.7	 3443.0	...
6283874	  801.6	  566.7	 3442.0	...
6283875	  801.6	  566.6	 3441.0	...
6283876	  801.5	  566.7	 3440.0	...
6283877	  801.5	  566.7	 3437.0	...
6283878	  801.6	  566.8	 3435.0	...
6283879	  801.9	  566.8	 3433.0	...
6283880	  802.1	  566.9	 3432.0	...
6283881	  802.1	  567.0	 3433.0	...
6283882	  802.0	  567.2	 3434.0	...
6283883	  801.9	  567.2	 3435.0	...
6283884	  801.8	  567.5	 3435.0	...
6283885	  801.7	  567.7	 3435.0	...
6283886	  801.9	  567.7	 3434.0	...
6283887	  802.0	  567.7	 3434.0	...
6283888	  802.1	  567.7	 3435.0	...
6283889	  802.0	  567.9	 3435.0	...
6283890	  801.9	  568.1	 3433.0	...
6283891	  801.9	  568.3	 3432.0	...
6283892	  802.1	  568.4	 3430.0	...
6283893	  802.2	  568.5	 3430.0	...
6283894	  802.2	  568.4	 3430.0	...
6283895	  802.1	  568.2	 3429.0	...
6283896	  802.1	  568.1	 3426.0	...
6283897	  802.2	  568.2	 3423.0	...
6283898	  802.4	  568.3	 3420.0	...
6283899	  802.5	  568.5	 3417.0	...
6283900	  802.6	  568.8	 3414.0	...
6283901	  802.5	  569.1	 3413.0	...
6283902	  802.3	  569.1	 3413.0	...
6283903	  802.1	  569.2	 3412.0	...
6283904	  801.9	  569.2	 3411.0	...
6283905	  801.8	  569.1	 3410.0	...
6283906	  801.7	  568.9	 3408.0	...
6283907	  801.6	  568.8	 3406.0	...
6283908	  801.5	  568.8	 3405.0	...
6283909	  801.4	  568.7	 3404.0	...
6283910	  801.3	  568.6	 3403.0	...
6283911	  801.2	  568.5	 3404.0	...
6283912	  801.1	  568.7	 3405.0	...
6283913	  801.0	  568.9	 3406.0	...
6283914	  800.7	  569.2	 3405.0	...
6283915	  800.7	  570.0	 3402.0	...
6283916	  800.8	  570.7	 3401.0	...
6283917	  800.9	  571.6	 3402.0	...
6283918	  800.9	  571.9	 3402.0	...
6283919	  800.6	  572.3	 3401.0	...
6283920	  800.3	  572.6	 3400.0	...
6283921	  800.3	  573.4	 3399.0	...
6283922	  800.7	  574.0	 3397.0	...
6283923	  801.1	  574.7	 3395.0	...
6283924	  801.5	  575.3	 3396.0	...
6283925	  802.1	  575.9	 3398.0	...
6283926	  802.8	  576.3	 3400.0	...
6283927	  803.5	  576.5	 3398.0	...
6283928	  804.8	  576.6	 3396.0	...
6283929	  806.1	  576.7	 3391.0	...
6283930	  807.7	  576.5	 3387.0	...
6283931	  809.5	  577.0	 3384.0	...
6283932	  811.5	  577.3	 3384.0	...
6283933	  813.0	  577.9	 3384.0	...
6283934	  814.0	  578.4	 3383.0	...
6283935	  814.5	  579.0	 3382.0	...
6283936	  815.1	  579.6	 3382.0	...
6283937	  815.2	  579.7	 3382.0	...
6283938	  814.8	  580.1	 3382.0	...
6283939	  814.3	  580.2	 3382.0	...
6283940	  813.3	  580.3	 3382.0	...
6283941	  812.3	  580.2	 3381.0	...
6283942	  811.1	  580.1	 3380.0	...
6283943	  810.0	  580.0	 3379.0	...
6283944	  809.2	  579.9	 3379.0	...
6283945	  808.7	  579.5	 3381.0	...
6283946	  808.5	  579.2	 3383.0	...
6283947	  808.3	  578.9	 3385.0	...
6283948	  808.2	  578.5	 3385.0	...
6283949	  808.1	  577.8	 3384.0	...
6283950	  808.1	  577.3	 3383.0	...
6283951	  808.3	  576.9	 3381.0	...
6283952	  808.5	  576.9	 3378.0	...
6283953	  808.7	  577.0	 3376.0	...
6283954	  808.7	  577.1	 3375.0	...
6283955	  808.8	  577.3	 3375.0	...
6283956	  808.8	  577.4	 3375.0	...
6283957	  808.8	  577.4	 3374.0	...
6283958	  808.8	  577.4	 3373.0	...
6283959	  808.7	  577.3	 3373.0	...
6283960	  808.6	  577.4	 3372.0	...
6283961	  808.5	  577.4	 3372.0	...
6283962	  808.4	  577.1	 3372.0	...
6283963	  808.4	  576.8	 3373.0	...
6283964	  808.4	  576.5	 3374.0	...
6283965	  808.4	  576.4	 3373.0	...
6283966	  808.3	  576.4	 3370.0	...
6283967	  808.4	  576.8	 3369.0	...
6283968	  808.6	  577.1	 3371.0	...
6283969	  808.5	  577.5	 3371.0	...
6283970	  808.2	  577.7	 3369.0	...
6283971	  807.9	  578.0	 3369.0	...
6283972	  807.9	  578.1	 3371.0	...
6283973	  808.0	  578.3	 3372.0	...
6283974	  808.0	  578.5	 3371.0	...
6283975	  807.8	  578.3	 3370.0	...
6283976	  807.3	  577.8	 3368.0	...
6283977	  806.7	  577.4	 3367.0	...
MSG	6283978 0000 _ Number Off
6283978	  806.4	  577.4	 3366.0	...
6283979	  806.6	  577.5	 3366.0	...
6283980	  806.7	  577.6	 3365.0	...
6283981	  806.8	  577.7	 3366.0	...
6283982	  806.9	  578.1	 3366.0	...
6283983	  807.0	  578.4	 3367.0	...
6283984	  807.0	  578.3	 3368.0	...
6283985	  807.2	  578.1	 3368.0	...
6283986	  807.2	  577.8	 3369.0	...
6283987	  807.2	  577.7	 3368.0	...
6283988	  807.1	  577.7	 3368.0	...
6283989	  807.1	  577.9	 3367.0	...
6283990	  807.2	  578.4	 3367.0	...
6283991	  807.2	  578.8	 3367.0	...
6283992	  807.0	  579.0	 3367.0	...
6283993	  806.8	  578.8	 3367.0	...
6283994	  806.6	  578.9	 3366.0	...
6283995	  806.7	  579.2	 3365.0	...
6283996	  806.8	  579.5	 3363.0	...
6283997	  806.9	  579.4	 3362.0	...
6283998	  807.0	  579.4	 3362.0	...
6283999	  807.2	  579.3	 3361.0	...
6284000	  807.5	  579.1	 3360.0	...
6284001	  807.6	  578.9	 3360.0	...
6284002	  807.5	  578.6	 3359.0	...
6284003	  807.4	  578.6	 3359.0	...
6284004	  807.4	  578.6	 3359.0	...
6284005	  807.3	  578.7	 3358.0	...
6284006	  807.2	  578.7	 3357.0	...
6284007	  807.2	  578.8	 3357.0	...
6284008	  807.3	  579.0	 3357.0	...
6284009	  807.2	  579.2	 3357.0	...
6284010	  807.3	  579.5	 3357.0	...
6284011	  807.3	  579.7	 3356.0	...
6284012	  807.4	  579.9	 3356.0	...
6284013	  807.2	  579.9	 3356.0	...
6284014	  807.1	  579.9	 3356.0	...
6284015	  806.9	  580.0	 3356.0	...
6284016	  806.9	  579.9	 3358.0	...
6284017	  806.9	  579.9	 3360.0	...
6284018	  806.9	  580.1	 3361.0	...
6284019	  806.9	  580.2	 3362.0	...
6284020	  807.1	  580.3	 3361.0	...
6284021	  807.2	  580.4	 3361.0	...
6284022	  807.4	  581.1	 3363.0	...
6284023	  807.5	  582.0	 3365.0	...
6284024	  807.6	  582.8	 3368.0	...
6284025	  807.7	  582.7	 3368.0	...
6284026	  807.6	  582.3	 3367.0	...
6284027	  807.5	  582.2	 3367.0	...
6284028	  807.5	  582.6	 3367.0	...
6284029	  807.4	  583.0	 3368.0	...
6284030	  807.3	  582.7	 3368.0	...
6284031	  807.1	  582.4	 3368.0	...
6284032	  806.9	  582.1	 3367.0	...
6284033	  806.9	  582.1	 3367.0	...
6284034	  806.9	  582.1	 3367.0	...
6284035	  807.2	  582.1	 3366.0	...
6284036	  807.8	  581.9	 3365.0	...
6284037	  808.4	  581.8	 3366.0	...
6284038	  808.3	  581.8	 3366.0	...
6284039	  807.9	  581.8	 3367.0	...
6284040	  807.5	  581.8	 3368.0	...
6284041	  807.6	  581.8	 3367.0	...
6284042	  807.7	  581.8	 3365.0	...
6284043	  807.9	  581.7	 3362.0	...
6284044	  808.0	  581.6	 3361.0	...
6284045	  808.1	  581.7	 3360.0	...
6284046	  808.1	  582.0	 3361.0	...
6284047	  808.2	  582.2	 3362.0	...
6284048	  808.2	  582.1	 3364.0	...
6284049	  808.3	  581.8	 3364.0	...
6284050	  808.4	  581.4	 3364.0	...
6284051	  808.3	  581.3	 3364.0	...
6284052	  808.1	  581.3	 3364.0	...
6284053	  808.0	  581.0	 3364.0	...
6284054	  808.2	  580.8	 3364.0	...
6284055	  808.3	  580.9	 3364.0	...
6284056	  808.2	  581.4	 3365.0	...
6284057	  808.0	  581.5	 3366.0	...
6284058	  808.0	  581.4	 3367.0	...
6284059	  808.1	  581.3	 3367.0	...
6284060	  808.5	  581.4	 3368.0	...
6284061	  808.8	  581.2	 3368.0	...
6284062	  808.9	  581.0	 3367.0	...
6284063	  808.8	  581.0	 3367.0	...
6284064	  808.6	  581.2	 3370.0	...
6284065	  808.5	  581.2	 3373.0	...
6284066	  808.4	  580.9	 3376.0	...
6284067	  808.5	  580.6	 3375.0	...
6284068	  808.5	  580.7	 3375.0	...
6284069	  808.4	  580.8	 3376.0	...
6284070	  808.4	  580.8	 3377.0	...
6284071	  808.3	  580.7	 3378.0	...
6284072	  808.3	  580.5	 3378.0	...
6284073	  808.2	  580.4	 3378.0	...
6284074	  807.9	  580.3	 3379.0	...
6284075	  807.6	  580.4	 3380.0	...
6284076	  807.3	  580.4	 3380.0	...
6284077	  807.4	  580.4	 3378.0	...
6284078	  807.4	  580.3	 3377.0	...
6284079	  807.4	  580.3	 3376.0	...
6284080	  807.4	  580.3	 3375.0	...
6284081	  807.4	  580.5	 3372.0	...
6284082	  807.4	  580.5	 3370.0	...
6284083	  807.5	  580.3	 3369.0	...
6284084	  807.7	  580.5	 3370.0	...
6284085	  807.9	  581.0	 3371.0	...
6284086	  808.0	  581.4	 3371.0	...
6284087	  807.9	  581.3	 3370.0	...
6284088	  807.8	  581.0	 3370.0	...
6284089	  807.6	  580.8	 3370.0	...
6284090	  807.6	  580.7	 3370.0	...
6284091	  807.5	  580.7	 3371.0	...
6284092	  807.6	  580.7	 3371.0	...
6284093	  807.8	  580.9	 3370.0	...
6284094	  808.0	  581.1	 3371.0	...
6284095	  808.2	  581.3	 3373.0	...
6284096	  808.2	  581.3	 3376.0	...
6284097	  808.1	  581.2	 3377.0	...
6284098	  808.0	  581.1	 3378.0	...
6284099	  807.9	  581.0	 3379.0	...
6284100	  808.0	  581.0	 3379.0	...
6284101	  808.2	  580.9	 3379.0	...
6284102	  808.4	  580.9	 3378.0	...
6284103	  808.6	  580.8	 3378.0	...
6284104	  808.7	  580.6	 3380.0	...
6284105	  808.8	  580.3	 3381.0	...
6284106	  808.8	  580.1	 3382.0	...
6284107	  808.8	  580.1	 3383.0	...
6284108	  808.7	  580.1	 3384.0	...
6284109	  808.7	  580.1	 3385.0	...
6284110	  808.8	  580.1	 3385.0	...
6284111	  808.7	  580.2	 3383.0	...
6284112	  808.5	  580.2	 3381.0	...
6284113	  808.2	  580.2	 3384.0	...
6284114	  808.1	  580.2	 3386.0	...
6284115	  808.1	  580.4	 3389.0	...
6284116	  807.9	  580.8	 3389.0	...
6284117	  807.6	  581.2	 3389.0	...
6284118	  807.5	  581.5	 3389.0	...
6284119	  807.6	  581.6	 3389.0	...
6284120	  807.4	  582.0	 3388.0	...
6284121	  807.0	  582.4	 3387.0	...
6284122	  806.8	  582.8	 3388.0	...
6284123	  807.0	  583.2	 3390.0	...
6284124	  807.1	  583.5	 3392.0	...
6284125	  807.3	  583.9	 3392.0	...
6284126	  807.4	  583.9	 3392.0	...
6284127	  807.4	  584.0	 3391.0	...
6284128	  807.2	  584.1	 3391.0	...
6284129	  807.1	  584.2	 3391.0	...
6284130	  807.0	  584.6	 3392.0	...
6284131	  807.0	  584.9	 3391.0	...
6284132	  807.0	  585.0	 3390.0	...
6284133	  807.0	  584.9	 3389.0	...
6284134	  807.0	  584.9	 3390.0	...
6284135	  806.9	  584.9	 3391.0	...
6284136	  806.9	  585.1	 3392.0	...
6284137	  807.0	  585.3	 3392.0	...
6284138	  807.0	  585.6	 3392.0	...
6284139	  807.0	  585.7	 3391.0	...
6284140	  806.9	  585.7	 3391.0	...
6284141	  806.8	  585.6	 3392.0	...
6284142	  806.9	  585.5	 3392.0	...
6284143	  807.1	  585.4	 3394.0	...
6284144	  807.3	  585.3	 3394.0	...
6284145	  807.3	  585.3	 3395.0	...
6284146	  807.3	  585.3	 3396.0	...
6284147	  807.3	  584.9	 3395.0	...
6284148	  807.4	  584.5	 3392.0	...
6284149	  807.5	  584.3	 3390.0	...
6284150	  807.4	  584.3	 3391.0	...
6284151	  807.5	  584.3	 3392.0	...
6284152	  807.6	  584.2	 3392.0	...
6284153	  807.7	  584.2	 3391.0	...
6284154	  807.7	  584.2	 3391.0	...
6284155	  807.8	  584.3	 3390.0	...
6284156	  807.9	  584.3	 3392.0	...
6284157	  807.9	  584.3	 3393.0	...
6284158	  808.0	  584.4	 3396.0	...
6284159	  808.0	  584.4	 3399.0	...
6284160	  808.0	  584.3	 3403.0	...
6284161	  807.9	  584.0	 3403.0	...
6284162	  807.8	  583.8	 3401.0	...
6284163	  807.6	  583.7	 3401.0	...
6284164	  807.5	  583.8	 3402.0	...
6284165	  807.3	  583.8	 3403.0	...
6284166	  807.3	  583.8	 3403.0	...
6284167	  807.2	  583.9	 3403.0	...
6284168	  807.2	  583.9	 3403.0	...
6284169	  807.2	  584.0	 3403.0	...
6284170	  807.2	  583.9	 3403.0	...
6284171	  807.2	  583.8	 3403.0	...
6284172	  807.2	  583.8	 3405.0	...
6284173	  807.1	  583.8	 3407.0	...
6284174	  807.1	  583.9	 3407.0	...
6284175	  807.1	  583.9	 3406.0	...
6284176	  807.0	  583.5	 3405.0	...
6284177	  806.9	  583.2	 3405.0	...
6284178	  807.0	  583.2	 3405.0	...
MSG	6284179 0000 _ Number On
6284179	  806.8	  583.6	 3407.0	...
6284180	  806.6	  584.0	 3408.0	...
6284181	  806.5	  584.0	 3408.0	...
6284182	  806.6	  584.0	 3409.0	...
6284183	  806.7	  583.9	 3408.0	...
6284184	  806.7	  584.0	 3408.0	...
6284185	  806.7	  584.1	 3409.0	...
6284186	  806.7	  584.6	 3411.0	...
6284187	  806.8	  585.1	 3412.0	...
6284188	  807.0	  585.4	 3413.0	...
6284189	  807.1	  585.3	 3413.0	...
6284190	  807.1	  585.2	 3415.0	...
6284191	  807.0	  585.3	 3416.0	...
6284192	  806.9	  585.2	 3417.0	...
6284193	  807.0	  585.1	 3416.0	...
6284194	  807.0	  585.0	 3416.0	...
6284195	  806.9	  585.0	 3415.0	...
6284196	  807.1	  584.9	 3415.0	...
6284197	  807.3	  584.9	 3414.0	...
6284198	  807.6	  584.8	 3413.0	...
6284199	  807.6	  584.8	 3413.0	...
6284200	  807.4	  584.8	 3412.0	...
6284201	  807.1	  584.8	 3412.0	...
6284202	  806.8	  584.9	 3412.0	...
6284203	  806.9	  584.8	 3413.0	...
6284204	  807.1	  584.6	 3413.0	...
6284205	  807.3	  584.4	 3413.0	...
6284206	  807.5	  584.3	 3416.0	...
6284207	  807.6	  584.3	 3419.0	...
6284208	  807.7	  584.3	 3421.0	...
6284209	  807.8	  584.3	 3422.0	...
6284210	  807.7	  584.3	 3421.0	...
6284211	  807.6	  584.3	 3421.0	...
6284212	  807.8	  584.3	 3421.0	...
6284213	  808.1	  584.3	 3421.0	...
6284214	  808.4	  584.0	 3421.0	...
6284215	  808.3	  583.8	 3420.0	...
6284216	  808.2	  583.7	 3419.0	...
6284217	  808.0	  583.9	 3419.0	...
6284218	  807.8	  584.0	 3419.0	...
6284219	  807.6	  583.8	 3419.0	...
6284220	  807.5	  583.7	 3420.0	...
6284221	  807.4	  583.9	 3420.0	...
6284222	  807.3	  584.0	 3420.0	...
6284223	  807.2	  584.2	 3419.0	...
6284224	  807.3	  584.5	 3419.0	...
6284225	  807.4	  584.7	 3420.0	...
6284226	  807.4	  584.9	 3423.0	...
6284227	  807.5	  584.9	 3426.0	...
6284228	  807.5	  585.0	 3427.0	...
6284229	  807.4	  584.9	 3428.0	...
6284230	  807.3	  584.9	 3428.0	...
6284231	  807.2	  584.8	 3428.0	...
6284232	  807.2	  584.7	 3428.0	...
6284233	  807.1	  584.6	 3430.0	...
6284234	  807.0	  584.6	 3431.0	...
6284235	  807.0	  584.7	 3432.0	...
6284236	  807.1	  584.8	 3432.0	...
6284237	  807.2	  585.0	 3432.0	...
6284238	  807.5	  585.2	 3432.0	...
6284239	  807.6	  585.3	 3433.0	...
6284240	  807.7	  585.3	 3435.0	...
6284241	  807.6	  585.2	 3436.0	...
6284242	  807.4	  584.9	 3436.0	...
6284243	  807.4	  584.7	 3436.0	...
6284244	  807.4	  584.9	 3437.0	...
6284245	  807.4	  585.1	 3437.0	...
6284246	  807.4	  585.5	 3437.0	...
6284247	  807.3	  585.5	 3436.0	...
6284248	  807.2	  586.0	 3437.0	...
6284249	  807.3	  586.4	 3439.0	...
6284250	  807.2	  586.8	 3440.0	...
6284251	  807.1	  586.8	 3441.0	...
6284252	  807.3	  586.8	 3441.0	...
6284253	  807.7	  586.8	 3442.0	...
6284254	  808.0	  586.8	 3443.0	...
6284255	  808.1	  586.8	 3444.0	...
6284256	  808.2	  586.8	 3445.0	...
6284257	  808.3	  586.7	 3445.0	...
6284258	  808.3	  586.7	 3445.0	...
6284259	  808.2	  586.3	 3446.0	...
6284260	  808.0	  585.9	 3446.0	...
6284261	  807.8	  585.3	 3445.0	...
6284262	  807.7	  584.9	 3443.0	...
6284263	  807.6	  584.4	 3442.0	...
6284264	  807.6	  584.1	 3442.0	...
6284265	  807.7	  584.0	 3442.0	...
6284266	  807.9	  584.0	 3442.0	...
6284267	  808.3	  584.2	 3442.0	...
6284268	  808.7	  584.4	 3442.0	...
6284269	  809.0	  584.5	 3442.0	...
6284270	  809.1	  584.2	 3442.0	...
6284271	  809.1	  584.0	 3442.0	...
6284272	  809.1	  583.8	 3442.0	...
6284273	  808.8	  583.6	 3442.0	...
6284274	  808.4	  583.2	 3442.0	...
6284275	  808.1	  582.9	 3443.0	...
6284276	  808.0	  582.6	 3445.0	...
6284277	  808.3	  582.6	 3445.0	...
6284278	  808.6	  582.5	 3446.0	...
6284279	  808.9	  582.6	 3447.0	...
6284280	  808.9	  582.8	 3448.0	...
6284281	  808.9	  583.1	 3448.0	...
6284282	  808.9	  583.1	 3447.0	...
6284283	  808.9	  583.1	 3449.0	...
6284284	  808.8	  583.0	 3451.0	...
6284285	  808.7	  583.0	 3452.0	...
6284286	  808.6	  583.1	 3452.0	...
6284287	  808.6	  583.2	 3450.0	...
6284288	  808.5	  583.3	 3449.0	...
6284289	  808.5	  583.3	 3448.0	...
6284290	  808.5	  583.5	 3448.0	...
6284291	  808.5	  583.8	 3451.0	...
6284292	  808.6	  584.1	 3454.0	...
6284293	  808.7	  584.0	 3457.0	...
6284294	  808.9	  584.0	 3458.0	...
6284295	  809.1	  583.9	 3458.0	...
6284296	  809.0	  583.8	 3459.0	...
6284297	  808.7	  583.8	 3458.0	...
6284298	  808.5	  583.8	 3458.0	...
6284299	  808.3	  583.8	 3457.0	...
6284300	  808.3	  583.8	 3456.0	...
6284301	  808.3	  583.8	 3456.0	...
6284302	  808.6	  583.7	 3456.0	...
6284303	  808.9	  583.7	 3456.0	...
6284304	  809.2	  583.6	 3456.0	...
6284305	  809.3	  583.8	 3456.0	...
6284306	  809.2	  584.0	 3457.0	...
6284307	  809.0	  584.2	 3456.0	...
6284308	  808.8	  584.3	 3456.0	...
6284309	  808.6	  584.4	 3456.0	...
6284310	  808.7	  584.4	 3457.0	...
6284311	  808.8	  584.1	 3457.0	...
6284312	  808.8	  583.8	 3458.0	...
6284313	  808.7	  583.6	 3459.0	...
6284314	  808.7	  583.7	 3460.0	...
6284315	  808.6	  583.8	 3460.0	...
6284316	  808.5	  583.8	 3461.0	...
6284317	  808.5	  583.8	 3461.0	...
6284318	  808.8	  583.8	 3462.0	...
6284319	  809.1	  583.8	 3462.0	...
6284320	  809.2	  583.8	 3462.0	...
6284321	  809.1	  583.9	 3463.0	...
6284322	  809.0	  583.9	 3463.0	...
6284323	  809.0	  583.9	 3464.0	...
6284324	  809.0	  583.9	 3466.0	...
6284325	  809.0	  583.9	 3466.0	...
6284326	  808.9	  583.9	 3464.0	...
6284327	  808.9	  583.9	 3462.0	...
6284328	  809.0	  583.9	 3462.0	...
6284329	  809.1	  583.9	 3462.0	...
6284330	  809.2	  583.7	 3461.0	...
6284331	  809.3	  583.5	 3462.0	...
6284332	  809.5	  583.5	 3462.0	...
6284333	  809.8	  583.8	 3462.0	...
6284334	  809.8	  584.1	 3462.0	...
6284335	  809.8	  584.0	 3462.0	...
6284336	  809.6	  583.7	 3463.0	...
6284337	  809.5	  583.4	 3465.0	...
6284338	  809.4	  583.7	 3465.0	...
6284339	  809.4	  583.9	 3464.0	...
6284340	  809.4	  583.9	 3465.0	...
6284341	  809.4	  583.7	 3467.0	...
6284342	  809.4	  583.4	 3468.0	...
6284343	  809.3	  583.4	 3467.0	...
6284344	  809.5	  583.4	 3469.0	...
6284345	  809.6	  583.4	 3470.0	...
6284346	  810.0	  583.6	 3471.0	...
6284347	  810.2	  583.8	 3471.0	...
6284348	  810.4	  584.1	 3470.0	...
6284349	  810.4	  584.1	 3471.0	...
6284350	  810.5	  584.0	 3471.0	...
6284351	  810.4	  583.9	 3471.0	...
6284352	  810.4	  583.8	 3471.0	...
6284353	  810.2	  584.0	 3472.0	...
6284354	  810.1	  584.1	 3472.0	...
6284355	  809.9	  583.9	 3472.0	...
6284356	  809.9	  583.6	 3472.0	...
6284357	  809.8	  583.4	 3472.0	...
6284358	  809.7	  583.2	 3471.0	...
6284359	  809.7	  583.1	 3471.0	...
6284360	  809.6	  582.7	 3470.0	...
6284361	  809.5	  582.4	 3474.0	...
6284362	  809.4	  582.1	 3478.0	...
6284363	  809.3	  582.2	 3481.0	...
6284364	  809.3	  582.3	 3481.0	...
6284365	  809.2	  582.4	 3481.0	...
6284366	  809.0	  582.7	 3480.0	...
6284367	  808.8	  582.9	 3479.0	...
6284368	  808.7	  582.8	 3477.0	...
6284369	  808.9	  582.5	 3479.0	...
6284370	  809.1	  582.4	 3480.0	...
6284371	  809.1	  582.5	 3481.0	...
6284372	  809.2	  582.7	 3480.0	...
6284373	  809.2	  582.7	 3480.0	...
6284374	  809.2	  582.7	 3482.0	...
6284375	  809.1	  582.6	 3483.0	...
6284376	  809.0	  582.6	 3483.0	...
6284377	  808.9	  582.5	 3483.0	...
6284378	  808.9	  582.7	 3482.0	...
6284379	  809.0	  583.0	 3482.0	...
6284380	  809.2	  583.1	 3482.0	...
6284381	  809.2	  583.1	 3482.0	...
6284382	  809.2	  583.1	 3483.0	...
6284383	  809.1	  583.1	 3484.0	...
6284384	  809.0	  583.2	 3483.0	...
6284385	  808.9	  583.4	 3481.0	...
6284386	  808.8	  583.7	 3479.0	...
6284387	  808.7	  583.9	 3479.0	...
6284388	  808.6	  583.9	 3479.0	...
6284389	  808.6	  583.8	 3479.0	...
6284390	  808.5	  583.6	 3479.0	...
6284391	  808.5	  583.5	 3480.0	...
6284392	  808.5	  583.4	 3480.0	...
6284393	  808.7	  583.4	 3480.0	...
6284394	  808.8	  583.3	 3479.0	...
6284395	  808.8	  583.4	 3479.0	...
6284396	  808.6	  583.5	 3479.0	...
6284397	  808.4	  583.6	 3481.0	...
6284398	  808.5	  583.6	 3483.0	...
6284399	  808.5	  583.5	 3486.0	...
6284400	  808.7	  583.4	 3486.0	...
6284401	  808.9	  583.3	 3487.0	...
6284402	  808.9	  583.2	 3487.0	...
6284403	  808.8	  583.0	 3487.0	...
6284404	  808.6	  583.1	 3487.0	...
6284405	  808.6	  583.1	 3488.0	...
6284406	  808.6	  583.2	 3488.0	...
6284407	  808.5	  583.1	 3488.0	...
6284408	  808.5	  583.0	 3489.0	...
6284409	  808.4	  583.0	 3489.0	...
6284410	  808.4	  582.9	 3490.0	...
6284411	  808.4	  583.2	 3491.0	...
6284412	  808.4	  583.5	 3493.0	...
6284413	  808.6	  583.7	 3496.0	...
6284414	  808.9	  583.9	 3498.0	...
6284415	  809.2	  584.4	 3498.0	...
6284416	  809.4	  584.8	 3498.0	...
6284417	  809.4	  585.0	 3499.0	...
6284418	  809.0	  584.7	 3499.0	...
6284419	  808.7	  584.4	 3500.0	...
6284420	  808.5	  584.3	 3500.0	...
6284421	  808.7	  584.3	 3500.0	...
6284422	  809.0	  584.2	 3499.0	...
6284423	  809.1	  584.1	 3498.0	...
6284424	  809.2	  584.1	 3499.0	...
6284425	  809.2	  584.1	 3499.0	...
6284426	  809.2	  584.1	 3501.0	...
6284427	  809.1	  584.0	 3502.0	...
6284428	  808.9	  583.8	 3502.0	...
6284429	  808.7	  583.7	 3501.0	...
6284430	  808.8	  583.9	 3501.0	...
6284431	  808.9	  584.2	 3503.0	...
6284432	  809.0	  584.4	 3504.0	...
6284433	  809.1	  584.3	 3505.0	...
6284434	  809.2	  584.0	 3506.0	...
6284435	  809.2	  583.7	 3507.0	...
6284436	  809.0	  583.6	 3507.0	...
6284437	  808.8	  583.5	 3508.0	...
6284438	  808.5	  583.4	 3508.0	...
6284439	  808.5	  583.2	 3508.0	...
6284440	  808.5	  583.3	 3508.0	...
6284441	  808.4	  583.3	 3508.0	...
6284442	  808.4	  583.2	 3508.0	...
6284443	  808.3	  583.1	 3509.0	...
6284444	  808.4	  583.1	 3510.0	...
6284445	  808.5	  583.1	 3511.0	...
6284446	  808.6	  583.1	 3511.0	...
6284447	  808.6	  583.1	 3511.0	...
6284448	  808.5	  583.1	 3513.0	...
6284449	  808.2	  582.8	 3514.0	...
6284450	  808.1	  582.5	 3516.0	...
6284451	  808.3	  582.2	 3516.0	...
6284452	  808.6	  582.1	 3516.0	...
6284453	  808.8	  581.8	 3517.0	...
6284454	  808.3	  581.5	 3518.0	...
6284455	  807.8	  581.2	 3520.0	...
6284456	  807.5	  581.3	 3520.0	...
6284457	  807.4	  581.4	 3520.0	...
6284458	  807.5	  581.6	 3519.0	...
6284459	  807.5	  581.3	 3519.0	...
6284460	  807.5	  580.7	 3520.0	...
6284461	  807.5	  580.5	 3520.0	...
6284462	  807.7	  580.8	 3519.0	...
6284463	  808.0	  581.2	 3518.0	...
6284464	  808.5	  581.3	 3518.0	...
6284465	  808.9	  581.3	 3521.0	...
6284466	  809.2	  581.2	 3523.0	...
6284467	  809.2	  581.1	 3522.0	...
6284468	  808.9	  581.1	 3523.0	...
6284469	  808.5	  581.0	 3524.0	...
6284470	  808.0	  580.3	 3526.0	...
6284471	  807.9	  579.6	 3526.0	...
6284472	  807.9	  579.1	 3526.0	...
6284473	  808.0	  579.1	 3526.0	...
6284474	  808.1	  579.0	 3526.0	...
6284475	  808.2	  578.9	 3526.0	...
6284476	  808.2	  578.7	 3527.0	...
6284477	  808.3	  578.6	 3528.0	...
6284478	  808.3	  578.6	 3527.0	...
6284479	  808.4	  578.7	 3527.0	...
6284480	  808.0	  578.8	 3527.0	...
6284481	  807.7	  578.8	 3528.0	...
6284482	  807.3	  578.8	 3530.0	...
6284483	  807.3	  578.8	 3534.0	...
6284484	  807.3	  578.8	 3537.0	...
6284485	  807.3	  578.9	 3539.0	...
6284486	  807.0	  579.2	 3539.0	...
6284487	  806.7	  579.4	 3540.0	...
6284488	  806.7	  579.5	 3540.0	...
6284489	  806.9	  579.4	 3540.0	...
6284490	  807.2	  579.1	 3541.0	...
6284491	  807.2	  578.9	 3542.0	...
6284492	  807.2	  578.6	 3543.0	...
6284493	  807.1	  578.3	 3543.0	...
MSG	6284494 0000 _ Number Off
6284494	  807.2	  578.0	 3542.0	...
6284495	  807.2	  577.0	 3541.0	...
6284496	  807.2	  576.2	 3540.0	...
6284497	  807.3	  575.0	 3540.0	...
6284498	  807.4	  574.4	 3542.0	...
6284499	  807.6	  573.6	 3543.0	...
6284500	  808.0	  573.0	 3544.0	...
6284501	  808.6	  572.0	 3545.0	...
6284502	  809.3	  571.3	 3547.0	...
6284503	  809.5	  571.0	 3551.0	...
6284504	  809.9	  570.9	 3554.0	...
6284505	  810.4	  570.9	 3555.0	...
6284506	  810.6	  571.1	 3554.0	...
6284507	  810.2	  571.4	 3553.0	...
6284508	  809.9	  571.8	 3553.0	...
6284509	  809.6	  571.9	 3553.0	...
6284510	  809.2	  571.9	 3553.0	...
6284511	  808.3	  571.8	 3553.0	...
6284512	  808.0	  572.2	 3555.0	...
6284513	  807.6	  572.6	 3557.0	...
6284514	  807.5	  572.8	 3558.0	...
6284515	  807.5	  572.5	 3558.0	...
6284516	  807.5	  572.5	 3558.0	...
6284517	  808.0	  572.8	 3558.0	...
6284518	  808.9	  572.9	 3560.0	...
6284519	  809.8	  572.9	 3561.0	...
6284520	  810.4	  573.0	 3563.0	...
6284521	  810.9	  573.2	 3563.0	...
6284522	  811.6	  573.3	 3563.0	...
6284523	  812.3	  573.4	 3564.0	...
6284524	  812.5	  573.6	 3564.0	...
6284525	  812.3	  573.7	 3565.0	...
6284526	  812.1	  573.8	 3566.0	...
6284527	  812.0	  573.9	 3565.0	...
6284528	  811.3	  574.1	 3564.0	...
6284529	  810.6	  574.0	 3566.0	...
6284530	  809.9	  573.8	 3568.0	...
6284531	  809.7	  573.5	 3571.0	...
6284532	  809.4	  573.5	 3570.0	...
6284533	  809.1	  573.6	 3570.0	...
6284534	  808.9	  573.7	 3571.0	...
6284535	  808.8	  574.0	 3572.0	...
6284536	  808.6	  574.1	 3572.0	...
6284537	  808.5	  574.3	 3572.0	...
6284538	  808.5	  574.3	 3573.0	...
6284539	  808.5	  574.4	 3573.0	...
6284540	  808.5	  574.4	 3573.0	...
6284541	  808.4	  574.4	 3576.0	...
6284542	  808.3	  574.7	 3580.0	...
6284543	  808.3	  575.1	 3584.0	...
6284544	  808.3	  575.2	 3585.0	...
6284545	  808.3	  574.9	 3584.0	...
6284546	  808.3	  574.6	 3584.0	...
6284547	  808.2	  574.6	 3584.0	...
6284548	  808.2	  574.6	 3584.0	...
6284549	  808.2	  574.6	 3585.0	...
6284550	  808.2	  574.6	 3585.0	...
6284551	  808.3	  574.5	 3586.0	...
6284552	  808.1	  574.4	 3586.0	...
6284553	  808.0	  574.3	 3586.0	...
6284554	  807.7	  574.5	 3585.0	...
6284555	  807.5	  574.5	 3585.0	...
6284556	  807.4	  574.5	 3587.0	...
6284557	  807.6	  574.5	 3589.0	...
6284558	  807.7	  574.5	 3591.0	...
6284559	  807.7	  574.6	 3592.0	...
6284560	  807.7	  574.7	 3594.0	...
6284561	  807.8	  574.6	 3595.0	...
6284562	  807.9	  574.5	 3595.0	...
6284563	  808.0	  574.5	 3596.0	...
6284564	  808.1	  574.4	 3595.0	...
6284565	  808.2	  574.4	 3594.0	...
6284566	  808.4	  574.4	 3594.0	...
6284567	  808.3	  574.5	 3597.0	...
6284568	  808.3	  574.4	 3599.0	...
6284569	  808.3	  574.1	 3599.0	...
6284570	  808.3	  573.7	 3598.0	...
6284571	  808.2	  573.6	 3597.0	...
6284572	  807.8	  573.9	 3597.0	...
6284573	  807.5	  574.0	 3597.0	...
6284574	  807.3	  573.9	 3596.0	...
6284575	  807.5	  573.9	 3594.0	...
6284576	  807.5	  574.1	 3595.0	...
6284577	  807.5	  574.1	 3596.0	...
6284578	  807.5	  573.9	 3598.0	...
6284579	  807.4	  573.7	 3599.0	...
6284580	  807.4	  573.7	 3599.0	...
6284581	  807.4	  573.6	 3599.0	...
6284582	  807.4	  573.6	 3600.0	...
6284583	  807.4	  573.5	 3599.0	...
6284584	  807.5	  573.4	 3598.0	...
6284585	  807.7	  573.2	 3600.0	...
6284586	  807.8	  573.1	 3602.0	...
6284587	  807.8	  572.9	 3604.0	...
6284588	  807.8	  572.9	 3603.0	...
6284589	  807.9	  572.8	 3601.0	...
6284590	  808.2	  572.8	 3602.0	...
6284591	  808.5	  572.7	 3605.0	...
6284592	  808.6	  572.7	 3607.0	...
6284593	  808.4	  572.8	 3607.0	...
6284594	  808.1	  573.0	 3607.0	...
6284595	  807.7	  573.1	 3607.0	...
6284596	  807.6	  573.2	 3606.0	...
6284597	  807.6	  573.3	 3605.0	...
6284598	  807.5	  573.2	 3602.0	...
6284599	  807.5	  573.1	 3602.0	...
6284600	  807.6	  573.0	 3604.0	...
6284601	  807.6	  572.9	 3606.0	...
6284602	  807.6	  572.8	 3609.0	...
6284603	  807.5	  572.8	 3609.0	...
6284604	  807.4	  572.8	 3608.0	...
6284605	  807.2	  572.8	 3607.0	...
6284606	  807.2	  572.7	 3607.0	...
6284607	  807.1	  572.8	 3606.0	...
6284608	  807.3	  572.9	 3607.0	...
6284609	  807.6	  572.9	 3609.0	...
6284610	  807.7	  572.8	 3610.0	...
6284611	  807.8	  572.9	 3610.0	...
6284612	  807.7	  572.9	 3608.0	...
6284613	  807.7	  572.8	 3607.0	...
6284614	  807.6	  572.5	 3606.0	...
6284615	  807.6	  572.3	 3607.0	...
6284616	  807.5	  572.3	 3608.0	...
6284617	  807.5	  572.1	 3608.0	...
6284618	  807.5	  571.8	 3609.0	...
6284619	  807.5	  571.7	 3611.0	...
6284620	  807.5	  572.1	 3612.0	...
6284621	  807.6	  572.5	 3612.0	...
6284622	  807.6	  572.8	 3612.0	...
6284623	  807.6	  572.9	 3612.0	...
6284624	  807.6	  573.0	 3612.0	...
6284625	  807.6	  573.2	 3611.0	...
6284626	  807.6	  573.2	 3610.0	...
6284627	  807.7	  573.3	 3609.0	...
6284628	  807.7	  573.3	 3608.0	...
6284629	  807.8	  573.3	 3608.0	...
6284630	  807.8	  573.0	 3611.0	...
6284631	  807.4	  572.7	 3614.0	...
6284632	  807.0	  572.4	 3617.0	...
6284633	  806.7	  572.3	 3616.0	...
6284634	  806.6	  572.4	 3618.0	...
6284635	  806.5	  572.3	 3619.0	...
6284636	  806.7	  572.4	 3621.0	...
6284637	  807.1	  572.3	 3621.0	...
6284638	  807.6	  572.3	 3620.0	...
6284639	  807.8	  572.3	 3618.0	...
6284640	  807.8	  572.4	 3617.0	...
6284641	  807.9	  572.6	 3619.0	...
6284642	  807.9	  572.7	 3622.0	...
6284643	  807.7	  572.7	 3625.0	...
6284644	  807.6	  572.7	 3625.0	...
6284645	  807.5	  572.7	 3625.0	...
6284646	  807.5	  572.7	 3625.0	...
6284647	  807.5	  572.8	 3627.0	...
6284648	  807.4	  572.9	 3629.0	...
6284649	  807.3	  573.2	 3630.0	...
6284650	  807.3	  573.3	 3630.0	...
6284651	  807.3	  573.4	 3630.0	...
6284652	  807.2	  573.3	 3630.0	...
6284653	  807.1	  573.2	 3630.0	...
6284654	  806.9	  573.0	 3629.0	...
6284655	  806.7	  573.1	 3628.0	...
6284656	  806.6	  573.1	 3629.0	...
6284657	  806.4	  573.1	 3631.0	...
6284658	  806.2	  573.1	 3633.0	...
6284659	  806.2	  573.1	 3635.0	...
6284660	  806.1	  573.2	 3637.0	...
6284661	  806.1	  573.2	 3637.0	...
6284662	  806.3	  573.2	 3636.0	...
6284663	  806.7	  573.3	 3635.0	...
6284664	  806.9	  573.3	 3636.0	...
6284665	  806.9	  573.3	 3636.0	...
6284666	  806.7	  573.3	 3635.0	...
6284667	  806.5	  573.3	 3634.0	...
6284668	  806.3	  573.2	 3634.0	...
6284669	  806.2	  573.1	 3635.0	...
6284670	  806.2	  572.7	 3635.0	...
6284671	  806.2	  572.4	 3635.0	...
6284672	  806.1	  572.2	 3635.0	...
6284673	  806.1	  572.2	 3634.0	...
6284674	  806.1	  572.3	 3634.0	...
6284675	  806.0	  572.2	 3633.0	...
6284676	  806.0	  572.2	 3633.0	...
6284677	  806.0	  572.1	 3633.0	...
6284678	  805.9	  572.1	 3632.0	...
6284679	  805.9	  572.1	 3632.0	...
6284680	  806.0	  572.3	 3633.0	...
6284681	  805.9	  572.5	 3634.0	...
6284682	  805.9	  572.7	 3635.0	...
6284683	  805.8	  572.7	 3636.0	...
6284684	  805.9	  572.7	 3636.0	...
6284685	  805.9	  572.8	 3637.0	...
6284686	  805.8	  572.4	 3638.0	...
6284687	  805.8	  572.1	 3639.0	...
6284688	  805.8	  571.8	 3641.0	...
6284689	  805.8	  571.8	 3642.0	...
6284690	  805.7	  571.9	 3641.0	...
6284691	  805.6	  571.9	 3640.0	...
6284692	  805.5	  571.9	 3640.0	...
6284693	  805.2	  571.8	 3640.0	...
6284694	  804.8	  571.6	 3638.0	...
MSG	6284695 0000 _ Number On
6284695	  804.5	  571.4	 3637.0	...
6284696	  804.5	  571.1	 3637.0	...
6284697	  804.5	  570.8	 3637.0	...
6284698	  804.5	  570.6	 3637.0	...
6284699	  804.4	  570.6	 3638.0	...
6284700	  804.4	  570.6	 3638.0	...
6284701	  804.4	  570.6	 3638.0	...
6284702	  804.3	  570.6	 3638.0	...
6284703	  804.2	  570.7	 3638.0	...
6284704	  804.0	  570.8	 3638.0	...
6284705	  804.0	  570.8	 3639.0	...
6284706	  804.2	  570.8	 3641.0	...
6284707	  804.4	  570.6	 3643.0	...
6284708	  804.5	  570.4	 3645.0	...
6284709	  804.5	  570.6	 3644.0	...
6284710	  804.4	  570.9	 3642.0	...
6284711	  804.5	  571.2	 3641.0	...
6284712	  804.5	  571.2	 3642.0	...
6284713	  804.5	  571.6	 3643.0	...
6284714	  804.5	  571.9	 3644.0	...
6284715	  804.5	  572.3	 3646.0	...
6284716	  804.6	  572.3	 3647.0	...
6284717	  804.7	  572.5	 3648.0	...
6284718	  804.7	  572.7	 3649.0	...
6284719	  804.8	  572.8	 3650.0	...
6284720	  804.8	  573.0	 3651.0	...
6284721	  804.8	  573.1	 3652.0	...
6284722	  804.8	  573.1	 3652.0	...
6284723	  804.8	  573.0	 3652.0	...
6284724	  804.9	  572.9	 3651.0	...
6284725	  804.9	  573.0	 3652.0	...
6284726	  804.9	  573.1	 3653.0	...
6284727	  804.9	  573.1	 3654.0	...
6284728	  805.1	  573.1	 3653.0	...
6284729	  805.3	  573.0	 3652.0	...
6284730	  805.6	  573.3	 3652.0	...
6284731	  805.6	  573.6	 3654.0	...
6284732	  805.7	  573.9	 3657.0	...
6284733	  805.9	  573.9	 3659.0	...
6284734	  806.1	  573.7	 3659.0	...
6284735	  806.0	  573.6	 3661.0	...
6284736	  805.8	  573.6	 3664.0	...
6284737	  805.7	  573.7	 3667.0	...
6284738	  805.7	  573.6	 3669.0	...
6284739	  805.7	  573.5	 3670.0	...
6284740	  805.7	  573.4	 3671.0	...
6284741	  805.7	  572.9	 3671.0	...
6284742	  805.6	  572.4	 3671.0	...
6284743	  805.5	  572.2	 3671.0	...
6284744	  805.4	  572.5	 3671.0	...
6284745	  805.4	  572.8	 3671.0	...
6284746	  805.3	  572.7	 3671.0	...
6284747	  805.1	  572.6	 3671.0	...
6284748	  804.9	  572.5	 3671.0	...
6284749	  804.7	  572.4	 3671.0	...
6284750	  804.7	  572.5	 3671.0	...
6284751	  804.7	  572.7	 3671.0	...
6284752	  804.7	  572.4	 3672.0	...
6284753	  804.6	  572.0	 3672.0	...
6284754	  804.5	  572.3	 3672.0	...
6284755	  804.5	  573.0	 3672.0	...
6284756	  804.6	  573.6	 3671.0	...
6284757	  804.8	  573.8	 3671.0	...
6284758	  805.0	  574.1	 3671.0	...
6284759	  805.0	  574.4	 3670.0	...
6284760	  804.9	  574.3	 3670.0	...
6284761	  804.9	  574.2	 3671.0	...
6284762	  804.7	  574.2	 3673.0	...
6284763	  804.5	  574.4	 3676.0	...
6284764	  804.1	  574.7	 3678.0	...
6284765	  803.7	  574.6	 3681.0	...
6284766	  803.4	  574.6	 3683.0	...
6284767	  803.2	  574.5	 3683.0	...
6284768	  803.0	  574.6	 3682.0	...
6284769	  802.8	  574.6	 3682.0	...
6284770	  802.7	  574.7	 3682.0	...
6284771	  802.7	  574.8	 3682.0	...
6284772	  802.7	  574.9	 3682.0	...
6284773	  802.7	  574.8	 3683.0	...
6284774	  802.6	  574.6	 3685.0	...
6284775	  802.5	  574.2	 3686.0	...
6284776	  802.5	  573.8	 3687.0	...
6284777	  802.5	  573.4	 3685.0	...
6284778	  802.6	  573.4	 3683.0	...
6284779	  802.9	  573.5	 3682.0	...
6284780	  803.5	  573.6	 3682.0	...
6284781	  804.5	  573.7	 3683.0	...
6284782	  805.7	  573.8	 3684.0	...
6284783	  807.1	  573.9	 3685.0	...
6284784	  808.0	  573.6	 3685.0	...
6284785	  809.5	  573.2	 3685.0	...
6284786	  810.9	  572.9	 3684.0	...
6284787	  812.8	  572.9	 3684.0	...
6284788	  813.7	  572.6	 3683.0	...
6284789	  814.7	  572.1	 3682.0	...
6284790	  815.2	  571.8	 3682.0	...
6284791	  815.8	  571.9	 3683.0	...
6284792	  815.9	  572.1	 3684.0	...
6284793	  816.0	  572.2	 3685.0	...
6284794	  816.1	  572.2	 3685.0	...
6284795	  815.8	  572.4	 3684.0	...
6284796	  815.6	  572.5	 3684.0	...
6284797	  815.4	  572.5	 3683.0	...
6284798	  814.7	  572.7	 3684.0	...
6284799	  813.9	  572.9	 3685.0	...
6284800	  812.8	  573.1	 3685.0	...
6284801	  812.5	  573.0	 3687.0	...
6284802	  812.1	  572.4	 3692.0	...
6284803	  812.1	  571.8	 3696.0	...
6284804	  812.1	  570.9	 3698.0	...
6284805	  812.0	  570.5	 3698.0	...
6284806	  812.4	  569.8	 3701.0	...
6284807	  812.8	  569.4	 3704.0	...
6284808	  813.3	  569.0	 3707.0	...
6284809	  813.3	  568.9	 3705.0	...
6284810	  813.4	  568.9	 3702.0	...
6284811	  813.6	  568.9	 3699.0	...
6284812	  813.7	  569.0	 3699.0	...
6284813	  813.7	  569.3	 3699.0	...
6284814	  813.5	  569.6	 3700.0	...
6284815	  813.2	  569.9	 3698.0	...
6284816	  813.0	  570.0	 3695.0	...
6284817	  812.8	  569.9	 3693.0	...
6284818	  812.4	  569.9	 3692.0	...
6284819	  812.1	  570.1	 3693.0	...
6284820	  811.8	  570.2	 3693.0	...
6284821	  811.9	  570.4	 3694.0	...
6284822	  811.9	  570.4	 3695.0	...
6284823	  811.8	  570.5	 3696.0	...
6284824	  811.9	  570.4	 3696.0	...
6284825	  812.0	  570.5	 3696.0	...
6284826	  812.1	  570.6	 3697.0	...
6284827	  812.0	  570.7	 3696.0	...
6284828	  812.0	  570.8	 3696.0	...
6284829	  812.0	  570.8	 3698.0	...
6284830	  812.1	  570.9	 3700.0	...
6284831	  812.2	  571.2	 3702.0	...
6284832	  812.0	  571.5	 3702.0	...
6284833	  811.8	  571.8	 3701.0	...
6284834	  811.7	  571.9	 3704.0	...
6284835	  811.8	  572.1	 3707.0	...
6284836	  812.0	  572.6	 3710.0	...
6284837	  812.0	  572.8	 3710.0	...
6284838	  812.1	  573.0	 3710.0	...
6284839	  812.2	  572.9	 3710.0	...
6284840	  812.4	  572.7	 3710.0	...
6284841	  812.5	  572.5	 3712.0	...
6284842	  812.3	  572.5	 3715.0	...
6284843	  812.2	  572.5	 3717.0	...
6284844	  812.1	  572.4	 3718.0	...
6284845	  812.3	  572.3	 3718.0	...
6284846	  812.6	  572.4	 3717.0	...
6284847	  812.8	  572.3	 3717.0	...
6284848	  812.7	  572.2	 3716.0	...
6284849	  812.4	  572.2	 3716.0	...
6284850	  812.0	  572.4	 3716.0	...
6284851	  811.7	  572.5	 3717.0	...
6284852	  811.5	  572.6	 3717.0	...
6284853	  811.5	  572.4	 3718.0	...
6284854	  811.1	  572.3	 3719.0	...
6284855	  810.7	  572.4	 3720.0	...
6284856	  810.4	  572.5	 3720.0	...
6284857	  810.5	  572.3	 3719.0	...
6284858	  810.6	  572.2	 3718.0	...
6284859	  810.5	  572.2	 3716.0	...
6284860	  810.5	  572.3	 3716.0	...
6284861	  810.6	  572.9	 3716.0	...
6284862	  810.6	  573.3	 3716.0	...
6284863	  810.6	  573.6	 3716.0	...
6284864	  810.5	  573.5	 3717.0	...
6284865	  810.4	  573.4	 3717.0	...
6284866	  810.5	  573.3	 3717.0	...
6284867	  810.7	  573.2	 3717.0	...
6284868	  810.9	  573.2	 3717.0	...
6284869	  811.0	  573.0	 3715.0	...
6284870	  810.8	  572.7	 3713.0	...
6284871	  810.5	  572.3	 3713.0	...
6284872	  810.2	  572.0	 3715.0	...
6284873	  810.2	  571.9	 3716.0	...
6284874	  810.2	  571.8	 3716.0	...
6284875	  810.1	  571.9	 3716.0	...
6284876	  810.0	  572.0	 3717.0	...
6284877	  810.1	  572.1	 3717.0	...
6284878	  810.3	  572.2	 3718.0	...
6284879	  810.6	  572.3	 3718.0	...
6284880	  810.6	  572.7	 3717.0	...
6284881	  810.5	  573.0	 3717.0	...
6284882	  810.4	  573.1	 3717.0	...
6284883	  810.5	  572.9	 3717.0	...
6284884	  810.8	  572.7	 3718.0	...
6284885	  811.1	  572.8	 3718.0	...
6284886	  811.1	  573.0	 3718.0	...
6284887	  811.1	  573.2	 3717.0	...
6284888	  810.9	  573.0	 3717.0	...
6284889	  810.7	  572.8	 3718.0	...
6284890	  810.4	  572.6	 3720.0	...
6284891	  810.3	  572.6	 3723.0	...
6284892	  810.2	  572.6	 3724.0	...
6284893	  810.3	  572.6	 3725.0	...
6284894	  810.3	  572.6	 3725.0	...
6284895	  810.6	  572.5	 3724.0	...
6284896	  810.9	  572.3	 3723.0	...
6284897	  811.1	  572.4	 3723.0	...
6284898	  811.0	  572.6	 3726.0	...
6284899	  810.9	  572.8	 3729.0	...
6284900	  810.7	  572.7	 3730.0	...
6284901	  810.5	  572.8	 3730.0	...
6284902	  810.3	  573.0	 3729.0	...
6284903	  810.3	  573.1	 3729.0	...
6284904	  810.3	  573.2	 3730.0	...
6284905	  810.3	  573.2	 3731.0	...
6284906	  810.3	  573.2	 3731.0	...
6284907	  810.3	  573.2	 3731.0	...
6284908	  810.3	  572.9	 3731.0	...
6284909	  810.3	  572.6	 3732.0	...
6284910	  810.3	  572.4	 3734.0	...
6284911	  810.4	  572.4	 3735.0	...
6284912	  810.3	  572.5	 3736.0	...
6284913	  810.1	  572.5	 3737.0	...
6284914	  810.1	  572.4	 3738.0	...
6284915	  810.2	  572.3	 3740.0	...
6284916	  810.2	  571.8	 3741.0	...
6284917	  810.6	  571.4	 3740.0	...
6284918	  810.9	  571.2	 3739.0	...
6284919	  811.1	  571.5	 3738.0	...
6284920	  811.0	  571.8	 3737.0	...
6284921	  811.0	  571.8	 3736.0	...
6284922	  811.2	  571.8	 3735.0	...
6284923	  811.3	  571.8	 3734.0	...
6284924	  811.3	  571.8	 3733.0	...
6284925	  811.3	  571.8	 3732.0	...
6284926	  811.4	  571.7	 3731.0	...
6284927	  811.5	  571.6	 3732.0	...
6284928	  811.5	  571.4	 3733.0	...
6284929	  811.5	  571.1	 3735.0	...
6284930	  811.4	  570.7	 3733.0	...
6284931	  811.3	  570.6	 3732.0	...
6284932	  811.2	  570.6	 3730.0	...
6284933	  811.3	  570.4	 3730.0	...
6284934	  811.6	  570.1	 3730.0	...
6284935	  811.9	  569.8	 3730.0	...
6284936	  812.2	  569.8	 3730.0	...
6284937	  812.3	  569.6	 3730.0	...
6284938	  812.4	  569.5	 3730.0	...
6284939	  812.3	  569.5	 3730.0	...
6284940	  812.1	  569.6	 3731.0	...
6284941	  811.7	  569.8	 3732.0	...
6284942	  811.5	  570.0	 3731.0	...
6284943	  811.1	  570.2	 3730.0	...
6284944	  811.1	  570.4	 3730.0	...
6284945	  811.0	  570.6	 3730.0	...
6284946	  811.0	  571.0	 3729.0	...
6284947	  810.9	  571.5	 3728.0	...
6284948	  810.7	  571.8	 3728.0	...
6284949	  810.5	  571.7	 3729.0	...
6284950	  810.4	  571.7	 3731.0	...
6284951	  810.3	  571.9	 3734.0	...
6284952	  810.1	  572.2	 3733.0	...
6284953	  809.9	  572.7	 3733.0	...
6284954	  809.6	  572.9	 3735.0	...
6284955	  809.7	  573.2	 3738.0	...
6284956	  809.7	  573.2	 3741.0	...
6284957	  809.9	  573.1	 3740.0	...
6284958	  809.9	  572.8	 3740.0	...
6284959	  810.0	  572.5	 3740.0	...
6284960	  810.0	  572.4	 3741.0	...
6284961	  810.0	  572.4	 3742.0	...
6284962	  810.0	  572.5	 3744.0	...
6284963	  810.0	  572.6	 3744.0	...
6284964	  810.1	  572.6	 3745.0	...
6284965	  810.1	  572.7	 3744.0	...
6284966	  810.2	  572.7	 3745.0	...
6284967	  810.4	  572.5	 3745.0	...
6284968	  810.6	  572.3	 3746.0	...
6284969	  810.7	  572.0	 3745.0	...
6284970	  810.8	  571.9	 3745.0	...
6284971	  810.8	  571.9	 3744.0	...
6284972	  810.8	  571.9	 3745.0	...
6284973	  810.8	  572.0	 3745.0	...
6284974	  810.8	  572.1	 3744.0	...
6284975	  811.1	  572.2	 3744.0	...
6284976	  811.4	  572.1	 3744.0	...
6284977	  811.7	  572.1	 3744.0	...
6284978	  811.4	  572.1	 3743.0	...
6284979	  811.0	  572.2	 3744.0	...
6284980	  810.6	  572.3	 3746.0	...
6284981	  810.5	  572.4	 3749.0	...
6284982	  810.4	  572.4	 3746.0	...
6284983	  809.9	  572.4	 3744.0	...
6284984	  809.0	  572.1	 3741.0	...
6284985	  807.9	  572.0	 3742.0	...
6284986	  806.8	  571.3	 3743.0	...
6284987	  805.8	  570.8	 3743.0	...
6284988	  804.8	  570.4	 3742.0	...
6284989	  803.3	  570.6	 3741.0	...
6284990	  802.0	  570.7	 3742.0	...
6284991	  800.5	  570.5	 3743.0	...
6284992	  799.6	  570.2	 3743.0	...
6284993	  798.4	  570.2	 3744.0	...
6284994	  797.6	  570.1	 3745.0	...
6284995	  797.2	  570.2	 3745.0	...
6284996	  796.9	  570.6	 3744.0	...
6284997	  796.8	  571.1	 3742.0	...
6284998	  797.1	  571.4	 3741.0	...
6284999	  797.5	  571.4	 3742.0	...
6285000	  798.4	  571.6	 3745.0	...
6285001	  799.0	  572.4	 3747.0	...
6285002	  800.1	  573.2	 3748.0	...
6285003	  800.9	  573.3	 3746.0	...
6285004	  801.7	  573.0	 3745.0	...
6285005	  802.1	  572.7	 3745.0	...
6285006	  802.4	  572.6	 3744.0	...
6285007	  802.5	  572.7	 3742.0	...
MSG	6285008 0000 _ Number Off
6285008	  802.3	  572.8	 3741.0	...
6285009	  802.2	  573.1	 3743.0	...
6285010	  802.1	  573.4	 3746.0	...
6285011	  801.8	  573.3	 3747.0	...
6285012	  801.7	  573.2	 3748.0	...
6285013	  801.5	  573.0	 3749.0	...
6285014	  801.6	  573.0	 3750.0	...
6285015	  801.9	  573.3	 3749.0	...
6285016	  802.2	  573.5	 3749.0	...
6285017	  802.5	  573.7	 3749.0	...
6285018	  802.8	  573.6	 3749.0	...
6285019	  803.1	  573.6	 3749.0	...
6285020	  803.3	  573.3	 3745.0	...
6285021	  803.2	  573.1	 3743.0	...
6285022	  803.0	  572.9	 3741.0	...
6285023	  803.0	  572.9	 3740.0	...
6285024	  803.0	  572.8	 3740.0	...
6285025	  802.9	  572.6	 3741.0	...
6285026	  802.6	  572.4	 3742.0	...
6285027	  802.4	  572.7	 3743.0	...
6285028	  802.4	  572.8	 3743.0	...
6285029	  802.1	  573.0	 3742.0	...
6285030	  801.8	  573.1	 3743.0	...
6285031	  801.5	  573.2	 3743.0	...
6285032	  801.5	  573.3	 3742.0	...
6285033	  801.5	  573.3	 3742.0	...
6285034	  801.5	  573.3	 3741.0	...
6285035	  801.5	  573.4	 3741.0	...
6285036	  801.5	  573.4	 3741.0	...
6285037	  801.5	  573.2	 3742.0	...
6285038	  801.5	  573.0	 3743.0	...
6285039	  801.6	  573.1	 3744.0	...
6285040	  801.7	  573.4	 3744.0	...
6285041	  801.7	  573.7	 3743.0	...
6285042	  801.7	  573.6	 3744.0	...
6285043	  801.7	  573.5	 3746.0	...
6285044	  801.8	  573.6	 3746.0	...
6285045	  801.8	  573.6	 3745.0	...
6285046	  801.9	  573.6	 3743.0	...
6285047	  801.8	  573.5	 3743.0	...
6285048	  801.7	  573.3	 3743.0	...
6285049	  801.7	  573.2	 3742.0	...
6285050	  801.8	  573.1	 3741.0	...
6285051	  801.9	  573.1	 3741.0	...
6285052	  802.0	  573.1	 3740.0	...
6285053	  802.1	  573.1	 3741.0	...
6285054	  802.3	  573.0	 3742.0	...
6285055	  802.5	  572.9	 3743.0	...
6285056	  802.4	  573.0	 3743.0	...
6285057	  802.3	  573.2	 3743.0	...
6285058	  802.2	  573.2	 3744.0	...
6285059	  802.2	  573.1	 3746.0	...
6285060	  802.2	  573.3	 3747.0	...
6285061	  802.3	  573.7	 3746.0	...
6285062	  802.4	  574.1	 3745.0	...
6285063	  802.5	  574.1	 3744.0	...
6285064	  802.6	  574.0	 3744.0	...
6285065	  802.6	  573.9	 3746.0	...
6285066	  802.5	  573.9	 3748.0	...
6285067	  802.2	  573.9	 3748.0	...
6285068	  801.9	  574.0	 3746.0	...
6285069	  801.8	  574.1	 3744.0	...
6285070	  801.8	  573.8	 3743.0	...
6285071	  802.1	  573.6	 3744.0	...
6285072	  802.5	  573.3	 3742.0	...
6285073	  802.8	  573.3	 3740.0	...
6285074	  802.6	  573.2	 3738.0	...
6285075	  802.5	  573.1	 3738.0	...
6285076	  802.6	  573.3	 3737.0	...
6285077	  802.7	  573.4	 3738.0	...
6285078	  802.8	  573.6	 3739.0	...
6285079	  803.0	  573.6	 3738.0	...
6285080	  803.2	  573.7	 3736.0	...
6285081	  803.3	  573.7	 3735.0	...
6285082	  803.4	  573.4	 3735.0	...
6285083	  803.4	  573.1	 3734.0	...
6285084	  803.5	  572.9	 3733.0	...
6285085	  803.5	  572.8	 3731.0	...
6285086	  803.4	  572.7	 3729.0	...
6285087	  803.3	  572.7	 3729.0	...
6285088	  803.2	  572.6	 3730.0	...
6285089	  803.1	  572.6	 3730.0	...
6285090	  803.0	  572.6	 3730.0	...
6285091	  802.9	  572.5	 3729.0	...
6285092	  802.8	  572.4	 3729.0	...
6285093	  802.7	  572.4	 3729.0	...
6285094	  803.0	  572.9	 3729.0	...
6285095	  803.3	  573.5	 3729.0	...
6285096	  803.7	  574.1	 3729.0	...
6285097	  803.9	  574.0	 3729.0	...
6285098	  804.2	  574.0	 3730.0	...
6285099	  804.2	  574.1	 3730.0	...
6285100	  804.1	  574.3	 3730.0	...
6285101	  804.0	  574.3	 3730.0	...
6285102	  803.9	  573.8	 3729.0	...
6285103	  803.8	  573.4	 3730.0	...
6285104	  803.8	  573.5	 3730.0	...
6285105	  803.7	  573.8	 3728.0	...
6285106	  803.7	  573.8	 3726.0	...
6285107	  803.8	  573.5	 3724.0	...
6285108	  803.9	  573.2	 3724.0	...
6285109	  804.0	  573.1	 3724.0	...
6285110	  804.1	  573.1	 3724.0	...
6285111	  804.0	  573.1	 3724.0	...
6285112	  803.9	  573.0	 3723.0	...
6285113	  803.9	  572.9	 3722.0	...
6285114	  804.1	  572.9	 3722.0	...
6285115	  804.2	  572.9	 3723.0	...
6285116	  804.0	  573.0	 3724.0	...
6285117	  803.8	  573.0	 3724.0	...
6285118	  803.8	  573.0	 3724.0	...
6285119	  804.1	  572.9	 3723.0	...
6285120	  804.3	  572.8	 3724.0	...
6285121	  804.3	  572.8	 3724.0	...
6285122	  804.2	  572.5	 3724.0	...
6285123	  804.2	  572.3	 3724.0	...
6285124	  804.3	  571.9	 3723.0	...
6285125	  804.4	  572.2	 3723.0	...
6285126	  804.5	  572.5	 3723.0	...
6285127	  804.4	  572.8	 3722.0	...
6285128	  804.4	  572.8	 3723.0	...
6285129	  804.4	  572.7	 3723.0	...
6285130	  804.4	  572.7	 3723.0	...
6285131	  804.2	  572.6	 3723.0	...
6285132	  804.0	  572.6	 3723.0	...
6285133	  803.9	  572.6	 3723.0	...
6285134	  803.9	  572.8	 3723.0	...
6285135	  803.9	  573.0	 3723.0	...
6285136	  804.0	  573.1	 3722.0	...
6285137	  804.1	  573.1	 3722.0	...
6285138	  804.2	  573.2	 3722.0	...
6285139	  804.4	  573.3	 3721.0	...
6285140	  804.4	  573.4	 3721.0	...
6285141	  804.4	  573.4	 3718.0	...
6285142	  804.3	  573.3	 3716.0	...
6285143	  804.3	  573.2	 3716.0	...
6285144	  804.2	  573.0	 3717.0	...
6285145	  804.0	  573.1	 3718.0	...
6285146	  803.7	  573.2	 3718.0	...
6285147	  803.3	  573.2	 3718.0	...
6285148	  803.3	  573.3	 3719.0	...
6285149	  803.2	  573.0	 3720.0	...
6285150	  803.2	  572.7	 3721.0	...
6285151	  803.2	  572.5	 3721.0	...
6285152	  803.2	  572.5	 3721.0	...
6285153	  803.3	  572.6	 3721.0	...
6285154	  803.4	  572.8	 3721.0	...
6285155	  803.5	  572.9	 3722.0	...
6285156	  803.6	  573.0	 3723.0	...
6285157	  803.5	  573.0	 3723.0	...
6285158	  803.4	  573.0	 3723.0	...
6285159	  803.3	  573.0	 3722.0	...
6285160	  803.2	  573.0	 3720.0	...
6285161	  803.1	  573.0	 3719.0	...
6285162	  803.0	  573.0	 3716.0	...
6285163	  803.0	  572.8	 3713.0	...
6285164	  803.0	  572.7	 3710.0	...
6285165	  803.0	  572.6	 3709.0	...
6285166	  803.1	  572.6	 3709.0	...
6285167	  802.8	  572.6	 3709.0	...
6285168	  802.6	  572.6	 3710.0	...
6285169	  802.4	  572.8	 3711.0	...
6285170	  802.6	  573.0	 3712.0	...
6285171	  802.7	  573.3	 3712.0	...
6285172	  802.7	  573.5	 3712.0	...
6285173	  802.6	  573.7	 3711.0	...
6285174	  802.6	  573.9	 3710.0	...
6285175	  802.7	  573.8	 3709.0	...
6285176	  802.8	  573.9	 3709.0	...
6285177	  802.8	  574.1	 3710.0	...
6285178	  802.8	  574.4	 3712.0	...
6285179	  802.9	  574.1	 3713.0	...
6285180	  802.8	  573.6	 3713.0	...
6285181	  802.9	  573.1	 3712.0	...
6285182	  802.9	  573.2	 3711.0	...
6285183	  803.0	  573.3	 3711.0	...
6285184	  803.0	  573.5	 3710.0	...
6285185	  802.9	  573.5	 3709.0	...
6285186	  802.8	  573.5	 3711.0	...
6285187	  802.8	  573.8	 3713.0	...
6285188	  802.9	  574.1	 3715.0	...
6285189	  802.8	  574.0	 3716.0	...
6285190	  802.8	  573.5	 3718.0	...
6285191	  802.9	  573.0	 3721.0	...
6285192	  803.0	  573.0	 3723.0	...
6285193	  803.1	  573.1	 3723.0	...
6285194	  803.1	  573.1	 3722.0	...
6285195	  803.1	  573.2	 3721.0	...
6285196	  803.1	  573.3	 3720.0	...
6285197	  803.1	  573.3	 3718.0	...
6285198	  803.1	  573.3	 3717.0	...
6285199	  803.0	  573.5	 3718.0	...
6285200	  802.9	  573.6	 3719.0	...
6285201	  802.8	  573.7	 3721.0	...
6285202	  802.7	  573.8	 3723.0	...
6285203	  802.7	  573.9	 3724.0	...
6285204	  802.7	  574.0	 3723.0	...
6285205	  802.8	  573.9	 3722.0	...
6285206	  803.0	  573.9	 3722.0	...
6285207	  803.3	  573.9	 3723.0	...
6285208	  803.6	  574.0	 3723.0	...
MSG	6285209 0000 _ Number On
6285209	  803.6	  574.2	 3723.0	...
6285210	  803.6	  574.2	 3723.0	...
6285211	  803.6	  574.3	 3722.0	...
6285212	  803.5	  574.3	 3722.0	...
6285213	  803.4	  574.3	 3722.0	...
6285214	  803.4	  574.3	 3723.0	...
6285215	  803.3	  574.3	 3724.0	...
6285216	  803.3	  574.4	 3724.0	...
6285217	  803.2	  574.4	 3725.0	...
6285218	  803.1	  574.4	 3726.0	...
6285219	  803.1	  574.7	 3726.0	...
6285220	  803.3	  575.0	 3725.0	...
6285221	  803.5	  575.3	 3724.0	...
6285222	  803.7	  575.2	 3725.0	...
6285223	  803.7	  575.2	 3725.0	...
6285224	  803.7	  575.2	 3723.0	...
6285225	  803.8	  575.2	 3721.0	...
6285226	  803.9	  575.2	 3720.0	...
6285227	  804.0	  575.0	 3720.0	...
6285228	  804.0	  574.9	 3721.0	...
6285229	  804.0	  574.7	 3721.0	...
6285230	  804.0	  574.7	 3722.0	...
6285231	  804.0	  574.7	 3723.0	...
6285232	  804.1	  574.8	 3724.0	...
6285233	  804.1	  574.8	 3723.0	...
6285234	  804.2	  574.8	 3722.0	...
6285235	  804.2	  574.8	 3721.0	...
6285236	  804.4	  574.8	 3720.0	...
6285237	  804.5	  574.7	 3720.0	...
6285238	  804.6	  574.8	 3722.0	...
6285239	  804.3	  574.9	 3723.0	...
6285240	  804.1	  575.1	 3723.0	...
6285241	  804.0	  575.2	 3722.0	...
6285242	  803.9	  575.2	 3722.0	...
6285243	  803.9	  575.2	 3722.0	...
6285244	  803.8	  575.2	 3722.0	...
6285245	  803.8	  575.3	 3723.0	...
6285246	  803.9	  575.5	 3722.0	...
6285247	  804.0	  575.8	 3721.0	...
6285248	  804.0	  575.9	 3720.0	...
6285249	  804.0	  575.9	 3719.0	...
6285250	  804.0	  576.0	 3719.0	...
6285251	  803.7	  576.2	 3719.0	...
6285252	  803.5	  576.6	 3720.0	...
6285253	  803.3	  576.9	 3720.0	...
6285254	  803.3	  576.8	 3720.0	...
6285255	  803.2	  576.4	 3721.0	...
6285256	  803.1	  575.6	 3723.0	...
6285257	  803.0	  575.0	 3725.0	...
6285258	  803.3	  574.1	 3727.0	...
6285259	  804.1	  573.1	 3727.0	...
6285260	  804.9	  572.0	 3726.0	...
EFIX R   6283737	6285260	1524	  806.5	  575.3	   3565
SSACC R  6285261
6285261	  805.8	  570.2	 3725.0	...
6285262	  806.3	  568.7	 3726.0	...
6285263	  807.6	  566.9	 3727.0	...
6285264	  808.7	  566.0	 3728.0	...
6285265	  810.4	  565.2	 3728.0	...
6285266	  811.8	  564.5	 3729.0	...
6285267	  813.3	  563.9	 3728.0	...
6285268	  814.8	  563.4	 3726.0	...
6285269	  816.3	  563.2	 3725.0	...
ESACC R  6285261	6285269	9	  805.8	  570.2	  816.3	  563.2	   0.27	     34
SFIX R   6285270
6285270	  817.9	  563.3	 3725.0	...
6285271	  819.6	  563.4	 3725.0	...
6285272	  820.9	  563.6	 3725.0	...
6285273	  821.7	  563.8	 3725.0	...
6285274	  821.7	  564.3	 3727.0	...
6285275	  821.4	  565.3	 3729.0	...
6285276	  820.9	  566.1	 3730.0	...
6285277	  819.8	  566.7	 3732.0	...
6285278	  818.5	  567.2	 3735.0	...
6285279	  816.8	  567.7	 3737.0	...
6285280	  815.4	  568.4	 3737.0	...
6285281	  814.2	  569.1	 3737.0	...
6285282	  813.1	  570.0	 3738.0	...
6285283	  812.5	  570.8	 3739.0	...
6285284	  812.0	  571.5	 3740.0	...
6285285	  811.7	  571.9	 3739.0	...
6285286	  811.7	  571.9	 3737.0	...
6285287	  812.0	  572.9	 3738.0	...
6285288	  812.6	  573.8	 3740.0	...
6285289	  813.1	  574.7	 3742.0	...
6285290	  813.4	  574.8	 3742.0	...
6285291	  813.5	  575.0	 3741.0	...
6285292	  813.5	  575.1	 3741.0	...
6285293	  813.6	  575.2	 3741.0	...
6285294	  813.3	  575.2	 3741.0	...
6285295	  813.1	  575.0	 3743.0	...
6285296	  813.0	  574.8	 3745.0	...
6285297	  813.0	  574.4	 3747.0	...
6285298	  813.1	  573.9	 3747.0	...
6285299	  813.2	  573.5	 3747.0	...
6285300	  813.2	  573.0	 3748.0	...
6285301	  813.2	  572.9	 3749.0	...
6285302	  813.3	  572.8	 3749.0	...
6285303	  813.6	  572.6	 3749.0	...
6285304	  814.0	  572.4	 3750.0	...
6285305	  814.1	  572.2	 3750.0	...
6285306	  813.8	  572.1	 3751.0	...
6285307	  813.5	  572.1	 3752.0	...
6285308	  813.6	  572.3	 3752.0	...
6285309	  813.6	  572.6	 3752.0	...
6285310	  813.5	  573.0	 3753.0	...
6285311	  813.1	  573.0	 3754.0	...
6285312	  812.8	  573.0	 3753.0	...
6285313	  812.6	  573.2	 3751.0	...
6285314	  812.6	  573.4	 3749.0	...
6285315	  812.6	  573.8	 3749.0	...
6285316	  812.5	  574.3	 3749.0	...
6285317	  812.4	  574.8	 3750.0	...
6285318	  812.3	  575.2	 3750.0	...
6285319	  812.2	  575.3	 3750.0	...
6285320	  812.1	  575.2	 3751.0	...
6285321	  812.0	  574.9	 3753.0	...
6285322	  812.0	  574.6	 3754.0	...
6285323	  812.0	  574.4	 3754.0	...
6285324	  812.0	  574.2	 3753.0	...
6285325	  812.0	  574.0	 3752.0	...
6285326	  811.9	  574.0	 3751.0	...
6285327	  811.9	  574.0	 3752.0	...
6285328	  811.8	  574.1	 3752.0	...
6285329	  811.7	  574.3	 3753.0	...
6285330	  811.8	  574.4	 3753.0	...
6285331	  811.8	  574.6	 3753.0	...
6285332	  811.6	  574.5	 3754.0	...
6285333	  811.4	  574.4	 3755.0	...
6285334	  811.2	  574.4	 3757.0	...
6285335	  811.2	  574.4	 3756.0	...
6285336	  811.3	  574.4	 3755.0	...
6285337	  811.3	  574.4	 3755.0	...
6285338	  811.2	  574.2	 3758.0	...
6285339	  811.0	  574.1	 3761.0	...
6285340	  810.7	  573.9	 3763.0	...
6285341	  810.8	  574.0	 3763.0	...
6285342	  810.9	  574.2	 3763.0	...
6285343	  811.1	  574.6	 3763.0	...
6285344	  811.3	  574.9	 3764.0	...
6285345	  811.3	  575.2	 3766.0	...
6285346	  811.4	  575.1	 3768.0	...
6285347	  811.5	  575.0	 3767.0	...
6285348	  811.6	  575.1	 3766.0	...
6285349	  811.7	  574.8	 3765.0	...
6285350	  811.8	  574.5	 3766.0	...
6285351	  811.9	  574.6	 3766.0	...
6285352	  812.0	  574.8	 3766.0	...
6285353	  812.1	  574.7	 3766.0	...
6285354	  812.0	  574.2	 3765.0	...
6285355	  811.9	  574.3	 3766.0	...
6285356	  812.0	  574.8	 3767.0	...
6285357	  812.1	  575.3	 3769.0	...
6285358	  812.1	  575.3	 3769.0	...
6285359	  812.1	  575.4	 3770.0	...
6285360	  812.1	  575.4	 3770.0	...
6285361	  812.2	  575.4	 3772.0	...
6285362	  812.3	  575.4	 3774.0	...
6285363	  812.3	  575.5	 3776.0	...
6285364	  812.3	  575.5	 3776.0	...
6285365	  812.2	  575.3	 3776.0	...
6285366	  811.9	  575.1	 3776.0	...
6285367	  811.7	  574.9	 3776.0	...
6285368	  811.5	  575.0	 3775.0	...
6285369	  811.7	  575.1	 3773.0	...
6285370	  811.7	  575.1	 3772.0	...
6285371	  811.7	  575.0	 3772.0	...
6285372	  811.6	  574.9	 3774.0	...
6285373	  811.6	  574.8	 3776.0	...
6285374	  811.5	  574.7	 3779.0	...
6285375	  811.5	  574.8	 3779.0	...
6285376	  811.5	  575.0	 3780.0	...
6285377	  811.5	  575.1	 3781.0	...
6285378	  811.5	  575.2	 3782.0	...
6285379	  811.6	  575.3	 3783.0	...
6285380	  811.7	  575.3	 3783.0	...
6285381	  811.8	  575.0	 3783.0	...
6285382	  811.8	  574.6	 3783.0	...
6285383	  811.8	  574.3	 3781.0	...
6285384	  811.9	  574.3	 3780.0	...
6285385	  812.0	  574.4	 3778.0	...
6285386	  811.9	  574.6	 3779.0	...
6285387	  811.7	  574.9	 3780.0	...
6285388	  811.6	  575.1	 3782.0	...
6285389	  811.5	  575.0	 3782.0	...
6285390	  811.3	  575.0	 3783.0	...
6285391	  811.1	  574.9	 3783.0	...
6285392	  811.0	  574.9	 3783.0	...
6285393	  811.1	  575.3	 3784.0	...
6285394	  811.4	  575.7	 3784.0	...
6285395	  811.5	  576.0	 3785.0	...
6285396	  811.6	  575.8	 3786.0	...
6285397	  811.7	  575.6	 3786.0	...
6285398	  811.8	  575.6	 3786.0	...
6285399	  811.9	  575.6	 3787.0	...
6285400	  811.9	  575.6	 3787.0	...
6285401	  811.8	  575.6	 3788.0	...
6285402	  811.7	  575.6	 3790.0	...
6285403	  811.6	  575.8	 3791.0	...
6285404	  811.5	  575.9	 3792.0	...
6285405	  811.5	  576.0	 3790.0	...
6285406	  811.6	  576.0	 3787.0	...
6285407	  811.7	  576.0	 3785.0	...
6285408	  811.7	  576.1	 3784.0	...
6285409	  811.9	  576.1	 3785.0	...
6285410	  812.1	  576.1	 3785.0	...
6285411	  812.2	  576.3	 3785.0	...
6285412	  812.2	  576.6	 3785.0	...
6285413	  812.2	  577.0	 3787.0	...
6285414	  812.3	  577.3	 3788.0	...
6285415	  812.3	  577.4	 3789.0	...
6285416	  812.4	  577.1	 3790.0	...
6285417	  812.4	  577.1	 3792.0	...
6285418	  812.5	  577.3	 3794.0	...
6285419	  812.5	  577.6	 3795.0	...
6285420	  812.6	  577.6	 3794.0	...
6285421	  812.7	  577.5	 3794.0	...
6285422	  812.9	  577.3	 3794.0	...
6285423	  813.1	  577.1	 3795.0	...
6285424	  813.2	  576.9	 3795.0	...
6285425	  813.4	  576.9	 3795.0	...
6285426	  813.4	  576.8	 3795.0	...
6285427	  813.3	  576.8	 3796.0	...
6285428	  813.0	  576.8	 3795.0	...
6285429	  812.8	  577.1	 3794.0	...
6285430	  812.7	  577.1	 3794.0	...
6285431	  812.7	  577.0	 3795.0	...
6285432	  812.7	  577.0	 3795.0	...
6285433	  812.8	  577.1	 3795.0	...
6285434	  812.8	  577.2	 3795.0	...
6285435	  812.9	  577.3	 3795.0	...
6285436	  812.8	  577.4	 3795.0	...
6285437	  812.6	  577.5	 3795.0	...
6285438	  812.5	  577.5	 3795.0	...
6285439	  812.4	  577.6	 3795.0	...
6285440	  812.3	  577.6	 3794.0	...
6285441	  812.2	  577.6	 3793.0	...
6285442	  812.2	  577.7	 3792.0	...
6285443	  812.2	  577.8	 3791.0	...
6285444	  811.9	  577.9	 3791.0	...
6285445	  811.7	  578.0	 3791.0	...
6285446	  811.5	  577.9	 3792.0	...
6285447	  811.5	  577.7	 3793.0	...
6285448	  811.5	  577.6	 3793.0	...
6285449	  811.5	  577.8	 3792.0	...
6285450	  811.5	  578.0	 3793.0	...
6285451	  811.5	  578.4	 3794.0	...
6285452	  811.5	  578.6	 3796.0	...
6285453	  811.5	  578.8	 3794.0	...
6285454	  811.5	  578.7	 3793.0	...
6285455	  811.5	  578.6	 3791.0	...
6285456	  811.6	  578.5	 3790.0	...
6285457	  811.6	  578.5	 3789.0	...
6285458	  811.5	  578.5	 3790.0	...
6285459	  811.3	  578.4	 3792.0	...
6285460	  811.2	  578.4	 3792.0	...
6285461	  811.3	  578.5	 3791.0	...
6285462	  811.4	  578.8	 3791.0	...
6285463	  811.8	  579.0	 3792.0	...
6285464	  812.2	  579.1	 3794.0	...
6285465	  812.6	  579.1	 3794.0	...
6285466	  812.7	  579.0	 3793.0	...
6285467	  812.8	  578.7	 3792.0	...
6285468	  812.8	  578.5	 3791.0	...
6285469	  812.8	  578.3	 3791.0	...
6285470	  812.9	  577.9	 3792.0	...
6285471	  812.9	  577.6	 3792.0	...
6285472	  813.0	  577.4	 3792.0	...
6285473	  812.9	  577.4	 3792.0	...
6285474	  812.8	  577.3	 3793.0	...
6285475	  812.8	  577.2	 3793.0	...
6285476	  812.9	  577.3	 3793.0	...
6285477	  813.0	  577.4	 3792.0	...
6285478	  813.0	  577.3	 3790.0	...
6285479	  813.0	  577.1	 3790.0	...
6285480	  813.0	  577.0	 3789.0	...
6285481	  812.8	  577.2	 3789.0	...
6285482	  812.5	  577.1	 3788.0	...
6285483	  812.2	  576.9	 3787.0	...
6285484	  812.3	  576.7	 3788.0	...
6285485	  812.4	  576.7	 3792.0	...
6285486	  812.3	  576.7	 3796.0	...
6285487	  812.3	  577.2	 3797.0	...
6285488	  812.3	  577.8	 3797.0	...
6285489	  812.4	  578.3	 3797.0	...
6285490	  812.4	  578.7	 3797.0	...
6285491	  812.5	  578.9	 3798.0	...
6285492	  812.5	  579.1	 3800.0	...
6285493	  812.3	  579.0	 3801.0	...
6285494	  812.1	  579.0	 3801.0	...
6285495	  811.9	  578.9	 3800.0	...
6285496	  812.0	  578.8	 3799.0	...
6285497	  812.1	  579.0	 3798.0	...
6285498	  812.1	  579.3	 3798.0	...
6285499	  812.1	  579.5	 3798.0	...
6285500	  812.0	  579.4	 3798.0	...
6285501	  812.0	  579.3	 3799.0	...
6285502	  812.4	  579.3	 3800.0	...
6285503	  812.9	  579.2	 3801.0	...
6285504	  813.3	  579.5	 3802.0	...
6285505	  813.3	  579.8	 3803.0	...
6285506	  813.3	  580.2	 3802.0	...
6285507	  813.3	  580.2	 3802.0	...
6285508	  813.1	  580.3	 3802.0	...
6285509	  812.9	  580.4	 3801.0	...
6285510	  812.7	  580.6	 3800.0	...
6285511	  812.7	  580.7	 3800.0	...
6285512	  812.7	  580.7	 3799.0	...
6285513	  812.8	  580.6	 3798.0	...
6285514	  812.8	  580.6	 3798.0	...
6285515	  812.8	  580.6	 3798.0	...
6285516	  812.7	  580.6	 3799.0	...
6285517	  812.6	  580.6	 3799.0	...
6285518	  812.7	  580.6	 3798.0	...
6285519	  812.9	  580.5	 3797.0	...
6285520	  813.2	  580.5	 3795.0	...
MSG	6285521 0000 _ Number Off
6285521	  813.4	  580.4	 3795.0	...
6285522	  813.4	  580.3	 3795.0	...
6285523	  813.3	  580.1	 3794.0	...
6285524	  813.3	  579.9	 3794.0	...
6285525	  813.3	  579.8	 3792.0	...
6285526	  813.3	  579.9	 3791.0	...
6285527	  813.4	  579.8	 3790.0	...
6285528	  813.4	  579.8	 3790.0	...
6285529	  813.4	  579.6	 3791.0	...
6285530	  813.4	  579.6	 3793.0	...
6285531	  813.5	  579.6	 3793.0	...
6285532	  813.5	  579.7	 3792.0	...
6285533	  813.4	  579.6	 3790.0	...
6285534	  813.5	  579.5	 3791.0	...
6285535	  813.7	  579.5	 3791.0	...
6285536	  813.5	  579.5	 3791.0	...
6285537	  813.1	  579.6	 3791.0	...
6285538	  812.8	  579.7	 3791.0	...
6285539	  812.9	  579.7	 3790.0	...
6285540	  813.0	  579.6	 3790.0	...
6285541	  812.9	  579.7	 3791.0	...
6285542	  812.8	  579.7	 3791.0	...
6285543	  812.7	  579.8	 3791.0	...
6285544	  812.7	  579.8	 3791.0	...
6285545	  812.7	  579.8	 3792.0	...
6285546	  812.8	  579.8	 3794.0	...
6285547	  812.8	  579.8	 3792.0	...
6285548	  812.8	  579.8	 3790.0	...
6285549	  812.9	  580.0	 3789.0	...
6285550	  813.1	  580.3	 3792.0	...
6285551	  813.2	  580.9	 3795.0	...
6285552	  813.2	  581.1	 3797.0	...
6285553	  813.2	  581.3	 3797.0	...
6285554	  813.2	  581.5	 3797.0	...
6285555	  813.2	  581.7	 3798.0	...
6285556	  813.6	  581.9	 3800.0	...
6285557	  813.9	  581.9	 3802.0	...
6285558	  814.0	  581.9	 3804.0	...
6285559	  813.8	  582.1	 3804.0	...
6285560	  813.5	  582.3	 3804.0	...
6285561	  813.3	  582.4	 3802.0	...
6285562	  813.0	  582.4	 3800.0	...
6285563	  812.5	  581.9	 3800.0	...
6285564	  811.9	  581.1	 3802.0	...
6285565	  811.3	  580.1	 3803.0	...
6285566	  810.2	  579.2	 3802.0	...
6285567	  808.9	  578.1	 3801.0	...
6285568	  806.8	  576.8	 3801.0	...
6285569	  805.3	  575.6	 3800.0	...
6285570	  803.8	  574.6	 3800.0	...
6285571	  802.9	  573.7	 3800.0	...
6285572	  801.8	  572.9	 3801.0	...
6285573	  801.1	  572.1	 3804.0	...
6285574	  800.2	  571.7	 3807.0	...
6285575	  799.8	  571.4	 3809.0	...
6285576	  799.9	  571.1	 3808.0	...
6285577	  800.4	  570.9	 3807.0	...
6285578	  800.9	  570.8	 3807.0	...
6285579	  801.2	  571.0	 3807.0	...
6285580	  801.9	  571.3	 3807.0	...
6285581	  803.0	  571.5	 3806.0	...
6285582	  803.8	  571.7	 3805.0	...
6285583	  804.8	  571.9	 3804.0	...
6285584	  805.7	  572.0	 3805.0	...
6285585	  806.5	  571.9	 3805.0	...
6285586	  807.2	  571.7	 3805.0	...
6285587	  807.6	  571.5	 3804.0	...
6285588	  808.0	  571.3	 3804.0	...
6285589	  808.3	  571.1	 3803.0	...
6285590	  808.7	  571.0	 3803.0	...
6285591	  809.2	  571.0	 3803.0	...
6285592	  809.6	  570.8	 3802.0	...
6285593	  810.2	  570.6	 3801.0	...
6285594	  810.8	  570.4	 3801.0	...
6285595	  811.2	  570.3	 3802.0	...
6285596	  811.3	  570.8	 3804.0	...
6285597	  811.4	  571.4	 3805.0	...
6285598	  811.4	  572.0	 3805.0	...
6285599	  811.4	  572.0	 3804.0	...
6285600	  811.2	  572.4	 3803.0	...
6285601	  811.1	  572.9	 3802.0	...
6285602	  810.9	  573.4	 3800.0	...
6285603	  810.9	  573.6	 3798.0	...
6285604	  810.9	  573.7	 3801.0	...
6285605	  810.5	  573.9	 3805.0	...
6285606	  810.1	  574.0	 3807.0	...
6285607	  809.8	  574.1	 3806.0	...
6285608	  809.9	  574.2	 3805.0	...
6285609	  809.8	  574.1	 3806.0	...
6285610	  809.7	  574.1	 3808.0	...
6285611	  809.7	  574.0	 3809.0	...
6285612	  809.6	  574.0	 3807.0	...
6285613	  809.7	  574.1	 3805.0	...
6285614	  809.7	  574.2	 3805.0	...
6285615	  810.0	  574.5	 3804.0	...
6285616	  810.2	  574.7	 3804.0	...
6285617	  810.3	  575.0	 3805.0	...
6285618	  810.1	  574.8	 3805.0	...
6285619	  809.8	  574.7	 3805.0	...
6285620	  809.6	  574.6	 3803.0	...
6285621	  809.7	  574.7	 3802.0	...
6285622	  809.8	  574.7	 3801.0	...
6285623	  809.9	  574.6	 3802.0	...
6285624	  809.9	  574.6	 3804.0	...
6285625	  809.8	  574.7	 3803.0	...
6285626	  809.7	  574.8	 3802.0	...
6285627	  809.7	  574.9	 3801.0	...
6285628	  809.9	  575.0	 3802.0	...
6285629	  810.1	  574.9	 3802.0	...
6285630	  810.3	  574.8	 3803.0	...
6285631	  810.3	  574.9	 3804.0	...
6285632	  810.3	  575.0	 3804.0	...
6285633	  810.4	  575.1	 3804.0	...
6285634	  810.8	  575.1	 3805.0	...
6285635	  811.1	  575.2	 3805.0	...
6285636	  811.3	  575.3	 3805.0	...
6285637	  811.3	  575.3	 3805.0	...
6285638	  811.1	  575.2	 3805.0	...
6285639	  810.8	  575.0	 3805.0	...
6285640	  810.5	  574.8	 3804.0	...
6285641	  810.4	  574.8	 3804.0	...
6285642	  810.3	  574.9	 3803.0	...
6285643	  810.1	  575.0	 3802.0	...
6285644	  810.0	  575.2	 3802.0	...
6285645	  809.9	  575.4	 3800.0	...
6285646	  809.9	  575.4	 3799.0	...
6285647	  809.9	  575.4	 3799.0	...
6285648	  809.9	  575.5	 3800.0	...
6285649	  810.1	  575.5	 3801.0	...
6285650	  810.3	  575.4	 3802.0	...
6285651	  810.6	  575.3	 3804.0	...
6285652	  810.7	  575.3	 3805.0	...
6285653	  810.8	  575.3	 3804.0	...
6285654	  810.8	  575.3	 3803.0	...
6285655	  810.8	  575.3	 3803.0	...
6285656	  810.7	  575.3	 3802.0	...
6285657	  810.5	  575.1	 3801.0	...
6285658	  810.3	  574.9	 3801.0	...
6285659	  810.2	  574.8	 3801.0	...
6285660	  810.3	  575.0	 3800.0	...
6285661	  810.4	  575.3	 3799.0	...
6285662	  810.4	  575.5	 3798.0	...
6285663	  810.4	  575.5	 3798.0	...
6285664	  810.5	  575.4	 3798.0	...
6285665	  810.6	  575.4	 3800.0	...
6285666	  810.7	  575.3	 3801.0	...
6285667	  810.9	  575.3	 3801.0	...
6285668	  811.1	  575.2	 3801.0	...
6285669	  811.1	  575.2	 3800.0	...
6285670	  810.8	  575.4	 3800.0	...
6285671	  810.6	  575.5	 3800.0	...
6285672	  810.6	  575.6	 3801.0	...
6285673	  810.6	  575.5	 3801.0	...
6285674	  810.6	  575.4	 3800.0	...
6285675	  810.4	  575.4	 3800.0	...
6285676	  810.3	  575.5	 3801.0	...
6285677	  810.1	  575.4	 3803.0	...
6285678	  810.1	  575.2	 3804.0	...
6285679	  810.2	  575.1	 3806.0	...
6285680	  810.3	  575.2	 3806.0	...
6285681	  810.3	  575.3	 3806.0	...
6285682	  810.2	  575.4	 3804.0	...
6285683	  810.0	  575.6	 3803.0	...
6285684	  809.8	  575.7	 3801.0	...
6285685	  809.6	  575.6	 3801.0	...
6285686	  809.9	  575.4	 3802.0	...
6285687	  810.1	  575.3	 3803.0	...
6285688	  810.3	  575.2	 3804.0	...
6285689	  810.3	  575.2	 3803.0	...
6285690	  810.3	  575.2	 3803.0	...
6285691	  810.3	  575.1	 3802.0	...
6285692	  810.2	  575.1	 3802.0	...
6285693	  810.1	  575.1	 3802.0	...
6285694	  810.0	  575.2	 3801.0	...
6285695	  810.1	  575.4	 3801.0	...
6285696	  810.1	  575.6	 3801.0	...
6285697	  810.1	  575.9	 3800.0	...
6285698	  810.0	  576.0	 3800.0	...
6285699	  809.9	  576.0	 3800.0	...
6285700	  809.8	  576.1	 3800.0	...
6285701	  809.8	  576.0	 3799.0	...
6285702	  809.9	  575.9	 3799.0	...
6285703	  810.0	  575.9	 3798.0	...
6285704	  809.9	  576.0	 3798.0	...
6285705	  809.8	  576.1	 3798.0	...
6285706	  809.8	  576.1	 3798.0	...
6285707	  809.8	  576.1	 3798.0	...
6285708	  809.9	  576.1	 3797.0	...
6285709	  809.9	  576.4	 3797.0	...
6285710	  809.8	  576.6	 3797.0	...
6285711	  809.8	  576.7	 3797.0	...
6285712	  809.8	  576.2	 3797.0	...
6285713	  809.7	  575.7	 3797.0	...
6285714	  809.8	  575.3	 3797.0	...
6285715	  809.9	  575.1	 3796.0	...
6285716	  810.1	  575.0	 3794.0	...
6285717	  810.0	  574.8	 3792.0	...
6285718	  810.0	  574.9	 3793.0	...
6285719	  810.0	  575.1	 3794.0	...
6285720	  809.9	  575.3	 3795.0	...
6285721	  809.8	  575.5	 3794.0	...
6285722	  809.7	  575.6	 3793.0	...
6285723	  809.5	  575.8	 3791.0	...
6285724	  809.2	  575.9	 3791.0	...
6285725	  808.8	  575.9	 3792.0	...
6285726	  808.6	  575.8	 3793.0	...
6285727	  808.6	  575.8	 3794.0	...
6285728	  808.6	  575.8	 3794.0	...
6285729	  808.7	  575.8	 3793.0	...
6285730	  808.9	  575.6	 3793.0	...
6285731	  809.0	  575.5	 3791.0	...
6285732	  809.1	  575.5	 3790.0	...
6285733	  809.2	  575.9	 3788.0	...
6285734	  809.3	  576.3	 3788.0	...
MSG	6285735 0000 _ Number On
6285735	  809.3	  576.6	 3788.0	...
6285736	  809.2	  576.8	 3787.0	...
6285737	  809.2	  577.0	 3787.0	...
6285738	  809.1	  577.2	 3786.0	...
6285739	  809.2	  577.3	 3786.0	...
6285740	  809.2	  577.3	 3787.0	...
6285741	  809.1	  577.2	 3787.0	...
6285742	  809.1	  577.1	 3787.0	...
6285743	  809.1	  577.1	 3787.0	...
6285744	  809.1	  577.1	 3787.0	...
6285745	  809.1	  577.2	 3786.0	...
6285746	  809.0	  577.2	 3786.0	...
6285747	  808.9	  576.9	 3785.0	...
6285748	  808.8	  576.7	 3784.0	...
6285749	  808.7	  576.6	 3784.0	...
6285750	  808.6	  576.5	 3783.0	...
6285751	  808.5	  576.5	 3783.0	...
6285752	  808.5	  576.4	 3782.0	...
6285753	  808.5	  576.3	 3783.0	...
6285754	  808.5	  576.3	 3784.0	...
6285755	  808.5	  576.2	 3784.0	...
6285756	  808.5	  576.1	 3784.0	...
6285757	  808.5	  575.9	 3785.0	...
6285758	  808.5	  576.2	 3785.0	...
6285759	  808.4	  576.5	 3783.0	...
6285760	  808.4	  576.6	 3781.0	...
6285761	  808.4	  576.3	 3780.0	...
6285762	  808.3	  576.0	 3780.0	...
6285763	  808.3	  576.0	 3781.0	...
6285764	  808.3	  576.3	 3780.0	...
6285765	  808.3	  576.7	 3779.0	...
6285766	  808.3	  577.0	 3779.0	...
6285767	  808.3	  577.0	 3779.0	...
6285768	  808.3	  576.9	 3780.0	...
6285769	  808.3	  576.9	 3780.0	...
6285770	  808.3	  576.8	 3781.0	...
6285771	  808.3	  576.8	 3781.0	...
6285772	  808.2	  576.8	 3779.0	...
6285773	  808.2	  576.8	 3778.0	...
6285774	  808.2	  576.7	 3776.0	...
6285775	  808.1	  577.0	 3775.0	...
6285776	  808.1	  577.4	 3775.0	...
6285777	  808.0	  577.5	 3775.0	...
6285778	  807.8	  577.4	 3776.0	...
6285779	  807.6	  577.2	 3777.0	...
6285780	  807.4	  577.2	 3776.0	...
6285781	  807.4	  577.1	 3776.0	...
6285782	  807.4	  577.0	 3774.0	...
6285783	  807.6	  576.9	 3772.0	...
6285784	  807.7	  576.8	 3770.0	...
6285785	  807.7	  576.8	 3769.0	...
6285786	  807.7	  577.0	 3770.0	...
6285787	  807.7	  577.1	 3771.0	...
6285788	  807.6	  577.2	 3770.0	...
6285789	  807.6	  577.3	 3769.0	...
6285790	  807.6	  577.3	 3768.0	...
6285791	  807.5	  577.3	 3767.0	...
6285792	  807.4	  577.2	 3766.0	...
6285793	  807.4	  577.2	 3765.0	...
6285794	  807.4	  577.2	 3765.0	...
6285795	  807.5	  577.4	 3765.0	...
6285796	  807.8	  577.5	 3764.0	...
6285797	  807.9	  577.7	 3764.0	...
6285798	  808.0	  577.7	 3765.0	...
6285799	  808.1	  577.8	 3766.0	...
6285800	  808.2	  577.7	 3769.0	...
6285801	  808.2	  577.6	 3770.0	...
6285802	  808.2	  577.6	 3771.0	...
6285803	  808.3	  577.6	 3770.0	...
6285804	  808.5	  577.6	 3769.0	...
6285805	  808.8	  577.6	 3768.0	...
6285806	  809.1	  577.8	 3769.0	...
6285807	  809.3	  578.1	 3770.0	...
6285808	  809.4	  578.4	 3770.0	...
6285809	  809.4	  578.4	 3770.0	...
6285810	  809.3	  578.1	 3768.0	...
6285811	  809.4	  577.8	 3766.0	...
6285812	  809.5	  577.6	 3764.0	...
6285813	  809.6	  577.6	 3764.0	...
6285814	  809.6	  577.7	 3763.0	...
6285815	  809.5	  577.5	 3763.0	...
6285816	  809.4	  577.4	 3763.0	...
6285817	  809.2	  577.5	 3762.0	...
6285818	  809.1	  577.7	 3762.0	...
6285819	  809.2	  577.7	 3762.0	...
6285820	  809.4	  577.5	 3763.0	...
6285821	  809.6	  577.6	 3763.0	...
6285822	  809.5	  577.8	 3763.0	...
6285823	  809.5	  577.8	 3762.0	...
6285824	  809.7	  577.6	 3762.0	...
6285825	  809.8	  577.4	 3761.0	...
6285826	  809.8	  577.6	 3761.0	...
6285827	  809.7	  577.9	 3760.0	...
6285828	  809.6	  578.3	 3759.0	...
6285829	  809.6	  578.3	 3759.0	...
6285830	  809.6	  578.4	 3758.0	...
6285831	  809.2	  578.6	 3757.0	...
6285832	  808.9	  578.7	 3757.0	...
6285833	  808.7	  578.7	 3755.0	...
6285834	  808.8	  578.5	 3754.0	...
6285835	  809.0	  578.2	 3752.0	...
6285836	  809.0	  578.0	 3752.0	...
6285837	  809.1	  577.9	 3753.0	...
6285838	  809.0	  578.0	 3754.0	...
6285839	  808.9	  578.3	 3754.0	...
6285840	  808.8	  578.7	 3754.0	...
6285841	  808.8	  578.9	 3753.0	...
6285842	  808.7	  579.0	 3751.0	...
6285843	  808.7	  579.0	 3749.0	...
6285844	  808.5	  579.1	 3748.0	...
6285845	  808.3	  579.1	 3751.0	...
6285846	  808.2	  579.2	 3754.0	...
6285847	  808.3	  579.1	 3757.0	...
6285848	  808.5	  579.1	 3756.0	...
6285849	  808.5	  579.2	 3756.0	...
6285850	  808.6	  579.3	 3755.0	...
6285851	  808.6	  579.4	 3755.0	...
6285852	  808.7	  579.1	 3755.0	...
6285853	  808.7	  578.7	 3754.0	...
6285854	  808.6	  578.6	 3751.0	...
6285855	  808.5	  578.9	 3747.0	...
6285856	  808.4	  579.0	 3747.0	...
6285857	  808.3	  578.9	 3750.0	...
6285858	  808.3	  578.7	 3750.0	...
6285859	  808.2	  578.6	 3749.0	...
6285860	  808.2	  578.7	 3747.0	...
6285861	  808.2	  578.7	 3748.0	...
6285862	  808.2	  579.0	 3749.0	...
6285863	  808.2	  579.1	 3751.0	...
6285864	  808.4	  579.2	 3751.0	...
6285865	  808.5	  579.3	 3751.0	...
6285866	  808.7	  579.4	 3751.0	...
6285867	  808.8	  579.5	 3751.0	...
6285868	  808.8	  579.7	 3750.0	...
6285869	  808.7	  579.8	 3750.0	...
6285870	  808.6	  579.9	 3750.0	...
6285871	  808.8	  579.9	 3751.0	...
6285872	  809.0	  579.9	 3752.0	...
6285873	  809.2	  579.9	 3750.0	...
6285874	  809.1	  580.0	 3748.0	...
6285875	  808.9	  580.2	 3746.0	...
6285876	  808.8	  580.4	 3746.0	...
6285877	  808.8	  580.5	 3746.0	...
6285878	  808.8	  580.4	 3745.0	...
6285879	  808.8	  580.4	 3745.0	...
6285880	  808.8	  580.4	 3744.0	...
6285881	  808.9	  580.4	 3743.0	...
6285882	  808.9	  580.5	 3742.0	...
6285883	  808.8	  580.6	 3742.0	...
6285884	  808.7	  580.6	 3743.0	...
6285885	  808.6	  580.5	 3743.0	...
6285886	  808.6	  580.3	 3744.0	...
6285887	  808.6	  580.0	 3744.0	...
6285888	  808.7	  579.8	 3744.0	...
6285889	  808.7	  579.7	 3743.0	...
6285890	  808.7	  579.7	 3743.0	...
6285891	  808.6	  579.7	 3743.0	...
6285892	  808.6	  579.9	 3742.0	...
6285893	  808.6	  580.2	 3744.0	...
6285894	  808.6	  580.2	 3746.0	...
6285895	  808.7	  580.1	 3748.0	...
6285896	  808.8	  580.0	 3748.0	...
6285897	  808.8	  579.8	 3748.0	...
6285898	  808.9	  579.6	 3749.0	...
6285899	  809.0	  579.5	 3747.0	...
6285900	  809.2	  579.4	 3745.0	...
6285901	  809.3	  579.2	 3743.0	...
6285902	  809.3	  579.1	 3743.0	...
6285903	  809.2	  579.1	 3743.0	...
6285904	  809.1	  579.1	 3743.0	...
6285905	  809.3	  579.1	 3743.0	...
6285906	  809.5	  579.1	 3744.0	...
6285907	  809.7	  579.1	 3745.0	...
6285908	  809.8	  579.1	 3745.0	...
6285909	  809.7	  579.1	 3744.0	...
6285910	  809.7	  579.1	 3743.0	...
6285911	  809.7	  579.4	 3742.0	...
6285912	  809.8	  579.8	 3742.0	...
6285913	  809.9	  580.1	 3743.0	...
6285914	  809.9	  580.1	 3744.0	...
6285915	  809.9	  580.1	 3744.0	...
6285916	  809.9	  580.1	 3744.0	...
6285917	  809.8	  580.0	 3743.0	...
6285918	  809.8	  579.9	 3741.0	...
6285919	  809.7	  579.9	 3740.0	...
6285920	  809.8	  579.9	 3740.0	...
6285921	  810.0	  579.8	 3740.0	...
6285922	  810.3	  579.8	 3739.0	...
6285923	  810.5	  579.8	 3738.0	...
6285924	  810.6	  579.7	 3737.0	...
6285925	  810.5	  579.7	 3737.0	...
6285926	  810.4	  579.7	 3737.0	...
6285927	  810.5	  579.7	 3737.0	...
6285928	  810.5	  579.7	 3738.0	...
6285929	  810.5	  579.7	 3738.0	...
6285930	  810.6	  579.8	 3738.0	...
6285931	  810.5	  579.8	 3738.0	...
6285932	  810.4	  579.9	 3738.0	...
6285933	  810.5	  580.0	 3737.0	...
6285934	  810.6	  580.0	 3736.0	...
6285935	  810.8	  580.0	 3735.0	...
6285936	  810.8	  579.9	 3734.0	...
6285937	  810.7	  579.8	 3734.0	...
6285938	  810.7	  579.6	 3733.0	...
6285939	  810.6	  579.5	 3733.0	...
6285940	  810.6	  579.4	 3733.0	...
6285941	  810.5	  579.4	 3733.0	...
6285942	  810.5	  579.3	 3732.0	...
6285943	  810.5	  579.6	 3732.0	...
6285944	  810.7	  579.7	 3732.0	...
6285945	  810.9	  579.7	 3732.0	...
6285946	  811.0	  579.5	 3731.0	...
6285947	  811.1	  579.5	 3730.0	...
6285948	  811.0	  579.6	 3729.0	...
6285949	  811.0	  579.8	 3726.0	...
6285950	  810.9	  579.8	 3724.0	...
6285951	  810.8	  579.8	 3725.0	...
6285952	  810.7	  580.1	 3727.0	...
6285953	  810.8	  580.5	 3730.0	...
6285954	  810.9	  581.0	 3730.0	...
6285955	  810.8	  581.2	 3730.0	...
6285956	  810.7	  581.3	 3728.0	...
6285957	  810.8	  581.3	 3727.0	...
6285958	  811.0	  581.3	 3726.0	...
6285959	  811.1	  581.3	 3726.0	...
6285960	  811.1	  581.3	 3725.0	...
6285961	  811.1	  581.4	 3725.0	...
6285962	  811.2	  581.5	 3725.0	...
6285963	  811.2	  581.6	 3724.0	...
6285964	  811.2	  581.7	 3723.0	...
6285965	  811.2	  581.7	 3723.0	...
6285966	  811.3	  581.6	 3723.0	...
6285967	  811.4	  581.3	 3724.0	...
6285968	  811.5	  580.6	 3724.0	...
6285969	  811.8	  579.6	 3723.0	...
6285970	  812.2	  578.9	 3723.0	...
6285971	  812.6	  577.9	 3722.0	...
6285972	  812.8	  576.8	 3723.0	...
6285973	  813.4	  575.7	 3724.0	...
6285974	  814.0	  575.1	 3723.0	...
6285975	  815.1	  575.0	 3723.0	...
6285976	  816.0	  575.0	 3722.0	...
6285977	  817.3	  574.5	 3722.0	...
6285978	  818.6	  573.9	 3722.0	...
6285979	  819.9	  573.2	 3720.0	...
6285980	  821.2	  572.9	 3718.0	...
6285981	  822.0	  572.8	 3716.0	...
6285982	  822.9	  572.7	 3716.0	...
6285983	  823.1	  572.1	 3716.0	...
6285984	  823.2	  571.6	 3717.0	...
6285985	  823.1	  571.1	 3716.0	...
6285986	  822.4	  571.2	 3715.0	...
6285987	  821.4	  571.3	 3713.0	...
6285988	  820.3	  571.4	 3712.0	...
6285989	  819.4	  571.3	 3711.0	...
6285990	  818.4	  571.3	 3710.0	...
6285991	  817.3	  571.4	 3711.0	...
6285992	  816.3	  571.5	 3713.0	...
6285993	  815.6	  571.7	 3716.0	...
6285994	  815.0	  572.1	 3716.0	...
6285995	  814.8	  572.6	 3717.0	...
6285996	  814.7	  573.2	 3716.0	...
6285997	  814.7	  573.7	 3716.0	...
6285998	  814.8	  574.0	 3716.0	...
6285999	  814.8	  574.0	 3716.0	...
6286000	  814.8	  574.0	 3717.0	...
6286001	  814.8	  574.0	 3717.0	...
6286002	  814.8	  574.2	 3717.0	...
6286003	  814.8	  574.4	 3718.0	...
6286004	  814.7	  574.6	 3720.0	...
6286005	  814.8	  574.4	 3721.0	...
6286006	  814.9	  574.2	 3722.0	...
6286007	  814.9	  574.3	 3722.0	...
6286008	  814.8	  574.6	 3722.0	...
6286009	  814.8	  574.9	 3721.0	...
6286010	  814.7	  575.0	 3720.0	...
6286011	  814.6	  575.0	 3719.0	...
6286012	  814.6	  575.0	 3719.0	...
6286013	  814.7	  575.1	 3718.0	...
6286014	  814.9	  575.1	 3718.0	...
6286015	  815.1	  575.2	 3718.0	...
6286016	  815.2	  575.0	 3718.0	...
6286017	  815.3	  574.9	 3718.0	...
6286018	  815.4	  574.7	 3719.0	...
6286019	  815.8	  574.6	 3720.0	...
6286020	  816.1	  574.7	 3721.0	...
6286021	  816.5	  575.0	 3720.0	...
6286022	  816.6	  575.5	 3720.0	...
6286023	  816.5	  575.8	 3721.0	...
6286024	  816.2	  576.0	 3721.0	...
6286025	  815.9	  575.9	 3721.0	...
6286026	  815.8	  575.8	 3720.0	...
6286027	  815.8	  575.6	 3720.0	...
6286028	  815.9	  575.8	 3720.0	...
6286029	  815.9	  575.9	 3721.0	...
6286030	  815.8	  576.0	 3723.0	...
6286031	  815.8	  576.1	 3724.0	...
6286032	  815.8	  576.3	 3724.0	...
6286033	  815.8	  576.5	 3723.0	...
6286034	  815.8	  576.4	 3723.0	...
6286035	  815.8	  576.3	 3722.0	...
MSG	6286036 0000 _ Number Off
6286036	  815.7	  576.2	 3722.0	...
6286037	  815.6	  576.4	 3722.0	...
6286038	  815.6	  576.7	 3723.0	...
6286039	  815.7	  577.0	 3723.0	...
6286040	  815.7	  577.0	 3724.0	...
6286041	  815.6	  576.9	 3726.0	...
6286042	  815.5	  576.9	 3729.0	...
6286043	  815.6	  576.9	 3731.0	...
6286044	  815.6	  576.7	 3731.0	...
6286045	  815.5	  576.4	 3728.0	...
6286046	  815.5	  576.2	 3726.0	...
6286047	  815.6	  576.4	 3726.0	...
6286048	  815.4	  576.6	 3727.0	...
6286049	  815.2	  576.9	 3728.0	...
6286050	  815.1	  577.1	 3727.0	...
6286051	  815.2	  577.2	 3727.0	...
6286052	  815.2	  577.1	 3726.0	...
6286053	  815.1	  576.9	 3726.0	...
6286054	  815.0	  576.9	 3728.0	...
6286055	  814.8	  576.8	 3730.0	...
6286056	  814.9	  576.8	 3731.0	...
6286057	  815.0	  576.7	 3734.0	...
6286058	  815.0	  576.6	 3737.0	...
6286059	  814.9	  576.7	 3737.0	...
6286060	  814.7	  576.8	 3735.0	...
6286061	  814.5	  576.9	 3732.0	...
6286062	  814.6	  577.1	 3733.0	...
6286063	  814.7	  577.2	 3733.0	...
6286064	  814.7	  577.1	 3733.0	...
6286065	  814.7	  577.0	 3733.0	...
6286066	  814.7	  577.1	 3733.0	...
6286067	  814.7	  577.4	 3734.0	...
6286068	  814.8	  577.7	 3734.0	...
6286069	  814.8	  577.6	 3734.0	...
6286070	  814.8	  577.4	 3733.0	...
6286071	  814.7	  577.4	 3733.0	...
6286072	  814.5	  577.5	 3733.0	...
6286073	  814.4	  577.6	 3731.0	...
6286074	  814.5	  577.4	 3729.0	...
6286075	  814.6	  577.2	 3728.0	...
6286076	  814.4	  577.1	 3731.0	...
6286077	  814.2	  577.0	 3735.0	...
6286078	  814.1	  577.0	 3737.0	...
6286079	  814.4	  577.0	 3736.0	...
6286080	  814.6	  577.0	 3735.0	...
6286081	  814.7	  577.1	 3735.0	...
6286082	  814.7	  577.5	 3735.0	...
6286083	  814.8	  577.9	 3735.0	...
6286084	  814.9	  578.4	 3736.0	...
6286085	  814.9	  578.4	 3737.0	...
6286086	  814.9	  578.4	 3737.0	...
6286087	  814.9	  578.4	 3737.0	...
6286088	  815.0	  578.3	 3737.0	...
6286089	  815.1	  578.3	 3737.0	...
6286090	  814.9	  578.4	 3737.0	...
6286091	  814.7	  578.5	 3737.0	...
6286092	  814.4	  578.6	 3737.0	...
6286093	  814.5	  578.4	 3737.0	...
6286094	  814.5	  578.1	 3736.0	...
6286095	  814.4	  577.8	 3734.0	...
6286096	  814.5	  577.9	 3730.0	...
6286097	  814.6	  577.9	 3727.0	...
6286098	  814.7	  577.7	 3725.0	...
6286099	  814.8	  577.6	 3726.0	...
6286100	  814.9	  577.8	 3727.0	...
6286101	  815.0	  577.9	 3728.0	...
6286102	  815.0	  577.8	 3728.0	...
6286103	  815.1	  577.5	 3728.0	...
6286104	  815.2	  577.3	 3727.0	...
6286105	  815.2	  577.2	 3727.0	...
6286106	  815.1	  577.3	 3725.0	...
6286107	  814.9	  577.1	 3724.0	...
6286108	  814.7	  576.8	 3723.0	...
6286109	  814.3	  576.5	 3724.0	...
6286110	  814.1	  576.5	 3722.0	...
6286111	  814.1	  576.7	 3721.0	...
6286112	  814.3	  577.4	 3719.0	...
6286113	  814.6	  578.0	 3720.0	...
6286114	  814.6	  578.4	 3721.0	...
6286115	  814.7	  578.4	 3722.0	...
6286116	  814.7	  578.3	 3722.0	...
6286117	  814.6	  578.2	 3722.0	...
6286118	  814.4	  578.2	 3721.0	...
6286119	  813.8	  578.2	 3719.0	...
6286120	  813.3	  578.3	 3717.0	...
6286121	  813.0	  578.2	 3716.0	...
6286122	  813.0	  578.1	 3716.0	...
6286123	  813.0	  578.1	 3716.0	...
6286124	  813.0	  578.2	 3717.0	...
6286125	  813.1	  578.1	 3719.0	...
6286126	  813.1	  577.9	 3721.0	...
6286127	  813.4	  577.6	 3722.0	...
6286128	  813.8	  577.5	 3721.0	...
6286129	  814.0	  577.5	 3719.0	...
6286130	  814.0	  577.5	 3718.0	...
6286131	  814.0	  577.5	 3720.0	...
6286132	  814.0	  577.4	 3722.0	...
6286133	  814.0	  577.3	 3723.0	...
6286134	  813.9	  577.2	 3723.0	...
6286135	  813.8	  577.1	 3723.0	...
6286136	  813.7	  576.9	 3723.0	...
6286137	  813.7	  576.8	 3722.0	...
6286138	  813.7	  576.6	 3720.0	...
6286139	  813.8	  576.9	 3717.0	...
6286140	  813.9	  577.3	 3717.0	...
6286141	  813.9	  577.7	 3719.0	...
6286142	  814.0	  577.8	 3722.0	...
6286143	  814.1	  577.8	 3724.0	...
6286144	  814.2	  577.6	 3724.0	...
6286145	  814.3	  577.4	 3725.0	...
6286146	  814.3	  577.2	 3725.0	...
6286147	  814.3	  577.1	 3723.0	...
6286148	  814.2	  577.0	 3721.0	...
6286149	  814.0	  577.0	 3719.0	...
6286150	  814.1	  577.0	 3719.0	...
6286151	  814.4	  577.0	 3720.0	...
6286152	  814.5	  577.0	 3721.0	...
6286153	  814.4	  577.3	 3721.0	...
6286154	  814.2	  577.5	 3725.0	...
6286155	  814.2	  577.8	 3729.0	...
6286156	  814.2	  577.7	 3732.0	...
6286157	  814.3	  577.7	 3731.0	...
6286158	  814.5	  577.6	 3729.0	...
6286159	  814.9	  577.6	 3729.0	...
6286160	  815.0	  577.8	 3729.0	...
6286161	  815.1	  578.1	 3729.0	...
6286162	  815.1	  578.4	 3728.0	...
6286163	  814.9	  578.5	 3728.0	...
6286164	  814.8	  578.5	 3728.0	...
6286165	  814.6	  578.4	 3728.0	...
6286166	  814.5	  578.3	 3728.0	...
6286167	  814.4	  578.1	 3729.0	...
6286168	  814.3	  577.9	 3729.0	...
6286169	  814.2	  577.9	 3729.0	...
6286170	  814.1	  577.7	 3730.0	...
6286171	  814.0	  577.4	 3728.0	...
6286172	  814.0	  577.2	 3725.0	...
6286173	  814.1	  577.1	 3724.0	...
6286174	  814.1	  577.0	 3727.0	...
6286175	  814.0	  576.9	 3729.0	...
6286176	  813.9	  576.8	 3730.0	...
6286177	  813.7	  576.9	 3730.0	...
6286178	  813.6	  576.9	 3730.0	...
6286179	  813.5	  577.0	 3729.0	...
6286180	  813.6	  577.2	 3729.0	...
6286181	  813.6	  577.4	 3729.0	...
6286182	  813.6	  577.5	 3729.0	...
6286183	  813.8	  577.5	 3729.0	...
6286184	  814.1	  577.4	 3732.0	...
6286185	  814.3	  577.2	 3735.0	...
6286186	  814.4	  577.2	 3736.0	...
6286187	  814.4	  577.0	 3734.0	...
6286188	  814.5	  576.9	 3732.0	...
6286189	  814.5	  576.8	 3731.0	...
6286190	  814.6	  576.8	 3730.0	...
6286191	  814.7	  576.8	 3729.0	...
6286192	  814.8	  576.8	 3729.0	...
6286193	  814.8	  576.9	 3728.0	...
6286194	  814.9	  576.9	 3728.0	...
6286195	  815.0	  576.8	 3727.0	...
6286196	  815.2	  576.8	 3727.0	...
6286197	  815.3	  576.9	 3727.0	...
6286198	  815.4	  577.0	 3728.0	...
6286199	  815.4	  577.1	 3729.0	...
6286200	  814.8	  577.1	 3730.0	...
6286201	  814.5	  577.1	 3731.0	...
6286202	  814.1	  577.1	 3730.0	...
6286203	  814.1	  577.1	 3729.0	...
6286204	  814.0	  577.1	 3728.0	...
6286205	  814.1	  577.0	 3727.0	...
6286206	  814.2	  577.0	 3727.0	...
6286207	  814.5	  577.0	 3727.0	...
6286208	  814.6	  577.1	 3726.0	...
6286209	  814.7	  576.9	 3726.0	...
6286210	  815.0	  576.6	 3726.0	...
6286211	  815.3	  576.5	 3727.0	...
6286212	  815.5	  576.7	 3727.0	...
6286213	  815.4	  576.9	 3727.0	...
6286214	  815.1	  576.8	 3727.0	...
6286215	  814.9	  576.7	 3725.0	...
6286216	  814.8	  576.5	 3723.0	...
6286217	  814.8	  576.5	 3721.0	...
6286218	  814.6	  576.5	 3722.0	...
6286219	  814.5	  576.5	 3722.0	...
6286220	  814.7	  576.4	 3723.0	...
6286221	  815.0	  576.3	 3723.0	...
6286222	  815.2	  576.4	 3723.0	...
6286223	  815.0	  576.7	 3723.0	...
6286224	  815.2	  577.1	 3723.0	...
6286225	  815.6	  577.2	 3723.0	...
6286226	  815.5	  577.2	 3721.0	...
6286227	  815.1	  577.1	 3719.0	...
6286228	  814.6	  576.9	 3718.0	...
6286229	  814.6	  576.8	 3718.0	...
6286230	  814.6	  576.8	 3720.0	...
6286231	  814.6	  576.7	 3723.0	...
6286232	  814.7	  576.6	 3725.0	...
6286233	  814.7	  576.4	 3724.0	...
6286234	  814.8	  576.3	 3722.0	...
6286235	  814.9	  576.3	 3721.0	...
6286236	  814.9	  576.3	 3721.0	...
6286237	  814.9	  576.3	 3722.0	...
6286238	  814.9	  576.4	 3719.0	...
6286239	  814.9	  576.5	 3717.0	...
6286240	  814.8	  576.6	 3714.0	...
6286241	  814.8	  576.7	 3715.0	...
6286242	  814.7	  576.8	 3716.0	...
6286243	  814.4	  576.8	 3717.0	...
6286244	  814.0	  576.9	 3717.0	...
6286245	  813.6	  577.1	 3718.0	...
6286246	  813.5	  577.2	 3720.0	...
6286247	  813.5	  577.1	 3720.0	...
6286248	  813.4	  576.9	 3719.0	...
MSG	6286249 0000 _ Number On
6286249	  813.5	  576.7	 3718.0	...
6286250	  813.6	  576.6	 3718.0	...
6286251	  813.7	  576.5	 3719.0	...
6286252	  813.7	  576.5	 3719.0	...
6286253	  813.6	  576.5	 3720.0	...
6286254	  813.6	  576.5	 3722.0	...
6286255	  813.8	  576.4	 3723.0	...
6286256	  813.8	  576.4	 3723.0	...
6286257	  813.9	  576.6	 3723.0	...
6286258	  813.9	  577.0	 3723.0	...
6286259	  814.0	  576.8	 3725.0	...
6286260	  814.1	  576.3	 3727.0	...
6286261	  814.4	  576.1	 3728.0	...
6286262	  814.9	  576.3	 3728.0	...
6286263	  815.3	  576.4	 3728.0	...
6286264	  815.6	  576.4	 3728.0	...
6286265	  815.5	  576.6	 3728.0	...
6286266	  815.4	  576.7	 3727.0	...
6286267	  815.3	  576.7	 3726.0	...
6286268	  815.3	  576.5	 3725.0	...
6286269	  815.3	  576.3	 3725.0	...
6286270	  815.3	  576.3	 3724.0	...
6286271	  815.4	  576.5	 3724.0	...
6286272	  815.4	  576.7	 3723.0	...
6286273	  815.5	  576.7	 3723.0	...
6286274	  815.5	  576.5	 3722.0	...
6286275	  815.4	  576.4	 3722.0	...
6286276	  814.9	  576.5	 3723.0	...
6286277	  814.4	  576.8	 3723.0	...
6286278	  813.7	  577.1	 3722.0	...
6286279	  813.3	  577.3	 3723.0	...
6286280	  813.1	  577.5	 3723.0	...
6286281	  813.2	  577.6	 3723.0	...
6286282	  813.2	  577.7	 3724.0	...
6286283	  813.1	  577.8	 3725.0	...
6286284	  813.1	  578.0	 3726.0	...
6286285	  813.2	  578.3	 3726.0	...
6286286	  813.7	  578.4	 3726.0	...
6286287	  814.1	  578.4	 3727.0	...
6286288	  814.3	  578.3	 3728.0	...
6286289	  814.3	  578.2	 3726.0	...
6286290	  814.3	  578.2	 3725.0	...
6286291	  814.3	  578.2	 3726.0	...
6286292	  814.3	  577.8	 3730.0	...
6286293	  814.0	  577.4	 3734.0	...
6286294	  813.8	  577.0	 3734.0	...
6286295	  813.6	  577.0	 3731.0	...
6286296	  813.6	  577.0	 3730.0	...
6286297	  813.6	  577.1	 3732.0	...
6286298	  813.7	  577.2	 3735.0	...
6286299	  813.9	  577.2	 3737.0	...
6286300	  814.1	  577.3	 3736.0	...
6286301	  814.6	  577.2	 3736.0	...
6286302	  814.9	  577.1	 3736.0	...
6286303	  815.2	  576.8	 3736.0	...
6286304	  815.2	  576.7	 3737.0	...
6286305	  815.2	  576.4	 3737.0	...
6286306	  815.1	  576.3	 3736.0	...
6286307	  815.0	  576.3	 3735.0	...
6286308	  814.9	  576.3	 3734.0	...
6286309	  814.9	  576.2	 3734.0	...
6286310	  814.9	  576.2	 3735.0	...
6286311	  814.9	  576.5	 3735.0	...
6286312	  814.8	  576.8	 3735.0	...
6286313	  814.7	  577.1	 3735.0	...
6286314	  814.6	  577.2	 3735.0	...
6286315	  814.5	  577.3	 3735.0	...
6286316	  814.6	  577.3	 3736.0	...
6286317	  814.7	  577.1	 3738.0	...
6286318	  814.8	  577.0	 3740.0	...
6286319	  814.7	  576.7	 3741.0	...
6286320	  814.7	  576.6	 3740.0	...
6286321	  814.7	  576.5	 3739.0	...
6286322	  814.8	  576.6	 3739.0	...
6286323	  814.8	  576.5	 3739.0	...
6286324	  814.8	  576.5	 3739.0	...
6286325	  814.8	  576.5	 3739.0	...
6286326	  814.8	  576.4	 3739.0	...
6286327	  814.7	  576.3	 3740.0	...
6286328	  814.6	  576.5	 3741.0	...
6286329	  814.7	  576.7	 3743.0	...
6286330	  814.8	  577.0	 3743.0	...
6286331	  814.9	  577.1	 3743.0	...
6286332	  814.9	  577.1	 3742.0	...
6286333	  814.8	  577.1	 3741.0	...
6286334	  814.8	  577.2	 3741.0	...
6286335	  814.9	  577.3	 3738.0	...
6286336	  814.9	  577.3	 3736.0	...
6286337	  815.0	  577.1	 3735.0	...
6286338	  815.0	  577.0	 3737.0	...
6286339	  815.0	  576.9	 3739.0	...
6286340	  814.8	  577.0	 3740.0	...
6286341	  814.6	  577.1	 3740.0	...
6286342	  814.5	  577.1	 3742.0	...
6286343	  814.4	  577.1	 3744.0	...
6286344	  814.1	  577.1	 3747.0	...
6286345	  813.8	  577.1	 3748.0	...
6286346	  813.7	  577.1	 3747.0	...
6286347	  814.0	  577.0	 3745.0	...
6286348	  814.2	  577.0	 3743.0	...
6286349	  814.1	  577.0	 3740.0	...
6286350	  814.0	  577.1	 3739.0	...
6286351	  813.9	  577.4	 3738.0	...
6286352	  813.9	  577.6	 3738.0	...
6286353	  813.9	  577.8	 3739.0	...
6286354	  813.9	  577.8	 3740.0	...
6286355	  813.8	  578.0	 3741.0	...
6286356	  813.5	  578.2	 3741.0	...
6286357	  813.3	  578.1	 3741.0	...
6286358	  813.1	  577.9	 3740.0	...
6286359	  812.9	  577.7	 3739.0	...
6286360	  812.8	  578.0	 3738.0	...
6286361	  812.6	  578.3	 3738.0	...
6286362	  812.5	  578.6	 3738.0	...
6286363	  812.6	  578.6	 3738.0	...
6286364	  812.6	  578.6	 3738.0	...
6286365	  812.6	  578.7	 3738.0	...
6286366	  812.6	  578.8	 3737.0	...
6286367	  812.6	  578.7	 3736.0	...
6286368	  812.7	  578.3	 3737.0	...
6286369	  812.8	  578.0	 3740.0	...
6286370	  812.9	  578.1	 3744.0	...
6286371	  813.0	  578.1	 3746.0	...
6286372	  813.0	  578.1	 3747.0	...
6286373	  813.1	  578.1	 3748.0	...
6286374	  813.2	  578.0	 3748.0	...
6286375	  813.3	  578.0	 3745.0	...
6286376	  813.3	  578.0	 3743.0	...
6286377	  813.3	  578.0	 3741.0	...
6286378	  813.3	  578.0	 3743.0	...
6286379	  813.4	  578.1	 3744.0	...
6286380	  813.4	  578.1	 3745.0	...
6286381	  813.4	  578.2	 3745.0	...
6286382	  813.4	  578.3	 3746.0	...
6286383	  813.5	  578.4	 3747.0	...
6286384	  813.5	  578.4	 3747.0	...
6286385	  813.6	  578.5	 3748.0	...
6286386	  813.6	  578.5	 3748.0	...
6286387	  813.6	  578.5	 3748.0	...
6286388	  813.6	  578.6	 3748.0	...
6286389	  813.6	  578.3	 3748.0	...
6286390	  813.6	  577.9	 3749.0	...
6286391	  813.6	  577.6	 3748.0	...
6286392	  813.8	  577.4	 3750.0	...
6286393	  813.9	  577.4	 3753.0	...
6286394	  814.0	  577.5	 3755.0	...
6286395	  814.1	  577.6	 3755.0	...
6286396	  814.1	  577.7	 3755.0	...
6286397	  813.8	  577.9	 3754.0	...
6286398	  813.4	  578.1	 3754.0	...
6286399	  813.1	  578.1	 3753.0	...
6286400	  813.1	  577.9	 3755.0	...
6286401	  813.1	  577.7	 3757.0	...
6286402	  813.1	  577.7	 3759.0	...
6286403	  813.0	  577.7	 3759.0	...
6286404	  812.9	  577.7	 3759.0	...
6286405	  812.9	  577.9	 3759.0	...
6286406	  812.9	  578.2	 3758.0	...
6286407	  813.0	  578.4	 3756.0	...
6286408	  813.0	  578.1	 3754.0	...
6286409	  813.0	  577.7	 3754.0	...
6286410	  812.9	  577.2	 3753.0	...
6286411	  812.8	  577.2	 3753.0	...
6286412	  812.7	  577.2	 3753.0	...
6286413	  812.9	  577.2	 3754.0	...
6286414	  813.1	  577.2	 3755.0	...
6286415	  813.3	  577.2	 3756.0	...
6286416	  813.1	  577.2	 3758.0	...
6286417	  812.9	  577.3	 3757.0	...
6286418	  812.7	  577.4	 3757.0	...
6286419	  812.6	  577.6	 3756.0	...
6286420	  812.4	  577.6	 3756.0	...
6286421	  812.2	  577.7	 3757.0	...
6286422	  812.0	  577.8	 3758.0	...
6286423	  812.1	  578.0	 3759.0	...
6286424	  812.1	  578.1	 3759.0	...
6286425	  812.1	  577.8	 3758.0	...
6286426	  812.1	  577.4	 3758.0	...
6286427	  812.0	  577.1	 3758.0	...
6286428	  812.0	  577.2	 3757.0	...
6286429	  811.9	  577.3	 3756.0	...
6286430	  811.9	  577.6	 3756.0	...
6286431	  811.8	  577.8	 3756.0	...
6286432	  811.7	  577.9	 3756.0	...
6286433	  811.7	  578.0	 3756.0	...
6286434	  811.8	  578.1	 3756.0	...
6286435	  811.7	  578.1	 3756.0	...
6286436	  811.6	  578.5	 3756.0	...
6286437	  811.4	  579.0	 3756.0	...
6286438	  811.2	  579.2	 3759.0	...
6286439	  811.0	  579.0	 3762.0	...
6286440	  811.0	  579.0	 3765.0	...
6286441	  811.1	  579.2	 3764.0	...
6286442	  811.2	  579.4	 3763.0	...
6286443	  811.3	  579.5	 3762.0	...
6286444	  811.3	  579.6	 3761.0	...
6286445	  811.3	  579.7	 3761.0	...
6286446	  811.3	  579.4	 3762.0	...
6286447	  811.1	  579.1	 3762.0	...
6286448	  810.7	  578.8	 3763.0	...
6286449	  810.5	  578.8	 3762.0	...
6286450	  810.3	  578.9	 3765.0	...
6286451	  810.3	  579.3	 3767.0	...
6286452	  810.2	  579.7	 3769.0	...
6286453	  810.3	  580.1	 3768.0	...
6286454	  810.3	  580.3	 3769.0	...
6286455	  810.4	  580.2	 3770.0	...
6286456	  810.4	  580.2	 3771.0	...
6286457	  810.4	  580.2	 3771.0	...
6286458	  810.3	  580.2	 3772.0	...
6286459	  810.2	  580.1	 3773.0	...
6286460	  810.2	  580.1	 3774.0	...
6286461	  810.2	  580.0	 3774.0	...
6286462	  810.2	  579.9	 3775.0	...
6286463	  810.1	  579.8	 3774.0	...
6286464	  810.2	  579.8	 3774.0	...
6286465	  810.3	  579.7	 3775.0	...
6286466	  810.3	  579.6	 3776.0	...
6286467	  810.2	  579.6	 3777.0	...
6286468	  810.1	  579.6	 3777.0	...
6286469	  810.0	  579.6	 3777.0	...
6286470	  809.8	  579.5	 3778.0	...
6286471	  809.7	  579.6	 3778.0	...
6286472	  809.7	  579.8	 3778.0	...
6286473	  809.8	  580.1	 3778.0	...
6286474	  809.8	  580.2	 3779.0	...
6286475	  809.6	  580.1	 3779.0	...
6286476	  809.3	  580.1	 3780.0	...
6286477	  809.1	  579.8	 3780.0	...
6286478	  809.0	  579.5	 3780.0	...
6286479	  809.0	  579.2	 3780.0	...
6286480	  809.0	  579.2	 3781.0	...
6286481	  809.0	  579.3	 3782.0	...
6286482	  809.0	  579.4	 3783.0	...
6286483	  809.0	  579.2	 3783.0	...
6286484	  809.0	  578.9	 3781.0	...
6286485	  808.9	  578.7	 3779.0	...
6286486	  808.9	  578.8	 3780.0	...
6286487	  809.0	  578.8	 3784.0	...
6286488	  809.0	  578.9	 3787.0	...
6286489	  809.1	  579.1	 3788.0	...
6286490	  809.1	  579.2	 3788.0	...
6286491	  809.1	  578.9	 3788.0	...
6286492	  809.1	  578.7	 3788.0	...
6286493	  809.1	  578.7	 3788.0	...
6286494	  809.1	  578.8	 3789.0	...
6286495	  809.0	  578.9	 3790.0	...
6286496	  809.0	  578.9	 3790.0	...
6286497	  808.9	  578.9	 3791.0	...
6286498	  808.9	  578.9	 3792.0	...
6286499	  808.7	  578.9	 3794.0	...
6286500	  808.4	  579.0	 3796.0	...
6286501	  808.2	  579.0	 3796.0	...
6286502	  808.2	  578.8	 3797.0	...
6286503	  808.3	  578.6	 3797.0	...
6286504	  808.2	  578.4	 3797.0	...
6286505	  808.1	  578.4	 3798.0	...
6286506	  808.2	  578.3	 3799.0	...
6286507	  808.3	  578.3	 3800.0	...
6286508	  808.4	  578.2	 3801.0	...
6286509	  808.4	  578.2	 3801.0	...
6286510	  808.4	  578.5	 3801.0	...
6286511	  808.5	  578.7	 3801.0	...
6286512	  808.5	  579.0	 3800.0	...
6286513	  808.5	  579.0	 3801.0	...
6286514	  808.5	  579.0	 3802.0	...
6286515	  808.4	  579.0	 3803.0	...
6286516	  808.3	  579.4	 3802.0	...
6286517	  808.2	  579.7	 3802.0	...
6286518	  808.2	  580.1	 3803.0	...
6286519	  808.1	  580.0	 3804.0	...
6286520	  808.1	  579.5	 3806.0	...
6286521	  808.2	  578.9	 3808.0	...
6286522	  808.1	  578.0	 3809.0	...
6286523	  807.9	  577.2	 3810.0	...
6286524	  807.6	  575.9	 3810.0	...
6286525	  807.5	  574.2	 3811.0	...
6286526	  807.8	  572.5	 3813.0	...
6286527	  808.3	  571.1	 3815.0	...
6286528	  809.0	  569.8	 3817.0	...
6286529	  809.5	  568.7	 3817.0	...
6286530	  810.0	  567.7	 3816.0	...
6286531	  810.7	  566.9	 3815.0	...
6286532	  811.3	  566.5	 3815.0	...
6286533	  811.7	  566.4	 3815.0	...
6286534	  812.1	  566.4	 3817.0	...
6286535	  812.4	  566.0	 3819.0	...
6286536	  812.7	  565.7	 3819.0	...
6286537	  812.6	  565.5	 3819.0	...
6286538	  812.5	  565.6	 3819.0	...
6286539	  812.4	  565.7	 3819.0	...
6286540	  811.7	  566.0	 3819.0	...
6286541	  811.2	  566.3	 3821.0	...
6286542	  810.7	  566.6	 3823.0	...
6286543	  810.5	  566.7	 3826.0	...
6286544	  810.1	  566.6	 3827.0	...
6286545	  809.7	  566.4	 3828.0	...
6286546	  809.3	  566.0	 3829.0	...
6286547	  808.9	  565.6	 3829.0	...
6286548	  808.6	  565.2	 3828.0	...
6286549	  808.4	  565.0	 3826.0	...
6286550	  808.3	  564.8	 3825.0	...
MSG	6286551 0000 _ Number Off
6286551	  808.3	  564.8	 3825.0	...
6286552	  808.4	  564.5	 3827.0	...
6286553	  808.4	  564.2	 3828.0	...
6286554	  808.3	  564.0	 3830.0	...
6286555	  808.2	  564.1	 3831.0	...
6286556	  808.1	  564.2	 3832.0	...
6286557	  807.9	  564.3	 3833.0	...
6286558	  807.7	  564.3	 3833.0	...
6286559	  807.4	  564.4	 3833.0	...
6286560	  807.4	  564.5	 3833.0	...
6286561	  807.3	  564.7	 3833.0	...
6286562	  807.3	  565.2	 3833.0	...
6286563	  807.4	  565.5	 3833.0	...
6286564	  807.5	  565.9	 3833.0	...
6286565	  807.7	  566.1	 3833.0	...
6286566	  807.8	  566.2	 3835.0	...
6286567	  807.8	  566.3	 3837.0	...
6286568	  807.8	  566.3	 3837.0	...
6286569	  807.9	  566.2	 3836.0	...
6286570	  808.1	  566.1	 3837.0	...
6286571	  808.2	  566.1	 3840.0	...
6286572	  808.1	  566.1	 3841.0	...
6286573	  807.9	  566.2	 3839.0	...
6286574	  807.8	  566.3	 3838.0	...
6286575	  807.7	  567.1	 3838.0	...
6286576	  807.7	  567.9	 3840.0	...
6286577	  807.7	  568.4	 3841.0	...
6286578	  807.4	  568.3	 3842.0	...
6286579	  807.1	  568.2	 3842.0	...
6286580	  806.8	  568.1	 3842.0	...
6286581	  806.8	  568.1	 3844.0	...
6286582	  806.8	  568.0	 3846.0	...
6286583	  806.6	  568.0	 3849.0	...
6286584	  806.5	  568.0	 3849.0	...
6286585	  806.5	  568.2	 3849.0	...
6286586	  806.6	  568.3	 3849.0	...
6286587	  806.9	  568.5	 3848.0	...
6286588	  806.9	  568.6	 3848.0	...
6286589	  807.0	  568.5	 3850.0	...
6286590	  807.0	  568.2	 3851.0	...
6286591	  806.9	  567.9	 3853.0	...
6286592	  806.6	  568.2	 3853.0	...
6286593	  806.4	  568.6	 3854.0	...
6286594	  806.4	  569.0	 3853.0	...
6286595	  806.5	  569.0	 3853.0	...
6286596	  806.6	  569.0	 3852.0	...
6286597	  806.5	  569.0	 3854.0	...
6286598	  806.4	  569.0	 3855.0	...
6286599	  806.2	  569.0	 3857.0	...
6286600	  806.0	  569.0	 3857.0	...
6286601	  805.8	  568.9	 3857.0	...
6286602	  805.8	  569.0	 3858.0	...
6286603	  805.8	  569.1	 3859.0	...
6286604	  805.9	  569.1	 3860.0	...
6286605	  805.9	  568.9	 3860.0	...
6286606	  805.9	  568.8	 3861.0	...
6286607	  805.9	  568.7	 3861.0	...
6286608	  805.9	  568.7	 3861.0	...
6286609	  805.8	  568.7	 3863.0	...
6286610	  805.8	  568.7	 3865.0	...
6286611	  805.9	  568.8	 3869.0	...
6286612	  805.9	  568.8	 3870.0	...
6286613	  805.9	  568.6	 3871.0	...
6286614	  806.0	  568.4	 3870.0	...
6286615	  806.0	  568.2	 3870.0	...
6286616	  805.9	  568.3	 3871.0	...
6286617	  805.9	  568.2	 3873.0	...
6286618	  805.9	  568.1	 3876.0	...
6286619	  805.9	  567.9	 3878.0	...
6286620	  805.9	  568.1	 3878.0	...
6286621	  805.9	  568.2	 3878.0	...
6286622	  805.9	  568.2	 3878.0	...
6286623	  805.8	  568.0	 3878.0	...
6286624	  805.9	  568.1	 3879.0	...
6286625	  805.9	  568.4	 3879.0	...
6286626	  805.8	  568.8	 3880.0	...
6286627	  805.4	  568.9	 3880.0	...
6286628	  805.0	  569.2	 3879.0	...
6286629	  804.8	  569.4	 3881.0	...
6286630	  804.9	  569.6	 3882.0	...
6286631	  804.9	  569.7	 3883.0	...
6286632	  804.9	  570.0	 3884.0	...
6286633	  804.8	  570.1	 3884.0	...
6286634	  804.9	  570.3	 3885.0	...
6286635	  804.8	  570.3	 3885.0	...
6286636	  804.6	  570.3	 3886.0	...
6286637	  804.4	  570.4	 3888.0	...
6286638	  804.3	  570.4	 3890.0	...
6286639	  804.2	  570.4	 3890.0	...
6286640	  804.2	  570.4	 3890.0	...
6286641	  804.2	  570.2	 3891.0	...
6286642	  804.1	  570.0	 3891.0	...
6286643	  804.0	  570.0	 3892.0	...
6286644	  803.9	  570.1	 3892.0	...
6286645	  803.8	  570.3	 3893.0	...
6286646	  803.7	  570.4	 3894.0	...
6286647	  803.6	  570.4	 3896.0	...
6286648	  803.5	  570.4	 3897.0	...
6286649	  803.2	  570.4	 3898.0	...
6286650	  803.0	  570.5	 3898.0	...
6286651	  802.9	  570.3	 3898.0	...
6286652	  803.0	  570.2	 3898.0	...
6286653	  803.1	  570.2	 3899.0	...
6286654	  803.2	  570.2	 3900.0	...
6286655	  803.3	  570.3	 3902.0	...
6286656	  803.3	  570.2	 3902.0	...
6286657	  803.1	  570.0	 3902.0	...
6286658	  802.9	  570.2	 3904.0	...
6286659	  802.7	  570.5	 3907.0	...
6286660	  802.8	  570.5	 3910.0	...
6286661	  802.9	  570.3	 3912.0	...
6286662	  802.5	  570.2	 3912.0	...
6286663	  802.2	  570.3	 3909.0	...
6286664	  801.8	  570.4	 3906.0	...
6286665	  801.9	  570.2	 3906.0	...
6286666	  802.0	  569.9	 3909.0	...
6286667	  802.1	  569.6	 3910.0	...
6286668	  802.2	  569.6	 3909.0	...
6286669	  802.2	  569.5	 3908.0	...
6286670	  802.2	  569.3	 3908.0	...
6286671	  802.1	  569.2	 3911.0	...
6286672	  802.0	  569.2	 3912.0	...
6286673	  801.9	  569.3	 3914.0	...
6286674	  801.9	  569.3	 3914.0	...
6286675	  801.9	  569.4	 3914.0	...
6286676	  802.0	  569.4	 3915.0	...
6286677	  801.9	  569.3	 3916.0	...
6286678	  801.9	  569.3	 3917.0	...
6286679	  801.9	  569.2	 3918.0	...
6286680	  801.9	  569.2	 3918.0	...
6286681	  802.0	  569.2	 3918.0	...
6286682	  802.0	  569.4	 3918.0	...
6286683	  801.8	  569.5	 3919.0	...
6286684	  801.6	  569.6	 3920.0	...
6286685	  801.4	  569.7	 3920.0	...
6286686	  801.3	  569.7	 3920.0	...
6286687	  801.2	  569.6	 3921.0	...
6286688	  801.3	  569.5	 3921.0	...
6286689	  801.5	  569.4	 3922.0	...
6286690	  801.7	  569.4	 3923.0	...
6286691	  801.7	  569.4	 3923.0	...
6286692	  801.8	  569.4	 3923.0	...
6286693	  801.7	  569.4	 3922.0	...
6286694	  801.6	  569.4	 3921.0	...
6286695	  801.5	  569.5	 3921.0	...
6286696	  801.4	  569.5	 3921.0	...
6286697	  801.4	  569.5	 3923.0	...
6286698	  801.3	  569.4	 3925.0	...
6286699	  801.3	  569.6	 3925.0	...
6286700	  801.3	  569.8	 3925.0	...
6286701	  801.4	  570.2	 3923.0	...
6286702	  801.4	  570.5	 3923.0	...
6286703	  801.5	  570.7	 3924.0	...
6286704	  801.5	  570.8	 3925.0	...
6286705	  801.4	  570.8	 3925.0	...
6286706	  801.5	  570.9	 3925.0	...
6286707	  801.7	  570.8	 3925.0	...
6286708	  801.7	  570.6	 3924.0	...
6286709	  801.4	  570.4	 3925.0	...
6286710	  801.1	  570.4	 3927.0	...
6286711	  801.0	  570.5	 3928.0	...
6286712	  801.0	  570.6	 3930.0	...
6286713	  800.6	  570.7	 3931.0	...
6286714	  800.3	  570.6	 3933.0	...
6286715	  800.0	  570.5	 3934.0	...
6286716	  800.1	  570.4	 3934.0	...
6286717	  800.2	  570.4	 3934.0	...
6286718	  800.4	  570.6	 3933.0	...
6286719	  800.5	  570.8	 3932.0	...
6286720	  800.6	  571.0	 3933.0	...
6286721	  800.6	  571.1	 3934.0	...
6286722	  800.7	  571.1	 3934.0	...
6286723	  800.9	  571.2	 3933.0	...
6286724	  801.1	  571.3	 3932.0	...
6286725	  801.2	  571.3	 3931.0	...
6286726	  801.1	  571.3	 3931.0	...
6286727	  800.9	  571.2	 3931.0	...
6286728	  800.7	  571.0	 3932.0	...
6286729	  800.9	  570.9	 3932.0	...
6286730	  800.9	  570.8	 3933.0	...
6286731	  800.6	  570.8	 3933.0	...
6286732	  800.3	  570.8	 3933.0	...
6286733	  799.9	  570.9	 3934.0	...
6286734	  799.8	  570.7	 3935.0	...
6286735	  799.8	  570.5	 3936.0	...
6286736	  799.7	  570.2	 3937.0	...
6286737	  799.4	  570.3	 3939.0	...
6286738	  799.0	  570.4	 3940.0	...
6286739	  798.8	  570.4	 3941.0	...
6286740	  799.0	  570.3	 3940.0	...
6286741	  799.1	  570.1	 3942.0	...
6286742	  799.3	  569.9	 3944.0	...
6286743	  799.5	  569.8	 3948.0	...
6286744	  799.7	  569.6	 3950.0	...
6286745	  799.7	  569.6	 3950.0	...
6286746	  799.8	  569.7	 3947.0	...
6286747	  799.9	  569.7	 3943.0	...
6286748	  799.9	  569.6	 3943.0	...
6286749	  799.8	  569.4	 3945.0	...
6286750	  799.7	  569.4	 3946.0	...
6286751	  799.7	  569.3	 3947.0	...
6286752	  799.6	  569.4	 3946.0	...
6286753	  799.4	  569.4	 3946.0	...
6286754	  799.3	  569.5	 3946.0	...
6286755	  799.3	  569.5	 3946.0	...
6286756	  799.4	  569.6	 3945.0	...
6286757	  799.4	  569.6	 3944.0	...
6286758	  799.4	  569.5	 3944.0	...
6286759	  799.3	  569.3	 3945.0	...
6286760	  799.2	  569.0	 3946.0	...
6286761	  799.0	  568.9	 3944.0	...
6286762	  798.9	  568.9	 3943.0	...
6286763	  798.7	  569.0	 3944.0	...
6286764	  798.5	  569.2	 3947.0	...
MSG	6286765 0000 _ Number On
6286765	  798.3	  569.4	 3949.0	...
6286766	  798.3	  569.6	 3949.0	...
6286767	  798.5	  569.6	 3949.0	...
6286768	  798.8	  569.9	 3949.0	...
6286769	  799.0	  570.2	 3948.0	...
6286770	  799.2	  570.4	 3947.0	...
6286771	  799.3	  570.4	 3946.0	...
6286772	  799.3	  570.4	 3945.0	...
6286773	  799.1	  570.4	 3944.0	...
6286774	  798.8	  570.4	 3945.0	...
6286775	  798.9	  570.5	 3947.0	...
6286776	  799.2	  570.5	 3948.0	...
6286777	  799.5	  570.5	 3947.0	...
6286778	  799.5	  570.4	 3946.0	...
6286779	  799.4	  570.2	 3946.0	...
6286780	  799.3	  570.2	 3945.0	...
6286781	  799.3	  570.2	 3945.0	...
6286782	  799.3	  570.5	 3945.0	...
6286783	  799.4	  571.0	 3946.0	...
6286784	  799.4	  571.5	 3944.0	...
6286785	  799.3	  571.7	 3942.0	...
6286786	  799.3	  571.8	 3940.0	...
6286787	  799.2	  571.8	 3940.0	...
6286788	  799.3	  572.1	 3940.0	...
6286789	  799.4	  572.5	 3940.0	...
6286790	  799.4	  572.8	 3941.0	...
6286791	  799.4	  572.4	 3943.0	...
6286792	  799.4	  572.1	 3943.0	...
6286793	  799.4	  572.0	 3942.0	...
6286794	  799.4	  572.3	 3942.0	...
6286795	  799.4	  572.6	 3943.0	...
6286796	  799.4	  572.8	 3944.0	...
6286797	  799.6	  573.0	 3944.0	...
6286798	  799.7	  573.2	 3944.0	...
6286799	  799.9	  573.4	 3944.0	...
6286800	  799.9	  573.6	 3944.0	...
6286801	  799.9	  573.7	 3945.0	...
6286802	  799.9	  573.7	 3946.0	...
6286803	  799.9	  573.6	 3947.0	...
6286804	  800.1	  573.6	 3947.0	...
6286805	  800.3	  573.7	 3947.0	...
6286806	  800.5	  573.6	 3947.0	...
6286807	  800.5	  573.8	 3946.0	...
6286808	  800.5	  573.9	 3946.0	...
6286809	  800.4	  574.1	 3946.0	...
6286810	  800.2	  574.1	 3945.0	...
6286811	  800.1	  574.2	 3945.0	...
6286812	  800.1	  574.3	 3944.0	...
6286813	  800.0	  574.4	 3944.0	...
6286814	  799.9	  574.3	 3944.0	...
6286815	  799.8	  574.2	 3941.0	...
6286816	  799.5	  574.2	 3939.0	...
6286817	  799.3	  574.2	 3937.0	...
6286818	  799.2	  574.2	 3937.0	...
6286819	  799.4	  574.7	 3936.0	...
6286820	  799.7	  575.1	 3934.0	...
6286821	  799.9	  575.5	 3933.0	...
6286822	  799.9	  575.6	 3933.0	...
6286823	  799.9	  575.7	 3933.0	...
6286824	  800.3	  575.7	 3933.0	...
6286825	  800.8	  575.6	 3933.0	...
6286826	  801.3	  575.5	 3932.0	...
6286827	  801.4	  575.4	 3931.0	...
6286828	  801.4	  575.5	 3930.0	...
6286829	  801.5	  575.5	 3930.0	...
6286830	  801.6	  575.5	 3930.0	...
6286831	  801.7	  575.5	 3930.0	...
6286832	  801.7	  575.6	 3930.0	...
6286833	  801.7	  575.7	 3930.0	...
6286834	  801.6	  575.8	 3930.0	...
6286835	  801.4	  575.9	 3929.0	...
6286836	  801.2	  575.9	 3928.0	...
6286837	  801.2	  575.9	 3928.0	...
6286838	  801.0	  575.8	 3928.0	...
6286839	  800.9	  575.8	 3927.0	...
6286840	  800.7	  575.7	 3926.0	...
6286841	  800.5	  575.8	 3924.0	...
6286842	  800.3	  575.7	 3923.0	...
6286843	  800.2	  576.2	 3923.0	...
6286844	  800.2	  576.7	 3924.0	...
6286845	  800.4	  577.1	 3924.0	...
6286846	  800.4	  577.2	 3925.0	...
6286847	  800.5	  577.2	 3924.0	...
6286848	  800.4	  577.3	 3924.0	...
6286849	  800.1	  577.6	 3924.0	...
6286850	  799.9	  577.7	 3924.0	...
6286851	  799.6	  577.8	 3923.0	...
6286852	  799.4	  577.5	 3921.0	...
6286853	  799.2	  577.3	 3919.0	...
6286854	  799.1	  577.3	 3916.0	...
6286855	  799.2	  577.3	 3915.0	...
6286856	  799.3	  577.3	 3914.0	...
6286857	  799.4	  577.2	 3913.0	...
6286858	  799.5	  577.3	 3913.0	...
6286859	  799.6	  577.6	 3913.0	...
6286860	  799.5	  577.8	 3913.0	...
6286861	  799.4	  577.9	 3913.0	...
6286862	  799.3	  577.9	 3910.0	...
6286863	  799.2	  577.8	 3907.0	...
6286864	  799.4	  577.8	 3904.0	...
6286865	  799.6	  577.5	 3904.0	...
6286866	  799.8	  577.2	 3903.0	...
6286867	  799.8	  576.9	 3901.0	...
6286868	  799.8	  576.9	 3900.0	...
6286869	  800.0	  576.9	 3899.0	...
6286870	  800.2	  577.0	 3898.0	...
6286871	  800.4	  577.2	 3897.0	...
6286872	  800.4	  577.3	 3897.0	...
6286873	  800.4	  577.3	 3896.0	...
6286874	  800.4	  577.3	 3896.0	...
6286875	  800.7	  577.4	 3896.0	...
6286876	  801.1	  577.3	 3895.0	...
6286877	  801.3	  577.1	 3890.0	...
6286878	  801.4	  577.0	 3885.0	...
6286879	  801.6	  577.0	 3881.0	...
6286880	  802.0	  577.0	 3881.0	...
6286881	  802.4	  576.5	 3880.0	...
6286882	  802.5	  575.9	 3880.0	...
6286883	  802.3	  575.2	 3880.0	...
6286884	  802.2	  575.1	 3879.0	...
6286885	  802.1	  575.1	 3878.0	...
6286886	  802.1	  575.2	 3878.0	...
6286887	  802.1	  575.3	 3874.0	...
6286888	  802.1	  575.4	 3871.0	...
6286889	  802.0	  575.3	 3868.0	...
6286890	  801.9	  575.3	 3868.0	...
6286891	  801.8	  575.3	 3868.0	...
6286892	  801.8	  575.6	 3868.0	...
6286893	  801.9	  576.0	 3869.0	...
6286894	  802.0	  576.4	 3870.0	...
6286895	  802.0	  576.5	 3869.0	...
6286896	  802.1	  576.6	 3866.0	...
6286897	  802.1	  576.7	 3863.0	...
6286898	  802.2	  576.9	 3862.0	...
6286899	  802.1	  576.9	 3861.0	...
6286900	  802.1	  577.3	 3860.0	...
6286901	  802.2	  577.7	 3860.0	...
6286902	  801.9	  578.0	 3859.0	...
6286903	  801.6	  577.8	 3859.0	...
6286904	  801.2	  578.0	 3859.0	...
6286905	  801.3	  578.2	 3859.0	...
6286906	  801.3	  578.5	 3859.0	...
6286907	  801.3	  578.4	 3858.0	...
6286908	  801.3	  578.4	 3858.0	...
6286909	  801.3	  578.3	 3857.0	...
6286910	  801.3	  578.3	 3856.0	...
6286911	  801.3	  578.4	 3854.0	...
6286912	  801.4	  578.5	 3853.0	...
6286913	  801.4	  578.6	 3851.0	...
6286914	  801.7	  578.7	 3849.0	...
6286915	  801.9	  578.8	 3846.0	...
6286916	  802.1	  578.8	 3846.0	...
6286917	  802.1	  578.8	 3848.0	...
6286918	  802.1	  578.9	 3848.0	...
6286919	  802.1	  579.3	 3845.0	...
6286920	  802.1	  579.6	 3842.0	...
6286921	  802.2	  579.8	 3842.0	...
6286922	  802.3	  579.6	 3841.0	...
6286923	  802.1	  579.6	 3839.0	...
6286924	  801.7	  579.7	 3837.0	...
6286925	  801.3	  579.9	 3836.0	...
6286926	  801.3	  580.0	 3834.0	...
6286927	  801.4	  580.1	 3832.0	...
6286928	  801.4	  580.2	 3830.0	...
6286929	  801.3	  580.2	 3828.0	...
6286930	  801.2	  580.2	 3828.0	...
6286931	  801.2	  580.3	 3829.0	...
6286932	  801.2	  580.5	 3830.0	...
6286933	  801.1	  580.7	 3830.0	...
6286934	  801.1	  580.7	 3829.0	...
6286935	  801.0	  580.8	 3828.0	...
6286936	  800.8	  581.1	 3827.0	...
6286937	  800.6	  581.3	 3827.0	...
6286938	  800.6	  581.4	 3827.0	...
6286939	  800.7	  581.2	 3827.0	...
6286940	  800.9	  581.0	 3828.0	...
6286941	  801.2	  580.9	 3828.0	...
6286942	  801.5	  580.8	 3829.0	...
6286943	  801.7	  580.7	 3830.0	...
6286944	  801.5	  580.7	 3827.0	...
6286945	  801.3	  580.7	 3825.0	...
6286946	  801.2	  580.7	 3822.0	...
6286947	  801.3	  580.7	 3821.0	...
6286948	  801.3	  580.7	 3820.0	...
6286949	  801.4	  580.8	 3818.0	...
6286950	  801.5	  580.8	 3818.0	...
6286951	  801.6	  581.0	 3817.0	...
6286952	  801.8	  581.1	 3817.0	...
6286953	  801.9	  581.1	 3818.0	...
6286954	  801.9	  581.5	 3817.0	...
6286955	  801.9	  581.8	 3815.0	...
6286956	  801.9	  582.3	 3816.0	...
6286957	  801.9	  582.4	 3819.0	...
6286958	  801.9	  582.5	 3821.0	...
6286959	  801.9	  582.5	 3818.0	...
6286960	  801.9	  582.3	 3816.0	...
6286961	  801.9	  582.2	 3816.0	...
6286962	  801.8	  582.1	 3813.0	...
6286963	  801.7	  582.0	 3809.0	...
6286964	  801.5	  582.0	 3806.0	...
6286965	  801.4	  582.0	 3807.0	...
6286966	  801.5	  581.9	 3808.0	...
6286967	  801.6	  581.8	 3808.0	...
6286968	  801.5	  581.7	 3807.0	...
6286969	  801.3	  581.5	 3804.0	...
6286970	  801.2	  581.2	 3802.0	...
6286971	  801.2	  580.9	 3801.0	...
6286972	  801.2	  580.8	 3799.0	...
6286973	  801.0	  580.9	 3798.0	...
6286974	  800.5	  580.9	 3798.0	...
6286975	  800.2	  580.9	 3797.0	...
6286976	  800.3	  580.9	 3796.0	...
6286977	  800.6	  581.0	 3795.0	...
6286978	  801.0	  581.0	 3794.0	...
6286979	  801.0	  581.1	 3793.0	...
6286980	  800.9	  581.1	 3792.0	...
6286981	  800.8	  581.3	 3792.0	...
6286982	  800.8	  581.5	 3793.0	...
6286983	  801.0	  581.6	 3794.0	...
6286984	  800.9	  581.5	 3795.0	...
6286985	  800.6	  581.4	 3794.0	...
6286986	  800.4	  581.5	 3792.0	...
6286987	  800.4	  581.5	 3790.0	...
6286988	  800.5	  581.5	 3787.0	...
6286989	  800.7	  581.4	 3785.0	...
6286990	  800.9	  581.3	 3783.0	...
6286991	  801.0	  581.4	 3782.0	...
6286992	  801.1	  581.6	 3782.0	...
6286993	  801.1	  581.8	 3783.0	...
6286994	  801.0	  581.7	 3784.0	...
6286995	  801.0	  581.7	 3782.0	...
6286996	  801.2	  581.7	 3781.0	...
6286997	  801.6	  581.7	 3778.0	...
6286998	  801.9	  581.4	 3778.0	...
6286999	  801.9	  581.0	 3778.0	...
6287000	  801.9	  581.1	 3778.0	...
6287001	  802.0	  581.5	 3779.0	...
6287002	  802.1	  581.9	 3780.0	...
6287003	  802.1	  581.9	 3781.0	...
6287004	  802.1	  581.9	 3781.0	...
6287005	  802.1	  581.9	 3781.0	...
6287006	  802.2	  582.2	 3781.0	...
6287007	  802.3	  582.4	 3781.0	...
6287008	  802.4	  582.6	 3782.0	...
6287009	  802.5	  582.5	 3782.0	...
6287010	  802.6	  582.7	 3782.0	...
6287011	  802.6	  583.0	 3781.0	...
6287012	  802.7	  583.3	 3781.0	...
6287013	  802.5	  583.6	 3781.0	...
6287014	  802.4	  583.7	 3780.0	...
6287015	  802.2	  583.9	 3780.0	...
6287016	  802.2	  583.9	 3779.0	...
6287017	  802.2	  583.9	 3779.0	...
6287018	  802.1	  583.9	 3779.0	...
6287019	  802.0	  584.0	 3779.0	...
6287020	  802.0	  584.0	 3780.0	...
6287021	  802.0	  584.0	 3780.0	...
6287022	  802.2	  583.9	 3779.0	...
6287023	  802.3	  583.8	 3780.0	...
6287024	  802.4	  583.9	 3781.0	...
6287025	  802.3	  584.0	 3781.0	...
6287026	  802.2	  584.2	 3781.0	...
6287027	  802.3	  584.1	 3779.0	...
6287028	  802.5	  584.1	 3777.0	...
6287029	  802.4	  584.1	 3776.0	...
6287030	  802.1	  584.3	 3777.0	...
6287031	  801.6	  584.5	 3778.0	...
6287032	  801.3	  584.6	 3778.0	...
6287033	  801.1	  584.6	 3777.0	...
6287034	  801.3	  584.3	 3776.0	...
6287035	  801.5	  583.9	 3775.0	...
6287036	  801.6	  583.6	 3775.0	...
6287037	  801.5	  583.3	 3776.0	...
6287038	  801.5	  583.2	 3776.0	...
6287039	  801.5	  583.1	 3775.0	...
6287040	  801.5	  583.1	 3773.0	...
6287041	  801.6	  583.1	 3772.0	...
6287042	  801.9	  583.2	 3770.0	...
6287043	  802.2	  583.2	 3770.0	...
6287044	  802.5	  583.1	 3769.0	...
6287045	  802.6	  583.1	 3769.0	...
6287046	  802.7	  583.1	 3770.0	...
6287047	  802.7	  583.2	 3770.0	...
6287048	  802.8	  583.3	 3769.0	...
6287049	  802.8	  583.5	 3769.0	...
6287050	  802.5	  583.5	 3768.0	...
6287051	  802.2	  583.6	 3768.0	...
6287052	  801.9	  583.6	 3769.0	...
6287053	  801.8	  583.6	 3769.0	...
6287054	  801.8	  583.7	 3768.0	...
6287055	  801.7	  583.9	 3767.0	...
6287056	  801.7	  584.3	 3766.0	...
6287057	  801.6	  584.7	 3766.0	...
6287058	  801.7	  584.8	 3765.0	...
6287059	  801.8	  584.5	 3765.0	...
6287060	  801.9	  584.7	 3766.0	...
6287061	  802.3	  585.0	 3767.0	...
6287062	  802.7	  585.3	 3766.0	...
6287063	  803.0	  585.2	 3765.0	...
6287064	  802.9	  585.1	 3762.0	...
6287065	  802.9	  585.0	 3760.0	...
6287066	  802.9	  585.0	 3760.0	...
6287067	  802.9	  584.9	 3759.0	...
6287068	  802.7	  584.8	 3758.0	...
6287069	  802.5	  584.7	 3760.0	...
6287070	  802.3	  584.8	 3762.0	...
6287071	  802.4	  584.9	 3764.0	...
6287072	  802.4	  584.9	 3764.0	...
6287073	  802.3	  584.7	 3763.0	...
6287074	  802.3	  584.4	 3762.0	...
6287075	  802.3	  584.2	 3761.0	...
6287076	  802.3	  584.0	 3758.0	...
6287077	  802.1	  584.0	 3755.0	...
6287078	  802.0	  583.8	 3752.0	...
6287079	  801.9	  583.5	 3751.0	...
6287080	  801.9	  583.3	 3752.0	...
MSG	6287081 0000 _ Number Off
6287081	  801.9	  583.3	 3753.0	...
6287082	  801.9	  583.4	 3754.0	...
6287083	  801.9	  583.5	 3755.0	...
6287084	  801.8	  583.4	 3755.0	...
6287085	  801.8	  583.4	 3753.0	...
6287086	  802.0	  583.3	 3750.0	...
6287087	  802.5	  583.3	 3751.0	...
6287088	  803.0	  583.4	 3753.0	...
6287089	  803.2	  583.6	 3755.0	...
6287090	  803.2	  583.9	 3755.0	...
6287091	  803.3	  583.9	 3755.0	...
6287092	  803.5	  584.0	 3755.0	...
6287093	  803.7	  584.3	 3756.0	...
6287094	  803.8	  584.8	 3756.0	...
6287095	  803.8	  585.2	 3758.0	...
6287096	  803.8	  585.5	 3760.0	...
6287097	  803.4	  585.7	 3763.0	...
6287098	  803.0	  586.0	 3766.0	...
6287099	  802.7	  586.1	 3768.0	...
6287100	  802.7	  586.1	 3768.0	...
6287101	  802.7	  586.1	 3768.0	...
6287102	  802.6	  586.2	 3768.0	...
6287103	  802.4	  586.4	 3767.0	...
6287104	  802.1	  586.5	 3766.0	...
6287105	  801.9	  586.6	 3765.0	...
6287106	  801.8	  586.6	 3765.0	...
6287107	  801.8	  586.1	 3764.0	...
6287108	  801.9	  585.5	 3762.0	...
6287109	  802.0	  584.2	 3760.0	...
6287110	  802.1	  583.1	 3759.0	...
6287111	  802.1	  581.6	 3758.0	...
6287112	  802.1	  580.6	 3757.0	...
6287113	  802.4	  579.5	 3758.0	...
6287114	  802.6	  578.4	 3759.0	...
6287115	  803.0	  576.8	 3761.0	...
EFIX R   6285270	6287115	1846	  808.9	  576.4	   3792
SSACC R  6287116
6287116	  803.1	  575.4	 3761.0	...
6287117	  803.3	  573.0	 3761.0	...
6287118	  803.7	  571.1	 3763.0	...
6287119	  804.5	  568.9	 3766.0	...
6287120	  805.4	  567.3	 3769.0	...
6287121	  806.3	  565.5	 3770.0	...
ESACC R  6287116	6287121	6	  803.1	  575.4	  806.3	  565.5	   0.22	     41
SFIX R   6287122
6287122	  807.0	  563.1	 3770.0	...
6287123	  807.5	  561.7	 3770.0	...
6287124	  807.8	  560.8	 3769.0	...
6287125	  807.9	  560.7	 3769.0	...
6287126	  808.0	  560.7	 3768.0	...
6287127	  807.9	  560.7	 3768.0	...
6287128	  807.4	  560.9	 3768.0	...
6287129	  806.7	  561.2	 3768.0	...
6287130	  806.3	  561.3	 3768.0	...
6287131	  805.3	  561.3	 3768.0	...
6287132	  804.4	  561.3	 3768.0	...
6287133	  802.9	  561.4	 3769.0	...
6287134	  802.2	  561.4	 3769.0	...
6287135	  801.5	  561.4	 3768.0	...
6287136	  801.9	  561.3	 3768.0	...
6287137	  802.3	  561.2	 3768.0	...
6287138	  803.0	  561.2	 3769.0	...
6287139	  803.5	  560.9	 3771.0	...
6287140	  804.2	  560.5	 3772.0	...
6287141	  804.7	  560.7	 3772.0	...
6287142	  805.2	  561.3	 3773.0	...
6287143	  805.7	  561.9	 3773.0	...
6287144	  806.1	  562.3	 3774.0	...
6287145	  806.2	  562.9	 3774.0	...
6287146	  805.9	  563.6	 3774.0	...
6287147	  805.6	  564.5	 3775.0	...
6287148	  805.3	  565.7	 3774.0	...
6287149	  805.2	  566.8	 3774.0	...
6287150	  805.0	  567.3	 3773.0	...
6287151	  804.8	  567.5	 3773.0	...
6287152	  804.7	  567.7	 3773.0	...
6287153	  804.4	  568.0	 3772.0	...
6287154	  804.0	  568.4	 3773.0	...
6287155	  803.7	  568.6	 3774.0	...
6287156	  803.8	  568.7	 3775.0	...
6287157	  804.1	  568.7	 3776.0	...
6287158	  804.4	  568.5	 3776.0	...
6287159	  804.6	  568.2	 3776.0	...
6287160	  804.9	  568.0	 3777.0	...
6287161	  805.3	  567.8	 3777.0	...
6287162	  805.7	  567.5	 3777.0	...
6287163	  805.9	  567.3	 3779.0	...
6287164	  806.0	  567.2	 3782.0	...
6287165	  806.1	  567.2	 3785.0	...
6287166	  806.0	  567.0	 3786.0	...
6287167	  805.7	  566.8	 3786.0	...
6287168	  805.2	  566.6	 3785.0	...
6287169	  804.9	  566.9	 3782.0	...
6287170	  804.7	  567.2	 3779.0	...
6287171	  804.6	  567.6	 3779.0	...
6287172	  804.4	  567.7	 3780.0	...
6287173	  804.7	  567.8	 3782.0	...
6287174	  805.0	  567.6	 3783.0	...
6287175	  805.3	  567.2	 3784.0	...
6287176	  805.2	  566.9	 3784.0	...
6287177	  805.3	  566.5	 3783.0	...
6287178	  805.3	  566.5	 3784.0	...
6287179	  805.4	  566.5	 3785.0	...
6287180	  805.5	  566.5	 3786.0	...
6287181	  805.4	  566.8	 3788.0	...
6287182	  805.2	  567.0	 3789.0	...
6287183	  805.1	  567.3	 3790.0	...
6287184	  805.1	  567.6	 3790.0	...
6287185	  805.1	  567.9	 3790.0	...
6287186	  805.1	  567.9	 3791.0	...
6287187	  805.0	  567.5	 3793.0	...
6287188	  805.0	  567.1	 3793.0	...
6287189	  805.2	  567.1	 3793.0	...
6287190	  805.4	  567.0	 3793.0	...
6287191	  805.3	  567.0	 3793.0	...
6287192	  805.1	  567.1	 3793.0	...
6287193	  804.8	  567.1	 3793.0	...
6287194	  804.9	  567.1	 3795.0	...
6287195	  804.9	  567.0	 3796.0	...
6287196	  805.0	  567.1	 3797.0	...
6287197	  805.0	  567.2	 3798.0	...
6287198	  805.1	  567.5	 3800.0	...
6287199	  805.2	  567.7	 3802.0	...
6287200	  805.6	  567.9	 3802.0	...
6287201	  805.8	  568.0	 3801.0	...
6287202	  806.0	  568.1	 3801.0	...
6287203	  805.9	  568.1	 3801.0	...
6287204	  805.8	  568.0	 3800.0	...
6287205	  805.7	  567.5	 3799.0	...
6287206	  805.5	  567.2	 3799.0	...
6287207	  805.3	  566.8	 3800.0	...
6287208	  805.2	  566.8	 3801.0	...
6287209	  805.1	  566.8	 3802.0	...
6287210	  805.1	  566.9	 3802.0	...
6287211	  805.2	  567.0	 3801.0	...
6287212	  805.3	  566.7	 3801.0	...
6287213	  805.5	  566.3	 3803.0	...
6287214	  805.6	  565.9	 3804.0	...
6287215	  805.6	  565.9	 3805.0	...
6287216	  805.5	  565.9	 3805.0	...
6287217	  805.4	  566.0	 3804.0	...
6287218	  805.3	  566.1	 3806.0	...
6287219	  805.2	  566.2	 3807.0	...
6287220	  805.3	  566.3	 3808.0	...
6287221	  805.3	  566.5	 3809.0	...
6287222	  805.3	  566.5	 3809.0	...
6287223	  805.4	  566.4	 3810.0	...
6287224	  805.6	  566.4	 3811.0	...
6287225	  805.7	  566.7	 3813.0	...
6287226	  805.7	  567.0	 3814.0	...
6287227	  805.4	  567.1	 3815.0	...
6287228	  805.1	  567.3	 3816.0	...
6287229	  805.0	  567.7	 3816.0	...
6287230	  805.1	  568.1	 3817.0	...
6287231	  805.3	  568.2	 3817.0	...
6287232	  805.3	  568.2	 3817.0	...
6287233	  805.3	  568.1	 3817.0	...
6287234	  805.6	  567.9	 3818.0	...
6287235	  805.8	  567.6	 3820.0	...
6287236	  806.1	  567.5	 3822.0	...
6287237	  806.1	  567.5	 3824.0	...
6287238	  806.2	  567.1	 3823.0	...
6287239	  806.3	  566.7	 3823.0	...
6287240	  806.4	  566.3	 3824.0	...
6287241	  806.3	  566.2	 3825.0	...
6287242	  806.3	  566.1	 3825.0	...
6287243	  806.3	  566.2	 3828.0	...
6287244	  805.9	  566.3	 3830.0	...
6287245	  805.5	  566.3	 3832.0	...
6287246	  805.2	  566.2	 3832.0	...
6287247	  805.1	  566.2	 3831.0	...
6287248	  805.0	  566.4	 3831.0	...
6287249	  805.2	  566.6	 3834.0	...
6287250	  805.3	  566.6	 3837.0	...
6287251	  805.5	  566.6	 3840.0	...
6287252	  805.4	  566.6	 3837.0	...
6287253	  805.6	  566.3	 3834.0	...
6287254	  805.9	  565.8	 3830.0	...
6287255	  806.1	  565.3	 3829.0	...
6287256	  805.9	  565.1	 3829.0	...
6287257	  805.8	  565.2	 3829.0	...
6287258	  805.5	  565.2	 3828.0	...
6287259	  805.2	  565.3	 3831.0	...
6287260	  805.0	  565.5	 3836.0	...
6287261	  805.0	  566.0	 3840.0	...
6287262	  805.1	  566.4	 3842.0	...
6287263	  805.2	  566.7	 3843.0	...
6287264	  805.2	  566.6	 3844.0	...
6287265	  804.9	  566.9	 3844.0	...
6287266	  804.6	  567.3	 3843.0	...
6287267	  804.4	  567.8	 3842.0	...
6287268	  804.1	  568.0	 3842.0	...
6287269	  803.8	  568.1	 3843.0	...
6287270	  803.7	  568.1	 3845.0	...
6287271	  803.9	  568.2	 3846.0	...
6287272	  804.0	  568.3	 3848.0	...
6287273	  804.0	  568.5	 3849.0	...
6287274	  804.0	  568.7	 3852.0	...
6287275	  804.0	  568.7	 3854.0	...
6287276	  804.0	  568.6	 3856.0	...
6287277	  803.9	  568.6	 3858.0	...
6287278	  803.9	  568.5	 3860.0	...
6287279	  803.9	  568.4	 3860.0	...
6287280	  803.8	  568.2	 3858.0	...
6287281	  803.7	  568.0	 3859.0	...
6287282	  803.7	  567.8	 3862.0	...
6287283	  803.8	  567.9	 3864.0	...
6287284	  803.9	  568.0	 3865.0	...
6287285	  804.1	  568.2	 3866.0	...
6287286	  804.2	  568.2	 3868.0	...
6287287	  804.4	  568.1	 3868.0	...
6287288	  804.8	  567.6	 3868.0	...
6287289	  805.0	  567.2	 3868.0	...
6287290	  805.0	  566.8	 3870.0	...
6287291	  804.8	  566.8	 3872.0	...
6287292	  804.5	  566.9	 3873.0	...
6287293	  804.4	  566.8	 3874.0	...
6287294	  804.2	  566.8	 3875.0	...
MSG	6287295 0000 _ Number On
6287295	  804.1	  566.8	 3875.0	...
6287296	  803.9	  566.7	 3875.0	...
6287297	  803.8	  566.7	 3876.0	...
6287298	  803.8	  566.3	 3876.0	...
6287299	  803.8	  565.8	 3877.0	...
6287300	  803.8	  565.5	 3877.0	...
6287301	  803.7	  565.5	 3878.0	...
6287302	  803.7	  565.5	 3879.0	...
6287303	  803.8	  565.5	 3879.0	...
6287304	  803.9	  565.8	 3879.0	...
6287305	  803.9	  566.1	 3879.0	...
6287306	  803.9	  566.4	 3878.0	...
6287307	  803.9	  566.6	 3878.0	...
6287308	  803.9	  566.8	 3877.0	...
6287309	  803.8	  567.0	 3878.0	...
6287310	  803.7	  566.9	 3881.0	...
6287311	  803.5	  566.9	 3883.0	...
6287312	  803.4	  566.9	 3887.0	...
6287313	  803.4	  567.1	 3888.0	...
6287314	  803.5	  567.2	 3890.0	...
6287315	  803.5	  567.4	 3893.0	...
6287316	  803.5	  567.4	 3896.0	...
6287317	  803.6	  567.2	 3898.0	...
6287318	  803.7	  566.9	 3900.0	...
6287319	  803.7	  566.7	 3901.0	...
6287320	  803.7	  566.6	 3903.0	...
6287321	  803.9	  566.5	 3903.0	...
6287322	  804.2	  566.5	 3903.0	...
6287323	  804.4	  566.5	 3905.0	...
6287324	  804.4	  566.7	 3908.0	...
6287325	  804.6	  567.0	 3910.0	...
6287326	  804.7	  567.3	 3910.0	...
6287327	  804.9	  567.5	 3911.0	...
6287328	  804.9	  567.5	 3911.0	...
6287329	  804.9	  567.6	 3912.0	...
6287330	  804.9	  567.6	 3912.0	...
6287331	  804.8	  567.7	 3913.0	...
6287332	  804.7	  567.8	 3913.0	...
6287333	  804.7	  568.0	 3913.0	...
6287334	  804.7	  567.8	 3914.0	...
6287335	  804.8	  567.6	 3915.0	...
6287336	  804.8	  567.3	 3916.0	...
6287337	  804.7	  567.2	 3916.0	...
6287338	  804.7	  567.1	 3916.0	...
6287339	  804.7	  566.9	 3918.0	...
6287340	  804.8	  566.8	 3920.0	...
6287341	  805.0	  566.6	 3921.0	...
6287342	  805.2	  566.5	 3921.0	...
6287343	  805.3	  566.3	 3921.0	...
6287344	  805.4	  566.3	 3921.0	...
6287345	  805.5	  566.2	 3922.0	...
6287346	  805.7	  566.3	 3923.0	...
6287347	  805.9	  566.4	 3924.0	...
6287348	  806.1	  566.7	 3924.0	...
6287349	  806.0	  566.9	 3924.0	...
6287350	  805.9	  566.8	 3924.0	...
6287351	  805.8	  566.7	 3924.0	...
6287352	  805.8	  566.5	 3926.0	...
6287353	  805.6	  566.4	 3929.0	...
6287354	  805.4	  566.2	 3931.0	...
6287355	  805.1	  566.0	 3930.0	...
6287356	  805.0	  566.1	 3931.0	...
6287357	  804.9	  566.1	 3933.0	...
6287358	  805.0	  566.2	 3936.0	...
6287359	  805.2	  566.3	 3936.0	...
6287360	  805.1	  566.0	 3934.0	...
6287361	  805.0	  565.6	 3933.0	...
6287362	  804.8	  565.5	 3935.0	...
6287363	  804.9	  565.6	 3937.0	...
6287364	  805.4	  565.7	 3938.0	...
6287365	  806.0	  565.7	 3939.0	...
6287366	  806.4	  565.3	 3939.0	...
6287367	  806.2	  565.0	 3940.0	...
6287368	  806.0	  564.8	 3942.0	...
6287369	  805.9	  565.1	 3942.0	...
6287370	  805.9	  565.4	 3941.0	...
6287371	  805.8	  565.7	 3940.0	...
6287372	  805.7	  565.8	 3940.0	...
6287373	  805.7	  565.8	 3942.0	...
6287374	  805.9	  565.7	 3943.0	...
6287375	  805.8	  565.7	 3942.0	...
6287376	  805.5	  565.7	 3943.0	...
6287377	  805.3	  565.6	 3946.0	...
6287378	  805.4	  565.6	 3949.0	...
6287379	  805.5	  565.7	 3949.0	...
6287380	  805.6	  565.8	 3949.0	...
6287381	  805.5	  565.8	 3949.0	...
6287382	  805.4	  565.7	 3950.0	...
6287383	  805.3	  565.7	 3951.0	...
6287384	  805.2	  565.7	 3953.0	...
6287385	  805.1	  565.5	 3955.0	...
6287386	  805.1	  565.3	 3957.0	...
6287387	  805.0	  565.1	 3958.0	...
6287388	  804.9	  565.1	 3956.0	...
6287389	  804.7	  565.1	 3954.0	...
6287390	  804.9	  565.1	 3952.0	...
6287391	  805.2	  565.1	 3952.0	...
6287392	  805.5	  564.9	 3952.0	...
6287393	  805.5	  564.7	 3952.0	...
6287394	  805.6	  564.4	 3952.0	...
6287395	  805.7	  564.4	 3953.0	...
6287396	  805.7	  564.6	 3954.0	...
6287397	  805.5	  564.8	 3957.0	...
6287398	  805.4	  565.0	 3958.0	...
6287399	  805.3	  565.1	 3961.0	...
6287400	  805.5	  565.2	 3962.0	...
6287401	  805.8	  565.3	 3964.0	...
6287402	  806.1	  565.3	 3963.0	...
6287403	  806.1	  565.4	 3963.0	...
6287404	  806.1	  565.6	 3964.0	...
6287405	  806.0	  565.7	 3965.0	...
6287406	  806.0	  565.6	 3966.0	...
6287407	  806.1	  565.6	 3966.0	...
6287408	  806.2	  565.5	 3967.0	...
6287409	  806.1	  565.4	 3968.0	...
6287410	  805.9	  565.4	 3969.0	...
6287411	  805.7	  565.4	 3969.0	...
6287412	  805.6	  565.3	 3971.0	...
6287413	  805.6	  565.1	 3972.0	...
6287414	  805.7	  565.1	 3974.0	...
6287415	  805.8	  565.2	 3974.0	...
6287416	  806.0	  565.3	 3974.0	...
6287417	  806.0	  565.0	 3974.0	...
6287418	  806.0	  564.6	 3974.0	...
6287419	  806.0	  564.2	 3974.0	...
6287420	  805.9	  564.1	 3975.0	...
6287421	  806.0	  564.0	 3976.0	...
6287422	  806.0	  563.9	 3976.0	...
6287423	  806.1	  563.9	 3976.0	...
6287424	  805.9	  563.9	 3976.0	...
6287425	  805.8	  563.7	 3976.0	...
6287426	  805.5	  563.5	 3976.0	...
6287427	  805.3	  563.4	 3979.0	...
6287428	  805.2	  563.7	 3982.0	...
6287429	  805.2	  564.1	 3985.0	...
6287430	  805.1	  564.3	 3985.0	...
6287431	  805.2	  564.4	 3985.0	...
6287432	  805.3	  564.5	 3985.0	...
6287433	  805.3	  564.5	 3986.0	...
6287434	  805.3	  564.5	 3986.0	...
6287435	  805.3	  564.7	 3987.0	...
6287436	  805.3	  564.9	 3988.0	...
6287437	  805.4	  564.9	 3988.0	...
6287438	  805.4	  564.5	 3987.0	...
6287439	  805.4	  564.0	 3988.0	...
6287440	  805.4	  563.7	 3990.0	...
6287441	  805.3	  563.5	 3992.0	...
6287442	  805.4	  563.4	 3993.0	...
6287443	  805.5	  563.1	 3993.0	...
6287444	  805.7	  562.9	 3994.0	...
6287445	  805.9	  562.6	 3994.0	...
6287446	  806.0	  562.9	 3996.0	...
6287447	  806.0	  563.2	 3998.0	...
6287448	  806.0	  563.6	 3998.0	...
6287449	  805.9	  563.6	 3997.0	...
6287450	  805.8	  563.6	 3996.0	...
6287451	  805.6	  563.7	 3996.0	...
6287452	  805.5	  563.7	 3996.0	...
6287453	  805.4	  563.7	 3997.0	...
6287454	  805.4	  563.7	 3998.0	...
6287455	  804.9	  563.8	 3999.0	...
6287456	  804.3	  563.9	 3999.0	...
6287457	  803.9	  563.8	 4002.0	...
6287458	  804.1	  563.6	 4004.0	...
6287459	  804.2	  563.3	 4007.0	...
6287460	  804.2	  563.3	 4007.0	...
6287461	  804.1	  563.4	 4008.0	...
6287462	  804.1	  563.5	 4009.0	...
6287463	  804.3	  563.5	 4009.0	...
6287464	  804.6	  563.5	 4008.0	...
6287465	  804.9	  563.5	 4008.0	...
6287466	  804.8	  563.5	 4009.0	...
6287467	  804.5	  563.5	 4012.0	...
6287468	  804.2	  563.6	 4014.0	...
6287469	  804.3	  563.6	 4016.0	...
6287470	  804.5	  563.6	 4017.0	...
6287471	  804.4	  563.6	 4018.0	...
6287472	  804.1	  563.7	 4018.0	...
6287473	  803.8	  563.7	 4018.0	...
6287474	  803.8	  563.8	 4018.0	...
6287475	  804.0	  563.9	 4018.0	...
6287476	  804.3	  564.0	 4018.0	...
6287477	  804.4	  564.0	 4018.0	...
6287478	  804.1	  564.1	 4020.0	...
6287479	  803.8	  563.9	 4022.0	...
6287480	  803.4	  563.7	 4023.0	...
6287481	  803.2	  563.5	 4023.0	...
6287482	  803.1	  563.4	 4024.0	...
6287483	  803.1	  563.2	 4026.0	...
6287484	  803.4	  562.9	 4029.0	...
6287485	  803.8	  562.8	 4032.0	...
6287486	  804.1	  562.8	 4033.0	...
6287487	  804.1	  562.8	 4031.0	...
6287488	  803.7	  563.0	 4029.0	...
6287489	  803.3	  563.2	 4027.0	...
6287490	  803.0	  563.4	 4028.0	...
6287491	  803.0	  563.0	 4030.0	...
6287492	  803.1	  562.6	 4032.0	...
6287493	  803.1	  562.2	 4033.0	...
6287494	  803.2	  561.9	 4033.0	...
6287495	  803.3	  561.7	 4034.0	...
6287496	  803.1	  561.5	 4034.0	...
6287497	  802.8	  561.6	 4036.0	...
6287498	  802.7	  561.6	 4038.0	...
6287499	  802.8	  561.7	 4039.0	...
6287500	  803.0	  561.7	 4040.0	...
6287501	  803.1	  561.7	 4041.0	...
6287502	  803.1	  561.4	 4042.0	...
6287503	  803.0	  561.1	 4045.0	...
6287504	  803.0	  560.8	 4048.0	...
6287505	  803.1	  560.9	 4050.0	...
6287506	  803.3	  561.0	 4049.0	...
6287507	  803.1	  560.9	 4049.0	...
6287508	  803.0	  560.7	 4049.0	...
6287509	  802.9	  560.5	 4049.0	...
6287510	  803.1	  560.5	 4049.0	...
6287511	  803.4	  560.6	 4051.0	...
6287512	  803.7	  560.5	 4052.0	...
6287513	  803.6	  560.5	 4054.0	...
6287514	  803.6	  560.5	 4054.0	...
6287515	  803.5	  560.2	 4055.0	...
6287516	  803.2	  560.0	 4057.0	...
6287517	  803.0	  559.8	 4058.0	...
6287518	  802.9	  559.6	 4059.0	...
6287519	  803.1	  559.4	 4060.0	...
6287520	  803.1	  559.3	 4060.0	...
6287521	  803.0	  559.4	 4060.0	...
6287522	  802.9	  559.5	 4060.0	...
6287523	  802.9	  559.3	 4060.0	...
6287524	  802.9	  559.1	 4060.0	...
6287525	  802.8	  559.0	 4062.0	...
6287526	  802.7	  559.0	 4065.0	...
6287527	  802.8	  559.0	 4067.0	...
6287528	  802.9	  559.0	 4067.0	...
6287529	  802.7	  559.0	 4067.0	...
6287530	  802.4	  559.0	 4068.0	...
6287531	  802.1	  559.1	 4067.0	...
6287532	  802.2	  559.1	 4069.0	...
6287533	  802.2	  559.1	 4072.0	...
6287534	  802.5	  559.0	 4074.0	...
6287535	  802.7	  558.9	 4075.0	...
6287536	  802.9	  558.7	 4074.0	...
6287537	  802.9	  558.5	 4073.0	...
6287538	  802.9	  558.7	 4075.0	...
6287539	  802.9	  559.0	 4077.0	...
6287540	  802.9	  559.2	 4080.0	...
6287541	  802.8	  559.2	 4080.0	...
6287542	  802.7	  559.4	 4080.0	...
6287543	  802.5	  559.8	 4082.0	...
6287544	  802.3	  560.2	 4084.0	...
6287545	  802.2	  560.2	 4087.0	...
6287546	  802.3	  560.3	 4087.0	...
6287547	  802.3	  560.5	 4087.0	...
6287548	  802.4	  560.6	 4087.0	...
6287549	  802.4	  560.6	 4087.0	...
6287550	  802.7	  560.6	 4086.0	...
6287551	  802.9	  560.7	 4086.0	...
6287552	  803.0	  560.6	 4085.0	...
6287553	  802.7	  560.4	 4085.0	...
6287554	  802.5	  560.0	 4085.0	...
6287555	  802.4	  559.9	 4086.0	...
6287556	  802.6	  559.8	 4089.0	...
6287557	  802.8	  559.9	 4090.0	...
6287558	  803.0	  560.1	 4093.0	...
6287559	  803.0	  560.3	 4093.0	...
6287560	  803.0	  560.3	 4093.0	...
6287561	  803.0	  559.9	 4093.0	...
6287562	  803.0	  559.4	 4095.0	...
6287563	  802.9	  558.8	 4098.0	...
6287564	  803.0	  558.7	 4100.0	...
6287565	  803.1	  558.5	 4100.0	...
6287566	  803.1	  558.3	 4101.0	...
6287567	  803.1	  558.2	 4102.0	...
6287568	  802.9	  558.1	 4105.0	...
6287569	  802.8	  558.0	 4106.0	...
6287570	  802.8	  558.0	 4107.0	...
6287571	  802.8	  558.0	 4106.0	...
6287572	  802.8	  558.0	 4108.0	...
6287573	  802.8	  558.0	 4109.0	...
6287574	  802.8	  558.0	 4110.0	...
6287575	  802.9	  558.1	 4111.0	...
6287576	  803.1	  558.1	 4111.0	...
6287577	  803.3	  558.0	 4111.0	...
6287578	  803.4	  558.0	 4112.0	...
6287579	  803.5	  557.8	 4112.0	...
6287580	  803.5	  557.6	 4114.0	...
6287581	  803.4	  557.5	 4116.0	...
6287582	  803.4	  557.5	 4117.0	...
6287583	  803.3	  557.5	 4115.0	...
6287584	  803.2	  557.6	 4113.0	...
6287585	  803.2	  557.6	 4115.0	...
6287586	  803.3	  557.6	 4117.0	...
6287587	  803.4	  557.7	 4119.0	...
6287588	  803.6	  557.8	 4120.0	...
6287589	  803.7	  558.0	 4121.0	...
6287590	  803.5	  558.1	 4122.0	...
6287591	  803.3	  558.2	 4122.0	...
6287592	  803.2	  558.2	 4122.0	...
6287593	  803.3	  558.2	 4123.0	...
6287594	  803.2	  558.3	 4126.0	...
6287595	  803.1	  558.6	 4128.0	...
MSG	6287596 0000 _ Number Off
6287596	  803.0	  558.9	 4129.0	...
6287597	  803.1	  559.1	 4130.0	...
6287598	  803.0	  559.1	 4131.0	...
6287599	  802.8	  559.1	 4132.0	...
6287600	  802.6	  559.0	 4132.0	...
6287601	  802.4	  559.0	 4131.0	...
6287602	  802.2	  559.1	 4129.0	...
6287603	  801.9	  558.9	 4129.0	...
6287604	  801.7	  558.8	 4130.0	...
6287605	  801.7	  558.6	 4131.0	...
6287606	  801.7	  558.5	 4131.0	...
6287607	  801.5	  558.1	 4131.0	...
6287608	  801.4	  557.8	 4131.0	...
6287609	  801.1	  557.7	 4132.0	...
6287610	  801.1	  557.9	 4132.0	...
6287611	  801.1	  558.2	 4132.0	...
6287612	  801.1	  558.4	 4134.0	...
6287613	  801.1	  558.6	 4135.0	...
6287614	  801.0	  558.6	 4136.0	...
6287615	  801.0	  558.6	 4133.0	...
6287616	  800.9	  558.5	 4130.0	...
6287617	  800.9	  558.4	 4127.0	...
6287618	  801.0	  558.2	 4129.0	...
6287619	  801.2	  558.0	 4131.0	...
6287620	  801.4	  557.7	 4132.0	...
6287621	  801.5	  557.6	 4133.0	...
6287622	  801.5	  557.3	 4135.0	...
6287623	  801.5	  557.1	 4137.0	...
6287624	  801.5	  557.0	 4138.0	...
6287625	  801.5	  556.9	 4137.0	...
6287626	  801.6	  557.4	 4136.0	...
6287627	  801.7	  557.9	 4135.0	...
6287628	  801.9	  558.6	 4135.0	...
6287629	  802.1	  558.8	 4135.0	...
6287630	  802.3	  559.0	 4138.0	...
6287631	  802.4	  558.9	 4141.0	...
6287632	  802.2	  558.8	 4143.0	...
6287633	  801.9	  558.6	 4143.0	...
6287634	  801.5	  558.6	 4143.0	...
6287635	  801.2	  558.5	 4143.0	...
6287636	  800.9	  558.5	 4143.0	...
6287637	  800.9	  558.4	 4143.0	...
6287638	  801.2	  558.4	 4143.0	...
6287639	  801.5	  558.3	 4144.0	...
6287640	  801.5	  558.2	 4145.0	...
6287641	  801.6	  558.2	 4146.0	...
6287642	  801.6	  558.2	 4145.0	...
6287643	  801.7	  558.2	 4144.0	...
6287644	  801.7	  558.1	 4144.0	...
6287645	  801.8	  558.0	 4144.0	...
6287646	  801.8	  558.3	 4145.0	...
6287647	  801.8	  558.5	 4145.0	...
6287648	  801.7	  558.7	 4145.0	...
6287649	  801.5	  558.8	 4145.0	...
6287650	  801.5	  559.0	 4145.0	...
6287651	  801.4	  559.2	 4146.0	...
6287652	  801.5	  559.3	 4147.0	...
6287653	  801.3	  559.5	 4150.0	...
6287654	  801.1	  559.5	 4152.0	...
6287655	  801.0	  559.5	 4153.0	...
6287656	  800.9	  559.6	 4151.0	...
6287657	  800.9	  559.8	 4150.0	...
6287658	  800.9	  559.8	 4150.0	...
6287659	  801.0	  559.7	 4152.0	...
6287660	  801.2	  559.7	 4154.0	...
6287661	  801.3	  559.8	 4155.0	...
6287662	  801.5	  560.0	 4154.0	...
6287663	  801.4	  559.9	 4153.0	...
6287664	  801.2	  559.8	 4153.0	...
6287665	  801.2	  560.0	 4153.0	...
6287666	  801.3	  560.3	 4153.0	...
6287667	  801.4	  560.6	 4153.0	...
6287668	  801.4	  560.5	 4154.0	...
6287669	  801.5	  560.6	 4155.0	...
6287670	  801.3	  561.0	 4157.0	...
6287671	  800.8	  561.4	 4158.0	...
6287672	  800.2	  561.7	 4158.0	...
6287673	  799.9	  561.9	 4157.0	...
6287674	  799.6	  562.0	 4156.0	...
6287675	  799.2	  562.1	 4156.0	...
6287676	  798.9	  562.1	 4156.0	...
6287677	  799.0	  562.1	 4156.0	...
6287678	  799.3	  562.1	 4157.0	...
6287679	  799.7	  562.1	 4157.0	...
6287680	  800.0	  561.6	 4158.0	...
6287681	  801.1	  561.0	 4158.0	...
6287682	  802.2	  560.4	 4158.0	...
6287683	  803.5	  560.2	 4158.0	...
6287684	  803.6	  560.3	 4158.0	...
6287685	  803.8	  560.5	 4158.0	...
6287686	  803.9	  560.7	 4159.0	...
6287687	  804.1	  560.6	 4159.0	...
6287688	  804.2	  560.4	 4160.0	...
6287689	  804.4	  559.9	 4160.0	...
6287690	  804.4	  559.6	 4160.0	...
6287691	  804.4	  559.2	 4160.0	...
6287692	  804.4	  559.0	 4159.0	...
6287693	  804.4	  558.5	 4157.0	...
6287694	  804.4	  557.9	 4156.0	...
6287695	  804.5	  557.5	 4156.0	...
6287696	  804.4	  557.7	 4155.0	...
6287697	  804.3	  558.3	 4154.0	...
6287698	  804.3	  559.0	 4153.0	...
6287699	  804.2	  559.5	 4153.0	...
6287700	  803.7	  559.8	 4153.0	...
6287701	  803.3	  560.3	 4153.0	...
6287702	  803.1	  560.8	 4154.0	...
6287703	  803.1	  561.1	 4155.0	...
6287704	  803.0	  561.1	 4154.0	...
6287705	  802.7	  560.8	 4154.0	...
6287706	  802.4	  560.6	 4153.0	...
6287707	  802.1	  560.4	 4152.0	...
6287708	  802.1	  560.4	 4150.0	...
6287709	  802.0	  560.3	 4148.0	...
6287710	  802.0	  560.2	 4149.0	...
6287711	  802.1	  560.1	 4150.0	...
6287712	  802.3	  560.0	 4151.0	...
6287713	  802.5	  560.2	 4151.0	...
6287714	  802.5	  560.3	 4152.0	...
6287715	  802.5	  560.4	 4155.0	...
6287716	  802.6	  560.5	 4157.0	...
6287717	  802.5	  560.6	 4157.0	...
6287718	  802.4	  560.6	 4156.0	...
6287719	  802.3	  560.5	 4157.0	...
6287720	  802.4	  560.5	 4160.0	...
6287721	  802.5	  560.8	 4162.0	...
6287722	  802.5	  561.0	 4163.0	...
6287723	  802.5	  561.3	 4163.0	...
6287724	  802.5	  561.3	 4162.0	...
6287725	  802.7	  561.4	 4160.0	...
6287726	  802.8	  561.7	 4160.0	...
6287727	  802.9	  561.9	 4159.0	...
6287728	  803.0	  561.9	 4158.0	...
6287729	  802.8	  561.9	 4157.0	...
6287730	  802.5	  561.9	 4157.0	...
6287731	  802.5	  561.9	 4155.0	...
6287732	  802.7	  562.0	 4153.0	...
6287733	  802.9	  562.0	 4153.0	...
6287734	  802.9	  562.0	 4156.0	...
6287735	  802.8	  562.0	 4157.0	...
6287736	  802.7	  562.0	 4156.0	...
6287737	  802.7	  562.0	 4154.0	...
6287738	  803.2	  562.0	 4154.0	...
6287739	  803.5	  561.8	 4154.0	...
6287740	  804.0	  561.3	 4154.0	...
6287741	  804.1	  560.9	 4155.0	...
6287742	  804.1	  560.6	 4155.0	...
6287743	  804.1	  560.5	 4154.0	...
6287744	  804.1	  560.7	 4152.0	...
6287745	  804.1	  561.0	 4149.0	...
6287746	  804.4	  561.2	 4149.0	...
6287747	  804.6	  561.1	 4151.0	...
6287748	  804.8	  561.0	 4153.0	...
6287749	  804.8	  560.9	 4154.0	...
6287750	  805.0	  561.0	 4154.0	...
6287751	  805.3	  561.0	 4156.0	...
6287752	  805.5	  560.8	 4157.0	...
6287753	  805.4	  560.6	 4158.0	...
6287754	  805.1	  560.5	 4159.0	...
6287755	  804.8	  560.3	 4159.0	...
6287756	  804.8	  560.0	 4160.0	...
6287757	  804.6	  559.8	 4161.0	...
6287758	  804.5	  559.9	 4159.0	...
6287759	  804.7	  559.9	 4157.0	...
6287760	  805.1	  560.0	 4156.0	...
6287761	  805.5	  560.1	 4157.0	...
6287762	  805.5	  560.2	 4158.0	...
6287763	  805.5	  560.1	 4159.0	...
6287764	  805.4	  560.2	 4161.0	...
6287765	  805.4	  560.4	 4162.0	...
6287766	  805.5	  560.6	 4163.0	...
6287767	  805.6	  560.7	 4164.0	...
6287768	  805.5	  560.7	 4164.0	...
6287769	  805.3	  560.6	 4163.0	...
6287770	  805.2	  560.5	 4162.0	...
6287771	  805.2	  560.3	 4163.0	...
6287772	  805.2	  560.0	 4163.0	...
6287773	  805.0	  559.8	 4163.0	...
6287774	  804.8	  559.7	 4163.0	...
6287775	  804.7	  560.0	 4163.0	...
6287776	  804.9	  560.3	 4164.0	...
6287777	  805.1	  560.7	 4164.0	...
6287778	  805.1	  560.9	 4163.0	...
6287779	  805.1	  561.0	 4163.0	...
6287780	  804.9	  561.1	 4164.0	...
6287781	  804.8	  561.0	 4164.0	...
6287782	  804.8	  560.9	 4165.0	...
6287783	  805.0	  561.0	 4166.0	...
6287784	  805.0	  561.1	 4165.0	...
6287785	  805.1	  561.2	 4165.0	...
6287786	  805.2	  561.5	 4165.0	...
6287787	  805.2	  561.8	 4164.0	...
6287788	  805.2	  562.1	 4163.0	...
6287789	  804.9	  562.1	 4163.0	...
6287790	  804.7	  562.3	 4164.0	...
6287791	  804.5	  562.4	 4164.0	...
6287792	  804.4	  562.5	 4165.0	...
6287793	  804.4	  562.5	 4163.0	...
6287794	  804.4	  562.4	 4162.0	...
6287795	  804.4	  562.3	 4161.0	...
6287796	  804.4	  562.2	 4161.0	...
6287797	  804.4	  562.1	 4161.0	...
6287798	  804.5	  562.4	 4161.0	...
6287799	  804.5	  562.7	 4161.0	...
6287800	  804.5	  562.9	 4161.0	...
6287801	  804.4	  562.9	 4161.0	...
6287802	  804.4	  562.9	 4162.0	...
6287803	  804.3	  563.0	 4164.0	...
6287804	  804.3	  563.0	 4165.0	...
6287805	  804.4	  563.1	 4163.0	...
6287806	  804.5	  563.2	 4161.0	...
6287807	  804.6	  563.3	 4158.0	...
6287808	  804.7	  563.2	 4159.0	...
6287809	  804.8	  562.9	 4159.0	...
6287810	  804.7	  562.5	 4160.0	...
6287811	  804.5	  562.3	 4159.0	...
6287812	  804.6	  562.2	 4159.0	...
6287813	  804.8	  562.3	 4159.0	...
6287814	  805.1	  562.4	 4160.0	...
6287815	  805.1	  562.6	 4160.0	...
6287816	  805.0	  562.7	 4161.0	...
6287817	  804.9	  562.7	 4159.0	...
6287818	  804.9	  562.7	 4156.0	...
6287819	  804.9	  562.7	 4156.0	...
6287820	  805.0	  562.6	 4159.0	...
6287821	  805.3	  562.5	 4159.0	...
6287822	  805.5	  562.4	 4157.0	...
6287823	  805.7	  562.3	 4157.0	...
6287824	  805.7	  562.2	 4159.0	...
6287825	  805.7	  562.0	 4161.0	...
6287826	  805.6	  561.9	 4162.0	...
6287827	  805.5	  561.6	 4162.0	...
6287828	  805.5	  561.5	 4161.0	...
6287829	  805.7	  561.4	 4161.0	...
6287830	  805.9	  561.5	 4160.0	...
6287831	  806.1	  561.7	 4161.0	...
6287832	  806.4	  561.9	 4161.0	...
6287833	  806.7	  561.9	 4161.0	...
6287834	  807.0	  561.8	 4162.0	...
6287835	  807.1	  561.9	 4162.0	...
6287836	  807.2	  562.0	 4162.0	...
6287837	  807.2	  561.9	 4161.0	...
6287838	  807.2	  561.8	 4161.0	...
6287839	  807.2	  561.8	 4163.0	...
6287840	  807.4	  561.9	 4164.0	...
6287841	  807.5	  562.1	 4165.0	...
6287842	  807.6	  562.2	 4164.0	...
6287843	  807.6	  562.2	 4165.0	...
6287844	  807.5	  562.4	 4166.0	...
6287845	  807.5	  562.4	 4168.0	...
6287846	  807.4	  562.3	 4169.0	...
6287847	  807.4	  562.0	 4170.0	...
6287848	  807.3	  561.7	 4172.0	...
6287849	  807.2	  561.6	 4172.0	...
6287850	  807.0	  561.6	 4173.0	...
6287851	  806.7	  561.7	 4172.0	...
6287852	  806.4	  562.0	 4171.0	...
6287853	  806.3	  562.4	 4168.0	...
6287854	  806.3	  562.7	 4166.0	...
6287855	  806.3	  563.1	 4165.0	...
6287856	  806.1	  563.3	 4166.0	...
6287857	  806.0	  563.6	 4167.0	...
6287858	  805.9	  563.7	 4168.0	...
6287859	  805.8	  563.8	 4170.0	...
6287860	  805.7	  563.9	 4170.0	...
6287861	  805.5	  563.9	 4169.0	...
6287862	  805.4	  563.8	 4168.0	...
6287863	  805.4	  563.3	 4169.0	...
6287864	  805.5	  563.0	 4170.0	...
6287865	  805.5	  562.6	 4168.0	...
6287866	  805.2	  562.7	 4166.0	...
6287867	  804.8	  562.7	 4165.0	...
6287868	  804.4	  562.6	 4166.0	...
6287869	  804.4	  562.4	 4167.0	...
6287870	  804.6	  562.3	 4167.0	...
6287871	  805.0	  562.2	 4168.0	...
6287872	  805.4	  562.2	 4169.0	...
6287873	  805.6	  562.1	 4170.0	...
6287874	  805.6	  562.1	 4170.0	...
6287875	  805.3	  562.0	 4170.0	...
6287876	  805.0	  561.9	 4170.0	...
6287877	  804.8	  561.7	 4171.0	...
6287878	  804.9	  561.5	 4172.0	...
6287879	  805.1	  561.4	 4174.0	...
6287880	  805.4	  561.5	 4175.0	...
6287881	  805.4	  561.9	 4175.0	...
6287882	  805.4	  562.3	 4174.0	...
6287883	  805.5	  562.4	 4174.0	...
6287884	  805.5	  562.4	 4174.0	...
6287885	  805.7	  562.4	 4174.0	...
6287886	  805.9	  562.3	 4176.0	...
6287887	  805.9	  562.2	 4177.0	...
6287888	  805.7	  562.1	 4178.0	...
6287889	  805.5	  562.0	 4177.0	...
6287890	  805.4	  561.8	 4177.0	...
6287891	  805.4	  561.5	 4178.0	...
6287892	  805.3	  561.1	 4180.0	...
6287893	  805.3	  560.8	 4181.0	...
6287894	  805.3	  560.8	 4181.0	...
6287895	  805.4	  561.0	 4182.0	...
6287896	  805.5	  561.2	 4183.0	...
6287897	  805.6	  561.4	 4184.0	...
6287898	  805.6	  561.5	 4184.0	...
6287899	  805.7	  561.4	 4184.0	...
6287900	  805.8	  561.1	 4183.0	...
6287901	  805.8	  560.8	 4183.0	...
6287902	  805.7	  560.6	 4183.0	...
6287903	  805.5	  560.8	 4183.0	...
6287904	  805.3	  560.9	 4183.0	...
6287905	  805.2	  561.0	 4184.0	...
6287906	  805.3	  561.1	 4186.0	...
6287907	  805.5	  561.2	 4188.0	...
6287908	  805.4	  561.1	 4189.0	...
6287909	  805.5	  561.2	 4190.0	...
6287910	  805.6	  561.3	 4189.0	...
6287911	  805.9	  561.5	 4190.0	...
6287912	  805.9	  561.5	 4191.0	...
6287913	  805.9	  561.4	 4193.0	...
6287914	  805.8	  561.4	 4194.0	...
6287915	  805.8	  561.3	 4194.0	...
6287916	  805.9	  561.2	 4192.0	...
6287917	  806.0	  561.2	 4191.0	...
6287918	  806.1	  561.2	 4192.0	...
6287919	  806.1	  561.1	 4193.0	...
6287920	  806.0	  561.0	 4193.0	...
6287921	  806.0	  561.3	 4192.0	...
6287922	  806.1	  561.8	 4192.0	...
6287923	  806.1	  562.3	 4190.0	...
6287924	  806.1	  562.3	 4189.0	...
6287925	  806.1	  562.4	 4188.0	...
6287926	  806.1	  562.5	 4188.0	...
6287927	  806.1	  562.2	 4191.0	...
6287928	  806.0	  561.9	 4194.0	...
6287929	  805.9	  561.7	 4197.0	...
6287930	  805.8	  561.8	 4197.0	...
6287931	  805.8	  562.0	 4197.0	...
6287932	  805.8	  562.0	 4198.0	...
6287933	  805.7	  561.9	 4198.0	...
6287934	  805.6	  561.6	 4198.0	...
6287935	  805.4	  561.2	 4198.0	...
6287936	  805.4	  560.9	 4197.0	...
6287937	  805.6	  561.0	 4197.0	...
6287938	  805.8	  561.1	 4197.0	...
6287939	  805.8	  561.2	 4199.0	...
6287940	  805.7	  561.0	 4200.0	...
6287941	  805.6	  560.8	 4199.0	...
6287942	  805.6	  560.7	 4197.0	...
6287943	  805.7	  560.7	 4199.0	...
6287944	  805.9	  560.7	 4202.0	...
6287945	  805.9	  560.5	 4206.0	...
6287946	  805.8	  560.3	 4208.0	...
6287947	  805.7	  560.1	 4209.0	...
6287948	  805.4	  559.9	 4210.0	...
6287949	  805.3	  560.0	 4211.0	...
6287950	  805.3	  560.0	 4212.0	...
6287951	  805.4	  560.2	 4214.0	...
6287952	  805.5	  560.6	 4214.0	...
6287953	  805.5	  561.1	 4213.0	...
6287954	  805.5	  561.2	 4212.0	...
6287955	  805.3	  561.1	 4211.0	...
6287956	  805.2	  561.1	 4211.0	...
6287957	  805.0	  561.2	 4210.0	...
6287958	  804.9	  561.1	 4211.0	...
6287959	  804.9	  561.0	 4213.0	...
6287960	  804.8	  560.8	 4215.0	...
6287961	  805.0	  560.7	 4215.0	...
6287962	  805.3	  560.6	 4216.0	...
6287963	  805.6	  560.6	 4219.0	...
6287964	  805.5	  560.5	 4222.0	...
6287965	  805.4	  560.5	 4224.0	...
6287966	  805.4	  560.7	 4224.0	...
6287967	  805.6	  560.9	 4223.0	...
6287968	  805.7	  561.1	 4223.0	...
6287969	  805.7	  561.2	 4223.0	...
6287970	  805.7	  561.1	 4223.0	...
6287971	  805.7	  561.1	 4225.0	...
6287972	  805.5	  561.0	 4228.0	...
6287973	  805.3	  561.1	 4228.0	...
6287974	  805.2	  561.1	 4227.0	...
6287975	  805.2	  561.0	 4226.0	...
6287976	  805.2	  560.9	 4227.0	...
6287977	  805.2	  560.8	 4227.0	...
6287978	  805.2	  560.7	 4227.0	...
6287979	  805.0	  560.6	 4227.0	...
6287980	  804.9	  560.6	 4227.0	...
6287981	  804.9	  560.6	 4228.0	...
6287982	  804.8	  560.6	 4229.0	...
6287983	  804.7	  560.7	 4232.0	...
6287984	  804.7	  560.8	 4235.0	...
6287985	  804.9	  561.3	 4237.0	...
6287986	  805.1	  561.7	 4237.0	...
6287987	  805.2	  562.0	 4238.0	...
6287988	  805.2	  562.0	 4239.0	...
6287989	  805.0	  561.8	 4240.0	...
6287990	  804.9	  561.8	 4241.0	...
6287991	  804.9	  561.8	 4241.0	...
6287992	  804.9	  562.1	 4241.0	...
6287993	  804.9	  562.4	 4241.0	...
6287994	  804.9	  562.6	 4242.0	...
6287995	  804.7	  562.6	 4243.0	...
6287996	  804.6	  562.4	 4244.0	...
6287997	  804.5	  562.1	 4244.0	...
6287998	  804.4	  561.6	 4245.0	...
6287999	  804.4	  561.4	 4244.0	...
6288000	  804.4	  561.8	 4244.0	...
6288001	  804.7	  562.1	 4245.0	...
6288002	  805.0	  562.5	 4247.0	...
6288003	  805.1	  562.5	 4249.0	...
6288004	  804.9	  562.5	 4251.0	...
6288005	  804.6	  562.5	 4252.0	...
6288006	  804.3	  562.5	 4252.0	...
6288007	  804.1	  562.4	 4254.0	...
6288008	  803.9	  562.4	 4255.0	...
6288009	  804.0	  562.3	 4256.0	...
6288010	  804.4	  562.3	 4257.0	...
6288011	  804.8	  562.5	 4259.0	...
6288012	  804.9	  562.7	 4261.0	...
6288013	  804.9	  562.8	 4262.0	...
6288014	  804.9	  562.8	 4263.0	...
6288015	  804.8	  562.8	 4263.0	...
6288016	  804.7	  562.9	 4263.0	...
6288017	  804.5	  563.0	 4265.0	...
6288018	  804.2	  563.0	 4266.0	...
6288019	  804.0	  563.1	 4268.0	...
6288020	  803.9	  563.2	 4268.0	...
6288021	  803.9	  563.3	 4268.0	...
6288022	  804.0	  563.0	 4268.0	...
6288023	  804.0	  562.8	 4268.0	...
6288024	  803.9	  562.5	 4268.0	...
6288025	  803.5	  562.6	 4269.0	...
6288026	  803.0	  562.6	 4270.0	...
6288027	  802.8	  562.6	 4273.0	...
6288028	  802.8	  562.7	 4275.0	...
6288029	  802.8	  562.7	 4277.0	...
6288030	  803.0	  562.7	 4277.0	...
6288031	  803.2	  562.7	 4276.0	...
6288032	  803.5	  562.8	 4274.0	...
6288033	  803.6	  562.9	 4275.0	...
6288034	  803.6	  562.8	 4277.0	...
6288035	  803.6	  562.5	 4279.0	...
6288036	  803.5	  562.2	 4282.0	...
6288037	  803.4	  562.0	 4285.0	...
6288038	  803.5	  562.0	 4288.0	...
6288039	  803.5	  561.9	 4289.0	...
6288040	  803.4	  561.8	 4289.0	...
6288041	  803.2	  561.9	 4289.0	...
6288042	  802.9	  561.8	 4289.0	...
6288043	  802.8	  561.8	 4289.0	...
6288044	  802.8	  561.8	 4289.0	...
6288045	  802.6	  561.4	 4289.0	...
6288046	  802.4	  561.1	 4289.0	...
6288047	  802.2	  560.7	 4288.0	...
6288048	  802.1	  560.9	 4288.0	...
6288049	  802.1	  561.2	 4289.0	...
6288050	  802.0	  561.4	 4290.0	...
6288051	  801.7	  561.3	 4290.0	...
6288052	  801.5	  561.1	 4290.0	...
6288053	  801.4	  560.9	 4293.0	...
6288054	  801.4	  560.7	 4295.0	...
6288055	  801.4	  560.7	 4297.0	...
6288056	  801.5	  560.6	 4297.0	...
6288057	  801.5	  560.6	 4298.0	...
6288058	  801.5	  560.5	 4300.0	...
6288059	  801.5	  560.8	 4301.0	...
6288060	  801.4	  561.0	 4303.0	...
6288061	  801.4	  561.3	 4303.0	...
6288062	  801.5	  561.3	 4303.0	...
6288063	  801.7	  561.3	 4304.0	...
6288064	  801.9	  561.5	 4305.0	...
6288065	  802.1	  561.8	 4305.0	...
6288066	  802.1	  562.0	 4305.0	...
6288067	  802.1	  561.9	 4306.0	...
6288068	  802.0	  561.8	 4306.0	...
6288069	  801.7	  561.5	 4307.0	...
6288070	  801.5	  561.3	 4307.0	...
6288071	  801.3	  561.1	 4308.0	...
6288072	  801.4	  561.2	 4310.0	...
6288073	  801.3	  561.2	 4312.0	...
6288074	  801.2	  561.1	 4313.0	...
6288075	  801.1	  561.0	 4315.0	...
6288076	  801.1	  560.9	 4315.0	...
6288077	  801.2	  560.8	 4315.0	...
6288078	  801.5	  560.8	 4313.0	...
6288079	  801.6	  560.9	 4314.0	...
6288080	  801.7	  561.0	 4316.0	...
6288081	  801.7	  561.1	 4318.0	...
6288082	  801.6	  561.0	 4318.0	...
6288083	  801.5	  561.0	 4318.0	...
6288084	  801.5	  561.0	 4317.0	...
6288085	  801.4	  561.1	 4317.0	...
6288086	  801.3	  560.6	 4318.0	...
6288087	  801.2	  560.0	 4321.0	...
6288088	  801.1	  559.5	 4323.0	...
6288089	  801.1	  559.5	 4324.0	...
6288090	  801.1	  559.5	 4325.0	...
6288091	  801.1	  559.6	 4326.0	...
6288092	  801.4	  559.6	 4327.0	...
6288093	  801.7	  559.5	 4328.0	...
6288094	  802.0	  559.5	 4329.0	...
6288095	  802.1	  559.6	 4330.0	...
6288096	  802.2	  559.9	 4331.0	...
6288097	  802.1	  560.2	 4331.0	...
6288098	  802.0	  560.4	 4333.0	...
6288099	  802.1	  560.5	 4335.0	...
6288100	  802.3	  560.5	 4337.0	...
6288101	  802.5	  560.6	 4338.0	...
6288102	  802.6	  560.6	 4339.0	...
6288103	  802.5	  560.5	 4338.0	...
6288104	  802.5	  560.2	 4338.0	...
6288105	  802.4	  560.0	 4338.0	...
6288106	  802.4	  559.8	 4339.0	...
6288107	  802.4	  559.8	 4340.0	...
6288108	  802.4	  559.6	 4340.0	...
6288109	  802.5	  559.4	 4343.0	...
6288110	  802.5	  559.1	 4345.0	...
6288111	  802.5	  558.9	 4346.0	...
6288112	  802.5	  558.9	 4345.0	...
6288113	  802.6	  558.9	 4345.0	...
6288114	  802.5	  559.1	 4345.0	...
6288115	  802.4	  559.2	 4345.0	...
6288116	  802.3	  559.1	 4345.0	...
6288117	  802.1	  559.0	 4346.0	...
6288118	  802.0	  558.9	 4346.0	...
6288119	  801.8	  558.9	 4346.0	...
6288120	  801.8	  558.8	 4346.0	...
6288121	  801.7	  558.7	 4347.0	...
6288122	  801.7	  558.5	 4347.0	...
6288123	  801.6	  558.2	 4347.0	...
6288124	  801.6	  557.9	 4350.0	...
6288125	  801.6	  557.5	 4354.0	...
6288126	  801.6	  557.2	 4358.0	...
6288127	  801.6	  557.3	 4359.0	...
6288128	  801.7	  557.5	 4357.0	...
6288129	  801.7	  557.8	 4356.0	...
6288130	  801.8	  557.8	 4356.0	...
6288131	  801.8	  557.9	 4356.0	...
6288132	  801.7	  558.0	 4356.0	...
6288133	  801.5	  558.0	 4357.0	...
6288134	  801.3	  558.1	 4358.0	...
6288135	  801.3	  558.2	 4358.0	...
6288136	  801.2	  557.8	 4360.0	...
6288137	  801.2	  557.4	 4360.0	...
6288138	  801.1	  557.0	 4361.0	...
6288139	  801.0	  557.0	 4361.0	...
6288140	  801.0	  557.0	 4360.0	...
6288141	  800.9	  557.0	 4360.0	...
6288142	  800.9	  557.1	 4361.0	...
6288143	  800.9	  557.2	 4362.0	...
6288144	  800.8	  556.8	 4363.0	...
6288145	  801.0	  555.9	 4364.0	...
6288146	  801.3	  554.9	 4367.0	...
6288147	  801.8	  553.9	 4369.0	...
6288148	  802.1	  552.8	 4372.0	...
6288149	  802.2	  551.5	 4373.0	...
6288150	  803.0	  550.6	 4374.0	...
6288151	  803.9	  550.1	 4374.0	...
6288152	  805.0	  549.8	 4374.0	...
6288153	  805.4	  549.7	 4374.0	...
6288154	  805.9	  549.5	 4374.0	...
6288155	  806.4	  549.4	 4374.0	...
6288156	  807.1	  549.5	 4375.0	...
6288157	  807.6	  549.7	 4380.0	...
6288158	  808.2	  550.0	 4385.0	...
6288159	  808.5	  550.3	 4389.0	...
6288160	  809.1	  551.0	 4389.0	...
6288161	  809.5	  551.6	 4389.0	...
6288162	  809.8	  552.2	 4389.0	...
6288163	  809.3	  551.9	 4389.0	...
6288164	  808.8	  551.2	 4389.0	...
6288165	  808.2	  550.0	 4390.0	...
6288166	  807.9	  548.6	 4391.0	...
6288167	  807.3	  547.1	 4392.0	...
6288168	  806.6	  545.8	 4392.0	...
6288169	  805.5	  544.2	 4391.0	...
6288170	  804.7	  543.0	 4392.0	...
6288171	  804.2	  542.2	 4392.0	...
6288172	  803.8	  541.9	 4392.0	...
6288173	  803.5	  541.5	 4394.0	...
6288174	  802.4	  541.3	 4396.0	...
6288175	  801.8	  541.4	 4398.0	...
6288176	  801.1	  541.7	 4398.0	...
6288177	  801.0	  542.0	 4399.0	...
6288178	  800.9	  542.5	 4399.0	...
6288179	  800.9	  542.7	 4399.0	...
6288180	  801.0	  543.2	 4399.0	...
6288181	  801.1	  543.5	 4399.0	...
6288182	  801.3	  544.0	 4399.0	...
6288183	  801.5	  544.1	 4400.0	...
6288184	  801.7	  544.2	 4403.0	...
6288185	  802.1	  544.1	 4406.0	...
6288186	  802.3	  544.0	 4406.0	...
6288187	  802.8	  543.9	 4404.0	...
6288188	  803.2	  544.0	 4402.0	...
6288189	  803.6	  544.2	 4402.0	...
6288190	  803.7	  544.4	 4402.0	...
6288191	  803.8	  545.0	 4402.0	...
6288192	  803.9	  545.5	 4402.0	...
6288193	  803.9	  546.0	 4402.0	...
6288194	  803.8	  546.0	 4402.0	...
6288195	  803.7	  546.0	 4403.0	...
6288196	  803.3	  545.9	 4403.0	...
6288197	  803.1	  545.8	 4405.0	...
6288198	  802.9	  546.1	 4407.0	...
6288199	  802.8	  546.5	 4408.0	...
6288200	  802.8	  546.9	 4409.0	...
6288201	  802.8	  547.0	 4409.0	...
6288202	  802.9	  546.9	 4410.0	...
6288203	  802.9	  546.4	 4410.0	...
6288204	  803.0	  545.9	 4411.0	...
6288205	  803.2	  545.8	 4413.0	...
6288206	  803.4	  546.2	 4414.0	...
6288207	  803.6	  546.6	 4412.0	...
6288208	  803.6	  546.7	 4411.0	...
6288209	  803.6	  546.7	 4411.0	...
6288210	  803.6	  546.7	 4413.0	...
6288211	  803.7	  546.7	 4416.0	...
6288212	  803.7	  546.6	 4418.0	...
6288213	  803.6	  546.6	 4419.0	...
6288214	  803.6	  546.6	 4419.0	...
6288215	  803.6	  546.5	 4419.0	...
6288216	  803.6	  546.5	 4418.0	...
6288217	  803.6	  546.5	 4417.0	...
6288218	  803.6	  546.5	 4417.0	...
6288219	  803.5	  546.5	 4419.0	...
6288220	  803.4	  546.5	 4420.0	...
6288221	  803.4	  546.5	 4421.0	...
6288222	  803.5	  546.4	 4421.0	...
6288223	  803.5	  546.5	 4421.0	...
6288224	  803.5	  546.6	 4423.0	...
6288225	  803.5	  546.8	 4424.0	...
6288226	  803.4	  546.9	 4425.0	...
6288227	  803.2	  546.8	 4424.0	...
6288228	  802.9	  546.6	 4423.0	...
6288229	  802.8	  546.4	 4421.0	...
6288230	  803.0	  546.3	 4421.0	...
6288231	  803.3	  545.9	 4422.0	...
6288232	  803.6	  545.5	 4424.0	...
6288233	  803.6	  545.2	 4426.0	...
6288234	  803.7	  545.2	 4426.0	...
6288235	  803.5	  545.2	 4426.0	...
6288236	  803.4	  545.0	 4426.0	...
6288237	  803.3	  544.8	 4424.0	...
6288238	  803.2	  544.6	 4423.0	...
6288239	  803.1	  544.6	 4421.0	...
6288240	  803.0	  544.6	 4420.0	...
6288241	  803.0	  544.7	 4419.0	...
6288242	  803.0	  544.8	 4421.0	...
6288243	  802.9	  544.8	 4425.0	...
6288244	  802.9	  544.7	 4428.0	...
6288245	  802.9	  544.7	 4429.0	...
6288246	  803.1	  544.7	 4430.0	...
6288247	  803.2	  544.8	 4430.0	...
6288248	  803.3	  544.8	 4430.0	...
6288249	  803.2	  544.7	 4430.0	...
6288250	  803.1	  544.8	 4429.0	...
6288251	  802.9	  544.9	 4430.0	...
6288252	  802.7	  545.0	 4433.0	...
6288253	  802.9	  545.1	 4434.0	...
6288254	  803.1	  545.1	 4434.0	...
6288255	  803.2	  545.1	 4433.0	...
6288256	  803.1	  545.1	 4433.0	...
6288257	  802.9	  544.9	 4435.0	...
6288258	  802.7	  544.7	 4437.0	...
6288259	  802.4	  544.3	 4439.0	...
6288260	  802.2	  544.1	 4440.0	...
6288261	  802.1	  543.9	 4440.0	...
6288262	  802.2	  544.2	 4441.0	...
6288263	  802.0	  544.6	 4442.0	...
6288264	  801.9	  545.4	 4440.0	...
6288265	  801.9	  545.9	 4438.0	...
6288266	  802.0	  546.3	 4437.0	...
6288267	  802.1	  546.1	 4437.0	...
6288268	  802.1	  546.0	 4437.0	...
6288269	  802.1	  545.8	 4437.0	...
6288270	  802.2	  545.6	 4438.0	...
6288271	  802.3	  545.4	 4438.0	...
6288272	  802.4	  545.3	 4439.0	...
6288273	  802.4	  545.3	 4440.0	...
6288274	  802.4	  545.3	 4440.0	...
6288275	  802.3	  545.3	 4440.0	...
6288276	  802.2	  545.4	 4438.0	...
6288277	  802.2	  545.6	 4438.0	...
6288278	  802.2	  545.7	 4439.0	...
6288279	  802.1	  546.0	 4441.0	...
6288280	  802.1	  546.1	 4441.0	...
6288281	  802.1	  546.3	 4441.0	...
6288282	  802.1	  546.2	 4442.0	...
6288283	  802.1	  546.3	 4442.0	...
6288284	  802.1	  546.5	 4442.0	...
6288285	  802.1	  546.5	 4441.0	...
6288286	  802.2	  546.5	 4440.0	...
6288287	  802.3	  546.5	 4440.0	...
6288288	  802.4	  546.5	 4441.0	...
6288289	  802.6	  546.4	 4442.0	...
6288290	  802.9	  546.3	 4443.0	...
6288291	  802.9	  546.3	 4444.0	...
6288292	  802.8	  546.5	 4443.0	...
6288293	  802.5	  546.7	 4442.0	...
6288294	  802.5	  546.6	 4443.0	...
6288295	  802.4	  546.4	 4444.0	...
6288296	  802.4	  546.3	 4446.0	...
6288297	  802.0	  546.3	 4446.0	...
6288298	  801.7	  546.4	 4445.0	...
6288299	  801.1	  546.4	 4443.0	...
6288300	  800.8	  546.4	 4442.0	...
6288301	  800.6	  546.4	 4443.0	...
6288302	  800.7	  546.5	 4445.0	...
6288303	  800.7	  546.3	 4447.0	...
6288304	  800.8	  546.1	 4446.0	...
6288305	  800.8	  545.9	 4446.0	...
6288306	  800.6	  545.9	 4448.0	...
6288307	  800.4	  545.9	 4450.0	...
6288308	  800.2	  545.8	 4452.0	...
6288309	  800.2	  545.6	 4453.0	...
6288310	  800.0	  545.4	 4453.0	...
6288311	  799.8	  545.2	 4452.0	...
6288312	  799.7	  545.1	 4455.0	...
6288313	  799.7	  545.3	 4458.0	...
6288314	  799.7	  545.5	 4460.0	...
6288315	  799.8	  545.7	 4459.0	...
6288316	  800.1	  545.7	 4456.0	...
6288317	  800.4	  545.9	 4454.0	...
6288318	  800.6	  546.1	 4454.0	...
6288319	  800.6	  546.4	 4453.0	...
6288320	  800.6	  546.6	 4453.0	...
6288321	  800.6	  546.8	 4453.0	...
6288322	  800.7	  547.0	 4454.0	...
6288323	  800.6	  547.0	 4455.0	...
6288324	  800.5	  546.9	 4456.0	...
6288325	  800.2	  546.9	 4457.0	...
6288326	  800.0	  546.6	 4457.0	...
6288327	  799.8	  546.4	 4457.0	...
6288328	  799.8	  546.3	 4457.0	...
6288329	  799.8	  546.5	 4457.0	...
6288330	  799.8	  546.8	 4457.0	...
6288331	  800.2	  546.9	 4456.0	...
6288332	  800.5	  546.9	 4456.0	...
6288333	  800.8	  546.8	 4455.0	...
6288334	  800.5	  546.8	 4457.0	...
6288335	  800.2	  546.8	 4459.0	...
6288336	  799.8	  546.8	 4459.0	...
6288337	  799.7	  546.7	 4456.0	...
6288338	  799.5	  546.8	 4453.0	...
6288339	  799.4	  546.9	 4454.0	...
6288340	  799.3	  546.7	 4454.0	...
6288341	  799.4	  546.3	 4454.0	...
6288342	  799.5	  545.9	 4454.0	...
6288343	  799.6	  545.9	 4454.0	...
6288344	  799.6	  545.9	 4453.0	...
6288345	  799.6	  546.0	 4452.0	...
6288346	  799.6	  546.5	 4452.0	...
6288347	  799.7	  547.0	 4452.0	...
6288348	  799.9	  547.5	 4452.0	...
6288349	  800.0	  547.5	 4454.0	...
6288350	  799.9	  547.6	 4455.0	...
6288351	  799.8	  547.6	 4455.0	...
6288352	  799.6	  547.5	 4453.0	...
6288353	  799.3	  547.3	 4453.0	...
6288354	  799.0	  547.1	 4455.0	...
6288355	  798.7	  546.9	 4457.0	...
6288356	  798.7	  546.9	 4458.0	...
6288357	  798.7	  546.9	 4458.0	...
6288358	  798.8	  546.8	 4456.0	...
6288359	  799.1	  546.7	 4454.0	...
6288360	  799.2	  546.7	 4451.0	...
6288361	  799.3	  546.7	 4451.0	...
6288362	  799.3	  546.6	 4452.0	...
6288363	  799.3	  546.7	 4453.0	...
6288364	  799.4	  546.9	 4453.0	...
6288365	  799.5	  546.9	 4453.0	...
6288366	  799.6	  546.8	 4454.0	...
6288367	  799.7	  546.7	 4454.0	...
6288368	  799.6	  546.7	 4455.0	...
6288369	  799.3	  546.8	 4457.0	...
6288370	  799.1	  546.9	 4459.0	...
6288371	  799.3	  547.0	 4459.0	...
6288372	  799.5	  547.0	 4459.0	...
6288373	  799.4	  547.0	 4457.0	...
6288374	  799.2	  547.0	 4455.0	...
6288375	  798.9	  547.1	 4454.0	...
6288376	  799.0	  547.1	 4454.0	...
6288377	  799.0	  547.0	 4454.0	...
6288378	  799.0	  546.8	 4455.0	...
6288379	  799.0	  546.7	 4455.0	...
6288380	  799.0	  546.7	 4455.0	...
6288381	  799.0	  546.7	 4455.0	...
6288382	  799.0	  546.8	 4456.0	...
6288383	  799.0	  546.9	 4457.0	...
6288384	  798.8	  547.0	 4457.0	...
6288385	  798.7	  547.0	 4457.0	...
6288386	  798.7	  547.1	 4456.0	...
6288387	  798.7	  547.3	 4455.0	...
6288388	  798.7	  547.6	 4455.0	...
6288389	  798.6	  547.9	 4456.0	...
6288390	  798.5	  547.9	 4457.0	...
6288391	  798.5	  547.9	 4456.0	...
6288392	  798.5	  547.9	 4456.0	...
6288393	  798.4	  547.8	 4455.0	...
6288394	  798.3	  547.7	 4456.0	...
6288395	  798.3	  547.7	 4456.0	...
6288396	  798.2	  547.6	 4456.0	...
6288397	  798.1	  547.4	 4456.0	...
6288398	  798.1	  547.4	 4456.0	...
6288399	  798.0	  547.5	 4456.0	...
6288400	  798.0	  547.4	 4456.0	...
6288401	  798.0	  547.3	 4457.0	...
6288402	  797.9	  547.1	 4458.0	...
6288403	  797.9	  547.2	 4459.0	...
6288404	  797.8	  547.1	 4458.0	...
6288405	  797.9	  547.0	 4458.0	...
6288406	  797.7	  547.4	 4458.0	...
6288407	  797.5	  547.9	 4457.0	...
6288408	  797.3	  548.4	 4458.0	...
6288409	  797.3	  548.2	 4459.0	...
6288410	  797.4	  548.3	 4460.0	...
6288411	  797.5	  548.4	 4460.0	...
6288412	  797.6	  548.5	 4461.0	...
6288413	  797.6	  548.4	 4462.0	...
6288414	  797.6	  548.4	 4460.0	...
6288415	  797.9	  548.5	 4458.0	...
6288416	  798.3	  548.7	 4457.0	...
6288417	  798.4	  548.8	 4458.0	...
6288418	  798.3	  548.8	 4460.0	...
6288419	  798.2	  548.7	 4460.0	...
6288420	  798.1	  548.6	 4457.0	...
6288421	  798.1	  548.5	 4455.0	...
6288422	  798.1	  548.5	 4453.0	...
6288423	  798.1	  548.6	 4453.0	...
6288424	  798.1	  548.6	 4454.0	...
6288425	  798.1	  548.7	 4454.0	...
6288426	  798.0	  548.7	 4454.0	...
6288427	  798.0	  548.7	 4456.0	...
6288428	  798.0	  548.8	 4458.0	...
6288429	  797.9	  549.0	 4457.0	...
6288430	  797.9	  549.1	 4454.0	...
6288431	  797.9	  549.0	 4452.0	...
6288432	  797.9	  548.9	 4453.0	...
6288433	  797.8	  548.8	 4455.0	...
6288434	  797.8	  548.8	 4453.0	...
6288435	  797.7	  548.7	 4451.0	...
6288436	  797.7	  548.4	 4448.0	...
6288437	  797.8	  548.4	 4448.0	...
6288438	  797.9	  548.5	 4448.0	...
6288439	  797.9	  548.7	 4449.0	...
6288440	  797.7	  548.9	 4450.0	...
6288441	  797.7	  549.0	 4451.0	...
6288442	  797.6	  549.1	 4452.0	...
6288443	  797.6	  549.2	 4454.0	...
6288444	  797.4	  549.3	 4456.0	...
6288445	  797.2	  549.5	 4455.0	...
6288446	  797.1	  549.6	 4455.0	...
6288447	  797.0	  549.6	 4456.0	...
6288448	  796.8	  549.6	 4458.0	...
6288449	  796.8	  549.4	 4460.0	...
6288450	  796.8	  549.2	 4461.0	...
6288451	  796.8	  549.5	 4460.0	...
6288452	  796.9	  549.9	 4460.0	...
6288453	  796.9	  550.4	 4458.0	...
6288454	  797.0	  550.4	 4456.0	...
6288455	  797.1	  550.5	 4454.0	...
6288456	  797.2	  550.6	 4454.0	...
6288457	  797.3	  550.6	 4454.0	...
6288458	  797.3	  550.5	 4456.0	...
6288459	  797.4	  550.4	 4458.0	...
6288460	  797.5	  550.5	 4460.0	...
6288461	  797.5	  550.7	 4459.0	...
6288462	  797.4	  550.8	 4459.0	...
6288463	  797.3	  550.9	 4458.0	...
6288464	  797.2	  550.9	 4458.0	...
6288465	  797.2	  550.9	 4457.0	...
6288466	  797.2	  550.9	 4457.0	...
6288467	  797.2	  550.9	 4459.0	...
6288468	  797.1	  550.6	 4461.0	...
6288469	  797.1	  550.4	 4462.0	...
6288470	  797.1	  550.2	 4461.0	...
6288471	  797.2	  550.3	 4461.0	...
6288472	  797.2	  550.4	 4461.0	...
6288473	  797.2	  550.5	 4462.0	...
6288474	  797.2	  550.7	 4463.0	...
6288475	  797.3	  550.9	 4462.0	...
6288476	  797.4	  551.1	 4461.0	...
6288477	  797.5	  551.1	 4461.0	...
6288478	  797.5	  551.1	 4461.0	...
6288479	  797.5	  551.1	 4460.0	...
6288480	  797.5	  551.5	 4459.0	...
6288481	  797.4	  551.7	 4458.0	...
6288482	  797.4	  552.1	 4458.0	...
6288483	  797.3	  552.2	 4458.0	...
6288484	  797.3	  552.3	 4458.0	...
6288485	  797.1	  551.8	 4460.0	...
6288486	  796.7	  551.4	 4463.0	...
6288487	  796.5	  551.2	 4465.0	...
6288488	  796.4	  551.4	 4465.0	...
6288489	  796.4	  551.6	 4465.0	...
6288490	  796.4	  551.6	 4465.0	...
6288491	  796.3	  551.8	 4465.0	...
6288492	  796.5	  552.0	 4467.0	...
6288493	  796.7	  552.2	 4469.0	...
6288494	  796.8	  552.2	 4470.0	...
6288495	  796.6	  552.2	 4470.0	...
6288496	  796.3	  552.3	 4468.0	...
6288497	  796.1	  552.3	 4466.0	...
6288498	  796.1	  552.5	 4467.0	...
6288499	  796.1	  552.7	 4470.0	...
6288500	  796.0	  552.9	 4472.0	...
6288501	  795.8	  553.0	 4469.0	...
6288502	  795.7	  553.1	 4467.0	...
6288503	  795.7	  553.1	 4467.0	...
6288504	  795.9	  553.2	 4466.0	...
6288505	  796.1	  553.3	 4465.0	...
6288506	  796.1	  553.4	 4464.0	...
6288507	  796.0	  553.5	 4464.0	...
6288508	  795.8	  553.6	 4464.0	...
6288509	  795.7	  553.5	 4466.0	...
6288510	  795.5	  553.3	 4468.0	...
6288511	  795.3	  553.1	 4467.0	...
6288512	  795.1	  553.2	 4464.0	...
6288513	  795.1	  553.4	 4464.0	...
6288514	  794.9	  553.5	 4466.0	...
6288515	  794.6	  553.5	 4468.0	...
6288516	  794.4	  553.5	 4468.0	...
6288517	  794.6	  553.5	 4467.0	...
6288518	  794.9	  553.4	 4466.0	...
6288519	  794.9	  553.4	 4466.0	...
6288520	  794.7	  553.4	 4466.0	...
6288521	  794.5	  553.0	 4467.0	...
6288522	  794.6	  552.7	 4466.0	...
6288523	  794.8	  552.4	 4465.0	...
6288524	  794.8	  552.5	 4466.0	...
6288525	  795.0	  552.9	 4466.0	...
6288526	  795.1	  553.3	 4468.0	...
6288527	  795.2	  553.6	 4469.0	...
6288528	  795.3	  553.6	 4471.0	...
6288529	  795.3	  553.6	 4471.0	...
6288530	  795.3	  553.6	 4469.0	...
6288531	  795.4	  553.7	 4468.0	...
6288532	  795.4	  553.9	 4466.0	...
6288533	  795.4	  554.2	 4468.0	...
6288534	  795.4	  554.2	 4470.0	...
6288535	  795.2	  554.2	 4473.0	...
6288536	  795.1	  554.4	 4474.0	...
6288537	  794.6	  554.9	 4475.0	...
6288538	  794.2	  555.4	 4475.0	...
6288539	  794.1	  555.4	 4478.0	...
6288540	  794.3	  555.3	 4482.0	...
6288541	  794.4	  555.1	 4486.0	...
6288542	  794.3	  555.0	 4487.0	...
6288543	  794.3	  554.9	 4485.0	...
6288544	  794.4	  554.9	 4483.0	...
6288545	  794.5	  555.0	 4481.0	...
6288546	  794.7	  555.1	 4480.0	...
6288547	  794.7	  555.6	 4479.0	...
6288548	  794.8	  556.2	 4480.0	...
6288549	  794.7	  556.3	 4482.0	...
6288550	  794.6	  556.0	 4483.0	...
6288551	  794.6	  555.9	 4483.0	...
6288552	  794.6	  556.2	 4483.0	...
6288553	  794.6	  556.3	 4482.0	...
6288554	  794.6	  556.2	 4482.0	...
6288555	  794.5	  556.2	 4481.0	...
6288556	  794.1	  556.2	 4481.0	...
6288557	  793.7	  556.2	 4482.0	...
6288558	  793.5	  556.2	 4482.0	...
6288559	  793.7	  556.2	 4483.0	...
6288560	  793.8	  556.4	 4483.0	...
6288561	  793.9	  556.5	 4483.0	...
6288562	  794.0	  556.5	 4485.0	...
6288563	  794.2	  556.3	 4487.0	...
6288564	  794.5	  556.3	 4489.0	...
6288565	  794.5	  556.3	 4488.0	...
6288566	  794.4	  556.4	 4488.0	...
6288567	  794.1	  556.3	 4489.0	...
6288568	  793.8	  556.1	 4489.0	...
6288569	  793.7	  555.9	 4489.0	...
6288570	  793.8	  555.9	 4488.0	...
6288571	  794.0	  556.0	 4488.0	...
6288572	  793.9	  556.3	 4488.0	...
6288573	  793.7	  556.5	 4488.0	...
6288574	  793.5	  556.7	 4488.0	...
6288575	  793.4	  556.5	 4489.0	...
6288576	  793.4	  556.2	 4491.0	...
6288577	  793.4	  556.1	 4492.0	...
6288578	  793.5	  555.9	 4491.0	...
6288579	  793.3	  555.9	 4492.0	...
6288580	  793.1	  556.2	 4493.0	...
6288581	  792.9	  556.5	 4494.0	...
6288582	  793.0	  556.8	 4493.0	...
6288583	  793.0	  556.9	 4493.0	...
6288584	  793.0	  557.0	 4492.0	...
6288585	  793.1	  557.2	 4493.0	...
6288586	  793.2	  557.2	 4493.0	...
6288587	  792.9	  557.0	 4493.0	...
6288588	  792.5	  556.6	 4494.0	...
6288589	  792.2	  556.1	 4496.0	...
6288590	  792.5	  556.1	 4498.0	...
6288591	  792.7	  556.4	 4499.0	...
6288592	  792.8	  556.8	 4500.0	...
6288593	  792.7	  557.1	 4500.0	...
6288594	  792.6	  557.3	 4500.0	...
6288595	  792.5	  557.4	 4500.0	...
6288596	  792.5	  557.7	 4501.0	...
6288597	  792.5	  558.0	 4500.0	...
6288598	  792.5	  558.4	 4498.0	...
6288599	  792.6	  558.4	 4496.0	...
6288600	  792.9	  558.3	 4494.0	...
6288601	  793.2	  558.1	 4495.0	...
6288602	  793.2	  558.1	 4496.0	...
6288603	  792.9	  558.2	 4497.0	...
6288604	  792.6	  558.3	 4497.0	...
6288605	  792.5	  558.2	 4498.0	...
6288606	  792.6	  558.1	 4503.0	...
6288607	  792.7	  558.0	 4507.0	...
6288608	  792.6	  558.0	 4508.0	...
6288609	  792.4	  558.0	 4506.0	...
6288610	  792.2	  558.0	 4503.0	...
6288611	  792.1	  558.0	 4504.0	...
6288612	  791.9	  558.2	 4504.0	...
6288613	  791.7	  558.3	 4504.0	...
6288614	  791.6	  558.7	 4504.0	...
6288615	  791.7	  558.9	 4504.0	...
6288616	  791.9	  559.1	 4503.0	...
6288617	  791.8	  559.2	 4503.0	...
6288618	  791.7	  559.4	 4501.0	...
6288619	  791.5	  559.4	 4501.0	...
6288620	  791.4	  559.2	 4501.0	...
6288621	  791.4	  559.1	 4501.0	...
6288622	  791.3	  559.0	 4501.0	...
6288623	  791.2	  559.0	 4500.0	...
6288624	  791.3	  559.1	 4500.0	...
6288625	  791.4	  559.2	 4503.0	...
6288626	  791.6	  559.5	 4504.0	...
6288627	  791.5	  559.6	 4505.0	...
6288628	  791.4	  559.7	 4505.0	...
6288629	  791.3	  559.8	 4506.0	...
6288630	  791.2	  559.9	 4508.0	...
6288631	  791.0	  560.0	 4510.0	...
6288632	  790.9	  560.1	 4509.0	...
6288633	  790.7	  560.3	 4509.0	...
6288634	  790.6	  560.4	 4509.0	...
6288635	  790.6	  560.5	 4508.0	...
6288636	  790.5	  560.5	 4507.0	...
6288637	  790.4	  560.3	 4508.0	...
6288638	  790.3	  560.0	 4509.0	...
6288639	  790.2	  559.8	 4510.0	...
6288640	  790.2	  559.6	 4509.0	...
6288641	  790.2	  559.4	 4509.0	...
6288642	  790.2	  559.7	 4509.0	...
6288643	  790.1	  560.0	 4509.0	...
6288644	  790.1	  560.4	 4509.0	...
6288645	  790.2	  560.5	 4508.0	...
6288646	  790.3	  560.6	 4508.0	...
6288647	  790.4	  560.6	 4509.0	...
6288648	  790.6	  560.5	 4509.0	...
6288649	  790.6	  560.4	 4510.0	...
6288650	  790.6	  560.2	 4511.0	...
6288651	  790.5	  560.1	 4513.0	...
6288652	  790.4	  560.2	 4515.0	...
6288653	  790.2	  560.3	 4516.0	...
6288654	  790.1	  560.4	 4516.0	...
6288655	  790.0	  560.4	 4515.0	...
6288656	  790.0	  560.3	 4516.0	...
6288657	  789.8	  560.3	 4516.0	...
6288658	  789.7	  560.3	 4517.0	...
6288659	  789.6	  560.3	 4518.0	...
6288660	  789.7	  560.3	 4518.0	...
6288661	  789.8	  560.2	 4518.0	...
6288662	  789.8	  560.2	 4518.0	...
6288663	  789.9	  560.5	 4518.0	...
6288664	  789.9	  560.6	 4518.0	...
6288665	  790.0	  560.7	 4518.0	...
6288666	  790.0	  560.9	 4517.0	...
6288667	  790.0	  561.1	 4517.0	...
6288668	  790.0	  561.4	 4517.0	...
6288669	  790.0	  561.4	 4518.0	...
6288670	  789.8	  561.3	 4519.0	...
6288671	  789.7	  561.2	 4519.0	...
6288672	  789.6	  561.1	 4520.0	...
6288673	  789.6	  561.1	 4520.0	...
6288674	  789.6	  561.0	 4521.0	...
6288675	  789.6	  560.9	 4522.0	...
6288676	  789.6	  560.9	 4522.0	...
6288677	  789.6	  560.8	 4522.0	...
6288678	  789.5	  560.8	 4522.0	...
6288679	  789.6	  560.8	 4523.0	...
6288680	  789.5	  560.9	 4525.0	...
6288681	  789.4	  561.1	 4527.0	...
6288682	  789.2	  561.2	 4526.0	...
6288683	  789.1	  561.3	 4525.0	...
6288684	  789.0	  561.3	 4523.0	...
6288685	  789.0	  561.2	 4523.0	...
6288686	  788.9	  561.1	 4523.0	...
6288687	  788.9	  561.1	 4524.0	...
6288688	  789.0	  561.0	 4523.0	...
6288689	  789.0	  561.0	 4523.0	...
6288690	  789.1	  561.1	 4523.0	...
6288691	  789.3	  561.3	 4524.0	...
6288692	  789.4	  561.3	 4523.0	...
6288693	  789.6	  561.2	 4523.0	...
6288694	  789.6	  561.2	 4523.0	...
6288695	  789.6	  560.9	 4524.0	...
6288696	  789.3	  560.7	 4524.0	...
6288697	  788.9	  560.5	 4524.0	...
6288698	  788.5	  560.8	 4526.0	...
6288699	  788.4	  560.9	 4526.0	...
6288700	  788.4	  560.8	 4527.0	...
6288701	  788.3	  560.5	 4526.0	...
6288702	  788.2	  560.2	 4526.0	...
6288703	  788.2	  560.5	 4526.0	...
6288704	  788.2	  560.8	 4528.0	...
6288705	  788.4	  561.0	 4531.0	...
6288706	  788.6	  560.9	 4533.0	...
6288707	  788.9	  560.8	 4533.0	...
6288708	  789.0	  561.0	 4534.0	...
6288709	  788.9	  561.3	 4533.0	...
6288710	  788.8	  561.6	 4531.0	...
6288711	  788.7	  561.9	 4530.0	...
6288712	  788.7	  562.0	 4531.0	...
6288713	  788.7	  562.2	 4532.0	...
6288714	  788.7	  562.2	 4532.0	...
6288715	  788.6	  562.2	 4532.0	...
6288716	  788.6	  562.2	 4531.0	...
6288717	  788.6	  562.1	 4533.0	...
6288718	  788.5	  561.7	 4534.0	...
6288719	  788.3	  561.4	 4535.0	...
6288720	  788.1	  561.1	 4535.0	...
6288721	  788.0	  561.0	 4537.0	...
6288722	  788.0	  561.4	 4539.0	...
6288723	  788.0	  561.8	 4542.0	...
6288724	  788.1	  562.4	 4543.0	...
6288725	  788.1	  562.4	 4542.0	...
6288726	  788.2	  562.5	 4542.0	...
6288727	  787.7	  562.5	 4542.0	...
6288728	  787.3	  562.4	 4545.0	...
6288729	  786.9	  562.3	 4548.0	...
6288730	  787.0	  562.2	 4551.0	...
6288731	  787.1	  562.3	 4548.0	...
6288732	  787.1	  562.4	 4546.0	...
6288733	  786.9	  562.6	 4545.0	...
6288734	  786.7	  562.7	 4546.0	...
6288735	  786.5	  562.6	 4548.0	...
6288736	  786.4	  562.5	 4547.0	...
6288737	  786.1	  562.4	 4547.0	...
6288738	  785.8	  562.5	 4549.0	...
6288739	  785.8	  562.6	 4549.0	...
6288740	  785.7	  562.7	 4550.0	...
6288741	  785.7	  562.5	 4550.0	...
6288742	  785.7	  562.3	 4550.0	...
6288743	  785.7	  562.2	 4551.0	...
6288744	  785.7	  562.4	 4550.0	...
6288745	  785.7	  562.6	 4549.0	...
6288746	  785.7	  562.8	 4550.0	...
6288747	  785.6	  563.0	 4552.0	...
6288748	  785.4	  562.7	 4555.0	...
6288749	  785.3	  562.3	 4556.0	...
6288750	  785.3	  561.9	 4557.0	...
6288751	  785.3	  562.0	 4557.0	...
6288752	  785.4	  562.0	 4556.0	...
6288753	  785.4	  562.0	 4556.0	...
6288754	  785.4	  562.1	 4556.0	...
6288755	  785.4	  562.1	 4556.0	...
6288756	  785.5	  562.1	 4556.0	...
6288757	  785.7	  562.0	 4557.0	...
6288758	  785.7	  562.0	 4557.0	...
6288759	  785.5	  562.0	 4557.0	...
6288760	  785.6	  562.0	 4557.0	...
6288761	  785.8	  562.1	 4557.0	...
6288762	  786.0	  562.1	 4556.0	...
6288763	  786.0	  562.3	 4556.0	...
6288764	  786.0	  562.3	 4556.0	...
6288765	  785.9	  562.2	 4556.0	...
6288766	  785.8	  562.2	 4557.0	...
6288767	  786.0	  562.1	 4557.0	...
6288768	  786.2	  562.0	 4557.0	...
6288769	  786.5	  562.0	 4558.0	...
6288770	  786.5	  562.1	 4559.0	...
6288771	  786.5	  562.1	 4560.0	...
6288772	  786.5	  562.1	 4561.0	...
6288773	  786.5	  561.9	 4560.0	...
6288774	  786.6	  561.8	 4560.0	...
6288775	  786.8	  561.8	 4559.0	...
6288776	  787.0	  561.7	 4558.0	...
6288777	  787.1	  561.7	 4558.0	...
6288778	  787.1	  561.7	 4560.0	...
6288779	  787.2	  561.6	 4561.0	...
6288780	  787.1	  561.6	 4561.0	...
6288781	  786.8	  561.6	 4560.0	...
6288782	  786.4	  561.6	 4560.0	...
6288783	  786.2	  561.6	 4562.0	...
6288784	  786.0	  561.6	 4563.0	...
6288785	  785.9	  561.5	 4565.0	...
6288786	  785.9	  561.4	 4565.0	...
6288787	  785.9	  561.2	 4565.0	...
6288788	  785.8	  561.1	 4566.0	...
6288789	  785.6	  561.1	 4566.0	...
6288790	  785.4	  561.3	 4566.0	...
6288791	  785.3	  561.7	 4566.0	...
6288792	  785.1	  562.0	 4566.0	...
6288793	  785.1	  562.5	 4566.0	...
6288794	  785.1	  562.5	 4568.0	...
6288795	  785.2	  562.7	 4570.0	...
6288796	  785.2	  562.8	 4572.0	...
6288797	  785.3	  563.0	 4572.0	...
6288798	  785.4	  563.1	 4572.0	...
6288799	  785.6	  563.2	 4571.0	...
6288800	  785.8	  562.9	 4574.0	...
6288801	  786.0	  562.7	 4577.0	...
6288802	  785.9	  562.4	 4579.0	...
6288803	  785.5	  562.3	 4578.0	...
6288804	  785.1	  562.2	 4577.0	...
6288805	  785.0	  562.1	 4576.0	...
6288806	  784.8	  562.0	 4576.0	...
6288807	  784.5	  562.0	 4577.0	...
6288808	  784.2	  562.0	 4578.0	...
6288809	  784.1	  562.5	 4578.0	...
6288810	  784.1	  562.9	 4577.0	...
6288811	  784.2	  563.3	 4577.0	...
6288812	  784.1	  563.7	 4576.0	...
6288813	  784.1	  564.3	 4575.0	...
6288814	  784.0	  564.6	 4575.0	...
6288815	  783.9	  564.3	 4575.0	...
6288816	  783.9	  564.0	 4576.0	...
6288817	  783.9	  564.0	 4578.0	...
6288818	  783.7	  564.2	 4579.0	...
6288819	  783.4	  564.1	 4580.0	...
6288820	  783.2	  563.9	 4580.0	...
MSG	6288821 0000 _ Number On
6288821	  783.4	  563.7	 4578.0	...
6288822	  784.2	  563.9	 4576.0	...
6288823	  784.8	  564.3	 4574.0	...
6288824	  785.7	  564.6	 4574.0	...
6288825	  786.5	  564.6	 4572.0	...
6288826	  788.1	  565.2	 4570.0	...
6288827	  789.6	  565.7	 4569.0	...
6288828	  790.9	  566.2	 4569.0	...
6288829	  791.9	  566.1	 4570.0	...
6288830	  793.0	  565.9	 4571.0	...
6288831	  793.9	  565.7	 4571.0	...
6288832	  794.5	  565.5	 4571.0	...
6288833	  794.9	  565.4	 4570.0	...
6288834	  795.4	  565.8	 4565.0	...
6288835	  795.8	  567.7	 4560.0	...
EFIX R   6287122	6288835	1714	  800.6	  558.8	   4240
SSACC R  6288836
6288836	  796.1	  570.7	 4548.0	...
6288837	  796.9	  573.1	 4538.0	...
6288838	  798.0	  574.1	 4529.0	...
6288839	  799.6	  570.8	 4534.0	...
6288840	  801.8	  566.6	 4539.0	...
6288841	  803.6	  562.4	 4544.0	...
6288842	  805.1	  563.5	 4536.0	...
6288843	  805.5	  570.5	 4511.0	...
6288844	  806.5	  584.1	 4463.0	...
6288845	  807.2	  604.0	 4397.0	...
6288846	  808.5	  627.4	 4318.0	...
6288847	  809.5	  653.0	 4230.0	...
6288848	  808.9	  678.9	 4138.0	...
6288849	  807.3	  706.0	 4043.0	...
6288850	  805.5	  734.7	 3944.0	...
6288851	  806.1	  766.7	 3828.0	...
6288852	  808.0	  801.0	 3698.0	...
6288853	  810.6	  836.4	 3557.0	...
6288854	  813.0	  868.8	 3412.0	...
6288855	  827.1	  887.6	 3306.0	...
6288856	  842.0	  908.9	 3187.0	...
6288857	  856.3	  921.3	 3119.0	...
6288858	  857.9	  935.5	 3059.0	...
6288859	  857.9	  935.5	 3059.0	...
SBLINK R 6288860
6288860	   .	   .	    0.0	...
6288861	   .	   .	    0.0	...
6288862	   .	   .	    0.0	...
6288863	   .	   .	    0.0	...
6288864	   .	   .	    0.0	...
6288865	   .	   .	    0.0	...
6288866	   .	   .	    0.0	...
6288867	   .	   .	    0.0	...
6288868	   .	   .	    0.0	...
6288869	   .	   .	    0.0	...
6288870	   .	   .	    0.0	...
6288871	   .	   .	    0.0	...
6288872	   .	   .	    0.0	...
6288873	   .	   .	    0.0	...
6288874	   .	   .	    0.0	...
6288875	   .	   .	    0.0	...
6288876	   .	   .	    0.0	...
6288877	   .	   .	    0.0	...
6288878	   .	   .	    0.0	...
6288879	   .	   .	    0.0	...
6288880	   .	   .	    0.0	...
6288881	   .	   .	    0.0	...
6288882	   .	   .	    0.0	...
6288883	   .	   .	    0.0	...
6288884	   .	   .	    0.0	...
6288885	   .	   .	    0.0	...
6288886	   .	   .	    0.0	...
6288887	   .	   .	    0.0	...
6288888	   .	   .	    0.0	...
6288889	   .	   .	    0.0	...
6288890	   .	   .	    0.0	...
6288891	   .	   .	    0.0	...
6288892	   .	   .	    0.0	...
6288893	   .	   .	    0.0	...
6288894	   .	   .	    0.0	...
6288895	   .	   .	    0.0	...
6288896	   .	   .	    0.0	...
6288897	   .	   .	    0.0	...
6288898	   .	   .	    0.0	...
6288899	   .	   .	    0.0	...
6288900	   .	   .	    0.0	...
6288901	   .	   .	    0.0	...
6288902	   .	   .	    0.0	...
6288903	   .	   .	    0.0	...
6288904	   .	   .	    0.0	...
6288905	   .	   .	    0.0	...
6288906	   .	   .	    0.0	...
6288907	   .	   .	    0.0	...
6288908	   .	   .	    0.0	...
6288909	   .	   .	    0.0	...
6288910	   .	   .	    0.0	...
6288911	   .	   .	    0.0	...
6288912	   .	   .	    0.0	...
6288913	   .	   .	    0.0	...
6288914	   .	   .	    0.0	...
6288915	   .	   .	    0.0	...
6288916	   .	   .	    0.0	...
6288917	   .	   .	    0.0	...
6288918	   .	   .	    0.0	...
6288919	   .	   .	    0.0	...
6288920	   .	   .	    0.0	...
6288921	   .	   .	    0.0	...
6288922	   .	   .	    0.0	...
6288923	   .	   .	    0.0	...
6288924	   .	   .	    0.0	...
6288925	   .	   .	    0.0	...
6288926	   .	   .	    0.0	...
6288927	   .	   .	    0.0	...
6288928	   .	   .	    0.0	...
6288929	   .	   .	    0.0	...
6288930	   .	   .	    0.0	...
6288931	   .	   .	    0.0	...
6288932	   .	   .	    0.0	...
6288933	   .	   .	    0.0	...
6288934	   .	   .	    0.0	...
6288935	   .	   .	    0.0	...
6288936	   .	   .	    0.0	...
EBLINK R 6288860	6288936	77
6288937	  790.7	 1051.5	 2569.0	...
6288938	  790.7	 1051.5	 2569.0	...
6288939	  790.7	 1051.5	 2569.0	...
6288940	  788.8	 1040.6	 2613.0	...
6288941	  785.3	 1024.3	 2685.0	...
6288942	  781.4	 1002.5	 2776.0	...
6288943	  778.0	  986.7	 2839.0	...
6288944	  774.6	  969.6	 2903.0	...
6288945	  769.9	  952.6	 2947.0	...
6288946	  766.1	  935.2	 3004.0	...
6288947	  763.8	  919.3	 3065.0	...
6288948	  762.7	  905.4	 3136.0	...
6288949	  761.8	  891.1	 3199.0	...
6288950	  760.8	  877.8	 3244.0	...
6288951	  759.4	  864.0	 3296.0	...
6288952	  758.0	  852.4	 3336.0	...
6288953	  755.6	  838.5	 3382.0	...
6288954	  753.7	  826.0	 3430.0	...
6288955	  752.0	  813.9	 3475.0	...
6288956	  751.5	  804.0	 3509.0	...
6288957	  751.4	  796.8	 3526.0	...
6288958	  762.8	  808.6	 3513.0	...
6288959	  774.4	  824.7	 3492.0	...
6288960	  787.3	  837.6	 3484.0	...
6288961	  788.6	  832.6	 3509.0	...
6288962	  790.5	  824.7	 3550.0	...
6288963	  790.8	  817.0	 3591.0	...
6288964	  792.5	  808.5	 3626.0	...
6288965	  793.4	  799.2	 3662.0	...
6288966	  795.1	  790.4	 3698.0	...
6288967	  795.4	  781.8	 3733.0	...
6288968	  797.2	  774.2	 3764.0	...
6288969	  798.3	  766.1	 3796.0	...
6288970	  799.6	  757.7	 3829.0	...
6288971	  799.8	  749.6	 3860.0	...
6288972	  799.8	  741.8	 3888.0	...
6288973	  799.6	  734.4	 3916.0	...
6288974	  799.4	  727.2	 3946.0	...
6288975	  799.3	  720.0	 3975.0	...
6288976	  799.3	  712.9	 4001.0	...
6288977	  799.2	  706.3	 4022.0	...
6288978	  799.0	  699.8	 4040.0	...
6288979	  798.4	  692.7	 4064.0	...
6288980	  797.8	  685.8	 4089.0	...
6288981	  797.3	  679.0	 4117.0	...
6288982	  796.7	  672.5	 4136.0	...
6288983	  796.1	  665.2	 4157.0	...
6288984	  795.4	  658.0	 4173.0	...
6288985	  794.8	  651.7	 4193.0	...
6288986	  793.9	  645.7	 4214.0	...
6288987	  793.0	  639.4	 4237.0	...
6288988	  792.2	  633.8	 4252.0	...
6288989	  791.5	  627.6	 4270.0	...
6288990	  790.9	  622.0	 4285.0	...
6288991	  790.6	  616.1	 4302.0	...
6288992	  790.3	  609.9	 4313.0	...
6288993	  790.2	  604.6	 4327.0	...
6288994	  789.8	  598.4	 4339.0	...
6288995	  789.8	  593.9	 4352.0	...
6288996	  789.8	  588.7	 4363.0	...
6288997	  789.9	  584.5	 4379.0	...
6288998	  789.8	  579.8	 4399.0	...
ESACC R  6288836	6288998	163	  796.1	  570.7	  789.8	  579.8	   0.24	    618
SFIX R   6288999
6288999	  789.6	  576.4	 4413.0	...
6289000	  789.5	  572.8	 4424.0	...
6289001	  789.5	  569.5	 4433.0	...
6289002	  789.4	  565.4	 4444.0	...
6289003	  789.2	  561.3	 4452.0	...
6289004	  789.1	  558.2	 4458.0	...
6289005	  788.9	  555.5	 4464.0	...
6289006	  788.5	  552.3	 4472.0	...
6289007	  788.2	  549.4	 4478.0	...
6289008	  788.4	  546.9	 4484.0	...
6289009	  788.7	  545.0	 4485.0	...
6289010	  789.0	  542.6	 4487.0	...
6289011	  788.8	  540.7	 4489.0	...
6289012	  788.7	  540.1	 4492.0	...
6289013	  788.6	  539.5	 4495.0	...
6289014	  788.5	  539.1	 4495.0	...
6289015	  788.5	  538.7	 4499.0	...
6289016	  788.7	  539.6	 4503.0	...
6289017	  788.9	  540.4	 4506.0	...
6289018	  789.0	  541.2	 4505.0	...
6289019	  789.0	  541.9	 4502.0	...
6289020	  789.0	  542.5	 4499.0	...
6289021	  789.2	  544.3	 4495.0	...
6289022	  789.0	  546.0	 4488.0	...
6289023	  788.5	  549.3	 4477.0	...
6289024	  787.7	  551.5	 4468.0	...
6289025	  787.1	  554.9	 4462.0	...
6289026	  786.6	  558.1	 4460.0	...
6289027	  786.4	  562.1	 4459.0	...
6289028	  786.4	  565.4	 4459.0	...
6289029	  786.3	  567.3	 4459.0	...
6289030	  786.1	  568.9	 4459.0	...
6289031	  785.6	  569.6	 4458.0	...
6289032	  785.5	  570.4	 4457.0	...
6289033	  785.3	  570.5	 4456.0	...
6289034	  785.4	  570.5	 4455.0	...
6289035	  785.5	  570.4	 4454.0	...
6289036	  785.4	  569.8	 4453.0	...
6289037	  785.4	  569.4	 4455.0	...
6289038	  785.3	  568.8	 4456.0	...
6289039	  785.4	  568.6	 4459.0	...
6289040	  785.4	  568.6	 4459.0	...
6289041	  785.6	  568.7	 4459.0	...
6289042	  785.8	  568.8	 4457.0	...
6289043	  786.0	  568.9	 4455.0	...
6289044	  785.9	  568.6	 4454.0	...
6289045	  785.8	  568.4	 4454.0	...
6289046	  785.7	  568.1	 4454.0	...
6289047	  785.7	  568.0	 4454.0	...
6289048	  785.8	  567.6	 4454.0	...
6289049	  786.0	  567.2	 4454.0	...
6289050	  786.1	  566.9	 4454.0	...
6289051	  786.2	  567.1	 4454.0	...
6289052	  786.3	  567.2	 4454.0	...
6289053	  786.7	  567.2	 4453.0	...
6289054	  787.0	  566.8	 4451.0	...
6289055	  787.2	  566.3	 4449.0	...
6289056	  786.9	  565.9	 4450.0	...
6289057	  787.0	  565.2	 4451.0	...
6289058	  787.3	  564.7	 4452.0	...
6289059	  787.2	  563.8	 4453.0	...
6289060	  786.8	  563.3	 4455.0	...
6289061	  786.3	  562.7	 4456.0	...
6289062	  786.4	  562.5	 4455.0	...
6289063	  786.6	  562.2	 4456.0	...
6289064	  786.9	  561.9	 4457.0	...
6289065	  787.0	  561.7	 4458.0	...
6289066	  787.1	  561.5	 4458.0	...
6289067	  787.2	  561.4	 4456.0	...
6289068	  787.4	  561.2	 4455.0	...
6289069	  787.7	  561.2	 4454.0	...
6289070	  788.1	  561.3	 4454.0	...
6289071	  788.4	  561.4	 4454.0	...
6289072	  788.6	  561.4	 4454.0	...
6289073	  788.7	  561.3	 4450.0	...
6289074	  789.0	  561.3	 4447.0	...
6289075	  789.3	  561.3	 4443.0	...
6289076	  789.5	  561.2	 4443.0	...
6289077	  789.5	  561.1	 4441.0	...
6289078	  789.7	  560.9	 4440.0	...
6289079	  790.0	  560.9	 4439.0	...
6289080	  790.3	  560.8	 4438.0	...
6289081	  790.5	  560.8	 4436.0	...
6289082	  790.7	  560.6	 4433.0	...
6289083	  790.8	  560.2	 4431.0	...
6289084	  790.9	  559.9	 4429.0	...
6289085	  791.1	  559.6	 4427.0	...
6289086	  791.5	  559.5	 4425.0	...
6289087	  791.9	  559.3	 4424.0	...
6289088	  792.2	  559.1	 4422.0	...
6289089	  792.4	  559.0	 4420.0	...
6289090	  792.5	  558.8	 4418.0	...
6289091	  792.4	  558.8	 4418.0	...
6289092	  792.4	  559.0	 4417.0	...
6289093	  792.4	  559.4	 4418.0	...
6289094	  792.5	  559.8	 4418.0	...
6289095	  792.6	  560.1	 4418.0	...
6289096	  792.5	  560.4	 4417.0	...
6289097	  792.3	  560.6	 4413.0	...
6289098	  792.2	  560.6	 4410.0	...
6289099	  792.1	  560.3	 4406.0	...
6289100	  792.1	  560.1	 4405.0	...
6289101	  792.0	  559.8	 4403.0	...
6289102	  792.0	  559.7	 4400.0	...
6289103	  792.1	  559.8	 4399.0	...
6289104	  792.0	  560.4	 4397.0	...
6289105	  791.9	  561.1	 4397.0	...
6289106	  791.9	  561.7	 4396.0	...
6289107	  792.2	  561.6	 4395.0	...
6289108	  792.4	  561.5	 4394.0	...
6289109	  792.6	  561.4	 4393.0	...
6289110	  792.5	  561.4	 4392.0	...
6289111	  792.6	  561.5	 4392.0	...
6289112	  792.7	  561.6	 4390.0	...
6289113	  792.9	  561.7	 4388.0	...
6289114	  792.9	  561.7	 4384.0	...
6289115	  792.9	  561.7	 4382.0	...
6289116	  792.9	  562.0	 4381.0	...
6289117	  793.0	  562.3	 4380.0	...
6289118	  793.2	  562.6	 4380.0	...
6289119	  793.2	  562.6	 4379.0	...
6289120	  793.1	  562.2	 4375.0	...
6289121	  792.8	  561.8	 4372.0	...
6289122	  792.6	  561.6	 4368.0	...
6289123	  792.6	  561.9	 4368.0	...
6289124	  792.7	  562.2	 4368.0	...
6289125	  792.7	  562.4	 4367.0	...
MSG	6289126 0000 _ Number Off
6289126	  792.9	  562.7	 4366.0	...
6289127	  793.1	  563.0	 4365.0	...
6289128	  793.3	  563.3	 4363.0	...
6289129	  793.3	  563.3	 4363.0	...
6289130	  793.3	  563.3	 4363.0	...
6289131	  793.4	  563.2	 4363.0	...
6289132	  793.5	  563.2	 4359.0	...
6289133	  793.7	  563.3	 4355.0	...
6289134	  793.6	  563.6	 4350.0	...
6289135	  793.3	  563.9	 4350.0	...
6289136	  792.8	  564.1	 4349.0	...
6289137	  792.7	  564.0	 4348.0	...
6289138	  792.5	  563.9	 4347.0	...
6289139	  792.5	  563.6	 4347.0	...
6289140	  792.4	  563.4	 4343.0	...
6289141	  792.3	  563.1	 4339.0	...
6289142	  792.1	  562.9	 4335.0	...
6289143	  791.9	  562.8	 4333.0	...
6289144	  791.8	  562.8	 4331.0	...
6289145	  791.9	  562.8	 4329.0	...
6289146	  792.0	  562.7	 4329.0	...
6289147	  792.1	  562.7	 4329.0	...
6289148	  792.3	  562.7	 4328.0	...
6289149	  792.5	  562.6	 4328.0	...
6289150	  792.6	  562.6	 4328.0	...
6289151	  792.8	  562.6	 4328.0	...
6289152	  793.1	  562.9	 4328.0	...
6289153	  793.3	  563.1	 4327.0	...
6289154	  793.4	  563.1	 4325.0	...
6289155	  793.4	  562.9	 4322.0	...
6289156	  793.7	  562.5	 4319.0	...
6289157	  794.0	  562.3	 4317.0	...
6289158	  794.3	  562.2	 4316.0	...
6289159	  794.5	  562.1	 4316.0	...
6289160	  794.7	  561.9	 4316.0	...
6289161	  794.8	  561.7	 4315.0	...
6289162	  794.8	  561.6	 4313.0	...
6289163	  794.7	  561.6	 4314.0	...
6289164	  794.6	  561.6	 4316.0	...
6289165	  794.6	  561.6	 4317.0	...
6289166	  794.6	  561.6	 4313.0	...
6289167	  794.6	  561.5	 4309.0	...
6289168	  794.6	  561.5	 4306.0	...
6289169	  794.5	  561.3	 4305.0	...
6289170	  794.5	  561.1	 4304.0	...
6289171	  794.4	  560.9	 4305.0	...
6289172	  794.5	  560.8	 4306.0	...
6289173	  794.6	  560.9	 4307.0	...
6289174	  794.6	  561.0	 4306.0	...
6289175	  794.7	  561.1	 4305.0	...
6289176	  794.8	  561.0	 4303.0	...
6289177	  794.9	  561.0	 4302.0	...
6289178	  794.9	  561.1	 4300.0	...
6289179	  794.8	  561.1	 4298.0	...
6289180	  794.9	  561.1	 4294.0	...
6289181	  795.2	  561.0	 4290.0	...
6289182	  795.1	  561.1	 4288.0	...
6289183	  794.9	  561.2	 4285.0	...
6289184	  794.8	  561.3	 4283.0	...
6289185	  795.1	  561.4	 4281.0	...
6289186	  795.2	  561.8	 4281.0	...
6289187	  795.2	  562.1	 4281.0	...
6289188	  795.2	  562.5	 4282.0	...
6289189	  795.1	  562.6	 4282.0	...
6289190	  795.0	  563.3	 4282.0	...
6289191	  794.9	  564.2	 4281.0	...
6289192	  795.1	  565.2	 4281.0	...
6289193	  795.4	  566.4	 4279.0	...
6289194	  796.2	  567.7	 4278.0	...
6289195	  796.9	  569.3	 4279.0	...
6289196	  797.6	  570.4	 4281.0	...
6289197	  798.3	  571.4	 4284.0	...
6289198	  799.5	  572.8	 4283.0	...
6289199	  800.8	  573.9	 4283.0	...
6289200	  801.8	  574.8	 4283.0	...
6289201	  803.0	  575.3	 4283.0	...
6289202	  804.7	  575.8	 4282.0	...
6289203	  806.3	  576.2	 4277.0	...
6289204	  807.5	  576.2	 4272.0	...
6289205	  808.6	  576.2	 4270.0	...
6289206	  809.3	  576.0	 4269.0	...
6289207	  809.7	  576.0	 4266.0	...
6289208	  809.6	  576.0	 4262.0	...
6289209	  809.3	  576.0	 4259.0	...
6289210	  808.6	  576.1	 4260.0	...
6289211	  807.9	  576.2	 4260.0	...
6289212	  806.7	  576.3	 4260.0	...
6289213	  805.7	  576.4	 4259.0	...
6289214	  804.4	  576.6	 4258.0	...
6289215	  803.7	  576.6	 4257.0	...
6289216	  803.0	  576.5	 4258.0	...
6289217	  802.5	  576.2	 4259.0	...
6289218	  801.9	  575.7	 4259.0	...
6289219	  801.6	  575.3	 4259.0	...
6289220	  801.5	  575.1	 4258.0	...
6289221	  801.5	  575.0	 4257.0	...
6289222	  801.5	  574.6	 4257.0	...
6289223	  801.5	  574.1	 4256.0	...
6289224	  801.7	  573.7	 4255.0	...
6289225	  801.8	  573.8	 4254.0	...
6289226	  802.0	  573.9	 4254.0	...
6289227	  802.1	  574.0	 4254.0	...
6289228	  802.2	  574.0	 4250.0	...
6289229	  802.2	  573.6	 4246.0	...
6289230	  802.1	  573.3	 4243.0	...
6289231	  801.8	  573.0	 4243.0	...
6289232	  801.6	  573.1	 4243.0	...
6289233	  801.6	  573.4	 4243.0	...
6289234	  801.9	  573.8	 4243.0	...
6289235	  802.2	  574.2	 4243.0	...
6289236	  802.6	  574.2	 4240.0	...
6289237	  802.7	  574.6	 4237.0	...
6289238	  802.9	  575.0	 4234.0	...
6289239	  803.0	  575.3	 4233.0	...
6289240	  803.2	  575.2	 4231.0	...
6289241	  803.5	  575.3	 4230.0	...
6289242	  803.8	  575.3	 4228.0	...
6289243	  803.7	  575.4	 4229.0	...
6289244	  803.4	  575.4	 4230.0	...
6289245	  803.2	  575.7	 4231.0	...
6289246	  803.2	  576.1	 4232.0	...
6289247	  803.2	  576.2	 4233.0	...
6289248	  803.3	  576.2	 4232.0	...
6289249	  803.3	  576.2	 4230.0	...
6289250	  803.3	  576.2	 4231.0	...
6289251	  803.3	  576.2	 4234.0	...
6289252	  803.3	  576.4	 4234.0	...
6289253	  803.1	  576.6	 4233.0	...
6289254	  802.8	  576.8	 4231.0	...
6289255	  802.6	  576.8	 4229.0	...
6289256	  802.7	  576.6	 4228.0	...
6289257	  802.9	  576.3	 4227.0	...
6289258	  802.9	  576.0	 4228.0	...
6289259	  803.0	  575.7	 4226.0	...
6289260	  803.0	  575.5	 4225.0	...
6289261	  802.9	  575.4	 4223.0	...
6289262	  802.7	  575.4	 4221.0	...
6289263	  802.6	  575.8	 4219.0	...
6289264	  802.4	  576.2	 4217.0	...
6289265	  802.2	  576.6	 4215.0	...
6289266	  802.5	  576.5	 4213.0	...
6289267	  803.1	  576.5	 4212.0	...
6289268	  803.4	  576.9	 4213.0	...
6289269	  803.3	  577.4	 4214.0	...
6289270	  803.1	  577.9	 4214.0	...
6289271	  803.1	  577.7	 4212.0	...
6289272	  803.1	  577.4	 4209.0	...
6289273	  803.0	  577.1	 4207.0	...
6289274	  803.1	  577.4	 4206.0	...
6289275	  803.3	  577.6	 4204.0	...
6289276	  803.5	  577.8	 4202.0	...
6289277	  803.6	  577.7	 4200.0	...
6289278	  803.6	  577.7	 4201.0	...
6289279	  803.6	  577.6	 4201.0	...
6289280	  803.6	  577.5	 4199.0	...
6289281	  803.8	  577.3	 4194.0	...
6289282	  804.1	  577.2	 4189.0	...
6289283	  804.5	  577.1	 4187.0	...
6289284	  804.7	  577.0	 4187.0	...
6289285	  804.9	  576.9	 4187.0	...
6289286	  805.0	  576.9	 4186.0	...
6289287	  805.0	  576.8	 4185.0	...
6289288	  804.9	  576.8	 4184.0	...
6289289	  804.9	  576.7	 4180.0	...
6289290	  804.9	  576.9	 4177.0	...
6289291	  805.0	  577.0	 4175.0	...
6289292	  805.2	  577.1	 4175.0	...
6289293	  805.5	  577.0	 4176.0	...
6289294	  805.6	  577.0	 4175.0	...
6289295	  805.7	  576.9	 4172.0	...
6289296	  805.7	  576.9	 4170.0	...
6289297	  805.5	  576.9	 4168.0	...
6289298	  805.2	  577.0	 4166.0	...
6289299	  804.7	  576.8	 4165.0	...
6289300	  804.5	  576.5	 4164.0	...
6289301	  804.3	  576.2	 4164.0	...
6289302	  804.3	  576.2	 4163.0	...
6289303	  804.2	  576.2	 4162.0	...
6289304	  804.4	  576.2	 4161.0	...
6289305	  804.6	  576.1	 4161.0	...
6289306	  804.9	  576.1	 4160.0	...
6289307	  805.1	  576.0	 4158.0	...
6289308	  805.3	  575.9	 4157.0	...
6289309	  805.4	  576.0	 4155.0	...
6289310	  805.5	  576.3	 4155.0	...
6289311	  805.2	  576.6	 4151.0	...
6289312	  805.0	  576.5	 4148.0	...
6289313	  804.6	  576.2	 4144.0	...
6289314	  804.5	  575.9	 4141.0	...
6289315	  804.3	  575.9	 4138.0	...
6289316	  804.2	  575.5	 4138.0	...
6289317	  804.2	  575.1	 4140.0	...
6289318	  804.2	  574.8	 4140.0	...
6289319	  804.3	  574.9	 4137.0	...
6289320	  804.3	  575.0	 4134.0	...
6289321	  804.4	  575.0	 4133.0	...
6289322	  804.5	  575.0	 4132.0	...
6289323	  804.6	  575.2	 4130.0	...
6289324	  804.7	  575.5	 4128.0	...
6289325	  804.7	  575.7	 4126.0	...
6289326	  804.7	  575.7	 4125.0	...
MSG	6289327 0000 _ Number On
6289327	  804.7	  575.7	 4122.0	...
6289328	  804.7	  575.5	 4119.0	...
6289329	  804.7	  575.2	 4117.0	...
6289330	  804.7	  575.3	 4114.0	...
6289331	  804.7	  575.6	 4112.0	...
6289332	  804.8	  575.9	 4110.0	...
6289333	  804.8	  575.7	 4109.0	...
6289334	  804.7	  575.4	 4109.0	...
6289335	  804.6	  575.1	 4107.0	...
6289336	  804.5	  575.0	 4104.0	...
6289337	  804.5	  575.1	 4102.0	...
6289338	  804.5	  575.1	 4099.0	...
6289339	  804.5	  575.1	 4096.0	...
6289340	  804.6	  575.0	 4093.0	...
6289341	  804.8	  574.8	 4092.0	...
6289342	  804.7	  574.8	 4091.0	...
6289343	  804.7	  574.8	 4090.0	...
6289344	  804.7	  574.9	 4087.0	...
6289345	  804.9	  574.9	 4083.0	...
6289346	  805.2	  575.0	 4079.0	...
6289347	  805.5	  575.1	 4077.0	...
6289348	  805.6	  575.4	 4074.0	...
6289349	  805.7	  575.7	 4073.0	...
6289350	  805.8	  575.9	 4072.0	...
6289351	  805.8	  575.9	 4072.0	...
6289352	  805.8	  576.0	 4071.0	...
6289353	  805.8	  576.2	 4071.0	...
6289354	  805.9	  576.5	 4071.0	...
6289355	  806.0	  576.9	 4070.0	...
6289356	  806.0	  577.2	 4069.0	...
6289357	  806.0	  577.5	 4066.0	...
6289358	  806.0	  577.7	 4062.0	...
6289359	  806.0	  577.9	 4058.0	...
6289360	  806.1	  578.1	 4058.0	...
6289361	  806.2	  578.0	 4057.0	...
6289362	  806.3	  578.0	 4055.0	...
6289363	  806.3	  578.1	 4054.0	...
6289364	  806.2	  578.2	 4050.0	...
6289365	  806.1	  578.2	 4048.0	...
6289366	  806.1	  578.2	 4045.0	...
6289367	  806.3	  578.3	 4045.0	...
6289368	  806.5	  578.3	 4046.0	...
6289369	  806.8	  578.4	 4048.0	...
6289370	  807.1	  578.6	 4047.0	...
6289371	  807.5	  578.7	 4046.0	...
6289372	  807.4	  578.8	 4044.0	...
6289373	  807.4	  578.8	 4044.0	...
6289374	  807.2	  578.8	 4043.0	...
6289375	  807.0	  578.9	 4038.0	...
6289376	  806.7	  578.9	 4034.0	...
6289377	  806.6	  578.8	 4030.0	...
6289378	  806.5	  578.7	 4030.0	...
6289379	  806.5	  578.7	 4030.0	...
6289380	  806.5	  578.8	 4029.0	...
6289381	  806.6	  578.9	 4029.0	...
6289382	  806.8	  579.0	 4028.0	...
6289383	  807.0	  578.9	 4028.0	...
6289384	  807.1	  579.0	 4027.0	...
6289385	  807.3	  579.1	 4026.0	...
6289386	  807.4	  578.8	 4026.0	...
6289387	  807.3	  578.4	 4024.0	...
6289388	  807.2	  578.0	 4022.0	...
6289389	  807.1	  578.1	 4019.0	...
6289390	  807.1	  578.1	 4018.0	...
6289391	  806.9	  578.2	 4018.0	...
6289392	  806.6	  578.4	 4017.0	...
6289393	  806.3	  578.4	 4014.0	...
6289394	  806.1	  578.4	 4011.0	...
6289395	  806.1	  578.4	 4010.0	...
6289396	  806.4	  578.5	 4009.0	...
6289397	  806.6	  578.5	 4007.0	...
6289398	  806.8	  578.2	 4005.0	...
6289399	  806.7	  578.1	 4004.0	...
6289400	  806.7	  578.0	 4006.0	...
6289401	  806.6	  578.1	 4005.0	...
6289402	  806.6	  578.3	 4003.0	...
6289403	  806.5	  578.5	 4002.0	...
6289404	  806.6	  578.8	 4004.0	...
6289405	  806.7	  579.1	 4006.0	...
6289406	  806.8	  579.3	 4003.0	...
6289407	  806.9	  579.4	 4001.0	...
6289408	  806.8	  579.5	 3998.0	...
6289409	  806.6	  579.6	 3999.0	...
6289410	  806.5	  579.7	 4000.0	...
6289411	  806.5	  579.7	 4001.0	...
6289412	  806.3	  579.7	 4002.0	...
6289413	  806.2	  579.6	 4002.0	...
6289414	  806.1	  579.6	 4002.0	...
6289415	  806.3	  579.6	 3998.0	...
6289416	  806.4	  579.5	 3995.0	...
6289417	  806.6	  579.5	 3992.0	...
6289418	  806.7	  579.6	 3992.0	...
6289419	  806.7	  579.6	 3991.0	...
6289420	  806.6	  579.7	 3991.0	...
6289421	  806.6	  579.6	 3991.0	...
6289422	  806.6	  579.4	 3990.0	...
6289423	  806.7	  579.3	 3989.0	...
6289424	  806.7	  579.3	 3986.0	...
6289425	  806.8	  579.4	 3984.0	...
6289426	  806.8	  579.5	 3982.0	...
6289427	  807.0	  579.5	 3982.0	...
6289428	  807.1	  579.4	 3981.0	...
6289429	  807.2	  579.2	 3980.0	...
6289430	  807.0	  578.9	 3979.0	...
6289431	  806.8	  579.0	 3980.0	...
6289432	  806.7	  579.2	 3980.0	...
6289433	  806.7	  579.4	 3980.0	...
6289434	  806.6	  579.3	 3979.0	...
6289435	  806.6	  579.3	 3978.0	...
6289436	  806.7	  579.4	 3977.0	...
6289437	  806.8	  579.4	 3977.0	...
6289438	  806.9	  579.4	 3977.0	...
6289439	  806.8	  579.1	 3977.0	...
6289440	  806.8	  578.8	 3973.0	...
6289441	  806.8	  578.6	 3968.0	...
6289442	  807.1	  578.5	 3964.0	...
6289443	  807.3	  578.4	 3962.0	...
6289444	  807.6	  578.2	 3961.0	...
6289445	  807.7	  578.1	 3961.0	...
6289446	  807.3	  578.2	 3961.0	...
6289447	  806.9	  578.2	 3961.0	...
6289448	  806.4	  578.3	 3961.0	...
6289449	  806.5	  578.5	 3960.0	...
6289450	  806.5	  578.8	 3959.0	...
6289451	  806.3	  579.1	 3958.0	...
6289452	  806.1	  579.1	 3958.0	...
6289453	  806.0	  579.1	 3958.0	...
6289454	  805.9	  579.1	 3958.0	...
6289455	  805.9	  579.0	 3960.0	...
6289456	  806.0	  579.0	 3962.0	...
6289457	  806.1	  579.0	 3963.0	...
6289458	  806.1	  579.1	 3963.0	...
6289459	  806.0	  579.2	 3960.0	...
6289460	  805.9	  579.2	 3957.0	...
6289461	  805.9	  579.2	 3954.0	...
6289462	  805.9	  579.2	 3955.0	...
6289463	  805.8	  579.3	 3955.0	...
6289464	  805.8	  579.2	 3956.0	...
6289465	  805.8	  579.1	 3957.0	...
6289466	  805.9	  578.9	 3957.0	...
6289467	  806.0	  578.8	 3957.0	...
6289468	  805.8	  578.8	 3957.0	...
6289469	  805.6	  578.8	 3957.0	...
6289470	  805.4	  578.8	 3957.0	...
6289471	  805.4	  578.8	 3956.0	...
6289472	  805.5	  579.0	 3955.0	...
6289473	  805.6	  579.2	 3954.0	...
6289474	  805.7	  579.3	 3954.0	...
6289475	  805.7	  579.2	 3954.0	...
6289476	  805.7	  579.1	 3954.0	...
6289477	  805.6	  579.1	 3954.0	...
6289478	  805.5	  579.2	 3953.0	...
6289479	  805.3	  579.1	 3953.0	...
6289480	  805.2	  579.0	 3952.0	...
6289481	  805.1	  579.4	 3951.0	...
6289482	  805.2	  579.8	 3950.0	...
6289483	  805.2	  580.1	 3950.0	...
6289484	  805.2	  580.1	 3949.0	...
6289485	  805.2	  580.1	 3948.0	...
6289486	  805.2	  580.3	 3948.0	...
6289487	  805.3	  580.4	 3947.0	...
6289488	  805.3	  580.4	 3947.0	...
6289489	  805.2	  580.3	 3945.0	...
6289490	  804.6	  580.3	 3945.0	...
6289491	  804.2	  580.5	 3945.0	...
6289492	  803.8	  580.7	 3945.0	...
6289493	  803.9	  580.7	 3948.0	...
6289494	  803.9	  580.5	 3950.0	...
6289495	  804.0	  580.4	 3952.0	...
6289496	  804.2	  580.3	 3952.0	...
6289497	  804.4	  580.3	 3953.0	...
6289498	  804.7	  580.4	 3953.0	...
6289499	  804.7	  580.6	 3954.0	...
6289500	  804.7	  580.6	 3954.0	...
6289501	  804.7	  580.6	 3953.0	...
6289502	  804.7	  580.4	 3953.0	...
6289503	  804.6	  580.2	 3952.0	...
6289504	  804.6	  580.2	 3951.0	...
6289505	  804.5	  580.2	 3952.0	...
6289506	  804.3	  580.4	 3952.0	...
6289507	  804.0	  580.3	 3952.0	...
6289508	  803.8	  580.1	 3952.0	...
6289509	  803.8	  580.0	 3954.0	...
6289510	  803.8	  580.1	 3957.0	...
6289511	  803.8	  580.2	 3959.0	...
6289512	  803.9	  580.3	 3958.0	...
6289513	  803.9	  580.4	 3957.0	...
6289514	  803.9	  580.5	 3956.0	...
6289515	  803.9	  580.5	 3958.0	...
6289516	  803.8	  580.5	 3960.0	...
6289517	  803.7	  580.5	 3961.0	...
6289518	  803.5	  580.6	 3961.0	...
6289519	  803.4	  580.6	 3962.0	...
6289520	  803.3	  580.7	 3962.0	...
6289521	  803.2	  580.8	 3962.0	...
6289522	  803.1	  580.4	 3962.0	...
6289523	  803.2	  580.1	 3962.0	...
6289524	  803.2	  579.7	 3961.0	...
6289525	  803.1	  579.8	 3962.0	...
6289526	  803.0	  579.6	 3964.0	...
6289527	  803.0	  579.3	 3965.0	...
6289528	  803.2	  579.3	 3964.0	...
6289529	  803.2	  579.5	 3962.0	...
6289530	  802.9	  579.9	 3961.0	...
6289531	  802.5	  579.8	 3961.0	...
6289532	  802.2	  579.7	 3960.0	...
6289533	  802.3	  579.6	 3961.0	...
6289534	  802.3	  579.8	 3961.0	...
6289535	  802.3	  579.8	 3961.0	...
6289536	  802.3	  579.8	 3961.0	...
6289537	  802.6	  579.7	 3961.0	...
6289538	  802.9	  579.7	 3961.0	...
6289539	  803.0	  579.6	 3962.0	...
6289540	  803.0	  579.3	 3962.0	...
6289541	  803.0	  578.9	 3962.0	...
6289542	  803.0	  578.5	 3962.0	...
6289543	  802.8	  578.6	 3963.0	...
6289544	  802.7	  578.6	 3964.0	...
6289545	  802.6	  578.5	 3965.0	...
6289546	  802.5	  578.4	 3965.0	...
6289547	  802.5	  578.4	 3964.0	...
6289548	  802.5	  578.4	 3963.0	...
6289549	  802.5	  578.4	 3962.0	...
6289550	  802.5	  578.3	 3961.0	...
6289551	  802.4	  578.3	 3961.0	...
6289552	  802.7	  578.1	 3964.0	...
6289553	  803.0	  578.0	 3966.0	...
6289554	  803.2	  578.0	 3968.0	...
6289555	  803.2	  578.1	 3967.0	...
6289556	  803.1	  578.0	 3967.0	...
6289557	  803.2	  577.8	 3968.0	...
6289558	  803.3	  577.7	 3968.0	...
6289559	  803.6	  577.5	 3967.0	...
6289560	  803.7	  577.4	 3967.0	...
6289561	  803.7	  577.3	 3966.0	...
6289562	  803.6	  577.3	 3965.0	...
6289563	  803.5	  577.4	 3965.0	...
6289564	  803.3	  577.2	 3966.0	...
6289565	  803.1	  577.1	 3968.0	...
6289566	  802.8	  576.8	 3967.0	...
6289567	  802.7	  576.6	 3967.0	...
6289568	  802.5	  576.4	 3967.0	...
6289569	  802.4	  576.4	 3967.0	...
6289570	  802.4	  576.4	 3967.0	...
6289571	  802.3	  576.4	 3967.0	...
6289572	  802.4	  576.6	 3967.0	...
6289573	  802.4	  576.7	 3967.0	...
6289574	  802.4	  576.8	 3967.0	...
6289575	  802.4	  576.5	 3967.0	...
6289576	  802.3	  576.3	 3968.0	...
6289577	  802.4	  576.1	 3969.0	...
6289578	  802.6	  576.0	 3971.0	...
6289579	  802.9	  575.9	 3971.0	...
6289580	  803.1	  575.8	 3973.0	...
6289581	  803.1	  575.8	 3976.0	...
6289582	  803.0	  575.8	 3979.0	...
6289583	  803.0	  575.7	 3979.0	...
6289584	  802.8	  575.7	 3979.0	...
6289585	  802.5	  575.7	 3979.0	...
6289586	  802.2	  575.8	 3979.0	...
6289587	  802.0	  575.8	 3979.0	...
6289588	  802.0	  575.8	 3980.0	...
6289589	  802.0	  576.0	 3980.0	...
6289590	  801.9	  576.2	 3979.0	...
6289591	  801.7	  576.3	 3978.0	...
6289592	  801.4	  576.4	 3978.0	...
6289593	  801.1	  576.5	 3980.0	...
6289594	  801.0	  576.5	 3983.0	...
6289595	  801.1	  576.4	 3986.0	...
6289596	  801.2	  576.3	 3986.0	...
6289597	  801.2	  576.5	 3985.0	...
6289598	  801.2	  576.8	 3985.0	...
6289599	  801.2	  577.0	 3986.0	...
6289600	  801.0	  576.9	 3987.0	...
6289601	  800.8	  576.8	 3987.0	...
6289602	  800.4	  576.6	 3987.0	...
6289603	  800.2	  576.4	 3989.0	...
6289604	  800.2	  576.2	 3991.0	...
6289605	  800.2	  575.9	 3991.0	...
6289606	  800.3	  575.8	 3989.0	...
6289607	  800.4	  575.8	 3988.0	...
6289608	  800.4	  576.1	 3991.0	...
6289609	  800.5	  576.3	 3993.0	...
6289610	  800.4	  576.3	 3995.0	...
6289611	  800.3	  575.9	 3996.0	...
6289612	  800.3	  575.4	 3997.0	...
6289613	  800.2	  575.3	 3997.0	...
6289614	  800.1	  575.4	 3997.0	...
6289615	  800.0	  575.5	 3998.0	...
6289616	  799.9	  575.7	 3998.0	...
6289617	  799.8	  576.0	 3999.0	...
6289618	  799.9	  576.0	 4000.0	...
6289619	  800.0	  575.7	 4001.0	...
6289620	  800.1	  575.4	 4002.0	...
6289621	  799.9	  575.4	 4002.0	...
6289622	  799.7	  575.5	 4003.0	...
6289623	  799.7	  575.7	 4003.0	...
6289624	  799.7	  575.8	 4004.0	...
6289625	  799.7	  575.8	 4006.0	...
6289626	  799.8	  575.8	 4008.0	...
6289627	  799.7	  575.8	 4012.0	...
6289628	  799.4	  575.8	 4013.0	...
6289629	  799.2	  575.7	 4012.0	...
6289630	  799.1	  575.7	 4011.0	...
6289631	  799.2	  575.7	 4009.0	...
6289632	  799.2	  575.8	 4007.0	...
6289633	  799.3	  575.8	 4008.0	...
6289634	  799.3	  575.7	 4009.0	...
6289635	  799.2	  575.5	 4011.0	...
6289636	  799.1	  575.4	 4011.0	...
6289637	  799.1	  575.5	 4011.0	...
6289638	  799.1	  575.7	 4011.0	...
6289639	  799.0	  575.8	 4011.0	...
6289640	  798.9	  575.9	 4011.0	...
6289641	  798.9	  575.8	 4013.0	...
MSG	6289642 0000 _ Number Off
6289642	  799.0	  575.6	 4014.0	...
6289643	  799.1	  575.4	 4017.0	...
6289644	  799.1	  575.3	 4017.0	...
6289645	  799.1	  575.4	 4017.0	...
6289646	  799.3	  575.4	 4016.0	...
6289647	  799.4	  575.4	 4016.0	...
6289648	  799.5	  575.4	 4018.0	...
6289649	  799.3	  575.1	 4020.0	...
6289650	  799.0	  574.9	 4019.0	...
6289651	  798.8	  574.6	 4019.0	...
6289652	  798.7	  574.4	 4020.0	...
6289653	  798.6	  574.3	 4022.0	...
6289654	  798.5	  574.2	 4023.0	...
6289655	  798.4	  574.2	 4023.0	...
6289656	  798.4	  574.1	 4022.0	...
6289657	  798.4	  574.3	 4022.0	...
6289658	  798.4	  574.5	 4022.0	...
6289659	  798.4	  574.7	 4022.0	...
6289660	  798.4	  574.7	 4023.0	...
6289661	  798.3	  575.0	 4024.0	...
6289662	  798.2	  575.4	 4025.0	...
6289663	  798.1	  575.6	 4026.0	...
6289664	  798.1	  575.5	 4028.0	...
6289665	  798.1	  575.4	 4031.0	...
6289666	  797.7	  575.6	 4032.0	...
6289667	  797.2	  576.0	 4031.0	...
6289668	  796.5	  576.1	 4030.0	...
6289669	  795.6	  575.9	 4030.0	...
6289670	  794.2	  575.6	 4030.0	...
6289671	  793.0	  574.3	 4031.0	...
6289672	  791.1	  573.2	 4031.0	...
6289673	  789.7	  572.2	 4030.0	...
6289674	  788.0	  572.3	 4028.0	...
6289675	  787.4	  571.8	 4026.0	...
6289676	  786.3	  571.4	 4026.0	...
6289677	  785.5	  571.0	 4028.0	...
6289678	  784.8	  571.3	 4030.0	...
6289679	  784.6	  571.7	 4032.0	...
6289680	  784.2	  572.0	 4031.0	...
6289681	  783.9	  572.6	 4031.0	...
6289682	  783.8	  573.0	 4031.0	...
6289683	  784.2	  573.8	 4031.0	...
6289684	  784.7	  574.2	 4032.0	...
6289685	  785.2	  574.7	 4033.0	...
6289686	  786.0	  574.9	 4033.0	...
6289687	  787.0	  575.2	 4033.0	...
6289688	  788.0	  575.4	 4033.0	...
6289689	  788.9	  575.3	 4032.0	...
6289690	  789.8	  575.1	 4034.0	...
6289691	  790.5	  575.1	 4036.0	...
6289692	  791.7	  575.2	 4037.0	...
6289693	  792.8	  575.3	 4037.0	...
6289694	  793.8	  575.4	 4036.0	...
6289695	  794.9	  575.3	 4036.0	...
6289696	  796.1	  575.3	 4036.0	...
6289697	  797.1	  575.7	 4038.0	...
6289698	  798.2	  576.0	 4039.0	...
6289699	  799.2	  576.8	 4041.0	...
6289700	  800.1	  577.3	 4040.0	...
6289701	  800.3	  578.1	 4042.0	...
6289702	  800.2	  578.4	 4043.0	...
6289703	  800.0	  578.8	 4045.0	...
6289704	  799.6	  578.9	 4044.0	...
6289705	  798.9	  578.8	 4042.0	...
6289706	  798.3	  578.7	 4042.0	...
6289707	  797.3	  578.5	 4042.0	...
6289708	  796.4	  578.2	 4044.0	...
6289709	  795.7	  577.8	 4046.0	...
6289710	  795.5	  577.8	 4048.0	...
6289711	  795.2	  577.7	 4048.0	...
6289712	  795.0	  577.5	 4048.0	...
6289713	  794.7	  577.3	 4048.0	...
6289714	  794.6	  577.2	 4048.0	...
6289715	  794.4	  577.1	 4049.0	...
6289716	  794.3	  577.3	 4050.0	...
6289717	  794.3	  577.4	 4051.0	...
6289718	  794.4	  577.2	 4051.0	...
6289719	  794.4	  577.0	 4051.0	...
6289720	  794.4	  576.8	 4052.0	...
6289721	  794.4	  576.8	 4052.0	...
6289722	  794.3	  576.8	 4052.0	...
6289723	  794.3	  576.8	 4051.0	...
6289724	  794.4	  576.9	 4050.0	...
6289725	  794.3	  577.1	 4050.0	...
6289726	  794.1	  577.2	 4051.0	...
6289727	  793.9	  577.2	 4053.0	...
6289728	  793.9	  576.9	 4054.0	...
6289729	  794.0	  576.7	 4054.0	...
6289730	  794.0	  576.8	 4055.0	...
6289731	  793.9	  577.0	 4055.0	...
6289732	  793.8	  577.3	 4056.0	...
6289733	  793.7	  577.5	 4058.0	...
6289734	  793.7	  577.6	 4060.0	...
6289735	  793.7	  577.9	 4062.0	...
6289736	  793.8	  578.3	 4063.0	...
6289737	  793.8	  578.6	 4064.0	...
6289738	  793.8	  578.7	 4065.0	...
6289739	  793.8	  578.7	 4064.0	...
6289740	  793.8	  578.7	 4064.0	...
6289741	  794.0	  578.6	 4063.0	...
6289742	  794.2	  578.6	 4063.0	...
6289743	  794.1	  578.6	 4063.0	...
6289744	  793.9	  578.7	 4064.0	...
6289745	  793.7	  578.8	 4065.0	...
6289746	  793.8	  578.9	 4065.0	...
6289747	  793.9	  578.8	 4066.0	...
6289748	  793.9	  578.8	 4066.0	...
6289749	  794.0	  579.1	 4067.0	...
6289750	  794.1	  579.4	 4067.0	...
6289751	  794.1	  579.3	 4068.0	...
6289752	  793.9	  579.0	 4071.0	...
6289753	  793.8	  579.0	 4075.0	...
6289754	  793.8	  579.3	 4076.0	...
6289755	  793.9	  579.7	 4074.0	...
6289756	  793.9	  579.7	 4071.0	...
6289757	  793.9	  579.8	 4070.0	...
6289758	  794.0	  579.9	 4071.0	...
6289759	  794.0	  579.9	 4071.0	...
6289760	  794.2	  579.9	 4072.0	...
6289761	  794.3	  579.8	 4071.0	...
6289762	  794.3	  579.9	 4071.0	...
6289763	  794.2	  579.8	 4072.0	...
6289764	  794.2	  579.8	 4073.0	...
6289765	  794.3	  579.8	 4074.0	...
6289766	  794.3	  579.9	 4074.0	...
6289767	  794.3	  579.9	 4075.0	...
6289768	  794.3	  580.0	 4075.0	...
6289769	  794.3	  580.1	 4075.0	...
6289770	  794.4	  580.2	 4075.0	...
6289771	  794.4	  580.2	 4074.0	...
6289772	  794.4	  579.8	 4074.0	...
6289773	  794.3	  579.5	 4073.0	...
6289774	  794.0	  579.3	 4072.0	...
6289775	  793.8	  579.4	 4071.0	...
6289776	  793.8	  579.4	 4072.0	...
6289777	  793.9	  579.3	 4073.0	...
6289778	  794.1	  579.3	 4074.0	...
6289779	  794.3	  579.3	 4070.0	...
6289780	  794.5	  579.4	 4067.0	...
6289781	  794.7	  579.5	 4065.0	...
6289782	  794.9	  579.5	 4066.0	...
6289783	  794.9	  579.4	 4066.0	...
6289784	  794.8	  579.3	 4067.0	...
6289785	  794.6	  579.2	 4068.0	...
6289786	  794.5	  579.2	 4069.0	...
6289787	  794.4	  579.1	 4071.0	...
6289788	  794.1	  579.0	 4074.0	...
6289789	  793.9	  578.8	 4072.0	...
6289790	  793.7	  578.7	 4068.0	...
6289791	  793.7	  578.6	 4066.0	...
6289792	  793.7	  578.6	 4068.0	...
6289793	  793.9	  578.4	 4070.0	...
6289794	  794.0	  578.0	 4071.0	...
6289795	  794.0	  577.5	 4071.0	...
6289796	  794.0	  577.1	 4071.0	...
6289797	  794.0	  576.9	 4071.0	...
6289798	  793.9	  577.0	 4070.0	...
6289799	  794.1	  576.9	 4070.0	...
6289800	  794.3	  576.9	 4070.0	...
6289801	  794.5	  576.9	 4071.0	...
6289802	  794.5	  576.9	 4073.0	...
6289803	  794.5	  577.0	 4074.0	...
6289804	  794.2	  577.0	 4074.0	...
6289805	  793.9	  577.1	 4074.0	...
6289806	  793.9	  577.1	 4073.0	...
6289807	  794.1	  577.1	 4071.0	...
6289808	  794.3	  577.1	 4070.0	...
6289809	  794.3	  577.2	 4069.0	...
6289810	  794.4	  577.4	 4070.0	...
6289811	  794.5	  578.1	 4073.0	...
6289812	  794.6	  578.7	 4076.0	...
6289813	  794.7	  579.2	 4077.0	...
6289814	  794.7	  579.3	 4076.0	...
6289815	  794.8	  579.3	 4075.0	...
6289816	  794.8	  579.5	 4074.0	...
6289817	  794.6	  579.6	 4074.0	...
6289818	  794.5	  579.7	 4073.0	...
6289819	  794.2	  579.9	 4073.0	...
6289820	  794.1	  580.0	 4072.0	...
6289821	  794.1	  580.1	 4072.0	...
6289822	  794.3	  580.1	 4072.0	...
6289823	  794.5	  580.1	 4073.0	...
6289824	  794.6	  580.1	 4074.0	...
6289825	  794.6	  580.0	 4075.0	...
6289826	  794.6	  580.0	 4075.0	...
6289827	  794.6	  580.0	 4075.0	...
6289828	  794.7	  580.1	 4076.0	...
6289829	  794.9	  580.4	 4076.0	...
6289830	  795.1	  580.7	 4075.0	...
6289831	  795.2	  580.7	 4074.0	...
6289832	  795.3	  580.6	 4074.0	...
6289833	  795.5	  580.4	 4072.0	...
6289834	  795.6	  580.4	 4069.0	...
6289835	  795.6	  580.3	 4066.0	...
6289836	  795.5	  580.2	 4064.0	...
6289837	  795.5	  580.0	 4062.0	...
6289838	  795.5	  579.8	 4062.0	...
6289839	  795.5	  579.6	 4062.0	...
6289840	  795.4	  579.3	 4061.0	...
6289841	  795.4	  579.2	 4061.0	...
6289842	  795.5	  579.1	 4061.0	...
MSG	6289843 0000 _ Number On
6289843	  795.6	  578.9	 4062.0	...
6289844	  795.7	  578.9	 4061.0	...
6289845	  795.8	  579.1	 4060.0	...
6289846	  796.0	  579.2	 4059.0	...
6289847	  796.2	  579.3	 4058.0	...
6289848	  796.5	  579.4	 4058.0	...
6289849	  796.6	  579.7	 4057.0	...
6289850	  796.6	  579.9	 4056.0	...
6289851	  796.6	  580.1	 4056.0	...
6289852	  796.9	  580.2	 4056.0	...
6289853	  797.1	  580.4	 4057.0	...
6289854	  797.4	  580.4	 4055.0	...
6289855	  797.2	  580.3	 4054.0	...
6289856	  796.9	  580.1	 4052.0	...
6289857	  796.7	  580.2	 4052.0	...
6289858	  796.6	  580.3	 4053.0	...
6289859	  796.5	  580.5	 4053.0	...
6289860	  796.6	  580.5	 4053.0	...
6289861	  796.9	  580.4	 4052.0	...
6289862	  797.1	  580.3	 4051.0	...
6289863	  797.2	  580.4	 4051.0	...
6289864	  797.0	  580.4	 4051.0	...
6289865	  796.7	  580.4	 4051.0	...
6289866	  796.7	  580.3	 4052.0	...
6289867	  796.8	  580.3	 4053.0	...
6289868	  797.1	  580.0	 4054.0	...
6289869	  797.2	  579.8	 4052.0	...
6289870	  797.3	  579.5	 4050.0	...
6289871	  797.3	  579.4	 4049.0	...
6289872	  797.2	  579.4	 4050.0	...
6289873	  797.2	  579.3	 4051.0	...
6289874	  797.5	  579.1	 4050.0	...
6289875	  797.7	  578.9	 4047.0	...
6289876	  797.9	  578.8	 4045.0	...
6289877	  797.9	  578.8	 4043.0	...
6289878	  797.9	  578.8	 4043.0	...
6289879	  797.5	  578.8	 4042.0	...
6289880	  797.2	  579.1	 4040.0	...
6289881	  797.0	  579.4	 4038.0	...
6289882	  797.1	  579.6	 4040.0	...
6289883	  797.0	  579.7	 4041.0	...
6289884	  796.8	  579.9	 4041.0	...
6289885	  796.5	  580.1	 4041.0	...
6289886	  796.5	  580.0	 4040.0	...
6289887	  796.4	  579.7	 4038.0	...
6289888	  796.3	  579.4	 4037.0	...
6289889	  796.2	  579.1	 4037.0	...
6289890	  796.1	  579.2	 4036.0	...
6289891	  796.1	  579.3	 4036.0	...
6289892	  796.0	  579.3	 4037.0	...
6289893	  796.0	  579.3	 4038.0	...
6289894	  795.9	  579.5	 4039.0	...
6289895	  795.8	  579.8	 4038.0	...
6289896	  795.7	  580.1	 4037.0	...
6289897	  796.0	  580.3	 4036.0	...
6289898	  796.4	  580.2	 4035.0	...
6289899	  796.7	  580.1	 4035.0	...
6289900	  796.9	  580.0	 4037.0	...
6289901	  797.0	  579.9	 4039.0	...
6289902	  797.1	  579.8	 4039.0	...
6289903	  797.1	  580.0	 4038.0	...
6289904	  797.1	  580.2	 4037.0	...
6289905	  797.1	  580.4	 4036.0	...
6289906	  797.1	  580.3	 4031.0	...
6289907	  797.1	  580.1	 4028.0	...
6289908	  797.2	  580.0	 4026.0	...
6289909	  797.3	  580.1	 4027.0	...
6289910	  797.4	  580.4	 4028.0	...
6289911	  797.2	  581.0	 4028.0	...
6289912	  796.9	  581.2	 4027.0	...
6289913	  796.7	  581.5	 4027.0	...
6289914	  796.7	  581.4	 4028.0	...
6289915	  796.5	  581.5	 4030.0	...
6289916	  796.2	  581.6	 4031.0	...
6289917	  796.0	  581.8	 4031.0	...
6289918	  796.0	  581.9	 4032.0	...
6289919	  796.0	  582.1	 4032.0	...
6289920	  796.0	  582.2	 4033.0	...
6289921	  796.2	  582.0	 4032.0	...
6289922	  796.3	  581.8	 4032.0	...
6289923	  796.6	  581.6	 4032.0	...
6289924	  796.8	  581.7	 4032.0	...
6289925	  797.0	  581.7	 4031.0	...
6289926	  797.0	  581.6	 4030.0	...
6289927	  797.0	  581.7	 4029.0	...
6289928	  797.0	  581.7	 4029.0	...
6289929	  796.9	  581.7	 4029.0	...
6289930	  796.9	  581.6	 4029.0	...
6289931	  796.9	  581.4	 4029.0	...
6289932	  796.8	  581.1	 4030.0	...
6289933	  796.9	  580.9	 4029.0	...
6289934	  797.0	  580.9	 4027.0	...
6289935	  797.2	  580.9	 4025.0	...
6289936	  797.2	  580.9	 4024.0	...
6289937	  797.2	  580.9	 4024.0	...
6289938	  797.1	  580.8	 4026.0	...
6289939	  797.2	  580.8	 4028.0	...
6289940	  797.2	  580.8	 4031.0	...
6289941	  797.4	  580.9	 4031.0	...
6289942	  797.6	  581.0	 4029.0	...
6289943	  797.8	  580.9	 4026.0	...
6289944	  797.9	  580.8	 4027.0	...
6289945	  797.9	  580.8	 4027.0	...
6289946	  798.0	  580.8	 4029.0	...
6289947	  797.8	  580.8	 4026.0	...
6289948	  797.7	  581.1	 4023.0	...
6289949	  797.5	  581.4	 4022.0	...
6289950	  797.4	  581.5	 4024.0	...
6289951	  797.4	  581.3	 4026.0	...
6289952	  797.3	  581.1	 4026.0	...
6289953	  797.3	  580.8	 4026.0	...
6289954	  797.2	  580.4	 4026.0	...
6289955	  797.2	  580.0	 4026.0	...
6289956	  797.2	  580.1	 4026.0	...
6289957	  797.3	  580.1	 4026.0	...
6289958	  797.3	  580.3	 4026.0	...
6289959	  797.3	  580.3	 4026.0	...
6289960	  797.3	  580.3	 4026.0	...
6289961	  797.3	  580.2	 4026.0	...
6289962	  797.3	  580.2	 4026.0	...
6289963	  797.2	  580.3	 4027.0	...
6289964	  797.2	  580.3	 4029.0	...
6289965	  797.2	  580.2	 4031.0	...
6289966	  797.1	  580.1	 4033.0	...
6289967	  797.0	  580.1	 4033.0	...
6289968	  796.9	  580.2	 4033.0	...
6289969	  796.8	  580.2	 4033.0	...
6289970	  796.8	  580.1	 4032.0	...
6289971	  796.7	  580.1	 4032.0	...
6289972	  796.6	  580.1	 4032.0	...
6289973	  796.5	  580.2	 4031.0	...
6289974	  796.5	  580.3	 4031.0	...
6289975	  796.4	  580.5	 4031.0	...
6289976	  796.3	  580.6	 4031.0	...
6289977	  796.2	  580.6	 4031.0	...
6289978	  796.1	  580.7	 4031.0	...
6289979	  796.0	  580.5	 4030.0	...
6289980	  796.0	  580.4	 4029.0	...
6289981	  796.0	  580.3	 4029.0	...
6289982	  796.0	  580.4	 4029.0	...
6289983	  795.9	  580.5	 4029.0	...
6289984	  795.7	  580.5	 4028.0	...
6289985	  795.7	  580.5	 4028.0	...
6289986	  795.6	  580.5	 4030.0	...
6289987	  795.3	  580.6	 4032.0	...
6289988	  795.0	  580.7	 4034.0	...
6289989	  794.7	  580.7	 4034.0	...
6289990	  794.7	  580.6	 4035.0	...
6289991	  794.7	  580.5	 4036.0	...
6289992	  794.6	  580.5	 4035.0	...
6289993	  794.6	  580.6	 4033.0	...
6289994	  794.6	  580.7	 4031.0	...
6289995	  794.7	  580.8	 4031.0	...
6289996	  794.7	  580.8	 4030.0	...
6289997	  794.7	  580.8	 4029.0	...
6289998	  794.7	  580.9	 4028.0	...
6289999	  794.7	  580.8	 4029.0	...
6290000	  794.9	  580.7	 4029.0	...
6290001	  795.1	  580.6	 4029.0	...
6290002	  795.1	  580.5	 4030.0	...
6290003	  794.8	  580.5	 4031.0	...
6290004	  794.5	  580.5	 4032.0	...
6290005	  794.4	  580.8	 4033.0	...
6290006	  794.4	  581.0	 4033.0	...
6290007	  794.4	  581.2	 4034.0	...
6290008	  794.5	  581.1	 4034.0	...
6290009	  794.5	  581.1	 4033.0	...
6290010	  794.5	  581.0	 4032.0	...
6290011	  794.6	  580.9	 4030.0	...
6290012	  794.7	  580.9	 4031.0	...
6290013	  794.8	  580.9	 4031.0	...
6290014	  794.9	  580.9	 4032.0	...
6290015	  794.9	  580.9	 4033.0	...
6290016	  794.8	  580.9	 4034.0	...
6290017	  794.6	  580.9	 4035.0	...
6290018	  794.5	  581.1	 4036.0	...
6290019	  794.4	  581.3	 4037.0	...
6290020	  794.4	  581.4	 4038.0	...
6290021	  794.3	  581.3	 4039.0	...
6290022	  794.3	  581.3	 4039.0	...
6290023	  794.3	  581.3	 4039.0	...
6290024	  794.4	  581.3	 4039.0	...
6290025	  794.4	  581.4	 4039.0	...
6290026	  794.5	  581.4	 4038.0	...
6290027	  794.5	  581.2	 4036.0	...
6290028	  794.3	  581.1	 4035.0	...
6290029	  794.2	  580.8	 4035.0	...
6290030	  794.2	  580.7	 4035.0	...
6290031	  794.3	  580.6	 4036.0	...
6290032	  794.4	  580.6	 4037.0	...
6290033	  794.5	  580.5	 4037.0	...
6290034	  794.5	  580.5	 4037.0	...
6290035	  794.5	  580.5	 4038.0	...
6290036	  794.5	  580.4	 4039.0	...
6290037	  794.3	  580.6	 4041.0	...
6290038	  794.1	  580.9	 4042.0	...
6290039	  793.9	  581.1	 4043.0	...
6290040	  793.9	  581.2	 4044.0	...
6290041	  793.9	  581.3	 4045.0	...
6290042	  793.9	  581.4	 4046.0	...
6290043	  793.9	  581.4	 4046.0	...
6290044	  793.9	  581.4	 4047.0	...
6290045	  793.8	  581.3	 4046.0	...
6290046	  793.6	  581.3	 4045.0	...
6290047	  793.4	  581.3	 4044.0	...
6290048	  793.4	  581.2	 4044.0	...
6290049	  793.6	  580.7	 4044.0	...
6290050	  793.8	  580.2	 4044.0	...
6290051	  793.7	  579.9	 4044.0	...
6290052	  793.8	  580.2	 4043.0	...
6290053	  793.9	  580.5	 4043.0	...
6290054	  793.9	  580.6	 4042.0	...
6290055	  793.9	  580.5	 4042.0	...
6290056	  793.9	  580.5	 4042.0	...
6290057	  793.8	  580.4	 4042.0	...
6290058	  793.7	  580.4	 4041.0	...
6290059	  793.6	  580.4	 4040.0	...
6290060	  793.6	  580.5	 4039.0	...
6290061	  793.6	  580.6	 4040.0	...
6290062	  793.6	  580.6	 4041.0	...
6290063	  793.7	  580.5	 4043.0	...
6290064	  793.8	  580.4	 4043.0	...
6290065	  793.9	  580.4	 4043.0	...
6290066	  794.0	  580.4	 4044.0	...
6290067	  794.2	  580.5	 4044.0	...
6290068	  794.3	  580.5	 4043.0	...
6290069	  794.3	  580.6	 4042.0	...
6290070	  794.3	  580.5	 4042.0	...
6290071	  794.3	  580.4	 4045.0	...
6290072	  794.4	  580.4	 4048.0	...
6290073	  794.4	  580.5	 4050.0	...
6290074	  794.5	  580.6	 4048.0	...
6290075	  794.5	  580.7	 4047.0	...
6290076	  794.3	  580.5	 4047.0	...
6290077	  794.1	  580.2	 4047.0	...
6290078	  793.9	  580.0	 4048.0	...
6290079	  793.8	  580.0	 4048.0	...
6290080	  793.7	  580.0	 4048.0	...
6290081	  793.7	  580.0	 4047.0	...
6290082	  793.8	  580.0	 4046.0	...
6290083	  793.9	  579.9	 4047.0	...
6290084	  794.0	  580.0	 4049.0	...
6290085	  794.1	  580.1	 4049.0	...
6290086	  794.1	  580.1	 4047.0	...
6290087	  794.0	  580.2	 4046.0	...
6290088	  794.0	  580.3	 4046.0	...
6290089	  794.0	  580.6	 4046.0	...
6290090	  794.0	  580.8	 4047.0	...
6290091	  794.1	  581.1	 4047.0	...
6290092	  794.1	  581.2	 4047.0	...
6290093	  794.2	  581.2	 4047.0	...
6290094	  794.2	  581.1	 4047.0	...
6290095	  794.3	  580.8	 4047.0	...
6290096	  794.3	  580.1	 4047.0	...
6290097	  794.2	  579.7	 4047.0	...
6290098	  794.1	  579.1	 4048.0	...
6290099	  794.1	  579.0	 4049.0	...
6290100	  794.1	  579.1	 4049.0	...
6290101	  794.0	  579.2	 4049.0	...
6290102	  794.0	  579.3	 4049.0	...
6290103	  794.0	  579.4	 4051.0	...
6290104	  794.1	  579.5	 4052.0	...
6290105	  794.2	  579.6	 4053.0	...
6290106	  794.2	  579.6	 4053.0	...
6290107	  794.2	  579.8	 4052.0	...
6290108	  794.2	  579.9	 4051.0	...
6290109	  794.1	  579.9	 4050.0	...
6290110	  794.1	  579.8	 4051.0	...
6290111	  793.9	  579.6	 4053.0	...
6290112	  793.7	  579.5	 4055.0	...
6290113	  793.7	  579.4	 4055.0	...
6290114	  793.7	  579.5	 4055.0	...
6290115	  793.6	  579.5	 4055.0	...
6290116	  793.5	  579.6	 4055.0	...
6290117	  793.4	  579.6	 4056.0	...
6290118	  793.4	  579.6	 4056.0	...
6290119	  793.3	  579.7	 4057.0	...
6290120	  793.1	  579.7	 4058.0	...
6290121	  792.9	  579.7	 4057.0	...
6290122	  792.8	  579.6	 4057.0	...
6290123	  792.9	  579.4	 4057.0	...
6290124	  793.2	  579.1	 4057.0	...
6290125	  793.6	  578.1	 4058.0	...
6290126	  794.0	  577.0	 4059.0	...
6290127	  794.3	  574.9	 4059.0	...
6290128	  794.7	  573.5	 4060.0	...
6290129	  795.1	  572.2	 4059.0	...
6290130	  795.8	  571.4	 4059.0	...
6290131	  796.7	  570.2	 4060.0	...
6290132	  797.9	  569.0	 4061.0	...
6290133	  799.0	  568.4	 4062.0	...
6290134	  799.7	  568.2	 4063.0	...
6290135	  800.2	  568.2	 4065.0	...
6290136	  800.8	  568.1	 4067.0	...
6290137	  801.4	  568.1	 4067.0	...
6290138	  802.0	  568.0	 4067.0	...
6290139	  802.2	  568.0	 4066.0	...
6290140	  802.5	  568.3	 4065.0	...
6290141	  802.6	  568.7	 4064.0	...
6290142	  802.5	  569.1	 4064.0	...
6290143	  802.3	  569.1	 4066.0	...
6290144	  802.0	  569.2	 4068.0	...
6290145	  801.4	  568.9	 4070.0	...
6290146	  800.9	  568.6	 4069.0	...
6290147	  800.3	  568.4	 4069.0	...
6290148	  799.8	  568.5	 4069.0	...
6290149	  799.2	  568.6	 4069.0	...
6290150	  798.9	  568.6	 4069.0	...
6290151	  798.7	  568.7	 4069.0	...
6290152	  798.4	  568.7	 4068.0	...
6290153	  798.2	  568.8	 4068.0	...
6290154	  798.1	  568.9	 4068.0	...
6290155	  798.0	  569.1	 4068.0	...
MSG	6290156 0000 _ Number Off
6290156	  797.6	  569.2	 4068.0	...
6290157	  797.2	  569.4	 4068.0	...
6290158	  796.7	  569.8	 4068.0	...
6290159	  796.5	  570.2	 4069.0	...
6290160	  796.3	  570.8	 4070.0	...
6290161	  796.4	  571.2	 4070.0	...
6290162	  796.5	  571.6	 4070.0	...
6290163	  796.6	  571.8	 4069.0	...
6290164	  796.7	  571.7	 4069.0	...
6290165	  797.0	  571.5	 4069.0	...
6290166	  797.1	  571.3	 4069.0	...
6290167	  797.3	  571.2	 4069.0	...
6290168	  797.4	  571.3	 4071.0	...
6290169	  797.4	  571.4	 4074.0	...
6290170	  797.5	  571.5	 4074.0	...
6290171	  797.7	  571.5	 4073.0	...
6290172	  797.7	  571.5	 4071.0	...
6290173	  797.6	  571.6	 4072.0	...
6290174	  797.5	  571.6	 4073.0	...
6290175	  797.5	  571.7	 4074.0	...
6290176	  797.6	  571.8	 4073.0	...
6290177	  797.7	  571.8	 4073.0	...
6290178	  797.7	  571.8	 4072.0	...
6290179	  797.8	  571.9	 4072.0	...
6290180	  798.0	  572.6	 4076.0	...
6290181	  798.2	  573.2	 4079.0	...
6290182	  798.3	  573.4	 4081.0	...
6290183	  798.3	  573.2	 4080.0	...
6290184	  798.2	  572.9	 4079.0	...
6290185	  798.2	  573.1	 4079.0	...
6290186	  798.1	  573.2	 4079.0	...
6290187	  797.8	  573.2	 4080.0	...
6290188	  797.5	  573.0	 4082.0	...
6290189	  797.4	  572.9	 4083.0	...
6290190	  797.5	  572.9	 4084.0	...
6290191	  797.5	  572.9	 4085.0	...
6290192	  797.6	  573.0	 4086.0	...
6290193	  797.7	  573.4	 4083.0	...
6290194	  797.7	  573.9	 4081.0	...
6290195	  797.7	  574.2	 4079.0	...
6290196	  797.6	  574.1	 4080.0	...
6290197	  797.7	  573.8	 4082.0	...
6290198	  797.8	  573.7	 4084.0	...
6290199	  797.9	  573.7	 4085.0	...
6290200	  797.9	  573.8	 4085.0	...
6290201	  797.7	  573.9	 4086.0	...
6290202	  797.6	  573.9	 4088.0	...
6290203	  797.6	  573.8	 4089.0	...
6290204	  797.7	  573.9	 4087.0	...
6290205	  797.7	  574.0	 4085.0	...
6290206	  797.7	  574.0	 4084.0	...
6290207	  797.6	  574.2	 4085.0	...
6290208	  797.7	  574.5	 4086.0	...
6290209	  797.8	  574.9	 4085.0	...
6290210	  797.8	  575.0	 4084.0	...
6290211	  797.8	  575.0	 4085.0	...
6290212	  797.7	  574.8	 4087.0	...
6290213	  797.6	  574.7	 4089.0	...
6290214	  797.6	  574.7	 4089.0	...
6290215	  797.6	  574.8	 4088.0	...
6290216	  797.6	  574.9	 4088.0	...
6290217	  797.6	  575.0	 4088.0	...
6290218	  797.6	  574.8	 4087.0	...
6290219	  797.4	  574.9	 4087.0	...
6290220	  797.3	  575.0	 4087.0	...
6290221	  797.2	  574.9	 4086.0	...
6290222	  797.2	  574.6	 4086.0	...
6290223	  797.3	  574.4	 4086.0	...
6290224	  797.3	  574.5	 4087.0	...
6290225	  797.3	  574.6	 4087.0	...
6290226	  797.5	  574.7	 4089.0	...
6290227	  797.7	  574.7	 4090.0	...
6290228	  797.9	  574.7	 4091.0	...
6290229	  797.9	  574.8	 4091.0	...
6290230	  797.8	  574.9	 4091.0	...
6290231	  797.7	  575.0	 4091.0	...
6290232	  797.6	  575.0	 4090.0	...
6290233	  797.5	  575.0	 4089.0	...
6290234	  797.6	  575.4	 4090.0	...
6290235	  797.7	  575.7	 4090.0	...
6290236	  797.8	  576.1	 4093.0	...
6290237	  797.8	  576.1	 4096.0	...
6290238	  797.9	  576.2	 4099.0	...
6290239	  798.0	  576.2	 4100.0	...
6290240	  797.9	  576.4	 4100.0	...
6290241	  797.7	  576.4	 4100.0	...
6290242	  797.5	  576.5	 4100.0	...
6290243	  797.3	  576.5	 4100.0	...
6290244	  797.2	  576.7	 4100.0	...
6290245	  797.1	  576.9	 4100.0	...
6290246	  797.1	  577.1	 4100.0	...
6290247	  797.0	  577.1	 4099.0	...
6290248	  797.2	  576.9	 4099.0	...
6290249	  797.4	  576.6	 4099.0	...
6290250	  797.6	  576.4	 4100.0	...
6290251	  797.7	  576.5	 4101.0	...
6290252	  797.7	  576.9	 4103.0	...
6290253	  797.8	  577.4	 4103.0	...
6290254	  797.7	  577.5	 4104.0	...
6290255	  797.7	  577.7	 4105.0	...
6290256	  797.6	  577.7	 4105.0	...
6290257	  797.5	  577.7	 4104.0	...
6290258	  797.4	  577.6	 4102.0	...
6290259	  797.4	  577.4	 4104.0	...
6290260	  797.4	  577.4	 4106.0	...
6290261	  797.6	  577.5	 4109.0	...
6290262	  797.7	  577.5	 4110.0	...
6290263	  797.7	  577.4	 4111.0	...
6290264	  797.6	  577.5	 4113.0	...
6290265	  797.5	  577.5	 4112.0	...
6290266	  797.5	  577.5	 4111.0	...
6290267	  797.6	  577.4	 4111.0	...
6290268	  797.8	  577.6	 4111.0	...
6290269	  797.9	  578.0	 4111.0	...
6290270	  797.9	  578.4	 4112.0	...
6290271	  797.6	  578.5	 4115.0	...
6290272	  797.4	  578.6	 4118.0	...
6290273	  797.5	  578.8	 4119.0	...
6290274	  797.7	  579.0	 4118.0	...
6290275	  797.9	  578.9	 4118.0	...
6290276	  797.8	  578.7	 4123.0	...
6290277	  797.6	  578.3	 4128.0	...
6290278	  797.5	  578.0	 4132.0	...
6290279	  797.4	  577.6	 4130.0	...
6290280	  797.5	  577.5	 4128.0	...
6290281	  797.4	  577.5	 4128.0	...
6290282	  797.4	  577.5	 4128.0	...
6290283	  797.3	  577.3	 4127.0	...
6290284	  797.2	  577.1	 4127.0	...
6290285	  797.3	  577.1	 4127.0	...
6290286	  797.3	  577.1	 4125.0	...
6290287	  797.3	  577.1	 4122.0	...
6290288	  797.3	  577.0	 4120.0	...
6290289	  797.2	  577.0	 4120.0	...
6290290	  797.2	  577.0	 4121.0	...
6290291	  797.2	  576.9	 4121.0	...
6290292	  797.2	  576.8	 4122.0	...
6290293	  797.3	  576.9	 4123.0	...
6290294	  797.3	  577.0	 4124.0	...
6290295	  797.3	  577.2	 4125.0	...
6290296	  797.3	  577.2	 4125.0	...
6290297	  797.2	  576.8	 4125.0	...
6290298	  797.4	  576.3	 4125.0	...
6290299	  797.8	  575.9	 4126.0	...
6290300	  798.1	  575.8	 4127.0	...
6290301	  798.0	  575.7	 4126.0	...
6290302	  798.0	  575.6	 4124.0	...
6290303	  797.9	  575.7	 4123.0	...
6290304	  798.0	  575.8	 4122.0	...
6290305	  797.8	  575.9	 4120.0	...
6290306	  797.7	  576.0	 4119.0	...
6290307	  797.8	  576.0	 4119.0	...
6290308	  798.0	  575.7	 4119.0	...
6290309	  798.3	  575.5	 4119.0	...
6290310	  798.2	  575.5	 4118.0	...
6290311	  798.2	  575.7	 4117.0	...
6290312	  798.1	  575.9	 4116.0	...
6290313	  798.0	  575.9	 4116.0	...
6290314	  798.1	  575.8	 4116.0	...
6290315	  798.3	  575.9	 4116.0	...
6290316	  798.4	  576.0	 4116.0	...
6290317	  798.3	  576.0	 4116.0	...
6290318	  798.2	  576.0	 4116.0	...
6290319	  798.0	  576.0	 4116.0	...
6290320	  797.9	  576.1	 4116.0	...
6290321	  797.6	  576.1	 4114.0	...
6290322	  797.4	  576.2	 4112.0	...
6290323	  797.2	  576.2	 4113.0	...
6290324	  797.2	  576.2	 4115.0	...
6290325	  797.2	  576.0	 4119.0	...
6290326	  797.2	  575.9	 4120.0	...
6290327	  797.2	  575.8	 4120.0	...
6290328	  797.2	  575.9	 4119.0	...
6290329	  797.3	  575.9	 4120.0	...
6290330	  797.1	  575.9	 4120.0	...
6290331	  796.6	  575.7	 4121.0	...
6290332	  796.1	  575.5	 4123.0	...
6290333	  795.9	  575.5	 4124.0	...
6290334	  796.0	  575.8	 4126.0	...
6290335	  795.9	  576.2	 4129.0	...
6290336	  795.8	  576.3	 4131.0	...
6290337	  795.6	  576.2	 4134.0	...
6290338	  795.6	  576.1	 4135.0	...
6290339	  795.7	  575.9	 4136.0	...
6290340	  796.0	  575.8	 4136.0	...
6290341	  796.3	  576.0	 4136.0	...
6290342	  796.4	  576.2	 4137.0	...
6290343	  796.3	  576.5	 4138.0	...
6290344	  796.2	  576.6	 4138.0	...
6290345	  796.2	  576.7	 4139.0	...
6290346	  796.4	  576.7	 4140.0	...
6290347	  796.6	  576.8	 4141.0	...
6290348	  796.8	  576.9	 4141.0	...
6290349	  796.9	  576.8	 4140.0	...
6290350	  796.8	  576.7	 4140.0	...
6290351	  796.9	  576.8	 4141.0	...
6290352	  796.9	  577.0	 4141.0	...
6290353	  797.1	  577.1	 4141.0	...
6290354	  797.2	  577.0	 4141.0	...
6290355	  797.3	  576.9	 4140.0	...
6290356	  797.2	  576.9	 4139.0	...
MSG	6290357 0000 _ Number On
6290357	  797.2	  576.9	 4138.0	...
6290358	  797.2	  577.0	 4137.0	...
6290359	  797.2	  577.2	 4137.0	...
6290360	  797.2	  577.3	 4137.0	...
6290361	  797.2	  577.3	 4136.0	...
6290362	  797.1	  577.4	 4136.0	...
6290363	  796.9	  577.4	 4136.0	...
6290364	  796.9	  577.3	 4137.0	...
6290365	  796.7	  577.3	 4137.0	...
6290366	  796.6	  577.3	 4136.0	...
6290367	  796.3	  577.4	 4136.0	...
6290368	  796.1	  577.5	 4136.0	...
6290369	  795.9	  577.7	 4136.0	...
6290370	  795.7	  577.9	 4136.0	...
6290371	  795.5	  578.1	 4136.0	...
6290372	  795.1	  578.3	 4136.0	...
6290373	  795.0	  578.4	 4137.0	...
6290374	  795.1	  578.6	 4138.0	...
6290375	  795.3	  578.9	 4138.0	...
6290376	  795.6	  579.1	 4138.0	...
6290377	  795.8	  579.0	 4139.0	...
6290378	  795.7	  579.4	 4142.0	...
6290379	  795.5	  579.7	 4145.0	...
6290380	  795.4	  580.1	 4147.0	...
6290381	  795.4	  580.1	 4147.0	...
6290382	  795.3	  580.2	 4148.0	...
6290383	  795.2	  580.2	 4147.0	...
6290384	  795.1	  580.2	 4147.0	...
6290385	  795.2	  580.2	 4148.0	...
6290386	  795.2	  579.8	 4148.0	...
6290387	  795.1	  579.5	 4149.0	...
6290388	  794.9	  579.2	 4149.0	...
6290389	  794.8	  579.2	 4150.0	...
6290390	  795.0	  579.3	 4150.0	...
6290391	  795.2	  579.3	 4149.0	...
6290392	  795.4	  579.3	 4148.0	...
6290393	  795.4	  579.2	 4147.0	...
6290394	  795.5	  579.2	 4147.0	...
6290395	  795.3	  578.9	 4146.0	...
6290396	  795.1	  578.7	 4145.0	...
6290397	  794.9	  578.4	 4145.0	...
6290398	  794.6	  578.4	 4145.0	...
6290399	  794.4	  578.5	 4146.0	...
6290400	  794.2	  578.7	 4146.0	...
6290401	  794.2	  578.9	 4146.0	...
6290402	  794.2	  578.8	 4146.0	...
6290403	  794.1	  578.8	 4146.0	...
6290404	  794.0	  578.7	 4148.0	...
6290405	  794.0	  578.7	 4151.0	...
6290406	  794.1	  579.2	 4153.0	...
6290407	  794.4	  579.7	 4154.0	...
6290408	  794.6	  580.1	 4153.0	...
6290409	  794.9	  579.7	 4153.0	...
6290410	  795.0	  579.4	 4152.0	...
6290411	  795.1	  579.2	 4152.0	...
6290412	  795.1	  579.1	 4151.0	...
6290413	  795.0	  579.0	 4151.0	...
6290414	  795.0	  579.0	 4151.0	...
6290415	  794.9	  579.1	 4150.0	...
6290416	  794.7	  579.2	 4149.0	...
6290417	  794.7	  579.2	 4148.0	...
6290418	  794.7	  579.2	 4148.0	...
6290419	  794.7	  579.3	 4148.0	...
6290420	  794.5	  579.5	 4147.0	...
6290421	  794.3	  579.7	 4146.0	...
6290422	  794.0	  579.8	 4145.0	...
6290423	  793.9	  579.9	 4144.0	...
6290424	  793.9	  579.9	 4144.0	...
6290425	  793.8	  580.0	 4144.0	...
6290426	  793.7	  580.0	 4145.0	...
6290427	  793.7	  580.5	 4144.0	...
6290428	  793.8	  581.0	 4143.0	...
6290429	  793.8	  581.6	 4141.0	...
6290430	  793.9	  581.7	 4144.0	...
6290431	  794.0	  581.6	 4146.0	...
6290432	  794.1	  581.3	 4147.0	...
6290433	  794.1	  581.1	 4145.0	...
6290434	  794.2	  581.1	 4143.0	...
6290435	  794.3	  581.4	 4143.0	...
6290436	  794.5	  581.9	 4144.0	...
6290437	  794.5	  582.3	 4146.0	...
6290438	  794.3	  582.7	 4143.0	...
6290439	  794.2	  582.9	 4140.0	...
6290440	  794.1	  583.1	 4140.0	...
6290441	  794.1	  583.3	 4142.0	...
6290442	  794.1	  583.3	 4146.0	...
6290443	  794.2	  583.3	 4147.0	...
6290444	  794.4	  583.2	 4148.0	...
6290445	  794.5	  582.9	 4147.0	...
6290446	  794.4	  582.6	 4146.0	...
6290447	  794.3	  582.3	 4143.0	...
6290448	  794.0	  582.2	 4142.0	...
6290449	  793.8	  582.3	 4140.0	...
6290450	  793.7	  582.3	 4140.0	...
6290451	  793.9	  582.2	 4139.0	...
6290452	  793.9	  582.1	 4138.0	...
6290453	  793.8	  582.1	 4137.0	...
6290454	  793.7	  582.2	 4137.0	...
6290455	  793.7	  582.4	 4136.0	...
6290456	  793.8	  582.6	 4136.0	...
6290457	  794.2	  582.6	 4136.0	...
6290458	  794.5	  582.7	 4136.0	...
6290459	  794.9	  582.7	 4137.0	...
6290460	  794.9	  582.8	 4140.0	...
6290461	  795.0	  582.9	 4141.0	...
6290462	  795.0	  582.9	 4143.0	...
6290463	  795.1	  582.9	 4143.0	...
6290464	  794.9	  582.9	 4144.0	...
6290465	  794.6	  583.0	 4145.0	...
6290466	  794.2	  583.1	 4145.0	...
6290467	  794.1	  582.6	 4144.0	...
6290468	  793.9	  582.1	 4144.0	...
6290469	  793.8	  581.5	 4146.0	...
6290470	  793.8	  581.5	 4148.0	...
6290471	  793.9	  581.5	 4148.0	...
6290472	  793.9	  581.5	 4146.0	...
6290473	  794.0	  581.7	 4141.0	...
6290474	  794.1	  581.7	 4137.0	...
6290475	  793.9	  581.5	 4135.0	...
6290476	  793.7	  581.4	 4134.0	...
6290477	  793.4	  581.3	 4133.0	...
6290478	  793.3	  581.3	 4134.0	...
6290479	  793.2	  581.4	 4136.0	...
6290480	  793.1	  581.6	 4137.0	...
6290481	  793.3	  581.8	 4137.0	...
6290482	  793.5	  581.9	 4137.0	...
6290483	  793.7	  581.9	 4137.0	...
6290484	  793.8	  581.7	 4136.0	...
6290485	  793.9	  581.4	 4135.0	...
6290486	  793.7	  581.2	 4134.0	...
6290487	  793.5	  581.1	 4133.0	...
6290488	  793.5	  581.1	 4133.0	...
6290489	  793.5	  581.1	 4133.0	...
6290490	  793.5	  581.1	 4134.0	...
6290491	  793.5	  581.2	 4134.0	...
6290492	  793.5	  581.3	 4134.0	...
6290493	  793.6	  581.3	 4135.0	...
6290494	  793.5	  581.2	 4136.0	...
6290495	  793.5	  581.1	 4137.0	...
6290496	  793.5	  581.2	 4139.0	...
6290497	  793.4	  581.4	 4141.0	...
6290498	  793.2	  581.6	 4144.0	...
6290499	  793.0	  581.7	 4145.0	...
6290500	  792.8	  581.9	 4142.0	...
6290501	  792.5	  581.9	 4138.0	...
6290502	  792.4	  581.9	 4137.0	...
6290503	  792.6	  581.8	 4136.0	...
6290504	  792.6	  581.8	 4134.0	...
6290505	  792.6	  581.9	 4131.0	...
6290506	  792.6	  582.0	 4129.0	...
6290507	  792.8	  582.1	 4130.0	...
6290508	  793.0	  582.1	 4131.0	...
6290509	  793.1	  582.1	 4130.0	...
6290510	  793.0	  582.2	 4130.0	...
6290511	  793.0	  582.3	 4131.0	...
6290512	  793.1	  582.4	 4131.0	...
6290513	  793.2	  582.3	 4131.0	...
6290514	  793.1	  582.3	 4133.0	...
6290515	  792.8	  582.3	 4135.0	...
6290516	  792.5	  582.3	 4137.0	...
6290517	  792.6	  582.3	 4138.0	...
6290518	  792.4	  582.4	 4140.0	...
6290519	  792.2	  582.4	 4141.0	...
6290520	  792.0	  582.5	 4142.0	...
6290521	  792.0	  582.5	 4141.0	...
6290522	  792.1	  582.7	 4141.0	...
6290523	  792.2	  582.9	 4140.0	...
6290524	  792.1	  583.2	 4141.0	...
6290525	  791.9	  583.3	 4141.0	...
6290526	  791.7	  583.5	 4141.0	...
6290527	  791.5	  583.7	 4141.0	...
6290528	  791.2	  584.1	 4141.0	...
6290529	  791.0	  584.3	 4141.0	...
6290530	  790.9	  584.5	 4141.0	...
6290531	  790.9	  584.6	 4140.0	...
6290532	  790.9	  584.7	 4139.0	...
6290533	  791.0	  584.9	 4136.0	...
6290534	  791.1	  585.0	 4135.0	...
6290535	  791.1	  585.2	 4134.0	...
6290536	  791.2	  585.2	 4134.0	...
6290537	  791.1	  585.1	 4134.0	...
6290538	  791.1	  584.8	 4134.0	...
6290539	  791.4	  584.5	 4132.0	...
6290540	  791.7	  584.3	 4131.0	...
6290541	  792.0	  584.1	 4130.0	...
6290542	  791.9	  584.3	 4129.0	...
6290543	  791.8	  584.4	 4129.0	...
6290544	  791.8	  584.5	 4128.0	...
6290545	  791.7	  584.5	 4128.0	...
6290546	  791.7	  584.4	 4128.0	...
6290547	  791.7	  584.4	 4128.0	...
6290548	  791.7	  584.3	 4128.0	...
6290549	  791.7	  584.3	 4129.0	...
6290550	  791.7	  584.3	 4129.0	...
6290551	  791.7	  584.3	 4129.0	...
6290552	  791.7	  584.4	 4129.0	...
6290553	  791.7	  584.6	 4128.0	...
6290554	  791.7	  584.8	 4128.0	...
6290555	  791.6	  584.9	 4130.0	...
6290556	  791.5	  584.9	 4132.0	...
6290557	  791.5	  584.9	 4134.0	...
6290558	  791.4	  584.9	 4134.0	...
6290559	  791.3	  585.0	 4134.0	...
6290560	  791.1	  585.0	 4132.0	...
6290561	  790.9	  584.9	 4131.0	...
6290562	  791.0	  585.1	 4130.0	...
6290563	  791.3	  585.3	 4130.0	...
6290564	  791.5	  585.5	 4131.0	...
6290565	  791.8	  585.5	 4132.0	...
6290566	  791.8	  585.5	 4132.0	...
6290567	  791.8	  585.5	 4131.0	...
6290568	  791.8	  585.5	 4131.0	...
6290569	  791.7	  585.6	 4130.0	...
6290570	  791.7	  585.5	 4129.0	...
6290571	  791.6	  585.3	 4128.0	...
6290572	  791.3	  585.0	 4128.0	...
6290573	  791.1	  584.8	 4129.0	...
6290574	  790.8	  584.6	 4128.0	...
6290575	  790.6	  584.5	 4128.0	...
6290576	  790.5	  584.4	 4128.0	...
6290577	  790.4	  584.4	 4128.0	...
6290578	  790.4	  584.3	 4128.0	...
6290579	  790.5	  584.1	 4127.0	...
6290580	  790.6	  584.0	 4126.0	...
6290581	  790.8	  583.8	 4125.0	...
6290582	  790.8	  583.7	 4124.0	...
6290583	  790.7	  583.6	 4123.0	...
6290584	  790.7	  583.7	 4123.0	...
6290585	  790.7	  583.7	 4123.0	...
6290586	  790.8	  583.6	 4123.0	...
6290587	  790.6	  583.8	 4122.0	...
6290588	  790.4	  584.1	 4121.0	...
6290589	  790.2	  584.4	 4118.0	...
6290590	  790.2	  584.4	 4115.0	...
6290591	  790.2	  584.5	 4114.0	...
6290592	  790.3	  584.5	 4114.0	...
6290593	  790.4	  584.4	 4113.0	...
6290594	  790.2	  584.3	 4113.0	...
6290595	  790.0	  584.2	 4112.0	...
6290596	  789.7	  584.0	 4113.0	...
6290597	  789.6	  583.8	 4113.0	...
6290598	  789.6	  583.6	 4114.0	...
6290599	  789.5	  583.7	 4114.0	...
6290600	  789.6	  583.7	 4113.0	...
6290601	  789.6	  583.6	 4112.0	...
6290602	  789.5	  583.5	 4108.0	...
6290603	  789.4	  583.7	 4104.0	...
6290604	  789.3	  583.9	 4101.0	...
6290605	  789.3	  584.2	 4101.0	...
6290606	  789.6	  584.2	 4102.0	...
6290607	  790.0	  584.5	 4102.0	...
6290608	  790.7	  584.7	 4101.0	...
6290609	  791.3	  585.0	 4100.0	...
6290610	  792.3	  584.8	 4100.0	...
6290611	  793.6	  584.9	 4098.0	...
6290612	  794.7	  585.0	 4097.0	...
6290613	  796.1	  585.3	 4095.0	...
6290614	  796.8	  585.4	 4094.0	...
6290615	  797.9	  585.4	 4094.0	...
6290616	  798.5	  585.7	 4093.0	...
6290617	  799.4	  586.5	 4090.0	...
6290618	  799.9	  587.8	 4084.0	...
6290619	  800.5	  589.6	 4079.0	...
EFIX R   6288999	6290619	1621	  797.1	  576.3	   4113
SSACC R  6290620
6290620	  800.9	  591.9	 4069.0	...
6290621	  801.4	  594.4	 4056.0	...
6290622	  801.7	  596.0	 4045.0	...
6290623	  801.6	  594.9	 4040.0	...
6290624	  802.0	  589.6	 4048.0	...
6290625	  802.9	  584.2	 4057.0	...
6290626	  804.2	  582.8	 4065.0	...
6290627	  805.0	  589.6	 4045.0	...
6290628	  805.9	  604.3	 4004.0	...
6290629	  807.2	  624.3	 3938.0	...
6290630	  808.8	  648.4	 3868.0	...
6290631	  809.7	  674.5	 3781.0	...
6290632	  808.4	  703.2	 3687.0	...
6290633	  806.7	  734.8	 3585.0	...
6290634	  805.3	  769.3	 3476.0	...
6290635	  806.7	  805.6	 3357.0	...
6290636	  808.8	  838.2	 3225.0	...
6290637	  822.6	  856.4	 3125.0	...
6290638	  836.9	  879.8	 3000.0	...
6290639	  851.8	  910.9	 2875.0	...
6290640	  854.8	  943.7	 2762.0	...
6290641	  856.2	  959.5	 2713.0	...
6290642	  856.2	  959.5	 2713.0	...
SBLINK R 6290643
6290643	   .	   .	    0.0	...
6290644	   .	   .	    0.0	...
6290645	   .	   .	    0.0	...
6290646	   .	   .	    0.0	...
6290647	   .	   .	    0.0	...
6290648	   .	   .	    0.0	...
6290649	   .	   .	    0.0	...
6290650	   .	   .	    0.0	...
6290651	   .	   .	    0.0	...
6290652	   .	   .	    0.0	...
6290653	   .	   .	    0.0	...
6290654	   .	   .	    0.0	...
6290655	   .	   .	    0.0	...
6290656	   .	   .	    0.0	...
6290657	   .	   .	    0.0	...
6290658	   .	   .	    0.0	...
6290659	   .	   .	    0.0	...
6290660	   .	   .	    0.0	...
6290661	   .	   .	    0.0	...
6290662	   .	   .	    0.0	...
6290663	   .	   .	    0.0	...
6290664	   .	   .	    0.0	...
6290665	   .	   .	    0.0	...
6290666	   .	   .	    0.0	...
6290667	   .	   .	    0.0	...
6290668	   .	   .	    0.0	...
MSG	6290669 0000 _ Number Off
6290669	   .	   .	    0.0	...
6290670	   .	   .	    0.0	...
6290671	   .	   .	    0.0	...
6290672	   .	   .	    0.0	...
6290673	   .	   .	    0.0	...
6290674	   .	   .	    0.0	...
6290675	   .	   .	    0.0	...
6290676	   .	   .	    0.0	...
6290677	   .	   .	    0.0	...
6290678	   .	   .	    0.0	...
6290679	   .	   .	    0.0	...
6290680	   .	   .	    0.0	...
6290681	   .	   .	    0.0	...
6290682	   .	   .	    0.0	...
6290683	   .	   .	    0.0	...
6290684	   .	   .	    0.0	...
6290685	   .	   .	    0.0	...
6290686	   .	   .	    0.0	...
6290687	   .	   .	    0.0	...
6290688	   .	   .	    0.0	...
6290689	   .	   .	    0.0	...
6290690	   .	   .	    0.0	...
6290691	   .	   .	    0.0	...
6290692	   .	   .	    0.0	...
6290693	   .	   .	    0.0	...
6290694	   .	   .	    0.0	...
6290695	   .	   .	    0.0	...
6290696	   .	   .	    0.0	...
6290697	   .	   .	    0.0	...
6290698	   .	   .	    0.0	...
6290699	   .	   .	    0.0	...
6290700	   .	   .	    0.0	...
6290701	   .	   .	    0.0	...
6290702	   .	   .	    0.0	...
6290703	   .	   .	    0.0	...
6290704	   .	   .	    0.0	...
6290705	   .	   .	    0.0	...
6290706	   .	   .	    0.0	...
6290707	   .	   .	    0.0	...
6290708	   .	   .	    0.0	...
6290709	   .	   .	    0.0	...
6290710	   .	   .	    0.0	...
6290711	   .	   .	    0.0	...
6290712	   .	   .	    0.0	...
6290713	   .	   .	    0.0	...
6290714	   .	   .	    0.0	...
6290715	   .	   .	    0.0	...
EBLINK R 6290643	6290715	73
6290716	  790.9	 1030.7	 2397.0	...
6290717	  790.9	 1030.7	 2397.0	...
6290718	  791.1	 1025.3	 2419.0	...
6290719	  791.7	 1016.6	 2449.0	...
6290720	  792.4	 1003.3	 2501.0	...
6290721	  792.7	  990.3	 2550.0	...
6290722	  791.7	  975.8	 2604.0	...
6290723	  788.4	  960.2	 2657.0	...
6290724	  785.1	  945.0	 2702.0	...
6290725	  778.9	  928.0	 2758.0	...
6290726	  774.6	  912.1	 2808.0	...
6290727	  770.6	  895.8	 2860.0	...
6290728	  769.9	  882.9	 2899.0	...
6290729	  768.3	  870.1	 2936.0	...
6290730	  764.8	  857.0	 2978.0	...
6290731	  761.2	  844.6	 3022.0	...
6290732	  757.6	  832.4	 3063.0	...
6290733	  755.6	  822.1	 3099.0	...
6290734	  753.8	  811.1	 3132.0	...
6290735	  753.1	  800.5	 3165.0	...
6290736	  752.4	  790.1	 3199.0	...
6290737	  751.6	  779.8	 3228.0	...
6290738	  751.9	  770.9	 3257.0	...
6290739	  752.0	  761.2	 3285.0	...
6290740	  753.4	  754.1	 3313.0	...
6290741	  754.7	  749.1	 3329.0	...
6290742	  771.0	  768.7	 3303.0	...
6290743	  786.3	  789.0	 3274.0	...
6290744	  802.1	  808.2	 3251.0	...
6290745	  803.5	  804.2	 3266.0	...
6290746	  805.6	  799.0	 3290.0	...
6290747	  806.9	  792.1	 3317.0	...
6290748	  808.2	  785.1	 3346.0	...
6290749	  808.6	  777.8	 3374.0	...
6290750	  808.8	  770.9	 3398.0	...
6290751	  808.8	  764.8	 3421.0	...
6290752	  808.7	  757.3	 3445.0	...
6290753	  808.6	  749.8	 3469.0	...
6290754	  808.3	  742.5	 3490.0	...
6290755	  808.0	  735.3	 3509.0	...
6290756	  807.6	  728.4	 3530.0	...
6290757	  807.8	  721.5	 3553.0	...
6290758	  808.0	  715.3	 3571.0	...
6290759	  808.1	  708.4	 3587.0	...
6290760	  807.6	  701.5	 3605.0	...
6290761	  807.0	  695.2	 3624.0	...
6290762	  807.1	  689.3	 3643.0	...
6290763	  807.1	  683.5	 3657.0	...
6290764	  807.0	  677.5	 3674.0	...
6290765	  807.0	  671.8	 3692.0	...
6290766	  807.3	  667.3	 3705.0	...
6290767	  807.6	  662.8	 3722.0	...
6290768	  807.3	  658.5	 3732.0	...
6290769	  806.8	  653.5	 3746.0	...
6290770	  806.5	  648.7	 3760.0	...
6290771	  806.5	  643.9	 3777.0	...
ESACC R  6290620	6290771	152	  800.9	  591.9	  806.5	  643.9	   1.11	    610
SFIX R   6290772
6290772	  806.6	  640.1	 3791.0	...
6290773	  806.9	  635.9	 3807.0	...
6290774	  807.1	  632.6	 3822.0	...
6290775	  807.2	  628.7	 3836.0	...
6290776	  807.3	  626.2	 3843.0	...
6290777	  807.4	  623.0	 3852.0	...
6290778	  807.6	  620.1	 3861.0	...
6290779	  807.9	  617.3	 3874.0	...
6290780	  807.8	  614.7	 3882.0	...
6290781	  807.9	  612.9	 3889.0	...
6290782	  807.8	  610.6	 3894.0	...
6290783	  807.8	  609.1	 3898.0	...
6290784	  807.6	  606.8	 3904.0	...
6290785	  807.5	  605.1	 3911.0	...
6290786	  807.4	  603.2	 3917.0	...
6290787	  807.3	  601.6	 3925.0	...
6290788	  807.1	  599.8	 3928.0	...
6290789	  806.9	  597.8	 3938.0	...
6290790	  806.8	  595.9	 3944.0	...
6290791	  807.2	  594.2	 3950.0	...
6290792	  807.6	  593.5	 3952.0	...
6290793	  808.0	  592.9	 3954.0	...
6290794	  807.9	  592.5	 3959.0	...
6290795	  807.8	  592.1	 3962.0	...
6290796	  807.8	  592.3	 3964.0	...
6290797	  807.7	  592.3	 3963.0	...
6290798	  807.8	  592.3	 3961.0	...
6290799	  807.9	  592.3	 3960.0	...
6290800	  807.6	  592.4	 3961.0	...
6290801	  807.2	  592.5	 3960.0	...
6290802	  806.9	  592.6	 3957.0	...
6290803	  807.1	  593.4	 3952.0	...
6290804	  807.2	  594.2	 3948.0	...
6290805	  806.8	  596.8	 3941.0	...
6290806	  806.4	  599.2	 3936.0	...
6290807	  806.1	  601.7	 3930.0	...
6290808	  805.7	  603.2	 3927.0	...
6290809	  805.4	  605.0	 3924.0	...
6290810	  805.0	  607.2	 3921.0	...
6290811	  805.1	  608.5	 3918.0	...
6290812	  805.2	  609.3	 3916.0	...
6290813	  805.3	  610.0	 3918.0	...
6290814	  805.5	  610.6	 3920.0	...
6290815	  805.7	  610.8	 3923.0	...
6290816	  805.7	  610.4	 3923.0	...
6290817	  805.7	  609.9	 3924.0	...
6290818	  805.7	  609.0	 3925.0	...
6290819	  805.7	  608.3	 3927.0	...
6290820	  805.6	  607.3	 3928.0	...
6290821	  805.6	  606.7	 3927.0	...
6290822	  805.6	  606.2	 3928.0	...
6290823	  805.7	  606.1	 3929.0	...
6290824	  805.7	  605.5	 3930.0	...
6290825	  805.6	  604.7	 3929.0	...
6290826	  805.4	  603.1	 3927.0	...
6290827	  805.4	  602.0	 3926.0	...
6290828	  805.5	  600.8	 3927.0	...
6290829	  805.9	  600.3	 3928.0	...
6290830	  806.1	  599.7	 3929.0	...
6290831	  806.5	  599.2	 3929.0	...
6290832	  806.8	  598.8	 3928.0	...
6290833	  807.0	  598.4	 3928.0	...
6290834	  807.3	  598.1	 3929.0	...
6290835	  807.4	  597.6	 3930.0	...
6290836	  807.6	  597.0	 3931.0	...
6290837	  807.6	  596.4	 3931.0	...
6290838	  807.6	  595.7	 3934.0	...
6290839	  807.4	  595.1	 3937.0	...
6290840	  807.3	  594.5	 3940.0	...
6290841	  807.3	  594.2	 3940.0	...
6290842	  807.2	  593.9	 3941.0	...
6290843	  807.1	  593.4	 3942.0	...
6290844	  806.9	  593.2	 3944.0	...
6290845	  806.7	  592.9	 3946.0	...
6290846	  806.2	  592.9	 3946.0	...
6290847	  805.7	  592.9	 3946.0	...
6290848	  805.5	  592.7	 3946.0	...
6290849	  805.5	  592.6	 3946.0	...
6290850	  805.4	  592.3	 3947.0	...
6290851	  805.2	  592.1	 3948.0	...
6290852	  804.9	  591.8	 3948.0	...
6290853	  804.4	  591.7	 3948.0	...
6290854	  804.1	  591.2	 3948.0	...
6290855	  803.9	  590.7	 3948.0	...
6290856	  803.8	  590.2	 3948.0	...
6290857	  804.0	  590.1	 3949.0	...
6290858	  804.1	  589.9	 3951.0	...
6290859	  804.2	  589.9	 3951.0	...
6290860	  804.1	  589.6	 3949.0	...
6290861	  804.0	  589.4	 3948.0	...
6290862	  803.9	  589.3	 3948.0	...
6290863	  803.9	  589.5	 3948.0	...
6290864	  804.0	  589.5	 3949.0	...
6290865	  804.0	  589.6	 3949.0	...
6290866	  804.0	  589.6	 3949.0	...
6290867	  803.8	  589.6	 3949.0	...
6290868	  803.6	  589.6	 3949.0	...
6290869	  803.4	  589.7	 3947.0	...
6290870	  803.2	  589.5	 3945.0	...
6290871	  803.1	  589.3	 3944.0	...
6290872	  803.0	  589.2	 3946.0	...
6290873	  803.1	  589.3	 3948.0	...
6290874	  803.1	  589.0	 3948.0	...
6290875	  803.0	  588.6	 3947.0	...
6290876	  803.0	  588.2	 3946.0	...
6290877	  802.9	  588.2	 3946.0	...
6290878	  802.9	  588.3	 3946.0	...
6290879	  803.0	  588.3	 3947.0	...
6290880	  803.0	  588.0	 3946.0	...
6290881	  803.1	  587.7	 3945.0	...
6290882	  803.0	  587.4	 3944.0	...
MSG	6290883 0000 _ Number On
6290883	  802.9	  587.3	 3944.0	...
6290884	  802.8	  587.1	 3943.0	...
6290885	  802.7	  586.9	 3943.0	...
6290886	  802.6	  586.7	 3943.0	...
6290887	  802.6	  586.5	 3946.0	...
6290888	  802.7	  586.2	 3948.0	...
6290889	  802.7	  586.1	 3948.0	...
6290890	  802.8	  586.2	 3946.0	...
6290891	  802.8	  586.2	 3943.0	...
6290892	  803.1	  586.1	 3943.0	...
6290893	  803.3	  586.0	 3942.0	...
6290894	  803.2	  585.9	 3941.0	...
6290895	  802.8	  585.7	 3942.0	...
6290896	  802.4	  585.4	 3943.0	...
6290897	  802.4	  585.1	 3943.0	...
6290898	  802.6	  585.2	 3941.0	...
6290899	  802.8	  585.2	 3942.0	...
6290900	  803.0	  585.2	 3943.0	...
6290901	  803.1	  585.2	 3944.0	...
6290902	  803.1	  585.2	 3944.0	...
6290903	  803.1	  585.3	 3944.0	...
6290904	  803.2	  585.3	 3944.0	...
6290905	  803.3	  585.4	 3945.0	...
6290906	  803.4	  585.2	 3945.0	...
6290907	  803.5	  585.1	 3945.0	...
6290908	  803.5	  585.1	 3945.0	...
6290909	  803.5	  585.3	 3946.0	...
6290910	  803.3	  585.5	 3947.0	...
6290911	  803.1	  585.6	 3946.0	...
6290912	  802.9	  585.6	 3944.0	...
6290913	  802.9	  585.4	 3942.0	...
6290914	  802.9	  585.3	 3942.0	...
6290915	  802.8	  585.4	 3941.0	...
6290916	  802.8	  585.5	 3942.0	...
6290917	  802.9	  585.6	 3944.0	...
6290918	  803.1	  585.6	 3945.0	...
6290919	  803.2	  585.6	 3945.0	...
6290920	  803.2	  585.6	 3946.0	...
6290921	  803.1	  585.3	 3948.0	...
6290922	  803.0	  585.0	 3948.0	...
6290923	  802.9	  584.5	 3948.0	...
6290924	  802.9	  584.2	 3946.0	...
6290925	  802.9	  584.1	 3945.0	...
6290926	  803.0	  584.1	 3943.0	...
6290927	  803.1	  583.9	 3943.0	...
6290928	  803.4	  583.7	 3944.0	...
6290929	  803.6	  583.3	 3946.0	...
6290930	  803.6	  583.3	 3949.0	...
6290931	  803.2	  583.1	 3948.0	...
6290932	  802.9	  582.9	 3946.0	...
6290933	  802.8	  582.7	 3943.0	...
6290934	  802.8	  582.6	 3943.0	...
6290935	  802.7	  582.6	 3943.0	...
6290936	  802.6	  582.7	 3943.0	...
6290937	  802.5	  582.7	 3943.0	...
6290938	  802.4	  582.6	 3943.0	...
6290939	  802.4	  582.4	 3944.0	...
6290940	  802.5	  582.3	 3944.0	...
6290941	  802.6	  582.1	 3945.0	...
6290942	  802.6	  581.9	 3944.0	...
6290943	  802.5	  581.6	 3943.0	...
6290944	  802.4	  581.5	 3945.0	...
6290945	  802.3	  581.6	 3946.0	...
6290946	  802.2	  581.8	 3946.0	...
6290947	  802.2	  582.1	 3944.0	...
6290948	  802.1	  582.1	 3943.0	...
6290949	  802.0	  581.8	 3943.0	...
6290950	  802.0	  581.5	 3942.0	...
6290951	  801.9	  581.3	 3941.0	...
6290952	  802.0	  581.3	 3940.0	...
6290953	  802.0	  581.4	 3940.0	...
6290954	  802.0	  581.5	 3940.0	...
6290955	  801.9	  581.6	 3941.0	...
6290956	  801.9	  581.7	 3943.0	...
6290957	  802.0	  581.7	 3944.0	...
6290958	  802.0	  581.7	 3944.0	...
6290959	  802.0	  581.6	 3944.0	...
6290960	  802.1	  581.4	 3945.0	...
6290961	  802.2	  581.2	 3946.0	...
6290962	  802.3	  580.8	 3946.0	...
6290963	  802.1	  580.5	 3947.0	...
6290964	  801.8	  580.2	 3947.0	...
6290965	  801.6	  580.1	 3948.0	...
6290966	  801.7	  580.2	 3950.0	...
6290967	  801.7	  580.4	 3951.0	...
6290968	  801.9	  580.7	 3950.0	...
6290969	  802.0	  580.7	 3949.0	...
6290970	  802.0	  580.6	 3948.0	...
6290971	  802.0	  580.6	 3949.0	...
6290972	  801.9	  580.6	 3950.0	...
6290973	  801.9	  580.6	 3951.0	...
6290974	  801.9	  580.6	 3951.0	...
6290975	  801.9	  580.7	 3951.0	...
6290976	  801.8	  580.8	 3950.0	...
6290977	  801.7	  580.9	 3948.0	...
6290978	  801.6	  581.0	 3946.0	...
6290979	  801.6	  581.0	 3945.0	...
6290980	  801.6	  581.2	 3944.0	...
6290981	  801.6	  581.3	 3943.0	...
6290982	  801.8	  581.4	 3943.0	...
6290983	  802.0	  581.4	 3944.0	...
6290984	  802.3	  581.3	 3946.0	...
6290985	  802.4	  581.3	 3948.0	...
6290986	  802.4	  581.3	 3950.0	...
6290987	  802.5	  581.3	 3950.0	...
6290988	  802.6	  581.2	 3949.0	...
6290989	  802.8	  581.1	 3949.0	...
6290990	  802.8	  580.8	 3948.0	...
6290991	  802.7	  580.6	 3948.0	...
6290992	  802.4	  580.4	 3948.0	...
6290993	  802.2	  580.3	 3948.0	...
6290994	  802.2	  580.3	 3948.0	...
6290995	  802.4	  580.4	 3947.0	...
6290996	  802.5	  580.8	 3947.0	...
6290997	  802.2	  581.3	 3947.0	...
6290998	  801.8	  581.4	 3949.0	...
6290999	  801.4	  581.2	 3952.0	...
6291000	  801.5	  581.0	 3954.0	...
6291001	  801.6	  581.1	 3954.0	...
6291002	  801.7	  581.1	 3955.0	...
6291003	  801.6	  581.2	 3956.0	...
6291004	  801.6	  581.3	 3955.0	...
6291005	  801.6	  581.5	 3953.0	...
6291006	  801.6	  581.6	 3952.0	...
6291007	  801.5	  581.9	 3954.0	...
6291008	  801.5	  582.4	 3955.0	...
6291009	  801.5	  582.8	 3955.0	...
6291010	  801.5	  582.9	 3955.0	...
6291011	  801.5	  582.8	 3956.0	...
6291012	  801.5	  583.0	 3958.0	...
6291013	  801.6	  583.3	 3957.0	...
6291014	  801.5	  583.6	 3956.0	...
6291015	  801.5	  583.6	 3954.0	...
6291016	  801.4	  583.6	 3954.0	...
6291017	  801.3	  583.5	 3953.0	...
6291018	  801.2	  583.5	 3953.0	...
6291019	  801.3	  583.5	 3953.0	...
6291020	  801.5	  583.6	 3952.0	...
6291021	  801.7	  583.5	 3951.0	...
6291022	  801.5	  583.6	 3951.0	...
6291023	  801.3	  583.5	 3951.0	...
6291024	  801.2	  583.5	 3952.0	...
6291025	  801.1	  583.6	 3953.0	...
6291026	  801.1	  583.8	 3952.0	...
6291027	  801.1	  583.8	 3949.0	...
6291028	  801.2	  583.8	 3949.0	...
6291029	  801.3	  583.8	 3951.0	...
6291030	  801.3	  584.0	 3954.0	...
6291031	  801.2	  584.5	 3955.0	...
6291032	  801.0	  585.0	 3955.0	...
6291033	  800.7	  585.4	 3955.0	...
6291034	  800.6	  585.6	 3954.0	...
6291035	  800.5	  585.7	 3953.0	...
6291036	  800.6	  585.9	 3953.0	...
6291037	  800.7	  586.0	 3953.0	...
6291038	  800.7	  586.1	 3953.0	...
6291039	  800.8	  586.1	 3954.0	...
6291040	  800.9	  586.0	 3954.0	...
6291041	  800.5	  585.8	 3954.0	...
6291042	  800.0	  585.7	 3954.0	...
6291043	  799.7	  585.6	 3954.0	...
6291044	  799.8	  585.6	 3954.0	...
6291045	  800.0	  585.6	 3953.0	...
6291046	  800.1	  585.7	 3953.0	...
6291047	  800.2	  585.8	 3954.0	...
6291048	  800.2	  586.2	 3955.0	...
6291049	  800.2	  586.5	 3956.0	...
6291050	  800.5	  586.7	 3956.0	...
6291051	  800.9	  586.8	 3956.0	...
6291052	  801.3	  586.9	 3956.0	...
6291053	  801.3	  587.1	 3956.0	...
6291054	  801.2	  586.7	 3959.0	...
6291055	  801.0	  586.3	 3961.0	...
6291056	  800.9	  586.1	 3962.0	...
6291057	  800.9	  586.3	 3959.0	...
6291058	  800.9	  586.5	 3959.0	...
6291059	  800.9	  586.6	 3960.0	...
6291060	  800.8	  586.7	 3962.0	...
6291061	  800.6	  587.0	 3962.0	...
6291062	  800.3	  587.2	 3961.0	...
6291063	  800.2	  587.0	 3960.0	...
6291064	  800.1	  586.7	 3959.0	...
6291065	  800.0	  586.4	 3959.0	...
6291066	  799.9	  586.7	 3958.0	...
6291067	  799.9	  587.0	 3958.0	...
6291068	  799.9	  586.9	 3957.0	...
6291069	  799.9	  586.4	 3957.0	...
6291070	  799.9	  586.1	 3956.0	...
6291071	  799.8	  586.4	 3956.0	...
6291072	  800.0	  586.6	 3956.0	...
6291073	  800.3	  586.5	 3956.0	...
6291074	  800.7	  586.4	 3956.0	...
6291075	  800.8	  586.7	 3955.0	...
6291076	  800.8	  587.0	 3953.0	...
6291077	  800.7	  587.3	 3951.0	...
6291078	  800.5	  587.4	 3949.0	...
6291079	  800.5	  587.8	 3950.0	...
6291080	  800.4	  588.3	 3950.0	...
6291081	  800.3	  588.8	 3949.0	...
6291082	  800.2	  588.8	 3948.0	...
6291083	  800.2	  588.8	 3948.0	...
6291084	  800.1	  588.1	 3949.0	...
6291085	  800.1	  587.1	 3949.0	...
EFIX R   6290772	6291085	314	  803.2	  589.3	   3943
SSACC R  6291086
6291086	  800.3	  585.6	 3948.0	...
6291087	  800.3	  584.0	 3945.0	...
6291088	  800.3	  581.9	 3943.0	...
6291089	  800.1	  579.5	 3942.0	...
6291090	  800.3	  577.1	 3942.0	...
6291091	  800.4	  574.7	 3943.0	...
6291092	  801.0	  572.3	 3944.0	...
6291093	  801.5	  570.2	 3946.0	...
6291094	  802.1	  568.4	 3947.0	...
6291095	  802.3	  566.5	 3945.0	...
ESACC R  6291086	6291095	10	  800.3	  585.6	  802.3	  566.5	   0.41	     46
SFIX R   6291096
6291096	  802.8	  565.2	 3944.0	...
6291097	  803.4	  564.0	 3943.0	...
6291098	  803.9	  563.5	 3943.0	...
6291099	  804.1	  563.0	 3939.0	...
6291100	  803.6	  563.1	 3935.0	...
6291101	  803.1	  563.4	 3931.0	...
6291102	  802.5	  563.7	 3930.0	...
6291103	  802.2	  564.5	 3929.0	...
6291104	  802.0	  565.1	 3929.0	...
6291105	  801.4	  566.0	 3928.0	...
6291106	  800.8	  566.5	 3927.0	...
6291107	  800.0	  567.0	 3926.0	...
6291108	  799.7	  567.3	 3926.0	...
6291109	  799.2	  567.5	 3926.0	...
6291110	  799.1	  567.7	 3924.0	...
6291111	  799.2	  567.8	 3922.0	...
6291112	  799.3	  567.7	 3921.0	...
6291113	  799.7	  567.9	 3921.0	...
6291114	  800.1	  568.1	 3921.0	...
6291115	  800.4	  568.3	 3920.0	...
6291116	  800.6	  568.4	 3919.0	...
6291117	  800.8	  568.5	 3920.0	...
6291118	  801.0	  569.4	 3922.0	...
6291119	  801.2	  570.4	 3923.0	...
6291120	  801.3	  571.4	 3922.0	...
6291121	  801.3	  571.7	 3921.0	...
6291122	  801.2	  572.2	 3919.0	...
6291123	  801.2	  572.5	 3918.0	...
6291124	  801.2	  572.8	 3917.0	...
6291125	  801.2	  572.8	 3917.0	...
6291126	  801.2	  573.0	 3916.0	...
6291127	  801.1	  573.5	 3915.0	...
6291128	  801.0	  574.0	 3915.0	...
6291129	  800.9	  574.3	 3914.0	...
6291130	  800.9	  574.4	 3913.0	...
6291131	  801.0	  574.5	 3911.0	...
6291132	  800.7	  574.6	 3908.0	...
6291133	  800.4	  574.6	 3907.0	...
6291134	  800.1	  574.7	 3906.0	...
6291135	  800.3	  574.7	 3905.0	...
6291136	  800.4	  574.7	 3904.0	...
6291137	  800.5	  574.8	 3904.0	...
6291138	  800.5	  574.9	 3901.0	...
6291139	  800.6	  574.9	 3899.0	...
6291140	  800.6	  574.9	 3897.0	...
6291141	  800.6	  574.9	 3894.0	...
6291142	  800.5	  574.9	 3891.0	...
6291143	  800.4	  574.8	 3888.0	...
6291144	  800.4	  574.7	 3888.0	...
6291145	  800.3	  574.8	 3888.0	...
6291146	  800.3	  575.0	 3887.0	...
6291147	  800.4	  575.2	 3885.0	...
6291148	  800.7	  575.4	 3882.0	...
6291149	  801.0	  575.6	 3879.0	...
6291150	  801.2	  575.9	 3879.0	...
6291151	  801.4	  576.0	 3879.0	...
6291152	  801.7	  576.0	 3879.0	...
6291153	  801.9	  576.2	 3879.0	...
6291154	  802.0	  576.3	 3877.0	...
6291155	  802.1	  576.4	 3875.0	...
6291156	  802.2	  576.4	 3872.0	...
6291157	  802.4	  576.5	 3872.0	...
6291158	  802.6	  576.5	 3872.0	...
6291159	  802.7	  576.5	 3871.0	...
6291160	  802.8	  576.5	 3869.0	...
6291161	  802.8	  576.4	 3868.0	...
6291162	  802.9	  576.3	 3867.0	...
6291163	  803.1	  576.3	 3865.0	...
6291164	  803.3	  576.2	 3864.0	...
6291165	  803.2	  576.1	 3861.0	...
6291166	  803.2	  576.1	 3858.0	...
6291167	  803.2	  576.2	 3854.0	...
6291168	  803.1	  576.3	 3852.0	...
6291169	  803.1	  576.6	 3852.0	...
6291170	  803.1	  577.1	 3852.0	...
6291171	  803.0	  577.6	 3852.0	...
6291172	  802.8	  577.9	 3852.0	...
6291173	  802.7	  577.7	 3850.0	...
6291174	  802.8	  577.6	 3849.0	...
6291175	  802.8	  577.5	 3847.0	...
6291176	  802.7	  577.6	 3847.0	...
6291177	  802.6	  577.6	 3847.0	...
6291178	  802.7	  577.4	 3846.0	...
6291179	  802.9	  577.1	 3845.0	...
6291180	  803.0	  577.0	 3844.0	...
6291181	  803.1	  577.0	 3844.0	...
6291182	  803.1	  577.2	 3841.0	...
6291183	  803.3	  577.3	 3838.0	...
MSG	6291184 0000 _ Number Off
6291184	  803.6	  577.4	 3835.0	...
6291185	  803.9	  577.7	 3834.0	...
6291186	  804.0	  577.9	 3830.0	...
6291187	  804.0	  578.1	 3826.0	...
6291188	  803.8	  578.1	 3822.0	...
6291189	  803.6	  577.8	 3817.0	...
6291190	  803.3	  577.4	 3814.0	...
6291191	  803.3	  577.1	 3811.0	...
6291192	  803.2	  576.8	 3811.0	...
6291193	  803.1	  576.8	 3811.0	...
6291194	  803.0	  576.7	 3811.0	...
6291195	  802.9	  576.4	 3808.0	...
6291196	  803.1	  576.1	 3805.0	...
6291197	  803.5	  575.8	 3802.0	...
6291198	  803.9	  575.5	 3802.0	...
6291199	  804.0	  575.3	 3801.0	...
6291200	  803.9	  575.3	 3799.0	...
6291201	  803.5	  575.3	 3797.0	...
6291202	  803.2	  575.4	 3796.0	...
6291203	  803.1	  575.4	 3794.0	...
6291204	  803.3	  575.6	 3794.0	...
6291205	  803.4	  575.9	 3792.0	...
6291206	  803.4	  576.0	 3790.0	...
6291207	  803.4	  576.0	 3789.0	...
6291208	  803.4	  576.0	 3788.0	...
6291209	  803.3	  576.1	 3787.0	...
6291210	  803.3	  576.2	 3784.0	...
6291211	  803.2	  576.3	 3781.0	...
6291212	  803.4	  576.3	 3779.0	...
6291213	  803.5	  576.3	 3780.0	...
6291214	  803.7	  576.4	 3780.0	...
6291215	  803.7	  576.4	 3780.0	...
6291216	  803.5	  576.4	 3780.0	...
6291217	  803.2	  576.3	 3780.0	...
6291218	  802.9	  576.2	 3778.0	...
6291219	  803.0	  576.1	 3775.0	...
6291220	  803.4	  575.9	 3771.0	...
6291221	  803.9	  576.0	 3770.0	...
6291222	  804.2	  576.5	 3770.0	...
6291223	  804.4	  577.0	 3771.0	...
6291224	  804.6	  577.2	 3770.0	...
6291225	  804.7	  577.1	 3769.0	...
6291226	  804.8	  577.2	 3767.0	...
6291227	  804.8	  577.5	 3764.0	...
6291228	  804.7	  577.8	 3763.0	...
6291229	  804.6	  577.7	 3763.0	...
6291230	  804.4	  577.6	 3762.0	...
6291231	  804.4	  577.5	 3760.0	...
6291232	  804.2	  577.5	 3757.0	...
6291233	  803.9	  577.6	 3757.0	...
6291234	  803.7	  577.6	 3757.0	...
6291235	  803.6	  577.5	 3758.0	...
6291236	  803.5	  577.6	 3757.0	...
6291237	  803.3	  577.9	 3757.0	...
6291238	  803.3	  578.3	 3757.0	...
6291239	  803.5	  578.1	 3758.0	...
6291240	  803.7	  577.8	 3759.0	...
6291241	  803.9	  577.6	 3757.0	...
6291242	  803.9	  577.5	 3754.0	...
6291243	  804.0	  577.4	 3752.0	...
6291244	  803.8	  577.5	 3750.0	...
6291245	  803.8	  577.7	 3749.0	...
6291246	  803.8	  578.0	 3749.0	...
6291247	  803.7	  578.0	 3750.0	...
6291248	  803.6	  578.0	 3751.0	...
6291249	  803.5	  577.9	 3750.0	...
6291250	  803.7	  577.9	 3749.0	...
6291251	  803.9	  577.9	 3747.0	...
6291252	  804.1	  577.9	 3746.0	...
6291253	  804.1	  578.0	 3746.0	...
6291254	  804.5	  577.9	 3746.0	...
6291255	  804.9	  577.8	 3746.0	...
6291256	  805.2	  577.6	 3743.0	...
6291257	  805.2	  577.6	 3741.0	...
6291258	  805.3	  577.7	 3740.0	...
6291259	  805.4	  577.8	 3740.0	...
6291260	  805.4	  577.8	 3740.0	...
6291261	  805.5	  577.8	 3738.0	...
6291262	  805.6	  577.8	 3736.0	...
6291263	  805.7	  577.9	 3734.0	...
6291264	  805.8	  577.9	 3734.0	...
6291265	  805.7	  577.9	 3733.0	...
6291266	  805.5	  577.9	 3732.0	...
6291267	  805.4	  577.9	 3731.0	...
6291268	  805.4	  578.0	 3731.0	...
6291269	  805.5	  578.0	 3732.0	...
6291270	  805.6	  577.8	 3731.0	...
6291271	  805.7	  577.5	 3730.0	...
6291272	  805.8	  577.1	 3729.0	...
6291273	  805.9	  576.9	 3729.0	...
6291274	  805.8	  576.7	 3729.0	...
6291275	  805.8	  576.8	 3728.0	...
6291276	  805.8	  577.1	 3727.0	...
6291277	  805.8	  577.7	 3727.0	...
6291278	  805.7	  578.0	 3728.0	...
6291279	  805.6	  578.3	 3728.0	...
6291280	  805.6	  578.3	 3727.0	...
6291281	  805.6	  578.5	 3726.0	...
6291282	  805.6	  578.6	 3724.0	...
6291283	  805.6	  578.7	 3724.0	...
6291284	  805.5	  578.7	 3724.0	...
6291285	  805.6	  578.7	 3723.0	...
6291286	  805.6	  578.7	 3722.0	...
6291287	  805.7	  578.7	 3721.0	...
6291288	  805.6	  578.8	 3721.0	...
6291289	  805.6	  578.8	 3720.0	...
6291290	  805.5	  578.5	 3718.0	...
6291291	  805.6	  578.3	 3718.0	...
6291292	  805.6	  577.9	 3718.0	...
6291293	  805.4	  577.8	 3718.0	...
6291294	  805.0	  577.8	 3718.0	...
6291295	  804.5	  578.4	 3715.0	...
6291296	  804.1	  579.0	 3713.0	...
6291297	  803.8	  579.6	 3711.0	...
6291298	  803.7	  579.7	 3712.0	...
6291299	  803.6	  579.7	 3714.0	...
6291300	  803.7	  579.7	 3714.0	...
6291301	  803.8	  579.4	 3715.0	...
6291302	  804.0	  579.1	 3715.0	...
6291303	  804.1	  578.9	 3715.0	...
6291304	  804.3	  578.9	 3715.0	...
6291305	  804.4	  578.9	 3715.0	...
6291306	  804.4	  578.7	 3715.0	...
6291307	  804.4	  578.4	 3714.0	...
6291308	  804.3	  578.1	 3712.0	...
6291309	  804.3	  578.0	 3713.0	...
6291310	  804.5	  577.8	 3715.0	...
6291311	  804.9	  577.7	 3717.0	...
6291312	  805.3	  577.6	 3716.0	...
6291313	  805.6	  577.6	 3714.0	...
6291314	  805.7	  577.6	 3713.0	...
6291315	  805.8	  577.5	 3713.0	...
6291316	  805.7	  577.4	 3713.0	...
6291317	  805.7	  577.4	 3712.0	...
6291318	  805.5	  577.5	 3713.0	...
6291319	  805.4	  577.8	 3713.0	...
6291320	  805.3	  578.0	 3713.0	...
6291321	  805.3	  578.2	 3713.0	...
6291322	  805.3	  578.3	 3713.0	...
6291323	  805.4	  578.3	 3713.0	...
6291324	  805.7	  578.2	 3710.0	...
6291325	  806.1	  578.1	 3708.0	...
6291326	  806.4	  578.1	 3709.0	...
6291327	  806.3	  578.1	 3712.0	...
6291328	  806.3	  578.2	 3713.0	...
6291329	  805.9	  578.4	 3711.0	...
6291330	  805.5	  578.4	 3709.0	...
6291331	  805.1	  578.2	 3708.0	...
6291332	  804.9	  578.3	 3708.0	...
6291333	  804.8	  578.6	 3708.0	...
6291334	  804.6	  578.8	 3707.0	...
6291335	  804.5	  578.8	 3706.0	...
6291336	  804.2	  578.6	 3706.0	...
6291337	  803.9	  578.3	 3705.0	...
6291338	  803.6	  578.1	 3705.0	...
6291339	  803.6	  577.8	 3705.0	...
6291340	  803.5	  577.4	 3705.0	...
6291341	  803.5	  577.0	 3705.0	...
6291342	  803.4	  576.6	 3705.0	...
6291343	  803.5	  576.6	 3703.0	...
6291344	  803.6	  576.7	 3700.0	...
6291345	  803.6	  576.7	 3697.0	...
6291346	  803.7	  576.7	 3697.0	...
6291347	  803.7	  576.4	 3698.0	...
6291348	  803.6	  576.0	 3698.0	...
6291349	  803.5	  576.0	 3699.0	...
6291350	  803.4	  576.3	 3698.0	...
6291351	  803.4	  576.8	 3698.0	...
6291352	  803.5	  577.0	 3701.0	...
6291353	  803.6	  577.1	 3703.0	...
6291354	  803.6	  577.2	 3705.0	...
6291355	  803.7	  577.2	 3704.0	...
6291356	  803.6	  577.0	 3703.0	...
6291357	  803.6	  576.8	 3700.0	...
6291358	  803.5	  576.6	 3699.0	...
6291359	  803.6	  576.6	 3701.0	...
6291360	  803.7	  576.5	 3704.0	...
6291361	  803.8	  576.5	 3707.0	...
6291362	  803.7	  576.3	 3707.0	...
6291363	  803.7	  576.0	 3706.0	...
6291364	  803.9	  575.8	 3706.0	...
6291365	  803.8	  575.7	 3705.0	...
6291366	  803.5	  575.6	 3702.0	...
6291367	  803.4	  575.6	 3700.0	...
6291368	  803.6	  575.5	 3699.0	...
6291369	  803.7	  575.5	 3700.0	...
6291370	  803.7	  575.5	 3701.0	...
6291371	  803.8	  575.5	 3701.0	...
6291372	  803.9	  575.4	 3702.0	...
6291373	  803.9	  575.4	 3704.0	...
6291374	  804.0	  575.6	 3705.0	...
6291375	  803.7	  575.8	 3704.0	...
6291376	  803.5	  576.1	 3702.0	...
6291377	  803.3	  576.2	 3702.0	...
6291378	  803.4	  576.1	 3703.0	...
6291379	  803.4	  576.0	 3702.0	...
6291380	  803.5	  576.0	 3700.0	...
6291381	  803.5	  575.9	 3698.0	...
6291382	  803.4	  576.0	 3698.0	...
6291383	  803.1	  576.0	 3698.0	...
6291384	  802.9	  576.1	 3699.0	...
6291385	  802.8	  576.0	 3703.0	...
6291386	  802.8	  576.0	 3706.0	...
6291387	  803.0	  575.9	 3707.0	...
6291388	  803.3	  576.1	 3706.0	...
6291389	  803.6	  576.3	 3706.0	...
6291390	  803.5	  576.3	 3707.0	...
6291391	  803.3	  576.3	 3709.0	...
6291392	  803.2	  576.2	 3708.0	...
6291393	  803.0	  576.3	 3709.0	...
6291394	  802.9	  577.0	 3710.0	...
6291395	  803.0	  577.6	 3712.0	...
6291396	  803.3	  577.9	 3713.0	...
MSG	6291397 0000 _ Number On
6291397	  803.6	  577.6	 3713.0	...
6291398	  803.7	  577.1	 3714.0	...
6291399	  803.9	  576.7	 3716.0	...
6291400	  803.9	  576.4	 3718.0	...
6291401	  803.9	  576.3	 3719.0	...
6291402	  803.9	  576.0	 3720.0	...
6291403	  803.9	  575.6	 3720.0	...
6291404	  803.9	  575.4	 3720.0	...
6291405	  803.9	  575.4	 3720.0	...
6291406	  804.0	  575.5	 3721.0	...
6291407	  804.1	  575.5	 3723.0	...
6291408	  804.2	  575.4	 3724.0	...
6291409	  804.3	  575.4	 3725.0	...
6291410	  804.0	  575.2	 3726.0	...
6291411	  803.8	  575.0	 3727.0	...
6291412	  803.6	  574.8	 3727.0	...
6291413	  803.6	  574.8	 3726.0	...
6291414	  803.7	  574.7	 3726.0	...
6291415	  803.7	  574.6	 3725.0	...
6291416	  803.7	  574.5	 3726.0	...
6291417	  803.6	  574.3	 3726.0	...
6291418	  803.6	  574.1	 3726.0	...
6291419	  803.5	  574.0	 3726.0	...
6291420	  803.4	  574.1	 3726.0	...
6291421	  803.3	  574.5	 3726.0	...
6291422	  803.3	  574.8	 3726.0	...
6291423	  803.5	  574.8	 3728.0	...
6291424	  803.7	  574.4	 3730.0	...
6291425	  803.7	  574.1	 3732.0	...
6291426	  803.7	  574.2	 3732.0	...
6291427	  803.4	  574.4	 3732.0	...
6291428	  803.2	  574.4	 3731.0	...
6291429	  802.9	  574.3	 3731.0	...
6291430	  802.8	  574.3	 3731.0	...
6291431	  802.7	  574.3	 3731.0	...
6291432	  802.5	  574.3	 3731.0	...
6291433	  802.4	  574.2	 3732.0	...
6291434	  802.4	  574.1	 3733.0	...
6291435	  802.3	  573.8	 3733.0	...
6291436	  802.2	  573.7	 3734.0	...
6291437	  802.3	  573.6	 3736.0	...
6291438	  802.5	  573.5	 3738.0	...
6291439	  802.6	  573.5	 3738.0	...
6291440	  802.3	  573.4	 3738.0	...
6291441	  802.1	  573.2	 3740.0	...
6291442	  801.9	  573.0	 3742.0	...
6291443	  801.8	  572.9	 3742.0	...
6291444	  801.7	  572.9	 3741.0	...
6291445	  801.7	  572.8	 3739.0	...
6291446	  801.7	  572.7	 3739.0	...
6291447	  801.7	  572.8	 3739.0	...
6291448	  801.7	  572.9	 3740.0	...
6291449	  801.7	  573.0	 3740.0	...
6291450	  801.7	  572.7	 3741.0	...
6291451	  801.7	  572.5	 3741.0	...
6291452	  801.7	  572.3	 3740.0	...
6291453	  801.8	  572.2	 3740.0	...
6291454	  801.8	  572.2	 3740.0	...
6291455	  801.6	  572.2	 3740.0	...
6291456	  801.6	  572.1	 3740.0	...
6291457	  801.8	  572.0	 3739.0	...
6291458	  801.9	  572.0	 3740.0	...
6291459	  802.0	  572.0	 3741.0	...
6291460	  801.9	  572.0	 3743.0	...
6291461	  801.9	  572.0	 3743.0	...
6291462	  801.9	  572.1	 3744.0	...
6291463	  801.9	  572.2	 3744.0	...
6291464	  802.0	  572.1	 3744.0	...
6291465	  801.9	  571.8	 3745.0	...
6291466	  801.9	  571.4	 3746.0	...
6291467	  801.8	  571.2	 3746.0	...
6291468	  801.8	  571.1	 3747.0	...
6291469	  801.6	  571.2	 3749.0	...
6291470	  801.4	  571.6	 3751.0	...
6291471	  801.2	  572.0	 3753.0	...
6291472	  801.1	  572.3	 3754.0	...
6291473	  801.1	  572.2	 3755.0	...
6291474	  801.1	  572.2	 3756.0	...
6291475	  801.1	  572.4	 3757.0	...
6291476	  800.9	  572.6	 3757.0	...
6291477	  800.6	  572.4	 3759.0	...
6291478	  800.4	  572.3	 3760.0	...
6291479	  800.5	  572.1	 3761.0	...
6291480	  800.7	  572.1	 3761.0	...
6291481	  801.0	  572.2	 3761.0	...
6291482	  801.0	  572.2	 3760.0	...
6291483	  801.1	  572.2	 3762.0	...
6291484	  801.2	  572.2	 3764.0	...
6291485	  801.2	  571.8	 3767.0	...
6291486	  801.1	  571.5	 3766.0	...
6291487	  801.0	  571.3	 3766.0	...
6291488	  801.1	  571.4	 3766.0	...
6291489	  801.1	  571.4	 3765.0	...
6291490	  801.0	  571.4	 3765.0	...
6291491	  801.0	  571.5	 3764.0	...
6291492	  800.9	  571.5	 3764.0	...
6291493	  800.8	  571.4	 3765.0	...
6291494	  800.8	  571.2	 3766.0	...
6291495	  800.7	  571.0	 3768.0	...
6291496	  801.0	  571.0	 3770.0	...
6291497	  801.3	  571.0	 3773.0	...
6291498	  801.4	  571.1	 3775.0	...
6291499	  801.3	  571.1	 3774.0	...
6291500	  801.2	  571.1	 3773.0	...
6291501	  801.3	  571.0	 3772.0	...
6291502	  801.3	  570.8	 3771.0	...
6291503	  801.1	  570.6	 3771.0	...
6291504	  801.0	  570.4	 3771.0	...
6291505	  801.0	  570.2	 3771.0	...
6291506	  801.1	  570.1	 3771.0	...
6291507	  800.9	  570.1	 3770.0	...
6291508	  800.7	  570.2	 3770.0	...
6291509	  800.5	  570.4	 3770.0	...
6291510	  800.5	  570.8	 3770.0	...
6291511	  800.6	  571.0	 3770.0	...
6291512	  800.7	  570.9	 3771.0	...
6291513	  800.8	  570.5	 3772.0	...
6291514	  800.8	  570.2	 3773.0	...
6291515	  800.8	  569.9	 3774.0	...
6291516	  800.8	  569.8	 3775.0	...
6291517	  800.8	  569.7	 3778.0	...
6291518	  800.9	  569.6	 3780.0	...
6291519	  800.9	  569.6	 3781.0	...
6291520	  800.9	  569.6	 3780.0	...
6291521	  800.7	  569.6	 3779.0	...
6291522	  800.5	  569.6	 3779.0	...
6291523	  800.2	  569.7	 3780.0	...
6291524	  800.2	  569.8	 3781.0	...
6291525	  800.1	  569.8	 3781.0	...
6291526	  800.1	  569.7	 3782.0	...
6291527	  800.4	  569.8	 3783.0	...
6291528	  800.6	  569.9	 3785.0	...
6291529	  800.7	  569.8	 3786.0	...
6291530	  800.5	  569.6	 3788.0	...
6291531	  800.4	  569.5	 3791.0	...
6291532	  800.3	  569.6	 3793.0	...
6291533	  800.3	  569.7	 3794.0	...
6291534	  800.2	  569.8	 3796.0	...
6291535	  800.3	  569.7	 3797.0	...
6291536	  800.3	  569.7	 3797.0	...
6291537	  800.3	  569.6	 3798.0	...
6291538	  800.2	  569.5	 3799.0	...
6291539	  800.1	  569.5	 3800.0	...
6291540	  800.2	  569.5	 3800.0	...
6291541	  799.8	  569.5	 3800.0	...
6291542	  799.4	  569.4	 3802.0	...
6291543	  799.1	  569.2	 3805.0	...
6291544	  799.3	  569.0	 3808.0	...
6291545	  799.4	  568.8	 3806.0	...
6291546	  799.4	  568.6	 3805.0	...
6291547	  799.3	  568.3	 3807.0	...
6291548	  799.2	  568.2	 3809.0	...
6291549	  799.1	  568.2	 3812.0	...
6291550	  799.2	  568.3	 3811.0	...
6291551	  799.2	  568.6	 3811.0	...
6291552	  799.3	  568.9	 3810.0	...
6291553	  799.3	  569.0	 3809.0	...
6291554	  799.4	  568.9	 3809.0	...
6291555	  799.4	  568.8	 3812.0	...
6291556	  799.4	  569.0	 3813.0	...
6291557	  799.4	  569.2	 3812.0	...
6291558	  799.5	  569.5	 3813.0	...
6291559	  799.5	  569.4	 3815.0	...
6291560	  799.4	  569.4	 3818.0	...
6291561	  799.4	  569.5	 3818.0	...
6291562	  799.3	  569.5	 3819.0	...
6291563	  799.3	  569.6	 3821.0	...
6291564	  799.2	  569.3	 3823.0	...
6291565	  799.3	  568.9	 3824.0	...
6291566	  799.4	  568.6	 3826.0	...
6291567	  799.6	  568.7	 3827.0	...
6291568	  799.7	  568.8	 3828.0	...
6291569	  799.8	  569.0	 3828.0	...
6291570	  799.7	  569.1	 3829.0	...
6291571	  799.7	  569.2	 3829.0	...
6291572	  799.8	  569.2	 3830.0	...
6291573	  799.8	  569.3	 3832.0	...
6291574	  799.8	  569.3	 3834.0	...
6291575	  799.8	  569.4	 3836.0	...
6291576	  799.7	  569.6	 3835.0	...
6291577	  799.8	  569.7	 3835.0	...
6291578	  799.9	  569.5	 3836.0	...
6291579	  800.0	  569.4	 3838.0	...
6291580	  800.1	  569.4	 3839.0	...
6291581	  799.9	  569.6	 3841.0	...
6291582	  799.6	  569.8	 3842.0	...
6291583	  799.3	  569.9	 3843.0	...
6291584	  799.4	  569.9	 3843.0	...
6291585	  799.6	  569.8	 3843.0	...
6291586	  799.8	  569.7	 3844.0	...
6291587	  799.7	  569.5	 3844.0	...
6291588	  799.6	  569.5	 3845.0	...
6291589	  799.4	  569.8	 3845.0	...
6291590	  799.3	  570.1	 3845.0	...
6291591	  799.3	  570.4	 3848.0	...
6291592	  799.3	  570.1	 3850.0	...
6291593	  799.2	  569.8	 3853.0	...
6291594	  799.3	  569.6	 3852.0	...
6291595	  799.5	  569.8	 3852.0	...
6291596	  799.7	  570.1	 3852.0	...
6291597	  799.7	  570.3	 3852.0	...
6291598	  799.8	  570.2	 3852.0	...
6291599	  799.8	  570.2	 3851.0	...
6291600	  799.9	  570.1	 3850.0	...
6291601	  799.9	  569.9	 3850.0	...
6291602	  799.9	  569.7	 3850.0	...
6291603	  799.9	  569.7	 3851.0	...
6291604	  799.9	  569.8	 3853.0	...
6291605	  799.8	  569.9	 3854.0	...
6291606	  799.9	  570.0	 3856.0	...
6291607	  800.0	  570.1	 3857.0	...
6291608	  800.1	  570.2	 3857.0	...
6291609	  800.1	  570.2	 3858.0	...
6291610	  800.2	  570.3	 3859.0	...
6291611	  800.3	  570.2	 3859.0	...
6291612	  800.4	  570.1	 3859.0	...
6291613	  800.5	  570.1	 3859.0	...
6291614	  800.5	  570.2	 3860.0	...
6291615	  800.5	  570.3	 3862.0	...
6291616	  800.9	  570.3	 3864.0	...
6291617	  801.3	  570.2	 3864.0	...
6291618	  801.5	  570.1	 3862.0	...
6291619	  801.2	  570.4	 3862.0	...
6291620	  801.1	  570.7	 3863.0	...
6291621	  801.3	  570.9	 3864.0	...
6291622	  801.5	  570.8	 3864.0	...
6291623	  801.4	  570.7	 3865.0	...
6291624	  801.2	  570.8	 3865.0	...
6291625	  800.9	  570.5	 3865.0	...
6291626	  800.8	  570.0	 3866.0	...
6291627	  801.0	  569.5	 3866.0	...
6291628	  801.3	  569.3	 3866.0	...
6291629	  801.7	  569.4	 3867.0	...
6291630	  801.8	  569.1	 3866.0	...
6291631	  801.8	  568.7	 3866.0	...
6291632	  801.8	  568.8	 3866.0	...
6291633	  801.7	  569.3	 3867.0	...
6291634	  801.5	  569.8	 3868.0	...
6291635	  801.3	  569.8	 3868.0	...
6291636	  801.2	  569.9	 3867.0	...
6291637	  801.2	  570.0	 3867.0	...
6291638	  801.2	  570.2	 3868.0	...
6291639	  801.2	  570.4	 3869.0	...
6291640	  801.2	  570.3	 3871.0	...
6291641	  801.1	  570.1	 3873.0	...
6291642	  800.9	  569.9	 3875.0	...
6291643	  800.6	  569.9	 3874.0	...
6291644	  800.4	  570.0	 3874.0	...
6291645	  800.4	  570.1	 3874.0	...
6291646	  800.9	  570.3	 3873.0	...
6291647	  801.5	  570.2	 3872.0	...
6291648	  801.5	  570.3	 3872.0	...
6291649	  801.1	  570.4	 3873.0	...
6291650	  800.6	  570.5	 3874.0	...
6291651	  800.5	  570.9	 3876.0	...
6291652	  800.4	  571.2	 3878.0	...
6291653	  800.3	  571.7	 3877.0	...
6291654	  800.1	  571.7	 3875.0	...
6291655	  800.0	  571.5	 3873.0	...
6291656	  800.0	  571.2	 3872.0	...
6291657	  800.0	  570.8	 3873.0	...
6291658	  800.0	  570.9	 3873.0	...
6291659	  800.0	  571.0	 3874.0	...
6291660	  799.9	  570.7	 3874.0	...
6291661	  799.9	  570.5	 3875.0	...
6291662	  799.8	  570.1	 3876.0	...
6291663	  799.8	  570.1	 3877.0	...
6291664	  799.8	  570.2	 3877.0	...
6291665	  799.8	  570.4	 3877.0	...
6291666	  799.7	  570.7	 3879.0	...
6291667	  799.6	  570.9	 3882.0	...
6291668	  799.5	  570.8	 3885.0	...
6291669	  799.7	  570.9	 3886.0	...
6291670	  799.8	  571.1	 3888.0	...
6291671	  799.8	  571.4	 3889.0	...
6291672	  799.6	  571.4	 3887.0	...
6291673	  799.7	  571.3	 3886.0	...
6291674	  799.9	  571.2	 3886.0	...
6291675	  800.1	  571.0	 3888.0	...
6291676	  800.1	  571.0	 3890.0	...
6291677	  800.1	  571.0	 3891.0	...
6291678	  800.2	  571.0	 3890.0	...
6291679	  800.1	  571.1	 3889.0	...
6291680	  800.1	  571.3	 3888.0	...
6291681	  800.1	  571.4	 3888.0	...
6291682	  800.0	  571.4	 3888.0	...
6291683	  799.9	  571.5	 3892.0	...
6291684	  799.9	  571.6	 3897.0	...
6291685	  799.7	  571.7	 3903.0	...
6291686	  799.6	  571.6	 3904.0	...
6291687	  799.5	  571.5	 3905.0	...
6291688	  799.4	  571.4	 3907.0	...
6291689	  799.4	  571.6	 3909.0	...
6291690	  799.2	  571.8	 3911.0	...
6291691	  799.1	  571.8	 3910.0	...
6291692	  799.0	  571.6	 3907.0	...
6291693	  799.2	  571.8	 3905.0	...
6291694	  799.3	  572.2	 3905.0	...
6291695	  799.4	  572.6	 3907.0	...
6291696	  799.4	  572.6	 3908.0	...
6291697	  799.3	  572.4	 3908.0	...
6291698	  799.3	  572.3	 3909.0	...
MSG	6291699 0000 _ Number Off
6291699	  799.3	  572.1	 3909.0	...
6291700	  799.5	  572.0	 3910.0	...
6291701	  799.7	  572.0	 3910.0	...
6291702	  800.1	  571.9	 3909.0	...
6291703	  800.1	  571.7	 3909.0	...
6291704	  800.2	  571.6	 3909.0	...
6291705	  800.2	  571.6	 3908.0	...
6291706	  800.2	  571.7	 3908.0	...
6291707	  800.0	  572.0	 3908.0	...
6291708	  799.9	  572.2	 3908.0	...
6291709	  800.0	  572.3	 3909.0	...
6291710	  800.3	  572.3	 3910.0	...
6291711	  800.5	  572.3	 3911.0	...
6291712	  800.4	  572.4	 3912.0	...
6291713	  800.5	  572.4	 3913.0	...
6291714	  800.7	  572.4	 3913.0	...
6291715	  800.9	  572.4	 3913.0	...
6291716	  800.9	  572.5	 3914.0	...
6291717	  800.9	  572.6	 3914.0	...
6291718	  800.9	  572.6	 3913.0	...
6291719	  801.0	  572.7	 3912.0	...
6291720	  801.1	  572.4	 3912.0	...
6291721	  801.2	  572.3	 3911.0	...
6291722	  801.0	  572.2	 3912.0	...
6291723	  800.8	  572.3	 3913.0	...
6291724	  800.6	  572.4	 3913.0	...
6291725	  800.7	  572.4	 3914.0	...
6291726	  800.9	  572.4	 3915.0	...
6291727	  800.9	  572.3	 3917.0	...
6291728	  800.9	  572.3	 3918.0	...
6291729	  800.9	  572.4	 3918.0	...
6291730	  800.9	  572.5	 3917.0	...
6291731	  800.8	  572.4	 3917.0	...
6291732	  800.8	  572.0	 3919.0	...
6291733	  800.9	  571.6	 3920.0	...
6291734	  801.1	  571.4	 3921.0	...
6291735	  801.3	  571.5	 3921.0	...
6291736	  801.4	  571.5	 3921.0	...
6291737	  801.5	  571.5	 3921.0	...
6291738	  801.6	  571.4	 3921.0	...
6291739	  801.8	  571.4	 3923.0	...
6291740	  801.9	  571.4	 3925.0	...
6291741	  801.9	  571.8	 3926.0	...
6291742	  801.8	  572.2	 3926.0	...
6291743	  801.6	  572.5	 3926.0	...
6291744	  801.4	  572.4	 3925.0	...
6291745	  801.4	  572.3	 3925.0	...
6291746	  801.4	  572.4	 3926.0	...
6291747	  801.5	  572.6	 3927.0	...
6291748	  801.6	  572.8	 3929.0	...
6291749	  801.6	  572.7	 3927.0	...
6291750	  801.7	  572.5	 3925.0	...
6291751	  801.8	  572.4	 3924.0	...
6291752	  801.8	  572.4	 3926.0	...
6291753	  801.8	  572.4	 3928.0	...
6291754	  801.7	  572.2	 3928.0	...
6291755	  801.7	  571.9	 3928.0	...
6291756	  801.6	  571.8	 3929.0	...
6291757	  801.6	  571.9	 3930.0	...
6291758	  801.5	  572.0	 3931.0	...
6291759	  801.5	  572.2	 3931.0	...
6291760	  801.5	  572.3	 3930.0	...
6291761	  801.5	  572.4	 3929.0	...
6291762	  801.5	  572.7	 3929.0	...
6291763	  801.4	  573.0	 3929.0	...
6291764	  801.3	  572.9	 3932.0	...
6291765	  801.2	  572.7	 3935.0	...
6291766	  801.3	  572.4	 3937.0	...
6291767	  801.3	  572.5	 3936.0	...
6291768	  801.3	  572.5	 3935.0	...
6291769	  801.2	  572.5	 3935.0	...
6291770	  801.2	  572.5	 3935.0	...
6291771	  801.2	  572.5	 3936.0	...
6291772	  801.5	  572.5	 3936.0	...
6291773	  801.9	  572.3	 3937.0	...
6291774	  802.5	  572.1	 3938.0	...
6291775	  802.8	  571.3	 3939.0	...
6291776	  803.3	  570.3	 3940.0	...
6291777	  803.4	  568.8	 3940.0	...
6291778	  804.3	  567.2	 3940.0	...
6291779	  805.4	  565.3	 3940.0	...
6291780	  806.7	  563.9	 3942.0	...
6291781	  807.4	  562.5	 3943.0	...
6291782	  808.3	  561.8	 3944.0	...
6291783	  809.0	  561.1	 3945.0	...
6291784	  809.7	  560.6	 3945.0	...
6291785	  810.0	  560.2	 3945.0	...
6291786	  810.2	  559.9	 3945.0	...
6291787	  810.2	  560.0	 3945.0	...
6291788	  810.2	  560.2	 3946.0	...
6291789	  810.1	  560.6	 3947.0	...
6291790	  810.0	  561.2	 3947.0	...
6291791	  809.5	  561.9	 3945.0	...
6291792	  808.9	  562.8	 3943.0	...
6291793	  808.1	  563.5	 3941.0	...
6291794	  807.7	  563.9	 3941.0	...
6291795	  807.1	  564.5	 3941.0	...
6291796	  806.6	  565.0	 3943.0	...
6291797	  805.8	  565.6	 3945.0	...
6291798	  805.2	  565.2	 3946.0	...
6291799	  804.6	  564.8	 3948.0	...
6291800	  804.3	  564.4	 3950.0	...
6291801	  804.0	  564.4	 3952.0	...
6291802	  803.6	  564.5	 3953.0	...
6291803	  803.2	  564.6	 3952.0	...
6291804	  803.2	  564.7	 3951.0	...
6291805	  803.3	  564.9	 3950.0	...
6291806	  803.2	  565.2	 3950.0	...
6291807	  803.0	  565.6	 3950.0	...
6291808	  802.8	  565.9	 3951.0	...
6291809	  803.1	  566.4	 3951.0	...
6291810	  803.4	  566.9	 3951.0	...
6291811	  803.7	  567.2	 3952.0	...
6291812	  803.9	  566.9	 3952.0	...
6291813	  804.0	  566.2	 3953.0	...
6291814	  804.0	  565.8	 3950.0	...
6291815	  804.0	  565.4	 3949.0	...
6291816	  804.1	  565.3	 3949.0	...
6291817	  804.4	  565.0	 3950.0	...
6291818	  804.8	  564.9	 3952.0	...
6291819	  805.0	  564.8	 3951.0	...
6291820	  805.0	  564.6	 3952.0	...
6291821	  805.0	  564.5	 3952.0	...
6291822	  805.1	  564.5	 3953.0	...
6291823	  805.1	  564.5	 3953.0	...
6291824	  805.3	  564.5	 3953.0	...
6291825	  805.4	  564.3	 3952.0	...
6291826	  805.4	  564.2	 3950.0	...
6291827	  805.3	  564.1	 3950.0	...
6291828	  805.2	  564.1	 3952.0	...
6291829	  805.1	  564.1	 3953.0	...
6291830	  804.8	  564.2	 3953.0	...
6291831	  804.5	  564.2	 3953.0	...
6291832	  804.3	  564.2	 3952.0	...
6291833	  804.5	  564.2	 3952.0	...
6291834	  804.6	  564.4	 3953.0	...
6291835	  804.7	  564.6	 3954.0	...
6291836	  804.7	  564.6	 3955.0	...
6291837	  804.6	  564.3	 3956.0	...
6291838	  804.8	  564.0	 3957.0	...
6291839	  805.0	  564.0	 3959.0	...
6291840	  804.8	  564.1	 3961.0	...
6291841	  804.4	  564.3	 3961.0	...
6291842	  803.9	  564.7	 3960.0	...
6291843	  804.1	  564.9	 3960.0	...
6291844	  804.2	  564.8	 3959.0	...
6291845	  804.4	  564.6	 3959.0	...
6291846	  804.5	  564.4	 3959.0	...
6291847	  804.6	  564.8	 3959.0	...
6291848	  804.7	  565.2	 3959.0	...
6291849	  804.8	  565.6	 3959.0	...
6291850	  804.8	  565.4	 3961.0	...
6291851	  804.6	  565.2	 3966.0	...
6291852	  804.3	  565.1	 3971.0	...
6291853	  804.0	  565.1	 3976.0	...
6291854	  803.9	  565.2	 3978.0	...
6291855	  803.8	  565.3	 3977.0	...
6291856	  804.0	  565.3	 3977.0	...
6291857	  804.2	  565.5	 3976.0	...
6291858	  804.4	  565.6	 3975.0	...
6291859	  804.4	  565.7	 3974.0	...
6291860	  804.5	  565.7	 3975.0	...
6291861	  804.6	  565.6	 3977.0	...
6291862	  804.4	  565.6	 3980.0	...
6291863	  804.2	  565.6	 3981.0	...
6291864	  804.3	  565.6	 3981.0	...
6291865	  804.5	  565.5	 3981.0	...
6291866	  804.5	  565.5	 3982.0	...
6291867	  804.2	  565.5	 3984.0	...
6291868	  803.9	  565.8	 3985.0	...
6291869	  804.0	  566.1	 3985.0	...
6291870	  804.2	  566.4	 3984.0	...
6291871	  804.5	  566.4	 3984.0	...
6291872	  804.6	  566.3	 3983.0	...
6291873	  804.7	  566.0	 3983.0	...
6291874	  804.8	  565.7	 3983.0	...
6291875	  804.8	  565.9	 3985.0	...
6291876	  804.9	  566.2	 3987.0	...
6291877	  805.0	  566.4	 3989.0	...
6291878	  805.1	  566.3	 3989.0	...
6291879	  805.1	  566.2	 3990.0	...
6291880	  805.1	  566.2	 3991.0	...
6291881	  805.0	  566.3	 3994.0	...
6291882	  805.0	  566.4	 3996.0	...
6291883	  805.1	  566.6	 3998.0	...
6291884	  805.3	  566.7	 3999.0	...
6291885	  805.2	  566.8	 4000.0	...
6291886	  804.7	  567.2	 3999.0	...
6291887	  804.3	  567.6	 3997.0	...
6291888	  804.1	  568.0	 3996.0	...
6291889	  804.1	  568.0	 3997.0	...
6291890	  804.1	  567.5	 3999.0	...
6291891	  804.0	  567.0	 3999.0	...
6291892	  803.9	  566.5	 3999.0	...
6291893	  803.9	  566.4	 3999.0	...
6291894	  803.9	  566.3	 4000.0	...
6291895	  803.9	  566.3	 4001.0	...
6291896	  803.8	  566.3	 4002.0	...
6291897	  803.7	  566.3	 4003.0	...
6291898	  803.5	  566.3	 4004.0	...
6291899	  803.5	  566.4	 4005.0	...
6291900	  803.6	  566.5	 4003.0	...
6291901	  803.7	  566.9	 4002.0	...
6291902	  803.9	  567.4	 4001.0	...
6291903	  803.8	  567.8	 4002.0	...
6291904	  803.7	  567.7	 4002.0	...
6291905	  803.6	  567.5	 4003.0	...
6291906	  803.6	  567.3	 4003.0	...
6291907	  803.6	  567.0	 4005.0	...
6291908	  803.7	  566.8	 4006.0	...
6291909	  803.7	  566.6	 4006.0	...
6291910	  803.9	  566.5	 4005.0	...
6291911	  803.9	  566.4	 4005.0	...
6291912	  804.1	  566.4	 4005.0	...
6291913	  804.2	  566.4	 4005.0	...
MSG	6291914 0000 _ Number On
6291914	  804.1	  566.7	 4006.0	...
6291915	  803.9	  566.8	 4008.0	...
6291916	  803.7	  567.0	 4010.0	...
6291917	  803.8	  566.9	 4012.0	...
6291918	  803.8	  566.9	 4011.0	...
6291919	  803.8	  567.0	 4012.0	...
6291920	  804.0	  567.2	 4013.0	...
6291921	  804.1	  567.4	 4015.0	...
6291922	  804.0	  567.5	 4015.0	...
6291923	  803.7	  567.6	 4015.0	...
6291924	  803.4	  567.6	 4014.0	...
6291925	  803.3	  567.7	 4014.0	...
6291926	  803.3	  567.9	 4015.0	...
6291927	  803.3	  568.1	 4016.0	...
6291928	  803.4	  568.2	 4017.0	...
6291929	  803.4	  568.1	 4018.0	...
6291930	  803.2	  568.1	 4018.0	...
6291931	  803.1	  568.0	 4020.0	...
6291932	  803.1	  567.8	 4022.0	...
6291933	  803.2	  567.8	 4024.0	...
6291934	  803.3	  567.9	 4025.0	...
6291935	  803.3	  568.0	 4025.0	...
6291936	  803.1	  568.0	 4024.0	...
6291937	  803.0	  568.1	 4023.0	...
6291938	  803.0	  568.1	 4024.0	...
6291939	  803.1	  568.0	 4027.0	...
6291940	  803.1	  568.0	 4028.0	...
6291941	  803.2	  567.9	 4028.0	...
6291942	  803.2	  567.8	 4027.0	...
6291943	  803.2	  567.8	 4027.0	...
6291944	  803.1	  567.7	 4027.0	...
6291945	  803.1	  567.7	 4028.0	...
6291946	  803.0	  567.6	 4029.0	...
6291947	  803.0	  567.7	 4030.0	...
6291948	  803.0	  567.9	 4030.0	...
6291949	  802.9	  568.0	 4030.0	...
6291950	  802.7	  568.1	 4030.0	...
6291951	  802.5	  568.1	 4029.0	...
6291952	  802.4	  568.0	 4029.0	...
6291953	  802.4	  568.1	 4027.0	...
6291954	  802.5	  568.2	 4025.0	...
6291955	  802.6	  568.1	 4024.0	...
6291956	  802.7	  568.0	 4024.0	...
6291957	  802.6	  567.8	 4025.0	...
6291958	  802.9	  567.6	 4026.0	...
6291959	  803.1	  567.4	 4027.0	...
6291960	  803.3	  567.2	 4028.0	...
6291961	  803.3	  567.2	 4028.0	...
6291962	  803.4	  567.1	 4029.0	...
6291963	  803.4	  567.0	 4030.0	...
6291964	  803.4	  567.0	 4030.0	...
6291965	  803.3	  566.7	 4030.0	...
6291966	  803.2	  566.3	 4030.0	...
6291967	  803.0	  566.0	 4031.0	...
6291968	  803.0	  566.1	 4032.0	...
6291969	  803.2	  566.3	 4033.0	...
6291970	  803.3	  566.4	 4032.0	...
6291971	  803.3	  566.2	 4031.0	...
6291972	  803.1	  565.9	 4031.0	...
6291973	  802.9	  565.6	 4031.0	...
6291974	  802.9	  565.7	 4032.0	...
6291975	  802.9	  565.7	 4033.0	...
6291976	  802.9	  565.8	 4033.0	...
6291977	  802.6	  565.8	 4035.0	...
6291978	  802.2	  565.7	 4036.0	...
6291979	  801.9	  565.7	 4037.0	...
6291980	  801.9	  565.8	 4036.0	...
6291981	  802.0	  565.8	 4035.0	...
6291982	  802.0	  565.8	 4035.0	...
6291983	  801.9	  565.9	 4034.0	...
6291984	  801.7	  566.1	 4034.0	...
6291985	  801.6	  566.4	 4033.0	...
6291986	  801.4	  566.6	 4034.0	...
6291987	  801.4	  566.5	 4033.0	...
6291988	  801.3	  566.4	 4034.0	...
6291989	  801.3	  566.3	 4035.0	...
6291990	  801.2	  566.3	 4038.0	...
6291991	  801.2	  566.3	 4039.0	...
6291992	  801.5	  566.3	 4042.0	...
6291993	  801.7	  566.2	 4044.0	...
6291994	  802.0	  566.1	 4045.0	...
6291995	  802.0	  566.1	 4044.0	...
6291996	  802.1	  566.0	 4044.0	...
6291997	  802.3	  565.9	 4045.0	...
6291998	  802.6	  565.8	 4048.0	...
6291999	  802.8	  565.7	 4051.0	...
6292000	  803.1	  565.8	 4054.0	...
6292001	  803.1	  566.0	 4056.0	...
6292002	  803.1	  566.2	 4057.0	...
6292003	  803.1	  566.2	 4058.0	...
6292004	  803.1	  566.2	 4057.0	...
6292005	  803.1	  566.2	 4056.0	...
6292006	  803.2	  566.2	 4055.0	...
6292007	  803.2	  566.4	 4053.0	...
6292008	  803.4	  566.5	 4050.0	...
6292009	  803.6	  566.5	 4049.0	...
6292010	  803.7	  566.5	 4051.0	...
6292011	  803.7	  566.6	 4053.0	...
6292012	  803.7	  566.6	 4053.0	...
6292013	  803.6	  566.7	 4053.0	...
6292014	  803.6	  566.8	 4054.0	...
6292015	  803.6	  566.7	 4054.0	...
6292016	  803.5	  566.6	 4055.0	...
6292017	  803.3	  566.5	 4055.0	...
6292018	  803.2	  566.5	 4055.0	...
6292019	  803.1	  566.6	 4054.0	...
6292020	  803.1	  566.6	 4054.0	...
6292021	  803.0	  566.6	 4055.0	...
6292022	  803.0	  566.6	 4055.0	...
6292023	  802.9	  566.6	 4055.0	...
6292024	  802.7	  566.8	 4055.0	...
6292025	  802.5	  567.0	 4056.0	...
6292026	  802.2	  567.3	 4058.0	...
6292027	  802.2	  567.4	 4060.0	...
6292028	  802.1	  567.5	 4060.0	...
6292029	  802.1	  567.5	 4061.0	...
6292030	  802.0	  567.5	 4062.0	...
6292031	  801.7	  567.4	 4062.0	...
6292032	  801.5	  567.3	 4063.0	...
6292033	  801.8	  567.2	 4065.0	...
6292034	  802.0	  567.3	 4066.0	...
6292035	  802.3	  567.3	 4066.0	...
6292036	  802.2	  567.6	 4066.0	...
6292037	  802.2	  567.9	 4066.0	...
6292038	  802.3	  568.2	 4069.0	...
6292039	  802.3	  568.1	 4072.0	...
6292040	  802.5	  568.0	 4074.0	...
6292041	  802.6	  568.0	 4073.0	...
6292042	  802.7	  567.6	 4072.0	...
6292043	  802.7	  567.3	 4071.0	...
6292044	  803.0	  567.0	 4070.0	...
6292045	  803.3	  566.9	 4068.0	...
6292046	  803.6	  566.6	 4067.0	...
6292047	  803.5	  566.3	 4067.0	...
6292048	  803.5	  566.1	 4068.0	...
6292049	  803.5	  566.1	 4068.0	...
6292050	  803.7	  566.5	 4069.0	...
6292051	  803.9	  567.1	 4070.0	...
6292052	  804.0	  567.6	 4071.0	...
6292053	  803.9	  567.6	 4072.0	...
6292054	  804.0	  567.9	 4073.0	...
6292055	  804.2	  568.1	 4072.0	...
6292056	  804.1	  568.0	 4073.0	...
6292057	  803.9	  567.8	 4074.0	...
6292058	  803.5	  567.5	 4074.0	...
6292059	  803.3	  567.4	 4075.0	...
6292060	  803.0	  567.4	 4075.0	...
6292061	  802.7	  567.4	 4076.0	...
6292062	  802.5	  567.5	 4076.0	...
6292063	  802.6	  567.7	 4075.0	...
6292064	  802.7	  567.9	 4074.0	...
6292065	  802.6	  568.1	 4074.0	...
6292066	  802.4	  568.3	 4073.0	...
6292067	  802.2	  568.4	 4073.0	...
6292068	  802.2	  568.3	 4073.0	...
6292069	  802.5	  568.2	 4073.0	...
6292070	  802.7	  568.0	 4074.0	...
6292071	  802.9	  568.0	 4075.0	...
6292072	  802.8	  567.8	 4075.0	...
6292073	  802.6	  567.6	 4075.0	...
6292074	  802.3	  567.4	 4074.0	...
6292075	  802.2	  567.3	 4075.0	...
6292076	  802.3	  567.5	 4075.0	...
6292077	  802.4	  567.8	 4078.0	...
6292078	  802.4	  568.1	 4080.0	...
6292079	  802.6	  568.0	 4081.0	...
6292080	  802.7	  568.0	 4078.0	...
6292081	  802.8	  568.0	 4076.0	...
6292082	  802.8	  568.2	 4075.0	...
6292083	  802.8	  568.2	 4077.0	...
6292084	  802.8	  568.3	 4078.0	...
6292085	  802.8	  568.3	 4080.0	...
6292086	  802.8	  568.4	 4081.0	...
6292087	  802.8	  568.9	 4083.0	...
6292088	  802.8	  569.2	 4083.0	...
6292089	  802.7	  569.5	 4082.0	...
6292090	  802.6	  569.5	 4080.0	...
6292091	  802.5	  569.5	 4079.0	...
6292092	  802.5	  569.6	 4079.0	...
6292093	  802.4	  569.6	 4080.0	...
6292094	  802.5	  569.5	 4081.0	...
6292095	  802.7	  569.3	 4082.0	...
6292096	  802.8	  569.2	 4082.0	...
6292097	  802.8	  569.4	 4083.0	...
6292098	  802.7	  569.6	 4086.0	...
6292099	  802.6	  569.6	 4088.0	...
6292100	  802.5	  569.5	 4089.0	...
6292101	  802.5	  569.5	 4087.0	...
6292102	  802.6	  569.6	 4085.0	...
6292103	  802.9	  569.8	 4085.0	...
6292104	  803.1	  569.9	 4085.0	...
6292105	  803.3	  570.1	 4086.0	...
6292106	  803.3	  570.3	 4087.0	...
6292107	  803.5	  570.4	 4087.0	...
6292108	  803.7	  570.5	 4087.0	...
6292109	  804.0	  570.6	 4087.0	...
6292110	  803.9	  570.9	 4088.0	...
6292111	  803.8	  571.1	 4088.0	...
6292112	  803.8	  570.7	 4088.0	...
6292113	  803.8	  570.2	 4088.0	...
6292114	  803.9	  569.8	 4089.0	...
6292115	  803.9	  570.0	 4088.0	...
6292116	  803.9	  570.2	 4088.0	...
6292117	  803.9	  570.1	 4087.0	...
6292118	  803.9	  570.0	 4087.0	...
6292119	  804.0	  570.0	 4087.0	...
6292120	  804.1	  570.0	 4088.0	...
6292121	  804.3	  570.1	 4088.0	...
6292122	  804.4	  570.0	 4088.0	...
6292123	  804.5	  570.0	 4089.0	...
6292124	  804.7	  570.0	 4089.0	...
6292125	  804.8	  569.8	 4089.0	...
6292126	  805.2	  569.5	 4090.0	...
6292127	  805.4	  569.1	 4091.0	...
6292128	  805.3	  569.1	 4092.0	...
6292129	  805.0	  569.0	 4094.0	...
6292130	  804.8	  569.0	 4097.0	...
6292131	  804.8	  569.0	 4100.0	...
6292132	  805.0	  569.2	 4102.0	...
6292133	  805.0	  569.4	 4101.0	...
6292134	  805.0	  569.4	 4098.0	...
6292135	  805.0	  569.5	 4095.0	...
6292136	  805.0	  569.5	 4094.0	...
6292137	  805.0	  569.5	 4094.0	...
6292138	  805.0	  569.3	 4098.0	...
6292139	  804.9	  569.3	 4101.0	...
6292140	  804.7	  569.4	 4103.0	...
6292141	  804.5	  569.6	 4104.0	...
6292142	  804.3	  569.7	 4104.0	...
6292143	  804.4	  569.9	 4104.0	...
6292144	  804.4	  570.1	 4104.0	...
6292145	  804.3	  570.3	 4105.0	...
6292146	  804.1	  570.2	 4105.0	...
6292147	  803.9	  570.0	 4104.0	...
6292148	  803.8	  569.9	 4105.0	...
6292149	  803.8	  570.0	 4105.0	...
6292150	  803.8	  570.2	 4106.0	...
6292151	  803.7	  570.4	 4106.0	...
6292152	  803.5	  570.6	 4105.0	...
6292153	  803.4	  570.8	 4105.0	...
6292154	  803.5	  570.8	 4107.0	...
6292155	  803.5	  570.8	 4109.0	...
6292156	  803.5	  570.7	 4110.0	...
6292157	  803.5	  570.7	 4110.0	...
6292158	  803.4	  570.6	 4110.0	...
6292159	  803.3	  570.5	 4110.0	...
6292160	  803.1	  570.3	 4109.0	...
6292161	  803.0	  570.3	 4109.0	...
6292162	  802.9	  570.7	 4108.0	...
6292163	  802.8	  571.6	 4109.0	...
6292164	  802.8	  572.3	 4111.0	...
6292165	  802.7	  572.6	 4113.0	...
6292166	  802.7	  572.3	 4115.0	...
6292167	  802.8	  572.0	 4117.0	...
6292168	  802.9	  571.8	 4117.0	...
6292169	  803.0	  571.7	 4116.0	...
6292170	  803.0	  571.7	 4115.0	...
6292171	  802.9	  571.6	 4116.0	...
6292172	  802.9	  571.4	 4119.0	...
6292173	  802.6	  571.5	 4121.0	...
6292174	  802.4	  571.7	 4122.0	...
6292175	  802.1	  572.1	 4121.0	...
6292176	  802.1	  572.3	 4120.0	...
6292177	  802.1	  572.6	 4120.0	...
6292178	  802.0	  572.7	 4121.0	...
6292179	  802.0	  572.6	 4123.0	...
6292180	  802.1	  573.3	 4125.0	...
6292181	  802.1	  573.9	 4126.0	...
6292182	  802.3	  574.5	 4126.0	...
6292183	  802.4	  574.3	 4127.0	...
6292184	  802.5	  574.2	 4127.0	...
6292185	  802.4	  574.1	 4127.0	...
6292186	  802.4	  574.1	 4126.0	...
6292187	  802.4	  574.2	 4126.0	...
6292188	  802.4	  574.2	 4126.0	...
6292189	  802.4	  573.9	 4126.0	...
6292190	  802.3	  573.5	 4126.0	...
6292191	  802.3	  573.2	 4126.0	...
6292192	  802.2	  573.3	 4126.0	...
6292193	  802.2	  573.5	 4127.0	...
6292194	  802.3	  573.6	 4129.0	...
6292195	  802.3	  573.5	 4131.0	...
6292196	  802.3	  573.5	 4132.0	...
6292197	  802.4	  573.7	 4133.0	...
6292198	  802.5	  574.1	 4135.0	...
6292199	  802.5	  574.6	 4137.0	...
6292200	  802.2	  574.7	 4138.0	...
6292201	  802.0	  574.8	 4139.0	...
6292202	  801.9	  574.9	 4139.0	...
6292203	  802.1	  574.9	 4139.0	...
6292204	  802.2	  574.9	 4139.0	...
6292205	  802.2	  574.9	 4140.0	...
6292206	  802.3	  575.0	 4140.0	...
6292207	  802.4	  575.0	 4141.0	...
6292208	  802.5	  574.9	 4142.0	...
6292209	  802.5	  574.8	 4141.0	...
6292210	  802.5	  574.8	 4140.0	...
6292211	  802.6	  574.9	 4138.0	...
6292212	  802.4	  574.9	 4137.0	...
6292213	  802.1	  574.9	 4138.0	...
6292214	  801.8	  574.9	 4140.0	...
6292215	  801.7	  575.0	 4142.0	...
6292216	  801.7	  575.1	 4143.0	...
6292217	  801.6	  575.0	 4145.0	...
6292218	  801.7	  574.9	 4145.0	...
6292219	  801.7	  574.9	 4144.0	...
6292220	  801.7	  574.9	 4144.0	...
6292221	  801.7	  574.9	 4145.0	...
6292222	  801.7	  574.8	 4146.0	...
6292223	  801.8	  575.0	 4148.0	...
6292224	  801.9	  575.4	 4150.0	...
6292225	  801.9	  575.9	 4153.0	...
6292226	  802.0	  576.1	 4153.0	...
6292227	  802.0	  576.1	 4153.0	...
6292228	  802.1	  576.0	 4154.0	...
MSG	6292229 0000 _ Number Off
6292229	  802.2	  575.9	 4155.0	...
6292230	  802.3	  575.9	 4156.0	...
6292231	  802.3	  576.0	 4157.0	...
6292232	  802.1	  576.0	 4156.0	...
6292233	  802.0	  575.9	 4155.0	...
6292234	  801.9	  575.8	 4155.0	...
6292235	  802.0	  575.8	 4156.0	...
6292236	  802.1	  576.2	 4156.0	...
6292237	  802.1	  576.5	 4156.0	...
6292238	  802.1	  576.9	 4156.0	...
6292239	  801.9	  576.8	 4156.0	...
6292240	  801.7	  576.8	 4155.0	...
6292241	  801.4	  576.9	 4157.0	...
6292242	  801.4	  577.0	 4159.0	...
6292243	  801.5	  577.1	 4161.0	...
6292244	  801.5	  577.1	 4161.0	...
6292245	  801.6	  577.1	 4162.0	...
6292246	  801.6	  577.1	 4163.0	...
6292247	  801.4	  577.1	 4164.0	...
6292248	  801.1	  577.1	 4164.0	...
6292249	  800.7	  576.8	 4164.0	...
6292250	  800.6	  576.4	 4163.0	...
6292251	  800.4	  575.3	 4161.0	...
6292252	  799.8	  574.3	 4160.0	...
6292253	  799.1	  573.0	 4160.0	...
6292254	  798.4	  571.9	 4160.0	...
6292255	  798.1	  570.8	 4160.0	...
6292256	  797.3	  569.7	 4161.0	...
6292257	  796.4	  568.2	 4161.0	...
6292258	  795.7	  566.4	 4163.0	...
6292259	  795.5	  565.2	 4165.0	...
6292260	  795.4	  564.6	 4167.0	...
6292261	  795.4	  564.4	 4167.0	...
6292262	  795.4	  564.1	 4167.0	...
6292263	  795.4	  564.0	 4167.0	...
6292264	  795.6	  563.9	 4165.0	...
6292265	  796.0	  564.2	 4163.0	...
6292266	  796.5	  564.6	 4162.0	...
6292267	  797.2	  565.2	 4162.0	...
6292268	  798.1	  565.7	 4163.0	...
6292269	  799.1	  566.1	 4163.0	...
6292270	  800.0	  566.4	 4161.0	...
6292271	  800.5	  566.8	 4159.0	...
6292272	  801.0	  567.1	 4158.0	...
6292273	  801.2	  567.3	 4159.0	...
6292274	  801.5	  567.2	 4160.0	...
6292275	  801.7	  567.1	 4161.0	...
6292276	  801.8	  566.8	 4162.0	...
6292277	  801.7	  566.5	 4163.0	...
6292278	  801.6	  566.2	 4164.0	...
6292279	  801.4	  566.0	 4166.0	...
6292280	  801.2	  565.7	 4169.0	...
6292281	  801.0	  565.5	 4169.0	...
6292282	  801.0	  565.4	 4167.0	...
6292283	  801.1	  565.4	 4165.0	...
6292284	  801.1	  565.8	 4165.0	...
6292285	  801.0	  566.2	 4166.0	...
6292286	  800.7	  566.6	 4168.0	...
6292287	  800.5	  567.0	 4169.0	...
6292288	  800.2	  567.4	 4169.0	...
6292289	  800.0	  567.7	 4169.0	...
6292290	  799.7	  567.5	 4169.0	...
6292291	  799.4	  567.5	 4170.0	...
6292292	  799.3	  567.7	 4170.0	...
6292293	  799.3	  567.9	 4170.0	...
6292294	  799.3	  568.0	 4170.0	...
6292295	  799.3	  568.0	 4170.0	...
6292296	  799.3	  567.9	 4169.0	...
6292297	  799.3	  567.7	 4169.0	...
6292298	  799.5	  567.7	 4170.0	...
6292299	  799.6	  567.8	 4172.0	...
6292300	  799.6	  567.9	 4174.0	...
6292301	  799.7	  567.9	 4176.0	...
6292302	  799.8	  568.0	 4176.0	...
6292303	  799.9	  568.1	 4175.0	...
6292304	  799.9	  568.2	 4173.0	...
6292305	  799.8	  568.2	 4173.0	...
6292306	  799.7	  568.2	 4176.0	...
6292307	  799.4	  568.3	 4179.0	...
6292308	  799.1	  568.3	 4182.0	...
6292309	  799.2	  568.3	 4182.0	...
6292310	  799.4	  568.3	 4181.0	...
6292311	  799.5	  568.4	 4180.0	...
6292312	  799.5	  568.5	 4180.0	...
6292313	  799.3	  568.5	 4180.0	...
6292314	  799.3	  568.5	 4181.0	...
6292315	  799.2	  568.4	 4181.0	...
6292316	  799.1	  568.4	 4181.0	...
6292317	  799.0	  568.3	 4180.0	...
6292318	  798.8	  568.3	 4179.0	...
6292319	  798.9	  568.5	 4180.0	...
6292320	  799.0	  568.8	 4182.0	...
6292321	  799.0	  569.0	 4184.0	...
6292322	  799.3	  569.0	 4186.0	...
6292323	  799.6	  568.9	 4187.0	...
6292324	  799.9	  568.8	 4188.0	...
6292325	  799.9	  568.7	 4188.0	...
6292326	  799.8	  568.8	 4189.0	...
6292327	  799.9	  568.9	 4189.0	...
6292328	  799.8	  569.3	 4190.0	...
6292329	  799.8	  569.6	 4193.0	...
6292330	  799.5	  569.8	 4196.0	...
6292331	  799.4	  569.8	 4199.0	...
6292332	  799.2	  570.1	 4198.0	...
6292333	  799.2	  570.4	 4198.0	...
6292334	  799.3	  570.5	 4197.0	...
6292335	  799.3	  570.4	 4196.0	...
6292336	  799.5	  570.2	 4196.0	...
6292337	  799.6	  570.0	 4197.0	...
6292338	  799.7	  570.0	 4198.0	...
6292339	  799.7	  570.0	 4199.0	...
6292340	  799.6	  570.0	 4197.0	...
6292341	  799.6	  570.0	 4195.0	...
6292342	  799.5	  570.0	 4193.0	...
6292343	  799.5	  570.1	 4194.0	...
6292344	  799.5	  570.1	 4197.0	...
6292345	  799.6	  570.1	 4201.0	...
6292346	  799.7	  570.2	 4202.0	...
6292347	  799.9	  570.4	 4200.0	...
6292348	  799.9	  570.5	 4199.0	...
6292349	  800.0	  570.7	 4199.0	...
6292350	  800.0	  570.9	 4199.0	...
6292351	  799.7	  571.2	 4200.0	...
6292352	  799.4	  571.3	 4201.0	...
6292353	  799.1	  571.3	 4198.0	...
6292354	  799.1	  571.3	 4195.0	...
6292355	  799.0	  571.2	 4192.0	...
6292356	  799.0	  571.1	 4193.0	...
6292357	  798.9	  571.0	 4196.0	...
6292358	  799.1	  570.9	 4200.0	...
6292359	  799.4	  571.0	 4203.0	...
6292360	  799.6	  571.1	 4203.0	...
6292361	  799.6	  571.2	 4202.0	...
6292362	  799.5	  571.1	 4202.0	...
6292363	  799.5	  571.2	 4202.0	...
6292364	  799.5	  571.3	 4201.0	...
6292365	  799.5	  571.4	 4201.0	...
6292366	  799.4	  571.3	 4200.0	...
6292367	  799.3	  571.3	 4199.0	...
6292368	  799.2	  571.3	 4202.0	...
6292369	  799.1	  571.3	 4205.0	...
6292370	  799.1	  571.4	 4208.0	...
6292371	  799.2	  571.5	 4208.0	...
6292372	  799.3	  571.6	 4207.0	...
6292373	  799.4	  571.7	 4207.0	...
6292374	  799.4	  571.9	 4207.0	...
6292375	  799.3	  572.1	 4206.0	...
6292376	  799.1	  572.3	 4205.0	...
6292377	  798.9	  572.3	 4206.0	...
6292378	  798.7	  572.3	 4209.0	...
6292379	  798.6	  572.2	 4210.0	...
6292380	  798.4	  572.2	 4209.0	...
6292381	  798.0	  572.1	 4208.0	...
6292382	  797.7	  572.2	 4208.0	...
6292383	  797.4	  572.3	 4209.0	...
6292384	  797.5	  572.4	 4209.0	...
6292385	  797.5	  572.6	 4209.0	...
6292386	  797.5	  572.6	 4209.0	...
6292387	  797.4	  572.8	 4208.0	...
6292388	  797.4	  572.9	 4208.0	...
6292389	  797.4	  572.8	 4208.0	...
6292390	  797.3	  572.6	 4207.0	...
6292391	  797.4	  572.4	 4207.0	...
6292392	  797.5	  572.2	 4207.0	...
6292393	  797.7	  572.0	 4206.0	...
6292394	  797.7	  571.8	 4205.0	...
6292395	  797.6	  571.7	 4205.0	...
6292396	  797.4	  571.6	 4205.0	...
6292397	  797.3	  571.8	 4206.0	...
6292398	  797.3	  572.0	 4207.0	...
6292399	  796.8	  572.2	 4208.0	...
6292400	  796.3	  572.3	 4208.0	...
6292401	  795.9	  572.3	 4208.0	...
6292402	  796.2	  572.3	 4207.0	...
6292403	  796.4	  572.2	 4207.0	...
6292404	  796.6	  572.2	 4208.0	...
6292405	  796.6	  572.2	 4209.0	...
6292406	  796.5	  572.1	 4210.0	...
6292407	  796.5	  572.2	 4210.0	...
6292408	  796.5	  572.4	 4209.0	...
6292409	  796.5	  572.6	 4209.0	...
6292410	  796.8	  572.6	 4209.0	...
6292411	  797.1	  572.3	 4208.0	...
6292412	  797.1	  571.9	 4209.0	...
6292413	  796.9	  571.7	 4210.0	...
6292414	  796.6	  571.9	 4212.0	...
6292415	  796.6	  572.1	 4213.0	...
6292416	  796.6	  572.5	 4214.0	...
6292417	  796.7	  572.5	 4215.0	...
6292418	  796.7	  572.5	 4216.0	...
6292419	  796.8	  572.4	 4219.0	...
6292420	  796.7	  572.1	 4221.0	...
6292421	  796.6	  571.9	 4223.0	...
6292422	  796.6	  571.8	 4222.0	...
6292423	  796.5	  572.0	 4221.0	...
6292424	  796.5	  572.2	 4217.0	...
6292425	  796.6	  572.2	 4214.0	...
6292426	  796.7	  572.3	 4213.0	...
6292427	  797.0	  572.3	 4214.0	...
6292428	  797.3	  572.4	 4215.0	...
6292429	  797.5	  572.1	 4216.0	...
6292430	  797.5	  571.8	 4217.0	...
6292431	  797.5	  571.6	 4217.0	...
6292432	  797.5	  571.7	 4218.0	...
6292433	  797.6	  571.8	 4219.0	...
6292434	  797.7	  571.8	 4219.0	...
6292435	  797.7	  571.4	 4219.0	...
6292436	  797.9	  571.0	 4222.0	...
6292437	  798.0	  570.7	 4224.0	...
6292438	  798.2	  570.8	 4225.0	...
6292439	  798.2	  571.1	 4224.0	...
6292440	  798.3	  571.2	 4222.0	...
6292441	  798.3	  571.4	 4221.0	...
6292442	  798.3	  571.2	 4220.0	...
MSG	6292443 0000 _ Number On
6292443	  798.3	  570.9	 4221.0	...
6292444	  798.3	  571.0	 4222.0	...
6292445	  798.4	  571.3	 4223.0	...
6292446	  798.2	  571.7	 4223.0	...
6292447	  798.0	  571.8	 4224.0	...
6292448	  797.8	  571.9	 4225.0	...
6292449	  797.8	  571.9	 4225.0	...
6292450	  797.9	  572.0	 4225.0	...
6292451	  797.9	  572.0	 4225.0	...
6292452	  797.9	  572.3	 4225.0	...
6292453	  798.0	  572.5	 4225.0	...
6292454	  798.3	  572.6	 4225.0	...
6292455	  798.4	  572.4	 4224.0	...
6292456	  798.4	  572.2	 4222.0	...
6292457	  798.3	  572.2	 4220.0	...
6292458	  798.2	  572.3	 4219.0	...
6292459	  798.0	  572.3	 4220.0	...
6292460	  797.9	  572.3	 4220.0	...
6292461	  797.8	  572.3	 4221.0	...
6292462	  797.8	  572.2	 4221.0	...
6292463	  797.8	  572.0	 4222.0	...
6292464	  797.8	  571.9	 4222.0	...
6292465	  797.9	  572.0	 4222.0	...
6292466	  798.1	  572.0	 4221.0	...
6292467	  798.4	  572.1	 4221.0	...
6292468	  798.6	  571.9	 4220.0	...
6292469	  798.5	  571.7	 4220.0	...
6292470	  798.4	  571.6	 4221.0	...
6292471	  798.4	  571.7	 4222.0	...
6292472	  798.5	  571.8	 4223.0	...
6292473	  798.5	  571.8	 4222.0	...
6292474	  798.6	  571.7	 4223.0	...
6292475	  798.7	  571.6	 4224.0	...
6292476	  798.7	  571.5	 4223.0	...
6292477	  798.6	  572.0	 4222.0	...
6292478	  798.5	  572.6	 4221.0	...
6292479	  798.5	  573.3	 4222.0	...
6292480	  798.3	  573.4	 4222.0	...
6292481	  798.2	  573.3	 4223.0	...
6292482	  798.1	  573.0	 4223.0	...
6292483	  798.2	  572.8	 4223.0	...
6292484	  798.4	  572.9	 4223.0	...
6292485	  798.6	  573.0	 4223.0	...
6292486	  798.7	  573.0	 4223.0	...
6292487	  798.7	  573.0	 4223.0	...
6292488	  798.7	  573.0	 4222.0	...
6292489	  798.6	  573.0	 4221.0	...
6292490	  798.7	  573.0	 4222.0	...
6292491	  798.8	  573.1	 4223.0	...
6292492	  798.9	  573.0	 4224.0	...
6292493	  798.8	  572.8	 4224.0	...
6292494	  798.7	  572.9	 4224.0	...
6292495	  798.7	  573.2	 4224.0	...
6292496	  798.5	  573.5	 4223.0	...
6292497	  798.3	  573.7	 4223.0	...
6292498	  798.2	  573.8	 4223.0	...
6292499	  798.0	  573.9	 4222.0	...
6292500	  797.9	  574.0	 4222.0	...
6292501	  798.0	  574.0	 4222.0	...
6292502	  798.2	  574.0	 4222.0	...
6292503	  798.4	  573.9	 4222.0	...
6292504	  798.5	  573.9	 4220.0	...
6292505	  798.6	  574.0	 4219.0	...
6292506	  798.6	  574.2	 4217.0	...
6292507	  798.7	  574.0	 4217.0	...
6292508	  798.7	  573.6	 4217.0	...
6292509	  798.9	  573.2	 4217.0	...
6292510	  799.0	  573.2	 4217.0	...
6292511	  799.2	  573.2	 4216.0	...
6292512	  799.4	  573.2	 4216.0	...
6292513	  799.5	  573.3	 4215.0	...
6292514	  799.7	  573.5	 4215.0	...
6292515	  799.9	  573.7	 4216.0	...
6292516	  800.1	  573.9	 4216.0	...
6292517	  800.1	  574.0	 4216.0	...
6292518	  800.1	  574.2	 4216.0	...
6292519	  799.9	  574.3	 4215.0	...
6292520	  799.7	  574.4	 4213.0	...
6292521	  799.5	  574.3	 4213.0	...
6292522	  799.5	  574.1	 4213.0	...
6292523	  799.4	  573.9	 4212.0	...
6292524	  799.3	  573.8	 4210.0	...
6292525	  799.3	  573.7	 4208.0	...
6292526	  799.2	  573.6	 4207.0	...
6292527	  799.0	  573.3	 4207.0	...
6292528	  798.7	  573.0	 4206.0	...
6292529	  798.4	  573.0	 4206.0	...
6292530	  798.4	  573.2	 4205.0	...
6292531	  798.6	  573.3	 4205.0	...
6292532	  798.8	  573.3	 4205.0	...
6292533	  799.0	  573.5	 4204.0	...
6292534	  799.1	  573.7	 4204.0	...
6292535	  799.2	  573.9	 4204.0	...
6292536	  799.2	  573.8	 4203.0	...
6292537	  799.2	  573.9	 4203.0	...
6292538	  799.2	  574.0	 4202.0	...
6292539	  799.1	  574.1	 4202.0	...
6292540	  799.1	  574.0	 4202.0	...
6292541	  799.5	  574.1	 4203.0	...
6292542	  799.8	  574.5	 4203.0	...
6292543	  799.9	  574.7	 4201.0	...
6292544	  799.8	  575.0	 4200.0	...
6292545	  799.6	  575.4	 4199.0	...
6292546	  799.5	  575.8	 4199.0	...
6292547	  799.3	  576.2	 4198.0	...
6292548	  799.3	  576.2	 4196.0	...
6292549	  799.3	  576.2	 4192.0	...
6292550	  799.4	  576.2	 4190.0	...
6292551	  799.4	  576.2	 4189.0	...
6292552	  799.4	  576.2	 4189.0	...
6292553	  799.3	  576.6	 4187.0	...
6292554	  799.2	  577.0	 4183.0	...
6292555	  799.1	  577.3	 4180.0	...
6292556	  799.1	  577.3	 4178.0	...
6292557	  799.2	  577.3	 4178.0	...
6292558	  799.5	  577.3	 4179.0	...
6292559	  799.6	  577.2	 4179.0	...
6292560	  799.8	  577.0	 4179.0	...
6292561	  799.8	  576.8	 4179.0	...
6292562	  800.0	  577.0	 4179.0	...
6292563	  800.2	  577.3	 4179.0	...
6292564	  800.4	  577.5	 4179.0	...
6292565	  800.4	  577.5	 4180.0	...
6292566	  800.3	  577.5	 4180.0	...
6292567	  800.3	  577.5	 4180.0	...
6292568	  800.3	  577.6	 4177.0	...
6292569	  800.4	  577.7	 4175.0	...
6292570	  800.4	  578.0	 4172.0	...
6292571	  800.6	  578.5	 4171.0	...
6292572	  800.8	  579.2	 4171.0	...
6292573	  800.9	  579.6	 4171.0	...
6292574	  800.8	  579.7	 4171.0	...
6292575	  800.6	  579.6	 4170.0	...
6292576	  800.5	  579.5	 4170.0	...
6292577	  800.5	  579.4	 4170.0	...
6292578	  800.8	  579.3	 4169.0	...
6292579	  801.1	  579.1	 4168.0	...
6292580	  801.4	  579.3	 4168.0	...
6292581	  801.5	  579.5	 4166.0	...
6292582	  801.5	  579.6	 4162.0	...
6292583	  801.4	  579.7	 4159.0	...
6292584	  801.3	  579.8	 4157.0	...
6292585	  801.2	  579.9	 4157.0	...
6292586	  801.3	  579.8	 4157.0	...
6292587	  801.4	  579.8	 4156.0	...
6292588	  801.5	  579.8	 4156.0	...
6292589	  801.8	  579.8	 4155.0	...
6292590	  802.0	  579.8	 4153.0	...
6292591	  802.3	  579.9	 4151.0	...
6292592	  802.3	  580.1	 4150.0	...
6292593	  802.2	  580.3	 4149.0	...
6292594	  802.2	  580.3	 4148.0	...
6292595	  802.2	  580.3	 4147.0	...
6292596	  802.2	  580.3	 4147.0	...
6292597	  802.4	  580.2	 4148.0	...
6292598	  802.7	  580.1	 4149.0	...
6292599	  802.9	  580.1	 4151.0	...
6292600	  802.8	  580.2	 4151.0	...
6292601	  802.8	  580.2	 4149.0	...
6292602	  802.5	  580.3	 4146.0	...
6292603	  802.3	  580.3	 4144.0	...
6292604	  802.2	  580.3	 4144.0	...
6292605	  802.2	  580.4	 4144.0	...
6292606	  802.3	  580.5	 4144.0	...
6292607	  802.4	  580.6	 4145.0	...
6292608	  802.4	  580.8	 4143.0	...
6292609	  802.2	  580.7	 4140.0	...
6292610	  802.1	  580.7	 4137.0	...
6292611	  802.1	  580.9	 4134.0	...
6292612	  802.0	  581.2	 4132.0	...
6292613	  801.9	  581.5	 4131.0	...
6292614	  801.8	  581.7	 4131.0	...
6292615	  801.8	  581.8	 4131.0	...
6292616	  801.7	  581.7	 4130.0	...
6292617	  801.7	  581.5	 4130.0	...
6292618	  801.7	  581.4	 4129.0	...
6292619	  801.7	  581.2	 4127.0	...
6292620	  801.7	  581.2	 4124.0	...
6292621	  801.8	  581.3	 4120.0	...
6292622	  802.0	  581.5	 4119.0	...
6292623	  802.3	  581.7	 4118.0	...
6292624	  802.4	  581.7	 4116.0	...
6292625	  802.3	  581.7	 4115.0	...
6292626	  802.3	  581.9	 4113.0	...
6292627	  802.3	  582.0	 4113.0	...
6292628	  802.4	  582.2	 4111.0	...
6292629	  802.4	  582.5	 4108.0	...
6292630	  802.5	  582.7	 4104.0	...
6292631	  802.7	  583.0	 4103.0	...
6292632	  802.8	  583.0	 4104.0	...
6292633	  802.9	  583.1	 4104.0	...
6292634	  802.9	  583.1	 4103.0	...
6292635	  803.1	  583.0	 4101.0	...
6292636	  803.3	  582.7	 4098.0	...
6292637	  803.5	  582.6	 4095.0	...
6292638	  803.5	  582.7	 4094.0	...
6292639	  803.9	  582.8	 4094.0	...
6292640	  804.2	  582.9	 4094.0	...
6292641	  804.4	  583.0	 4094.0	...
6292642	  804.3	  583.0	 4093.0	...
6292643	  804.5	  583.0	 4092.0	...
6292644	  804.8	  582.9	 4092.0	...
6292645	  804.9	  582.8	 4092.0	...
6292646	  804.8	  582.9	 4089.0	...
6292647	  805.0	  582.9	 4086.0	...
6292648	  805.4	  582.9	 4083.0	...
6292649	  805.7	  583.0	 4084.0	...
6292650	  805.7	  583.2	 4084.0	...
6292651	  805.7	  583.3	 4082.0	...
6292652	  805.7	  583.6	 4080.0	...
6292653	  805.7	  583.9	 4078.0	...
6292654	  805.7	  584.1	 4078.0	...
6292655	  805.8	  584.5	 4078.0	...
6292656	  806.1	  584.8	 4078.0	...
6292657	  806.3	  585.0	 4078.0	...
6292658	  806.3	  584.8	 4078.0	...
6292659	  806.2	  584.6	 4078.0	...
6292660	  806.1	  584.5	 4078.0	...
6292661	  806.0	  584.3	 4078.0	...
6292662	  805.8	  584.2	 4077.0	...
6292663	  805.8	  584.1	 4076.0	...
6292664	  805.8	  584.0	 4075.0	...
6292665	  805.9	  583.9	 4075.0	...
6292666	  806.0	  583.9	 4074.0	...
6292667	  806.1	  584.0	 4073.0	...
6292668	  806.1	  584.1	 4073.0	...
6292669	  805.9	  584.3	 4073.0	...
6292670	  805.7	  584.5	 4073.0	...
6292671	  805.5	  584.7	 4073.0	...
6292672	  805.5	  585.0	 4074.0	...
6292673	  805.4	  585.3	 4075.0	...
6292674	  805.5	  585.3	 4077.0	...
6292675	  805.5	  585.1	 4077.0	...
6292676	  805.5	  585.0	 4074.0	...
6292677	  805.6	  585.1	 4071.0	...
6292678	  805.8	  585.2	 4070.0	...
6292679	  806.2	  585.2	 4070.0	...
6292680	  806.5	  585.0	 4068.0	...
6292681	  806.5	  584.9	 4067.0	...
6292682	  806.5	  584.8	 4066.0	...
6292683	  806.4	  584.6	 4064.0	...
6292684	  806.3	  584.5	 4062.0	...
6292685	  806.2	  584.4	 4060.0	...
6292686	  806.2	  584.4	 4059.0	...
6292687	  806.2	  584.1	 4059.0	...
6292688	  806.2	  583.7	 4059.0	...
6292689	  806.1	  583.3	 4056.0	...
6292690	  806.0	  583.1	 4054.0	...
6292691	  805.9	  582.9	 4051.0	...
6292692	  805.9	  582.8	 4051.0	...
6292693	  805.9	  582.8	 4050.0	...
6292694	  806.1	  582.8	 4051.0	...
6292695	  806.1	  582.7	 4051.0	...
6292696	  806.0	  582.8	 4050.0	...
6292697	  806.2	  582.8	 4050.0	...
6292698	  806.4	  582.7	 4050.0	...
6292699	  806.7	  582.6	 4049.0	...
6292700	  806.7	  582.6	 4048.0	...
6292701	  806.7	  582.6	 4050.0	...
6292702	  806.7	  582.6	 4052.0	...
6292703	  806.7	  582.7	 4050.0	...
6292704	  806.7	  582.9	 4047.0	...
6292705	  806.7	  583.1	 4044.0	...
6292706	  806.6	  583.1	 4043.0	...
6292707	  806.7	  583.1	 4043.0	...
6292708	  806.7	  583.1	 4043.0	...
6292709	  806.8	  583.1	 4043.0	...
6292710	  806.8	  583.0	 4044.0	...
6292711	  806.9	  583.0	 4044.0	...
6292712	  806.9	  583.0	 4044.0	...
6292713	  806.9	  582.9	 4044.0	...
6292714	  807.0	  582.9	 4045.0	...
6292715	  807.0	  582.8	 4046.0	...
6292716	  806.9	  582.9	 4045.0	...
6292717	  806.7	  583.2	 4043.0	...
6292718	  806.5	  583.5	 4041.0	...
6292719	  806.5	  583.8	 4041.0	...
6292720	  806.7	  583.8	 4041.0	...
6292721	  807.0	  583.8	 4039.0	...
6292722	  807.3	  583.7	 4037.0	...
6292723	  807.2	  583.6	 4034.0	...
6292724	  807.2	  583.5	 4035.0	...
6292725	  807.3	  583.4	 4035.0	...
6292726	  807.3	  583.4	 4035.0	...
6292727	  807.2	  583.8	 4037.0	...
6292728	  807.1	  584.2	 4040.0	...
6292729	  807.1	  584.5	 4042.0	...
6292730	  807.1	  584.6	 4042.0	...
6292731	  806.9	  584.9	 4040.0	...
6292732	  806.8	  585.1	 4039.0	...
6292733	  806.6	  585.3	 4037.0	...
6292734	  806.5	  585.3	 4037.0	...
6292735	  806.3	  585.2	 4036.0	...
6292736	  806.2	  585.2	 4035.0	...
6292737	  806.1	  585.3	 4034.0	...
6292738	  805.9	  585.4	 4033.0	...
6292739	  805.8	  585.5	 4033.0	...
6292740	  805.6	  585.5	 4033.0	...
6292741	  805.5	  585.5	 4033.0	...
6292742	  805.6	  585.5	 4034.0	...
6292743	  805.7	  585.4	 4034.0	...
6292744	  805.8	  585.1	 4034.0	...
MSG	6292745 0000 _ Number Off
6292745	  805.9	  584.4	 4034.0	...
6292746	  805.9	  583.6	 4034.0	...
6292747	  805.9	  582.5	 4033.0	...
6292748	  805.8	  581.5	 4033.0	...
6292749	  805.8	  580.5	 4032.0	...
6292750	  806.2	  579.3	 4032.0	...
6292751	  806.6	  578.2	 4030.0	...
6292752	  806.8	  576.9	 4030.0	...
6292753	  807.3	  576.1	 4029.0	...
6292754	  807.9	  575.8	 4029.0	...
6292755	  808.5	  575.5	 4029.0	...
6292756	  809.0	  575.2	 4027.0	...
6292757	  809.3	  575.2	 4025.0	...
6292758	  809.4	  575.4	 4023.0	...
6292759	  809.0	  575.8	 4023.0	...
6292760	  808.2	  575.9	 4023.0	...
6292761	  807.6	  576.0	 4023.0	...
6292762	  807.3	  576.0	 4025.0	...
6292763	  807.5	  576.0	 4027.0	...
6292764	  807.9	  575.2	 4029.0	...
6292765	  808.2	  574.4	 4028.0	...
6292766	  808.7	  573.6	 4028.0	...
6292767	  809.1	  573.2	 4027.0	...
6292768	  809.5	  572.9	 4026.0	...
6292769	  809.7	  572.6	 4022.0	...
6292770	  810.1	  572.6	 4020.0	...
6292771	  810.2	  571.9	 4018.0	...
6292772	  810.2	  571.2	 4018.0	...
6292773	  809.9	  570.5	 4019.0	...
6292774	  809.5	  570.5	 4020.0	...
6292775	  808.8	  570.8	 4022.0	...
6292776	  808.3	  571.1	 4025.0	...
6292777	  807.8	  571.4	 4026.0	...
6292778	  807.7	  571.4	 4026.0	...
6292779	  807.4	  571.5	 4026.0	...
6292780	  807.2	  571.6	 4026.0	...
6292781	  807.0	  571.9	 4027.0	...
6292782	  806.9	  572.5	 4028.0	...
6292783	  807.0	  573.3	 4029.0	...
6292784	  807.4	  573.7	 4028.0	...
6292785	  807.7	  573.9	 4028.0	...
6292786	  808.0	  574.0	 4029.0	...
6292787	  808.1	  574.3	 4029.0	...
6292788	  808.2	  574.5	 4029.0	...
6292789	  808.4	  574.7	 4027.0	...
6292790	  808.6	  574.9	 4025.0	...
6292791	  808.7	  575.3	 4024.0	...
6292792	  808.8	  575.8	 4025.0	...
6292793	  808.6	  576.1	 4026.0	...
6292794	  808.3	  576.1	 4027.0	...
6292795	  808.0	  576.1	 4027.0	...
6292796	  807.9	  576.0	 4026.0	...
6292797	  807.9	  576.1	 4026.0	...
6292798	  807.9	  576.0	 4025.0	...
6292799	  807.9	  575.7	 4025.0	...
6292800	  807.9	  575.4	 4025.0	...
6292801	  807.9	  575.4	 4023.0	...
6292802	  807.8	  575.6	 4022.0	...
6292803	  807.8	  575.8	 4021.0	...
6292804	  807.8	  575.8	 4022.0	...
6292805	  807.7	  575.8	 4023.0	...
6292806	  807.8	  575.6	 4024.0	...
6292807	  807.8	  575.5	 4024.0	...
6292808	  807.8	  575.5	 4023.0	...
6292809	  807.6	  575.7	 4022.0	...
6292810	  807.4	  575.8	 4022.0	...
6292811	  807.3	  575.8	 4022.0	...
6292812	  807.2	  575.8	 4022.0	...
6292813	  807.4	  575.6	 4022.0	...
6292814	  807.6	  575.3	 4023.0	...
6292815	  807.7	  575.0	 4023.0	...
6292816	  807.6	  575.1	 4023.0	...
6292817	  807.5	  575.4	 4023.0	...
6292818	  807.7	  575.7	 4024.0	...
6292819	  807.8	  575.7	 4024.0	...
6292820	  807.9	  575.7	 4024.0	...
6292821	  807.9	  575.7	 4024.0	...
6292822	  807.7	  575.7	 4025.0	...
6292823	  807.5	  575.5	 4025.0	...
6292824	  807.3	  575.3	 4025.0	...
6292825	  807.3	  575.2	 4024.0	...
6292826	  807.4	  575.2	 4025.0	...
6292827	  807.4	  575.3	 4026.0	...
6292828	  807.4	  575.4	 4028.0	...
6292829	  807.3	  575.3	 4026.0	...
6292830	  807.2	  575.2	 4025.0	...
6292831	  807.2	  575.2	 4025.0	...
6292832	  807.2	  575.1	 4027.0	...
6292833	  807.3	  575.0	 4028.0	...
6292834	  807.4	  574.8	 4029.0	...
6292835	  807.4	  574.7	 4029.0	...
6292836	  807.5	  574.8	 4028.0	...
6292837	  807.4	  574.9	 4028.0	...
6292838	  807.4	  575.1	 4027.0	...
6292839	  807.4	  575.2	 4027.0	...
6292840	  807.4	  575.2	 4028.0	...
6292841	  807.3	  574.9	 4028.0	...
6292842	  807.3	  574.6	 4028.0	...
6292843	  807.4	  574.3	 4027.0	...
6292844	  807.4	  574.4	 4026.0	...
6292845	  807.4	  574.4	 4024.0	...
6292846	  807.5	  574.2	 4024.0	...
6292847	  807.7	  574.0	 4024.0	...
6292848	  807.8	  573.7	 4025.0	...
6292849	  807.8	  573.6	 4025.0	...
6292850	  807.7	  573.5	 4027.0	...
6292851	  807.6	  573.4	 4028.0	...
6292852	  807.5	  573.3	 4028.0	...
6292853	  807.7	  573.2	 4027.0	...
6292854	  807.9	  573.2	 4027.0	...
6292855	  808.0	  573.3	 4028.0	...
6292856	  807.8	  573.4	 4028.0	...
6292857	  807.6	  573.5	 4028.0	...
6292858	  807.2	  573.4	 4028.0	...
6292859	  806.9	  573.2	 4030.0	...
6292860	  806.5	  573.1	 4031.0	...
6292861	  806.4	  573.1	 4033.0	...
6292862	  806.5	  573.1	 4036.0	...
6292863	  806.7	  573.1	 4038.0	...
6292864	  806.3	  573.1	 4038.0	...
6292865	  805.8	  573.1	 4038.0	...
6292866	  805.4	  573.1	 4038.0	...
6292867	  805.5	  573.1	 4039.0	...
6292868	  805.8	  573.0	 4039.0	...
6292869	  806.2	  573.4	 4038.0	...
6292870	  806.5	  574.0	 4038.0	...
6292871	  806.5	  574.4	 4038.0	...
6292872	  806.2	  574.3	 4039.0	...
6292873	  805.9	  574.2	 4039.0	...
6292874	  805.6	  573.9	 4039.0	...
6292875	  805.6	  573.6	 4041.0	...
6292876	  805.5	  573.1	 4042.0	...
6292877	  805.5	  572.9	 4042.0	...
6292878	  805.4	  573.2	 4042.0	...
6292879	  805.1	  573.7	 4042.0	...
6292880	  804.8	  574.1	 4042.0	...
6292881	  804.5	  573.9	 4041.0	...
6292882	  804.6	  573.6	 4041.0	...
6292883	  804.6	  573.4	 4042.0	...
6292884	  804.8	  573.1	 4043.0	...
6292885	  804.9	  572.9	 4043.0	...
6292886	  805.1	  572.8	 4044.0	...
6292887	  805.2	  572.7	 4044.0	...
6292888	  805.3	  572.8	 4044.0	...
6292889	  805.3	  572.8	 4043.0	...
6292890	  805.2	  572.8	 4042.0	...
6292891	  805.1	  572.8	 4040.0	...
6292892	  805.1	  572.8	 4039.0	...
6292893	  805.1	  572.8	 4041.0	...
6292894	  805.0	  572.8	 4042.0	...
6292895	  804.8	  572.7	 4043.0	...
6292896	  804.9	  572.5	 4044.0	...
6292897	  805.3	  572.9	 4045.0	...
6292898	  805.6	  573.3	 4046.0	...
6292899	  805.8	  573.5	 4047.0	...
6292900	  805.9	  573.3	 4046.0	...
6292901	  806.0	  573.0	 4045.0	...
6292902	  805.9	  572.9	 4045.0	...
6292903	  805.9	  572.7	 4045.0	...
6292904	  805.8	  572.5	 4045.0	...
6292905	  805.7	  572.4	 4046.0	...
6292906	  805.7	  572.6	 4047.0	...
6292907	  805.7	  572.7	 4048.0	...
6292908	  805.9	  572.7	 4047.0	...
6292909	  806.0	  572.6	 4046.0	...
6292910	  806.2	  572.5	 4046.0	...
6292911	  806.2	  572.4	 4046.0	...
6292912	  806.2	  572.4	 4047.0	...
6292913	  806.2	  572.4	 4047.0	...
6292914	  806.1	  572.4	 4048.0	...
6292915	  806.1	  572.4	 4048.0	...
6292916	  806.2	  572.4	 4048.0	...
6292917	  806.3	  572.5	 4048.0	...
6292918	  806.3	  572.4	 4047.0	...
6292919	  806.3	  572.3	 4048.0	...
6292920	  806.2	  572.2	 4048.0	...
6292921	  806.1	  572.1	 4047.0	...
6292922	  806.0	  571.9	 4046.0	...
6292923	  806.0	  571.7	 4044.0	...
6292924	  806.0	  571.7	 4044.0	...
6292925	  805.9	  571.7	 4043.0	...
6292926	  806.1	  571.6	 4044.0	...
6292927	  806.4	  571.6	 4044.0	...
6292928	  806.6	  571.5	 4045.0	...
6292929	  806.6	  571.3	 4045.0	...
6292930	  806.6	  571.1	 4046.0	...
6292931	  806.4	  571.0	 4046.0	...
6292932	  806.2	  570.8	 4046.0	...
6292933	  806.0	  570.6	 4045.0	...
6292934	  805.9	  570.4	 4045.0	...
6292935	  805.9	  570.4	 4045.0	...
6292936	  805.8	  570.3	 4044.0	...
6292937	  805.8	  570.2	 4044.0	...
6292938	  805.8	  570.2	 4043.0	...
6292939	  805.8	  570.2	 4043.0	...
6292940	  805.8	  570.5	 4044.0	...
6292941	  805.8	  570.7	 4045.0	...
6292942	  805.8	  570.9	 4046.0	...
6292943	  805.8	  570.7	 4048.0	...
6292944	  805.7	  570.6	 4050.0	...
6292945	  805.5	  570.6	 4053.0	...
6292946	  805.4	  571.0	 4055.0	...
6292947	  805.4	  571.4	 4055.0	...
6292948	  805.4	  571.9	 4056.0	...
6292949	  805.3	  572.1	 4056.0	...
6292950	  805.2	  571.7	 4056.0	...
6292951	  805.1	  571.1	 4056.0	...
6292952	  805.0	  570.5	 4056.0	...
6292953	  805.0	  570.5	 4057.0	...
6292954	  804.9	  570.2	 4057.0	...
6292955	  804.8	  569.9	 4058.0	...
6292956	  804.8	  570.2	 4058.0	...
6292957	  804.8	  570.8	 4058.0	...
6292958	  804.7	  571.2	 4059.0	...
6292959	  804.5	  571.0	 4060.0	...
6292960	  804.3	  570.8	 4060.0	...
6292961	  804.3	  570.8	 4060.0	...
6292962	  804.3	  570.8	 4060.0	...
6292963	  804.4	  570.4	 4060.0	...
6292964	  804.5	  570.0	 4061.0	...
6292965	  804.4	  569.6	 4065.0	...
6292966	  804.4	  569.8	 4069.0	...
6292967	  804.4	  569.9	 4071.0	...
6292968	  804.4	  570.0	 4069.0	...
6292969	  804.5	  570.0	 4066.0	...
6292970	  804.6	  570.1	 4066.0	...
6292971	  804.6	  570.3	 4066.0	...
6292972	  804.6	  570.4	 4065.0	...
6292973	  804.6	  570.4	 4064.0	...
6292974	  804.5	  570.5	 4063.0	...
6292975	  804.5	  570.5	 4062.0	...
6292976	  804.5	  570.5	 4063.0	...
6292977	  804.5	  570.5	 4064.0	...
6292978	  804.5	  570.4	 4065.0	...
6292979	  804.5	  570.3	 4064.0	...
6292980	  804.4	  570.1	 4064.0	...
6292981	  804.4	  569.7	 4065.0	...
6292982	  804.3	  569.5	 4067.0	...
6292983	  804.4	  569.4	 4070.0	...
6292984	  804.4	  569.7	 4070.0	...
6292985	  804.5	  570.0	 4070.0	...
6292986	  804.5	  569.9	 4070.0	...
6292987	  804.5	  569.6	 4070.0	...
6292988	  804.5	  569.6	 4071.0	...
6292989	  804.5	  569.8	 4071.0	...
6292990	  804.5	  570.1	 4072.0	...
6292991	  804.6	  570.1	 4072.0	...
6292992	  804.6	  570.2	 4074.0	...
6292993	  804.7	  570.2	 4074.0	...
6292994	  804.7	  570.2	 4073.0	...
6292995	  804.6	  570.2	 4072.0	...
6292996	  804.5	  570.3	 4072.0	...
6292997	  804.5	  570.3	 4073.0	...
6292998	  804.5	  570.4	 4074.0	...
6292999	  804.5	  570.3	 4074.0	...
6293000	  804.6	  570.3	 4073.0	...
6293001	  804.6	  570.5	 4072.0	...
6293002	  804.6	  571.0	 4072.0	...
6293003	  804.6	  571.5	 4073.0	...
6293004	  804.5	  571.9	 4074.0	...
6293005	  804.5	  571.9	 4076.0	...
6293006	  804.4	  571.9	 4078.0	...
6293007	  804.2	  571.9	 4081.0	...
6293008	  804.1	  571.9	 4084.0	...
6293009	  804.1	  572.0	 4085.0	...
6293010	  803.9	  572.1	 4085.0	...
6293011	  803.7	  572.4	 4085.0	...
6293012	  803.7	  572.8	 4085.0	...
6293013	  803.8	  573.1	 4085.0	...
6293014	  803.8	  573.4	 4084.0	...
6293015	  803.6	  573.5	 4083.0	...
6293016	  803.5	  573.6	 4084.0	...
6293017	  803.5	  573.4	 4085.0	...
6293018	  803.5	  573.2	 4085.0	...
6293019	  803.5	  573.1	 4086.0	...
6293020	  803.3	  573.1	 4087.0	...
6293021	  803.1	  573.1	 4086.0	...
6293022	  803.0	  573.0	 4085.0	...
6293023	  802.9	  572.9	 4086.0	...
6293024	  802.8	  572.9	 4087.0	...
6293025	  802.6	  572.9	 4088.0	...
6293026	  802.6	  573.1	 4089.0	...
6293027	  802.4	  573.3	 4090.0	...
6293028	  802.4	  573.6	 4092.0	...
6293029	  802.4	  573.7	 4092.0	...
6293030	  802.5	  573.7	 4091.0	...
6293031	  802.6	  573.6	 4090.0	...
6293032	  802.8	  573.5	 4089.0	...
6293033	  802.8	  573.5	 4091.0	...
6293034	  802.6	  573.5	 4093.0	...
6293035	  802.5	  573.8	 4096.0	...
6293036	  802.4	  574.0	 4096.0	...
6293037	  802.6	  574.2	 4096.0	...
6293038	  802.7	  574.3	 4096.0	...
6293039	  802.7	  574.7	 4096.0	...
6293040	  802.6	  575.3	 4095.0	...
6293041	  802.4	  575.8	 4093.0	...
6293042	  802.3	  576.0	 4093.0	...
6293043	  802.2	  576.1	 4093.0	...
6293044	  802.2	  576.2	 4093.0	...
6293045	  802.1	  576.4	 4095.0	...
6293046	  802.0	  576.4	 4097.0	...
6293047	  801.9	  576.6	 4097.0	...
6293048	  801.9	  576.6	 4095.0	...
6293049	  801.9	  576.7	 4093.0	...
EFIX R   6291096	6293049	1954	  802.7	  572.7	   3994
SSACC R  6293050
6293050	  802.0	  576.7	 4093.0	...
6293051	  802.0	  576.8	 4092.0	...
6293052	  801.9	  577.5	 4092.0	...
6293053	  801.8	  578.8	 4091.0	...
6293054	  801.7	  580.6	 4090.0	...
6293055	  801.9	  582.7	 4089.0	...
6293056	  802.0	  585.5	 4087.0	...
6293057	  802.2	  590.2	 4087.0	...
6293058	  802.4	  597.2	 4089.0	...
6293059	  802.4	  605.7	 4089.0	...
6293060	  802.7	  615.8	 4088.0	...
6293061	  802.5	  627.1	 4087.0	...
6293062	  802.6	  641.2	 4088.0	...
6293063	  802.8	  656.4	 4091.0	...
6293064	  803.1	  673.1	 4095.0	...
6293065	  803.7	  690.5	 4098.0	...
6293066	  804.3	  709.4	 4105.0	...
6293067	  805.6	  729.8	 4111.0	...
6293068	  807.2	  752.7	 4118.0	...
6293069	  809.5	  776.1	 4128.0	...
6293070	  812.2	  798.7	 4140.0	...
6293071	  814.9	  819.9	 4159.0	...
6293072	  817.3	  840.1	 4172.0	...
6293073	  820.0	  860.0	 4188.0	...
6293074	  822.2	  877.0	 4195.0	...
6293075	  823.9	  892.4	 4200.0	...
6293076	  824.9	  906.1	 4205.0	...
6293077	  825.1	  919.5	 4211.0	...
6293078	  824.0	  932.9	 4218.0	...
6293079	  821.5	  944.9	 4219.0	...
6293080	  818.4	  956.6	 4220.0	...
6293081	  815.5	  968.1	 4220.0	...
6293082	  812.9	  980.8	 4220.0	...
6293083	  811.6	  993.4	 4222.0	...
6293084	  810.9	 1006.4	 4223.0	...
6293085	  811.3	 1019.5	 4224.0	...
6293086	  812.0	 1032.6	 4225.0	...
6293087	  813.7	 1044.4	 4226.0	...
6293088	  816.2	 1056.2	 4227.0	...
6293089	  819.2	 1068.1	 4228.0	...
6293090	  822.4	 1081.0	 4227.0	...
6293091	  825.3	 1093.1	 4225.0	...
6293092	  827.4	 1104.7	 4223.0	...
6293093	  828.2	 1116.9	 4222.0	...
6293094	  828.3	 1130.4	 4221.0	...
6293095	  827.2	 1144.3	 4218.0	...
6293096	  826.6	 1157.8	 4217.0	...
6293097	  825.2	 1171.2	 4213.0	...
6293098	  824.6	 1184.7	 4207.0	...
6293099	  823.4	 1197.9	 4200.0	...
6293100	  822.4	 1211.1	 4194.0	...
6293101	  821.1	 1224.2	 4192.0	...
6293102	  820.0	 1238.5	 4191.0	...
6293103	  818.4	 1253.2	 4191.0	...
6293104	  816.9	 1270.3	 4191.0	...
6293105	  814.6	 1287.9	 4191.0	...
6293106	  812.8	 1306.5	 4191.0	...
6293107	  810.3	 1324.0	 4191.0	...
6293108	  807.4	 1341.0	 4192.0	...
6293109	  803.0	 1358.2	 4188.0	...
6293110	  797.5	 1375.8	 4184.0	...
6293111	  791.2	 1394.3	 4179.0	...
6293112	  786.1	 1411.4	 4178.0	...
6293113	  781.9	 1422.6	 4181.0	...
6293114	  778.6	 1395.5	 4308.0	...
6293115	  776.2	 1363.4	 4445.0	...
6293116	  775.1	 1335.0	 4588.0	...
6293117	  776.4	 1344.2	 4606.0	...
6293118	  778.6	 1361.4	 4615.0	...
6293119	  780.5	 1374.7	 4613.0	...
6293120	  781.7	 1382.7	 4611.0	...
6293121	  781.7	 1382.7	 4611.0	...
SBLINK R 6293122
6293122	   .	   .	    0.0	...
6293123	   .	   .	    0.0	...
6293124	   .	   .	    0.0	...
6293125	   .	   .	    0.0	...
6293126	   .	   .	    0.0	...
6293127	   .	   .	    0.0	...
6293128	   .	   .	    0.0	...
6293129	   .	   .	    0.0	...
6293130	   .	   .	    0.0	...
6293131	   .	   .	    0.0	...
6293132	   .	   .	    0.0	...
6293133	   .	   .	    0.0	...
6293134	   .	   .	    0.0	...
6293135	   .	   .	    0.0	...
6293136	   .	   .	    0.0	...
6293137	   .	   .	    0.0	...
6293138	   .	   .	    0.0	...
6293139	   .	   .	    0.0	...
6293140	   .	   .	    0.0	...
6293141	   .	   .	    0.0	...
6293142	   .	   .	    0.0	...
6293143	   .	   .	    0.0	...
6293144	   .	   .	    0.0	...
6293145	   .	   .	    0.0	...
6293146	   .	   .	    0.0	...
6293147	   .	   .	    0.0	...
6293148	   .	   .	    0.0	...
6293149	   .	   .	    0.0	...
6293150	   .	   .	    0.0	...
6293151	   .	   .	    0.0	...
6293152	   .	   .	    0.0	...
6293153	   .	   .	    0.0	...
6293154	   .	   .	    0.0	...
6293155	   .	   .	    0.0	...
6293156	   .	   .	    0.0	...
6293157	   .	   .	    0.0	...
6293158	   .	   .	    0.0	...
6293159	   .	   .	    0.0	...
6293160	   .	   .	    0.0	...
6293161	   .	   .	    0.0	...
6293162	   .	   .	    0.0	...
6293163	   .	   .	    0.0	...
6293164	   .	   .	    0.0	...
6293165	   .	   .	    0.0	...
6293166	   .	   .	    0.0	...
6293167	   .	   .	    0.0	...
6293168	   .	   .	    0.0	...
6293169	   .	   .	    0.0	...
6293170	   .	   .	    0.0	...
6293171	   .	   .	    0.0	...
6293172	   .	   .	    0.0	...
6293173	   .	   .	    0.0	...
6293174	   .	   .	    0.0	...
6293175	   .	   .	    0.0	...
6293176	   .	   .	    0.0	...
6293177	   .	   .	    0.0	...
6293178	   .	   .	    0.0	...
6293179	   .	   .	    0.0	...
6293180	   .	   .	    0.0	...
6293181	   .	   .	    0.0	...
6293182	   .	   .	    0.0	...
6293183	   .	   .	    0.0	...
6293184	   .	   .	    0.0	...
6293185	   .	   .	    0.0	...
6293186	   .	   .	    0.0	...
6293187	   .	   .	    0.0	...
6293188	   .	   .	    0.0	...
6293189	   .	   .	    0.0	...
6293190	   .	   .	    0.0	...
6293191	   .	   .	    0.0	...
6293192	   .	   .	    0.0	...
6293193	   .	   .	    0.0	...
6293194	   .	   .	    0.0	...
6293195	   .	   .	    0.0	...
6293196	   .	   .	    0.0	...
6293197	   .	   .	    0.0	...
6293198	   .	   .	    0.0	...
6293199	   .	   .	    0.0	...
6293200	   .	   .	    0.0	...
6293201	   .	   .	    0.0	...
6293202	   .	   .	    0.0	...
6293203	   .	   .	    0.0	...
6293204	   .	   .	    0.0	...
6293205	   .	   .	    0.0	...
6293206	   .	   .	    0.0	...
6293207	   .	   .	    0.0	...
6293208	   .	   .	    0.0	...
6293209	   .	   .	    0.0	...
6293210	   .	   .	    0.0	...
6293211	   .	   .	    0.0	...
6293212	   .	   .	    0.0	...
6293213	   .	   .	    0.0	...
6293214	   .	   .	    0.0	...
6293215	   .	   .	    0.0	...
6293216	   .	   .	    0.0	...
6293217	   .	   .	    0.0	...
6293218	   .	   .	    0.0	...
6293219	   .	   .	    0.0	...
6293220	   .	   .	    0.0	...
6293221	   .	   .	    0.0	...
6293222	   .	   .	    0.0	...
6293223	   .	   .	    0.0	...
6293224	   .	   .	    0.0	...
6293225	   .	   .	    0.0	...
6293226	   .	   .	    0.0	...
6293227	   .	   .	    0.0	...
6293228	   .	   .	    0.0	...
6293229	   .	   .	    0.0	...
6293230	   .	   .	    0.0	...
6293231	   .	   .	    0.0	...
6293232	   .	   .	    0.0	...
6293233	   .	   .	    0.0	...
6293234	   .	   .	    0.0	...
6293235	   .	   .	    0.0	...
6293236	   .	   .	    0.0	...
6293237	   .	   .	    0.0	...
6293238	   .	   .	    0.0	...
6293239	   .	   .	    0.0	...
6293240	   .	   .	    0.0	...
6293241	   .	   .	    0.0	...
6293242	   .	   .	    0.0	...
6293243	   .	   .	    0.0	...
6293244	   .	   .	    0.0	...
6293245	   .	   .	    0.0	...
6293246	   .	   .	    0.0	...
6293247	   .	   .	    0.0	...
6293248	   .	   .	    0.0	...
6293249	   .	   .	    0.0	...
6293250	   .	   .	    0.0	...
6293251	   .	   .	    0.0	...
6293252	   .	   .	    0.0	...
6293253	   .	   .	    0.0	...
6293254	   .	   .	    0.0	...
6293255	   .	   .	    0.0	...
6293256	   .	   .	    0.0	...
6293257	   .	   .	    0.0	...
6293258	   .	   .	    0.0	...
6293259	   .	   .	    0.0	...
6293260	   .	   .	    0.0	...
6293261	   .	   .	    0.0	...
6293262	   .	   .	    0.0	...
6293263	   .	   .	    0.0	...
6293264	   .	   .	    0.0	...
6293265	   .	   .	    0.0	...
6293266	   .	   .	    0.0	...
6293267	   .	   .	    0.0	...
6293268	   .	   .	    0.0	...
6293269	   .	   .	    0.0	...
6293270	   .	   .	    0.0	...
6293271	   .	   .	    0.0	...
6293272	   .	   .	    0.0	...
6293273	   .	   .	    0.0	...
6293274	   .	   .	    0.0	...
6293275	   .	   .	    0.0	...
6293276	   .	   .	    0.0	...
6293277	   .	   .	    0.0	...
6293278	   .	   .	    0.0	...
6293279	   .	   .	    0.0	...
6293280	   .	   .	    0.0	...
6293281	   .	   .	    0.0	...
6293282	   .	   .	    0.0	...
6293283	   .	   .	    0.0	...
6293284	   .	   .	    0.0	...
6293285	   .	   .	    0.0	...
6293286	   .	   .	    0.0	...
6293287	   .	   .	    0.0	...
6293288	   .	   .	    0.0	...
6293289	   .	   .	    0.0	...
6293290	   .	   .	    0.0	...
6293291	   .	   .	    0.0	...
6293292	   .	   .	    0.0	...
6293293	   .	   .	    0.0	...
6293294	   .	   .	    0.0	...
6293295	   .	   .	    0.0	...
6293296	   .	   .	    0.0	...
6293297	   .	   .	    0.0	...
6293298	   .	   .	    0.0	...
6293299	   .	   .	    0.0	...
6293300	   .	   .	    0.0	...
6293301	   .	   .	    0.0	...
6293302	   .	   .	    0.0	...
6293303	   .	   .	    0.0	...
6293304	   .	   .	    0.0	...
6293305	   .	   .	    0.0	...
6293306	   .	   .	    0.0	...
6293307	   .	   .	    0.0	...
6293308	   .	   .	    0.0	...
6293309	   .	   .	    0.0	...
6293310	   .	   .	    0.0	...
6293311	   .	   .	    0.0	...
6293312	   .	   .	    0.0	...
6293313	   .	   .	    0.0	...
6293314	   .	   .	    0.0	...
6293315	   .	   .	    0.0	...
6293316	   .	   .	    0.0	...
6293317	   .	   .	    0.0	...
6293318	   .	   .	    0.0	...
6293319	   .	   .	    0.0	...
6293320	   .	   .	    0.0	...
6293321	   .	   .	    0.0	...
6293322	   .	   .	    0.0	...
6293323	   .	   .	    0.0	...
6293324	   .	   .	    0.0	...
6293325	   .	   .	    0.0	...
6293326	   .	   .	    0.0	...
6293327	   .	   .	    0.0	...
6293328	   .	   .	    0.0	...
6293329	   .	   .	    0.0	...
6293330	   .	   .	    0.0	...
6293331	   .	   .	    0.0	...
6293332	   .	   .	    0.0	...
6293333	   .	   .	    0.0	...
6293334	   .	   .	    0.0	...
6293335	   .	   .	    0.0	...
6293336	   .	   .	    0.0	...
6293337	   .	   .	    0.0	...
6293338	   .	   .	    0.0	...
6293339	   .	   .	    0.0	...
6293340	   .	   .	    0.0	...
6293341	   .	   .	    0.0	...
6293342	   .	   .	    0.0	...
6293343	   .	   .	    0.0	...
6293344	   .	   .	    0.0	...
6293345	   .	   .	    0.0	...
6293346	   .	   .	    0.0	...
6293347	   .	   .	    0.0	...
6293348	   .	   .	    0.0	...
6293349	   .	   .	    0.0	...
6293350	   .	   .	    0.0	...
6293351	   .	   .	    0.0	...
6293352	   .	   .	    0.0	...
6293353	   .	   .	    0.0	...
6293354	   .	   .	    0.0	...
6293355	   .	   .	    0.0	...
6293356	   .	   .	    0.0	...
6293357	   .	   .	    0.0	...
6293358	   .	   .	    0.0	...
6293359	   .	   .	    0.0	...
6293360	   .	   .	    0.0	...
6293361	   .	   .	    0.0	...
6293362	   .	   .	    0.0	...
6293363	   .	   .	    0.0	...
6293364	   .	   .	    0.0	...
6293365	   .	   .	    0.0	...
6293366	   .	   .	    0.0	...
6293367	   .	   .	    0.0	...
6293368	   .	   .	    0.0	...
6293369	   .	   .	    0.0	...
6293370	   .	   .	    0.0	...
6293371	   .	   .	    0.0	...
6293372	   .	   .	    0.0	...
6293373	   .	   .	    0.0	...
6293374	   .	   .	    0.0	...
6293375	   .	   .	    0.0	...
6293376	   .	   .	    0.0	...
6293377	   .	   .	    0.0	...
6293378	   .	   .	    0.0	...
6293379	   .	   .	    0.0	...
6293380	   .	   .	    0.0	...
6293381	   .	   .	    0.0	...
6293382	   .	   .	    0.0	...
6293383	   .	   .	    0.0	...
6293384	   .	   .	    0.0	...
6293385	   .	   .	    0.0	...
6293386	   .	   .	    0.0	...
6293387	   .	   .	    0.0	...
6293388	   .	   .	    0.0	...
6293389	   .	   .	    0.0	...
6293390	   .	   .	    0.0	...
6293391	   .	   .	    0.0	...
6293392	   .	   .	    0.0	...
6293393	   .	   .	    0.0	...
6293394	   .	   .	    0.0	...
6293395	   .	   .	    0.0	...
6293396	   .	   .	    0.0	...
6293397	   .	   .	    0.0	...
6293398	   .	   .	    0.0	...
6293399	   .	   .	    0.0	...
6293400	   .	   .	    0.0	...
6293401	   .	   .	    0.0	...
6293402	   .	   .	    0.0	...
6293403	   .	   .	    0.0	...
6293404	   .	   .	    0.0	...
6293405	   .	   .	    0.0	...
6293406	   .	   .	    0.0	...
6293407	   .	   .	    0.0	...
6293408	   .	   .	    0.0	...
6293409	   .	   .	    0.0	...
6293410	   .	   .	    0.0	...
6293411	   .	   .	    0.0	...
6293412	   .	   .	    0.0	...
6293413	   .	   .	    0.0	...
6293414	   .	   .	    0.0	...
6293415	   .	   .	    0.0	...
6293416	   .	   .	    0.0	...
6293417	   .	   .	    0.0	...
6293418	   .	   .	    0.0	...
6293419	   .	   .	    0.0	...
6293420	   .	   .	    0.0	...
6293421	   .	   .	    0.0	...
6293422	   .	   .	    0.0	...
6293423	   .	   .	    0.0	...
6293424	   .	   .	    0.0	...
6293425	   .	   .	    0.0	...
6293426	   .	   .	    0.0	...
6293427	   .	   .	    0.0	...
6293428	   .	   .	    0.0	...
6293429	   .	   .	    0.0	...
6293430	   .	   .	    0.0	...
6293431	   .	   .	    0.0	...
6293432	   .	   .	    0.0	...
6293433	   .	   .	    0.0	...
6293434	   .	   .	    0.0	...
6293435	   .	   .	    0.0	...
6293436	   .	   .	    0.0	...
6293437	   .	   .	    0.0	...
6293438	   .	   .	    0.0	...
6293439	   .	   .	    0.0	...
6293440	   .	   .	    0.0	...
6293441	   .	   .	    0.0	...
6293442	   .	   .	    0.0	...
6293443	   .	   .	    0.0	...
6293444	   .	   .	    0.0	...
6293445	   .	   .	    0.0	...
6293446	   .	   .	    0.0	...
6293447	   .	   .	    0.0	...
6293448	   .	   .	    0.0	...
6293449	   .	   .	    0.0	...
6293450	   .	   .	    0.0	...
6293451	   .	   .	    0.0	...
6293452	   .	   .	    0.0	...
6293453	   .	   .	    0.0	...
6293454	   .	   .	    0.0	...
6293455	   .	   .	    0.0	...
6293456	   .	   .	    0.0	...
6293457	   .	   .	    0.0	...
6293458	   .	   .	    0.0	...
6293459	   .	   .	    0.0	...
6293460	   .	   .	    0.0	...
6293461	   .	   .	    0.0	...
6293462	   .	   .	    0.0	...
6293463	   .	   .	    0.0	...
6293464	   .	   .	    0.0	...
6293465	   .	   .	    0.0	...
6293466	   .	   .	    0.0	...
6293467	   .	   .	    0.0	...
6293468	   .	   .	    0.0	...
6293469	   .	   .	    0.0	...
6293470	   .	   .	    0.0	...
6293471	   .	   .	    0.0	...
6293472	   .	   .	    0.0	...
6293473	   .	   .	    0.0	...
6293474	   .	   .	    0.0	...
6293475	   .	   .	    0.0	...
6293476	   .	   .	    0.0	...
6293477	   .	   .	    0.0	...
6293478	   .	   .	    0.0	...
6293479	   .	   .	    0.0	...
6293480	   .	   .	    0.0	...
6293481	   .	   .	    0.0	...
6293482	   .	   .	    0.0	...
6293483	   .	   .	    0.0	...
6293484	   .	   .	    0.0	...
6293485	   .	   .	    0.0	...
6293486	   .	   .	    0.0	...
6293487	   .	   .	    0.0	...
6293488	   .	   .	    0.0	...
6293489	   .	   .	    0.0	...
6293490	   .	   .	    0.0	...
6293491	   .	   .	    0.0	...
6293492	   .	   .	    0.0	...
6293493	   .	   .	    0.0	...
6293494	   .	   .	    0.0	...
6293495	   .	   .	    0.0	...
6293496	   .	   .	    0.0	...
6293497	   .	   .	    0.0	...
6293498	   .	   .	    0.0	...
6293499	   .	   .	    0.0	...
6293500	   .	   .	    0.0	...
6293501	   .	   .	    0.0	...
6293502	   .	   .	    0.0	...
6293503	   .	   .	    0.0	...
6293504	   .	   .	    0.0	...
6293505	   .	   .	    0.0	...
6293506	   .	   .	    0.0	...
6293507	   .	   .	    0.0	...
6293508	   .	   .	    0.0	...
6293509	   .	   .	    0.0	...
6293510	   .	   .	    0.0	...
6293511	   .	   .	    0.0	...
6293512	   .	   .	    0.0	...
6293513	   .	   .	    0.0	...
6293514	   .	   .	    0.0	...
6293515	   .	   .	    0.0	...
6293516	   .	   .	    0.0	...
6293517	   .	   .	    0.0	...
6293518	   .	   .	    0.0	...
6293519	   .	   .	    0.0	...
6293520	   .	   .	    0.0	...
6293521	   .	   .	    0.0	...
6293522	   .	   .	    0.0	...
6293523	   .	   .	    0.0	...
6293524	   .	   .	    0.0	...
6293525	   .	   .	    0.0	...
6293526	   .	   .	    0.0	...
6293527	   .	   .	    0.0	...
6293528	   .	   .	    0.0	...
6293529	   .	   .	    0.0	...
6293530	   .	   .	    0.0	...
6293531	   .	   .	    0.0	...
6293532	   .	   .	    0.0	...
6293533	   .	   .	    0.0	...
6293534	   .	   .	    0.0	...
6293535	   .	   .	    0.0	...
6293536	   .	   .	    0.0	...
6293537	   .	   .	    0.0	...
6293538	   .	   .	    0.0	...
6293539	   .	   .	    0.0	...
6293540	   .	   .	    0.0	...
6293541	   .	   .	    0.0	...
6293542	   .	   .	    0.0	...
6293543	   .	   .	    0.0	...
6293544	   .	   .	    0.0	...
6293545	   .	   .	    0.0	...
6293546	   .	   .	    0.0	...
6293547	   .	   .	    0.0	...
6293548	   .	   .	    0.0	...
6293549	   .	   .	    0.0	...
[truncated: 4,266,129 more chars]
