# Supplementary material for: With an eye on uncertainty: Modelling pupillary responses to environmental volatility
Source: PLoS Comput Biol. 2019 Jul 5;15(7):e1007126. doi: 10.1371/journal.pcbi.1007126 (PMC6636765; doi:10.1371/journal.pcbi.1007126)
Supplement: S3 Data — Zip file containing the pupillometry data for participant 3. (ZIP) [file pcbi.1007126.s003.zip › P3/trial14.asc]

** CONVERTED FROM C:\Users\tparr\Documents\PVR\P3_0712\trial14.edf using edfapi 3.1 Win32 Nov 24 2009 on Thu Dec 07 19:12:51 2017
** DATE: Thu Dec  7 18:44:56 2017
** TYPE: EDF_FILE BINARY EVENT SAMPLE TAGGED
** VERSION: EYELINK II 1
** SOURCE: EYELINK CL
** EYELINK II CL v4.48 Nov 25 2009
** CAMERA: EyeLink CL Version 1.4 Sensor=BHA
** SERIAL NUMBER: CL1-AAD42
** CAMERA_CONFIG: AAD42140.SCD
**

MSG	5980757 RECCFG CR 1000 2 0 R
MSG	5980757 ELCLCFG MTABLER
MSG	5980757 GAZE_COORDS 0.00 0.00 1599.00 1199.00
MSG	5980757 THRESHOLDS R 131 243
MSG	5980757 ELCL_PROC CENTROID (3)
MSG	5980757 ELCL_PCR_PARAM 5 3.0
START	5980758 	RIGHT	SAMPLES	EVENTS
PRESCALER	1
VPRESCALER	1
PUPIL	AREA
EVENTS	GAZE	RIGHT	RATE	1000.00	TRACKING	CR	FILTER	2
SAMPLES	GAZE	RIGHT	RATE	1000.00	TRACKING	CR	FILTER	2
MSG	5980758 !MODE RECORD CR 1000 2 0 R
5980758	  775.3	  536.5	 4698.0	...
INPUT	5980758	127
5980759	  774.9	  536.8	 4694.0	...
5980760	  775.0	  537.4	 4692.0	...
5980761	  775.1	  537.9	 4691.0	...
5980762	  775.2	  538.5	 4691.0	...
5980763	  775.2	  538.7	 4689.0	...
5980764	  775.1	  538.6	 4685.0	...
SFIX R   5980765
5980765	  775.1	  538.3	 4682.0	...
5980766	  775.1	  538.0	 4680.0	...
5980767	  775.2	  538.0	 4678.0	...
5980768	  775.4	  537.8	 4675.0	...
5980769	  775.7	  537.7	 4671.0	...
5980770	  775.9	  537.8	 4670.0	...
5980771	  776.4	  538.0	 4668.0	...
5980772	  777.0	  538.1	 4664.0	...
5980773	  777.7	  537.9	 4661.0	...
5980774	  778.5	  537.8	 4659.0	...
5980775	  779.3	  537.8	 4655.0	...
5980776	  780.3	  537.7	 4651.0	...
5980777	  780.7	  538.2	 4647.0	...
5980778	  781.3	  538.8	 4646.0	...
5980779	  781.9	  540.9	 4642.0	...
EFIX R   5980765	5980779	15	  777.7	  538.2	   4663
SSACC R  5980780
5980780	  782.4	  543.7	 4633.0	...
5980781	  782.8	  548.4	 4620.0	...
5980782	  783.2	  552.4	 4605.0	...
5980783	  783.4	  555.9	 4594.0	...
5980784	  783.4	  557.5	 4585.0	...
5980785	  783.3	  557.6	 4579.0	...
5980786	  783.2	  557.0	 4573.0	...
5980787	  783.5	  558.6	 4562.0	...
5980788	  784.6	  565.5	 4536.0	...
5980789	  786.7	  580.4	 4493.0	...
5980790	  789.3	  601.9	 4424.0	...
5980791	  792.5	  629.2	 4335.0	...
5980792	  795.7	  658.3	 4229.0	...
5980793	  794.0	  687.3	 4122.0	...
5980794	  791.8	  716.6	 4011.0	...
5980795	  789.9	  749.6	 3886.0	...
5980796	  794.8	  788.4	 3729.0	...
5980797	  803.8	  834.6	 3539.0	...
5980798	  823.3	  867.2	 3368.0	...
5980799	  842.5	  906.3	 3183.0	...
5980800	  856.7	  927.2	 3071.0	...
5980801	  859.2	  948.0	 2991.0	...
5980802	  859.2	  948.0	 2991.0	...
SBLINK R 5980803
5980803	   .	   .	    0.0	...
5980804	   .	   .	    0.0	...
5980805	   .	   .	    0.0	...
5980806	   .	   .	    0.0	...
5980807	   .	   .	    0.0	...
5980808	   .	   .	    0.0	...
5980809	   .	   .	    0.0	...
5980810	   .	   .	    0.0	...
5980811	   .	   .	    0.0	...
5980812	   .	   .	    0.0	...
5980813	   .	   .	    0.0	...
5980814	   .	   .	    0.0	...
5980815	   .	   .	    0.0	...
5980816	   .	   .	    0.0	...
5980817	   .	   .	    0.0	...
5980818	   .	   .	    0.0	...
5980819	   .	   .	    0.0	...
5980820	   .	   .	    0.0	...
5980821	   .	   .	    0.0	...
5980822	   .	   .	    0.0	...
5980823	   .	   .	    0.0	...
5980824	   .	   .	    0.0	...
5980825	   .	   .	    0.0	...
5980826	   .	   .	    0.0	...
5980827	   .	   .	    0.0	...
5980828	   .	   .	    0.0	...
5980829	   .	   .	    0.0	...
5980830	   .	   .	    0.0	...
5980831	   .	   .	    0.0	...
5980832	   .	   .	    0.0	...
5980833	   .	   .	    0.0	...
5980834	   .	   .	    0.0	...
5980835	   .	   .	    0.0	...
5980836	   .	   .	    0.0	...
5980837	   .	   .	    0.0	...
5980838	   .	   .	    0.0	...
5980839	   .	   .	    0.0	...
5980840	   .	   .	    0.0	...
5980841	   .	   .	    0.0	...
5980842	   .	   .	    0.0	...
5980843	   .	   .	    0.0	...
5980844	   .	   .	    0.0	...
5980845	   .	   .	    0.0	...
5980846	   .	   .	    0.0	...
5980847	   .	   .	    0.0	...
5980848	   .	   .	    0.0	...
5980849	   .	   .	    0.0	...
5980850	   .	   .	    0.0	...
5980851	   .	   .	    0.0	...
5980852	   .	   .	    0.0	...
5980853	   .	   .	    0.0	...
5980854	   .	   .	    0.0	...
5980855	   .	   .	    0.0	...
5980856	   .	   .	    0.0	...
5980857	   .	   .	    0.0	...
5980858	   .	   .	    0.0	...
5980859	   .	   .	    0.0	...
5980860	   .	   .	    0.0	...
5980861	   .	   .	    0.0	...
5980862	   .	   .	    0.0	...
5980863	   .	   .	    0.0	...
5980864	   .	   .	    0.0	...
5980865	   .	   .	    0.0	...
5980866	   .	   .	    0.0	...
5980867	   .	   .	    0.0	...
5980868	   .	   .	    0.0	...
5980869	   .	   .	    0.0	...
5980870	   .	   .	    0.0	...
5980871	   .	   .	    0.0	...
5980872	   .	   .	    0.0	...
5980873	   .	   .	    0.0	...
5980874	   .	   .	    0.0	...
5980875	   .	   .	    0.0	...
5980876	   .	   .	    0.0	...
5980877	   .	   .	    0.0	...
5980878	   .	   .	    0.0	...
5980879	   .	   .	    0.0	...
5980880	   .	   .	    0.0	...
5980881	   .	   .	    0.0	...
5980882	   .	   .	    0.0	...
5980883	   .	   .	    0.0	...
5980884	   .	   .	    0.0	...
5980885	   .	   .	    0.0	...
5980886	   .	   .	    0.0	...
5980887	   .	   .	    0.0	...
5980888	   .	   .	    0.0	...
5980889	   .	   .	    0.0	...
5980890	   .	   .	    0.0	...
5980891	   .	   .	    0.0	...
5980892	   .	   .	    0.0	...
5980893	   .	   .	    0.0	...
5980894	   .	   .	    0.0	...
5980895	   .	   .	    0.0	...
5980896	   .	   .	    0.0	...
5980897	   .	   .	    0.0	...
5980898	   .	   .	    0.0	...
5980899	   .	   .	    0.0	...
5980900	   .	   .	    0.0	...
5980901	   .	   .	    0.0	...
5980902	   .	   .	    0.0	...
5980903	   .	   .	    0.0	...
5980904	   .	   .	    0.0	...
5980905	   .	   .	    0.0	...
5980906	   .	   .	    0.0	...
5980907	   .	   .	    0.0	...
5980908	   .	   .	    0.0	...
5980909	   .	   .	    0.0	...
5980910	   .	   .	    0.0	...
EBLINK R 5980803	5980910	108
5980911	  773.0	  979.4	 2831.0	...
5980912	  773.0	  979.4	 2831.0	...
5980913	  775.4	  973.9	 2851.0	...
5980914	  777.5	  963.2	 2896.0	...
5980915	  779.2	  947.2	 2959.0	...
5980916	  778.1	  930.8	 3026.0	...
5980917	  777.0	  914.3	 3090.0	...
5980918	  774.7	  897.6	 3158.0	...
5980919	  770.9	  881.8	 3219.0	...
5980920	  766.9	  866.4	 3282.0	...
5980921	  763.0	  852.9	 3335.0	...
5980922	  760.5	  840.6	 3386.0	...
5980923	  757.3	  827.9	 3431.0	...
5980924	  754.2	  815.0	 3484.0	...
5980925	  751.1	  801.4	 3528.0	...
5980926	  747.7	  788.0	 3575.0	...
5980927	  744.2	  773.9	 3622.0	...
5980928	  740.1	  760.1	 3673.0	...
5980929	  736.5	  747.0	 3720.0	...
5980930	  733.9	  735.0	 3753.0	...
5980931	  730.6	  722.5	 3793.0	...
5980932	  727.5	  711.5	 3827.0	...
5980933	  724.8	  700.2	 3862.0	...
5980934	  723.9	  691.9	 3881.0	...
5980935	  723.5	  683.5	 3898.0	...
5980936	  723.0	  674.6	 3920.0	...
5980937	  722.4	  667.6	 3942.0	...
5980938	  722.5	  663.3	 3959.0	...
5980939	  723.6	  661.7	 3966.0	...
5980940	  725.2	  657.6	 3982.0	...
5980941	  728.3	  652.9	 3998.0	...
5980942	  732.1	  647.9	 4020.0	...
5980943	  735.9	  642.7	 4044.0	...
5980944	  737.7	  638.2	 4067.0	...
5980945	  757.3	  658.2	 4038.0	...
5980946	  776.4	  681.2	 3996.0	...
5980947	  795.1	  702.5	 3961.0	...
5980948	  795.1	  699.2	 3971.0	...
5980949	  795.0	  693.4	 3990.0	...
5980950	  795.0	  688.5	 4010.0	...
5980951	  794.8	  682.2	 4031.0	...
5980952	  794.5	  678.0	 4055.0	...
5980953	  794.0	  672.5	 4071.0	...
5980954	  793.7	  667.8	 4094.0	...
5980955	  793.4	  662.6	 4105.0	...
5980956	  793.1	  657.2	 4127.0	...
5980957	  792.6	  652.0	 4143.0	...
5980958	  792.0	  647.0	 4161.0	...
5980959	  791.5	  642.6	 4175.0	...
5980960	  790.7	  638.1	 4193.0	...
5980961	  790.0	  634.2	 4208.0	...
ESACC R  5980780	5980961	182	  782.4	  543.7	  790.0	  634.2	   1.93	    624
SFIX R   5980962
5980962	  789.2	  630.2	 4228.0	...
5980963	  788.8	  627.1	 4237.0	...
5980964	  788.1	  622.9	 4253.0	...
5980965	  787.3	  619.3	 4267.0	...
5980966	  786.6	  615.4	 4284.0	...
5980967	  786.0	  611.7	 4296.0	...
5980968	  785.3	  608.3	 4308.0	...
5980969	  784.5	  604.2	 4323.0	...
5980970	  783.7	  600.8	 4339.0	...
5980971	  783.3	  596.7	 4354.0	...
5980972	  783.0	  594.1	 4364.0	...
5980973	  782.5	  590.6	 4370.0	...
5980974	  781.8	  586.8	 4381.0	...
5980975	  781.1	  583.0	 4393.0	...
5980976	  780.5	  579.6	 4405.0	...
5980977	  780.0	  576.8	 4410.0	...
5980978	  779.4	  573.7	 4421.0	...
5980979	  779.0	  570.8	 4431.0	...
5980980	  778.6	  568.6	 4440.0	...
5980981	  778.1	  566.6	 4448.0	...
5980982	  777.4	  564.7	 4455.0	...
5980983	  776.8	  561.8	 4461.0	...
5980984	  776.4	  559.5	 4468.0	...
5980985	  776.2	  557.7	 4479.0	...
5980986	  776.1	  557.0	 4488.0	...
5980987	  776.1	  555.5	 4493.0	...
5980988	  776.0	  552.9	 4492.0	...
5980989	  775.9	  550.5	 4497.0	...
5980990	  775.7	  547.8	 4505.0	...
5980991	  775.7	  546.2	 4513.0	...
5980992	  775.7	  544.1	 4518.0	...
5980993	  776.0	  542.9	 4524.0	...
5980994	  776.3	  541.4	 4530.0	...
5980995	  776.6	  540.6	 4534.0	...
5980996	  776.7	  539.1	 4535.0	...
5980997	  776.8	  538.2	 4537.0	...
5980998	  776.8	  537.1	 4539.0	...
5980999	  777.1	  536.7	 4541.0	...
5981000	  777.2	  536.0	 4542.0	...
5981001	  777.3	  535.4	 4544.0	...
5981002	  777.2	  534.8	 4546.0	...
5981003	  777.3	  534.6	 4546.0	...
5981004	  777.4	  534.3	 4547.0	...
5981005	  777.5	  534.1	 4544.0	...
5981006	  777.5	  534.0	 4541.0	...
5981007	  777.4	  534.0	 4539.0	...
5981008	  777.3	  534.0	 4539.0	...
5981009	  777.2	  534.2	 4540.0	...
5981010	  777.1	  534.3	 4540.0	...
5981011	  777.0	  534.4	 4537.0	...
5981012	  776.8	  534.6	 4534.0	...
5981013	  776.6	  535.1	 4531.0	...
5981014	  776.6	  537.1	 4529.0	...
5981015	  776.4	  539.5	 4525.0	...
5981016	  776.3	  542.5	 4519.0	...
5981017	  776.0	  544.1	 4514.0	...
5981018	  776.1	  546.6	 4509.0	...
5981019	  776.0	  548.2	 4505.0	...
5981020	  776.1	  550.0	 4500.0	...
5981021	  776.1	  550.7	 4497.0	...
5981022	  776.1	  551.5	 4495.0	...
5981023	  776.2	  552.4	 4493.0	...
5981024	  776.1	  553.0	 4493.0	...
5981025	  776.0	  553.4	 4492.0	...
5981026	  776.2	  553.8	 4491.0	...
5981027	  776.5	  554.2	 4490.0	...
5981028	  776.8	  555.0	 4490.0	...
5981029	  776.8	  555.4	 4490.0	...
5981030	  776.7	  555.6	 4490.0	...
5981031	  776.9	  555.8	 4489.0	...
5981032	  777.3	  556.2	 4488.0	...
5981033	  777.8	  556.7	 4489.0	...
5981034	  778.0	  556.7	 4490.0	...
5981035	  778.1	  556.5	 4491.0	...
5981036	  778.4	  556.3	 4491.0	...
5981037	  778.8	  556.2	 4493.0	...
5981038	  779.1	  556.4	 4494.0	...
5981039	  779.1	  556.9	 4495.0	...
5981040	  779.1	  557.4	 4495.0	...
5981041	  779.0	  557.6	 4495.0	...
5981042	  779.0	  557.6	 4497.0	...
5981043	  779.0	  557.7	 4498.0	...
5981044	  779.0	  557.6	 4499.0	...
5981045	  779.0	  557.4	 4499.0	...
5981046	  779.0	  557.3	 4498.0	...
5981047	  779.2	  557.3	 4498.0	...
5981048	  779.5	  557.3	 4497.0	...
5981049	  779.7	  557.3	 4496.0	...
5981050	  779.7	  557.3	 4496.0	...
5981051	  780.0	  556.8	 4495.0	...
5981052	  780.4	  556.3	 4493.0	...
5981053	  780.4	  555.6	 4492.0	...
5981054	  779.9	  555.3	 4492.0	...
5981055	  779.4	  554.7	 4494.0	...
5981056	  779.2	  554.4	 4496.0	...
5981057	  779.0	  554.1	 4497.0	...
5981058	  778.8	  554.1	 4498.0	...
5981059	  778.6	  554.0	 4498.0	...
5981060	  778.6	  553.8	 4499.0	...
5981061	  778.7	  553.5	 4499.0	...
5981062	  778.8	  553.2	 4501.0	...
5981063	  778.7	  553.1	 4503.0	...
5981064	  778.5	  552.7	 4505.0	...
5981065	  778.2	  552.4	 4505.0	...
5981066	  778.0	  551.9	 4502.0	...
5981067	  778.0	  551.7	 4500.0	...
5981068	  778.3	  551.4	 4497.0	...
5981069	  778.6	  551.3	 4497.0	...
5981070	  778.8	  551.2	 4495.0	...
5981071	  778.9	  551.0	 4492.0	...
5981072	  778.8	  550.8	 4490.0	...
5981073	  778.7	  550.7	 4490.0	...
5981074	  778.5	  550.7	 4490.0	...
5981075	  778.3	  550.4	 4490.0	...
5981076	  778.3	  550.1	 4490.0	...
5981077	  778.4	  549.8	 4490.0	...
5981078	  778.5	  549.8	 4491.0	...
5981079	  778.5	  550.1	 4491.0	...
5981080	  778.5	  550.3	 4491.0	...
5981081	  778.4	  550.3	 4492.0	...
5981082	  778.4	  550.0	 4494.0	...
5981083	  778.5	  549.5	 4496.0	...
5981084	  778.7	  549.3	 4495.0	...
5981085	  778.8	  549.2	 4494.0	...
5981086	  778.8	  549.0	 4494.0	...
5981087	  778.9	  548.8	 4494.0	...
5981088	  779.1	  548.7	 4495.0	...
5981089	  779.3	  548.6	 4495.0	...
5981090	  779.4	  548.5	 4494.0	...
5981091	  779.4	  548.4	 4492.0	...
5981092	  779.6	  548.3	 4490.0	...
5981093	  779.9	  548.3	 4491.0	...
5981094	  780.4	  548.1	 4490.0	...
5981095	  780.7	  548.0	 4490.0	...
5981096	  780.8	  547.8	 4490.0	...
5981097	  780.7	  547.9	 4488.0	...
5981098	  780.6	  548.0	 4487.0	...
5981099	  780.5	  547.8	 4486.0	...
5981100	  780.4	  547.1	 4486.0	...
5981101	  780.4	  546.4	 4487.0	...
5981102	  780.3	  546.1	 4487.0	...
5981103	  780.3	  546.1	 4487.0	...
5981104	  780.4	  546.1	 4485.0	...
5981105	  780.5	  546.2	 4484.0	...
5981106	  780.6	  546.3	 4484.0	...
5981107	  780.7	  546.5	 4483.0	...
5981108	  780.8	  546.8	 4483.0	...
5981109	  780.8	  547.2	 4482.0	...
5981110	  781.0	  547.8	 4481.0	...
5981111	  781.1	  548.1	 4481.0	...
5981112	  781.2	  548.5	 4481.0	...
5981113	  781.2	  548.6	 4481.0	...
5981114	  781.3	  548.7	 4482.0	...
5981115	  781.4	  548.8	 4482.0	...
5981116	  781.6	  548.8	 4482.0	...
5981117	  781.7	  549.2	 4481.0	...
5981118	  781.7	  549.5	 4480.0	...
5981119	  781.5	  549.8	 4478.0	...
5981120	  781.3	  549.8	 4477.0	...
5981121	  781.1	  549.9	 4476.0	...
5981122	  781.0	  549.9	 4476.0	...
5981123	  781.1	  550.2	 4476.0	...
5981124	  781.3	  550.4	 4476.0	...
5981125	  781.4	  550.4	 4477.0	...
5981126	  781.4	  550.1	 4478.0	...
5981127	  781.4	  549.8	 4479.0	...
5981128	  781.6	  549.7	 4479.0	...
5981129	  781.8	  549.6	 4478.0	...
5981130	  781.7	  549.4	 4478.0	...
5981131	  781.5	  549.2	 4477.0	...
5981132	  781.3	  549.0	 4475.0	...
5981133	  781.3	  548.9	 4471.0	...
5981134	  781.3	  548.8	 4467.0	...
5981135	  781.6	  548.7	 4464.0	...
5981136	  781.8	  548.7	 4465.0	...
5981137	  781.7	  548.4	 4466.0	...
5981138	  781.5	  547.9	 4467.0	...
5981139	  781.2	  547.4	 4466.0	...
5981140	  781.2	  547.3	 4464.0	...
5981141	  781.3	  547.3	 4461.0	...
5981142	  781.5	  547.3	 4460.0	...
5981143	  781.7	  547.3	 4456.0	...
5981144	  782.0	  546.9	 4453.0	...
5981145	  781.9	  546.6	 4454.0	...
5981146	  781.9	  545.9	 4458.0	...
5981147	  781.8	  545.5	 4460.0	...
5981148	  782.1	  545.1	 4456.0	...
5981149	  782.3	  545.0	 4452.0	...
5981150	  782.6	  545.0	 4449.0	...
5981151	  782.5	  544.9	 4447.0	...
5981152	  782.8	  544.8	 4446.0	...
5981153	  783.1	  544.7	 4446.0	...
5981154	  783.5	  545.0	 4445.0	...
5981155	  783.7	  545.3	 4446.0	...
5981156	  783.8	  545.6	 4447.0	...
5981157	  783.9	  545.7	 4448.0	...
5981158	  784.1	  545.8	 4448.0	...
5981159	  784.3	  545.9	 4447.0	...
5981160	  784.6	  545.9	 4447.0	...
5981161	  784.6	  546.0	 4446.0	...
5981162	  784.6	  546.5	 4445.0	...
5981163	  784.5	  546.9	 4444.0	...
5981164	  784.4	  547.3	 4444.0	...
5981165	  784.5	  547.4	 4443.0	...
5981166	  784.8	  547.6	 4442.0	...
5981167	  785.1	  547.7	 4441.0	...
5981168	  785.3	  547.7	 4440.0	...
5981169	  785.3	  547.9	 4440.0	...
5981170	  785.4	  548.1	 4440.0	...
5981171	  785.5	  548.3	 4440.0	...
5981172	  785.6	  548.3	 4440.0	...
5981173	  785.7	  548.4	 4439.0	...
5981174	  785.9	  548.5	 4438.0	...
5981175	  786.0	  548.5	 4435.0	...
5981176	  786.1	  548.8	 4432.0	...
5981177	  786.2	  549.2	 4431.0	...
5981178	  786.2	  549.7	 4431.0	...
5981179	  786.3	  550.0	 4431.0	...
5981180	  786.0	  550.1	 4432.0	...
5981181	  785.7	  550.2	 4432.0	...
5981182	  785.4	  550.4	 4431.0	...
5981183	  785.2	  550.7	 4430.0	...
5981184	  784.7	  551.0	 4428.0	...
5981185	  784.2	  551.1	 4427.0	...
5981186	  783.9	  551.2	 4427.0	...
5981187	  783.8	  551.2	 4427.0	...
5981188	  783.7	  551.1	 4427.0	...
5981189	  783.7	  551.2	 4427.0	...
5981190	  783.7	  551.5	 4427.0	...
5981191	  783.6	  551.7	 4425.0	...
5981192	  783.5	  551.7	 4423.0	...
5981193	  783.3	  551.6	 4421.0	...
5981194	  782.8	  551.5	 4421.0	...
5981195	  782.2	  551.2	 4420.0	...
5981196	  781.7	  551.0	 4419.0	...
5981197	  781.6	  550.7	 4419.0	...
5981198	  781.7	  551.0	 4419.0	...
5981199	  781.6	  551.3	 4419.0	...
5981200	  781.5	  551.6	 4418.0	...
5981201	  781.5	  551.8	 4415.0	...
5981202	  781.5	  552.3	 4412.0	...
5981203	  781.4	  552.8	 4411.0	...
5981204	  781.2	  553.3	 4410.0	...
5981205	  780.9	  553.6	 4409.0	...
5981206	  780.7	  553.6	 4409.0	...
5981207	  780.9	  553.5	 4408.0	...
5981208	  781.2	  553.4	 4409.0	...
5981209	  781.6	  553.3	 4409.0	...
5981210	  781.6	  553.1	 4409.0	...
5981211	  781.8	  552.9	 4410.0	...
5981212	  782.0	  552.9	 4410.0	...
5981213	  782.2	  552.8	 4409.0	...
5981214	  782.3	  553.0	 4409.0	...
5981215	  782.5	  553.1	 4408.0	...
5981216	  782.8	  553.2	 4408.0	...
5981217	  783.1	  553.4	 4406.0	...
5981218	  783.3	  553.5	 4404.0	...
5981219	  783.4	  553.8	 4403.0	...
5981220	  783.4	  553.9	 4405.0	...
5981221	  783.4	  553.9	 4405.0	...
5981222	  783.4	  554.1	 4403.0	...
5981223	  783.5	  554.1	 4402.0	...
5981224	  783.5	  554.1	 4401.0	...
5981225	  783.4	  553.8	 4399.0	...
5981226	  783.4	  553.5	 4397.0	...
5981227	  783.5	  553.3	 4396.0	...
5981228	  783.6	  553.3	 4395.0	...
5981229	  783.8	  553.6	 4395.0	...
5981230	  783.9	  553.9	 4396.0	...
5981231	  783.9	  553.9	 4396.0	...
5981232	  783.8	  553.6	 4395.0	...
5981233	  783.8	  553.3	 4394.0	...
5981234	  783.8	  553.3	 4394.0	...
5981235	  783.7	  553.3	 4392.0	...
5981236	  783.6	  553.3	 4389.0	...
5981237	  783.5	  553.2	 4387.0	...
5981238	  783.5	  553.0	 4386.0	...
5981239	  783.5	  552.7	 4385.0	...
5981240	  783.4	  552.4	 4384.0	...
5981241	  783.3	  552.1	 4382.0	...
5981242	  783.2	  552.2	 4381.0	...
5981243	  783.2	  552.6	 4379.0	...
5981244	  783.2	  552.9	 4377.0	...
5981245	  783.4	  553.4	 4373.0	...
5981246	  783.5	  553.6	 4372.0	...
5981247	  783.6	  553.7	 4369.0	...
5981248	  783.7	  553.8	 4366.0	...
5981249	  783.7	  554.1	 4362.0	...
5981250	  783.8	  554.3	 4359.0	...
5981251	  783.9	  554.6	 4359.0	...
5981252	  783.8	  554.6	 4358.0	...
5981253	  783.7	  554.6	 4358.0	...
5981254	  783.6	  554.6	 4357.0	...
5981255	  783.7	  554.5	 4357.0	...
5981256	  783.7	  554.5	 4357.0	...
5981257	  783.7	  554.4	 4356.0	...
5981258	  783.7	  554.3	 4354.0	...
5981259	  783.6	  554.2	 4350.0	...
5981260	  783.6	  554.1	 4349.0	...
5981261	  783.6	  554.1	 4348.0	...
5981262	  783.5	  554.1	 4347.0	...
5981263	  783.4	  554.0	 4344.0	...
5981264	  783.4	  553.9	 4341.0	...
5981265	  783.3	  553.9	 4339.0	...
5981266	  783.3	  553.8	 4339.0	...
5981267	  783.0	  553.9	 4339.0	...
5981268	  782.7	  553.9	 4339.0	...
5981269	  782.4	  553.8	 4339.0	...
5981270	  782.4	  553.6	 4336.0	...
5981271	  782.3	  553.4	 4334.0	...
5981272	  782.3	  553.0	 4333.0	...
5981273	  782.3	  552.7	 4331.0	...
5981274	  782.3	  552.4	 4330.0	...
5981275	  782.3	  552.4	 4327.0	...
5981276	  782.3	  552.4	 4325.0	...
5981277	  782.4	  552.2	 4322.0	...
5981278	  782.5	  552.0	 4322.0	...
5981279	  782.6	  551.7	 4322.0	...
5981280	  782.7	  551.6	 4322.0	...
5981281	  782.6	  551.6	 4321.0	...
5981282	  782.5	  551.7	 4322.0	...
5981283	  782.8	  551.7	 4323.0	...
5981284	  783.3	  551.7	 4324.0	...
5981285	  783.7	  551.6	 4322.0	...
5981286	  783.5	  551.6	 4320.0	...
5981287	  783.3	  551.7	 4318.0	...
5981288	  783.1	  551.4	 4316.0	...
5981289	  783.1	  551.1	 4315.0	...
5981290	  783.1	  550.6	 4313.0	...
5981291	  783.1	  550.5	 4308.0	...
5981292	  782.9	  550.4	 4304.0	...
5981293	  782.6	  550.4	 4301.0	...
5981294	  782.4	  550.8	 4300.0	...
5981295	  782.4	  551.1	 4300.0	...
5981296	  782.5	  551.6	 4300.0	...
5981297	  782.5	  551.8	 4300.0	...
5981298	  782.5	  551.9	 4299.0	...
5981299	  782.7	  552.3	 4299.0	...
5981300	  782.9	  552.6	 4298.0	...
5981301	  782.9	  553.0	 4297.0	...
5981302	  782.6	  553.0	 4294.0	...
5981303	  782.4	  552.9	 4290.0	...
5981304	  782.3	  552.9	 4289.0	...
5981305	  782.1	  553.0	 4290.0	...
5981306	  781.8	  553.0	 4292.0	...
5981307	  781.5	  553.1	 4292.0	...
5981308	  781.5	  553.0	 4292.0	...
5981309	  781.7	  553.0	 4291.0	...
5981310	  781.9	  552.5	 4289.0	...
5981311	  782.0	  552.0	 4286.0	...
5981312	  781.9	  551.5	 4284.0	...
5981313	  781.8	  551.8	 4282.0	...
5981314	  782.0	  552.0	 4278.0	...
5981315	  782.3	  552.2	 4275.0	...
5981316	  782.6	  552.1	 4272.0	...
5981317	  782.7	  551.8	 4272.0	...
5981318	  782.7	  551.5	 4271.0	...
5981319	  782.8	  551.1	 4270.0	...
5981320	  782.7	  550.9	 4271.0	...
5981321	  782.6	  550.9	 4271.0	...
5981322	  782.7	  551.0	 4269.0	...
5981323	  782.8	  551.0	 4264.0	...
5981324	  782.5	  550.8	 4260.0	...
5981325	  782.2	  550.8	 4259.0	...
5981326	  781.9	  550.8	 4261.0	...
5981327	  781.9	  550.8	 4263.0	...
5981328	  781.9	  550.8	 4261.0	...
5981329	  782.0	  550.8	 4258.0	...
5981330	  782.0	  551.0	 4255.0	...
5981331	  782.1	  551.2	 4254.0	...
5981332	  782.3	  551.4	 4253.0	...
5981333	  782.4	  551.5	 4252.0	...
5981334	  782.7	  551.7	 4251.0	...
5981335	  782.7	  551.8	 4249.0	...
5981336	  782.8	  552.0	 4248.0	...
5981337	  782.7	  552.2	 4248.0	...
5981338	  782.8	  552.5	 4249.0	...
5981339	  782.8	  552.9	 4249.0	...
5981340	  782.9	  553.1	 4247.0	...
5981341	  783.0	  553.3	 4246.0	...
5981342	  783.1	  553.4	 4243.0	...
5981343	  783.2	  553.6	 4242.0	...
5981344	  783.3	  553.7	 4242.0	...
5981345	  783.3	  554.0	 4241.0	...
5981346	  783.3	  554.3	 4238.0	...
5981347	  783.3	  554.5	 4234.0	...
5981348	  783.1	  554.6	 4230.0	...
5981349	  782.9	  554.4	 4231.0	...
5981350	  782.6	  554.0	 4231.0	...
5981351	  782.5	  553.5	 4232.0	...
5981352	  782.1	  553.2	 4228.0	...
5981353	  781.9	  553.2	 4225.0	...
5981354	  781.7	  553.3	 4221.0	...
5981355	  781.8	  553.3	 4222.0	...
5981356	  781.9	  553.1	 4222.0	...
5981357	  782.1	  552.9	 4222.0	...
5981358	  782.1	  552.9	 4222.0	...
5981359	  782.1	  552.9	 4221.0	...
5981360	  781.8	  552.9	 4220.0	...
5981361	  781.6	  553.0	 4219.0	...
5981362	  781.4	  553.5	 4219.0	...
5981363	  781.3	  553.9	 4218.0	...
5981364	  781.0	  554.2	 4217.0	...
5981365	  780.7	  554.2	 4213.0	...
5981366	  780.5	  554.2	 4211.0	...
5981367	  780.7	  554.0	 4208.0	...
5981368	  780.9	  553.8	 4207.0	...
5981369	  781.5	  553.5	 4206.0	...
5981370	  781.9	  553.4	 4204.0	...
5981371	  782.3	  553.3	 4204.0	...
5981372	  782.3	  553.4	 4205.0	...
5981373	  782.4	  553.4	 4204.0	...
5981374	  782.4	  553.4	 4203.0	...
5981375	  782.5	  553.6	 4202.0	...
5981376	  782.5	  553.7	 4203.0	...
5981377	  782.4	  553.8	 4203.0	...
5981378	  782.4	  553.8	 4201.0	...
5981379	  782.5	  553.8	 4199.0	...
5981380	  782.6	  553.7	 4199.0	...
5981381	  782.9	  553.7	 4199.0	...
5981382	  783.1	  553.7	 4199.0	...
5981383	  783.6	  553.6	 4195.0	...
5981384	  783.8	  553.4	 4192.0	...
5981385	  784.1	  553.2	 4188.0	...
5981386	  784.0	  553.2	 4187.0	...
5981387	  784.0	  553.4	 4187.0	...
5981388	  783.9	  553.5	 4186.0	...
5981389	  783.9	  553.6	 4186.0	...
5981390	  783.9	  553.6	 4185.0	...
5981391	  783.9	  553.4	 4187.0	...
5981392	  784.3	  553.2	 4188.0	...
5981393	  784.7	  552.9	 4189.0	...
5981394	  785.1	  552.9	 4190.0	...
5981395	  784.9	  552.9	 4190.0	...
5981396	  784.7	  553.0	 4190.0	...
5981397	  784.4	  553.2	 4190.0	...
5981398	  784.3	  553.2	 4191.0	...
5981399	  784.4	  553.1	 4191.0	...
5981400	  784.6	  553.0	 4189.0	...
5981401	  784.6	  552.7	 4186.0	...
5981402	  784.6	  552.4	 4183.0	...
5981403	  784.6	  552.2	 4182.0	...
5981404	  784.6	  552.1	 4181.0	...
5981405	  784.6	  552.1	 4181.0	...
5981406	  784.6	  552.1	 4180.0	...
5981407	  785.0	  552.0	 4181.0	...
5981408	  785.4	  552.0	 4182.0	...
5981409	  785.7	  551.9	 4180.0	...
5981410	  785.5	  551.8	 4178.0	...
5981411	  785.2	  551.8	 4176.0	...
5981412	  785.1	  551.8	 4176.0	...
5981413	  784.9	  551.9	 4176.0	...
5981414	  784.8	  551.7	 4176.0	...
5981415	  784.7	  551.4	 4176.0	...
5981416	  784.8	  551.2	 4176.0	...
5981417	  785.1	  551.2	 4176.0	...
5981418	  785.3	  551.2	 4176.0	...
5981419	  785.5	  551.1	 4176.0	...
5981420	  785.5	  551.1	 4175.0	...
5981421	  785.5	  551.2	 4174.0	...
5981422	  785.4	  551.3	 4172.0	...
5981423	  785.4	  551.5	 4173.0	...
5981424	  785.1	  551.7	 4173.0	...
5981425	  784.8	  551.9	 4174.0	...
5981426	  784.7	  552.0	 4174.0	...
5981427	  785.0	  551.9	 4174.0	...
5981428	  785.2	  551.8	 4175.0	...
5981429	  785.1	  551.8	 4175.0	...
5981430	  785.0	  551.9	 4175.0	...
5981431	  785.0	  551.9	 4174.0	...
5981432	  785.0	  551.8	 4174.0	...
5981433	  785.0	  551.6	 4174.0	...
5981434	  784.8	  551.4	 4174.0	...
5981435	  784.7	  551.3	 4173.0	...
5981436	  784.7	  551.2	 4172.0	...
5981437	  784.7	  551.2	 4171.0	...
5981438	  784.7	  551.2	 4170.0	...
5981439	  784.6	  551.5	 4170.0	...
5981440	  784.5	  551.8	 4169.0	...
5981441	  784.4	  551.7	 4168.0	...
5981442	  784.3	  551.3	 4168.0	...
5981443	  784.4	  550.9	 4167.0	...
5981444	  784.5	  550.9	 4168.0	...
5981445	  784.6	  550.4	 4168.0	...
5981446	  784.6	  549.9	 4168.0	...
5981447	  784.5	  549.5	 4167.0	...
5981448	  784.5	  549.4	 4167.0	...
5981449	  784.5	  549.4	 4169.0	...
5981450	  784.6	  549.4	 4171.0	...
5981451	  784.6	  549.4	 4173.0	...
5981452	  784.7	  549.7	 4172.0	...
5981453	  784.6	  549.9	 4170.0	...
5981454	  784.5	  549.8	 4169.0	...
5981455	  784.5	  549.6	 4171.0	...
5981456	  784.6	  549.2	 4172.0	...
5981457	  784.7	  548.7	 4173.0	...
5981458	  784.9	  547.9	 4175.0	...
5981459	  785.1	  547.0	 4177.0	...
5981460	  785.5	  546.1	 4179.0	...
5981461	  785.8	  545.2	 4180.0	...
5981462	  786.3	  544.4	 4176.0	...
5981463	  786.9	  543.9	 4173.0	...
5981464	  787.8	  543.0	 4170.0	...
5981465	  789.3	  541.8	 4172.0	...
5981466	  790.8	  540.7	 4174.0	...
5981467	  792.3	  540.0	 4176.0	...
5981468	  794.3	  539.4	 4177.0	...
5981469	  796.0	  538.9	 4176.0	...
5981470	  797.7	  538.4	 4175.0	...
5981471	  799.2	  537.4	 4174.0	...
5981472	  800.4	  536.2	 4174.0	...
5981473	  801.2	  535.0	 4174.0	...
5981474	  801.4	  534.5	 4174.0	...
5981475	  801.6	  534.2	 4174.0	...
5981476	  801.4	  534.1	 4174.0	...
5981477	  800.5	  534.1	 4174.0	...
5981478	  799.6	  534.2	 4175.0	...
5981479	  798.7	  535.0	 4176.0	...
5981480	  798.2	  535.8	 4178.0	...
5981481	  797.6	  536.9	 4180.0	...
5981482	  797.0	  538.1	 4182.0	...
5981483	  796.4	  539.6	 4182.0	...
5981484	  795.9	  540.8	 4184.0	...
5981485	  795.6	  541.7	 4185.0	...
5981486	  795.5	  542.1	 4186.0	...
5981487	  795.5	  542.4	 4184.0	...
5981488	  795.3	  542.3	 4182.0	...
5981489	  795.1	  542.4	 4180.0	...
5981490	  794.4	  542.6	 4181.0	...
5981491	  793.9	  542.8	 4181.0	...
5981492	  793.4	  542.9	 4181.0	...
5981493	  793.5	  543.0	 4181.0	...
5981494	  793.5	  543.2	 4184.0	...
5981495	  793.5	  543.5	 4187.0	...
5981496	  793.4	  543.4	 4190.0	...
5981497	  793.4	  543.2	 4190.0	...
5981498	  793.4	  543.1	 4191.0	...
5981499	  793.4	  543.3	 4192.0	...
5981500	  793.5	  543.6	 4192.0	...
5981501	  793.5	  543.6	 4193.0	...
5981502	  793.8	  543.7	 4195.0	...
5981503	  794.1	  543.6	 4197.0	...
5981504	  794.3	  543.6	 4197.0	...
5981505	  794.4	  543.6	 4197.0	...
5981506	  794.6	  543.7	 4197.0	...
5981507	  794.8	  543.8	 4197.0	...
5981508	  794.9	  543.8	 4198.0	...
5981509	  794.8	  543.8	 4201.0	...
5981510	  794.7	  544.1	 4203.0	...
5981511	  794.8	  544.3	 4205.0	...
5981512	  795.0	  544.4	 4206.0	...
5981513	  794.8	  544.3	 4206.0	...
5981514	  794.5	  544.3	 4207.0	...
5981515	  794.3	  544.7	 4208.0	...
5981516	  794.4	  545.1	 4209.0	...
5981517	  794.5	  545.4	 4208.0	...
5981518	  794.6	  545.4	 4207.0	...
5981519	  794.6	  545.4	 4207.0	...
5981520	  794.6	  545.4	 4206.0	...
5981521	  794.6	  545.4	 4206.0	...
5981522	  794.5	  545.5	 4207.0	...
5981523	  794.4	  545.4	 4207.0	...
5981524	  794.3	  545.4	 4208.0	...
5981525	  794.5	  545.4	 4208.0	...
5981526	  794.7	  545.5	 4209.0	...
5981527	  794.9	  545.6	 4211.0	...
5981528	  794.9	  545.6	 4214.0	...
5981529	  794.5	  545.7	 4218.0	...
5981530	  794.2	  545.7	 4219.0	...
5981531	  793.9	  546.0	 4218.0	...
5981532	  794.0	  546.2	 4218.0	...
5981533	  794.1	  546.3	 4218.0	...
5981534	  794.0	  546.2	 4219.0	...
5981535	  793.9	  546.0	 4220.0	...
5981536	  793.9	  546.1	 4221.0	...
5981537	  793.8	  546.1	 4221.0	...
5981538	  793.6	  546.1	 4221.0	...
5981539	  793.5	  546.0	 4221.0	...
5981540	  793.7	  546.0	 4220.0	...
5981541	  793.8	  546.0	 4220.0	...
5981542	  793.9	  546.1	 4221.0	...
5981543	  794.1	  546.0	 4223.0	...
5981544	  794.2	  545.9	 4225.0	...
5981545	  794.3	  545.8	 4225.0	...
5981546	  794.3	  545.9	 4225.0	...
5981547	  794.1	  546.1	 4225.0	...
5981548	  793.9	  546.3	 4227.0	...
5981549	  793.6	  546.3	 4229.0	...
5981550	  793.5	  546.3	 4230.0	...
5981551	  793.7	  546.3	 4230.0	...
5981552	  793.8	  546.3	 4230.0	...
5981553	  793.8	  546.3	 4230.0	...
5981554	  793.5	  546.3	 4230.0	...
5981555	  793.2	  546.4	 4231.0	...
5981556	  793.0	  546.0	 4231.0	...
5981557	  793.1	  545.6	 4230.0	...
5981558	  793.2	  545.4	 4231.0	...
5981559	  793.4	  545.7	 4231.0	...
5981560	  793.5	  546.0	 4233.0	...
5981561	  793.6	  545.9	 4235.0	...
5981562	  793.8	  545.9	 4236.0	...
5981563	  794.0	  546.0	 4235.0	...
5981564	  794.2	  546.1	 4234.0	...
5981565	  794.3	  546.1	 4233.0	...
5981566	  794.4	  546.3	 4232.0	...
5981567	  794.3	  546.5	 4231.0	...
5981568	  794.2	  546.7	 4231.0	...
5981569	  794.0	  546.6	 4233.0	...
5981570	  794.0	  546.5	 4235.0	...
5981571	  794.0	  546.3	 4235.0	...
5981572	  793.9	  545.9	 4233.0	...
5981573	  793.9	  545.6	 4232.0	...
5981574	  793.9	  545.4	 4232.0	...
5981575	  794.1	  545.4	 4234.0	...
5981576	  794.2	  545.4	 4234.0	...
5981577	  794.3	  545.2	 4233.0	...
5981578	  794.3	  545.0	 4233.0	...
5981579	  794.4	  544.9	 4233.0	...
5981580	  794.5	  544.9	 4235.0	...
5981581	  794.4	  544.9	 4238.0	...
5981582	  794.3	  545.3	 4241.0	...
5981583	  794.2	  545.7	 4242.0	...
5981584	  794.2	  545.7	 4244.0	...
5981585	  794.2	  545.5	 4244.0	...
5981586	  794.3	  545.2	 4245.0	...
5981587	  794.6	  545.3	 4245.0	...
5981588	  794.6	  545.2	 4246.0	...
5981589	  794.5	  545.1	 4247.0	...
5981590	  794.3	  545.2	 4248.0	...
5981591	  794.3	  545.5	 4248.0	...
5981592	  794.5	  545.8	 4249.0	...
5981593	  794.8	  545.7	 4251.0	...
5981594	  795.0	  545.6	 4252.0	...
5981595	  795.0	  545.8	 4251.0	...
5981596	  795.0	  546.1	 4250.0	...
5981597	  795.0	  546.5	 4251.0	...
5981598	  794.9	  546.7	 4252.0	...
5981599	  794.9	  546.8	 4253.0	...
5981600	  794.8	  546.9	 4252.0	...
5981601	  794.6	  547.0	 4254.0	...
5981602	  794.5	  547.0	 4256.0	...
5981603	  794.5	  547.0	 4259.0	...
5981604	  794.8	  546.9	 4259.0	...
5981605	  795.1	  547.0	 4260.0	...
5981606	  795.4	  547.2	 4262.0	...
5981607	  795.4	  547.4	 4263.0	...
5981608	  795.3	  547.4	 4263.0	...
5981609	  795.2	  547.4	 4263.0	...
5981610	  795.0	  547.6	 4263.0	...
5981611	  794.8	  547.7	 4262.0	...
5981612	  794.7	  547.8	 4262.0	...
5981613	  794.7	  547.7	 4261.0	...
5981614	  794.7	  547.6	 4261.0	...
5981615	  794.7	  547.5	 4262.0	...
5981616	  794.6	  547.4	 4263.0	...
5981617	  794.4	  547.4	 4265.0	...
5981618	  794.2	  547.2	 4266.0	...
5981619	  793.9	  547.0	 4267.0	...
5981620	  793.9	  546.8	 4266.0	...
5981621	  794.1	  546.7	 4266.0	...
5981622	  794.3	  547.0	 4266.0	...
5981623	  794.5	  547.3	 4266.0	...
5981624	  794.7	  547.4	 4268.0	...
5981625	  794.8	  547.2	 4271.0	...
5981626	  794.9	  547.0	 4274.0	...
5981627	  794.9	  547.0	 4275.0	...
5981628	  794.9	  547.1	 4274.0	...
5981629	  794.9	  547.1	 4273.0	...
5981630	  794.9	  547.3	 4273.0	...
5981631	  794.9	  547.5	 4272.0	...
5981632	  794.9	  547.8	 4272.0	...
5981633	  794.9	  547.5	 4272.0	...
5981634	  794.9	  547.2	 4276.0	...
5981635	  794.9	  546.8	 4279.0	...
5981636	  795.0	  546.8	 4281.0	...
5981637	  794.8	  546.9	 4282.0	...
5981638	  794.6	  546.9	 4283.0	...
5981639	  794.3	  546.9	 4284.0	...
5981640	  794.4	  546.8	 4285.0	...
5981641	  794.6	  547.0	 4285.0	...
5981642	  794.7	  547.2	 4286.0	...
5981643	  794.8	  547.3	 4288.0	...
5981644	  794.5	  547.3	 4291.0	...
5981645	  794.2	  547.5	 4293.0	...
5981646	  793.9	  547.8	 4293.0	...
5981647	  793.9	  548.1	 4294.0	...
5981648	  794.0	  548.1	 4296.0	...
5981649	  794.0	  548.2	 4297.0	...
5981650	  794.1	  548.2	 4297.0	...
5981651	  794.1	  548.1	 4298.0	...
5981652	  794.2	  548.1	 4299.0	...
5981653	  794.3	  548.0	 4298.0	...
5981654	  794.4	  547.7	 4298.0	...
5981655	  794.5	  547.4	 4298.0	...
5981656	  794.6	  547.1	 4298.0	...
5981657	  794.6	  547.2	 4299.0	...
5981658	  794.7	  547.3	 4300.0	...
5981659	  794.7	  547.3	 4301.0	...
5981660	  794.7	  547.5	 4302.0	...
5981661	  794.6	  547.6	 4301.0	...
5981662	  794.5	  547.7	 4301.0	...
5981663	  794.3	  547.7	 4301.0	...
5981664	  794.4	  547.7	 4302.0	...
5981665	  794.5	  547.7	 4304.0	...
5981666	  794.5	  547.9	 4304.0	...
5981667	  794.4	  548.0	 4304.0	...
5981668	  794.3	  548.1	 4304.0	...
5981669	  794.3	  548.1	 4304.0	...
5981670	  794.2	  548.1	 4304.0	...
5981671	  794.1	  548.2	 4303.0	...
5981672	  794.0	  548.2	 4303.0	...
5981673	  794.0	  548.3	 4301.0	...
5981674	  794.0	  548.3	 4301.0	...
5981675	  793.9	  548.1	 4302.0	...
5981676	  793.8	  548.0	 4305.0	...
5981677	  793.6	  547.7	 4308.0	...
5981678	  793.4	  547.6	 4309.0	...
5981679	  793.3	  547.8	 4309.0	...
5981680	  793.1	  548.0	 4309.0	...
5981681	  793.0	  548.2	 4309.0	...
5981682	  792.8	  548.1	 4309.0	...
5981683	  793.0	  548.1	 4309.0	...
5981684	  793.3	  548.0	 4309.0	...
5981685	  793.4	  548.0	 4310.0	...
5981686	  793.3	  548.0	 4311.0	...
5981687	  793.2	  548.1	 4313.0	...
5981688	  793.1	  548.3	 4313.0	...
5981689	  793.2	  548.5	 4312.0	...
5981690	  793.2	  548.6	 4310.0	...
5981691	  793.3	  548.8	 4309.0	...
5981692	  793.4	  548.9	 4309.0	...
5981693	  793.3	  549.0	 4309.0	...
5981694	  793.2	  549.0	 4310.0	...
5981695	  793.1	  549.0	 4311.0	...
5981696	  793.1	  548.8	 4313.0	...
5981697	  793.0	  548.7	 4315.0	...
5981698	  793.0	  548.5	 4316.0	...
5981699	  793.0	  548.6	 4316.0	...
5981700	  793.0	  548.6	 4316.0	...
5981701	  793.2	  548.7	 4316.0	...
5981702	  793.0	  548.9	 4318.0	...
5981703	  792.7	  548.9	 4319.0	...
5981704	  792.4	  548.7	 4318.0	...
5981705	  792.5	  548.5	 4316.0	...
5981706	  792.5	  548.5	 4316.0	...
5981707	  792.6	  548.5	 4320.0	...
5981708	  792.6	  548.5	 4324.0	...
5981709	  792.6	  548.5	 4326.0	...
5981710	  792.5	  548.7	 4326.0	...
5981711	  792.3	  548.8	 4326.0	...
5981712	  792.2	  548.9	 4326.0	...
5981713	  792.1	  548.9	 4326.0	...
5981714	  792.1	  548.9	 4326.0	...
5981715	  792.2	  548.9	 4326.0	...
5981716	  792.1	  549.0	 4325.0	...
5981717	  791.9	  549.0	 4325.0	...
5981718	  791.8	  549.1	 4326.0	...
5981719	  791.8	  549.2	 4327.0	...
5981720	  792.0	  549.2	 4330.0	...
5981721	  792.2	  549.2	 4332.0	...
5981722	  792.1	  549.3	 4335.0	...
5981723	  791.8	  549.4	 4337.0	...
5981724	  791.6	  549.5	 4340.0	...
5981725	  791.7	  549.5	 4340.0	...
5981726	  791.8	  549.5	 4341.0	...
5981727	  791.8	  549.5	 4341.0	...
5981728	  791.8	  549.3	 4340.0	...
5981729	  791.7	  548.9	 4340.0	...
5981730	  791.6	  548.6	 4340.0	...
5981731	  791.4	  548.3	 4340.0	...
5981732	  791.4	  548.3	 4341.0	...
5981733	  791.3	  548.3	 4341.0	...
5981734	  791.1	  548.3	 4343.0	...
5981735	  791.1	  548.2	 4345.0	...
5981736	  791.2	  548.1	 4347.0	...
5981737	  791.2	  548.0	 4347.0	...
5981738	  791.2	  548.0	 4348.0	...
5981739	  791.3	  547.8	 4349.0	...
5981740	  791.6	  547.6	 4351.0	...
5981741	  791.9	  547.6	 4352.0	...
5981742	  792.2	  548.0	 4352.0	...
5981743	  792.0	  548.5	 4351.0	...
5981744	  791.7	  548.7	 4351.0	...
5981745	  791.4	  548.7	 4351.0	...
5981746	  791.3	  548.8	 4352.0	...
5981747	  791.1	  548.9	 4352.0	...
5981748	  791.1	  548.9	 4352.0	...
5981749	  791.3	  548.8	 4354.0	...
5981750	  791.5	  548.7	 4355.0	...
5981751	  791.6	  548.7	 4357.0	...
5981752	  791.8	  548.8	 4358.0	...
5981753	  792.0	  548.9	 4359.0	...
5981754	  792.3	  549.0	 4359.0	...
5981755	  792.2	  549.1	 4358.0	...
5981756	  792.0	  549.1	 4359.0	...
5981757	  791.9	  549.1	 4361.0	...
5981758	  791.8	  549.1	 4363.0	...
5981759	  791.6	  549.2	 4363.0	...
5981760	  791.6	  549.3	 4363.0	...
5981761	  791.8	  549.3	 4363.0	...
5981762	  791.9	  549.0	 4364.0	...
5981763	  791.9	  548.9	 4365.0	...
5981764	  791.7	  548.9	 4364.0	...
5981765	  791.4	  549.1	 4363.0	...
5981766	  791.1	  549.2	 4362.0	...
5981767	  791.2	  549.2	 4362.0	...
5981768	  791.1	  549.3	 4363.0	...
5981769	  791.1	  549.5	 4364.0	...
5981770	  791.1	  549.8	 4364.0	...
5981771	  791.1	  550.2	 4365.0	...
5981772	  791.2	  550.5	 4365.0	...
5981773	  791.4	  550.4	 4368.0	...
5981774	  791.6	  550.3	 4371.0	...
5981775	  791.6	  550.3	 4374.0	...
5981776	  791.6	  550.3	 4374.0	...
5981777	  791.6	  550.4	 4374.0	...
MSG	5981778 0000 _ Experiment Start
5981778	  791.7	  550.4	 4377.0	...
5981779	  791.8	  550.1	 4379.0	...
5981780	  791.6	  549.8	 4382.0	...
5981781	  791.2	  549.4	 4383.0	...
5981782	  790.9	  549.3	 4385.0	...
5981783	  791.0	  549.1	 4385.0	...
5981784	  791.3	  549.0	 4386.0	...
5981785	  791.5	  549.0	 4385.0	...
5981786	  791.7	  549.1	 4385.0	...
5981787	  791.9	  549.1	 4383.0	...
5981788	  792.1	  549.2	 4382.0	...
5981789	  792.3	  549.2	 4380.0	...
5981790	  792.2	  549.2	 4380.0	...
5981791	  792.2	  549.2	 4383.0	...
5981792	  792.1	  549.2	 4385.0	...
5981793	  792.2	  549.2	 4387.0	...
5981794	  792.4	  549.4	 4387.0	...
5981795	  792.5	  549.7	 4387.0	...
5981796	  792.4	  549.5	 4387.0	...
5981797	  792.2	  549.2	 4387.0	...
5981798	  792.2	  548.8	 4387.0	...
5981799	  792.1	  548.6	 4389.0	...
5981800	  792.4	  548.3	 4390.0	...
5981801	  792.7	  548.2	 4389.0	...
5981802	  793.2	  548.1	 4388.0	...
5981803	  793.3	  548.0	 4386.0	...
5981804	  793.4	  547.9	 4386.0	...
5981805	  793.4	  547.9	 4385.0	...
5981806	  793.4	  548.1	 4385.0	...
5981807	  793.5	  548.2	 4386.0	...
5981808	  793.6	  548.2	 4387.0	...
5981809	  793.6	  548.2	 4388.0	...
5981810	  793.5	  548.2	 4388.0	...
5981811	  793.4	  548.2	 4389.0	...
5981812	  793.3	  548.2	 4390.0	...
5981813	  793.3	  548.2	 4391.0	...
5981814	  793.3	  548.3	 4391.0	...
5981815	  793.4	  548.3	 4392.0	...
5981816	  793.5	  548.2	 4393.0	...
5981817	  793.6	  548.1	 4394.0	...
5981818	  793.8	  548.0	 4395.0	...
5981819	  794.0	  547.9	 4395.0	...
5981820	  794.2	  547.7	 4395.0	...
5981821	  794.3	  547.5	 4395.0	...
5981822	  794.1	  547.5	 4396.0	...
5981823	  793.8	  547.6	 4396.0	...
5981824	  793.6	  547.7	 4396.0	...
5981825	  793.4	  547.7	 4397.0	...
5981826	  793.4	  547.9	 4398.0	...
5981827	  793.3	  547.9	 4398.0	...
5981828	  793.3	  547.9	 4398.0	...
5981829	  793.4	  548.1	 4398.0	...
5981830	  793.5	  548.4	 4399.0	...
5981831	  793.7	  548.7	 4400.0	...
5981832	  793.8	  548.8	 4401.0	...
5981833	  793.6	  548.6	 4400.0	...
5981834	  793.4	  548.3	 4400.0	...
5981835	  793.1	  548.1	 4401.0	...
5981836	  793.2	  548.2	 4403.0	...
5981837	  793.3	  548.3	 4405.0	...
5981838	  793.3	  548.5	 4405.0	...
5981839	  793.2	  548.9	 4403.0	...
5981840	  793.0	  549.2	 4401.0	...
5981841	  793.0	  549.2	 4401.0	...
5981842	  793.0	  549.1	 4401.0	...
5981843	  793.0	  549.0	 4403.0	...
5981844	  793.0	  549.1	 4404.0	...
5981845	  793.0	  549.1	 4406.0	...
5981846	  793.0	  549.1	 4408.0	...
5981847	  793.0	  548.9	 4409.0	...
5981848	  793.0	  548.8	 4409.0	...
5981849	  793.0	  548.8	 4408.0	...
5981850	  793.1	  549.0	 4408.0	...
5981851	  793.1	  549.1	 4407.0	...
5981852	  793.2	  549.0	 4406.0	...
5981853	  793.2	  548.9	 4405.0	...
5981854	  793.0	  548.9	 4404.0	...
5981855	  792.7	  549.0	 4405.0	...
5981856	  792.5	  549.0	 4406.0	...
5981857	  792.5	  549.2	 4406.0	...
5981858	  792.5	  549.4	 4405.0	...
5981859	  792.4	  549.5	 4404.0	...
5981860	  792.2	  549.2	 4405.0	...
5981861	  792.2	  548.9	 4406.0	...
5981862	  792.3	  548.8	 4407.0	...
5981863	  792.5	  548.8	 4407.0	...
5981864	  792.7	  548.9	 4411.0	...
5981865	  792.7	  548.9	 4415.0	...
5981866	  792.6	  548.9	 4417.0	...
5981867	  792.5	  549.0	 4415.0	...
5981868	  792.5	  549.2	 4410.0	...
5981869	  792.5	  549.3	 4408.0	...
5981870	  792.3	  549.5	 4406.0	...
5981871	  792.1	  549.5	 4407.0	...
5981872	  791.9	  549.5	 4409.0	...
5981873	  791.9	  549.6	 4410.0	...
5981874	  791.9	  549.6	 4412.0	...
5981875	  792.0	  549.5	 4414.0	...
5981876	  792.1	  549.5	 4414.0	...
5981877	  792.2	  549.5	 4413.0	...
5981878	  792.1	  549.3	 4412.0	...
5981879	  791.9	  549.2	 4411.0	...
5981880	  791.8	  549.0	 4411.0	...
5981881	  791.7	  549.1	 4411.0	...
5981882	  791.7	  549.2	 4411.0	...
5981883	  791.7	  549.4	 4411.0	...
5981884	  791.6	  549.5	 4410.0	...
5981885	  791.6	  549.7	 4408.0	...
5981886	  791.6	  549.8	 4408.0	...
5981887	  791.6	  549.7	 4408.0	...
5981888	  791.5	  549.4	 4409.0	...
5981889	  791.5	  549.1	 4411.0	...
5981890	  791.5	  549.0	 4413.0	...
5981891	  791.6	  549.1	 4415.0	...
5981892	  791.6	  549.2	 4415.0	...
5981893	  791.7	  549.3	 4414.0	...
5981894	  791.7	  549.3	 4414.0	...
5981895	  791.7	  549.3	 4413.0	...
5981896	  791.6	  549.3	 4413.0	...
5981897	  791.6	  549.4	 4413.0	...
5981898	  791.6	  549.4	 4413.0	...
5981899	  791.5	  549.1	 4414.0	...
5981900	  791.3	  548.9	 4414.0	...
5981901	  790.9	  548.7	 4413.0	...
5981902	  790.6	  548.9	 4412.0	...
5981903	  790.5	  549.0	 4412.0	...
5981904	  790.6	  549.1	 4412.0	...
5981905	  790.4	  549.3	 4413.0	...
5981906	  790.2	  549.6	 4413.0	...
5981907	  790.0	  549.8	 4414.0	...
5981908	  790.1	  549.8	 4414.0	...
5981909	  790.1	  549.7	 4414.0	...
5981910	  790.3	  549.7	 4414.0	...
5981911	  790.3	  549.7	 4414.0	...
5981912	  790.3	  549.7	 4413.0	...
5981913	  790.2	  549.7	 4412.0	...
5981914	  790.1	  549.7	 4413.0	...
5981915	  790.0	  549.7	 4415.0	...
5981916	  790.0	  549.7	 4417.0	...
5981917	  790.0	  549.7	 4417.0	...
5981918	  790.0	  549.4	 4419.0	...
5981919	  789.9	  549.2	 4420.0	...
5981920	  789.8	  548.9	 4421.0	...
5981921	  789.7	  549.0	 4422.0	...
5981922	  789.6	  549.1	 4423.0	...
5981923	  789.5	  549.2	 4423.0	...
5981924	  789.4	  549.2	 4423.0	...
5981925	  789.2	  549.3	 4422.0	...
5981926	  789.1	  549.3	 4421.0	...
5981927	  789.1	  549.4	 4421.0	...
5981928	  789.1	  549.4	 4422.0	...
5981929	  789.1	  549.4	 4422.0	...
5981930	  789.0	  549.5	 4423.0	...
5981931	  788.8	  549.5	 4422.0	...
5981932	  788.7	  549.5	 4422.0	...
5981933	  788.8	  549.5	 4421.0	...
5981934	  789.1	  549.4	 4422.0	...
5981935	  789.3	  549.6	 4422.0	...
5981936	  789.2	  549.9	 4423.0	...
5981937	  789.1	  550.2	 4422.0	...
5981938	  789.1	  550.2	 4422.0	...
5981939	  789.2	  550.2	 4422.0	...
5981940	  789.4	  550.1	 4421.0	...
5981941	  789.2	  549.9	 4421.0	...
5981942	  788.9	  549.6	 4421.0	...
5981943	  788.6	  549.3	 4422.0	...
5981944	  788.6	  549.2	 4423.0	...
5981945	  788.5	  549.2	 4424.0	...
5981946	  788.4	  549.1	 4427.0	...
5981947	  788.3	  548.9	 4429.0	...
5981948	  788.2	  548.8	 4431.0	...
5981949	  788.2	  548.8	 4430.0	...
5981950	  788.3	  548.8	 4430.0	...
5981951	  788.3	  548.6	 4430.0	...
5981952	  788.2	  548.1	 4430.0	...
5981953	  788.4	  547.4	 4432.0	...
5981954	  788.6	  546.8	 4435.0	...
5981955	  788.6	  546.4	 4437.0	...
5981956	  788.4	  546.1	 4438.0	...
5981957	  788.2	  545.8	 4437.0	...
5981958	  788.4	  545.7	 4436.0	...
5981959	  788.5	  545.6	 4436.0	...
5981960	  788.4	  545.6	 4435.0	...
5981961	  788.3	  545.9	 4435.0	...
5981962	  788.4	  546.2	 4435.0	...
5981963	  788.6	  546.6	 4435.0	...
5981964	  788.8	  546.8	 4435.0	...
5981965	  788.7	  546.9	 4435.0	...
5981966	  788.7	  546.9	 4438.0	...
5981967	  788.8	  546.8	 4441.0	...
5981968	  788.8	  546.6	 4443.0	...
5981969	  788.9	  546.5	 4442.0	...
5981970	  789.0	  546.4	 4441.0	...
5981971	  789.0	  546.4	 4442.0	...
5981972	  788.8	  546.4	 4443.0	...
5981973	  788.6	  546.5	 4444.0	...
5981974	  788.5	  546.4	 4445.0	...
5981975	  788.6	  546.4	 4446.0	...
5981976	  788.7	  546.2	 4446.0	...
5981977	  788.8	  546.1	 4445.0	...
5981978	  788.7	  546.0	 4444.0	...
5981979	  788.8	  545.9	 4443.0	...
5981980	  788.9	  545.8	 4443.0	...
5981981	  789.0	  545.9	 4442.0	...
5981982	  789.1	  546.1	 4442.0	...
5981983	  789.2	  546.2	 4442.0	...
5981984	  789.3	  546.3	 4443.0	...
5981985	  789.2	  546.5	 4443.0	...
5981986	  789.2	  546.7	 4444.0	...
5981987	  789.2	  546.9	 4445.0	...
5981988	  789.2	  547.1	 4446.0	...
5981989	  789.2	  547.4	 4446.0	...
5981990	  789.3	  547.5	 4446.0	...
5981991	  789.3	  547.6	 4447.0	...
MSG	5981992 0000 _ Number On
5981992	  789.4	  547.8	 4449.0	...
5981993	  789.5	  547.8	 4450.0	...
5981994	  789.2	  547.8	 4450.0	...
5981995	  788.9	  547.7	 4449.0	...
5981996	  788.6	  547.8	 4449.0	...
5981997	  788.6	  547.9	 4449.0	...
5981998	  788.7	  548.0	 4450.0	...
5981999	  788.4	  548.0	 4450.0	...
5982000	  788.2	  548.0	 4452.0	...
5982001	  787.9	  548.0	 4453.0	...
5982002	  788.0	  548.1	 4456.0	...
5982003	  788.1	  548.1	 4458.0	...
5982004	  788.3	  548.1	 4460.0	...
5982005	  788.4	  548.1	 4461.0	...
5982006	  788.4	  548.1	 4461.0	...
5982007	  788.4	  548.2	 4460.0	...
5982008	  788.3	  548.0	 4459.0	...
5982009	  788.3	  547.7	 4458.0	...
5982010	  788.1	  547.4	 4460.0	...
5982011	  787.9	  547.5	 4463.0	...
5982012	  787.8	  547.7	 4465.0	...
5982013	  787.9	  547.9	 4465.0	...
5982014	  787.8	  548.1	 4465.0	...
5982015	  787.7	  548.2	 4465.0	...
5982016	  787.6	  548.3	 4463.0	...
5982017	  787.5	  548.1	 4463.0	...
5982018	  787.4	  547.9	 4462.0	...
5982019	  787.3	  547.7	 4464.0	...
5982020	  787.3	  547.7	 4465.0	...
5982021	  787.3	  547.6	 4465.0	...
5982022	  787.2	  547.3	 4464.0	...
5982023	  787.1	  547.0	 4463.0	...
5982024	  787.1	  546.5	 4463.0	...
5982025	  786.9	  546.2	 4463.0	...
5982026	  786.8	  545.8	 4465.0	...
5982027	  786.8	  545.6	 4467.0	...
5982028	  786.8	  545.3	 4469.0	...
5982029	  786.8	  545.0	 4471.0	...
5982030	  786.6	  544.9	 4473.0	...
5982031	  786.4	  545.4	 4473.0	...
5982032	  786.3	  545.9	 4472.0	...
5982033	  786.4	  546.5	 4473.0	...
5982034	  786.7	  546.6	 4474.0	...
5982035	  786.9	  546.8	 4475.0	...
5982036	  787.0	  546.9	 4479.0	...
5982037	  786.9	  547.1	 4483.0	...
5982038	  786.9	  547.2	 4486.0	...
5982039	  786.8	  547.2	 4484.0	...
5982040	  786.9	  547.2	 4481.0	...
5982041	  786.9	  547.2	 4479.0	...
5982042	  787.0	  547.1	 4480.0	...
5982043	  787.1	  547.1	 4482.0	...
5982044	  787.1	  547.0	 4483.0	...
5982045	  787.0	  546.9	 4484.0	...
5982046	  786.8	  546.8	 4485.0	...
5982047	  786.6	  546.7	 4486.0	...
5982048	  786.7	  546.7	 4486.0	...
5982049	  786.9	  546.7	 4486.0	...
5982050	  787.1	  546.6	 4487.0	...
5982051	  787.0	  546.5	 4488.0	...
5982052	  787.0	  546.4	 4490.0	...
5982053	  786.8	  546.3	 4490.0	...
5982054	  786.6	  546.5	 4490.0	...
5982055	  786.3	  546.7	 4491.0	...
5982056	  786.2	  546.9	 4490.0	...
5982057	  786.1	  546.8	 4490.0	...
5982058	  786.1	  546.7	 4490.0	...
5982059	  786.1	  546.8	 4490.0	...
5982060	  786.4	  547.0	 4491.0	...
5982061	  786.6	  547.2	 4492.0	...
5982062	  786.8	  547.2	 4492.0	...
5982063	  786.8	  547.2	 4492.0	...
5982064	  786.9	  547.1	 4491.0	...
5982065	  787.0	  547.1	 4491.0	...
5982066	  787.0	  547.1	 4491.0	...
5982067	  787.1	  547.1	 4493.0	...
5982068	  787.1	  547.1	 4494.0	...
5982069	  787.1	  546.7	 4497.0	...
5982070	  787.0	  546.4	 4498.0	...
5982071	  786.9	  546.1	 4500.0	...
5982072	  786.9	  546.2	 4501.0	...
5982073	  786.9	  546.2	 4502.0	...
5982074	  787.0	  546.2	 4503.0	...
5982075	  787.1	  546.2	 4504.0	...
5982076	  787.3	  546.1	 4504.0	...
5982077	  787.2	  546.2	 4504.0	...
5982078	  787.2	  546.3	 4504.0	...
5982079	  787.1	  546.5	 4504.0	...
5982080	  787.2	  546.4	 4504.0	...
5982081	  787.3	  546.5	 4504.0	...
5982082	  787.2	  546.8	 4507.0	...
5982083	  787.1	  547.3	 4509.0	...
5982084	  787.1	  547.7	 4513.0	...
5982085	  787.2	  548.0	 4516.0	...
5982086	  787.4	  547.9	 4517.0	...
5982087	  787.5	  547.8	 4516.0	...
5982088	  787.6	  547.6	 4515.0	...
5982089	  787.7	  547.4	 4515.0	...
5982090	  787.6	  547.3	 4514.0	...
5982091	  787.3	  547.3	 4512.0	...
5982092	  786.9	  547.2	 4510.0	...
5982093	  786.8	  547.2	 4508.0	...
5982094	  786.9	  547.1	 4509.0	...
5982095	  786.8	  547.2	 4511.0	...
5982096	  786.8	  547.3	 4515.0	...
5982097	  786.8	  547.3	 4518.0	...
5982098	  786.9	  547.5	 4518.0	...
5982099	  786.9	  547.6	 4517.0	...
5982100	  786.8	  547.6	 4515.0	...
5982101	  786.7	  547.5	 4516.0	...
5982102	  786.6	  547.3	 4518.0	...
5982103	  786.6	  547.4	 4521.0	...
5982104	  786.6	  547.3	 4524.0	...
5982105	  786.5	  547.2	 4524.0	...
5982106	  786.3	  547.0	 4525.0	...
5982107	  786.3	  547.2	 4528.0	...
5982108	  786.6	  547.4	 4530.0	...
5982109	  787.0	  547.5	 4531.0	...
5982110	  787.3	  547.4	 4530.0	...
5982111	  787.5	  547.3	 4531.0	...
5982112	  787.8	  547.5	 4533.0	...
5982113	  788.0	  547.6	 4535.0	...
5982114	  788.1	  547.4	 4534.0	...
5982115	  788.0	  547.0	 4533.0	...
5982116	  788.0	  546.5	 4535.0	...
5982117	  788.2	  546.5	 4538.0	...
5982118	  788.3	  546.6	 4540.0	...
5982119	  788.4	  546.5	 4540.0	...
5982120	  788.4	  546.5	 4541.0	...
5982121	  788.4	  546.4	 4542.0	...
5982122	  788.3	  546.4	 4544.0	...
5982123	  788.2	  546.3	 4543.0	...
5982124	  788.0	  546.2	 4543.0	...
5982125	  788.0	  546.2	 4543.0	...
5982126	  788.0	  546.0	 4544.0	...
5982127	  788.1	  545.9	 4545.0	...
5982128	  788.2	  546.0	 4547.0	...
5982129	  788.2	  546.2	 4550.0	...
5982130	  788.3	  546.5	 4554.0	...
5982131	  788.3	  546.4	 4556.0	...
5982132	  788.3	  546.4	 4557.0	...
5982133	  788.3	  546.3	 4557.0	...
5982134	  788.3	  546.3	 4558.0	...
5982135	  788.4	  546.2	 4558.0	...
5982136	  788.5	  546.1	 4558.0	...
5982137	  788.5	  546.0	 4557.0	...
5982138	  788.5	  546.1	 4557.0	...
5982139	  788.5	  546.1	 4559.0	...
5982140	  788.4	  546.5	 4561.0	...
5982141	  788.3	  547.0	 4564.0	...
5982142	  788.2	  547.1	 4565.0	...
5982143	  788.2	  546.9	 4566.0	...
5982144	  788.0	  546.5	 4565.0	...
5982145	  787.9	  546.5	 4565.0	...
5982146	  788.0	  546.4	 4567.0	...
5982147	  788.2	  546.4	 4567.0	...
5982148	  788.4	  546.3	 4568.0	...
5982149	  788.3	  545.8	 4569.0	...
5982150	  788.3	  545.4	 4572.0	...
5982151	  788.3	  545.0	 4575.0	...
5982152	  788.3	  545.0	 4577.0	...
5982153	  788.4	  545.1	 4580.0	...
5982154	  788.4	  545.2	 4582.0	...
5982155	  788.4	  545.0	 4583.0	...
5982156	  788.4	  544.6	 4584.0	...
5982157	  788.4	  544.4	 4584.0	...
5982158	  788.4	  544.7	 4584.0	...
5982159	  788.5	  545.1	 4587.0	...
5982160	  788.2	  545.2	 4590.0	...
5982161	  787.9	  545.2	 4593.0	...
5982162	  787.7	  545.3	 4593.0	...
5982163	  787.8	  545.5	 4594.0	...
5982164	  787.9	  545.7	 4592.0	...
5982165	  787.9	  545.6	 4590.0	...
5982166	  787.9	  545.5	 4591.0	...
5982167	  787.7	  545.5	 4594.0	...
5982168	  787.6	  545.5	 4597.0	...
5982169	  787.4	  545.7	 4598.0	...
5982170	  787.4	  545.9	 4599.0	...
5982171	  787.2	  546.2	 4599.0	...
5982172	  787.2	  546.2	 4598.0	...
5982173	  787.2	  546.2	 4598.0	...
5982174	  787.3	  546.4	 4597.0	...
5982175	  787.4	  546.6	 4596.0	...
5982176	  787.5	  546.7	 4596.0	...
5982177	  787.6	  547.0	 4596.0	...
5982178	  787.6	  547.3	 4596.0	...
5982179	  787.5	  547.6	 4598.0	...
5982180	  787.5	  547.8	 4599.0	...
5982181	  787.5	  548.0	 4601.0	...
5982182	  787.6	  548.0	 4601.0	...
5982183	  787.5	  547.8	 4601.0	...
5982184	  787.3	  548.0	 4602.0	...
5982185	  787.2	  548.4	 4602.0	...
5982186	  787.3	  548.9	 4603.0	...
5982187	  787.4	  549.0	 4605.0	...
5982188	  787.4	  549.1	 4606.0	...
5982189	  787.4	  549.1	 4608.0	...
5982190	  787.4	  549.2	 4607.0	...
5982191	  787.4	  549.3	 4606.0	...
5982192	  787.4	  549.5	 4605.0	...
5982193	  787.3	  549.5	 4605.0	...
5982194	  787.3	  549.1	 4606.0	...
5982195	  787.2	  548.8	 4608.0	...
5982196	  787.3	  548.5	 4611.0	...
5982197	  787.2	  548.5	 4613.0	...
5982198	  787.2	  548.5	 4616.0	...
5982199	  787.5	  548.6	 4619.0	...
5982200	  787.8	  548.7	 4622.0	...
5982201	  787.8	  548.7	 4623.0	...
5982202	  787.5	  548.5	 4623.0	...
5982203	  786.8	  548.1	 4623.0	...
5982204	  786.3	  547.6	 4623.0	...
5982205	  785.8	  546.9	 4623.0	...
5982206	  785.1	  545.6	 4624.0	...
5982207	  784.5	  544.0	 4625.0	...
5982208	  783.6	  542.8	 4626.0	...
5982209	  783.2	  541.7	 4626.0	...
5982210	  782.7	  540.7	 4626.0	...
5982211	  782.5	  539.7	 4628.0	...
5982212	  782.3	  538.4	 4631.0	...
5982213	  782.2	  537.3	 4636.0	...
5982214	  782.2	  536.1	 4639.0	...
5982215	  782.4	  535.3	 4642.0	...
5982216	  782.6	  534.4	 4643.0	...
5982217	  782.7	  533.2	 4643.0	...
5982218	  783.0	  532.9	 4642.0	...
5982219	  783.3	  532.7	 4641.0	...
5982220	  783.9	  532.7	 4641.0	...
5982221	  784.5	  533.1	 4641.0	...
5982222	  785.2	  533.4	 4644.0	...
5982223	  786.0	  533.9	 4647.0	...
5982224	  786.7	  534.4	 4649.0	...
5982225	  787.3	  534.9	 4649.0	...
5982226	  788.1	  535.4	 4648.0	...
5982227	  788.6	  535.5	 4648.0	...
5982228	  789.2	  535.6	 4648.0	...
5982229	  789.5	  535.5	 4650.0	...
5982230	  789.7	  535.4	 4651.0	...
5982231	  790.0	  535.3	 4651.0	...
5982232	  789.8	  535.3	 4651.0	...
5982233	  789.7	  535.0	 4654.0	...
5982234	  789.5	  534.5	 4657.0	...
5982235	  789.3	  533.9	 4659.0	...
5982236	  789.1	  533.7	 4658.0	...
5982237	  788.9	  533.7	 4658.0	...
5982238	  788.7	  533.8	 4657.0	...
5982239	  788.5	  533.8	 4659.0	...
5982240	  788.0	  533.9	 4661.0	...
5982241	  787.6	  534.0	 4663.0	...
5982242	  787.4	  534.2	 4664.0	...
5982243	  787.4	  534.4	 4666.0	...
5982244	  787.4	  534.6	 4669.0	...
5982245	  787.2	  534.7	 4670.0	...
5982246	  787.1	  534.7	 4670.0	...
5982247	  787.0	  534.8	 4671.0	...
5982248	  787.1	  535.0	 4671.0	...
5982249	  787.2	  535.2	 4672.0	...
5982250	  787.0	  535.3	 4673.0	...
5982251	  786.9	  535.3	 4674.0	...
5982252	  786.8	  535.1	 4675.0	...
5982253	  786.7	  535.0	 4676.0	...
5982254	  786.5	  534.9	 4677.0	...
5982255	  786.3	  534.9	 4677.0	...
5982256	  786.2	  534.8	 4677.0	...
5982257	  786.4	  534.6	 4677.0	...
5982258	  786.4	  534.5	 4679.0	...
5982259	  786.3	  534.5	 4681.0	...
5982260	  786.2	  534.6	 4683.0	...
5982261	  786.1	  534.9	 4684.0	...
5982262	  786.5	  535.3	 4683.0	...
5982263	  786.9	  535.6	 4683.0	...
5982264	  787.4	  535.8	 4684.0	...
5982265	  787.4	  536.0	 4687.0	...
5982266	  787.4	  536.3	 4689.0	...
5982267	  787.5	  536.5	 4692.0	...
5982268	  787.6	  536.7	 4694.0	...
5982269	  787.7	  536.7	 4698.0	...
5982270	  787.7	  536.7	 4700.0	...
5982271	  787.7	  536.6	 4702.0	...
5982272	  787.7	  536.5	 4703.0	...
5982273	  787.8	  536.4	 4702.0	...
5982274	  787.7	  536.3	 4701.0	...
5982275	  787.5	  536.6	 4700.0	...
5982276	  787.3	  536.9	 4701.0	...
5982277	  787.2	  537.2	 4702.0	...
5982278	  787.1	  537.4	 4703.0	...
5982279	  787.1	  537.6	 4702.0	...
5982280	  787.1	  537.5	 4702.0	...
5982281	  787.0	  537.1	 4702.0	...
5982282	  786.9	  536.8	 4703.0	...
5982283	  786.9	  536.6	 4704.0	...
5982284	  786.7	  536.4	 4705.0	...
5982285	  786.5	  536.2	 4708.0	...
5982286	  786.2	  536.3	 4710.0	...
5982287	  786.4	  536.3	 4712.0	...
5982288	  786.5	  536.3	 4712.0	...
5982289	  786.7	  536.3	 4712.0	...
5982290	  786.9	  536.4	 4714.0	...
5982291	  787.3	  536.6	 4716.0	...
5982292	  787.6	  536.7	 4717.0	...
5982293	  788.0	  536.6	 4717.0	...
5982294	  788.0	  536.5	 4716.0	...
5982295	  787.8	  536.5	 4716.0	...
5982296	  787.4	  536.4	 4718.0	...
5982297	  787.1	  536.4	 4719.0	...
5982298	  787.2	  536.5	 4720.0	...
5982299	  787.2	  536.6	 4721.0	...
5982300	  787.2	  536.6	 4722.0	...
5982301	  787.2	  536.6	 4722.0	...
5982302	  787.2	  536.6	 4723.0	...
5982303	  787.3	  536.5	 4726.0	...
5982304	  787.4	  536.4	 4728.0	...
5982305	  787.5	  536.3	 4729.0	...
5982306	  787.5	  536.2	 4729.0	...
5982307	  787.3	  536.2	 4729.0	...
MSG	5982308 0000 _ Number Off
5982308	  787.1	  536.5	 4728.0	...
5982309	  787.2	  536.9	 4728.0	...
5982310	  787.2	  537.2	 4728.0	...
5982311	  787.2	  537.2	 4729.0	...
5982312	  787.2	  537.1	 4731.0	...
5982313	  787.1	  537.0	 4733.0	...
5982314	  787.4	  536.9	 4734.0	...
5982315	  787.7	  536.8	 4736.0	...
5982316	  787.9	  536.8	 4737.0	...
5982317	  787.7	  536.7	 4739.0	...
5982318	  787.4	  536.7	 4738.0	...
5982319	  787.5	  536.9	 4738.0	...
5982320	  787.5	  537.3	 4739.0	...
5982321	  787.5	  537.7	 4741.0	...
5982322	  787.6	  538.0	 4744.0	...
5982323	  787.8	  538.2	 4747.0	...
5982324	  788.0	  538.2	 4748.0	...
5982325	  788.1	  538.2	 4749.0	...
5982326	  788.1	  538.1	 4749.0	...
5982327	  788.0	  538.1	 4752.0	...
5982328	  788.0	  538.3	 4756.0	...
5982329	  788.0	  538.5	 4760.0	...
5982330	  788.0	  538.8	 4762.0	...
5982331	  788.1	  538.9	 4762.0	...
5982332	  788.1	  539.1	 4760.0	...
5982333	  788.1	  539.2	 4757.0	...
5982334	  788.1	  539.2	 4755.0	...
5982335	  788.1	  539.1	 4756.0	...
5982336	  788.1	  539.0	 4758.0	...
5982337	  787.9	  538.7	 4760.0	...
5982338	  787.8	  538.3	 4763.0	...
5982339	  787.8	  537.9	 4765.0	...
5982340	  788.0	  537.9	 4766.0	...
5982341	  788.1	  537.9	 4766.0	...
5982342	  788.1	  537.8	 4767.0	...
5982343	  788.2	  537.8	 4768.0	...
5982344	  788.2	  537.7	 4769.0	...
5982345	  788.2	  537.4	 4768.0	...
5982346	  788.2	  537.1	 4767.0	...
5982347	  788.2	  536.8	 4765.0	...
5982348	  788.2	  536.8	 4765.0	...
5982349	  788.3	  536.9	 4766.0	...
5982350	  788.2	  536.9	 4766.0	...
5982351	  788.2	  536.9	 4767.0	...
5982352	  788.3	  536.7	 4769.0	...
5982353	  788.6	  536.3	 4770.0	...
5982354	  788.7	  536.0	 4771.0	...
5982355	  788.4	  535.5	 4771.0	...
5982356	  788.2	  535.2	 4772.0	...
5982357	  788.1	  535.0	 4773.0	...
5982358	  788.0	  535.1	 4773.0	...
5982359	  787.9	  535.1	 4774.0	...
5982360	  787.7	  535.2	 4774.0	...
5982361	  787.8	  535.1	 4774.0	...
5982362	  788.1	  535.1	 4774.0	...
5982363	  788.5	  535.1	 4775.0	...
5982364	  788.6	  535.1	 4777.0	...
5982365	  788.7	  535.1	 4779.0	...
5982366	  788.7	  535.3	 4781.0	...
5982367	  788.8	  535.6	 4781.0	...
5982368	  788.8	  535.8	 4782.0	...
5982369	  788.8	  535.6	 4784.0	...
5982370	  788.7	  535.3	 4786.0	...
5982371	  788.4	  534.9	 4788.0	...
5982372	  787.9	  534.6	 4790.0	...
5982373	  787.5	  534.4	 4791.0	...
5982374	  787.4	  534.6	 4791.0	...
5982375	  787.6	  534.8	 4790.0	...
5982376	  787.9	  534.9	 4790.0	...
5982377	  788.0	  534.8	 4789.0	...
5982378	  787.9	  534.8	 4789.0	...
5982379	  787.6	  534.9	 4789.0	...
5982380	  787.5	  535.0	 4791.0	...
5982381	  787.7	  534.9	 4793.0	...
5982382	  787.8	  534.7	 4794.0	...
5982383	  787.7	  534.4	 4794.0	...
5982384	  787.5	  534.4	 4794.0	...
5982385	  787.4	  534.7	 4795.0	...
5982386	  787.3	  534.9	 4798.0	...
5982387	  787.3	  534.9	 4800.0	...
5982388	  787.4	  534.9	 4802.0	...
5982389	  787.6	  534.9	 4802.0	...
5982390	  787.8	  534.9	 4800.0	...
5982391	  787.8	  535.0	 4799.0	...
5982392	  787.8	  535.1	 4799.0	...
5982393	  787.8	  535.1	 4801.0	...
5982394	  787.7	  535.1	 4803.0	...
5982395	  787.5	  534.9	 4804.0	...
5982396	  787.3	  534.7	 4804.0	...
5982397	  787.2	  534.7	 4806.0	...
5982398	  787.4	  534.9	 4807.0	...
5982399	  787.6	  535.1	 4808.0	...
5982400	  787.6	  535.1	 4809.0	...
5982401	  787.7	  535.0	 4809.0	...
5982402	  787.8	  535.0	 4810.0	...
5982403	  787.8	  535.0	 4812.0	...
5982404	  787.8	  535.1	 4814.0	...
5982405	  787.8	  535.3	 4815.0	...
5982406	  787.7	  535.3	 4819.0	...
5982407	  787.5	  535.2	 4823.0	...
5982408	  787.4	  535.0	 4826.0	...
5982409	  787.6	  534.8	 4825.0	...
5982410	  787.8	  534.6	 4824.0	...
5982411	  788.0	  534.4	 4824.0	...
5982412	  788.1	  534.2	 4825.0	...
5982413	  788.1	  534.1	 4825.0	...
5982414	  788.0	  534.1	 4825.0	...
5982415	  787.9	  534.2	 4825.0	...
5982416	  787.9	  534.2	 4824.0	...
5982417	  788.1	  534.2	 4824.0	...
5982418	  788.3	  534.2	 4825.0	...
5982419	  788.3	  534.2	 4826.0	...
5982420	  788.4	  534.3	 4828.0	...
5982421	  788.5	  534.3	 4829.0	...
5982422	  788.6	  534.3	 4830.0	...
5982423	  788.5	  534.2	 4831.0	...
5982424	  788.4	  534.2	 4831.0	...
5982425	  788.2	  533.9	 4832.0	...
5982426	  788.1	  533.6	 4832.0	...
5982427	  788.1	  533.3	 4833.0	...
5982428	  788.1	  533.3	 4834.0	...
5982429	  788.1	  533.6	 4834.0	...
5982430	  788.2	  533.8	 4833.0	...
5982431	  788.2	  534.0	 4831.0	...
5982432	  788.1	  534.0	 4829.0	...
5982433	  787.9	  534.1	 4829.0	...
5982434	  787.7	  534.1	 4830.0	...
5982435	  787.4	  534.4	 4831.0	...
5982436	  787.2	  534.6	 4832.0	...
5982437	  787.0	  534.8	 4833.0	...
5982438	  787.0	  534.8	 4833.0	...
5982439	  787.2	  534.7	 4832.0	...
5982440	  787.3	  534.7	 4831.0	...
5982441	  787.0	  534.8	 4830.0	...
5982442	  786.5	  534.9	 4829.0	...
5982443	  786.1	  534.9	 4827.0	...
5982444	  786.1	  534.8	 4826.0	...
5982445	  786.3	  534.7	 4827.0	...
5982446	  786.4	  534.8	 4828.0	...
5982447	  786.5	  535.2	 4829.0	...
5982448	  786.3	  535.6	 4829.0	...
5982449	  786.2	  536.0	 4829.0	...
5982450	  786.1	  536.0	 4828.0	...
5982451	  786.0	  535.9	 4829.0	...
5982452	  785.9	  535.8	 4829.0	...
5982453	  785.8	  535.8	 4829.0	...
5982454	  785.7	  535.9	 4830.0	...
5982455	  785.7	  535.9	 4831.0	...
5982456	  785.7	  535.8	 4832.0	...
5982457	  785.6	  535.7	 4831.0	...
5982458	  785.5	  535.7	 4830.0	...
5982459	  785.4	  535.7	 4829.0	...
5982460	  785.5	  535.8	 4829.0	...
5982461	  785.6	  535.8	 4829.0	...
5982462	  785.7	  535.8	 4832.0	...
5982463	  785.9	  535.8	 4834.0	...
5982464	  785.9	  535.5	 4837.0	...
5982465	  786.0	  535.2	 4838.0	...
5982466	  786.1	  534.9	 4840.0	...
5982467	  786.4	  534.9	 4841.0	...
5982468	  786.8	  534.7	 4842.0	...
5982469	  787.3	  534.6	 4843.0	...
5982470	  787.6	  534.2	 4845.0	...
5982471	  787.7	  534.0	 4846.0	...
5982472	  787.6	  533.8	 4846.0	...
5982473	  787.6	  533.8	 4846.0	...
5982474	  787.5	  533.8	 4848.0	...
5982475	  787.3	  533.7	 4852.0	...
5982476	  787.2	  533.6	 4856.0	...
5982477	  787.2	  533.6	 4859.0	...
5982478	  787.5	  533.6	 4860.0	...
5982479	  787.7	  533.7	 4859.0	...
5982480	  787.9	  534.0	 4858.0	...
5982481	  787.9	  534.4	 4856.0	...
5982482	  787.9	  534.6	 4857.0	...
5982483	  787.7	  534.7	 4858.0	...
5982484	  787.4	  534.6	 4858.0	...
5982485	  787.0	  534.4	 4858.0	...
5982486	  786.9	  534.4	 4858.0	...
5982487	  786.9	  534.5	 4857.0	...
5982488	  786.8	  534.4	 4857.0	...
5982489	  786.6	  534.2	 4858.0	...
5982490	  786.7	  534.2	 4862.0	...
5982491	  786.9	  534.4	 4866.0	...
5982492	  787.0	  534.6	 4866.0	...
5982493	  786.7	  534.6	 4863.0	...
5982494	  786.4	  534.6	 4860.0	...
5982495	  786.4	  534.6	 4860.0	...
5982496	  786.5	  534.7	 4861.0	...
5982497	  786.6	  534.8	 4861.0	...
5982498	  786.6	  534.8	 4861.0	...
5982499	  786.4	  534.8	 4862.0	...
5982500	  786.4	  534.7	 4863.0	...
5982501	  786.3	  534.7	 4863.0	...
5982502	  786.4	  534.7	 4863.0	...
5982503	  786.4	  534.6	 4863.0	...
5982504	  786.3	  534.6	 4863.0	...
5982505	  786.2	  534.5	 4862.0	...
5982506	  786.1	  534.5	 4862.0	...
5982507	  786.2	  534.5	 4863.0	...
5982508	  786.1	  534.5	 4865.0	...
5982509	  785.9	  534.4	 4866.0	...
5982510	  785.9	  534.3	 4866.0	...
5982511	  786.0	  534.5	 4866.0	...
5982512	  786.1	  534.6	 4866.0	...
5982513	  786.0	  534.8	 4866.0	...
5982514	  785.8	  534.8	 4866.0	...
5982515	  785.6	  534.8	 4865.0	...
5982516	  785.5	  534.7	 4864.0	...
5982517	  785.6	  534.7	 4865.0	...
5982518	  785.6	  534.8	 4866.0	...
5982519	  785.7	  534.9	 4871.0	...
5982520	  785.9	  535.1	 4876.0	...
5982521	  786.2	  535.1	 4880.0	...
MSG	5982522 0000 _ Number On
5982522	  786.2	  535.2	 4879.0	...
5982523	  786.0	  535.3	 4878.0	...
5982524	  785.9	  535.3	 4877.0	...
5982525	  786.1	  535.2	 4877.0	...
5982526	  786.3	  535.2	 4877.0	...
5982527	  786.4	  535.3	 4877.0	...
5982528	  786.5	  535.3	 4877.0	...
5982529	  786.7	  535.3	 4877.0	...
5982530	  786.8	  535.8	 4876.0	...
5982531	  786.7	  536.3	 4876.0	...
5982532	  786.5	  536.4	 4876.0	...
5982533	  786.3	  535.8	 4876.0	...
5982534	  786.3	  535.2	 4875.0	...
5982535	  786.3	  535.3	 4876.0	...
5982536	  786.3	  535.6	 4877.0	...
5982537	  786.3	  535.6	 4877.0	...
5982538	  786.3	  535.3	 4877.0	...
5982539	  786.3	  535.0	 4878.0	...
5982540	  786.4	  535.2	 4879.0	...
5982541	  786.5	  535.3	 4880.0	...
5982542	  786.6	  535.6	 4882.0	...
5982543	  786.6	  535.7	 4881.0	...
5982544	  786.5	  535.6	 4879.0	...
5982545	  786.5	  535.4	 4878.0	...
5982546	  786.5	  535.1	 4878.0	...
5982547	  786.6	  535.1	 4879.0	...
5982548	  786.7	  535.3	 4880.0	...
5982549	  786.7	  535.6	 4881.0	...
5982550	  786.7	  535.8	 4881.0	...
5982551	  786.7	  535.7	 4881.0	...
5982552	  786.7	  535.8	 4880.0	...
5982553	  786.7	  536.0	 4879.0	...
5982554	  786.7	  536.3	 4878.0	...
5982555	  786.6	  536.3	 4877.0	...
5982556	  786.4	  536.2	 4878.0	...
5982557	  786.3	  536.1	 4878.0	...
5982558	  786.4	  536.2	 4878.0	...
5982559	  786.5	  536.4	 4878.0	...
5982560	  786.6	  536.6	 4878.0	...
5982561	  786.7	  536.6	 4880.0	...
5982562	  786.6	  536.4	 4882.0	...
5982563	  786.4	  536.3	 4884.0	...
5982564	  786.0	  536.2	 4885.0	...
5982565	  785.6	  536.4	 4885.0	...
5982566	  785.5	  536.5	 4885.0	...
5982567	  785.6	  536.7	 4885.0	...
5982568	  785.6	  536.7	 4885.0	...
5982569	  785.9	  536.6	 4885.0	...
5982570	  786.3	  536.5	 4886.0	...
5982571	  786.7	  536.7	 4886.0	...
5982572	  786.9	  536.8	 4886.0	...
5982573	  787.0	  536.9	 4886.0	...
5982574	  786.8	  536.9	 4885.0	...
5982575	  786.5	  536.7	 4884.0	...
5982576	  786.2	  536.6	 4883.0	...
5982577	  786.2	  536.6	 4882.0	...
5982578	  786.3	  536.7	 4882.0	...
5982579	  786.4	  536.7	 4881.0	...
5982580	  786.2	  536.7	 4881.0	...
5982581	  785.9	  537.1	 4881.0	...
5982582	  785.7	  537.4	 4880.0	...
5982583	  785.8	  537.9	 4882.0	...
5982584	  785.6	  538.0	 4886.0	...
5982585	  785.3	  538.3	 4890.0	...
5982586	  785.0	  538.3	 4892.0	...
5982587	  784.9	  538.4	 4892.0	...
5982588	  784.7	  538.4	 4893.0	...
5982589	  784.6	  538.5	 4893.0	...
5982590	  784.6	  538.6	 4893.0	...
5982591	  784.6	  538.6	 4893.0	...
5982592	  784.6	  538.9	 4893.0	...
5982593	  784.5	  539.3	 4892.0	...
5982594	  784.5	  539.7	 4892.0	...
5982595	  784.4	  539.8	 4891.0	...
5982596	  784.4	  539.9	 4890.0	...
5982597	  784.3	  539.9	 4890.0	...
5982598	  784.3	  540.0	 4890.0	...
5982599	  784.2	  540.0	 4891.0	...
5982600	  784.0	  539.8	 4892.0	...
5982601	  783.9	  539.3	 4892.0	...
5982602	  783.8	  538.8	 4893.0	...
5982603	  783.8	  538.7	 4895.0	...
5982604	  783.8	  538.9	 4897.0	...
5982605	  783.8	  539.1	 4899.0	...
5982606	  783.7	  539.1	 4901.0	...
5982607	  783.6	  539.2	 4902.0	...
5982608	  783.4	  538.9	 4903.0	...
5982609	  783.4	  538.6	 4903.0	...
5982610	  783.4	  538.4	 4904.0	...
5982611	  783.4	  538.3	 4905.0	...
5982612	  783.5	  538.1	 4906.0	...
5982613	  783.4	  538.0	 4907.0	...
5982614	  783.4	  537.8	 4908.0	...
5982615	  783.4	  537.8	 4909.0	...
5982616	  783.4	  537.7	 4909.0	...
5982617	  783.4	  537.7	 4911.0	...
5982618	  783.3	  537.7	 4913.0	...
5982619	  783.2	  537.6	 4915.0	...
5982620	  783.1	  537.6	 4914.0	...
5982621	  783.0	  537.7	 4913.0	...
5982622	  782.8	  537.9	 4913.0	...
5982623	  782.6	  538.1	 4912.0	...
5982624	  782.8	  538.0	 4911.0	...
5982625	  782.9	  538.1	 4910.0	...
5982626	  783.0	  538.2	 4908.0	...
5982627	  783.1	  538.4	 4907.0	...
5982628	  783.1	  538.5	 4908.0	...
5982629	  783.1	  538.4	 4909.0	...
5982630	  783.0	  538.1	 4909.0	...
5982631	  782.9	  537.9	 4910.0	...
5982632	  782.8	  538.0	 4909.0	...
5982633	  782.5	  538.2	 4908.0	...
5982634	  782.1	  538.4	 4908.0	...
5982635	  781.8	  538.5	 4911.0	...
5982636	  781.7	  538.5	 4914.0	...
5982637	  781.8	  538.5	 4917.0	...
5982638	  782.2	  538.6	 4918.0	...
5982639	  782.5	  538.7	 4918.0	...
5982640	  782.8	  538.7	 4919.0	...
5982641	  782.8	  538.7	 4919.0	...
5982642	  782.6	  538.7	 4917.0	...
5982643	  782.4	  538.8	 4916.0	...
5982644	  782.1	  538.9	 4915.0	...
5982645	  782.1	  538.7	 4916.0	...
5982646	  782.1	  538.6	 4917.0	...
5982647	  782.1	  538.5	 4919.0	...
5982648	  782.2	  538.5	 4919.0	...
5982649	  782.5	  538.5	 4918.0	...
5982650	  782.8	  538.6	 4918.0	...
5982651	  783.1	  538.7	 4919.0	...
5982652	  783.2	  538.7	 4921.0	...
5982653	  783.2	  538.6	 4922.0	...
5982654	  783.2	  538.8	 4923.0	...
5982655	  783.1	  538.9	 4924.0	...
5982656	  783.1	  538.9	 4924.0	...
5982657	  783.0	  538.7	 4924.0	...
5982658	  782.8	  538.9	 4923.0	...
5982659	  782.8	  539.3	 4924.0	...
5982660	  782.7	  539.6	 4924.0	...
5982661	  782.8	  539.9	 4924.0	...
5982662	  782.8	  540.0	 4924.0	...
5982663	  782.8	  540.1	 4925.0	...
5982664	  782.7	  540.2	 4925.0	...
5982665	  782.8	  540.6	 4923.0	...
5982666	  782.9	  541.0	 4922.0	...
5982667	  783.1	  541.4	 4921.0	...
5982668	  783.3	  541.7	 4921.0	...
5982669	  783.5	  542.3	 4921.0	...
5982670	  783.4	  542.8	 4920.0	...
5982671	  783.1	  543.1	 4919.0	...
5982672	  782.8	  543.0	 4919.0	...
5982673	  782.7	  542.8	 4920.0	...
5982674	  782.7	  542.8	 4921.0	...
5982675	  782.5	  542.8	 4923.0	...
5982676	  782.3	  542.5	 4924.0	...
5982677	  782.2	  542.1	 4925.0	...
5982678	  782.2	  541.4	 4924.0	...
5982679	  782.2	  541.0	 4922.0	...
5982680	  782.5	  540.5	 4923.0	...
5982681	  782.7	  540.5	 4926.0	...
5982682	  782.8	  540.2	 4930.0	...
5982683	  782.8	  539.7	 4930.0	...
5982684	  782.7	  539.2	 4931.0	...
5982685	  782.8	  539.0	 4932.0	...
5982686	  782.9	  539.1	 4933.0	...
5982687	  783.0	  539.3	 4933.0	...
5982688	  783.0	  539.4	 4935.0	...
5982689	  783.1	  539.7	 4936.0	...
5982690	  783.1	  540.0	 4936.0	...
5982691	  783.1	  540.1	 4936.0	...
5982692	  783.2	  540.4	 4936.0	...
5982693	  783.2	  540.7	 4936.0	...
5982694	  783.4	  541.0	 4936.0	...
5982695	  783.5	  541.1	 4936.0	...
5982696	  783.8	  541.2	 4937.0	...
5982697	  783.9	  541.3	 4938.0	...
5982698	  783.8	  541.3	 4939.0	...
5982699	  783.6	  541.4	 4940.0	...
5982700	  783.5	  541.5	 4940.0	...
5982701	  783.5	  541.3	 4940.0	...
5982702	  783.5	  541.0	 4941.0	...
5982703	  783.3	  540.8	 4943.0	...
5982704	  783.3	  540.8	 4944.0	...
5982705	  783.2	  540.7	 4945.0	...
5982706	  782.9	  540.7	 4944.0	...
5982707	  782.7	  540.8	 4945.0	...
5982708	  782.6	  540.9	 4946.0	...
5982709	  782.6	  540.9	 4945.0	...
5982710	  782.6	  541.0	 4942.0	...
5982711	  782.7	  541.1	 4939.0	...
5982712	  782.9	  541.2	 4940.0	...
5982713	  783.0	  541.3	 4941.0	...
5982714	  783.0	  541.4	 4941.0	...
5982715	  782.9	  541.2	 4940.0	...
5982716	  783.0	  540.9	 4941.0	...
5982717	  783.2	  540.6	 4943.0	...
5982718	  783.5	  540.9	 4943.0	...
5982719	  783.6	  541.2	 4941.0	...
5982720	  783.6	  541.6	 4940.0	...
5982721	  783.5	  541.6	 4940.0	...
5982722	  783.5	  541.6	 4942.0	...
5982723	  783.5	  541.7	 4943.0	...
5982724	  783.4	  542.0	 4945.0	...
5982725	  783.2	  542.3	 4945.0	...
5982726	  783.1	  542.6	 4945.0	...
5982727	  783.1	  542.7	 4947.0	...
5982728	  783.1	  542.8	 4948.0	...
5982729	  782.9	  543.0	 4947.0	...
5982730	  782.7	  543.2	 4947.0	...
5982731	  782.4	  543.2	 4948.0	...
5982732	  782.2	  543.2	 4949.0	...
5982733	  782.3	  542.9	 4950.0	...
5982734	  782.3	  542.6	 4950.0	...
5982735	  782.3	  542.6	 4949.0	...
5982736	  782.3	  542.9	 4949.0	...
5982737	  782.3	  543.3	 4947.0	...
5982738	  782.2	  543.3	 4945.0	...
5982739	  782.0	  543.2	 4943.0	...
5982740	  781.7	  543.2	 4943.0	...
5982741	  781.6	  543.3	 4944.0	...
5982742	  781.7	  543.4	 4945.0	...
5982743	  782.0	  543.5	 4945.0	...
5982744	  782.3	  543.6	 4946.0	...
5982745	  782.4	  543.6	 4945.0	...
5982746	  782.3	  543.7	 4945.0	...
5982747	  782.3	  543.9	 4945.0	...
5982748	  782.2	  544.1	 4947.0	...
5982749	  782.3	  544.3	 4949.0	...
5982750	  782.4	  544.4	 4950.0	...
5982751	  782.5	  544.4	 4950.0	...
5982752	  782.5	  544.5	 4950.0	...
5982753	  782.5	  544.5	 4950.0	...
5982754	  782.5	  544.5	 4950.0	...
5982755	  782.6	  544.5	 4951.0	...
5982756	  782.6	  544.2	 4950.0	...
5982757	  782.4	  543.9	 4948.0	...
5982758	  782.2	  543.5	 4946.0	...
5982759	  782.1	  543.4	 4946.0	...
5982760	  782.1	  543.2	 4947.0	...
5982761	  782.1	  543.5	 4947.0	...
5982762	  782.1	  543.8	 4947.0	...
5982763	  782.2	  544.2	 4947.0	...
5982764	  782.6	  544.2	 4947.0	...
5982765	  783.0	  544.1	 4949.0	...
5982766	  783.3	  544.1	 4950.0	...
5982767	  783.1	  544.1	 4950.0	...
5982768	  783.0	  544.5	 4951.0	...
5982769	  783.1	  545.0	 4950.0	...
5982770	  783.0	  545.4	 4950.0	...
5982771	  782.8	  545.4	 4950.0	...
5982772	  782.7	  545.6	 4952.0	...
5982773	  782.6	  545.7	 4955.0	...
5982774	  782.4	  545.8	 4959.0	...
5982775	  782.2	  545.8	 4962.0	...
5982776	  782.2	  545.9	 4963.0	...
5982777	  782.2	  546.0	 4961.0	...
5982778	  782.0	  545.9	 4960.0	...
5982779	  781.7	  545.7	 4958.0	...
5982780	  781.4	  545.5	 4958.0	...
5982781	  781.2	  545.6	 4958.0	...
5982782	  781.2	  545.7	 4960.0	...
5982783	  781.2	  546.0	 4962.0	...
5982784	  781.3	  546.3	 4964.0	...
5982785	  781.5	  546.6	 4964.0	...
5982786	  781.7	  546.7	 4963.0	...
5982787	  781.8	  546.5	 4961.0	...
5982788	  781.8	  546.3	 4962.0	...
5982789	  781.7	  546.2	 4964.0	...
5982790	  781.7	  546.3	 4967.0	...
5982791	  781.7	  546.2	 4969.0	...
5982792	  781.9	  546.0	 4970.0	...
5982793	  782.0	  545.8	 4969.0	...
5982794	  782.1	  545.9	 4967.0	...
5982795	  782.2	  546.0	 4965.0	...
5982796	  782.3	  546.1	 4962.0	...
5982797	  782.4	  546.2	 4962.0	...
5982798	  782.2	  545.9	 4962.0	...
5982799	  782.0	  545.5	 4964.0	...
5982800	  781.9	  545.2	 4964.0	...
5982801	  781.9	  545.3	 4964.0	...
5982802	  782.0	  545.3	 4964.0	...
5982803	  782.0	  545.3	 4963.0	...
5982804	  782.1	  545.3	 4963.0	...
5982805	  782.1	  545.3	 4963.0	...
5982806	  782.1	  545.3	 4964.0	...
5982807	  782.1	  545.4	 4963.0	...
5982808	  781.8	  545.5	 4964.0	...
5982809	  781.5	  545.6	 4965.0	...
5982810	  781.4	  545.7	 4965.0	...
5982811	  781.6	  545.8	 4964.0	...
5982812	  781.7	  545.9	 4964.0	...
5982813	  781.7	  546.1	 4962.0	...
5982814	  781.7	  546.6	 4961.0	...
5982815	  781.7	  547.0	 4960.0	...
5982816	  781.8	  547.4	 4960.0	...
5982817	  781.8	  547.2	 4960.0	...
5982818	  781.7	  547.0	 4959.0	...
5982819	  781.6	  546.9	 4957.0	...
5982820	  781.5	  546.8	 4956.0	...
5982821	  781.6	  546.9	 4957.0	...
5982822	  781.8	  547.0	 4957.0	...
MSG	5982823 0000 _ Number Off
5982823	  781.9	  547.0	 4957.0	...
5982824	  782.2	  547.0	 4956.0	...
5982825	  782.3	  547.1	 4955.0	...
5982826	  782.4	  547.2	 4957.0	...
5982827	  782.5	  547.5	 4958.0	...
5982828	  782.4	  547.7	 4959.0	...
5982829	  782.3	  547.9	 4958.0	...
5982830	  782.2	  548.2	 4957.0	...
5982831	  782.2	  548.5	 4957.0	...
5982832	  782.2	  548.9	 4956.0	...
5982833	  782.3	  549.0	 4955.0	...
5982834	  782.3	  549.1	 4955.0	...
5982835	  782.2	  549.2	 4956.0	...
5982836	  782.2	  549.2	 4958.0	...
5982837	  782.1	  549.1	 4959.0	...
5982838	  781.8	  548.9	 4959.0	...
5982839	  781.6	  548.6	 4959.0	...
5982840	  781.7	  548.6	 4958.0	...
5982841	  781.8	  548.5	 4958.0	...
5982842	  782.0	  548.5	 4959.0	...
5982843	  782.1	  548.4	 4960.0	...
5982844	  782.2	  548.4	 4961.0	...
5982845	  782.1	  548.3	 4960.0	...
5982846	  781.9	  548.4	 4960.0	...
5982847	  781.8	  548.5	 4959.0	...
5982848	  781.7	  548.6	 4960.0	...
5982849	  781.6	  548.6	 4960.0	...
5982850	  781.6	  548.6	 4961.0	...
5982851	  781.5	  548.6	 4964.0	...
5982852	  781.8	  548.8	 4967.0	...
5982853	  782.1	  548.9	 4971.0	...
5982854	  782.4	  549.1	 4971.0	...
5982855	  782.4	  549.0	 4971.0	...
5982856	  782.4	  548.9	 4971.0	...
5982857	  782.3	  548.5	 4972.0	...
5982858	  782.4	  548.1	 4971.0	...
5982859	  782.5	  547.9	 4971.0	...
5982860	  782.6	  548.0	 4970.0	...
5982861	  782.6	  548.1	 4969.0	...
5982862	  782.4	  548.1	 4970.0	...
5982863	  782.1	  548.0	 4970.0	...
5982864	  781.8	  547.9	 4973.0	...
5982865	  781.8	  547.8	 4975.0	...
5982866	  781.7	  547.7	 4977.0	...
5982867	  781.6	  547.8	 4977.0	...
5982868	  781.6	  547.9	 4976.0	...
5982869	  781.8	  548.1	 4976.0	...
5982870	  782.1	  548.3	 4976.0	...
5982871	  782.3	  548.4	 4976.0	...
5982872	  782.3	  548.6	 4977.0	...
5982873	  782.2	  548.6	 4977.0	...
5982874	  782.3	  548.6	 4977.0	...
5982875	  782.5	  548.6	 4976.0	...
5982876	  782.6	  548.6	 4975.0	...
5982877	  782.6	  548.6	 4975.0	...
5982878	  782.5	  548.6	 4975.0	...
5982879	  782.4	  548.4	 4975.0	...
5982880	  782.6	  548.3	 4975.0	...
5982881	  782.7	  548.1	 4974.0	...
5982882	  782.9	  548.0	 4972.0	...
5982883	  782.9	  548.2	 4973.0	...
5982884	  782.9	  548.4	 4974.0	...
5982885	  783.0	  548.6	 4975.0	...
5982886	  783.1	  548.8	 4974.0	...
5982887	  783.2	  548.9	 4973.0	...
5982888	  783.2	  549.1	 4972.0	...
5982889	  783.2	  549.1	 4972.0	...
5982890	  783.5	  549.1	 4972.0	...
5982891	  783.7	  549.1	 4973.0	...
5982892	  783.9	  549.2	 4973.0	...
5982893	  783.9	  549.3	 4974.0	...
5982894	  783.9	  549.6	 4974.0	...
5982895	  783.7	  549.8	 4973.0	...
5982896	  783.5	  549.9	 4972.0	...
5982897	  783.3	  549.9	 4970.0	...
5982898	  783.2	  550.0	 4969.0	...
5982899	  783.1	  550.0	 4968.0	...
5982900	  782.8	  550.4	 4968.0	...
5982901	  782.6	  550.8	 4968.0	...
5982902	  782.4	  551.3	 4966.0	...
5982903	  782.3	  551.1	 4964.0	...
5982904	  782.2	  550.9	 4962.0	...
5982905	  782.3	  550.7	 4962.0	...
5982906	  782.4	  550.7	 4962.0	...
5982907	  782.5	  550.7	 4961.0	...
5982908	  782.6	  551.0	 4961.0	...
5982909	  782.5	  551.3	 4961.0	...
5982910	  782.3	  551.5	 4962.0	...
5982911	  782.1	  551.4	 4962.0	...
5982912	  782.1	  551.3	 4963.0	...
5982913	  782.1	  551.8	 4963.0	...
5982914	  782.0	  552.3	 4963.0	...
5982915	  782.1	  552.4	 4964.0	...
5982916	  782.2	  552.2	 4966.0	...
5982917	  782.2	  551.9	 4968.0	...
5982918	  782.3	  551.9	 4968.0	...
5982919	  782.3	  552.1	 4968.0	...
5982920	  782.3	  552.3	 4967.0	...
5982921	  782.3	  552.5	 4965.0	...
5982922	  782.2	  552.5	 4963.0	...
5982923	  782.3	  552.4	 4962.0	...
5982924	  782.2	  552.4	 4962.0	...
5982925	  782.2	  552.2	 4963.0	...
5982926	  782.2	  552.0	 4963.0	...
5982927	  782.2	  551.8	 4963.0	...
5982928	  782.5	  552.1	 4963.0	...
5982929	  782.8	  552.5	 4963.0	...
5982930	  783.1	  552.7	 4963.0	...
5982931	  783.1	  552.5	 4964.0	...
5982932	  783.1	  552.3	 4966.0	...
5982933	  783.1	  552.3	 4969.0	...
5982934	  783.1	  552.3	 4972.0	...
5982935	  783.1	  552.4	 4975.0	...
5982936	  783.0	  552.4	 4977.0	...
5982937	  783.0	  552.3	 4977.0	...
5982938	  783.0	  552.1	 4978.0	...
5982939	  782.9	  552.0	 4979.0	...
5982940	  782.9	  552.5	 4979.0	...
5982941	  783.0	  552.9	 4979.0	...
5982942	  783.1	  553.2	 4979.0	...
5982943	  783.2	  553.1	 4979.0	...
5982944	  783.3	  553.1	 4979.0	...
5982945	  783.4	  553.4	 4979.0	...
5982946	  783.8	  553.6	 4979.0	...
5982947	  784.1	  553.5	 4978.0	...
5982948	  784.5	  553.1	 4978.0	...
5982949	  784.6	  552.8	 4977.0	...
5982950	  784.8	  552.5	 4976.0	...
5982951	  785.2	  552.0	 4975.0	...
5982952	  785.6	  551.0	 4975.0	...
5982953	  786.7	  550.0	 4975.0	...
EFIX R   5980962	5982953	1992	  786.5	  545.9	   4560
SSACC R  5982954
5982954	  787.8	  549.4	 4974.0	...
5982955	  789.8	  548.9	 4973.0	...
5982956	  791.5	  548.4	 4969.0	...
5982957	  793.4	  547.7	 4966.0	...
5982958	  795.0	  547.2	 4965.0	...
5982959	  796.6	  546.6	 4967.0	...
5982960	  798.4	  546.4	 4968.0	...
ESACC R  5982954	5982960	7	  787.8	  549.4	  798.4	  546.4	   0.23	     35
SFIX R   5982961
5982961	  799.6	  546.1	 4969.0	...
5982962	  800.7	  545.4	 4970.0	...
5982963	  801.6	  544.7	 4972.0	...
5982964	  802.2	  544.0	 4974.0	...
5982965	  802.4	  543.7	 4975.0	...
5982966	  802.1	  543.1	 4974.0	...
5982967	  801.3	  542.2	 4973.0	...
5982968	  800.0	  541.4	 4972.0	...
5982969	  798.7	  540.5	 4972.0	...
5982970	  797.1	  539.8	 4972.0	...
5982971	  796.2	  539.1	 4972.0	...
5982972	  795.1	  538.3	 4973.0	...
5982973	  794.6	  537.8	 4975.0	...
5982974	  793.8	  537.2	 4977.0	...
5982975	  793.4	  537.1	 4979.0	...
5982976	  793.0	  536.6	 4979.0	...
5982977	  792.9	  536.2	 4979.0	...
5982978	  792.8	  535.8	 4979.0	...
5982979	  792.9	  535.8	 4981.0	...
5982980	  793.2	  536.4	 4982.0	...
5982981	  793.4	  537.0	 4983.0	...
5982982	  793.6	  537.8	 4984.0	...
5982983	  793.6	  538.1	 4986.0	...
5982984	  793.7	  538.8	 4987.0	...
5982985	  793.6	  539.5	 4985.0	...
5982986	  793.4	  540.1	 4982.0	...
5982987	  793.1	  540.6	 4981.0	...
5982988	  793.1	  541.1	 4982.0	...
5982989	  793.0	  541.7	 4982.0	...
5982990	  792.8	  541.8	 4983.0	...
5982991	  792.6	  541.7	 4983.0	...
5982992	  793.0	  541.7	 4983.0	...
5982993	  793.5	  542.0	 4983.0	...
5982994	  793.8	  542.3	 4982.0	...
5982995	  793.6	  542.5	 4982.0	...
5982996	  793.7	  542.4	 4980.0	...
5982997	  794.1	  542.2	 4979.0	...
5982998	  794.4	  542.1	 4978.0	...
5982999	  794.6	  542.5	 4978.0	...
5983000	  794.6	  542.9	 4977.0	...
5983001	  794.7	  543.2	 4975.0	...
5983002	  794.5	  543.1	 4974.0	...
5983003	  794.3	  543.1	 4974.0	...
5983004	  794.1	  543.1	 4974.0	...
5983005	  794.2	  543.1	 4974.0	...
5983006	  794.2	  543.0	 4976.0	...
5983007	  794.2	  542.9	 4978.0	...
5983008	  794.1	  542.8	 4980.0	...
5983009	  794.0	  542.8	 4980.0	...
5983010	  794.0	  542.7	 4980.0	...
5983011	  793.9	  542.6	 4981.0	...
5983012	  793.9	  542.6	 4982.0	...
5983013	  793.9	  542.6	 4982.0	...
5983014	  793.8	  542.7	 4982.0	...
5983015	  793.8	  543.0	 4980.0	...
5983016	  793.9	  543.2	 4978.0	...
5983017	  793.9	  543.3	 4976.0	...
5983018	  793.8	  543.4	 4976.0	...
5983019	  793.6	  543.5	 4977.0	...
5983020	  793.5	  543.8	 4979.0	...
5983021	  793.7	  544.0	 4983.0	...
5983022	  793.8	  544.1	 4986.0	...
5983023	  793.8	  544.1	 4988.0	...
5983024	  793.8	  543.9	 4989.0	...
5983025	  793.8	  543.8	 4989.0	...
5983026	  793.8	  543.8	 4989.0	...
5983027	  793.8	  543.8	 4987.0	...
5983028	  793.9	  543.9	 4986.0	...
5983029	  794.1	  543.9	 4984.0	...
5983030	  794.3	  544.2	 4982.0	...
5983031	  794.4	  544.5	 4980.0	...
5983032	  794.7	  544.6	 4981.0	...
5983033	  794.8	  544.5	 4983.0	...
5983034	  795.0	  544.7	 4985.0	...
5983035	  794.9	  545.1	 4987.0	...
5983036	  794.9	  545.4	 4988.0	...
MSG	5983037 0000 _ Number On
5983037	  794.8	  545.3	 4990.0	...
5983038	  794.8	  545.2	 4991.0	...
5983039	  794.5	  545.0	 4990.0	...
5983040	  794.1	  544.9	 4988.0	...
5983041	  793.8	  544.9	 4986.0	...
5983042	  793.9	  544.7	 4986.0	...
5983043	  794.2	  544.6	 4986.0	...
5983044	  794.4	  544.3	 4985.0	...
5983045	  794.4	  544.1	 4985.0	...
5983046	  794.2	  544.0	 4986.0	...
5983047	  794.3	  544.1	 4985.0	...
5983048	  794.6	  544.2	 4984.0	...
5983049	  795.0	  544.3	 4986.0	...
5983050	  795.0	  544.8	 4989.0	...
5983051	  794.9	  545.4	 4991.0	...
5983052	  794.8	  545.9	 4990.0	...
5983053	  794.7	  545.9	 4990.0	...
5983054	  794.7	  545.8	 4990.0	...
5983055	  794.6	  545.8	 4989.0	...
5983056	  794.6	  545.8	 4989.0	...
5983057	  794.5	  545.8	 4989.0	...
5983058	  794.5	  545.6	 4989.0	...
5983059	  794.6	  545.5	 4990.0	...
5983060	  794.8	  545.4	 4992.0	...
5983061	  794.8	  545.3	 4993.0	...
5983062	  794.6	  545.2	 4996.0	...
5983063	  794.5	  545.2	 4999.0	...
5983064	  794.6	  545.2	 5001.0	...
5983065	  794.9	  545.1	 5002.0	...
5983066	  795.2	  545.0	 5000.0	...
5983067	  795.4	  545.2	 4999.0	...
5983068	  795.3	  545.8	 4998.0	...
5983069	  795.1	  546.4	 4998.0	...
5983070	  795.0	  546.6	 4998.0	...
5983071	  795.1	  546.7	 4999.0	...
5983072	  795.0	  546.7	 4999.0	...
5983073	  795.0	  546.7	 4999.0	...
5983074	  794.6	  546.7	 4999.0	...
5983075	  794.3	  546.8	 4999.0	...
5983076	  794.0	  546.7	 4999.0	...
5983077	  794.2	  546.6	 5000.0	...
5983078	  794.4	  546.6	 5001.0	...
5983079	  794.6	  546.7	 5000.0	...
5983080	  794.6	  546.7	 4999.0	...
5983081	  794.6	  546.6	 4998.0	...
5983082	  794.5	  546.5	 4997.0	...
5983083	  794.4	  546.4	 4996.0	...
5983084	  794.2	  546.4	 4996.0	...
5983085	  794.1	  546.6	 4996.0	...
5983086	  794.1	  546.6	 4997.0	...
5983087	  794.1	  546.7	 4999.0	...
5983088	  794.0	  546.7	 5000.0	...
5983089	  794.1	  546.8	 5001.0	...
5983090	  794.3	  546.9	 5001.0	...
5983091	  794.4	  547.1	 5002.0	...
5983092	  794.3	  547.1	 5002.0	...
5983093	  794.3	  547.2	 5003.0	...
5983094	  794.4	  547.2	 5003.0	...
5983095	  794.5	  547.2	 5003.0	...
5983096	  794.5	  547.2	 5002.0	...
5983097	  794.5	  546.8	 5002.0	...
5983098	  794.4	  546.5	 5001.0	...
5983099	  794.2	  546.2	 5000.0	...
5983100	  794.1	  546.2	 5000.0	...
5983101	  794.1	  546.4	 5000.0	...
5983102	  793.9	  546.7	 5000.0	...
5983103	  793.7	  546.9	 5000.0	...
5983104	  793.5	  546.9	 5000.0	...
5983105	  793.5	  547.0	 5000.0	...
5983106	  793.6	  547.1	 5000.0	...
5983107	  793.8	  547.1	 5000.0	...
5983108	  794.1	  547.0	 5001.0	...
5983109	  794.3	  546.9	 5002.0	...
5983110	  794.3	  546.7	 5003.0	...
5983111	  794.2	  546.7	 5003.0	...
5983112	  794.0	  546.7	 5003.0	...
5983113	  793.8	  546.7	 5003.0	...
5983114	  793.8	  546.7	 5004.0	...
5983115	  793.9	  546.8	 5003.0	...
5983116	  794.0	  547.0	 5003.0	...
5983117	  793.9	  547.1	 5004.0	...
5983118	  793.9	  547.1	 5006.0	...
5983119	  793.9	  547.1	 5006.0	...
5983120	  794.0	  547.4	 5005.0	...
5983121	  794.2	  547.7	 5006.0	...
5983122	  794.3	  548.0	 5008.0	...
5983123	  794.3	  548.0	 5012.0	...
5983124	  794.2	  548.3	 5014.0	...
5983125	  794.2	  548.5	 5016.0	...
5983126	  794.1	  548.5	 5017.0	...
5983127	  794.0	  548.3	 5017.0	...
5983128	  794.0	  548.0	 5017.0	...
5983129	  794.0	  547.9	 5018.0	...
5983130	  794.0	  547.9	 5019.0	...
5983131	  793.9	  547.8	 5019.0	...
5983132	  793.9	  547.8	 5017.0	...
5983133	  793.8	  547.8	 5015.0	...
5983134	  793.6	  547.8	 5014.0	...
5983135	  793.3	  547.7	 5014.0	...
5983136	  793.0	  547.5	 5015.0	...
5983137	  792.7	  547.2	 5015.0	...
5983138	  792.7	  547.5	 5015.0	...
5983139	  792.7	  548.0	 5014.0	...
5983140	  792.8	  548.5	 5013.0	...
5983141	  792.9	  548.6	 5012.0	...
5983142	  792.9	  548.7	 5011.0	...
5983143	  792.8	  548.6	 5008.0	...
5983144	  792.8	  548.4	 5005.0	...
5983145	  793.1	  548.0	 5003.0	...
5983146	  793.4	  547.8	 5003.0	...
5983147	  793.6	  547.9	 5004.0	...
5983148	  793.6	  548.1	 5004.0	...
5983149	  793.5	  548.2	 5004.0	...
5983150	  793.5	  548.1	 5004.0	...
5983151	  793.3	  548.0	 5003.0	...
5983152	  793.1	  548.0	 5002.0	...
5983153	  792.9	  548.0	 5001.0	...
5983154	  792.9	  548.3	 5001.0	...
5983155	  792.9	  548.7	 5000.0	...
5983156	  792.9	  549.1	 4999.0	...
5983157	  792.6	  549.0	 4999.0	...
5983158	  792.3	  548.9	 4999.0	...
5983159	  792.2	  548.7	 4999.0	...
5983160	  792.2	  549.0	 4997.0	...
5983161	  792.1	  549.4	 4996.0	...
5983162	  792.0	  549.5	 4994.0	...
5983163	  791.9	  549.1	 4993.0	...
5983164	  792.2	  549.1	 4992.0	...
5983165	  792.5	  549.5	 4994.0	...
5983166	  792.8	  549.7	 4997.0	...
5983167	  792.8	  549.6	 4996.0	...
5983168	  792.7	  549.5	 4992.0	...
5983169	  792.8	  549.5	 4989.0	...
5983170	  792.9	  549.5	 4991.0	...
5983171	  793.1	  549.5	 4995.0	...
5983172	  793.1	  549.5	 4998.0	...
5983173	  793.0	  549.3	 5001.0	...
5983174	  793.0	  549.0	 5003.0	...
5983175	  793.2	  548.9	 5001.0	...
5983176	  793.4	  549.0	 5000.0	...
5983177	  793.7	  549.1	 4998.0	...
5983178	  793.6	  549.2	 5001.0	...
5983179	  793.6	  549.0	 5005.0	...
5983180	  793.6	  548.8	 5007.0	...
5983181	  793.4	  548.7	 5006.0	...
5983182	  793.3	  549.0	 5005.0	...
5983183	  793.1	  549.3	 5003.0	...
5983184	  793.2	  549.2	 5002.0	...
5983185	  793.3	  549.1	 5003.0	...
5983186	  793.3	  549.1	 5004.0	...
5983187	  793.1	  549.1	 5005.0	...
5983188	  792.7	  549.2	 5004.0	...
5983189	  792.4	  549.4	 5003.0	...
5983190	  792.5	  549.5	 5002.0	...
5983191	  792.8	  549.5	 5001.0	...
5983192	  792.9	  549.3	 4999.0	...
5983193	  792.8	  549.2	 4998.0	...
5983194	  792.6	  549.2	 4997.0	...
5983195	  792.6	  549.3	 4997.0	...
5983196	  792.5	  549.4	 4997.0	...
5983197	  792.3	  549.5	 4999.0	...
5983198	  792.1	  549.6	 5000.0	...
5983199	  792.0	  549.7	 5000.0	...
5983200	  792.1	  549.8	 4998.0	...
5983201	  792.2	  549.9	 4998.0	...
5983202	  792.3	  550.3	 4999.0	...
5983203	  792.3	  550.8	 4999.0	...
5983204	  792.4	  551.3	 5000.0	...
5983205	  792.4	  551.2	 5000.0	...
5983206	  792.4	  551.4	 5001.0	...
5983207	  792.5	  551.6	 5002.0	...
5983208	  792.6	  551.6	 5003.0	...
5983209	  792.5	  551.5	 5002.0	...
5983210	  792.4	  551.5	 5002.0	...
5983211	  792.4	  551.4	 5001.0	...
5983212	  792.3	  551.3	 5002.0	...
5983213	  792.2	  551.3	 5003.0	...
5983214	  792.2	  551.4	 5003.0	...
5983215	  792.2	  551.4	 5002.0	...
5983216	  792.2	  551.4	 5001.0	...
5983217	  792.2	  551.5	 5001.0	...
5983218	  792.2	  551.5	 5001.0	...
5983219	  792.3	  551.5	 5001.0	...
5983220	  792.2	  551.3	 5001.0	...
5983221	  792.2	  551.2	 5001.0	...
5983222	  792.3	  551.7	 5001.0	...
5983223	  792.5	  552.2	 5000.0	...
5983224	  792.7	  552.7	 4998.0	...
5983225	  792.5	  552.6	 4995.0	...
5983226	  792.2	  552.6	 4991.0	...
5983227	  792.0	  552.7	 4988.0	...
5983228	  792.1	  552.8	 4986.0	...
5983229	  792.0	  553.0	 4986.0	...
5983230	  791.9	  553.0	 4986.0	...
5983231	  791.8	  552.9	 4985.0	...
5983232	  791.8	  552.8	 4984.0	...
5983233	  792.0	  552.7	 4984.0	...
5983234	  792.2	  552.6	 4984.0	...
5983235	  792.3	  552.4	 4984.0	...
5983236	  792.1	  552.3	 4983.0	...
5983237	  791.9	  552.3	 4983.0	...
5983238	  791.8	  552.2	 4983.0	...
5983239	  791.8	  552.2	 4984.0	...
5983240	  791.9	  552.2	 4984.0	...
5983241	  792.0	  552.2	 4983.0	...
5983242	  792.2	  552.3	 4981.0	...
5983243	  792.2	  552.4	 4980.0	...
5983244	  792.2	  552.7	 4979.0	...
5983245	  792.3	  553.0	 4978.0	...
5983246	  792.4	  553.2	 4980.0	...
5983247	  792.6	  553.1	 4982.0	...
5983248	  792.7	  553.1	 4983.0	...
5983249	  792.8	  553.0	 4982.0	...
5983250	  792.7	  553.1	 4982.0	...
5983251	  792.3	  553.2	 4982.0	...
5983252	  792.0	  553.2	 4982.0	...
5983253	  791.8	  553.2	 4982.0	...
5983254	  791.9	  553.1	 4982.0	...
5983255	  792.0	  553.1	 4982.0	...
5983256	  792.0	  553.1	 4981.0	...
5983257	  792.1	  553.1	 4980.0	...
5983258	  792.1	  553.2	 4979.0	...
5983259	  792.0	  553.2	 4979.0	...
5983260	  791.8	  553.3	 4979.0	...
5983261	  791.4	  553.5	 4980.0	...
5983262	  790.8	  553.7	 4979.0	...
5983263	  790.0	  554.0	 4978.0	...
5983264	  788.7	  554.0	 4977.0	...
5983265	  787.4	  553.8	 4975.0	...
5983266	  785.7	  553.6	 4974.0	...
5983267	  784.1	  553.6	 4974.0	...
5983268	  782.1	  553.8	 4975.0	...
5983269	  780.6	  553.9	 4975.0	...
5983270	  778.6	  554.0	 4975.0	...
5983271	  776.9	  554.0	 4975.0	...
5983272	  775.4	  554.4	 4975.0	...
5983273	  774.8	  555.2	 4974.0	...
5983274	  774.5	  555.9	 4973.0	...
5983275	  774.5	  556.5	 4972.0	...
5983276	  774.6	  556.8	 4970.0	...
5983277	  774.6	  557.2	 4970.0	...
5983278	  775.0	  557.3	 4970.0	...
5983279	  775.3	  557.4	 4970.0	...
5983280	  776.1	  557.2	 4971.0	...
5983281	  776.6	  557.1	 4971.0	...
5983282	  777.4	  556.7	 4971.0	...
5983283	  778.1	  556.5	 4970.0	...
5983284	  778.8	  556.4	 4968.0	...
5983285	  779.3	  556.4	 4965.0	...
5983286	  779.4	  556.4	 4963.0	...
5983287	  779.5	  556.1	 4963.0	...
5983288	  779.6	  555.6	 4961.0	...
5983289	  779.8	  554.8	 4958.0	...
5983290	  779.8	  554.1	 4956.0	...
5983291	  779.7	  553.6	 4956.0	...
5983292	  779.5	  553.5	 4954.0	...
5983293	  779.5	  553.4	 4952.0	...
5983294	  779.6	  553.3	 4950.0	...
5983295	  779.8	  553.2	 4950.0	...
5983296	  780.0	  553.1	 4950.0	...
5983297	  780.2	  553.3	 4949.0	...
5983298	  780.3	  553.6	 4947.0	...
5983299	  780.6	  553.8	 4946.0	...
5983300	  780.7	  553.8	 4946.0	...
5983301	  780.9	  553.7	 4945.0	...
5983302	  780.8	  553.8	 4944.0	...
5983303	  780.7	  554.0	 4942.0	...
5983304	  780.5	  554.3	 4941.0	...
5983305	  780.3	  554.5	 4939.0	...
5983306	  780.1	  554.8	 4937.0	...
5983307	  779.9	  555.0	 4937.0	...
5983308	  779.7	  555.1	 4938.0	...
5983309	  779.3	  554.6	 4940.0	...
5983310	  778.8	  554.2	 4942.0	...
5983311	  778.4	  553.8	 4941.0	...
5983312	  778.3	  553.7	 4940.0	...
5983313	  778.3	  553.6	 4938.0	...
5983314	  778.5	  553.3	 4940.0	...
5983315	  778.7	  553.0	 4943.0	...
5983316	  779.0	  552.9	 4945.0	...
5983317	  779.0	  553.0	 4947.0	...
5983318	  779.1	  553.4	 4949.0	...
5983319	  779.1	  553.9	 4950.0	...
5983320	  779.1	  554.2	 4948.0	...
5983321	  779.0	  554.2	 4945.0	...
5983322	  778.8	  554.2	 4942.0	...
5983323	  778.5	  553.9	 4941.0	...
5983324	  778.2	  553.7	 4940.0	...
5983325	  778.2	  553.3	 4940.0	...
5983326	  778.0	  553.3	 4940.0	...
5983327	  778.0	  553.4	 4939.0	...
5983328	  777.9	  553.7	 4937.0	...
5983329	  778.1	  553.9	 4937.0	...
5983330	  778.2	  553.8	 4936.0	...
5983331	  778.4	  553.7	 4936.0	...
5983332	  778.4	  553.5	 4936.0	...
5983333	  778.4	  553.5	 4936.0	...
5983334	  778.4	  553.4	 4935.0	...
5983335	  778.2	  553.4	 4932.0	...
5983336	  778.0	  553.6	 4929.0	...
5983337	  777.8	  553.9	 4927.0	...
5983338	  777.8	  554.2	 4928.0	...
5983339	  777.7	  554.3	 4929.0	...
5983340	  777.4	  554.2	 4927.0	...
5983341	  777.2	  554.1	 4926.0	...
5983342	  777.3	  554.0	 4927.0	...
5983343	  777.5	  554.1	 4928.0	...
5983344	  777.7	  554.1	 4928.0	...
5983345	  777.8	  554.2	 4926.0	...
5983346	  777.9	  554.1	 4925.0	...
5983347	  777.7	  554.1	 4924.0	...
5983348	  777.5	  554.1	 4923.0	...
5983349	  777.2	  554.1	 4921.0	...
5983350	  777.1	  554.1	 4920.0	...
5983351	  777.0	  553.7	 4920.0	...
5983352	  777.0	  553.4	 4920.0	...
MSG	5983353 0000 _ Number Off
5983353	  777.1	  553.1	 4922.0	...
5983354	  777.1	  553.5	 4923.0	...
5983355	  777.2	  553.8	 4924.0	...
5983356	  777.2	  554.1	 4925.0	...
5983357	  777.2	  554.1	 4925.0	...
5983358	  777.2	  553.9	 4924.0	...
5983359	  777.1	  553.6	 4923.0	...
5983360	  777.1	  553.4	 4924.0	...
5983361	  777.1	  553.2	 4926.0	...
5983362	  777.1	  553.0	 4928.0	...
5983363	  777.0	  552.9	 4926.0	...
5983364	  777.2	  552.7	 4925.0	...
5983365	  777.3	  552.7	 4924.0	...
5983366	  777.5	  552.7	 4922.0	...
5983367	  777.4	  552.7	 4921.0	...
5983368	  777.3	  552.8	 4919.0	...
5983369	  777.3	  552.6	 4918.0	...
5983370	  777.3	  552.5	 4918.0	...
5983371	  776.9	  552.4	 4918.0	...
5983372	  776.6	  552.5	 4918.0	...
5983373	  776.3	  552.6	 4918.0	...
5983374	  776.3	  552.6	 4919.0	...
5983375	  776.4	  552.5	 4919.0	...
5983376	  776.3	  552.5	 4918.0	...
5983377	  776.2	  552.4	 4916.0	...
5983378	  776.2	  552.4	 4912.0	...
5983379	  776.2	  552.3	 4907.0	...
5983380	  776.2	  552.2	 4904.0	...
5983381	  776.3	  552.2	 4903.0	...
5983382	  776.4	  552.2	 4903.0	...
5983383	  776.3	  552.1	 4903.0	...
5983384	  776.3	  552.1	 4903.0	...
5983385	  776.3	  552.1	 4903.0	...
5983386	  776.2	  552.1	 4902.0	...
5983387	  776.2	  552.2	 4900.0	...
5983388	  776.2	  552.5	 4901.0	...
5983389	  776.2	  552.8	 4903.0	...
5983390	  776.2	  553.0	 4905.0	...
5983391	  776.0	  553.1	 4903.0	...
5983392	  775.8	  553.3	 4901.0	...
5983393	  775.8	  553.5	 4899.0	...
5983394	  775.9	  553.5	 4900.0	...
5983395	  776.0	  553.4	 4900.0	...
5983396	  776.2	  553.4	 4898.0	...
5983397	  776.3	  553.4	 4896.0	...
5983398	  776.4	  553.4	 4895.0	...
5983399	  776.5	  553.4	 4894.0	...
5983400	  776.6	  553.3	 4895.0	...
5983401	  776.8	  553.3	 4896.0	...
5983402	  776.7	  553.3	 4895.0	...
5983403	  776.4	  553.0	 4893.0	...
5983404	  776.2	  552.7	 4892.0	...
5983405	  776.3	  552.4	 4892.0	...
5983406	  776.4	  552.2	 4892.0	...
5983407	  776.3	  552.1	 4890.0	...
5983408	  776.1	  551.9	 4890.0	...
5983409	  776.1	  552.0	 4889.0	...
5983410	  776.3	  552.1	 4890.0	...
5983411	  776.4	  552.2	 4889.0	...
5983412	  776.3	  552.1	 4888.0	...
5983413	  776.2	  552.1	 4887.0	...
5983414	  776.1	  552.0	 4887.0	...
5983415	  776.0	  552.0	 4887.0	...
5983416	  775.9	  552.1	 4887.0	...
5983417	  775.8	  552.2	 4888.0	...
5983418	  775.7	  552.2	 4888.0	...
5983419	  775.7	  552.2	 4888.0	...
5983420	  775.7	  552.3	 4887.0	...
5983421	  775.6	  552.4	 4886.0	...
5983422	  775.6	  552.4	 4885.0	...
5983423	  775.5	  552.3	 4885.0	...
5983424	  775.6	  552.2	 4885.0	...
5983425	  775.6	  552.2	 4885.0	...
5983426	  775.6	  552.3	 4885.0	...
5983427	  775.6	  552.4	 4885.0	...
5983428	  775.5	  552.5	 4886.0	...
5983429	  775.5	  552.5	 4886.0	...
5983430	  775.6	  552.5	 4886.0	...
5983431	  775.6	  552.5	 4885.0	...
5983432	  775.4	  552.6	 4884.0	...
5983433	  775.2	  552.6	 4883.0	...
5983434	  775.0	  552.7	 4883.0	...
5983435	  775.1	  552.8	 4885.0	...
5983436	  775.5	  552.9	 4887.0	...
5983437	  775.8	  552.8	 4888.0	...
5983438	  776.0	  552.7	 4888.0	...
5983439	  776.1	  552.9	 4886.0	...
5983440	  776.2	  553.2	 4885.0	...
5983441	  776.3	  553.5	 4884.0	...
5983442	  776.0	  553.5	 4883.0	...
5983443	  775.6	  553.4	 4882.0	...
5983444	  775.2	  553.3	 4881.0	...
5983445	  775.2	  553.3	 4881.0	...
5983446	  775.2	  553.3	 4881.0	...
5983447	  775.2	  553.3	 4881.0	...
5983448	  775.1	  553.2	 4881.0	...
5983449	  775.1	  553.2	 4881.0	...
5983450	  775.0	  553.1	 4879.0	...
5983451	  775.0	  553.1	 4877.0	...
5983452	  775.0	  553.1	 4875.0	...
5983453	  775.0	  553.1	 4875.0	...
5983454	  775.0	  553.1	 4874.0	...
5983455	  775.0	  553.1	 4873.0	...
5983456	  775.1	  553.1	 4873.0	...
5983457	  775.1	  553.1	 4873.0	...
5983458	  775.1	  553.0	 4872.0	...
5983459	  775.2	  552.8	 4870.0	...
5983460	  775.4	  552.7	 4870.0	...
5983461	  775.5	  552.5	 4869.0	...
5983462	  775.4	  552.4	 4870.0	...
5983463	  775.4	  552.4	 4872.0	...
5983464	  775.3	  552.4	 4874.0	...
5983465	  775.4	  552.4	 4875.0	...
5983466	  776.0	  552.4	 4876.0	...
5983467	  776.5	  552.3	 4878.0	...
5983468	  777.1	  552.2	 4880.0	...
5983469	  777.3	  552.2	 4880.0	...
5983470	  777.5	  552.1	 4879.0	...
5983471	  777.4	  552.0	 4878.0	...
5983472	  777.2	  552.0	 4878.0	...
5983473	  777.1	  551.8	 4877.0	...
5983474	  777.0	  551.4	 4877.0	...
5983475	  776.6	  551.1	 4877.0	...
5983476	  776.3	  551.0	 4877.0	...
5983477	  776.1	  550.8	 4876.0	...
5983478	  776.1	  550.7	 4876.0	...
5983479	  776.1	  550.6	 4878.0	...
5983480	  776.0	  550.4	 4880.0	...
5983481	  775.9	  550.1	 4882.0	...
5983482	  775.8	  550.0	 4882.0	...
5983483	  776.0	  550.2	 4882.0	...
5983484	  776.2	  550.5	 4882.0	...
5983485	  776.4	  550.7	 4881.0	...
5983486	  776.4	  551.1	 4878.0	...
5983487	  776.4	  551.4	 4876.0	...
5983488	  776.4	  551.7	 4873.0	...
5983489	  776.4	  551.6	 4873.0	...
5983490	  776.2	  551.4	 4873.0	...
5983491	  776.0	  551.1	 4874.0	...
5983492	  776.0	  551.1	 4874.0	...
5983493	  776.0	  551.1	 4875.0	...
5983494	  776.0	  551.1	 4876.0	...
5983495	  776.0	  551.1	 4878.0	...
5983496	  775.9	  551.2	 4878.0	...
5983497	  775.8	  551.2	 4876.0	...
5983498	  775.8	  551.2	 4874.0	...
5983499	  775.7	  551.2	 4872.0	...
5983500	  776.0	  551.2	 4871.0	...
5983501	  776.2	  551.1	 4870.0	...
5983502	  776.5	  550.9	 4870.0	...
5983503	  776.5	  551.0	 4869.0	...
5983504	  776.5	  551.1	 4870.0	...
5983505	  776.4	  551.3	 4870.0	...
5983506	  776.3	  551.3	 4871.0	...
5983507	  776.1	  551.0	 4872.0	...
5983508	  776.0	  550.7	 4872.0	...
5983509	  776.0	  550.5	 4873.0	...
5983510	  776.1	  550.5	 4870.0	...
5983511	  776.0	  550.7	 4867.0	...
5983512	  776.0	  550.9	 4864.0	...
5983513	  775.7	  551.1	 4865.0	...
5983514	  775.6	  551.0	 4865.0	...
5983515	  775.4	  551.1	 4865.0	...
5983516	  775.4	  551.0	 4867.0	...
5983517	  775.4	  551.1	 4869.0	...
5983518	  775.6	  551.1	 4871.0	...
5983519	  775.8	  551.1	 4872.0	...
5983520	  776.0	  551.0	 4873.0	...
5983521	  776.1	  550.8	 4874.0	...
5983522	  776.1	  550.4	 4874.0	...
5983523	  775.9	  550.2	 4873.0	...
5983524	  775.7	  550.0	 4872.0	...
5983525	  775.6	  550.2	 4871.0	...
5983526	  775.8	  550.3	 4871.0	...
5983527	  775.9	  550.5	 4871.0	...
5983528	  775.9	  550.5	 4871.0	...
5983529	  776.0	  550.5	 4872.0	...
5983530	  776.1	  550.4	 4873.0	...
5983531	  776.0	  550.3	 4871.0	...
5983532	  775.9	  550.5	 4869.0	...
5983533	  775.8	  550.6	 4866.0	...
5983534	  775.9	  550.8	 4866.0	...
5983535	  775.9	  550.7	 4868.0	...
5983536	  775.9	  550.6	 4870.0	...
5983537	  776.0	  550.4	 4872.0	...
5983538	  776.0	  550.3	 4872.0	...
5983539	  775.9	  550.2	 4871.0	...
5983540	  775.8	  550.0	 4869.0	...
5983541	  775.8	  549.8	 4869.0	...
5983542	  775.8	  549.8	 4868.0	...
5983543	  776.0	  549.7	 4868.0	...
5983544	  776.3	  549.7	 4868.0	...
5983545	  776.6	  549.7	 4868.0	...
5983546	  776.6	  549.7	 4868.0	...
5983547	  776.6	  549.7	 4868.0	...
5983548	  776.6	  549.7	 4869.0	...
5983549	  776.6	  549.7	 4868.0	...
5983550	  776.7	  549.7	 4867.0	...
5983551	  776.7	  549.5	 4866.0	...
5983552	  776.7	  549.3	 4866.0	...
5983553	  776.7	  549.1	 4866.0	...
5983554	  776.6	  549.2	 4866.0	...
5983555	  776.6	  549.3	 4865.0	...
5983556	  776.4	  549.3	 4864.0	...
5983557	  776.3	  549.3	 4863.0	...
5983558	  776.1	  549.1	 4862.0	...
5983559	  776.0	  549.0	 4862.0	...
5983560	  776.1	  548.8	 4862.0	...
5983561	  776.2	  548.9	 4863.0	...
5983562	  776.4	  549.0	 4864.0	...
5983563	  776.4	  549.2	 4865.0	...
5983564	  776.5	  549.2	 4866.0	...
MSG	5983565 0000 _ Number On
5983565	  776.5	  549.2	 4866.0	...
5983566	  776.5	  549.2	 4866.0	...
5983567	  776.6	  549.2	 4866.0	...
5983568	  776.5	  549.2	 4866.0	...
5983569	  776.1	  549.2	 4865.0	...
5983570	  775.7	  549.0	 4864.0	...
5983571	  775.3	  548.7	 4863.0	...
5983572	  775.3	  548.6	 4862.0	...
5983573	  775.3	  548.8	 4862.0	...
5983574	  775.3	  548.9	 4861.0	...
5983575	  775.2	  548.8	 4861.0	...
5983576	  775.2	  548.8	 4861.0	...
5983577	  775.4	  548.8	 4860.0	...
5983578	  775.2	  548.8	 4860.0	...
5983579	  774.8	  548.8	 4862.0	...
5983580	  774.5	  548.8	 4863.0	...
5983581	  774.6	  548.8	 4864.0	...
5983582	  774.6	  548.9	 4861.0	...
5983583	  774.6	  548.9	 4859.0	...
5983584	  774.7	  548.9	 4857.0	...
5983585	  774.8	  548.9	 4857.0	...
5983586	  774.8	  548.8	 4857.0	...
5983587	  774.7	  548.7	 4857.0	...
5983588	  774.4	  548.6	 4858.0	...
5983589	  774.2	  548.7	 4859.0	...
5983590	  774.0	  548.7	 4862.0	...
5983591	  774.0	  548.8	 4864.0	...
5983592	  773.9	  548.8	 4865.0	...
5983593	  773.8	  548.9	 4864.0	...
5983594	  773.7	  548.9	 4863.0	...
5983595	  773.7	  548.9	 4864.0	...
5983596	  773.8	  548.9	 4864.0	...
5983597	  773.8	  549.0	 4864.0	...
5983598	  773.7	  548.7	 4864.0	...
5983599	  773.7	  548.5	 4864.0	...
5983600	  773.8	  548.1	 4864.0	...
5983601	  774.0	  548.0	 4866.0	...
5983602	  774.1	  548.2	 4868.0	...
5983603	  774.1	  548.4	 4869.0	...
5983604	  774.3	  548.7	 4870.0	...
5983605	  774.5	  548.7	 4870.0	...
5983606	  774.8	  548.6	 4870.0	...
5983607	  774.5	  548.7	 4870.0	...
5983608	  774.1	  548.8	 4871.0	...
5983609	  773.9	  548.9	 4872.0	...
5983610	  774.2	  548.9	 4873.0	...
5983611	  774.6	  548.8	 4871.0	...
5983612	  774.6	  548.7	 4869.0	...
5983613	  774.4	  548.4	 4869.0	...
5983614	  774.2	  548.3	 4871.0	...
5983615	  774.2	  548.2	 4870.0	...
5983616	  774.2	  548.2	 4868.0	...
5983617	  774.2	  547.8	 4868.0	...
5983618	  774.3	  547.5	 4868.0	...
5983619	  774.5	  547.4	 4868.0	...
5983620	  774.6	  547.5	 4867.0	...
5983621	  774.7	  547.5	 4866.0	...
5983622	  774.7	  547.5	 4867.0	...
5983623	  774.6	  547.4	 4867.0	...
5983624	  774.4	  547.5	 4867.0	...
5983625	  774.3	  547.5	 4868.0	...
5983626	  774.5	  547.4	 4869.0	...
5983627	  774.6	  547.2	 4871.0	...
5983628	  774.7	  547.0	 4871.0	...
5983629	  774.7	  547.0	 4870.0	...
5983630	  774.7	  547.0	 4870.0	...
5983631	  774.5	  547.0	 4870.0	...
5983632	  774.4	  547.1	 4871.0	...
5983633	  773.9	  547.1	 4871.0	...
5983634	  773.5	  547.2	 4870.0	...
5983635	  773.4	  547.2	 4869.0	...
5983636	  773.7	  547.1	 4868.0	...
5983637	  774.0	  547.3	 4869.0	...
5983638	  773.9	  547.4	 4869.0	...
5983639	  774.0	  547.6	 4870.0	...
5983640	  774.2	  547.5	 4872.0	...
5983641	  774.4	  547.4	 4873.0	...
5983642	  774.4	  547.2	 4872.0	...
5983643	  774.3	  546.9	 4871.0	...
5983644	  774.4	  546.6	 4869.0	...
5983645	  774.4	  546.4	 4867.0	...
5983646	  774.5	  546.6	 4866.0	...
5983647	  774.6	  546.7	 4868.0	...
5983648	  774.5	  546.7	 4870.0	...
5983649	  774.3	  546.8	 4870.0	...
5983650	  774.1	  546.8	 4870.0	...
5983651	  774.0	  546.8	 4870.0	...
5983652	  774.0	  546.7	 4869.0	...
5983653	  774.0	  546.6	 4870.0	...
5983654	  774.0	  546.5	 4873.0	...
5983655	  774.0	  546.2	 4875.0	...
5983656	  773.9	  546.0	 4874.0	...
5983657	  773.9	  545.8	 4872.0	...
5983658	  774.0	  545.9	 4871.0	...
5983659	  774.1	  545.8	 4871.0	...
5983660	  774.1	  545.7	 4873.0	...
5983661	  774.0	  546.0	 4874.0	...
5983662	  773.9	  546.4	 4874.0	...
5983663	  774.1	  546.7	 4874.0	...
5983664	  774.4	  546.7	 4874.0	...
5983665	  774.6	  546.7	 4873.0	...
5983666	  774.5	  546.6	 4874.0	...
5983667	  774.5	  546.6	 4875.0	...
5983668	  774.6	  546.5	 4877.0	...
5983669	  774.7	  546.4	 4878.0	...
5983670	  774.7	  546.2	 4880.0	...
5983671	  774.6	  546.1	 4879.0	...
5983672	  774.5	  546.1	 4879.0	...
5983673	  774.4	  546.2	 4879.0	...
5983674	  774.5	  546.2	 4878.0	...
5983675	  774.5	  546.2	 4878.0	...
5983676	  774.4	  546.3	 4878.0	...
5983677	  774.2	  546.3	 4879.0	...
5983678	  774.1	  546.4	 4878.0	...
5983679	  774.2	  546.5	 4877.0	...
5983680	  774.2	  546.6	 4876.0	...
5983681	  774.2	  546.7	 4875.0	...
5983682	  774.1	  546.6	 4875.0	...
5983683	  774.1	  546.6	 4875.0	...
5983684	  774.0	  546.4	 4876.0	...
5983685	  773.9	  546.1	 4876.0	...
5983686	  773.9	  546.0	 4876.0	...
5983687	  773.9	  546.0	 4876.0	...
5983688	  774.0	  546.0	 4876.0	...
5983689	  774.2	  546.3	 4878.0	...
5983690	  774.2	  546.6	 4880.0	...
5983691	  774.2	  547.0	 4881.0	...
5983692	  773.9	  547.1	 4880.0	...
5983693	  773.7	  547.3	 4879.0	...
5983694	  773.3	  547.3	 4879.0	...
5983695	  773.3	  547.3	 4880.0	...
5983696	  773.2	  547.0	 4881.0	...
5983697	  773.2	  546.7	 4881.0	...
5983698	  773.2	  546.7	 4881.0	...
5983699	  773.3	  546.8	 4880.0	...
5983700	  773.3	  547.0	 4879.0	...
5983701	  773.2	  547.1	 4879.0	...
5983702	  773.1	  547.0	 4878.0	...
5983703	  773.1	  547.0	 4878.0	...
5983704	  773.1	  547.0	 4878.0	...
5983705	  773.1	  547.0	 4879.0	...
5983706	  773.1	  547.0	 4882.0	...
5983707	  773.1	  547.0	 4884.0	...
5983708	  773.2	  546.9	 4886.0	...
5983709	  773.2	  546.9	 4888.0	...
5983710	  773.3	  546.8	 4890.0	...
5983711	  773.3	  546.8	 4892.0	...
5983712	  773.2	  546.8	 4893.0	...
5983713	  772.9	  546.9	 4893.0	...
5983714	  772.6	  547.1	 4889.0	...
5983715	  772.5	  547.4	 4885.0	...
5983716	  772.5	  547.6	 4883.0	...
5983717	  772.4	  547.7	 4883.0	...
5983718	  772.4	  547.7	 4883.0	...
5983719	  772.3	  547.7	 4883.0	...
5983720	  772.4	  547.9	 4883.0	...
5983721	  772.4	  548.0	 4885.0	...
5983722	  772.4	  548.2	 4888.0	...
5983723	  772.3	  548.1	 4889.0	...
5983724	  772.2	  548.0	 4888.0	...
5983725	  772.2	  547.8	 4888.0	...
5983726	  772.3	  547.6	 4890.0	...
5983727	  772.4	  547.2	 4890.0	...
5983728	  772.5	  546.8	 4888.0	...
5983729	  772.6	  546.8	 4886.0	...
5983730	  772.7	  546.9	 4886.0	...
5983731	  772.6	  547.1	 4886.0	...
5983732	  772.6	  547.2	 4886.0	...
5983733	  772.6	  547.3	 4885.0	...
5983734	  772.6	  547.5	 4884.0	...
5983735	  772.6	  547.6	 4884.0	...
5983736	  772.5	  547.5	 4887.0	...
5983737	  772.5	  547.4	 4889.0	...
5983738	  772.4	  547.3	 4890.0	...
5983739	  772.3	  547.3	 4889.0	...
5983740	  772.5	  547.3	 4889.0	...
5983741	  772.7	  547.2	 4891.0	...
5983742	  772.8	  547.2	 4892.0	...
5983743	  772.6	  547.3	 4891.0	...
5983744	  772.4	  547.5	 4891.0	...
5983745	  772.3	  547.7	 4890.0	...
5983746	  772.4	  547.8	 4890.0	...
5983747	  772.4	  547.9	 4888.0	...
5983748	  772.5	  548.0	 4887.0	...
5983749	  772.5	  548.0	 4888.0	...
5983750	  772.5	  548.0	 4889.0	...
5983751	  772.4	  547.9	 4890.0	...
5983752	  772.4	  547.9	 4890.0	...
5983753	  772.3	  547.9	 4890.0	...
5983754	  772.6	  547.8	 4890.0	...
5983755	  772.9	  547.7	 4890.0	...
5983756	  773.2	  547.5	 4892.0	...
5983757	  772.9	  547.4	 4893.0	...
5983758	  772.6	  547.3	 4895.0	...
5983759	  772.3	  547.5	 4896.0	...
5983760	  772.3	  547.7	 4898.0	...
5983761	  772.3	  547.9	 4898.0	...
5983762	  772.3	  547.9	 4898.0	...
5983763	  772.3	  548.0	 4897.0	...
5983764	  772.3	  548.1	 4896.0	...
5983765	  772.2	  548.1	 4895.0	...
5983766	  772.2	  548.1	 4896.0	...
5983767	  772.1	  548.1	 4897.0	...
5983768	  772.2	  548.2	 4896.0	...
5983769	  772.2	  548.3	 4895.0	...
5983770	  772.3	  548.6	 4893.0	...
5983771	  772.5	  548.7	 4893.0	...
5983772	  772.6	  548.9	 4893.0	...
5983773	  772.7	  548.6	 4892.0	...
5983774	  772.5	  548.3	 4892.0	...
5983775	  772.4	  548.5	 4894.0	...
5983776	  772.3	  548.9	 4895.0	...
5983777	  772.3	  549.2	 4897.0	...
5983778	  772.2	  549.0	 4898.0	...
5983779	  772.2	  548.6	 4898.0	...
5983780	  772.2	  548.3	 4898.0	...
5983781	  772.2	  548.2	 4900.0	...
5983782	  772.3	  548.5	 4903.0	...
5983783	  772.4	  548.8	 4905.0	...
5983784	  772.4	  549.1	 4903.0	...
5983785	  772.4	  549.1	 4901.0	...
5983786	  772.3	  549.0	 4898.0	...
5983787	  772.4	  549.0	 4900.0	...
5983788	  772.4	  548.9	 4904.0	...
5983789	  772.4	  549.1	 4907.0	...
5983790	  772.4	  549.2	 4907.0	...
5983791	  772.4	  549.1	 4908.0	...
5983792	  772.3	  548.9	 4906.0	...
5983793	  772.2	  548.7	 4904.0	...
5983794	  772.2	  548.7	 4902.0	...
5983795	  772.2	  548.9	 4902.0	...
5983796	  772.2	  549.0	 4905.0	...
5983797	  772.3	  548.9	 4908.0	...
5983798	  772.3	  548.6	 4911.0	...
5983799	  772.4	  548.5	 4910.0	...
5983800	  772.2	  548.5	 4910.0	...
5983801	  772.1	  548.5	 4908.0	...
5983802	  772.0	  548.4	 4907.0	...
5983803	  772.3	  548.4	 4907.0	...
5983804	  772.7	  548.3	 4907.0	...
5983805	  773.1	  548.0	 4907.0	...
5983806	  773.7	  547.7	 4907.0	...
5983807	  774.9	  547.4	 4907.0	...
EFIX R   5982961	5983807	847	  781.9	  549.2	   4929
SSACC R  5983808
5983808	  776.5	  547.1	 4908.0	...
5983809	  778.4	  546.5	 4908.0	...
5983810	  780.3	  545.8	 4906.0	...
5983811	  782.2	  545.2	 4905.0	...
5983812	  783.9	  544.8	 4905.0	...
5983813	  785.8	  544.5	 4906.0	...
ESACC R  5983808	5983813	6	  776.5	  547.1	  785.8	  544.5	   0.21	     36
SFIX R   5983814
5983814	  787.4	  544.1	 4907.0	...
5983815	  788.7	  543.9	 4907.0	...
5983816	  789.2	  543.8	 4906.0	...
5983817	  789.5	  543.8	 4904.0	...
5983818	  789.3	  543.9	 4904.0	...
5983819	  789.0	  543.9	 4905.0	...
5983820	  788.3	  543.9	 4906.0	...
5983821	  787.6	  543.9	 4906.0	...
5983822	  786.4	  543.9	 4907.0	...
5983823	  785.3	  543.6	 4907.0	...
5983824	  784.6	  543.1	 4907.0	...
5983825	  784.1	  542.6	 4909.0	...
5983826	  783.7	  542.1	 4912.0	...
5983827	  783.4	  541.6	 4914.0	...
5983828	  783.4	  541.1	 4913.0	...
5983829	  783.5	  541.1	 4913.0	...
5983830	  783.5	  541.0	 4913.0	...
5983831	  783.6	  540.9	 4913.0	...
5983832	  783.6	  541.0	 4911.0	...
5983833	  783.5	  541.2	 4910.0	...
5983834	  783.0	  541.6	 4909.0	...
5983835	  782.6	  542.0	 4911.0	...
5983836	  782.0	  542.4	 4913.0	...
5983837	  781.5	  542.7	 4915.0	...
5983838	  781.1	  543.2	 4917.0	...
5983839	  780.8	  543.6	 4917.0	...
5983840	  780.4	  543.9	 4917.0	...
5983841	  780.1	  544.0	 4917.0	...
5983842	  779.7	  544.2	 4917.0	...
5983843	  779.9	  544.3	 4917.0	...
5983844	  780.1	  544.6	 4919.0	...
5983845	  780.4	  545.0	 4921.0	...
5983846	  780.4	  545.3	 4924.0	...
5983847	  780.5	  545.5	 4923.0	...
5983848	  780.6	  545.7	 4921.0	...
5983849	  780.6	  545.8	 4920.0	...
5983850	  780.6	  545.9	 4918.0	...
5983851	  780.5	  546.1	 4917.0	...
5983852	  780.6	  546.3	 4916.0	...
5983853	  780.7	  546.4	 4916.0	...
5983854	  780.8	  546.4	 4917.0	...
5983855	  780.8	  546.5	 4918.0	...
5983856	  780.7	  546.6	 4919.0	...
5983857	  780.7	  546.5	 4920.0	...
5983858	  780.8	  546.3	 4921.0	...
5983859	  780.8	  546.0	 4921.0	...
5983860	  780.9	  545.9	 4922.0	...
5983861	  780.7	  546.2	 4922.0	...
5983862	  780.5	  546.6	 4921.0	...
5983863	  780.5	  547.1	 4921.0	...
5983864	  780.5	  547.1	 4922.0	...
5983865	  780.6	  547.1	 4922.0	...
5983866	  780.7	  547.0	 4922.0	...
5983867	  780.8	  546.9	 4921.0	...
MSG	5983868 0000 _ Number Off
5983868	  780.7	  546.9	 4921.0	...
5983869	  780.2	  546.9	 4921.0	...
5983870	  779.7	  546.9	 4922.0	...
5983871	  779.6	  546.8	 4923.0	...
5983872	  779.9	  546.5	 4924.0	...
5983873	  780.1	  546.2	 4924.0	...
5983874	  780.2	  546.0	 4925.0	...
5983875	  780.1	  546.1	 4926.0	...
5983876	  780.1	  546.2	 4927.0	...
5983877	  780.1	  546.2	 4927.0	...
5983878	  780.1	  546.2	 4928.0	...
5983879	  780.2	  546.6	 4928.0	...
5983880	  780.1	  546.9	 4929.0	...
5983881	  780.1	  547.1	 4928.0	...
5983882	  780.1	  547.0	 4928.0	...
5983883	  780.2	  546.9	 4928.0	...
5983884	  780.2	  546.9	 4928.0	...
5983885	  780.2	  547.1	 4928.0	...
5983886	  780.2	  547.1	 4929.0	...
5983887	  780.2	  547.0	 4931.0	...
5983888	  780.1	  546.9	 4935.0	...
5983889	  780.0	  547.1	 4938.0	...
5983890	  780.1	  547.3	 4941.0	...
5983891	  780.3	  547.6	 4941.0	...
5983892	  780.5	  547.7	 4943.0	...
5983893	  780.5	  547.9	 4945.0	...
5983894	  780.6	  547.9	 4946.0	...
5983895	  780.5	  547.8	 4946.0	...
5983896	  780.4	  547.9	 4947.0	...
5983897	  780.3	  548.0	 4947.0	...
5983898	  780.1	  548.1	 4945.0	...
5983899	  779.9	  548.2	 4943.0	...
5983900	  779.8	  548.2	 4942.0	...
5983901	  779.8	  548.3	 4941.0	...
5983902	  779.9	  548.4	 4941.0	...
5983903	  780.0	  548.3	 4940.0	...
5983904	  780.0	  548.3	 4941.0	...
5983905	  779.8	  548.2	 4942.0	...
5983906	  779.6	  548.2	 4943.0	...
5983907	  779.5	  548.1	 4944.0	...
5983908	  779.8	  548.1	 4944.0	...
5983909	  780.1	  548.0	 4944.0	...
5983910	  780.3	  548.1	 4944.0	...
5983911	  780.2	  548.2	 4944.0	...
5983912	  779.9	  548.2	 4944.0	...
5983913	  779.9	  548.5	 4944.0	...
5983914	  779.8	  548.6	 4943.0	...
5983915	  779.8	  548.7	 4943.0	...
5983916	  779.8	  548.6	 4944.0	...
5983917	  779.8	  548.7	 4943.0	...
5983918	  780.1	  548.8	 4941.0	...
5983919	  780.5	  548.9	 4939.0	...
5983920	  780.8	  548.9	 4939.0	...
5983921	  780.9	  548.8	 4940.0	...
5983922	  780.9	  548.9	 4939.0	...
5983923	  780.8	  549.1	 4940.0	...
5983924	  780.7	  549.3	 4941.0	...
5983925	  780.6	  549.5	 4942.0	...
5983926	  780.5	  549.5	 4943.0	...
5983927	  780.4	  549.4	 4943.0	...
5983928	  780.2	  549.4	 4944.0	...
5983929	  779.8	  549.2	 4944.0	...
5983930	  779.7	  549.1	 4943.0	...
5983931	  779.8	  549.2	 4943.0	...
5983932	  780.2	  549.5	 4943.0	...
5983933	  780.4	  549.8	 4943.0	...
5983934	  780.4	  549.9	 4942.0	...
5983935	  780.3	  550.1	 4942.0	...
5983936	  780.2	  550.2	 4943.0	...
5983937	  780.1	  550.3	 4945.0	...
5983938	  779.9	  550.2	 4948.0	...
5983939	  779.8	  550.2	 4949.0	...
5983940	  779.7	  550.1	 4949.0	...
5983941	  779.5	  549.9	 4948.0	...
5983942	  779.4	  549.8	 4948.0	...
5983943	  779.3	  549.7	 4948.0	...
5983944	  779.2	  549.9	 4948.0	...
5983945	  779.3	  550.1	 4949.0	...
5983946	  779.5	  550.3	 4950.0	...
5983947	  779.8	  550.6	 4949.0	...
5983948	  780.0	  550.9	 4950.0	...
5983949	  780.1	  551.1	 4950.0	...
5983950	  780.1	  551.0	 4950.0	...
5983951	  780.1	  550.9	 4950.0	...
5983952	  780.1	  551.0	 4951.0	...
5983953	  780.2	  551.2	 4953.0	...
5983954	  780.2	  551.2	 4954.0	...
5983955	  780.0	  551.1	 4954.0	...
5983956	  779.9	  551.1	 4954.0	...
5983957	  779.7	  551.1	 4952.0	...
5983958	  779.6	  551.4	 4952.0	...
5983959	  779.5	  551.7	 4954.0	...
5983960	  779.5	  551.9	 4957.0	...
5983961	  779.5	  551.8	 4959.0	...
5983962	  779.5	  551.8	 4959.0	...
5983963	  779.5	  551.9	 4958.0	...
5983964	  779.4	  551.9	 4956.0	...
5983965	  779.2	  552.0	 4956.0	...
5983966	  779.0	  552.0	 4955.0	...
5983967	  779.0	  552.1	 4955.0	...
5983968	  779.0	  552.1	 4954.0	...
5983969	  779.0	  552.2	 4953.0	...
5983970	  779.0	  552.2	 4953.0	...
5983971	  779.0	  552.1	 4953.0	...
5983972	  778.9	  552.0	 4953.0	...
5983973	  778.7	  552.0	 4953.0	...
5983974	  778.6	  552.1	 4953.0	...
5983975	  778.7	  552.2	 4951.0	...
5983976	  778.9	  552.4	 4950.0	...
5983977	  779.2	  552.5	 4949.0	...
5983978	  779.2	  552.6	 4949.0	...
5983979	  779.2	  552.7	 4947.0	...
5983980	  779.3	  552.7	 4947.0	...
5983981	  779.3	  552.7	 4947.0	...
5983982	  779.3	  552.3	 4948.0	...
5983983	  779.3	  552.0	 4950.0	...
5983984	  779.1	  551.9	 4951.0	...
5983985	  778.8	  552.0	 4953.0	...
5983986	  778.6	  552.1	 4953.0	...
5983987	  778.6	  552.0	 4952.0	...
5983988	  778.8	  552.0	 4951.0	...
5983989	  778.9	  552.0	 4950.0	...
5983990	  779.1	  552.1	 4950.0	...
5983991	  779.0	  552.1	 4950.0	...
5983992	  778.8	  552.0	 4951.0	...
5983993	  778.7	  552.0	 4954.0	...
5983994	  778.6	  551.9	 4956.0	...
5983995	  778.7	  551.9	 4957.0	...
5983996	  778.7	  552.3	 4958.0	...
5983997	  778.7	  552.6	 4957.0	...
5983998	  778.6	  553.0	 4955.0	...
5983999	  778.5	  553.0	 4953.0	...
5984000	  778.4	  553.1	 4952.0	...
5984001	  778.3	  553.1	 4951.0	...
5984002	  778.2	  553.1	 4949.0	...
5984003	  778.2	  553.1	 4947.0	...
5984004	  778.1	  553.1	 4947.0	...
5984005	  778.1	  553.1	 4947.0	...
5984006	  778.2	  553.2	 4947.0	...
5984007	  778.3	  553.3	 4948.0	...
5984008	  778.1	  553.6	 4949.0	...
5984009	  777.9	  553.9	 4950.0	...
5984010	  777.8	  554.1	 4950.0	...
5984011	  777.8	  554.3	 4948.0	...
5984012	  778.0	  554.4	 4946.0	...
5984013	  778.3	  554.4	 4944.0	...
5984014	  778.5	  554.4	 4943.0	...
5984015	  778.5	  554.4	 4943.0	...
5984016	  778.4	  554.3	 4943.0	...
5984017	  778.4	  554.0	 4944.0	...
5984018	  778.1	  553.9	 4947.0	...
5984019	  777.8	  553.8	 4950.0	...
5984020	  777.4	  553.9	 4952.0	...
5984021	  777.3	  554.0	 4952.0	...
5984022	  777.1	  554.1	 4951.0	...
5984023	  777.0	  554.2	 4949.0	...
5984024	  776.9	  554.4	 4948.0	...
5984025	  776.6	  554.6	 4948.0	...
5984026	  776.4	  554.7	 4948.0	...
5984027	  776.2	  554.8	 4948.0	...
5984028	  776.3	  554.8	 4946.0	...
5984029	  776.7	  554.7	 4945.0	...
5984030	  777.0	  554.6	 4943.0	...
5984031	  777.1	  554.5	 4943.0	...
5984032	  777.2	  554.4	 4944.0	...
5984033	  777.4	  554.4	 4943.0	...
5984034	  777.5	  554.3	 4943.0	...
5984035	  777.5	  554.3	 4944.0	...
5984036	  777.3	  554.3	 4946.0	...
5984037	  777.1	  554.3	 4949.0	...
5984038	  776.9	  554.3	 4949.0	...
5984039	  777.1	  554.6	 4949.0	...
5984040	  777.2	  554.9	 4948.0	...
5984041	  777.3	  555.1	 4946.0	...
5984042	  777.4	  555.1	 4944.0	...
5984043	  777.5	  555.0	 4944.0	...
5984044	  777.5	  554.9	 4945.0	...
5984045	  777.5	  554.9	 4946.0	...
5984046	  777.6	  554.9	 4948.0	...
5984047	  777.7	  554.9	 4950.0	...
5984048	  777.8	  554.4	 4951.0	...
5984049	  777.8	  554.0	 4951.0	...
5984050	  777.8	  553.6	 4951.0	...
5984051	  777.9	  553.6	 4951.0	...
5984052	  778.2	  553.7	 4952.0	...
5984053	  778.4	  553.7	 4952.0	...
5984054	  778.6	  553.9	 4952.0	...
5984055	  778.8	  553.9	 4953.0	...
5984056	  778.9	  553.9	 4953.0	...
5984057	  779.1	  553.9	 4954.0	...
5984058	  779.2	  553.9	 4954.0	...
5984059	  779.2	  553.9	 4954.0	...
5984060	  779.2	  553.9	 4954.0	...
5984061	  779.1	  553.9	 4955.0	...
5984062	  779.0	  553.8	 4956.0	...
5984063	  779.0	  553.7	 4957.0	...
5984064	  779.0	  553.6	 4958.0	...
5984065	  778.8	  553.6	 4958.0	...
5984066	  778.6	  553.6	 4958.0	...
5984067	  778.5	  553.5	 4961.0	...
5984068	  778.5	  553.5	 4964.0	...
5984069	  778.5	  553.3	 4968.0	...
5984070	  778.6	  553.2	 4968.0	...
5984071	  778.6	  553.2	 4968.0	...
5984072	  778.6	  553.3	 4969.0	...
5984073	  778.4	  553.4	 4969.0	...
5984074	  778.3	  553.6	 4970.0	...
5984075	  778.3	  553.8	 4970.0	...
5984076	  778.4	  553.8	 4970.0	...
5984077	  778.6	  553.8	 4971.0	...
5984078	  778.7	  553.7	 4971.0	...
5984079	  778.8	  553.9	 4971.0	...
5984080	  778.8	  554.2	 4970.0	...
5984081	  778.9	  554.2	 4965.0	...
MSG	5984082 0000 _ Number On
5984082	  778.8	  554.0	 4962.0	...
5984083	  778.8	  553.8	 4958.0	...
5984084	  778.7	  553.8	 4957.0	...
5984085	  778.5	  553.7	 4955.0	...
5984086	  778.5	  553.8	 4955.0	...
5984087	  778.8	  554.1	 4956.0	...
5984088	  779.0	  554.9	 4956.0	...
5984089	  779.2	  555.4	 4956.0	...
5984090	  779.3	  555.8	 4956.0	...
5984091	  779.5	  555.8	 4956.0	...
5984092	  779.6	  555.6	 4957.0	...
5984093	  779.6	  555.5	 4958.0	...
5984094	  779.4	  555.3	 4959.0	...
5984095	  779.1	  555.3	 4960.0	...
5984096	  778.9	  555.4	 4960.0	...
5984097	  778.7	  555.6	 4960.0	...
5984098	  778.7	  555.7	 4959.0	...
5984099	  778.7	  555.5	 4958.0	...
5984100	  778.6	  555.3	 4958.0	...
5984101	  778.6	  555.1	 4959.0	...
5984102	  778.6	  555.1	 4960.0	...
5984103	  778.6	  555.1	 4960.0	...
5984104	  778.7	  555.0	 4961.0	...
5984105	  778.6	  555.0	 4962.0	...
5984106	  778.5	  555.0	 4961.0	...
5984107	  778.3	  555.0	 4959.0	...
5984108	  778.2	  554.9	 4958.0	...
5984109	  778.0	  554.8	 4957.0	...
5984110	  777.8	  554.7	 4958.0	...
5984111	  777.9	  554.6	 4960.0	...
5984112	  777.8	  554.6	 4964.0	...
5984113	  777.5	  554.5	 4967.0	...
5984114	  777.2	  554.6	 4969.0	...
5984115	  777.1	  554.8	 4968.0	...
5984116	  777.3	  555.0	 4968.0	...
5984117	  777.4	  555.1	 4969.0	...
5984118	  777.4	  555.3	 4968.0	...
5984119	  777.4	  555.2	 4968.0	...
5984120	  777.5	  555.0	 4970.0	...
5984121	  777.6	  555.0	 4975.0	...
5984122	  777.7	  555.0	 4978.0	...
5984123	  777.7	  555.1	 4977.0	...
5984124	  777.5	  555.2	 4978.0	...
5984125	  777.2	  555.1	 4980.0	...
5984126	  777.0	  555.1	 4983.0	...
5984127	  777.1	  555.2	 4983.0	...
5984128	  777.3	  555.4	 4984.0	...
5984129	  777.4	  555.6	 4983.0	...
5984130	  777.4	  555.6	 4980.0	...
5984131	  777.5	  555.6	 4978.0	...
5984132	  777.6	  555.5	 4976.0	...
5984133	  777.8	  555.4	 4977.0	...
5984134	  777.9	  555.5	 4978.0	...
5984135	  778.0	  555.6	 4979.0	...
5984136	  778.1	  555.6	 4978.0	...
5984137	  778.1	  555.7	 4977.0	...
5984138	  778.1	  555.7	 4976.0	...
5984139	  778.4	  555.6	 4979.0	...
5984140	  778.8	  555.5	 4981.0	...
5984141	  779.0	  555.4	 4982.0	...
5984142	  779.0	  555.3	 4981.0	...
5984143	  778.9	  555.1	 4978.0	...
5984144	  778.6	  555.0	 4976.0	...
5984145	  778.2	  555.1	 4975.0	...
5984146	  777.9	  555.1	 4975.0	...
5984147	  778.0	  555.2	 4978.0	...
5984148	  777.8	  555.2	 4981.0	...
5984149	  777.6	  555.3	 4984.0	...
5984150	  777.4	  555.4	 4985.0	...
5984151	  777.4	  555.5	 4986.0	...
5984152	  777.5	  555.7	 4986.0	...
5984153	  777.5	  555.9	 4987.0	...
5984154	  777.5	  556.0	 4989.0	...
5984155	  777.5	  556.1	 4990.0	...
5984156	  777.2	  556.1	 4992.0	...
5984157	  777.0	  556.1	 4992.0	...
5984158	  776.8	  556.2	 4992.0	...
5984159	  776.9	  556.3	 4995.0	...
5984160	  777.0	  556.5	 4997.0	...
5984161	  777.1	  556.6	 5000.0	...
5984162	  777.1	  556.7	 5000.0	...
5984163	  777.2	  556.9	 4998.0	...
5984164	  777.3	  557.1	 4995.0	...
5984165	  777.5	  557.3	 4992.0	...
5984166	  777.6	  557.4	 4993.0	...
5984167	  777.7	  557.5	 4994.0	...
5984168	  777.8	  557.4	 4994.0	...
5984169	  778.0	  557.1	 4994.0	...
5984170	  778.2	  557.0	 4994.0	...
5984171	  778.4	  557.1	 4994.0	...
5984172	  778.3	  556.8	 4993.0	...
5984173	  778.3	  556.3	 4993.0	...
5984174	  778.3	  555.9	 4993.0	...
5984175	  778.3	  556.1	 4993.0	...
5984176	  778.6	  556.3	 4994.0	...
5984177	  779.0	  556.4	 4994.0	...
5984178	  779.4	  556.6	 4994.0	...
5984179	  779.5	  556.8	 4995.0	...
5984180	  779.7	  557.2	 4995.0	...
5984181	  779.8	  557.3	 4993.0	...
5984182	  779.7	  557.3	 4991.0	...
5984183	  779.6	  557.1	 4991.0	...
5984184	  779.5	  556.8	 4991.0	...
5984185	  779.6	  556.7	 4992.0	...
5984186	  779.6	  556.6	 4992.0	...
5984187	  779.5	  556.6	 4992.0	...
5984188	  779.4	  556.8	 4991.0	...
5984189	  779.3	  556.9	 4991.0	...
5984190	  779.2	  556.7	 4990.0	...
5984191	  779.2	  556.5	 4990.0	...
5984192	  779.2	  556.2	 4990.0	...
5984193	  779.2	  556.3	 4990.0	...
5984194	  779.2	  556.4	 4990.0	...
5984195	  779.3	  556.4	 4991.0	...
5984196	  779.3	  556.4	 4992.0	...
5984197	  779.3	  556.6	 4993.0	...
5984198	  779.3	  557.1	 4992.0	...
5984199	  779.6	  557.5	 4991.0	...
5984200	  780.0	  557.6	 4989.0	...
5984201	  780.3	  557.6	 4989.0	...
5984202	  780.4	  557.6	 4989.0	...
5984203	  780.4	  557.6	 4989.0	...
5984204	  780.2	  557.7	 4989.0	...
5984205	  779.9	  558.0	 4989.0	...
5984206	  779.6	  558.1	 4989.0	...
5984207	  779.7	  558.1	 4989.0	...
5984208	  779.8	  557.9	 4991.0	...
5984209	  779.9	  557.7	 4992.0	...
5984210	  780.0	  557.7	 4994.0	...
5984211	  780.1	  557.7	 4995.0	...
5984212	  780.2	  557.4	 4996.0	...
5984213	  780.3	  557.1	 4995.0	...
5984214	  780.3	  556.8	 4994.0	...
5984215	  780.2	  556.7	 4993.0	...
5984216	  780.0	  556.7	 4994.0	...
5984217	  780.0	  556.7	 4996.0	...
5984218	  780.1	  556.7	 4997.0	...
5984219	  780.2	  556.7	 4997.0	...
5984220	  780.2	  557.0	 4996.0	...
5984221	  780.2	  557.2	 4996.0	...
5984222	  780.2	  557.5	 4996.0	...
5984223	  780.3	  557.5	 4997.0	...
5984224	  780.3	  557.5	 4998.0	...
5984225	  780.3	  557.3	 5002.0	...
5984226	  780.3	  557.1	 5004.0	...
5984227	  780.3	  557.0	 5006.0	...
5984228	  780.6	  557.1	 5007.0	...
5984229	  780.6	  557.2	 5008.0	...
5984230	  780.6	  557.3	 5009.0	...
5984231	  780.3	  557.3	 5009.0	...
5984232	  780.3	  557.3	 5008.0	...
5984233	  780.4	  557.2	 5007.0	...
5984234	  780.6	  557.0	 5006.0	...
5984235	  780.6	  556.6	 5008.0	...
5984236	  780.6	  556.3	 5011.0	...
5984237	  780.6	  556.1	 5014.0	...
5984238	  780.5	  556.2	 5016.0	...
5984239	  780.5	  556.3	 5016.0	...
5984240	  780.4	  556.4	 5014.0	...
5984241	  780.4	  556.5	 5012.0	...
5984242	  780.5	  556.4	 5011.0	...
5984243	  780.6	  556.4	 5011.0	...
5984244	  780.7	  556.4	 5012.0	...
5984245	  780.6	  556.4	 5012.0	...
5984246	  780.4	  556.5	 5012.0	...
5984247	  780.3	  556.5	 5011.0	...
5984248	  780.2	  556.4	 5011.0	...
5984249	  780.2	  556.3	 5010.0	...
5984250	  780.2	  556.2	 5010.0	...
5984251	  780.2	  556.2	 5011.0	...
5984252	  780.4	  556.1	 5013.0	...
5984253	  780.6	  556.3	 5015.0	...
5984254	  780.7	  556.5	 5016.0	...
5984255	  780.6	  556.8	 5017.0	...
5984256	  780.6	  556.8	 5019.0	...
5984257	  780.6	  556.8	 5020.0	...
5984258	  780.6	  556.7	 5019.0	...
5984259	  780.7	  556.5	 5017.0	...
5984260	  780.6	  556.4	 5015.0	...
5984261	  780.5	  556.5	 5013.0	...
5984262	  780.5	  556.5	 5016.0	...
5984263	  780.8	  556.6	 5019.0	...
5984264	  780.6	  556.6	 5022.0	...
5984265	  780.3	  556.8	 5022.0	...
5984266	  780.1	  557.0	 5020.0	...
5984267	  780.1	  557.0	 5019.0	...
5984268	  780.2	  557.0	 5017.0	...
5984269	  780.3	  556.9	 5017.0	...
5984270	  780.3	  556.7	 5017.0	...
5984271	  780.3	  556.4	 5018.0	...
5984272	  780.3	  556.2	 5019.0	...
5984273	  780.2	  556.1	 5020.0	...
5984274	  780.2	  556.1	 5020.0	...
5984275	  780.1	  556.1	 5020.0	...
5984276	  780.0	  556.0	 5021.0	...
5984277	  779.8	  556.0	 5021.0	...
5984278	  779.6	  556.1	 5021.0	...
5984279	  779.3	  556.1	 5020.0	...
5984280	  779.3	  556.1	 5020.0	...
5984281	  779.4	  556.0	 5020.0	...
5984282	  779.4	  556.0	 5020.0	...
5984283	  779.4	  556.1	 5019.0	...
5984284	  779.4	  556.2	 5018.0	...
5984285	  779.3	  556.2	 5020.0	...
5984286	  779.2	  556.3	 5022.0	...
5984287	  779.1	  556.0	 5026.0	...
5984288	  779.1	  555.6	 5027.0	...
5984289	  779.0	  555.2	 5029.0	...
5984290	  779.0	  555.1	 5029.0	...
5984291	  779.0	  555.2	 5029.0	...
5984292	  779.1	  555.5	 5029.0	...
5984293	  779.1	  555.7	 5029.0	...
5984294	  779.1	  555.7	 5028.0	...
5984295	  779.2	  555.7	 5031.0	...
5984296	  779.3	  555.7	 5035.0	...
5984297	  779.4	  555.7	 5038.0	...
5984298	  779.4	  555.8	 5038.0	...
5984299	  779.5	  555.8	 5039.0	...
5984300	  779.5	  555.9	 5040.0	...
5984301	  779.7	  556.0	 5040.0	...
5984302	  779.7	  555.7	 5041.0	...
5984303	  779.8	  555.6	 5041.0	...
5984304	  779.8	  555.4	 5041.0	...
5984305	  779.9	  555.4	 5041.0	...
5984306	  780.1	  555.6	 5040.0	...
5984307	  780.3	  555.9	 5040.0	...
5984308	  780.4	  556.1	 5040.0	...
5984309	  780.3	  556.2	 5040.0	...
5984310	  780.2	  556.2	 5040.0	...
5984311	  780.1	  556.1	 5039.0	...
5984312	  780.2	  556.1	 5039.0	...
5984313	  780.2	  556.1	 5039.0	...
5984314	  780.3	  556.2	 5039.0	...
5984315	  780.5	  556.4	 5039.0	...
5984316	  780.6	  556.6	 5038.0	...
5984317	  780.8	  556.8	 5037.0	...
5984318	  781.0	  556.8	 5036.0	...
5984319	  781.2	  556.9	 5037.0	...
5984320	  781.5	  556.8	 5037.0	...
5984321	  781.8	  556.5	 5038.0	...
5984322	  781.7	  556.2	 5039.0	...
5984323	  781.5	  555.9	 5040.0	...
5984324	  781.2	  555.8	 5040.0	...
5984325	  781.2	  555.5	 5041.0	...
5984326	  781.2	  555.4	 5042.0	...
5984327	  781.3	  555.2	 5042.0	...
5984328	  781.3	  555.2	 5042.0	...
5984329	  781.2	  555.2	 5043.0	...
5984330	  781.1	  555.3	 5043.0	...
5984331	  781.0	  555.2	 5043.0	...
5984332	  780.8	  555.2	 5042.0	...
5984333	  780.6	  555.4	 5041.0	...
5984334	  780.4	  555.7	 5039.0	...
5984335	  780.4	  556.0	 5041.0	...
5984336	  780.4	  556.0	 5044.0	...
5984337	  780.4	  556.0	 5047.0	...
5984338	  780.4	  555.9	 5046.0	...
5984339	  780.4	  555.9	 5045.0	...
5984340	  780.4	  556.0	 5044.0	...
5984341	  780.5	  556.1	 5043.0	...
5984342	  780.5	  556.2	 5044.0	...
5984343	  780.5	  556.2	 5044.0	...
5984344	  780.4	  556.2	 5045.0	...
5984345	  780.3	  556.2	 5045.0	...
5984346	  780.2	  556.3	 5045.0	...
5984347	  780.2	  556.4	 5045.0	...
5984348	  780.0	  556.5	 5046.0	...
5984349	  779.8	  556.4	 5046.0	...
5984350	  779.9	  556.4	 5046.0	...
5984351	  780.2	  556.5	 5045.0	...
5984352	  780.4	  556.6	 5045.0	...
5984353	  780.4	  556.4	 5044.0	...
5984354	  780.2	  556.1	 5044.0	...
5984355	  780.0	  555.4	 5045.0	...
5984356	  779.8	  554.7	 5047.0	...
5984357	  779.8	  553.1	 5051.0	...
5984358	  780.0	  551.7	 5052.0	...
EFIX R   5983814	5984358	545	  779.6	  553.1	   4973
SSACC R  5984359
5984359	  780.1	  550.2	 5054.0	...
5984360	  780.1	  549.1	 5054.0	...
5984361	  780.0	  547.1	 5055.0	...
5984362	  779.9	  544.7	 5055.0	...
5984363	  780.2	  542.2	 5053.0	...
5984364	  780.5	  540.6	 5051.0	...
5984365	  781.2	  538.6	 5050.0	...
5984366	  781.9	  536.3	 5052.0	...
5984367	  782.6	  534.2	 5054.0	...
ESACC R  5984359	5984367	9	  780.1	  550.2	  782.6	  534.2	   0.34	     42
SFIX R   5984368
5984368	  783.2	  532.8	 5053.0	...
5984369	  783.4	  532.3	 5051.0	...
5984370	  783.7	  532.1	 5049.0	...
5984371	  783.7	  532.2	 5049.0	...
5984372	  783.6	  532.2	 5050.0	...
5984373	  783.3	  532.1	 5052.0	...
5984374	  782.9	  532.0	 5053.0	...
5984375	  782.7	  532.0	 5054.0	...
5984376	  782.5	  532.1	 5054.0	...
5984377	  782.2	  532.2	 5055.0	...
5984378	  781.9	  532.5	 5057.0	...
5984379	  781.7	  532.6	 5060.0	...
5984380	  781.8	  532.6	 5061.0	...
5984381	  781.9	  532.5	 5059.0	...
5984382	  782.1	  532.5	 5057.0	...
5984383	  782.1	  532.6	 5057.0	...
MSG	5984384 0000 _ Number Off
5984384	  782.2	  532.7	 5057.0	...
5984385	  782.3	  532.7	 5060.0	...
5984386	  782.4	  532.8	 5062.0	...
5984387	  782.7	  533.3	 5065.0	...
5984388	  782.9	  533.8	 5064.0	...
5984389	  783.1	  534.2	 5063.0	...
5984390	  783.3	  534.4	 5061.0	...
5984391	  782.9	  534.5	 5060.0	...
5984392	  782.5	  534.6	 5059.0	...
5984393	  782.0	  535.0	 5059.0	...
5984394	  782.0	  535.4	 5059.0	...
5984395	  781.9	  535.8	 5059.0	...
5984396	  781.7	  535.8	 5059.0	...
5984397	  781.6	  535.8	 5058.0	...
5984398	  781.4	  535.8	 5058.0	...
5984399	  781.3	  535.8	 5058.0	...
5984400	  781.2	  535.9	 5059.0	...
5984401	  781.1	  535.9	 5063.0	...
5984402	  781.4	  535.8	 5066.0	...
5984403	  781.7	  535.7	 5067.0	...
5984404	  782.0	  535.7	 5067.0	...
5984405	  782.1	  535.8	 5066.0	...
5984406	  782.1	  535.8	 5065.0	...
5984407	  782.1	  535.8	 5066.0	...
5984408	  782.1	  536.0	 5067.0	...
5984409	  782.2	  536.2	 5069.0	...
5984410	  782.1	  536.4	 5071.0	...
5984411	  782.0	  536.4	 5071.0	...
5984412	  781.9	  536.4	 5072.0	...
5984413	  781.8	  536.3	 5073.0	...
5984414	  781.8	  536.3	 5073.0	...
5984415	  781.8	  536.4	 5073.0	...
5984416	  781.8	  536.2	 5072.0	...
5984417	  781.9	  536.0	 5071.0	...
5984418	  782.0	  536.1	 5071.0	...
5984419	  782.0	  536.3	 5072.0	...
5984420	  781.8	  536.7	 5074.0	...
5984421	  781.7	  536.9	 5075.0	...
5984422	  781.5	  537.4	 5077.0	...
5984423	  781.5	  537.7	 5078.0	...
5984424	  781.6	  538.1	 5078.0	...
5984425	  781.6	  538.5	 5077.0	...
5984426	  781.6	  538.8	 5077.0	...
5984427	  781.6	  539.2	 5077.0	...
5984428	  781.4	  539.2	 5078.0	...
5984429	  781.2	  539.2	 5080.0	...
5984430	  781.0	  539.2	 5080.0	...
5984431	  780.7	  539.0	 5080.0	...
5984432	  780.6	  538.8	 5079.0	...
5984433	  780.5	  538.6	 5079.0	...
5984434	  780.5	  538.7	 5079.0	...
5984435	  780.5	  539.0	 5079.0	...
5984436	  781.0	  539.4	 5078.0	...
5984437	  781.5	  539.6	 5077.0	...
5984438	  781.9	  539.5	 5076.0	...
5984439	  781.9	  539.3	 5079.0	...
5984440	  781.9	  539.1	 5082.0	...
5984441	  781.9	  538.6	 5084.0	...
5984442	  781.7	  538.2	 5084.0	...
5984443	  781.5	  537.8	 5083.0	...
5984444	  781.4	  537.8	 5082.0	...
5984445	  781.2	  537.8	 5081.0	...
5984446	  781.0	  537.9	 5081.0	...
5984447	  781.0	  538.0	 5082.0	...
5984448	  781.1	  537.9	 5084.0	...
5984449	  780.9	  537.8	 5087.0	...
5984450	  780.6	  537.7	 5087.0	...
5984451	  780.5	  537.6	 5087.0	...
5984452	  780.7	  537.4	 5087.0	...
5984453	  781.0	  537.5	 5088.0	...
5984454	  781.1	  537.6	 5090.0	...
5984455	  781.2	  537.8	 5091.0	...
5984456	  781.3	  537.6	 5093.0	...
5984457	  781.3	  537.5	 5095.0	...
5984458	  781.3	  537.4	 5095.0	...
5984459	  781.4	  537.4	 5093.0	...
5984460	  781.5	  537.4	 5091.0	...
5984461	  781.3	  537.3	 5090.0	...
5984462	  781.0	  537.2	 5090.0	...
5984463	  781.0	  536.9	 5090.0	...
5984464	  781.3	  536.8	 5091.0	...
5984465	  781.5	  536.7	 5091.0	...
5984466	  781.4	  536.6	 5091.0	...
5984467	  781.3	  536.5	 5091.0	...
5984468	  781.3	  536.3	 5093.0	...
5984469	  781.3	  536.2	 5097.0	...
5984470	  781.6	  536.1	 5102.0	...
5984471	  781.8	  536.1	 5104.0	...
5984472	  781.9	  536.1	 5102.0	...
5984473	  781.7	  536.2	 5102.0	...
5984474	  781.6	  536.3	 5102.0	...
5984475	  781.5	  536.7	 5101.0	...
5984476	  781.4	  537.0	 5101.0	...
5984477	  781.4	  537.5	 5101.0	...
5984478	  781.4	  537.6	 5102.0	...
5984479	  781.4	  537.8	 5102.0	...
5984480	  781.2	  537.9	 5100.0	...
5984481	  781.0	  537.9	 5098.0	...
5984482	  780.7	  537.9	 5096.0	...
5984483	  780.7	  538.0	 5095.0	...
5984484	  780.8	  538.1	 5095.0	...
5984485	  780.9	  538.1	 5096.0	...
5984486	  780.9	  538.0	 5095.0	...
5984487	  780.8	  537.9	 5095.0	...
5984488	  780.7	  538.1	 5094.0	...
5984489	  780.8	  538.6	 5094.0	...
5984490	  780.4	  539.2	 5092.0	...
5984491	  780.0	  539.4	 5091.0	...
5984492	  779.6	  539.1	 5089.0	...
5984493	  779.5	  538.8	 5089.0	...
5984494	  779.5	  538.7	 5091.0	...
5984495	  779.6	  538.5	 5094.0	...
5984496	  779.7	  538.5	 5095.0	...
5984497	  779.8	  538.4	 5094.0	...
5984498	  779.8	  538.4	 5094.0	...
5984499	  779.8	  538.4	 5095.0	...
5984500	  779.7	  538.3	 5095.0	...
5984501	  780.0	  538.3	 5098.0	...
5984502	  780.3	  538.4	 5100.0	...
5984503	  780.5	  538.4	 5102.0	...
5984504	  780.6	  538.4	 5102.0	...
5984505	  780.5	  538.4	 5104.0	...
5984506	  780.5	  538.5	 5106.0	...
5984507	  780.4	  538.6	 5108.0	...
5984508	  780.8	  538.6	 5106.0	...
5984509	  781.2	  538.6	 5104.0	...
5984510	  781.5	  538.5	 5102.0	...
5984511	  781.4	  538.6	 5102.0	...
5984512	  781.3	  538.5	 5102.0	...
5984513	  781.3	  538.3	 5104.0	...
5984514	  781.4	  538.5	 5105.0	...
5984515	  781.5	  538.8	 5105.0	...
5984516	  781.4	  538.6	 5102.0	...
5984517	  781.4	  538.2	 5103.0	...
5984518	  781.4	  537.8	 5106.0	...
5984519	  781.1	  537.9	 5108.0	...
5984520	  780.9	  538.2	 5107.0	...
5984521	  780.6	  538.5	 5107.0	...
5984522	  780.6	  538.6	 5107.0	...
5984523	  780.5	  538.4	 5105.0	...
5984524	  780.4	  538.3	 5104.0	...
5984525	  780.4	  538.4	 5100.0	...
5984526	  780.3	  538.5	 5098.0	...
5984527	  780.2	  538.7	 5095.0	...
5984528	  780.2	  538.9	 5096.0	...
5984529	  780.2	  539.3	 5096.0	...
5984530	  780.3	  539.5	 5097.0	...
5984531	  780.3	  539.5	 5097.0	...
5984532	  780.3	  539.3	 5098.0	...
5984533	  780.0	  539.2	 5099.0	...
5984534	  779.6	  539.1	 5100.0	...
5984535	  779.3	  539.0	 5100.0	...
5984536	  779.2	  539.0	 5101.0	...
5984537	  779.1	  538.7	 5102.0	...
5984538	  779.0	  538.4	 5102.0	...
5984539	  779.0	  538.1	 5103.0	...
5984540	  779.1	  538.4	 5105.0	...
5984541	  779.3	  538.7	 5107.0	...
5984542	  779.3	  538.9	 5106.0	...
5984543	  779.3	  538.8	 5108.0	...
5984544	  779.3	  538.7	 5111.0	...
5984545	  779.5	  538.5	 5112.0	...
5984546	  779.8	  538.5	 5109.0	...
5984547	  780.1	  538.4	 5107.0	...
5984548	  780.0	  538.4	 5106.0	...
5984549	  779.8	  538.4	 5108.0	...
5984550	  779.7	  538.4	 5110.0	...
5984551	  779.7	  538.3	 5113.0	...
5984552	  779.6	  538.0	 5113.0	...
5984553	  779.5	  537.8	 5114.0	...
5984554	  779.5	  537.7	 5114.0	...
5984555	  779.5	  537.7	 5114.0	...
5984556	  779.6	  538.0	 5113.0	...
5984557	  779.7	  538.3	 5112.0	...
5984558	  779.8	  538.3	 5112.0	...
5984559	  779.8	  538.1	 5112.0	...
5984560	  779.7	  537.9	 5111.0	...
5984561	  780.0	  537.8	 5110.0	...
5984562	  780.2	  537.5	 5110.0	...
5984563	  780.4	  537.3	 5111.0	...
5984564	  780.4	  537.1	 5111.0	...
5984565	  780.3	  537.0	 5113.0	...
5984566	  780.1	  536.9	 5115.0	...
5984567	  780.0	  536.9	 5118.0	...
5984568	  779.8	  536.8	 5119.0	...
5984569	  779.8	  536.9	 5119.0	...
5984570	  780.0	  536.9	 5117.0	...
5984571	  780.1	  536.9	 5115.0	...
5984572	  780.3	  537.2	 5116.0	...
5984573	  780.3	  537.7	 5116.0	...
5984574	  780.4	  538.1	 5116.0	...
5984575	  780.5	  538.2	 5119.0	...
5984576	  780.5	  537.9	 5123.0	...
5984577	  780.4	  537.6	 5126.0	...
5984578	  780.3	  537.4	 5127.0	...
5984579	  780.2	  537.4	 5128.0	...
5984580	  780.2	  537.5	 5129.0	...
5984581	  780.1	  537.7	 5129.0	...
5984582	  780.0	  537.7	 5129.0	...
5984583	  780.0	  537.8	 5129.0	...
5984584	  779.8	  537.8	 5129.0	...
MSG	5984585 0000 _ Number On
5984585	  779.7	  537.7	 5129.0	...
5984586	  779.6	  537.6	 5129.0	...
5984587	  779.6	  537.5	 5129.0	...
5984588	  779.6	  537.3	 5129.0	...
5984589	  779.6	  537.3	 5129.0	...
5984590	  779.5	  537.4	 5127.0	...
5984591	  779.3	  537.4	 5126.0	...
5984592	  779.1	  537.4	 5125.0	...
5984593	  778.9	  537.4	 5128.0	...
5984594	  779.1	  537.4	 5129.0	...
5984595	  779.2	  537.4	 5131.0	...
5984596	  779.1	  537.4	 5132.0	...
5984597	  778.9	  537.4	 5133.0	...
5984598	  779.0	  537.4	 5132.0	...
5984599	  779.3	  537.4	 5131.0	...
5984600	  779.4	  537.1	 5131.0	...
5984601	  779.5	  536.9	 5131.0	...
5984602	  779.5	  536.6	 5131.0	...
5984603	  779.4	  536.7	 5131.0	...
5984604	  779.2	  536.9	 5131.0	...
5984605	  779.0	  537.0	 5131.0	...
5984606	  778.9	  537.0	 5131.0	...
5984607	  778.7	  537.0	 5131.0	...
5984608	  778.6	  537.1	 5131.0	...
5984609	  778.4	  537.3	 5132.0	...
5984610	  778.5	  537.6	 5134.0	...
5984611	  778.5	  537.9	 5135.0	...
5984612	  778.6	  538.3	 5135.0	...
5984613	  778.7	  538.5	 5134.0	...
5984614	  778.7	  538.3	 5133.0	...
5984615	  778.7	  538.1	 5131.0	...
5984616	  778.6	  538.5	 5130.0	...
5984617	  778.5	  538.9	 5130.0	...
5984618	  778.2	  539.1	 5129.0	...
5984619	  777.9	  538.8	 5127.0	...
5984620	  777.7	  538.8	 5126.0	...
5984621	  777.7	  539.0	 5124.0	...
5984622	  777.7	  539.2	 5124.0	...
5984623	  777.6	  539.2	 5124.0	...
5984624	  777.6	  539.1	 5124.0	...
5984625	  777.6	  539.1	 5124.0	...
5984626	  777.7	  538.7	 5125.0	...
5984627	  777.8	  538.3	 5126.0	...
5984628	  777.8	  538.0	 5125.0	...
5984629	  777.8	  538.2	 5125.0	...
5984630	  777.7	  538.3	 5125.0	...
5984631	  777.4	  538.4	 5128.0	...
5984632	  777.1	  538.4	 5131.0	...
5984633	  777.0	  538.6	 5134.0	...
5984634	  777.1	  538.7	 5132.0	...
5984635	  777.4	  538.9	 5131.0	...
5984636	  777.6	  539.2	 5128.0	...
5984637	  777.7	  539.6	 5128.0	...
5984638	  777.7	  539.8	 5127.0	...
5984639	  777.7	  539.5	 5126.0	...
5984640	  777.5	  539.3	 5126.0	...
5984641	  777.3	  539.4	 5127.0	...
5984642	  777.1	  539.3	 5127.0	...
5984643	  777.1	  539.2	 5128.0	...
5984644	  777.1	  539.0	 5129.0	...
5984645	  777.0	  539.0	 5130.0	...
5984646	  776.9	  539.0	 5131.0	...
5984647	  776.8	  539.1	 5132.0	...
5984648	  777.0	  539.6	 5132.0	...
5984649	  777.1	  539.9	 5132.0	...
5984650	  776.9	  540.1	 5132.0	...
5984651	  776.8	  540.0	 5131.0	...
5984652	  776.6	  539.6	 5132.0	...
5984653	  776.4	  539.2	 5132.0	...
5984654	  776.3	  538.8	 5133.0	...
5984655	  776.4	  538.8	 5133.0	...
5984656	  776.5	  538.8	 5133.0	...
5984657	  776.6	  538.9	 5133.0	...
5984658	  776.7	  539.0	 5132.0	...
5984659	  776.8	  538.9	 5132.0	...
5984660	  776.8	  538.9	 5132.0	...
5984661	  776.9	  538.8	 5133.0	...
5984662	  777.1	  539.1	 5133.0	...
5984663	  777.2	  539.5	 5133.0	...
5984664	  777.1	  539.6	 5133.0	...
5984665	  776.7	  539.5	 5133.0	...
5984666	  776.4	  539.2	 5134.0	...
5984667	  776.2	  539.1	 5136.0	...
5984668	  776.4	  539.0	 5137.0	...
5984669	  776.7	  539.0	 5138.0	...
5984670	  776.9	  538.9	 5138.0	...
5984671	  776.9	  538.9	 5138.0	...
5984672	  776.7	  539.0	 5138.0	...
5984673	  776.4	  539.0	 5137.0	...
5984674	  776.2	  539.1	 5136.0	...
5984675	  776.2	  539.1	 5132.0	...
5984676	  776.1	  539.1	 5130.0	...
5984677	  776.0	  538.9	 5130.0	...
5984678	  775.9	  538.7	 5132.0	...
5984679	  775.9	  538.5	 5135.0	...
5984680	  775.9	  538.5	 5135.0	...
5984681	  775.9	  538.8	 5134.0	...
5984682	  775.9	  539.1	 5135.0	...
5984683	  776.2	  539.2	 5137.0	...
5984684	  776.4	  538.9	 5138.0	...
5984685	  776.6	  538.7	 5138.0	...
5984686	  776.8	  538.7	 5138.0	...
5984687	  777.5	  538.4	 5138.0	...
5984688	  778.1	  537.9	 5139.0	...
EFIX R   5984368	5984688	321	  779.9	  537.6	   5103
SSACC R  5984689
5984689	  779.5	  536.6	 5139.0	...
5984690	  780.9	  535.4	 5139.0	...
5984691	  783.0	  534.4	 5138.0	...
5984692	  785.2	  533.9	 5138.0	...
5984693	  787.4	  533.5	 5137.0	...
5984694	  789.5	  532.9	 5135.0	...
5984695	  791.0	  532.5	 5134.0	...
ESACC R  5984689	5984695	7	  779.5	  536.6	  791.0	  532.5	   0.26	     40
SFIX R   5984696
5984696	  792.7	  532.2	 5133.0	...
5984697	  793.7	  532.0	 5132.0	...
5984698	  794.8	  532.1	 5131.0	...
5984699	  795.3	  532.3	 5131.0	...
5984700	  795.8	  532.7	 5131.0	...
5984701	  795.6	  533.0	 5132.0	...
5984702	  795.2	  533.6	 5132.0	...
5984703	  794.2	  534.1	 5132.0	...
5984704	  793.4	  534.1	 5132.0	...
5984705	  792.0	  533.9	 5132.0	...
5984706	  790.9	  533.7	 5134.0	...
5984707	  790.0	  534.0	 5137.0	...
5984708	  789.4	  534.1	 5140.0	...
5984709	  788.9	  534.0	 5140.0	...
5984710	  788.4	  533.9	 5140.0	...
5984711	  788.3	  533.5	 5139.0	...
5984712	  788.2	  533.3	 5139.0	...
5984713	  788.1	  533.4	 5139.0	...
5984714	  787.9	  533.6	 5139.0	...
5984715	  787.6	  533.9	 5141.0	...
5984716	  787.4	  534.2	 5142.0	...
5984717	  787.3	  534.7	 5142.0	...
5984718	  787.4	  535.2	 5142.0	...
5984719	  787.4	  535.2	 5141.0	...
5984720	  787.5	  535.2	 5142.0	...
5984721	  787.5	  535.3	 5142.0	...
5984722	  787.6	  535.6	 5143.0	...
5984723	  787.5	  535.8	 5144.0	...
5984724	  787.4	  535.7	 5145.0	...
5984725	  787.3	  535.6	 5146.0	...
5984726	  787.3	  535.6	 5147.0	...
5984727	  787.1	  535.6	 5146.0	...
5984728	  787.0	  535.7	 5146.0	...
5984729	  787.0	  535.8	 5147.0	...
5984730	  787.0	  535.9	 5148.0	...
5984731	  787.0	  535.9	 5148.0	...
5984732	  787.3	  535.8	 5147.0	...
5984733	  787.9	  535.7	 5147.0	...
5984734	  788.4	  535.1	 5147.0	...
5984735	  788.7	  534.6	 5147.0	...
5984736	  788.6	  534.0	 5147.0	...
5984737	  788.6	  534.0	 5146.0	...
5984738	  788.5	  534.1	 5145.0	...
5984739	  788.6	  534.3	 5144.0	...
5984740	  788.8	  534.4	 5144.0	...
5984741	  788.9	  534.5	 5144.0	...
5984742	  789.0	  534.6	 5145.0	...
5984743	  789.0	  534.8	 5145.0	...
5984744	  789.1	  534.8	 5145.0	...
5984745	  789.1	  534.7	 5145.0	...
5984746	  789.2	  534.6	 5144.0	...
5984747	  789.2	  534.6	 5143.0	...
5984748	  788.9	  534.6	 5141.0	...
5984749	  788.6	  534.7	 5141.0	...
5984750	  788.3	  534.8	 5141.0	...
5984751	  788.2	  535.1	 5140.0	...
5984752	  788.1	  535.2	 5140.0	...
5984753	  788.0	  535.2	 5139.0	...
5984754	  788.0	  535.7	 5138.0	...
5984755	  788.0	  536.3	 5139.0	...
5984756	  788.1	  537.0	 5141.0	...
5984757	  788.0	  537.0	 5143.0	...
5984758	  788.0	  537.0	 5144.0	...
5984759	  788.2	  536.9	 5143.0	...
5984760	  788.5	  536.8	 5142.0	...
5984761	  788.7	  536.9	 5140.0	...
5984762	  788.6	  537.0	 5140.0	...
5984763	  788.6	  536.6	 5140.0	...
5984764	  788.4	  536.3	 5140.0	...
5984765	  788.2	  535.9	 5140.0	...
5984766	  788.1	  536.0	 5140.0	...
5984767	  788.2	  536.0	 5140.0	...
5984768	  788.2	  535.9	 5140.0	...
5984769	  788.2	  535.7	 5140.0	...
5984770	  788.2	  535.7	 5140.0	...
5984771	  788.1	  535.5	 5141.0	...
5984772	  788.0	  535.5	 5141.0	...
5984773	  787.9	  535.9	 5140.0	...
5984774	  787.8	  536.4	 5139.0	...
5984775	  787.6	  536.6	 5139.0	...
5984776	  787.2	  536.3	 5139.0	...
5984777	  787.0	  536.0	 5138.0	...
5984778	  786.9	  535.9	 5137.0	...
5984779	  787.0	  535.8	 5137.0	...
5984780	  787.1	  535.8	 5138.0	...
5984781	  787.2	  535.9	 5139.0	...
5984782	  787.3	  535.8	 5140.0	...
5984783	  787.3	  535.7	 5139.0	...
5984784	  787.3	  535.6	 5139.0	...
5984785	  787.1	  535.7	 5139.0	...
5984786	  786.8	  535.9	 5139.0	...
5984787	  786.6	  536.1	 5139.0	...
5984788	  786.6	  536.1	 5139.0	...
5984789	  786.6	  536.2	 5139.0	...
5984790	  786.6	  536.3	 5139.0	...
5984791	  786.8	  536.3	 5139.0	...
5984792	  786.9	  536.4	 5139.0	...
5984793	  787.0	  536.4	 5139.0	...
5984794	  787.0	  536.3	 5139.0	...
5984795	  787.1	  536.0	 5138.0	...
5984796	  787.1	  535.7	 5138.0	...
5984797	  787.1	  535.6	 5138.0	...
5984798	  787.0	  535.7	 5137.0	...
5984799	  787.0	  535.7	 5135.0	...
5984800	  787.1	  535.7	 5135.0	...
5984801	  787.1	  535.7	 5136.0	...
5984802	  787.1	  535.8	 5138.0	...
5984803	  787.2	  536.0	 5140.0	...
5984804	  787.3	  536.1	 5140.0	...
5984805	  787.2	  536.0	 5140.0	...
5984806	  786.9	  536.0	 5140.0	...
5984807	  786.7	  536.0	 5140.0	...
5984808	  786.8	  536.0	 5141.0	...
5984809	  787.1	  536.0	 5141.0	...
5984810	  787.3	  535.9	 5143.0	...
5984811	  787.5	  535.9	 5143.0	...
5984812	  787.5	  535.9	 5142.0	...
5984813	  787.8	  535.9	 5139.0	...
5984814	  788.1	  535.7	 5136.0	...
5984815	  788.3	  535.5	 5135.0	...
5984816	  788.3	  535.4	 5136.0	...
5984817	  788.2	  535.3	 5137.0	...
5984818	  788.1	  535.4	 5138.0	...
5984819	  787.9	  535.4	 5140.0	...
5984820	  787.8	  535.3	 5140.0	...
5984821	  788.0	  535.3	 5140.0	...
5984822	  788.3	  535.3	 5140.0	...
5984823	  788.5	  535.3	 5142.0	...
5984824	  788.6	  535.3	 5142.0	...
5984825	  788.7	  535.3	 5142.0	...
5984826	  788.7	  535.2	 5142.0	...
5984827	  788.7	  535.3	 5144.0	...
5984828	  789.0	  535.5	 5144.0	...
5984829	  789.2	  535.5	 5142.0	...
5984830	  789.5	  535.5	 5141.0	...
5984831	  789.6	  535.5	 5141.0	...
5984832	  789.8	  535.2	 5142.0	...
5984833	  789.9	  534.8	 5142.0	...
5984834	  789.9	  534.3	 5142.0	...
5984835	  790.0	  534.1	 5142.0	...
5984836	  790.1	  534.3	 5144.0	...
5984837	  790.1	  534.7	 5146.0	...
5984838	  790.2	  535.1	 5147.0	...
5984839	  790.1	  535.1	 5145.0	...
5984840	  790.0	  535.1	 5144.0	...
5984841	  790.0	  535.0	 5145.0	...
5984842	  790.0	  535.1	 5146.0	...
5984843	  790.1	  535.6	 5148.0	...
5984844	  790.1	  536.0	 5148.0	...
5984845	  790.1	  536.3	 5147.0	...
5984846	  790.0	  536.2	 5146.0	...
5984847	  790.0	  535.9	 5145.0	...
5984848	  790.0	  535.6	 5146.0	...
5984849	  790.0	  535.5	 5146.0	...
5984850	  789.9	  535.5	 5146.0	...
5984851	  789.8	  535.4	 5146.0	...
5984852	  789.7	  535.2	 5145.0	...
5984853	  789.6	  535.4	 5146.0	...
5984854	  789.6	  535.6	 5147.0	...
5984855	  789.7	  535.7	 5148.0	...
5984856	  789.9	  535.5	 5148.0	...
5984857	  790.1	  535.3	 5146.0	...
5984858	  790.2	  535.4	 5145.0	...
5984859	  790.4	  536.1	 5143.0	...
5984860	  790.5	  536.8	 5143.0	...
5984861	  790.5	  536.9	 5143.0	...
5984862	  790.2	  536.5	 5142.0	...
5984863	  789.9	  536.1	 5143.0	...
5984864	  789.7	  536.2	 5143.0	...
5984865	  789.8	  536.2	 5142.0	...
5984866	  789.8	  536.3	 5142.0	...
5984867	  789.7	  536.2	 5142.0	...
5984868	  789.7	  536.2	 5144.0	...
5984869	  789.7	  536.1	 5146.0	...
5984870	  789.7	  536.2	 5148.0	...
5984871	  789.7	  536.2	 5148.0	...
5984872	  789.8	  536.2	 5149.0	...
5984873	  789.9	  536.2	 5148.0	...
5984874	  790.0	  536.5	 5147.0	...
5984875	  790.0	  536.7	 5145.0	...
5984876	  790.1	  536.9	 5143.0	...
5984877	  790.3	  536.8	 5142.0	...
5984878	  790.5	  536.6	 5142.0	...
5984879	  790.6	  536.5	 5143.0	...
5984880	  790.7	  536.5	 5144.0	...
5984881	  790.7	  536.5	 5146.0	...
5984882	  790.9	  536.3	 5147.0	...
5984883	  790.9	  536.0	 5147.0	...
5984884	  790.9	  535.7	 5147.0	...
5984885	  790.7	  535.8	 5148.0	...
5984886	  790.5	  535.8	 5146.0	...
5984887	  790.6	  535.7	 5144.0	...
5984888	  790.8	  535.7	 5142.0	...
5984889	  791.0	  535.7	 5142.0	...
5984890	  791.1	  535.9	 5143.0	...
5984891	  791.2	  536.1	 5144.0	...
5984892	  791.5	  536.3	 5146.0	...
5984893	  791.8	  536.4	 5146.0	...
5984894	  792.0	  536.6	 5146.0	...
5984895	  792.0	  536.5	 5145.0	...
5984896	  791.9	  536.3	 5145.0	...
5984897	  791.7	  536.2	 5144.0	...
MSG	5984898 0000 _ Number Off
5984898	  791.6	  536.2	 5143.0	...
5984899	  791.4	  536.1	 5142.0	...
5984900	  791.2	  536.0	 5143.0	...
5984901	  791.1	  536.0	 5146.0	...
5984902	  791.2	  535.9	 5149.0	...
5984903	  791.3	  535.9	 5151.0	...
5984904	  791.3	  536.0	 5151.0	...
5984905	  791.2	  536.1	 5151.0	...
5984906	  791.2	  536.2	 5152.0	...
5984907	  791.3	  536.3	 5153.0	...
5984908	  791.5	  536.3	 5155.0	...
5984909	  791.7	  536.2	 5157.0	...
5984910	  791.8	  536.6	 5158.0	...
5984911	  791.9	  537.0	 5158.0	...
5984912	  791.9	  537.1	 5156.0	...
5984913	  791.8	  536.9	 5154.0	...
5984914	  791.8	  536.7	 5151.0	...
5984915	  791.7	  536.7	 5151.0	...
5984916	  791.7	  536.8	 5151.0	...
5984917	  791.7	  536.8	 5153.0	...
5984918	  791.8	  536.8	 5154.0	...
5984919	  791.9	  536.8	 5156.0	...
5984920	  791.9	  536.6	 5155.0	...
5984921	  791.9	  536.5	 5153.0	...
5984922	  791.7	  536.3	 5152.0	...
5984923	  791.6	  536.4	 5152.0	...
5984924	  791.6	  536.5	 5153.0	...
5984925	  791.7	  536.5	 5154.0	...
5984926	  791.7	  536.5	 5154.0	...
5984927	  791.8	  536.5	 5154.0	...
5984928	  792.0	  536.5	 5156.0	...
5984929	  792.0	  536.6	 5158.0	...
5984930	  791.9	  536.8	 5158.0	...
5984931	  791.7	  537.0	 5156.0	...
5984932	  791.3	  537.2	 5154.0	...
5984933	  790.8	  537.5	 5157.0	...
5984934	  790.3	  537.9	 5160.0	...
5984935	  789.9	  538.2	 5163.0	...
5984936	  789.4	  537.5	 5163.0	...
5984937	  788.7	  536.8	 5163.0	...
5984938	  787.8	  536.2	 5163.0	...
5984939	  787.2	  535.8	 5164.0	...
5984940	  786.5	  535.2	 5165.0	...
5984941	  786.2	  534.5	 5166.0	...
5984942	  785.9	  534.3	 5165.0	...
5984943	  785.5	  534.3	 5164.0	...
5984944	  785.0	  534.2	 5165.0	...
5984945	  784.6	  534.1	 5165.0	...
5984946	  784.0	  534.0	 5165.0	...
5984947	  783.4	  534.2	 5164.0	...
5984948	  782.8	  534.8	 5162.0	...
5984949	  782.4	  535.3	 5161.0	...
5984950	  782.0	  535.8	 5161.0	...
5984951	  781.4	  535.7	 5161.0	...
5984952	  780.9	  535.3	 5161.0	...
5984953	  780.7	  534.8	 5161.0	...
5984954	  780.6	  534.1	 5161.0	...
5984955	  780.5	  533.7	 5161.0	...
5984956	  780.5	  533.3	 5162.0	...
5984957	  780.8	  533.3	 5163.0	...
5984958	  781.1	  533.4	 5163.0	...
5984959	  781.4	  533.6	 5163.0	...
5984960	  781.3	  534.3	 5161.0	...
5984961	  781.2	  535.1	 5159.0	...
5984962	  781.3	  535.9	 5157.0	...
5984963	  781.6	  536.2	 5157.0	...
5984964	  781.8	  536.1	 5159.0	...
5984965	  782.0	  536.0	 5161.0	...
5984966	  782.1	  535.8	 5162.0	...
5984967	  782.4	  535.4	 5162.0	...
5984968	  782.6	  535.1	 5161.0	...
5984969	  782.8	  534.8	 5161.0	...
5984970	  782.9	  534.9	 5162.0	...
5984971	  782.9	  535.1	 5162.0	...
5984972	  783.0	  535.2	 5162.0	...
5984973	  782.9	  535.1	 5163.0	...
5984974	  782.9	  535.1	 5165.0	...
5984975	  782.9	  535.1	 5166.0	...
5984976	  782.9	  535.0	 5167.0	...
5984977	  782.9	  535.1	 5166.0	...
5984978	  782.9	  535.2	 5166.0	...
5984979	  782.9	  535.3	 5165.0	...
5984980	  782.7	  535.3	 5165.0	...
5984981	  782.4	  535.4	 5165.0	...
5984982	  782.1	  535.4	 5165.0	...
5984983	  782.1	  535.4	 5165.0	...
5984984	  782.0	  535.4	 5166.0	...
5984985	  782.0	  535.3	 5166.0	...
5984986	  782.0	  535.2	 5167.0	...
5984987	  781.9	  535.1	 5166.0	...
5984988	  781.6	  535.0	 5166.0	...
5984989	  781.4	  535.0	 5165.0	...
5984990	  781.3	  535.1	 5165.0	...
5984991	  781.4	  535.4	 5166.0	...
5984992	  781.5	  535.7	 5168.0	...
5984993	  781.6	  536.0	 5170.0	...
5984994	  781.6	  536.0	 5171.0	...
5984995	  781.7	  536.1	 5171.0	...
5984996	  781.8	  536.5	 5170.0	...
5984997	  781.6	  536.9	 5169.0	...
5984998	  781.5	  537.0	 5168.0	...
5984999	  781.3	  536.8	 5169.0	...
5985000	  781.3	  536.7	 5170.0	...
5985001	  781.2	  536.7	 5173.0	...
5985002	  781.1	  536.8	 5176.0	...
5985003	  781.0	  537.0	 5177.0	...
5985004	  781.0	  537.2	 5176.0	...
5985005	  781.1	  537.2	 5174.0	...
5985006	  781.3	  537.1	 5173.0	...
5985007	  781.4	  537.0	 5172.0	...
5985008	  781.5	  536.9	 5173.0	...
5985009	  781.7	  536.9	 5174.0	...
5985010	  781.8	  536.8	 5175.0	...
5985011	  781.7	  536.8	 5175.0	...
5985012	  781.7	  536.9	 5177.0	...
5985013	  781.8	  537.0	 5178.0	...
5985014	  781.4	  537.1	 5178.0	...
5985015	  781.0	  537.3	 5178.0	...
5985016	  780.5	  537.3	 5178.0	...
5985017	  780.5	  537.2	 5179.0	...
5985018	  780.5	  537.1	 5180.0	...
5985019	  780.5	  537.0	 5181.0	...
5985020	  780.4	  537.1	 5181.0	...
5985021	  780.4	  537.3	 5181.0	...
5985022	  780.5	  537.1	 5181.0	...
5985023	  780.7	  536.7	 5181.0	...
5985024	  780.8	  536.4	 5181.0	...
5985025	  780.8	  536.5	 5183.0	...
5985026	  780.8	  536.7	 5185.0	...
5985027	  780.7	  537.0	 5185.0	...
5985028	  780.6	  537.3	 5184.0	...
5985029	  780.5	  537.6	 5183.0	...
5985030	  780.4	  537.6	 5184.0	...
5985031	  780.4	  537.6	 5184.0	...
5985032	  780.4	  537.6	 5184.0	...
5985033	  780.4	  537.5	 5185.0	...
5985034	  780.4	  537.3	 5186.0	...
5985035	  780.4	  537.2	 5187.0	...
5985036	  780.3	  537.3	 5187.0	...
5985037	  780.4	  537.4	 5186.0	...
5985038	  780.4	  537.4	 5186.0	...
5985039	  780.4	  537.5	 5186.0	...
5985040	  780.3	  537.6	 5187.0	...
5985041	  780.3	  537.8	 5190.0	...
5985042	  780.2	  538.0	 5191.0	...
5985043	  780.1	  538.0	 5191.0	...
5985044	  780.0	  537.9	 5189.0	...
5985045	  780.1	  537.8	 5187.0	...
5985046	  780.2	  537.8	 5188.0	...
5985047	  780.3	  537.8	 5190.0	...
5985048	  780.1	  537.9	 5192.0	...
5985049	  779.9	  537.9	 5193.0	...
5985050	  779.6	  537.8	 5193.0	...
5985051	  779.5	  537.7	 5193.0	...
5985052	  779.4	  537.7	 5193.0	...
5985053	  779.4	  537.8	 5193.0	...
5985054	  779.5	  537.6	 5193.0	...
5985055	  779.5	  537.5	 5193.0	...
5985056	  779.6	  537.3	 5192.0	...
5985057	  779.8	  537.3	 5192.0	...
5985058	  780.0	  537.3	 5192.0	...
5985059	  780.1	  537.4	 5191.0	...
5985060	  780.1	  537.4	 5191.0	...
5985061	  780.1	  537.4	 5192.0	...
5985062	  779.9	  537.5	 5193.0	...
5985063	  779.8	  537.6	 5194.0	...
5985064	  779.7	  537.7	 5195.0	...
5985065	  779.6	  537.7	 5196.0	...
5985066	  779.5	  537.7	 5197.0	...
5985067	  779.3	  537.7	 5197.0	...
5985068	  779.4	  537.7	 5199.0	...
5985069	  779.5	  537.6	 5201.0	...
5985070	  779.6	  537.6	 5203.0	...
5985071	  779.5	  537.5	 5203.0	...
5985072	  779.4	  537.6	 5202.0	...
5985073	  779.4	  537.5	 5200.0	...
5985074	  779.4	  537.5	 5197.0	...
5985075	  779.4	  537.5	 5194.0	...
5985076	  779.4	  537.7	 5195.0	...
5985077	  779.4	  537.8	 5196.0	...
5985078	  779.3	  537.8	 5196.0	...
5985079	  779.2	  538.0	 5196.0	...
5985080	  779.1	  538.1	 5195.0	...
5985081	  779.1	  538.3	 5196.0	...
5985082	  779.0	  538.5	 5197.0	...
5985083	  778.9	  538.7	 5197.0	...
5985084	  778.8	  538.9	 5198.0	...
5985085	  778.7	  538.9	 5200.0	...
5985086	  778.7	  538.7	 5200.0	...
5985087	  778.7	  538.5	 5198.0	...
5985088	  778.7	  538.3	 5198.0	...
5985089	  778.6	  538.3	 5200.0	...
5985090	  778.5	  538.2	 5201.0	...
5985091	  778.4	  538.2	 5200.0	...
5985092	  778.2	  538.2	 5199.0	...
5985093	  778.1	  538.2	 5198.0	...
5985094	  778.1	  538.2	 5198.0	...
5985095	  777.7	  538.2	 5199.0	...
5985096	  777.4	  538.3	 5199.0	...
5985097	  777.1	  538.5	 5199.0	...
5985098	  777.1	  538.5	 5199.0	...
5985099	  777.2	  538.4	 5200.0	...
5985100	  777.4	  538.3	 5198.0	...
5985101	  777.5	  538.5	 5196.0	...
5985102	  777.4	  538.9	 5196.0	...
5985103	  777.2	  539.0	 5197.0	...
5985104	  777.1	  538.7	 5199.0	...
5985105	  777.1	  538.5	 5199.0	...
5985106	  777.1	  538.5	 5200.0	...
5985107	  777.1	  538.3	 5201.0	...
5985108	  777.0	  538.2	 5201.0	...
5985109	  777.0	  538.2	 5199.0	...
5985110	  777.0	  538.3	 5197.0	...
5985111	  776.9	  538.5	 5196.0	...
MSG	5985112 0000 _ Number On
5985112	  776.8	  538.5	 5195.0	...
5985113	  776.7	  538.5	 5195.0	...
5985114	  777.0	  538.5	 5195.0	...
5985115	  777.2	  538.6	 5197.0	...
5985116	  777.4	  538.9	 5197.0	...
5985117	  777.3	  539.2	 5198.0	...
5985118	  776.9	  539.5	 5199.0	...
5985119	  776.6	  539.5	 5201.0	...
5985120	  776.4	  539.4	 5203.0	...
5985121	  776.5	  539.3	 5204.0	...
5985122	  776.4	  539.1	 5205.0	...
5985123	  776.2	  538.9	 5205.0	...
5985124	  776.0	  538.8	 5205.0	...
5985125	  776.0	  538.8	 5204.0	...
5985126	  776.0	  538.8	 5204.0	...
5985127	  776.1	  538.8	 5203.0	...
5985128	  776.1	  538.9	 5201.0	...
5985129	  776.1	  539.1	 5199.0	...
5985130	  775.9	  539.2	 5199.0	...
5985131	  775.7	  539.2	 5203.0	...
5985132	  775.6	  539.2	 5206.0	...
5985133	  775.3	  539.4	 5205.0	...
5985134	  775.1	  539.6	 5204.0	...
5985135	  774.9	  540.1	 5204.0	...
5985136	  775.1	  540.8	 5204.0	...
5985137	  775.3	  541.4	 5204.0	...
5985138	  775.4	  542.0	 5205.0	...
5985139	  775.9	  542.2	 5205.0	...
5985140	  776.4	  542.4	 5204.0	...
5985141	  777.2	  542.3	 5203.0	...
5985142	  777.7	  542.5	 5202.0	...
5985143	  778.9	  542.5	 5203.0	...
5985144	  779.8	  542.4	 5204.0	...
5985145	  781.0	  542.1	 5205.0	...
5985146	  781.8	  541.8	 5206.0	...
5985147	  782.8	  541.3	 5206.0	...
5985148	  783.3	  540.9	 5207.0	...
5985149	  783.4	  540.4	 5208.0	...
5985150	  783.3	  539.9	 5209.0	...
5985151	  783.2	  539.4	 5207.0	...
5985152	  783.2	  539.1	 5204.0	...
5985153	  783.2	  539.0	 5201.0	...
5985154	  783.3	  538.8	 5203.0	...
5985155	  783.3	  538.7	 5204.0	...
5985156	  783.4	  538.7	 5205.0	...
5985157	  783.4	  538.9	 5205.0	...
5985158	  783.2	  539.1	 5206.0	...
5985159	  783.1	  539.1	 5205.0	...
5985160	  782.9	  539.1	 5203.0	...
5985161	  782.8	  538.8	 5201.0	...
5985162	  783.0	  538.4	 5199.0	...
5985163	  783.2	  537.7	 5199.0	...
5985164	  783.8	  537.2	 5198.0	...
5985165	  784.2	  536.9	 5198.0	...
5985166	  784.6	  536.8	 5197.0	...
5985167	  784.6	  536.7	 5197.0	...
5985168	  784.3	  536.7	 5197.0	...
5985169	  783.8	  536.6	 5197.0	...
5985170	  783.2	  536.4	 5199.0	...
5985171	  782.7	  536.1	 5202.0	...
5985172	  782.4	  535.8	 5205.0	...
5985173	  782.1	  535.5	 5206.0	...
5985174	  782.0	  535.2	 5203.0	...
5985175	  781.5	  535.2	 5200.0	...
5985176	  781.2	  535.2	 5198.0	...
5985177	  780.9	  535.1	 5198.0	...
5985178	  780.8	  535.0	 5200.0	...
5985179	  780.8	  534.8	 5201.0	...
5985180	  780.8	  535.0	 5201.0	...
5985181	  781.1	  535.3	 5200.0	...
5985182	  781.7	  535.6	 5199.0	...
5985183	  782.2	  535.5	 5199.0	...
5985184	  782.5	  535.6	 5197.0	...
5985185	  782.6	  535.8	 5194.0	...
5985186	  782.7	  536.1	 5191.0	...
5985187	  782.7	  536.2	 5191.0	...
5985188	  782.8	  536.3	 5190.0	...
5985189	  782.6	  536.3	 5188.0	...
5985190	  782.2	  536.4	 5187.0	...
5985191	  781.8	  536.6	 5186.0	...
5985192	  781.7	  536.8	 5186.0	...
5985193	  781.5	  536.5	 5186.0	...
5985194	  781.4	  536.1	 5185.0	...
5985195	  781.4	  535.8	 5184.0	...
5985196	  781.5	  535.8	 5183.0	...
5985197	  781.7	  535.7	 5182.0	...
5985198	  781.7	  535.8	 5181.0	...
5985199	  781.7	  536.1	 5180.0	...
5985200	  781.7	  536.4	 5179.0	...
5985201	  781.6	  536.8	 5178.0	...
5985202	  781.6	  536.9	 5176.0	...
5985203	  781.3	  537.1	 5175.0	...
5985204	  781.1	  537.2	 5174.0	...
5985205	  780.9	  537.2	 5173.0	...
5985206	  780.9	  537.1	 5173.0	...
5985207	  780.8	  536.9	 5172.0	...
5985208	  780.5	  536.8	 5172.0	...
5985209	  780.3	  536.9	 5172.0	...
5985210	  780.2	  537.1	 5172.0	...
5985211	  780.1	  537.4	 5173.0	...
5985212	  780.1	  537.5	 5174.0	...
5985213	  780.3	  537.6	 5173.0	...
5985214	  780.5	  537.7	 5170.0	...
5985215	  780.8	  537.9	 5168.0	...
5985216	  780.8	  538.0	 5167.0	...
5985217	  780.8	  538.0	 5167.0	...
5985218	  780.9	  537.8	 5167.0	...
5985219	  780.8	  537.6	 5167.0	...
5985220	  780.6	  537.4	 5167.0	...
5985221	  780.6	  537.3	 5166.0	...
5985222	  780.3	  537.2	 5164.0	...
5985223	  780.0	  537.1	 5163.0	...
5985224	  779.6	  537.0	 5163.0	...
5985225	  779.6	  536.8	 5162.0	...
5985226	  779.5	  536.6	 5162.0	...
5985227	  779.6	  536.3	 5162.0	...
5985228	  779.8	  536.4	 5162.0	...
5985229	  780.0	  536.5	 5162.0	...
5985230	  780.2	  536.7	 5159.0	...
5985231	  780.3	  536.7	 5155.0	...
5985232	  780.3	  536.7	 5155.0	...
5985233	  780.3	  536.9	 5157.0	...
5985234	  780.2	  537.0	 5159.0	...
5985235	  780.1	  537.1	 5159.0	...
5985236	  779.9	  537.2	 5156.0	...
5985237	  779.6	  536.9	 5154.0	...
5985238	  779.3	  536.7	 5152.0	...
5985239	  779.2	  536.3	 5152.0	...
5985240	  779.2	  536.2	 5153.0	...
5985241	  779.1	  536.2	 5153.0	...
5985242	  779.0	  536.2	 5154.0	...
5985243	  778.9	  536.2	 5152.0	...
5985244	  778.9	  536.3	 5151.0	...
5985245	  778.9	  536.4	 5147.0	...
5985246	  779.0	  536.5	 5145.0	...
5985247	  779.1	  536.6	 5142.0	...
5985248	  779.2	  536.5	 5141.0	...
5985249	  779.3	  536.4	 5141.0	...
5985250	  779.2	  536.3	 5142.0	...
5985251	  779.3	  536.3	 5143.0	...
5985252	  779.3	  536.5	 5142.0	...
5985253	  779.4	  536.7	 5139.0	...
5985254	  779.2	  536.9	 5137.0	...
5985255	  779.0	  537.0	 5136.0	...
5985256	  778.8	  537.0	 5136.0	...
5985257	  778.7	  537.1	 5136.0	...
5985258	  778.6	  537.2	 5137.0	...
5985259	  778.6	  537.2	 5135.0	...
5985260	  778.6	  537.1	 5133.0	...
5985261	  778.5	  537.0	 5131.0	...
5985262	  778.3	  536.9	 5132.0	...
5985263	  778.2	  536.8	 5134.0	...
5985264	  778.1	  536.7	 5134.0	...
5985265	  778.1	  536.6	 5135.0	...
5985266	  778.3	  536.7	 5134.0	...
5985267	  778.4	  536.8	 5134.0	...
5985268	  778.5	  536.9	 5130.0	...
5985269	  778.5	  537.0	 5126.0	...
5985270	  778.5	  537.0	 5123.0	...
5985271	  778.5	  536.9	 5123.0	...
5985272	  778.6	  536.8	 5124.0	...
5985273	  778.6	  536.6	 5125.0	...
5985274	  778.5	  536.6	 5125.0	...
5985275	  778.3	  536.7	 5123.0	...
5985276	  778.2	  536.9	 5121.0	...
5985277	  778.2	  537.1	 5119.0	...
5985278	  778.2	  536.9	 5118.0	...
5985279	  778.2	  536.8	 5117.0	...
5985280	  778.2	  536.6	 5116.0	...
5985281	  778.2	  536.6	 5116.0	...
5985282	  778.1	  536.4	 5116.0	...
5985283	  778.0	  536.2	 5114.0	...
5985284	  777.9	  536.2	 5111.0	...
5985285	  778.0	  536.4	 5108.0	...
5985286	  778.1	  536.5	 5107.0	...
5985287	  778.0	  536.6	 5106.0	...
5985288	  777.8	  536.5	 5105.0	...
5985289	  777.7	  536.6	 5105.0	...
5985290	  777.6	  536.7	 5105.0	...
5985291	  777.5	  536.9	 5105.0	...
5985292	  777.3	  537.1	 5105.0	...
5985293	  777.3	  537.1	 5106.0	...
5985294	  777.4	  537.1	 5106.0	...
5985295	  777.5	  537.1	 5103.0	...
5985296	  777.7	  537.2	 5099.0	...
5985297	  777.9	  536.9	 5097.0	...
5985298	  777.9	  536.7	 5099.0	...
5985299	  777.7	  536.5	 5100.0	...
5985300	  777.5	  536.6	 5098.0	...
5985301	  777.4	  536.8	 5095.0	...
5985302	  777.4	  536.9	 5093.0	...
5985303	  777.4	  537.0	 5093.0	...
5985304	  777.4	  537.0	 5092.0	...
5985305	  777.3	  537.0	 5092.0	...
5985306	  777.3	  537.1	 5091.0	...
5985307	  777.2	  537.1	 5092.0	...
5985308	  777.1	  537.0	 5091.0	...
5985309	  777.1	  537.0	 5089.0	...
5985310	  777.1	  537.0	 5086.0	...
5985311	  777.1	  537.1	 5084.0	...
5985312	  777.0	  537.1	 5083.0	...
5985313	  777.0	  537.2	 5084.0	...
5985314	  776.9	  537.6	 5084.0	...
5985315	  776.8	  537.9	 5085.0	...
5985316	  776.8	  538.2	 5086.0	...
5985317	  777.0	  538.1	 5085.0	...
5985318	  777.1	  538.0	 5082.0	...
5985319	  777.2	  537.9	 5079.0	...
5985320	  777.1	  537.6	 5078.0	...
5985321	  777.1	  537.3	 5078.0	...
5985322	  776.8	  537.0	 5079.0	...
5985323	  776.5	  537.2	 5079.0	...
5985324	  776.3	  537.2	 5078.0	...
5985325	  776.3	  537.1	 5075.0	...
5985326	  776.4	  537.1	 5070.0	...
5985327	  776.4	  537.4	 5067.0	...
5985328	  776.4	  537.8	 5064.0	...
5985329	  776.5	  538.0	 5064.0	...
5985330	  776.6	  538.2	 5064.0	...
5985331	  776.8	  538.2	 5065.0	...
5985332	  777.0	  538.2	 5067.0	...
5985333	  777.0	  538.2	 5069.0	...
5985334	  776.9	  538.3	 5069.0	...
5985335	  776.9	  538.3	 5069.0	...
5985336	  777.1	  538.3	 5065.0	...
5985337	  777.3	  538.3	 5061.0	...
5985338	  777.5	  538.2	 5058.0	...
5985339	  777.4	  538.3	 5058.0	...
5985340	  777.3	  538.4	 5059.0	...
5985341	  777.3	  538.6	 5058.0	...
5985342	  777.3	  538.8	 5053.0	...
5985343	  777.2	  538.9	 5050.0	...
5985344	  777.1	  538.9	 5048.0	...
5985345	  776.7	  539.0	 5047.0	...
5985346	  776.5	  539.1	 5045.0	...
5985347	  776.3	  539.2	 5044.0	...
5985348	  776.4	  539.3	 5045.0	...
5985349	  776.5	  539.5	 5045.0	...
5985350	  776.6	  539.6	 5045.0	...
5985351	  776.7	  539.7	 5043.0	...
5985352	  776.7	  539.7	 5041.0	...
5985353	  776.8	  539.4	 5039.0	...
5985354	  776.8	  539.0	 5038.0	...
5985355	  776.9	  538.7	 5038.0	...
5985356	  776.9	  538.9	 5038.0	...
5985357	  776.9	  539.0	 5037.0	...
5985358	  776.9	  539.1	 5036.0	...
5985359	  776.8	  539.2	 5035.0	...
5985360	  776.7	  539.3	 5035.0	...
5985361	  776.6	  539.7	 5034.0	...
5985362	  776.6	  540.0	 5034.0	...
5985363	  776.6	  540.0	 5032.0	...
5985364	  776.4	  539.8	 5031.0	...
5985365	  775.7	  539.9	 5029.0	...
5985366	  775.1	  540.3	 5029.0	...
5985367	  774.8	  540.8	 5029.0	...
5985368	  774.2	  540.8	 5028.0	...
5985369	  773.7	  540.6	 5028.0	...
5985370	  772.5	  540.3	 5029.0	...
5985371	  772.0	  540.1	 5028.0	...
5985372	  771.1	  539.7	 5026.0	...
5985373	  770.9	  539.3	 5025.0	...
5985374	  770.6	  538.5	 5026.0	...
5985375	  770.5	  537.9	 5024.0	...
5985376	  770.1	  537.2	 5021.0	...
5985377	  769.7	  536.7	 5019.0	...
5985378	  769.5	  536.3	 5018.0	...
5985379	  769.8	  536.0	 5016.0	...
5985380	  770.1	  536.1	 5015.0	...
5985381	  770.6	  536.3	 5013.0	...
5985382	  771.0	  536.5	 5013.0	...
5985383	  771.4	  536.6	 5013.0	...
5985384	  771.5	  536.6	 5010.0	...
5985385	  771.9	  536.6	 5007.0	...
5985386	  772.5	  536.6	 5004.0	...
5985387	  773.0	  536.2	 5004.0	...
5985388	  773.2	  535.7	 5002.0	...
5985389	  773.3	  535.2	 5001.0	...
5985390	  773.3	  535.0	 4999.0	...
5985391	  773.4	  535.0	 4998.0	...
5985392	  773.4	  535.0	 4998.0	...
5985393	  773.5	  535.0	 4996.0	...
5985394	  773.7	  535.1	 4994.0	...
5985395	  773.8	  535.1	 4994.0	...
5985396	  773.7	  535.2	 4995.0	...
5985397	  773.7	  535.6	 4992.0	...
5985398	  773.5	  535.9	 4986.0	...
5985399	  773.5	  536.4	 4982.0	...
5985400	  773.3	  536.5	 4983.0	...
5985401	  773.3	  536.6	 4985.0	...
5985402	  773.3	  536.6	 4987.0	...
5985403	  773.3	  536.5	 4987.0	...
5985404	  773.3	  536.5	 4986.0	...
5985405	  773.2	  536.7	 4985.0	...
5985406	  773.0	  536.8	 4983.0	...
5985407	  772.9	  536.6	 4983.0	...
5985408	  772.8	  536.4	 4983.0	...
5985409	  772.9	  536.2	 4983.0	...
5985410	  773.0	  536.2	 4981.0	...
5985411	  773.1	  536.2	 4979.0	...
5985412	  773.1	  536.2	 4975.0	...
5985413	  773.1	  536.6	 4973.0	...
5985414	  773.1	  537.2	 4972.0	...
5985415	  773.0	  537.6	 4971.0	...
5985416	  772.8	  537.5	 4969.0	...
5985417	  772.7	  537.2	 4967.0	...
5985418	  772.6	  537.0	 4966.0	...
5985419	  772.6	  537.0	 4964.0	...
5985420	  772.6	  537.2	 4960.0	...
5985421	  772.7	  537.6	 4957.0	...
5985422	  773.1	  537.8	 4956.0	...
5985423	  773.5	  537.9	 4955.0	...
5985424	  773.7	  537.8	 4955.0	...
5985425	  773.5	  538.0	 4955.0	...
5985426	  773.3	  538.3	 4955.0	...
5985427	  773.1	  538.5	 4954.0	...
MSG	5985428 0000 _ Number Off
5985428	  772.9	  538.5	 4953.0	...
5985429	  772.6	  538.3	 4952.0	...
5985430	  772.6	  538.1	 4951.0	...
5985431	  772.6	  538.1	 4950.0	...
5985432	  772.6	  538.4	 4950.0	...
5985433	  772.7	  538.6	 4951.0	...
5985434	  772.7	  538.6	 4951.0	...
5985435	  772.7	  538.6	 4951.0	...
5985436	  772.7	  538.5	 4948.0	...
5985437	  772.7	  538.5	 4945.0	...
5985438	  772.7	  538.4	 4943.0	...
5985439	  772.8	  538.4	 4944.0	...
5985440	  772.8	  538.3	 4943.0	...
5985441	  772.7	  538.4	 4942.0	...
5985442	  772.7	  538.4	 4941.0	...
5985443	  772.9	  538.3	 4939.0	...
5985444	  773.2	  538.5	 4938.0	...
5985445	  773.2	  538.8	 4938.0	...
5985446	  773.2	  538.9	 4937.0	...
5985447	  773.1	  538.9	 4934.0	...
5985448	  773.0	  538.9	 4932.0	...
5985449	  773.0	  539.1	 4931.0	...
5985450	  772.9	  539.2	 4930.0	...
5985451	  772.8	  539.3	 4927.0	...
5985452	  772.9	  539.2	 4926.0	...
5985453	  773.1	  539.2	 4925.0	...
5985454	  773.2	  539.3	 4922.0	...
5985455	  773.2	  539.4	 4920.0	...
5985456	  773.2	  539.5	 4917.0	...
5985457	  773.3	  539.4	 4917.0	...
5985458	  773.1	  539.4	 4917.0	...
5985459	  772.9	  539.6	 4917.0	...
5985460	  772.9	  539.7	 4917.0	...
5985461	  773.1	  539.8	 4914.0	...
5985462	  773.2	  539.8	 4912.0	...
5985463	  773.0	  539.9	 4910.0	...
5985464	  772.8	  539.9	 4910.0	...
5985465	  772.5	  539.8	 4909.0	...
5985466	  772.4	  539.8	 4906.0	...
5985467	  772.3	  539.8	 4903.0	...
5985468	  772.5	  540.0	 4900.0	...
5985469	  772.6	  540.2	 4900.0	...
5985470	  772.6	  540.5	 4898.0	...
5985471	  772.6	  540.5	 4896.0	...
5985472	  772.6	  540.6	 4894.0	...
5985473	  772.5	  540.7	 4894.0	...
5985474	  772.4	  540.7	 4894.0	...
5985475	  772.3	  540.5	 4894.0	...
5985476	  772.3	  540.3	 4893.0	...
5985477	  772.5	  540.4	 4892.0	...
5985478	  772.8	  540.4	 4890.0	...
5985479	  772.6	  540.4	 4888.0	...
5985480	  772.3	  540.4	 4886.0	...
5985481	  772.1	  540.6	 4883.0	...
5985482	  772.4	  540.8	 4881.0	...
5985483	  772.6	  540.9	 4879.0	...
5985484	  772.7	  541.2	 4879.0	...
5985485	  772.7	  541.4	 4879.0	...
5985486	  772.5	  541.4	 4879.0	...
5985487	  772.2	  541.3	 4878.0	...
5985488	  771.9	  541.2	 4876.0	...
5985489	  771.9	  541.2	 4876.0	...
5985490	  772.1	  541.1	 4878.0	...
5985491	  772.2	  541.0	 4878.0	...
5985492	  772.3	  540.9	 4877.0	...
5985493	  772.3	  541.0	 4876.0	...
5985494	  772.3	  541.0	 4875.0	...
5985495	  772.6	  541.0	 4873.0	...
5985496	  772.9	  541.0	 4868.0	...
5985497	  773.2	  541.1	 4865.0	...
5985498	  773.2	  541.3	 4864.0	...
5985499	  773.3	  541.4	 4865.0	...
5985500	  773.2	  541.5	 4867.0	...
5985501	  773.1	  541.6	 4867.0	...
5985502	  772.9	  541.4	 4866.0	...
5985503	  772.8	  541.2	 4864.0	...
5985504	  772.6	  541.0	 4862.0	...
5985505	  772.8	  540.9	 4860.0	...
5985506	  773.0	  540.9	 4859.0	...
5985507	  773.1	  540.8	 4856.0	...
5985508	  773.1	  540.9	 4854.0	...
5985509	  773.1	  540.9	 4851.0	...
5985510	  773.1	  541.1	 4850.0	...
5985511	  773.1	  541.2	 4849.0	...
5985512	  773.1	  541.1	 4849.0	...
5985513	  773.2	  540.9	 4849.0	...
5985514	  773.1	  540.9	 4848.0	...
5985515	  773.0	  541.0	 4844.0	...
5985516	  773.1	  541.1	 4840.0	...
5985517	  773.3	  541.3	 4838.0	...
5985518	  773.8	  541.7	 4841.0	...
5985519	  774.1	  542.2	 4844.0	...
5985520	  774.4	  542.4	 4843.0	...
5985521	  774.4	  542.5	 4840.0	...
5985522	  774.3	  542.2	 4838.0	...
5985523	  774.0	  541.8	 4839.0	...
5985524	  773.7	  541.6	 4841.0	...
5985525	  773.7	  541.7	 4841.0	...
5985526	  774.0	  541.8	 4840.0	...
5985527	  774.1	  541.7	 4836.0	...
5985528	  774.0	  541.9	 4833.0	...
5985529	  774.0	  542.2	 4829.0	...
5985530	  774.1	  542.6	 4829.0	...
5985531	  774.4	  542.7	 4829.0	...
5985532	  774.7	  542.6	 4829.0	...
5985533	  774.9	  542.7	 4830.0	...
5985534	  774.8	  542.8	 4829.0	...
5985535	  774.8	  542.9	 4827.0	...
5985536	  774.8	  543.0	 4825.0	...
5985537	  774.9	  543.0	 4824.0	...
5985538	  774.8	  542.8	 4822.0	...
5985539	  774.5	  542.8	 4816.0	...
5985540	  774.2	  542.9	 4811.0	...
5985541	  774.2	  543.1	 4807.0	...
5985542	  774.4	  543.2	 4807.0	...
5985543	  774.7	  543.4	 4809.0	...
5985544	  775.0	  543.7	 4812.0	...
5985545	  775.0	  544.0	 4814.0	...
5985546	  775.1	  543.9	 4814.0	...
5985547	  774.8	  543.8	 4813.0	...
5985548	  774.6	  543.6	 4812.0	...
5985549	  774.4	  543.6	 4811.0	...
5985550	  774.3	  543.7	 4809.0	...
5985551	  774.3	  543.8	 4807.0	...
5985552	  774.3	  543.5	 4807.0	...
5985553	  774.0	  543.1	 4804.0	...
5985554	  773.7	  543.0	 4801.0	...
5985555	  773.5	  543.3	 4800.0	...
5985556	  773.5	  543.4	 4801.0	...
5985557	  773.5	  543.3	 4799.0	...
5985558	  773.5	  543.1	 4796.0	...
5985559	  773.5	  542.9	 4792.0	...
5985560	  773.5	  543.1	 4791.0	...
5985561	  773.5	  543.5	 4789.0	...
5985562	  773.5	  544.0	 4787.0	...
5985563	  773.3	  544.2	 4786.0	...
5985564	  773.2	  544.4	 4785.0	...
5985565	  773.0	  544.5	 4785.0	...
5985566	  773.1	  544.7	 4785.0	...
5985567	  773.2	  545.2	 4786.0	...
5985568	  773.0	  545.7	 4785.0	...
5985569	  772.8	  546.0	 4784.0	...
5985570	  772.6	  545.7	 4783.0	...
5985571	  772.8	  545.4	 4782.0	...
5985572	  773.2	  545.2	 4782.0	...
5985573	  773.4	  545.3	 4782.0	...
5985574	  773.7	  545.4	 4782.0	...
5985575	  773.7	  545.5	 4783.0	...
5985576	  773.8	  545.5	 4783.0	...
5985577	  773.6	  545.6	 4783.0	...
5985578	  773.5	  545.7	 4783.0	...
5985579	  773.4	  546.1	 4782.0	...
5985580	  773.4	  546.5	 4782.0	...
5985581	  773.3	  547.0	 4778.0	...
5985582	  773.2	  547.0	 4774.0	...
5985583	  773.2	  547.0	 4771.0	...
5985584	  773.3	  547.1	 4769.0	...
5985585	  773.3	  547.2	 4770.0	...
5985586	  773.3	  547.3	 4772.0	...
5985587	  773.3	  547.3	 4774.0	...
5985588	  773.2	  547.3	 4774.0	...
5985589	  773.2	  547.5	 4774.0	...
5985590	  773.3	  547.7	 4774.0	...
5985591	  773.4	  548.0	 4774.0	...
5985592	  773.5	  548.2	 4774.0	...
5985593	  773.5	  548.4	 4774.0	...
5985594	  773.5	  548.3	 4774.0	...
5985595	  773.5	  548.1	 4773.0	...
5985596	  773.6	  547.8	 4773.0	...
5985597	  773.6	  547.6	 4771.0	...
5985598	  773.6	  547.5	 4768.0	...
5985599	  773.6	  547.9	 4764.0	...
5985600	  773.5	  548.3	 4762.0	...
5985601	  773.3	  548.7	 4763.0	...
5985602	  773.0	  548.6	 4763.0	...
5985603	  773.0	  548.5	 4763.0	...
5985604	  773.3	  548.5	 4763.0	...
5985605	  773.5	  548.5	 4762.0	...
5985606	  773.5	  548.5	 4762.0	...
5985607	  773.4	  548.5	 4762.0	...
5985608	  773.3	  548.6	 4762.0	...
5985609	  773.2	  548.6	 4762.0	...
5985610	  773.1	  548.6	 4761.0	...
5985611	  773.1	  548.5	 4761.0	...
5985612	  773.0	  548.5	 4761.0	...
5985613	  773.0	  548.4	 4761.0	...
5985614	  773.1	  548.5	 4761.0	...
5985615	  773.1	  548.6	 4761.0	...
5985616	  773.2	  548.8	 4760.0	...
5985617	  773.3	  548.9	 4760.0	...
5985618	  773.4	  549.1	 4760.0	...
5985619	  773.4	  549.5	 4759.0	...
5985620	  773.5	  549.8	 4757.0	...
5985621	  773.5	  550.0	 4756.0	...
5985622	  773.4	  550.0	 4754.0	...
5985623	  773.3	  550.1	 4753.0	...
5985624	  773.1	  550.1	 4751.0	...
5985625	  773.1	  550.0	 4750.0	...
5985626	  773.0	  549.6	 4748.0	...
5985627	  772.9	  549.3	 4747.0	...
5985628	  772.9	  549.3	 4747.0	...
5985629	  772.8	  549.4	 4746.0	...
5985630	  772.8	  549.6	 4747.0	...
5985631	  772.8	  549.6	 4747.0	...
5985632	  772.8	  549.8	 4747.0	...
5985633	  772.7	  550.0	 4746.0	...
5985634	  772.7	  550.4	 4744.0	...
5985635	  772.8	  550.6	 4744.0	...
5985636	  773.1	  550.7	 4743.0	...
5985637	  773.4	  550.6	 4742.0	...
5985638	  773.6	  550.5	 4741.0	...
5985639	  773.6	  550.5	 4741.0	...
5985640	  773.5	  550.7	 4742.0	...
5985641	  773.5	  550.9	 4742.0	...
MSG	5985642 0000 _ Number On
5985642	  773.4	  551.1	 4743.0	...
5985643	  773.3	  551.1	 4744.0	...
5985644	  773.4	  551.1	 4745.0	...
5985645	  773.6	  551.0	 4746.0	...
5985646	  774.0	  550.7	 4745.0	...
5985647	  774.2	  550.3	 4745.0	...
5985648	  774.4	  550.1	 4744.0	...
5985649	  774.4	  550.2	 4743.0	...
5985650	  774.5	  550.5	 4739.0	...
5985651	  774.6	  550.8	 4736.0	...
5985652	  774.7	  551.1	 4733.0	...
5985653	  774.7	  551.1	 4733.0	...
5985654	  774.7	  551.1	 4734.0	...
5985655	  774.6	  551.1	 4735.0	...
5985656	  774.6	  551.1	 4736.0	...
5985657	  774.5	  551.1	 4737.0	...
5985658	  774.3	  551.2	 4738.0	...
5985659	  774.2	  551.2	 4739.0	...
5985660	  774.1	  551.3	 4738.0	...
5985661	  774.3	  551.3	 4738.0	...
5985662	  774.5	  551.3	 4737.0	...
5985663	  774.7	  551.2	 4737.0	...
5985664	  774.8	  551.1	 4738.0	...
5985665	  774.8	  551.0	 4740.0	...
5985666	  774.9	  551.0	 4742.0	...
5985667	  774.8	  551.2	 4743.0	...
5985668	  774.8	  551.4	 4743.0	...
5985669	  774.9	  551.6	 4742.0	...
5985670	  775.0	  551.5	 4741.0	...
5985671	  774.9	  551.6	 4741.0	...
5985672	  774.6	  551.7	 4740.0	...
5985673	  774.3	  551.9	 4739.0	...
5985674	  774.1	  552.0	 4739.0	...
5985675	  774.1	  552.0	 4739.0	...
5985676	  774.0	  551.8	 4738.0	...
5985677	  774.1	  551.6	 4738.0	...
5985678	  773.9	  551.5	 4738.0	...
5985679	  773.8	  551.6	 4737.0	...
5985680	  773.7	  551.7	 4736.0	...
5985681	  773.8	  551.6	 4735.0	...
5985682	  773.9	  551.6	 4734.0	...
5985683	  774.0	  551.6	 4733.0	...
5985684	  773.8	  551.7	 4732.0	...
5985685	  773.7	  551.8	 4731.0	...
5985686	  773.4	  551.9	 4731.0	...
5985687	  773.1	  552.0	 4731.0	...
5985688	  772.8	  552.0	 4732.0	...
5985689	  772.6	  551.9	 4733.0	...
5985690	  772.5	  551.9	 4734.0	...
5985691	  772.3	  552.3	 4733.0	...
5985692	  772.2	  552.6	 4732.0	...
5985693	  772.2	  552.8	 4731.0	...
5985694	  772.2	  552.7	 4732.0	...
5985695	  772.2	  552.7	 4732.0	...
5985696	  772.3	  552.7	 4732.0	...
5985697	  772.1	  552.8	 4731.0	...
5985698	  772.0	  553.0	 4731.0	...
5985699	  771.9	  553.0	 4731.0	...
5985700	  771.8	  553.0	 4730.0	...
5985701	  771.8	  552.9	 4729.0	...
5985702	  771.9	  552.9	 4729.0	...
5985703	  772.0	  553.0	 4729.0	...
5985704	  772.1	  553.1	 4729.0	...
5985705	  772.1	  553.4	 4730.0	...
5985706	  772.0	  554.0	 4728.0	...
5985707	  771.9	  554.5	 4727.0	...
5985708	  771.8	  554.8	 4727.0	...
5985709	  771.7	  554.8	 4728.0	...
5985710	  771.7	  554.7	 4728.0	...
5985711	  771.7	  554.4	 4728.0	...
5985712	  771.8	  554.0	 4728.0	...
5985713	  771.9	  553.7	 4728.0	...
5985714	  772.5	  553.2	 4728.0	...
5985715	  773.3	  552.7	 4729.0	...
5985716	  774.2	  552.2	 4730.0	...
5985717	  775.1	  552.0	 4731.0	...
EFIX R   5984696	5985717	1022	  779.7	  539.3	   5045
SSACC R  5985718
5985718	  776.1	  551.2	 4732.0	...
5985719	  777.5	  550.4	 4733.0	...
5985720	  779.1	  548.8	 4732.0	...
5985721	  780.4	  547.8	 4730.0	...
5985722	  782.0	  546.1	 4727.0	...
5985723	  783.8	  545.0	 4727.0	...
5985724	  785.9	  543.9	 4726.0	...
ESACC R  5985718	5985724	7	  776.1	  551.2	  785.9	  543.9	   0.26	     40
SFIX R   5985725
5985725	  787.9	  543.3	 4722.0	...
5985726	  789.1	  542.8	 4719.0	...
5985727	  790.1	  542.4	 4716.0	...
5985728	  790.5	  542.7	 4721.0	...
5985729	  790.6	  543.2	 4725.0	...
5985730	  790.2	  543.8	 4726.0	...
5985731	  789.3	  544.5	 4725.0	...
5985732	  788.7	  545.5	 4724.0	...
5985733	  787.7	  546.6	 4725.0	...
5985734	  786.7	  547.6	 4726.0	...
5985735	  785.5	  548.2	 4728.0	...
5985736	  784.6	  548.8	 4729.0	...
5985737	  784.1	  548.9	 4730.0	...
5985738	  783.6	  548.6	 4729.0	...
5985739	  782.9	  548.3	 4729.0	...
5985740	  782.3	  547.9	 4729.0	...
5985741	  781.6	  547.4	 4730.0	...
5985742	  781.5	  546.8	 4729.0	...
5985743	  781.3	  545.9	 4724.0	...
5985744	  781.3	  545.4	 4720.0	...
5985745	  781.3	  544.9	 4717.0	...
5985746	  781.2	  544.8	 4718.0	...
5985747	  781.0	  544.7	 4719.0	...
5985748	  780.9	  544.9	 4719.0	...
5985749	  780.8	  545.0	 4720.0	...
5985750	  780.9	  545.2	 4720.0	...
5985751	  781.0	  545.3	 4720.0	...
5985752	  780.9	  545.7	 4720.0	...
5985753	  780.7	  546.3	 4721.0	...
5985754	  780.6	  546.9	 4723.0	...
5985755	  780.6	  547.3	 4725.0	...
5985756	  780.8	  547.3	 4727.0	...
5985757	  781.0	  547.2	 4727.0	...
5985758	  781.1	  547.0	 4728.0	...
5985759	  781.2	  546.8	 4729.0	...
5985760	  781.5	  546.6	 4729.0	...
5985761	  781.7	  546.4	 4729.0	...
5985762	  781.9	  546.1	 4729.0	...
5985763	  781.7	  546.1	 4728.0	...
5985764	  781.4	  546.1	 4728.0	...
5985765	  781.3	  546.3	 4729.0	...
5985766	  781.1	  546.6	 4730.0	...
5985767	  780.9	  546.8	 4730.0	...
5985768	  780.7	  546.8	 4729.0	...
5985769	  780.7	  547.3	 4728.0	...
5985770	  780.7	  547.8	 4728.0	...
5985771	  780.8	  548.5	 4730.0	...
5985772	  780.8	  548.6	 4731.0	...
5985773	  780.8	  548.7	 4731.0	...
5985774	  781.0	  548.7	 4730.0	...
5985775	  781.2	  548.5	 4729.0	...
5985776	  781.3	  548.4	 4731.0	...
5985777	  781.3	  548.2	 4733.0	...
5985778	  781.1	  548.2	 4733.0	...
5985779	  781.0	  548.1	 4731.0	...
5985780	  780.9	  548.1	 4728.0	...
5985781	  780.7	  548.1	 4727.0	...
5985782	  780.7	  548.3	 4727.0	...
5985783	  780.5	  548.4	 4727.0	...
5985784	  780.5	  548.5	 4729.0	...
5985785	  780.4	  548.6	 4731.0	...
5985786	  780.4	  548.7	 4732.0	...
5985787	  780.4	  548.8	 4732.0	...
5985788	  780.4	  548.6	 4732.0	...
5985789	  780.4	  548.3	 4731.0	...
5985790	  780.4	  548.2	 4730.0	...
5985791	  780.2	  548.4	 4729.0	...
5985792	  780.0	  548.6	 4727.0	...
5985793	  780.0	  548.7	 4725.0	...
5985794	  780.1	  548.6	 4726.0	...
5985795	  780.3	  548.5	 4726.0	...
5985796	  780.4	  548.6	 4725.0	...
5985797	  780.5	  548.9	 4722.0	...
5985798	  780.4	  549.1	 4725.0	...
5985799	  780.3	  549.2	 4729.0	...
5985800	  780.4	  549.2	 4730.0	...
5985801	  780.6	  549.3	 4728.0	...
5985802	  780.7	  549.3	 4726.0	...
5985803	  780.7	  549.2	 4728.0	...
5985804	  780.7	  548.9	 4730.0	...
5985805	  780.8	  548.6	 4732.0	...
5985806	  780.7	  548.6	 4731.0	...
5985807	  780.6	  548.8	 4730.0	...
5985808	  780.6	  549.0	 4730.0	...
5985809	  780.7	  548.8	 4730.0	...
5985810	  780.7	  548.4	 4730.0	...
5985811	  780.7	  548.1	 4730.0	...
5985812	  780.7	  548.1	 4731.0	...
5985813	  780.7	  548.1	 4730.0	...
5985814	  780.7	  548.3	 4729.0	...
5985815	  780.7	  548.6	 4728.0	...
5985816	  780.8	  548.8	 4729.0	...
5985817	  780.7	  548.3	 4730.0	...
5985818	  780.6	  547.7	 4732.0	...
5985819	  780.5	  547.6	 4733.0	...
5985820	  780.6	  547.9	 4733.0	...
5985821	  780.6	  548.2	 4733.0	...
5985822	  780.5	  548.3	 4732.0	...
5985823	  780.5	  548.3	 4732.0	...
5985824	  780.5	  548.2	 4731.0	...
5985825	  780.7	  548.0	 4731.0	...
5985826	  780.7	  547.8	 4731.0	...
5985827	  780.5	  547.6	 4731.0	...
5985828	  780.4	  547.6	 4729.0	...
5985829	  780.3	  547.5	 4726.0	...
5985830	  780.3	  547.6	 4724.0	...
5985831	  780.3	  547.7	 4726.0	...
5985832	  780.3	  547.8	 4727.0	...
5985833	  780.2	  547.8	 4728.0	...
5985834	  780.1	  547.8	 4730.0	...
5985835	  780.1	  547.8	 4731.0	...
5985836	  780.1	  547.6	 4732.0	...
5985837	  780.1	  547.5	 4732.0	...
5985838	  780.1	  547.4	 4733.0	...
5985839	  780.0	  547.5	 4734.0	...
5985840	  780.0	  547.5	 4737.0	...
5985841	  780.0	  547.6	 4740.0	...
5985842	  779.9	  547.9	 4743.0	...
5985843	  780.0	  548.2	 4743.0	...
5985844	  780.0	  548.5	 4743.0	...
5985845	  780.2	  548.7	 4743.0	...
5985846	  780.5	  549.0	 4743.0	...
5985847	  780.7	  549.3	 4742.0	...
5985848	  780.8	  549.6	 4740.0	...
5985849	  780.8	  549.5	 4739.0	...
5985850	  780.8	  549.3	 4737.0	...
5985851	  780.8	  549.2	 4737.0	...
5985852	  780.7	  549.2	 4737.0	...
5985853	  780.6	  549.2	 4738.0	...
5985854	  780.5	  549.4	 4739.0	...
5985855	  780.5	  549.8	 4739.0	...
5985856	  780.4	  550.1	 4739.0	...
5985857	  780.3	  550.3	 4738.0	...
5985858	  780.3	  550.5	 4738.0	...
5985859	  780.3	  550.7	 4737.0	...
5985860	  780.3	  550.7	 4737.0	...
5985861	  780.4	  550.7	 4737.0	...
5985862	  780.3	  550.6	 4737.0	...
5985863	  780.4	  550.9	 4738.0	...
5985864	  780.5	  551.2	 4739.0	...
5985865	  780.5	  551.4	 4737.0	...
5985866	  780.5	  551.3	 4736.0	...
5985867	  780.5	  551.1	 4735.0	...
5985868	  780.5	  551.1	 4737.0	...
5985869	  780.5	  551.2	 4738.0	...
5985870	  780.5	  551.2	 4736.0	...
5985871	  780.5	  551.2	 4735.0	...
5985872	  780.5	  551.2	 4735.0	...
5985873	  780.4	  551.2	 4735.0	...
5985874	  780.3	  551.2	 4735.0	...
5985875	  780.3	  551.2	 4733.0	...
5985876	  780.2	  551.2	 4731.0	...
5985877	  779.8	  551.2	 4730.0	...
5985878	  779.5	  551.2	 4731.0	...
5985879	  779.2	  551.2	 4732.0	...
5985880	  779.3	  551.3	 4733.0	...
5985881	  779.7	  551.4	 4733.0	...
5985882	  780.2	  551.4	 4731.0	...
5985883	  780.6	  551.4	 4729.0	...
5985884	  780.4	  551.6	 4727.0	...
5985885	  780.1	  551.9	 4728.0	...
5985886	  779.9	  552.1	 4728.0	...
5985887	  779.9	  552.0	 4728.0	...
5985888	  779.9	  552.2	 4728.0	...
5985889	  779.9	  552.3	 4730.0	...
5985890	  780.0	  552.5	 4732.0	...
5985891	  780.1	  552.5	 4733.0	...
5985892	  780.1	  552.3	 4731.0	...
5985893	  780.1	  552.0	 4730.0	...
5985894	  780.1	  551.8	 4730.0	...
5985895	  780.1	  551.9	 4730.0	...
5985896	  780.0	  552.0	 4729.0	...
5985897	  779.7	  552.2	 4728.0	...
5985898	  779.5	  552.3	 4728.0	...
5985899	  779.6	  552.4	 4727.0	...
5985900	  779.6	  552.6	 4727.0	...
5985901	  779.7	  552.9	 4727.0	...
5985902	  780.0	  553.0	 4729.0	...
5985903	  780.3	  552.8	 4732.0	...
5985904	  780.5	  552.7	 4734.0	...
5985905	  780.6	  552.8	 4735.0	...
5985906	  780.7	  552.6	 4735.0	...
5985907	  780.8	  552.5	 4735.0	...
5985908	  780.9	  552.4	 4734.0	...
5985909	  781.0	  552.4	 4733.0	...
5985910	  781.1	  552.6	 4731.0	...
5985911	  781.2	  552.9	 4729.0	...
5985912	  781.2	  553.1	 4727.0	...
5985913	  781.2	  553.1	 4727.0	...
5985914	  781.1	  553.0	 4728.0	...
5985915	  780.9	  553.0	 4730.0	...
5985916	  780.9	  553.1	 4731.0	...
5985917	  780.9	  553.3	 4729.0	...
5985918	  780.8	  553.5	 4728.0	...
5985919	  780.8	  553.5	 4729.0	...
5985920	  780.7	  553.5	 4730.0	...
5985921	  780.7	  553.4	 4729.0	...
5985922	  780.7	  553.4	 4728.0	...
5985923	  780.7	  553.3	 4727.0	...
5985924	  780.8	  553.2	 4727.0	...
5985925	  780.8	  553.1	 4726.0	...
5985926	  780.6	  553.2	 4726.0	...
5985927	  780.4	  553.3	 4726.0	...
5985928	  780.3	  553.4	 4725.0	...
5985929	  780.5	  553.5	 4724.0	...
5985930	  780.7	  553.7	 4724.0	...
5985931	  780.8	  553.9	 4725.0	...
5985932	  780.9	  554.1	 4726.0	...
5985933	  780.8	  554.2	 4725.0	...
5985934	  780.7	  554.3	 4723.0	...
5985935	  780.8	  554.3	 4722.0	...
5985936	  780.9	  554.4	 4722.0	...
5985937	  781.0	  554.5	 4722.0	...
5985938	  780.9	  554.6	 4721.0	...
5985939	  780.9	  554.6	 4720.0	...
5985940	  780.9	  554.5	 4720.0	...
5985941	  780.9	  554.5	 4720.0	...
5985942	  780.7	  554.4	 4720.0	...
5985943	  780.6	  554.2	 4720.0	...
MSG	5985944 0000 _ Number Off
5985944	  780.5	  554.1	 4719.0	...
5985945	  780.7	  554.0	 4718.0	...
5985946	  780.6	  554.0	 4717.0	...
5985947	  780.4	  553.9	 4716.0	...
5985948	  780.2	  553.8	 4715.0	...
5985949	  780.2	  553.9	 4715.0	...
5985950	  780.3	  554.1	 4715.0	...
5985951	  780.3	  554.3	 4715.0	...
5985952	  780.3	  554.3	 4714.0	...
5985953	  780.2	  554.3	 4715.0	...
5985954	  780.3	  554.4	 4717.0	...
5985955	  780.4	  554.5	 4719.0	...
5985956	  780.4	  554.5	 4719.0	...
5985957	  780.3	  554.6	 4720.0	...
5985958	  780.2	  554.6	 4720.0	...
5985959	  780.3	  554.5	 4720.0	...
5985960	  780.5	  554.7	 4720.0	...
5985961	  780.7	  554.9	 4721.0	...
5985962	  780.7	  555.1	 4721.0	...
5985963	  780.7	  555.1	 4722.0	...
5985964	  780.8	  555.1	 4722.0	...
5985965	  780.9	  555.1	 4721.0	...
5985966	  781.0	  555.3	 4721.0	...
5985967	  780.9	  555.5	 4720.0	...
5985968	  780.8	  555.7	 4719.0	...
5985969	  780.7	  555.7	 4718.0	...
5985970	  780.7	  555.8	 4717.0	...
5985971	  780.8	  555.9	 4716.0	...
5985972	  780.8	  556.1	 4716.0	...
5985973	  781.0	  556.0	 4717.0	...
5985974	  781.2	  556.0	 4717.0	...
5985975	  781.5	  556.0	 4717.0	...
5985976	  781.5	  556.0	 4717.0	...
5985977	  781.2	  555.8	 4717.0	...
5985978	  780.9	  555.4	 4718.0	...
5985979	  780.7	  555.3	 4718.0	...
5985980	  780.7	  555.4	 4717.0	...
5985981	  780.9	  555.5	 4715.0	...
5985982	  781.0	  555.8	 4714.0	...
5985983	  781.2	  556.2	 4714.0	...
5985984	  781.4	  556.8	 4713.0	...
5985985	  781.5	  557.0	 4713.0	...
5985986	  781.6	  557.0	 4713.0	...
5985987	  781.5	  556.7	 4713.0	...
5985988	  781.4	  556.4	 4713.0	...
5985989	  781.4	  556.4	 4712.0	...
5985990	  781.3	  556.5	 4711.0	...
5985991	  781.1	  556.6	 4711.0	...
5985992	  781.0	  556.7	 4709.0	...
5985993	  780.9	  556.7	 4707.0	...
5985994	  781.0	  556.7	 4706.0	...
5985995	  781.1	  556.7	 4707.0	...
5985996	  781.0	  556.6	 4707.0	...
5985997	  781.0	  556.5	 4706.0	...
5985998	  780.8	  556.4	 4706.0	...
5985999	  780.7	  556.4	 4705.0	...
5986000	  780.6	  556.5	 4704.0	...
5986001	  780.6	  556.6	 4703.0	...
5986002	  781.0	  556.9	 4703.0	...
5986003	  781.4	  557.2	 4704.0	...
5986004	  781.8	  557.3	 4703.0	...
5986005	  781.8	  557.3	 4703.0	...
5986006	  781.8	  557.3	 4704.0	...
5986007	  781.8	  557.4	 4705.0	...
5986008	  781.9	  557.5	 4707.0	...
5986009	  781.9	  557.5	 4707.0	...
5986010	  782.0	  557.5	 4707.0	...
5986011	  781.9	  557.5	 4706.0	...
5986012	  781.6	  557.6	 4705.0	...
5986013	  781.2	  557.6	 4704.0	...
5986014	  781.3	  557.5	 4704.0	...
5986015	  781.5	  557.4	 4704.0	...
5986016	  781.7	  557.3	 4703.0	...
5986017	  781.8	  557.3	 4702.0	...
5986018	  781.8	  557.3	 4701.0	...
5986019	  782.0	  557.7	 4702.0	...
5986020	  782.1	  558.0	 4702.0	...
5986021	  782.2	  558.4	 4702.0	...
5986022	  782.2	  558.5	 4700.0	...
5986023	  782.1	  558.5	 4699.0	...
5986024	  781.9	  558.5	 4698.0	...
5986025	  781.5	  558.5	 4698.0	...
5986026	  781.1	  558.5	 4698.0	...
5986027	  781.0	  558.7	 4699.0	...
5986028	  781.2	  558.8	 4700.0	...
5986029	  781.3	  559.0	 4701.0	...
5986030	  781.4	  558.9	 4701.0	...
5986031	  781.5	  558.9	 4701.0	...
5986032	  782.0	  558.7	 4701.0	...
5986033	  782.4	  558.6	 4701.0	...
5986034	  782.7	  558.9	 4700.0	...
5986035	  782.6	  559.4	 4699.0	...
5986036	  782.5	  560.0	 4697.0	...
5986037	  782.5	  560.2	 4696.0	...
5986038	  782.4	  560.0	 4696.0	...
5986039	  782.4	  559.8	 4698.0	...
5986040	  782.4	  559.9	 4700.0	...
5986041	  782.4	  560.1	 4700.0	...
5986042	  782.4	  560.2	 4701.0	...
5986043	  782.2	  559.9	 4699.0	...
5986044	  782.1	  559.7	 4694.0	...
5986045	  781.7	  559.6	 4690.0	...
5986046	  781.6	  559.7	 4687.0	...
5986047	  781.5	  559.4	 4686.0	...
5986048	  781.5	  559.0	 4686.0	...
5986049	  781.6	  558.5	 4685.0	...
5986050	  781.6	  558.3	 4685.0	...
5986051	  781.5	  558.3	 4685.0	...
5986052	  781.9	  558.3	 4686.0	...
5986053	  782.3	  558.4	 4687.0	...
5986054	  782.4	  558.5	 4687.0	...
5986055	  782.1	  558.8	 4686.0	...
5986056	  781.8	  558.9	 4685.0	...
5986057	  781.8	  559.0	 4685.0	...
5986058	  781.8	  558.9	 4684.0	...
5986059	  781.8	  559.0	 4685.0	...
5986060	  781.8	  559.1	 4686.0	...
5986061	  781.8	  559.2	 4687.0	...
5986062	  781.9	  559.3	 4688.0	...
5986063	  781.8	  559.3	 4688.0	...
5986064	  781.6	  559.2	 4687.0	...
5986065	  781.7	  559.1	 4686.0	...
5986066	  782.0	  559.1	 4684.0	...
5986067	  782.3	  559.1	 4686.0	...
5986068	  782.4	  559.2	 4688.0	...
5986069	  782.5	  559.2	 4687.0	...
5986070	  782.6	  559.2	 4684.0	...
5986071	  782.7	  559.3	 4681.0	...
5986072	  782.8	  559.5	 4681.0	...
5986073	  782.8	  559.5	 4681.0	...
5986074	  782.7	  559.3	 4681.0	...
5986075	  782.5	  559.2	 4683.0	...
5986076	  782.2	  559.2	 4684.0	...
5986077	  782.0	  559.3	 4684.0	...
5986078	  782.0	  559.1	 4683.0	...
5986079	  782.0	  559.0	 4684.0	...
5986080	  782.1	  559.2	 4686.0	...
5986081	  782.3	  559.4	 4689.0	...
5986082	  782.5	  559.7	 4691.0	...
5986083	  782.6	  559.5	 4691.0	...
5986084	  782.8	  559.4	 4690.0	...
5986085	  783.1	  559.6	 4689.0	...
5986086	  783.1	  560.0	 4689.0	...
5986087	  782.5	  560.5	 4689.0	...
5986088	  781.7	  560.6	 4692.0	...
5986089	  781.2	  560.7	 4696.0	...
5986090	  780.4	  560.4	 4699.0	...
5986091	  779.8	  560.1	 4698.0	...
5986092	  778.8	  559.2	 4698.0	...
5986093	  778.1	  558.3	 4695.0	...
5986094	  777.2	  557.1	 4693.0	...
5986095	  776.5	  556.0	 4691.0	...
5986096	  776.1	  554.8	 4690.0	...
5986097	  775.5	  553.3	 4689.0	...
5986098	  774.9	  552.2	 4689.0	...
5986099	  774.4	  551.2	 4689.0	...
5986100	  774.2	  550.9	 4689.0	...
5986101	  773.6	  550.3	 4687.0	...
5986102	  773.2	  550.1	 4685.0	...
5986103	  773.1	  549.9	 4686.0	...
5986104	  773.5	  550.0	 4689.0	...
5986105	  773.9	  550.1	 4691.0	...
5986106	  774.2	  550.2	 4690.0	...
5986107	  774.7	  550.6	 4689.0	...
5986108	  775.5	  550.7	 4689.0	...
5986109	  776.5	  550.7	 4689.0	...
5986110	  777.5	  550.5	 4688.0	...
5986111	  778.3	  550.3	 4687.0	...
5986112	  779.4	  549.7	 4685.0	...
5986113	  780.1	  549.3	 4684.0	...
5986114	  781.3	  548.4	 4684.0	...
5986115	  782.4	  547.9	 4683.0	...
5986116	  783.3	  547.4	 4681.0	...
5986117	  784.2	  547.1	 4679.0	...
5986118	  784.8	  547.3	 4678.0	...
5986119	  785.3	  547.8	 4678.0	...
5986120	  785.4	  549.0	 4677.0	...
5986121	  785.4	  550.0	 4677.0	...
5986122	  785.3	  551.5	 4677.0	...
5986123	  785.0	  552.5	 4676.0	...
5986124	  784.5	  553.3	 4674.0	...
5986125	  784.2	  553.7	 4673.0	...
5986126	  783.7	  553.9	 4673.0	...
5986127	  783.2	  554.1	 4675.0	...
5986128	  782.7	  554.2	 4677.0	...
5986129	  782.5	  554.3	 4679.0	...
5986130	  782.0	  554.0	 4679.0	...
5986131	  781.6	  553.8	 4679.0	...
5986132	  781.4	  553.5	 4679.0	...
5986133	  781.6	  553.0	 4679.0	...
5986134	  781.9	  552.4	 4677.0	...
5986135	  782.0	  551.9	 4675.0	...
5986136	  781.9	  551.9	 4673.0	...
5986137	  781.9	  552.2	 4672.0	...
5986138	  781.9	  552.6	 4672.0	...
5986139	  781.9	  553.0	 4673.0	...
5986140	  781.9	  553.2	 4674.0	...
5986141	  781.9	  553.3	 4675.0	...
5986142	  781.8	  553.2	 4675.0	...
5986143	  781.6	  553.1	 4674.0	...
5986144	  781.3	  553.1	 4673.0	...
5986145	  781.1	  553.2	 4673.0	...
5986146	  781.1	  553.3	 4673.0	...
5986147	  781.1	  553.3	 4672.0	...
5986148	  781.1	  553.3	 4671.0	...
5986149	  781.0	  553.2	 4673.0	...
5986150	  780.8	  553.2	 4675.0	...
5986151	  780.5	  552.9	 4677.0	...
5986152	  780.6	  552.6	 4677.0	...
5986153	  781.0	  552.6	 4677.0	...
5986154	  781.1	  552.8	 4677.0	...
5986155	  780.8	  553.0	 4678.0	...
5986156	  780.6	  553.0	 4676.0	...
5986157	  780.6	  552.9	 4675.0	...
5986158	  780.6	  553.0	 4673.0	...
5986159	  780.7	  553.0	 4673.0	...
5986160	  780.7	  553.1	 4672.0	...
5986161	  780.7	  553.1	 4672.0	...
5986162	  780.5	  553.0	 4671.0	...
5986163	  780.4	  553.0	 4671.0	...
5986164	  780.3	  552.9	 4672.0	...
5986165	  780.2	  552.7	 4672.0	...
5986166	  779.9	  552.5	 4672.0	...
5986167	  779.7	  552.6	 4671.0	...
5986168	  779.7	  552.9	 4671.0	...
5986169	  779.8	  553.1	 4670.0	...
5986170	  780.0	  553.1	 4672.0	...
5986171	  780.1	  553.0	 4674.0	...
5986172	  780.2	  553.0	 4676.0	...
5986173	  780.2	  552.9	 4676.0	...
5986174	  780.1	  552.8	 4675.0	...
5986175	  780.1	  552.7	 4675.0	...
5986176	  780.1	  552.7	 4675.0	...
5986177	  780.1	  552.7	 4673.0	...
5986178	  780.2	  552.8	 4671.0	...
5986179	  780.2	  552.7	 4669.0	...
5986180	  780.3	  552.6	 4669.0	...
5986181	  780.2	  552.4	 4671.0	...
5986182	  780.0	  552.3	 4674.0	...
5986183	  779.9	  552.2	 4677.0	...
5986184	  780.0	  552.2	 4676.0	...
5986185	  779.9	  552.2	 4675.0	...
5986186	  779.8	  552.1	 4674.0	...
5986187	  780.0	  551.8	 4675.0	...
5986188	  780.3	  551.5	 4674.0	...
5986189	  780.6	  551.7	 4672.0	...
5986190	  780.6	  552.1	 4670.0	...
5986191	  780.6	  552.4	 4670.0	...
5986192	  780.6	  552.3	 4670.0	...
5986193	  780.6	  552.1	 4670.0	...
5986194	  780.9	  551.9	 4669.0	...
5986195	  781.2	  551.8	 4668.0	...
5986196	  781.2	  551.9	 4666.0	...
5986197	  780.9	  551.9	 4666.0	...
5986198	  780.6	  551.9	 4665.0	...
5986199	  780.8	  551.9	 4664.0	...
5986200	  780.9	  552.0	 4665.0	...
5986201	  780.8	  551.9	 4667.0	...
5986202	  780.8	  551.8	 4668.0	...
5986203	  780.9	  551.7	 4668.0	...
5986204	  780.9	  551.6	 4667.0	...
5986205	  780.8	  551.6	 4666.0	...
5986206	  780.5	  551.6	 4665.0	...
5986207	  780.2	  551.7	 4667.0	...
5986208	  780.1	  552.1	 4672.0	...
5986209	  780.1	  552.4	 4676.0	...
5986210	  780.3	  552.0	 4674.0	...
5986211	  780.4	  551.3	 4671.0	...
5986212	  780.5	  550.9	 4667.0	...
5986213	  780.3	  551.1	 4667.0	...
5986214	  779.9	  551.4	 4668.0	...
5986215	  779.6	  551.4	 4668.0	...
5986216	  779.6	  551.3	 4668.0	...
5986217	  779.9	  551.3	 4666.0	...
5986218	  780.2	  551.3	 4665.0	...
5986219	  780.3	  551.3	 4666.0	...
5986220	  780.4	  551.4	 4668.0	...
5986221	  780.3	  551.5	 4668.0	...
5986222	  780.2	  551.6	 4668.0	...
5986223	  780.1	  551.6	 4668.0	...
5986224	  780.1	  551.6	 4670.0	...
5986225	  780.0	  551.7	 4672.0	...
5986226	  779.9	  551.9	 4675.0	...
5986227	  779.9	  551.9	 4673.0	...
5986228	  779.9	  551.7	 4670.0	...
5986229	  779.9	  551.8	 4668.0	...
5986230	  779.9	  552.0	 4667.0	...
5986231	  779.9	  552.2	 4667.0	...
5986232	  779.8	  552.1	 4667.0	...
5986233	  780.1	  551.9	 4670.0	...
5986234	  780.5	  551.5	 4672.0	...
5986235	  780.5	  551.4	 4675.0	...
5986236	  780.0	  551.3	 4676.0	...
5986237	  779.6	  551.3	 4675.0	...
5986238	  779.4	  551.3	 4672.0	...
5986239	  779.2	  551.3	 4670.0	...
5986240	  779.2	  551.3	 4672.0	...
5986241	  779.3	  551.4	 4675.0	...
5986242	  779.4	  551.5	 4676.0	...
5986243	  779.5	  551.7	 4676.0	...
5986244	  779.6	  551.7	 4675.0	...
5986245	  779.7	  551.7	 4673.0	...
5986246	  779.8	  551.9	 4671.0	...
5986247	  779.7	  552.1	 4669.0	...
5986248	  779.6	  552.3	 4670.0	...
5986249	  779.4	  552.3	 4670.0	...
5986250	  779.3	  552.2	 4669.0	...
5986251	  779.2	  551.8	 4668.0	...
5986252	  779.2	  551.5	 4668.0	...
5986253	  779.0	  551.2	 4669.0	...
5986254	  778.9	  551.1	 4669.0	...
5986255	  778.9	  551.1	 4670.0	...
5986256	  779.1	  551.0	 4670.0	...
5986257	  779.2	  551.1	 4670.0	...
5986258	  779.3	  551.1	 4670.0	...
5986259	  779.2	  551.2	 4670.0	...
5986260	  779.2	  551.3	 4668.0	...
5986261	  779.3	  551.3	 4666.0	...
5986262	  779.3	  551.2	 4665.0	...
5986263	  779.3	  551.2	 4666.0	...
5986264	  779.1	  551.3	 4667.0	...
5986265	  778.9	  551.4	 4667.0	...
5986266	  778.6	  551.1	 4667.0	...
5986267	  778.5	  550.8	 4667.0	...
5986268	  778.5	  550.7	 4666.0	...
5986269	  778.5	  550.8	 4665.0	...
5986270	  778.5	  551.0	 4667.0	...
5986271	  778.5	  551.0	 4670.0	...
5986272	  778.5	  551.1	 4673.0	...
5986273	  778.5	  551.3	 4674.0	...
5986274	  778.5	  551.4	 4676.0	...
5986275	  778.6	  551.8	 4677.0	...
5986276	  778.6	  552.0	 4678.0	...
5986277	  778.6	  552.1	 4678.0	...
5986278	  778.8	  552.1	 4677.0	...
5986279	  779.0	  552.4	 4678.0	...
5986280	  779.2	  552.7	 4680.0	...
5986281	  779.2	  552.9	 4681.0	...
5986282	  779.0	  552.8	 4680.0	...
5986283	  778.8	  552.6	 4680.0	...
5986284	  778.6	  552.4	 4680.0	...
5986285	  778.5	  552.3	 4681.0	...
5986286	  778.5	  552.4	 4680.0	...
5986287	  778.5	  552.6	 4679.0	...
5986288	  778.5	  552.7	 4678.0	...
5986289	  778.6	  552.8	 4678.0	...
5986290	  778.7	  552.7	 4680.0	...
5986291	  778.8	  552.8	 4682.0	...
5986292	  779.0	  552.9	 4684.0	...
5986293	  779.0	  553.1	 4684.0	...
5986294	  779.0	  553.0	 4684.0	...
5986295	  779.0	  553.0	 4684.0	...
5986296	  779.2	  552.8	 4683.0	...
5986297	  779.3	  552.5	 4682.0	...
5986298	  779.5	  552.3	 4681.0	...
5986299	  779.7	  552.3	 4681.0	...
5986300	  779.8	  552.4	 4681.0	...
5986301	  779.7	  552.3	 4683.0	...
5986302	  779.7	  552.1	 4686.0	...
5986303	  779.7	  552.1	 4686.0	...
5986304	  779.7	  552.2	 4684.0	...
5986305	  779.7	  552.4	 4682.0	...
5986306	  779.8	  552.4	 4682.0	...
5986307	  779.8	  552.5	 4681.0	...
5986308	  779.7	  552.5	 4680.0	...
5986309	  779.5	  552.4	 4679.0	...
5986310	  779.4	  552.2	 4680.0	...
5986311	  779.2	  552.0	 4680.0	...
5986312	  779.2	  552.1	 4680.0	...
5986313	  779.1	  552.3	 4681.0	...
5986314	  779.1	  552.5	 4682.0	...
5986315	  779.1	  552.7	 4682.0	...
5986316	  779.2	  552.8	 4682.0	...
5986317	  779.4	  553.0	 4683.0	...
5986318	  779.6	  553.1	 4684.0	...
5986319	  779.8	  553.2	 4686.0	...
5986320	  779.9	  553.1	 4686.0	...
5986321	  779.9	  553.0	 4686.0	...
5986322	  779.9	  552.9	 4686.0	...
5986323	  780.0	  552.8	 4687.0	...
5986324	  780.4	  552.6	 4687.0	...
5986325	  780.7	  552.5	 4687.0	...
5986326	  780.9	  552.6	 4687.0	...
5986327	  780.9	  552.8	 4687.0	...
5986328	  780.9	  553.0	 4687.0	...
5986329	  780.7	  553.0	 4687.0	...
5986330	  780.5	  552.9	 4686.0	...
5986331	  780.1	  552.9	 4686.0	...
5986332	  779.9	  552.9	 4688.0	...
5986333	  779.7	  553.0	 4692.0	...
5986334	  779.7	  553.1	 4696.0	...
5986335	  779.7	  553.2	 4697.0	...
5986336	  779.8	  553.2	 4695.0	...
5986337	  779.9	  553.2	 4692.0	...
5986338	  779.9	  553.1	 4690.0	...
5986339	  780.3	  553.0	 4691.0	...
5986340	  780.7	  552.9	 4693.0	...
5986341	  781.1	  552.9	 4694.0	...
5986342	  781.3	  553.0	 4691.0	...
5986343	  781.3	  553.1	 4689.0	...
5986344	  781.0	  553.1	 4688.0	...
5986345	  780.5	  553.2	 4688.0	...
5986346	  780.1	  552.8	 4688.0	...
5986347	  779.9	  552.5	 4689.0	...
5986348	  779.9	  552.1	 4689.0	...
5986349	  779.9	  552.1	 4688.0	...
5986350	  779.8	  552.4	 4689.0	...
5986351	  779.5	  552.8	 4690.0	...
5986352	  779.1	  553.2	 4692.0	...
5986353	  779.2	  553.2	 4693.0	...
5986354	  779.5	  553.2	 4694.0	...
5986355	  779.7	  553.1	 4694.0	...
5986356	  779.6	  553.2	 4695.0	...
5986357	  779.5	  553.2	 4696.0	...
5986358	  779.3	  553.2	 4696.0	...
5986359	  779.0	  553.2	 4696.0	...
5986360	  778.9	  553.2	 4697.0	...
5986361	  778.8	  553.2	 4697.0	...
5986362	  778.8	  553.2	 4696.0	...
5986363	  778.7	  553.4	 4695.0	...
5986364	  778.6	  553.5	 4695.0	...
5986365	  778.4	  553.3	 4694.0	...
5986366	  778.2	  553.1	 4695.0	...
5986367	  777.8	  553.0	 4695.0	...
5986368	  777.6	  553.1	 4695.0	...
5986369	  777.6	  553.1	 4694.0	...
5986370	  777.9	  553.0	 4694.0	...
5986371	  778.1	  553.0	 4694.0	...
5986372	  778.0	  553.0	 4694.0	...
5986373	  778.0	  553.1	 4695.0	...
5986374	  777.9	  553.2	 4695.0	...
5986375	  777.8	  553.2	 4696.0	...
5986376	  777.6	  553.1	 4697.0	...
5986377	  777.7	  553.0	 4698.0	...
5986378	  777.8	  552.9	 4696.0	...
5986379	  777.8	  552.7	 4695.0	...
5986380	  777.7	  552.6	 4694.0	...
5986381	  777.7	  552.6	 4694.0	...
5986382	  777.7	  552.4	 4695.0	...
5986383	  777.8	  552.1	 4696.0	...
5986384	  778.0	  551.8	 4697.0	...
5986385	  778.0	  551.8	 4697.0	...
5986386	  778.0	  551.8	 4698.0	...
5986387	  778.0	  551.7	 4697.0	...
5986388	  778.1	  551.8	 4696.0	...
5986389	  777.9	  552.0	 4695.0	...
5986390	  777.5	  552.0	 4694.0	...
5986391	  777.1	  551.7	 4692.0	...
5986392	  777.0	  551.4	 4691.0	...
5986393	  776.9	  551.8	 4692.0	...
5986394	  776.9	  552.1	 4695.0	...
5986395	  776.9	  552.3	 4698.0	...
5986396	  776.9	  552.3	 4698.0	...
5986397	  777.0	  552.3	 4698.0	...
5986398	  777.1	  552.3	 4699.0	...
5986399	  777.2	  552.4	 4700.0	...
5986400	  777.2	  552.6	 4704.0	...
5986401	  777.3	  552.8	 4705.0	...
5986402	  777.3	  553.0	 4708.0	...
5986403	  777.4	  553.1	 4709.0	...
5986404	  777.5	  553.1	 4709.0	...
5986405	  777.5	  553.2	 4708.0	...
5986406	  777.5	  553.2	 4708.0	...
5986407	  777.4	  553.2	 4710.0	...
5986408	  777.3	  553.2	 4712.0	...
5986409	  777.2	  553.1	 4711.0	...
5986410	  777.2	  553.3	 4711.0	...
5986411	  777.1	  553.5	 4713.0	...
5986412	  777.1	  553.8	 4715.0	...
5986413	  777.4	  553.8	 4715.0	...
5986414	  777.6	  553.8	 4718.0	...
5986415	  777.8	  553.7	 4720.0	...
5986416	  777.6	  553.8	 4723.0	...
5986417	  777.3	  553.8	 4722.0	...
5986418	  777.0	  553.8	 4721.0	...
5986419	  776.9	  553.9	 4721.0	...
5986420	  776.8	  553.9	 4722.0	...
5986421	  776.8	  553.8	 4724.0	...
5986422	  776.8	  554.0	 4726.0	...
5986423	  776.8	  554.1	 4728.0	...
5986424	  776.8	  554.2	 4729.0	...
5986425	  776.7	  554.3	 4728.0	...
5986426	  776.7	  554.4	 4727.0	...
5986427	  776.8	  554.6	 4727.0	...
5986428	  777.0	  554.7	 4732.0	...
5986429	  777.2	  554.7	 4737.0	...
5986430	  777.2	  554.2	 4738.0	...
5986431	  777.0	  553.8	 4734.0	...
5986432	  776.8	  553.4	 4730.0	...
5986433	  776.8	  553.5	 4730.0	...
5986434	  776.6	  553.7	 4730.0	...
5986435	  776.4	  553.6	 4729.0	...
5986436	  776.2	  553.3	 4729.0	...
5986437	  776.3	  553.1	 4730.0	...
5986438	  776.5	  553.2	 4730.0	...
5986439	  776.8	  553.2	 4727.0	...
5986440	  776.9	  553.3	 4724.0	...
5986441	  777.1	  553.3	 4724.0	...
5986442	  777.1	  553.5	 4728.0	...
5986443	  777.1	  553.6	 4733.0	...
5986444	  777.1	  553.7	 4735.0	...
5986445	  777.0	  553.7	 4735.0	...
5986446	  776.9	  553.6	 4736.0	...
5986447	  776.7	  553.5	 4736.0	...
5986448	  776.8	  553.4	 4737.0	...
5986449	  776.8	  553.4	 4737.0	...
5986450	  776.7	  553.4	 4737.0	...
5986451	  776.5	  553.3	 4736.0	...
5986452	  776.2	  553.3	 4738.0	...
5986453	  776.0	  553.0	 4741.0	...
5986454	  776.0	  552.6	 4744.0	...
5986455	  776.0	  552.2	 4745.0	...
5986456	  776.0	  552.2	 4744.0	...
5986457	  776.0	  552.2	 4743.0	...
5986458	  775.8	  552.2	 4742.0	...
5986459	  775.7	  552.8	 4741.0	...
5986460	  776.0	  553.3	 4742.0	...
5986461	  776.4	  553.8	 4744.0	...
5986462	  776.7	  553.7	 4746.0	...
5986463	  776.7	  553.7	 4746.0	...
5986464	  776.6	  553.6	 4744.0	...
5986465	  776.5	  553.6	 4742.0	...
5986466	  776.5	  553.5	 4741.0	...
5986467	  776.5	  553.3	 4743.0	...
5986468	  776.7	  553.1	 4747.0	...
5986469	  776.9	  552.9	 4750.0	...
5986470	  777.0	  552.8	 4750.0	...
5986471	  776.9	  552.8	 4748.0	...
5986472	  776.8	  552.8	 4749.0	...
5986473	  776.6	  552.8	 4751.0	...
5986474	  776.4	  552.6	 4754.0	...
5986475	  776.4	  552.5	 4755.0	...
5986476	  776.5	  552.4	 4754.0	...
5986477	  776.7	  552.5	 4754.0	...
5986478	  776.6	  552.4	 4753.0	...
5986479	  776.3	  552.4	 4752.0	...
5986480	  776.1	  552.3	 4754.0	...
5986481	  776.3	  552.4	 4755.0	...
5986482	  776.4	  552.4	 4754.0	...
5986483	  776.6	  552.6	 4752.0	...
5986484	  776.6	  552.8	 4750.0	...
5986485	  776.6	  553.0	 4751.0	...
5986486	  776.5	  553.1	 4751.0	...
5986487	  776.5	  553.2	 4751.0	...
5986488	  776.4	  553.0	 4751.0	...
5986489	  776.4	  552.7	 4751.0	...
5986490	  776.3	  552.3	 4751.0	...
5986491	  776.3	  552.4	 4751.0	...
5986492	  776.3	  552.5	 4752.0	...
5986493	  776.3	  552.5	 4753.0	...
5986494	  776.6	  552.5	 4754.0	...
5986495	  776.9	  552.5	 4753.0	...
5986496	  777.0	  552.6	 4754.0	...
5986497	  776.7	  552.5	 4756.0	...
5986498	  776.4	  552.4	 4757.0	...
5986499	  776.2	  552.3	 4755.0	...
5986500	  776.1	  552.3	 4754.0	...
5986501	  776.1	  552.2	 4755.0	...
5986502	  776.1	  552.1	 4756.0	...
5986503	  776.0	  551.9	 4757.0	...
5986504	  776.0	  551.9	 4756.0	...
5986505	  775.9	  551.9	 4756.0	...
5986506	  775.8	  552.0	 4755.0	...
5986507	  775.8	  551.9	 4755.0	...
5986508	  775.8	  551.7	 4756.0	...
5986509	  775.8	  551.8	 4757.0	...
5986510	  776.0	  552.2	 4756.0	...
5986511	  776.3	  552.5	 4754.0	...
5986512	  776.6	  552.4	 4752.0	...
5986513	  776.7	  552.4	 4751.0	...
5986514	  776.7	  552.4	 4749.0	...
5986515	  776.7	  552.5	 4747.0	...
5986516	  776.7	  552.5	 4745.0	...
5986517	  776.7	  552.4	 4745.0	...
5986518	  776.4	  552.4	 4745.0	...
5986519	  776.1	  552.5	 4747.0	...
5986520	  775.9	  552.5	 4748.0	...
5986521	  775.9	  552.5	 4750.0	...
5986522	  775.9	  552.5	 4750.0	...
5986523	  775.9	  552.6	 4750.0	...
5986524	  775.9	  552.6	 4749.0	...
5986525	  775.8	  552.6	 4749.0	...
5986526	  775.7	  552.6	 4750.0	...
5986527	  775.6	  552.5	 4751.0	...
5986528	  775.7	  552.3	 4752.0	...
5986529	  775.7	  552.3	 4752.0	...
5986530	  775.6	  552.0	 4751.0	...
5986531	  775.7	  551.9	 4750.0	...
5986532	  775.8	  551.7	 4749.0	...
5986533	  776.0	  551.6	 4751.0	...
5986534	  776.0	  551.5	 4755.0	...
5986535	  776.0	  551.2	 4758.0	...
5986536	  776.0	  551.0	 4759.0	...
5986537	  775.9	  551.0	 4758.0	...
5986538	  776.0	  551.2	 4758.0	...
5986539	  776.0	  551.5	 4760.0	...
5986540	  776.0	  551.6	 4761.0	...
5986541	  775.8	  551.7	 4761.0	...
5986542	  775.6	  551.8	 4761.0	...
5986543	  775.3	  551.8	 4760.0	...
5986544	  775.3	  551.9	 4759.0	...
5986545	  775.3	  551.9	 4758.0	...
5986546	  775.3	  551.4	 4759.0	...
5986547	  775.3	  550.9	 4759.0	...
5986548	  775.4	  550.8	 4759.0	...
5986549	  775.6	  551.1	 4759.0	...
5986550	  775.7	  551.5	 4760.0	...
5986551	  775.8	  551.4	 4760.0	...
5986552	  775.8	  551.4	 4760.0	...
5986553	  775.8	  551.5	 4760.0	...
5986554	  775.8	  551.5	 4762.0	...
5986555	  775.7	  551.5	 4764.0	...
5986556	  775.5	  551.5	 4766.0	...
5986557	  775.4	  551.6	 4764.0	...
5986558	  775.4	  551.8	 4762.0	...
5986559	  775.4	  552.0	 4760.0	...
5986560	  775.5	  552.1	 4761.0	...
5986561	  775.6	  552.1	 4762.0	...
5986562	  775.7	  552.1	 4763.0	...
5986563	  775.6	  552.1	 4764.0	...
5986564	  775.6	  552.1	 4764.0	...
5986565	  775.6	  552.0	 4763.0	...
5986566	  775.7	  551.8	 4763.0	...
5986567	  775.7	  551.6	 4762.0	...
5986568	  775.7	  551.4	 4761.0	...
5986569	  775.7	  551.5	 4762.0	...
5986570	  775.8	  551.8	 4764.0	...
5986571	  775.9	  552.1	 4766.0	...
5986572	  776.0	  552.1	 4767.0	...
5986573	  775.9	  552.1	 4767.0	...
5986574	  775.9	  552.0	 4767.0	...
5986575	  775.8	  552.0	 4766.0	...
5986576	  775.7	  552.1	 4764.0	...
5986577	  775.6	  552.3	 4763.0	...
5986578	  775.8	  552.3	 4763.0	...
5986579	  776.0	  551.8	 4762.0	...
5986580	  776.1	  551.2	 4762.0	...
5986581	  775.9	  551.1	 4762.0	...
5986582	  775.8	  551.4	 4763.0	...
5986583	  775.8	  551.7	 4765.0	...
5986584	  776.2	  551.5	 4766.0	...
5986585	  776.5	  551.3	 4766.0	...
5986586	  776.9	  551.2	 4766.0	...
5986587	  776.8	  551.4	 4765.0	...
5986588	  776.8	  551.5	 4764.0	...
5986589	  776.8	  551.8	 4763.0	...
5986590	  776.6	  552.1	 4761.0	...
5986591	  776.3	  552.4	 4761.0	...
5986592	  776.0	  552.5	 4762.0	...
5986593	  776.0	  552.5	 4763.0	...
5986594	  776.0	  552.3	 4763.0	...
5986595	  776.1	  552.2	 4764.0	...
5986596	  776.1	  552.0	 4767.0	...
5986597	  776.2	  551.8	 4770.0	...
5986598	  776.2	  551.6	 4769.0	...
5986599	  776.1	  551.6	 4767.0	...
5986600	  776.1	  551.6	 4764.0	...
5986601	  776.2	  551.6	 4764.0	...
5986602	  776.5	  551.8	 4765.0	...
5986603	  776.7	  552.0	 4765.0	...
5986604	  776.6	  552.2	 4767.0	...
5986605	  776.5	  552.3	 4769.0	...
5986606	  776.5	  552.2	 4771.0	...
5986607	  776.5	  552.2	 4772.0	...
5986608	  776.5	  552.1	 4770.0	...
5986609	  776.6	  552.1	 4768.0	...
5986610	  776.7	  552.0	 4766.0	...
5986611	  776.8	  552.0	 4766.0	...
5986612	  777.1	  552.0	 4765.0	...
5986613	  777.3	  552.0	 4766.0	...
5986614	  777.4	  552.0	 4767.0	...
5986615	  777.1	  552.0	 4768.0	...
5986616	  776.9	  552.2	 4768.0	...
5986617	  776.5	  552.5	 4767.0	...
5986618	  776.3	  552.7	 4765.0	...
5986619	  776.1	  552.8	 4763.0	...
5986620	  776.0	  552.8	 4764.0	...
5986621	  776.0	  553.0	 4767.0	...
5986622	  776.0	  553.0	 4771.0	...
5986623	  776.1	  552.8	 4772.0	...
5986624	  776.2	  552.3	 4771.0	...
5986625	  776.6	  551.7	 4769.0	...
5986626	  777.0	  551.4	 4767.0	...
5986627	  777.1	  551.4	 4767.0	...
5986628	  776.8	  551.5	 4768.0	...
5986629	  776.5	  551.6	 4766.0	...
5986630	  776.4	  551.6	 4764.0	...
5986631	  776.4	  551.7	 4763.0	...
5986632	  776.5	  551.9	 4763.0	...
5986633	  776.5	  552.1	 4762.0	...
5986634	  776.5	  552.3	 4760.0	...
5986635	  776.7	  552.4	 4759.0	...
5986636	  776.8	  552.4	 4759.0	...
5986637	  777.0	  552.0	 4760.0	...
5986638	  777.0	  551.6	 4761.0	...
5986639	  777.0	  551.3	 4761.0	...
5986640	  777.1	  551.3	 4761.0	...
5986641	  777.2	  551.2	 4761.0	...
5986642	  777.2	  551.2	 4760.0	...
5986643	  777.0	  551.1	 4760.0	...
5986644	  776.8	  551.2	 4762.0	...
5986645	  776.8	  551.2	 4763.0	...
5986646	  776.8	  551.3	 4763.0	...
5986647	  776.7	  551.2	 4761.0	...
5986648	  776.7	  551.2	 4759.0	...
5986649	  776.6	  551.2	 4759.0	...
5986650	  776.6	  551.0	 4759.0	...
5986651	  776.6	  550.9	 4759.0	...
5986652	  776.7	  550.9	 4759.0	...
5986653	  776.8	  551.2	 4759.0	...
5986654	  777.0	  551.5	 4760.0	...
5986655	  777.2	  551.7	 4760.0	...
5986656	  777.4	  551.8	 4760.0	...
5986657	  777.6	  551.8	 4760.0	...
5986658	  777.4	  552.0	 4760.0	...
5986659	  777.3	  552.1	 4760.0	...
5986660	  777.1	  552.1	 4760.0	...
5986661	  777.1	  552.2	 4758.0	...
5986662	  777.2	  552.3	 4757.0	...
5986663	  777.3	  552.3	 4754.0	...
5986664	  777.3	  552.3	 4752.0	...
5986665	  777.2	  551.8	 4751.0	...
5986666	  777.1	  551.4	 4751.0	...
5986667	  777.1	  551.2	 4750.0	...
5986668	  777.2	  551.4	 4749.0	...
5986669	  777.5	  551.6	 4749.0	...
5986670	  777.7	  551.5	 4748.0	...
5986671	  777.8	  551.4	 4749.0	...
5986672	  777.7	  551.3	 4750.0	...
5986673	  777.7	  551.5	 4749.0	...
5986674	  777.7	  551.7	 4748.0	...
5986675	  777.7	  551.9	 4747.0	...
5986676	  777.8	  552.0	 4748.0	...
5986677	  777.6	  552.0	 4749.0	...
5986678	  777.4	  551.8	 4749.0	...
5986679	  777.4	  551.6	 4750.0	...
5986680	  777.5	  551.8	 4750.0	...
5986681	  777.7	  552.2	 4750.0	...
5986682	  777.7	  552.7	 4750.0	...
5986683	  778.0	  552.7	 4750.0	...
5986684	  778.2	  552.6	 4748.0	...
5986685	  778.6	  552.2	 4747.0	...
5986686	  778.7	  552.0	 4745.0	...
5986687	  778.8	  552.3	 4745.0	...
5986688	  778.8	  552.7	 4746.0	...
5986689	  778.8	  552.9	 4747.0	...
5986690	  778.8	  552.6	 4748.0	...
5986691	  778.8	  552.4	 4749.0	...
5986692	  778.9	  552.8	 4750.0	...
5986693	  779.0	  553.2	 4750.0	...
5986694	  779.0	  553.2	 4750.0	...
5986695	  778.9	  553.0	 4749.0	...
5986696	  778.7	  552.9	 4748.0	...
5986697	  778.5	  553.2	 4747.0	...
5986698	  778.4	  553.3	 4749.0	...
5986699	  778.4	  553.2	 4751.0	...
5986700	  778.5	  553.1	 4755.0	...
5986701	  778.7	  553.0	 4756.0	...
5986702	  778.9	  553.0	 4757.0	...
5986703	  779.1	  553.0	 4758.0	...
5986704	  779.1	  553.0	 4757.0	...
5986705	  779.1	  553.0	 4755.0	...
5986706	  779.1	  552.9	 4755.0	...
5986707	  779.1	  552.5	 4756.0	...
5986708	  779.2	  552.1	 4757.0	...
5986709	  779.2	  551.8	 4756.0	...
5986710	  779.2	  551.8	 4757.0	...
5986711	  779.3	  551.7	 4758.0	...
5986712	  779.4	  551.7	 4759.0	...
5986713	  779.5	  551.9	 4759.0	...
5986714	  779.5	  552.1	 4756.0	...
5986715	  779.5	  552.4	 4753.0	...
5986716	  779.5	  552.3	 4751.0	...
5986717	  779.5	  552.2	 4752.0	...
5986718	  779.4	  552.1	 4753.0	...
5986719	  779.4	  552.1	 4753.0	...
5986720	  779.4	  552.0	 4752.0	...
5986721	  779.5	  551.9	 4750.0	...
5986722	  779.5	  551.9	 4747.0	...
5986723	  779.3	  551.8	 4745.0	...
5986724	  779.0	  551.8	 4745.0	...
5986725	  778.8	  551.8	 4744.0	...
5986726	  778.9	  551.8	 4744.0	...
5986727	  779.0	  551.9	 4744.0	...
5986728	  779.1	  552.3	 4742.0	...
5986729	  779.3	  552.7	 4740.0	...
5986730	  779.7	  553.0	 4740.0	...
5986731	  780.0	  552.6	 4742.0	...
5986732	  779.8	  552.4	 4744.0	...
5986733	  779.6	  552.1	 4743.0	...
5986734	  779.4	  552.1	 4742.0	...
5986735	  779.4	  552.1	 4741.0	...
5986736	  779.4	  552.1	 4742.0	...
5986737	  779.3	  552.0	 4742.0	...
5986738	  779.3	  552.2	 4741.0	...
5986739	  779.3	  552.5	 4740.0	...
5986740	  779.3	  552.6	 4740.0	...
5986741	  779.3	  552.5	 4739.0	...
5986742	  779.5	  552.7	 4739.0	...
5986743	  779.7	  553.0	 4739.0	...
5986744	  779.9	  553.3	 4740.0	...
5986745	  779.9	  553.0	 4740.0	...
5986746	  779.9	  552.7	 4739.0	...
5986747	  779.9	  552.5	 4740.0	...
5986748	  779.8	  552.5	 4738.0	...
5986749	  779.8	  552.5	 4737.0	...
5986750	  779.9	  552.6	 4735.0	...
5986751	  779.9	  552.6	 4734.0	...
5986752	  779.9	  552.7	 4734.0	...
5986753	  779.9	  552.6	 4735.0	...
5986754	  779.9	  552.6	 4735.0	...
5986755	  779.8	  552.5	 4734.0	...
5986756	  779.8	  552.7	 4733.0	...
5986757	  779.8	  552.9	 4732.0	...
5986758	  779.9	  553.2	 4732.0	...
5986759	  780.0	  553.3	 4731.0	...
5986760	  780.1	  553.5	 4732.0	...
5986761	  780.0	  553.4	 4733.0	...
5986762	  779.9	  553.3	 4733.0	...
5986763	  779.9	  553.1	 4730.0	...
5986764	  779.8	  553.0	 4727.0	...
5986765	  779.8	  552.8	 4725.0	...
5986766	  779.8	  552.5	 4724.0	...
5986767	  779.8	  552.4	 4725.0	...
5986768	  779.9	  552.4	 4726.0	...
5986769	  780.0	  552.7	 4727.0	...
5986770	  780.1	  553.1	 4726.0	...
5986771	  780.3	  553.5	 4728.0	...
5986772	  780.4	  553.5	 4730.0	...
5986773	  780.6	  553.7	 4732.0	...
5986774	  780.5	  553.8	 4731.0	...
5986775	  780.5	  554.0	 4731.0	...
5986776	  780.5	  553.8	 4731.0	...
5986777	  780.5	  553.6	 4730.0	...
5986778	  780.4	  553.5	 4727.0	...
5986779	  780.4	  553.3	 4725.0	...
5986780	  780.3	  552.8	 4722.0	...
5986781	  780.3	  552.4	 4722.0	...
5986782	  780.3	  552.5	 4723.0	...
5986783	  780.3	  552.9	 4725.0	...
5986784	  780.3	  553.3	 4723.0	...
5986785	  780.3	  553.4	 4721.0	...
5986786	  780.3	  553.0	 4719.0	...
5986787	  780.2	  552.7	 4719.0	...
5986788	  780.2	  552.4	 4718.0	...
5986789	  780.1	  552.3	 4717.0	...
5986790	  780.3	  552.2	 4718.0	...
5986791	  780.5	  552.2	 4718.0	...
5986792	  780.7	  552.2	 4718.0	...
5986793	  780.7	  552.3	 4718.0	...
5986794	  780.7	  552.3	 4718.0	...
5986795	  780.7	  552.3	 4718.0	...
5986796	  780.8	  552.5	 4717.0	...
5986797	  780.8	  552.8	 4717.0	...
5986798	  780.9	  552.9	 4716.0	...
5986799	  781.0	  552.9	 4716.0	...
5986800	  781.1	  553.0	 4716.0	...
5986801	  781.2	  553.1	 4715.0	...
5986802	  781.2	  553.2	 4715.0	...
5986803	  781.3	  553.5	 4715.0	...
5986804	  781.3	  553.7	 4713.0	...
5986805	  781.3	  553.8	 4711.0	...
5986806	  781.2	  553.6	 4708.0	...
5986807	  781.1	  553.1	 4708.0	...
5986808	  781.1	  552.8	 4707.0	...
5986809	  781.0	  552.6	 4708.0	...
5986810	  781.0	  552.6	 4709.0	...
5986811	  780.9	  552.7	 4712.0	...
5986812	  780.9	  552.7	 4714.0	...
5986813	  780.9	  552.7	 4716.0	...
5986814	  780.9	  552.7	 4716.0	...
5986815	  781.1	  552.5	 4717.0	...
5986816	  781.3	  552.3	 4717.0	...
5986817	  781.5	  552.4	 4717.0	...
5986818	  781.4	  552.6	 4717.0	...
5986819	  781.4	  552.8	 4714.0	...
5986820	  781.3	  552.8	 4710.0	...
5986821	  781.4	  552.8	 4708.0	...
5986822	  781.4	  552.7	 4709.0	...
5986823	  781.4	  552.5	 4711.0	...
5986824	  781.5	  552.3	 4711.0	...
5986825	  781.5	  552.2	 4712.0	...
5986826	  781.4	  552.0	 4712.0	...
5986827	  781.2	  552.0	 4712.0	...
5986828	  781.0	  552.1	 4712.0	...
5986829	  781.1	  552.3	 4713.0	...
5986830	  781.4	  552.4	 4712.0	...
5986831	  781.7	  552.3	 4711.0	...
5986832	  782.0	  552.3	 4710.0	...
5986833	  781.9	  551.9	 4711.0	...
5986834	  781.8	  551.5	 4712.0	...
5986835	  781.9	  551.0	 4713.0	...
5986836	  782.0	  551.1	 4713.0	...
5986837	  781.9	  551.2	 4714.0	...
5986838	  781.7	  551.4	 4714.0	...
5986839	  781.3	  551.6	 4715.0	...
5986840	  781.1	  551.8	 4716.0	...
5986841	  780.9	  551.9	 4714.0	...
5986842	  780.8	  551.9	 4711.0	...
5986843	  780.8	  552.0	 4707.0	...
5986844	  780.8	  552.0	 4706.0	...
5986845	  780.8	  551.9	 4705.0	...
5986846	  780.8	  551.6	 4705.0	...
5986847	  780.8	  551.3	 4705.0	...
5986848	  781.0	  551.3	 4706.0	...
5986849	  781.0	  551.3	 4707.0	...
5986850	  781.1	  551.3	 4709.0	...
5986851	  781.1	  551.3	 4709.0	...
5986852	  781.1	  551.3	 4708.0	...
5986853	  781.2	  551.5	 4706.0	...
5986854	  781.3	  551.8	 4704.0	...
5986855	  781.1	  552.2	 4703.0	...
5986856	  780.8	  552.5	 4702.0	...
5986857	  780.5	  552.7	 4701.0	...
5986858	  780.5	  552.9	 4701.0	...
5986859	  780.7	  552.7	 4702.0	...
5986860	  780.8	  552.6	 4704.0	...
5986861	  780.8	  552.6	 4706.0	...
5986862	  780.7	  552.6	 4708.0	...
5986863	  780.6	  552.7	 4709.0	...
5986864	  780.5	  552.6	 4709.0	...
5986865	  780.4	  552.6	 4709.0	...
5986866	  780.3	  552.7	 4708.0	...
5986867	  780.2	  552.8	 4707.0	...
5986868	  780.3	  552.7	 4705.0	...
5986869	  780.4	  552.6	 4704.0	...
5986870	  780.4	  552.5	 4703.0	...
5986871	  780.4	  552.3	 4704.0	...
5986872	  780.4	  552.2	 4704.0	...
5986873	  780.5	  552.1	 4705.0	...
5986874	  780.5	  552.2	 4705.0	...
5986875	  780.4	  552.3	 4706.0	...
5986876	  780.2	  552.5	 4708.0	...
5986877	  780.0	  552.7	 4709.0	...
5986878	  780.1	  552.8	 4710.0	...
5986879	  780.3	  552.8	 4710.0	...
5986880	  780.4	  552.7	 4709.0	...
5986881	  780.4	  552.6	 4708.0	...
5986882	  780.5	  552.3	 4710.0	...
5986883	  780.5	  552.0	 4712.0	...
5986884	  780.6	  551.9	 4712.0	...
5986885	  780.7	  552.3	 4710.0	...
5986886	  780.8	  552.7	 4708.0	...
5986887	  780.9	  552.9	 4708.0	...
5986888	  780.8	  553.1	 4709.0	...
5986889	  780.6	  552.8	 4709.0	...
5986890	  780.3	  552.5	 4711.0	...
5986891	  780.4	  552.2	 4713.0	...
5986892	  780.5	  552.2	 4714.0	...
5986893	  780.8	  552.2	 4711.0	...
5986894	  780.9	  552.2	 4708.0	...
5986895	  781.0	  552.4	 4706.0	...
5986896	  781.1	  552.6	 4706.0	...
5986897	  781.2	  552.8	 4705.0	...
5986898	  781.2	  552.9	 4704.0	...
5986899	  781.1	  552.9	 4705.0	...
5986900	  781.2	  552.7	 4705.0	...
5986901	  781.1	  552.5	 4706.0	...
5986902	  781.1	  552.3	 4706.0	...
5986903	  781.2	  552.7	 4705.0	...
5986904	  781.3	  553.0	 4705.0	...
5986905	  781.3	  553.3	 4705.0	...
5986906	  781.1	  553.3	 4704.0	...
5986907	  781.0	  553.2	 4704.0	...
5986908	  781.0	  553.2	 4706.0	...
5986909	  781.0	  553.2	 4709.0	...
5986910	  781.3	  553.4	 4710.0	...
5986911	  781.5	  553.6	 4706.0	...
5986912	  781.8	  553.9	 4703.0	...
5986913	  781.9	  553.9	 4703.0	...
5986914	  781.9	  554.1	 4704.0	...
5986915	  781.9	  554.3	 4705.0	...
5986916	  782.0	  554.3	 4706.0	...
5986917	  782.0	  554.2	 4706.0	...
5986918	  782.0	  554.0	 4705.0	...
5986919	  782.0	  553.9	 4704.0	...
5986920	  781.7	  553.0	 4703.0	...
5986921	  781.1	  551.9	 4702.0	...
5986922	  780.0	  550.6	 4701.0	...
5986923	  779.2	  549.5	 4699.0	...
5986924	  777.5	  548.0	 4698.0	...
5986925	  776.2	  546.8	 4698.0	...
5986926	  774.9	  546.2	 4698.0	...
5986927	  773.7	  545.8	 4699.0	...
5986928	  772.3	  545.1	 4700.0	...
5986929	  771.0	  544.2	 4700.0	...
5986930	  770.4	  543.7	 4701.0	...
5986931	  770.1	  542.8	 4703.0	...
5986932	  769.8	  541.9	 4704.0	...
5986933	  769.6	  541.1	 4703.0	...
5986934	  770.1	  540.9	 4698.0	...
5986935	  770.9	  540.8	 4693.0	...
5986936	  772.0	  540.6	 4691.0	...
5986937	  773.0	  540.4	 4691.0	...
5986938	  774.0	  540.2	 4691.0	...
5986939	  775.0	  539.7	 4693.0	...
5986940	  775.7	  539.1	 4694.0	...
5986941	  776.2	  538.3	 4696.0	...
5986942	  776.4	  537.6	 4697.0	...
5986943	  776.8	  536.5	 4699.0	...
5986944	  777.1	  535.7	 4700.0	...
5986945	  777.3	  534.4	 4700.0	...
5986946	  777.2	  533.6	 4698.0	...
5986947	  777.0	  532.2	 4697.0	...
5986948	  777.2	  531.4	 4697.0	...
5986949	  777.5	  530.5	 4692.0	...
5986950	  777.8	  530.6	 4688.0	...
5986951	  778.1	  530.9	 4687.0	...
5986952	  778.5	  531.7	 4691.0	...
5986953	  779.2	  532.2	 4695.0	...
5986954	  779.7	  532.7	 4695.0	...
5986955	  779.9	  532.8	 4696.0	...
5986956	  779.6	  533.0	 4697.0	...
5986957	  779.1	  533.3	 4698.0	...
5986958	  778.8	  533.6	 4697.0	...
5986959	  778.4	  534.1	 4697.0	...
5986960	  778.1	  534.4	 4698.0	...
5986961	  777.8	  534.7	 4698.0	...
5986962	  777.7	  534.6	 4699.0	...
5986963	  777.7	  534.9	 4700.0	...
5986964	  777.6	  535.3	 4700.0	...
5986965	  777.4	  535.8	 4700.0	...
5986966	  777.2	  535.9	 4699.0	...
5986967	  777.2	  536.1	 4699.0	...
5986968	  777.1	  536.2	 4700.0	...
5986969	  777.0	  536.4	 4701.0	...
5986970	  776.9	  536.4	 4702.0	...
5986971	  776.8	  536.4	 4702.0	...
5986972	  776.8	  537.0	 4702.0	...
5986973	  776.9	  537.6	 4701.0	...
5986974	  777.0	  537.8	 4701.0	...
5986975	  777.0	  537.5	 4703.0	...
5986976	  777.1	  537.4	 4705.0	...
5986977	  777.3	  537.5	 4707.0	...
5986978	  777.5	  537.8	 4706.0	...
5986979	  777.6	  537.9	 4705.0	...
5986980	  777.5	  538.1	 4707.0	...
5986981	  777.5	  538.2	 4709.0	...
5986982	  777.5	  538.3	 4711.0	...
5986983	  777.4	  538.4	 4712.0	...
5986984	  777.4	  538.4	 4711.0	...
5986985	  777.4	  538.5	 4709.0	...
5986986	  777.4	  538.5	 4708.0	...
5986987	  777.5	  538.6	 4708.0	...
5986988	  777.4	  538.7	 4709.0	...
5986989	  777.4	  538.8	 4708.0	...
5986990	  777.6	  538.7	 4708.0	...
5986991	  777.8	  538.6	 4709.0	...
5986992	  778.0	  538.5	 4710.0	...
5986993	  778.0	  538.6	 4711.0	...
5986994	  777.9	  538.7	 4711.0	...
5986995	  777.9	  539.2	 4711.0	...
5986996	  777.9	  539.5	 4712.0	...
5986997	  777.8	  539.8	 4712.0	...
5986998	  777.8	  539.8	 4712.0	...
5986999	  777.8	  539.9	 4711.0	...
5987000	  777.8	  539.9	 4710.0	...
5987001	  777.8	  540.0	 4709.0	...
5987002	  777.8	  539.7	 4709.0	...
5987003	  777.7	  539.4	 4709.0	...
5987004	  777.6	  539.1	 4710.0	...
5987005	  777.6	  539.1	 4713.0	...
5987006	  777.6	  539.1	 4715.0	...
5987007	  777.6	  539.2	 4716.0	...
5987008	  777.6	  539.2	 4716.0	...
5987009	  777.6	  539.2	 4713.0	...
5987010	  777.6	  539.1	 4712.0	...
5987011	  777.7	  539.5	 4710.0	...
5987012	  777.8	  539.8	 4710.0	...
5987013	  777.8	  540.2	 4709.0	...
5987014	  777.7	  540.2	 4709.0	...
5987015	  777.7	  540.0	 4709.0	...
5987016	  777.7	  539.7	 4708.0	...
5987017	  777.7	  539.5	 4707.0	...
5987018	  777.7	  539.3	 4706.0	...
5987019	  777.8	  539.2	 4706.0	...
5987020	  778.0	  539.0	 4706.0	...
5987021	  778.1	  538.9	 4706.0	...
5987022	  778.2	  538.5	 4706.0	...
5987023	  778.1	  538.3	 4706.0	...
5987024	  777.9	  538.1	 4706.0	...
5987025	  777.7	  538.1	 4706.0	...
5987026	  777.6	  538.5	 4707.0	...
5987027	  777.7	  538.8	 4708.0	...
5987028	  777.6	  539.2	 4710.0	...
5987029	  777.5	  539.4	 4710.0	...
5987030	  777.5	  539.7	 4712.0	...
5987031	  777.5	  540.1	 4713.0	...
5987032	  777.6	  540.1	 4715.0	...
5987033	  777.7	  540.0	 4714.0	...
5987034	  777.8	  540.1	 4715.0	...
5987035	  777.9	  540.2	 4717.0	...
5987036	  777.9	  540.2	 4719.0	...
5987037	  777.9	  539.7	 4718.0	...
5987038	  777.9	  539.2	 4716.0	...
5987039	  777.5	  539.4	 4714.0	...
5987040	  777.2	  539.9	 4714.0	...
5987041	  776.8	  540.6	 4715.0	...
5987042	  776.8	  540.7	 4717.0	...
5987043	  777.0	  540.7	 4720.0	...
5987044	  777.4	  540.7	 4723.0	...
5987045	  777.7	  540.7	 4724.0	...
5987046	  777.8	  540.7	 4722.0	...
5987047	  778.0	  540.5	 4721.0	...
5987048	  778.2	  540.4	 4721.0	...
5987049	  778.2	  540.1	 4721.0	...
5987050	  778.1	  539.8	 4722.0	...
5987051	  777.8	  539.5	 4723.0	...
5987052	  777.5	  539.6	 4724.0	...
5987053	  777.6	  539.7	 4725.0	...
5987054	  777.4	  539.8	 4725.0	...
5987055	  777.1	  539.9	 4722.0	...
5987056	  777.2	  539.9	 4719.0	...
5987057	  777.4	  539.9	 4718.0	...
5987058	  777.6	  540.2	 4720.0	...
5987059	  777.6	  540.6	 4721.0	...
5987060	  777.5	  540.8	 4722.0	...
5987061	  777.4	  540.7	 4722.0	...
5987062	  777.4	  540.6	 4722.0	...
5987063	  777.5	  540.7	 4722.0	...
5987064	  777.7	  541.0	 4722.0	...
5987065	  777.9	  541.2	 4723.0	...
5987066	  778.0	  541.3	 4723.0	...
5987067	  778.0	  541.4	 4725.0	...
5987068	  777.9	  541.3	 4726.0	...
5987069	  777.8	  541.1	 4725.0	...
5987070	  777.4	  541.0	 4725.0	...
5987071	  777.1	  541.4	 4725.0	...
5987072	  776.9	  541.7	 4725.0	...
5987073	  777.0	  541.9	 4725.0	...
5987074	  777.1	  541.5	 4725.0	...
5987075	  777.2	  541.2	 4726.0	...
5987076	  777.4	  541.1	 4726.0	...
5987077	  777.6	  541.2	 4726.0	...
5987078	  777.6	  541.3	 4725.0	...
5987079	  777.5	  541.4	 4725.0	...
5987080	  777.4	  541.4	 4725.0	...
5987081	  777.4	  541.3	 4725.0	...
5987082	  777.5	  541.4	 4725.0	...
5987083	  777.7	  541.5	 4725.0	...
5987084	  777.8	  541.7	 4725.0	...
5987085	  777.7	  541.8	 4725.0	...
5987086	  777.6	  541.9	 4725.0	...
5987087	  777.5	  542.0	 4726.0	...
5987088	  777.4	  541.6	 4727.0	...
5987089	  777.5	  541.3	 4729.0	...
5987090	  777.5	  541.0	 4730.0	...
5987091	  777.6	  541.1	 4730.0	...
5987092	  777.7	  541.2	 4732.0	...
5987093	  777.6	  541.3	 4734.0	...
5987094	  777.4	  541.4	 4733.0	...
5987095	  777.4	  541.5	 4731.0	...
5987096	  777.5	  541.5	 4729.0	...
5987097	  777.6	  541.6	 4729.0	...
5987098	  777.5	  541.3	 4728.0	...
5987099	  777.4	  541.0	 4730.0	...
5987100	  777.3	  541.0	 4732.0	...
5987101	  777.4	  541.2	 4733.0	...
5987102	  777.6	  541.5	 4732.0	...
5987103	  777.7	  541.4	 4731.0	...
5987104	  777.6	  541.3	 4731.0	...
5987105	  777.5	  541.3	 4732.0	...
5987106	  777.4	  541.3	 4730.0	...
5987107	  777.4	  541.4	 4728.0	...
5987108	  777.5	  541.5	 4727.0	...
5987109	  777.5	  541.4	 4728.0	...
5987110	  777.4	  541.2	 4729.0	...
5987111	  777.3	  541.0	 4730.0	...
5987112	  777.3	  541.0	 4732.0	...
5987113	  777.3	  541.2	 4733.0	...
5987114	  777.4	  541.3	 4733.0	...
5987115	  777.4	  541.5	 4733.0	...
5987116	  777.5	  541.6	 4733.0	...
5987117	  777.6	  541.7	 4733.0	...
5987118	  777.6	  541.7	 4732.0	...
5987119	  777.5	  541.7	 4732.0	...
5987120	  777.4	  541.7	 4732.0	...
5987121	  777.3	  541.7	 4731.0	...
5987122	  777.4	  541.8	 4730.0	...
5987123	  777.4	  541.8	 4729.0	...
5987124	  777.5	  541.7	 4729.0	...
5987125	  777.6	  541.5	 4730.0	...
5987126	  777.7	  541.4	 4730.0	...
5987127	  777.6	  541.4	 4732.0	...
5987128	  777.6	  541.3	 4734.0	...
5987129	  777.6	  541.5	 4737.0	...
5987130	  777.6	  541.6	 4737.0	...
5987131	  777.6	  541.5	 4738.0	...
5987132	  777.5	  541.4	 4738.0	...
5987133	  777.4	  541.3	 4737.0	...
5987134	  777.4	  541.5	 4736.0	...
5987135	  777.4	  541.6	 4734.0	...
5987136	  777.7	  541.7	 4733.0	...
5987137	  777.9	  541.8	 4733.0	...
5987138	  778.0	  541.9	 4733.0	...
5987139	  778.0	  541.7	 4733.0	...
5987140	  778.0	  541.4	 4733.0	...
5987141	  778.1	  541.2	 4731.0	...
5987142	  778.5	  541.2	 4728.0	...
5987143	  778.7	  541.2	 4726.0	...
5987144	  778.6	  541.1	 4727.0	...
5987145	  778.3	  541.0	 4730.0	...
5987146	  778.2	  541.2	 4733.0	...
5987147	  778.3	  541.6	 4734.0	...
5987148	  778.6	  542.0	 4734.0	...
5987149	  778.8	  542.2	 4734.0	...
5987150	  778.9	  542.2	 4734.0	...
5987151	  778.9	  542.4	 4734.0	...
5987152	  778.8	  542.4	 4733.0	...
5987153	  778.8	  542.5	 4733.0	...
5987154	  778.8	  542.4	 4733.0	...
5987155	  778.8	  542.3	 4734.0	...
5987156	  778.8	  542.2	 4736.0	...
5987157	  778.8	  542.0	 4736.0	...
5987158	  778.9	  542.1	 4735.0	...
5987159	  778.9	  542.2	 4735.0	...
5987160	  778.9	  542.3	 4735.0	...
5987161	  778.8	  542.2	 4735.0	...
5987162	  778.7	  542.1	 4736.0	...
5987163	  778.6	  542.1	 4735.0	...
5987164	  778.6	  542.1	 4736.0	...
5987165	  778.5	  542.1	 4737.0	...
5987166	  778.3	  542.2	 4737.0	...
5987167	  778.2	  542.3	 4737.0	...
5987168	  778.1	  542.4	 4736.0	...
5987169	  778.1	  542.5	 4735.0	...
MSG	5987170 0000 _ Number On
5987170	  778.1	  542.4	 4737.0	...
5987171	  778.0	  542.3	 4740.0	...
5987172	  777.8	  542.5	 4741.0	...
5987173	  777.6	  542.7	 4740.0	...
5987174	  777.4	  543.0	 4738.0	...
5987175	  777.3	  542.9	 4738.0	...
5987176	  777.4	  542.9	 4738.0	...
5987177	  777.5	  542.9	 4738.0	...
5987178	  777.7	  542.8	 4739.0	...
5987179	  777.9	  542.8	 4739.0	...
5987180	  777.9	  542.7	 4739.0	...
5987181	  777.8	  542.6	 4740.0	...
5987182	  777.7	  542.6	 4742.0	...
5987183	  777.6	  542.7	 4744.0	...
5987184	  777.6	  542.8	 4744.0	...
5987185	  777.6	  542.9	 4745.0	...
5987186	  777.6	  543.2	 4745.0	...
5987187	  777.6	  543.6	 4746.0	...
5987188	  777.7	  544.0	 4746.0	...
5987189	  777.9	  543.9	 4746.0	...
5987190	  778.1	  543.7	 4745.0	...
5987191	  778.1	  543.6	 4745.0	...
5987192	  778.1	  543.5	 4745.0	...
5987193	  778.0	  543.7	 4746.0	...
5987194	  778.3	  543.9	 4746.0	...
5987195	  778.6	  544.0	 4748.0	...
5987196	  778.7	  544.0	 4749.0	...
5987197	  778.4	  543.9	 4749.0	...
5987198	  778.1	  543.6	 4748.0	...
5987199	  778.0	  543.4	 4747.0	...
5987200	  777.9	  543.4	 4746.0	...
5987201	  777.8	  543.7	 4746.0	...
5987202	  777.9	  544.1	 4746.0	...
5987203	  777.9	  544.4	 4747.0	...
5987204	  777.9	  544.6	 4747.0	...
5987205	  777.9	  544.8	 4748.0	...
5987206	  777.9	  544.9	 4748.0	...
5987207	  777.9	  544.7	 4748.0	...
5987208	  777.8	  544.4	 4746.0	...
5987209	  777.8	  544.4	 4745.0	...
5987210	  778.0	  544.6	 4744.0	...
5987211	  778.2	  544.9	 4745.0	...
5987212	  778.5	  544.9	 4745.0	...
5987213	  778.7	  545.0	 4747.0	...
5987214	  778.9	  544.9	 4748.0	...
5987215	  779.1	  544.8	 4749.0	...
5987216	  779.3	  544.7	 4753.0	...
5987217	  779.5	  544.2	 4756.0	...
5987218	  780.3	  543.4	 4758.0	...
5987219	  781.3	  542.7	 4756.0	...
5987220	  782.6	  542.2	 4753.0	...
5987221	  784.0	  542.1	 4753.0	...
5987222	  785.0	  542.1	 4753.0	...
5987223	  786.3	  542.0	 4754.0	...
5987224	  787.7	  542.6	 4754.0	...
5987225	  789.5	  543.1	 4753.0	...
5987226	  791.3	  544.3	 4752.0	...
5987227	  792.4	  544.8	 4751.0	...
5987228	  793.1	  545.4	 4751.0	...
5987229	  793.3	  545.7	 4751.0	...
5987230	  793.3	  546.2	 4751.0	...
5987231	  793.2	  546.5	 4751.0	...
5987232	  792.7	  546.7	 4750.0	...
5987233	  791.5	  546.6	 4749.0	...
5987234	  790.2	  545.9	 4748.0	...
5987235	  789.0	  545.3	 4750.0	...
5987236	  787.8	  544.1	 4753.0	...
5987237	  786.5	  543.3	 4755.0	...
5987238	  785.3	  541.5	 4755.0	...
5987239	  784.7	  540.2	 4754.0	...
5987240	  784.1	  539.0	 4754.0	...
5987241	  783.6	  538.7	 4756.0	...
5987242	  783.2	  538.6	 4758.0	...
5987243	  783.1	  538.5	 4759.0	...
5987244	  783.3	  538.8	 4759.0	...
5987245	  783.5	  539.1	 4760.0	...
5987246	  783.8	  539.4	 4761.0	...
5987247	  783.9	  540.0	 4762.0	...
5987248	  784.1	  540.6	 4762.0	...
5987249	  784.3	  541.3	 4762.0	...
5987250	  784.5	  541.8	 4763.0	...
5987251	  784.7	  542.4	 4763.0	...
5987252	  784.7	  542.9	 4763.0	...
5987253	  784.6	  543.1	 4763.0	...
5987254	  784.6	  543.1	 4764.0	...
5987255	  784.7	  543.1	 4768.0	...
5987256	  784.8	  543.1	 4772.0	...
5987257	  784.9	  543.2	 4774.0	...
5987258	  784.9	  543.1	 4770.0	...
5987259	  784.9	  542.9	 4766.0	...
5987260	  784.8	  542.8	 4764.0	...
5987261	  784.7	  542.9	 4765.0	...
5987262	  784.7	  542.9	 4766.0	...
5987263	  784.6	  542.8	 4767.0	...
5987264	  784.5	  542.7	 4766.0	...
5987265	  784.4	  542.9	 4765.0	...
5987266	  784.4	  543.1	 4766.0	...
5987267	  784.4	  543.3	 4767.0	...
5987268	  784.4	  543.3	 4767.0	...
5987269	  784.4	  543.3	 4768.0	...
5987270	  784.6	  543.2	 4769.0	...
5987271	  785.0	  543.2	 4770.0	...
5987272	  785.2	  543.2	 4769.0	...
5987273	  785.4	  543.2	 4768.0	...
5987274	  785.4	  543.2	 4767.0	...
5987275	  785.5	  543.3	 4766.0	...
5987276	  785.5	  543.2	 4768.0	...
5987277	  785.1	  543.1	 4770.0	...
5987278	  784.8	  542.9	 4772.0	...
5987279	  784.4	  542.8	 4772.0	...
5987280	  784.4	  542.6	 4772.0	...
5987281	  784.6	  542.4	 4772.0	...
5987282	  784.8	  542.2	 4772.0	...
5987283	  784.9	  542.0	 4772.0	...
5987284	  784.7	  541.9	 4773.0	...
5987285	  784.6	  541.9	 4774.0	...
5987286	  784.6	  541.8	 4776.0	...
5987287	  784.6	  541.7	 4777.0	...
5987288	  784.8	  542.0	 4776.0	...
5987289	  784.7	  542.3	 4776.0	...
5987290	  784.6	  542.6	 4776.0	...
5987291	  784.6	  542.6	 4776.0	...
5987292	  784.7	  542.6	 4775.0	...
5987293	  784.9	  542.4	 4775.0	...
5987294	  784.9	  542.1	 4776.0	...
5987295	  784.9	  541.8	 4779.0	...
5987296	  784.7	  541.9	 4781.0	...
5987297	  784.4	  542.2	 4781.0	...
5987298	  784.2	  542.5	 4781.0	...
5987299	  784.1	  542.3	 4781.0	...
5987300	  784.1	  542.2	 4780.0	...
5987301	  784.2	  542.1	 4780.0	...
5987302	  784.3	  542.1	 4781.0	...
5987303	  784.4	  541.9	 4781.0	...
5987304	  784.4	  541.6	 4781.0	...
5987305	  784.3	  541.3	 4780.0	...
5987306	  784.3	  541.6	 4779.0	...
5987307	  784.2	  542.1	 4779.0	...
5987308	  784.2	  542.4	 4780.0	...
5987309	  784.2	  542.3	 4781.0	...
5987310	  784.1	  542.1	 4783.0	...
5987311	  784.1	  542.2	 4784.0	...
5987312	  784.1	  542.3	 4787.0	...
5987313	  784.1	  542.4	 4788.0	...
5987314	  784.1	  542.4	 4789.0	...
5987315	  784.1	  542.5	 4789.0	...
5987316	  784.0	  542.6	 4786.0	...
5987317	  783.8	  542.7	 4781.0	...
5987318	  783.6	  542.8	 4776.0	...
5987319	  783.6	  542.9	 4777.0	...
5987320	  783.6	  543.0	 4779.0	...
5987321	  783.5	  543.0	 4782.0	...
5987322	  783.5	  543.4	 4783.0	...
5987323	  783.5	  543.7	 4785.0	...
5987324	  783.4	  544.1	 4785.0	...
5987325	  783.3	  544.2	 4785.0	...
5987326	  783.2	  544.3	 4785.0	...
5987327	  783.2	  544.4	 4785.0	...
5987328	  783.3	  544.6	 4784.0	...
5987329	  783.4	  544.9	 4785.0	...
5987330	  783.5	  545.1	 4787.0	...
5987331	  783.6	  544.9	 4790.0	...
5987332	  783.6	  544.8	 4790.0	...
5987333	  783.6	  544.7	 4791.0	...
5987334	  783.6	  544.7	 4791.0	...
5987335	  783.6	  544.8	 4791.0	...
5987336	  783.6	  544.9	 4792.0	...
5987337	  783.6	  544.8	 4794.0	...
5987338	  783.7	  544.8	 4795.0	...
5987339	  783.7	  544.8	 4794.0	...
5987340	  783.7	  544.9	 4792.0	...
5987341	  783.7	  544.9	 4789.0	...
5987342	  783.7	  545.0	 4790.0	...
5987343	  783.6	  545.1	 4791.0	...
5987344	  783.6	  545.3	 4792.0	...
5987345	  783.5	  545.5	 4791.0	...
5987346	  783.5	  545.6	 4790.0	...
5987347	  783.5	  545.7	 4790.0	...
5987348	  783.6	  545.7	 4790.0	...
5987349	  783.7	  545.5	 4790.0	...
5987350	  783.7	  545.3	 4790.0	...
5987351	  783.7	  545.2	 4791.0	...
5987352	  783.7	  545.2	 4791.0	...
5987353	  783.7	  545.4	 4791.0	...
5987354	  783.7	  545.6	 4791.0	...
5987355	  783.6	  545.7	 4790.0	...
5987356	  783.5	  545.8	 4790.0	...
5987357	  783.4	  545.9	 4789.0	...
5987358	  783.4	  545.9	 4790.0	...
5987359	  783.2	  545.9	 4792.0	...
5987360	  783.0	  545.9	 4794.0	...
5987361	  782.8	  545.7	 4795.0	...
5987362	  782.6	  545.3	 4795.0	...
5987363	  782.6	  545.0	 4794.0	...
5987364	  782.6	  544.9	 4794.0	...
5987365	  782.8	  545.1	 4794.0	...
5987366	  783.0	  545.3	 4794.0	...
5987367	  783.3	  545.6	 4794.0	...
5987368	  783.3	  546.0	 4793.0	...
5987369	  783.4	  546.3	 4792.0	...
5987370	  783.4	  546.5	 4792.0	...
5987371	  783.4	  546.4	 4791.0	...
5987372	  783.1	  546.5	 4790.0	...
5987373	  782.8	  546.6	 4789.0	...
5987374	  782.5	  546.7	 4789.0	...
5987375	  782.5	  546.7	 4790.0	...
5987376	  782.5	  546.6	 4792.0	...
5987377	  782.6	  546.4	 4794.0	...
5987378	  782.4	  546.5	 4796.0	...
5987379	  782.2	  546.6	 4797.0	...
5987380	  782.0	  546.7	 4796.0	...
5987381	  782.1	  546.7	 4794.0	...
5987382	  782.1	  546.6	 4793.0	...
5987383	  782.1	  546.6	 4791.0	...
5987384	  782.2	  546.7	 4791.0	...
5987385	  782.1	  546.6	 4791.0	...
5987386	  782.0	  546.5	 4791.0	...
5987387	  782.0	  546.3	 4792.0	...
5987388	  782.1	  546.3	 4793.0	...
5987389	  782.1	  546.2	 4794.0	...
5987390	  782.1	  546.1	 4795.0	...
5987391	  782.1	  546.0	 4794.0	...
5987392	  781.9	  545.7	 4794.0	...
5987393	  781.7	  545.4	 4794.0	...
5987394	  781.6	  545.3	 4794.0	...
5987395	  781.7	  545.3	 4794.0	...
5987396	  781.8	  545.4	 4794.0	...
5987397	  781.9	  545.7	 4793.0	...
5987398	  782.0	  546.0	 4793.0	...
5987399	  782.1	  546.3	 4792.0	...
5987400	  782.2	  546.3	 4793.0	...
5987401	  782.4	  546.4	 4794.0	...
5987402	  782.6	  546.4	 4795.0	...
5987403	  782.8	  546.3	 4794.0	...
5987404	  782.9	  546.2	 4793.0	...
5987405	  782.9	  546.0	 4792.0	...
5987406	  782.8	  545.9	 4792.0	...
5987407	  782.7	  546.0	 4792.0	...
5987408	  782.6	  546.6	 4792.0	...
5987409	  782.6	  547.2	 4790.0	...
5987410	  782.5	  547.6	 4789.0	...
5987411	  782.4	  547.4	 4791.0	...
5987412	  782.3	  547.2	 4794.0	...
5987413	  782.3	  547.1	 4794.0	...
5987414	  782.4	  547.0	 4790.0	...
5987415	  782.6	  546.9	 4788.0	...
5987416	  782.8	  546.8	 4789.0	...
5987417	  782.8	  546.8	 4790.0	...
5987418	  782.8	  546.6	 4791.0	...
5987419	  782.8	  546.4	 4791.0	...
5987420	  782.8	  546.4	 4791.0	...
5987421	  782.9	  546.6	 4791.0	...
5987422	  783.0	  546.8	 4791.0	...
5987423	  783.0	  546.8	 4791.0	...
5987424	  782.9	  546.8	 4789.0	...
5987425	  782.7	  546.8	 4785.0	...
5987426	  782.5	  546.8	 4782.0	...
5987427	  782.5	  547.0	 4781.0	...
5987428	  782.5	  547.2	 4781.0	...
5987429	  782.4	  547.5	 4782.0	...
5987430	  782.4	  547.6	 4784.0	...
5987431	  782.4	  547.6	 4785.0	...
5987432	  782.4	  547.6	 4784.0	...
5987433	  782.4	  547.7	 4784.0	...
5987434	  782.5	  547.7	 4781.0	...
5987435	  782.6	  547.8	 4779.0	...
5987436	  782.7	  547.8	 4776.0	...
5987437	  782.7	  547.6	 4776.0	...
5987438	  782.7	  547.4	 4778.0	...
5987439	  782.7	  547.3	 4779.0	...
5987440	  782.7	  547.5	 4781.0	...
5987441	  782.8	  547.7	 4782.0	...
5987442	  782.8	  547.6	 4782.0	...
5987443	  782.6	  547.6	 4780.0	...
5987444	  782.4	  547.7	 4778.0	...
5987445	  782.3	  547.8	 4773.0	...
5987446	  782.4	  547.8	 4770.0	...
5987447	  782.6	  548.0	 4767.0	...
5987448	  782.8	  548.2	 4767.0	...
5987449	  782.8	  548.5	 4767.0	...
5987450	  782.7	  548.4	 4767.0	...
5987451	  782.3	  548.4	 4768.0	...
5987452	  782.0	  548.4	 4766.0	...
5987453	  781.6	  548.2	 4764.0	...
5987454	  781.3	  548.1	 4762.0	...
5987455	  781.1	  547.9	 4761.0	...
5987456	  781.1	  547.9	 4760.0	...
5987457	  781.1	  547.8	 4759.0	...
5987458	  781.1	  547.7	 4758.0	...
5987459	  781.1	  547.6	 4758.0	...
5987460	  781.2	  547.7	 4759.0	...
5987461	  781.3	  547.8	 4757.0	...
5987462	  781.6	  548.0	 4754.0	...
5987463	  781.9	  548.1	 4752.0	...
5987464	  782.2	  548.3	 4752.0	...
5987465	  782.3	  548.5	 4750.0	...
5987466	  782.3	  548.7	 4747.0	...
5987467	  782.2	  548.7	 4743.0	...
5987468	  782.0	  548.8	 4742.0	...
5987469	  781.9	  548.8	 4740.0	...
5987470	  781.8	  548.6	 4740.0	...
5987471	  781.8	  548.4	 4737.0	...
5987472	  781.7	  548.4	 4734.0	...
MSG	5987473 0000 _ Number Off
5987473	  781.6	  548.6	 4732.0	...
5987474	  781.6	  548.8	 4732.0	...
5987475	  781.7	  548.8	 4731.0	...
5987476	  781.9	  548.8	 4730.0	...
5987477	  782.1	  548.7	 4728.0	...
5987478	  782.1	  548.8	 4727.0	...
5987479	  782.1	  548.9	 4725.0	...
5987480	  782.1	  549.1	 4724.0	...
5987481	  782.1	  549.3	 4720.0	...
5987482	  782.2	  549.4	 4716.0	...
5987483	  782.2	  549.4	 4711.0	...
5987484	  782.2	  549.7	 4709.0	...
5987485	  782.2	  550.0	 4709.0	...
5987486	  782.1	  550.0	 4708.0	...
5987487	  782.0	  549.7	 4706.0	...
5987488	  782.3	  549.5	 4704.0	...
5987489	  782.6	  549.6	 4703.0	...
5987490	  782.9	  549.7	 4703.0	...
5987491	  782.9	  549.6	 4702.0	...
5987492	  782.9	  549.6	 4701.0	...
5987493	  782.9	  549.6	 4699.0	...
5987494	  783.0	  549.6	 4699.0	...
5987495	  783.2	  549.6	 4698.0	...
5987496	  783.4	  549.6	 4694.0	...
5987497	  783.5	  549.7	 4690.0	...
5987498	  783.5	  549.8	 4685.0	...
5987499	  783.5	  550.0	 4682.0	...
5987500	  783.5	  550.1	 4679.0	...
5987501	  783.5	  550.1	 4677.0	...
5987502	  783.6	  549.9	 4675.0	...
5987503	  783.6	  549.4	 4675.0	...
5987504	  783.4	  549.1	 4676.0	...
5987505	  783.3	  548.7	 4677.0	...
5987506	  783.2	  548.7	 4677.0	...
5987507	  783.3	  548.7	 4674.0	...
5987508	  783.4	  548.8	 4671.0	...
5987509	  783.4	  549.0	 4667.0	...
5987510	  783.4	  549.1	 4664.0	...
5987511	  783.4	  549.1	 4662.0	...
5987512	  783.4	  549.0	 4661.0	...
5987513	  783.3	  549.0	 4659.0	...
5987514	  783.7	  548.7	 4657.0	...
5987515	  784.2	  548.5	 4656.0	...
5987516	  785.1	  548.2	 4657.0	...
5987517	  785.6	  548.1	 4658.0	...
5987518	  786.7	  547.9	 4657.0	...
5987519	  787.5	  547.6	 4656.0	...
5987520	  789.0	  547.2	 4654.0	...
5987521	  790.2	  546.8	 4650.0	...
5987522	  792.4	  546.7	 4647.0	...
5987523	  793.8	  547.0	 4643.0	...
5987524	  795.7	  547.3	 4642.0	...
5987525	  797.1	  547.6	 4641.0	...
5987526	  798.9	  547.5	 4640.0	...
5987527	  800.0	  547.3	 4639.0	...
5987528	  800.7	  547.6	 4639.0	...
5987529	  800.8	  548.0	 4638.0	...
5987530	  800.7	  548.4	 4638.0	...
5987531	  800.5	  548.3	 4635.0	...
5987532	  800.0	  547.9	 4630.0	...
5987533	  799.5	  547.6	 4626.0	...
5987534	  799.0	  547.4	 4625.0	...
5987535	  798.8	  547.0	 4623.0	...
5987536	  798.5	  546.4	 4621.0	...
5987537	  798.2	  545.6	 4620.0	...
5987538	  798.0	  544.9	 4618.0	...
5987539	  797.5	  544.5	 4615.0	...
5987540	  796.9	  544.3	 4612.0	...
5987541	  796.6	  544.6	 4610.0	...
5987542	  796.8	  545.0	 4608.0	...
5987543	  796.8	  545.5	 4606.0	...
5987544	  796.5	  545.8	 4605.0	...
5987545	  796.0	  546.3	 4605.0	...
5987546	  795.7	  546.8	 4605.0	...
5987547	  795.5	  547.2	 4604.0	...
5987548	  795.4	  547.4	 4604.0	...
5987549	  795.3	  547.7	 4605.0	...
5987550	  795.2	  547.9	 4605.0	...
5987551	  795.1	  547.9	 4604.0	...
5987552	  794.9	  547.9	 4603.0	...
5987553	  794.9	  548.2	 4598.0	...
5987554	  794.8	  548.4	 4595.0	...
5987555	  794.6	  548.6	 4591.0	...
5987556	  794.3	  548.7	 4589.0	...
5987557	  794.0	  549.2	 4588.0	...
5987558	  793.9	  549.7	 4588.0	...
5987559	  794.0	  549.9	 4589.0	...
5987560	  794.0	  550.0	 4586.0	...
5987561	  794.1	  550.1	 4583.0	...
5987562	  794.2	  550.1	 4581.0	...
5987563	  794.3	  550.1	 4582.0	...
5987564	  794.4	  550.1	 4580.0	...
5987565	  794.7	  550.3	 4577.0	...
5987566	  794.9	  550.4	 4573.0	...
5987567	  795.1	  550.6	 4572.0	...
5987568	  795.1	  550.8	 4570.0	...
5987569	  795.1	  551.1	 4568.0	...
5987570	  795.1	  551.3	 4567.0	...
5987571	  794.8	  551.2	 4563.0	...
5987572	  794.6	  551.0	 4560.0	...
5987573	  794.2	  551.0	 4558.0	...
5987574	  794.1	  550.9	 4558.0	...
5987575	  794.1	  551.0	 4554.0	...
5987576	  794.2	  551.0	 4549.0	...
5987577	  794.4	  551.0	 4546.0	...
5987578	  794.4	  550.9	 4547.0	...
5987579	  794.4	  551.1	 4547.0	...
5987580	  794.5	  551.4	 4545.0	...
5987581	  794.5	  551.7	 4544.0	...
5987582	  794.3	  551.7	 4543.0	...
5987583	  794.1	  551.7	 4541.0	...
5987584	  793.8	  551.7	 4539.0	...
5987585	  794.0	  551.6	 4538.0	...
5987586	  794.1	  551.4	 4537.0	...
5987587	  794.2	  551.5	 4535.0	...
5987588	  794.0	  551.7	 4534.0	...
5987589	  793.7	  551.6	 4535.0	...
5987590	  793.6	  551.2	 4535.0	...
5987591	  793.6	  550.8	 4534.0	...
5987592	  793.8	  550.8	 4531.0	...
5987593	  794.1	  550.8	 4529.0	...
5987594	  794.3	  550.9	 4530.0	...
5987595	  794.4	  551.1	 4528.0	...
5987596	  794.4	  551.2	 4525.0	...
5987597	  794.3	  551.2	 4522.0	...
5987598	  794.1	  551.3	 4522.0	...
5987599	  793.9	  551.3	 4523.0	...
5987600	  794.0	  551.3	 4523.0	...
5987601	  794.0	  551.4	 4522.0	...
5987602	  794.0	  551.3	 4522.0	...
5987603	  794.1	  551.2	 4522.0	...
5987604	  794.1	  551.5	 4523.0	...
5987605	  794.2	  551.9	 4518.0	...
5987606	  794.2	  552.0	 4513.0	...
5987607	  794.1	  551.7	 4509.0	...
5987608	  794.1	  551.5	 4509.0	...
5987609	  794.3	  551.4	 4509.0	...
5987610	  794.8	  551.3	 4510.0	...
5987611	  795.1	  551.4	 4511.0	...
5987612	  795.6	  551.3	 4509.0	...
5987613	  795.8	  551.3	 4508.0	...
5987614	  796.1	  551.1	 4506.0	...
5987615	  796.4	  551.1	 4507.0	...
5987616	  796.6	  551.2	 4509.0	...
5987617	  796.8	  551.3	 4509.0	...
5987618	  797.0	  551.5	 4509.0	...
5987619	  797.2	  551.6	 4507.0	...
5987620	  797.3	  551.8	 4507.0	...
5987621	  797.3	  551.9	 4504.0	...
5987622	  797.3	  551.8	 4502.0	...
5987623	  797.3	  551.5	 4500.0	...
5987624	  797.4	  551.1	 4499.0	...
5987625	  797.6	  551.1	 4498.0	...
5987626	  797.8	  551.4	 4497.0	...
5987627	  797.7	  551.7	 4494.0	...
5987628	  797.7	  551.7	 4491.0	...
5987629	  797.6	  551.9	 4489.0	...
5987630	  797.6	  552.0	 4489.0	...
5987631	  797.5	  552.1	 4491.0	...
5987632	  797.4	  552.2	 4492.0	...
5987633	  797.2	  552.3	 4491.0	...
5987634	  797.0	  552.6	 4490.0	...
5987635	  796.8	  552.8	 4489.0	...
5987636	  796.6	  553.0	 4491.0	...
5987637	  796.5	  553.0	 4493.0	...
5987638	  796.3	  553.0	 4495.0	...
5987639	  796.2	  553.0	 4492.0	...
5987640	  796.1	  553.0	 4489.0	...
5987641	  795.7	  552.9	 4487.0	...
5987642	  795.4	  552.7	 4488.0	...
5987643	  795.2	  552.5	 4486.0	...
5987644	  795.4	  552.7	 4483.0	...
5987645	  795.6	  552.9	 4481.0	...
5987646	  795.6	  553.0	 4482.0	...
5987647	  795.6	  553.0	 4482.0	...
5987648	  795.7	  553.0	 4482.0	...
5987649	  795.7	  553.0	 4480.0	...
5987650	  796.1	  552.9	 4479.0	...
5987651	  796.5	  552.8	 4479.0	...
5987652	  796.9	  552.8	 4480.0	...
5987653	  796.9	  552.7	 4480.0	...
5987654	  796.8	  552.7	 4480.0	...
5987655	  796.7	  552.7	 4480.0	...
5987656	  796.7	  552.6	 4480.0	...
5987657	  796.9	  552.5	 4478.0	...
5987658	  797.1	  552.5	 4475.0	...
5987659	  797.3	  552.4	 4473.0	...
5987660	  797.5	  552.4	 4472.0	...
5987661	  797.8	  552.0	 4472.0	...
5987662	  798.2	  551.6	 4472.0	...
5987663	  798.5	  551.5	 4472.0	...
5987664	  798.5	  551.8	 4471.0	...
5987665	  798.3	  552.1	 4471.0	...
5987666	  798.2	  552.2	 4470.0	...
5987667	  798.2	  552.3	 4470.0	...
5987668	  798.3	  552.5	 4471.0	...
5987669	  798.4	  552.7	 4472.0	...
5987670	  798.5	  552.8	 4473.0	...
5987671	  798.5	  553.1	 4473.0	...
5987672	  798.5	  553.4	 4471.0	...
5987673	  798.5	  553.6	 4471.0	...
MSG	5987674 0000 _ Number On
5987674	  798.1	  553.7	 4473.0	...
5987675	  797.6	  553.6	 4474.0	...
5987676	  797.3	  553.5	 4474.0	...
5987677	  797.5	  553.3	 4475.0	...
5987678	  797.6	  553.3	 4475.0	...
5987679	  797.5	  552.9	 4473.0	...
5987680	  797.4	  552.6	 4471.0	...
5987681	  797.4	  552.3	 4470.0	...
5987682	  797.4	  552.4	 4471.0	...
5987683	  797.4	  552.5	 4473.0	...
5987684	  797.2	  552.6	 4475.0	...
5987685	  797.1	  552.8	 4474.0	...
5987686	  797.2	  552.8	 4473.0	...
5987687	  797.4	  552.9	 4473.0	...
5987688	  797.3	  553.0	 4474.0	...
5987689	  797.0	  553.0	 4475.0	...
5987690	  796.7	  553.0	 4475.0	...
5987691	  796.7	  552.9	 4474.0	...
5987692	  796.8	  552.9	 4473.0	...
5987693	  796.8	  552.9	 4472.0	...
5987694	  796.9	  553.0	 4471.0	...
5987695	  796.9	  553.0	 4470.0	...
5987696	  796.9	  552.9	 4471.0	...
5987697	  796.9	  552.7	 4471.0	...
5987698	  796.8	  552.4	 4471.0	...
5987699	  796.7	  552.1	 4471.0	...
5987700	  796.7	  552.1	 4470.0	...
5987701	  796.8	  552.2	 4470.0	...
5987702	  796.9	  552.4	 4469.0	...
5987703	  796.9	  552.5	 4468.0	...
5987704	  797.0	  552.6	 4467.0	...
5987705	  797.0	  552.5	 4465.0	...
5987706	  797.0	  552.5	 4465.0	...
5987707	  797.0	  552.5	 4465.0	...
5987708	  797.2	  552.5	 4467.0	...
5987709	  797.4	  552.6	 4468.0	...
5987710	  797.6	  552.6	 4469.0	...
5987711	  797.6	  552.5	 4468.0	...
5987712	  797.5	  552.5	 4469.0	...
5987713	  797.4	  552.6	 4470.0	...
5987714	  797.4	  552.7	 4472.0	...
5987715	  797.3	  552.8	 4473.0	...
5987716	  797.3	  552.9	 4473.0	...
5987717	  797.3	  553.2	 4471.0	...
5987718	  797.2	  553.4	 4469.0	...
5987719	  797.3	  553.4	 4470.0	...
5987720	  797.4	  553.4	 4470.0	...
5987721	  797.5	  553.3	 4471.0	...
5987722	  797.4	  553.1	 4471.0	...
5987723	  797.3	  552.9	 4472.0	...
5987724	  797.1	  552.7	 4473.0	...
5987725	  797.1	  552.9	 4472.0	...
5987726	  797.2	  552.8	 4471.0	...
5987727	  797.2	  552.8	 4469.0	...
5987728	  797.1	  552.6	 4467.0	...
5987729	  797.1	  552.6	 4466.0	...
5987730	  797.1	  553.2	 4466.0	...
5987731	  797.1	  553.7	 4466.0	...
5987732	  797.1	  553.7	 4467.0	...
5987733	  797.1	  553.2	 4468.0	...
5987734	  797.2	  552.7	 4468.0	...
5987735	  797.3	  552.6	 4468.0	...
5987736	  797.4	  552.5	 4467.0	...
5987737	  797.4	  552.4	 4466.0	...
5987738	  797.4	  552.4	 4468.0	...
5987739	  797.6	  552.3	 4469.0	...
5987740	  797.8	  552.2	 4471.0	...
5987741	  797.7	  552.0	 4470.0	...
5987742	  797.4	  551.8	 4469.0	...
5987743	  797.1	  551.8	 4468.0	...
5987744	  797.0	  552.0	 4468.0	...
5987745	  796.9	  552.2	 4467.0	...
5987746	  796.9	  552.4	 4466.0	...
5987747	  796.8	  552.3	 4465.0	...
5987748	  796.7	  552.4	 4464.0	...
5987749	  796.7	  552.5	 4464.0	...
5987750	  796.8	  552.6	 4465.0	...
5987751	  796.8	  552.6	 4466.0	...
5987752	  796.8	  552.4	 4468.0	...
5987753	  796.9	  552.3	 4468.0	...
5987754	  797.0	  552.3	 4469.0	...
5987755	  796.8	  552.3	 4469.0	...
5987756	  796.6	  552.3	 4467.0	...
5987757	  796.4	  552.4	 4466.0	...
5987758	  796.5	  552.4	 4467.0	...
5987759	  796.5	  552.6	 4469.0	...
5987760	  796.5	  552.7	 4472.0	...
5987761	  796.4	  553.0	 4472.0	...
5987762	  796.3	  553.1	 4469.0	...
5987763	  796.1	  553.3	 4466.0	...
5987764	  796.1	  553.4	 4463.0	...
5987765	  796.1	  553.5	 4463.0	...
5987766	  796.1	  553.5	 4467.0	...
5987767	  796.2	  553.5	 4471.0	...
5987768	  796.2	  553.4	 4473.0	...
5987769	  796.2	  553.4	 4472.0	...
5987770	  796.1	  553.1	 4470.0	...
5987771	  796.1	  552.8	 4470.0	...
5987772	  795.9	  552.6	 4470.0	...
5987773	  795.6	  552.6	 4470.0	...
5987774	  795.4	  552.6	 4471.0	...
5987775	  795.0	  552.8	 4472.0	...
5987776	  794.7	  553.0	 4472.0	...
5987777	  794.5	  553.2	 4473.0	...
5987778	  794.6	  553.2	 4472.0	...
5987779	  794.6	  553.3	 4473.0	...
5987780	  794.5	  553.4	 4473.0	...
5987781	  794.3	  553.4	 4473.0	...
5987782	  794.2	  553.6	 4473.0	...
5987783	  794.0	  554.0	 4475.0	...
5987784	  794.0	  554.2	 4478.0	...
5987785	  793.9	  554.2	 4480.0	...
5987786	  794.0	  554.1	 4479.0	...
5987787	  794.0	  554.1	 4479.0	...
5987788	  793.9	  554.2	 4480.0	...
5987789	  793.9	  554.0	 4480.0	...
5987790	  793.7	  553.8	 4480.0	...
5987791	  793.6	  553.5	 4480.0	...
5987792	  793.4	  553.4	 4479.0	...
5987793	  793.3	  553.2	 4480.0	...
5987794	  793.2	  553.2	 4480.0	...
5987795	  793.2	  553.1	 4480.0	...
5987796	  793.2	  553.2	 4479.0	...
5987797	  793.3	  553.3	 4479.0	...
5987798	  793.4	  553.4	 4478.0	...
5987799	  793.4	  553.4	 4478.0	...
5987800	  793.4	  553.4	 4478.0	...
5987801	  793.3	  553.5	 4478.0	...
5987802	  793.2	  553.6	 4480.0	...
5987803	  793.1	  553.7	 4482.0	...
5987804	  793.1	  553.8	 4484.0	...
5987805	  793.1	  553.7	 4484.0	...
5987806	  793.2	  553.6	 4484.0	...
5987807	  793.3	  553.5	 4485.0	...
5987808	  793.3	  553.4	 4484.0	...
5987809	  793.4	  553.9	 4485.0	...
5987810	  793.4	  554.4	 4485.0	...
5987811	  793.4	  554.8	 4486.0	...
5987812	  793.3	  554.8	 4487.0	...
5987813	  793.2	  554.8	 4489.0	...
5987814	  793.3	  554.8	 4489.0	...
5987815	  793.3	  554.8	 4490.0	...
5987816	  793.3	  554.6	 4489.0	...
5987817	  793.4	  554.5	 4489.0	...
5987818	  793.6	  554.4	 4490.0	...
5987819	  793.9	  554.3	 4492.0	...
5987820	  794.1	  554.3	 4494.0	...
5987821	  794.1	  554.1	 4496.0	...
5987822	  794.2	  553.8	 4496.0	...
5987823	  794.1	  553.6	 4496.0	...
5987824	  794.0	  553.6	 4496.0	...
5987825	  794.0	  553.4	 4496.0	...
5987826	  794.1	  553.1	 4496.0	...
5987827	  794.2	  552.7	 4495.0	...
5987828	  794.3	  553.0	 4494.0	...
5987829	  794.2	  553.4	 4494.0	...
5987830	  794.0	  553.7	 4494.0	...
5987831	  793.8	  553.6	 4493.0	...
5987832	  793.9	  553.5	 4493.0	...
5987833	  794.3	  553.3	 4494.0	...
5987834	  794.7	  553.2	 4494.0	...
5987835	  794.9	  553.2	 4494.0	...
5987836	  794.9	  553.3	 4494.0	...
5987837	  794.5	  553.5	 4494.0	...
5987838	  794.0	  553.7	 4495.0	...
5987839	  793.6	  553.8	 4495.0	...
5987840	  793.5	  553.9	 4495.0	...
5987841	  793.5	  554.0	 4495.0	...
5987842	  793.5	  554.1	 4495.0	...
5987843	  793.4	  554.1	 4494.0	...
5987844	  793.3	  554.2	 4494.0	...
5987845	  793.2	  554.3	 4494.0	...
5987846	  793.3	  554.2	 4495.0	...
5987847	  793.4	  554.2	 4496.0	...
5987848	  793.8	  554.1	 4497.0	...
5987849	  794.1	  553.9	 4498.0	...
5987850	  793.9	  553.7	 4499.0	...
5987851	  793.5	  553.4	 4499.0	...
5987852	  793.1	  553.6	 4498.0	...
5987853	  793.1	  553.6	 4499.0	...
5987854	  793.2	  553.8	 4499.0	...
5987855	  793.2	  553.8	 4498.0	...
5987856	  793.1	  553.9	 4497.0	...
5987857	  793.0	  553.9	 4497.0	...
5987858	  792.9	  554.0	 4497.0	...
5987859	  792.9	  554.1	 4498.0	...
5987860	  792.8	  554.2	 4500.0	...
5987861	  792.7	  554.1	 4502.0	...
5987862	  792.6	  554.1	 4502.0	...
5987863	  792.5	  554.0	 4500.0	...
5987864	  792.6	  554.0	 4498.0	...
5987865	  792.6	  553.9	 4495.0	...
5987866	  792.7	  554.0	 4495.0	...
5987867	  792.9	  554.0	 4496.0	...
5987868	  793.0	  554.0	 4498.0	...
5987869	  792.9	  553.9	 4500.0	...
5987870	  792.7	  554.3	 4501.0	...
5987871	  792.5	  554.8	 4501.0	...
5987872	  792.2	  555.3	 4501.0	...
5987873	  792.0	  555.5	 4503.0	...
5987874	  791.9	  555.7	 4504.0	...
5987875	  791.8	  555.7	 4504.0	...
5987876	  791.8	  555.6	 4504.0	...
5987877	  791.8	  555.5	 4501.0	...
5987878	  791.9	  555.3	 4499.0	...
5987879	  792.0	  555.2	 4499.0	...
5987880	  792.0	  555.3	 4501.0	...
5987881	  792.0	  555.3	 4502.0	...
5987882	  791.9	  554.9	 4501.0	...
5987883	  791.9	  554.6	 4501.0	...
5987884	  791.7	  554.7	 4500.0	...
5987885	  791.6	  555.0	 4500.0	...
5987886	  791.5	  555.3	 4500.0	...
5987887	  791.6	  555.1	 4500.0	...
5987888	  791.8	  555.0	 4501.0	...
5987889	  791.8	  555.0	 4501.0	...
5987890	  791.2	  555.1	 4501.0	...
5987891	  790.6	  555.3	 4501.0	...
5987892	  790.1	  555.5	 4501.0	...
5987893	  790.1	  555.7	 4501.0	...
5987894	  790.0	  556.1	 4502.0	...
5987895	  789.9	  556.3	 4502.0	...
5987896	  790.0	  556.3	 4503.0	...
5987897	  790.0	  556.0	 4502.0	...
5987898	  789.9	  555.8	 4504.0	...
5987899	  789.8	  555.7	 4506.0	...
5987900	  789.6	  555.5	 4508.0	...
5987901	  789.5	  555.4	 4510.0	...
5987902	  789.6	  555.3	 4512.0	...
5987903	  789.5	  555.2	 4513.0	...
5987904	  789.2	  555.2	 4512.0	...
5987905	  789.0	  555.3	 4511.0	...
5987906	  789.0	  555.9	 4511.0	...
5987907	  788.8	  556.6	 4512.0	...
5987908	  788.6	  556.8	 4511.0	...
5987909	  788.4	  556.6	 4509.0	...
5987910	  788.5	  556.4	 4508.0	...
5987911	  788.6	  556.4	 4508.0	...
5987912	  788.6	  556.2	 4507.0	...
5987913	  788.7	  556.0	 4506.0	...
5987914	  788.8	  555.6	 4506.0	...
5987915	  788.9	  555.4	 4507.0	...
5987916	  788.9	  555.3	 4507.0	...
5987917	  789.6	  555.0	 4508.0	...
5987918	  790.3	  554.7	 4510.0	...
5987919	  791.1	  554.2	 4512.0	...
5987920	  791.6	  553.6	 4514.0	...
5987921	  792.9	  552.9	 4512.0	...
5987922	  794.1	  552.6	 4510.0	...
5987923	  795.5	  552.7	 4509.0	...
5987924	  796.2	  553.3	 4510.0	...
5987925	  797.4	  554.0	 4510.0	...
5987926	  798.1	  555.2	 4510.0	...
5987927	  798.4	  556.1	 4509.0	...
5987928	  798.3	  557.0	 4509.0	...
5987929	  797.8	  557.5	 4509.0	...
5987930	  797.3	  558.1	 4509.0	...
5987931	  796.2	  558.4	 4511.0	...
5987932	  795.0	  558.6	 4512.0	...
5987933	  793.9	  558.8	 4514.0	...
5987934	  793.1	  558.9	 4513.0	...
5987935	  792.8	  558.3	 4513.0	...
5987936	  792.6	  557.8	 4513.0	...
5987937	  792.5	  557.2	 4513.0	...
5987938	  792.5	  557.1	 4512.0	...
5987939	  792.4	  556.6	 4512.0	...
5987940	  792.3	  555.9	 4513.0	...
5987941	  792.1	  555.2	 4513.0	...
5987942	  791.9	  555.0	 4517.0	...
5987943	  791.8	  555.3	 4520.0	...
5987944	  791.8	  555.6	 4523.0	...
5987945	  791.7	  556.0	 4523.0	...
5987946	  791.7	  556.0	 4524.0	...
5987947	  791.7	  556.1	 4525.0	...
5987948	  791.7	  556.2	 4523.0	...
5987949	  791.8	  556.3	 4522.0	...
5987950	  791.8	  556.4	 4520.0	...
5987951	  791.8	  556.4	 4520.0	...
5987952	  791.8	  556.6	 4521.0	...
5987953	  791.8	  556.8	 4520.0	...
5987954	  791.7	  557.0	 4519.0	...
5987955	  791.7	  556.9	 4519.0	...
5987956	  791.6	  556.9	 4521.0	...
5987957	  791.7	  556.9	 4522.0	...
5987958	  791.8	  557.0	 4523.0	...
5987959	  791.8	  557.1	 4523.0	...
5987960	  791.8	  557.2	 4524.0	...
5987961	  791.9	  557.1	 4525.0	...
5987962	  791.9	  557.0	 4525.0	...
5987963	  791.9	  557.0	 4525.0	...
5987964	  791.9	  557.1	 4525.0	...
5987965	  791.9	  557.5	 4524.0	...
5987966	  791.7	  557.9	 4523.0	...
5987967	  791.5	  558.3	 4523.0	...
5987968	  791.0	  558.3	 4523.0	...
5987969	  791.0	  558.2	 4524.0	...
5987970	  791.0	  558.1	 4525.0	...
5987971	  791.3	  558.2	 4525.0	...
5987972	  791.4	  558.3	 4523.0	...
5987973	  791.4	  558.1	 4523.0	...
5987974	  791.4	  557.6	 4524.0	...
5987975	  791.4	  557.3	 4524.0	...
5987976	  791.4	  557.4	 4522.0	...
5987977	  791.3	  557.1	 4521.0	...
5987978	  791.2	  556.8	 4518.0	...
5987979	  791.1	  556.7	 4516.0	...
5987980	  790.7	  556.9	 4515.0	...
5987981	  790.5	  557.2	 4517.0	...
5987982	  790.3	  557.4	 4519.0	...
5987983	  790.4	  557.4	 4520.0	...
5987984	  790.5	  557.4	 4521.0	...
5987985	  790.5	  557.4	 4521.0	...
5987986	  790.4	  557.3	 4520.0	...
5987987	  790.4	  557.2	 4521.0	...
MSG	5987988 0000 _ Number Off
5987988	  790.4	  557.1	 4522.0	...
5987989	  790.4	  557.0	 4524.0	...
5987990	  790.2	  556.9	 4523.0	...
5987991	  790.1	  556.9	 4523.0	...
5987992	  790.1	  556.9	 4522.0	...
5987993	  790.3	  556.9	 4522.0	...
5987994	  790.5	  557.1	 4522.0	...
5987995	  790.5	  557.3	 4522.0	...
5987996	  790.6	  557.5	 4522.0	...
5987997	  790.6	  557.5	 4522.0	...
5987998	  790.4	  557.5	 4523.0	...
5987999	  790.2	  557.5	 4523.0	...
5988000	  790.3	  557.4	 4524.0	...
5988001	  790.6	  557.2	 4525.0	...
5988002	  790.9	  557.2	 4526.0	...
5988003	  790.9	  557.2	 4526.0	...
5988004	  790.9	  557.2	 4526.0	...
5988005	  790.5	  557.2	 4525.0	...
5988006	  790.2	  557.3	 4524.0	...
5988007	  790.1	  557.4	 4525.0	...
5988008	  790.4	  557.4	 4526.0	...
5988009	  790.6	  557.1	 4529.0	...
5988010	  790.5	  556.9	 4531.0	...
5988011	  790.5	  556.6	 4532.0	...
5988012	  790.6	  556.6	 4532.0	...
5988013	  790.7	  556.7	 4532.0	...
5988014	  790.7	  556.7	 4532.0	...
5988015	  790.7	  556.9	 4532.0	...
5988016	  790.6	  557.1	 4531.0	...
5988017	  790.7	  557.2	 4531.0	...
5988018	  790.9	  557.1	 4532.0	...
5988019	  791.0	  557.0	 4534.0	...
5988020	  790.7	  556.9	 4533.0	...
5988021	  790.4	  556.8	 4533.0	...
5988022	  790.2	  556.8	 4533.0	...
5988023	  790.2	  556.9	 4531.0	...
5988024	  790.2	  557.0	 4529.0	...
5988025	  790.0	  557.1	 4528.0	...
5988026	  789.8	  557.2	 4530.0	...
5988027	  789.9	  557.3	 4531.0	...
5988028	  790.2	  557.2	 4532.0	...
5988029	  790.5	  557.1	 4532.0	...
5988030	  790.5	  557.0	 4532.0	...
5988031	  790.6	  556.9	 4532.0	...
5988032	  790.6	  556.9	 4533.0	...
5988033	  790.7	  556.8	 4533.0	...
5988034	  790.7	  556.8	 4534.0	...
5988035	  790.8	  557.1	 4534.0	...
5988036	  790.9	  557.4	 4535.0	...
5988037	  791.0	  557.6	 4535.0	...
5988038	  791.1	  557.2	 4536.0	...
5988039	  791.0	  556.9	 4536.0	...
5988040	  790.9	  556.7	 4536.0	...
5988041	  790.9	  556.8	 4536.0	...
5988042	  790.7	  556.7	 4535.0	...
5988043	  790.5	  556.7	 4533.0	...
5988044	  790.6	  556.6	 4532.0	...
5988045	  790.9	  556.5	 4532.0	...
5988046	  791.1	  556.5	 4534.0	...
5988047	  791.0	  556.4	 4536.0	...
5988048	  790.9	  556.5	 4537.0	...
5988049	  790.9	  556.8	 4537.0	...
5988050	  790.9	  557.2	 4536.0	...
5988051	  791.1	  557.0	 4535.0	...
5988052	  791.3	  556.6	 4535.0	...
5988053	  791.1	  556.2	 4536.0	...
5988054	  790.7	  556.4	 4536.0	...
5988055	  790.4	  556.7	 4536.0	...
5988056	  790.4	  556.9	 4536.0	...
5988057	  790.4	  556.9	 4535.0	...
5988058	  790.3	  556.7	 4536.0	...
5988059	  790.3	  556.5	 4537.0	...
5988060	  790.4	  556.4	 4538.0	...
5988061	  790.3	  556.6	 4538.0	...
5988062	  790.2	  556.8	 4539.0	...
5988063	  790.1	  556.8	 4540.0	...
5988064	  790.1	  556.9	 4540.0	...
5988065	  790.0	  557.1	 4540.0	...
5988066	  789.9	  557.2	 4539.0	...
5988067	  789.9	  557.2	 4538.0	...
5988068	  790.0	  557.1	 4538.0	...
5988069	  790.1	  557.1	 4538.0	...
5988070	  790.1	  557.1	 4539.0	...
5988071	  790.2	  557.1	 4539.0	...
5988072	  790.2	  556.9	 4537.0	...
5988073	  790.2	  556.9	 4535.0	...
5988074	  790.1	  556.7	 4533.0	...
5988075	  790.0	  556.7	 4533.0	...
5988076	  789.6	  556.7	 4533.0	...
5988077	  789.3	  556.7	 4533.0	...
5988078	  789.1	  556.8	 4532.0	...
5988079	  789.1	  556.9	 4531.0	...
5988080	  789.3	  556.9	 4531.0	...
5988081	  789.5	  556.8	 4530.0	...
5988082	  789.6	  556.8	 4531.0	...
5988083	  789.6	  557.0	 4533.0	...
5988084	  789.4	  557.2	 4534.0	...
5988085	  789.3	  557.4	 4534.0	...
5988086	  789.2	  557.5	 4532.0	...
5988087	  789.2	  557.7	 4530.0	...
5988088	  789.2	  557.8	 4527.0	...
5988089	  789.2	  558.0	 4527.0	...
5988090	  789.4	  557.9	 4527.0	...
5988091	  789.6	  557.7	 4527.0	...
5988092	  789.8	  557.7	 4528.0	...
5988093	  789.7	  557.9	 4528.0	...
5988094	  789.5	  557.9	 4530.0	...
5988095	  789.3	  557.6	 4531.0	...
5988096	  789.2	  557.5	 4530.0	...
5988097	  789.3	  557.7	 4529.0	...
5988098	  789.4	  557.8	 4529.0	...
5988099	  789.5	  557.6	 4529.0	...
5988100	  789.5	  557.8	 4528.0	...
5988101	  789.6	  558.1	 4527.0	...
5988102	  789.6	  558.5	 4526.0	...
5988103	  789.5	  558.6	 4526.0	...
5988104	  789.6	  558.7	 4527.0	...
5988105	  789.6	  558.5	 4528.0	...
5988106	  789.6	  558.3	 4527.0	...
5988107	  789.6	  558.2	 4526.0	...
5988108	  789.5	  558.1	 4526.0	...
5988109	  789.5	  558.1	 4527.0	...
5988110	  789.6	  558.1	 4529.0	...
5988111	  789.7	  558.1	 4529.0	...
5988112	  789.7	  558.1	 4528.0	...
5988113	  789.7	  558.1	 4527.0	...
5988114	  789.7	  558.1	 4527.0	...
5988115	  789.7	  558.1	 4527.0	...
5988116	  789.7	  558.1	 4526.0	...
5988117	  789.7	  558.1	 4526.0	...
5988118	  789.6	  558.2	 4525.0	...
5988119	  789.6	  558.2	 4525.0	...
5988120	  789.5	  558.3	 4525.0	...
5988121	  789.5	  558.4	 4525.0	...
5988122	  789.4	  558.5	 4526.0	...
5988123	  789.7	  558.4	 4526.0	...
5988124	  790.0	  558.2	 4527.0	...
5988125	  790.1	  557.9	 4528.0	...
5988126	  789.9	  557.9	 4529.0	...
5988127	  790.1	  557.9	 4531.0	...
5988128	  790.4	  557.6	 4532.0	...
5988129	  790.3	  557.3	 4532.0	...
5988130	  790.1	  557.3	 4532.0	...
5988131	  789.9	  557.7	 4532.0	...
5988132	  790.0	  557.9	 4531.0	...
5988133	  790.0	  557.7	 4530.0	...
5988134	  790.0	  557.5	 4530.0	...
5988135	  790.0	  557.5	 4529.0	...
5988136	  790.2	  557.4	 4528.0	...
5988137	  790.3	  557.4	 4527.0	...
5988138	  790.4	  557.4	 4527.0	...
5988139	  790.3	  557.4	 4526.0	...
5988140	  790.6	  557.3	 4526.0	...
5988141	  791.1	  557.2	 4527.0	...
5988142	  791.5	  557.1	 4528.0	...
5988143	  791.6	  557.1	 4528.0	...
5988144	  791.6	  557.2	 4527.0	...
5988145	  791.6	  557.4	 4526.0	...
5988146	  791.4	  557.7	 4526.0	...
5988147	  791.3	  557.9	 4526.0	...
5988148	  791.3	  558.1	 4526.0	...
5988149	  791.5	  558.4	 4528.0	...
5988150	  791.8	  558.5	 4530.0	...
5988151	  791.9	  558.7	 4533.0	...
5988152	  791.8	  558.8	 4533.0	...
5988153	  791.7	  559.1	 4533.0	...
5988154	  791.5	  559.4	 4534.0	...
5988155	  791.5	  559.3	 4535.0	...
5988156	  791.3	  559.1	 4535.0	...
5988157	  791.3	  559.1	 4535.0	...
5988158	  791.4	  559.3	 4535.0	...
5988159	  791.4	  559.5	 4535.0	...
5988160	  791.7	  559.6	 4535.0	...
5988161	  791.9	  559.6	 4535.0	...
5988162	  792.2	  559.8	 4535.0	...
5988163	  792.3	  560.0	 4536.0	...
5988164	  792.3	  560.3	 4535.0	...
5988165	  792.3	  560.4	 4535.0	...
5988166	  792.3	  560.4	 4535.0	...
5988167	  792.3	  560.2	 4535.0	...
5988168	  792.1	  560.0	 4535.0	...
5988169	  791.9	  559.7	 4537.0	...
5988170	  791.7	  559.7	 4538.0	...
5988171	  791.6	  559.7	 4539.0	...
5988172	  791.6	  559.8	 4540.0	...
5988173	  791.6	  559.9	 4540.0	...
5988174	  791.6	  560.0	 4539.0	...
5988175	  791.8	  560.5	 4539.0	...
5988176	  792.0	  560.9	 4537.0	...
5988177	  792.1	  561.2	 4536.0	...
5988178	  792.1	  561.3	 4535.0	...
5988179	  792.0	  561.4	 4535.0	...
5988180	  791.8	  561.4	 4535.0	...
5988181	  791.7	  561.4	 4535.0	...
5988182	  791.5	  561.1	 4536.0	...
5988183	  791.5	  560.8	 4537.0	...
5988184	  791.4	  560.4	 4538.0	...
5988185	  791.5	  560.6	 4539.0	...
5988186	  791.5	  560.8	 4539.0	...
5988187	  791.5	  560.9	 4539.0	...
5988188	  791.8	  561.0	 4539.0	...
MSG	5988189 0000 _ Number On
5988189	  792.2	  561.0	 4539.0	...
5988190	  792.5	  561.1	 4538.0	...
5988191	  792.7	  561.2	 4538.0	...
5988192	  792.8	  561.2	 4538.0	...
5988193	  792.4	  561.3	 4538.0	...
5988194	  791.8	  561.4	 4538.0	...
5988195	  791.5	  561.4	 4538.0	...
5988196	  791.7	  561.4	 4537.0	...
5988197	  792.0	  561.3	 4537.0	...
5988198	  792.3	  561.3	 4538.0	...
5988199	  792.6	  561.2	 4540.0	...
5988200	  793.2	  561.1	 4541.0	...
5988201	  793.7	  561.0	 4541.0	...
5988202	  794.1	  560.9	 4540.0	...
5988203	  794.2	  560.8	 4540.0	...
5988204	  794.2	  560.7	 4539.0	...
5988205	  794.2	  560.6	 4540.0	...
5988206	  793.9	  560.6	 4541.0	...
5988207	  793.7	  560.7	 4541.0	...
5988208	  793.6	  560.5	 4539.0	...
5988209	  793.5	  560.3	 4537.0	...
5988210	  793.3	  560.1	 4535.0	...
5988211	  793.3	  560.1	 4535.0	...
5988212	  793.3	  560.2	 4536.0	...
5988213	  793.5	  560.3	 4537.0	...
5988214	  793.4	  560.1	 4537.0	...
5988215	  793.4	  559.8	 4537.0	...
5988216	  793.3	  559.5	 4538.0	...
5988217	  793.4	  559.5	 4539.0	...
5988218	  793.5	  559.5	 4542.0	...
5988219	  793.6	  559.8	 4544.0	...
5988220	  793.7	  560.0	 4546.0	...
5988221	  793.7	  560.2	 4546.0	...
5988222	  793.7	  560.0	 4547.0	...
5988223	  793.7	  559.8	 4547.0	...
5988224	  793.6	  559.6	 4547.0	...
5988225	  793.5	  559.5	 4545.0	...
5988226	  793.3	  559.5	 4542.0	...
5988227	  793.2	  559.5	 4539.0	...
5988228	  793.2	  559.5	 4538.0	...
5988229	  793.2	  559.5	 4537.0	...
5988230	  793.3	  559.5	 4541.0	...
5988231	  793.3	  559.5	 4544.0	...
5988232	  793.3	  559.5	 4547.0	...
5988233	  793.2	  559.5	 4548.0	...
5988234	  793.2	  559.5	 4548.0	...
5988235	  793.4	  559.4	 4549.0	...
5988236	  793.6	  559.4	 4550.0	...
5988237	  793.8	  559.4	 4551.0	...
5988238	  793.7	  559.4	 4550.0	...
5988239	  793.6	  559.4	 4549.0	...
5988240	  793.6	  559.7	 4548.0	...
5988241	  793.6	  560.1	 4547.0	...
5988242	  793.1	  560.6	 4547.0	...
5988243	  792.6	  560.7	 4550.0	...
5988244	  792.1	  560.7	 4553.0	...
5988245	  792.1	  560.8	 4556.0	...
5988246	  792.0	  560.9	 4558.0	...
5988247	  791.9	  560.9	 4560.0	...
5988248	  791.7	  560.9	 4563.0	...
5988249	  791.6	  560.8	 4563.0	...
5988250	  791.6	  561.1	 4562.0	...
5988251	  791.6	  561.5	 4562.0	...
5988252	  791.7	  561.8	 4562.0	...
5988253	  791.7	  562.0	 4562.0	...
5988254	  791.9	  562.3	 4562.0	...
5988255	  792.1	  562.6	 4561.0	...
5988256	  792.2	  562.8	 4559.0	...
5988257	  792.3	  563.0	 4558.0	...
5988258	  792.3	  563.3	 4556.0	...
5988259	  792.4	  564.0	 4555.0	...
5988260	  792.4	  564.6	 4556.0	...
5988261	  792.2	  565.0	 4557.0	...
5988262	  791.9	  564.7	 4559.0	...
5988263	  791.6	  564.5	 4559.0	...
5988264	  791.6	  564.3	 4559.0	...
5988265	  791.6	  564.5	 4558.0	...
5988266	  791.6	  564.6	 4557.0	...
5988267	  791.8	  564.7	 4557.0	...
5988268	  791.9	  564.6	 4559.0	...
5988269	  792.1	  564.5	 4559.0	...
5988270	  792.2	  564.3	 4559.0	...
5988271	  792.2	  564.1	 4559.0	...
5988272	  792.3	  563.7	 4560.0	...
5988273	  792.3	  563.7	 4562.0	...
5988274	  792.3	  563.7	 4560.0	...
5988275	  792.3	  563.9	 4558.0	...
5988276	  792.2	  564.1	 4557.0	...
5988277	  792.1	  564.0	 4557.0	...
5988278	  792.1	  563.8	 4558.0	...
5988279	  792.2	  563.6	 4558.0	...
5988280	  792.2	  563.6	 4558.0	...
5988281	  792.3	  563.5	 4558.0	...
5988282	  792.3	  563.4	 4558.0	...
5988283	  792.3	  563.2	 4558.0	...
5988284	  792.2	  563.3	 4559.0	...
5988285	  792.1	  563.5	 4559.0	...
5988286	  792.0	  563.8	 4559.0	...
5988287	  792.0	  563.9	 4560.0	...
5988288	  791.9	  564.0	 4561.0	...
5988289	  792.1	  564.0	 4561.0	...
5988290	  792.4	  563.9	 4562.0	...
5988291	  792.7	  563.9	 4562.0	...
5988292	  792.8	  563.8	 4563.0	...
5988293	  792.9	  563.8	 4563.0	...
5988294	  792.9	  563.8	 4561.0	...
5988295	  793.0	  563.9	 4560.0	...
5988296	  793.1	  563.9	 4560.0	...
5988297	  793.1	  563.9	 4562.0	...
5988298	  793.0	  563.9	 4564.0	...
5988299	  792.9	  564.0	 4564.0	...
5988300	  792.8	  563.9	 4564.0	...
5988301	  792.7	  563.9	 4566.0	...
5988302	  792.6	  563.8	 4567.0	...
5988303	  792.7	  563.9	 4568.0	...
5988304	  792.8	  564.0	 4568.0	...
5988305	  793.0	  564.2	 4568.0	...
5988306	  793.0	  564.3	 4567.0	...
5988307	  793.3	  564.3	 4568.0	...
5988308	  793.5	  564.3	 4568.0	...
5988309	  793.7	  564.3	 4569.0	...
5988310	  793.9	  564.3	 4568.0	...
5988311	  794.0	  564.2	 4566.0	...
5988312	  794.1	  564.2	 4566.0	...
5988313	  794.1	  564.2	 4568.0	...
5988314	  794.1	  564.0	 4569.0	...
5988315	  794.4	  563.9	 4570.0	...
5988316	  794.7	  564.2	 4570.0	...
5988317	  795.0	  564.6	 4570.0	...
5988318	  794.9	  565.1	 4570.0	...
5988319	  794.9	  565.0	 4568.0	...
5988320	  794.8	  565.0	 4567.0	...
5988321	  794.8	  565.0	 4566.0	...
5988322	  794.8	  564.8	 4567.0	...
5988323	  795.0	  564.5	 4568.0	...
5988324	  794.9	  564.2	 4569.0	...
5988325	  794.9	  564.2	 4568.0	...
5988326	  794.8	  564.3	 4568.0	...
5988327	  794.8	  564.3	 4568.0	...
5988328	  794.6	  564.3	 4570.0	...
5988329	  794.5	  564.2	 4572.0	...
5988330	  794.4	  564.1	 4574.0	...
5988331	  794.4	  564.0	 4574.0	...
5988332	  794.4	  563.9	 4575.0	...
5988333	  794.5	  563.9	 4575.0	...
5988334	  794.5	  563.9	 4577.0	...
5988335	  794.5	  564.2	 4579.0	...
5988336	  794.4	  564.5	 4580.0	...
5988337	  794.4	  565.0	 4579.0	...
5988338	  794.3	  565.6	 4578.0	...
5988339	  794.2	  566.0	 4577.0	...
5988340	  794.1	  566.2	 4577.0	...
5988341	  794.1	  566.2	 4576.0	...
5988342	  794.3	  566.0	 4575.0	...
5988343	  794.5	  566.0	 4574.0	...
5988344	  794.5	  566.0	 4574.0	...
5988345	  794.4	  565.9	 4573.0	...
5988346	  794.3	  565.7	 4573.0	...
5988347	  794.0	  565.6	 4573.0	...
5988348	  793.7	  565.5	 4573.0	...
5988349	  793.4	  565.6	 4573.0	...
5988350	  793.3	  565.6	 4573.0	...
5988351	  793.2	  565.6	 4573.0	...
5988352	  793.3	  565.6	 4573.0	...
5988353	  793.4	  565.5	 4572.0	...
5988354	  793.5	  565.5	 4572.0	...
5988355	  793.6	  565.4	 4574.0	...
5988356	  793.7	  565.4	 4577.0	...
5988357	  793.9	  565.3	 4580.0	...
5988358	  794.1	  565.3	 4578.0	...
5988359	  794.3	  565.3	 4576.0	...
5988360	  794.4	  565.3	 4574.0	...
5988361	  794.5	  565.4	 4577.0	...
5988362	  794.4	  565.5	 4580.0	...
5988363	  794.6	  565.5	 4583.0	...
5988364	  795.0	  565.5	 4583.0	...
5988365	  795.6	  565.5	 4584.0	...
5988366	  795.9	  565.5	 4585.0	...
5988367	  796.2	  565.5	 4585.0	...
5988368	  796.2	  565.4	 4583.0	...
5988369	  796.2	  565.1	 4581.0	...
5988370	  796.2	  564.9	 4581.0	...
5988371	  796.2	  564.7	 4581.0	...
5988372	  796.2	  564.8	 4583.0	...
5988373	  796.1	  564.9	 4583.0	...
5988374	  796.0	  564.9	 4583.0	...
5988375	  795.9	  564.9	 4582.0	...
5988376	  795.8	  565.0	 4581.0	...
5988377	  795.8	  565.0	 4581.0	...
5988378	  795.9	  565.0	 4579.0	...
5988379	  796.1	  565.0	 4577.0	...
5988380	  796.3	  565.0	 4577.0	...
5988381	  796.4	  565.0	 4578.0	...
5988382	  796.5	  565.0	 4581.0	...
5988383	  796.4	  565.1	 4581.0	...
5988384	  796.5	  565.2	 4581.0	...
5988385	  796.6	  565.3	 4582.0	...
5988386	  796.7	  565.3	 4582.0	...
5988387	  796.8	  565.6	 4582.0	...
5988388	  796.8	  565.9	 4583.0	...
5988389	  796.9	  566.1	 4583.0	...
5988390	  796.8	  566.1	 4584.0	...
5988391	  796.6	  566.1	 4583.0	...
5988392	  796.5	  566.0	 4583.0	...
5988393	  796.4	  565.9	 4582.0	...
5988394	  796.4	  566.0	 4582.0	...
5988395	  796.3	  566.2	 4584.0	...
5988396	  796.5	  566.2	 4586.0	...
5988397	  796.7	  566.0	 4588.0	...
5988398	  797.0	  565.8	 4588.0	...
5988399	  797.1	  565.7	 4588.0	...
5988400	  797.1	  565.6	 4588.0	...
5988401	  797.1	  565.5	 4590.0	...
5988402	  797.1	  565.4	 4591.0	...
5988403	  797.1	  565.3	 4593.0	...
5988404	  797.0	  565.2	 4591.0	...
5988405	  796.9	  565.6	 4588.0	...
5988406	  796.9	  565.9	 4584.0	...
5988407	  796.5	  566.1	 4582.0	...
5988408	  796.2	  566.0	 4582.0	...
5988409	  796.2	  566.3	 4582.0	...
5988410	  796.5	  566.6	 4581.0	...
5988411	  796.8	  566.9	 4582.0	...
5988412	  796.7	  566.8	 4583.0	...
5988413	  796.6	  566.6	 4584.0	...
5988414	  796.7	  566.4	 4586.0	...
5988415	  796.4	  566.1	 4587.0	...
5988416	  796.2	  565.7	 4587.0	...
5988417	  795.8	  564.7	 4587.0	...
5988418	  795.3	  563.6	 4587.0	...
5988419	  794.6	  562.4	 4588.0	...
5988420	  793.7	  561.1	 4588.0	...
5988421	  792.9	  559.8	 4587.0	...
5988422	  792.1	  557.9	 4587.0	...
5988423	  791.3	  556.4	 4586.0	...
5988424	  790.8	  555.1	 4585.0	...
5988425	  790.5	  553.8	 4585.0	...
5988426	  790.3	  552.2	 4585.0	...
5988427	  790.2	  550.7	 4585.0	...
5988428	  790.1	  549.8	 4586.0	...
5988429	  790.3	  549.3	 4586.0	...
5988430	  790.8	  548.4	 4586.0	...
5988431	  791.2	  547.5	 4587.0	...
5988432	  792.0	  546.8	 4587.0	...
5988433	  792.7	  546.8	 4588.0	...
5988434	  793.4	  546.7	 4588.0	...
5988435	  793.6	  546.5	 4588.0	...
5988436	  794.0	  546.2	 4587.0	...
5988437	  794.5	  546.0	 4586.0	...
5988438	  794.7	  545.8	 4588.0	...
5988439	  794.7	  545.8	 4590.0	...
5988440	  794.6	  545.9	 4592.0	...
5988441	  794.4	  545.9	 4592.0	...
5988442	  794.0	  546.0	 4592.0	...
5988443	  793.5	  546.1	 4593.0	...
5988444	  793.0	  546.1	 4593.0	...
5988445	  792.9	  546.3	 4592.0	...
5988446	  792.9	  546.4	 4593.0	...
5988447	  792.9	  546.4	 4595.0	...
5988448	  792.9	  546.7	 4598.0	...
5988449	  792.9	  547.0	 4598.0	...
5988450	  792.9	  547.5	 4595.0	...
5988451	  792.8	  547.6	 4591.0	...
5988452	  792.8	  547.6	 4593.0	...
5988453	  792.8	  547.5	 4595.0	...
5988454	  792.4	  547.6	 4597.0	...
5988455	  792.0	  547.9	 4596.0	...
5988456	  791.6	  548.1	 4593.0	...
5988457	  791.5	  548.4	 4592.0	...
5988458	  791.5	  548.8	 4593.0	...
5988459	  791.4	  549.1	 4595.0	...
5988460	  791.6	  549.1	 4597.0	...
5988461	  791.8	  549.1	 4597.0	...
5988462	  792.1	  549.1	 4598.0	...
5988463	  792.2	  549.1	 4599.0	...
5988464	  792.1	  549.4	 4599.0	...
5988465	  791.9	  549.7	 4600.0	...
5988466	  791.8	  550.1	 4599.0	...
5988467	  791.9	  550.1	 4598.0	...
5988468	  792.0	  550.1	 4598.0	...
5988469	  792.0	  550.1	 4599.0	...
5988470	  792.0	  550.1	 4599.0	...
5988471	  792.0	  550.1	 4599.0	...
5988472	  792.0	  550.0	 4599.0	...
5988473	  792.0	  549.9	 4599.0	...
5988474	  791.8	  549.8	 4600.0	...
5988475	  791.6	  549.8	 4600.0	...
5988476	  791.4	  549.8	 4600.0	...
5988477	  791.4	  549.9	 4599.0	...
5988478	  791.5	  550.2	 4598.0	...
5988479	  791.7	  550.6	 4598.0	...
5988480	  791.9	  550.9	 4599.0	...
5988481	  791.8	  550.8	 4600.0	...
5988482	  791.8	  551.3	 4601.0	...
5988483	  791.7	  551.8	 4601.0	...
5988484	  791.6	  552.3	 4600.0	...
5988485	  791.5	  552.0	 4599.0	...
5988486	  791.4	  551.8	 4599.0	...
5988487	  791.3	  551.7	 4597.0	...
5988488	  791.3	  551.7	 4595.0	...
5988489	  791.4	  551.9	 4594.0	...
5988490	  791.4	  552.1	 4595.0	...
5988491	  791.3	  552.2	 4596.0	...
5988492	  791.2	  552.4	 4597.0	...
5988493	  791.2	  552.6	 4597.0	...
5988494	  791.3	  552.9	 4597.0	...
5988495	  791.3	  553.3	 4597.0	...
5988496	  791.3	  553.5	 4597.0	...
5988497	  791.3	  553.5	 4597.0	...
5988498	  791.3	  553.5	 4596.0	...
5988499	  791.3	  553.2	 4596.0	...
5988500	  791.2	  553.0	 4595.0	...
5988501	  791.1	  552.8	 4595.0	...
5988502	  791.1	  552.7	 4596.0	...
MSG	5988503 0000 _ Number Off
5988503	  791.1	  552.5	 4598.0	...
5988504	  791.2	  552.6	 4599.0	...
5988505	  791.3	  552.7	 4597.0	...
5988506	  791.5	  552.9	 4595.0	...
5988507	  791.6	  552.9	 4594.0	...
5988508	  791.6	  553.0	 4595.0	...
5988509	  791.5	  553.7	 4596.0	...
5988510	  791.3	  554.3	 4597.0	...
5988511	  791.3	  554.7	 4597.0	...
5988512	  791.2	  554.8	 4598.0	...
5988513	  790.9	  554.9	 4599.0	...
5988514	  790.7	  554.7	 4600.0	...
5988515	  790.5	  554.5	 4600.0	...
5988516	  790.5	  554.3	 4599.0	...
5988517	  790.6	  554.1	 4598.0	...
5988518	  790.6	  553.8	 4597.0	...
5988519	  790.5	  553.3	 4597.0	...
5988520	  790.5	  553.0	 4596.0	...
5988521	  790.5	  553.3	 4596.0	...
5988522	  790.7	  553.8	 4595.0	...
5988523	  790.9	  554.2	 4595.0	...
5988524	  791.0	  554.2	 4595.0	...
5988525	  791.1	  554.1	 4594.0	...
5988526	  791.2	  554.2	 4594.0	...
5988527	  791.2	  554.2	 4595.0	...
5988528	  791.2	  554.4	 4595.0	...
5988529	  791.1	  554.5	 4594.0	...
5988530	  791.0	  554.4	 4593.0	...
5988531	  790.8	  554.1	 4591.0	...
5988532	  790.7	  553.9	 4591.0	...
5988533	  790.7	  553.9	 4591.0	...
5988534	  790.9	  554.0	 4592.0	...
5988535	  791.0	  553.9	 4592.0	...
5988536	  791.0	  553.7	 4593.0	...
5988537	  791.1	  553.7	 4593.0	...
5988538	  791.1	  553.8	 4594.0	...
5988539	  791.0	  553.7	 4594.0	...
5988540	  791.0	  553.5	 4594.0	...
5988541	  790.9	  553.4	 4594.0	...
5988542	  790.8	  553.6	 4592.0	...
5988543	  790.7	  553.7	 4591.0	...
5988544	  790.7	  553.5	 4590.0	...
5988545	  790.6	  553.3	 4592.0	...
5988546	  790.6	  553.2	 4592.0	...
5988547	  790.6	  553.1	 4592.0	...
5988548	  790.6	  553.1	 4591.0	...
5988549	  790.7	  553.0	 4591.0	...
5988550	  790.8	  552.8	 4591.0	...
5988551	  790.7	  552.6	 4591.0	...
5988552	  790.6	  552.5	 4591.0	...
5988553	  790.6	  552.2	 4591.0	...
5988554	  790.7	  551.8	 4589.0	...
5988555	  790.8	  551.3	 4586.0	...
5988556	  790.9	  551.2	 4584.0	...
5988557	  791.1	  551.2	 4584.0	...
5988558	  791.0	  551.1	 4584.0	...
5988559	  790.8	  551.1	 4584.0	...
5988560	  790.6	  551.0	 4584.0	...
5988561	  790.5	  551.0	 4583.0	...
5988562	  790.6	  551.1	 4582.0	...
5988563	  790.6	  551.3	 4584.0	...
5988564	  790.6	  551.6	 4585.0	...
5988565	  790.7	  551.7	 4586.0	...
5988566	  790.4	  551.7	 4585.0	...
5988567	  790.1	  551.7	 4584.0	...
5988568	  789.7	  551.9	 4584.0	...
5988569	  789.6	  552.0	 4583.0	...
5988570	  789.6	  552.2	 4583.0	...
5988571	  789.7	  552.1	 4582.0	...
5988572	  789.9	  552.0	 4581.0	...
5988573	  790.0	  551.8	 4580.0	...
5988574	  790.0	  551.8	 4579.0	...
5988575	  790.2	  551.7	 4580.0	...
5988576	  790.4	  551.7	 4581.0	...
5988577	  790.6	  551.6	 4582.0	...
5988578	  790.6	  551.8	 4583.0	...
5988579	  790.6	  552.1	 4583.0	...
5988580	  790.7	  552.1	 4583.0	...
5988581	  790.7	  552.0	 4583.0	...
5988582	  790.7	  551.9	 4583.0	...
5988583	  790.4	  551.8	 4583.0	...
5988584	  790.0	  551.7	 4582.0	...
5988585	  789.8	  551.7	 4580.0	...
5988586	  789.8	  551.7	 4577.0	...
5988587	  790.0	  552.1	 4576.0	...
5988588	  790.1	  552.5	 4577.0	...
5988589	  790.2	  552.7	 4577.0	...
5988590	  790.3	  552.6	 4576.0	...
5988591	  790.5	  552.5	 4575.0	...
5988592	  790.5	  552.6	 4575.0	...
5988593	  790.6	  552.9	 4573.0	...
5988594	  790.8	  553.2	 4572.0	...
5988595	  791.0	  553.5	 4572.0	...
5988596	  791.2	  553.6	 4573.0	...
5988597	  791.2	  553.6	 4575.0	...
5988598	  791.0	  553.5	 4577.0	...
5988599	  790.8	  553.5	 4578.0	...
5988600	  790.6	  553.4	 4576.0	...
5988601	  790.6	  553.4	 4572.0	...
5988602	  790.7	  553.5	 4568.0	...
5988603	  790.6	  553.5	 4570.0	...
5988604	  790.5	  553.6	 4572.0	...
5988605	  790.3	  553.6	 4575.0	...
5988606	  790.3	  553.6	 4575.0	...
5988607	  790.2	  553.6	 4575.0	...
5988608	  790.4	  553.4	 4575.0	...
5988609	  790.7	  553.2	 4574.0	...
5988610	  791.2	  553.0	 4573.0	...
5988611	  791.3	  553.2	 4573.0	...
5988612	  791.4	  553.3	 4572.0	...
5988613	  791.3	  553.5	 4572.0	...
5988614	  791.1	  553.5	 4572.0	...
5988615	  791.0	  553.5	 4571.0	...
5988616	  790.9	  553.2	 4570.0	...
5988617	  791.0	  552.8	 4567.0	...
5988618	  790.8	  552.6	 4564.0	...
5988619	  790.6	  552.7	 4562.0	...
5988620	  790.4	  552.8	 4561.0	...
5988621	  790.3	  552.8	 4561.0	...
5988622	  790.2	  552.6	 4561.0	...
5988623	  790.3	  552.3	 4562.0	...
5988624	  790.5	  552.0	 4563.0	...
5988625	  790.7	  551.9	 4563.0	...
5988626	  791.0	  551.8	 4564.0	...
5988627	  791.0	  551.7	 4565.0	...
5988628	  791.0	  551.7	 4565.0	...
5988629	  791.0	  551.8	 4564.0	...
5988630	  790.9	  551.8	 4563.0	...
5988631	  790.9	  551.9	 4563.0	...
5988632	  790.8	  551.9	 4562.0	...
5988633	  790.8	  551.9	 4562.0	...
5988634	  790.9	  551.5	 4562.0	...
5988635	  791.0	  551.2	 4561.0	...
5988636	  791.1	  550.8	 4560.0	...
5988637	  791.0	  550.8	 4558.0	...
5988638	  791.2	  550.7	 4558.0	...
5988639	  791.2	  550.6	 4559.0	...
5988640	  791.2	  550.6	 4560.0	...
5988641	  791.0	  551.0	 4559.0	...
5988642	  790.7	  551.5	 4559.0	...
5988643	  790.4	  552.0	 4559.0	...
5988644	  790.3	  552.0	 4558.0	...
5988645	  790.2	  551.8	 4558.0	...
5988646	  790.1	  551.7	 4557.0	...
5988647	  790.2	  551.6	 4559.0	...
5988648	  790.2	  551.5	 4561.0	...
5988649	  790.5	  551.4	 4563.0	...
5988650	  790.6	  551.4	 4563.0	...
5988651	  790.8	  551.4	 4562.0	...
5988652	  790.5	  551.4	 4561.0	...
5988653	  790.2	  551.5	 4559.0	...
5988654	  789.8	  551.6	 4560.0	...
5988655	  789.5	  551.8	 4561.0	...
5988656	  789.3	  552.0	 4562.0	...
5988657	  789.1	  552.3	 4562.0	...
5988658	  789.2	  552.4	 4562.0	...
5988659	  789.5	  552.4	 4564.0	...
5988660	  789.8	  552.4	 4566.0	...
5988661	  789.9	  552.6	 4567.0	...
5988662	  789.6	  552.9	 4567.0	...
5988663	  789.3	  553.1	 4567.0	...
5988664	  789.2	  553.1	 4567.0	...
5988665	  789.1	  553.2	 4567.0	...
5988666	  789.1	  553.2	 4568.0	...
5988667	  789.1	  553.2	 4569.0	...
5988668	  789.1	  553.8	 4568.0	...
5988669	  789.1	  554.4	 4566.0	...
5988670	  789.0	  554.5	 4564.0	...
5988671	  788.9	  554.0	 4562.0	...
5988672	  788.7	  553.5	 4559.0	...
5988673	  788.7	  553.4	 4557.0	...
5988674	  788.7	  553.5	 4558.0	...
5988675	  788.6	  553.5	 4559.0	...
5988676	  788.4	  553.5	 4560.0	...
5988677	  788.2	  553.3	 4560.0	...
5988678	  788.1	  553.1	 4560.0	...
5988679	  788.1	  553.4	 4560.0	...
5988680	  788.1	  553.9	 4561.0	...
5988681	  788.0	  554.3	 4562.0	...
5988682	  788.3	  554.3	 4562.0	...
5988683	  788.5	  554.1	 4562.0	...
5988684	  788.8	  554.0	 4561.0	...
5988685	  788.8	  553.9	 4561.0	...
5988686	  788.8	  554.0	 4561.0	...
5988687	  788.6	  554.2	 4561.0	...
5988688	  788.4	  554.4	 4561.0	...
5988689	  787.9	  554.6	 4561.0	...
5988690	  787.2	  554.7	 4561.0	...
5988691	  786.0	  554.9	 4561.0	...
5988692	  784.8	  554.3	 4561.0	...
5988693	  784.0	  553.7	 4561.0	...
5988694	  783.4	  553.0	 4562.0	...
5988695	  782.6	  552.7	 4562.0	...
5988696	  781.8	  552.0	 4560.0	...
5988697	  780.9	  550.7	 4558.0	...
5988698	  780.5	  549.3	 4556.0	...
5988699	  780.1	  548.3	 4556.0	...
5988700	  779.9	  547.7	 4555.0	...
5988701	  779.8	  547.0	 4554.0	...
5988702	  779.7	  546.3	 4555.0	...
5988703	  779.9	  545.6	 4557.0	...
MSG	5988704 0000 _ Number On
5988704	  780.2	  545.3	 4557.0	...
5988705	  780.8	  545.3	 4554.0	...
5988706	  781.3	  545.7	 4551.0	...
5988707	  781.8	  546.2	 4551.0	...
5988708	  782.1	  546.9	 4550.0	...
5988709	  782.4	  547.4	 4549.0	...
5988710	  782.8	  547.7	 4549.0	...
5988711	  783.2	  547.6	 4549.0	...
5988712	  783.2	  547.8	 4549.0	...
5988713	  783.1	  548.2	 4549.0	...
5988714	  783.0	  548.7	 4548.0	...
5988715	  783.2	  548.9	 4548.0	...
5988716	  783.5	  549.0	 4550.0	...
5988717	  783.9	  549.0	 4553.0	...
5988718	  784.3	  549.1	 4555.0	...
5988719	  784.7	  548.9	 4553.0	...
5988720	  784.8	  548.6	 4551.0	...
5988721	  785.0	  548.4	 4549.0	...
5988722	  785.0	  548.5	 4549.0	...
5988723	  784.8	  548.6	 4550.0	...
5988724	  784.7	  548.3	 4550.0	...
5988725	  784.6	  547.8	 4550.0	...
5988726	  784.6	  547.5	 4550.0	...
5988727	  784.5	  547.4	 4550.0	...
5988728	  784.6	  547.4	 4550.0	...
5988729	  784.7	  547.4	 4549.0	...
5988730	  784.7	  547.5	 4547.0	...
5988731	  784.6	  547.7	 4545.0	...
5988732	  784.5	  548.0	 4543.0	...
5988733	  784.7	  548.4	 4540.0	...
5988734	  785.0	  548.6	 4539.0	...
5988735	  785.2	  548.6	 4539.0	...
5988736	  785.1	  548.6	 4539.0	...
5988737	  785.0	  548.7	 4539.0	...
5988738	  785.1	  549.0	 4539.0	...
5988739	  785.2	  549.3	 4539.0	...
5988740	  785.3	  549.4	 4539.0	...
5988741	  785.4	  549.3	 4538.0	...
5988742	  785.4	  549.2	 4538.0	...
5988743	  785.2	  548.9	 4538.0	...
5988744	  785.0	  548.8	 4538.0	...
5988745	  784.8	  548.7	 4536.0	...
5988746	  784.6	  548.9	 4534.0	...
5988747	  784.5	  549.1	 4532.0	...
5988748	  784.5	  549.2	 4532.0	...
5988749	  784.4	  549.3	 4531.0	...
5988750	  784.5	  549.3	 4530.0	...
5988751	  784.5	  549.4	 4529.0	...
5988752	  784.6	  549.4	 4530.0	...
5988753	  784.7	  549.4	 4530.0	...
5988754	  784.7	  549.4	 4530.0	...
5988755	  784.6	  549.4	 4529.0	...
5988756	  784.5	  549.4	 4529.0	...
5988757	  784.5	  549.3	 4528.0	...
5988758	  784.5	  549.4	 4530.0	...
5988759	  784.5	  549.5	 4531.0	...
5988760	  784.5	  549.7	 4529.0	...
5988761	  784.5	  549.9	 4526.0	...
5988762	  784.6	  550.1	 4522.0	...
5988763	  784.5	  550.2	 4523.0	...
5988764	  784.3	  550.3	 4524.0	...
5988765	  784.1	  550.3	 4525.0	...
5988766	  784.2	  550.3	 4525.0	...
5988767	  784.2	  550.2	 4525.0	...
5988768	  784.2	  550.3	 4524.0	...
5988769	  784.1	  550.3	 4525.0	...
5988770	  784.1	  550.4	 4525.0	...
5988771	  784.2	  550.3	 4526.0	...
5988772	  784.5	  550.2	 4526.0	...
5988773	  784.7	  550.4	 4523.0	...
5988774	  784.8	  550.7	 4521.0	...
5988775	  784.8	  551.1	 4519.0	...
5988776	  784.7	  551.1	 4519.0	...
5988777	  784.7	  551.1	 4518.0	...
5988778	  784.8	  551.0	 4519.0	...
5988779	  784.8	  550.7	 4519.0	...
5988780	  784.8	  550.5	 4519.0	...
5988781	  784.8	  550.4	 4518.0	...
5988782	  784.6	  550.4	 4517.0	...
5988783	  784.3	  550.4	 4517.0	...
5988784	  784.0	  550.3	 4518.0	...
5988785	  784.0	  550.1	 4518.0	...
5988786	  784.0	  550.1	 4517.0	...
5988787	  784.1	  550.1	 4517.0	...
5988788	  784.1	  550.2	 4516.0	...
5988789	  784.1	  550.3	 4514.0	...
5988790	  784.0	  550.4	 4513.0	...
5988791	  784.1	  550.5	 4512.0	...
5988792	  784.1	  550.5	 4512.0	...
5988793	  784.2	  550.6	 4512.0	...
5988794	  784.3	  550.6	 4511.0	...
5988795	  784.3	  550.7	 4510.0	...
5988796	  784.2	  550.7	 4509.0	...
5988797	  784.2	  550.7	 4509.0	...
5988798	  784.1	  550.7	 4509.0	...
5988799	  783.9	  550.8	 4509.0	...
5988800	  783.9	  550.8	 4507.0	...
5988801	  783.8	  550.9	 4506.0	...
5988802	  783.7	  551.2	 4505.0	...
5988803	  783.6	  551.5	 4505.0	...
5988804	  783.5	  551.7	 4505.0	...
5988805	  783.6	  551.7	 4504.0	...
5988806	  783.7	  551.6	 4503.0	...
5988807	  783.7	  551.4	 4502.0	...
5988808	  783.8	  551.4	 4501.0	...
5988809	  783.9	  551.6	 4499.0	...
5988810	  784.1	  551.8	 4498.0	...
5988811	  784.2	  551.9	 4498.0	...
5988812	  784.4	  551.9	 4498.0	...
5988813	  784.4	  551.9	 4498.0	...
5988814	  784.4	  551.9	 4497.0	...
5988815	  784.3	  551.9	 4495.0	...
5988816	  784.3	  552.0	 4493.0	...
5988817	  784.3	  552.0	 4490.0	...
5988818	  784.3	  552.0	 4487.0	...
5988819	  784.3	  551.9	 4485.0	...
5988820	  784.3	  551.9	 4485.0	...
5988821	  784.2	  551.9	 4485.0	...
5988822	  784.0	  551.9	 4485.0	...
5988823	  784.1	  551.9	 4485.0	...
5988824	  784.3	  551.9	 4485.0	...
5988825	  784.5	  551.8	 4485.0	...
5988826	  784.6	  551.7	 4485.0	...
5988827	  784.8	  551.5	 4485.0	...
5988828	  784.9	  551.4	 4484.0	...
5988829	  785.1	  551.5	 4482.0	...
5988830	  785.1	  551.7	 4479.0	...
5988831	  785.1	  551.8	 4477.0	...
5988832	  785.1	  552.0	 4475.0	...
5988833	  785.2	  552.1	 4472.0	...
5988834	  785.3	  552.2	 4469.0	...
5988835	  785.3	  552.1	 4466.0	...
5988836	  785.5	  552.0	 4467.0	...
5988837	  785.5	  551.8	 4466.0	...
5988838	  785.5	  551.7	 4464.0	...
5988839	  785.3	  551.7	 4463.0	...
5988840	  785.1	  551.8	 4464.0	...
5988841	  785.1	  552.0	 4462.0	...
5988842	  785.1	  552.1	 4461.0	...
5988843	  785.0	  552.1	 4459.0	...
5988844	  785.0	  552.0	 4459.0	...
5988845	  784.9	  552.1	 4456.0	...
5988846	  785.0	  552.1	 4454.0	...
5988847	  785.0	  552.1	 4450.0	...
5988848	  784.9	  552.1	 4447.0	...
5988849	  784.9	  552.0	 4444.0	...
5988850	  784.9	  552.0	 4446.0	...
5988851	  785.1	  551.5	 4448.0	...
5988852	  785.3	  551.0	 4449.0	...
5988853	  785.5	  550.6	 4447.0	...
5988854	  785.5	  550.7	 4442.0	...
5988855	  785.5	  550.8	 4437.0	...
5988856	  785.5	  551.0	 4434.0	...
5988857	  785.5	  551.4	 4434.0	...
5988858	  785.5	  551.8	 4433.0	...
5988859	  785.6	  552.0	 4432.0	...
5988860	  785.7	  551.9	 4427.0	...
5988861	  785.9	  551.8	 4424.0	...
5988862	  786.1	  551.4	 4421.0	...
5988863	  786.1	  551.2	 4420.0	...
5988864	  786.1	  550.8	 4420.0	...
5988865	  786.1	  550.6	 4421.0	...
5988866	  786.1	  550.4	 4418.0	...
5988867	  786.1	  550.4	 4416.0	...
5988868	  786.0	  550.3	 4411.0	...
5988869	  785.9	  550.3	 4408.0	...
5988870	  785.8	  550.5	 4405.0	...
5988871	  785.7	  550.7	 4405.0	...
5988872	  785.7	  550.8	 4403.0	...
5988873	  785.5	  550.9	 4400.0	...
5988874	  785.5	  551.1	 4397.0	...
5988875	  785.5	  551.1	 4396.0	...
5988876	  785.7	  551.2	 4395.0	...
5988877	  786.0	  551.2	 4394.0	...
5988878	  786.1	  551.1	 4394.0	...
5988879	  786.2	  551.4	 4394.0	...
5988880	  786.0	  551.8	 4395.0	...
5988881	  785.9	  552.1	 4394.0	...
5988882	  786.1	  552.1	 4393.0	...
5988883	  786.3	  552.0	 4390.0	...
5988884	  786.5	  552.0	 4388.0	...
5988885	  786.6	  552.0	 4387.0	...
5988886	  786.6	  552.0	 4387.0	...
5988887	  786.7	  551.9	 4388.0	...
5988888	  786.7	  552.0	 4388.0	...
5988889	  786.7	  552.1	 4388.0	...
5988890	  786.7	  552.0	 4389.0	...
5988891	  786.7	  551.5	 4389.0	...
5988892	  786.8	  550.8	 4389.0	...
5988893	  786.9	  550.4	 4388.0	...
5988894	  786.9	  550.3	 4386.0	...
5988895	  786.7	  550.4	 4385.0	...
5988896	  786.8	  550.3	 4383.0	...
5988897	  786.9	  550.1	 4383.0	...
5988898	  787.1	  550.1	 4381.0	...
5988899	  787.1	  550.4	 4378.0	...
5988900	  787.0	  550.7	 4375.0	...
5988901	  787.0	  551.0	 4377.0	...
5988902	  787.1	  551.1	 4379.0	...
5988903	  787.2	  551.2	 4380.0	...
5988904	  787.2	  551.3	 4378.0	...
5988905	  787.4	  551.6	 4375.0	...
5988906	  787.7	  551.8	 4371.0	...
5988907	  788.0	  552.1	 4368.0	...
5988908	  788.1	  552.0	 4365.0	...
5988909	  788.1	  552.0	 4364.0	...
5988910	  788.2	  551.9	 4364.0	...
5988911	  788.4	  551.7	 4364.0	...
5988912	  788.6	  551.6	 4364.0	...
5988913	  789.3	  551.5	 4362.0	...
5988914	  790.7	  551.5	 4359.0	...
5988915	  792.2	  551.7	 4356.0	...
5988916	  793.6	  552.1	 4356.0	...
5988917	  794.9	  552.4	 4356.0	...
5988918	  796.5	  552.5	 4355.0	...
5988919	  797.9	  552.6	 4354.0	...
5988920	  798.8	  552.8	 4352.0	...
5988921	  799.8	  552.9	 4351.0	...
5988922	  800.5	  553.1	 4351.0	...
5988923	  801.2	  553.1	 4349.0	...
5988924	  801.4	  553.1	 4347.0	...
5988925	  801.4	  553.2	 4341.0	...
5988926	  801.4	  553.1	 4337.0	...
5988927	  801.2	  553.1	 4334.0	...
5988928	  800.7	  553.0	 4335.0	...
5988929	  800.2	  553.0	 4335.0	...
5988930	  799.8	  553.0	 4335.0	...
5988931	  799.4	  553.0	 4336.0	...
5988932	  799.0	  553.0	 4334.0	...
5988933	  798.7	  552.6	 4333.0	...
5988934	  798.1	  552.2	 4327.0	...
5988935	  797.6	  551.9	 4323.0	...
5988936	  797.0	  551.9	 4320.0	...
5988937	  796.9	  551.8	 4321.0	...
5988938	  796.6	  551.7	 4322.0	...
5988939	  796.3	  551.7	 4320.0	...
5988940	  796.2	  551.7	 4319.0	...
5988941	  796.3	  551.7	 4318.0	...
5988942	  796.6	  551.6	 4316.0	...
5988943	  796.9	  551.5	 4315.0	...
5988944	  797.3	  551.5	 4312.0	...
5988945	  797.5	  551.5	 4312.0	...
5988946	  797.6	  551.6	 4311.0	...
5988947	  797.7	  551.7	 4311.0	...
5988948	  797.7	  551.8	 4310.0	...
5988949	  797.7	  552.0	 4308.0	...
5988950	  797.8	  552.1	 4308.0	...
5988951	  797.9	  552.1	 4307.0	...
5988952	  798.0	  552.1	 4307.0	...
5988953	  798.1	  552.3	 4305.0	...
5988954	  798.1	  552.4	 4302.0	...
5988955	  798.1	  552.4	 4300.0	...
5988956	  798.2	  552.7	 4299.0	...
5988957	  798.1	  553.2	 4298.0	...
5988958	  798.0	  553.7	 4297.0	...
5988959	  797.9	  553.9	 4296.0	...
5988960	  797.9	  554.0	 4293.0	...
5988961	  798.1	  553.8	 4290.0	...
5988962	  798.2	  553.6	 4288.0	...
5988963	  798.3	  553.5	 4289.0	...
5988964	  798.3	  553.5	 4287.0	...
5988965	  798.3	  553.6	 4285.0	...
5988966	  798.3	  553.3	 4283.0	...
5988967	  798.3	  552.9	 4284.0	...
5988968	  798.3	  552.5	 4285.0	...
5988969	  798.3	  552.5	 4286.0	...
5988970	  798.4	  552.8	 4286.0	...
5988971	  798.4	  553.2	 4285.0	...
5988972	  798.5	  553.7	 4284.0	...
5988973	  798.6	  553.8	 4283.0	...
5988974	  798.6	  553.9	 4282.0	...
5988975	  798.4	  553.9	 4281.0	...
5988976	  798.2	  554.0	 4281.0	...
5988977	  798.1	  554.1	 4279.0	...
5988978	  798.3	  554.2	 4276.0	...
5988979	  798.5	  554.2	 4274.0	...
5988980	  798.7	  554.1	 4273.0	...
5988981	  798.7	  554.0	 4272.0	...
5988982	  798.7	  554.2	 4271.0	...
5988983	  798.7	  554.5	 4269.0	...
5988984	  798.8	  554.8	 4265.0	...
5988985	  798.8	  554.9	 4263.0	...
5988986	  798.9	  555.0	 4261.0	...
5988987	  798.8	  555.0	 4259.0	...
5988988	  798.6	  554.9	 4259.0	...
5988989	  798.4	  555.0	 4258.0	...
5988990	  798.3	  555.0	 4257.0	...
5988991	  798.3	  555.1	 4256.0	...
5988992	  798.5	  555.0	 4255.0	...
5988993	  798.9	  555.1	 4252.0	...
5988994	  799.3	  555.2	 4249.0	...
5988995	  799.4	  555.4	 4246.0	...
5988996	  799.5	  555.5	 4246.0	...
5988997	  799.5	  555.7	 4245.0	...
5988998	  799.5	  555.8	 4244.0	...
5988999	  799.6	  555.8	 4243.0	...
5989000	  799.8	  555.5	 4242.0	...
5989001	  799.9	  555.4	 4241.0	...
5989002	  799.9	  555.4	 4241.0	...
5989003	  799.8	  555.5	 4241.0	...
5989004	  799.7	  555.5	 4241.0	...
5989005	  799.6	  555.2	 4242.0	...
5989006	  799.8	  554.9	 4241.0	...
5989007	  800.1	  554.7	 4241.0	...
5989008	  800.4	  554.7	 4240.0	...
5989009	  800.4	  554.9	 4238.0	...
5989010	  800.3	  555.0	 4234.0	...
5989011	  800.3	  555.0	 4231.0	...
5989012	  800.3	  555.0	 4230.0	...
5989013	  800.4	  555.0	 4232.0	...
5989014	  800.2	  555.0	 4233.0	...
5989015	  800.1	  555.2	 4232.0	...
5989016	  800.0	  555.5	 4230.0	...
5989017	  800.0	  555.6	 4230.0	...
5989018	  799.9	  555.4	 4230.0	...
MSG	5989019 0000 _ Number Off
5989019	  799.7	  555.3	 4230.0	...
5989020	  799.4	  555.3	 4229.0	...
5989021	  799.5	  555.6	 4227.0	...
5989022	  799.7	  555.9	 4226.0	...
5989023	  799.9	  556.4	 4226.0	...
5989024	  799.8	  556.6	 4224.0	...
5989025	  799.8	  556.5	 4221.0	...
5989026	  799.7	  556.3	 4218.0	...
5989027	  799.7	  555.9	 4217.0	...
5989028	  799.7	  555.9	 4217.0	...
5989029	  799.7	  556.0	 4216.0	...
5989030	  799.5	  556.3	 4217.0	...
5989031	  799.3	  556.5	 4217.0	...
5989032	  799.1	  556.7	 4218.0	...
5989033	  799.2	  556.9	 4218.0	...
5989034	  799.3	  557.2	 4217.0	...
5989035	  799.3	  557.2	 4216.0	...
5989036	  799.4	  557.3	 4215.0	...
5989037	  799.4	  557.3	 4215.0	...
5989038	  799.3	  557.1	 4216.0	...
5989039	  799.4	  556.9	 4216.0	...
5989040	  799.5	  557.2	 4217.0	...
5989041	  799.7	  557.6	 4217.0	...
5989042	  799.7	  558.1	 4217.0	...
5989043	  799.7	  558.1	 4215.0	...
5989044	  799.8	  558.0	 4212.0	...
5989045	  799.7	  557.9	 4211.0	...
5989046	  799.6	  557.8	 4209.0	...
5989047	  799.7	  557.9	 4207.0	...
5989048	  799.9	  557.9	 4205.0	...
5989049	  800.2	  557.9	 4205.0	...
5989050	  800.3	  557.9	 4204.0	...
5989051	  800.2	  557.9	 4202.0	...
5989052	  800.1	  557.8	 4200.0	...
5989053	  800.1	  557.7	 4199.0	...
5989054	  800.1	  557.6	 4200.0	...
5989055	  800.0	  557.5	 4199.0	...
5989056	  800.0	  557.7	 4198.0	...
5989057	  800.1	  557.9	 4197.0	...
5989058	  800.5	  558.1	 4197.0	...
5989059	  800.8	  558.1	 4198.0	...
5989060	  801.1	  558.2	 4198.0	...
5989061	  801.0	  558.3	 4198.0	...
5989062	  801.0	  558.3	 4197.0	...
5989063	  801.1	  558.3	 4197.0	...
5989064	  801.3	  558.3	 4196.0	...
5989065	  801.5	  558.3	 4195.0	...
5989066	  801.3	  558.3	 4195.0	...
5989067	  801.1	  558.3	 4196.0	...
5989068	  801.0	  558.4	 4196.0	...
5989069	  801.1	  558.3	 4194.0	...
5989070	  801.2	  558.4	 4191.0	...
5989071	  801.2	  558.6	 4187.0	...
5989072	  801.3	  558.7	 4186.0	...
5989073	  801.4	  558.4	 4187.0	...
5989074	  801.5	  558.0	 4188.0	...
5989075	  801.5	  557.7	 4188.0	...
5989076	  801.2	  558.0	 4188.0	...
5989077	  800.8	  558.1	 4189.0	...
5989078	  800.5	  558.2	 4187.0	...
5989079	  800.6	  558.1	 4185.0	...
5989080	  800.8	  558.0	 4183.0	...
5989081	  801.0	  558.3	 4183.0	...
5989082	  801.0	  558.6	 4183.0	...
5989083	  801.1	  558.8	 4181.0	...
5989084	  801.2	  558.8	 4178.0	...
5989085	  801.4	  558.8	 4175.0	...
5989086	  801.4	  558.8	 4175.0	...
5989087	  801.3	  558.9	 4176.0	...
5989088	  801.3	  559.2	 4177.0	...
5989089	  801.2	  559.5	 4178.0	...
5989090	  801.2	  559.5	 4178.0	...
5989091	  801.2	  559.3	 4178.0	...
5989092	  801.2	  559.2	 4178.0	...
5989093	  801.1	  559.3	 4179.0	...
5989094	  801.1	  559.2	 4179.0	...
5989095	  801.1	  559.0	 4178.0	...
5989096	  801.4	  558.8	 4178.0	...
5989097	  801.7	  558.8	 4177.0	...
5989098	  801.7	  558.8	 4177.0	...
5989099	  801.5	  559.0	 4176.0	...
5989100	  801.3	  559.0	 4175.0	...
5989101	  801.2	  559.0	 4172.0	...
5989102	  801.2	  559.1	 4169.0	...
5989103	  801.3	  559.2	 4169.0	...
5989104	  801.3	  559.2	 4171.0	...
5989105	  801.2	  559.2	 4173.0	...
5989106	  801.2	  559.3	 4172.0	...
5989107	  801.2	  559.4	 4170.0	...
5989108	  801.2	  559.6	 4169.0	...
5989109	  801.2	  559.7	 4167.0	...
5989110	  801.2	  559.9	 4167.0	...
5989111	  801.2	  560.0	 4167.0	...
5989112	  801.3	  560.1	 4166.0	...
5989113	  801.3	  560.3	 4166.0	...
5989114	  801.4	  560.2	 4166.0	...
5989115	  801.5	  560.1	 4166.0	...
5989116	  801.7	  560.2	 4165.0	...
5989117	  801.6	  560.3	 4165.0	...
5989118	  801.4	  560.4	 4165.0	...
5989119	  801.5	  560.4	 4167.0	...
5989120	  801.8	  560.3	 4168.0	...
5989121	  802.0	  560.2	 4169.0	...
5989122	  802.0	  560.4	 4168.0	...
5989123	  802.0	  560.4	 4167.0	...
5989124	  801.8	  560.4	 4165.0	...
5989125	  801.5	  560.2	 4164.0	...
5989126	  801.3	  560.2	 4163.0	...
5989127	  801.3	  560.3	 4162.0	...
5989128	  801.3	  560.4	 4162.0	...
5989129	  801.4	  560.4	 4161.0	...
5989130	  801.5	  560.3	 4160.0	...
5989131	  801.7	  560.2	 4159.0	...
5989132	  801.7	  560.1	 4159.0	...
5989133	  801.8	  560.1	 4160.0	...
5989134	  801.7	  560.2	 4161.0	...
5989135	  801.6	  560.2	 4161.0	...
5989136	  801.4	  560.3	 4159.0	...
5989137	  801.1	  560.4	 4158.0	...
5989138	  800.8	  560.5	 4156.0	...
5989139	  800.7	  560.9	 4155.0	...
5989140	  800.8	  561.3	 4157.0	...
5989141	  800.8	  561.6	 4160.0	...
5989142	  800.8	  561.4	 4163.0	...
5989143	  800.8	  561.2	 4160.0	...
5989144	  800.9	  561.2	 4157.0	...
5989145	  801.0	  561.4	 4154.0	...
5989146	  801.0	  561.5	 4157.0	...
5989147	  801.0	  561.8	 4160.0	...
5989148	  801.0	  561.9	 4162.0	...
5989149	  800.9	  561.9	 4161.0	...
5989150	  801.0	  561.7	 4161.0	...
5989151	  801.1	  561.4	 4161.0	...
5989152	  801.2	  561.4	 4159.0	...
5989153	  801.2	  561.3	 4157.0	...
5989154	  801.2	  561.3	 4155.0	...
5989155	  801.2	  561.4	 4156.0	...
5989156	  801.0	  561.3	 4156.0	...
5989157	  800.8	  561.2	 4154.0	...
5989158	  800.7	  561.2	 4152.0	...
5989159	  800.5	  561.4	 4151.0	...
5989160	  800.5	  561.4	 4150.0	...
5989161	  800.4	  561.6	 4149.0	...
5989162	  800.5	  561.8	 4148.0	...
5989163	  800.5	  562.0	 4149.0	...
5989164	  800.6	  562.0	 4149.0	...
5989165	  800.6	  562.1	 4148.0	...
5989166	  800.6	  562.1	 4148.0	...
5989167	  800.6	  562.2	 4149.0	...
5989168	  800.5	  562.1	 4150.0	...
5989169	  800.5	  562.1	 4151.0	...
5989170	  800.5	  562.0	 4151.0	...
5989171	  800.6	  562.1	 4151.0	...
5989172	  800.4	  562.1	 4151.0	...
5989173	  800.2	  562.0	 4151.0	...
5989174	  800.0	  561.9	 4150.0	...
5989175	  799.8	  561.8	 4150.0	...
5989176	  799.7	  561.9	 4150.0	...
5989177	  800.1	  562.0	 4151.0	...
5989178	  800.5	  562.0	 4150.0	...
5989179	  801.0	  562.1	 4150.0	...
5989180	  801.0	  562.2	 4150.0	...
5989181	  800.8	  562.3	 4151.0	...
5989182	  800.4	  562.2	 4151.0	...
5989183	  800.1	  562.2	 4150.0	...
5989184	  799.8	  562.4	 4149.0	...
5989185	  799.9	  562.8	 4147.0	...
5989186	  800.0	  563.1	 4147.0	...
5989187	  800.0	  563.1	 4147.0	...
5989188	  800.0	  563.1	 4147.0	...
5989189	  799.9	  563.0	 4145.0	...
5989190	  799.9	  563.0	 4144.0	...
5989191	  799.9	  563.0	 4143.0	...
5989192	  799.9	  562.9	 4144.0	...
5989193	  799.9	  562.9	 4144.0	...
5989194	  799.8	  562.8	 4143.0	...
5989195	  799.5	  562.8	 4143.0	...
5989196	  799.3	  562.8	 4142.0	...
5989197	  799.3	  562.8	 4142.0	...
5989198	  799.5	  562.8	 4142.0	...
5989199	  799.6	  563.0	 4142.0	...
5989200	  799.6	  563.4	 4142.0	...
5989201	  799.6	  563.7	 4142.0	...
5989202	  799.6	  563.9	 4141.0	...
5989203	  799.7	  563.8	 4142.0	...
5989204	  799.8	  563.7	 4142.0	...
5989205	  799.7	  563.7	 4142.0	...
5989206	  799.5	  563.7	 4142.0	...
5989207	  799.3	  563.7	 4142.0	...
5989208	  799.2	  563.7	 4141.0	...
5989209	  799.2	  563.8	 4140.0	...
5989210	  799.1	  563.8	 4140.0	...
5989211	  799.0	  564.0	 4140.0	...
5989212	  798.9	  564.3	 4139.0	...
5989213	  798.8	  564.5	 4138.0	...
5989214	  799.0	  564.5	 4140.0	...
5989215	  799.4	  564.5	 4142.0	...
5989216	  799.8	  564.5	 4142.0	...
5989217	  799.8	  564.6	 4141.0	...
5989218	  799.6	  564.6	 4139.0	...
5989219	  799.3	  564.6	 4139.0	...
MSG	5989220 0000 _ Number On
5989220	  798.9	  564.4	 4139.0	...
5989221	  798.5	  564.2	 4140.0	...
5989222	  798.2	  564.5	 4140.0	...
5989223	  797.9	  564.9	 4140.0	...
5989224	  797.9	  565.4	 4140.0	...
5989225	  798.0	  565.7	 4139.0	...
5989226	  798.2	  565.9	 4140.0	...
5989227	  798.4	  565.9	 4141.0	...
5989228	  798.5	  565.8	 4142.0	...
5989229	  798.5	  565.8	 4142.0	...
5989230	  798.5	  565.8	 4141.0	...
5989231	  798.5	  565.9	 4140.0	...
5989232	  798.4	  565.9	 4140.0	...
5989233	  798.4	  565.8	 4140.0	...
5989234	  798.4	  565.8	 4139.0	...
5989235	  798.4	  566.0	 4138.0	...
5989236	  798.4	  566.2	 4135.0	...
5989237	  798.2	  566.7	 4134.0	...
5989238	  798.0	  566.9	 4133.0	...
5989239	  797.7	  567.1	 4133.0	...
5989240	  797.6	  567.0	 4134.0	...
5989241	  797.5	  567.0	 4134.0	...
5989242	  797.5	  566.9	 4135.0	...
5989243	  797.4	  566.9	 4134.0	...
5989244	  797.4	  566.9	 4133.0	...
5989245	  797.3	  566.9	 4132.0	...
5989246	  797.3	  566.6	 4131.0	...
5989247	  797.3	  566.3	 4131.0	...
5989248	  797.4	  566.2	 4133.0	...
5989249	  797.4	  566.5	 4135.0	...
5989250	  797.4	  566.8	 4136.0	...
5989251	  797.4	  567.0	 4133.0	...
5989252	  797.4	  567.2	 4131.0	...
5989253	  797.3	  567.3	 4130.0	...
5989254	  797.2	  567.4	 4131.0	...
5989255	  797.2	  567.4	 4131.0	...
5989256	  797.2	  567.5	 4131.0	...
5989257	  797.1	  567.4	 4131.0	...
5989258	  797.1	  567.3	 4131.0	...
5989259	  797.2	  567.3	 4132.0	...
5989260	  797.3	  567.4	 4134.0	...
5989261	  797.2	  567.4	 4136.0	...
5989262	  797.0	  567.4	 4136.0	...
5989263	  796.7	  567.1	 4137.0	...
5989264	  796.7	  566.8	 4138.0	...
5989265	  797.0	  566.6	 4138.0	...
5989266	  797.3	  566.5	 4135.0	...
5989267	  797.6	  566.7	 4133.0	...
5989268	  797.6	  567.0	 4133.0	...
5989269	  797.5	  567.2	 4131.0	...
5989270	  797.3	  567.3	 4128.0	...
5989271	  797.1	  567.4	 4126.0	...
5989272	  797.1	  567.5	 4126.0	...
5989273	  797.2	  567.7	 4127.0	...
5989274	  797.2	  567.8	 4127.0	...
5989275	  797.2	  567.7	 4128.0	...
5989276	  797.2	  567.6	 4126.0	...
5989277	  797.3	  567.5	 4124.0	...
5989278	  797.5	  567.5	 4121.0	...
5989279	  797.6	  567.5	 4121.0	...
5989280	  797.6	  567.4	 4120.0	...
5989281	  797.6	  567.2	 4120.0	...
5989282	  797.3	  567.2	 4124.0	...
5989283	  797.0	  566.9	 4128.0	...
5989284	  796.8	  566.6	 4131.0	...
5989285	  796.9	  566.3	 4130.0	...
5989286	  796.8	  566.5	 4130.0	...
5989287	  796.6	  566.8	 4131.0	...
5989288	  796.6	  567.0	 4132.0	...
5989289	  796.7	  567.0	 4133.0	...
5989290	  796.9	  567.1	 4132.0	...
5989291	  796.9	  567.2	 4130.0	...
5989292	  796.9	  567.2	 4129.0	...
5989293	  796.9	  567.1	 4130.0	...
5989294	  796.8	  567.0	 4131.0	...
5989295	  796.8	  567.0	 4132.0	...
5989296	  796.9	  567.0	 4130.0	...
5989297	  796.9	  567.1	 4128.0	...
5989298	  796.9	  567.2	 4128.0	...
5989299	  796.9	  567.3	 4129.0	...
5989300	  796.9	  567.4	 4129.0	...
5989301	  797.0	  567.4	 4129.0	...
5989302	  797.0	  567.5	 4130.0	...
5989303	  796.6	  567.6	 4131.0	...
5989304	  796.3	  567.6	 4131.0	...
5989305	  795.9	  567.7	 4130.0	...
5989306	  796.0	  567.7	 4131.0	...
5989307	  796.1	  567.7	 4131.0	...
5989308	  796.3	  567.7	 4130.0	...
5989309	  796.3	  567.8	 4129.0	...
5989310	  796.2	  567.6	 4128.0	...
5989311	  796.2	  567.3	 4128.0	...
5989312	  796.1	  567.0	 4129.0	...
5989313	  796.1	  567.1	 4130.0	...
5989314	  796.2	  567.4	 4131.0	...
5989315	  796.3	  567.7	 4130.0	...
5989316	  796.2	  567.7	 4130.0	...
5989317	  796.0	  567.7	 4130.0	...
5989318	  795.9	  567.8	 4130.0	...
5989319	  795.8	  567.9	 4130.0	...
5989320	  795.8	  568.0	 4130.0	...
5989321	  795.8	  568.2	 4130.0	...
5989322	  795.8	  568.2	 4130.0	...
5989323	  795.8	  568.3	 4130.0	...
5989324	  795.8	  568.2	 4131.0	...
5989325	  795.9	  568.2	 4132.0	...
5989326	  795.9	  568.1	 4133.0	...
5989327	  795.9	  568.2	 4132.0	...
5989328	  795.8	  568.2	 4130.0	...
5989329	  795.7	  568.2	 4130.0	...
5989330	  795.7	  568.0	 4132.0	...
5989331	  795.8	  567.7	 4134.0	...
5989332	  795.9	  567.4	 4133.0	...
5989333	  795.9	  567.7	 4132.0	...
5989334	  795.8	  568.0	 4132.0	...
5989335	  795.8	  568.2	 4132.0	...
5989336	  795.8	  568.1	 4132.0	...
5989337	  795.7	  568.0	 4133.0	...
5989338	  795.6	  568.0	 4135.0	...
5989339	  795.6	  567.9	 4136.0	...
5989340	  795.5	  567.8	 4137.0	...
5989341	  795.5	  567.8	 4137.0	...
5989342	  795.3	  567.7	 4136.0	...
5989343	  795.2	  567.8	 4134.0	...
5989344	  795.0	  567.8	 4133.0	...
5989345	  794.9	  567.9	 4134.0	...
5989346	  794.9	  567.9	 4135.0	...
5989347	  794.9	  568.0	 4138.0	...
5989348	  794.9	  568.0	 4140.0	...
5989349	  794.9	  568.0	 4142.0	...
5989350	  794.9	  568.0	 4142.0	...
5989351	  795.0	  568.0	 4141.0	...
5989352	  795.1	  567.9	 4141.0	...
5989353	  795.1	  567.8	 4140.0	...
5989354	  795.1	  567.8	 4141.0	...
5989355	  795.2	  567.8	 4142.0	...
5989356	  795.3	  567.7	 4142.0	...
5989357	  795.6	  567.6	 4142.0	...
5989358	  795.7	  567.5	 4141.0	...
5989359	  795.7	  567.5	 4143.0	...
5989360	  795.5	  567.6	 4143.0	...
5989361	  795.3	  567.9	 4143.0	...
5989362	  795.3	  568.0	 4140.0	...
5989363	  795.3	  568.0	 4137.0	...
5989364	  795.3	  568.1	 4136.0	...
5989365	  795.2	  568.2	 4137.0	...
5989366	  795.3	  568.2	 4137.0	...
5989367	  795.1	  568.2	 4137.0	...
5989368	  795.0	  568.2	 4137.0	...
5989369	  794.9	  568.2	 4136.0	...
5989370	  795.1	  568.3	 4135.0	...
5989371	  795.3	  568.4	 4135.0	...
5989372	  795.3	  568.4	 4134.0	...
5989373	  795.3	  568.5	 4134.0	...
5989374	  795.4	  568.4	 4133.0	...
5989375	  795.5	  568.2	 4135.0	...
5989376	  795.7	  568.1	 4137.0	...
5989377	  795.8	  568.0	 4138.0	...
5989378	  795.9	  568.1	 4138.0	...
5989379	  796.1	  568.3	 4138.0	...
5989380	  796.1	  568.5	 4139.0	...
5989381	  796.1	  568.6	 4137.0	...
5989382	  796.1	  568.6	 4135.0	...
5989383	  796.0	  568.7	 4134.0	...
5989384	  796.0	  568.8	 4134.0	...
5989385	  796.0	  569.0	 4135.0	...
5989386	  796.1	  569.0	 4136.0	...
5989387	  796.3	  568.8	 4138.0	...
5989388	  796.5	  568.5	 4139.0	...
5989389	  796.5	  568.2	 4139.0	...
5989390	  796.4	  568.2	 4140.0	...
5989391	  796.3	  568.5	 4140.0	...
5989392	  796.3	  568.6	 4140.0	...
5989393	  796.3	  568.6	 4139.0	...
5989394	  796.1	  568.4	 4138.0	...
5989395	  795.9	  568.4	 4137.0	...
5989396	  795.7	  568.7	 4137.0	...
5989397	  795.8	  568.8	 4137.0	...
5989398	  795.9	  568.6	 4138.0	...
5989399	  795.9	  568.3	 4140.0	...
5989400	  795.9	  568.2	 4141.0	...
5989401	  795.9	  568.1	 4141.0	...
5989402	  796.0	  567.9	 4141.0	...
5989403	  796.0	  567.8	 4143.0	...
5989404	  796.1	  567.7	 4146.0	...
5989405	  796.1	  567.6	 4148.0	...
5989406	  796.0	  567.6	 4147.0	...
5989407	  795.9	  567.6	 4146.0	...
5989408	  795.8	  567.7	 4146.0	...
5989409	  795.9	  567.8	 4148.0	...
5989410	  795.9	  567.9	 4150.0	...
5989411	  795.8	  567.9	 4150.0	...
5989412	  795.6	  567.9	 4151.0	...
5989413	  795.4	  568.0	 4152.0	...
5989414	  795.3	  568.0	 4153.0	...
5989415	  795.3	  568.1	 4153.0	...
5989416	  795.4	  568.3	 4155.0	...
5989417	  795.4	  568.5	 4155.0	...
5989418	  795.3	  568.4	 4156.0	...
5989419	  795.3	  568.4	 4156.0	...
5989420	  795.4	  568.3	 4157.0	...
5989421	  795.4	  568.4	 4158.0	...
5989422	  795.4	  568.4	 4159.0	...
5989423	  795.3	  568.4	 4158.0	...
5989424	  795.3	  568.4	 4158.0	...
5989425	  795.2	  568.3	 4159.0	...
5989426	  795.2	  568.1	 4160.0	...
5989427	  795.2	  568.1	 4158.0	...
5989428	  795.1	  568.3	 4157.0	...
5989429	  795.2	  568.6	 4158.0	...
5989430	  795.2	  568.8	 4160.0	...
5989431	  795.3	  569.1	 4162.0	...
5989432	  795.3	  569.0	 4162.0	...
5989433	  795.2	  568.7	 4161.0	...
5989434	  795.2	  568.4	 4162.0	...
5989435	  795.2	  568.3	 4164.0	...
5989436	  795.2	  568.4	 4165.0	...
5989437	  795.2	  568.6	 4164.0	...
5989438	  795.1	  568.8	 4164.0	...
5989439	  795.0	  568.7	 4163.0	...
5989440	  795.1	  568.7	 4165.0	...
5989441	  795.1	  568.6	 4166.0	...
5989442	  795.2	  568.5	 4167.0	...
5989443	  795.3	  568.6	 4167.0	...
5989444	  795.3	  568.6	 4168.0	...
5989445	  795.3	  568.6	 4168.0	...
5989446	  795.4	  568.5	 4168.0	...
5989447	  795.5	  568.5	 4170.0	...
5989448	  795.5	  568.5	 4171.0	...
5989449	  795.4	  568.4	 4172.0	...
5989450	  795.4	  568.4	 4172.0	...
5989451	  795.4	  568.4	 4172.0	...
5989452	  795.4	  568.5	 4170.0	...
5989453	  795.5	  568.7	 4169.0	...
5989454	  795.4	  568.7	 4167.0	...
5989455	  795.3	  568.8	 4167.0	...
5989456	  795.0	  568.8	 4167.0	...
5989457	  794.9	  568.9	 4167.0	...
5989458	  794.7	  568.9	 4168.0	...
5989459	  794.8	  569.0	 4170.0	...
5989460	  794.7	  569.2	 4173.0	...
5989461	  794.7	  569.3	 4176.0	...
5989462	  794.6	  569.5	 4177.0	...
5989463	  794.5	  569.7	 4177.0	...
5989464	  794.4	  569.6	 4177.0	...
5989465	  794.3	  569.0	 4177.0	...
5989466	  794.0	  568.4	 4176.0	...
5989467	  793.7	  568.5	 4176.0	...
5989468	  793.7	  568.9	 4176.0	...
5989469	  793.9	  569.2	 4176.0	...
5989470	  794.0	  569.1	 4176.0	...
5989471	  794.0	  569.0	 4176.0	...
5989472	  794.1	  569.0	 4176.0	...
5989473	  794.3	  569.1	 4179.0	...
5989474	  794.5	  569.2	 4181.0	...
5989475	  794.4	  568.8	 4181.0	...
5989476	  794.1	  568.4	 4178.0	...
5989477	  793.8	  567.9	 4179.0	...
5989478	  793.8	  567.9	 4181.0	...
5989479	  793.8	  567.9	 4183.0	...
5989480	  793.6	  567.9	 4182.0	...
5989481	  793.5	  568.0	 4181.0	...
5989482	  793.4	  568.2	 4180.0	...
5989483	  793.5	  568.3	 4180.0	...
5989484	  793.5	  568.5	 4182.0	...
5989485	  793.5	  568.5	 4183.0	...
5989486	  793.5	  568.5	 4186.0	...
5989487	  793.6	  568.6	 4187.0	...
5989488	  793.6	  568.7	 4190.0	...
5989489	  793.6	  568.7	 4192.0	...
5989490	  793.7	  568.7	 4194.0	...
5989491	  793.8	  568.8	 4194.0	...
5989492	  794.0	  568.8	 4194.0	...
5989493	  794.1	  568.8	 4194.0	...
5989494	  794.1	  568.9	 4195.0	...
5989495	  794.2	  568.9	 4197.0	...
5989496	  794.4	  569.0	 4198.0	...
5989497	  794.5	  569.1	 4199.0	...
5989498	  794.7	  569.2	 4199.0	...
5989499	  794.8	  569.2	 4198.0	...
5989500	  794.9	  569.3	 4201.0	...
5989501	  794.9	  569.5	 4204.0	...
5989502	  794.8	  569.6	 4207.0	...
5989503	  794.8	  569.6	 4207.0	...
5989504	  794.7	  569.3	 4206.0	...
5989505	  794.6	  568.9	 4206.0	...
5989506	  794.5	  568.7	 4207.0	...
5989507	  794.4	  568.7	 4208.0	...
5989508	  794.3	  568.8	 4208.0	...
5989509	  794.2	  568.8	 4209.0	...
5989510	  794.4	  568.9	 4209.0	...
5989511	  794.6	  568.9	 4210.0	...
5989512	  794.8	  568.9	 4212.0	...
5989513	  794.8	  568.9	 4213.0	...
5989514	  794.8	  568.9	 4213.0	...
5989515	  794.9	  568.9	 4214.0	...
5989516	  794.7	  568.9	 4215.0	...
5989517	  794.4	  568.9	 4216.0	...
5989518	  794.2	  569.0	 4216.0	...
5989519	  794.1	  569.0	 4216.0	...
5989520	  794.0	  568.9	 4217.0	...
5989521	  793.9	  568.9	 4218.0	...
5989522	  793.9	  569.1	 4219.0	...
5989523	  794.0	  569.2	 4220.0	...
5989524	  794.0	  569.2	 4219.0	...
5989525	  793.9	  569.2	 4220.0	...
5989526	  793.9	  569.2	 4223.0	...
5989527	  793.9	  569.2	 4225.0	...
5989528	  794.0	  569.2	 4226.0	...
5989529	  794.0	  569.3	 4226.0	...
5989530	  793.9	  569.4	 4226.0	...
5989531	  793.7	  569.5	 4227.0	...
5989532	  793.4	  569.5	 4229.0	...
5989533	  793.0	  569.5	 4232.0	...
MSG	5989534 0000 _ Number Off
5989534	  792.9	  569.5	 4235.0	...
5989535	  792.9	  569.5	 4237.0	...
5989536	  792.9	  569.7	 4238.0	...
5989537	  792.8	  569.9	 4239.0	...
5989538	  792.7	  570.0	 4240.0	...
5989539	  792.6	  570.2	 4241.0	...
5989540	  792.6	  570.5	 4239.0	...
5989541	  792.7	  570.8	 4238.0	...
5989542	  792.9	  571.1	 4237.0	...
5989543	  793.0	  570.7	 4238.0	...
5989544	  792.9	  570.5	 4239.0	...
5989545	  792.6	  570.3	 4239.0	...
5989546	  792.4	  570.4	 4239.0	...
5989547	  792.3	  570.4	 4238.0	...
5989548	  792.2	  570.4	 4236.0	...
5989549	  792.3	  570.3	 4234.0	...
5989550	  792.5	  570.3	 4233.0	...
5989551	  792.6	  570.2	 4232.0	...
5989552	  792.8	  570.2	 4231.0	...
5989553	  792.9	  570.3	 4231.0	...
5989554	  793.2	  570.5	 4230.0	...
5989555	  793.3	  571.0	 4230.0	...
5989556	  793.4	  571.4	 4229.0	...
5989557	  793.4	  571.7	 4231.0	...
5989558	  793.4	  571.7	 4232.0	...
5989559	  793.3	  571.6	 4234.0	...
5989560	  793.2	  571.4	 4235.0	...
5989561	  793.2	  571.1	 4237.0	...
5989562	  793.2	  570.5	 4238.0	...
5989563	  793.1	  570.0	 4240.0	...
5989564	  792.9	  569.1	 4240.0	...
5989565	  792.6	  568.4	 4243.0	...
5989566	  792.5	  566.9	 4246.0	...
EFIX R   5985725	5989566	3842	  787.1	  553.7	   4563
SSACC R  5989567
5989567	  792.7	  565.5	 4252.0	...
5989568	  793.1	  563.6	 4256.0	...
5989569	  793.6	  562.1	 4260.0	...
5989570	  793.7	  560.3	 4261.0	...
5989571	  793.6	  558.4	 4261.0	...
5989572	  794.1	  556.1	 4261.0	...
5989573	  794.5	  553.1	 4260.0	...
5989574	  795.0	  550.2	 4260.0	...
5989575	  795.6	  547.5	 4261.0	...
5989576	  796.3	  545.4	 4263.0	...
5989577	  797.3	  543.9	 4263.0	...
ESACC R  5989567	5989577	11	  792.7	  565.5	  797.3	  543.9	   0.47	     48
SFIX R   5989578
5989578	  797.9	  542.8	 4262.0	...
5989579	  798.7	  542.1	 4260.0	...
5989580	  799.1	  541.6	 4259.0	...
5989581	  799.4	  541.6	 4258.0	...
5989582	  799.4	  541.6	 4257.0	...
5989583	  799.3	  541.6	 4257.0	...
5989584	  798.8	  541.7	 4257.0	...
5989585	  798.2	  541.8	 4257.0	...
5989586	  797.3	  541.8	 4257.0	...
5989587	  796.8	  541.8	 4257.0	...
5989588	  796.3	  541.7	 4259.0	...
5989589	  796.0	  541.7	 4260.0	...
5989590	  795.7	  541.4	 4260.0	...
5989591	  795.2	  541.0	 4260.0	...
5989592	  794.8	  540.5	 4261.0	...
5989593	  794.8	  540.3	 4262.0	...
5989594	  795.1	  540.1	 4264.0	...
5989595	  795.4	  540.2	 4264.0	...
5989596	  795.7	  540.5	 4266.0	...
5989597	  796.0	  541.1	 4268.0	...
5989598	  796.2	  541.6	 4271.0	...
5989599	  796.0	  542.1	 4271.0	...
5989600	  795.9	  542.7	 4271.0	...
5989601	  795.5	  543.2	 4271.0	...
5989602	  795.2	  544.3	 4271.0	...
5989603	  794.7	  545.2	 4273.0	...
5989604	  794.6	  546.0	 4275.0	...
5989605	  794.5	  546.3	 4278.0	...
5989606	  794.4	  546.5	 4280.0	...
5989607	  794.4	  546.7	 4282.0	...
5989608	  794.4	  546.6	 4283.0	...
5989609	  794.4	  546.6	 4284.0	...
5989610	  794.5	  546.6	 4286.0	...
5989611	  794.6	  546.6	 4288.0	...
5989612	  794.6	  546.8	 4289.0	...
5989613	  794.8	  547.1	 4290.0	...
5989614	  794.9	  547.3	 4290.0	...
5989615	  795.0	  547.6	 4293.0	...
5989616	  795.0	  547.3	 4295.0	...
5989617	  795.0	  547.0	 4298.0	...
5989618	  795.2	  546.8	 4297.0	...
5989619	  795.4	  547.0	 4298.0	...
5989620	  795.3	  547.2	 4299.0	...
5989621	  795.0	  547.0	 4300.0	...
5989622	  794.8	  546.8	 4302.0	...
5989623	  794.7	  546.6	 4304.0	...
5989624	  794.7	  546.9	 4304.0	...
5989625	  794.7	  547.1	 4304.0	...
5989626	  794.7	  547.4	 4304.0	...
5989627	  794.7	  547.5	 4304.0	...
5989628	  794.9	  547.6	 4304.0	...
5989629	  795.2	  547.8	 4304.0	...
5989630	  795.2	  548.0	 4304.0	...
5989631	  795.0	  548.1	 4304.0	...
5989632	  794.7	  548.3	 4307.0	...
5989633	  794.7	  548.3	 4310.0	...
5989634	  794.6	  548.4	 4312.0	...
5989635	  794.6	  548.2	 4311.0	...
5989636	  794.6	  548.0	 4310.0	...
5989637	  794.7	  548.0	 4309.0	...
5989638	  794.7	  548.0	 4310.0	...
5989639	  794.9	  548.0	 4313.0	...
5989640	  795.1	  548.0	 4315.0	...
5989641	  795.3	  548.0	 4317.0	...
5989642	  795.2	  548.1	 4319.0	...
5989643	  795.2	  548.1	 4322.0	...
5989644	  795.1	  548.1	 4323.0	...
5989645	  795.1	  548.2	 4325.0	...
5989646	  795.1	  548.4	 4326.0	...
5989647	  795.2	  548.6	 4325.0	...
5989648	  795.2	  548.6	 4324.0	...
5989649	  795.3	  548.6	 4326.0	...
5989650	  795.4	  548.6	 4330.0	...
5989651	  795.3	  548.6	 4333.0	...
5989652	  795.1	  548.7	 4332.0	...
5989653	  795.0	  548.8	 4332.0	...
5989654	  795.0	  548.8	 4335.0	...
5989655	  795.0	  549.0	 4339.0	...
5989656	  795.0	  549.2	 4341.0	...
5989657	  794.9	  549.4	 4342.0	...
5989658	  794.6	  549.4	 4343.0	...
5989659	  794.3	  549.5	 4344.0	...
5989660	  794.0	  549.5	 4344.0	...
5989661	  794.1	  549.4	 4342.0	...
5989662	  794.2	  549.2	 4340.0	...
5989663	  794.2	  549.0	 4338.0	...
5989664	  794.1	  548.8	 4339.0	...
5989665	  794.1	  548.7	 4340.0	...
5989666	  794.0	  548.7	 4341.0	...
5989667	  793.9	  548.7	 4343.0	...
5989668	  794.1	  548.7	 4344.0	...
5989669	  794.4	  548.9	 4346.0	...
5989670	  794.7	  549.0	 4346.0	...
5989671	  794.8	  549.2	 4347.0	...
5989672	  794.7	  548.9	 4347.0	...
5989673	  795.0	  548.7	 4348.0	...
5989674	  795.2	  548.6	 4349.0	...
5989675	  795.4	  548.7	 4351.0	...
5989676	  795.4	  548.9	 4352.0	...
5989677	  795.3	  548.9	 4353.0	...
5989678	  795.3	  549.0	 4354.0	...
5989679	  794.9	  549.2	 4355.0	...
5989680	  794.4	  549.1	 4356.0	...
5989681	  793.9	  548.9	 4357.0	...
5989682	  793.9	  548.5	 4357.0	...
5989683	  793.8	  548.5	 4357.0	...
5989684	  793.8	  548.7	 4357.0	...
5989685	  793.9	  549.0	 4357.0	...
5989686	  794.1	  549.4	 4357.0	...
5989687	  794.4	  549.6	 4359.0	...
5989688	  794.7	  549.6	 4360.0	...
5989689	  795.0	  549.5	 4361.0	...
5989690	  795.1	  549.4	 4361.0	...
5989691	  795.1	  549.3	 4361.0	...
5989692	  794.7	  549.3	 4362.0	...
5989693	  794.4	  549.3	 4362.0	...
5989694	  794.0	  549.3	 4362.0	...
5989695	  794.0	  549.4	 4362.0	...
5989696	  794.1	  549.3	 4364.0	...
5989697	  794.2	  549.1	 4366.0	...
5989698	  794.4	  548.8	 4369.0	...
5989699	  794.5	  548.7	 4369.0	...
5989700	  794.5	  548.8	 4369.0	...
5989701	  794.2	  548.9	 4372.0	...
5989702	  793.8	  549.1	 4373.0	...
5989703	  793.7	  549.2	 4375.0	...
5989704	  793.8	  549.2	 4376.0	...
5989705	  794.0	  549.2	 4379.0	...
5989706	  794.2	  549.1	 4382.0	...
5989707	  794.3	  549.1	 4384.0	...
5989708	  794.4	  549.1	 4383.0	...
5989709	  794.5	  549.1	 4383.0	...
5989710	  794.4	  549.0	 4383.0	...
5989711	  794.2	  548.9	 4383.0	...
5989712	  794.0	  548.7	 4384.0	...
5989713	  794.0	  548.6	 4385.0	...
5989714	  793.9	  548.6	 4386.0	...
5989715	  793.9	  548.5	 4390.0	...
5989716	  793.8	  548.4	 4394.0	...
5989717	  793.8	  548.6	 4395.0	...
5989718	  793.9	  548.7	 4394.0	...
5989719	  793.9	  548.8	 4393.0	...
5989720	  793.9	  548.9	 4392.0	...
5989721	  793.9	  548.9	 4391.0	...
5989722	  793.9	  548.9	 4390.0	...
5989723	  793.8	  549.0	 4390.0	...
5989724	  793.8	  549.0	 4391.0	...
5989725	  793.9	  549.0	 4396.0	...
5989726	  794.0	  549.2	 4400.0	...
5989727	  794.2	  549.3	 4403.0	...
5989728	  794.5	  549.5	 4403.0	...
5989729	  794.8	  549.5	 4402.0	...
5989730	  795.0	  549.4	 4402.0	...
5989731	  794.9	  549.4	 4402.0	...
5989732	  794.9	  549.4	 4401.0	...
5989733	  795.0	  549.5	 4401.0	...
5989734	  795.2	  549.6	 4400.0	...
MSG	5989735 0000 _ Number On
5989735	  795.1	  549.6	 4400.0	...
5989736	  794.5	  549.7	 4403.0	...
5989737	  793.9	  549.5	 4407.0	...
5989738	  793.4	  549.2	 4411.0	...
5989739	  793.5	  548.7	 4411.0	...
5989740	  793.6	  548.6	 4411.0	...
5989741	  793.6	  548.7	 4411.0	...
5989742	  793.7	  548.9	 4411.0	...
5989743	  793.7	  549.2	 4411.0	...
5989744	  793.5	  549.5	 4411.0	...
5989745	  793.2	  550.0	 4411.0	...
5989746	  793.2	  550.2	 4410.0	...
5989747	  793.6	  550.3	 4411.0	...
5989748	  793.8	  550.0	 4413.0	...
5989749	  793.7	  549.7	 4414.0	...
5989750	  793.5	  549.3	 4414.0	...
5989751	  793.6	  549.3	 4415.0	...
5989752	  793.8	  549.2	 4416.0	...
5989753	  794.0	  549.1	 4417.0	...
5989754	  793.9	  548.9	 4417.0	...
5989755	  793.9	  548.8	 4417.0	...
5989756	  794.0	  548.7	 4420.0	...
5989757	  794.1	  548.7	 4423.0	...
5989758	  794.1	  548.9	 4426.0	...
5989759	  794.2	  549.0	 4426.0	...
5989760	  794.3	  549.0	 4426.0	...
5989761	  794.4	  548.8	 4426.0	...
5989762	  794.4	  548.5	 4425.0	...
5989763	  794.3	  548.3	 4424.0	...
5989764	  794.1	  548.4	 4423.0	...
5989765	  793.8	  548.5	 4423.0	...
5989766	  793.6	  548.6	 4423.0	...
5989767	  793.3	  548.6	 4424.0	...
5989768	  793.0	  548.9	 4424.0	...
5989769	  792.7	  549.4	 4425.0	...
5989770	  792.8	  549.7	 4428.0	...
5989771	  792.9	  549.8	 4430.0	...
5989772	  792.8	  550.0	 4432.0	...
5989773	  792.5	  550.3	 4433.0	...
5989774	  792.2	  550.4	 4432.0	...
5989775	  792.2	  550.2	 4432.0	...
5989776	  792.3	  549.8	 4432.0	...
5989777	  792.3	  549.6	 4431.0	...
5989778	  792.3	  549.3	 4434.0	...
5989779	  792.4	  549.4	 4437.0	...
5989780	  792.4	  549.5	 4439.0	...
5989781	  792.4	  549.4	 4438.0	...
5989782	  792.3	  549.1	 4439.0	...
5989783	  792.2	  548.7	 4441.0	...
5989784	  792.2	  548.5	 4443.0	...
5989785	  792.1	  548.4	 4445.0	...
5989786	  792.1	  548.3	 4446.0	...
5989787	  792.2	  548.4	 4447.0	...
5989788	  792.3	  548.3	 4446.0	...
5989789	  792.3	  548.2	 4445.0	...
5989790	  792.4	  548.2	 4445.0	...
5989791	  792.6	  548.2	 4446.0	...
5989792	  793.1	  548.2	 4448.0	...
5989793	  793.4	  548.1	 4449.0	...
5989794	  793.5	  548.0	 4451.0	...
5989795	  793.4	  547.9	 4453.0	...
5989796	  793.2	  547.9	 4452.0	...
5989797	  792.9	  548.1	 4451.0	...
5989798	  792.6	  548.1	 4450.0	...
5989799	  792.5	  548.1	 4449.0	...
5989800	  792.2	  548.0	 4448.0	...
5989801	  792.0	  548.0	 4447.0	...
5989802	  791.7	  548.1	 4446.0	...
5989803	  791.8	  548.7	 4446.0	...
5989804	  791.8	  549.2	 4447.0	...
5989805	  791.8	  549.5	 4448.0	...
5989806	  791.6	  549.4	 4449.0	...
5989807	  791.4	  549.3	 4449.0	...
5989808	  791.4	  549.5	 4453.0	...
5989809	  791.5	  549.7	 4456.0	...
5989810	  791.4	  550.0	 4459.0	...
5989811	  791.2	  549.9	 4459.0	...
5989812	  791.0	  549.9	 4458.0	...
5989813	  790.8	  549.8	 4458.0	...
5989814	  790.6	  549.8	 4459.0	...
5989815	  790.3	  549.8	 4460.0	...
5989816	  790.3	  549.9	 4461.0	...
5989817	  790.3	  549.8	 4459.0	...
5989818	  790.5	  549.7	 4458.0	...
5989819	  790.6	  549.5	 4456.0	...
5989820	  790.7	  549.4	 4457.0	...
5989821	  790.6	  549.4	 4458.0	...
5989822	  790.5	  549.3	 4458.0	...
5989823	  790.4	  549.1	 4460.0	...
5989824	  790.3	  548.7	 4462.0	...
5989825	  790.3	  548.5	 4464.0	...
5989826	  789.9	  548.8	 4464.0	...
5989827	  789.6	  549.2	 4465.0	...
5989828	  789.6	  549.6	 4465.0	...
5989829	  790.0	  549.5	 4466.0	...
5989830	  790.2	  549.2	 4468.0	...
5989831	  790.1	  549.1	 4470.0	...
5989832	  789.7	  549.0	 4469.0	...
5989833	  789.4	  549.2	 4468.0	...
5989834	  789.3	  549.6	 4467.0	...
5989835	  789.3	  549.9	 4468.0	...
5989836	  789.2	  550.0	 4471.0	...
5989837	  789.1	  550.1	 4473.0	...
5989838	  789.1	  550.5	 4474.0	...
5989839	  789.1	  550.7	 4475.0	...
5989840	  789.2	  550.7	 4476.0	...
5989841	  789.2	  550.5	 4477.0	...
5989842	  789.3	  550.2	 4477.0	...
5989843	  789.3	  550.2	 4478.0	...
5989844	  789.3	  549.9	 4479.0	...
5989845	  789.0	  549.7	 4480.0	...
5989846	  788.9	  549.6	 4481.0	...
5989847	  788.8	  549.8	 4481.0	...
5989848	  788.9	  549.9	 4482.0	...
5989849	  789.1	  550.0	 4482.0	...
5989850	  789.3	  550.0	 4482.0	...
5989851	  789.5	  550.0	 4482.0	...
5989852	  789.5	  549.9	 4482.0	...
5989853	  789.4	  549.8	 4483.0	...
5989854	  789.2	  549.8	 4483.0	...
5989855	  789.0	  549.9	 4484.0	...
5989856	  789.0	  550.0	 4484.0	...
5989857	  789.0	  549.8	 4484.0	...
5989858	  789.1	  549.7	 4484.0	...
5989859	  789.0	  549.6	 4484.0	...
5989860	  788.8	  549.6	 4484.0	...
5989861	  788.7	  549.7	 4483.0	...
5989862	  788.7	  549.7	 4482.0	...
5989863	  788.8	  549.6	 4482.0	...
5989864	  788.9	  549.4	 4482.0	...
5989865	  789.3	  549.4	 4483.0	...
5989866	  789.6	  549.6	 4484.0	...
5989867	  789.8	  549.7	 4485.0	...
5989868	  789.8	  549.9	 4485.0	...
5989869	  789.9	  550.1	 4485.0	...
5989870	  790.0	  550.2	 4485.0	...
5989871	  790.0	  550.1	 4486.0	...
5989872	  790.0	  549.9	 4488.0	...
5989873	  790.0	  550.1	 4489.0	...
5989874	  790.0	  550.3	 4490.0	...
5989875	  789.9	  550.5	 4491.0	...
5989876	  789.8	  550.3	 4492.0	...
5989877	  789.8	  549.9	 4491.0	...
5989878	  789.9	  549.6	 4490.0	...
5989879	  790.0	  549.4	 4489.0	...
5989880	  790.0	  549.3	 4488.0	...
5989881	  790.0	  549.3	 4488.0	...
5989882	  790.0	  549.3	 4489.0	...
5989883	  790.1	  549.2	 4490.0	...
5989884	  790.2	  549.3	 4491.0	...
5989885	  790.0	  549.5	 4490.0	...
5989886	  789.8	  549.7	 4492.0	...
5989887	  789.4	  549.9	 4494.0	...
5989888	  789.4	  550.2	 4497.0	...
5989889	  789.9	  550.5	 4496.0	...
5989890	  790.4	  550.8	 4497.0	...
5989891	  790.6	  550.7	 4497.0	...
5989892	  790.1	  550.8	 4497.0	...
5989893	  789.6	  550.5	 4498.0	...
5989894	  789.4	  550.2	 4499.0	...
5989895	  789.4	  550.0	 4500.0	...
5989896	  789.4	  549.9	 4499.0	...
5989897	  789.3	  549.8	 4498.0	...
5989898	  789.2	  549.7	 4498.0	...
5989899	  789.2	  550.0	 4500.0	...
5989900	  788.9	  550.3	 4501.0	...
5989901	  788.7	  550.7	 4500.0	...
5989902	  788.4	  550.9	 4500.0	...
5989903	  788.3	  551.1	 4500.0	...
5989904	  788.2	  551.3	 4500.0	...
5989905	  788.0	  551.1	 4501.0	...
5989906	  788.0	  550.9	 4501.0	...
5989907	  788.0	  550.7	 4504.0	...
5989908	  787.9	  550.1	 4505.0	...
5989909	  787.8	  549.6	 4507.0	...
5989910	  787.7	  549.1	 4506.0	...
5989911	  787.7	  549.1	 4505.0	...
5989912	  787.8	  548.8	 4504.0	...
5989913	  787.9	  548.4	 4503.0	...
5989914	  787.7	  548.3	 4504.0	...
5989915	  787.4	  548.7	 4505.0	...
5989916	  787.1	  549.0	 4505.0	...
5989917	  787.0	  549.3	 4504.0	...
5989918	  787.0	  549.4	 4504.0	...
5989919	  787.1	  549.5	 4505.0	...
5989920	  787.0	  549.4	 4505.0	...
5989921	  787.0	  549.1	 4504.0	...
5989922	  787.0	  548.8	 4503.0	...
5989923	  787.2	  548.5	 4501.0	...
5989924	  787.4	  548.3	 4503.0	...
5989925	  787.6	  548.3	 4506.0	...
5989926	  787.4	  548.1	 4509.0	...
5989927	  787.2	  548.0	 4509.0	...
5989928	  787.1	  548.0	 4509.0	...
5989929	  787.1	  548.1	 4506.0	...
5989930	  787.0	  548.4	 4502.0	...
5989931	  786.9	  548.6	 4499.0	...
5989932	  786.8	  548.7	 4502.0	...
5989933	  786.9	  549.0	 4504.0	...
5989934	  787.0	  549.3	 4506.0	...
5989935	  787.2	  549.4	 4505.0	...
5989936	  787.2	  549.2	 4503.0	...
5989937	  787.3	  549.0	 4504.0	...
5989938	  787.4	  549.1	 4506.0	...
5989939	  787.4	  549.1	 4509.0	...
5989940	  787.3	  549.1	 4509.0	...
5989941	  787.2	  548.9	 4510.0	...
5989942	  787.2	  548.7	 4510.0	...
5989943	  787.1	  548.2	 4510.0	...
5989944	  787.1	  547.9	 4510.0	...
5989945	  787.0	  547.7	 4511.0	...
5989946	  786.8	  547.7	 4510.0	...
5989947	  786.6	  547.7	 4510.0	...
5989948	  786.5	  547.8	 4511.0	...
5989949	  786.6	  548.0	 4513.0	...
5989950	  786.7	  548.2	 4515.0	...
5989951	  786.8	  548.3	 4516.0	...
5989952	  786.8	  548.5	 4516.0	...
5989953	  786.7	  548.7	 4515.0	...
5989954	  786.5	  548.8	 4514.0	...
5989955	  786.6	  548.7	 4514.0	...
5989956	  786.9	  548.7	 4515.0	...
5989957	  787.0	  548.6	 4516.0	...
5989958	  786.9	  548.6	 4516.0	...
5989959	  786.8	  548.2	 4515.0	...
5989960	  786.9	  547.9	 4514.0	...
5989961	  787.1	  547.6	 4515.0	...
5989962	  787.2	  547.6	 4515.0	...
5989963	  787.1	  547.7	 4515.0	...
5989964	  787.0	  547.8	 4514.0	...
5989965	  786.9	  547.9	 4513.0	...
5989966	  786.7	  547.9	 4512.0	...
5989967	  786.6	  548.0	 4513.0	...
5989968	  786.6	  547.9	 4513.0	...
5989969	  786.6	  547.9	 4515.0	...
5989970	  786.4	  547.8	 4518.0	...
5989971	  786.2	  547.8	 4520.0	...
5989972	  786.0	  547.8	 4521.0	...
5989973	  786.0	  547.7	 4521.0	...
5989974	  785.9	  547.6	 4520.0	...
5989975	  785.8	  547.5	 4519.0	...
5989976	  785.8	  547.5	 4518.0	...
5989977	  785.8	  547.5	 4519.0	...
5989978	  785.7	  547.7	 4520.0	...
5989979	  786.0	  547.8	 4522.0	...
5989980	  786.8	  547.8	 4522.0	...
5989981	  787.5	  547.8	 4522.0	...
5989982	  788.2	  547.6	 4522.0	...
5989983	  788.7	  547.6	 4521.0	...
5989984	  789.6	  547.5	 4520.0	...
5989985	  790.9	  547.4	 4519.0	...
5989986	  792.3	  547.2	 4518.0	...
5989987	  793.4	  546.9	 4519.0	...
5989988	  794.4	  547.0	 4519.0	...
5989989	  795.3	  547.2	 4519.0	...
5989990	  796.5	  547.5	 4520.0	...
5989991	  797.0	  547.5	 4520.0	...
5989992	  797.6	  547.5	 4522.0	...
5989993	  797.8	  547.4	 4525.0	...
5989994	  798.0	  547.6	 4526.0	...
5989995	  797.8	  547.9	 4524.0	...
5989996	  797.1	  547.9	 4521.0	...
5989997	  795.7	  547.4	 4519.0	...
5989998	  794.7	  546.8	 4519.0	...
5989999	  793.5	  546.1	 4518.0	...
5990000	  792.7	  545.3	 4517.0	...
5990001	  791.8	  544.5	 4516.0	...
5990002	  791.3	  544.0	 4515.0	...
5990003	  791.2	  543.9	 4514.0	...
5990004	  791.0	  543.8	 4516.0	...
5990005	  791.0	  543.5	 4519.0	...
5990006	  791.1	  543.3	 4522.0	...
5990007	  791.2	  543.3	 4523.0	...
5990008	  791.4	  543.5	 4525.0	...
5990009	  791.5	  544.2	 4524.0	...
5990010	  791.6	  544.8	 4522.0	...
5990011	  791.7	  545.5	 4520.0	...
5990012	  791.8	  545.8	 4519.0	...
5990013	  791.7	  546.0	 4518.0	...
5990014	  791.5	  546.1	 4518.0	...
5990015	  791.2	  546.5	 4519.0	...
5990016	  791.2	  546.9	 4519.0	...
5990017	  791.3	  547.2	 4519.0	...
5990018	  791.3	  547.1	 4519.0	...
5990019	  791.3	  546.8	 4519.0	...
5990020	  791.0	  546.3	 4519.0	...
5990021	  790.8	  545.9	 4519.0	...
5990022	  790.8	  545.6	 4521.0	...
5990023	  790.9	  545.7	 4522.0	...
5990024	  791.0	  545.8	 4521.0	...
5990025	  791.0	  546.1	 4520.0	...
5990026	  791.0	  546.5	 4518.0	...
5990027	  791.0	  546.8	 4518.0	...
5990028	  791.1	  546.8	 4518.0	...
5990029	  791.2	  546.8	 4518.0	...
5990030	  791.3	  546.8	 4519.0	...
5990031	  791.3	  546.9	 4519.0	...
5990032	  791.3	  547.1	 4520.0	...
5990033	  791.3	  547.4	 4519.0	...
5990034	  791.3	  547.5	 4519.0	...
5990035	  791.2	  547.5	 4519.0	...
5990036	  791.2	  547.3	 4518.0	...
5990037	  791.2	  546.9	 4517.0	...
5990038	  791.2	  546.6	 4518.0	...
5990039	  791.2	  546.3	 4519.0	...
5990040	  791.2	  546.3	 4521.0	...
5990041	  791.2	  546.3	 4520.0	...
5990042	  791.3	  546.4	 4518.0	...
5990043	  791.3	  546.4	 4517.0	...
5990044	  791.3	  546.4	 4517.0	...
5990045	  791.4	  546.4	 4518.0	...
MSG	5990046 0000 _ Number Off
5990046	  791.5	  546.2	 4518.0	...
5990047	  791.5	  546.0	 4517.0	...
5990048	  791.3	  545.8	 4517.0	...
5990049	  791.2	  545.6	 4517.0	...
5990050	  791.1	  545.5	 4518.0	...
5990051	  791.1	  545.6	 4519.0	...
5990052	  790.9	  545.9	 4520.0	...
5990053	  790.7	  546.2	 4520.0	...
5990054	  790.5	  546.4	 4521.0	...
5990055	  790.5	  546.6	 4522.0	...
5990056	  790.5	  546.8	 4522.0	...
5990057	  790.5	  546.7	 4521.0	...
5990058	  790.6	  546.7	 4521.0	...
5990059	  790.6	  546.7	 4521.0	...
5990060	  790.7	  546.8	 4520.0	...
5990061	  790.9	  546.9	 4520.0	...
5990062	  791.0	  546.9	 4520.0	...
5990063	  791.1	  546.9	 4520.0	...
5990064	  791.1	  546.9	 4520.0	...
5990065	  791.2	  546.8	 4520.0	...
5990066	  791.2	  546.6	 4520.0	...
5990067	  791.1	  546.4	 4521.0	...
5990068	  791.0	  546.3	 4521.0	...
5990069	  790.9	  546.3	 4520.0	...
5990070	  790.8	  546.4	 4518.0	...
5990071	  790.9	  546.5	 4516.0	...
5990072	  791.0	  546.5	 4516.0	...
5990073	  791.0	  546.4	 4515.0	...
5990074	  790.9	  546.4	 4515.0	...
5990075	  790.8	  546.7	 4516.0	...
5990076	  790.6	  546.9	 4516.0	...
5990077	  790.6	  547.1	 4517.0	...
5990078	  790.5	  547.0	 4517.0	...
5990079	  790.4	  546.9	 4517.0	...
5990080	  790.4	  546.9	 4516.0	...
5990081	  790.3	  547.0	 4515.0	...
5990082	  790.3	  547.0	 4516.0	...
5990083	  790.2	  546.9	 4516.0	...
5990084	  790.3	  546.8	 4517.0	...
5990085	  790.5	  546.9	 4517.0	...
5990086	  790.5	  547.0	 4517.0	...
5990087	  790.4	  547.1	 4517.0	...
5990088	  790.3	  547.2	 4517.0	...
5990089	  790.5	  547.3	 4517.0	...
5990090	  790.7	  547.4	 4515.0	...
5990091	  791.0	  547.4	 4511.0	...
5990092	  791.0	  547.3	 4508.0	...
5990093	  790.9	  547.3	 4509.0	...
5990094	  790.7	  547.2	 4511.0	...
5990095	  790.6	  547.2	 4514.0	...
5990096	  790.6	  547.2	 4514.0	...
5990097	  790.5	  547.1	 4514.0	...
5990098	  790.4	  547.2	 4513.0	...
5990099	  790.2	  547.2	 4511.0	...
5990100	  790.2	  546.7	 4510.0	...
5990101	  790.1	  546.3	 4510.0	...
5990102	  790.0	  546.0	 4512.0	...
5990103	  789.9	  546.0	 4514.0	...
5990104	  789.9	  545.8	 4515.0	...
5990105	  789.8	  545.7	 4514.0	...
5990106	  789.7	  545.6	 4512.0	...
5990107	  789.7	  545.9	 4511.0	...
5990108	  789.8	  546.2	 4511.0	...
5990109	  789.8	  546.5	 4513.0	...
5990110	  789.9	  546.5	 4515.0	...
5990111	  789.9	  546.5	 4515.0	...
5990112	  789.5	  546.4	 4513.0	...
5990113	  789.2	  546.3	 4511.0	...
5990114	  788.9	  546.3	 4510.0	...
5990115	  788.9	  546.4	 4509.0	...
5990116	  788.7	  546.6	 4509.0	...
5990117	  788.6	  546.4	 4509.0	...
5990118	  788.4	  545.8	 4509.0	...
5990119	  788.5	  545.2	 4507.0	...
5990120	  788.6	  544.9	 4506.0	...
5990121	  788.7	  545.1	 4506.0	...
5990122	  788.8	  545.4	 4506.0	...
5990123	  788.8	  545.6	 4506.0	...
5990124	  788.8	  545.7	 4506.0	...
5990125	  788.8	  545.7	 4507.0	...
5990126	  788.8	  545.6	 4507.0	...
5990127	  788.7	  545.9	 4507.0	...
5990128	  788.5	  546.2	 4506.0	...
5990129	  788.3	  546.5	 4505.0	...
5990130	  788.3	  546.5	 4505.0	...
5990131	  788.4	  546.4	 4505.0	...
5990132	  788.5	  546.2	 4505.0	...
5990133	  789.0	  545.9	 4506.0	...
5990134	  789.3	  545.7	 4506.0	...
5990135	  789.6	  545.7	 4506.0	...
5990136	  789.6	  545.7	 4507.0	...
5990137	  789.5	  545.7	 4508.0	...
5990138	  789.4	  545.7	 4509.0	...
5990139	  789.2	  545.8	 4510.0	...
5990140	  789.0	  545.9	 4509.0	...
5990141	  788.7	  546.0	 4508.0	...
5990142	  788.5	  546.0	 4505.0	...
5990143	  788.4	  546.2	 4504.0	...
5990144	  788.4	  546.5	 4503.0	...
5990145	  788.5	  547.1	 4503.0	...
5990146	  788.6	  547.4	 4503.0	...
5990147	  788.7	  547.5	 4505.0	...
5990148	  788.7	  547.3	 4506.0	...
5990149	  788.7	  547.1	 4506.0	...
5990150	  788.7	  547.2	 4505.0	...
5990151	  788.7	  547.3	 4503.0	...
5990152	  788.7	  547.2	 4502.0	...
5990153	  788.8	  547.2	 4501.0	...
5990154	  788.8	  547.2	 4503.0	...
5990155	  788.8	  547.1	 4504.0	...
5990156	  788.8	  546.9	 4504.0	...
5990157	  788.8	  546.8	 4502.0	...
5990158	  788.8	  546.7	 4499.0	...
5990159	  788.8	  546.6	 4499.0	...
5990160	  789.0	  546.4	 4499.0	...
5990161	  789.2	  546.3	 4500.0	...
5990162	  789.4	  546.3	 4501.0	...
5990163	  789.5	  546.6	 4501.0	...
5990164	  789.5	  546.8	 4500.0	...
5990165	  789.4	  546.8	 4500.0	...
5990166	  789.3	  546.7	 4499.0	...
5990167	  789.2	  546.5	 4499.0	...
5990168	  788.9	  546.5	 4499.0	...
5990169	  788.8	  546.5	 4498.0	...
5990170	  788.6	  546.8	 4497.0	...
5990171	  788.7	  547.2	 4496.0	...
5990172	  788.7	  547.5	 4497.0	...
5990173	  788.8	  547.5	 4499.0	...
5990174	  788.8	  547.5	 4499.0	...
5990175	  789.0	  547.6	 4497.0	...
5990176	  789.1	  547.7	 4495.0	...
5990177	  789.3	  547.8	 4495.0	...
5990178	  789.4	  547.9	 4495.0	...
5990179	  789.5	  547.9	 4496.0	...
5990180	  789.5	  547.8	 4496.0	...
5990181	  789.6	  547.6	 4495.0	...
5990182	  789.7	  547.5	 4495.0	...
5990183	  789.7	  547.6	 4494.0	...
5990184	  789.6	  547.7	 4495.0	...
5990185	  789.5	  547.8	 4495.0	...
5990186	  789.5	  548.0	 4496.0	...
5990187	  789.5	  548.0	 4497.0	...
5990188	  789.5	  548.1	 4498.0	...
5990189	  789.5	  548.1	 4498.0	...
5990190	  789.4	  548.1	 4497.0	...
5990191	  789.3	  548.1	 4496.0	...
5990192	  789.3	  548.1	 4495.0	...
5990193	  789.4	  547.7	 4494.0	...
5990194	  789.4	  547.3	 4494.0	...
5990195	  789.4	  547.2	 4495.0	...
5990196	  789.4	  547.4	 4496.0	...
5990197	  789.3	  547.6	 4495.0	...
5990198	  789.3	  547.5	 4495.0	...
5990199	  789.5	  547.4	 4495.0	...
5990200	  789.8	  547.3	 4495.0	...
5990201	  790.1	  547.2	 4495.0	...
5990202	  790.2	  547.2	 4495.0	...
5990203	  790.2	  547.2	 4495.0	...
5990204	  790.2	  547.2	 4495.0	...
5990205	  790.2	  547.3	 4495.0	...
5990206	  790.2	  547.6	 4495.0	...
5990207	  790.2	  547.8	 4496.0	...
5990208	  790.1	  548.1	 4497.0	...
5990209	  790.1	  548.1	 4497.0	...
5990210	  790.1	  548.1	 4498.0	...
5990211	  790.2	  548.1	 4498.0	...
5990212	  790.1	  548.2	 4497.0	...
5990213	  790.1	  548.2	 4496.0	...
5990214	  790.0	  548.3	 4495.0	...
5990215	  790.0	  548.4	 4495.0	...
5990216	  790.1	  548.4	 4496.0	...
5990217	  790.1	  548.5	 4496.0	...
5990218	  790.2	  548.5	 4495.0	...
5990219	  790.3	  548.5	 4493.0	...
5990220	  790.2	  548.5	 4492.0	...
5990221	  790.2	  548.6	 4492.0	...
5990222	  790.2	  548.6	 4494.0	...
5990223	  790.2	  548.6	 4497.0	...
5990224	  790.3	  548.6	 4499.0	...
5990225	  790.4	  548.7	 4497.0	...
5990226	  790.6	  548.9	 4496.0	...
5990227	  790.9	  549.1	 4495.0	...
5990228	  791.0	  549.4	 4495.0	...
5990229	  790.9	  549.4	 4494.0	...
5990230	  790.7	  549.3	 4495.0	...
5990231	  790.5	  549.2	 4496.0	...
5990232	  790.4	  549.2	 4498.0	...
5990233	  790.4	  549.3	 4495.0	...
5990234	  790.3	  549.3	 4491.0	...
5990235	  790.3	  549.3	 4490.0	...
5990236	  790.2	  549.3	 4492.0	...
5990237	  790.2	  549.3	 4493.0	...
5990238	  790.2	  549.3	 4492.0	...
5990239	  790.2	  549.3	 4490.0	...
5990240	  790.5	  549.1	 4489.0	...
5990241	  790.7	  548.9	 4489.0	...
5990242	  790.9	  548.7	 4489.0	...
5990243	  790.9	  549.0	 4487.0	...
5990244	  790.8	  549.3	 4485.0	...
5990245	  790.6	  549.6	 4484.0	...
5990246	  790.4	  549.7	 4484.0	...
5990247	  790.4	  549.7	 4484.0	...
5990248	  790.3	  549.8	 4484.0	...
5990249	  790.2	  549.7	 4484.0	...
5990250	  790.1	  549.8	 4486.0	...
5990251	  790.0	  549.8	 4488.0	...
5990252	  790.0	  549.8	 4491.0	...
5990253	  790.0	  549.8	 4492.0	...
5990254	  790.0	  549.8	 4492.0	...
5990255	  790.0	  549.9	 4492.0	...
5990256	  790.0	  550.1	 4491.0	...
5990257	  790.0	  550.0	 4491.0	...
5990258	  789.9	  549.7	 4491.0	...
5990259	  789.8	  549.6	 4491.0	...
MSG	5990260 0000 _ Number On
5990260	  789.8	  549.8	 4492.0	...
5990261	  789.9	  549.9	 4492.0	...
5990262	  790.0	  550.1	 4492.0	...
5990263	  790.1	  550.1	 4493.0	...
5990264	  790.1	  550.2	 4493.0	...
5990265	  790.2	  550.0	 4494.0	...
5990266	  789.9	  550.0	 4495.0	...
5990267	  789.5	  550.1	 4496.0	...
5990268	  789.2	  550.3	 4496.0	...
5990269	  789.4	  550.4	 4496.0	...
5990270	  789.6	  550.6	 4494.0	...
5990271	  789.9	  550.7	 4491.0	...
5990272	  790.2	  550.8	 4489.0	...
5990273	  790.5	  550.7	 4489.0	...
5990274	  790.5	  550.7	 4490.0	...
5990275	  790.6	  550.7	 4490.0	...
5990276	  790.7	  550.8	 4490.0	...
5990277	  790.7	  550.9	 4491.0	...
5990278	  790.8	  551.0	 4491.0	...
5990279	  790.8	  551.1	 4490.0	...
5990280	  790.8	  551.3	 4488.0	...
5990281	  790.8	  551.4	 4489.0	...
5990282	  790.8	  551.1	 4491.0	...
5990283	  790.8	  550.7	 4493.0	...
5990284	  790.7	  550.3	 4492.0	...
5990285	  790.7	  550.2	 4492.0	...
5990286	  790.7	  550.4	 4491.0	...
5990287	  790.9	  550.6	 4492.0	...
5990288	  791.0	  550.9	 4493.0	...
5990289	  791.0	  551.0	 4494.0	...
5990290	  791.0	  551.0	 4492.0	...
5990291	  791.0	  551.0	 4488.0	...
5990292	  791.0	  551.0	 4485.0	...
5990293	  791.1	  551.2	 4485.0	...
5990294	  791.3	  551.4	 4485.0	...
5990295	  791.5	  551.5	 4486.0	...
5990296	  791.6	  551.3	 4486.0	...
5990297	  791.6	  551.1	 4486.0	...
5990298	  791.6	  551.0	 4486.0	...
5990299	  791.6	  551.0	 4487.0	...
5990300	  791.6	  551.1	 4487.0	...
5990301	  791.6	  551.1	 4487.0	...
5990302	  791.5	  551.3	 4487.0	...
5990303	  791.3	  551.4	 4487.0	...
5990304	  791.1	  551.5	 4487.0	...
5990305	  791.0	  551.6	 4487.0	...
5990306	  791.0	  551.6	 4487.0	...
5990307	  791.0	  551.6	 4485.0	...
5990308	  790.9	  551.6	 4484.0	...
5990309	  791.1	  551.5	 4482.0	...
5990310	  791.4	  551.1	 4482.0	...
5990311	  791.6	  550.8	 4482.0	...
5990312	  791.6	  550.7	 4482.0	...
5990313	  791.6	  551.0	 4482.0	...
5990314	  791.6	  551.2	 4482.0	...
5990315	  791.7	  551.5	 4482.0	...
5990316	  791.8	  551.6	 4482.0	...
5990317	  791.8	  551.8	 4481.0	...
5990318	  791.9	  552.0	 4480.0	...
5990319	  791.9	  552.1	 4479.0	...
5990320	  791.9	  552.2	 4479.0	...
5990321	  791.8	  552.3	 4480.0	...
5990322	  791.7	  552.3	 4482.0	...
5990323	  791.6	  552.2	 4481.0	...
5990324	  791.7	  552.0	 4480.0	...
5990325	  791.8	  551.8	 4479.0	...
5990326	  791.9	  551.8	 4480.0	...
5990327	  791.7	  551.8	 4481.0	...
5990328	  791.5	  551.6	 4481.0	...
5990329	  791.4	  551.3	 4482.0	...
5990330	  791.4	  551.1	 4482.0	...
5990331	  791.3	  551.4	 4483.0	...
5990332	  791.4	  551.6	 4483.0	...
5990333	  791.5	  551.9	 4482.0	...
5990334	  791.7	  551.9	 4481.0	...
5990335	  791.7	  551.9	 4481.0	...
5990336	  791.8	  551.9	 4481.0	...
5990337	  791.7	  551.9	 4482.0	...
5990338	  791.2	  552.1	 4480.0	...
5990339	  790.8	  552.3	 4479.0	...
5990340	  790.6	  552.4	 4478.0	...
5990341	  790.6	  552.4	 4478.0	...
5990342	  790.7	  552.2	 4479.0	...
5990343	  790.7	  552.0	 4479.0	...
5990344	  790.7	  552.0	 4479.0	...
5990345	  790.8	  552.2	 4479.0	...
5990346	  790.9	  552.3	 4479.0	...
5990347	  791.1	  552.2	 4479.0	...
5990348	  791.0	  551.9	 4478.0	...
5990349	  790.9	  551.7	 4475.0	...
5990350	  790.8	  551.5	 4473.0	...
5990351	  790.8	  551.5	 4475.0	...
5990352	  790.8	  551.4	 4479.0	...
5990353	  790.6	  551.5	 4482.0	...
5990354	  790.4	  551.4	 4482.0	...
5990355	  790.3	  551.3	 4480.0	...
5990356	  790.5	  551.4	 4478.0	...
5990357	  790.7	  551.7	 4476.0	...
5990358	  790.6	  552.0	 4475.0	...
5990359	  790.4	  551.9	 4476.0	...
5990360	  790.3	  551.8	 4476.0	...
5990361	  790.3	  551.7	 4476.0	...
5990362	  790.4	  551.7	 4476.0	...
5990363	  790.4	  551.6	 4477.0	...
5990364	  790.5	  551.6	 4479.0	...
5990365	  790.6	  551.7	 4482.0	...
5990366	  790.4	  551.7	 4482.0	...
5990367	  790.1	  551.7	 4480.0	...
5990368	  789.9	  551.6	 4478.0	...
5990369	  790.1	  552.1	 4478.0	...
5990370	  790.3	  552.5	 4481.0	...
5990371	  790.4	  552.8	 4483.0	...
5990372	  790.5	  552.5	 4483.0	...
5990373	  790.6	  552.3	 4483.0	...
5990374	  790.6	  552.3	 4482.0	...
5990375	  790.7	  552.4	 4481.0	...
5990376	  790.7	  552.7	 4479.0	...
5990377	  790.6	  552.8	 4478.0	...
5990378	  790.5	  553.0	 4479.0	...
5990379	  790.4	  553.0	 4480.0	...
5990380	  790.1	  553.0	 4479.0	...
5990381	  789.9	  553.1	 4476.0	...
5990382	  789.8	  552.7	 4474.0	...
5990383	  789.8	  552.3	 4475.0	...
5990384	  789.8	  552.0	 4477.0	...
5990385	  789.9	  552.1	 4479.0	...
5990386	  790.1	  552.5	 4479.0	...
5990387	  790.3	  552.9	 4479.0	...
5990388	  790.2	  553.0	 4479.0	...
5990389	  790.2	  552.9	 4479.0	...
5990390	  790.0	  552.8	 4478.0	...
5990391	  789.9	  552.9	 4476.0	...
5990392	  789.9	  552.8	 4474.0	...
5990393	  790.0	  553.2	 4475.0	...
5990394	  790.0	  553.6	 4476.0	...
5990395	  790.1	  553.9	 4475.0	...
5990396	  790.1	  553.8	 4473.0	...
5990397	  790.0	  553.8	 4471.0	...
5990398	  790.0	  553.9	 4471.0	...
5990399	  790.0	  553.9	 4471.0	...
5990400	  790.2	  553.9	 4472.0	...
5990401	  790.3	  553.7	 4472.0	...
5990402	  790.4	  553.6	 4473.0	...
5990403	  790.5	  553.5	 4472.0	...
5990404	  790.6	  553.4	 4470.0	...
5990405	  790.7	  553.3	 4468.0	...
5990406	  790.7	  553.0	 4467.0	...
5990407	  790.7	  552.8	 4467.0	...
5990408	  790.7	  552.7	 4468.0	...
5990409	  790.8	  552.7	 4468.0	...
5990410	  790.8	  552.7	 4469.0	...
5990411	  790.9	  552.7	 4469.0	...
5990412	  791.0	  552.5	 4468.0	...
5990413	  791.1	  552.4	 4467.0	...
5990414	  791.0	  552.2	 4465.0	...
5990415	  791.0	  552.2	 4464.0	...
5990416	  791.0	  552.2	 4465.0	...
5990417	  791.0	  552.0	 4465.0	...
5990418	  791.1	  551.9	 4466.0	...
5990419	  791.4	  551.9	 4466.0	...
5990420	  791.8	  551.8	 4467.0	...
5990421	  792.1	  551.6	 4468.0	...
5990422	  792.2	  551.4	 4468.0	...
5990423	  792.2	  551.3	 4471.0	...
5990424	  792.1	  551.4	 4474.0	...
5990425	  792.1	  551.4	 4476.0	...
5990426	  792.0	  551.2	 4476.0	...
5990427	  792.1	  551.0	 4476.0	...
5990428	  792.1	  551.0	 4475.0	...
5990429	  792.0	  551.2	 4474.0	...
5990430	  791.9	  551.5	 4473.0	...
5990431	  791.9	  551.9	 4474.0	...
5990432	  791.8	  552.3	 4473.0	...
5990433	  791.8	  552.4	 4471.0	...
5990434	  791.9	  552.6	 4470.0	...
5990435	  791.9	  552.8	 4471.0	...
5990436	  791.8	  553.0	 4473.0	...
5990437	  791.6	  552.9	 4474.0	...
5990438	  791.3	  552.9	 4474.0	...
5990439	  791.1	  552.8	 4470.0	...
5990440	  790.8	  552.8	 4466.0	...
5990441	  790.6	  552.3	 4462.0	...
5990442	  790.5	  551.8	 4461.0	...
5990443	  790.5	  551.5	 4460.0	...
5990444	  790.5	  551.5	 4462.0	...
5990445	  790.6	  551.5	 4465.0	...
5990446	  790.6	  551.4	 4466.0	...
5990447	  790.8	  551.5	 4465.0	...
5990448	  790.9	  551.7	 4462.0	...
5990449	  791.1	  552.0	 4461.0	...
5990450	  791.2	  552.0	 4461.0	...
5990451	  791.3	  552.1	 4461.0	...
5990452	  791.2	  552.4	 4461.0	...
5990453	  790.8	  552.7	 4462.0	...
5990454	  790.4	  552.9	 4462.0	...
5990455	  790.0	  553.0	 4462.0	...
5990456	  790.0	  553.3	 4462.0	...
5990457	  790.0	  553.5	 4462.0	...
5990458	  790.0	  553.8	 4461.0	...
5990459	  790.0	  553.9	 4460.0	...
5990460	  790.1	  553.8	 4459.0	...
5990461	  790.1	  553.7	 4459.0	...
5990462	  790.2	  553.6	 4460.0	...
5990463	  790.1	  553.6	 4461.0	...
5990464	  790.2	  554.1	 4461.0	...
5990465	  790.2	  554.6	 4459.0	...
5990466	  790.3	  554.7	 4458.0	...
5990467	  790.2	  554.3	 4456.0	...
5990468	  790.3	  554.5	 4456.0	...
5990469	  790.5	  554.9	 4457.0	...
5990470	  790.7	  555.5	 4456.0	...
5990471	  790.8	  555.5	 4456.0	...
5990472	  790.9	  555.3	 4456.0	...
5990473	  790.9	  555.1	 4457.0	...
5990474	  791.5	  554.6	 4454.0	...
5990475	  792.5	  554.2	 4450.0	...
5990476	  793.5	  553.8	 4445.0	...
5990477	  794.9	  553.6	 4442.0	...
5990478	  795.9	  553.3	 4440.0	...
5990479	  797.6	  553.0	 4439.0	...
5990480	  799.1	  552.8	 4440.0	...
5990481	  801.0	  552.6	 4440.0	...
5990482	  802.3	  552.6	 4441.0	...
5990483	  803.1	  552.7	 4441.0	...
5990484	  803.5	  552.9	 4441.0	...
5990485	  804.2	  553.1	 4439.0	...
5990486	  804.6	  553.0	 4438.0	...
5990487	  804.9	  553.0	 4435.0	...
5990488	  804.9	  553.0	 4435.0	...
5990489	  804.8	  553.2	 4434.0	...
5990490	  804.5	  553.5	 4434.0	...
5990491	  804.1	  554.0	 4433.0	...
5990492	  803.3	  554.4	 4431.0	...
5990493	  802.8	  554.8	 4430.0	...
5990494	  802.1	  554.9	 4430.0	...
5990495	  801.8	  554.8	 4429.0	...
5990496	  801.5	  554.8	 4429.0	...
5990497	  801.0	  554.8	 4430.0	...
5990498	  800.4	  555.0	 4431.0	...
5990499	  799.7	  555.0	 4432.0	...
5990500	  799.2	  554.9	 4431.0	...
5990501	  798.8	  554.8	 4431.0	...
5990502	  798.5	  554.8	 4430.0	...
5990503	  798.4	  554.8	 4432.0	...
5990504	  798.5	  555.4	 4433.0	...
5990505	  798.7	  556.0	 4435.0	...
5990506	  799.0	  556.6	 4435.0	...
5990507	  799.2	  556.6	 4433.0	...
5990508	  799.3	  556.5	 4432.0	...
5990509	  799.3	  556.4	 4431.0	...
5990510	  799.3	  556.3	 4432.0	...
5990511	  799.4	  556.1	 4429.0	...
5990512	  799.6	  556.0	 4427.0	...
5990513	  799.8	  556.0	 4424.0	...
5990514	  800.0	  555.7	 4424.0	...
5990515	  800.0	  555.5	 4424.0	...
5990516	  800.3	  555.1	 4424.0	...
5990517	  800.6	  555.0	 4424.0	...
5990518	  801.0	  555.0	 4424.0	...
5990519	  801.1	  555.5	 4423.0	...
5990520	  801.3	  555.9	 4423.0	...
5990521	  801.2	  556.2	 4423.0	...
5990522	  801.0	  556.2	 4423.0	...
5990523	  800.8	  556.1	 4423.0	...
5990524	  800.8	  556.1	 4423.0	...
5990525	  800.8	  556.1	 4423.0	...
5990526	  800.8	  556.2	 4421.0	...
5990527	  800.8	  556.3	 4420.0	...
5990528	  800.7	  556.4	 4418.0	...
5990529	  800.6	  556.4	 4419.0	...
5990530	  800.6	  556.2	 4419.0	...
5990531	  800.7	  556.0	 4419.0	...
5990532	  800.9	  556.3	 4419.0	...
5990533	  801.1	  556.5	 4419.0	...
5990534	  800.8	  556.8	 4418.0	...
5990535	  800.4	  556.8	 4416.0	...
5990536	  800.0	  556.8	 4416.0	...
5990537	  800.0	  556.9	 4418.0	...
5990538	  800.1	  556.9	 4420.0	...
5990539	  800.0	  557.0	 4420.0	...
5990540	  800.0	  557.0	 4418.0	...
5990541	  799.9	  557.0	 4417.0	...
5990542	  800.0	  557.1	 4418.0	...
5990543	  800.1	  557.2	 4418.0	...
5990544	  800.1	  557.3	 4417.0	...
5990545	  800.1	  557.5	 4417.0	...
5990546	  800.0	  557.6	 4416.0	...
5990547	  799.9	  557.6	 4416.0	...
5990548	  799.9	  557.7	 4414.0	...
5990549	  799.9	  557.8	 4412.0	...
5990550	  799.8	  557.8	 4409.0	...
5990551	  799.6	  557.4	 4410.0	...
5990552	  799.6	  557.1	 4412.0	...
5990553	  799.6	  557.0	 4413.0	...
5990554	  799.8	  557.1	 4412.0	...
5990555	  799.9	  557.3	 4411.0	...
5990556	  799.9	  557.6	 4409.0	...
5990557	  799.9	  557.9	 4408.0	...
5990558	  799.9	  558.3	 4408.0	...
5990559	  799.9	  558.3	 4409.0	...
5990560	  799.9	  558.3	 4410.0	...
MSG	5990561 0000 _ Number Off
5990561	  800.1	  558.3	 4409.0	...
5990562	  800.2	  558.4	 4409.0	...
5990563	  800.3	  558.5	 4409.0	...
5990564	  800.3	  558.7	 4409.0	...
5990565	  800.3	  558.8	 4408.0	...
5990566	  800.3	  558.8	 4408.0	...
5990567	  800.2	  558.7	 4405.0	...
5990568	  800.3	  558.6	 4402.0	...
5990569	  800.5	  558.5	 4400.0	...
5990570	  800.7	  558.5	 4401.0	...
5990571	  800.7	  558.4	 4401.0	...
5990572	  800.7	  558.4	 4400.0	...
5990573	  800.8	  558.3	 4398.0	...
5990574	  800.9	  558.4	 4397.0	...
5990575	  800.9	  558.4	 4396.0	...
5990576	  801.0	  558.4	 4396.0	...
5990577	  801.1	  558.6	 4393.0	...
5990578	  801.2	  558.8	 4390.0	...
5990579	  801.2	  559.1	 4388.0	...
5990580	  801.3	  559.2	 4389.0	...
5990581	  801.3	  559.3	 4389.0	...
5990582	  801.3	  559.3	 4389.0	...
5990583	  801.3	  559.1	 4388.0	...
5990584	  801.3	  558.9	 4388.0	...
5990585	  801.1	  558.8	 4388.0	...
5990586	  800.9	  558.9	 4388.0	...
5990587	  800.8	  558.9	 4386.0	...
5990588	  800.9	  558.9	 4385.0	...
5990589	  801.0	  558.9	 4384.0	...
5990590	  801.0	  559.1	 4383.0	...
5990591	  800.9	  559.4	 4383.0	...
5990592	  801.0	  559.6	 4383.0	...
5990593	  801.2	  559.7	 4383.0	...
5990594	  801.5	  559.7	 4384.0	...
5990595	  801.6	  560.0	 4384.0	...
5990596	  801.7	  560.4	 4384.0	...
5990597	  801.8	  560.8	 4384.0	...
5990598	  801.8	  561.0	 4384.0	...
5990599	  801.9	  561.1	 4383.0	...
5990600	  801.9	  561.0	 4383.0	...
5990601	  801.8	  561.0	 4383.0	...
5990602	  801.9	  560.9	 4383.0	...
5990603	  801.9	  560.7	 4383.0	...
5990604	  802.0	  560.7	 4383.0	...
5990605	  802.0	  560.9	 4384.0	...
5990606	  802.0	  561.0	 4386.0	...
5990607	  802.0	  561.2	 4384.0	...
5990608	  802.0	  561.3	 4383.0	...
5990609	  802.1	  561.4	 4383.0	...
5990610	  802.1	  561.3	 4383.0	...
5990611	  802.1	  561.1	 4382.0	...
5990612	  802.1	  560.9	 4382.0	...
5990613	  802.1	  560.7	 4382.0	...
5990614	  802.1	  560.8	 4381.0	...
5990615	  802.1	  561.0	 4380.0	...
5990616	  802.2	  561.2	 4378.0	...
5990617	  802.3	  561.2	 4376.0	...
5990618	  802.4	  560.9	 4374.0	...
5990619	  802.5	  560.8	 4374.0	...
5990620	  802.5	  560.9	 4375.0	...
5990621	  802.3	  561.1	 4376.0	...
5990622	  802.2	  561.2	 4378.0	...
5990623	  802.0	  561.3	 4379.0	...
5990624	  801.9	  561.3	 4377.0	...
5990625	  801.9	  561.4	 4374.0	...
5990626	  801.8	  561.4	 4371.0	...
5990627	  801.8	  561.4	 4371.0	...
5990628	  801.7	  561.3	 4370.0	...
5990629	  801.6	  561.2	 4370.0	...
5990630	  801.6	  561.1	 4369.0	...
5990631	  801.7	  561.2	 4368.0	...
5990632	  801.7	  561.2	 4367.0	...
5990633	  801.9	  561.3	 4367.0	...
5990634	  802.1	  561.4	 4368.0	...
5990635	  802.3	  561.4	 4367.0	...
5990636	  802.3	  561.3	 4366.0	...
5990637	  802.2	  561.1	 4365.0	...
5990638	  802.1	  560.8	 4364.0	...
5990639	  801.9	  561.0	 4364.0	...
5990640	  801.8	  561.3	 4363.0	...
5990641	  801.8	  561.6	 4362.0	...
5990642	  801.9	  561.6	 4362.0	...
5990643	  802.0	  561.7	 4361.0	...
5990644	  802.1	  561.6	 4361.0	...
5990645	  802.2	  561.5	 4360.0	...
5990646	  802.0	  561.5	 4359.0	...
5990647	  801.8	  561.6	 4356.0	...
5990648	  801.6	  561.6	 4354.0	...
5990649	  801.6	  561.6	 4354.0	...
5990650	  801.6	  561.6	 4354.0	...
5990651	  801.7	  561.6	 4354.0	...
5990652	  801.8	  561.7	 4353.0	...
5990653	  801.9	  562.1	 4351.0	...
5990654	  802.1	  562.4	 4352.0	...
5990655	  802.3	  562.6	 4353.0	...
5990656	  802.5	  562.6	 4355.0	...
5990657	  802.5	  562.4	 4353.0	...
5990658	  802.6	  562.3	 4349.0	...
5990659	  802.8	  562.1	 4345.0	...
5990660	  802.9	  562.1	 4343.0	...
5990661	  802.7	  562.0	 4343.0	...
5990662	  802.4	  562.0	 4343.0	...
5990663	  802.1	  561.9	 4343.0	...
5990664	  802.1	  561.9	 4344.0	...
5990665	  802.1	  562.2	 4345.0	...
5990666	  802.1	  562.5	 4344.0	...
5990667	  802.0	  563.0	 4344.0	...
5990668	  801.9	  563.1	 4344.0	...
5990669	  801.9	  563.1	 4344.0	...
5990670	  801.8	  563.2	 4344.0	...
5990671	  801.8	  562.9	 4344.0	...
5990672	  801.8	  562.5	 4343.0	...
5990673	  801.8	  562.4	 4343.0	...
5990674	  801.7	  562.6	 4343.0	...
5990675	  801.7	  562.8	 4342.0	...
5990676	  801.7	  563.1	 4342.0	...
5990677	  801.7	  563.5	 4343.0	...
5990678	  801.6	  563.9	 4344.0	...
5990679	  801.5	  563.7	 4344.0	...
5990680	  801.3	  563.5	 4343.0	...
5990681	  801.2	  563.3	 4341.0	...
5990682	  801.2	  563.2	 4338.0	...
5990683	  801.4	  563.2	 4334.0	...
5990684	  801.6	  563.2	 4332.0	...
5990685	  801.6	  563.2	 4332.0	...
5990686	  801.7	  563.3	 4335.0	...
5990687	  801.7	  563.4	 4338.0	...
5990688	  801.7	  563.6	 4336.0	...
5990689	  801.6	  563.7	 4335.0	...
5990690	  801.6	  563.8	 4332.0	...
5990691	  801.6	  563.8	 4330.0	...
5990692	  801.6	  563.9	 4328.0	...
5990693	  801.5	  563.9	 4327.0	...
5990694	  801.4	  564.0	 4326.0	...
5990695	  801.2	  564.0	 4326.0	...
5990696	  801.1	  564.3	 4327.0	...
5990697	  801.0	  564.5	 4328.0	...
5990698	  801.0	  564.7	 4328.0	...
5990699	  801.1	  564.5	 4326.0	...
5990700	  801.1	  564.2	 4324.0	...
5990701	  801.1	  563.8	 4322.0	...
5990702	  801.0	  563.2	 4323.0	...
5990703	  800.5	  562.4	 4323.0	...
5990704	  800.0	  561.5	 4322.0	...
5990705	  799.5	  560.6	 4319.0	...
5990706	  799.0	  559.9	 4317.0	...
5990707	  798.5	  558.9	 4316.0	...
5990708	  798.2	  558.2	 4314.0	...
5990709	  798.0	  557.0	 4312.0	...
5990710	  797.9	  556.1	 4311.0	...
5990711	  797.8	  555.3	 4311.0	...
5990712	  797.7	  554.6	 4310.0	...
5990713	  797.6	  554.3	 4311.0	...
5990714	  798.2	  553.9	 4312.0	...
5990715	  799.1	  553.5	 4312.0	...
5990716	  800.1	  553.2	 4313.0	...
5990717	  800.3	  553.0	 4312.0	...
5990718	  800.3	  553.4	 4312.0	...
5990719	  800.5	  553.7	 4312.0	...
5990720	  800.7	  554.0	 4309.0	...
5990721	  800.7	  554.0	 4306.0	...
5990722	  800.2	  554.2	 4304.0	...
5990723	  799.8	  554.3	 4305.0	...
5990724	  799.4	  554.2	 4305.0	...
5990725	  799.3	  553.8	 4304.0	...
5990726	  799.3	  553.1	 4303.0	...
5990727	  799.2	  552.6	 4301.0	...
5990728	  799.2	  552.0	 4300.0	...
5990729	  799.5	  551.6	 4299.0	...
5990730	  800.0	  551.1	 4299.0	...
5990731	  800.4	  551.0	 4300.0	...
5990732	  800.5	  551.2	 4300.0	...
5990733	  800.5	  551.7	 4300.0	...
5990734	  800.6	  552.5	 4300.0	...
5990735	  801.0	  553.3	 4299.0	...
5990736	  801.3	  553.9	 4299.0	...
5990737	  801.5	  554.4	 4299.0	...
5990738	  801.3	  554.5	 4297.0	...
5990739	  801.0	  554.7	 4295.0	...
5990740	  800.7	  554.7	 4292.0	...
5990741	  800.6	  554.6	 4290.0	...
5990742	  800.4	  554.6	 4288.0	...
5990743	  800.3	  554.6	 4288.0	...
5990744	  800.1	  554.1	 4288.0	...
5990745	  800.1	  553.6	 4288.0	...
5990746	  800.1	  553.1	 4289.0	...
5990747	  800.0	  553.2	 4289.0	...
5990748	  799.9	  553.2	 4289.0	...
5990749	  799.7	  553.1	 4290.0	...
5990750	  799.7	  553.1	 4292.0	...
5990751	  799.6	  553.1	 4292.0	...
5990752	  799.6	  553.2	 4291.0	...
5990753	  799.6	  553.2	 4290.0	...
5990754	  799.8	  553.1	 4290.0	...
5990755	  800.1	  553.4	 4290.0	...
5990756	  800.2	  553.7	 4289.0	...
5990757	  800.2	  554.0	 4289.0	...
5990758	  800.3	  554.1	 4289.0	...
5990759	  800.4	  554.4	 4289.0	...
5990760	  800.4	  554.5	 4288.0	...
5990761	  800.3	  554.3	 4284.0	...
5990762	  800.3	  554.2	 4279.0	...
5990763	  800.2	  554.3	 4275.0	...
5990764	  800.3	  554.3	 4275.0	...
5990765	  800.3	  554.7	 4275.0	...
5990766	  800.3	  555.2	 4276.0	...
5990767	  800.2	  555.3	 4276.0	...
5990768	  800.1	  554.9	 4277.0	...
5990769	  799.9	  554.2	 4278.0	...
5990770	  800.0	  553.9	 4276.0	...
5990771	  800.2	  553.6	 4273.0	...
5990772	  800.4	  553.6	 4270.0	...
5990773	  800.5	  553.6	 4269.0	...
MSG	5990774 0000 _ Number On
5990774	  800.6	  553.6	 4269.0	...
5990775	  800.6	  553.7	 4269.0	...
5990776	  800.6	  553.8	 4270.0	...
5990777	  800.6	  553.8	 4271.0	...
5990778	  800.6	  553.6	 4270.0	...
5990779	  800.6	  553.5	 4268.0	...
5990780	  800.6	  553.5	 4266.0	...
5990781	  800.5	  553.8	 4266.0	...
5990782	  800.4	  554.0	 4266.0	...
5990783	  800.3	  554.1	 4266.0	...
5990784	  800.4	  554.0	 4266.0	...
5990785	  800.6	  553.8	 4265.0	...
5990786	  800.8	  553.9	 4264.0	...
5990787	  800.8	  554.0	 4263.0	...
5990788	  800.6	  554.0	 4261.0	...
5990789	  800.4	  554.0	 4260.0	...
5990790	  800.1	  553.8	 4258.0	...
5990791	  800.2	  553.6	 4259.0	...
5990792	  800.3	  553.7	 4258.0	...
5990793	  800.4	  553.9	 4257.0	...
5990794	  800.3	  554.1	 4256.0	...
5990795	  800.1	  554.2	 4257.0	...
5990796	  800.0	  554.3	 4258.0	...
5990797	  800.0	  554.4	 4258.0	...
5990798	  800.1	  554.4	 4256.0	...
5990799	  800.1	  554.5	 4254.0	...
5990800	  799.9	  554.5	 4252.0	...
5990801	  799.8	  554.5	 4251.0	...
5990802	  799.7	  554.6	 4251.0	...
5990803	  799.6	  554.7	 4251.0	...
5990804	  799.5	  554.9	 4253.0	...
5990805	  799.5	  555.0	 4253.0	...
5990806	  799.5	  555.1	 4251.0	...
5990807	  799.4	  555.0	 4250.0	...
5990808	  799.4	  554.9	 4246.0	...
5990809	  799.3	  554.8	 4243.0	...
5990810	  799.6	  554.9	 4240.0	...
5990811	  799.8	  554.9	 4238.0	...
5990812	  800.0	  555.0	 4236.0	...
5990813	  800.0	  555.1	 4234.0	...
5990814	  800.0	  555.0	 4233.0	...
5990815	  800.1	  554.8	 4232.0	...
5990816	  800.0	  554.7	 4231.0	...
5990817	  799.9	  554.7	 4231.0	...
5990818	  799.7	  554.8	 4231.0	...
5990819	  799.7	  554.8	 4231.0	...
5990820	  799.6	  554.9	 4231.0	...
5990821	  799.4	  555.0	 4230.0	...
5990822	  799.3	  555.0	 4229.0	...
5990823	  799.4	  555.1	 4228.0	...
5990824	  799.4	  554.9	 4227.0	...
5990825	  799.4	  554.7	 4227.0	...
5990826	  799.4	  554.5	 4227.0	...
5990827	  799.4	  554.5	 4227.0	...
5990828	  799.4	  554.5	 4224.0	...
5990829	  799.5	  554.6	 4221.0	...
5990830	  799.6	  554.8	 4218.0	...
5990831	  799.6	  555.0	 4218.0	...
5990832	  799.6	  555.3	 4219.0	...
5990833	  799.7	  555.3	 4218.0	...
5990834	  799.7	  555.3	 4217.0	...
5990835	  799.6	  555.2	 4217.0	...
5990836	  799.6	  555.2	 4214.0	...
5990837	  799.7	  555.3	 4212.0	...
5990838	  799.7	  555.3	 4209.0	...
5990839	  799.8	  555.5	 4207.0	...
5990840	  799.7	  555.8	 4206.0	...
5990841	  799.8	  556.0	 4206.0	...
5990842	  799.8	  556.0	 4206.0	...
5990843	  799.8	  555.9	 4205.0	...
5990844	  799.7	  555.8	 4205.0	...
5990845	  799.7	  555.6	 4205.0	...
5990846	  799.7	  555.6	 4205.0	...
5990847	  799.7	  555.7	 4204.0	...
5990848	  799.7	  555.8	 4202.0	...
5990849	  799.7	  555.8	 4200.0	...
5990850	  799.8	  555.7	 4199.0	...
5990851	  799.9	  555.5	 4197.0	...
5990852	  800.0	  555.2	 4195.0	...
5990853	  800.1	  555.0	 4192.0	...
5990854	  800.2	  555.0	 4192.0	...
5990855	  800.2	  555.0	 4191.0	...
5990856	  800.0	  555.0	 4190.0	...
5990857	  799.7	  554.9	 4189.0	...
5990858	  799.5	  554.9	 4188.0	...
5990859	  799.5	  555.1	 4187.0	...
5990860	  799.3	  555.5	 4186.0	...
5990861	  799.1	  555.8	 4184.0	...
5990862	  798.9	  555.8	 4184.0	...
5990863	  798.9	  555.7	 4184.0	...
5990864	  799.4	  555.7	 4185.0	...
5990865	  799.8	  555.7	 4183.0	...
5990866	  800.2	  556.0	 4180.0	...
5990867	  800.1	  556.3	 4178.0	...
5990868	  800.1	  556.6	 4175.0	...
5990869	  800.0	  556.5	 4173.0	...
5990870	  800.0	  556.4	 4171.0	...
5990871	  800.1	  556.5	 4171.0	...
5990872	  800.2	  556.8	 4170.0	...
5990873	  799.9	  556.9	 4170.0	...
5990874	  799.5	  556.7	 4170.0	...
5990875	  799.2	  556.5	 4168.0	...
5990876	  799.2	  556.6	 4165.0	...
5990877	  799.1	  556.7	 4161.0	...
5990878	  799.2	  556.6	 4161.0	...
5990879	  799.3	  556.3	 4161.0	...
5990880	  799.5	  556.1	 4160.0	...
5990881	  799.5	  556.2	 4159.0	...
5990882	  799.5	  556.3	 4156.0	...
5990883	  799.7	  556.5	 4154.0	...
5990884	  799.9	  556.7	 4152.0	...
5990885	  800.2	  557.1	 4153.0	...
5990886	  800.0	  557.3	 4152.0	...
5990887	  799.8	  557.5	 4149.0	...
5990888	  799.6	  557.5	 4147.0	...
5990889	  799.6	  557.5	 4146.0	...
5990890	  799.6	  557.4	 4145.0	...
5990891	  799.5	  557.4	 4144.0	...
5990892	  799.3	  557.2	 4143.0	...
5990893	  799.3	  557.1	 4143.0	...
5990894	  799.4	  557.2	 4143.0	...
5990895	  799.5	  557.5	 4143.0	...
5990896	  799.5	  557.8	 4144.0	...
5990897	  799.5	  557.6	 4143.0	...
5990898	  799.3	  557.4	 4141.0	...
5990899	  799.1	  557.1	 4138.0	...
5990900	  798.9	  557.3	 4137.0	...
5990901	  798.9	  557.7	 4137.0	...
5990902	  799.0	  558.1	 4137.0	...
5990903	  799.1	  558.1	 4138.0	...
5990904	  799.2	  557.9	 4134.0	...
5990905	  799.2	  557.6	 4131.0	...
5990906	  799.2	  557.4	 4127.0	...
5990907	  799.4	  557.5	 4125.0	...
5990908	  799.5	  557.7	 4122.0	...
5990909	  799.6	  557.9	 4120.0	...
5990910	  799.5	  557.9	 4120.0	...
5990911	  799.5	  558.0	 4121.0	...
5990912	  799.5	  558.0	 4119.0	...
5990913	  799.8	  558.1	 4116.0	...
5990914	  800.1	  558.1	 4113.0	...
5990915	  800.4	  558.2	 4109.0	...
5990916	  800.2	  558.3	 4108.0	...
5990917	  800.0	  558.4	 4106.0	...
5990918	  799.9	  558.5	 4104.0	...
5990919	  800.0	  558.5	 4101.0	...
5990920	  800.0	  558.5	 4099.0	...
5990921	  800.1	  558.5	 4099.0	...
5990922	  800.1	  558.5	 4099.0	...
5990923	  800.1	  558.3	 4099.0	...
5990924	  800.0	  558.2	 4099.0	...
5990925	  799.8	  558.2	 4098.0	...
5990926	  799.5	  558.3	 4095.0	...
5990927	  799.4	  558.4	 4091.0	...
5990928	  799.5	  558.6	 4088.0	...
5990929	  799.5	  558.7	 4086.0	...
5990930	  799.6	  558.8	 4083.0	...
5990931	  799.7	  558.8	 4080.0	...
5990932	  800.0	  558.7	 4079.0	...
5990933	  800.4	  558.5	 4081.0	...
5990934	  800.8	  558.3	 4082.0	...
5990935	  800.9	  558.2	 4080.0	...
5990936	  800.7	  558.2	 4079.0	...
5990937	  800.6	  558.1	 4076.0	...
5990938	  800.7	  558.0	 4075.0	...
5990939	  800.4	  558.0	 4071.0	...
5990940	  800.1	  557.9	 4067.0	...
5990941	  799.9	  557.8	 4064.0	...
5990942	  799.9	  557.7	 4064.0	...
5990943	  800.0	  557.6	 4061.0	...
5990944	  799.9	  557.8	 4059.0	...
5990945	  799.8	  558.2	 4057.0	...
5990946	  799.8	  558.5	 4057.0	...
5990947	  799.6	  558.5	 4055.0	...
5990948	  799.5	  558.6	 4054.0	...
5990949	  799.6	  558.6	 4052.0	...
5990950	  799.9	  558.7	 4051.0	...
5990951	  800.2	  558.7	 4051.0	...
5990952	  800.3	  558.7	 4051.0	...
5990953	  800.0	  558.8	 4051.0	...
5990954	  799.7	  558.9	 4050.0	...
5990955	  799.4	  558.9	 4047.0	...
5990956	  799.6	  558.9	 4045.0	...
5990957	  799.8	  558.8	 4044.0	...
5990958	  799.9	  559.0	 4043.0	...
5990959	  800.0	  559.2	 4041.0	...
5990960	  800.2	  559.5	 4038.0	...
5990961	  800.2	  559.4	 4036.0	...
5990962	  800.2	  559.3	 4032.0	...
5990963	  800.2	  559.4	 4031.0	...
5990964	  800.3	  559.7	 4028.0	...
5990965	  800.3	  559.9	 4026.0	...
5990966	  800.2	  559.9	 4024.0	...
5990967	  800.0	  559.9	 4024.0	...
5990968	  799.6	  560.0	 4024.0	...
5990969	  799.3	  560.0	 4024.0	...
5990970	  799.0	  559.8	 4022.0	...
5990971	  799.0	  559.7	 4020.0	...
5990972	  799.0	  559.7	 4019.0	...
5990973	  799.0	  559.8	 4019.0	...
5990974	  799.1	  560.1	 4018.0	...
5990975	  799.2	  560.5	 4018.0	...
5990976	  799.2	  560.9	 4017.0	...
5990977	  799.3	  560.9	 4014.0	...
5990978	  799.3	  561.0	 4012.0	...
5990979	  799.2	  561.0	 4013.0	...
5990980	  799.2	  561.1	 4014.0	...
5990981	  799.3	  561.1	 4014.0	...
5990982	  799.4	  561.1	 4013.0	...
5990983	  799.4	  561.0	 4011.0	...
5990984	  799.5	  561.0	 4010.0	...
5990985	  799.6	  561.3	 4010.0	...
5990986	  799.6	  561.7	 4009.0	...
5990987	  799.7	  562.1	 4008.0	...
5990988	  799.5	  562.2	 4004.0	...
5990989	  799.3	  562.2	 4000.0	...
5990990	  799.3	  562.1	 3997.0	...
5990991	  799.5	  562.1	 3997.0	...
5990992	  799.6	  562.3	 3997.0	...
5990993	  799.8	  562.5	 3997.0	...
5990994	  800.0	  562.5	 3996.0	...
5990995	  800.3	  562.4	 3996.0	...
5990996	  800.4	  562.5	 3995.0	...
5990997	  800.4	  562.6	 3995.0	...
5990998	  800.3	  562.7	 3996.0	...
5990999	  800.3	  562.7	 3996.0	...
5991000	  800.2	  562.7	 3995.0	...
5991001	  800.3	  562.7	 3994.0	...
5991002	  800.4	  562.8	 3992.0	...
5991003	  800.4	  562.8	 3989.0	...
5991004	  800.5	  562.9	 3986.0	...
5991005	  800.5	  563.2	 3983.0	...
5991006	  800.5	  563.6	 3983.0	...
5991007	  800.3	  563.5	 3982.0	...
5991008	  800.2	  563.1	 3981.0	...
5991009	  800.1	  562.7	 3981.0	...
5991010	  800.1	  562.6	 3981.0	...
5991011	  800.2	  562.5	 3981.0	...
5991012	  800.3	  562.4	 3981.0	...
5991013	  800.5	  562.3	 3980.0	...
5991014	  800.7	  562.3	 3979.0	...
5991015	  800.8	  562.3	 3978.0	...
5991016	  800.6	  562.4	 3977.0	...
5991017	  800.5	  562.5	 3977.0	...
5991018	  800.4	  562.5	 3978.0	...
5991019	  800.4	  562.7	 3976.0	...
5991020	  800.4	  562.8	 3972.0	...
5991021	  800.4	  563.0	 3969.0	...
5991022	  800.5	  563.2	 3969.0	...
5991023	  800.7	  563.4	 3968.0	...
5991024	  800.8	  563.5	 3967.0	...
5991025	  800.9	  563.4	 3965.0	...
5991026	  800.9	  563.3	 3961.0	...
5991027	  801.0	  563.2	 3957.0	...
5991028	  800.9	  563.2	 3957.0	...
5991029	  800.8	  563.1	 3959.0	...
5991030	  800.7	  563.1	 3960.0	...
5991031	  800.7	  563.2	 3959.0	...
5991032	  800.7	  563.3	 3958.0	...
5991033	  800.7	  563.3	 3957.0	...
5991034	  800.7	  563.2	 3956.0	...
5991035	  800.6	  563.1	 3955.0	...
5991036	  800.6	  563.2	 3953.0	...
5991037	  800.6	  563.3	 3952.0	...
5991038	  800.6	  563.5	 3951.0	...
5991039	  800.5	  563.5	 3950.0	...
5991040	  800.6	  563.5	 3949.0	...
5991041	  800.7	  563.4	 3947.0	...
5991042	  800.9	  563.4	 3945.0	...
5991043	  800.8	  563.2	 3942.0	...
5991044	  800.6	  563.0	 3941.0	...
5991045	  800.6	  562.6	 3941.0	...
5991046	  800.9	  562.2	 3941.0	...
5991047	  800.8	  561.6	 3939.0	...
5991048	  800.5	  561.2	 3938.0	...
5991049	  800.1	  560.4	 3937.0	...
5991050	  800.0	  559.2	 3937.0	...
5991051	  800.1	  557.9	 3937.0	...
5991052	  800.5	  556.6	 3936.0	...
5991053	  801.6	  556.0	 3936.0	...
5991054	  802.6	  555.6	 3934.0	...
5991055	  803.3	  555.0	 3931.0	...
5991056	  803.4	  554.2	 3928.0	...
5991057	  804.0	  553.4	 3928.0	...
5991058	  804.7	  553.3	 3926.0	...
5991059	  805.4	  553.3	 3925.0	...
5991060	  805.6	  553.4	 3923.0	...
5991061	  805.7	  553.6	 3924.0	...
5991062	  805.9	  553.8	 3924.0	...
5991063	  806.3	  554.0	 3922.0	...
5991064	  806.6	  553.7	 3921.0	...
5991065	  806.9	  553.5	 3921.0	...
5991066	  806.8	  553.1	 3920.0	...
5991067	  806.5	  552.9	 3920.0	...
5991068	  806.0	  552.6	 3920.0	...
5991069	  805.5	  552.2	 3920.0	...
5991070	  805.3	  551.8	 3919.0	...
5991071	  805.1	  551.5	 3919.0	...
5991072	  804.7	  551.5	 3917.0	...
5991073	  804.2	  551.3	 3915.0	...
5991074	  804.0	  551.0	 3913.0	...
5991075	  803.9	  551.1	 3913.0	...
5991076	  803.5	  551.5	 3913.0	...
5991077	  803.1	  552.0	 3911.0	...
MSG	5991078 0000 _ Number Off
5991078	  802.8	  552.2	 3909.0	...
5991079	  802.7	  552.4	 3907.0	...
5991080	  802.7	  552.5	 3906.0	...
5991081	  802.6	  552.6	 3905.0	...
5991082	  802.6	  552.6	 3904.0	...
5991083	  802.6	  552.6	 3904.0	...
5991084	  802.6	  552.6	 3903.0	...
5991085	  802.6	  552.6	 3903.0	...
5991086	  802.7	  552.7	 3904.0	...
5991087	  803.1	  552.7	 3905.0	...
5991088	  803.5	  552.8	 3904.0	...
5991089	  803.9	  552.7	 3902.0	...
5991090	  803.8	  552.6	 3900.0	...
5991091	  803.5	  552.5	 3899.0	...
5991092	  803.2	  552.4	 3898.0	...
5991093	  803.0	  552.8	 3898.0	...
5991094	  803.0	  553.4	 3898.0	...
5991095	  803.0	  553.9	 3898.0	...
5991096	  802.9	  554.0	 3896.0	...
5991097	  802.8	  554.3	 3895.0	...
5991098	  802.8	  554.5	 3894.0	...
5991099	  802.8	  554.7	 3895.0	...
5991100	  802.8	  554.8	 3896.0	...
5991101	  802.9	  554.9	 3897.0	...
5991102	  803.2	  554.9	 3898.0	...
5991103	  803.5	  554.8	 3899.0	...
5991104	  803.6	  554.7	 3899.0	...
5991105	  803.7	  554.6	 3901.0	...
5991106	  803.7	  554.6	 3901.0	...
5991107	  803.7	  554.6	 3901.0	...
5991108	  803.7	  554.6	 3899.0	...
5991109	  803.6	  554.6	 3895.0	...
5991110	  803.6	  554.5	 3891.0	...
5991111	  803.6	  554.5	 3888.0	...
5991112	  803.8	  554.5	 3888.0	...
5991113	  803.9	  554.6	 3890.0	...
5991114	  804.0	  554.6	 3890.0	...
5991115	  804.0	  554.6	 3890.0	...
5991116	  804.1	  554.6	 3890.0	...
5991117	  804.1	  554.6	 3890.0	...
5991118	  804.1	  554.7	 3890.0	...
5991119	  803.8	  554.7	 3891.0	...
5991120	  803.5	  554.7	 3892.0	...
5991121	  803.3	  554.9	 3893.0	...
5991122	  803.4	  555.0	 3893.0	...
5991123	  803.5	  555.2	 3894.0	...
5991124	  803.6	  555.3	 3894.0	...
5991125	  803.7	  555.5	 3894.0	...
5991126	  804.2	  555.5	 3894.0	...
5991127	  804.6	  555.5	 3893.0	...
5991128	  804.9	  555.4	 3890.0	...
5991129	  804.9	  555.4	 3887.0	...
5991130	  805.0	  555.3	 3885.0	...
5991131	  805.2	  555.1	 3885.0	...
5991132	  805.3	  555.0	 3886.0	...
5991133	  805.4	  555.0	 3885.0	...
5991134	  805.4	  555.1	 3883.0	...
5991135	  805.3	  555.2	 3882.0	...
5991136	  805.1	  555.2	 3882.0	...
5991137	  804.9	  555.1	 3884.0	...
5991138	  804.7	  555.0	 3885.0	...
5991139	  804.6	  555.2	 3886.0	...
5991140	  804.6	  555.4	 3887.0	...
5991141	  804.7	  555.6	 3888.0	...
5991142	  804.8	  555.7	 3888.0	...
5991143	  804.9	  555.8	 3888.0	...
5991144	  805.0	  556.0	 3886.0	...
5991145	  805.0	  556.0	 3885.0	...
5991146	  805.1	  556.0	 3884.0	...
5991147	  805.1	  555.9	 3883.0	...
5991148	  805.2	  555.9	 3882.0	...
5991149	  805.4	  555.9	 3882.0	...
5991150	  805.7	  555.9	 3883.0	...
5991151	  805.5	  556.0	 3883.0	...
5991152	  805.2	  556.0	 3882.0	...
5991153	  804.8	  555.9	 3880.0	...
5991154	  804.9	  555.9	 3878.0	...
5991155	  804.9	  555.9	 3876.0	...
5991156	  805.1	  555.9	 3876.0	...
5991157	  805.3	  556.0	 3875.0	...
5991158	  805.5	  556.0	 3875.0	...
5991159	  805.2	  555.9	 3875.0	...
5991160	  805.0	  555.8	 3873.0	...
5991161	  804.9	  555.7	 3872.0	...
5991162	  804.9	  555.7	 3870.0	...
5991163	  805.0	  555.8	 3870.0	...
5991164	  805.1	  555.9	 3870.0	...
5991165	  805.2	  556.0	 3870.0	...
5991166	  805.1	  555.6	 3870.0	...
5991167	  804.9	  555.3	 3871.0	...
5991168	  804.5	  554.9	 3872.0	...
5991169	  804.2	  554.7	 3873.0	...
5991170	  803.9	  554.4	 3874.0	...
5991171	  803.9	  554.1	 3875.0	...
5991172	  804.0	  554.0	 3875.0	...
5991173	  804.1	  554.0	 3874.0	...
5991174	  803.8	  554.0	 3872.0	...
5991175	  803.6	  554.4	 3872.0	...
5991176	  803.2	  554.7	 3869.0	...
5991177	  803.2	  555.1	 3867.0	...
5991178	  803.2	  555.1	 3865.0	...
5991179	  803.3	  555.4	 3867.0	...
5991180	  803.3	  555.7	 3869.0	...
5991181	  803.3	  556.0	 3872.0	...
5991182	  803.2	  555.9	 3873.0	...
5991183	  803.2	  556.0	 3873.0	...
5991184	  803.1	  556.1	 3872.0	...
5991185	  803.2	  556.2	 3871.0	...
5991186	  803.3	  556.0	 3870.0	...
5991187	  803.3	  556.0	 3869.0	...
5991188	  803.6	  555.9	 3868.0	...
5991189	  803.9	  555.8	 3869.0	...
5991190	  804.1	  555.8	 3869.0	...
5991191	  804.1	  555.8	 3869.0	...
5991192	  804.1	  555.5	 3868.0	...
5991193	  804.1	  555.3	 3867.0	...
5991194	  804.0	  555.1	 3864.0	...
5991195	  804.0	  555.3	 3861.0	...
5991196	  804.0	  555.3	 3860.0	...
5991197	  804.2	  555.3	 3861.0	...
5991198	  804.4	  555.3	 3863.0	...
5991199	  804.5	  555.4	 3864.0	...
5991200	  804.8	  555.4	 3865.0	...
5991201	  804.9	  555.3	 3866.0	...
5991202	  805.1	  555.2	 3867.0	...
5991203	  805.1	  555.4	 3866.0	...
5991204	  805.1	  555.7	 3865.0	...
5991205	  805.1	  555.8	 3865.0	...
5991206	  805.0	  555.5	 3866.0	...
5991207	  805.0	  555.3	 3867.0	...
5991208	  805.0	  555.1	 3868.0	...
5991209	  805.1	  554.9	 3868.0	...
5991210	  804.9	  554.8	 3867.0	...
5991211	  804.7	  554.9	 3866.0	...
5991212	  804.5	  554.9	 3867.0	...
5991213	  804.5	  555.0	 3868.0	...
5991214	  804.6	  555.0	 3869.0	...
5991215	  804.9	  555.0	 3870.0	...
5991216	  805.0	  554.8	 3870.0	...
5991217	  805.1	  554.4	 3869.0	...
5991218	  805.0	  554.0	 3868.0	...
5991219	  805.0	  553.8	 3868.0	...
5991220	  805.0	  553.9	 3867.0	...
5991221	  804.9	  554.2	 3868.0	...
5991222	  804.8	  554.5	 3868.0	...
5991223	  804.7	  554.7	 3868.0	...
5991224	  804.6	  554.6	 3868.0	...
5991225	  804.4	  554.6	 3867.0	...
5991226	  804.3	  554.7	 3867.0	...
5991227	  804.1	  554.8	 3867.0	...
5991228	  804.2	  554.8	 3867.0	...
5991229	  804.2	  554.8	 3867.0	...
5991230	  804.2	  555.0	 3868.0	...
5991231	  804.2	  555.2	 3868.0	...
5991232	  804.2	  554.9	 3868.0	...
5991233	  804.2	  554.5	 3869.0	...
5991234	  804.4	  554.1	 3869.0	...
5991235	  804.6	  554.1	 3870.0	...
5991236	  804.8	  554.3	 3869.0	...
5991237	  804.8	  554.4	 3868.0	...
5991238	  804.7	  554.4	 3867.0	...
5991239	  804.7	  554.6	 3867.0	...
5991240	  804.8	  554.7	 3867.0	...
5991241	  805.0	  554.9	 3867.0	...
5991242	  805.0	  554.8	 3866.0	...
5991243	  804.7	  554.8	 3866.0	...
5991244	  804.6	  554.7	 3865.0	...
5991245	  804.6	  554.5	 3866.0	...
5991246	  804.6	  554.3	 3868.0	...
5991247	  804.5	  553.9	 3869.0	...
5991248	  804.5	  553.7	 3869.0	...
5991249	  804.6	  553.4	 3869.0	...
5991250	  804.3	  553.5	 3868.0	...
5991251	  804.0	  553.7	 3867.0	...
5991252	  803.7	  553.7	 3866.0	...
5991253	  803.8	  553.4	 3866.0	...
5991254	  803.9	  553.2	 3866.0	...
5991255	  804.0	  553.2	 3867.0	...
5991256	  803.5	  553.5	 3867.0	...
5991257	  803.0	  553.7	 3868.0	...
5991258	  802.6	  553.9	 3867.0	...
5991259	  802.7	  553.8	 3867.0	...
5991260	  802.7	  553.7	 3867.0	...
5991261	  802.7	  553.5	 3868.0	...
5991262	  802.6	  553.4	 3868.0	...
5991263	  802.5	  553.4	 3868.0	...
5991264	  802.5	  553.4	 3868.0	...
5991265	  802.5	  553.5	 3867.0	...
5991266	  802.5	  553.4	 3867.0	...
5991267	  802.5	  553.1	 3869.0	...
5991268	  802.3	  552.8	 3869.0	...
5991269	  802.2	  552.6	 3870.0	...
5991270	  802.1	  552.5	 3869.0	...
5991271	  802.1	  552.6	 3869.0	...
5991272	  802.3	  552.5	 3869.0	...
5991273	  802.4	  552.4	 3870.0	...
5991274	  802.7	  552.2	 3871.0	...
5991275	  803.0	  552.0	 3871.0	...
5991276	  803.3	  551.7	 3872.0	...
5991277	  803.5	  551.6	 3872.0	...
5991278	  803.6	  551.6	 3871.0	...
5991279	  803.6	  551.6	 3869.0	...
5991280	  803.8	  551.5	 3867.0	...
5991281	  803.9	  551.5	 3864.0	...
5991282	  804.1	  551.3	 3862.0	...
5991283	  804.0	  551.0	 3860.0	...
5991284	  804.1	  550.8	 3858.0	...
5991285	  804.2	  550.7	 3859.0	...
5991286	  804.1	  550.6	 3860.0	...
5991287	  804.0	  550.6	 3860.0	...
5991288	  804.0	  550.8	 3859.0	...
5991289	  804.1	  551.1	 3859.0	...
5991290	  804.1	  551.4	 3858.0	...
5991291	  803.9	  551.6	 3858.0	...
5991292	  803.7	  551.6	 3858.0	...
5991293	  803.7	  551.6	 3859.0	...
5991294	  803.7	  551.7	 3857.0	...
5991295	  803.8	  551.5	 3855.0	...
5991296	  804.0	  551.1	 3854.0	...
5991297	  804.1	  550.5	 3856.0	...
5991298	  804.3	  550.2	 3858.0	...
5991299	  804.3	  550.0	 3858.0	...
5991300	  804.3	  550.2	 3859.0	...
5991301	  804.3	  550.3	 3859.0	...
5991302	  804.3	  550.3	 3860.0	...
5991303	  804.2	  550.1	 3861.0	...
5991304	  804.3	  550.1	 3862.0	...
5991305	  804.3	  550.1	 3861.0	...
5991306	  804.2	  550.0	 3861.0	...
5991307	  804.0	  549.8	 3861.0	...
5991308	  803.9	  549.6	 3861.0	...
5991309	  803.8	  549.5	 3862.0	...
5991310	  803.8	  549.5	 3862.0	...
5991311	  803.7	  549.8	 3862.0	...
5991312	  803.5	  550.0	 3861.0	...
5991313	  803.3	  550.2	 3861.0	...
5991314	  803.1	  550.1	 3861.0	...
5991315	  803.1	  549.9	 3861.0	...
5991316	  803.1	  549.7	 3860.0	...
5991317	  803.4	  549.8	 3860.0	...
5991318	  803.7	  550.0	 3859.0	...
5991319	  803.9	  550.2	 3859.0	...
5991320	  803.9	  550.2	 3859.0	...
5991321	  803.7	  550.5	 3859.0	...
5991322	  803.6	  550.7	 3859.0	...
5991323	  803.3	  551.0	 3859.0	...
5991324	  803.2	  551.0	 3859.0	...
5991325	  803.2	  551.1	 3859.0	...
5991326	  803.2	  551.2	 3861.0	...
5991327	  803.2	  551.4	 3862.0	...
5991328	  803.2	  551.7	 3863.0	...
5991329	  803.5	  551.9	 3862.0	...
5991330	  803.8	  551.6	 3862.0	...
5991331	  804.0	  551.2	 3862.0	...
5991332	  803.8	  550.6	 3863.0	...
5991333	  803.6	  550.2	 3862.0	...
5991334	  803.5	  549.9	 3862.0	...
5991335	  803.5	  550.1	 3863.0	...
5991336	  803.4	  550.3	 3864.0	...
5991337	  803.3	  550.7	 3865.0	...
5991338	  803.1	  550.8	 3864.0	...
5991339	  803.2	  551.0	 3864.0	...
5991340	  803.4	  551.1	 3864.0	...
5991341	  803.5	  550.9	 3864.0	...
5991342	  803.5	  550.6	 3863.0	...
5991343	  803.6	  550.3	 3863.0	...
5991344	  803.9	  550.2	 3862.0	...
5991345	  804.1	  550.1	 3863.0	...
5991346	  804.0	  550.1	 3863.0	...
5991347	  803.7	  549.9	 3862.0	...
5991348	  803.4	  549.5	 3862.0	...
5991349	  803.4	  549.1	 3862.0	...
5991350	  803.3	  549.3	 3862.0	...
5991351	  803.2	  549.7	 3862.0	...
5991352	  803.1	  550.0	 3862.0	...
5991353	  803.2	  550.1	 3860.0	...
5991354	  803.2	  550.0	 3859.0	...
5991355	  803.1	  549.7	 3857.0	...
5991356	  803.1	  549.5	 3857.0	...
5991357	  803.1	  549.4	 3857.0	...
5991358	  803.2	  549.5	 3859.0	...
5991359	  803.3	  549.5	 3860.0	...
5991360	  803.2	  549.3	 3861.0	...
5991361	  803.2	  549.1	 3861.0	...
5991362	  803.2	  548.9	 3860.0	...
5991363	  803.1	  549.0	 3859.0	...
5991364	  802.9	  548.8	 3860.0	...
5991365	  802.7	  548.5	 3860.0	...
5991366	  802.6	  548.5	 3860.0	...
5991367	  802.5	  548.9	 3859.0	...
5991368	  802.6	  549.8	 3857.0	...
5991369	  802.7	  550.4	 3856.0	...
5991370	  802.8	  550.9	 3856.0	...
5991371	  802.9	  550.6	 3856.0	...
5991372	  802.9	  550.3	 3857.0	...
5991373	  802.9	  550.2	 3857.0	...
5991374	  803.1	  550.2	 3858.0	...
5991375	  803.3	  550.1	 3858.0	...
5991376	  803.6	  550.1	 3859.0	...
5991377	  803.6	  550.1	 3859.0	...
5991378	  803.2	  550.2	 3860.0	...
5991379	  803.0	  550.3	 3860.0	...
5991380	  802.7	  550.3	 3860.0	...
5991381	  803.0	  550.3	 3858.0	...
5991382	  803.2	  550.4	 3856.0	...
5991383	  803.1	  550.5	 3854.0	...
5991384	  802.7	  550.6	 3854.0	...
5991385	  802.5	  550.7	 3855.0	...
5991386	  802.6	  550.8	 3856.0	...
5991387	  802.9	  550.8	 3856.0	...
5991388	  803.2	  550.8	 3855.0	...
5991389	  803.3	  550.9	 3854.0	...
5991390	  803.1	  551.0	 3852.0	...
5991391	  803.0	  551.0	 3851.0	...
5991392	  803.1	  550.8	 3850.0	...
5991393	  803.2	  550.8	 3850.0	...
5991394	  803.0	  550.8	 3850.0	...
5991395	  802.7	  550.7	 3849.0	...
5991396	  802.5	  550.7	 3847.0	...
5991397	  802.5	  550.7	 3847.0	...
5991398	  802.6	  550.8	 3847.0	...
5991399	  802.7	  550.9	 3847.0	...
5991400	  802.8	  551.0	 3847.0	...
5991401	  802.9	  551.3	 3847.0	...
5991402	  802.9	  551.6	 3847.0	...
5991403	  802.9	  551.8	 3848.0	...
5991404	  802.9	  551.8	 3849.0	...
5991405	  802.9	  551.5	 3850.0	...
5991406	  802.9	  551.2	 3849.0	...
5991407	  803.0	  550.9	 3849.0	...
5991408	  803.1	  550.9	 3849.0	...
5991409	  803.1	  550.9	 3849.0	...
5991410	  803.1	  550.7	 3848.0	...
5991411	  802.9	  550.6	 3846.0	...
5991412	  802.8	  550.5	 3844.0	...
5991413	  802.7	  550.5	 3843.0	...
5991414	  802.6	  550.6	 3843.0	...
5991415	  802.4	  550.6	 3843.0	...
5991416	  802.2	  550.5	 3843.0	...
5991417	  802.1	  550.5	 3843.0	...
5991418	  802.2	  550.4	 3842.0	...
5991419	  802.3	  550.3	 3842.0	...
5991420	  802.4	  550.6	 3839.0	...
5991421	  802.4	  550.9	 3837.0	...
5991422	  802.5	  551.2	 3836.0	...
5991423	  802.5	  551.2	 3836.0	...
5991424	  802.4	  551.1	 3835.0	...
5991425	  802.4	  551.0	 3833.0	...
5991426	  802.3	  550.9	 3832.0	...
5991427	  802.2	  550.8	 3833.0	...
5991428	  802.1	  550.8	 3833.0	...
5991429	  801.9	  550.7	 3833.0	...
5991430	  801.8	  550.7	 3833.0	...
5991431	  801.8	  550.6	 3833.0	...
5991432	  801.8	  550.4	 3833.0	...
5991433	  801.8	  550.3	 3831.0	...
5991434	  801.8	  550.1	 3830.0	...
5991435	  801.7	  549.9	 3830.0	...
5991436	  801.7	  549.6	 3831.0	...
5991437	  801.7	  549.6	 3831.0	...
5991438	  801.7	  549.5	 3830.0	...
5991439	  801.7	  549.5	 3829.0	...
5991440	  801.6	  549.5	 3829.0	...
5991441	  801.3	  549.6	 3830.0	...
5991442	  801.0	  549.8	 3832.0	...
5991443	  800.7	  550.0	 3833.0	...
5991444	  800.6	  550.2	 3832.0	...
5991445	  800.6	  550.4	 3829.0	...
5991446	  800.6	  550.2	 3827.0	...
5991447	  800.9	  549.9	 3827.0	...
5991448	  801.2	  549.7	 3826.0	...
5991449	  801.3	  549.8	 3826.0	...
5991450	  801.1	  550.1	 3825.0	...
5991451	  800.9	  550.3	 3824.0	...
5991452	  800.9	  550.4	 3823.0	...
5991453	  800.9	  550.1	 3822.0	...
5991454	  800.9	  549.8	 3819.0	...
5991455	  800.9	  549.7	 3815.0	...
5991456	  800.9	  549.9	 3812.0	...
5991457	  800.9	  550.0	 3810.0	...
5991458	  800.9	  550.0	 3810.0	...
5991459	  800.9	  550.2	 3811.0	...
5991460	  800.9	  550.7	 3812.0	...
5991461	  800.9	  551.1	 3810.0	...
5991462	  800.6	  551.3	 3808.0	...
5991463	  800.0	  551.4	 3806.0	...
5991464	  799.5	  551.5	 3807.0	...
5991465	  799.4	  551.6	 3809.0	...
5991466	  799.3	  551.5	 3811.0	...
5991467	  799.2	  551.3	 3810.0	...
5991468	  798.9	  551.1	 3808.0	...
5991469	  798.6	  550.5	 3807.0	...
5991470	  798.3	  549.7	 3807.0	...
5991471	  797.8	  548.9	 3808.0	...
5991472	  797.4	  548.5	 3807.0	...
5991473	  797.1	  548.5	 3806.0	...
5991474	  797.0	  548.5	 3804.0	...
5991475	  797.0	  548.4	 3803.0	...
5991476	  797.1	  548.5	 3802.0	...
5991477	  797.0	  548.7	 3802.0	...
5991478	  796.9	  548.9	 3803.0	...
5991479	  796.4	  549.7	 3804.0	...
5991480	  796.2	  550.3	 3801.0	...
5991481	  796.0	  551.0	 3798.0	...
5991482	  796.2	  551.5	 3797.0	...
5991483	  796.2	  552.3	 3800.0	...
5991484	  796.3	  553.0	 3802.0	...
5991485	  796.3	  553.2	 3801.0	...
5991486	  796.6	  553.1	 3800.0	...
5991487	  796.9	  553.0	 3799.0	...
5991488	  797.5	  552.4	 3800.0	...
5991489	  797.9	  551.9	 3800.0	...
5991490	  798.4	  551.6	 3801.0	...
5991491	  798.1	  552.2	 3802.0	...
5991492	  797.8	  552.6	 3800.0	...
5991493	  797.5	  552.9	 3797.0	...
5991494	  797.5	  552.9	 3795.0	...
5991495	  797.6	  552.9	 3793.0	...
5991496	  797.7	  553.7	 3792.0	...
5991497	  797.5	  554.6	 3790.0	...
5991498	  797.2	  555.4	 3790.0	...
5991499	  796.8	  555.8	 3790.0	...
5991500	  796.8	  556.1	 3791.0	...
5991501	  796.9	  556.4	 3793.0	...
5991502	  797.0	  556.3	 3794.0	...
5991503	  797.1	  556.2	 3795.0	...
5991504	  796.9	  555.3	 3793.0	...
5991505	  796.7	  554.4	 3792.0	...
5991506	  796.9	  553.3	 3790.0	...
5991507	  797.3	  553.1	 3790.0	...
5991508	  797.6	  552.8	 3790.0	...
5991509	  797.6	  552.6	 3789.0	...
5991510	  797.6	  552.3	 3788.0	...
5991511	  797.6	  552.3	 3787.0	...
5991512	  797.5	  552.2	 3786.0	...
5991513	  797.4	  552.2	 3786.0	...
5991514	  797.4	  552.1	 3786.0	...
5991515	  797.4	  551.9	 3785.0	...
5991516	  797.5	  551.7	 3785.0	...
5991517	  797.8	  551.7	 3785.0	...
5991518	  797.9	  551.7	 3787.0	...
5991519	  797.9	  551.7	 3788.0	...
5991520	  797.8	  551.7	 3787.0	...
5991521	  797.7	  551.7	 3786.0	...
5991522	  797.7	  551.7	 3786.0	...
5991523	  797.9	  551.7	 3787.0	...
5991524	  798.1	  551.5	 3787.0	...
5991525	  798.2	  551.3	 3787.0	...
5991526	  798.2	  551.1	 3785.0	...
5991527	  798.2	  551.1	 3784.0	...
5991528	  798.3	  551.3	 3782.0	...
5991529	  798.6	  551.5	 3782.0	...
5991530	  798.8	  551.7	 3782.0	...
5991531	  799.0	  551.6	 3782.0	...
5991532	  798.9	  551.7	 3781.0	...
5991533	  798.7	  552.1	 3781.0	...
5991534	  798.5	  552.3	 3781.0	...
5991535	  798.3	  552.6	 3781.0	...
5991536	  798.4	  552.5	 3782.0	...
5991537	  798.6	  552.5	 3782.0	...
5991538	  798.7	  552.3	 3782.0	...
5991539	  798.9	  551.9	 3783.0	...
5991540	  799.1	  551.6	 3784.0	...
5991541	  799.2	  551.5	 3784.0	...
5991542	  799.1	  551.3	 3783.0	...
5991543	  799.0	  551.2	 3781.0	...
5991544	  798.9	  551.1	 3779.0	...
5991545	  798.8	  551.1	 3778.0	...
5991546	  798.7	  550.8	 3777.0	...
5991547	  798.5	  550.5	 3775.0	...
5991548	  798.5	  550.5	 3774.0	...
5991549	  798.5	  550.7	 3773.0	...
5991550	  798.6	  551.0	 3773.0	...
5991551	  798.7	  550.8	 3773.0	...
5991552	  798.7	  550.7	 3770.0	...
5991553	  798.5	  550.6	 3766.0	...
5991554	  798.2	  550.4	 3763.0	...
5991555	  797.8	  550.2	 3763.0	...
5991556	  797.7	  549.9	 3763.0	...
5991557	  797.6	  549.9	 3763.0	...
5991558	  797.5	  549.9	 3763.0	...
5991559	  797.5	  550.0	 3762.0	...
5991560	  797.5	  550.2	 3761.0	...
5991561	  797.5	  550.3	 3760.0	...
5991562	  797.5	  550.3	 3760.0	...
5991563	  797.4	  550.2	 3760.0	...
5991564	  797.4	  550.1	 3761.0	...
5991565	  797.1	  550.2	 3762.0	...
5991566	  796.9	  550.2	 3762.0	...
5991567	  796.7	  550.3	 3761.0	...
5991568	  796.6	  550.2	 3760.0	...
5991569	  796.4	  550.2	 3758.0	...
5991570	  796.2	  550.2	 3757.0	...
5991571	  796.0	  550.4	 3755.0	...
5991572	  796.0	  550.5	 3755.0	...
5991573	  795.9	  550.6	 3755.0	...
5991574	  795.9	  550.7	 3755.0	...
5991575	  795.8	  550.8	 3755.0	...
5991576	  795.8	  550.8	 3753.0	...
5991577	  795.8	  550.8	 3751.0	...
5991578	  795.6	  550.6	 3750.0	...
5991579	  795.5	  550.4	 3751.0	...
5991580	  795.2	  550.3	 3750.0	...
5991581	  795.0	  550.2	 3748.0	...
5991582	  795.0	  550.2	 3747.0	...
5991583	  795.2	  550.3	 3747.0	...
5991584	  794.8	  550.4	 3747.0	...
5991585	  794.3	  550.6	 3746.0	...
5991586	  793.8	  550.7	 3747.0	...
5991587	  793.9	  550.9	 3747.0	...
5991588	  794.0	  551.1	 3747.0	...
5991589	  794.1	  551.6	 3746.0	...
5991590	  794.2	  552.1	 3746.0	...
5991591	  794.2	  552.5	 3746.0	...
5991592	  794.3	  552.6	 3745.0	...
5991593	  794.5	  552.7	 3744.0	...
5991594	  795.2	  552.7	 3744.0	...
5991595	  795.8	  552.4	 3744.0	...
5991596	  796.4	  552.0	 3745.0	...
5991597	  797.1	  551.6	 3745.0	...
5991598	  798.0	  551.3	 3745.0	...
5991599	  799.1	  551.1	 3743.0	...
5991600	  800.3	  550.9	 3741.0	...
5991601	  801.2	  550.7	 3739.0	...
5991602	  802.9	  550.4	 3734.0	...
5991603	  804.2	  550.1	 3730.0	...
5991604	  805.7	  550.4	 3727.0	...
5991605	  806.8	  550.7	 3725.0	...
EFIX R   5989578	5991605	2028	  796.7	  552.5	   4230
SSACC R  5991606
5991606	  807.8	  552.0	 3723.0	...
5991607	  808.6	  553.6	 3720.0	...
5991608	  809.1	  556.0	 3712.0	...
5991609	  809.4	  558.3	 3703.0	...
5991610	  809.4	  560.6	 3693.0	...
5991611	  809.4	  563.8	 3683.0	...
5991612	  809.5	  566.1	 3674.0	...
5991613	  809.5	  565.8	 3666.0	...
5991614	  810.0	  564.2	 3668.0	...
5991615	  810.5	  563.1	 3669.0	...
5991616	  811.3	  566.1	 3664.0	...
5991617	  811.7	  572.9	 3646.0	...
5991618	  812.6	  584.5	 3613.0	...
5991619	  813.7	  600.9	 3568.0	...
5991620	  815.4	  620.5	 3505.0	...
5991621	  817.4	  643.4	 3433.0	...
5991622	  818.7	  667.0	 3358.0	...
5991623	  815.4	  689.0	 3286.0	...
5991624	  810.5	  712.9	 3216.0	...
5991625	  806.9	  740.9	 3131.0	...
5991626	  809.4	  775.7	 3034.0	...
5991627	  816.0	  813.7	 2910.0	...
5991628	  827.0	  847.6	 2778.0	...
5991629	  847.1	  867.1	 2668.0	...
5991630	  865.8	  886.6	 2553.0	...
5991631	  879.1	  898.5	 2485.0	...
5991632	  880.9	  912.1	 2433.0	...
5991633	  880.9	  912.1	 2433.0	...
SBLINK R 5991634
5991634	   .	   .	    0.0	...
5991635	   .	   .	    0.0	...
5991636	   .	   .	    0.0	...
5991637	   .	   .	    0.0	...
5991638	   .	   .	    0.0	...
5991639	   .	   .	    0.0	...
5991640	   .	   .	    0.0	...
5991641	   .	   .	    0.0	...
5991642	   .	   .	    0.0	...
5991643	   .	   .	    0.0	...
5991644	   .	   .	    0.0	...
5991645	   .	   .	    0.0	...
5991646	   .	   .	    0.0	...
5991647	   .	   .	    0.0	...
5991648	   .	   .	    0.0	...
5991649	   .	   .	    0.0	...
5991650	   .	   .	    0.0	...
5991651	   .	   .	    0.0	...
5991652	   .	   .	    0.0	...
5991653	   .	   .	    0.0	...
5991654	   .	   .	    0.0	...
5991655	   .	   .	    0.0	...
5991656	   .	   .	    0.0	...
5991657	   .	   .	    0.0	...
5991658	   .	   .	    0.0	...
5991659	   .	   .	    0.0	...
5991660	   .	   .	    0.0	...
5991661	   .	   .	    0.0	...
5991662	   .	   .	    0.0	...
5991663	   .	   .	    0.0	...
5991664	   .	   .	    0.0	...
5991665	   .	   .	    0.0	...
5991666	   .	   .	    0.0	...
5991667	   .	   .	    0.0	...
5991668	   .	   .	    0.0	...
5991669	   .	   .	    0.0	...
5991670	   .	   .	    0.0	...
5991671	   .	   .	    0.0	...
5991672	   .	   .	    0.0	...
5991673	   .	   .	    0.0	...
5991674	   .	   .	    0.0	...
5991675	   .	   .	    0.0	...
5991676	   .	   .	    0.0	...
5991677	   .	   .	    0.0	...
5991678	   .	   .	    0.0	...
5991679	   .	   .	    0.0	...
5991680	   .	   .	    0.0	...
5991681	   .	   .	    0.0	...
5991682	   .	   .	    0.0	...
5991683	   .	   .	    0.0	...
5991684	   .	   .	    0.0	...
5991685	   .	   .	    0.0	...
5991686	   .	   .	    0.0	...
5991687	   .	   .	    0.0	...
5991688	   .	   .	    0.0	...
5991689	   .	   .	    0.0	...
5991690	   .	   .	    0.0	...
5991691	   .	   .	    0.0	...
5991692	   .	   .	    0.0	...
5991693	   .	   .	    0.0	...
5991694	   .	   .	    0.0	...
5991695	   .	   .	    0.0	...
5991696	   .	   .	    0.0	...
5991697	   .	   .	    0.0	...
5991698	   .	   .	    0.0	...
5991699	   .	   .	    0.0	...
5991700	   .	   .	    0.0	...
5991701	   .	   .	    0.0	...
5991702	   .	   .	    0.0	...
5991703	   .	   .	    0.0	...
5991704	   .	   .	    0.0	...
5991705	   .	   .	    0.0	...
5991706	   .	   .	    0.0	...
5991707	   .	   .	    0.0	...
5991708	   .	   .	    0.0	...
5991709	   .	   .	    0.0	...
5991710	   .	   .	    0.0	...
5991711	   .	   .	    0.0	...
5991712	   .	   .	    0.0	...
5991713	   .	   .	    0.0	...
5991714	   .	   .	    0.0	...
5991715	   .	   .	    0.0	...
5991716	   .	   .	    0.0	...
5991717	   .	   .	    0.0	...
5991718	   .	   .	    0.0	...
5991719	   .	   .	    0.0	...
5991720	   .	   .	    0.0	...
5991721	   .	   .	    0.0	...
5991722	   .	   .	    0.0	...
5991723	   .	   .	    0.0	...
5991724	   .	   .	    0.0	...
5991725	   .	   .	    0.0	...
5991726	   .	   .	    0.0	...
5991727	   .	   .	    0.0	...
5991728	   .	   .	    0.0	...
5991729	   .	   .	    0.0	...
5991730	   .	   .	    0.0	...
5991731	   .	   .	    0.0	...
5991732	   .	   .	    0.0	...
5991733	   .	   .	    0.0	...
5991734	   .	   .	    0.0	...
5991735	   .	   .	    0.0	...
5991736	   .	   .	    0.0	...
5991737	   .	   .	    0.0	...
5991738	   .	   .	    0.0	...
5991739	   .	   .	    0.0	...
5991740	   .	   .	    0.0	...
5991741	   .	   .	    0.0	...
5991742	   .	   .	    0.0	...
5991743	   .	   .	    0.0	...
5991744	   .	   .	    0.0	...
5991745	   .	   .	    0.0	...
5991746	   .	   .	    0.0	...
5991747	   .	   .	    0.0	...
5991748	   .	   .	    0.0	...
5991749	   .	   .	    0.0	...
EBLINK R 5991634	5991749	116
5991750	  769.8	 1030.1	 2077.0	...
5991751	  769.8	 1030.1	 2077.0	...
5991752	  767.5	 1025.9	 2089.0	...
5991753	  764.6	 1017.8	 2112.0	...
5991754	  761.3	 1004.5	 2154.0	...
5991755	  760.5	  992.6	 2188.0	...
5991756	  760.5	  979.5	 2225.0	...
5991757	  760.4	  967.2	 2264.0	...
5991758	  759.8	  954.2	 2308.0	...
5991759	  758.7	  940.3	 2354.0	...
5991760	  757.8	  929.0	 2387.0	...
5991761	  757.4	  917.1	 2416.0	...
5991762	  757.1	  906.4	 2450.0	...
5991763	  755.8	  893.7	 2488.0	...
5991764	  754.2	  881.6	 2532.0	...
5991765	  752.6	  871.1	 2568.0	...
5991766	  750.8	  859.5	 2605.0	...
5991767	  749.0	  848.7	 2642.0	...
5991768	  747.1	  836.9	 2681.0	...
5991769	  745.3	  826.5	 2720.0	...
5991770	  742.8	  814.5	 2755.0	...
5991771	  739.9	  803.1	 2788.0	...
5991772	  738.0	  791.8	 2819.0	...
5991773	  736.2	  782.1	 2845.0	...
5991774	  734.4	  772.4	 2873.0	...
5991775	  731.5	  763.0	 2898.0	...
5991776	  729.3	  754.5	 2925.0	...
5991777	  727.5	  745.1	 2949.0	...
5991778	  726.9	  737.0	 2967.0	...
5991779	  726.3	  728.2	 2989.0	...
5991780	  725.8	  721.3	 3007.0	...
5991781	  724.3	  712.9	 3031.0	...
5991782	  722.8	  704.5	 3045.0	...
5991783	  724.2	  697.9	 3053.0	...
5991784	  729.1	  694.4	 3054.0	...
5991785	  734.1	  692.3	 3065.0	...
5991786	  737.1	  690.5	 3078.0	...
5991787	  738.8	  687.4	 3093.0	...
5991788	  740.4	  683.0	 3107.0	...
5991789	  742.0	  678.7	 3121.0	...
5991790	  742.8	  672.8	 3143.0	...
5991791	  744.4	  669.0	 3156.0	...
5991792	  745.4	  664.0	 3170.0	...
5991793	  746.5	  660.9	 3181.0	...
5991794	  747.1	  658.4	 3189.0	...
5991795	  770.1	  681.0	 3162.0	...
5991796	  792.5	  704.8	 3126.0	...
5991797	  815.4	  726.9	 3091.0	...
5991798	  815.8	  723.5	 3099.0	...
5991799	  816.3	  718.9	 3110.0	...
5991800	  816.1	  714.0	 3130.0	...
5991801	  816.2	  709.1	 3149.0	...
5991802	  816.1	  704.2	 3171.0	...
5991803	  815.9	  699.6	 3189.0	...
5991804	  815.4	  694.9	 3205.0	...
5991805	  814.8	  690.2	 3219.0	...
5991806	  814.3	  684.9	 3233.0	...
5991807	  814.1	  680.4	 3247.0	...
5991808	  813.7	  675.3	 3262.0	...
5991809	  813.3	  671.6	 3277.0	...
5991810	  812.9	  667.1	 3294.0	...
5991811	  812.7	  662.4	 3307.0	...
5991812	  813.0	  658.0	 3319.0	...
5991813	  813.3	  654.1	 3324.0	...
ESACC R  5991606	5991813	208	  807.8	  552.0	  813.3	  654.1	   2.17	    571
SFIX R   5991814
5991814	  813.5	  649.7	 3334.0	...
5991815	  813.1	  645.5	 3347.0	...
[truncated: 4,276,183 more chars]
