# Supplementary material for: With an eye on uncertainty: Modelling pupillary responses to environmental volatility
Source: PLoS Comput Biol. 2019 Jul 5;15(7):e1007126. doi: 10.1371/journal.pcbi.1007126 (PMC6636765; doi:10.1371/journal.pcbi.1007126)
Supplement: S3 Data — Zip file containing the pupillometry data for participant 3. (ZIP) [file pcbi.1007126.s003.zip › P3/trial15.asc]

** CONVERTED FROM C:\Users\tparr\Documents\PVR\P3_0712\trial15.edf using edfapi 3.1 Win32 Nov 24 2009 on Thu Dec 07 19:12:53 2017
** DATE: Thu Dec  7 18:47:36 2017
** TYPE: EDF_FILE BINARY EVENT SAMPLE TAGGED
** VERSION: EYELINK II 1
** SOURCE: EYELINK CL
** EYELINK II CL v4.48 Nov 25 2009
** CAMERA: EyeLink CL Version 1.4 Sensor=BHA
** SERIAL NUMBER: CL1-AAD42
** CAMERA_CONFIG: AAD42140.SCD
**

MSG	6140538 RECCFG CR 1000 2 0 R
MSG	6140538 ELCLCFG MTABLER
MSG	6140538 GAZE_COORDS 0.00 0.00 1599.00 1199.00
MSG	6140538 THRESHOLDS R 131 243
MSG	6140538 ELCL_PROC CENTROID (3)
MSG	6140538 ELCL_PCR_PARAM 5 3.0
START	6140539 	RIGHT	SAMPLES	EVENTS
PRESCALER	1
VPRESCALER	1
PUPIL	AREA
EVENTS	GAZE	RIGHT	RATE	1000.00	TRACKING	CR	FILTER	2
SAMPLES	GAZE	RIGHT	RATE	1000.00	TRACKING	CR	FILTER	2
MSG	6140539 !MODE RECORD CR 1000 2 0 R
6140539	  760.3	  579.8	 4543.0	...
INPUT	6140539	127
6140540	  760.1	  580.1	 4544.0	...
6140541	  760.0	  580.3	 4545.0	...
6140542	  760.0	  580.3	 4545.0	...
6140543	  759.9	  580.2	 4544.0	...
6140544	  759.9	  580.1	 4545.0	...
6140545	  759.9	  580.1	 4546.0	...
SFIX R   6140546
6140546	  759.7	  580.2	 4548.0	...
6140547	  759.5	  580.2	 4549.0	...
6140548	  759.3	  580.5	 4551.0	...
6140549	  759.3	  580.7	 4551.0	...
6140550	  759.1	  581.0	 4551.0	...
6140551	  759.0	  581.0	 4551.0	...
6140552	  758.9	  580.9	 4552.0	...
6140553	  758.9	  580.9	 4553.0	...
6140554	  758.9	  580.9	 4555.0	...
6140555	  758.9	  580.9	 4556.0	...
6140556	  758.9	  580.8	 4560.0	...
6140557	  758.7	  580.8	 4564.0	...
6140558	  758.5	  581.0	 4566.0	...
6140559	  758.3	  581.2	 4566.0	...
6140560	  758.3	  581.2	 4565.0	...
6140561	  758.1	  581.2	 4565.0	...
6140562	  757.9	  581.0	 4565.0	...
6140563	  757.8	  580.7	 4566.0	...
6140564	  757.8	  580.8	 4566.0	...
6140565	  757.8	  581.1	 4566.0	...
6140566	  757.9	  581.3	 4566.0	...
6140567	  758.1	  581.2	 4566.0	...
6140568	  758.3	  581.1	 4566.0	...
6140569	  758.5	  581.1	 4565.0	...
6140570	  758.7	  581.1	 4568.0	...
6140571	  758.8	  581.1	 4571.0	...
6140572	  758.8	  581.1	 4575.0	...
6140573	  758.9	  581.1	 4576.0	...
6140574	  759.0	  581.2	 4577.0	...
6140575	  759.0	  581.4	 4577.0	...
6140576	  758.9	  581.6	 4576.0	...
6140577	  758.7	  581.8	 4575.0	...
6140578	  758.8	  581.7	 4575.0	...
6140579	  758.9	  581.6	 4577.0	...
6140580	  758.8	  581.5	 4580.0	...
6140581	  758.7	  581.5	 4580.0	...
6140582	  758.9	  581.4	 4580.0	...
6140583	  759.2	  581.4	 4582.0	...
6140584	  759.2	  581.4	 4583.0	...
6140585	  758.8	  581.3	 4585.0	...
6140586	  758.7	  581.2	 4586.0	...
6140587	  758.9	  581.0	 4586.0	...
6140588	  759.1	  580.9	 4586.0	...
6140589	  759.1	  580.9	 4585.0	...
6140590	  759.1	  580.9	 4587.0	...
6140591	  759.1	  580.8	 4588.0	...
6140592	  758.9	  580.7	 4594.0	...
6140593	  758.7	  581.0	 4598.0	...
6140594	  758.5	  581.3	 4602.0	...
6140595	  758.5	  581.6	 4602.0	...
6140596	  758.4	  581.7	 4602.0	...
6140597	  758.4	  581.8	 4603.0	...
6140598	  758.3	  581.9	 4604.0	...
6140599	  758.3	  581.7	 4605.0	...
6140600	  758.2	  581.6	 4605.0	...
6140601	  758.2	  581.7	 4605.0	...
6140602	  758.2	  582.0	 4604.0	...
6140603	  758.3	  582.3	 4605.0	...
6140604	  758.3	  582.3	 4607.0	...
6140605	  758.3	  582.4	 4609.0	...
6140606	  758.3	  582.3	 4611.0	...
6140607	  758.2	  582.2	 4611.0	...
6140608	  758.2	  582.0	 4612.0	...
6140609	  758.1	  581.9	 4612.0	...
6140610	  758.0	  581.9	 4612.0	...
6140611	  757.9	  581.9	 4613.0	...
6140612	  757.7	  582.0	 4615.0	...
6140613	  757.6	  582.3	 4617.0	...
6140614	  757.7	  582.5	 4618.0	...
6140615	  757.8	  582.2	 4618.0	...
6140616	  757.9	  581.8	 4618.0	...
6140617	  757.9	  581.5	 4617.0	...
6140618	  757.9	  581.4	 4618.0	...
6140619	  758.0	  581.3	 4619.0	...
6140620	  758.1	  581.2	 4619.0	...
6140621	  757.9	  581.4	 4619.0	...
6140622	  757.8	  582.0	 4619.0	...
6140623	  757.7	  582.5	 4618.0	...
6140624	  757.6	  582.9	 4618.0	...
6140625	  757.5	  582.8	 4618.0	...
6140626	  757.3	  582.4	 4621.0	...
6140627	  757.1	  582.0	 4623.0	...
6140628	  757.0	  581.6	 4623.0	...
6140629	  757.0	  581.6	 4622.0	...
6140630	  757.1	  581.7	 4620.0	...
6140631	  757.2	  581.7	 4620.0	...
6140632	  757.2	  581.8	 4622.0	...
6140633	  757.0	  582.2	 4624.0	...
6140634	  756.9	  582.5	 4624.0	...
6140635	  756.8	  582.9	 4622.0	...
6140636	  756.8	  583.0	 4623.0	...
6140637	  756.8	  583.4	 4627.0	...
6140638	  756.6	  583.8	 4630.0	...
6140639	  756.4	  583.8	 4630.0	...
6140640	  756.3	  583.6	 4631.0	...
6140641	  756.2	  583.4	 4632.0	...
6140642	  756.2	  583.4	 4633.0	...
6140643	  756.0	  583.4	 4633.0	...
6140644	  755.8	  583.5	 4633.0	...
6140645	  755.6	  583.5	 4635.0	...
6140646	  755.5	  583.5	 4638.0	...
6140647	  755.5	  583.4	 4640.0	...
6140648	  755.4	  583.5	 4639.0	...
6140649	  755.3	  583.6	 4637.0	...
6140650	  755.3	  583.8	 4637.0	...
6140651	  755.3	  583.9	 4637.0	...
6140652	  755.3	  584.0	 4641.0	...
6140653	  755.1	  584.1	 4645.0	...
6140654	  755.0	  584.1	 4648.0	...
6140655	  754.8	  584.1	 4648.0	...
6140656	  754.8	  584.1	 4648.0	...
6140657	  754.7	  584.1	 4647.0	...
6140658	  754.6	  584.5	 4647.0	...
6140659	  754.6	  585.0	 4649.0	...
6140660	  754.6	  585.3	 4650.0	...
6140661	  754.6	  585.3	 4652.0	...
6140662	  755.0	  585.2	 4652.0	...
6140663	  755.3	  585.0	 4653.0	...
6140664	  755.7	  584.6	 4654.0	...
6140665	  755.7	  584.2	 4655.0	...
6140666	  755.5	  584.0	 4655.0	...
6140667	  755.3	  584.1	 4656.0	...
6140668	  755.1	  584.2	 4657.0	...
6140669	  755.0	  584.4	 4659.0	...
6140670	  754.9	  584.6	 4661.0	...
6140671	  754.8	  584.6	 4663.0	...
6140672	  754.8	  584.6	 4663.0	...
6140673	  754.8	  584.4	 4664.0	...
6140674	  755.1	  584.1	 4664.0	...
6140675	  755.4	  583.8	 4666.0	...
6140676	  755.6	  583.6	 4667.0	...
6140677	  755.5	  583.5	 4668.0	...
6140678	  755.5	  583.5	 4668.0	...
6140679	  755.5	  583.6	 4667.0	...
6140680	  755.5	  583.6	 4666.0	...
6140681	  755.2	  583.4	 4666.0	...
6140682	  755.0	  583.4	 4669.0	...
6140683	  754.8	  583.4	 4671.0	...
6140684	  754.7	  583.2	 4673.0	...
6140685	  754.6	  583.0	 4673.0	...
6140686	  754.4	  582.7	 4672.0	...
6140687	  754.4	  582.7	 4671.0	...
6140688	  754.6	  582.6	 4670.0	...
6140689	  754.9	  582.6	 4669.0	...
6140690	  755.1	  582.6	 4670.0	...
6140691	  755.2	  582.7	 4672.0	...
6140692	  755.2	  582.7	 4673.0	...
6140693	  755.2	  582.7	 4674.0	...
6140694	  755.2	  582.7	 4675.0	...
6140695	  755.2	  582.7	 4676.0	...
6140696	  755.1	  582.7	 4675.0	...
6140697	  754.9	  582.6	 4674.0	...
6140698	  754.6	  582.6	 4673.0	...
6140699	  754.4	  582.5	 4673.0	...
6140700	  754.4	  582.5	 4674.0	...
6140701	  754.6	  582.3	 4674.0	...
6140702	  754.8	  582.0	 4676.0	...
6140703	  754.7	  581.8	 4678.0	...
6140704	  754.6	  581.7	 4680.0	...
6140705	  754.7	  581.7	 4682.0	...
6140706	  754.8	  581.8	 4681.0	...
6140707	  754.8	  581.9	 4681.0	...
6140708	  754.6	  582.1	 4682.0	...
6140709	  754.4	  582.1	 4682.0	...
6140710	  754.3	  582.1	 4681.0	...
6140711	  754.2	  582.0	 4681.0	...
6140712	  754.1	  582.1	 4682.0	...
6140713	  754.1	  582.1	 4684.0	...
6140714	  754.2	  582.0	 4685.0	...
6140715	  754.2	  581.7	 4685.0	...
6140716	  754.2	  581.3	 4686.0	...
6140717	  754.1	  581.2	 4687.0	...
6140718	  754.1	  581.3	 4688.0	...
6140719	  754.3	  581.5	 4688.0	...
6140720	  754.6	  581.7	 4687.0	...
6140721	  754.6	  582.0	 4687.0	...
6140722	  754.5	  582.4	 4687.0	...
6140723	  754.4	  582.6	 4688.0	...
6140724	  754.2	  582.6	 4689.0	...
6140725	  754.2	  582.5	 4691.0	...
6140726	  754.3	  582.4	 4692.0	...
6140727	  754.3	  582.4	 4693.0	...
6140728	  754.1	  582.4	 4692.0	...
6140729	  753.8	  582.4	 4691.0	...
6140730	  753.6	  582.5	 4691.0	...
6140731	  753.6	  582.6	 4692.0	...
6140732	  753.6	  582.6	 4691.0	...
6140733	  753.5	  582.6	 4689.0	...
6140734	  753.5	  582.5	 4691.0	...
6140735	  753.3	  582.4	 4694.0	...
6140736	  753.3	  582.4	 4697.0	...
6140737	  753.4	  582.4	 4697.0	...
6140738	  753.6	  582.5	 4698.0	...
6140739	  753.8	  582.6	 4698.0	...
6140740	  753.9	  582.7	 4698.0	...
6140741	  754.2	  582.5	 4698.0	...
6140742	  754.4	  582.3	 4699.0	...
6140743	  754.6	  582.2	 4701.0	...
6140744	  754.6	  582.2	 4703.0	...
6140745	  754.6	  582.3	 4702.0	...
6140746	  754.5	  582.3	 4701.0	...
6140747	  754.4	  582.3	 4701.0	...
6140748	  754.2	  582.4	 4701.0	...
6140749	  754.2	  582.4	 4701.0	...
6140750	  754.1	  582.5	 4702.0	...
6140751	  754.2	  582.5	 4704.0	...
6140752	  754.4	  582.5	 4706.0	...
6140753	  754.5	  582.4	 4708.0	...
6140754	  754.5	  582.4	 4709.0	...
6140755	  754.4	  582.6	 4709.0	...
6140756	  754.3	  582.8	 4710.0	...
6140757	  754.3	  582.8	 4712.0	...
6140758	  754.3	  582.7	 4713.0	...
6140759	  754.3	  582.8	 4712.0	...
6140760	  754.3	  582.9	 4710.0	...
6140761	  754.2	  583.0	 4709.0	...
6140762	  753.9	  583.0	 4710.0	...
6140763	  753.7	  583.0	 4711.0	...
6140764	  753.5	  583.1	 4712.0	...
6140765	  753.5	  583.2	 4712.0	...
6140766	  753.5	  583.3	 4715.0	...
6140767	  753.5	  583.3	 4718.0	...
6140768	  753.5	  583.5	 4722.0	...
6140769	  753.5	  583.8	 4723.0	...
6140770	  753.4	  584.1	 4724.0	...
6140771	  753.3	  584.2	 4724.0	...
6140772	  753.1	  584.0	 4725.0	...
6140773	  753.1	  584.0	 4725.0	...
6140774	  753.0	  584.0	 4726.0	...
6140775	  752.8	  584.1	 4726.0	...
6140776	  752.7	  584.2	 4727.0	...
6140777	  752.7	  584.3	 4729.0	...
6140778	  752.7	  584.3	 4731.0	...
6140779	  752.9	  584.3	 4731.0	...
6140780	  753.0	  584.0	 4734.0	...
6140781	  753.1	  583.7	 4736.0	...
6140782	  753.2	  583.6	 4739.0	...
6140783	  753.3	  583.8	 4741.0	...
6140784	  753.4	  584.4	 4743.0	...
6140785	  753.5	  584.7	 4745.0	...
6140786	  753.6	  585.0	 4746.0	...
6140787	  753.5	  585.0	 4748.0	...
6140788	  753.4	  585.1	 4748.0	...
6140789	  753.3	  585.2	 4747.0	...
6140790	  753.3	  585.2	 4747.0	...
6140791	  753.3	  584.9	 4748.0	...
6140792	  753.2	  584.6	 4748.0	...
6140793	  753.1	  584.2	 4750.0	...
6140794	  753.0	  584.1	 4751.0	...
6140795	  753.2	  584.0	 4753.0	...
6140796	  753.4	  583.9	 4754.0	...
6140797	  753.7	  583.8	 4754.0	...
6140798	  753.7	  583.6	 4753.0	...
6140799	  753.7	  583.6	 4753.0	...
6140800	  753.6	  583.7	 4753.0	...
6140801	  753.6	  583.7	 4755.0	...
6140802	  753.5	  583.7	 4756.0	...
6140803	  753.2	  583.7	 4757.0	...
6140804	  753.0	  583.6	 4755.0	...
6140805	  752.8	  583.5	 4752.0	...
6140806	  752.8	  583.4	 4751.0	...
6140807	  752.9	  583.4	 4751.0	...
6140808	  753.1	  583.4	 4753.0	...
6140809	  753.2	  583.4	 4755.0	...
6140810	  753.2	  583.4	 4757.0	...
6140811	  753.3	  583.3	 4757.0	...
6140812	  753.4	  583.2	 4758.0	...
6140813	  753.4	  583.2	 4759.0	...
6140814	  753.4	  583.1	 4757.0	...
6140815	  753.3	  582.8	 4756.0	...
6140816	  753.2	  582.4	 4755.0	...
6140817	  753.2	  582.5	 4756.0	...
6140818	  753.2	  582.9	 4756.0	...
6140819	  753.0	  583.3	 4755.0	...
6140820	  752.8	  583.3	 4755.0	...
6140821	  752.7	  583.2	 4754.0	...
6140822	  752.9	  583.1	 4754.0	...
6140823	  753.1	  583.0	 4754.0	...
6140824	  753.3	  583.2	 4755.0	...
6140825	  753.4	  583.3	 4755.0	...
6140826	  753.4	  583.4	 4755.0	...
6140827	  753.4	  583.3	 4756.0	...
6140828	  753.4	  583.3	 4756.0	...
6140829	  753.6	  583.4	 4756.0	...
6140830	  753.7	  583.5	 4758.0	...
6140831	  753.7	  583.8	 4760.0	...
6140832	  753.5	  583.9	 4762.0	...
6140833	  753.2	  583.6	 4762.0	...
6140834	  753.1	  583.3	 4761.0	...
6140835	  753.1	  583.1	 4760.0	...
6140836	  753.2	  583.2	 4759.0	...
6140837	  753.2	  583.3	 4760.0	...
6140838	  753.1	  583.2	 4760.0	...
6140839	  753.0	  583.2	 4763.0	...
6140840	  753.0	  583.2	 4766.0	...
6140841	  753.0	  583.2	 4767.0	...
6140842	  753.0	  583.2	 4765.0	...
6140843	  753.0	  582.9	 4766.0	...
6140844	  752.9	  582.7	 4769.0	...
6140845	  752.8	  582.5	 4772.0	...
6140846	  752.7	  582.5	 4773.0	...
6140847	  752.7	  582.4	 4772.0	...
6140848	  752.7	  582.3	 4772.0	...
6140849	  752.7	  582.2	 4775.0	...
6140850	  752.7	  582.1	 4778.0	...
6140851	  752.6	  582.1	 4781.0	...
6140852	  752.6	  582.1	 4781.0	...
6140853	  752.6	  582.1	 4781.0	...
6140854	  752.7	  582.2	 4781.0	...
6140855	  752.7	  582.3	 4783.0	...
6140856	  752.7	  582.3	 4788.0	...
6140857	  753.0	  582.3	 4793.0	...
6140858	  753.2	  582.3	 4797.0	...
6140859	  753.5	  582.4	 4796.0	...
6140860	  753.5	  582.6	 4796.0	...
6140861	  753.5	  582.9	 4795.0	...
6140862	  753.6	  583.2	 4795.0	...
6140863	  753.7	  583.3	 4794.0	...
6140864	  753.8	  583.2	 4794.0	...
6140865	  753.8	  583.0	 4794.0	...
6140866	  753.9	  582.8	 4794.0	...
6140867	  753.9	  582.6	 4793.0	...
6140868	  753.8	  582.6	 4793.0	...
6140869	  753.7	  582.5	 4795.0	...
6140870	  753.6	  582.6	 4796.0	...
6140871	  753.6	  582.6	 4798.0	...
6140872	  753.6	  582.7	 4798.0	...
6140873	  753.9	  582.9	 4799.0	...
6140874	  754.2	  583.0	 4799.0	...
6140875	  754.4	  583.1	 4799.0	...
6140876	  754.2	  583.2	 4800.0	...
6140877	  754.1	  583.3	 4802.0	...
6140878	  754.1	  583.3	 4804.0	...
6140879	  754.2	  583.2	 4805.0	...
6140880	  754.1	  583.1	 4806.0	...
6140881	  753.9	  583.1	 4806.0	...
6140882	  753.5	  583.1	 4808.0	...
6140883	  753.3	  582.8	 4811.0	...
6140884	  753.1	  582.4	 4815.0	...
6140885	  753.0	  581.9	 4818.0	...
6140886	  753.0	  581.9	 4819.0	...
6140887	  753.2	  581.9	 4820.0	...
6140888	  753.6	  581.9	 4818.0	...
6140889	  753.6	  581.9	 4816.0	...
6140890	  753.3	  582.0	 4814.0	...
6140891	  753.1	  582.0	 4814.0	...
6140892	  753.1	  582.1	 4814.0	...
6140893	  753.2	  582.4	 4814.0	...
6140894	  753.2	  582.6	 4815.0	...
6140895	  753.2	  582.8	 4817.0	...
6140896	  753.2	  582.8	 4819.0	...
6140897	  753.1	  582.5	 4821.0	...
6140898	  753.1	  582.3	 4821.0	...
6140899	  753.1	  582.2	 4821.0	...
6140900	  753.1	  582.2	 4821.0	...
6140901	  753.3	  582.3	 4820.0	...
6140902	  753.5	  582.3	 4820.0	...
6140903	  753.6	  582.4	 4822.0	...
6140904	  753.6	  582.4	 4824.0	...
6140905	  753.6	  582.4	 4826.0	...
6140906	  753.7	  582.6	 4826.0	...
6140907	  753.7	  582.7	 4826.0	...
6140908	  753.7	  582.9	 4826.0	...
6140909	  753.8	  582.9	 4825.0	...
6140910	  754.1	  583.3	 4826.0	...
6140911	  754.4	  583.7	 4827.0	...
6140912	  754.5	  583.8	 4828.0	...
6140913	  754.6	  583.7	 4832.0	...
6140914	  754.7	  583.5	 4835.0	...
6140915	  754.7	  583.2	 4838.0	...
6140916	  754.7	  582.9	 4839.0	...
6140917	  754.4	  582.6	 4839.0	...
6140918	  754.0	  582.6	 4840.0	...
6140919	  753.6	  582.7	 4840.0	...
6140920	  753.6	  582.7	 4840.0	...
6140921	  753.6	  582.7	 4840.0	...
6140922	  753.6	  582.8	 4840.0	...
6140923	  753.7	  582.8	 4840.0	...
6140924	  753.5	  582.7	 4840.0	...
6140925	  753.3	  582.3	 4842.0	...
6140926	  753.1	  581.9	 4845.0	...
6140927	  753.0	  581.6	 4848.0	...
6140928	  753.0	  581.6	 4849.0	...
6140929	  753.0	  581.7	 4849.0	...
6140930	  752.9	  581.8	 4848.0	...
6140931	  752.9	  581.9	 4848.0	...
6140932	  752.9	  581.9	 4848.0	...
6140933	  753.0	  582.0	 4848.0	...
6140934	  753.2	  582.0	 4848.0	...
6140935	  753.3	  581.7	 4849.0	...
6140936	  753.3	  581.4	 4849.0	...
6140937	  753.2	  581.3	 4850.0	...
6140938	  753.2	  581.5	 4851.0	...
6140939	  753.4	  581.9	 4851.0	...
6140940	  753.5	  582.1	 4851.0	...
6140941	  753.5	  582.3	 4853.0	...
6140942	  753.3	  582.4	 4856.0	...
6140943	  753.3	  582.4	 4859.0	...
6140944	  753.4	  582.3	 4859.0	...
6140945	  753.6	  582.2	 4858.0	...
6140946	  753.9	  582.1	 4858.0	...
6140947	  754.0	  582.1	 4857.0	...
6140948	  754.0	  582.0	 4858.0	...
6140949	  754.0	  582.0	 4859.0	...
6140950	  754.1	  581.9	 4861.0	...
6140951	  754.3	  581.9	 4861.0	...
6140952	  754.5	  582.0	 4860.0	...
6140953	  754.4	  581.9	 4862.0	...
6140954	  754.4	  581.6	 4865.0	...
6140955	  754.3	  581.3	 4868.0	...
6140956	  754.3	  581.0	 4871.0	...
6140957	  754.3	  580.9	 4873.0	...
6140958	  754.3	  581.2	 4876.0	...
6140959	  754.3	  581.4	 4876.0	...
6140960	  754.3	  581.7	 4876.0	...
6140961	  754.3	  581.8	 4876.0	...
6140962	  754.3	  581.9	 4875.0	...
6140963	  754.4	  581.9	 4873.0	...
6140964	  754.7	  582.0	 4873.0	...
6140965	  754.9	  582.1	 4874.0	...
6140966	  755.0	  582.1	 4877.0	...
6140967	  754.8	  581.6	 4880.0	...
6140968	  754.7	  581.1	 4883.0	...
6140969	  754.6	  580.8	 4884.0	...
6140970	  754.5	  580.7	 4886.0	...
6140971	  754.5	  580.5	 4887.0	...
6140972	  754.5	  580.4	 4888.0	...
6140973	  754.5	  580.4	 4888.0	...
6140974	  754.5	  580.3	 4888.0	...
6140975	  754.7	  580.3	 4889.0	...
6140976	  755.0	  580.3	 4889.0	...
6140977	  754.9	  580.3	 4889.0	...
6140978	  754.7	  580.3	 4889.0	...
6140979	  754.5	  580.3	 4889.0	...
6140980	  754.5	  580.3	 4890.0	...
6140981	  754.5	  580.4	 4892.0	...
6140982	  754.4	  580.4	 4893.0	...
6140983	  754.4	  580.5	 4894.0	...
6140984	  754.6	  580.5	 4895.0	...
6140985	  754.8	  580.5	 4898.0	...
6140986	  754.9	  580.5	 4900.0	...
6140987	  754.9	  580.4	 4902.0	...
6140988	  754.7	  580.4	 4905.0	...
6140989	  754.5	  580.3	 4907.0	...
6140990	  754.3	  580.3	 4909.0	...
6140991	  754.4	  580.4	 4910.0	...
6140992	  754.4	  580.4	 4912.0	...
6140993	  754.3	  580.4	 4914.0	...
6140994	  754.2	  580.4	 4913.0	...
6140995	  754.2	  580.5	 4912.0	...
6140996	  754.4	  580.6	 4912.0	...
6140997	  754.5	  580.7	 4914.0	...
6140998	  754.5	  580.8	 4915.0	...
6140999	  754.4	  580.9	 4916.0	...
6141000	  754.3	  580.9	 4917.0	...
6141001	  754.3	  580.9	 4919.0	...
6141002	  754.3	  580.6	 4920.0	...
6141003	  754.4	  580.5	 4921.0	...
6141004	  754.4	  580.4	 4921.0	...
6141005	  754.4	  580.6	 4921.0	...
6141006	  754.5	  580.8	 4921.0	...
6141007	  754.7	  580.9	 4921.0	...
6141008	  755.1	  580.9	 4921.0	...
6141009	  755.4	  580.7	 4922.0	...
6141010	  755.5	  580.7	 4922.0	...
6141011	  755.3	  580.8	 4922.0	...
6141012	  755.1	  581.0	 4923.0	...
6141013	  754.9	  581.2	 4925.0	...
6141014	  754.8	  581.3	 4927.0	...
6141015	  754.9	  581.2	 4926.0	...
6141016	  754.9	  580.9	 4924.0	...
6141017	  754.9	  580.6	 4922.0	...
6141018	  755.0	  580.6	 4921.0	...
6141019	  755.1	  580.5	 4921.0	...
6141020	  755.2	  580.4	 4922.0	...
6141021	  755.2	  580.3	 4922.0	...
6141022	  755.0	  580.3	 4921.0	...
6141023	  754.7	  580.4	 4921.0	...
6141024	  754.4	  580.5	 4921.0	...
6141025	  754.4	  580.5	 4921.0	...
6141026	  754.3	  580.5	 4924.0	...
6141027	  754.4	  580.5	 4926.0	...
6141028	  754.4	  580.5	 4928.0	...
6141029	  754.4	  580.5	 4930.0	...
6141030	  754.5	  580.5	 4931.0	...
6141031	  754.4	  580.7	 4933.0	...
6141032	  754.4	  580.9	 4935.0	...
6141033	  754.2	  581.1	 4937.0	...
6141034	  754.0	  581.1	 4938.0	...
6141035	  754.0	  581.2	 4938.0	...
6141036	  754.1	  581.2	 4941.0	...
6141037	  754.2	  581.1	 4944.0	...
6141038	  754.2	  580.9	 4946.0	...
6141039	  753.9	  580.9	 4947.0	...
6141040	  753.6	  580.8	 4948.0	...
6141041	  753.3	  580.8	 4948.0	...
6141042	  753.3	  580.7	 4949.0	...
6141043	  753.3	  581.1	 4951.0	...
6141044	  753.2	  581.4	 4953.0	...
6141045	  753.0	  581.7	 4953.0	...
6141046	  752.9	  581.5	 4954.0	...
6141047	  752.8	  581.4	 4956.0	...
6141048	  752.8	  581.5	 4959.0	...
6141049	  752.9	  581.5	 4961.0	...
6141050	  752.9	  581.6	 4963.0	...
6141051	  753.0	  581.6	 4965.0	...
6141052	  752.9	  581.6	 4966.0	...
6141053	  752.8	  581.7	 4966.0	...
6141054	  752.7	  581.7	 4966.0	...
6141055	  752.7	  581.6	 4967.0	...
6141056	  752.6	  581.5	 4968.0	...
6141057	  752.6	  581.5	 4969.0	...
6141058	  752.6	  581.5	 4970.0	...
6141059	  752.5	  581.7	 4971.0	...
6141060	  752.4	  581.8	 4971.0	...
6141061	  752.3	  581.8	 4972.0	...
6141062	  752.1	  581.8	 4972.0	...
6141063	  751.9	  581.7	 4972.0	...
6141064	  751.7	  581.7	 4972.0	...
6141065	  751.7	  581.7	 4972.0	...
6141066	  751.8	  581.7	 4972.0	...
6141067	  751.9	  581.8	 4972.0	...
6141068	  752.1	  581.8	 4972.0	...
6141069	  752.1	  581.8	 4972.0	...
6141070	  752.1	  581.7	 4972.0	...
6141071	  752.1	  581.6	 4972.0	...
6141072	  752.0	  581.6	 4973.0	...
6141073	  751.9	  581.7	 4975.0	...
6141074	  751.7	  581.8	 4977.0	...
6141075	  751.7	  581.9	 4977.0	...
6141076	  751.7	  581.7	 4977.0	...
6141077	  751.6	  581.6	 4979.0	...
6141078	  751.5	  581.7	 4981.0	...
6141079	  751.6	  581.8	 4984.0	...
6141080	  751.6	  581.9	 4985.0	...
6141081	  751.3	  582.0	 4988.0	...
6141082	  751.0	  582.1	 4990.0	...
6141083	  750.6	  582.5	 4991.0	...
6141084	  750.7	  582.8	 4990.0	...
6141085	  750.6	  582.9	 4990.0	...
6141086	  750.4	  582.7	 4991.0	...
6141087	  750.4	  582.2	 4992.0	...
EFIX R   6140546	6141087	542	  754.6	  582.3	   4764
SSACC R  6141088
6141088	  750.5	  581.2	 4993.0	...
6141089	  750.5	  579.2	 4993.0	...
6141090	  750.3	  577.2	 4994.0	...
6141091	  750.4	  574.2	 4993.0	...
6141092	  750.6	  571.6	 4990.0	...
6141093	  751.7	  568.5	 4987.0	...
6141094	  753.0	  565.2	 4986.0	...
6141095	  754.7	  561.5	 4986.0	...
6141096	  756.1	  557.4	 4988.0	...
6141097	  757.9	  554.0	 4991.0	...
6141098	  759.4	  550.5	 4991.0	...
6141099	  760.8	  547.3	 4988.0	...
6141100	  761.5	  544.3	 4985.0	...
6141101	  762.0	  541.9	 4986.0	...
6141102	  762.2	  539.4	 4989.0	...
6141103	  762.4	  537.2	 4991.0	...
6141104	  762.4	  534.9	 4989.0	...
ESACC R  6141088	6141104	17	  750.5	  581.2	  762.4	  534.9	   1.01	     76
SFIX R   6141105
6141105	  762.5	  533.6	 4987.0	...
6141106	  762.5	  532.8	 4984.0	...
6141107	  762.2	  532.3	 4984.0	...
6141108	  761.8	  531.6	 4984.0	...
6141109	  761.3	  531.0	 4985.0	...
6141110	  760.8	  529.8	 4986.0	...
6141111	  760.4	  529.0	 4989.0	...
6141112	  759.9	  527.2	 4989.0	...
6141113	  759.7	  525.6	 4990.0	...
6141114	  759.5	  523.9	 4990.0	...
6141115	  759.8	  523.2	 4990.0	...
6141116	  760.4	  523.1	 4990.0	...
6141117	  761.3	  523.1	 4989.0	...
6141118	  761.9	  523.1	 4987.0	...
6141119	  762.5	  523.2	 4987.0	...
6141120	  763.0	  524.1	 4990.0	...
6141121	  763.5	  525.1	 4991.0	...
6141122	  763.8	  526.9	 4991.0	...
6141123	  763.5	  527.9	 4990.0	...
6141124	  763.1	  529.6	 4989.0	...
6141125	  762.7	  530.6	 4990.0	...
6141126	  762.3	  532.0	 4991.0	...
6141127	  761.8	  532.9	 4992.0	...
6141128	  761.2	  533.7	 4995.0	...
6141129	  760.9	  534.2	 4999.0	...
6141130	  760.6	  534.6	 5003.0	...
6141131	  760.4	  535.0	 5005.0	...
6141132	  760.3	  535.1	 5006.0	...
6141133	  760.4	  535.3	 5005.0	...
6141134	  760.4	  535.6	 5005.0	...
6141135	  760.4	  535.8	 5004.0	...
6141136	  760.3	  535.6	 5004.0	...
6141137	  760.3	  535.5	 5004.0	...
6141138	  760.2	  535.5	 5005.0	...
6141139	  760.2	  535.5	 5006.0	...
6141140	  760.1	  535.5	 5006.0	...
6141141	  760.1	  535.5	 5005.0	...
6141142	  760.1	  535.5	 5004.0	...
6141143	  760.0	  535.4	 5004.0	...
6141144	  760.0	  535.6	 5004.0	...
6141145	  760.0	  535.8	 5003.0	...
6141146	  759.9	  536.1	 5003.0	...
6141147	  759.7	  536.0	 5003.0	...
6141148	  759.7	  536.0	 5003.0	...
6141149	  759.6	  535.8	 5003.0	...
6141150	  759.5	  535.8	 5003.0	...
6141151	  759.4	  536.0	 5005.0	...
6141152	  759.5	  536.3	 5006.0	...
6141153	  759.6	  536.8	 5006.0	...
6141154	  759.8	  537.1	 5009.0	...
6141155	  759.9	  537.1	 5012.0	...
6141156	  759.9	  536.9	 5015.0	...
6141157	  759.9	  536.8	 5015.0	...
6141158	  759.8	  537.1	 5016.0	...
6141159	  759.8	  537.2	 5015.0	...
6141160	  759.9	  537.2	 5014.0	...
6141161	  759.9	  537.2	 5013.0	...
6141162	  759.9	  537.2	 5012.0	...
6141163	  759.8	  537.2	 5012.0	...
6141164	  759.7	  537.2	 5011.0	...
6141165	  759.8	  537.4	 5011.0	...
6141166	  759.7	  537.5	 5012.0	...
6141167	  759.6	  537.7	 5013.0	...
6141168	  759.5	  537.9	 5014.0	...
6141169	  759.5	  538.1	 5017.0	...
6141170	  759.5	  538.2	 5019.0	...
6141171	  759.5	  537.8	 5021.0	...
6141172	  759.4	  537.3	 5020.0	...
6141173	  759.3	  536.8	 5019.0	...
6141174	  759.3	  536.7	 5018.0	...
6141175	  759.6	  536.6	 5017.0	...
6141176	  759.8	  536.6	 5017.0	...
6141177	  760.1	  536.4	 5018.0	...
6141178	  760.0	  536.3	 5020.0	...
6141179	  760.0	  536.2	 5021.0	...
6141180	  760.1	  536.3	 5023.0	...
6141181	  760.2	  536.5	 5024.0	...
6141182	  760.2	  536.6	 5025.0	...
6141183	  760.3	  536.8	 5025.0	...
6141184	  760.1	  536.9	 5026.0	...
6141185	  759.9	  537.0	 5027.0	...
6141186	  759.8	  536.9	 5027.0	...
6141187	  759.9	  536.8	 5028.0	...
6141188	  760.2	  536.8	 5028.0	...
6141189	  760.4	  536.8	 5029.0	...
6141190	  760.4	  536.8	 5027.0	...
6141191	  760.1	  536.9	 5026.0	...
6141192	  759.9	  537.0	 5028.0	...
6141193	  760.1	  536.6	 5030.0	...
6141194	  760.1	  536.2	 5032.0	...
6141195	  760.2	  535.8	 5032.0	...
6141196	  760.2	  535.9	 5032.0	...
6141197	  760.0	  535.9	 5030.0	...
6141198	  759.8	  535.9	 5028.0	...
6141199	  759.5	  535.8	 5027.0	...
6141200	  759.6	  535.6	 5028.0	...
6141201	  759.7	  535.2	 5028.0	...
6141202	  759.8	  535.1	 5026.0	...
6141203	  759.7	  535.3	 5024.0	...
6141204	  759.6	  535.5	 5022.0	...
6141205	  759.6	  535.6	 5024.0	...
6141206	  759.8	  535.6	 5026.0	...
6141207	  759.9	  535.7	 5025.0	...
6141208	  759.9	  535.7	 5024.0	...
6141209	  759.9	  535.7	 5024.0	...
6141210	  759.8	  535.6	 5027.0	...
6141211	  759.7	  535.7	 5032.0	...
6141212	  759.6	  535.9	 5034.0	...
6141213	  759.5	  536.0	 5034.0	...
6141214	  759.6	  536.1	 5033.0	...
6141215	  759.6	  536.0	 5032.0	...
6141216	  759.7	  536.0	 5032.0	...
6141217	  759.7	  536.0	 5032.0	...
6141218	  760.0	  536.2	 5033.0	...
6141219	  760.4	  536.4	 5033.0	...
6141220	  760.5	  536.6	 5034.0	...
6141221	  760.1	  536.2	 5035.0	...
6141222	  759.8	  535.7	 5036.0	...
6141223	  759.7	  535.4	 5038.0	...
6141224	  759.6	  535.6	 5038.0	...
6141225	  759.5	  535.8	 5038.0	...
6141226	  759.5	  536.1	 5037.0	...
6141227	  759.4	  536.2	 5037.0	...
6141228	  759.4	  536.5	 5037.0	...
6141229	  759.3	  536.5	 5038.0	...
6141230	  759.2	  536.2	 5040.0	...
6141231	  759.4	  535.8	 5043.0	...
6141232	  759.6	  535.4	 5046.0	...
6141233	  759.9	  535.4	 5046.0	...
6141234	  759.9	  535.6	 5046.0	...
6141235	  760.0	  535.8	 5047.0	...
6141236	  759.9	  536.2	 5049.0	...
6141237	  759.9	  536.7	 5051.0	...
6141238	  759.9	  537.0	 5052.0	...
6141239	  759.9	  536.9	 5052.0	...
6141240	  759.8	  536.5	 5052.0	...
6141241	  759.9	  536.1	 5052.0	...
6141242	  760.0	  536.2	 5053.0	...
6141243	  760.0	  536.3	 5053.0	...
6141244	  759.7	  536.2	 5053.0	...
6141245	  759.5	  536.1	 5054.0	...
6141246	  759.4	  536.0	 5056.0	...
6141247	  759.2	  535.9	 5057.0	...
6141248	  759.0	  535.8	 5059.0	...
6141249	  759.2	  535.6	 5059.0	...
6141250	  759.5	  535.5	 5058.0	...
6141251	  759.7	  535.8	 5058.0	...
6141252	  759.7	  536.2	 5058.0	...
6141253	  759.6	  536.6	 5059.0	...
6141254	  759.6	  536.5	 5060.0	...
6141255	  759.7	  536.3	 5062.0	...
6141256	  759.7	  536.1	 5063.0	...
6141257	  759.7	  536.0	 5064.0	...
6141258	  759.8	  535.9	 5064.0	...
6141259	  759.9	  536.0	 5063.0	...
6141260	  760.0	  536.1	 5063.0	...
6141261	  760.0	  536.2	 5063.0	...
6141262	  760.0	  536.3	 5063.0	...
6141263	  759.8	  536.4	 5063.0	...
6141264	  759.8	  536.5	 5064.0	...
6141265	  759.8	  537.0	 5064.0	...
6141266	  759.7	  537.4	 5064.0	...
6141267	  759.5	  537.5	 5064.0	...
6141268	  759.3	  537.2	 5066.0	...
6141269	  759.2	  536.9	 5068.0	...
6141270	  759.1	  536.9	 5069.0	...
6141271	  759.1	  536.8	 5069.0	...
6141272	  759.1	  536.6	 5069.0	...
6141273	  759.1	  536.5	 5070.0	...
6141274	  759.2	  536.4	 5071.0	...
6141275	  759.3	  536.3	 5071.0	...
6141276	  759.3	  536.4	 5070.0	...
6141277	  759.4	  536.6	 5069.0	...
6141278	  759.5	  537.0	 5068.0	...
6141279	  759.6	  537.1	 5067.0	...
6141280	  759.8	  537.3	 5069.0	...
6141281	  759.6	  537.3	 5071.0	...
6141282	  759.3	  537.4	 5073.0	...
6141283	  759.0	  537.4	 5073.0	...
6141284	  759.1	  537.3	 5075.0	...
6141285	  759.2	  537.2	 5076.0	...
6141286	  759.1	  537.1	 5078.0	...
6141287	  758.9	  537.1	 5078.0	...
6141288	  758.8	  537.1	 5078.0	...
6141289	  758.9	  537.0	 5078.0	...
6141290	  759.0	  537.0	 5079.0	...
6141291	  759.0	  537.0	 5079.0	...
6141292	  759.0	  537.1	 5079.0	...
6141293	  759.0	  537.2	 5079.0	...
6141294	  758.8	  537.5	 5079.0	...
6141295	  758.7	  537.7	 5080.0	...
6141296	  758.6	  537.8	 5081.0	...
6141297	  758.8	  537.7	 5082.0	...
6141298	  758.7	  537.8	 5084.0	...
6141299	  758.5	  538.0	 5085.0	...
6141300	  758.4	  538.2	 5086.0	...
6141301	  758.4	  538.4	 5087.0	...
6141302	  758.4	  538.4	 5088.0	...
6141303	  758.3	  538.4	 5089.0	...
6141304	  758.2	  538.5	 5090.0	...
6141305	  758.3	  538.6	 5090.0	...
6141306	  758.4	  538.9	 5090.0	...
6141307	  758.4	  539.1	 5089.0	...
6141308	  758.3	  539.1	 5089.0	...
6141309	  758.1	  539.1	 5090.0	...
6141310	  758.1	  539.3	 5091.0	...
6141311	  758.1	  539.6	 5091.0	...
6141312	  758.1	  539.9	 5090.0	...
6141313	  758.1	  540.0	 5091.0	...
6141314	  758.1	  540.1	 5094.0	...
6141315	  757.9	  540.2	 5097.0	...
6141316	  757.7	  540.3	 5099.0	...
6141317	  757.5	  540.1	 5098.0	...
6141318	  757.4	  539.9	 5098.0	...
6141319	  757.3	  539.8	 5098.0	...
6141320	  757.1	  539.8	 5098.0	...
6141321	  756.9	  539.7	 5098.0	...
6141322	  756.7	  539.7	 5098.0	...
6141323	  756.7	  539.6	 5098.0	...
6141324	  756.7	  539.7	 5101.0	...
6141325	  756.9	  539.7	 5104.0	...
6141326	  757.1	  539.7	 5107.0	...
6141327	  757.3	  539.7	 5107.0	...
6141328	  757.3	  539.8	 5111.0	...
6141329	  757.2	  539.9	 5115.0	...
6141330	  757.2	  539.8	 5119.0	...
6141331	  757.2	  539.7	 5118.0	...
6141332	  757.3	  539.5	 5118.0	...
6141333	  757.4	  539.5	 5116.0	...
6141334	  757.5	  539.5	 5114.0	...
6141335	  757.5	  539.6	 5115.0	...
6141336	  757.6	  539.6	 5118.0	...
6141337	  757.6	  539.4	 5119.0	...
6141338	  757.6	  539.2	 5118.0	...
6141339	  757.6	  539.1	 5115.0	...
6141340	  757.8	  539.3	 5115.0	...
6141341	  758.0	  539.6	 5114.0	...
6141342	  758.1	  539.8	 5114.0	...
6141343	  758.3	  540.0	 5115.0	...
6141344	  758.5	  540.0	 5118.0	...
6141345	  758.8	  540.1	 5119.0	...
6141346	  759.0	  540.0	 5119.0	...
6141347	  758.9	  540.0	 5118.0	...
6141348	  758.7	  540.0	 5117.0	...
6141349	  758.6	  540.0	 5116.0	...
6141350	  758.9	  539.9	 5115.0	...
6141351	  758.9	  539.9	 5115.0	...
6141352	  758.8	  539.8	 5114.0	...
6141353	  758.7	  539.7	 5114.0	...
6141354	  758.7	  539.6	 5117.0	...
6141355	  758.7	  540.1	 5120.0	...
6141356	  758.6	  540.7	 5123.0	...
6141357	  758.5	  541.2	 5123.0	...
6141358	  758.4	  541.1	 5123.0	...
6141359	  758.6	  541.0	 5123.0	...
6141360	  758.7	  540.8	 5123.0	...
6141361	  758.9	  540.6	 5123.0	...
6141362	  758.9	  540.6	 5123.0	...
6141363	  758.8	  540.4	 5123.0	...
6141364	  758.8	  540.2	 5123.0	...
6141365	  758.8	  540.0	 5121.0	...
6141366	  759.0	  540.3	 5120.0	...
6141367	  759.1	  540.6	 5118.0	...
6141368	  759.2	  540.8	 5118.0	...
6141369	  759.2	  540.8	 5118.0	...
6141370	  759.3	  540.8	 5119.0	...
6141371	  759.4	  540.9	 5119.0	...
6141372	  759.4	  540.9	 5118.0	...
6141373	  759.3	  540.9	 5118.0	...
6141374	  759.4	  540.8	 5118.0	...
6141375	  759.4	  540.7	 5119.0	...
6141376	  759.4	  540.5	 5122.0	...
6141377	  759.2	  540.2	 5124.0	...
6141378	  758.9	  540.1	 5126.0	...
6141379	  758.8	  540.0	 5128.0	...
6141380	  758.8	  540.0	 5129.0	...
6141381	  758.8	  540.2	 5130.0	...
6141382	  758.8	  540.5	 5130.0	...
6141383	  758.7	  540.8	 5130.0	...
6141384	  758.6	  540.9	 5130.0	...
6141385	  758.5	  541.0	 5131.0	...
6141386	  758.3	  540.9	 5133.0	...
6141387	  758.3	  540.8	 5135.0	...
6141388	  758.0	  540.6	 5136.0	...
6141389	  757.8	  540.6	 5137.0	...
6141390	  757.5	  540.6	 5139.0	...
6141391	  757.5	  540.6	 5141.0	...
6141392	  757.5	  540.5	 5141.0	...
6141393	  757.5	  540.4	 5143.0	...
6141394	  757.5	  540.6	 5146.0	...
6141395	  757.4	  540.8	 5149.0	...
6141396	  757.5	  541.3	 5149.0	...
6141397	  757.6	  541.5	 5150.0	...
6141398	  757.7	  541.6	 5150.0	...
6141399	  757.7	  541.3	 5150.0	...
6141400	  757.6	  540.7	 5151.0	...
6141401	  757.4	  540.4	 5152.0	...
6141402	  757.2	  540.4	 5153.0	...
6141403	  757.0	  540.5	 5154.0	...
6141404	  756.6	  540.6	 5156.0	...
6141405	  756.3	  540.8	 5158.0	...
6141406	  756.2	  541.1	 5160.0	...
6141407	  756.3	  541.3	 5160.0	...
6141408	  756.4	  541.6	 5160.0	...
6141409	  756.4	  541.8	 5160.0	...
6141410	  756.4	  542.2	 5161.0	...
6141411	  756.5	  542.6	 5162.0	...
6141412	  756.7	  542.9	 5160.0	...
6141413	  756.8	  542.8	 5158.0	...
6141414	  756.8	  542.8	 5156.0	...
6141415	  757.0	  542.8	 5157.0	...
6141416	  757.1	  542.8	 5158.0	...
6141417	  757.3	  542.8	 5160.0	...
6141418	  757.2	  542.6	 5162.0	...
6141419	  757.2	  542.4	 5163.0	...
6141420	  757.1	  542.1	 5163.0	...
6141421	  757.1	  542.1	 5163.0	...
6141422	  757.1	  542.5	 5163.0	...
6141423	  757.0	  542.9	 5163.0	...
6141424	  756.9	  543.3	 5164.0	...
6141425	  756.7	  543.3	 5165.0	...
6141426	  756.9	  543.4	 5166.0	...
6141427	  757.0	  543.5	 5167.0	...
6141428	  757.1	  543.3	 5167.0	...
6141429	  757.1	  542.8	 5167.0	...
6141430	  757.0	  542.5	 5167.0	...
6141431	  757.0	  542.6	 5167.0	...
6141432	  757.0	  542.7	 5170.0	...
6141433	  757.1	  542.6	 5173.0	...
6141434	  757.2	  542.5	 5176.0	...
6141435	  757.1	  542.6	 5176.0	...
6141436	  757.2	  542.8	 5176.0	...
6141437	  757.2	  543.1	 5176.0	...
6141438	  757.1	  543.2	 5176.0	...
6141439	  757.0	  543.3	 5176.0	...
6141440	  756.9	  543.3	 5175.0	...
6141441	  756.8	  543.2	 5175.0	...
6141442	  756.8	  543.2	 5175.0	...
6141443	  756.9	  543.2	 5173.0	...
6141444	  757.0	  543.2	 5172.0	...
6141445	  757.0	  543.2	 5174.0	...
6141446	  757.1	  543.2	 5176.0	...
6141447	  757.2	  543.3	 5179.0	...
6141448	  757.1	  543.3	 5180.0	...
6141449	  757.0	  543.3	 5181.0	...
6141450	  756.9	  543.3	 5181.0	...
6141451	  757.2	  543.4	 5181.0	...
6141452	  757.5	  543.5	 5181.0	...
6141453	  757.8	  543.5	 5181.0	...
6141454	  757.8	  543.4	 5182.0	...
6141455	  757.9	  543.2	 5183.0	...
6141456	  757.9	  542.9	 5183.0	...
6141457	  757.8	  542.7	 5182.0	...
6141458	  757.6	  542.7	 5182.0	...
6141459	  757.4	  542.7	 5182.0	...
6141460	  757.3	  542.8	 5182.0	...
6141461	  757.3	  542.9	 5184.0	...
6141462	  757.3	  542.9	 5187.0	...
6141463	  757.4	  542.7	 5190.0	...
6141464	  757.3	  542.7	 5192.0	...
6141465	  757.3	  542.8	 5192.0	...
6141466	  757.7	  543.0	 5193.0	...
6141467	  758.0	  543.0	 5193.0	...
6141468	  758.3	  542.9	 5193.0	...
6141469	  758.3	  543.0	 5193.0	...
6141470	  758.3	  543.1	 5193.0	...
6141471	  758.3	  543.5	 5193.0	...
6141472	  758.3	  543.8	 5193.0	...
6141473	  758.0	  543.9	 5193.0	...
6141474	  757.4	  543.7	 5194.0	...
6141475	  756.9	  543.4	 5196.0	...
6141476	  756.7	  543.1	 5196.0	...
6141477	  756.9	  543.1	 5195.0	...
6141478	  757.0	  543.2	 5195.0	...
6141479	  757.2	  543.2	 5195.0	...
6141480	  757.4	  543.1	 5195.0	...
6141481	  757.4	  542.8	 5196.0	...
6141482	  757.4	  542.7	 5196.0	...
6141483	  757.3	  542.8	 5196.0	...
6141484	  757.3	  542.9	 5196.0	...
6141485	  757.5	  542.9	 5197.0	...
6141486	  757.7	  543.0	 5198.0	...
6141487	  757.9	  543.3	 5199.0	...
6141488	  757.9	  543.5	 5200.0	...
6141489	  758.1	  543.6	 5201.0	...
6141490	  758.1	  543.4	 5199.0	...
6141491	  758.0	  543.2	 5197.0	...
6141492	  757.8	  543.1	 5197.0	...
6141493	  757.6	  543.2	 5200.0	...
6141494	  757.8	  543.1	 5203.0	...
6141495	  758.0	  543.1	 5203.0	...
6141496	  758.2	  543.0	 5203.0	...
6141497	  758.2	  542.9	 5202.0	...
6141498	  758.1	  543.2	 5201.0	...
6141499	  758.2	  543.5	 5200.0	...
6141500	  758.2	  543.7	 5201.0	...
6141501	  758.3	  543.7	 5202.0	...
6141502	  758.2	  543.8	 5203.0	...
6141503	  758.2	  543.9	 5204.0	...
6141504	  758.1	  543.9	 5206.0	...
6141505	  758.1	  543.9	 5208.0	...
6141506	  758.2	  543.8	 5208.0	...
6141507	  758.4	  543.8	 5208.0	...
6141508	  758.6	  543.8	 5207.0	...
6141509	  758.7	  543.8	 5206.0	...
6141510	  758.8	  543.8	 5206.0	...
6141511	  759.0	  543.6	 5206.0	...
6141512	  759.1	  543.4	 5207.0	...
6141513	  759.3	  543.2	 5210.0	...
6141514	  759.3	  543.1	 5213.0	...
6141515	  759.3	  543.5	 5214.0	...
6141516	  759.4	  544.0	 5213.0	...
6141517	  759.4	  544.2	 5211.0	...
6141518	  759.2	  543.8	 5211.0	...
6141519	  759.1	  543.4	 5211.0	...
6141520	  758.9	  543.1	 5211.0	...
6141521	  758.9	  543.0	 5211.0	...
6141522	  758.9	  542.9	 5211.0	...
6141523	  758.8	  542.9	 5212.0	...
6141524	  758.8	  543.0	 5212.0	...
6141525	  758.9	  543.3	 5214.0	...
6141526	  759.1	  543.6	 5215.0	...
6141527	  759.3	  543.6	 5216.0	...
6141528	  759.6	  543.9	 5216.0	...
6141529	  759.9	  544.2	 5216.0	...
6141530	  760.0	  544.1	 5218.0	...
6141531	  759.7	  543.7	 5220.0	...
6141532	  759.5	  543.7	 5222.0	...
6141533	  759.2	  543.9	 5221.0	...
6141534	  759.1	  544.3	 5221.0	...
6141535	  758.9	  544.3	 5222.0	...
6141536	  758.8	  544.5	 5225.0	...
6141537	  758.5	  544.6	 5227.0	...
6141538	  758.2	  544.1	 5229.0	...
6141539	  758.1	  543.4	 5229.0	...
6141540	  758.2	  542.9	 5230.0	...
6141541	  758.4	  543.1	 5229.0	...
6141542	  758.4	  543.3	 5228.0	...
6141543	  758.4	  543.4	 5227.0	...
6141544	  758.5	  543.3	 5225.0	...
6141545	  758.5	  543.1	 5224.0	...
6141546	  758.4	  542.9	 5225.0	...
6141547	  758.4	  542.9	 5225.0	...
6141548	  758.4	  543.0	 5226.0	...
6141549	  758.5	  543.1	 5228.0	...
6141550	  758.5	  543.4	 5228.0	...
6141551	  758.3	  543.7	 5231.0	...
6141552	  758.0	  544.0	 5233.0	...
6141553	  757.7	  544.0	 5233.0	...
6141554	  757.4	  544.0	 5231.0	...
6141555	  757.2	  544.0	 5229.0	...
6141556	  757.0	  544.0	 5229.0	...
6141557	  757.1	  544.0	 5230.0	...
6141558	  757.2	  544.0	 5230.0	...
MSG	6141559 0000 _ Experiment Start
6141559	  757.3	  544.0	 5230.0	...
6141560	  757.3	  544.1	 5231.0	...
6141561	  757.4	  544.2	 5233.0	...
6141562	  757.5	  544.3	 5235.0	...
6141563	  757.6	  544.5	 5236.0	...
6141564	  757.6	  544.7	 5237.0	...
6141565	  757.6	  544.9	 5239.0	...
6141566	  757.6	  545.0	 5241.0	...
6141567	  757.6	  544.9	 5242.0	...
6141568	  757.5	  544.8	 5243.0	...
6141569	  757.1	  544.7	 5243.0	...
6141570	  756.8	  544.7	 5243.0	...
6141571	  756.5	  544.5	 5242.0	...
6141572	  756.5	  544.4	 5242.0	...
6141573	  756.6	  544.2	 5243.0	...
6141574	  756.8	  544.2	 5245.0	...
6141575	  757.0	  544.3	 5248.0	...
6141576	  757.0	  544.1	 5250.0	...
6141577	  757.1	  543.8	 5251.0	...
6141578	  757.1	  543.5	 5251.0	...
6141579	  757.2	  543.6	 5251.0	...
6141580	  757.1	  543.6	 5251.0	...
6141581	  757.4	  543.6	 5252.0	...
6141582	  757.6	  543.6	 5254.0	...
6141583	  757.7	  543.6	 5255.0	...
6141584	  757.7	  543.4	 5254.0	...
6141585	  757.8	  543.1	 5254.0	...
6141586	  757.9	  543.0	 5253.0	...
6141587	  757.9	  543.1	 5253.0	...
6141588	  757.8	  543.3	 5252.0	...
6141589	  757.8	  543.2	 5254.0	...
6141590	  757.7	  543.1	 5256.0	...
6141591	  757.5	  542.9	 5258.0	...
6141592	  757.5	  542.7	 5258.0	...
6141593	  757.7	  542.6	 5258.0	...
6141594	  757.8	  542.5	 5258.0	...
6141595	  757.8	  542.4	 5257.0	...
6141596	  757.8	  542.4	 5255.0	...
6141597	  757.8	  542.3	 5253.0	...
6141598	  757.9	  542.3	 5253.0	...
6141599	  757.9	  542.2	 5254.0	...
6141600	  757.8	  542.1	 5256.0	...
6141601	  757.7	  542.2	 5258.0	...
6141602	  757.9	  542.2	 5258.0	...
6141603	  758.2	  542.3	 5258.0	...
6141604	  758.2	  542.4	 5258.0	...
6141605	  757.9	  542.5	 5259.0	...
6141606	  757.6	  542.5	 5260.0	...
6141607	  757.6	  542.5	 5260.0	...
6141608	  757.7	  543.1	 5260.0	...
6141609	  757.8	  543.7	 5261.0	...
6141610	  758.1	  544.2	 5262.0	...
6141611	  758.3	  544.3	 5263.0	...
6141612	  758.6	  544.4	 5264.0	...
6141613	  758.6	  544.6	 5266.0	...
6141614	  758.6	  544.7	 5266.0	...
6141615	  758.6	  544.6	 5265.0	...
6141616	  758.5	  544.6	 5265.0	...
6141617	  758.3	  544.6	 5265.0	...
6141618	  758.3	  544.7	 5265.0	...
6141619	  758.3	  544.7	 5266.0	...
6141620	  758.3	  544.5	 5267.0	...
6141621	  758.2	  544.3	 5268.0	...
6141622	  758.0	  544.1	 5268.0	...
6141623	  757.9	  544.2	 5268.0	...
6141624	  758.1	  544.2	 5269.0	...
6141625	  758.4	  544.2	 5269.0	...
6141626	  758.6	  544.1	 5270.0	...
6141627	  758.5	  544.1	 5270.0	...
6141628	  758.3	  544.0	 5270.0	...
6141629	  758.2	  544.1	 5272.0	...
6141630	  758.2	  544.1	 5276.0	...
6141631	  758.2	  544.2	 5279.0	...
6141632	  758.2	  544.2	 5280.0	...
6141633	  758.1	  544.3	 5279.0	...
6141634	  758.0	  544.3	 5278.0	...
6141635	  758.0	  544.3	 5280.0	...
6141636	  758.2	  544.2	 5282.0	...
6141637	  758.4	  544.1	 5285.0	...
6141638	  758.5	  543.9	 5286.0	...
6141639	  758.4	  543.8	 5286.0	...
6141640	  758.3	  543.6	 5286.0	...
6141641	  758.1	  543.5	 5289.0	...
6141642	  758.1	  544.0	 5293.0	...
6141643	  758.2	  544.5	 5296.0	...
6141644	  758.4	  544.6	 5295.0	...
6141645	  758.4	  544.3	 5294.0	...
6141646	  758.4	  544.0	 5293.0	...
6141647	  758.4	  544.0	 5295.0	...
6141648	  758.4	  544.1	 5299.0	...
6141649	  758.4	  544.2	 5299.0	...
6141650	  758.5	  544.3	 5296.0	...
6141651	  758.8	  544.1	 5294.0	...
6141652	  759.0	  543.9	 5293.0	...
6141653	  759.0	  543.8	 5292.0	...
6141654	  758.9	  543.8	 5291.0	...
6141655	  759.1	  543.7	 5292.0	...
6141656	  759.4	  543.7	 5293.0	...
6141657	  759.7	  543.7	 5293.0	...
6141658	  759.9	  543.7	 5293.0	...
6141659	  760.0	  543.7	 5293.0	...
6141660	  759.9	  543.8	 5296.0	...
6141661	  759.8	  543.9	 5298.0	...
6141662	  759.7	  544.0	 5301.0	...
6141663	  760.0	  544.4	 5299.0	...
6141664	  760.4	  544.8	 5298.0	...
6141665	  760.4	  545.2	 5296.0	...
6141666	  760.1	  545.2	 5296.0	...
6141667	  760.1	  545.1	 5298.0	...
6141668	  760.4	  545.0	 5300.0	...
6141669	  760.5	  544.7	 5302.0	...
6141670	  760.3	  544.5	 5302.0	...
6141671	  760.3	  544.3	 5301.0	...
6141672	  760.5	  544.2	 5299.0	...
6141673	  760.5	  544.2	 5298.0	...
6141674	  760.4	  544.1	 5297.0	...
6141675	  760.2	  544.2	 5297.0	...
6141676	  760.3	  544.2	 5298.0	...
6141677	  760.3	  544.2	 5299.0	...
6141678	  760.1	  544.3	 5301.0	...
6141679	  759.8	  544.3	 5302.0	...
6141680	  759.7	  544.2	 5301.0	...
6141681	  759.8	  544.1	 5301.0	...
6141682	  760.0	  544.1	 5301.0	...
6141683	  759.9	  544.2	 5303.0	...
6141684	  759.8	  544.2	 5304.0	...
6141685	  759.8	  544.2	 5305.0	...
6141686	  759.8	  544.2	 5304.0	...
6141687	  759.8	  544.3	 5307.0	...
6141688	  759.8	  544.6	 5309.0	...
6141689	  759.7	  544.9	 5312.0	...
6141690	  759.6	  545.1	 5312.0	...
6141691	  759.4	  545.0	 5313.0	...
6141692	  759.4	  544.9	 5314.0	...
6141693	  759.3	  544.9	 5315.0	...
6141694	  759.3	  544.9	 5315.0	...
6141695	  759.3	  544.9	 5315.0	...
6141696	  759.3	  545.0	 5315.0	...
6141697	  759.2	  545.1	 5315.0	...
6141698	  759.1	  545.3	 5313.0	...
6141699	  759.1	  545.4	 5311.0	...
6141700	  759.2	  545.2	 5312.0	...
6141701	  759.2	  545.0	 5314.0	...
6141702	  759.3	  545.2	 5317.0	...
6141703	  759.3	  545.4	 5317.0	...
6141704	  759.3	  545.6	 5317.0	...
6141705	  759.2	  545.5	 5318.0	...
6141706	  759.0	  545.3	 5320.0	...
6141707	  759.0	  545.0	 5321.0	...
6141708	  758.9	  544.8	 5323.0	...
6141709	  758.8	  544.7	 5324.0	...
6141710	  758.7	  544.6	 5326.0	...
6141711	  758.7	  544.5	 5326.0	...
6141712	  758.5	  544.5	 5327.0	...
6141713	  758.2	  544.5	 5328.0	...
6141714	  758.2	  544.6	 5328.0	...
6141715	  758.3	  544.6	 5326.0	...
6141716	  758.6	  544.6	 5324.0	...
6141717	  758.7	  544.5	 5321.0	...
6141718	  758.6	  544.6	 5321.0	...
6141719	  758.5	  544.7	 5323.0	...
6141720	  758.3	  544.9	 5326.0	...
6141721	  758.3	  545.1	 5328.0	...
6141722	  758.3	  545.3	 5330.0	...
6141723	  758.1	  545.3	 5331.0	...
6141724	  757.9	  545.3	 5332.0	...
6141725	  757.8	  545.2	 5333.0	...
6141726	  757.8	  545.3	 5334.0	...
6141727	  758.0	  545.6	 5334.0	...
6141728	  758.1	  546.1	 5334.0	...
6141729	  758.2	  546.3	 5334.0	...
6141730	  758.1	  546.4	 5334.0	...
6141731	  758.0	  546.4	 5333.0	...
6141732	  757.9	  546.4	 5332.0	...
6141733	  757.9	  546.5	 5331.0	...
6141734	  758.0	  546.7	 5331.0	...
6141735	  758.0	  546.8	 5331.0	...
6141736	  758.1	  546.7	 5333.0	...
6141737	  758.2	  546.9	 5335.0	...
6141738	  758.2	  547.3	 5338.0	...
6141739	  758.2	  547.7	 5337.0	...
6141740	  758.2	  547.6	 5338.0	...
6141741	  758.2	  547.5	 5338.0	...
6141742	  758.2	  547.4	 5341.0	...
6141743	  758.2	  547.1	 5343.0	...
6141744	  758.1	  546.8	 5345.0	...
6141745	  757.9	  546.4	 5345.0	...
6141746	  757.7	  546.5	 5343.0	...
6141747	  757.5	  546.6	 5341.0	...
6141748	  757.5	  546.7	 5340.0	...
6141749	  757.6	  546.7	 5340.0	...
6141750	  757.6	  546.9	 5340.0	...
6141751	  757.6	  547.2	 5340.0	...
6141752	  757.6	  547.2	 5340.0	...
6141753	  757.5	  546.9	 5341.0	...
6141754	  757.5	  546.6	 5341.0	...
6141755	  757.6	  546.4	 5341.0	...
6141756	  757.7	  546.5	 5341.0	...
6141757	  757.8	  546.5	 5340.0	...
6141758	  757.7	  546.5	 5340.0	...
6141759	  757.5	  546.5	 5340.0	...
6141760	  757.4	  546.6	 5341.0	...
6141761	  757.5	  546.6	 5342.0	...
6141762	  757.5	  546.6	 5344.0	...
6141763	  757.3	  546.6	 5347.0	...
6141764	  757.0	  547.0	 5349.0	...
6141765	  756.8	  547.4	 5349.0	...
6141766	  756.8	  547.7	 5348.0	...
6141767	  757.1	  547.7	 5347.0	...
6141768	  757.4	  547.7	 5346.0	...
6141769	  757.4	  547.6	 5345.0	...
6141770	  757.4	  547.5	 5345.0	...
6141771	  757.5	  547.3	 5344.0	...
6141772	  757.6	  547.3	 5344.0	...
MSG	6141773 0000 _ Number On
6141773	  757.6	  547.3	 5344.0	...
6141774	  757.5	  547.4	 5344.0	...
6141775	  757.4	  547.2	 5344.0	...
6141776	  757.3	  547.0	 5343.0	...
6141777	  757.2	  546.7	 5343.0	...
6141778	  757.2	  546.8	 5343.0	...
6141779	  757.3	  546.9	 5345.0	...
6141780	  757.4	  547.0	 5346.0	...
6141781	  757.4	  547.1	 5345.0	...
6141782	  757.2	  547.3	 5344.0	...
6141783	  757.1	  547.5	 5344.0	...
6141784	  757.2	  547.5	 5344.0	...
6141785	  757.4	  547.5	 5344.0	...
6141786	  757.6	  547.5	 5343.0	...
6141787	  757.7	  547.4	 5343.0	...
6141788	  757.7	  547.3	 5343.0	...
6141789	  757.8	  547.1	 5342.0	...
6141790	  757.9	  546.9	 5341.0	...
6141791	  758.0	  546.7	 5342.0	...
6141792	  758.2	  546.8	 5344.0	...
6141793	  758.2	  546.9	 5347.0	...
6141794	  758.1	  547.0	 5349.0	...
6141795	  758.0	  547.0	 5350.0	...
6141796	  758.1	  547.4	 5350.0	...
6141797	  758.1	  547.9	 5349.0	...
6141798	  757.8	  548.0	 5349.0	...
6141799	  757.4	  547.7	 5350.0	...
6141800	  757.3	  547.8	 5352.0	...
6141801	  757.4	  548.2	 5353.0	...
6141802	  757.6	  548.4	 5354.0	...
6141803	  757.5	  548.4	 5353.0	...
6141804	  757.6	  548.3	 5351.0	...
6141805	  757.8	  548.4	 5350.0	...
6141806	  757.9	  548.4	 5349.0	...
6141807	  757.9	  548.4	 5351.0	...
6141808	  758.1	  548.4	 5354.0	...
6141809	  758.2	  548.3	 5355.0	...
6141810	  758.3	  548.3	 5355.0	...
6141811	  758.3	  548.3	 5354.0	...
6141812	  758.3	  548.3	 5354.0	...
6141813	  758.2	  548.4	 5355.0	...
6141814	  758.1	  548.4	 5355.0	...
6141815	  757.7	  548.5	 5356.0	...
6141816	  757.4	  548.5	 5355.0	...
6141817	  757.1	  548.6	 5355.0	...
6141818	  757.3	  548.6	 5354.0	...
6141819	  757.6	  548.7	 5355.0	...
6141820	  757.8	  548.7	 5355.0	...
6141821	  757.9	  548.7	 5355.0	...
6141822	  758.0	  548.4	 5357.0	...
6141823	  758.0	  548.2	 5357.0	...
6141824	  758.0	  547.9	 5357.0	...
6141825	  758.0	  548.0	 5357.0	...
6141826	  757.9	  548.1	 5359.0	...
6141827	  757.7	  548.2	 5360.0	...
6141828	  757.5	  548.2	 5360.0	...
6141829	  757.5	  548.4	 5359.0	...
6141830	  757.5	  548.7	 5358.0	...
6141831	  757.4	  548.9	 5357.0	...
6141832	  757.3	  548.9	 5358.0	...
6141833	  757.6	  548.8	 5362.0	...
6141834	  757.8	  548.5	 5366.0	...
6141835	  758.0	  548.3	 5370.0	...
6141836	  758.0	  548.3	 5370.0	...
6141837	  757.9	  548.5	 5370.0	...
6141838	  757.8	  548.6	 5370.0	...
6141839	  757.9	  549.0	 5365.0	...
6141840	  758.1	  549.2	 5360.0	...
6141841	  758.3	  549.5	 5356.0	...
6141842	  758.2	  549.5	 5357.0	...
6141843	  757.8	  549.5	 5360.0	...
6141844	  757.5	  549.5	 5363.0	...
6141845	  757.3	  549.7	 5365.0	...
6141846	  757.3	  549.9	 5365.0	...
6141847	  757.4	  550.2	 5365.0	...
6141848	  757.4	  550.1	 5365.0	...
6141849	  757.4	  550.0	 5364.0	...
6141850	  757.5	  550.0	 5363.0	...
6141851	  757.6	  549.9	 5364.0	...
6141852	  757.7	  549.9	 5366.0	...
6141853	  757.7	  550.0	 5367.0	...
6141854	  757.6	  550.1	 5368.0	...
6141855	  757.5	  550.3	 5370.0	...
6141856	  757.6	  550.4	 5370.0	...
6141857	  757.7	  550.3	 5369.0	...
6141858	  757.8	  550.3	 5368.0	...
6141859	  757.3	  550.4	 5368.0	...
6141860	  756.7	  550.7	 5367.0	...
6141861	  756.1	  551.2	 5365.0	...
6141862	  756.0	  551.6	 5363.0	...
6141863	  755.7	  552.2	 5363.0	...
6141864	  754.7	  552.6	 5363.0	...
6141865	  753.6	  553.2	 5365.0	...
6141866	  752.5	  553.8	 5368.0	...
6141867	  751.9	  554.6	 5371.0	...
6141868	  751.2	  555.3	 5371.0	...
6141869	  750.1	  556.1	 5373.0	...
6141870	  749.0	  556.6	 5373.0	...
6141871	  747.8	  557.0	 5374.0	...
6141872	  747.0	  557.5	 5373.0	...
6141873	  745.9	  558.3	 5372.0	...
6141874	  745.1	  558.8	 5371.0	...
6141875	  744.0	  559.6	 5370.0	...
6141876	  743.1	  560.1	 5371.0	...
6141877	  742.3	  560.9	 5374.0	...
6141878	  741.6	  561.3	 5376.0	...
6141879	  740.9	  561.6	 5376.0	...
6141880	  740.3	  561.6	 5376.0	...
6141881	  739.8	  561.5	 5376.0	...
6141882	  739.3	  560.8	 5377.0	...
6141883	  738.8	  560.2	 5378.0	...
6141884	  738.7	  559.2	 5379.0	...
6141885	  738.7	  558.4	 5378.0	...
6141886	  738.9	  557.1	 5377.0	...
6141887	  739.2	  556.1	 5377.0	...
6141888	  739.5	  555.4	 5375.0	...
6141889	  739.8	  555.1	 5373.0	...
6141890	  740.5	  554.9	 5370.0	...
6141891	  741.3	  554.9	 5370.0	...
6141892	  742.2	  554.9	 5370.0	...
6141893	  742.5	  555.0	 5370.0	...
6141894	  742.8	  555.1	 5370.0	...
6141895	  742.9	  555.1	 5373.0	...
6141896	  743.0	  555.2	 5377.0	...
6141897	  743.1	  555.6	 5380.0	...
6141898	  743.1	  555.9	 5379.0	...
6141899	  743.2	  556.3	 5379.0	...
6141900	  743.3	  556.7	 5378.0	...
6141901	  743.4	  557.1	 5377.0	...
6141902	  743.5	  557.6	 5377.0	...
6141903	  743.5	  557.8	 5379.0	...
6141904	  743.5	  558.0	 5381.0	...
6141905	  743.3	  558.1	 5381.0	...
6141906	  743.1	  558.1	 5380.0	...
6141907	  742.8	  558.4	 5380.0	...
6141908	  742.7	  558.7	 5380.0	...
6141909	  743.0	  558.9	 5379.0	...
6141910	  743.1	  558.8	 5378.0	...
6141911	  743.2	  558.5	 5376.0	...
6141912	  743.2	  558.3	 5378.0	...
6141913	  743.2	  558.1	 5380.0	...
6141914	  743.2	  558.4	 5383.0	...
6141915	  743.3	  558.8	 5379.0	...
6141916	  742.8	  559.1	 5375.0	...
6141917	  742.3	  559.3	 5374.0	...
6141918	  741.8	  559.3	 5377.0	...
6141919	  741.8	  559.4	 5380.0	...
6141920	  742.0	  559.4	 5379.0	...
6141921	  742.0	  559.6	 5378.0	...
6141922	  742.0	  559.9	 5376.0	...
6141923	  742.0	  560.2	 5375.0	...
6141924	  741.9	  560.4	 5376.0	...
6141925	  741.9	  560.5	 5378.0	...
6141926	  741.9	  560.4	 5380.0	...
6141927	  742.1	  560.4	 5382.0	...
6141928	  742.1	  560.4	 5382.0	...
6141929	  742.1	  560.5	 5381.0	...
6141930	  742.1	  560.5	 5382.0	...
6141931	  742.1	  560.4	 5382.0	...
6141932	  742.1	  559.9	 5383.0	...
6141933	  742.0	  559.6	 5382.0	...
6141934	  741.9	  559.5	 5381.0	...
6141935	  741.9	  559.7	 5381.0	...
6141936	  742.0	  560.1	 5381.0	...
6141937	  742.0	  560.4	 5381.0	...
6141938	  742.0	  560.6	 5380.0	...
6141939	  742.0	  560.5	 5382.0	...
6141940	  741.9	  560.5	 5385.0	...
6141941	  741.8	  560.5	 5387.0	...
6141942	  741.7	  560.7	 5387.0	...
6141943	  741.6	  560.7	 5387.0	...
6141944	  741.5	  560.6	 5387.0	...
6141945	  741.5	  560.6	 5386.0	...
6141946	  741.2	  560.7	 5386.0	...
6141947	  741.1	  560.8	 5386.0	...
6141948	  741.0	  561.0	 5386.0	...
6141949	  740.9	  561.1	 5386.0	...
6141950	  740.9	  561.1	 5386.0	...
6141951	  741.0	  561.2	 5386.0	...
6141952	  741.0	  561.2	 5385.0	...
6141953	  740.9	  561.0	 5385.0	...
6141954	  740.9	  560.8	 5387.0	...
6141955	  741.1	  560.7	 5388.0	...
6141956	  741.2	  560.8	 5389.0	...
6141957	  741.3	  561.0	 5391.0	...
6141958	  741.2	  561.0	 5392.0	...
6141959	  741.2	  561.1	 5392.0	...
6141960	  741.2	  561.2	 5391.0	...
6141961	  741.2	  561.2	 5390.0	...
6141962	  741.2	  561.3	 5390.0	...
6141963	  741.1	  561.3	 5391.0	...
6141964	  740.9	  561.4	 5392.0	...
6141965	  740.8	  561.5	 5394.0	...
6141966	  740.7	  561.5	 5395.0	...
6141967	  740.5	  561.9	 5394.0	...
6141968	  740.4	  562.3	 5394.0	...
6141969	  740.4	  562.6	 5393.0	...
6141970	  740.5	  562.6	 5393.0	...
6141971	  740.5	  562.6	 5392.0	...
6141972	  740.6	  562.5	 5392.0	...
6141973	  740.6	  562.5	 5391.0	...
6141974	  740.7	  562.4	 5391.0	...
6141975	  740.7	  562.4	 5393.0	...
6141976	  740.7	  562.3	 5394.0	...
6141977	  740.4	  562.4	 5395.0	...
6141978	  740.0	  562.4	 5392.0	...
6141979	  739.6	  562.3	 5389.0	...
6141980	  739.6	  562.2	 5389.0	...
6141981	  739.5	  562.0	 5391.0	...
6141982	  739.4	  562.0	 5393.0	...
6141983	  739.4	  562.0	 5393.0	...
6141984	  739.5	  561.9	 5393.0	...
6141985	  739.7	  562.2	 5393.0	...
6141986	  739.8	  562.4	 5393.0	...
6141987	  739.8	  562.7	 5394.0	...
6141988	  739.9	  562.8	 5394.0	...
6141989	  740.1	  563.2	 5394.0	...
6141990	  740.2	  563.5	 5393.0	...
6141991	  740.4	  563.7	 5393.0	...
6141992	  740.1	  563.7	 5392.0	...
6141993	  739.9	  563.7	 5392.0	...
6141994	  739.6	  563.5	 5392.0	...
6141995	  739.3	  563.2	 5393.0	...
6141996	  739.1	  562.9	 5395.0	...
6141997	  739.0	  563.1	 5397.0	...
6141998	  738.9	  563.3	 5399.0	...
6141999	  738.9	  563.6	 5399.0	...
6142000	  738.8	  563.8	 5399.0	...
6142001	  738.9	  564.0	 5396.0	...
6142002	  739.2	  564.1	 5394.0	...
6142003	  739.5	  563.9	 5393.0	...
6142004	  739.6	  563.7	 5394.0	...
6142005	  739.6	  563.6	 5395.0	...
6142006	  739.4	  563.4	 5396.0	...
6142007	  739.2	  563.4	 5396.0	...
6142008	  739.1	  563.5	 5396.0	...
6142009	  739.4	  563.6	 5396.0	...
6142010	  739.7	  563.7	 5396.0	...
6142011	  739.9	  563.7	 5397.0	...
6142012	  739.8	  563.7	 5398.0	...
6142013	  739.7	  563.5	 5402.0	...
6142014	  739.6	  563.4	 5405.0	...
6142015	  739.2	  563.2	 5402.0	...
6142016	  738.9	  563.5	 5398.0	...
6142017	  738.7	  563.8	 5394.0	...
6142018	  739.0	  564.0	 5394.0	...
6142019	  739.2	  564.0	 5395.0	...
6142020	  739.4	  564.0	 5396.0	...
6142021	  739.4	  564.0	 5397.0	...
6142022	  739.4	  564.1	 5396.0	...
6142023	  739.2	  564.2	 5395.0	...
6142024	  739.1	  564.3	 5393.0	...
6142025	  739.1	  564.2	 5393.0	...
6142026	  739.1	  564.0	 5394.0	...
6142027	  739.0	  563.9	 5395.0	...
6142028	  738.9	  564.0	 5396.0	...
6142029	  738.8	  564.3	 5395.0	...
6142030	  739.0	  564.6	 5395.0	...
6142031	  739.1	  564.7	 5394.0	...
6142032	  738.9	  564.4	 5393.0	...
6142033	  738.7	  564.2	 5392.0	...
6142034	  738.5	  563.9	 5392.0	...
6142035	  738.6	  564.0	 5393.0	...
6142036	  738.7	  564.2	 5393.0	...
6142037	  738.7	  564.4	 5393.0	...
6142038	  738.6	  564.4	 5395.0	...
6142039	  738.8	  564.7	 5397.0	...
6142040	  739.1	  565.0	 5399.0	...
6142041	  739.2	  565.4	 5398.0	...
6142042	  739.0	  565.4	 5397.0	...
6142043	  738.8	  565.3	 5395.0	...
6142044	  738.8	  565.2	 5392.0	...
6142045	  738.6	  565.2	 5390.0	...
6142046	  738.4	  565.1	 5390.0	...
6142047	  738.3	  565.1	 5390.0	...
6142048	  738.3	  565.0	 5392.0	...
6142049	  738.2	  565.0	 5393.0	...
6142050	  738.2	  565.0	 5393.0	...
6142051	  738.3	  565.0	 5392.0	...
6142052	  738.5	  565.1	 5392.0	...
6142053	  738.8	  565.3	 5392.0	...
6142054	  738.8	  565.5	 5393.0	...
6142055	  738.7	  565.7	 5391.0	...
6142056	  738.6	  565.9	 5390.0	...
6142057	  738.8	  565.8	 5388.0	...
6142058	  739.0	  565.6	 5389.0	...
6142059	  739.1	  565.4	 5392.0	...
6142060	  739.2	  565.5	 5394.0	...
6142061	  739.1	  565.6	 5396.0	...
6142062	  739.1	  565.8	 5395.0	...
6142063	  739.1	  565.9	 5394.0	...
6142064	  739.1	  566.0	 5393.0	...
6142065	  739.0	  566.0	 5391.0	...
6142066	  739.0	  566.3	 5391.0	...
6142067	  738.9	  566.6	 5392.0	...
6142068	  739.0	  566.8	 5390.0	...
6142069	  739.1	  566.7	 5387.0	...
6142070	  739.3	  566.6	 5383.0	...
6142071	  739.3	  566.6	 5386.0	...
6142072	  739.1	  566.7	 5388.0	...
6142073	  738.9	  566.7	 5391.0	...
6142074	  738.9	  566.6	 5391.0	...
6142075	  738.9	  566.5	 5391.0	...
6142076	  739.0	  566.7	 5392.0	...
6142077	  739.1	  567.1	 5393.0	...
6142078	  739.1	  567.7	 5393.0	...
6142079	  738.9	  568.0	 5394.0	...
6142080	  738.7	  567.8	 5394.0	...
6142081	  738.6	  567.4	 5394.0	...
6142082	  738.6	  566.9	 5393.0	...
6142083	  738.8	  566.6	 5392.0	...
6142084	  739.2	  566.7	 5391.0	...
6142085	  739.8	  567.0	 5390.0	...
6142086	  740.7	  567.2	 5390.0	...
6142087	  741.3	  567.2	 5389.0	...
6142088	  742.4	  567.2	 5389.0	...
MSG	6142089 0000 _ Number Off
6142089	  743.9	  566.8	 5390.0	...
6142090	  745.9	  566.2	 5390.0	...
6142091	  747.7	  565.5	 5391.0	...
6142092	  749.5	  565.0	 5391.0	...
6142093	  751.3	  564.7	 5389.0	...
6142094	  752.7	  564.6	 5388.0	...
6142095	  753.6	  564.6	 5387.0	...
6142096	  754.1	  564.5	 5386.0	...
6142097	  754.6	  564.3	 5385.0	...
6142098	  754.6	  564.0	 5385.0	...
6142099	  754.4	  563.8	 5385.0	...
6142100	  753.8	  563.6	 5384.0	...
6142101	  752.9	  563.5	 5383.0	...
6142102	  752.0	  563.4	 5382.0	...
6142103	  751.3	  563.3	 5382.0	...
6142104	  750.7	  563.1	 5382.0	...
6142105	  750.4	  563.2	 5383.0	...
6142106	  749.9	  563.4	 5381.0	...
6142107	  749.3	  563.3	 5379.0	...
6142108	  748.7	  563.0	 5377.0	...
6142109	  748.4	  562.7	 5376.0	...
6142110	  748.4	  562.7	 5377.0	...
6142111	  748.3	  562.7	 5378.0	...
6142112	  748.2	  562.8	 5378.0	...
6142113	  747.9	  562.9	 5378.0	...
6142114	  747.8	  563.3	 5378.0	...
6142115	  747.6	  563.7	 5380.0	...
6142116	  747.6	  564.1	 5381.0	...
6142117	  747.5	  564.3	 5382.0	...
6142118	  747.3	  564.5	 5382.0	...
6142119	  747.1	  564.8	 5382.0	...
6142120	  747.0	  565.0	 5382.0	...
6142121	  746.8	  565.1	 5383.0	...
6142122	  746.8	  565.1	 5383.0	...
6142123	  747.0	  565.1	 5383.0	...
6142124	  747.3	  565.1	 5382.0	...
6142125	  747.3	  565.0	 5382.0	...
6142126	  747.2	  564.9	 5382.0	...
6142127	  747.1	  564.9	 5382.0	...
6142128	  747.3	  565.3	 5380.0	...
6142129	  747.7	  565.7	 5379.0	...
6142130	  748.0	  565.9	 5377.0	...
6142131	  748.1	  565.8	 5377.0	...
6142132	  748.0	  565.8	 5376.0	...
6142133	  748.2	  565.9	 5376.0	...
6142134	  748.4	  566.3	 5376.0	...
6142135	  748.5	  566.7	 5379.0	...
6142136	  748.5	  567.0	 5380.0	...
6142137	  748.4	  566.9	 5382.0	...
6142138	  748.4	  566.8	 5381.0	...
6142139	  748.1	  566.6	 5381.0	...
6142140	  747.9	  566.7	 5381.0	...
6142141	  747.6	  566.5	 5380.0	...
6142142	  747.6	  566.3	 5379.0	...
6142143	  747.8	  566.1	 5378.0	...
6142144	  747.9	  566.0	 5376.0	...
6142145	  748.0	  566.0	 5376.0	...
6142146	  748.1	  566.0	 5376.0	...
6142147	  748.2	  566.2	 5377.0	...
6142148	  748.5	  566.3	 5376.0	...
6142149	  748.7	  566.5	 5374.0	...
6142150	  748.6	  566.7	 5375.0	...
6142151	  748.3	  566.8	 5378.0	...
6142152	  748.1	  567.1	 5379.0	...
6142153	  748.2	  567.5	 5378.0	...
6142154	  748.3	  567.5	 5377.0	...
6142155	  748.2	  567.2	 5378.0	...
6142156	  748.1	  566.9	 5380.0	...
6142157	  748.0	  567.1	 5381.0	...
6142158	  748.0	  567.4	 5382.0	...
6142159	  748.0	  567.6	 5383.0	...
6142160	  748.0	  567.6	 5384.0	...
6142161	  748.1	  567.5	 5385.0	...
6142162	  748.2	  567.3	 5385.0	...
6142163	  748.4	  567.2	 5385.0	...
6142164	  748.5	  567.1	 5384.0	...
6142165	  748.6	  567.1	 5384.0	...
6142166	  748.6	  567.0	 5383.0	...
6142167	  748.6	  567.0	 5383.0	...
6142168	  748.6	  566.9	 5384.0	...
6142169	  748.6	  566.9	 5385.0	...
6142170	  748.4	  566.9	 5386.0	...
6142171	  748.2	  566.9	 5386.0	...
6142172	  748.1	  567.0	 5386.0	...
6142173	  748.1	  567.1	 5384.0	...
6142174	  748.1	  567.2	 5383.0	...
6142175	  748.1	  567.7	 5383.0	...
6142176	  748.1	  568.0	 5384.0	...
6142177	  748.2	  568.2	 5384.0	...
6142178	  748.4	  568.0	 5385.0	...
6142179	  748.6	  567.8	 5387.0	...
6142180	  748.5	  567.7	 5389.0	...
6142181	  748.6	  567.7	 5390.0	...
6142182	  748.6	  567.6	 5390.0	...
6142183	  748.7	  567.5	 5391.0	...
6142184	  748.6	  567.3	 5392.0	...
6142185	  748.4	  567.1	 5391.0	...
6142186	  748.3	  567.0	 5391.0	...
6142187	  748.2	  567.0	 5392.0	...
6142188	  748.2	  566.9	 5393.0	...
6142189	  748.1	  566.9	 5392.0	...
6142190	  748.0	  567.0	 5390.0	...
6142191	  748.1	  567.1	 5391.0	...
6142192	  748.3	  567.2	 5394.0	...
6142193	  748.5	  567.1	 5396.0	...
6142194	  748.5	  567.1	 5394.0	...
6142195	  748.5	  567.1	 5392.0	...
6142196	  748.5	  567.1	 5391.0	...
6142197	  748.4	  567.3	 5393.0	...
6142198	  748.4	  567.4	 5394.0	...
6142199	  748.3	  567.4	 5393.0	...
6142200	  748.2	  567.3	 5389.0	...
6142201	  748.2	  567.3	 5385.0	...
6142202	  748.2	  567.3	 5384.0	...
6142203	  748.3	  567.3	 5385.0	...
6142204	  748.4	  567.3	 5386.0	...
6142205	  748.5	  567.3	 5386.0	...
6142206	  748.6	  567.4	 5386.0	...
6142207	  748.6	  567.5	 5386.0	...
6142208	  748.6	  567.5	 5386.0	...
6142209	  748.6	  567.5	 5386.0	...
6142210	  748.7	  567.7	 5386.0	...
6142211	  748.7	  567.8	 5386.0	...
6142212	  748.8	  567.9	 5385.0	...
6142213	  749.0	  568.0	 5385.0	...
6142214	  749.1	  568.0	 5384.0	...
6142215	  749.2	  567.9	 5384.0	...
6142216	  749.2	  567.8	 5385.0	...
6142217	  749.2	  567.6	 5385.0	...
6142218	  748.9	  567.5	 5384.0	...
6142219	  748.6	  567.4	 5384.0	...
6142220	  748.2	  567.5	 5386.0	...
6142221	  748.2	  567.6	 5389.0	...
6142222	  748.2	  567.6	 5393.0	...
6142223	  748.2	  567.5	 5394.0	...
6142224	  748.2	  567.5	 5392.0	...
6142225	  748.3	  567.4	 5390.0	...
6142226	  748.4	  567.4	 5388.0	...
6142227	  748.5	  567.4	 5386.0	...
6142228	  748.9	  567.4	 5384.0	...
6142229	  749.2	  567.5	 5381.0	...
6142230	  749.5	  567.6	 5381.0	...
6142231	  749.4	  567.6	 5381.0	...
6142232	  749.2	  567.7	 5384.0	...
6142233	  748.9	  567.7	 5387.0	...
6142234	  748.7	  568.0	 5390.0	...
6142235	  748.7	  568.2	 5390.0	...
6142236	  748.9	  568.3	 5389.0	...
6142237	  749.2	  568.3	 5389.0	...
6142238	  749.4	  568.2	 5389.0	...
6142239	  749.2	  568.2	 5389.0	...
6142240	  748.8	  568.2	 5391.0	...
6142241	  748.5	  568.0	 5393.0	...
6142242	  748.6	  567.9	 5394.0	...
6142243	  748.6	  567.8	 5392.0	...
6142244	  748.6	  568.0	 5390.0	...
6142245	  748.4	  568.2	 5389.0	...
6142246	  748.3	  568.2	 5389.0	...
6142247	  748.2	  568.2	 5388.0	...
6142248	  748.1	  568.2	 5387.0	...
6142249	  748.0	  568.3	 5387.0	...
6142250	  747.9	  568.5	 5387.0	...
6142251	  747.9	  568.6	 5388.0	...
6142252	  748.0	  568.6	 5389.0	...
6142253	  747.9	  568.2	 5391.0	...
6142254	  747.9	  567.8	 5394.0	...
6142255	  747.9	  567.7	 5394.0	...
6142256	  747.9	  567.8	 5391.0	...
6142257	  748.1	  567.9	 5389.0	...
6142258	  748.2	  568.0	 5389.0	...
6142259	  748.2	  568.0	 5388.0	...
6142260	  748.2	  568.2	 5388.0	...
6142261	  748.1	  568.5	 5388.0	...
6142262	  748.1	  568.7	 5389.0	...
6142263	  748.1	  568.6	 5390.0	...
6142264	  748.3	  568.5	 5390.0	...
6142265	  748.6	  568.3	 5390.0	...
6142266	  748.8	  568.2	 5390.0	...
6142267	  748.8	  568.0	 5390.0	...
6142268	  748.8	  568.0	 5393.0	...
6142269	  748.8	  568.1	 5395.0	...
6142270	  748.8	  568.4	 5397.0	...
6142271	  748.8	  568.7	 5395.0	...
6142272	  748.9	  568.7	 5393.0	...
6142273	  749.0	  568.7	 5392.0	...
6142274	  749.0	  568.5	 5393.0	...
6142275	  749.0	  568.4	 5393.0	...
6142276	  748.8	  568.3	 5395.0	...
6142277	  748.8	  568.3	 5397.0	...
6142278	  748.7	  568.4	 5398.0	...
6142279	  748.8	  568.3	 5398.0	...
6142280	  748.9	  568.3	 5397.0	...
6142281	  749.0	  568.3	 5396.0	...
6142282	  749.0	  568.0	 5396.0	...
6142283	  748.9	  567.7	 5395.0	...
6142284	  748.9	  567.5	 5395.0	...
6142285	  749.1	  567.6	 5393.0	...
6142286	  749.3	  567.7	 5392.0	...
6142287	  749.5	  567.7	 5393.0	...
6142288	  749.6	  567.8	 5396.0	...
6142289	  749.6	  567.7	 5399.0	...
6142290	  749.5	  567.7	 5398.0	...
6142291	  749.3	  567.6	 5397.0	...
6142292	  749.1	  567.6	 5396.0	...
6142293	  749.0	  567.5	 5395.0	...
6142294	  748.8	  567.5	 5394.0	...
6142295	  748.8	  567.4	 5393.0	...
6142296	  748.8	  567.2	 5391.0	...
6142297	  748.8	  567.1	 5390.0	...
6142298	  748.8	  567.0	 5390.0	...
6142299	  749.0	  566.7	 5390.0	...
6142300	  749.1	  566.2	 5390.0	...
6142301	  749.3	  565.8	 5390.0	...
6142302	  749.3	  565.7	 5389.0	...
MSG	6142303 0000 _ Number On
6142303	  749.4	  565.9	 5390.0	...
6142304	  749.5	  566.2	 5390.0	...
6142305	  749.5	  566.4	 5391.0	...
6142306	  749.4	  566.3	 5392.0	...
6142307	  749.3	  566.8	 5391.0	...
6142308	  749.1	  567.3	 5389.0	...
6142309	  749.1	  567.7	 5386.0	...
6142310	  749.0	  567.5	 5388.0	...
6142311	  748.6	  567.3	 5389.0	...
6142312	  748.3	  567.4	 5390.0	...
6142313	  748.1	  567.6	 5389.0	...
6142314	  748.2	  567.8	 5387.0	...
6142315	  748.4	  568.0	 5387.0	...
6142316	  748.5	  568.1	 5388.0	...
6142317	  748.8	  568.1	 5391.0	...
6142318	  749.2	  568.0	 5395.0	...
6142319	  749.5	  568.0	 5398.0	...
6142320	  749.4	  568.2	 5397.0	...
6142321	  749.1	  568.8	 5397.0	...
6142322	  748.8	  569.2	 5396.0	...
6142323	  748.7	  569.6	 5396.0	...
6142324	  748.8	  569.6	 5395.0	...
6142325	  748.9	  569.7	 5394.0	...
6142326	  749.1	  569.9	 5392.0	...
6142327	  749.2	  570.1	 5391.0	...
6142328	  749.2	  569.7	 5391.0	...
6142329	  749.1	  569.3	 5392.0	...
6142330	  748.9	  568.9	 5394.0	...
6142331	  749.1	  568.9	 5394.0	...
6142332	  749.2	  568.9	 5398.0	...
6142333	  749.7	  568.8	 5400.0	...
6142334	  750.1	  568.6	 5403.0	...
6142335	  750.4	  568.6	 5403.0	...
6142336	  750.5	  568.7	 5403.0	...
6142337	  750.5	  568.8	 5404.0	...
6142338	  750.5	  569.1	 5405.0	...
6142339	  750.7	  569.6	 5406.0	...
6142340	  750.8	  570.0	 5406.0	...
6142341	  750.7	  569.8	 5409.0	...
6142342	  750.7	  569.3	 5411.0	...
6142343	  750.6	  568.8	 5413.0	...
6142344	  750.6	  568.7	 5412.0	...
6142345	  750.8	  568.5	 5410.0	...
6142346	  751.0	  568.3	 5408.0	...
6142347	  751.0	  568.1	 5407.0	...
6142348	  750.9	  568.2	 5406.0	...
6142349	  750.8	  568.2	 5405.0	...
6142350	  750.8	  568.2	 5405.0	...
6142351	  750.7	  568.4	 5405.0	...
6142352	  750.6	  568.8	 5403.0	...
6142353	  750.4	  569.1	 5400.0	...
6142354	  750.4	  569.2	 5397.0	...
6142355	  750.4	  569.1	 5395.0	...
6142356	  750.4	  569.0	 5395.0	...
6142357	  750.4	  569.1	 5396.0	...
6142358	  750.4	  569.2	 5398.0	...
6142359	  750.3	  569.3	 5398.0	...
6142360	  750.2	  569.4	 5400.0	...
6142361	  750.1	  569.5	 5402.0	...
6142362	  750.1	  569.6	 5401.0	...
6142363	  750.1	  569.8	 5398.0	...
6142364	  750.1	  569.8	 5395.0	...
6142365	  750.1	  570.0	 5395.0	...
6142366	  750.3	  570.0	 5398.0	...
6142367	  750.6	  570.0	 5399.0	...
6142368	  750.9	  570.3	 5401.0	...
6142369	  750.9	  570.5	 5401.0	...
6142370	  750.8	  570.9	 5401.0	...
6142371	  750.6	  570.9	 5402.0	...
6142372	  750.3	  571.0	 5402.0	...
6142373	  750.2	  571.0	 5403.0	...
6142374	  750.2	  570.9	 5406.0	...
6142375	  750.2	  571.0	 5410.0	...
6142376	  750.2	  571.1	 5411.0	...
6142377	  750.3	  571.0	 5412.0	...
6142378	  750.5	  570.6	 5412.0	...
6142379	  750.6	  570.3	 5411.0	...
6142380	  750.7	  570.3	 5411.0	...
6142381	  750.7	  570.4	 5410.0	...
6142382	  750.8	  570.5	 5410.0	...
6142383	  750.9	  570.5	 5410.0	...
6142384	  750.9	  570.4	 5410.0	...
6142385	  751.0	  570.2	 5409.0	...
6142386	  751.0	  570.2	 5409.0	...
6142387	  751.0	  570.3	 5411.0	...
6142388	  751.1	  570.6	 5414.0	...
6142389	  751.1	  570.8	 5417.0	...
6142390	  751.2	  570.8	 5417.0	...
6142391	  751.3	  570.6	 5416.0	...
6142392	  751.3	  570.5	 5417.0	...
6142393	  751.2	  570.4	 5417.0	...
6142394	  751.2	  570.4	 5417.0	...
6142395	  751.2	  570.2	 5416.0	...
6142396	  751.2	  570.1	 5416.0	...
6142397	  751.3	  570.3	 5415.0	...
6142398	  751.5	  570.9	 5416.0	...
6142399	  751.4	  571.4	 5417.0	...
6142400	  751.2	  571.6	 5418.0	...
6142401	  751.2	  571.6	 5420.0	...
6142402	  751.4	  571.6	 5421.0	...
6142403	  751.6	  571.5	 5423.0	...
6142404	  751.6	  571.6	 5423.0	...
6142405	  751.6	  571.7	 5423.0	...
6142406	  751.6	  571.8	 5422.0	...
6142407	  751.6	  571.9	 5422.0	...
6142408	  751.4	  571.8	 5422.0	...
6142409	  751.3	  571.7	 5422.0	...
6142410	  751.2	  571.7	 5423.0	...
6142411	  751.4	  571.7	 5424.0	...
6142412	  751.5	  571.9	 5425.0	...
6142413	  751.4	  572.2	 5424.0	...
6142414	  751.2	  572.4	 5424.0	...
6142415	  750.9	  572.3	 5425.0	...
6142416	  750.9	  572.2	 5424.0	...
6142417	  750.8	  572.0	 5422.0	...
6142418	  750.7	  571.8	 5420.0	...
6142419	  750.8	  571.5	 5419.0	...
6142420	  750.8	  571.0	 5418.0	...
6142421	  751.0	  570.9	 5418.0	...
6142422	  751.1	  570.8	 5417.0	...
6142423	  751.2	  570.9	 5419.0	...
6142424	  751.2	  571.2	 5420.0	...
6142425	  751.3	  571.6	 5422.0	...
6142426	  751.2	  571.9	 5422.0	...
6142427	  751.2	  572.0	 5423.0	...
6142428	  751.1	  572.0	 5425.0	...
6142429	  750.8	  572.0	 5427.0	...
6142430	  750.6	  572.1	 5430.0	...
6142431	  750.4	  572.1	 5431.0	...
6142432	  750.4	  572.1	 5432.0	...
6142433	  750.4	  572.1	 5431.0	...
6142434	  750.3	  572.2	 5430.0	...
6142435	  750.3	  572.2	 5430.0	...
6142436	  750.3	  572.2	 5430.0	...
6142437	  750.3	  572.4	 5429.0	...
6142438	  750.5	  572.5	 5430.0	...
6142439	  750.7	  572.8	 5432.0	...
6142440	  751.0	  572.9	 5435.0	...
6142441	  751.1	  572.9	 5437.0	...
6142442	  751.2	  572.7	 5437.0	...
6142443	  751.3	  572.5	 5437.0	...
6142444	  751.3	  572.5	 5435.0	...
6142445	  751.1	  572.5	 5434.0	...
6142446	  751.0	  572.5	 5435.0	...
6142447	  751.0	  572.6	 5436.0	...
6142448	  751.0	  572.8	 5434.0	...
6142449	  751.0	  572.9	 5431.0	...
6142450	  750.9	  573.0	 5427.0	...
6142451	  751.0	  573.1	 5427.0	...
6142452	  751.1	  573.3	 5425.0	...
6142453	  751.0	  573.4	 5423.0	...
6142454	  750.7	  573.4	 5421.0	...
6142455	  750.4	  573.1	 5420.0	...
6142456	  750.3	  572.9	 5421.0	...
6142457	  750.4	  572.8	 5423.0	...
6142458	  750.3	  572.9	 5425.0	...
6142459	  750.1	  573.0	 5425.0	...
6142460	  749.8	  573.0	 5425.0	...
6142461	  749.7	  573.0	 5423.0	...
6142462	  749.9	  573.2	 5423.0	...
6142463	  750.1	  573.5	 5425.0	...
6142464	  750.2	  573.7	 5427.0	...
6142465	  750.1	  573.6	 5427.0	...
6142466	  749.9	  573.6	 5425.0	...
6142467	  749.8	  573.7	 5423.0	...
6142468	  749.9	  573.8	 5423.0	...
6142469	  749.9	  573.9	 5426.0	...
6142470	  749.6	  573.9	 5429.0	...
6142471	  749.4	  573.9	 5429.0	...
6142472	  749.5	  573.7	 5427.0	...
6142473	  749.7	  573.5	 5424.0	...
6142474	  750.2	  573.3	 5423.0	...
6142475	  750.3	  573.2	 5422.0	...
6142476	  750.5	  573.1	 5422.0	...
6142477	  750.3	  573.0	 5422.0	...
6142478	  750.1	  573.1	 5421.0	...
6142479	  749.9	  573.2	 5423.0	...
6142480	  749.8	  573.3	 5425.0	...
6142481	  749.6	  573.4	 5427.0	...
6142482	  749.4	  573.5	 5427.0	...
6142483	  749.4	  573.5	 5426.0	...
6142484	  749.4	  573.5	 5427.0	...
6142485	  749.5	  573.7	 5427.0	...
6142486	  749.7	  573.8	 5426.0	...
6142487	  749.9	  573.9	 5426.0	...
6142488	  750.1	  573.9	 5426.0	...
6142489	  750.0	  573.9	 5427.0	...
6142490	  750.0	  573.9	 5428.0	...
6142491	  750.0	  573.8	 5429.0	...
6142492	  750.2	  573.7	 5430.0	...
6142493	  750.4	  573.6	 5431.0	...
6142494	  750.5	  573.4	 5430.0	...
6142495	  750.3	  573.4	 5430.0	...
6142496	  750.2	  573.3	 5430.0	...
6142497	  750.2	  573.2	 5430.0	...
6142498	  750.2	  573.0	 5429.0	...
6142499	  750.3	  572.9	 5427.0	...
6142500	  750.3	  573.0	 5427.0	...
6142501	  750.4	  573.2	 5428.0	...
6142502	  750.5	  573.5	 5428.0	...
6142503	  750.4	  573.6	 5429.0	...
6142504	  750.4	  573.7	 5429.0	...
6142505	  750.3	  573.8	 5430.0	...
6142506	  750.2	  573.9	 5431.0	...
6142507	  750.2	  574.0	 5431.0	...
6142508	  750.2	  574.0	 5431.0	...
6142509	  750.1	  574.1	 5431.0	...
6142510	  750.0	  574.0	 5431.0	...
6142511	  749.9	  573.9	 5431.0	...
6142512	  749.9	  574.0	 5430.0	...
6142513	  749.9	  574.2	 5429.0	...
6142514	  749.9	  574.3	 5428.0	...
6142515	  750.2	  574.4	 5428.0	...
6142516	  750.4	  574.4	 5427.0	...
6142517	  750.6	  574.5	 5427.0	...
6142518	  750.7	  574.4	 5427.0	...
6142519	  750.9	  574.3	 5427.0	...
6142520	  751.0	  574.3	 5426.0	...
6142521	  751.1	  574.3	 5426.0	...
6142522	  750.9	  574.4	 5426.0	...
6142523	  750.7	  574.5	 5426.0	...
6142524	  750.4	  574.6	 5427.0	...
6142525	  750.4	  574.7	 5428.0	...
6142526	  750.3	  574.7	 5430.0	...
6142527	  750.2	  574.8	 5431.0	...
6142528	  750.3	  574.8	 5431.0	...
6142529	  750.4	  574.8	 5430.0	...
6142530	  750.7	  574.7	 5429.0	...
6142531	  750.8	  574.7	 5428.0	...
6142532	  751.0	  575.0	 5427.0	...
6142533	  751.1	  575.3	 5426.0	...
6142534	  751.1	  575.4	 5427.0	...
6142535	  751.1	  575.3	 5429.0	...
6142536	  751.0	  575.2	 5432.0	...
6142537	  750.9	  575.3	 5432.0	...
6142538	  750.8	  575.2	 5433.0	...
6142539	  750.8	  575.1	 5434.0	...
6142540	  750.8	  574.8	 5435.0	...
6142541	  750.7	  574.6	 5435.0	...
6142542	  750.6	  574.7	 5433.0	...
6142543	  750.6	  574.8	 5431.0	...
6142544	  750.5	  575.1	 5429.0	...
6142545	  750.4	  575.3	 5430.0	...
6142546	  750.4	  575.4	 5430.0	...
6142547	  750.6	  575.6	 5430.0	...
6142548	  750.7	  575.9	 5430.0	...
6142549	  750.6	  576.2	 5431.0	...
6142550	  750.5	  576.3	 5433.0	...
6142551	  750.7	  576.3	 5434.0	...
6142552	  750.8	  576.2	 5434.0	...
6142553	  751.0	  576.2	 5431.0	...
6142554	  751.0	  576.0	 5429.0	...
6142555	  750.9	  575.9	 5427.0	...
6142556	  750.9	  575.7	 5427.0	...
6142557	  750.8	  575.6	 5424.0	...
6142558	  750.8	  575.5	 5421.0	...
6142559	  750.7	  575.5	 5419.0	...
6142560	  750.7	  575.5	 5420.0	...
6142561	  750.6	  575.6	 5423.0	...
6142562	  750.4	  575.7	 5426.0	...
6142563	  750.4	  575.7	 5429.0	...
6142564	  750.4	  575.7	 5429.0	...
6142565	  750.4	  575.6	 5429.0	...
6142566	  750.5	  575.5	 5430.0	...
6142567	  750.6	  575.5	 5431.0	...
6142568	  750.8	  575.6	 5431.0	...
6142569	  751.1	  575.7	 5430.0	...
6142570	  751.3	  575.8	 5429.0	...
6142571	  751.4	  575.8	 5429.0	...
6142572	  751.3	  575.7	 5430.0	...
6142573	  751.2	  575.7	 5432.0	...
6142574	  751.2	  575.7	 5433.0	...
6142575	  751.2	  575.7	 5432.0	...
6142576	  751.1	  575.7	 5430.0	...
6142577	  750.9	  575.7	 5429.0	...
6142578	  750.7	  576.0	 5429.0	...
6142579	  750.5	  576.2	 5430.0	...
6142580	  750.5	  576.5	 5431.0	...
6142581	  750.8	  576.4	 5431.0	...
6142582	  751.0	  576.3	 5431.0	...
6142583	  751.2	  576.2	 5433.0	...
6142584	  751.2	  576.3	 5435.0	...
6142585	  751.3	  576.3	 5435.0	...
6142586	  751.3	  576.4	 5435.0	...
6142587	  751.3	  576.4	 5432.0	...
6142588	  751.2	  576.3	 5430.0	...
6142589	  751.0	  576.4	 5429.0	...
6142590	  750.8	  576.4	 5429.0	...
6142591	  750.7	  576.5	 5427.0	...
6142592	  750.6	  576.5	 5424.0	...
6142593	  750.7	  576.4	 5421.0	...
6142594	  750.8	  576.3	 5422.0	...
6142595	  751.1	  576.4	 5423.0	...
6142596	  751.3	  576.7	 5424.0	...
6142597	  751.5	  576.8	 5425.0	...
6142598	  751.5	  576.7	 5425.0	...
6142599	  751.6	  576.7	 5428.0	...
6142600	  751.7	  576.8	 5431.0	...
6142601	  751.7	  577.1	 5434.0	...
6142602	  751.6	  577.4	 5434.0	...
6142603	  751.5	  577.6	 5431.0	...
MSG	6142604 0000 _ Number Off
6142604	  751.4	  577.8	 5429.0	...
6142605	  751.4	  578.0	 5426.0	...
6142606	  751.3	  578.2	 5427.0	...
6142607	  751.1	  578.2	 5427.0	...
6142608	  750.7	  578.2	 5427.0	...
6142609	  750.3	  578.2	 5427.0	...
6142610	  749.7	  578.0	 5427.0	...
6142611	  748.3	  577.7	 5427.0	...
6142612	  747.4	  577.0	 5427.0	...
6142613	  745.8	  576.1	 5426.0	...
6142614	  744.7	  575.5	 5425.0	...
6142615	  743.4	  574.7	 5423.0	...
6142616	  741.8	  573.8	 5421.0	...
6142617	  740.5	  572.6	 5416.0	...
6142618	  739.6	  571.7	 5412.0	...
6142619	  739.2	  570.9	 5408.0	...
6142620	  738.8	  570.3	 5407.0	...
6142621	  738.5	  569.7	 5407.0	...
6142622	  738.6	  569.9	 5407.0	...
6142623	  738.8	  570.2	 5407.0	...
6142624	  739.3	  570.5	 5408.0	...
6142625	  739.8	  570.6	 5408.0	...
6142626	  740.7	  571.1	 5409.0	...
6142627	  741.3	  571.8	 5411.0	...
6142628	  742.3	  572.6	 5412.0	...
6142629	  743.0	  572.9	 5412.0	...
6142630	  743.8	  572.9	 5414.0	...
6142631	  744.5	  572.7	 5415.0	...
6142632	  745.0	  572.3	 5417.0	...
6142633	  745.4	  571.7	 5418.0	...
6142634	  745.9	  571.1	 5418.0	...
6142635	  746.3	  570.7	 5418.0	...
6142636	  746.8	  570.4	 5418.0	...
6142637	  746.8	  570.0	 5419.0	...
6142638	  746.8	  569.7	 5419.0	...
6142639	  746.7	  569.4	 5420.0	...
6142640	  746.5	  569.5	 5420.0	...
6142641	  746.3	  569.5	 5421.0	...
6142642	  746.1	  569.6	 5419.0	...
6142643	  746.1	  569.8	 5417.0	...
6142644	  746.1	  570.3	 5416.0	...
6142645	  745.8	  571.4	 5418.0	...
6142646	  745.5	  572.5	 5419.0	...
6142647	  745.3	  572.9	 5420.0	...
6142648	  745.3	  572.6	 5420.0	...
6142649	  745.2	  572.3	 5421.0	...
6142650	  745.2	  572.2	 5421.0	...
6142651	  745.4	  572.1	 5421.0	...
6142652	  745.7	  572.0	 5421.0	...
6142653	  745.7	  572.0	 5421.0	...
6142654	  745.5	  572.0	 5420.0	...
6142655	  745.2	  571.8	 5418.0	...
6142656	  745.2	  571.6	 5416.0	...
6142657	  745.1	  571.6	 5415.0	...
6142658	  745.1	  572.0	 5416.0	...
6142659	  745.1	  572.3	 5416.0	...
6142660	  745.1	  572.6	 5417.0	...
6142661	  745.1	  572.6	 5416.0	...
6142662	  745.0	  572.5	 5415.0	...
6142663	  744.9	  572.5	 5415.0	...
6142664	  744.9	  572.6	 5416.0	...
6142665	  744.8	  572.3	 5417.0	...
6142666	  744.7	  572.0	 5418.0	...
6142667	  744.6	  571.7	 5417.0	...
6142668	  744.6	  571.7	 5415.0	...
6142669	  744.6	  572.5	 5413.0	...
6142670	  744.7	  573.3	 5413.0	...
6142671	  744.8	  574.0	 5412.0	...
6142672	  744.8	  573.8	 5411.0	...
6142673	  744.8	  573.7	 5411.0	...
6142674	  744.6	  573.7	 5412.0	...
6142675	  744.4	  574.0	 5413.0	...
6142676	  744.2	  574.2	 5415.0	...
6142677	  744.2	  574.4	 5415.0	...
6142678	  744.3	  574.3	 5416.0	...
6142679	  744.2	  574.2	 5416.0	...
6142680	  744.2	  574.1	 5416.0	...
6142681	  744.2	  574.1	 5416.0	...
6142682	  744.4	  574.3	 5414.0	...
6142683	  744.7	  574.5	 5413.0	...
6142684	  744.9	  574.5	 5412.0	...
6142685	  745.0	  574.2	 5412.0	...
6142686	  745.1	  574.2	 5413.0	...
6142687	  745.1	  574.4	 5412.0	...
6142688	  745.2	  574.7	 5412.0	...
6142689	  745.1	  574.9	 5412.0	...
6142690	  745.3	  575.0	 5412.0	...
6142691	  745.5	  575.1	 5411.0	...
6142692	  745.7	  574.8	 5410.0	...
6142693	  745.6	  574.7	 5409.0	...
6142694	  745.8	  574.4	 5409.0	...
6142695	  746.1	  574.3	 5409.0	...
6142696	  746.4	  574.1	 5409.0	...
6142697	  746.5	  574.0	 5409.0	...
6142698	  746.6	  574.3	 5409.0	...
6142699	  746.8	  574.7	 5409.0	...
6142700	  746.9	  575.0	 5408.0	...
6142701	  747.0	  575.0	 5407.0	...
6142702	  747.1	  574.9	 5406.0	...
6142703	  747.2	  575.0	 5405.0	...
6142704	  747.3	  575.0	 5405.0	...
6142705	  747.4	  574.6	 5402.0	...
6142706	  747.3	  574.2	 5399.0	...
6142707	  747.0	  573.7	 5398.0	...
6142708	  746.8	  573.6	 5400.0	...
6142709	  746.9	  574.0	 5401.0	...
6142710	  747.0	  574.5	 5401.0	...
6142711	  747.1	  575.0	 5401.0	...
6142712	  747.1	  575.0	 5401.0	...
6142713	  747.1	  575.0	 5400.0	...
6142714	  747.0	  575.0	 5401.0	...
6142715	  747.1	  575.4	 5402.0	...
6142716	  747.1	  575.8	 5404.0	...
6142717	  747.1	  576.1	 5403.0	...
6142718	  746.9	  576.1	 5403.0	...
6142719	  746.8	  575.9	 5404.0	...
6142720	  746.8	  575.8	 5404.0	...
6142721	  746.9	  575.6	 5404.0	...
6142722	  746.9	  575.5	 5405.0	...
6142723	  746.8	  575.5	 5405.0	...
6142724	  746.8	  575.5	 5402.0	...
6142725	  746.6	  575.4	 5400.0	...
6142726	  746.4	  575.4	 5399.0	...
6142727	  746.5	  575.3	 5399.0	...
6142728	  746.7	  575.3	 5400.0	...
6142729	  746.8	  575.2	 5398.0	...
6142730	  746.7	  575.2	 5396.0	...
6142731	  746.7	  575.3	 5394.0	...
6142732	  746.8	  575.5	 5394.0	...
6142733	  746.9	  575.8	 5394.0	...
6142734	  747.1	  575.9	 5394.0	...
6142735	  747.3	  575.9	 5394.0	...
6142736	  747.5	  575.8	 5396.0	...
6142737	  747.4	  575.7	 5399.0	...
6142738	  747.4	  575.6	 5400.0	...
6142739	  747.3	  575.5	 5398.0	...
6142740	  747.1	  575.5	 5397.0	...
6142741	  746.9	  575.6	 5397.0	...
6142742	  746.9	  576.0	 5398.0	...
6142743	  747.0	  576.2	 5399.0	...
6142744	  747.0	  576.4	 5401.0	...
6142745	  747.0	  576.4	 5401.0	...
6142746	  747.0	  576.2	 5400.0	...
6142747	  747.0	  576.0	 5398.0	...
6142748	  747.1	  575.8	 5397.0	...
6142749	  747.0	  576.0	 5396.0	...
6142750	  746.9	  576.2	 5395.0	...
6142751	  747.0	  576.1	 5394.0	...
6142752	  747.3	  575.8	 5393.0	...
6142753	  747.2	  575.6	 5393.0	...
6142754	  746.7	  575.6	 5394.0	...
6142755	  746.4	  575.7	 5394.0	...
6142756	  746.6	  575.8	 5394.0	...
6142757	  746.7	  575.8	 5394.0	...
6142758	  746.6	  575.9	 5394.0	...
6142759	  746.5	  575.8	 5394.0	...
6142760	  746.4	  575.7	 5395.0	...
6142761	  746.4	  575.7	 5395.0	...
6142762	  746.4	  575.6	 5395.0	...
6142763	  746.5	  575.5	 5396.0	...
6142764	  746.5	  575.6	 5397.0	...
6142765	  746.6	  575.9	 5398.0	...
6142766	  746.6	  576.1	 5397.0	...
6142767	  746.7	  576.1	 5397.0	...
6142768	  746.8	  575.8	 5397.0	...
6142769	  746.9	  575.4	 5396.0	...
6142770	  746.9	  575.1	 5396.0	...
6142771	  746.9	  575.2	 5395.0	...
6142772	  746.8	  575.3	 5395.0	...
6142773	  747.0	  575.4	 5396.0	...
6142774	  747.1	  575.5	 5397.0	...
6142775	  747.0	  575.7	 5397.0	...
6142776	  746.7	  575.8	 5397.0	...
6142777	  746.5	  575.9	 5396.0	...
6142778	  746.5	  575.9	 5395.0	...
6142779	  746.6	  575.9	 5395.0	...
6142780	  746.7	  575.9	 5396.0	...
6142781	  746.8	  575.9	 5397.0	...
6142782	  746.7	  575.9	 5397.0	...
6142783	  746.5	  575.9	 5397.0	...
6142784	  746.3	  576.0	 5397.0	...
6142785	  746.3	  576.1	 5396.0	...
6142786	  746.3	  576.3	 5394.0	...
6142787	  746.1	  576.5	 5392.0	...
6142788	  745.8	  576.7	 5393.0	...
6142789	  745.5	  576.5	 5394.0	...
6142790	  745.5	  576.4	 5393.0	...
6142791	  745.7	  576.4	 5392.0	...
6142792	  745.9	  576.5	 5392.0	...
6142793	  746.2	  576.6	 5392.0	...
6142794	  746.5	  576.4	 5392.0	...
6142795	  746.6	  576.3	 5391.0	...
6142796	  746.6	  576.5	 5391.0	...
6142797	  746.4	  576.9	 5390.0	...
6142798	  746.3	  577.3	 5391.0	...
6142799	  746.2	  577.4	 5391.0	...
6142800	  746.3	  577.3	 5391.0	...
6142801	  746.3	  577.0	 5391.0	...
6142802	  746.3	  576.7	 5389.0	...
6142803	  746.3	  576.6	 5387.0	...
6142804	  746.3	  576.8	 5386.0	...
6142805	  746.4	  577.0	 5390.0	...
6142806	  745.9	  577.3	 5393.0	...
6142807	  745.3	  577.3	 5392.0	...
6142808	  744.9	  577.3	 5388.0	...
6142809	  745.3	  577.1	 5384.0	...
6142810	  745.6	  576.9	 5385.0	...
6142811	  745.9	  576.7	 5385.0	...
6142812	  746.0	  576.8	 5385.0	...
6142813	  746.2	  576.8	 5384.0	...
6142814	  746.4	  576.8	 5383.0	...
6142815	  746.7	  576.8	 5385.0	...
6142816	  746.9	  576.8	 5387.0	...
6142817	  746.8	  576.9	 5390.0	...
MSG	6142818 0000 _ Number On
6142818	  746.7	  577.1	 5390.0	...
6142819	  746.4	  577.4	 5388.0	...
6142820	  746.1	  577.6	 5386.0	...
6142821	  745.8	  577.5	 5384.0	...
6142822	  745.8	  577.5	 5385.0	...
6142823	  745.8	  577.4	 5385.0	...
6142824	  745.8	  577.5	 5385.0	...
6142825	  745.8	  577.7	 5386.0	...
6142826	  745.8	  577.7	 5387.0	...
6142827	  745.8	  577.7	 5388.0	...
6142828	  745.9	  577.9	 5388.0	...
6142829	  746.0	  578.2	 5389.0	...
6142830	  746.1	  578.3	 5389.0	...
6142831	  746.3	  578.2	 5387.0	...
6142832	  746.3	  578.1	 5386.0	...
6142833	  746.4	  578.1	 5385.0	...
6142834	  746.4	  578.1	 5385.0	...
6142835	  746.4	  578.0	 5385.0	...
6142836	  746.4	  578.0	 5384.0	...
6142837	  746.3	  577.6	 5384.0	...
6142838	  746.3	  577.3	 5384.0	...
6142839	  746.2	  577.0	 5383.0	...
6142840	  746.2	  576.9	 5382.0	...
6142841	  746.3	  576.8	 5381.0	...
6142842	  746.4	  576.7	 5381.0	...
6142843	  746.6	  576.7	 5381.0	...
6142844	  746.6	  576.8	 5379.0	...
6142845	  746.7	  577.1	 5377.0	...
6142846	  746.7	  577.5	 5376.0	...
6142847	  746.7	  577.8	 5376.0	...
6142848	  746.7	  578.0	 5375.0	...
6142849	  746.8	  578.1	 5375.0	...
6142850	  746.9	  578.2	 5374.0	...
6142851	  747.1	  578.2	 5374.0	...
6142852	  747.2	  578.2	 5373.0	...
6142853	  747.2	  578.3	 5374.0	...
6142854	  747.2	  578.5	 5373.0	...
6142855	  747.3	  578.7	 5373.0	...
6142856	  747.3	  578.6	 5372.0	...
6142857	  747.4	  578.7	 5373.0	...
6142858	  747.4	  578.8	 5374.0	...
6142859	  747.5	  578.7	 5375.0	...
6142860	  747.6	  578.6	 5375.0	...
6142861	  747.7	  578.4	 5375.0	...
6142862	  747.6	  578.5	 5375.0	...
6142863	  747.6	  578.5	 5374.0	...
6142864	  747.6	  578.6	 5374.0	...
6142865	  747.5	  578.5	 5375.0	...
6142866	  747.5	  578.5	 5376.0	...
6142867	  747.5	  578.5	 5377.0	...
6142868	  747.5	  578.5	 5378.0	...
6142869	  747.3	  578.5	 5378.0	...
6142870	  747.0	  578.5	 5378.0	...
6142871	  746.7	  578.4	 5378.0	...
6142872	  746.6	  578.3	 5377.0	...
6142873	  746.6	  578.3	 5374.0	...
6142874	  746.6	  578.3	 5371.0	...
6142875	  746.8	  578.3	 5369.0	...
6142876	  747.0	  578.4	 5367.0	...
6142877	  747.1	  578.5	 5367.0	...
6142878	  747.1	  578.6	 5369.0	...
6142879	  746.9	  578.7	 5371.0	...
6142880	  746.7	  579.0	 5374.0	...
6142881	  746.6	  579.3	 5375.0	...
6142882	  746.7	  579.5	 5375.0	...
6142883	  746.7	  579.4	 5376.0	...
6142884	  746.9	  579.1	 5374.0	...
6142885	  747.3	  579.0	 5372.0	...
6142886	  747.7	  578.6	 5371.0	...
6142887	  748.6	  577.9	 5372.0	...
6142888	  750.1	  576.8	 5373.0	...
EFIX R   6141105	6142888	1784	  751.8	  557.9	   5310
SSACC R  6142889
6142889	  751.8	  575.9	 5373.0	...
6142890	  753.4	  575.2	 5373.0	...
6142891	  754.7	  575.0	 5373.0	...
6142892	  756.4	  574.7	 5368.0	...
6142893	  758.7	  574.7	 5364.0	...
6142894	  761.0	  574.8	 5360.0	...
ESACC R  6142889	6142894	6	  751.8	  575.9	  761.0	  574.8	   0.20	     37
SFIX R   6142895
6142895	  762.9	  574.8	 5359.0	...
6142896	  764.3	  574.8	 5358.0	...
6142897	  765.0	  574.6	 5357.0	...
6142898	  765.6	  574.7	 5357.0	...
6142899	  765.6	  574.8	 5357.0	...
6142900	  765.5	  574.8	 5358.0	...
6142901	  765.0	  574.4	 5360.0	...
6142902	  764.2	  573.8	 5362.0	...
6142903	  763.5	  573.3	 5363.0	...
6142904	  763.0	  573.1	 5364.0	...
6142905	  762.5	  573.2	 5366.0	...
6142906	  762.1	  573.0	 5368.0	...
6142907	  761.9	  572.7	 5370.0	...
6142908	  761.8	  572.5	 5370.0	...
6142909	  761.6	  572.6	 5369.0	...
6142910	  761.5	  572.8	 5369.0	...
6142911	  761.3	  573.0	 5370.0	...
6142912	  761.0	  573.6	 5370.0	...
6142913	  760.7	  574.2	 5372.0	...
6142914	  760.5	  574.8	 5373.0	...
6142915	  760.3	  574.9	 5374.0	...
6142916	  759.9	  575.1	 5374.0	...
6142917	  759.5	  575.0	 5374.0	...
6142918	  759.1	  574.7	 5374.0	...
6142919	  758.8	  574.0	 5372.0	...
6142920	  758.6	  573.3	 5370.0	...
6142921	  758.4	  572.8	 5368.0	...
6142922	  758.4	  572.6	 5368.0	...
6142923	  758.8	  572.4	 5368.0	...
6142924	  759.3	  572.2	 5368.0	...
6142925	  759.5	  572.2	 5368.0	...
6142926	  759.2	  572.6	 5368.0	...
6142927	  759.1	  573.0	 5367.0	...
6142928	  759.3	  573.2	 5366.0	...
6142929	  759.5	  573.6	 5367.0	...
6142930	  759.7	  573.9	 5368.0	...
6142931	  759.7	  574.6	 5371.0	...
6142932	  759.6	  575.1	 5372.0	...
6142933	  759.4	  575.6	 5373.0	...
6142934	  759.3	  575.5	 5372.0	...
6142935	  759.2	  575.3	 5371.0	...
6142936	  759.0	  575.2	 5371.0	...
6142937	  758.8	  574.8	 5371.0	...
6142938	  758.7	  574.7	 5372.0	...
6142939	  758.6	  574.6	 5373.0	...
6142940	  758.5	  574.8	 5374.0	...
6142941	  758.4	  575.0	 5374.0	...
6142942	  758.4	  575.5	 5375.0	...
6142943	  758.5	  575.9	 5375.0	...
6142944	  758.7	  576.3	 5372.0	...
6142945	  758.9	  576.3	 5369.0	...
6142946	  759.1	  576.2	 5366.0	...
6142947	  759.1	  576.2	 5365.0	...
6142948	  759.2	  576.2	 5366.0	...
6142949	  759.3	  576.2	 5366.0	...
6142950	  759.3	  576.3	 5367.0	...
6142951	  759.1	  576.4	 5367.0	...
6142952	  758.8	  576.4	 5366.0	...
6142953	  758.8	  576.3	 5365.0	...
6142954	  758.9	  576.2	 5364.0	...
6142955	  759.2	  576.0	 5363.0	...
6142956	  759.4	  575.9	 5362.0	...
6142957	  759.6	  576.1	 5361.0	...
6142958	  759.7	  576.4	 5360.0	...
6142959	  759.8	  576.3	 5359.0	...
6142960	  759.7	  576.0	 5359.0	...
6142961	  759.6	  575.7	 5359.0	...
6142962	  759.4	  575.4	 5359.0	...
6142963	  759.4	  575.2	 5358.0	...
6142964	  759.6	  574.8	 5358.0	...
6142965	  760.0	  574.6	 5358.0	...
6142966	  760.4	  574.9	 5357.0	...
6142967	  760.5	  575.2	 5353.0	...
6142968	  760.6	  575.6	 5349.0	...
6142969	  760.8	  576.0	 5349.0	...
6142970	  761.0	  576.4	 5351.0	...
6142971	  761.0	  576.8	 5352.0	...
6142972	  760.8	  576.7	 5350.0	...
6142973	  760.5	  576.5	 5349.0	...
6142974	  760.4	  576.1	 5347.0	...
6142975	  760.3	  575.8	 5346.0	...
6142976	  760.3	  575.5	 5344.0	...
6142977	  760.3	  575.5	 5343.0	...
6142978	  760.3	  575.3	 5343.0	...
6142979	  760.3	  575.1	 5343.0	...
6142980	  760.4	  574.8	 5343.0	...
6142981	  760.1	  574.8	 5341.0	...
6142982	  759.7	  574.9	 5338.0	...
6142983	  759.5	  575.0	 5336.0	...
6142984	  759.6	  575.3	 5335.0	...
6142985	  759.8	  575.5	 5333.0	...
6142986	  759.7	  575.8	 5330.0	...
6142987	  759.7	  575.8	 5329.0	...
6142988	  759.4	  575.9	 5330.0	...
6142989	  759.1	  575.9	 5332.0	...
6142990	  758.6	  575.9	 5332.0	...
6142991	  758.5	  576.1	 5331.0	...
6142992	  758.4	  576.5	 5330.0	...
6142993	  758.4	  576.8	 5331.0	...
6142994	  758.4	  576.8	 5330.0	...
6142995	  758.5	  576.9	 5329.0	...
6142996	  758.5	  577.1	 5328.0	...
6142997	  758.5	  577.1	 5329.0	...
6142998	  758.5	  576.9	 5331.0	...
6142999	  758.3	  576.6	 5333.0	...
6143000	  758.3	  576.5	 5333.0	...
6143001	  758.4	  576.3	 5333.0	...
6143002	  758.6	  576.2	 5333.0	...
6143003	  758.5	  576.0	 5332.0	...
6143004	  758.5	  575.9	 5331.0	...
6143005	  758.5	  575.8	 5332.0	...
6143006	  758.5	  575.7	 5334.0	...
6143007	  758.3	  575.9	 5336.0	...
6143008	  758.1	  576.2	 5338.0	...
6143009	  757.9	  576.5	 5339.0	...
6143010	  758.0	  576.5	 5339.0	...
6143011	  758.1	  576.5	 5339.0	...
6143012	  758.1	  576.4	 5338.0	...
6143013	  758.1	  576.2	 5337.0	...
6143014	  758.2	  576.1	 5335.0	...
6143015	  758.2	  575.9	 5334.0	...
6143016	  758.2	  575.8	 5334.0	...
6143017	  758.2	  575.8	 5334.0	...
6143018	  758.5	  576.0	 5334.0	...
6143019	  758.8	  576.2	 5334.0	...
6143020	  759.1	  576.2	 5334.0	...
6143021	  759.1	  575.9	 5334.0	...
6143022	  759.0	  575.5	 5334.0	...
6143023	  758.8	  575.4	 5334.0	...
6143024	  758.7	  575.4	 5332.0	...
6143025	  758.7	  575.6	 5331.0	...
6143026	  758.7	  575.7	 5330.0	...
6143027	  758.6	  575.7	 5330.0	...
6143028	  758.6	  575.8	 5329.0	...
6143029	  758.6	  575.9	 5328.0	...
6143030	  758.7	  576.0	 5328.0	...
6143031	  758.6	  576.1	 5328.0	...
6143032	  758.6	  576.0	 5328.0	...
6143033	  758.6	  575.9	 5326.0	...
6143034	  758.8	  575.9	 5322.0	...
6143035	  758.9	  576.1	 5319.0	...
6143036	  759.0	  576.2	 5318.0	...
6143037	  759.1	  576.3	 5318.0	...
6143038	  759.2	  576.4	 5317.0	...
6143039	  758.9	  576.5	 5316.0	...
6143040	  758.6	  576.4	 5315.0	...
6143041	  758.3	  576.4	 5316.0	...
6143042	  758.4	  576.4	 5316.0	...
6143043	  758.5	  576.4	 5315.0	...
6143044	  758.7	  576.4	 5313.0	...
6143045	  758.7	  576.1	 5312.0	...
6143046	  758.5	  575.8	 5312.0	...
6143047	  758.3	  575.5	 5312.0	...
6143048	  758.2	  575.5	 5312.0	...
6143049	  758.4	  575.6	 5312.0	...
6143050	  758.6	  575.6	 5312.0	...
6143051	  758.5	  575.4	 5311.0	...
6143052	  758.5	  575.2	 5310.0	...
6143053	  758.4	  575.1	 5311.0	...
6143054	  758.4	  575.2	 5313.0	...
6143055	  758.2	  575.3	 5314.0	...
6143056	  758.1	  575.3	 5314.0	...
6143057	  758.1	  575.3	 5313.0	...
6143058	  758.2	  575.3	 5313.0	...
6143059	  758.3	  575.1	 5313.0	...
6143060	  758.4	  575.0	 5312.0	...
6143061	  758.5	  574.8	 5311.0	...
6143062	  758.5	  574.9	 5310.0	...
6143063	  758.5	  575.4	 5310.0	...
6143064	  758.4	  575.8	 5311.0	...
6143065	  758.3	  575.7	 5312.0	...
6143066	  758.2	  575.3	 5313.0	...
6143067	  758.2	  575.5	 5314.0	...
6143068	  758.3	  576.1	 5314.0	...
6143069	  758.5	  576.6	 5314.0	...
6143070	  758.6	  576.5	 5314.0	...
6143071	  758.7	  576.4	 5314.0	...
6143072	  758.7	  576.3	 5314.0	...
6143073	  758.7	  576.2	 5313.0	...
6143074	  758.8	  576.0	 5312.0	...
6143075	  758.9	  575.8	 5313.0	...
6143076	  759.0	  575.7	 5313.0	...
6143077	  758.9	  575.5	 5314.0	...
6143078	  758.8	  575.4	 5313.0	...
6143079	  758.6	  575.2	 5312.0	...
6143080	  758.5	  575.2	 5311.0	...
6143081	  758.4	  575.2	 5311.0	...
6143082	  758.5	  575.4	 5309.0	...
6143083	  758.4	  575.5	 5306.0	...
6143084	  758.3	  575.5	 5303.0	...
6143085	  758.2	  575.6	 5301.0	...
6143086	  758.0	  575.5	 5301.0	...
6143087	  757.8	  575.4	 5301.0	...
6143088	  757.7	  575.4	 5300.0	...
6143089	  757.8	  575.4	 5300.0	...
6143090	  757.9	  575.3	 5300.0	...
6143091	  757.6	  575.2	 5300.0	...
6143092	  757.3	  575.3	 5301.0	...
6143093	  756.8	  575.3	 5300.0	...
6143094	  756.7	  575.4	 5298.0	...
6143095	  756.8	  575.4	 5297.0	...
6143096	  757.1	  575.3	 5297.0	...
6143097	  757.3	  575.2	 5297.0	...
6143098	  757.1	  575.2	 5297.0	...
6143099	  757.0	  575.1	 5297.0	...
6143100	  756.9	  575.1	 5298.0	...
6143101	  756.8	  575.2	 5296.0	...
6143102	  756.9	  575.4	 5295.0	...
6143103	  756.9	  575.5	 5293.0	...
6143104	  757.1	  575.6	 5292.0	...
6143105	  757.2	  575.6	 5291.0	...
6143106	  757.3	  575.7	 5292.0	...
6143107	  757.5	  575.7	 5293.0	...
6143108	  757.8	  575.8	 5294.0	...
6143109	  758.0	  575.5	 5294.0	...
6143110	  757.6	  575.4	 5293.0	...
6143111	  757.1	  575.1	 5292.0	...
6143112	  756.7	  575.0	 5292.0	...
6143113	  756.7	  574.9	 5292.0	...
6143114	  756.7	  575.1	 5294.0	...
6143115	  756.5	  575.5	 5296.0	...
6143116	  756.2	  575.8	 5297.0	...
6143117	  756.4	  575.7	 5296.0	...
6143118	  756.8	  575.5	 5293.0	...
6143119	  757.2	  575.3	 5290.0	...
MSG	6143120 0000 _ Number Off
6143120	  757.0	  575.5	 5288.0	...
6143121	  756.4	  575.8	 5289.0	...
6143122	  755.9	  576.0	 5288.0	...
6143123	  754.9	  576.3	 5288.0	...
6143124	  753.9	  576.4	 5287.0	...
6143125	  752.4	  576.4	 5287.0	...
6143126	  750.7	  576.4	 5287.0	...
6143127	  749.1	  576.4	 5286.0	...
6143128	  747.4	  575.9	 5285.0	...
6143129	  746.0	  575.1	 5285.0	...
6143130	  744.2	  574.3	 5284.0	...
6143131	  743.1	  573.5	 5284.0	...
6143132	  742.2	  572.7	 5283.0	...
6143133	  741.7	  571.8	 5283.0	...
6143134	  741.5	  571.1	 5283.0	...
6143135	  741.4	  570.2	 5284.0	...
6143136	  741.5	  569.6	 5283.0	...
6143137	  741.7	  569.0	 5282.0	...
6143138	  741.9	  569.0	 5281.0	...
6143139	  742.1	  568.9	 5280.0	...
6143140	  742.1	  568.9	 5279.0	...
6143141	  742.3	  568.8	 5279.0	...
6143142	  742.6	  568.8	 5279.0	...
6143143	  742.8	  568.9	 5278.0	...
6143144	  742.9	  569.0	 5277.0	...
6143145	  743.2	  569.4	 5276.0	...
6143146	  743.5	  570.1	 5275.0	...
6143147	  744.0	  570.6	 5275.0	...
6143148	  744.3	  570.8	 5273.0	...
6143149	  744.6	  570.9	 5272.0	...
6143150	  745.2	  570.9	 5272.0	...
6143151	  745.9	  570.8	 5272.0	...
6143152	  746.5	  570.7	 5272.0	...
6143153	  746.5	  570.8	 5273.0	...
6143154	  746.7	  570.9	 5274.0	...
6143155	  746.9	  571.0	 5275.0	...
6143156	  747.1	  571.5	 5275.0	...
6143157	  747.0	  572.0	 5275.0	...
6143158	  746.8	  572.4	 5276.0	...
6143159	  746.7	  572.0	 5277.0	...
6143160	  746.8	  571.6	 5278.0	...
6143161	  746.5	  571.4	 5279.0	...
6143162	  746.1	  571.4	 5277.0	...
6143163	  745.6	  571.4	 5275.0	...
6143164	  745.5	  571.3	 5273.0	...
6143165	  745.4	  571.2	 5273.0	...
6143166	  745.4	  571.1	 5273.0	...
6143167	  745.4	  571.2	 5271.0	...
6143168	  745.5	  571.9	 5270.0	...
6143169	  745.5	  572.5	 5269.0	...
6143170	  745.6	  573.0	 5268.0	...
6143171	  745.5	  573.0	 5268.0	...
6143172	  745.4	  572.9	 5267.0	...
6143173	  745.2	  573.0	 5266.0	...
6143174	  745.1	  573.0	 5266.0	...
6143175	  745.1	  573.1	 5266.0	...
6143176	  745.1	  573.1	 5267.0	...
6143177	  744.9	  573.1	 5267.0	...
6143178	  744.8	  573.0	 5268.0	...
6143179	  744.5	  572.8	 5267.0	...
6143180	  744.5	  572.7	 5267.0	...
6143181	  744.4	  572.5	 5266.0	...
6143182	  744.5	  572.6	 5265.0	...
6143183	  744.7	  572.7	 5263.0	...
6143184	  745.0	  572.9	 5263.0	...
6143185	  745.2	  573.1	 5263.0	...
6143186	  745.2	  573.2	 5263.0	...
6143187	  745.2	  573.3	 5264.0	...
6143188	  745.2	  573.3	 5265.0	...
6143189	  745.2	  573.3	 5268.0	...
6143190	  745.2	  573.3	 5270.0	...
6143191	  745.2	  573.4	 5272.0	...
6143192	  745.1	  573.4	 5273.0	...
6143193	  744.9	  573.4	 5273.0	...
6143194	  744.8	  573.4	 5274.0	...
6143195	  744.6	  573.4	 5274.0	...
6143196	  744.5	  573.4	 5275.0	...
6143197	  744.8	  573.3	 5275.0	...
6143198	  745.1	  573.2	 5275.0	...
6143199	  745.5	  573.3	 5275.0	...
6143200	  745.6	  573.5	 5274.0	...
6143201	  745.6	  573.6	 5273.0	...
6143202	  745.6	  573.7	 5273.0	...
6143203	  745.5	  573.7	 5273.0	...
6143204	  745.3	  573.8	 5273.0	...
6143205	  745.2	  573.7	 5273.0	...
6143206	  745.1	  573.6	 5273.0	...
6143207	  745.1	  573.5	 5271.0	...
6143208	  745.2	  573.7	 5269.0	...
6143209	  745.4	  573.8	 5269.0	...
6143210	  745.6	  573.4	 5270.0	...
6143211	  745.7	  573.0	 5271.0	...
6143212	  745.7	  572.7	 5271.0	...
6143213	  745.6	  572.8	 5270.0	...
6143214	  745.6	  573.0	 5266.0	...
6143215	  745.6	  573.2	 5262.0	...
6143216	  745.4	  573.3	 5258.0	...
6143217	  745.3	  573.3	 5259.0	...
6143218	  745.3	  573.2	 5259.0	...
6143219	  745.2	  573.3	 5263.0	...
6143220	  745.1	  573.4	 5267.0	...
6143221	  745.1	  573.5	 5270.0	...
6143222	  745.1	  573.5	 5270.0	...
6143223	  745.2	  573.5	 5270.0	...
6143224	  745.2	  573.5	 5270.0	...
6143225	  745.2	  573.5	 5271.0	...
6143226	  745.2	  573.5	 5272.0	...
6143227	  745.3	  573.6	 5273.0	...
6143228	  745.4	  573.7	 5273.0	...
6143229	  745.5	  573.6	 5271.0	...
6143230	  745.4	  573.4	 5269.0	...
6143231	  745.3	  573.3	 5267.0	...
6143232	  745.3	  573.2	 5266.0	...
6143233	  745.5	  573.2	 5265.0	...
6143234	  745.7	  573.2	 5264.0	...
6143235	  745.7	  573.2	 5264.0	...
6143236	  745.8	  573.3	 5264.0	...
6143237	  745.7	  573.5	 5265.0	...
6143238	  745.6	  574.0	 5265.0	...
6143239	  745.6	  574.5	 5266.0	...
6143240	  745.6	  574.9	 5267.0	...
6143241	  745.8	  575.0	 5268.0	...
6143242	  746.0	  575.1	 5269.0	...
6143243	  746.0	  575.1	 5269.0	...
6143244	  745.8	  575.1	 5268.0	...
6143245	  745.5	  574.5	 5268.0	...
6143246	  745.5	  574.0	 5268.0	...
6143247	  745.4	  573.4	 5268.0	...
6143248	  745.4	  573.5	 5268.0	...
6143249	  745.4	  573.6	 5268.0	...
6143250	  745.7	  573.6	 5269.0	...
6143251	  746.1	  573.6	 5269.0	...
6143252	  746.4	  573.6	 5269.0	...
6143253	  746.2	  573.7	 5269.0	...
6143254	  746.0	  573.7	 5269.0	...
6143255	  745.9	  573.7	 5269.0	...
6143256	  745.9	  573.8	 5269.0	...
6143257	  746.2	  573.8	 5268.0	...
6143258	  746.5	  573.9	 5268.0	...
6143259	  746.6	  573.9	 5267.0	...
6143260	  746.5	  574.0	 5266.0	...
6143261	  746.3	  574.0	 5266.0	...
6143262	  746.3	  574.2	 5266.0	...
6143263	  746.4	  574.3	 5267.0	...
6143264	  746.5	  574.1	 5267.0	...
6143265	  746.5	  573.8	 5268.0	...
6143266	  746.4	  573.6	 5267.0	...
6143267	  746.4	  573.8	 5266.0	...
6143268	  746.5	  574.0	 5267.0	...
6143269	  746.6	  574.3	 5268.0	...
6143270	  746.7	  574.5	 5269.0	...
6143271	  746.7	  574.5	 5269.0	...
6143272	  746.5	  574.2	 5270.0	...
6143273	  746.3	  574.0	 5270.0	...
6143274	  746.1	  574.0	 5270.0	...
6143275	  746.1	  574.1	 5270.0	...
6143276	  746.3	  574.2	 5271.0	...
6143277	  746.5	  574.3	 5273.0	...
6143278	  746.6	  574.3	 5274.0	...
6143279	  746.6	  574.5	 5273.0	...
6143280	  746.6	  574.6	 5273.0	...
6143281	  746.4	  574.7	 5273.0	...
6143282	  746.2	  574.6	 5274.0	...
6143283	  746.0	  574.6	 5272.0	...
6143284	  746.1	  574.5	 5271.0	...
6143285	  746.3	  574.6	 5268.0	...
6143286	  746.4	  574.7	 5267.0	...
6143287	  746.2	  574.9	 5267.0	...
6143288	  745.9	  575.1	 5267.0	...
6143289	  745.9	  575.1	 5268.0	...
6143290	  746.3	  574.9	 5268.0	...
6143291	  746.8	  574.8	 5268.0	...
6143292	  747.0	  574.6	 5268.0	...
6143293	  747.0	  574.6	 5269.0	...
6143294	  747.1	  574.5	 5270.0	...
6143295	  747.2	  574.4	 5272.0	...
6143296	  747.2	  574.4	 5273.0	...
6143297	  746.8	  574.4	 5273.0	...
6143298	  746.4	  574.5	 5271.0	...
6143299	  746.1	  574.6	 5269.0	...
6143300	  746.3	  574.6	 5269.0	...
6143301	  746.5	  574.5	 5270.0	...
6143302	  746.7	  574.4	 5270.0	...
6143303	  746.7	  574.4	 5270.0	...
6143304	  746.7	  574.6	 5270.0	...
6143305	  746.7	  574.7	 5270.0	...
6143306	  746.8	  574.9	 5270.0	...
6143307	  746.8	  575.0	 5270.0	...
6143308	  746.9	  575.0	 5269.0	...
6143309	  747.0	  574.8	 5270.0	...
6143310	  747.2	  574.6	 5271.0	...
6143311	  747.4	  574.3	 5272.0	...
6143312	  747.5	  574.3	 5271.0	...
6143313	  747.7	  574.1	 5271.0	...
6143314	  747.7	  573.9	 5272.0	...
6143315	  747.7	  573.7	 5272.0	...
6143316	  747.8	  573.9	 5272.0	...
6143317	  747.8	  574.5	 5272.0	...
6143318	  747.6	  575.1	 5272.0	...
6143319	  747.3	  575.6	 5270.0	...
6143320	  747.1	  575.7	 5269.0	...
MSG	6143321 0000 _ Number On
6143321	  747.1	  575.8	 5267.0	...
6143322	  746.8	  575.9	 5267.0	...
6143323	  746.6	  575.8	 5267.0	...
6143324	  746.7	  576.0	 5268.0	...
6143325	  747.2	  576.1	 5269.0	...
6143326	  747.6	  576.3	 5270.0	...
6143327	  747.6	  576.3	 5269.0	...
6143328	  747.5	  576.2	 5270.0	...
6143329	  747.5	  576.2	 5272.0	...
6143330	  747.5	  576.1	 5274.0	...
6143331	  747.4	  575.7	 5274.0	...
6143332	  747.4	  575.4	 5274.0	...
6143333	  747.4	  575.2	 5273.0	...
6143334	  747.4	  575.1	 5273.0	...
6143335	  747.3	  575.3	 5271.0	...
6143336	  747.4	  575.8	 5271.0	...
6143337	  747.3	  576.2	 5271.0	...
6143338	  747.2	  576.3	 5271.0	...
6143339	  747.3	  576.4	 5271.0	...
6143340	  747.5	  576.5	 5271.0	...
6143341	  747.8	  576.9	 5270.0	...
6143342	  747.9	  577.2	 5268.0	...
6143343	  747.9	  577.5	 5267.0	...
6143344	  748.0	  577.5	 5267.0	...
6143345	  748.1	  577.5	 5267.0	...
6143346	  747.9	  577.5	 5268.0	...
6143347	  747.6	  577.5	 5268.0	...
6143348	  747.3	  577.5	 5268.0	...
6143349	  747.2	  577.3	 5268.0	...
6143350	  747.0	  577.1	 5268.0	...
6143351	  746.7	  577.0	 5269.0	...
6143352	  746.4	  576.7	 5269.0	...
6143353	  746.4	  576.5	 5269.0	...
6143354	  746.6	  576.3	 5269.0	...
6143355	  746.7	  576.3	 5269.0	...
6143356	  746.7	  576.4	 5270.0	...
6143357	  746.8	  576.5	 5268.0	...
6143358	  746.8	  576.6	 5265.0	...
6143359	  746.8	  576.5	 5262.0	...
6143360	  746.8	  576.4	 5263.0	...
6143361	  746.9	  576.3	 5264.0	...
6143362	  746.9	  576.3	 5265.0	...
6143363	  746.8	  576.2	 5265.0	...
6143364	  746.6	  576.1	 5265.0	...
6143365	  746.4	  576.1	 5266.0	...
6143366	  746.3	  575.9	 5266.0	...
6143367	  746.4	  575.8	 5266.0	...
6143368	  746.4	  575.7	 5265.0	...
6143369	  746.4	  575.7	 5264.0	...
6143370	  746.5	  575.7	 5266.0	...
6143371	  746.5	  575.7	 5269.0	...
6143372	  746.5	  575.7	 5271.0	...
6143373	  746.5	  575.7	 5270.0	...
6143374	  746.5	  575.9	 5269.0	...
6143375	  746.6	  576.1	 5269.0	...
6143376	  746.6	  576.3	 5268.0	...
6143377	  746.5	  576.4	 5268.0	...
6143378	  746.4	  576.3	 5267.0	...
6143379	  746.4	  576.3	 5268.0	...
6143380	  746.3	  576.6	 5269.0	...
6143381	  746.2	  577.0	 5269.0	...
6143382	  746.1	  577.4	 5267.0	...
6143383	  746.1	  577.5	 5266.0	...
6143384	  746.0	  577.4	 5266.0	...
6143385	  746.1	  577.2	 5267.0	...
6143386	  746.1	  577.1	 5267.0	...
6143387	  746.2	  577.0	 5269.0	...
6143388	  746.2	  577.0	 5271.0	...
6143389	  746.3	  577.3	 5270.0	...
6143390	  746.3	  577.6	 5268.0	...
6143391	  746.3	  577.6	 5267.0	...
6143392	  746.4	  577.4	 5269.0	...
6143393	  746.7	  577.1	 5271.0	...
6143394	  746.9	  577.0	 5271.0	...
6143395	  747.0	  576.8	 5272.0	...
6143396	  746.9	  576.6	 5270.0	...
6143397	  746.8	  576.5	 5269.0	...
6143398	  746.8	  576.6	 5271.0	...
6143399	  746.8	  576.9	 5275.0	...
6143400	  746.9	  577.2	 5277.0	...
6143401	  746.9	  577.2	 5275.0	...
6143402	  746.9	  577.1	 5272.0	...
6143403	  746.8	  577.1	 5273.0	...
6143404	  746.8	  577.2	 5275.0	...
6143405	  746.9	  577.3	 5278.0	...
6143406	  746.9	  577.8	 5278.0	...
6143407	  747.0	  578.2	 5279.0	...
6143408	  747.0	  578.5	 5280.0	...
6143409	  747.0	  578.4	 5280.0	...
6143410	  747.3	  578.2	 5282.0	...
6143411	  747.5	  578.1	 5283.0	...
6143412	  747.9	  578.3	 5285.0	...
6143413	  748.0	  578.7	 5285.0	...
6143414	  748.1	  578.9	 5284.0	...
6143415	  748.1	  579.0	 5284.0	...
6143416	  748.1	  579.0	 5285.0	...
6143417	  748.1	  578.9	 5287.0	...
6143418	  748.1	  578.9	 5288.0	...
6143419	  748.1	  578.9	 5290.0	...
6143420	  748.2	  578.9	 5290.0	...
6143421	  748.2	  579.0	 5291.0	...
6143422	  748.3	  579.1	 5293.0	...
6143423	  748.1	  579.1	 5294.0	...
6143424	  747.9	  579.4	 5292.0	...
6143425	  747.7	  579.7	 5291.0	...
6143426	  747.8	  579.9	 5291.0	...
6143427	  747.8	  579.9	 5291.0	...
6143428	  748.1	  579.9	 5292.0	...
6143429	  748.4	  579.8	 5292.0	...
6143430	  748.8	  579.6	 5295.0	...
6143431	  749.1	  579.5	 5298.0	...
6143432	  749.2	  579.5	 5300.0	...
6143433	  749.4	  579.4	 5300.0	...
6143434	  749.4	  579.3	 5299.0	...
6143435	  749.4	  579.2	 5298.0	...
6143436	  749.4	  579.3	 5297.0	...
6143437	  749.2	  579.3	 5298.0	...
6143438	  749.1	  579.2	 5298.0	...
6143439	  749.0	  579.3	 5298.0	...
6143440	  749.0	  579.7	 5298.0	...
6143441	  749.0	  580.0	 5298.0	...
6143442	  749.1	  580.1	 5298.0	...
6143443	  749.1	  580.1	 5297.0	...
6143444	  749.2	  580.1	 5297.0	...
6143445	  749.2	  580.1	 5297.0	...
6143446	  749.2	  580.0	 5296.0	...
6143447	  749.2	  579.9	 5295.0	...
6143448	  749.2	  579.9	 5294.0	...
6143449	  749.3	  580.0	 5294.0	...
6143450	  749.2	  580.0	 5293.0	...
6143451	  749.2	  579.9	 5292.0	...
6143452	  749.1	  579.5	 5292.0	...
6143453	  749.1	  579.1	 5292.0	...
6143454	  749.1	  578.9	 5292.0	...
6143455	  749.2	  579.0	 5294.0	...
6143456	  749.3	  579.0	 5296.0	...
6143457	  749.3	  578.9	 5298.0	...
6143458	  749.3	  578.8	 5299.0	...
6143459	  749.3	  578.8	 5299.0	...
6143460	  749.3	  578.8	 5297.0	...
6143461	  749.1	  578.8	 5296.0	...
6143462	  749.0	  578.8	 5295.0	...
6143463	  749.0	  578.8	 5295.0	...
6143464	  749.0	  578.8	 5295.0	...
6143465	  749.1	  579.0	 5295.0	...
6143466	  749.3	  579.1	 5295.0	...
6143467	  749.5	  579.3	 5296.0	...
6143468	  749.4	  579.3	 5297.0	...
6143469	  749.3	  579.3	 5297.0	...
6143470	  749.0	  579.4	 5297.0	...
6143471	  748.9	  579.5	 5296.0	...
6143472	  748.9	  579.8	 5295.0	...
6143473	  748.9	  579.8	 5294.0	...
6143474	  748.9	  579.5	 5292.0	...
6143475	  748.7	  579.2	 5290.0	...
6143476	  748.6	  579.0	 5288.0	...
6143477	  748.6	  579.1	 5288.0	...
6143478	  748.7	  579.2	 5289.0	...
6143479	  748.8	  579.2	 5292.0	...
6143480	  748.7	  579.1	 5293.0	...
6143481	  748.5	  579.1	 5293.0	...
6143482	  748.4	  579.2	 5291.0	...
6143483	  748.4	  579.3	 5290.0	...
6143484	  748.5	  579.4	 5290.0	...
6143485	  748.6	  579.3	 5290.0	...
6143486	  748.7	  579.2	 5289.0	...
6143487	  748.7	  579.0	 5290.0	...
6143488	  748.5	  578.8	 5290.0	...
6143489	  748.4	  578.8	 5289.0	...
6143490	  748.3	  578.9	 5290.0	...
6143491	  748.2	  579.0	 5291.0	...
6143492	  748.1	  579.1	 5290.0	...
6143493	  748.0	  579.2	 5287.0	...
6143494	  748.0	  579.3	 5287.0	...
6143495	  748.0	  579.4	 5290.0	...
6143496	  747.9	  579.5	 5291.0	...
6143497	  747.9	  579.7	 5289.0	...
6143498	  747.9	  579.9	 5290.0	...
6143499	  748.0	  580.1	 5293.0	...
6143500	  748.0	  580.0	 5296.0	...
6143501	  748.1	  580.2	 5296.0	...
6143502	  748.2	  580.3	 5297.0	...
6143503	  748.3	  580.5	 5296.0	...
6143504	  748.4	  580.6	 5296.0	...
6143505	  748.3	  580.6	 5296.0	...
6143506	  748.2	  580.5	 5296.0	...
6143507	  748.1	  580.4	 5295.0	...
6143508	  748.0	  580.2	 5295.0	...
6143509	  748.0	  579.9	 5296.0	...
6143510	  748.1	  579.7	 5298.0	...
6143511	  748.2	  580.0	 5300.0	...
6143512	  748.2	  580.2	 5301.0	...
6143513	  748.1	  580.3	 5302.0	...
6143514	  748.1	  580.6	 5303.0	...
6143515	  748.3	  580.8	 5304.0	...
6143516	  748.5	  580.9	 5305.0	...
6143517	  748.6	  580.9	 5306.0	...
6143518	  748.3	  580.8	 5307.0	...
6143519	  748.1	  580.7	 5308.0	...
6143520	  748.1	  580.6	 5306.0	...
6143521	  748.0	  580.5	 5303.0	...
6143522	  748.0	  580.5	 5300.0	...
6143523	  748.0	  580.3	 5300.0	...
6143524	  747.9	  580.2	 5304.0	...
6143525	  747.9	  580.2	 5308.0	...
6143526	  747.8	  580.3	 5312.0	...
6143527	  747.8	  580.8	 5311.0	...
6143528	  748.0	  581.3	 5311.0	...
6143529	  748.3	  581.8	 5312.0	...
6143530	  748.3	  582.0	 5313.0	...
6143531	  748.0	  582.1	 5314.0	...
6143532	  747.9	  582.2	 5314.0	...
6143533	  747.9	  582.0	 5314.0	...
6143534	  748.0	  581.5	 5315.0	...
6143535	  748.1	  580.9	 5315.0	...
6143536	  748.0	  580.4	 5316.0	...
6143537	  747.9	  580.3	 5317.0	...
6143538	  747.7	  580.4	 5316.0	...
6143539	  747.8	  580.6	 5316.0	...
6143540	  747.8	  580.7	 5316.0	...
6143541	  747.7	  580.8	 5316.0	...
6143542	  747.7	  581.0	 5316.0	...
6143543	  747.6	  581.2	 5316.0	...
6143544	  747.6	  581.3	 5316.0	...
6143545	  747.6	  581.2	 5316.0	...
6143546	  747.6	  581.1	 5316.0	...
6143547	  747.6	  581.1	 5315.0	...
6143548	  747.6	  581.2	 5314.0	...
6143549	  747.7	  581.2	 5315.0	...
6143550	  747.6	  581.3	 5317.0	...
6143551	  747.4	  581.3	 5318.0	...
6143552	  747.3	  581.4	 5318.0	...
6143553	  747.3	  581.5	 5318.0	...
6143554	  747.4	  581.4	 5318.0	...
6143555	  747.5	  581.1	 5320.0	...
6143556	  747.5	  580.9	 5323.0	...
6143557	  747.6	  580.9	 5326.0	...
6143558	  747.6	  581.0	 5325.0	...
6143559	  747.5	  581.1	 5325.0	...
6143560	  747.5	  581.1	 5326.0	...
6143561	  747.5	  581.2	 5328.0	...
6143562	  747.5	  581.3	 5329.0	...
6143563	  747.5	  581.6	 5328.0	...
6143564	  747.4	  581.8	 5327.0	...
6143565	  747.3	  582.1	 5329.0	...
6143566	  746.9	  582.2	 5331.0	...
6143567	  746.7	  582.3	 5334.0	...
6143568	  746.5	  582.1	 5335.0	...
6143569	  746.4	  581.8	 5336.0	...
6143570	  746.2	  581.4	 5334.0	...
6143571	  746.1	  581.2	 5332.0	...
6143572	  746.1	  581.4	 5332.0	...
6143573	  746.2	  581.6	 5332.0	...
6143574	  746.3	  581.8	 5335.0	...
6143575	  746.4	  581.8	 5338.0	...
6143576	  746.5	  582.3	 5339.0	...
6143577	  746.6	  582.7	 5339.0	...
6143578	  746.4	  583.2	 5339.0	...
6143579	  746.2	  583.3	 5338.0	...
6143580	  746.0	  583.6	 5341.0	...
6143581	  745.9	  583.9	 5345.0	...
6143582	  745.7	  583.9	 5347.0	...
6143583	  745.6	  583.6	 5344.0	...
6143584	  745.4	  583.4	 5342.0	...
6143585	  745.4	  583.4	 5342.0	...
6143586	  745.3	  583.4	 5342.0	...
6143587	  745.2	  583.4	 5340.0	...
6143588	  745.2	  583.4	 5339.0	...
6143589	  745.3	  582.9	 5338.0	...
6143590	  745.4	  582.4	 5339.0	...
6143591	  745.6	  581.7	 5338.0	...
6143592	  745.7	  581.0	 5336.0	...
6143593	  746.1	  580.4	 5333.0	...
6143594	  746.4	  579.2	 5331.0	...
6143595	  747.2	  578.4	 5328.0	...
6143596	  747.8	  577.4	 5325.0	...
6143597	  748.8	  576.9	 5324.0	...
6143598	  749.5	  576.5	 5325.0	...
6143599	  750.4	  575.7	 5326.0	...
6143600	  751.4	  574.2	 5325.0	...
6143601	  752.5	  572.7	 5326.0	...
6143602	  753.3	  571.7	 5326.0	...
6143603	  753.7	  571.1	 5328.0	...
6143604	  753.9	  570.7	 5329.0	...
6143605	  753.9	  570.4	 5329.0	...
6143606	  753.9	  571.1	 5331.0	...
6143607	  754.1	  572.4	 5334.0	...
6143608	  754.2	  573.6	 5336.0	...
6143609	  754.1	  574.6	 5337.0	...
6143610	  753.8	  575.1	 5337.0	...
6143611	  753.2	  575.4	 5338.0	...
6143612	  752.6	  575.2	 5341.0	...
6143613	  752.0	  574.7	 5343.0	...
6143614	  751.6	  574.0	 5345.0	...
6143615	  751.0	  573.4	 5346.0	...
6143616	  750.5	  572.4	 5346.0	...
6143617	  750.0	  571.6	 5346.0	...
6143618	  749.8	  570.6	 5346.0	...
6143619	  749.7	  570.5	 5346.0	...
6143620	  749.6	  570.3	 5346.0	...
6143621	  749.5	  570.3	 5345.0	...
6143622	  749.0	  570.7	 5345.0	...
6143623	  748.7	  571.6	 5344.0	...
6143624	  748.5	  572.4	 5343.0	...
6143625	  748.7	  573.5	 5343.0	...
6143626	  748.8	  574.0	 5342.0	...
6143627	  749.0	  574.6	 5342.0	...
6143628	  749.0	  574.6	 5342.0	...
6143629	  749.1	  574.7	 5342.0	...
6143630	  749.1	  574.7	 5339.0	...
6143631	  749.1	  574.8	 5336.0	...
6143632	  749.2	  574.9	 5332.0	...
6143633	  749.6	  574.9	 5332.0	...
6143634	  749.8	  574.4	 5331.0	...
6143635	  749.9	  573.9	 5331.0	...
MSG	6143636 0000 _ Number Off
6143636	  749.8	  573.7	 5333.0	...
6143637	  749.8	  573.9	 5334.0	...
6143638	  749.8	  574.4	 5336.0	...
6143639	  749.8	  574.7	 5336.0	...
6143640	  749.7	  574.9	 5337.0	...
6143641	  749.4	  574.9	 5339.0	...
6143642	  749.2	  575.1	 5342.0	...
6143643	  749.1	  575.4	 5346.0	...
6143644	  749.1	  575.9	 5348.0	...
6143645	  749.1	  576.1	 5349.0	...
6143646	  749.2	  576.3	 5348.0	...
6143647	  749.2	  576.1	 5346.0	...
6143648	  749.2	  576.0	 5345.0	...
6143649	  749.2	  576.3	 5346.0	...
6143650	  749.2	  576.7	 5346.0	...
6143651	  749.2	  577.1	 5346.0	...
6143652	  749.1	  577.0	 5348.0	...
6143653	  749.1	  576.9	 5351.0	...
6143654	  749.1	  576.8	 5356.0	...
6143655	  749.1	  576.8	 5358.0	...
6143656	  749.0	  576.9	 5357.0	...
6143657	  748.8	  577.0	 5354.0	...
6143658	  748.7	  577.3	 5352.0	...
6143659	  748.7	  577.6	 5352.0	...
6143660	  748.8	  577.7	 5352.0	...
6143661	  748.9	  577.7	 5355.0	...
6143662	  749.0	  577.6	 5358.0	...
6143663	  749.0	  577.5	 5361.0	...
6143664	  748.9	  577.4	 5363.0	...
6143665	  748.7	  577.5	 5365.0	...
6143666	  748.7	  577.6	 5365.0	...
6143667	  748.9	  577.6	 5365.0	...
6143668	  749.0	  577.5	 5365.0	...
6143669	  748.9	  577.5	 5366.0	...
6143670	  748.8	  577.2	 5366.0	...
6143671	  748.7	  576.9	 5367.0	...
6143672	  748.8	  576.6	 5367.0	...
6143673	  748.9	  576.6	 5366.0	...
6143674	  749.0	  576.6	 5364.0	...
6143675	  749.1	  576.6	 5362.0	...
6143676	  749.5	  576.6	 5362.0	...
6143677	  749.8	  576.7	 5366.0	...
6143678	  750.0	  576.6	 5369.0	...
6143679	  749.9	  576.7	 5373.0	...
6143680	  749.9	  576.7	 5372.0	...
6143681	  750.0	  576.8	 5371.0	...
6143682	  750.0	  576.8	 5369.0	...
6143683	  750.0	  576.9	 5367.0	...
6143684	  750.0	  576.7	 5364.0	...
6143685	  749.9	  576.6	 5362.0	...
6143686	  750.0	  576.4	 5362.0	...
6143687	  750.1	  576.5	 5360.0	...
6143688	  750.3	  576.5	 5359.0	...
6143689	  750.4	  576.5	 5358.0	...
6143690	  750.5	  576.4	 5360.0	...
6143691	  750.6	  576.3	 5359.0	...
6143692	  750.5	  576.2	 5357.0	...
6143693	  750.4	  576.1	 5355.0	...
6143694	  750.4	  576.0	 5357.0	...
6143695	  750.2	  576.0	 5359.0	...
6143696	  750.1	  576.1	 5361.0	...
6143697	  750.1	  576.2	 5361.0	...
6143698	  750.2	  576.3	 5361.0	...
6143699	  750.4	  576.3	 5361.0	...
6143700	  750.4	  576.3	 5361.0	...
6143701	  750.4	  576.2	 5363.0	...
6143702	  750.4	  576.1	 5366.0	...
6143703	  750.4	  576.2	 5369.0	...
6143704	  750.4	  576.3	 5369.0	...
6143705	  750.4	  576.5	 5369.0	...
6143706	  750.1	  576.6	 5368.0	...
6143707	  749.8	  576.5	 5368.0	...
6143708	  749.5	  576.4	 5368.0	...
6143709	  749.5	  576.5	 5367.0	...
6143710	  749.4	  576.9	 5366.0	...
6143711	  749.4	  577.3	 5365.0	...
6143712	  749.6	  577.4	 5365.0	...
6143713	  749.9	  577.3	 5365.0	...
6143714	  750.4	  577.2	 5365.0	...
6143715	  750.5	  577.1	 5365.0	...
6143716	  750.2	  577.1	 5364.0	...
6143717	  749.8	  577.2	 5365.0	...
6143718	  749.4	  577.0	 5366.0	...
6143719	  749.5	  576.8	 5366.0	...
6143720	  749.9	  576.7	 5365.0	...
6143721	  750.1	  576.9	 5364.0	...
6143722	  750.6	  577.0	 5364.0	...
6143723	  750.8	  577.0	 5366.0	...
6143724	  751.0	  577.0	 5368.0	...
6143725	  751.0	  577.2	 5369.0	...
6143726	  750.5	  577.4	 5369.0	...
6143727	  750.1	  577.6	 5369.0	...
6143728	  749.7	  577.7	 5369.0	...
6143729	  749.7	  577.8	 5369.0	...
6143730	  749.8	  577.7	 5369.0	...
6143731	  749.8	  577.6	 5369.0	...
6143732	  749.8	  577.6	 5370.0	...
6143733	  750.0	  577.6	 5369.0	...
6143734	  750.3	  577.6	 5367.0	...
6143735	  750.5	  577.6	 5365.0	...
6143736	  750.6	  577.6	 5364.0	...
6143737	  750.4	  577.6	 5364.0	...
6143738	  750.3	  577.6	 5366.0	...
6143739	  750.2	  577.6	 5368.0	...
6143740	  750.3	  577.6	 5369.0	...
6143741	  750.2	  577.6	 5370.0	...
6143742	  749.9	  577.5	 5369.0	...
6143743	  749.6	  577.4	 5369.0	...
6143744	  749.4	  577.5	 5369.0	...
6143745	  749.4	  577.6	 5369.0	...
6143746	  749.3	  577.8	 5366.0	...
6143747	  749.2	  577.9	 5364.0	...
6143748	  749.3	  577.9	 5361.0	...
6143749	  749.6	  577.6	 5361.0	...
6143750	  749.8	  577.3	 5361.0	...
6143751	  750.0	  577.1	 5363.0	...
6143752	  750.1	  577.2	 5365.0	...
6143753	  750.3	  577.3	 5366.0	...
6143754	  750.3	  577.3	 5368.0	...
6143755	  750.2	  577.2	 5370.0	...
6143756	  750.1	  577.2	 5370.0	...
6143757	  749.9	  577.1	 5370.0	...
6143758	  749.8	  577.6	 5369.0	...
6143759	  749.7	  578.1	 5368.0	...
6143760	  749.6	  578.3	 5367.0	...
6143761	  749.5	  577.8	 5368.0	...
6143762	  749.5	  577.3	 5370.0	...
6143763	  749.5	  577.0	 5368.0	...
6143764	  749.5	  577.3	 5365.0	...
6143765	  749.5	  577.6	 5363.0	...
6143766	  749.6	  577.8	 5363.0	...
6143767	  749.6	  577.9	 5363.0	...
6143768	  749.6	  577.9	 5364.0	...
6143769	  749.8	  577.9	 5364.0	...
6143770	  749.8	  578.0	 5364.0	...
6143771	  749.8	  578.1	 5364.0	...
6143772	  749.8	  578.0	 5364.0	...
6143773	  749.9	  577.7	 5365.0	...
6143774	  750.0	  577.5	 5365.0	...
6143775	  750.1	  577.6	 5365.0	...
6143776	  750.1	  577.6	 5365.0	...
6143777	  750.2	  577.6	 5366.0	...
6143778	  750.3	  577.7	 5366.0	...
6143779	  750.2	  577.8	 5366.0	...
6143780	  750.1	  577.7	 5365.0	...
6143781	  749.9	  577.9	 5365.0	...
6143782	  749.8	  578.1	 5365.0	...
6143783	  749.7	  578.2	 5366.0	...
6143784	  749.6	  578.0	 5366.0	...
6143785	  749.6	  577.8	 5366.0	...
6143786	  749.6	  577.4	 5366.0	...
6143787	  749.6	  577.0	 5366.0	...
6143788	  749.7	  576.8	 5366.0	...
6143789	  749.7	  576.9	 5366.0	...
6143790	  749.9	  577.0	 5366.0	...
6143791	  750.0	  577.0	 5366.0	...
6143792	  750.2	  577.1	 5368.0	...
6143793	  750.2	  577.2	 5369.0	...
6143794	  750.1	  577.2	 5370.0	...
6143795	  750.0	  577.2	 5369.0	...
6143796	  749.8	  577.3	 5368.0	...
6143797	  749.9	  577.4	 5368.0	...
6143798	  750.1	  577.5	 5367.0	...
6143799	  750.4	  577.5	 5368.0	...
6143800	  750.6	  577.6	 5368.0	...
6143801	  750.6	  577.9	 5369.0	...
6143802	  750.5	  578.1	 5370.0	...
6143803	  750.5	  578.2	 5370.0	...
6143804	  750.5	  578.1	 5371.0	...
6143805	  750.5	  578.0	 5372.0	...
6143806	  750.5	  578.1	 5373.0	...
6143807	  750.5	  578.2	 5373.0	...
6143808	  750.5	  578.7	 5373.0	...
6143809	  750.6	  579.1	 5374.0	...
6143810	  750.6	  579.5	 5375.0	...
6143811	  750.7	  579.5	 5375.0	...
6143812	  750.8	  579.5	 5375.0	...
6143813	  750.6	  579.4	 5376.0	...
6143814	  750.4	  579.4	 5376.0	...
6143815	  750.0	  579.5	 5375.0	...
6143816	  750.0	  579.3	 5373.0	...
6143817	  750.0	  579.1	 5372.0	...
6143818	  750.0	  578.8	 5371.0	...
6143819	  750.2	  578.8	 5371.0	...
6143820	  750.2	  578.8	 5371.0	...
6143821	  750.3	  578.9	 5370.0	...
6143822	  750.6	  579.1	 5370.0	...
6143823	  750.9	  579.1	 5370.0	...
6143824	  751.2	  579.2	 5371.0	...
6143825	  751.1	  579.0	 5370.0	...
6143826	  750.9	  578.7	 5369.0	...
6143827	  750.8	  578.4	 5370.0	...
6143828	  750.8	  578.4	 5372.0	...
6143829	  750.6	  578.5	 5374.0	...
6143830	  750.4	  578.7	 5374.0	...
6143831	  750.2	  578.9	 5374.0	...
6143832	  750.3	  579.2	 5374.0	...
6143833	  750.4	  579.3	 5374.0	...
6143834	  750.5	  579.4	 5374.0	...
6143835	  750.7	  579.2	 5374.0	...
6143836	  750.6	  579.1	 5373.0	...
MSG	6143837 0000 _ Number On
6143837	  750.5	  579.4	 5372.0	...
6143838	  750.4	  579.7	 5371.0	...
6143839	  750.4	  579.5	 5369.0	...
6143840	  750.4	  579.1	 5368.0	...
6143841	  750.4	  578.7	 5368.0	...
6143842	  750.5	  578.8	 5368.0	...
6143843	  750.6	  578.8	 5369.0	...
6143844	  750.6	  578.7	 5371.0	...
6143845	  750.8	  578.6	 5373.0	...
6143846	  751.0	  578.7	 5377.0	...
6143847	  751.1	  579.0	 5380.0	...
6143848	  751.1	  579.4	 5380.0	...
6143849	  751.1	  579.8	 5377.0	...
6143850	  751.1	  579.8	 5373.0	...
6143851	  751.1	  579.6	 5371.0	...
6143852	  750.9	  579.4	 5371.0	...
6143853	  750.7	  579.4	 5371.0	...
6143854	  750.5	  579.6	 5371.0	...
6143855	  750.6	  579.7	 5370.0	...
6143856	  750.6	  579.6	 5370.0	...
6143857	  750.6	  579.4	 5369.0	...
6143858	  750.7	  579.4	 5370.0	...
6143859	  750.7	  579.4	 5370.0	...
6143860	  750.7	  579.4	 5372.0	...
6143861	  750.5	  579.5	 5374.0	...
6143862	  750.5	  579.7	 5376.0	...
6143863	  750.5	  579.9	 5375.0	...
6143864	  750.6	  580.3	 5372.0	...
6143865	  750.7	  580.4	 5370.0	...
6143866	  750.8	  580.3	 5369.0	...
6143867	  751.0	  580.0	 5368.0	...
6143868	  751.2	  579.9	 5368.0	...
6143869	  751.2	  580.1	 5368.0	...
6143870	  751.3	  580.2	 5369.0	...
6143871	  751.2	  580.2	 5369.0	...
6143872	  751.2	  580.2	 5368.0	...
6143873	  751.2	  579.9	 5367.0	...
6143874	  751.3	  579.5	 5366.0	...
6143875	  751.3	  579.3	 5366.0	...
6143876	  751.4	  579.4	 5366.0	...
6143877	  751.4	  579.6	 5366.0	...
6143878	  751.4	  579.5	 5366.0	...
6143879	  751.3	  579.5	 5368.0	...
6143880	  751.5	  579.4	 5369.0	...
6143881	  751.7	  579.8	 5371.0	...
6143882	  751.9	  580.1	 5370.0	...
6143883	  751.8	  580.2	 5369.0	...
6143884	  751.9	  580.0	 5369.0	...
6143885	  752.0	  579.8	 5368.0	...
6143886	  752.2	  579.7	 5367.0	...
6143887	  752.1	  579.5	 5366.0	...
6143888	  752.1	  579.7	 5364.0	...
6143889	  752.1	  579.9	 5363.0	...
6143890	  752.1	  580.1	 5362.0	...
6143891	  752.1	  579.9	 5362.0	...
6143892	  752.0	  579.8	 5362.0	...
6143893	  752.0	  579.7	 5362.0	...
6143894	  752.0	  579.8	 5361.0	...
6143895	  752.1	  579.7	 5361.0	...
6143896	  752.1	  579.7	 5360.0	...
6143897	  752.1	  579.4	 5360.0	...
6143898	  752.1	  579.3	 5359.0	...
6143899	  752.3	  579.4	 5359.0	...
6143900	  752.6	  579.7	 5361.0	...
6143901	  752.8	  579.9	 5362.0	...
6143902	  752.8	  579.8	 5364.0	...
6143903	  752.9	  579.8	 5365.0	...
6143904	  753.0	  579.9	 5365.0	...
6143905	  753.2	  579.9	 5366.0	...
6143906	  753.2	  579.8	 5368.0	...
6143907	  753.2	  580.1	 5370.0	...
6143908	  753.2	  580.4	 5371.0	...
6143909	  753.2	  580.8	 5371.0	...
6143910	  753.1	  580.8	 5371.0	...
6143911	  753.0	  580.8	 5371.0	...
6143912	  752.7	  580.4	 5372.0	...
6143913	  752.5	  580.2	 5370.0	...
6143914	  752.3	  580.1	 5367.0	...
6143915	  752.4	  580.2	 5364.0	...
6143916	  752.5	  580.3	 5366.0	...
6143917	  752.6	  580.2	 5368.0	...
6143918	  752.8	  580.3	 5370.0	...
6143919	  752.9	  580.4	 5370.0	...
6143920	  752.9	  580.6	 5369.0	...
6143921	  753.0	  580.7	 5369.0	...
6143922	  753.0	  580.9	 5370.0	...
6143923	  753.1	  580.7	 5371.0	...
6143924	  753.1	  580.4	 5370.0	...
6143925	  753.1	  580.1	 5368.0	...
6143926	  753.0	  580.2	 5368.0	...
6143927	  753.0	  580.4	 5370.0	...
6143928	  753.0	  580.5	 5371.0	...
6143929	  753.1	  580.5	 5371.0	...
6143930	  753.1	  580.3	 5371.0	...
6143931	  753.1	  580.2	 5372.0	...
6143932	  753.2	  580.4	 5372.0	...
6143933	  753.2	  580.6	 5372.0	...
6143934	  753.3	  580.8	 5374.0	...
6143935	  753.5	  580.7	 5376.0	...
6143936	  753.6	  580.7	 5377.0	...
6143937	  753.6	  580.6	 5377.0	...
6143938	  753.7	  580.5	 5376.0	...
6143939	  753.8	  580.4	 5376.0	...
6143940	  753.9	  580.2	 5376.0	...
6143941	  753.8	  580.1	 5375.0	...
6143942	  753.7	  580.2	 5374.0	...
6143943	  753.5	  580.5	 5378.0	...
6143944	  753.7	  580.9	 5381.0	...
6143945	  753.9	  581.0	 5382.0	...
6143946	  754.0	  581.2	 5379.0	...
6143947	  753.9	  581.4	 5377.0	...
6143948	  753.8	  581.5	 5378.0	...
6143949	  753.8	  581.4	 5378.0	...
6143950	  753.8	  581.0	 5378.0	...
6143951	  753.8	  580.7	 5379.0	...
6143952	  753.8	  580.7	 5379.0	...
6143953	  753.9	  580.8	 5380.0	...
6143954	  753.9	  581.2	 5379.0	...
6143955	  754.0	  581.4	 5378.0	...
6143956	  754.1	  581.6	 5376.0	...
6143957	  754.1	  581.6	 5376.0	...
6143958	  754.5	  581.7	 5376.0	...
6143959	  754.8	  581.8	 5376.0	...
6143960	  755.0	  581.7	 5376.0	...
6143961	  754.9	  581.4	 5377.0	...
6143962	  754.8	  581.1	 5378.0	...
6143963	  754.8	  581.0	 5379.0	...
6143964	  754.7	  580.8	 5379.0	...
6143965	  754.6	  580.5	 5380.0	...
6143966	  754.6	  580.3	 5382.0	...
6143967	  754.6	  580.3	 5384.0	...
6143968	  754.7	  580.4	 5383.0	...
6143969	  754.8	  580.4	 5382.0	...
6143970	  754.7	  580.3	 5380.0	...
6143971	  754.6	  580.1	 5379.0	...
6143972	  754.6	  579.9	 5378.0	...
6143973	  754.6	  579.7	 5378.0	...
6143974	  754.5	  579.5	 5379.0	...
6143975	  754.5	  579.5	 5380.0	...
6143976	  754.6	  579.5	 5381.0	...
6143977	  754.6	  579.7	 5378.0	...
6143978	  754.7	  579.8	 5375.0	...
6143979	  754.8	  580.0	 5372.0	...
6143980	  754.9	  580.0	 5371.0	...
6143981	  755.2	  579.9	 5371.0	...
6143982	  755.3	  579.5	 5371.0	...
6143983	  755.2	  579.2	 5371.0	...
6143984	  755.0	  579.3	 5370.0	...
6143985	  754.8	  579.6	 5368.0	...
6143986	  754.8	  579.9	 5367.0	...
6143987	  754.7	  579.9	 5369.0	...
6143988	  754.7	  579.8	 5370.0	...
6143989	  754.8	  579.6	 5371.0	...
6143990	  755.0	  579.4	 5372.0	...
6143991	  755.2	  579.2	 5374.0	...
6143992	  755.4	  579.4	 5375.0	...
6143993	  755.6	  579.6	 5376.0	...
6143994	  755.3	  579.8	 5376.0	...
6143995	  755.1	  579.9	 5376.0	...
6143996	  754.8	  580.1	 5374.0	...
6143997	  754.8	  580.3	 5373.0	...
6143998	  754.9	  580.5	 5373.0	...
6143999	  754.9	  580.6	 5374.0	...
6144000	  754.8	  580.3	 5376.0	...
6144001	  754.8	  580.1	 5376.0	...
6144002	  755.0	  579.8	 5376.0	...
6144003	  755.2	  579.9	 5375.0	...
6144004	  755.5	  580.1	 5374.0	...
6144005	  755.4	  580.6	 5374.0	...
6144006	  755.3	  581.0	 5374.0	...
6144007	  755.2	  581.0	 5373.0	...
6144008	  755.2	  580.7	 5371.0	...
6144009	  755.2	  580.4	 5368.0	...
6144010	  755.2	  580.4	 5367.0	...
6144011	  755.4	  580.6	 5367.0	...
6144012	  755.6	  581.0	 5367.0	...
6144013	  755.8	  581.1	 5366.0	...
6144014	  755.8	  580.8	 5365.0	...
6144015	  755.7	  580.6	 5365.0	...
6144016	  755.8	  580.9	 5363.0	...
6144017	  756.0	  581.3	 5361.0	...
6144018	  756.1	  581.7	 5359.0	...
6144019	  756.1	  581.8	 5359.0	...
6144020	  756.2	  581.7	 5359.0	...
6144021	  756.2	  581.5	 5360.0	...
6144022	  756.2	  581.4	 5360.0	...
6144023	  756.2	  581.4	 5361.0	...
6144024	  756.4	  581.2	 5362.0	...
6144025	  756.4	  580.9	 5362.0	...
6144026	  756.6	  580.7	 5360.0	...
6144027	  756.7	  580.9	 5359.0	...
6144028	  756.8	  581.2	 5359.0	...
6144029	  756.8	  581.5	 5359.0	...
6144030	  756.7	  581.8	 5357.0	...
6144031	  756.6	  582.4	 5356.0	...
6144032	  756.5	  582.7	 5355.0	...
6144033	  756.6	  583.0	 5357.0	...
6144034	  756.6	  583.1	 5358.0	...
6144035	  756.6	  583.1	 5360.0	...
6144036	  756.6	  583.2	 5359.0	...
6144037	  756.6	  583.2	 5358.0	...
6144038	  756.6	  583.1	 5356.0	...
6144039	  756.9	  583.0	 5354.0	...
6144040	  757.2	  582.9	 5354.0	...
6144041	  757.5	  582.8	 5354.0	...
6144042	  757.5	  582.8	 5354.0	...
6144043	  757.2	  583.0	 5352.0	...
6144044	  756.9	  583.1	 5349.0	...
6144045	  756.7	  583.2	 5348.0	...
6144046	  756.8	  583.1	 5348.0	...
6144047	  756.9	  583.0	 5348.0	...
6144048	  756.9	  582.9	 5348.0	...
6144049	  757.0	  583.0	 5348.0	...
6144050	  757.0	  583.2	 5347.0	...
6144051	  757.0	  583.4	 5346.0	...
6144052	  757.1	  583.4	 5346.0	...
6144053	  757.2	  583.3	 5347.0	...
6144054	  757.3	  583.3	 5348.0	...
6144055	  757.3	  583.3	 5349.0	...
6144056	  757.3	  583.3	 5348.0	...
6144057	  757.4	  583.2	 5347.0	...
6144058	  757.7	  583.1	 5346.0	...
6144059	  757.9	  583.0	 5343.0	...
6144060	  757.9	  583.2	 5340.0	...
6144061	  757.8	  583.5	 5340.0	...
6144062	  757.7	  583.7	 5344.0	...
6144063	  757.8	  583.6	 5348.0	...
6144064	  757.9	  583.4	 5349.0	...
6144065	  757.9	  583.2	 5349.0	...
6144066	  757.9	  583.0	 5347.0	...
6144067	  757.8	  583.0	 5345.0	...
6144068	  757.6	  583.0	 5342.0	...
6144069	  757.5	  582.9	 5342.0	...
6144070	  757.3	  583.3	 5342.0	...
6144071	  757.3	  583.7	 5343.0	...
6144072	  757.5	  584.2	 5344.0	...
6144073	  757.7	  584.3	 5345.0	...
6144074	  758.0	  584.3	 5346.0	...
6144075	  758.1	  584.3	 5347.0	...
6144076	  758.3	  584.3	 5346.0	...
6144077	  758.5	  584.2	 5346.0	...
6144078	  758.6	  584.2	 5346.0	...
6144079	  758.6	  584.3	 5347.0	...
6144080	  758.6	  584.4	 5349.0	...
6144081	  758.5	  584.4	 5351.0	...
6144082	  758.4	  584.4	 5350.0	...
6144083	  758.1	  584.4	 5349.0	...
6144084	  758.0	  584.3	 5348.0	...
6144085	  758.0	  584.1	 5348.0	...
6144086	  758.1	  584.0	 5348.0	...
6144087	  758.2	  583.9	 5348.0	...
6144088	  758.2	  583.9	 5348.0	...
6144089	  758.1	  583.9	 5348.0	...
6144090	  758.1	  583.9	 5348.0	...
6144091	  758.2	  583.9	 5347.0	...
6144092	  758.3	  584.0	 5345.0	...
6144093	  758.4	  584.2	 5344.0	...
6144094	  758.6	  584.4	 5341.0	...
6144095	  758.7	  584.7	 5340.0	...
6144096	  758.8	  585.0	 5339.0	...
6144097	  758.7	  585.1	 5338.0	...
6144098	  758.6	  585.1	 5336.0	...
6144099	  758.6	  585.0	 5338.0	...
6144100	  758.7	  585.0	 5339.0	...
6144101	  758.9	  585.0	 5340.0	...
6144102	  759.1	  585.1	 5340.0	...
6144103	  759.5	  584.9	 5339.0	...
6144104	  759.8	  584.7	 5338.0	...
6144105	  760.1	  584.7	 5340.0	...
6144106	  760.1	  584.8	 5343.0	...
6144107	  760.1	  584.9	 5346.0	...
6144108	  760.0	  585.1	 5347.0	...
6144109	  759.8	  585.6	 5346.0	...
6144110	  759.7	  586.2	 5346.0	...
6144111	  759.7	  586.8	 5345.0	...
6144112	  759.7	  587.2	 5345.0	...
6144113	  759.7	  587.5	 5346.0	...
6144114	  759.7	  587.7	 5346.0	...
6144115	  759.7	  587.6	 5346.0	...
6144116	  759.6	  587.6	 5346.0	...
6144117	  759.5	  587.6	 5347.0	...
6144118	  759.5	  587.5	 5350.0	...
6144119	  759.5	  587.4	 5353.0	...
6144120	  759.6	  587.5	 5354.0	...
6144121	  759.8	  587.6	 5355.0	...
6144122	  759.9	  587.7	 5353.0	...
6144123	  760.0	  587.6	 5351.0	...
6144124	  760.1	  587.4	 5349.0	...
6144125	  760.1	  587.3	 5348.0	...
6144126	  760.1	  587.4	 5347.0	...
6144127	  760.2	  587.5	 5346.0	...
6144128	  760.3	  587.6	 5346.0	...
6144129	  760.3	  587.7	 5349.0	...
6144130	  760.0	  588.0	 5351.0	...
6144131	  759.8	  588.2	 5354.0	...
6144132	  759.7	  588.4	 5354.0	...
6144133	  759.6	  588.4	 5354.0	...
6144134	  759.6	  588.6	 5354.0	...
6144135	  759.7	  588.6	 5354.0	...
6144136	  760.0	  588.7	 5354.0	...
6144137	  760.2	  588.9	 5354.0	...
6144138	  760.1	  589.1	 5354.0	...
6144139	  760.1	  589.3	 5353.0	...
6144140	  759.9	  589.4	 5352.0	...
6144141	  760.0	  589.5	 5351.0	...
6144142	  759.9	  589.4	 5350.0	...
6144143	  759.9	  589.3	 5350.0	...
6144144	  759.9	  589.2	 5350.0	...
6144145	  759.9	  589.3	 5351.0	...
6144146	  759.8	  589.5	 5351.0	...
6144147	  759.9	  589.6	 5351.0	...
6144148	  760.1	  589.7	 5352.0	...
MSG	6144149 0000 _ Number Off
6144149	  760.1	  589.7	 5353.0	...
6144150	  760.0	  589.6	 5354.0	...
6144151	  759.7	  589.6	 5355.0	...
6144152	  759.4	  589.5	 5355.0	...
6144153	  759.2	  589.5	 5356.0	...
6144154	  759.1	  589.5	 5355.0	...
6144155	  759.2	  589.7	 5354.0	...
6144156	  759.4	  589.8	 5354.0	...
6144157	  759.7	  590.0	 5355.0	...
6144158	  759.9	  589.7	 5355.0	...
6144159	  760.0	  589.4	 5356.0	...
6144160	  760.2	  589.2	 5357.0	...
6144161	  760.1	  589.4	 5358.0	...
6144162	  760.0	  589.7	 5358.0	...
6144163	  760.0	  590.0	 5356.0	...
6144164	  760.1	  590.2	 5353.0	...
6144165	  760.1	  590.5	 5351.0	...
6144166	  760.2	  590.8	 5351.0	...
6144167	  760.1	  590.9	 5351.0	...
6144168	  760.3	  591.0	 5351.0	...
6144169	  760.5	  590.9	 5351.0	...
6144170	  760.5	  590.7	 5351.0	...
6144171	  760.4	  590.6	 5352.0	...
6144172	  760.4	  590.5	 5352.0	...
6144173	  760.4	  590.4	 5353.0	...
6144174	  760.3	  590.3	 5353.0	...
6144175	  760.5	  590.0	 5353.0	...
6144176	  760.7	  589.8	 5352.0	...
6144177	  760.9	  589.5	 5352.0	...
6144178	  760.9	  589.5	 5352.0	...
6144179	  760.8	  589.5	 5353.0	...
6144180	  760.7	  589.5	 5354.0	...
6144181	  760.6	  589.6	 5355.0	...
6144182	  760.6	  589.7	 5355.0	...
6144183	  760.6	  589.8	 5356.0	...
6144184	  760.7	  590.0	 5356.0	...
6144185	  760.8	  590.2	 5356.0	...
6144186	  760.8	  590.4	 5356.0	...
6144187	  760.8	  590.5	 5356.0	...
6144188	  760.9	  590.5	 5358.0	...
6144189	  761.1	  590.4	 5359.0	...
6144190	  761.3	  590.3	 5360.0	...
6144191	  761.4	  590.5	 5360.0	...
6144192	  761.4	  590.7	 5360.0	...
6144193	  761.5	  590.9	 5360.0	...
6144194	  761.5	  591.0	 5359.0	...
6144195	  761.6	  591.1	 5358.0	...
6144196	  761.6	  591.1	 5357.0	...
6144197	  761.5	  591.1	 5356.0	...
6144198	  761.1	  591.1	 5356.0	...
6144199	  760.7	  591.0	 5354.0	...
6144200	  760.5	  591.1	 5352.0	...
6144201	  760.6	  591.2	 5350.0	...
6144202	  760.6	  591.3	 5351.0	...
6144203	  760.7	  591.6	 5352.0	...
6144204	  760.7	  591.7	 5353.0	...
6144205	  760.8	  591.9	 5353.0	...
6144206	  760.8	  591.9	 5356.0	...
6144207	  761.0	  591.8	 5359.0	...
6144208	  761.2	  591.9	 5362.0	...
6144209	  761.4	  592.0	 5362.0	...
6144210	  761.1	  592.2	 5363.0	...
6144211	  760.7	  592.2	 5364.0	...
6144212	  760.4	  592.3	 5364.0	...
6144213	  760.6	  592.3	 5366.0	...
6144214	  760.8	  592.6	 5369.0	...
6144215	  761.0	  593.0	 5372.0	...
6144216	  760.9	  593.4	 5372.0	...
6144217	  760.8	  593.5	 5374.0	...
6144218	  760.9	  593.5	 5376.0	...
6144219	  760.9	  593.4	 5379.0	...
6144220	  761.1	  593.3	 5379.0	...
6144221	  761.3	  593.1	 5379.0	...
6144222	  761.4	  593.1	 5379.0	...
6144223	  761.3	  593.1	 5380.0	...
6144224	  761.2	  593.0	 5381.0	...
6144225	  761.3	  593.0	 5380.0	...
6144226	  761.2	  593.0	 5377.0	...
6144227	  760.9	  593.0	 5376.0	...
6144228	  760.9	  593.0	 5377.0	...
6144229	  760.9	  593.3	 5378.0	...
6144230	  761.0	  593.5	 5379.0	...
6144231	  761.0	  593.9	 5379.0	...
6144232	  761.0	  594.0	 5379.0	...
6144233	  761.1	  594.2	 5379.0	...
6144234	  761.1	  594.3	 5381.0	...
6144235	  761.0	  594.2	 5383.0	...
6144236	  761.1	  594.2	 5384.0	...
6144237	  761.3	  594.3	 5386.0	...
6144238	  761.4	  594.5	 5388.0	...
6144239	  761.4	  594.6	 5390.0	...
6144240	  761.4	  594.5	 5390.0	...
6144241	  761.4	  594.3	 5391.0	...
6144242	  761.3	  594.3	 5391.0	...
6144243	  761.1	  594.3	 5391.0	...
6144244	  761.0	  594.3	 5392.0	...
6144245	  761.0	  594.4	 5395.0	...
6144246	  761.0	  594.3	 5397.0	...
6144247	  761.0	  594.2	 5397.0	...
6144248	  760.9	  594.1	 5396.0	...
6144249	  760.9	  594.2	 5395.0	...
6144250	  760.7	  594.3	 5396.0	...
6144251	  760.3	  594.1	 5398.0	...
6144252	  759.8	  592.9	 5399.0	...
6144253	  759.3	  591.7	 5399.0	...
6144254	  758.6	  590.4	 5396.0	...
6144255	  757.8	  589.5	 5392.0	...
6144256	  757.0	  587.7	 5390.0	...
6144257	  756.5	  586.1	 5391.0	...
6144258	  755.8	  584.6	 5390.0	...
6144259	  755.3	  583.9	 5387.0	...
6144260	  754.6	  582.5	 5384.0	...
6144261	  754.3	  581.3	 5386.0	...
6144262	  754.1	  580.2	 5388.0	...
6144263	  754.1	  579.5	 5391.0	...
6144264	  754.1	  578.8	 5391.0	...
6144265	  754.3	  578.1	 5390.0	...
6144266	  754.5	  577.7	 5389.0	...
6144267	  754.9	  577.7	 5387.0	...
6144268	  755.2	  577.6	 5387.0	...
6144269	  755.5	  577.6	 5386.0	...
6144270	  755.8	  577.5	 5385.0	...
6144271	  756.3	  577.4	 5384.0	...
6144272	  756.7	  577.6	 5385.0	...
6144273	  757.1	  577.9	 5388.0	...
6144274	  757.0	  578.2	 5391.0	...
6144275	  756.9	  578.2	 5392.0	...
6144276	  756.6	  578.2	 5390.0	...
6144277	  756.4	  578.2	 5388.0	...
6144278	  756.2	  578.3	 5389.0	...
6144279	  756.2	  578.6	 5389.0	...
6144280	  756.2	  578.9	 5389.0	...
6144281	  756.0	  579.1	 5389.0	...
6144282	  755.7	  579.0	 5390.0	...
6144283	  755.4	  579.2	 5391.0	...
6144284	  755.5	  579.4	 5392.0	...
6144285	  755.7	  579.5	 5392.0	...
6144286	  755.8	  579.6	 5393.0	...
6144287	  755.7	  579.7	 5395.0	...
6144288	  755.7	  579.9	 5397.0	...
6144289	  755.7	  580.0	 5398.0	...
6144290	  755.7	  580.4	 5399.0	...
6144291	  755.7	  580.8	 5400.0	...
6144292	  755.7	  581.1	 5401.0	...
6144293	  755.6	  580.9	 5402.0	...
6144294	  755.6	  580.8	 5402.0	...
6144295	  755.5	  580.9	 5402.0	...
6144296	  755.4	  580.9	 5404.0	...
6144297	  755.3	  580.9	 5405.0	...
6144298	  755.1	  580.8	 5407.0	...
6144299	  754.8	  580.4	 5409.0	...
6144300	  754.6	  580.4	 5411.0	...
6144301	  754.8	  580.4	 5412.0	...
6144302	  754.9	  580.7	 5411.0	...
6144303	  754.8	  580.7	 5410.0	...
6144304	  754.7	  580.7	 5410.0	...
6144305	  754.6	  580.7	 5410.0	...
6144306	  754.7	  580.8	 5409.0	...
6144307	  754.9	  580.7	 5409.0	...
6144308	  755.1	  580.6	 5408.0	...
6144309	  755.1	  580.4	 5407.0	...
6144310	  755.1	  580.3	 5408.0	...
6144311	  755.2	  580.5	 5407.0	...
6144312	  755.2	  580.7	 5406.0	...
6144313	  755.2	  580.7	 5407.0	...
6144314	  755.1	  580.5	 5409.0	...
6144315	  755.0	  580.4	 5412.0	...
6144316	  754.8	  580.4	 5414.0	...
6144317	  754.8	  580.8	 5413.0	...
6144318	  754.7	  581.2	 5411.0	...
6144319	  754.8	  581.5	 5410.0	...
6144320	  754.8	  581.5	 5412.0	...
6144321	  754.9	  581.2	 5415.0	...
6144322	  754.9	  580.9	 5415.0	...
6144323	  755.0	  580.6	 5415.0	...
6144324	  755.0	  580.5	 5414.0	...
6144325	  755.0	  580.3	 5412.0	...
6144326	  754.9	  580.2	 5409.0	...
6144327	  754.8	  580.1	 5407.0	...
6144328	  754.7	  580.3	 5407.0	...
6144329	  754.7	  580.5	 5408.0	...
6144330	  754.7	  580.9	 5408.0	...
6144331	  754.8	  581.1	 5409.0	...
6144332	  754.6	  581.3	 5410.0	...
6144333	  754.5	  581.8	 5411.0	...
6144334	  754.4	  582.2	 5415.0	...
6144335	  754.6	  582.6	 5420.0	...
6144336	  754.9	  582.5	 5424.0	...
6144337	  755.2	  582.5	 5424.0	...
6144338	  755.4	  582.4	 5425.0	...
6144339	  755.4	  582.3	 5425.0	...
6144340	  755.5	  582.4	 5424.0	...
6144341	  755.6	  582.6	 5424.0	...
6144342	  755.5	  582.7	 5424.0	...
6144343	  755.2	  582.6	 5424.0	...
6144344	  755.0	  582.5	 5423.0	...
6144345	  754.9	  582.4	 5423.0	...
6144346	  754.9	  582.3	 5423.0	...
6144347	  754.9	  582.3	 5424.0	...
6144348	  754.9	  582.3	 5426.0	...
6144349	  754.9	  582.3	 5427.0	...
MSG	6144350 0000 _ Number On
6144350	  754.8	  582.3	 5429.0	...
6144351	  754.7	  582.3	 5428.0	...
6144352	  754.6	  582.3	 5428.0	...
6144353	  754.7	  582.2	 5429.0	...
6144354	  754.9	  582.0	 5429.0	...
6144355	  755.1	  582.0	 5429.0	...
6144356	  754.7	  582.0	 5429.0	...
6144357	  754.4	  582.1	 5427.0	...
6144358	  754.0	  582.2	 5425.0	...
6144359	  754.0	  582.3	 5421.0	...
6144360	  753.8	  581.8	 5420.0	...
6144361	  753.7	  581.2	 5420.0	...
6144362	  753.5	  580.6	 5420.0	...
6144363	  753.5	  580.8	 5420.0	...
6144364	  753.5	  581.0	 5420.0	...
6144365	  753.6	  581.3	 5422.0	...
6144366	  753.5	  581.4	 5424.0	...
6144367	  753.5	  581.5	 5425.0	...
6144368	  753.6	  581.6	 5426.0	...
6144369	  753.7	  581.7	 5428.0	...
6144370	  753.9	  581.9	 5429.0	...
6144371	  753.9	  582.0	 5430.0	...
6144372	  754.0	  582.2	 5430.0	...
6144373	  754.0	  582.4	 5430.0	...
6144374	  753.9	  582.5	 5430.0	...
6144375	  753.6	  582.8	 5430.0	...
6144376	  753.4	  583.0	 5429.0	...
6144377	  753.3	  582.9	 5428.0	...
6144378	  753.3	  582.8	 5429.0	...
6144379	  753.1	  582.6	 5430.0	...
6144380	  753.0	  582.3	 5432.0	...
6144381	  752.8	  581.8	 5435.0	...
6144382	  752.8	  581.5	 5437.0	...
6144383	  752.8	  581.5	 5439.0	...
6144384	  752.8	  581.5	 5439.0	...
6144385	  752.8	  581.4	 5439.0	...
6144386	  752.4	  581.5	 5438.0	...
6144387	  752.0	  581.8	 5438.0	...
6144388	  751.6	  582.1	 5437.0	...
6144389	  751.7	  582.3	 5437.0	...
6144390	  751.8	  582.2	 5435.0	...
6144391	  751.8	  582.1	 5434.0	...
6144392	  752.1	  582.2	 5434.0	...
6144393	  752.4	  582.3	 5436.0	...
6144394	  752.6	  582.3	 5437.0	...
6144395	  752.7	  581.9	 5438.0	...
6144396	  752.7	  581.6	 5437.0	...
6144397	  752.6	  581.3	 5435.0	...
6144398	  752.5	  581.1	 5434.0	...
6144399	  752.4	  580.9	 5435.0	...
6144400	  752.3	  580.8	 5437.0	...
6144401	  752.1	  580.8	 5440.0	...
6144402	  751.9	  580.7	 5442.0	...
6144403	  751.8	  580.7	 5443.0	...
6144404	  751.7	  580.3	 5443.0	...
6144405	  751.6	  579.9	 5443.0	...
6144406	  751.5	  579.7	 5443.0	...
6144407	  751.5	  579.9	 5444.0	...
6144408	  751.6	  580.1	 5444.0	...
6144409	  751.6	  580.2	 5443.0	...
6144410	  751.6	  580.3	 5442.0	...
6144411	  751.6	  580.2	 5440.0	...
6144412	  751.6	  580.1	 5438.0	...
6144413	  751.6	  580.1	 5437.0	...
6144414	  751.7	  580.2	 5436.0	...
6144415	  751.8	  580.3	 5436.0	...
6144416	  751.7	  580.2	 5435.0	...
6144417	  751.6	  580.2	 5435.0	...
6144418	  751.5	  580.3	 5439.0	...
6144419	  751.4	  580.6	 5443.0	...
6144420	  751.2	  580.8	 5447.0	...
6144421	  751.2	  580.9	 5446.0	...
6144422	  751.1	  580.9	 5446.0	...
6144423	  751.1	  580.9	 5446.0	...
6144424	  751.1	  580.8	 5446.0	...
6144425	  751.1	  580.6	 5448.0	...
6144426	  751.1	  580.5	 5450.0	...
6144427	  751.2	  580.4	 5452.0	...
6144428	  751.1	  580.3	 5455.0	...
6144429	  751.0	  580.2	 5456.0	...
6144430	  751.0	  580.4	 5456.0	...
6144431	  751.1	  580.8	 5456.0	...
6144432	  751.2	  581.3	 5456.0	...
6144433	  751.3	  581.4	 5457.0	...
6144434	  751.1	  581.3	 5458.0	...
6144435	  750.9	  581.1	 5458.0	...
6144436	  750.7	  580.9	 5458.0	...
6144437	  750.9	  580.6	 5458.0	...
6144438	  751.0	  580.3	 5457.0	...
6144439	  751.0	  580.2	 5457.0	...
6144440	  750.7	  580.1	 5457.0	...
6144441	  750.5	  580.0	 5457.0	...
6144442	  750.3	  579.9	 5458.0	...
6144443	  750.2	  579.8	 5458.0	...
6144444	  750.1	  579.9	 5458.0	...
6144445	  750.1	  579.9	 5458.0	...
6144446	  750.1	  580.3	 5458.0	...
6144447	  750.2	  580.7	 5459.0	...
6144448	  750.3	  581.1	 5460.0	...
6144449	  750.3	  580.7	 5461.0	...
6144450	  750.4	  580.3	 5461.0	...
6144451	  750.4	  579.8	 5461.0	...
6144452	  750.4	  579.9	 5461.0	...
6144453	  750.5	  580.0	 5460.0	...
6144454	  750.4	  580.1	 5459.0	...
6144455	  750.1	  580.1	 5459.0	...
6144456	  749.9	  580.1	 5458.0	...
6144457	  749.7	  580.0	 5457.0	...
6144458	  749.5	  579.8	 5456.0	...
6144459	  749.3	  579.7	 5455.0	...
6144460	  749.3	  579.9	 5455.0	...
6144461	  749.5	  580.2	 5455.0	...
6144462	  749.7	  580.5	 5454.0	...
6144463	  749.7	  580.5	 5454.0	...
6144464	  749.7	  580.5	 5456.0	...
6144465	  749.7	  580.5	 5458.0	...
6144466	  749.7	  580.5	 5460.0	...
6144467	  749.8	  580.4	 5458.0	...
6144468	  749.9	  580.3	 5456.0	...
6144469	  749.8	  580.3	 5455.0	...
6144470	  749.6	  580.2	 5454.0	...
6144471	  749.4	  580.4	 5454.0	...
6144472	  749.5	  580.6	 5453.0	...
6144473	  749.5	  580.3	 5453.0	...
6144474	  749.4	  579.8	 5453.0	...
6144475	  749.4	  579.5	 5454.0	...
6144476	  749.5	  579.7	 5454.0	...
6144477	  749.6	  579.8	 5452.0	...
6144478	  749.5	  579.8	 5451.0	...
6144479	  749.5	  579.7	 5450.0	...
6144480	  749.4	  579.6	 5451.0	...
6144481	  749.1	  579.5	 5451.0	...
6144482	  748.8	  579.6	 5452.0	...
6144483	  748.6	  579.6	 5452.0	...
6144484	  748.7	  579.6	 5453.0	...
6144485	  748.8	  579.6	 5452.0	...
6144486	  748.9	  579.6	 5452.0	...
6144487	  748.9	  579.7	 5453.0	...
6144488	  748.9	  579.4	 5454.0	...
6144489	  748.7	  579.2	 5453.0	...
6144490	  748.6	  579.1	 5453.0	...
6144491	  748.7	  579.4	 5453.0	...
6144492	  748.8	  579.4	 5455.0	...
6144493	  748.8	  579.1	 5458.0	...
6144494	  748.5	  579.0	 5460.0	...
6144495	  748.2	  579.0	 5461.0	...
6144496	  748.3	  579.0	 5461.0	...
6144497	  748.7	  579.1	 5460.0	...
6144498	  749.0	  579.4	 5458.0	...
6144499	  749.0	  579.6	 5457.0	...
6144500	  748.9	  579.6	 5457.0	...
6144501	  748.8	  579.5	 5457.0	...
6144502	  748.9	  579.8	 5457.0	...
6144503	  749.0	  580.2	 5458.0	...
6144504	  748.9	  580.6	 5457.0	...
6144505	  748.8	  580.7	 5456.0	...
6144506	  748.7	  580.3	 5454.0	...
6144507	  748.5	  580.0	 5452.0	...
6144508	  748.2	  579.7	 5451.0	...
6144509	  748.0	  579.8	 5451.0	...
6144510	  747.9	  579.8	 5450.0	...
6144511	  748.0	  580.0	 5453.0	...
6144512	  748.1	  580.2	 5457.0	...
6144513	  748.1	  580.5	 5459.0	...
6144514	  748.2	  580.6	 5457.0	...
6144515	  748.2	  580.4	 5456.0	...
6144516	  748.2	  580.0	 5455.0	...
6144517	  748.2	  579.6	 5455.0	...
6144518	  748.3	  579.5	 5455.0	...
6144519	  748.4	  579.7	 5454.0	...
6144520	  748.6	  580.0	 5453.0	...
6144521	  748.7	  580.2	 5453.0	...
6144522	  748.7	  580.1	 5455.0	...
6144523	  748.5	  579.6	 5456.0	...
6144524	  748.2	  579.1	 5457.0	...
6144525	  748.0	  578.8	 5456.0	...
6144526	  747.7	  579.0	 5454.0	...
6144527	  747.6	  579.3	 5452.0	...
6144528	  747.5	  579.4	 5451.0	...
6144529	  747.5	  579.4	 5453.0	...
6144530	  747.5	  579.4	 5456.0	...
6144531	  747.5	  579.5	 5457.0	...
6144532	  747.6	  579.7	 5457.0	...
6144533	  747.6	  579.6	 5458.0	...
6144534	  747.6	  579.5	 5460.0	...
6144535	  747.6	  579.4	 5458.0	...
6144536	  747.8	  579.4	 5455.0	...
6144537	  747.9	  579.5	 5451.0	...
6144538	  747.9	  579.5	 5451.0	...
6144539	  747.9	  579.5	 5450.0	...
6144540	  747.9	  579.6	 5450.0	...
6144541	  747.9	  579.7	 5450.0	...
6144542	  747.9	  579.8	 5451.0	...
6144543	  747.8	  579.8	 5450.0	...
6144544	  747.8	  579.8	 5448.0	...
6144545	  747.8	  579.6	 5446.0	...
6144546	  747.8	  579.3	 5445.0	...
6144547	  747.8	  579.1	 5444.0	...
6144548	  747.9	  579.1	 5446.0	...
6144549	  747.9	  579.3	 5449.0	...
6144550	  747.8	  579.4	 5452.0	...
6144551	  747.6	  579.6	 5452.0	...
6144552	  747.5	  579.7	 5452.0	...
6144553	  747.4	  579.7	 5453.0	...
6144554	  747.3	  579.7	 5454.0	...
6144555	  747.2	  579.5	 5455.0	...
6144556	  747.1	  579.3	 5455.0	...
6144557	  747.1	  579.1	 5454.0	...
6144558	  747.0	  579.0	 5452.0	...
6144559	  747.0	  578.8	 5450.0	...
6144560	  747.0	  578.4	 5449.0	...
6144561	  746.8	  578.1	 5449.0	...
6144562	  746.7	  577.8	 5446.0	...
6144563	  746.7	  577.8	 5443.0	...
6144564	  746.9	  577.9	 5440.0	...
6144565	  747.1	  578.3	 5441.0	...
6144566	  747.2	  578.7	 5443.0	...
6144567	  747.4	  579.0	 5445.0	...
6144568	  747.3	  579.1	 5446.0	...
6144569	  747.3	  579.2	 5446.0	...
6144570	  747.3	  579.3	 5447.0	...
6144571	  747.2	  579.4	 5447.0	...
6144572	  747.1	  579.3	 5447.0	...
6144573	  746.9	  579.3	 5446.0	...
6144574	  746.9	  579.2	 5446.0	...
6144575	  746.9	  579.1	 5448.0	...
6144576	  746.9	  579.0	 5450.0	...
6144577	  746.9	  579.1	 5450.0	...
6144578	  746.8	  579.0	 5450.0	...
6144579	  746.7	  578.9	 5452.0	...
6144580	  746.6	  578.8	 5453.0	...
6144581	  746.7	  578.8	 5455.0	...
6144582	  746.8	  578.7	 5455.0	...
6144583	  746.8	  578.8	 5454.0	...
6144584	  746.4	  578.9	 5454.0	...
6144585	  746.1	  579.2	 5453.0	...
6144586	  746.1	  579.5	 5452.0	...
6144587	  746.2	  579.8	 5451.0	...
6144588	  746.2	  579.9	 5451.0	...
6144589	  746.1	  580.0	 5452.0	...
6144590	  746.0	  579.8	 5453.0	...
6144591	  745.9	  579.7	 5453.0	...
6144592	  746.0	  579.5	 5455.0	...
6144593	  746.0	  579.4	 5456.0	...
6144594	  746.1	  579.4	 5457.0	...
6144595	  746.1	  579.4	 5453.0	...
6144596	  746.1	  579.4	 5450.0	...
6144597	  746.3	  579.4	 5450.0	...
6144598	  746.4	  579.0	 5453.0	...
6144599	  746.4	  578.7	 5457.0	...
6144600	  746.1	  578.4	 5458.0	...
6144601	  745.8	  578.4	 5458.0	...
6144602	  745.8	  578.6	 5458.0	...
6144603	  745.7	  579.1	 5459.0	...
6144604	  745.6	  579.6	 5458.0	...
6144605	  745.4	  579.7	 5458.0	...
6144606	  745.4	  579.7	 5457.0	...
6144607	  745.5	  579.6	 5458.0	...
6144608	  745.7	  579.4	 5459.0	...
6144609	  745.8	  579.3	 5460.0	...
6144610	  745.8	  579.1	 5459.0	...
6144611	  745.8	  579.1	 5459.0	...
6144612	  745.8	  579.3	 5459.0	...
6144613	  746.0	  579.5	 5461.0	...
6144614	  746.2	  579.8	 5461.0	...
6144615	  746.3	  579.9	 5462.0	...
6144616	  746.1	  579.9	 5462.0	...
6144617	  745.9	  580.0	 5463.0	...
6144618	  746.0	  580.0	 5464.0	...
6144619	  745.9	  580.0	 5465.0	...
6144620	  745.9	  580.1	 5465.0	...
6144621	  746.0	  580.2	 5466.0	...
6144622	  746.1	  580.3	 5462.0	...
6144623	  746.2	  580.3	 5458.0	...
6144624	  746.3	  580.3	 5455.0	...
6144625	  746.1	  580.6	 5455.0	...
6144626	  745.9	  580.9	 5456.0	...
6144627	  745.5	  581.1	 5457.0	...
6144628	  745.3	  581.1	 5457.0	...
6144629	  745.2	  581.3	 5455.0	...
6144630	  745.1	  581.5	 5454.0	...
6144631	  745.1	  581.2	 5455.0	...
6144632	  745.1	  580.6	 5455.0	...
6144633	  744.9	  579.9	 5453.0	...
6144634	  744.6	  579.0	 5451.0	...
6144635	  744.2	  578.0	 5448.0	...
6144636	  744.0	  576.8	 5446.0	...
6144637	  744.0	  576.4	 5444.0	...
6144638	  744.2	  576.1	 5442.0	...
6144639	  744.4	  575.5	 5441.0	...
6144640	  744.8	  574.9	 5440.0	...
6144641	  745.2	  574.4	 5438.0	...
6144642	  745.6	  574.4	 5435.0	...
6144643	  746.0	  574.3	 5432.0	...
6144644	  746.3	  574.3	 5431.0	...
6144645	  746.7	  574.3	 5431.0	...
6144646	  746.9	  574.3	 5431.0	...
6144647	  746.9	  574.3	 5431.0	...
6144648	  746.9	  574.1	 5431.0	...
6144649	  746.9	  573.4	 5429.0	...
6144650	  747.0	  572.6	 5427.0	...
6144651	  746.9	  571.9	 5425.0	...
6144652	  746.6	  571.2	 5424.0	...
6144653	  746.2	  570.6	 5422.0	...
6144654	  746.1	  570.2	 5421.0	...
6144655	  746.0	  570.0	 5419.0	...
6144656	  746.1	  569.8	 5417.0	...
6144657	  746.1	  569.6	 5415.0	...
6144658	  746.0	  570.1	 5414.0	...
6144659	  745.8	  570.7	 5412.0	...
6144660	  745.7	  571.5	 5414.0	...
6144661	  745.7	  571.8	 5418.0	...
6144662	  745.7	  572.0	 5421.0	...
6144663	  745.7	  572.7	 5419.0	...
MSG	6144664 0000 _ Number Off
6144664	  745.6	  573.3	 5417.0	...
6144665	  745.4	  573.8	 5415.0	...
6144666	  745.3	  573.8	 5416.0	...
6144667	  745.2	  573.8	 5417.0	...
6144668	  745.1	  573.7	 5417.0	...
6144669	  745.1	  573.4	 5419.0	...
6144670	  745.2	  573.1	 5421.0	...
6144671	  745.2	  573.0	 5422.0	...
6144672	  745.3	  573.0	 5418.0	...
6144673	  745.3	  573.0	 5414.0	...
6144674	  745.4	  573.0	 5411.0	...
6144675	  745.5	  573.0	 5410.0	...
6144676	  745.6	  573.1	 5411.0	...
6144677	  745.6	  573.1	 5414.0	...
6144678	  745.6	  573.2	 5415.0	...
6144679	  745.5	  573.3	 5415.0	...
6144680	  745.2	  573.4	 5414.0	...
6144681	  744.9	  573.4	 5414.0	...
6144682	  744.7	  573.4	 5414.0	...
6144683	  744.8	  573.4	 5413.0	...
6144684	  744.7	  573.2	 5414.0	...
6144685	  744.5	  573.0	 5414.0	...
6144686	  744.7	  572.9	 5414.0	...
6144687	  744.9	  572.9	 5413.0	...
6144688	  745.2	  573.0	 5413.0	...
6144689	  745.2	  573.0	 5412.0	...
6144690	  745.4	  573.1	 5413.0	...
6144691	  745.7	  573.3	 5414.0	...
6144692	  745.9	  573.6	 5415.0	...
6144693	  745.9	  573.9	 5414.0	...
6144694	  745.9	  574.1	 5413.0	...
6144695	  745.8	  574.1	 5412.0	...
6144696	  745.8	  574.4	 5413.0	...
6144697	  745.8	  574.7	 5413.0	...
6144698	  745.5	  574.9	 5413.0	...
6144699	  745.3	  574.8	 5414.0	...
6144700	  745.2	  574.6	 5414.0	...
6144701	  745.2	  574.4	 5414.0	...
6144702	  745.1	  574.3	 5414.0	...
6144703	  745.1	  574.2	 5414.0	...
6144704	  745.1	  574.2	 5414.0	...
6144705	  745.1	  574.1	 5414.0	...
6144706	  745.1	  574.1	 5414.0	...
6144707	  745.1	  574.1	 5416.0	...
6144708	  745.0	  574.3	 5418.0	...
6144709	  744.9	  574.5	 5419.0	...
6144710	  744.8	  574.7	 5418.0	...
6144711	  744.9	  574.7	 5417.0	...
6144712	  744.9	  574.7	 5416.0	...
6144713	  745.0	  574.7	 5414.0	...
6144714	  745.0	  574.9	 5412.0	...
6144715	  744.9	  575.1	 5411.0	...
6144716	  744.7	  575.3	 5410.0	...
6144717	  744.6	  575.4	 5409.0	...
6144718	  744.6	  575.5	 5410.0	...
6144719	  744.4	  575.6	 5411.0	...
6144720	  744.1	  575.8	 5413.0	...
6144721	  743.9	  576.0	 5412.0	...
6144722	  744.0	  576.1	 5411.0	...
6144723	  744.1	  576.2	 5410.0	...
6144724	  744.1	  576.2	 5409.0	...
6144725	  744.1	  576.2	 5409.0	...
6144726	  744.0	  576.2	 5408.0	...
6144727	  744.1	  576.2	 5408.0	...
6144728	  744.1	  576.3	 5407.0	...
6144729	  744.1	  576.4	 5406.0	...
6144730	  744.1	  576.4	 5406.0	...
6144731	  744.1	  576.4	 5407.0	...
6144732	  744.0	  576.3	 5408.0	...
6144733	  744.0	  576.3	 5410.0	...
6144734	  744.0	  576.4	 5407.0	...
6144735	  744.0	  576.6	 5404.0	...
6144736	  744.0	  576.7	 5401.0	...
6144737	  744.0	  576.7	 5401.0	...
6144738	  743.9	  576.7	 5402.0	...
6144739	  743.9	  576.7	 5403.0	...
6144740	  743.9	  576.8	 5403.0	...
6144741	  744.0	  576.9	 5403.0	...
6144742	  744.1	  577.1	 5402.0	...
6144743	  743.8	  576.9	 5402.0	...
6144744	  743.5	  576.6	 5402.0	...
6144745	  743.1	  576.4	 5402.0	...
6144746	  743.1	  576.6	 5402.0	...
6144747	  743.0	  576.9	 5400.0	...
6144748	  743.0	  577.2	 5398.0	...
6144749	  742.9	  577.4	 5395.0	...
6144750	  742.9	  577.4	 5393.0	...
6144751	  742.8	  577.4	 5391.0	...
6144752	  742.8	  577.4	 5390.0	...
6144753	  742.9	  577.4	 5390.0	...
6144754	  743.0	  577.4	 5390.0	...
6144755	  743.0	  577.5	 5390.0	...
6144756	  743.1	  577.5	 5390.0	...
6144757	  743.4	  577.5	 5392.0	...
6144758	  743.6	  577.6	 5393.0	...
6144759	  743.9	  577.6	 5394.0	...
6144760	  744.0	  577.4	 5394.0	...
6144761	  744.0	  577.1	 5392.0	...
6144762	  744.0	  576.9	 5390.0	...
6144763	  744.0	  576.9	 5389.0	...
6144764	  744.3	  576.8	 5389.0	...
6144765	  744.6	  576.5	 5389.0	...
6144766	  744.5	  576.2	 5390.0	...
6144767	  744.2	  575.9	 5390.0	...
6144768	  744.2	  576.0	 5389.0	...
6144769	  744.4	  576.0	 5389.0	...
6144770	  744.3	  576.0	 5389.0	...
6144771	  744.0	  576.0	 5389.0	...
6144772	  743.7	  576.0	 5391.0	...
6144773	  743.8	  575.9	 5392.0	...
6144774	  744.0	  575.9	 5393.0	...
6144775	  744.1	  576.0	 5392.0	...
6144776	  744.2	  576.0	 5391.0	...
6144777	  744.2	  576.0	 5390.0	...
6144778	  744.2	  575.9	 5389.0	...
6144779	  744.1	  575.5	 5390.0	...
6144780	  744.0	  575.3	 5390.0	...
6144781	  744.1	  575.1	 5390.0	...
6144782	  744.2	  575.2	 5387.0	...
6144783	  744.4	  575.3	 5385.0	...
6144784	  744.5	  575.3	 5384.0	...
6144785	  744.3	  575.4	 5386.0	...
6144786	  744.0	  575.4	 5387.0	...
6144787	  743.8	  575.6	 5387.0	...
6144788	  743.8	  575.6	 5385.0	...
6144789	  743.9	  575.7	 5382.0	...
6144790	  743.9	  575.8	 5380.0	...
6144791	  744.0	  575.7	 5380.0	...
6144792	  744.1	  575.6	 5380.0	...
6144793	  744.2	  575.4	 5380.0	...
6144794	  744.3	  575.3	 5381.0	...
6144795	  744.4	  575.1	 5381.0	...
6144796	  744.4	  575.0	 5381.0	...
6144797	  744.6	  575.1	 5381.0	...
6144798	  744.8	  575.2	 5380.0	...
6144799	  744.7	  575.4	 5379.0	...
6144800	  744.5	  575.5	 5379.0	...
6144801	  744.5	  575.8	 5378.0	...
6144802	  744.7	  576.0	 5381.0	...
6144803	  744.9	  576.5	 5383.0	...
6144804	  745.0	  576.9	 5386.0	...
6144805	  744.9	  576.9	 5386.0	...
6144806	  744.6	  576.7	 5383.0	...
6144807	  744.4	  576.4	 5381.0	...
6144808	  744.2	  576.5	 5380.0	...
6144809	  744.2	  576.5	 5382.0	...
6144810	  744.1	  576.3	 5384.0	...
6144811	  744.0	  576.2	 5384.0	...
6144812	  744.0	  576.3	 5385.0	...
6144813	  743.9	  576.4	 5384.0	...
6144814	  743.9	  576.4	 5382.0	...
6144815	  743.9	  576.4	 5380.0	...
6144816	  743.9	  576.1	 5379.0	...
6144817	  744.0	  575.8	 5378.0	...
6144818	  744.1	  575.5	 5377.0	...
6144819	  744.0	  575.4	 5376.0	...
6144820	  743.7	  575.4	 5376.0	...
6144821	  743.3	  575.4	 5375.0	...
6144822	  743.2	  575.5	 5375.0	...
6144823	  743.2	  575.6	 5375.0	...
6144824	  743.3	  575.8	 5374.0	...
6144825	  743.3	  575.9	 5373.0	...
6144826	  743.5	  575.9	 5374.0	...
6144827	  743.5	  575.8	 5376.0	...
6144828	  743.6	  575.9	 5377.0	...
6144829	  743.5	  575.8	 5377.0	...
6144830	  743.7	  575.7	 5376.0	...
6144831	  743.8	  575.6	 5375.0	...
6144832	  744.1	  575.4	 5375.0	...
6144833	  744.1	  575.3	 5376.0	...
6144834	  744.2	  575.3	 5376.0	...
6144835	  744.3	  575.7	 5377.0	...
6144836	  744.4	  576.0	 5376.0	...
6144837	  744.3	  576.0	 5376.0	...
6144838	  744.1	  575.7	 5377.0	...
6144839	  744.1	  575.8	 5377.0	...
6144840	  744.2	  576.2	 5373.0	...
6144841	  744.4	  576.5	 5370.0	...
6144842	  744.6	  576.5	 5367.0	...
6144843	  744.6	  576.4	 5368.0	...
6144844	  744.6	  576.4	 5370.0	...
6144845	  744.5	  576.4	 5369.0	...
6144846	  744.3	  576.3	 5366.0	...
6144847	  744.2	  576.1	 5364.0	...
6144848	  744.1	  576.1	 5364.0	...
6144849	  743.9	  576.1	 5363.0	...
6144850	  743.7	  576.0	 5363.0	...
6144851	  743.9	  575.9	 5363.0	...
6144852	  744.1	  575.8	 5364.0	...
6144853	  744.3	  575.8	 5364.0	...
6144854	  744.5	  575.7	 5364.0	...
6144855	  744.6	  575.6	 5364.0	...
6144856	  744.8	  575.5	 5364.0	...
6144857	  744.9	  575.5	 5364.0	...
6144858	  744.8	  575.4	 5363.0	...
6144859	  744.7	  575.4	 5361.0	...
6144860	  744.4	  575.4	 5359.0	...
6144861	  744.2	  575.3	 5359.0	...
6144862	  744.0	  575.2	 5360.0	...
6144863	  744.0	  575.2	 5361.0	...
6144864	  743.7	  575.3	 5361.0	...
MSG	6144865 0000 _ Number On
6144865	  743.3	  575.1	 5361.0	...
6144866	  743.3	  574.7	 5361.0	...
6144867	  743.5	  574.1	 5362.0	...
6144868	  743.9	  573.9	 5362.0	...
6144869	  744.0	  573.9	 5362.0	...
6144870	  744.3	  574.1	 5363.0	...
6144871	  744.6	  574.2	 5364.0	...
6144872	  744.8	  574.2	 5365.0	...
6144873	  744.9	  574.5	 5365.0	...
6144874	  744.9	  574.8	 5364.0	...
6144875	  745.0	  575.1	 5363.0	...
6144876	  745.0	  575.1	 5362.0	...
6144877	  744.9	  574.8	 5364.0	...
6144878	  744.7	  574.6	 5368.0	...
6144879	  744.5	  574.3	 5371.0	...
6144880	  744.4	  574.3	 5370.0	...
6144881	  744.4	  574.4	 5368.0	...
6144882	  744.4	  574.6	 5368.0	...
6144883	  744.3	  574.8	 5367.0	...
6144884	  744.3	  575.0	 5368.0	...
6144885	  744.3	  575.2	 5369.0	...
6144886	  744.2	  575.3	 5369.0	...
6144887	  744.2	  575.3	 5369.0	...
6144888	  744.3	  575.2	 5370.0	...
6144889	  744.6	  575.0	 5371.0	...
6144890	  744.8	  574.8	 5372.0	...
6144891	  745.1	  574.8	 5370.0	...
6144892	  745.1	  575.1	 5368.0	...
6144893	  745.1	  575.4	 5367.0	...
6144894	  745.0	  575.6	 5367.0	...
6144895	  744.8	  575.5	 5369.0	...
6144896	  744.7	  575.2	 5371.0	...
6144897	  744.2	  574.7	 5372.0	...
6144898	  743.7	  574.3	 5372.0	...
6144899	  743.2	  574.5	 5373.0	...
6144900	  743.4	  574.8	 5375.0	...
6144901	  743.6	  575.1	 5372.0	...
6144902	  743.9	  575.1	 5370.0	...
6144903	  743.9	  575.2	 5367.0	...
6144904	  743.9	  575.4	 5368.0	...
6144905	  743.8	  575.5	 5369.0	...
6144906	  743.2	  575.5	 5369.0	...
6144907	  742.7	  575.3	 5369.0	...
6144908	  741.8	  574.7	 5369.0	...
6144909	  741.4	  574.2	 5369.0	...
6144910	  740.4	  573.4	 5371.0	...
6144911	  739.8	  573.0	 5373.0	...
6144912	  738.7	  572.7	 5376.0	...
6144913	  738.1	  572.8	 5376.0	...
6144914	  737.2	  573.1	 5376.0	...
6144915	  736.7	  573.3	 5376.0	...
6144916	  736.5	  573.8	 5375.0	...
6144917	  736.7	  574.3	 5374.0	...
6144918	  736.9	  575.0	 5373.0	...
6144919	  737.4	  575.6	 5376.0	...
6144920	  737.9	  576.5	 5379.0	...
6144921	  738.6	  577.2	 5382.0	...
6144922	  738.9	  577.8	 5384.0	...
6144923	  739.3	  578.0	 5384.0	...
6144924	  739.4	  578.2	 5383.0	...
6144925	  740.0	  578.0	 5379.0	...
6144926	  740.6	  577.7	 5374.0	...
6144927	  741.4	  577.0	 5371.0	...
6144928	  742.0	  576.3	 5370.0	...
6144929	  742.6	  575.7	 5367.0	...
6144930	  743.5	  575.4	 5365.0	...
6144931	  744.2	  574.7	 5363.0	...
6144932	  745.1	  574.0	 5363.0	...
6144933	  745.5	  573.6	 5364.0	...
6144934	  745.9	  573.7	 5365.0	...
6144935	  745.9	  574.0	 5366.0	...
6144936	  745.8	  574.3	 5366.0	...
6144937	  745.6	  574.6	 5365.0	...
6144938	  745.5	  574.7	 5363.0	...
6144939	  745.0	  574.7	 5361.0	...
6144940	  744.6	  574.8	 5361.0	...
6144941	  743.8	  575.0	 5362.0	...
6144942	  743.4	  575.0	 5363.0	...
6144943	  743.1	  575.0	 5365.0	...
6144944	  743.0	  575.0	 5365.0	...
6144945	  743.0	  574.9	 5365.0	...
6144946	  743.0	  574.9	 5367.0	...
6144947	  743.2	  574.9	 5368.0	...
6144948	  743.5	  575.1	 5369.0	...
6144949	  743.6	  575.2	 5370.0	...
6144950	  743.7	  575.2	 5372.0	...
6144951	  743.7	  575.4	 5375.0	...
6144952	  743.7	  575.7	 5376.0	...
6144953	  743.6	  575.9	 5376.0	...
6144954	  743.4	  575.8	 5377.0	...
6144955	  743.5	  575.7	 5378.0	...
6144956	  743.5	  575.6	 5379.0	...
6144957	  743.5	  575.7	 5378.0	...
6144958	  743.5	  575.8	 5376.0	...
6144959	  743.7	  575.8	 5376.0	...
6144960	  743.8	  575.9	 5377.0	...
6144961	  743.9	  575.8	 5377.0	...
6144962	  743.9	  575.7	 5378.0	...
6144963	  743.9	  575.6	 5378.0	...
6144964	  743.9	  575.6	 5379.0	...
6144965	  743.8	  575.6	 5381.0	...
6144966	  743.8	  575.5	 5382.0	...
6144967	  743.9	  575.6	 5381.0	...
6144968	  744.0	  575.7	 5378.0	...
6144969	  744.1	  575.9	 5375.0	...
6144970	  744.2	  576.0	 5372.0	...
6144971	  744.4	  575.8	 5370.0	...
6144972	  744.6	  575.4	 5369.0	...
6144973	  744.8	  575.1	 5368.0	...
6144974	  744.8	  575.1	 5367.0	...
6144975	  744.8	  575.1	 5367.0	...
6144976	  744.9	  575.5	 5368.0	...
6144977	  744.9	  575.9	 5368.0	...
6144978	  745.1	  576.2	 5368.0	...
6144979	  745.2	  576.2	 5368.0	...
6144980	  745.3	  576.2	 5367.0	...
6144981	  745.4	  576.2	 5370.0	...
6144982	  745.3	  576.2	 5373.0	...
6144983	  745.3	  576.2	 5375.0	...
6144984	  745.2	  576.1	 5375.0	...
6144985	  745.3	  576.2	 5376.0	...
6144986	  745.3	  576.2	 5376.0	...
6144987	  745.3	  576.2	 5377.0	...
6144988	  745.3	  576.3	 5380.0	...
6144989	  745.4	  576.5	 5383.0	...
6144990	  745.5	  576.7	 5383.0	...
6144991	  745.6	  576.8	 5381.0	...
6144992	  745.7	  576.8	 5381.0	...
6144993	  745.8	  576.7	 5383.0	...
6144994	  745.8	  576.7	 5384.0	...
6144995	  745.9	  576.7	 5385.0	...
6144996	  746.1	  576.7	 5384.0	...
6144997	  746.3	  576.6	 5383.0	...
6144998	  746.4	  576.6	 5383.0	...
6144999	  746.3	  576.7	 5383.0	...
6145000	  746.3	  576.7	 5383.0	...
6145001	  746.2	  576.7	 5383.0	...
6145002	  745.9	  576.7	 5382.0	...
6145003	  745.6	  576.7	 5381.0	...
6145004	  745.4	  576.8	 5382.0	...
6145005	  745.4	  577.0	 5386.0	...
6145006	  745.5	  577.1	 5390.0	...
6145007	  745.5	  577.1	 5391.0	...
6145008	  745.6	  577.2	 5391.0	...
6145009	  745.7	  577.4	 5391.0	...
6145010	  745.8	  577.5	 5391.0	...
6145011	  745.9	  577.5	 5393.0	...
6145012	  745.9	  577.0	 5393.0	...
6145013	  746.1	  576.5	 5394.0	...
6145014	  746.3	  575.9	 5395.0	...
6145015	  746.4	  575.9	 5397.0	...
6145016	  746.0	  575.9	 5398.0	...
6145017	  745.7	  576.2	 5396.0	...
6145018	  745.3	  576.5	 5395.0	...
6145019	  745.2	  576.7	 5395.0	...
6145020	  745.5	  576.6	 5393.0	...
6145021	  745.9	  576.5	 5392.0	...
6145022	  746.3	  576.5	 5391.0	...
6145023	  746.4	  576.5	 5391.0	...
6145024	  746.3	  576.5	 5390.0	...
6145025	  746.3	  576.4	 5389.0	...
6145026	  746.4	  576.1	 5387.0	...
6145027	  746.6	  575.8	 5388.0	...
6145028	  746.7	  575.4	 5391.0	...
6145029	  746.6	  575.3	 5394.0	...
6145030	  746.5	  575.2	 5394.0	...
6145031	  746.4	  575.3	 5393.0	...
6145032	  746.2	  575.3	 5392.0	...
6145033	  746.0	  575.1	 5391.0	...
6145034	  745.9	  575.1	 5390.0	...
6145035	  745.8	  575.2	 5388.0	...
6145036	  745.9	  575.4	 5386.0	...
6145037	  746.0	  575.5	 5386.0	...
6145038	  746.0	  575.6	 5386.0	...
6145039	  745.9	  575.6	 5386.0	...
6145040	  746.1	  575.7	 5386.0	...
6145041	  746.3	  575.8	 5386.0	...
6145042	  746.5	  575.9	 5385.0	...
6145043	  746.5	  575.8	 5384.0	...
6145044	  746.5	  575.7	 5384.0	...
6145045	  746.5	  575.4	 5384.0	...
6145046	  746.1	  575.4	 5384.0	...
6145047	  745.7	  575.6	 5382.0	...
6145048	  745.3	  575.9	 5380.0	...
6145049	  745.4	  576.2	 5378.0	...
6145050	  745.6	  576.3	 5377.0	...
6145051	  745.8	  576.2	 5376.0	...
6145052	  745.9	  576.0	 5376.0	...
6145053	  745.7	  575.8	 5377.0	...
6145054	  745.8	  575.7	 5375.0	...
6145055	  746.1	  575.4	 5372.0	...
6145056	  746.2	  575.2	 5372.0	...
6145057	  746.1	  575.0	 5374.0	...
6145058	  745.8	  575.0	 5377.0	...
6145059	  745.8	  575.3	 5378.0	...
6145060	  745.7	  575.5	 5379.0	...
6145061	  745.7	  575.6	 5379.0	...
6145062	  745.7	  575.6	 5379.0	...
6145063	  745.6	  575.5	 5378.0	...
6145064	  745.3	  575.5	 5376.0	...
6145065	  745.0	  575.6	 5376.0	...
6145066	  744.7	  575.6	 5377.0	...
6145067	  744.7	  575.6	 5379.0	...
6145068	  744.8	  575.6	 5381.0	...
6145069	  744.9	  575.8	 5382.0	...
6145070	  745.1	  576.1	 5385.0	...
6145071	  745.2	  576.3	 5387.0	...
6145072	  745.1	  576.3	 5389.0	...
6145073	  745.1	  576.5	 5390.0	...
6145074	  745.1	  576.7	 5392.0	...
6145075	  745.1	  576.9	 5393.0	...
6145076	  745.0	  576.8	 5394.0	...
6145077	  745.0	  576.8	 5395.0	...
6145078	  745.1	  576.4	 5395.0	...
6145079	  745.2	  576.1	 5395.0	...
6145080	  745.3	  575.5	 5392.0	...
6145081	  745.2	  575.4	 5389.0	...
6145082	  745.3	  575.2	 5388.0	...
6145083	  745.3	  575.2	 5389.0	...
6145084	  745.4	  575.1	 5389.0	...
6145085	  745.3	  575.6	 5389.0	...
6145086	  745.2	  576.0	 5389.0	...
6145087	  745.1	  576.3	 5388.0	...
6145088	  744.9	  576.3	 5388.0	...
6145089	  745.1	  576.2	 5388.0	...
6145090	  745.3	  576.1	 5388.0	...
6145091	  745.5	  575.8	 5388.0	...
6145092	  745.5	  575.5	 5388.0	...
6145093	  745.6	  574.7	 5388.0	...
6145094	  745.8	  573.9	 5387.0	...
6145095	  746.1	  573.0	 5386.0	...
6145096	  746.2	  571.8	 5385.0	...
6145097	  746.6	  570.4	 5385.0	...
6145098	  747.2	  568.3	 5383.0	...
6145099	  747.9	  566.5	 5382.0	...
6145100	  749.0	  565.2	 5381.0	...
6145101	  750.1	  564.3	 5381.0	...
6145102	  751.5	  563.8	 5379.0	...
6145103	  752.9	  563.2	 5378.0	...
6145104	  753.9	  563.0	 5376.0	...
6145105	  754.9	  562.8	 5375.0	...
6145106	  755.6	  563.4	 5375.0	...
6145107	  756.3	  564.1	 5374.0	...
6145108	  756.5	  564.9	 5374.0	...
6145109	  756.2	  565.4	 5375.0	...
6145110	  755.9	  565.6	 5377.0	...
6145111	  755.4	  565.8	 5378.0	...
6145112	  755.1	  565.8	 5378.0	...
6145113	  754.5	  565.4	 5377.0	...
6145114	  754.1	  564.5	 5376.0	...
6145115	  753.8	  563.4	 5375.0	...
6145116	  753.7	  562.4	 5375.0	...
6145117	  753.4	  561.8	 5375.0	...
6145118	  753.0	  561.4	 5374.0	...
6145119	  752.7	  561.4	 5374.0	...
6145120	  752.5	  561.4	 5375.0	...
6145121	  752.5	  561.7	 5377.0	...
6145122	  752.0	  562.1	 5379.0	...
6145123	  751.7	  562.7	 5381.0	...
6145124	  751.1	  563.2	 5383.0	...
6145125	  750.9	  564.2	 5384.0	...
6145126	  750.5	  565.1	 5383.0	...
6145127	  750.4	  565.7	 5381.0	...
6145128	  750.5	  565.8	 5382.0	...
6145129	  750.7	  565.9	 5382.0	...
6145130	  751.1	  565.9	 5383.0	...
6145131	  751.4	  565.8	 5383.0	...
6145132	  751.6	  565.6	 5384.0	...
6145133	  751.7	  565.5	 5382.0	...
6145134	  751.8	  565.0	 5380.0	...
6145135	  751.8	  564.5	 5377.0	...
6145136	  752.0	  564.6	 5377.0	...
6145137	  752.1	  565.1	 5377.0	...
6145138	  752.2	  565.4	 5376.0	...
6145139	  752.4	  565.0	 5375.0	...
6145140	  752.6	  564.6	 5375.0	...
6145141	  752.8	  564.4	 5374.0	...
6145142	  752.8	  564.2	 5376.0	...
6145143	  752.7	  564.1	 5379.0	...
6145144	  752.5	  564.6	 5381.0	...
6145145	  752.2	  565.1	 5381.0	...
6145146	  752.0	  565.7	 5380.0	...
6145147	  751.8	  565.7	 5378.0	...
6145148	  751.8	  565.7	 5376.0	...
6145149	  751.9	  565.8	 5378.0	...
6145150	  752.0	  565.9	 5379.0	...
6145151	  751.8	  566.0	 5380.0	...
6145152	  751.5	  566.1	 5379.0	...
6145153	  751.4	  565.8	 5379.0	...
6145154	  751.6	  565.3	 5379.0	...
6145155	  751.8	  564.8	 5378.0	...
6145156	  751.9	  564.8	 5377.0	...
6145157	  751.9	  564.8	 5375.0	...
6145158	  751.9	  564.7	 5374.0	...
6145159	  751.8	  564.6	 5374.0	...
6145160	  751.8	  564.5	 5373.0	...
6145161	  751.9	  564.2	 5372.0	...
6145162	  751.9	  563.8	 5371.0	...
6145163	  751.8	  563.4	 5370.0	...
6145164	  751.8	  563.4	 5369.0	...
6145165	  751.8	  563.5	 5369.0	...
6145166	  751.9	  563.6	 5370.0	...
6145167	  751.8	  563.7	 5370.0	...
6145168	  751.8	  563.8	 5371.0	...
6145169	  751.8	  563.8	 5371.0	...
6145170	  751.9	  563.9	 5370.0	...
6145171	  751.9	  564.2	 5369.0	...
6145172	  751.8	  564.4	 5368.0	...
6145173	  751.7	  564.7	 5368.0	...
6145174	  751.6	  564.6	 5368.0	...
6145175	  751.6	  564.6	 5368.0	...
6145176	  751.6	  564.6	 5368.0	...
6145177	  751.7	  564.7	 5367.0	...
6145178	  751.9	  564.2	 5364.0	...
6145179	  752.0	  563.7	 5362.0	...
6145180	  752.0	  563.3	 5359.0	...
MSG	6145181 0000 _ Number Off
6145181	  751.8	  563.7	 5358.0	...
6145182	  751.7	  564.0	 5358.0	...
6145183	  751.7	  564.1	 5358.0	...
6145184	  751.8	  564.2	 5360.0	...
6145185	  751.8	  564.3	 5362.0	...
6145186	  751.9	  564.2	 5364.0	...
6145187	  751.9	  564.1	 5364.0	...
6145188	  751.7	  564.0	 5363.0	...
6145189	  751.5	  563.9	 5362.0	...
6145190	  751.4	  563.8	 5360.0	...
6145191	  751.5	  563.6	 5360.0	...
6145192	  751.7	  563.5	 5361.0	...
6145193	  751.8	  563.6	 5363.0	...
6145194	  751.8	  563.7	 5362.0	...
6145195	  752.0	  563.9	 5359.0	...
6145196	  752.1	  563.9	 5358.0	...
6145197	  752.2	  563.9	 5358.0	...
6145198	  752.2	  564.0	 5360.0	...
6145199	  752.2	  564.1	 5360.0	...
6145200	  752.0	  564.2	 5361.0	...
6145201	  751.9	  564.3	 5361.0	...
6145202	  751.7	  564.2	 5360.0	...
6145203	  751.8	  564.0	 5360.0	...
6145204	  751.8	  564.0	 5356.0	...
6145205	  751.9	  564.0	 5352.0	...
6145206	  751.9	  564.0	 5349.0	...
6145207	  751.8	  563.9	 5348.0	...
6145208	  751.5	  563.9	 5350.0	...
6145209	  751.2	  564.2	 5353.0	...
6145210	  751.0	  564.6	 5354.0	...
6145211	  751.2	  564.9	 5354.0	...
6145212	  751.3	  564.9	 5353.0	...
6145213	  751.3	  564.9	 5354.0	...
6145214	  751.3	  564.9	 5355.0	...
6145215	  751.4	  564.9	 5355.0	...
6145216	  751.4	  564.8	 5356.0	...
6145217	  751.5	  564.7	 5356.0	...
6145218	  751.4	  564.6	 5357.0	...
6145219	  751.2	  564.6	 5354.0	...
6145220	  750.9	  564.6	 5351.0	...
6145221	  750.7	  564.7	 5347.0	...
6145222	  750.6	  564.7	 5345.0	...
6145223	  750.8	  564.6	 5345.0	...
6145224	  751.1	  564.6	 5346.0	...
6145225	  751.4	  564.6	 5347.0	...
6145226	  751.3	  564.6	 5348.0	...
6145227	  751.3	  564.6	 5349.0	...
6145228	  751.3	  564.7	 5348.0	...
6145229	  751.3	  565.0	 5347.0	...
6145230	  751.3	  565.3	 5346.0	...
6145231	  751.1	  565.6	 5346.0	...
6145232	  750.9	  565.6	 5346.0	...
6145233	  750.7	  565.6	 5344.0	...
6145234	  750.9	  565.5	 5342.0	...
6145235	  751.1	  565.5	 5340.0	...
6145236	  751.4	  565.7	 5341.0	...
6145237	  751.5	  566.0	 5341.0	...
6145238	  751.2	  566.1	 5341.0	...
6145239	  750.7	  565.8	 5340.0	...
6145240	  750.3	  565.7	 5339.0	...
6145241	  750.3	  565.8	 5338.0	...
6145242	  750.3	  565.9	 5336.0	...
6145243	  750.3	  566.0	 5335.0	...
6145244	  750.3	  566.0	 5334.0	...
6145245	  750.3	  566.0	 5334.0	...
6145246	  750.2	  566.0	 5335.0	...
6145247	  750.2	  566.0	 5338.0	...
6145248	  750.2	  566.0	 5340.0	...
6145249	  750.2	  566.1	 5340.0	...
6145250	  750.2	  566.1	 5340.0	...
6145251	  750.0	  566.1	 5341.0	...
6145252	  749.9	  566.1	 5342.0	...
6145253	  749.9	  566.1	 5343.0	...
6145254	  750.1	  566.2	 5344.0	...
6145255	  750.3	  566.2	 5342.0	...
6145256	  750.4	  566.1	 5339.0	...
6145257	  750.2	  566.2	 5336.0	...
6145258	  749.9	  566.3	 5336.0	...
6145259	  749.6	  566.3	 5336.0	...
6145260	  749.6	  566.3	 5336.0	...
6145261	  749.6	  566.2	 5336.0	...
6145262	  749.7	  566.2	 5337.0	...
6145263	  749.7	  566.2	 5338.0	...
6145264	  749.7	  566.2	 5338.0	...
6145265	  749.5	  566.2	 5336.0	...
6145266	  749.3	  566.1	 5333.0	...
6145267	  749.3	  566.3	 5333.0	...
6145268	  749.6	  566.5	 5335.0	...
6145269	  749.7	  566.6	 5336.0	...
6145270	  749.8	  566.4	 5337.0	...
6145271	  749.8	  566.1	 5337.0	...
6145272	  749.8	  566.0	 5339.0	...
6145273	  749.7	  565.9	 5340.0	...
6145274	  749.7	  565.9	 5340.0	...
6145275	  749.7	  565.8	 5339.0	...
6145276	  749.8	  565.8	 5339.0	...
6145277	  749.9	  565.8	 5338.0	...
6145278	  749.8	  565.7	 5339.0	...
6145279	  749.6	  565.9	 5339.0	...
6145280	  749.3	  566.0	 5339.0	...
6145281	  749.3	  566.1	 5339.0	...
6145282	  749.3	  566.2	 5340.0	...
6145283	  749.4	  566.2	 5340.0	...
6145284	  749.6	  566.4	 5341.0	...
6145285	  749.8	  566.6	 5342.0	...
6145286	  750.0	  566.7	 5343.0	...
6145287	  750.1	  566.8	 5342.0	...
6145288	  750.3	  566.8	 5339.0	...
6145289	  750.4	  567.1	 5337.0	...
6145290	  750.5	  567.3	 5338.0	...
6145291	  750.6	  567.4	 5340.0	...
6145292	  750.9	  567.2	 5341.0	...
6145293	  751.1	  567.0	 5340.0	...
6145294	  751.1	  567.0	 5338.0	...
6145295	  750.7	  567.1	 5339.0	...
6145296	  750.2	  567.1	 5339.0	...
6145297	  750.2	  567.0	 5339.0	...
6145298	  750.3	  567.1	 5341.0	...
6145299	  750.6	  567.4	 5343.0	...
6145300	  750.8	  567.7	 5345.0	...
6145301	  751.0	  567.8	 5346.0	...
6145302	  750.9	  567.8	 5345.0	...
6145303	  750.7	  568.0	 5345.0	...
6145304	  750.8	  568.0	 5344.0	...
6145305	  751.0	  568.1	 5343.0	...
6145306	  751.4	  568.1	 5342.0	...
6145307	  751.7	  568.3	 5342.0	...
6145308	  751.8	  568.4	 5342.0	...
6145309	  751.7	  568.4	 5342.0	...
6145310	  751.6	  568.1	 5341.0	...
6145311	  751.5	  567.8	 5340.0	...
6145312	  751.5	  567.7	 5339.0	...
6145313	  751.4	  567.7	 5338.0	...
6145314	  751.4	  567.6	 5340.0	...
6145315	  751.3	  567.6	 5343.0	...
6145316	  751.3	  567.3	 5346.0	...
6145317	  751.3	  567.0	 5349.0	...
6145318	  751.3	  566.6	 5350.0	...
6145319	  751.3	  566.6	 5349.0	...
6145320	  751.3	  566.6	 5347.0	...
6145321	  751.3	  566.6	 5344.0	...
6145322	  751.4	  566.6	 5342.0	...
6145323	  751.4	  566.6	 5340.0	...
6145324	  751.3	  566.7	 5340.0	...
6145325	  750.8	  566.7	 5340.0	...
6145326	  750.1	  566.6	 5341.0	...
6145327	  749.2	  566.5	 5342.0	...
EFIX R   6142895	6145327	2433	  750.6	  577.2	   5361
SSACC R  6145328
6145328	  747.6	  566.6	 5340.0	...
6145329	  745.8	  566.5	 5337.0	...
6145330	  743.7	  566.6	 5335.0	...
6145331	  741.8	  566.6	 5333.0	...
6145332	  739.7	  566.1	 5332.0	...
6145333	  737.4	  565.6	 5330.0	...
6145334	  735.7	  564.5	 5328.0	...
ESACC R  6145328	6145334	7	  747.6	  566.6	  735.7	  564.5	   0.26	     39
SFIX R   6145335
6145335	  734.4	  563.8	 5325.0	...
6145336	  733.4	  563.0	 5325.0	...
6145337	  732.5	  562.5	 5327.0	...
6145338	  731.9	  562.4	 5330.0	...
6145339	  731.3	  562.3	 5331.0	...
6145340	  731.1	  563.0	 5331.0	...
6145341	  730.6	  563.8	 5332.0	...
6145342	  730.5	  565.0	 5333.0	...
6145343	  730.0	  565.7	 5335.0	...
6145344	  729.8	  566.5	 5335.0	...
6145345	  729.9	  566.7	 5335.0	...
6145346	  730.1	  567.0	 5336.0	...
6145347	  730.5	  567.2	 5336.0	...
6145348	  730.6	  567.5	 5335.0	...
6145349	  730.6	  567.7	 5336.0	...
6145350	  730.6	  567.8	 5336.0	...
6145351	  730.6	  567.8	 5336.0	...
6145352	  730.9	  567.7	 5334.0	...
6145353	  731.1	  567.6	 5330.0	...
6145354	  731.4	  567.7	 5327.0	...
6145355	  731.5	  568.2	 5326.0	...
6145356	  731.6	  568.9	 5328.0	...
6145357	  732.2	  569.8	 5330.0	...
6145358	  732.7	  570.5	 5332.0	...
6145359	  733.3	  571.2	 5333.0	...
6145360	  733.5	  571.6	 5335.0	...
6145361	  733.6	  572.3	 5337.0	...
6145362	  733.7	  572.8	 5339.0	...
6145363	  733.7	  573.2	 5338.0	...
6145364	  733.7	  573.2	 5337.0	...
6145365	  733.8	  573.1	 5335.0	...
6145366	  734.0	  572.9	 5334.0	...
6145367	  734.0	  572.3	 5334.0	...
6145368	  733.8	  571.7	 5334.0	...
6145369	  733.5	  571.5	 5334.0	...
6145370	  733.3	  571.5	 5334.0	...
6145371	  733.3	  571.6	 5334.0	...
6145372	  733.3	  571.7	 5334.0	...
6145373	  733.3	  571.7	 5334.0	...
6145374	  733.3	  571.8	 5333.0	...
6145375	  733.3	  571.9	 5332.0	...
6145376	  733.3	  572.0	 5332.0	...
6145377	  733.3	  572.0	 5332.0	...
6145378	  733.3	  572.0	 5333.0	...
6145379	  733.3	  572.1	 5335.0	...
6145380	  733.3	  572.3	 5337.0	...
6145381	  733.4	  572.4	 5337.0	...
MSG	6145382 0000 _ Number On
6145382	  733.4	  572.4	 5337.0	...
6145383	  733.5	  572.3	 5337.0	...
6145384	  733.5	  572.2	 5336.0	...
6145385	  733.6	  572.2	 5336.0	...
6145386	  733.6	  572.2	 5336.0	...
6145387	  733.6	  572.3	 5335.0	...
6145388	  733.6	  572.3	 5334.0	...
6145389	  733.6	  572.3	 5333.0	...
6145390	  733.6	  572.4	 5332.0	...
6145391	  733.5	  572.4	 5331.0	...
6145392	  733.5	  572.0	 5330.0	...
6145393	  733.5	  571.5	 5329.0	...
6145394	  733.5	  571.0	 5329.0	...
6145395	  733.5	  570.9	 5330.0	...
6145396	  733.5	  570.9	 5331.0	...
6145397	  733.5	  570.9	 5330.0	...
6145398	  733.5	  571.2	 5329.0	...
6145399	  733.5	  571.6	 5327.0	...
6145400	  733.5	  571.8	 5328.0	...
6145401	  733.4	  571.8	 5329.0	...
6145402	  733.4	  571.7	 5330.0	...
6145403	  733.6	  571.5	 5330.0	...
6145404	  733.8	  571.3	 5330.0	...
6145405	  734.1	  571.4	 5330.0	...
6145406	  734.0	  571.4	 5329.0	...
6145407	  733.8	  571.5	 5328.0	...
6145408	  733.7	  571.6	 5327.0	...
6145409	  733.6	  571.7	 5327.0	...
6145410	  733.6	  571.8	 5327.0	...
6145411	  733.7	  571.9	 5326.0	...
6145412	  733.8	  571.9	 5326.0	...
6145413	  733.9	  572.2	 5326.0	...
6145414	  734.0	  572.5	 5326.0	...
6145415	  734.0	  572.9	 5326.0	...
6145416	  734.0	  573.0	 5326.0	...
6145417	  733.9	  573.2	 5326.0	...
6145418	  733.7	  572.9	 5327.0	...
6145419	  733.5	  572.7	 5327.0	...
6145420	  733.5	  572.5	 5327.0	...
6145421	  733.4	  572.5	 5326.0	...
6145422	  733.3	  572.5	 5325.0	...
6145423	  733.0	  572.7	 5325.0	...
6145424	  732.8	  572.8	 5325.0	...
6145425	  732.7	  572.9	 5326.0	...
6145426	  732.6	  572.6	 5327.0	...
6145427	  732.6	  572.4	 5329.0	...
6145428	  732.7	  572.1	 5329.0	...
6145429	  732.8	  572.1	 5329.0	...
6145430	  732.8	  572.3	 5329.0	...
6145431	  732.9	  572.6	 5328.0	...
6145432	  732.9	  572.8	 5329.0	...
6145433	  732.9	  572.8	 5330.0	...
6145434	  732.8	  572.6	 5332.0	...
6145435	  732.8	  572.4	 5333.0	...
6145436	  732.7	  572.2	 5333.0	...
6145437	  732.8	  572.5	 5333.0	...
6145438	  732.8	  572.9	 5333.0	...
6145439	  733.0	  573.5	 5333.0	...
6145440	  733.1	  573.6	 5332.0	...
6145441	  733.3	  573.7	 5331.0	...
6145442	  733.3	  573.7	 5329.0	...
6145443	  733.3	  573.7	 5328.0	...
6145444	  732.9	  573.7	 5327.0	...
6145445	  732.5	  573.6	 5327.0	...
6145446	  732.4	  573.4	 5327.0	...
6145447	  732.7	  573.2	 5326.0	...
6145448	  733.0	  573.0	 5325.0	...
6145449	  733.0	  573.1	 5326.0	...
6145450	  733.1	  573.1	 5326.0	...
6145451	  733.1	  573.2	 5326.0	...
6145452	  733.1	  573.2	 5325.0	...
6145453	  733.0	  573.1	 5324.0	...
6145454	  733.1	  573.1	 5324.0	...
6145455	  733.2	  573.0	 5322.0	...
6145456	  733.2	  573.1	 5321.0	...
6145457	  733.2	  573.2	 5319.0	...
6145458	  733.1	  573.3	 5322.0	...
6145459	  733.1	  573.3	 5325.0	...
6145460	  733.3	  573.1	 5327.0	...
6145461	  733.3	  572.8	 5326.0	...
6145462	  733.4	  572.7	 5324.0	...
6145463	  733.5	  572.9	 5324.0	...
6145464	  733.7	  573.1	 5324.0	...
6145465	  734.0	  573.1	 5324.0	...
6145466	  734.3	  573.1	 5323.0	...
6145467	  734.7	  573.0	 5321.0	...
6145468	  734.9	  572.9	 5318.0	...
6145469	  734.9	  573.0	 5316.0	...
6145470	  734.9	  573.0	 5317.0	...
6145471	  734.9	  573.2	 5321.0	...
6145472	  735.0	  573.3	 5325.0	...
6145473	  735.0	  573.3	 5326.0	...
6145474	  734.9	  573.2	 5323.0	...
6145475	  734.6	  573.3	 5319.0	...
6145476	  734.3	  573.3	 5316.0	...
6145477	  734.1	  573.3	 5316.0	...
6145478	  734.2	  573.3	 5319.0	...
6145479	  734.2	  573.1	 5322.0	...
6145480	  734.1	  572.8	 5325.0	...
6145481	  734.1	  572.9	 5325.0	...
6145482	  734.0	  573.2	 5325.0	...
6145483	  734.1	  573.4	 5323.0	...
6145484	  734.2	  573.1	 5320.0	...
6145485	  734.4	  572.8	 5317.0	...
6145486	  734.7	  572.5	 5316.0	...
6145487	  734.7	  572.5	 5316.0	...
6145488	  734.6	  572.3	 5316.0	...
6145489	  734.5	  572.2	 5316.0	...
6145490	  734.6	  572.0	 5316.0	...
6145491	  734.8	  572.0	 5315.0	...
6145492	  734.8	  572.0	 5314.0	...
6145493	  734.6	  572.0	 5314.0	...
6145494	  734.3	  572.1	 5314.0	...
6145495	  734.3	  572.1	 5314.0	...
6145496	  734.2	  572.1	 5314.0	...
6145497	  734.2	  572.0	 5313.0	...
6145498	  734.2	  572.0	 5313.0	...
6145499	  734.2	  572.2	 5312.0	...
6145500	  734.3	  572.4	 5312.0	...
6145501	  734.4	  572.6	 5313.0	...
6145502	  734.5	  572.7	 5314.0	...
6145503	  734.7	  572.7	 5316.0	...
6145504	  734.9	  572.8	 5313.0	...
6145505	  735.3	  573.1	 5311.0	...
6145506	  735.9	  573.2	 5308.0	...
6145507	  736.5	  573.2	 5308.0	...
6145508	  737.4	  573.0	 5308.0	...
6145509	  738.0	  573.0	 5311.0	...
6145510	  739.1	  573.1	 5313.0	...
6145511	  740.0	  573.2	 5314.0	...
6145512	  741.2	  573.0	 5312.0	...
6145513	  742.7	  572.8	 5307.0	...
6145514	  744.4	  572.5	 5304.0	...
6145515	  746.0	  572.3	 5299.0	...
6145516	  748.1	  571.9	 5297.0	...
6145517	  749.9	  571.5	 5296.0	...
6145518	  751.6	  571.1	 5296.0	...
6145519	  752.5	  570.8	 5296.0	...
6145520	  753.0	  570.7	 5294.0	...
6145521	  753.1	  570.6	 5292.0	...
6145522	  753.1	  570.7	 5291.0	...
6145523	  752.6	  570.7	 5290.0	...
6145524	  752.1	  570.5	 5288.0	...
6145525	  751.3	  570.2	 5287.0	...
6145526	  750.6	  570.0	 5285.0	...
6145527	  750.0	  569.3	 5286.0	...
6145528	  749.4	  568.8	 5286.0	...
6145529	  749.1	  568.6	 5286.0	...
6145530	  748.7	  568.9	 5285.0	...
6145531	  748.5	  569.2	 5284.0	...
6145532	  748.3	  569.2	 5283.0	...
6145533	  748.3	  569.2	 5283.0	...
6145534	  748.3	  569.4	 5283.0	...
6145535	  748.5	  569.8	 5282.0	...
6145536	  748.6	  570.2	 5281.0	...
6145537	  748.5	  570.6	 5280.0	...
6145538	  748.2	  570.6	 5280.0	...
6145539	  747.8	  570.7	 5277.0	...
6145540	  747.5	  570.7	 5276.0	...
6145541	  747.3	  570.7	 5275.0	...
6145542	  747.1	  570.7	 5276.0	...
6145543	  746.9	  570.5	 5277.0	...
6145544	  746.9	  570.5	 5277.0	...
6145545	  747.0	  570.5	 5277.0	...
6145546	  747.0	  570.5	 5275.0	...
6145547	  746.8	  570.3	 5274.0	...
6145548	  746.6	  570.2	 5272.0	...
6145549	  746.3	  570.0	 5272.0	...
6145550	  746.1	  570.0	 5272.0	...
6145551	  746.1	  569.9	 5273.0	...
6145552	  746.1	  569.9	 5276.0	...
6145553	  746.0	  569.6	 5278.0	...
6145554	  745.9	  569.3	 5280.0	...
6145555	  745.8	  569.3	 5280.0	...
6145556	  745.9	  569.8	 5279.0	...
6145557	  746.0	  570.4	 5279.0	...
6145558	  746.1	  570.8	 5278.0	...
6145559	  746.3	  570.6	 5277.0	...
6145560	  746.4	  570.3	 5275.0	...
6145561	  746.3	  569.9	 5273.0	...
6145562	  746.2	  569.9	 5273.0	...
6145563	  746.1	  570.0	 5273.0	...
6145564	  746.2	  570.0	 5273.0	...
6145565	  746.4	  570.2	 5272.0	...
6145566	  746.5	  570.3	 5271.0	...
6145567	  746.7	  570.4	 5271.0	...
6145568	  746.7	  570.4	 5273.0	...
6145569	  746.6	  570.4	 5273.0	...
6145570	  746.6	  570.2	 5271.0	...
6145571	  746.5	  570.0	 5269.0	...
6145572	  746.4	  569.7	 5269.0	...
6145573	  746.4	  569.4	 5269.0	...
6145574	  746.4	  569.2	 5267.0	...
6145575	  746.4	  569.3	 5266.0	...
6145576	  746.4	  569.4	 5265.0	...
6145577	  746.3	  569.5	 5266.0	...
6145578	  746.2	  569.6	 5266.0	...
6145579	  746.3	  569.6	 5265.0	...
6145580	  746.5	  569.6	 5264.0	...
6145581	  746.4	  569.4	 5263.0	...
6145582	  746.2	  569.1	 5262.0	...
6145583	  746.0	  568.9	 5262.0	...
6145584	  746.0	  568.8	 5263.0	...
6145585	  746.0	  568.8	 5263.0	...
6145586	  746.2	  568.8	 5263.0	...
6145587	  746.5	  568.9	 5263.0	...
6145588	  746.7	  568.8	 5263.0	...
6145589	  746.7	  568.5	 5263.0	...
6145590	  746.6	  568.2	 5260.0	...
6145591	  746.5	  568.3	 5258.0	...
6145592	  746.5	  568.5	 5256.0	...
6145593	  746.6	  568.8	 5256.0	...
6145594	  746.7	  568.9	 5257.0	...
6145595	  746.7	  569.0	 5257.0	...
6145596	  746.7	  569.0	 5257.0	...
6145597	  746.7	  569.1	 5256.0	...
6145598	  746.8	  569.3	 5257.0	...
6145599	  746.9	  569.4	 5256.0	...
6145600	  747.0	  569.4	 5256.0	...
6145601	  747.0	  569.4	 5255.0	...
6145602	  747.0	  569.0	 5254.0	...
6145603	  746.9	  568.6	 5253.0	...
6145604	  746.8	  568.3	 5251.0	...
6145605	  746.7	  568.3	 5251.0	...
6145606	  746.9	  568.2	 5253.0	...
6145607	  747.1	  568.3	 5255.0	...
6145608	  747.3	  568.7	 5255.0	...
6145609	  747.3	  569.1	 5255.0	...
6145610	  747.2	  569.5	 5256.0	...
6145611	  747.2	  569.7	 5256.0	...
6145612	  747.1	  569.8	 5256.0	...
6145613	  747.1	  570.3	 5255.0	...
6145614	  747.1	  570.6	 5254.0	...
6145615	  747.2	  570.6	 5254.0	...
6145616	  747.2	  570.2	 5253.0	...
6145617	  747.4	  569.9	 5252.0	...
6145618	  747.5	  569.8	 5251.0	...
6145619	  747.6	  569.7	 5251.0	...
6145620	  747.5	  569.8	 5250.0	...
6145621	  747.4	  569.9	 5250.0	...
6145622	  747.2	  570.0	 5250.0	...
6145623	  747.3	  569.8	 5249.0	...
6145624	  747.4	  569.5	 5248.0	...
6145625	  747.4	  569.2	 5247.0	...
6145626	  747.3	  569.1	 5247.0	...
6145627	  747.3	  569.1	 5246.0	...
6145628	  747.2	  568.9	 5246.0	...
6145629	  747.2	  568.7	 5245.0	...
6145630	  747.2	  568.9	 5245.0	...
6145631	  746.9	  569.4	 5245.0	...
6145632	  746.7	  569.9	 5246.0	...
6145633	  746.5	  569.8	 5243.0	...
6145634	  746.6	  569.6	 5239.0	...
6145635	  746.8	  569.3	 5237.0	...
6145636	  747.1	  569.3	 5240.0	...
6145637	  747.3	  569.3	 5242.0	...
6145638	  747.2	  569.3	 5242.0	...
6145639	  747.3	  569.3	 5242.0	...
6145640	  747.3	  569.2	 5242.0	...
6145641	  747.4	  569.4	 5240.0	...
6145642	  747.4	  569.6	 5238.0	...
6145643	  747.5	  570.0	 5235.0	...
6145644	  747.4	  570.3	 5235.0	...
6145645	  747.2	  570.5	 5237.0	...
6145646	  746.9	  570.5	 5239.0	...
6145647	  746.7	  570.5	 5240.0	...
6145648	  746.6	  570.6	 5238.0	...
6145649	  746.6	  570.7	 5236.0	...
6145650	  746.6	  570.6	 5235.0	...
6145651	  746.7	  570.3	 5234.0	...
6145652	  746.9	  569.9	 5232.0	...
6145653	  747.1	  569.6	 5230.0	...
6145654	  747.4	  569.1	 5228.0	...
6145655	  747.4	  568.7	 5226.0	...
6145656	  747.4	  568.3	 5226.0	...
6145657	  747.2	  568.3	 5226.0	...
6145658	  747.1	  568.3	 5226.0	...
6145659	  746.9	  568.2	 5226.0	...
6145660	  746.9	  568.2	 5227.0	...
6145661	  747.0	  568.2	 5224.0	...
6145662	  747.0	  568.2	 5222.0	...
6145663	  747.0	  568.0	 5220.0	...
6145664	  746.9	  567.7	 5220.0	...
6145665	  746.9	  567.3	 5221.0	...
6145666	  746.9	  567.2	 5221.0	...
6145667	  747.1	  567.1	 5220.0	...
6145668	  747.2	  567.0	 5218.0	...
6145669	  747.2	  566.8	 5217.0	...
6145670	  747.4	  566.7	 5217.0	...
6145671	  747.7	  566.9	 5217.0	...
6145672	  748.0	  567.3	 5217.0	...
6145673	  748.0	  567.7	 5216.0	...
6145674	  748.1	  567.7	 5216.0	...
6145675	  748.1	  567.8	 5216.0	...
6145676	  747.9	  567.9	 5217.0	...
6145677	  747.7	  568.1	 5217.0	...
6145678	  747.5	  568.1	 5218.0	...
6145679	  747.5	  568.1	 5218.0	...
6145680	  747.5	  568.2	 5218.0	...
6145681	  747.4	  568.2	 5217.0	...
6145682	  747.6	  568.3	 5215.0	...
6145683	  747.8	  568.4	 5212.0	...
6145684	  748.1	  568.5	 5210.0	...
6145685	  748.2	  568.6	 5210.0	...
6145686	  748.4	  568.6	 5210.0	...
6145687	  748.5	  568.7	 5211.0	...
6145688	  748.6	  568.8	 5211.0	...
6145689	  748.5	  569.1	 5211.0	...
6145690	  748.5	  569.3	 5211.0	...
6145691	  748.5	  569.3	 5212.0	...
6145692	  748.4	  569.3	 5213.0	...
6145693	  748.4	  569.3	 5212.0	...
MSG	6145694 0000 _ Number Off
6145694	  748.3	  569.3	 5211.0	...
6145695	  748.2	  569.2	 5211.0	...
6145696	  748.2	  569.3	 5211.0	...
6145697	  748.2	  569.2	 5211.0	...
6145698	  748.2	  569.1	 5211.0	...
6145699	  748.3	  569.0	 5209.0	...
6145700	  748.3	  569.0	 5207.0	...
6145701	  748.3	  569.0	 5209.0	...
6145702	  748.1	  569.0	 5211.0	...
6145703	  747.9	  569.1	 5215.0	...
6145704	  747.8	  569.1	 5215.0	...
6145705	  747.8	  569.2	 5214.0	...
6145706	  748.0	  569.1	 5212.0	...
6145707	  748.0	  568.9	 5210.0	...
6145708	  748.0	  568.3	 5209.0	...
6145709	  748.1	  567.7	 5209.0	...
6145710	  748.2	  567.3	 5210.0	...
6145711	  748.4	  567.3	 5210.0	...
6145712	  748.3	  567.3	 5210.0	...
6145713	  748.3	  567.5	 5210.0	...
6145714	  748.3	  567.6	 5208.0	...
6145715	  748.1	  567.7	 5207.0	...
6145716	  748.0	  567.7	 5207.0	...
6145717	  747.8	  567.7	 5208.0	...
6145718	  747.9	  567.9	 5208.0	...
6145719	  748.0	  568.2	 5208.0	...
6145720	  747.9	  568.4	 5207.0	...
6145721	  747.9	  568.2	 5207.0	...
6145722	  747.8	  568.1	 5207.0	...
6145723	  747.9	  568.0	 5207.0	...
6145724	  748.0	  568.0	 5206.0	...
6145725	  748.0	  567.9	 5206.0	...
6145726	  747.9	  567.9	 5206.0	...
6145727	  747.7	  567.9	 5206.0	...
6145728	  747.7	  568.0	 5205.0	...
6145729	  747.7	  568.0	 5203.0	...
6145730	  747.7	  567.9	 5201.0	...
6145731	  747.7	  567.6	 5201.0	...
6145732	  747.8	  567.5	 5203.0	...
6145733	  748.0	  567.7	 5204.0	...
6145734	  748.1	  568.3	 5204.0	...
6145735	  748.2	  568.8	 5204.0	...
6145736	  748.2	  569.5	 5205.0	...
6145737	  748.3	  569.9	 5205.0	...
6145738	  748.1	  570.3	 5204.0	...
6145739	  747.8	  570.3	 5206.0	...
6145740	  747.9	  570.1	 5208.0	...
6145741	  748.3	  569.9	 5210.0	...
6145742	  748.7	  569.7	 5208.0	...
6145743	  748.7	  569.8	 5207.0	...
6145744	  748.9	  569.8	 5205.0	...
6145745	  749.0	  569.6	 5205.0	...
6145746	  749.2	  569.3	 5204.0	...
6145747	  749.2	  569.1	 5204.0	...
6145748	  749.2	  569.1	 5205.0	...
6145749	  749.2	  569.1	 5207.0	...
6145750	  749.6	  569.0	 5208.0	...
6145751	  750.1	  568.7	 5208.0	...
6145752	  751.0	  568.2	 5207.0	...
6145753	  751.6	  567.7	 5206.0	...
6145754	  752.0	  567.4	 5206.0	...
6145755	  752.5	  567.3	 5206.0	...
6145756	  753.1	  567.2	 5206.0	...
6145757	  754.0	  567.1	 5207.0	...
6145758	  754.5	  566.9	 5207.0	...
6145759	  755.0	  566.4	 5208.0	...
6145760	  755.5	  565.9	 5207.0	...
6145761	  755.7	  565.4	 5206.0	...
6145762	  756.1	  565.3	 5206.0	...
6145763	  756.3	  565.3	 5206.0	...
6145764	  756.3	  565.2	 5206.0	...
6145765	  756.2	  565.2	 5204.0	...
6145766	  756.0	  565.3	 5201.0	...
6145767	  756.0	  565.1	 5198.0	...
6145768	  755.9	  564.9	 5196.0	...
6145769	  755.4	  564.8	 5195.0	...
6145770	  754.9	  564.9	 5197.0	...
6145771	  754.3	  565.0	 5199.0	...
6145772	  754.1	  565.2	 5202.0	...
6145773	  754.0	  565.3	 5202.0	...
6145774	  754.2	  565.3	 5202.0	...
6145775	  754.5	  565.3	 5202.0	...
6145776	  754.6	  565.4	 5202.0	...
6145777	  754.7	  565.5	 5202.0	...
6145778	  754.6	  565.4	 5202.0	...
6145779	  754.4	  565.4	 5203.0	...
6145780	  754.3	  565.5	 5203.0	...
6145781	  754.1	  565.6	 5204.0	...
6145782	  754.0	  565.7	 5204.0	...
6145783	  754.0	  565.7	 5203.0	...
6145784	  754.0	  565.6	 5202.0	...
6145785	  753.9	  565.4	 5200.0	...
6145786	  753.7	  565.6	 5200.0	...
6145787	  753.5	  565.8	 5200.0	...
6145788	  753.4	  565.7	 5202.0	...
6145789	  753.5	  565.4	 5203.0	...
6145790	  753.5	  565.0	 5205.0	...
6145791	  753.4	  565.0	 5205.0	...
6145792	  753.3	  564.9	 5206.0	...
6145793	  753.3	  564.8	 5206.0	...
6145794	  753.3	  564.8	 5205.0	...
6145795	  753.4	  565.0	 5207.0	...
6145796	  753.6	  565.1	 5209.0	...
6145797	  753.9	  565.2	 5212.0	...
6145798	  754.3	  565.0	 5213.0	...
6145799	  754.5	  564.9	 5216.0	...
6145800	  754.7	  564.7	 5218.0	...
6145801	  754.7	  564.6	 5217.0	...
6145802	  754.7	  564.8	 5215.0	...
6145803	  754.7	  565.2	 5213.0	...
6145804	  754.5	  565.6	 5213.0	...
6145805	  754.4	  565.6	 5212.0	...
6145806	  754.3	  565.3	 5212.0	...
6145807	  754.4	  565.0	 5212.0	...
6145808	  754.4	  565.0	 5213.0	...
6145809	  754.5	  565.1	 5212.0	...
6145810	  754.6	  565.3	 5211.0	...
6145811	  754.7	  565.3	 5210.0	...
6145812	  754.9	  565.1	 5210.0	...
6145813	  754.9	  564.9	 5210.0	...
6145814	  754.8	  564.8	 5211.0	...
6145815	  754.8	  564.7	 5211.0	...
6145816	  754.8	  564.6	 5212.0	...
6145817	  754.7	  564.6	 5211.0	...
6145818	  754.6	  564.8	 5211.0	...
6145819	  754.5	  564.9	 5211.0	...
6145820	  754.6	  565.1	 5211.0	...
6145821	  754.7	  565.0	 5210.0	...
6145822	  754.8	  565.0	 5210.0	...
6145823	  754.9	  565.2	 5210.0	...
6145824	  755.0	  565.4	 5211.0	...
6145825	  755.1	  565.7	 5211.0	...
6145826	  755.1	  565.8	 5210.0	...
6145827	  755.2	  565.7	 5210.0	...
6145828	  755.2	  565.5	 5211.0	...
6145829	  755.2	  565.3	 5212.0	...
6145830	  755.4	  565.2	 5213.0	...
6145831	  755.5	  565.2	 5212.0	...
6145832	  755.6	  565.2	 5212.0	...
6145833	  755.3	  565.3	 5212.0	...
6145834	  755.1	  565.5	 5212.0	...
6145835	  754.9	  565.5	 5212.0	...
6145836	  754.9	  565.6	 5212.0	...
6145837	  754.9	  565.3	 5213.0	...
6145838	  754.8	  564.9	 5215.0	...
6145839	  754.9	  564.5	 5217.0	...
6145840	  754.9	  564.4	 5218.0	...
6145841	  754.9	  564.6	 5218.0	...
6145842	  754.9	  564.7	 5218.0	...
6145843	  755.0	  564.8	 5218.0	...
6145844	  755.0	  564.8	 5218.0	...
6145845	  755.1	  564.8	 5218.0	...
6145846	  755.1	  564.8	 5217.0	...
6145847	  755.2	  564.8	 5217.0	...
6145848	  755.0	  564.9	 5216.0	...
6145849	  754.7	  565.0	 5216.0	...
6145850	  754.5	  565.2	 5215.0	...
6145851	  754.5	  565.5	 5215.0	...
6145852	  754.6	  565.6	 5215.0	...
6145853	  754.6	  565.5	 5215.0	...
6145854	  754.7	  565.4	 5214.0	...
6145855	  754.7	  565.3	 5216.0	...
6145856	  754.8	  565.4	 5217.0	...
6145857	  754.9	  565.3	 5218.0	...
6145858	  755.0	  564.9	 5218.0	...
6145859	  755.1	  564.5	 5217.0	...
6145860	  755.0	  564.2	 5218.0	...
6145861	  754.9	  564.2	 5218.0	...
6145862	  754.9	  564.4	 5218.0	...
6145863	  754.9	  564.6	 5219.0	...
6145864	  755.0	  564.8	 5218.0	...
6145865	  754.8	  564.9	 5217.0	...
6145866	  754.6	  564.9	 5216.0	...
6145867	  754.4	  564.9	 5216.0	...
6145868	  754.4	  564.8	 5215.0	...
6145869	  754.4	  564.8	 5215.0	...
6145870	  754.5	  565.0	 5215.0	...
6145871	  754.6	  565.1	 5217.0	...
6145872	  754.7	  565.1	 5219.0	...
6145873	  754.8	  565.1	 5221.0	...
6145874	  755.0	  565.1	 5222.0	...
6145875	  755.2	  565.1	 5223.0	...
6145876	  755.4	  565.1	 5222.0	...
6145877	  755.4	  565.1	 5221.0	...
6145878	  755.3	  564.8	 5221.0	...
6145879	  755.3	  564.4	 5222.0	...
6145880	  755.2	  564.2	 5222.0	...
6145881	  755.0	  564.4	 5222.0	...
6145882	  755.0	  564.6	 5223.0	...
6145883	  755.0	  564.7	 5223.0	...
6145884	  755.1	  564.9	 5224.0	...
6145885	  755.2	  565.3	 5225.0	...
6145886	  755.2	  565.7	 5227.0	...
6145887	  755.5	  565.8	 5229.0	...
6145888	  755.7	  565.7	 5229.0	...
6145889	  755.9	  565.6	 5227.0	...
6145890	  755.9	  565.5	 5226.0	...
6145891	  755.8	  565.4	 5226.0	...
6145892	  755.7	  565.5	 5226.0	...
6145893	  755.6	  565.6	 5226.0	...
6145894	  755.6	  565.7	 5226.0	...
6145895	  755.7	  565.8	 5225.0	...
6145896	  755.8	  565.8	 5224.0	...
6145897	  755.9	  565.8	 5223.0	...
6145898	  755.9	  565.7	 5221.0	...
6145899	  755.9	  565.5	 5220.0	...
6145900	  755.8	  565.4	 5219.0	...
6145901	  756.0	  565.4	 5219.0	...
6145902	  756.2	  565.4	 5221.0	...
6145903	  756.4	  565.4	 5222.0	...
6145904	  756.3	  565.6	 5222.0	...
6145905	  756.2	  565.9	 5220.0	...
6145906	  756.2	  566.1	 5219.0	...
6145907	  756.2	  566.1	 5220.0	...
6145908	  756.2	  566.1	 5222.0	...
6145909	  756.2	  566.1	 5224.0	...
6145910	  756.1	  566.1	 5223.0	...
6145911	  756.1	  566.2	 5222.0	...
6145912	  756.0	  566.5	 5222.0	...
6145913	  755.9	  566.8	 5223.0	...
6145914	  755.8	  567.1	 5222.0	...
6145915	  755.7	  567.1	 5220.0	...
6145916	  755.8	  567.1	 5218.0	...
6145917	  756.0	  567.2	 5218.0	...
6145918	  756.1	  567.1	 5217.0	...
6145919	  756.1	  567.0	 5218.0	...
6145920	  756.1	  566.8	 5220.0	...
6145921	  756.1	  566.7	 5222.0	...
6145922	  756.1	  566.7	 5221.0	...
6145923	  756.1	  566.8	 5219.0	...
6145924	  756.1	  566.9	 5217.0	...
6145925	  756.0	  567.0	 5217.0	...
6145926	  756.0	  567.0	 5218.0	...
6145927	  756.0	  567.0	 5218.0	...
6145928	  756.1	  567.0	 5220.0	...
6145929	  756.1	  567.0	 5221.0	...
6145930	  756.1	  567.0	 5223.0	...
6145931	  756.1	  567.1	 5221.0	...
6145932	  756.1	  567.3	 5219.0	...
6145933	  756.0	  567.4	 5218.0	...
6145934	  755.9	  567.2	 5218.0	...
6145935	  755.9	  567.1	 5219.0	...
6145936	  755.9	  567.1	 5221.0	...
6145937	  755.9	  567.1	 5221.0	...
6145938	  755.9	  567.1	 5222.0	...
6145939	  755.8	  567.2	 5222.0	...
6145940	  755.7	  567.1	 5223.0	...
6145941	  755.7	  567.1	 5224.0	...
6145942	  755.7	  567.0	 5225.0	...
6145943	  755.8	  567.0	 5225.0	...
6145944	  755.8	  566.9	 5225.0	...
6145945	  755.8	  566.8	 5226.0	...
6145946	  755.8	  566.8	 5226.0	...
6145947	  755.8	  567.0	 5225.0	...
6145948	  755.9	  567.1	 5225.0	...
6145949	  755.9	  567.4	 5225.0	...
6145950	  756.0	  567.5	 5225.0	...
6145951	  755.9	  567.6	 5226.0	...
6145952	  755.8	  567.6	 5226.0	...
6145953	  755.8	  567.7	 5226.0	...
6145954	  755.9	  567.8	 5227.0	...
6145955	  756.0	  567.7	 5227.0	...
6145956	  756.1	  567.6	 5224.0	...
6145957	  756.4	  567.5	 5221.0	...
6145958	  756.7	  567.5	 5220.0	...
6145959	  756.9	  567.3	 5221.0	...
6145960	  756.8	  567.1	 5222.0	...
6145961	  756.6	  566.9	 5222.0	...
6145962	  756.4	  566.8	 5222.0	...
6145963	  756.3	  566.7	 5222.0	...
6145964	  756.3	  566.6	 5221.0	...
6145965	  756.4	  566.5	 5223.0	...
6145966	  756.4	  566.7	 5225.0	...
6145967	  756.4	  567.0	 5227.0	...
6145968	  756.3	  567.3	 5227.0	...
6145969	  756.3	  567.6	 5226.0	...
6145970	  756.3	  568.1	 5223.0	...
6145971	  756.4	  568.5	 5220.0	...
6145972	  756.5	  568.1	 5219.0	...
6145973	  756.5	  567.9	 5222.0	...
6145974	  756.5	  567.7	 5224.0	...
6145975	  756.5	  568.0	 5224.0	...
6145976	  756.4	  568.1	 5224.0	...
6145977	  756.3	  568.1	 5225.0	...
6145978	  756.3	  568.0	 5226.0	...
6145979	  756.4	  567.9	 5227.0	...
6145980	  756.4	  567.4	 5226.0	...
6145981	  756.4	  566.9	 5225.0	...
6145982	  756.4	  566.7	 5222.0	...
6145983	  756.6	  567.0	 5221.0	...
6145984	  756.7	  567.3	 5220.0	...
6145985	  756.7	  567.3	 5219.0	...
6145986	  756.7	  567.2	 5219.0	...
6145987	  756.8	  567.1	 5220.0	...
6145988	  756.7	  566.7	 5220.0	...
6145989	  756.6	  566.5	 5219.0	...
6145990	  756.3	  566.4	 5218.0	...
6145991	  756.0	  566.8	 5217.0	...
6145992	  755.7	  567.1	 5219.0	...
6145993	  755.7	  567.3	 5222.0	...
6145994	  755.9	  567.3	 5226.0	...
6145995	  756.1	  567.3	 5226.0	...
6145996	  756.2	  567.3	 5226.0	...
6145997	  756.3	  567.3	 5226.0	...
6145998	  756.4	  567.3	 5225.0	...
6145999	  756.6	  567.3	 5224.0	...
6146000	  756.8	  567.3	 5223.0	...
6146001	  756.9	  567.3	 5223.0	...
6146002	  756.9	  567.3	 5223.0	...
6146003	  756.9	  567.3	 5223.0	...
6146004	  756.9	  567.2	 5224.0	...
6146005	  756.8	  567.1	 5223.0	...
6146006	  756.7	  567.0	 5223.0	...
6146007	  756.6	  566.9	 5225.0	...
6146008	  756.6	  566.8	 5226.0	...
6146009	  756.6	  566.6	 5224.0	...
6146010	  756.5	  566.3	 5222.0	...
6146011	  756.5	  566.0	 5218.0	...
6146012	  756.6	  565.8	 5217.0	...
6146013	  756.6	  565.8	 5216.0	...
6146014	  756.6	  565.9	 5218.0	...
6146015	  756.7	  566.1	 5221.0	...
6146016	  756.8	  566.9	 5223.0	...
6146017	  756.8	  567.5	 5223.0	...
6146018	  756.9	  567.6	 5223.0	...
6146019	  756.9	  567.2	 5223.0	...
6146020	  756.9	  566.9	 5223.0	...
6146021	  756.9	  566.9	 5224.0	...
6146022	  756.8	  566.8	 5225.0	...
6146023	  756.7	  566.8	 5225.0	...
6146024	  756.5	  566.5	 5225.0	...
6146025	  756.5	  566.2	 5226.0	...
6146026	  756.5	  566.0	 5226.0	...
6146027	  756.4	  566.1	 5222.0	...
6146028	  756.3	  566.3	 5218.0	...
6146029	  756.2	  566.3	 5214.0	...
6146030	  756.3	  566.6	 5214.0	...
6146031	  756.4	  566.9	 5217.0	...
6146032	  756.4	  567.2	 5219.0	...
6146033	  756.6	  567.3	 5222.0	...
6146034	  756.7	  567.3	 5222.0	...
6146035	  756.8	  567.3	 5222.0	...
6146036	  756.8	  567.4	 5220.0	...
6146037	  756.6	  567.5	 5218.0	...
6146038	  756.5	  567.6	 5217.0	...
6146039	  756.2	  567.6	 5218.0	...
6146040	  756.0	  567.7	 5218.0	...
6146041	  756.0	  567.7	 5219.0	...
6146042	  755.9	  567.7	 5220.0	...
6146043	  755.8	  567.7	 5220.0	...
6146044	  755.7	  567.8	 5220.0	...
6146045	  755.7	  567.8	 5219.0	...
6146046	  755.8	  567.8	 5217.0	...
6146047	  755.8	  567.7	 5215.0	...
6146048	  755.9	  567.6	 5212.0	...
6146049	  755.9	  567.4	 5212.0	...
6146050	  756.0	  567.9	 5213.0	...
6146051	  756.0	  568.4	 5215.0	...
6146052	  756.0	  569.0	 5214.0	...
6146053	  756.0	  569.0	 5214.0	...
6146054	  755.7	  569.1	 5211.0	...
6146055	  755.4	  569.1	 5209.0	...
6146056	  755.1	  569.2	 5206.0	...
6146057	  755.1	  568.9	 5206.0	...
6146058	  755.1	  568.7	 5206.0	...
6146059	  755.2	  568.4	 5206.0	...
6146060	  755.4	  568.4	 5206.0	...
6146061	  755.5	  568.3	 5207.0	...
6146062	  755.5	  568.3	 5209.0	...
6146063	  755.5	  568.7	 5209.0	...
6146064	  755.6	  569.1	 5208.0	...
6146065	  755.9	  569.5	 5207.0	...
6146066	  756.1	  569.6	 5208.0	...
6146067	  756.4	  569.6	 5208.0	...
6146068	  756.3	  569.7	 5208.0	...
6146069	  756.3	  569.6	 5209.0	...
6146070	  756.3	  569.6	 5209.0	...
6146071	  756.3	  569.6	 5210.0	...
6146072	  756.4	  569.6	 5210.0	...
6146073	  756.5	  569.6	 5211.0	...
6146074	  756.5	  569.4	 5212.0	...
6146075	  756.6	  569.2	 5211.0	...
6146076	  756.6	  569.1	 5209.0	...
6146077	  756.4	  569.2	 5206.0	...
6146078	  756.2	  569.5	 5205.0	...
6146079	  756.0	  569.8	 5204.0	...
6146080	  756.1	  569.9	 5204.0	...
6146081	  756.1	  569.7	 5204.0	...
6146082	  756.1	  568.7	 5205.0	...
6146083	  756.1	  567.8	 5205.0	...
6146084	  756.0	  566.5	 5206.0	...
6146085	  756.2	  565.7	 5206.0	...
6146086	  756.3	  564.0	 5203.0	...
6146087	  756.5	  562.7	 5201.0	...
6146088	  756.5	  561.1	 5199.0	...
6146089	  756.7	  559.9	 5200.0	...
6146090	  757.3	  558.8	 5201.0	...
6146091	  757.8	  558.3	 5201.0	...
6146092	  758.3	  558.0	 5199.0	...
6146093	  758.9	  557.8	 5198.0	...
6146094	  759.4	  557.7	 5199.0	...
6146095	  759.9	  557.7	 5199.0	...
6146096	  760.0	  557.9	 5198.0	...
6146097	  760.2	  558.1	 5198.0	...
6146098	  760.5	  558.6	 5198.0	...
6146099	  760.8	  559.1	 5198.0	...
6146100	  760.7	  559.7	 5197.0	...
6146101	  760.4	  559.9	 5196.0	...
6146102	  760.0	  559.7	 5193.0	...
6146103	  760.0	  559.6	 5192.0	...
6146104	  760.0	  559.5	 5190.0	...
6146105	  760.1	  559.3	 5189.0	...
6146106	  760.1	  558.7	 5189.0	...
6146107	  760.3	  558.2	 5188.0	...
6146108	  760.5	  558.2	 5187.0	...
6146109	  760.7	  558.5	 5186.0	...
6146110	  760.7	  558.8	 5185.0	...
6146111	  760.6	  558.9	 5185.0	...
6146112	  760.7	  559.1	 5186.0	...
6146113	  760.8	  559.8	 5186.0	...
6146114	  760.9	  560.4	 5185.0	...
6146115	  761.0	  560.8	 5183.0	...
6146116	  761.0	  560.8	 5182.0	...
6146117	  761.0	  560.8	 5183.0	...
6146118	  761.0	  560.9	 5184.0	...
6146119	  760.9	  561.0	 5184.0	...
6146120	  760.6	  561.0	 5183.0	...
6146121	  760.3	  560.9	 5181.0	...
6146122	  760.0	  560.6	 5178.0	...
6146123	  759.8	  560.4	 5176.0	...
6146124	  759.7	  560.3	 5175.0	...
6146125	  759.7	  560.3	 5174.0	...
6146126	  759.7	  560.4	 5174.0	...
6146127	  759.5	  560.5	 5174.0	...
6146128	  759.3	  560.6	 5175.0	...
6146129	  759.1	  560.7	 5176.0	...
6146130	  759.1	  560.5	 5178.0	...
6146131	  759.2	  560.4	 5179.0	...
6146132	  759.2	  560.3	 5178.0	...
6146133	  759.4	  560.4	 5177.0	...
6146134	  759.6	  560.6	 5174.0	...
6146135	  759.7	  560.8	 5172.0	...
6146136	  759.5	  560.8	 5170.0	...
6146137	  759.3	  560.8	 5170.0	...
6146138	  759.1	  560.8	 5169.0	...
6146139	  759.1	  561.1	 5169.0	...
6146140	  759.2	  561.4	 5169.0	...
6146141	  759.2	  561.5	 5169.0	...
6146142	  759.1	  561.3	 5170.0	...
6146143	  759.0	  561.1	 5171.0	...
6146144	  758.9	  561.1	 5169.0	...
6146145	  758.8	  561.1	 5167.0	...
6146146	  758.8	  561.1	 5165.0	...
6146147	  758.8	  561.2	 5164.0	...
6146148	  758.8	  561.4	 5164.0	...
6146149	  758.8	  561.6	 5164.0	...
6146150	  758.9	  561.5	 5165.0	...
6146151	  759.1	  561.4	 5165.0	...
6146152	  759.2	  561.6	 5165.0	...
6146153	  759.1	  561.9	 5164.0	...
6146154	  759.0	  562.2	 5164.0	...
6146155	  759.0	  562.2	 5164.0	...
6146156	  758.8	  562.3	 5164.0	...
6146157	  758.8	  562.1	 5163.0	...
6146158	  758.8	  561.9	 5162.0	...
6146159	  759.0	  561.7	 5161.0	...
6146160	  759.0	  561.8	 5161.0	...
6146161	  759.2	  561.8	 5160.0	...
6146162	  759.3	  561.8	 5160.0	...
6146163	  759.5	  561.9	 5160.0	...
6146164	  759.7	  561.9	 5160.0	...
6146165	  759.9	  561.8	 5160.0	...
6146166	  760.0	  561.8	 5159.0	...
6146167	  759.9	  561.7	 5157.0	...
6146168	  759.5	  561.7	 5156.0	...
6146169	  759.0	  561.8	 5154.0	...
6146170	  758.7	  561.8	 5154.0	...
6146171	  758.8	  561.9	 5153.0	...
6146172	  758.8	  561.9	 5152.0	...
6146173	  758.9	  562.0	 5152.0	...
6146174	  758.9	  562.1	 5153.0	...
6146175	  759.0	  562.4	 5153.0	...
6146176	  759.1	  562.5	 5153.0	...
6146177	  759.1	  562.6	 5152.0	...
6146178	  759.0	  562.5	 5150.0	...
6146179	  759.0	  562.6	 5148.0	...
6146180	  759.0	  562.6	 5146.0	...
6146181	  759.1	  562.6	 5145.0	...
6146182	  759.2	  562.6	 5144.0	...
6146183	  759.2	  562.8	 5144.0	...
6146184	  759.2	  562.9	 5144.0	...
6146185	  759.3	  563.0	 5144.0	...
6146186	  759.3	  563.0	 5144.0	...
6146187	  759.2	  562.9	 5144.0	...
6146188	  759.1	  563.0	 5142.0	...
6146189	  759.1	  563.3	 5141.0	...
6146190	  758.9	  563.7	 5140.0	...
6146191	  758.7	  564.0	 5140.0	...
6146192	  758.7	  564.0	 5140.0	...
6146193	  758.9	  563.7	 5139.0	...
6146194	  759.2	  563.4	 5139.0	...
6146195	  759.3	  563.1	 5137.0	...
6146196	  759.3	  563.2	 5133.0	...
6146197	  759.1	  563.2	 5130.0	...
6146198	  759.0	  563.3	 5131.0	...
6146199	  758.9	  563.3	 5134.0	...
6146200	  758.9	  563.6	 5134.0	...
6146201	  758.8	  563.8	 5131.0	...
6146202	  758.7	  564.1	 5129.0	...
6146203	  758.6	  564.2	 5129.0	...
6146204	  758.6	  564.3	 5128.0	...
6146205	  758.5	  564.4	 5127.0	...
6146206	  758.5	  564.6	 5127.0	...
6146207	  758.5	  564.8	 5129.0	...
6146208	  758.5	  565.0	 5131.0	...
6146209	  758.4	  565.2	 5131.0	...
6146210	  758.4	  565.2	 5132.0	...
6146211	  758.3	  565.0	 5130.0	...
6146212	  758.2	  565.1	 5129.0	...
6146213	  758.0	  565.3	 5127.0	...
6146214	  757.9	  565.5	 5127.0	...
6146215	  757.8	  565.3	 5126.0	...
6146216	  757.8	  565.2	 5125.0	...
6146217	  757.7	  565.3	 5125.0	...
6146218	  757.6	  565.4	 5125.0	...
6146219	  757.5	  565.6	 5127.0	...
6146220	  757.6	  565.8	 5128.0	...
6146221	  757.6	  566.0	 5128.0	...
6146222	  757.6	  566.2	 5129.0	...
6146223	  757.7	  566.1	 5129.0	...
6146224	  757.8	  566.1	 5126.0	...
6146225	  757.7	  566.2	 5123.0	...
6146226	  757.5	  566.4	 5121.0	...
6146227	  757.2	  566.1	 5121.0	...
6146228	  757.1	  565.7	 5120.0	...
6146229	  757.0	  565.4	 5120.0	...
6146230	  756.9	  565.2	 5119.0	...
6146231	  756.9	  565.2	 5118.0	...
6146232	  757.0	  565.3	 5117.0	...
6146233	  757.0	  565.5	 5116.0	...
6146234	  756.9	  565.7	 5114.0	...
6146235	  756.8	  565.8	 5112.0	...
6146236	  756.8	  565.8	 5111.0	...
6146237	  756.7	  565.8	 5111.0	...
6146238	  756.6	  565.6	 5110.0	...
6146239	  756.6	  565.5	 5109.0	...
6146240	  756.6	  565.5	 5109.0	...
6146241	  756.8	  565.7	 5109.0	...
6146242	  757.1	  565.8	 5106.0	...
6146243	  757.3	  565.8	 5104.0	...
6146244	  757.2	  565.6	 5103.0	...
6146245	  757.1	  565.2	 5103.0	...
6146246	  757.0	  564.9	 5101.0	...
6146247	  757.0	  564.9	 5099.0	...
6146248	  757.0	  564.9	 5097.0	...
6146249	  757.0	  564.7	 5098.0	...
6146250	  756.9	  564.5	 5099.0	...
6146251	  756.8	  564.4	 5099.0	...
6146252	  756.9	  564.5	 5098.0	...
6146253	  757.1	  564.9	 5098.0	...
6146254	  757.2	  565.3	 5099.0	...
6146255	  757.2	  565.7	 5098.0	...
6146256	  757.2	  565.7	 5097.0	...
6146257	  757.2	  565.7	 5095.0	...
6146258	  757.2	  565.8	 5095.0	...
6146259	  757.2	  565.8	 5095.0	...
6146260	  757.2	  565.8	 5095.0	...
6146261	  757.2	  565.5	 5092.0	...
6146262	  757.2	  565.1	 5091.0	...
6146263	  757.1	  565.0	 5090.0	...
6146264	  757.0	  565.2	 5089.0	...
6146265	  757.3	  565.4	 5086.0	...
6146266	  757.7	  565.4	 5084.0	...
6146267	  757.9	  565.4	 5084.0	...
6146268	  757.8	  565.4	 5085.0	...
6146269	  757.7	  565.4	 5085.0	...
6146270	  757.5	  565.3	 5085.0	...
6146271	  757.5	  565.2	 5085.0	...
6146272	  757.6	  565.2	 5085.0	...
6146273	  757.6	  565.1	 5085.0	...
6146274	  757.6	  565.0	 5085.0	...
6146275	  757.9	  564.9	 5084.0	...
6146276	  758.1	  564.9	 5082.0	...
6146277	  758.1	  565.0	 5080.0	...
6146278	  757.8	  565.0	 5079.0	...
6146279	  757.5	  565.0	 5080.0	...
6146280	  757.4	  565.0	 5081.0	...
6146281	  757.4	  565.0	 5080.0	...
6146282	  757.4	  565.1	 5079.0	...
6146283	  757.3	  565.2	 5077.0	...
6146284	  757.2	  565.3	 5077.0	...
6146285	  757.2	  565.3	 5076.0	...
6146286	  757.2	  565.4	 5076.0	...
6146287	  757.2	  565.4	 5075.0	...
6146288	  757.3	  565.4	 5074.0	...
6146289	  757.4	  565.4	 5073.0	...
6146290	  757.6	  565.3	 5072.0	...
6146291	  757.6	  565.5	 5073.0	...
6146292	  757.6	  565.7	 5075.0	...
6146293	  757.6	  565.8	 5077.0	...
6146294	  757.6	  565.8	 5077.0	...
6146295	  757.6	  565.8	 5077.0	...
6146296	  757.6	  565.8	 5077.0	...
6146297	  757.7	  565.7	 5076.0	...
6146298	  757.9	  565.7	 5075.0	...
6146299	  758.1	  565.6	 5075.0	...
6146300	  758.1	  565.6	 5075.0	...
6146301	  758.1	  565.6	 5076.0	...
6146302	  758.1	  566.0	 5076.0	...
6146303	  758.0	  566.3	 5076.0	...
6146304	  757.9	  566.8	 5076.0	...
6146305	  757.9	  567.1	 5076.0	...
6146306	  757.9	  567.2	 5076.0	...
6146307	  757.9	  567.1	 5077.0	...
6146308	  757.9	  566.8	 5077.0	...
6146309	  757.9	  566.5	 5077.0	...
6146310	  758.0	  566.3	 5077.0	...
6146311	  758.0	  566.3	 5077.0	...
6146312	  757.9	  566.5	 5076.0	...
6146313	  757.7	  567.0	 5075.0	...
6146314	  757.6	  567.6	 5074.0	...
6146315	  757.5	  567.8	 5075.0	...
6146316	  757.4	  568.3	 5075.0	...
6146317	  757.2	  568.6	 5075.0	...
6146318	  757.0	  568.8	 5075.0	...
6146319	  756.9	  568.7	 5073.0	...
6146320	  756.9	  568.6	 5071.0	...
6146321	  756.8	  568.6	 5068.0	...
6146322	  756.8	  568.7	 5068.0	...
6146323	  756.7	  568.5	 5067.0	...
6146324	  756.7	  568.3	 5070.0	...
6146325	  756.7	  568.0	 5073.0	...
6146326	  756.6	  567.9	 5075.0	...
6146327	  756.5	  567.9	 5074.0	...
6146328	  756.4	  567.7	 5073.0	...
6146329	  756.3	  567.6	 5072.0	...
6146330	  756.2	  567.5	 5071.0	...
6146331	  756.3	  567.5	 5071.0	...
6146332	  756.6	  567.5	 5069.0	...
6146333	  757.2	  567.4	 5066.0	...
6146334	  757.8	  567.4	 5064.0	...
6146335	  758.5	  567.3	 5064.0	...
6146336	  758.8	  567.3	 5062.0	...
6146337	  759.2	  567.6	 5059.0	...
6146338	  759.7	  567.9	 5056.0	...
6146339	  760.4	  568.2	 5055.0	...
6146340	  761.3	  568.0	 5056.0	...
6146341	  762.3	  567.8	 5056.0	...
6146342	  763.8	  567.3	 5056.0	...
6146343	  765.1	  566.7	 5056.0	...
6146344	  766.4	  566.1	 5055.0	...
6146345	  767.3	  565.7	 5056.0	...
6146346	  768.3	  565.6	 5057.0	...
6146347	  769.0	  565.3	 5057.0	...
6146348	  769.7	  565.0	 5056.0	...
6146349	  770.0	  564.5	 5055.0	...
6146350	  770.0	  564.2	 5053.0	...
6146351	  769.7	  564.1	 5052.0	...
6146352	  769.3	  564.2	 5050.0	...
6146353	  768.9	  564.3	 5049.0	...
6146354	  768.8	  564.4	 5048.0	...
6146355	  768.8	  564.4	 5048.0	...
6146356	  768.8	  564.8	 5048.0	...
6146357	  768.7	  565.2	 5048.0	...
6146358	  768.7	  565.6	 5048.0	...
6146359	  768.7	  565.8	 5049.0	...
6146360	  768.7	  566.1	 5050.0	...
6146361	  768.8	  566.4	 5052.0	...
6146362	  768.8	  567.0	 5052.0	...
6146363	  768.7	  567.6	 5051.0	...
6146364	  768.4	  568.2	 5049.0	...
6146365	  768.0	  568.4	 5047.0	...
6146366	  767.4	  568.6	 5045.0	...
6146367	  767.2	  568.7	 5044.0	...
6146368	  766.9	  568.8	 5043.0	...
6146369	  766.6	  568.9	 5044.0	...
6146370	  766.2	  568.7	 5045.0	...
6146371	  766.0	  568.5	 5046.0	...
6146372	  766.1	  568.3	 5047.0	...
6146373	  766.4	  568.3	 5048.0	...
6146374	  766.7	  568.4	 5050.0	...
6146375	  766.9	  568.3	 5050.0	...
6146376	  766.9	  568.0	 5050.0	...
6146377	  766.9	  568.1	 5049.0	...
6146378	  766.9	  568.3	 5048.0	...
6146379	  767.1	  568.6	 5047.0	...
6146380	  767.2	  568.5	 5049.0	...
6146381	  767.2	  568.4	 5051.0	...
6146382	  767.1	  568.4	 5053.0	...
6146383	  766.9	  568.4	 5052.0	...
6146384	  766.8	  568.4	 5052.0	...
6146385	  766.8	  568.5	 5053.0	...
6146386	  766.8	  568.6	 5052.0	...
6146387	  766.8	  568.6	 5049.0	...
6146388	  766.8	  568.4	 5045.0	...
6146389	  766.7	  568.2	 5043.0	...
6146390	  767.0	  568.0	 5044.0	...
6146391	  767.5	  567.9	 5044.0	...
6146392	  768.0	  567.8	 5045.0	...
6146393	  768.2	  567.9	 5045.0	...
6146394	  768.3	  568.0	 5046.0	...
6146395	  768.4	  568.1	 5046.0	...
6146396	  768.5	  568.2	 5046.0	...
6146397	  768.5	  568.5	 5044.0	...
6146398	  768.6	  568.8	 5042.0	...
6146399	  768.6	  568.9	 5040.0	...
6146400	  768.6	  568.9	 5040.0	...
6146401	  768.7	  568.9	 5041.0	...
6146402	  768.7	  569.0	 5041.0	...
6146403	  768.7	  568.9	 5040.0	...
6146404	  768.7	  568.9	 5038.0	...
6146405	  768.9	  568.8	 5035.0	...
6146406	  769.2	  568.8	 5036.0	...
6146407	  769.6	  569.1	 5039.0	...
6146408	  769.7	  569.4	 5042.0	...
6146409	  769.8	  569.6	 5039.0	...
6146410	  769.7	  569.4	 5037.0	...
6146411	  769.7	  569.6	 5035.0	...
6146412	  769.7	  569.8	 5037.0	...
6146413	  769.7	  570.0	 5038.0	...
6146414	  769.7	  569.7	 5040.0	...
6146415	  769.5	  569.4	 5041.0	...
6146416	  769.4	  569.2	 5041.0	...
6146417	  769.4	  569.1	 5041.0	...
6146418	  769.5	  569.1	 5042.0	...
6146419	  769.5	  569.0	 5042.0	...
6146420	  769.5	  568.9	 5042.0	...
6146421	  769.3	  568.9	 5042.0	...
6146422	  769.1	  569.2	 5042.0	...
6146423	  768.9	  569.5	 5042.0	...
6146424	  768.9	  569.7	 5042.0	...
6146425	  768.7	  569.7	 5042.0	...
6146426	  768.5	  569.6	 5044.0	...
6146427	  768.5	  569.5	 5046.0	...
6146428	  768.6	  569.3	 5048.0	...
6146429	  768.9	  569.2	 5046.0	...
6146430	  769.1	  569.1	 5045.0	...
6146431	  769.3	  569.1	 5044.0	...
6146432	  769.6	  569.0	 5044.0	...
6146433	  769.8	  569.0	 5044.0	...
6146434	  770.1	  569.0	 5042.0	...
6146435	  770.1	  569.0	 5041.0	...
6146436	  770.2	  568.9	 5040.0	...
6146437	  770.2	  568.7	 5039.0	...
6146438	  770.4	  568.5	 5039.0	...
6146439	  770.6	  568.3	 5038.0	...
6146440	  770.8	  568.3	 5036.0	...
6146441	  770.9	  568.5	 5033.0	...
6146442	  771.2	  568.7	 5030.0	...
6146443	  771.4	  568.7	 5029.0	...
6146444	  771.6	  568.7	 5029.0	...
6146445	  771.6	  568.8	 5029.0	...
6146446	  771.6	  569.0	 5028.0	...
6146447	  771.6	  569.0	 5027.0	...
6146448	  771.5	  568.9	 5026.0	...
6146449	  771.5	  569.0	 5025.0	...
6146450	  771.5	  569.0	 5022.0	...
6146451	  771.5	  569.0	 5018.0	...
6146452	  771.4	  569.0	 5016.0	...
6146453	  771.4	  568.9	 5016.0	...
6146454	  771.3	  568.8	 5016.0	...
6146455	  771.3	  568.8	 5015.0	...
6146456	  771.4	  568.9	 5015.0	...
6146457	  771.6	  569.1	 5014.0	...
6146458	  771.4	  569.4	 5013.0	...
6146459	  771.0	  569.8	 5013.0	...
6146460	  770.6	  570.1	 5013.0	...
6146461	  770.5	  570.2	 5015.0	...
6146462	  770.2	  570.1	 5018.0	...
6146463	  769.9	  570.0	 5022.0	...
6146464	  769.8	  570.1	 5024.0	...
6146465	  769.8	  570.1	 5024.0	...
6146466	  770.0	  570.1	 5023.0	...
6146467	  770.0	  570.2	 5022.0	...
6146468	  770.1	  570.3	 5021.0	...
6146469	  770.4	  570.4	 5021.0	...
6146470	  770.7	  570.4	 5021.0	...
6146471	  771.0	  570.5	 5020.0	...
6146472	  771.0	  570.4	 5020.0	...
6146473	  771.0	  570.3	 5020.0	...
6146474	  771.0	  570.2	 5019.0	...
6146475	  771.0	  570.2	 5019.0	...
6146476	  770.9	  570.3	 5020.0	...
6146477	  770.8	  570.3	 5021.0	...
6146478	  770.7	  570.4	 5022.0	...
6146479	  770.7	  570.6	 5022.0	...
6146480	  770.7	  570.8	 5023.0	...
6146481	  770.8	  571.1	 5023.0	...
6146482	  770.8	  571.0	 5023.0	...
6146483	  770.9	  570.9	 5024.0	...
6146484	  771.2	  570.8	 5023.0	...
6146485	  771.6	  570.7	 5022.0	...
6146486	  771.9	  570.7	 5021.0	...
6146487	  771.8	  570.8	 5020.0	...
6146488	  771.7	  570.8	 5019.0	...
6146489	  771.6	  570.9	 5019.0	...
6146490	  771.7	  570.9	 5019.0	...
6146491	  771.7	  570.3	 5019.0	...
6146492	  771.5	  569.8	 5017.0	...
6146493	  771.3	  569.3	 5016.0	...
6146494	  771.0	  569.4	 5015.0	...
6146495	  770.7	  569.4	 5014.0	...
6146496	  770.6	  569.4	 5014.0	...
6146497	  771.1	  569.5	 5014.0	...
6146498	  771.5	  569.7	 5014.0	...
6146499	  771.8	  569.8	 5014.0	...
6146500	  771.8	  569.9	 5014.0	...
6146501	  771.8	  569.8	 5014.0	...
6146502	  771.8	  569.6	 5014.0	...
6146503	  771.8	  569.5	 5014.0	...
6146504	  771.8	  569.5	 5014.0	...
6146505	  771.8	  569.5	 5014.0	...
6146506	  771.8	  569.5	 5013.0	...
6146507	  771.4	  569.6	 5013.0	...
6146508	  770.9	  569.6	 5012.0	...
6146509	  770.8	  569.6	 5012.0	...
6146510	  771.1	  569.4	 5012.0	...
6146511	  771.6	  569.1	 5011.0	...
6146512	  771.8	  568.9	 5013.0	...
6146513	  771.8	  568.9	 5016.0	...
6146514	  771.8	  569.1	 5018.0	...
6146515	  772.0	  569.7	 5018.0	...
6146516	  772.0	  570.1	 5019.0	...
6146517	  772.1	  570.7	 5019.0	...
6146518	  772.1	  570.9	 5018.0	...
6146519	  772.1	  571.1	 5017.0	...
6146520	  772.2	  571.2	 5018.0	...
6146521	  771.6	  571.3	 5019.0	...
6146522	  771.0	  571.4	 5019.0	...
6146523	  770.0	  571.5	 5018.0	...
6146524	  768.9	  571.5	 5016.0	...
6146525	  767.4	  571.5	 5016.0	...
6146526	  766.3	  571.5	 5015.0	...
6146527	  765.5	  571.6	 5015.0	...
6146528	  764.7	  571.3	 5020.0	...
6146529	  763.9	  571.0	 5024.0	...
6146530	  763.4	  570.7	 5026.0	...
6146531	  763.3	  571.3	 5024.0	...
6146532	  763.4	  571.9	 5019.0	...
6146533	  763.6	  572.6	 5016.0	...
6146534	  764.3	  572.7	 5014.0	...
6146535	  764.9	  572.7	 5015.0	...
6146536	  766.0	  572.9	 5015.0	...
6146537	  766.7	  573.1	 5017.0	...
6146538	  767.6	  573.5	 5020.0	...
6146539	  767.9	  573.6	 5023.0	...
6146540	  768.1	  573.4	 5023.0	...
6146541	  768.1	  573.2	 5023.0	...
6146542	  768.2	  572.7	 5024.0	...
6146543	  768.2	  572.4	 5024.0	...
6146544	  768.3	  571.6	 5025.0	...
6146545	  768.2	  570.9	 5026.0	...
6146546	  768.3	  570.1	 5026.0	...
6146547	  768.7	  569.7	 5026.0	...
6146548	  769.1	  569.2	 5026.0	...
6146549	  769.5	  569.1	 5026.0	...
6146550	  769.6	  568.9	 5025.0	...
6146551	  769.8	  568.9	 5025.0	...
6146552	  770.0	  568.9	 5024.0	...
6146553	  770.3	  568.9	 5023.0	...
6146554	  770.4	  569.1	 5023.0	...
6146555	  770.2	  569.4	 5023.0	...
6146556	  770.0	  569.9	 5022.0	...
6146557	  769.6	  570.3	 5022.0	...
6146558	  769.4	  570.6	 5021.0	...
6146559	  769.3	  570.6	 5021.0	...
6146560	  769.2	  570.7	 5022.0	...
6146561	  769.0	  570.8	 5023.0	...
6146562	  768.8	  570.8	 5026.0	...
6146563	  768.7	  570.7	 5027.0	...
6146564	  768.7	  570.7	 5026.0	...
6146565	  768.6	  570.7	 5023.0	...
6146566	  768.5	  570.8	 5021.0	...
6146567	  768.4	  570.8	 5021.0	...
6146568	  768.5	  570.7	 5022.0	...
6146569	  768.6	  570.5	 5023.0	...
6146570	  768.5	  570.5	 5024.0	...
6146571	  768.3	  570.5	 5024.0	...
6146572	  768.1	  570.8	 5024.0	...
6146573	  767.9	  571.1	 5024.0	...
6146574	  767.9	  571.2	 5024.0	...
6146575	  767.9	  571.2	 5024.0	...
6146576	  767.7	  571.1	 5024.0	...
6146577	  767.6	  571.2	 5024.0	...
6146578	  767.4	  571.3	 5024.0	...
6146579	  767.4	  571.4	 5024.0	...
6146580	  767.4	  571.6	 5024.0	...
6146581	  767.3	  571.6	 5024.0	...
6146582	  767.3	  571.6	 5024.0	...
6146583	  767.2	  571.5	 5025.0	...
6146584	  767.3	  571.4	 5025.0	...
6146585	  767.3	  571.2	 5025.0	...
6146586	  767.4	  571.3	 5025.0	...
6146587	  767.3	  571.4	 5025.0	...
6146588	  767.2	  571.5	 5025.0	...
6146589	  767.3	  571.7	 5024.0	...
6146590	  767.7	  572.0	 5023.0	...
6146591	  768.1	  572.2	 5022.0	...
6146592	  768.0	  572.3	 5021.0	...
6146593	  767.8	  572.2	 5020.0	...
6146594	  767.6	  572.2	 5018.0	...
6146595	  767.5	  572.2	 5017.0	...
6146596	  767.3	  572.2	 5017.0	...
6146597	  767.2	  572.3	 5016.0	...
6146598	  767.1	  572.2	 5016.0	...
6146599	  766.9	  572.2	 5015.0	...
6146600	  766.8	  572.0	 5015.0	...
6146601	  766.9	  571.7	 5015.0	...
6146602	  767.0	  571.5	 5016.0	...
6146603	  767.0	  571.5	 5016.0	...
6146604	  766.9	  571.5	 5016.0	...
6146605	  767.1	  571.5	 5013.0	...
6146606	  767.3	  571.5	 5010.0	...
6146607	  767.2	  571.5	 5008.0	...
6146608	  766.9	  571.5	 5008.0	...
6146609	  766.5	  571.7	 5007.0	...
6146610	  766.5	  571.9	 5006.0	...
6146611	  766.5	  572.0	 5004.0	...
6146612	  766.5	  572.0	 5005.0	...
6146613	  766.6	  572.0	 5005.0	...
6146614	  766.6	  572.1	 5006.0	...
6146615	  766.5	  572.0	 5006.0	...
6146616	  766.4	  571.8	 5005.0	...
6146617	  766.3	  571.7	 5003.0	...
6146618	  766.3	  571.7	 5002.0	...
6146619	  766.4	  571.7	 5002.0	...
6146620	  766.7	  571.8	 5001.0	...
6146621	  766.9	  571.8	 5000.0	...
6146622	  767.0	  571.8	 4999.0	...
6146623	  767.0	  571.8	 4999.0	...
6146624	  766.9	  571.7	 5000.0	...
6146625	  766.8	  571.7	 5002.0	...
6146626	  766.7	  571.7	 5003.0	...
6146627	  766.8	  571.7	 5005.0	...
6146628	  766.9	  571.7	 5006.0	...
6146629	  767.2	  571.7	 5005.0	...
6146630	  767.3	  571.7	 5003.0	...
6146631	  767.2	  571.7	 5000.0	...
6146632	  767.2	  571.8	 4998.0	...
6146633	  767.0	  571.8	 4995.0	...
6146634	  766.9	  571.7	 4995.0	...
6146635	  766.8	  571.7	 4995.0	...
6146636	  766.8	  571.9	 4995.0	...
6146637	  766.8	  572.1	 4996.0	...
6146638	  766.8	  572.5	 4996.0	...
6146639	  766.8	  572.6	 4997.0	...
6146640	  766.8	  572.8	 4996.0	...
6146641	  767.0	  572.8	 4996.0	...
6146642	  767.2	  572.7	 4995.0	...
6146643	  767.4	  572.4	 4993.0	...
6146644	  767.3	  572.2	 4991.0	...
6146645	  767.3	  572.1	 4990.0	...
6146646	  767.3	  572.3	 4989.0	...
6146647	  767.2	  572.5	 4990.0	...
6146648	  767.1	  572.6	 4991.0	...
6146649	  767.0	  572.6	 4994.0	...
6146650	  767.0	  572.6	 4996.0	...
6146651	  767.0	  572.7	 4998.0	...
6146652	  767.2	  572.7	 4996.0	...
6146653	  767.4	  572.7	 4995.0	...
6146654	  767.5	  572.7	 4995.0	...
6146655	  767.4	  572.5	 4993.0	...
6146656	  767.4	  572.3	 4992.0	...
6146657	  767.4	  572.1	 4990.0	...
6146658	  767.5	  571.9	 4991.0	...
6146659	  767.6	  571.9	 4990.0	...
6146660	  767.7	  571.8	 4988.0	...
6146661	  767.7	  572.0	 4987.0	...
6146662	  767.7	  572.3	 4986.0	...
6146663	  767.7	  572.8	 4985.0	...
6146664	  767.5	  573.1	 4984.0	...
6146665	  767.4	  573.3	 4981.0	...
6146666	  767.3	  573.4	 4979.0	...
6146667	  767.4	  573.3	 4977.0	...
6146668	  767.5	  573.4	 4978.0	...
6146669	  767.3	  573.5	 4979.0	...
6146670	  767.1	  573.6	 4976.0	...
6146671	  766.9	  573.6	 4972.0	...
6146672	  767.0	  573.5	 4969.0	...
6146673	  767.0	  573.4	 4971.0	...
6146674	  767.0	  573.3	 4971.0	...
6146675	  767.0	  573.1	 4970.0	...
6146676	  766.9	  572.9	 4969.0	...
6146677	  766.9	  572.6	 4969.0	...
6146678	  766.6	  572.6	 4969.0	...
6146679	  766.1	  572.6	 4971.0	...
6146680	  765.7	  572.6	 4972.0	...
6146681	  765.6	  572.6	 4974.0	...
6146682	  765.6	  572.8	 4975.0	...
6146683	  765.7	  573.2	 4976.0	...
6146684	  765.7	  573.5	 4975.0	...
6146685	  765.6	  573.6	 4973.0	...
6146686	  765.6	  573.6	 4973.0	...
6146687	  765.6	  573.7	 4972.0	...
6146688	  765.7	  573.8	 4972.0	...
6146689	  765.9	  573.6	 4974.0	...
6146690	  766.1	  573.3	 4976.0	...
6146691	  766.3	  573.1	 4978.0	...
6146692	  766.2	  573.1	 4979.0	...
6146693	  766.2	  573.0	 4979.0	...
6146694	  766.2	  573.0	 4978.0	...
6146695	  766.1	  572.9	 4977.0	...
6146696	  766.0	  572.9	 4977.0	...
6146697	  765.9	  572.8	 4976.0	...
6146698	  765.9	  572.7	 4976.0	...
6146699	  766.1	  572.5	 4976.0	...
6146700	  766.1	  572.3	 4975.0	...
6146701	  766.2	  572.1	 4972.0	...
6146702	  766.3	  572.2	 4970.0	...
6146703	  766.4	  572.4	 4970.0	...
6146704	  766.4	  572.3	 4967.0	...
6146705	  766.3	  572.1	 4965.0	...
6146706	  766.3	  572.0	 4963.0	...
6146707	  766.2	  572.0	 4963.0	...
6146708	  766.2	  572.1	 4964.0	...
6146709	  766.2	  572.4	 4965.0	...
6146710	  766.2	  572.7	 4966.0	...
6146711	  766.2	  573.0	 4965.0	...
6146712	  766.1	  573.1	 4963.0	...
6146713	  766.1	  573.3	 4962.0	...
6146714	  766.1	  573.3	 4961.0	...
6146715	  766.1	  573.1	 4961.0	...
6146716	  766.3	  573.1	 4962.0	...
6146717	  766.4	  573.3	 4961.0	...
6146718	  766.5	  573.4	 4960.0	...
6146719	  766.4	  573.2	 4958.0	...
6146720	  766.1	  572.8	 4958.0	...
6146721	  765.9	  572.7	 4957.0	...
6146722	  765.8	  572.5	 4957.0	...
6146723	  765.8	  572.5	 4956.0	...
6146724	  765.8	  572.4	 4955.0	...
6146725	  765.5	  572.3	 4953.0	...
6146726	  765.3	  572.2	 4954.0	...
6146727	  765.1	  572.2	 4954.0	...
6146728	  765.1	  572.0	 4951.0	...
6146729	  765.1	  571.9	 4948.0	...
6146730	  765.1	  571.7	 4945.0	...
6146731	  765.1	  571.7	 4944.0	...
6146732	  765.1	  571.8	 4943.0	...
6146733	  765.1	  571.9	 4941.0	...
6146734	  765.2	  572.0	 4944.0	...
6146735	  765.2	  572.3	 4946.0	...
6146736	  765.3	  572.7	 4949.0	...
6146737	  765.3	  573.0	 4948.0	...
6146738	  765.4	  573.0	 4948.0	...
6146739	  765.5	  573.0	 4946.0	...
6146740	  765.5	  573.0	 4946.0	...
6146741	  765.4	  573.1	 4945.0	...
6146742	  765.2	  573.1	 4945.0	...
6146743	  765.0	  572.9	 4945.0	...
6146744	  764.7	  572.8	 4945.0	...
6146745	  764.4	  572.7	 4945.0	...
6146746	  764.2	  572.7	 4944.0	...
6146747	  764.1	  572.8	 4943.0	...
6146748	  763.9	  572.8	 4943.0	...
6146749	  763.8	  572.8	 4943.0	...
6146750	  763.9	  573.1	 4943.0	...
6146751	  764.1	  573.5	 4941.0	...
6146752	  764.3	  573.8	 4939.0	...
6146753	  764.3	  573.7	 4938.0	...
6146754	  764.4	  573.6	 4938.0	...
6146755	  764.5	  573.6	 4939.0	...
6146756	  764.5	  573.6	 4940.0	...
6146757	  764.6	  573.7	 4942.0	...
6146758	  764.6	  573.8	 4943.0	...
6146759	  764.7	  574.4	 4941.0	...
6146760	  764.5	  574.9	 4938.0	...
6146761	  764.4	  575.3	 4934.0	...
6146762	  764.1	  575.4	 4934.0	...
6146763	  763.9	  575.2	 4936.0	...
6146764	  763.7	  575.1	 4938.0	...
6146765	  763.6	  574.9	 4937.0	...
6146766	  763.6	  574.9	 4936.0	...
6146767	  763.7	  574.8	 4934.0	...
6146768	  763.9	  574.7	 4934.0	...
6146769	  764.0	  574.7	 4935.0	...
6146770	  764.1	  574.8	 4935.0	...
6146771	  764.2	  575.2	 4935.0	...
6146772	  764.2	  575.5	 4934.0	...
6146773	  764.4	  575.6	 4934.0	...
6146774	  764.5	  575.6	 4934.0	...
6146775	  764.6	  575.6	 4934.0	...
6146776	  764.6	  575.7	 4934.0	...
6146777	  764.5	  575.7	 4932.0	...
6146778	  764.3	  575.4	 4929.0	...
6146779	  764.0	  575.0	 4928.0	...
6146780	  763.7	  574.6	 4930.0	...
6146781	  763.9	  574.7	 4933.0	...
6146782	  764.2	  575.3	 4934.0	...
6146783	  764.6	  575.7	 4932.0	...
6146784	  764.6	  576.0	 4930.0	...
6146785	  764.6	  575.8	 4928.0	...
6146786	  764.5	  575.8	 4927.0	...
6146787	  764.5	  576.0	 4925.0	...
6146788	  764.5	  576.3	 4924.0	...
6146789	  764.7	  576.5	 4924.0	...
6146790	  764.8	  576.6	 4924.0	...
6146791	  764.8	  576.4	 4924.0	...
6146792	  764.8	  576.2	 4925.0	...
6146793	  764.8	  576.0	 4926.0	...
6146794	  764.8	  576.2	 4926.0	...
6146795	  764.8	  576.5	 4922.0	...
6146796	  764.8	  576.6	 4919.0	...
6146797	  764.8	  576.8	 4915.0	...
6146798	  764.9	  576.8	 4915.0	...
6146799	  765.0	  576.9	 4913.0	...
6146800	  765.0	  577.0	 4912.0	...
6146801	  765.0	  577.0	 4912.0	...
6146802	  764.9	  577.0	 4912.0	...
6146803	  764.9	  577.0	 4912.0	...
6146804	  764.9	  576.9	 4912.0	...
6146805	  764.9	  577.2	 4910.0	...
6146806	  764.9	  577.5	 4907.0	...
6146807	  764.6	  577.8	 4905.0	...
6146808	  764.3	  577.9	 4904.0	...
6146809	  764.2	  578.0	 4904.0	...
6146810	  764.4	  578.1	 4904.0	...
6146811	  764.6	  578.0	 4904.0	...
6146812	  764.7	  578.0	 4902.0	...
6146813	  765.0	  578.0	 4899.0	...
6146814	  765.5	  578.1	 4896.0	...
6146815	  766.0	  578.4	 4895.0	...
6146816	  767.0	  578.5	 4895.0	...
6146817	  768.0	  578.3	 4895.0	...
6146818	  769.6	  578.4	 4895.0	...
6146819	  771.1	  578.6	 4894.0	...
6146820	  772.4	  579.0	 4890.0	...
6146821	  773.4	  579.2	 4886.0	...
6146822	  774.5	  579.2	 4882.0	...
6146823	  775.6	  578.7	 4881.0	...
6146824	  776.6	  578.3	 4881.0	...
6146825	  777.1	  577.6	 4879.0	...
6146826	  777.7	  576.6	 4876.0	...
6146827	  778.2	  575.3	 4872.0	...
6146828	  778.6	  573.6	 4868.0	...
6146829	  778.5	  572.6	 4865.0	...
6146830	  778.7	  571.9	 4863.0	...
6146831	  779.0	  571.9	 4863.0	...
6146832	  779.6	  571.8	 4862.0	...
6146833	  780.4	  572.0	 4861.0	...
6146834	  781.5	  572.4	 4859.0	...
6146835	  782.6	  573.2	 4859.0	...
6146836	  783.5	  574.0	 4860.0	...
6146837	  784.2	  575.1	 4862.0	...
6146838	  784.8	  576.5	 4864.0	...
6146839	  785.1	  577.9	 4865.0	...
6146840	  785.1	  578.9	 4867.0	...
6146841	  785.1	  579.4	 4867.0	...
6146842	  785.1	  579.7	 4867.0	...
6146843	  784.5	  580.3	 4865.0	...
6146844	  784.0	  580.9	 4864.0	...
6146845	  783.1	  581.4	 4862.0	...
6146846	  782.7	  581.5	 4859.0	...
6146847	  782.2	  581.6	 4856.0	...
6146848	  781.9	  581.6	 4855.0	...
6146849	  781.7	  581.6	 4854.0	...
6146850	  781.5	  581.5	 4851.0	...
6146851	  781.2	  580.8	 4846.0	...
6146852	  781.1	  580.2	 4841.0	...
6146853	  781.2	  579.6	 4839.0	...
6146854	  781.6	  579.6	 4839.0	...
6146855	  782.1	  579.6	 4838.0	...
6146856	  782.2	  579.7	 4834.0	...
6146857	  782.2	  579.8	 4829.0	...
6146858	  782.2	  579.8	 4826.0	...
6146859	  782.3	  579.8	 4825.0	...
6146860	  782.4	  579.8	 4825.0	...
6146861	  782.4	  579.9	 4824.0	...
6146862	  782.1	  580.2	 4824.0	...
6146863	  781.8	  580.5	 4822.0	...
6146864	  781.5	  580.6	 4822.0	...
6146865	  781.5	  580.4	 4817.0	...
6146866	  781.6	  580.1	 4813.0	...
6146867	  781.5	  579.9	 4811.0	...
6146868	  781.4	  579.9	 4813.0	...
6146869	  781.3	  580.0	 4814.0	...
6146870	  781.4	  580.6	 4813.0	...
6146871	  781.5	  581.1	 4809.0	...
6146872	  781.6	  581.5	 4805.0	...
6146873	  781.6	  581.5	 4801.0	...
6146874	  781.5	  581.5	 4802.0	...
6146875	  781.4	  581.8	 4804.0	...
6146876	  781.4	  582.1	 4805.0	...
6146877	  781.5	  582.2	 4804.0	...
6146878	  781.7	  582.4	 4801.0	...
6146879	  781.8	  582.6	 4798.0	...
6146880	  781.9	  582.8	 4796.0	...
6146881	  782.0	  582.8	 4792.0	...
6146882	  782.1	  582.7	 4790.0	...
6146883	  782.2	  582.9	 4786.0	...
6146884	  782.3	  583.1	 4783.0	...
6146885	  782.4	  583.3	 4781.0	...
6146886	  782.4	  583.5	 4779.0	...
6146887	  782.3	  583.7	 4778.0	...
6146888	  782.2	  583.8	 4777.0	...
6146889	  782.0	  583.8	 4775.0	...
6146890	  781.9	  583.9	 4775.0	...
6146891	  781.7	  583.9	 4772.0	...
6146892	  781.6	  583.7	 4769.0	...
6146893	  781.5	  583.7	 4763.0	...
6146894	  781.7	  583.7	 4761.0	...
6146895	  781.8	  583.7	 4759.0	...
6146896	  781.8	  583.7	 4756.0	...
6146897	  781.8	  583.7	 4753.0	...
6146898	  781.8	  583.6	 4749.0	...
6146899	  781.8	  583.5	 4748.0	...
6146900	  781.8	  583.7	 4747.0	...
6146901	  781.7	  584.0	 4747.0	...
6146902	  781.6	  584.3	 4747.0	...
6146903	  781.5	  584.5	 4744.0	...
6146904	  781.6	  584.8	 4741.0	...
6146905	  781.7	  585.3	 4738.0	...
6146906	  781.8	  585.5	 4737.0	...
6146907	  781.9	  585.6	 4734.0	...
6146908	  782.0	  585.5	 4732.0	...
6146909	  782.2	  585.4	 4728.0	...
6146910	  782.6	  585.3	 4727.0	...
6146911	  783.0	  585.1	 4724.0	...
6146912	  783.4	  585.1	 4721.0	...
6146913	  783.6	  585.1	 4719.0	...
6146914	  783.8	  585.2	 4718.0	...
6146915	  783.8	  585.2	 4716.0	...
6146916	  783.8	  585.2	 4715.0	...
6146917	  783.7	  585.3	 4713.0	...
6146918	  783.6	  585.4	 4712.0	...
6146919	  783.6	  585.6	 4708.0	...
MSG	6146920 0000 _ Number On
6146920	  783.7	  585.7	 4706.0	...
6146921	  783.7	  585.7	 4703.0	...
6146922	  783.8	  585.8	 4702.0	...
6146923	  784.1	  585.9	 4699.0	...
6146924	  784.3	  586.0	 4695.0	...
6146925	  784.5	  585.8	 4692.0	...
6146926	  784.9	  585.7	 4692.0	...
6146927	  785.2	  585.6	 4692.0	...
6146928	  785.6	  585.5	 4691.0	...
6146929	  785.5	  585.6	 4689.0	...
6146930	  785.5	  585.7	 4687.0	...
6146931	  785.4	  585.7	 4685.0	...
6146932	  785.5	  586.0	 4683.0	...
6146933	  785.5	  586.3	 4680.0	...
6146934	  785.4	  586.6	 4678.0	...
6146935	  785.4	  586.7	 4677.0	...
6146936	  785.3	  586.9	 4675.0	...
6146937	  785.0	  586.8	 4674.0	...
6146938	  784.7	  586.7	 4673.0	...
6146939	  784.7	  586.5	 4673.0	...
6146940	  784.9	  586.5	 4669.0	...
6146941	  785.2	  586.5	 4665.0	...
6146942	  785.2	  586.6	 4660.0	...
6146943	  785.4	  586.9	 4659.0	...
6146944	  785.6	  587.1	 4657.0	...
6146945	  785.6	  587.3	 4655.0	...
6146946	  785.7	  587.2	 4654.0	...
6146947	  785.7	  587.2	 4654.0	...
6146948	  785.9	  587.4	 4651.0	...
6146949	  786.0	  587.9	 4648.0	...
6146950	  786.0	  588.5	 4646.0	...
6146951	  786.0	  588.8	 4646.0	...
6146952	  786.1	  589.0	 4645.0	...
6146953	  786.1	  589.3	 4645.0	...
6146954	  786.2	  589.5	 4644.0	...
6146955	  786.3	  589.3	 4643.0	...
6146956	  786.1	  589.1	 4641.0	...
6146957	  785.9	  588.9	 4639.0	...
6146958	  785.6	  588.9	 4639.0	...
6146959	  785.8	  589.0	 4639.0	...
6146960	  786.0	  589.0	 4640.0	...
6146961	  786.2	  589.1	 4639.0	...
6146962	  786.2	  589.1	 4638.0	...
6146963	  786.3	  589.1	 4637.0	...
6146964	  786.5	  589.1	 4633.0	...
6146965	  786.7	  589.1	 4629.0	...
6146966	  786.6	  589.3	 4625.0	...
6146967	  786.3	  589.5	 4624.0	...
6146968	  785.9	  589.7	 4622.0	...
6146969	  785.8	  589.9	 4621.0	...
6146970	  785.7	  590.1	 4617.0	...
6146971	  785.8	  590.2	 4614.0	...
6146972	  785.7	  590.0	 4610.0	...
6146973	  785.6	  589.7	 4608.0	...
6146974	  785.7	  589.3	 4606.0	...
6146975	  785.8	  589.3	 4605.0	...
6146976	  785.9	  589.2	 4604.0	...
6146977	  786.0	  589.2	 4602.0	...
6146978	  786.3	  589.2	 4598.0	...
6146979	  786.6	  589.4	 4593.0	...
6146980	  786.5	  589.6	 4590.0	...
6146981	  786.3	  589.6	 4588.0	...
6146982	  786.2	  589.4	 4586.0	...
6146983	  786.2	  589.2	 4583.0	...
6146984	  786.2	  589.4	 4582.0	...
6146985	  786.2	  589.5	 4577.0	...
6146986	  786.3	  589.5	 4574.0	...
6146987	  786.3	  589.4	 4570.0	...
6146988	  786.3	  589.6	 4568.0	...
6146989	  786.4	  590.1	 4566.0	...
6146990	  786.6	  590.6	 4565.0	...
6146991	  786.6	  590.7	 4564.0	...
6146992	  786.5	  590.6	 4563.0	...
6146993	  786.4	  590.6	 4561.0	...
6146994	  786.4	  590.6	 4559.0	...
6146995	  786.4	  590.6	 4556.0	...
6146996	  786.4	  590.8	 4551.0	...
6146997	  786.4	  590.9	 4546.0	...
6146998	  786.4	  591.0	 4546.0	...
6146999	  786.4	  590.8	 4546.0	...
6147000	  786.4	  590.7	 4546.0	...
6147001	  786.4	  590.7	 4546.0	...
6147002	  786.4	  591.0	 4546.0	...
6147003	  786.3	  591.2	 4547.0	...
6147004	  786.3	  591.2	 4547.0	...
6147005	  786.3	  591.3	 4543.0	...
6147006	  786.3	  591.3	 4539.0	...
6147007	  786.3	  591.4	 4537.0	...
6147008	  786.3	  591.6	 4533.0	...
6147009	  786.2	  591.8	 4529.0	...
6147010	  786.4	  592.0	 4524.0	...
6147011	  786.6	  592.0	 4522.0	...
6147012	  787.0	  592.0	 4521.0	...
6147013	  787.1	  592.1	 4520.0	...
6147014	  787.2	  592.1	 4519.0	...
6147015	  787.1	  591.9	 4515.0	...
6147016	  787.0	  591.6	 4513.0	...
6147017	  786.6	  591.6	 4510.0	...
6147018	  786.3	  591.9	 4510.0	...
6147019	  786.1	  592.1	 4508.0	...
6147020	  786.2	  592.2	 4505.0	...
6147021	  786.3	  592.4	 4502.0	...
6147022	  786.3	  592.5	 4499.0	...
6147023	  786.4	  592.5	 4495.0	...
6147024	  786.6	  592.5	 4492.0	...
6147025	  786.8	  592.5	 4489.0	...
6147026	  786.8	  592.6	 4489.0	...
6147027	  786.8	  592.7	 4488.0	...
6147028	  787.0	  592.8	 4486.0	...
6147029	  787.2	  592.8	 4483.0	...
6147030	  787.5	  592.7	 4479.0	...
6147031	  787.5	  592.8	 4477.0	...
6147032	  787.6	  592.8	 4476.0	...
6147033	  787.7	  592.8	 4475.0	...
6147034	  787.4	  592.7	 4473.0	...
6147035	  787.2	  592.7	 4471.0	...
6147036	  786.8	  592.7	 4470.0	...
6147037	  786.7	  592.6	 4468.0	...
6147038	  786.6	  592.6	 4464.0	...
6147039	  786.6	  592.8	 4460.0	...
6147040	  786.7	  593.0	 4458.0	...
6147041	  786.8	  593.2	 4459.0	...
6147042	  787.0	  593.4	 4459.0	...
6147043	  787.1	  593.5	 4458.0	...
6147044	  787.2	  593.6	 4456.0	...
6147045	  787.2	  593.5	 4454.0	...
6147046	  787.4	  593.4	 4451.0	...
6147047	  787.6	  593.3	 4448.0	...
6147048	  787.8	  593.1	 4446.0	...
6147049	  787.7	  593.1	 4446.0	...
6147050	  787.6	  593.0	 4446.0	...
6147051	  787.5	  593.0	 4447.0	...
6147052	  787.4	  593.1	 4446.0	...
6147053	  787.3	  593.3	 4443.0	...
6147054	  787.3	  593.6	 4441.0	...
6147055	  787.4	  593.7	 4439.0	...
6147056	  787.5	  593.8	 4438.0	...
6147057	  787.5	  593.8	 4435.0	...
6147058	  787.5	  593.7	 4432.0	...
6147059	  787.2	  593.7	 4430.0	...
6147060	  787.0	  593.7	 4429.0	...
6147061	  786.8	  593.8	 4426.0	...
6147062	  786.7	  593.6	 4423.0	...
6147063	  786.7	  593.5	 4419.0	...
6147064	  786.6	  593.5	 4418.0	...
6147065	  786.5	  593.8	 4417.0	...
6147066	  786.3	  594.1	 4417.0	...
6147067	  786.3	  594.3	 4417.0	...
6147068	  786.2	  594.5	 4417.0	...
6147069	  786.1	  594.7	 4417.0	...
6147070	  786.2	  594.8	 4413.0	...
6147071	  786.4	  594.7	 4410.0	...
6147072	  786.4	  594.5	 4406.0	...
6147073	  786.4	  594.2	 4405.0	...
6147074	  786.4	  594.1	 4401.0	...
6147075	  786.5	  594.1	 4396.0	...
6147076	  786.4	  594.0	 4393.0	...
6147077	  786.2	  594.5	 4393.0	...
6147078	  786.1	  595.0	 4392.0	...
6147079	  786.1	  595.3	 4391.0	...
6147080	  785.9	  595.1	 4389.0	...
6147081	  785.7	  594.7	 4387.0	...
6147082	  785.3	  594.4	 4386.0	...
6147083	  785.0	  593.8	 4385.0	...
6147084	  784.7	  593.1	 4385.0	...
6147085	  784.2	  592.6	 4385.0	...
6147086	  783.3	  592.0	 4384.0	...
6147087	  782.5	  591.5	 4382.0	...
6147088	  781.8	  591.1	 4380.0	...
6147089	  781.3	  591.0	 4378.0	...
6147090	  780.5	  590.8	 4375.0	...
6147091	  779.9	  590.4	 4373.0	...
6147092	  779.1	  589.8	 4369.0	...
6147093	  778.7	  589.0	 4363.0	...
6147094	  778.3	  588.5	 4357.0	...
6147095	  778.0	  588.2	 4353.0	...
6147096	  777.7	  588.1	 4353.0	...
6147097	  777.6	  587.7	 4353.0	...
6147098	  777.4	  587.4	 4351.0	...
6147099	  777.3	  587.0	 4347.0	...
6147100	  777.3	  586.9	 4343.0	...
6147101	  777.3	  586.8	 4341.0	...
6147102	  777.2	  586.7	 4340.0	...
6147103	  777.1	  586.6	 4339.0	...
6147104	  777.0	  586.4	 4338.0	...
6147105	  776.7	  586.2	 4339.0	...
6147106	  776.3	  585.9	 4339.0	...
6147107	  776.1	  585.5	 4337.0	...
6147108	  776.1	  585.1	 4332.0	...
6147109	  776.2	  585.2	 4327.0	...
6147110	  776.3	  585.3	 4323.0	...
6147111	  776.4	  585.5	 4323.0	...
6147112	  776.4	  585.5	 4322.0	...
6147113	  776.3	  585.6	 4321.0	...
6147114	  776.4	  586.2	 4320.0	...
6147115	  776.6	  587.0	 4320.0	...
6147116	  776.9	  587.7	 4320.0	...
6147117	  777.1	  587.9	 4320.0	...
6147118	  777.3	  588.3	 4320.0	...
6147119	  777.5	  588.8	 4321.0	...
6147120	  777.6	  589.2	 4317.0	...
6147121	  777.7	  589.4	 4313.0	...
6147122	  777.7	  589.4	 4309.0	...
6147123	  777.7	  589.5	 4307.0	...
6147124	  777.6	  589.3	 4306.0	...
6147125	  777.5	  589.2	 4304.0	...
6147126	  777.4	  589.1	 4304.0	...
6147127	  777.5	  589.1	 4304.0	...
6147128	  777.6	  589.0	 4303.0	...
6147129	  777.4	  589.0	 4301.0	...
6147130	  777.1	  589.0	 4298.0	...
6147131	  776.6	  589.1	 4295.0	...
6147132	  776.4	  589.4	 4293.0	...
6147133	  776.1	  590.0	 4293.0	...
6147134	  776.1	  590.6	 4292.0	...
6147135	  776.2	  590.7	 4289.0	...
6147136	  776.3	  590.6	 4284.0	...
6147137	  776.5	  590.5	 4281.0	...
6147138	  776.5	  590.5	 4279.0	...
6147139	  776.6	  590.5	 4279.0	...
6147140	  776.8	  590.3	 4277.0	...
6147141	  777.0	  590.0	 4275.0	...
6147142	  777.2	  589.7	 4273.0	...
6147143	  777.2	  589.5	 4272.0	...
6147144	  777.2	  589.3	 4272.0	...
6147145	  777.2	  589.1	 4272.0	...
6147146	  777.3	  588.8	 4272.0	...
6147147	  777.4	  588.7	 4271.0	...
6147148	  777.6	  588.5	 4268.0	...
6147149	  777.6	  588.2	 4265.0	...
6147150	  777.7	  588.0	 4263.0	...
6147151	  777.7	  587.9	 4262.0	...
6147152	  777.7	  587.8	 4260.0	...
6147153	  777.6	  587.8	 4259.0	...
6147154	  777.6	  587.8	 4257.0	...
6147155	  777.6	  588.0	 4258.0	...
6147156	  777.6	  588.2	 4259.0	...
6147157	  777.6	  588.4	 4260.0	...
6147158	  777.8	  588.4	 4256.0	...
6147159	  777.9	  588.4	 4252.0	...
6147160	  777.8	  588.3	 4249.0	...
6147161	  777.6	  588.3	 4249.0	...
6147162	  777.3	  588.3	 4249.0	...
6147163	  777.3	  588.4	 4249.0	...
6147164	  777.3	  588.5	 4248.0	...
6147165	  777.3	  588.6	 4246.0	...
6147166	  777.2	  588.6	 4244.0	...
6147167	  777.4	  588.5	 4243.0	...
6147168	  777.5	  588.4	 4239.0	...
6147169	  777.6	  588.3	 4236.0	...
6147170	  777.6	  588.4	 4232.0	...
6147171	  777.6	  588.4	 4228.0	...
6147172	  777.6	  588.5	 4225.0	...
6147173	  777.4	  588.6	 4221.0	...
6147174	  777.2	  588.3	 4222.0	...
6147175	  777.0	  588.0	 4222.0	...
6147176	  776.9	  587.7	 4220.0	...
6147177	  776.9	  588.0	 4217.0	...
6147178	  777.0	  588.3	 4213.0	...
6147179	  777.2	  588.4	 4212.0	...
6147180	  777.3	  588.3	 4212.0	...
6147181	  777.4	  588.3	 4209.0	...
6147182	  777.5	  588.4	 4207.0	...
6147183	  777.3	  588.6	 4205.0	...
6147184	  777.2	  588.6	 4204.0	...
6147185	  777.2	  588.5	 4203.0	...
6147186	  777.4	  588.4	 4202.0	...
6147187	  777.6	  588.3	 4201.0	...
6147188	  777.6	  588.4	 4201.0	...
6147189	  777.7	  588.5	 4201.0	...
6147190	  777.9	  588.6	 4200.0	...
6147191	  778.1	  589.1	 4199.0	...
6147192	  778.1	  589.6	 4198.0	...
6147193	  778.2	  590.0	 4197.0	...
6147194	  778.3	  590.0	 4196.0	...
6147195	  778.5	  590.1	 4192.0	...
6147196	  778.8	  590.1	 4188.0	...
6147197	  778.9	  590.1	 4186.0	...
6147198	  778.8	  590.0	 4185.0	...
6147199	  778.6	  589.9	 4185.0	...
6147200	  778.5	  590.0	 4185.0	...
6147201	  778.4	  589.9	 4183.0	...
6147202	  778.6	  589.7	 4180.0	...
6147203	  778.8	  589.5	 4178.0	...
6147204	  779.0	  589.5	 4177.0	...
6147205	  778.8	  589.6	 4177.0	...
6147206	  778.5	  589.7	 4174.0	...
6147207	  778.1	  589.9	 4170.0	...
6147208	  778.0	  589.8	 4168.0	...
6147209	  778.0	  589.9	 4168.0	...
6147210	  778.1	  589.9	 4169.0	...
6147211	  778.2	  589.6	 4170.0	...
6147212	  778.4	  589.3	 4171.0	...
6147213	  778.4	  589.1	 4171.0	...
6147214	  778.4	  589.2	 4169.0	...
6147215	  778.4	  589.2	 4167.0	...
6147216	  778.3	  589.0	 4167.0	...
6147217	  778.2	  588.8	 4166.0	...
6147218	  778.1	  588.7	 4166.0	...
6147219	  778.5	  588.6	 4163.0	...
6147220	  778.8	  588.6	 4161.0	...
6147221	  779.1	  588.6	 4158.0	...
6147222	  779.2	  588.7	 4155.0	...
MSG	6147223 0000 _ Number Off
6147223	  779.0	  588.8	 4152.0	...
6147224	  778.7	  588.9	 4151.0	...
6147225	  778.4	  588.9	 4152.0	...
6147226	  778.5	  588.9	 4154.0	...
6147227	  778.8	  589.0	 4155.0	...
6147228	  779.1	  589.1	 4155.0	...
6147229	  779.2	  589.4	 4153.0	...
6147230	  779.2	  589.5	 4151.0	...
6147231	  779.2	  589.4	 4150.0	...
6147232	  779.2	  589.3	 4149.0	...
6147233	  779.2	  589.1	 4148.0	...
6147234	  779.2	  589.3	 4148.0	...
6147235	  779.0	  589.5	 4147.0	...
6147236	  778.7	  589.4	 4145.0	...
6147237	  778.4	  589.2	 4143.0	...
6147238	  778.2	  589.0	 4141.0	...
6147239	  778.3	  588.9	 4140.0	...
6147240	  778.5	  588.8	 4140.0	...
6147241	  778.5	  588.9	 4138.0	...
6147242	  778.8	  589.0	 4135.0	...
6147243	  779.1	  589.4	 4133.0	...
6147244	  779.3	  589.7	 4134.0	...
6147245	  779.3	  590.0	 4134.0	...
6147246	  779.1	  590.1	 4133.0	...
6147247	  779.0	  590.3	 4131.0	...
6147248	  778.9	  590.4	 4129.0	...
6147249	  778.9	  590.4	 4127.0	...
6147250	  778.9	  590.4	 4126.0	...
6147251	  778.9	  590.2	 4124.0	...
6147252	  778.9	  590.0	 4123.0	...
6147253	  778.9	  589.8	 4123.0	...
6147254	  778.8	  589.5	 4122.0	...
6147255	  778.8	  589.3	 4121.0	...
6147256	  778.7	  589.2	 4120.0	...
6147257	  778.8	  589.3	 4119.0	...
6147258	  778.9	  589.3	 4118.0	...
6147259	  779.1	  589.3	 4116.0	...
6147260	  779.2	  589.4	 4113.0	...
6147261	  779.4	  589.5	 4110.0	...
6147262	  779.7	  589.5	 4108.0	...
6147263	  779.9	  589.5	 4107.0	...
6147264	  779.8	  589.5	 4107.0	...
6147265	  779.6	  589.6	 4106.0	...
6147266	  779.5	  589.6	 4106.0	...
6147267	  779.5	  589.4	 4106.0	...
6147268	  779.3	  589.3	 4106.0	...
6147269	  779.2	  589.2	 4106.0	...
6147270	  779.1	  589.2	 4105.0	...
6147271	  779.2	  589.2	 4103.0	...
6147272	  779.2	  589.1	 4102.0	...
6147273	  779.2	  589.2	 4101.0	...
6147274	  779.3	  589.2	 4101.0	...
6147275	  779.5	  589.2	 4101.0	...
6147276	  779.6	  589.1	 4100.0	...
6147277	  779.6	  589.3	 4096.0	...
6147278	  779.5	  589.6	 4091.0	...
6147279	  779.6	  589.9	 4087.0	...
6147280	  779.6	  589.9	 4087.0	...
6147281	  779.6	  589.9	 4089.0	...
6147282	  779.6	  589.9	 4090.0	...
6147283	  779.5	  589.9	 4090.0	...
6147284	  779.4	  589.5	 4089.0	...
6147285	  779.4	  589.1	 4087.0	...
6147286	  779.5	  588.6	 4085.0	...
6147287	  779.5	  588.2	 4083.0	...
6147288	  779.5	  587.5	 4084.0	...
6147289	  779.4	  586.5	 4083.0	...
6147290	  778.8	  585.2	 4081.0	...
6147291	  778.1	  583.8	 4080.0	...
6147292	  777.3	  582.0	 4080.0	...
6147293	  776.3	  580.5	 4081.0	...
6147294	  775.3	  578.4	 4081.0	...
6147295	  774.3	  577.1	 4079.0	...
6147296	  773.5	  575.7	 4075.0	...
6147297	  772.8	  574.9	 4069.0	...
6147298	  772.0	  574.0	 4066.0	...
6147299	  771.7	  573.0	 4063.0	...
6147300	  771.4	  572.6	 4061.0	...
6147301	  771.5	  572.4	 4060.0	...
6147302	  771.7	  572.2	 4059.0	...
6147303	  772.1	  571.9	 4059.0	...
6147304	  772.5	  572.0	 4060.0	...
6147305	  772.9	  572.4	 4059.0	...
6147306	  773.4	  572.9	 4058.0	...
6147307	  773.9	  573.0	 4056.0	...
6147308	  774.6	  572.9	 4057.0	...
6147309	  775.1	  572.7	 4058.0	...
6147310	  775.6	  572.5	 4059.0	...
6147311	  775.8	  572.4	 4059.0	...
6147312	  776.1	  572.3	 4056.0	...
6147313	  776.1	  572.3	 4053.0	...
6147314	  776.1	  572.3	 4050.0	...
6147315	  776.2	  572.3	 4049.0	...
6147316	  776.3	  572.4	 4049.0	...
6147317	  776.3	  572.4	 4049.0	...
6147318	  776.3	  572.9	 4049.0	...
6147319	  776.2	  573.4	 4049.0	...
6147320	  776.2	  573.9	 4048.0	...
6147321	  776.1	  574.1	 4048.0	...
6147322	  776.1	  574.5	 4049.0	...
6147323	  776.1	  574.7	 4049.0	...
6147324	  776.0	  574.8	 4049.0	...
6147325	  776.0	  575.1	 4047.0	...
6147326	  776.1	  575.5	 4045.0	...
6147327	  776.2	  575.8	 4045.0	...
6147328	  776.2	  575.9	 4046.0	...
6147329	  776.1	  576.1	 4047.0	...
6147330	  776.0	  576.3	 4045.0	...
6147331	  776.0	  576.4	 4043.0	...
6147332	  775.9	  576.4	 4041.0	...
6147333	  775.8	  576.4	 4042.0	...
6147334	  775.8	  576.5	 4042.0	...
6147335	  775.8	  576.7	 4040.0	...
6147336	  775.8	  576.9	 4039.0	...
6147337	  775.8	  577.0	 4038.0	...
6147338	  775.8	  577.0	 4038.0	...
6147339	  775.7	  577.3	 4039.0	...
6147340	  775.7	  577.6	 4039.0	...
6147341	  775.5	  577.9	 4038.0	...
6147342	  775.4	  577.8	 4037.0	...
6147343	  775.3	  577.7	 4035.0	...
6147344	  775.3	  577.3	 4035.0	...
6147345	  775.3	  577.0	 4035.0	...
6147346	  775.2	  576.7	 4034.0	...
6147347	  775.1	  576.8	 4033.0	...
6147348	  775.0	  577.0	 4031.0	...
6147349	  775.1	  577.1	 4031.0	...
6147350	  775.1	  577.2	 4030.0	...
6147351	  775.1	  577.4	 4027.0	...
6147352	  775.1	  577.5	 4025.0	...
6147353	  774.9	  577.6	 4025.0	...
6147354	  774.8	  577.7	 4026.0	...
6147355	  775.0	  577.9	 4025.0	...
6147356	  775.2	  577.9	 4023.0	...
6147357	  775.5	  577.7	 4022.0	...
6147358	  775.5	  577.2	 4023.0	...
6147359	  775.5	  576.9	 4024.0	...
6147360	  775.4	  576.5	 4024.0	...
6147361	  775.4	  576.4	 4023.0	...
6147362	  775.3	  576.3	 4023.0	...
6147363	  775.3	  576.3	 4020.0	...
6147364	  775.3	  576.4	 4016.0	...
6147365	  775.4	  576.5	 4012.0	...
6147366	  775.3	  576.4	 4011.0	...
6147367	  775.3	  576.3	 4010.0	...
6147368	  775.3	  576.7	 4010.0	...
6147369	  775.4	  577.2	 4010.0	...
6147370	  775.5	  577.2	 4010.0	...
6147371	  775.6	  576.7	 4011.0	...
6147372	  775.7	  576.3	 4011.0	...
6147373	  775.8	  576.4	 4011.0	...
6147374	  775.9	  576.4	 4010.0	...
6147375	  775.9	  576.5	 4010.0	...
6147376	  775.8	  576.6	 4010.0	...
6147377	  775.7	  576.7	 4011.0	...
6147378	  775.7	  576.8	 4012.0	...
6147379	  775.8	  576.8	 4011.0	...
6147380	  776.0	  576.9	 4007.0	...
6147381	  776.2	  576.9	 4004.0	...
6147382	  776.1	  576.7	 4005.0	...
6147383	  776.0	  576.4	 4008.0	...
6147384	  775.9	  576.2	 4010.0	...
6147385	  775.9	  576.2	 4008.0	...
6147386	  775.8	  576.2	 4006.0	...
6147387	  775.7	  576.1	 4005.0	...
6147388	  775.7	  575.9	 4003.0	...
6147389	  775.7	  575.7	 4000.0	...
6147390	  775.7	  575.7	 3997.0	...
6147391	  775.6	  575.7	 3995.0	...
6147392	  775.5	  575.5	 3994.0	...
6147393	  775.5	  575.3	 3993.0	...
6147394	  775.6	  575.2	 3993.0	...
6147395	  775.7	  575.1	 3992.0	...
6147396	  775.9	  575.1	 3992.0	...
6147397	  776.2	  575.2	 3992.0	...
6147398	  776.5	  575.7	 3992.0	...
6147399	  776.6	  576.2	 3992.0	...
6147400	  776.6	  576.7	 3992.0	...
6147401	  776.6	  576.8	 3992.0	...
6147402	  776.7	  576.9	 3992.0	...
6147403	  776.8	  576.8	 3989.0	...
6147404	  776.8	  576.6	 3986.0	...
6147405	  776.6	  576.2	 3983.0	...
6147406	  776.4	  575.8	 3982.0	...
6147407	  776.1	  575.6	 3981.0	...
6147408	  776.1	  575.6	 3981.0	...
6147409	  776.2	  575.6	 3982.0	...
6147410	  776.3	  575.5	 3983.0	...
6147411	  776.4	  575.1	 3983.0	...
6147412	  776.3	  574.7	 3983.0	...
6147413	  776.1	  574.4	 3982.0	...
6147414	  776.0	  574.4	 3981.0	...
6147415	  776.1	  574.3	 3981.0	...
6147416	  776.1	  573.7	 3980.0	...
6147417	  776.0	  573.0	 3979.0	...
6147418	  776.0	  572.4	 3976.0	...
6147419	  775.9	  572.5	 3974.0	...
6147420	  775.8	  572.6	 3975.0	...
6147421	  775.7	  572.7	 3978.0	...
6147422	  775.6	  572.8	 3979.0	...
6147423	  775.6	  572.8	 3979.0	...
MSG	6147424 0000 _ Number On
6147424	  775.6	  572.7	 3978.0	...
6147425	  775.6	  572.7	 3978.0	...
6147426	  775.6	  572.7	 3978.0	...
6147427	  775.6	  573.1	 3979.0	...
6147428	  775.7	  573.4	 3982.0	...
6147429	  775.8	  573.6	 3984.0	...
6147430	  775.8	  573.6	 3986.0	...
6147431	  775.8	  573.7	 3984.0	...
6147432	  775.8	  573.9	 3982.0	...
6147433	  775.7	  574.1	 3983.0	...
6147434	  775.9	  573.9	 3984.0	...
6147435	  776.1	  573.5	 3986.0	...
6147436	  776.3	  573.2	 3985.0	...
6147437	  776.3	  573.2	 3982.0	...
6147438	  776.1	  573.4	 3979.0	...
6147439	  775.9	  573.6	 3979.0	...
6147440	  775.8	  574.2	 3980.0	...
6147441	  775.9	  574.8	 3980.0	...
6147442	  775.9	  575.4	 3979.0	...
6147443	  775.9	  575.6	 3979.0	...
6147444	  775.6	  576.2	 3979.0	...
6147445	  775.3	  576.8	 3978.0	...
6147446	  775.0	  577.0	 3977.0	...
6147447	  775.0	  576.9	 3976.0	...
6147448	  775.1	  576.9	 3975.0	...
6147449	  775.3	  577.0	 3975.0	...
6147450	  775.5	  577.1	 3977.0	...
6147451	  775.6	  577.1	 3980.0	...
6147452	  775.7	  577.1	 3978.0	...
6147453	  775.6	  577.1	 3973.0	...
6147454	  775.6	  577.2	 3968.0	...
6147455	  775.5	  576.8	 3968.0	...
6147456	  775.3	  576.3	 3968.0	...
6147457	  775.1	  575.8	 3969.0	...
6147458	  775.0	  575.7	 3969.0	...
6147459	  775.0	  575.5	 3969.0	...
6147460	  775.1	  575.3	 3966.0	...
6147461	  775.3	  575.0	 3963.0	...
6147462	  775.5	  574.9	 3961.0	...
6147463	  775.5	  574.9	 3963.0	...
6147464	  775.6	  574.8	 3965.0	...
6147465	  775.6	  574.6	 3964.0	...
6147466	  775.6	  573.9	 3964.0	...
6147467	  775.5	  573.1	 3963.0	...
6147468	  775.4	  572.1	 3964.0	...
6147469	  775.3	  571.6	 3965.0	...
6147470	  775.2	  571.3	 3965.0	...
6147471	  775.1	  571.3	 3963.0	...
6147472	  775.3	  571.0	 3961.0	...
6147473	  775.4	  570.8	 3960.0	...
6147474	  775.6	  570.5	 3960.0	...
6147475	  775.8	  571.1	 3962.0	...
6147476	  775.9	  571.7	 3964.0	...
6147477	  776.1	  572.5	 3965.0	...
6147478	  776.3	  572.5	 3965.0	...
6147479	  776.6	  572.5	 3963.0	...
6147480	  776.7	  572.5	 3961.0	...
6147481	  776.4	  572.5	 3958.0	...
6147482	  776.2	  572.8	 3959.0	...
6147483	  776.2	  573.1	 3961.0	...
6147484	  776.3	  573.2	 3962.0	...
6147485	  776.2	  573.2	 3962.0	...
6147486	  776.0	  573.1	 3962.0	...
6147487	  775.8	  573.0	 3962.0	...
6147488	  775.7	  572.9	 3959.0	...
6147489	  775.7	  572.9	 3956.0	...
6147490	  775.7	  573.0	 3954.0	...
6147491	  775.7	  573.3	 3954.0	...
6147492	  775.9	  573.7	 3953.0	...
6147493	  776.1	  574.0	 3952.0	...
6147494	  776.2	  574.1	 3952.0	...
6147495	  776.1	  574.0	 3952.0	...
6147496	  776.1	  573.9	 3953.0	...
6147497	  776.0	  573.8	 3954.0	...
6147498	  775.8	  573.5	 3954.0	...
6147499	  775.8	  573.0	 3953.0	...
6147500	  776.0	  572.4	 3952.0	...
6147501	  776.2	  572.2	 3951.0	...
6147502	  776.2	  572.4	 3950.0	...
6147503	  776.1	  572.8	 3950.0	...
6147504	  776.0	  573.1	 3949.0	...
6147505	  775.9	  573.4	 3948.0	...
6147506	  775.8	  573.6	 3947.0	...
6147507	  775.9	  573.7	 3946.0	...
6147508	  776.0	  573.5	 3944.0	...
6147509	  776.1	  573.2	 3942.0	...
6147510	  776.0	  572.9	 3941.0	...
6147511	  776.0	  572.7	 3941.0	...
6147512	  775.9	  572.5	 3942.0	...
6147513	  775.9	  572.4	 3939.0	...
6147514	  775.9	  572.2	 3937.0	...
6147515	  775.8	  571.9	 3934.0	...
6147516	  775.8	  571.6	 3934.0	...
6147517	  775.7	  571.5	 3933.0	...
6147518	  775.6	  571.6	 3932.0	...
6147519	  775.6	  571.6	 3930.0	...
6147520	  775.6	  571.2	 3927.0	...
6147521	  775.7	  570.8	 3925.0	...
6147522	  775.8	  570.5	 3924.0	...
6147523	  775.9	  570.4	 3924.0	...
6147524	  775.9	  570.4	 3924.0	...
6147525	  775.9	  570.4	 3925.0	...
6147526	  775.7	  570.4	 3926.0	...
6147527	  775.5	  570.4	 3927.0	...
6147528	  775.2	  570.3	 3928.0	...
6147529	  774.8	  570.4	 3928.0	...
6147530	  774.5	  570.6	 3929.0	...
6147531	  774.3	  570.8	 3929.0	...
6147532	  774.5	  571.0	 3930.0	...
6147533	  774.7	  571.4	 3930.0	...
6147534	  774.8	  571.7	 3929.0	...
6147535	  774.8	  571.8	 3927.0	...
6147536	  774.8	  571.8	 3925.0	...
6147537	  774.8	  571.8	 3925.0	...
6147538	  775.0	  571.8	 3925.0	...
6147539	  775.0	  571.8	 3927.0	...
6147540	  775.0	  572.2	 3929.0	...
6147541	  774.9	  572.6	 3931.0	...
6147542	  774.8	  573.0	 3929.0	...
6147543	  774.7	  573.1	 3928.0	...
6147544	  774.7	  573.3	 3926.0	...
6147545	  774.5	  573.5	 3926.0	...
6147546	  774.2	  573.7	 3926.0	...
6147547	  774.0	  573.8	 3926.0	...
6147548	  774.0	  573.7	 3925.0	...
6147549	  774.0	  573.7	 3925.0	...
6147550	  774.0	  573.6	 3923.0	...
6147551	  774.0	  573.7	 3922.0	...
6147552	  774.0	  573.8	 3922.0	...
6147553	  774.0	  573.9	 3921.0	...
6147554	  774.0	  573.9	 3922.0	...
6147555	  774.1	  573.9	 3922.0	...
6147556	  774.2	  573.7	 3923.0	...
6147557	  774.5	  573.6	 3923.0	...
6147558	  774.7	  573.5	 3923.0	...
6147559	  774.9	  573.6	 3923.0	...
6147560	  774.9	  573.8	 3923.0	...
6147561	  774.9	  573.9	 3923.0	...
6147562	  774.9	  573.9	 3922.0	...
6147563	  774.6	  573.9	 3920.0	...
6147564	  774.4	  574.0	 3918.0	...
6147565	  774.2	  574.0	 3917.0	...
6147566	  774.1	  574.0	 3917.0	...
6147567	  774.0	  574.0	 3918.0	...
6147568	  774.0	  574.0	 3918.0	...
6147569	  774.0	  574.0	 3918.0	...
6147570	  774.3	  574.0	 3918.0	...
6147571	  774.5	  574.1	 3919.0	...
6147572	  774.7	  574.3	 3919.0	...
6147573	  774.6	  574.5	 3918.0	...
6147574	  774.6	  574.6	 3916.0	...
6147575	  774.5	  574.6	 3915.0	...
6147576	  774.4	  574.5	 3914.0	...
6147577	  774.4	  574.4	 3912.0	...
6147578	  774.3	  574.3	 3910.0	...
6147579	  774.3	  574.2	 3909.0	...
6147580	  774.5	  574.3	 3909.0	...
6147581	  774.7	  574.6	 3908.0	...
6147582	  774.9	  574.8	 3908.0	...
6147583	  774.9	  575.0	 3909.0	...
6147584	  774.9	  575.2	 3908.0	...
6147585	  775.0	  575.3	 3907.0	...
6147586	  775.0	  575.5	 3907.0	...
6147587	  775.0	  575.6	 3906.0	...
6147588	  775.0	  575.6	 3906.0	...
6147589	  775.0	  575.7	 3905.0	...
6147590	  775.1	  575.6	 3903.0	...
6147591	  775.1	  575.4	 3901.0	...
6147592	  775.1	  575.2	 3900.0	...
6147593	  775.1	  575.2	 3900.0	...
6147594	  775.2	  575.3	 3901.0	...
6147595	  775.3	  575.3	 3902.0	...
6147596	  775.3	  575.3	 3903.0	...
6147597	  775.2	  575.2	 3903.0	...
6147598	  775.1	  575.2	 3902.0	...
6147599	  775.1	  575.2	 3900.0	...
6147600	  775.2	  575.2	 3900.0	...
6147601	  775.3	  575.1	 3900.0	...
6147602	  775.3	  575.0	 3900.0	...
6147603	  775.3	  574.8	 3900.0	...
6147604	  775.3	  574.6	 3900.0	...
6147605	  775.3	  574.5	 3898.0	...
6147606	  775.3	  574.6	 3895.0	...
6147607	  775.3	  574.7	 3893.0	...
6147608	  775.3	  575.0	 3893.0	...
6147609	  775.3	  575.3	 3894.0	...
6147610	  775.2	  575.5	 3894.0	...
6147611	  775.3	  575.5	 3894.0	...
6147612	  775.3	  575.3	 3894.0	...
6147613	  775.3	  575.1	 3892.0	...
6147614	  775.1	  575.0	 3889.0	...
6147615	  775.0	  575.1	 3887.0	...
6147616	  775.0	  575.1	 3884.0	...
6147617	  775.0	  575.2	 3882.0	...
6147618	  775.1	  575.1	 3880.0	...
6147619	  775.1	  575.1	 3882.0	...
6147620	  775.1	  575.2	 3884.0	...
6147621	  775.1	  575.3	 3885.0	...
6147622	  775.1	  575.6	 3885.0	...
6147623	  775.1	  575.7	 3885.0	...
6147624	  775.1	  575.8	 3885.0	...
6147625	  775.1	  575.9	 3882.0	...
6147626	  775.2	  576.1	 3879.0	...
6147627	  775.2	  576.3	 3877.0	...
6147628	  775.2	  576.4	 3877.0	...
6147629	  775.0	  576.4	 3877.0	...
6147630	  774.6	  576.3	 3876.0	...
6147631	  774.3	  576.3	 3875.0	...
6147632	  774.1	  576.2	 3876.0	...
6147633	  774.1	  576.1	 3876.0	...
6147634	  774.0	  576.1	 3875.0	...
6147635	  773.9	  576.1	 3872.0	...
6147636	  773.9	  576.1	 3868.0	...
6147637	  773.9	  576.1	 3864.0	...
6147638	  774.1	  576.2	 3863.0	...
6147639	  774.4	  576.3	 3862.0	...
6147640	  774.7	  576.4	 3861.0	...
6147641	  774.5	  576.4	 3861.0	...
6147642	  774.1	  576.5	 3861.0	...
6147643	  773.7	  576.5	 3862.0	...
6147644	  773.4	  576.4	 3863.0	...
6147645	  773.2	  576.6	 3863.0	...
6147646	  773.1	  576.8	 3862.0	...
6147647	  773.4	  577.0	 3860.0	...
6147648	  773.5	  576.9	 3858.0	...
6147649	  773.6	  576.9	 3857.0	...
6147650	  773.6	  577.0	 3856.0	...
6147651	  773.6	  577.3	 3854.0	...
6147652	  773.9	  577.5	 3852.0	...
6147653	  774.2	  577.7	 3850.0	...
6147654	  774.3	  577.6	 3846.0	...
6147655	  774.1	  577.5	 3843.0	...
6147656	  773.8	  577.5	 3843.0	...
6147657	  773.7	  577.4	 3845.0	...
6147658	  773.6	  577.4	 3848.0	...
6147659	  773.5	  577.4	 3848.0	...
6147660	  773.4	  577.5	 3846.0	...
6147661	  773.4	  577.7	 3841.0	...
6147662	  773.6	  577.8	 3838.0	...
6147663	  773.7	  577.8	 3836.0	...
6147664	  773.8	  577.7	 3838.0	...
6147665	  773.7	  577.5	 3839.0	...
6147666	  773.7	  577.5	 3839.0	...
6147667	  774.0	  577.5	 3838.0	...
6147668	  774.2	  577.6	 3838.0	...
6147669	  774.5	  577.6	 3838.0	...
6147670	  774.6	  577.9	 3837.0	...
6147671	  774.6	  578.2	 3836.0	...
6147672	  774.8	  578.5	 3835.0	...
6147673	  775.0	  578.5	 3835.0	...
6147674	  775.1	  578.6	 3835.0	...
6147675	  775.1	  578.6	 3835.0	...
6147676	  775.2	  578.5	 3834.0	...
6147677	  775.3	  578.5	 3832.0	...
6147678	  775.3	  578.1	 3832.0	...
6147679	  775.2	  577.8	 3832.0	...
6147680	  775.0	  577.6	 3832.0	...
6147681	  774.8	  577.7	 3832.0	...
6147682	  774.6	  577.6	 3831.0	...
6147683	  774.5	  577.6	 3830.0	...
6147684	  774.3	  577.5	 3829.0	...
6147685	  774.0	  577.5	 3828.0	...
6147686	  773.8	  577.4	 3826.0	...
6147687	  773.8	  577.3	 3822.0	...
6147688	  773.8	  577.1	 3819.0	...
6147689	  773.8	  575.8	 3819.0	...
6147690	  773.9	  574.5	 3817.0	...
6147691	  773.9	  572.9	 3815.0	...
6147692	  774.4	  572.1	 3813.0	...
6147693	  775.0	  571.3	 3813.0	...
6147694	  775.8	  570.9	 3812.0	...
6147695	  776.3	  570.9	 3811.0	...
6147696	  776.9	  571.0	 3810.0	...
6147697	  777.3	  571.4	 3808.0	...
6147698	  777.4	  572.1	 3806.0	...
6147699	  777.4	  572.7	 3804.0	...
6147700	  777.2	  573.0	 3802.0	...
6147701	  777.0	  573.1	 3802.0	...
6147702	  776.9	  573.2	 3802.0	...
6147703	  776.8	  573.2	 3802.0	...
6147704	  776.7	  573.2	 3802.0	...
6147705	  776.5	  573.2	 3801.0	...
6147706	  776.3	  572.8	 3799.0	...
6147707	  776.1	  572.4	 3797.0	...
6147708	  776.1	  571.8	 3797.0	...
6147709	  776.1	  571.3	 3796.0	...
6147710	  776.1	  570.9	 3796.0	...
6147711	  776.0	  570.7	 3795.0	...
6147712	  775.6	  570.8	 3796.0	...
6147713	  775.2	  570.8	 3797.0	...
6147714	  775.0	  570.9	 3795.0	...
6147715	  775.1	  571.1	 3792.0	...
6147716	  775.1	  571.2	 3789.0	...
6147717	  775.1	  571.4	 3788.0	...
6147718	  775.0	  571.9	 3785.0	...
6147719	  775.1	  572.3	 3783.0	...
6147720	  775.1	  572.9	 3781.0	...
6147721	  775.1	  573.1	 3780.0	...
6147722	  775.1	  573.5	 3780.0	...
6147723	  775.1	  573.6	 3779.0	...
6147724	  775.2	  573.6	 3776.0	...
6147725	  775.3	  573.6	 3773.0	...
6147726	  775.4	  573.6	 3772.0	...
6147727	  775.1	  573.8	 3771.0	...
6147728	  774.9	  573.8	 3769.0	...
6147729	  774.6	  573.7	 3766.0	...
6147730	  774.5	  573.7	 3763.0	...
6147731	  774.4	  573.7	 3763.0	...
6147732	  774.3	  573.8	 3763.0	...
6147733	  774.2	  573.9	 3763.0	...
6147734	  774.1	  574.1	 3762.0	...
6147735	  774.2	  574.2	 3760.0	...
6147736	  774.2	  574.1	 3761.0	...
6147737	  774.4	  573.8	 3761.0	...
MSG	6147738 0000 _ Number Off
6147738	  774.5	  573.6	 3762.0	...
6147739	  774.6	  573.6	 3760.0	...
6147740	  774.9	  573.7	 3758.0	...
6147741	  775.1	  573.9	 3756.0	...
6147742	  775.3	  574.0	 3755.0	...
6147743	  775.4	  574.2	 3754.0	...
6147744	  775.6	  574.3	 3753.0	...
6147745	  775.7	  574.4	 3753.0	...
6147746	  775.9	  574.5	 3751.0	...
6147747	  775.9	  574.5	 3751.0	...
6147748	  776.1	  574.5	 3752.0	...
6147749	  776.2	  574.6	 3754.0	...
6147750	  776.2	  575.2	 3755.0	...
6147751	  776.1	  575.7	 3753.0	...
6147752	  776.0	  576.0	 3749.0	...
6147753	  775.7	  575.7	 3747.0	...
6147754	  775.3	  575.6	 3745.0	...
6147755	  775.1	  575.8	 3744.0	...
6147756	  775.2	  576.0	 3744.0	...
6147757	  775.4	  576.1	 3744.0	...
6147758	  775.4	  576.6	 3745.0	...
6147759	  775.4	  577.0	 3746.0	...
6147760	  775.5	  577.2	 3744.0	...
6147761	  775.5	  577.2	 3742.0	...
6147762	  775.6	  577.0	 3740.0	...
6147763	  775.5	  576.8	 3740.0	...
6147764	  775.5	  576.7	 3739.0	...
6147765	  775.5	  576.8	 3737.0	...
6147766	  775.5	  576.8	 3733.0	...
6147767	  775.5	  576.8	 3731.0	...
6147768	  775.6	  576.8	 3730.0	...
6147769	  775.6	  576.9	 3730.0	...
6147770	  775.6	  577.0	 3729.0	...
6147771	  775.8	  577.2	 3727.0	...
6147772	  776.1	  577.3	 3725.0	...
6147773	  776.2	  577.5	 3722.0	...
6147774	  776.1	  577.5	 3722.0	...
6147775	  775.9	  577.6	 3722.0	...
6147776	  775.7	  577.7	 3720.0	...
6147777	  775.7	  577.9	 3719.0	...
6147778	  775.6	  578.0	 3716.0	...
6147779	  775.5	  578.1	 3715.0	...
6147780	  775.4	  578.2	 3714.0	...
6147781	  775.3	  578.2	 3714.0	...
6147782	  775.2	  578.3	 3713.0	...
6147783	  775.3	  578.3	 3711.0	...
6147784	  775.2	  578.2	 3707.0	...
6147785	  775.0	  578.0	 3705.0	...
6147786	  774.9	  577.9	 3704.0	...
6147787	  774.9	  578.0	 3704.0	...
6147788	  774.9	  578.0	 3704.0	...
6147789	  775.0	  578.1	 3704.0	...
6147790	  775.1	  578.1	 3705.0	...
6147791	  775.0	  578.2	 3705.0	...
6147792	  775.0	  578.4	 3704.0	...
6147793	  775.1	  578.6	 3703.0	...
6147794	  775.2	  578.6	 3702.0	...
6147795	  775.4	  578.6	 3702.0	...
6147796	  775.5	  578.6	 3702.0	...
6147797	  775.5	  578.6	 3700.0	...
6147798	  775.4	  578.6	 3696.0	...
6147799	  775.4	  578.4	 3693.0	...
6147800	  775.4	  578.0	 3692.0	...
6147801	  775.4	  577.6	 3693.0	...
6147802	  775.6	  577.5	 3693.0	...
6147803	  775.9	  577.4	 3693.0	...
6147804	  776.2	  577.3	 3691.0	...
6147805	  776.3	  577.3	 3689.0	...
6147806	  776.3	  577.3	 3687.0	...
6147807	  776.2	  577.2	 3687.0	...
6147808	  776.2	  577.2	 3687.0	...
6147809	  776.3	  577.2	 3686.0	...
6147810	  776.3	  577.2	 3685.0	...
6147811	  776.5	  577.2	 3683.0	...
6147812	  776.8	  577.5	 3680.0	...
6147813	  776.9	  577.9	 3675.0	...
6147814	  777.0	  578.1	 3673.0	...
6147815	  776.9	  577.9	 3672.0	...
6147816	  776.9	  577.9	 3673.0	...
6147817	  777.0	  577.9	 3674.0	...
6147818	  777.2	  578.1	 3672.0	...
6147819	  777.3	  578.1	 3670.0	...
6147820	  777.2	  577.9	 3667.0	...
6147821	  777.0	  577.6	 3666.0	...
6147822	  776.8	  577.2	 3665.0	...
6147823	  776.7	  577.0	 3666.0	...
6147824	  776.6	  576.9	 3663.0	...
6147825	  776.5	  576.8	 3659.0	...
6147826	  776.5	  576.8	 3655.0	...
6147827	  776.2	  576.9	 3654.0	...
6147828	  775.8	  577.1	 3654.0	...
6147829	  775.5	  577.1	 3653.0	...
6147830	  775.4	  577.2	 3650.0	...
6147831	  775.4	  577.4	 3647.0	...
6147832	  775.4	  577.4	 3643.0	...
6147833	  775.4	  577.2	 3643.0	...
6147834	  775.3	  577.1	 3643.0	...
6147835	  775.3	  577.2	 3643.0	...
6147836	  775.4	  577.5	 3643.0	...
6147837	  775.5	  577.8	 3643.0	...
6147838	  775.5	  578.0	 3642.0	...
6147839	  775.5	  577.9	 3642.0	...
6147840	  775.5	  577.9	 3641.0	...
6147841	  775.6	  578.1	 3641.0	...
6147842	  775.7	  578.3	 3640.0	...
6147843	  775.8	  578.5	 3639.0	...
6147844	  775.9	  578.8	 3638.0	...
6147845	  775.8	  578.8	 3637.0	...
6147846	  775.4	  578.7	 3636.0	...
6147847	  775.1	  578.5	 3635.0	...
6147848	  774.8	  578.6	 3633.0	...
6147849	  774.7	  578.8	 3631.0	...
6147850	  774.8	  578.7	 3629.0	...
6147851	  775.0	  578.4	 3628.0	...
6147852	  775.2	  577.9	 3628.0	...
6147853	  775.3	  577.5	 3628.0	...
6147854	  775.3	  577.2	 3626.0	...
6147855	  775.3	  577.2	 3624.0	...
6147856	  775.3	  577.2	 3622.0	...
6147857	  775.3	  577.2	 3622.0	...
6147858	  775.3	  577.2	 3620.0	...
6147859	  775.1	  577.3	 3619.0	...
6147860	  774.8	  577.5	 3618.0	...
6147861	  774.5	  577.5	 3616.0	...
6147862	  774.4	  577.6	 3615.0	...
6147863	  774.4	  577.5	 3613.0	...
6147864	  774.5	  577.4	 3613.0	...
6147865	  774.6	  577.4	 3613.0	...
6147866	  774.7	  577.3	 3612.0	...
6147867	  774.8	  577.2	 3611.0	...
6147868	  774.9	  577.0	 3610.0	...
6147869	  775.0	  576.9	 3609.0	...
6147870	  775.2	  576.9	 3609.0	...
6147871	  775.2	  577.0	 3608.0	...
6147872	  775.1	  577.0	 3608.0	...
6147873	  775.0	  577.1	 3608.0	...
6147874	  774.9	  577.2	 3608.0	...
6147875	  774.8	  577.2	 3607.0	...
6147876	  774.5	  577.4	 3607.0	...
6147877	  774.3	  577.6	 3605.0	...
6147878	  774.1	  577.7	 3603.0	...
6147879	  774.1	  577.8	 3600.0	...
6147880	  774.5	  577.7	 3600.0	...
6147881	  774.8	  577.5	 3599.0	...
6147882	  775.1	  577.4	 3596.0	...
6147883	  775.1	  577.4	 3594.0	...
6147884	  775.2	  577.6	 3592.0	...
6147885	  775.4	  577.4	 3592.0	...
6147886	  775.5	  577.1	 3593.0	...
6147887	  775.5	  576.7	 3593.0	...
6147888	  775.7	  576.7	 3593.0	...
6147889	  775.9	  576.8	 3594.0	...
6147890	  775.9	  577.0	 3594.0	...
6147891	  775.6	  577.3	 3592.0	...
6147892	  775.4	  577.4	 3590.0	...
6147893	  775.3	  577.5	 3588.0	...
6147894	  775.3	  577.5	 3588.0	...
6147895	  775.3	  577.4	 3588.0	...
6147896	  775.3	  577.3	 3588.0	...
6147897	  775.3	  577.2	 3587.0	...
6147898	  775.3	  577.4	 3587.0	...
6147899	  775.3	  577.6	 3587.0	...
6147900	  775.3	  577.7	 3586.0	...
6147901	  775.2	  577.6	 3584.0	...
6147902	  775.1	  577.3	 3582.0	...
6147903	  775.0	  577.1	 3583.0	...
6147904	  774.9	  577.2	 3583.0	...
6147905	  774.9	  577.5	 3583.0	...
6147906	  775.1	  577.7	 3583.0	...
6147907	  775.2	  577.8	 3582.0	...
6147908	  775.3	  578.0	 3580.0	...
6147909	  775.3	  578.1	 3578.0	...
6147910	  775.2	  578.1	 3577.0	...
6147911	  775.1	  578.0	 3577.0	...
6147912	  775.0	  578.0	 3577.0	...
6147913	  775.0	  578.0	 3577.0	...
6147914	  775.0	  578.0	 3576.0	...
6147915	  775.2	  578.0	 3575.0	...
6147916	  775.4	  577.9	 3574.0	...
6147917	  775.5	  577.9	 3574.0	...
6147918	  775.4	  578.0	 3575.0	...
6147919	  775.3	  578.1	 3573.0	...
6147920	  775.2	  578.2	 3570.0	...
6147921	  775.2	  578.1	 3568.0	...
6147922	  775.2	  578.0	 3568.0	...
6147923	  775.2	  578.3	 3568.0	...
6147924	  775.3	  578.5	 3569.0	...
6147925	  775.4	  578.7	 3569.0	...
6147926	  775.5	  578.7	 3568.0	...
6147927	  775.6	  578.7	 3566.0	...
6147928	  775.7	  578.7	 3565.0	...
6147929	  775.8	  578.8	 3564.0	...
6147930	  775.9	  578.8	 3564.0	...
6147931	  776.0	  578.7	 3564.0	...
6147932	  775.7	  578.4	 3565.0	...
6147933	  775.5	  578.1	 3565.0	...
6147934	  775.3	  577.9	 3563.0	...
6147935	  775.3	  577.9	 3561.0	...
6147936	  775.3	  578.2	 3559.0	...
6147937	  775.5	  578.5	 3560.0	...
6147938	  775.6	  578.6	 3562.0	...
MSG	6147939 0000 _ Number On
6147939	  775.6	  578.4	 3563.0	...
6147940	  775.6	  578.2	 3562.0	...
6147941	  775.5	  578.1	 3561.0	...
6147942	  775.4	  578.0	 3560.0	...
6147943	  775.5	  578.2	 3560.0	...
6147944	  775.4	  578.4	 3561.0	...
6147945	  775.2	  578.5	 3561.0	...
6147946	  775.1	  578.6	 3560.0	...
6147947	  775.1	  578.6	 3560.0	...
6147948	  775.1	  578.6	 3558.0	...
6147949	  775.1	  578.5	 3554.0	...
6147950	  775.3	  578.5	 3551.0	...
6147951	  775.5	  578.4	 3550.0	...
6147952	  775.7	  578.4	 3550.0	...
6147953	  775.7	  578.4	 3550.0	...
6147954	  775.8	  578.5	 3550.0	...
6147955	  775.8	  578.6	 3549.0	...
6147956	  775.7	  578.8	 3548.0	...
6147957	  775.4	  578.8	 3547.0	...
6147958	  775.2	  578.8	 3546.0	...
6147959	  775.1	  578.7	 3545.0	...
6147960	  775.1	  578.7	 3545.0	...
6147961	  775.3	  578.5	 3544.0	...
6147962	  775.6	  578.3	 3544.0	...
6147963	  775.6	  578.3	 3543.0	...
6147964	  775.5	  578.3	 3542.0	...
6147965	  775.4	  578.4	 3542.0	...
6147966	  775.4	  578.4	 3540.0	...
6147967	  775.2	  578.5	 3538.0	...
6147968	  775.1	  578.7	 3536.0	...
6147969	  775.0	  578.9	 3536.0	...
6147970	  775.0	  579.2	 3535.0	...
6147971	  775.1	  579.4	 3536.0	...
6147972	  775.1	  579.7	 3536.0	...
6147973	  775.1	  579.8	 3537.0	...
6147974	  775.1	  579.8	 3536.0	...
6147975	  775.1	  579.7	 3535.0	...
6147976	  775.1	  579.6	 3533.0	...
6147977	  775.2	  579.8	 3532.0	...
6147978	  775.2	  580.0	 3531.0	...
6147979	  775.3	  580.1	 3530.0	...
6147980	  775.4	  579.7	 3531.0	...
6147981	  775.3	  579.4	 3535.0	...
6147982	  775.0	  579.1	 3539.0	...
6147983	  774.9	  579.2	 3537.0	...
6147984	  774.9	  579.2	 3534.0	...
6147985	  775.0	  579.2	 3532.0	...
6147986	  775.1	  579.4	 3534.0	...
6147987	  775.1	  579.5	 3537.0	...
6147988	  775.1	  579.6	 3536.0	...
6147989	  775.1	  579.4	 3535.0	...
6147990	  775.1	  579.2	 3534.0	...
6147991	  775.1	  579.1	 3533.0	...
6147992	  775.1	  579.2	 3532.0	...
6147993	  775.1	  579.4	 3531.0	...
6147994	  775.0	  579.5	 3530.0	...
6147995	  775.0	  579.6	 3528.0	...
6147996	  775.0	  579.8	 3528.0	...
6147997	  775.1	  580.0	 3528.0	...
6147998	  775.3	  580.5	 3528.0	...
6147999	  775.5	  581.0	 3528.0	...
6148000	  776.1	  581.3	 3529.0	...
6148001	  776.5	  581.4	 3529.0	...
6148002	  777.2	  581.3	 3529.0	...
6148003	  777.5	  581.3	 3528.0	...
6148004	  778.0	  581.2	 3527.0	...
6148005	  778.5	  580.6	 3527.0	...
6148006	  779.2	  579.7	 3527.0	...
6148007	  779.8	  578.8	 3527.0	...
6148008	  780.7	  578.3	 3527.0	...
6148009	  781.6	  578.1	 3524.0	...
6148010	  782.9	  577.6	 3521.0	...
6148011	  784.1	  577.2	 3518.0	...
6148012	  785.1	  576.7	 3519.0	...
6148013	  785.7	  576.8	 3518.0	...
6148014	  786.0	  577.2	 3515.0	...
6148015	  786.2	  577.5	 3512.0	...
6148016	  786.2	  577.7	 3513.0	...
6148017	  785.8	  578.3	 3514.0	...
6148018	  785.1	  579.1	 3516.0	...
6148019	  784.4	  579.9	 3516.0	...
6148020	  783.6	  580.0	 3515.0	...
6148021	  782.8	  579.6	 3514.0	...
6148022	  781.9	  579.2	 3514.0	...
6148023	  780.8	  578.8	 3515.0	...
6148024	  780.2	  578.5	 3518.0	...
6148025	  779.6	  578.3	 3520.0	...
6148026	  779.3	  578.0	 3522.0	...
6148027	  779.1	  578.1	 3522.0	...
6148028	  778.8	  577.9	 3522.0	...
6148029	  778.8	  577.5	 3522.0	...
6148030	  778.8	  577.0	 3522.0	...
6148031	  778.9	  576.9	 3522.0	...
6148032	  779.1	  577.0	 3522.0	...
6148033	  779.3	  577.3	 3520.0	...
6148034	  779.7	  577.7	 3517.0	...
6148035	  779.9	  578.1	 3516.0	...
6148036	  780.1	  578.4	 3517.0	...
6148037	  780.0	  578.6	 3516.0	...
6148038	  780.0	  579.2	 3515.0	...
6148039	  780.0	  579.9	 3513.0	...
6148040	  780.1	  580.5	 3513.0	...
6148041	  780.0	  580.5	 3513.0	...
6148042	  780.0	  580.5	 3514.0	...
6148043	  780.0	  580.5	 3514.0	...
6148044	  780.0	  580.5	 3514.0	...
6148045	  780.0	  580.5	 3516.0	...
6148046	  780.0	  580.8	 3518.0	...
6148047	  779.8	  581.1	 3519.0	...
6148048	  779.5	  581.2	 3518.0	...
6148049	  779.3	  581.2	 3517.0	...
6148050	  779.2	  581.2	 3516.0	...
6148051	  779.3	  581.5	 3516.0	...
6148052	  779.3	  581.8	 3516.0	...
6148053	  779.4	  582.1	 3516.0	...
6148054	  779.5	  582.2	 3516.0	...
6148055	  779.5	  582.1	 3515.0	...
6148056	  779.5	  581.9	 3515.0	...
6148057	  779.5	  581.8	 3514.0	...
6148058	  779.5	  581.8	 3513.0	...
6148059	  779.5	  582.0	 3511.0	...
6148060	  779.6	  582.4	 3510.0	...
6148061	  779.5	  582.7	 3509.0	...
6148062	  779.4	  582.7	 3509.0	...
6148063	  779.3	  582.6	 3509.0	...
6148064	  779.3	  582.4	 3509.0	...
6148065	  779.4	  582.2	 3509.0	...
6148066	  779.6	  582.0	 3508.0	...
6148067	  779.6	  581.9	 3506.0	...
6148068	  779.6	  582.0	 3505.0	...
6148069	  779.7	  582.1	 3505.0	...
6148070	  779.8	  582.2	 3505.0	...
6148071	  779.7	  582.2	 3505.0	...
6148072	  779.5	  582.1	 3506.0	...
6148073	  779.3	  582.0	 3505.0	...
6148074	  779.3	  581.8	 3504.0	...
6148075	  779.3	  581.7	 3503.0	...
6148076	  779.5	  581.6	 3502.0	...
6148077	  779.7	  581.5	 3503.0	...
6148078	  779.6	  581.1	 3503.0	...
6148079	  779.5	  580.6	 3504.0	...
6148080	  779.3	  580.0	 3504.0	...
6148081	  779.3	  579.9	 3504.0	...
6148082	  779.3	  579.7	 3504.0	...
6148083	  779.2	  579.7	 3502.0	...
6148084	  779.2	  579.5	 3499.0	...
6148085	  779.2	  579.5	 3496.0	...
6148086	  779.1	  579.5	 3496.0	...
6148087	  779.0	  579.4	 3496.0	...
6148088	  778.8	  579.2	 3496.0	...
6148089	  778.9	  579.0	 3497.0	...
6148090	  779.2	  579.0	 3497.0	...
6148091	  779.5	  578.9	 3498.0	...
6148092	  779.6	  579.0	 3497.0	...
6148093	  779.6	  579.1	 3497.0	...
6148094	  779.5	  579.2	 3499.0	...
6148095	  779.4	  579.1	 3500.0	...
6148096	  779.4	  579.0	 3502.0	...
6148097	  779.3	  579.0	 3501.0	...
6148098	  779.3	  579.6	 3499.0	...
6148099	  779.4	  580.4	 3498.0	...
6148100	  779.4	  581.1	 3497.0	...
6148101	  779.4	  581.1	 3497.0	...
6148102	  779.1	  580.7	 3496.0	...
6148103	  778.8	  580.0	 3496.0	...
6148104	  778.5	  579.5	 3496.0	...
6148105	  778.5	  579.2	 3497.0	...
6148106	  778.4	  579.1	 3496.0	...
6148107	  778.3	  579.0	 3495.0	...
6148108	  778.4	  579.0	 3495.0	...
6148109	  778.5	  579.1	 3496.0	...
6148110	  778.7	  579.2	 3496.0	...
6148111	  778.6	  579.1	 3496.0	...
6148112	  778.5	  579.2	 3496.0	...
6148113	  778.5	  579.4	 3496.0	...
6148114	  778.5	  579.6	 3496.0	...
6148115	  778.5	  579.6	 3494.0	...
6148116	  778.3	  579.7	 3492.0	...
6148117	  778.1	  579.9	 3491.0	...
6148118	  777.8	  580.0	 3489.0	...
6148119	  777.6	  580.1	 3487.0	...
6148120	  777.4	  580.1	 3485.0	...
6148121	  777.4	  580.0	 3486.0	...
6148122	  777.4	  580.1	 3488.0	...
6148123	  777.4	  580.4	 3489.0	...
6148124	  777.4	  580.8	 3490.0	...
6148125	  777.5	  581.4	 3490.0	...
6148126	  777.6	  581.9	 3489.0	...
6148127	  777.7	  582.1	 3489.0	...
6148128	  777.9	  582.1	 3488.0	...
6148129	  777.9	  582.1	 3489.0	...
6148130	  777.8	  582.4	 3489.0	...
6148131	  777.6	  582.7	 3490.0	...
6148132	  777.6	  583.0	 3491.0	...
6148133	  777.8	  583.0	 3492.0	...
6148134	  778.1	  582.9	 3492.0	...
6148135	  778.1	  582.8	 3491.0	...
6148136	  778.1	  582.8	 3490.0	...
6148137	  778.0	  582.9	 3491.0	...
6148138	  777.7	  583.2	 3492.0	...
6148139	  777.2	  583.4	 3492.0	...
6148140	  776.8	  583.5	 3492.0	...
6148141	  776.7	  583.3	 3489.0	...
6148142	  776.8	  583.3	 3487.0	...
6148143	  776.9	  583.3	 3484.0	...
6148144	  776.9	  583.5	 3484.0	...
6148145	  776.9	  584.0	 3484.0	...
6148146	  776.9	  584.4	 3486.0	...
6148147	  776.9	  584.7	 3487.0	...
6148148	  777.0	  584.6	 3488.0	...
6148149	  777.0	  584.6	 3488.0	...
6148150	  777.4	  584.6	 3486.0	...
6148151	  777.8	  584.5	 3484.0	...
6148152	  777.9	  584.6	 3483.0	...
6148153	  777.5	  584.8	 3483.0	...
6148154	  777.1	  585.0	 3481.0	...
6148155	  777.0	  584.9	 3479.0	...
6148156	  777.0	  584.7	 3476.0	...
6148157	  777.2	  584.4	 3476.0	...
6148158	  777.2	  584.5	 3475.0	...
6148159	  777.2	  584.6	 3475.0	...
6148160	  777.1	  584.9	 3476.0	...
6148161	  777.1	  585.1	 3477.0	...
6148162	  777.0	  585.1	 3478.0	...
6148163	  777.0	  585.0	 3478.0	...
6148164	  777.1	  585.1	 3478.0	...
6148165	  777.3	  585.2	 3477.0	...
6148166	  777.5	  585.3	 3477.0	...
6148167	  777.4	  585.2	 3477.0	...
6148168	  777.4	  585.2	 3475.0	...
6148169	  777.3	  585.3	 3473.0	...
6148170	  777.5	  585.2	 3471.0	...
6148171	  777.7	  585.1	 3471.0	...
6148172	  777.8	  584.9	 3472.0	...
6148173	  777.7	  584.8	 3472.0	...
6148174	  777.6	  584.8	 3472.0	...
6148175	  777.6	  584.7	 3471.0	...
6148176	  777.6	  584.6	 3471.0	...
6148177	  777.6	  584.2	 3470.0	...
6148178	  777.6	  583.8	 3468.0	...
6148179	  777.6	  583.7	 3467.0	...
6148180	  777.6	  583.8	 3467.0	...
6148181	  777.8	  583.7	 3468.0	...
6148182	  777.9	  583.5	 3469.0	...
6148183	  777.9	  583.4	 3468.0	...
6148184	  778.0	  583.5	 3466.0	...
6148185	  778.0	  583.6	 3465.0	...
6148186	  778.0	  583.6	 3464.0	...
6148187	  778.2	  583.3	 3463.0	...
6148188	  778.3	  583.1	 3462.0	...
6148189	  778.4	  583.2	 3461.0	...
6148190	  778.4	  583.4	 3461.0	...
6148191	  778.4	  583.5	 3460.0	...
6148192	  778.4	  583.6	 3459.0	...
6148193	  778.4	  583.6	 3458.0	...
6148194	  778.6	  583.4	 3457.0	...
6148195	  778.7	  583.1	 3457.0	...
6148196	  778.9	  582.9	 3458.0	...
6148197	  779.0	  582.9	 3459.0	...
6148198	  779.1	  582.9	 3458.0	...
6148199	  779.2	  582.8	 3455.0	...
6148200	  779.0	  582.7	 3452.0	...
6148201	  778.8	  582.7	 3450.0	...
6148202	  778.7	  582.9	 3449.0	...
6148203	  778.7	  583.1	 3448.0	...
6148204	  779.0	  583.2	 3447.0	...
6148205	  779.3	  583.3	 3446.0	...
6148206	  779.2	  583.4	 3444.0	...
6148207	  778.8	  583.4	 3443.0	...
6148208	  778.9	  583.6	 3442.0	...
6148209	  779.3	  583.8	 3442.0	...
6148210	  779.6	  583.7	 3442.0	...
6148211	  779.4	  583.4	 3442.0	...
6148212	  779.3	  583.1	 3442.0	...
6148213	  779.3	  583.2	 3440.0	...
6148214	  779.3	  583.5	 3439.0	...
6148215	  779.3	  583.7	 3439.0	...
6148216	  779.2	  583.7	 3439.0	...
6148217	  779.3	  583.7	 3439.0	...
6148218	  778.9	  583.9	 3439.0	...
6148219	  778.6	  584.0	 3439.0	...
6148220	  778.2	  584.1	 3439.0	...
6148221	  778.2	  584.3	 3439.0	...
6148222	  778.3	  584.5	 3438.0	...
6148223	  778.3	  584.7	 3438.0	...
6148224	  778.4	  584.7	 3437.0	...
6148225	  778.3	  584.6	 3435.0	...
6148226	  778.5	  584.5	 3434.0	...
6148227	  778.6	  584.3	 3435.0	...
6148228	  778.7	  584.3	 3433.0	...
6148229	  778.6	  584.1	 3431.0	...
6148230	  778.5	  584.0	 3430.0	...
6148231	  778.3	  584.2	 3432.0	...
6148232	  778.2	  584.4	 3433.0	...
6148233	  778.2	  584.7	 3432.0	...
6148234	  778.6	  584.6	 3430.0	...
6148235	  778.9	  584.6	 3429.0	...
6148236	  779.3	  584.5	 3430.0	...
6148237	  779.3	  584.4	 3430.0	...
6148238	  779.3	  584.4	 3431.0	...
6148239	  779.3	  584.4	 3428.0	...
6148240	  779.2	  584.5	 3425.0	...
6148241	  779.2	  584.6	 3422.0	...
6148242	  778.8	  584.6	 3421.0	...
6148243	  778.3	  584.7	 3422.0	...
6148244	  777.8	  584.8	 3422.0	...
6148245	  777.7	  585.0	 3423.0	...
6148246	  777.7	  585.0	 3423.0	...
6148247	  777.8	  585.2	 3423.0	...
6148248	  777.9	  585.3	 3422.0	...
6148249	  778.0	  585.4	 3422.0	...
6148250	  778.1	  585.4	 3422.0	...
6148251	  778.3	  585.4	 3422.0	...
6148252	  778.5	  585.5	 3420.0	...
MSG	6148253 0000 _ Number Off
6148253	  778.4	  585.7	 3417.0	...
6148254	  778.2	  586.0	 3416.0	...
6148255	  778.0	  586.2	 3416.0	...
6148256	  778.1	  586.3	 3415.0	...
6148257	  778.2	  586.3	 3415.0	...
6148258	  778.3	  586.0	 3414.0	...
6148259	  778.4	  585.8	 3414.0	...
6148260	  778.4	  585.9	 3414.0	...
6148261	  778.4	  586.1	 3413.0	...
6148262	  778.4	  585.9	 3412.0	...
6148263	  778.4	  585.6	 3412.0	...
6148264	  778.4	  585.2	 3411.0	...
6148265	  778.4	  585.2	 3410.0	...
6148266	  778.6	  585.4	 3409.0	...
6148267	  778.8	  585.5	 3409.0	...
6148268	  778.8	  585.8	 3410.0	...
6148269	  778.5	  585.8	 3410.0	...
6148270	  778.6	  585.9	 3407.0	...
6148271	  778.8	  586.1	 3403.0	...
6148272	  779.1	  586.2	 3400.0	...
6148273	  779.1	  586.2	 3401.0	...
6148274	  779.3	  586.1	 3401.0	...
6148275	  779.5	  586.0	 3401.0	...
6148276	  779.6	  585.8	 3401.0	...
6148277	  779.6	  585.7	 3401.0	...
6148278	  779.7	  585.8	 3401.0	...
6148279	  779.7	  586.0	 3400.0	...
6148280	  779.8	  586.2	 3399.0	...
6148281	  779.8	  586.1	 3399.0	...
6148282	  779.7	  586.0	 3399.0	...
6148283	  779.6	  585.9	 3399.0	...
6148284	  779.6	  586.0	 3399.0	...
6148285	  779.6	  586.0	 3400.0	...
6148286	  779.4	  586.0	 3401.0	...
6148287	  779.2	  586.0	 3402.0	...
6148288	  779.0	  585.9	 3401.0	...
6148289	  778.9	  585.9	 3401.0	...
6148290	  778.8	  585.8	 3401.0	...
6148291	  778.8	  585.7	 3401.0	...
6148292	  778.7	  585.7	 3401.0	...
6148293	  778.8	  585.7	 3401.0	...
6148294	  778.7	  585.7	 3400.0	...
6148295	  778.3	  585.7	 3399.0	...
6148296	  777.9	  585.5	 3397.0	...
6148297	  777.7	  585.3	 3395.0	...
6148298	  777.9	  585.2	 3393.0	...
6148299	  778.0	  585.2	 3393.0	...
6148300	  777.9	  585.2	 3393.0	...
6148301	  777.8	  585.3	 3395.0	...
6148302	  777.7	  585.4	 3396.0	...
6148303	  777.7	  585.4	 3397.0	...
6148304	  777.7	  585.5	 3397.0	...
6148305	  777.7	  585.5	 3397.0	...
6148306	  777.8	  585.5	 3397.0	...
6148307	  777.8	  585.6	 3397.0	...
6148308	  777.7	  585.6	 3396.0	...
6148309	  777.6	  585.6	 3395.0	...
6148310	  777.5	  585.4	 3394.0	...
6148311	  777.4	  585.2	 3393.0	...
6148312	  777.4	  585.1	 3393.0	...
6148313	  777.4	  584.8	 3394.0	...
6148314	  777.5	  584.4	 3394.0	...
6148315	  777.6	  584.4	 3393.0	...
6148316	  777.5	  584.9	 3392.0	...
6148317	  777.3	  585.3	 3389.0	...
6148318	  777.0	  585.4	 3388.0	...
6148319	  776.7	  585.3	 3387.0	...
6148320	  776.9	  585.1	 3386.0	...
6148321	  777.1	  585.0	 3385.0	...
6148322	  777.4	  585.1	 3385.0	...
6148323	  777.5	  585.5	 3386.0	...
6148324	  777.6	  585.9	 3386.0	...
6148325	  777.6	  586.2	 3387.0	...
6148326	  777.7	  586.4	 3387.0	...
6148327	  777.6	  586.5	 3387.0	...
6148328	  777.5	  586.6	 3388.0	...
6148329	  777.4	  586.6	 3386.0	...
6148330	  777.3	  586.9	 3385.0	...
6148331	  777.1	  587.3	 3381.0	...
6148332	  776.9	  587.5	 3378.0	...
6148333	  776.8	  587.4	 3378.0	...
6148334	  776.9	  587.4	 3380.0	...
6148335	  776.9	  587.3	 3382.0	...
6148336	  776.9	  587.3	 3381.0	...
6148337	  776.9	  587.2	 3379.0	...
6148338	  777.0	  587.3	 3378.0	...
6148339	  777.1	  587.3	 3377.0	...
6148340	  777.2	  587.3	 3377.0	...
6148341	  777.1	  587.3	 3376.0	...
6148342	  777.1	  587.3	 3375.0	...
6148343	  777.1	  587.3	 3376.0	...
6148344	  777.1	  587.4	 3377.0	...
6148345	  777.1	  587.6	 3377.0	...
6148346	  777.1	  588.0	 3377.0	...
6148347	  777.1	  588.4	 3377.0	...
6148348	  777.1	  588.8	 3378.0	...
6148349	  777.0	  589.0	 3379.0	...
6148350	  776.9	  589.2	 3381.0	...
6148351	  776.7	  589.4	 3382.0	...
6148352	  776.6	  589.0	 3383.0	...
6148353	  776.6	  588.6	 3383.0	...
6148354	  776.7	  588.2	 3383.0	...
6148355	  776.7	  588.0	 3383.0	...
6148356	  776.8	  587.8	 3383.0	...
6148357	  777.0	  587.3	 3382.0	...
6148358	  777.2	  587.0	 3382.0	...
6148359	  777.4	  586.8	 3381.0	...
6148360	  777.4	  586.8	 3379.0	...
6148361	  777.1	  587.2	 3380.0	...
6148362	  776.8	  587.5	 3382.0	...
6148363	  776.5	  587.8	 3385.0	...
6148364	  776.3	  587.9	 3385.0	...
6148365	  776.1	  587.7	 3385.0	...
6148366	  776.0	  587.5	 3385.0	...
6148367	  776.0	  587.3	 3385.0	...
6148368	  776.4	  587.3	 3385.0	...
6148369	  776.7	  587.4	 3384.0	...
6148370	  776.9	  587.1	 3383.0	...
6148371	  776.9	  586.7	 3382.0	...
6148372	  776.9	  586.3	 3383.0	...
6148373	  777.0	  586.0	 3383.0	...
6148374	  777.0	  585.4	 3384.0	...
6148375	  777.1	  584.9	 3384.0	...
6148376	  777.0	  584.0	 3384.0	...
6148377	  776.7	  583.2	 3384.0	...
6148378	  776.4	  582.1	 3383.0	...
6148379	  776.3	  581.5	 3382.0	...
6148380	  776.3	  581.3	 3382.0	...
6148381	  776.3	  580.9	 3382.0	...
6148382	  776.9	  580.4	 3384.0	...
6148383	  777.4	  579.7	 3385.0	...
6148384	  778.0	  579.5	 3386.0	...
6148385	  778.2	  579.4	 3386.0	...
6148386	  778.5	  579.3	 3385.0	...
6148387	  778.6	  579.3	 3385.0	...
6148388	  778.6	  579.2	 3385.0	...
6148389	  778.5	  579.2	 3387.0	...
6148390	  778.5	  578.9	 3389.0	...
6148391	  778.5	  578.5	 3391.0	...
6148392	  778.5	  578.3	 3391.0	...
6148393	  778.5	  578.4	 3392.0	...
6148394	  778.6	  578.5	 3390.0	...
6148395	  778.8	  578.4	 3389.0	...
6148396	  778.9	  578.4	 3388.0	...
6148397	  779.0	  578.8	 3389.0	...
6148398	  779.1	  579.2	 3390.0	...
6148399	  779.6	  579.9	 3391.0	...
6148400	  780.0	  580.1	 3393.0	...
6148401	  780.2	  580.1	 3395.0	...
6148402	  779.9	  579.8	 3396.0	...
6148403	  779.7	  579.5	 3396.0	...
6148404	  779.3	  579.5	 3396.0	...
6148405	  778.9	  579.6	 3396.0	...
6148406	  778.2	  579.7	 3396.0	...
6148407	  778.0	  579.9	 3396.0	...
6148408	  777.6	  580.1	 3396.0	...
6148409	  777.6	  580.2	 3396.0	...
6148410	  777.6	  580.3	 3397.0	...
6148411	  777.4	  580.4	 3397.0	...
6148412	  777.1	  580.6	 3399.0	...
6148413	  776.7	  580.7	 3400.0	...
6148414	  776.5	  580.7	 3402.0	...
6148415	  776.5	  580.8	 3403.0	...
6148416	  776.6	  580.8	 3403.0	...
6148417	  776.7	  580.9	 3402.0	...
6148418	  776.6	  580.9	 3403.0	...
6148419	  776.5	  580.9	 3404.0	...
6148420	  776.4	  581.1	 3406.0	...
6148421	  776.4	  581.2	 3407.0	...
6148422	  776.3	  581.4	 3408.0	...
6148423	  776.1	  581.5	 3409.0	...
6148424	  775.9	  581.6	 3410.0	...
6148425	  775.8	  581.7	 3411.0	...
6148426	  775.7	  581.9	 3410.0	...
6148427	  775.6	  582.1	 3409.0	...
6148428	  775.4	  582.1	 3406.0	...
6148429	  775.2	  582.1	 3403.0	...
6148430	  775.1	  582.1	 3400.0	...
6148431	  775.1	  582.6	 3401.0	...
6148432	  775.1	  583.1	 3401.0	...
6148433	  775.0	  583.6	 3406.0	...
6148434	  774.9	  583.9	 3410.0	...
6148435	  774.9	  584.1	 3414.0	...
6148436	  774.9	  584.2	 3414.0	...
6148437	  775.0	  584.4	 3416.0	...
6148438	  775.1	  584.2	 3417.0	...
6148439	  775.2	  583.7	 3419.0	...
6148440	  775.1	  583.3	 3420.0	...
6148441	  775.4	  583.1	 3421.0	...
6148442	  775.8	  583.1	 3421.0	...
6148443	  776.2	  583.0	 3420.0	...
6148444	  776.4	  582.9	 3419.0	...
6148445	  776.5	  582.9	 3418.0	...
6148446	  776.5	  583.0	 3418.0	...
6148447	  776.5	  583.1	 3417.0	...
6148448	  776.5	  583.1	 3419.0	...
6148449	  776.5	  583.0	 3421.0	...
6148450	  776.5	  582.9	 3423.0	...
6148451	  776.6	  582.9	 3424.0	...
6148452	  776.8	  582.6	 3423.0	...
6148453	  776.9	  582.1	 3423.0	...
6148454	  776.8	  581.6	 3424.0	...
MSG	6148455 0000 _ Number On
6148455	  776.7	  581.5	 3424.0	...
6148456	  776.6	  581.5	 3425.0	...
6148457	  776.7	  581.4	 3427.0	...
6148458	  776.9	  581.3	 3428.0	...
6148459	  777.2	  581.5	 3430.0	...
6148460	  777.3	  582.0	 3431.0	...
6148461	  777.3	  582.5	 3432.0	...
6148462	  777.3	  582.8	 3432.0	...
6148463	  777.4	  582.9	 3433.0	...
6148464	  777.2	  582.9	 3433.0	...
6148465	  777.0	  582.8	 3433.0	...
6148466	  776.8	  582.4	 3435.0	...
6148467	  776.7	  582.3	 3436.0	...
6148468	  776.5	  582.2	 3437.0	...
6148469	  776.4	  582.2	 3438.0	...
6148470	  776.2	  582.1	 3439.0	...
6148471	  776.2	  581.9	 3440.0	...
6148472	  776.0	  581.8	 3440.0	...
6148473	  775.9	  581.7	 3442.0	...
6148474	  775.9	  581.6	 3444.0	...
6148475	  775.9	  581.5	 3446.0	...
6148476	  776.0	  581.3	 3446.0	...
6148477	  776.0	  581.2	 3446.0	...
6148478	  776.1	  580.8	 3446.0	...
6148479	  776.1	  580.4	 3447.0	...
6148480	  776.0	  580.1	 3447.0	...
6148481	  775.9	  580.5	 3447.0	...
6148482	  776.0	  580.9	 3447.0	...
6148483	  776.0	  581.4	 3447.0	...
6148484	  776.1	  581.4	 3449.0	...
6148485	  776.1	  581.3	 3451.0	...
6148486	  776.1	  581.2	 3453.0	...
6148487	  776.2	  581.3	 3455.0	...
6148488	  776.0	  581.5	 3456.0	...
6148489	  775.7	  581.5	 3458.0	...
6148490	  775.4	  581.3	 3458.0	...
6148491	  775.3	  581.0	 3459.0	...
6148492	  775.2	  581.0	 3459.0	...
6148493	  775.1	  581.1	 3459.0	...
6148494	  775.1	  581.1	 3460.0	...
6148495	  775.2	  581.0	 3460.0	...
6148496	  775.4	  580.9	 3461.0	...
6148497	  775.4	  580.8	 3463.0	...
6148498	  775.3	  580.6	 3466.0	...
6148499	  775.3	  580.7	 3468.0	...
6148500	  775.4	  580.9	 3468.0	...
6148501	  775.6	  581.1	 3467.0	...
6148502	  775.7	  581.3	 3468.0	...
6148503	  775.6	  581.4	 3471.0	...
6148504	  775.6	  581.6	 3473.0	...
6148505	  775.6	  581.8	 3473.0	...
6148506	  775.6	  582.0	 3475.0	...
6148507	  775.6	  582.0	 3476.0	...
6148508	  775.6	  582.0	 3478.0	...
6148509	  775.5	  582.0	 3479.0	...
6148510	  775.5	  582.0	 3480.0	...
6148511	  775.4	  582.0	 3482.0	...
6148512	  775.4	  582.0	 3484.0	...
6148513	  775.4	  582.0	 3487.0	...
6148514	  775.5	  581.9	 3490.0	...
6148515	  775.8	  581.7	 3493.0	...
6148516	  776.1	  581.6	 3495.0	...
6148517	  776.3	  581.6	 3496.0	...
6148518	  776.3	  581.6	 3497.0	...
6148519	  776.3	  581.5	 3497.0	...
6148520	  776.3	  581.4	 3496.0	...
6148521	  776.2	  581.3	 3495.0	...
6148522	  776.1	  581.2	 3497.0	...
6148523	  775.9	  580.9	 3499.0	...
6148524	  775.6	  580.5	 3501.0	...
6148525	  775.4	  580.1	 3501.0	...
6148526	  775.3	  579.9	 3501.0	...
6148527	  775.5	  579.7	 3500.0	...
6148528	  775.6	  579.3	 3500.0	...
6148529	  775.3	  579.1	 3501.0	...
6148530	  774.8	  578.9	 3501.0	...
6148531	  774.5	  578.9	 3501.0	...
6148532	  774.5	  579.0	 3501.0	...
6148533	  774.5	  579.1	 3504.0	...
6148534	  774.8	  579.2	 3507.0	...
6148535	  775.1	  579.3	 3509.0	...
6148536	  775.3	  579.5	 3511.0	...
6148537	  775.1	  579.7	 3513.0	...
6148538	  774.9	  579.7	 3516.0	...
6148539	  774.5	  579.7	 3516.0	...
6148540	  774.2	  579.6	 3516.0	...
6148541	  773.9	  579.5	 3516.0	...
6148542	  773.9	  579.5	 3517.0	...
6148543	  773.9	  579.6	 3520.0	...
6148544	  773.9	  579.7	 3521.0	...
6148545	  774.0	  579.8	 3522.0	...
6148546	  774.1	  579.7	 3524.0	...
6148547	  774.1	  579.7	 3526.0	...
6148548	  774.1	  580.0	 3527.0	...
6148549	  774.0	  580.5	 3527.0	...
6148550	  773.8	  580.8	 3527.0	...
6148551	  773.9	  580.8	 3528.0	...
6148552	  774.0	  580.6	 3530.0	...
6148553	  774.1	  580.5	 3530.0	...
6148554	  774.1	  580.5	 3531.0	...
6148555	  774.1	  580.5	 3531.0	...
6148556	  774.2	  580.4	 3535.0	...
6148557	  774.3	  580.4	 3539.0	...
6148558	  774.3	  580.4	 3543.0	...
6148559	  774.2	  580.6	 3543.0	...
6148560	  774.2	  580.7	 3544.0	...
6148561	  774.4	  580.7	 3543.0	...
6148562	  774.6	  580.6	 3542.0	...
6148563	  774.9	  580.6	 3542.0	...
6148564	  774.9	  580.7	 3543.0	...
6148565	  774.8	  580.7	 3546.0	...
6148566	  774.7	  580.8	 3549.0	...
6148567	  774.6	  580.8	 3551.0	...
6148568	  774.6	  580.5	 3552.0	...
6148569	  774.5	  580.3	 3554.0	...
6148570	  774.4	  580.0	 3555.0	...
6148571	  774.4	  580.0	 3555.0	...
6148572	  774.6	  580.0	 3555.0	...
6148573	  774.8	  579.9	 3557.0	...
6148574	  774.9	  579.8	 3558.0	...
6148575	  774.9	  579.8	 3560.0	...
6148576	  775.0	  579.7	 3560.0	...
6148577	  774.8	  579.8	 3564.0	...
6148578	  774.6	  579.9	 3568.0	...
6148579	  774.5	  579.7	 3570.0	...
6148580	  774.5	  579.5	 3568.0	...
6148581	  774.4	  579.1	 3568.0	...
6148582	  774.4	  578.9	 3568.0	...
6148583	  774.3	  578.8	 3571.0	...
6148584	  774.3	  578.9	 3573.0	...
6148585	  774.2	  579.1	 3575.0	...
6148586	  774.1	  579.3	 3575.0	...
6148587	  774.1	  579.3	 3576.0	...
6148588	  774.1	  579.4	 3576.0	...
6148589	  774.0	  579.4	 3577.0	...
6148590	  774.2	  579.4	 3579.0	...
6148591	  774.5	  579.4	 3580.0	...
6148592	  774.7	  579.6	 3580.0	...
6148593	  774.9	  579.8	 3581.0	...
6148594	  774.9	  580.0	 3582.0	...
6148595	  774.8	  579.9	 3583.0	...
6148596	  774.8	  579.7	 3587.0	...
6148597	  774.7	  579.6	 3591.0	...
6148598	  774.8	  579.5	 3594.0	...
6148599	  774.8	  579.5	 3595.0	...
6148600	  774.8	  579.4	 3595.0	...
6148601	  774.8	  579.3	 3595.0	...
6148602	  774.7	  579.2	 3595.0	...
6148603	  774.6	  579.3	 3594.0	...
6148604	  774.6	  579.4	 3596.0	...
6148605	  774.6	  579.4	 3598.0	...
6148606	  774.6	  579.7	 3599.0	...
6148607	  774.1	  580.1	 3597.0	...
6148608	  773.7	  580.6	 3599.0	...
6148609	  773.5	  580.5	 3603.0	...
6148610	  773.6	  580.2	 3608.0	...
6148611	  773.6	  579.8	 3610.0	...
6148612	  773.5	  579.7	 3610.0	...
6148613	  773.3	  579.6	 3611.0	...
6148614	  773.3	  579.7	 3612.0	...
6148615	  773.3	  579.8	 3612.0	...
6148616	  773.3	  579.9	 3615.0	...
6148617	  773.2	  580.0	 3618.0	...
6148618	  773.2	  580.1	 3620.0	...
6148619	  773.4	  580.2	 3622.0	...
6148620	  773.5	  580.2	 3624.0	...
6148621	  773.6	  580.4	 3626.0	...
6148622	  773.7	  580.8	 3626.0	...
6148623	  773.5	  581.2	 3627.0	...
6148624	  773.2	  581.3	 3629.0	...
6148625	  772.9	  581.3	 3630.0	...
6148626	  772.9	  581.3	 3633.0	...
6148627	  772.8	  581.5	 3635.0	...
6148628	  772.8	  581.5	 3637.0	...
6148629	  772.8	  581.4	 3637.0	...
6148630	  772.5	  581.2	 3638.0	...
6148631	  772.3	  581.2	 3639.0	...
6148632	  772.1	  581.1	 3640.0	...
6148633	  772.1	  581.1	 3640.0	...
6148634	  772.1	  581.2	 3641.0	...
6148635	  772.2	  581.2	 3642.0	...
6148636	  772.1	  581.4	 3645.0	...
6148637	  772.1	  581.7	 3649.0	...
6148638	  772.1	  581.8	 3652.0	...
6148639	  772.1	  581.9	 3653.0	...
6148640	  772.1	  581.9	 3652.0	...
6148641	  772.0	  581.9	 3652.0	...
6148642	  771.8	  581.9	 3652.0	...
6148643	  771.7	  581.9	 3653.0	...
6148644	  771.8	  581.8	 3655.0	...
6148645	  771.8	  581.7	 3657.0	...
6148646	  771.9	  581.6	 3660.0	...
6148647	  772.0	  581.7	 3661.0	...
6148648	  772.0	  581.8	 3663.0	...
6148649	  772.0	  582.0	 3665.0	...
6148650	  772.1	  582.1	 3666.0	...
6148651	  772.1	  581.8	 3667.0	...
6148652	  772.1	  581.5	 3668.0	...
6148653	  771.9	  581.2	 3672.0	...
6148654	  771.9	  581.2	 3676.0	...
6148655	  771.9	  581.2	 3679.0	...
6148656	  772.0	  581.1	 3681.0	...
6148657	  772.1	  581.1	 3682.0	...
6148658	  772.1	  580.9	 3684.0	...
6148659	  772.3	  580.8	 3684.0	...
6148660	  772.4	  580.7	 3684.0	...
6148661	  772.6	  580.6	 3684.0	...
6148662	  772.6	  580.6	 3686.0	...
6148663	  772.6	  580.5	 3688.0	...
6148664	  772.6	  580.4	 3690.0	...
6148665	  772.6	  580.3	 3689.0	...
6148666	  772.5	  580.2	 3688.0	...
6148667	  772.6	  580.1	 3691.0	...
6148668	  772.6	  580.1	 3694.0	...
6148669	  772.8	  580.1	 3699.0	...
6148670	  772.9	  580.1	 3700.0	...
6148671	  773.0	  580.0	 3700.0	...
6148672	  773.2	  579.9	 3699.0	...
6148673	  773.5	  579.8	 3699.0	...
6148674	  773.8	  579.7	 3701.0	...
6148675	  773.9	  579.7	 3702.0	...
6148676	  773.7	  579.4	 3704.0	...
6148677	  773.6	  579.2	 3704.0	...
6148678	  773.6	  578.8	 3704.0	...
6148679	  773.5	  578.7	 3704.0	...
6148680	  773.4	  578.7	 3706.0	...
6148681	  773.3	  578.8	 3709.0	...
6148682	  773.3	  579.0	 3711.0	...
6148683	  773.3	  579.1	 3712.0	...
6148684	  773.3	  579.3	 3713.0	...
6148685	  773.3	  579.5	 3714.0	...
6148686	  773.4	  579.7	 3715.0	...
6148687	  773.5	  579.8	 3716.0	...
6148688	  773.5	  579.4	 3716.0	...
6148689	  773.5	  579.1	 3719.0	...
6148690	  773.5	  578.7	 3723.0	...
6148691	  773.5	  578.7	 3725.0	...
6148692	  773.5	  578.7	 3724.0	...
6148693	  773.4	  578.6	 3723.0	...
6148694	  773.3	  578.6	 3723.0	...
6148695	  773.2	  578.7	 3723.0	...
6148696	  773.3	  578.8	 3724.0	...
6148697	  773.3	  578.7	 3727.0	...
6148698	  773.4	  578.7	 3729.0	...
6148699	  773.5	  578.8	 3730.0	...
6148700	  773.6	  578.9	 3730.0	...
6148701	  773.7	  578.9	 3731.0	...
6148702	  773.6	  578.9	 3733.0	...
6148703	  773.5	  578.7	 3736.0	...
6148704	  773.4	  578.4	 3738.0	...
6148705	  773.4	  578.0	 3740.0	...
6148706	  773.5	  578.0	 3740.0	...
6148707	  773.6	  578.2	 3741.0	...
6148708	  773.7	  578.5	 3742.0	...
6148709	  773.7	  578.8	 3742.0	...
6148710	  773.8	  578.8	 3743.0	...
6148711	  774.0	  578.6	 3745.0	...
6148712	  774.2	  578.4	 3746.0	...
6148713	  774.3	  578.3	 3747.0	...
6148714	  774.3	  578.3	 3748.0	...
6148715	  773.8	  578.3	 3751.0	...
6148716	  773.3	  578.3	 3753.0	...
6148717	  772.8	  578.2	 3754.0	...
6148718	  772.8	  578.2	 3754.0	...
6148719	  772.9	  578.0	 3754.0	...
6148720	  773.1	  578.0	 3754.0	...
6148721	  773.2	  578.0	 3754.0	...
6148722	  773.3	  578.3	 3756.0	...
6148723	  773.3	  578.6	 3758.0	...
6148724	  773.1	  578.9	 3760.0	...
6148725	  772.9	  579.0	 3762.0	...
6148726	  773.0	  578.9	 3763.0	...
6148727	  773.2	  578.9	 3764.0	...
6148728	  773.3	  578.8	 3766.0	...
6148729	  773.1	  578.8	 3768.0	...
6148730	  772.8	  578.8	 3769.0	...
6148731	  772.8	  578.8	 3769.0	...
6148732	  772.8	  578.8	 3769.0	...
6148733	  772.9	  578.9	 3769.0	...
6148734	  773.0	  578.9	 3769.0	...
6148735	  773.2	  578.8	 3771.0	...
6148736	  773.4	  578.6	 3772.0	...
6148737	  773.5	  578.3	 3773.0	...
6148738	  773.7	  578.0	 3774.0	...
6148739	  773.7	  578.1	 3775.0	...
6148740	  773.7	  578.3	 3776.0	...
6148741	  773.3	  578.7	 3776.0	...
6148742	  773.1	  579.0	 3778.0	...
6148743	  773.1	  579.0	 3780.0	...
6148744	  773.4	  579.0	 3783.0	...
6148745	  773.3	  579.0	 3784.0	...
6148746	  773.1	  579.0	 3785.0	...
6148747	  773.0	  578.9	 3786.0	...
6148748	  772.9	  578.8	 3787.0	...
6148749	  773.1	  578.7	 3787.0	...
6148750	  773.2	  578.6	 3788.0	...
6148751	  773.4	  578.6	 3788.0	...
6148752	  773.3	  578.7	 3788.0	...
6148753	  773.1	  578.8	 3789.0	...
6148754	  772.9	  578.8	 3791.0	...
6148755	  772.8	  578.7	 3793.0	...
6148756	  772.8	  578.8	 3795.0	...
6148757	  772.8	  579.1	 3795.0	...
6148758	  772.9	  579.2	 3795.0	...
6148759	  772.9	  579.2	 3794.0	...
6148760	  772.7	  579.1	 3795.0	...
6148761	  772.4	  578.9	 3797.0	...
6148762	  772.3	  578.7	 3800.0	...
6148763	  772.2	  578.3	 3803.0	...
6148764	  772.1	  578.0	 3807.0	...
6148765	  771.8	  577.6	 3811.0	...
6148766	  771.6	  576.9	 3813.0	...
MSG	6148767 0000 _ Number Off
6148767	  771.3	  576.1	 3814.0	...
6148768	  771.2	  575.2	 3814.0	...
6148769	  771.1	  574.7	 3815.0	...
6148770	  771.4	  573.5	 3816.0	...
6148771	  771.9	  572.4	 3818.0	...
6148772	  772.3	  571.3	 3819.0	...
6148773	  772.7	  570.9	 3818.0	...
6148774	  772.9	  570.6	 3818.0	...
6148775	  773.6	  570.5	 3820.0	...
6148776	  774.1	  570.3	 3822.0	...
6148777	  774.6	  570.1	 3824.0	...
6148778	  774.7	  570.1	 3824.0	...
6148779	  774.8	  570.3	 3825.0	...
6148780	  774.8	  570.4	 3826.0	...
6148781	  774.8	  570.8	 3827.0	...
6148782	  774.2	  571.2	 3827.0	...
6148783	  773.1	  571.3	 3829.0	...
6148784	  771.9	  571.2	 3830.0	...
6148785	  771.2	  571.0	 3832.0	...
6148786	  771.1	  571.0	 3832.0	...
6148787	  771.4	  571.2	 3832.0	...
6148788	  771.6	  571.4	 3832.0	...
6148789	  771.7	  571.8	 3832.0	...
6148790	  771.9	  571.9	 3832.0	...
6148791	  772.0	  572.0	 3834.0	...
6148792	  772.2	  572.3	 3837.0	...
6148793	  772.3	  572.5	 3840.0	...
6148794	  772.5	  572.9	 3841.0	...
6148795	  772.6	  572.9	 3842.0	...
6148796	  772.6	  573.1	 3843.0	...
6148797	  772.5	  573.1	 3843.0	...
6148798	  772.4	  573.0	 3843.0	...
6148799	  772.2	  573.0	 3843.0	...
6148800	  771.9	  573.2	 3844.0	...
6148801	  771.7	  573.6	 3845.0	...
6148802	  771.8	  574.1	 3847.0	...
6148803	  771.6	  574.2	 3849.0	...
6148804	  771.5	  574.4	 3850.0	...
6148805	  771.3	  574.7	 3851.0	...
6148806	  771.2	  574.9	 3853.0	...
6148807	  771.2	  574.9	 3855.0	...
6148808	  771.3	  574.7	 3856.0	...
6148809	  771.5	  574.6	 3856.0	...
6148810	  771.8	  574.4	 3856.0	...
6148811	  772.1	  574.3	 3859.0	...
6148812	  772.4	  574.5	 3862.0	...
6148813	  772.6	  574.7	 3864.0	...
6148814	  772.8	  575.0	 3864.0	...
6148815	  772.9	  575.0	 3865.0	...
6148816	  773.0	  575.0	 3865.0	...
6148817	  773.0	  575.0	 3864.0	...
6148818	  773.0	  575.0	 3863.0	...
6148819	  773.0	  574.9	 3863.0	...
6148820	  773.0	  574.9	 3863.0	...
6148821	  773.0	  574.9	 3865.0	...
6148822	  772.8	  574.8	 3868.0	...
6148823	  772.7	  574.5	 3870.0	...
6148824	  772.6	  574.2	 3871.0	...
6148825	  772.7	  574.1	 3872.0	...
6148826	  772.7	  574.1	 3873.0	...
6148827	  772.7	  574.1	 3874.0	...
6148828	  772.9	  574.0	 3875.0	...
6148829	  772.9	  573.9	 3875.0	...
6148830	  772.9	  573.7	 3875.0	...
6148831	  772.9	  573.6	 3875.0	...
6148832	  772.8	  573.6	 3875.0	...
6148833	  772.8	  573.7	 3878.0	...
6148834	  772.9	  573.8	 3882.0	...
6148835	  773.0	  573.7	 3885.0	...
6148836	  773.2	  573.6	 3884.0	...
6148837	  773.2	  573.5	 3885.0	...
6148838	  773.1	  573.4	 3887.0	...
6148839	  773.0	  573.3	 3889.0	...
6148840	  772.9	  573.4	 3889.0	...
6148841	  773.0	  573.6	 3890.0	...
6148842	  773.0	  573.8	 3890.0	...
6148843	  772.9	  573.9	 3890.0	...
6148844	  772.8	  574.0	 3893.0	...
6148845	  772.9	  573.9	 3894.0	...
6148846	  773.1	  573.8	 3896.0	...
6148847	  773.3	  573.8	 3896.0	...
6148848	  773.4	  573.3	 3895.0	...
6148849	  773.3	  573.0	 3894.0	...
6148850	  773.2	  572.7	 3894.0	...
6148851	  773.2	  572.8	 3894.0	...
6148852	  773.5	  572.8	 3893.0	...
6148853	  773.7	  572.8	 3894.0	...
6148854	  773.8	  572.8	 3894.0	...
6148855	  773.7	  572.9	 3894.0	...
6148856	  773.6	  572.9	 3895.0	...
6148857	  773.5	  573.3	 3895.0	...
6148858	  773.4	  573.7	 3895.0	...
6148859	  773.3	  574.0	 3894.0	...
6148860	  773.2	  573.8	 3893.0	...
6148861	  773.1	  573.6	 3893.0	...
6148862	  773.0	  573.4	 3895.0	...
6148863	  773.0	  573.3	 3898.0	...
6148864	  773.0	  573.3	 3902.0	...
6148865	  772.9	  573.2	 3904.0	...
6148866	  772.7	  573.2	 3904.0	...
6148867	  772.6	  573.2	 3905.0	...
6148868	  772.7	  573.2	 3907.0	...
6148869	  772.7	  573.3	 3909.0	...
6148870	  772.7	  573.5	 3910.0	...
6148871	  772.7	  573.6	 3911.0	...
6148872	  772.7	  573.7	 3911.0	...
6148873	  772.8	  574.0	 3911.0	...
6148874	  772.8	  574.3	 3911.0	...
6148875	  772.8	  574.5	 3911.0	...
6148876	  772.9	  574.6	 3911.0	...
6148877	  773.0	  574.6	 3912.0	...
6148878	  772.8	  574.6	 3913.0	...
6148879	  772.6	  574.7	 3915.0	...
6148880	  772.3	  574.8	 3914.0	...
6148881	  772.3	  574.8	 3914.0	...
6148882	  772.3	  575.1	 3914.0	...
6148883	  772.2	  575.4	 3914.0	...
6148884	  772.1	  575.6	 3915.0	...
6148885	  772.0	  575.6	 3915.0	...
6148886	  772.0	  575.6	 3914.0	...
6148887	  772.1	  575.6	 3915.0	...
6148888	  772.0	  575.6	 3916.0	...
6148889	  772.0	  575.8	 3918.0	...
6148890	  772.2	  576.2	 3918.0	...
6148891	  772.5	  576.5	 3918.0	...
6148892	  772.4	  576.5	 3919.0	...
6148893	  772.0	  576.6	 3921.0	...
6148894	  771.8	  576.6	 3924.0	...
6148895	  771.8	  576.8	 3925.0	...
6148896	  772.0	  577.1	 3926.0	...
6148897	  772.0	  577.3	 3928.0	...
6148898	  772.1	  577.4	 3931.0	...
6148899	  772.1	  577.4	 3935.0	...
6148900	  772.0	  577.2	 3936.0	...
6148901	  771.8	  577.0	 3937.0	...
6148902	  771.8	  576.8	 3937.0	...
6148903	  771.9	  576.8	 3936.0	...
6148904	  771.9	  576.8	 3936.0	...
6148905	  772.0	  576.8	 3937.0	...
6148906	  772.1	  577.0	 3938.0	...
6148907	  772.3	  577.1	 3942.0	...
6148908	  772.3	  577.2	 3943.0	...
6148909	  772.6	  577.1	 3945.0	...
6148910	  772.9	  577.0	 3944.0	...
6148911	  773.1	  576.9	 3944.0	...
6148912	  773.0	  576.9	 3943.0	...
6148913	  773.0	  576.8	 3944.0	...
6148914	  773.1	  576.6	 3945.0	...
6148915	  773.2	  576.4	 3947.0	...
6148916	  773.2	  576.2	 3950.0	...
6148917	  773.2	  576.1	 3952.0	...
6148918	  773.3	  576.0	 3954.0	...
6148919	  773.4	  575.9	 3953.0	...
6148920	  773.5	  575.9	 3953.0	...
6148921	  773.6	  575.9	 3952.0	...
6148922	  773.6	  575.8	 3952.0	...
6148923	  773.6	  575.7	 3952.0	...
6148924	  773.6	  575.6	 3951.0	...
6148925	  773.6	  575.5	 3952.0	...
6148926	  773.7	  575.4	 3953.0	...
6148927	  773.7	  575.3	 3953.0	...
6148928	  773.7	  575.3	 3955.0	...
6148929	  773.7	  575.3	 3955.0	...
6148930	  773.8	  575.2	 3956.0	...
6148931	  773.8	  575.3	 3956.0	...
6148932	  773.8	  575.4	 3957.0	...
6148933	  773.7	  575.8	 3959.0	...
6148934	  773.7	  576.3	 3960.0	...
6148935	  773.6	  576.7	 3962.0	...
6148936	  773.6	  576.9	 3963.0	...
6148937	  773.6	  577.0	 3965.0	...
6148938	  773.6	  577.1	 3968.0	...
6148939	  773.6	  577.1	 3968.0	...
6148940	  773.6	  577.0	 3966.0	...
6148941	  773.7	  576.8	 3965.0	...
6148942	  773.8	  576.7	 3964.0	...
6148943	  773.8	  576.7	 3963.0	...
6148944	  773.7	  576.6	 3964.0	...
6148945	  773.5	  576.5	 3966.0	...
6148946	  773.4	  576.5	 3967.0	...
6148947	  773.0	  576.6	 3969.0	...
6148948	  772.7	  576.8	 3970.0	...
6148949	  772.5	  577.1	 3972.0	...
6148950	  772.8	  577.2	 3973.0	...
6148951	  773.1	  577.1	 3971.0	...
6148952	  773.3	  577.1	 3970.0	...
6148953	  773.3	  577.1	 3971.0	...
6148954	  773.3	  577.2	 3974.0	...
6148955	  773.3	  577.2	 3976.0	...
6148956	  773.5	  577.2	 3975.0	...
6148957	  773.7	  577.3	 3975.0	...
6148958	  773.8	  577.5	 3976.0	...
6148959	  773.9	  577.5	 3978.0	...
6148960	  774.0	  577.6	 3979.0	...
6148961	  773.7	  577.7	 3982.0	...
6148962	  773.4	  577.7	 3985.0	...
6148963	  773.1	  577.9	 3986.0	...
6148964	  773.1	  578.1	 3984.0	...
6148965	  773.0	  578.0	 3984.0	...
6148966	  773.1	  577.7	 3984.0	...
6148967	  773.2	  577.5	 3986.0	...
6148968	  773.4	  577.6	 3986.0	...
6148969	  773.4	  577.7	 3986.0	...
6148970	  773.5	  577.8	 3986.0	...
6148971	  773.2	  578.2	 3986.0	...
6148972	  773.0	  578.4	 3986.0	...
6148973	  772.8	  578.6	 3986.0	...
6148974	  772.8	  578.6	 3987.0	...
6148975	  773.0	  578.5	 3989.0	...
6148976	  773.3	  578.5	 3991.0	...
6148977	  773.2	  578.5	 3992.0	...
6148978	  772.8	  578.4	 3992.0	...
6148979	  772.7	  578.3	 3992.0	...
6148980	  772.9	  578.1	 3993.0	...
MSG	6148981 0000 _ Number On
6148981	  773.2	  578.1	 3994.0	...
6148982	  773.2	  578.2	 3995.0	...
6148983	  773.2	  578.4	 3995.0	...
6148984	  773.2	  578.6	 3995.0	...
6148985	  773.2	  578.7	 3995.0	...
6148986	  773.2	  578.7	 3996.0	...
6148987	  773.1	  578.6	 3997.0	...
6148988	  773.1	  578.5	 3998.0	...
6148989	  772.8	  578.4	 3998.0	...
6148990	  772.5	  578.4	 3998.0	...
6148991	  772.3	  578.4	 3998.0	...
6148992	  772.3	  578.3	 3999.0	...
6148993	  772.4	  578.3	 4001.0	...
6148994	  772.8	  578.2	 4002.0	...
6148995	  773.2	  578.1	 4005.0	...
6148996	  773.4	  578.0	 4008.0	...
6148997	  773.4	  577.9	 4007.0	...
6148998	  773.4	  577.8	 4004.0	...
6148999	  773.4	  577.9	 4002.0	...
6149000	  773.4	  577.9	 4002.0	...
6149001	  773.2	  578.0	 4004.0	...
6149002	  773.0	  578.0	 4005.0	...
6149003	  772.7	  578.2	 4006.0	...
6149004	  772.6	  578.4	 4006.0	...
6149005	  772.6	  578.6	 4006.0	...
6149006	  772.7	  578.5	 4005.0	...
6149007	  772.8	  578.5	 4005.0	...
6149008	  772.8	  578.5	 4005.0	...
6149009	  772.7	  578.5	 4004.0	...
6149010	  772.7	  578.5	 4004.0	...
6149011	  772.7	  578.4	 4007.0	...
6149012	  772.8	  578.1	 4010.0	...
6149013	  772.9	  577.7	 4014.0	...
6149014	  772.8	  577.5	 4013.0	...
6149015	  772.7	  577.5	 4013.0	...
6149016	  772.6	  577.7	 4013.0	...
6149017	  772.5	  577.9	 4010.0	...
6149018	  772.3	  577.8	 4008.0	...
6149019	  772.0	  577.6	 4010.0	...
6149020	  772.0	  577.6	 4013.0	...
6149021	  772.3	  578.1	 4017.0	...
6149022	  772.7	  578.7	 4017.0	...
6149023	  772.8	  579.3	 4018.0	...
6149024	  772.7	  579.3	 4019.0	...
6149025	  772.5	  579.2	 4021.0	...
6149026	  772.5	  579.1	 4023.0	...
6149027	  772.5	  579.3	 4026.0	...
6149028	  772.7	  579.5	 4027.0	...
6149029	  772.8	  579.7	 4029.0	...
6149030	  772.5	  579.8	 4029.0	...
6149031	  772.2	  579.9	 4029.0	...
6149032	  771.9	  580.1	 4029.0	...
6149033	  771.9	  580.4	 4031.0	...
6149034	  771.9	  580.4	 4033.0	...
6149035	  771.9	  580.1	 4035.0	...
6149036	  772.0	  580.0	 4034.0	...
6149037	  772.2	  580.2	 4035.0	...
6149038	  772.4	  580.3	 4037.0	...
6149039	  772.4	  580.3	 4039.0	...
6149040	  772.5	  580.3	 4039.0	...
6149041	  772.6	  580.3	 4037.0	...
6149042	  772.2	  580.5	 4038.0	...
6149043	  771.8	  580.5	 4039.0	...
6149044	  771.5	  580.5	 4042.0	...
6149045	  771.5	  580.5	 4043.0	...
6149046	  771.5	  580.6	 4044.0	...
6149047	  771.8	  581.0	 4045.0	...
6149048	  772.1	  581.4	 4045.0	...
6149049	  772.3	  581.6	 4046.0	...
6149050	  772.0	  581.3	 4046.0	...
6149051	  772.0	  581.0	 4046.0	...
6149052	  772.2	  580.8	 4047.0	...
6149053	  772.4	  580.8	 4048.0	...
6149054	  772.5	  580.8	 4048.0	...
6149055	  772.5	  580.8	 4048.0	...
6149056	  772.3	  580.8	 4049.0	...
6149057	  772.1	  580.9	 4050.0	...
6149058	  771.9	  581.1	 4051.0	...
6149059	  772.0	  581.3	 4051.0	...
6149060	  772.1	  581.6	 4052.0	...
6149061	  772.2	  581.6	 4054.0	...
6149062	  772.2	  581.6	 4057.0	...
6149063	  772.2	  581.7	 4059.0	...
6149064	  772.1	  581.7	 4062.0	...
6149065	  771.9	  581.8	 4065.0	...
6149066	  771.8	  581.9	 4068.0	...
6149067	  771.9	  582.1	 4069.0	...
6149068	  772.1	  582.2	 4070.0	...
6149069	  772.4	  582.2	 4070.0	...
6149070	  772.5	  582.1	 4072.0	...
6149071	  772.5	  582.2	 4073.0	...
6149072	  772.4	  582.4	 4075.0	...
6149073	  772.0	  582.6	 4075.0	...
6149074	  771.7	  582.7	 4075.0	...
6149075	  771.4	  582.7	 4074.0	...
6149076	  771.5	  582.7	 4076.0	...
6149077	  771.5	  582.7	 4077.0	...
6149078	  771.4	  582.7	 4078.0	...
6149079	  771.2	  582.7	 4078.0	...
6149080	  771.2	  582.7	 4081.0	...
6149081	  771.1	  582.6	 4083.0	...
6149082	  771.1	  582.4	 4085.0	...
6149083	  771.2	  582.3	 4084.0	...
6149084	  771.3	  582.4	 4083.0	...
6149085	  771.3	  582.6	 4083.0	...
6149086	  771.4	  582.8	 4083.0	...
6149087	  771.5	  582.9	 4083.0	...
6149088	  771.5	  583.0	 4084.0	...
6149089	  771.5	  583.2	 4085.0	...
6149090	  771.5	  582.9	 4085.0	...
6149091	  771.6	  582.6	 4085.0	...
6149092	  771.6	  582.2	 4087.0	...
6149093	  771.7	  582.3	 4090.0	...
6149094	  771.4	  582.5	 4093.0	...
6149095	  771.1	  582.6	 4093.0	...
6149096	  770.9	  582.5	 4092.0	...
6149097	  771.1	  582.4	 4093.0	...
6149098	  771.3	  582.3	 4095.0	...
6149099	  771.4	  582.2	 4095.0	...
6149100	  771.4	  582.0	 4094.0	...
6149101	  771.3	  581.8	 4096.0	...
6149102	  771.3	  581.6	 4099.0	...
6149103	  771.5	  581.5	 4102.0	...
6149104	  771.7	  581.5	 4102.0	...
6149105	  771.8	  581.5	 4101.0	...
6149106	  771.8	  582.0	 4099.0	...
6149107	  771.6	  582.5	 4098.0	...
6149108	  771.6	  582.7	 4099.0	...
6149109	  771.7	  582.6	 4100.0	...
6149110	  771.9	  582.4	 4101.0	...
6149111	  772.0	  582.4	 4101.0	...
6149112	  771.8	  582.3	 4103.0	...
6149113	  771.6	  582.1	 4106.0	...
6149114	  771.6	  581.9	 4109.0	...
6149115	  771.6	  582.0	 4108.0	...
6149116	  771.6	  582.1	 4108.0	...
6149117	  771.5	  582.1	 4108.0	...
6149118	  771.5	  582.1	 4108.0	...
6149119	  771.4	  582.0	 4110.0	...
6149120	  771.4	  581.9	 4112.0	...
6149121	  771.4	  581.9	 4114.0	...
6149122	  771.4	  582.0	 4114.0	...
6149123	  771.4	  582.1	 4114.0	...
6149124	  771.5	  582.1	 4115.0	...
6149125	  771.6	  582.1	 4115.0	...
6149126	  771.4	  582.4	 4117.0	...
6149127	  771.2	  582.8	 4118.0	...
6149128	  771.1	  583.0	 4117.0	...
6149129	  771.2	  582.9	 4115.0	...
6149130	  771.4	  582.4	 4113.0	...
6149131	  771.5	  581.7	 4113.0	...
6149132	  771.6	  581.2	 4115.0	...
6149133	  771.5	  581.0	 4118.0	...
6149134	  771.7	  581.0	 4121.0	...
6149135	  771.9	  580.9	 4121.0	...
6149136	  772.1	  580.8	 4122.0	...
6149137	  771.8	  580.8	 4123.0	...
6149138	  771.6	  580.8	 4123.0	...
6149139	  771.4	  580.9	 4124.0	...
6149140	  771.4	  580.9	 4125.0	...
6149141	  771.4	  580.8	 4127.0	...
6149142	  771.4	  580.7	 4130.0	...
6149143	  771.5	  580.6	 4130.0	...
6149144	  771.5	  580.6	 4130.0	...
6149145	  771.2	  580.7	 4131.0	...
6149146	  770.8	  580.7	 4133.0	...
6149147	  770.8	  580.8	 4134.0	...
6149148	  771.1	  581.0	 4136.0	...
6149149	  771.5	  581.8	 4139.0	...
6149150	  771.6	  582.5	 4142.0	...
6149151	  771.7	  583.2	 4143.0	...
6149152	  771.8	  583.3	 4144.0	...
6149153	  771.8	  583.4	 4145.0	...
6149154	  771.9	  583.5	 4146.0	...
6149155	  772.0	  583.7	 4147.0	...
6149156	  772.1	  583.8	 4149.0	...
6149157	  772.1	  583.7	 4151.0	...
6149158	  772.0	  583.5	 4153.0	...
6149159	  771.6	  583.3	 4153.0	...
6149160	  771.3	  583.1	 4153.0	...
6149161	  771.1	  583.8	 4152.0	...
6149162	  771.1	  584.4	 4152.0	...
6149163	  771.1	  585.0	 4152.0	...
6149164	  771.1	  585.0	 4152.0	...
6149165	  771.2	  585.0	 4153.0	...
6149166	  771.2	  585.1	 4153.0	...
6149167	  771.2	  585.5	 4152.0	...
6149168	  771.5	  585.7	 4153.0	...
6149169	  771.9	  585.8	 4155.0	...
6149170	  772.1	  585.5	 4157.0	...
6149171	  771.9	  585.1	 4157.0	...
6149172	  771.7	  584.9	 4157.0	...
6149173	  771.7	  584.7	 4157.0	...
6149174	  771.7	  584.4	 4156.0	...
6149175	  771.6	  584.2	 4155.0	...
6149176	  771.4	  584.1	 4155.0	...
6149177	  771.2	  584.4	 4155.0	...
6149178	  770.8	  584.7	 4155.0	...
6149179	  770.5	  584.8	 4158.0	...
6149180	  770.3	  585.0	 4161.0	...
6149181	  770.3	  585.0	 4164.0	...
6149182	  770.3	  585.0	 4165.0	...
6149183	  770.4	  585.2	 4165.0	...
6149184	  770.5	  585.5	 4165.0	...
6149185	  770.4	  585.9	 4166.0	...
6149186	  770.2	  586.1	 4168.0	...
6149187	  770.3	  586.2	 4171.0	...
6149188	  770.6	  586.3	 4172.0	...
6149189	  770.8	  586.3	 4174.0	...
6149190	  770.6	  586.2	 4175.0	...
6149191	  770.5	  586.1	 4176.0	...
6149192	  770.5	  585.8	 4176.0	...
6149193	  770.5	  585.6	 4176.0	...
6149194	  770.4	  585.5	 4177.0	...
6149195	  770.3	  585.5	 4179.0	...
6149196	  770.3	  585.5	 4183.0	...
6149197	  770.0	  585.5	 4186.0	...
6149198	  769.7	  585.5	 4186.0	...
6149199	  769.4	  585.5	 4185.0	...
6149200	  769.4	  585.7	 4184.0	...
6149201	  769.4	  585.9	 4187.0	...
6149202	  769.4	  586.0	 4190.0	...
6149203	  769.4	  586.0	 4193.0	...
6149204	  769.4	  586.0	 4193.0	...
6149205	  769.5	  586.2	 4193.0	...
6149206	  769.6	  586.5	 4194.0	...
6149207	  769.7	  586.7	 4194.0	...
6149208	  769.8	  586.9	 4195.0	...
6149209	  770.1	  587.0	 4196.0	...
6149210	  770.4	  587.0	 4196.0	...
6149211	  770.6	  586.9	 4196.0	...
6149212	  770.9	  586.8	 4196.0	...
6149213	  771.1	  586.7	 4197.0	...
6149214	  771.4	  586.6	 4197.0	...
6149215	  771.4	  586.5	 4197.0	...
6149216	  771.4	  586.7	 4200.0	...
6149217	  771.4	  586.8	 4202.0	...
6149218	  771.4	  587.0	 4204.0	...
6149219	  771.2	  587.0	 4205.0	...
6149220	  771.0	  587.2	 4206.0	...
6149221	  770.8	  587.4	 4204.0	...
6149222	  770.9	  587.4	 4200.0	...
6149223	  771.0	  587.5	 4198.0	...
6149224	  771.0	  587.6	 4200.0	...
6149225	  770.8	  587.5	 4202.0	...
6149226	  770.6	  587.3	 4203.0	...
6149227	  770.4	  586.8	 4203.0	...
6149228	  770.6	  586.4	 4202.0	...
6149229	  770.8	  586.2	 4202.0	...
6149230	  771.1	  586.3	 4202.0	...
6149231	  771.0	  586.3	 4202.0	...
6149232	  770.7	  586.3	 4203.0	...
6149233	  770.3	  586.4	 4204.0	...
6149234	  769.8	  586.4	 4207.0	...
6149235	  769.5	  586.5	 4210.0	...
6149236	  769.4	  586.5	 4213.0	...
6149237	  769.5	  586.5	 4213.0	...
6149238	  769.4	  586.5	 4215.0	...
6149239	  769.2	  586.6	 4217.0	...
6149240	  769.1	  586.8	 4218.0	...
6149241	  769.0	  586.6	 4218.0	...
6149242	  769.0	  586.4	 4220.0	...
6149243	  769.1	  586.2	 4222.0	...
6149244	  769.2	  586.3	 4223.0	...
6149245	  769.3	  586.4	 4224.0	...
6149246	  769.3	  586.5	 4226.0	...
6149247	  769.3	  586.7	 4228.0	...
6149248	  769.4	  586.8	 4230.0	...
6149249	  769.5	  586.9	 4230.0	...
6149250	  769.5	  587.0	 4229.0	...
6149251	  769.4	  587.0	 4229.0	...
6149252	  769.3	  586.9	 4229.0	...
6149253	  769.3	  586.9	 4231.0	...
6149254	  769.3	  586.9	 4232.0	...
6149255	  769.4	  586.9	 4234.0	...
6149256	  769.3	  587.0	 4235.0	...
6149257	  769.1	  586.9	 4236.0	...
6149258	  768.8	  586.8	 4236.0	...
6149259	  768.7	  586.9	 4236.0	...
6149260	  768.8	  587.1	 4238.0	...
6149261	  769.0	  587.2	 4240.0	...
6149262	  769.1	  587.6	 4244.0	...
6149263	  769.3	  588.0	 4246.0	...
6149264	  769.6	  588.3	 4248.0	...
6149265	  769.9	  588.2	 4246.0	...
6149266	  769.9	  588.0	 4243.0	...
6149267	  769.7	  587.9	 4239.0	...
6149268	  769.5	  587.9	 4242.0	...
6149269	  769.3	  587.9	 4245.0	...
6149270	  769.3	  588.0	 4249.0	...
6149271	  769.2	  588.2	 4249.0	...
6149272	  769.1	  588.8	 4249.0	...
6149273	  769.1	  589.4	 4248.0	...
6149274	  769.0	  590.0	 4249.0	...
6149275	  768.9	  590.1	 4251.0	...
6149276	  769.2	  590.3	 4253.0	...
6149277	  769.6	  590.3	 4253.0	...
6149278	  769.9	  590.4	 4253.0	...
6149279	  770.0	  590.6	 4253.0	...
6149280	  770.1	  590.8	 4252.0	...
6149281	  770.2	  591.1	 4250.0	...
6149282	  770.3	  591.2	 4249.0	...
6149283	  770.3	  591.4	 4250.0	...
6149284	  770.3	  591.2	 4252.0	...
6149285	  770.4	  591.0	 4254.0	...
6149286	  770.4	  590.9	 4258.0	...
6149287	  770.4	  590.9	 4261.0	...
6149288	  769.9	  591.2	 4265.0	...
6149289	  769.5	  591.4	 4266.0	...
6149290	  769.1	  591.6	 4268.0	...
6149291	  769.2	  591.4	 4270.0	...
6149292	  769.2	  591.1	 4273.0	...
6149293	  769.3	  591.0	 4275.0	...
6149294	  769.4	  591.0	 4276.0	...
6149295	  769.4	  591.0	 4276.0	...
6149296	  769.4	  591.0	 4276.0	...
6149297	  769.1	  591.1	 4276.0	...
MSG	6149298 0000 _ Number Off
6149298	  768.8	  591.2	 4276.0	...
6149299	  768.7	  591.3	 4278.0	...
6149300	  768.9	  591.3	 4281.0	...
6149301	  769.1	  591.2	 4282.0	...
6149302	  769.1	  591.2	 4282.0	...
6149303	  769.1	  591.3	 4282.0	...
6149304	  769.1	  591.5	 4282.0	...
6149305	  769.1	  591.7	 4284.0	...
6149306	  769.2	  591.9	 4287.0	...
6149307	  768.8	  592.0	 4289.0	...
6149308	  768.4	  591.7	 4290.0	...
6149309	  768.0	  591.3	 4290.0	...
6149310	  768.2	  590.8	 4291.0	...
6149311	  768.4	  590.9	 4291.0	...
6149312	  768.6	  591.3	 4294.0	...
6149313	  768.8	  591.6	 4296.0	...
6149314	  769.0	  591.9	 4298.0	...
6149315	  769.0	  591.9	 4298.0	...
6149316	  768.7	  591.8	 4298.0	...
6149317	  768.5	  591.7	 4298.0	...
6149318	  768.5	  591.6	 4298.0	...
6149319	  768.7	  591.7	 4300.0	...
6149320	  768.9	  591.6	 4301.0	...
6149321	  768.9	  591.4	 4302.0	...
6149322	  768.9	  591.2	 4302.0	...
6149323	  768.8	  591.1	 4304.0	...
6149324	  768.8	  591.2	 4305.0	...
6149325	  768.9	  591.3	 4306.0	...
6149326	  769.0	  591.3	 4306.0	...
6149327	  769.1	  591.3	 4306.0	...
6149328	  769.1	  591.6	 4305.0	...
6149329	  769.2	  592.0	 4307.0	...
6149330	  769.2	  592.4	 4308.0	...
6149331	  769.1	  592.0	 4311.0	...
6149332	  768.8	  591.6	 4311.0	...
6149333	  768.5	  591.4	 4312.0	...
6149334	  768.2	  591.8	 4313.0	...
6149335	  768.3	  592.2	 4313.0	...
6149336	  768.3	  592.4	 4313.0	...
6149337	  768.1	  592.4	 4313.0	...
6149338	  767.7	  592.3	 4313.0	...
6149339	  767.4	  592.1	 4313.0	...
6149340	  767.4	  591.9	 4315.0	...
6149341	  767.4	  591.9	 4316.0	...
6149342	  767.5	  592.1	 4317.0	...
6149343	  767.5	  592.4	 4315.0	...
6149344	  767.5	  592.4	 4316.0	...
6149345	  767.4	  592.5	 4319.0	...
6149346	  767.4	  592.5	 4322.0	...
6149347	  767.3	  592.6	 4325.0	...
6149348	  767.2	  592.7	 4326.0	...
6149349	  767.1	  592.6	 4328.0	...
6149350	  767.0	  592.4	 4329.0	...
6149351	  766.9	  592.3	 4330.0	...
6149352	  767.0	  592.1	 4330.0	...
6149353	  767.1	  592.1	 4330.0	...
6149354	  767.2	  592.2	 4331.0	...
6149355	  767.1	  592.2	 4331.0	...
6149356	  767.0	  592.2	 4331.0	...
6149357	  766.9	  592.1	 4331.0	...
6149358	  766.9	  592.4	 4331.0	...
6149359	  766.9	  592.7	 4333.0	...
6149360	  766.7	  593.1	 4335.0	...
6149361	  766.5	  593.1	 4336.0	...
6149362	  766.2	  593.1	 4338.0	...
6149363	  766.4	  592.9	 4339.0	...
6149364	  766.5	  592.7	 4339.0	...
6149365	  766.6	  592.8	 4338.0	...
6149366	  766.7	  593.1	 4338.0	...
6149367	  766.8	  593.3	 4340.0	...
6149368	  766.9	  593.1	 4344.0	...
6149369	  767.0	  593.1	 4347.0	...
6149370	  767.2	  593.3	 4349.0	...
6149371	  767.5	  593.4	 4350.0	...
6149372	  767.7	  593.1	 4351.0	...
6149373	  767.7	  592.8	 4352.0	...
6149374	  767.7	  592.7	 4353.0	...
6149375	  767.7	  592.8	 4353.0	...
6149376	  767.7	  592.9	 4353.0	...
6149377	  767.7	  593.0	 4356.0	...
6149378	  767.7	  593.0	 4359.0	...
6149379	  767.7	  593.0	 4361.0	...
6149380	  767.8	  593.0	 4359.0	...
6149381	  767.9	  593.0	 4358.0	...
6149382	  767.9	  592.9	 4358.0	...
6149383	  767.9	  592.8	 4360.0	...
6149384	  767.9	  592.7	 4362.0	...
6149385	  767.9	  592.7	 4364.0	...
6149386	  767.8	  592.8	 4364.0	...
6149387	  767.6	  592.6	 4365.0	...
6149388	  767.4	  592.4	 4365.0	...
6149389	  767.4	  592.0	 4365.0	...
6149390	  767.4	  591.8	 4365.0	...
6149391	  767.3	  591.1	 4366.0	...
6149392	  767.1	  589.8	 4364.0	...
6149393	  767.3	  587.9	 4362.0	...
6149394	  767.5	  586.5	 4362.0	...
6149395	  767.9	  584.7	 4364.0	...
6149396	  768.2	  582.8	 4368.0	...
6149397	  768.9	  580.9	 4370.0	...
6149398	  769.9	  579.4	 4372.0	...
6149399	  770.6	  578.2	 4373.0	...
6149400	  771.6	  577.2	 4372.0	...
6149401	  772.6	  576.6	 4369.0	...
6149402	  773.6	  576.2	 4366.0	...
6149403	  774.1	  576.0	 4365.0	...
6149404	  774.2	  576.1	 4365.0	...
6149405	  774.3	  576.5	 4366.0	...
6149406	  774.1	  576.9	 4368.0	...
6149407	  774.0	  577.4	 4369.0	...
6149408	  774.0	  577.8	 4372.0	...
6149409	  773.3	  578.2	 4374.0	...
6149410	  772.5	  578.3	 4377.0	...
6149411	  771.5	  578.2	 4379.0	...
6149412	  771.1	  578.0	 4381.0	...
6149413	  770.8	  577.0	 4381.0	...
6149414	  770.7	  576.2	 4381.0	...
6149415	  770.6	  575.0	 4381.0	...
6149416	  770.8	  574.3	 4381.0	...
6149417	  771.1	  573.4	 4382.0	...
6149418	  771.4	  572.9	 4382.0	...
6149419	  771.4	  573.0	 4382.0	...
6149420	  771.4	  573.5	 4382.0	...
6149421	  771.5	  574.2	 4384.0	...
6149422	  771.8	  574.7	 4386.0	...
6149423	  772.1	  575.5	 4387.0	...
6149424	  772.2	  576.1	 4388.0	...
6149425	  772.0	  577.1	 4388.0	...
6149426	  771.7	  577.6	 4389.0	...
6149427	  771.4	  578.3	 4390.0	...
6149428	  771.3	  578.5	 4392.0	...
6149429	  771.3	  578.7	 4395.0	...
6149430	  771.2	  578.8	 4398.0	...
6149431	  771.2	  578.6	 4400.0	...
6149432	  771.2	  578.5	 4403.0	...
6149433	  771.1	  578.6	 4403.0	...
6149434	  771.1	  578.8	 4402.0	...
6149435	  771.4	  579.0	 4401.0	...
6149436	  771.8	  579.0	 4400.0	...
6149437	  772.1	  579.1	 4401.0	...
6149438	  771.9	  579.2	 4403.0	...
6149439	  771.8	  579.2	 4404.0	...
6149440	  771.6	  579.2	 4405.0	...
6149441	  771.5	  579.1	 4405.0	...
6149442	  771.6	  579.1	 4408.0	...
6149443	  771.6	  579.1	 4412.0	...
6149444	  771.6	  579.1	 4415.0	...
6149445	  771.5	  579.2	 4414.0	...
6149446	  771.5	  579.2	 4415.0	...
6149447	  771.5	  579.3	 4415.0	...
6149448	  771.5	  579.3	 4416.0	...
6149449	  771.6	  579.3	 4415.0	...
6149450	  771.6	  579.3	 4415.0	...
6149451	  771.8	  579.3	 4415.0	...
6149452	  771.9	  579.3	 4415.0	...
6149453	  772.0	  579.2	 4416.0	...
6149454	  771.8	  579.1	 4416.0	...
6149455	  771.6	  579.1	 4417.0	...
6149456	  771.4	  579.2	 4417.0	...
6149457	  771.1	  579.3	 4417.0	...
6149458	  770.9	  579.2	 4417.0	...
6149459	  770.7	  579.3	 4417.0	...
6149460	  770.8	  579.4	 4420.0	...
6149461	  770.8	  579.3	 4422.0	...
6149462	  770.8	  579.2	 4425.0	...
6149463	  770.7	  579.1	 4425.0	...
6149464	  770.7	  579.1	 4424.0	...
6149465	  770.7	  579.1	 4424.0	...
6149466	  770.7	  579.1	 4425.0	...
6149467	  770.7	  579.2	 4426.0	...
6149468	  770.8	  579.3	 4426.0	...
6149469	  770.8	  579.3	 4427.0	...
6149470	  770.8	  579.3	 4428.0	...
6149471	  770.7	  579.4	 4428.0	...
6149472	  770.4	  579.7	 4428.0	...
6149473	  770.2	  580.0	 4427.0	...
6149474	  769.9	  580.5	 4427.0	...
6149475	  769.8	  580.8	 4427.0	...
6149476	  769.7	  581.2	 4427.0	...
6149477	  769.7	  581.2	 4431.0	...
6149478	  769.7	  581.1	 4436.0	...
6149479	  769.6	  580.9	 4441.0	...
6149480	  769.6	  580.9	 4441.0	...
6149481	  769.7	  581.1	 4439.0	...
6149482	  769.8	  581.4	 4439.0	...
6149483	  769.9	  581.6	 4440.0	...
6149484	  769.9	  581.6	 4443.0	...
6149485	  769.8	  581.4	 4445.0	...
6149486	  769.8	  581.2	 4445.0	...
6149487	  769.8	  580.9	 4445.0	...
6149488	  769.7	  580.7	 4445.0	...
6149489	  769.5	  580.7	 4446.0	...
6149490	  769.3	  581.0	 4448.0	...
6149491	  769.3	  581.3	 4448.0	...
6149492	  769.5	  581.4	 4449.0	...
6149493	  769.6	  581.3	 4450.0	...
6149494	  769.8	  581.2	 4452.0	...
6149495	  769.7	  581.1	 4453.0	...
6149496	  769.8	  581.1	 4454.0	...
6149497	  769.9	  581.1	 4454.0	...
6149498	  770.0	  581.2	 4454.0	...
6149499	  770.0	  581.2	 4455.0	...
6149500	  769.7	  581.3	 4456.0	...
6149501	  769.5	  581.3	 4457.0	...
6149502	  769.2	  581.3	 4458.0	...
6149503	  769.2	  581.3	 4457.0	...
6149504	  769.2	  581.2	 4456.0	...
6149505	  769.3	  581.1	 4455.0	...
6149506	  769.4	  581.0	 4454.0	...
6149507	  769.5	  580.7	 4453.0	...
6149508	  769.7	  580.4	 4454.0	...
6149509	  769.8	  580.2	 4456.0	...
MSG	6149510 0000 _ Number On
6149510	  769.8	  580.1	 4458.0	...
6149511	  769.7	  580.0	 4458.0	...
6149512	  769.7	  579.9	 4459.0	...
6149513	  769.7	  580.0	 4458.0	...
6149514	  769.9	  580.2	 4457.0	...
6149515	  769.9	  580.4	 4456.0	...
6149516	  770.0	  580.3	 4456.0	...
6149517	  769.7	  580.3	 4455.0	...
6149518	  769.5	  580.4	 4455.0	...
6149519	  769.2	  580.2	 4458.0	...
6149520	  769.2	  579.9	 4461.0	...
6149521	  769.2	  579.6	 4464.0	...
6149522	  769.3	  579.8	 4464.0	...
6149523	  769.4	  580.1	 4464.0	...
6149524	  769.5	  580.1	 4464.0	...
6149525	  769.6	  580.1	 4463.0	...
6149526	  769.7	  580.2	 4462.0	...
6149527	  769.7	  580.4	 4462.0	...
6149528	  769.7	  580.6	 4464.0	...
6149529	  769.6	  580.6	 4466.0	...
6149530	  769.6	  580.8	 4468.0	...
6149531	  769.5	  581.0	 4468.0	...
6149532	  769.5	  581.2	 4468.0	...
6149533	  769.5	  581.1	 4468.0	...
6149534	  769.5	  581.1	 4468.0	...
6149535	  769.5	  581.2	 4467.0	...
6149536	  769.5	  581.3	 4466.0	...
6149537	  769.5	  581.4	 4466.0	...
6149538	  769.6	  581.5	 4466.0	...
6149539	  769.6	  581.5	 4467.0	...
6149540	  769.6	  581.5	 4468.0	...
6149541	  769.6	  580.9	 4469.0	...
6149542	  769.6	  580.3	 4470.0	...
6149543	  769.5	  579.8	 4471.0	...
6149544	  769.5	  579.8	 4472.0	...
6149545	  769.5	  579.8	 4471.0	...
6149546	  769.6	  580.0	 4471.0	...
6149547	  769.6	  580.2	 4471.0	...
6149548	  769.6	  580.4	 4471.0	...
6149549	  769.6	  580.4	 4471.0	...
6149550	  769.6	  580.4	 4470.0	...
6149551	  769.6	  580.5	 4469.0	...
6149552	  769.6	  580.1	 4469.0	...
6149553	  769.5	  579.7	 4469.0	...
6149554	  769.5	  579.3	 4470.0	...
6149555	  769.5	  579.4	 4470.0	...
6149556	  769.5	  579.4	 4470.0	...
6149557	  769.6	  579.2	 4470.0	...
6149558	  769.7	  579.1	 4472.0	...
6149559	  769.6	  579.2	 4474.0	...
6149560	  769.5	  579.3	 4475.0	...
6149561	  769.3	  579.5	 4475.0	...
6149562	  769.3	  579.5	 4475.0	...
6149563	  769.3	  579.3	 4475.0	...
6149564	  769.2	  579.0	 4475.0	...
6149565	  768.9	  578.7	 4475.0	...
6149566	  768.6	  578.6	 4474.0	...
6149567	  768.3	  578.6	 4474.0	...
6149568	  768.2	  578.9	 4476.0	...
6149569	  768.0	  579.2	 4478.0	...
6149570	  767.9	  579.6	 4479.0	...
6149571	  767.9	  579.5	 4478.0	...
6149572	  768.0	  579.4	 4477.0	...
6149573	  767.9	  579.6	 4475.0	...
6149574	  767.9	  580.0	 4472.0	...
6149575	  767.9	  580.3	 4471.0	...
6149576	  767.7	  580.3	 4473.0	...
6149577	  767.6	  579.9	 4477.0	...
6149578	  767.4	  579.6	 4480.0	...
6149579	  767.4	  579.3	 4484.0	...
6149580	  767.4	  579.4	 4485.0	...
6149581	  767.5	  579.4	 4485.0	...
6149582	  767.5	  579.4	 4485.0	...
6149583	  767.4	  579.5	 4484.0	...
6149584	  767.3	  579.5	 4484.0	...
6149585	  767.2	  579.5	 4485.0	...
6149586	  767.2	  579.5	 4485.0	...
6149587	  767.2	  579.4	 4486.0	...
6149588	  767.3	  579.2	 4485.0	...
6149589	  767.3	  579.1	 4484.0	...
6149590	  767.4	  579.1	 4483.0	...
6149591	  767.3	  579.1	 4484.0	...
6149592	  767.1	  579.1	 4485.0	...
6149593	  766.7	  579.1	 4486.0	...
6149594	  766.5	  579.1	 4487.0	...
6149595	  766.4	  579.0	 4488.0	...
6149596	  766.6	  579.0	 4490.0	...
6149597	  766.6	  578.9	 4493.0	...
6149598	  766.4	  578.7	 4494.0	...
6149599	  766.2	  578.5	 4493.0	...
6149600	  766.1	  578.2	 4492.0	...
6149601	  766.2	  578.2	 4492.0	...
6149602	  766.4	  578.2	 4492.0	...
6149603	  766.7	  578.3	 4492.0	...
6149604	  766.8	  578.1	 4492.0	...
6149605	  766.9	  577.8	 4492.0	...
6149606	  766.8	  577.8	 4492.0	...
6149607	  766.7	  578.0	 4493.0	...
6149608	  766.6	  578.1	 4493.0	...
6149609	  766.6	  578.2	 4494.0	...
6149610	  766.7	  578.3	 4494.0	...
6149611	  766.7	  578.4	 4494.0	...
6149612	  766.8	  578.4	 4495.0	...
6149613	  766.7	  578.4	 4496.0	...
6149614	  766.7	  578.3	 4498.0	...
6149615	  766.7	  578.3	 4499.0	...
6149616	  766.6	  578.4	 4499.0	...
6149617	  766.5	  578.5	 4500.0	...
6149618	  766.3	  578.6	 4502.0	...
6149619	  766.2	  578.7	 4504.0	...
6149620	  766.2	  578.7	 4506.0	...
6149621	  766.3	  578.8	 4508.0	...
6149622	  766.4	  578.8	 4510.0	...
6149623	  766.7	  578.7	 4509.0	...
6149624	  766.9	  578.5	 4508.0	...
6149625	  767.1	  578.3	 4507.0	...
6149626	  767.1	  578.8	 4509.0	...
6149627	  767.1	  579.4	 4511.0	...
6149628	  766.9	  579.9	 4513.0	...
6149629	  766.6	  579.8	 4513.0	...
6149630	  766.4	  579.5	 4513.0	...
6149631	  766.4	  579.3	 4512.0	...
6149632	  766.5	  579.2	 4512.0	...
6149633	  766.4	  579.2	 4512.0	...
6149634	  766.4	  579.3	 4515.0	...
6149635	  766.3	  579.3	 4518.0	...
6149636	  766.2	  579.0	 4520.0	...
6149637	  766.1	  578.6	 4519.0	...
6149638	  766.1	  578.3	 4518.0	...
6149639	  766.2	  578.9	 4518.0	...
6149640	  766.2	  579.4	 4518.0	...
6149641	  766.3	  579.9	 4518.0	...
6149642	  766.3	  579.9	 4519.0	...
6149643	  766.4	  579.9	 4519.0	...
6149644	  766.5	  580.0	 4519.0	...
6149645	  766.4	  580.0	 4520.0	...
6149646	  766.3	  580.0	 4521.0	...
6149647	  766.2	  580.1	 4519.0	...
6149648	  766.2	  580.1	 4517.0	...
6149649	  766.2	  580.1	 4515.0	...
6149650	  766.1	  580.0	 4515.0	...
6149651	  765.7	  579.8	 4515.0	...
6149652	  765.4	  579.6	 4516.0	...
6149653	  765.2	  579.5	 4516.0	...
6149654	  765.3	  579.6	 4516.0	...
6149655	  765.5	  579.8	 4517.0	...
6149656	  765.5	  579.9	 4515.0	...
6149657	  765.5	  580.1	 4512.0	...
6149658	  765.5	  580.2	 4512.0	...
6149659	  765.5	  580.3	 4515.0	...
6149660	  765.6	  580.3	 4518.0	...
6149661	  765.6	  580.4	 4518.0	...
6149662	  765.6	  580.3	 4519.0	...
6149663	  765.6	  580.2	 4520.0	...
6149664	  765.6	  580.1	 4521.0	...
6149665	  765.6	  580.1	 4521.0	...
6149666	  765.6	  580.2	 4520.0	...
6149667	  765.6	  580.2	 4517.0	...
6149668	  765.7	  580.4	 4514.0	...
6149669	  765.8	  580.7	 4513.0	...
6149670	  765.8	  581.1	 4514.0	...
6149671	  765.6	  581.4	 4514.0	...
6149672	  765.4	  581.6	 4514.0	...
6149673	  765.5	  581.6	 4514.0	...
6149674	  765.5	  581.3	 4514.0	...
6149675	  765.5	  581.0	 4516.0	...
6149676	  765.5	  580.7	 4517.0	...
6149677	  765.5	  580.5	 4518.0	...
6149678	  765.5	  580.4	 4519.0	...
6149679	  765.6	  580.4	 4521.0	...
6149680	  765.9	  580.5	 4522.0	...
6149681	  766.3	  580.5	 4522.0	...
6149682	  766.7	  580.4	 4522.0	...
6149683	  766.8	  580.4	 4522.0	...
6149684	  766.6	  580.4	 4521.0	...
6149685	  766.3	  580.5	 4521.0	...
6149686	  766.1	  580.5	 4521.0	...
6149687	  766.1	  580.4	 4521.0	...
6149688	  766.3	  580.3	 4522.0	...
6149689	  766.4	  580.2	 4523.0	...
6149690	  766.4	  580.0	 4524.0	...
6149691	  766.3	  579.9	 4524.0	...
6149692	  766.3	  579.9	 4525.0	...
6149693	  766.4	  580.0	 4526.0	...
6149694	  766.5	  580.0	 4527.0	...
6149695	  766.6	  580.0	 4527.0	...
6149696	  766.6	  580.0	 4527.0	...
6149697	  766.8	  579.9	 4528.0	...
6149698	  766.8	  579.9	 4530.0	...
6149699	  766.8	  580.0	 4532.0	...
6149700	  766.5	  580.1	 4532.0	...
6149701	  766.3	  580.2	 4532.0	...
6149702	  766.1	  580.3	 4533.0	...
6149703	  766.1	  580.5	 4534.0	...
6149704	  766.1	  580.6	 4536.0	...
6149705	  766.1	  580.7	 4536.0	...
6149706	  766.1	  580.7	 4537.0	...
6149707	  766.0	  580.7	 4536.0	...
6149708	  766.0	  580.6	 4536.0	...
6149709	  766.1	  580.6	 4535.0	...
6149710	  766.1	  580.7	 4535.0	...
6149711	  766.1	  580.8	 4536.0	...
6149712	  766.1	  581.0	 4538.0	...
6149713	  766.4	  581.0	 4541.0	...
6149714	  766.7	  580.7	 4541.0	...
6149715	  766.9	  580.4	 4541.0	...
6149716	  766.8	  580.2	 4541.0	...
6149717	  766.4	  580.3	 4541.0	...
6149718	  766.2	  580.4	 4540.0	...
6149719	  766.0	  580.4	 4538.0	...
6149720	  766.0	  580.4	 4537.0	...
6149721	  766.1	  580.4	 4537.0	...
6149722	  766.1	  580.4	 4537.0	...
6149723	  766.0	  580.5	 4540.0	...
6149724	  765.9	  580.5	 4542.0	...
6149725	  765.7	  580.5	 4546.0	...
6149726	  765.6	  580.5	 4547.0	...
6149727	  765.6	  580.5	 4548.0	...
6149728	  765.6	  580.5	 4548.0	...
6149729	  765.8	  580.5	 4548.0	...
6149730	  766.0	  580.6	 4548.0	...
6149731	  765.9	  580.8	 4548.0	...
6149732	  765.5	  580.9	 4548.0	...
6149733	  765.2	  580.8	 4552.0	...
6149734	  764.9	  580.6	 4556.0	...
6149735	  764.6	  580.5	 4556.0	...
6149736	  764.3	  580.7	 4553.0	...
6149737	  764.3	  581.0	 4549.0	...
6149738	  764.3	  581.4	 4550.0	...
6149739	  764.4	  581.7	 4551.0	...
6149740	  764.5	  581.9	 4552.0	...
6149741	  764.6	  581.9	 4553.0	...
6149742	  764.5	  581.9	 4554.0	...
6149743	  764.5	  581.9	 4556.0	...
6149744	  764.5	  581.9	 4557.0	...
6149745	  764.6	  581.8	 4558.0	...
6149746	  764.6	  581.7	 4557.0	...
6149747	  764.7	  581.5	 4557.0	...
6149748	  764.8	  581.4	 4557.0	...
6149749	  764.9	  581.7	 4558.0	...
6149750	  765.0	  582.1	 4558.0	...
6149751	  765.1	  582.5	 4559.0	...
6149752	  765.1	  582.4	 4558.0	...
6149753	  765.0	  582.3	 4560.0	...
6149754	  764.9	  582.3	 4561.0	...
6149755	  764.9	  582.2	 4564.0	...
6149756	  764.8	  582.1	 4564.0	...
6149757	  764.9	  582.2	 4564.0	...
6149758	  764.9	  582.4	 4564.0	...
6149759	  764.8	  582.6	 4564.0	...
6149760	  764.7	  582.7	 4565.0	...
6149761	  764.9	  582.7	 4566.0	...
6149762	  765.0	  582.7	 4567.0	...
6149763	  765.0	  582.8	 4568.0	...
6149764	  764.9	  582.9	 4567.0	...
6149765	  764.8	  582.9	 4565.0	...
6149766	  764.8	  582.9	 4563.0	...
6149767	  764.9	  582.9	 4563.0	...
6149768	  764.9	  582.8	 4565.0	...
6149769	  764.9	  582.7	 4566.0	...
6149770	  765.1	  582.6	 4566.0	...
6149771	  765.3	  582.5	 4565.0	...
6149772	  765.5	  582.0	 4564.0	...
6149773	  765.4	  581.5	 4564.0	...
6149774	  765.4	  581.3	 4564.0	...
6149775	  765.4	  581.4	 4565.0	...
6149776	  765.4	  581.6	 4565.0	...
6149777	  765.5	  581.9	 4566.0	...
6149778	  765.5	  582.1	 4567.0	...
6149779	  765.4	  582.3	 4568.0	...
6149780	  765.4	  582.1	 4568.0	...
6149781	  765.4	  581.5	 4568.0	...
6149782	  765.4	  581.0	 4566.0	...
6149783	  765.4	  580.6	 4565.0	...
6149784	  765.3	  580.6	 4563.0	...
6149785	  765.3	  580.2	 4564.0	...
6149786	  765.3	  580.0	 4564.0	...
6149787	  765.5	  579.7	 4565.0	...
6149788	  765.6	  579.9	 4566.0	...
6149789	  765.8	  580.1	 4569.0	...
6149790	  765.7	  580.3	 4573.0	...
6149791	  765.8	  580.4	 4575.0	...
6149792	  765.8	  580.4	 4574.0	...
6149793	  765.8	  580.4	 4573.0	...
6149794	  765.8	  580.4	 4573.0	...
6149795	  765.8	  580.3	 4574.0	...
6149796	  765.7	  580.1	 4576.0	...
6149797	  765.6	  580.0	 4578.0	...
6149798	  765.6	  580.0	 4579.0	...
6149799	  765.5	  580.1	 4580.0	...
6149800	  765.4	  580.2	 4580.0	...
6149801	  765.2	  580.2	 4580.0	...
6149802	  765.2	  580.2	 4581.0	...
6149803	  765.2	  580.3	 4581.0	...
6149804	  765.2	  580.4	 4580.0	...
6149805	  765.2	  580.6	 4579.0	...
6149806	  765.4	  580.7	 4578.0	...
6149807	  765.5	  580.6	 4578.0	...
6149808	  765.5	  580.6	 4579.0	...
6149809	  765.6	  580.5	 4582.0	...
6149810	  765.7	  580.5	 4584.0	...
6149811	  765.9	  580.7	 4586.0	...
MSG	6149812 0000 _ Number Off
6149812	  765.8	  581.0	 4586.0	...
6149813	  765.8	  581.2	 4586.0	...
6149814	  765.8	  581.2	 4587.0	...
6149815	  765.8	  581.2	 4587.0	...
6149816	  765.7	  581.1	 4587.0	...
6149817	  765.5	  581.0	 4587.0	...
6149818	  765.2	  581.2	 4588.0	...
6149819	  764.9	  581.6	 4589.0	...
6149820	  764.6	  582.0	 4590.0	...
6149821	  764.6	  582.2	 4591.0	...
6149822	  764.6	  582.3	 4591.0	...
6149823	  764.7	  582.5	 4592.0	...
6149824	  764.8	  582.5	 4592.0	...
6149825	  764.8	  582.5	 4594.0	...
6149826	  764.8	  582.5	 4597.0	...
6149827	  764.8	  582.5	 4599.0	...
6149828	  764.7	  582.6	 4599.0	...
6149829	  764.4	  582.2	 4599.0	...
6149830	  764.1	  581.7	 4600.0	...
6149831	  764.0	  581.1	 4600.0	...
6149832	  763.9	  580.7	 4600.0	...
6149833	  763.8	  579.9	 4600.0	...
6149834	  763.6	  579.2	 4599.0	...
6149835	  763.4	  578.5	 4599.0	...
6149836	  763.2	  578.1	 4601.0	...
6149837	  763.1	  577.4	 4602.0	...
6149838	  763.1	  577.1	 4604.0	...
6149839	  763.0	  576.5	 4604.0	...
6149840	  763.0	  576.3	 4605.0	...
6149841	  763.1	  576.1	 4607.0	...
6149842	  763.4	  576.3	 4607.0	...
6149843	  764.0	  576.8	 4607.0	...
6149844	  764.6	  577.4	 4606.0	...
6149845	  765.2	  577.8	 4607.0	...
6149846	  765.6	  578.0	 4608.0	...
6149847	  766.0	  578.0	 4610.0	...
6149848	  766.4	  578.1	 4610.0	...
6149849	  766.7	  577.9	 4611.0	...
6149850	  766.8	  577.5	 4611.0	...
6149851	  766.7	  577.2	 4611.0	...
6149852	  766.7	  576.5	 4612.0	...
6149853	  766.5	  576.0	 4612.0	...
6149854	  766.3	  575.1	 4614.0	...
6149855	  766.1	  574.4	 4616.0	...
6149856	  766.0	  573.6	 4618.0	...
6149857	  765.9	  573.5	 4619.0	...
6149858	  765.8	  573.3	 4619.0	...
6149859	  765.6	  573.1	 4620.0	...
6149860	  765.3	  572.8	 4620.0	...
6149861	  765.1	  572.8	 4621.0	...
6149862	  765.0	  572.8	 4622.0	...
6149863	  764.9	  572.8	 4624.0	...
6149864	  764.9	  572.8	 4626.0	...
6149865	  765.0	  572.8	 4628.0	...
6149866	  765.0	  572.8	 4628.0	...
6149867	  765.0	  573.0	 4628.0	...
6149868	  764.9	  573.1	 4628.0	...
6149869	  764.9	  573.2	 4630.0	...
6149870	  764.9	  573.6	 4631.0	...
6149871	  764.9	  573.9	 4632.0	...
6149872	  764.9	  574.3	 4633.0	...
6149873	  765.0	  574.6	 4633.0	...
6149874	  765.1	  574.9	 4633.0	...
6149875	  765.3	  575.2	 4633.0	...
6149876	  765.3	  575.3	 4633.0	...
6149877	  765.2	  575.4	 4633.0	...
6149878	  765.1	  575.4	 4634.0	...
6149879	  764.9	  575.5	 4634.0	...
6149880	  764.8	  575.6	 4633.0	...
6149881	  764.8	  575.6	 4632.0	...
6149882	  764.8	  575.4	 4633.0	...
6149883	  764.9	  575.3	 4636.0	...
6149884	  765.0	  575.5	 4640.0	...
6149885	  765.0	  575.7	 4641.0	...
6149886	  765.0	  575.4	 4639.0	...
6149887	  764.9	  575.0	 4639.0	...
6149888	  764.8	  574.5	 4640.0	...
6149889	  764.7	  574.6	 4640.0	...
6149890	  764.6	  574.6	 4642.0	...
6149891	  764.5	  574.6	 4643.0	...
6149892	  764.6	  574.5	 4646.0	...
6149893	  764.7	  574.4	 4648.0	...
6149894	  764.8	  574.4	 4650.0	...
6149895	  764.6	  574.4	 4650.0	...
6149896	  764.5	  574.5	 4650.0	...
6149897	  764.5	  574.6	 4649.0	...
6149898	  764.5	  574.8	 4648.0	...
6149899	  764.4	  574.7	 4648.0	...
6149900	  764.4	  574.4	 4649.0	...
6149901	  764.5	  574.4	 4650.0	...
6149902	  764.5	  574.8	 4651.0	...
6149903	  764.3	  575.3	 4650.0	...
6149904	  764.1	  575.5	 4651.0	...
6149905	  764.0	  575.3	 4653.0	...
6149906	  764.0	  575.0	 4655.0	...
6149907	  763.8	  574.7	 4656.0	...
6149908	  763.6	  574.7	 4659.0	...
6149909	  763.3	  574.5	 4662.0	...
6149910	  763.3	  574.3	 4663.0	...
6149911	  763.3	  574.2	 4663.0	...
6149912	  763.2	  574.4	 4662.0	...
6149913	  763.3	  574.6	 4662.0	...
6149914	  763.5	  574.8	 4662.0	...
6149915	  763.7	  575.2	 4663.0	...
6149916	  763.8	  575.6	 4663.0	...
6149917	  763.8	  576.1	 4664.0	...
6149918	  763.8	  576.1	 4665.0	...
6149919	  763.8	  576.2	 4665.0	...
6149920	  763.8	  576.2	 4665.0	...
6149921	  764.0	  576.3	 4667.0	...
6149922	  764.3	  576.3	 4670.0	...
6149923	  764.4	  576.2	 4671.0	...
6149924	  764.3	  576.1	 4669.0	...
6149925	  764.4	  575.9	 4667.0	...
6149926	  764.5	  575.7	 4669.0	...
6149927	  764.3	  575.5	 4671.0	...
6149928	  764.1	  575.3	 4672.0	...
6149929	  763.9	  575.2	 4671.0	...
6149930	  763.9	  575.2	 4670.0	...
6149931	  764.0	  575.3	 4670.0	...
6149932	  764.1	  575.0	 4669.0	...
6149933	  764.4	  574.6	 4669.0	...
6149934	  764.5	  574.4	 4669.0	...
6149935	  764.6	  574.4	 4669.0	...
6149936	  764.6	  574.4	 4669.0	...
6149937	  764.6	  574.2	 4668.0	...
6149938	  764.8	  574.6	 4668.0	...
6149939	  765.1	  575.0	 4668.0	...
6149940	  765.3	  575.2	 4666.0	...
6149941	  765.3	  575.0	 4663.0	...
6149942	  765.2	  574.8	 4662.0	...
6149943	  765.2	  574.8	 4664.0	...
6149944	  765.3	  574.9	 4665.0	...
6149945	  765.3	  574.9	 4666.0	...
6149946	  765.2	  574.9	 4667.0	...
6149947	  765.0	  574.8	 4670.0	...
6149948	  764.8	  574.8	 4673.0	...
6149949	  764.6	  574.9	 4676.0	...
6149950	  764.7	  574.9	 4676.0	...
6149951	  764.7	  574.9	 4675.0	...
6149952	  764.9	  574.6	 4674.0	...
6149953	  765.0	  574.2	 4673.0	...
6149954	  765.1	  573.7	 4676.0	...
6149955	  765.1	  573.5	 4677.0	...
6149956	  765.1	  573.5	 4679.0	...
6149957	  765.0	  573.3	 4680.0	...
6149958	  764.8	  573.2	 4680.0	...
6149959	  764.4	  572.9	 4680.0	...
6149960	  764.0	  572.8	 4680.0	...
6149961	  763.9	  572.5	 4679.0	...
6149962	  763.9	  572.4	 4679.0	...
6149963	  763.8	  572.4	 4679.0	...
6149964	  763.6	  572.5	 4680.0	...
6149965	  763.4	  572.6	 4680.0	...
6149966	  763.4	  572.6	 4680.0	...
6149967	  763.6	  572.6	 4680.0	...
6149968	  763.7	  572.7	 4681.0	...
6149969	  763.7	  572.8	 4682.0	...
6149970	  763.7	  573.0	 4684.0	...
6149971	  763.7	  573.1	 4686.0	...
6149972	  763.7	  573.2	 4686.0	...
6149973	  763.7	  573.4	 4685.0	...
6149974	  763.7	  573.7	 4685.0	...
6149975	  763.7	  574.1	 4691.0	...
6149976	  763.7	  574.3	 4697.0	...
6149977	  763.8	  574.5	 4697.0	...
6149978	  763.8	  574.7	 4692.0	...
6149979	  763.8	  574.7	 4688.0	...
6149980	  763.8	  574.7	 4690.0	...
6149981	  763.8	  574.7	 4693.0	...
6149982	  763.9	  574.5	 4695.0	...
6149983	  764.0	  574.3	 4697.0	...
6149984	  763.9	  574.2	 4696.0	...
6149985	  763.8	  574.2	 4695.0	...
6149986	  763.6	  574.0	 4694.0	...
6149987	  763.7	  573.7	 4695.0	...
6149988	  763.8	  573.7	 4694.0	...
6149989	  763.9	  573.8	 4693.0	...
6149990	  763.9	  574.0	 4692.0	...
6149991	  763.8	  574.1	 4692.0	...
6149992	  763.5	  574.2	 4692.0	...
6149993	  763.2	  574.4	 4691.0	...
6149994	  762.8	  574.6	 4691.0	...
6149995	  762.5	  574.8	 4690.0	...
6149996	  762.4	  574.7	 4689.0	...
6149997	  762.4	  574.5	 4689.0	...
6149998	  762.4	  574.4	 4688.0	...
6149999	  762.3	  574.3	 4688.0	...
6150000	  762.2	  574.1	 4688.0	...
6150001	  762.2	  573.9	 4688.0	...
6150002	  762.3	  573.7	 4688.0	...
6150003	  762.8	  573.7	 4688.0	...
6150004	  763.3	  573.6	 4687.0	...
6150005	  763.6	  573.5	 4686.0	...
6150006	  763.6	  573.4	 4685.0	...
6150007	  763.4	  573.3	 4685.0	...
6150008	  763.3	  573.5	 4685.0	...
6150009	  763.3	  573.7	 4689.0	...
6150010	  763.5	  573.9	 4692.0	...
6150011	  763.8	  574.0	 4694.0	...
6150012	  763.9	  573.9	 4693.0	...
6150013	  763.8	  573.8	 4692.0	...
6150014	  763.7	  573.7	 4692.0	...
6150015	  763.6	  573.8	 4692.0	...
6150016	  763.6	  573.8	 4692.0	...
6150017	  763.6	  573.8	 4695.0	...
6150018	  763.6	  573.7	 4697.0	...
6150019	  763.6	  573.4	 4699.0	...
6150020	  763.6	  573.2	 4698.0	...
6150021	  763.7	  573.0	 4697.0	...
6150022	  763.9	  573.0	 4695.0	...
6150023	  764.0	  573.0	 4693.0	...
6150024	  764.0	  573.0	 4691.0	...
MSG	6150025 0000 _ Number On
6150025	  764.1	  573.3	 4691.0	...
6150026	  764.1	  573.5	 4692.0	...
6150027	  764.2	  573.8	 4692.0	...
6150028	  764.2	  573.8	 4692.0	...
6150029	  764.2	  573.7	 4692.0	...
6150030	  764.1	  573.5	 4693.0	...
6150031	  764.1	  573.4	 4694.0	...
6150032	  764.0	  573.3	 4695.0	...
6150033	  764.0	  573.2	 4697.0	...
6150034	  763.9	  573.1	 4699.0	...
6150035	  763.8	  573.1	 4698.0	...
6150036	  763.8	  573.1	 4694.0	...
6150037	  763.9	  573.0	 4693.0	...
6150038	  763.7	  572.8	 4695.0	...
6150039	  763.5	  572.5	 4697.0	...
6150040	  763.2	  572.1	 4697.0	...
6150041	  763.2	  571.8	 4696.0	...
6150042	  763.3	  571.5	 4696.0	...
6150043	  763.5	  571.6	 4698.0	...
6150044	  763.5	  571.6	 4698.0	...
6150045	  763.5	  571.6	 4698.0	...
6150046	  763.5	  571.6	 4698.0	...
6150047	  763.6	  571.5	 4699.0	...
6150048	  763.6	  571.5	 4700.0	...
6150049	  763.7	  571.3	 4697.0	...
6150050	  763.8	  571.2	 4693.0	...
6150051	  763.9	  571.0	 4690.0	...
6150052	  764.0	  571.1	 4690.0	...
6150053	  764.0	  571.1	 4690.0	...
6150054	  763.6	  571.2	 4690.0	...
6150055	  763.3	  571.2	 4691.0	...
6150056	  762.8	  571.1	 4692.0	...
6150057	  762.8	  571.0	 4693.0	...
6150058	  762.7	  570.8	 4694.0	...
6150059	  762.8	  570.6	 4694.0	...
6150060	  762.9	  570.4	 4695.0	...
6150061	  762.7	  570.3	 4695.0	...
6150062	  762.4	  569.8	 4694.0	...
6150063	  762.0	  569.5	 4693.0	...
6150064	  761.8	  568.9	 4692.0	...
6150065	  761.7	  568.5	 4690.0	...
6150066	  761.8	  568.2	 4689.0	...
6150067	  762.1	  568.2	 4688.0	...
6150068	  762.3	  568.4	 4689.0	...
6150069	  762.6	  568.6	 4690.0	...
6150070	  762.8	  569.1	 4691.0	...
6150071	  763.4	  569.5	 4691.0	...
6150072	  763.8	  569.9	 4691.0	...
6150073	  764.1	  569.9	 4691.0	...
6150074	  764.0	  569.8	 4691.0	...
6150075	  763.9	  569.5	 4691.0	...
6150076	  764.1	  569.1	 4691.0	...
6150077	  764.4	  568.8	 4691.0	...
6150078	  764.6	  568.7	 4691.0	...
6150079	  764.6	  568.7	 4692.0	...
6150080	  764.6	  568.7	 4692.0	...
6150081	  764.8	  569.1	 4692.0	...
6150082	  765.0	  569.5	 4691.0	...
6150083	  765.2	  570.3	 4690.0	...
6150084	  765.2	  570.9	 4690.0	...
6150085	  764.6	  571.4	 4691.0	...
6150086	  763.9	  571.6	 4691.0	...
6150087	  763.3	  571.9	 4692.0	...
6150088	  763.3	  572.3	 4692.0	...
6150089	  763.4	  572.7	 4693.0	...
6150090	  763.5	  572.6	 4693.0	...
6150091	  763.5	  572.1	 4694.0	...
6150092	  763.4	  571.4	 4693.0	...
6150093	  763.2	  571.0	 4691.0	...
6150094	  763.1	  570.5	 4688.0	...
6150095	  763.2	  569.8	 4687.0	...
6150096	  763.3	  569.1	 4687.0	...
6150097	  763.5	  569.0	 4686.0	...
6150098	  763.5	  569.0	 4686.0	...
6150099	  763.4	  569.1	 4686.0	...
6150100	  763.3	  569.1	 4687.0	...
6150101	  763.2	  568.9	 4689.0	...
6150102	  763.4	  568.7	 4690.0	...
6150103	  763.7	  568.7	 4687.0	...
6150104	  763.9	  569.0	 4685.0	...
6150105	  763.9	  569.4	 4681.0	...
6150106	  763.9	  569.5	 4680.0	...
6150107	  763.6	  569.5	 4679.0	...
6150108	  763.5	  569.5	 4678.0	...
6150109	  763.3	  569.6	 4677.0	...
6150110	  763.2	  569.7	 4677.0	...
6150111	  763.1	  569.7	 4677.0	...
6150112	  763.0	  569.2	 4677.0	...
6150113	  763.1	  568.8	 4676.0	...
6150114	  763.2	  568.4	 4672.0	...
6150115	  763.2	  568.3	 4667.0	...
6150116	  763.2	  568.0	 4665.0	...
6150117	  763.1	  567.4	 4666.0	...
6150118	  763.0	  567.1	 4667.0	...
6150119	  762.9	  566.6	 4667.0	...
6150120	  762.9	  566.6	 4667.0	...
6150121	  762.9	  566.7	 4665.0	...
6150122	  762.8	  566.9	 4663.0	...
6150123	  762.8	  567.0	 4661.0	...
6150124	  762.7	  567.0	 4662.0	...
6150125	  762.7	  567.1	 4663.0	...
6150126	  762.6	  567.2	 4663.0	...
6150127	  762.6	  566.8	 4663.0	...
6150128	  762.5	  566.5	 4660.0	...
6150129	  762.5	  566.2	 4657.0	...
6150130	  762.6	  566.3	 4654.0	...
6150131	  762.7	  566.3	 4654.0	...
6150132	  762.8	  566.3	 4654.0	...
6150133	  762.9	  566.2	 4656.0	...
6150134	  763.0	  566.2	 4656.0	...
6150135	  763.0	  566.1	 4656.0	...
6150136	  763.1	  566.1	 4654.0	...
6150137	  763.1	  566.1	 4652.0	...
6150138	  762.9	  566.2	 4651.0	...
6150139	  762.6	  566.1	 4650.0	...
6150140	  762.4	  566.0	 4650.0	...
6150141	  762.5	  565.9	 4649.0	...
6150142	  762.7	  566.0	 4651.0	...
6150143	  762.7	  566.1	 4653.0	...
6150144	  762.7	  566.2	 4653.0	...
6150145	  762.8	  566.1	 4650.0	...
6150146	  762.9	  566.2	 4647.0	...
6150147	  762.9	  566.2	 4646.0	...
6150148	  763.1	  566.2	 4645.0	...
6150149	  763.3	  566.1	 4643.0	...
6150150	  763.4	  565.9	 4642.0	...
6150151	  763.4	  565.8	 4641.0	...
6150152	  763.3	  566.0	 4641.0	...
6150153	  763.3	  566.2	 4641.0	...
6150154	  763.2	  566.3	 4642.0	...
6150155	  763.2	  566.1	 4643.0	...
6150156	  763.2	  566.0	 4645.0	...
6150157	  763.2	  565.9	 4645.0	...
6150158	  763.3	  565.9	 4645.0	...
6150159	  763.6	  565.8	 4645.0	...
6150160	  763.7	  566.0	 4645.0	...
6150161	  763.7	  566.2	 4643.0	...
6150162	  763.5	  566.4	 4641.0	...
6150163	  763.3	  566.1	 4640.0	...
6150164	  763.5	  565.6	 4641.0	...
6150165	  763.8	  565.2	 4641.0	...
6150166	  764.1	  565.1	 4641.0	...
6150167	  764.1	  565.1	 4640.0	...
6150168	  764.0	  565.2	 4639.0	...
6150169	  763.8	  565.3	 4636.0	...
6150170	  763.7	  565.4	 4634.0	...
6150171	  763.7	  565.3	 4633.0	...
6150172	  763.7	  565.1	 4633.0	...
6150173	  763.6	  565.0	 4633.0	...
6150174	  763.6	  564.9	 4633.0	...
6150175	  763.5	  565.0	 4633.0	...
6150176	  763.5	  565.1	 4633.0	...
6150177	  763.8	  565.1	 4632.0	...
6150178	  764.0	  565.0	 4629.0	...
6150179	  764.2	  564.6	 4625.0	...
6150180	  764.1	  564.2	 4622.0	...
6150181	  764.0	  564.0	 4621.0	...
6150182	  763.8	  563.9	 4621.0	...
6150183	  763.6	  563.8	 4618.0	...
6150184	  763.4	  563.8	 4616.0	...
6150185	  763.3	  563.9	 4616.0	...
6150186	  763.3	  564.1	 4616.0	...
6150187	  763.3	  564.3	 4616.0	...
6150188	  763.3	  564.2	 4615.0	...
6150189	  763.2	  564.0	 4614.0	...
6150190	  763.2	  564.2	 4615.0	...
6150191	  763.2	  564.4	 4616.0	...
6150192	  763.2	  564.7	 4617.0	...
6150193	  763.0	  564.8	 4618.0	...
6150194	  762.7	  564.8	 4618.0	...
6150195	  762.3	  564.7	 4616.0	...
6150196	  762.3	  564.4	 4613.0	...
6150197	  762.2	  564.1	 4611.0	...
6150198	  762.1	  563.7	 4612.0	...
6150199	  761.9	  563.4	 4615.0	...
6150200	  761.7	  563.1	 4618.0	...
6150201	  761.8	  563.1	 4619.0	...
6150202	  761.9	  563.1	 4618.0	...
6150203	  762.1	  563.2	 4618.0	...
6150204	  762.2	  563.5	 4619.0	...
6150205	  762.1	  563.7	 4620.0	...
6150206	  761.9	  563.9	 4621.0	...
6150207	  761.7	  563.9	 4621.0	...
6150208	  761.5	  564.1	 4619.0	...
6150209	  761.2	  564.3	 4616.0	...
6150210	  760.9	  564.5	 4613.0	...
6150211	  761.0	  564.5	 4612.0	...
6150212	  761.0	  564.4	 4611.0	...
6150213	  761.0	  564.2	 4612.0	...
6150214	  760.8	  564.1	 4615.0	...
6150215	  760.7	  564.0	 4620.0	...
6150216	  760.8	  563.9	 4623.0	...
6150217	  761.1	  563.6	 4622.0	...
6150218	  761.3	  563.3	 4620.0	...
6150219	  761.3	  563.3	 4618.0	...
6150220	  761.3	  563.4	 4618.0	...
6150221	  761.3	  563.6	 4617.0	...
6150222	  761.1	  563.4	 4615.0	...
6150223	  761.0	  563.2	 4614.0	...
6150224	  760.8	  563.0	 4613.0	...
6150225	  760.8	  562.9	 4613.0	...
6150226	  760.7	  562.7	 4613.0	...
6150227	  760.8	  562.7	 4614.0	...
6150228	  760.7	  562.8	 4616.0	...
6150229	  760.7	  562.9	 4618.0	...
6150230	  760.7	  562.9	 4620.0	...
6150231	  760.9	  562.8	 4621.0	...
6150232	  761.1	  562.8	 4618.0	...
6150233	  761.2	  562.7	 4614.0	...
6150234	  761.2	  562.6	 4612.0	...
6150235	  761.2	  562.5	 4613.0	...
6150236	  761.3	  562.4	 4614.0	...
6150237	  761.4	  562.4	 4614.0	...
6150238	  761.5	  562.4	 4613.0	...
6150239	  761.5	  562.3	 4613.0	...
6150240	  761.4	  562.2	 4613.0	...
6150241	  761.2	  562.2	 4612.0	...
6150242	  760.9	  562.1	 4611.0	...
6150243	  760.7	  562.1	 4610.0	...
6150244	  760.7	  562.2	 4609.0	...
6150245	  760.8	  562.3	 4606.0	...
6150246	  761.0	  562.6	 4604.0	...
6150247	  761.1	  562.8	 4602.0	...
6150248	  761.2	  563.1	 4602.0	...
6150249	  761.3	  563.2	 4603.0	...
6150250	  761.1	  563.3	 4606.0	...
6150251	  761.0	  563.3	 4608.0	...
6150252	  761.0	  563.3	 4606.0	...
6150253	  761.1	  563.3	 4605.0	...
6150254	  761.1	  563.3	 4603.0	...
6150255	  761.0	  563.1	 4604.0	...
6150256	  761.0	  563.0	 4604.0	...
6150257	  761.0	  562.8	 4604.0	...
6150258	  760.9	  562.8	 4604.0	...
6150259	  760.9	  562.8	 4603.0	...
6150260	  760.8	  562.8	 4603.0	...
6150261	  760.9	  562.6	 4601.0	...
6150262	  761.0	  562.2	 4599.0	...
6150263	  761.2	  561.8	 4596.0	...
6150264	  761.2	  561.6	 4596.0	...
6150265	  761.3	  561.6	 4596.0	...
6150266	  761.6	  561.6	 4595.0	...
6150267	  762.0	  561.6	 4595.0	...
6150268	  762.1	  561.7	 4595.0	...
6150269	  762.0	  561.7	 4596.0	...
6150270	  761.7	  561.7	 4597.0	...
6150271	  761.5	  561.6	 4598.0	...
6150272	  761.4	  561.5	 4599.0	...
6150273	  761.2	  561.4	 4599.0	...
6150274	  761.1	  561.4	 4599.0	...
6150275	  761.0	  561.3	 4599.0	...
6150276	  761.3	  561.3	 4599.0	...
6150277	  761.5	  561.2	 4601.0	...
6150278	  761.6	  561.0	 4603.0	...
6150279	  761.6	  560.9	 4605.0	...
6150280	  761.7	  561.0	 4604.0	...
6150281	  762.2	  560.8	 4601.0	...
6150282	  762.6	  560.7	 4598.0	...
6150283	  762.9	  560.8	 4596.0	...
6150284	  762.8	  560.8	 4596.0	...
6150285	  762.7	  560.6	 4597.0	...
6150286	  762.7	  560.3	 4599.0	...
6150287	  762.7	  560.1	 4601.0	...
6150288	  762.8	  560.1	 4601.0	...
6150289	  762.9	  560.1	 4599.0	...
6150290	  763.1	  560.2	 4598.0	...
6150291	  763.2	  560.3	 4597.0	...
6150292	  763.2	  560.3	 4597.0	...
6150293	  763.3	  560.2	 4597.0	...
6150294	  763.3	  560.2	 4597.0	...
6150295	  763.3	  560.4	 4597.0	...
6150296	  763.2	  560.7	 4597.0	...
6150297	  763.1	  561.1	 4596.0	...
6150298	  763.1	  561.0	 4597.0	...
6150299	  763.1	  560.7	 4597.0	...
6150300	  763.0	  560.8	 4597.0	...
6150301	  763.0	  561.1	 4596.0	...
6150302	  763.0	  561.4	 4595.0	...
6150303	  763.1	  561.5	 4594.0	...
6150304	  763.2	  561.6	 4595.0	...
6150305	  763.3	  561.6	 4596.0	...
6150306	  763.5	  561.4	 4596.0	...
6150307	  763.6	  561.2	 4597.0	...
6150308	  763.9	  561.0	 4597.0	...
6150309	  764.1	  560.9	 4596.0	...
6150310	  764.3	  560.9	 4596.0	...
6150311	  764.3	  560.9	 4595.0	...
6150312	  764.4	  561.0	 4595.0	...
6150313	  764.6	  561.0	 4595.0	...
6150314	  764.7	  561.0	 4595.0	...
6150315	  764.7	  561.2	 4595.0	...
6150316	  764.6	  561.4	 4594.0	...
6150317	  764.5	  561.8	 4594.0	...
6150318	  764.4	  562.0	 4593.0	...
6150319	  764.3	  562.2	 4593.0	...
6150320	  764.3	  562.5	 4593.0	...
6150321	  764.4	  562.8	 4593.0	...
6150322	  764.1	  563.3	 4593.0	...
6150323	  763.7	  563.5	 4594.0	...
6150324	  763.4	  563.7	 4594.0	...
6150325	  763.9	  563.7	 4594.0	...
6150326	  764.3	  563.7	 4593.0	...
6150327	  764.5	  563.1	 4592.0	...
6150328	  764.3	  562.4	 4593.0	...
MSG	6150329 0000 _ Number Off
6150329	  764.3	  561.7	 4594.0	...
6150330	  764.5	  561.5	 4595.0	...
6150331	  764.7	  561.2	 4596.0	...
6150332	  764.8	  560.8	 4595.0	...
6150333	  764.7	  560.5	 4596.0	...
6150334	  764.7	  560.4	 4597.0	...
6150335	  764.4	  560.5	 4596.0	...
6150336	  764.2	  560.7	 4594.0	...
6150337	  763.8	  561.0	 4592.0	...
6150338	  763.5	  561.4	 4593.0	...
6150339	  763.2	  561.7	 4593.0	...
6150340	  762.9	  561.7	 4592.0	...
6150341	  763.0	  561.9	 4592.0	...
6150342	  763.3	  562.3	 4592.0	...
6150343	  763.7	  562.6	 4593.0	...
6150344	  764.0	  562.7	 4594.0	...
6150345	  764.1	  562.5	 4595.0	...
6150346	  764.1	  562.4	 4596.0	...
6150347	  764.1	  562.3	 4598.0	...
6150348	  764.3	  562.3	 4596.0	...
6150349	  764.5	  562.3	 4592.0	...
6150350	  764.7	  562.1	 4590.0	...
6150351	  764.7	  561.9	 4591.0	...
6150352	  764.8	  561.6	 4592.0	...
6150353	  764.8	  561.3	 4593.0	...
6150354	  764.9	  561.1	 4594.0	...
6150355	  765.0	  561.0	 4596.0	...
6150356	  765.1	  561.2	 4598.0	...
6150357	  765.4	  561.1	 4598.0	...
6150358	  765.6	  560.9	 4598.0	...
6150359	  765.7	  560.8	 4598.0	...
6150360	  765.5	  561.0	 4598.0	...
6150361	  765.3	  561.2	 4596.0	...
6150362	  765.3	  561.4	 4593.0	...
6150363	  765.3	  561.6	 4589.0	...
6150364	  765.4	  561.6	 4587.0	...
6150365	  765.5	  561.3	 4587.0	...
6150366	  765.6	  561.2	 4590.0	...
6150367	  765.7	  561.3	 4593.0	...
6150368	  765.8	  561.4	 4596.0	...
6150369	  765.8	  561.2	 4596.0	...
6150370	  765.8	  561.0	 4592.0	...
6150371	  765.6	  560.8	 4587.0	...
6150372	  765.7	  560.9	 4584.0	...
6150373	  765.8	  560.9	 4585.0	...
6150374	  766.0	  560.8	 4586.0	...
6150375	  765.8	  560.8	 4586.0	...
6150376	  765.7	  560.6	 4586.0	...
6150377	  765.6	  560.5	 4586.0	...
6150378	  765.7	  560.4	 4585.0	...
6150379	  765.9	  560.3	 4582.0	...
6150380	  766.0	  560.3	 4580.0	...
6150381	  765.9	  560.6	 4579.0	...
6150382	  765.8	  560.8	 4579.0	...
6150383	  765.7	  561.1	 4580.0	...
6150384	  765.9	  561.1	 4580.0	...
6150385	  766.0	  560.8	 4580.0	...
6150386	  765.9	  560.5	 4579.0	...
6150387	  765.8	  560.3	 4579.0	...
6150388	  765.7	  560.3	 4581.0	...
6150389	  765.7	  560.4	 4582.0	...
6150390	  765.7	  560.4	 4583.0	...
6150391	  765.5	  560.3	 4582.0	...
6150392	  765.4	  560.2	 4583.0	...
6150393	  765.3	  560.2	 4584.0	...
6150394	  765.4	  560.3	 4584.0	...
6150395	  765.4	  560.4	 4585.0	...
6150396	  765.4	  560.4	 4586.0	...
6150397	  765.5	  560.6	 4586.0	...
6150398	  765.6	  560.8	 4586.0	...
6150399	  765.7	  561.0	 4586.0	...
6150400	  765.8	  561.1	 4586.0	...
6150401	  765.8	  560.7	 4587.0	...
6150402	  765.9	  560.3	 4588.0	...
6150403	  766.0	  559.8	 4588.0	...
6150404	  766.1	  559.7	 4588.0	...
6150405	  766.2	  559.9	 4588.0	...
6150406	  766.2	  560.3	 4588.0	...
6150407	  766.2	  560.5	 4587.0	...
6150408	  766.2	  560.2	 4587.0	...
6150409	  766.2	  560.0	 4587.0	...
6150410	  766.4	  560.0	 4584.0	...
6150411	  766.7	  560.0	 4582.0	...
6150412	  767.1	  560.0	 4580.0	...
6150413	  767.5	  559.8	 4579.0	...
6150414	  767.8	  559.5	 4577.0	...
6150415	  767.8	  559.2	 4577.0	...
6150416	  767.7	  559.2	 4579.0	...
6150417	  767.8	  559.2	 4581.0	...
6150418	  767.9	  559.1	 4581.0	...
6150419	  768.0	  559.1	 4581.0	...
6150420	  768.0	  559.1	 4580.0	...
6150421	  768.1	  559.5	 4579.0	...
6150422	  768.2	  559.8	 4580.0	...
6150423	  768.3	  560.1	 4581.0	...
6150424	  768.2	  560.1	 4583.0	...
6150425	  768.0	  560.1	 4583.0	...
6150426	  767.9	  560.5	 4583.0	...
6150427	  768.0	  560.9	 4583.0	...
6150428	  768.1	  561.2	 4582.0	...
6150429	  768.1	  561.0	 4582.0	...
6150430	  768.1	  560.7	 4582.0	...
6150431	  768.1	  560.3	 4582.0	...
6150432	  768.1	  560.1	 4581.0	...
6150433	  768.1	  559.9	 4581.0	...
6150434	  768.1	  559.8	 4580.0	...
6150435	  768.1	  559.9	 4579.0	...
6150436	  767.9	  560.0	 4579.0	...
6150437	  767.7	  559.8	 4579.0	...
6150438	  767.5	  559.6	 4579.0	...
6150439	  767.6	  559.3	 4579.0	...
6150440	  767.7	  559.3	 4578.0	...
6150441	  767.9	  559.5	 4578.0	...
6150442	  768.0	  559.8	 4578.0	...
6150443	  768.1	  560.0	 4579.0	...
6150444	  768.3	  560.0	 4578.0	...
6150445	  768.5	  560.0	 4577.0	...
6150446	  768.6	  560.1	 4577.0	...
6150447	  768.6	  560.2	 4576.0	...
6150448	  768.6	  560.2	 4576.0	...
6150449	  768.6	  560.2	 4576.0	...
6150450	  768.6	  560.1	 4576.0	...
6150451	  768.6	  560.1	 4576.0	...
6150452	  768.5	  559.8	 4576.0	...
6150453	  768.6	  559.5	 4576.0	...
6150454	  768.6	  559.3	 4574.0	...
6150455	  768.5	  559.2	 4573.0	...
6150456	  768.4	  559.3	 4571.0	...
6150457	  768.4	  559.4	 4570.0	...
6150458	  768.7	  559.4	 4570.0	...
6150459	  769.0	  559.4	 4571.0	...
6150460	  769.1	  559.3	 4570.0	...
6150461	  769.2	  559.3	 4568.0	...
6150462	  769.3	  559.3	 4569.0	...
6150463	  769.2	  559.4	 4572.0	...
6150464	  769.2	  559.5	 4575.0	...
6150465	  769.2	  559.5	 4574.0	...
6150466	  769.2	  559.5	 4574.0	...
6150467	  769.1	  559.4	 4574.0	...
6150468	  769.1	  559.3	 4573.0	...
6150469	  769.0	  559.0	 4572.0	...
6150470	  769.0	  558.6	 4571.0	...
6150471	  769.0	  558.2	 4569.0	...
6150472	  769.1	  558.0	 4570.0	...
6150473	  769.2	  558.1	 4571.0	...
6150474	  769.2	  558.1	 4573.0	...
6150475	  769.2	  558.1	 4572.0	...
6150476	  769.2	  558.1	 4570.0	...
6150477	  769.2	  558.2	 4568.0	...
6150478	  769.2	  558.3	 4567.0	...
6150479	  769.1	  558.3	 4567.0	...
6150480	  769.0	  558.4	 4567.0	...
6150481	  769.0	  558.5	 4566.0	...
6150482	  768.8	  558.8	 4566.0	...
6150483	  768.7	  558.9	 4566.0	...
6150484	  768.6	  558.8	 4568.0	...
6150485	  768.6	  558.8	 4570.0	...
6150486	  768.6	  558.7	 4571.0	...
6150487	  768.6	  558.8	 4570.0	...
6150488	  768.6	  558.9	 4568.0	...
6150489	  768.6	  558.9	 4566.0	...
6150490	  768.6	  558.9	 4566.0	...
6150491	  768.6	  559.2	 4565.0	...
6150492	  768.7	  559.3	 4564.0	...
6150493	  768.7	  559.4	 4563.0	...
6150494	  768.6	  559.2	 4562.0	...
6150495	  768.3	  559.0	 4562.0	...
6150496	  768.1	  558.9	 4561.0	...
6150497	  767.9	  558.9	 4561.0	...
6150498	  767.9	  559.0	 4562.0	...
6150499	  768.0	  558.9	 4563.0	...
6150500	  768.2	  558.9	 4564.0	...
6150501	  768.5	  558.9	 4564.0	...
6150502	  768.7	  558.9	 4563.0	...
6150503	  768.7	  558.9	 4563.0	...
6150504	  768.6	  558.7	 4563.0	...
6150505	  768.5	  558.5	 4563.0	...
6150506	  768.5	  558.4	 4562.0	...
6150507	  768.4	  558.4	 4562.0	...
6150508	  768.0	  558.6	 4566.0	...
6150509	  767.7	  558.7	 4568.0	...
6150510	  767.5	  558.8	 4569.0	...
6150511	  767.6	  558.8	 4567.0	...
6150512	  767.8	  558.8	 4566.0	...
6150513	  768.0	  558.8	 4563.0	...
6150514	  768.2	  558.8	 4561.0	...
6150515	  768.3	  558.8	 4559.0	...
6150516	  768.4	  558.7	 4559.0	...
6150517	  768.4	  558.7	 4559.0	...
6150518	  768.5	  558.6	 4560.0	...
6150519	  768.6	  558.5	 4559.0	...
6150520	  768.5	  558.4	 4558.0	...
6150521	  768.4	  558.4	 4560.0	...
6150522	  768.5	  558.4	 4563.0	...
6150523	  768.7	  558.6	 4564.0	...
6150524	  769.0	  558.8	 4562.0	...
6150525	  769.1	  558.9	 4560.0	...
6150526	  769.2	  558.8	 4559.0	...
6150527	  768.9	  558.8	 4556.0	...
6150528	  768.6	  558.8	 4552.0	...
6150529	  768.3	  558.9	 4548.0	...
6150530	  768.4	  558.9	 4547.0	...
6150531	  768.5	  558.9	 4546.0	...
6150532	  768.6	  558.9	 4546.0	...
6150533	  768.7	  558.9	 4548.0	...
6150534	  768.7	  558.9	 4550.0	...
6150535	  768.7	  558.9	 4550.0	...
6150536	  768.7	  558.8	 4548.0	...
6150537	  768.7	  558.7	 4547.0	...
6150538	  768.8	  558.6	 4547.0	...
MSG	6150539 0000 _ Number On
6150539	  768.8	  558.6	 4547.0	...
6150540	  768.8	  558.6	 4549.0	...
6150541	  768.8	  558.7	 4550.0	...
6150542	  768.8	  558.7	 4550.0	...
6150543	  768.8	  558.9	 4549.0	...
6150544	  768.8	  559.0	 4548.0	...
6150545	  768.8	  559.1	 4547.0	...
6150546	  768.7	  559.1	 4547.0	...
6150547	  768.7	  559.3	 4544.0	...
6150548	  768.8	  559.4	 4542.0	...
6150549	  769.0	  559.5	 4540.0	...
6150550	  769.3	  559.6	 4544.0	...
6150551	  769.4	  559.6	 4547.0	...
6150552	  769.4	  559.7	 4547.0	...
6150553	  769.4	  560.1	 4545.0	...
6150554	  769.4	  560.5	 4544.0	...
6150555	  769.4	  560.9	 4546.0	...
6150556	  769.3	  561.0	 4548.0	...
6150557	  769.2	  561.0	 4547.0	...
6150558	  769.4	  561.1	 4547.0	...
6150559	  769.5	  561.2	 4547.0	...
6150560	  769.7	  561.2	 4547.0	...
6150561	  769.6	  561.1	 4547.0	...
6150562	  769.4	  561.1	 4546.0	...
6150563	  769.3	  561.0	 4546.0	...
6150564	  769.4	  560.7	 4546.0	...
6150565	  769.6	  560.3	 4546.0	...
6150566	  769.5	  559.9	 4544.0	...
6150567	  769.3	  560.1	 4542.0	...
6150568	  769.0	  560.5	 4542.0	...
6150569	  768.9	  561.1	 4544.0	...
6150570	  769.0	  561.4	 4545.0	...
6150571	  769.2	  561.4	 4545.0	...
6150572	  769.4	  561.3	 4543.0	...
6150573	  769.4	  561.3	 4542.0	...
6150574	  769.3	  561.3	 4540.0	...
6150575	  769.2	  561.4	 4539.0	...
6150576	  769.2	  561.6	 4540.0	...
6150577	  769.1	  561.8	 4542.0	...
6150578	  769.4	  562.0	 4541.0	...
6150579	  769.6	  562.0	 4539.0	...
6150580	  769.7	  561.7	 4537.0	...
6150581	  769.4	  561.5	 4537.0	...
6150582	  769.1	  561.2	 4538.0	...
6150583	  769.0	  561.3	 4539.0	...
6150584	  769.0	  561.4	 4539.0	...
6150585	  769.0	  561.5	 4539.0	...
6150586	  768.8	  561.6	 4538.0	...
6150587	  768.7	  561.7	 4538.0	...
6150588	  768.5	  561.7	 4537.0	...
6150589	  768.5	  561.7	 4536.0	...
6150590	  768.5	  561.7	 4535.0	...
6150591	  768.7	  561.8	 4534.0	...
6150592	  768.8	  561.8	 4533.0	...
6150593	  768.8	  561.6	 4533.0	...
6150594	  768.7	  561.3	 4535.0	...
6150595	  768.5	  561.0	 4537.0	...
6150596	  768.4	  560.9	 4536.0	...
6150597	  768.4	  560.9	 4533.0	...
6150598	  768.4	  560.9	 4529.0	...
6150599	  768.4	  561.0	 4528.0	...
6150600	  768.3	  560.7	 4527.0	...
6150601	  768.3	  560.5	 4525.0	...
6150602	  768.3	  560.5	 4523.0	...
6150603	  768.4	  560.6	 4522.0	...
6150604	  768.5	  560.8	 4523.0	...
6150605	  768.6	  560.7	 4525.0	...
6150606	  768.7	  560.6	 4527.0	...
6150607	  768.8	  560.5	 4529.0	...
6150608	  768.8	  560.3	 4529.0	...
6150609	  768.8	  560.2	 4530.0	...
6150610	  768.7	  560.0	 4530.0	...
6150611	  768.0	  559.8	 4530.0	...
6150612	  767.3	  559.8	 4529.0	...
6150613	  766.6	  559.8	 4529.0	...
6150614	  766.6	  559.9	 4529.0	...
6150615	  766.5	  559.9	 4528.0	...
6150616	  766.4	  559.9	 4527.0	...
6150617	  766.4	  560.0	 4526.0	...
6150618	  766.5	  560.1	 4526.0	...
6150619	  766.6	  560.1	 4526.0	...
6150620	  766.8	  560.4	 4527.0	...
6150621	  767.0	  560.9	 4529.0	...
6150622	  767.3	  561.4	 4532.0	...
6150623	  767.5	  561.6	 4535.0	...
6150624	  767.6	  561.7	 4538.0	...
6150625	  767.4	  561.7	 4539.0	...
6150626	  767.2	  561.7	 4539.0	...
6150627	  767.2	  561.6	 4538.0	...
6150628	  767.0	  561.9	 4536.0	...
6150629	  766.7	  562.2	 4534.0	...
6150630	  766.5	  562.3	 4533.0	...
6150631	  766.5	  561.9	 4533.0	...
6150632	  766.6	  561.6	 4533.0	...
6150633	  766.7	  561.6	 4534.0	...
6150634	  766.8	  561.3	 4532.0	...
6150635	  766.6	  561.0	 4531.0	...
6150636	  766.5	  560.8	 4529.0	...
6150637	  766.6	  560.9	 4529.0	...
6150638	  766.7	  561.0	 4529.0	...
6150639	  766.8	  560.9	 4530.0	...
6150640	  766.8	  560.9	 4530.0	...
6150641	  766.7	  560.9	 4530.0	...
6150642	  766.7	  560.9	 4530.0	...
6150643	  766.6	  561.0	 4531.0	...
6150644	  766.4	  561.2	 4532.0	...
6150645	  766.0	  561.3	 4533.0	...
6150646	  765.7	  561.0	 4531.0	...
6150647	  765.5	  560.7	 4530.0	...
6150648	  765.5	  560.3	 4530.0	...
6150649	  765.6	  560.3	 4531.0	...
6150650	  765.8	  560.3	 4532.0	...
6150651	  766.0	  560.3	 4532.0	...
6150652	  766.2	  560.4	 4532.0	...
6150653	  766.4	  560.5	 4532.0	...
6150654	  766.5	  560.7	 4532.0	...
6150655	  766.5	  560.9	 4533.0	...
6150656	  766.6	  561.2	 4534.0	...
6150657	  766.6	  561.1	 4531.0	...
6150658	  766.6	  561.1	 4528.0	...
6150659	  766.5	  560.9	 4525.0	...
6150660	  766.3	  560.7	 4525.0	...
6150661	  766.1	  560.6	 4526.0	...
6150662	  766.0	  560.8	 4525.0	...
6150663	  766.2	  561.1	 4523.0	...
6150664	  766.3	  561.4	 4522.0	...
6150665	  766.4	  561.7	 4521.0	...
6150666	  766.5	  561.8	 4521.0	...
6150667	  766.6	  561.9	 4522.0	...
6150668	  766.7	  561.9	 4522.0	...
6150669	  766.9	  561.9	 4523.0	...
6150670	  766.9	  561.9	 4523.0	...
6150671	  766.8	  561.9	 4522.0	...
6150672	  766.8	  561.9	 4520.0	...
6150673	  766.8	  561.9	 4518.0	...
6150674	  766.7	  561.9	 4518.0	...
6150675	  766.6	  561.9	 4520.0	...
6150676	  766.4	  562.3	 4524.0	...
6150677	  766.3	  562.6	 4528.0	...
6150678	  766.2	  563.0	 4529.0	...
6150679	  766.2	  562.9	 4529.0	...
6150680	  766.5	  562.8	 4532.0	...
6150681	  766.8	  562.7	 4534.0	...
6150682	  767.2	  562.8	 4536.0	...
6150683	  767.5	  563.3	 4534.0	...
6150684	  767.7	  563.8	 4532.0	...
6150685	  767.7	  564.4	 4532.0	...
6150686	  767.6	  564.5	 4533.0	...
6150687	  767.4	  564.6	 4535.0	...
6150688	  767.4	  564.3	 4536.0	...
6150689	  767.1	  563.9	 4535.0	...
6150690	  766.8	  563.5	 4533.0	...
6150691	  766.8	  563.3	 4532.0	...
6150692	  767.0	  563.0	 4532.0	...
6150693	  767.2	  562.6	 4532.0	...
6150694	  767.1	  562.9	 4533.0	...
6150695	  767.0	  563.3	 4533.0	...
6150696	  766.9	  563.5	 4530.0	...
6150697	  766.6	  563.4	 4529.0	...
6150698	  766.3	  563.2	 4528.0	...
6150699	  766.2	  563.1	 4527.0	...
6150700	  766.0	  563.0	 4525.0	...
6150701	  765.9	  562.8	 4523.0	...
6150702	  765.7	  562.8	 4524.0	...
6150703	  765.6	  562.8	 4524.0	...
6150704	  765.6	  562.9	 4524.0	...
6150705	  765.7	  562.9	 4524.0	...
6150706	  765.6	  562.6	 4525.0	...
6150707	  765.6	  562.2	 4525.0	...
6150708	  765.4	  561.8	 4525.0	...
6150709	  765.4	  561.8	 4526.0	...
6150710	  765.7	  562.0	 4527.0	...
6150711	  766.0	  562.3	 4528.0	...
6150712	  766.1	  562.6	 4529.0	...
6150713	  766.1	  562.5	 4529.0	...
6150714	  766.1	  562.2	 4528.0	...
6150715	  766.1	  562.0	 4528.0	...
6150716	  766.0	  561.7	 4528.0	...
6150717	  766.1	  561.7	 4529.0	...
6150718	  766.2	  561.8	 4527.0	...
6150719	  766.4	  562.1	 4526.0	...
6150720	  766.5	  562.4	 4525.0	...
6150721	  766.6	  562.5	 4526.0	...
6150722	  766.6	  562.6	 4526.0	...
6150723	  766.8	  562.7	 4527.0	...
6150724	  767.1	  562.9	 4528.0	...
6150725	  767.3	  563.2	 4530.0	...
6150726	  767.3	  563.2	 4530.0	...
6150727	  767.2	  563.2	 4530.0	...
6150728	  767.0	  563.2	 4530.0	...
6150729	  767.0	  563.2	 4530.0	...
6150730	  766.9	  563.2	 4531.0	...
6150731	  766.8	  563.2	 4531.0	...
6150732	  767.0	  563.3	 4531.0	...
6150733	  767.3	  563.3	 4530.0	...
6150734	  767.8	  563.5	 4530.0	...
6150735	  768.0	  563.7	 4530.0	...
6150736	  768.2	  563.9	 4531.0	...
6150737	  768.2	  563.9	 4529.0	...
6150738	  768.2	  563.9	 4527.0	...
6150739	  768.2	  563.6	 4524.0	...
6150740	  768.1	  563.2	 4524.0	...
6150741	  767.8	  562.9	 4523.0	...
6150742	  767.6	  562.9	 4521.0	...
6150743	  767.4	  562.8	 4519.0	...
6150744	  767.4	  562.9	 4519.0	...
6150745	  767.5	  563.1	 4521.0	...
6150746	  767.5	  563.3	 4524.0	...
6150747	  767.5	  563.4	 4525.0	...
6150748	  767.4	  562.9	 4526.0	...
6150749	  767.3	  562.4	 4524.0	...
6150750	  767.4	  562.3	 4521.0	...
6150751	  767.6	  562.6	 4519.0	...
6150752	  767.8	  562.9	 4519.0	...
6150753	  768.1	  562.8	 4522.0	...
6150754	  768.3	  562.6	 4524.0	...
6150755	  768.3	  562.5	 4525.0	...
6150756	  768.2	  562.4	 4524.0	...
6150757	  768.1	  562.4	 4524.0	...
6150758	  768.1	  562.3	 4524.0	...
6150759	  768.0	  562.2	 4525.0	...
6150760	  768.0	  562.2	 4525.0	...
6150761	  768.0	  562.2	 4525.0	...
6150762	  768.0	  562.5	 4523.0	...
6150763	  768.0	  562.7	 4520.0	...
6150764	  768.1	  562.8	 4517.0	...
6150765	  768.0	  562.7	 4517.0	...
6150766	  767.9	  562.7	 4518.0	...
6150767	  767.8	  562.5	 4519.0	...
6150768	  767.9	  562.4	 4517.0	...
6150769	  768.1	  562.2	 4515.0	...
6150770	  768.1	  562.0	 4514.0	...
6150771	  767.9	  561.8	 4515.0	...
6150772	  767.8	  561.6	 4516.0	...
6150773	  767.9	  561.6	 4518.0	...
6150774	  767.9	  562.0	 4519.0	...
6150775	  768.0	  562.4	 4518.0	...
6150776	  768.1	  562.6	 4517.0	...
6150777	  768.2	  562.4	 4516.0	...
6150778	  768.3	  562.4	 4516.0	...
6150779	  768.3	  562.6	 4516.0	...
6150780	  768.4	  562.8	 4517.0	...
6150781	  768.3	  562.8	 4516.0	...
6150782	  768.1	  562.8	 4516.0	...
6150783	  767.9	  562.8	 4515.0	...
6150784	  767.8	  562.8	 4515.0	...
6150785	  767.7	  562.8	 4515.0	...
6150786	  767.6	  562.9	 4516.0	...
6150787	  767.5	  562.9	 4517.0	...
6150788	  767.5	  562.9	 4519.0	...
6150789	  767.4	  563.0	 4519.0	...
6150790	  767.3	  563.1	 4518.0	...
6150791	  767.2	  562.8	 4515.0	...
6150792	  767.0	  562.5	 4512.0	...
6150793	  767.0	  562.2	 4511.0	...
6150794	  767.3	  562.2	 4511.0	...
6150795	  767.5	  562.2	 4510.0	...
6150796	  767.8	  562.5	 4509.0	...
6150797	  767.7	  562.8	 4507.0	...
6150798	  767.5	  563.1	 4507.0	...
6150799	  767.3	  563.1	 4508.0	...
6150800	  767.1	  563.1	 4509.0	...
6150801	  767.1	  563.2	 4510.0	...
6150802	  767.0	  563.3	 4510.0	...
6150803	  767.3	  563.6	 4512.0	...
6150804	  767.6	  563.9	 4512.0	...
6150805	  768.0	  564.1	 4513.0	...
6150806	  768.0	  564.1	 4513.0	...
6150807	  767.9	  564.1	 4513.0	...
6150808	  767.9	  564.0	 4512.0	...
6150809	  767.8	  564.0	 4511.0	...
6150810	  767.7	  564.0	 4513.0	...
6150811	  767.6	  564.0	 4515.0	...
6150812	  767.6	  563.9	 4517.0	...
6150813	  767.5	  563.9	 4516.0	...
6150814	  767.5	  563.8	 4516.0	...
6150815	  767.4	  563.6	 4516.0	...
6150816	  767.4	  563.5	 4514.0	...
6150817	  767.4	  563.4	 4512.0	...
6150818	  767.4	  563.1	 4509.0	...
6150819	  767.5	  562.9	 4509.0	...
6150820	  767.6	  562.9	 4511.0	...
6150821	  767.7	  562.9	 4512.0	...
6150822	  767.9	  563.0	 4514.0	...
6150823	  768.0	  562.9	 4514.0	...
6150824	  767.8	  563.0	 4514.0	...
6150825	  767.5	  563.0	 4514.0	...
6150826	  767.1	  562.9	 4512.0	...
6150827	  767.1	  563.1	 4510.0	...
6150828	  767.1	  563.4	 4508.0	...
6150829	  767.0	  563.7	 4508.0	...
6150830	  766.9	  563.7	 4510.0	...
6150831	  767.0	  563.6	 4512.0	...
6150832	  767.0	  563.4	 4514.0	...
6150833	  767.1	  563.4	 4513.0	...
6150834	  767.2	  563.3	 4513.0	...
6150835	  767.3	  563.3	 4513.0	...
6150836	  767.4	  563.3	 4513.0	...
6150837	  767.6	  563.3	 4512.0	...
6150838	  767.8	  563.4	 4512.0	...
6150839	  767.9	  563.6	 4511.0	...
6150840	  768.0	  563.8	 4510.0	...
6150841	  768.0	  563.9	 4511.0	...
MSG	6150842 0000 _ Number Off
6150842	  768.0	  563.9	 4512.0	...
6150843	  768.1	  563.8	 4512.0	...
6150844	  767.9	  564.0	 4512.0	...
6150845	  767.7	  564.3	 4513.0	...
6150846	  767.7	  564.5	 4514.0	...
6150847	  768.1	  564.7	 4515.0	...
6150848	  768.6	  564.8	 4515.0	...
6150849	  768.6	  564.8	 4513.0	...
6150850	  768.4	  564.8	 4510.0	...
6150851	  768.2	  564.7	 4509.0	...
6150852	  767.8	  564.7	 4510.0	...
6150853	  767.5	  564.6	 4512.0	...
6150854	  767.4	  564.2	 4512.0	...
6150855	  767.7	  563.8	 4513.0	...
6150856	  768.1	  563.3	 4512.0	...
6150857	  768.3	  563.1	 4510.0	...
6150858	  768.5	  562.8	 4511.0	...
6150859	  769.0	  562.5	 4512.0	...
6150860	  769.6	  562.2	 4514.0	...
6150861	  770.3	  562.0	 4512.0	...
6150862	  770.9	  562.0	 4511.0	...
6150863	  771.6	  561.9	 4510.0	...
6150864	  772.1	  561.8	 4509.0	...
6150865	  772.4	  561.8	 4508.0	...
6150866	  772.8	  561.8	 4507.0	...
6150867	  773.1	  561.5	 4507.0	...
6150868	  773.4	  561.1	 4506.0	...
6150869	  773.0	  560.8	 4504.0	...
6150870	  772.8	  560.6	 4502.0	...
6150871	  772.5	  560.5	 4500.0	...
6150872	  772.6	  560.3	 4501.0	...
6150873	  772.6	  560.4	 4502.0	...
6150874	  772.0	  560.6	 4502.0	...
6150875	  771.4	  560.8	 4503.0	...
6150876	  770.9	  561.2	 4503.0	...
6150877	  770.9	  561.5	 4505.0	...
6150878	  770.9	  561.9	 4506.0	...
6150879	  770.9	  562.0	 4506.0	...
6150880	  770.9	  562.1	 4504.0	...
6150881	  770.9	  562.3	 4502.0	...
6150882	  770.6	  562.5	 4502.0	...
6150883	  770.3	  562.8	 4501.0	...
6150884	  770.1	  563.1	 4500.0	...
6150885	  770.3	  563.3	 4500.0	...
6150886	  770.3	  563.2	 4502.0	...
6150887	  770.2	  563.2	 4504.0	...
6150888	  770.2	  563.1	 4504.0	...
6150889	  770.2	  563.1	 4505.0	...
6150890	  770.1	  563.0	 4506.0	...
6150891	  769.9	  562.7	 4506.0	...
6150892	  769.8	  562.4	 4506.0	...
6150893	  769.8	  562.5	 4505.0	...
6150894	  769.8	  562.7	 4503.0	...
6150895	  769.8	  562.5	 4502.0	...
6150896	  769.5	  562.1	 4502.0	...
6150897	  769.2	  561.7	 4502.0	...
6150898	  769.0	  561.7	 4502.0	...
6150899	  769.1	  561.6	 4501.0	...
6150900	  769.2	  561.6	 4501.0	...
6150901	  769.2	  561.5	 4499.0	...
6150902	  769.3	  561.5	 4498.0	...
6150903	  769.2	  561.5	 4500.0	...
6150904	  769.1	  561.6	 4503.0	...
6150905	  769.0	  561.7	 4506.0	...
6150906	  768.8	  561.7	 4508.0	...
6150907	  768.5	  561.6	 4509.0	...
6150908	  768.1	  561.2	 4508.0	...
6150909	  767.7	  560.9	 4504.0	...
6150910	  767.6	  560.2	 4501.0	...
6150911	  767.4	  559.8	 4501.0	...
6150912	  767.4	  559.4	 4500.0	...
6150913	  767.4	  559.4	 4499.0	...
6150914	  767.5	  559.4	 4501.0	...
6150915	  767.6	  559.4	 4503.0	...
6150916	  768.1	  559.6	 4504.0	...
6150917	  768.7	  559.8	 4503.0	...
6150918	  769.3	  560.1	 4502.0	...
6150919	  769.5	  560.6	 4502.0	...
6150920	  769.5	  561.0	 4503.0	...
6150921	  769.8	  561.2	 4504.0	...
6150922	  770.2	  561.5	 4503.0	...
6150923	  770.5	  561.6	 4502.0	...
6150924	  770.4	  561.6	 4502.0	...
6150925	  770.2	  561.3	 4501.0	...
6150926	  770.1	  561.3	 4501.0	...
6150927	  770.0	  561.4	 4501.0	...
6150928	  770.0	  561.5	 4500.0	...
6150929	  770.0	  561.7	 4500.0	...
6150930	  769.9	  562.2	 4500.0	...
6150931	  769.7	  562.7	 4501.0	...
6150932	  769.5	  563.2	 4503.0	...
6150933	  769.5	  563.2	 4506.0	...
6150934	  769.4	  563.3	 4508.0	...
6150935	  769.3	  563.3	 4507.0	...
6150936	  769.3	  563.5	 4506.0	...
6150937	  769.5	  563.6	 4506.0	...
6150938	  769.7	  563.6	 4507.0	...
6150939	  769.7	  563.9	 4505.0	...
6150940	  769.6	  564.4	 4501.0	...
6150941	  769.5	  565.0	 4497.0	...
6150942	  769.2	  565.4	 4494.0	...
6150943	  768.8	  565.8	 4489.0	...
6150944	  768.5	  566.6	 4484.0	...
6150945	  768.4	  568.2	 4480.0	...
6150946	  768.3	  570.0	 4475.0	...
6150947	  767.8	  571.8	 4472.0	...
6150948	  767.5	  572.7	 4466.0	...
6150949	  767.2	  573.9	 4464.0	...
6150950	  767.2	  575.6	 4458.0	...
6150951	  767.2	  577.5	 4454.0	...
6150952	  766.8	  578.9	 4448.0	...
6150953	  766.3	  579.6	 4446.0	...
6150954	  765.8	  580.3	 4443.0	...
6150955	  765.5	  581.3	 4440.0	...
6150956	  765.1	  582.0	 4435.0	...
6150957	  764.7	  582.3	 4431.0	...
6150958	  764.4	  582.6	 4430.0	...
6150959	  764.2	  582.9	 4430.0	...
6150960	  764.0	  583.2	 4430.0	...
6150961	  764.0	  583.3	 4430.0	...
6150962	  763.8	  583.4	 4429.0	...
6150963	  763.8	  583.8	 4429.0	...
6150964	  763.8	  584.3	 4430.0	...
6150965	  763.9	  584.7	 4431.0	...
6150966	  764.0	  584.7	 4432.0	...
6150967	  764.1	  584.7	 4432.0	...
6150968	  764.1	  584.7	 4432.0	...
6150969	  764.0	  584.7	 4432.0	...
6150970	  763.9	  584.8	 4433.0	...
6150971	  763.7	  584.7	 4434.0	...
6150972	  763.5	  584.0	 4436.0	...
6150973	  763.7	  583.3	 4436.0	...
6150974	  764.0	  582.2	 4438.0	...
6150975	  764.3	  581.8	 4439.0	...
6150976	  764.4	  581.2	 4440.0	...
6150977	  764.6	  580.9	 4441.0	...
6150978	  764.9	  580.6	 4442.0	...
6150979	  765.1	  580.5	 4444.0	...
6150980	  764.7	  580.5	 4446.0	...
6150981	  763.9	  580.5	 4447.0	...
6150982	  763.1	  580.6	 4447.0	...
6150983	  762.7	  580.7	 4446.0	...
6150984	  762.2	  580.7	 4445.0	...
6150985	  761.0	  580.9	 4445.0	...
6150986	  759.6	  581.2	 4445.0	...
6150987	  758.5	  581.5	 4447.0	...
6150988	  757.6	  581.1	 4449.0	...
6150989	  757.1	  580.6	 4450.0	...
6150990	  756.6	  579.7	 4453.0	...
6150991	  756.5	  579.3	 4455.0	...
6150992	  756.3	  578.5	 4458.0	...
6150993	  756.3	  577.7	 4460.0	...
6150994	  756.8	  576.8	 4462.0	...
6150995	  757.4	  575.9	 4464.0	...
6150996	  757.9	  575.2	 4465.0	...
6150997	  758.5	  574.6	 4465.0	...
6150998	  759.2	  574.3	 4465.0	...
6150999	  759.8	  574.0	 4465.0	...
6151000	  759.9	  573.3	 4466.0	...
6151001	  759.7	  572.5	 4466.0	...
6151002	  759.5	  571.8	 4466.0	...
6151003	  759.4	  571.1	 4466.0	...
6151004	  759.0	  570.6	 4470.0	...
6151005	  758.5	  570.1	 4474.0	...
6151006	  758.1	  569.8	 4479.0	...
6151007	  758.1	  569.4	 4480.0	...
6151008	  758.1	  568.8	 4481.0	...
6151009	  758.2	  568.3	 4481.0	...
6151010	  758.3	  567.9	 4481.0	...
6151011	  758.3	  567.4	 4481.0	...
6151012	  758.3	  567.0	 4483.0	...
6151013	  758.4	  566.7	 4484.0	...
6151014	  758.7	  566.6	 4484.0	...
6151015	  758.8	  566.5	 4484.0	...
6151016	  758.8	  566.2	 4483.0	...
6151017	  758.7	  565.9	 4482.0	...
6151018	  758.7	  565.9	 4483.0	...
6151019	  758.7	  566.2	 4484.0	...
6151020	  758.8	  566.5	 4485.0	...
6151021	  758.8	  566.6	 4485.0	...
6151022	  758.7	  566.7	 4485.0	...
6151023	  758.5	  566.7	 4486.0	...
6151024	  758.3	  566.7	 4486.0	...
6151025	  758.3	  566.6	 4485.0	...
6151026	  758.3	  566.6	 4483.0	...
6151027	  758.4	  566.6	 4481.0	...
6151028	  758.5	  566.6	 4480.0	...
6151029	  758.6	  566.6	 4481.0	...
6151030	  758.6	  566.4	 4483.0	...
6151031	  758.5	  566.1	 4486.0	...
6151032	  758.5	  565.8	 4487.0	...
6151033	  758.6	  565.4	 4487.0	...
6151034	  758.7	  565.0	 4487.0	...
6151035	  759.0	  564.7	 4487.0	...
6151036	  759.2	  564.6	 4487.0	...
6151037	  759.4	  564.5	 4486.0	...
6151038	  759.3	  564.3	 4486.0	...
6151039	  759.3	  564.2	 4487.0	...
6151040	  759.3	  564.1	 4488.0	...
6151041	  759.2	  564.0	 4489.0	...
6151042	  759.2	  563.9	 4490.0	...
6151043	  759.1	  564.0	 4491.0	...
6151044	  759.0	  564.1	 4490.0	...
6151045	  759.0	  564.1	 4489.0	...
6151046	  758.9	  564.0	 4490.0	...
6151047	  758.8	  563.8	 4492.0	...
6151048	  758.8	  563.6	 4493.0	...
6151049	  758.7	  563.4	 4492.0	...
6151050	  758.7	  563.3	 4491.0	...
6151051	  758.7	  563.2	 4491.0	...
6151052	  758.7	  563.4	 4490.0	...
6151053	  758.8	  563.5	 4490.0	...
6151054	  758.8	  563.6	 4490.0	...
6151055	  758.8	  563.6	 4490.0	...
6151056	  758.8	  563.5	 4491.0	...
6151057	  758.8	  563.5	 4490.0	...
6151058	  758.8	  563.4	 4488.0	...
6151059	  758.8	  563.3	 4485.0	...
6151060	  758.8	  563.3	 4484.0	...
6151061	  758.8	  563.3	 4484.0	...
6151062	  758.7	  563.3	 4484.0	...
6151063	  758.5	  563.3	 4483.0	...
6151064	  758.4	  563.3	 4483.0	...
6151065	  758.4	  563.4	 4484.0	...
6151066	  758.4	  563.4	 4486.0	...
6151067	  758.4	  563.4	 4486.0	...
6151068	  758.4	  563.3	 4484.0	...
6151069	  758.4	  563.3	 4482.0	...
6151070	  758.5	  563.4	 4481.0	...
6151071	  758.5	  563.3	 4481.0	...
6151072	  758.5	  563.2	 4481.0	...
6151073	  758.6	  562.9	 4481.0	...
6151074	  758.8	  562.7	 4482.0	...
6151075	  759.0	  562.4	 4482.0	...
6151076	  759.0	  562.3	 4481.0	...
6151077	  759.1	  562.5	 4479.0	...
6151078	  759.3	  562.8	 4477.0	...
6151079	  759.4	  563.1	 4477.0	...
6151080	  759.2	  563.2	 4477.0	...
6151081	  758.9	  563.2	 4478.0	...
6151082	  758.6	  563.4	 4478.0	...
6151083	  758.6	  563.5	 4478.0	...
6151084	  758.3	  563.5	 4478.0	...
6151085	  758.2	  563.5	 4479.0	...
6151086	  758.3	  563.5	 4480.0	...
6151087	  758.5	  563.3	 4480.0	...
6151088	  758.8	  563.2	 4481.0	...
6151089	  758.8	  563.2	 4480.0	...
6151090	  758.8	  563.3	 4480.0	...
6151091	  758.8	  563.3	 4478.0	...
6151092	  758.7	  563.1	 4478.0	...
6151093	  758.6	  563.0	 4477.0	...
6151094	  758.6	  563.0	 4476.0	...
6151095	  758.6	  563.0	 4475.0	...
6151096	  758.6	  562.9	 4475.0	...
6151097	  758.5	  562.9	 4476.0	...
6151098	  758.4	  562.8	 4477.0	...
6151099	  758.4	  563.0	 4477.0	...
6151100	  758.3	  563.2	 4477.0	...
6151101	  758.1	  563.7	 4477.0	...
6151102	  757.9	  563.9	 4478.0	...
6151103	  757.8	  563.8	 4479.0	...
6151104	  757.9	  563.5	 4480.0	...
6151105	  757.9	  563.3	 4481.0	...
6151106	  757.9	  563.3	 4480.0	...
6151107	  757.9	  563.4	 4479.0	...
6151108	  757.9	  563.3	 4480.0	...
6151109	  757.8	  563.2	 4482.0	...
6151110	  757.8	  563.1	 4482.0	...
6151111	  757.8	  563.0	 4480.0	...
6151112	  757.9	  563.0	 4479.0	...
6151113	  757.8	  563.0	 4478.0	...
6151114	  757.8	  562.9	 4478.0	...
6151115	  757.7	  562.7	 4477.0	...
6151116	  757.7	  562.6	 4476.0	...
6151117	  757.8	  562.5	 4478.0	...
6151118	  757.8	  562.6	 4481.0	...
6151119	  757.8	  562.7	 4482.0	...
6151120	  757.7	  562.7	 4480.0	...
6151121	  757.8	  562.6	 4479.0	...
6151122	  757.9	  562.5	 4479.0	...
6151123	  758.0	  562.4	 4479.0	...
6151124	  758.1	  562.3	 4479.0	...
6151125	  758.2	  562.2	 4479.0	...
6151126	  758.6	  562.2	 4480.0	...
6151127	  758.9	  562.2	 4480.0	...
6151128	  759.0	  562.1	 4480.0	...
6151129	  758.9	  562.0	 4480.0	...
6151130	  758.7	  562.0	 4478.0	...
6151131	  758.7	  562.2	 4475.0	...
6151132	  758.6	  562.6	 4472.0	...
6151133	  758.5	  562.9	 4472.0	...
6151134	  758.5	  562.7	 4472.0	...
6151135	  758.3	  562.5	 4473.0	...
6151136	  758.1	  562.2	 4472.0	...
6151137	  758.0	  562.4	 4472.0	...
6151138	  758.1	  562.7	 4471.0	...
6151139	  758.1	  562.9	 4470.0	...
6151140	  758.1	  562.9	 4469.0	...
6151141	  758.1	  562.9	 4470.0	...
6151142	  758.1	  562.8	 4470.0	...
6151143	  758.2	  562.7	 4471.0	...
6151144	  758.4	  562.8	 4471.0	...
6151145	  758.6	  563.1	 4471.0	...
6151146	  758.6	  563.4	 4470.0	...
6151147	  758.7	  563.2	 4470.0	...
6151148	  758.8	  563.1	 4469.0	...
6151149	  758.8	  563.0	 4468.0	...
6151150	  758.8	  562.9	 4465.0	...
6151151	  758.6	  562.8	 4463.0	...
6151152	  758.4	  562.5	 4462.0	...
6151153	  758.3	  562.4	 4462.0	...
6151154	  758.4	  562.4	 4462.0	...
6151155	  758.7	  562.5	 4463.0	...
6151156	  758.9	  562.6	 4463.0	...
6151157	  759.0	  562.5	 4463.0	...
6151158	  759.1	  562.5	 4462.0	...
6151159	  759.1	  562.5	 4462.0	...
6151160	  759.1	  562.5	 4462.0	...
6151161	  759.1	  562.4	 4461.0	...
6151162	  759.1	  562.3	 4460.0	...
6151163	  759.2	  562.2	 4458.0	...
6151164	  759.2	  562.2	 4458.0	...
6151165	  759.2	  562.3	 4458.0	...
6151166	  759.3	  562.4	 4459.0	...
6151167	  759.3	  562.6	 4460.0	...
6151168	  759.3	  562.7	 4461.0	...
6151169	  759.1	  562.9	 4462.0	...
6151170	  759.1	  562.9	 4464.0	...
6151171	  758.9	  563.0	 4465.0	...
6151172	  758.9	  562.8	 4465.0	...
6151173	  758.9	  562.8	 4464.0	...
6151174	  758.9	  562.7	 4463.0	...
6151175	  758.8	  562.8	 4463.0	...
6151176	  758.7	  562.8	 4463.0	...
6151177	  758.6	  562.5	 4463.0	...
6151178	  758.6	  562.2	 4463.0	...
6151179	  758.7	  561.8	 4463.0	...
6151180	  758.8	  561.7	 4463.0	...
6151181	  758.8	  561.5	 4462.0	...
6151182	  758.7	  561.4	 4462.0	...
6151183	  758.5	  561.3	 4461.0	...
6151184	  758.2	  561.3	 4461.0	...
6151185	  758.1	  561.4	 4461.0	...
6151186	  758.1	  561.7	 4461.0	...
6151187	  758.2	  561.9	 4461.0	...
6151188	  758.3	  562.2	 4461.0	...
6151189	  758.4	  562.5	 4461.0	...
6151190	  758.6	  562.7	 4461.0	...
6151191	  758.6	  562.8	 4460.0	...
6151192	  758.7	  562.9	 4460.0	...
6151193	  758.7	  562.9	 4460.0	...
6151194	  758.7	  562.8	 4461.0	...
6151195	  758.6	  562.8	 4463.0	...
6151196	  758.6	  562.7	 4465.0	...
6151197	  758.6	  562.6	 4467.0	...
6151198	  758.6	  562.6	 4467.0	...
6151199	  758.7	  562.6	 4465.0	...
6151200	  758.7	  562.6	 4463.0	...
6151201	  758.8	  562.6	 4461.0	...
6151202	  758.8	  562.6	 4461.0	...
6151203	  758.7	  562.7	 4460.0	...
6151204	  758.7	  562.7	 4459.0	...
6151205	  758.6	  562.8	 4458.0	...
6151206	  758.6	  563.0	 4458.0	...
6151207	  758.6	  563.1	 4458.0	...
6151208	  758.7	  563.3	 4458.0	...
6151209	  758.7	  563.3	 4460.0	...
6151210	  758.8	  563.4	 4461.0	...
6151211	  758.8	  563.4	 4462.0	...
6151212	  758.9	  563.5	 4462.0	...
6151213	  758.9	  563.5	 4459.0	...
6151214	  759.1	  563.1	 4457.0	...
6151215	  759.2	  562.7	 4455.0	...
6151216	  759.4	  562.4	 4455.0	...
6151217	  759.4	  562.6	 4455.0	...
6151218	  759.4	  562.8	 4454.0	...
6151219	  759.1	  562.8	 4455.0	...
6151220	  758.9	  563.0	 4455.0	...
6151221	  758.7	  563.1	 4455.0	...
6151222	  758.7	  563.2	 4455.0	...
6151223	  758.7	  562.7	 4455.0	...
6151224	  758.8	  562.2	 4457.0	...
6151225	  758.9	  562.0	 4460.0	...
6151226	  759.1	  562.4	 4462.0	...
6151227	  759.1	  562.7	 4461.0	...
6151228	  759.1	  562.8	 4459.0	...
6151229	  759.1	  562.9	 4456.0	...
6151230	  759.1	  562.9	 4455.0	...
6151231	  759.3	  562.9	 4455.0	...
6151232	  759.6	  562.8	 4455.0	...
6151233	  759.7	  562.7	 4455.0	...
6151234	  759.6	  562.7	 4455.0	...
6151235	  759.3	  562.6	 4455.0	...
6151236	  759.2	  562.6	 4453.0	...
6151237	  759.2	  562.5	 4450.0	...
6151238	  759.3	  562.5	 4449.0	...
6151239	  759.4	  562.5	 4450.0	...
6151240	  759.4	  562.5	 4452.0	...
6151241	  759.5	  562.6	 4453.0	...
6151242	  759.6	  562.8	 4454.0	...
6151243	  759.6	  563.1	 4455.0	...
6151244	  759.5	  563.3	 4455.0	...
6151245	  759.5	  563.4	 4455.0	...
6151246	  759.4	  563.3	 4455.0	...
6151247	  759.5	  563.2	 4454.0	...
6151248	  759.7	  563.3	 4454.0	...
6151249	  759.8	  563.5	 4454.0	...
6151250	  759.9	  563.3	 4453.0	...
6151251	  760.0	  563.0	 4453.0	...
6151252	  760.0	  562.7	 4452.0	...
6151253	  760.1	  562.8	 4452.0	...
6151254	  760.0	  562.8	 4449.0	...
6151255	  760.0	  562.8	 4448.0	...
6151256	  759.7	  562.7	 4447.0	...
6151257	  759.4	  562.8	 4448.0	...
6151258	  759.2	  563.1	 4449.0	...
6151259	  759.5	  563.4	 4449.0	...
6151260	  759.8	  563.7	 4448.0	...
6151261	  760.0	  563.4	 4447.0	...
6151262	  760.3	  563.0	 4447.0	...
6151263	  760.8	  562.2	 4446.0	...
6151264	  761.8	  561.4	 4445.0	...
EFIX R   6145335	6151264	5930	  767.5	  574.2	   4420
SSACC R  6151265
6151265	  763.0	  560.5	 4444.0	...
6151266	  764.5	  559.6	 4444.0	...
6151267	  766.2	  558.5	 4444.0	...
6151268	  768.1	  557.7	 4445.0	...
6151269	  770.3	  556.8	 4446.0	...
6151270	  772.0	  556.4	 4448.0	...
6151271	  773.3	  556.0	 4449.0	...
ESACC R  6151265	6151271	7	  763.0	  560.5	  773.3	  556.0	   0.24	     36
SFIX R   6151272
6151272	  774.5	  556.0	 4450.0	...
6151273	  775.4	  556.4	 4448.0	...
6151274	  776.4	  556.8	 4444.0	...
6151275	  777.0	  557.1	 4439.0	...
6151276	  777.7	  557.0	 4437.0	...
6151277	  778.0	  556.9	 4435.0	...
6151278	  778.0	  556.9	 4436.0	...
6151279	  777.7	  556.7	 4438.0	...
6151280	  777.5	  556.5	 4440.0	...
6151281	  777.1	  556.3	 4442.0	...
6151282	  776.8	  556.3	 4443.0	...
6151283	  776.5	  556.4	 4443.0	...
6151284	  776.4	  555.9	 4441.0	...
6151285	  776.2	  555.4	 4440.0	...
6151286	  775.9	  554.9	 4437.0	...
6151287	  775.7	  555.1	 4436.0	...
6151288	  775.5	  555.3	 4435.0	...
6151289	  775.5	  555.9	 4437.0	...
6151290	  775.5	  556.4	 4437.0	...
6151291	  775.1	  557.0	 4436.0	...
6151292	  774.7	  557.2	 4435.0	...
6151293	  774.2	  557.5	 4435.0	...
6151294	  774.2	  557.6	 4434.0	...
6151295	  774.1	  557.7	 4434.0	...
6151296	  773.8	  557.8	 4434.0	...
6151297	  773.5	  557.9	 4434.0	...
6151298	  773.3	  558.0	 4435.0	...
6151299	  773.4	  558.1	 4436.0	...
6151300	  773.4	  558.1	 4435.0	...
6151301	  773.6	  558.0	 4434.0	...
6151302	  773.9	  557.8	 4432.0	...
6151303	  774.3	  557.7	 4432.0	...
6151304	  774.7	  557.3	 4432.0	...
6151305	  775.0	  556.9	 4432.0	...
6151306	  775.2	  556.6	 4431.0	...
6151307	  775.2	  556.3	 4430.0	...
6151308	  775.2	  556.2	 4428.0	...
6151309	  775.2	  556.1	 4428.0	...
6151310	  775.3	  556.1	 4427.0	...
6151311	  775.1	  556.4	 4427.0	...
6151312	  774.9	  556.7	 4427.0	...
6151313	  774.8	  556.9	 4428.0	...
6151314	  774.8	  556.9	 4430.0	...
6151315	  774.8	  557.0	 4432.0	...
6151316	  774.8	  556.9	 4432.0	...
6151317	  775.0	  556.9	 4431.0	...
6151318	  775.1	  557.1	 4430.0	...
6151319	  775.4	  557.5	 4431.0	...
6151320	  775.7	  558.0	 4433.0	...
6151321	  775.8	  558.1	 4434.0	...
6151322	  776.1	  557.9	 4433.0	...
6151323	  776.3	  557.8	 4432.0	...
6151324	  776.5	  557.8	 4427.0	...
6151325	  776.4	  558.0	 4421.0	...
6151326	  776.3	  558.1	 4420.0	...
6151327	  776.1	  558.2	 4422.0	...
6151328	  775.8	  558.2	 4425.0	...
6151329	  775.6	  558.3	 4425.0	...
6151330	  775.5	  558.3	 4425.0	...
6151331	  775.6	  558.3	 4423.0	...
6151332	  775.6	  558.2	 4422.0	...
6151333	  775.8	  558.1	 4420.0	...
6151334	  776.0	  558.1	 4418.0	...
6151335	  776.1	  558.0	 4417.0	...
6151336	  776.1	  557.9	 4416.0	...
6151337	  776.0	  557.8	 4413.0	...
6151338	  775.9	  557.7	 4411.0	...
6151339	  776.2	  558.0	 4409.0	...
6151340	  776.5	  558.3	 4409.0	...
6151341	  776.6	  558.7	 4409.0	...
6151342	  776.3	  558.7	 4410.0	...
6151343	  776.0	  558.8	 4411.0	...
6151344	  776.0	  558.7	 4410.0	...
6151345	  776.2	  558.6	 4407.0	...
6151346	  776.5	  558.4	 4404.0	...
6151347	  776.5	  558.1	 4403.0	...
6151348	  776.3	  557.9	 4403.0	...
6151349	  776.1	  557.6	 4403.0	...
6151350	  776.1	  557.3	 4403.0	...
6151351	  776.3	  557.2	 4403.0	...
6151352	  776.5	  557.3	 4402.0	...
6151353	  776.9	  557.4	 4402.0	...
6151354	  777.0	  557.3	 4400.0	...
6151355	  777.2	  557.3	 4400.0	...
6151356	  777.3	  557.2	 4399.0	...
6151357	  777.5	  557.2	 4399.0	...
6151358	  777.3	  557.3	 4399.0	...
6151359	  777.1	  557.7	 4400.0	...
6151360	  777.0	  558.1	 4400.0	...
6151361	  777.1	  558.2	 4398.0	...
6151362	  777.0	  557.8	 4397.0	...
6151363	  776.9	  557.5	 4397.0	...
6151364	  776.8	  557.3	 4395.0	...
6151365	  776.9	  557.3	 4394.0	...
6151366	  776.9	  557.3	 4393.0	...
6151367	  777.0	  557.3	 4393.0	...
6151368	  777.1	  557.3	 4394.0	...
6151369	  777.3	  557.2	 4395.0	...
6151370	  777.5	  557.2	 4395.0	...
6151371	  777.4	  557.2	 4392.0	...
6151372	  777.2	  557.3	 4388.0	...
6151373	  777.1	  557.5	 4386.0	...
6151374	  777.3	  557.6	 4386.0	...
6151375	  777.5	  557.5	 4384.0	...
6151376	  777.7	  557.4	 4381.0	...
6151377	  777.8	  557.4	 4378.0	...
6151378	  777.9	  557.2	 4378.0	...
6151379	  778.0	  556.9	 4377.0	...
6151380	  777.9	  556.9	 4376.0	...
6151381	  777.7	  557.1	 4376.0	...
6151382	  777.6	  557.3	 4375.0	...
6151383	  777.8	  557.3	 4375.0	...
6151384	  778.0	  557.3	 4373.0	...
6151385	  778.3	  557.3	 4373.0	...
6151386	  778.3	  557.2	 4373.0	...
6151387	  778.3	  557.1	 4373.0	...
6151388	  778.3	  557.1	 4373.0	...
6151389	  778.5	  557.0	 4373.0	...
6151390	  778.7	  557.0	 4370.0	...
6151391	  778.9	  557.1	 4367.0	...
6151392	  779.0	  557.0	 4362.0	...
6151393	  779.0	  556.9	 4361.0	...
6151394	  779.0	  557.2	 4359.0	...
6151395	  779.0	  557.7	 4358.0	...
6151396	  779.0	  558.1	 4357.0	...
6151397	  779.0	  558.1	 4355.0	...
6151398	  779.0	  558.0	 4355.0	...
6151399	  779.0	  558.0	 4353.0	...
6151400	  778.9	  558.0	 4351.0	...
6151401	  778.6	  558.0	 4349.0	...
6151402	  778.5	  558.0	 4350.0	...
6151403	  778.7	  558.4	 4350.0	...
6151404	  779.1	  558.8	 4351.0	...
6151405	  779.3	  559.0	 4351.0	...
6151406	  779.3	  558.7	 4350.0	...
6151407	  779.4	  558.4	 4349.0	...
6151408	  779.4	  558.4	 4348.0	...
6151409	  779.5	  558.6	 4346.0	...
6151410	  779.5	  559.0	 4345.0	...
6151411	  779.6	  559.3	 4345.0	...
6151412	  779.7	  559.5	 4343.0	...
6151413	  779.9	  559.4	 4340.0	...
6151414	  779.9	  559.4	 4338.0	...
6151415	  779.9	  559.4	 4338.0	...
6151416	  779.9	  559.4	 4337.0	...
6151417	  780.0	  559.4	 4337.0	...
6151418	  780.0	  559.5	 4336.0	...
6151419	  780.1	  559.5	 4334.0	...
6151420	  780.2	  559.6	 4332.0	...
6151421	  780.3	  559.7	 4330.0	...
6151422	  780.4	  559.7	 4330.0	...
6151423	  780.6	  559.7	 4330.0	...
6151424	  780.8	  559.6	 4328.0	...
6151425	  780.9	  559.6	 4327.0	...
6151426	  780.9	  559.7	 4323.0	...
6151427	  781.0	  559.8	 4322.0	...
6151428	  781.1	  559.8	 4320.0	...
6151429	  781.2	  560.1	 4319.0	...
6151430	  781.2	  560.4	 4315.0	...
6151431	  781.2	  560.6	 4312.0	...
6151432	  781.1	  560.6	 4310.0	...
6151433	  781.1	  560.3	 4311.0	...
6151434	  781.2	  560.0	 4310.0	...
6151435	  781.3	  559.9	 4309.0	...
6151436	  781.5	  560.0	 4307.0	...
6151437	  781.9	  560.3	 4306.0	...
6151438	  782.3	  560.3	 4305.0	...
6151439	  782.7	  560.3	 4303.0	...
6151440	  783.0	  560.2	 4301.0	...
6151441	  783.3	  560.2	 4300.0	...
6151442	  783.5	  560.2	 4298.0	...
6151443	  783.7	  560.2	 4297.0	...
6151444	  783.6	  560.3	 4292.0	...
6151445	  783.4	  560.3	 4289.0	...
6151446	  783.1	  560.4	 4286.0	...
6151447	  782.9	  560.4	 4284.0	...
6151448	  782.7	  560.6	 4281.0	...
6151449	  782.7	  561.0	 4278.0	...
6151450	  782.6	  561.4	 4278.0	...
6151451	  782.5	  561.7	 4278.0	...
6151452	  782.5	  561.8	 4277.0	...
6151453	  782.9	  561.6	 4277.0	...
6151454	  783.3	  561.3	 4276.0	...
6151455	  783.9	  561.1	 4275.0	...
6151456	  784.3	  561.1	 4272.0	...
6151457	  784.7	  561.6	 4269.0	...
6151458	  784.7	  562.2	 4267.0	...
6151459	  784.7	  562.8	 4267.0	...
6151460	  784.7	  562.8	 4267.0	...
6151461	  784.7	  562.9	 4266.0	...
6151462	  784.5	  563.0	 4264.0	...
6151463	  784.1	  563.0	 4262.0	...
6151464	  783.8	  563.0	 4262.0	...
6151465	  783.7	  562.7	 4261.0	...
6151466	  783.7	  562.5	 4258.0	...
6151467	  783.8	  562.3	 4255.0	...
6151468	  783.8	  562.3	 4253.0	...
6151469	  783.8	  562.5	 4250.0	...
6151470	  783.8	  562.7	 4249.0	...
6151471	  783.8	  562.9	 4248.0	...
6151472	  783.8	  563.1	 4249.0	...
6151473	  783.9	  563.4	 4250.0	...
6151474	  783.9	  563.8	 4246.0	...
6151475	  784.2	  564.1	 4243.0	...
6151476	  784.4	  564.5	 4240.0	...
6151477	  784.6	  564.6	 4240.0	...
6151478	  784.6	  564.6	 4240.0	...
6151479	  784.6	  565.0	 4239.0	...
6151480	  784.5	  565.5	 4237.0	...
6151481	  784.4	  565.9	 4235.0	...
6151482	  784.2	  565.8	 4235.0	...
6151483	  784.3	  565.6	 4232.0	...
6151484	  784.6	  565.5	 4230.0	...
6151485	  784.9	  565.3	 4227.0	...
6151486	  785.0	  565.0	 4227.0	...
6151487	  784.8	  564.9	 4227.0	...
6151488	  784.9	  565.5	 4226.0	...
6151489	  785.0	  566.0	 4224.0	...
6151490	  785.2	  566.5	 4222.0	...
6151491	  785.1	  566.6	 4221.0	...
6151492	  784.7	  567.0	 4220.0	...
6151493	  783.9	  567.5	 4219.0	...
6151494	  782.9	  567.9	 4218.0	...
6151495	  782.0	  568.7	 4217.0	...
6151496	  780.8	  569.5	 4215.0	...
6151497	  779.6	  570.3	 4215.0	...
6151498	  778.4	  570.5	 4215.0	...
6151499	  777.0	  570.6	 4215.0	...
6151500	  776.0	  570.6	 4216.0	...
6151501	  774.8	  570.3	 4213.0	...
6151502	  774.3	  569.6	 4211.0	...
6151503	  773.9	  569.1	 4209.0	...
6151504	  773.7	  568.9	 4209.0	...
6151505	  773.7	  568.9	 4209.0	...
6151506	  773.8	  568.8	 4209.0	...
6151507	  774.0	  568.8	 4209.0	...
6151508	  774.0	  568.7	 4209.0	...
6151509	  773.9	  568.7	 4208.0	...
6151510	  773.9	  568.6	 4207.0	...
6151511	  773.8	  568.8	 4206.0	...
6151512	  773.6	  569.2	 4206.0	...
6151513	  773.3	  569.5	 4202.0	...
6151514	  773.0	  569.6	 4198.0	...
6151515	  772.7	  569.5	 4194.0	...
6151516	  772.6	  569.4	 4193.0	...
6151517	  772.4	  568.9	 4195.0	...
6151518	  772.4	  568.5	 4196.0	...
6151519	  772.4	  568.3	 4194.0	...
6151520	  772.9	  567.9	 4191.0	...
6151521	  773.4	  567.6	 4188.0	...
6151522	  773.9	  567.3	 4186.0	...
6151523	  774.1	  567.3	 4183.0	...
6151524	  774.5	  567.2	 4180.0	...
6151525	  774.9	  567.1	 4179.0	...
6151526	  774.9	  567.1	 4178.0	...
6151527	  774.6	  567.2	 4176.0	...
6151528	  774.4	  567.7	 4175.0	...
6151529	  774.5	  568.2	 4173.0	...
6151530	  774.8	  568.5	 4171.0	...
6151531	  775.0	  568.5	 4169.0	...
6151532	  775.1	  569.1	 4167.0	...
6151533	  775.1	  569.7	 4166.0	...
6151534	  775.4	  570.2	 4164.0	...
6151535	  775.8	  570.8	 4162.0	...
6151536	  776.5	  571.3	 4161.0	...
6151537	  777.2	  571.8	 4161.0	...
6151538	  777.8	  571.7	 4163.0	...
6151539	  778.5	  571.5	 4165.0	...
6151540	  778.9	  571.7	 4165.0	...
6151541	  779.8	  571.8	 4163.0	...
6151542	  780.5	  572.0	 4160.0	...
6151543	  781.5	  572.6	 4159.0	...
6151544	  782.0	  573.8	 4156.0	...
6151545	  782.6	  575.7	 4150.0	...
6151546	  783.2	  577.6	 4139.0	...
6151547	  783.9	  580.5	 4127.0	...
6151548	  784.5	  582.6	 4117.0	...
6151549	  785.1	  585.6	 4104.0	...
EFIX R   6151272	6151549	278	  778.4	  561.4	   4323
SSACC R  6151550
6151550	  785.4	  587.3	 4090.0	...
6151551	  785.6	  588.6	 4080.0	...
6151552	  786.0	  585.4	 4079.0	...
6151553	  786.8	  578.7	 4091.0	...
6151554	  788.5	  571.2	 4101.0	...
6151555	  789.6	  566.8	 4108.0	...
6151556	  790.6	  570.1	 4097.0	...
6151557	  791.2	  579.3	 4075.0	...
6151558	  792.4	  593.8	 4037.0	...
6151559	  793.9	  611.3	 3989.0	...
6151560	  795.7	  630.9	 3925.0	...
6151561	  797.6	  654.0	 3853.0	...
6151562	  799.2	  678.6	 3769.0	...
6151563	  799.6	  703.8	 3682.0	...
6151564	  796.6	  727.8	 3592.0	...
6151565	  793.7	  754.8	 3500.0	...
6151566	  791.0	  785.4	 3400.0	...
6151567	  792.0	  820.4	 3283.0	...
6151568	  795.0	  852.9	 3148.0	...
6151569	  810.9	  872.6	 3035.0	...
6151570	  827.9	  897.0	 2913.0	...
6151571	  844.3	  927.8	 2779.0	...
6151572	  848.0	  960.4	 2663.0	...
6151573	  849.7	  976.2	 2603.0	...
6151574	  849.7	  976.2	 2603.0	...
SBLINK R 6151575
6151575	   .	   .	    0.0	...
6151576	   .	   .	    0.0	...
6151577	   .	   .	    0.0	...
6151578	   .	   .	    0.0	...
[truncated: 4,271,569 more chars]
