# Supplementary material for: With an eye on uncertainty: Modelling pupillary responses to environmental volatility
Source: PLoS Comput Biol. 2019 Jul 5;15(7):e1007126. doi: 10.1371/journal.pcbi.1007126 (PMC6636765; doi:10.1371/journal.pcbi.1007126)
Supplement: S3 Data — Zip file containing the pupillometry data for participant 3. (ZIP) [file pcbi.1007126.s003.zip › P3/trial9.asc]

** CONVERTED FROM C:\Users\tparr\Documents\PVR\P3_0712\trial9.edf using edfapi 3.1 Win32 Nov 24 2009 on Thu Dec 07 19:12:41 2017
** DATE: Thu Dec  7 18:30:25 2017
** TYPE: EDF_FILE BINARY EVENT SAMPLE TAGGED
** VERSION: EYELINK II 1
** SOURCE: EYELINK CL
** EYELINK II CL v4.48 Nov 25 2009
** CAMERA: EyeLink CL Version 1.4 Sensor=BHA
** SERIAL NUMBER: CL1-AAD42
** CAMERA_CONFIG: AAD42140.SCD
**

MSG	5109823 RECCFG CR 1000 2 0 R
MSG	5109823 ELCLCFG MTABLER
MSG	5109823 GAZE_COORDS 0.00 0.00 1599.00 1199.00
MSG	5109823 THRESHOLDS R 131 243
MSG	5109823 ELCL_PROC CENTROID (3)
MSG	5109823 ELCL_PCR_PARAM 5 3.0
START	5109824 	RIGHT	SAMPLES	EVENTS
PRESCALER	1
VPRESCALER	1
PUPIL	AREA
EVENTS	GAZE	RIGHT	RATE	1000.00	TRACKING	CR	FILTER	2
SAMPLES	GAZE	RIGHT	RATE	1000.00	TRACKING	CR	FILTER	2
MSG	5109824 !MODE RECORD CR 1000 2 0 R
5109824	  781.1	  596.1	 4075.0	...
INPUT	5109824	127
5109825	  780.8	  596.2	 4074.0	...
5109826	  780.4	  596.3	 4074.0	...
5109827	  780.0	  596.4	 4074.0	...
5109828	  779.8	  596.4	 4074.0	...
5109829	  779.8	  596.6	 4074.0	...
5109830	  780.3	  596.9	 4075.0	...
SFIX R   5109831
5109831	  780.8	  597.1	 4074.0	...
5109832	  781.2	  597.1	 4073.0	...
5109833	  781.6	  596.7	 4076.0	...
5109834	  782.3	  595.6	 4082.0	...
5109835	  783.8	  594.4	 4088.0	...
5109836	  785.2	  592.6	 4087.0	...
5109837	  786.8	  591.1	 4085.0	...
5109838	  788.7	  589.8	 4083.0	...
5109839	  791.3	  589.2	 4082.0	...
5109840	  794.9	  588.1	 4082.0	...
5109841	  798.2	  586.7	 4081.0	...
5109842	  801.6	  585.3	 4080.0	...
5109843	  804.0	  584.6	 4080.0	...
5109844	  806.9	  583.7	 4079.0	...
5109845	  808.8	  582.8	 4080.0	...
5109846	  810.5	  581.7	 4080.0	...
5109847	  811.1	  581.2	 4082.0	...
5109848	  811.5	  580.4	 4083.0	...
5109849	  811.0	  580.2	 4085.0	...
5109850	  810.4	  580.2	 4085.0	...
5109851	  809.3	  579.6	 4087.0	...
5109852	  808.1	  579.0	 4088.0	...
5109853	  806.8	  578.5	 4089.0	...
5109854	  806.0	  578.7	 4089.0	...
5109855	  805.2	  578.9	 4089.0	...
5109856	  804.6	  579.3	 4089.0	...
5109857	  804.0	  579.6	 4090.0	...
5109858	  803.9	  579.9	 4092.0	...
5109859	  803.9	  579.9	 4094.0	...
5109860	  803.9	  579.8	 4094.0	...
5109861	  804.0	  579.7	 4094.0	...
5109862	  804.1	  579.7	 4095.0	...
5109863	  804.2	  580.1	 4096.0	...
5109864	  804.3	  580.4	 4097.0	...
5109865	  804.3	  580.8	 4098.0	...
5109866	  804.2	  581.0	 4099.0	...
5109867	  804.2	  581.3	 4099.0	...
5109868	  803.5	  581.7	 4097.0	...
5109869	  802.8	  582.0	 4094.0	...
5109870	  802.1	  582.3	 4091.0	...
5109871	  801.7	  582.5	 4092.0	...
5109872	  801.4	  582.8	 4093.0	...
5109873	  801.1	  583.2	 4093.0	...
5109874	  801.2	  583.5	 4096.0	...
5109875	  800.8	  583.6	 4098.0	...
5109876	  800.4	  583.7	 4100.0	...
5109877	  800.1	  584.1	 4099.0	...
5109878	  800.2	  584.4	 4099.0	...
5109879	  800.5	  584.7	 4100.0	...
5109880	  800.7	  584.8	 4101.0	...
5109881	  800.9	  584.9	 4101.0	...
5109882	  800.8	  585.1	 4101.0	...
5109883	  800.7	  585.3	 4101.0	...
5109884	  800.6	  585.4	 4101.0	...
5109885	  800.6	  585.4	 4102.0	...
5109886	  800.7	  585.3	 4103.0	...
5109887	  800.7	  585.3	 4105.0	...
5109888	  800.7	  585.2	 4105.0	...
5109889	  800.7	  585.2	 4103.0	...
5109890	  800.7	  585.1	 4102.0	...
5109891	  800.7	  585.2	 4103.0	...
5109892	  800.8	  585.2	 4104.0	...
5109893	  801.0	  585.1	 4104.0	...
5109894	  801.3	  585.1	 4104.0	...
5109895	  801.5	  585.2	 4106.0	...
5109896	  801.6	  585.2	 4107.0	...
5109897	  801.6	  585.1	 4108.0	...
5109898	  801.7	  585.0	 4108.0	...
5109899	  801.8	  584.9	 4108.0	...
5109900	  801.9	  584.9	 4107.0	...
5109901	  802.0	  584.8	 4106.0	...
5109902	  802.0	  584.6	 4106.0	...
5109903	  802.0	  584.4	 4106.0	...
5109904	  802.0	  584.2	 4106.0	...
5109905	  802.0	  584.1	 4105.0	...
5109906	  801.9	  584.1	 4105.0	...
5109907	  801.8	  584.1	 4106.0	...
5109908	  801.5	  584.1	 4107.0	...
5109909	  801.3	  584.0	 4107.0	...
5109910	  801.2	  583.9	 4108.0	...
5109911	  801.3	  583.9	 4108.0	...
5109912	  801.3	  584.0	 4109.0	...
5109913	  801.3	  584.1	 4110.0	...
5109914	  801.3	  584.2	 4110.0	...
5109915	  801.3	  584.4	 4111.0	...
5109916	  801.3	  584.5	 4113.0	...
5109917	  801.3	  584.5	 4114.0	...
5109918	  801.5	  584.9	 4114.0	...
5109919	  801.7	  585.2	 4114.0	...
5109920	  801.8	  585.5	 4114.0	...
5109921	  801.6	  585.4	 4116.0	...
5109922	  801.5	  585.3	 4117.0	...
5109923	  801.4	  585.4	 4118.0	...
5109924	  801.4	  585.7	 4118.0	...
5109925	  801.4	  586.0	 4117.0	...
5109926	  801.5	  586.1	 4117.0	...
5109927	  801.5	  586.2	 4118.0	...
5109928	  801.5	  586.4	 4118.0	...
5109929	  801.5	  586.5	 4120.0	...
5109930	  801.6	  586.4	 4123.0	...
5109931	  801.7	  585.9	 4125.0	...
5109932	  801.8	  585.5	 4126.0	...
5109933	  801.7	  585.2	 4127.0	...
5109934	  801.7	  585.2	 4127.0	...
5109935	  801.6	  585.1	 4126.0	...
5109936	  801.6	  585.0	 4126.0	...
5109937	  801.4	  584.9	 4127.0	...
5109938	  801.2	  584.8	 4128.0	...
5109939	  800.9	  584.8	 4127.0	...
5109940	  800.8	  584.8	 4127.0	...
5109941	  800.7	  584.9	 4127.0	...
5109942	  800.7	  584.9	 4127.0	...
5109943	  800.6	  584.9	 4127.0	...
5109944	  800.4	  584.9	 4127.0	...
5109945	  800.2	  584.9	 4127.0	...
5109946	  800.2	  585.2	 4126.0	...
5109947	  800.4	  585.4	 4124.0	...
5109948	  800.7	  585.6	 4122.0	...
5109949	  800.7	  585.4	 4122.0	...
5109950	  800.8	  585.1	 4126.0	...
5109951	  800.7	  585.0	 4131.0	...
5109952	  800.6	  585.0	 4130.0	...
5109953	  800.5	  585.1	 4129.0	...
5109954	  800.6	  585.2	 4127.0	...
5109955	  800.8	  585.3	 4127.0	...
5109956	  801.2	  585.4	 4127.0	...
5109957	  801.4	  585.5	 4127.0	...
5109958	  801.6	  585.6	 4130.0	...
5109959	  801.7	  585.6	 4132.0	...
5109960	  802.0	  585.7	 4133.0	...
5109961	  802.2	  585.9	 4132.0	...
5109962	  802.1	  586.3	 4130.0	...
5109963	  801.8	  586.5	 4128.0	...
5109964	  801.4	  586.7	 4128.0	...
5109965	  801.3	  586.8	 4128.0	...
5109966	  801.3	  586.9	 4127.0	...
5109967	  801.3	  587.2	 4129.0	...
5109968	  801.2	  587.5	 4130.0	...
5109969	  801.2	  587.8	 4133.0	...
5109970	  801.3	  587.8	 4134.0	...
5109971	  801.3	  587.7	 4137.0	...
5109972	  801.3	  587.6	 4138.0	...
5109973	  801.3	  587.5	 4139.0	...
5109974	  801.3	  587.2	 4139.0	...
5109975	  801.3	  586.9	 4140.0	...
5109976	  801.3	  586.7	 4141.0	...
5109977	  801.4	  586.8	 4143.0	...
5109978	  801.5	  586.8	 4143.0	...
5109979	  801.6	  586.8	 4143.0	...
5109980	  801.5	  586.9	 4144.0	...
5109981	  801.6	  587.1	 4145.0	...
5109982	  801.6	  587.3	 4145.0	...
5109983	  801.6	  587.4	 4146.0	...
5109984	  801.7	  587.4	 4146.0	...
5109985	  801.7	  587.4	 4146.0	...
5109986	  801.5	  587.4	 4146.0	...
5109987	  801.4	  587.4	 4147.0	...
5109988	  801.3	  587.6	 4149.0	...
5109989	  801.3	  587.7	 4150.0	...
5109990	  801.3	  587.5	 4150.0	...
5109991	  801.3	  587.3	 4150.0	...
5109992	  801.4	  587.1	 4149.0	...
5109993	  801.4	  587.0	 4148.0	...
5109994	  801.4	  586.9	 4147.0	...
5109995	  801.3	  586.9	 4147.0	...
5109996	  801.2	  586.8	 4147.0	...
5109997	  801.1	  586.7	 4147.0	...
5109998	  801.0	  586.6	 4146.0	...
5109999	  800.9	  586.6	 4146.0	...
5110000	  800.7	  586.6	 4146.0	...
5110001	  800.7	  586.4	 4146.0	...
5110002	  800.6	  586.2	 4147.0	...
5110003	  800.7	  586.0	 4146.0	...
5110004	  800.8	  586.0	 4146.0	...
5110005	  800.9	  586.2	 4145.0	...
5110006	  801.0	  586.4	 4145.0	...
5110007	  801.1	  586.9	 4145.0	...
5110008	  801.1	  587.0	 4145.0	...
5110009	  801.1	  587.2	 4145.0	...
5110010	  801.1	  587.2	 4145.0	...
5110011	  801.2	  587.1	 4145.0	...
5110012	  801.3	  587.3	 4145.0	...
5110013	  801.3	  587.5	 4145.0	...
5110014	  801.2	  587.4	 4145.0	...
5110015	  801.0	  587.1	 4145.0	...
5110016	  801.0	  586.7	 4144.0	...
5110017	  801.1	  586.6	 4145.0	...
5110018	  801.3	  586.7	 4147.0	...
5110019	  801.4	  586.7	 4148.0	...
5110020	  801.4	  586.6	 4147.0	...
5110021	  801.3	  586.4	 4146.0	...
5110022	  801.3	  586.2	 4148.0	...
5110023	  801.3	  586.0	 4149.0	...
5110024	  801.6	  586.1	 4151.0	...
5110025	  801.9	  586.4	 4151.0	...
5110026	  802.3	  586.7	 4151.0	...
5110027	  802.3	  586.6	 4150.0	...
5110028	  802.4	  586.3	 4149.0	...
5110029	  802.4	  586.1	 4150.0	...
5110030	  802.4	  585.9	 4151.0	...
5110031	  802.4	  585.9	 4152.0	...
5110032	  802.3	  585.9	 4151.0	...
5110033	  802.3	  586.0	 4151.0	...
5110034	  802.2	  586.0	 4151.0	...
5110035	  802.2	  586.0	 4152.0	...
5110036	  802.0	  586.1	 4152.0	...
5110037	  801.8	  586.1	 4152.0	...
5110038	  801.6	  586.1	 4152.0	...
5110039	  801.5	  586.0	 4151.0	...
5110040	  801.3	  586.0	 4151.0	...
5110041	  801.1	  586.0	 4150.0	...
5110042	  801.4	  586.4	 4151.0	...
5110043	  801.7	  586.8	 4152.0	...
5110044	  802.0	  587.1	 4155.0	...
5110045	  802.1	  587.0	 4157.0	...
5110046	  802.0	  586.9	 4156.0	...
5110047	  801.9	  586.8	 4155.0	...
5110048	  801.9	  586.6	 4153.0	...
5110049	  801.9	  586.4	 4153.0	...
5110050	  801.9	  586.4	 4152.0	...
5110051	  801.9	  586.5	 4152.0	...
5110052	  801.8	  586.8	 4152.0	...
5110053	  801.8	  587.0	 4152.0	...
5110054	  801.7	  587.0	 4153.0	...
5110055	  801.7	  586.9	 4153.0	...
5110056	  801.8	  586.7	 4153.0	...
5110057	  801.9	  586.7	 4152.0	...
5110058	  801.9	  586.8	 4152.0	...
5110059	  801.9	  586.9	 4152.0	...
5110060	  802.0	  587.2	 4152.0	...
5110061	  802.2	  587.4	 4150.0	...
5110062	  802.4	  587.6	 4148.0	...
5110063	  802.4	  587.7	 4147.0	...
5110064	  802.4	  587.9	 4148.0	...
5110065	  802.3	  588.1	 4150.0	...
5110066	  802.2	  588.2	 4151.0	...
5110067	  802.2	  588.3	 4151.0	...
5110068	  802.2	  588.1	 4151.0	...
5110069	  802.2	  587.9	 4150.0	...
5110070	  802.1	  587.8	 4151.0	...
5110071	  802.0	  587.8	 4152.0	...
5110072	  801.9	  588.0	 4153.0	...
5110073	  801.7	  588.3	 4153.0	...
5110074	  801.6	  588.5	 4153.0	...
5110075	  801.5	  588.9	 4154.0	...
5110076	  801.4	  589.1	 4155.0	...
5110077	  801.2	  589.6	 4155.0	...
5110078	  800.9	  590.0	 4155.0	...
5110079	  801.1	  590.4	 4155.0	...
5110080	  801.3	  590.2	 4155.0	...
5110081	  801.5	  589.6	 4155.0	...
5110082	  801.4	  589.1	 4157.0	...
5110083	  801.4	  588.8	 4159.0	...
5110084	  801.5	  588.8	 4160.0	...
5110085	  801.6	  588.6	 4160.0	...
5110086	  801.6	  588.5	 4162.0	...
5110087	  801.5	  588.4	 4163.0	...
5110088	  801.5	  588.3	 4165.0	...
5110089	  801.5	  588.1	 4165.0	...
5110090	  801.5	  587.9	 4164.0	...
5110091	  801.7	  587.9	 4164.0	...
5110092	  801.9	  587.9	 4164.0	...
5110093	  802.0	  587.8	 4164.0	...
5110094	  802.0	  587.8	 4165.0	...
5110095	  801.9	  587.7	 4165.0	...
5110096	  801.6	  587.7	 4166.0	...
5110097	  801.3	  587.7	 4166.0	...
5110098	  801.1	  587.7	 4167.0	...
5110099	  801.1	  587.7	 4166.0	...
5110100	  801.1	  587.6	 4166.0	...
5110101	  801.2	  587.3	 4165.0	...
5110102	  801.3	  587.1	 4164.0	...
5110103	  801.2	  587.2	 4164.0	...
5110104	  801.2	  587.5	 4164.0	...
5110105	  801.1	  587.9	 4164.0	...
5110106	  801.1	  588.1	 4164.0	...
5110107	  801.1	  588.2	 4164.0	...
5110108	  801.1	  588.4	 4166.0	...
5110109	  801.1	  588.6	 4169.0	...
5110110	  801.1	  588.7	 4171.0	...
5110111	  801.1	  588.8	 4172.0	...
5110112	  800.9	  588.8	 4173.0	...
5110113	  800.5	  588.8	 4173.0	...
5110114	  800.1	  588.9	 4173.0	...
EFIX R   5109831	5110114	284	  801.3	  586.1	   4130
SSACC R  5110115
5110115	  798.9	  589.0	 4173.0	...
5110116	  797.4	  588.7	 4173.0	...
5110117	  795.3	  588.5	 4174.0	...
5110118	  792.8	  587.8	 4174.0	...
5110119	  790.1	  586.9	 4174.0	...
5110120	  787.0	  586.0	 4173.0	...
5110121	  784.2	  585.1	 4173.0	...
5110122	  780.8	  584.0	 4174.0	...
5110123	  778.2	  582.2	 4173.0	...
5110124	  776.0	  580.6	 4173.0	...
5110125	  774.2	  579.6	 4173.0	...
ESACC R  5110115	5110125	11	  798.9	  589.0	  774.2	  579.6	   0.56	     59
SFIX R   5110126
5110126	  772.9	  579.4	 4174.0	...
5110127	  772.2	  579.4	 4176.0	...
5110128	  772.1	  579.5	 4179.0	...
5110129	  772.0	  579.9	 4180.0	...
5110130	  771.7	  581.1	 4180.0	...
5110131	  771.5	  582.6	 4180.0	...
5110132	  770.9	  584.3	 4180.0	...
5110133	  770.4	  585.8	 4182.0	...
5110134	  769.9	  587.5	 4183.0	...
5110135	  769.7	  589.3	 4187.0	...
5110136	  769.7	  590.9	 4189.0	...
5110137	  769.5	  592.0	 4193.0	...
5110138	  769.3	  592.6	 4195.0	...
5110139	  769.2	  592.8	 4197.0	...
5110140	  769.3	  593.0	 4197.0	...
5110141	  770.0	  593.0	 4198.0	...
5110142	  770.8	  592.9	 4199.0	...
5110143	  771.8	  592.7	 4199.0	...
5110144	  772.5	  592.4	 4198.0	...
5110145	  772.9	  592.1	 4197.0	...
5110146	  773.4	  592.0	 4196.0	...
5110147	  773.7	  591.6	 4195.0	...
5110148	  774.3	  591.2	 4194.0	...
5110149	  774.6	  590.8	 4195.0	...
5110150	  774.9	  590.5	 4196.0	...
5110151	  774.9	  590.3	 4197.0	...
5110152	  775.1	  590.1	 4195.0	...
5110153	  775.3	  590.0	 4192.0	...
5110154	  775.4	  590.0	 4189.0	...
5110155	  775.4	  590.0	 4189.0	...
5110156	  775.5	  590.1	 4190.0	...
5110157	  775.3	  589.9	 4190.0	...
5110158	  775.3	  589.7	 4191.0	...
5110159	  775.2	  589.5	 4191.0	...
5110160	  775.2	  589.4	 4193.0	...
5110161	  775.0	  589.3	 4195.0	...
5110162	  775.0	  589.5	 4196.0	...
5110163	  775.0	  589.9	 4195.0	...
5110164	  775.0	  590.4	 4194.0	...
5110165	  774.8	  590.6	 4197.0	...
5110166	  774.5	  590.7	 4199.0	...
5110167	  774.3	  590.8	 4202.0	...
5110168	  774.5	  590.9	 4202.0	...
5110169	  774.7	  591.2	 4202.0	...
5110170	  775.0	  591.4	 4203.0	...
5110171	  775.2	  591.7	 4204.0	...
5110172	  775.4	  591.8	 4206.0	...
5110173	  775.5	  591.8	 4206.0	...
5110174	  775.6	  592.0	 4207.0	...
5110175	  775.7	  592.1	 4208.0	...
5110176	  775.6	  592.3	 4209.0	...
5110177	  775.6	  592.3	 4210.0	...
5110178	  775.5	  592.3	 4209.0	...
5110179	  775.5	  592.3	 4209.0	...
5110180	  775.5	  592.1	 4207.0	...
5110181	  775.5	  592.1	 4207.0	...
5110182	  775.6	  592.0	 4207.0	...
5110183	  775.6	  592.1	 4206.0	...
5110184	  775.5	  592.4	 4206.0	...
5110185	  775.5	  592.7	 4207.0	...
5110186	  775.3	  592.7	 4208.0	...
5110187	  775.1	  592.4	 4210.0	...
5110188	  774.9	  592.2	 4210.0	...
5110189	  774.9	  592.2	 4210.0	...
5110190	  774.9	  592.1	 4210.0	...
5110191	  775.0	  592.0	 4211.0	...
5110192	  775.1	  591.9	 4211.0	...
5110193	  775.2	  591.9	 4211.0	...
5110194	  775.3	  591.8	 4211.0	...
5110195	  775.5	  591.7	 4211.0	...
5110196	  775.7	  591.8	 4212.0	...
5110197	  775.8	  591.9	 4212.0	...
5110198	  775.9	  592.2	 4212.0	...
5110199	  775.9	  592.4	 4212.0	...
5110200	  775.7	  592.4	 4213.0	...
5110201	  775.5	  592.3	 4214.0	...
5110202	  775.2	  592.1	 4214.0	...
5110203	  774.9	  592.0	 4214.0	...
5110204	  774.6	  591.9	 4213.0	...
5110205	  774.4	  591.8	 4213.0	...
5110206	  774.4	  591.6	 4214.0	...
5110207	  774.4	  591.5	 4215.0	...
5110208	  774.4	  591.6	 4216.0	...
5110209	  774.3	  591.7	 4216.0	...
5110210	  774.3	  591.6	 4218.0	...
5110211	  774.6	  591.5	 4219.0	...
5110212	  775.0	  591.4	 4221.0	...
5110213	  775.5	  591.2	 4220.0	...
5110214	  775.5	  591.1	 4220.0	...
5110215	  775.5	  591.1	 4219.0	...
5110216	  775.6	  591.0	 4220.0	...
5110217	  775.7	  591.0	 4220.0	...
5110218	  775.7	  591.0	 4220.0	...
5110219	  775.6	  591.0	 4220.0	...
5110220	  775.6	  591.0	 4222.0	...
5110221	  775.4	  591.1	 4223.0	...
5110222	  775.2	  591.2	 4224.0	...
5110223	  775.0	  591.3	 4223.0	...
5110224	  775.0	  591.2	 4222.0	...
5110225	  775.0	  591.0	 4221.0	...
5110226	  774.9	  590.9	 4221.0	...
5110227	  774.9	  590.6	 4222.0	...
5110228	  774.9	  590.6	 4223.0	...
5110229	  774.8	  590.6	 4225.0	...
5110230	  774.8	  590.6	 4225.0	...
5110231	  774.8	  590.9	 4225.0	...
5110232	  774.5	  591.3	 4225.0	...
5110233	  774.2	  591.3	 4226.0	...
5110234	  774.0	  591.1	 4227.0	...
5110235	  774.0	  590.9	 4227.0	...
5110236	  774.1	  591.2	 4225.0	...
5110237	  774.1	  591.6	 4225.0	...
5110238	  774.0	  591.8	 4226.0	...
5110239	  773.9	  591.6	 4229.0	...
5110240	  773.8	  591.4	 4229.0	...
5110241	  773.8	  591.2	 4229.0	...
5110242	  774.1	  590.9	 4228.0	...
5110243	  774.4	  590.6	 4226.0	...
5110244	  774.6	  590.1	 4226.0	...
5110245	  774.8	  589.9	 4226.0	...
5110246	  774.8	  589.6	 4226.0	...
5110247	  774.8	  589.6	 4226.0	...
5110248	  774.7	  590.0	 4226.0	...
5110249	  774.7	  590.3	 4226.0	...
5110250	  774.6	  590.6	 4226.0	...
5110251	  774.6	  590.6	 4227.0	...
5110252	  774.6	  590.6	 4227.0	...
5110253	  774.5	  590.6	 4229.0	...
5110254	  774.6	  590.5	 4230.0	...
5110255	  774.5	  590.4	 4231.0	...
5110256	  774.5	  590.3	 4231.0	...
5110257	  774.5	  590.2	 4231.0	...
5110258	  774.8	  590.0	 4231.0	...
5110259	  775.0	  589.8	 4231.0	...
5110260	  775.2	  589.7	 4231.0	...
5110261	  775.1	  589.3	 4231.0	...
5110262	  774.9	  588.9	 4231.0	...
5110263	  774.8	  588.5	 4232.0	...
5110264	  774.7	  588.4	 4233.0	...
5110265	  774.7	  588.3	 4234.0	...
5110266	  774.7	  588.3	 4233.0	...
5110267	  774.9	  588.8	 4232.0	...
5110268	  775.2	  589.2	 4232.0	...
5110269	  775.3	  589.7	 4232.0	...
5110270	  775.3	  589.8	 4232.0	...
5110271	  775.3	  590.0	 4229.0	...
5110272	  775.3	  589.3	 4226.0	...
5110273	  775.2	  588.4	 4225.0	...
5110274	  775.3	  587.6	 4227.0	...
5110275	  775.5	  587.7	 4229.0	...
5110276	  775.7	  587.5	 4229.0	...
5110277	  775.8	  587.3	 4229.0	...
5110278	  775.8	  587.1	 4228.0	...
5110279	  776.0	  587.0	 4227.0	...
5110280	  776.1	  586.9	 4227.0	...
5110281	  776.1	  586.6	 4228.0	...
5110282	  776.0	  586.3	 4227.0	...
5110283	  775.9	  586.0	 4227.0	...
5110284	  776.0	  586.1	 4226.0	...
5110285	  776.1	  586.3	 4227.0	...
5110286	  776.0	  586.5	 4229.0	...
5110287	  775.9	  586.5	 4230.0	...
5110288	  775.7	  586.5	 4232.0	...
5110289	  775.6	  586.4	 4232.0	...
5110290	  775.5	  586.3	 4233.0	...
5110291	  775.5	  586.2	 4235.0	...
5110292	  775.5	  586.1	 4237.0	...
5110293	  775.5	  586.0	 4237.0	...
5110294	  775.4	  586.1	 4238.0	...
5110295	  775.3	  586.0	 4238.0	...
5110296	  775.2	  585.9	 4238.0	...
5110297	  775.2	  585.9	 4238.0	...
5110298	  775.2	  586.0	 4238.0	...
5110299	  775.2	  585.9	 4236.0	...
5110300	  775.2	  585.6	 4234.0	...
5110301	  775.3	  585.5	 4232.0	...
5110302	  775.3	  585.6	 4232.0	...
5110303	  775.3	  585.9	 4233.0	...
5110304	  775.2	  586.0	 4233.0	...
5110305	  775.2	  585.9	 4232.0	...
5110306	  775.4	  585.6	 4230.0	...
5110307	  775.5	  585.3	 4228.0	...
5110308	  775.7	  585.3	 4227.0	...
5110309	  775.7	  585.3	 4230.0	...
5110310	  775.9	  585.4	 4233.0	...
5110311	  776.1	  585.5	 4234.0	...
5110312	  776.4	  585.5	 4232.0	...
5110313	  776.5	  585.6	 4230.0	...
5110314	  776.6	  585.7	 4232.0	...
5110315	  776.6	  585.8	 4235.0	...
5110316	  776.5	  585.7	 4237.0	...
5110317	  776.2	  585.7	 4236.0	...
5110318	  776.1	  585.6	 4234.0	...
5110319	  776.0	  585.5	 4233.0	...
5110320	  776.0	  585.3	 4232.0	...
5110321	  776.0	  585.2	 4231.0	...
5110322	  776.2	  585.1	 4230.0	...
5110323	  776.5	  585.1	 4229.0	...
5110324	  776.8	  585.0	 4229.0	...
5110325	  776.6	  585.2	 4228.0	...
5110326	  776.6	  585.3	 4228.0	...
5110327	  776.5	  585.4	 4227.0	...
5110328	  776.6	  585.3	 4227.0	...
5110329	  776.7	  585.2	 4227.0	...
5110330	  776.8	  585.0	 4227.0	...
5110331	  776.9	  584.9	 4227.0	...
5110332	  776.9	  584.8	 4227.0	...
5110333	  776.9	  584.8	 4228.0	...
5110334	  776.8	  584.9	 4228.0	...
5110335	  776.7	  585.0	 4230.0	...
5110336	  776.7	  585.0	 4231.0	...
5110337	  776.7	  584.7	 4233.0	...
5110338	  776.8	  584.5	 4233.0	...
5110339	  776.8	  584.4	 4232.0	...
5110340	  776.6	  584.6	 4231.0	...
5110341	  776.2	  584.7	 4232.0	...
5110342	  775.8	  584.6	 4235.0	...
5110343	  775.8	  584.5	 4238.0	...
5110344	  776.0	  584.3	 4238.0	...
5110345	  776.1	  584.4	 4237.0	...
5110346	  776.1	  584.6	 4238.0	...
5110347	  775.9	  584.9	 4239.0	...
5110348	  775.8	  585.0	 4239.0	...
5110349	  775.7	  585.0	 4237.0	...
5110350	  775.8	  584.9	 4235.0	...
5110351	  775.8	  585.1	 4233.0	...
5110352	  775.8	  585.4	 4234.0	...
5110353	  775.7	  585.6	 4233.0	...
5110354	  775.7	  585.9	 4232.0	...
5110355	  775.6	  586.2	 4230.0	...
5110356	  775.6	  586.8	 4229.0	...
5110357	  775.6	  587.1	 4229.0	...
5110358	  775.7	  587.2	 4229.0	...
5110359	  775.7	  587.1	 4229.0	...
5110360	  775.7	  586.9	 4229.0	...
5110361	  775.7	  586.9	 4229.0	...
5110362	  775.9	  586.8	 4229.0	...
5110363	  776.2	  586.8	 4226.0	...
5110364	  776.4	  586.6	 4224.0	...
5110365	  776.5	  586.4	 4223.0	...
5110366	  776.5	  586.1	 4225.0	...
5110367	  776.6	  586.0	 4227.0	...
5110368	  776.7	  585.8	 4228.0	...
5110369	  776.5	  585.6	 4228.0	...
5110370	  776.3	  585.4	 4228.0	...
5110371	  776.2	  585.3	 4228.0	...
5110372	  776.3	  585.3	 4226.0	...
5110373	  776.3	  585.3	 4224.0	...
5110374	  776.4	  585.0	 4222.0	...
5110375	  776.7	  584.7	 4223.0	...
5110376	  777.1	  584.4	 4223.0	...
5110377	  777.3	  584.1	 4223.0	...
5110378	  777.4	  583.8	 4222.0	...
5110379	  777.4	  583.5	 4223.0	...
5110380	  777.6	  583.5	 4224.0	...
5110381	  777.6	  583.4	 4222.0	...
5110382	  777.5	  583.1	 4220.0	...
5110383	  777.1	  582.8	 4219.0	...
5110384	  776.7	  582.7	 4219.0	...
5110385	  776.4	  582.8	 4219.0	...
5110386	  776.5	  583.1	 4220.0	...
5110387	  776.6	  583.6	 4221.0	...
5110388	  776.8	  584.0	 4221.0	...
5110389	  776.8	  583.9	 4222.0	...
5110390	  776.8	  583.7	 4222.0	...
5110391	  776.7	  583.5	 4222.0	...
5110392	  777.0	  583.5	 4222.0	...
5110393	  777.3	  583.4	 4224.0	...
5110394	  777.6	  583.3	 4225.0	...
5110395	  777.6	  583.2	 4227.0	...
5110396	  777.8	  583.2	 4226.0	...
5110397	  778.1	  583.4	 4226.0	...
5110398	  778.3	  583.7	 4226.0	...
5110399	  778.4	  583.8	 4224.0	...
5110400	  778.3	  584.1	 4221.0	...
5110401	  778.3	  584.3	 4220.0	...
5110402	  778.3	  584.3	 4221.0	...
5110403	  778.4	  584.0	 4220.0	...
5110404	  778.4	  584.1	 4218.0	...
5110405	  778.4	  584.5	 4216.0	...
5110406	  778.3	  584.8	 4218.0	...
5110407	  778.5	  584.8	 4219.0	...
5110408	  778.8	  584.6	 4220.0	...
5110409	  779.0	  584.4	 4220.0	...
5110410	  778.8	  584.6	 4221.0	...
5110411	  778.7	  585.1	 4222.0	...
5110412	  778.5	  585.7	 4222.0	...
5110413	  778.4	  586.0	 4222.0	...
5110414	  778.2	  586.0	 4220.0	...
5110415	  778.2	  585.8	 4219.0	...
5110416	  778.0	  585.4	 4218.0	...
5110417	  777.8	  584.8	 4216.0	...
5110418	  777.6	  583.3	 4216.0	...
EFIX R   5110126	5110418	293	  775.5	  587.9	   4220
SSACC R  5110419
5110419	  777.6	  581.7	 4217.0	...
5110420	  777.4	  579.5	 4218.0	...
5110421	  777.2	  577.3	 4219.0	...
5110422	  776.9	  575.0	 4218.0	...
5110423	  776.7	  573.1	 4217.0	...
5110424	  776.6	  571.4	 4216.0	...
5110425	  776.4	  569.3	 4216.0	...
ESACC R  5110419	5110425	7	  777.6	  581.7	  776.4	  569.3	   0.26	     40
SFIX R   5110426
5110426	  776.3	  567.9	 4216.0	...
5110427	  776.7	  566.5	 4216.0	...
5110428	  777.2	  565.7	 4215.0	...
5110429	  777.8	  564.9	 4215.0	...
5110430	  778.8	  565.2	 4215.0	...
5110431	  779.7	  565.6	 4215.0	...
5110432	  780.7	  566.4	 4213.0	...
5110433	  781.3	  567.1	 4211.0	...
5110434	  782.1	  568.1	 4210.0	...
5110435	  782.7	  568.9	 4209.0	...
5110436	  783.0	  569.9	 4209.0	...
5110437	  783.1	  570.5	 4210.0	...
5110438	  783.3	  570.9	 4210.0	...
5110439	  783.0	  571.2	 4210.0	...
5110440	  782.7	  571.6	 4210.0	...
5110441	  782.2	  571.5	 4210.0	...
5110442	  782.1	  571.1	 4210.0	...
5110443	  781.6	  570.7	 4211.0	...
5110444	  781.2	  570.8	 4210.0	...
5110445	  780.9	  570.8	 4209.0	...
5110446	  780.6	  570.6	 4208.0	...
5110447	  780.4	  570.3	 4208.0	...
5110448	  780.2	  570.0	 4208.0	...
5110449	  780.8	  570.3	 4208.0	...
5110450	  781.5	  570.8	 4207.0	...
5110451	  782.2	  571.3	 4206.0	...
5110452	  782.4	  571.4	 4206.0	...
5110453	  782.6	  571.4	 4207.0	...
5110454	  782.6	  571.3	 4207.0	...
5110455	  782.5	  571.4	 4207.0	...
5110456	  782.0	  571.4	 4205.0	...
5110457	  781.5	  571.4	 4202.0	...
5110458	  781.0	  571.5	 4202.0	...
5110459	  780.5	  571.9	 4204.0	...
5110460	  780.0	  572.4	 4206.0	...
5110461	  779.5	  573.0	 4206.0	...
5110462	  779.5	  573.4	 4207.0	...
5110463	  779.5	  573.4	 4207.0	...
5110464	  779.3	  573.2	 4207.0	...
5110465	  779.2	  572.9	 4208.0	...
5110466	  779.4	  572.7	 4208.0	...
5110467	  779.7	  572.5	 4208.0	...
5110468	  780.0	  572.2	 4209.0	...
5110469	  780.0	  572.1	 4209.0	...
5110470	  780.0	  572.1	 4210.0	...
5110471	  780.0	  572.1	 4210.0	...
5110472	  780.2	  572.2	 4209.0	...
5110473	  780.3	  572.3	 4208.0	...
5110474	  780.2	  572.5	 4207.0	...
5110475	  780.2	  572.5	 4207.0	...
5110476	  780.1	  572.6	 4207.0	...
5110477	  780.0	  572.7	 4207.0	...
5110478	  780.0	  572.8	 4208.0	...
5110479	  779.9	  572.8	 4207.0	...
5110480	  780.0	  572.8	 4206.0	...
5110481	  780.1	  572.8	 4204.0	...
5110482	  780.3	  572.7	 4204.0	...
5110483	  780.6	  572.8	 4204.0	...
5110484	  780.9	  572.8	 4204.0	...
5110485	  781.0	  573.1	 4204.0	...
5110486	  781.1	  573.2	 4205.0	...
5110487	  781.1	  573.4	 4207.0	...
5110488	  781.0	  573.6	 4208.0	...
5110489	  781.0	  573.8	 4210.0	...
5110490	  781.0	  573.9	 4210.0	...
5110491	  780.8	  574.0	 4211.0	...
5110492	  780.7	  574.2	 4212.0	...
5110493	  780.5	  574.4	 4213.0	...
5110494	  780.5	  574.5	 4213.0	...
5110495	  780.6	  574.6	 4213.0	...
5110496	  780.7	  574.7	 4214.0	...
5110497	  780.6	  575.1	 4214.0	...
5110498	  780.4	  575.4	 4213.0	...
5110499	  780.2	  575.7	 4213.0	...
5110500	  780.3	  575.8	 4214.0	...
5110501	  780.4	  576.0	 4216.0	...
5110502	  780.5	  576.1	 4217.0	...
5110503	  780.4	  576.2	 4218.0	...
5110504	  780.3	  576.3	 4217.0	...
5110505	  780.3	  576.3	 4215.0	...
5110506	  780.2	  576.4	 4214.0	...
5110507	  780.1	  576.5	 4214.0	...
5110508	  780.0	  576.5	 4213.0	...
5110509	  779.9	  576.4	 4212.0	...
5110510	  779.6	  576.2	 4211.0	...
5110511	  779.4	  576.3	 4210.0	...
5110512	  779.3	  576.5	 4210.0	...
5110513	  779.3	  576.8	 4209.0	...
5110514	  779.3	  576.8	 4209.0	...
5110515	  779.3	  576.9	 4211.0	...
5110516	  779.4	  576.9	 4213.0	...
5110517	  779.5	  576.8	 4215.0	...
5110518	  779.5	  576.8	 4214.0	...
5110519	  779.5	  576.7	 4213.0	...
5110520	  779.4	  576.7	 4213.0	...
5110521	  779.4	  576.4	 4212.0	...
5110522	  779.3	  576.1	 4212.0	...
5110523	  779.3	  576.1	 4212.0	...
5110524	  779.4	  576.4	 4211.0	...
5110525	  779.5	  576.5	 4210.0	...
5110526	  779.4	  576.4	 4209.0	...
5110527	  779.3	  576.3	 4209.0	...
5110528	  779.2	  576.2	 4209.0	...
5110529	  779.1	  575.4	 4209.0	...
5110530	  779.1	  574.6	 4208.0	...
5110531	  779.3	  574.1	 4209.0	...
5110532	  779.5	  574.2	 4210.0	...
5110533	  779.8	  574.4	 4212.0	...
5110534	  779.8	  574.5	 4214.0	...
5110535	  779.7	  574.6	 4216.0	...
5110536	  779.6	  574.8	 4217.0	...
5110537	  779.6	  574.9	 4218.0	...
5110538	  779.5	  574.9	 4219.0	...
5110539	  779.5	  574.9	 4219.0	...
5110540	  779.4	  574.9	 4218.0	...
5110541	  779.4	  574.9	 4216.0	...
5110542	  779.4	  574.9	 4215.0	...
5110543	  779.3	  574.9	 4215.0	...
5110544	  779.5	  575.0	 4216.0	...
5110545	  779.6	  575.0	 4216.0	...
5110546	  779.8	  574.9	 4216.0	...
5110547	  779.8	  575.0	 4217.0	...
5110548	  779.8	  575.2	 4218.0	...
5110549	  779.9	  575.5	 4220.0	...
5110550	  780.0	  575.7	 4222.0	...
5110551	  780.0	  575.8	 4224.0	...
5110552	  780.1	  575.8	 4229.0	...
5110553	  780.1	  575.8	 4232.0	...
5110554	  779.8	  575.8	 4233.0	...
5110555	  779.4	  575.9	 4232.0	...
5110556	  779.0	  575.9	 4231.0	...
5110557	  779.0	  575.8	 4231.0	...
5110558	  778.9	  575.9	 4231.0	...
5110559	  778.9	  575.9	 4231.0	...
5110560	  778.8	  575.9	 4229.0	...
5110561	  778.8	  576.1	 4227.0	...
5110562	  778.9	  576.5	 4226.0	...
5110563	  779.0	  576.7	 4225.0	...
5110564	  779.1	  576.8	 4223.0	...
5110565	  779.1	  576.4	 4221.0	...
5110566	  779.0	  575.8	 4222.0	...
5110567	  778.8	  575.3	 4223.0	...
5110568	  778.6	  575.2	 4221.0	...
5110569	  778.5	  575.3	 4219.0	...
5110570	  778.6	  575.1	 4218.0	...
5110571	  778.9	  574.9	 4219.0	...
5110572	  779.2	  574.8	 4220.0	...
5110573	  779.4	  574.9	 4223.0	...
5110574	  779.3	  574.9	 4225.0	...
5110575	  779.2	  575.2	 4226.0	...
5110576	  778.9	  575.5	 4227.0	...
5110577	  778.9	  575.7	 4227.0	...
5110578	  778.8	  575.6	 4228.0	...
5110579	  778.8	  575.5	 4228.0	...
5110580	  778.9	  575.4	 4228.0	...
5110581	  779.1	  575.2	 4227.0	...
5110582	  779.3	  575.1	 4226.0	...
5110583	  779.3	  575.0	 4227.0	...
5110584	  779.3	  575.0	 4229.0	...
5110585	  779.3	  575.0	 4231.0	...
5110586	  779.0	  575.2	 4231.0	...
5110587	  778.8	  575.3	 4230.0	...
5110588	  778.5	  575.3	 4231.0	...
5110589	  778.5	  575.3	 4233.0	...
5110590	  778.4	  575.2	 4234.0	...
5110591	  778.4	  575.2	 4235.0	...
5110592	  778.5	  575.3	 4235.0	...
5110593	  778.7	  575.5	 4235.0	...
5110594	  779.1	  575.8	 4236.0	...
5110595	  779.4	  575.9	 4236.0	...
5110596	  779.6	  575.7	 4239.0	...
5110597	  779.4	  575.4	 4241.0	...
5110598	  779.3	  575.1	 4244.0	...
5110599	  779.2	  575.1	 4244.0	...
5110600	  779.2	  575.2	 4244.0	...
5110601	  779.3	  575.3	 4245.0	...
5110602	  779.3	  575.7	 4245.0	...
5110603	  779.3	  576.0	 4246.0	...
5110604	  779.3	  576.3	 4244.0	...
5110605	  779.4	  576.3	 4243.0	...
5110606	  779.4	  576.4	 4241.0	...
5110607	  779.4	  576.5	 4242.0	...
5110608	  779.4	  576.7	 4243.0	...
5110609	  779.5	  576.7	 4244.0	...
5110610	  779.7	  576.9	 4245.0	...
5110611	  779.8	  577.0	 4245.0	...
5110612	  779.9	  577.3	 4246.0	...
5110613	  779.9	  577.4	 4246.0	...
5110614	  780.0	  577.4	 4249.0	...
5110615	  780.1	  577.4	 4250.0	...
5110616	  780.1	  577.3	 4250.0	...
5110617	  779.7	  577.3	 4249.0	...
5110618	  779.4	  577.0	 4247.0	...
5110619	  778.9	  576.7	 4248.0	...
5110620	  778.8	  576.9	 4249.0	...
5110621	  778.9	  577.3	 4250.0	...
5110622	  779.0	  577.7	 4250.0	...
5110623	  779.1	  577.8	 4250.0	...
5110624	  779.1	  577.9	 4249.0	...
5110625	  779.0	  577.9	 4249.0	...
5110626	  778.9	  577.7	 4248.0	...
5110627	  778.7	  577.3	 4248.0	...
5110628	  778.5	  576.7	 4249.0	...
5110629	  778.4	  576.3	 4251.0	...
5110630	  778.3	  576.0	 4252.0	...
5110631	  778.3	  576.0	 4252.0	...
5110632	  778.3	  576.1	 4251.0	...
5110633	  778.3	  576.2	 4251.0	...
5110634	  778.2	  576.4	 4251.0	...
5110635	  778.2	  576.5	 4251.0	...
5110636	  778.0	  576.7	 4251.0	...
5110637	  777.8	  576.8	 4254.0	...
5110638	  777.8	  577.0	 4257.0	...
5110639	  777.9	  577.2	 4260.0	...
5110640	  778.0	  577.2	 4260.0	...
5110641	  778.0	  577.2	 4260.0	...
5110642	  778.1	  577.2	 4259.0	...
5110643	  778.3	  577.2	 4259.0	...
5110644	  778.5	  577.1	 4259.0	...
5110645	  778.7	  576.9	 4258.0	...
5110646	  778.6	  576.3	 4259.0	...
5110647	  778.8	  575.8	 4259.0	...
5110648	  779.0	  575.4	 4259.0	...
5110649	  779.2	  575.4	 4260.0	...
5110650	  779.2	  575.4	 4260.0	...
5110651	  779.2	  575.4	 4260.0	...
5110652	  779.2	  575.4	 4261.0	...
5110653	  779.2	  575.4	 4261.0	...
5110654	  779.2	  575.7	 4261.0	...
5110655	  779.2	  576.0	 4261.0	...
5110656	  779.3	  576.4	 4260.0	...
5110657	  779.4	  576.6	 4260.0	...
5110658	  779.5	  576.6	 4260.0	...
5110659	  779.8	  576.5	 4261.0	...
5110660	  779.8	  576.3	 4264.0	...
5110661	  779.9	  576.1	 4266.0	...
5110662	  779.9	  576.1	 4267.0	...
5110663	  779.8	  576.1	 4266.0	...
5110664	  779.7	  576.1	 4265.0	...
5110665	  779.5	  576.1	 4265.0	...
5110666	  779.5	  576.1	 4266.0	...
5110667	  779.4	  576.4	 4266.0	...
5110668	  779.0	  576.8	 4265.0	...
5110669	  778.7	  577.1	 4265.0	...
5110670	  778.5	  577.0	 4264.0	...
5110671	  778.5	  576.8	 4264.0	...
5110672	  778.5	  576.7	 4263.0	...
5110673	  778.5	  576.6	 4263.0	...
5110674	  778.5	  576.7	 4263.0	...
5110675	  778.6	  576.7	 4263.0	...
5110676	  778.6	  576.7	 4264.0	...
5110677	  778.5	  576.6	 4264.0	...
5110678	  778.3	  576.6	 4267.0	...
5110679	  778.1	  576.6	 4268.0	...
5110680	  778.0	  576.6	 4270.0	...
5110681	  777.9	  576.5	 4269.0	...
5110682	  777.7	  576.6	 4269.0	...
5110683	  777.6	  576.8	 4272.0	...
5110684	  777.4	  576.9	 4276.0	...
5110685	  777.4	  577.0	 4278.0	...
5110686	  777.4	  577.1	 4278.0	...
5110687	  777.5	  577.2	 4280.0	...
5110688	  777.5	  577.2	 4282.0	...
5110689	  777.5	  577.3	 4282.0	...
5110690	  777.5	  577.4	 4280.0	...
5110691	  777.5	  577.5	 4278.0	...
5110692	  777.6	  577.6	 4278.0	...
5110693	  777.6	  577.9	 4280.0	...
5110694	  777.7	  578.1	 4282.0	...
5110695	  777.7	  578.6	 4285.0	...
5110696	  777.8	  578.9	 4284.0	...
5110697	  777.8	  578.7	 4283.0	...
5110698	  777.8	  578.2	 4282.0	...
5110699	  777.8	  577.8	 4281.0	...
5110700	  777.7	  577.8	 4280.0	...
5110701	  777.4	  577.8	 4278.0	...
5110702	  777.0	  577.8	 4277.0	...
5110703	  776.7	  577.9	 4275.0	...
5110704	  776.5	  578.1	 4274.0	...
5110705	  776.4	  578.3	 4277.0	...
5110706	  776.3	  578.3	 4281.0	...
5110707	  776.3	  578.3	 4283.0	...
5110708	  776.3	  578.2	 4281.0	...
5110709	  776.3	  577.9	 4279.0	...
5110710	  776.4	  577.5	 4278.0	...
5110711	  776.4	  577.2	 4279.0	...
5110712	  776.4	  577.2	 4281.0	...
5110713	  776.4	  577.3	 4283.0	...
5110714	  776.4	  577.6	 4284.0	...
5110715	  776.3	  577.9	 4286.0	...
5110716	  776.2	  578.1	 4287.0	...
5110717	  776.1	  578.3	 4286.0	...
5110718	  776.1	  578.3	 4286.0	...
5110719	  776.1	  578.4	 4285.0	...
5110720	  776.3	  578.4	 4285.0	...
5110721	  776.5	  578.7	 4285.0	...
5110722	  776.6	  579.0	 4287.0	...
5110723	  776.9	  579.3	 4289.0	...
5110724	  777.3	  579.4	 4292.0	...
5110725	  777.5	  579.4	 4295.0	...
5110726	  777.4	  579.5	 4294.0	...
5110727	  777.1	  579.6	 4292.0	...
5110728	  776.7	  579.7	 4287.0	...
5110729	  776.4	  579.8	 4286.0	...
5110730	  776.3	  580.0	 4284.0	...
5110731	  776.3	  580.1	 4287.0	...
5110732	  776.1	  579.8	 4290.0	...
5110733	  775.8	  579.6	 4293.0	...
5110734	  775.5	  579.4	 4294.0	...
5110735	  775.5	  579.3	 4294.0	...
5110736	  775.4	  579.0	 4293.0	...
5110737	  775.3	  578.6	 4291.0	...
5110738	  775.5	  578.2	 4291.0	...
5110739	  775.8	  578.1	 4291.0	...
5110740	  776.2	  578.1	 4291.0	...
5110741	  776.5	  578.1	 4292.0	...
5110742	  776.7	  578.0	 4293.0	...
5110743	  776.8	  577.8	 4295.0	...
5110744	  776.7	  577.7	 4297.0	...
5110745	  776.6	  577.7	 4297.0	...
5110746	  776.6	  577.7	 4296.0	...
5110747	  776.7	  577.7	 4295.0	...
5110748	  776.7	  577.5	 4294.0	...
5110749	  776.6	  577.4	 4293.0	...
5110750	  776.5	  577.2	 4292.0	...
5110751	  776.5	  577.1	 4292.0	...
5110752	  776.6	  577.4	 4293.0	...
5110753	  776.6	  577.8	 4294.0	...
5110754	  776.7	  578.0	 4296.0	...
5110755	  776.6	  577.9	 4297.0	...
5110756	  776.6	  578.2	 4298.0	...
5110757	  776.7	  578.6	 4299.0	...
5110758	  776.7	  578.9	 4300.0	...
5110759	  776.7	  578.8	 4300.0	...
5110760	  776.7	  578.8	 4299.0	...
5110761	  776.8	  578.8	 4299.0	...
5110762	  776.8	  578.9	 4299.0	...
5110763	  776.9	  579.3	 4299.0	...
5110764	  776.9	  579.6	 4300.0	...
5110765	  776.7	  579.7	 4302.0	...
5110766	  776.4	  579.7	 4303.0	...
5110767	  776.3	  579.6	 4302.0	...
5110768	  776.2	  579.6	 4300.0	...
5110769	  776.3	  579.5	 4299.0	...
5110770	  776.3	  579.3	 4299.0	...
5110771	  776.2	  579.3	 4299.0	...
5110772	  776.3	  579.4	 4301.0	...
5110773	  776.2	  579.6	 4301.0	...
5110774	  776.0	  579.7	 4301.0	...
5110775	  775.9	  579.7	 4304.0	...
5110776	  775.8	  579.6	 4308.0	...
5110777	  775.5	  579.8	 4312.0	...
5110778	  775.3	  580.1	 4311.0	...
5110779	  775.0	  580.3	 4311.0	...
5110780	  775.1	  580.4	 4311.0	...
5110781	  775.1	  580.4	 4311.0	...
5110782	  775.1	  580.4	 4311.0	...
5110783	  775.1	  580.4	 4312.0	...
5110784	  775.0	  580.4	 4312.0	...
5110785	  774.9	  580.5	 4313.0	...
5110786	  774.8	  580.5	 4313.0	...
5110787	  774.7	  580.4	 4313.0	...
5110788	  774.7	  580.3	 4314.0	...
5110789	  774.4	  580.3	 4314.0	...
5110790	  774.2	  580.3	 4314.0	...
5110791	  774.0	  580.2	 4314.0	...
5110792	  774.1	  580.2	 4314.0	...
5110793	  774.2	  580.2	 4314.0	...
5110794	  774.3	  580.3	 4315.0	...
5110795	  774.4	  580.6	 4315.0	...
5110796	  774.6	  580.9	 4314.0	...
5110797	  774.7	  581.2	 4313.0	...
5110798	  774.8	  581.3	 4312.0	...
5110799	  774.9	  581.3	 4312.0	...
5110800	  775.1	  581.6	 4311.0	...
5110801	  775.1	  581.8	 4310.0	...
5110802	  774.9	  582.1	 4310.0	...
5110803	  774.7	  582.1	 4310.0	...
5110804	  774.7	  582.1	 4310.0	...
5110805	  774.6	  582.1	 4310.0	...
5110806	  774.7	  581.9	 4313.0	...
5110807	  774.7	  581.8	 4315.0	...
5110808	  774.8	  581.6	 4316.0	...
5110809	  774.8	  581.6	 4314.0	...
5110810	  775.0	  581.5	 4312.0	...
5110811	  775.3	  581.4	 4312.0	...
5110812	  775.5	  581.3	 4312.0	...
5110813	  775.4	  581.2	 4312.0	...
5110814	  775.3	  581.2	 4312.0	...
5110815	  775.2	  581.2	 4311.0	...
5110816	  775.3	  581.1	 4311.0	...
5110817	  775.4	  580.5	 4312.0	...
5110818	  775.2	  579.9	 4313.0	...
5110819	  775.0	  579.5	 4313.0	...
5110820	  774.7	  579.6	 4312.0	...
5110821	  774.8	  579.6	 4311.0	...
5110822	  774.8	  579.7	 4310.0	...
5110823	  774.6	  579.9	 4311.0	...
5110824	  774.4	  580.1	 4310.0	...
5110825	  774.2	  580.1	 4308.0	...
5110826	  774.2	  580.1	 4308.0	...
5110827	  774.2	  580.0	 4309.0	...
5110828	  774.2	  579.9	 4310.0	...
5110829	  774.2	  579.8	 4310.0	...
5110830	  774.2	  579.7	 4313.0	...
5110831	  774.2	  579.7	 4316.0	...
5110832	  774.3	  580.4	 4320.0	...
5110833	  774.5	  581.3	 4321.0	...
5110834	  774.6	  582.2	 4321.0	...
5110835	  774.7	  582.5	 4319.0	...
5110836	  774.8	  582.5	 4317.0	...
5110837	  775.0	  582.9	 4315.0	...
5110838	  775.7	  583.2	 4315.0	...
5110839	  776.8	  583.7	 4313.0	...
5110840	  778.5	  583.9	 4312.0	...
EFIX R   5110426	5110840	415	  778.2	  576.6	   4255
SSACC R  5110841
5110841	  780.2	  584.2	 4313.0	...
5110842	  781.9	  583.9	 4316.0	...
5110843	  784.1	  583.1	 4319.0	...
MSG	5110844 0000 _ Experiment Start
5110844	  786.1	  582.0	 4318.0	...
5110845	  788.0	  581.2	 4316.0	...
5110846	  789.3	  580.5	 4314.0	...
ESACC R  5110841	5110846	6	  780.2	  584.2	  789.3	  580.5	   0.21	     37
SFIX R   5110847
5110847	  790.4	  579.5	 4314.0	...
5110848	  791.5	  578.4	 4313.0	...
5110849	  792.1	  577.6	 4312.0	...
5110850	  792.4	  577.2	 4310.0	...
5110851	  792.3	  576.2	 4308.0	...
5110852	  791.8	  575.4	 4307.0	...
5110853	  790.9	  573.8	 4309.0	...
5110854	  789.6	  572.8	 4312.0	...
5110855	  788.3	  571.8	 4315.0	...
5110856	  787.4	  571.6	 4315.0	...
5110857	  786.8	  571.5	 4315.0	...
5110858	  786.7	  571.3	 4316.0	...
5110859	  786.6	  570.8	 4317.0	...
5110860	  786.6	  570.6	 4318.0	...
5110861	  787.1	  570.3	 4317.0	...
5110862	  787.6	  570.1	 4313.0	...
5110863	  788.1	  569.7	 4310.0	...
5110864	  788.1	  569.2	 4311.0	...
5110865	  788.2	  569.0	 4314.0	...
5110866	  788.2	  568.9	 4317.0	...
5110867	  788.1	  569.0	 4317.0	...
5110868	  787.6	  569.2	 4318.0	...
5110869	  787.0	  569.3	 4320.0	...
5110870	  786.5	  569.2	 4320.0	...
5110871	  786.3	  569.3	 4320.0	...
5110872	  786.2	  569.9	 4319.0	...
5110873	  786.0	  570.5	 4318.0	...
5110874	  785.6	  571.1	 4316.0	...
5110875	  785.3	  571.8	 4318.0	...
5110876	  785.0	  572.3	 4320.0	...
5110877	  785.1	  573.0	 4321.0	...
5110878	  785.2	  573.5	 4320.0	...
5110879	  785.5	  573.9	 4318.0	...
5110880	  785.6	  573.9	 4318.0	...
5110881	  785.7	  574.3	 4318.0	...
5110882	  785.7	  574.6	 4318.0	...
5110883	  785.7	  574.8	 4318.0	...
5110884	  785.6	  574.8	 4320.0	...
5110885	  785.6	  574.7	 4323.0	...
5110886	  785.7	  574.9	 4326.0	...
5110887	  785.7	  574.9	 4327.0	...
5110888	  785.7	  574.8	 4327.0	...
5110889	  785.9	  574.6	 4327.0	...
5110890	  786.0	  574.5	 4326.0	...
5110891	  786.0	  574.6	 4326.0	...
5110892	  786.1	  574.6	 4325.0	...
5110893	  786.1	  574.6	 4325.0	...
5110894	  786.1	  575.0	 4325.0	...
5110895	  786.0	  575.4	 4324.0	...
5110896	  785.9	  575.7	 4323.0	...
5110897	  785.9	  575.7	 4324.0	...
5110898	  785.9	  575.8	 4325.0	...
5110899	  785.9	  575.9	 4327.0	...
5110900	  785.9	  576.1	 4326.0	...
5110901	  785.7	  576.0	 4325.0	...
5110902	  785.6	  576.0	 4324.0	...
5110903	  785.5	  575.9	 4323.0	...
5110904	  785.5	  576.0	 4323.0	...
5110905	  785.5	  576.0	 4323.0	...
5110906	  785.5	  576.0	 4324.0	...
5110907	  785.6	  576.0	 4326.0	...
5110908	  785.6	  575.9	 4329.0	...
5110909	  785.3	  575.9	 4331.0	...
5110910	  785.0	  575.8	 4331.0	...
5110911	  784.6	  575.8	 4329.0	...
5110912	  784.5	  575.7	 4327.0	...
5110913	  784.7	  575.7	 4328.0	...
5110914	  784.9	  575.7	 4329.0	...
5110915	  785.1	  575.7	 4330.0	...
5110916	  785.1	  575.9	 4329.0	...
5110917	  785.0	  576.1	 4330.0	...
5110918	  784.9	  576.1	 4330.0	...
5110919	  784.9	  575.8	 4331.0	...
5110920	  784.9	  575.4	 4332.0	...
5110921	  784.8	  575.2	 4333.0	...
5110922	  784.6	  575.0	 4332.0	...
5110923	  784.5	  575.0	 4331.0	...
5110924	  784.6	  575.1	 4329.0	...
5110925	  784.8	  575.6	 4329.0	...
5110926	  785.0	  576.3	 4329.0	...
5110927	  784.9	  576.7	 4329.0	...
5110928	  784.7	  576.9	 4328.0	...
5110929	  784.7	  576.8	 4328.0	...
5110930	  784.9	  576.6	 4328.0	...
5110931	  785.1	  576.2	 4328.0	...
5110932	  785.1	  575.9	 4329.0	...
5110933	  785.0	  575.7	 4331.0	...
5110934	  785.0	  575.7	 4334.0	...
5110935	  785.0	  576.1	 4335.0	...
5110936	  785.1	  576.5	 4336.0	...
5110937	  785.1	  576.9	 4336.0	...
5110938	  785.1	  576.9	 4336.0	...
5110939	  785.0	  576.8	 4336.0	...
5110940	  784.9	  576.8	 4336.0	...
5110941	  784.7	  576.6	 4337.0	...
5110942	  784.2	  576.5	 4336.0	...
5110943	  783.9	  576.6	 4336.0	...
5110944	  783.9	  577.1	 4336.0	...
5110945	  784.1	  577.4	 4336.0	...
5110946	  784.4	  577.5	 4336.0	...
5110947	  784.5	  577.5	 4336.0	...
5110948	  784.6	  577.4	 4337.0	...
5110949	  784.6	  577.3	 4337.0	...
5110950	  784.6	  577.2	 4338.0	...
5110951	  784.6	  577.2	 4338.0	...
5110952	  784.7	  577.2	 4338.0	...
5110953	  784.6	  577.2	 4338.0	...
5110954	  784.4	  577.3	 4337.0	...
5110955	  784.1	  577.5	 4339.0	...
5110956	  784.1	  577.6	 4340.0	...
5110957	  784.3	  577.6	 4342.0	...
5110958	  784.5	  577.5	 4341.0	...
5110959	  784.5	  577.5	 4341.0	...
5110960	  784.3	  577.6	 4341.0	...
5110961	  784.0	  577.6	 4339.0	...
5110962	  784.1	  577.6	 4337.0	...
5110963	  784.2	  577.5	 4334.0	...
5110964	  784.2	  577.7	 4334.0	...
5110965	  784.2	  577.8	 4334.0	...
5110966	  784.2	  577.9	 4335.0	...
5110967	  784.1	  577.9	 4335.0	...
5110968	  783.9	  577.8	 4336.0	...
5110969	  783.7	  577.8	 4338.0	...
5110970	  783.5	  577.8	 4340.0	...
5110971	  783.4	  578.0	 4341.0	...
5110972	  783.4	  578.1	 4341.0	...
5110973	  783.4	  578.3	 4342.0	...
5110974	  783.4	  578.6	 4343.0	...
5110975	  783.4	  578.9	 4343.0	...
5110976	  783.3	  579.1	 4343.0	...
5110977	  782.9	  579.2	 4342.0	...
5110978	  782.5	  579.4	 4342.0	...
5110979	  782.2	  579.6	 4342.0	...
5110980	  782.2	  579.7	 4342.0	...
5110981	  782.2	  579.7	 4342.0	...
5110982	  782.2	  579.8	 4342.0	...
5110983	  782.2	  579.5	 4342.0	...
5110984	  782.1	  579.1	 4342.0	...
5110985	  782.1	  579.0	 4342.0	...
5110986	  782.1	  579.4	 4343.0	...
5110987	  782.1	  579.5	 4344.0	...
5110988	  782.1	  579.2	 4344.0	...
5110989	  782.1	  578.8	 4343.0	...
5110990	  782.1	  578.7	 4343.0	...
5110991	  782.0	  578.7	 4344.0	...
5110992	  781.9	  578.8	 4346.0	...
5110993	  781.7	  578.8	 4348.0	...
5110994	  781.6	  578.9	 4346.0	...
5110995	  781.6	  579.0	 4345.0	...
5110996	  781.5	  579.1	 4344.0	...
5110997	  781.5	  579.1	 4344.0	...
5110998	  781.5	  579.0	 4345.0	...
5110999	  781.5	  579.0	 4345.0	...
5111000	  781.5	  579.0	 4346.0	...
5111001	  781.5	  579.1	 4344.0	...
5111002	  781.6	  579.2	 4343.0	...
5111003	  781.6	  579.3	 4342.0	...
5111004	  781.5	  579.4	 4342.0	...
5111005	  781.4	  579.5	 4342.0	...
5111006	  781.4	  579.6	 4342.0	...
5111007	  781.7	  579.5	 4342.0	...
5111008	  781.9	  579.2	 4341.0	...
5111009	  781.9	  579.0	 4340.0	...
5111010	  781.7	  578.9	 4339.0	...
5111011	  781.5	  578.9	 4339.0	...
5111012	  781.6	  578.8	 4338.0	...
5111013	  781.7	  578.7	 4339.0	...
5111014	  781.6	  578.8	 4340.0	...
5111015	  781.6	  578.8	 4342.0	...
5111016	  781.6	  578.9	 4343.0	...
5111017	  781.6	  579.0	 4343.0	...
5111018	  781.6	  579.0	 4343.0	...
5111019	  781.5	  579.0	 4342.0	...
5111020	  781.3	  579.0	 4342.0	...
5111021	  781.2	  579.0	 4343.0	...
5111022	  781.2	  579.0	 4343.0	...
5111023	  781.3	  579.1	 4343.0	...
5111024	  781.3	  579.1	 4342.0	...
5111025	  781.4	  579.1	 4341.0	...
5111026	  781.5	  579.2	 4340.0	...
5111027	  781.7	  579.3	 4339.0	...
5111028	  781.8	  579.3	 4339.0	...
5111029	  781.7	  579.3	 4340.0	...
5111030	  781.4	  579.2	 4340.0	...
5111031	  781.1	  579.2	 4339.0	...
5111032	  781.1	  579.1	 4339.0	...
5111033	  781.1	  579.1	 4339.0	...
5111034	  781.2	  579.4	 4340.0	...
5111035	  781.2	  579.7	 4341.0	...
5111036	  781.2	  580.2	 4341.0	...
5111037	  781.1	  580.3	 4341.0	...
5111038	  781.1	  580.1	 4340.0	...
5111039	  781.1	  579.9	 4341.0	...
5111040	  781.0	  579.7	 4342.0	...
5111041	  781.0	  579.8	 4343.0	...
5111042	  781.1	  579.8	 4343.0	...
5111043	  781.2	  579.9	 4343.0	...
5111044	  781.4	  579.9	 4343.0	...
5111045	  781.4	  580.0	 4342.0	...
5111046	  781.6	  580.1	 4342.0	...
5111047	  781.9	  580.0	 4342.0	...
5111048	  782.1	  579.8	 4341.0	...
5111049	  782.1	  579.7	 4340.0	...
5111050	  782.0	  579.7	 4340.0	...
5111051	  781.8	  579.7	 4341.0	...
5111052	  781.8	  580.1	 4341.0	...
5111053	  781.9	  580.6	 4342.0	...
5111054	  781.9	  581.0	 4341.0	...
5111055	  781.8	  580.9	 4341.0	...
5111056	  781.6	  580.8	 4341.0	...
MSG	5111057 0000 _ Number On
5111057	  781.6	  581.2	 4339.0	...
5111058	  781.6	  581.5	 4338.0	...
5111059	  781.5	  581.8	 4336.0	...
5111060	  781.4	  581.7	 4337.0	...
5111061	  781.2	  581.5	 4337.0	...
5111062	  781.4	  581.3	 4337.0	...
5111063	  781.6	  581.1	 4336.0	...
5111064	  781.9	  581.0	 4335.0	...
5111065	  781.8	  580.9	 4336.0	...
5111066	  781.9	  580.9	 4339.0	...
5111067	  781.9	  580.9	 4342.0	...
5111068	  781.9	  580.8	 4344.0	...
5111069	  781.7	  580.7	 4343.0	...
5111070	  781.4	  580.4	 4342.0	...
5111071	  781.2	  580.3	 4341.0	...
5111072	  781.2	  580.2	 4341.0	...
5111073	  781.4	  580.3	 4342.0	...
5111074	  781.6	  580.3	 4342.0	...
5111075	  781.8	  580.1	 4341.0	...
5111076	  781.4	  579.9	 4344.0	...
5111077	  781.0	  580.0	 4346.0	...
5111078	  781.1	  580.3	 4349.0	...
5111079	  781.7	  580.6	 4349.0	...
5111080	  782.3	  580.8	 4349.0	...
5111081	  782.4	  581.1	 4349.0	...
5111082	  782.3	  581.5	 4348.0	...
5111083	  782.1	  581.6	 4347.0	...
5111084	  782.0	  581.7	 4346.0	...
5111085	  781.9	  581.7	 4346.0	...
5111086	  781.9	  581.7	 4346.0	...
5111087	  781.9	  581.8	 4346.0	...
5111088	  781.9	  581.9	 4346.0	...
5111089	  781.9	  581.9	 4348.0	...
5111090	  781.9	  582.1	 4349.0	...
5111091	  782.1	  582.2	 4348.0	...
5111092	  782.2	  582.4	 4346.0	...
5111093	  782.1	  582.4	 4346.0	...
5111094	  781.8	  582.4	 4348.0	...
5111095	  781.6	  582.4	 4349.0	...
5111096	  781.6	  582.1	 4349.0	...
5111097	  781.5	  581.9	 4350.0	...
5111098	  781.2	  581.8	 4350.0	...
5111099	  780.9	  582.0	 4349.0	...
5111100	  780.9	  582.1	 4349.0	...
5111101	  781.1	  582.1	 4350.0	...
5111102	  781.3	  582.2	 4351.0	...
5111103	  781.4	  582.2	 4352.0	...
5111104	  781.4	  582.2	 4352.0	...
5111105	  781.5	  582.1	 4351.0	...
5111106	  781.7	  582.0	 4351.0	...
5111107	  781.9	  581.9	 4350.0	...
5111108	  782.0	  581.9	 4350.0	...
5111109	  781.8	  582.0	 4349.0	...
5111110	  781.6	  582.0	 4347.0	...
5111111	  781.1	  582.0	 4344.0	...
5111112	  780.8	  582.0	 4344.0	...
5111113	  780.6	  582.1	 4343.0	...
5111114	  780.6	  582.1	 4343.0	...
5111115	  780.6	  582.2	 4344.0	...
5111116	  780.6	  582.1	 4347.0	...
5111117	  780.8	  582.0	 4351.0	...
5111118	  781.1	  581.9	 4352.0	...
5111119	  781.3	  581.6	 4350.0	...
5111120	  781.3	  581.2	 4348.0	...
5111121	  781.2	  580.9	 4348.0	...
5111122	  781.2	  580.9	 4348.0	...
5111123	  781.4	  580.7	 4346.0	...
5111124	  781.5	  580.4	 4343.0	...
5111125	  781.7	  580.2	 4340.0	...
5111126	  781.7	  580.2	 4340.0	...
5111127	  781.5	  580.2	 4340.0	...
5111128	  781.3	  580.2	 4341.0	...
5111129	  781.4	  580.0	 4344.0	...
5111130	  781.7	  579.8	 4347.0	...
5111131	  781.9	  580.0	 4348.0	...
5111132	  781.9	  580.4	 4349.0	...
5111133	  781.8	  580.8	 4349.0	...
5111134	  781.7	  581.1	 4347.0	...
5111135	  782.0	  581.4	 4345.0	...
5111136	  782.3	  581.6	 4345.0	...
5111137	  782.5	  581.5	 4345.0	...
5111138	  782.5	  581.5	 4346.0	...
5111139	  782.5	  581.8	 4348.0	...
5111140	  782.4	  582.3	 4350.0	...
5111141	  782.2	  582.6	 4352.0	...
5111142	  782.1	  582.6	 4351.0	...
5111143	  782.1	  582.7	 4349.0	...
5111144	  782.1	  583.0	 4347.0	...
5111145	  782.1	  582.9	 4346.0	...
5111146	  782.2	  582.6	 4347.0	...
5111147	  782.2	  582.1	 4347.0	...
5111148	  782.2	  581.9	 4347.0	...
5111149	  782.2	  581.7	 4345.0	...
5111150	  782.2	  581.7	 4344.0	...
5111151	  782.2	  581.7	 4345.0	...
5111152	  782.2	  581.7	 4346.0	...
5111153	  782.2	  581.6	 4347.0	...
5111154	  782.4	  581.4	 4346.0	...
5111155	  782.6	  581.2	 4344.0	...
5111156	  782.9	  581.1	 4345.0	...
5111157	  783.1	  581.2	 4348.0	...
5111158	  783.3	  581.1	 4349.0	...
5111159	  783.4	  581.1	 4348.0	...
5111160	  783.6	  581.1	 4347.0	...
5111161	  783.7	  580.8	 4347.0	...
5111162	  783.8	  580.6	 4346.0	...
5111163	  783.8	  580.3	 4345.0	...
5111164	  783.8	  580.2	 4343.0	...
5111165	  783.7	  580.1	 4343.0	...
5111166	  783.6	  580.1	 4342.0	...
5111167	  783.5	  580.3	 4343.0	...
5111168	  783.5	  580.4	 4344.0	...
5111169	  783.5	  580.5	 4345.0	...
5111170	  783.5	  580.5	 4345.0	...
5111171	  783.4	  580.4	 4345.0	...
5111172	  783.5	  580.4	 4345.0	...
5111173	  783.5	  580.5	 4346.0	...
5111174	  783.4	  580.4	 4347.0	...
5111175	  783.2	  580.4	 4348.0	...
5111176	  782.9	  580.4	 4348.0	...
5111177	  782.7	  580.6	 4347.0	...
5111178	  782.5	  580.5	 4347.0	...
5111179	  782.5	  580.3	 4347.0	...
5111180	  782.6	  580.2	 4348.0	...
5111181	  782.7	  580.3	 4348.0	...
5111182	  782.8	  580.5	 4348.0	...
5111183	  783.0	  580.6	 4348.0	...
5111184	  783.1	  580.8	 4348.0	...
5111185	  783.1	  581.0	 4348.0	...
5111186	  783.1	  581.3	 4349.0	...
5111187	  783.2	  581.5	 4351.0	...
5111188	  783.3	  581.8	 4354.0	...
5111189	  783.2	  582.2	 4355.0	...
5111190	  783.0	  582.6	 4355.0	...
5111191	  783.0	  582.8	 4355.0	...
5111192	  783.2	  582.6	 4355.0	...
5111193	  783.4	  582.5	 4355.0	...
5111194	  783.3	  582.3	 4353.0	...
5111195	  783.2	  582.2	 4350.0	...
5111196	  783.0	  582.1	 4348.0	...
5111197	  783.3	  581.9	 4346.0	...
5111198	  783.6	  581.9	 4347.0	...
5111199	  784.0	  581.9	 4347.0	...
5111200	  784.0	  581.8	 4347.0	...
5111201	  783.9	  581.8	 4347.0	...
5111202	  783.9	  581.8	 4349.0	...
5111203	  783.9	  581.7	 4351.0	...
5111204	  784.0	  581.6	 4351.0	...
5111205	  784.1	  581.5	 4350.0	...
5111206	  784.0	  581.5	 4349.0	...
5111207	  783.7	  581.6	 4350.0	...
5111208	  783.4	  581.8	 4352.0	...
5111209	  783.2	  581.9	 4354.0	...
5111210	  783.2	  581.9	 4355.0	...
5111211	  783.2	  581.9	 4355.0	...
5111212	  783.2	  582.0	 4353.0	...
5111213	  783.2	  582.2	 4352.0	...
5111214	  783.2	  582.3	 4351.0	...
5111215	  783.3	  582.3	 4351.0	...
5111216	  783.3	  582.6	 4352.0	...
5111217	  783.3	  582.9	 4352.0	...
5111218	  783.4	  583.2	 4354.0	...
5111219	  783.4	  583.3	 4355.0	...
5111220	  783.6	  583.6	 4356.0	...
5111221	  783.7	  583.9	 4356.0	...
5111222	  783.6	  584.1	 4356.0	...
5111223	  783.6	  584.1	 4354.0	...
5111224	  783.7	  584.1	 4352.0	...
5111225	  784.0	  583.9	 4351.0	...
5111226	  784.4	  583.6	 4352.0	...
5111227	  784.5	  583.3	 4352.0	...
5111228	  784.6	  583.4	 4351.0	...
5111229	  784.7	  583.4	 4352.0	...
5111230	  784.8	  583.4	 4353.0	...
5111231	  784.8	  583.4	 4353.0	...
5111232	  784.8	  583.5	 4352.0	...
5111233	  784.9	  583.5	 4351.0	...
5111234	  784.9	  583.5	 4351.0	...
5111235	  784.9	  583.4	 4353.0	...
5111236	  785.1	  583.6	 4354.0	...
5111237	  785.2	  583.8	 4354.0	...
5111238	  785.4	  584.0	 4354.0	...
5111239	  785.4	  584.2	 4352.0	...
5111240	  785.3	  584.4	 4351.0	...
5111241	  784.9	  584.6	 4351.0	...
5111242	  784.6	  584.9	 4353.0	...
5111243	  784.4	  585.1	 4354.0	...
5111244	  784.4	  585.2	 4354.0	...
5111245	  784.2	  585.0	 4353.0	...
5111246	  783.9	  584.8	 4351.0	...
5111247	  783.7	  584.8	 4351.0	...
5111248	  784.0	  584.6	 4351.0	...
5111249	  784.5	  584.1	 4352.0	...
5111250	  785.2	  583.5	 4352.0	...
5111251	  785.9	  583.0	 4353.0	...
5111252	  786.8	  582.5	 4352.0	...
5111253	  788.0	  581.7	 4351.0	...
EFIX R   5110847	5111253	407	  783.5	  579.3	   4340
SSACC R  5111254
5111254	  789.5	  581.0	 4351.0	...
5111255	  791.5	  580.4	 4351.0	...
5111256	  793.3	  580.1	 4352.0	...
5111257	  795.2	  579.9	 4352.0	...
5111258	  797.0	  579.8	 4351.0	...
5111259	  799.0	  579.6	 4352.0	...
5111260	  801.8	  579.4	 4352.0	...
5111261	  803.9	  579.2	 4352.0	...
ESACC R  5111254	5111261	8	  789.5	  581.0	  803.9	  579.2	   0.31	     42
SFIX R   5111262
5111262	  805.8	  579.1	 4354.0	...
5111263	  806.5	  579.5	 4356.0	...
5111264	  807.4	  579.7	 4359.0	...
5111265	  808.0	  579.9	 4359.0	...
5111266	  808.5	  579.9	 4360.0	...
5111267	  808.8	  580.0	 4360.0	...
5111268	  808.8	  580.0	 4357.0	...
5111269	  808.8	  579.9	 4355.0	...
5111270	  808.5	  579.7	 4353.0	...
5111271	  808.3	  579.5	 4353.0	...
5111272	  807.8	  579.7	 4352.0	...
5111273	  807.5	  579.9	 4352.0	...
5111274	  807.1	  580.1	 4352.0	...
5111275	  807.0	  580.2	 4352.0	...
5111276	  806.5	  580.6	 4352.0	...
5111277	  806.0	  580.9	 4352.0	...
5111278	  805.1	  581.3	 4352.0	...
5111279	  804.3	  581.3	 4352.0	...
5111280	  803.5	  581.3	 4352.0	...
5111281	  803.3	  581.3	 4355.0	...
5111282	  802.8	  581.3	 4357.0	...
5111283	  802.4	  581.3	 4357.0	...
5111284	  801.6	  581.4	 4354.0	...
5111285	  801.3	  581.4	 4351.0	...
5111286	  800.9	  581.5	 4352.0	...
5111287	  800.9	  581.9	 4352.0	...
5111288	  800.8	  582.3	 4353.0	...
5111289	  800.9	  582.5	 4353.0	...
5111290	  801.1	  582.3	 4354.0	...
5111291	  801.3	  582.1	 4354.0	...
5111292	  801.3	  582.1	 4354.0	...
5111293	  801.4	  582.2	 4353.0	...
5111294	  801.4	  582.4	 4354.0	...
5111295	  801.3	  582.8	 4354.0	...
5111296	  801.1	  583.3	 4351.0	...
5111297	  801.1	  583.9	 4348.0	...
5111298	  801.1	  584.3	 4346.0	...
5111299	  801.2	  584.6	 4348.0	...
5111300	  801.2	  584.7	 4349.0	...
5111301	  801.4	  584.7	 4348.0	...
5111302	  801.6	  584.7	 4348.0	...
5111303	  801.8	  584.9	 4349.0	...
5111304	  801.8	  585.2	 4349.0	...
5111305	  802.0	  585.4	 4349.0	...
5111306	  802.2	  585.3	 4349.0	...
5111307	  802.4	  585.2	 4348.0	...
5111308	  802.4	  585.2	 4347.0	...
5111309	  802.5	  585.1	 4347.0	...
5111310	  802.6	  585.1	 4347.0	...
5111311	  802.8	  585.1	 4346.0	...
5111312	  802.7	  585.1	 4346.0	...
5111313	  802.6	  584.9	 4346.0	...
5111314	  802.3	  584.6	 4347.0	...
5111315	  802.2	  584.4	 4348.0	...
5111316	  802.0	  584.3	 4350.0	...
5111317	  802.0	  584.4	 4350.0	...
5111318	  801.9	  584.3	 4350.0	...
5111319	  802.0	  584.3	 4350.0	...
5111320	  802.2	  584.3	 4350.0	...
5111321	  802.3	  584.4	 4350.0	...
5111322	  802.3	  584.6	 4351.0	...
5111323	  802.3	  584.7	 4351.0	...
5111324	  802.1	  584.9	 4351.0	...
5111325	  802.0	  584.9	 4351.0	...
5111326	  802.0	  584.9	 4351.0	...
5111327	  802.2	  585.1	 4351.0	...
5111328	  802.3	  585.3	 4351.0	...
5111329	  802.4	  585.6	 4352.0	...
5111330	  802.3	  585.6	 4351.0	...
5111331	  802.2	  585.6	 4350.0	...
5111332	  802.1	  585.3	 4347.0	...
5111333	  801.9	  584.9	 4344.0	...
5111334	  801.8	  584.4	 4343.0	...
5111335	  801.9	  584.2	 4342.0	...
5111336	  802.2	  584.3	 4342.0	...
5111337	  802.5	  584.5	 4342.0	...
5111338	  802.3	  584.8	 4343.0	...
5111339	  802.0	  584.9	 4344.0	...
5111340	  801.8	  585.0	 4344.0	...
5111341	  801.9	  585.1	 4345.0	...
5111342	  802.0	  585.2	 4346.0	...
5111343	  802.0	  585.2	 4346.0	...
5111344	  802.0	  585.2	 4347.0	...
5111345	  802.1	  585.0	 4347.0	...
5111346	  802.1	  585.0	 4348.0	...
5111347	  802.2	  585.0	 4348.0	...
5111348	  802.2	  585.0	 4350.0	...
5111349	  802.2	  585.1	 4350.0	...
5111350	  802.3	  585.6	 4349.0	...
5111351	  802.4	  586.1	 4347.0	...
5111352	  802.5	  586.5	 4348.0	...
5111353	  802.5	  586.6	 4351.0	...
5111354	  802.6	  586.9	 4353.0	...
5111355	  802.8	  587.2	 4352.0	...
5111356	  802.9	  587.3	 4351.0	...
5111357	  802.8	  587.4	 4350.0	...
5111358	  802.7	  587.4	 4349.0	...
5111359	  802.6	  587.3	 4349.0	...
MSG	5111360 0000 _ Number Off
5111360	  802.6	  587.2	 4349.0	...
5111361	  802.6	  587.2	 4348.0	...
5111362	  802.6	  587.1	 4346.0	...
5111363	  802.7	  587.0	 4344.0	...
5111364	  802.8	  586.9	 4344.0	...
5111365	  802.9	  586.9	 4343.0	...
5111366	  802.9	  586.8	 4342.0	...
5111367	  802.8	  586.8	 4340.0	...
5111368	  802.7	  586.7	 4340.0	...
5111369	  802.4	  586.8	 4339.0	...
5111370	  802.2	  586.7	 4339.0	...
5111371	  802.1	  586.5	 4339.0	...
5111372	  802.4	  586.2	 4339.0	...
5111373	  802.6	  586.2	 4339.0	...
5111374	  802.8	  586.3	 4340.0	...
5111375	  803.0	  586.4	 4339.0	...
5111376	  803.2	  586.4	 4339.0	...
5111377	  803.4	  586.5	 4339.0	...
5111378	  803.5	  586.5	 4338.0	...
5111379	  803.5	  586.5	 4338.0	...
5111380	  803.6	  586.3	 4337.0	...
5111381	  803.6	  586.3	 4335.0	...
5111382	  803.5	  586.3	 4333.0	...
5111383	  803.5	  586.4	 4331.0	...
5111384	  803.5	  586.4	 4329.0	...
5111385	  803.4	  586.3	 4332.0	...
5111386	  803.3	  586.2	 4336.0	...
5111387	  803.3	  586.1	 4339.0	...
5111388	  803.4	  586.0	 4339.0	...
5111389	  803.5	  586.0	 4339.0	...
5111390	  803.4	  586.0	 4339.0	...
5111391	  803.2	  586.3	 4339.0	...
5111392	  803.0	  586.6	 4339.0	...
5111393	  803.0	  586.9	 4339.0	...
5111394	  803.0	  587.0	 4338.0	...
5111395	  803.0	  587.0	 4338.0	...
5111396	  803.1	  587.0	 4337.0	...
5111397	  803.1	  586.9	 4336.0	...
5111398	  803.3	  586.7	 4334.0	...
5111399	  803.3	  586.6	 4333.0	...
5111400	  803.4	  586.6	 4332.0	...
5111401	  803.3	  586.6	 4332.0	...
5111402	  803.3	  586.6	 4331.0	...
5111403	  803.4	  586.6	 4330.0	...
5111404	  803.5	  586.5	 4327.0	...
5111405	  803.7	  586.5	 4324.0	...
5111406	  804.0	  586.5	 4322.0	...
5111407	  804.3	  586.5	 4324.0	...
5111408	  804.0	  586.6	 4327.0	...
5111409	  803.5	  586.6	 4329.0	...
5111410	  803.2	  586.6	 4327.0	...
5111411	  803.3	  586.5	 4325.0	...
5111412	  803.5	  586.4	 4323.0	...
5111413	  803.6	  586.4	 4322.0	...
5111414	  803.4	  586.5	 4322.0	...
5111415	  803.2	  586.4	 4322.0	...
5111416	  803.1	  586.3	 4322.0	...
5111417	  803.3	  586.2	 4322.0	...
5111418	  803.5	  586.2	 4323.0	...
5111419	  803.5	  586.1	 4323.0	...
5111420	  803.4	  586.0	 4323.0	...
5111421	  803.4	  585.8	 4323.0	...
5111422	  803.4	  585.7	 4323.0	...
5111423	  803.5	  585.9	 4323.0	...
5111424	  803.7	  586.2	 4322.0	...
5111425	  803.8	  586.6	 4321.0	...
5111426	  803.9	  586.9	 4320.0	...
5111427	  803.9	  586.9	 4319.0	...
5111428	  803.9	  586.9	 4317.0	...
5111429	  804.0	  586.9	 4316.0	...
5111430	  804.0	  587.0	 4317.0	...
5111431	  804.1	  587.2	 4319.0	...
5111432	  804.1	  587.2	 4320.0	...
5111433	  804.1	  587.0	 4320.0	...
5111434	  804.0	  586.8	 4321.0	...
5111435	  803.9	  586.6	 4320.0	...
5111436	  803.7	  586.4	 4320.0	...
5111437	  803.6	  586.3	 4320.0	...
5111438	  803.2	  586.3	 4319.0	...
5111439	  802.9	  586.6	 4318.0	...
5111440	  802.6	  587.1	 4319.0	...
5111441	  802.6	  587.5	 4319.0	...
5111442	  802.6	  587.5	 4320.0	...
5111443	  802.7	  587.3	 4321.0	...
5111444	  802.8	  587.2	 4320.0	...
5111445	  803.1	  587.3	 4318.0	...
5111446	  803.1	  587.4	 4316.0	...
5111447	  803.1	  587.3	 4316.0	...
5111448	  803.4	  587.1	 4316.0	...
5111449	  803.8	  587.0	 4316.0	...
5111450	  804.0	  587.2	 4315.0	...
5111451	  803.9	  587.4	 4315.0	...
5111452	  803.5	  587.7	 4314.0	...
5111453	  803.3	  587.9	 4315.0	...
5111454	  803.1	  588.1	 4315.0	...
5111455	  802.9	  588.4	 4315.0	...
5111456	  802.7	  588.6	 4316.0	...
5111457	  802.4	  588.6	 4319.0	...
5111458	  802.4	  588.4	 4320.0	...
5111459	  802.4	  588.5	 4320.0	...
5111460	  802.5	  588.8	 4319.0	...
5111461	  802.6	  589.0	 4318.0	...
5111462	  802.5	  588.9	 4318.0	...
5111463	  802.4	  588.9	 4318.0	...
5111464	  802.2	  588.9	 4318.0	...
5111465	  802.3	  589.3	 4318.0	...
5111466	  802.3	  589.7	 4319.0	...
5111467	  802.1	  590.1	 4319.0	...
5111468	  801.9	  590.3	 4319.0	...
5111469	  801.6	  590.5	 4318.0	...
5111470	  801.5	  590.6	 4319.0	...
5111471	  801.4	  590.7	 4320.0	...
5111472	  801.4	  590.7	 4321.0	...
5111473	  801.4	  590.7	 4321.0	...
5111474	  801.5	  590.8	 4320.0	...
5111475	  801.6	  590.6	 4321.0	...
5111476	  801.7	  590.4	 4321.0	...
5111477	  801.6	  590.1	 4320.0	...
5111478	  801.5	  590.2	 4319.0	...
5111479	  801.4	  590.3	 4318.0	...
5111480	  801.4	  590.5	 4318.0	...
5111481	  801.4	  591.0	 4318.0	...
5111482	  801.5	  591.2	 4318.0	...
5111483	  801.6	  591.4	 4317.0	...
5111484	  801.7	  591.4	 4315.0	...
5111485	  801.7	  591.3	 4315.0	...
5111486	  801.8	  591.4	 4316.0	...
5111487	  801.8	  591.4	 4317.0	...
5111488	  801.7	  591.5	 4318.0	...
5111489	  801.5	  591.4	 4318.0	...
5111490	  801.3	  591.4	 4319.0	...
5111491	  801.3	  591.6	 4318.0	...
5111492	  801.2	  591.9	 4318.0	...
5111493	  801.1	  592.2	 4318.0	...
5111494	  801.3	  592.4	 4318.0	...
5111495	  801.4	  592.4	 4317.0	...
5111496	  801.6	  592.4	 4317.0	...
5111497	  801.6	  592.4	 4317.0	...
5111498	  801.6	  592.5	 4316.0	...
5111499	  801.9	  592.3	 4314.0	...
5111500	  802.1	  592.1	 4313.0	...
5111501	  802.3	  591.9	 4313.0	...
5111502	  802.3	  591.7	 4313.0	...
5111503	  802.3	  591.6	 4313.0	...
5111504	  802.3	  591.2	 4313.0	...
5111505	  802.3	  590.8	 4313.0	...
5111506	  802.0	  590.5	 4313.0	...
5111507	  801.8	  590.6	 4313.0	...
5111508	  801.4	  590.9	 4312.0	...
5111509	  801.2	  591.3	 4311.0	...
5111510	  801.1	  591.8	 4311.0	...
5111511	  801.4	  592.3	 4310.0	...
5111512	  801.5	  592.7	 4309.0	...
5111513	  801.6	  592.9	 4307.0	...
5111514	  801.5	  592.9	 4306.0	...
5111515	  801.4	  592.8	 4306.0	...
5111516	  801.4	  592.6	 4306.0	...
5111517	  801.3	  592.4	 4306.0	...
5111518	  801.3	  592.2	 4306.0	...
5111519	  801.2	  592.3	 4306.0	...
5111520	  801.3	  592.0	 4308.0	...
5111521	  801.4	  591.8	 4310.0	...
5111522	  801.6	  591.8	 4312.0	...
5111523	  801.7	  591.9	 4312.0	...
5111524	  801.6	  592.0	 4313.0	...
5111525	  801.4	  591.9	 4313.0	...
5111526	  801.4	  591.8	 4312.0	...
5111527	  801.5	  591.8	 4310.0	...
5111528	  801.7	  591.9	 4309.0	...
5111529	  801.7	  591.9	 4309.0	...
5111530	  801.7	  592.0	 4310.0	...
5111531	  801.7	  592.0	 4311.0	...
5111532	  801.7	  592.2	 4313.0	...
5111533	  801.8	  592.4	 4313.0	...
5111534	  802.1	  592.6	 4311.0	...
5111535	  802.2	  592.5	 4310.0	...
5111536	  802.4	  592.5	 4311.0	...
5111537	  802.4	  592.5	 4313.0	...
5111538	  802.3	  592.5	 4314.0	...
5111539	  802.1	  592.5	 4315.0	...
5111540	  801.9	  592.4	 4316.0	...
5111541	  801.9	  592.4	 4316.0	...
5111542	  802.0	  592.6	 4315.0	...
5111543	  801.8	  592.8	 4315.0	...
5111544	  801.6	  592.8	 4316.0	...
5111545	  801.5	  592.8	 4317.0	...
5111546	  801.5	  593.0	 4318.0	...
5111547	  801.5	  593.3	 4317.0	...
5111548	  801.6	  593.5	 4317.0	...
5111549	  801.6	  593.4	 4317.0	...
5111550	  801.6	  593.7	 4316.0	...
5111551	  801.6	  594.0	 4317.0	...
5111552	  801.5	  594.3	 4319.0	...
5111553	  801.5	  594.2	 4322.0	...
5111554	  801.5	  594.3	 4325.0	...
5111555	  801.4	  594.5	 4324.0	...
5111556	  801.3	  594.7	 4322.0	...
5111557	  801.2	  594.8	 4320.0	...
5111558	  801.0	  595.0	 4319.0	...
5111559	  800.9	  595.2	 4319.0	...
5111560	  800.9	  595.4	 4319.0	...
5111561	  800.7	  595.5	 4320.0	...
5111562	  800.4	  595.6	 4320.0	...
5111563	  800.3	  595.5	 4322.0	...
5111564	  800.5	  595.4	 4324.0	...
5111565	  800.7	  595.3	 4326.0	...
5111566	  800.7	  595.3	 4326.0	...
5111567	  800.7	  595.2	 4326.0	...
5111568	  800.5	  595.3	 4327.0	...
5111569	  800.2	  595.4	 4327.0	...
5111570	  800.0	  595.7	 4326.0	...
5111571	  800.1	  595.7	 4326.0	...
MSG	5111572 0000 _ Number On
5111572	  800.1	  595.5	 4326.0	...
5111573	  799.9	  595.3	 4327.0	...
5111574	  799.6	  595.0	 4330.0	...
5111575	  799.2	  595.0	 4332.0	...
5111576	  799.2	  595.0	 4333.0	...
5111577	  799.4	  595.1	 4333.0	...
5111578	  799.5	  595.2	 4333.0	...
5111579	  799.5	  595.2	 4333.0	...
5111580	  799.4	  595.2	 4332.0	...
5111581	  799.3	  594.9	 4332.0	...
5111582	  799.1	  594.6	 4331.0	...
5111583	  799.1	  594.4	 4330.0	...
5111584	  799.3	  594.3	 4329.0	...
5111585	  799.5	  594.2	 4328.0	...
5111586	  799.7	  594.2	 4326.0	...
5111587	  799.6	  594.4	 4324.0	...
5111588	  799.6	  594.5	 4322.0	...
5111589	  799.5	  594.4	 4322.0	...
5111590	  799.4	  594.3	 4323.0	...
5111591	  799.4	  594.4	 4323.0	...
5111592	  799.4	  594.7	 4325.0	...
5111593	  799.4	  595.2	 4326.0	...
5111594	  799.5	  595.7	 4328.0	...
5111595	  799.2	  596.0	 4330.0	...
5111596	  798.9	  596.1	 4332.0	...
5111597	  798.6	  596.0	 4332.0	...
5111598	  798.6	  596.0	 4333.0	...
5111599	  798.4	  596.1	 4333.0	...
5111600	  798.2	  596.1	 4335.0	...
5111601	  797.9	  596.2	 4337.0	...
5111602	  797.8	  596.3	 4339.0	...
5111603	  797.7	  596.5	 4339.0	...
5111604	  797.7	  596.6	 4337.0	...
5111605	  797.7	  596.7	 4335.0	...
5111606	  797.7	  596.9	 4336.0	...
5111607	  797.7	  597.1	 4338.0	...
5111608	  797.6	  597.3	 4341.0	...
5111609	  797.1	  597.3	 4341.0	...
5111610	  796.7	  597.4	 4342.0	...
5111611	  796.4	  597.4	 4342.0	...
5111612	  796.4	  597.5	 4341.0	...
5111613	  796.7	  597.5	 4341.0	...
5111614	  797.0	  597.6	 4342.0	...
5111615	  797.2	  597.7	 4343.0	...
5111616	  797.2	  597.7	 4344.0	...
5111617	  797.3	  597.7	 4345.0	...
5111618	  797.3	  597.7	 4345.0	...
5111619	  797.4	  597.7	 4345.0	...
5111620	  797.4	  597.7	 4348.0	...
5111621	  797.5	  597.7	 4350.0	...
5111622	  797.5	  597.6	 4351.0	...
5111623	  797.6	  597.5	 4351.0	...
5111624	  797.6	  597.4	 4349.0	...
5111625	  797.5	  597.2	 4348.0	...
5111626	  797.5	  597.2	 4348.0	...
5111627	  797.2	  597.0	 4348.0	...
5111628	  797.0	  596.7	 4347.0	...
5111629	  796.9	  596.9	 4347.0	...
5111630	  796.7	  597.3	 4351.0	...
5111631	  796.4	  597.6	 4355.0	...
5111632	  795.9	  597.6	 4358.0	...
5111633	  795.7	  597.6	 4357.0	...
5111634	  795.6	  597.7	 4356.0	...
5111635	  795.5	  598.2	 4357.0	...
5111636	  795.5	  598.6	 4358.0	...
5111637	  795.5	  598.9	 4358.0	...
5111638	  795.3	  599.1	 4358.0	...
5111639	  795.0	  599.2	 4358.0	...
5111640	  794.8	  599.4	 4360.0	...
5111641	  794.8	  599.5	 4360.0	...
5111642	  794.7	  599.6	 4361.0	...
5111643	  794.7	  599.5	 4360.0	...
5111644	  794.7	  599.2	 4360.0	...
5111645	  794.6	  598.7	 4360.0	...
5111646	  794.5	  598.0	 4360.0	...
5111647	  794.6	  597.5	 4360.0	...
5111648	  794.8	  597.2	 4360.0	...
5111649	  794.9	  597.3	 4360.0	...
5111650	  794.9	  597.3	 4361.0	...
5111651	  794.9	  597.2	 4362.0	...
5111652	  794.6	  597.3	 4366.0	...
5111653	  794.4	  597.6	 4369.0	...
5111654	  794.1	  598.1	 4372.0	...
5111655	  793.9	  598.3	 4371.0	...
5111656	  793.9	  598.5	 4370.0	...
5111657	  793.8	  598.5	 4371.0	...
5111658	  793.8	  598.6	 4373.0	...
5111659	  793.8	  598.6	 4375.0	...
5111660	  793.8	  598.9	 4376.0	...
5111661	  793.8	  599.3	 4375.0	...
5111662	  793.6	  599.8	 4375.0	...
5111663	  793.4	  600.5	 4375.0	...
5111664	  793.2	  601.0	 4375.0	...
5111665	  793.2	  601.3	 4375.0	...
5111666	  793.2	  601.1	 4375.0	...
5111667	  793.2	  601.1	 4374.0	...
5111668	  792.9	  601.4	 4374.0	...
5111669	  792.6	  601.6	 4373.0	...
5111670	  792.2	  601.7	 4375.0	...
5111671	  792.2	  601.6	 4378.0	...
5111672	  792.2	  601.3	 4381.0	...
5111673	  792.2	  601.1	 4383.0	...
5111674	  792.2	  601.0	 4381.0	...
5111675	  792.1	  600.4	 4379.0	...
5111676	  792.1	  599.7	 4377.0	...
5111677	  792.2	  598.9	 4377.0	...
5111678	  792.3	  598.7	 4377.0	...
5111679	  792.2	  598.4	 4377.0	...
5111680	  792.2	  598.3	 4376.0	...
5111681	  792.2	  598.2	 4375.0	...
5111682	  792.4	  598.4	 4375.0	...
5111683	  792.5	  598.6	 4378.0	...
5111684	  792.7	  598.8	 4380.0	...
5111685	  792.8	  598.8	 4385.0	...
5111686	  792.8	  598.9	 4387.0	...
5111687	  792.8	  599.1	 4391.0	...
5111688	  792.9	  599.5	 4392.0	...
5111689	  792.9	  600.2	 4394.0	...
5111690	  793.0	  600.7	 4394.0	...
5111691	  793.1	  601.0	 4393.0	...
5111692	  793.1	  600.5	 4392.0	...
5111693	  793.0	  600.0	 4391.0	...
5111694	  792.7	  599.4	 4391.0	...
5111695	  792.4	  599.3	 4391.0	...
5111696	  792.1	  599.1	 4391.0	...
5111697	  791.9	  599.1	 4391.0	...
5111698	  791.7	  599.2	 4393.0	...
5111699	  791.6	  599.3	 4395.0	...
5111700	  791.6	  599.4	 4396.0	...
5111701	  791.4	  599.5	 4395.0	...
5111702	  791.2	  599.6	 4394.0	...
5111703	  791.1	  599.6	 4395.0	...
5111704	  791.1	  599.7	 4395.0	...
5111705	  791.1	  600.0	 4396.0	...
5111706	  791.3	  600.2	 4396.0	...
5111707	  791.4	  600.3	 4396.0	...
5111708	  791.6	  600.3	 4396.0	...
5111709	  791.5	  600.3	 4395.0	...
5111710	  791.4	  600.2	 4395.0	...
5111711	  791.3	  600.3	 4396.0	...
5111712	  791.3	  600.5	 4397.0	...
5111713	  791.4	  600.7	 4398.0	...
5111714	  791.4	  600.9	 4398.0	...
5111715	  791.4	  601.0	 4398.0	...
5111716	  791.4	  601.2	 4399.0	...
5111717	  791.5	  601.5	 4401.0	...
5111718	  791.5	  601.8	 4402.0	...
5111719	  791.5	  601.9	 4404.0	...
5111720	  791.5	  602.0	 4405.0	...
5111721	  791.7	  602.0	 4408.0	...
5111722	  792.0	  602.0	 4410.0	...
5111723	  792.2	  601.7	 4411.0	...
5111724	  792.0	  601.5	 4411.0	...
5111725	  791.7	  601.0	 4412.0	...
5111726	  791.4	  600.3	 4412.0	...
5111727	  791.3	  599.6	 4412.0	...
5111728	  791.1	  599.3	 4411.0	...
5111729	  791.2	  599.4	 4409.0	...
5111730	  791.3	  599.3	 4409.0	...
5111731	  791.4	  599.2	 4408.0	...
5111732	  791.6	  599.3	 4411.0	...
5111733	  791.8	  599.3	 4413.0	...
5111734	  792.0	  599.3	 4415.0	...
5111735	  792.0	  599.1	 4415.0	...
5111736	  792.0	  599.0	 4414.0	...
5111737	  791.8	  599.0	 4413.0	...
5111738	  791.7	  599.3	 4411.0	...
5111739	  791.7	  599.6	 4412.0	...
5111740	  791.5	  599.9	 4414.0	...
5111741	  791.3	  600.2	 4417.0	...
5111742	  791.0	  600.5	 4417.0	...
5111743	  790.9	  600.6	 4418.0	...
5111744	  790.9	  600.5	 4419.0	...
5111745	  790.9	  600.5	 4420.0	...
5111746	  790.8	  600.4	 4421.0	...
5111747	  790.8	  600.4	 4423.0	...
5111748	  790.8	  600.4	 4424.0	...
5111749	  790.8	  600.4	 4425.0	...
5111750	  790.9	  600.6	 4425.0	...
5111751	  791.1	  600.6	 4423.0	...
5111752	  791.2	  600.6	 4421.0	...
5111753	  791.3	  600.5	 4421.0	...
5111754	  791.4	  600.6	 4421.0	...
5111755	  791.5	  600.6	 4422.0	...
5111756	  791.6	  600.3	 4423.0	...
5111757	  791.8	  600.0	 4425.0	...
5111758	  791.8	  599.7	 4426.0	...
5111759	  791.5	  599.8	 4426.0	...
5111760	  791.1	  599.9	 4426.0	...
5111761	  790.8	  599.8	 4426.0	...
5111762	  790.9	  599.3	 4426.0	...
5111763	  790.9	  598.8	 4425.0	...
5111764	  790.5	  598.5	 4425.0	...
5111765	  790.1	  598.4	 4426.0	...
5111766	  789.8	  598.5	 4426.0	...
5111767	  789.8	  598.5	 4427.0	...
5111768	  789.9	  598.6	 4427.0	...
5111769	  790.0	  598.6	 4427.0	...
5111770	  790.0	  598.6	 4427.0	...
5111771	  790.0	  598.6	 4430.0	...
5111772	  790.0	  598.6	 4433.0	...
5111773	  790.0	  598.6	 4436.0	...
5111774	  790.1	  598.6	 4436.0	...
5111775	  790.1	  598.1	 4438.0	...
5111776	  789.9	  597.6	 4439.0	...
5111777	  789.8	  597.2	 4440.0	...
5111778	  789.6	  597.4	 4437.0	...
5111779	  789.6	  597.6	 4434.0	...
5111780	  789.6	  597.8	 4432.0	...
5111781	  789.3	  598.1	 4433.0	...
5111782	  789.2	  598.5	 4434.0	...
5111783	  789.1	  598.9	 4436.0	...
5111784	  789.2	  599.1	 4436.0	...
5111785	  789.4	  599.4	 4437.0	...
5111786	  789.5	  599.7	 4437.0	...
5111787	  789.3	  600.0	 4437.0	...
5111788	  789.1	  600.2	 4436.0	...
5111789	  788.8	  600.3	 4435.0	...
5111790	  788.8	  600.3	 4435.0	...
5111791	  788.8	  600.0	 4435.0	...
5111792	  788.7	  599.6	 4435.0	...
5111793	  788.7	  599.4	 4435.0	...
5111794	  788.8	  599.6	 4434.0	...
5111795	  788.8	  599.7	 4434.0	...
5111796	  788.3	  599.8	 4435.0	...
5111797	  788.0	  600.0	 4436.0	...
5111798	  787.7	  600.5	 4437.0	...
5111799	  787.8	  601.0	 4438.0	...
5111800	  787.9	  601.4	 4437.0	...
5111801	  787.8	  601.5	 4437.0	...
5111802	  787.7	  601.6	 4438.0	...
5111803	  787.6	  601.7	 4440.0	...
5111804	  787.6	  602.0	 4442.0	...
5111805	  787.6	  602.2	 4443.0	...
5111806	  787.6	  602.3	 4445.0	...
5111807	  787.6	  602.1	 4448.0	...
5111808	  788.0	  602.0	 4449.0	...
5111809	  788.3	  601.9	 4449.0	...
5111810	  788.6	  601.8	 4450.0	...
5111811	  788.5	  601.7	 4451.0	...
5111812	  788.5	  601.6	 4451.0	...
5111813	  788.5	  601.5	 4454.0	...
5111814	  788.6	  601.4	 4457.0	...
5111815	  788.9	  601.3	 4460.0	...
5111816	  789.1	  601.3	 4460.0	...
5111817	  789.0	  601.5	 4460.0	...
5111818	  788.7	  601.8	 4459.0	...
5111819	  788.5	  602.1	 4458.0	...
5111820	  788.5	  602.1	 4458.0	...
5111821	  788.4	  601.9	 4459.0	...
5111822	  788.4	  601.6	 4462.0	...
5111823	  788.4	  601.3	 4464.0	...
5111824	  788.4	  601.2	 4466.0	...
5111825	  788.5	  601.1	 4465.0	...
5111826	  788.4	  601.0	 4467.0	...
5111827	  788.0	  601.0	 4469.0	...
5111828	  787.6	  600.8	 4469.0	...
5111829	  787.0	  600.7	 4467.0	...
5111830	  786.7	  600.7	 4465.0	...
5111831	  786.6	  600.7	 4466.0	...
5111832	  786.4	  600.8	 4466.0	...
5111833	  786.1	  600.8	 4464.0	...
5111834	  785.9	  600.8	 4462.0	...
5111835	  785.9	  600.7	 4460.0	...
5111836	  785.8	  600.7	 4462.0	...
5111837	  785.7	  600.7	 4466.0	...
5111838	  785.7	  600.9	 4469.0	...
5111839	  785.8	  601.2	 4470.0	...
5111840	  785.8	  601.4	 4468.0	...
5111841	  785.8	  601.5	 4466.0	...
5111842	  785.7	  601.4	 4465.0	...
5111843	  785.7	  601.3	 4465.0	...
5111844	  785.7	  601.3	 4465.0	...
5111845	  785.7	  601.4	 4466.0	...
5111846	  785.6	  601.3	 4468.0	...
5111847	  785.6	  601.3	 4471.0	...
5111848	  785.6	  601.0	 4474.0	...
5111849	  785.6	  600.8	 4474.0	...
5111850	  785.7	  600.6	 4473.0	...
5111851	  785.7	  600.5	 4473.0	...
5111852	  785.7	  600.3	 4472.0	...
5111853	  785.8	  600.1	 4471.0	...
5111854	  786.0	  600.0	 4472.0	...
5111855	  786.1	  600.3	 4473.0	...
5111856	  786.1	  600.6	 4474.0	...
5111857	  786.1	  600.7	 4474.0	...
5111858	  786.0	  600.2	 4473.0	...
5111859	  785.6	  599.7	 4475.0	...
5111860	  785.3	  599.3	 4476.0	...
5111861	  784.8	  598.7	 4478.0	...
5111862	  784.6	  598.2	 4479.0	...
5111863	  784.5	  597.7	 4480.0	...
5111864	  784.6	  597.8	 4480.0	...
5111865	  784.5	  597.8	 4480.0	...
5111866	  784.2	  598.0	 4480.0	...
5111867	  784.0	  598.3	 4479.0	...
5111868	  784.0	  598.5	 4479.0	...
5111869	  784.0	  598.6	 4481.0	...
5111870	  783.9	  598.6	 4482.0	...
5111871	  783.9	  598.6	 4484.0	...
5111872	  783.9	  598.5	 4484.0	...
5111873	  783.9	  598.5	 4484.0	...
MSG	5111874 0000 _ Number Off
5111874	  783.8	  598.6	 4483.0	...
5111875	  783.8	  598.6	 4483.0	...
5111876	  783.9	  598.5	 4483.0	...
5111877	  783.9	  598.5	 4484.0	...
5111878	  783.7	  598.5	 4486.0	...
5111879	  783.6	  598.4	 4488.0	...
5111880	  783.6	  598.4	 4488.0	...
5111881	  783.6	  598.4	 4488.0	...
5111882	  783.7	  598.4	 4487.0	...
5111883	  783.7	  598.5	 4487.0	...
5111884	  783.7	  598.5	 4489.0	...
5111885	  783.7	  598.5	 4493.0	...
5111886	  783.6	  598.5	 4496.0	...
5111887	  783.6	  598.5	 4497.0	...
5111888	  783.7	  598.5	 4497.0	...
5111889	  783.7	  598.4	 4496.0	...
5111890	  783.6	  598.3	 4497.0	...
5111891	  783.6	  598.2	 4498.0	...
5111892	  783.5	  598.2	 4500.0	...
5111893	  783.5	  598.2	 4500.0	...
5111894	  783.4	  598.3	 4500.0	...
5111895	  783.4	  598.3	 4500.0	...
5111896	  783.5	  598.3	 4500.0	...
5111897	  783.6	  598.7	 4500.0	...
5111898	  783.6	  599.0	 4500.0	...
5111899	  783.5	  599.4	 4500.0	...
5111900	  783.4	  599.5	 4502.0	...
5111901	  783.4	  599.4	 4504.0	...
5111902	  783.5	  599.4	 4506.0	...
5111903	  783.5	  599.6	 4506.0	...
5111904	  783.5	  599.9	 4506.0	...
5111905	  783.5	  600.2	 4505.0	...
5111906	  783.6	  600.2	 4504.0	...
5111907	  783.6	  600.2	 4503.0	...
5111908	  783.6	  600.3	 4503.0	...
5111909	  783.6	  600.3	 4502.0	...
5111910	  783.5	  600.5	 4501.0	...
5111911	  783.4	  600.7	 4501.0	...
5111912	  783.4	  600.7	 4502.0	...
5111913	  783.4	  600.8	 4503.0	...
5111914	  783.4	  600.8	 4503.0	...
5111915	  783.6	  600.5	 4502.0	...
5111916	  783.8	  600.2	 4501.0	...
5111917	  784.0	  599.8	 4503.0	...
5111918	  783.9	  599.8	 4506.0	...
5111919	  783.8	  599.8	 4508.0	...
5111920	  783.6	  600.1	 4507.0	...
5111921	  783.6	  600.5	 4506.0	...
5111922	  783.6	  600.6	 4505.0	...
5111923	  783.6	  600.2	 4505.0	...
5111924	  783.4	  599.9	 4505.0	...
5111925	  783.2	  600.2	 4507.0	...
5111926	  783.1	  600.5	 4509.0	...
5111927	  783.1	  600.9	 4512.0	...
5111928	  783.0	  601.0	 4513.0	...
5111929	  782.8	  601.0	 4514.0	...
5111930	  782.7	  601.1	 4515.0	...
5111931	  782.6	  601.0	 4517.0	...
5111932	  782.8	  600.7	 4518.0	...
5111933	  783.0	  600.4	 4520.0	...
5111934	  783.2	  600.0	 4521.0	...
5111935	  783.2	  600.0	 4521.0	...
5111936	  783.2	  599.6	 4520.0	...
5111937	  783.1	  599.2	 4520.0	...
5111938	  783.1	  598.8	 4520.0	...
5111939	  783.2	  598.8	 4521.0	...
5111940	  783.3	  598.7	 4523.0	...
5111941	  783.2	  598.6	 4524.0	...
5111942	  783.1	  598.5	 4525.0	...
5111943	  783.0	  598.3	 4524.0	...
5111944	  783.0	  598.3	 4524.0	...
5111945	  783.1	  598.4	 4523.0	...
5111946	  783.1	  598.5	 4523.0	...
5111947	  783.1	  598.7	 4523.0	...
5111948	  783.1	  598.7	 4524.0	...
5111949	  783.2	  598.8	 4524.0	...
5111950	  783.3	  598.9	 4523.0	...
5111951	  783.3	  599.0	 4521.0	...
5111952	  783.4	  599.1	 4520.0	...
5111953	  783.4	  599.2	 4520.0	...
5111954	  783.3	  599.2	 4521.0	...
5111955	  783.1	  598.9	 4521.0	...
5111956	  783.0	  598.7	 4521.0	...
5111957	  783.0	  598.8	 4521.0	...
5111958	  783.0	  599.2	 4521.0	...
5111959	  783.0	  599.4	 4521.0	...
5111960	  782.9	  599.2	 4521.0	...
5111961	  782.8	  599.0	 4521.0	...
5111962	  782.7	  599.0	 4523.0	...
5111963	  782.6	  599.2	 4526.0	...
5111964	  782.6	  599.3	 4528.0	...
5111965	  782.6	  599.5	 4529.0	...
5111966	  782.7	  599.7	 4528.0	...
5111967	  782.7	  599.8	 4530.0	...
5111968	  782.7	  599.9	 4534.0	...
5111969	  782.6	  599.9	 4538.0	...
5111970	  782.6	  599.9	 4539.0	...
5111971	  782.6	  599.9	 4540.0	...
5111972	  782.6	  599.9	 4541.0	...
5111973	  782.7	  599.9	 4541.0	...
5111974	  782.8	  599.7	 4541.0	...
5111975	  782.7	  599.4	 4542.0	...
5111976	  782.6	  599.2	 4542.0	...
5111977	  782.5	  599.2	 4541.0	...
5111978	  782.5	  599.3	 4540.0	...
5111979	  782.3	  599.4	 4542.0	...
5111980	  782.2	  599.5	 4544.0	...
5111981	  782.1	  599.6	 4545.0	...
5111982	  781.9	  599.6	 4544.0	...
5111983	  781.8	  599.5	 4542.0	...
5111984	  781.9	  599.5	 4541.0	...
5111985	  782.0	  599.6	 4541.0	...
5111986	  782.2	  600.0	 4540.0	...
5111987	  782.2	  600.6	 4540.0	...
5111988	  782.3	  601.0	 4541.0	...
5111989	  782.3	  601.2	 4542.0	...
5111990	  782.2	  601.2	 4544.0	...
5111991	  782.2	  601.2	 4545.0	...
5111992	  782.2	  601.2	 4546.0	...
5111993	  782.1	  601.2	 4547.0	...
5111994	  781.9	  601.1	 4548.0	...
5111995	  781.7	  600.9	 4549.0	...
5111996	  781.6	  600.8	 4549.0	...
5111997	  781.6	  600.8	 4549.0	...
5111998	  781.6	  600.7	 4549.0	...
5111999	  781.6	  600.7	 4550.0	...
5112000	  781.7	  600.5	 4551.0	...
5112001	  781.8	  600.4	 4552.0	...
5112002	  782.0	  600.3	 4552.0	...
5112003	  782.0	  600.3	 4552.0	...
5112004	  782.1	  600.3	 4552.0	...
5112005	  782.1	  600.3	 4553.0	...
5112006	  782.2	  600.3	 4554.0	...
5112007	  782.3	  600.2	 4555.0	...
5112008	  782.3	  600.2	 4555.0	...
5112009	  782.3	  600.1	 4555.0	...
5112010	  782.4	  600.2	 4555.0	...
5112011	  782.5	  600.3	 4555.0	...
5112012	  782.6	  600.4	 4558.0	...
5112013	  782.6	  600.0	 4560.0	...
5112014	  782.5	  599.6	 4561.0	...
5112015	  782.5	  599.3	 4560.0	...
5112016	  782.5	  599.3	 4559.0	...
5112017	  782.5	  599.3	 4559.0	...
5112018	  782.3	  599.2	 4560.0	...
5112019	  782.0	  599.0	 4561.0	...
5112020	  781.8	  599.0	 4562.0	...
5112021	  781.8	  598.9	 4561.0	...
5112022	  781.9	  598.9	 4560.0	...
5112023	  781.9	  599.0	 4561.0	...
5112024	  782.0	  599.1	 4563.0	...
5112025	  782.3	  599.4	 4566.0	...
5112026	  782.4	  599.7	 4567.0	...
5112027	  782.6	  599.9	 4568.0	...
5112028	  782.6	  599.9	 4568.0	...
5112029	  782.6	  600.1	 4568.0	...
5112030	  782.6	  600.2	 4566.0	...
5112031	  782.8	  600.4	 4565.0	...
5112032	  782.9	  600.6	 4564.0	...
5112033	  783.0	  600.9	 4564.0	...
5112034	  783.0	  601.1	 4565.0	...
5112035	  783.0	  601.2	 4565.0	...
5112036	  783.1	  601.3	 4565.0	...
5112037	  783.2	  601.1	 4565.0	...
5112038	  783.3	  601.0	 4564.0	...
5112039	  783.4	  601.2	 4564.0	...
5112040	  783.5	  601.6	 4564.0	...
5112041	  783.6	  601.8	 4561.0	...
5112042	  783.3	  601.6	 4558.0	...
5112043	  782.9	  600.8	 4555.0	...
5112044	  782.6	  600.1	 4555.0	...
5112045	  782.0	  598.9	 4554.0	...
5112046	  781.3	  597.5	 4553.0	...
5112047	  779.6	  595.5	 4553.0	...
5112048	  778.3	  593.8	 4556.0	...
5112049	  776.9	  592.3	 4559.0	...
5112050	  776.1	  590.8	 4560.0	...
5112051	  775.4	  588.9	 4558.0	...
5112052	  774.7	  587.3	 4556.0	...
5112053	  774.4	  586.2	 4558.0	...
5112054	  773.8	  586.0	 4560.0	...
5112055	  773.3	  586.0	 4563.0	...
5112056	  772.8	  586.2	 4565.0	...
5112057	  772.7	  586.8	 4568.0	...
5112058	  772.8	  587.4	 4568.0	...
5112059	  773.0	  588.3	 4568.0	...
5112060	  773.5	  588.7	 4569.0	...
5112061	  774.1	  589.0	 4571.0	...
5112062	  774.8	  588.9	 4572.0	...
5112063	  775.5	  588.4	 4572.0	...
5112064	  776.1	  587.9	 4572.0	...
5112065	  776.5	  586.9	 4572.0	...
5112066	  777.1	  585.5	 4572.0	...
5112067	  777.3	  584.2	 4573.0	...
5112068	  777.7	  583.0	 4574.0	...
5112069	  778.2	  582.3	 4575.0	...
5112070	  778.8	  581.6	 4575.0	...
5112071	  779.4	  580.7	 4575.0	...
5112072	  780.1	  580.0	 4575.0	...
5112073	  780.8	  579.3	 4575.0	...
5112074	  781.5	  579.2	 4575.0	...
5112075	  782.0	  579.5	 4574.0	...
5112076	  782.2	  580.2	 4574.0	...
5112077	  782.4	  580.8	 4575.0	...
5112078	  782.8	  581.3	 4576.0	...
5112079	  783.2	  581.4	 4577.0	...
5112080	  783.6	  581.5	 4578.0	...
5112081	  783.5	  581.6	 4577.0	...
5112082	  783.2	  581.7	 4576.0	...
5112083	  783.0	  582.0	 4576.0	...
MSG	5112084 0000 _ Number On
5112084	  782.8	  582.3	 4574.0	...
5112085	  782.6	  582.7	 4573.0	...
5112086	  782.5	  582.9	 4573.0	...
5112087	  782.6	  583.1	 4573.0	...
5112088	  782.3	  583.6	 4574.0	...
5112089	  781.9	  584.2	 4574.0	...
5112090	  781.5	  584.6	 4574.0	...
5112091	  781.5	  584.6	 4574.0	...
5112092	  781.6	  584.9	 4573.0	...
5112093	  781.5	  585.1	 4572.0	...
5112094	  781.7	  585.4	 4572.0	...
5112095	  781.8	  585.4	 4573.0	...
5112096	  781.6	  585.4	 4572.0	...
5112097	  781.3	  585.8	 4571.0	...
5112098	  781.0	  586.1	 4570.0	...
5112099	  781.0	  586.4	 4571.0	...
5112100	  780.9	  586.5	 4570.0	...
5112101	  780.9	  586.6	 4568.0	...
5112102	  780.9	  586.6	 4566.0	...
5112103	  780.8	  586.6	 4566.0	...
5112104	  780.8	  586.6	 4566.0	...
5112105	  780.6	  586.5	 4566.0	...
5112106	  780.6	  586.2	 4566.0	...
5112107	  780.8	  586.0	 4566.0	...
5112108	  781.1	  585.7	 4568.0	...
5112109	  781.5	  585.5	 4570.0	...
5112110	  781.5	  585.5	 4572.0	...
5112111	  781.6	  585.6	 4571.0	...
5112112	  781.6	  585.9	 4571.0	...
5112113	  781.6	  586.2	 4570.0	...
5112114	  781.6	  586.4	 4571.0	...
5112115	  781.6	  586.4	 4571.0	...
5112116	  781.6	  586.4	 4572.0	...
5112117	  781.6	  586.3	 4571.0	...
5112118	  781.2	  586.3	 4572.0	...
5112119	  780.9	  586.0	 4572.0	...
5112120	  780.5	  585.9	 4573.0	...
5112121	  780.5	  585.7	 4573.0	...
5112122	  780.6	  585.7	 4574.0	...
5112123	  780.8	  585.7	 4575.0	...
5112124	  781.1	  585.6	 4576.0	...
5112125	  781.4	  585.6	 4576.0	...
5112126	  781.6	  585.5	 4574.0	...
5112127	  781.6	  585.5	 4572.0	...
5112128	  781.6	  585.6	 4573.0	...
5112129	  781.7	  585.7	 4573.0	...
5112130	  781.6	  586.1	 4573.0	...
5112131	  781.5	  586.4	 4572.0	...
5112132	  781.4	  586.7	 4572.0	...
5112133	  781.3	  586.5	 4572.0	...
5112134	  781.3	  586.3	 4573.0	...
5112135	  781.3	  586.0	 4573.0	...
5112136	  781.3	  586.0	 4573.0	...
5112137	  781.4	  586.1	 4572.0	...
5112138	  781.6	  586.2	 4573.0	...
5112139	  781.6	  586.3	 4575.0	...
5112140	  781.5	  586.3	 4578.0	...
5112141	  781.4	  586.3	 4580.0	...
5112142	  781.3	  586.4	 4580.0	...
5112143	  781.3	  586.4	 4579.0	...
5112144	  781.1	  586.2	 4579.0	...
5112145	  781.0	  586.1	 4580.0	...
5112146	  781.2	  586.2	 4579.0	...
5112147	  781.5	  586.5	 4577.0	...
5112148	  781.3	  586.7	 4575.0	...
5112149	  781.0	  586.6	 4575.0	...
5112150	  780.8	  586.5	 4576.0	...
5112151	  781.0	  586.3	 4577.0	...
5112152	  781.2	  586.1	 4578.0	...
5112153	  781.2	  585.9	 4578.0	...
5112154	  781.3	  586.0	 4577.0	...
5112155	  781.3	  586.2	 4577.0	...
5112156	  781.3	  586.5	 4575.0	...
5112157	  781.3	  586.6	 4573.0	...
5112158	  781.2	  586.6	 4575.0	...
5112159	  781.2	  586.4	 4577.0	...
5112160	  781.0	  586.1	 4577.0	...
5112161	  781.0	  585.8	 4574.0	...
5112162	  781.0	  585.8	 4571.0	...
5112163	  781.1	  585.8	 4571.0	...
5112164	  781.3	  585.8	 4571.0	...
5112165	  781.5	  585.8	 4571.0	...
5112166	  781.7	  585.8	 4571.0	...
5112167	  781.7	  585.8	 4572.0	...
5112168	  781.6	  585.7	 4571.0	...
5112169	  781.3	  585.7	 4569.0	...
5112170	  781.0	  585.7	 4566.0	...
5112171	  780.9	  585.9	 4565.0	...
5112172	  781.0	  586.1	 4566.0	...
5112173	  781.1	  586.2	 4567.0	...
5112174	  781.1	  586.1	 4569.0	...
5112175	  781.1	  586.1	 4571.0	...
5112176	  781.1	  586.0	 4572.0	...
5112177	  780.9	  586.0	 4573.0	...
5112178	  780.9	  586.1	 4574.0	...
5112179	  780.9	  586.2	 4575.0	...
5112180	  781.0	  586.4	 4575.0	...
5112181	  781.1	  586.6	 4575.0	...
5112182	  781.1	  586.4	 4576.0	...
5112183	  781.4	  586.1	 4576.0	...
5112184	  781.6	  585.8	 4577.0	...
5112185	  781.9	  585.8	 4578.0	...
5112186	  781.8	  586.0	 4579.0	...
5112187	  781.4	  586.2	 4582.0	...
5112188	  781.1	  586.3	 4584.0	...
5112189	  780.6	  586.3	 4587.0	...
5112190	  780.6	  586.1	 4587.0	...
5112191	  780.5	  586.0	 4586.0	...
5112192	  780.5	  586.0	 4585.0	...
5112193	  780.4	  586.0	 4583.0	...
5112194	  780.5	  586.0	 4583.0	...
5112195	  780.8	  585.9	 4582.0	...
5112196	  780.9	  585.7	 4581.0	...
5112197	  780.9	  585.5	 4581.0	...
5112198	  780.9	  585.2	 4580.0	...
5112199	  781.3	  584.7	 4579.0	...
5112200	  781.6	  584.2	 4578.0	...
5112201	  782.0	  583.7	 4578.0	...
5112202	  782.2	  583.6	 4577.0	...
5112203	  782.3	  583.6	 4579.0	...
5112204	  782.1	  583.6	 4580.0	...
5112205	  781.8	  583.7	 4580.0	...
5112206	  781.7	  583.8	 4579.0	...
5112207	  781.5	  583.9	 4578.0	...
5112208	  781.5	  584.1	 4579.0	...
5112209	  781.5	  584.4	 4579.0	...
5112210	  781.5	  584.6	 4579.0	...
5112211	  781.4	  584.6	 4579.0	...
5112212	  781.5	  584.6	 4580.0	...
5112213	  781.5	  584.6	 4581.0	...
5112214	  781.5	  584.5	 4581.0	...
5112215	  781.4	  584.4	 4581.0	...
5112216	  781.4	  584.2	 4579.0	...
5112217	  781.5	  584.2	 4577.0	...
5112218	  781.6	  584.1	 4578.0	...
5112219	  781.5	  584.0	 4582.0	...
5112220	  781.3	  584.1	 4584.0	...
5112221	  781.1	  584.6	 4583.0	...
5112222	  781.0	  585.0	 4581.0	...
5112223	  781.4	  585.4	 4580.0	...
5112224	  781.9	  585.6	 4579.0	...
5112225	  782.4	  585.6	 4580.0	...
5112226	  782.3	  585.2	 4581.0	...
5112227	  782.2	  584.8	 4581.0	...
5112228	  782.2	  584.8	 4580.0	...
5112229	  782.4	  584.6	 4579.0	...
5112230	  782.7	  584.5	 4580.0	...
5112231	  783.0	  584.4	 4580.0	...
5112232	  783.0	  584.4	 4581.0	...
5112233	  782.9	  584.3	 4580.0	...
5112234	  782.7	  584.4	 4579.0	...
5112235	  782.3	  584.4	 4579.0	...
5112236	  782.3	  584.5	 4579.0	...
5112237	  782.2	  584.6	 4578.0	...
5112238	  782.4	  584.6	 4576.0	...
5112239	  782.5	  584.6	 4575.0	...
5112240	  782.6	  584.6	 4575.0	...
5112241	  782.5	  584.4	 4576.0	...
5112242	  782.3	  584.2	 4577.0	...
5112243	  782.1	  584.0	 4577.0	...
5112244	  781.9	  584.0	 4577.0	...
5112245	  781.8	  584.0	 4577.0	...
5112246	  781.9	  584.0	 4578.0	...
5112247	  782.0	  584.0	 4579.0	...
5112248	  782.0	  583.9	 4579.0	...
5112249	  782.1	  584.0	 4579.0	...
5112250	  782.3	  584.1	 4580.0	...
5112251	  782.4	  584.2	 4582.0	...
5112252	  782.2	  584.3	 4583.0	...
5112253	  781.9	  584.4	 4584.0	...
5112254	  781.5	  584.5	 4583.0	...
5112255	  781.3	  584.6	 4585.0	...
5112256	  781.2	  584.7	 4587.0	...
5112257	  781.0	  585.0	 4590.0	...
5112258	  781.1	  585.3	 4589.0	...
5112259	  781.1	  585.4	 4590.0	...
5112260	  781.0	  585.4	 4590.0	...
5112261	  780.8	  585.3	 4591.0	...
5112262	  780.8	  585.4	 4590.0	...
5112263	  780.9	  585.5	 4589.0	...
5112264	  780.9	  585.6	 4588.0	...
5112265	  780.8	  585.5	 4590.0	...
5112266	  780.7	  585.3	 4592.0	...
5112267	  780.7	  585.1	 4593.0	...
5112268	  780.7	  584.8	 4592.0	...
5112269	  780.6	  584.6	 4591.0	...
5112270	  780.6	  584.4	 4590.0	...
5112271	  780.5	  584.4	 4590.0	...
5112272	  780.5	  584.1	 4591.0	...
5112273	  780.5	  583.8	 4590.0	...
5112274	  780.7	  583.6	 4588.0	...
5112275	  781.2	  583.6	 4587.0	...
5112276	  781.6	  583.7	 4586.0	...
5112277	  781.8	  583.7	 4586.0	...
5112278	  781.6	  583.6	 4586.0	...
5112279	  781.6	  583.5	 4584.0	...
5112280	  781.7	  583.3	 4582.0	...
5112281	  781.6	  583.3	 4580.0	...
5112282	  781.5	  583.3	 4580.0	...
5112283	  781.4	  583.3	 4579.0	...
5112284	  781.2	  583.4	 4579.0	...
5112285	  781.0	  583.6	 4581.0	...
5112286	  781.0	  583.7	 4583.0	...
5112287	  781.2	  583.7	 4585.0	...
5112288	  781.6	  583.9	 4586.0	...
5112289	  781.9	  584.2	 4586.0	...
5112290	  782.1	  584.7	 4587.0	...
5112291	  782.1	  584.8	 4589.0	...
5112292	  782.3	  584.8	 4590.0	...
5112293	  782.6	  584.6	 4591.0	...
5112294	  783.1	  584.6	 4590.0	...
5112295	  783.7	  584.4	 4589.0	...
5112296	  784.6	  584.3	 4590.0	...
5112297	  785.9	  583.9	 4592.0	...
5112298	  787.7	  583.2	 4591.0	...
5112299	  790.0	  582.5	 4590.0	...
5112300	  791.9	  581.9	 4589.0	...
5112301	  793.4	  581.3	 4589.0	...
5112302	  794.7	  580.7	 4589.0	...
5112303	  796.4	  580.1	 4589.0	...
5112304	  797.5	  580.0	 4589.0	...
5112305	  798.1	  580.0	 4588.0	...
5112306	  799.0	  580.4	 4587.0	...
5112307	  799.7	  580.8	 4587.0	...
5112308	  800.2	  581.3	 4587.0	...
5112309	  799.8	  581.8	 4587.0	...
5112310	  799.3	  582.2	 4588.0	...
5112311	  798.9	  582.6	 4588.0	...
5112312	  798.5	  583.2	 4588.0	...
5112313	  797.7	  583.9	 4590.0	...
5112314	  797.0	  584.5	 4592.0	...
5112315	  796.2	  584.5	 4595.0	...
5112316	  795.8	  584.3	 4596.0	...
5112317	  795.4	  584.0	 4597.0	...
5112318	  794.8	  583.7	 4598.0	...
5112319	  794.3	  583.6	 4599.0	...
5112320	  793.9	  583.5	 4599.0	...
5112321	  793.5	  583.5	 4599.0	...
5112322	  793.1	  583.4	 4599.0	...
5112323	  792.7	  583.4	 4598.0	...
5112324	  792.6	  583.4	 4598.0	...
5112325	  792.4	  583.7	 4599.0	...
5112326	  792.1	  584.2	 4599.0	...
5112327	  791.9	  584.6	 4599.0	...
5112328	  791.8	  584.5	 4598.0	...
5112329	  791.8	  584.1	 4600.0	...
5112330	  791.6	  584.0	 4603.0	...
5112331	  791.4	  584.2	 4605.0	...
5112332	  791.2	  584.4	 4605.0	...
5112333	  791.1	  584.4	 4605.0	...
5112334	  791.0	  584.4	 4605.0	...
5112335	  790.9	  584.4	 4604.0	...
5112336	  790.9	  584.3	 4605.0	...
5112337	  791.0	  584.3	 4606.0	...
5112338	  791.0	  584.5	 4607.0	...
5112339	  791.0	  584.7	 4607.0	...
5112340	  791.0	  584.9	 4607.0	...
5112341	  791.0	  585.0	 4606.0	...
5112342	  791.0	  585.0	 4606.0	...
5112343	  790.9	  585.0	 4605.0	...
5112344	  790.8	  585.2	 4606.0	...
5112345	  790.7	  585.7	 4606.0	...
5112346	  790.9	  586.1	 4607.0	...
5112347	  791.0	  586.2	 4606.0	...
5112348	  790.9	  586.1	 4605.0	...
5112349	  790.8	  586.1	 4605.0	...
5112350	  790.6	  586.0	 4606.0	...
5112351	  790.6	  586.0	 4607.0	...
5112352	  790.5	  585.9	 4609.0	...
5112353	  790.6	  585.8	 4611.0	...
5112354	  790.6	  585.7	 4614.0	...
5112355	  790.6	  585.6	 4616.0	...
5112356	  790.7	  585.6	 4617.0	...
5112357	  790.7	  585.6	 4618.0	...
5112358	  790.8	  585.5	 4618.0	...
5112359	  791.0	  585.5	 4618.0	...
5112360	  791.3	  585.7	 4618.0	...
5112361	  791.5	  585.9	 4619.0	...
5112362	  791.5	  585.9	 4621.0	...
5112363	  791.4	  585.8	 4623.0	...
5112364	  791.4	  585.8	 4622.0	...
5112365	  791.3	  585.7	 4620.0	...
5112366	  791.4	  585.8	 4619.0	...
5112367	  791.3	  585.9	 4619.0	...
5112368	  791.1	  586.1	 4619.0	...
5112369	  791.1	  586.2	 4618.0	...
5112370	  791.1	  585.6	 4617.0	...
5112371	  791.2	  584.9	 4618.0	...
5112372	  791.2	  584.3	 4619.0	...
5112373	  791.3	  584.5	 4621.0	...
5112374	  791.3	  584.6	 4623.0	...
5112375	  791.3	  584.6	 4624.0	...
5112376	  791.3	  584.6	 4623.0	...
5112377	  791.2	  584.5	 4623.0	...
5112378	  791.1	  584.4	 4624.0	...
5112379	  791.0	  584.4	 4623.0	...
5112380	  790.9	  584.4	 4623.0	...
5112381	  790.9	  584.4	 4623.0	...
5112382	  790.9	  584.0	 4624.0	...
5112383	  790.9	  583.7	 4625.0	...
5112384	  790.9	  583.4	 4624.0	...
5112385	  790.8	  583.3	 4623.0	...
5112386	  790.7	  583.2	 4622.0	...
5112387	  790.6	  583.0	 4622.0	...
5112388	  790.6	  582.8	 4622.0	...
MSG	5112389 0000 _ Number Off
5112389	  790.6	  582.6	 4622.0	...
5112390	  790.6	  582.6	 4622.0	...
5112391	  790.6	  582.6	 4622.0	...
5112392	  790.6	  582.4	 4621.0	...
5112393	  790.6	  582.1	 4621.0	...
5112394	  790.7	  581.8	 4621.0	...
5112395	  790.7	  582.0	 4621.0	...
5112396	  790.7	  582.4	 4620.0	...
5112397	  790.6	  582.5	 4620.0	...
5112398	  790.6	  582.3	 4620.0	...
5112399	  790.6	  582.0	 4620.0	...
5112400	  790.6	  581.9	 4623.0	...
5112401	  790.5	  581.8	 4626.0	...
5112402	  790.8	  581.7	 4628.0	...
5112403	  791.0	  581.6	 4628.0	...
5112404	  791.3	  581.4	 4627.0	...
5112405	  791.3	  581.6	 4627.0	...
5112406	  791.3	  581.9	 4626.0	...
5112407	  791.3	  582.3	 4626.0	...
5112408	  791.3	  582.1	 4625.0	...
5112409	  791.4	  582.0	 4624.0	...
5112410	  791.6	  581.8	 4624.0	...
5112411	  791.9	  581.8	 4624.0	...
5112412	  792.0	  581.4	 4625.0	...
5112413	  791.9	  581.1	 4626.0	...
5112414	  791.8	  580.8	 4624.0	...
5112415	  791.8	  580.8	 4624.0	...
5112416	  791.9	  580.8	 4624.0	...
5112417	  792.0	  580.8	 4623.0	...
5112418	  792.0	  580.8	 4622.0	...
5112419	  792.1	  580.9	 4619.0	...
5112420	  792.1	  580.9	 4618.0	...
5112421	  792.1	  581.0	 4617.0	...
5112422	  792.1	  581.0	 4618.0	...
5112423	  792.1	  581.1	 4620.0	...
5112424	  792.2	  581.3	 4621.0	...
5112425	  792.2	  581.5	 4622.0	...
5112426	  792.2	  581.4	 4622.0	...
5112427	  792.2	  581.3	 4622.0	...
5112428	  792.4	  581.1	 4622.0	...
5112429	  792.6	  581.1	 4623.0	...
5112430	  792.8	  580.9	 4624.0	...
5112431	  792.9	  580.7	 4624.0	...
5112432	  792.9	  580.5	 4624.0	...
5112433	  792.8	  580.5	 4624.0	...
5112434	  792.7	  580.7	 4623.0	...
5112435	  792.6	  580.9	 4621.0	...
5112436	  792.6	  581.0	 4620.0	...
5112437	  792.6	  581.2	 4621.0	...
5112438	  792.5	  581.5	 4622.0	...
5112439	  792.4	  581.7	 4622.0	...
5112440	  792.3	  581.6	 4621.0	...
5112441	  792.2	  581.5	 4621.0	...
5112442	  792.1	  581.3	 4621.0	...
5112443	  792.3	  581.1	 4621.0	...
5112444	  792.4	  581.0	 4621.0	...
5112445	  792.3	  581.0	 4622.0	...
5112446	  792.0	  580.8	 4622.0	...
5112447	  791.8	  580.7	 4625.0	...
5112448	  791.9	  580.6	 4628.0	...
5112449	  792.0	  580.6	 4630.0	...
5112450	  792.1	  580.7	 4630.0	...
5112451	  792.2	  580.7	 4631.0	...
5112452	  792.0	  581.1	 4631.0	...
5112453	  791.9	  581.4	 4633.0	...
5112454	  791.9	  581.8	 4635.0	...
5112455	  792.1	  581.9	 4637.0	...
5112456	  792.3	  582.0	 4637.0	...
5112457	  792.4	  582.0	 4636.0	...
5112458	  792.5	  582.0	 4634.0	...
5112459	  792.5	  581.8	 4634.0	...
5112460	  792.6	  581.5	 4635.0	...
5112461	  792.7	  581.1	 4635.0	...
5112462	  792.9	  581.1	 4634.0	...
5112463	  792.9	  581.3	 4632.0	...
5112464	  792.9	  581.6	 4631.0	...
5112465	  792.9	  581.8	 4629.0	...
5112466	  792.7	  581.9	 4629.0	...
5112467	  792.7	  581.8	 4628.0	...
5112468	  792.7	  581.8	 4628.0	...
5112469	  792.8	  581.9	 4628.0	...
5112470	  792.5	  582.0	 4627.0	...
5112471	  792.2	  582.1	 4627.0	...
5112472	  792.0	  582.1	 4628.0	...
5112473	  792.0	  582.0	 4628.0	...
5112474	  792.4	  581.8	 4627.0	...
5112475	  792.8	  581.7	 4627.0	...
5112476	  793.3	  581.7	 4627.0	...
5112477	  793.4	  581.6	 4627.0	...
5112478	  793.5	  581.5	 4628.0	...
5112479	  793.5	  581.6	 4628.0	...
5112480	  793.5	  581.8	 4628.0	...
5112481	  793.6	  582.0	 4629.0	...
5112482	  793.6	  582.2	 4629.0	...
5112483	  793.6	  582.5	 4629.0	...
5112484	  793.7	  582.8	 4629.0	...
5112485	  793.8	  582.9	 4631.0	...
5112486	  793.8	  582.9	 4635.0	...
5112487	  793.9	  583.1	 4639.0	...
5112488	  793.9	  583.4	 4639.0	...
5112489	  793.9	  583.8	 4638.0	...
5112490	  793.8	  583.9	 4637.0	...
5112491	  793.8	  583.9	 4637.0	...
5112492	  793.7	  583.9	 4638.0	...
5112493	  793.7	  583.7	 4639.0	...
5112494	  793.8	  583.6	 4639.0	...
5112495	  793.9	  583.5	 4639.0	...
5112496	  793.9	  583.5	 4638.0	...
5112497	  793.7	  583.5	 4636.0	...
5112498	  793.5	  583.5	 4637.0	...
5112499	  793.4	  583.5	 4639.0	...
5112500	  793.4	  583.5	 4640.0	...
5112501	  793.3	  583.9	 4640.0	...
5112502	  793.1	  584.2	 4640.0	...
5112503	  793.0	  584.6	 4640.0	...
5112504	  793.1	  584.8	 4639.0	...
5112505	  793.1	  585.0	 4638.0	...
5112506	  793.0	  585.2	 4637.0	...
5112507	  793.0	  585.2	 4639.0	...
5112508	  792.9	  585.4	 4640.0	...
5112509	  792.7	  585.5	 4640.0	...
5112510	  792.6	  585.5	 4640.0	...
5112511	  792.6	  585.1	 4641.0	...
5112512	  792.7	  584.7	 4642.0	...
5112513	  792.7	  584.4	 4642.0	...
5112514	  792.8	  584.3	 4642.0	...
5112515	  792.9	  584.3	 4640.0	...
5112516	  793.0	  584.2	 4639.0	...
5112517	  793.0	  584.2	 4638.0	...
5112518	  793.1	  584.2	 4638.0	...
5112519	  793.2	  584.2	 4638.0	...
5112520	  793.3	  584.3	 4639.0	...
5112521	  793.4	  584.4	 4640.0	...
5112522	  793.3	  584.4	 4641.0	...
5112523	  793.5	  584.5	 4642.0	...
5112524	  793.6	  584.7	 4642.0	...
5112525	  793.5	  585.0	 4640.0	...
5112526	  793.3	  585.3	 4638.0	...
5112527	  793.1	  585.4	 4637.0	...
5112528	  793.2	  585.3	 4638.0	...
5112529	  793.1	  585.2	 4639.0	...
5112530	  792.9	  585.1	 4639.0	...
5112531	  792.6	  585.1	 4638.0	...
5112532	  792.6	  585.4	 4640.0	...
5112533	  792.7	  585.6	 4642.0	...
5112534	  792.6	  585.5	 4644.0	...
5112535	  792.2	  585.2	 4643.0	...
5112536	  791.7	  584.9	 4643.0	...
5112537	  791.4	  585.1	 4643.0	...
5112538	  791.4	  585.3	 4641.0	...
5112539	  791.6	  585.4	 4640.0	...
5112540	  791.7	  585.4	 4639.0	...
5112541	  791.9	  585.4	 4641.0	...
5112542	  792.1	  585.3	 4641.0	...
5112543	  792.4	  585.3	 4641.0	...
5112544	  792.7	  585.3	 4640.0	...
5112545	  793.0	  585.3	 4639.0	...
5112546	  793.2	  585.6	 4639.0	...
5112547	  793.5	  585.8	 4640.0	...
5112548	  793.7	  586.0	 4640.0	...
5112549	  793.9	  585.8	 4641.0	...
5112550	  793.8	  585.7	 4642.0	...
5112551	  793.8	  585.9	 4644.0	...
5112552	  793.7	  586.1	 4644.0	...
5112553	  793.6	  586.3	 4644.0	...
5112554	  793.1	  586.4	 4644.0	...
5112555	  792.5	  586.4	 4644.0	...
5112556	  792.1	  586.3	 4645.0	...
5112557	  792.0	  586.4	 4645.0	...
5112558	  792.1	  586.3	 4645.0	...
5112559	  792.1	  586.3	 4643.0	...
5112560	  792.5	  586.1	 4640.0	...
5112561	  792.8	  585.9	 4636.0	...
5112562	  793.2	  585.8	 4636.0	...
5112563	  793.4	  585.7	 4639.0	...
5112564	  793.6	  585.6	 4640.0	...
5112565	  793.7	  585.5	 4639.0	...
5112566	  793.7	  585.5	 4639.0	...
5112567	  793.8	  585.5	 4640.0	...
5112568	  794.0	  585.5	 4641.0	...
5112569	  794.1	  585.5	 4640.0	...
5112570	  794.2	  585.4	 4638.0	...
5112571	  794.2	  585.5	 4636.0	...
5112572	  794.2	  585.8	 4638.0	...
5112573	  794.2	  586.0	 4639.0	...
5112574	  794.1	  586.1	 4640.0	...
5112575	  794.2	  586.2	 4639.0	...
5112576	  794.3	  586.7	 4639.0	...
5112577	  794.4	  587.1	 4639.0	...
5112578	  794.4	  587.5	 4639.0	...
5112579	  794.2	  587.5	 4639.0	...
5112580	  793.9	  587.6	 4639.0	...
5112581	  793.6	  588.0	 4639.0	...
5112582	  793.8	  588.4	 4639.0	...
5112583	  794.1	  588.5	 4640.0	...
5112584	  794.0	  588.1	 4639.0	...
5112585	  793.6	  587.8	 4639.0	...
5112586	  793.2	  587.6	 4640.0	...
5112587	  793.2	  587.6	 4640.0	...
5112588	  793.1	  587.5	 4642.0	...
5112589	  793.1	  587.2	 4642.0	...
5112590	  793.1	  586.9	 4642.0	...
5112591	  793.5	  586.7	 4643.0	...
5112592	  793.8	  586.5	 4643.0	...
5112593	  794.1	  586.4	 4644.0	...
5112594	  794.4	  586.7	 4643.0	...
5112595	  794.7	  586.9	 4642.0	...
5112596	  795.0	  587.1	 4639.0	...
5112597	  795.1	  587.1	 4637.0	...
5112598	  795.2	  587.2	 4638.0	...
5112599	  795.1	  587.3	 4639.0	...
5112600	  795.4	  587.4	 4639.0	...
5112601	  795.8	  587.5	 4639.0	...
MSG	5112602 0000 _ Number On
5112602	  796.2	  587.5	 4639.0	...
5112603	  796.2	  587.4	 4638.0	...
5112604	  796.2	  587.3	 4638.0	...
5112605	  796.1	  587.5	 4637.0	...
5112606	  796.1	  587.7	 4638.0	...
5112607	  796.0	  588.0	 4637.0	...
5112608	  795.8	  588.1	 4636.0	...
5112609	  795.6	  588.5	 4635.0	...
5112610	  795.4	  588.8	 4636.0	...
5112611	  795.4	  589.0	 4635.0	...
5112612	  795.4	  589.0	 4634.0	...
5112613	  795.0	  589.1	 4635.0	...
5112614	  794.6	  589.1	 4636.0	...
5112615	  794.3	  589.3	 4637.0	...
5112616	  794.3	  589.5	 4637.0	...
5112617	  794.6	  589.8	 4637.0	...
5112618	  794.9	  589.9	 4637.0	...
5112619	  795.1	  590.0	 4637.0	...
5112620	  795.1	  589.9	 4638.0	...
5112621	  795.2	  589.9	 4639.0	...
5112622	  795.1	  589.8	 4639.0	...
5112623	  795.0	  589.8	 4639.0	...
5112624	  794.9	  590.0	 4639.0	...
5112625	  794.9	  590.2	 4638.0	...
5112626	  794.9	  590.4	 4637.0	...
5112627	  794.9	  590.3	 4636.0	...
5112628	  794.9	  590.2	 4636.0	...
5112629	  795.0	  590.1	 4637.0	...
5112630	  795.0	  590.0	 4637.0	...
5112631	  795.2	  590.0	 4638.0	...
5112632	  795.4	  589.8	 4635.0	...
5112633	  795.5	  589.6	 4631.0	...
5112634	  795.5	  589.4	 4627.0	...
5112635	  795.5	  589.3	 4626.0	...
5112636	  795.6	  589.3	 4626.0	...
5112637	  795.6	  589.0	 4626.0	...
5112638	  795.5	  588.8	 4627.0	...
5112639	  795.4	  588.7	 4627.0	...
5112640	  795.4	  588.8	 4629.0	...
5112641	  795.4	  588.8	 4630.0	...
5112642	  795.5	  589.4	 4631.0	...
5112643	  795.5	  589.9	 4630.0	...
5112644	  795.5	  590.5	 4629.0	...
5112645	  795.5	  590.5	 4628.0	...
5112646	  795.5	  590.6	 4630.0	...
5112647	  795.4	  590.8	 4632.0	...
5112648	  795.3	  591.2	 4633.0	...
5112649	  795.1	  591.6	 4632.0	...
5112650	  795.1	  592.0	 4629.0	...
5112651	  795.0	  592.0	 4626.0	...
5112652	  795.1	  592.4	 4626.0	...
5112653	  795.0	  592.8	 4628.0	...
5112654	  795.0	  593.2	 4629.0	...
5112655	  795.0	  593.2	 4628.0	...
5112656	  795.1	  593.3	 4628.0	...
5112657	  794.8	  593.6	 4628.0	...
5112658	  794.4	  594.2	 4629.0	...
5112659	  794.0	  594.6	 4628.0	...
5112660	  793.9	  594.9	 4627.0	...
5112661	  793.9	  595.0	 4629.0	...
5112662	  793.8	  595.1	 4631.0	...
5112663	  793.9	  595.2	 4633.0	...
5112664	  794.0	  595.1	 4632.0	...
5112665	  794.1	  595.0	 4632.0	...
5112666	  794.1	  595.1	 4632.0	...
5112667	  794.2	  595.3	 4631.0	...
5112668	  794.3	  595.5	 4631.0	...
5112669	  794.4	  595.6	 4632.0	...
5112670	  794.4	  595.6	 4632.0	...
5112671	  794.5	  595.7	 4632.0	...
5112672	  794.6	  596.0	 4632.0	...
5112673	  794.6	  596.2	 4630.0	...
5112674	  794.8	  596.2	 4627.0	...
5112675	  794.8	  596.2	 4625.0	...
5112676	  794.9	  595.8	 4625.0	...
5112677	  794.8	  595.3	 4626.0	...
5112678	  794.7	  594.0	 4626.0	...
5112679	  794.5	  592.3	 4626.0	...
5112680	  794.4	  590.5	 4625.0	...
5112681	  794.3	  588.8	 4624.0	...
5112682	  794.3	  587.2	 4624.0	...
5112683	  794.4	  585.5	 4623.0	...
5112684	  794.6	  583.4	 4623.0	...
5112685	  794.8	  581.5	 4621.0	...
5112686	  794.8	  580.0	 4619.0	...
5112687	  794.8	  579.4	 4617.0	...
5112688	  794.9	  578.4	 4617.0	...
5112689	  794.9	  577.4	 4616.0	...
5112690	  794.9	  576.4	 4615.0	...
5112691	  795.4	  576.3	 4614.0	...
5112692	  795.9	  576.2	 4613.0	...
5112693	  796.4	  576.1	 4612.0	...
5112694	  796.8	  576.2	 4611.0	...
5112695	  797.7	  576.1	 4611.0	...
5112696	  798.7	  576.0	 4611.0	...
5112697	  799.8	  575.9	 4612.0	...
5112698	  800.5	  575.8	 4613.0	...
5112699	  801.2	  575.8	 4613.0	...
5112700	  801.5	  575.7	 4614.0	...
5112701	  801.7	  575.7	 4615.0	...
5112702	  801.8	  575.8	 4615.0	...
5112703	  801.8	  575.8	 4616.0	...
5112704	  801.9	  576.1	 4615.0	...
5112705	  802.2	  576.3	 4615.0	...
5112706	  802.4	  576.5	 4611.0	...
5112707	  802.5	  576.5	 4607.0	...
5112708	  802.6	  576.8	 4605.0	...
5112709	  802.9	  577.6	 4607.0	...
5112710	  802.9	  578.5	 4609.0	...
5112711	  802.5	  579.2	 4610.0	...
5112712	  802.1	  579.4	 4611.0	...
5112713	  802.0	  580.1	 4612.0	...
5112714	  801.9	  581.1	 4612.0	...
5112715	  801.7	  582.1	 4613.0	...
5112716	  801.5	  582.7	 4614.0	...
5112717	  801.3	  582.8	 4614.0	...
5112718	  800.9	  582.8	 4613.0	...
5112719	  800.4	  583.0	 4612.0	...
5112720	  799.8	  583.2	 4611.0	...
5112721	  799.2	  583.5	 4608.0	...
5112722	  798.5	  583.7	 4605.0	...
5112723	  798.2	  583.8	 4602.0	...
5112724	  798.2	  583.8	 4602.0	...
5112725	  798.3	  583.8	 4605.0	...
5112726	  798.4	  583.8	 4608.0	...
5112727	  798.5	  583.7	 4609.0	...
5112728	  798.5	  583.8	 4610.0	...
5112729	  798.7	  583.9	 4611.0	...
5112730	  798.9	  583.7	 4612.0	...
5112731	  799.4	  583.4	 4609.0	...
5112732	  799.8	  583.2	 4605.0	...
5112733	  800.2	  583.1	 4602.0	...
5112734	  800.4	  582.9	 4604.0	...
5112735	  800.4	  582.8	 4605.0	...
5112736	  800.4	  582.8	 4604.0	...
5112737	  800.3	  582.8	 4603.0	...
5112738	  800.3	  582.9	 4602.0	...
5112739	  800.2	  582.8	 4603.0	...
5112740	  800.2	  582.6	 4604.0	...
5112741	  800.1	  582.4	 4603.0	...
5112742	  800.1	  582.7	 4602.0	...
5112743	  800.5	  583.0	 4601.0	...
5112744	  801.0	  583.2	 4601.0	...
5112745	  801.4	  583.1	 4601.0	...
5112746	  801.5	  583.1	 4601.0	...
5112747	  801.9	  583.3	 4601.0	...
5112748	  802.3	  584.1	 4602.0	...
5112749	  802.7	  584.8	 4602.0	...
5112750	  802.7	  585.4	 4603.0	...
5112751	  802.4	  585.7	 4605.0	...
5112752	  802.2	  586.0	 4607.0	...
5112753	  801.7	  586.3	 4608.0	...
5112754	  801.3	  586.4	 4608.0	...
5112755	  800.9	  586.7	 4606.0	...
5112756	  800.8	  587.0	 4603.0	...
5112757	  800.6	  587.1	 4600.0	...
5112758	  800.4	  587.2	 4601.0	...
5112759	  800.4	  587.0	 4602.0	...
5112760	  800.6	  586.6	 4604.0	...
5112761	  800.9	  586.2	 4604.0	...
5112762	  800.9	  585.8	 4602.0	...
5112763	  800.8	  585.6	 4600.0	...
5112764	  800.7	  585.4	 4598.0	...
5112765	  800.8	  585.2	 4598.0	...
5112766	  801.1	  585.0	 4598.0	...
5112767	  801.4	  584.8	 4598.0	...
5112768	  801.5	  584.6	 4597.0	...
5112769	  801.6	  584.4	 4598.0	...
5112770	  801.7	  584.5	 4598.0	...
5112771	  801.8	  584.7	 4599.0	...
5112772	  801.8	  584.9	 4598.0	...
5112773	  802.1	  585.1	 4596.0	...
5112774	  802.3	  585.3	 4595.0	...
5112775	  802.7	  585.5	 4596.0	...
5112776	  802.7	  585.6	 4596.0	...
5112777	  802.9	  586.0	 4596.0	...
5112778	  802.9	  586.5	 4596.0	...
5112779	  802.8	  587.1	 4596.0	...
5112780	  802.6	  587.3	 4596.0	...
5112781	  802.4	  587.4	 4598.0	...
5112782	  802.5	  587.7	 4600.0	...
5112783	  802.4	  588.2	 4601.0	...
5112784	  802.3	  588.7	 4602.0	...
5112785	  802.0	  589.0	 4602.0	...
5112786	  801.7	  589.1	 4601.0	...
5112787	  801.5	  589.2	 4600.0	...
5112788	  801.4	  589.3	 4598.0	...
5112789	  801.5	  589.2	 4595.0	...
5112790	  801.7	  589.1	 4593.0	...
5112791	  801.9	  588.6	 4593.0	...
5112792	  802.0	  588.1	 4593.0	...
5112793	  802.0	  587.7	 4593.0	...
5112794	  802.0	  587.3	 4593.0	...
5112795	  802.0	  587.1	 4592.0	...
5112796	  802.0	  586.9	 4592.0	...
5112797	  801.9	  586.7	 4591.0	...
5112798	  801.9	  586.3	 4589.0	...
5112799	  801.8	  586.0	 4588.0	...
5112800	  801.5	  585.8	 4586.0	...
5112801	  801.3	  585.9	 4586.0	...
5112802	  801.1	  586.3	 4587.0	...
5112803	  801.2	  586.6	 4588.0	...
5112804	  801.2	  586.8	 4588.0	...
5112805	  801.3	  586.8	 4587.0	...
5112806	  801.5	  587.5	 4585.0	...
5112807	  801.8	  588.4	 4586.0	...
5112808	  801.9	  589.4	 4586.0	...
5112809	  801.9	  589.7	 4586.0	...
5112810	  801.9	  589.7	 4586.0	...
5112811	  801.9	  589.8	 4586.0	...
5112812	  801.7	  589.9	 4588.0	...
5112813	  801.6	  590.1	 4590.0	...
5112814	  801.3	  590.4	 4593.0	...
5112815	  801.2	  590.6	 4592.0	...
5112816	  801.2	  591.0	 4592.0	...
5112817	  801.2	  591.3	 4592.0	...
5112818	  801.2	  591.6	 4591.0	...
5112819	  801.2	  591.7	 4591.0	...
5112820	  801.0	  591.6	 4591.0	...
5112821	  801.0	  591.5	 4592.0	...
5112822	  801.1	  591.4	 4590.0	...
5112823	  801.3	  591.4	 4589.0	...
5112824	  801.5	  591.2	 4587.0	...
5112825	  801.7	  590.9	 4587.0	...
5112826	  801.8	  590.5	 4586.0	...
5112827	  801.9	  590.3	 4585.0	...
5112828	  801.9	  590.1	 4583.0	...
5112829	  801.9	  589.9	 4583.0	...
5112830	  801.9	  589.9	 4582.0	...
5112831	  801.9	  589.9	 4583.0	...
5112832	  802.0	  589.9	 4583.0	...
5112833	  802.1	  589.9	 4583.0	...
5112834	  802.2	  589.9	 4582.0	...
5112835	  802.4	  589.9	 4582.0	...
5112836	  802.5	  589.9	 4581.0	...
5112837	  802.5	  589.8	 4579.0	...
5112838	  802.4	  589.7	 4579.0	...
5112839	  802.4	  589.6	 4582.0	...
5112840	  802.3	  589.7	 4582.0	...
5112841	  802.2	  589.4	 4581.0	...
5112842	  802.0	  589.1	 4580.0	...
5112843	  802.0	  589.0	 4580.0	...
5112844	  802.0	  589.1	 4581.0	...
5112845	  802.1	  589.3	 4581.0	...
5112846	  802.1	  589.2	 4581.0	...
5112847	  802.3	  589.2	 4580.0	...
5112848	  802.4	  589.2	 4578.0	...
5112849	  802.5	  589.1	 4577.0	...
5112850	  802.5	  588.8	 4578.0	...
5112851	  802.4	  588.6	 4578.0	...
5112852	  802.2	  588.6	 4577.0	...
5112853	  801.8	  588.8	 4576.0	...
5112854	  801.5	  589.1	 4574.0	...
5112855	  801.2	  589.3	 4572.0	...
5112856	  801.3	  589.4	 4570.0	...
5112857	  801.3	  589.4	 4570.0	...
5112858	  801.3	  589.4	 4569.0	...
5112859	  801.3	  589.3	 4567.0	...
5112860	  801.5	  589.2	 4565.0	...
5112861	  801.7	  589.0	 4564.0	...
5112862	  801.9	  588.9	 4565.0	...
5112863	  802.0	  589.2	 4565.0	...
5112864	  802.1	  589.4	 4565.0	...
5112865	  802.1	  589.6	 4564.0	...
5112866	  802.0	  589.5	 4563.0	...
5112867	  801.9	  589.4	 4563.0	...
5112868	  801.8	  589.4	 4563.0	...
5112869	  801.6	  589.4	 4563.0	...
5112870	  801.5	  589.6	 4563.0	...
5112871	  801.3	  590.1	 4562.0	...
5112872	  801.1	  590.6	 4562.0	...
5112873	  801.0	  591.0	 4561.0	...
5112874	  801.1	  591.1	 4561.0	...
5112875	  801.2	  591.2	 4561.0	...
5112876	  801.2	  591.3	 4560.0	...
5112877	  801.2	  591.7	 4560.0	...
5112878	  801.2	  592.0	 4557.0	...
5112879	  801.3	  592.1	 4555.0	...
5112880	  801.4	  592.0	 4557.0	...
5112881	  801.4	  591.9	 4561.0	...
5112882	  801.4	  592.0	 4565.0	...
5112883	  801.3	  592.0	 4566.0	...
5112884	  801.2	  592.1	 4567.0	...
5112885	  801.2	  592.1	 4567.0	...
5112886	  801.1	  592.3	 4566.0	...
5112887	  801.2	  592.6	 4566.0	...
5112888	  801.2	  593.1	 4566.0	...
5112889	  801.3	  593.5	 4566.0	...
5112890	  801.4	  594.3	 4566.0	...
5112891	  801.5	  594.8	 4566.0	...
5112892	  801.5	  595.0	 4565.0	...
5112893	  801.6	  594.8	 4565.0	...
5112894	  801.5	  594.5	 4565.0	...
5112895	  801.5	  594.5	 4565.0	...
5112896	  801.4	  594.4	 4563.0	...
5112897	  801.5	  593.9	 4562.0	...
5112898	  801.3	  593.4	 4561.0	...
5112899	  801.0	  592.9	 4562.0	...
5112900	  800.7	  592.5	 4562.0	...
5112901	  800.6	  592.2	 4562.0	...
5112902	  800.5	  592.0	 4563.0	...
5112903	  800.4	  592.0	 4563.0	...
MSG	5112904 0000 _ Number Off
5112904	  800.3	  591.9	 4563.0	...
5112905	  800.7	  591.7	 4563.0	...
5112906	  801.2	  591.6	 4563.0	...
5112907	  801.5	  591.7	 4563.0	...
5112908	  801.4	  592.3	 4560.0	...
5112909	  801.3	  592.9	 4557.0	...
5112910	  801.2	  592.9	 4556.0	...
5112911	  801.2	  592.4	 4557.0	...
5112912	  801.3	  591.8	 4556.0	...
5112913	  801.5	  591.7	 4553.0	...
5112914	  801.7	  591.9	 4550.0	...
5112915	  801.9	  592.4	 4550.0	...
5112916	  802.0	  592.8	 4551.0	...
5112917	  801.8	  593.1	 4551.0	...
5112918	  801.6	  593.5	 4551.0	...
5112919	  801.6	  594.0	 4553.0	...
5112920	  801.6	  594.5	 4555.0	...
5112921	  801.7	  594.6	 4558.0	...
5112922	  801.9	  594.7	 4558.0	...
5112923	  802.0	  594.5	 4560.0	...
5112924	  802.0	  594.3	 4562.0	...
5112925	  801.9	  594.5	 4564.0	...
5112926	  801.8	  594.9	 4564.0	...
5112927	  801.5	  595.4	 4562.0	...
5112928	  801.3	  595.4	 4561.0	...
5112929	  801.1	  595.3	 4560.0	...
5112930	  801.0	  595.1	 4560.0	...
5112931	  801.0	  594.9	 4560.0	...
5112932	  801.1	  594.7	 4559.0	...
5112933	  801.1	  594.6	 4557.0	...
5112934	  801.0	  594.3	 4558.0	...
5112935	  801.0	  594.0	 4559.0	...
5112936	  801.1	  593.8	 4559.0	...
5112937	  801.1	  593.8	 4558.0	...
5112938	  801.2	  593.9	 4557.0	...
5112939	  801.2	  593.8	 4558.0	...
5112940	  801.3	  593.3	 4559.0	...
5112941	  801.3	  592.8	 4558.0	...
5112942	  801.3	  592.5	 4557.0	...
5112943	  801.2	  592.3	 4555.0	...
5112944	  801.1	  592.0	 4556.0	...
5112945	  801.2	  591.7	 4556.0	...
5112946	  801.3	  591.7	 4555.0	...
5112947	  801.5	  591.9	 4554.0	...
5112948	  801.6	  592.1	 4552.0	...
5112949	  801.7	  592.2	 4552.0	...
5112950	  801.5	  592.1	 4552.0	...
5112951	  801.4	  591.9	 4552.0	...
5112952	  801.3	  591.9	 4553.0	...
5112953	  801.3	  591.8	 4553.0	...
5112954	  801.3	  592.0	 4552.0	...
5112955	  801.3	  592.3	 4552.0	...
5112956	  801.3	  592.5	 4553.0	...
5112957	  801.3	  592.5	 4553.0	...
5112958	  801.3	  592.8	 4553.0	...
5112959	  801.3	  593.0	 4555.0	...
5112960	  801.3	  593.2	 4557.0	...
5112961	  801.2	  593.3	 4559.0	...
5112962	  801.3	  593.7	 4560.0	...
5112963	  801.3	  594.2	 4558.0	...
5112964	  801.1	  594.6	 4556.0	...
5112965	  800.9	  594.6	 4554.0	...
5112966	  800.8	  594.6	 4553.0	...
5112967	  800.9	  594.8	 4553.0	...
5112968	  800.9	  595.0	 4556.0	...
5112969	  800.8	  595.1	 4558.0	...
5112970	  800.7	  595.0	 4559.0	...
5112971	  800.5	  594.8	 4558.0	...
5112972	  800.3	  595.1	 4557.0	...
5112973	  800.3	  595.4	 4556.0	...
5112974	  800.3	  595.8	 4555.0	...
5112975	  800.3	  595.9	 4555.0	...
5112976	  800.3	  596.0	 4556.0	...
5112977	  800.3	  596.2	 4555.0	...
5112978	  800.2	  596.5	 4554.0	...
5112979	  800.1	  596.8	 4553.0	...
5112980	  799.8	  596.8	 4553.0	...
5112981	  799.5	  596.7	 4552.0	...
5112982	  798.7	  596.4	 4551.0	...
5112983	  798.0	  596.2	 4550.0	...
5112984	  796.9	  595.8	 4549.0	...
5112985	  795.8	  595.2	 4547.0	...
5112986	  794.3	  594.6	 4546.0	...
5112987	  793.3	  593.9	 4547.0	...
5112988	  792.0	  593.6	 4549.0	...
5112989	  790.5	  593.0	 4550.0	...
5112990	  789.0	  592.8	 4551.0	...
5112991	  788.1	  592.6	 4551.0	...
5112992	  787.3	  592.1	 4551.0	...
5112993	  786.4	  591.7	 4551.0	...
5112994	  785.8	  591.5	 4552.0	...
5112995	  785.5	  591.9	 4551.0	...
5112996	  785.1	  591.9	 4551.0	...
5112997	  784.8	  591.6	 4551.0	...
5112998	  784.7	  591.2	 4551.0	...
5112999	  784.9	  591.1	 4551.0	...
5113000	  785.1	  591.0	 4552.0	...
5113001	  785.9	  590.8	 4553.0	...
5113002	  786.4	  590.7	 4554.0	...
5113003	  787.1	  590.5	 4553.0	...
5113004	  787.6	  590.4	 4553.0	...
5113005	  788.6	  589.9	 4553.0	...
5113006	  789.2	  589.4	 4553.0	...
5113007	  789.5	  588.9	 4553.0	...
5113008	  789.4	  588.7	 4554.0	...
5113009	  789.1	  588.5	 4555.0	...
5113010	  788.7	  588.4	 4555.0	...
5113011	  788.3	  588.7	 4556.0	...
5113012	  787.9	  589.0	 4556.0	...
5113013	  787.8	  589.5	 4556.0	...
5113014	  787.6	  589.9	 4556.0	...
5113015	  787.6	  590.3	 4554.0	...
5113016	  787.6	  590.7	 4552.0	...
5113017	  787.5	  591.0	 4550.0	...
5113018	  787.5	  591.3	 4551.0	...
5113019	  787.5	  591.7	 4553.0	...
5113020	  787.8	  592.1	 4556.0	...
5113021	  788.1	  592.3	 4558.0	...
5113022	  788.4	  592.2	 4560.0	...
5113023	  788.6	  592.2	 4561.0	...
5113024	  788.8	  592.6	 4560.0	...
5113025	  789.0	  593.0	 4559.0	...
5113026	  789.1	  593.3	 4558.0	...
5113027	  789.1	  593.2	 4558.0	...
5113028	  789.1	  593.1	 4559.0	...
5113029	  789.0	  592.9	 4558.0	...
5113030	  789.0	  592.7	 4555.0	...
5113031	  788.7	  592.7	 4552.0	...
5113032	  788.4	  592.7	 4551.0	...
5113033	  788.0	  592.8	 4551.0	...
5113034	  787.8	  592.8	 4553.0	...
5113035	  787.5	  592.8	 4554.0	...
5113036	  787.4	  592.7	 4554.0	...
5113037	  787.2	  592.8	 4555.0	...
5113038	  787.0	  593.1	 4556.0	...
5113039	  787.0	  593.3	 4557.0	...
5113040	  787.0	  593.3	 4558.0	...
5113041	  787.1	  593.6	 4559.0	...
5113042	  787.1	  593.8	 4558.0	...
5113043	  787.0	  594.1	 4560.0	...
5113044	  787.0	  594.1	 4562.0	...
5113045	  787.0	  594.2	 4565.0	...
5113046	  787.0	  594.3	 4565.0	...
5113047	  787.0	  594.1	 4564.0	...
5113048	  787.1	  593.9	 4563.0	...
5113049	  787.2	  593.6	 4563.0	...
5113050	  787.4	  593.6	 4563.0	...
5113051	  787.5	  593.7	 4565.0	...
5113052	  787.3	  593.7	 4565.0	...
5113053	  787.1	  593.7	 4564.0	...
5113054	  786.9	  593.7	 4562.0	...
5113055	  787.0	  593.7	 4562.0	...
5113056	  787.1	  593.7	 4561.0	...
5113057	  787.1	  593.7	 4559.0	...
5113058	  787.2	  593.7	 4557.0	...
5113059	  787.5	  593.7	 4557.0	...
5113060	  787.7	  593.8	 4559.0	...
5113061	  787.7	  594.0	 4562.0	...
5113062	  787.8	  594.3	 4564.0	...
5113063	  787.8	  594.6	 4562.0	...
5113064	  787.8	  594.7	 4560.0	...
5113065	  787.8	  594.7	 4559.0	...
5113066	  787.8	  594.6	 4560.0	...
5113067	  787.8	  594.6	 4562.0	...
5113068	  787.8	  594.7	 4563.0	...
5113069	  787.8	  594.5	 4562.0	...
5113070	  787.7	  594.2	 4561.0	...
5113071	  787.8	  593.9	 4561.0	...
5113072	  787.8	  594.0	 4563.0	...
5113073	  787.7	  594.1	 4565.0	...
5113074	  787.5	  593.8	 4567.0	...
5113075	  787.3	  593.5	 4568.0	...
5113076	  787.4	  593.4	 4569.0	...
5113077	  787.5	  593.6	 4570.0	...
5113078	  787.7	  593.9	 4572.0	...
5113079	  787.8	  594.0	 4574.0	...
5113080	  787.8	  594.2	 4574.0	...
5113081	  787.7	  594.7	 4572.0	...
5113082	  787.6	  595.1	 4570.0	...
5113083	  787.6	  595.4	 4569.0	...
5113084	  787.7	  595.5	 4568.0	...
5113085	  787.6	  595.6	 4569.0	...
5113086	  787.5	  595.8	 4571.0	...
5113087	  787.4	  596.3	 4572.0	...
5113088	  787.3	  596.7	 4573.0	...
5113089	  787.3	  596.8	 4575.0	...
5113090	  787.2	  596.5	 4578.0	...
5113091	  787.1	  596.0	 4579.0	...
5113092	  787.1	  595.8	 4578.0	...
5113093	  787.1	  595.4	 4575.0	...
5113094	  787.3	  595.3	 4573.0	...
5113095	  787.5	  595.1	 4571.0	...
5113096	  787.8	  594.9	 4571.0	...
5113097	  788.0	  594.8	 4571.0	...
5113098	  788.0	  594.7	 4571.0	...
5113099	  787.7	  594.6	 4572.0	...
5113100	  787.8	  594.5	 4572.0	...
5113101	  788.0	  594.3	 4572.0	...
5113102	  788.3	  594.2	 4571.0	...
5113103	  788.2	  594.1	 4571.0	...
5113104	  788.2	  594.0	 4571.0	...
5113105	  788.2	  594.2	 4571.0	...
5113106	  788.2	  594.4	 4571.0	...
5113107	  788.3	  594.7	 4571.0	...
5113108	  788.3	  594.7	 4570.0	...
5113109	  788.3	  594.7	 4569.0	...
5113110	  788.3	  594.8	 4568.0	...
5113111	  788.2	  594.9	 4566.0	...
5113112	  788.3	  594.9	 4564.0	...
5113113	  788.4	  594.9	 4561.0	...
5113114	  788.5	  595.0	 4562.0	...
5113115	  788.6	  595.0	 4562.0	...
MSG	5113116 0000 _ Number On
5113116	  788.5	  594.8	 4563.0	...
5113117	  788.4	  594.7	 4564.0	...
5113118	  788.3	  594.6	 4566.0	...
5113119	  788.0	  594.6	 4568.0	...
5113120	  787.8	  594.7	 4570.0	...
5113121	  787.7	  594.7	 4568.0	...
5113122	  787.7	  594.6	 4567.0	...
5113123	  787.9	  594.6	 4567.0	...
5113124	  788.1	  594.6	 4564.0	...
5113125	  788.3	  594.3	 4561.0	...
5113126	  788.2	  594.1	 4559.0	...
5113127	  788.2	  594.0	 4560.0	...
5113128	  788.1	  594.0	 4562.0	...
5113129	  788.0	  593.7	 4564.0	...
5113130	  788.0	  593.3	 4566.0	...
5113131	  787.9	  593.0	 4567.0	...
5113132	  787.7	  593.0	 4566.0	...
5113133	  787.6	  593.0	 4565.0	...
5113134	  787.6	  593.0	 4564.0	...
5113135	  787.6	  593.0	 4566.0	...
5113136	  787.6	  593.1	 4568.0	...
5113137	  787.6	  593.3	 4569.0	...
5113138	  787.7	  593.9	 4569.0	...
5113139	  788.1	  594.3	 4569.0	...
5113140	  788.5	  594.6	 4569.0	...
5113141	  788.7	  594.7	 4571.0	...
5113142	  788.6	  594.7	 4572.0	...
5113143	  788.6	  594.8	 4572.0	...
5113144	  788.6	  594.9	 4572.0	...
5113145	  788.2	  595.0	 4571.0	...
5113146	  787.9	  595.1	 4571.0	...
5113147	  787.5	  595.3	 4570.0	...
5113148	  787.3	  595.6	 4570.0	...
5113149	  787.2	  595.8	 4569.0	...
5113150	  787.0	  595.8	 4572.0	...
5113151	  786.8	  595.8	 4575.0	...
5113152	  786.6	  595.9	 4577.0	...
5113153	  786.3	  596.0	 4575.0	...
5113154	  786.1	  596.1	 4573.0	...
5113155	  786.1	  596.1	 4572.0	...
5113156	  786.1	  596.1	 4572.0	...
5113157	  786.2	  596.1	 4572.0	...
5113158	  786.2	  596.0	 4573.0	...
5113159	  786.7	  596.0	 4573.0	...
5113160	  787.2	  596.1	 4573.0	...
5113161	  787.5	  596.3	 4574.0	...
5113162	  787.2	  596.4	 4572.0	...
5113163	  786.9	  596.3	 4570.0	...
5113164	  786.9	  596.1	 4568.0	...
5113165	  786.8	  595.9	 4568.0	...
5113166	  786.8	  595.8	 4569.0	...
5113167	  786.7	  595.7	 4569.0	...
5113168	  786.9	  595.7	 4569.0	...
5113169	  787.2	  595.7	 4569.0	...
5113170	  787.5	  595.7	 4569.0	...
5113171	  787.7	  595.7	 4569.0	...
5113172	  788.0	  595.7	 4570.0	...
5113173	  788.2	  595.9	 4569.0	...
5113174	  788.4	  596.0	 4568.0	...
5113175	  788.4	  596.3	 4567.0	...
5113176	  788.4	  596.5	 4566.0	...
5113177	  788.5	  596.8	 4566.0	...
5113178	  788.5	  596.9	 4564.0	...
5113179	  788.4	  596.9	 4563.0	...
5113180	  788.2	  596.8	 4562.0	...
5113181	  788.0	  596.6	 4564.0	...
5113182	  787.8	  596.5	 4566.0	...
5113183	  787.6	  596.3	 4568.0	...
5113184	  787.4	  596.1	 4569.0	...
5113185	  787.4	  596.1	 4569.0	...
5113186	  787.3	  596.1	 4570.0	...
5113187	  787.6	  596.1	 4568.0	...
5113188	  788.0	  596.1	 4566.0	...
5113189	  788.3	  596.2	 4565.0	...
5113190	  788.1	  596.4	 4565.0	...
5113191	  788.0	  596.4	 4564.0	...
5113192	  787.8	  596.3	 4563.0	...
5113193	  787.8	  596.5	 4564.0	...
5113194	  788.0	  596.7	 4566.0	...
5113195	  788.4	  596.8	 4567.0	...
5113196	  788.6	  596.8	 4565.0	...
5113197	  788.7	  596.6	 4564.0	...
5113198	  788.6	  596.4	 4562.0	...
5113199	  788.5	  596.2	 4560.0	...
5113200	  788.5	  596.2	 4561.0	...
5113201	  788.5	  596.1	 4563.0	...
5113202	  788.6	  596.1	 4565.0	...
5113203	  788.7	  596.0	 4565.0	...
5113204	  788.6	  595.9	 4564.0	...
5113205	  788.4	  596.0	 4563.0	...
5113206	  788.3	  596.1	 4562.0	...
5113207	  788.3	  596.2	 4563.0	...
5113208	  788.4	  596.2	 4564.0	...
5113209	  788.5	  596.1	 4565.0	...
5113210	  788.7	  596.0	 4564.0	...
5113211	  788.9	  595.7	 4563.0	...
5113212	  789.0	  595.6	 4562.0	...
5113213	  789.3	  595.8	 4561.0	...
5113214	  789.5	  596.1	 4559.0	...
5113215	  789.7	  596.3	 4559.0	...
5113216	  789.8	  596.4	 4559.0	...
5113217	  789.6	  596.4	 4559.0	...
5113218	  789.3	  596.5	 4559.0	...
5113219	  788.9	  596.6	 4560.0	...
5113220	  788.8	  596.7	 4561.0	...
5113221	  788.7	  596.9	 4560.0	...
5113222	  788.8	  597.1	 4559.0	...
5113223	  788.9	  597.3	 4558.0	...
5113224	  789.2	  597.6	 4558.0	...
5113225	  789.4	  597.9	 4558.0	...
5113226	  789.5	  598.2	 4557.0	...
5113227	  789.6	  598.1	 4559.0	...
5113228	  789.6	  598.1	 4561.0	...
5113229	  789.7	  598.0	 4561.0	...
5113230	  789.8	  597.9	 4559.0	...
5113231	  789.9	  597.8	 4558.0	...
5113232	  789.7	  597.8	 4558.0	...
5113233	  789.5	  597.8	 4558.0	...
5113234	  789.4	  598.0	 4558.0	...
5113235	  789.6	  598.2	 4558.0	...
5113236	  789.7	  598.4	 4559.0	...
5113237	  789.8	  598.4	 4559.0	...
5113238	  789.8	  598.5	 4558.0	...
5113239	  789.9	  598.6	 4556.0	...
5113240	  789.9	  598.6	 4555.0	...
5113241	  789.9	  598.4	 4554.0	...
5113242	  789.9	  598.3	 4552.0	...
5113243	  789.9	  598.1	 4550.0	...
5113244	  789.8	  597.9	 4549.0	...
5113245	  789.9	  597.7	 4549.0	...
5113246	  790.0	  597.6	 4548.0	...
5113247	  790.1	  597.5	 4546.0	...
5113248	  790.0	  597.6	 4545.0	...
5113249	  790.0	  597.6	 4545.0	...
5113250	  790.0	  597.5	 4544.0	...
5113251	  790.2	  597.3	 4545.0	...
5113252	  790.5	  597.1	 4545.0	...
5113253	  790.8	  596.8	 4545.0	...
5113254	  790.9	  596.6	 4545.0	...
5113255	  790.9	  596.3	 4545.0	...
5113256	  791.0	  596.3	 4544.0	...
5113257	  790.7	  596.4	 4544.0	...
5113258	  790.4	  596.5	 4544.0	...
5113259	  790.1	  596.5	 4544.0	...
5113260	  790.2	  596.5	 4544.0	...
5113261	  790.2	  596.7	 4543.0	...
5113262	  790.5	  597.0	 4543.0	...
5113263	  790.9	  597.3	 4543.0	...
5113264	  791.2	  597.4	 4540.0	...
5113265	  791.3	  597.4	 4538.0	...
5113266	  791.4	  597.4	 4535.0	...
5113267	  791.4	  597.3	 4538.0	...
5113268	  791.4	  597.2	 4541.0	...
5113269	  791.4	  597.2	 4541.0	...
5113270	  791.3	  597.1	 4538.0	...
5113271	  791.2	  597.0	 4537.0	...
5113272	  791.2	  597.0	 4537.0	...
5113273	  791.6	  596.9	 4538.0	...
5113274	  792.0	  596.8	 4539.0	...
5113275	  792.2	  596.9	 4542.0	...
5113276	  792.2	  597.2	 4544.0	...
5113277	  792.4	  597.6	 4545.0	...
5113278	  792.5	  597.9	 4547.0	...
5113279	  792.6	  598.0	 4549.0	...
5113280	  792.6	  597.9	 4550.0	...
5113281	  792.5	  597.9	 4550.0	...
5113282	  792.3	  598.1	 4550.0	...
5113283	  792.2	  598.3	 4551.0	...
5113284	  792.2	  598.5	 4551.0	...
5113285	  792.2	  598.7	 4550.0	...
5113286	  792.5	  598.8	 4549.0	...
5113287	  792.9	  598.9	 4548.0	...
5113288	  793.0	  598.8	 4548.0	...
5113289	  792.8	  598.7	 4548.0	...
5113290	  793.0	  598.5	 4548.0	...
5113291	  793.4	  598.3	 4548.0	...
5113292	  793.8	  598.3	 4548.0	...
5113293	  793.8	  598.4	 4546.0	...
5113294	  793.7	  598.5	 4544.0	...
5113295	  793.6	  598.3	 4542.0	...
5113296	  793.5	  598.0	 4542.0	...
5113297	  793.4	  597.7	 4544.0	...
5113298	  793.4	  597.6	 4545.0	...
5113299	  793.5	  597.5	 4544.0	...
5113300	  793.5	  597.3	 4542.0	...
5113301	  793.5	  597.2	 4539.0	...
5113302	  793.5	  597.1	 4539.0	...
5113303	  793.6	  597.1	 4539.0	...
5113304	  793.7	  597.1	 4540.0	...
5113305	  793.8	  597.3	 4540.0	...
5113306	  793.8	  597.5	 4541.0	...
5113307	  793.8	  597.7	 4540.0	...
5113308	  794.0	  597.7	 4539.0	...
5113309	  794.2	  597.6	 4538.0	...
5113310	  794.5	  597.6	 4537.0	...
5113311	  794.5	  597.5	 4537.0	...
5113312	  794.5	  597.4	 4537.0	...
5113313	  794.5	  597.3	 4538.0	...
5113314	  794.5	  597.3	 4539.0	...
5113315	  794.4	  597.5	 4539.0	...
5113316	  794.5	  597.7	 4539.0	...
5113317	  794.5	  597.9	 4540.0	...
5113318	  794.5	  597.7	 4540.0	...
5113319	  794.6	  597.4	 4540.0	...
5113320	  794.8	  597.3	 4540.0	...
5113321	  795.0	  597.4	 4539.0	...
5113322	  795.1	  597.7	 4538.0	...
5113323	  795.3	  597.8	 4538.0	...
5113324	  795.4	  598.0	 4541.0	...
5113325	  795.3	  598.0	 4543.0	...
5113326	  795.0	  598.1	 4544.0	...
5113327	  794.8	  598.2	 4543.0	...
5113328	  795.1	  598.3	 4541.0	...
5113329	  795.4	  598.3	 4542.0	...
5113330	  795.5	  598.3	 4543.0	...
5113331	  795.3	  598.4	 4545.0	...
5113332	  795.0	  598.5	 4546.0	...
5113333	  795.0	  598.6	 4548.0	...
5113334	  795.0	  598.7	 4550.0	...
5113335	  795.0	  598.9	 4551.0	...
5113336	  795.2	  598.9	 4551.0	...
5113337	  795.6	  598.9	 4550.0	...
5113338	  795.9	  599.0	 4549.0	...
5113339	  796.0	  599.2	 4548.0	...
5113340	  795.9	  599.3	 4547.0	...
5113341	  795.8	  599.3	 4546.0	...
5113342	  795.7	  599.1	 4545.0	...
5113343	  795.8	  598.8	 4544.0	...
5113344	  796.0	  597.8	 4544.0	...
5113345	  796.4	  596.6	 4544.0	...
5113346	  796.9	  595.2	 4544.0	...
5113347	  797.4	  593.8	 4544.0	...
5113348	  797.8	  592.8	 4544.0	...
5113349	  798.5	  591.5	 4544.0	...
5113350	  799.7	  590.6	 4543.0	...
5113351	  801.1	  589.8	 4541.0	...
5113352	  802.4	  589.4	 4539.0	...
5113353	  803.8	  588.9	 4539.0	...
5113354	  804.9	  588.5	 4538.0	...
5113355	  806.2	  588.2	 4536.0	...
5113356	  806.9	  588.1	 4533.0	...
5113357	  807.5	  588.0	 4531.0	...
5113358	  807.5	  588.4	 4530.0	...
5113359	  807.4	  588.8	 4530.0	...
5113360	  806.8	  589.1	 4531.0	...
5113361	  806.2	  588.7	 4531.0	...
5113362	  805.4	  588.2	 4532.0	...
5113363	  804.8	  587.7	 4533.0	...
5113364	  804.2	  587.6	 4536.0	...
5113365	  803.4	  587.2	 4539.0	...
5113366	  802.8	  586.8	 4542.0	...
5113367	  802.3	  586.4	 4543.0	...
5113368	  802.4	  586.0	 4544.0	...
5113369	  802.6	  585.7	 4544.0	...
5113370	  802.9	  585.7	 4543.0	...
5113371	  803.2	  585.9	 4543.0	...
5113372	  803.5	  586.1	 4544.0	...
5113373	  803.9	  586.3	 4544.0	...
5113374	  804.3	  586.7	 4543.0	...
5113375	  804.5	  587.1	 4541.0	...
5113376	  804.5	  587.3	 4539.0	...
5113377	  804.5	  587.3	 4540.0	...
5113378	  804.5	  587.4	 4540.0	...
5113379	  804.1	  587.7	 4541.0	...
5113380	  803.7	  588.0	 4543.0	...
5113381	  803.3	  588.2	 4543.0	...
5113382	  803.2	  588.2	 4542.0	...
5113383	  802.9	  588.2	 4541.0	...
5113384	  802.7	  588.2	 4543.0	...
5113385	  802.5	  588.3	 4546.0	...
5113386	  802.5	  588.3	 4548.0	...
5113387	  802.5	  588.2	 4547.0	...
5113388	  802.5	  588.1	 4546.0	...
5113389	  802.5	  588.1	 4547.0	...
5113390	  802.5	  588.3	 4547.0	...
5113391	  802.6	  588.6	 4547.0	...
5113392	  802.7	  588.8	 4547.0	...
5113393	  802.7	  589.0	 4547.0	...
5113394	  802.6	  589.1	 4549.0	...
5113395	  802.5	  589.1	 4551.0	...
5113396	  802.5	  589.1	 4553.0	...
5113397	  802.7	  589.0	 4553.0	...
5113398	  802.8	  589.0	 4553.0	...
5113399	  802.8	  589.0	 4553.0	...
5113400	  802.8	  588.9	 4553.0	...
5113401	  803.1	  588.9	 4553.0	...
5113402	  803.4	  589.0	 4553.0	...
5113403	  803.8	  589.1	 4554.0	...
5113404	  803.7	  589.2	 4553.0	...
5113405	  803.6	  589.1	 4552.0	...
5113406	  803.5	  589.1	 4551.0	...
5113407	  803.5	  589.1	 4551.0	...
5113408	  803.5	  589.1	 4552.0	...
5113409	  803.4	  589.1	 4553.0	...
5113410	  803.4	  589.2	 4549.0	...
5113411	  803.2	  589.1	 4546.0	...
5113412	  803.1	  588.9	 4545.0	...
5113413	  803.1	  588.6	 4549.0	...
5113414	  803.2	  588.0	 4553.0	...
5113415	  803.5	  587.5	 4555.0	...
5113416	  803.6	  587.1	 4555.0	...
5113417	  803.5	  587.1	 4553.0	...
5113418	  803.4	  587.3	 4551.0	...
MSG	5113419 0000 _ Number Off
5113419	  803.5	  587.4	 4549.0	...
5113420	  803.8	  587.5	 4548.0	...
5113421	  804.1	  587.7	 4547.0	...
5113422	  804.2	  588.0	 4549.0	...
5113423	  804.4	  588.2	 4551.0	...
5113424	  804.5	  588.1	 4551.0	...
5113425	  804.5	  588.1	 4550.0	...
5113426	  804.2	  588.1	 4549.0	...
5113427	  804.0	  588.1	 4550.0	...
5113428	  803.9	  588.0	 4552.0	...
5113429	  803.7	  587.8	 4552.0	...
5113430	  803.5	  587.6	 4552.0	...
5113431	  803.3	  587.6	 4552.0	...
5113432	  803.3	  587.6	 4552.0	...
5113433	  803.3	  587.5	 4551.0	...
5113434	  803.3	  587.6	 4551.0	...
5113435	  803.5	  587.6	 4550.0	...
5113436	  803.7	  587.7	 4549.0	...
5113437	  803.8	  587.7	 4548.0	...
5113438	  803.8	  587.9	 4548.0	...
5113439	  803.8	  588.2	 4548.0	...
5113440	  803.7	  588.5	 4548.0	...
5113441	  803.5	  588.6	 4548.0	...
5113442	  803.4	  588.5	 4548.0	...
5113443	  803.4	  588.2	 4547.0	...
5113444	  803.3	  588.0	 4547.0	...
5113445	  803.1	  587.9	 4547.0	...
5113446	  803.0	  587.9	 4548.0	...
5113447	  803.0	  588.1	 4548.0	...
5113448	  803.1	  588.3	 4548.0	...
5113449	  803.1	  588.3	 4548.0	...
5113450	  803.1	  588.1	 4548.0	...
5113451	  803.1	  587.8	 4549.0	...
5113452	  803.2	  588.0	 4551.0	...
5113453	  803.2	  588.3	 4553.0	...
5113454	  803.2	  588.5	 4554.0	...
5113455	  803.1	  588.4	 4556.0	...
5113456	  803.2	  588.2	 4557.0	...
5113457	  803.2	  588.1	 4557.0	...
5113458	  803.3	  588.0	 4559.0	...
5113459	  803.2	  588.1	 4560.0	...
5113460	  803.1	  588.2	 4559.0	...
5113461	  803.0	  588.2	 4557.0	...
5113462	  802.9	  588.1	 4556.0	...
5113463	  803.1	  588.3	 4557.0	...
5113464	  803.3	  588.5	 4559.0	...
5113465	  803.3	  588.8	 4560.0	...
5113466	  803.4	  588.7	 4563.0	...
5113467	  803.4	  588.4	 4564.0	...
5113468	  803.5	  588.2	 4566.0	...
5113469	  803.4	  588.2	 4566.0	...
5113470	  803.4	  588.3	 4568.0	...
5113471	  803.3	  588.4	 4570.0	...
5113472	  803.3	  588.3	 4571.0	...
5113473	  803.4	  588.2	 4571.0	...
5113474	  803.4	  588.0	 4572.0	...
5113475	  803.4	  588.0	 4573.0	...
5113476	  803.4	  588.1	 4574.0	...
5113477	  803.5	  588.2	 4573.0	...
5113478	  803.5	  588.4	 4571.0	...
5113479	  803.5	  588.4	 4569.0	...
5113480	  803.6	  588.4	 4570.0	...
5113481	  803.6	  588.3	 4570.0	...
5113482	  803.5	  588.2	 4570.0	...
5113483	  803.5	  588.1	 4570.0	...
5113484	  803.6	  588.1	 4572.0	...
5113485	  803.6	  588.1	 4574.0	...
5113486	  803.7	  587.9	 4577.0	...
5113487	  803.8	  587.6	 4577.0	...
5113488	  804.0	  587.3	 4578.0	...
5113489	  804.2	  587.2	 4580.0	...
5113490	  804.1	  587.3	 4580.0	...
5113491	  804.0	  587.4	 4580.0	...
5113492	  803.7	  587.6	 4580.0	...
5113493	  803.5	  587.6	 4580.0	...
5113494	  803.4	  587.6	 4580.0	...
5113495	  803.5	  587.4	 4581.0	...
5113496	  803.5	  587.2	 4577.0	...
5113497	  803.4	  587.0	 4572.0	...
5113498	  803.4	  586.9	 4567.0	...
5113499	  803.2	  586.9	 4567.0	...
5113500	  803.2	  587.0	 4569.0	...
5113501	  803.1	  587.0	 4571.0	...
5113502	  803.1	  586.8	 4574.0	...
5113503	  803.1	  586.7	 4575.0	...
5113504	  803.1	  586.6	 4575.0	...
5113505	  803.1	  586.7	 4576.0	...
5113506	  803.1	  586.7	 4577.0	...
5113507	  803.0	  586.7	 4576.0	...
5113508	  802.9	  586.7	 4575.0	...
5113509	  802.8	  586.7	 4575.0	...
5113510	  802.8	  586.9	 4576.0	...
5113511	  802.8	  587.1	 4579.0	...
5113512	  802.7	  587.2	 4579.0	...
5113513	  802.6	  587.1	 4580.0	...
5113514	  802.6	  586.9	 4580.0	...
5113515	  802.7	  586.8	 4578.0	...
5113516	  802.8	  586.9	 4576.0	...
5113517	  803.1	  586.9	 4574.0	...
5113518	  803.2	  586.9	 4573.0	...
5113519	  803.5	  586.8	 4575.0	...
5113520	  803.6	  586.7	 4576.0	...
5113521	  803.6	  586.4	 4579.0	...
5113522	  803.5	  586.1	 4581.0	...
5113523	  803.3	  585.8	 4583.0	...
5113524	  803.2	  585.8	 4582.0	...
5113525	  803.0	  585.9	 4581.0	...
5113526	  803.0	  586.0	 4579.0	...
5113527	  803.1	  586.2	 4579.0	...
5113528	  803.1	  586.3	 4580.0	...
5113529	  803.1	  586.5	 4582.0	...
5113530	  803.1	  586.6	 4585.0	...
5113531	  803.1	  586.5	 4587.0	...
5113532	  803.0	  586.4	 4587.0	...
5113533	  802.9	  586.3	 4587.0	...
5113534	  802.8	  586.4	 4587.0	...
5113535	  803.1	  586.5	 4587.0	...
5113536	  803.3	  586.5	 4586.0	...
5113537	  803.5	  586.6	 4589.0	...
5113538	  803.2	  586.7	 4593.0	...
5113539	  802.8	  586.9	 4597.0	...
5113540	  802.6	  586.9	 4599.0	...
5113541	  802.6	  586.9	 4600.0	...
5113542	  802.6	  587.2	 4602.0	...
5113543	  802.7	  587.5	 4601.0	...
5113544	  802.8	  587.8	 4600.0	...
5113545	  802.9	  587.8	 4600.0	...
5113546	  802.6	  587.9	 4599.0	...
5113547	  802.4	  588.0	 4598.0	...
5113548	  802.1	  588.2	 4598.0	...
5113549	  802.2	  588.4	 4598.0	...
5113550	  802.3	  588.4	 4599.0	...
5113551	  802.5	  588.4	 4600.0	...
5113552	  802.7	  588.4	 4602.0	...
5113553	  802.8	  588.4	 4602.0	...
5113554	  802.7	  588.5	 4602.0	...
5113555	  802.7	  588.1	 4601.0	...
5113556	  802.7	  587.8	 4601.0	...
5113557	  802.8	  587.4	 4600.0	...
5113558	  802.9	  587.4	 4599.0	...
5113559	  802.9	  587.4	 4597.0	...
5113560	  802.8	  587.4	 4597.0	...
5113561	  802.8	  587.5	 4597.0	...
5113562	  802.7	  587.7	 4597.0	...
5113563	  802.7	  587.8	 4598.0	...
5113564	  802.7	  587.8	 4599.0	...
5113565	  802.6	  587.7	 4600.0	...
5113566	  802.7	  587.5	 4600.0	...
5113567	  802.8	  587.4	 4600.0	...
5113568	  802.8	  587.0	 4600.0	...
5113569	  802.7	  586.7	 4597.0	...
5113570	  802.7	  586.5	 4595.0	...
5113571	  802.7	  586.3	 4593.0	...
5113572	  802.7	  586.1	 4593.0	...
5113573	  802.7	  585.8	 4594.0	...
5113574	  802.7	  586.0	 4595.0	...
5113575	  802.8	  586.3	 4596.0	...
5113576	  802.8	  586.4	 4596.0	...
5113577	  802.8	  586.3	 4598.0	...
5113578	  802.8	  586.2	 4599.0	...
5113579	  802.8	  586.2	 4601.0	...
5113580	  802.9	  586.3	 4600.0	...
5113581	  802.9	  586.3	 4600.0	...
5113582	  803.0	  586.4	 4600.0	...
5113583	  803.0	  586.4	 4600.0	...
5113584	  803.0	  586.3	 4600.0	...
5113585	  803.1	  586.2	 4600.0	...
5113586	  803.1	  586.2	 4600.0	...
5113587	  803.1	  586.4	 4601.0	...
5113588	  803.0	  586.4	 4601.0	...
5113589	  803.0	  586.3	 4602.0	...
5113590	  802.9	  586.2	 4603.0	...
5113591	  802.8	  586.2	 4605.0	...
5113592	  802.7	  586.3	 4607.0	...
5113593	  802.6	  586.8	 4608.0	...
5113594	  802.5	  587.3	 4607.0	...
5113595	  802.4	  587.7	 4606.0	...
5113596	  802.4	  587.6	 4606.0	...
5113597	  802.5	  587.5	 4606.0	...
5113598	  802.7	  587.5	 4608.0	...
5113599	  802.9	  587.4	 4609.0	...
5113600	  802.9	  587.1	 4610.0	...
5113601	  802.7	  586.8	 4610.0	...
5113602	  802.5	  586.6	 4610.0	...
5113603	  802.4	  586.7	 4609.0	...
5113604	  802.1	  586.8	 4611.0	...
5113605	  801.8	  586.9	 4613.0	...
5113606	  801.5	  586.9	 4614.0	...
5113607	  801.5	  586.9	 4613.0	...
5113608	  801.5	  587.0	 4614.0	...
5113609	  801.5	  587.4	 4616.0	...
5113610	  801.1	  587.7	 4616.0	...
5113611	  800.8	  588.1	 4615.0	...
5113612	  800.5	  588.2	 4613.0	...
5113613	  800.7	  588.2	 4615.0	...
5113614	  800.8	  588.2	 4617.0	...
5113615	  800.8	  588.2	 4618.0	...
5113616	  800.8	  588.2	 4617.0	...
5113617	  800.9	  588.2	 4617.0	...
5113618	  801.0	  588.2	 4618.0	...
5113619	  801.0	  588.2	 4617.0	...
5113620	  801.1	  588.3	 4616.0	...
5113621	  801.0	  588.7	 4617.0	...
5113622	  800.9	  589.1	 4618.0	...
5113623	  800.7	  589.5	 4619.0	...
5113624	  800.7	  589.7	 4618.0	...
5113625	  800.9	  590.3	 4618.0	...
5113626	  801.1	  590.7	 4617.0	...
5113627	  801.2	  591.1	 4617.0	...
5113628	  801.2	  591.2	 4617.0	...
5113629	  801.0	  591.3	 4617.0	...
5113630	  800.8	  591.4	 4617.0	...
MSG	5113631 0000 _ Number On
5113631	  800.5	  591.7	 4617.0	...
5113632	  800.5	  592.0	 4617.0	...
5113633	  800.6	  592.2	 4619.0	...
5113634	  800.7	  592.1	 4621.0	...
5113635	  800.8	  592.0	 4621.0	...
5113636	  800.9	  592.1	 4621.0	...
5113637	  800.9	  592.2	 4621.0	...
5113638	  801.3	  592.1	 4619.0	...
5113639	  801.6	  591.9	 4617.0	...
5113640	  802.0	  591.4	 4615.0	...
5113641	  801.9	  591.1	 4617.0	...
5113642	  801.7	  590.5	 4618.0	...
5113643	  801.5	  590.3	 4618.0	...
5113644	  801.3	  589.8	 4618.0	...
5113645	  801.3	  589.7	 4617.0	...
5113646	  801.2	  589.7	 4618.0	...
5113647	  801.3	  589.9	 4618.0	...
5113648	  801.2	  590.1	 4619.0	...
5113649	  801.1	  590.3	 4617.0	...
5113650	  801.0	  590.4	 4615.0	...
5113651	  801.1	  590.3	 4615.0	...
5113652	  801.1	  590.2	 4617.0	...
5113653	  800.9	  590.1	 4620.0	...
5113654	  800.6	  590.0	 4620.0	...
5113655	  800.4	  589.6	 4619.0	...
5113656	  800.5	  589.0	 4619.0	...
5113657	  800.5	  588.4	 4618.0	...
5113658	  800.5	  588.1	 4618.0	...
5113659	  800.3	  588.0	 4617.0	...
5113660	  800.0	  587.5	 4617.0	...
5113661	  799.6	  586.8	 4616.0	...
5113662	  799.3	  586.3	 4616.0	...
5113663	  799.0	  585.9	 4615.0	...
5113664	  798.8	  585.5	 4615.0	...
5113665	  798.7	  584.6	 4615.0	...
5113666	  798.7	  583.8	 4616.0	...
5113667	  798.7	  582.8	 4616.0	...
5113668	  798.8	  581.9	 4616.0	...
5113669	  798.7	  581.0	 4616.0	...
5113670	  798.7	  580.1	 4617.0	...
5113671	  798.6	  579.1	 4617.0	...
5113672	  798.5	  578.1	 4618.0	...
5113673	  798.4	  577.4	 4618.0	...
5113674	  798.5	  577.2	 4617.0	...
5113675	  798.7	  577.2	 4616.0	...
5113676	  798.9	  577.1	 4615.0	...
5113677	  799.5	  577.0	 4613.0	...
5113678	  800.0	  576.8	 4614.0	...
5113679	  800.4	  576.7	 4615.0	...
5113680	  800.4	  576.5	 4617.0	...
5113681	  800.5	  576.4	 4616.0	...
5113682	  800.2	  576.3	 4616.0	...
5113683	  799.9	  576.2	 4616.0	...
5113684	  799.6	  576.1	 4617.0	...
5113685	  799.6	  575.6	 4619.0	...
5113686	  799.2	  575.2	 4621.0	...
5113687	  798.5	  574.8	 4621.0	...
5113688	  797.9	  574.7	 4622.0	...
5113689	  797.6	  574.2	 4622.0	...
5113690	  797.5	  573.8	 4622.0	...
5113691	  797.3	  573.3	 4621.0	...
5113692	  797.2	  573.2	 4620.0	...
5113693	  797.2	  573.2	 4619.0	...
5113694	  797.2	  573.3	 4620.0	...
5113695	  797.2	  572.9	 4621.0	...
5113696	  797.2	  572.5	 4619.0	...
5113697	  797.2	  572.2	 4617.0	...
5113698	  797.3	  572.6	 4614.0	...
5113699	  797.4	  573.2	 4614.0	...
5113700	  797.4	  573.5	 4615.0	...
5113701	  797.3	  574.0	 4616.0	...
5113702	  797.2	  574.3	 4616.0	...
5113703	  797.1	  575.0	 4615.0	...
5113704	  797.1	  575.4	 4613.0	...
5113705	  797.2	  575.9	 4614.0	...
5113706	  797.3	  576.2	 4618.0	...
5113707	  797.4	  576.4	 4622.0	...
5113708	  797.3	  576.6	 4622.0	...
5113709	  797.1	  576.7	 4622.0	...
5113710	  797.0	  576.9	 4621.0	...
5113711	  796.9	  576.9	 4622.0	...
5113712	  796.8	  576.9	 4622.0	...
5113713	  797.0	  576.8	 4622.0	...
5113714	  797.2	  576.8	 4622.0	...
5113715	  797.2	  576.8	 4621.0	...
5113716	  796.9	  576.9	 4620.0	...
5113717	  796.7	  577.0	 4620.0	...
5113718	  796.8	  577.0	 4621.0	...
5113719	  796.8	  577.0	 4620.0	...
5113720	  796.8	  577.0	 4620.0	...
5113721	  796.7	  577.0	 4620.0	...
5113722	  796.6	  577.1	 4618.0	...
5113723	  796.7	  577.1	 4617.0	...
5113724	  796.6	  577.1	 4616.0	...
5113725	  796.5	  577.1	 4618.0	...
5113726	  796.3	  577.1	 4620.0	...
5113727	  796.2	  577.0	 4619.0	...
5113728	  796.2	  577.0	 4617.0	...
5113729	  796.2	  576.9	 4616.0	...
5113730	  796.2	  576.7	 4615.0	...
5113731	  796.2	  576.5	 4614.0	...
5113732	  796.2	  576.6	 4613.0	...
5113733	  796.1	  576.7	 4611.0	...
5113734	  796.1	  576.8	 4611.0	...
5113735	  796.0	  577.1	 4611.0	...
5113736	  796.1	  577.4	 4612.0	...
5113737	  796.1	  577.5	 4612.0	...
5113738	  796.1	  577.4	 4614.0	...
5113739	  796.1	  577.3	 4615.0	...
5113740	  796.1	  577.3	 4615.0	...
5113741	  796.1	  577.4	 4613.0	...
5113742	  796.2	  577.3	 4612.0	...
5113743	  796.1	  577.3	 4612.0	...
5113744	  796.1	  577.4	 4612.0	...
5113745	  796.0	  577.4	 4613.0	...
5113746	  796.2	  577.5	 4613.0	...
5113747	  796.4	  577.5	 4614.0	...
5113748	  796.5	  577.5	 4614.0	...
5113749	  796.3	  577.6	 4612.0	...
5113750	  796.2	  577.6	 4609.0	...
5113751	  796.1	  577.6	 4606.0	...
5113752	  795.9	  577.6	 4606.0	...
5113753	  795.6	  577.6	 4607.0	...
5113754	  795.3	  577.8	 4606.0	...
5113755	  795.2	  577.9	 4604.0	...
5113756	  795.2	  578.1	 4602.0	...
5113757	  795.2	  578.2	 4601.0	...
5113758	  795.2	  578.3	 4602.0	...
5113759	  795.2	  578.4	 4604.0	...
5113760	  795.1	  578.3	 4606.0	...
5113761	  795.1	  578.2	 4607.0	...
5113762	  795.0	  578.2	 4605.0	...
5113763	  795.0	  578.3	 4604.0	...
5113764	  795.0	  578.4	 4604.0	...
5113765	  795.1	  578.6	 4604.0	...
5113766	  795.3	  578.8	 4604.0	...
5113767	  795.3	  578.7	 4604.0	...
5113768	  795.1	  578.3	 4604.0	...
5113769	  794.9	  578.0	 4604.0	...
5113770	  794.6	  578.1	 4600.0	...
5113771	  794.6	  578.0	 4596.0	...
5113772	  794.7	  578.0	 4593.0	...
5113773	  794.7	  577.9	 4594.0	...
5113774	  794.7	  577.9	 4595.0	...
5113775	  794.6	  578.0	 4595.0	...
5113776	  794.4	  578.0	 4596.0	...
5113777	  794.4	  578.1	 4599.0	...
5113778	  794.3	  578.0	 4601.0	...
5113779	  794.3	  578.0	 4601.0	...
5113780	  794.4	  578.0	 4596.0	...
5113781	  794.5	  578.1	 4592.0	...
5113782	  794.6	  578.2	 4590.0	...
5113783	  794.7	  578.3	 4589.0	...
5113784	  794.7	  578.4	 4589.0	...
5113785	  794.7	  578.5	 4589.0	...
5113786	  794.6	  578.6	 4589.0	...
5113787	  794.6	  578.7	 4589.0	...
5113788	  794.4	  578.8	 4588.0	...
5113789	  794.2	  578.9	 4587.0	...
5113790	  794.0	  579.0	 4587.0	...
5113791	  794.1	  579.1	 4586.0	...
5113792	  794.2	  579.3	 4584.0	...
5113793	  794.4	  579.4	 4582.0	...
5113794	  794.5	  579.4	 4579.0	...
5113795	  794.4	  579.4	 4579.0	...
5113796	  794.3	  579.5	 4577.0	...
5113797	  794.3	  579.6	 4576.0	...
5113798	  794.3	  579.7	 4574.0	...
5113799	  794.4	  579.8	 4574.0	...
5113800	  794.5	  579.7	 4574.0	...
5113801	  794.6	  579.7	 4574.0	...
5113802	  794.7	  580.2	 4574.0	...
5113803	  794.8	  580.7	 4574.0	...
5113804	  794.8	  581.0	 4573.0	...
5113805	  794.8	  580.8	 4573.0	...
5113806	  794.7	  580.6	 4573.0	...
5113807	  794.7	  580.5	 4573.0	...
5113808	  794.7	  580.4	 4573.0	...
5113809	  794.7	  580.4	 4572.0	...
5113810	  794.6	  580.4	 4572.0	...
5113811	  794.6	  580.6	 4572.0	...
5113812	  794.6	  580.7	 4572.0	...
5113813	  794.5	  580.9	 4571.0	...
5113814	  794.4	  581.0	 4569.0	...
5113815	  794.4	  581.2	 4568.0	...
5113816	  794.4	  581.3	 4567.0	...
5113817	  794.5	  581.3	 4565.0	...
5113818	  794.6	  581.3	 4564.0	...
5113819	  794.5	  581.3	 4564.0	...
5113820	  794.5	  581.3	 4565.0	...
5113821	  794.4	  581.4	 4566.0	...
5113822	  794.4	  581.5	 4566.0	...
5113823	  794.4	  581.6	 4566.0	...
5113824	  794.3	  581.5	 4566.0	...
5113825	  794.3	  581.5	 4564.0	...
5113826	  794.3	  581.5	 4562.0	...
5113827	  794.3	  581.3	 4561.0	...
5113828	  794.5	  581.1	 4560.0	...
5113829	  794.7	  580.9	 4556.0	...
5113830	  794.7	  580.6	 4552.0	...
5113831	  794.6	  580.4	 4548.0	...
5113832	  794.5	  580.4	 4549.0	...
5113833	  794.4	  580.6	 4548.0	...
5113834	  794.4	  580.5	 4547.0	...
5113835	  794.3	  580.1	 4546.0	...
5113836	  794.3	  579.9	 4546.0	...
5113837	  794.3	  580.0	 4545.0	...
5113838	  794.0	  580.4	 4545.0	...
5113839	  793.8	  580.6	 4545.0	...
5113840	  793.7	  580.5	 4544.0	...
5113841	  793.7	  580.2	 4542.0	...
5113842	  793.5	  579.9	 4537.0	...
5113843	  793.3	  580.0	 4533.0	...
5113844	  793.1	  580.0	 4530.0	...
5113845	  793.1	  580.0	 4530.0	...
5113846	  793.1	  579.7	 4529.0	...
5113847	  793.0	  579.4	 4528.0	...
5113848	  792.8	  579.2	 4527.0	...
5113849	  792.7	  579.5	 4528.0	...
5113850	  792.7	  579.8	 4526.0	...
5113851	  792.8	  580.1	 4523.0	...
5113852	  792.8	  580.3	 4519.0	...
5113853	  792.9	  580.5	 4517.0	...
5113854	  792.9	  580.7	 4515.0	...
5113855	  792.8	  580.8	 4514.0	...
5113856	  792.7	  580.9	 4511.0	...
5113857	  792.6	  580.8	 4508.0	...
5113858	  792.5	  580.6	 4505.0	...
5113859	  792.7	  580.4	 4505.0	...
5113860	  793.0	  580.3	 4507.0	...
5113861	  793.4	  580.3	 4508.0	...
5113862	  793.5	  580.3	 4507.0	...
5113863	  793.5	  580.3	 4504.0	...
5113864	  793.5	  580.3	 4501.0	...
5113865	  793.5	  580.5	 4501.0	...
5113866	  793.4	  580.8	 4501.0	...
5113867	  793.3	  581.2	 4501.0	...
5113868	  793.3	  581.5	 4501.0	...
5113869	  793.2	  581.8	 4500.0	...
5113870	  793.2	  582.1	 4500.0	...
5113871	  793.0	  582.0	 4502.0	...
5113872	  793.1	  581.9	 4504.0	...
5113873	  793.2	  581.9	 4506.0	...
5113874	  793.3	  581.8	 4504.0	...
5113875	  793.3	  581.8	 4503.0	...
5113876	  793.2	  581.9	 4499.0	...
5113877	  793.2	  582.0	 4498.0	...
5113878	  793.3	  582.2	 4496.0	...
5113879	  793.3	  582.2	 4496.0	...
5113880	  793.4	  582.2	 4495.0	...
5113881	  793.2	  582.1	 4495.0	...
5113882	  793.1	  582.0	 4495.0	...
5113883	  793.0	  582.2	 4491.0	...
5113884	  792.7	  582.4	 4487.0	...
5113885	  792.3	  582.6	 4484.0	...
5113886	  792.0	  583.0	 4483.0	...
5113887	  792.1	  583.3	 4483.0	...
5113888	  792.3	  583.6	 4483.0	...
5113889	  792.1	  583.8	 4482.0	...
5113890	  791.9	  583.8	 4479.0	...
5113891	  791.6	  583.9	 4476.0	...
5113892	  791.6	  583.9	 4475.0	...
5113893	  791.7	  583.9	 4472.0	...
5113894	  791.7	  584.0	 4470.0	...
5113895	  791.5	  584.1	 4468.0	...
5113896	  791.4	  584.1	 4470.0	...
5113897	  791.5	  584.1	 4471.0	...
5113898	  791.7	  584.1	 4469.0	...
5113899	  791.9	  584.2	 4468.0	...
5113900	  791.9	  584.4	 4466.0	...
5113901	  791.8	  584.8	 4467.0	...
5113902	  791.5	  585.1	 4467.0	...
5113903	  791.2	  585.5	 4466.0	...
5113904	  791.2	  585.6	 4466.0	...
5113905	  791.5	  585.8	 4466.0	...
5113906	  791.8	  585.9	 4463.0	...
5113907	  791.7	  586.1	 4461.0	...
5113908	  791.8	  586.4	 4458.0	...
5113909	  791.8	  586.7	 4458.0	...
5113910	  791.8	  587.0	 4458.0	...
5113911	  791.8	  587.0	 4459.0	...
5113912	  791.9	  587.2	 4459.0	...
5113913	  792.0	  587.4	 4459.0	...
5113914	  792.0	  587.8	 4458.0	...
5113915	  791.8	  588.0	 4453.0	...
5113916	  791.7	  588.2	 4449.0	...
5113917	  792.0	  588.3	 4446.0	...
5113918	  792.2	  588.6	 4446.0	...
5113919	  792.5	  588.8	 4446.0	...
5113920	  792.7	  589.0	 4445.0	...
5113921	  792.9	  589.6	 4442.0	...
5113922	  793.8	  590.2	 4439.0	...
5113923	  794.6	  590.8	 4437.0	...
5113924	  795.7	  591.2	 4437.0	...
5113925	  796.5	  591.6	 4435.0	...
5113926	  797.4	  592.0	 4434.0	...
5113927	  798.6	  591.9	 4433.0	...
5113928	  799.3	  591.9	 4433.0	...
5113929	  799.9	  592.0	 4433.0	...
5113930	  799.9	  592.5	 4432.0	...
5113931	  799.8	  592.9	 4430.0	...
5113932	  799.7	  593.3	 4429.0	...
5113933	  799.5	  593.3	 4426.0	...
MSG	5113934 0000 _ Number Off
5113934	  799.4	  593.7	 4424.0	...
5113935	  799.3	  594.1	 4423.0	...
5113936	  799.2	  594.6	 4423.0	...
5113937	  798.9	  594.9	 4423.0	...
5113938	  798.6	  595.0	 4422.0	...
5113939	  798.3	  595.0	 4422.0	...
5113940	  798.2	  595.1	 4421.0	...
5113941	  798.3	  595.1	 4420.0	...
5113942	  798.5	  595.1	 4418.0	...
5113943	  798.6	  594.7	 4417.0	...
5113944	  798.6	  594.3	 4417.0	...
5113945	  798.5	  593.9	 4416.0	...
5113946	  798.4	  593.6	 4415.0	...
5113947	  798.2	  593.0	 4416.0	...
5113948	  798.0	  592.7	 4416.0	...
5113949	  798.1	  592.4	 4414.0	...
5113950	  798.3	  592.3	 4411.0	...
5113951	  798.1	  592.1	 4409.0	...
5113952	  797.8	  591.9	 4407.0	...
5113953	  797.4	  592.1	 4405.0	...
5113954	  797.4	  592.5	 4403.0	...
5113955	  797.5	  592.9	 4404.0	...
5113956	  797.7	  593.1	 4406.0	...
5113957	  797.9	  593.1	 4407.0	...
5113958	  797.9	  593.1	 4407.0	...
5113959	  797.9	  593.3	 4406.0	...
5113960	  798.0	  593.7	 4404.0	...
5113961	  798.4	  594.3	 4404.0	...
5113962	  798.9	  594.6	 4405.0	...
5113963	  799.3	  594.7	 4405.0	...
5113964	  799.3	  594.7	 4406.0	...
5113965	  799.3	  594.7	 4405.0	...
5113966	  799.3	  594.7	 4403.0	...
5113967	  799.1	  594.8	 4403.0	...
5113968	  798.9	  594.8	 4403.0	...
5113969	  798.6	  594.8	 4403.0	...
5113970	  798.6	  594.8	 4401.0	...
5113971	  798.5	  594.8	 4400.0	...
5113972	  798.6	  595.0	 4400.0	...
5113973	  798.8	  595.3	 4399.0	...
5113974	  798.8	  595.3	 4394.0	...
5113975	  798.6	  595.0	 4390.0	...
5113976	  798.5	  594.7	 4387.0	...
5113977	  798.5	  594.7	 4386.0	...
5113978	  798.5	  594.6	 4386.0	...
5113979	  798.5	  594.6	 4386.0	...
5113980	  798.5	  594.6	 4386.0	...
5113981	  798.5	  594.9	 4384.0	...
5113982	  798.6	  595.2	 4381.0	...
5113983	  798.6	  595.2	 4380.0	...
5113984	  798.5	  594.8	 4382.0	...
5113985	  798.5	  594.4	 4383.0	...
5113986	  798.5	  594.3	 4382.0	...
5113987	  798.4	  594.3	 4381.0	...
5113988	  798.4	  593.9	 4381.0	...
5113989	  798.4	  593.6	 4381.0	...
5113990	  798.4	  593.4	 4378.0	...
5113991	  798.4	  593.4	 4375.0	...
5113992	  798.3	  593.3	 4372.0	...
5113993	  798.4	  593.1	 4373.0	...
5113994	  798.7	  593.0	 4374.0	...
5113995	  798.9	  592.7	 4374.0	...
5113996	  799.0	  592.5	 4374.0	...
5113997	  799.0	  592.4	 4374.0	...
5113998	  799.2	  592.5	 4373.0	...
5113999	  799.3	  592.6	 4371.0	...
5114000	  799.4	  592.5	 4369.0	...
5114001	  799.4	  592.4	 4368.0	...
5114002	  799.4	  592.4	 4369.0	...
5114003	  799.3	  592.5	 4369.0	...
5114004	  799.2	  592.5	 4369.0	...
5114005	  799.1	  592.4	 4370.0	...
5114006	  799.1	  592.4	 4370.0	...
5114007	  799.4	  592.7	 4371.0	...
5114008	  799.8	  593.3	 4369.0	...
5114009	  800.2	  593.8	 4366.0	...
5114010	  800.3	  594.3	 4364.0	...
5114011	  800.3	  594.5	 4364.0	...
5114012	  800.4	  594.6	 4365.0	...
5114013	  800.4	  594.5	 4364.0	...
5114014	  800.4	  594.4	 4364.0	...
5114015	  800.3	  594.4	 4363.0	...
5114016	  800.1	  594.6	 4363.0	...
5114017	  799.9	  594.7	 4362.0	...
5114018	  799.7	  594.8	 4361.0	...
5114019	  799.7	  594.9	 4361.0	...
5114020	  799.7	  594.9	 4360.0	...
5114021	  799.8	  594.8	 4360.0	...
5114022	  799.9	  594.8	 4359.0	...
5114023	  800.0	  594.8	 4359.0	...
5114024	  800.1	  594.7	 4361.0	...
5114025	  800.0	  594.7	 4363.0	...
5114026	  800.0	  594.8	 4365.0	...
5114027	  799.9	  595.0	 4364.0	...
5114028	  799.9	  595.3	 4363.0	...
5114029	  800.2	  595.4	 4360.0	...
5114030	  800.4	  595.6	 4358.0	...
5114031	  800.6	  595.7	 4356.0	...
5114032	  800.2	  595.9	 4355.0	...
5114033	  799.8	  596.3	 4353.0	...
5114034	  799.4	  596.6	 4353.0	...
5114035	  799.3	  596.8	 4352.0	...
5114036	  799.1	  596.8	 4352.0	...
5114037	  799.1	  596.9	 4354.0	...
5114038	  799.1	  597.0	 4356.0	...
5114039	  799.0	  597.1	 4358.0	...
5114040	  798.9	  597.1	 4358.0	...
5114041	  798.8	  597.1	 4359.0	...
5114042	  798.8	  597.1	 4359.0	...
5114043	  798.8	  597.0	 4356.0	...
5114044	  798.9	  597.0	 4352.0	...
5114045	  799.0	  596.9	 4348.0	...
5114046	  798.9	  596.9	 4348.0	...
5114047	  798.8	  596.9	 4348.0	...
5114048	  798.8	  597.1	 4349.0	...
5114049	  798.7	  597.3	 4349.0	...
5114050	  798.7	  597.5	 4348.0	...
5114051	  798.6	  597.4	 4347.0	...
5114052	  798.7	  597.0	 4347.0	...
5114053	  798.8	  596.8	 4348.0	...
5114054	  798.9	  596.7	 4347.0	...
5114055	  798.9	  596.6	 4346.0	...
5114056	  799.2	  596.4	 4347.0	...
5114057	  799.4	  596.3	 4348.0	...
5114058	  799.7	  596.4	 4350.0	...
5114059	  799.6	  596.4	 4352.0	...
5114060	  799.5	  596.3	 4354.0	...
5114061	  799.4	  596.3	 4355.0	...
5114062	  799.6	  596.7	 4355.0	...
5114063	  799.8	  597.1	 4354.0	...
5114064	  799.9	  597.5	 4355.0	...
5114065	  799.8	  597.5	 4355.0	...
5114066	  799.6	  597.5	 4355.0	...
5114067	  799.7	  597.4	 4355.0	...
5114068	  799.9	  597.4	 4355.0	...
5114069	  800.1	  597.3	 4355.0	...
5114070	  800.1	  597.2	 4355.0	...
5114071	  800.2	  597.1	 4356.0	...
5114072	  800.3	  597.0	 4356.0	...
5114073	  800.4	  597.0	 4356.0	...
5114074	  800.2	  597.2	 4355.0	...
5114075	  800.1	  597.5	 4354.0	...
5114076	  799.9	  597.6	 4353.0	...
5114077	  800.0	  597.6	 4352.0	...
5114078	  800.0	  597.8	 4352.0	...
5114079	  799.7	  598.0	 4353.0	...
5114080	  799.3	  598.2	 4354.0	...
5114081	  799.1	  598.2	 4356.0	...
5114082	  799.4	  598.1	 4354.0	...
5114083	  799.8	  597.6	 4350.0	...
5114084	  799.8	  597.2	 4348.0	...
5114085	  799.8	  596.8	 4348.0	...
5114086	  799.6	  596.7	 4349.0	...
5114087	  799.5	  596.5	 4349.0	...
5114088	  799.5	  596.1	 4348.0	...
5114089	  799.4	  595.7	 4348.0	...
5114090	  799.5	  595.8	 4349.0	...
5114091	  799.8	  596.1	 4349.0	...
5114092	  800.0	  596.4	 4349.0	...
5114093	  800.0	  596.9	 4350.0	...
5114094	  800.1	  597.3	 4350.0	...
5114095	  800.0	  597.9	 4350.0	...
5114096	  799.9	  597.9	 4351.0	...
5114097	  799.7	  598.0	 4352.0	...
5114098	  799.7	  597.9	 4353.0	...
5114099	  799.6	  597.8	 4353.0	...
5114100	  799.4	  597.4	 4353.0	...
5114101	  799.4	  597.1	 4352.0	...
5114102	  799.5	  596.9	 4351.0	...
5114103	  799.7	  596.9	 4350.0	...
5114104	  799.8	  596.9	 4349.0	...
5114105	  799.8	  596.8	 4349.0	...
5114106	  799.8	  596.8	 4349.0	...
5114107	  799.8	  597.0	 4351.0	...
5114108	  799.8	  597.4	 4353.0	...
5114109	  799.7	  597.8	 4355.0	...
5114110	  800.0	  597.9	 4355.0	...
5114111	  800.3	  597.9	 4354.0	...
5114112	  800.6	  597.8	 4353.0	...
5114113	  800.6	  597.8	 4354.0	...
5114114	  800.7	  598.1	 4356.0	...
5114115	  800.6	  598.3	 4361.0	...
5114116	  800.6	  598.6	 4364.0	...
5114117	  800.6	  598.7	 4363.0	...
5114118	  800.5	  598.5	 4360.0	...
5114119	  800.4	  598.2	 4358.0	...
5114120	  800.1	  598.0	 4360.0	...
5114121	  800.0	  598.0	 4361.0	...
5114122	  799.9	  598.2	 4361.0	...
5114123	  799.9	  598.2	 4361.0	...
5114124	  799.9	  598.0	 4361.0	...
5114125	  800.0	  597.7	 4361.0	...
5114126	  800.1	  597.4	 4362.0	...
5114127	  800.0	  597.3	 4361.0	...
5114128	  799.9	  597.2	 4360.0	...
5114129	  799.7	  597.2	 4360.0	...
5114130	  799.6	  597.1	 4361.0	...
5114131	  799.5	  597.0	 4363.0	...
5114132	  799.6	  597.0	 4363.0	...
5114133	  799.7	  596.9	 4363.0	...
5114134	  799.9	  596.9	 4363.0	...
MSG	5114135 0000 _ Number On
5114135	  799.7	  597.0	 4363.0	...
5114136	  799.6	  597.0	 4361.0	...
5114137	  799.6	  597.0	 4360.0	...
5114138	  799.8	  597.1	 4359.0	...
5114139	  800.0	  597.3	 4360.0	...
5114140	  799.9	  597.6	 4362.0	...
5114141	  799.9	  597.7	 4362.0	...
5114142	  800.0	  597.5	 4362.0	...
5114143	  800.1	  597.4	 4362.0	...
5114144	  800.1	  597.4	 4360.0	...
5114145	  800.1	  597.4	 4358.0	...
5114146	  800.3	  597.4	 4359.0	...
5114147	  800.5	  597.3	 4361.0	...
5114148	  800.7	  597.2	 4364.0	...
5114149	  800.6	  597.1	 4364.0	...
5114150	  800.3	  597.4	 4364.0	...
5114151	  799.9	  597.7	 4364.0	...
5114152	  799.6	  597.9	 4365.0	...
5114153	  799.5	  597.9	 4365.0	...
5114154	  799.3	  597.7	 4366.0	...
5114155	  799.2	  597.6	 4366.0	...
5114156	  799.3	  597.5	 4367.0	...
5114157	  799.5	  597.4	 4368.0	...
5114158	  799.8	  597.4	 4368.0	...
5114159	  799.9	  597.4	 4368.0	...
5114160	  800.0	  597.4	 4368.0	...
5114161	  800.0	  597.4	 4368.0	...
5114162	  800.0	  597.4	 4368.0	...
5114163	  800.2	  597.3	 4368.0	...
5114164	  800.3	  597.1	 4368.0	...
5114165	  800.3	  596.9	 4368.0	...
5114166	  800.3	  596.9	 4369.0	...
5114167	  800.2	  596.9	 4370.0	...
5114168	  800.1	  596.9	 4371.0	...
5114169	  800.1	  596.9	 4371.0	...
5114170	  800.0	  597.0	 4371.0	...
5114171	  799.9	  597.2	 4370.0	...
5114172	  799.8	  597.3	 4369.0	...
5114173	  799.8	  597.3	 4370.0	...
5114174	  799.9	  597.2	 4370.0	...
5114175	  799.9	  597.1	 4371.0	...
5114176	  800.1	  597.2	 4371.0	...
5114177	  800.2	  597.3	 4371.0	...
5114178	  800.3	  597.1	 4371.0	...
5114179	  799.9	  596.9	 4371.0	...
5114180	  799.5	  596.8	 4373.0	...
5114181	  799.1	  596.9	 4375.0	...
5114182	  799.3	  597.0	 4378.0	...
5114183	  799.6	  597.3	 4378.0	...
5114184	  799.9	  597.6	 4376.0	...
5114185	  800.1	  597.7	 4374.0	...
5114186	  800.2	  597.4	 4372.0	...
5114187	  800.4	  597.1	 4372.0	...
5114188	  800.5	  597.0	 4372.0	...
5114189	  800.5	  596.9	 4373.0	...
5114190	  800.5	  597.0	 4373.0	...
5114191	  800.4	  597.2	 4375.0	...
5114192	  800.2	  597.4	 4377.0	...
5114193	  799.9	  597.4	 4378.0	...
5114194	  799.6	  597.4	 4378.0	...
5114195	  799.6	  597.3	 4378.0	...
5114196	  799.7	  597.4	 4378.0	...
5114197	  799.9	  597.8	 4378.0	...
5114198	  800.1	  598.1	 4379.0	...
5114199	  800.1	  598.2	 4380.0	...
5114200	  800.2	  597.9	 4380.0	...
5114201	  800.2	  597.6	 4379.0	...
5114202	  800.3	  597.4	 4378.0	...
5114203	  800.4	  597.2	 4379.0	...
5114204	  800.4	  597.0	 4380.0	...
5114205	  800.4	  597.0	 4381.0	...
5114206	  800.4	  597.0	 4381.0	...
5114207	  800.2	  597.1	 4381.0	...
5114208	  799.9	  597.1	 4382.0	...
5114209	  799.5	  597.2	 4382.0	...
5114210	  799.2	  597.2	 4382.0	...
5114211	  799.3	  597.6	 4383.0	...
5114212	  799.5	  597.9	 4385.0	...
5114213	  799.8	  598.3	 4386.0	...
5114214	  799.8	  598.3	 4385.0	...
5114215	  799.7	  598.3	 4384.0	...
5114216	  799.8	  598.1	 4382.0	...
5114217	  800.0	  598.0	 4381.0	...
5114218	  800.1	  597.9	 4380.0	...
5114219	  800.0	  597.8	 4380.0	...
5114220	  800.0	  597.7	 4381.0	...
5114221	  799.8	  597.4	 4382.0	...
5114222	  799.6	  597.3	 4384.0	...
5114223	  799.5	  597.4	 4384.0	...
5114224	  799.5	  597.5	 4384.0	...
5114225	  799.5	  597.7	 4384.0	...
5114226	  799.5	  597.7	 4384.0	...
5114227	  799.5	  597.8	 4384.0	...
5114228	  799.5	  598.0	 4385.0	...
5114229	  799.5	  598.3	 4385.0	...
5114230	  799.4	  598.6	 4385.0	...
5114231	  799.3	  598.8	 4385.0	...
5114232	  799.3	  598.9	 4385.0	...
5114233	  799.4	  598.8	 4388.0	...
5114234	  799.6	  598.6	 4390.0	...
5114235	  799.6	  598.5	 4392.0	...
5114236	  799.7	  598.6	 4392.0	...
5114237	  799.8	  598.7	 4392.0	...
5114238	  800.0	  598.8	 4392.0	...
5114239	  800.2	  598.8	 4393.0	...
5114240	  800.1	  598.8	 4394.0	...
5114241	  800.0	  598.8	 4394.0	...
5114242	  799.9	  598.8	 4395.0	...
5114243	  800.0	  598.9	 4394.0	...
5114244	  799.7	  598.8	 4394.0	...
5114245	  799.3	  598.6	 4393.0	...
5114246	  799.4	  598.5	 4392.0	...
5114247	  799.8	  598.7	 4391.0	...
5114248	  800.4	  598.8	 4391.0	...
5114249	  800.6	  598.7	 4392.0	...
5114250	  800.9	  598.6	 4392.0	...
5114251	  801.2	  598.5	 4393.0	...
5114252	  801.4	  598.5	 4393.0	...
5114253	  801.4	  598.7	 4394.0	...
5114254	  801.5	  598.9	 4396.0	...
5114255	  801.5	  599.1	 4398.0	...
5114256	  801.5	  599.1	 4398.0	...
5114257	  801.3	  598.9	 4397.0	...
5114258	  801.2	  598.6	 4397.0	...
5114259	  801.2	  598.2	 4396.0	...
5114260	  801.2	  598.1	 4396.0	...
5114261	  801.3	  598.0	 4396.0	...
5114262	  801.2	  598.0	 4396.0	...
5114263	  800.9	  598.1	 4396.0	...
5114264	  800.5	  597.9	 4396.0	...
5114265	  800.3	  597.6	 4396.0	...
5114266	  800.1	  597.5	 4396.0	...
5114267	  799.9	  597.7	 4396.0	...
5114268	  799.7	  597.9	 4396.0	...
5114269	  799.8	  598.1	 4396.0	...
5114270	  799.8	  598.4	 4397.0	...
5114271	  799.8	  598.7	 4398.0	...
5114272	  799.9	  598.8	 4398.0	...
5114273	  800.1	  598.9	 4397.0	...
5114274	  800.4	  599.2	 4397.0	...
5114275	  800.6	  599.4	 4396.0	...
5114276	  800.7	  599.7	 4397.0	...
5114277	  800.7	  599.7	 4397.0	...
5114278	  800.8	  599.7	 4397.0	...
5114279	  800.8	  599.7	 4397.0	...
5114280	  800.7	  599.7	 4396.0	...
5114281	  800.5	  599.7	 4397.0	...
5114282	  800.2	  599.9	 4397.0	...
5114283	  800.1	  600.1	 4397.0	...
5114284	  800.1	  600.2	 4398.0	...
5114285	  799.9	  600.0	 4399.0	...
5114286	  799.8	  599.7	 4399.0	...
5114287	  799.8	  599.5	 4399.0	...
5114288	  800.0	  599.4	 4397.0	...
5114289	  800.2	  599.4	 4395.0	...
5114290	  800.1	  599.4	 4398.0	...
5114291	  800.1	  599.6	 4402.0	...
5114292	  800.1	  599.7	 4405.0	...
5114293	  800.2	  599.9	 4405.0	...
5114294	  800.3	  599.8	 4405.0	...
5114295	  800.4	  600.1	 4405.0	...
5114296	  800.3	  600.3	 4405.0	...
5114297	  800.3	  600.6	 4405.0	...
5114298	  800.3	  600.6	 4407.0	...
5114299	  800.3	  600.6	 4408.0	...
5114300	  800.3	  600.6	 4408.0	...
5114301	  800.4	  600.6	 4406.0	...
5114302	  800.4	  600.6	 4404.0	...
5114303	  800.4	  600.4	 4404.0	...
5114304	  800.3	  600.2	 4405.0	...
5114305	  800.3	  599.9	 4405.0	...
5114306	  800.2	  599.9	 4405.0	...
5114307	  800.2	  599.9	 4404.0	...
5114308	  800.5	  599.8	 4404.0	...
5114309	  800.8	  599.9	 4404.0	...
5114310	  801.1	  600.0	 4405.0	...
5114311	  801.1	  600.2	 4404.0	...
5114312	  801.1	  600.2	 4403.0	...
5114313	  801.1	  600.2	 4402.0	...
5114314	  801.1	  600.3	 4402.0	...
5114315	  801.0	  600.4	 4402.0	...
5114316	  801.0	  600.6	 4402.0	...
5114317	  800.9	  600.8	 4403.0	...
5114318	  800.8	  601.0	 4405.0	...
5114319	  800.7	  601.0	 4406.0	...
5114320	  800.6	  600.7	 4406.0	...
5114321	  800.6	  600.4	 4406.0	...
5114322	  800.5	  600.2	 4405.0	...
5114323	  800.6	  600.2	 4405.0	...
5114324	  800.7	  600.3	 4405.0	...
5114325	  801.1	  600.3	 4406.0	...
5114326	  801.4	  600.5	 4408.0	...
5114327	  801.7	  600.5	 4408.0	...
5114328	  801.6	  600.2	 4409.0	...
5114329	  801.6	  599.8	 4409.0	...
5114330	  801.7	  599.4	 4410.0	...
5114331	  801.7	  599.2	 4410.0	...
5114332	  801.7	  598.9	 4410.0	...
5114333	  801.7	  598.8	 4411.0	...
5114334	  801.7	  599.0	 4413.0	...
5114335	  801.7	  598.7	 4414.0	...
5114336	  801.7	  598.2	 4413.0	...
5114337	  801.6	  597.8	 4413.0	...
5114338	  801.5	  597.7	 4412.0	...
5114339	  801.4	  597.7	 4412.0	...
5114340	  801.2	  597.6	 4412.0	...
5114341	  801.0	  597.4	 4412.0	...
5114342	  801.1	  597.2	 4412.0	...
5114343	  801.3	  596.9	 4413.0	...
5114344	  801.6	  596.9	 4415.0	...
5114345	  801.6	  597.1	 4418.0	...
5114346	  801.6	  597.3	 4419.0	...
5114347	  801.4	  597.2	 4417.0	...
5114348	  801.1	  596.8	 4415.0	...
5114349	  800.9	  596.5	 4413.0	...
5114350	  800.9	  596.5	 4413.0	...
5114351	  800.9	  596.6	 4414.0	...
5114352	  800.8	  596.6	 4416.0	...
5114353	  800.8	  596.9	 4417.0	...
5114354	  800.7	  597.2	 4417.0	...
5114355	  800.5	  597.4	 4416.0	...
5114356	  800.7	  597.3	 4414.0	...
5114357	  801.1	  597.0	 4413.0	...
5114358	  801.5	  596.8	 4412.0	...
5114359	  801.6	  596.7	 4412.0	...
5114360	  801.6	  596.7	 4411.0	...
5114361	  801.3	  596.7	 4411.0	...
5114362	  801.0	  597.0	 4412.0	...
5114363	  800.7	  597.3	 4412.0	...
5114364	  800.7	  597.4	 4413.0	...
5114365	  800.8	  597.4	 4413.0	...
5114366	  800.7	  597.0	 4413.0	...
5114367	  800.7	  596.8	 4414.0	...
5114368	  800.6	  596.5	 4414.0	...
5114369	  800.6	  596.5	 4415.0	...
5114370	  800.6	  596.5	 4415.0	...
5114371	  800.7	  596.4	 4414.0	...
5114372	  800.8	  596.3	 4414.0	...
5114373	  801.0	  596.1	 4415.0	...
5114374	  801.2	  595.9	 4417.0	...
5114375	  801.4	  595.9	 4419.0	...
5114376	  801.4	  596.0	 4419.0	...
5114377	  801.4	  596.2	 4418.0	...
5114378	  801.3	  596.4	 4417.0	...
5114379	  801.4	  596.5	 4416.0	...
5114380	  801.5	  596.5	 4415.0	...
5114381	  801.3	  596.0	 4417.0	...
5114382	  800.8	  595.5	 4418.0	...
5114383	  800.3	  594.5	 4419.0	...
5114384	  799.7	  593.8	 4419.0	...
5114385	  798.8	  593.0	 4419.0	...
5114386	  798.0	  592.6	 4419.0	...
5114387	  797.0	  592.1	 4421.0	...
5114388	  796.7	  591.6	 4424.0	...
5114389	  796.3	  590.6	 4424.0	...
5114390	  796.1	  590.0	 4423.0	...
5114391	  796.0	  588.7	 4422.0	...
5114392	  796.1	  587.4	 4422.0	...
5114393	  796.1	  585.9	 4423.0	...
5114394	  796.6	  585.0	 4423.0	...
5114395	  797.2	  584.6	 4423.0	...
5114396	  797.9	  584.4	 4424.0	...
5114397	  798.4	  584.1	 4425.0	...
5114398	  799.3	  583.8	 4426.0	...
5114399	  800.0	  583.7	 4427.0	...
5114400	  800.9	  583.9	 4429.0	...
5114401	  801.5	  584.7	 4428.0	...
5114402	  802.0	  585.3	 4426.0	...
5114403	  802.1	  585.7	 4425.0	...
5114404	  802.1	  585.4	 4427.0	...
5114405	  802.0	  585.2	 4428.0	...
5114406	  801.8	  584.9	 4427.0	...
5114407	  801.5	  584.9	 4425.0	...
5114408	  801.1	  584.6	 4424.0	...
5114409	  800.9	  584.3	 4423.0	...
5114410	  800.6	  584.0	 4422.0	...
5114411	  800.4	  583.9	 4422.0	...
5114412	  800.2	  583.8	 4425.0	...
5114413	  800.2	  583.8	 4428.0	...
5114414	  800.2	  583.8	 4432.0	...
5114415	  800.0	  584.4	 4431.0	...
5114416	  799.9	  585.1	 4431.0	...
5114417	  799.9	  585.8	 4430.0	...
5114418	  800.0	  586.1	 4431.0	...
5114419	  800.1	  586.5	 4432.0	...
5114420	  800.1	  586.7	 4433.0	...
5114421	  800.1	  586.7	 4433.0	...
5114422	  800.0	  586.6	 4435.0	...
5114423	  800.0	  586.3	 4436.0	...
5114424	  800.0	  586.0	 4436.0	...
5114425	  800.0	  585.9	 4436.0	...
5114426	  799.7	  586.0	 4435.0	...
5114427	  799.5	  586.2	 4435.0	...
5114428	  799.2	  586.3	 4435.0	...
5114429	  799.1	  586.3	 4435.0	...
5114430	  799.0	  586.2	 4433.0	...
5114431	  799.2	  586.1	 4432.0	...
5114432	  799.4	  586.0	 4430.0	...
5114433	  799.7	  586.0	 4430.0	...
5114434	  799.7	  586.2	 4431.0	...
5114435	  799.7	  586.4	 4431.0	...
5114436	  799.7	  586.7	 4432.0	...
5114437	  799.4	  586.9	 4431.0	...
5114438	  799.1	  587.0	 4432.0	...
5114439	  798.9	  587.1	 4433.0	...
5114440	  799.1	  587.2	 4435.0	...
5114441	  799.5	  587.2	 4435.0	...
5114442	  799.7	  587.0	 4435.0	...
5114443	  799.8	  586.8	 4435.0	...
5114444	  799.6	  586.8	 4435.0	...
5114445	  799.5	  586.9	 4435.0	...
5114446	  799.3	  587.0	 4435.0	...
5114447	  799.3	  586.9	 4435.0	...
5114448	  799.2	  586.8	 4435.0	...
MSG	5114449 0000 _ Number Off
5114449	  799.3	  587.0	 4435.0	...
5114450	  799.6	  587.2	 4435.0	...
5114451	  799.9	  587.4	 4437.0	...
5114452	  800.1	  587.5	 4440.0	...
5114453	  800.1	  587.6	 4442.0	...
5114454	  800.2	  587.7	 4444.0	...
5114455	  799.9	  587.9	 4443.0	...
5114456	  799.6	  587.9	 4442.0	...
5114457	  799.5	  588.0	 4441.0	...
5114458	  799.6	  587.9	 4441.0	...
5114459	  799.7	  588.0	 4440.0	...
5114460	  799.8	  588.5	 4439.0	...
5114461	  799.9	  589.0	 4440.0	...
5114462	  799.8	  589.3	 4441.0	...
5114463	  799.7	  589.1	 4443.0	...
5114464	  799.7	  589.0	 4443.0	...
5114465	  799.7	  589.0	 4445.0	...
5114466	  799.7	  589.1	 4445.0	...
5114467	  799.6	  589.1	 4445.0	...
5114468	  799.5	  589.1	 4445.0	...
5114469	  799.4	  589.1	 4446.0	...
5114470	  799.4	  589.0	 4446.0	...
5114471	  799.4	  588.9	 4447.0	...
5114472	  799.2	  588.9	 4447.0	...
5114473	  799.1	  589.0	 4448.0	...
5114474	  799.0	  589.3	 4449.0	...
5114475	  799.2	  589.6	 4450.0	...
5114476	  799.3	  589.7	 4450.0	...
5114477	  799.3	  589.8	 4450.0	...
5114478	  799.3	  589.9	 4450.0	...
5114479	  799.3	  589.9	 4449.0	...
5114480	  799.3	  589.9	 4449.0	...
5114481	  799.3	  589.8	 4447.0	...
5114482	  799.3	  589.8	 4446.0	...
5114483	  799.3	  589.9	 4446.0	...
5114484	  799.1	  590.0	 4449.0	...
5114485	  799.0	  590.3	 4451.0	...
5114486	  798.8	  590.4	 4452.0	...
5114487	  798.6	  590.4	 4453.0	...
5114488	  798.4	  590.3	 4451.0	...
5114489	  798.2	  590.4	 4449.0	...
5114490	  798.4	  590.5	 4447.0	...
5114491	  798.5	  590.7	 4449.0	...
5114492	  798.6	  590.7	 4451.0	...
5114493	  798.6	  590.7	 4452.0	...
5114494	  798.4	  590.7	 4451.0	...
5114495	  798.3	  590.7	 4451.0	...
5114496	  798.4	  590.7	 4451.0	...
5114497	  798.6	  590.6	 4452.0	...
5114498	  798.7	  590.5	 4452.0	...
5114499	  798.7	  590.4	 4452.0	...
5114500	  798.6	  590.2	 4451.0	...
5114501	  798.6	  590.1	 4451.0	...
5114502	  798.6	  590.0	 4451.0	...
5114503	  798.4	  590.1	 4451.0	...
5114504	  798.4	  590.0	 4450.0	...
5114505	  798.3	  589.9	 4450.0	...
5114506	  798.5	  589.9	 4450.0	...
5114507	  798.4	  590.0	 4450.0	...
5114508	  798.3	  590.0	 4450.0	...
5114509	  798.3	  590.0	 4450.0	...
5114510	  798.4	  590.0	 4451.0	...
5114511	  798.3	  589.6	 4453.0	...
5114512	  798.6	  589.1	 4454.0	...
5114513	  798.8	  588.8	 4453.0	...
5114514	  799.1	  588.9	 4453.0	...
5114515	  799.1	  588.9	 4452.0	...
5114516	  799.1	  588.8	 4452.0	...
5114517	  798.9	  588.8	 4451.0	...
5114518	  798.7	  588.7	 4451.0	...
5114519	  798.4	  588.5	 4451.0	...
5114520	  798.3	  588.4	 4451.0	...
5114521	  798.1	  588.4	 4451.0	...
5114522	  797.8	  588.4	 4451.0	...
5114523	  797.6	  588.3	 4451.0	...
5114524	  797.6	  588.1	 4451.0	...
5114525	  797.7	  588.0	 4451.0	...
5114526	  797.8	  588.0	 4452.0	...
5114527	  797.8	  587.9	 4452.0	...
5114528	  797.7	  587.9	 4454.0	...
5114529	  797.5	  587.8	 4455.0	...
5114530	  797.5	  587.8	 4457.0	...
5114531	  797.6	  587.7	 4459.0	...
5114532	  797.6	  587.7	 4460.0	...
5114533	  797.4	  587.8	 4457.0	...
5114534	  797.3	  587.8	 4455.0	...
5114535	  797.4	  587.7	 4452.0	...
5114536	  797.6	  588.0	 4454.0	...
5114537	  797.7	  588.3	 4456.0	...
5114538	  797.7	  588.6	 4458.0	...
5114539	  797.7	  588.5	 4458.0	...
5114540	  797.7	  588.5	 4457.0	...
5114541	  797.7	  588.5	 4456.0	...
5114542	  797.8	  588.4	 4456.0	...
5114543	  797.9	  588.3	 4456.0	...
5114544	  797.9	  588.1	 4457.0	...
5114545	  798.0	  588.0	 4458.0	...
5114546	  798.1	  588.1	 4460.0	...
5114547	  798.3	  588.3	 4461.0	...
5114548	  798.3	  588.4	 4462.0	...
5114549	  798.3	  588.2	 4461.0	...
5114550	  798.3	  588.1	 4460.0	...
5114551	  798.2	  588.1	 4459.0	...
5114552	  798.2	  588.1	 4457.0	...
5114553	  798.1	  588.1	 4458.0	...
5114554	  798.1	  588.2	 4458.0	...
5114555	  798.1	  588.3	 4460.0	...
5114556	  798.0	  588.3	 4461.0	...
5114557	  797.7	  588.2	 4462.0	...
5114558	  797.7	  588.0	 4462.0	...
5114559	  797.8	  587.8	 4462.0	...
5114560	  797.9	  587.8	 4461.0	...
5114561	  797.9	  587.8	 4461.0	...
5114562	  797.8	  588.0	 4461.0	...
5114563	  797.8	  588.2	 4462.0	...
5114564	  797.8	  588.5	 4463.0	...
5114565	  797.4	  588.5	 4464.0	...
5114566	  797.1	  588.6	 4464.0	...
5114567	  796.9	  588.7	 4465.0	...
5114568	  796.9	  588.8	 4466.0	...
5114569	  796.9	  588.7	 4465.0	...
5114570	  797.0	  588.5	 4465.0	...
5114571	  797.0	  588.3	 4464.0	...
5114572	  796.9	  588.3	 4465.0	...
5114573	  796.7	  588.3	 4465.0	...
5114574	  796.4	  588.3	 4465.0	...
5114575	  796.2	  588.4	 4464.0	...
5114576	  796.1	  588.4	 4463.0	...
5114577	  796.1	  588.5	 4464.0	...
5114578	  796.1	  588.5	 4466.0	...
5114579	  796.2	  588.5	 4468.0	...
5114580	  796.2	  588.4	 4470.0	...
5114581	  796.4	  588.3	 4470.0	...
5114582	  796.7	  588.2	 4470.0	...
5114583	  796.9	  588.2	 4470.0	...
5114584	  796.9	  588.1	 4469.0	...
5114585	  796.9	  588.0	 4467.0	...
5114586	  796.8	  587.7	 4466.0	...
5114587	  796.6	  587.5	 4465.0	...
5114588	  796.4	  587.6	 4465.0	...
5114589	  796.2	  587.9	 4465.0	...
5114590	  796.2	  588.2	 4468.0	...
5114591	  796.3	  588.2	 4470.0	...
5114592	  796.3	  588.2	 4471.0	...
5114593	  796.2	  588.3	 4471.0	...
5114594	  796.0	  588.3	 4471.0	...
5114595	  795.8	  588.4	 4471.0	...
5114596	  795.8	  588.6	 4471.0	...
5114597	  795.8	  588.7	 4471.0	...
5114598	  795.8	  588.6	 4473.0	...
5114599	  795.8	  588.5	 4474.0	...
5114600	  795.9	  588.5	 4476.0	...
5114601	  796.0	  588.5	 4477.0	...
5114602	  796.1	  588.5	 4476.0	...
5114603	  796.3	  588.4	 4474.0	...
5114604	  796.4	  588.2	 4472.0	...
5114605	  796.5	  588.5	 4471.0	...
5114606	  796.4	  588.9	 4473.0	...
5114607	  796.2	  588.8	 4473.0	...
5114608	  796.1	  588.5	 4474.0	...
5114609	  796.0	  588.1	 4475.0	...
5114610	  795.9	  588.1	 4475.0	...
5114611	  795.8	  588.1	 4475.0	...
5114612	  795.7	  588.1	 4475.0	...
5114613	  795.7	  588.2	 4475.0	...
5114614	  795.7	  588.3	 4475.0	...
5114615	  795.7	  588.4	 4474.0	...
5114616	  795.7	  588.5	 4473.0	...
5114617	  795.9	  588.5	 4473.0	...
5114618	  796.1	  588.5	 4472.0	...
5114619	  796.1	  588.5	 4474.0	...
5114620	  796.0	  588.4	 4475.0	...
5114621	  796.0	  588.4	 4476.0	...
5114622	  796.1	  588.3	 4476.0	...
5114623	  796.1	  588.3	 4476.0	...
5114624	  796.1	  588.2	 4476.0	...
5114625	  796.2	  588.2	 4475.0	...
5114626	  796.3	  588.1	 4475.0	...
5114627	  796.1	  588.1	 4475.0	...
5114628	  795.9	  588.2	 4475.0	...
5114629	  795.7	  588.2	 4475.0	...
5114630	  795.7	  588.3	 4474.0	...
5114631	  795.7	  588.3	 4474.0	...
5114632	  795.7	  588.4	 4474.0	...
5114633	  795.6	  588.3	 4474.0	...
5114634	  795.6	  588.2	 4474.0	...
5114635	  795.6	  588.1	 4475.0	...
5114636	  795.6	  587.9	 4475.0	...
5114637	  795.6	  587.7	 4475.0	...
5114638	  795.7	  587.3	 4475.0	...
5114639	  795.8	  587.2	 4475.0	...
5114640	  795.9	  586.9	 4475.0	...
5114641	  795.8	  586.8	 4475.0	...
5114642	  795.7	  586.8	 4474.0	...
5114643	  795.6	  586.9	 4473.0	...
5114644	  795.7	  586.9	 4473.0	...
5114645	  795.7	  586.9	 4474.0	...
5114646	  795.5	  586.9	 4474.0	...
5114647	  795.4	  587.0	 4475.0	...
5114648	  795.4	  587.0	 4476.0	...
5114649	  795.5	  587.1	 4479.0	...
5114650	  795.7	  587.1	 4481.0	...
5114651	  796.0	  587.1	 4482.0	...
5114652	  796.1	  587.2	 4483.0	...
5114653	  796.2	  587.3	 4484.0	...
5114654	  796.2	  587.2	 4485.0	...
5114655	  796.2	  587.1	 4485.0	...
5114656	  796.3	  587.0	 4484.0	...
5114657	  796.3	  587.1	 4486.0	...
5114658	  796.4	  587.1	 4488.0	...
5114659	  796.4	  587.1	 4491.0	...
MSG	5114660 0000 _ Number On
5114660	  796.5	  587.1	 4494.0	...
5114661	  796.5	  587.4	 4496.0	...
5114662	  796.5	  587.8	 4496.0	...
5114663	  796.4	  588.0	 4494.0	...
5114664	  796.3	  588.1	 4492.0	...
5114665	  796.3	  588.1	 4491.0	...
5114666	  796.3	  588.2	 4490.0	...
5114667	  796.3	  588.3	 4490.0	...
5114668	  796.2	  588.7	 4489.0	...
5114669	  796.1	  589.0	 4489.0	...
5114670	  796.3	  589.4	 4489.0	...
5114671	  796.4	  589.7	 4492.0	...
5114672	  796.6	  589.6	 4496.0	...
5114673	  796.7	  589.3	 4499.0	...
5114674	  796.8	  589.0	 4497.0	...
5114675	  796.9	  588.5	 4495.0	...
5114676	  797.0	  588.0	 4493.0	...
5114677	  797.0	  587.6	 4492.0	...
5114678	  796.8	  587.8	 4491.0	...
5114679	  796.6	  587.9	 4490.0	...
5114680	  796.4	  587.9	 4488.0	...
5114681	  796.4	  587.8	 4487.0	...
5114682	  796.3	  587.7	 4486.0	...
5114683	  796.6	  587.3	 4487.0	...
5114684	  796.9	  586.7	 4487.0	...
5114685	  797.1	  586.2	 4487.0	...
5114686	  797.1	  586.0	 4487.0	...
5114687	  797.1	  586.0	 4484.0	...
5114688	  797.1	  586.0	 4482.0	...
5114689	  797.0	  585.8	 4482.0	...
5114690	  796.9	  585.7	 4485.0	...
5114691	  796.9	  585.7	 4488.0	...
5114692	  796.9	  585.7	 4488.0	...
5114693	  797.0	  585.9	 4487.0	...
5114694	  797.0	  586.1	 4487.0	...
5114695	  797.0	  586.3	 4487.0	...
5114696	  797.1	  586.5	 4490.0	...
5114697	  797.1	  586.6	 4492.0	...
5114698	  797.1	  586.7	 4493.0	...
5114699	  797.1	  586.8	 4493.0	...
5114700	  797.1	  586.8	 4493.0	...
5114701	  797.2	  586.9	 4492.0	...
5114702	  797.1	  586.9	 4492.0	...
5114703	  797.0	  586.9	 4492.0	...
5114704	  797.2	  586.9	 4492.0	...
5114705	  797.5	  586.5	 4492.0	...
5114706	  797.8	  586.1	 4489.0	...
5114707	  797.8	  585.9	 4486.0	...
5114708	  797.8	  586.2	 4484.0	...
5114709	  797.7	  586.8	 4485.0	...
5114710	  797.4	  587.3	 4486.0	...
5114711	  797.2	  587.5	 4488.0	...
5114712	  797.1	  587.5	 4488.0	...
5114713	  797.1	  587.4	 4488.0	...
5114714	  797.0	  587.5	 4489.0	...
5114715	  797.0	  587.5	 4489.0	...
5114716	  797.0	  587.7	 4489.0	...
5114717	  797.1	  587.7	 4489.0	...
5114718	  797.1	  588.0	 4488.0	...
5114719	  797.2	  588.2	 4488.0	...
5114720	  797.2	  588.1	 4487.0	...
5114721	  797.2	  587.9	 4487.0	...
5114722	  797.2	  587.9	 4486.0	...
5114723	  797.2	  588.1	 4486.0	...
5114724	  797.1	  588.3	 4486.0	...
5114725	  796.9	  588.4	 4483.0	...
5114726	  796.8	  588.4	 4481.0	...
5114727	  796.4	  588.4	 4481.0	...
5114728	  796.0	  588.4	 4483.0	...
5114729	  795.5	  588.5	 4486.0	...
5114730	  794.8	  588.3	 4488.0	...
5114731	  794.2	  587.9	 4491.0	...
5114732	  793.8	  587.3	 4493.0	...
5114733	  793.6	  586.5	 4495.0	...
5114734	  793.1	  585.8	 4496.0	...
5114735	  792.5	  584.9	 4497.0	...
5114736	  792.0	  584.0	 4498.0	...
5114737	  791.7	  583.0	 4497.0	...
5114738	  791.6	  582.3	 4494.0	...
5114739	  791.8	  581.5	 4491.0	...
5114740	  791.9	  580.3	 4489.0	...
5114741	  791.9	  579.0	 4488.0	...
5114742	  791.8	  578.3	 4488.0	...
5114743	  791.7	  578.1	 4488.0	...
5114744	  792.1	  577.6	 4489.0	...
5114745	  792.6	  577.0	 4489.0	...
5114746	  793.2	  576.5	 4489.0	...
5114747	  793.7	  576.4	 4488.0	...
5114748	  794.2	  576.4	 4487.0	...
5114749	  794.8	  576.7	 4485.0	...
5114750	  795.4	  577.1	 4483.0	...
5114751	  796.1	  577.6	 4480.0	...
5114752	  796.8	  577.4	 4479.0	...
5114753	  797.2	  577.1	 4479.0	...
5114754	  797.4	  576.7	 4478.0	...
5114755	  797.4	  576.0	 4477.0	...
5114756	  797.5	  575.4	 4476.0	...
5114757	  797.5	  574.5	 4478.0	...
5114758	  797.6	  573.7	 4480.0	...
5114759	  797.7	  573.0	 4479.0	...
5114760	  798.2	  572.6	 4476.0	...
5114761	  798.8	  573.0	 4473.0	...
5114762	  799.0	  573.4	 4474.0	...
5114763	  798.7	  574.2	 4474.0	...
5114764	  798.4	  574.7	 4472.0	...
5114765	  798.5	  575.8	 4468.0	...
5114766	  798.3	  576.5	 4465.0	...
5114767	  797.7	  577.5	 4468.0	...
5114768	  797.1	  577.9	 4471.0	...
5114769	  796.5	  578.3	 4475.0	...
5114770	  795.7	  578.5	 4475.0	...
5114771	  795.0	  578.6	 4476.0	...
5114772	  794.7	  578.9	 4477.0	...
5114773	  794.7	  579.2	 4479.0	...
5114774	  794.6	  578.9	 4481.0	...
5114775	  794.5	  578.3	 4484.0	...
5114776	  794.7	  578.0	 4485.0	...
5114777	  795.0	  578.2	 4485.0	...
5114778	  795.3	  578.7	 4485.0	...
5114779	  795.5	  579.0	 4485.0	...
5114780	  795.5	  580.0	 4485.0	...
5114781	  795.5	  580.6	 4485.0	...
5114782	  795.8	  580.9	 4486.0	...
5114783	  796.0	  580.6	 4488.0	...
5114784	  796.3	  580.4	 4489.0	...
5114785	  796.2	  580.5	 4489.0	...
5114786	  796.2	  580.5	 4489.0	...
5114787	  796.2	  580.5	 4490.0	...
5114788	  796.3	  580.5	 4490.0	...
5114789	  796.2	  580.6	 4490.0	...
5114790	  796.1	  580.8	 4490.0	...
5114791	  796.0	  581.0	 4491.0	...
5114792	  796.0	  581.1	 4490.0	...
5114793	  796.0	  581.0	 4488.0	...
5114794	  795.9	  581.0	 4486.0	...
5114795	  795.9	  581.2	 4485.0	...
5114796	  795.7	  581.4	 4483.0	...
5114797	  795.6	  581.8	 4481.0	...
5114798	  795.6	  581.9	 4479.0	...
5114799	  795.8	  581.9	 4478.0	...
5114800	  795.9	  581.7	 4477.0	...
5114801	  796.0	  581.4	 4477.0	...
5114802	  796.0	  581.4	 4477.0	...
5114803	  796.0	  581.7	 4476.0	...
5114804	  796.0	  581.9	 4475.0	...
5114805	  795.9	  582.0	 4473.0	...
5114806	  795.9	  582.0	 4472.0	...
5114807	  795.9	  582.0	 4472.0	...
5114808	  795.9	  581.8	 4472.0	...
5114809	  795.9	  581.6	 4472.0	...
5114810	  796.1	  581.5	 4471.0	...
5114811	  796.2	  581.5	 4473.0	...
5114812	  796.2	  581.4	 4475.0	...
5114813	  796.4	  581.3	 4475.0	...
5114814	  796.7	  581.3	 4472.0	...
5114815	  796.9	  581.5	 4470.0	...
5114816	  796.8	  581.7	 4469.0	...
5114817	  796.7	  582.0	 4469.0	...
5114818	  796.6	  582.1	 4470.0	...
5114819	  796.4	  582.0	 4471.0	...
5114820	  796.4	  582.0	 4472.0	...
5114821	  796.3	  581.9	 4472.0	...
5114822	  796.3	  582.0	 4472.0	...
5114823	  796.0	  582.0	 4472.0	...
5114824	  795.8	  581.9	 4472.0	...
5114825	  795.6	  581.9	 4472.0	...
5114826	  795.7	  581.8	 4472.0	...
5114827	  795.7	  581.8	 4472.0	...
5114828	  796.2	  581.8	 4472.0	...
5114829	  796.6	  581.8	 4472.0	...
5114830	  796.9	  581.8	 4471.0	...
5114831	  796.9	  582.0	 4469.0	...
5114832	  796.8	  582.3	 4469.0	...
5114833	  796.7	  582.5	 4468.0	...
5114834	  796.6	  582.4	 4470.0	...
5114835	  796.6	  582.1	 4471.0	...
5114836	  796.6	  582.0	 4473.0	...
5114837	  796.5	  582.1	 4473.0	...
5114838	  796.4	  582.2	 4473.0	...
5114839	  796.2	  582.2	 4473.0	...
5114840	  796.2	  582.0	 4475.0	...
5114841	  796.2	  581.6	 4476.0	...
5114842	  796.2	  581.3	 4478.0	...
5114843	  796.0	  581.1	 4478.0	...
5114844	  796.0	  581.0	 4478.0	...
5114845	  796.1	  580.9	 4478.0	...
5114846	  796.2	  580.9	 4478.0	...
5114847	  796.3	  581.1	 4478.0	...
5114848	  796.3	  581.3	 4478.0	...
5114849	  796.3	  581.5	 4478.0	...
5114850	  796.3	  581.4	 4478.0	...
5114851	  796.4	  581.2	 4478.0	...
5114852	  796.4	  580.8	 4477.0	...
5114853	  796.5	  581.1	 4474.0	...
5114854	  796.6	  581.5	 4472.0	...
5114855	  796.5	  581.8	 4470.0	...
5114856	  796.2	  581.6	 4469.0	...
5114857	  796.0	  581.3	 4467.0	...
5114858	  795.9	  581.2	 4466.0	...
5114859	  795.9	  581.2	 4466.0	...
5114860	  795.9	  580.9	 4465.0	...
5114861	  796.0	  580.6	 4462.0	...
5114862	  796.2	  580.2	 4460.0	...
5114863	  796.3	  580.0	 4458.0	...
5114864	  796.4	  579.8	 4459.0	...
5114865	  796.7	  579.6	 4461.0	...
5114866	  796.9	  579.2	 4459.0	...
5114867	  797.1	  578.8	 4457.0	...
5114868	  797.2	  578.7	 4454.0	...
5114869	  797.3	  578.6	 4453.0	...
5114870	  797.4	  578.6	 4453.0	...
5114871	  797.5	  578.4	 4452.0	...
5114872	  797.6	  578.3	 4451.0	...
5114873	  797.6	  578.3	 4451.0	...
5114874	  797.4	  578.3	 4452.0	...
5114875	  797.2	  578.3	 4452.0	...
5114876	  797.2	  578.3	 4451.0	...
5114877	  797.3	  578.9	 4450.0	...
5114878	  797.5	  579.5	 4449.0	...
5114879	  797.7	  580.0	 4449.0	...
5114880	  797.7	  579.9	 4448.0	...
5114881	  797.8	  579.6	 4449.0	...
5114882	  797.7	  579.4	 4450.0	...
5114883	  797.7	  579.3	 4450.0	...
5114884	  797.7	  579.3	 4450.0	...
5114885	  797.7	  579.4	 4450.0	...
5114886	  797.7	  579.5	 4450.0	...
5114887	  797.4	  579.7	 4449.0	...
5114888	  797.1	  579.9	 4449.0	...
5114889	  797.1	  580.1	 4449.0	...
5114890	  797.4	  580.3	 4449.0	...
5114891	  797.7	  580.3	 4450.0	...
5114892	  797.6	  580.2	 4450.0	...
5114893	  797.6	  580.0	 4450.0	...
5114894	  797.6	  579.7	 4450.0	...
5114895	  797.6	  579.7	 4446.0	...
5114896	  797.5	  579.9	 4442.0	...
5114897	  797.4	  580.1	 4440.0	...
5114898	  797.3	  580.2	 4441.0	...
5114899	  797.5	  580.5	 4442.0	...
5114900	  797.9	  580.7	 4442.0	...
5114901	  797.8	  580.7	 4442.0	...
5114902	  797.4	  580.4	 4442.0	...
5114903	  797.1	  580.3	 4442.0	...
5114904	  797.1	  580.4	 4441.0	...
5114905	  797.1	  580.7	 4443.0	...
5114906	  797.2	  581.0	 4444.0	...
5114907	  797.3	  581.2	 4446.0	...
5114908	  797.3	  581.2	 4446.0	...
5114909	  797.2	  581.3	 4446.0	...
5114910	  797.2	  581.5	 4446.0	...
5114911	  797.4	  581.7	 4445.0	...
5114912	  797.6	  582.0	 4445.0	...
5114913	  797.6	  582.0	 4445.0	...
5114914	  797.8	  582.1	 4444.0	...
5114915	  798.1	  582.1	 4444.0	...
5114916	  798.3	  582.0	 4443.0	...
5114917	  798.3	  581.9	 4441.0	...
5114918	  798.2	  581.8	 4440.0	...
5114919	  798.0	  581.8	 4440.0	...
5114920	  797.8	  581.8	 4439.0	...
5114921	  797.8	  581.7	 4436.0	...
5114922	  797.9	  581.6	 4434.0	...
5114923	  797.9	  581.3	 4433.0	...
5114924	  797.7	  581.1	 4432.0	...
5114925	  797.7	  581.0	 4431.0	...
5114926	  797.9	  581.0	 4430.0	...
5114927	  797.9	  580.4	 4430.0	...
5114928	  798.0	  579.8	 4430.0	...
5114929	  798.1	  579.3	 4429.0	...
5114930	  798.3	  579.3	 4428.0	...
5114931	  798.2	  579.5	 4428.0	...
5114932	  798.2	  579.9	 4429.0	...
5114933	  798.1	  580.3	 4426.0	...
5114934	  798.1	  580.5	 4423.0	...
5114935	  798.0	  580.4	 4420.0	...
5114936	  797.8	  580.4	 4419.0	...
5114937	  797.6	  580.5	 4419.0	...
5114938	  797.5	  580.7	 4418.0	...
5114939	  797.5	  580.8	 4418.0	...
5114940	  797.4	  580.5	 4419.0	...
5114941	  797.3	  580.2	 4419.0	...
5114942	  797.3	  579.8	 4420.0	...
5114943	  797.4	  579.8	 4420.0	...
5114944	  797.6	  579.9	 4420.0	...
5114945	  797.5	  580.1	 4416.0	...
5114946	  797.6	  580.4	 4412.0	...
5114947	  797.6	  580.6	 4408.0	...
5114948	  797.7	  580.6	 4408.0	...
5114949	  797.8	  580.5	 4409.0	...
5114950	  797.7	  580.4	 4409.0	...
5114951	  797.7	  580.3	 4410.0	...
5114952	  797.6	  580.2	 4411.0	...
5114953	  797.5	  580.1	 4411.0	...
5114954	  797.7	  579.9	 4411.0	...
5114955	  797.9	  579.8	 4411.0	...
5114956	  798.2	  579.6	 4410.0	...
5114957	  798.4	  579.4	 4410.0	...
5114958	  798.7	  579.1	 4410.0	...
5114959	  798.9	  579.3	 4411.0	...
5114960	  799.1	  579.4	 4410.0	...
5114961	  799.0	  579.7	 4409.0	...
5114962	  798.7	  579.6	 4409.0	...
MSG	5114963 0000 _ Number Off
5114963	  798.6	  579.6	 4409.0	...
5114964	  798.6	  579.5	 4409.0	...
5114965	  798.6	  579.6	 4408.0	...
5114966	  798.3	  579.4	 4406.0	...
5114967	  798.0	  579.2	 4405.0	...
5114968	  797.7	  578.9	 4404.0	...
5114969	  797.8	  578.7	 4402.0	...
5114970	  798.0	  578.2	 4401.0	...
5114971	  798.6	  577.8	 4399.0	...
5114972	  799.0	  577.5	 4397.0	...
5114973	  799.5	  577.6	 4395.0	...
5114974	  799.6	  578.6	 4394.0	...
5114975	  800.0	  579.8	 4394.0	...
5114976	  800.7	  580.9	 4394.0	...
5114977	  801.3	  581.1	 4395.0	...
5114978	  801.6	  581.4	 4395.0	...
5114979	  801.5	  581.8	 4394.0	...
5114980	  801.4	  582.5	 4394.0	...
5114981	  801.3	  583.1	 4392.0	...
5114982	  801.2	  583.3	 4390.0	...
5114983	  801.1	  582.9	 4389.0	...
5114984	  800.9	  582.5	 4389.0	...
5114985	  800.5	  582.1	 4389.0	...
5114986	  800.2	  581.7	 4390.0	...
5114987	  800.0	  581.6	 4390.0	...
5114988	  800.0	  581.5	 4389.0	...
5114989	  799.9	  581.3	 4387.0	...
5114990	  799.8	  581.1	 4386.0	...
5114991	  799.5	  580.9	 4385.0	...
5114992	  798.9	  581.0	 4384.0	...
5114993	  798.6	  581.0	 4382.0	...
5114994	  798.5	  581.1	 4382.0	...
5114995	  798.5	  581.3	 4381.0	...
5114996	  798.3	  581.6	 4380.0	...
5114997	  798.2	  582.1	 4378.0	...
5114998	  798.3	  582.5	 4378.0	...
5114999	  798.3	  582.8	 4378.0	...
5115000	  798.3	  582.9	 4377.0	...
5115001	  798.3	  582.9	 4378.0	...
5115002	  798.3	  582.8	 4378.0	...
5115003	  798.4	  582.4	 4377.0	...
5115004	  798.4	  582.1	 4376.0	...
5115005	  798.4	  581.8	 4375.0	...
5115006	  798.2	  581.6	 4376.0	...
5115007	  798.1	  581.3	 4376.0	...
5115008	  797.9	  581.0	 4375.0	...
5115009	  798.0	  581.1	 4372.0	...
5115010	  798.3	  581.6	 4370.0	...
5115011	  798.6	  581.9	 4367.0	...
5115012	  798.8	  582.2	 4366.0	...
5115013	  799.0	  582.7	 4366.0	...
5115014	  799.1	  583.3	 4366.0	...
5115015	  798.7	  583.7	 4367.0	...
5115016	  798.1	  584.1	 4367.0	...
5115017	  797.6	  584.5	 4367.0	...
5115018	  797.5	  584.8	 4366.0	...
5115019	  797.4	  584.9	 4365.0	...
5115020	  797.4	  585.0	 4365.0	...
5115021	  797.4	  585.2	 4364.0	...
5115022	  797.3	  585.1	 4362.0	...
5115023	  797.3	  585.0	 4360.0	...
5115024	  797.3	  584.9	 4356.0	...
5115025	  797.5	  585.0	 4355.0	...
5115026	  797.6	  585.2	 4352.0	...
5115027	  797.6	  585.2	 4351.0	...
5115028	  797.4	  585.1	 4350.0	...
5115029	  797.3	  585.0	 4351.0	...
5115030	  797.6	  584.9	 4351.0	...
5115031	  797.9	  584.8	 4350.0	...
5115032	  798.1	  584.8	 4349.0	...
5115033	  798.1	  584.8	 4348.0	...
5115034	  798.3	  584.8	 4347.0	...
5115035	  798.5	  584.7	 4347.0	...
5115036	  798.6	  584.6	 4348.0	...
5115037	  798.6	  584.6	 4348.0	...
5115038	  798.6	  584.6	 4348.0	...
5115039	  798.7	  584.7	 4347.0	...
5115040	  798.8	  584.5	 4346.0	...
5115041	  798.8	  584.2	 4344.0	...
5115042	  798.7	  584.0	 4343.0	...
5115043	  798.6	  583.9	 4340.0	...
5115044	  798.6	  583.8	 4338.0	...
5115045	  798.6	  583.7	 4336.0	...
5115046	  798.8	  583.6	 4335.0	...
5115047	  799.0	  583.5	 4335.0	...
5115048	  799.1	  583.4	 4334.0	...
5115049	  799.0	  583.4	 4334.0	...
5115050	  799.0	  583.3	 4333.0	...
5115051	  798.9	  583.2	 4334.0	...
5115052	  798.9	  583.3	 4334.0	...
5115053	  798.8	  583.4	 4333.0	...
5115054	  798.6	  583.4	 4331.0	...
5115055	  798.4	  583.3	 4329.0	...
5115056	  798.4	  583.3	 4329.0	...
5115057	  798.3	  583.4	 4329.0	...
5115058	  798.4	  583.7	 4329.0	...
5115059	  798.4	  584.0	 4326.0	...
5115060	  798.4	  584.2	 4324.0	...
5115061	  798.4	  584.2	 4323.0	...
5115062	  798.3	  584.2	 4324.0	...
5115063	  798.2	  584.2	 4325.0	...
5115064	  798.1	  584.2	 4325.0	...
5115065	  798.0	  584.2	 4323.0	...
5115066	  797.9	  584.0	 4320.0	...
5115067	  797.9	  583.9	 4318.0	...
5115068	  797.9	  583.8	 4318.0	...
5115069	  797.9	  583.5	 4317.0	...
5115070	  798.1	  583.2	 4317.0	...
5115071	  798.3	  583.2	 4316.0	...
5115072	  798.5	  583.5	 4314.0	...
5115073	  798.6	  583.8	 4311.0	...
5115074	  798.7	  584.0	 4307.0	...
5115075	  798.8	  584.0	 4304.0	...
5115076	  798.8	  584.2	 4302.0	...
5115077	  799.0	  584.4	 4301.0	...
5115078	  799.1	  584.5	 4301.0	...
5115079	  799.2	  584.5	 4301.0	...
5115080	  799.2	  584.6	 4301.0	...
5115081	  799.2	  584.7	 4299.0	...
5115082	  799.2	  584.7	 4297.0	...
5115083	  799.3	  584.7	 4295.0	...
5115084	  799.3	  584.7	 4295.0	...
5115085	  799.3	  584.8	 4295.0	...
5115086	  799.2	  584.9	 4294.0	...
5115087	  799.1	  584.8	 4293.0	...
5115088	  799.1	  584.7	 4292.0	...
5115089	  799.1	  584.7	 4292.0	...
5115090	  799.2	  584.7	 4293.0	...
5115091	  799.3	  584.7	 4294.0	...
5115092	  799.3	  584.6	 4296.0	...
5115093	  799.3	  584.9	 4298.0	...
5115094	  799.3	  585.2	 4300.0	...
5115095	  799.5	  585.5	 4298.0	...
5115096	  799.6	  585.5	 4296.0	...
5115097	  799.6	  585.4	 4297.0	...
5115098	  799.5	  585.2	 4300.0	...
5115099	  799.4	  585.1	 4303.0	...
5115100	  799.3	  585.1	 4302.0	...
5115101	  799.3	  585.2	 4300.0	...
5115102	  799.2	  585.4	 4299.0	...
5115103	  799.3	  585.5	 4297.0	...
5115104	  799.4	  585.5	 4295.0	...
5115105	  799.5	  585.5	 4294.0	...
5115106	  799.5	  585.2	 4293.0	...
5115107	  799.3	  584.9	 4294.0	...
5115108	  799.2	  584.9	 4290.0	...
5115109	  799.5	  585.2	 4286.0	...
5115110	  800.0	  585.4	 4282.0	...
5115111	  800.5	  585.5	 4282.0	...
5115112	  800.6	  585.4	 4281.0	...
5115113	  800.7	  585.4	 4281.0	...
5115114	  800.7	  585.3	 4281.0	...
5115115	  800.4	  585.3	 4279.0	...
5115116	  800.2	  585.3	 4276.0	...
5115117	  800.0	  585.5	 4274.0	...
5115118	  799.9	  585.5	 4275.0	...
5115119	  799.9	  585.6	 4276.0	...
5115120	  799.9	  585.8	 4276.0	...
5115121	  800.0	  586.0	 4276.0	...
5115122	  799.9	  586.3	 4278.0	...
5115123	  799.7	  586.2	 4280.0	...
5115124	  799.5	  586.2	 4281.0	...
5115125	  799.4	  586.1	 4281.0	...
5115126	  799.5	  586.1	 4282.0	...
5115127	  799.8	  586.0	 4283.0	...
5115128	  800.1	  585.8	 4284.0	...
5115129	  800.3	  585.7	 4284.0	...
5115130	  800.5	  585.6	 4283.0	...
5115131	  800.8	  585.5	 4280.0	...
5115132	  801.1	  585.4	 4277.0	...
5115133	  801.2	  585.4	 4276.0	...
5115134	  801.0	  585.5	 4275.0	...
5115135	  800.7	  585.6	 4276.0	...
5115136	  800.4	  585.7	 4276.0	...
5115137	  800.4	  585.6	 4277.0	...
5115138	  800.3	  585.4	 4276.0	...
5115139	  800.2	  585.3	 4275.0	...
5115140	  800.2	  585.2	 4272.0	...
5115141	  800.0	  585.2	 4271.0	...
5115142	  799.9	  585.2	 4270.0	...
5115143	  799.8	  585.2	 4270.0	...
5115144	  799.7	  585.3	 4269.0	...
5115145	  799.5	  585.4	 4268.0	...
5115146	  799.4	  585.5	 4269.0	...
5115147	  799.3	  585.5	 4269.0	...
5115148	  799.2	  585.6	 4267.0	...
5115149	  799.2	  585.7	 4265.0	...
5115150	  799.3	  585.7	 4264.0	...
5115151	  799.4	  585.7	 4266.0	...
5115152	  799.5	  585.6	 4269.0	...
5115153	  799.4	  585.5	 4269.0	...
5115154	  799.4	  585.5	 4269.0	...
5115155	  799.4	  585.6	 4269.0	...
5115156	  799.5	  585.6	 4269.0	...
5115157	  799.5	  585.6	 4269.0	...
5115158	  799.4	  585.7	 4270.0	...
5115159	  799.4	  585.7	 4270.0	...
5115160	  799.5	  585.5	 4268.0	...
5115161	  799.6	  585.1	 4266.0	...
5115162	  800.0	  584.9	 4265.0	...
5115163	  800.3	  584.9	 4267.0	...
5115164	  800.5	  584.7	 4267.0	...
5115165	  800.5	  584.4	 4266.0	...
5115166	  800.5	  583.8	 4263.0	...
5115167	  800.7	  583.6	 4261.0	...
5115168	  800.9	  583.5	 4259.0	...
5115169	  801.0	  583.5	 4259.0	...
5115170	  801.0	  583.5	 4259.0	...
5115171	  801.1	  583.4	 4259.0	...
5115172	  801.1	  583.3	 4257.0	...
5115173	  801.0	  583.3	 4254.0	...
5115174	  800.9	  583.3	 4252.0	...
5115175	  800.7	  583.2	 4252.0	...
5115176	  800.6	  583.1	 4253.0	...
5115177	  800.7	  583.0	 4254.0	...
5115178	  800.4	  583.1	 4254.0	...
5115179	  800.1	  583.2	 4254.0	...
5115180	  799.8	  583.3	 4254.0	...
5115181	  799.8	  583.1	 4254.0	...
5115182	  799.7	  583.0	 4253.0	...
5115183	  799.6	  583.0	 4252.0	...
5115184	  799.4	  582.9	 4251.0	...
5115185	  799.3	  582.9	 4252.0	...
5115186	  799.2	  582.8	 4254.0	...
5115187	  799.2	  582.8	 4257.0	...
5115188	  799.4	  583.0	 4257.0	...
5115189	  799.6	  583.2	 4258.0	...
5115190	  799.7	  583.3	 4259.0	...
5115191	  799.8	  583.2	 4257.0	...
5115192	  800.0	  583.1	 4255.0	...
5115193	  800.1	  583.0	 4252.0	...
5115194	  800.2	  582.9	 4253.0	...
5115195	  800.2	  583.3	 4253.0	...
5115196	  800.1	  583.6	 4254.0	...
5115197	  800.3	  584.0	 4254.0	...
5115198	  800.5	  584.1	 4255.0	...
5115199	  800.8	  584.1	 4254.0	...
5115200	  800.8	  584.0	 4254.0	...
5115201	  801.0	  584.0	 4254.0	...
5115202	  801.2	  584.0	 4255.0	...
5115203	  801.4	  584.0	 4258.0	...
5115204	  801.4	  584.0	 4259.0	...
5115205	  801.5	  584.0	 4259.0	...
5115206	  801.4	  584.2	 4258.0	...
5115207	  801.4	  584.4	 4259.0	...
5115208	  801.5	  584.7	 4260.0	...
5115209	  801.6	  584.9	 4261.0	...
5115210	  801.9	  585.0	 4261.0	...
5115211	  802.0	  585.0	 4261.0	...
5115212	  801.8	  585.1	 4261.0	...
5115213	  801.5	  585.2	 4261.0	...
5115214	  801.2	  585.3	 4262.0	...
5115215	  801.2	  585.3	 4262.0	...
5115216	  801.1	  585.4	 4263.0	...
5115217	  801.0	  585.5	 4265.0	...
5115218	  800.9	  585.6	 4266.0	...
5115219	  800.9	  585.5	 4266.0	...
5115220	  800.9	  585.4	 4266.0	...
5115221	  800.9	  585.3	 4266.0	...
5115222	  801.0	  585.3	 4265.0	...
5115223	  801.0	  585.3	 4265.0	...
5115224	  801.0	  585.3	 4261.0	...
5115225	  801.1	  585.2	 4258.0	...
5115226	  801.1	  585.2	 4258.0	...
5115227	  801.1	  585.1	 4259.0	...
5115228	  801.0	  584.8	 4261.0	...
5115229	  801.2	  584.3	 4262.0	...
5115230	  801.4	  583.9	 4261.0	...
5115231	  801.3	  583.6	 4260.0	...
5115232	  801.0	  583.2	 4259.0	...
5115233	  800.8	  583.0	 4259.0	...
5115234	  801.0	  582.7	 4258.0	...
5115235	  801.3	  582.7	 4258.0	...
5115236	  801.5	  582.3	 4259.0	...
5115237	  801.5	  582.0	 4260.0	...
5115238	  801.3	  581.7	 4257.0	...
5115239	  801.0	  581.7	 4254.0	...
5115240	  801.0	  581.8	 4254.0	...
5115241	  801.3	  581.8	 4256.0	...
5115242	  801.7	  581.9	 4257.0	...
5115243	  801.8	  582.0	 4256.0	...
5115244	  801.7	  582.0	 4255.0	...
5115245	  801.6	  582.0	 4256.0	...
5115246	  801.5	  582.0	 4257.0	...
5115247	  801.4	  582.1	 4255.0	...
5115248	  801.4	  582.1	 4254.0	...
5115249	  801.4	  582.1	 4253.0	...
5115250	  801.4	  582.2	 4255.0	...
5115251	  801.2	  582.3	 4256.0	...
5115252	  801.0	  582.3	 4255.0	...
5115253	  801.0	  582.3	 4254.0	...
5115254	  801.1	  582.3	 4254.0	...
5115255	  801.2	  582.2	 4253.0	...
5115256	  801.3	  582.2	 4253.0	...
5115257	  801.3	  582.5	 4252.0	...
5115258	  801.2	  582.9	 4252.0	...
5115259	  801.1	  583.5	 4253.0	...
5115260	  800.9	  583.7	 4254.0	...
5115261	  801.0	  584.0	 4256.0	...
5115262	  801.0	  584.0	 4256.0	...
5115263	  801.0	  584.1	 4257.0	...
5115264	  801.0	  584.2	 4257.0	...
5115265	  801.4	  584.3	 4257.0	...
5115266	  801.7	  584.4	 4257.0	...
5115267	  801.5	  584.6	 4257.0	...
5115268	  801.0	  584.8	 4257.0	...
5115269	  800.5	  584.9	 4257.0	...
5115270	  800.4	  584.9	 4257.0	...
5115271	  800.3	  584.8	 4257.0	...
5115272	  800.2	  584.7	 4257.0	...
5115273	  800.2	  584.8	 4260.0	...
5115274	  800.2	  584.9	 4262.0	...
5115275	  800.2	  585.0	 4264.0	...
5115276	  800.2	  585.1	 4264.0	...
5115277	  800.1	  584.9	 4262.0	...
5115278	  800.1	  584.5	 4261.0	...
5115279	  800.0	  584.1	 4259.0	...
5115280	  800.0	  584.0	 4259.0	...
5115281	  800.0	  584.0	 4260.0	...
5115282	  800.1	  584.0	 4259.0	...
5115283	  800.3	  583.9	 4257.0	...
5115284	  800.5	  583.9	 4257.0	...
5115285	  800.7	  583.8	 4259.0	...
5115286	  800.4	  583.8	 4263.0	...
5115287	  800.2	  584.1	 4266.0	...
5115288	  800.0	  584.4	 4269.0	...
5115289	  800.2	  584.6	 4269.0	...
5115290	  800.3	  584.5	 4269.0	...
5115291	  800.4	  584.3	 4268.0	...
5115292	  800.5	  584.1	 4266.0	...
5115293	  800.5	  583.7	 4264.0	...
5115294	  800.5	  583.4	 4263.0	...
5115295	  800.6	  583.1	 4259.0	...
5115296	  800.6	  583.0	 4255.0	...
5115297	  800.6	  582.9	 4252.0	...
5115298	  800.7	  582.9	 4253.0	...
5115299	  800.8	  582.8	 4255.0	...
5115300	  801.0	  582.6	 4258.0	...
5115301	  800.9	  582.3	 4260.0	...
5115302	  800.9	  582.2	 4261.0	...
5115303	  800.8	  582.0	 4261.0	...
5115304	  800.8	  581.9	 4262.0	...
5115305	  800.8	  581.7	 4265.0	...
5115306	  800.8	  581.7	 4268.0	...
5115307	  800.8	  581.8	 4271.0	...
5115308	  800.8	  581.9	 4272.0	...
5115309	  800.8	  581.9	 4273.0	...
5115310	  800.7	  582.0	 4274.0	...
5115311	  800.6	  582.1	 4276.0	...
5115312	  800.3	  582.2	 4276.0	...
5115313	  800.1	  582.5	 4277.0	...
5115314	  800.0	  582.7	 4276.0	...
5115315	  800.0	  583.0	 4276.0	...
5115316	  800.0	  583.2	 4275.0	...
5115317	  799.9	  583.5	 4278.0	...
5115318	  799.8	  583.9	 4279.0	...
5115319	  799.7	  584.1	 4281.0	...
5115320	  799.6	  584.1	 4281.0	...
5115321	  799.5	  584.2	 4280.0	...
5115322	  799.4	  584.3	 4280.0	...
5115323	  799.5	  584.3	 4280.0	...
5115324	  799.5	  584.3	 4279.0	...
5115325	  799.5	  584.3	 4279.0	...
5115326	  799.4	  584.2	 4279.0	...
5115327	  799.4	  584.0	 4280.0	...
5115328	  799.4	  583.7	 4280.0	...
5115329	  799.6	  583.3	 4281.0	...
5115330	  799.8	  583.2	 4281.0	...
5115331	  799.9	  583.3	 4280.0	...
5115332	  799.7	  583.4	 4280.0	...
5115333	  799.3	  583.4	 4279.0	...
5115334	  799.2	  583.4	 4280.0	...
5115335	  799.0	  583.3	 4281.0	...
5115336	  799.0	  583.2	 4281.0	...
5115337	  799.2	  583.0	 4281.0	...
5115338	  799.3	  582.7	 4280.0	...
5115339	  799.3	  582.5	 4280.0	...
5115340	  799.0	  582.4	 4278.0	...
5115341	  798.8	  582.4	 4277.0	...
5115342	  798.8	  582.3	 4277.0	...
5115343	  798.8	  582.1	 4277.0	...
5115344	  798.8	  581.9	 4277.0	...
5115345	  798.7	  581.7	 4277.0	...
5115346	  798.7	  581.5	 4277.0	...
5115347	  799.0	  581.2	 4277.0	...
5115348	  799.2	  580.9	 4277.0	...
5115349	  799.4	  580.7	 4276.0	...
5115350	  799.4	  580.7	 4275.0	...
5115351	  799.3	  580.8	 4274.0	...
5115352	  799.4	  580.8	 4274.0	...
5115353	  799.4	  580.9	 4275.0	...
5115354	  799.5	  580.9	 4275.0	...
5115355	  799.5	  580.9	 4274.0	...
5115356	  799.6	  581.0	 4274.0	...
5115357	  799.7	  581.0	 4275.0	...
5115358	  799.7	  581.1	 4276.0	...
5115359	  799.8	  581.1	 4277.0	...
5115360	  799.8	  581.2	 4277.0	...
5115361	  799.8	  581.3	 4277.0	...
5115362	  799.7	  581.4	 4277.0	...
5115363	  799.6	  581.5	 4278.0	...
5115364	  799.6	  581.6	 4278.0	...
5115365	  799.5	  581.9	 4279.0	...
5115366	  799.4	  582.1	 4280.0	...
5115367	  799.6	  582.1	 4281.0	...
5115368	  799.8	  581.9	 4281.0	...
5115369	  800.0	  581.6	 4281.0	...
5115370	  799.9	  581.5	 4281.0	...
5115371	  799.9	  581.3	 4282.0	...
5115372	  799.8	  581.1	 4282.0	...
5115373	  799.8	  580.9	 4283.0	...
5115374	  799.9	  580.8	 4284.0	...
5115375	  800.0	  580.7	 4285.0	...
5115376	  800.2	  580.8	 4287.0	...
5115377	  800.3	  581.0	 4289.0	...
5115378	  800.2	  581.1	 4290.0	...
5115379	  800.1	  580.9	 4289.0	...
5115380	  800.1	  580.8	 4288.0	...
5115381	  799.8	  580.8	 4286.0	...
5115382	  799.6	  580.9	 4285.0	...
5115383	  799.2	  580.9	 4283.0	...
5115384	  799.0	  580.9	 4284.0	...
5115385	  798.9	  581.0	 4287.0	...
5115386	  798.8	  581.0	 4291.0	...
5115387	  798.8	  581.0	 4292.0	...
5115388	  799.0	  580.8	 4293.0	...
5115389	  799.1	  580.6	 4290.0	...
5115390	  799.2	  580.6	 4288.0	...
5115391	  799.1	  580.7	 4286.0	...
5115392	  799.1	  580.7	 4288.0	...
5115393	  799.1	  580.6	 4291.0	...
5115394	  799.2	  580.5	 4293.0	...
5115395	  799.3	  580.4	 4295.0	...
5115396	  799.2	  580.3	 4296.0	...
5115397	  799.1	  580.3	 4297.0	...
5115398	  798.9	  580.3	 4296.0	...
5115399	  798.9	  580.3	 4295.0	...
5115400	  798.8	  580.2	 4295.0	...
5115401	  798.7	  580.8	 4295.0	...
5115402	  798.5	  581.4	 4295.0	...
5115403	  798.3	  581.9	 4297.0	...
5115404	  798.3	  581.8	 4300.0	...
5115405	  798.3	  581.8	 4302.0	...
5115406	  798.3	  581.8	 4301.0	...
5115407	  798.3	  581.8	 4301.0	...
5115408	  798.2	  581.8	 4301.0	...
5115409	  798.0	  581.7	 4302.0	...
5115410	  797.8	  581.7	 4303.0	...
5115411	  797.7	  581.7	 4304.0	...
5115412	  797.8	  581.8	 4303.0	...
5115413	  797.9	  582.0	 4302.0	...
5115414	  797.7	  582.1	 4303.0	...
5115415	  797.5	  582.2	 4304.0	...
5115416	  797.6	  582.5	 4305.0	...
5115417	  798.0	  582.9	 4305.0	...
5115418	  798.4	  583.3	 4309.0	...
5115419	  798.5	  583.5	 4312.0	...
5115420	  798.5	  583.4	 4311.0	...
5115421	  798.5	  583.3	 4309.0	...
5115422	  798.4	  583.0	 4306.0	...
5115423	  798.4	  582.7	 4306.0	...
5115424	  798.2	  582.6	 4308.0	...
5115425	  798.0	  582.6	 4311.0	...
5115426	  797.9	  582.7	 4314.0	...
5115427	  798.0	  582.7	 4317.0	...
5115428	  798.2	  582.6	 4318.0	...
5115429	  798.4	  582.6	 4319.0	...
5115430	  798.5	  582.6	 4318.0	...
5115431	  798.5	  582.5	 4317.0	...
5115432	  798.6	  582.5	 4316.0	...
5115433	  798.7	  582.5	 4316.0	...
5115434	  798.9	  582.5	 4316.0	...
5115435	  799.0	  582.4	 4318.0	...
5115436	  798.9	  582.3	 4319.0	...
5115437	  798.8	  582.3	 4321.0	...
5115438	  798.5	  582.4	 4320.0	...
5115439	  798.4	  582.4	 4320.0	...
5115440	  798.2	  582.2	 4321.0	...
5115441	  798.1	  582.0	 4323.0	...
5115442	  797.9	  581.7	 4324.0	...
5115443	  797.7	  581.7	 4324.0	...
5115444	  797.8	  582.1	 4323.0	...
5115445	  797.9	  582.6	 4323.0	...
5115446	  797.9	  583.3	 4322.0	...
5115447	  797.9	  583.5	 4322.0	...
5115448	  797.9	  583.7	 4322.0	...
5115449	  797.9	  583.9	 4322.0	...
5115450	  797.9	  584.0	 4323.0	...
5115451	  797.8	  584.2	 4325.0	...
5115452	  797.5	  584.2	 4327.0	...
5115453	  797.2	  584.0	 4328.0	...
5115454	  797.0	  583.9	 4326.0	...
5115455	  796.7	  583.9	 4325.0	...
5115456	  796.4	  583.9	 4324.0	...
5115457	  796.2	  583.8	 4324.0	...
5115458	  796.2	  583.8	 4321.0	...
5115459	  796.2	  583.8	 4319.0	...
5115460	  796.3	  583.9	 4319.0	...
5115461	  796.3	  584.0	 4322.0	...
5115462	  796.5	  584.1	 4326.0	...
5115463	  796.6	  584.2	 4328.0	...
5115464	  796.7	  584.4	 4329.0	...
5115465	  796.7	  584.2	 4329.0	...
5115466	  796.8	  583.9	 4327.0	...
5115467	  796.8	  583.6	 4325.0	...
5115468	  796.8	  583.6	 4323.0	...
5115469	  796.8	  583.8	 4324.0	...
5115470	  796.8	  584.1	 4327.0	...
5115471	  796.8	  584.6	 4330.0	...
5115472	  796.8	  584.8	 4333.0	...
5115473	  796.8	  585.0	 4335.0	...
5115474	  796.9	  584.9	 4335.0	...
5115475	  797.0	  584.8	 4336.0	...
5115476	  797.1	  584.3	 4337.0	...
5115477	  797.0	  583.9	 4337.0	...
5115478	  797.0	  583.6	 4338.0	...
5115479	  797.0	  583.6	 4338.0	...
5115480	  797.0	  583.5	 4336.0	...
5115481	  797.0	  583.1	 4335.0	...
5115482	  796.9	  582.7	 4334.0	...
5115483	  796.9	  582.6	 4335.0	...
5115484	  797.0	  582.7	 4337.0	...
5115485	  797.2	  583.1	 4338.0	...
5115486	  797.3	  583.5	 4337.0	...
5115487	  797.2	  583.9	 4335.0	...
5115488	  797.1	  584.0	 4333.0	...
5115489	  797.2	  584.1	 4334.0	...
5115490	  797.2	  583.9	 4335.0	...
5115491	  797.2	  583.6	 4336.0	...
5115492	  797.2	  583.4	 4336.0	...
5115493	  797.3	  583.1	 4337.0	...
5115494	  797.3	  582.9	 4339.0	...
5115495	  797.2	  582.9	 4341.0	...
5115496	  797.2	  583.1	 4342.0	...
5115497	  797.3	  583.6	 4342.0	...
5115498	  797.5	  583.7	 4343.0	...
5115499	  797.7	  583.8	 4347.0	...
5115500	  797.7	  583.8	 4351.0	...
5115501	  797.7	  583.8	 4354.0	...
5115502	  797.7	  584.1	 4354.0	...
5115503	  797.7	  584.4	 4354.0	...
5115504	  797.8	  584.6	 4354.0	...
5115505	  797.8	  584.4	 4356.0	...
5115506	  797.9	  584.2	 4358.0	...
5115507	  797.8	  583.7	 4359.0	...
5115508	  797.7	  583.3	 4358.0	...
5115509	  797.6	  582.7	 4358.0	...
5115510	  797.4	  582.6	 4359.0	...
5115511	  797.4	  582.6	 4359.0	...
5115512	  797.5	  582.6	 4359.0	...
5115513	  797.8	  582.5	 4359.0	...
5115514	  797.9	  582.6	 4359.0	...
5115515	  797.6	  583.1	 4358.0	...
5115516	  797.4	  583.6	 4357.0	...
5115517	  797.2	  583.9	 4357.0	...
5115518	  797.1	  584.2	 4357.0	...
5115519	  797.1	  584.6	 4358.0	...
5115520	  797.0	  585.0	 4358.0	...
5115521	  796.8	  585.2	 4358.0	...
5115522	  796.5	  585.2	 4361.0	...
5115523	  796.3	  584.9	 4363.0	...
5115524	  796.3	  584.3	 4364.0	...
5115525	  796.3	  583.6	 4363.0	...
5115526	  796.3	  583.1	 4362.0	...
5115527	  796.2	  582.7	 4361.0	...
5115528	  796.1	  582.0	 4358.0	...
5115529	  796.6	  580.9	 4356.0	...
5115530	  797.6	  580.1	 4355.0	...
5115531	  799.1	  579.4	 4356.0	...
5115532	  801.0	  579.1	 4356.0	...
5115533	  802.9	  578.8	 4355.0	...
5115534	  804.9	  578.4	 4354.0	...
5115535	  806.3	  578.1	 4353.0	...
5115536	  807.6	  578.2	 4353.0	...
EFIX R   5111262	5115536	4275	  795.8	  588.9	   4474
SSACC R  5115537
5115537	  808.4	  578.6	 4353.0	...
5115538	  809.5	  579.2	 4348.0	...
5115539	  810.4	  579.6	 4343.0	...
5115540	  811.8	  581.1	 4333.0	...
5115541	  813.6	  583.4	 4324.0	...
5115542	  816.1	  587.0	 4311.0	...
5115543	  818.1	  591.2	 4300.0	...
5115544	  819.1	  594.5	 4292.0	...
5115545	  820.4	  595.0	 4289.0	...
5115546	  822.8	  592.7	 4291.0	...
5115547	  826.2	  590.3	 4293.0	...
5115548	  829.1	  593.6	 4278.0	...
5115549	  832.3	  605.7	 4236.0	...
5115550	  836.1	  627.7	 4164.0	...
5115551	  840.6	  657.2	 4069.0	...
5115552	  844.7	  691.6	 3955.0	...
5115553	  845.6	  728.4	 3835.0	...
5115554	  846.4	  768.5	 3698.0	...
5115555	  846.8	  806.5	 3543.0	...
5115556	  846.3	  832.7	 3414.0	...
5115557	  846.0	  864.5	 3269.0	...
5115558	  850.2	  907.2	 3109.0	...
5115559	  859.6	  971.8	 2877.0	...
5115560	  868.1	 1027.8	 2658.0	...
5115561	  211.1	 1184.6	 1759.0	...
5115562	 -478.8	 1272.4	  941.0	...
5115563	-1203.1	 1302.2	  182.0	...
5115564	-1203.1	 1302.2	  182.0	...
5115565	  107.4	 1627.0	  348.0	...
5115566	  107.4	 1627.0	  348.0	...
5115567	  108.2	 1658.6	  347.0	...
5115568	  571.9	 1653.2	  347.0	...
5115569	 1019.2	 1653.3	  333.0	...
5115570	 1451.4	 1599.8	  320.0	...
5115571	 1450.5	 1627.3	  308.0	...
5115572	 1450.5	 1627.3	  308.0	...
SBLINK R 5115573
5115573	   .	   .	    0.0	...
5115574	   .	   .	    0.0	...
5115575	   .	   .	    0.0	...
5115576	   .	   .	    0.0	...
5115577	   .	   .	    0.0	...
5115578	   .	   .	    0.0	...
5115579	   .	   .	    0.0	...
5115580	   .	   .	    0.0	...
5115581	   .	   .	    0.0	...
5115582	   .	   .	    0.0	...
5115583	   .	   .	    0.0	...
5115584	   .	   .	    0.0	...
5115585	   .	   .	    0.0	...
5115586	   .	   .	    0.0	...
5115587	   .	   .	    0.0	...
5115588	   .	   .	    0.0	...
5115589	   .	   .	    0.0	...
5115590	   .	   .	    0.0	...
5115591	   .	   .	    0.0	...
5115592	   .	   .	    0.0	...
5115593	   .	   .	    0.0	...
5115594	   .	   .	    0.0	...
5115595	   .	   .	    0.0	...
5115596	   .	   .	    0.0	...
5115597	   .	   .	    0.0	...
5115598	   .	   .	    0.0	...
5115599	   .	   .	    0.0	...
5115600	   .	   .	    0.0	...
5115601	   .	   .	    0.0	...
5115602	   .	   .	    0.0	...
5115603	   .	   .	    0.0	...
5115604	   .	   .	    0.0	...
5115605	   .	   .	    0.0	...
5115606	   .	   .	    0.0	...
5115607	   .	   .	    0.0	...
5115608	   .	   .	    0.0	...
5115609	   .	   .	    0.0	...
5115610	   .	   .	    0.0	...
5115611	   .	   .	    0.0	...
5115612	   .	   .	    0.0	...
5115613	   .	   .	    0.0	...
5115614	   .	   .	    0.0	...
5115615	   .	   .	    0.0	...
5115616	   .	   .	    0.0	...
5115617	   .	   .	    0.0	...
5115618	   .	   .	    0.0	...
5115619	   .	   .	    0.0	...
5115620	   .	   .	    0.0	...
5115621	   .	   .	    0.0	...
5115622	   .	   .	    0.0	...
5115623	   .	   .	    0.0	...
5115624	   .	   .	    0.0	...
5115625	   .	   .	    0.0	...
5115626	   .	   .	    0.0	...
5115627	   .	   .	    0.0	...
5115628	   .	   .	    0.0	...
5115629	   .	   .	    0.0	...
5115630	   .	   .	    0.0	...
5115631	   .	   .	    0.0	...
5115632	   .	   .	    0.0	...
5115633	   .	   .	    0.0	...
5115634	   .	   .	    0.0	...
5115635	   .	   .	    0.0	...
5115636	   .	   .	    0.0	...
5115637	   .	   .	    0.0	...
5115638	   .	   .	    0.0	...
5115639	   .	   .	    0.0	...
5115640	   .	   .	    0.0	...
5115641	   .	   .	    0.0	...
5115642	   .	   .	    0.0	...
5115643	   .	   .	    0.0	...
5115644	   .	   .	    0.0	...
5115645	   .	   .	    0.0	...
5115646	   .	   .	    0.0	...
5115647	   .	   .	    0.0	...
5115648	   .	   .	    0.0	...
5115649	   .	   .	    0.0	...
5115650	   .	   .	    0.0	...
5115651	   .	   .	    0.0	...
5115652	   .	   .	    0.0	...
5115653	   .	   .	    0.0	...
5115654	   .	   .	    0.0	...
5115655	   .	   .	    0.0	...
5115656	   .	   .	    0.0	...
5115657	   .	   .	    0.0	...
5115658	   .	   .	    0.0	...
5115659	   .	   .	    0.0	...
5115660	   .	   .	    0.0	...
5115661	   .	   .	    0.0	...
5115662	   .	   .	    0.0	...
5115663	   .	   .	    0.0	...
5115664	   .	   .	    0.0	...
5115665	   .	   .	    0.0	...
5115666	   .	   .	    0.0	...
EBLINK R 5115573	5115666	94
5115667	  848.8	 1210.0	 1950.0	...
5115668	  848.8	 1210.0	 1950.0	...
5115669	  848.3	 1203.7	 1976.0	...
5115670	  847.4	 1193.3	 2023.0	...
5115671	  845.2	 1178.5	 2084.0	...
5115672	  843.3	 1164.3	 2130.0	...
5115673	  841.4	 1148.9	 2180.0	...
5115674	  839.4	 1133.4	 2230.0	...
5115675	  837.4	 1117.6	 2287.0	...
5115676	  833.8	 1101.9	 2341.0	...
5115677	  829.8	 1084.1	 2403.0	...
5115678	  825.8	 1067.9	 2458.0	...
5115679	  822.4	 1051.6	 2515.0	...
5115680	  820.6	 1037.1	 2561.0	...
5115681	  817.7	 1022.7	 2616.0	...
5115682	  815.8	 1013.1	 2650.0	...
5115683	  812.1	 1008.2	 2673.0	...
5115684	  808.4	 1004.8	 2685.0	...
5115685	  804.3	  997.6	 2711.0	...
5115686	  801.7	  986.5	 2753.0	...
5115687	  799.8	  974.3	 2801.0	...
5115688	  798.6	  966.3	 2828.0	...
5115689	  797.2	  962.5	 2839.0	...
5115690	  796.4	  962.6	 2859.0	...
5115691	  795.2	  962.8	 2884.0	...
5115692	  794.7	  960.5	 2931.0	...
5115693	  801.4	  954.8	 2953.0	...
5115694	  808.1	  944.6	 2992.0	...
5115695	  814.8	  933.6	 3024.0	...
5115696	  814.0	  922.6	 3070.0	...
5115697	  813.6	  913.8	 3110.0	...
5115698	  813.2	  904.8	 3146.0	...
5115699	  812.7	  895.2	 3180.0	...
5115700	  812.4	  885.1	 3213.0	...
5115701	  812.2	  876.0	 3245.0	...
5115702	  812.1	  867.2	 3281.0	...
5115703	  811.5	  859.0	 3317.0	...
5115704	  811.2	  850.2	 3356.0	...
5115705	  812.0	  842.7	 3388.0	...
5115706	  813.5	  835.2	 3424.0	...
5115707	  816.2	  828.6	 3455.0	...
5115708	  817.9	  820.5	 3495.0	...
5115709	  819.0	  813.0	 3529.0	...
5115710	  818.8	  803.9	 3562.0	...
5115711	  819.3	  796.7	 3591.0	...
5115712	  819.5	  787.7	 3624.0	...
5115713	  819.5	  779.8	 3654.0	...
5115714	  819.0	  771.6	 3684.0	...
5115715	  818.8	  763.7	 3708.0	...
5115716	  818.8	  755.3	 3736.0	...
5115717	  818.8	  746.9	 3759.0	...
5115718	  818.7	  739.2	 3783.0	...
5115719	  818.5	  731.7	 3807.0	...
5115720	  818.2	  724.7	 3829.0	...
5115721	  817.9	  717.4	 3849.0	...
5115722	  817.3	  710.9	 3870.0	...
5115723	  816.5	  703.6	 3892.0	...
5115724	  815.9	  697.7	 3915.0	...
5115725	  815.1	  691.4	 3933.0	...
5115726	  814.3	  685.8	 3955.0	...
5115727	  813.4	  680.0	 3973.0	...
5115728	  812.8	  675.5	 3991.0	...
5115729	  812.2	  670.9	 4003.0	...
5115730	  811.5	  665.8	 4021.0	...
5115731	  810.8	  660.7	 4038.0	...
5115732	  810.1	  655.8	 4055.0	...
5115733	  809.8	  651.9	 4069.0	...
5115734	  809.5	  646.5	 4085.0	...
5115735	  809.3	  642.3	 4099.0	...
5115736	  809.2	  637.9	 4114.0	...
ESACC R  5115537	5115736	200	  808.4	  578.6	  809.2	  637.9	   1.26	   3270
SFIX R   5115737
5115737	  809.0	  634.3	 4131.0	...
5115738	  808.7	  630.2	 4145.0	...
5115739	  808.5	  626.9	 4155.0	...
5115740	  808.2	  623.7	 4161.0	...
5115741	  807.9	  619.8	 4171.0	...
5115742	  807.2	  615.9	 4181.0	...
5115743	  806.7	  612.8	 4189.0	...
5115744	  806.1	  609.9	 4196.0	...
5115745	  805.9	  607.4	 4204.0	...
5115746	  805.5	  604.2	 4214.0	...
5115747	  805.2	  602.4	 4221.0	...
5115748	  804.7	  599.1	 4231.0	...
5115749	  804.6	  596.8	 4238.0	...
5115750	  804.3	  593.7	 4247.0	...
5115751	  804.3	  591.8	 4251.0	...
5115752	  804.1	  589.0	 4256.0	...
5115753	  804.2	  586.6	 4259.0	...
5115754	  804.1	  584.0	 4266.0	...
5115755	  804.0	  581.9	 4272.0	...
5115756	  803.8	  579.6	 4278.0	...
5115757	  803.6	  577.6	 4283.0	...
5115758	  803.4	  575.9	 4286.0	...
5115759	  803.3	  574.1	 4287.0	...
5115760	  803.5	  572.5	 4287.0	...
5115761	  803.6	  571.2	 4289.0	...
5115762	  803.6	  569.2	 4293.0	...
5115763	  803.4	  567.4	 4299.0	...
5115764	  803.0	  565.8	 4303.0	...
5115765	  802.8	  565.7	 4304.0	...
5115766	  802.4	  565.5	 4306.0	...
5115767	  802.1	  564.1	 4308.0	...
5115768	  802.0	  562.9	 4310.0	...
5115769	  801.9	  561.4	 4310.0	...
5115770	  802.0	  561.2	 4312.0	...
5115771	  802.0	  561.0	 4314.0	...
5115772	  801.9	  560.9	 4316.0	...
5115773	  802.0	  561.0	 4315.0	...
5115774	  802.1	  561.2	 4313.0	...
5115775	  802.1	  561.5	 4312.0	...
5115776	  802.1	  561.7	 4311.0	...
5115777	  802.1	  562.0	 4310.0	...
5115778	  802.2	  562.3	 4306.0	...
5115779	  802.2	  562.6	 4300.0	...
5115780	  802.3	  563.9	 4295.0	...
5115781	  802.3	  565.3	 4290.0	...
5115782	  802.3	  566.9	 4286.0	...
5115783	  802.2	  567.7	 4282.0	...
5115784	  802.0	  568.7	 4280.0	...
5115785	  801.7	  569.4	 4278.0	...
5115786	  801.6	  570.2	 4277.0	...
5115787	  801.4	  571.3	 4273.0	...
5115788	  801.3	  573.0	 4270.0	...
5115789	  801.3	  574.9	 4268.0	...
5115790	  801.2	  575.9	 4265.0	...
5115791	  801.1	  576.5	 4262.0	...
5115792	  801.0	  577.0	 4259.0	...
5115793	  801.1	  577.8	 4256.0	...
5115794	  801.4	  579.1	 4252.0	...
5115795	  801.7	  580.2	 4248.0	...
5115796	  802.1	  581.0	 4247.0	...
5115797	  802.2	  581.2	 4245.0	...
5115798	  802.3	  581.2	 4243.0	...
5115799	  802.3	  581.2	 4240.0	...
5115800	  802.3	  581.3	 4238.0	...
5115801	  802.3	  581.5	 4236.0	...
5115802	  802.4	  581.7	 4236.0	...
5115803	  802.5	  581.9	 4236.0	...
5115804	  802.5	  582.1	 4237.0	...
5115805	  802.5	  582.2	 4237.0	...
5115806	  802.6	  582.3	 4235.0	...
5115807	  802.8	  582.2	 4234.0	...
5115808	  802.9	  582.3	 4232.0	...
5115809	  802.9	  582.4	 4231.0	...
5115810	  802.9	  582.6	 4227.0	...
5115811	  802.9	  582.6	 4224.0	...
5115812	  803.2	  582.7	 4221.0	...
5115813	  803.5	  582.7	 4220.0	...
5115814	  803.9	  582.7	 4220.0	...
5115815	  804.0	  582.4	 4219.0	...
5115816	  804.3	  582.2	 4219.0	...
5115817	  804.4	  582.0	 4220.0	...
5115818	  804.4	  581.5	 4221.0	...
5115819	  804.2	  581.1	 4222.0	...
5115820	  804.0	  580.6	 4222.0	...
5115821	  803.9	  580.7	 4222.0	...
5115822	  803.9	  580.8	 4221.0	...
5115823	  803.9	  580.8	 4221.0	...
5115824	  803.8	  580.8	 4220.0	...
5115825	  803.9	  580.9	 4218.0	...
5115826	  804.1	  581.1	 4216.0	...
5115827	  804.3	  581.2	 4215.0	...
5115828	  804.4	  581.0	 4214.0	...
5115829	  804.2	  580.9	 4214.0	...
5115830	  804.0	  580.7	 4214.0	...
5115831	  803.9	  580.6	 4214.0	...
5115832	  803.7	  580.5	 4214.0	...
5115833	  803.6	  580.4	 4213.0	...
5115834	  803.4	  580.4	 4211.0	...
5115835	  803.4	  580.4	 4210.0	...
5115836	  803.4	  580.5	 4210.0	...
5115837	  803.5	  580.6	 4209.0	...
5115838	  803.6	  580.5	 4208.0	...
5115839	  803.8	  580.3	 4206.0	...
5115840	  803.8	  580.2	 4205.0	...
5115841	  803.9	  580.2	 4205.0	...
5115842	  804.0	  580.2	 4205.0	...
5115843	  803.9	  580.1	 4203.0	...
5115844	  803.8	  580.1	 4201.0	...
5115845	  803.7	  580.1	 4200.0	...
5115846	  803.7	  580.2	 4199.0	...
5115847	  803.7	  580.6	 4197.0	...
5115848	  804.0	  580.8	 4195.0	...
5115849	  804.3	  580.9	 4194.0	...
5115850	  804.6	  580.9	 4193.0	...
5115851	  804.5	  580.9	 4193.0	...
5115852	  804.4	  580.9	 4191.0	...
5115853	  804.3	  580.9	 4189.0	...
5115854	  804.2	  580.8	 4186.0	...
5115855	  804.1	  580.7	 4185.0	...
5115856	  804.1	  580.7	 4185.0	...
5115857	  804.0	  580.8	 4186.0	...
5115858	  804.1	  580.8	 4186.0	...
5115859	  804.2	  580.9	 4185.0	...
5115860	  804.3	  580.9	 4181.0	...
5115861	  804.4	  581.2	 4179.0	...
5115862	  804.7	  581.6	 4175.0	...
5115863	  804.9	  581.8	 4174.0	...
5115864	  805.2	  581.9	 4171.0	...
5115865	  805.2	  582.0	 4170.0	...
5115866	  805.1	  582.0	 4169.0	...
5115867	  804.9	  582.0	 4170.0	...
5115868	  804.8	  581.9	 4170.0	...
5115869	  805.1	  581.9	 4169.0	...
5115870	  805.3	  581.8	 4168.0	...
5115871	  805.4	  581.7	 4166.0	...
5115872	  805.4	  581.7	 4164.0	...
5115873	  805.6	  581.7	 4161.0	...
5115874	  805.7	  581.7	 4162.0	...
5115875	  805.9	  581.6	 4160.0	...
5115876	  806.0	  581.7	 4159.0	...
5115877	  806.1	  581.9	 4157.0	...
5115878	  806.1	  582.1	 4157.0	...
5115879	  806.0	  582.1	 4156.0	...
5115880	  806.0	  582.3	 4153.0	...
5115881	  806.3	  582.4	 4148.0	...
5115882	  806.5	  582.7	 4145.0	...
5115883	  806.7	  582.8	 4144.0	...
5115884	  806.5	  583.1	 4145.0	...
5115885	  806.4	  583.4	 4146.0	...
5115886	  806.4	  583.7	 4144.0	...
5115887	  806.4	  583.7	 4143.0	...
5115888	  806.2	  583.7	 4142.0	...
5115889	  805.9	  583.7	 4140.0	...
5115890	  805.6	  583.7	 4137.0	...
5115891	  805.7	  583.6	 4133.0	...
5115892	  806.0	  583.5	 4133.0	...
5115893	  806.3	  583.3	 4134.0	...
5115894	  806.6	  583.1	 4136.0	...
5115895	  806.4	  583.1	 4137.0	...
5115896	  806.2	  583.2	 4136.0	...
5115897	  806.0	  583.2	 4135.0	...
5115898	  806.1	  583.2	 4133.0	...
5115899	  806.3	  583.2	 4133.0	...
5115900	  806.5	  583.4	 4132.0	...
5115901	  806.8	  583.9	 4131.0	...
5115902	  806.9	  584.4	 4129.0	...
5115903	  807.1	  584.7	 4127.0	...
5115904	  807.1	  584.8	 4125.0	...
5115905	  807.1	  584.9	 4126.0	...
5115906	  807.4	  584.9	 4126.0	...
5115907	  807.7	  585.0	 4126.0	...
5115908	  808.0	  585.0	 4127.0	...
5115909	  808.0	  585.0	 4127.0	...
5115910	  807.9	  585.0	 4125.0	...
5115911	  807.6	  585.0	 4122.0	...
5115912	  807.2	  584.7	 4119.0	...
5115913	  806.9	  584.4	 4118.0	...
5115914	  807.0	  584.0	 4117.0	...
5115915	  807.3	  583.9	 4115.0	...
5115916	  807.6	  583.9	 4112.0	...
5115917	  807.7	  583.8	 4111.0	...
5115918	  807.8	  583.7	 4111.0	...
5115919	  808.0	  583.7	 4108.0	...
5115920	  808.2	  583.8	 4106.0	...
5115921	  808.4	  583.9	 4104.0	...
5115922	  808.4	  584.4	 4102.0	...
5115923	  808.4	  584.9	 4101.0	...
5115924	  808.3	  585.5	 4100.0	...
5115925	  808.1	  585.7	 4099.0	...
5115926	  807.9	  585.6	 4098.0	...
5115927	  807.8	  585.2	 4096.0	...
5115928	  808.0	  585.0	 4096.0	...
5115929	  808.1	  585.2	 4097.0	...
5115930	  808.2	  585.4	 4096.0	...
5115931	  808.3	  585.4	 4096.0	...
5115932	  808.4	  585.3	 4095.0	...
5115933	  808.4	  585.2	 4094.0	...
5115934	  808.4	  585.3	 4093.0	...
5115935	  808.4	  585.6	 4092.0	...
5115936	  808.3	  585.8	 4092.0	...
5115937	  807.9	  585.8	 4091.0	...
5115938	  807.5	  586.0	 4090.0	...
5115939	  807.2	  586.2	 4089.0	...
5115940	  807.2	  586.1	 4088.0	...
5115941	  807.2	  585.9	 4089.0	...
5115942	  807.2	  585.6	 4089.0	...
5115943	  807.3	  585.8	 4088.0	...
5115944	  807.2	  586.0	 4086.0	...
5115945	  807.1	  586.1	 4085.0	...
5115946	  806.8	  586.1	 4083.0	...
5115947	  806.7	  586.2	 4081.0	...
5115948	  806.5	  586.4	 4078.0	...
5115949	  806.5	  586.6	 4076.0	...
5115950	  806.4	  586.6	 4076.0	...
5115951	  806.4	  586.6	 4073.0	...
5115952	  806.4	  586.8	 4069.0	...
5115953	  806.4	  586.9	 4066.0	...
5115954	  806.3	  586.9	 4063.0	...
5115955	  806.1	  586.8	 4061.0	...
5115956	  806.0	  586.7	 4058.0	...
5115957	  806.0	  587.0	 4057.0	...
5115958	  806.0	  587.3	 4053.0	...
5115959	  806.0	  587.2	 4050.0	...
5115960	  805.8	  586.8	 4047.0	...
5115961	  805.7	  586.6	 4044.0	...
5115962	  805.8	  586.6	 4041.0	...
5115963	  806.2	  586.4	 4038.0	...
5115964	  806.6	  586.0	 4037.0	...
5115965	  806.8	  585.6	 4037.0	...
5115966	  806.8	  585.7	 4037.0	...
5115967	  806.8	  585.8	 4038.0	...
5115968	  806.8	  586.1	 4038.0	...
5115969	  806.9	  586.2	 4039.0	...
5115970	  807.1	  586.3	 4036.0	...
5115971	  807.2	  586.3	 4032.0	...
5115972	  807.2	  586.8	 4027.0	...
5115973	  807.3	  587.2	 4025.0	...
5115974	  807.4	  587.6	 4023.0	...
5115975	  807.4	  587.6	 4022.0	...
5115976	  807.5	  587.7	 4020.0	...
5115977	  807.6	  588.0	 4018.0	...
5115978	  807.7	  588.3	 4017.0	...
5115979	  807.8	  588.6	 4016.0	...
5115980	  807.8	  588.7	 4015.0	...
5115981	  807.7	  588.8	 4014.0	...
5115982	  807.7	  589.4	 4013.0	...
5115983	  807.6	  590.1	 4013.0	...
5115984	  807.5	  590.6	 4012.0	...
5115985	  807.3	  590.5	 4010.0	...
5115986	  807.1	  590.4	 4004.0	...
5115987	  806.9	  590.6	 3999.0	...
5115988	  806.9	  590.7	 3995.0	...
5115989	  806.8	  590.8	 3993.0	...
5115990	  806.8	  590.7	 3991.0	...
5115991	  806.8	  590.0	 3991.0	...
5115992	  806.6	  589.2	 3991.0	...
EFIX R   5115737	5115992	256	  805.2	  583.1	   4164
SSACC R  5115993
5115993	  806.0	  587.5	 3990.0	...
5115994	  804.9	  585.9	 3989.0	...
5115995	  803.1	  583.9	 3985.0	...
5115996	  801.3	  582.1	 3983.0	...
5115997	  799.7	  580.6	 3982.0	...
5115998	  797.8	  578.8	 3981.0	...
5115999	  796.3	  577.1	 3977.0	...
5116000	  794.6	  575.3	 3972.0	...
5116001	  793.3	  573.6	 3969.0	...
ESACC R  5115993	5116001	9	  806.0	  587.5	  793.3	  573.6	   0.40	     49
SFIX R   5116002
5116002	  792.0	  572.1	 3968.0	...
5116003	  791.1	  571.0	 3965.0	...
5116004	  790.7	  570.3	 3961.0	...
5116005	  790.6	  570.1	 3957.0	...
5116006	  790.8	  570.1	 3957.0	...
5116007	  791.3	  570.1	 3957.0	...
5116008	  791.9	  570.0	 3955.0	...
5116009	  792.6	  570.2	 3953.0	...
5116010	  792.9	  570.4	 3951.0	...
5116011	  793.5	  570.6	 3950.0	...
5116012	  793.9	  570.7	 3945.0	...
5116013	  794.3	  571.0	 3941.0	...
5116014	  794.6	  571.3	 3935.0	...
5116015	  794.9	  571.4	 3932.0	...
5116016	  795.2	  571.2	 3928.0	...
5116017	  795.2	  571.0	 3927.0	...
5116018	  795.5	  570.9	 3926.0	...
5116019	  795.9	  570.8	 3926.0	...
5116020	  796.4	  570.8	 3926.0	...
5116021	  796.8	  570.8	 3923.0	...
5116022	  797.4	  571.0	 3920.0	...
5116023	  797.9	  571.3	 3916.0	...
5116024	  798.5	  571.5	 3915.0	...
5116025	  798.8	  571.7	 3914.0	...
5116026	  799.0	  571.7	 3911.0	...
5116027	  799.0	  572.0	 3908.0	...
5116028	  798.9	  572.6	 3904.0	...
5116029	  798.9	  573.1	 3903.0	...
5116030	  798.9	  573.3	 3903.0	...
5116031	  798.9	  573.7	 3901.0	...
5116032	  798.8	  574.2	 3898.0	...
5116033	  798.6	  574.6	 3893.0	...
5116034	  798.4	  575.0	 3892.0	...
5116035	  798.4	  575.4	 3889.0	...
5116036	  798.4	  575.9	 3886.0	...
5116037	  798.4	  576.2	 3883.0	...
5116038	  798.4	  576.8	 3880.0	...
5116039	  798.4	  577.2	 3879.0	...
5116040	  798.4	  577.7	 3876.0	...
5116041	  798.5	  577.8	 3872.0	...
5116042	  798.4	  578.0	 3867.0	...
5116043	  798.4	  578.1	 3863.0	...
5116044	  798.2	  578.3	 3861.0	...
5116045	  797.9	  578.6	 3858.0	...
5116046	  797.9	  578.8	 3854.0	...
5116047	  798.1	  578.8	 3852.0	...
5116048	  798.4	  578.9	 3850.0	...
5116049	  798.5	  579.1	 3850.0	...
5116050	  798.3	  579.0	 3849.0	...
5116051	  798.0	  578.9	 3845.0	...
5116052	  797.8	  578.9	 3838.0	...
5116053	  797.8	  579.1	 3832.0	...
5116054	  797.9	  579.5	 3830.0	...
5116055	  798.0	  579.7	 3830.0	...
5116056	  798.1	  579.8	 3827.0	...
5116057	  798.1	  580.1	 3823.0	...
5116058	  798.2	  580.6	 3819.0	...
5116059	  798.1	  581.3	 3816.0	...
5116060	  797.9	  581.7	 3813.0	...
5116061	  797.8	  581.8	 3812.0	...
5116062	  797.8	  581.8	 3810.0	...
5116063	  797.8	  581.9	 3806.0	...
5116064	  797.8	  582.1	 3804.0	...
5116065	  797.8	  582.1	 3802.0	...
5116066	  797.8	  581.9	 3802.0	...
5116067	  797.9	  581.9	 3798.0	...
5116068	  798.0	  582.0	 3793.0	...
5116069	  798.2	  582.1	 3787.0	...
5116070	  798.3	  582.0	 3785.0	...
5116071	  798.3	  581.9	 3783.0	...
5116072	  798.4	  581.9	 3781.0	...
5116073	  798.5	  581.8	 3777.0	...
5116074	  798.6	  582.2	 3771.0	...
5116075	  798.7	  582.6	 3765.0	...
5116076	  799.0	  582.9	 3761.0	...
5116077	  799.2	  582.9	 3761.0	...
5116078	  799.4	  583.0	 3761.0	...
5116079	  799.5	  583.2	 3758.0	...
5116080	  799.5	  583.3	 3755.0	...
5116081	  799.6	  583.4	 3752.0	...
5116082	  799.5	  583.4	 3751.0	...
5116083	  799.4	  583.5	 3750.0	...
5116084	  799.2	  583.6	 3745.0	...
5116085	  799.2	  583.8	 3740.0	...
5116086	  799.2	  583.9	 3736.0	...
5116087	  799.2	  584.0	 3735.0	...
5116088	  799.3	  584.0	 3733.0	...
5116089	  799.6	  583.9	 3730.0	...
5116090	  799.7	  583.8	 3727.0	...
5116091	  799.8	  584.2	 3724.0	...
5116092	  799.8	  584.8	 3719.0	...
5116093	  799.8	  585.4	 3717.0	...
5116094	  799.8	  585.5	 3714.0	...
5116095	  799.8	  585.5	 3713.0	...
5116096	  799.6	  585.6	 3711.0	...
5116097	  799.5	  585.7	 3708.0	...
5116098	  799.5	  585.9	 3706.0	...
5116099	  799.6	  585.9	 3703.0	...
5116100	  799.6	  585.9	 3703.0	...
5116101	  799.6	  585.8	 3701.0	...
5116102	  799.6	  585.7	 3697.0	...
5116103	  799.9	  585.6	 3693.0	...
5116104	  800.3	  585.5	 3689.0	...
5116105	  800.7	  585.5	 3686.0	...
5116106	  800.5	  585.6	 3684.0	...
5116107	  800.4	  585.7	 3682.0	...
5116108	  800.4	  585.7	 3680.0	...
5116109	  800.5	  585.7	 3677.0	...
5116110	  800.7	  585.9	 3674.0	...
5116111	  800.9	  586.0	 3670.0	...
5116112	  800.9	  586.1	 3666.0	...
5116113	  801.0	  586.1	 3663.0	...
5116114	  801.0	  586.1	 3663.0	...
5116115	  801.1	  586.4	 3664.0	...
5116116	  801.1	  586.6	 3664.0	...
5116117	  801.1	  586.8	 3662.0	...
5116118	  801.1	  586.6	 3659.0	...
5116119	  801.1	  586.4	 3658.0	...
5116120	  801.1	  586.3	 3656.0	...
5116121	  801.1	  586.3	 3655.0	...
5116122	  800.9	  586.3	 3653.0	...
5116123	  800.8	  586.3	 3652.0	...
5116124	  800.8	  586.3	 3650.0	...
5116125	  800.9	  586.4	 3648.0	...
5116126	  801.0	  586.4	 3646.0	...
5116127	  801.1	  586.3	 3645.0	...
5116128	  800.9	  586.2	 3644.0	...
5116129	  800.8	  586.1	 3641.0	...
5116130	  800.8	  586.1	 3639.0	...
5116131	  800.8	  586.2	 3638.0	...
5116132	  800.8	  586.4	 3638.0	...
5116133	  800.8	  586.7	 3635.0	...
5116134	  800.7	  587.1	 3631.0	...
5116135	  800.7	  587.3	 3628.0	...
5116136	  800.6	  587.6	 3626.0	...
5116137	  800.6	  587.6	 3625.0	...
5116138	  800.6	  587.6	 3624.0	...
5116139	  800.4	  587.6	 3621.0	...
5116140	  800.3	  587.7	 3618.0	...
5116141	  800.3	  587.8	 3614.0	...
5116142	  800.3	  587.8	 3612.0	...
5116143	  800.4	  587.8	 3611.0	...
5116144	  800.4	  587.8	 3611.0	...
5116145	  800.4	  587.7	 3608.0	...
5116146	  800.4	  587.6	 3606.0	...
5116147	  800.5	  587.5	 3604.0	...
5116148	  800.8	  587.6	 3604.0	...
5116149	  801.1	  587.8	 3604.0	...
5116150	  801.2	  587.9	 3604.0	...
5116151	  801.1	  588.0	 3603.0	...
5116152	  801.1	  588.2	 3599.0	...
5116153	  801.3	  588.5	 3595.0	...
5116154	  801.3	  588.8	 3594.0	...
5116155	  801.1	  589.1	 3592.0	...
5116156	  801.1	  589.1	 3590.0	...
5116157	  801.4	  589.0	 3587.0	...
5116158	  802.1	  589.1	 3585.0	...
5116159	  802.5	  589.2	 3581.0	...
5116160	  802.7	  589.1	 3580.0	...
5116161	  802.5	  588.9	 3578.0	...
5116162	  802.3	  588.8	 3579.0	...
5116163	  802.4	  588.9	 3579.0	...
5116164	  802.7	  589.4	 3575.0	...
5116165	  803.0	  589.8	 3572.0	...
5116166	  803.0	  590.2	 3568.0	...
5116167	  803.0	  590.2	 3568.0	...
5116168	  803.1	  590.3	 3568.0	...
5116169	  803.2	  590.2	 3566.0	...
5116170	  803.4	  590.2	 3564.0	...
5116171	  803.4	  590.2	 3562.0	...
5116172	  803.4	  590.3	 3563.0	...
5116173	  803.3	  590.3	 3563.0	...
5116174	  803.3	  590.3	 3561.0	...
5116175	  803.0	  590.3	 3560.0	...
5116176	  802.8	  590.4	 3559.0	...
5116177	  802.7	  590.8	 3559.0	...
5116178	  802.6	  591.1	 3559.0	...
5116179	  802.5	  591.5	 3559.0	...
5116180	  802.4	  591.6	 3558.0	...
5116181	  802.3	  591.5	 3555.0	...
5116182	  802.2	  591.3	 3551.0	...
5116183	  802.1	  591.2	 3547.0	...
5116184	  801.9	  591.1	 3547.0	...
5116185	  801.6	  591.2	 3545.0	...
5116186	  801.4	  591.3	 3543.0	...
5116187	  801.3	  591.4	 3539.0	...
5116188	  801.3	  591.2	 3538.0	...
MSG	5116189 0000 _ Number On
5116189	  801.2	  591.1	 3535.0	...
5116190	  801.1	  591.0	 3534.0	...
5116191	  801.4	  590.9	 3533.0	...
5116192	  801.8	  590.9	 3534.0	...
5116193	  802.2	  590.8	 3534.0	...
5116194	  802.3	  591.1	 3535.0	...
5116195	  802.2	  591.4	 3532.0	...
5116196	  802.1	  591.8	 3530.0	...
5116197	  802.0	  591.8	 3526.0	...
5116198	  802.0	  591.6	 3524.0	...
5116199	  802.4	  591.3	 3520.0	...
5116200	  802.7	  591.0	 3516.0	...
5116201	  802.8	  590.9	 3513.0	...
5116202	  802.6	  590.9	 3512.0	...
5116203	  802.8	  591.2	 3510.0	...
5116204	  803.3	  591.5	 3509.0	...
5116205	  803.7	  591.7	 3510.0	...
5116206	  803.8	  591.9	 3512.0	...
5116207	  803.8	  592.0	 3512.0	...
5116208	  803.6	  592.1	 3511.0	...
5116209	  803.4	  592.4	 3508.0	...
5116210	  803.2	  592.7	 3507.0	...
5116211	  803.3	  593.0	 3505.0	...
5116212	  802.9	  593.0	 3504.0	...
5116213	  802.4	  593.0	 3503.0	...
5116214	  801.9	  593.1	 3502.0	...
5116215	  801.6	  593.2	 3500.0	...
5116216	  801.5	  593.2	 3498.0	...
5116217	  801.4	  593.3	 3497.0	...
5116218	  801.3	  593.4	 3497.0	...
5116219	  801.1	  593.5	 3496.0	...
5116220	  801.1	  593.4	 3494.0	...
5116221	  801.2	  593.3	 3493.0	...
5116222	  801.2	  593.2	 3491.0	...
5116223	  801.1	  593.2	 3492.0	...
5116224	  801.1	  593.2	 3492.0	...
5116225	  801.1	  593.1	 3492.0	...
5116226	  801.3	  593.2	 3491.0	...
5116227	  801.6	  593.5	 3487.0	...
5116228	  801.8	  593.7	 3482.0	...
5116229	  801.7	  593.9	 3478.0	...
5116230	  801.7	  594.0	 3478.0	...
5116231	  801.7	  594.0	 3477.0	...
5116232	  801.7	  594.0	 3476.0	...
5116233	  801.6	  594.3	 3476.0	...
5116234	  801.5	  594.6	 3474.0	...
5116235	  801.7	  594.8	 3474.0	...
5116236	  801.9	  594.8	 3473.0	...
5116237	  802.1	  594.9	 3473.0	...
5116238	  802.2	  595.0	 3473.0	...
5116239	  802.3	  594.9	 3471.0	...
5116240	  802.5	  594.5	 3468.0	...
5116241	  802.6	  594.2	 3466.0	...
5116242	  802.6	  594.2	 3464.0	...
5116243	  802.6	  594.0	 3464.0	...
5116244	  802.6	  594.0	 3464.0	...
5116245	  802.7	  593.9	 3463.0	...
5116246	  802.9	  594.0	 3462.0	...
5116247	  802.9	  594.0	 3458.0	...
5116248	  802.8	  594.0	 3456.0	...
5116249	  802.8	  594.0	 3456.0	...
5116250	  802.9	  594.1	 3457.0	...
5116251	  803.0	  594.2	 3456.0	...
5116252	  803.1	  594.3	 3455.0	...
5116253	  802.9	  594.3	 3453.0	...
5116254	  802.8	  594.4	 3453.0	...
5116255	  802.5	  594.4	 3452.0	...
5116256	  802.4	  594.5	 3448.0	...
5116257	  802.3	  594.5	 3445.0	...
5116258	  802.3	  594.5	 3443.0	...
5116259	  802.3	  594.5	 3443.0	...
5116260	  802.3	  594.5	 3443.0	...
5116261	  802.3	  594.5	 3442.0	...
5116262	  802.4	  594.8	 3442.0	...
5116263	  802.5	  595.1	 3441.0	...
5116264	  802.6	  595.3	 3441.0	...
5116265	  802.6	  595.4	 3440.0	...
5116266	  802.6	  595.4	 3439.0	...
5116267	  802.4	  595.4	 3436.0	...
5116268	  802.2	  595.5	 3434.0	...
5116269	  802.0	  595.5	 3433.0	...
5116270	  801.9	  595.5	 3435.0	...
5116271	  801.9	  595.7	 3437.0	...
5116272	  801.5	  595.9	 3438.0	...
5116273	  801.3	  596.1	 3438.0	...
5116274	  801.0	  596.2	 3437.0	...
5116275	  800.9	  596.3	 3434.0	...
5116276	  800.6	  596.5	 3433.0	...
5116277	  800.2	  596.6	 3431.0	...
5116278	  800.0	  596.7	 3430.0	...
5116279	  800.1	  596.6	 3429.0	...
5116280	  800.3	  596.6	 3428.0	...
5116281	  800.4	  596.5	 3427.0	...
5116282	  800.4	  596.6	 3427.0	...
5116283	  800.5	  596.6	 3427.0	...
5116284	  800.5	  596.5	 3427.0	...
5116285	  800.5	  596.5	 3427.0	...
5116286	  800.4	  596.5	 3426.0	...
5116287	  800.3	  596.6	 3424.0	...
5116288	  800.4	  596.7	 3422.0	...
5116289	  800.4	  596.7	 3420.0	...
5116290	  800.5	  596.6	 3419.0	...
5116291	  800.4	  596.4	 3420.0	...
5116292	  800.4	  596.1	 3421.0	...
5116293	  800.5	  595.9	 3422.0	...
5116294	  800.5	  595.7	 3421.0	...
5116295	  800.5	  595.7	 3420.0	...
5116296	  800.5	  595.8	 3420.0	...
5116297	  800.3	  596.0	 3419.0	...
5116298	  800.2	  596.3	 3418.0	...
5116299	  800.1	  596.6	 3417.0	...
5116300	  800.1	  596.7	 3417.0	...
5116301	  800.3	  596.7	 3417.0	...
5116302	  800.5	  596.7	 3417.0	...
5116303	  800.7	  596.6	 3416.0	...
5116304	  800.9	  596.7	 3416.0	...
5116305	  801.0	  596.9	 3416.0	...
5116306	  801.2	  597.1	 3415.0	...
5116307	  801.3	  597.1	 3415.0	...
5116308	  801.5	  597.1	 3415.0	...
5116309	  801.6	  597.3	 3415.0	...
5116310	  801.6	  597.4	 3415.0	...
5116311	  801.6	  597.7	 3412.0	...
5116312	  801.7	  597.8	 3410.0	...
5116313	  801.7	  597.9	 3409.0	...
5116314	  801.6	  597.9	 3408.0	...
5116315	  801.6	  597.8	 3407.0	...
5116316	  801.5	  597.7	 3408.0	...
5116317	  801.6	  597.7	 3409.0	...
5116318	  801.6	  597.7	 3408.0	...
5116319	  801.6	  597.7	 3406.0	...
5116320	  801.6	  597.6	 3404.0	...
5116321	  801.6	  597.6	 3403.0	...
5116322	  801.6	  597.8	 3403.0	...
5116323	  801.5	  598.0	 3403.0	...
5116324	  801.5	  598.1	 3403.0	...
5116325	  801.5	  598.1	 3403.0	...
5116326	  801.6	  598.2	 3402.0	...
5116327	  801.6	  598.3	 3401.0	...
5116328	  801.6	  598.3	 3400.0	...
5116329	  801.6	  598.4	 3399.0	...
5116330	  801.6	  598.6	 3398.0	...
5116331	  801.6	  598.9	 3398.0	...
5116332	  801.7	  599.1	 3398.0	...
5116333	  801.6	  599.3	 3399.0	...
5116334	  801.4	  599.3	 3400.0	...
5116335	  801.4	  599.2	 3401.0	...
5116336	  801.5	  599.0	 3401.0	...
5116337	  801.6	  598.8	 3401.0	...
5116338	  801.5	  598.6	 3399.0	...
5116339	  801.3	  598.3	 3398.0	...
5116340	  801.3	  598.3	 3397.0	...
5116341	  801.6	  598.2	 3396.0	...
5116342	  802.0	  598.3	 3397.0	...
5116343	  802.3	  598.3	 3397.0	...
5116344	  802.2	  598.5	 3397.0	...
5116345	  802.1	  598.6	 3397.0	...
5116346	  801.9	  598.6	 3397.0	...
5116347	  801.7	  598.6	 3395.0	...
5116348	  801.7	  598.5	 3392.0	...
5116349	  801.7	  598.5	 3390.0	...
5116350	  801.8	  598.6	 3390.0	...
5116351	  801.8	  598.7	 3390.0	...
5116352	  801.9	  598.7	 3392.0	...
5116353	  801.9	  598.5	 3394.0	...
5116354	  801.9	  598.4	 3397.0	...
5116355	  801.9	  598.5	 3397.0	...
5116356	  801.9	  598.8	 3397.0	...
5116357	  802.0	  599.1	 3394.0	...
5116358	  802.1	  599.1	 3391.0	...
5116359	  802.3	  599.1	 3387.0	...
5116360	  802.2	  599.1	 3387.0	...
5116361	  802.2	  599.1	 3387.0	...
5116362	  802.3	  599.1	 3387.0	...
5116363	  802.4	  599.1	 3387.0	...
5116364	  802.1	  599.2	 3387.0	...
5116365	  801.8	  599.2	 3387.0	...
5116366	  801.4	  599.3	 3387.0	...
5116367	  801.4	  599.3	 3387.0	...
5116368	  801.3	  599.1	 3388.0	...
5116369	  801.3	  598.9	 3388.0	...
5116370	  801.3	  598.7	 3388.0	...
5116371	  801.3	  598.9	 3388.0	...
5116372	  801.4	  599.1	 3388.0	...
5116373	  801.5	  599.1	 3388.0	...
5116374	  801.5	  599.1	 3387.0	...
5116375	  801.5	  599.3	 3385.0	...
5116376	  801.7	  599.6	 3384.0	...
5116377	  801.9	  599.7	 3384.0	...
5116378	  802.0	  599.6	 3385.0	...
5116379	  801.9	  599.4	 3385.0	...
5116380	  801.9	  599.1	 3385.0	...
5116381	  802.6	  599.0	 3387.0	...
5116382	  803.5	  599.1	 3390.0	...
5116383	  804.5	  599.2	 3392.0	...
5116384	  805.1	  599.1	 3393.0	...
5116385	  806.1	  598.5	 3394.0	...
5116386	  807.5	  597.8	 3395.0	...
5116387	  808.9	  597.0	 3394.0	...
5116388	  810.6	  596.7	 3392.0	...
5116389	  812.3	  596.5	 3390.0	...
5116390	  814.2	  596.3	 3390.0	...
5116391	  815.5	  596.2	 3392.0	...
5116392	  817.1	  596.0	 3394.0	...
5116393	  818.0	  595.8	 3396.0	...
5116394	  819.0	  596.2	 3395.0	...
5116395	  819.3	  596.9	 3393.0	...
5116396	  819.3	  597.6	 3391.0	...
5116397	  819.2	  598.0	 3392.0	...
5116398	  818.7	  598.3	 3394.0	...
5116399	  818.1	  598.8	 3396.0	...
5116400	  817.3	  599.1	 3397.0	...
5116401	  816.7	  599.5	 3398.0	...
5116402	  816.0	  599.7	 3398.0	...
5116403	  815.2	  599.9	 3398.0	...
5116404	  814.7	  600.0	 3398.0	...
5116405	  814.0	  599.9	 3398.0	...
5116406	  813.7	  599.7	 3399.0	...
5116407	  813.3	  599.3	 3400.0	...
5116408	  813.2	  599.2	 3402.0	...
5116409	  813.0	  599.1	 3401.0	...
5116410	  812.7	  599.2	 3400.0	...
5116411	  812.5	  599.2	 3400.0	...
5116412	  812.4	  599.3	 3398.0	...
5116413	  812.4	  599.4	 3396.0	...
5116414	  812.3	  599.5	 3395.0	...
5116415	  812.2	  599.5	 3397.0	...
5116416	  812.1	  599.6	 3398.0	...
5116417	  812.2	  599.5	 3398.0	...
5116418	  812.2	  599.4	 3399.0	...
5116419	  812.1	  599.7	 3399.0	...
5116420	  812.0	  600.1	 3400.0	...
5116421	  811.8	  600.4	 3402.0	...
5116422	  811.9	  600.4	 3403.0	...
5116423	  812.0	  600.3	 3403.0	...
5116424	  812.2	  600.2	 3404.0	...
5116425	  812.3	  600.0	 3405.0	...
5116426	  812.5	  599.9	 3406.0	...
5116427	  812.9	  599.9	 3406.0	...
5116428	  813.1	  599.9	 3405.0	...
5116429	  813.4	  600.0	 3404.0	...
5116430	  813.3	  600.2	 3403.0	...
5116431	  813.4	  600.4	 3402.0	...
5116432	  813.4	  600.5	 3401.0	...
5116433	  813.4	  600.6	 3400.0	...
5116434	  813.4	  600.7	 3402.0	...
5116435	  813.5	  600.6	 3404.0	...
5116436	  813.5	  600.5	 3407.0	...
5116437	  813.6	  600.3	 3409.0	...
5116438	  813.6	  600.1	 3409.0	...
5116439	  813.5	  599.9	 3408.0	...
5116440	  813.4	  599.8	 3407.0	...
5116441	  813.4	  599.7	 3406.0	...
5116442	  813.5	  599.7	 3406.0	...
5116443	  813.5	  599.7	 3406.0	...
5116444	  813.3	  599.6	 3407.0	...
5116445	  813.3	  599.6	 3408.0	...
5116446	  813.6	  599.9	 3409.0	...
5116447	  813.8	  600.3	 3410.0	...
5116448	  814.1	  600.4	 3411.0	...
5116449	  814.2	  599.8	 3411.0	...
5116450	  814.4	  599.3	 3410.0	...
5116451	  814.5	  598.8	 3409.0	...
5116452	  814.3	  598.8	 3408.0	...
5116453	  814.2	  599.1	 3407.0	...
5116454	  814.0	  599.5	 3406.0	...
5116455	  814.0	  600.0	 3406.0	...
5116456	  813.9	  600.2	 3407.0	...
5116457	  813.7	  600.4	 3408.0	...
5116458	  813.7	  600.4	 3407.0	...
5116459	  813.7	  600.4	 3407.0	...
5116460	  813.9	  600.3	 3407.0	...
5116461	  814.2	  600.3	 3407.0	...
5116462	  814.5	  600.3	 3406.0	...
5116463	  814.6	  600.4	 3406.0	...
5116464	  814.8	  600.5	 3405.0	...
5116465	  815.0	  600.3	 3406.0	...
5116466	  815.1	  600.2	 3406.0	...
5116467	  815.1	  600.1	 3406.0	...
5116468	  815.1	  600.2	 3405.0	...
5116469	  815.1	  600.3	 3405.0	...
5116470	  815.1	  600.1	 3407.0	...
5116471	  815.1	  599.8	 3409.0	...
5116472	  815.2	  599.6	 3410.0	...
5116473	  815.3	  599.7	 3409.0	...
5116474	  815.5	  599.9	 3408.0	...
5116475	  815.2	  600.0	 3406.0	...
5116476	  814.8	  600.1	 3405.0	...
5116477	  814.3	  600.1	 3406.0	...
5116478	  814.3	  600.0	 3408.0	...
5116479	  814.4	  599.9	 3413.0	...
5116480	  814.4	  599.9	 3415.0	...
5116481	  814.6	  599.8	 3416.0	...
5116482	  814.9	  599.9	 3413.0	...
5116483	  815.2	  600.1	 3409.0	...
5116484	  815.4	  600.3	 3407.0	...
5116485	  815.4	  600.5	 3408.0	...
5116486	  815.4	  600.5	 3409.0	...
5116487	  815.4	  600.5	 3410.0	...
5116488	  815.4	  600.5	 3412.0	...
5116489	  815.4	  600.5	 3414.0	...
5116490	  815.5	  600.4	 3415.0	...
5116491	  815.6	  600.4	 3415.0	...
5116492	  815.7	  600.4	 3414.0	...
5116493	  815.6	  600.4	 3414.0	...
5116494	  815.6	  600.3	 3414.0	...
MSG	5116495 0000 _ Number Off
5116495	  815.3	  600.5	 3414.0	...
5116496	  815.1	  600.8	 3413.0	...
5116497	  814.8	  601.0	 3413.0	...
5116498	  814.7	  600.7	 3415.0	...
5116499	  814.6	  600.4	 3418.0	...
5116500	  814.6	  600.2	 3421.0	...
5116501	  814.6	  600.7	 3420.0	...
5116502	  814.6	  601.3	 3419.0	...
5116503	  814.7	  601.5	 3419.0	...
5116504	  814.6	  601.1	 3419.0	...
5116505	  814.6	  600.7	 3420.0	...
5116506	  814.6	  600.7	 3420.0	...
5116507	  814.6	  600.8	 3419.0	...
5116508	  814.6	  600.7	 3419.0	...
5116509	  814.6	  600.7	 3420.0	...
5116510	  814.7	  601.0	 3421.0	...
5116511	  814.9	  601.3	 3422.0	...
5116512	  815.1	  601.6	 3422.0	...
5116513	  815.3	  601.6	 3422.0	...
5116514	  815.3	  601.7	 3421.0	...
5116515	  815.2	  601.9	 3421.0	...
5116516	  815.1	  602.1	 3422.0	...
5116517	  815.0	  602.3	 3423.0	...
5116518	  815.0	  602.4	 3423.0	...
5116519	  815.0	  602.5	 3423.0	...
5116520	  815.0	  602.7	 3424.0	...
5116521	  815.1	  602.9	 3424.0	...
5116522	  815.1	  603.2	 3423.0	...
5116523	  815.0	  602.9	 3424.0	...
5116524	  814.8	  602.5	 3424.0	...
5116525	  814.7	  602.2	 3425.0	...
5116526	  814.7	  602.3	 3425.0	...
5116527	  814.8	  602.3	 3426.0	...
5116528	  814.8	  601.9	 3426.0	...
5116529	  814.7	  601.6	 3426.0	...
5116530	  814.6	  601.6	 3427.0	...
5116531	  814.7	  602.0	 3427.0	...
5116532	  814.8	  602.4	 3427.0	...
5116533	  814.8	  602.4	 3427.0	...
5116534	  814.7	  602.2	 3426.0	...
5116535	  814.6	  602.0	 3426.0	...
5116536	  814.6	  601.8	 3425.0	...
5116537	  814.6	  601.8	 3425.0	...
5116538	  814.6	  601.8	 3426.0	...
5116539	  814.5	  601.9	 3426.0	...
5116540	  814.5	  602.1	 3428.0	...
5116541	  814.5	  602.2	 3429.0	...
5116542	  814.7	  602.2	 3427.0	...
5116543	  814.9	  602.4	 3424.0	...
5116544	  815.3	  602.5	 3423.0	...
5116545	  815.6	  602.5	 3424.0	...
5116546	  815.6	  602.8	 3425.0	...
5116547	  815.4	  603.2	 3424.0	...
5116548	  815.1	  603.3	 3424.0	...
5116549	  814.8	  603.2	 3423.0	...
5116550	  814.7	  603.0	 3423.0	...
5116551	  814.7	  603.1	 3424.0	...
5116552	  814.8	  603.1	 3424.0	...
5116553	  814.7	  603.2	 3425.0	...
5116554	  814.5	  603.2	 3426.0	...
5116555	  814.4	  603.2	 3426.0	...
5116556	  814.4	  603.1	 3426.0	...
5116557	  814.6	  602.9	 3426.0	...
5116558	  814.7	  602.6	 3427.0	...
5116559	  814.7	  602.5	 3426.0	...
5116560	  815.0	  602.5	 3424.0	...
5116561	  815.2	  602.5	 3423.0	...
5116562	  815.2	  602.5	 3424.0	...
5116563	  815.0	  602.4	 3423.0	...
5116564	  815.0	  602.4	 3422.0	...
5116565	  815.0	  602.2	 3421.0	...
5116566	  815.1	  602.1	 3421.0	...
5116567	  815.0	  602.1	 3421.0	...
5116568	  814.9	  602.1	 3420.0	...
5116569	  814.7	  602.1	 3420.0	...
5116570	  814.6	  602.0	 3421.0	...
5116571	  814.6	  601.9	 3421.0	...
5116572	  814.7	  601.7	 3421.0	...
5116573	  815.0	  601.7	 3422.0	...
5116574	  815.1	  601.6	 3423.0	...
5116575	  815.1	  601.6	 3424.0	...
5116576	  815.1	  601.6	 3423.0	...
5116577	  815.0	  601.7	 3423.0	...
5116578	  815.0	  601.8	 3423.0	...
5116579	  814.9	  602.0	 3422.0	...
5116580	  814.7	  602.2	 3421.0	...
5116581	  814.5	  602.3	 3420.0	...
5116582	  814.4	  602.5	 3419.0	...
5116583	  814.5	  602.5	 3419.0	...
5116584	  814.6	  602.3	 3419.0	...
5116585	  814.6	  602.2	 3419.0	...
5116586	  814.4	  602.2	 3421.0	...
5116587	  814.2	  602.3	 3423.0	...
5116588	  814.1	  602.3	 3423.0	...
5116589	  814.2	  602.2	 3422.0	...
5116590	  814.4	  602.0	 3422.0	...
5116591	  814.4	  601.8	 3423.0	...
5116592	  814.5	  601.9	 3425.0	...
5116593	  814.6	  602.0	 3426.0	...
5116594	  814.6	  602.2	 3428.0	...
5116595	  814.5	  602.3	 3430.0	...
5116596	  814.4	  602.4	 3427.0	...
5116597	  814.2	  602.4	 3424.0	...
5116598	  814.1	  602.5	 3422.0	...
5116599	  814.0	  602.5	 3421.0	...
5116600	  813.9	  602.6	 3421.0	...
5116601	  813.9	  602.8	 3422.0	...
5116602	  813.9	  602.8	 3424.0	...
5116603	  814.0	  602.5	 3425.0	...
5116604	  814.0	  602.3	 3424.0	...
5116605	  813.9	  602.0	 3424.0	...
5116606	  814.0	  602.0	 3424.0	...
5116607	  814.1	  601.8	 3424.0	...
5116608	  814.1	  601.7	 3424.0	...
5116609	  814.1	  601.7	 3424.0	...
5116610	  814.1	  601.7	 3423.0	...
5116611	  814.1	  601.7	 3423.0	...
5116612	  814.1	  601.4	 3424.0	...
5116613	  814.0	  601.3	 3425.0	...
5116614	  813.8	  601.3	 3426.0	...
5116615	  813.7	  601.3	 3427.0	...
5116616	  813.6	  601.4	 3427.0	...
5116617	  813.6	  601.5	 3428.0	...
5116618	  813.4	  601.8	 3430.0	...
5116619	  813.1	  602.1	 3429.0	...
5116620	  813.0	  602.2	 3427.0	...
5116621	  813.1	  602.1	 3426.0	...
5116622	  813.1	  602.0	 3427.0	...
5116623	  813.1	  601.9	 3427.0	...
5116624	  813.3	  601.6	 3426.0	...
5116625	  813.5	  601.3	 3423.0	...
5116626	  813.7	  601.1	 3421.0	...
5116627	  813.7	  601.1	 3421.0	...
5116628	  813.4	  601.1	 3421.0	...
5116629	  813.1	  601.2	 3422.0	...
5116630	  812.8	  601.3	 3422.0	...
5116631	  812.7	  601.4	 3422.0	...
5116632	  812.6	  601.4	 3421.0	...
5116633	  812.5	  601.6	 3418.0	...
5116634	  812.5	  601.7	 3416.0	...
5116635	  812.5	  601.8	 3416.0	...
5116636	  812.4	  601.8	 3415.0	...
5116637	  812.3	  601.7	 3415.0	...
5116638	  812.2	  601.8	 3413.0	...
5116639	  812.1	  601.8	 3413.0	...
5116640	  812.0	  601.8	 3413.0	...
5116641	  811.8	  601.8	 3413.0	...
5116642	  811.9	  601.9	 3415.0	...
5116643	  812.1	  601.9	 3418.0	...
5116644	  812.2	  602.0	 3421.0	...
5116645	  812.1	  602.1	 3422.0	...
5116646	  811.8	  602.2	 3422.0	...
5116647	  811.3	  602.2	 3422.0	...
5116648	  810.9	  602.4	 3422.0	...
5116649	  810.4	  602.5	 3422.0	...
5116650	  810.3	  602.6	 3422.0	...
5116651	  810.3	  602.6	 3423.0	...
5116652	  810.4	  602.5	 3422.0	...
5116653	  810.4	  602.4	 3421.0	...
5116654	  810.6	  602.2	 3420.0	...
5116655	  810.7	  602.0	 3421.0	...
5116656	  810.9	  602.0	 3422.0	...
5116657	  810.8	  602.0	 3422.0	...
5116658	  810.7	  602.1	 3422.0	...
5116659	  810.9	  602.3	 3422.0	...
5116660	  811.2	  602.5	 3422.0	...
5116661	  811.2	  602.7	 3420.0	...
5116662	  810.9	  602.9	 3418.0	...
5116663	  810.4	  603.0	 3416.0	...
5116664	  810.3	  603.1	 3416.0	...
5116665	  810.3	  603.2	 3417.0	...
5116666	  810.2	  603.2	 3417.0	...
5116667	  810.0	  603.2	 3417.0	...
5116668	  809.8	  603.1	 3417.0	...
5116669	  809.9	  603.0	 3417.0	...
5116670	  810.1	  602.9	 3417.0	...
5116671	  809.8	  602.9	 3417.0	...
5116672	  809.4	  602.9	 3418.0	...
5116673	  809.0	  602.9	 3419.0	...
5116674	  809.1	  602.5	 3420.0	...
5116675	  809.1	  602.1	 3421.0	...
5116676	  809.2	  601.6	 3423.0	...
5116677	  809.1	  601.4	 3425.0	...
5116678	  809.3	  601.6	 3427.0	...
5116679	  809.5	  601.9	 3427.0	...
5116680	  809.7	  602.2	 3428.0	...
5116681	  809.7	  602.1	 3428.0	...
5116682	  809.8	  602.1	 3428.0	...
5116683	  809.8	  602.1	 3428.0	...
5116684	  809.8	  602.0	 3428.0	...
5116685	  809.7	  601.9	 3428.0	...
5116686	  809.7	  601.7	 3428.0	...
5116687	  809.7	  601.6	 3429.0	...
5116688	  809.6	  601.6	 3431.0	...
5116689	  809.5	  601.6	 3431.0	...
5116690	  809.4	  601.6	 3430.0	...
5116691	  808.9	  601.5	 3429.0	...
5116692	  808.5	  601.5	 3431.0	...
5116693	  808.1	  601.8	 3433.0	...
MSG	5116694 0000 _ Number On
5116694	  808.0	  602.1	 3433.0	...
5116695	  807.9	  602.5	 3431.0	...
5116696	  807.8	  602.4	 3430.0	...
5116697	  807.7	  602.3	 3431.0	...
5116698	  807.7	  602.0	 3431.0	...
5116699	  807.9	  601.9	 3431.0	...
5116700	  808.0	  601.9	 3431.0	...
5116701	  808.1	  602.0	 3432.0	...
5116702	  808.1	  601.5	 3432.0	...
5116703	  808.1	  600.9	 3431.0	...
5116704	  808.1	  600.5	 3432.0	...
5116705	  807.8	  600.8	 3433.0	...
5116706	  807.5	  601.0	 3433.0	...
5116707	  807.2	  601.1	 3433.0	...
5116708	  807.2	  601.2	 3433.0	...
5116709	  807.1	  600.9	 3433.0	...
5116710	  807.1	  600.6	 3433.0	...
5116711	  806.9	  600.3	 3434.0	...
5116712	  806.9	  600.1	 3434.0	...
5116713	  806.9	  600.0	 3435.0	...
5116714	  807.1	  600.1	 3436.0	...
5116715	  807.2	  600.2	 3436.0	...
5116716	  807.2	  600.5	 3436.0	...
5116717	  807.0	  600.4	 3436.0	...
5116718	  806.9	  600.4	 3437.0	...
5116719	  806.7	  600.4	 3438.0	...
5116720	  806.6	  600.5	 3439.0	...
5116721	  806.6	  600.8	 3441.0	...
5116722	  806.6	  601.2	 3443.0	...
5116723	  806.6	  601.5	 3445.0	...
5116724	  806.6	  601.5	 3447.0	...
5116725	  806.5	  601.5	 3448.0	...
5116726	  806.4	  601.4	 3450.0	...
5116727	  806.3	  601.3	 3450.0	...
5116728	  806.3	  601.0	 3450.0	...
5116729	  806.3	  600.8	 3451.0	...
5116730	  806.3	  600.6	 3451.0	...
5116731	  806.3	  600.5	 3451.0	...
5116732	  806.4	  600.5	 3450.0	...
5116733	  806.6	  600.4	 3449.0	...
5116734	  806.8	  600.4	 3449.0	...
5116735	  806.8	  600.3	 3449.0	...
5116736	  806.6	  600.0	 3450.0	...
5116737	  806.5	  599.6	 3450.0	...
5116738	  806.4	  599.3	 3453.0	...
5116739	  806.4	  599.4	 3456.0	...
5116740	  806.2	  599.6	 3459.0	...
5116741	  806.0	  599.8	 3459.0	...
5116742	  805.7	  599.8	 3460.0	...
5116743	  805.7	  599.6	 3460.0	...
5116744	  805.8	  599.3	 3460.0	...
5116745	  805.5	  599.1	 3461.0	...
5116746	  805.2	  599.2	 3463.0	...
5116747	  804.8	  599.2	 3465.0	...
5116748	  804.8	  599.3	 3466.0	...
5116749	  804.8	  599.5	 3467.0	...
5116750	  804.8	  599.6	 3468.0	...
5116751	  805.0	  599.7	 3467.0	...
5116752	  805.0	  599.6	 3469.0	...
5116753	  805.1	  599.6	 3471.0	...
5116754	  805.3	  599.6	 3473.0	...
5116755	  805.7	  599.7	 3473.0	...
5116756	  806.0	  599.5	 3473.0	...
5116757	  805.9	  599.4	 3473.0	...
5116758	  805.8	  599.0	 3474.0	...
5116759	  805.8	  598.7	 3475.0	...
5116760	  805.8	  598.6	 3477.0	...
5116761	  805.7	  598.7	 3478.0	...
5116762	  805.4	  598.9	 3479.0	...
5116763	  805.0	  598.9	 3480.0	...
5116764	  804.7	  599.0	 3480.0	...
5116765	  804.7	  599.4	 3481.0	...
5116766	  804.8	  599.7	 3482.0	...
5116767	  804.8	  600.1	 3484.0	...
5116768	  805.0	  600.2	 3485.0	...
5116769	  805.2	  600.4	 3487.0	...
5116770	  805.4	  600.4	 3488.0	...
5116771	  805.4	  600.4	 3489.0	...
5116772	  805.5	  600.3	 3490.0	...
5116773	  805.4	  600.3	 3490.0	...
5116774	  805.4	  600.3	 3491.0	...
5116775	  805.5	  600.3	 3491.0	...
5116776	  805.6	  600.3	 3492.0	...
5116777	  805.7	  600.3	 3492.0	...
5116778	  805.6	  600.1	 3493.0	...
5116779	  805.3	  600.0	 3493.0	...
5116780	  804.9	  599.5	 3493.0	...
5116781	  804.6	  599.1	 3493.0	...
5116782	  804.6	  598.6	 3493.0	...
5116783	  804.6	  598.9	 3495.0	...
5116784	  804.5	  599.3	 3499.0	...
5116785	  804.5	  599.7	 3504.0	...
5116786	  804.7	  600.0	 3507.0	...
5116787	  805.0	  600.5	 3508.0	...
5116788	  805.4	  600.8	 3509.0	...
5116789	  805.7	  600.9	 3513.0	...
5116790	  805.9	  600.9	 3515.0	...
5116791	  806.0	  600.9	 3516.0	...
5116792	  805.9	  600.9	 3515.0	...
5116793	  806.1	  600.8	 3513.0	...
5116794	  806.2	  600.6	 3512.0	...
5116795	  806.4	  600.4	 3511.0	...
5116796	  806.4	  600.0	 3511.0	...
5116797	  806.4	  599.6	 3512.0	...
5116798	  806.4	  599.0	 3513.0	...
5116799	  806.5	  598.5	 3513.0	...
5116800	  806.5	  598.0	 3513.0	...
5116801	  806.3	  597.8	 3514.0	...
5116802	  806.0	  597.8	 3514.0	...
5116803	  805.7	  598.0	 3515.0	...
5116804	  805.8	  598.2	 3515.0	...
5116805	  805.6	  598.7	 3518.0	...
5116806	  805.4	  599.0	 3524.0	...
5116807	  805.1	  599.2	 3530.0	...
5116808	  805.0	  599.3	 3533.0	...
5116809	  804.8	  599.3	 3534.0	...
5116810	  804.6	  599.2	 3536.0	...
5116811	  804.5	  599.0	 3538.0	...
5116812	  804.4	  598.9	 3539.0	...
5116813	  804.3	  598.8	 3540.0	...
5116814	  804.2	  598.9	 3540.0	...
5116815	  804.1	  598.9	 3540.0	...
5116816	  804.2	  599.2	 3539.0	...
5116817	  804.2	  599.5	 3539.0	...
5116818	  804.2	  599.7	 3538.0	...
5116819	  804.3	  599.6	 3539.0	...
5116820	  804.3	  599.4	 3541.0	...
5116821	  804.4	  599.1	 3543.0	...
5116822	  804.5	  599.0	 3544.0	...
5116823	  804.5	  598.8	 3544.0	...
5116824	  804.5	  598.8	 3544.0	...
5116825	  804.3	  598.8	 3545.0	...
5116826	  804.1	  598.9	 3545.0	...
5116827	  803.9	  599.0	 3545.0	...
5116828	  803.8	  599.1	 3546.0	...
5116829	  803.7	  599.3	 3549.0	...
5116830	  803.8	  599.5	 3551.0	...
5116831	  803.8	  599.6	 3554.0	...
5116832	  803.9	  599.7	 3555.0	...
5116833	  803.9	  600.1	 3557.0	...
5116834	  803.6	  600.4	 3558.0	...
5116835	  803.4	  600.6	 3558.0	...
5116836	  803.2	  600.5	 3562.0	...
5116837	  803.1	  600.5	 3564.0	...
5116838	  802.9	  600.6	 3566.0	...
5116839	  802.8	  600.8	 3565.0	...
5116840	  802.8	  600.8	 3566.0	...
5116841	  802.8	  600.2	 3566.0	...
5116842	  802.6	  599.6	 3566.0	...
5116843	  802.5	  598.9	 3566.0	...
5116844	  802.5	  599.0	 3570.0	...
5116845	  802.8	  599.0	 3574.0	...
5116846	  803.2	  599.0	 3577.0	...
5116847	  803.5	  599.0	 3577.0	...
5116848	  803.4	  599.1	 3578.0	...
5116849	  803.3	  599.1	 3579.0	...
5116850	  803.3	  598.7	 3581.0	...
5116851	  803.3	  598.4	 3583.0	...
5116852	  803.3	  598.3	 3585.0	...
5116853	  803.3	  598.4	 3587.0	...
5116854	  803.4	  598.5	 3589.0	...
5116855	  803.5	  598.1	 3590.0	...
5116856	  803.5	  597.7	 3591.0	...
5116857	  803.4	  597.4	 3590.0	...
5116858	  803.5	  597.6	 3590.0	...
5116859	  803.6	  597.8	 3590.0	...
5116860	  803.8	  597.9	 3591.0	...
5116861	  804.0	  598.1	 3593.0	...
5116862	  804.1	  598.3	 3595.0	...
5116863	  804.2	  598.8	 3596.0	...
5116864	  804.2	  599.3	 3598.0	...
5116865	  803.7	  599.5	 3600.0	...
5116866	  803.2	  599.4	 3601.0	...
5116867	  802.4	  599.2	 3602.0	...
5116868	  802.1	  599.2	 3603.0	...
5116869	  801.6	  599.1	 3604.0	...
5116870	  801.2	  598.9	 3605.0	...
5116871	  800.8	  598.9	 3606.0	...
5116872	  800.6	  598.9	 3607.0	...
5116873	  800.6	  599.2	 3607.0	...
5116874	  800.7	  599.4	 3609.0	...
5116875	  800.9	  599.7	 3611.0	...
5116876	  801.1	  599.2	 3615.0	...
5116877	  801.3	  598.8	 3618.0	...
5116878	  801.2	  598.7	 3619.0	...
5116879	  801.2	  599.1	 3619.0	...
5116880	  801.2	  599.6	 3621.0	...
5116881	  801.3	  599.8	 3622.0	...
5116882	  801.3	  599.9	 3625.0	...
5116883	  801.3	  599.9	 3628.0	...
5116884	  801.2	  600.0	 3631.0	...
5116885	  801.1	  600.0	 3632.0	...
5116886	  801.0	  599.9	 3633.0	...
5116887	  800.9	  599.7	 3634.0	...
5116888	  800.8	  599.5	 3634.0	...
5116889	  800.7	  599.4	 3635.0	...
5116890	  800.8	  599.3	 3637.0	...
5116891	  801.0	  599.3	 3638.0	...
5116892	  801.2	  599.2	 3641.0	...
5116893	  801.2	  599.1	 3643.0	...
5116894	  801.3	  599.1	 3645.0	...
5116895	  801.4	  599.1	 3647.0	...
5116896	  801.5	  599.0	 3650.0	...
5116897	  801.6	  598.9	 3654.0	...
5116898	  801.6	  598.8	 3655.0	...
5116899	  801.6	  598.7	 3655.0	...
5116900	  801.4	  598.8	 3656.0	...
5116901	  801.1	  598.8	 3657.0	...
5116902	  800.6	  598.8	 3659.0	...
5116903	  800.3	  598.8	 3658.0	...
5116904	  800.0	  599.0	 3658.0	...
5116905	  799.8	  599.2	 3658.0	...
5116906	  799.7	  599.6	 3658.0	...
5116907	  799.8	  599.8	 3663.0	...
5116908	  799.9	  600.0	 3667.0	...
5116909	  800.0	  600.0	 3673.0	...
5116910	  800.1	  600.0	 3676.0	...
5116911	  800.1	  600.0	 3678.0	...
5116912	  800.1	  599.9	 3678.0	...
5116913	  800.0	  599.8	 3680.0	...
5116914	  800.0	  599.8	 3683.0	...
5116915	  800.1	  599.9	 3685.0	...
5116916	  800.1	  599.7	 3685.0	...
5116917	  800.1	  599.5	 3686.0	...
5116918	  800.1	  599.3	 3687.0	...
5116919	  800.2	  599.2	 3686.0	...
5116920	  800.4	  599.1	 3685.0	...
5116921	  800.5	  598.8	 3684.0	...
5116922	  800.5	  598.6	 3686.0	...
5116923	  800.0	  598.2	 3688.0	...
5116924	  799.5	  598.0	 3691.0	...
5116925	  799.0	  597.8	 3691.0	...
5116926	  798.9	  597.8	 3692.0	...
5116927	  798.9	  597.8	 3693.0	...
5116928	  798.9	  597.8	 3695.0	...
5116929	  799.0	  597.9	 3695.0	...
5116930	  799.0	  597.9	 3696.0	...
5116931	  798.9	  597.9	 3699.0	...
5116932	  798.8	  597.8	 3702.0	...
5116933	  798.8	  597.8	 3705.0	...
5116934	  798.8	  598.0	 3707.0	...
5116935	  799.3	  598.0	 3710.0	...
5116936	  799.9	  598.0	 3712.0	...
5116937	  800.3	  597.9	 3714.0	...
5116938	  800.3	  597.8	 3715.0	...
5116939	  800.3	  597.9	 3715.0	...
5116940	  800.2	  598.1	 3716.0	...
5116941	  800.1	  598.3	 3717.0	...
5116942	  800.0	  598.4	 3718.0	...
5116943	  799.8	  598.4	 3719.0	...
5116944	  799.6	  598.4	 3720.0	...
5116945	  799.8	  598.7	 3721.0	...
5116946	  800.1	  598.9	 3723.0	...
5116947	  800.3	  599.2	 3725.0	...
5116948	  800.2	  599.3	 3729.0	...
5116949	  800.1	  599.2	 3732.0	...
5116950	  800.1	  599.0	 3733.0	...
5116951	  800.2	  598.8	 3733.0	...
5116952	  800.1	  598.8	 3732.0	...
5116953	  800.1	  598.9	 3732.0	...
5116954	  800.1	  598.9	 3733.0	...
5116955	  800.0	  599.0	 3735.0	...
5116956	  799.9	  599.1	 3738.0	...
5116957	  799.8	  599.1	 3740.0	...
5116958	  799.8	  598.9	 3741.0	...
5116959	  799.6	  598.6	 3742.0	...
5116960	  799.5	  598.2	 3744.0	...
5116961	  799.5	  598.0	 3745.0	...
5116962	  799.6	  597.8	 3746.0	...
5116963	  799.4	  597.2	 3749.0	...
5116964	  799.2	  596.8	 3752.0	...
5116965	  799.1	  596.7	 3754.0	...
5116966	  799.2	  597.1	 3754.0	...
5116967	  799.2	  597.5	 3754.0	...
5116968	  799.1	  597.5	 3755.0	...
5116969	  798.8	  597.5	 3755.0	...
5116970	  798.3	  597.4	 3758.0	...
5116971	  797.9	  597.4	 3761.0	...
5116972	  797.6	  597.6	 3764.0	...
5116973	  797.5	  597.4	 3765.0	...
5116974	  797.4	  597.0	 3767.0	...
5116975	  797.3	  597.1	 3769.0	...
5116976	  797.4	  597.4	 3770.0	...
5116977	  797.5	  597.7	 3771.0	...
5116978	  797.7	  597.5	 3772.0	...
5116979	  797.9	  597.5	 3774.0	...
5116980	  798.0	  597.6	 3775.0	...
5116981	  797.9	  597.8	 3778.0	...
5116982	  797.6	  597.9	 3779.0	...
5116983	  797.3	  597.9	 3780.0	...
5116984	  797.3	  598.0	 3780.0	...
5116985	  797.5	  598.1	 3781.0	...
5116986	  797.7	  598.0	 3785.0	...
5116987	  797.7	  597.8	 3788.0	...
5116988	  797.8	  597.4	 3791.0	...
5116989	  798.0	  596.9	 3792.0	...
5116990	  798.3	  596.4	 3796.0	...
5116991	  798.9	  595.5	 3799.0	...
5116992	  799.5	  594.7	 3801.0	...
5116993	  800.5	  593.7	 3800.0	...
5116994	  801.3	  592.6	 3800.0	...
5116995	  802.0	  591.4	 3799.0	...
5116996	  802.8	  589.9	 3798.0	...
5116997	  803.7	  588.9	 3799.0	...
5116998	  804.5	  588.0	 3800.0	...
5116999	  805.2	  587.7	 3802.0	...
5117000	  805.6	  587.8	 3803.0	...
5117001	  806.1	  587.9	 3804.0	...
5117002	  806.0	  587.8	 3806.0	...
5117003	  805.7	  587.6	 3808.0	...
5117004	  805.5	  587.8	 3811.0	...
5117005	  804.8	  588.3	 3812.0	...
5117006	  804.2	  588.7	 3812.0	...
MSG	5117007 0000 _ Number Off
5117007	  803.5	  589.4	 3811.0	...
5117008	  803.3	  589.9	 3814.0	...
5117009	  803.0	  590.0	 3818.0	...
5117010	  802.4	  589.7	 3822.0	...
5117011	  801.9	  589.2	 3823.0	...
5117012	  801.7	  589.1	 3823.0	...
5117013	  801.7	  588.9	 3823.0	...
5117014	  801.9	  589.0	 3825.0	...
5117015	  802.2	  588.7	 3826.0	...
5117016	  802.5	  588.3	 3828.0	...
5117017	  803.2	  587.9	 3829.0	...
5117018	  803.9	  587.9	 3831.0	...
5117019	  804.5	  588.0	 3833.0	...
5117020	  804.5	  588.5	 3835.0	...
5117021	  804.2	  588.8	 3835.0	...
5117022	  804.0	  589.5	 3834.0	...
5117023	  803.9	  589.9	 3835.0	...
5117024	  803.7	  590.4	 3838.0	...
5117025	  803.2	  590.5	 3840.0	...
5117026	  802.6	  591.1	 3839.0	...
5117027	  802.0	  591.7	 3840.0	...
5117028	  801.5	  592.1	 3841.0	...
5117029	  801.3	  592.0	 3842.0	...
5117030	  801.2	  591.5	 3844.0	...
5117031	  801.1	  591.1	 3845.0	...
5117032	  801.2	  590.6	 3846.0	...
5117033	  801.2	  590.3	 3847.0	...
5117034	  801.4	  590.0	 3851.0	...
5117035	  801.6	  590.0	 3855.0	...
5117036	  801.8	  590.1	 3857.0	...
5117037	  802.0	  590.2	 3858.0	...
5117038	  802.0	  590.2	 3858.0	...
5117039	  802.1	  590.3	 3859.0	...
5117040	  802.0	  590.5	 3861.0	...
5117041	  801.8	  590.6	 3864.0	...
5117042	  801.6	  590.7	 3868.0	...
5117043	  801.6	  590.6	 3869.0	...
5117044	  801.5	  590.4	 3870.0	...
5117045	  801.3	  590.0	 3871.0	...
5117046	  801.1	  589.9	 3872.0	...
5117047	  801.1	  590.0	 3874.0	...
5117048	  801.1	  590.3	 3876.0	...
5117049	  801.1	  590.7	 3877.0	...
5117050	  801.1	  590.8	 3877.0	...
5117051	  801.4	  590.6	 3878.0	...
5117052	  801.6	  590.6	 3880.0	...
5117053	  801.9	  590.8	 3882.0	...
5117054	  801.9	  591.0	 3884.0	...
5117055	  801.7	  591.0	 3887.0	...
5117056	  801.6	  591.0	 3890.0	...
5117057	  801.4	  590.9	 3891.0	...
5117058	  801.3	  590.7	 3891.0	...
5117059	  801.4	  590.6	 3893.0	...
5117060	  801.4	  590.5	 3895.0	...
5117061	  801.2	  590.4	 3900.0	...
5117062	  801.0	  590.3	 3902.0	...
5117063	  800.7	  590.3	 3904.0	...
5117064	  800.6	  590.3	 3904.0	...
5117065	  800.5	  590.4	 3905.0	...
5117066	  800.4	  590.4	 3905.0	...
5117067	  800.5	  590.4	 3906.0	...
5117068	  800.7	  590.4	 3907.0	...
5117069	  800.8	  590.4	 3909.0	...
5117070	  800.8	  590.4	 3911.0	...
5117071	  800.8	  590.4	 3914.0	...
5117072	  800.8	  590.3	 3916.0	...
5117073	  801.0	  590.2	 3917.0	...
5117074	  801.1	  590.1	 3916.0	...
5117075	  801.2	  590.3	 3916.0	...
5117076	  801.3	  590.4	 3917.0	...
5117077	  801.4	  590.5	 3919.0	...
5117078	  801.5	  590.5	 3921.0	...
5117079	  801.5	  590.5	 3921.0	...
5117080	  801.5	  590.4	 3922.0	...
5117081	  801.4	  590.4	 3924.0	...
5117082	  801.3	  590.7	 3925.0	...
5117083	  801.3	  590.9	 3926.0	...
5117084	  801.4	  591.1	 3927.0	...
5117085	  801.6	  591.1	 3929.0	...
5117086	  801.7	  591.1	 3931.0	...
5117087	  801.7	  591.0	 3932.0	...
5117088	  801.7	  590.9	 3932.0	...
5117089	  801.4	  590.9	 3933.0	...
5117090	  801.3	  590.9	 3933.0	...
5117091	  801.1	  591.1	 3934.0	...
5117092	  801.2	  591.3	 3933.0	...
5117093	  801.3	  591.5	 3931.0	...
5117094	  801.3	  591.5	 3930.0	...
5117095	  801.3	  591.4	 3932.0	...
5117096	  801.3	  591.0	 3934.0	...
5117097	  801.3	  590.7	 3937.0	...
5117098	  801.3	  590.4	 3937.0	...
5117099	  801.4	  590.4	 3938.0	...
5117100	  801.5	  590.4	 3940.0	...
5117101	  801.6	  590.4	 3941.0	...
5117102	  801.5	  590.4	 3942.0	...
5117103	  801.4	  590.3	 3943.0	...
5117104	  801.4	  590.2	 3943.0	...
5117105	  801.3	  590.0	 3943.0	...
5117106	  801.3	  590.0	 3943.0	...
5117107	  801.4	  590.0	 3944.0	...
5117108	  801.5	  589.7	 3944.0	...
5117109	  801.6	  589.5	 3944.0	...
5117110	  801.5	  589.3	 3944.0	...
5117111	  801.4	  589.2	 3945.0	...
5117112	  801.0	  589.3	 3947.0	...
5117113	  800.7	  589.4	 3948.0	...
5117114	  800.4	  589.5	 3949.0	...
5117115	  800.2	  589.4	 3949.0	...
5117116	  800.1	  589.6	 3952.0	...
5117117	  800.0	  589.8	 3954.0	...
5117118	  800.1	  590.1	 3957.0	...
5117119	  800.2	  590.2	 3957.0	...
5117120	  800.2	  590.2	 3958.0	...
5117121	  800.4	  590.0	 3959.0	...
5117122	  800.6	  589.8	 3959.0	...
5117123	  800.8	  589.6	 3962.0	...
5117124	  800.8	  589.4	 3965.0	...
5117125	  800.8	  589.2	 3968.0	...
5117126	  800.7	  589.1	 3968.0	...
5117127	  800.4	  589.0	 3967.0	...
5117128	  800.1	  589.0	 3966.0	...
5117129	  800.0	  588.8	 3967.0	...
5117130	  799.8	  588.7	 3968.0	...
5117131	  799.6	  588.7	 3968.0	...
5117132	  799.4	  588.7	 3969.0	...
5117133	  799.2	  588.8	 3969.0	...
5117134	  799.1	  588.8	 3969.0	...
5117135	  799.1	  588.9	 3969.0	...
5117136	  799.1	  588.8	 3968.0	...
5117137	  799.1	  588.7	 3967.0	...
5117138	  799.1	  588.6	 3966.0	...
5117139	  799.2	  588.6	 3967.0	...
5117140	  799.2	  588.6	 3967.0	...
5117141	  799.2	  588.6	 3968.0	...
5117142	  799.1	  588.6	 3969.0	...
5117143	  799.1	  588.6	 3971.0	...
5117144	  799.1	  588.6	 3973.0	...
5117145	  799.1	  588.6	 3973.0	...
5117146	  799.1	  588.6	 3973.0	...
5117147	  799.1	  588.6	 3976.0	...
5117148	  798.9	  588.5	 3979.0	...
5117149	  798.6	  588.4	 3982.0	...
5117150	  798.4	  588.5	 3982.0	...
5117151	  798.2	  588.6	 3983.0	...
5117152	  798.1	  588.8	 3983.0	...
5117153	  797.9	  588.7	 3984.0	...
5117154	  797.8	  588.5	 3985.0	...
5117155	  797.8	  588.3	 3986.0	...
5117156	  797.9	  588.4	 3987.0	...
5117157	  798.0	  588.4	 3987.0	...
5117158	  798.2	  588.4	 3989.0	...
5117159	  798.3	  588.4	 3992.0	...
5117160	  798.4	  588.4	 3995.0	...
5117161	  798.6	  588.4	 3997.0	...
5117162	  798.8	  588.4	 3997.0	...
5117163	  799.0	  588.4	 3996.0	...
5117164	  799.0	  588.2	 3996.0	...
5117165	  799.1	  588.0	 3996.0	...
5117166	  799.2	  587.7	 3995.0	...
5117167	  799.4	  587.7	 3995.0	...
5117168	  799.3	  587.7	 3995.0	...
5117169	  799.1	  587.8	 3995.0	...
5117170	  798.8	  587.9	 3994.0	...
5117171	  798.6	  588.0	 3994.0	...
5117172	  798.6	  587.8	 3994.0	...
5117173	  798.7	  587.8	 3995.0	...
5117174	  798.8	  587.7	 3995.0	...
5117175	  798.8	  587.8	 3995.0	...
5117176	  798.7	  587.7	 3996.0	...
5117177	  798.5	  587.7	 3996.0	...
5117178	  798.3	  587.7	 3996.0	...
5117179	  798.1	  587.8	 3995.0	...
5117180	  797.9	  587.9	 3999.0	...
5117181	  797.7	  587.6	 4002.0	...
5117182	  797.5	  587.2	 4006.0	...
5117183	  797.4	  586.9	 4007.0	...
5117184	  797.3	  586.9	 4007.0	...
5117185	  797.3	  586.9	 4007.0	...
5117186	  797.4	  587.4	 4007.0	...
5117187	  797.4	  587.8	 4008.0	...
5117188	  797.5	  588.0	 4009.0	...
5117189	  797.5	  587.8	 4009.0	...
5117190	  797.5	  587.5	 4009.0	...
5117191	  797.6	  587.5	 4009.0	...
5117192	  797.6	  587.4	 4010.0	...
5117193	  797.6	  587.3	 4010.0	...
5117194	  797.6	  587.5	 4012.0	...
5117195	  797.6	  587.8	 4013.0	...
5117196	  797.6	  588.0	 4014.0	...
5117197	  797.6	  588.3	 4014.0	...
5117198	  797.6	  588.5	 4014.0	...
5117199	  797.7	  588.7	 4014.0	...
5117200	  797.6	  588.5	 4014.0	...
5117201	  797.5	  588.5	 4016.0	...
5117202	  797.4	  588.4	 4018.0	...
5117203	  797.4	  588.4	 4019.0	...
5117204	  797.4	  588.2	 4020.0	...
5117205	  797.3	  588.1	 4021.0	...
5117206	  797.1	  588.1	 4020.0	...
5117207	  797.2	  588.2	 4020.0	...
5117208	  797.5	  588.2	 4020.0	...
5117209	  797.7	  588.2	 4019.0	...
5117210	  797.6	  588.1	 4019.0	...
5117211	  797.5	  588.0	 4019.0	...
5117212	  797.3	  588.2	 4019.0	...
5117213	  797.1	  588.4	 4020.0	...
5117214	  797.0	  588.6	 4021.0	...
5117215	  796.9	  588.5	 4021.0	...
5117216	  797.0	  588.5	 4021.0	...
5117217	  797.2	  588.4	 4021.0	...
5117218	  797.4	  588.4	 4021.0	...
MSG	5117219 0000 _ Number On
5117219	  797.2	  588.3	 4021.0	...
5117220	  796.8	  588.2	 4022.0	...
5117221	  796.5	  588.2	 4024.0	...
5117222	  796.7	  588.3	 4026.0	...
5117223	  796.8	  588.6	 4027.0	...
5117224	  796.8	  588.8	 4028.0	...
5117225	  796.7	  589.0	 4028.0	...
5117226	  796.7	  589.0	 4029.0	...
5117227	  796.7	  589.0	 4030.0	...
5117228	  796.7	  589.2	 4032.0	...
5117229	  796.7	  589.4	 4033.0	...
5117230	  796.8	  589.5	 4035.0	...
5117231	  796.8	  589.4	 4035.0	...
5117232	  796.9	  589.3	 4039.0	...
5117233	  797.0	  589.4	 4041.0	...
5117234	  797.2	  589.4	 4043.0	...
5117235	  797.3	  589.2	 4043.0	...
5117236	  797.3	  589.0	 4043.0	...
5117237	  797.2	  588.6	 4044.0	...
5117238	  797.1	  588.6	 4044.0	...
5117239	  797.1	  588.8	 4045.0	...
5117240	  797.1	  589.1	 4046.0	...
5117241	  797.2	  589.4	 4047.0	...
5117242	  797.2	  589.4	 4048.0	...
5117243	  797.1	  589.4	 4047.0	...
5117244	  797.1	  589.6	 4046.0	...
5117245	  797.3	  589.7	 4045.0	...
5117246	  797.6	  589.9	 4045.0	...
5117247	  797.7	  589.9	 4045.0	...
5117248	  797.7	  590.0	 4044.0	...
5117249	  797.7	  590.0	 4043.0	...
5117250	  797.7	  590.2	 4044.0	...
5117251	  797.5	  590.3	 4044.0	...
5117252	  797.2	  590.3	 4044.0	...
5117253	  797.0	  590.1	 4044.0	...
5117254	  797.1	  589.8	 4043.0	...
5117255	  797.1	  589.6	 4043.0	...
5117256	  797.1	  589.5	 4044.0	...
5117257	  797.1	  589.3	 4046.0	...
5117258	  797.1	  589.3	 4048.0	...
5117259	  797.4	  589.2	 4050.0	...
5117260	  797.6	  589.0	 4051.0	...
5117261	  798.1	  588.7	 4053.0	...
5117262	  798.6	  588.1	 4054.0	...
5117263	  799.5	  587.6	 4054.0	...
5117264	  800.6	  586.9	 4055.0	...
5117265	  801.6	  586.6	 4057.0	...
5117266	  802.8	  586.1	 4060.0	...
5117267	  804.1	  585.8	 4060.0	...
5117268	  805.6	  585.5	 4060.0	...
5117269	  807.2	  585.1	 4060.0	...
5117270	  808.5	  584.9	 4060.0	...
5117271	  810.0	  584.9	 4060.0	...
5117272	  810.6	  584.9	 4060.0	...
5117273	  811.2	  584.8	 4060.0	...
5117274	  811.3	  585.1	 4060.0	...
5117275	  810.9	  585.5	 4062.0	...
5117276	  809.9	  586.0	 4065.0	...
5117277	  808.6	  586.4	 4066.0	...
5117278	  807.7	  586.8	 4066.0	...
5117279	  806.7	  587.1	 4066.0	...
5117280	  805.7	  587.3	 4066.0	...
5117281	  804.7	  587.6	 4067.0	...
5117282	  804.5	  587.7	 4067.0	...
5117283	  804.3	  587.9	 4069.0	...
5117284	  804.2	  587.8	 4070.0	...
5117285	  804.0	  587.9	 4071.0	...
5117286	  803.9	  588.0	 4072.0	...
5117287	  803.9	  588.0	 4071.0	...
5117288	  803.8	  587.9	 4071.0	...
5117289	  803.9	  587.8	 4070.0	...
5117290	  804.1	  587.7	 4071.0	...
5117291	  804.4	  587.7	 4071.0	...
5117292	  804.5	  587.8	 4071.0	...
5117293	  804.5	  588.1	 4071.0	...
5117294	  804.7	  588.4	 4071.0	...
5117295	  804.8	  588.5	 4072.0	...
5117296	  804.9	  588.6	 4072.0	...
5117297	  804.8	  588.8	 4072.0	...
5117298	  804.7	  588.9	 4074.0	...
5117299	  804.7	  589.0	 4078.0	...
5117300	  804.5	  589.0	 4083.0	...
5117301	  804.3	  589.0	 4084.0	...
5117302	  804.1	  589.2	 4082.0	...
5117303	  804.0	  589.4	 4080.0	...
5117304	  804.0	  589.6	 4079.0	...
5117305	  803.9	  589.7	 4078.0	...
5117306	  803.9	  589.8	 4079.0	...
5117307	  803.9	  589.9	 4080.0	...
5117308	  803.9	  589.9	 4081.0	...
5117309	  803.9	  589.9	 4081.0	...
5117310	  803.9	  589.9	 4084.0	...
5117311	  804.0	  589.8	 4087.0	...
5117312	  804.2	  589.8	 4089.0	...
5117313	  804.4	  589.8	 4088.0	...
5117314	  803.9	  589.3	 4087.0	...
5117315	  803.5	  588.6	 4086.0	...
5117316	  803.2	  587.9	 4087.0	...
5117317	  803.3	  587.9	 4087.0	...
5117318	  803.3	  587.9	 4084.0	...
5117319	  803.4	  587.9	 4081.0	...
5117320	  803.5	  588.0	 4080.0	...
5117321	  803.5	  588.0	 4082.0	...
5117322	  803.4	  588.1	 4085.0	...
5117323	  803.3	  588.1	 4087.0	...
5117324	  803.2	  588.0	 4087.0	...
5117325	  803.0	  587.9	 4087.0	...
5117326	  802.9	  588.0	 4086.0	...
5117327	  802.7	  588.0	 4087.0	...
5117328	  802.7	  587.9	 4087.0	...
5117329	  802.5	  587.9	 4088.0	...
5117330	  802.5	  588.0	 4089.0	...
5117331	  802.4	  588.0	 4090.0	...
5117332	  802.4	  588.2	 4090.0	...
5117333	  802.5	  588.4	 4090.0	...
5117334	  802.7	  588.4	 4091.0	...
5117335	  803.0	  588.4	 4091.0	...
5117336	  803.3	  588.3	 4091.0	...
5117337	  803.5	  588.1	 4091.0	...
5117338	  803.4	  588.0	 4093.0	...
5117339	  803.2	  588.0	 4095.0	...
5117340	  802.8	  587.9	 4096.0	...
5117341	  802.6	  587.8	 4094.0	...
5117342	  802.4	  587.9	 4092.0	...
5117343	  802.4	  588.2	 4091.0	...
5117344	  802.4	  588.6	 4091.0	...
5117345	  802.3	  588.6	 4092.0	...
5117346	  802.2	  588.5	 4096.0	...
5117347	  802.1	  588.4	 4099.0	...
5117348	  802.3	  588.5	 4102.0	...
5117349	  802.5	  588.8	 4101.0	...
5117350	  802.7	  589.1	 4102.0	...
5117351	  802.6	  589.2	 4103.0	...
5117352	  802.7	  589.2	 4103.0	...
5117353	  802.7	  589.1	 4103.0	...
5117354	  802.7	  588.9	 4103.0	...
5117355	  802.8	  588.7	 4104.0	...
5117356	  802.9	  588.6	 4106.0	...
5117357	  802.6	  588.6	 4106.0	...
5117358	  802.0	  588.6	 4106.0	...
5117359	  801.3	  588.6	 4108.0	...
5117360	  801.2	  588.5	 4110.0	...
5117361	  801.2	  588.8	 4113.0	...
5117362	  801.3	  589.1	 4113.0	...
5117363	  801.3	  589.3	 4113.0	...
5117364	  801.2	  589.3	 4114.0	...
5117365	  801.1	  589.2	 4115.0	...
5117366	  800.9	  589.3	 4117.0	...
5117367	  800.9	  589.5	 4119.0	...
5117368	  800.8	  589.6	 4120.0	...
5117369	  800.9	  589.6	 4121.0	...
5117370	  801.1	  589.8	 4121.0	...
5117371	  801.4	  589.9	 4121.0	...
5117372	  801.6	  589.8	 4121.0	...
5117373	  801.6	  589.5	 4121.0	...
5117374	  801.4	  589.2	 4121.0	...
5117375	  801.2	  589.0	 4121.0	...
5117376	  801.0	  589.1	 4124.0	...
5117377	  801.1	  589.1	 4127.0	...
5117378	  801.1	  589.1	 4127.0	...
5117379	  801.1	  589.1	 4125.0	...
5117380	  801.0	  589.1	 4122.0	...
5117381	  800.9	  589.1	 4121.0	...
5117382	  800.8	  588.9	 4121.0	...
5117383	  800.8	  588.6	 4122.0	...
5117384	  800.8	  588.3	 4122.0	...
5117385	  800.6	  588.2	 4122.0	...
5117386	  800.3	  588.2	 4122.0	...
5117387	  800.0	  588.3	 4122.0	...
5117388	  800.0	  588.5	 4122.0	...
5117389	  799.9	  588.6	 4121.0	...
5117390	  799.8	  588.8	 4122.0	...
5117391	  799.9	  588.9	 4122.0	...
5117392	  800.0	  588.7	 4123.0	...
5117393	  800.0	  588.4	 4123.0	...
5117394	  800.1	  588.1	 4124.0	...
5117395	  800.2	  588.1	 4126.0	...
5117396	  800.1	  588.0	 4127.0	...
5117397	  800.1	  588.0	 4126.0	...
5117398	  800.1	  587.9	 4126.0	...
5117399	  800.1	  587.9	 4127.0	...
5117400	  800.1	  587.9	 4128.0	...
5117401	  800.2	  587.9	 4133.0	...
5117402	  800.2	  588.1	 4136.0	...
5117403	  800.3	  588.3	 4137.0	...
5117404	  800.2	  588.5	 4136.0	...
5117405	  800.1	  588.5	 4135.0	...
5117406	  800.0	  588.5	 4135.0	...
5117407	  799.9	  588.4	 4134.0	...
5117408	  799.8	  588.1	 4135.0	...
5117409	  799.7	  587.8	 4137.0	...
5117410	  799.7	  587.7	 4138.0	...
5117411	  799.7	  587.6	 4141.0	...
5117412	  799.7	  587.5	 4142.0	...
5117413	  799.7	  587.6	 4142.0	...
5117414	  799.7	  587.7	 4141.0	...
5117415	  799.7	  587.9	 4140.0	...
5117416	  799.6	  587.9	 4139.0	...
5117417	  799.6	  587.9	 4139.0	...
5117418	  799.7	  587.8	 4139.0	...
5117419	  800.0	  587.8	 4139.0	...
5117420	  800.2	  587.9	 4139.0	...
5117421	  800.5	  587.9	 4141.0	...
5117422	  800.6	  588.1	 4144.0	...
5117423	  800.7	  588.2	 4147.0	...
5117424	  801.0	  588.3	 4148.0	...
5117425	  801.2	  588.2	 4148.0	...
5117426	  801.4	  588.5	 4149.0	...
5117427	  801.5	  588.7	 4150.0	...
5117428	  801.6	  588.8	 4152.0	...
5117429	  801.5	  588.7	 4153.0	...
5117430	  801.4	  588.7	 4152.0	...
5117431	  801.1	  588.8	 4151.0	...
5117432	  801.0	  588.9	 4150.0	...
5117433	  801.0	  589.0	 4150.0	...
5117434	  801.0	  588.9	 4150.0	...
5117435	  800.9	  588.8	 4149.0	...
5117436	  800.8	  588.8	 4148.0	...
5117437	  800.8	  588.8	 4147.0	...
5117438	  800.9	  588.8	 4148.0	...
5117439	  801.0	  588.3	 4150.0	...
5117440	  800.9	  587.8	 4152.0	...
5117441	  800.8	  587.2	 4152.0	...
5117442	  800.9	  587.0	 4150.0	...
5117443	  800.6	  587.0	 4148.0	...
5117444	  800.3	  587.0	 4147.0	...
5117445	  800.0	  587.1	 4146.0	...
5117446	  800.1	  587.1	 4145.0	...
5117447	  800.2	  587.1	 4144.0	...
5117448	  800.3	  587.1	 4144.0	...
5117449	  800.3	  587.0	 4144.0	...
5117450	  800.4	  587.0	 4145.0	...
5117451	  800.4	  587.0	 4145.0	...
5117452	  800.3	  586.9	 4146.0	...
5117453	  799.8	  586.8	 4147.0	...
5117454	  799.4	  586.7	 4147.0	...
5117455	  799.1	  586.7	 4147.0	...
5117456	  799.0	  586.6	 4147.0	...
5117457	  798.9	  586.7	 4148.0	...
5117458	  798.8	  586.8	 4149.0	...
5117459	  798.8	  586.6	 4150.0	...
5117460	  798.7	  586.3	 4151.0	...
5117461	  798.7	  586.0	 4152.0	...
5117462	  798.7	  586.0	 4153.0	...
5117463	  798.8	  586.1	 4152.0	...
5117464	  798.9	  586.1	 4152.0	...
5117465	  798.9	  586.2	 4153.0	...
5117466	  798.9	  586.1	 4151.0	...
5117467	  799.1	  586.0	 4151.0	...
5117468	  799.2	  585.8	 4151.0	...
5117469	  799.2	  585.8	 4152.0	...
5117470	  799.1	  585.9	 4153.0	...
5117471	  799.0	  586.0	 4154.0	...
5117472	  798.9	  586.1	 4154.0	...
5117473	  798.7	  585.7	 4155.0	...
5117474	  798.6	  585.3	 4154.0	...
5117475	  798.7	  584.9	 4154.0	...
5117476	  799.0	  584.8	 4154.0	...
5117477	  799.4	  584.7	 4156.0	...
5117478	  799.5	  584.8	 4156.0	...
5117479	  799.4	  584.8	 4155.0	...
5117480	  799.2	  584.9	 4157.0	...
5117481	  798.9	  585.0	 4160.0	...
5117482	  798.8	  585.0	 4162.0	...
5117483	  798.6	  585.1	 4163.0	...
5117484	  798.6	  585.1	 4163.0	...
5117485	  798.7	  585.2	 4164.0	...
5117486	  798.7	  585.2	 4165.0	...
5117487	  798.7	  585.1	 4164.0	...
5117488	  798.8	  584.9	 4164.0	...
5117489	  798.5	  584.5	 4165.0	...
5117490	  798.2	  584.3	 4166.0	...
5117491	  797.9	  584.0	 4167.0	...
5117492	  797.9	  584.0	 4167.0	...
5117493	  797.9	  583.9	 4167.0	...
5117494	  797.9	  583.9	 4167.0	...
5117495	  798.0	  584.0	 4168.0	...
5117496	  798.0	  584.0	 4168.0	...
5117497	  798.0	  584.1	 4169.0	...
5117498	  798.1	  584.1	 4169.0	...
5117499	  798.3	  584.2	 4170.0	...
5117500	  798.4	  584.2	 4169.0	...
5117501	  798.5	  584.2	 4169.0	...
5117502	  798.4	  584.1	 4169.0	...
5117503	  798.3	  583.9	 4170.0	...
5117504	  798.2	  583.9	 4171.0	...
5117505	  798.2	  584.0	 4173.0	...
5117506	  798.2	  584.2	 4173.0	...
5117507	  798.3	  584.4	 4173.0	...
5117508	  798.4	  584.4	 4174.0	...
5117509	  798.4	  584.6	 4174.0	...
5117510	  798.4	  584.7	 4176.0	...
5117511	  798.4	  584.8	 4177.0	...
5117512	  798.3	  584.8	 4176.0	...
5117513	  798.2	  584.6	 4175.0	...
5117514	  798.2	  584.5	 4174.0	...
5117515	  798.1	  584.4	 4173.0	...
5117516	  798.1	  584.5	 4172.0	...
5117517	  798.1	  584.5	 4173.0	...
5117518	  798.1	  584.5	 4174.0	...
5117519	  797.9	  584.6	 4176.0	...
5117520	  797.7	  584.7	 4177.0	...
5117521	  797.6	  584.7	 4177.0	...
MSG	5117522 0000 _ Number Off
5117522	  797.7	  584.5	 4177.0	...
5117523	  797.9	  584.6	 4174.0	...
5117524	  798.2	  584.8	 4171.0	...
5117525	  798.5	  585.0	 4169.0	...
5117526	  798.6	  585.1	 4170.0	...
5117527	  798.6	  585.2	 4171.0	...
5117528	  798.6	  585.3	 4172.0	...
5117529	  798.6	  585.5	 4174.0	...
5117530	  798.6	  585.6	 4177.0	...
5117531	  798.6	  585.6	 4178.0	...
5117532	  798.7	  585.8	 4178.0	...
5117533	  798.7	  585.9	 4177.0	...
5117534	  798.6	  586.1	 4179.0	...
5117535	  798.6	  586.1	 4181.0	...
5117536	  798.5	  586.2	 4181.0	...
5117537	  798.5	  586.0	 4178.0	...
5117538	  798.6	  585.6	 4177.0	...
5117539	  798.7	  585.1	 4179.0	...
5117540	  798.8	  585.0	 4181.0	...
5117541	  798.8	  584.8	 4181.0	...
5117542	  798.6	  584.7	 4182.0	...
5117543	  798.5	  584.7	 4182.0	...
5117544	  798.3	  584.5	 4182.0	...
5117545	  798.1	  584.3	 4181.0	...
5117546	  797.7	  584.0	 4182.0	...
5117547	  797.6	  584.1	 4182.0	...
5117548	  797.2	  584.2	 4183.0	...
5117549	  797.0	  584.4	 4183.0	...
5117550	  796.8	  584.4	 4183.0	...
5117551	  796.7	  584.4	 4183.0	...
5117552	  796.5	  584.3	 4183.0	...
5117553	  796.4	  584.2	 4183.0	...
5117554	  796.4	  584.2	 4181.0	...
5117555	  796.5	  584.6	 4181.0	...
5117556	  796.6	  585.0	 4182.0	...
5117557	  796.7	  585.3	 4184.0	...
5117558	  796.7	  585.4	 4187.0	...
5117559	  796.7	  585.4	 4188.0	...
5117560	  796.7	  585.3	 4189.0	...
5117561	  796.7	  585.2	 4189.0	...
5117562	  796.7	  585.1	 4190.0	...
5117563	  796.5	  585.2	 4188.0	...
5117564	  796.4	  584.9	 4185.0	...
5117565	  796.4	  584.6	 4182.0	...
5117566	  796.6	  584.3	 4180.0	...
5117567	  796.7	  584.2	 4182.0	...
5117568	  796.7	  584.0	 4184.0	...
5117569	  796.8	  583.9	 4187.0	...
5117570	  796.8	  583.9	 4189.0	...
5117571	  796.8	  584.0	 4192.0	...
5117572	  796.8	  584.3	 4195.0	...
5117573	  796.8	  584.7	 4196.0	...
5117574	  796.9	  585.1	 4198.0	...
5117575	  797.0	  585.4	 4198.0	...
5117576	  797.2	  585.5	 4198.0	...
5117577	  797.1	  585.9	 4198.0	...
5117578	  797.1	  586.3	 4199.0	...
5117579	  797.0	  586.8	 4199.0	...
5117580	  797.0	  587.1	 4199.0	...
5117581	  796.8	  587.1	 4199.0	...
5117582	  796.7	  586.9	 4201.0	...
5117583	  796.7	  586.6	 4204.0	...
5117584	  796.6	  586.4	 4207.0	...
5117585	  796.6	  586.1	 4206.0	...
5117586	  796.6	  586.0	 4205.0	...
5117587	  796.5	  586.2	 4204.0	...
5117588	  796.6	  586.8	 4203.0	...
5117589	  796.7	  587.3	 4203.0	...
5117590	  796.7	  587.7	 4205.0	...
5117591	  796.7	  587.7	 4206.0	...
5117592	  796.7	  587.7	 4207.0	...
5117593	  796.6	  587.9	 4207.0	...
5117594	  796.7	  588.0	 4207.0	...
5117595	  796.7	  588.1	 4207.0	...
5117596	  796.8	  587.8	 4207.0	...
5117597	  796.6	  587.5	 4207.0	...
5117598	  796.5	  587.4	 4207.0	...
5117599	  796.3	  587.3	 4207.0	...
5117600	  796.2	  587.3	 4206.0	...
5117601	  796.0	  587.3	 4207.0	...
5117602	  795.9	  587.3	 4208.0	...
5117603	  795.8	  587.3	 4209.0	...
5117604	  795.7	  587.4	 4210.0	...
5117605	  795.6	  587.7	 4210.0	...
5117606	  795.4	  588.0	 4211.0	...
5117607	  795.2	  588.3	 4212.0	...
5117608	  795.0	  588.3	 4213.0	...
5117609	  795.2	  588.3	 4213.0	...
5117610	  795.4	  588.3	 4213.0	...
5117611	  795.8	  588.2	 4213.0	...
5117612	  795.8	  588.1	 4212.0	...
5117613	  795.6	  588.1	 4212.0	...
5117614	  795.4	  588.0	 4211.0	...
5117615	  795.1	  588.0	 4213.0	...
5117616	  795.1	  587.8	 4216.0	...
5117617	  795.0	  587.6	 4219.0	...
5117618	  795.0	  587.6	 4220.0	...
5117619	  794.9	  587.6	 4220.0	...
5117620	  794.7	  587.6	 4221.0	...
5117621	  794.5	  587.5	 4222.0	...
5117622	  794.2	  587.6	 4223.0	...
5117623	  794.1	  587.6	 4223.0	...
5117624	  794.0	  587.5	 4224.0	...
5117625	  793.9	  587.7	 4225.0	...
5117626	  793.9	  587.8	 4225.0	...
5117627	  793.8	  588.0	 4226.0	...
5117628	  793.7	  588.0	 4226.0	...
5117629	  793.7	  588.1	 4226.0	...
5117630	  793.8	  588.2	 4227.0	...
5117631	  794.0	  588.3	 4228.0	...
5117632	  794.0	  588.4	 4229.0	...
5117633	  794.2	  588.4	 4229.0	...
5117634	  794.4	  588.6	 4228.0	...
5117635	  794.6	  588.6	 4229.0	...
5117636	  794.7	  588.7	 4229.0	...
5117637	  794.7	  588.6	 4229.0	...
5117638	  794.7	  588.4	 4228.0	...
5117639	  794.8	  588.6	 4228.0	...
5117640	  794.8	  589.0	 4230.0	...
5117641	  794.5	  589.4	 4232.0	...
5117642	  794.3	  589.3	 4235.0	...
5117643	  793.8	  589.2	 4237.0	...
5117644	  793.6	  589.2	 4238.0	...
5117645	  793.3	  589.4	 4238.0	...
5117646	  793.2	  589.7	 4238.0	...
5117647	  793.0	  589.9	 4240.0	...
5117648	  793.0	  590.1	 4241.0	...
5117649	  793.2	  590.1	 4242.0	...
5117650	  793.5	  590.1	 4241.0	...
5117651	  793.6	  590.3	 4242.0	...
5117652	  793.6	  590.4	 4242.0	...
5117653	  793.6	  590.5	 4243.0	...
5117654	  793.5	  590.3	 4244.0	...
5117655	  793.4	  589.8	 4244.0	...
5117656	  793.3	  589.3	 4244.0	...
5117657	  793.2	  588.9	 4244.0	...
5117658	  793.0	  589.0	 4243.0	...
5117659	  792.9	  589.3	 4245.0	...
5117660	  792.9	  589.6	 4247.0	...
5117661	  792.9	  589.9	 4248.0	...
5117662	  792.8	  590.0	 4249.0	...
5117663	  792.7	  590.0	 4249.0	...
5117664	  792.6	  590.1	 4250.0	...
5117665	  792.6	  590.1	 4251.0	...
5117666	  792.6	  590.3	 4254.0	...
5117667	  792.6	  590.3	 4256.0	...
5117668	  792.7	  590.3	 4258.0	...
5117669	  792.8	  590.5	 4259.0	...
5117670	  792.8	  590.6	 4260.0	...
5117671	  792.8	  590.8	 4260.0	...
5117672	  792.6	  590.9	 4260.0	...
5117673	  792.4	  591.0	 4259.0	...
5117674	  792.2	  590.9	 4258.0	...
5117675	  792.2	  590.8	 4256.0	...
5117676	  792.1	  590.8	 4254.0	...
5117677	  791.8	  590.8	 4252.0	...
5117678	  791.5	  590.9	 4252.0	...
5117679	  791.2	  591.1	 4252.0	...
5117680	  791.0	  591.2	 4252.0	...
5117681	  790.9	  591.3	 4253.0	...
5117682	  790.9	  591.3	 4254.0	...
5117683	  790.9	  591.4	 4254.0	...
5117684	  790.8	  591.5	 4256.0	...
5117685	  790.6	  591.6	 4258.0	...
5117686	  790.6	  592.0	 4258.0	...
5117687	  790.7	  592.4	 4257.0	...
5117688	  790.7	  592.7	 4255.0	...
5117689	  790.6	  592.7	 4255.0	...
5117690	  790.6	  592.8	 4254.0	...
5117691	  790.7	  592.8	 4253.0	...
5117692	  790.8	  592.9	 4254.0	...
5117693	  790.9	  592.7	 4259.0	...
5117694	  790.7	  592.7	 4263.0	...
5117695	  790.4	  592.6	 4267.0	...
5117696	  790.1	  592.6	 4266.0	...
5117697	  790.0	  592.6	 4266.0	...
5117698	  790.1	  592.7	 4266.0	...
5117699	  790.3	  592.8	 4266.0	...
5117700	  790.5	  592.9	 4267.0	...
5117701	  790.5	  592.7	 4267.0	...
5117702	  790.4	  592.5	 4267.0	...
5117703	  790.4	  592.3	 4268.0	...
5117704	  790.4	  592.3	 4269.0	...
5117705	  790.5	  592.3	 4270.0	...
5117706	  790.5	  592.0	 4270.0	...
5117707	  790.5	  591.6	 4270.0	...
5117708	  790.4	  591.4	 4269.0	...
5117709	  790.4	  591.4	 4270.0	...
5117710	  790.4	  591.7	 4270.0	...
5117711	  790.4	  592.2	 4269.0	...
5117712	  790.6	  592.6	 4268.0	...
5117713	  790.9	  592.8	 4267.0	...
5117714	  791.1	  592.7	 4268.0	...
5117715	  791.0	  592.7	 4272.0	...
5117716	  791.0	  592.7	 4275.0	...
5117717	  790.9	  592.7	 4280.0	...
5117718	  790.8	  592.8	 4282.0	...
5117719	  790.7	  592.7	 4284.0	...
5117720	  790.6	  592.7	 4284.0	...
5117721	  790.6	  592.9	 4283.0	...
5117722	  790.7	  593.4	 4283.0	...
MSG	5117723 0000 _ Number On
5117723	  790.8	  593.8	 4282.0	...
5117724	  791.0	  594.0	 4283.0	...
5117725	  791.0	  594.0	 4286.0	...
5117726	  791.0	  594.4	 4287.0	...
5117727	  791.0	  594.9	 4289.0	...
5117728	  790.8	  595.3	 4287.0	...
5117729	  790.8	  595.7	 4286.0	...
5117730	  790.6	  596.1	 4286.0	...
5117731	  790.4	  596.4	 4288.0	...
5117732	  790.1	  596.2	 4291.0	...
5117733	  790.0	  596.1	 4292.0	...
5117734	  789.9	  596.2	 4291.0	...
5117735	  789.7	  596.3	 4291.0	...
5117736	  789.6	  596.4	 4292.0	...
5117737	  789.6	  596.3	 4295.0	...
5117738	  789.6	  596.2	 4296.0	...
5117739	  789.7	  596.1	 4296.0	...
5117740	  789.8	  596.0	 4294.0	...
5117741	  789.8	  595.8	 4293.0	...
5117742	  789.8	  595.7	 4295.0	...
5117743	  789.8	  595.6	 4298.0	...
5117744	  789.9	  595.6	 4301.0	...
5117745	  790.2	  595.4	 4301.0	...
5117746	  790.4	  595.3	 4300.0	...
5117747	  790.5	  595.1	 4299.0	...
5117748	  790.6	  595.0	 4299.0	...
5117749	  790.6	  594.8	 4299.0	...
5117750	  790.7	  594.7	 4299.0	...
5117751	  790.8	  594.7	 4299.0	...
5117752	  791.0	  595.1	 4299.0	...
5117753	  791.1	  595.4	 4299.0	...
5117754	  791.2	  595.8	 4300.0	...
5117755	  791.1	  595.8	 4302.0	...
5117756	  791.1	  595.8	 4305.0	...
5117757	  791.0	  596.2	 4306.0	...
5117758	  791.0	  596.5	 4308.0	...
5117759	  791.1	  596.7	 4308.0	...
5117760	  791.3	  596.5	 4308.0	...
5117761	  791.2	  596.5	 4308.0	...
5117762	  791.0	  596.6	 4308.0	...
5117763	  790.7	  596.7	 4308.0	...
5117764	  790.6	  597.1	 4308.0	...
5117765	  790.6	  597.6	 4309.0	...
5117766	  790.6	  598.0	 4310.0	...
5117767	  790.5	  598.0	 4310.0	...
5117768	  790.3	  597.6	 4310.0	...
5117769	  790.1	  597.3	 4313.0	...
5117770	  790.0	  596.9	 4315.0	...
5117771	  789.9	  596.8	 4316.0	...
5117772	  789.7	  596.6	 4315.0	...
5117773	  789.5	  596.5	 4315.0	...
5117774	  789.5	  596.8	 4317.0	...
5117775	  789.5	  597.1	 4319.0	...
5117776	  789.6	  597.3	 4321.0	...
5117777	  789.6	  597.1	 4322.0	...
5117778	  789.5	  596.9	 4323.0	...
5117779	  789.5	  596.9	 4323.0	...
5117780	  789.5	  597.0	 4322.0	...
5117781	  789.6	  597.0	 4323.0	...
5117782	  789.7	  597.2	 4325.0	...
5117783	  789.7	  597.7	 4324.0	...
5117784	  789.8	  598.1	 4322.0	...
5117785	  789.9	  598.3	 4320.0	...
5117786	  789.9	  598.2	 4320.0	...
5117787	  789.9	  598.3	 4320.0	...
5117788	  790.0	  598.4	 4319.0	...
5117789	  790.1	  598.6	 4319.0	...
5117790	  790.0	  598.5	 4319.0	...
5117791	  789.9	  598.4	 4321.0	...
5117792	  789.8	  598.7	 4324.0	...
5117793	  789.9	  599.0	 4326.0	...
5117794	  790.0	  599.3	 4327.0	...
5117795	  789.9	  599.3	 4326.0	...
5117796	  789.7	  599.3	 4323.0	...
5117797	  789.4	  599.4	 4322.0	...
5117798	  789.1	  599.4	 4321.0	...
5117799	  788.9	  599.4	 4321.0	...
5117800	  788.8	  599.4	 4322.0	...
5117801	  788.8	  599.4	 4324.0	...
5117802	  788.6	  599.5	 4325.0	...
5117803	  788.4	  599.9	 4327.0	...
5117804	  788.1	  600.2	 4327.0	...
5117805	  788.2	  600.4	 4329.0	...
5117806	  788.2	  600.4	 4331.0	...
5117807	  788.3	  601.1	 4334.0	...
5117808	  788.4	  601.7	 4335.0	...
5117809	  788.6	  602.2	 4338.0	...
5117810	  788.7	  602.1	 4341.0	...
5117811	  788.7	  602.1	 4344.0	...
5117812	  789.0	  602.0	 4344.0	...
5117813	  789.3	  601.9	 4344.0	...
5117814	  789.6	  601.9	 4344.0	...
5117815	  789.5	  602.0	 4344.0	...
5117816	  789.4	  602.0	 4344.0	...
5117817	  789.4	  601.9	 4344.0	...
5117818	  789.2	  601.9	 4344.0	...
5117819	  789.0	  601.7	 4344.0	...
5117820	  788.8	  601.3	 4344.0	...
5117821	  788.7	  600.5	 4344.0	...
5117822	  788.6	  599.5	 4345.0	...
EFIX R   5116002	5117822	1821	  801.9	  593.1	   3796
SSACC R  5117823
5117823	  788.3	  597.9	 4347.0	...
5117824	  788.0	  595.7	 4348.0	...
5117825	  787.7	  593.2	 4348.0	...
5117826	  787.7	  590.7	 4347.0	...
5117827	  787.7	  588.2	 4347.0	...
5117828	  788.3	  586.1	 4346.0	...
5117829	  788.8	  584.1	 4346.0	...
5117830	  790.1	  582.7	 4347.0	...
ESACC R  5117823	5117830	8	  788.3	  597.9	  790.1	  582.7	   0.33	     43
SFIX R   5117831
5117831	  791.1	  581.4	 4347.0	...
5117832	  792.2	  580.6	 4347.0	...
5117833	  793.0	  580.2	 4345.0	...
5117834	  793.9	  580.0	 4343.0	...
5117835	  794.7	  579.9	 4341.0	...
5117836	  795.1	  579.8	 4343.0	...
5117837	  794.9	  579.6	 4344.0	...
5117838	  794.6	  579.1	 4346.0	...
5117839	  794.1	  578.7	 4346.0	...
5117840	  793.4	  578.5	 4348.0	...
5117841	  792.5	  578.7	 4349.0	...
5117842	  791.9	  578.8	 4350.0	...
5117843	  791.6	  578.8	 4350.0	...
5117844	  791.4	  578.9	 4350.0	...
5117845	  791.5	  579.5	 4351.0	...
5117846	  791.7	  580.2	 4351.0	...
5117847	  792.0	  580.8	 4350.0	...
5117848	  792.0	  581.4	 4349.0	...
5117849	  792.2	  582.1	 4351.0	...
5117850	  792.2	  583.1	 4354.0	...
5117851	  792.2	  583.8	 4355.0	...
5117852	  792.2	  584.1	 4353.0	...
5117853	  792.2	  584.2	 4352.0	...
5117854	  792.2	  584.2	 4351.0	...
5117855	  792.3	  584.4	 4350.0	...
5117856	  792.2	  584.9	 4349.0	...
5117857	  792.2	  585.4	 4347.0	...
5117858	  791.8	  585.9	 4346.0	...
5117859	  791.4	  586.2	 4345.0	...
5117860	  791.1	  586.4	 4345.0	...
5117861	  790.9	  586.4	 4345.0	...
5117862	  790.7	  586.4	 4345.0	...
5117863	  790.5	  586.5	 4345.0	...
5117864	  790.6	  586.8	 4346.0	...
5117865	  790.7	  587.1	 4348.0	...
5117866	  790.8	  587.3	 4349.0	...
5117867	  790.8	  587.4	 4350.0	...
5117868	  790.7	  587.5	 4349.0	...
5117869	  790.6	  587.5	 4349.0	...
5117870	  790.5	  587.6	 4349.0	...
5117871	  790.5	  587.6	 4349.0	...
5117872	  790.5	  587.6	 4350.0	...
5117873	  790.7	  587.7	 4352.0	...
5117874	  790.9	  588.2	 4354.0	...
5117875	  791.0	  588.7	 4354.0	...
5117876	  791.1	  589.0	 4354.0	...
5117877	  791.1	  589.0	 4355.0	...
5117878	  791.2	  589.0	 4355.0	...
5117879	  791.2	  589.5	 4357.0	...
5117880	  791.4	  590.1	 4358.0	...
5117881	  791.4	  590.6	 4359.0	...
5117882	  791.4	  590.5	 4360.0	...
5117883	  791.4	  590.4	 4361.0	...
5117884	  791.4	  590.4	 4362.0	...
5117885	  791.4	  590.5	 4363.0	...
5117886	  791.4	  591.0	 4364.0	...
5117887	  791.4	  591.7	 4364.0	...
5117888	  791.4	  592.2	 4364.0	...
5117889	  791.1	  592.5	 4362.0	...
5117890	  790.8	  592.6	 4359.0	...
5117891	  790.5	  592.6	 4358.0	...
5117892	  790.6	  592.4	 4360.0	...
5117893	  790.8	  592.3	 4362.0	...
5117894	  790.8	  592.0	 4362.0	...
5117895	  790.6	  591.7	 4361.0	...
5117896	  790.3	  591.2	 4360.0	...
5117897	  790.2	  591.0	 4359.0	...
5117898	  790.3	  590.8	 4358.0	...
5117899	  790.4	  590.7	 4359.0	...
5117900	  790.4	  590.7	 4359.0	...
5117901	  790.4	  590.7	 4358.0	...
5117902	  790.4	  590.6	 4357.0	...
5117903	  790.6	  590.7	 4354.0	...
5117904	  790.4	  590.8	 4354.0	...
5117905	  790.2	  590.9	 4353.0	...
5117906	  790.0	  590.9	 4354.0	...
5117907	  790.1	  590.9	 4355.0	...
5117908	  790.4	  591.0	 4356.0	...
5117909	  790.7	  591.1	 4357.0	...
5117910	  791.0	  591.2	 4358.0	...
5117911	  791.0	  591.1	 4358.0	...
5117912	  790.9	  590.7	 4358.0	...
5117913	  790.8	  590.3	 4358.0	...
5117914	  790.7	  589.9	 4359.0	...
5117915	  790.6	  589.9	 4359.0	...
5117916	  790.6	  589.8	 4360.0	...
5117917	  790.4	  589.9	 4359.0	...
5117918	  790.1	  589.9	 4359.0	...
5117919	  789.9	  590.0	 4360.0	...
5117920	  789.9	  590.1	 4361.0	...
5117921	  790.0	  590.1	 4363.0	...
5117922	  790.1	  590.2	 4364.0	...
5117923	  790.3	  590.7	 4366.0	...
5117924	  790.5	  591.2	 4366.0	...
5117925	  790.8	  591.7	 4367.0	...
5117926	  791.1	  591.9	 4367.0	...
5117927	  791.2	  591.9	 4367.0	...
5117928	  791.1	  591.9	 4366.0	...
5117929	  791.0	  592.1	 4366.0	...
5117930	  790.8	  592.3	 4365.0	...
5117931	  790.8	  592.4	 4364.0	...
5117932	  790.8	  592.4	 4363.0	...
5117933	  790.8	  592.9	 4364.0	...
5117934	  790.9	  593.4	 4365.0	...
5117935	  791.0	  593.9	 4365.0	...
5117936	  791.2	  593.6	 4363.0	...
5117937	  791.2	  593.1	 4359.0	...
5117938	  791.2	  592.7	 4357.0	...
5117939	  791.0	  592.4	 4355.0	...
5117940	  790.8	  592.3	 4355.0	...
5117941	  790.9	  592.1	 4357.0	...
5117942	  791.0	  592.0	 4358.0	...
5117943	  791.1	  592.0	 4358.0	...
5117944	  791.1	  592.0	 4358.0	...
5117945	  791.3	  592.0	 4359.0	...
5117946	  791.2	  591.6	 4361.0	...
5117947	  791.1	  590.8	 4361.0	...
5117948	  791.0	  590.0	 4360.0	...
5117949	  791.0	  589.7	 4359.0	...
5117950	  791.0	  589.8	 4360.0	...
5117951	  790.9	  589.9	 4360.0	...
5117952	  790.7	  589.8	 4360.0	...
5117953	  790.6	  589.8	 4359.0	...
5117954	  790.5	  589.7	 4361.0	...
5117955	  790.5	  589.7	 4363.0	...
5117956	  790.5	  589.7	 4363.0	...
5117957	  790.5	  589.7	 4362.0	...
5117958	  790.6	  590.0	 4360.0	...
5117959	  790.6	  590.2	 4360.0	...
5117960	  790.7	  590.2	 4361.0	...
5117961	  790.8	  590.1	 4360.0	...
5117962	  791.0	  590.2	 4359.0	...
5117963	  791.2	  590.5	 4358.0	...
5117964	  791.4	  590.8	 4358.0	...
5117965	  791.8	  590.7	 4359.0	...
5117966	  792.1	  590.9	 4361.0	...
5117967	  792.3	  591.1	 4363.0	...
5117968	  792.3	  591.4	 4363.0	...
5117969	  792.3	  591.6	 4363.0	...
5117970	  792.4	  592.3	 4363.0	...
5117971	  792.4	  592.9	 4362.0	...
5117972	  792.3	  593.7	 4361.0	...
5117973	  792.1	  594.0	 4361.0	...
5117974	  791.9	  594.3	 4361.0	...
5117975	  791.5	  594.3	 4361.0	...
5117976	  791.1	  594.3	 4362.0	...
5117977	  790.8	  594.4	 4363.0	...
5117978	  790.7	  594.3	 4364.0	...
5117979	  790.6	  594.3	 4364.0	...
5117980	  790.5	  594.3	 4364.0	...
5117981	  790.4	  594.4	 4364.0	...
5117982	  790.3	  594.5	 4364.0	...
5117983	  790.4	  594.6	 4364.0	...
5117984	  790.4	  595.1	 4363.0	...
5117985	  790.5	  595.4	 4362.0	...
5117986	  790.6	  595.7	 4362.0	...
5117987	  790.7	  595.7	 4362.0	...
5117988	  790.7	  595.8	 4362.0	...
5117989	  790.8	  595.4	 4362.0	...
5117990	  790.8	  595.0	 4360.0	...
5117991	  790.9	  594.6	 4356.0	...
5117992	  790.9	  594.6	 4352.0	...
5117993	  790.7	  594.6	 4350.0	...
5117994	  790.4	  594.6	 4350.0	...
5117995	  790.2	  594.7	 4350.0	...
5117996	  790.2	  594.7	 4350.0	...
5117997	  790.2	  594.7	 4350.0	...
5117998	  790.3	  594.6	 4351.0	...
5117999	  790.3	  594.6	 4351.0	...
5118000	  790.4	  594.7	 4352.0	...
5118001	  790.3	  594.6	 4352.0	...
5118002	  790.2	  594.4	 4352.0	...
5118003	  790.2	  594.1	 4354.0	...
5118004	  790.4	  594.2	 4356.0	...
5118005	  790.7	  594.3	 4357.0	...
5118006	  790.6	  594.1	 4357.0	...
5118007	  790.3	  593.7	 4356.0	...
5118008	  790.0	  593.5	 4357.0	...
5118009	  790.1	  593.5	 4358.0	...
5118010	  790.2	  593.6	 4358.0	...
5118011	  790.3	  593.8	 4358.0	...
5118012	  790.1	  594.0	 4358.0	...
5118013	  790.0	  594.3	 4358.0	...
5118014	  789.9	  594.5	 4360.0	...
5118015	  789.8	  594.8	 4362.0	...
5118016	  789.7	  595.2	 4363.0	...
5118017	  789.6	  595.5	 4362.0	...
5118018	  789.7	  596.0	 4360.0	...
5118019	  789.7	  596.3	 4359.0	...
5118020	  789.7	  596.5	 4359.0	...
5118021	  789.7	  596.8	 4359.0	...
5118022	  789.7	  597.0	 4359.0	...
5118023	  789.7	  596.9	 4360.0	...
5118024	  789.7	  596.4	 4361.0	...
5118025	  790.0	  596.4	 4361.0	...
5118026	  790.2	  596.8	 4361.0	...
5118027	  790.4	  597.2	 4360.0	...
5118028	  790.4	  597.3	 4361.0	...
5118029	  790.3	  597.3	 4362.0	...
5118030	  790.3	  597.3	 4362.0	...
5118031	  790.3	  597.4	 4362.0	...
5118032	  790.3	  597.4	 4362.0	...
5118033	  790.3	  597.5	 4361.0	...
5118034	  790.3	  597.5	 4359.0	...
5118035	  790.2	  597.6	 4358.0	...
MSG	5118036 0000 _ Number Off
5118036	  790.0	  597.6	 4359.0	...
5118037	  789.9	  597.7	 4360.0	...
5118038	  790.1	  597.6	 4360.0	...
5118039	  790.4	  597.5	 4359.0	...
5118040	  790.6	  597.4	 4358.0	...
5118041	  790.7	  597.5	 4357.0	...
5118042	  790.7	  597.7	 4357.0	...
5118043	  791.0	  597.4	 4356.0	...
5118044	  791.1	  597.1	 4355.0	...
5118045	  791.3	  596.8	 4356.0	...
5118046	  791.2	  596.9	 4357.0	...
5118047	  791.1	  596.9	 4357.0	...
5118048	  791.0	  597.0	 4357.0	...
5118049	  790.8	  597.0	 4357.0	...
5118050	  790.6	  596.9	 4357.0	...
5118051	  790.5	  596.8	 4357.0	...
5118052	  790.5	  596.9	 4357.0	...
5118053	  790.6	  597.0	 4356.0	...
5118054	  790.6	  597.1	 4355.0	...
5118055	  790.7	  597.1	 4353.0	...
5118056	  790.8	  597.0	 4354.0	...
5118057	  791.1	  597.2	 4354.0	...
5118058	  791.3	  597.3	 4356.0	...
5118059	  791.5	  597.5	 4358.0	...
5118060	  791.5	  597.5	 4359.0	...
5118061	  791.5	  597.6	 4355.0	...
5118062	  791.6	  597.7	 4352.0	...
5118063	  791.7	  597.8	 4351.0	...
5118064	  791.8	  597.9	 4351.0	...
5118065	  792.0	  598.0	 4353.0	...
5118066	  792.1	  598.0	 4354.0	...
5118067	  792.1	  598.1	 4354.0	...
5118068	  792.1	  598.1	 4353.0	...
5118069	  792.1	  598.0	 4350.0	...
5118070	  792.0	  598.0	 4348.0	...
5118071	  791.8	  597.9	 4348.0	...
5118072	  791.7	  597.9	 4348.0	...
5118073	  791.8	  597.9	 4349.0	...
5118074	  791.8	  598.0	 4350.0	...
5118075	  791.9	  598.1	 4350.0	...
5118076	  791.9	  598.4	 4348.0	...
5118077	  791.9	  598.6	 4346.0	...
5118078	  792.0	  598.8	 4345.0	...
5118079	  792.0	  598.9	 4345.0	...
5118080	  792.1	  599.0	 4346.0	...
5118081	  792.1	  599.1	 4347.0	...
5118082	  792.0	  599.1	 4347.0	...
5118083	  791.9	  599.0	 4348.0	...
5118084	  792.0	  598.9	 4348.0	...
5118085	  792.1	  598.9	 4349.0	...
5118086	  792.2	  598.9	 4349.0	...
5118087	  792.2	  599.1	 4348.0	...
5118088	  792.1	  599.3	 4347.0	...
5118089	  792.0	  599.5	 4347.0	...
5118090	  791.9	  599.5	 4347.0	...
5118091	  791.8	  599.5	 4346.0	...
5118092	  791.8	  599.5	 4345.0	...
5118093	  791.7	  599.5	 4344.0	...
5118094	  791.7	  599.5	 4344.0	...
5118095	  791.6	  599.3	 4344.0	...
5118096	  791.7	  599.1	 4344.0	...
5118097	  791.7	  598.8	 4344.0	...
5118098	  791.7	  598.8	 4345.0	...
5118099	  791.9	  598.7	 4346.0	...
5118100	  792.1	  598.6	 4346.0	...
5118101	  792.3	  598.6	 4344.0	...
5118102	  792.3	  598.6	 4342.0	...
5118103	  792.4	  598.6	 4340.0	...
5118104	  792.4	  598.7	 4339.0	...
5118105	  792.5	  598.8	 4340.0	...
5118106	  792.4	  598.9	 4338.0	...
5118107	  792.4	  599.0	 4336.0	...
5118108	  792.4	  599.1	 4334.0	...
5118109	  792.6	  599.2	 4332.0	...
5118110	  792.8	  599.2	 4330.0	...
5118111	  792.9	  599.3	 4328.0	...
5118112	  793.0	  599.3	 4328.0	...
5118113	  793.1	  599.3	 4328.0	...
5118114	  793.0	  599.3	 4328.0	...
5118115	  793.0	  599.2	 4328.0	...
5118116	  793.1	  599.1	 4328.0	...
5118117	  793.2	  599.0	 4328.0	...
5118118	  793.4	  599.0	 4328.0	...
5118119	  793.5	  599.0	 4328.0	...
5118120	  793.6	  599.0	 4328.0	...
5118121	  793.6	  599.0	 4328.0	...
5118122	  793.5	  598.9	 4327.0	...
5118123	  793.5	  598.9	 4326.0	...
5118124	  793.6	  598.8	 4325.0	...
5118125	  793.7	  598.7	 4322.0	...
5118126	  793.7	  598.6	 4320.0	...
5118127	  793.6	  598.5	 4320.0	...
5118128	  793.5	  598.7	 4322.0	...
5118129	  793.4	  598.8	 4325.0	...
5118130	  793.3	  598.7	 4325.0	...
5118131	  793.3	  598.4	 4325.0	...
5118132	  793.5	  598.1	 4325.0	...
5118133	  793.6	  598.1	 4325.0	...
5118134	  793.8	  598.1	 4325.0	...
5118135	  794.0	  598.1	 4326.0	...
5118136	  794.2	  598.1	 4326.0	...
5118137	  794.3	  598.0	 4324.0	...
5118138	  794.4	  598.0	 4322.0	...
5118139	  794.4	  598.0	 4322.0	...
5118140	  794.4	  598.0	 4322.0	...
5118141	  794.3	  598.2	 4322.0	...
5118142	  794.0	  598.3	 4323.0	...
5118143	  793.7	  598.5	 4325.0	...
5118144	  793.5	  598.6	 4326.0	...
5118145	  793.6	  598.8	 4325.0	...
5118146	  793.7	  598.9	 4325.0	...
5118147	  793.8	  598.8	 4325.0	...
5118148	  793.9	  598.5	 4325.0	...
5118149	  793.9	  598.3	 4326.0	...
5118150	  793.8	  598.2	 4326.0	...
5118151	  793.8	  598.2	 4326.0	...
5118152	  793.9	  598.0	 4325.0	...
5118153	  793.9	  597.8	 4325.0	...
5118154	  793.8	  597.6	 4324.0	...
5118155	  793.9	  597.5	 4324.0	...
5118156	  793.8	  598.0	 4325.0	...
5118157	  793.6	  598.4	 4325.0	...
5118158	  793.4	  598.9	 4325.0	...
5118159	  793.4	  599.0	 4325.0	...
5118160	  793.3	  598.8	 4325.0	...
5118161	  793.4	  598.4	 4324.0	...
5118162	  793.4	  598.3	 4323.0	...
5118163	  793.4	  598.5	 4323.0	...
5118164	  793.4	  598.8	 4322.0	...
5118165	  793.5	  598.8	 4321.0	...
5118166	  793.5	  598.7	 4322.0	...
5118167	  793.5	  598.7	 4324.0	...
5118168	  793.4	  599.0	 4321.0	...
5118169	  793.2	  599.2	 4317.0	...
5118170	  793.2	  599.4	 4313.0	...
5118171	  793.1	  599.4	 4314.0	...
5118172	  793.1	  599.5	 4317.0	...
5118173	  793.0	  599.5	 4319.0	...
5118174	  793.0	  599.5	 4319.0	...
5118175	  793.0	  599.4	 4319.0	...
5118176	  793.2	  599.3	 4319.0	...
5118177	  793.3	  599.3	 4318.0	...
5118178	  793.5	  599.2	 4317.0	...
5118179	  793.6	  599.4	 4317.0	...
5118180	  793.6	  599.6	 4317.0	...
5118181	  793.7	  599.8	 4315.0	...
5118182	  793.7	  599.9	 4314.0	...
5118183	  793.8	  600.0	 4314.0	...
5118184	  793.8	  600.1	 4314.0	...
5118185	  793.8	  600.1	 4315.0	...
5118186	  793.8	  600.2	 4314.0	...
5118187	  793.7	  600.1	 4313.0	...
5118188	  793.8	  600.0	 4311.0	...
5118189	  793.8	  599.9	 4309.0	...
5118190	  794.0	  599.8	 4308.0	...
5118191	  794.1	  599.7	 4309.0	...
5118192	  794.2	  599.6	 4308.0	...
5118193	  794.2	  599.7	 4308.0	...
5118194	  794.2	  599.7	 4307.0	...
5118195	  794.2	  599.7	 4308.0	...
5118196	  794.3	  599.8	 4309.0	...
5118197	  794.4	  599.9	 4310.0	...
5118198	  794.5	  600.0	 4311.0	...
5118199	  794.5	  600.1	 4312.0	...
5118200	  794.3	  600.2	 4313.0	...
5118201	  794.2	  600.3	 4313.0	...
5118202	  794.1	  600.2	 4311.0	...
5118203	  794.1	  600.2	 4310.0	...
5118204	  794.1	  600.1	 4310.0	...
5118205	  794.2	  600.0	 4311.0	...
5118206	  794.3	  600.0	 4314.0	...
5118207	  794.4	  600.1	 4317.0	...
5118208	  794.3	  600.3	 4318.0	...
5118209	  794.3	  600.4	 4317.0	...
5118210	  794.3	  600.4	 4316.0	...
5118211	  794.5	  600.4	 4318.0	...
5118212	  794.6	  600.3	 4320.0	...
5118213	  794.6	  600.2	 4319.0	...
5118214	  794.5	  600.3	 4317.0	...
5118215	  794.4	  600.5	 4314.0	...
5118216	  794.4	  600.7	 4315.0	...
5118217	  794.6	  600.9	 4315.0	...
5118218	  794.9	  601.0	 4316.0	...
5118219	  795.1	  601.1	 4317.0	...
5118220	  795.2	  601.1	 4318.0	...
5118221	  795.3	  601.1	 4318.0	...
5118222	  795.4	  601.3	 4320.0	...
5118223	  795.4	  601.5	 4322.0	...
5118224	  795.3	  601.7	 4323.0	...
5118225	  795.2	  601.8	 4322.0	...
5118226	  795.2	  601.8	 4321.0	...
5118227	  795.1	  601.7	 4321.0	...
5118228	  795.0	  601.7	 4320.0	...
5118229	  794.9	  601.8	 4319.0	...
5118230	  794.9	  601.9	 4319.0	...
5118231	  794.9	  602.1	 4321.0	...
5118232	  794.9	  602.1	 4323.0	...
5118233	  794.9	  602.0	 4323.0	...
5118234	  794.9	  602.0	 4321.0	...
5118235	  794.9	  601.7	 4319.0	...
5118236	  794.9	  601.6	 4317.0	...
5118237	  794.9	  601.4	 4316.0	...
5118238	  794.8	  601.3	 4316.0	...
5118239	  794.7	  601.1	 4316.0	...
5118240	  794.7	  601.3	 4316.0	...
5118241	  794.7	  601.7	 4317.0	...
5118242	  794.7	  602.0	 4317.0	...
5118243	  794.6	  601.9	 4317.0	...
5118244	  794.6	  601.8	 4317.0	...
5118245	  794.8	  601.8	 4317.0	...
5118246	  794.9	  602.1	 4319.0	...
MSG	5118247 0000 _ Number On
5118247	  794.7	  602.3	 4321.0	...
5118248	  794.5	  602.5	 4321.0	...
5118249	  794.4	  602.4	 4319.0	...
5118250	  794.4	  602.2	 4319.0	...
5118251	  794.6	  602.2	 4322.0	...
5118252	  794.7	  602.1	 4324.0	...
5118253	  794.7	  602.1	 4324.0	...
5118254	  794.7	  602.2	 4323.0	...
5118255	  794.7	  602.4	 4324.0	...
5118256	  794.6	  602.7	 4326.0	...
5118257	  794.5	  603.0	 4327.0	...
5118258	  794.5	  603.3	 4326.0	...
5118259	  794.5	  603.5	 4325.0	...
5118260	  794.4	  603.6	 4323.0	...
5118261	  794.3	  603.7	 4322.0	...
5118262	  794.1	  603.6	 4321.0	...
5118263	  794.1	  603.6	 4320.0	...
5118264	  794.1	  603.6	 4320.0	...
5118265	  794.2	  603.5	 4321.0	...
5118266	  794.2	  603.4	 4322.0	...
5118267	  794.3	  603.6	 4323.0	...
5118268	  794.4	  603.8	 4323.0	...
5118269	  794.5	  604.2	 4323.0	...
5118270	  794.6	  604.3	 4323.0	...
5118271	  794.7	  604.4	 4322.0	...
5118272	  794.8	  604.5	 4321.0	...
5118273	  795.1	  604.6	 4320.0	...
5118274	  795.4	  604.9	 4320.0	...
5118275	  795.6	  605.0	 4320.0	...
5118276	  795.6	  605.0	 4320.0	...
5118277	  795.6	  604.9	 4321.0	...
5118278	  795.6	  604.8	 4322.0	...
5118279	  795.5	  604.9	 4324.0	...
5118280	  795.4	  605.0	 4324.0	...
5118281	  795.2	  605.0	 4324.0	...
5118282	  795.1	  605.0	 4324.0	...
5118283	  795.1	  604.9	 4326.0	...
5118284	  795.1	  605.0	 4327.0	...
5118285	  795.1	  605.2	 4329.0	...
5118286	  795.0	  605.5	 4330.0	...
5118287	  795.3	  605.8	 4328.0	...
5118288	  795.7	  605.7	 4326.0	...
5118289	  796.1	  605.4	 4324.0	...
5118290	  796.2	  605.1	 4324.0	...
5118291	  796.4	  604.8	 4325.0	...
5118292	  796.5	  604.5	 4326.0	...
5118293	  796.4	  604.0	 4328.0	...
5118294	  796.3	  603.8	 4328.0	...
5118295	  796.2	  603.7	 4327.0	...
5118296	  796.1	  603.7	 4326.0	...
5118297	  796.1	  603.7	 4325.0	...
5118298	  796.1	  603.6	 4324.0	...
5118299	  796.2	  603.6	 4324.0	...
5118300	  796.1	  603.6	 4324.0	...
5118301	  795.9	  603.7	 4323.0	...
5118302	  795.8	  603.8	 4322.0	...
5118303	  795.8	  603.7	 4321.0	...
5118304	  795.6	  603.5	 4321.0	...
5118305	  795.2	  603.3	 4321.0	...
5118306	  794.9	  603.4	 4321.0	...
5118307	  794.9	  603.5	 4323.0	...
5118308	  794.9	  603.5	 4324.0	...
5118309	  794.8	  603.3	 4325.0	...
5118310	  794.7	  603.0	 4327.0	...
5118311	  794.6	  602.9	 4329.0	...
5118312	  794.5	  602.9	 4331.0	...
5118313	  794.5	  602.9	 4329.0	...
5118314	  794.6	  603.1	 4327.0	...
5118315	  794.7	  603.3	 4325.0	...
5118316	  794.7	  603.6	 4325.0	...
5118317	  794.6	  603.6	 4326.0	...
5118318	  794.5	  603.5	 4327.0	...
5118319	  794.5	  603.4	 4327.0	...
5118320	  794.7	  603.6	 4327.0	...
5118321	  794.8	  603.8	 4328.0	...
5118322	  794.8	  604.1	 4328.0	...
5118323	  794.8	  604.0	 4327.0	...
5118324	  794.7	  603.8	 4327.0	...
5118325	  794.6	  603.5	 4326.0	...
5118326	  794.6	  603.5	 4326.0	...
5118327	  794.5	  603.3	 4326.0	...
5118328	  794.5	  603.0	 4327.0	...
5118329	  794.4	  602.8	 4329.0	...
5118330	  794.5	  602.8	 4331.0	...
5118331	  794.5	  602.9	 4332.0	...
5118332	  794.6	  603.1	 4331.0	...
5118333	  794.6	  603.3	 4330.0	...
5118334	  794.6	  603.2	 4329.0	...
5118335	  794.8	  603.1	 4330.0	...
5118336	  794.9	  603.2	 4330.0	...
5118337	  795.0	  603.3	 4331.0	...
5118338	  795.2	  603.5	 4330.0	...
5118339	  795.3	  603.4	 4329.0	...
5118340	  795.5	  603.4	 4330.0	...
5118341	  795.6	  603.5	 4331.0	...
5118342	  795.7	  603.5	 4332.0	...
5118343	  795.7	  603.5	 4333.0	...
5118344	  795.7	  603.5	 4333.0	...
5118345	  795.7	  603.5	 4333.0	...
5118346	  795.8	  603.6	 4334.0	...
5118347	  795.7	  603.7	 4335.0	...
5118348	  795.5	  603.8	 4336.0	...
5118349	  795.3	  603.8	 4336.0	...
5118350	  794.7	  603.6	 4335.0	...
5118351	  794.1	  603.4	 4332.0	...
5118352	  793.0	  602.7	 4328.0	...
5118353	  791.9	  602.2	 4326.0	...
EFIX R   5117831	5118353	523	  792.7	  596.8	   4340
SSACC R  5118354
5118354	  790.4	  601.6	 4329.0	...
5118355	  788.9	  601.1	 4332.0	...
5118356	  786.8	  600.3	 4334.0	...
5118357	  784.6	  599.6	 4337.0	...
5118358	  782.9	  598.7	 4340.0	...
5118359	  781.0	  598.4	 4342.0	...
ESACC R  5118354	5118359	6	  790.4	  601.6	  781.0	  598.4	   0.21	     37
SFIX R   5118360
5118360	  779.7	  597.6	 4342.0	...
5118361	  778.3	  597.4	 4344.0	...
5118362	  777.8	  597.2	 4346.0	...
5118363	  777.2	  597.3	 4347.0	...
5118364	  776.9	  597.4	 4346.0	...
5118365	  776.7	  597.3	 4345.0	...
5118366	  776.6	  596.9	 4346.0	...
5118367	  777.1	  596.3	 4346.0	...
5118368	  777.8	  595.7	 4345.0	...
5118369	  778.5	  595.6	 4344.0	...
5118370	  779.4	  595.4	 4345.0	...
5118371	  780.2	  595.2	 4348.0	...
5118372	  781.3	  594.9	 4350.0	...
5118373	  781.7	  594.6	 4350.0	...
5118374	  782.3	  594.5	 4349.0	...
5118375	  782.7	  594.6	 4349.0	...
5118376	  783.4	  594.8	 4349.0	...
5118377	  784.0	  595.3	 4349.0	...
5118378	  784.4	  595.8	 4349.0	...
5118379	  784.5	  596.8	 4349.0	...
5118380	  784.7	  597.4	 4350.0	...
5118381	  784.8	  598.0	 4350.0	...
5118382	  784.9	  598.1	 4353.0	...
5118383	  784.8	  598.7	 4355.0	...
5118384	  784.7	  599.1	 4357.0	...
5118385	  784.6	  599.5	 4357.0	...
5118386	  784.5	  599.5	 4356.0	...
5118387	  784.5	  599.4	 4355.0	...
5118388	  784.5	  599.4	 4354.0	...
5118389	  784.5	  599.4	 4354.0	...
5118390	  784.6	  599.3	 4354.0	...
5118391	  784.6	  599.2	 4353.0	...
5118392	  784.7	  599.2	 4353.0	...
5118393	  784.7	  599.2	 4353.0	...
5118394	  784.6	  599.2	 4352.0	...
5118395	  784.5	  599.2	 4351.0	...
5118396	  784.0	  599.2	 4351.0	...
5118397	  783.5	  599.1	 4352.0	...
5118398	  783.1	  599.0	 4352.0	...
5118399	  782.9	  598.8	 4352.0	...
5118400	  782.9	  598.9	 4352.0	...
5118401	  783.0	  598.9	 4352.0	...
5118402	  783.1	  598.8	 4351.0	...
5118403	  783.3	  598.6	 4351.0	...
5118404	  783.5	  598.7	 4351.0	...
5118405	  783.6	  598.8	 4352.0	...
5118406	  783.7	  599.1	 4354.0	...
5118407	  783.7	  599.2	 4359.0	...
5118408	  783.8	  599.2	 4363.0	...
5118409	  784.0	  599.2	 4364.0	...
5118410	  784.0	  599.3	 4365.0	...
5118411	  783.9	  599.3	 4366.0	...
5118412	  783.9	  599.4	 4367.0	...
5118413	  783.9	  599.5	 4367.0	...
5118414	  783.8	  599.9	 4365.0	...
5118415	  783.8	  600.2	 4363.0	...
5118416	  783.6	  600.5	 4362.0	...
5118417	  783.3	  600.4	 4364.0	...
5118418	  783.1	  600.1	 4366.0	...
5118419	  783.0	  600.0	 4367.0	...
5118420	  783.0	  600.0	 4366.0	...
5118421	  782.9	  600.2	 4366.0	...
5118422	  782.8	  600.3	 4366.0	...
5118423	  782.9	  600.3	 4368.0	...
5118424	  783.1	  600.3	 4371.0	...
5118425	  783.3	  600.4	 4374.0	...
5118426	  783.3	  600.8	 4375.0	...
5118427	  783.2	  601.1	 4374.0	...
5118428	  783.1	  601.4	 4373.0	...
5118429	  783.1	  601.6	 4373.0	...
5118430	  783.2	  601.7	 4374.0	...
5118431	  783.3	  601.5	 4375.0	...
5118432	  783.4	  601.3	 4374.0	...
5118433	  783.1	  601.1	 4374.0	...
5118434	  782.9	  601.1	 4375.0	...
5118435	  782.8	  601.0	 4376.0	...
5118436	  783.0	  600.9	 4376.0	...
5118437	  783.0	  600.9	 4376.0	...
5118438	  782.8	  601.0	 4376.0	...
5118439	  782.6	  601.0	 4379.0	...
5118440	  782.6	  601.1	 4381.0	...
5118441	  782.6	  601.1	 4383.0	...
5118442	  782.7	  601.1	 4383.0	...
5118443	  782.8	  601.1	 4383.0	...
5118444	  782.7	  601.1	 4383.0	...
5118445	  782.6	  601.1	 4382.0	...
5118446	  782.6	  601.1	 4380.0	...
5118447	  782.5	  601.2	 4379.0	...
5118448	  782.4	  601.2	 4378.0	...
5118449	  782.1	  601.3	 4378.0	...
5118450	  781.9	  601.2	 4379.0	...
5118451	  781.7	  601.3	 4380.0	...
5118452	  781.5	  601.1	 4381.0	...
5118453	  781.4	  601.0	 4381.0	...
5118454	  781.3	  600.9	 4381.0	...
5118455	  781.3	  600.9	 4380.0	...
5118456	  781.3	  600.8	 4380.0	...
5118457	  781.6	  600.6	 4379.0	...
5118458	  781.8	  600.4	 4379.0	...
5118459	  781.9	  600.3	 4379.0	...
5118460	  781.8	  600.3	 4380.0	...
5118461	  781.8	  600.2	 4381.0	...
5118462	  781.7	  600.2	 4382.0	...
5118463	  781.6	  600.2	 4382.0	...
5118464	  781.4	  600.2	 4381.0	...
5118465	  781.4	  600.0	 4380.0	...
5118466	  781.4	  599.8	 4380.0	...
5118467	  781.2	  599.6	 4378.0	...
5118468	  781.0	  599.7	 4377.0	...
5118469	  781.0	  599.8	 4377.0	...
5118470	  781.2	  599.5	 4377.0	...
5118471	  781.3	  599.2	 4377.0	...
5118472	  781.3	  598.9	 4378.0	...
5118473	  781.4	  598.8	 4378.0	...
5118474	  781.4	  598.8	 4379.0	...
5118475	  781.4	  598.8	 4378.0	...
5118476	  781.2	  598.7	 4378.0	...
5118477	  781.1	  598.8	 4378.0	...
5118478	  781.1	  598.9	 4378.0	...
5118479	  781.0	  598.9	 4379.0	...
5118480	  781.1	  598.8	 4378.0	...
5118481	  781.1	  598.7	 4378.0	...
5118482	  781.0	  598.8	 4378.0	...
5118483	  780.7	  599.0	 4382.0	...
5118484	  780.3	  599.1	 4385.0	...
5118485	  780.2	  599.0	 4388.0	...
5118486	  780.3	  598.7	 4388.0	...
5118487	  780.3	  598.5	 4386.0	...
5118488	  780.4	  598.4	 4383.0	...
5118489	  780.3	  598.5	 4382.0	...
5118490	  780.2	  598.5	 4385.0	...
5118491	  779.9	  598.4	 4386.0	...
5118492	  779.7	  598.3	 4387.0	...
5118493	  779.6	  598.3	 4387.0	...
5118494	  779.6	  598.2	 4387.0	...
5118495	  779.8	  598.2	 4387.0	...
5118496	  779.9	  598.2	 4387.0	...
5118497	  780.0	  598.2	 4387.0	...
5118498	  780.1	  598.2	 4388.0	...
5118499	  780.1	  598.3	 4389.0	...
5118500	  780.1	  598.0	 4390.0	...
5118501	  780.0	  597.8	 4391.0	...
5118502	  780.2	  597.5	 4390.0	...
5118503	  780.4	  597.5	 4389.0	...
5118504	  780.5	  597.8	 4389.0	...
5118505	  780.4	  598.0	 4389.0	...
5118506	  780.3	  598.1	 4389.0	...
5118507	  780.4	  598.2	 4389.0	...
5118508	  780.4	  598.2	 4389.0	...
5118509	  780.4	  598.4	 4389.0	...
5118510	  780.5	  598.6	 4390.0	...
5118511	  780.5	  598.7	 4390.0	...
5118512	  780.5	  598.8	 4390.0	...
5118513	  780.3	  598.8	 4390.0	...
5118514	  780.2	  598.9	 4391.0	...
5118515	  780.1	  598.9	 4392.0	...
5118516	  780.1	  598.8	 4391.0	...
5118517	  780.1	  598.8	 4391.0	...
5118518	  780.1	  598.8	 4391.0	...
5118519	  780.1	  598.9	 4392.0	...
5118520	  780.1	  599.0	 4392.0	...
5118521	  780.1	  599.0	 4393.0	...
5118522	  780.2	  599.0	 4393.0	...
5118523	  780.5	  599.0	 4396.0	...
5118524	  780.8	  599.0	 4399.0	...
5118525	  781.2	  598.9	 4402.0	...
5118526	  781.5	  598.7	 4403.0	...
5118527	  782.4	  598.7	 4404.0	...
5118528	  783.2	  598.8	 4404.0	...
EFIX R   5118360	5118528	169	  781.8	  599.1	   4372
SSACC R  5118529
5118529	  784.2	  598.8	 4404.0	...
5118530	  785.9	  598.5	 4404.0	...
5118531	  787.8	  597.8	 4402.0	...
5118532	  790.9	  596.9	 4401.0	...
5118533	  792.8	  596.2	 4401.0	...
5118534	  795.6	  595.6	 4404.0	...
5118535	  797.5	  594.8	 4407.0	...
5118536	  799.8	  593.9	 4408.0	...
ESACC R  5118529	5118536	8	  784.2	  598.8	  799.8	  593.9	   0.35	     46
SFIX R   5118537
5118537	  801.4	  593.2	 4407.0	...
5118538	  802.6	  593.2	 4407.0	...
5118539	  803.1	  593.3	 4407.0	...
5118540	  803.2	  593.4	 4407.0	...
5118541	  803.2	  593.4	 4408.0	...
5118542	  802.8	  593.4	 4409.0	...
5118543	  802.4	  593.6	 4410.0	...
5118544	  801.5	  593.8	 4410.0	...
5118545	  800.7	  593.6	 4410.0	...
5118546	  799.2	  593.1	 4412.0	...
5118547	  798.1	  592.5	 4413.0	...
5118548	  796.9	  592.2	 4415.0	...
5118549	  796.5	  592.0	 4416.0	...
5118550	  796.1	  591.6	 4418.0	...
5118551	  796.1	  591.4	 4418.0	...
MSG	5118552 0000 _ Number Off
5118552	  796.1	  590.9	 4419.0	...
5118553	  796.2	  590.6	 4419.0	...
5118554	  796.1	  590.3	 4420.0	...
5118555	  796.1	  590.2	 4421.0	...
5118556	  796.0	  590.1	 4422.0	...
5118557	  795.9	  590.1	 4420.0	...
5118558	  795.6	  590.6	 4419.0	...
5118559	  795.4	  591.1	 4417.0	...
5118560	  795.1	  591.9	 4418.0	...
5118561	  795.1	  592.2	 4419.0	...
5118562	  794.9	  593.0	 4418.0	...
5118563	  794.8	  593.5	 4416.0	...
5118564	  794.7	  594.0	 4416.0	...
5118565	  794.8	  593.7	 4417.0	...
5118566	  794.7	  593.5	 4418.0	...
5118567	  794.3	  593.1	 4416.0	...
5118568	  793.9	  592.8	 4413.0	...
5118569	  793.5	  592.5	 4412.0	...
5118570	  793.5	  592.1	 4412.0	...
5118571	  793.5	  591.5	 4414.0	...
5118572	  793.5	  591.0	 4416.0	...
5118573	  793.7	  591.1	 4417.0	...
5118574	  794.0	  591.5	 4417.0	...
5118575	  794.2	  592.0	 4417.0	...
5118576	  794.2	  592.1	 4417.0	...
5118577	  794.2	  592.0	 4416.0	...
5118578	  794.2	  591.9	 4415.0	...
5118579	  794.1	  591.9	 4414.0	...
5118580	  793.9	  591.9	 4414.0	...
5118581	  793.7	  592.0	 4413.0	...
5118582	  793.4	  591.7	 4413.0	...
5118583	  793.2	  591.3	 4413.0	...
5118584	  793.0	  590.8	 4416.0	...
5118585	  792.9	  590.8	 4418.0	...
5118586	  792.9	  591.0	 4421.0	...
5118587	  793.0	  591.2	 4422.0	...
5118588	  793.2	  591.5	 4424.0	...
5118589	  793.3	  591.4	 4425.0	...
5118590	  793.5	  591.3	 4425.0	...
5118591	  793.6	  591.3	 4425.0	...
5118592	  793.7	  591.4	 4424.0	...
5118593	  793.7	  591.2	 4425.0	...
5118594	  793.7	  590.9	 4425.0	...
5118595	  793.7	  590.9	 4426.0	...
5118596	  793.7	  591.3	 4428.0	...
5118597	  793.8	  591.9	 4430.0	...
5118598	  793.8	  592.3	 4432.0	...
5118599	  793.9	  592.7	 4431.0	...
5118600	  793.9	  592.9	 4431.0	...
5118601	  793.9	  593.0	 4430.0	...
5118602	  793.9	  593.2	 4429.0	...
5118603	  793.9	  593.3	 4428.0	...
5118604	  793.9	  593.8	 4427.0	...
5118605	  793.8	  594.4	 4426.0	...
5118606	  793.9	  594.9	 4428.0	...
5118607	  793.8	  594.8	 4430.0	...
5118608	  793.9	  594.9	 4433.0	...
5118609	  794.1	  595.0	 4433.0	...
5118610	  794.3	  595.1	 4434.0	...
5118611	  794.5	  594.9	 4435.0	...
5118612	  794.5	  594.8	 4435.0	...
5118613	  794.4	  594.8	 4435.0	...
5118614	  794.4	  595.0	 4435.0	...
5118615	  794.3	  594.9	 4435.0	...
5118616	  794.0	  594.8	 4436.0	...
5118617	  793.7	  594.6	 4437.0	...
5118618	  793.4	  594.7	 4438.0	...
5118619	  793.3	  594.7	 4439.0	...
5118620	  793.5	  594.7	 4439.0	...
5118621	  793.8	  594.7	 4438.0	...
5118622	  794.1	  594.6	 4438.0	...
5118623	  794.1	  594.3	 4438.0	...
5118624	  794.1	  593.9	 4438.0	...
5118625	  794.1	  593.5	 4438.0	...
5118626	  794.1	  593.2	 4439.0	...
5118627	  794.1	  592.9	 4439.0	...
5118628	  794.1	  592.8	 4439.0	...
5118629	  794.1	  592.8	 4439.0	...
5118630	  794.2	  592.5	 4439.0	...
5118631	  794.2	  592.2	 4438.0	...
5118632	  794.3	  592.0	 4436.0	...
5118633	  794.5	  591.9	 4438.0	...
5118634	  794.7	  591.8	 4440.0	...
5118635	  794.8	  591.8	 4442.0	...
5118636	  794.8	  591.8	 4442.0	...
5118637	  794.7	  591.8	 4442.0	...
5118638	  794.8	  591.9	 4444.0	...
5118639	  794.8	  592.0	 4446.0	...
5118640	  794.7	  591.9	 4447.0	...
5118641	  794.6	  591.7	 4446.0	...
5118642	  794.3	  591.5	 4445.0	...
5118643	  794.3	  591.4	 4444.0	...
5118644	  794.2	  591.2	 4445.0	...
5118645	  794.3	  590.9	 4446.0	...
5118646	  794.3	  590.6	 4448.0	...
5118647	  794.3	  590.4	 4448.0	...
5118648	  794.1	  590.3	 4448.0	...
5118649	  794.0	  590.2	 4449.0	...
5118650	  794.0	  590.1	 4449.0	...
5118651	  794.1	  590.1	 4450.0	...
5118652	  794.2	  590.3	 4447.0	...
5118653	  794.2	  590.4	 4444.0	...
5118654	  794.2	  590.4	 4445.0	...
5118655	  794.3	  590.4	 4449.0	...
5118656	  794.3	  590.3	 4452.0	...
5118657	  794.4	  590.2	 4452.0	...
5118658	  794.5	  590.2	 4450.0	...
5118659	  794.5	  590.2	 4449.0	...
5118660	  794.4	  590.3	 4447.0	...
5118661	  794.4	  590.6	 4448.0	...
5118662	  794.3	  590.8	 4451.0	...
5118663	  794.3	  590.9	 4454.0	...
5118664	  794.1	  590.9	 4455.0	...
5118665	  793.9	  590.9	 4452.0	...
5118666	  793.7	  590.8	 4449.0	...
5118667	  793.7	  590.7	 4448.0	...
5118668	  793.7	  590.6	 4448.0	...
5118669	  793.7	  590.6	 4447.0	...
5118670	  793.9	  590.7	 4447.0	...
5118671	  794.1	  590.6	 4447.0	...
5118672	  794.2	  590.6	 4446.0	...
5118673	  794.1	  590.6	 4445.0	...
5118674	  794.2	  590.7	 4444.0	...
5118675	  794.4	  590.8	 4444.0	...
5118676	  794.7	  590.9	 4445.0	...
5118677	  794.8	  590.9	 4446.0	...
5118678	  794.8	  590.8	 4446.0	...
5118679	  794.6	  590.7	 4443.0	...
5118680	  794.3	  590.5	 4440.0	...
5118681	  793.9	  590.4	 4438.0	...
5118682	  793.8	  590.3	 4438.0	...
5118683	  793.8	  590.2	 4439.0	...
5118684	  793.6	  590.2	 4439.0	...
5118685	  793.4	  590.3	 4439.0	...
5118686	  793.3	  590.5	 4439.0	...
5118687	  793.3	  590.7	 4440.0	...
5118688	  793.3	  590.8	 4441.0	...
5118689	  793.3	  590.6	 4443.0	...
5118690	  793.3	  590.5	 4443.0	...
5118691	  793.3	  590.3	 4443.0	...
5118692	  793.1	  590.3	 4443.0	...
5118693	  792.8	  590.2	 4444.0	...
5118694	  792.5	  590.1	 4445.0	...
5118695	  792.4	  589.7	 4446.0	...
5118696	  792.5	  589.4	 4447.0	...
5118697	  792.4	  589.3	 4446.0	...
5118698	  792.2	  589.4	 4446.0	...
5118699	  792.0	  589.7	 4446.0	...
5118700	  792.0	  589.9	 4447.0	...
5118701	  792.0	  590.1	 4449.0	...
5118702	  792.0	  590.4	 4450.0	...
5118703	  792.0	  590.4	 4451.0	...
5118704	  792.1	  590.4	 4450.0	...
5118705	  792.3	  590.4	 4450.0	...
5118706	  792.6	  590.5	 4450.0	...
5118707	  792.9	  590.4	 4450.0	...
5118708	  793.0	  590.3	 4452.0	...
5118709	  793.1	  590.1	 4453.0	...
5118710	  793.2	  590.0	 4454.0	...
5118711	  793.2	  589.6	 4454.0	...
5118712	  793.2	  589.2	 4455.0	...
5118713	  793.2	  589.0	 4456.0	...
5118714	  793.2	  589.3	 4456.0	...
5118715	  793.3	  589.5	 4456.0	...
5118716	  793.4	  589.8	 4456.0	...
5118717	  793.6	  590.1	 4457.0	...
5118718	  793.6	  590.4	 4459.0	...
5118719	  793.6	  590.5	 4461.0	...
5118720	  793.9	  590.8	 4462.0	...
5118721	  794.3	  591.0	 4462.0	...
5118722	  794.6	  591.0	 4463.0	...
5118723	  794.5	  590.9	 4463.0	...
5118724	  794.5	  590.8	 4463.0	...
5118725	  794.6	  590.7	 4463.0	...
5118726	  794.7	  590.9	 4461.0	...
5118727	  794.7	  591.1	 4460.0	...
5118728	  794.6	  591.2	 4460.0	...
5118729	  794.6	  591.2	 4460.0	...
5118730	  794.3	  591.3	 4461.0	...
5118731	  794.0	  591.5	 4461.0	...
5118732	  793.7	  592.0	 4461.0	...
5118733	  793.5	  592.4	 4460.0	...
5118734	  793.1	  592.2	 4460.0	...
5118735	  792.8	  591.9	 4460.0	...
5118736	  792.7	  591.4	 4460.0	...
5118737	  792.7	  591.3	 4461.0	...
5118738	  792.7	  591.1	 4462.0	...
5118739	  792.8	  591.4	 4462.0	...
5118740	  792.8	  591.6	 4461.0	...
5118741	  792.9	  591.8	 4460.0	...
5118742	  793.0	  591.6	 4459.0	...
5118743	  793.2	  591.6	 4459.0	...
5118744	  793.3	  591.7	 4460.0	...
5118745	  793.2	  591.9	 4463.0	...
5118746	  793.1	  592.0	 4465.0	...
5118747	  793.0	  592.2	 4466.0	...
5118748	  792.9	  592.1	 4466.0	...
5118749	  793.1	  591.9	 4465.0	...
5118750	  793.3	  591.7	 4465.0	...
5118751	  793.4	  591.7	 4464.0	...
5118752	  793.1	  591.6	 4463.0	...
MSG	5118753 0000 _ Number On
5118753	  792.9	  591.7	 4464.0	...
5118754	  792.5	  591.8	 4464.0	...
5118755	  792.3	  591.8	 4466.0	...
5118756	  792.1	  591.6	 4466.0	...
5118757	  792.1	  591.3	 4466.0	...
5118758	  792.0	  591.2	 4465.0	...
5118759	  792.1	  591.2	 4464.0	...
5118760	  792.1	  591.2	 4466.0	...
5118761	  792.1	  591.1	 4468.0	...
5118762	  792.2	  591.0	 4471.0	...
5118763	  792.3	  590.8	 4475.0	...
5118764	  792.4	  590.8	 4476.0	...
5118765	  792.4	  590.9	 4475.0	...
5118766	  792.4	  590.9	 4474.0	...
5118767	  792.4	  590.9	 4473.0	...
5118768	  792.5	  591.0	 4473.0	...
5118769	  792.6	  591.3	 4472.0	...
5118770	  792.7	  591.5	 4474.0	...
5118771	  792.7	  591.6	 4476.0	...
5118772	  792.7	  591.5	 4477.0	...
5118773	  792.5	  591.4	 4477.0	...
5118774	  792.4	  591.3	 4477.0	...
5118775	  792.4	  591.5	 4476.0	...
5118776	  792.4	  591.9	 4476.0	...
5118777	  792.5	  592.3	 4476.0	...
5118778	  792.5	  592.3	 4476.0	...
5118779	  792.5	  592.3	 4476.0	...
5118780	  792.5	  592.2	 4476.0	...
5118781	  792.4	  592.2	 4476.0	...
5118782	  792.3	  592.1	 4476.0	...
5118783	  792.4	  592.1	 4476.0	...
5118784	  792.6	  592.0	 4477.0	...
5118785	  792.9	  591.9	 4478.0	...
5118786	  793.0	  591.9	 4479.0	...
5118787	  792.8	  592.2	 4479.0	...
5118788	  792.6	  592.5	 4479.0	...
5118789	  792.4	  592.6	 4479.0	...
5118790	  792.4	  592.5	 4479.0	...
5118791	  792.4	  592.6	 4480.0	...
5118792	  792.4	  592.6	 4480.0	...
5118793	  792.4	  592.8	 4480.0	...
5118794	  792.5	  592.9	 4480.0	...
5118795	  792.6	  592.8	 4480.0	...
5118796	  792.6	  592.6	 4481.0	...
5118797	  792.5	  592.3	 4481.0	...
5118798	  792.5	  592.5	 4481.0	...
5118799	  792.3	  592.8	 4481.0	...
5118800	  792.2	  593.0	 4482.0	...
5118801	  792.0	  593.2	 4482.0	...
5118802	  792.0	  593.2	 4482.0	...
5118803	  791.8	  593.2	 4483.0	...
5118804	  791.9	  593.1	 4483.0	...
5118805	  792.1	  592.8	 4484.0	...
5118806	  792.1	  592.6	 4485.0	...
5118807	  792.0	  592.5	 4487.0	...
5118808	  792.0	  592.6	 4487.0	...
5118809	  792.2	  592.2	 4487.0	...
5118810	  792.4	  591.7	 4487.0	...
5118811	  792.3	  591.4	 4486.0	...
5118812	  792.1	  591.6	 4486.0	...
5118813	  791.9	  591.9	 4485.0	...
5118814	  791.9	  592.2	 4485.0	...
5118815	  791.9	  592.6	 4484.0	...
5118816	  791.9	  593.0	 4483.0	...
5118817	  791.7	  593.0	 4482.0	...
5118818	  791.5	  593.1	 4482.0	...
5118819	  791.4	  593.1	 4483.0	...
5118820	  791.5	  593.1	 4484.0	...
5118821	  791.6	  593.2	 4485.0	...
5118822	  791.6	  593.1	 4485.0	...
5118823	  791.5	  592.9	 4486.0	...
5118824	  791.5	  592.7	 4487.0	...
5118825	  791.4	  592.7	 4487.0	...
5118826	  791.4	  592.7	 4487.0	...
5118827	  791.4	  592.6	 4487.0	...
5118828	  791.6	  592.7	 4489.0	...
5118829	  791.7	  592.8	 4490.0	...
5118830	  791.7	  592.8	 4492.0	...
5118831	  791.7	  592.6	 4492.0	...
5118832	  791.6	  592.4	 4493.0	...
5118833	  791.6	  592.2	 4494.0	...
5118834	  791.6	  592.0	 4495.0	...
5118835	  791.5	  592.0	 4496.0	...
5118836	  791.5	  592.0	 4496.0	...
5118837	  791.4	  592.0	 4498.0	...
5118838	  791.4	  592.0	 4500.0	...
5118839	  791.3	  592.0	 4501.0	...
5118840	  791.2	  591.9	 4500.0	...
5118841	  791.2	  591.8	 4500.0	...
5118842	  791.3	  592.0	 4499.0	...
5118843	  791.3	  592.3	 4500.0	...
5118844	  791.4	  592.4	 4499.0	...
5118845	  791.4	  592.3	 4499.0	...
5118846	  791.4	  592.2	 4498.0	...
5118847	  791.4	  592.2	 4500.0	...
5118848	  791.4	  592.3	 4502.0	...
5118849	  791.2	  592.3	 4505.0	...
5118850	  791.1	  592.3	 4505.0	...
5118851	  791.0	  592.2	 4507.0	...
5118852	  791.1	  592.0	 4509.0	...
5118853	  791.1	  591.9	 4509.0	...
5118854	  791.0	  591.8	 4507.0	...
5118855	  790.9	  591.7	 4504.0	...
5118856	  790.8	  591.7	 4503.0	...
5118857	  790.6	  591.7	 4503.0	...
5118858	  790.5	  591.9	 4503.0	...
5118859	  790.5	  592.1	 4503.0	...
5118860	  790.9	  592.1	 4502.0	...
5118861	  791.3	  592.0	 4503.0	...
5118862	  791.6	  592.1	 4503.0	...
5118863	  791.5	  592.2	 4504.0	...
5118864	  791.5	  592.4	 4504.0	...
5118865	  791.4	  592.4	 4503.0	...
5118866	  791.3	  592.4	 4501.0	...
5118867	  791.2	  592.3	 4499.0	...
5118868	  791.2	  592.2	 4498.0	...
5118869	  791.2	  592.0	 4498.0	...
5118870	  791.1	  591.8	 4499.0	...
5118871	  791.0	  591.9	 4500.0	...
5118872	  791.0	  592.2	 4501.0	...
5118873	  791.0	  592.5	 4503.0	...
5118874	  791.0	  592.4	 4505.0	...
5118875	  790.9	  592.3	 4506.0	...
5118876	  790.8	  592.2	 4506.0	...
5118877	  790.8	  592.1	 4505.0	...
5118878	  791.0	  591.9	 4504.0	...
5118879	  791.2	  591.9	 4503.0	...
5118880	  791.3	  591.9	 4503.0	...
5118881	  791.4	  591.7	 4504.0	...
5118882	  791.5	  591.4	 4504.0	...
5118883	  791.5	  591.2	 4504.0	...
5118884	  791.3	  591.2	 4504.0	...
5118885	  791.1	  591.6	 4505.0	...
5118886	  791.0	  591.9	 4506.0	...
5118887	  791.0	  592.3	 4508.0	...
5118888	  790.9	  592.2	 4509.0	...
5118889	  790.8	  592.2	 4509.0	...
5118890	  790.7	  592.1	 4509.0	...
5118891	  790.5	  592.1	 4510.0	...
5118892	  790.4	  592.1	 4510.0	...
5118893	  790.4	  592.0	 4511.0	...
5118894	  790.7	  592.0	 4513.0	...
5118895	  790.9	  591.9	 4514.0	...
5118896	  790.9	  591.9	 4514.0	...
5118897	  790.8	  591.8	 4515.0	...
5118898	  790.7	  591.8	 4514.0	...
5118899	  790.7	  592.0	 4514.0	...
5118900	  790.7	  592.4	 4514.0	...
5118901	  790.6	  592.8	 4514.0	...
5118902	  790.6	  592.9	 4514.0	...
5118903	  790.7	  592.8	 4514.0	...
5118904	  790.7	  592.8	 4514.0	...
5118905	  790.7	  592.7	 4513.0	...
5118906	  790.6	  592.6	 4513.0	...
5118907	  790.4	  592.5	 4514.0	...
5118908	  790.1	  592.3	 4515.0	...
5118909	  789.8	  592.2	 4513.0	...
5118910	  789.8	  592.2	 4510.0	...
5118911	  790.0	  592.3	 4507.0	...
5118912	  790.1	  592.5	 4506.0	...
5118913	  790.1	  593.0	 4506.0	...
5118914	  790.0	  593.5	 4508.0	...
5118915	  790.1	  593.9	 4509.0	...
5118916	  790.1	  593.9	 4512.0	...
5118917	  790.1	  593.6	 4513.0	...
5118918	  790.0	  593.4	 4514.0	...
5118919	  790.0	  593.1	 4515.0	...
5118920	  790.1	  593.1	 4515.0	...
5118921	  790.1	  592.9	 4515.0	...
5118922	  790.0	  592.6	 4515.0	...
5118923	  790.0	  592.4	 4515.0	...
5118924	  790.1	  592.7	 4515.0	...
5118925	  790.0	  593.1	 4515.0	...
5118926	  789.9	  593.5	 4515.0	...
5118927	  789.6	  593.7	 4515.0	...
5118928	  789.4	  593.9	 4515.0	...
5118929	  789.2	  594.0	 4515.0	...
5118930	  789.2	  594.0	 4516.0	...
5118931	  789.2	  593.8	 4516.0	...
5118932	  789.2	  593.8	 4515.0	...
5118933	  789.3	  594.0	 4515.0	...
5118934	  789.4	  594.3	 4515.0	...
5118935	  789.4	  594.6	 4516.0	...
5118936	  789.3	  594.6	 4518.0	...
5118937	  789.3	  594.6	 4520.0	...
5118938	  789.5	  594.3	 4519.0	...
5118939	  789.6	  594.0	 4519.0	...
5118940	  789.6	  593.7	 4519.0	...
5118941	  789.6	  593.6	 4520.0	...
5118942	  789.7	  593.5	 4521.0	...
5118943	  789.7	  593.7	 4519.0	...
5118944	  789.7	  593.8	 4516.0	...
5118945	  789.7	  593.8	 4514.0	...
5118946	  789.6	  593.7	 4514.0	...
5118947	  789.5	  593.5	 4514.0	...
5118948	  789.4	  593.6	 4514.0	...
5118949	  789.4	  593.6	 4516.0	...
5118950	  789.4	  593.7	 4518.0	...
5118951	  789.4	  593.6	 4522.0	...
5118952	  789.3	  593.6	 4523.0	...
5118953	  789.3	  593.8	 4524.0	...
5118954	  789.3	  594.0	 4524.0	...
5118955	  789.5	  594.1	 4524.0	...
5118956	  789.7	  594.0	 4524.0	...
5118957	  790.0	  594.0	 4526.0	...
5118958	  790.0	  593.9	 4527.0	...
5118959	  790.0	  593.9	 4528.0	...
5118960	  789.9	  593.9	 4528.0	...
5118961	  789.9	  594.1	 4528.0	...
5118962	  789.9	  594.1	 4529.0	...
5118963	  789.8	  594.0	 4529.0	...
5118964	  789.6	  593.8	 4530.0	...
5118965	  789.4	  593.6	 4528.0	...
5118966	  789.4	  593.4	 4527.0	...
5118967	  789.2	  593.2	 4526.0	...
5118968	  789.0	  593.0	 4526.0	...
5118969	  788.9	  592.8	 4526.0	...
5118970	  788.8	  592.7	 4525.0	...
5118971	  788.9	  592.5	 4524.0	...
5118972	  789.3	  592.2	 4522.0	...
5118973	  789.8	  592.1	 4521.0	...
5118974	  790.2	  592.0	 4520.0	...
5118975	  790.2	  591.9	 4520.0	...
5118976	  790.3	  591.8	 4519.0	...
5118977	  790.2	  591.6	 4519.0	...
5118978	  789.9	  591.7	 4519.0	...
5118979	  789.6	  591.6	 4520.0	...
5118980	  789.5	  591.6	 4520.0	...
5118981	  789.4	  591.6	 4522.0	...
5118982	  789.4	  591.7	 4523.0	...
5118983	  789.4	  591.8	 4524.0	...
5118984	  789.4	  591.8	 4524.0	...
5118985	  789.3	  591.8	 4524.0	...
5118986	  789.2	  591.8	 4523.0	...
5118987	  789.0	  591.8	 4522.0	...
5118988	  789.0	  591.7	 4521.0	...
5118989	  789.1	  591.7	 4520.0	...
5118990	  789.1	  591.7	 4518.0	...
5118991	  789.3	  591.7	 4516.0	...
5118992	  789.4	  591.7	 4517.0	...
5118993	  789.4	  591.7	 4517.0	...
5118994	  789.2	  591.8	 4518.0	...
5118995	  789.0	  591.8	 4519.0	...
5118996	  789.0	  591.8	 4520.0	...
5118997	  789.1	  591.9	 4521.0	...
5118998	  789.0	  592.1	 4521.0	...
5118999	  789.0	  592.3	 4521.0	...
5119000	  789.1	  592.2	 4521.0	...
5119001	  789.2	  592.1	 4520.0	...
5119002	  789.4	  591.9	 4519.0	...
5119003	  789.5	  591.8	 4519.0	...
5119004	  789.5	  591.8	 4519.0	...
5119005	  789.3	  591.8	 4521.0	...
5119006	  789.1	  591.9	 4522.0	...
5119007	  788.9	  591.7	 4523.0	...
5119008	  788.9	  591.6	 4522.0	...
5119009	  788.9	  591.5	 4521.0	...
5119010	  788.9	  591.4	 4521.0	...
5119011	  788.9	  591.3	 4522.0	...
5119012	  788.9	  591.1	 4522.0	...
5119013	  789.1	  591.1	 4521.0	...
5119014	  789.2	  590.9	 4520.0	...
5119015	  789.2	  590.7	 4519.0	...
5119016	  789.1	  590.6	 4519.0	...
5119017	  789.1	  591.0	 4519.0	...
5119018	  789.0	  591.5	 4520.0	...
5119019	  789.0	  591.7	 4522.0	...
5119020	  789.1	  591.5	 4523.0	...
5119021	  789.3	  591.3	 4523.0	...
5119022	  789.2	  591.1	 4523.0	...
5119023	  788.9	  591.0	 4524.0	...
5119024	  788.6	  590.9	 4525.0	...
5119025	  788.6	  590.8	 4525.0	...
5119026	  788.6	  590.8	 4526.0	...
5119027	  788.6	  590.7	 4527.0	...
5119028	  788.6	  590.7	 4526.0	...
5119029	  788.6	  590.7	 4525.0	...
5119030	  788.7	  591.2	 4524.0	...
5119031	  788.7	  591.7	 4524.0	...
5119032	  788.5	  592.4	 4524.0	...
5119033	  788.2	  592.6	 4524.0	...
5119034	  788.0	  592.3	 4523.0	...
5119035	  788.0	  591.8	 4522.0	...
5119036	  788.0	  591.4	 4522.0	...
5119037	  787.9	  591.4	 4522.0	...
5119038	  787.8	  591.5	 4522.0	...
5119039	  787.9	  591.4	 4521.0	...
5119040	  788.2	  591.5	 4522.0	...
5119041	  788.6	  591.8	 4523.0	...
5119042	  788.7	  592.1	 4523.0	...
5119043	  788.6	  592.6	 4523.0	...
5119044	  788.7	  592.7	 4522.0	...
5119045	  788.8	  592.9	 4521.0	...
5119046	  788.8	  592.8	 4521.0	...
5119047	  788.8	  592.8	 4521.0	...
5119048	  788.8	  592.8	 4524.0	...
5119049	  788.9	  592.8	 4526.0	...
5119050	  788.9	  592.7	 4527.0	...
5119051	  788.8	  592.7	 4526.0	...
5119052	  788.7	  592.6	 4524.0	...
5119053	  788.8	  592.5	 4524.0	...
5119054	  788.7	  592.5	 4524.0	...
5119055	  788.5	  592.6	 4524.0	...
5119056	  788.4	  592.8	 4523.0	...
5119057	  788.3	  592.8	 4523.0	...
5119058	  788.2	  592.6	 4522.0	...
5119059	  788.2	  592.3	 4522.0	...
5119060	  788.2	  592.4	 4522.0	...
5119061	  788.2	  592.8	 4523.0	...
5119062	  788.2	  593.3	 4525.0	...
5119063	  788.2	  593.4	 4527.0	...
5119064	  788.2	  593.6	 4528.0	...
5119065	  788.3	  593.6	 4529.0	...
MSG	5119066 0000 _ Number Off
5119066	  788.4	  593.6	 4529.0	...
5119067	  788.4	  593.7	 4530.0	...
5119068	  788.4	  593.9	 4530.0	...
5119069	  788.2	  594.1	 4528.0	...
5119070	  787.9	  594.2	 4527.0	...
5119071	  787.7	  594.1	 4527.0	...
5119072	  787.6	  594.0	 4529.0	...
5119073	  787.5	  593.9	 4531.0	...
5119074	  787.5	  593.5	 4531.0	...
5119075	  787.4	  593.2	 4530.0	...
5119076	  787.3	  592.9	 4530.0	...
5119077	  787.3	  592.9	 4530.0	...
5119078	  787.3	  592.9	 4531.0	...
5119079	  787.3	  592.9	 4531.0	...
5119080	  787.1	  592.7	 4531.0	...
5119081	  787.0	  592.6	 4531.0	...
5119082	  787.0	  592.5	 4531.0	...
5119083	  787.2	  592.6	 4532.0	...
5119084	  787.4	  592.7	 4534.0	...
5119085	  787.4	  592.7	 4536.0	...
5119086	  787.3	  592.8	 4538.0	...
5119087	  787.3	  593.0	 4538.0	...
5119088	  787.5	  593.1	 4538.0	...
5119089	  787.7	  593.3	 4539.0	...
5119090	  787.9	  593.3	 4541.0	...
5119091	  788.1	  593.4	 4540.0	...
5119092	  788.3	  593.1	 4536.0	...
5119093	  788.4	  592.8	 4534.0	...
5119094	  788.4	  592.6	 4535.0	...
5119095	  788.4	  592.9	 4536.0	...
5119096	  788.4	  593.1	 4536.0	...
5119097	  788.5	  593.0	 4536.0	...
5119098	  788.6	  593.0	 4535.0	...
5119099	  788.5	  593.0	 4535.0	...
5119100	  788.2	  593.1	 4534.0	...
5119101	  788.0	  593.2	 4532.0	...
5119102	  788.1	  593.2	 4529.0	...
5119103	  788.1	  593.1	 4528.0	...
5119104	  788.0	  592.9	 4526.0	...
5119105	  787.9	  592.8	 4527.0	...
5119106	  787.9	  592.7	 4528.0	...
5119107	  787.6	  592.9	 4528.0	...
5119108	  787.3	  593.0	 4529.0	...
5119109	  787.0	  593.1	 4529.0	...
5119110	  787.1	  593.1	 4529.0	...
5119111	  787.2	  593.4	 4529.0	...
5119112	  787.0	  593.7	 4528.0	...
5119113	  786.9	  594.0	 4528.0	...
5119114	  786.6	  594.0	 4528.0	...
5119115	  786.6	  594.0	 4528.0	...
5119116	  786.9	  594.0	 4529.0	...
5119117	  787.1	  594.0	 4529.0	...
5119118	  787.2	  593.8	 4530.0	...
5119119	  787.4	  593.0	 4530.0	...
5119120	  787.6	  592.1	 4530.0	...
5119121	  787.9	  591.3	 4530.0	...
5119122	  788.1	  590.8	 4530.0	...
5119123	  788.9	  589.8	 4530.0	...
5119124	  789.6	  589.0	 4529.0	...
5119125	  790.6	  588.2	 4529.0	...
5119126	  791.0	  587.1	 4529.0	...
5119127	  791.3	  586.0	 4529.0	...
5119128	  791.2	  584.7	 4528.0	...
5119129	  791.2	  584.2	 4527.0	...
5119130	  790.8	  583.5	 4527.0	...
5119131	  790.5	  583.0	 4527.0	...
5119132	  789.9	  582.5	 4531.0	...
5119133	  789.2	  582.0	 4536.0	...
5119134	  788.5	  581.5	 4540.0	...
5119135	  788.1	  581.0	 4540.0	...
5119136	  787.7	  580.4	 4539.0	...
5119137	  787.3	  579.7	 4538.0	...
5119138	  787.0	  579.2	 4538.0	...
5119139	  786.8	  578.9	 4537.0	...
5119140	  786.6	  579.0	 4537.0	...
5119141	  786.4	  578.7	 4537.0	...
5119142	  786.4	  578.5	 4537.0	...
5119143	  786.4	  578.7	 4536.0	...
5119144	  786.4	  579.1	 4536.0	...
5119145	  786.2	  579.6	 4536.0	...
5119146	  786.1	  580.0	 4535.0	...
5119147	  786.0	  580.3	 4535.0	...
5119148	  786.1	  580.7	 4533.0	...
5119149	  786.1	  580.6	 4532.0	...
5119150	  786.2	  580.8	 4532.0	...
5119151	  786.2	  581.0	 4534.0	...
5119152	  786.1	  581.4	 4537.0	...
5119153	  786.0	  581.6	 4537.0	...
5119154	  785.8	  581.8	 4538.0	...
5119155	  785.9	  582.3	 4539.0	...
5119156	  786.1	  582.7	 4540.0	...
5119157	  786.6	  583.3	 4541.0	...
5119158	  787.0	  583.4	 4542.0	...
5119159	  787.2	  583.6	 4543.0	...
5119160	  787.2	  583.6	 4542.0	...
5119161	  787.2	  583.6	 4543.0	...
5119162	  787.2	  583.7	 4544.0	...
5119163	  787.1	  583.8	 4545.0	...
5119164	  786.9	  583.7	 4547.0	...
5119165	  786.5	  583.7	 4548.0	...
5119166	  786.2	  583.7	 4548.0	...
5119167	  786.0	  583.8	 4547.0	...
5119168	  785.9	  583.9	 4546.0	...
5119169	  785.9	  584.0	 4545.0	...
5119170	  785.8	  584.0	 4545.0	...
5119171	  785.7	  584.0	 4544.0	...
5119172	  785.7	  584.0	 4545.0	...
5119173	  785.7	  583.9	 4547.0	...
5119174	  785.8	  583.8	 4548.0	...
5119175	  785.9	  583.8	 4548.0	...
5119176	  786.0	  584.1	 4548.0	...
5119177	  786.1	  584.5	 4548.0	...
5119178	  785.9	  584.7	 4549.0	...
5119179	  785.8	  584.8	 4549.0	...
5119180	  785.7	  584.9	 4549.0	...
5119181	  785.7	  584.9	 4549.0	...
5119182	  785.9	  584.9	 4549.0	...
5119183	  786.1	  585.0	 4548.0	...
5119184	  786.2	  585.2	 4548.0	...
5119185	  786.1	  585.4	 4549.0	...
5119186	  785.9	  585.5	 4550.0	...
5119187	  785.9	  585.6	 4551.0	...
5119188	  785.9	  585.7	 4550.0	...
5119189	  785.9	  585.8	 4550.0	...
5119190	  786.0	  586.0	 4549.0	...
5119191	  786.0	  586.0	 4546.0	...
5119192	  786.1	  586.0	 4543.0	...
5119193	  786.2	  586.0	 4542.0	...
5119194	  786.5	  586.0	 4545.0	...
5119195	  786.7	  586.0	 4547.0	...
5119196	  786.9	  586.2	 4546.0	...
5119197	  787.0	  586.2	 4545.0	...
5119198	  786.8	  586.3	 4544.0	...
5119199	  786.6	  586.4	 4545.0	...
5119200	  786.4	  586.5	 4545.0	...
5119201	  786.4	  586.5	 4545.0	...
5119202	  786.4	  586.5	 4545.0	...
5119203	  786.5	  586.5	 4546.0	...
5119204	  786.7	  586.5	 4546.0	...
5119205	  786.8	  586.4	 4548.0	...
5119206	  786.7	  586.3	 4548.0	...
5119207	  786.8	  586.0	 4547.0	...
5119208	  787.2	  585.7	 4546.0	...
5119209	  787.5	  585.2	 4543.0	...
5119210	  787.7	  584.8	 4543.0	...
5119211	  787.7	  584.7	 4543.0	...
5119212	  787.7	  584.8	 4544.0	...
5119213	  787.7	  584.8	 4545.0	...
5119214	  787.7	  584.6	 4546.0	...
5119215	  787.7	  584.6	 4545.0	...
5119216	  787.9	  584.7	 4545.0	...
5119217	  788.0	  584.8	 4545.0	...
5119218	  788.2	  584.7	 4545.0	...
5119219	  788.2	  584.8	 4544.0	...
5119220	  788.2	  584.9	 4541.0	...
5119221	  788.3	  585.0	 4539.0	...
5119222	  788.3	  585.0	 4539.0	...
5119223	  788.3	  585.0	 4541.0	...
5119224	  788.3	  585.0	 4543.0	...
5119225	  788.4	  585.0	 4543.0	...
5119226	  788.4	  584.9	 4544.0	...
5119227	  788.2	  584.6	 4545.0	...
5119228	  788.1	  584.4	 4545.0	...
5119229	  788.0	  584.4	 4545.0	...
5119230	  788.0	  584.4	 4544.0	...
5119231	  788.0	  584.3	 4544.0	...
5119232	  788.0	  584.5	 4544.0	...
5119233	  788.1	  584.8	 4544.0	...
5119234	  787.8	  585.1	 4544.0	...
5119235	  787.4	  585.2	 4544.0	...
5119236	  787.1	  585.4	 4545.0	...
5119237	  787.0	  585.6	 4546.0	...
5119238	  786.9	  585.9	 4548.0	...
5119239	  786.8	  586.1	 4547.0	...
5119240	  786.9	  586.2	 4547.0	...
5119241	  787.0	  586.1	 4547.0	...
5119242	  787.0	  586.4	 4548.0	...
5119243	  786.8	  586.6	 4548.0	...
5119244	  786.5	  586.6	 4549.0	...
5119245	  786.5	  586.3	 4549.0	...
5119246	  786.4	  586.0	 4549.0	...
5119247	  786.4	  586.0	 4549.0	...
5119248	  786.4	  586.1	 4547.0	...
5119249	  786.4	  586.1	 4545.0	...
5119250	  786.8	  586.1	 4543.0	...
5119251	  787.1	  586.0	 4543.0	...
5119252	  787.3	  586.0	 4544.0	...
5119253	  787.3	  586.4	 4545.0	...
5119254	  787.3	  587.0	 4545.0	...
5119255	  787.3	  587.6	 4546.0	...
5119256	  787.3	  587.7	 4546.0	...
5119257	  787.2	  587.6	 4546.0	...
5119258	  787.2	  587.5	 4547.0	...
5119259	  787.2	  587.4	 4547.0	...
5119260	  787.2	  587.2	 4547.0	...
5119261	  787.2	  587.1	 4546.0	...
5119262	  787.2	  587.1	 4543.0	...
5119263	  787.2	  587.2	 4541.0	...
5119264	  787.5	  587.4	 4540.0	...
5119265	  787.8	  587.4	 4541.0	...
5119266	  788.1	  587.4	 4542.0	...
5119267	  788.1	  587.4	 4542.0	...
5119268	  788.3	  587.4	 4543.0	...
5119269	  788.4	  587.5	 4544.0	...
5119270	  788.4	  587.6	 4543.0	...
5119271	  788.2	  587.5	 4540.0	...
5119272	  788.3	  587.2	 4537.0	...
5119273	  788.5	  586.9	 4537.0	...
5119274	  788.5	  586.7	 4537.0	...
5119275	  788.3	  586.7	 4537.0	...
5119276	  788.1	  586.7	 4537.0	...
MSG	5119277 0000 _ Number On
5119277	  788.1	  586.5	 4536.0	...
5119278	  788.0	  586.3	 4535.0	...
5119279	  788.0	  586.0	 4534.0	...
5119280	  788.2	  586.0	 4534.0	...
5119281	  788.5	  586.0	 4534.0	...
5119282	  788.5	  586.0	 4534.0	...
5119283	  788.3	  586.1	 4534.0	...
5119284	  788.2	  586.1	 4535.0	...
5119285	  788.3	  586.1	 4535.0	...
5119286	  788.2	  586.1	 4534.0	...
5119287	  788.0	  585.9	 4534.0	...
5119288	  787.8	  585.7	 4534.0	...
5119289	  787.9	  585.5	 4533.0	...
5119290	  788.0	  585.4	 4531.0	...
5119291	  788.0	  585.4	 4531.0	...
5119292	  787.9	  585.3	 4532.0	...
5119293	  788.0	  585.5	 4533.0	...
5119294	  788.3	  585.7	 4532.0	...
5119295	  788.7	  585.6	 4533.0	...
5119296	  788.9	  585.3	 4533.0	...
5119297	  789.1	  585.3	 4534.0	...
5119298	  789.0	  585.6	 4532.0	...
5119299	  789.0	  586.2	 4530.0	...
5119300	  788.9	  586.5	 4529.0	...
5119301	  788.8	  586.7	 4532.0	...
5119302	  788.7	  586.6	 4535.0	...
5119303	  788.5	  586.5	 4536.0	...
5119304	  788.4	  586.5	 4538.0	...
5119305	  788.3	  586.6	 4539.0	...
5119306	  788.3	  586.7	 4538.0	...
5119307	  788.3	  586.6	 4536.0	...
5119308	  788.4	  586.5	 4535.0	...
5119309	  788.6	  586.7	 4534.0	...
5119310	  788.8	  586.9	 4534.0	...
5119311	  789.0	  587.2	 4536.0	...
5119312	  789.0	  587.2	 4538.0	...
5119313	  788.9	  587.3	 4538.0	...
5119314	  788.7	  587.3	 4537.0	...
5119315	  788.5	  587.4	 4537.0	...
5119316	  788.5	  587.1	 4537.0	...
5119317	  788.4	  586.8	 4538.0	...
5119318	  788.4	  586.4	 4537.0	...
5119319	  788.5	  586.4	 4537.0	...
5119320	  788.7	  586.5	 4537.0	...
5119321	  788.9	  586.7	 4536.0	...
5119322	  788.7	  587.0	 4536.0	...
5119323	  788.5	  587.5	 4537.0	...
5119324	  788.2	  588.0	 4538.0	...
5119325	  788.3	  588.4	 4539.0	...
5119326	  788.2	  588.6	 4539.0	...
5119327	  788.1	  588.5	 4538.0	...
5119328	  787.9	  588.4	 4538.0	...
5119329	  787.8	  588.3	 4540.0	...
5119330	  787.7	  588.4	 4542.0	...
5119331	  787.7	  588.5	 4544.0	...
5119332	  787.8	  588.9	 4544.0	...
5119333	  787.8	  589.3	 4544.0	...
5119334	  787.8	  589.8	 4543.0	...
5119335	  787.8	  589.9	 4543.0	...
5119336	  787.8	  589.9	 4545.0	...
5119337	  787.7	  589.8	 4546.0	...
5119338	  787.6	  589.9	 4548.0	...
5119339	  787.4	  590.1	 4548.0	...
5119340	  787.2	  590.3	 4548.0	...
5119341	  787.1	  590.3	 4546.0	...
5119342	  787.0	  590.3	 4544.0	...
5119343	  786.9	  590.3	 4543.0	...
5119344	  786.9	  590.4	 4542.0	...
5119345	  786.7	  590.5	 4542.0	...
5119346	  786.4	  590.6	 4544.0	...
5119347	  786.0	  590.4	 4546.0	...
5119348	  785.9	  590.1	 4546.0	...
5119349	  785.9	  590.0	 4544.0	...
5119350	  786.1	  590.2	 4542.0	...
5119351	  786.2	  590.4	 4542.0	...
5119352	  786.3	  590.3	 4542.0	...
5119353	  786.3	  590.3	 4543.0	...
5119354	  786.5	  590.3	 4544.0	...
5119355	  786.7	  590.3	 4545.0	...
5119356	  786.9	  590.2	 4544.0	...
5119357	  786.9	  590.2	 4544.0	...
5119358	  786.7	  590.1	 4544.0	...
5119359	  786.7	  590.1	 4543.0	...
5119360	  786.8	  590.0	 4542.0	...
5119361	  787.1	  590.0	 4541.0	...
5119362	  787.2	  590.0	 4541.0	...
5119363	  787.0	  589.8	 4544.0	...
5119364	  786.9	  589.6	 4546.0	...
5119365	  786.9	  589.4	 4548.0	...
5119366	  787.0	  589.3	 4546.0	...
5119367	  787.0	  589.1	 4545.0	...
5119368	  787.0	  589.0	 4544.0	...
5119369	  787.0	  588.8	 4543.0	...
5119370	  787.2	  588.9	 4542.0	...
5119371	  787.3	  588.9	 4541.0	...
5119372	  787.3	  588.6	 4541.0	...
5119373	  787.2	  588.3	 4540.0	...
5119374	  787.2	  588.1	 4540.0	...
5119375	  787.4	  588.1	 4540.0	...
5119376	  787.6	  588.4	 4540.0	...
5119377	  787.7	  588.5	 4541.0	...
5119378	  787.7	  588.7	 4542.0	...
5119379	  787.7	  588.8	 4541.0	...
5119380	  787.7	  588.9	 4539.0	...
5119381	  787.7	  589.1	 4537.0	...
5119382	  787.8	  589.4	 4537.0	...
5119383	  787.9	  589.7	 4537.0	...
5119384	  787.8	  589.9	 4536.0	...
5119385	  787.6	  589.9	 4535.0	...
5119386	  787.3	  590.0	 4536.0	...
5119387	  787.1	  589.9	 4539.0	...
5119388	  787.0	  589.8	 4541.0	...
5119389	  787.2	  589.7	 4541.0	...
5119390	  787.5	  589.6	 4540.0	...
5119391	  787.6	  589.6	 4541.0	...
5119392	  787.4	  589.6	 4542.0	...
5119393	  787.2	  589.6	 4539.0	...
5119394	  787.1	  589.6	 4536.0	...
5119395	  786.8	  589.3	 4534.0	...
5119396	  786.5	  589.0	 4535.0	...
5119397	  786.1	  589.1	 4536.0	...
5119398	  786.0	  589.6	 4536.0	...
5119399	  785.9	  590.1	 4536.0	...
5119400	  785.8	  590.1	 4536.0	...
5119401	  786.0	  590.1	 4535.0	...
5119402	  786.2	  590.0	 4535.0	...
5119403	  786.5	  589.9	 4535.0	...
5119404	  786.6	  589.8	 4535.0	...
5119405	  786.8	  589.8	 4535.0	...
5119406	  786.8	  589.9	 4535.0	...
5119407	  786.9	  589.9	 4535.0	...
5119408	  786.9	  590.1	 4534.0	...
5119409	  786.9	  590.4	 4534.0	...
5119410	  786.7	  590.7	 4533.0	...
5119411	  786.6	  590.7	 4532.0	...
5119412	  786.5	  590.7	 4532.0	...
5119413	  786.5	  590.4	 4533.0	...
5119414	  786.6	  590.2	 4535.0	...
5119415	  786.4	  590.0	 4536.0	...
5119416	  786.3	  590.0	 4536.0	...
5119417	  786.1	  590.1	 4536.0	...
5119418	  786.2	  590.1	 4536.0	...
5119419	  786.3	  590.0	 4536.0	...
5119420	  786.3	  590.2	 4535.0	...
5119421	  786.3	  590.4	 4535.0	...
5119422	  786.2	  590.6	 4534.0	...
5119423	  786.2	  590.5	 4533.0	...
5119424	  786.2	  590.9	 4533.0	...
5119425	  786.1	  591.3	 4533.0	...
5119426	  786.1	  591.7	 4532.0	...
5119427	  786.0	  591.6	 4533.0	...
5119428	  786.0	  591.4	 4535.0	...
5119429	  785.9	  591.2	 4537.0	...
5119430	  786.1	  591.1	 4537.0	...
5119431	  786.3	  591.2	 4537.0	...
5119432	  786.6	  591.1	 4537.0	...
5119433	  786.6	  591.0	 4536.0	...
5119434	  786.6	  591.0	 4536.0	...
5119435	  786.8	  591.0	 4536.0	...
5119436	  786.9	  591.0	 4536.0	...
5119437	  787.1	  590.9	 4536.0	...
5119438	  787.0	  590.8	 4537.0	...
5119439	  786.7	  590.8	 4537.0	...
5119440	  786.5	  590.8	 4538.0	...
5119441	  786.3	  590.8	 4537.0	...
5119442	  786.2	  590.9	 4538.0	...
5119443	  786.2	  591.0	 4539.0	...
5119444	  786.2	  591.0	 4541.0	...
5119445	  786.1	  591.0	 4541.0	...
5119446	  786.1	  591.0	 4541.0	...
5119447	  786.2	  591.2	 4539.0	...
5119448	  786.4	  591.5	 4538.0	...
5119449	  786.6	  591.7	 4537.0	...
5119450	  786.7	  591.7	 4537.0	...
5119451	  786.7	  592.0	 4537.0	...
5119452	  786.7	  592.3	 4538.0	...
5119453	  786.7	  592.5	 4539.0	...
5119454	  786.7	  592.5	 4541.0	...
5119455	  786.7	  592.5	 4542.0	...
5119456	  786.7	  592.5	 4542.0	...
5119457	  786.6	  592.5	 4540.0	...
5119458	  786.5	  592.7	 4537.0	...
5119459	  786.4	  592.8	 4534.0	...
5119460	  786.4	  592.8	 4536.0	...
5119461	  786.4	  592.6	 4538.0	...
5119462	  786.3	  592.5	 4540.0	...
5119463	  786.2	  592.6	 4539.0	...
5119464	  786.0	  592.6	 4539.0	...
5119465	  785.9	  592.5	 4538.0	...
5119466	  785.9	  592.4	 4537.0	...
5119467	  785.9	  592.5	 4536.0	...
5119468	  785.9	  592.6	 4535.0	...
5119469	  785.9	  592.5	 4534.0	...
5119470	  785.9	  592.3	 4533.0	...
5119471	  785.9	  592.2	 4533.0	...
5119472	  785.9	  592.3	 4533.0	...
5119473	  785.9	  592.6	 4534.0	...
5119474	  785.9	  593.0	 4536.0	...
5119475	  785.9	  593.3	 4538.0	...
5119476	  785.9	  593.3	 4538.0	...
5119477	  786.0	  593.4	 4539.0	...
5119478	  786.0	  593.4	 4540.0	...
5119479	  786.0	  593.4	 4540.0	...
5119480	  785.9	  593.4	 4540.0	...
5119481	  785.8	  593.4	 4540.0	...
5119482	  785.9	  593.7	 4538.0	...
5119483	  786.0	  593.9	 4535.0	...
5119484	  786.1	  594.2	 4534.0	...
5119485	  786.0	  594.2	 4537.0	...
5119486	  785.9	  594.3	 4540.0	...
5119487	  785.6	  594.4	 4542.0	...
5119488	  785.3	  594.4	 4541.0	...
5119489	  785.1	  594.4	 4539.0	...
5119490	  784.9	  594.7	 4537.0	...
5119491	  784.9	  595.0	 4535.0	...
5119492	  784.9	  595.3	 4537.0	...
5119493	  785.0	  595.2	 4538.0	...
5119494	  784.9	  595.1	 4540.0	...
5119495	  784.9	  595.0	 4540.0	...
5119496	  784.8	  594.9	 4538.0	...
5119497	  784.9	  595.0	 4536.0	...
5119498	  785.0	  595.1	 4536.0	...
5119499	  785.2	  595.2	 4536.0	...
5119500	  785.4	  595.1	 4536.0	...
5119501	  785.7	  595.1	 4536.0	...
5119502	  785.8	  595.0	 4537.0	...
5119503	  785.9	  594.7	 4537.0	...
5119504	  786.3	  593.9	 4538.0	...
5119505	  787.1	  593.0	 4538.0	...
5119506	  788.4	  591.9	 4538.0	...
5119507	  789.5	  591.2	 4539.0	...
5119508	  790.9	  590.3	 4540.0	...
5119509	  792.0	  589.6	 4538.0	...
5119510	  793.5	  588.5	 4536.0	...
5119511	  794.9	  587.6	 4534.0	...
5119512	  796.6	  586.3	 4533.0	...
5119513	  797.8	  585.6	 4532.0	...
5119514	  798.6	  585.0	 4530.0	...
5119515	  799.1	  584.7	 4530.0	...
5119516	  799.0	  584.4	 4529.0	...
5119517	  798.6	  584.6	 4528.0	...
5119518	  798.2	  585.0	 4528.0	...
5119519	  797.0	  585.6	 4527.0	...
5119520	  795.8	  585.9	 4527.0	...
5119521	  794.6	  586.2	 4527.0	...
5119522	  793.7	  586.6	 4527.0	...
5119523	  792.9	  586.8	 4526.0	...
5119524	  791.4	  587.2	 4526.0	...
5119525	  790.6	  587.4	 4528.0	...
5119526	  789.9	  587.6	 4530.0	...
5119527	  789.8	  587.7	 4532.0	...
5119528	  789.6	  588.2	 4531.0	...
5119529	  789.3	  588.7	 4532.0	...
5119530	  789.1	  589.2	 4534.0	...
5119531	  789.2	  589.4	 4536.0	...
5119532	  789.2	  589.6	 4537.0	...
5119533	  789.2	  589.7	 4538.0	...
5119534	  789.2	  589.9	 4537.0	...
5119535	  789.2	  590.3	 4535.0	...
5119536	  789.2	  590.6	 4534.0	...
5119537	  789.2	  590.8	 4534.0	...
5119538	  789.2	  591.0	 4534.0	...
5119539	  789.2	  591.1	 4534.0	...
5119540	  789.3	  591.0	 4534.0	...
5119541	  789.3	  590.9	 4533.0	...
5119542	  789.4	  590.7	 4533.0	...
5119543	  789.4	  590.7	 4532.0	...
5119544	  789.5	  590.7	 4531.0	...
5119545	  789.4	  590.7	 4531.0	...
5119546	  789.3	  590.7	 4530.0	...
5119547	  789.5	  590.6	 4530.0	...
5119548	  789.8	  590.9	 4530.0	...
5119549	  790.1	  591.1	 4530.0	...
5119550	  790.1	  591.4	 4531.0	...
5119551	  790.1	  591.4	 4531.0	...
5119552	  790.1	  591.4	 4532.0	...
5119553	  790.2	  591.5	 4532.0	...
5119554	  790.3	  591.6	 4532.0	...
5119555	  790.4	  591.5	 4532.0	...
5119556	  790.2	  591.4	 4533.0	...
5119557	  790.0	  591.2	 4535.0	...
5119558	  789.9	  591.0	 4536.0	...
5119559	  789.9	  591.0	 4536.0	...
5119560	  789.9	  590.9	 4536.0	...
5119561	  789.8	  590.7	 4535.0	...
5119562	  789.8	  590.5	 4533.0	...
5119563	  789.9	  590.4	 4532.0	...
5119564	  790.1	  590.4	 4532.0	...
5119565	  790.3	  590.4	 4533.0	...
5119566	  790.2	  590.5	 4533.0	...
5119567	  790.1	  590.6	 4534.0	...
5119568	  789.9	  590.7	 4534.0	...
5119569	  789.7	  590.8	 4534.0	...
5119570	  789.6	  590.7	 4534.0	...
5119571	  789.4	  590.7	 4535.0	...
5119572	  789.4	  590.7	 4535.0	...
5119573	  789.5	  590.7	 4535.0	...
5119574	  789.6	  590.6	 4534.0	...
5119575	  789.7	  590.5	 4533.0	...
5119576	  789.7	  590.5	 4532.0	...
5119577	  789.6	  590.5	 4530.0	...
5119578	  789.4	  590.5	 4529.0	...
5119579	  789.2	  590.6	 4527.0	...
5119580	  789.2	  590.6	 4527.0	...
5119581	  789.2	  590.5	 4527.0	...
5119582	  789.4	  590.4	 4528.0	...
MSG	5119583 0000 _ Number Off
5119583	  789.5	  590.3	 4529.0	...
5119584	  789.5	  590.3	 4529.0	...
5119585	  789.5	  590.2	 4529.0	...
5119586	  789.4	  590.2	 4528.0	...
5119587	  789.3	  590.3	 4528.0	...
5119588	  789.2	  590.6	 4528.0	...
5119589	  789.1	  591.1	 4528.0	...
5119590	  789.2	  591.6	 4529.0	...
5119591	  789.2	  591.6	 4530.0	...
5119592	  789.1	  591.0	 4532.0	...
5119593	  789.0	  590.5	 4532.0	...
5119594	  788.9	  590.1	 4532.0	...
5119595	  788.9	  590.1	 4532.0	...
5119596	  788.9	  590.0	 4529.0	...
5119597	  788.9	  590.1	 4526.0	...
5119598	  789.0	  590.3	 4524.0	...
5119599	  788.9	  590.5	 4524.0	...
5119600	  788.7	  590.5	 4525.0	...
5119601	  788.5	  590.4	 4526.0	...
5119602	  788.5	  590.4	 4527.0	...
5119603	  788.6	  590.5	 4529.0	...
5119604	  788.6	  590.7	 4529.0	...
5119605	  788.6	  590.6	 4529.0	...
5119606	  788.4	  590.5	 4529.0	...
5119607	  788.3	  590.8	 4530.0	...
5119608	  788.1	  591.2	 4531.0	...
5119609	  788.1	  591.3	 4532.0	...
5119610	  788.0	  590.9	 4531.0	...
5119611	  787.9	  590.4	 4530.0	...
5119612	  788.0	  590.5	 4529.0	...
5119613	  788.0	  590.6	 4529.0	...
5119614	  787.9	  590.7	 4529.0	...
5119615	  787.8	  590.8	 4529.0	...
5119616	  787.9	  590.8	 4528.0	...
5119617	  787.9	  590.8	 4528.0	...
5119618	  788.0	  590.9	 4528.0	...
5119619	  787.8	  590.7	 4530.0	...
5119620	  787.8	  590.6	 4532.0	...
5119621	  787.7	  590.5	 4534.0	...
5119622	  787.7	  590.5	 4534.0	...
5119623	  787.7	  590.5	 4535.0	...
5119624	  787.7	  590.7	 4534.0	...
5119625	  787.7	  590.9	 4534.0	...
5119626	  787.8	  591.2	 4533.0	...
5119627	  787.6	  591.3	 4532.0	...
5119628	  787.3	  591.2	 4533.0	...
5119629	  787.1	  591.0	 4534.0	...
5119630	  787.2	  590.8	 4535.0	...
5119631	  787.4	  590.8	 4535.0	...
5119632	  787.6	  590.8	 4535.0	...
5119633	  787.6	  590.9	 4535.0	...
5119634	  787.5	  591.0	 4536.0	...
5119635	  787.4	  590.9	 4537.0	...
5119636	  787.3	  590.8	 4538.0	...
5119637	  787.2	  590.5	 4540.0	...
5119638	  787.1	  590.4	 4541.0	...
5119639	  787.0	  590.5	 4542.0	...
5119640	  787.0	  591.0	 4543.0	...
5119641	  787.0	  591.4	 4544.0	...
5119642	  786.9	  591.6	 4544.0	...
5119643	  786.8	  591.5	 4544.0	...
5119644	  786.6	  591.3	 4544.0	...
5119645	  786.6	  591.5	 4545.0	...
5119646	  786.3	  591.8	 4546.0	...
5119647	  785.9	  592.4	 4546.0	...
5119648	  785.7	  592.7	 4546.0	...
5119649	  785.8	  593.1	 4547.0	...
5119650	  785.9	  593.1	 4547.0	...
5119651	  785.9	  593.3	 4548.0	...
5119652	  785.8	  593.3	 4546.0	...
5119653	  785.8	  593.4	 4543.0	...
5119654	  785.7	  593.5	 4540.0	...
5119655	  785.6	  593.6	 4540.0	...
5119656	  785.6	  593.6	 4540.0	...
5119657	  785.6	  593.6	 4540.0	...
5119658	  785.7	  593.7	 4541.0	...
5119659	  785.6	  593.7	 4541.0	...
5119660	  785.6	  593.6	 4542.0	...
5119661	  785.3	  593.7	 4544.0	...
5119662	  785.1	  593.7	 4545.0	...
5119663	  784.8	  593.7	 4547.0	...
5119664	  784.8	  593.7	 4549.0	...
5119665	  784.8	  593.7	 4551.0	...
5119666	  784.7	  593.7	 4551.0	...
5119667	  784.6	  593.7	 4551.0	...
5119668	  784.5	  593.7	 4551.0	...
5119669	  784.4	  593.8	 4550.0	...
5119670	  784.5	  593.8	 4550.0	...
5119671	  784.6	  593.8	 4550.0	...
5119672	  784.4	  593.7	 4550.0	...
5119673	  784.2	  593.5	 4550.0	...
5119674	  784.0	  593.3	 4551.0	...
5119675	  784.0	  593.2	 4554.0	...
5119676	  784.0	  593.2	 4555.0	...
5119677	  784.0	  593.3	 4557.0	...
5119678	  784.0	  593.3	 4554.0	...
5119679	  784.0	  593.4	 4549.0	...
5119680	  784.1	  593.5	 4544.0	...
5119681	  784.2	  593.4	 4543.0	...
5119682	  784.3	  593.2	 4545.0	...
5119683	  784.3	  593.1	 4548.0	...
5119684	  784.3	  593.0	 4548.0	...
5119685	  784.3	  593.1	 4549.0	...
5119686	  784.4	  593.2	 4549.0	...
5119687	  784.5	  593.3	 4549.0	...
5119688	  784.6	  593.3	 4550.0	...
5119689	  784.6	  593.4	 4551.0	...
5119690	  784.5	  593.4	 4552.0	...
5119691	  784.3	  593.4	 4553.0	...
5119692	  784.5	  593.2	 4555.0	...
5119693	  784.7	  593.1	 4557.0	...
5119694	  784.9	  592.9	 4558.0	...
5119695	  784.7	  593.0	 4558.0	...
5119696	  784.5	  593.3	 4558.0	...
5119697	  784.3	  593.5	 4558.0	...
5119698	  784.3	  593.7	 4558.0	...
5119699	  784.2	  593.8	 4558.0	...
5119700	  784.2	  593.9	 4558.0	...
5119701	  783.9	  594.1	 4558.0	...
5119702	  783.5	  594.1	 4558.0	...
5119703	  783.2	  594.1	 4560.0	...
5119704	  783.2	  594.2	 4562.0	...
5119705	  783.2	  594.4	 4563.0	...
5119706	  783.1	  594.3	 4562.0	...
5119707	  783.0	  594.0	 4560.0	...
5119708	  783.0	  593.7	 4560.0	...
5119709	  782.9	  593.6	 4559.0	...
5119710	  782.8	  593.5	 4559.0	...
5119711	  782.8	  593.4	 4560.0	...
5119712	  783.0	  593.4	 4562.0	...
5119713	  783.1	  593.5	 4563.0	...
5119714	  783.2	  593.5	 4563.0	...
5119715	  783.5	  593.5	 4562.0	...
5119716	  783.7	  593.5	 4562.0	...
5119717	  783.9	  593.5	 4562.0	...
5119718	  783.9	  593.5	 4561.0	...
5119719	  783.9	  593.3	 4560.0	...
5119720	  783.9	  593.2	 4560.0	...
5119721	  783.9	  593.1	 4560.0	...
5119722	  783.9	  593.0	 4560.0	...
5119723	  783.8	  593.0	 4559.0	...
5119724	  783.7	  593.1	 4559.0	...
5119725	  783.7	  593.2	 4560.0	...
5119726	  783.5	  593.4	 4560.0	...
5119727	  783.5	  593.3	 4561.0	...
5119728	  783.4	  593.1	 4561.0	...
5119729	  783.5	  593.4	 4562.0	...
5119730	  783.6	  593.8	 4562.0	...
5119731	  783.5	  594.2	 4564.0	...
5119732	  783.4	  594.3	 4565.0	...
5119733	  783.3	  594.3	 4566.0	...
5119734	  783.2	  594.4	 4565.0	...
5119735	  783.2	  594.4	 4567.0	...
5119736	  783.1	  594.5	 4569.0	...
5119737	  783.1	  594.6	 4572.0	...
5119738	  783.0	  594.7	 4572.0	...
5119739	  783.0	  594.5	 4572.0	...
5119740	  782.9	  594.1	 4572.0	...
5119741	  782.9	  593.8	 4572.0	...
5119742	  782.9	  593.7	 4572.0	...
5119743	  782.6	  593.6	 4572.0	...
5119744	  782.5	  593.7	 4573.0	...
5119745	  782.3	  593.7	 4573.0	...
5119746	  782.4	  593.8	 4572.0	...
5119747	  782.4	  593.7	 4572.0	...
5119748	  782.7	  593.6	 4573.0	...
5119749	  782.9	  593.6	 4574.0	...
5119750	  783.1	  593.6	 4575.0	...
5119751	  783.0	  593.7	 4576.0	...
5119752	  783.0	  593.7	 4573.0	...
5119753	  783.0	  593.8	 4568.0	...
5119754	  783.3	  593.9	 4565.0	...
5119755	  783.5	  593.9	 4567.0	...
5119756	  783.7	  593.8	 4569.0	...
5119757	  783.8	  593.9	 4568.0	...
5119758	  783.9	  593.9	 4567.0	...
5119759	  783.9	  594.1	 4567.0	...
5119760	  783.7	  594.4	 4568.0	...
5119761	  783.4	  594.4	 4568.0	...
5119762	  783.1	  594.3	 4568.0	...
5119763	  782.9	  594.0	 4569.0	...
5119764	  782.9	  593.8	 4570.0	...
5119765	  782.9	  593.6	 4571.0	...
5119766	  783.0	  593.7	 4572.0	...
5119767	  782.9	  593.7	 4572.0	...
5119768	  782.8	  593.7	 4573.0	...
5119769	  782.9	  593.8	 4573.0	...
5119770	  783.1	  594.0	 4574.0	...
5119771	  783.0	  594.2	 4575.0	...
5119772	  782.9	  594.4	 4577.0	...
5119773	  782.8	  594.5	 4580.0	...
5119774	  782.9	  594.6	 4581.0	...
5119775	  782.8	  594.8	 4580.0	...
5119776	  782.7	  595.0	 4579.0	...
5119777	  782.4	  595.2	 4579.0	...
5119778	  782.3	  595.3	 4578.0	...
5119779	  782.2	  595.3	 4578.0	...
5119780	  782.2	  595.3	 4577.0	...
5119781	  782.2	  595.3	 4577.0	...
5119782	  782.2	  595.2	 4576.0	...
5119783	  782.2	  595.0	 4576.0	...
MSG	5119784 0000 _ Number On
5119784	  782.3	  594.9	 4576.0	...
5119785	  782.5	  594.5	 4576.0	...
5119786	  782.5	  594.2	 4576.0	...
5119787	  782.3	  594.0	 4577.0	...
5119788	  782.0	  594.1	 4578.0	...
5119789	  781.8	  594.1	 4580.0	...
5119790	  781.8	  594.2	 4580.0	...
5119791	  781.8	  594.2	 4579.0	...
5119792	  781.8	  594.2	 4578.0	...
5119793	  781.9	  594.2	 4576.0	...
5119794	  782.0	  594.1	 4575.0	...
5119795	  782.1	  594.1	 4576.0	...
5119796	  782.0	  594.1	 4577.0	...
5119797	  782.0	  593.9	 4577.0	...
5119798	  781.9	  593.7	 4579.0	...
5119799	  781.9	  593.5	 4581.0	...
5119800	  782.0	  593.5	 4581.0	...
5119801	  782.0	  593.5	 4579.0	...
5119802	  782.0	  593.5	 4578.0	...
5119803	  782.0	  593.4	 4578.0	...
5119804	  782.2	  593.2	 4579.0	...
5119805	  782.3	  593.1	 4579.0	...
5119806	  782.4	  593.0	 4579.0	...
5119807	  782.4	  593.1	 4579.0	...
5119808	  782.4	  593.2	 4579.0	...
5119809	  782.4	  593.4	 4579.0	...
5119810	  782.4	  593.6	 4576.0	...
5119811	  782.4	  593.7	 4573.0	...
5119812	  782.4	  593.7	 4570.0	...
5119813	  782.3	  593.7	 4569.0	...
5119814	  782.0	  593.8	 4570.0	...
5119815	  781.8	  593.8	 4571.0	...
5119816	  781.7	  593.8	 4572.0	...
5119817	  781.5	  593.7	 4572.0	...
5119818	  781.3	  593.6	 4574.0	...
5119819	  780.8	  593.6	 4574.0	...
5119820	  780.5	  593.7	 4575.0	...
5119821	  780.1	  593.7	 4575.0	...
5119822	  780.1	  593.7	 4575.0	...
5119823	  780.0	  593.7	 4574.0	...
5119824	  779.9	  593.8	 4577.0	...
5119825	  780.0	  594.3	 4580.0	...
5119826	  780.2	  594.7	 4584.0	...
5119827	  780.4	  595.1	 4584.0	...
5119828	  780.5	  595.0	 4585.0	...
5119829	  780.5	  594.9	 4587.0	...
5119830	  780.5	  594.9	 4589.0	...
5119831	  780.5	  595.0	 4590.0	...
5119832	  780.5	  595.2	 4592.0	...
5119833	  780.3	  595.6	 4593.0	...
5119834	  780.1	  595.9	 4593.0	...
5119835	  780.0	  596.1	 4593.0	...
5119836	  780.1	  596.1	 4594.0	...
5119837	  780.3	  596.2	 4594.0	...
5119838	  780.5	  596.5	 4595.0	...
5119839	  780.6	  596.7	 4595.0	...
5119840	  780.5	  596.8	 4595.0	...
5119841	  780.7	  596.8	 4595.0	...
5119842	  780.8	  596.6	 4594.0	...
5119843	  781.0	  596.4	 4590.0	...
5119844	  780.9	  596.4	 4586.0	...
5119845	  780.7	  596.7	 4584.0	...
5119846	  780.5	  596.9	 4584.0	...
5119847	  780.3	  596.9	 4585.0	...
5119848	  780.3	  596.9	 4586.0	...
5119849	  780.2	  596.9	 4587.0	...
5119850	  780.1	  596.9	 4588.0	...
5119851	  780.0	  596.8	 4590.0	...
5119852	  779.8	  596.7	 4592.0	...
5119853	  779.7	  596.7	 4593.0	...
5119854	  779.7	  596.6	 4593.0	...
5119855	  779.8	  596.4	 4593.0	...
5119856	  779.9	  596.4	 4594.0	...
5119857	  779.7	  596.5	 4595.0	...
5119858	  779.5	  596.7	 4596.0	...
5119859	  779.2	  597.0	 4595.0	...
5119860	  779.1	  597.1	 4595.0	...
5119861	  779.1	  597.2	 4594.0	...
5119862	  779.0	  597.3	 4595.0	...
5119863	  779.0	  597.4	 4595.0	...
5119864	  778.9	  597.0	 4595.0	...
5119865	  779.0	  596.7	 4595.0	...
5119866	  779.2	  596.5	 4595.0	...
5119867	  779.4	  596.4	 4595.0	...
5119868	  779.5	  596.1	 4593.0	...
5119869	  779.6	  595.9	 4592.0	...
5119870	  779.6	  596.0	 4590.0	...
5119871	  779.7	  595.9	 4590.0	...
5119872	  779.9	  595.5	 4591.0	...
5119873	  780.0	  595.0	 4593.0	...
5119874	  780.2	  594.7	 4595.0	...
5119875	  780.3	  594.8	 4595.0	...
5119876	  780.4	  594.9	 4594.0	...
5119877	  780.4	  595.1	 4594.0	...
5119878	  780.3	  595.1	 4590.0	...
5119879	  780.3	  595.6	 4586.0	...
5119880	  780.4	  596.1	 4583.0	...
5119881	  780.4	  596.5	 4583.0	...
5119882	  780.4	  596.6	 4582.0	...
5119883	  780.3	  596.7	 4580.0	...
5119884	  780.3	  596.8	 4579.0	...
5119885	  780.3	  596.8	 4581.0	...
5119886	  780.4	  596.8	 4582.0	...
5119887	  780.3	  596.6	 4583.0	...
5119888	  780.2	  596.5	 4583.0	...
5119889	  780.1	  596.5	 4584.0	...
5119890	  780.1	  596.7	 4585.0	...
5119891	  780.1	  596.8	 4587.0	...
5119892	  780.3	  596.8	 4588.0	...
5119893	  780.4	  597.1	 4591.0	...
5119894	  780.3	  597.6	 4592.0	...
5119895	  780.1	  597.9	 4593.0	...
5119896	  779.9	  597.9	 4592.0	...
5119897	  780.0	  597.9	 4595.0	...
5119898	  780.0	  597.8	 4598.0	...
5119899	  780.0	  597.6	 4600.0	...
5119900	  780.0	  597.4	 4599.0	...
5119901	  780.1	  597.4	 4597.0	...
5119902	  780.3	  597.4	 4596.0	...
5119903	  780.3	  597.3	 4597.0	...
5119904	  780.2	  597.2	 4599.0	...
5119905	  780.1	  597.0	 4601.0	...
5119906	  780.1	  596.5	 4601.0	...
5119907	  780.1	  596.1	 4601.0	...
5119908	  780.1	  596.1	 4600.0	...
5119909	  780.2	  596.6	 4598.0	...
5119910	  780.2	  597.0	 4597.0	...
5119911	  780.1	  597.1	 4597.0	...
5119912	  780.0	  597.2	 4597.0	...
5119913	  779.9	  597.3	 4597.0	...
5119914	  779.9	  597.4	 4598.0	...
5119915	  780.0	  597.6	 4599.0	...
5119916	  780.0	  597.7	 4599.0	...
5119917	  780.1	  597.7	 4600.0	...
5119918	  780.1	  597.5	 4600.0	...
5119919	  780.2	  597.4	 4599.0	...
5119920	  780.1	  597.1	 4598.0	...
5119921	  780.0	  596.9	 4597.0	...
5119922	  779.8	  596.9	 4596.0	...
5119923	  779.8	  597.1	 4596.0	...
5119924	  779.8	  597.4	 4597.0	...
5119925	  779.9	  597.3	 4598.0	...
5119926	  780.1	  597.2	 4599.0	...
5119927	  780.3	  597.2	 4599.0	...
5119928	  780.4	  597.3	 4598.0	...
5119929	  780.6	  597.4	 4598.0	...
5119930	  780.7	  597.5	 4598.0	...
5119931	  780.7	  597.6	 4598.0	...
5119932	  780.6	  597.7	 4597.0	...
5119933	  780.2	  597.8	 4595.0	...
5119934	  779.8	  597.7	 4594.0	...
5119935	  779.3	  597.5	 4594.0	...
5119936	  779.1	  597.2	 4595.0	...
5119937	  779.0	  597.0	 4596.0	...
5119938	  779.1	  596.8	 4597.0	...
5119939	  779.1	  596.7	 4597.0	...
5119940	  779.2	  596.8	 4594.0	...
5119941	  779.3	  596.9	 4593.0	...
5119942	  779.4	  596.9	 4592.0	...
5119943	  779.6	  596.9	 4594.0	...
5119944	  779.9	  596.8	 4595.0	...
5119945	  780.0	  596.7	 4596.0	...
5119946	  780.1	  596.5	 4597.0	...
5119947	  780.0	  596.1	 4598.0	...
5119948	  779.8	  595.7	 4599.0	...
5119949	  779.8	  595.5	 4600.0	...
5119950	  779.8	  595.5	 4600.0	...
5119951	  779.8	  595.5	 4601.0	...
5119952	  779.7	  595.6	 4602.0	...
5119953	  779.7	  595.8	 4601.0	...
5119954	  779.7	  595.9	 4600.0	...
5119955	  779.6	  596.0	 4602.0	...
5119956	  779.6	  596.6	 4605.0	...
5119957	  779.5	  597.2	 4608.0	...
5119958	  779.1	  597.8	 4609.0	...
5119959	  778.8	  598.1	 4609.0	...
5119960	  778.6	  598.4	 4609.0	...
5119961	  778.6	  598.6	 4607.0	...
5119962	  778.6	  598.6	 4608.0	...
5119963	  778.7	  598.5	 4609.0	...
5119964	  778.8	  598.5	 4609.0	...
5119965	  779.0	  598.5	 4608.0	...
5119966	  779.1	  598.5	 4606.0	...
5119967	  779.3	  598.6	 4606.0	...
5119968	  779.3	  598.7	 4605.0	...
5119969	  779.3	  598.5	 4604.0	...
5119970	  779.4	  598.3	 4604.0	...
5119971	  779.6	  598.3	 4604.0	...
5119972	  779.7	  598.3	 4604.0	...
5119973	  779.7	  598.4	 4604.0	...
5119974	  779.7	  598.4	 4604.0	...
5119975	  779.9	  598.4	 4604.0	...
5119976	  780.0	  598.4	 4603.0	...
5119977	  780.2	  598.4	 4602.0	...
5119978	  780.2	  598.3	 4600.0	...
5119979	  780.2	  598.1	 4600.0	...
5119980	  780.0	  597.9	 4602.0	...
5119981	  779.9	  597.9	 4603.0	...
5119982	  779.7	  598.0	 4603.0	...
5119983	  779.8	  598.1	 4603.0	...
5119984	  779.9	  598.1	 4604.0	...
5119985	  780.1	  598.4	 4604.0	...
5119986	  780.2	  598.7	 4605.0	...
5119987	  780.3	  598.9	 4605.0	...
5119988	  780.1	  598.8	 4605.0	...
5119989	  780.0	  598.7	 4604.0	...
5119990	  780.0	  598.4	 4603.0	...
5119991	  780.0	  598.2	 4603.0	...
5119992	  779.9	  598.1	 4604.0	...
5119993	  779.9	  598.0	 4605.0	...
5119994	  779.8	  598.0	 4607.0	...
5119995	  779.8	  598.0	 4608.0	...
5119996	  779.8	  598.0	 4610.0	...
5119997	  779.8	  598.1	 4610.0	...
5119998	  779.9	  598.0	 4608.0	...
5119999	  779.8	  597.8	 4606.0	...
5120000	  779.7	  598.0	 4606.0	...
5120001	  779.6	  598.3	 4605.0	...
5120002	  779.7	  598.6	 4605.0	...
5120003	  779.8	  598.5	 4607.0	...
5120004	  779.7	  598.4	 4608.0	...
5120005	  779.7	  598.4	 4609.0	...
5120006	  779.7	  598.5	 4609.0	...
5120007	  779.6	  598.5	 4610.0	...
5120008	  779.6	  598.5	 4611.0	...
5120009	  779.5	  598.6	 4610.0	...
5120010	  779.4	  598.7	 4609.0	...
5120011	  779.3	  598.8	 4608.0	...
5120012	  779.3	  598.9	 4608.0	...
5120013	  779.3	  598.9	 4608.0	...
5120014	  779.4	  598.9	 4608.0	...
5120015	  779.5	  598.9	 4608.0	...
5120016	  779.7	  599.0	 4610.0	...
5120017	  779.8	  599.1	 4611.0	...
5120018	  779.9	  599.2	 4613.0	...
5120019	  779.7	  599.1	 4613.0	...
5120020	  779.4	  599.1	 4613.0	...
5120021	  779.2	  599.0	 4612.0	...
5120022	  779.2	  599.0	 4612.0	...
5120023	  779.3	  598.9	 4612.0	...
5120024	  779.3	  599.0	 4613.0	...
5120025	  779.5	  599.1	 4612.0	...
5120026	  779.7	  599.3	 4610.0	...
5120027	  779.8	  599.5	 4611.0	...
5120028	  779.8	  599.6	 4613.0	...
5120029	  779.8	  599.6	 4614.0	...
5120030	  779.9	  599.6	 4615.0	...
5120031	  780.0	  599.5	 4615.0	...
5120032	  780.0	  599.6	 4614.0	...
5120033	  780.0	  599.7	 4612.0	...
5120034	  779.8	  599.9	 4610.0	...
5120035	  779.6	  599.6	 4610.0	...
5120036	  779.6	  599.2	 4610.0	...
5120037	  779.5	  599.1	 4609.0	...
5120038	  779.5	  599.3	 4609.0	...
5120039	  779.5	  599.5	 4606.0	...
5120040	  779.5	  599.5	 4605.0	...
5120041	  779.6	  599.5	 4602.0	...
5120042	  779.7	  599.4	 4601.0	...
5120043	  779.8	  599.4	 4601.0	...
5120044	  779.8	  599.3	 4601.0	...
5120045	  779.8	  599.3	 4602.0	...
5120046	  779.7	  599.3	 4602.0	...
5120047	  779.6	  599.3	 4602.0	...
5120048	  779.6	  599.2	 4604.0	...
5120049	  779.5	  599.2	 4607.0	...
5120050	  779.6	  599.1	 4608.0	...
5120051	  779.8	  599.0	 4606.0	...
5120052	  780.0	  599.1	 4605.0	...
5120053	  780.0	  599.3	 4604.0	...
5120054	  780.0	  599.5	 4605.0	...
5120055	  780.0	  599.6	 4606.0	...
5120056	  780.0	  599.4	 4607.0	...
5120057	  779.9	  599.2	 4608.0	...
5120058	  779.8	  598.9	 4609.0	...
5120059	  779.6	  598.8	 4609.0	...
5120060	  779.5	  598.5	 4609.0	...
5120061	  779.6	  598.3	 4609.0	...
5120062	  779.4	  598.4	 4608.0	...
5120063	  779.1	  598.9	 4607.0	...
5120064	  778.7	  599.4	 4606.0	...
5120065	  778.7	  599.7	 4606.0	...
5120066	  778.5	  599.6	 4608.0	...
5120067	  778.4	  599.2	 4609.0	...
5120068	  778.4	  598.7	 4610.0	...
5120069	  778.5	  598.5	 4610.0	...
5120070	  778.8	  597.7	 4610.0	...
5120071	  778.9	  596.6	 4610.0	...
5120072	  779.5	  595.3	 4609.0	...
EFIX R   5118537	5120072	1536	  787.4	  592.0	   4530
SSACC R  5120073
5120073	  779.8	  594.0	 4609.0	...
5120074	  780.4	  593.0	 4609.0	...
5120075	  780.8	  591.2	 4609.0	...
5120076	  781.6	  589.4	 4608.0	...
5120077	  782.8	  586.9	 4608.0	...
5120078	  783.7	  584.9	 4608.0	...
5120079	  784.8	  583.3	 4607.0	...
ESACC R  5120073	5120079	7	  779.8	  594.0	  784.8	  583.3	   0.25	     38
SFIX R   5120080
5120080	  785.0	  581.7	 4607.0	...
5120081	  785.4	  580.6	 4606.0	...
5120082	  785.6	  579.7	 4604.0	...
5120083	  786.0	  579.5	 4602.0	...
5120084	  786.4	  579.2	 4602.0	...
5120085	  786.5	  578.9	 4602.0	...
5120086	  786.3	  578.8	 4603.0	...
5120087	  786.0	  579.2	 4604.0	...
5120088	  785.7	  579.5	 4604.0	...
5120089	  785.5	  579.8	 4602.0	...
5120090	  785.3	  579.9	 4600.0	...
5120091	  784.9	  580.1	 4598.0	...
5120092	  784.5	  580.2	 4598.0	...
5120093	  784.1	  580.3	 4600.0	...
5120094	  784.2	  580.2	 4602.0	...
5120095	  783.8	  579.8	 4604.0	...
5120096	  783.5	  579.3	 4605.0	...
MSG	5120097 0000 _ Number Off
5120097	  783.1	  579.2	 4606.0	...
5120098	  783.1	  579.5	 4606.0	...
5120099	  783.1	  579.8	 4607.0	...
5120100	  783.2	  579.7	 4609.0	...
5120101	  783.3	  579.6	 4611.0	...
5120102	  783.2	  579.6	 4610.0	...
5120103	  783.1	  579.6	 4609.0	...
5120104	  782.9	  579.7	 4611.0	...
5120105	  782.9	  580.1	 4613.0	...
5120106	  782.9	  580.4	 4614.0	...
5120107	  783.0	  580.9	 4614.0	...
5120108	  783.0	  581.2	 4613.0	...
5120109	  782.9	  581.5	 4613.0	...
5120110	  783.0	  581.9	 4611.0	...
5120111	  783.2	  582.2	 4610.0	...
5120112	  783.4	  582.6	 4608.0	...
5120113	  783.5	  582.5	 4608.0	...
5120114	  783.6	  582.4	 4610.0	...
5120115	  784.1	  582.3	 4611.0	...
5120116	  784.5	  582.4	 4612.0	...
5120117	  784.8	  582.4	 4612.0	...
5120118	  784.8	  582.6	 4613.0	...
5120119	  784.7	  582.8	 4615.0	...
5120120	  784.7	  582.8	 4616.0	...
5120121	  784.7	  582.7	 4616.0	...
5120122	  784.6	  582.3	 4615.0	...
5120123	  784.6	  581.9	 4613.0	...
5120124	  784.7	  581.7	 4609.0	...
5120125	  784.8	  581.9	 4607.0	...
5120126	  784.9	  582.1	 4605.0	...
5120127	  785.0	  582.3	 4605.0	...
5120128	  785.1	  582.3	 4604.0	...
5120129	  785.1	  582.2	 4605.0	...
5120130	  785.2	  582.2	 4606.0	...
5120131	  785.3	  582.2	 4608.0	...
5120132	  785.3	  582.1	 4608.0	...
5120133	  785.4	  582.1	 4608.0	...
5120134	  785.4	  582.5	 4609.0	...
5120135	  785.5	  582.9	 4609.0	...
5120136	  785.6	  583.5	 4609.0	...
5120137	  785.6	  583.6	 4608.0	...
5120138	  785.6	  583.9	 4609.0	...
5120139	  785.6	  583.9	 4609.0	...
5120140	  785.5	  584.0	 4609.0	...
5120141	  785.4	  584.0	 4609.0	...
5120142	  785.4	  584.0	 4610.0	...
5120143	  785.3	  583.7	 4611.0	...
5120144	  785.1	  583.5	 4613.0	...
5120145	  784.9	  583.4	 4613.0	...
5120146	  784.9	  583.4	 4612.0	...
5120147	  785.1	  583.5	 4611.0	...
5120148	  785.3	  583.6	 4609.0	...
5120149	  785.3	  583.7	 4609.0	...
5120150	  785.3	  583.7	 4609.0	...
5120151	  785.2	  583.6	 4609.0	...
5120152	  784.9	  583.5	 4609.0	...
5120153	  784.6	  583.4	 4611.0	...
5120154	  784.3	  583.5	 4613.0	...
5120155	  784.3	  583.6	 4614.0	...
5120156	  784.3	  583.8	 4614.0	...
5120157	  784.4	  583.9	 4614.0	...
5120158	  784.4	  584.2	 4614.0	...
5120159	  784.4	  584.5	 4616.0	...
5120160	  784.3	  584.6	 4618.0	...
5120161	  784.3	  584.6	 4618.0	...
5120162	  784.4	  584.6	 4616.0	...
5120163	  784.3	  584.6	 4616.0	...
5120164	  784.1	  584.4	 4617.0	...
5120165	  783.9	  584.2	 4618.0	...
5120166	  783.9	  584.2	 4618.0	...
5120167	  784.0	  584.4	 4618.0	...
5120168	  784.1	  584.5	 4617.0	...
5120169	  784.2	  584.5	 4617.0	...
5120170	  784.2	  584.6	 4617.0	...
5120171	  784.1	  584.7	 4618.0	...
5120172	  784.2	  584.6	 4618.0	...
5120173	  784.5	  584.6	 4617.0	...
5120174	  784.7	  584.6	 4616.0	...
5120175	  784.6	  584.6	 4615.0	...
5120176	  784.4	  584.5	 4614.0	...
5120177	  784.2	  584.4	 4613.0	...
5120178	  784.0	  584.3	 4613.0	...
5120179	  784.0	  584.3	 4614.0	...
5120180	  784.0	  584.5	 4614.0	...
5120181	  784.0	  584.7	 4614.0	...
5120182	  784.0	  584.9	 4612.0	...
5120183	  784.2	  584.9	 4610.0	...
5120184	  784.6	  584.9	 4609.0	...
5120185	  785.0	  584.9	 4609.0	...
5120186	  785.2	  584.9	 4610.0	...
5120187	  785.2	  584.8	 4612.0	...
5120188	  784.8	  584.8	 4614.0	...
5120189	  784.5	  585.1	 4614.0	...
5120190	  784.3	  585.4	 4614.0	...
5120191	  784.3	  585.5	 4614.0	...
5120192	  784.2	  585.3	 4614.0	...
5120193	  784.1	  584.9	 4614.0	...
5120194	  784.2	  584.6	 4614.0	...
5120195	  784.2	  584.4	 4613.0	...
5120196	  784.4	  584.4	 4614.0	...
5120197	  784.4	  584.5	 4614.0	...
5120198	  784.5	  584.6	 4614.0	...
5120199	  784.5	  585.0	 4614.0	...
5120200	  784.7	  585.2	 4614.0	...
5120201	  784.7	  585.5	 4614.0	...
5120202	  784.8	  585.4	 4614.0	...
5120203	  784.7	  585.4	 4614.0	...
5120204	  784.6	  585.1	 4614.0	...
5120205	  784.8	  584.7	 4614.0	...
5120206	  784.9	  584.3	 4615.0	...
5120207	  785.2	  584.5	 4617.0	...
5120208	  785.2	  584.8	 4620.0	...
5120209	  785.2	  584.7	 4618.0	...
5120210	  785.2	  584.4	 4617.0	...
5120211	  785.1	  584.0	 4616.0	...
5120212	  785.1	  584.0	 4616.0	...
5120213	  785.1	  584.1	 4617.0	...
5120214	  785.1	  584.3	 4617.0	...
5120215	  785.1	  584.3	 4616.0	...
5120216	  785.2	  584.1	 4615.0	...
5120217	  785.2	  584.0	 4614.0	...
5120218	  785.3	  584.2	 4615.0	...
5120219	  785.3	  584.3	 4616.0	...
5120220	  785.2	  584.2	 4616.0	...
5120221	  785.0	  583.9	 4616.0	...
5120222	  784.9	  583.7	 4615.0	...
5120223	  784.9	  583.7	 4615.0	...
5120224	  784.9	  583.6	 4616.0	...
5120225	  784.9	  583.5	 4618.0	...
5120226	  784.9	  583.7	 4618.0	...
5120227	  784.9	  584.1	 4618.0	...
5120228	  785.0	  584.9	 4618.0	...
5120229	  785.1	  585.4	 4617.0	...
5120230	  785.2	  585.8	 4617.0	...
5120231	  785.3	  585.7	 4618.0	...
5120232	  785.3	  585.6	 4620.0	...
5120233	  785.2	  585.3	 4623.0	...
5120234	  785.1	  585.0	 4625.0	...
5120235	  785.1	  584.8	 4627.0	...
5120236	  785.0	  584.9	 4628.0	...
5120237	  784.9	  585.0	 4626.0	...
5120238	  784.7	  585.2	 4626.0	...
5120239	  784.7	  585.2	 4627.0	...
5120240	  784.6	  585.2	 4629.0	...
5120241	  784.5	  585.2	 4629.0	...
5120242	  784.3	  585.0	 4630.0	...
5120243	  784.1	  584.8	 4630.0	...
5120244	  783.9	  584.6	 4630.0	...
5120245	  783.8	  584.6	 4631.0	...
5120246	  783.8	  584.5	 4631.0	...
5120247	  783.8	  584.5	 4632.0	...
5120248	  783.8	  584.5	 4632.0	...
5120249	  783.9	  584.6	 4631.0	...
5120250	  784.0	  584.6	 4630.0	...
5120251	  784.1	  584.6	 4628.0	...
5120252	  784.5	  584.5	 4624.0	...
5120253	  784.6	  584.4	 4622.0	...
5120254	  784.8	  584.4	 4619.0	...
5120255	  784.7	  584.5	 4619.0	...
5120256	  784.7	  584.4	 4618.0	...
5120257	  784.6	  584.3	 4618.0	...
5120258	  784.6	  584.1	 4617.0	...
5120259	  784.5	  584.0	 4617.0	...
5120260	  784.4	  583.9	 4617.0	...
5120261	  784.3	  583.8	 4616.0	...
5120262	  784.2	  583.8	 4616.0	...
5120263	  784.4	  584.0	 4616.0	...
5120264	  784.6	  584.1	 4616.0	...
5120265	  784.8	  584.2	 4619.0	...
5120266	  784.8	  584.1	 4621.0	...
5120267	  784.8	  584.1	 4623.0	...
5120268	  784.8	  584.1	 4623.0	...
5120269	  784.9	  584.2	 4626.0	...
5120270	  785.0	  584.4	 4628.0	...
5120271	  785.0	  584.5	 4630.0	...
5120272	  785.1	  584.6	 4630.0	...
5120273	  785.1	  584.8	 4630.0	...
5120274	  785.1	  585.1	 4631.0	...
5120275	  785.0	  585.6	 4632.0	...
5120276	  784.8	  585.9	 4633.0	...
5120277	  784.8	  586.5	 4635.0	...
5120278	  784.8	  586.8	 4634.0	...
5120279	  784.6	  587.2	 4634.0	...
5120280	  784.4	  587.3	 4633.0	...
5120281	  784.1	  586.9	 4632.0	...
5120282	  783.9	  586.6	 4632.0	...
5120283	  783.9	  586.2	 4631.0	...
5120284	  784.1	  586.0	 4629.0	...
5120285	  784.2	  585.9	 4628.0	...
5120286	  784.4	  585.6	 4627.0	...
5120287	  784.5	  585.4	 4626.0	...
5120288	  784.6	  585.3	 4626.0	...
5120289	  785.0	  585.2	 4625.0	...
5120290	  785.3	  585.1	 4626.0	...
5120291	  785.6	  585.1	 4625.0	...
5120292	  785.7	  585.1	 4625.0	...
5120293	  785.7	  585.0	 4627.0	...
5120294	  785.6	  585.0	 4629.0	...
5120295	  785.6	  585.3	 4630.0	...
5120296	  785.7	  585.6	 4628.0	...
5120297	  785.7	  585.9	 4629.0	...
5120298	  785.8	  585.9	 4632.0	...
5120299	  785.9	  585.9	 4635.0	...
5120300	  785.9	  585.9	 4637.0	...
5120301	  786.0	  585.9	 4639.0	...
5120302	  786.1	  586.0	 4639.0	...
5120303	  786.1	  586.1	 4637.0	...
5120304	  786.0	  586.3	 4636.0	...
5120305	  785.9	  586.4	 4637.0	...
5120306	  785.8	  586.6	 4637.0	...
5120307	  785.8	  586.7	 4637.0	...
5120308	  785.5	  586.7	 4637.0	...
5120309	  785.2	  586.8	 4638.0	...
5120310	  785.3	  586.9	 4641.0	...
5120311	  785.6	  587.0	 4644.0	...
5120312	  785.6	  587.1	 4646.0	...
5120313	  785.5	  587.1	 4645.0	...
5120314	  785.3	  587.0	 4645.0	...
5120315	  785.2	  586.9	 4645.0	...
5120316	  785.2	  586.9	 4643.0	...
5120317	  785.1	  587.0	 4642.0	...
5120318	  785.1	  587.0	 4640.0	...
5120319	  785.1	  587.1	 4639.0	...
5120320	  785.1	  587.2	 4639.0	...
5120321	  785.0	  587.3	 4639.0	...
5120322	  784.6	  587.5	 4639.0	...
5120323	  784.2	  587.8	 4641.0	...
5120324	  784.0	  587.9	 4642.0	...
5120325	  784.1	  588.0	 4644.0	...
5120326	  784.2	  588.1	 4644.0	...
5120327	  784.3	  588.2	 4645.0	...
5120328	  784.3	  588.1	 4646.0	...
5120329	  784.3	  588.1	 4647.0	...
5120330	  784.3	  588.0	 4647.0	...
5120331	  784.3	  588.0	 4646.0	...
5120332	  784.3	  587.9	 4645.0	...
5120333	  784.6	  587.7	 4645.0	...
5120334	  784.8	  587.6	 4647.0	...
5120335	  785.0	  587.4	 4648.0	...
5120336	  784.9	  587.3	 4651.0	...
5120337	  784.7	  587.2	 4654.0	...
5120338	  784.6	  587.1	 4654.0	...
5120339	  784.5	  587.2	 4652.0	...
5120340	  784.6	  587.2	 4650.0	...
5120341	  784.7	  587.5	 4651.0	...
5120342	  784.8	  587.8	 4651.0	...
5120343	  784.9	  588.1	 4650.0	...
5120344	  785.1	  588.1	 4650.0	...
5120345	  785.2	  588.1	 4650.0	...
5120346	  785.4	  588.1	 4652.0	...
5120347	  785.5	  588.1	 4653.0	...
5120348	  785.6	  588.1	 4655.0	...
5120349	  785.5	  587.9	 4657.0	...
5120350	  785.6	  587.7	 4657.0	...
5120351	  785.7	  587.4	 4655.0	...
5120352	  785.6	  587.3	 4653.0	...
5120353	  785.3	  587.1	 4653.0	...
5120354	  785.1	  587.1	 4653.0	...
5120355	  785.2	  587.2	 4654.0	...
5120356	  785.3	  587.5	 4654.0	...
5120357	  785.1	  587.7	 4654.0	...
5120358	  785.0	  587.7	 4654.0	...
5120359	  785.0	  587.7	 4656.0	...
5120360	  785.0	  587.8	 4657.0	...
5120361	  785.1	  587.9	 4657.0	...
5120362	  785.1	  588.0	 4655.0	...
5120363	  785.2	  588.1	 4654.0	...
5120364	  785.2	  588.0	 4654.0	...
5120365	  785.2	  587.9	 4653.0	...
5120366	  785.2	  587.8	 4651.0	...
5120367	  785.1	  587.6	 4649.0	...
5120368	  784.9	  587.5	 4649.0	...
5120369	  784.6	  587.3	 4650.0	...
5120370	  784.4	  587.3	 4651.0	...
5120371	  784.4	  587.3	 4651.0	...
5120372	  784.3	  587.1	 4652.0	...
5120373	  784.2	  587.0	 4653.0	...
5120374	  784.2	  587.1	 4653.0	...
5120375	  784.2	  587.3	 4653.0	...
5120376	  784.2	  587.4	 4653.0	...
5120377	  784.2	  587.3	 4653.0	...
5120378	  783.8	  587.1	 4653.0	...
5120379	  783.5	  587.0	 4653.0	...
5120380	  783.2	  586.9	 4653.0	...
5120381	  783.2	  587.0	 4655.0	...
5120382	  783.2	  587.2	 4656.0	...
5120383	  783.3	  587.5	 4658.0	...
5120384	  783.2	  587.7	 4661.0	...
5120385	  783.1	  588.0	 4663.0	...
5120386	  783.1	  588.2	 4663.0	...
5120387	  783.1	  588.3	 4663.0	...
5120388	  783.2	  588.5	 4661.0	...
5120389	  783.2	  588.6	 4660.0	...
5120390	  783.2	  588.8	 4662.0	...
5120391	  783.2	  588.8	 4664.0	...
5120392	  783.0	  588.9	 4668.0	...
5120393	  782.8	  588.9	 4670.0	...
5120394	  782.7	  589.0	 4672.0	...
5120395	  782.8	  589.0	 4671.0	...
5120396	  782.9	  589.0	 4670.0	...
5120397	  782.9	  588.8	 4669.0	...
5120398	  782.9	  588.4	 4671.0	...
5120399	  782.8	  588.0	 4673.0	...
5120400	  782.8	  587.7	 4672.0	...
5120401	  783.1	  587.5	 4669.0	...
5120402	  783.5	  587.4	 4668.0	...
5120403	  783.8	  587.3	 4669.0	...
5120404	  783.7	  587.5	 4670.0	...
5120405	  783.6	  587.6	 4670.0	...
5120406	  783.4	  587.8	 4670.0	...
5120407	  783.1	  587.9	 4670.0	...
5120408	  782.9	  587.9	 4671.0	...
5120409	  782.9	  588.1	 4671.0	...
5120410	  782.9	  588.3	 4672.0	...
5120411	  782.9	  588.4	 4670.0	...
5120412	  782.9	  588.5	 4669.0	...
5120413	  782.9	  588.6	 4667.0	...
5120414	  782.9	  588.6	 4667.0	...
5120415	  783.0	  588.6	 4668.0	...
5120416	  783.1	  588.5	 4668.0	...
5120417	  783.0	  588.2	 4670.0	...
5120418	  782.9	  587.8	 4673.0	...
5120419	  782.8	  587.6	 4675.0	...
5120420	  782.8	  587.3	 4675.0	...
5120421	  782.6	  587.3	 4677.0	...
5120422	  782.4	  587.8	 4678.0	...
5120423	  782.1	  588.3	 4678.0	...
5120424	  782.0	  588.7	 4676.0	...
5120425	  782.0	  588.5	 4675.0	...
5120426	  782.1	  588.3	 4677.0	...
5120427	  782.3	  588.3	 4678.0	...
5120428	  782.2	  588.4	 4679.0	...
5120429	  782.2	  588.4	 4679.0	...
5120430	  782.2	  588.4	 4680.0	...
5120431	  782.5	  588.4	 4681.0	...
5120432	  782.8	  588.3	 4681.0	...
5120433	  783.0	  588.1	 4681.0	...
5120434	  782.9	  587.9	 4680.0	...
5120435	  782.8	  587.8	 4681.0	...
5120436	  782.7	  587.6	 4681.0	...
5120437	  782.8	  587.5	 4681.0	...
5120438	  782.8	  587.3	 4681.0	...
5120439	  782.9	  587.1	 4683.0	...
5120440	  782.9	  587.0	 4683.0	...
5120441	  782.8	  586.7	 4684.0	...
5120442	  782.8	  586.7	 4683.0	...
5120443	  782.9	  586.6	 4683.0	...
5120444	  782.9	  586.3	 4683.0	...
5120445	  782.9	  586.0	 4682.0	...
5120446	  782.8	  585.7	 4682.0	...
5120447	  782.8	  585.7	 4682.0	...
5120448	  783.0	  585.7	 4681.0	...
5120449	  783.1	  585.6	 4681.0	...
5120450	  783.2	  585.6	 4681.0	...
5120451	  783.1	  585.5	 4681.0	...
5120452	  783.1	  585.8	 4682.0	...
5120453	  783.0	  586.0	 4682.0	...
5120454	  782.9	  586.3	 4683.0	...
5120455	  782.7	  586.5	 4684.0	...
5120456	  782.6	  586.7	 4685.0	...
5120457	  782.4	  586.7	 4685.0	...
5120458	  782.3	  586.7	 4686.0	...
5120459	  782.2	  586.7	 4687.0	...
5120460	  782.1	  586.7	 4688.0	...
5120461	  782.0	  586.7	 4688.0	...
5120462	  781.8	  586.5	 4687.0	...
5120463	  781.6	  586.4	 4686.0	...
5120464	  781.5	  586.3	 4685.0	...
5120465	  781.5	  586.3	 4683.0	...
5120466	  781.6	  586.3	 4681.0	...
5120467	  781.7	  586.3	 4681.0	...
5120468	  781.8	  586.2	 4681.0	...
5120469	  781.8	  586.2	 4682.0	...
5120470	  781.7	  586.2	 4682.0	...
5120471	  781.7	  586.2	 4682.0	...
5120472	  781.6	  586.2	 4681.0	...
5120473	  781.7	  586.1	 4681.0	...
5120474	  781.8	  586.4	 4682.0	...
5120475	  781.9	  586.7	 4683.0	...
5120476	  782.0	  587.0	 4685.0	...
5120477	  782.0	  586.9	 4686.0	...
5120478	  782.0	  586.9	 4686.0	...
5120479	  782.0	  586.8	 4686.0	...
5120480	  781.9	  586.7	 4687.0	...
5120481	  781.9	  586.5	 4687.0	...
5120482	  781.8	  586.3	 4687.0	...
5120483	  781.7	  586.0	 4687.0	...
5120484	  781.8	  585.7	 4687.0	...
5120485	  781.9	  585.7	 4686.0	...
5120486	  782.1	  585.9	 4685.0	...
5120487	  781.8	  586.0	 4685.0	...
5120488	  781.6	  586.1	 4687.0	...
5120489	  781.5	  586.1	 4689.0	...
5120490	  781.5	  585.9	 4691.0	...
5120491	  781.6	  585.6	 4691.0	...
5120492	  781.7	  585.5	 4692.0	...
5120493	  781.9	  585.5	 4694.0	...
5120494	  782.0	  585.7	 4697.0	...
5120495	  782.2	  585.8	 4696.0	...
5120496	  782.2	  585.8	 4693.0	...
5120497	  782.2	  585.8	 4689.0	...
5120498	  782.3	  585.8	 4689.0	...
5120499	  782.5	  585.8	 4690.0	...
5120500	  782.7	  585.8	 4690.0	...
5120501	  782.8	  585.9	 4692.0	...
5120502	  782.7	  585.8	 4693.0	...
5120503	  782.6	  585.6	 4695.0	...
5120504	  782.4	  585.4	 4693.0	...
5120505	  782.4	  585.4	 4690.0	...
5120506	  782.4	  585.5	 4691.0	...
5120507	  782.3	  585.5	 4694.0	...
5120508	  782.1	  585.4	 4695.0	...
5120509	  781.9	  585.2	 4693.0	...
5120510	  782.0	  585.0	 4692.0	...
5120511	  782.3	  584.9	 4692.0	...
5120512	  782.5	  584.5	 4691.0	...
5120513	  782.5	  584.1	 4691.0	...
5120514	  782.5	  583.7	 4691.0	...
5120515	  782.5	  583.8	 4692.0	...
5120516	  782.5	  583.9	 4694.0	...
5120517	  782.3	  584.2	 4695.0	...
5120518	  782.2	  584.4	 4694.0	...
5120519	  782.0	  584.4	 4691.0	...
5120520	  782.0	  584.2	 4691.0	...
5120521	  781.9	  584.0	 4692.0	...
5120522	  781.9	  583.9	 4694.0	...
5120523	  781.9	  583.9	 4694.0	...
5120524	  781.8	  583.8	 4693.0	...
5120525	  781.7	  583.9	 4692.0	...
5120526	  781.5	  584.0	 4691.0	...
5120527	  781.1	  584.0	 4692.0	...
5120528	  780.9	  584.2	 4694.0	...
5120529	  780.8	  584.5	 4695.0	...
5120530	  780.8	  584.8	 4695.0	...
5120531	  780.9	  585.0	 4693.0	...
5120532	  780.9	  585.0	 4692.0	...
5120533	  780.8	  585.0	 4694.0	...
5120534	  780.4	  585.1	 4696.0	...
5120535	  779.9	  585.2	 4696.0	...
5120536	  779.6	  585.2	 4697.0	...
5120537	  779.6	  585.3	 4697.0	...
5120538	  779.7	  585.7	 4699.0	...
5120539	  779.6	  586.0	 4701.0	...
5120540	  779.6	  586.3	 4703.0	...
5120541	  779.5	  586.2	 4703.0	...
5120542	  779.5	  586.1	 4704.0	...
5120543	  779.4	  585.8	 4704.0	...
5120544	  779.3	  585.6	 4703.0	...
5120545	  779.3	  585.3	 4700.0	...
5120546	  779.3	  585.3	 4698.0	...
5120547	  779.4	  585.3	 4698.0	...
5120548	  779.6	  585.2	 4699.0	...
5120549	  779.9	  585.1	 4700.0	...
5120550	  780.2	  585.1	 4701.0	...
5120551	  780.6	  585.0	 4702.0	...
5120552	  780.8	  584.9	 4703.0	...
5120553	  781.3	  584.7	 4702.0	...
5120554	  781.6	  584.6	 4701.0	...
5120555	  781.5	  584.7	 4701.0	...
5120556	  781.2	  584.3	 4701.0	...
5120557	  780.7	  584.1	 4701.0	...
5120558	  780.5	  583.7	 4701.0	...
5120559	  780.3	  584.0	 4701.0	...
5120560	  780.2	  584.2	 4701.0	...
5120561	  779.9	  584.5	 4701.0	...
5120562	  779.6	  584.3	 4701.0	...
5120563	  779.3	  584.1	 4701.0	...
5120564	  779.3	  583.8	 4704.0	...
5120565	  779.3	  583.7	 4706.0	...
5120566	  779.3	  583.9	 4709.0	...
5120567	  779.1	  584.3	 4709.0	...
5120568	  779.0	  584.6	 4708.0	...
5120569	  778.8	  584.6	 4705.0	...
5120570	  778.7	  584.6	 4703.0	...
5120571	  778.8	  584.7	 4702.0	...
5120572	  779.1	  584.9	 4704.0	...
5120573	  779.3	  585.0	 4706.0	...
5120574	  779.1	  585.3	 4707.0	...
5120575	  778.9	  585.4	 4708.0	...
5120576	  779.0	  585.5	 4707.0	...
5120577	  779.2	  585.6	 4707.0	...
5120578	  779.5	  585.8	 4707.0	...
5120579	  779.7	  586.3	 4709.0	...
5120580	  779.8	  586.5	 4712.0	...
5120581	  780.1	  586.6	 4713.0	...
5120582	  780.2	  586.5	 4713.0	...
5120583	  780.3	  586.3	 4711.0	...
5120584	  780.3	  586.2	 4710.0	...
5120585	  780.2	  586.0	 4708.0	...
5120586	  780.1	  585.7	 4707.0	...
5120587	  780.1	  585.5	 4707.0	...
5120588	  780.1	  585.2	 4707.0	...
5120589	  780.0	  584.8	 4708.0	...
5120590	  779.8	  584.5	 4707.0	...
5120591	  779.6	  584.6	 4706.0	...
5120592	  779.3	  584.8	 4705.0	...
5120593	  779.3	  585.0	 4706.0	...
5120594	  779.2	  585.1	 4705.0	...
5120595	  779.2	  585.2	 4705.0	...
5120596	  779.3	  585.5	 4704.0	...
5120597	  779.4	  585.8	 4704.0	...
5120598	  779.5	  585.7	 4704.0	...
5120599	  779.6	  585.4	 4705.0	...
5120600	  779.7	  585.0	 4706.0	...
5120601	  779.7	  584.6	 4707.0	...
5120602	  779.7	  584.3	 4707.0	...
5120603	  779.7	  584.3	 4706.0	...
5120604	  779.7	  584.5	 4705.0	...
5120605	  779.6	  584.6	 4704.0	...
5120606	  779.7	  584.5	 4705.0	...
5120607	  779.9	  584.8	 4706.0	...
5120608	  780.2	  585.2	 4706.0	...
5120609	  780.2	  585.7	 4707.0	...
5120610	  780.0	  585.5	 4708.0	...
5120611	  779.8	  585.1	 4709.0	...
5120612	  779.5	  584.8	 4708.0	...
5120613	  779.4	  584.8	 4709.0	...
5120614	  779.6	  584.8	 4709.0	...
5120615	  780.0	  584.7	 4710.0	...
5120616	  780.5	  585.0	 4711.0	...
5120617	  780.6	  585.4	 4712.0	...
5120618	  780.6	  585.9	 4712.0	...
5120619	  780.6	  586.2	 4712.0	...
5120620	  780.6	  586.3	 4712.0	...
5120621	  780.4	  586.2	 4712.0	...
5120622	  780.2	  585.9	 4711.0	...
5120623	  780.1	  585.6	 4710.0	...
5120624	  779.8	  585.4	 4708.0	...
5120625	  779.6	  585.3	 4708.0	...
5120626	  779.5	  585.4	 4708.0	...
5120627	  779.6	  585.7	 4708.0	...
5120628	  779.6	  586.0	 4710.0	...
5120629	  779.6	  586.3	 4712.0	...
5120630	  779.5	  586.7	 4713.0	...
5120631	  779.3	  587.0	 4714.0	...
5120632	  779.1	  587.2	 4714.0	...
5120633	  778.9	  587.3	 4713.0	...
5120634	  778.9	  587.3	 4713.0	...
5120635	  778.9	  587.3	 4714.0	...
5120636	  778.9	  587.1	 4715.0	...
5120637	  778.8	  586.9	 4717.0	...
5120638	  778.6	  586.6	 4717.0	...
5120639	  778.5	  586.5	 4717.0	...
5120640	  778.5	  586.4	 4717.0	...
5120641	  778.5	  586.4	 4717.0	...
5120642	  778.8	  586.4	 4718.0	...
5120643	  779.0	  586.4	 4719.0	...
5120644	  779.2	  586.3	 4719.0	...
5120645	  778.9	  586.2	 4719.0	...
5120646	  778.7	  586.3	 4720.0	...
5120647	  778.8	  586.4	 4720.0	...
5120648	  779.0	  586.5	 4720.0	...
5120649	  779.1	  586.6	 4719.0	...
5120650	  778.8	  586.6	 4718.0	...
5120651	  778.6	  586.7	 4719.0	...
5120652	  778.5	  586.7	 4721.0	...
5120653	  778.5	  586.8	 4723.0	...
5120654	  778.5	  586.8	 4724.0	...
5120655	  778.5	  586.8	 4725.0	...
5120656	  778.7	  586.9	 4727.0	...
5120657	  778.9	  587.1	 4727.0	...
5120658	  779.2	  587.2	 4729.0	...
5120659	  779.4	  587.3	 4732.0	...
5120660	  779.3	  587.4	 4730.0	...
5120661	  779.3	  587.4	 4727.0	...
5120662	  779.4	  587.7	 4724.0	...
5120663	  779.4	  587.9	 4726.0	...
5120664	  779.3	  588.0	 4728.0	...
5120665	  778.9	  588.0	 4728.0	...
5120666	  778.5	  588.0	 4727.0	...
5120667	  778.1	  588.0	 4727.0	...
5120668	  778.1	  588.0	 4727.0	...
5120669	  778.1	  588.0	 4728.0	...
5120670	  778.3	  587.9	 4729.0	...
5120671	  778.4	  587.9	 4729.0	...
5120672	  778.6	  587.8	 4728.0	...
5120673	  778.6	  587.8	 4728.0	...
5120674	  778.6	  587.8	 4728.0	...
5120675	  778.6	  587.7	 4728.0	...
5120676	  778.4	  587.8	 4728.0	...
5120677	  778.3	  588.0	 4728.0	...
5120678	  778.1	  588.2	 4729.0	...
5120679	  778.1	  588.4	 4731.0	...
5120680	  778.1	  588.4	 4729.0	...
5120681	  778.0	  588.4	 4727.0	...
5120682	  778.0	  588.4	 4724.0	...
5120683	  777.9	  588.1	 4724.0	...
5120684	  777.8	  587.8	 4727.0	...
5120685	  777.6	  587.6	 4729.0	...
5120686	  777.5	  587.7	 4731.0	...
5120687	  777.4	  587.9	 4730.0	...
5120688	  777.4	  588.0	 4730.0	...
5120689	  777.4	  588.0	 4730.0	...
5120690	  777.5	  588.0	 4729.0	...
5120691	  777.4	  588.0	 4729.0	...
5120692	  777.4	  588.0	 4727.0	...
5120693	  777.5	  588.2	 4727.0	...
5120694	  777.6	  588.3	 4727.0	...
5120695	  777.8	  588.4	 4728.0	...
5120696	  777.8	  588.4	 4730.0	...
5120697	  777.8	  588.2	 4730.0	...
5120698	  777.7	  587.9	 4730.0	...
5120699	  777.7	  587.6	 4730.0	...
5120700	  777.8	  587.0	 4731.0	...
5120701	  777.9	  586.7	 4731.0	...
5120702	  778.0	  586.6	 4732.0	...
5120703	  778.0	  586.9	 4732.0	...
5120704	  778.1	  587.2	 4732.0	...
5120705	  778.1	  587.3	 4732.0	...
5120706	  778.1	  587.3	 4730.0	...
5120707	  778.1	  587.3	 4727.0	...
5120708	  778.1	  587.1	 4725.0	...
5120709	  778.2	  586.9	 4725.0	...
5120710	  778.3	  586.7	 4725.0	...
5120711	  778.3	  586.8	 4727.0	...
5120712	  778.3	  586.9	 4731.0	...
5120713	  778.4	  586.9	 4734.0	...
5120714	  778.6	  587.1	 4736.0	...
5120715	  778.7	  587.2	 4736.0	...
5120716	  778.7	  587.4	 4735.0	...
5120717	  778.5	  587.4	 4735.0	...
5120718	  777.9	  587.5	 4735.0	...
5120719	  777.4	  587.6	 4735.0	...
5120720	  777.0	  587.7	 4736.0	...
5120721	  776.4	  587.9	 4736.0	...
5120722	  775.8	  588.3	 4736.0	...
5120723	  774.6	  588.8	 4736.0	...
5120724	  773.5	  589.2	 4736.0	...
5120725	  771.7	  589.5	 4737.0	...
5120726	  770.3	  589.8	 4737.0	...
5120727	  768.5	  589.8	 4736.0	...
5120728	  767.2	  589.7	 4736.0	...
5120729	  765.8	  589.3	 4735.0	...
5120730	  764.9	  588.0	 4735.0	...
5120731	  763.9	  586.8	 4735.0	...
5120732	  763.2	  585.7	 4735.0	...
5120733	  762.7	  585.6	 4736.0	...
5120734	  762.6	  585.4	 4737.0	...
5120735	  762.5	  585.7	 4737.0	...
5120736	  762.6	  586.1	 4736.0	...
5120737	  762.5	  586.6	 4735.0	...
5120738	  762.3	  586.8	 4735.0	...
5120739	  762.0	  587.5	 4735.0	...
5120740	  761.9	  588.2	 4735.0	...
5120741	  761.8	  588.8	 4736.0	...
5120742	  761.4	  589.0	 4736.0	...
5120743	  760.7	  589.1	 4737.0	...
5120744	  760.1	  589.5	 4739.0	...
5120745	  759.8	  589.9	 4740.0	...
5120746	  759.9	  590.5	 4740.0	...
5120747	  760.0	  591.0	 4740.0	...
5120748	  760.3	  591.6	 4739.0	...
5120749	  760.5	  592.1	 4738.0	...
5120750	  761.1	  592.8	 4737.0	...
5120751	  761.6	  593.4	 4737.0	...
5120752	  762.5	  593.4	 4738.0	...
5120753	  762.9	  593.1	 4739.0	...
5120754	  763.6	  592.7	 4741.0	...
5120755	  763.8	  592.6	 4743.0	...
5120756	  764.1	  592.5	 4745.0	...
5120757	  764.2	  592.4	 4744.0	...
5120758	  764.2	  592.1	 4743.0	...
5120759	  764.2	  591.5	 4743.0	...
5120760	  764.3	  591.0	 4743.0	...
5120761	  764.3	  590.7	 4744.0	...
5120762	  764.2	  590.7	 4744.0	...
5120763	  764.2	  590.8	 4743.0	...
5120764	  764.2	  590.8	 4741.0	...
5120765	  764.2	  590.8	 4740.0	...
5120766	  764.3	  590.8	 4740.0	...
5120767	  764.3	  590.7	 4742.0	...
5120768	  764.5	  590.7	 4743.0	...
5120769	  764.6	  590.8	 4744.0	...
5120770	  764.5	  590.8	 4744.0	...
5120771	  764.3	  590.8	 4744.0	...
5120772	  764.2	  590.8	 4745.0	...
5120773	  764.2	  590.9	 4746.0	...
5120774	  764.2	  590.9	 4748.0	...
5120775	  763.9	  591.1	 4750.0	...
5120776	  763.7	  591.2	 4750.0	...
5120777	  763.5	  591.3	 4749.0	...
5120778	  763.4	  591.4	 4748.0	...
5120779	  763.3	  591.4	 4750.0	...
5120780	  763.3	  591.4	 4752.0	...
5120781	  763.2	  591.4	 4753.0	...
5120782	  763.2	  591.4	 4751.0	...
5120783	  763.3	  591.3	 4748.0	...
5120784	  763.4	  591.2	 4746.0	...
5120785	  763.7	  591.1	 4744.0	...
5120786	  763.8	  591.2	 4744.0	...
5120787	  764.0	  591.4	 4744.0	...
5120788	  764.0	  591.7	 4744.0	...
5120789	  764.1	  591.8	 4743.0	...
5120790	  764.1	  591.9	 4746.0	...
5120791	  764.2	  592.0	 4750.0	...
5120792	  763.9	  592.1	 4752.0	...
5120793	  763.7	  592.3	 4752.0	...
5120794	  763.5	  592.3	 4751.0	...
5120795	  763.5	  592.2	 4749.0	...
5120796	  763.4	  592.0	 4747.0	...
5120797	  763.2	  591.9	 4745.0	...
5120798	  763.0	  591.9	 4746.0	...
5120799	  763.0	  592.0	 4748.0	...
5120800	  762.9	  592.0	 4749.0	...
5120801	  763.0	  592.1	 4751.0	...
5120802	  763.0	  592.2	 4751.0	...
5120803	  763.0	  592.4	 4752.0	...
5120804	  763.2	  592.5	 4754.0	...
5120805	  763.4	  592.6	 4755.0	...
5120806	  763.5	  592.6	 4756.0	...
5120807	  763.5	  592.6	 4756.0	...
5120808	  763.5	  592.9	 4758.0	...
5120809	  763.5	  593.2	 4759.0	...
5120810	  763.4	  593.3	 4761.0	...
5120811	  763.5	  593.2	 4758.0	...
5120812	  763.6	  593.1	 4755.0	...
5120813	  763.4	  593.1	 4751.0	...
5120814	  763.0	  593.1	 4750.0	...
5120815	  762.9	  593.1	 4750.0	...
5120816	  763.1	  593.1	 4749.0	...
5120817	  763.3	  592.9	 4748.0	...
5120818	  763.3	  592.8	 4749.0	...
5120819	  763.4	  592.7	 4751.0	...
5120820	  763.4	  592.6	 4754.0	...
5120821	  763.3	  592.6	 4754.0	...
5120822	  763.3	  592.6	 4755.0	...
5120823	  763.2	  592.7	 4754.0	...
5120824	  763.2	  592.7	 4753.0	...
5120825	  763.3	  592.7	 4753.0	...
5120826	  763.5	  592.5	 4753.0	...
5120827	  763.6	  592.4	 4753.0	...
5120828	  763.6	  592.4	 4751.0	...
5120829	  763.7	  592.6	 4749.0	...
5120830	  763.6	  592.8	 4747.0	...
5120831	  763.6	  592.9	 4747.0	...
5120832	  763.6	  593.0	 4747.0	...
5120833	  763.8	  593.0	 4747.0	...
5120834	  764.1	  593.0	 4748.0	...
5120835	  764.4	  592.9	 4749.0	...
5120836	  764.6	  592.9	 4750.0	...
5120837	  764.7	  592.9	 4750.0	...
5120838	  764.8	  593.0	 4750.0	...
5120839	  764.8	  593.2	 4750.0	...
5120840	  764.9	  593.4	 4751.0	...
5120841	  764.9	  593.6	 4751.0	...
5120842	  764.9	  593.6	 4752.0	...
5120843	  765.0	  593.5	 4752.0	...
5120844	  765.1	  593.4	 4751.0	...
5120845	  765.0	  593.0	 4750.0	...
5120846	  764.9	  592.5	 4748.0	...
5120847	  764.8	  592.2	 4748.0	...
5120848	  764.8	  592.2	 4746.0	...
5120849	  764.8	  592.3	 4744.0	...
5120850	  764.8	  592.4	 4742.0	...
5120851	  764.8	  592.5	 4741.0	...
5120852	  764.9	  592.5	 4742.0	...
[truncated: 4,276,392 more chars]
