# Supplementary material for: With an eye on uncertainty: Modelling pupillary responses to environmental volatility
Source: PLoS Comput Biol. 2019 Jul 5;15(7):e1007126. doi: 10.1371/journal.pcbi.1007126 (PMC6636765; doi:10.1371/journal.pcbi.1007126)
Supplement: S3 Data — Zip file containing the pupillometry data for participant 3. (ZIP) [file pcbi.1007126.s003.zip › P3/trial8.asc]

** CONVERTED FROM C:\Users\tparr\Documents\PVR\P3_0712\trial8.edf using edfapi 3.1 Win32 Nov 24 2009 on Thu Dec 07 19:13:12 2017
** DATE: Thu Dec  7 18:27:53 2017
** TYPE: EDF_FILE BINARY EVENT SAMPLE TAGGED
** VERSION: EYELINK II 1
** SOURCE: EYELINK CL
** EYELINK II CL v4.48 Nov 25 2009
** CAMERA: EyeLink CL Version 1.4 Sensor=BHA
** SERIAL NUMBER: CL1-AAD42
** CAMERA_CONFIG: AAD42140.SCD
**

MSG	4957592 RECCFG CR 1000 2 0 R
MSG	4957592 ELCLCFG MTABLER
MSG	4957592 GAZE_COORDS 0.00 0.00 1599.00 1199.00
MSG	4957592 THRESHOLDS R 131 243
MSG	4957592 ELCL_PROC CENTROID (3)
MSG	4957592 ELCL_PCR_PARAM 5 3.0
START	4957593 	RIGHT	SAMPLES	EVENTS
PRESCALER	1
VPRESCALER	1
PUPIL	AREA
EVENTS	GAZE	RIGHT	RATE	1000.00	TRACKING	CR	FILTER	2
SAMPLES	GAZE	RIGHT	RATE	1000.00	TRACKING	CR	FILTER	2
MSG	4957593 !MODE RECORD CR 1000 2 0 R
4957593	  778.8	  583.6	 4580.0	...
INPUT	4957593	127
4957594	  778.7	  583.3	 4580.0	...
4957595	  778.6	  583.1	 4581.0	...
4957596	  778.6	  582.8	 4580.0	...
4957597	  778.6	  582.6	 4579.0	...
4957598	  778.7	  582.3	 4578.0	...
4957599	  778.7	  582.0	 4575.0	...
SFIX R   4957600
4957600	  778.6	  581.7	 4574.0	...
4957601	  778.4	  581.4	 4572.0	...
4957602	  778.3	  581.2	 4571.0	...
4957603	  778.2	  581.1	 4571.0	...
4957604	  778.4	  581.1	 4570.0	...
4957605	  778.7	  581.2	 4569.0	...
4957606	  778.9	  581.0	 4569.0	...
4957607	  778.8	  580.7	 4570.0	...
4957608	  778.7	  580.0	 4572.0	...
4957609	  778.6	  579.7	 4575.0	...
4957610	  778.6	  579.3	 4577.0	...
4957611	  778.6	  579.2	 4578.0	...
4957612	  778.6	  579.3	 4577.0	...
4957613	  778.2	  579.4	 4576.0	...
4957614	  777.8	  579.6	 4575.0	...
4957615	  777.4	  579.6	 4575.0	...
4957616	  777.6	  579.7	 4578.0	...
4957617	  777.9	  579.8	 4580.0	...
4957618	  778.1	  579.8	 4580.0	...
4957619	  778.1	  579.8	 4578.0	...
4957620	  778.1	  579.9	 4576.0	...
4957621	  778.1	  580.1	 4575.0	...
4957622	  778.1	  580.3	 4574.0	...
4957623	  778.2	  580.4	 4576.0	...
4957624	  778.4	  580.3	 4577.0	...
4957625	  778.6	  580.0	 4579.0	...
4957626	  778.6	  579.8	 4579.0	...
4957627	  778.6	  579.5	 4579.0	...
4957628	  778.7	  579.4	 4579.0	...
4957629	  778.6	  579.3	 4579.0	...
4957630	  778.6	  579.2	 4579.0	...
4957631	  778.5	  579.1	 4577.0	...
4957632	  778.4	  578.9	 4578.0	...
4957633	  778.3	  578.8	 4580.0	...
4957634	  778.2	  579.1	 4582.0	...
4957635	  778.4	  579.5	 4582.0	...
4957636	  778.6	  579.7	 4581.0	...
4957637	  778.8	  579.4	 4580.0	...
4957638	  778.8	  579.1	 4579.0	...
4957639	  778.8	  579.1	 4578.0	...
4957640	  778.8	  579.1	 4579.0	...
4957641	  778.8	  578.8	 4581.0	...
4957642	  778.8	  578.6	 4582.0	...
4957643	  778.5	  578.5	 4582.0	...
4957644	  778.2	  578.7	 4582.0	...
4957645	  777.9	  578.8	 4583.0	...
4957646	  777.9	  578.9	 4583.0	...
4957647	  777.9	  578.9	 4583.0	...
4957648	  777.9	  578.8	 4585.0	...
4957649	  777.9	  578.8	 4588.0	...
4957650	  777.9	  578.7	 4590.0	...
4957651	  777.9	  578.7	 4590.0	...
4957652	  777.8	  578.7	 4590.0	...
4957653	  777.8	  578.6	 4590.0	...
4957654	  777.7	  578.6	 4591.0	...
4957655	  777.7	  578.6	 4588.0	...
4957656	  777.7	  578.7	 4585.0	...
4957657	  777.8	  578.6	 4582.0	...
4957658	  777.9	  578.3	 4583.0	...
4957659	  778.0	  578.1	 4583.0	...
4957660	  778.1	  578.0	 4584.0	...
4957661	  778.1	  578.0	 4584.0	...
4957662	  778.1	  578.4	 4585.0	...
4957663	  778.0	  578.8	 4586.0	...
4957664	  777.8	  579.3	 4590.0	...
4957665	  777.4	  579.5	 4592.0	...
4957666	  777.2	  580.0	 4593.0	...
4957667	  777.1	  580.6	 4592.0	...
4957668	  777.1	  581.1	 4593.0	...
4957669	  777.1	  581.2	 4595.0	...
4957670	  777.1	  580.9	 4596.0	...
4957671	  777.1	  580.7	 4596.0	...
4957672	  777.2	  580.6	 4595.0	...
4957673	  777.4	  580.8	 4598.0	...
4957674	  777.5	  581.0	 4602.0	...
4957675	  777.5	  581.1	 4606.0	...
4957676	  777.3	  581.3	 4607.0	...
4957677	  777.2	  581.4	 4607.0	...
4957678	  777.1	  581.4	 4607.0	...
4957679	  777.1	  581.4	 4604.0	...
4957680	  777.0	  581.4	 4601.0	...
4957681	  776.9	  581.4	 4599.0	...
4957682	  776.8	  581.4	 4598.0	...
4957683	  776.8	  581.5	 4599.0	...
4957684	  777.1	  581.5	 4601.0	...
4957685	  777.3	  581.1	 4603.0	...
4957686	  777.6	  580.6	 4604.0	...
4957687	  777.9	  580.0	 4603.0	...
4957688	  778.2	  579.8	 4603.0	...
4957689	  778.9	  579.6	 4603.0	...
4957690	  779.3	  579.2	 4603.0	...
4957691	  779.3	  578.9	 4602.0	...
4957692	  778.9	  578.7	 4603.0	...
4957693	  778.6	  578.7	 4605.0	...
4957694	  778.5	  578.7	 4608.0	...
4957695	  778.2	  578.8	 4608.0	...
4957696	  778.0	  579.0	 4609.0	...
4957697	  777.8	  579.2	 4609.0	...
4957698	  777.8	  579.4	 4609.0	...
4957699	  777.7	  579.6	 4611.0	...
4957700	  777.8	  579.8	 4614.0	...
4957701	  778.2	  579.8	 4613.0	...
4957702	  778.6	  579.9	 4609.0	...
4957703	  778.8	  579.8	 4606.0	...
4957704	  778.9	  580.3	 4605.0	...
4957705	  778.9	  580.7	 4605.0	...
4957706	  779.0	  581.1	 4605.0	...
4957707	  778.7	  581.1	 4606.0	...
4957708	  778.4	  580.9	 4605.0	...
4957709	  778.3	  580.6	 4605.0	...
4957710	  778.4	  580.3	 4604.0	...
4957711	  778.5	  580.2	 4604.0	...
4957712	  778.3	  580.2	 4604.0	...
4957713	  778.1	  580.2	 4603.0	...
4957714	  778.2	  580.2	 4602.0	...
4957715	  778.5	  580.0	 4603.0	...
4957716	  778.6	  579.7	 4606.0	...
4957717	  778.4	  579.5	 4607.0	...
4957718	  778.2	  579.2	 4605.0	...
4957719	  778.2	  579.1	 4604.0	...
4957720	  778.2	  579.1	 4604.0	...
4957721	  778.2	  578.9	 4604.0	...
4957722	  778.2	  578.7	 4604.0	...
4957723	  778.3	  578.6	 4605.0	...
4957724	  778.5	  578.6	 4606.0	...
4957725	  778.7	  578.6	 4609.0	...
4957726	  778.8	  578.5	 4611.0	...
4957727	  779.0	  578.6	 4613.0	...
4957728	  779.2	  578.8	 4615.0	...
4957729	  779.2	  579.4	 4616.0	...
4957730	  778.9	  579.9	 4617.0	...
4957731	  778.5	  580.2	 4616.0	...
4957732	  778.4	  580.2	 4616.0	...
4957733	  778.4	  580.1	 4618.0	...
4957734	  778.4	  580.0	 4619.0	...
4957735	  778.4	  579.9	 4619.0	...
4957736	  778.5	  580.0	 4619.0	...
4957737	  778.6	  580.0	 4619.0	...
4957738	  778.6	  580.1	 4618.0	...
4957739	  778.5	  580.2	 4619.0	...
4957740	  778.6	  580.2	 4621.0	...
4957741	  778.8	  580.2	 4623.0	...
4957742	  779.0	  580.1	 4623.0	...
4957743	  779.0	  579.9	 4626.0	...
4957744	  778.7	  579.7	 4628.0	...
4957745	  778.5	  579.7	 4631.0	...
4957746	  778.2	  579.8	 4633.0	...
4957747	  778.3	  579.9	 4635.0	...
4957748	  778.3	  580.0	 4633.0	...
4957749	  778.3	  580.1	 4630.0	...
4957750	  778.3	  580.2	 4628.0	...
4957751	  778.3	  580.2	 4631.0	...
4957752	  778.3	  580.2	 4634.0	...
4957753	  778.2	  580.1	 4635.0	...
4957754	  778.2	  580.1	 4634.0	...
4957755	  778.2	  580.1	 4634.0	...
4957756	  778.1	  580.0	 4634.0	...
4957757	  778.1	  580.0	 4634.0	...
4957758	  778.3	  579.7	 4635.0	...
4957759	  778.5	  579.6	 4635.0	...
4957760	  778.7	  579.5	 4635.0	...
4957761	  778.7	  579.8	 4635.0	...
4957762	  778.4	  580.0	 4634.0	...
4957763	  778.1	  579.9	 4634.0	...
4957764	  777.9	  579.7	 4633.0	...
4957765	  778.1	  579.5	 4633.0	...
4957766	  778.3	  579.4	 4632.0	...
4957767	  778.4	  579.4	 4632.0	...
4957768	  778.6	  579.5	 4633.0	...
4957769	  778.7	  579.5	 4635.0	...
4957770	  778.8	  579.5	 4635.0	...
4957771	  778.8	  579.5	 4634.0	...
4957772	  778.7	  579.6	 4632.0	...
4957773	  778.5	  579.8	 4632.0	...
4957774	  778.4	  580.0	 4633.0	...
4957775	  778.4	  580.1	 4635.0	...
4957776	  778.5	  580.2	 4639.0	...
4957777	  778.5	  580.2	 4643.0	...
4957778	  778.4	  580.3	 4646.0	...
4957779	  778.5	  580.4	 4647.0	...
4957780	  778.8	  580.2	 4645.0	...
4957781	  779.3	  579.9	 4644.0	...
4957782	  779.6	  579.4	 4643.0	...
4957783	  779.8	  579.2	 4643.0	...
4957784	  779.9	  578.8	 4642.0	...
4957785	  779.8	  578.6	 4641.0	...
4957786	  779.4	  578.4	 4640.0	...
4957787	  779.0	  578.3	 4639.0	...
4957788	  778.7	  578.3	 4639.0	...
4957789	  778.6	  578.3	 4640.0	...
4957790	  778.6	  578.2	 4640.0	...
4957791	  778.8	  578.0	 4639.0	...
4957792	  779.0	  577.8	 4637.0	...
4957793	  779.1	  577.6	 4637.0	...
4957794	  779.1	  577.6	 4637.0	...
4957795	  779.3	  577.5	 4637.0	...
4957796	  779.6	  577.5	 4638.0	...
4957797	  779.8	  577.6	 4639.0	...
4957798	  779.9	  577.5	 4641.0	...
4957799	  779.9	  577.5	 4643.0	...
4957800	  779.8	  577.6	 4645.0	...
4957801	  779.9	  577.9	 4645.0	...
4957802	  779.5	  578.2	 4647.0	...
4957803	  779.2	  578.2	 4648.0	...
4957804	  779.1	  578.4	 4649.0	...
4957805	  779.3	  578.5	 4648.0	...
4957806	  779.7	  578.7	 4646.0	...
4957807	  779.8	  578.7	 4646.0	...
4957808	  779.9	  578.6	 4646.0	...
4957809	  779.9	  578.5	 4646.0	...
4957810	  780.0	  578.6	 4647.0	...
4957811	  779.9	  578.8	 4648.0	...
4957812	  779.8	  578.9	 4650.0	...
4957813	  779.7	  578.9	 4653.0	...
4957814	  779.6	  579.0	 4656.0	...
4957815	  779.6	  579.0	 4657.0	...
4957816	  779.6	  578.7	 4656.0	...
4957817	  779.6	  578.3	 4654.0	...
4957818	  779.7	  578.2	 4652.0	...
4957819	  779.9	  578.4	 4651.0	...
4957820	  780.0	  578.7	 4653.0	...
4957821	  780.2	  578.7	 4655.0	...
4957822	  780.1	  578.6	 4655.0	...
4957823	  779.8	  578.4	 4654.0	...
4957824	  779.4	  578.3	 4653.0	...
4957825	  779.2	  578.3	 4654.0	...
4957826	  779.0	  578.3	 4656.0	...
4957827	  779.0	  578.4	 4657.0	...
4957828	  779.3	  578.5	 4659.0	...
4957829	  779.6	  578.7	 4660.0	...
4957830	  779.9	  578.3	 4660.0	...
4957831	  780.0	  577.9	 4661.0	...
4957832	  780.0	  577.5	 4661.0	...
4957833	  780.1	  577.6	 4661.0	...
4957834	  780.1	  577.7	 4661.0	...
4957835	  780.2	  577.7	 4660.0	...
4957836	  780.3	  577.7	 4662.0	...
4957837	  780.1	  577.6	 4664.0	...
4957838	  779.9	  577.3	 4667.0	...
4957839	  779.5	  577.1	 4668.0	...
4957840	  779.5	  577.1	 4670.0	...
4957841	  779.4	  577.3	 4671.0	...
4957842	  779.8	  577.4	 4672.0	...
4957843	  780.2	  577.5	 4672.0	...
4957844	  780.6	  578.0	 4674.0	...
4957845	  780.7	  578.4	 4677.0	...
4957846	  780.6	  578.5	 4680.0	...
4957847	  780.5	  578.4	 4681.0	...
4957848	  780.3	  578.3	 4681.0	...
4957849	  780.3	  578.1	 4681.0	...
4957850	  780.2	  577.9	 4681.0	...
4957851	  780.2	  577.6	 4680.0	...
4957852	  780.5	  577.6	 4678.0	...
4957853	  780.7	  577.7	 4678.0	...
4957854	  781.1	  577.9	 4678.0	...
4957855	  781.3	  578.1	 4680.0	...
4957856	  781.5	  578.4	 4686.0	...
4957857	  781.4	  578.4	 4692.0	...
4957858	  781.4	  578.4	 4696.0	...
4957859	  781.3	  578.4	 4695.0	...
4957860	  781.4	  578.4	 4693.0	...
4957861	  781.7	  578.4	 4691.0	...
4957862	  781.9	  578.4	 4691.0	...
4957863	  782.0	  578.3	 4691.0	...
4957864	  781.8	  578.1	 4692.0	...
4957865	  781.4	  578.0	 4691.0	...
4957866	  781.3	  578.0	 4689.0	...
4957867	  781.3	  577.9	 4687.0	...
4957868	  781.4	  577.9	 4687.0	...
4957869	  781.7	  578.0	 4686.0	...
4957870	  781.8	  577.8	 4686.0	...
4957871	  781.8	  577.5	 4686.0	...
4957872	  781.7	  577.2	 4686.0	...
4957873	  781.7	  577.3	 4688.0	...
4957874	  781.8	  577.5	 4690.0	...
4957875	  782.1	  578.2	 4693.0	...
4957876	  782.5	  579.1	 4698.0	...
4957877	  782.3	  579.8	 4702.0	...
4957878	  781.8	  579.8	 4702.0	...
4957879	  781.3	  579.7	 4699.0	...
4957880	  781.5	  579.4	 4696.0	...
4957881	  781.8	  579.0	 4696.0	...
4957882	  782.1	  578.5	 4696.0	...
4957883	  782.2	  578.1	 4696.0	...
4957884	  782.2	  578.2	 4697.0	...
4957885	  782.2	  578.4	 4698.0	...
4957886	  782.2	  578.8	 4702.0	...
4957887	  782.2	  579.1	 4707.0	...
4957888	  781.9	  579.6	 4712.0	...
4957889	  781.6	  579.9	 4712.0	...
4957890	  781.1	  579.7	 4708.0	...
4957891	  781.0	  579.1	 4704.0	...
4957892	  781.2	  578.5	 4701.0	...
4957893	  781.4	  578.4	 4701.0	...
4957894	  781.5	  578.4	 4701.0	...
4957895	  781.5	  578.4	 4702.0	...
4957896	  781.7	  578.5	 4703.0	...
4957897	  782.0	  578.8	 4707.0	...
4957898	  782.2	  579.1	 4710.0	...
4957899	  782.1	  579.4	 4712.0	...
4957900	  782.1	  579.3	 4711.0	...
4957901	  782.4	  578.9	 4710.0	...
4957902	  782.8	  578.3	 4710.0	...
4957903	  783.3	  578.0	 4710.0	...
4957904	  783.6	  578.0	 4710.0	...
4957905	  784.0	  578.1	 4712.0	...
4957906	  784.1	  578.2	 4714.0	...
4957907	  784.3	  578.2	 4717.0	...
4957908	  784.3	  578.2	 4719.0	...
4957909	  784.3	  578.1	 4720.0	...
4957910	  784.3	  578.0	 4718.0	...
4957911	  784.1	  578.0	 4716.0	...
4957912	  783.9	  578.0	 4715.0	...
4957913	  783.7	  578.0	 4715.0	...
4957914	  783.7	  578.0	 4714.0	...
4957915	  783.7	  578.0	 4713.0	...
4957916	  783.6	  577.9	 4717.0	...
4957917	  783.7	  577.8	 4722.0	...
4957918	  783.8	  577.9	 4726.0	...
4957919	  783.9	  578.1	 4726.0	...
4957920	  783.9	  578.0	 4725.0	...
4957921	  783.7	  577.7	 4724.0	...
4957922	  783.5	  577.0	 4723.0	...
4957923	  783.3	  576.6	 4723.0	...
4957924	  783.1	  576.4	 4725.0	...
4957925	  783.1	  576.8	 4726.0	...
4957926	  783.3	  577.2	 4728.0	...
4957927	  783.6	  577.4	 4728.0	...
4957928	  783.8	  577.5	 4726.0	...
4957929	  783.8	  577.6	 4724.0	...
4957930	  783.7	  577.6	 4722.0	...
4957931	  783.7	  577.7	 4722.0	...
4957932	  783.7	  577.5	 4723.0	...
4957933	  783.7	  577.3	 4725.0	...
4957934	  784.0	  577.0	 4726.0	...
4957935	  784.3	  576.7	 4725.0	...
4957936	  784.6	  576.5	 4723.0	...
4957937	  784.6	  576.4	 4723.0	...
4957938	  784.7	  576.6	 4723.0	...
4957939	  784.6	  577.1	 4723.0	...
4957940	  784.4	  577.5	 4724.0	...
4957941	  784.3	  577.5	 4725.0	...
4957942	  784.5	  577.1	 4727.0	...
4957943	  784.7	  576.7	 4726.0	...
4957944	  784.6	  576.7	 4724.0	...
4957945	  784.4	  576.6	 4724.0	...
4957946	  784.2	  576.8	 4727.0	...
4957947	  784.1	  577.3	 4729.0	...
4957948	  784.1	  577.8	 4731.0	...
4957949	  784.0	  577.5	 4733.0	...
4957950	  783.9	  576.5	 4736.0	...
4957951	  783.9	  575.6	 4736.0	...
4957952	  784.1	  575.5	 4736.0	...
4957953	  784.1	  575.9	 4736.0	...
4957954	  784.2	  576.5	 4735.0	...
4957955	  784.2	  577.1	 4735.0	...
4957956	  783.6	  577.6	 4736.0	...
4957957	  783.1	  577.7	 4737.0	...
4957958	  782.5	  577.4	 4739.0	...
4957959	  782.6	  576.9	 4740.0	...
4957960	  782.7	  576.4	 4741.0	...
4957961	  782.9	  576.0	 4738.0	...
4957962	  783.1	  575.8	 4736.0	...
4957963	  783.3	  576.2	 4736.0	...
4957964	  783.2	  576.6	 4739.0	...
4957965	  783.3	  576.8	 4742.0	...
4957966	  783.5	  576.7	 4742.0	...
4957967	  783.6	  576.7	 4744.0	...
4957968	  783.6	  576.7	 4745.0	...
4957969	  783.6	  576.5	 4744.0	...
4957970	  783.6	  576.2	 4742.0	...
4957971	  783.6	  576.2	 4740.0	...
4957972	  783.7	  576.3	 4741.0	...
4957973	  783.9	  576.5	 4742.0	...
4957974	  784.1	  576.5	 4743.0	...
4957975	  784.2	  576.6	 4744.0	...
4957976	  784.2	  577.2	 4746.0	...
4957977	  784.1	  577.7	 4748.0	...
4957978	  784.0	  578.2	 4750.0	...
4957979	  783.9	  578.2	 4751.0	...
4957980	  783.9	  578.1	 4752.0	...
4957981	  783.7	  577.7	 4751.0	...
4957982	  783.5	  577.1	 4749.0	...
4957983	  783.4	  576.6	 4747.0	...
4957984	  783.3	  576.5	 4744.0	...
4957985	  783.2	  576.4	 4744.0	...
4957986	  783.2	  576.1	 4744.0	...
4957987	  783.1	  575.9	 4744.0	...
4957988	  783.1	  575.6	 4746.0	...
4957989	  783.2	  575.6	 4748.0	...
4957990	  783.4	  576.1	 4749.0	...
4957991	  783.7	  576.5	 4749.0	...
4957992	  783.8	  577.0	 4750.0	...
4957993	  783.8	  577.1	 4752.0	...
4957994	  783.9	  577.3	 4757.0	...
4957995	  783.9	  577.5	 4762.0	...
4957996	  783.9	  577.7	 4766.0	...
4957997	  783.8	  577.5	 4764.0	...
4957998	  783.7	  577.1	 4761.0	...
4957999	  783.6	  576.7	 4759.0	...
4958000	  783.6	  576.6	 4761.0	...
4958001	  783.5	  575.9	 4762.0	...
4958002	  783.3	  574.9	 4765.0	...
4958003	  783.0	  574.2	 4765.0	...
4958004	  782.9	  573.8	 4764.0	...
4958005	  782.8	  573.7	 4761.0	...
4958006	  782.8	  573.7	 4758.0	...
4958007	  782.9	  573.9	 4756.0	...
4958008	  783.0	  574.3	 4757.0	...
4958009	  783.3	  574.7	 4757.0	...
4958010	  783.5	  575.0	 4757.0	...
4958011	  783.6	  575.0	 4756.0	...
4958012	  783.7	  574.9	 4756.0	...
4958013	  783.8	  574.1	 4755.0	...
4958014	  783.8	  573.4	 4755.0	...
4958015	  783.8	  572.9	 4751.0	...
4958016	  783.9	  573.2	 4747.0	...
4958017	  784.1	  573.4	 4747.0	...
4958018	  784.4	  573.6	 4749.0	...
4958019	  784.5	  573.9	 4752.0	...
4958020	  784.5	  574.3	 4752.0	...
4958021	  784.6	  574.9	 4752.0	...
4958022	  784.6	  575.2	 4753.0	...
4958023	  784.9	  575.5	 4753.0	...
4958024	  785.1	  575.4	 4752.0	...
4958025	  785.2	  575.1	 4751.0	...
4958026	  784.9	  574.9	 4750.0	...
4958027	  784.5	  574.6	 4752.0	...
4958028	  784.4	  574.4	 4753.0	...
4958029	  784.3	  574.3	 4757.0	...
4958030	  784.1	  574.1	 4760.0	...
4958031	  783.6	  574.1	 4762.0	...
4958032	  783.0	  574.2	 4763.0	...
4958033	  782.9	  574.2	 4764.0	...
4958034	  783.1	  574.2	 4768.0	...
4958035	  783.2	  574.2	 4772.0	...
4958036	  783.1	  574.3	 4775.0	...
4958037	  783.0	  574.5	 4775.0	...
4958038	  782.7	  575.3	 4776.0	...
4958039	  782.3	  576.4	 4778.0	...
4958040	  782.1	  577.3	 4780.0	...
4958041	  782.7	  577.5	 4781.0	...
4958042	  783.3	  577.3	 4780.0	...
4958043	  783.8	  577.1	 4779.0	...
4958044	  783.5	  576.4	 4775.0	...
4958045	  783.2	  575.7	 4772.0	...
4958046	  782.8	  574.8	 4769.0	...
4958047	  782.7	  574.5	 4768.0	...
4958048	  782.5	  574.1	 4767.0	...
4958049	  782.2	  574.6	 4768.0	...
4958050	  781.9	  575.3	 4773.0	...
4958051	  781.6	  576.4	 4777.0	...
4958052	  781.8	  577.2	 4781.0	...
4958053	  782.0	  577.9	 4781.0	...
4958054	  782.2	  577.9	 4781.0	...
4958055	  782.4	  577.7	 4775.0	...
4958056	  782.5	  577.0	 4770.0	...
4958057	  782.5	  575.6	 4765.0	...
4958058	  782.6	  574.2	 4766.0	...
4958059	  782.7	  573.4	 4771.0	...
4958060	  782.7	  574.0	 4775.0	...
4958061	  782.4	  574.9	 4778.0	...
4958062	  782.2	  575.9	 4779.0	...
4958063	  782.3	  576.1	 4780.0	...
4958064	  782.4	  575.6	 4780.0	...
4958065	  782.6	  575.1	 4778.0	...
4958066	  782.8	  574.8	 4776.0	...
4958067	  783.1	  575.0	 4778.0	...
4958068	  783.6	  575.7	 4779.0	...
4958069	  783.6	  576.2	 4781.0	...
4958070	  783.4	  576.7	 4779.0	...
4958071	  783.1	  576.8	 4778.0	...
4958072	  782.8	  576.3	 4778.0	...
4958073	  782.6	  575.8	 4778.0	...
4958074	  782.6	  575.8	 4780.0	...
4958075	  782.6	  576.7	 4782.0	...
4958076	  782.8	  577.6	 4783.0	...
4958077	  782.9	  577.4	 4781.0	...
4958078	  782.9	  576.6	 4779.0	...
4958079	  782.7	  575.8	 4777.0	...
4958080	  782.3	  575.6	 4778.0	...
4958081	  782.1	  576.2	 4780.0	...
4958082	  782.1	  576.7	 4782.0	...
4958083	  782.0	  576.9	 4781.0	...
4958084	  782.0	  576.3	 4778.0	...
4958085	  781.9	  575.8	 4777.0	...
4958086	  782.0	  575.6	 4780.0	...
4958087	  781.8	  575.8	 4784.0	...
4958088	  781.6	  576.0	 4786.0	...
4958089	  781.3	  576.0	 4786.0	...
4958090	  781.3	  576.0	 4786.0	...
4958091	  781.2	  576.1	 4786.0	...
4958092	  781.3	  576.5	 4786.0	...
4958093	  781.3	  577.1	 4786.0	...
4958094	  781.4	  577.7	 4786.0	...
4958095	  781.3	  577.8	 4785.0	...
4958096	  781.2	  577.5	 4784.0	...
4958097	  781.0	  577.2	 4783.0	...
4958098	  781.0	  576.9	 4786.0	...
4958099	  780.8	  577.4	 4789.0	...
4958100	  780.7	  577.9	 4791.0	...
4958101	  780.5	  578.1	 4789.0	...
4958102	  780.4	  577.7	 4786.0	...
4958103	  780.5	  577.3	 4784.0	...
4958104	  780.6	  577.2	 4786.0	...
4958105	  780.8	  577.5	 4790.0	...
4958106	  780.7	  578.1	 4794.0	...
4958107	  780.6	  578.7	 4793.0	...
4958108	  780.4	  578.3	 4790.0	...
4958109	  780.2	  577.7	 4786.0	...
4958110	  780.1	  577.4	 4785.0	...
4958111	  780.0	  577.8	 4790.0	...
4958112	  779.8	  578.5	 4794.0	...
4958113	  779.7	  579.0	 4797.0	...
4958114	  779.8	  579.2	 4794.0	...
4958115	  779.9	  578.8	 4788.0	...
4958116	  780.1	  578.1	 4784.0	...
4958117	  780.2	  577.7	 4785.0	...
4958118	  780.1	  578.1	 4788.0	...
4958119	  780.0	  579.2	 4791.0	...
4958120	  779.8	  580.4	 4792.0	...
4958121	  780.0	  580.5	 4792.0	...
4958122	  780.3	  579.5	 4792.0	...
4958123	  780.9	  578.5	 4794.0	...
4958124	  781.3	  578.3	 4797.0	...
4958125	  781.5	  578.8	 4802.0	...
4958126	  781.4	  579.6	 4804.0	...
4958127	  781.0	  580.1	 4801.0	...
4958128	  780.7	  580.3	 4796.0	...
4958129	  780.5	  580.1	 4791.0	...
4958130	  780.7	  579.8	 4791.0	...
4958131	  781.0	  579.6	 4793.0	...
4958132	  781.3	  579.6	 4794.0	...
4958133	  781.3	  579.7	 4796.0	...
4958134	  781.2	  579.7	 4796.0	...
4958135	  781.2	  579.5	 4795.0	...
4958136	  781.3	  579.5	 4794.0	...
4958137	  781.7	  579.5	 4794.0	...
4958138	  782.0	  579.5	 4796.0	...
4958139	  782.5	  579.9	 4798.0	...
4958140	  782.9	  580.3	 4800.0	...
4958141	  783.3	  580.7	 4800.0	...
4958142	  783.5	  580.3	 4799.0	...
4958143	  783.1	  580.0	 4799.0	...
4958144	  782.6	  579.6	 4798.0	...
4958145	  782.4	  579.7	 4799.0	...
4958146	  782.6	  579.9	 4798.0	...
4958147	  782.7	  580.1	 4798.0	...
4958148	  782.9	  580.1	 4798.0	...
4958149	  783.1	  580.1	 4798.0	...
4958150	  782.8	  579.7	 4796.0	...
4958151	  782.3	  579.3	 4794.0	...
4958152	  781.9	  579.3	 4795.0	...
4958153	  782.0	  579.7	 4799.0	...
4958154	  782.0	  579.9	 4803.0	...
4958155	  782.1	  579.7	 4803.0	...
4958156	  782.2	  579.3	 4801.0	...
4958157	  782.3	  578.7	 4798.0	...
4958158	  782.3	  578.1	 4795.0	...
4958159	  782.3	  578.8	 4794.0	...
4958160	  782.4	  579.8	 4797.0	...
4958161	  782.3	  580.6	 4799.0	...
4958162	  782.1	  580.5	 4800.0	...
4958163	  782.3	  580.4	 4797.0	...
4958164	  782.7	  580.4	 4797.0	...
4958165	  783.1	  580.3	 4801.0	...
4958166	  783.1	  580.3	 4804.0	...
4958167	  783.1	  580.3	 4804.0	...
4958168	  783.2	  580.3	 4803.0	...
4958169	  783.3	  580.0	 4801.0	...
4958170	  783.2	  580.0	 4802.0	...
4958171	  782.9	  580.3	 4802.0	...
4958172	  782.6	  581.2	 4803.0	...
4958173	  782.8	  581.8	 4804.0	...
4958174	  783.1	  581.5	 4803.0	...
4958175	  783.1	  580.8	 4801.0	...
4958176	  782.7	  580.4	 4798.0	...
4958177	  782.3	  580.8	 4800.0	...
4958178	  782.1	  581.2	 4805.0	...
4958179	  782.0	  581.9	 4810.0	...
4958180	  781.9	  582.3	 4811.0	...
4958181	  781.9	  582.5	 4808.0	...
4958182	  781.8	  582.2	 4806.0	...
4958183	  781.7	  581.9	 4807.0	...
4958184	  781.7	  582.1	 4807.0	...
4958185	  781.6	  582.4	 4808.0	...
4958186	  781.6	  582.6	 4808.0	...
4958187	  781.6	  582.7	 4807.0	...
4958188	  781.7	  582.5	 4805.0	...
4958189	  781.8	  582.2	 4804.0	...
4958190	  781.8	  581.9	 4803.0	...
4958191	  781.8	  581.7	 4803.0	...
4958192	  781.8	  581.8	 4803.0	...
4958193	  781.8	  582.2	 4806.0	...
4958194	  781.8	  582.8	 4810.0	...
4958195	  781.9	  583.4	 4812.0	...
4958196	  781.9	  583.7	 4810.0	...
4958197	  781.9	  583.7	 4808.0	...
4958198	  781.9	  583.7	 4807.0	...
4958199	  781.9	  583.7	 4803.0	...
4958200	  781.8	  583.1	 4798.0	...
4958201	  781.9	  582.3	 4795.0	...
4958202	  782.0	  581.4	 4796.0	...
4958203	  782.1	  581.5	 4800.0	...
4958204	  782.1	  581.9	 4804.0	...
4958205	  782.1	  582.3	 4808.0	...
4958206	  782.1	  582.5	 4809.0	...
4958207	  782.1	  582.5	 4810.0	...
4958208	  782.0	  582.5	 4810.0	...
4958209	  782.3	  583.0	 4809.0	...
4958210	  782.5	  583.6	 4807.0	...
4958211	  782.8	  584.2	 4805.0	...
4958212	  782.8	  583.9	 4805.0	...
4958213	  782.5	  583.7	 4805.0	...
4958214	  782.2	  583.5	 4804.0	...
4958215	  781.6	  583.2	 4803.0	...
4958216	  781.3	  582.4	 4803.0	...
4958217	  781.4	  581.5	 4804.0	...
4958218	  781.8	  581.0	 4804.0	...
4958219	  782.3	  581.1	 4803.0	...
4958220	  782.3	  581.3	 4801.0	...
4958221	  782.4	  581.5	 4801.0	...
4958222	  782.4	  581.4	 4802.0	...
4958223	  782.6	  581.9	 4804.0	...
4958224	  782.8	  582.8	 4803.0	...
4958225	  782.9	  583.7	 4803.0	...
4958226	  782.8	  583.9	 4802.0	...
4958227	  782.6	  583.8	 4802.0	...
4958228	  782.5	  583.8	 4804.0	...
4958229	  782.3	  584.0	 4805.0	...
4958230	  782.3	  584.2	 4806.0	...
4958231	  782.3	  584.1	 4806.0	...
4958232	  782.3	  583.9	 4806.0	...
4958233	  782.4	  583.6	 4806.0	...
4958234	  782.3	  583.4	 4808.0	...
4958235	  782.2	  583.4	 4809.0	...
4958236	  782.2	  583.3	 4810.0	...
4958237	  782.4	  583.2	 4809.0	...
4958238	  783.1	  583.0	 4807.0	...
4958239	  783.7	  583.0	 4807.0	...
4958240	  783.8	  583.0	 4805.0	...
4958241	  783.4	  583.1	 4803.0	...
4958242	  782.9	  583.2	 4802.0	...
4958243	  782.7	  583.2	 4802.0	...
4958244	  782.4	  583.2	 4801.0	...
4958245	  782.2	  583.1	 4801.0	...
4958246	  782.3	  582.9	 4801.0	...
4958247	  782.5	  582.7	 4801.0	...
4958248	  782.4	  582.8	 4800.0	...
4958249	  782.1	  582.9	 4799.0	...
4958250	  781.9	  583.0	 4798.0	...
4958251	  782.1	  583.1	 4800.0	...
4958252	  782.2	  583.3	 4802.0	...
4958253	  782.3	  583.4	 4804.0	...
4958254	  782.4	  583.4	 4804.0	...
4958255	  782.4	  583.4	 4804.0	...
4958256	  782.6	  583.4	 4805.0	...
4958257	  782.8	  583.4	 4809.0	...
4958258	  782.9	  583.4	 4813.0	...
4958259	  782.9	  583.4	 4814.0	...
4958260	  783.0	  583.8	 4813.0	...
4958261	  783.0	  584.0	 4811.0	...
4958262	  783.1	  584.2	 4811.0	...
4958263	  783.1	  584.1	 4809.0	...
4958264	  782.9	  584.0	 4806.0	...
4958265	  782.5	  584.3	 4803.0	...
4958266	  782.1	  584.6	 4803.0	...
4958267	  782.1	  585.1	 4805.0	...
4958268	  782.2	  585.5	 4808.0	...
4958269	  782.4	  585.9	 4811.0	...
4958270	  782.3	  585.7	 4811.0	...
4958271	  782.2	  585.3	 4813.0	...
4958272	  782.1	  584.9	 4815.0	...
4958273	  782.1	  585.0	 4816.0	...
4958274	  782.4	  584.7	 4816.0	...
4958275	  782.7	  584.4	 4815.0	...
4958276	  783.1	  584.0	 4814.0	...
4958277	  783.0	  584.1	 4812.0	...
4958278	  782.8	  584.2	 4812.0	...
4958279	  782.6	  584.4	 4815.0	...
4958280	  782.5	  584.5	 4817.0	...
4958281	  782.4	  584.6	 4819.0	...
4958282	  782.3	  584.5	 4819.0	...
4958283	  782.3	  584.4	 4819.0	...
4958284	  782.3	  584.3	 4819.0	...
4958285	  782.3	  584.3	 4819.0	...
4958286	  782.2	  584.0	 4819.0	...
4958287	  782.1	  583.7	 4817.0	...
4958288	  782.2	  583.5	 4816.0	...
4958289	  782.4	  583.5	 4813.0	...
4958290	  782.6	  583.5	 4811.0	...
4958291	  782.6	  583.5	 4809.0	...
4958292	  783.0	  583.4	 4809.0	...
4958293	  783.4	  583.6	 4811.0	...
4958294	  783.4	  583.7	 4813.0	...
4958295	  783.2	  583.9	 4817.0	...
4958296	  783.0	  583.9	 4818.0	...
4958297	  782.8	  583.9	 4818.0	...
4958298	  782.5	  584.0	 4820.0	...
4958299	  782.3	  584.0	 4822.0	...
4958300	  782.5	  584.0	 4824.0	...
4958301	  782.7	  583.9	 4824.0	...
4958302	  782.9	  583.9	 4822.0	...
4958303	  782.8	  583.9	 4820.0	...
4958304	  782.6	  583.7	 4819.0	...
4958305	  782.5	  583.6	 4819.0	...
4958306	  782.4	  583.5	 4821.0	...
4958307	  782.6	  583.6	 4823.0	...
4958308	  782.9	  583.7	 4825.0	...
4958309	  782.9	  583.8	 4825.0	...
4958310	  782.6	  583.9	 4826.0	...
4958311	  782.3	  584.0	 4827.0	...
4958312	  782.2	  583.8	 4825.0	...
4958313	  782.3	  583.4	 4823.0	...
4958314	  782.3	  583.3	 4823.0	...
4958315	  782.3	  583.6	 4825.0	...
4958316	  782.2	  583.9	 4826.0	...
4958317	  782.3	  584.1	 4827.0	...
4958318	  782.5	  584.4	 4827.0	...
4958319	  782.7	  584.7	 4828.0	...
4958320	  782.7	  585.0	 4830.0	...
4958321	  782.6	  584.9	 4832.0	...
4958322	  782.5	  584.9	 4834.0	...
4958323	  782.2	  584.9	 4834.0	...
4958324	  782.2	  585.0	 4833.0	...
4958325	  782.2	  585.0	 4833.0	...
4958326	  782.2	  585.0	 4834.0	...
4958327	  782.1	  585.0	 4835.0	...
4958328	  782.0	  585.0	 4834.0	...
4958329	  782.0	  585.1	 4834.0	...
4958330	  782.0	  585.2	 4833.0	...
4958331	  782.0	  585.2	 4833.0	...
4958332	  782.0	  585.3	 4833.0	...
4958333	  782.0	  585.2	 4832.0	...
4958334	  782.0	  585.1	 4831.0	...
4958335	  781.9	  585.0	 4831.0	...
4958336	  782.2	  585.1	 4833.0	...
4958337	  782.6	  585.4	 4836.0	...
4958338	  783.0	  585.7	 4840.0	...
4958339	  783.0	  586.4	 4840.0	...
4958340	  783.0	  586.9	 4840.0	...
4958341	  783.0	  587.3	 4840.0	...
4958342	  782.9	  587.2	 4841.0	...
4958343	  782.9	  587.0	 4841.0	...
4958344	  782.7	  586.7	 4840.0	...
4958345	  782.5	  586.4	 4839.0	...
4958346	  782.3	  585.7	 4838.0	...
4958347	  782.2	  585.1	 4837.0	...
4958348	  782.3	  584.5	 4836.0	...
4958349	  782.4	  584.7	 4835.0	...
4958350	  782.3	  585.0	 4835.0	...
4958351	  782.0	  585.3	 4838.0	...
4958352	  781.7	  585.6	 4840.0	...
4958353	  781.7	  585.6	 4839.0	...
4958354	  782.1	  585.6	 4838.0	...
4958355	  782.4	  585.4	 4836.0	...
4958356	  782.8	  584.9	 4834.0	...
4958357	  782.7	  584.5	 4835.0	...
4958358	  782.7	  584.5	 4837.0	...
4958359	  782.3	  584.7	 4840.0	...
4958360	  782.0	  585.3	 4843.0	...
4958361	  781.8	  585.7	 4846.0	...
4958362	  781.9	  586.0	 4847.0	...
4958363	  781.7	  585.9	 4844.0	...
4958364	  781.6	  585.8	 4841.0	...
4958365	  781.4	  585.6	 4840.0	...
4958366	  781.4	  585.5	 4840.0	...
4958367	  781.3	  585.4	 4840.0	...
4958368	  781.3	  585.3	 4841.0	...
4958369	  781.2	  585.3	 4843.0	...
4958370	  781.3	  585.3	 4844.0	...
4958371	  781.5	  585.4	 4844.0	...
4958372	  781.7	  585.4	 4843.0	...
4958373	  781.7	  585.2	 4843.0	...
4958374	  782.0	  585.2	 4844.0	...
4958375	  782.3	  585.2	 4845.0	...
4958376	  782.6	  585.3	 4847.0	...
4958377	  782.1	  585.4	 4847.0	...
4958378	  781.7	  585.9	 4847.0	...
4958379	  781.5	  586.5	 4848.0	...
4958380	  781.8	  587.0	 4848.0	...
4958381	  782.0	  586.5	 4848.0	...
4958382	  782.1	  586.0	 4848.0	...
4958383	  782.1	  585.8	 4849.0	...
4958384	  782.2	  586.1	 4851.0	...
4958385	  781.6	  586.4	 4853.0	...
4958386	  781.1	  586.5	 4851.0	...
4958387	  780.5	  586.6	 4849.0	...
4958388	  780.4	  586.5	 4847.0	...
4958389	  780.5	  586.5	 4848.0	...
4958390	  780.7	  586.4	 4848.0	...
4958391	  780.8	  586.7	 4848.0	...
4958392	  780.8	  587.1	 4851.0	...
4958393	  780.7	  587.7	 4853.0	...
4958394	  780.6	  587.9	 4856.0	...
4958395	  780.2	  587.7	 4855.0	...
4958396	  779.9	  587.1	 4854.0	...
4958397	  779.8	  586.4	 4853.0	...
4958398	  780.0	  586.0	 4853.0	...
4958399	  779.7	  585.6	 4853.0	...
4958400	  779.3	  585.8	 4856.0	...
4958401	  779.0	  586.2	 4858.0	...
4958402	  779.0	  586.6	 4860.0	...
4958403	  779.1	  586.5	 4862.0	...
4958404	  779.4	  586.4	 4864.0	...
4958405	  779.7	  586.6	 4866.0	...
4958406	  780.0	  587.1	 4866.0	...
4958407	  779.9	  587.7	 4867.0	...
4958408	  779.7	  588.0	 4869.0	...
4958409	  779.4	  588.1	 4869.0	...
4958410	  779.6	  588.1	 4867.0	...
4958411	  779.8	  588.1	 4865.0	...
4958412	  780.1	  588.1	 4865.0	...
4958413	  780.1	  588.3	 4865.0	...
4958414	  780.2	  588.8	 4865.0	...
4958415	  780.2	  589.2	 4864.0	...
4958416	  780.3	  589.7	 4865.0	...
4958417	  780.2	  589.9	 4867.0	...
4958418	  780.0	  589.7	 4868.0	...
4958419	  779.5	  589.0	 4867.0	...
4958420	  778.8	  588.4	 4864.0	...
4958421	  778.2	  588.2	 4860.0	...
4958422	  777.8	  588.3	 4859.0	...
4958423	  777.9	  588.2	 4863.0	...
4958424	  778.0	  588.1	 4866.0	...
4958425	  778.2	  588.1	 4870.0	...
4958426	  778.1	  587.9	 4872.0	...
4958427	  777.9	  587.7	 4873.0	...
4958428	  777.8	  587.6	 4874.0	...
4958429	  777.5	  587.5	 4873.0	...
4958430	  777.3	  587.4	 4872.0	...
4958431	  777.1	  587.3	 4873.0	...
4958432	  777.4	  587.0	 4873.0	...
4958433	  777.7	  586.7	 4874.0	...
4958434	  777.6	  586.5	 4874.0	...
4958435	  777.3	  586.3	 4875.0	...
4958436	  777.0	  586.8	 4876.0	...
4958437	  777.1	  587.2	 4880.0	...
4958438	  777.0	  587.7	 4884.0	...
4958439	  776.8	  587.8	 4887.0	...
4958440	  776.7	  587.8	 4887.0	...
4958441	  776.6	  587.9	 4886.0	...
4958442	  776.5	  587.6	 4885.0	...
4958443	  776.5	  587.3	 4884.0	...
4958444	  776.4	  587.1	 4884.0	...
4958445	  776.3	  587.3	 4883.0	...
4958446	  776.5	  587.4	 4882.0	...
4958447	  776.7	  587.3	 4881.0	...
4958448	  777.0	  587.2	 4881.0	...
4958449	  777.2	  587.2	 4881.0	...
4958450	  777.3	  587.3	 4880.0	...
4958451	  777.4	  587.3	 4880.0	...
4958452	  777.4	  587.4	 4879.0	...
4958453	  777.4	  587.3	 4880.0	...
4958454	  777.4	  587.1	 4883.0	...
4958455	  777.5	  586.8	 4887.0	...
4958456	  777.7	  586.4	 4889.0	...
4958457	  777.8	  586.0	 4890.0	...
4958458	  777.7	  585.9	 4888.0	...
4958459	  777.6	  585.9	 4885.0	...
4958460	  777.5	  586.0	 4886.0	...
4958461	  777.3	  586.1	 4890.0	...
4958462	  777.1	  586.5	 4893.0	...
4958463	  776.8	  586.8	 4893.0	...
4958464	  776.7	  587.0	 4894.0	...
4958465	  776.6	  587.0	 4894.0	...
4958466	  776.7	  587.2	 4894.0	...
4958467	  776.6	  587.6	 4893.0	...
4958468	  776.6	  588.1	 4893.0	...
4958469	  776.6	  588.4	 4893.0	...
4958470	  776.7	  588.5	 4894.0	...
4958471	  776.9	  588.6	 4893.0	...
4958472	  777.0	  588.7	 4893.0	...
4958473	  777.1	  588.7	 4892.0	...
4958474	  777.3	  588.7	 4891.0	...
4958475	  777.2	  588.8	 4890.0	...
4958476	  777.1	  588.8	 4890.0	...
4958477	  776.9	  588.8	 4889.0	...
4958478	  776.7	  588.8	 4891.0	...
4958479	  776.5	  588.7	 4893.0	...
4958480	  776.6	  588.6	 4895.0	...
4958481	  776.9	  588.5	 4895.0	...
4958482	  777.1	  588.4	 4895.0	...
4958483	  777.1	  588.9	 4895.0	...
4958484	  777.2	  589.4	 4896.0	...
4958485	  777.3	  589.8	 4896.0	...
4958486	  777.3	  589.9	 4895.0	...
4958487	  777.2	  589.8	 4896.0	...
4958488	  777.3	  589.7	 4898.0	...
4958489	  777.4	  589.5	 4900.0	...
4958490	  777.6	  589.5	 4900.0	...
4958491	  777.5	  589.5	 4901.0	...
4958492	  777.3	  589.6	 4901.0	...
4958493	  777.1	  589.6	 4903.0	...
4958494	  776.9	  589.5	 4903.0	...
4958495	  776.9	  589.5	 4904.0	...
4958496	  776.8	  589.3	 4904.0	...
4958497	  776.4	  589.1	 4903.0	...
4958498	  776.0	  588.9	 4903.0	...
4958499	  775.8	  588.8	 4904.0	...
4958500	  775.8	  588.7	 4905.0	...
4958501	  775.8	  588.6	 4904.0	...
4958502	  775.7	  588.6	 4902.0	...
4958503	  775.7	  588.6	 4901.0	...
4958504	  775.6	  588.7	 4901.0	...
4958505	  775.6	  589.0	 4904.0	...
4958506	  775.7	  589.2	 4907.0	...
4958507	  775.7	  589.5	 4909.0	...
4958508	  775.5	  590.0	 4909.0	...
4958509	  775.4	  590.4	 4910.0	...
4958510	  775.3	  590.7	 4911.0	...
4958511	  774.9	  590.7	 4911.0	...
4958512	  774.4	  590.7	 4911.0	...
4958513	  773.8	  590.7	 4909.0	...
4958514	  773.7	  590.7	 4907.0	...
4958515	  773.5	  590.7	 4905.0	...
4958516	  773.3	  590.4	 4905.0	...
4958517	  773.3	  589.8	 4908.0	...
4958518	  773.2	  589.2	 4911.0	...
4958519	  773.2	  588.8	 4915.0	...
4958520	  773.2	  588.7	 4918.0	...
4958521	  773.3	  588.9	 4921.0	...
4958522	  773.4	  589.6	 4924.0	...
4958523	  773.5	  590.6	 4926.0	...
4958524	  773.6	  591.2	 4926.0	...
4958525	  773.8	  592.0	 4924.0	...
4958526	  774.1	  592.4	 4925.0	...
4958527	  774.3	  592.9	 4927.0	...
4958528	  774.2	  593.0	 4927.0	...
4958529	  773.6	  592.7	 4926.0	...
4958530	  773.0	  592.4	 4925.0	...
4958531	  772.2	  592.1	 4925.0	...
4958532	  771.9	  591.8	 4924.0	...
4958533	  771.8	  591.6	 4922.0	...
4958534	  772.1	  591.3	 4921.0	...
4958535	  772.4	  591.1	 4921.0	...
4958536	  772.6	  591.0	 4920.0	...
4958537	  772.4	  591.1	 4921.0	...
4958538	  772.3	  591.6	 4923.0	...
4958539	  772.3	  592.3	 4928.0	...
4958540	  772.5	  592.7	 4932.0	...
4958541	  772.7	  593.0	 4933.0	...
4958542	  772.7	  593.0	 4931.0	...
4958543	  772.7	  592.8	 4928.0	...
4958544	  772.7	  592.6	 4928.0	...
4958545	  772.9	  592.9	 4928.0	...
4958546	  773.3	  593.3	 4930.0	...
4958547	  773.7	  593.8	 4931.0	...
4958548	  773.8	  593.8	 4929.0	...
4958549	  773.7	  593.6	 4928.0	...
4958550	  773.7	  593.3	 4928.0	...
4958551	  773.5	  593.1	 4929.0	...
4958552	  773.1	  593.0	 4931.0	...
4958553	  772.7	  593.0	 4930.0	...
4958554	  772.6	  593.1	 4930.0	...
4958555	  772.6	  593.4	 4929.0	...
4958556	  772.4	  593.5	 4929.0	...
4958557	  772.1	  593.4	 4930.0	...
4958558	  771.9	  593.3	 4931.0	...
4958559	  771.9	  593.3	 4933.0	...
4958560	  771.9	  593.4	 4934.0	...
4958561	  772.0	  593.4	 4934.0	...
4958562	  772.1	  593.5	 4933.0	...
4958563	  772.2	  593.5	 4931.0	...
4958564	  772.4	  593.4	 4931.0	...
4958565	  772.6	  593.0	 4931.0	...
4958566	  772.5	  592.5	 4935.0	...
4958567	  772.4	  591.7	 4940.0	...
4958568	  772.3	  590.6	 4946.0	...
4958569	  772.3	  589.5	 4947.0	...
4958570	  772.1	  588.0	 4947.0	...
EFIX R   4957600	4958570	971	  780.3	  581.6	   4760
SSACC R  4958571
4958571	  771.8	  586.5	 4947.0	...
4958572	  771.3	  584.6	 4947.0	...
4958573	  770.8	  582.6	 4948.0	...
4958574	  770.4	  580.6	 4947.0	...
4958575	  770.1	  578.6	 4945.0	...
4958576	  770.0	  577.1	 4943.0	...
4958577	  769.6	  575.6	 4941.0	...
ESACC R  4958571	4958577	7	  771.8	  586.5	  769.6	  575.6	   0.24	     38
SFIX R   4958578
4958578	  769.1	  573.7	 4944.0	...
4958579	  768.4	  572.3	 4946.0	...
4958580	  767.7	  571.5	 4948.0	...
4958581	  766.7	  571.7	 4947.0	...
4958582	  766.0	  572.0	 4947.0	...
4958583	  765.6	  572.6	 4947.0	...
4958584	  765.5	  573.2	 4947.0	...
4958585	  765.2	  573.6	 4947.0	...
4958586	  764.9	  574.2	 4947.0	...
4958587	  764.7	  574.8	 4947.0	...
4958588	  764.8	  575.2	 4948.0	...
4958589	  764.9	  575.2	 4948.0	...
4958590	  764.9	  575.3	 4949.0	...
4958591	  764.7	  574.7	 4948.0	...
4958592	  764.4	  574.1	 4948.0	...
4958593	  764.1	  573.5	 4949.0	...
4958594	  763.8	  573.4	 4950.0	...
4958595	  763.6	  573.4	 4951.0	...
4958596	  763.5	  573.4	 4953.0	...
4958597	  763.0	  573.6	 4954.0	...
4958598	  762.5	  573.9	 4955.0	...
4958599	  762.2	  574.4	 4956.0	...
4958600	  762.5	  574.9	 4957.0	...
4958601	  762.9	  575.8	 4957.0	...
4958602	  763.2	  576.9	 4958.0	...
4958603	  763.4	  577.8	 4959.0	...
4958604	  763.5	  578.1	 4960.0	...
4958605	  763.8	  578.3	 4959.0	...
4958606	  764.2	  578.6	 4959.0	...
4958607	  764.7	  578.9	 4959.0	...
4958608	  764.9	  579.0	 4960.0	...
4958609	  765.1	  579.1	 4960.0	...
4958610	  765.2	  579.2	 4960.0	...
4958611	  765.4	  579.3	 4961.0	...
4958612	  765.7	  579.5	 4961.0	...
MSG	4958613 0000 _ Experiment Start
4958613	  765.8	  579.7	 4960.0	...
4958614	  765.7	  579.9	 4960.0	...
4958615	  765.4	  579.3	 4960.0	...
4958616	  765.3	  578.7	 4960.0	...
4958617	  765.1	  578.1	 4960.0	...
4958618	  764.9	  578.3	 4960.0	...
4958619	  764.7	  578.7	 4961.0	...
4958620	  764.6	  579.1	 4962.0	...
4958621	  764.6	  579.3	 4963.0	...
4958622	  764.6	  579.3	 4963.0	...
4958623	  764.6	  579.2	 4964.0	...
4958624	  764.7	  579.2	 4965.0	...
4958625	  764.7	  579.1	 4966.0	...
4958626	  764.6	  579.2	 4966.0	...
4958627	  764.2	  579.4	 4965.0	...
4958628	  763.9	  579.8	 4965.0	...
4958629	  763.7	  580.0	 4965.0	...
4958630	  763.7	  580.2	 4965.0	...
4958631	  763.5	  580.2	 4965.0	...
4958632	  763.4	  580.2	 4965.0	...
4958633	  763.2	  580.2	 4966.0	...
4958634	  763.2	  581.0	 4968.0	...
4958635	  763.3	  581.7	 4969.0	...
4958636	  763.6	  582.5	 4969.0	...
4958637	  763.8	  583.0	 4970.0	...
4958638	  763.8	  583.5	 4974.0	...
4958639	  763.5	  583.9	 4977.0	...
4958640	  763.1	  583.7	 4978.0	...
4958641	  763.1	  583.5	 4976.0	...
4958642	  763.1	  583.3	 4975.0	...
4958643	  763.2	  582.9	 4975.0	...
4958644	  763.0	  582.3	 4977.0	...
4958645	  762.8	  581.9	 4978.0	...
4958646	  762.7	  581.4	 4977.0	...
4958647	  762.7	  581.1	 4976.0	...
4958648	  762.9	  580.9	 4976.0	...
4958649	  763.1	  580.9	 4976.0	...
4958650	  763.3	  580.8	 4975.0	...
4958651	  763.3	  580.7	 4975.0	...
4958652	  763.4	  581.0	 4975.0	...
4958653	  763.4	  581.4	 4975.0	...
4958654	  763.4	  581.9	 4976.0	...
4958655	  763.4	  581.9	 4976.0	...
4958656	  763.6	  581.9	 4976.0	...
4958657	  764.0	  581.7	 4977.0	...
4958658	  764.3	  581.6	 4978.0	...
4958659	  764.4	  581.7	 4980.0	...
4958660	  764.2	  581.9	 4981.0	...
4958661	  763.8	  581.8	 4980.0	...
4958662	  763.6	  581.3	 4981.0	...
4958663	  763.4	  580.9	 4984.0	...
4958664	  763.4	  580.7	 4986.0	...
4958665	  763.3	  580.9	 4985.0	...
4958666	  763.2	  581.5	 4984.0	...
4958667	  763.1	  582.1	 4983.0	...
4958668	  763.0	  582.5	 4981.0	...
4958669	  762.9	  582.7	 4980.0	...
4958670	  762.9	  582.8	 4979.0	...
4958671	  763.1	  582.8	 4980.0	...
4958672	  763.2	  582.8	 4982.0	...
4958673	  763.1	  582.8	 4982.0	...
4958674	  763.0	  582.8	 4983.0	...
4958675	  762.9	  582.8	 4984.0	...
4958676	  762.9	  582.8	 4984.0	...
4958677	  762.9	  582.8	 4985.0	...
4958678	  762.9	  582.5	 4986.0	...
4958679	  762.9	  582.3	 4988.0	...
4958680	  762.9	  581.9	 4988.0	...
4958681	  762.9	  581.7	 4988.0	...
4958682	  763.0	  581.8	 4988.0	...
4958683	  763.2	  582.1	 4989.0	...
4958684	  763.3	  581.8	 4991.0	...
4958685	  763.2	  581.1	 4993.0	...
4958686	  763.1	  580.6	 4994.0	...
4958687	  763.1	  580.6	 4994.0	...
4958688	  763.1	  580.4	 4996.0	...
4958689	  763.1	  580.3	 4999.0	...
4958690	  763.1	  580.1	 5001.0	...
4958691	  762.7	  580.2	 5002.0	...
4958692	  762.3	  580.2	 5002.0	...
4958693	  762.1	  580.2	 5002.0	...
4958694	  762.2	  580.3	 5001.0	...
4958695	  762.3	  580.4	 5001.0	...
4958696	  762.2	  580.7	 5001.0	...
4958697	  762.2	  581.1	 5002.0	...
4958698	  762.2	  581.8	 5004.0	...
4958699	  762.2	  582.3	 5005.0	...
4958700	  762.1	  582.8	 5007.0	...
4958701	  762.0	  583.0	 5007.0	...
4958702	  762.1	  583.1	 5007.0	...
4958703	  762.2	  583.3	 5007.0	...
4958704	  762.4	  583.4	 5007.0	...
4958705	  762.4	  583.5	 5006.0	...
4958706	  762.4	  583.5	 5006.0	...
4958707	  762.3	  583.6	 5006.0	...
4958708	  762.3	  583.6	 5009.0	...
4958709	  762.2	  583.6	 5011.0	...
4958710	  762.2	  583.6	 5013.0	...
4958711	  762.3	  583.6	 5013.0	...
4958712	  762.5	  583.7	 5013.0	...
4958713	  762.6	  583.7	 5013.0	...
4958714	  762.7	  583.2	 5013.0	...
4958715	  762.7	  582.6	 5013.0	...
4958716	  762.7	  582.1	 5013.0	...
4958717	  763.0	  582.2	 5013.0	...
4958718	  763.1	  582.2	 5012.0	...
4958719	  763.2	  582.4	 5011.0	...
4958720	  763.1	  582.5	 5008.0	...
4958721	  763.1	  582.6	 5007.0	...
4958722	  763.1	  582.6	 5009.0	...
4958723	  763.3	  582.6	 5011.0	...
4958724	  763.3	  582.6	 5012.0	...
4958725	  763.4	  582.7	 5009.0	...
4958726	  763.3	  582.7	 5007.0	...
4958727	  763.3	  582.8	 5007.0	...
4958728	  763.3	  582.8	 5007.0	...
4958729	  763.4	  582.7	 5007.0	...
4958730	  763.5	  582.6	 5008.0	...
4958731	  763.7	  582.8	 5009.0	...
4958732	  764.2	  582.9	 5010.0	...
4958733	  764.6	  582.8	 5010.0	...
4958734	  765.0	  582.5	 5010.0	...
4958735	  765.0	  582.4	 5010.0	...
4958736	  765.1	  582.8	 5010.0	...
4958737	  765.1	  583.2	 5009.0	...
4958738	  765.2	  583.4	 5009.0	...
4958739	  765.2	  583.4	 5008.0	...
4958740	  765.2	  583.3	 5008.0	...
4958741	  765.0	  583.2	 5008.0	...
4958742	  764.6	  583.1	 5009.0	...
4958743	  764.4	  583.2	 5009.0	...
4958744	  764.6	  583.3	 5008.0	...
4958745	  764.6	  583.3	 5007.0	...
4958746	  764.6	  583.1	 5006.0	...
4958747	  764.6	  583.0	 5007.0	...
4958748	  764.6	  583.4	 5008.0	...
4958749	  764.6	  583.9	 5011.0	...
4958750	  764.8	  584.1	 5012.0	...
4958751	  764.9	  584.0	 5014.0	...
4958752	  764.8	  584.0	 5014.0	...
4958753	  764.7	  584.4	 5014.0	...
4958754	  764.5	  584.9	 5014.0	...
4958755	  764.5	  585.3	 5013.0	...
4958756	  764.4	  585.3	 5013.0	...
4958757	  764.1	  585.1	 5013.0	...
4958758	  763.9	  585.0	 5012.0	...
4958759	  763.7	  584.7	 5012.0	...
4958760	  763.5	  584.6	 5010.0	...
4958761	  763.3	  584.6	 5010.0	...
4958762	  763.1	  584.7	 5011.0	...
4958763	  763.0	  584.9	 5013.0	...
4958764	  763.0	  585.1	 5015.0	...
4958765	  762.9	  585.2	 5017.0	...
4958766	  763.0	  585.4	 5018.0	...
4958767	  763.1	  586.2	 5020.0	...
4958768	  763.2	  587.0	 5022.0	...
4958769	  763.4	  587.9	 5025.0	...
4958770	  763.5	  588.0	 5026.0	...
4958771	  763.5	  588.2	 5029.0	...
4958772	  763.6	  588.1	 5032.0	...
4958773	  763.6	  587.9	 5034.0	...
4958774	  763.6	  587.7	 5035.0	...
4958775	  764.0	  587.4	 5036.0	...
4958776	  764.5	  587.3	 5035.0	...
4958777	  764.8	  587.1	 5035.0	...
4958778	  764.9	  587.0	 5036.0	...
4958779	  764.9	  586.8	 5038.0	...
4958780	  765.0	  586.8	 5039.0	...
4958781	  765.0	  586.7	 5038.0	...
4958782	  764.9	  586.6	 5038.0	...
4958783	  764.8	  586.4	 5039.0	...
4958784	  764.6	  586.3	 5039.0	...
4958785	  764.5	  586.1	 5040.0	...
4958786	  764.4	  586.0	 5039.0	...
4958787	  764.6	  586.1	 5037.0	...
4958788	  765.1	  586.2	 5034.0	...
4958789	  765.6	  586.3	 5032.0	...
4958790	  765.9	  586.5	 5032.0	...
4958791	  766.0	  586.8	 5034.0	...
4958792	  766.0	  587.0	 5036.0	...
4958793	  765.8	  587.1	 5038.0	...
4958794	  765.7	  587.1	 5038.0	...
4958795	  765.7	  587.2	 5040.0	...
4958796	  765.7	  587.2	 5043.0	...
4958797	  765.6	  586.9	 5043.0	...
4958798	  765.5	  586.6	 5041.0	...
4958799	  765.4	  586.5	 5038.0	...
4958800	  765.5	  586.7	 5038.0	...
4958801	  765.7	  587.5	 5037.0	...
4958802	  765.7	  588.1	 5037.0	...
4958803	  765.7	  588.5	 5036.0	...
4958804	  765.5	  588.1	 5037.0	...
4958805	  765.3	  587.8	 5040.0	...
4958806	  765.2	  587.7	 5043.0	...
4958807	  765.2	  587.7	 5046.0	...
4958808	  765.2	  588.4	 5046.0	...
4958809	  765.3	  589.0	 5047.0	...
4958810	  765.4	  589.6	 5048.0	...
4958811	  765.4	  589.4	 5049.0	...
4958812	  765.5	  589.2	 5052.0	...
4958813	  765.6	  589.7	 5054.0	...
4958814	  765.7	  590.2	 5056.0	...
4958815	  765.9	  590.4	 5056.0	...
4958816	  766.0	  590.1	 5057.0	...
4958817	  766.0	  589.9	 5057.0	...
4958818	  766.0	  589.9	 5058.0	...
4958819	  766.0	  590.0	 5057.0	...
4958820	  765.9	  589.7	 5057.0	...
4958821	  766.3	  589.1	 5055.0	...
4958822	  766.9	  588.6	 5053.0	...
4958823	  767.5	  588.4	 5052.0	...
4958824	  767.5	  588.4	 5050.0	...
4958825	  767.6	  588.5	 5048.0	...
MSG	4958826 0000 _ Number On
4958826	  767.4	  588.6	 5046.0	...
4958827	  767.0	  588.8	 5048.0	...
4958828	  766.6	  588.8	 5049.0	...
4958829	  766.5	  588.8	 5051.0	...
4958830	  766.3	  589.4	 5053.0	...
4958831	  766.2	  590.2	 5057.0	...
4958832	  766.2	  590.9	 5062.0	...
4958833	  766.3	  591.1	 5063.0	...
4958834	  766.5	  591.2	 5063.0	...
4958835	  766.4	  591.3	 5062.0	...
4958836	  766.3	  591.4	 5061.0	...
4958837	  766.1	  591.4	 5061.0	...
4958838	  766.1	  591.4	 5061.0	...
4958839	  766.1	  591.4	 5059.0	...
4958840	  766.3	  591.4	 5057.0	...
4958841	  766.4	  591.3	 5055.0	...
4958842	  766.3	  591.2	 5055.0	...
4958843	  766.0	  591.2	 5055.0	...
4958844	  765.8	  591.3	 5054.0	...
4958845	  765.8	  591.4	 5055.0	...
4958846	  765.7	  591.4	 5057.0	...
4958847	  765.6	  591.4	 5061.0	...
4958848	  765.5	  591.9	 5066.0	...
4958849	  765.7	  592.2	 5068.0	...
4958850	  766.0	  592.6	 5069.0	...
4958851	  766.2	  592.6	 5068.0	...
4958852	  766.2	  592.6	 5068.0	...
4958853	  766.5	  592.5	 5068.0	...
4958854	  766.7	  592.5	 5070.0	...
4958855	  766.7	  592.0	 5071.0	...
4958856	  766.5	  591.6	 5071.0	...
4958857	  766.2	  591.2	 5071.0	...
4958858	  766.2	  591.1	 5071.0	...
4958859	  766.2	  591.5	 5072.0	...
4958860	  766.3	  592.0	 5072.0	...
4958861	  766.5	  592.8	 5073.0	...
4958862	  766.7	  593.3	 5074.0	...
4958863	  766.7	  593.8	 5075.0	...
4958864	  766.7	  594.1	 5076.0	...
4958865	  766.9	  593.8	 5076.0	...
4958866	  767.1	  593.5	 5077.0	...
4958867	  767.1	  593.1	 5077.0	...
4958868	  766.9	  592.9	 5077.0	...
4958869	  766.7	  592.7	 5077.0	...
4958870	  766.7	  592.5	 5078.0	...
4958871	  766.7	  592.5	 5075.0	...
4958872	  766.8	  592.5	 5071.0	...
4958873	  766.7	  592.7	 5070.0	...
4958874	  766.5	  592.8	 5072.0	...
4958875	  766.3	  592.9	 5074.0	...
4958876	  766.4	  593.0	 5074.0	...
4958877	  766.8	  593.0	 5074.0	...
4958878	  767.5	  593.3	 5073.0	...
4958879	  767.9	  593.5	 5074.0	...
4958880	  768.2	  593.7	 5075.0	...
4958881	  768.2	  593.7	 5075.0	...
4958882	  768.2	  593.7	 5074.0	...
4958883	  768.2	  593.9	 5073.0	...
4958884	  768.3	  594.0	 5073.0	...
4958885	  768.2	  594.1	 5072.0	...
4958886	  768.1	  594.2	 5071.0	...
4958887	  768.1	  594.3	 5069.0	...
4958888	  768.2	  594.5	 5068.0	...
4958889	  768.5	  594.6	 5070.0	...
4958890	  768.8	  594.7	 5072.0	...
4958891	  769.1	  594.7	 5075.0	...
4958892	  769.0	  594.6	 5076.0	...
4958893	  768.9	  594.5	 5077.0	...
4958894	  768.7	  594.4	 5080.0	...
4958895	  768.7	  594.3	 5081.0	...
4958896	  768.5	  594.8	 5081.0	...
4958897	  768.3	  595.3	 5079.0	...
4958898	  768.0	  595.2	 5076.0	...
4958899	  768.0	  594.6	 5077.0	...
4958900	  768.0	  594.3	 5077.0	...
4958901	  768.1	  594.6	 5077.0	...
4958902	  768.3	  594.7	 5077.0	...
4958903	  768.5	  594.3	 5078.0	...
4958904	  768.6	  593.8	 5079.0	...
4958905	  768.6	  594.0	 5080.0	...
4958906	  768.5	  594.5	 5081.0	...
4958907	  768.4	  594.9	 5082.0	...
4958908	  768.3	  595.0	 5082.0	...
4958909	  768.2	  595.1	 5082.0	...
4958910	  768.1	  595.2	 5082.0	...
4958911	  768.1	  595.3	 5082.0	...
4958912	  768.2	  595.3	 5082.0	...
4958913	  768.3	  595.4	 5082.0	...
4958914	  768.5	  595.6	 5083.0	...
4958915	  768.2	  595.9	 5083.0	...
4958916	  768.0	  596.0	 5083.0	...
4958917	  767.8	  595.9	 5087.0	...
4958918	  768.0	  595.8	 5091.0	...
4958919	  768.2	  595.8	 5095.0	...
4958920	  768.4	  595.7	 5094.0	...
4958921	  768.3	  595.7	 5094.0	...
4958922	  768.3	  595.9	 5094.0	...
4958923	  768.3	  596.1	 5095.0	...
4958924	  768.4	  596.4	 5096.0	...
4958925	  768.4	  596.4	 5096.0	...
4958926	  768.4	  596.6	 5097.0	...
4958927	  768.4	  596.7	 5098.0	...
4958928	  768.4	  596.9	 5097.0	...
4958929	  768.4	  597.0	 5096.0	...
4958930	  768.5	  596.8	 5096.0	...
4958931	  768.6	  596.6	 5096.0	...
4958932	  768.6	  596.3	 5096.0	...
4958933	  768.4	  595.9	 5096.0	...
4958934	  768.3	  595.5	 5096.0	...
4958935	  768.1	  595.3	 5095.0	...
4958936	  768.1	  595.7	 5093.0	...
4958937	  768.0	  596.2	 5093.0	...
4958938	  768.1	  596.8	 5093.0	...
4958939	  768.3	  597.1	 5093.0	...
4958940	  768.4	  597.0	 5093.0	...
4958941	  768.1	  596.5	 5092.0	...
4958942	  768.0	  596.0	 5092.0	...
4958943	  767.9	  595.9	 5092.0	...
4958944	  768.0	  596.0	 5092.0	...
4958945	  767.9	  596.2	 5092.0	...
4958946	  768.0	  596.3	 5092.0	...
4958947	  768.2	  596.5	 5092.0	...
4958948	  768.3	  596.5	 5092.0	...
4958949	  768.4	  596.4	 5091.0	...
4958950	  768.5	  596.6	 5091.0	...
4958951	  768.7	  597.0	 5091.0	...
4958952	  768.5	  597.4	 5092.0	...
4958953	  768.3	  597.4	 5091.0	...
4958954	  768.2	  597.5	 5090.0	...
4958955	  768.3	  597.7	 5090.0	...
4958956	  768.5	  598.2	 5091.0	...
4958957	  768.7	  598.7	 5092.0	...
4958958	  768.8	  599.0	 5095.0	...
4958959	  768.8	  599.0	 5099.0	...
4958960	  768.8	  599.0	 5102.0	...
4958961	  768.8	  598.8	 5101.0	...
4958962	  768.8	  598.6	 5100.0	...
4958963	  768.9	  598.5	 5100.0	...
4958964	  769.0	  598.7	 5100.0	...
4958965	  769.0	  598.9	 5101.0	...
4958966	  768.9	  599.1	 5103.0	...
4958967	  768.8	  599.1	 5106.0	...
4958968	  768.8	  599.0	 5107.0	...
4958969	  768.7	  598.9	 5108.0	...
4958970	  768.8	  598.9	 5108.0	...
4958971	  768.8	  598.8	 5109.0	...
4958972	  768.9	  598.7	 5110.0	...
4958973	  768.9	  598.6	 5109.0	...
4958974	  769.1	  598.5	 5109.0	...
4958975	  769.4	  598.4	 5109.0	...
4958976	  769.7	  598.3	 5109.0	...
4958977	  769.9	  598.2	 5108.0	...
4958978	  769.8	  598.1	 5107.0	...
4958979	  769.9	  598.0	 5106.0	...
4958980	  770.1	  598.0	 5105.0	...
4958981	  770.3	  598.0	 5105.0	...
4958982	  770.5	  598.1	 5106.0	...
4958983	  770.8	  598.2	 5108.0	...
4958984	  770.7	  598.4	 5109.0	...
4958985	  770.4	  598.9	 5110.0	...
4958986	  770.2	  599.2	 5112.0	...
4958987	  770.3	  599.5	 5113.0	...
4958988	  770.3	  599.4	 5114.0	...
4958989	  770.3	  599.3	 5116.0	...
4958990	  770.3	  599.3	 5117.0	...
4958991	  770.4	  599.4	 5117.0	...
4958992	  770.5	  599.4	 5120.0	...
4958993	  770.8	  599.4	 5122.0	...
4958994	  771.0	  599.3	 5123.0	...
4958995	  771.2	  599.2	 5122.0	...
4958996	  771.2	  598.8	 5121.0	...
4958997	  771.2	  598.4	 5119.0	...
4958998	  771.0	  598.1	 5117.0	...
4958999	  770.9	  598.0	 5115.0	...
4959000	  770.8	  597.2	 5116.0	...
4959001	  770.8	  596.6	 5116.0	...
4959002	  770.9	  596.1	 5116.0	...
4959003	  771.2	  596.3	 5113.0	...
4959004	  771.4	  596.5	 5109.0	...
4959005	  771.6	  596.6	 5107.0	...
4959006	  771.9	  596.9	 5108.0	...
4959007	  772.1	  597.2	 5109.0	...
4959008	  772.4	  597.5	 5108.0	...
4959009	  772.4	  597.4	 5108.0	...
4959010	  772.4	  597.4	 5107.0	...
4959011	  772.5	  597.4	 5107.0	...
4959012	  772.6	  597.4	 5110.0	...
4959013	  772.4	  597.8	 5113.0	...
4959014	  772.1	  598.1	 5114.0	...
4959015	  771.5	  598.8	 5112.0	...
4959016	  771.2	  599.2	 5110.0	...
4959017	  771.1	  599.5	 5109.0	...
4959018	  771.3	  599.5	 5108.0	...
4959019	  771.5	  599.4	 5110.0	...
4959020	  772.0	  599.2	 5113.0	...
4959021	  772.3	  599.0	 5116.0	...
4959022	  772.6	  598.9	 5117.0	...
4959023	  772.5	  598.9	 5115.0	...
4959024	  772.5	  598.8	 5113.0	...
4959025	  772.5	  598.8	 5111.0	...
4959026	  772.5	  598.9	 5111.0	...
4959027	  772.5	  599.1	 5112.0	...
4959028	  772.5	  599.3	 5114.0	...
4959029	  772.4	  599.3	 5116.0	...
4959030	  772.7	  599.2	 5115.0	...
4959031	  773.0	  599.1	 5114.0	...
4959032	  773.5	  599.1	 5114.0	...
4959033	  773.7	  598.9	 5113.0	...
4959034	  773.5	  598.8	 5115.0	...
4959035	  773.1	  598.8	 5116.0	...
4959036	  773.0	  599.0	 5118.0	...
4959037	  773.2	  599.0	 5120.0	...
4959038	  773.3	  598.9	 5123.0	...
4959039	  773.2	  598.9	 5125.0	...
4959040	  773.2	  599.0	 5125.0	...
4959041	  773.1	  599.0	 5125.0	...
4959042	  773.1	  599.0	 5124.0	...
4959043	  773.1	  598.9	 5128.0	...
4959044	  773.0	  599.0	 5131.0	...
4959045	  772.9	  599.1	 5130.0	...
4959046	  772.7	  599.2	 5125.0	...
4959047	  772.7	  599.2	 5120.0	...
4959048	  772.8	  599.1	 5119.0	...
4959049	  773.0	  599.1	 5119.0	...
4959050	  773.1	  599.2	 5118.0	...
4959051	  773.2	  599.4	 5117.0	...
4959052	  773.1	  599.5	 5119.0	...
4959053	  773.2	  599.5	 5121.0	...
4959054	  773.1	  599.4	 5124.0	...
4959055	  773.1	  599.2	 5125.0	...
4959056	  773.1	  598.5	 5125.0	...
4959057	  773.2	  597.8	 5125.0	...
4959058	  773.3	  597.8	 5125.0	...
4959059	  773.2	  598.4	 5126.0	...
4959060	  773.1	  599.2	 5127.0	...
4959061	  773.2	  599.4	 5128.0	...
4959062	  773.1	  599.4	 5128.0	...
4959063	  773.0	  599.5	 5129.0	...
4959064	  772.8	  599.8	 5129.0	...
4959065	  772.7	  599.8	 5128.0	...
4959066	  772.8	  599.6	 5128.0	...
4959067	  772.9	  599.3	 5126.0	...
4959068	  773.0	  599.3	 5124.0	...
4959069	  773.0	  599.2	 5123.0	...
4959070	  773.0	  599.2	 5122.0	...
4959071	  772.9	  599.2	 5124.0	...
4959072	  773.1	  599.1	 5125.0	...
4959073	  773.2	  599.1	 5127.0	...
4959074	  773.2	  599.2	 5127.0	...
4959075	  773.0	  599.4	 5125.0	...
4959076	  772.9	  599.5	 5123.0	...
4959077	  773.1	  599.4	 5122.0	...
4959078	  773.2	  599.2	 5126.0	...
4959079	  773.1	  598.2	 5129.0	...
EFIX R   4958578	4959079	502	  766.8	  589.5	   5048
SSACC R  4959080
4959080	  773.6	  597.2	 5128.0	...
4959081	  773.9	  595.5	 5126.0	...
4959082	  774.3	  594.0	 5123.0	...
4959083	  774.6	  591.2	 5124.0	...
4959084	  775.3	  588.7	 5123.0	...
4959085	  776.7	  585.1	 5121.0	...
4959086	  778.0	  581.9	 5119.0	...
4959087	  779.5	  578.3	 5117.0	...
4959088	  781.4	  575.6	 5114.0	...
4959089	  783.7	  573.6	 5112.0	...
4959090	  786.0	  572.2	 5110.0	...
4959091	  787.3	  571.4	 5110.0	...
ESACC R  4959080	4959091	12	  773.6	  597.2	  787.3	  571.4	   0.62	     63
SFIX R   4959092
4959092	  788.5	  570.8	 5108.0	...
4959093	  788.9	  570.1	 5105.0	...
4959094	  789.3	  569.3	 5104.0	...
4959095	  789.2	  568.7	 5105.0	...
4959096	  788.8	  568.8	 5105.0	...
4959097	  787.8	  569.1	 5104.0	...
4959098	  786.8	  569.8	 5105.0	...
4959099	  785.5	  570.5	 5108.0	...
4959100	  784.3	  571.1	 5111.0	...
4959101	  782.7	  571.7	 5112.0	...
4959102	  781.3	  572.4	 5112.0	...
4959103	  780.2	  573.1	 5115.0	...
4959104	  779.3	  573.3	 5117.0	...
4959105	  778.8	  573.5	 5118.0	...
4959106	  778.0	  574.2	 5119.0	...
4959107	  777.4	  574.8	 5119.0	...
4959108	  776.9	  575.5	 5119.0	...
4959109	  776.9	  576.1	 5119.0	...
4959110	  776.9	  576.7	 5119.0	...
4959111	  777.0	  577.6	 5120.0	...
4959112	  777.0	  578.1	 5120.0	...
4959113	  777.3	  578.6	 5120.0	...
4959114	  777.6	  578.6	 5116.0	...
4959115	  777.7	  578.7	 5112.0	...
4959116	  777.5	  578.7	 5109.0	...
4959117	  777.4	  578.7	 5110.0	...
4959118	  777.4	  578.6	 5112.0	...
4959119	  777.4	  578.2	 5113.0	...
4959120	  777.4	  577.8	 5116.0	...
4959121	  777.5	  577.7	 5118.0	...
4959122	  777.8	  578.5	 5118.0	...
4959123	  777.9	  579.2	 5118.0	...
4959124	  778.1	  579.7	 5117.0	...
4959125	  778.1	  580.1	 5115.0	...
4959126	  778.1	  580.6	 5113.0	...
4959127	  777.8	  581.0	 5112.0	...
4959128	  777.6	  581.0	 5112.0	...
MSG	4959129 0000 _ Number Off
4959129	  777.4	  581.0	 5112.0	...
4959130	  777.4	  581.0	 5113.0	...
4959131	  777.4	  580.9	 5115.0	...
4959132	  777.5	  581.0	 5118.0	...
4959133	  777.5	  581.2	 5118.0	...
4959134	  777.6	  581.5	 5117.0	...
4959135	  777.6	  581.4	 5115.0	...
4959136	  777.7	  581.1	 5115.0	...
4959137	  777.8	  580.7	 5115.0	...
4959138	  778.1	  581.0	 5116.0	...
4959139	  778.4	  581.3	 5115.0	...
4959140	  778.5	  581.5	 5114.0	...
4959141	  778.3	  581.5	 5114.0	...
4959142	  777.8	  581.3	 5117.0	...
4959143	  777.3	  581.2	 5121.0	...
4959144	  777.1	  581.1	 5122.0	...
4959145	  777.0	  581.0	 5123.0	...
4959146	  777.0	  580.8	 5121.0	...
4959147	  777.1	  580.7	 5118.0	...
4959148	  777.4	  580.2	 5118.0	...
4959149	  777.8	  579.6	 5121.0	...
4959150	  778.3	  579.3	 5123.0	...
4959151	  778.6	  579.4	 5122.0	...
4959152	  778.8	  579.4	 5120.0	...
4959153	  778.7	  579.0	 5119.0	...
4959154	  778.3	  578.6	 5119.0	...
4959155	  777.7	  578.3	 5119.0	...
4959156	  777.1	  578.4	 5120.0	...
4959157	  776.8	  578.4	 5121.0	...
4959158	  776.8	  578.4	 5118.0	...
4959159	  776.9	  578.8	 5115.0	...
4959160	  777.0	  579.2	 5111.0	...
4959161	  776.9	  579.7	 5111.0	...
4959162	  776.5	  579.5	 5112.0	...
4959163	  776.0	  579.2	 5114.0	...
4959164	  775.5	  578.8	 5116.0	...
4959165	  775.3	  578.9	 5115.0	...
4959166	  775.1	  579.1	 5115.0	...
4959167	  775.3	  579.8	 5114.0	...
4959168	  775.5	  580.7	 5115.0	...
4959169	  775.7	  581.4	 5116.0	...
4959170	  775.8	  581.5	 5114.0	...
4959171	  775.8	  581.3	 5109.0	...
4959172	  775.3	  581.1	 5105.0	...
4959173	  774.9	  580.9	 5106.0	...
4959174	  774.6	  580.9	 5108.0	...
4959175	  774.6	  580.9	 5111.0	...
4959176	  774.6	  581.1	 5111.0	...
4959177	  774.6	  581.2	 5112.0	...
4959178	  774.8	  581.2	 5112.0	...
4959179	  774.9	  581.3	 5113.0	...
4959180	  775.2	  581.2	 5114.0	...
4959181	  775.3	  581.1	 5114.0	...
4959182	  775.4	  581.0	 5114.0	...
4959183	  775.5	  580.6	 5114.0	...
4959184	  775.6	  580.2	 5114.0	...
4959185	  775.6	  579.9	 5115.0	...
4959186	  775.8	  579.7	 5116.0	...
4959187	  776.0	  579.7	 5116.0	...
4959188	  776.1	  579.7	 5115.0	...
4959189	  776.0	  579.5	 5114.0	...
4959190	  775.7	  579.3	 5113.0	...
4959191	  775.4	  578.7	 5113.0	...
4959192	  775.1	  578.4	 5112.0	...
4959193	  775.1	  578.6	 5112.0	...
4959194	  775.3	  579.8	 5111.0	...
4959195	  775.6	  580.9	 5111.0	...
4959196	  775.6	  581.2	 5112.0	...
4959197	  775.6	  581.0	 5115.0	...
4959198	  775.5	  580.8	 5118.0	...
4959199	  775.5	  580.8	 5121.0	...
4959200	  775.4	  580.7	 5122.0	...
4959201	  775.1	  580.0	 5122.0	...
4959202	  775.0	  579.3	 5119.0	...
4959203	  774.9	  578.5	 5117.0	...
4959204	  774.9	  578.4	 5115.0	...
4959205	  774.9	  578.4	 5112.0	...
4959206	  774.9	  578.5	 5107.0	...
4959207	  775.2	  579.0	 5102.0	...
4959208	  775.5	  579.5	 5100.0	...
4959209	  775.7	  579.8	 5100.0	...
4959210	  775.7	  579.8	 5102.0	...
4959211	  775.6	  579.9	 5107.0	...
4959212	  775.5	  580.0	 5112.0	...
4959213	  775.2	  580.1	 5115.0	...
4959214	  774.9	  580.3	 5116.0	...
4959215	  774.6	  580.2	 5117.0	...
4959216	  774.4	  579.9	 5117.0	...
4959217	  774.3	  579.5	 5116.0	...
4959218	  774.2	  579.1	 5115.0	...
4959219	  774.1	  578.7	 5112.0	...
4959220	  774.0	  578.4	 5111.0	...
4959221	  774.0	  578.3	 5110.0	...
4959222	  774.2	  578.3	 5109.0	...
4959223	  774.5	  578.3	 5107.0	...
4959224	  774.6	  578.4	 5105.0	...
4959225	  774.6	  578.6	 5106.0	...
4959226	  774.5	  579.1	 5109.0	...
4959227	  774.5	  579.5	 5112.0	...
4959228	  774.5	  579.7	 5113.0	...
4959229	  774.4	  579.8	 5113.0	...
4959230	  774.4	  579.5	 5113.0	...
4959231	  774.6	  579.1	 5113.0	...
4959232	  774.7	  578.6	 5113.0	...
4959233	  774.8	  578.3	 5114.0	...
4959234	  774.8	  578.1	 5115.0	...
4959235	  774.8	  577.8	 5115.0	...
4959236	  774.8	  577.6	 5112.0	...
4959237	  774.7	  577.6	 5109.0	...
4959238	  774.6	  578.1	 5107.0	...
4959239	  774.7	  579.0	 5107.0	...
4959240	  774.9	  579.8	 5108.0	...
4959241	  774.8	  580.4	 5111.0	...
4959242	  774.2	  580.6	 5112.0	...
4959243	  773.7	  580.6	 5113.0	...
4959244	  773.5	  580.6	 5113.0	...
4959245	  773.7	  580.3	 5114.0	...
4959246	  773.9	  580.0	 5114.0	...
4959247	  774.1	  579.0	 5114.0	...
4959248	  774.1	  578.3	 5113.0	...
4959249	  774.0	  577.5	 5113.0	...
4959250	  773.9	  577.5	 5114.0	...
4959251	  773.9	  577.5	 5114.0	...
4959252	  773.9	  577.5	 5113.0	...
4959253	  773.9	  577.4	 5111.0	...
4959254	  773.9	  577.3	 5110.0	...
4959255	  774.0	  577.2	 5108.0	...
4959256	  774.2	  577.1	 5106.0	...
4959257	  774.4	  577.0	 5104.0	...
4959258	  774.6	  577.0	 5103.0	...
4959259	  774.8	  577.5	 5105.0	...
4959260	  775.1	  578.2	 5108.0	...
4959261	  775.2	  579.2	 5110.0	...
4959262	  775.2	  579.5	 5111.0	...
4959263	  775.3	  579.9	 5112.0	...
4959264	  775.3	  579.9	 5113.0	...
4959265	  775.3	  579.9	 5114.0	...
4959266	  775.3	  579.8	 5114.0	...
4959267	  775.3	  579.8	 5114.0	...
4959268	  775.4	  579.6	 5113.0	...
4959269	  775.3	  579.4	 5112.0	...
4959270	  775.2	  579.2	 5112.0	...
4959271	  775.2	  579.0	 5111.0	...
4959272	  775.4	  578.9	 5111.0	...
4959273	  775.5	  578.8	 5110.0	...
4959274	  775.8	  578.8	 5110.0	...
4959275	  776.2	  578.9	 5110.0	...
4959276	  776.5	  579.0	 5111.0	...
4959277	  776.2	  579.3	 5112.0	...
4959278	  775.5	  579.4	 5113.0	...
4959279	  774.8	  579.4	 5114.0	...
4959280	  774.6	  579.3	 5114.0	...
4959281	  774.6	  579.2	 5115.0	...
4959282	  774.6	  579.2	 5115.0	...
4959283	  774.7	  579.2	 5115.0	...
4959284	  774.8	  579.3	 5114.0	...
4959285	  774.9	  579.3	 5114.0	...
4959286	  775.0	  579.3	 5113.0	...
4959287	  775.1	  579.1	 5114.0	...
4959288	  775.1	  578.9	 5114.0	...
4959289	  775.0	  578.7	 5114.0	...
4959290	  775.1	  578.7	 5114.0	...
4959291	  775.2	  578.9	 5114.0	...
4959292	  775.3	  579.2	 5114.0	...
4959293	  775.3	  579.5	 5114.0	...
4959294	  775.3	  579.5	 5116.0	...
4959295	  775.2	  579.2	 5118.0	...
4959296	  774.9	  578.9	 5115.0	...
4959297	  774.7	  578.6	 5110.0	...
4959298	  774.6	  578.1	 5106.0	...
4959299	  774.6	  577.6	 5106.0	...
4959300	  774.7	  577.1	 5106.0	...
4959301	  775.2	  577.1	 5108.0	...
4959302	  775.6	  577.0	 5110.0	...
4959303	  775.8	  577.0	 5111.0	...
4959304	  775.6	  576.8	 5112.0	...
4959305	  775.3	  576.8	 5114.0	...
4959306	  775.2	  576.8	 5117.0	...
4959307	  775.2	  577.0	 5119.0	...
4959308	  775.3	  577.3	 5121.0	...
4959309	  775.4	  577.6	 5121.0	...
4959310	  775.5	  577.8	 5120.0	...
4959311	  775.6	  578.4	 5119.0	...
4959312	  775.7	  579.0	 5117.0	...
4959313	  775.6	  579.4	 5115.0	...
4959314	  775.6	  579.2	 5113.0	...
4959315	  775.7	  578.7	 5112.0	...
4959316	  775.8	  578.3	 5112.0	...
4959317	  775.9	  577.9	 5112.0	...
4959318	  776.1	  577.8	 5112.0	...
4959319	  776.2	  577.7	 5113.0	...
4959320	  776.2	  577.6	 5115.0	...
4959321	  776.0	  577.4	 5117.0	...
4959322	  775.9	  577.6	 5119.0	...
4959323	  775.9	  578.1	 5119.0	...
4959324	  776.1	  578.6	 5118.0	...
4959325	  776.2	  578.7	 5117.0	...
4959326	  776.2	  578.8	 5115.0	...
4959327	  776.0	  578.4	 5114.0	...
4959328	  775.5	  578.0	 5114.0	...
4959329	  775.1	  577.6	 5115.0	...
4959330	  774.8	  577.7	 5117.0	...
4959331	  775.2	  577.7	 5120.0	...
4959332	  775.6	  577.7	 5121.0	...
4959333	  776.0	  578.3	 5120.0	...
4959334	  776.0	  579.1	 5119.0	...
4959335	  776.0	  579.8	 5119.0	...
4959336	  775.6	  579.8	 5119.0	...
4959337	  775.3	  579.4	 5116.0	...
4959338	  774.9	  578.9	 5113.0	...
4959339	  774.8	  578.5	 5110.0	...
4959340	  774.8	  578.5	 5111.0	...
MSG	4959341 0000 _ Number On
4959341	  774.7	  578.5	 5114.0	...
4959342	  774.5	  578.5	 5115.0	...
4959343	  774.3	  578.5	 5117.0	...
4959344	  774.2	  578.9	 5117.0	...
4959345	  774.2	  579.3	 5123.0	...
4959346	  774.2	  579.7	 5129.0	...
4959347	  774.4	  580.4	 5134.0	...
4959348	  774.6	  581.0	 5130.0	...
4959349	  774.8	  581.3	 5126.0	...
4959350	  774.8	  580.9	 5120.0	...
4959351	  774.7	  580.0	 5118.0	...
4959352	  774.6	  579.2	 5116.0	...
4959353	  774.5	  578.5	 5117.0	...
4959354	  774.5	  578.2	 5117.0	...
4959355	  774.4	  578.1	 5117.0	...
4959356	  774.3	  578.2	 5117.0	...
4959357	  774.4	  578.3	 5117.0	...
4959358	  774.7	  578.3	 5117.0	...
4959359	  774.9	  578.4	 5119.0	...
4959360	  775.0	  578.7	 5121.0	...
4959361	  774.9	  579.1	 5123.0	...
4959362	  774.9	  579.3	 5123.0	...
4959363	  774.9	  579.4	 5124.0	...
4959364	  774.9	  579.8	 5125.0	...
4959365	  775.0	  580.2	 5127.0	...
4959366	  775.0	  580.6	 5127.0	...
4959367	  774.9	  580.4	 5124.0	...
4959368	  774.9	  579.6	 5122.0	...
4959369	  774.8	  578.8	 5123.0	...
4959370	  774.6	  578.2	 5126.0	...
4959371	  774.4	  578.1	 5129.0	...
4959372	  774.2	  578.1	 5129.0	...
4959373	  774.3	  578.2	 5129.0	...
4959374	  774.6	  579.0	 5127.0	...
4959375	  775.0	  579.7	 5124.0	...
4959376	  775.0	  580.6	 5122.0	...
4959377	  774.9	  581.1	 5122.0	...
4959378	  774.8	  581.2	 5123.0	...
4959379	  774.6	  580.8	 5123.0	...
4959380	  774.6	  580.1	 5124.0	...
4959381	  774.8	  579.6	 5123.0	...
4959382	  775.1	  579.2	 5123.0	...
4959383	  775.3	  579.4	 5125.0	...
4959384	  775.3	  580.2	 5127.0	...
4959385	  775.1	  581.0	 5124.0	...
4959386	  774.8	  581.5	 5119.0	...
4959387	  774.6	  581.2	 5113.0	...
4959388	  774.5	  580.9	 5113.0	...
4959389	  774.6	  580.7	 5112.0	...
4959390	  775.0	  580.7	 5116.0	...
4959391	  775.4	  580.8	 5123.0	...
4959392	  775.6	  581.0	 5129.0	...
4959393	  775.4	  581.4	 5127.0	...
4959394	  775.2	  581.9	 5124.0	...
4959395	  775.1	  582.2	 5121.0	...
4959396	  775.1	  582.5	 5119.0	...
4959397	  775.0	  582.6	 5117.0	...
4959398	  774.9	  582.5	 5118.0	...
4959399	  774.8	  582.5	 5121.0	...
4959400	  774.7	  582.5	 5125.0	...
4959401	  774.7	  582.9	 5127.0	...
4959402	  774.9	  583.4	 5127.0	...
4959403	  775.0	  583.6	 5125.0	...
4959404	  775.2	  583.2	 5121.0	...
4959405	  775.3	  582.8	 5119.0	...
4959406	  775.4	  582.7	 5118.0	...
4959407	  775.3	  582.6	 5119.0	...
4959408	  775.2	  582.7	 5122.0	...
4959409	  775.1	  583.1	 5123.0	...
4959410	  775.1	  583.5	 5123.0	...
4959411	  775.1	  583.8	 5122.0	...
4959412	  774.9	  583.7	 5119.0	...
4959413	  775.0	  583.5	 5116.0	...
4959414	  775.3	  583.5	 5115.0	...
4959415	  775.5	  583.7	 5114.0	...
4959416	  775.4	  583.7	 5115.0	...
4959417	  775.0	  583.5	 5117.0	...
4959418	  774.8	  583.7	 5119.0	...
4959419	  774.6	  584.1	 5122.0	...
4959420	  774.6	  584.5	 5122.0	...
4959421	  774.7	  584.5	 5121.0	...
4959422	  774.8	  584.5	 5119.0	...
4959423	  774.9	  584.4	 5116.0	...
4959424	  775.1	  584.3	 5116.0	...
4959425	  775.2	  583.8	 5117.0	...
4959426	  775.1	  583.3	 5119.0	...
4959427	  775.1	  583.3	 5122.0	...
4959428	  775.1	  583.9	 5122.0	...
4959429	  775.1	  584.6	 5123.0	...
4959430	  775.1	  584.8	 5122.0	...
4959431	  775.0	  584.8	 5121.0	...
4959432	  774.9	  584.9	 5120.0	...
4959433	  775.0	  584.8	 5119.0	...
4959434	  775.2	  584.9	 5119.0	...
4959435	  775.3	  584.9	 5118.0	...
4959436	  775.4	  585.0	 5121.0	...
4959437	  775.4	  585.2	 5124.0	...
4959438	  775.4	  585.3	 5125.0	...
4959439	  775.5	  585.5	 5121.0	...
4959440	  775.5	  585.3	 5117.0	...
4959441	  775.3	  584.9	 5115.0	...
4959442	  775.1	  584.6	 5114.0	...
4959443	  775.0	  584.8	 5117.0	...
4959444	  775.0	  585.3	 5120.0	...
4959445	  774.9	  586.0	 5123.0	...
4959446	  774.7	  586.6	 5122.0	...
4959447	  774.5	  586.8	 5120.0	...
4959448	  774.4	  586.9	 5118.0	...
4959449	  774.3	  586.9	 5117.0	...
4959450	  774.1	  586.8	 5116.0	...
4959451	  774.0	  586.6	 5115.0	...
4959452	  773.9	  586.5	 5116.0	...
4959453	  773.9	  586.6	 5120.0	...
4959454	  773.9	  586.9	 5122.0	...
4959455	  774.2	  587.2	 5123.0	...
4959456	  774.5	  587.3	 5122.0	...
4959457	  774.8	  587.2	 5122.0	...
4959458	  774.9	  587.2	 5121.0	...
4959459	  774.9	  587.2	 5120.0	...
4959460	  774.6	  587.3	 5118.0	...
4959461	  774.4	  587.3	 5117.0	...
4959462	  774.1	  587.6	 5117.0	...
4959463	  774.0	  588.3	 5119.0	...
4959464	  774.0	  589.0	 5121.0	...
4959465	  774.1	  589.6	 5124.0	...
4959466	  774.4	  589.7	 5126.0	...
4959467	  774.9	  589.7	 5126.0	...
4959468	  775.3	  589.0	 5127.0	...
4959469	  775.4	  588.3	 5127.0	...
4959470	  775.2	  587.5	 5126.0	...
4959471	  775.1	  587.3	 5125.0	...
4959472	  774.9	  587.3	 5124.0	...
4959473	  774.7	  587.3	 5123.0	...
4959474	  774.4	  587.6	 5122.0	...
4959475	  774.3	  587.9	 5122.0	...
4959476	  774.5	  588.3	 5122.0	...
4959477	  774.7	  588.5	 5123.0	...
4959478	  774.9	  588.7	 5123.0	...
4959479	  774.6	  588.9	 5122.0	...
4959480	  774.3	  589.1	 5117.0	...
4959481	  774.0	  589.2	 5112.0	...
4959482	  773.9	  589.0	 5109.0	...
4959483	  773.8	  588.7	 5110.0	...
4959484	  773.8	  588.2	 5112.0	...
4959485	  773.9	  588.0	 5114.0	...
4959486	  774.0	  587.7	 5114.0	...
4959487	  774.3	  587.6	 5114.0	...
4959488	  774.7	  588.0	 5116.0	...
4959489	  775.1	  588.7	 5117.0	...
4959490	  775.2	  589.5	 5117.0	...
4959491	  775.2	  589.6	 5118.0	...
4959492	  775.3	  589.6	 5118.0	...
4959493	  775.3	  589.7	 5118.0	...
4959494	  775.3	  590.0	 5118.0	...
4959495	  775.2	  590.4	 5116.0	...
4959496	  774.9	  590.7	 5114.0	...
4959497	  774.9	  590.9	 5113.0	...
4959498	  774.8	  591.1	 5111.0	...
4959499	  774.8	  591.0	 5108.0	...
4959500	  774.8	  591.0	 5104.0	...
4959501	  774.8	  591.0	 5104.0	...
4959502	  774.9	  590.8	 5106.0	...
4959503	  775.2	  590.7	 5109.0	...
4959504	  775.5	  590.5	 5109.0	...
4959505	  775.7	  590.5	 5109.0	...
4959506	  775.8	  590.6	 5110.0	...
4959507	  776.0	  590.6	 5111.0	...
4959508	  776.0	  590.5	 5110.0	...
4959509	  775.9	  590.4	 5109.0	...
4959510	  775.8	  590.4	 5107.0	...
4959511	  775.6	  589.9	 5108.0	...
4959512	  775.6	  589.4	 5107.0	...
4959513	  775.6	  588.8	 5107.0	...
4959514	  775.5	  588.8	 5108.0	...
4959515	  775.5	  588.8	 5110.0	...
4959516	  775.5	  589.0	 5113.0	...
4959517	  775.5	  589.1	 5115.0	...
4959518	  775.5	  589.4	 5116.0	...
4959519	  775.4	  589.7	 5116.0	...
4959520	  775.5	  590.1	 5117.0	...
4959521	  775.5	  590.4	 5117.0	...
4959522	  775.7	  590.8	 5116.0	...
4959523	  776.0	  591.1	 5115.0	...
4959524	  776.2	  591.2	 5114.0	...
4959525	  776.3	  591.0	 5113.0	...
4959526	  775.9	  590.9	 5112.0	...
4959527	  775.6	  590.8	 5112.0	...
4959528	  775.4	  590.6	 5114.0	...
4959529	  775.6	  590.3	 5116.0	...
4959530	  775.6	  590.2	 5118.0	...
4959531	  775.4	  590.2	 5116.0	...
4959532	  775.1	  590.3	 5113.0	...
4959533	  775.0	  590.8	 5111.0	...
4959534	  775.1	  591.4	 5112.0	...
4959535	  775.4	  591.9	 5112.0	...
4959536	  775.8	  591.7	 5111.0	...
4959537	  776.4	  591.4	 5110.0	...
4959538	  776.8	  591.1	 5109.0	...
4959539	  777.0	  591.3	 5108.0	...
4959540	  777.1	  591.6	 5107.0	...
4959541	  777.1	  592.0	 5106.0	...
4959542	  777.1	  592.1	 5104.0	...
4959543	  777.1	  592.1	 5104.0	...
4959544	  777.1	  592.1	 5106.0	...
4959545	  776.7	  592.1	 5109.0	...
4959546	  776.4	  592.1	 5110.0	...
4959547	  776.0	  591.8	 5110.0	...
4959548	  776.0	  591.5	 5110.0	...
4959549	  776.0	  591.2	 5110.0	...
4959550	  776.0	  591.2	 5109.0	...
4959551	  776.1	  591.2	 5108.0	...
4959552	  776.3	  591.2	 5107.0	...
4959553	  776.4	  591.2	 5107.0	...
4959554	  776.3	  591.2	 5107.0	...
4959555	  776.2	  591.2	 5108.0	...
4959556	  776.2	  591.2	 5109.0	...
4959557	  776.3	  591.5	 5110.0	...
4959558	  776.6	  591.7	 5111.0	...
4959559	  777.0	  591.9	 5112.0	...
4959560	  777.2	  591.8	 5112.0	...
4959561	  777.1	  591.6	 5111.0	...
4959562	  777.0	  591.4	 5108.0	...
4959563	  776.8	  591.3	 5104.0	...
4959564	  776.7	  591.2	 5104.0	...
4959565	  776.6	  591.3	 5107.0	...
4959566	  776.6	  591.3	 5111.0	...
4959567	  776.9	  591.1	 5112.0	...
4959568	  777.2	  590.7	 5113.0	...
4959569	  776.8	  590.4	 5112.0	...
4959570	  776.1	  591.0	 5110.0	...
4959571	  775.4	  591.7	 5111.0	...
4959572	  775.3	  592.3	 5112.0	...
4959573	  775.6	  592.3	 5115.0	...
4959574	  776.3	  592.3	 5117.0	...
4959575	  777.0	  591.9	 5117.0	...
4959576	  777.3	  591.4	 5114.0	...
4959577	  776.9	  591.0	 5111.0	...
4959578	  776.7	  591.1	 5109.0	...
4959579	  776.5	  591.2	 5108.0	...
4959580	  776.7	  591.6	 5110.0	...
4959581	  776.7	  591.8	 5111.0	...
4959582	  776.8	  591.8	 5112.0	...
4959583	  776.9	  591.5	 5109.0	...
4959584	  776.8	  591.1	 5107.0	...
4959585	  776.3	  590.9	 5107.0	...
4959586	  776.0	  591.4	 5109.0	...
4959587	  775.8	  592.2	 5114.0	...
4959588	  776.0	  593.0	 5115.0	...
4959589	  776.1	  592.6	 5116.0	...
4959590	  776.1	  591.7	 5115.0	...
4959591	  776.0	  590.6	 5115.0	...
4959592	  776.6	  589.7	 5114.0	...
4959593	  777.2	  588.9	 5116.0	...
4959594	  778.2	  588.2	 5117.0	...
4959595	  778.8	  588.0	 5118.0	...
4959596	  779.7	  587.6	 5118.0	...
4959597	  780.3	  587.1	 5116.0	...
4959598	  780.7	  586.1	 5114.0	...
4959599	  780.9	  585.1	 5112.0	...
4959600	  781.2	  584.3	 5109.0	...
4959601	  781.6	  583.9	 5106.0	...
4959602	  782.1	  584.6	 5103.0	...
4959603	  782.5	  585.6	 5106.0	...
4959604	  782.5	  586.7	 5110.0	...
4959605	  782.5	  586.9	 5114.0	...
4959606	  782.3	  586.7	 5113.0	...
4959607	  781.7	  586.5	 5112.0	...
4959608	  781.0	  586.4	 5110.0	...
4959609	  780.2	  586.4	 5110.0	...
4959610	  779.6	  586.6	 5110.0	...
4959611	  779.2	  586.9	 5113.0	...
4959612	  778.9	  587.1	 5115.0	...
4959613	  778.3	  586.8	 5116.0	...
4959614	  777.7	  585.9	 5114.0	...
4959615	  777.2	  584.9	 5113.0	...
4959616	  777.3	  583.8	 5113.0	...
4959617	  777.8	  583.1	 5111.0	...
4959618	  778.2	  582.5	 5108.0	...
4959619	  778.2	  582.8	 5105.0	...
4959620	  777.9	  583.3	 5104.0	...
4959621	  778.0	  583.9	 5108.0	...
4959622	  778.5	  584.2	 5110.0	...
4959623	  778.9	  584.2	 5112.0	...
4959624	  778.9	  583.9	 5111.0	...
4959625	  778.8	  583.5	 5110.0	...
4959626	  778.8	  583.3	 5109.0	...
4959627	  778.9	  583.4	 5107.0	...
4959628	  779.2	  583.8	 5105.0	...
4959629	  779.5	  584.3	 5105.0	...
4959630	  779.7	  584.9	 5108.0	...
4959631	  779.7	  585.2	 5110.0	...
4959632	  779.7	  585.2	 5110.0	...
4959633	  779.7	  584.8	 5112.0	...
4959634	  779.9	  584.5	 5115.0	...
4959635	  780.0	  584.0	 5116.0	...
4959636	  780.1	  584.0	 5115.0	...
4959637	  779.7	  584.0	 5113.0	...
4959638	  779.2	  584.2	 5112.0	...
4959639	  778.7	  584.5	 5112.0	...
4959640	  779.1	  585.3	 5111.0	...
4959641	  779.5	  586.1	 5112.0	...
4959642	  779.9	  586.6	 5112.0	...
4959643	  780.0	  586.7	 5112.0	...
MSG	4959644 0000 _ Number Off
4959644	  779.9	  586.3	 5112.0	...
4959645	  779.8	  585.7	 5112.0	...
4959646	  779.6	  585.1	 5113.0	...
4959647	  779.6	  584.8	 5113.0	...
4959648	  779.6	  584.5	 5113.0	...
4959649	  779.6	  584.2	 5110.0	...
4959650	  779.4	  584.1	 5107.0	...
4959651	  778.9	  584.1	 5104.0	...
4959652	  778.5	  584.7	 5104.0	...
4959653	  778.3	  585.3	 5103.0	...
4959654	  778.4	  585.8	 5106.0	...
4959655	  778.5	  585.8	 5110.0	...
4959656	  778.4	  585.5	 5112.0	...
4959657	  778.2	  585.1	 5111.0	...
4959658	  778.0	  584.7	 5110.0	...
4959659	  777.9	  584.1	 5112.0	...
4959660	  778.1	  583.8	 5114.0	...
4959661	  778.5	  583.6	 5114.0	...
4959662	  778.9	  583.7	 5112.0	...
4959663	  779.2	  584.1	 5107.0	...
4959664	  779.4	  584.7	 5105.0	...
4959665	  779.6	  585.3	 5103.0	...
4959666	  779.8	  585.6	 5103.0	...
4959667	  779.4	  585.7	 5104.0	...
4959668	  778.8	  585.2	 5106.0	...
4959669	  778.2	  584.8	 5107.0	...
4959670	  778.2	  584.3	 5107.0	...
4959671	  778.3	  584.3	 5106.0	...
4959672	  778.4	  584.4	 5106.0	...
4959673	  778.5	  584.5	 5102.0	...
4959674	  778.5	  584.6	 5099.0	...
4959675	  778.5	  584.6	 5098.0	...
4959676	  778.4	  584.6	 5102.0	...
4959677	  778.5	  584.6	 5109.0	...
4959678	  778.6	  584.5	 5113.0	...
4959679	  778.8	  584.1	 5117.0	...
4959680	  778.9	  583.6	 5117.0	...
4959681	  779.0	  583.2	 5116.0	...
4959682	  779.0	  582.9	 5113.0	...
4959683	  778.9	  582.5	 5110.0	...
4959684	  778.9	  582.1	 5107.0	...
4959685	  778.8	  581.8	 5105.0	...
4959686	  778.7	  582.0	 5104.0	...
4959687	  778.7	  582.5	 5105.0	...
4959688	  778.7	  582.9	 5108.0	...
4959689	  778.6	  583.4	 5112.0	...
4959690	  778.6	  583.9	 5113.0	...
4959691	  778.8	  584.2	 5113.0	...
4959692	  779.1	  584.2	 5112.0	...
4959693	  779.3	  583.7	 5112.0	...
4959694	  779.3	  583.2	 5111.0	...
4959695	  779.2	  582.7	 5108.0	...
4959696	  779.1	  582.5	 5105.0	...
4959697	  779.0	  582.4	 5104.0	...
4959698	  779.0	  582.4	 5103.0	...
4959699	  779.1	  582.4	 5103.0	...
4959700	  779.1	  582.5	 5103.0	...
4959701	  779.2	  583.0	 5103.0	...
4959702	  779.0	  583.5	 5103.0	...
4959703	  778.8	  583.9	 5103.0	...
4959704	  778.5	  583.9	 5101.0	...
4959705	  778.4	  583.8	 5098.0	...
4959706	  778.3	  583.8	 5096.0	...
4959707	  778.3	  583.7	 5098.0	...
4959708	  778.2	  583.2	 5102.0	...
4959709	  778.2	  582.7	 5105.0	...
4959710	  778.3	  582.5	 5105.0	...
4959711	  778.5	  582.8	 5104.0	...
4959712	  778.4	  583.2	 5104.0	...
4959713	  778.2	  583.7	 5105.0	...
4959714	  778.0	  584.3	 5108.0	...
4959715	  778.0	  584.7	 5109.0	...
4959716	  778.0	  584.8	 5110.0	...
4959717	  778.0	  584.8	 5110.0	...
4959718	  778.0	  584.8	 5109.0	...
4959719	  778.0	  584.2	 5108.0	...
4959720	  778.2	  583.4	 5106.0	...
4959721	  778.4	  582.6	 5107.0	...
4959722	  778.7	  582.0	 5105.0	...
4959723	  778.6	  581.5	 5102.0	...
4959724	  778.4	  581.2	 5100.0	...
4959725	  778.3	  581.4	 5099.0	...
4959726	  778.4	  581.5	 5100.0	...
4959727	  778.4	  581.7	 5102.0	...
4959728	  778.3	  581.6	 5103.0	...
4959729	  778.2	  581.9	 5101.0	...
4959730	  778.3	  582.2	 5098.0	...
4959731	  778.4	  582.5	 5101.0	...
4959732	  778.9	  582.9	 5105.0	...
4959733	  779.3	  583.2	 5109.0	...
4959734	  779.6	  583.5	 5108.0	...
4959735	  779.6	  583.4	 5106.0	...
4959736	  779.2	  583.4	 5106.0	...
4959737	  778.9	  583.2	 5106.0	...
4959738	  778.5	  582.9	 5106.0	...
4959739	  778.5	  582.5	 5106.0	...
4959740	  778.4	  582.1	 5107.0	...
4959741	  778.4	  582.0	 5107.0	...
4959742	  778.3	  582.0	 5108.0	...
4959743	  778.1	  581.8	 5108.0	...
4959744	  778.0	  581.6	 5108.0	...
4959745	  778.0	  581.3	 5108.0	...
4959746	  778.0	  581.4	 5108.0	...
4959747	  777.9	  581.7	 5108.0	...
4959748	  778.1	  581.9	 5108.0	...
4959749	  778.3	  581.9	 5107.0	...
4959750	  778.5	  581.8	 5106.0	...
4959751	  778.8	  582.0	 5105.0	...
4959752	  779.2	  582.5	 5106.0	...
4959753	  779.6	  583.0	 5107.0	...
4959754	  779.8	  583.5	 5107.0	...
4959755	  779.9	  583.7	 5107.0	...
4959756	  779.8	  583.7	 5109.0	...
4959757	  779.5	  583.7	 5110.0	...
4959758	  779.0	  583.8	 5111.0	...
4959759	  778.5	  584.1	 5112.0	...
4959760	  778.1	  584.2	 5113.0	...
4959761	  777.9	  584.1	 5114.0	...
4959762	  777.7	  583.9	 5114.0	...
4959763	  777.6	  583.4	 5114.0	...
4959764	  777.6	  582.8	 5115.0	...
4959765	  777.8	  582.5	 5116.0	...
4959766	  778.0	  582.3	 5116.0	...
4959767	  778.1	  582.4	 5117.0	...
4959768	  778.2	  582.2	 5116.0	...
4959769	  778.2	  582.0	 5113.0	...
4959770	  778.3	  581.7	 5110.0	...
4959771	  778.6	  582.0	 5108.0	...
4959772	  779.0	  582.6	 5109.0	...
4959773	  779.4	  583.4	 5110.0	...
4959774	  779.4	  583.9	 5114.0	...
4959775	  778.9	  584.1	 5117.0	...
4959776	  778.4	  584.1	 5118.0	...
4959777	  777.8	  584.3	 5118.0	...
4959778	  777.5	  584.6	 5120.0	...
4959779	  777.4	  584.9	 5123.0	...
4959780	  777.2	  584.1	 5123.0	...
4959781	  777.2	  583.1	 5121.0	...
4959782	  777.0	  582.1	 5119.0	...
4959783	  777.2	  582.0	 5119.0	...
4959784	  777.4	  582.0	 5120.0	...
4959785	  777.6	  582.1	 5119.0	...
4959786	  777.6	  582.2	 5118.0	...
4959787	  777.5	  582.4	 5118.0	...
4959788	  777.3	  582.6	 5117.0	...
4959789	  777.1	  582.6	 5117.0	...
4959790	  777.1	  582.4	 5116.0	...
4959791	  777.1	  582.3	 5116.0	...
4959792	  777.2	  582.2	 5117.0	...
4959793	  777.5	  582.3	 5118.0	...
4959794	  777.7	  582.4	 5119.0	...
4959795	  777.9	  582.5	 5120.0	...
4959796	  777.9	  582.5	 5120.0	...
4959797	  777.8	  582.4	 5121.0	...
4959798	  777.8	  582.5	 5120.0	...
4959799	  778.0	  582.5	 5119.0	...
4959800	  778.3	  582.5	 5118.0	...
4959801	  778.4	  582.4	 5117.0	...
4959802	  778.3	  582.2	 5119.0	...
4959803	  778.0	  582.0	 5121.0	...
4959804	  777.8	  581.8	 5125.0	...
4959805	  777.6	  581.8	 5126.0	...
4959806	  777.6	  581.8	 5129.0	...
4959807	  777.5	  581.8	 5129.0	...
4959808	  777.5	  582.1	 5131.0	...
4959809	  777.3	  582.3	 5131.0	...
4959810	  777.3	  582.6	 5133.0	...
4959811	  777.4	  582.7	 5133.0	...
4959812	  777.3	  582.8	 5130.0	...
4959813	  777.0	  582.8	 5127.0	...
4959814	  776.8	  582.6	 5126.0	...
4959815	  776.8	  582.5	 5128.0	...
4959816	  776.7	  582.6	 5129.0	...
4959817	  776.4	  583.1	 5128.0	...
4959818	  776.2	  583.6	 5130.0	...
4959819	  776.3	  584.2	 5132.0	...
4959820	  776.4	  584.4	 5134.0	...
4959821	  776.5	  585.0	 5135.0	...
4959822	  776.6	  585.5	 5136.0	...
4959823	  776.7	  585.9	 5136.0	...
4959824	  776.8	  586.1	 5136.0	...
4959825	  776.9	  586.3	 5136.0	...
4959826	  776.8	  586.4	 5137.0	...
4959827	  776.7	  586.4	 5137.0	...
4959828	  776.6	  586.0	 5138.0	...
4959829	  776.7	  585.5	 5137.0	...
4959830	  776.7	  584.7	 5137.0	...
4959831	  776.7	  584.2	 5136.0	...
4959832	  776.3	  583.7	 5136.0	...
4959833	  776.0	  583.6	 5135.0	...
4959834	  775.7	  583.9	 5134.0	...
4959835	  775.7	  584.3	 5134.0	...
4959836	  775.8	  584.8	 5134.0	...
4959837	  776.0	  585.6	 5134.0	...
4959838	  776.5	  586.5	 5134.0	...
4959839	  777.4	  587.3	 5134.0	...
4959840	  778.1	  587.1	 5135.0	...
4959841	  778.1	  586.5	 5136.0	...
4959842	  777.7	  585.9	 5135.0	...
4959843	  777.0	  585.5	 5135.0	...
4959844	  776.5	  585.4	 5133.0	...
4959845	  776.2	  585.2	 5131.0	...
4959846	  776.3	  585.4	 5129.0	...
4959847	  776.5	  585.6	 5128.0	...
4959848	  776.6	  585.5	 5133.0	...
4959849	  776.8	  585.3	 5138.0	...
4959850	  776.9	  585.0	 5141.0	...
4959851	  777.0	  585.1	 5138.0	...
4959852	  777.0	  585.2	 5136.0	...
4959853	  777.0	  585.6	 5136.0	...
4959854	  777.0	  585.9	 5136.0	...
4959855	  777.0	  586.1	 5138.0	...
MSG	4959856 0000 _ Number On
4959856	  776.9	  586.1	 5140.0	...
4959857	  776.6	  586.1	 5142.0	...
4959858	  776.0	  586.2	 5144.0	...
4959859	  775.2	  586.5	 5144.0	...
4959860	  774.8	  586.8	 5145.0	...
4959861	  774.6	  586.8	 5145.0	...
4959862	  774.9	  586.4	 5143.0	...
4959863	  775.1	  585.9	 5142.0	...
4959864	  775.4	  585.8	 5143.0	...
4959865	  775.4	  586.5	 5147.0	...
4959866	  775.5	  587.2	 5150.0	...
4959867	  775.8	  587.9	 5151.0	...
4959868	  776.2	  587.8	 5151.0	...
4959869	  776.6	  587.7	 5151.0	...
4959870	  776.5	  587.6	 5151.0	...
4959871	  775.8	  587.8	 5150.0	...
4959872	  775.2	  587.9	 5148.0	...
4959873	  775.1	  588.0	 5146.0	...
4959874	  775.3	  588.1	 5144.0	...
4959875	  775.7	  587.8	 5144.0	...
4959876	  775.9	  587.5	 5145.0	...
4959877	  776.0	  587.4	 5147.0	...
4959878	  776.1	  587.5	 5149.0	...
4959879	  776.4	  587.5	 5149.0	...
4959880	  776.7	  587.6	 5150.0	...
4959881	  777.1	  587.6	 5150.0	...
4959882	  777.1	  587.7	 5150.0	...
4959883	  776.9	  588.0	 5151.0	...
4959884	  776.7	  588.4	 5151.0	...
4959885	  776.4	  588.4	 5151.0	...
4959886	  776.3	  588.0	 5153.0	...
4959887	  776.2	  587.6	 5153.0	...
4959888	  776.3	  587.6	 5154.0	...
4959889	  776.4	  587.7	 5153.0	...
4959890	  776.2	  588.1	 5151.0	...
4959891	  776.0	  588.7	 5150.0	...
4959892	  776.0	  589.5	 5153.0	...
4959893	  776.2	  589.8	 5156.0	...
4959894	  776.4	  589.7	 5157.0	...
4959895	  776.6	  589.5	 5154.0	...
4959896	  776.6	  589.3	 5151.0	...
4959897	  776.7	  589.2	 5150.0	...
4959898	  776.7	  589.1	 5150.0	...
4959899	  776.8	  588.9	 5150.0	...
4959900	  776.7	  588.8	 5150.0	...
4959901	  776.5	  588.7	 5153.0	...
4959902	  776.4	  588.6	 5156.0	...
4959903	  776.3	  588.6	 5158.0	...
4959904	  775.9	  588.8	 5157.0	...
4959905	  775.7	  589.3	 5158.0	...
4959906	  775.6	  589.9	 5159.0	...
4959907	  775.7	  590.2	 5159.0	...
4959908	  775.7	  590.1	 5158.0	...
4959909	  775.7	  589.9	 5157.0	...
4959910	  775.7	  589.8	 5158.0	...
4959911	  775.7	  589.9	 5159.0	...
4959912	  775.8	  590.0	 5163.0	...
4959913	  775.8	  590.1	 5167.0	...
4959914	  775.4	  590.1	 5171.0	...
4959915	  775.0	  590.1	 5171.0	...
4959916	  774.6	  590.1	 5171.0	...
4959917	  774.6	  590.1	 5172.0	...
4959918	  774.7	  590.1	 5171.0	...
4959919	  774.8	  590.0	 5170.0	...
4959920	  774.7	  590.0	 5167.0	...
4959921	  774.5	  590.2	 5165.0	...
4959922	  774.6	  590.5	 5164.0	...
4959923	  775.0	  590.7	 5166.0	...
4959924	  775.4	  590.7	 5169.0	...
4959925	  775.3	  590.7	 5172.0	...
4959926	  775.1	  590.9	 5174.0	...
4959927	  774.9	  591.3	 5175.0	...
4959928	  775.0	  591.6	 5175.0	...
4959929	  775.0	  591.8	 5176.0	...
4959930	  775.0	  591.7	 5175.0	...
4959931	  775.0	  591.6	 5174.0	...
4959932	  775.0	  591.7	 5174.0	...
4959933	  775.0	  591.9	 5175.0	...
4959934	  775.0	  592.3	 5175.0	...
4959935	  775.0	  592.5	 5176.0	...
4959936	  774.9	  592.3	 5176.0	...
4959937	  774.7	  591.9	 5175.0	...
4959938	  774.4	  591.6	 5173.0	...
4959939	  774.4	  591.7	 5172.0	...
4959940	  774.4	  591.9	 5174.0	...
4959941	  774.4	  591.9	 5178.0	...
4959942	  774.3	  591.7	 5182.0	...
4959943	  774.2	  591.6	 5182.0	...
4959944	  774.1	  592.1	 5182.0	...
4959945	  773.9	  592.6	 5180.0	...
4959946	  773.9	  592.9	 5179.0	...
4959947	  773.8	  592.7	 5179.0	...
4959948	  773.8	  592.5	 5179.0	...
4959949	  773.8	  592.2	 5180.0	...
4959950	  773.6	  592.0	 5181.0	...
4959951	  773.4	  591.8	 5181.0	...
4959952	  773.1	  591.8	 5181.0	...
4959953	  773.1	  591.7	 5180.0	...
4959954	  773.0	  591.9	 5179.0	...
4959955	  772.9	  592.1	 5178.0	...
4959956	  773.1	  592.2	 5177.0	...
4959957	  773.4	  592.1	 5180.0	...
4959958	  773.6	  592.0	 5183.0	...
4959959	  773.6	  592.0	 5185.0	...
4959960	  773.6	  592.1	 5184.0	...
4959961	  773.5	  592.2	 5183.0	...
4959962	  773.4	  592.2	 5183.0	...
4959963	  773.5	  592.2	 5184.0	...
4959964	  773.7	  592.4	 5185.0	...
4959965	  773.8	  592.4	 5184.0	...
4959966	  773.7	  592.5	 5183.0	...
4959967	  773.6	  592.5	 5184.0	...
4959968	  773.7	  592.7	 5187.0	...
4959969	  773.8	  592.8	 5188.0	...
4959970	  773.9	  592.9	 5185.0	...
4959971	  774.0	  593.0	 5186.0	...
4959972	  774.0	  593.2	 5188.0	...
4959973	  774.0	  593.3	 5190.0	...
4959974	  774.0	  593.3	 5189.0	...
4959975	  773.8	  593.2	 5188.0	...
4959976	  773.5	  593.0	 5188.0	...
4959977	  773.4	  592.7	 5188.0	...
4959978	  773.5	  592.4	 5188.0	...
4959979	  774.0	  592.2	 5191.0	...
4959980	  774.3	  592.2	 5195.0	...
4959981	  774.3	  592.1	 5199.0	...
4959982	  773.9	  592.1	 5199.0	...
4959983	  773.6	  592.3	 5200.0	...
4959984	  773.8	  592.5	 5199.0	...
4959985	  774.1	  592.9	 5197.0	...
4959986	  774.2	  593.2	 5195.0	...
4959987	  774.3	  593.8	 5193.0	...
4959988	  774.2	  594.1	 5194.0	...
4959989	  774.1	  594.3	 5195.0	...
4959990	  774.0	  594.1	 5195.0	...
4959991	  774.0	  593.6	 5196.0	...
4959992	  774.2	  593.3	 5196.0	...
4959993	  774.3	  593.0	 5196.0	...
4959994	  774.3	  592.8	 5196.0	...
4959995	  774.0	  592.7	 5197.0	...
4959996	  773.7	  592.6	 5198.0	...
4959997	  773.7	  592.6	 5200.0	...
4959998	  773.6	  592.6	 5200.0	...
4959999	  773.6	  592.6	 5200.0	...
4960000	  773.6	  592.6	 5199.0	...
4960001	  773.7	  592.8	 5199.0	...
4960002	  773.8	  593.1	 5199.0	...
4960003	  773.9	  593.4	 5199.0	...
4960004	  774.0	  593.5	 5200.0	...
4960005	  774.0	  593.5	 5199.0	...
4960006	  773.9	  593.6	 5199.0	...
4960007	  773.8	  593.6	 5198.0	...
4960008	  773.6	  593.3	 5199.0	...
4960009	  773.6	  592.9	 5199.0	...
4960010	  773.6	  592.4	 5199.0	...
4960011	  773.7	  592.4	 5199.0	...
4960012	  773.8	  592.5	 5199.0	...
4960013	  773.9	  592.5	 5198.0	...
4960014	  774.0	  592.4	 5198.0	...
4960015	  774.0	  592.5	 5202.0	...
4960016	  774.2	  592.4	 5205.0	...
4960017	  774.4	  592.4	 5209.0	...
4960018	  774.4	  592.4	 5208.0	...
4960019	  774.2	  592.4	 5206.0	...
4960020	  774.1	  592.4	 5204.0	...
4960021	  774.0	  592.4	 5201.0	...
4960022	  773.8	  592.3	 5201.0	...
4960023	  773.6	  592.3	 5204.0	...
4960024	  773.4	  592.4	 5207.0	...
4960025	  773.3	  592.4	 5205.0	...
4960026	  773.3	  592.5	 5203.0	...
4960027	  773.3	  592.4	 5200.0	...
4960028	  773.2	  592.4	 5199.0	...
4960029	  773.1	  592.1	 5200.0	...
4960030	  773.1	  591.9	 5202.0	...
4960031	  773.0	  591.9	 5204.0	...
4960032	  773.0	  592.7	 5203.0	...
4960033	  773.1	  593.4	 5202.0	...
4960034	  773.3	  594.1	 5200.0	...
4960035	  773.7	  594.0	 5200.0	...
4960036	  774.1	  593.5	 5199.0	...
4960037	  774.4	  592.9	 5199.0	...
4960038	  774.2	  592.2	 5199.0	...
4960039	  774.1	  592.1	 5202.0	...
4960040	  774.0	  592.1	 5205.0	...
4960041	  773.9	  592.2	 5207.0	...
4960042	  773.8	  592.3	 5207.0	...
4960043	  773.6	  592.4	 5208.0	...
4960044	  773.4	  592.6	 5209.0	...
4960045	  773.5	  592.8	 5209.0	...
4960046	  773.8	  593.5	 5208.0	...
4960047	  774.1	  594.0	 5208.0	...
4960048	  774.2	  594.5	 5209.0	...
4960049	  774.1	  594.3	 5210.0	...
4960050	  774.0	  594.3	 5212.0	...
4960051	  774.0	  594.2	 5213.0	...
4960052	  774.0	  594.1	 5213.0	...
4960053	  773.8	  593.5	 5214.0	...
4960054	  773.7	  592.9	 5214.0	...
4960055	  773.7	  592.4	 5215.0	...
4960056	  773.8	  592.4	 5215.0	...
4960057	  774.0	  592.5	 5216.0	...
4960058	  774.0	  592.5	 5216.0	...
4960059	  774.1	  592.6	 5218.0	...
4960060	  774.3	  592.9	 5220.0	...
4960061	  774.5	  593.1	 5222.0	...
4960062	  774.5	  593.1	 5222.0	...
4960063	  774.6	  593.1	 5223.0	...
4960064	  774.9	  593.2	 5225.0	...
4960065	  775.1	  593.4	 5226.0	...
4960066	  775.2	  593.7	 5227.0	...
4960067	  775.1	  593.8	 5228.0	...
4960068	  775.1	  594.1	 5228.0	...
4960069	  775.0	  594.4	 5228.0	...
4960070	  775.0	  594.5	 5228.0	...
4960071	  774.9	  594.6	 5228.0	...
4960072	  774.8	  594.6	 5228.0	...
4960073	  774.7	  594.4	 5227.0	...
4960074	  774.7	  594.2	 5226.0	...
4960075	  774.5	  594.0	 5226.0	...
4960076	  774.3	  594.0	 5226.0	...
4960077	  774.1	  594.1	 5226.0	...
4960078	  774.1	  594.2	 5226.0	...
4960079	  774.1	  594.4	 5226.0	...
4960080	  774.1	  594.4	 5226.0	...
4960081	  774.1	  594.3	 5227.0	...
4960082	  774.0	  594.2	 5228.0	...
4960083	  774.0	  594.3	 5229.0	...
4960084	  774.1	  594.5	 5230.0	...
4960085	  774.1	  594.7	 5230.0	...
4960086	  774.1	  594.8	 5228.0	...
4960087	  774.0	  594.9	 5225.0	...
4960088	  774.0	  594.6	 5224.0	...
4960089	  773.9	  594.2	 5225.0	...
4960090	  773.8	  594.1	 5227.0	...
4960091	  773.8	  594.3	 5228.0	...
4960092	  773.7	  594.4	 5229.0	...
4960093	  773.6	  594.4	 5229.0	...
4960094	  773.5	  594.4	 5229.0	...
4960095	  773.5	  594.3	 5229.0	...
4960096	  773.6	  594.2	 5229.0	...
4960097	  773.7	  594.1	 5230.0	...
4960098	  773.8	  594.0	 5231.0	...
4960099	  773.9	  593.9	 5231.0	...
4960100	  774.0	  593.9	 5229.0	...
4960101	  774.1	  594.0	 5227.0	...
4960102	  774.1	  594.3	 5225.0	...
4960103	  774.3	  594.5	 5224.0	...
4960104	  774.5	  594.6	 5225.0	...
4960105	  774.8	  594.6	 5227.0	...
4960106	  774.9	  594.4	 5228.0	...
4960107	  775.1	  594.2	 5228.0	...
4960108	  775.1	  593.7	 5228.0	...
4960109	  775.1	  593.5	 5228.0	...
4960110	  775.0	  593.1	 5230.0	...
4960111	  775.0	  593.1	 5232.0	...
4960112	  775.0	  593.1	 5231.0	...
4960113	  775.0	  593.6	 5227.0	...
4960114	  774.9	  594.1	 5224.0	...
4960115	  774.6	  594.5	 5223.0	...
4960116	  774.4	  594.5	 5225.0	...
4960117	  774.4	  594.4	 5226.0	...
4960118	  774.4	  594.2	 5224.0	...
4960119	  774.5	  594.1	 5221.0	...
4960120	  775.0	  594.0	 5219.0	...
4960121	  775.4	  594.2	 5218.0	...
4960122	  775.8	  594.6	 5222.0	...
4960123	  775.9	  595.2	 5229.0	...
4960124	  775.8	  595.9	 5235.0	...
4960125	  775.7	  596.3	 5236.0	...
4960126	  775.5	  596.5	 5236.0	...
4960127	  775.4	  596.4	 5235.0	...
4960128	  775.3	  596.4	 5235.0	...
4960129	  775.2	  596.3	 5233.0	...
4960130	  775.1	  595.9	 5230.0	...
4960131	  775.0	  595.6	 5227.0	...
4960132	  775.0	  595.4	 5227.0	...
4960133	  774.5	  595.0	 5226.0	...
4960134	  774.1	  594.4	 5226.0	...
4960135	  773.7	  593.9	 5226.0	...
4960136	  773.8	  593.7	 5226.0	...
4960137	  774.1	  593.6	 5228.0	...
4960138	  774.3	  593.5	 5230.0	...
4960139	  774.4	  593.5	 5232.0	...
4960140	  774.4	  594.0	 5230.0	...
4960141	  774.1	  594.5	 5228.0	...
4960142	  773.6	  595.1	 5225.0	...
4960143	  773.1	  595.3	 5225.0	...
4960144	  772.9	  595.4	 5225.0	...
4960145	  772.9	  595.2	 5225.0	...
4960146	  773.0	  595.1	 5227.0	...
4960147	  773.4	  595.2	 5229.0	...
4960148	  773.8	  595.5	 5230.0	...
4960149	  774.2	  595.9	 5229.0	...
4960150	  774.3	  596.0	 5229.0	...
4960151	  774.2	  595.5	 5228.0	...
4960152	  774.0	  595.1	 5228.0	...
4960153	  773.8	  594.8	 5228.0	...
4960154	  773.6	  594.9	 5227.0	...
4960155	  773.4	  595.0	 5226.0	...
4960156	  773.6	  595.1	 5226.0	...
4960157	  774.1	  595.2	 5229.0	...
MSG	4960158 0000 _ Number Off
4960158	  774.8	  595.8	 5231.0	...
4960159	  775.2	  596.4	 5233.0	...
4960160	  775.3	  597.0	 5232.0	...
4960161	  775.0	  596.9	 5229.0	...
4960162	  774.7	  596.3	 5226.0	...
4960163	  774.8	  595.6	 5225.0	...
4960164	  775.1	  594.6	 5226.0	...
4960165	  775.5	  594.2	 5228.0	...
4960166	  775.4	  594.0	 5229.0	...
4960167	  775.5	  594.2	 5230.0	...
4960168	  775.5	  594.5	 5230.0	...
4960169	  775.5	  594.9	 5229.0	...
4960170	  775.1	  595.1	 5228.0	...
4960171	  774.5	  594.9	 5228.0	...
4960172	  773.8	  594.2	 5227.0	...
4960173	  773.5	  592.5	 5226.0	...
4960174	  773.2	  590.7	 5222.0	...
4960175	  773.0	  588.8	 5219.0	...
4960176	  772.9	  587.3	 5215.0	...
4960177	  772.8	  586.0	 5213.0	...
4960178	  772.6	  584.3	 5210.0	...
4960179	  772.2	  583.3	 5209.0	...
4960180	  771.8	  582.5	 5207.0	...
4960181	  771.7	  582.4	 5205.0	...
4960182	  771.7	  581.9	 5204.0	...
4960183	  771.7	  581.4	 5204.0	...
4960184	  771.4	  580.8	 5205.0	...
4960185	  771.2	  580.6	 5205.0	...
4960186	  770.9	  580.1	 5204.0	...
4960187	  770.8	  579.4	 5202.0	...
4960188	  770.8	  578.6	 5200.0	...
4960189	  770.7	  577.6	 5198.0	...
4960190	  771.0	  576.9	 5200.0	...
4960191	  771.2	  576.4	 5202.0	...
4960192	  771.4	  576.1	 5204.0	...
4960193	  771.3	  575.9	 5204.0	...
4960194	  770.8	  575.8	 5204.0	...
4960195	  770.4	  575.9	 5204.0	...
4960196	  770.0	  576.0	 5206.0	...
4960197	  770.1	  576.0	 5208.0	...
4960198	  770.2	  575.9	 5207.0	...
4960199	  770.5	  575.8	 5204.0	...
4960200	  770.6	  576.2	 5200.0	...
4960201	  770.8	  577.0	 5198.0	...
4960202	  771.0	  578.5	 5197.0	...
4960203	  771.2	  579.5	 5196.0	...
4960204	  771.4	  580.7	 5197.0	...
4960205	  771.4	  581.3	 5201.0	...
4960206	  771.3	  581.7	 5204.0	...
4960207	  771.2	  581.6	 5205.0	...
4960208	  770.9	  581.3	 5203.0	...
4960209	  770.7	  581.0	 5201.0	...
4960210	  770.4	  580.7	 5202.0	...
4960211	  770.5	  580.6	 5204.0	...
4960212	  770.9	  580.4	 5205.0	...
4960213	  771.2	  580.3	 5205.0	...
4960214	  771.5	  580.4	 5204.0	...
4960215	  771.5	  580.6	 5202.0	...
4960216	  771.5	  580.8	 5200.0	...
4960217	  771.4	  581.0	 5200.0	...
4960218	  771.4	  581.3	 5201.0	...
4960219	  771.4	  581.6	 5203.0	...
4960220	  771.4	  581.8	 5204.0	...
4960221	  771.5	  582.2	 5202.0	...
4960222	  771.6	  582.5	 5202.0	...
4960223	  771.7	  582.5	 5202.0	...
4960224	  772.0	  582.2	 5198.0	...
4960225	  772.2	  581.8	 5194.0	...
4960226	  772.2	  581.9	 5189.0	...
4960227	  771.8	  582.0	 5188.0	...
4960228	  771.4	  582.0	 5187.0	...
4960229	  771.1	  581.9	 5187.0	...
4960230	  770.9	  581.8	 5186.0	...
4960231	  770.7	  581.7	 5187.0	...
4960232	  770.6	  581.6	 5189.0	...
4960233	  770.7	  581.6	 5191.0	...
4960234	  770.9	  581.8	 5192.0	...
4960235	  771.2	  582.0	 5192.0	...
4960236	  771.4	  582.2	 5192.0	...
4960237	  771.6	  582.1	 5190.0	...
4960238	  771.7	  582.1	 5189.0	...
4960239	  771.9	  582.1	 5189.0	...
4960240	  772.1	  582.3	 5188.0	...
4960241	  772.2	  582.3	 5188.0	...
4960242	  772.4	  582.4	 5187.0	...
4960243	  772.4	  582.4	 5186.0	...
4960244	  772.4	  582.4	 5185.0	...
4960245	  772.3	  582.5	 5185.0	...
4960246	  772.3	  582.5	 5185.0	...
4960247	  772.3	  582.6	 5183.0	...
4960248	  772.3	  582.7	 5181.0	...
4960249	  772.3	  582.8	 5180.0	...
4960250	  772.2	  582.9	 5181.0	...
4960251	  772.1	  582.9	 5181.0	...
4960252	  772.0	  582.8	 5181.0	...
4960253	  771.9	  582.6	 5179.0	...
4960254	  771.5	  582.4	 5176.0	...
4960255	  771.0	  582.3	 5177.0	...
4960256	  770.4	  582.5	 5181.0	...
4960257	  770.3	  582.7	 5185.0	...
4960258	  770.3	  583.0	 5187.0	...
4960259	  770.4	  583.2	 5186.0	...
4960260	  770.3	  583.3	 5185.0	...
4960261	  770.4	  583.9	 5184.0	...
4960262	  770.6	  584.6	 5184.0	...
4960263	  770.8	  584.7	 5184.0	...
4960264	  770.9	  584.2	 5184.0	...
4960265	  770.9	  583.7	 5178.0	...
4960266	  770.8	  583.6	 5172.0	...
4960267	  770.6	  583.6	 5167.0	...
4960268	  770.5	  583.6	 5169.0	...
4960269	  770.6	  584.1	 5174.0	...
4960270	  770.7	  584.5	 5178.0	...
4960271	  771.0	  585.0	 5180.0	...
4960272	  771.2	  584.9	 5179.0	...
4960273	  771.6	  584.7	 5179.0	...
4960274	  771.8	  584.6	 5179.0	...
4960275	  772.1	  584.2	 5179.0	...
4960276	  772.0	  583.8	 5178.0	...
4960277	  771.8	  583.5	 5177.0	...
4960278	  771.6	  583.4	 5175.0	...
4960279	  771.3	  583.4	 5175.0	...
4960280	  771.2	  583.4	 5175.0	...
4960281	  771.3	  583.3	 5175.0	...
4960282	  771.6	  583.2	 5175.0	...
4960283	  771.8	  583.3	 5175.0	...
4960284	  771.8	  583.6	 5174.0	...
4960285	  771.8	  584.2	 5171.0	...
4960286	  771.6	  584.6	 5169.0	...
4960287	  771.3	  585.0	 5167.0	...
4960288	  771.0	  585.0	 5166.0	...
4960289	  770.8	  585.0	 5165.0	...
4960290	  770.8	  585.0	 5165.0	...
4960291	  770.8	  585.1	 5166.0	...
4960292	  770.8	  585.0	 5166.0	...
4960293	  770.9	  584.8	 5166.0	...
4960294	  770.9	  584.7	 5166.0	...
4960295	  770.9	  584.9	 5166.0	...
4960296	  771.0	  585.2	 5167.0	...
4960297	  771.0	  585.0	 5169.0	...
4960298	  770.9	  584.5	 5170.0	...
4960299	  770.8	  584.5	 5173.0	...
4960300	  770.8	  585.0	 5177.0	...
4960301	  770.8	  585.5	 5178.0	...
4960302	  770.9	  585.3	 5175.0	...
4960303	  771.0	  585.1	 5173.0	...
4960304	  771.0	  584.9	 5174.0	...
4960305	  770.9	  584.8	 5169.0	...
4960306	  770.9	  584.7	 5162.0	...
4960307	  770.6	  584.7	 5158.0	...
4960308	  770.4	  584.9	 5160.0	...
4960309	  770.2	  585.1	 5166.0	...
4960310	  770.2	  585.3	 5170.0	...
4960311	  770.2	  584.9	 5174.0	...
4960312	  770.5	  584.5	 5173.0	...
4960313	  770.8	  584.3	 5173.0	...
4960314	  771.2	  584.5	 5173.0	...
4960315	  771.2	  584.7	 5170.0	...
4960316	  771.2	  584.8	 5167.0	...
4960317	  771.1	  584.8	 5162.0	...
4960318	  771.2	  585.0	 5160.0	...
4960319	  771.4	  585.2	 5158.0	...
4960320	  771.5	  585.4	 5160.0	...
4960321	  771.5	  585.5	 5163.0	...
4960322	  771.4	  585.4	 5164.0	...
4960323	  771.2	  585.3	 5163.0	...
4960324	  771.0	  585.3	 5161.0	...
4960325	  770.9	  585.3	 5160.0	...
4960326	  770.7	  585.3	 5159.0	...
4960327	  770.4	  585.4	 5161.0	...
4960328	  770.1	  585.5	 5162.0	...
4960329	  770.1	  585.6	 5162.0	...
4960330	  770.0	  585.8	 5160.0	...
4960331	  769.9	  585.9	 5159.0	...
4960332	  769.9	  585.9	 5158.0	...
4960333	  769.9	  585.6	 5156.0	...
4960334	  769.8	  585.3	 5155.0	...
4960335	  769.7	  585.1	 5155.0	...
4960336	  769.7	  585.2	 5156.0	...
4960337	  769.8	  585.2	 5157.0	...
4960338	  770.1	  585.5	 5160.0	...
4960339	  770.2	  585.8	 5162.0	...
4960340	  770.3	  586.0	 5164.0	...
4960341	  770.2	  586.1	 5161.0	...
4960342	  770.1	  586.2	 5159.0	...
4960343	  770.1	  586.3	 5158.0	...
4960344	  769.9	  586.3	 5160.0	...
4960345	  769.6	  586.4	 5161.0	...
4960346	  769.3	  586.5	 5160.0	...
4960347	  769.1	  586.5	 5160.0	...
4960348	  769.0	  586.5	 5162.0	...
4960349	  768.9	  586.5	 5164.0	...
4960350	  768.9	  586.6	 5166.0	...
4960351	  768.8	  586.8	 5167.0	...
4960352	  768.9	  586.9	 5167.0	...
4960353	  768.9	  587.2	 5166.0	...
4960354	  768.8	  587.4	 5165.0	...
4960355	  768.6	  587.7	 5166.0	...
4960356	  768.5	  587.8	 5167.0	...
4960357	  768.6	  587.8	 5169.0	...
4960358	  768.6	  587.8	 5169.0	...
4960359	  768.6	  587.8	 5169.0	...
4960360	  768.5	  587.8	 5168.0	...
4960361	  768.5	  587.9	 5168.0	...
4960362	  768.4	  587.8	 5169.0	...
4960363	  768.3	  587.7	 5168.0	...
4960364	  768.5	  587.6	 5168.0	...
4960365	  768.7	  587.5	 5169.0	...
4960366	  768.9	  587.8	 5170.0	...
4960367	  768.8	  588.1	 5166.0	...
4960368	  768.7	  588.4	 5161.0	...
MSG	4960369 0000 _ Number On
4960369	  768.7	  588.4	 5158.0	...
4960370	  768.8	  588.4	 5160.0	...
4960371	  768.8	  588.4	 5162.0	...
4960372	  769.0	  588.5	 5161.0	...
4960373	  769.1	  588.6	 5160.0	...
4960374	  769.1	  588.7	 5160.0	...
4960375	  769.1	  588.7	 5159.0	...
4960376	  769.1	  588.7	 5158.0	...
4960377	  769.0	  588.6	 5157.0	...
4960378	  768.6	  588.4	 5156.0	...
4960379	  768.2	  588.2	 5156.0	...
4960380	  768.0	  588.2	 5157.0	...
4960381	  768.0	  588.5	 5158.0	...
4960382	  768.0	  588.9	 5158.0	...
4960383	  768.1	  589.2	 5158.0	...
4960384	  768.0	  589.2	 5157.0	...
4960385	  768.3	  589.1	 5156.0	...
4960386	  768.5	  588.8	 5156.0	...
4960387	  768.8	  589.0	 5155.0	...
4960388	  768.9	  589.3	 5153.0	...
4960389	  769.1	  589.6	 5152.0	...
4960390	  769.2	  589.6	 5150.0	...
4960391	  769.1	  589.6	 5149.0	...
4960392	  769.1	  589.6	 5149.0	...
4960393	  769.1	  589.6	 5148.0	...
4960394	  769.0	  589.6	 5148.0	...
4960395	  768.8	  589.5	 5149.0	...
4960396	  768.8	  589.5	 5150.0	...
4960397	  768.9	  589.4	 5152.0	...
4960398	  769.1	  589.5	 5152.0	...
4960399	  769.4	  589.5	 5151.0	...
4960400	  769.8	  589.5	 5152.0	...
4960401	  769.8	  589.5	 5154.0	...
4960402	  769.8	  589.6	 5156.0	...
4960403	  769.6	  590.1	 5155.0	...
4960404	  769.5	  590.7	 5154.0	...
4960405	  769.5	  590.9	 5153.0	...
4960406	  769.4	  590.7	 5153.0	...
4960407	  769.4	  590.4	 5154.0	...
4960408	  769.3	  590.1	 5154.0	...
4960409	  769.4	  589.9	 5154.0	...
4960410	  769.5	  589.9	 5152.0	...
4960411	  769.5	  589.8	 5151.0	...
4960412	  769.6	  589.9	 5150.0	...
4960413	  769.6	  589.9	 5149.0	...
4960414	  769.7	  589.9	 5149.0	...
4960415	  769.6	  590.0	 5150.0	...
4960416	  769.4	  590.2	 5153.0	...
4960417	  769.2	  590.3	 5153.0	...
4960418	  769.3	  590.4	 5152.0	...
4960419	  769.1	  590.5	 5149.0	...
4960420	  768.9	  590.7	 5146.0	...
4960421	  768.7	  590.9	 5144.0	...
4960422	  768.7	  591.0	 5145.0	...
4960423	  768.7	  590.9	 5146.0	...
4960424	  768.8	  590.7	 5145.0	...
4960425	  768.8	  590.5	 5143.0	...
4960426	  768.8	  590.4	 5141.0	...
4960427	  769.0	  590.3	 5140.0	...
4960428	  769.2	  590.1	 5139.0	...
4960429	  769.5	  590.2	 5140.0	...
4960430	  769.8	  590.7	 5141.0	...
4960431	  769.9	  591.3	 5143.0	...
4960432	  770.0	  591.5	 5144.0	...
4960433	  769.8	  591.5	 5145.0	...
4960434	  769.5	  591.6	 5145.0	...
4960435	  769.1	  591.6	 5145.0	...
4960436	  769.0	  591.8	 5146.0	...
4960437	  768.8	  591.9	 5146.0	...
4960438	  768.7	  592.1	 5148.0	...
4960439	  768.7	  592.1	 5152.0	...
4960440	  768.8	  592.4	 5156.0	...
4960441	  768.9	  592.8	 5157.0	...
4960442	  768.9	  593.1	 5155.0	...
4960443	  768.9	  593.0	 5153.0	...
4960444	  768.8	  592.7	 5151.0	...
4960445	  768.8	  592.3	 5151.0	...
4960446	  768.6	  592.0	 5151.0	...
4960447	  768.6	  592.0	 5151.0	...
4960448	  768.6	  591.7	 5150.0	...
4960449	  768.7	  591.4	 5149.0	...
4960450	  769.0	  591.1	 5149.0	...
4960451	  769.2	  591.1	 5149.0	...
4960452	  769.4	  591.1	 5149.0	...
4960453	  769.3	  591.1	 5148.0	...
4960454	  769.2	  591.1	 5146.0	...
4960455	  769.2	  591.2	 5145.0	...
4960456	  769.2	  591.3	 5144.0	...
4960457	  769.1	  591.5	 5145.0	...
4960458	  768.9	  591.8	 5145.0	...
4960459	  768.7	  591.9	 5145.0	...
4960460	  768.6	  592.0	 5146.0	...
4960461	  768.6	  592.0	 5146.0	...
4960462	  768.5	  592.1	 5148.0	...
4960463	  768.4	  592.2	 5149.0	...
4960464	  768.2	  592.2	 5152.0	...
4960465	  768.0	  592.3	 5152.0	...
4960466	  768.0	  592.2	 5152.0	...
4960467	  767.9	  592.2	 5153.0	...
4960468	  768.0	  592.2	 5153.0	...
4960469	  768.0	  592.3	 5154.0	...
4960470	  768.0	  592.2	 5153.0	...
4960471	  768.0	  592.0	 5152.0	...
4960472	  768.0	  592.0	 5151.0	...
4960473	  767.7	  592.4	 5152.0	...
4960474	  767.3	  592.8	 5154.0	...
4960475	  766.9	  593.0	 5157.0	...
4960476	  766.9	  593.0	 5158.0	...
4960477	  766.9	  592.9	 5159.0	...
4960478	  766.9	  592.9	 5158.0	...
4960479	  767.0	  593.0	 5158.0	...
4960480	  767.1	  593.5	 5158.0	...
4960481	  767.1	  593.9	 5160.0	...
4960482	  767.1	  594.3	 5161.0	...
4960483	  767.0	  594.3	 5161.0	...
4960484	  767.0	  594.4	 5159.0	...
4960485	  766.9	  594.4	 5155.0	...
4960486	  766.8	  594.3	 5152.0	...
4960487	  766.7	  594.2	 5149.0	...
4960488	  766.4	  594.1	 5151.0	...
4960489	  766.1	  593.5	 5154.0	...
4960490	  765.8	  593.0	 5157.0	...
4960491	  765.7	  592.9	 5157.0	...
4960492	  766.2	  593.2	 5157.0	...
4960493	  766.7	  593.5	 5158.0	...
4960494	  767.2	  593.5	 5161.0	...
4960495	  767.2	  593.5	 5162.0	...
4960496	  767.2	  593.5	 5165.0	...
4960497	  767.1	  593.9	 5165.0	...
4960498	  767.0	  594.2	 5162.0	...
4960499	  766.9	  594.6	 5160.0	...
4960500	  766.9	  594.5	 5157.0	...
4960501	  766.7	  594.2	 5158.0	...
4960502	  766.6	  593.9	 5158.0	...
4960503	  766.5	  594.0	 5159.0	...
4960504	  766.5	  594.4	 5159.0	...
4960505	  766.5	  594.7	 5159.0	...
4960506	  766.3	  594.9	 5157.0	...
4960507	  766.2	  595.2	 5156.0	...
4960508	  766.1	  595.4	 5156.0	...
4960509	  766.5	  595.3	 5158.0	...
4960510	  767.1	  595.0	 5160.0	...
4960511	  767.6	  594.4	 5159.0	...
4960512	  767.7	  594.0	 5159.0	...
4960513	  767.8	  594.3	 5160.0	...
4960514	  767.7	  595.0	 5161.0	...
4960515	  767.2	  595.6	 5161.0	...
4960516	  766.6	  595.6	 5161.0	...
4960517	  766.2	  595.5	 5161.0	...
4960518	  766.2	  595.5	 5161.0	...
4960519	  766.2	  595.5	 5162.0	...
4960520	  766.1	  595.1	 5162.0	...
4960521	  766.0	  594.7	 5161.0	...
4960522	  765.9	  594.2	 5162.0	...
4960523	  765.9	  594.1	 5164.0	...
4960524	  766.0	  593.9	 5164.0	...
4960525	  766.1	  593.6	 5164.0	...
4960526	  766.4	  593.9	 5164.0	...
4960527	  766.6	  594.2	 5165.0	...
4960528	  766.6	  594.5	 5163.0	...
4960529	  766.5	  594.7	 5161.0	...
4960530	  766.2	  595.0	 5159.0	...
4960531	  766.2	  594.9	 5159.0	...
4960532	  766.1	  594.7	 5159.0	...
4960533	  766.2	  594.4	 5157.0	...
4960534	  766.2	  594.2	 5156.0	...
4960535	  766.1	  593.9	 5154.0	...
4960536	  766.1	  593.5	 5154.0	...
4960537	  766.1	  593.5	 5158.0	...
4960538	  766.1	  593.5	 5161.0	...
4960539	  766.1	  593.5	 5163.0	...
4960540	  766.1	  593.6	 5160.0	...
4960541	  766.4	  593.9	 5157.0	...
4960542	  766.7	  594.2	 5156.0	...
4960543	  767.0	  594.4	 5155.0	...
4960544	  767.1	  594.4	 5156.0	...
4960545	  767.7	  594.4	 5156.0	...
4960546	  768.1	  593.8	 5157.0	...
4960547	  768.4	  593.2	 5155.0	...
4960548	  768.2	  592.8	 5153.0	...
4960549	  768.0	  593.1	 5151.0	...
4960550	  767.8	  593.4	 5150.0	...
4960551	  767.5	  593.6	 5150.0	...
4960552	  767.4	  593.7	 5150.0	...
4960553	  767.3	  593.8	 5152.0	...
4960554	  767.3	  593.8	 5154.0	...
4960555	  767.3	  593.8	 5157.0	...
4960556	  767.2	  594.0	 5158.0	...
4960557	  766.9	  594.2	 5157.0	...
4960558	  766.6	  594.3	 5156.0	...
4960559	  766.3	  594.3	 5155.0	...
4960560	  766.2	  594.1	 5156.0	...
4960561	  766.2	  594.0	 5157.0	...
4960562	  766.2	  593.8	 5158.0	...
4960563	  766.2	  593.6	 5159.0	...
4960564	  766.4	  593.3	 5162.0	...
4960565	  766.6	  593.1	 5164.0	...
4960566	  766.8	  592.9	 5164.0	...
4960567	  766.8	  592.8	 5162.0	...
4960568	  766.8	  592.7	 5161.0	...
4960569	  767.0	  592.9	 5159.0	...
4960570	  767.1	  593.2	 5158.0	...
4960571	  767.2	  593.4	 5156.0	...
4960572	  767.3	  593.4	 5154.0	...
4960573	  767.3	  593.5	 5151.0	...
4960574	  767.3	  593.7	 5148.0	...
4960575	  767.3	  593.8	 5147.0	...
4960576	  767.3	  593.9	 5146.0	...
4960577	  767.4	  593.9	 5145.0	...
4960578	  767.2	  594.3	 5149.0	...
4960579	  767.0	  594.6	 5154.0	...
4960580	  766.8	  594.8	 5159.0	...
4960581	  766.6	  594.8	 5161.0	...
4960582	  766.3	  594.9	 5161.0	...
4960583	  766.1	  595.1	 5161.0	...
4960584	  766.1	  595.5	 5160.0	...
4960585	  766.1	  595.8	 5160.0	...
4960586	  766.2	  595.9	 5160.0	...
4960587	  766.4	  595.6	 5161.0	...
4960588	  766.6	  595.4	 5161.0	...
4960589	  766.7	  595.3	 5160.0	...
4960590	  766.6	  594.9	 5159.0	...
4960591	  766.5	  594.5	 5158.0	...
4960592	  766.3	  594.0	 5158.0	...
4960593	  766.2	  593.8	 5157.0	...
4960594	  765.9	  593.8	 5157.0	...
4960595	  765.6	  593.7	 5157.0	...
4960596	  765.4	  593.7	 5157.0	...
4960597	  765.5	  593.8	 5158.0	...
4960598	  765.6	  594.0	 5159.0	...
4960599	  765.6	  594.4	 5160.0	...
4960600	  765.5	  594.5	 5163.0	...
4960601	  765.5	  594.7	 5166.0	...
4960602	  765.4	  594.7	 5169.0	...
4960603	  765.3	  594.6	 5170.0	...
4960604	  765.2	  594.6	 5171.0	...
4960605	  765.2	  594.5	 5171.0	...
4960606	  765.0	  594.5	 5170.0	...
4960607	  764.8	  594.5	 5170.0	...
4960608	  764.7	  594.4	 5170.0	...
4960609	  764.6	  594.4	 5170.0	...
4960610	  764.7	  594.6	 5170.0	...
4960611	  764.9	  594.9	 5173.0	...
4960612	  765.1	  595.0	 5176.0	...
4960613	  765.3	  594.8	 5178.0	...
4960614	  765.4	  594.4	 5178.0	...
4960615	  765.6	  593.7	 5176.0	...
4960616	  766.1	  592.6	 5175.0	...
4960617	  766.4	  591.1	 5174.0	...
4960618	  767.4	  589.9	 5172.0	...
4960619	  768.7	  589.1	 5169.0	...
4960620	  770.4	  588.1	 5164.0	...
4960621	  772.0	  587.1	 5162.0	...
4960622	  773.1	  586.1	 5159.0	...
4960623	  774.3	  584.9	 5158.0	...
4960624	  774.8	  583.4	 5156.0	...
4960625	  775.3	  581.9	 5156.0	...
4960626	  775.3	  581.2	 5155.0	...
4960627	  775.0	  580.6	 5153.0	...
4960628	  774.2	  579.8	 5152.0	...
4960629	  773.1	  579.2	 5150.0	...
4960630	  771.6	  579.3	 5148.0	...
4960631	  770.6	  579.5	 5149.0	...
4960632	  769.7	  580.2	 5151.0	...
4960633	  769.0	  580.8	 5154.0	...
4960634	  768.1	  581.4	 5154.0	...
4960635	  767.3	  581.6	 5155.0	...
4960636	  766.5	  581.9	 5157.0	...
4960637	  765.9	  582.2	 5158.0	...
4960638	  765.6	  582.2	 5160.0	...
4960639	  765.6	  582.0	 5161.0	...
4960640	  765.7	  581.9	 5162.0	...
4960641	  765.8	  581.9	 5161.0	...
4960642	  765.8	  581.4	 5161.0	...
4960643	  765.8	  580.9	 5161.0	...
4960644	  765.8	  580.4	 5162.0	...
4960645	  766.1	  580.3	 5163.0	...
4960646	  766.3	  580.3	 5164.0	...
4960647	  766.6	  580.4	 5164.0	...
4960648	  766.6	  580.5	 5163.0	...
4960649	  766.6	  580.9	 5163.0	...
4960650	  766.7	  581.7	 5162.0	...
4960651	  766.6	  582.4	 5163.0	...
4960652	  766.5	  583.2	 5163.0	...
4960653	  766.4	  583.7	 5165.0	...
4960654	  766.5	  584.1	 5167.0	...
4960655	  766.6	  584.1	 5170.0	...
4960656	  766.7	  584.2	 5172.0	...
4960657	  766.7	  584.3	 5171.0	...
4960658	  766.7	  584.3	 5170.0	...
4960659	  766.8	  583.9	 5169.0	...
4960660	  767.1	  583.5	 5169.0	...
4960661	  767.6	  583.1	 5170.0	...
4960662	  767.9	  583.1	 5171.0	...
4960663	  768.2	  583.2	 5171.0	...
4960664	  768.3	  583.3	 5171.0	...
4960665	  768.4	  583.4	 5170.0	...
4960666	  768.4	  583.6	 5170.0	...
4960667	  768.4	  583.8	 5170.0	...
4960668	  768.2	  584.0	 5172.0	...
4960669	  768.0	  584.1	 5174.0	...
4960670	  767.8	  584.1	 5175.0	...
4960671	  767.7	  584.2	 5175.0	...
4960672	  767.6	  584.0	 5174.0	...
4960673	  767.5	  583.7	 5174.0	...
MSG	4960674 0000 _ Number Off
4960674	  767.5	  583.3	 5173.0	...
4960675	  767.4	  583.3	 5173.0	...
4960676	  767.2	  583.5	 5173.0	...
4960677	  766.9	  583.9	 5173.0	...
4960678	  766.8	  584.1	 5174.0	...
4960679	  767.0	  584.3	 5175.0	...
4960680	  767.2	  584.5	 5180.0	...
4960681	  767.4	  585.2	 5184.0	...
4960682	  767.5	  585.7	 5188.0	...
4960683	  767.6	  586.0	 5189.0	...
4960684	  767.6	  586.0	 5189.0	...
4960685	  767.7	  586.0	 5188.0	...
4960686	  767.6	  585.4	 5187.0	...
4960687	  767.6	  584.8	 5187.0	...
4960688	  767.5	  584.3	 5184.0	...
4960689	  767.3	  584.5	 5181.0	...
4960690	  767.2	  584.6	 5178.0	...
4960691	  767.3	  584.6	 5178.0	...
4960692	  767.5	  584.6	 5178.0	...
4960693	  767.5	  584.7	 5178.0	...
4960694	  767.5	  585.2	 5179.0	...
4960695	  767.4	  585.6	 5178.0	...
4960696	  767.6	  585.9	 5179.0	...
4960697	  767.6	  585.8	 5180.0	...
4960698	  767.6	  585.9	 5180.0	...
4960699	  767.6	  585.9	 5179.0	...
4960700	  767.6	  585.9	 5179.0	...
4960701	  767.7	  585.8	 5178.0	...
4960702	  767.8	  585.6	 5177.0	...
4960703	  767.8	  585.3	 5176.0	...
4960704	  767.9	  585.1	 5175.0	...
4960705	  768.0	  585.1	 5174.0	...
4960706	  768.0	  585.1	 5174.0	...
4960707	  767.8	  585.1	 5174.0	...
4960708	  767.7	  585.2	 5174.0	...
4960709	  767.5	  585.4	 5176.0	...
4960710	  767.5	  585.6	 5178.0	...
4960711	  767.5	  585.8	 5180.0	...
4960712	  767.6	  585.8	 5181.0	...
4960713	  767.6	  585.8	 5181.0	...
4960714	  767.6	  585.8	 5181.0	...
4960715	  767.5	  585.7	 5181.0	...
4960716	  767.3	  585.9	 5180.0	...
4960717	  767.3	  586.4	 5178.0	...
4960718	  767.2	  586.9	 5177.0	...
4960719	  767.2	  586.9	 5177.0	...
4960720	  767.2	  586.6	 5178.0	...
4960721	  767.2	  586.4	 5178.0	...
4960722	  767.1	  586.4	 5180.0	...
4960723	  767.0	  586.6	 5184.0	...
4960724	  766.9	  586.7	 5189.0	...
4960725	  766.9	  586.7	 5192.0	...
4960726	  767.1	  587.0	 5193.0	...
4960727	  767.3	  587.5	 5195.0	...
4960728	  767.5	  587.9	 5197.0	...
4960729	  767.5	  588.1	 5198.0	...
4960730	  767.5	  588.1	 5198.0	...
4960731	  767.5	  588.1	 5197.0	...
4960732	  767.4	  588.1	 5195.0	...
4960733	  767.4	  588.1	 5193.0	...
4960734	  767.5	  588.1	 5191.0	...
4960735	  767.7	  588.1	 5190.0	...
4960736	  768.1	  587.8	 5189.0	...
4960737	  768.2	  587.4	 5189.0	...
4960738	  768.3	  587.0	 5187.0	...
4960739	  768.3	  586.9	 5185.0	...
4960740	  768.2	  586.8	 5185.0	...
4960741	  768.2	  586.7	 5186.0	...
4960742	  768.2	  586.6	 5186.0	...
4960743	  768.3	  586.6	 5184.0	...
4960744	  768.3	  586.5	 5182.0	...
4960745	  768.4	  586.4	 5181.0	...
4960746	  768.6	  586.3	 5180.0	...
4960747	  768.7	  586.4	 5178.0	...
4960748	  769.0	  586.4	 5178.0	...
4960749	  769.1	  586.4	 5178.0	...
4960750	  769.2	  586.4	 5178.0	...
4960751	  769.2	  586.4	 5178.0	...
4960752	  769.2	  586.4	 5177.0	...
4960753	  769.2	  586.4	 5176.0	...
4960754	  769.1	  586.4	 5175.0	...
4960755	  768.9	  586.5	 5176.0	...
4960756	  768.7	  586.6	 5176.0	...
4960757	  768.7	  586.9	 5176.0	...
4960758	  768.8	  587.2	 5176.0	...
4960759	  769.0	  587.4	 5177.0	...
4960760	  769.0	  587.5	 5177.0	...
4960761	  769.0	  587.3	 5176.0	...
4960762	  769.1	  587.0	 5177.0	...
4960763	  769.0	  586.8	 5179.0	...
4960764	  768.9	  586.8	 5180.0	...
4960765	  768.9	  586.8	 5179.0	...
4960766	  768.9	  586.8	 5180.0	...
4960767	  768.9	  586.9	 5182.0	...
4960768	  769.0	  587.1	 5183.0	...
4960769	  768.9	  587.2	 5184.0	...
4960770	  768.9	  587.3	 5183.0	...
4960771	  768.8	  587.3	 5184.0	...
4960772	  768.9	  587.4	 5185.0	...
4960773	  768.9	  587.5	 5186.0	...
4960774	  768.8	  587.6	 5188.0	...
4960775	  768.8	  587.5	 5189.0	...
4960776	  768.7	  587.3	 5190.0	...
4960777	  768.7	  587.1	 5189.0	...
4960778	  768.6	  586.9	 5189.0	...
4960779	  768.6	  586.8	 5188.0	...
4960780	  768.5	  587.0	 5187.0	...
4960781	  768.5	  587.0	 5187.0	...
4960782	  768.4	  587.1	 5187.0	...
4960783	  768.4	  587.1	 5187.0	...
4960784	  768.4	  587.1	 5187.0	...
4960785	  768.4	  587.0	 5187.0	...
4960786	  768.4	  587.0	 5187.0	...
4960787	  768.2	  587.0	 5187.0	...
4960788	  768.1	  587.1	 5186.0	...
4960789	  768.0	  587.2	 5186.0	...
4960790	  768.0	  587.3	 5186.0	...
4960791	  768.1	  587.4	 5186.0	...
4960792	  768.1	  587.5	 5187.0	...
4960793	  768.1	  587.5	 5187.0	...
4960794	  768.1	  587.6	 5188.0	...
4960795	  768.2	  587.6	 5188.0	...
4960796	  768.3	  588.1	 5189.0	...
4960797	  768.4	  588.6	 5189.0	...
4960798	  768.5	  588.7	 5189.0	...
4960799	  768.6	  588.4	 5189.0	...
4960800	  768.8	  588.2	 5187.0	...
4960801	  769.1	  588.3	 5185.0	...
4960802	  769.4	  588.4	 5183.0	...
4960803	  769.6	  588.6	 5183.0	...
4960804	  769.6	  588.8	 5183.0	...
4960805	  769.6	  589.0	 5183.0	...
4960806	  769.6	  589.1	 5181.0	...
4960807	  769.5	  589.1	 5179.0	...
4960808	  769.4	  588.9	 5177.0	...
4960809	  769.4	  588.7	 5175.0	...
4960810	  769.4	  588.4	 5174.0	...
4960811	  769.4	  588.3	 5176.0	...
4960812	  769.5	  588.1	 5180.0	...
4960813	  769.5	  588.0	 5184.0	...
4960814	  769.4	  587.9	 5181.0	...
4960815	  769.1	  587.9	 5178.0	...
4960816	  768.8	  588.1	 5175.0	...
4960817	  768.6	  588.4	 5175.0	...
4960818	  768.6	  588.8	 5174.0	...
4960819	  768.8	  588.8	 5173.0	...
4960820	  769.0	  588.7	 5172.0	...
4960821	  769.2	  588.7	 5172.0	...
4960822	  769.2	  588.6	 5172.0	...
4960823	  769.2	  588.5	 5172.0	...
4960824	  769.1	  588.3	 5171.0	...
4960825	  769.2	  588.1	 5171.0	...
4960826	  769.2	  587.9	 5173.0	...
4960827	  769.2	  587.9	 5174.0	...
4960828	  769.0	  587.9	 5173.0	...
4960829	  768.9	  587.9	 5172.0	...
4960830	  768.8	  588.1	 5170.0	...
4960831	  769.0	  588.3	 5172.0	...
4960832	  769.1	  588.4	 5174.0	...
4960833	  769.3	  588.3	 5177.0	...
4960834	  769.3	  588.2	 5177.0	...
4960835	  769.4	  588.2	 5177.0	...
4960836	  769.5	  588.2	 5177.0	...
4960837	  769.5	  588.3	 5176.0	...
4960838	  769.7	  588.4	 5175.0	...
4960839	  769.9	  588.6	 5173.0	...
4960840	  770.1	  588.8	 5172.0	...
4960841	  770.2	  588.9	 5171.0	...
4960842	  770.4	  588.9	 5172.0	...
4960843	  770.6	  588.9	 5172.0	...
4960844	  770.6	  589.0	 5172.0	...
4960845	  770.7	  589.3	 5172.0	...
4960846	  770.7	  589.6	 5170.0	...
4960847	  770.6	  589.9	 5168.0	...
4960848	  770.5	  589.9	 5166.0	...
4960849	  770.5	  589.7	 5166.0	...
4960850	  770.7	  589.6	 5168.0	...
4960851	  770.9	  589.7	 5170.0	...
4960852	  771.0	  590.0	 5172.0	...
4960853	  771.1	  590.3	 5171.0	...
4960854	  771.2	  590.3	 5170.0	...
4960855	  771.3	  590.4	 5170.0	...
4960856	  771.3	  590.4	 5169.0	...
4960857	  771.4	  590.5	 5169.0	...
4960858	  771.4	  590.5	 5167.0	...
4960859	  771.3	  590.6	 5166.0	...
4960860	  771.3	  590.6	 5165.0	...
4960861	  771.5	  590.7	 5164.0	...
4960862	  771.7	  590.7	 5163.0	...
4960863	  771.8	  590.8	 5163.0	...
4960864	  771.7	  590.8	 5164.0	...
4960865	  771.7	  590.9	 5164.0	...
4960866	  771.7	  590.8	 5163.0	...
4960867	  771.7	  590.7	 5161.0	...
4960868	  771.9	  590.5	 5159.0	...
4960869	  772.2	  590.5	 5159.0	...
4960870	  772.0	  590.5	 5161.0	...
4960871	  771.7	  590.4	 5162.0	...
4960872	  771.3	  590.2	 5163.0	...
4960873	  771.3	  590.0	 5164.0	...
4960874	  771.4	  589.9	 5164.0	...
4960875	  771.6	  589.8	 5164.0	...
4960876	  771.6	  589.8	 5165.0	...
4960877	  771.6	  589.9	 5165.0	...
4960878	  771.5	  589.9	 5165.0	...
4960879	  771.4	  590.0	 5166.0	...
4960880	  771.5	  589.9	 5166.0	...
4960881	  771.7	  589.7	 5166.0	...
4960882	  772.1	  589.6	 5165.0	...
4960883	  772.4	  589.8	 5164.0	...
MSG	4960884 0000 _ Number On
4960884	  772.7	  590.0	 5165.0	...
4960885	  772.7	  590.1	 5167.0	...
4960886	  772.8	  590.0	 5168.0	...
4960887	  772.5	  589.8	 5168.0	...
4960888	  772.2	  589.4	 5167.0	...
4960889	  771.8	  588.9	 5167.0	...
4960890	  771.8	  588.5	 5167.0	...
4960891	  771.8	  588.4	 5166.0	...
4960892	  771.9	  588.3	 5167.0	...
4960893	  771.8	  588.3	 5167.0	...
4960894	  771.8	  588.7	 5168.0	...
4960895	  771.8	  589.1	 5168.0	...
4960896	  771.9	  589.6	 5165.0	...
4960897	  771.8	  589.6	 5162.0	...
4960898	  771.8	  589.6	 5159.0	...
4960899	  771.7	  589.7	 5159.0	...
4960900	  771.9	  589.7	 5159.0	...
4960901	  772.3	  589.4	 5159.0	...
4960902	  772.7	  589.1	 5160.0	...
4960903	  772.7	  588.8	 5162.0	...
4960904	  772.5	  588.3	 5164.0	...
4960905	  772.3	  587.7	 5164.0	...
4960906	  772.3	  587.2	 5163.0	...
4960907	  772.4	  587.2	 5161.0	...
4960908	  772.4	  587.4	 5160.0	...
4960909	  772.5	  587.6	 5160.0	...
4960910	  772.4	  587.8	 5159.0	...
4960911	  772.3	  588.0	 5158.0	...
4960912	  772.2	  588.1	 5158.0	...
4960913	  772.2	  588.2	 5158.0	...
4960914	  772.3	  588.1	 5158.0	...
4960915	  772.0	  588.1	 5159.0	...
4960916	  771.7	  588.3	 5160.0	...
4960917	  771.6	  588.6	 5160.0	...
4960918	  771.8	  588.9	 5160.0	...
4960919	  771.9	  588.8	 5159.0	...
4960920	  772.0	  588.7	 5157.0	...
4960921	  772.0	  588.6	 5156.0	...
4960922	  772.3	  588.5	 5157.0	...
4960923	  772.5	  588.5	 5157.0	...
4960924	  772.6	  588.5	 5156.0	...
4960925	  772.4	  588.5	 5154.0	...
4960926	  772.5	  588.7	 5153.0	...
4960927	  772.8	  588.9	 5151.0	...
4960928	  773.0	  589.1	 5152.0	...
4960929	  773.0	  589.0	 5153.0	...
4960930	  772.9	  589.0	 5155.0	...
4960931	  772.9	  588.9	 5156.0	...
4960932	  773.0	  588.9	 5156.0	...
4960933	  773.2	  588.8	 5155.0	...
4960934	  773.4	  588.8	 5153.0	...
4960935	  773.5	  588.9	 5152.0	...
4960936	  773.5	  588.9	 5151.0	...
4960937	  773.5	  589.0	 5150.0	...
4960938	  773.5	  589.0	 5149.0	...
4960939	  773.7	  588.9	 5149.0	...
4960940	  773.9	  588.9	 5148.0	...
4960941	  774.1	  588.9	 5148.0	...
4960942	  774.1	  588.9	 5149.0	...
4960943	  774.1	  588.9	 5150.0	...
4960944	  774.1	  588.9	 5151.0	...
4960945	  774.1	  588.8	 5151.0	...
4960946	  774.1	  588.9	 5151.0	...
4960947	  774.2	  589.0	 5150.0	...
4960948	  774.3	  589.0	 5150.0	...
4960949	  774.3	  589.0	 5150.0	...
4960950	  774.3	  588.9	 5150.0	...
4960951	  774.3	  588.9	 5148.0	...
4960952	  774.5	  589.1	 5145.0	...
4960953	  774.6	  589.3	 5144.0	...
4960954	  774.8	  589.2	 5146.0	...
4960955	  774.9	  589.0	 5149.0	...
4960956	  774.9	  589.1	 5149.0	...
4960957	  774.8	  589.2	 5148.0	...
4960958	  774.8	  589.3	 5147.0	...
4960959	  774.8	  589.2	 5146.0	...
4960960	  775.0	  589.3	 5146.0	...
4960961	  775.1	  589.6	 5146.0	...
4960962	  775.2	  589.8	 5147.0	...
4960963	  775.2	  589.8	 5147.0	...
4960964	  775.3	  589.7	 5149.0	...
4960965	  775.2	  589.7	 5149.0	...
4960966	  775.1	  589.6	 5148.0	...
4960967	  775.0	  589.5	 5147.0	...
4960968	  774.9	  589.2	 5146.0	...
4960969	  774.8	  588.8	 5149.0	...
4960970	  774.6	  588.6	 5151.0	...
4960971	  774.6	  588.7	 5153.0	...
4960972	  774.6	  588.7	 5152.0	...
4960973	  774.8	  588.8	 5151.0	...
4960974	  775.0	  588.8	 5150.0	...
4960975	  775.2	  588.9	 5149.0	...
4960976	  775.3	  589.5	 5148.0	...
4960977	  775.4	  589.9	 5148.0	...
4960978	  775.6	  590.2	 5147.0	...
4960979	  775.8	  590.0	 5147.0	...
4960980	  775.8	  589.6	 5147.0	...
4960981	  775.9	  589.4	 5149.0	...
4960982	  775.9	  589.6	 5151.0	...
4960983	  775.8	  590.0	 5152.0	...
4960984	  775.8	  590.3	 5152.0	...
4960985	  775.9	  590.1	 5150.0	...
4960986	  776.0	  589.8	 5148.0	...
4960987	  776.1	  589.0	 5146.0	...
4960988	  776.0	  588.0	 5146.0	...
4960989	  775.9	  586.8	 5146.0	...
4960990	  776.5	  585.7	 5145.0	...
4960991	  777.5	  584.7	 5144.0	...
4960992	  779.0	  583.2	 5142.0	...
4960993	  780.5	  582.2	 5141.0	...
4960994	  782.3	  581.3	 5140.0	...
4960995	  784.0	  580.0	 5139.0	...
4960996	  785.3	  578.8	 5136.0	...
4960997	  786.2	  577.6	 5133.0	...
4960998	  786.7	  577.4	 5130.0	...
4960999	  786.9	  577.7	 5130.0	...
4961000	  786.4	  578.5	 5130.0	...
4961001	  785.7	  579.7	 5130.0	...
4961002	  785.1	  580.6	 5131.0	...
4961003	  784.3	  581.8	 5131.0	...
4961004	  783.4	  582.8	 5131.0	...
4961005	  782.4	  583.9	 5130.0	...
4961006	  781.7	  584.5	 5130.0	...
4961007	  781.2	  584.9	 5135.0	...
4961008	  780.9	  584.9	 5139.0	...
4961009	  780.9	  585.0	 5143.0	...
4961010	  780.9	  585.2	 5144.0	...
4961011	  780.9	  585.3	 5146.0	...
4961012	  781.0	  585.4	 5149.0	...
4961013	  781.5	  585.3	 5149.0	...
4961014	  781.9	  585.2	 5148.0	...
4961015	  782.3	  585.1	 5146.0	...
4961016	  782.3	  585.1	 5145.0	...
4961017	  782.3	  585.1	 5145.0	...
4961018	  782.0	  585.1	 5145.0	...
4961019	  781.7	  585.1	 5145.0	...
4961020	  781.4	  585.1	 5145.0	...
4961021	  781.4	  585.0	 5145.0	...
4961022	  781.0	  584.9	 5143.0	...
4961023	  780.5	  584.9	 5141.0	...
4961024	  780.0	  584.9	 5139.0	...
4961025	  780.0	  584.9	 5139.0	...
4961026	  779.9	  584.8	 5144.0	...
4961027	  779.8	  584.8	 5148.0	...
4961028	  779.7	  584.9	 5150.0	...
4961029	  779.6	  585.0	 5147.0	...
4961030	  779.7	  585.2	 5142.0	...
4961031	  779.8	  585.3	 5139.0	...
4961032	  779.9	  585.4	 5136.0	...
4961033	  780.3	  585.5	 5136.0	...
4961034	  780.8	  585.8	 5136.0	...
4961035	  781.0	  586.1	 5137.0	...
4961036	  780.9	  586.3	 5136.0	...
4961037	  780.7	  586.2	 5136.0	...
4961038	  780.8	  586.2	 5134.0	...
4961039	  781.0	  586.4	 5133.0	...
4961040	  781.2	  586.6	 5132.0	...
4961041	  781.2	  586.6	 5133.0	...
4961042	  781.3	  586.7	 5133.0	...
4961043	  781.3	  586.7	 5135.0	...
4961044	  781.2	  586.8	 5137.0	...
4961045	  780.9	  586.8	 5139.0	...
4961046	  780.6	  586.9	 5140.0	...
4961047	  780.5	  587.1	 5141.0	...
4961048	  780.4	  587.3	 5142.0	...
4961049	  780.5	  587.2	 5142.0	...
4961050	  780.6	  587.1	 5142.0	...
4961051	  780.8	  587.0	 5142.0	...
4961052	  780.8	  587.0	 5143.0	...
4961053	  780.8	  587.0	 5144.0	...
4961054	  780.6	  587.0	 5145.0	...
4961055	  780.5	  586.9	 5143.0	...
4961056	  780.8	  586.8	 5140.0	...
4961057	  781.2	  586.8	 5136.0	...
4961058	  781.6	  586.8	 5137.0	...
4961059	  781.4	  586.8	 5139.0	...
4961060	  781.3	  586.9	 5141.0	...
4961061	  781.3	  587.0	 5143.0	...
4961062	  781.2	  587.1	 5144.0	...
4961063	  781.0	  587.2	 5143.0	...
4961064	  780.9	  587.1	 5140.0	...
4961065	  780.8	  587.2	 5137.0	...
4961066	  780.8	  587.3	 5135.0	...
4961067	  780.8	  587.1	 5134.0	...
4961068	  780.8	  586.8	 5132.0	...
4961069	  781.0	  586.5	 5131.0	...
4961070	  781.3	  586.8	 5130.0	...
4961071	  780.9	  587.3	 5130.0	...
4961072	  780.3	  587.7	 5129.0	...
4961073	  779.8	  587.8	 5129.0	...
4961074	  779.8	  587.8	 5130.0	...
4961075	  780.1	  587.7	 5132.0	...
4961076	  780.2	  587.6	 5135.0	...
4961077	  780.3	  587.4	 5138.0	...
4961078	  780.3	  587.3	 5139.0	...
4961079	  780.3	  587.3	 5139.0	...
4961080	  780.2	  587.3	 5138.0	...
4961081	  780.4	  587.3	 5137.0	...
4961082	  780.5	  587.5	 5136.0	...
4961083	  780.7	  587.5	 5137.0	...
4961084	  780.7	  588.0	 5137.0	...
4961085	  780.5	  588.5	 5137.0	...
4961086	  780.5	  589.0	 5138.0	...
4961087	  780.5	  589.1	 5139.0	...
4961088	  780.6	  589.1	 5140.0	...
4961089	  780.6	  589.0	 5137.0	...
4961090	  780.6	  588.7	 5135.0	...
4961091	  780.6	  588.2	 5134.0	...
4961092	  780.5	  587.8	 5137.0	...
4961093	  780.5	  587.4	 5139.0	...
4961094	  780.5	  587.4	 5139.0	...
4961095	  780.6	  587.4	 5140.0	...
4961096	  780.6	  587.3	 5142.0	...
4961097	  780.5	  587.3	 5144.0	...
4961098	  780.5	  587.3	 5144.0	...
4961099	  780.5	  587.5	 5143.0	...
4961100	  780.5	  587.7	 5141.0	...
4961101	  780.6	  587.9	 5139.0	...
4961102	  780.6	  588.1	 5138.0	...
4961103	  780.7	  588.0	 5138.0	...
4961104	  780.6	  587.9	 5138.0	...
4961105	  780.6	  587.7	 5139.0	...
4961106	  780.5	  587.7	 5139.0	...
4961107	  780.4	  587.9	 5139.0	...
4961108	  780.3	  588.1	 5137.0	...
4961109	  780.1	  588.3	 5136.0	...
4961110	  780.0	  588.3	 5135.0	...
4961111	  779.9	  588.3	 5135.0	...
4961112	  780.2	  588.3	 5134.0	...
4961113	  780.4	  588.3	 5133.0	...
4961114	  780.7	  588.3	 5134.0	...
4961115	  780.6	  588.2	 5134.0	...
4961116	  780.5	  588.1	 5135.0	...
4961117	  780.4	  587.7	 5136.0	...
4961118	  780.5	  587.4	 5134.0	...
4961119	  780.7	  587.3	 5131.0	...
4961120	  780.9	  587.6	 5128.0	...
4961121	  780.9	  588.0	 5128.0	...
4961122	  781.1	  588.2	 5127.0	...
4961123	  781.3	  588.2	 5128.0	...
4961124	  781.5	  588.2	 5128.0	...
4961125	  781.6	  588.2	 5129.0	...
4961126	  781.6	  588.0	 5130.0	...
4961127	  781.6	  587.9	 5131.0	...
4961128	  781.3	  588.0	 5132.0	...
4961129	  781.1	  588.3	 5132.0	...
4961130	  781.0	  588.5	 5132.0	...
4961131	  781.0	  588.5	 5133.0	...
4961132	  781.1	  588.4	 5135.0	...
4961133	  781.1	  588.4	 5136.0	...
4961134	  781.2	  588.9	 5135.0	...
4961135	  781.2	  589.4	 5133.0	...
4961136	  781.4	  589.8	 5130.0	...
4961137	  781.6	  589.6	 5131.0	...
4961138	  781.7	  589.4	 5131.0	...
4961139	  781.8	  589.3	 5133.0	...
4961140	  781.8	  589.2	 5134.0	...
4961141	  781.9	  589.2	 5136.0	...
4961142	  781.9	  589.1	 5136.0	...
4961143	  781.9	  589.1	 5135.0	...
4961144	  781.9	  589.1	 5132.0	...
4961145	  781.9	  589.1	 5129.0	...
4961146	  782.0	  589.4	 5127.0	...
4961147	  782.0	  589.5	 5125.0	...
4961148	  782.1	  589.7	 5124.0	...
4961149	  782.1	  589.6	 5124.0	...
4961150	  782.0	  589.5	 5123.0	...
4961151	  781.9	  589.4	 5124.0	...
4961152	  781.8	  589.3	 5126.0	...
4961153	  781.7	  588.9	 5125.0	...
4961154	  781.5	  588.5	 5123.0	...
4961155	  781.3	  588.2	 5122.0	...
4961156	  781.2	  588.0	 5123.0	...
4961157	  781.1	  587.9	 5124.0	...
4961158	  781.0	  587.9	 5123.0	...
4961159	  781.0	  588.1	 5121.0	...
4961160	  780.9	  588.1	 5118.0	...
4961161	  780.9	  588.0	 5116.0	...
4961162	  780.9	  587.8	 5116.0	...
4961163	  780.9	  587.7	 5117.0	...
4961164	  780.9	  587.6	 5118.0	...
4961165	  780.8	  587.7	 5118.0	...
4961166	  780.8	  587.8	 5117.0	...
4961167	  780.9	  587.9	 5116.0	...
4961168	  780.9	  588.0	 5116.0	...
4961169	  781.0	  587.9	 5116.0	...
4961170	  780.9	  587.9	 5117.0	...
4961171	  780.8	  588.0	 5117.0	...
4961172	  780.8	  588.0	 5118.0	...
4961173	  780.8	  588.0	 5120.0	...
4961174	  781.1	  588.5	 5120.0	...
4961175	  781.3	  589.0	 5120.0	...
4961176	  781.6	  589.4	 5119.0	...
4961177	  781.6	  589.3	 5120.0	...
4961178	  781.6	  589.2	 5122.0	...
4961179	  781.7	  589.1	 5123.0	...
4961180	  781.8	  588.9	 5123.0	...
4961181	  781.9	  588.8	 5123.0	...
4961182	  781.9	  588.8	 5123.0	...
4961183	  781.8	  589.1	 5123.0	...
4961184	  781.7	  589.4	 5122.0	...
4961185	  781.7	  589.8	 5119.0	...
4961186	  781.7	  590.0	 5117.0	...
4961187	  781.8	  590.2	 5119.0	...
4961188	  781.8	  590.2	 5121.0	...
4961189	  781.9	  589.9	 5124.0	...
MSG	4961190 0000 _ Number Off
4961190	  782.0	  589.8	 5124.0	...
4961191	  782.2	  589.8	 5124.0	...
4961192	  782.3	  590.3	 5124.0	...
4961193	  782.4	  590.7	 5124.0	...
4961194	  782.4	  591.1	 5126.0	...
4961195	  782.5	  591.4	 5127.0	...
4961196	  782.5	  591.8	 5127.0	...
4961197	  782.6	  592.2	 5125.0	...
4961198	  782.7	  592.3	 5123.0	...
4961199	  782.4	  592.5	 5122.0	...
4961200	  781.9	  592.4	 5122.0	...
4961201	  781.2	  591.7	 5121.0	...
4961202	  780.4	  590.6	 5120.0	...
4961203	  779.7	  589.6	 5119.0	...
4961204	  778.9	  589.2	 5118.0	...
4961205	  778.1	  588.5	 5118.0	...
4961206	  776.8	  587.9	 5118.0	...
4961207	  775.4	  587.1	 5118.0	...
4961208	  773.7	  586.8	 5119.0	...
4961209	  772.3	  585.8	 5120.0	...
4961210	  770.3	  585.2	 5121.0	...
4961211	  768.7	  583.7	 5122.0	...
4961212	  767.3	  582.8	 5122.0	...
4961213	  766.4	  581.5	 5116.0	...
4961214	  765.7	  581.2	 5111.0	...
4961215	  765.0	  580.8	 5106.0	...
4961216	  764.9	  580.6	 5107.0	...
4961217	  764.7	  580.4	 5107.0	...
4961218	  764.8	  580.7	 5107.0	...
4961219	  765.1	  581.2	 5107.0	...
4961220	  765.6	  581.8	 5107.0	...
4961221	  766.3	  581.8	 5107.0	...
4961222	  766.7	  581.7	 5107.0	...
4961223	  767.5	  581.6	 5107.0	...
4961224	  768.4	  581.5	 5105.0	...
4961225	  769.2	  581.3	 5103.0	...
4961226	  769.6	  581.2	 5101.0	...
4961227	  769.9	  581.2	 5101.0	...
4961228	  770.2	  581.1	 5099.0	...
4961229	  770.3	  581.2	 5097.0	...
4961230	  770.4	  581.5	 5096.0	...
4961231	  770.9	  582.0	 5096.0	...
4961232	  771.4	  582.5	 5096.0	...
4961233	  772.0	  582.8	 5098.0	...
4961234	  772.3	  582.8	 5100.0	...
4961235	  772.6	  583.0	 5102.0	...
4961236	  773.0	  583.3	 5102.0	...
4961237	  773.0	  583.5	 5100.0	...
4961238	  773.0	  583.3	 5099.0	...
4961239	  773.1	  583.2	 5100.0	...
4961240	  773.1	  583.1	 5103.0	...
4961241	  773.1	  583.2	 5105.0	...
4961242	  773.0	  583.2	 5105.0	...
4961243	  773.0	  583.4	 5105.0	...
4961244	  772.9	  583.6	 5106.0	...
4961245	  772.7	  583.9	 5105.0	...
4961246	  772.4	  584.0	 5103.0	...
4961247	  772.0	  584.1	 5101.0	...
4961248	  771.6	  584.0	 5100.0	...
4961249	  771.4	  583.9	 5099.0	...
4961250	  771.4	  583.9	 5098.0	...
4961251	  771.4	  584.0	 5096.0	...
4961252	  771.4	  583.9	 5095.0	...
4961253	  771.4	  583.9	 5094.0	...
4961254	  771.5	  583.8	 5093.0	...
4961255	  771.5	  583.8	 5094.0	...
4961256	  771.5	  584.2	 5094.0	...
4961257	  771.6	  584.5	 5091.0	...
4961258	  771.6	  584.8	 5090.0	...
4961259	  771.6	  584.9	 5088.0	...
4961260	  771.6	  584.9	 5089.0	...
4961261	  771.5	  584.9	 5088.0	...
4961262	  771.5	  584.8	 5088.0	...
4961263	  771.7	  584.8	 5087.0	...
4961264	  771.9	  584.9	 5087.0	...
4961265	  772.1	  585.0	 5087.0	...
4961266	  772.0	  585.2	 5088.0	...
4961267	  772.2	  585.2	 5089.0	...
4961268	  772.4	  585.1	 5089.0	...
4961269	  772.8	  584.9	 5089.0	...
4961270	  773.0	  584.8	 5088.0	...
4961271	  773.0	  584.8	 5089.0	...
4961272	  772.8	  584.7	 5090.0	...
4961273	  772.7	  584.6	 5092.0	...
4961274	  772.7	  584.4	 5092.0	...
4961275	  772.8	  584.2	 5091.0	...
4961276	  772.7	  583.8	 5090.0	...
4961277	  772.6	  583.5	 5090.0	...
4961278	  772.5	  583.3	 5091.0	...
4961279	  772.5	  583.3	 5094.0	...
4961280	  772.5	  583.3	 5095.0	...
4961281	  772.4	  583.6	 5094.0	...
4961282	  772.4	  584.1	 5092.0	...
4961283	  772.3	  584.7	 5090.0	...
4961284	  772.3	  584.9	 5092.0	...
4961285	  772.2	  584.9	 5094.0	...
4961286	  772.2	  584.8	 5095.0	...
4961287	  772.2	  584.6	 5095.0	...
4961288	  772.2	  584.4	 5094.0	...
4961289	  772.2	  584.5	 5092.0	...
4961290	  772.3	  584.8	 5091.0	...
4961291	  772.6	  585.1	 5090.0	...
4961292	  772.9	  585.3	 5091.0	...
4961293	  773.2	  585.4	 5091.0	...
4961294	  773.1	  585.3	 5091.0	...
4961295	  773.1	  585.2	 5090.0	...
4961296	  773.1	  585.1	 5090.0	...
4961297	  773.2	  585.1	 5090.0	...
4961298	  773.2	  585.1	 5090.0	...
4961299	  773.1	  585.1	 5091.0	...
4961300	  772.9	  585.1	 5093.0	...
4961301	  772.8	  585.1	 5092.0	...
4961302	  772.8	  585.1	 5091.0	...
4961303	  772.7	  585.1	 5089.0	...
4961304	  772.7	  585.0	 5089.0	...
4961305	  772.7	  584.9	 5089.0	...
4961306	  772.7	  585.0	 5087.0	...
4961307	  772.7	  585.2	 5086.0	...
4961308	  773.0	  585.4	 5087.0	...
4961309	  773.3	  585.4	 5087.0	...
4961310	  773.5	  585.7	 5088.0	...
4961311	  773.4	  585.9	 5088.0	...
4961312	  773.4	  585.9	 5089.0	...
4961313	  773.5	  585.7	 5090.0	...
4961314	  773.6	  585.4	 5090.0	...
4961315	  773.6	  585.3	 5091.0	...
4961316	  773.6	  585.2	 5091.0	...
4961317	  773.6	  585.2	 5092.0	...
4961318	  773.5	  585.2	 5093.0	...
4961319	  773.4	  585.4	 5094.0	...
4961320	  773.4	  585.9	 5095.0	...
4961321	  773.4	  586.3	 5097.0	...
4961322	  773.5	  586.5	 5100.0	...
4961323	  773.5	  586.4	 5102.0	...
4961324	  773.4	  586.1	 5101.0	...
4961325	  773.2	  585.7	 5097.0	...
4961326	  773.1	  585.2	 5094.0	...
4961327	  773.1	  585.0	 5091.0	...
4961328	  773.0	  585.1	 5091.0	...
4961329	  773.0	  585.2	 5092.0	...
4961330	  772.9	  585.3	 5094.0	...
4961331	  772.8	  585.4	 5095.0	...
4961332	  772.8	  585.8	 5095.0	...
4961333	  773.0	  586.1	 5095.0	...
4961334	  773.1	  586.4	 5095.0	...
4961335	  773.2	  586.3	 5094.0	...
4961336	  773.2	  586.3	 5089.0	...
4961337	  773.0	  586.3	 5085.0	...
4961338	  772.9	  586.4	 5081.0	...
4961339	  772.6	  586.4	 5081.0	...
4961340	  772.3	  586.3	 5081.0	...
4961341	  772.0	  586.1	 5081.0	...
4961342	  771.8	  585.9	 5083.0	...
4961343	  771.9	  585.8	 5084.0	...
4961344	  772.1	  585.8	 5086.0	...
4961345	  772.3	  585.9	 5086.0	...
4961346	  772.2	  585.9	 5087.0	...
4961347	  772.1	  586.1	 5087.0	...
4961348	  772.0	  586.3	 5087.0	...
4961349	  772.0	  586.3	 5087.0	...
4961350	  771.8	  586.3	 5088.0	...
4961351	  771.6	  586.5	 5089.0	...
4961352	  771.4	  586.8	 5088.0	...
4961353	  771.4	  587.0	 5087.0	...
4961354	  771.3	  587.0	 5086.0	...
4961355	  771.2	  587.0	 5085.0	...
4961356	  771.2	  586.9	 5083.0	...
4961357	  771.2	  586.9	 5082.0	...
4961358	  771.3	  586.8	 5082.0	...
4961359	  771.4	  586.8	 5083.0	...
4961360	  771.5	  586.9	 5086.0	...
4961361	  771.5	  587.3	 5089.0	...
4961362	  771.5	  587.7	 5091.0	...
4961363	  771.6	  588.4	 5091.0	...
4961364	  771.6	  588.7	 5092.0	...
4961365	  771.7	  589.1	 5094.0	...
4961366	  771.8	  589.3	 5096.0	...
4961367	  771.9	  589.4	 5097.0	...
4961368	  772.0	  589.3	 5098.0	...
4961369	  772.1	  589.2	 5096.0	...
4961370	  772.3	  589.1	 5094.0	...
4961371	  772.4	  589.0	 5091.0	...
4961372	  772.6	  589.0	 5091.0	...
4961373	  772.6	  588.9	 5090.0	...
4961374	  772.6	  588.9	 5089.0	...
4961375	  772.7	  588.8	 5089.0	...
4961376	  772.8	  588.8	 5089.0	...
4961377	  772.9	  588.4	 5089.0	...
4961378	  772.8	  587.9	 5089.0	...
4961379	  772.6	  587.5	 5089.0	...
4961380	  772.2	  587.7	 5088.0	...
4961381	  771.7	  587.9	 5086.0	...
4961382	  771.4	  588.2	 5086.0	...
4961383	  771.2	  588.4	 5086.0	...
4961384	  771.2	  588.6	 5087.0	...
4961385	  771.1	  588.6	 5089.0	...
4961386	  771.1	  588.6	 5092.0	...
4961387	  771.1	  588.6	 5094.0	...
4961388	  771.1	  588.5	 5096.0	...
4961389	  771.1	  588.5	 5095.0	...
4961390	  771.2	  588.5	 5096.0	...
4961391	  771.5	  588.8	 5098.0	...
4961392	  771.8	  589.1	 5097.0	...
4961393	  772.0	  589.4	 5095.0	...
4961394	  772.0	  589.5	 5095.0	...
4961395	  772.0	  589.6	 5097.0	...
4961396	  772.0	  589.6	 5097.0	...
4961397	  771.9	  589.6	 5096.0	...
4961398	  771.8	  589.7	 5093.0	...
4961399	  771.5	  589.8	 5091.0	...
MSG	4961400 0000 _ Number On
4961400	  771.3	  590.0	 5088.0	...
4961401	  771.2	  590.2	 5087.0	...
4961402	  770.9	  590.0	 5087.0	...
4961403	  770.6	  589.6	 5086.0	...
4961404	  770.7	  589.1	 5085.0	...
4961405	  771.0	  589.0	 5084.0	...
4961406	  771.2	  589.0	 5083.0	...
4961407	  771.2	  589.1	 5082.0	...
4961408	  771.1	  588.9	 5082.0	...
4961409	  771.3	  588.8	 5083.0	...
4961410	  771.4	  588.6	 5083.0	...
4961411	  771.6	  588.4	 5084.0	...
4961412	  771.4	  588.3	 5085.0	...
4961413	  771.2	  588.2	 5086.0	...
4961414	  771.0	  588.2	 5085.0	...
4961415	  771.3	  588.6	 5084.0	...
4961416	  771.9	  589.0	 5083.0	...
4961417	  772.4	  589.4	 5084.0	...
4961418	  772.6	  589.4	 5085.0	...
4961419	  772.6	  589.3	 5087.0	...
4961420	  772.6	  589.2	 5091.0	...
4961421	  772.7	  589.2	 5095.0	...
4961422	  772.9	  589.2	 5097.0	...
4961423	  773.1	  589.3	 5097.0	...
4961424	  773.2	  589.5	 5097.0	...
4961425	  773.0	  589.7	 5096.0	...
4961426	  772.7	  589.8	 5095.0	...
4961427	  772.4	  589.7	 5096.0	...
4961428	  772.1	  589.7	 5096.0	...
4961429	  771.9	  589.6	 5096.0	...
4961430	  771.8	  589.6	 5095.0	...
4961431	  771.9	  589.7	 5096.0	...
4961432	  771.9	  589.7	 5099.0	...
4961433	  771.7	  589.8	 5099.0	...
4961434	  771.6	  589.8	 5097.0	...
4961435	  771.4	  589.4	 5095.0	...
4961436	  771.4	  589.1	 5095.0	...
4961437	  771.4	  588.7	 5096.0	...
4961438	  771.5	  588.7	 5096.0	...
4961439	  771.7	  588.8	 5096.0	...
4961440	  771.7	  588.9	 5093.0	...
4961441	  772.0	  589.0	 5090.0	...
4961442	  772.5	  589.1	 5088.0	...
4961443	  773.0	  589.2	 5089.0	...
4961444	  773.3	  589.4	 5089.0	...
4961445	  773.4	  589.6	 5091.0	...
4961446	  773.5	  589.9	 5093.0	...
4961447	  773.4	  590.1	 5094.0	...
4961448	  773.3	  590.2	 5093.0	...
4961449	  773.1	  590.0	 5092.0	...
4961450	  773.1	  589.6	 5094.0	...
4961451	  773.0	  589.2	 5096.0	...
4961452	  773.1	  589.3	 5098.0	...
4961453	  773.3	  589.5	 5099.0	...
4961454	  773.4	  589.6	 5099.0	...
4961455	  773.4	  589.5	 5100.0	...
4961456	  773.3	  589.4	 5100.0	...
4961457	  773.2	  589.8	 5100.0	...
4961458	  773.2	  590.1	 5101.0	...
4961459	  773.3	  590.4	 5102.0	...
4961460	  773.4	  590.4	 5104.0	...
4961461	  773.3	  590.4	 5105.0	...
4961462	  773.2	  590.5	 5105.0	...
4961463	  773.2	  590.5	 5105.0	...
4961464	  773.4	  590.6	 5105.0	...
4961465	  773.6	  590.7	 5105.0	...
4961466	  773.5	  590.6	 5104.0	...
4961467	  773.4	  590.4	 5102.0	...
4961468	  773.4	  590.4	 5099.0	...
4961469	  773.5	  590.5	 5102.0	...
4961470	  773.5	  590.8	 5105.0	...
4961471	  773.4	  590.9	 5107.0	...
4961472	  773.2	  591.2	 5107.0	...
4961473	  773.1	  591.5	 5107.0	...
4961474	  773.2	  591.7	 5107.0	...
4961475	  773.3	  591.7	 5107.0	...
4961476	  773.4	  591.6	 5107.0	...
4961477	  773.4	  591.6	 5106.0	...
4961478	  773.3	  591.7	 5104.0	...
4961479	  773.3	  591.8	 5103.0	...
4961480	  773.3	  591.9	 5102.0	...
4961481	  773.1	  591.6	 5102.0	...
4961482	  772.9	  591.3	 5101.0	...
4961483	  772.7	  591.0	 5101.0	...
4961484	  772.6	  590.7	 5100.0	...
4961485	  772.4	  590.3	 5101.0	...
4961486	  772.3	  590.0	 5102.0	...
4961487	  772.3	  590.0	 5103.0	...
4961488	  772.1	  590.4	 5102.0	...
4961489	  772.0	  590.9	 5100.0	...
4961490	  771.9	  591.6	 5101.0	...
4961491	  772.0	  591.7	 5104.0	...
4961492	  771.9	  592.0	 5107.0	...
4961493	  771.7	  591.9	 5107.0	...
4961494	  771.6	  591.8	 5108.0	...
4961495	  771.7	  591.6	 5109.0	...
4961496	  771.8	  591.4	 5109.0	...
4961497	  772.0	  591.2	 5108.0	...
4961498	  772.2	  591.1	 5106.0	...
4961499	  772.5	  591.1	 5103.0	...
4961500	  772.4	  591.2	 5103.0	...
4961501	  772.4	  591.2	 5104.0	...
4961502	  772.2	  591.2	 5106.0	...
4961503	  772.0	  591.3	 5106.0	...
4961504	  771.9	  591.7	 5107.0	...
4961505	  772.0	  592.5	 5109.0	...
4961506	  772.1	  593.3	 5110.0	...
4961507	  772.1	  593.6	 5114.0	...
4961508	  772.4	  594.3	 5118.0	...
4961509	  772.8	  594.9	 5122.0	...
4961510	  773.0	  595.4	 5121.0	...
4961511	  773.0	  595.2	 5119.0	...
4961512	  773.1	  594.9	 5119.0	...
4961513	  773.2	  594.7	 5120.0	...
4961514	  773.3	  594.7	 5121.0	...
4961515	  773.2	  594.3	 5124.0	...
4961516	  773.2	  593.8	 5126.0	...
4961517	  773.1	  593.3	 5126.0	...
4961518	  773.1	  593.4	 5125.0	...
4961519	  773.0	  593.6	 5124.0	...
4961520	  772.8	  593.7	 5123.0	...
4961521	  772.6	  593.6	 5122.0	...
4961522	  772.4	  593.5	 5123.0	...
4961523	  772.3	  593.4	 5123.0	...
4961524	  772.3	  593.3	 5123.0	...
4961525	  772.4	  593.3	 5122.0	...
4961526	  772.6	  593.7	 5122.0	...
4961527	  772.8	  594.1	 5122.0	...
4961528	  772.8	  594.5	 5121.0	...
4961529	  773.0	  594.6	 5121.0	...
4961530	  773.4	  595.1	 5122.0	...
4961531	  773.9	  595.5	 5123.0	...
4961532	  774.3	  596.1	 5125.0	...
4961533	  774.8	  596.3	 5125.0	...
4961534	  775.0	  596.2	 5127.0	...
4961535	  776.4	  595.6	 5128.0	...
4961536	  777.5	  594.9	 5130.0	...
4961537	  779.2	  594.1	 5131.0	...
4961538	  780.0	  593.5	 5131.0	...
4961539	  781.1	  592.9	 5130.0	...
4961540	  782.0	  592.1	 5127.0	...
4961541	  782.9	  591.4	 5122.0	...
4961542	  784.3	  590.7	 5117.0	...
4961543	  785.7	  590.6	 5114.0	...
4961544	  787.0	  590.5	 5115.0	...
4961545	  787.5	  590.7	 5118.0	...
4961546	  787.5	  591.3	 5121.0	...
4961547	  787.4	  592.2	 5122.0	...
4961548	  786.8	  593.0	 5124.0	...
4961549	  785.9	  593.5	 5126.0	...
4961550	  785.1	  593.8	 5129.0	...
4961551	  784.6	  594.0	 5129.0	...
4961552	  783.9	  594.3	 5129.0	...
4961553	  783.2	  594.4	 5131.0	...
4961554	  782.2	  594.6	 5132.0	...
4961555	  781.8	  594.5	 5135.0	...
4961556	  781.3	  594.5	 5137.0	...
4961557	  781.0	  594.2	 5139.0	...
4961558	  780.7	  594.1	 5141.0	...
4961559	  780.5	  593.9	 5141.0	...
4961560	  780.8	  594.0	 5140.0	...
4961561	  781.2	  594.1	 5140.0	...
4961562	  781.4	  594.3	 5139.0	...
4961563	  781.5	  594.4	 5138.0	...
4961564	  781.6	  594.5	 5138.0	...
4961565	  781.9	  594.6	 5140.0	...
4961566	  782.2	  595.0	 5142.0	...
4961567	  782.0	  595.2	 5142.0	...
4961568	  781.7	  595.5	 5140.0	...
4961569	  781.4	  595.2	 5137.0	...
4961570	  781.1	  594.9	 5134.0	...
4961571	  780.9	  594.7	 5133.0	...
4961572	  780.6	  594.8	 5132.0	...
4961573	  780.6	  594.9	 5131.0	...
4961574	  780.6	  595.0	 5131.0	...
4961575	  780.8	  594.9	 5131.0	...
4961576	  781.1	  594.7	 5131.0	...
4961577	  781.4	  594.3	 5132.0	...
4961578	  781.7	  594.0	 5132.0	...
4961579	  781.7	  593.6	 5131.0	...
4961580	  781.7	  593.3	 5130.0	...
4961581	  781.7	  592.9	 5130.0	...
4961582	  781.7	  592.9	 5130.0	...
4961583	  781.7	  593.0	 5129.0	...
4961584	  781.4	  593.5	 5129.0	...
4961585	  781.2	  594.0	 5130.0	...
4961586	  781.0	  594.1	 5130.0	...
4961587	  781.1	  594.1	 5131.0	...
4961588	  781.3	  594.1	 5131.0	...
4961589	  781.3	  594.1	 5131.0	...
4961590	  781.3	  594.2	 5131.0	...
4961591	  781.3	  594.1	 5130.0	...
4961592	  781.4	  594.1	 5129.0	...
4961593	  781.6	  594.3	 5130.0	...
4961594	  781.7	  594.4	 5132.0	...
4961595	  781.7	  594.9	 5135.0	...
4961596	  781.7	  595.1	 5135.0	...
4961597	  781.7	  595.3	 5136.0	...
4961598	  781.9	  595.2	 5139.0	...
4961599	  782.1	  595.1	 5142.0	...
4961600	  782.4	  595.0	 5145.0	...
4961601	  782.2	  595.1	 5142.0	...
4961602	  781.9	  595.2	 5140.0	...
4961603	  781.7	  595.3	 5139.0	...
4961604	  781.6	  595.3	 5142.0	...
4961605	  781.6	  595.3	 5146.0	...
4961606	  781.7	  595.2	 5149.0	...
4961607	  781.7	  595.1	 5150.0	...
4961608	  781.7	  595.1	 5151.0	...
4961609	  781.7	  595.0	 5150.0	...
4961610	  781.7	  595.0	 5150.0	...
4961611	  781.7	  594.8	 5152.0	...
4961612	  781.8	  594.7	 5155.0	...
4961613	  782.0	  594.5	 5158.0	...
4961614	  782.3	  594.5	 5159.0	...
4961615	  782.4	  594.4	 5160.0	...
4961616	  782.4	  594.1	 5159.0	...
4961617	  782.4	  593.8	 5158.0	...
4961618	  782.5	  593.5	 5156.0	...
4961619	  782.6	  593.5	 5154.0	...
4961620	  782.6	  593.4	 5153.0	...
4961621	  782.6	  593.4	 5153.0	...
4961622	  782.5	  593.6	 5153.0	...
4961623	  782.4	  594.1	 5154.0	...
4961624	  782.4	  594.5	 5154.0	...
4961625	  782.3	  594.7	 5155.0	...
4961626	  782.0	  594.8	 5155.0	...
4961627	  781.7	  594.9	 5156.0	...
4961628	  781.5	  595.2	 5156.0	...
4961629	  781.5	  595.4	 5156.0	...
4961630	  781.6	  595.6	 5156.0	...
4961631	  781.6	  595.6	 5156.0	...
4961632	  781.6	  595.7	 5156.0	...
4961633	  781.6	  595.8	 5157.0	...
4961634	  781.5	  595.9	 5157.0	...
4961635	  781.4	  596.1	 5154.0	...
4961636	  781.3	  596.2	 5152.0	...
4961637	  781.6	  596.0	 5150.0	...
4961638	  781.8	  595.8	 5152.0	...
4961639	  782.2	  595.7	 5156.0	...
4961640	  782.4	  595.8	 5159.0	...
4961641	  782.7	  596.0	 5161.0	...
4961642	  782.7	  596.0	 5163.0	...
4961643	  782.6	  596.1	 5165.0	...
4961644	  782.5	  596.0	 5167.0	...
4961645	  782.5	  596.0	 5167.0	...
4961646	  782.4	  595.9	 5167.0	...
4961647	  782.5	  595.5	 5167.0	...
4961648	  782.5	  595.2	 5168.0	...
4961649	  782.5	  594.8	 5168.0	...
4961650	  782.5	  594.6	 5169.0	...
4961651	  782.5	  594.6	 5168.0	...
4961652	  782.5	  594.3	 5167.0	...
4961653	  782.3	  594.1	 5169.0	...
4961654	  782.2	  594.1	 5171.0	...
4961655	  782.2	  594.3	 5173.0	...
4961656	  782.4	  594.6	 5172.0	...
4961657	  782.6	  594.6	 5171.0	...
4961658	  782.6	  594.7	 5170.0	...
4961659	  782.6	  594.9	 5166.0	...
4961660	  782.6	  594.9	 5164.0	...
4961661	  782.6	  594.8	 5162.0	...
4961662	  782.5	  594.7	 5165.0	...
4961663	  782.7	  594.5	 5169.0	...
4961664	  782.8	  594.6	 5172.0	...
4961665	  782.9	  594.8	 5171.0	...
4961666	  782.8	  594.9	 5170.0	...
4961667	  783.1	  594.9	 5168.0	...
4961668	  783.5	  594.9	 5167.0	...
4961669	  783.8	  594.9	 5168.0	...
4961670	  783.9	  595.0	 5169.0	...
4961671	  783.9	  595.3	 5170.0	...
4961672	  784.2	  595.6	 5170.0	...
4961673	  784.6	  595.7	 5168.0	...
4961674	  784.9	  596.0	 5167.0	...
4961675	  785.0	  596.2	 5167.0	...
4961676	  784.9	  596.3	 5168.0	...
4961677	  784.8	  596.3	 5167.0	...
4961678	  784.7	  596.3	 5165.0	...
4961679	  784.5	  596.4	 5166.0	...
4961680	  784.5	  596.4	 5168.0	...
4961681	  784.4	  596.5	 5171.0	...
4961682	  784.2	  596.6	 5171.0	...
4961683	  784.0	  596.5	 5170.0	...
4961684	  784.0	  596.3	 5169.0	...
4961685	  783.9	  596.2	 5169.0	...
4961686	  783.8	  596.2	 5169.0	...
4961687	  783.5	  596.2	 5168.0	...
4961688	  783.2	  596.2	 5168.0	...
4961689	  782.9	  596.0	 5168.0	...
4961690	  782.7	  595.7	 5170.0	...
4961691	  782.6	  595.5	 5171.0	...
4961692	  782.4	  595.5	 5171.0	...
4961693	  782.0	  595.8	 5171.0	...
4961694	  781.7	  596.0	 5171.0	...
4961695	  781.7	  596.5	 5172.0	...
4961696	  781.9	  596.8	 5172.0	...
4961697	  782.2	  597.1	 5172.0	...
4961698	  782.2	  597.0	 5173.0	...
4961699	  782.2	  597.0	 5174.0	...
4961700	  782.3	  597.1	 5176.0	...
4961701	  782.3	  597.0	 5176.0	...
4961702	  782.4	  597.0	 5175.0	...
4961703	  782.6	  597.2	 5175.0	...
4961704	  783.0	  597.4	 5176.0	...
4961705	  783.5	  597.6	 5177.0	...
MSG	4961706 0000 _ Number Off
4961706	  783.7	  597.5	 5178.0	...
4961707	  783.8	  597.4	 5178.0	...
4961708	  783.9	  597.5	 5177.0	...
4961709	  784.0	  597.7	 5176.0	...
4961710	  784.0	  598.0	 5176.0	...
4961711	  784.1	  598.1	 5177.0	...
4961712	  784.3	  598.2	 5179.0	...
4961713	  784.0	  598.0	 5181.0	...
4961714	  783.6	  597.9	 5181.0	...
4961715	  783.2	  597.8	 5180.0	...
4961716	  783.2	  597.8	 5179.0	...
4961717	  783.1	  597.8	 5178.0	...
4961718	  782.9	  597.8	 5177.0	...
4961719	  782.6	  597.9	 5176.0	...
4961720	  782.2	  597.9	 5176.0	...
4961721	  781.9	  598.0	 5175.0	...
4961722	  781.6	  598.0	 5176.0	...
4961723	  781.6	  598.1	 5179.0	...
4961724	  781.2	  598.3	 5181.0	...
4961725	  780.8	  598.6	 5183.0	...
4961726	  780.5	  598.7	 5183.0	...
4961727	  780.9	  598.7	 5185.0	...
4961728	  781.2	  598.5	 5186.0	...
4961729	  781.4	  598.4	 5188.0	...
4961730	  781.4	  598.3	 5188.0	...
4961731	  781.4	  598.3	 5188.0	...
4961732	  781.4	  598.4	 5188.0	...
4961733	  781.4	  598.4	 5188.0	...
4961734	  781.4	  598.1	 5187.0	...
4961735	  781.4	  597.8	 5186.0	...
4961736	  781.5	  597.6	 5186.0	...
4961737	  781.5	  597.7	 5186.0	...
4961738	  781.6	  597.9	 5186.0	...
4961739	  781.5	  597.9	 5185.0	...
4961740	  781.4	  597.9	 5184.0	...
4961741	  781.3	  597.9	 5183.0	...
4961742	  781.3	  597.9	 5182.0	...
4961743	  781.1	  598.0	 5182.0	...
4961744	  780.9	  598.2	 5182.0	...
4961745	  780.8	  598.3	 5182.0	...
4961746	  780.9	  598.3	 5182.0	...
4961747	  781.2	  598.2	 5182.0	...
4961748	  781.3	  598.4	 5183.0	...
4961749	  781.4	  598.7	 5183.0	...
4961750	  781.4	  599.0	 5184.0	...
4961751	  781.4	  599.0	 5184.0	...
4961752	  781.5	  599.1	 5185.0	...
4961753	  781.4	  599.3	 5187.0	...
4961754	  781.3	  599.4	 5188.0	...
4961755	  781.4	  599.4	 5187.0	...
4961756	  781.6	  599.5	 5187.0	...
4961757	  781.8	  599.6	 5186.0	...
4961758	  781.9	  599.6	 5186.0	...
4961759	  782.0	  599.8	 5185.0	...
4961760	  782.0	  600.1	 5185.0	...
4961761	  781.9	  600.3	 5186.0	...
4961762	  781.6	  599.9	 5186.0	...
4961763	  781.0	  599.6	 5184.0	...
4961764	  780.3	  599.0	 5182.0	...
4961765	  779.3	  598.4	 5181.0	...
EFIX R   4959092	4961765	2674	  774.5	  587.7	   5144
SSACC R  4961766
4961766	  778.1	  597.3	 5181.0	...
4961767	  776.6	  595.6	 5182.0	...
4961768	  775.3	  594.2	 5181.0	...
4961769	  773.9	  592.8	 5180.0	...
4961770	  772.2	  591.8	 5177.0	...
4961771	  770.6	  590.5	 5174.0	...
ESACC R  4961766	4961771	6	  778.1	  597.3	  770.6	  590.5	   0.22	     37
SFIX R   4961772
4961772	  769.5	  589.8	 5171.0	...
4961773	  768.9	  588.9	 5170.0	...
4961774	  768.6	  588.4	 5170.0	...
4961775	  768.2	  587.4	 5170.0	...
4961776	  768.4	  586.7	 5170.0	...
4961777	  768.6	  586.3	 5169.0	...
4961778	  769.3	  586.2	 5168.0	...
4961779	  770.1	  586.3	 5168.0	...
4961780	  771.2	  586.9	 5170.0	...
4961781	  772.3	  587.4	 5172.0	...
4961782	  773.2	  587.8	 5172.0	...
4961783	  774.2	  587.8	 5173.0	...
4961784	  774.8	  587.9	 5172.0	...
4961785	  775.3	  588.0	 5173.0	...
4961786	  775.6	  588.2	 5173.0	...
4961787	  775.6	  588.2	 5173.0	...
4961788	  775.7	  588.1	 5174.0	...
4961789	  775.6	  588.0	 5175.0	...
4961790	  775.6	  587.8	 5177.0	...
4961791	  775.6	  587.6	 5179.0	...
4961792	  775.4	  587.5	 5178.0	...
4961793	  775.2	  587.5	 5178.0	...
4961794	  775.0	  587.7	 5177.0	...
4961795	  775.1	  588.2	 5177.0	...
4961796	  774.9	  588.7	 5178.0	...
4961797	  774.8	  589.2	 5178.0	...
4961798	  774.6	  589.5	 5178.0	...
4961799	  774.5	  589.8	 5178.0	...
4961800	  774.4	  590.1	 5178.0	...
4961801	  774.3	  590.2	 5178.0	...
4961802	  774.4	  590.0	 5177.0	...
4961803	  774.5	  589.7	 5176.0	...
4961804	  774.6	  589.5	 5174.0	...
4961805	  774.5	  589.4	 5173.0	...
4961806	  774.5	  589.2	 5173.0	...
4961807	  774.5	  589.2	 5173.0	...
4961808	  774.5	  589.3	 5176.0	...
4961809	  774.5	  589.7	 5179.0	...
4961810	  774.4	  590.2	 5182.0	...
4961811	  774.1	  590.7	 5182.0	...
4961812	  773.8	  591.1	 5180.0	...
4961813	  773.6	  591.2	 5177.0	...
4961814	  773.6	  591.2	 5175.0	...
4961815	  773.7	  591.2	 5175.0	...
4961816	  774.1	  591.0	 5175.0	...
4961817	  774.6	  590.9	 5178.0	...
4961818	  775.2	  590.7	 5181.0	...
4961819	  775.3	  590.6	 5184.0	...
4961820	  775.2	  590.5	 5184.0	...
4961821	  775.3	  590.5	 5184.0	...
4961822	  775.4	  590.4	 5183.0	...
4961823	  775.4	  590.3	 5183.0	...
4961824	  775.2	  590.0	 5182.0	...
4961825	  775.1	  589.7	 5182.0	...
4961826	  775.1	  589.5	 5180.0	...
4961827	  775.1	  589.4	 5177.0	...
4961828	  775.1	  589.4	 5175.0	...
4961829	  775.1	  589.8	 5174.0	...
4961830	  774.9	  590.3	 5176.0	...
4961831	  774.7	  590.8	 5177.0	...
4961832	  774.6	  590.9	 5177.0	...
4961833	  774.8	  590.9	 5176.0	...
4961834	  774.9	  591.0	 5175.0	...
4961835	  774.9	  591.0	 5175.0	...
4961836	  775.0	  591.1	 5174.0	...
4961837	  775.0	  591.0	 5173.0	...
4961838	  774.9	  590.7	 5172.0	...
4961839	  774.6	  590.1	 5171.0	...
4961840	  774.4	  589.6	 5170.0	...
4961841	  774.4	  589.3	 5170.0	...
4961842	  774.3	  589.6	 5171.0	...
4961843	  774.1	  589.8	 5172.0	...
4961844	  774.0	  590.3	 5173.0	...
4961845	  774.2	  590.6	 5174.0	...
4961846	  774.1	  590.9	 5173.0	...
4961847	  773.8	  590.9	 5172.0	...
4961848	  773.6	  591.0	 5172.0	...
4961849	  773.5	  591.3	 5173.0	...
4961850	  773.5	  591.7	 5174.0	...
4961851	  773.5	  592.2	 5175.0	...
4961852	  773.6	  592.3	 5175.0	...
4961853	  773.7	  592.3	 5176.0	...
4961854	  773.8	  592.2	 5176.0	...
4961855	  773.7	  591.9	 5176.0	...
4961856	  773.7	  591.7	 5176.0	...
4961857	  773.6	  591.3	 5176.0	...
4961858	  773.5	  591.3	 5175.0	...
4961859	  773.4	  591.2	 5174.0	...
4961860	  773.4	  590.9	 5172.0	...
4961861	  773.5	  590.7	 5172.0	...
4961862	  773.5	  590.4	 5174.0	...
4961863	  773.6	  590.4	 5178.0	...
4961864	  773.6	  590.4	 5183.0	...
4961865	  773.6	  590.5	 5185.0	...
4961866	  773.8	  590.7	 5185.0	...
4961867	  774.1	  590.8	 5184.0	...
4961868	  774.2	  590.6	 5185.0	...
4961869	  774.3	  590.3	 5186.0	...
4961870	  774.2	  590.0	 5185.0	...
4961871	  774.1	  590.0	 5185.0	...
4961872	  773.9	  590.0	 5182.0	...
4961873	  773.8	  590.0	 5181.0	...
4961874	  773.6	  590.0	 5179.0	...
4961875	  773.3	  590.1	 5179.0	...
4961876	  773.0	  590.1	 5180.0	...
4961877	  772.7	  590.2	 5181.0	...
4961878	  772.8	  590.2	 5182.0	...
4961879	  772.8	  590.2	 5182.0	...
4961880	  772.9	  590.5	 5183.0	...
4961881	  772.9	  590.7	 5182.0	...
4961882	  772.9	  591.0	 5179.0	...
4961883	  772.7	  591.4	 5177.0	...
4961884	  772.6	  591.7	 5177.0	...
4961885	  772.6	  591.8	 5177.0	...
4961886	  772.6	  591.5	 5177.0	...
4961887	  772.7	  591.3	 5176.0	...
4961888	  772.8	  591.5	 5176.0	...
4961889	  772.5	  591.3	 5174.0	...
4961890	  772.2	  591.0	 5173.0	...
4961891	  771.8	  590.7	 5173.0	...
4961892	  771.8	  590.8	 5174.0	...
4961893	  771.8	  590.6	 5175.0	...
4961894	  771.7	  590.4	 5177.0	...
4961895	  771.9	  590.3	 5177.0	...
4961896	  772.2	  590.7	 5178.0	...
4961897	  772.5	  591.0	 5178.0	...
4961898	  772.6	  591.3	 5177.0	...
4961899	  772.7	  591.3	 5177.0	...
4961900	  773.0	  591.2	 5177.0	...
4961901	  773.3	  591.2	 5178.0	...
4961902	  773.5	  591.2	 5176.0	...
4961903	  773.5	  591.3	 5175.0	...
4961904	  773.5	  591.4	 5173.0	...
4961905	  773.4	  591.4	 5172.0	...
4961906	  773.3	  591.4	 5172.0	...
4961907	  773.2	  591.3	 5173.0	...
4961908	  773.3	  591.6	 5173.0	...
4961909	  773.1	  591.8	 5174.0	...
4961910	  773.0	  592.2	 5174.0	...
4961911	  772.9	  592.3	 5173.0	...
4961912	  772.8	  592.3	 5172.0	...
4961913	  772.7	  592.3	 5173.0	...
4961914	  772.4	  592.3	 5175.0	...
MSG	4961915 0000 _ Number On
4961915	  772.2	  592.3	 5178.0	...
4961916	  772.1	  592.3	 5179.0	...
4961917	  772.2	  592.2	 5181.0	...
4961918	  772.2	  592.2	 5182.0	...
4961919	  772.3	  593.0	 5183.0	...
4961920	  772.4	  593.8	 5183.0	...
4961921	  772.5	  594.2	 5181.0	...
4961922	  772.5	  594.0	 5180.0	...
4961923	  772.6	  593.7	 5179.0	...
4961924	  772.5	  593.9	 5181.0	...
4961925	  772.5	  593.9	 5182.0	...
4961926	  772.6	  593.8	 5181.0	...
4961927	  772.6	  593.6	 5181.0	...
4961928	  772.5	  593.5	 5180.0	...
4961929	  772.3	  593.6	 5179.0	...
4961930	  772.2	  593.6	 5178.0	...
4961931	  772.2	  593.6	 5177.0	...
4961932	  772.2	  593.5	 5177.0	...
4961933	  772.2	  593.2	 5177.0	...
4961934	  772.3	  592.8	 5177.0	...
4961935	  772.3	  592.6	 5177.0	...
4961936	  772.4	  592.8	 5176.0	...
4961937	  772.4	  592.9	 5175.0	...
4961938	  772.4	  592.9	 5175.0	...
4961939	  772.3	  592.9	 5174.0	...
4961940	  772.2	  592.5	 5172.0	...
4961941	  772.2	  592.1	 5170.0	...
4961942	  772.2	  591.7	 5169.0	...
4961943	  772.3	  591.7	 5169.0	...
4961944	  772.4	  591.7	 5169.0	...
4961945	  772.4	  591.2	 5169.0	...
4961946	  772.3	  590.9	 5169.0	...
4961947	  772.3	  590.6	 5170.0	...
4961948	  772.4	  590.6	 5172.0	...
4961949	  772.3	  590.6	 5173.0	...
4961950	  772.1	  590.5	 5174.0	...
4961951	  772.0	  590.3	 5172.0	...
4961952	  772.0	  590.5	 5169.0	...
4961953	  771.9	  590.8	 5166.0	...
4961954	  771.8	  590.8	 5165.0	...
4961955	  771.5	  590.7	 5165.0	...
4961956	  771.3	  590.9	 5166.0	...
4961957	  771.2	  591.6	 5167.0	...
4961958	  771.1	  592.1	 5169.0	...
4961959	  771.0	  592.2	 5172.0	...
4961960	  770.9	  592.0	 5175.0	...
4961961	  770.8	  591.9	 5177.0	...
4961962	  770.6	  591.8	 5176.0	...
4961963	  770.6	  592.3	 5175.0	...
4961964	  770.7	  592.7	 5174.0	...
4961965	  771.0	  592.9	 5174.0	...
4961966	  771.2	  592.8	 5174.0	...
4961967	  771.1	  592.8	 5174.0	...
4961968	  771.1	  593.0	 5174.0	...
4961969	  771.1	  593.0	 5174.0	...
4961970	  771.1	  592.9	 5173.0	...
4961971	  771.1	  592.9	 5172.0	...
4961972	  771.1	  592.9	 5171.0	...
4961973	  770.9	  592.9	 5171.0	...
4961974	  770.7	  592.9	 5172.0	...
4961975	  770.6	  592.9	 5173.0	...
4961976	  770.7	  592.7	 5174.0	...
4961977	  771.0	  592.6	 5175.0	...
4961978	  771.2	  592.5	 5176.0	...
4961979	  771.4	  592.7	 5174.0	...
4961980	  771.3	  592.9	 5171.0	...
4961981	  771.4	  593.2	 5168.0	...
4961982	  771.6	  593.4	 5167.0	...
4961983	  771.7	  593.7	 5167.0	...
4961984	  771.8	  593.9	 5167.0	...
4961985	  771.7	  594.1	 5167.0	...
4961986	  771.4	  594.0	 5166.0	...
4961987	  771.1	  594.0	 5166.0	...
4961988	  771.0	  594.0	 5168.0	...
4961989	  771.2	  594.0	 5170.0	...
4961990	  771.4	  594.1	 5171.0	...
4961991	  771.4	  594.2	 5171.0	...
4961992	  771.2	  594.4	 5170.0	...
4961993	  771.0	  594.5	 5168.0	...
4961994	  771.1	  594.7	 5167.0	...
4961995	  771.1	  594.8	 5168.0	...
4961996	  771.2	  594.8	 5169.0	...
4961997	  771.3	  594.8	 5168.0	...
4961998	  771.3	  594.8	 5166.0	...
4961999	  771.1	  594.8	 5165.0	...
4962000	  771.2	  594.8	 5165.0	...
4962001	  771.4	  594.8	 5165.0	...
4962002	  771.6	  594.9	 5164.0	...
4962003	  771.5	  594.9	 5161.0	...
4962004	  771.6	  594.8	 5158.0	...
4962005	  771.6	  594.4	 5156.0	...
4962006	  771.5	  594.0	 5155.0	...
4962007	  771.4	  594.0	 5158.0	...
4962008	  771.4	  594.3	 5162.0	...
4962009	  771.4	  594.5	 5166.0	...
4962010	  771.4	  594.5	 5164.0	...
4962011	  771.5	  594.2	 5161.0	...
4962012	  771.6	  594.0	 5160.0	...
4962013	  771.8	  593.8	 5162.0	...
4962014	  771.9	  593.9	 5164.0	...
4962015	  772.1	  593.8	 5164.0	...
4962016	  772.2	  593.8	 5163.0	...
4962017	  772.3	  593.8	 5161.0	...
4962018	  772.3	  593.7	 5160.0	...
4962019	  772.3	  593.5	 5159.0	...
4962020	  772.3	  593.7	 5159.0	...
4962021	  772.2	  593.9	 5159.0	...
4962022	  772.3	  594.1	 5159.0	...
4962023	  772.4	  594.2	 5161.0	...
4962024	  772.5	  594.1	 5164.0	...
4962025	  772.4	  594.0	 5166.0	...
4962026	  772.4	  594.0	 5167.0	...
4962027	  772.4	  594.0	 5168.0	...
4962028	  772.4	  593.9	 5169.0	...
4962029	  772.4	  593.7	 5171.0	...
4962030	  772.4	  593.7	 5170.0	...
4962031	  772.3	  593.9	 5168.0	...
4962032	  772.3	  594.0	 5166.0	...
4962033	  772.3	  594.1	 5165.0	...
4962034	  772.6	  594.3	 5165.0	...
4962035	  772.9	  594.5	 5165.0	...
4962036	  773.1	  594.4	 5165.0	...
4962037	  773.1	  594.2	 5165.0	...
4962038	  773.0	  594.4	 5165.0	...
4962039	  772.9	  594.8	 5166.0	...
4962040	  772.9	  595.2	 5166.0	...
4962041	  772.8	  595.1	 5165.0	...
4962042	  772.7	  594.9	 5164.0	...
4962043	  772.6	  594.6	 5163.0	...
4962044	  772.4	  594.7	 5162.0	...
4962045	  772.3	  594.7	 5162.0	...
4962046	  772.2	  594.8	 5162.0	...
4962047	  772.2	  594.9	 5162.0	...
4962048	  772.3	  594.9	 5163.0	...
4962049	  772.3	  594.6	 5164.0	...
4962050	  772.3	  594.3	 5166.0	...
4962051	  772.2	  594.0	 5166.0	...
4962052	  772.1	  593.8	 5166.0	...
4962053	  772.0	  593.5	 5167.0	...
4962054	  771.9	  593.2	 5167.0	...
4962055	  771.8	  593.2	 5165.0	...
4962056	  771.8	  593.3	 5163.0	...
4962057	  771.8	  593.5	 5163.0	...
4962058	  771.9	  593.6	 5164.0	...
4962059	  771.7	  593.8	 5165.0	...
4962060	  771.5	  593.9	 5165.0	...
4962061	  771.5	  593.7	 5164.0	...
4962062	  771.6	  593.5	 5163.0	...
4962063	  771.7	  593.4	 5162.0	...
4962064	  771.6	  593.7	 5163.0	...
4962065	  771.5	  594.0	 5163.0	...
4962066	  771.4	  594.2	 5165.0	...
4962067	  771.3	  594.2	 5165.0	...
4962068	  771.2	  594.3	 5166.0	...
4962069	  771.2	  594.3	 5166.0	...
4962070	  771.2	  594.7	 5165.0	...
4962071	  771.2	  595.0	 5164.0	...
4962072	  771.3	  595.4	 5162.0	...
4962073	  771.4	  595.4	 5162.0	...
4962074	  771.5	  595.7	 5162.0	...
4962075	  771.7	  596.0	 5163.0	...
4962076	  771.7	  596.2	 5163.0	...
4962077	  771.7	  596.0	 5163.0	...
4962078	  771.8	  595.8	 5162.0	...
4962079	  771.8	  595.6	 5163.0	...
4962080	  771.7	  595.2	 5160.0	...
4962081	  771.9	  594.9	 5158.0	...
4962082	  772.1	  594.4	 5155.0	...
4962083	  772.4	  594.3	 5155.0	...
4962084	  772.1	  594.3	 5154.0	...
4962085	  771.9	  594.4	 5155.0	...
4962086	  771.8	  594.4	 5155.0	...
4962087	  772.0	  594.3	 5155.0	...
4962088	  772.3	  594.3	 5157.0	...
4962089	  772.4	  594.4	 5158.0	...
4962090	  772.5	  594.8	 5158.0	...
4962091	  772.3	  595.1	 5157.0	...
4962092	  772.1	  595.6	 5158.0	...
4962093	  772.0	  595.9	 5160.0	...
4962094	  771.9	  596.4	 5165.0	...
4962095	  771.9	  596.7	 5168.0	...
4962096	  771.8	  597.0	 5170.0	...
4962097	  771.8	  597.1	 5170.0	...
4962098	  771.9	  597.1	 5170.0	...
4962099	  772.1	  597.0	 5171.0	...
4962100	  772.3	  597.0	 5171.0	...
4962101	  772.3	  597.0	 5171.0	...
4962102	  772.3	  597.0	 5170.0	...
4962103	  772.3	  597.0	 5170.0	...
4962104	  772.3	  596.7	 5170.0	...
4962105	  772.1	  596.4	 5171.0	...
4962106	  771.6	  596.2	 5171.0	...
4962107	  771.3	  596.4	 5170.0	...
4962108	  771.1	  596.5	 5168.0	...
4962109	  771.1	  596.5	 5166.0	...
4962110	  771.0	  596.4	 5168.0	...
4962111	  770.9	  596.4	 5172.0	...
4962112	  770.9	  596.5	 5173.0	...
4962113	  770.9	  596.5	 5171.0	...
4962114	  771.0	  596.5	 5169.0	...
4962115	  771.0	  596.4	 5169.0	...
4962116	  770.9	  596.4	 5172.0	...
4962117	  770.9	  596.8	 5175.0	...
4962118	  770.9	  597.3	 5179.0	...
4962119	  770.9	  597.7	 5179.0	...
4962120	  770.7	  597.7	 5177.0	...
4962121	  770.6	  597.6	 5174.0	...
4962122	  770.5	  597.7	 5173.0	...
4962123	  770.5	  597.9	 5173.0	...
4962124	  770.6	  598.0	 5177.0	...
4962125	  770.7	  597.9	 5181.0	...
4962126	  770.8	  598.0	 5185.0	...
4962127	  770.7	  597.9	 5186.0	...
4962128	  770.6	  597.8	 5184.0	...
4962129	  770.5	  597.6	 5181.0	...
4962130	  770.5	  597.6	 5179.0	...
4962131	  770.5	  597.5	 5179.0	...
4962132	  770.3	  597.5	 5179.0	...
4962133	  770.1	  597.5	 5181.0	...
4962134	  769.9	  597.6	 5183.0	...
4962135	  769.8	  597.6	 5184.0	...
4962136	  770.0	  597.6	 5185.0	...
4962137	  770.2	  597.5	 5185.0	...
4962138	  770.4	  597.5	 5186.0	...
4962139	  770.4	  597.5	 5186.0	...
4962140	  770.3	  597.5	 5186.0	...
4962141	  770.2	  597.5	 5185.0	...
4962142	  770.1	  597.4	 5185.0	...
4962143	  770.0	  597.4	 5185.0	...
4962144	  769.9	  597.5	 5185.0	...
4962145	  770.0	  597.7	 5184.0	...
4962146	  770.1	  597.9	 5184.0	...
4962147	  770.2	  598.0	 5186.0	...
4962148	  770.2	  598.1	 5187.0	...
4962149	  770.0	  598.1	 5188.0	...
4962150	  769.8	  598.1	 5187.0	...
4962151	  769.8	  598.2	 5186.0	...
4962152	  769.9	  598.2	 5186.0	...
4962153	  770.1	  598.3	 5186.0	...
4962154	  770.2	  598.3	 5186.0	...
4962155	  770.2	  598.3	 5186.0	...
4962156	  770.2	  598.2	 5187.0	...
4962157	  770.1	  598.2	 5188.0	...
4962158	  770.1	  597.9	 5189.0	...
4962159	  770.0	  597.6	 5190.0	...
4962160	  770.0	  597.4	 5190.0	...
4962161	  770.0	  597.4	 5190.0	...
4962162	  770.0	  597.6	 5189.0	...
4962163	  770.0	  598.1	 5188.0	...
4962164	  770.1	  598.5	 5188.0	...
4962165	  770.1	  598.6	 5188.0	...
4962166	  770.0	  598.4	 5191.0	...
4962167	  769.8	  598.1	 5194.0	...
4962168	  769.7	  598.2	 5196.0	...
4962169	  769.9	  598.4	 5196.0	...
4962170	  770.1	  598.5	 5196.0	...
4962171	  770.2	  598.5	 5195.0	...
4962172	  770.3	  598.5	 5194.0	...
4962173	  770.2	  598.5	 5194.0	...
4962174	  770.1	  598.5	 5195.0	...
4962175	  769.8	  598.5	 5196.0	...
4962176	  769.5	  598.5	 5197.0	...
4962177	  769.8	  598.7	 5197.0	...
4962178	  770.2	  598.9	 5196.0	...
4962179	  770.7	  599.2	 5197.0	...
4962180	  770.7	  599.4	 5197.0	...
4962181	  770.7	  599.5	 5198.0	...
4962182	  770.5	  599.5	 5198.0	...
4962183	  770.3	  599.5	 5198.0	...
4962184	  770.0	  599.5	 5199.0	...
4962185	  769.8	  599.3	 5200.0	...
4962186	  769.5	  599.1	 5202.0	...
4962187	  769.2	  598.9	 5202.0	...
4962188	  768.8	  599.0	 5202.0	...
4962189	  768.6	  599.0	 5203.0	...
4962190	  768.5	  599.0	 5204.0	...
4962191	  768.6	  599.1	 5202.0	...
4962192	  769.0	  599.1	 5199.0	...
4962193	  769.4	  599.2	 5197.0	...
4962194	  769.7	  599.2	 5198.0	...
4962195	  769.7	  599.2	 5198.0	...
4962196	  769.4	  599.4	 5198.0	...
4962197	  769.2	  599.6	 5197.0	...
4962198	  768.9	  599.7	 5196.0	...
4962199	  768.8	  599.7	 5194.0	...
4962200	  768.7	  600.1	 5193.0	...
4962201	  768.6	  600.5	 5194.0	...
4962202	  768.5	  600.8	 5198.0	...
4962203	  768.4	  600.7	 5202.0	...
4962204	  768.0	  600.5	 5205.0	...
4962205	  767.8	  600.5	 5205.0	...
4962206	  767.6	  600.8	 5206.0	...
4962207	  767.5	  600.9	 5206.0	...
4962208	  767.5	  600.8	 5206.0	...
4962209	  767.6	  600.9	 5206.0	...
4962210	  767.6	  601.1	 5206.0	...
4962211	  767.9	  601.2	 5208.0	...
4962212	  768.2	  601.1	 5210.0	...
4962213	  768.5	  601.0	 5212.0	...
4962214	  768.4	  601.0	 5212.0	...
4962215	  768.2	  601.0	 5213.0	...
4962216	  767.8	  601.0	 5214.0	...
4962217	  767.6	  600.5	 5213.0	...
MSG	4962218 0000 _ Number Off
4962218	  767.3	  599.5	 5211.0	...
4962219	  767.1	  598.3	 5210.0	...
EFIX R   4961772	4962219	448	  771.9	  593.9	   5176
SSACC R  4962220
4962220	  766.8	  597.1	 5209.0	...
4962221	  766.5	  595.4	 5210.0	...
4962222	  766.2	  593.0	 5210.0	...
4962223	  765.9	  590.8	 5210.0	...
4962224	  765.6	  588.3	 5208.0	...
4962225	  765.5	  586.6	 5205.0	...
4962226	  765.4	  585.0	 5198.0	...
ESACC R  4962220	4962226	7	  766.8	  597.1	  765.4	  585.0	   0.26	     38
SFIX R   4962227
4962227	  765.4	  584.1	 5191.0	...
4962228	  765.5	  582.6	 5186.0	...
4962229	  765.6	  581.5	 5186.0	...
4962230	  765.9	  580.7	 5185.0	...
4962231	  766.0	  580.6	 5186.0	...
4962232	  766.2	  580.5	 5187.0	...
4962233	  766.2	  580.7	 5188.0	...
4962234	  766.1	  580.8	 5188.0	...
4962235	  766.1	  581.0	 5188.0	...
4962236	  766.0	  581.3	 5188.0	...
4962237	  765.9	  581.6	 5188.0	...
4962238	  765.6	  581.9	 5190.0	...
4962239	  765.5	  581.8	 5191.0	...
4962240	  765.5	  581.8	 5192.0	...
4962241	  765.6	  581.8	 5192.0	...
4962242	  765.6	  581.8	 5194.0	...
4962243	  765.7	  581.8	 5195.0	...
4962244	  765.7	  582.2	 5199.0	...
4962245	  765.7	  582.5	 5200.0	...
4962246	  765.7	  582.9	 5202.0	...
4962247	  765.6	  583.1	 5202.0	...
4962248	  765.5	  583.3	 5202.0	...
4962249	  765.7	  583.8	 5202.0	...
4962250	  766.0	  584.2	 5202.0	...
4962251	  765.8	  585.2	 5202.0	...
4962252	  765.2	  585.8	 5204.0	...
4962253	  764.7	  586.5	 5206.0	...
4962254	  764.8	  586.9	 5208.0	...
4962255	  765.0	  587.6	 5208.0	...
4962256	  765.1	  588.4	 5208.0	...
4962257	  765.2	  588.6	 5210.0	...
4962258	  765.2	  588.2	 5212.0	...
4962259	  765.2	  587.9	 5215.0	...
4962260	  765.1	  587.7	 5217.0	...
4962261	  765.1	  587.7	 5219.0	...
4962262	  765.1	  587.9	 5220.0	...
4962263	  765.0	  588.0	 5221.0	...
4962264	  765.0	  588.3	 5221.0	...
4962265	  765.0	  588.3	 5222.0	...
4962266	  764.9	  588.4	 5221.0	...
4962267	  764.9	  588.5	 5221.0	...
4962268	  764.9	  588.7	 5220.0	...
4962269	  764.9	  588.8	 5220.0	...
4962270	  764.9	  588.7	 5221.0	...
4962271	  764.9	  588.6	 5222.0	...
4962272	  764.9	  588.6	 5223.0	...
4962273	  764.9	  588.4	 5222.0	...
4962274	  764.7	  588.4	 5220.0	...
4962275	  764.5	  588.2	 5220.0	...
4962276	  764.3	  588.0	 5219.0	...
4962277	  764.3	  588.0	 5219.0	...
4962278	  764.4	  588.1	 5220.0	...
4962279	  764.5	  588.5	 5219.0	...
4962280	  764.5	  588.8	 5219.0	...
4962281	  764.4	  589.0	 5220.0	...
4962282	  764.3	  589.0	 5221.0	...
4962283	  764.3	  589.0	 5219.0	...
4962284	  764.4	  589.1	 5216.0	...
4962285	  764.4	  589.1	 5215.0	...
4962286	  764.2	  589.0	 5216.0	...
4962287	  764.0	  588.8	 5217.0	...
4962288	  763.7	  588.6	 5217.0	...
4962289	  763.7	  588.9	 5217.0	...
4962290	  763.5	  589.3	 5217.0	...
4962291	  763.3	  589.6	 5218.0	...
4962292	  763.2	  589.7	 5217.0	...
4962293	  763.3	  589.8	 5215.0	...
4962294	  763.4	  589.8	 5214.0	...
4962295	  763.6	  589.8	 5215.0	...
4962296	  763.6	  589.7	 5217.0	...
4962297	  763.7	  589.6	 5217.0	...
4962298	  763.7	  589.7	 5218.0	...
4962299	  763.7	  589.8	 5218.0	...
4962300	  763.7	  590.0	 5218.0	...
4962301	  763.7	  590.0	 5218.0	...
4962302	  763.5	  590.0	 5218.0	...
4962303	  763.5	  590.1	 5219.0	...
4962304	  763.5	  590.2	 5219.0	...
4962305	  763.7	  590.3	 5220.0	...
4962306	  763.9	  590.1	 5218.0	...
4962307	  763.9	  589.7	 5217.0	...
4962308	  764.0	  589.3	 5217.0	...
4962309	  764.0	  589.0	 5218.0	...
4962310	  764.0	  589.0	 5219.0	...
4962311	  764.0	  589.1	 5221.0	...
4962312	  763.9	  589.3	 5223.0	...
4962313	  763.6	  589.5	 5223.0	...
4962314	  763.4	  589.8	 5221.0	...
4962315	  763.2	  590.0	 5221.0	...
4962316	  763.3	  590.0	 5223.0	...
4962317	  763.4	  589.9	 5225.0	...
4962318	  763.4	  589.9	 5224.0	...
4962319	  763.4	  590.0	 5223.0	...
4962320	  763.6	  590.1	 5223.0	...
4962321	  763.8	  590.2	 5223.0	...
4962322	  764.0	  590.4	 5224.0	...
4962323	  764.0	  590.6	 5226.0	...
4962324	  764.1	  590.8	 5227.0	...
4962325	  764.1	  590.8	 5228.0	...
4962326	  764.1	  590.9	 5227.0	...
4962327	  764.1	  591.1	 5227.0	...
4962328	  764.1	  591.3	 5227.0	...
4962329	  764.1	  591.4	 5228.0	...
4962330	  764.1	  591.3	 5230.0	...
4962331	  764.1	  591.3	 5231.0	...
4962332	  764.1	  591.3	 5232.0	...
4962333	  764.1	  591.4	 5232.0	...
4962334	  764.1	  591.5	 5231.0	...
4962335	  764.1	  591.5	 5232.0	...
4962336	  764.3	  591.5	 5234.0	...
4962337	  764.4	  591.5	 5235.0	...
4962338	  764.4	  591.6	 5235.0	...
4962339	  764.2	  591.5	 5233.0	...
4962340	  763.9	  591.4	 5230.0	...
4962341	  763.8	  591.3	 5227.0	...
4962342	  763.8	  591.3	 5225.0	...
4962343	  763.6	  591.6	 5223.0	...
4962344	  763.4	  591.8	 5223.0	...
4962345	  763.1	  592.0	 5225.0	...
4962346	  763.1	  592.0	 5225.0	...
4962347	  763.2	  592.2	 5224.0	...
4962348	  763.2	  592.3	 5223.0	...
4962349	  763.5	  592.6	 5222.0	...
4962350	  763.7	  592.7	 5221.0	...
4962351	  763.7	  592.9	 5220.0	...
4962352	  763.5	  592.9	 5219.0	...
4962353	  763.4	  592.9	 5216.0	...
4962354	  763.5	  592.8	 5214.0	...
4962355	  763.6	  592.9	 5212.0	...
4962356	  763.5	  592.9	 5212.0	...
4962357	  763.3	  592.7	 5212.0	...
4962358	  763.1	  592.4	 5213.0	...
4962359	  763.0	  592.2	 5213.0	...
4962360	  762.9	  592.1	 5214.0	...
4962361	  762.9	  592.0	 5214.0	...
4962362	  762.9	  591.8	 5214.0	...
4962363	  763.0	  591.7	 5211.0	...
4962364	  763.1	  591.7	 5208.0	...
4962365	  763.1	  591.7	 5206.0	...
4962366	  763.2	  591.6	 5205.0	...
4962367	  763.2	  591.6	 5205.0	...
4962368	  763.3	  591.6	 5205.0	...
4962369	  763.3	  591.7	 5205.0	...
4962370	  763.2	  591.8	 5205.0	...
4962371	  763.2	  591.6	 5208.0	...
4962372	  763.2	  591.4	 5212.0	...
4962373	  763.4	  591.4	 5216.0	...
4962374	  763.6	  591.6	 5217.0	...
4962375	  763.8	  591.8	 5218.0	...
4962376	  763.8	  591.8	 5219.0	...
4962377	  763.8	  591.8	 5222.0	...
4962378	  763.8	  591.9	 5226.0	...
4962379	  763.5	  592.2	 5228.0	...
4962380	  763.2	  592.5	 5228.0	...
4962381	  763.2	  592.9	 5229.0	...
4962382	  763.4	  593.0	 5230.0	...
4962383	  763.7	  593.5	 5230.0	...
4962384	  763.9	  593.9	 5229.0	...
4962385	  764.0	  594.4	 5228.0	...
4962386	  764.0	  594.4	 5227.0	...
4962387	  764.0	  594.2	 5227.0	...
4962388	  763.5	  593.9	 5226.0	...
4962389	  763.1	  593.7	 5223.0	...
4962390	  762.6	  593.8	 5220.0	...
4962391	  762.8	  593.8	 5219.0	...
4962392	  762.9	  593.7	 5218.0	...
4962393	  763.0	  593.8	 5217.0	...
4962394	  762.9	  593.9	 5217.0	...
4962395	  762.8	  594.0	 5217.0	...
4962396	  762.8	  594.0	 5217.0	...
4962397	  762.8	  594.1	 5215.0	...
4962398	  762.7	  594.1	 5213.0	...
4962399	  762.8	  594.0	 5212.0	...
4962400	  762.9	  593.7	 5214.0	...
4962401	  763.1	  593.3	 5218.0	...
4962402	  763.3	  593.2	 5222.0	...
4962403	  763.6	  593.3	 5225.0	...
4962404	  763.7	  593.4	 5227.0	...
4962405	  763.8	  593.4	 5228.0	...
4962406	  763.7	  593.4	 5228.0	...
4962407	  763.7	  593.5	 5228.0	...
4962408	  763.8	  593.5	 5227.0	...
4962409	  763.9	  593.5	 5227.0	...
4962410	  764.0	  593.5	 5229.0	...
4962411	  764.0	  593.5	 5231.0	...
4962412	  764.1	  593.7	 5233.0	...
4962413	  763.9	  594.1	 5233.0	...
4962414	  763.7	  594.4	 5230.0	...
4962415	  763.6	  594.7	 5226.0	...
4962416	  763.8	  594.7	 5222.0	...
4962417	  764.0	  594.8	 5221.0	...
4962418	  764.1	  594.8	 5220.0	...
4962419	  764.1	  594.9	 5222.0	...
4962420	  764.0	  595.0	 5223.0	...
4962421	  763.8	  594.7	 5225.0	...
4962422	  763.5	  594.3	 5226.0	...
4962423	  763.4	  593.5	 5227.0	...
4962424	  763.3	  593.1	 5228.0	...
4962425	  763.3	  592.8	 5227.0	...
4962426	  763.3	  593.0	 5228.0	...
4962427	  763.4	  593.1	 5231.0	...
4962428	  763.6	  593.2	 5234.0	...
4962429	  763.8	  593.5	 5235.0	...
MSG	4962430 0000 _ Number On
4962430	  763.8	  593.7	 5234.0	...
4962431	  763.8	  593.9	 5233.0	...
4962432	  763.9	  594.0	 5233.0	...
4962433	  764.0	  594.1	 5233.0	...
4962434	  764.1	  594.0	 5232.0	...
4962435	  764.3	  594.1	 5232.0	...
4962436	  764.5	  594.4	 5231.0	...
4962437	  764.6	  594.8	 5228.0	...
4962438	  764.6	  595.2	 5226.0	...
4962439	  764.1	  595.6	 5225.0	...
4962440	  763.8	  595.9	 5225.0	...
4962441	  763.4	  595.8	 5224.0	...
4962442	  763.5	  595.7	 5224.0	...
4962443	  763.3	  595.7	 5225.0	...
4962444	  763.2	  595.6	 5227.0	...
4962445	  763.1	  595.5	 5224.0	...
4962446	  763.1	  595.4	 5220.0	...
4962447	  762.9	  595.3	 5217.0	...
4962448	  762.6	  595.2	 5219.0	...
4962449	  762.5	  594.9	 5224.0	...
4962450	  762.6	  594.5	 5227.0	...
4962451	  762.9	  594.4	 5230.0	...
4962452	  763.0	  594.4	 5230.0	...
4962453	  763.1	  594.4	 5231.0	...
4962454	  763.2	  594.4	 5233.0	...
4962455	  763.2	  594.3	 5234.0	...
4962456	  763.2	  594.3	 5235.0	...
4962457	  763.3	  594.5	 5237.0	...
4962458	  763.5	  594.9	 5238.0	...
4962459	  763.8	  595.4	 5237.0	...
4962460	  764.0	  595.6	 5236.0	...
4962461	  764.0	  595.8	 5236.0	...
4962462	  764.0	  596.1	 5236.0	...
4962463	  764.0	  596.5	 5236.0	...
4962464	  763.8	  596.6	 5236.0	...
4962465	  763.4	  596.6	 5237.0	...
4962466	  763.1	  596.5	 5239.0	...
4962467	  762.9	  596.2	 5242.0	...
4962468	  762.9	  595.9	 5244.0	...
4962469	  762.7	  595.7	 5245.0	...
4962470	  762.4	  595.8	 5244.0	...
4962471	  762.1	  595.9	 5243.0	...
4962472	  762.2	  595.9	 5240.0	...
4962473	  762.3	  595.8	 5237.0	...
4962474	  762.3	  595.7	 5235.0	...
4962475	  762.3	  595.7	 5235.0	...
4962476	  762.2	  595.7	 5235.0	...
4962477	  762.1	  595.8	 5235.0	...
4962478	  761.9	  595.5	 5235.0	...
4962479	  761.6	  595.2	 5239.0	...
4962480	  761.4	  594.9	 5242.0	...
4962481	  761.4	  594.9	 5245.0	...
4962482	  761.5	  595.0	 5247.0	...
4962483	  761.6	  594.9	 5251.0	...
4962484	  761.5	  594.8	 5256.0	...
4962485	  761.6	  595.0	 5256.0	...
4962486	  761.8	  595.2	 5253.0	...
4962487	  762.0	  595.4	 5250.0	...
4962488	  761.9	  595.3	 5248.0	...
4962489	  761.7	  595.2	 5248.0	...
4962490	  761.7	  595.4	 5247.0	...
4962491	  761.8	  595.7	 5246.0	...
4962492	  762.0	  595.9	 5247.0	...
4962493	  762.2	  595.8	 5247.0	...
4962494	  762.2	  595.7	 5246.0	...
4962495	  762.2	  595.5	 5246.0	...
4962496	  762.2	  595.5	 5246.0	...
4962497	  762.2	  595.6	 5245.0	...
4962498	  762.1	  595.8	 5244.0	...
4962499	  762.1	  595.9	 5243.0	...
4962500	  762.1	  596.0	 5245.0	...
4962501	  762.0	  596.1	 5248.0	...
4962502	  761.9	  596.3	 5251.0	...
4962503	  761.9	  596.6	 5251.0	...
4962504	  762.0	  596.8	 5251.0	...
4962505	  762.2	  596.7	 5252.0	...
4962506	  762.3	  596.5	 5251.0	...
4962507	  762.4	  596.4	 5251.0	...
4962508	  762.4	  596.3	 5249.0	...
4962509	  762.2	  596.3	 5248.0	...
4962510	  762.0	  596.5	 5249.0	...
4962511	  761.8	  596.7	 5251.0	...
4962512	  761.8	  596.8	 5254.0	...
4962513	  762.0	  596.6	 5255.0	...
4962514	  762.2	  596.4	 5255.0	...
4962515	  762.3	  595.9	 5256.0	...
4962516	  762.3	  595.7	 5257.0	...
4962517	  762.3	  595.5	 5258.0	...
4962518	  762.2	  595.5	 5259.0	...
4962519	  762.2	  595.4	 5258.0	...
4962520	  762.1	  595.4	 5257.0	...
4962521	  761.9	  595.4	 5256.0	...
4962522	  761.7	  595.5	 5255.0	...
4962523	  761.6	  595.5	 5255.0	...
4962524	  761.5	  595.6	 5254.0	...
4962525	  761.3	  595.6	 5254.0	...
4962526	  761.3	  595.6	 5256.0	...
4962527	  761.6	  595.5	 5258.0	...
4962528	  761.9	  595.3	 5260.0	...
4962529	  762.2	  595.2	 5259.0	...
4962530	  762.3	  595.2	 5258.0	...
4962531	  762.3	  595.2	 5258.0	...
4962532	  762.2	  595.2	 5257.0	...
4962533	  762.1	  594.9	 5257.0	...
4962534	  762.0	  594.5	 5255.0	...
4962535	  762.0	  594.2	 5254.0	...
4962536	  762.0	  594.2	 5252.0	...
4962537	  762.0	  594.2	 5252.0	...
4962538	  762.1	  594.4	 5252.0	...
4962539	  762.2	  594.6	 5252.0	...
4962540	  762.2	  594.9	 5252.0	...
4962541	  762.1	  595.0	 5252.0	...
4962542	  762.1	  595.3	 5252.0	...
4962543	  762.0	  595.6	 5255.0	...
4962544	  762.0	  595.9	 5260.0	...
4962545	  762.0	  596.1	 5264.0	...
4962546	  761.8	  596.2	 5268.0	...
4962547	  761.7	  596.2	 5269.0	...
4962548	  761.6	  596.0	 5268.0	...
4962549	  761.6	  595.8	 5266.0	...
4962550	  761.5	  595.7	 5265.0	...
4962551	  761.3	  595.7	 5267.0	...
4962552	  761.1	  595.7	 5268.0	...
4962553	  761.0	  595.7	 5269.0	...
4962554	  760.9	  595.7	 5269.0	...
4962555	  760.8	  595.7	 5268.0	...
4962556	  760.8	  595.6	 5266.0	...
4962557	  760.8	  595.8	 5266.0	...
4962558	  760.8	  596.0	 5270.0	...
4962559	  760.8	  596.6	 5274.0	...
4962560	  760.8	  597.0	 5275.0	...
4962561	  760.9	  597.4	 5273.0	...
4962562	  761.2	  597.6	 5275.0	...
4962563	  761.6	  597.8	 5278.0	...
4962564	  761.8	  597.9	 5280.0	...
4962565	  762.1	  597.8	 5279.0	...
4962566	  762.3	  597.4	 5278.0	...
4962567	  762.4	  596.7	 5277.0	...
4962568	  762.4	  596.0	 5276.0	...
4962569	  762.4	  595.9	 5274.0	...
4962570	  762.4	  596.1	 5273.0	...
4962571	  762.5	  596.0	 5273.0	...
4962572	  762.7	  595.7	 5272.0	...
4962573	  763.0	  595.3	 5272.0	...
4962574	  763.3	  595.2	 5274.0	...
4962575	  763.5	  595.2	 5276.0	...
4962576	  763.5	  595.2	 5280.0	...
4962577	  763.6	  595.5	 5281.0	...
4962578	  763.7	  595.8	 5282.0	...
4962579	  763.8	  596.0	 5282.0	...
4962580	  763.7	  596.0	 5282.0	...
4962581	  763.6	  596.1	 5283.0	...
4962582	  763.3	  596.0	 5284.0	...
4962583	  763.1	  595.9	 5285.0	...
4962584	  763.0	  595.7	 5286.0	...
4962585	  762.9	  595.6	 5284.0	...
4962586	  762.7	  595.2	 5283.0	...
4962587	  762.5	  594.9	 5281.0	...
4962588	  762.4	  594.6	 5280.0	...
4962589	  762.4	  594.6	 5279.0	...
4962590	  762.1	  594.7	 5278.0	...
4962591	  761.8	  594.6	 5278.0	...
4962592	  761.6	  594.6	 5277.0	...
4962593	  761.7	  594.8	 5277.0	...
4962594	  761.7	  595.1	 5277.0	...
4962595	  761.6	  595.5	 5278.0	...
4962596	  761.7	  595.8	 5280.0	...
4962597	  762.0	  596.1	 5283.0	...
4962598	  762.3	  596.4	 5284.0	...
4962599	  762.3	  596.4	 5286.0	...
4962600	  762.3	  596.4	 5286.0	...
4962601	  762.3	  596.2	 5287.0	...
4962602	  762.2	  595.8	 5287.0	...
4962603	  762.2	  595.5	 5287.0	...
4962604	  762.2	  595.6	 5287.0	...
4962605	  762.2	  595.6	 5288.0	...
4962606	  762.2	  595.6	 5288.0	...
4962607	  762.4	  595.5	 5288.0	...
4962608	  762.5	  595.5	 5288.0	...
4962609	  762.6	  595.6	 5289.0	...
4962610	  762.6	  595.5	 5289.0	...
4962611	  762.7	  595.5	 5290.0	...
4962612	  762.8	  595.4	 5290.0	...
4962613	  763.0	  595.2	 5291.0	...
4962614	  763.0	  594.9	 5291.0	...
4962615	  763.0	  594.6	 5291.0	...
4962616	  762.6	  594.6	 5290.0	...
4962617	  762.2	  594.5	 5289.0	...
4962618	  762.0	  594.6	 5289.0	...
4962619	  761.9	  594.6	 5287.0	...
4962620	  761.9	  594.5	 5285.0	...
4962621	  761.9	  594.4	 5283.0	...
4962622	  761.8	  594.6	 5283.0	...
4962623	  761.5	  594.9	 5285.0	...
4962624	  761.2	  595.3	 5286.0	...
4962625	  761.0	  595.5	 5288.0	...
4962626	  761.0	  595.7	 5290.0	...
4962627	  761.0	  595.6	 5293.0	...
4962628	  760.9	  595.5	 5295.0	...
4962629	  760.9	  595.3	 5295.0	...
4962630	  760.8	  595.3	 5294.0	...
4962631	  760.8	  595.4	 5293.0	...
4962632	  761.0	  595.5	 5292.0	...
4962633	  761.2	  595.6	 5293.0	...
4962634	  761.4	  595.5	 5294.0	...
4962635	  761.5	  595.6	 5294.0	...
4962636	  761.5	  595.6	 5295.0	...
4962637	  761.5	  595.4	 5295.0	...
4962638	  761.5	  595.2	 5294.0	...
4962639	  761.6	  595.0	 5294.0	...
4962640	  761.5	  595.0	 5294.0	...
4962641	  761.5	  594.8	 5293.0	...
4962642	  761.5	  594.6	 5291.0	...
4962643	  761.2	  594.3	 5290.0	...
4962644	  761.0	  594.3	 5291.0	...
4962645	  760.7	  594.4	 5291.0	...
4962646	  760.8	  594.6	 5290.0	...
4962647	  760.9	  594.6	 5289.0	...
4962648	  760.9	  594.5	 5288.0	...
4962649	  760.8	  594.2	 5287.0	...
4962650	  760.6	  594.0	 5289.0	...
4962651	  760.8	  594.1	 5292.0	...
4962652	  761.1	  594.3	 5294.0	...
4962653	  761.4	  594.6	 5292.0	...
4962654	  761.4	  594.5	 5292.0	...
4962655	  761.5	  594.5	 5293.0	...
4962656	  761.6	  594.4	 5294.0	...
4962657	  761.8	  594.4	 5295.0	...
4962658	  761.8	  594.3	 5295.0	...
4962659	  761.8	  594.2	 5296.0	...
4962660	  761.8	  594.1	 5295.0	...
4962661	  761.8	  594.0	 5294.0	...
4962662	  761.6	  594.0	 5294.0	...
4962663	  761.5	  593.9	 5295.0	...
4962664	  761.3	  593.8	 5296.0	...
4962665	  761.3	  593.7	 5296.0	...
4962666	  761.4	  593.9	 5295.0	...
4962667	  761.4	  594.1	 5295.0	...
4962668	  761.5	  594.3	 5295.0	...
4962669	  761.4	  594.3	 5294.0	...
4962670	  761.4	  594.3	 5293.0	...
4962671	  761.5	  594.5	 5293.0	...
4962672	  761.6	  594.7	 5293.0	...
4962673	  761.7	  595.0	 5293.0	...
4962674	  761.7	  595.1	 5294.0	...
4962675	  761.8	  595.2	 5295.0	...
4962676	  761.8	  595.3	 5297.0	...
4962677	  761.9	  595.3	 5299.0	...
4962678	  761.9	  595.4	 5301.0	...
4962679	  761.8	  595.5	 5303.0	...
4962680	  761.7	  595.7	 5305.0	...
4962681	  761.6	  595.8	 5306.0	...
4962682	  761.9	  595.7	 5306.0	...
4962683	  762.3	  595.6	 5305.0	...
4962684	  762.6	  595.4	 5305.0	...
4962685	  762.7	  595.4	 5304.0	...
4962686	  763.0	  595.1	 5304.0	...
4962687	  763.2	  594.8	 5304.0	...
4962688	  763.4	  594.9	 5303.0	...
4962689	  763.5	  595.1	 5302.0	...
4962690	  763.5	  595.3	 5302.0	...
4962691	  763.6	  595.6	 5303.0	...
4962692	  764.0	  595.9	 5305.0	...
4962693	  764.4	  596.3	 5306.0	...
4962694	  764.6	  596.3	 5306.0	...
4962695	  764.6	  596.3	 5305.0	...
4962696	  764.7	  596.3	 5304.0	...
4962697	  764.5	  596.6	 5306.0	...
4962698	  764.4	  596.8	 5307.0	...
4962699	  764.4	  597.1	 5309.0	...
4962700	  764.5	  597.0	 5308.0	...
4962701	  764.3	  596.9	 5309.0	...
4962702	  764.1	  596.7	 5310.0	...
4962703	  763.9	  596.6	 5312.0	...
4962704	  763.8	  596.4	 5312.0	...
4962705	  763.5	  596.4	 5313.0	...
4962706	  763.3	  596.3	 5313.0	...
4962707	  763.2	  596.3	 5312.0	...
4962708	  763.3	  596.3	 5312.0	...
4962709	  763.2	  595.8	 5311.0	...
4962710	  763.2	  595.2	 5310.0	...
4962711	  763.1	  594.8	 5310.0	...
4962712	  763.0	  594.9	 5308.0	...
4962713	  762.9	  595.3	 5307.0	...
4962714	  762.9	  595.6	 5308.0	...
4962715	  762.9	  595.8	 5310.0	...
4962716	  762.7	  595.9	 5313.0	...
4962717	  762.5	  595.8	 5316.0	...
4962718	  762.2	  595.8	 5319.0	...
4962719	  762.0	  595.7	 5321.0	...
4962720	  761.9	  595.9	 5321.0	...
4962721	  762.0	  596.2	 5321.0	...
4962722	  761.9	  595.9	 5320.0	...
4962723	  761.9	  595.5	 5320.0	...
4962724	  761.8	  595.1	 5319.0	...
4962725	  762.1	  595.5	 5319.0	...
4962726	  762.4	  595.9	 5319.0	...
4962727	  762.9	  596.2	 5319.0	...
4962728	  763.1	  596.2	 5318.0	...
4962729	  763.1	  596.3	 5318.0	...
4962730	  763.1	  596.4	 5318.0	...
4962731	  763.0	  596.5	 5319.0	...
4962732	  763.0	  596.5	 5320.0	...
4962733	  763.2	  596.5	 5321.0	...
MSG	4962734 0000 _ Number Off
4962734	  763.4	  596.4	 5321.0	...
4962735	  763.6	  596.1	 5321.0	...
4962736	  763.6	  595.8	 5321.0	...
4962737	  763.7	  595.5	 5320.0	...
4962738	  763.8	  595.1	 5319.0	...
4962739	  763.9	  594.8	 5318.0	...
4962740	  763.9	  594.5	 5318.0	...
4962741	  764.0	  594.6	 5317.0	...
4962742	  764.1	  594.5	 5318.0	...
4962743	  764.0	  594.3	 5319.0	...
4962744	  763.9	  594.2	 5319.0	...
4962745	  763.8	  594.3	 5319.0	...
4962746	  763.7	  594.4	 5318.0	...
4962747	  763.7	  594.5	 5317.0	...
4962748	  763.8	  594.5	 5317.0	...
4962749	  764.1	  594.6	 5316.0	...
4962750	  764.4	  594.7	 5315.0	...
4962751	  764.6	  594.8	 5314.0	...
4962752	  764.6	  594.8	 5313.0	...
4962753	  764.6	  594.9	 5314.0	...
4962754	  764.4	  594.9	 5317.0	...
4962755	  764.2	  595.1	 5319.0	...
4962756	  763.9	  595.3	 5320.0	...
4962757	  764.0	  595.4	 5320.0	...
4962758	  764.0	  595.6	 5320.0	...
4962759	  763.9	  595.8	 5320.0	...
4962760	  763.9	  595.9	 5321.0	...
4962761	  763.9	  595.9	 5321.0	...
4962762	  764.1	  595.9	 5322.0	...
4962763	  764.2	  595.9	 5324.0	...
4962764	  764.1	  595.8	 5327.0	...
4962765	  763.8	  595.8	 5329.0	...
4962766	  763.6	  596.0	 5329.0	...
4962767	  763.6	  596.2	 5328.0	...
4962768	  763.5	  596.4	 5328.0	...
4962769	  763.4	  596.2	 5328.0	...
4962770	  763.5	  596.0	 5328.0	...
4962771	  763.8	  595.9	 5329.0	...
4962772	  764.0	  596.1	 5329.0	...
4962773	  764.1	  596.4	 5329.0	...
4962774	  764.1	  596.5	 5329.0	...
4962775	  764.1	  596.5	 5329.0	...
4962776	  764.0	  596.4	 5330.0	...
4962777	  763.9	  596.3	 5330.0	...
4962778	  763.8	  596.1	 5329.0	...
4962779	  763.4	  596.1	 5329.0	...
4962780	  763.2	  596.1	 5328.0	...
4962781	  763.1	  596.1	 5327.0	...
4962782	  763.0	  595.7	 5327.0	...
4962783	  762.7	  595.3	 5328.0	...
4962784	  762.5	  594.9	 5329.0	...
4962785	  762.4	  595.0	 5329.0	...
4962786	  762.3	  594.8	 5329.0	...
4962787	  762.2	  594.6	 5332.0	...
4962788	  762.2	  594.4	 5335.0	...
4962789	  762.2	  594.5	 5339.0	...
4962790	  762.3	  594.7	 5339.0	...
4962791	  762.3	  595.0	 5338.0	...
4962792	  762.3	  595.4	 5337.0	...
4962793	  762.1	  595.7	 5336.0	...
4962794	  762.1	  595.8	 5336.0	...
4962795	  762.1	  595.9	 5338.0	...
4962796	  762.0	  595.9	 5341.0	...
4962797	  761.8	  596.2	 5345.0	...
4962798	  761.7	  596.4	 5346.0	...
4962799	  761.7	  596.7	 5346.0	...
4962800	  761.7	  596.7	 5346.0	...
4962801	  761.7	  596.7	 5345.0	...
4962802	  761.8	  596.7	 5345.0	...
4962803	  761.7	  596.7	 5346.0	...
4962804	  761.6	  596.5	 5346.0	...
4962805	  761.5	  596.3	 5347.0	...
4962806	  761.5	  596.6	 5347.0	...
4962807	  761.4	  597.1	 5347.0	...
4962808	  761.4	  597.6	 5347.0	...
4962809	  761.3	  597.5	 5348.0	...
4962810	  761.3	  597.4	 5349.0	...
4962811	  761.2	  597.4	 5350.0	...
4962812	  761.0	  597.4	 5352.0	...
4962813	  760.7	  597.5	 5352.0	...
4962814	  760.6	  597.4	 5353.0	...
4962815	  760.8	  597.2	 5355.0	...
4962816	  761.1	  596.8	 5355.0	...
4962817	  761.2	  596.2	 5355.0	...
4962818	  761.4	  595.8	 5355.0	...
4962819	  761.5	  595.6	 5353.0	...
4962820	  761.6	  595.6	 5351.0	...
4962821	  761.8	  595.5	 5348.0	...
4962822	  762.0	  595.3	 5348.0	...
4962823	  762.3	  595.0	 5348.0	...
4962824	  762.5	  594.9	 5348.0	...
4962825	  762.6	  595.1	 5348.0	...
4962826	  762.6	  595.2	 5348.0	...
4962827	  762.6	  595.1	 5351.0	...
4962828	  762.5	  594.8	 5354.0	...
4962829	  762.5	  594.5	 5356.0	...
4962830	  762.4	  594.8	 5355.0	...
4962831	  762.5	  595.4	 5355.0	...
4962832	  762.5	  596.0	 5356.0	...
4962833	  762.5	  596.2	 5357.0	...
4962834	  762.5	  596.3	 5357.0	...
4962835	  762.4	  596.3	 5358.0	...
4962836	  762.3	  596.2	 5359.0	...
4962837	  762.1	  596.2	 5360.0	...
4962838	  761.8	  596.3	 5361.0	...
4962839	  761.5	  596.5	 5361.0	...
4962840	  761.4	  596.7	 5361.0	...
4962841	  761.3	  596.9	 5360.0	...
4962842	  761.3	  596.9	 5359.0	...
4962843	  761.2	  596.9	 5357.0	...
4962844	  761.4	  596.9	 5357.0	...
4962845	  761.5	  596.9	 5357.0	...
4962846	  761.5	  596.8	 5357.0	...
4962847	  761.5	  596.7	 5358.0	...
4962848	  761.5	  596.7	 5361.0	...
4962849	  761.5	  596.8	 5364.0	...
4962850	  761.5	  597.0	 5366.0	...
4962851	  761.5	  597.0	 5366.0	...
4962852	  761.5	  596.9	 5366.0	...
4962853	  761.4	  597.0	 5366.0	...
4962854	  761.3	  597.0	 5365.0	...
4962855	  761.1	  597.2	 5365.0	...
4962856	  760.8	  597.6	 5364.0	...
4962857	  760.6	  598.0	 5364.0	...
4962858	  760.6	  598.3	 5364.0	...
4962859	  760.8	  598.2	 5364.0	...
4962860	  760.9	  598.3	 5364.0	...
4962861	  761.0	  598.4	 5365.0	...
4962862	  761.2	  598.7	 5365.0	...
4962863	  761.2	  598.8	 5366.0	...
4962864	  761.2	  598.9	 5366.0	...
4962865	  761.3	  598.9	 5367.0	...
4962866	  761.3	  598.7	 5368.0	...
4962867	  761.5	  598.6	 5370.0	...
4962868	  761.7	  599.1	 5371.0	...
4962869	  761.6	  599.7	 5371.0	...
4962870	  761.5	  600.2	 5370.0	...
4962871	  761.4	  600.1	 5368.0	...
4962872	  761.5	  600.1	 5366.0	...
4962873	  761.6	  600.0	 5364.0	...
4962874	  761.6	  600.1	 5365.0	...
4962875	  761.6	  599.9	 5367.0	...
4962876	  761.8	  599.7	 5370.0	...
4962877	  762.0	  599.6	 5370.0	...
4962878	  762.3	  599.5	 5370.0	...
4962879	  762.2	  599.3	 5370.0	...
4962880	  762.2	  599.1	 5370.0	...
4962881	  762.1	  598.9	 5369.0	...
4962882	  762.0	  598.8	 5368.0	...
4962883	  762.0	  598.7	 5368.0	...
4962884	  762.0	  598.5	 5367.0	...
4962885	  761.9	  598.4	 5367.0	...
4962886	  761.9	  598.3	 5366.0	...
4962887	  761.8	  598.3	 5365.0	...
4962888	  761.7	  598.3	 5366.0	...
4962889	  761.8	  598.3	 5369.0	...
4962890	  761.6	  598.3	 5371.0	...
4962891	  761.3	  598.2	 5371.0	...
4962892	  761.0	  598.0	 5371.0	...
4962893	  760.9	  597.8	 5371.0	...
4962894	  760.8	  597.6	 5371.0	...
4962895	  760.9	  597.5	 5371.0	...
4962896	  761.1	  597.5	 5371.0	...
4962897	  761.3	  597.6	 5372.0	...
4962898	  761.3	  597.6	 5373.0	...
4962899	  761.3	  597.8	 5374.0	...
4962900	  761.3	  597.9	 5374.0	...
4962901	  761.3	  597.9	 5374.0	...
4962902	  761.1	  597.9	 5374.0	...
4962903	  760.9	  598.0	 5372.0	...
4962904	  760.6	  598.2	 5371.0	...
4962905	  760.5	  598.5	 5370.0	...
4962906	  760.4	  598.6	 5370.0	...
4962907	  760.3	  598.7	 5371.0	...
4962908	  760.4	  598.7	 5371.0	...
4962909	  760.6	  598.7	 5371.0	...
4962910	  760.7	  598.7	 5370.0	...
4962911	  760.8	  598.7	 5371.0	...
4962912	  760.9	  598.7	 5371.0	...
4962913	  760.9	  598.7	 5372.0	...
4962914	  760.7	  598.8	 5373.0	...
4962915	  760.4	  598.8	 5374.0	...
4962916	  760.2	  598.7	 5374.0	...
4962917	  760.2	  599.0	 5374.0	...
4962918	  760.2	  599.5	 5374.0	...
4962919	  760.4	  600.0	 5373.0	...
4962920	  760.5	  600.2	 5375.0	...
4962921	  760.5	  600.0	 5376.0	...
4962922	  760.5	  599.8	 5377.0	...
4962923	  760.5	  599.6	 5376.0	...
4962924	  760.5	  599.5	 5374.0	...
4962925	  760.5	  599.6	 5376.0	...
4962926	  760.4	  599.6	 5380.0	...
4962927	  760.2	  599.5	 5382.0	...
4962928	  760.1	  599.4	 5380.0	...
4962929	  760.1	  599.4	 5378.0	...
4962930	  760.0	  599.2	 5377.0	...
4962931	  760.1	  598.9	 5379.0	...
4962932	  760.3	  598.7	 5381.0	...
4962933	  760.3	  598.8	 5382.0	...
4962934	  760.2	  599.0	 5382.0	...
4962935	  760.2	  599.1	 5384.0	...
4962936	  760.1	  599.0	 5385.0	...
4962937	  760.0	  599.0	 5387.0	...
4962938	  759.9	  599.0	 5387.0	...
4962939	  759.8	  599.1	 5385.0	...
4962940	  759.8	  599.2	 5382.0	...
4962941	  759.7	  599.3	 5380.0	...
4962942	  759.7	  599.5	 5379.0	...
4962943	  759.7	  599.7	 5380.0	...
4962944	  759.7	  600.1	 5380.0	...
4962945	  759.8	  600.4	 5382.0	...
4962946	  759.9	  600.7	 5383.0	...
4962947	  759.8	  600.7	 5385.0	...
4962948	  759.7	  600.7	 5385.0	...
4962949	  759.5	  600.7	 5388.0	...
4962950	  759.4	  600.5	 5390.0	...
4962951	  759.3	  599.8	 5391.0	...
4962952	  759.2	  598.6	 5391.0	...
4962953	  759.0	  596.7	 5391.0	...
4962954	  759.0	  595.2	 5392.0	...
4962955	  759.0	  593.4	 5392.0	...
4962956	  759.5	  591.9	 5391.0	...
4962957	  760.1	  589.9	 5390.0	...
4962958	  760.7	  588.0	 5389.0	...
4962959	  761.6	  586.7	 5389.0	...
4962960	  762.5	  585.7	 5388.0	...
4962961	  763.8	  585.2	 5388.0	...
4962962	  765.3	  584.6	 5388.0	...
4962963	  766.6	  584.5	 5388.0	...
4962964	  768.1	  584.6	 5388.0	...
4962965	  768.9	  584.8	 5388.0	...
4962966	  769.6	  584.9	 5388.0	...
4962967	  769.9	  584.8	 5388.0	...
4962968	  770.1	  584.7	 5388.0	...
4962969	  769.9	  585.0	 5388.0	...
4962970	  769.6	  585.9	 5388.0	...
4962971	  768.9	  586.8	 5388.0	...
4962972	  768.6	  587.5	 5389.0	...
4962973	  767.7	  587.3	 5389.0	...
4962974	  767.0	  586.7	 5388.0	...
4962975	  766.1	  585.9	 5387.0	...
4962976	  765.6	  585.3	 5388.0	...
4962977	  765.4	  584.0	 5390.0	...
4962978	  765.3	  583.0	 5393.0	...
4962979	  765.3	  581.5	 5394.0	...
4962980	  765.2	  580.5	 5393.0	...
4962981	  764.9	  579.4	 5393.0	...
4962982	  764.7	  578.9	 5394.0	...
4962983	  764.8	  578.7	 5395.0	...
4962984	  765.1	  578.8	 5395.0	...
4962985	  765.2	  579.4	 5395.0	...
4962986	  764.9	  580.1	 5395.0	...
4962987	  764.6	  580.8	 5396.0	...
4962988	  764.6	  581.5	 5397.0	...
4962989	  764.5	  582.1	 5398.0	...
4962990	  764.3	  582.7	 5396.0	...
4962991	  764.2	  583.1	 5395.0	...
4962992	  764.1	  583.6	 5393.0	...
4962993	  764.2	  584.1	 5391.0	...
4962994	  764.3	  584.3	 5389.0	...
4962995	  764.4	  584.5	 5388.0	...
4962996	  764.5	  584.7	 5389.0	...
4962997	  764.5	  585.2	 5390.0	...
4962998	  764.7	  585.5	 5391.0	...
4962999	  764.8	  585.9	 5393.0	...
4963000	  764.8	  586.0	 5393.0	...
4963001	  764.5	  586.1	 5392.0	...
4963002	  764.3	  586.0	 5393.0	...
4963003	  764.2	  585.9	 5395.0	...
4963004	  764.1	  585.8	 5397.0	...
4963005	  763.7	  585.8	 5396.0	...
4963006	  763.3	  585.7	 5396.0	...
4963007	  762.9	  585.4	 5397.0	...
4963008	  762.8	  585.0	 5397.0	...
4963009	  762.9	  584.8	 5396.0	...
4963010	  763.1	  585.1	 5396.0	...
4963011	  763.4	  585.3	 5396.0	...
4963012	  763.8	  585.6	 5399.0	...
4963013	  764.2	  585.7	 5401.0	...
4963014	  764.5	  586.2	 5403.0	...
4963015	  764.3	  586.7	 5403.0	...
4963016	  764.1	  587.0	 5403.0	...
4963017	  763.8	  587.0	 5401.0	...
4963018	  763.6	  587.0	 5400.0	...
4963019	  763.2	  587.0	 5398.0	...
4963020	  762.7	  587.0	 5398.0	...
4963021	  762.5	  587.0	 5400.0	...
4963022	  762.3	  587.2	 5402.0	...
4963023	  762.2	  587.5	 5403.0	...
4963024	  762.1	  587.7	 5402.0	...
4963025	  762.3	  587.9	 5401.0	...
4963026	  762.5	  587.8	 5401.0	...
4963027	  762.6	  587.6	 5401.0	...
4963028	  762.7	  587.9	 5401.0	...
4963029	  762.9	  588.3	 5400.0	...
4963030	  763.2	  588.5	 5400.0	...
4963031	  763.7	  588.2	 5399.0	...
4963032	  763.9	  587.9	 5400.0	...
4963033	  763.8	  587.9	 5402.0	...
4963034	  763.5	  587.9	 5403.0	...
4963035	  763.2	  588.0	 5404.0	...
4963036	  763.1	  587.9	 5404.0	...
4963037	  763.0	  587.9	 5406.0	...
4963038	  762.9	  587.6	 5407.0	...
4963039	  762.8	  587.5	 5409.0	...
4963040	  762.6	  587.4	 5410.0	...
4963041	  762.5	  587.5	 5411.0	...
4963042	  762.3	  587.6	 5411.0	...
4963043	  762.4	  587.9	 5411.0	...
4963044	  762.4	  588.2	 5411.0	...
4963045	  762.5	  588.4	 5411.0	...
4963046	  762.5	  588.3	 5411.0	...
4963047	  762.5	  588.2	 5410.0	...
4963048	  762.5	  587.7	 5409.0	...
4963049	  762.6	  587.3	 5407.0	...
4963050	  762.7	  586.8	 5407.0	...
4963051	  762.8	  586.6	 5408.0	...
4963052	  763.0	  586.5	 5408.0	...
4963053	  763.2	  586.5	 5408.0	...
4963054	  763.6	  586.5	 5407.0	...
4963055	  763.9	  586.5	 5408.0	...
4963056	  764.3	  586.6	 5409.0	...
4963057	  764.4	  586.6	 5410.0	...
4963058	  764.5	  586.7	 5412.0	...
4963059	  764.5	  586.8	 5413.0	...
4963060	  764.5	  586.9	 5412.0	...
4963061	  764.4	  587.1	 5411.0	...
4963062	  764.3	  587.2	 5409.0	...
4963063	  764.0	  586.9	 5408.0	...
4963064	  763.2	  586.7	 5408.0	...
4963065	  762.4	  586.4	 5408.0	...
4963066	  761.8	  586.4	 5409.0	...
4963067	  761.7	  586.4	 5412.0	...
4963068	  761.6	  586.4	 5415.0	...
4963069	  761.4	  586.7	 5417.0	...
4963070	  761.3	  587.0	 5418.0	...
4963071	  761.4	  587.1	 5418.0	...
4963072	  761.6	  587.1	 5419.0	...
4963073	  761.8	  587.0	 5417.0	...
4963074	  762.1	  587.1	 5416.0	...
4963075	  762.3	  587.1	 5415.0	...
4963076	  762.4	  587.2	 5415.0	...
4963077	  762.3	  587.1	 5415.0	...
4963078	  762.5	  587.0	 5415.0	...
4963079	  762.7	  586.9	 5415.0	...
4963080	  763.0	  586.9	 5417.0	...
4963081	  762.9	  586.9	 5419.0	...
4963082	  762.8	  586.7	 5419.0	...
4963083	  762.9	  586.4	 5418.0	...
4963084	  763.1	  586.2	 5417.0	...
4963085	  763.3	  586.1	 5416.0	...
4963086	  763.2	  586.1	 5415.0	...
4963087	  763.2	  586.1	 5415.0	...
4963088	  763.2	  586.2	 5414.0	...
4963089	  763.1	  586.2	 5414.0	...
4963090	  762.8	  586.3	 5413.0	...
4963091	  762.4	  586.3	 5413.0	...
4963092	  762.1	  586.3	 5412.0	...
4963093	  762.0	  586.2	 5413.0	...
4963094	  761.8	  586.2	 5413.0	...
4963095	  761.6	  586.1	 5412.0	...
4963096	  761.6	  586.0	 5415.0	...
4963097	  761.6	  585.9	 5418.0	...
4963098	  761.6	  585.7	 5421.0	...
4963099	  761.6	  585.4	 5420.0	...
4963100	  761.5	  585.0	 5420.0	...
4963101	  761.3	  584.7	 5419.0	...
4963102	  761.4	  584.7	 5418.0	...
4963103	  761.7	  584.7	 5417.0	...
4963104	  761.9	  584.9	 5417.0	...
4963105	  761.9	  585.0	 5417.0	...
4963106	  761.6	  585.3	 5417.0	...
4963107	  761.3	  585.5	 5418.0	...
4963108	  761.0	  585.8	 5418.0	...
4963109	  760.9	  586.2	 5418.0	...
4963110	  760.5	  586.5	 5418.0	...
4963111	  760.2	  586.7	 5419.0	...
4963112	  759.9	  587.1	 5420.0	...
4963113	  759.8	  587.5	 5420.0	...
4963114	  759.9	  587.8	 5421.0	...
4963115	  760.2	  587.8	 5420.0	...
4963116	  760.4	  587.8	 5420.0	...
4963117	  760.6	  587.9	 5419.0	...
4963118	  760.6	  587.9	 5418.0	...
4963119	  760.6	  587.4	 5418.0	...
4963120	  760.6	  586.9	 5418.0	...
4963121	  760.6	  586.5	 5417.0	...
4963122	  760.6	  586.5	 5416.0	...
4963123	  760.6	  586.5	 5414.0	...
4963124	  760.6	  586.6	 5412.0	...
4963125	  760.5	  586.7	 5410.0	...
4963126	  760.4	  586.9	 5409.0	...
4963127	  760.4	  587.2	 5409.0	...
4963128	  760.5	  587.4	 5408.0	...
4963129	  760.5	  587.4	 5408.0	...
4963130	  760.5	  587.3	 5408.0	...
4963131	  760.6	  587.3	 5408.0	...
4963132	  760.5	  587.2	 5409.0	...
4963133	  760.5	  587.2	 5409.0	...
4963134	  760.4	  586.9	 5410.0	...
4963135	  760.4	  586.6	 5411.0	...
4963136	  760.4	  586.4	 5411.0	...
4963137	  760.2	  586.8	 5412.0	...
4963138	  760.0	  587.1	 5411.0	...
4963139	  759.9	  587.5	 5410.0	...
4963140	  759.8	  587.6	 5412.0	...
4963141	  759.6	  587.8	 5415.0	...
4963142	  759.5	  588.4	 5415.0	...
4963143	  759.5	  588.9	 5414.0	...
4963144	  759.6	  589.2	 5414.0	...
4963145	  759.6	  589.1	 5415.0	...
4963146	  759.7	  588.9	 5417.0	...
4963147	  760.0	  588.9	 5417.0	...
4963148	  760.4	  588.8	 5417.0	...
4963149	  760.9	  588.2	 5417.0	...
4963150	  761.3	  587.6	 5417.0	...
4963151	  762.2	  587.4	 5413.0	...
4963152	  762.8	  587.7	 5410.0	...
EFIX R   4962227	4963152	926	  762.7	  592.8	   5309
SSACC R  4963153
4963153	  764.3	  588.1	 5406.0	...
4963154	  765.6	  589.0	 5401.0	...
4963155	  767.6	  590.8	 5395.0	...
4963156	  769.2	  593.3	 5388.0	...
4963157	  770.5	  595.8	 5384.0	...
4963158	  771.5	  598.5	 5377.0	...
4963159	  772.1	  600.6	 5371.0	...
4963160	  773.1	  601.9	 5368.0	...
4963161	  774.2	  601.2	 5372.0	...
4963162	  776.1	  600.0	 5376.0	...
4963163	  777.7	  598.8	 5372.0	...
4963164	  779.3	  602.2	 5347.0	...
4963165	  780.5	  612.7	 5298.0	...
4963166	  782.2	  630.4	 5224.0	...
4963167	  784.2	  653.1	 5136.0	...
4963168	  786.6	  679.1	 5032.0	...
4963169	  790.2	  709.4	 4908.0	...
4963170	  794.6	  744.3	 4762.0	...
4963171	  800.9	  782.5	 4597.0	...
4963172	  806.3	  822.7	 4420.0	...
4963173	  807.5	  856.1	 4252.0	...
4963174	  807.1	  892.2	 4076.0	...
4963175	  811.5	  929.1	 3898.0	...
4963176	  823.7	  977.2	 3681.0	...
4963177	  834.8	 1009.2	 3531.0	...
4963178	  840.0	 1027.1	 3449.0	...
4963179	  840.0	 1027.1	 3449.0	...
SBLINK R 4963180
4963180	   .	   .	    0.0	...
4963181	   .	   .	    0.0	...
4963182	   .	   .	    0.0	...
4963183	   .	   .	    0.0	...
4963184	   .	   .	    0.0	...
4963185	   .	   .	    0.0	...
4963186	   .	   .	    0.0	...
4963187	   .	   .	    0.0	...
4963188	   .	   .	    0.0	...
4963189	   .	   .	    0.0	...
4963190	   .	   .	    0.0	...
4963191	   .	   .	    0.0	...
4963192	   .	   .	    0.0	...
4963193	   .	   .	    0.0	...
4963194	   .	   .	    0.0	...
4963195	   .	   .	    0.0	...
4963196	   .	   .	    0.0	...
4963197	   .	   .	    0.0	...
4963198	   .	   .	    0.0	...
4963199	   .	   .	    0.0	...
4963200	   .	   .	    0.0	...
4963201	   .	   .	    0.0	...
4963202	   .	   .	    0.0	...
4963203	   .	   .	    0.0	...
4963204	   .	   .	    0.0	...
4963205	   .	   .	    0.0	...
4963206	   .	   .	    0.0	...
4963207	   .	   .	    0.0	...
4963208	   .	   .	    0.0	...
4963209	   .	   .	    0.0	...
4963210	   .	   .	    0.0	...
4963211	   .	   .	    0.0	...
4963212	   .	   .	    0.0	...
4963213	   .	   .	    0.0	...
4963214	   .	   .	    0.0	...
4963215	   .	   .	    0.0	...
4963216	   .	   .	    0.0	...
4963217	   .	   .	    0.0	...
4963218	   .	   .	    0.0	...
4963219	   .	   .	    0.0	...
4963220	   .	   .	    0.0	...
4963221	   .	   .	    0.0	...
4963222	   .	   .	    0.0	...
4963223	   .	   .	    0.0	...
4963224	   .	   .	    0.0	...
4963225	   .	   .	    0.0	...
4963226	   .	   .	    0.0	...
4963227	   .	   .	    0.0	...
4963228	   .	   .	    0.0	...
4963229	   .	   .	    0.0	...
4963230	   .	   .	    0.0	...
4963231	   .	   .	    0.0	...
4963232	   .	   .	    0.0	...
4963233	   .	   .	    0.0	...
4963234	   .	   .	    0.0	...
4963235	   .	   .	    0.0	...
4963236	   .	   .	    0.0	...
4963237	   .	   .	    0.0	...
4963238	   .	   .	    0.0	...
4963239	   .	   .	    0.0	...
4963240	   .	   .	    0.0	...
4963241	   .	   .	    0.0	...
4963242	   .	   .	    0.0	...
4963243	   .	   .	    0.0	...
4963244	   .	   .	    0.0	...
4963245	   .	   .	    0.0	...
4963246	   .	   .	    0.0	...
4963247	   .	   .	    0.0	...
4963248	   .	   .	    0.0	...
4963249	   .	   .	    0.0	...
4963250	   .	   .	    0.0	...
4963251	   .	   .	    0.0	...
4963252	   .	   .	    0.0	...
4963253	   .	   .	    0.0	...
4963254	   .	   .	    0.0	...
4963255	   .	   .	    0.0	...
4963256	   .	   .	    0.0	...
4963257	   .	   .	    0.0	...
4963258	   .	   .	    0.0	...
4963259	   .	   .	    0.0	...
4963260	   .	   .	    0.0	...
4963261	   .	   .	    0.0	...
4963262	   .	   .	    0.0	...
4963263	   .	   .	    0.0	...
4963264	   .	   .	    0.0	...
4963265	   .	   .	    0.0	...
4963266	   .	   .	    0.0	...
4963267	   .	   .	    0.0	...
4963268	   .	   .	    0.0	...
4963269	   .	   .	    0.0	...
4963270	   .	   .	    0.0	...
4963271	   .	   .	    0.0	...
4963272	   .	   .	    0.0	...
4963273	   .	   .	    0.0	...
4963274	   .	   .	    0.0	...
4963275	   .	   .	    0.0	...
4963276	   .	   .	    0.0	...
4963277	   .	   .	    0.0	...
4963278	   .	   .	    0.0	...
4963279	   .	   .	    0.0	...
4963280	   .	   .	    0.0	...
4963281	   .	   .	    0.0	...
4963282	   .	   .	    0.0	...
4963283	   .	   .	    0.0	...
4963284	   .	   .	    0.0	...
4963285	   .	   .	    0.0	...
4963286	   .	   .	    0.0	...
4963287	   .	   .	    0.0	...
4963288	   .	   .	    0.0	...
4963289	   .	   .	    0.0	...
4963290	   .	   .	    0.0	...
4963291	   .	   .	    0.0	...
4963292	   .	   .	    0.0	...
4963293	   .	   .	    0.0	...
4963294	   .	   .	    0.0	...
4963295	   .	   .	    0.0	...
4963296	   .	   .	    0.0	...
4963297	   .	   .	    0.0	...
4963298	   .	   .	    0.0	...
4963299	   .	   .	    0.0	...
4963300	   .	   .	    0.0	...
4963301	   .	   .	    0.0	...
4963302	   .	   .	    0.0	...
4963303	   .	   .	    0.0	...
4963304	   .	   .	    0.0	...
4963305	   .	   .	    0.0	...
4963306	   .	   .	    0.0	...
EBLINK R 4963180	4963306	127
4963307	  795.9	 1217.2	 2637.0	...
4963308	  795.9	 1217.2	 2637.0	...
4963309	  796.9	 1212.0	 2659.0	...
4963310	  797.7	 1202.2	 2704.0	...
4963311	  798.4	 1188.1	 2766.0	...
4963312	  797.9	 1174.0	 2831.0	...
4963313	  796.4	 1160.2	 2890.0	...
4963314	  794.0	 1146.6	 2945.0	...
4963315	  791.6	 1133.2	 2998.0	...
4963316	  790.1	 1120.0	 3048.0	...
4963317	  789.2	 1105.2	 3109.0	...
4963318	  787.7	 1092.1	 3157.0	...
4963319	  786.5	 1078.1	 3217.0	...
4963320	  785.4	 1064.8	 3269.0	...
4963321	  784.8	 1050.3	 3329.0	...
4963322	  784.0	 1036.8	 3383.0	...
4963323	  783.3	 1024.6	 3429.0	...
4963324	  782.5	 1012.7	 3477.0	...
4963325	  781.5	 1002.0	 3521.0	...
4963326	  779.6	  990.5	 3570.0	...
4963327	  777.8	  979.8	 3613.0	...
4963328	  776.2	  972.8	 3641.0	...
4963329	  773.9	  970.5	 3653.0	...
4963330	  771.0	  968.7	 3667.0	...
4963331	  767.9	  962.9	 3699.0	...
4963332	  766.4	  953.4	 3745.0	...
4963333	  764.6	  944.1	 3788.0	...
4963334	  762.8	  935.1	 3824.0	...
4963335	  761.2	  926.6	 3860.0	...
4963336	  759.7	  917.1	 3902.0	...
4963337	  758.2	  907.2	 3952.0	...
4963338	  756.6	  897.4	 3991.0	...
4963339	  754.8	  887.8	 4036.0	...
4963340	  752.9	  877.8	 4073.0	...
4963341	  751.2	  868.2	 4117.0	...
4963342	  749.3	  857.9	 4152.0	...
4963343	  747.5	  849.5	 4183.0	...
4963344	  745.7	  841.2	 4215.0	...
4963345	  745.0	  835.2	 4241.0	...
4963346	  744.2	  826.9	 4279.0	...
4963347	  744.3	  819.9	 4310.0	...
4963348	  744.5	  812.1	 4342.0	...
4963349	  744.9	  805.8	 4364.0	...
4963350	  744.7	  798.8	 4395.0	...
4963351	  744.5	  791.7	 4424.0	...
4963352	  744.5	  787.1	 4442.0	...
4963353	  754.2	  793.6	 4437.0	...
4963354	  764.1	  803.0	 4422.0	...
4963355	  774.0	  811.4	 4416.0	...
4963356	  775.0	  808.8	 4430.0	...
4963357	  776.1	  804.6	 4450.0	...
4963358	  777.2	  798.6	 4478.0	...
4963359	  778.4	  793.8	 4506.0	...
4963360	  779.4	  787.9	 4540.0	...
4963361	  780.7	  783.4	 4561.0	...
4963362	  780.6	  777.6	 4583.0	...
4963363	  780.9	  772.2	 4606.0	...
4963364	  780.8	  767.3	 4627.0	...
4963365	  780.6	  761.9	 4651.0	...
4963366	  780.1	  757.2	 4669.0	...
4963367	  779.8	  751.8	 4689.0	...
4963368	  779.7	  746.5	 4709.0	...
4963369	  779.5	  741.3	 4728.0	...
4963370	  779.0	  736.1	 4749.0	...
4963371	  778.6	  731.3	 4768.0	...
4963372	  778.2	  726.6	 4788.0	...
4963373	  777.7	  721.9	 4813.0	...
4963374	  777.3	  717.2	 4831.0	...
4963375	  776.9	  712.6	 4852.0	...
4963376	  776.5	  707.9	 4867.0	...
4963377	  776.2	  703.5	 4889.0	...
4963378	  776.0	  698.9	 4900.0	...
4963379	  775.7	  694.2	 4917.0	...
4963380	  775.1	  689.5	 4937.0	...
4963381	  774.5	  685.0	 4958.0	...
4963382	  773.9	  680.3	 4975.0	...
4963383	  773.5	  675.7	 4990.0	...
4963384	  773.0	  671.1	 5008.0	...
4963385	  772.5	  667.7	 5028.0	...
4963386	  771.9	  663.8	 5042.0	...
ESACC R  4963153	4963386	234	  764.3	  588.1	  771.9	  663.8	   1.62	    670
SFIX R   4963387
4963387	  771.3	  659.4	 5058.0	...
4963388	  770.7	  654.9	 5073.0	...
4963389	  770.1	  651.8	 5089.0	...
4963390	  769.1	  648.0	 5104.0	...
4963391	  768.3	  644.3	 5119.0	...
4963392	  767.6	  639.6	 5134.0	...
4963393	  767.4	  636.8	 5144.0	...
4963394	  767.2	  634.0	 5156.0	...
4963395	  767.1	  631.1	 5169.0	...
4963396	  766.8	  627.9	 5181.0	...
4963397	  766.6	  624.2	 5188.0	...
4963398	  766.3	  621.4	 5197.0	...
4963399	  766.1	  618.4	 5210.0	...
4963400	  766.0	  616.2	 5225.0	...
4963401	  765.9	  613.7	 5238.0	...
4963402	  765.7	  611.6	 5247.0	...
4963403	  765.5	  610.0	 5252.0	...
4963404	  765.4	  607.8	 5257.0	...
4963405	  765.2	  605.6	 5267.0	...
4963406	  764.6	  602.7	 5281.0	...
4963407	  763.7	  600.5	 5293.0	...
4963408	  762.6	  598.5	 5301.0	...
4963409	  761.5	  596.6	 5306.0	...
4963410	  759.8	  594.6	 5313.0	...
4963411	  758.3	  592.4	 5320.0	...
4963412	  756.3	  590.2	 5329.0	...
4963413	  754.4	  588.8	 5337.0	...
4963414	  752.3	  587.9	 5343.0	...
4963415	  750.8	  586.5	 5351.0	...
4963416	  749.4	  585.5	 5354.0	...
4963417	  748.5	  583.1	 5361.0	...
4963418	  747.8	  581.2	 5373.0	...
4963419	  747.5	  578.5	 5384.0	...
4963420	  747.3	  577.1	 5391.0	...
4963421	  747.3	  575.5	 5391.0	...
4963422	  747.2	  574.0	 5391.0	...
4963423	  746.9	  571.4	 5394.0	...
4963424	  746.5	  568.5	 5400.0	...
4963425	  746.2	  565.5	 5410.0	...
4963426	  745.9	  563.4	 5417.0	...
4963427	  745.6	  561.5	 5420.0	...
4963428	  745.3	  560.1	 5420.0	...
4963429	  745.0	  558.7	 5419.0	...
4963430	  745.0	  556.9	 5419.0	...
4963431	  745.0	  555.1	 5423.0	...
4963432	  745.3	  553.9	 5432.0	...
4963433	  745.7	  553.5	 5439.0	...
4963434	  746.8	  553.3	 5443.0	...
4963435	  747.8	  552.4	 5442.0	...
4963436	  748.6	  551.2	 5442.0	...
4963437	  748.8	  550.1	 5445.0	...
4963438	  748.8	  549.7	 5448.0	...
4963439	  748.9	  549.8	 5451.0	...
4963440	  748.9	  549.4	 5452.0	...
4963441	  748.8	  549.1	 5452.0	...
4963442	  748.5	  548.7	 5452.0	...
4963443	  748.3	  548.7	 5452.0	...
4963444	  748.2	  549.1	 5452.0	...
4963445	  748.2	  549.5	 5450.0	...
4963446	  748.5	  549.9	 5448.0	...
4963447	  748.7	  549.9	 5447.0	...
4963448	  748.9	  550.8	 5444.0	...
4963449	  748.8	  551.7	 5439.0	...
4963450	  748.9	  552.5	 5434.0	...
4963451	  748.9	  552.6	 5432.0	...
4963452	  748.7	  554.1	 5431.0	...
4963453	  748.3	  555.6	 5427.0	...
4963454	  747.9	  557.9	 5422.0	...
4963455	  747.8	  559.2	 5418.0	...
4963456	  747.8	  561.1	 5417.0	...
4963457	  747.9	  562.6	 5415.0	...
4963458	  747.9	  564.0	 5414.0	...
4963459	  748.0	  564.8	 5414.0	...
4963460	  748.2	  565.4	 5409.0	...
4963461	  748.3	  565.8	 5404.0	...
4963462	  748.4	  566.3	 5396.0	...
4963463	  748.4	  566.4	 5393.0	...
4963464	  748.4	  567.5	 5390.0	...
4963465	  748.7	  568.9	 5386.0	...
4963466	  749.1	  570.2	 5381.0	...
4963467	  749.5	  570.7	 5378.0	...
4963468	  749.8	  571.2	 5379.0	...
4963469	  750.1	  572.1	 5380.0	...
4963470	  750.4	  573.3	 5377.0	...
4963471	  750.5	  573.9	 5373.0	...
4963472	  750.5	  574.6	 5372.0	...
4963473	  750.5	  575.0	 5373.0	...
4963474	  750.5	  575.5	 5373.0	...
4963475	  750.5	  575.5	 5372.0	...
4963476	  750.7	  575.7	 5370.0	...
4963477	  750.9	  576.0	 5370.0	...
4963478	  751.0	  576.3	 5369.0	...
4963479	  751.0	  576.5	 5368.0	...
4963480	  751.0	  576.7	 5368.0	...
4963481	  750.9	  577.0	 5368.0	...
4963482	  750.8	  577.1	 5368.0	...
4963483	  750.7	  577.3	 5369.0	...
4963484	  750.7	  577.5	 5369.0	...
4963485	  750.4	  577.7	 5369.0	...
4963486	  750.0	  577.7	 5369.0	...
4963487	  749.7	  578.0	 5369.0	...
4963488	  749.6	  578.2	 5369.0	...
4963489	  749.4	  578.3	 5369.0	...
4963490	  749.2	  578.2	 5369.0	...
4963491	  749.1	  578.4	 5369.0	...
4963492	  749.1	  578.6	 5369.0	...
4963493	  749.1	  578.8	 5370.0	...
4963494	  749.1	  579.0	 5373.0	...
4963495	  749.1	  579.2	 5376.0	...
4963496	  749.3	  579.6	 5379.0	...
4963497	  749.4	  579.7	 5379.0	...
4963498	  749.5	  579.2	 5380.0	...
4963499	  749.6	  578.6	 5380.0	...
4963500	  749.7	  578.0	 5379.0	...
4963501	  749.9	  578.0	 5377.0	...
4963502	  750.1	  578.0	 5375.0	...
4963503	  750.3	  577.8	 5375.0	...
4963504	  750.2	  577.0	 5375.0	...
4963505	  750.1	  576.4	 5374.0	...
4963506	  750.0	  576.1	 5374.0	...
4963507	  750.0	  576.4	 5375.0	...
4963508	  750.0	  576.6	 5372.0	...
4963509	  750.1	  576.4	 5368.0	...
4963510	  750.1	  576.2	 5363.0	...
4963511	  750.1	  576.0	 5362.0	...
4963512	  750.0	  575.9	 5361.0	...
4963513	  750.0	  575.8	 5360.0	...
4963514	  750.1	  575.7	 5361.0	...
4963515	  750.3	  575.6	 5362.0	...
4963516	  750.4	  575.5	 5362.0	...
4963517	  750.4	  575.3	 5361.0	...
4963518	  750.6	  575.1	 5361.0	...
4963519	  750.7	  575.1	 5360.0	...
4963520	  750.9	  575.2	 5360.0	...
4963521	  751.0	  575.4	 5359.0	...
4963522	  751.0	  575.4	 5358.0	...
4963523	  751.2	  575.4	 5358.0	...
4963524	  751.2	  575.5	 5359.0	...
4963525	  751.3	  575.6	 5361.0	...
4963526	  751.4	  575.7	 5362.0	...
4963527	  751.5	  575.7	 5364.0	...
4963528	  751.7	  575.9	 5366.0	...
4963529	  751.7	  576.1	 5369.0	...
4963530	  751.8	  576.3	 5371.0	...
4963531	  751.8	  576.2	 5371.0	...
4963532	  751.8	  576.1	 5371.0	...
4963533	  751.8	  576.1	 5371.0	...
4963534	  752.1	  576.0	 5371.0	...
4963535	  752.4	  575.8	 5371.0	...
4963536	  752.7	  575.6	 5371.0	...
4963537	  752.9	  575.5	 5371.0	...
4963538	  753.1	  575.1	 5372.0	...
4963539	  753.3	  574.8	 5371.0	...
4963540	  753.3	  574.5	 5369.0	...
4963541	  753.3	  574.5	 5368.0	...
4963542	  753.3	  574.1	 5369.0	...
4963543	  753.2	  573.7	 5369.0	...
4963544	  753.2	  573.3	 5370.0	...
4963545	  753.2	  573.2	 5370.0	...
4963546	  752.9	  572.9	 5371.0	...
4963547	  752.6	  572.5	 5371.0	...
4963548	  752.4	  572.0	 5371.0	...
4963549	  752.4	  571.6	 5371.0	...
4963550	  752.4	  571.4	 5369.0	...
4963551	  752.6	  571.4	 5368.0	...
4963552	  752.9	  571.1	 5367.0	...
4963553	  753.3	  570.8	 5366.0	...
4963554	  753.6	  570.5	 5365.0	...
4963555	  753.8	  570.3	 5365.0	...
4963556	  753.8	  570.3	 5364.0	...
4963557	  753.8	  570.3	 5364.0	...
4963558	  753.9	  570.3	 5362.0	...
4963559	  753.9	  570.4	 5361.0	...
4963560	  753.9	  570.5	 5361.0	...
4963561	  753.7	  570.4	 5361.0	...
4963562	  753.5	  570.2	 5362.0	...
4963563	  753.3	  569.9	 5362.0	...
4963564	  753.2	  569.5	 5362.0	...
4963565	  753.4	  569.5	 5362.0	...
4963566	  753.6	  569.5	 5361.0	...
4963567	  753.9	  569.4	 5361.0	...
4963568	  754.2	  569.0	 5360.0	...
4963569	  754.6	  568.9	 5358.0	...
4963570	  754.9	  569.1	 5359.0	...
4963571	  755.1	  569.0	 5361.0	...
4963572	  755.0	  568.6	 5364.0	...
4963573	  755.0	  568.3	 5364.0	...
4963574	  755.0	  568.6	 5364.0	...
4963575	  755.1	  568.9	 5365.0	...
4963576	  755.2	  569.2	 5366.0	...
4963577	  755.2	  569.2	 5366.0	...
4963578	  755.3	  569.3	 5367.0	...
4963579	  755.2	  569.5	 5366.0	...
4963580	  755.2	  569.6	 5365.0	...
4963581	  755.1	  569.4	 5365.0	...
4963582	  755.1	  569.4	 5364.0	...
4963583	  755.1	  569.6	 5364.0	...
4963584	  755.2	  569.7	 5366.0	...
4963585	  755.4	  569.7	 5368.0	...
4963586	  755.6	  569.6	 5369.0	...
4963587	  755.8	  569.6	 5368.0	...
4963588	  755.8	  569.6	 5367.0	...
4963589	  755.7	  569.6	 5367.0	...
4963590	  755.7	  569.9	 5367.0	...
4963591	  755.5	  570.3	 5367.0	...
4963592	  755.5	  570.7	 5367.0	...
4963593	  755.4	  570.7	 5367.0	...
4963594	  755.4	  570.6	 5366.0	...
4963595	  755.3	  570.6	 5366.0	...
4963596	  755.2	  570.8	 5365.0	...
4963597	  755.1	  570.9	 5366.0	...
4963598	  755.0	  571.1	 5366.0	...
4963599	  755.0	  571.1	 5366.0	...
4963600	  755.0	  571.4	 5364.0	...
4963601	  755.1	  571.7	 5361.0	...
4963602	  755.2	  572.0	 5359.0	...
4963603	  755.5	  571.9	 5359.0	...
4963604	  755.9	  572.2	 5359.0	...
4963605	  756.1	  572.4	 5360.0	...
4963606	  756.4	  572.6	 5359.0	...
4963607	  756.7	  572.5	 5357.0	...
4963608	  756.7	  572.4	 5353.0	...
4963609	  756.3	  572.5	 5350.0	...
4963610	  756.1	  572.6	 5347.0	...
4963611	  756.1	  572.4	 5348.0	...
4963612	  756.0	  572.1	 5348.0	...
4963613	  756.0	  571.7	 5348.0	...
4963614	  756.0	  571.2	 5347.0	...
4963615	  756.0	  570.7	 5347.0	...
4963616	  756.1	  570.3	 5347.0	...
4963617	  756.2	  570.4	 5345.0	...
4963618	  756.3	  570.6	 5343.0	...
4963619	  756.3	  570.7	 5341.0	...
4963620	  756.3	  570.7	 5339.0	...
4963621	  756.3	  570.6	 5337.0	...
4963622	  756.6	  570.6	 5335.0	...
4963623	  756.9	  570.5	 5334.0	...
4963624	  757.3	  570.5	 5333.0	...
4963625	  757.4	  570.5	 5331.0	...
4963626	  757.5	  570.4	 5330.0	...
4963627	  757.5	  570.4	 5329.0	...
4963628	  757.5	  570.4	 5328.0	...
4963629	  757.5	  570.5	 5327.0	...
4963630	  757.3	  570.7	 5325.0	...
4963631	  757.0	  571.0	 5324.0	...
4963632	  756.7	  571.1	 5320.0	...
4963633	  756.7	  571.1	 5317.0	...
4963634	  756.7	  571.1	 5314.0	...
4963635	  756.8	  571.5	 5315.0	...
4963636	  756.8	  571.9	 5315.0	...
4963637	  757.1	  572.3	 5315.0	...
4963638	  757.3	  572.5	 5314.0	...
4963639	  757.5	  572.8	 5313.0	...
4963640	  757.4	  573.0	 5312.0	...
4963641	  757.5	  572.9	 5310.0	...
4963642	  757.7	  572.8	 5309.0	...
4963643	  757.9	  572.8	 5307.0	...
4963644	  757.8	  572.9	 5306.0	...
4963645	  757.8	  573.2	 5304.0	...
4963646	  757.9	  573.4	 5304.0	...
4963647	  758.0	  573.7	 5303.0	...
4963648	  758.0	  573.7	 5300.0	...
4963649	  758.3	  573.2	 5297.0	...
4963650	  759.0	  572.8	 5294.0	...
4963651	  760.0	  571.9	 5292.0	...
EFIX R   4963387	4963651	265	  753.6	  575.5	   5354
SSACC R  4963652
4963652	  761.0	  570.9	 5288.0	...
4963653	  762.2	  569.8	 5281.0	...
4963654	  763.8	  568.5	 5276.0	...
4963655	  765.8	  567.1	 5270.0	...
4963656	  767.9	  565.2	 5267.0	...
4963657	  769.8	  563.3	 5265.0	...
4963658	  771.8	  560.8	 5261.0	...
4963659	  773.1	  558.7	 5255.0	...
4963660	  774.7	  556.3	 5250.0	...
ESACC R  4963652	4963660	9	  761.0	  570.9	  774.7	  556.3	   0.43	     52
SFIX R   4963661
4963661	  775.4	  554.9	 5247.0	...
4963662	  776.5	  553.9	 5242.0	...
4963663	  777.1	  553.8	 5238.0	...
4963664	  777.9	  553.9	 5231.0	...
4963665	  778.4	  554.2	 5227.0	...
4963666	  778.9	  555.5	 5221.0	...
4963667	  779.1	  557.2	 5218.0	...
4963668	  779.2	  558.8	 5213.0	...
4963669	  779.3	  560.2	 5208.0	...
4963670	  779.5	  561.5	 5201.0	...
4963671	  779.9	  562.9	 5198.0	...
4963672	  780.0	  563.5	 5195.0	...
4963673	  780.1	  563.8	 5194.0	...
4963674	  780.0	  563.9	 5191.0	...
4963675	  780.1	  564.1	 5189.0	...
4963676	  780.1	  564.5	 5186.0	...
4963677	  779.7	  565.0	 5185.0	...
4963678	  779.1	  565.6	 5184.0	...
4963679	  778.4	  566.2	 5182.0	...
4963680	  777.8	  566.8	 5178.0	...
4963681	  777.2	  567.5	 5175.0	...
4963682	  776.7	  568.2	 5174.0	...
4963683	  776.3	  568.7	 5172.0	...
4963684	  776.0	  569.1	 5167.0	...
4963685	  775.7	  569.4	 5162.0	...
4963686	  775.8	  569.6	 5158.0	...
4963687	  775.7	  569.3	 5154.0	...
4963688	  775.6	  569.0	 5151.0	...
4963689	  775.5	  568.8	 5149.0	...
4963690	  775.5	  569.0	 5147.0	...
4963691	  775.5	  569.2	 5145.0	...
4963692	  775.4	  569.3	 5140.0	...
4963693	  775.4	  569.4	 5137.0	...
4963694	  775.6	  569.6	 5132.0	...
4963695	  775.8	  569.9	 5130.0	...
4963696	  775.6	  570.2	 5126.0	...
4963697	  775.4	  570.9	 5125.0	...
4963698	  775.1	  571.4	 5124.0	...
4963699	  775.1	  571.9	 5125.0	...
4963700	  775.2	  572.0	 5122.0	...
4963701	  775.3	  572.3	 5118.0	...
4963702	  775.4	  572.8	 5115.0	...
4963703	  775.6	  573.0	 5110.0	...
4963704	  775.6	  573.1	 5107.0	...
4963705	  775.7	  573.4	 5101.0	...
4963706	  775.9	  573.7	 5098.0	...
4963707	  776.0	  573.9	 5094.0	...
4963708	  776.0	  574.0	 5089.0	...
4963709	  776.0	  574.0	 5085.0	...
4963710	  776.1	  573.9	 5079.0	...
4963711	  776.5	  573.9	 5075.0	...
4963712	  776.8	  574.0	 5069.0	...
4963713	  777.0	  574.4	 5066.0	...
4963714	  777.0	  575.0	 5060.0	...
4963715	  776.9	  575.6	 5056.0	...
4963716	  776.7	  576.2	 5051.0	...
4963717	  776.6	  576.3	 5047.0	...
4963718	  776.7	  576.3	 5039.0	...
4963719	  776.8	  576.1	 5033.0	...
4963720	  776.9	  576.0	 5029.0	...
4963721	  777.0	  575.9	 5026.0	...
4963722	  777.2	  576.0	 5022.0	...
4963723	  777.4	  576.3	 5017.0	...
4963724	  777.6	  576.5	 5014.0	...
4963725	  777.8	  576.8	 5013.0	...
4963726	  778.1	  576.9	 5009.0	...
4963727	  778.2	  577.1	 5006.0	...
4963728	  778.3	  577.4	 5003.0	...
4963729	  778.3	  577.6	 5000.0	...
4963730	  778.2	  577.5	 4997.0	...
4963731	  778.2	  577.4	 4992.0	...
4963732	  778.2	  577.7	 4988.0	...
4963733	  778.3	  578.1	 4984.0	...
4963734	  778.4	  578.5	 4982.0	...
4963735	  778.5	  578.5	 4980.0	...
4963736	  778.5	  578.5	 4977.0	...
4963737	  778.4	  578.6	 4974.0	...
4963738	  778.1	  578.8	 4971.0	...
4963739	  777.9	  578.8	 4969.0	...
4963740	  777.7	  578.8	 4965.0	...
4963741	  777.8	  579.0	 4960.0	...
4963742	  777.8	  579.3	 4955.0	...
4963743	  777.8	  579.7	 4954.0	...
4963744	  777.9	  579.9	 4953.0	...
4963745	  777.9	  580.1	 4947.0	...
4963746	  777.9	  580.2	 4941.0	...
4963747	  778.0	  580.5	 4934.0	...
4963748	  778.0	  580.8	 4932.0	...
4963749	  778.0	  581.1	 4928.0	...
4963750	  778.1	  581.1	 4925.0	...
4963751	  778.1	  581.1	 4922.0	...
4963752	  778.2	  581.4	 4922.0	...
4963753	  778.3	  582.0	 4919.0	...
4963754	  778.4	  582.6	 4913.0	...
4963755	  778.5	  582.7	 4906.0	...
4963756	  778.6	  582.7	 4901.0	...
4963757	  778.7	  582.5	 4899.0	...
4963758	  778.8	  582.3	 4893.0	...
4963759	  778.9	  582.4	 4886.0	...
4963760	  779.0	  582.5	 4880.0	...
4963761	  779.1	  582.7	 4878.0	...
4963762	  779.1	  582.7	 4876.0	...
4963763	  779.2	  582.7	 4873.0	...
4963764	  779.2	  582.7	 4868.0	...
4963765	  779.2	  582.7	 4865.0	...
4963766	  779.3	  583.0	 4862.0	...
4963767	  779.5	  583.4	 4859.0	...
4963768	  779.8	  583.6	 4857.0	...
4963769	  779.9	  583.5	 4852.0	...
4963770	  780.0	  583.8	 4848.0	...
4963771	  780.0	  584.1	 4841.0	...
4963772	  779.7	  584.5	 4837.0	...
4963773	  779.5	  584.8	 4833.0	...
4963774	  779.4	  585.0	 4829.0	...
4963775	  779.5	  585.2	 4826.0	...
4963776	  779.6	  585.1	 4822.0	...
4963777	  779.5	  585.0	 4821.0	...
4963778	  779.5	  585.4	 4817.0	...
4963779	  779.3	  585.9	 4814.0	...
4963780	  779.3	  586.4	 4811.0	...
4963781	  779.4	  586.4	 4810.0	...
4963782	  779.7	  586.5	 4806.0	...
4963783	  779.8	  586.9	 4801.0	...
4963784	  779.8	  587.3	 4796.0	...
4963785	  779.9	  587.6	 4793.0	...
4963786	  779.9	  587.7	 4792.0	...
4963787	  780.1	  587.9	 4791.0	...
4963788	  780.2	  588.0	 4789.0	...
4963789	  780.4	  587.9	 4786.0	...
4963790	  780.3	  587.7	 4781.0	...
4963791	  780.2	  587.6	 4777.0	...
4963792	  780.1	  587.5	 4772.0	...
4963793	  780.0	  587.5	 4768.0	...
4963794	  780.0	  587.5	 4764.0	...
4963795	  780.0	  587.5	 4761.0	...
4963796	  780.2	  587.5	 4757.0	...
4963797	  780.3	  587.5	 4755.0	...
4963798	  780.6	  587.4	 4752.0	...
4963799	  780.8	  587.4	 4750.0	...
4963800	  780.7	  587.3	 4747.0	...
4963801	  780.6	  587.5	 4744.0	...
4963802	  780.5	  587.7	 4738.0	...
4963803	  780.6	  587.8	 4732.0	...
4963804	  780.5	  587.6	 4729.0	...
4963805	  780.2	  587.5	 4727.0	...
4963806	  779.8	  587.5	 4724.0	...
4963807	  779.7	  587.5	 4722.0	...
4963808	  779.8	  587.5	 4721.0	...
4963809	  780.0	  587.6	 4717.0	...
4963810	  780.3	  587.6	 4709.0	...
4963811	  780.4	  587.6	 4701.0	...
4963812	  780.7	  588.2	 4699.0	...
4963813	  780.9	  588.7	 4701.0	...
4963814	  781.2	  589.3	 4700.0	...
4963815	  781.2	  589.2	 4696.0	...
4963816	  781.2	  589.0	 4692.0	...
4963817	  781.3	  589.0	 4689.0	...
4963818	  781.4	  589.2	 4687.0	...
4963819	  781.5	  589.5	 4683.0	...
4963820	  781.6	  590.0	 4680.0	...
4963821	  781.8	  590.4	 4676.0	...
4963822	  782.0	  590.7	 4673.0	...
4963823	  782.1	  590.6	 4670.0	...
4963824	  782.2	  590.5	 4668.0	...
4963825	  782.3	  590.6	 4669.0	...
4963826	  782.5	  590.6	 4670.0	...
4963827	  782.8	  590.7	 4667.0	...
4963828	  783.0	  590.7	 4664.0	...
4963829	  782.9	  590.7	 4660.0	...
4963830	  782.8	  590.8	 4659.0	...
4963831	  782.7	  591.0	 4659.0	...
4963832	  782.6	  591.3	 4655.0	...
4963833	  782.6	  591.6	 4651.0	...
4963834	  782.6	  591.7	 4648.0	...
4963835	  782.6	  591.8	 4648.0	...
4963836	  782.6	  592.0	 4647.0	...
4963837	  782.5	  592.2	 4643.0	...
4963838	  782.3	  592.4	 4638.0	...
4963839	  782.2	  592.6	 4635.0	...
4963840	  782.3	  593.0	 4634.0	...
4963841	  782.5	  593.5	 4634.0	...
4963842	  782.8	  594.0	 4634.0	...
4963843	  782.9	  594.1	 4632.0	...
4963844	  782.9	  594.5	 4629.0	...
4963845	  782.9	  594.9	 4626.0	...
4963846	  783.0	  595.1	 4626.0	...
4963847	  783.2	  595.2	 4626.0	...
4963848	  783.3	  595.2	 4623.0	...
4963849	  783.2	  595.1	 4619.0	...
4963850	  783.3	  595.0	 4612.0	...
4963851	  783.7	  595.1	 4609.0	...
4963852	  784.0	  595.3	 4606.0	...
4963853	  784.0	  595.5	 4606.0	...
4963854	  783.9	  595.7	 4602.0	...
4963855	  783.8	  595.9	 4598.0	...
4963856	  783.9	  596.0	 4594.0	...
4963857	  783.9	  596.2	 4592.0	...
4963858	  783.9	  596.3	 4591.0	...
4963859	  784.2	  596.3	 4589.0	...
4963860	  784.4	  596.4	 4589.0	...
4963861	  784.7	  596.6	 4588.0	...
4963862	  784.8	  596.8	 4586.0	...
4963863	  784.8	  597.0	 4582.0	...
4963864	  784.7	  596.9	 4579.0	...
4963865	  784.4	  596.9	 4576.0	...
4963866	  784.0	  596.8	 4575.0	...
4963867	  783.8	  596.4	 4571.0	...
4963868	  783.5	  596.0	 4566.0	...
4963869	  783.5	  595.6	 4562.0	...
4963870	  783.5	  595.5	 4561.0	...
4963871	  783.5	  595.5	 4560.0	...
4963872	  783.5	  595.4	 4556.0	...
4963873	  783.5	  595.4	 4553.0	...
4963874	  783.6	  595.3	 4547.0	...
4963875	  783.7	  595.3	 4543.0	...
4963876	  783.9	  595.3	 4540.0	...
4963877	  784.1	  594.9	 4540.0	...
4963878	  784.3	  594.6	 4538.0	...
4963879	  784.4	  594.2	 4536.0	...
4963880	  784.5	  594.0	 4533.0	...
4963881	  784.6	  593.9	 4534.0	...
4963882	  784.6	  594.1	 4533.0	...
4963883	  784.5	  594.3	 4529.0	...
4963884	  784.4	  594.5	 4524.0	...
4963885	  784.3	  594.6	 4518.0	...
4963886	  784.2	  594.7	 4515.0	...
4963887	  784.2	  594.8	 4512.0	...
4963888	  784.3	  594.9	 4511.0	...
4963889	  784.4	  595.1	 4511.0	...
4963890	  784.6	  595.2	 4507.0	...
4963891	  784.7	  595.5	 4503.0	...
4963892	  784.8	  595.7	 4500.0	...
4963893	  784.7	  595.8	 4495.0	...
4963894	  784.6	  595.8	 4490.0	...
4963895	  784.6	  595.8	 4485.0	...
4963896	  784.5	  596.1	 4484.0	...
4963897	  784.4	  596.4	 4483.0	...
4963898	  784.2	  596.6	 4483.0	...
4963899	  784.0	  597.1	 4483.0	...
4963900	  783.9	  597.4	 4481.0	...
4963901	  783.9	  598.1	 4479.0	...
4963902	  784.1	  598.7	 4477.0	...
4963903	  784.1	  599.3	 4476.0	...
4963904	  784.1	  599.4	 4473.0	...
4963905	  784.0	  599.5	 4471.0	...
4963906	  783.9	  599.7	 4468.0	...
4963907	  784.1	  600.2	 4466.0	...
4963908	  784.4	  600.6	 4463.0	...
4963909	  784.7	  600.8	 4459.0	...
4963910	  784.6	  600.6	 4458.0	...
4963911	  784.6	  600.5	 4454.0	...
4963912	  784.5	  600.4	 4452.0	...
4963913	  784.4	  600.4	 4449.0	...
4963914	  784.3	  600.5	 4449.0	...
4963915	  784.1	  600.6	 4444.0	...
4963916	  784.0	  600.7	 4441.0	...
4963917	  784.0	  600.7	 4437.0	...
4963918	  783.9	  600.6	 4433.0	...
4963919	  783.8	  600.4	 4430.0	...
4963920	  783.9	  600.1	 4426.0	...
4963921	  784.1	  600.0	 4425.0	...
4963922	  784.4	  599.8	 4423.0	...
4963923	  784.4	  599.7	 4418.0	...
4963924	  784.7	  599.5	 4412.0	...
4963925	  785.0	  599.5	 4407.0	...
4963926	  785.3	  599.5	 4406.0	...
4963927	  785.4	  599.5	 4403.0	...
4963928	  785.4	  599.4	 4402.0	...
4963929	  785.4	  599.4	 4399.0	...
4963930	  785.3	  599.4	 4395.0	...
4963931	  785.2	  599.2	 4391.0	...
4963932	  785.1	  599.0	 4389.0	...
4963933	  785.1	  598.9	 4389.0	...
4963934	  785.1	  599.0	 4389.0	...
4963935	  785.1	  599.2	 4385.0	...
4963936	  785.2	  599.4	 4381.0	...
4963937	  785.1	  599.6	 4374.0	...
4963938	  784.7	  599.8	 4371.0	...
4963939	  784.2	  600.0	 4368.0	...
4963940	  783.5	  600.0	 4366.0	...
4963941	  782.6	  600.1	 4363.0	...
4963942	  781.1	  600.2	 4359.0	...
EFIX R   4963661	4963942	282	  780.8	  585.8	   4773
SSACC R  4963943
4963943	  779.2	  600.3	 4354.0	...
4963944	  777.3	  600.4	 4351.0	...
4963945	  775.2	  600.2	 4348.0	...
4963946	  773.0	  599.9	 4347.0	...
4963947	  771.1	  599.5	 4347.0	...
4963948	  769.3	  599.4	 4345.0	...
ESACC R  4963943	4963948	6	  779.2	  600.3	  769.3	  599.4	   0.21	     38
SFIX R   4963949
4963949	  767.8	  599.3	 4341.0	...
4963950	  766.5	  599.2	 4336.0	...
4963951	  765.3	  599.2	 4334.0	...
4963952	  764.6	  599.6	 4332.0	...
4963953	  764.0	  599.8	 4329.0	...
4963954	  763.8	  599.9	 4328.0	...
4963955	  764.2	  599.7	 4326.0	...
4963956	  764.8	  599.7	 4325.0	...
4963957	  765.7	  599.5	 4324.0	...
4963958	  766.3	  598.7	 4322.0	...
MSG	4963959 0000 _ Number On
4963959	  767.0	  597.9	 4320.0	...
4963960	  767.5	  597.2	 4316.0	...
4963961	  767.8	  597.3	 4311.0	...
4963962	  767.6	  597.2	 4307.0	...
4963963	  767.0	  597.1	 4304.0	...
4963964	  766.4	  597.1	 4304.0	...
4963965	  765.2	  597.4	 4302.0	...
4963966	  764.6	  598.4	 4300.0	...
4963967	  764.0	  599.3	 4296.0	...
4963968	  764.0	  600.4	 4294.0	...
4963969	  764.0	  600.8	 4291.0	...
4963970	  764.6	  601.4	 4289.0	...
4963971	  765.4	  602.1	 4286.0	...
4963972	  766.9	  602.7	 4284.0	...
4963973	  768.1	  603.1	 4281.0	...
4963974	  769.3	  602.9	 4279.0	...
4963975	  770.0	  602.8	 4278.0	...
4963976	  770.8	  603.1	 4278.0	...
4963977	  771.3	  603.5	 4275.0	...
4963978	  771.6	  604.0	 4268.0	...
4963979	  771.6	  604.4	 4262.0	...
4963980	  771.6	  604.8	 4257.0	...
4963981	  771.5	  605.2	 4253.0	...
4963982	  771.4	  605.1	 4249.0	...
4963983	  771.3	  604.9	 4245.0	...
4963984	  771.0	  604.7	 4243.0	...
4963985	  770.8	  604.8	 4241.0	...
4963986	  770.7	  604.9	 4239.0	...
4963987	  770.8	  604.9	 4235.0	...
4963988	  771.0	  604.9	 4231.0	...
4963989	  771.0	  604.8	 4228.0	...
4963990	  771.0	  604.6	 4229.0	...
4963991	  770.7	  604.5	 4230.0	...
4963992	  770.5	  604.4	 4227.0	...
4963993	  770.4	  604.4	 4225.0	...
4963994	  770.5	  604.4	 4224.0	...
4963995	  770.5	  604.3	 4222.0	...
4963996	  770.9	  604.3	 4220.0	...
4963997	  771.1	  604.3	 4217.0	...
4963998	  771.3	  604.3	 4216.0	...
4963999	  771.2	  604.5	 4211.0	...
4964000	  771.2	  604.8	 4206.0	...
4964001	  771.2	  605.2	 4199.0	...
4964002	  771.1	  605.4	 4195.0	...
4964003	  770.8	  604.9	 4192.0	...
4964004	  770.6	  604.3	 4187.0	...
4964005	  770.6	  603.8	 4182.0	...
4964006	  770.6	  603.8	 4175.0	...
4964007	  770.9	  604.0	 4172.0	...
4964008	  771.2	  604.5	 4170.0	...
4964009	  771.5	  604.9	 4170.0	...
4964010	  771.6	  605.6	 4170.0	...
4964011	  771.6	  605.9	 4167.0	...
4964012	  771.6	  606.3	 4164.0	...
4964013	  771.7	  606.6	 4162.0	...
4964014	  771.9	  607.0	 4161.0	...
4964015	  772.0	  607.4	 4158.0	...
4964016	  771.9	  607.1	 4156.0	...
4964017	  771.7	  606.9	 4152.0	...
4964018	  771.5	  606.9	 4150.0	...
4964019	  771.5	  607.2	 4148.0	...
4964020	  771.5	  607.2	 4144.0	...
4964021	  771.5	  607.0	 4141.0	...
4964022	  771.5	  606.6	 4137.0	...
4964023	  771.5	  606.6	 4134.0	...
4964024	  771.7	  606.6	 4129.0	...
4964025	  771.8	  606.6	 4124.0	...
4964026	  771.8	  606.6	 4120.0	...
4964027	  771.8	  606.6	 4114.0	...
4964028	  771.8	  607.0	 4111.0	...
4964029	  771.8	  607.4	 4107.0	...
4964030	  771.6	  607.9	 4106.0	...
4964031	  771.2	  608.0	 4106.0	...
4964032	  771.0	  608.2	 4105.0	...
4964033	  770.7	  608.2	 4106.0	...
4964034	  770.6	  608.4	 4103.0	...
4964035	  770.6	  608.6	 4101.0	...
4964036	  771.0	  608.5	 4095.0	...
4964037	  771.5	  608.3	 4093.0	...
4964038	  771.8	  608.0	 4090.0	...
4964039	  771.9	  607.9	 4091.0	...
4964040	  772.0	  607.8	 4090.0	...
4964041	  772.0	  607.7	 4089.0	...
4964042	  771.9	  607.6	 4085.0	...
4964043	  771.9	  607.6	 4083.0	...
4964044	  771.7	  607.5	 4081.0	...
4964045	  771.6	  607.5	 4079.0	...
4964046	  771.4	  607.4	 4076.0	...
4964047	  771.4	  607.2	 4073.0	...
4964048	  771.0	  607.1	 4071.0	...
4964049	  770.7	  606.9	 4068.0	...
4964050	  770.4	  606.9	 4065.0	...
4964051	  770.4	  606.9	 4062.0	...
4964052	  770.3	  607.0	 4061.0	...
4964053	  770.3	  607.1	 4057.0	...
4964054	  770.5	  607.1	 4053.0	...
4964055	  770.6	  607.3	 4049.0	...
4964056	  770.5	  607.5	 4047.0	...
4964057	  770.4	  607.7	 4046.0	...
4964058	  770.3	  608.0	 4045.0	...
4964059	  770.4	  608.4	 4039.0	...
4964060	  770.5	  608.8	 4035.0	...
4964061	  770.6	  609.1	 4031.0	...
4964062	  770.8	  609.1	 4027.0	...
4964063	  771.0	  609.1	 4023.0	...
4964064	  770.9	  609.2	 4019.0	...
4964065	  770.7	  609.0	 4018.0	...
4964066	  770.6	  608.7	 4017.0	...
4964067	  770.5	  608.4	 4014.0	...
4964068	  770.4	  608.5	 4011.0	...
4964069	  770.5	  608.8	 4007.0	...
4964070	  770.7	  609.0	 4007.0	...
4964071	  770.9	  608.7	 4004.0	...
4964072	  770.9	  608.3	 4002.0	...
4964073	  771.1	  608.0	 3996.0	...
4964074	  771.4	  608.0	 3993.0	...
4964075	  771.8	  607.8	 3991.0	...
4964076	  771.9	  607.6	 3991.0	...
4964077	  771.9	  607.4	 3991.0	...
4964078	  771.9	  607.5	 3990.0	...
4964079	  771.7	  607.5	 3988.0	...
4964080	  771.4	  607.6	 3983.0	...
4964081	  771.1	  607.6	 3976.0	...
4964082	  771.0	  607.3	 3971.0	...
4964083	  771.0	  607.1	 3968.0	...
4964084	  770.9	  606.7	 3966.0	...
4964085	  771.1	  606.6	 3964.0	...
4964086	  771.2	  606.7	 3964.0	...
4964087	  771.4	  607.0	 3960.0	...
4964088	  771.5	  607.2	 3956.0	...
4964089	  771.5	  607.3	 3954.0	...
4964090	  771.7	  607.6	 3956.0	...
4964091	  772.0	  608.0	 3954.0	...
4964092	  772.3	  608.5	 3951.0	...
4964093	  772.4	  608.9	 3950.0	...
4964094	  772.4	  609.3	 3952.0	...
4964095	  772.4	  609.5	 3952.0	...
4964096	  772.2	  609.6	 3949.0	...
4964097	  771.9	  609.5	 3945.0	...
4964098	  771.8	  609.5	 3943.0	...
4964099	  772.0	  609.5	 3939.0	...
4964100	  772.3	  609.4	 3933.0	...
4964101	  772.4	  609.4	 3926.0	...
4964102	  772.7	  609.4	 3921.0	...
4964103	  772.8	  609.4	 3919.0	...
4964104	  772.9	  609.4	 3919.0	...
4964105	  773.2	  609.2	 3919.0	...
4964106	  773.5	  609.1	 3917.0	...
4964107	  773.8	  608.9	 3913.0	...
4964108	  773.9	  608.9	 3908.0	...
4964109	  774.0	  608.7	 3906.0	...
4964110	  774.0	  608.6	 3906.0	...
4964111	  774.1	  608.5	 3901.0	...
4964112	  773.8	  608.5	 3896.0	...
4964113	  773.5	  608.6	 3892.0	...
4964114	  773.3	  608.5	 3893.0	...
4964115	  773.4	  608.4	 3894.0	...
4964116	  773.6	  608.6	 3895.0	...
4964117	  773.7	  608.9	 3895.0	...
4964118	  773.9	  609.2	 3894.0	...
4964119	  774.0	  609.1	 3893.0	...
4964120	  774.2	  608.9	 3890.0	...
4964121	  774.3	  608.7	 3887.0	...
4964122	  774.5	  608.8	 3884.0	...
4964123	  774.6	  609.5	 3880.0	...
4964124	  774.4	  610.1	 3876.0	...
4964125	  774.3	  610.7	 3873.0	...
4964126	  774.2	  610.8	 3872.0	...
4964127	  774.4	  610.9	 3869.0	...
4964128	  774.4	  610.9	 3865.0	...
4964129	  774.5	  610.9	 3861.0	...
4964130	  774.4	  610.8	 3859.0	...
4964131	  774.4	  610.8	 3857.0	...
4964132	  774.4	  610.5	 3856.0	...
4964133	  774.5	  610.3	 3855.0	...
4964134	  775.0	  610.1	 3853.0	...
4964135	  775.5	  609.7	 3851.0	...
4964136	  775.7	  609.0	 3850.0	...
4964137	  775.5	  608.3	 3850.0	...
4964138	  775.4	  608.4	 3850.0	...
4964139	  775.5	  608.6	 3849.0	...
4964140	  775.7	  608.5	 3849.0	...
4964141	  775.6	  608.2	 3846.0	...
4964142	  775.6	  607.9	 3841.0	...
4964143	  775.6	  607.8	 3836.0	...
4964144	  775.4	  607.8	 3834.0	...
4964145	  775.3	  607.7	 3832.0	...
4964146	  775.4	  607.9	 3830.0	...
4964147	  775.6	  608.1	 3827.0	...
4964148	  775.6	  608.3	 3827.0	...
4964149	  775.6	  608.3	 3827.0	...
4964150	  775.6	  608.2	 3827.0	...
4964151	  775.7	  608.5	 3825.0	...
4964152	  775.8	  608.7	 3821.0	...
4964153	  776.0	  608.9	 3818.0	...
4964154	  776.5	  608.5	 3817.0	...
4964155	  777.2	  608.1	 3815.0	...
EFIX R   4963949	4964155	207	  771.5	  606.5	   4063
SSACC R  4964156
4964156	  778.5	  607.2	 3813.0	...
4964157	  780.2	  606.2	 3810.0	...
4964158	  782.6	  604.9	 3808.0	...
4964159	  784.8	  603.8	 3806.0	...
4964160	  787.4	  603.0	 3806.0	...
4964161	  789.4	  602.3	 3805.0	...
4964162	  791.8	  601.6	 3804.0	...
4964163	  793.8	  600.8	 3804.0	...
4964164	  796.2	  600.4	 3804.0	...
4964165	  798.0	  600.0	 3801.0	...
ESACC R  4964156	4964165	10	  778.5	  607.2	  798.0	  600.0	   0.44	     49
SFIX R   4964166
4964166	  799.7	  599.7	 3798.0	...
4964167	  800.6	  599.7	 3794.0	...
4964168	  801.1	  599.9	 3793.0	...
4964169	  801.3	  600.2	 3791.0	...
4964170	  801.1	  600.3	 3788.0	...
4964171	  800.7	  600.4	 3784.0	...
4964172	  799.4	  600.5	 3780.0	...
4964173	  798.4	  600.7	 3778.0	...
4964174	  797.2	  600.9	 3778.0	...
4964175	  796.4	  601.1	 3779.0	...
4964176	  795.3	  601.2	 3778.0	...
4964177	  794.6	  601.2	 3778.0	...
4964178	  794.1	  601.0	 3775.0	...
4964179	  793.9	  600.8	 3773.0	...
4964180	  793.7	  600.7	 3772.0	...
4964181	  793.6	  600.6	 3773.0	...
4964182	  793.7	  600.5	 3771.0	...
4964183	  793.7	  600.5	 3768.0	...
4964184	  793.4	  600.5	 3765.0	...
4964185	  793.2	  600.4	 3764.0	...
4964186	  793.0	  600.7	 3762.0	...
4964187	  792.8	  601.1	 3763.0	...
4964188	  792.5	  601.4	 3765.0	...
4964189	  792.1	  601.8	 3764.0	...
4964190	  791.9	  602.1	 3760.0	...
4964191	  791.5	  602.4	 3755.0	...
4964192	  791.3	  602.6	 3752.0	...
4964193	  791.1	  603.0	 3749.0	...
4964194	  790.9	  603.4	 3747.0	...
4964195	  790.7	  603.4	 3744.0	...
4964196	  790.8	  603.4	 3742.0	...
4964197	  791.0	  603.5	 3740.0	...
4964198	  791.6	  603.7	 3738.0	...
4964199	  792.1	  604.0	 3736.0	...
4964200	  792.5	  604.0	 3735.0	...
4964201	  792.5	  604.5	 3736.0	...
4964202	  792.6	  604.9	 3735.0	...
4964203	  792.6	  605.3	 3733.0	...
4964204	  792.6	  605.3	 3731.0	...
4964205	  792.5	  605.4	 3731.0	...
4964206	  792.6	  605.4	 3730.0	...
4964207	  792.7	  605.6	 3729.0	...
4964208	  792.8	  605.9	 3729.0	...
4964209	  792.8	  606.2	 3729.0	...
4964210	  792.7	  606.2	 3728.0	...
4964211	  792.7	  606.1	 3724.0	...
4964212	  792.6	  605.8	 3720.0	...
4964213	  792.7	  605.6	 3718.0	...
4964214	  793.0	  605.4	 3717.0	...
4964215	  793.4	  605.3	 3717.0	...
4964216	  793.6	  605.3	 3714.0	...
4964217	  793.7	  605.3	 3710.0	...
4964218	  793.7	  605.0	 3706.0	...
4964219	  793.7	  604.6	 3704.0	...
4964220	  793.7	  604.2	 3704.0	...
4964221	  793.9	  604.2	 3705.0	...
4964222	  794.1	  604.2	 3704.0	...
4964223	  794.0	  604.3	 3704.0	...
4964224	  793.8	  604.5	 3704.0	...
4964225	  793.7	  604.7	 3703.0	...
4964226	  793.6	  604.8	 3700.0	...
4964227	  793.8	  604.9	 3697.0	...
4964228	  794.0	  604.8	 3694.0	...
4964229	  794.3	  604.7	 3694.0	...
4964230	  794.6	  604.7	 3694.0	...
4964231	  794.9	  604.6	 3693.0	...
4964232	  795.1	  604.5	 3693.0	...
4964233	  795.1	  604.4	 3690.0	...
4964234	  795.1	  604.1	 3687.0	...
4964235	  795.2	  603.9	 3683.0	...
4964236	  795.2	  603.8	 3681.0	...
4964237	  795.4	  603.4	 3679.0	...
4964238	  795.4	  603.1	 3678.0	...
4964239	  795.4	  602.8	 3677.0	...
4964240	  795.5	  602.9	 3674.0	...
4964241	  795.7	  603.2	 3671.0	...
4964242	  795.9	  603.5	 3668.0	...
4964243	  796.1	  603.7	 3667.0	...
4964244	  796.1	  603.7	 3667.0	...
4964245	  796.1	  603.7	 3666.0	...
4964246	  796.1	  603.6	 3665.0	...
4964247	  796.2	  603.5	 3664.0	...
4964248	  796.2	  603.4	 3664.0	...
4964249	  796.0	  603.5	 3664.0	...
4964250	  795.7	  603.6	 3663.0	...
4964251	  795.5	  603.7	 3662.0	...
4964252	  795.5	  603.7	 3662.0	...
4964253	  795.5	  603.7	 3662.0	...
4964254	  795.4	  603.7	 3661.0	...
4964255	  795.4	  603.8	 3661.0	...
4964256	  795.4	  603.8	 3660.0	...
4964257	  795.5	  604.0	 3660.0	...
4964258	  795.7	  604.2	 3658.0	...
4964259	  796.0	  604.4	 3656.0	...
4964260	  796.0	  604.5	 3654.0	...
4964261	  796.4	  604.5	 3654.0	...
4964262	  796.6	  604.2	 3653.0	...
MSG	4964263 0000 _ Number Off
4964263	  797.0	  603.9	 3652.0	...
4964264	  797.0	  603.6	 3650.0	...
4964265	  797.0	  603.4	 3649.0	...
4964266	  797.1	  603.2	 3648.0	...
4964267	  797.1	  603.2	 3647.0	...
4964268	  796.8	  603.2	 3648.0	...
4964269	  796.6	  603.0	 3648.0	...
4964270	  796.4	  602.7	 3647.0	...
4964271	  796.3	  602.4	 3647.0	...
4964272	  796.3	  602.5	 3646.0	...
4964273	  796.2	  602.5	 3645.0	...
4964274	  796.2	  602.5	 3643.0	...
4964275	  796.2	  602.6	 3641.0	...
4964276	  796.3	  602.7	 3640.0	...
4964277	  796.5	  602.8	 3639.0	...
4964278	  796.9	  602.9	 3639.0	...
4964279	  797.3	  603.0	 3637.0	...
4964280	  797.8	  603.1	 3636.0	...
4964281	  798.0	  603.3	 3635.0	...
4964282	  798.2	  603.3	 3635.0	...
4964283	  798.1	  603.1	 3635.0	...
4964284	  798.1	  603.3	 3635.0	...
4964285	  798.2	  603.5	 3635.0	...
4964286	  798.2	  603.8	 3634.0	...
4964287	  798.2	  603.5	 3634.0	...
4964288	  798.1	  603.3	 3634.0	...
4964289	  798.1	  603.1	 3635.0	...
4964290	  798.1	  603.2	 3633.0	...
4964291	  798.2	  603.5	 3631.0	...
4964292	  798.2	  603.8	 3628.0	...
4964293	  798.2	  603.8	 3628.0	...
4964294	  798.3	  603.5	 3628.0	...
4964295	  798.4	  603.3	 3628.0	...
4964296	  798.7	  603.3	 3628.0	...
4964297	  798.8	  603.3	 3628.0	...
4964298	  798.9	  603.4	 3627.0	...
4964299	  798.7	  603.7	 3627.0	...
4964300	  798.7	  604.3	 3626.0	...
4964301	  798.9	  604.9	 3625.0	...
4964302	  799.0	  605.5	 3625.0	...
4964303	  798.7	  605.8	 3624.0	...
4964304	  798.4	  605.8	 3623.0	...
4964305	  798.0	  605.8	 3623.0	...
4964306	  797.6	  605.5	 3623.0	...
4964307	  797.2	  605.3	 3620.0	...
4964308	  797.1	  605.4	 3617.0	...
4964309	  797.2	  605.8	 3616.0	...
4964310	  797.2	  606.2	 3617.0	...
4964311	  797.2	  606.1	 3617.0	...
4964312	  797.3	  606.0	 3616.0	...
4964313	  797.6	  605.9	 3615.0	...
4964314	  797.8	  605.7	 3614.0	...
4964315	  797.7	  605.6	 3613.0	...
4964316	  797.6	  605.5	 3612.0	...
4964317	  797.5	  605.3	 3612.0	...
4964318	  797.4	  605.2	 3613.0	...
4964319	  797.4	  605.0	 3613.0	...
4964320	  797.5	  604.9	 3613.0	...
4964321	  797.6	  604.9	 3613.0	...
4964322	  797.3	  604.9	 3613.0	...
4964323	  797.1	  605.0	 3612.0	...
4964324	  797.1	  604.9	 3612.0	...
4964325	  797.2	  604.7	 3612.0	...
4964326	  797.3	  604.4	 3612.0	...
4964327	  797.2	  604.3	 3612.0	...
4964328	  797.1	  604.1	 3612.0	...
4964329	  797.2	  603.8	 3611.0	...
4964330	  797.4	  603.6	 3613.0	...
4964331	  797.6	  603.6	 3615.0	...
4964332	  797.6	  603.5	 3617.0	...
4964333	  797.6	  603.5	 3616.0	...
4964334	  797.6	  603.4	 3617.0	...
4964335	  797.9	  603.2	 3619.0	...
4964336	  798.2	  603.1	 3620.0	...
4964337	  798.4	  603.1	 3619.0	...
4964338	  798.4	  603.3	 3617.0	...
4964339	  798.4	  603.5	 3615.0	...
4964340	  798.4	  603.5	 3616.0	...
4964341	  798.4	  603.4	 3616.0	...
4964342	  798.4	  603.4	 3616.0	...
4964343	  798.5	  603.8	 3617.0	...
4964344	  798.6	  604.5	 3616.0	...
4964345	  798.7	  605.2	 3615.0	...
4964346	  798.7	  605.4	 3613.0	...
4964347	  798.8	  605.3	 3613.0	...
4964348	  798.9	  605.3	 3613.0	...
4964349	  799.1	  605.7	 3614.0	...
4964350	  799.3	  606.1	 3615.0	...
4964351	  799.4	  606.5	 3616.0	...
4964352	  799.5	  606.4	 3616.0	...
4964353	  799.4	  606.0	 3616.0	...
4964354	  799.4	  605.5	 3614.0	...
4964355	  799.3	  605.1	 3612.0	...
4964356	  799.3	  604.9	 3611.0	...
4964357	  799.5	  604.8	 3612.0	...
4964358	  799.7	  604.9	 3612.0	...
4964359	  799.9	  605.3	 3610.0	...
4964360	  799.8	  605.8	 3608.0	...
4964361	  799.7	  605.4	 3608.0	...
4964362	  799.6	  604.9	 3608.0	...
4964363	  799.5	  604.4	 3608.0	...
4964364	  799.3	  604.3	 3609.0	...
4964365	  799.0	  604.3	 3610.0	...
4964366	  798.6	  604.3	 3610.0	...
4964367	  798.4	  604.4	 3610.0	...
4964368	  798.3	  604.3	 3610.0	...
4964369	  798.2	  604.1	 3610.0	...
4964370	  798.2	  604.0	 3610.0	...
4964371	  798.3	  603.8	 3611.0	...
4964372	  798.3	  603.9	 3612.0	...
4964373	  798.5	  604.0	 3613.0	...
4964374	  798.6	  604.0	 3614.0	...
4964375	  798.7	  603.9	 3614.0	...
4964376	  798.7	  603.9	 3614.0	...
4964377	  798.8	  603.9	 3613.0	...
4964378	  798.9	  604.2	 3614.0	...
4964379	  798.9	  604.4	 3615.0	...
4964380	  798.9	  604.4	 3616.0	...
4964381	  798.9	  604.0	 3617.0	...
4964382	  799.0	  603.6	 3615.0	...
4964383	  799.1	  603.4	 3614.0	...
4964384	  799.3	  603.6	 3614.0	...
4964385	  799.7	  603.7	 3615.0	...
4964386	  800.0	  604.0	 3617.0	...
4964387	  800.2	  604.1	 3617.0	...
4964388	  800.2	  604.3	 3617.0	...
4964389	  800.2	  604.6	 3617.0	...
4964390	  800.3	  604.9	 3617.0	...
4964391	  800.4	  605.3	 3616.0	...
4964392	  800.5	  605.6	 3615.0	...
4964393	  800.7	  605.9	 3616.0	...
4964394	  800.4	  606.2	 3616.0	...
4964395	  800.1	  606.3	 3617.0	...
4964396	  800.0	  606.1	 3617.0	...
4964397	  800.2	  605.8	 3618.0	...
4964398	  800.4	  605.5	 3619.0	...
4964399	  800.5	  605.4	 3620.0	...
4964400	  800.3	  605.1	 3620.0	...
4964401	  799.8	  604.9	 3620.0	...
4964402	  799.3	  604.7	 3618.0	...
4964403	  799.1	  604.8	 3616.0	...
4964404	  798.9	  604.5	 3615.0	...
4964405	  798.8	  604.2	 3614.0	...
4964406	  798.7	  604.0	 3616.0	...
4964407	  798.8	  604.2	 3619.0	...
4964408	  799.0	  604.4	 3622.0	...
4964409	  799.2	  604.5	 3623.0	...
4964410	  799.7	  604.5	 3625.0	...
4964411	  800.0	  604.4	 3627.0	...
4964412	  800.3	  604.0	 3629.0	...
4964413	  800.2	  603.8	 3628.0	...
4964414	  800.1	  603.6	 3627.0	...
4964415	  800.1	  603.6	 3629.0	...
4964416	  800.1	  603.5	 3632.0	...
4964417	  800.3	  603.5	 3635.0	...
4964418	  800.5	  603.5	 3635.0	...
4964419	  800.7	  603.4	 3635.0	...
4964420	  800.8	  603.4	 3635.0	...
4964421	  800.9	  603.5	 3634.0	...
4964422	  801.0	  603.6	 3634.0	...
4964423	  801.1	  603.6	 3634.0	...
4964424	  801.2	  603.5	 3634.0	...
4964425	  800.9	  603.4	 3634.0	...
4964426	  800.7	  603.3	 3634.0	...
4964427	  800.5	  603.3	 3635.0	...
4964428	  800.3	  603.2	 3636.0	...
4964429	  800.1	  603.3	 3636.0	...
4964430	  799.9	  603.3	 3635.0	...
4964431	  799.9	  603.5	 3635.0	...
4964432	  799.8	  603.6	 3635.0	...
4964433	  799.7	  603.6	 3635.0	...
4964434	  799.6	  603.5	 3635.0	...
4964435	  799.6	  603.5	 3637.0	...
4964436	  799.5	  603.5	 3638.0	...
4964437	  799.4	  603.4	 3640.0	...
4964438	  799.3	  603.0	 3642.0	...
4964439	  799.1	  602.6	 3643.0	...
4964440	  799.1	  602.2	 3640.0	...
4964441	  799.0	  602.4	 3637.0	...
4964442	  798.9	  602.5	 3635.0	...
4964443	  798.9	  602.6	 3636.0	...
4964444	  799.0	  602.6	 3638.0	...
4964445	  799.1	  602.5	 3639.0	...
4964446	  799.0	  602.4	 3643.0	...
4964447	  798.9	  602.2	 3646.0	...
4964448	  799.0	  602.1	 3646.0	...
4964449	  799.0	  602.2	 3643.0	...
4964450	  799.3	  602.3	 3641.0	...
4964451	  799.5	  602.5	 3644.0	...
4964452	  799.8	  602.7	 3647.0	...
4964453	  799.8	  603.0	 3650.0	...
4964454	  799.8	  603.2	 3651.0	...
4964455	  799.8	  603.4	 3652.0	...
4964456	  799.7	  603.6	 3652.0	...
4964457	  799.6	  603.8	 3650.0	...
4964458	  799.3	  604.0	 3651.0	...
4964459	  799.1	  604.2	 3653.0	...
4964460	  799.1	  604.3	 3655.0	...
4964461	  799.4	  604.3	 3656.0	...
4964462	  799.6	  604.3	 3658.0	...
4964463	  799.6	  604.2	 3659.0	...
4964464	  799.5	  604.1	 3660.0	...
4964465	  799.6	  604.0	 3660.0	...
4964466	  799.6	  604.0	 3661.0	...
4964467	  799.7	  604.1	 3661.0	...
4964468	  799.7	  604.2	 3662.0	...
4964469	  799.6	  604.3	 3664.0	...
4964470	  799.3	  604.4	 3666.0	...
4964471	  799.1	  604.6	 3667.0	...
4964472	  798.9	  604.6	 3667.0	...
4964473	  798.8	  604.4	 3668.0	...
MSG	4964474 0000 _ Number On
4964474	  798.6	  604.1	 3668.0	...
4964475	  798.7	  604.2	 3668.0	...
4964476	  798.9	  604.3	 3670.0	...
4964477	  799.0	  604.0	 3672.0	...
4964478	  798.9	  603.5	 3675.0	...
4964479	  798.7	  603.3	 3676.0	...
4964480	  798.6	  603.5	 3677.0	...
4964481	  798.6	  603.7	 3677.0	...
4964482	  798.6	  603.6	 3680.0	...
4964483	  798.7	  603.6	 3682.0	...
4964484	  798.9	  603.5	 3684.0	...
4964485	  799.0	  603.6	 3684.0	...
4964486	  799.1	  603.6	 3683.0	...
4964487	  799.3	  603.6	 3681.0	...
4964488	  799.5	  603.6	 3683.0	...
4964489	  799.5	  603.7	 3688.0	...
4964490	  799.6	  603.8	 3692.0	...
4964491	  799.6	  603.9	 3692.0	...
4964492	  799.5	  603.9	 3694.0	...
4964493	  799.3	  603.9	 3695.0	...
4964494	  799.1	  604.0	 3697.0	...
4964495	  798.9	  604.2	 3697.0	...
4964496	  798.9	  604.5	 3697.0	...
4964497	  798.9	  604.9	 3697.0	...
4964498	  799.1	  605.3	 3697.0	...
4964499	  799.2	  605.5	 3698.0	...
4964500	  799.3	  605.4	 3700.0	...
4964501	  799.2	  605.3	 3702.0	...
4964502	  799.0	  605.1	 3703.0	...
4964503	  798.7	  605.1	 3704.0	...
4964504	  798.3	  605.0	 3704.0	...
4964505	  798.2	  604.7	 3703.0	...
4964506	  797.8	  604.5	 3702.0	...
4964507	  797.8	  604.3	 3700.0	...
4964508	  797.7	  604.4	 3700.0	...
4964509	  797.8	  604.3	 3702.0	...
4964510	  797.7	  604.2	 3703.0	...
4964511	  797.4	  603.9	 3704.0	...
4964512	  797.1	  603.6	 3705.0	...
4964513	  797.0	  603.3	 3707.0	...
4964514	  797.2	  603.2	 3709.0	...
4964515	  797.5	  603.0	 3710.0	...
4964516	  797.5	  602.8	 3710.0	...
4964517	  797.6	  602.6	 3710.0	...
4964518	  797.5	  602.5	 3712.0	...
4964519	  797.4	  602.5	 3714.0	...
4964520	  797.3	  602.3	 3717.0	...
4964521	  797.2	  602.1	 3720.0	...
4964522	  797.1	  601.9	 3721.0	...
4964523	  797.0	  601.9	 3720.0	...
4964524	  797.0	  601.8	 3721.0	...
4964525	  797.1	  601.7	 3723.0	...
4964526	  797.3	  601.7	 3726.0	...
4964527	  797.6	  601.8	 3726.0	...
4964528	  797.6	  601.8	 3729.0	...
4964529	  797.5	  601.8	 3732.0	...
4964530	  797.3	  601.8	 3736.0	...
4964531	  797.2	  601.9	 3737.0	...
4964532	  797.2	  601.9	 3738.0	...
4964533	  797.2	  602.1	 3738.0	...
4964534	  797.2	  602.3	 3738.0	...
4964535	  797.2	  602.3	 3737.0	...
4964536	  797.2	  602.2	 3737.0	...
4964537	  797.4	  601.9	 3738.0	...
4964538	  797.6	  601.9	 3739.0	...
4964539	  797.7	  601.9	 3744.0	...
4964540	  797.6	  601.8	 3748.0	...
4964541	  797.3	  601.7	 3752.0	...
4964542	  797.3	  601.6	 3751.0	...
4964543	  797.2	  601.4	 3750.0	...
4964544	  797.2	  601.2	 3755.0	...
4964545	  797.3	  601.0	 3760.0	...
4964546	  797.4	  601.1	 3761.0	...
4964547	  797.5	  601.2	 3757.0	...
4964548	  797.5	  601.3	 3755.0	...
4964549	  797.1	  601.4	 3757.0	...
4964550	  796.7	  601.7	 3758.0	...
4964551	  796.4	  601.9	 3758.0	...
4964552	  796.5	  602.0	 3761.0	...
4964553	  796.6	  602.0	 3764.0	...
4964554	  796.6	  601.9	 3768.0	...
4964555	  796.6	  601.9	 3769.0	...
4964556	  796.8	  602.0	 3769.0	...
4964557	  796.9	  602.1	 3769.0	...
4964558	  796.9	  602.0	 3772.0	...
4964559	  796.9	  601.9	 3777.0	...
4964560	  797.1	  601.7	 3781.0	...
4964561	  797.2	  601.5	 3782.0	...
4964562	  797.3	  601.3	 3781.0	...
4964563	  797.3	  601.6	 3781.0	...
4964564	  797.3	  602.0	 3782.0	...
4964565	  797.4	  602.3	 3785.0	...
4964566	  797.5	  602.2	 3788.0	...
4964567	  797.5	  602.2	 3790.0	...
4964568	  797.5	  602.3	 3791.0	...
4964569	  797.5	  602.3	 3792.0	...
4964570	  797.5	  602.3	 3793.0	...
4964571	  797.6	  602.4	 3795.0	...
4964572	  797.4	  602.6	 3797.0	...
4964573	  797.1	  602.6	 3800.0	...
4964574	  796.9	  602.5	 3800.0	...
4964575	  796.9	  602.3	 3800.0	...
4964576	  796.8	  602.1	 3800.0	...
4964577	  796.8	  602.1	 3798.0	...
4964578	  796.8	  602.2	 3796.0	...
4964579	  796.6	  602.7	 3795.0	...
4964580	  796.4	  603.2	 3794.0	...
4964581	  796.4	  603.7	 3796.0	...
4964582	  796.6	  603.5	 3799.0	...
4964583	  796.7	  603.1	 3805.0	...
4964584	  796.5	  602.6	 3807.0	...
4964585	  796.4	  602.7	 3810.0	...
4964586	  796.5	  602.7	 3811.0	...
4964587	  796.9	  602.7	 3814.0	...
4964588	  797.3	  602.4	 3817.0	...
4964589	  797.6	  602.1	 3819.0	...
4964590	  797.6	  602.0	 3823.0	...
4964591	  797.6	  602.2	 3827.0	...
4964592	  797.6	  602.5	 3831.0	...
4964593	  797.4	  602.6	 3830.0	...
4964594	  797.2	  602.8	 3831.0	...
4964595	  796.9	  603.3	 3831.0	...
4964596	  796.9	  603.7	 3832.0	...
4964597	  797.0	  604.1	 3831.0	...
4964598	  797.2	  604.1	 3831.0	...
4964599	  797.3	  604.1	 3831.0	...
4964600	  797.1	  604.0	 3836.0	...
4964601	  796.8	  603.6	 3841.0	...
4964602	  796.5	  603.0	 3845.0	...
4964603	  796.7	  602.7	 3848.0	...
4964604	  796.9	  602.3	 3851.0	...
4964605	  797.0	  602.2	 3855.0	...
4964606	  797.0	  602.1	 3854.0	...
4964607	  797.0	  602.0	 3852.0	...
4964608	  797.0	  602.0	 3850.0	...
4964609	  797.2	  601.9	 3852.0	...
4964610	  797.4	  601.9	 3854.0	...
4964611	  797.4	  602.2	 3859.0	...
4964612	  797.2	  602.5	 3862.0	...
4964613	  797.0	  602.9	 3865.0	...
4964614	  796.9	  602.9	 3866.0	...
4964615	  796.8	  602.9	 3867.0	...
4964616	  796.7	  603.0	 3868.0	...
4964617	  796.8	  603.0	 3869.0	...
4964618	  796.9	  603.1	 3870.0	...
4964619	  796.9	  603.0	 3871.0	...
4964620	  796.8	  603.0	 3869.0	...
4964621	  796.7	  602.9	 3868.0	...
4964622	  796.7	  602.7	 3870.0	...
4964623	  796.6	  602.6	 3873.0	...
4964624	  796.4	  602.4	 3878.0	...
4964625	  796.3	  602.4	 3880.0	...
4964626	  796.3	  602.8	 3882.0	...
4964627	  796.2	  603.2	 3883.0	...
4964628	  796.2	  603.3	 3886.0	...
4964629	  796.3	  603.1	 3888.0	...
4964630	  796.4	  602.8	 3891.0	...
4964631	  796.4	  602.7	 3893.0	...
4964632	  796.5	  602.7	 3896.0	...
4964633	  796.7	  602.7	 3898.0	...
4964634	  796.9	  602.7	 3897.0	...
4964635	  796.9	  602.4	 3897.0	...
4964636	  796.9	  602.1	 3898.0	...
4964637	  796.9	  601.7	 3900.0	...
4964638	  796.6	  601.7	 3901.0	...
4964639	  796.4	  601.8	 3901.0	...
4964640	  796.2	  602.1	 3904.0	...
4964641	  796.0	  602.4	 3908.0	...
4964642	  795.8	  602.9	 3912.0	...
4964643	  795.5	  603.3	 3915.0	...
4964644	  795.5	  603.5	 3916.0	...
4964645	  795.5	  603.4	 3918.0	...
4964646	  795.4	  603.3	 3918.0	...
4964647	  795.4	  603.3	 3918.0	...
4964648	  795.4	  603.3	 3917.0	...
4964649	  795.5	  603.3	 3917.0	...
4964650	  795.6	  603.3	 3918.0	...
4964651	  795.7	  603.3	 3920.0	...
4964652	  795.5	  603.4	 3921.0	...
4964653	  795.3	  603.4	 3922.0	...
4964654	  794.7	  603.5	 3923.0	...
4964655	  794.3	  603.5	 3923.0	...
4964656	  793.9	  603.7	 3923.0	...
4964657	  793.9	  603.8	 3925.0	...
4964658	  794.0	  604.4	 3927.0	...
4964659	  794.0	  604.9	 3930.0	...
4964660	  793.9	  605.3	 3932.0	...
4964661	  793.7	  605.3	 3933.0	...
4964662	  793.7	  605.5	 3935.0	...
4964663	  793.6	  605.6	 3936.0	...
4964664	  793.5	  605.7	 3938.0	...
4964665	  793.4	  605.8	 3940.0	...
4964666	  793.3	  605.8	 3944.0	...
4964667	  793.1	  605.9	 3946.0	...
4964668	  792.9	  605.7	 3950.0	...
4964669	  792.8	  605.5	 3952.0	...
4964670	  793.0	  605.1	 3954.0	...
4964671	  793.2	  604.9	 3954.0	...
4964672	  793.4	  604.8	 3954.0	...
4964673	  793.4	  604.6	 3954.0	...
4964674	  793.4	  604.3	 3957.0	...
4964675	  793.5	  604.0	 3960.0	...
4964676	  793.4	  604.0	 3963.0	...
4964677	  793.4	  604.2	 3964.0	...
4964678	  793.3	  604.4	 3964.0	...
4964679	  793.2	  604.2	 3964.0	...
4964680	  793.0	  603.9	 3964.0	...
4964681	  793.2	  603.5	 3965.0	...
4964682	  793.5	  603.3	 3965.0	...
4964683	  793.9	  603.2	 3966.0	...
4964684	  794.0	  603.4	 3966.0	...
4964685	  794.1	  603.8	 3966.0	...
4964686	  794.0	  603.9	 3967.0	...
4964687	  793.5	  603.8	 3968.0	...
4964688	  793.1	  603.6	 3968.0	...
4964689	  792.7	  603.6	 3968.0	...
4964690	  792.7	  603.6	 3970.0	...
4964691	  792.7	  603.7	 3973.0	...
4964692	  792.8	  604.2	 3976.0	...
4964693	  792.9	  604.6	 3976.0	...
4964694	  792.9	  605.0	 3976.0	...
4964695	  792.8	  604.9	 3978.0	...
4964696	  792.7	  604.9	 3981.0	...
4964697	  792.7	  604.5	 3984.0	...
4964698	  792.6	  604.2	 3985.0	...
4964699	  792.6	  603.9	 3985.0	...
4964700	  792.6	  603.8	 3985.0	...
4964701	  792.8	  603.8	 3987.0	...
4964702	  793.0	  603.9	 3989.0	...
4964703	  793.2	  604.0	 3991.0	...
4964704	  793.3	  603.7	 3989.0	...
4964705	  793.2	  603.3	 3991.0	...
4964706	  792.9	  603.1	 3993.0	...
4964707	  792.6	  603.4	 3997.0	...
4964708	  792.5	  603.6	 3998.0	...
4964709	  792.3	  603.7	 4000.0	...
4964710	  792.3	  603.8	 4000.0	...
4964711	  792.3	  603.9	 4000.0	...
4964712	  792.3	  603.9	 4001.0	...
4964713	  792.5	  604.0	 4003.0	...
4964714	  792.7	  604.1	 4006.0	...
4964715	  792.9	  604.2	 4010.0	...
4964716	  792.7	  604.2	 4011.0	...
4964717	  792.7	  604.1	 4012.0	...
4964718	  793.0	  603.6	 4013.0	...
4964719	  793.2	  603.2	 4013.0	...
4964720	  793.3	  602.8	 4017.0	...
4964721	  792.9	  602.8	 4021.0	...
4964722	  792.5	  602.9	 4025.0	...
4964723	  792.3	  603.0	 4025.0	...
4964724	  792.2	  603.1	 4025.0	...
4964725	  792.0	  603.3	 4026.0	...
4964726	  791.8	  603.6	 4028.0	...
4964727	  791.7	  603.7	 4031.0	...
4964728	  791.7	  603.6	 4033.0	...
4964729	  791.8	  603.6	 4033.0	...
4964730	  791.8	  603.6	 4033.0	...
4964731	  791.9	  603.9	 4033.0	...
4964732	  792.0	  604.2	 4035.0	...
4964733	  791.9	  604.2	 4037.0	...
4964734	  791.9	  604.1	 4040.0	...
4964735	  792.0	  604.1	 4042.0	...
4964736	  792.1	  604.2	 4044.0	...
4964737	  792.2	  604.3	 4045.0	...
4964738	  792.1	  604.3	 4046.0	...
4964739	  791.9	  604.3	 4045.0	...
4964740	  791.8	  604.4	 4044.0	...
4964741	  791.8	  604.7	 4047.0	...
4964742	  791.5	  604.6	 4051.0	...
4964743	  791.3	  604.4	 4056.0	...
4964744	  790.9	  604.1	 4056.0	...
4964745	  790.9	  604.2	 4057.0	...
4964746	  790.9	  604.4	 4058.0	...
4964747	  790.7	  604.5	 4058.0	...
4964748	  790.6	  604.5	 4058.0	...
4964749	  790.7	  604.5	 4061.0	...
4964750	  790.9	  604.4	 4064.0	...
4964751	  791.0	  604.3	 4066.0	...
4964752	  790.9	  604.4	 4068.0	...
4964753	  790.9	  604.4	 4070.0	...
4964754	  790.7	  604.4	 4072.0	...
4964755	  790.7	  604.2	 4074.0	...
4964756	  790.8	  604.0	 4076.0	...
4964757	  791.0	  603.7	 4077.0	...
4964758	  791.3	  603.3	 4078.0	...
4964759	  791.8	  602.0	 4079.0	...
EFIX R   4964166	4964759	594	  796.5	  603.6	   3757
SSACC R  4964760
4964760	  792.6	  600.4	 4079.0	...
4964761	  793.7	  598.7	 4080.0	...
4964762	  794.8	  597.0	 4080.0	...
4964763	  796.5	  595.8	 4082.0	...
4964764	  797.6	  594.0	 4084.0	...
4964765	  799.1	  592.8	 4086.0	...
ESACC R  4964760	4964765	6	  792.6	  600.4	  799.1	  592.8	   0.21	     38
SFIX R   4964766
4964766	  800.3	  591.6	 4085.0	...
4964767	  801.7	  591.1	 4085.0	...
4964768	  802.7	  590.8	 4084.0	...
4964769	  803.4	  590.7	 4085.0	...
4964770	  803.8	  590.6	 4085.0	...
4964771	  803.6	  590.6	 4086.0	...
4964772	  803.2	  590.6	 4086.0	...
4964773	  802.6	  590.6	 4087.0	...
4964774	  801.7	  590.2	 4086.0	...
4964775	  800.7	  589.5	 4087.0	...
4964776	  799.7	  588.9	 4087.0	...
4964777	  798.9	  588.4	 4089.0	...
4964778	  797.8	  587.6	 4090.0	...
MSG	4964779 0000 _ Number Off
4964779	  796.6	  586.8	 4091.0	...
4964780	  795.6	  586.1	 4091.0	...
4964781	  794.8	  585.8	 4093.0	...
4964782	  794.4	  585.6	 4095.0	...
4964783	  794.0	  585.4	 4097.0	...
4964784	  794.0	  585.5	 4098.0	...
4964785	  794.1	  585.6	 4099.0	...
4964786	  794.1	  585.9	 4101.0	...
4964787	  794.1	  586.5	 4102.0	...
4964788	  794.3	  587.1	 4102.0	...
4964789	  794.8	  588.0	 4103.0	...
4964790	  795.4	  588.6	 4104.0	...
4964791	  795.7	  589.2	 4106.0	...
4964792	  795.7	  589.9	 4108.0	...
4964793	  795.8	  590.6	 4110.0	...
4964794	  795.9	  591.2	 4112.0	...
4964795	  796.0	  591.4	 4114.0	...
4964796	  795.9	  591.4	 4115.0	...
4964797	  796.0	  591.5	 4117.0	...
4964798	  796.1	  591.5	 4119.0	...
4964799	  796.2	  591.6	 4120.0	...
4964800	  796.2	  591.7	 4120.0	...
4964801	  796.2	  591.8	 4121.0	...
4964802	  796.1	  591.8	 4121.0	...
4964803	  796.1	  591.8	 4121.0	...
4964804	  796.2	  591.9	 4123.0	...
4964805	  796.3	  591.9	 4126.0	...
4964806	  796.4	  591.8	 4130.0	...
4964807	  796.4	  591.6	 4132.0	...
4964808	  796.1	  591.4	 4132.0	...
4964809	  795.8	  591.4	 4133.0	...
4964810	  795.4	  591.4	 4137.0	...
4964811	  795.4	  591.4	 4140.0	...
4964812	  795.3	  591.4	 4142.0	...
4964813	  795.3	  591.4	 4141.0	...
4964814	  795.4	  591.3	 4139.0	...
4964815	  795.4	  591.2	 4138.0	...
4964816	  795.2	  591.1	 4137.0	...
4964817	  795.0	  591.1	 4138.0	...
4964818	  794.9	  591.2	 4139.0	...
4964819	  794.9	  591.2	 4141.0	...
4964820	  794.9	  591.2	 4142.0	...
4964821	  795.1	  591.2	 4143.0	...
4964822	  795.2	  591.2	 4143.0	...
4964823	  795.3	  590.9	 4142.0	...
4964824	  795.3	  590.7	 4142.0	...
4964825	  795.1	  590.5	 4142.0	...
4964826	  795.0	  590.3	 4142.0	...
4964827	  794.9	  590.1	 4143.0	...
4964828	  794.9	  589.9	 4144.0	...
4964829	  794.8	  589.9	 4144.0	...
4964830	  794.6	  589.6	 4144.0	...
4964831	  794.5	  589.3	 4145.0	...
4964832	  794.5	  589.3	 4145.0	...
4964833	  794.6	  589.7	 4146.0	...
4964834	  794.7	  590.0	 4146.0	...
4964835	  794.8	  590.0	 4146.0	...
4964836	  794.5	  590.1	 4147.0	...
4964837	  794.3	  590.4	 4150.0	...
4964838	  794.1	  590.6	 4152.0	...
4964839	  794.1	  591.0	 4153.0	...
4964840	  794.1	  591.1	 4156.0	...
4964841	  794.0	  591.2	 4159.0	...
4964842	  793.9	  591.2	 4161.0	...
4964843	  793.8	  591.2	 4161.0	...
4964844	  793.7	  591.2	 4164.0	...
4964845	  793.8	  591.3	 4166.0	...
4964846	  793.8	  591.4	 4169.0	...
4964847	  793.8	  591.2	 4168.0	...
4964848	  793.8	  591.1	 4168.0	...
4964849	  793.8	  590.9	 4168.0	...
4964850	  793.8	  590.9	 4168.0	...
4964851	  793.8	  591.0	 4169.0	...
4964852	  794.0	  591.1	 4169.0	...
4964853	  794.1	  590.9	 4170.0	...
4964854	  794.1	  590.6	 4169.0	...
4964855	  793.9	  590.4	 4168.0	...
4964856	  793.8	  590.8	 4169.0	...
4964857	  793.9	  591.1	 4169.0	...
4964858	  793.9	  591.5	 4168.0	...
4964859	  793.9	  591.6	 4166.0	...
4964860	  793.8	  591.4	 4163.0	...
4964861	  793.6	  591.2	 4162.0	...
4964862	  793.3	  590.9	 4162.0	...
4964863	  793.1	  590.6	 4164.0	...
4964864	  793.1	  590.3	 4166.0	...
4964865	  793.2	  590.3	 4168.0	...
4964866	  793.3	  590.6	 4170.0	...
4964867	  793.4	  591.0	 4171.0	...
4964868	  793.4	  591.0	 4173.0	...
4964869	  793.4	  591.1	 4173.0	...
4964870	  793.4	  591.1	 4173.0	...
4964871	  793.4	  591.2	 4173.0	...
4964872	  793.2	  591.3	 4172.0	...
4964873	  792.9	  591.0	 4172.0	...
4964874	  792.9	  590.8	 4173.0	...
4964875	  793.2	  590.7	 4175.0	...
4964876	  793.5	  591.0	 4177.0	...
4964877	  793.5	  591.3	 4176.0	...
4964878	  793.4	  591.4	 4175.0	...
4964879	  793.3	  591.6	 4174.0	...
4964880	  793.3	  591.5	 4176.0	...
4964881	  793.3	  591.3	 4178.0	...
4964882	  793.1	  591.3	 4180.0	...
4964883	  792.9	  591.4	 4180.0	...
4964884	  792.8	  591.5	 4180.0	...
4964885	  792.7	  591.0	 4181.0	...
4964886	  792.6	  590.6	 4182.0	...
4964887	  792.4	  590.2	 4182.0	...
4964888	  792.3	  590.4	 4182.0	...
4964889	  792.2	  590.4	 4181.0	...
4964890	  791.9	  590.4	 4181.0	...
4964891	  791.8	  590.5	 4182.0	...
4964892	  792.0	  590.6	 4184.0	...
4964893	  792.2	  590.7	 4185.0	...
4964894	  792.3	  590.8	 4184.0	...
4964895	  792.3	  590.8	 4185.0	...
4964896	  792.4	  590.8	 4188.0	...
4964897	  792.5	  590.9	 4191.0	...
4964898	  792.5	  591.3	 4194.0	...
4964899	  792.3	  591.8	 4193.0	...
4964900	  792.2	  591.9	 4192.0	...
4964901	  792.2	  592.0	 4192.0	...
4964902	  792.1	  592.1	 4193.0	...
4964903	  792.1	  592.3	 4194.0	...
4964904	  792.1	  592.5	 4194.0	...
4964905	  792.3	  592.6	 4194.0	...
4964906	  792.5	  592.6	 4195.0	...
4964907	  792.6	  592.4	 4196.0	...
4964908	  792.4	  592.2	 4197.0	...
4964909	  792.2	  592.1	 4198.0	...
4964910	  792.0	  592.1	 4198.0	...
4964911	  792.1	  592.3	 4199.0	...
4964912	  792.1	  592.5	 4199.0	...
4964913	  792.2	  592.7	 4199.0	...
4964914	  792.2	  592.9	 4200.0	...
4964915	  792.1	  593.2	 4201.0	...
4964916	  792.1	  593.4	 4203.0	...
4964917	  792.0	  593.4	 4205.0	...
4964918	  792.2	  593.3	 4205.0	...
4964919	  792.3	  593.3	 4205.0	...
4964920	  792.5	  593.4	 4205.0	...
4964921	  792.5	  593.6	 4205.0	...
4964922	  792.7	  593.7	 4205.0	...
4964923	  792.7	  593.7	 4206.0	...
4964924	  792.9	  593.6	 4207.0	...
4964925	  793.0	  593.6	 4208.0	...
4964926	  792.9	  593.6	 4207.0	...
4964927	  792.7	  593.7	 4206.0	...
4964928	  792.4	  593.8	 4207.0	...
4964929	  792.3	  593.8	 4209.0	...
4964930	  792.1	  593.9	 4210.0	...
4964931	  792.0	  593.9	 4210.0	...
4964932	  792.0	  593.9	 4209.0	...
4964933	  792.1	  593.8	 4209.0	...
4964934	  792.1	  593.7	 4209.0	...
4964935	  792.2	  593.6	 4209.0	...
4964936	  792.3	  593.8	 4209.0	...
4964937	  792.4	  594.2	 4208.0	...
4964938	  792.3	  594.5	 4208.0	...
4964939	  792.5	  594.3	 4207.0	...
4964940	  792.6	  594.1	 4207.0	...
4964941	  792.8	  594.2	 4209.0	...
4964942	  792.8	  594.4	 4211.0	...
4964943	  792.8	  594.7	 4213.0	...
4964944	  792.9	  594.8	 4215.0	...
4964945	  793.0	  594.9	 4217.0	...
4964946	  792.9	  594.9	 4219.0	...
4964947	  792.7	  594.8	 4220.0	...
4964948	  792.5	  594.4	 4220.0	...
4964949	  792.4	  594.1	 4221.0	...
4964950	  792.7	  593.8	 4221.0	...
4964951	  793.0	  593.7	 4221.0	...
4964952	  793.3	  593.6	 4220.0	...
4964953	  793.3	  593.7	 4219.0	...
4964954	  793.3	  593.8	 4219.0	...
4964955	  793.3	  594.0	 4221.0	...
4964956	  793.4	  594.1	 4223.0	...
4964957	  793.5	  594.2	 4222.0	...
4964958	  793.6	  594.2	 4221.0	...
4964959	  793.6	  594.0	 4221.0	...
4964960	  793.5	  593.8	 4221.0	...
4964961	  793.5	  593.7	 4222.0	...
4964962	  793.5	  593.8	 4222.0	...
4964963	  793.5	  593.8	 4222.0	...
4964964	  793.4	  593.7	 4221.0	...
4964965	  793.3	  593.5	 4221.0	...
4964966	  793.2	  593.1	 4221.0	...
4964967	  793.1	  592.9	 4220.0	...
4964968	  793.0	  592.7	 4220.0	...
4964969	  793.1	  592.7	 4220.0	...
4964970	  793.2	  592.6	 4220.0	...
4964971	  793.2	  592.5	 4220.0	...
4964972	  793.2	  592.4	 4221.0	...
4964973	  793.2	  592.4	 4222.0	...
4964974	  793.1	  592.4	 4224.0	...
4964975	  793.1	  592.4	 4225.0	...
4964976	  793.2	  592.6	 4225.0	...
4964977	  793.2	  592.7	 4225.0	...
4964978	  793.1	  592.6	 4226.0	...
4964979	  792.9	  592.6	 4227.0	...
4964980	  792.7	  592.6	 4229.0	...
4964981	  792.5	  592.7	 4229.0	...
4964982	  792.5	  592.7	 4229.0	...
4964983	  792.3	  592.8	 4228.0	...
4964984	  792.1	  592.9	 4228.0	...
4964985	  792.0	  592.9	 4229.0	...
4964986	  792.2	  592.9	 4229.0	...
4964987	  792.3	  592.9	 4230.0	...
MSG	4964988 0000 _ Number On
4964988	  792.3	  592.8	 4231.0	...
4964989	  792.3	  592.8	 4232.0	...
4964990	  792.2	  592.8	 4233.0	...
4964991	  792.1	  592.8	 4233.0	...
4964992	  792.2	  592.9	 4233.0	...
4964993	  792.2	  593.1	 4233.0	...
4964994	  792.1	  593.0	 4234.0	...
4964995	  791.7	  592.7	 4235.0	...
4964996	  791.4	  592.3	 4236.0	...
4964997	  791.1	  592.1	 4238.0	...
4964998	  790.9	  592.0	 4239.0	...
4964999	  790.7	  592.2	 4240.0	...
4965000	  790.6	  592.3	 4240.0	...
4965001	  790.6	  592.5	 4239.0	...
4965002	  790.6	  592.7	 4239.0	...
4965003	  790.8	  592.7	 4240.0	...
4965004	  791.1	  592.4	 4241.0	...
4965005	  791.3	  592.3	 4242.0	...
4965006	  791.3	  592.2	 4242.0	...
4965007	  791.3	  592.1	 4242.0	...
4965008	  791.2	  592.0	 4244.0	...
4965009	  791.1	  592.0	 4246.0	...
4965010	  791.0	  592.1	 4249.0	...
4965011	  790.8	  592.4	 4249.0	...
4965012	  790.7	  592.6	 4249.0	...
4965013	  790.6	  592.8	 4250.0	...
4965014	  790.7	  592.8	 4252.0	...
4965015	  790.7	  592.8	 4254.0	...
4965016	  790.8	  592.8	 4253.0	...
4965017	  790.8	  592.8	 4253.0	...
4965018	  790.8	  592.6	 4252.0	...
4965019	  790.7	  592.4	 4252.0	...
4965020	  790.6	  592.2	 4253.0	...
4965021	  790.6	  592.5	 4252.0	...
4965022	  790.5	  592.8	 4252.0	...
4965023	  790.4	  593.0	 4251.0	...
4965024	  790.3	  593.0	 4250.0	...
4965025	  790.2	  593.0	 4250.0	...
4965026	  790.1	  593.0	 4254.0	...
4965027	  790.4	  592.9	 4257.0	...
4965028	  790.8	  593.0	 4261.0	...
4965029	  791.2	  593.0	 4261.0	...
4965030	  791.3	  593.0	 4261.0	...
4965031	  791.3	  593.0	 4261.0	...
4965032	  791.3	  593.1	 4261.0	...
4965033	  791.2	  593.1	 4261.0	...
4965034	  791.1	  593.2	 4262.0	...
4965035	  790.9	  593.2	 4263.0	...
4965036	  790.4	  593.4	 4265.0	...
4965037	  790.1	  593.4	 4267.0	...
4965038	  789.8	  593.5	 4267.0	...
4965039	  789.8	  593.6	 4268.0	...
4965040	  789.8	  593.9	 4268.0	...
4965041	  790.0	  594.2	 4270.0	...
4965042	  790.1	  594.1	 4273.0	...
4965043	  790.2	  593.9	 4275.0	...
4965044	  790.6	  594.0	 4277.0	...
4965045	  791.1	  594.4	 4277.0	...
4965046	  791.6	  594.7	 4276.0	...
4965047	  791.7	  594.7	 4276.0	...
4965048	  791.6	  594.7	 4279.0	...
4965049	  791.1	  594.7	 4283.0	...
4965050	  790.5	  594.7	 4287.0	...
4965051	  790.1	  594.7	 4288.0	...
4965052	  790.0	  594.6	 4288.0	...
4965053	  789.9	  594.5	 4288.0	...
4965054	  789.9	  594.6	 4289.0	...
4965055	  789.8	  594.6	 4290.0	...
4965056	  789.7	  594.7	 4291.0	...
4965057	  789.8	  594.8	 4292.0	...
4965058	  790.1	  595.0	 4292.0	...
4965059	  790.3	  595.2	 4292.0	...
4965060	  790.5	  595.2	 4292.0	...
4965061	  790.4	  595.1	 4292.0	...
4965062	  790.3	  595.0	 4293.0	...
4965063	  790.3	  594.8	 4292.0	...
4965064	  790.4	  594.6	 4291.0	...
4965065	  790.6	  594.5	 4290.0	...
4965066	  790.6	  594.6	 4291.0	...
4965067	  790.6	  594.7	 4293.0	...
4965068	  790.6	  594.6	 4296.0	...
4965069	  790.6	  594.5	 4299.0	...
4965070	  790.6	  594.5	 4299.0	...
4965071	  790.7	  594.4	 4297.0	...
4965072	  790.8	  594.4	 4295.0	...
4965073	  790.8	  594.3	 4295.0	...
4965074	  790.8	  594.3	 4297.0	...
4965075	  790.6	  594.3	 4299.0	...
4965076	  790.5	  594.2	 4301.0	...
4965077	  790.4	  594.5	 4301.0	...
4965078	  790.6	  594.7	 4301.0	...
4965079	  790.7	  594.9	 4303.0	...
4965080	  790.9	  594.9	 4305.0	...
4965081	  790.8	  594.7	 4306.0	...
4965082	  790.8	  594.5	 4306.0	...
4965083	  790.7	  594.5	 4305.0	...
4965084	  790.7	  594.6	 4305.0	...
4965085	  790.7	  594.8	 4305.0	...
4965086	  790.7	  594.8	 4304.0	...
4965087	  790.6	  594.7	 4305.0	...
4965088	  790.4	  594.6	 4306.0	...
4965089	  790.4	  594.5	 4308.0	...
4965090	  790.4	  594.7	 4308.0	...
4965091	  790.7	  594.8	 4309.0	...
4965092	  791.0	  595.0	 4310.0	...
4965093	  791.3	  595.0	 4310.0	...
4965094	  791.2	  595.1	 4310.0	...
4965095	  791.2	  595.1	 4310.0	...
4965096	  791.4	  594.9	 4310.0	...
4965097	  791.4	  594.7	 4310.0	...
4965098	  791.3	  594.4	 4310.0	...
4965099	  791.3	  594.3	 4312.0	...
4965100	  791.3	  594.3	 4314.0	...
4965101	  791.2	  594.3	 4317.0	...
4965102	  791.1	  594.4	 4317.0	...
4965103	  791.0	  594.6	 4318.0	...
4965104	  791.0	  594.4	 4320.0	...
4965105	  790.7	  594.2	 4322.0	...
4965106	  790.4	  594.0	 4324.0	...
4965107	  790.1	  594.2	 4325.0	...
4965108	  790.1	  594.3	 4326.0	...
4965109	  790.1	  594.6	 4328.0	...
4965110	  790.0	  594.7	 4328.0	...
4965111	  790.0	  594.6	 4328.0	...
4965112	  790.1	  594.4	 4329.0	...
4965113	  790.3	  594.2	 4330.0	...
4965114	  790.5	  594.2	 4331.0	...
4965115	  790.6	  594.4	 4331.0	...
4965116	  790.5	  594.6	 4332.0	...
4965117	  790.5	  594.4	 4333.0	...
4965118	  790.6	  593.9	 4335.0	...
4965119	  790.6	  593.5	 4336.0	...
4965120	  790.6	  593.5	 4337.0	...
4965121	  790.5	  593.6	 4337.0	...
4965122	  790.3	  593.7	 4338.0	...
4965123	  790.2	  593.7	 4339.0	...
4965124	  790.2	  593.7	 4339.0	...
4965125	  790.2	  593.7	 4339.0	...
4965126	  790.0	  593.7	 4338.0	...
4965127	  789.7	  593.7	 4337.0	...
4965128	  789.4	  593.8	 4338.0	...
4965129	  789.3	  593.9	 4341.0	...
4965130	  789.2	  594.0	 4343.0	...
4965131	  789.2	  594.1	 4343.0	...
4965132	  789.3	  594.1	 4345.0	...
4965133	  789.8	  594.1	 4346.0	...
4965134	  790.3	  594.1	 4346.0	...
4965135	  790.9	  593.9	 4345.0	...
4965136	  791.0	  593.7	 4345.0	...
4965137	  790.8	  593.5	 4346.0	...
4965138	  790.7	  593.6	 4345.0	...
4965139	  790.6	  593.5	 4342.0	...
4965140	  790.6	  593.5	 4342.0	...
4965141	  790.6	  593.4	 4345.0	...
4965142	  790.5	  593.7	 4349.0	...
4965143	  790.5	  593.9	 4350.0	...
4965144	  790.5	  594.2	 4349.0	...
4965145	  790.6	  594.4	 4346.0	...
4965146	  790.6	  594.6	 4344.0	...
4965147	  790.6	  594.7	 4345.0	...
4965148	  790.5	  594.6	 4348.0	...
4965149	  790.4	  594.6	 4350.0	...
4965150	  790.3	  594.6	 4350.0	...
4965151	  790.5	  594.6	 4352.0	...
4965152	  790.6	  594.6	 4353.0	...
4965153	  790.8	  594.7	 4354.0	...
4965154	  790.7	  594.4	 4353.0	...
4965155	  790.7	  594.1	 4353.0	...
4965156	  790.6	  593.9	 4353.0	...
4965157	  790.6	  593.8	 4352.0	...
4965158	  790.6	  594.1	 4352.0	...
4965159	  790.6	  594.6	 4353.0	...
4965160	  790.5	  594.9	 4354.0	...
4965161	  790.5	  594.8	 4355.0	...
4965162	  790.5	  594.5	 4355.0	...
4965163	  790.3	  594.3	 4355.0	...
4965164	  790.1	  594.3	 4355.0	...
4965165	  789.8	  594.3	 4355.0	...
4965166	  789.8	  594.2	 4357.0	...
4965167	  789.8	  594.2	 4360.0	...
4965168	  790.2	  594.2	 4363.0	...
4965169	  790.6	  594.2	 4363.0	...
4965170	  790.8	  593.9	 4365.0	...
4965171	  790.5	  593.7	 4367.0	...
4965172	  790.2	  593.6	 4369.0	...
4965173	  790.2	  593.7	 4369.0	...
4965174	  790.2	  593.8	 4369.0	...
4965175	  790.2	  593.9	 4369.0	...
4965176	  790.3	  593.9	 4370.0	...
4965177	  790.4	  594.0	 4372.0	...
4965178	  790.3	  594.1	 4373.0	...
4965179	  790.0	  594.1	 4372.0	...
4965180	  789.7	  594.2	 4374.0	...
4965181	  789.4	  594.1	 4377.0	...
4965182	  789.1	  594.1	 4381.0	...
4965183	  789.1	  594.1	 4384.0	...
4965184	  789.2	  594.1	 4384.0	...
4965185	  789.2	  594.1	 4382.0	...
4965186	  789.2	  594.1	 4380.0	...
4965187	  789.3	  594.2	 4380.0	...
4965188	  789.3	  594.2	 4381.0	...
4965189	  789.4	  594.2	 4382.0	...
4965190	  789.4	  594.2	 4382.0	...
4965191	  789.5	  594.2	 4380.0	...
4965192	  789.5	  594.3	 4378.0	...
4965193	  789.5	  594.3	 4378.0	...
4965194	  789.4	  594.3	 4380.0	...
4965195	  789.4	  594.4	 4382.0	...
4965196	  789.3	  594.5	 4384.0	...
4965197	  789.4	  594.6	 4385.0	...
4965198	  789.2	  594.9	 4387.0	...
4965199	  789.1	  595.2	 4388.0	...
4965200	  789.2	  595.4	 4388.0	...
4965201	  789.4	  595.2	 4389.0	...
4965202	  789.5	  594.8	 4390.0	...
4965203	  789.4	  594.4	 4391.0	...
4965204	  789.3	  594.1	 4392.0	...
4965205	  788.9	  593.9	 4392.0	...
4965206	  788.7	  593.9	 4392.0	...
4965207	  788.5	  594.0	 4391.0	...
4965208	  788.6	  594.2	 4395.0	...
4965209	  788.7	  594.2	 4399.0	...
4965210	  788.8	  594.0	 4404.0	...
4965211	  788.8	  593.9	 4404.0	...
4965212	  788.8	  593.8	 4404.0	...
4965213	  789.0	  593.8	 4405.0	...
4965214	  789.1	  593.8	 4406.0	...
4965215	  789.3	  593.8	 4406.0	...
4965216	  789.4	  593.7	 4405.0	...
4965217	  789.2	  593.7	 4404.0	...
4965218	  789.0	  593.8	 4404.0	...
4965219	  788.7	  593.9	 4403.0	...
4965220	  788.7	  594.0	 4402.0	...
4965221	  788.7	  594.1	 4402.0	...
4965222	  788.4	  594.2	 4403.0	...
4965223	  788.2	  594.3	 4405.0	...
4965224	  788.1	  594.4	 4408.0	...
4965225	  788.4	  594.3	 4411.0	...
4965226	  788.7	  594.4	 4412.0	...
4965227	  788.8	  594.6	 4412.0	...
4965228	  788.9	  594.7	 4411.0	...
4965229	  788.9	  594.8	 4413.0	...
4965230	  789.0	  594.8	 4417.0	...
4965231	  789.0	  594.8	 4423.0	...
4965232	  789.1	  594.9	 4427.0	...
4965233	  789.1	  595.1	 4430.0	...
4965234	  789.2	  595.3	 4431.0	...
4965235	  789.1	  595.4	 4430.0	...
4965236	  789.0	  595.3	 4427.0	...
4965237	  788.9	  595.2	 4425.0	...
4965238	  789.0	  595.2	 4423.0	...
4965239	  789.1	  595.2	 4422.0	...
4965240	  789.1	  595.3	 4423.0	...
4965241	  789.0	  595.0	 4424.0	...
4965242	  788.9	  594.6	 4426.0	...
4965243	  788.8	  594.3	 4427.0	...
4965244	  788.8	  594.2	 4427.0	...
4965245	  788.6	  594.1	 4430.0	...
4965246	  788.5	  594.0	 4432.0	...
4965247	  788.5	  594.0	 4433.0	...
4965248	  788.4	  594.0	 4431.0	...
4965249	  788.2	  594.0	 4431.0	...
4965250	  788.0	  594.3	 4432.0	...
4965251	  788.1	  594.6	 4433.0	...
4965252	  788.3	  594.8	 4434.0	...
4965253	  788.3	  594.7	 4434.0	...
4965254	  788.3	  594.6	 4435.0	...
4965255	  788.4	  594.5	 4436.0	...
4965256	  788.4	  594.6	 4437.0	...
4965257	  788.5	  594.6	 4438.0	...
4965258	  788.5	  594.6	 4439.0	...
4965259	  788.6	  594.6	 4441.0	...
4965260	  788.7	  594.8	 4443.0	...
4965261	  788.8	  595.1	 4445.0	...
4965262	  788.8	  595.2	 4445.0	...
4965263	  788.7	  595.3	 4445.0	...
4965264	  788.7	  595.3	 4444.0	...
4965265	  788.5	  595.4	 4444.0	...
4965266	  788.4	  595.4	 4444.0	...
4965267	  788.3	  595.8	 4447.0	...
4965268	  788.3	  596.1	 4449.0	...
4965269	  788.3	  596.3	 4450.0	...
4965270	  788.3	  596.3	 4450.0	...
4965271	  788.2	  596.3	 4453.0	...
4965272	  788.1	  596.4	 4455.0	...
4965273	  787.9	  596.3	 4458.0	...
4965274	  787.8	  596.1	 4457.0	...
4965275	  787.7	  595.8	 4457.0	...
4965276	  787.4	  595.5	 4457.0	...
4965277	  787.0	  594.7	 4456.0	...
4965278	  786.4	  594.0	 4456.0	...
4965279	  785.7	  593.1	 4456.0	...
4965280	  784.9	  592.6	 4456.0	...
4965281	  784.2	  590.9	 4456.0	...
4965282	  783.8	  589.5	 4457.0	...
4965283	  783.6	  587.3	 4457.0	...
4965284	  783.5	  585.8	 4457.0	...
4965285	  783.3	  583.4	 4458.0	...
4965286	  783.1	  581.6	 4458.0	...
4965287	  783.2	  580.2	 4458.0	...
4965288	  784.1	  579.6	 4457.0	...
4965289	  784.9	  578.8	 4456.0	...
MSG	4965290 0000 _ Number Off
4965290	  785.6	  578.1	 4455.0	...
4965291	  786.2	  577.6	 4455.0	...
4965292	  786.7	  577.7	 4455.0	...
4965293	  787.5	  577.8	 4455.0	...
4965294	  788.3	  578.4	 4456.0	...
4965295	  789.1	  579.1	 4457.0	...
4965296	  789.4	  579.9	 4458.0	...
4965297	  789.4	  580.1	 4459.0	...
4965298	  789.4	  580.1	 4461.0	...
4965299	  789.3	  580.4	 4464.0	...
4965300	  789.3	  580.6	 4465.0	...
4965301	  789.6	  580.7	 4467.0	...
4965302	  790.0	  580.6	 4469.0	...
4965303	  790.1	  580.1	 4470.0	...
4965304	  790.0	  579.6	 4470.0	...
4965305	  789.8	  579.3	 4471.0	...
4965306	  789.8	  579.4	 4471.0	...
4965307	  789.9	  579.5	 4471.0	...
4965308	  789.9	  579.6	 4471.0	...
4965309	  790.0	  579.6	 4471.0	...
4965310	  790.0	  579.7	 4470.0	...
4965311	  789.9	  580.5	 4470.0	...
4965312	  789.8	  581.3	 4470.0	...
4965313	  789.8	  582.3	 4471.0	...
4965314	  789.8	  582.7	 4472.0	...
4965315	  789.7	  583.1	 4474.0	...
4965316	  789.6	  583.5	 4475.0	...
4965317	  789.5	  584.1	 4476.0	...
4965318	  789.4	  584.6	 4476.0	...
4965319	  789.2	  585.0	 4477.0	...
4965320	  789.0	  585.0	 4477.0	...
4965321	  788.9	  584.9	 4480.0	...
4965322	  788.8	  584.7	 4483.0	...
4965323	  788.7	  584.4	 4485.0	...
4965324	  788.7	  584.4	 4485.0	...
4965325	  788.6	  584.3	 4485.0	...
4965326	  788.6	  584.2	 4484.0	...
4965327	  788.6	  584.3	 4485.0	...
4965328	  788.6	  584.3	 4485.0	...
4965329	  788.6	  584.4	 4486.0	...
4965330	  788.6	  584.5	 4485.0	...
4965331	  788.6	  584.5	 4484.0	...
4965332	  788.6	  584.4	 4484.0	...
4965333	  788.5	  584.4	 4485.0	...
4965334	  788.4	  584.4	 4485.0	...
4965335	  788.4	  584.5	 4486.0	...
4965336	  788.3	  584.6	 4487.0	...
4965337	  788.2	  584.6	 4489.0	...
4965338	  788.0	  584.6	 4492.0	...
4965339	  788.0	  584.4	 4494.0	...
4965340	  788.1	  584.3	 4495.0	...
4965341	  788.0	  584.2	 4493.0	...
4965342	  787.9	  583.9	 4492.0	...
4965343	  787.7	  583.6	 4491.0	...
4965344	  787.6	  583.3	 4492.0	...
4965345	  787.6	  583.3	 4494.0	...
4965346	  787.6	  583.3	 4493.0	...
4965347	  787.8	  583.4	 4492.0	...
4965348	  787.9	  583.4	 4493.0	...
4965349	  788.1	  583.5	 4494.0	...
4965350	  788.2	  583.6	 4495.0	...
4965351	  787.8	  583.8	 4495.0	...
4965352	  787.3	  584.1	 4495.0	...
4965353	  786.9	  584.1	 4495.0	...
4965354	  787.0	  584.1	 4496.0	...
4965355	  787.1	  584.1	 4498.0	...
4965356	  786.9	  584.1	 4499.0	...
4965357	  786.6	  584.1	 4499.0	...
4965358	  786.3	  584.0	 4499.0	...
4965359	  786.4	  583.7	 4499.0	...
4965360	  786.6	  583.6	 4500.0	...
4965361	  786.7	  583.8	 4499.0	...
4965362	  786.8	  584.2	 4498.0	...
4965363	  786.9	  584.4	 4497.0	...
4965364	  786.9	  584.2	 4497.0	...
4965365	  786.6	  584.1	 4498.0	...
4965366	  786.4	  584.1	 4499.0	...
4965367	  786.1	  584.1	 4499.0	...
4965368	  786.0	  584.3	 4501.0	...
4965369	  786.0	  584.4	 4502.0	...
4965370	  786.0	  584.5	 4504.0	...
4965371	  786.0	  584.5	 4505.0	...
4965372	  786.0	  584.3	 4506.0	...
4965373	  786.0	  584.0	 4507.0	...
4965374	  786.0	  583.7	 4507.0	...
4965375	  786.1	  583.6	 4507.0	...
4965376	  786.2	  583.5	 4507.0	...
4965377	  786.2	  583.6	 4508.0	...
4965378	  786.2	  583.7	 4508.0	...
4965379	  786.5	  583.7	 4507.0	...
4965380	  786.8	  583.6	 4507.0	...
4965381	  787.1	  583.6	 4507.0	...
4965382	  787.0	  583.7	 4509.0	...
4965383	  786.9	  583.6	 4511.0	...
4965384	  786.8	  583.5	 4513.0	...
4965385	  786.8	  583.5	 4513.0	...
4965386	  786.7	  583.7	 4513.0	...
4965387	  786.7	  583.9	 4513.0	...
4965388	  786.7	  584.0	 4513.0	...
4965389	  786.7	  584.3	 4515.0	...
4965390	  786.6	  584.6	 4517.0	...
4965391	  786.5	  584.9	 4519.0	...
4965392	  786.4	  584.9	 4521.0	...
4965393	  786.4	  584.8	 4522.0	...
4965394	  786.4	  584.8	 4522.0	...
4965395	  786.2	  584.5	 4521.0	...
4965396	  786.1	  584.3	 4520.0	...
4965397	  786.0	  584.1	 4519.0	...
4965398	  786.0	  584.1	 4519.0	...
4965399	  786.0	  584.1	 4519.0	...
4965400	  786.0	  584.2	 4519.0	...
4965401	  786.0	  584.4	 4519.0	...
4965402	  785.9	  584.5	 4518.0	...
4965403	  785.7	  584.6	 4518.0	...
4965404	  785.6	  584.9	 4520.0	...
4965405	  785.6	  585.1	 4521.0	...
4965406	  785.6	  585.2	 4522.0	...
4965407	  785.5	  585.2	 4522.0	...
4965408	  785.4	  585.1	 4522.0	...
4965409	  785.4	  585.1	 4523.0	...
4965410	  785.5	  585.1	 4524.0	...
4965411	  785.5	  584.8	 4525.0	...
4965412	  785.6	  584.5	 4525.0	...
4965413	  785.5	  584.3	 4525.0	...
4965414	  785.4	  584.3	 4525.0	...
4965415	  785.2	  584.3	 4525.0	...
4965416	  785.2	  584.2	 4526.0	...
4965417	  785.2	  584.1	 4526.0	...
4965418	  785.2	  584.3	 4526.0	...
4965419	  785.2	  584.6	 4527.0	...
4965420	  785.2	  584.9	 4528.0	...
4965421	  785.2	  585.1	 4528.0	...
4965422	  785.1	  585.2	 4528.0	...
4965423	  785.1	  585.2	 4528.0	...
4965424	  785.1	  585.2	 4527.0	...
4965425	  785.0	  585.1	 4527.0	...
4965426	  784.8	  585.1	 4527.0	...
4965427	  784.6	  584.8	 4527.0	...
4965428	  784.4	  584.6	 4527.0	...
4965429	  784.4	  584.3	 4526.0	...
4965430	  784.4	  584.3	 4525.0	...
4965431	  784.4	  584.4	 4524.0	...
4965432	  784.4	  584.6	 4524.0	...
4965433	  784.4	  584.7	 4524.0	...
4965434	  784.4	  584.8	 4526.0	...
4965435	  784.4	  584.8	 4528.0	...
4965436	  784.6	  584.8	 4529.0	...
4965437	  784.7	  585.0	 4530.0	...
4965438	  784.8	  585.4	 4530.0	...
4965439	  784.9	  585.9	 4531.0	...
4965440	  784.8	  586.2	 4530.0	...
4965441	  784.8	  586.3	 4530.0	...
4965442	  784.7	  586.3	 4529.0	...
4965443	  784.7	  586.2	 4529.0	...
4965444	  784.8	  586.0	 4531.0	...
4965445	  784.7	  585.9	 4533.0	...
4965446	  784.6	  585.9	 4535.0	...
4965447	  784.6	  586.1	 4536.0	...
4965448	  784.6	  586.2	 4536.0	...
4965449	  784.7	  586.4	 4538.0	...
4965450	  784.7	  586.3	 4540.0	...
4965451	  784.7	  586.2	 4542.0	...
4965452	  784.6	  586.1	 4542.0	...
4965453	  784.5	  585.9	 4540.0	...
4965454	  784.2	  585.7	 4539.0	...
4965455	  783.9	  585.6	 4538.0	...
4965456	  784.0	  585.5	 4537.0	...
4965457	  784.2	  585.2	 4537.0	...
4965458	  784.4	  584.9	 4539.0	...
4965459	  784.3	  584.6	 4541.0	...
4965460	  784.1	  584.6	 4542.0	...
4965461	  784.1	  584.5	 4540.0	...
4965462	  784.1	  584.5	 4538.0	...
4965463	  784.2	  584.3	 4538.0	...
4965464	  784.2	  584.1	 4537.0	...
4965465	  784.0	  584.2	 4535.0	...
4965466	  783.7	  584.5	 4534.0	...
4965467	  783.5	  584.8	 4534.0	...
4965468	  783.5	  584.9	 4534.0	...
4965469	  783.5	  584.7	 4534.0	...
4965470	  783.6	  584.5	 4535.0	...
4965471	  783.6	  584.2	 4536.0	...
4965472	  783.7	  584.2	 4536.0	...
4965473	  783.9	  584.1	 4536.0	...
4965474	  784.0	  583.9	 4536.0	...
4965475	  784.0	  583.8	 4536.0	...
4965476	  783.8	  583.6	 4535.0	...
4965477	  783.7	  583.5	 4534.0	...
4965478	  783.8	  583.5	 4535.0	...
4965479	  783.9	  583.6	 4536.0	...
4965480	  783.9	  583.8	 4537.0	...
4965481	  783.8	  584.1	 4536.0	...
4965482	  783.7	  584.2	 4537.0	...
4965483	  783.5	  584.4	 4538.0	...
4965484	  783.5	  584.6	 4540.0	...
4965485	  783.6	  584.8	 4540.0	...
4965486	  783.7	  585.3	 4542.0	...
4965487	  783.9	  585.4	 4545.0	...
4965488	  784.1	  585.6	 4547.0	...
4965489	  784.1	  585.7	 4549.0	...
4965490	  784.0	  586.0	 4550.0	...
4965491	  784.0	  586.0	 4552.0	...
4965492	  784.0	  585.9	 4552.0	...
4965493	  784.0	  585.9	 4553.0	...
4965494	  783.7	  586.0	 4554.0	...
4965495	  783.5	  586.1	 4554.0	...
4965496	  783.4	  586.1	 4554.0	...
4965497	  783.5	  586.1	 4555.0	...
4965498	  783.5	  586.0	 4555.0	...
4965499	  783.4	  586.0	 4555.0	...
4965500	  783.4	  585.9	 4555.0	...
4965501	  783.4	  586.0	 4555.0	...
MSG	4965502 0000 _ Number On
4965502	  783.0	  586.1	 4554.0	...
4965503	  782.7	  586.2	 4552.0	...
4965504	  782.3	  586.3	 4552.0	...
4965505	  782.4	  586.3	 4553.0	...
4965506	  782.4	  586.4	 4553.0	...
4965507	  782.5	  586.5	 4553.0	...
4965508	  782.5	  586.5	 4551.0	...
4965509	  782.3	  586.5	 4549.0	...
4965510	  782.1	  586.6	 4549.0	...
4965511	  782.0	  586.6	 4549.0	...
4965512	  782.1	  586.7	 4550.0	...
4965513	  782.2	  587.0	 4552.0	...
4965514	  782.4	  587.3	 4554.0	...
4965515	  782.4	  587.4	 4556.0	...
4965516	  782.5	  587.4	 4556.0	...
4965517	  782.5	  587.3	 4555.0	...
4965518	  782.5	  587.5	 4555.0	...
4965519	  782.4	  587.6	 4555.0	...
4965520	  782.4	  587.8	 4556.0	...
4965521	  782.4	  587.9	 4558.0	...
4965522	  782.4	  588.0	 4559.0	...
4965523	  782.4	  588.1	 4559.0	...
4965524	  782.3	  588.2	 4559.0	...
4965525	  782.3	  588.2	 4560.0	...
4965526	  782.3	  588.4	 4561.0	...
4965527	  782.3	  588.6	 4562.0	...
4965528	  782.4	  588.7	 4563.0	...
4965529	  782.5	  588.6	 4563.0	...
4965530	  782.6	  588.5	 4563.0	...
4965531	  782.6	  588.3	 4563.0	...
4965532	  782.5	  588.2	 4564.0	...
4965533	  782.4	  588.1	 4564.0	...
4965534	  782.3	  588.2	 4565.0	...
4965535	  782.3	  588.3	 4565.0	...
4965536	  782.3	  588.6	 4565.0	...
4965537	  782.3	  588.8	 4565.0	...
4965538	  782.4	  588.7	 4565.0	...
4965539	  782.4	  588.3	 4565.0	...
4965540	  782.4	  588.1	 4564.0	...
4965541	  782.4	  588.2	 4565.0	...
4965542	  782.4	  588.4	 4566.0	...
4965543	  782.3	  588.1	 4568.0	...
4965544	  782.4	  587.9	 4567.0	...
4965545	  782.4	  587.7	 4568.0	...
4965546	  782.2	  587.7	 4568.0	...
4965547	  782.1	  587.8	 4568.0	...
4965548	  781.9	  587.7	 4568.0	...
4965549	  781.9	  587.6	 4568.0	...
4965550	  781.9	  587.9	 4569.0	...
4965551	  781.9	  588.4	 4569.0	...
4965552	  781.9	  588.8	 4569.0	...
4965553	  781.9	  588.7	 4569.0	...
4965554	  781.9	  588.6	 4569.0	...
4965555	  781.9	  588.5	 4568.0	...
4965556	  782.0	  588.8	 4568.0	...
4965557	  782.1	  589.1	 4568.0	...
4965558	  782.2	  589.3	 4567.0	...
4965559	  782.1	  589.0	 4567.0	...
4965560	  782.1	  588.7	 4568.0	...
4965561	  782.0	  588.4	 4568.0	...
4965562	  782.0	  588.4	 4568.0	...
4965563	  781.9	  588.4	 4567.0	...
4965564	  781.6	  588.4	 4566.0	...
4965565	  781.5	  588.4	 4566.0	...
4965566	  781.3	  588.4	 4565.0	...
4965567	  781.3	  588.3	 4564.0	...
4965568	  781.2	  588.3	 4563.0	...
4965569	  781.1	  588.2	 4563.0	...
4965570	  780.9	  588.4	 4563.0	...
4965571	  780.8	  588.7	 4561.0	...
4965572	  780.7	  588.9	 4560.0	...
4965573	  780.7	  588.9	 4560.0	...
4965574	  780.6	  588.7	 4561.0	...
4965575	  780.6	  588.6	 4562.0	...
4965576	  780.5	  588.7	 4563.0	...
4965577	  780.5	  589.0	 4563.0	...
4965578	  780.7	  589.2	 4562.0	...
4965579	  780.9	  589.2	 4562.0	...
4965580	  780.9	  589.3	 4562.0	...
4965581	  780.7	  589.4	 4561.0	...
4965582	  780.5	  589.7	 4561.0	...
4965583	  780.4	  589.9	 4560.0	...
4965584	  780.3	  590.1	 4560.0	...
4965585	  780.3	  590.2	 4562.0	...
4965586	  780.3	  590.4	 4564.0	...
4965587	  780.0	  590.2	 4564.0	...
4965588	  779.6	  589.8	 4563.0	...
4965589	  779.2	  589.3	 4560.0	...
4965590	  779.1	  589.3	 4559.0	...
4965591	  779.0	  589.3	 4559.0	...
4965592	  779.1	  589.3	 4562.0	...
4965593	  779.6	  589.7	 4564.0	...
4965594	  780.0	  590.1	 4566.0	...
4965595	  780.3	  590.5	 4566.0	...
4965596	  780.4	  590.5	 4566.0	...
4965597	  780.3	  590.3	 4566.0	...
4965598	  780.0	  590.2	 4566.0	...
4965599	  779.7	  590.0	 4566.0	...
4965600	  779.5	  590.0	 4565.0	...
4965601	  779.5	  589.9	 4563.0	...
4965602	  779.7	  590.0	 4561.0	...
4965603	  779.6	  590.1	 4559.0	...
4965604	  779.3	  590.5	 4559.0	...
4965605	  779.3	  590.7	 4560.0	...
4965606	  779.5	  590.8	 4561.0	...
4965607	  779.8	  590.7	 4561.0	...
4965608	  779.9	  590.6	 4561.0	...
4965609	  779.8	  590.6	 4561.0	...
4965610	  779.7	  590.6	 4561.0	...
4965611	  779.6	  590.6	 4561.0	...
4965612	  779.6	  590.7	 4560.0	...
4965613	  779.5	  590.9	 4560.0	...
4965614	  779.3	  591.0	 4560.0	...
4965615	  779.2	  591.0	 4561.0	...
4965616	  779.2	  591.1	 4561.0	...
4965617	  779.3	  591.1	 4560.0	...
4965618	  779.4	  591.3	 4559.0	...
4965619	  779.3	  591.4	 4560.0	...
4965620	  779.5	  591.5	 4562.0	...
4965621	  779.7	  591.4	 4561.0	...
4965622	  780.0	  591.4	 4558.0	...
4965623	  780.0	  591.3	 4556.0	...
4965624	  779.9	  591.3	 4556.0	...
4965625	  779.9	  591.5	 4557.0	...
4965626	  779.9	  591.6	 4556.0	...
4965627	  779.8	  591.7	 4555.0	...
4965628	  779.7	  591.7	 4555.0	...
4965629	  779.6	  591.6	 4555.0	...
4965630	  779.6	  591.5	 4556.0	...
4965631	  779.5	  591.5	 4557.0	...
4965632	  779.4	  591.7	 4558.0	...
4965633	  779.4	  591.8	 4559.0	...
4965634	  779.5	  592.0	 4559.0	...
4965635	  779.7	  591.9	 4558.0	...
4965636	  779.8	  591.8	 4558.0	...
4965637	  779.9	  591.8	 4557.0	...
4965638	  779.9	  591.8	 4557.0	...
4965639	  779.9	  591.8	 4556.0	...
4965640	  780.1	  591.8	 4557.0	...
4965641	  780.2	  591.7	 4559.0	...
4965642	  780.3	  591.7	 4560.0	...
4965643	  780.2	  591.7	 4560.0	...
4965644	  780.3	  591.6	 4560.0	...
4965645	  780.6	  591.6	 4559.0	...
4965646	  780.8	  591.6	 4557.0	...
4965647	  780.8	  591.7	 4556.0	...
4965648	  780.7	  591.9	 4556.0	...
4965649	  780.6	  592.2	 4556.0	...
4965650	  780.5	  592.2	 4554.0	...
4965651	  780.4	  592.1	 4552.0	...
4965652	  780.3	  592.0	 4550.0	...
4965653	  780.3	  592.0	 4551.0	...
4965654	  780.3	  592.0	 4551.0	...
4965655	  780.4	  591.9	 4552.0	...
4965656	  780.3	  592.0	 4550.0	...
4965657	  780.2	  592.1	 4549.0	...
4965658	  780.1	  592.2	 4548.0	...
4965659	  780.0	  592.3	 4548.0	...
4965660	  780.0	  592.3	 4547.0	...
4965661	  780.0	  592.4	 4547.0	...
4965662	  780.0	  592.6	 4548.0	...
4965663	  780.0	  592.7	 4550.0	...
4965664	  780.0	  592.6	 4551.0	...
4965665	  780.1	  592.6	 4550.0	...
4965666	  780.2	  592.4	 4550.0	...
4965667	  780.3	  592.3	 4550.0	...
4965668	  780.4	  592.6	 4550.0	...
4965669	  780.6	  593.0	 4551.0	...
4965670	  780.8	  593.4	 4551.0	...
4965671	  781.1	  593.7	 4551.0	...
4965672	  781.2	  594.0	 4552.0	...
4965673	  781.3	  594.3	 4553.0	...
4965674	  781.2	  594.3	 4554.0	...
4965675	  781.1	  594.2	 4554.0	...
4965676	  781.1	  594.2	 4554.0	...
4965677	  781.1	  594.2	 4553.0	...
4965678	  781.1	  594.3	 4555.0	...
4965679	  781.1	  594.3	 4557.0	...
4965680	  781.5	  594.3	 4559.0	...
4965681	  781.8	  594.4	 4560.0	...
4965682	  781.8	  594.5	 4560.0	...
4965683	  781.5	  594.7	 4559.0	...
4965684	  781.2	  595.0	 4560.0	...
4965685	  781.3	  595.1	 4562.0	...
4965686	  781.4	  595.2	 4565.0	...
4965687	  781.4	  595.4	 4565.0	...
4965688	  781.5	  595.7	 4563.0	...
4965689	  781.6	  596.0	 4562.0	...
4965690	  781.7	  596.0	 4562.0	...
4965691	  781.7	  595.8	 4562.0	...
4965692	  781.9	  595.5	 4562.0	...
4965693	  782.1	  595.4	 4561.0	...
4965694	  782.3	  595.4	 4559.0	...
4965695	  782.3	  595.4	 4557.0	...
4965696	  782.1	  595.3	 4557.0	...
4965697	  782.0	  595.3	 4557.0	...
4965698	  781.8	  595.3	 4554.0	...
4965699	  781.7	  595.2	 4551.0	...
4965700	  781.6	  595.1	 4549.0	...
4965701	  781.8	  595.2	 4550.0	...
4965702	  781.9	  595.2	 4552.0	...
4965703	  782.1	  595.3	 4553.0	...
4965704	  782.2	  595.4	 4553.0	...
4965705	  782.4	  595.6	 4552.0	...
4965706	  782.7	  595.7	 4550.0	...
4965707	  782.7	  595.7	 4550.0	...
4965708	  782.7	  595.7	 4551.0	...
4965709	  782.7	  595.7	 4551.0	...
4965710	  782.9	  595.7	 4550.0	...
4965711	  783.1	  595.6	 4549.0	...
4965712	  783.1	  595.4	 4549.0	...
4965713	  783.0	  595.1	 4549.0	...
4965714	  782.9	  595.2	 4548.0	...
4965715	  783.0	  595.3	 4547.0	...
4965716	  783.1	  595.3	 4546.0	...
4965717	  783.2	  595.1	 4546.0	...
4965718	  783.2	  595.0	 4545.0	...
4965719	  783.2	  595.0	 4545.0	...
4965720	  783.3	  595.2	 4545.0	...
4965721	  783.3	  595.3	 4545.0	...
4965722	  783.4	  595.6	 4545.0	...
4965723	  783.1	  596.2	 4545.0	...
4965724	  782.9	  596.8	 4545.0	...
4965725	  782.5	  597.2	 4544.0	...
4965726	  782.3	  597.0	 4543.0	...
4965727	  782.2	  596.8	 4542.0	...
4965728	  782.2	  596.7	 4542.0	...
4965729	  782.3	  596.8	 4541.0	...
4965730	  782.5	  596.9	 4541.0	...
4965731	  782.6	  596.9	 4540.0	...
4965732	  782.8	  596.9	 4540.0	...
4965733	  782.8	  596.8	 4542.0	...
4965734	  782.6	  596.7	 4544.0	...
4965735	  782.3	  596.5	 4547.0	...
4965736	  782.1	  596.4	 4547.0	...
4965737	  782.3	  596.2	 4546.0	...
4965738	  782.4	  596.0	 4545.0	...
4965739	  782.4	  595.9	 4545.0	...
4965740	  782.5	  595.9	 4545.0	...
4965741	  782.7	  596.0	 4545.0	...
4965742	  782.9	  596.0	 4545.0	...
4965743	  783.0	  596.0	 4546.0	...
4965744	  782.9	  596.1	 4548.0	...
4965745	  782.9	  595.9	 4548.0	...
4965746	  782.9	  595.7	 4546.0	...
4965747	  782.9	  595.7	 4543.0	...
4965748	  783.1	  596.0	 4545.0	...
4965749	  783.3	  596.3	 4546.0	...
4965750	  783.4	  596.4	 4547.0	...
4965751	  783.4	  596.4	 4547.0	...
4965752	  783.5	  596.3	 4547.0	...
4965753	  783.6	  596.3	 4547.0	...
4965754	  784.0	  596.2	 4547.0	...
4965755	  784.4	  596.1	 4546.0	...
4965756	  784.8	  596.1	 4546.0	...
4965757	  784.9	  596.3	 4546.0	...
4965758	  784.9	  596.5	 4546.0	...
4965759	  784.8	  596.7	 4545.0	...
4965760	  784.4	  597.1	 4545.0	...
4965761	  784.2	  597.6	 4544.0	...
4965762	  784.0	  598.0	 4540.0	...
4965763	  784.1	  598.3	 4537.0	...
4965764	  784.2	  598.4	 4537.0	...
4965765	  784.3	  598.4	 4540.0	...
4965766	  784.3	  598.4	 4541.0	...
4965767	  784.2	  598.4	 4539.0	...
4965768	  784.1	  598.5	 4540.0	...
4965769	  784.0	  598.5	 4542.0	...
4965770	  783.8	  598.5	 4545.0	...
4965771	  783.6	  598.4	 4545.0	...
4965772	  783.3	  598.3	 4545.0	...
4965773	  783.1	  598.2	 4545.0	...
4965774	  782.9	  598.3	 4545.0	...
4965775	  783.0	  598.4	 4545.0	...
4965776	  783.1	  598.4	 4546.0	...
4965777	  783.1	  598.4	 4546.0	...
4965778	  783.1	  598.5	 4544.0	...
4965779	  783.1	  598.7	 4543.0	...
4965780	  783.2	  598.5	 4542.0	...
4965781	  783.2	  598.1	 4542.0	...
4965782	  783.2	  597.6	 4543.0	...
4965783	  783.5	  597.1	 4544.0	...
4965784	  783.9	  596.6	 4544.0	...
4965785	  784.9	  595.6	 4544.0	...
4965786	  785.8	  594.9	 4543.0	...
4965787	  787.2	  593.0	 4542.0	...
4965788	  788.5	  591.6	 4539.0	...
4965789	  790.2	  589.8	 4538.0	...
4965790	  792.0	  589.1	 4536.0	...
4965791	  793.3	  588.2	 4535.0	...
4965792	  794.4	  587.7	 4536.0	...
4965793	  795.3	  587.1	 4537.0	...
4965794	  796.1	  587.1	 4538.0	...
4965795	  796.5	  587.2	 4538.0	...
4965796	  796.4	  587.9	 4538.0	...
4965797	  796.0	  588.6	 4538.0	...
4965798	  795.4	  589.3	 4537.0	...
4965799	  794.6	  589.5	 4536.0	...
4965800	  793.7	  589.6	 4536.0	...
4965801	  792.7	  589.7	 4538.0	...
4965802	  791.4	  589.9	 4540.0	...
4965803	  790.4	  590.4	 4539.0	...
4965804	  789.7	  590.8	 4538.0	...
MSG	4965805 0000 _ Number Off
4965805	  789.5	  590.9	 4537.0	...
4965806	  789.5	  591.0	 4536.0	...
4965807	  789.6	  591.0	 4536.0	...
4965808	  789.1	  591.1	 4537.0	...
4965809	  788.5	  591.6	 4537.0	...
4965810	  788.1	  592.2	 4537.0	...
4965811	  788.1	  592.7	 4537.0	...
4965812	  788.2	  593.0	 4534.0	...
4965813	  788.5	  593.3	 4532.0	...
4965814	  788.7	  593.7	 4531.0	...
4965815	  789.0	  594.0	 4534.0	...
4965816	  789.1	  594.3	 4538.0	...
4965817	  789.1	  594.5	 4541.0	...
4965818	  789.1	  594.4	 4541.0	...
4965819	  789.1	  594.2	 4540.0	...
4965820	  789.0	  594.1	 4539.0	...
4965821	  789.0	  594.0	 4538.0	...
4965822	  788.9	  593.9	 4541.0	...
4965823	  788.9	  594.0	 4543.0	...
4965824	  788.8	  593.9	 4544.0	...
4965825	  788.7	  593.7	 4542.0	...
4965826	  788.9	  593.4	 4541.0	...
4965827	  789.1	  593.3	 4542.0	...
4965828	  789.4	  593.6	 4544.0	...
4965829	  789.4	  594.0	 4545.0	...
4965830	  789.5	  594.3	 4544.0	...
4965831	  789.5	  594.2	 4541.0	...
4965832	  789.5	  593.9	 4539.0	...
4965833	  789.6	  593.7	 4537.0	...
4965834	  789.6	  593.5	 4537.0	...
4965835	  789.6	  593.4	 4537.0	...
4965836	  789.6	  593.3	 4537.0	...
4965837	  789.5	  593.3	 4537.0	...
4965838	  789.4	  593.3	 4536.0	...
4965839	  789.3	  593.2	 4536.0	...
4965840	  789.3	  593.1	 4536.0	...
4965841	  789.2	  593.1	 4536.0	...
4965842	  789.3	  593.1	 4533.0	...
4965843	  789.5	  593.1	 4531.0	...
4965844	  789.7	  593.1	 4529.0	...
4965845	  789.8	  593.1	 4529.0	...
4965846	  789.9	  593.1	 4529.0	...
4965847	  790.0	  593.2	 4529.0	...
4965848	  790.1	  593.4	 4529.0	...
4965849	  790.2	  593.6	 4529.0	...
4965850	  790.2	  593.8	 4527.0	...
4965851	  790.4	  593.8	 4525.0	...
4965852	  790.5	  593.5	 4524.0	...
4965853	  790.6	  593.2	 4526.0	...
4965854	  790.6	  592.9	 4528.0	...
4965855	  790.5	  592.9	 4529.0	...
4965856	  790.4	  592.9	 4530.0	...
4965857	  790.2	  592.9	 4528.0	...
4965858	  790.2	  593.0	 4526.0	...
4965859	  790.2	  592.8	 4524.0	...
4965860	  790.1	  592.7	 4525.0	...
4965861	  790.1	  592.9	 4527.0	...
4965862	  790.1	  593.2	 4528.0	...
4965863	  790.1	  593.4	 4530.0	...
4965864	  790.1	  593.2	 4530.0	...
4965865	  790.2	  593.0	 4529.0	...
4965866	  790.2	  593.1	 4528.0	...
4965867	  790.2	  593.2	 4528.0	...
4965868	  790.2	  593.4	 4527.0	...
4965869	  790.1	  593.7	 4527.0	...
4965870	  790.2	  593.9	 4525.0	...
4965871	  790.3	  594.0	 4524.0	...
4965872	  790.5	  594.0	 4524.0	...
4965873	  790.5	  594.1	 4526.0	...
4965874	  790.5	  594.1	 4529.0	...
4965875	  790.5	  594.0	 4529.0	...
4965876	  790.4	  593.9	 4527.0	...
4965877	  790.5	  593.9	 4525.0	...
4965878	  790.5	  593.9	 4524.0	...
4965879	  790.4	  593.7	 4523.0	...
4965880	  790.4	  593.5	 4522.0	...
4965881	  790.4	  593.1	 4523.0	...
4965882	  790.3	  593.0	 4523.0	...
4965883	  790.3	  593.1	 4525.0	...
4965884	  790.3	  593.2	 4526.0	...
4965885	  790.2	  593.4	 4528.0	...
4965886	  789.9	  593.5	 4529.0	...
4965887	  789.5	  593.8	 4528.0	...
4965888	  789.6	  593.9	 4526.0	...
4965889	  789.8	  594.0	 4526.0	...
4965890	  790.0	  594.0	 4529.0	...
4965891	  789.9	  594.2	 4532.0	...
4965892	  789.7	  594.3	 4533.0	...
4965893	  789.6	  594.3	 4533.0	...
4965894	  789.7	  594.4	 4536.0	...
4965895	  789.8	  594.5	 4538.0	...
4965896	  790.0	  594.6	 4538.0	...
4965897	  790.0	  594.6	 4535.0	...
4965898	  790.1	  594.8	 4532.0	...
4965899	  790.0	  594.9	 4533.0	...
4965900	  790.1	  595.4	 4535.0	...
4965901	  790.1	  595.6	 4536.0	...
4965902	  790.1	  595.9	 4537.0	...
4965903	  790.1	  595.7	 4537.0	...
4965904	  790.1	  595.5	 4538.0	...
4965905	  790.0	  595.3	 4538.0	...
4965906	  790.0	  595.6	 4538.0	...
4965907	  790.0	  595.9	 4538.0	...
4965908	  790.0	  596.2	 4538.0	...
4965909	  790.0	  596.3	 4538.0	...
4965910	  790.1	  596.2	 4538.0	...
4965911	  790.1	  596.0	 4538.0	...
4965912	  790.1	  595.8	 4538.0	...
4965913	  790.0	  595.7	 4538.0	...
4965914	  789.7	  595.7	 4538.0	...
4965915	  789.6	  595.7	 4538.0	...
4965916	  789.4	  595.7	 4538.0	...
4965917	  789.3	  595.4	 4538.0	...
4965918	  789.4	  595.2	 4538.0	...
4965919	  789.5	  595.0	 4538.0	...
4965920	  789.7	  595.1	 4539.0	...
4965921	  789.7	  595.2	 4539.0	...
4965922	  789.7	  595.3	 4539.0	...
4965923	  789.7	  595.4	 4537.0	...
4965924	  789.7	  595.6	 4535.0	...
4965925	  789.8	  595.7	 4534.0	...
4965926	  789.8	  595.9	 4534.0	...
4965927	  789.6	  596.0	 4535.0	...
4965928	  789.3	  596.1	 4534.0	...
4965929	  789.1	  596.1	 4534.0	...
4965930	  789.1	  596.1	 4533.0	...
4965931	  789.2	  596.0	 4531.0	...
4965932	  789.4	  595.8	 4529.0	...
4965933	  789.5	  595.8	 4528.0	...
4965934	  789.5	  595.8	 4528.0	...
4965935	  789.5	  595.9	 4527.0	...
4965936	  789.4	  595.8	 4525.0	...
4965937	  789.0	  595.8	 4526.0	...
4965938	  788.7	  595.8	 4529.0	...
4965939	  788.5	  595.8	 4531.0	...
4965940	  788.5	  595.8	 4530.0	...
4965941	  788.3	  595.8	 4529.0	...
4965942	  788.2	  595.6	 4528.0	...
4965943	  788.0	  595.4	 4528.0	...
4965944	  788.1	  595.3	 4529.0	...
4965945	  788.2	  595.5	 4530.0	...
4965946	  788.4	  595.5	 4530.0	...
4965947	  788.6	  595.3	 4530.0	...
4965948	  788.7	  595.2	 4532.0	...
4965949	  788.6	  594.8	 4533.0	...
4965950	  788.4	  594.5	 4533.0	...
4965951	  788.2	  594.2	 4532.0	...
4965952	  788.2	  594.2	 4531.0	...
4965953	  788.2	  594.2	 4530.0	...
4965954	  788.1	  594.1	 4530.0	...
4965955	  788.0	  594.1	 4530.0	...
4965956	  788.0	  594.0	 4534.0	...
4965957	  788.0	  594.0	 4538.0	...
4965958	  787.9	  594.1	 4542.0	...
4965959	  787.8	  594.2	 4542.0	...
4965960	  787.8	  594.3	 4543.0	...
4965961	  787.8	  594.4	 4545.0	...
4965962	  788.0	  594.5	 4545.0	...
4965963	  788.1	  594.5	 4543.0	...
4965964	  788.2	  594.6	 4542.0	...
4965965	  788.3	  594.7	 4541.0	...
4965966	  788.3	  594.8	 4541.0	...
4965967	  788.4	  594.8	 4541.0	...
4965968	  788.4	  594.8	 4541.0	...
4965969	  788.4	  594.9	 4542.0	...
4965970	  788.3	  594.9	 4543.0	...
4965971	  788.4	  595.0	 4544.0	...
4965972	  788.3	  595.3	 4543.0	...
4965973	  788.3	  595.6	 4542.0	...
4965974	  788.2	  596.1	 4542.0	...
4965975	  788.2	  596.2	 4542.0	...
4965976	  788.2	  596.4	 4543.0	...
4965977	  788.1	  596.4	 4544.0	...
4965978	  788.0	  596.4	 4545.0	...
4965979	  788.3	  596.3	 4544.0	...
4965980	  788.6	  596.4	 4543.0	...
4965981	  788.7	  596.5	 4542.0	...
4965982	  788.6	  596.7	 4542.0	...
4965983	  788.5	  596.7	 4542.0	...
4965984	  788.4	  596.8	 4542.0	...
4965985	  788.3	  596.8	 4542.0	...
4965986	  788.4	  596.6	 4541.0	...
4965987	  788.6	  596.4	 4541.0	...
4965988	  788.9	  596.2	 4542.0	...
4965989	  788.9	  596.3	 4545.0	...
4965990	  788.9	  596.2	 4547.0	...
4965991	  788.9	  596.1	 4546.0	...
4965992	  788.9	  596.2	 4546.0	...
4965993	  789.0	  596.4	 4545.0	...
4965994	  789.0	  596.6	 4545.0	...
4965995	  788.8	  596.8	 4547.0	...
4965996	  788.7	  597.0	 4549.0	...
4965997	  788.5	  597.3	 4549.0	...
4965998	  788.5	  597.4	 4546.0	...
4965999	  788.5	  597.3	 4543.0	...
4966000	  788.6	  597.2	 4543.0	...
4966001	  788.6	  597.1	 4544.0	...
4966002	  788.4	  597.1	 4546.0	...
4966003	  788.2	  597.0	 4547.0	...
4966004	  788.1	  596.9	 4547.0	...
4966005	  788.0	  597.0	 4547.0	...
4966006	  787.9	  597.3	 4547.0	...
4966007	  787.9	  597.5	 4547.0	...
4966008	  787.8	  597.8	 4547.0	...
4966009	  787.7	  597.9	 4548.0	...
4966010	  787.5	  598.2	 4548.0	...
4966011	  787.6	  598.5	 4549.0	...
4966012	  787.6	  598.8	 4549.0	...
4966013	  787.6	  599.0	 4550.0	...
4966014	  787.6	  599.1	 4550.0	...
4966015	  787.8	  599.1	 4548.0	...
4966016	  787.9	  598.7	 4547.0	...
4966017	  788.1	  598.4	 4548.0	...
4966018	  788.0	  598.0	 4550.0	...
MSG	4966019 0000 _ Number On
4966019	  787.9	  597.9	 4552.0	...
4966020	  787.8	  597.8	 4554.0	...
4966021	  787.7	  597.7	 4555.0	...
4966022	  787.6	  597.7	 4555.0	...
4966023	  787.7	  597.6	 4555.0	...
4966024	  787.7	  597.6	 4556.0	...
4966025	  787.8	  597.6	 4557.0	...
4966026	  787.8	  597.6	 4560.0	...
4966027	  787.8	  597.7	 4562.0	...
4966028	  787.9	  598.1	 4563.0	...
4966029	  787.8	  598.5	 4564.0	...
4966030	  787.8	  598.8	 4562.0	...
4966031	  787.7	  598.7	 4560.0	...
4966032	  787.6	  598.5	 4559.0	...
4966033	  787.5	  598.6	 4560.0	...
4966034	  787.6	  598.7	 4560.0	...
4966035	  787.7	  598.9	 4561.0	...
4966036	  787.8	  598.8	 4562.0	...
4966037	  787.8	  598.8	 4562.0	...
4966038	  787.9	  598.8	 4561.0	...
4966039	  787.9	  598.5	 4560.0	...
4966040	  787.9	  598.1	 4558.0	...
4966041	  788.1	  597.6	 4556.0	...
4966042	  788.3	  597.3	 4554.0	...
4966043	  788.2	  597.3	 4555.0	...
4966044	  788.1	  597.3	 4556.0	...
4966045	  788.3	  597.3	 4557.0	...
4966046	  788.5	  596.7	 4557.0	...
4966047	  788.7	  596.2	 4556.0	...
4966048	  788.6	  595.7	 4554.0	...
4966049	  788.6	  596.2	 4553.0	...
4966050	  788.6	  596.6	 4552.0	...
4966051	  788.6	  596.8	 4551.0	...
4966052	  788.6	  596.7	 4552.0	...
4966053	  788.4	  596.5	 4553.0	...
4966054	  788.2	  596.3	 4553.0	...
4966055	  788.0	  596.7	 4553.0	...
4966056	  788.0	  597.3	 4552.0	...
4966057	  788.2	  597.8	 4550.0	...
4966058	  788.3	  597.7	 4548.0	...
4966059	  788.5	  597.4	 4546.0	...
4966060	  788.6	  597.1	 4548.0	...
4966061	  788.7	  597.0	 4550.0	...
4966062	  788.6	  597.2	 4551.0	...
4966063	  788.4	  597.4	 4551.0	...
4966064	  788.3	  597.5	 4551.0	...
4966065	  788.4	  597.6	 4552.0	...
4966066	  788.5	  597.8	 4553.0	...
4966067	  788.6	  598.0	 4554.0	...
4966068	  788.6	  598.3	 4554.0	...
4966069	  788.7	  598.5	 4554.0	...
4966070	  788.8	  598.7	 4555.0	...
4966071	  788.8	  598.6	 4555.0	...
4966072	  788.8	  598.3	 4556.0	...
4966073	  788.7	  598.1	 4558.0	...
4966074	  788.6	  598.2	 4560.0	...
4966075	  788.5	  598.3	 4562.0	...
4966076	  788.5	  598.4	 4561.0	...
4966077	  788.5	  598.2	 4559.0	...
4966078	  788.5	  598.1	 4558.0	...
4966079	  788.5	  598.2	 4559.0	...
4966080	  788.6	  598.4	 4559.0	...
4966081	  788.7	  598.5	 4559.0	...
4966082	  788.9	  598.4	 4559.0	...
4966083	  788.9	  598.4	 4559.0	...
4966084	  789.1	  598.5	 4558.0	...
4966085	  789.1	  598.4	 4560.0	...
4966086	  788.8	  598.3	 4562.0	...
4966087	  788.5	  598.1	 4565.0	...
4966088	  788.2	  598.0	 4565.0	...
4966089	  788.3	  598.1	 4564.0	...
4966090	  788.4	  598.3	 4564.0	...
4966091	  788.5	  598.4	 4563.0	...
4966092	  788.6	  598.5	 4564.0	...
4966093	  788.7	  598.5	 4564.0	...
4966094	  788.8	  598.6	 4565.0	...
4966095	  788.9	  599.0	 4565.0	...
4966096	  789.0	  599.3	 4565.0	...
4966097	  789.0	  599.6	 4565.0	...
4966098	  789.0	  599.7	 4565.0	...
4966099	  788.9	  599.6	 4566.0	...
4966100	  788.9	  599.6	 4566.0	...
4966101	  789.0	  599.3	 4566.0	...
4966102	  789.0	  599.1	 4565.0	...
4966103	  789.0	  598.9	 4564.0	...
4966104	  789.0	  598.7	 4563.0	...
4966105	  789.0	  598.6	 4562.0	...
4966106	  789.1	  598.7	 4562.0	...
4966107	  789.2	  598.9	 4562.0	...
4966108	  789.5	  599.0	 4560.0	...
4966109	  789.8	  599.0	 4559.0	...
4966110	  790.2	  598.9	 4557.0	...
4966111	  790.2	  598.9	 4557.0	...
4966112	  790.1	  599.0	 4560.0	...
4966113	  789.9	  599.2	 4563.0	...
4966114	  789.6	  599.1	 4566.0	...
4966115	  789.7	  598.9	 4566.0	...
4966116	  789.8	  598.6	 4565.0	...
4966117	  790.0	  598.6	 4564.0	...
4966118	  790.0	  598.7	 4563.0	...
4966119	  790.1	  598.9	 4563.0	...
4966120	  790.1	  599.1	 4563.0	...
4966121	  790.2	  599.1	 4563.0	...
4966122	  790.3	  599.2	 4563.0	...
4966123	  790.2	  599.3	 4563.0	...
4966124	  790.1	  599.4	 4564.0	...
4966125	  790.1	  599.4	 4566.0	...
4966126	  790.2	  599.4	 4568.0	...
4966127	  790.4	  599.5	 4568.0	...
4966128	  790.5	  599.5	 4568.0	...
4966129	  790.6	  599.2	 4567.0	...
4966130	  790.6	  598.9	 4567.0	...
4966131	  790.6	  598.7	 4567.0	...
4966132	  790.7	  598.9	 4567.0	...
4966133	  790.5	  599.2	 4566.0	...
4966134	  790.3	  598.9	 4565.0	...
4966135	  790.0	  598.6	 4564.0	...
4966136	  790.0	  598.3	 4563.0	...
4966137	  789.9	  598.2	 4564.0	...
4966138	  789.8	  598.3	 4565.0	...
4966139	  789.7	  598.4	 4566.0	...
4966140	  789.7	  598.5	 4566.0	...
4966141	  789.7	  598.8	 4566.0	...
4966142	  789.8	  599.0	 4566.0	...
4966143	  789.8	  599.2	 4566.0	...
4966144	  789.7	  599.2	 4566.0	...
4966145	  789.6	  598.9	 4567.0	...
4966146	  789.6	  598.7	 4568.0	...
4966147	  789.4	  598.5	 4568.0	...
4966148	  789.4	  598.5	 4569.0	...
4966149	  789.2	  598.4	 4566.0	...
4966150	  789.1	  598.4	 4563.0	...
4966151	  789.1	  598.4	 4559.0	...
4966152	  789.2	  598.6	 4558.0	...
4966153	  789.3	  598.8	 4558.0	...
4966154	  789.2	  598.9	 4559.0	...
4966155	  789.3	  599.0	 4561.0	...
4966156	  789.3	  599.1	 4563.0	...
4966157	  789.3	  599.4	 4565.0	...
4966158	  789.3	  599.6	 4566.0	...
4966159	  789.2	  599.9	 4567.0	...
4966160	  789.2	  600.1	 4567.0	...
4966161	  789.4	  600.3	 4565.0	...
4966162	  789.5	  600.3	 4562.0	...
4966163	  789.4	  600.3	 4560.0	...
4966164	  789.3	  600.1	 4559.0	...
4966165	  789.1	  599.9	 4559.0	...
4966166	  788.9	  599.8	 4559.0	...
4966167	  788.8	  599.7	 4559.0	...
4966168	  788.8	  599.7	 4560.0	...
4966169	  788.8	  599.7	 4561.0	...
4966170	  788.9	  599.8	 4561.0	...
4966171	  788.8	  599.9	 4560.0	...
4966172	  788.8	  599.9	 4559.0	...
4966173	  788.7	  599.9	 4558.0	...
4966174	  788.7	  600.1	 4559.0	...
4966175	  788.8	  600.3	 4560.0	...
4966176	  788.9	  600.5	 4562.0	...
4966177	  788.9	  600.5	 4562.0	...
4966178	  788.7	  600.6	 4562.0	...
4966179	  788.6	  600.7	 4563.0	...
4966180	  788.6	  600.8	 4564.0	...
4966181	  788.7	  600.7	 4566.0	...
4966182	  788.8	  600.6	 4567.0	...
4966183	  788.6	  600.4	 4567.0	...
4966184	  788.3	  600.3	 4566.0	...
4966185	  788.2	  600.1	 4566.0	...
4966186	  788.3	  600.2	 4567.0	...
4966187	  788.5	  600.2	 4568.0	...
4966188	  788.6	  600.0	 4569.0	...
4966189	  788.7	  599.7	 4569.0	...
4966190	  788.8	  599.5	 4569.0	...
4966191	  788.8	  599.6	 4568.0	...
4966192	  788.9	  600.1	 4568.0	...
4966193	  788.9	  600.6	 4568.0	...
4966194	  789.0	  600.9	 4568.0	...
4966195	  789.1	  601.0	 4569.0	...
4966196	  789.2	  601.0	 4570.0	...
4966197	  789.3	  601.1	 4570.0	...
4966198	  789.3	  601.1	 4571.0	...
4966199	  789.3	  601.0	 4571.0	...
4966200	  789.3	  601.0	 4573.0	...
4966201	  789.2	  601.1	 4573.0	...
4966202	  789.3	  601.1	 4572.0	...
4966203	  789.3	  600.7	 4570.0	...
4966204	  789.3	  600.4	 4569.0	...
4966205	  789.2	  600.0	 4568.0	...
4966206	  789.1	  600.0	 4572.0	...
4966207	  789.1	  600.0	 4576.0	...
4966208	  789.3	  600.0	 4578.0	...
4966209	  789.3	  600.1	 4577.0	...
4966210	  789.1	  600.2	 4576.0	...
4966211	  789.0	  600.5	 4574.0	...
4966212	  789.0	  600.7	 4572.0	...
4966213	  789.0	  600.8	 4570.0	...
4966214	  789.0	  601.0	 4570.0	...
4966215	  789.0	  601.1	 4573.0	...
4966216	  788.9	  601.3	 4575.0	...
4966217	  788.8	  601.3	 4578.0	...
4966218	  788.7	  601.1	 4577.0	...
4966219	  788.6	  600.9	 4578.0	...
4966220	  788.6	  600.7	 4579.0	...
4966221	  788.8	  600.5	 4580.0	...
4966222	  789.2	  600.3	 4580.0	...
4966223	  789.5	  600.1	 4581.0	...
4966224	  789.8	  600.0	 4580.0	...
4966225	  789.8	  599.9	 4578.0	...
4966226	  789.8	  600.1	 4576.0	...
4966227	  789.9	  600.3	 4575.0	...
4966228	  789.9	  600.6	 4574.0	...
4966229	  790.0	  600.6	 4574.0	...
4966230	  789.7	  600.6	 4575.0	...
4966231	  789.5	  600.6	 4577.0	...
4966232	  789.2	  600.7	 4578.0	...
4966233	  789.2	  600.7	 4578.0	...
4966234	  789.1	  600.6	 4579.0	...
4966235	  789.1	  600.6	 4580.0	...
4966236	  789.1	  600.5	 4581.0	...
4966237	  789.1	  600.5	 4581.0	...
4966238	  789.1	  600.4	 4583.0	...
4966239	  789.0	  600.3	 4582.0	...
4966240	  788.9	  600.2	 4579.0	...
4966241	  788.7	  600.2	 4577.0	...
4966242	  788.5	  600.2	 4577.0	...
4966243	  788.5	  600.5	 4581.0	...
4966244	  788.5	  600.8	 4584.0	...
4966245	  788.5	  601.0	 4585.0	...
4966246	  788.6	  600.9	 4584.0	...
4966247	  788.7	  600.8	 4585.0	...
4966248	  788.9	  600.7	 4586.0	...
4966249	  788.9	  600.6	 4587.0	...
4966250	  789.0	  600.7	 4589.0	...
4966251	  789.1	  600.7	 4590.0	...
4966252	  789.4	  600.5	 4590.0	...
4966253	  789.8	  600.3	 4588.0	...
4966254	  790.0	  600.0	 4587.0	...
4966255	  790.0	  600.0	 4586.0	...
4966256	  789.9	  599.8	 4586.0	...
4966257	  789.7	  599.7	 4586.0	...
4966258	  789.6	  599.7	 4588.0	...
4966259	  789.6	  599.8	 4589.0	...
4966260	  789.6	  599.9	 4592.0	...
4966261	  789.6	  600.0	 4593.0	...
4966262	  789.6	  600.3	 4593.0	...
4966263	  789.8	  600.6	 4592.0	...
4966264	  790.0	  601.1	 4591.0	...
4966265	  790.3	  601.5	 4591.0	...
4966266	  790.3	  601.8	 4592.0	...
4966267	  790.3	  601.6	 4593.0	...
4966268	  790.3	  601.3	 4595.0	...
4966269	  790.3	  600.9	 4597.0	...
4966270	  790.4	  600.7	 4600.0	...
4966271	  790.4	  600.5	 4602.0	...
4966272	  790.5	  600.4	 4604.0	...
4966273	  790.5	  600.3	 4604.0	...
4966274	  790.2	  600.3	 4600.0	...
4966275	  789.9	  600.5	 4596.0	...
4966276	  789.6	  601.1	 4595.0	...
4966277	  789.7	  601.6	 4598.0	...
4966278	  789.8	  602.0	 4601.0	...
4966279	  789.8	  602.1	 4602.0	...
4966280	  789.8	  602.2	 4602.0	...
4966281	  789.5	  602.3	 4602.0	...
4966282	  789.2	  602.0	 4602.0	...
4966283	  788.8	  601.5	 4602.0	...
4966284	  788.6	  600.8	 4602.0	...
4966285	  788.5	  600.4	 4602.0	...
4966286	  788.3	  599.7	 4602.0	...
4966287	  788.1	  598.8	 4602.0	...
4966288	  787.9	  597.0	 4602.0	...
4966289	  787.7	  595.3	 4603.0	...
4966290	  787.5	  593.5	 4604.0	...
4966291	  787.4	  591.9	 4603.0	...
4966292	  787.3	  590.4	 4602.0	...
4966293	  787.1	  588.7	 4601.0	...
4966294	  787.0	  587.5	 4599.0	...
4966295	  787.3	  586.1	 4597.0	...
4966296	  787.7	  585.2	 4596.0	...
4966297	  788.1	  584.2	 4597.0	...
4966298	  788.4	  583.7	 4598.0	...
4966299	  788.7	  583.4	 4599.0	...
4966300	  789.2	  583.3	 4597.0	...
4966301	  789.5	  583.3	 4595.0	...
4966302	  789.9	  583.2	 4592.0	...
4966303	  790.4	  583.0	 4591.0	...
4966304	  790.7	  582.4	 4592.0	...
4966305	  790.7	  582.0	 4593.0	...
4966306	  790.3	  581.8	 4594.0	...
4966307	  789.7	  581.9	 4594.0	...
4966308	  789.4	  581.9	 4594.0	...
4966309	  788.9	  582.1	 4595.0	...
4966310	  788.7	  582.3	 4596.0	...
4966311	  788.4	  582.8	 4596.0	...
4966312	  788.3	  583.1	 4596.0	...
4966313	  788.4	  583.3	 4596.0	...
4966314	  788.6	  583.3	 4596.0	...
4966315	  789.0	  583.2	 4596.0	...
4966316	  789.0	  583.3	 4596.0	...
4966317	  789.0	  583.6	 4598.0	...
4966318	  789.0	  584.0	 4599.0	...
4966319	  789.1	  584.6	 4601.0	...
4966320	  789.2	  585.5	 4601.0	...
4966321	  789.4	  586.3	 4601.0	...
MSG	4966322 0000 _ Number Off
4966322	  789.6	  587.0	 4603.0	...
4966323	  789.7	  587.2	 4603.0	...
4966324	  789.5	  587.5	 4603.0	...
4966325	  789.2	  587.8	 4602.0	...
4966326	  788.8	  587.9	 4601.0	...
4966327	  788.7	  587.8	 4600.0	...
4966328	  788.6	  587.7	 4599.0	...
4966329	  788.5	  587.8	 4600.0	...
4966330	  788.6	  587.8	 4600.0	...
4966331	  788.8	  587.8	 4599.0	...
4966332	  789.0	  587.8	 4599.0	...
4966333	  789.0	  587.6	 4602.0	...
4966334	  788.8	  587.3	 4604.0	...
4966335	  788.6	  587.1	 4606.0	...
4966336	  788.4	  587.2	 4605.0	...
4966337	  788.3	  587.4	 4605.0	...
4966338	  788.4	  587.7	 4605.0	...
4966339	  788.5	  588.0	 4605.0	...
4966340	  788.6	  588.4	 4605.0	...
4966341	  788.7	  588.8	 4605.0	...
4966342	  788.7	  589.2	 4604.0	...
4966343	  788.7	  589.3	 4603.0	...
4966344	  788.7	  589.1	 4602.0	...
4966345	  788.9	  588.8	 4602.0	...
4966346	  789.3	  588.8	 4602.0	...
4966347	  789.7	  588.7	 4604.0	...
4966348	  789.7	  588.8	 4606.0	...
4966349	  789.8	  588.8	 4608.0	...
4966350	  789.8	  588.9	 4610.0	...
4966351	  789.7	  589.0	 4611.0	...
4966352	  789.6	  589.0	 4611.0	...
4966353	  789.7	  589.0	 4609.0	...
4966354	  789.8	  589.0	 4612.0	...
4966355	  790.1	  589.0	 4615.0	...
4966356	  790.3	  588.9	 4619.0	...
4966357	  790.5	  588.8	 4620.0	...
4966358	  790.5	  588.6	 4623.0	...
4966359	  790.5	  588.5	 4625.0	...
4966360	  790.5	  588.5	 4627.0	...
4966361	  790.5	  588.5	 4627.0	...
4966362	  790.4	  588.7	 4627.0	...
4966363	  790.4	  589.0	 4626.0	...
4966364	  790.3	  589.2	 4623.0	...
4966365	  790.2	  589.0	 4620.0	...
4966366	  790.3	  588.7	 4618.0	...
4966367	  790.4	  588.4	 4618.0	...
4966368	  790.6	  588.3	 4618.0	...
4966369	  790.8	  588.4	 4617.0	...
4966370	  790.8	  588.5	 4617.0	...
4966371	  790.7	  588.5	 4618.0	...
4966372	  790.6	  588.6	 4618.0	...
4966373	  790.4	  588.7	 4617.0	...
4966374	  790.3	  588.7	 4616.0	...
4966375	  790.2	  588.7	 4615.0	...
4966376	  790.0	  588.8	 4615.0	...
4966377	  789.8	  588.9	 4616.0	...
4966378	  789.8	  588.9	 4617.0	...
4966379	  789.8	  588.9	 4619.0	...
4966380	  790.0	  588.9	 4621.0	...
4966381	  790.1	  588.9	 4621.0	...
4966382	  790.3	  589.1	 4622.0	...
4966383	  790.3	  589.3	 4623.0	...
4966384	  790.1	  589.4	 4623.0	...
4966385	  789.8	  589.5	 4624.0	...
4966386	  789.5	  589.6	 4624.0	...
4966387	  789.5	  589.7	 4625.0	...
4966388	  789.8	  589.7	 4628.0	...
4966389	  790.1	  589.6	 4630.0	...
4966390	  790.4	  589.5	 4632.0	...
4966391	  790.5	  589.4	 4633.0	...
4966392	  790.7	  589.4	 4634.0	...
4966393	  790.9	  589.5	 4635.0	...
4966394	  791.1	  589.3	 4635.0	...
4966395	  791.2	  589.0	 4634.0	...
4966396	  791.2	  588.7	 4632.0	...
4966397	  790.9	  588.7	 4628.0	...
4966398	  790.6	  588.8	 4625.0	...
4966399	  790.3	  589.0	 4622.0	...
4966400	  790.4	  589.0	 4622.0	...
4966401	  790.5	  589.0	 4621.0	...
4966402	  790.4	  589.5	 4620.0	...
4966403	  790.2	  589.9	 4621.0	...
4966404	  789.9	  590.4	 4621.0	...
4966405	  789.8	  590.4	 4622.0	...
4966406	  789.6	  590.4	 4622.0	...
4966407	  789.6	  590.3	 4622.0	...
4966408	  789.7	  590.3	 4621.0	...
4966409	  790.1	  590.3	 4621.0	...
4966410	  790.5	  590.3	 4622.0	...
4966411	  790.8	  590.3	 4622.0	...
4966412	  790.7	  590.3	 4622.0	...
4966413	  790.9	  590.3	 4621.0	...
4966414	  791.0	  590.2	 4621.0	...
4966415	  791.5	  590.2	 4622.0	...
4966416	  791.7	  590.3	 4623.0	...
4966417	  791.8	  590.5	 4625.0	...
4966418	  791.5	  590.6	 4629.0	...
4966419	  791.2	  590.5	 4632.0	...
4966420	  791.1	  590.2	 4634.0	...
4966421	  791.1	  589.8	 4635.0	...
4966422	  791.2	  589.6	 4634.0	...
4966423	  791.2	  589.6	 4632.0	...
4966424	  791.4	  589.5	 4631.0	...
4966425	  791.7	  589.2	 4630.0	...
4966426	  791.8	  589.4	 4629.0	...
4966427	  791.7	  589.7	 4626.0	...
4966428	  791.7	  590.0	 4623.0	...
4966429	  791.8	  590.1	 4621.0	...
4966430	  791.8	  590.2	 4620.0	...
4966431	  791.6	  590.2	 4619.0	...
4966432	  791.3	  590.1	 4618.0	...
4966433	  791.1	  590.0	 4616.0	...
4966434	  791.1	  590.0	 4615.0	...
4966435	  791.0	  590.1	 4616.0	...
4966436	  791.0	  590.4	 4616.0	...
4966437	  791.2	  590.8	 4618.0	...
4966438	  791.6	  591.1	 4619.0	...
4966439	  791.9	  591.1	 4620.0	...
4966440	  792.0	  591.1	 4620.0	...
4966441	  792.1	  590.8	 4621.0	...
4966442	  792.2	  590.6	 4622.0	...
4966443	  792.2	  590.5	 4623.0	...
4966444	  792.3	  590.6	 4625.0	...
4966445	  792.4	  590.6	 4626.0	...
4966446	  792.5	  590.4	 4627.0	...
4966447	  792.5	  590.4	 4629.0	...
4966448	  792.5	  590.4	 4631.0	...
4966449	  792.5	  590.4	 4632.0	...
4966450	  792.4	  590.5	 4630.0	...
4966451	  792.3	  590.6	 4628.0	...
4966452	  792.2	  590.7	 4628.0	...
4966453	  792.2	  590.7	 4627.0	...
4966454	  792.3	  590.8	 4626.0	...
4966455	  792.2	  590.9	 4627.0	...
4966456	  791.9	  590.8	 4629.0	...
4966457	  791.7	  590.7	 4630.0	...
4966458	  791.5	  590.6	 4630.0	...
4966459	  791.6	  590.8	 4629.0	...
4966460	  792.1	  591.0	 4630.0	...
4966461	  792.6	  591.1	 4633.0	...
4966462	  793.1	  591.1	 4636.0	...
4966463	  793.1	  591.2	 4638.0	...
4966464	  793.1	  591.3	 4639.0	...
4966465	  793.1	  591.6	 4637.0	...
4966466	  792.9	  591.9	 4635.0	...
4966467	  792.6	  592.2	 4632.0	...
4966468	  792.4	  592.4	 4633.0	...
4966469	  792.2	  592.5	 4633.0	...
4966470	  792.3	  592.4	 4635.0	...
4966471	  792.3	  592.3	 4637.0	...
4966472	  792.4	  592.5	 4637.0	...
4966473	  792.6	  592.6	 4637.0	...
4966474	  792.7	  592.8	 4638.0	...
4966475	  792.8	  592.7	 4640.0	...
4966476	  792.8	  592.7	 4641.0	...
4966477	  792.8	  592.7	 4640.0	...
4966478	  792.9	  592.7	 4638.0	...
4966479	  793.0	  592.7	 4639.0	...
4966480	  793.0	  592.7	 4640.0	...
4966481	  792.9	  592.5	 4640.0	...
4966482	  792.8	  592.3	 4638.0	...
4966483	  792.8	  592.2	 4636.0	...
4966484	  792.8	  592.4	 4633.0	...
4966485	  792.7	  592.6	 4633.0	...
4966486	  792.5	  592.6	 4633.0	...
4966487	  792.4	  592.7	 4633.0	...
4966488	  792.4	  592.9	 4634.0	...
4966489	  792.5	  593.1	 4635.0	...
4966490	  792.5	  593.4	 4637.0	...
4966491	  792.4	  593.4	 4638.0	...
4966492	  792.3	  593.5	 4638.0	...
4966493	  792.3	  593.6	 4636.0	...
4966494	  792.3	  593.8	 4634.0	...
4966495	  792.2	  593.5	 4635.0	...
4966496	  792.1	  593.2	 4637.0	...
4966497	  792.0	  593.1	 4638.0	...
4966498	  791.9	  593.2	 4635.0	...
4966499	  792.1	  593.2	 4633.0	...
4966500	  792.3	  593.4	 4633.0	...
4966501	  792.5	  593.6	 4633.0	...
4966502	  792.6	  593.7	 4635.0	...
4966503	  792.5	  593.6	 4637.0	...
4966504	  792.4	  593.4	 4638.0	...
4966505	  792.3	  593.3	 4638.0	...
4966506	  792.1	  592.9	 4637.0	...
4966507	  792.1	  592.6	 4636.0	...
4966508	  792.1	  592.4	 4635.0	...
4966509	  792.1	  592.6	 4634.0	...
4966510	  792.0	  592.8	 4632.0	...
4966511	  792.0	  592.7	 4631.0	...
4966512	  792.1	  592.6	 4632.0	...
4966513	  792.2	  592.5	 4632.0	...
4966514	  792.1	  592.3	 4632.0	...
4966515	  791.8	  592.2	 4631.0	...
4966516	  791.3	  592.2	 4631.0	...
4966517	  791.0	  591.8	 4629.0	...
4966518	  790.6	  591.5	 4626.0	...
4966519	  790.6	  591.4	 4623.0	...
4966520	  790.8	  591.7	 4621.0	...
4966521	  791.0	  592.0	 4622.0	...
4966522	  791.2	  591.9	 4625.0	...
4966523	  791.3	  591.9	 4627.0	...
4966524	  791.3	  591.8	 4629.0	...
4966525	  791.5	  591.8	 4628.0	...
4966526	  791.6	  591.7	 4628.0	...
4966527	  792.0	  592.0	 4630.0	...
4966528	  792.1	  592.3	 4632.0	...
4966529	  792.2	  592.7	 4634.0	...
4966530	  792.1	  592.6	 4633.0	...
4966531	  791.9	  592.8	 4636.0	...
4966532	  791.7	  593.1	 4641.0	...
4966533	  791.5	  593.3	 4645.0	...
MSG	4966534 0000 _ Number On
4966534	  791.6	  593.2	 4645.0	...
4966535	  791.8	  593.0	 4644.0	...
4966536	  792.1	  592.9	 4644.0	...
4966537	  792.2	  592.9	 4643.0	...
4966538	  792.3	  592.9	 4643.0	...
4966539	  792.4	  593.0	 4644.0	...
4966540	  792.4	  593.1	 4645.0	...
4966541	  792.4	  593.4	 4645.0	...
4966542	  792.4	  593.9	 4645.0	...
4966543	  792.3	  594.4	 4645.0	...
4966544	  792.5	  594.3	 4645.0	...
4966545	  792.6	  594.0	 4648.0	...
4966546	  792.6	  593.9	 4650.0	...
4966547	  792.5	  594.1	 4653.0	...
4966548	  792.4	  594.2	 4652.0	...
4966549	  792.4	  594.2	 4652.0	...
4966550	  792.4	  594.0	 4649.0	...
4966551	  792.0	  593.9	 4646.0	...
4966552	  791.6	  594.0	 4646.0	...
4966553	  791.4	  594.1	 4649.0	...
4966554	  791.5	  594.1	 4649.0	...
4966555	  791.6	  594.0	 4647.0	...
4966556	  791.6	  594.0	 4645.0	...
4966557	  791.6	  594.5	 4645.0	...
4966558	  791.5	  594.9	 4646.0	...
4966559	  791.4	  595.3	 4645.0	...
4966560	  791.3	  595.2	 4645.0	...
4966561	  791.2	  595.0	 4644.0	...
4966562	  791.1	  594.8	 4644.0	...
4966563	  791.0	  594.6	 4644.0	...
4966564	  790.9	  594.5	 4646.0	...
4966565	  790.8	  594.4	 4647.0	...
4966566	  790.8	  594.2	 4647.0	...
4966567	  790.8	  594.2	 4648.0	...
4966568	  790.8	  594.3	 4648.0	...
4966569	  790.8	  594.5	 4648.0	...
4966570	  790.7	  594.6	 4648.0	...
4966571	  790.6	  594.7	 4648.0	...
4966572	  790.6	  594.8	 4646.0	...
4966573	  790.7	  595.0	 4644.0	...
4966574	  791.1	  595.2	 4642.0	...
4966575	  791.5	  595.3	 4642.0	...
4966576	  791.8	  595.2	 4642.0	...
4966577	  791.8	  595.3	 4645.0	...
4966578	  791.6	  595.3	 4648.0	...
4966579	  791.4	  595.2	 4651.0	...
4966580	  791.5	  595.0	 4651.0	...
4966581	  791.6	  594.8	 4650.0	...
4966582	  791.7	  594.9	 4650.0	...
4966583	  791.4	  595.1	 4651.0	...
4966584	  791.2	  595.5	 4651.0	...
4966585	  790.9	  595.8	 4651.0	...
4966586	  791.3	  596.0	 4649.0	...
4966587	  791.6	  595.9	 4648.0	...
4966588	  791.8	  596.0	 4646.0	...
4966589	  791.8	  596.0	 4647.0	...
4966590	  791.6	  595.9	 4647.0	...
4966591	  791.6	  595.7	 4649.0	...
4966592	  791.6	  595.5	 4651.0	...
4966593	  791.6	  595.4	 4653.0	...
4966594	  791.7	  595.2	 4653.0	...
4966595	  791.9	  595.1	 4652.0	...
4966596	  791.9	  594.9	 4651.0	...
4966597	  792.0	  594.8	 4649.0	...
4966598	  791.9	  594.8	 4648.0	...
4966599	  791.8	  594.7	 4648.0	...
4966600	  791.6	  594.6	 4650.0	...
4966601	  791.3	  594.6	 4650.0	...
4966602	  791.0	  594.6	 4650.0	...
4966603	  790.5	  594.5	 4649.0	...
4966604	  790.0	  594.5	 4649.0	...
4966605	  789.7	  594.6	 4649.0	...
4966606	  789.8	  594.6	 4649.0	...
4966607	  789.8	  594.5	 4650.0	...
4966608	  789.8	  594.4	 4650.0	...
4966609	  789.8	  594.3	 4650.0	...
4966610	  789.8	  594.3	 4651.0	...
4966611	  789.9	  594.2	 4652.0	...
4966612	  789.9	  594.3	 4652.0	...
4966613	  789.9	  594.3	 4651.0	...
4966614	  789.8	  594.3	 4651.0	...
4966615	  789.5	  594.3	 4651.0	...
4966616	  789.2	  594.2	 4651.0	...
4966617	  789.0	  594.2	 4651.0	...
4966618	  789.1	  594.2	 4653.0	...
4966619	  789.3	  594.5	 4655.0	...
4966620	  789.2	  594.8	 4657.0	...
4966621	  789.1	  595.2	 4658.0	...
4966622	  789.0	  595.3	 4657.0	...
4966623	  789.0	  595.4	 4657.0	...
4966624	  789.0	  595.1	 4656.0	...
4966625	  788.9	  594.6	 4657.0	...
4966626	  788.9	  594.1	 4656.0	...
4966627	  789.2	  593.9	 4656.0	...
4966628	  789.5	  593.9	 4655.0	...
4966629	  789.7	  593.9	 4655.0	...
4966630	  789.6	  594.0	 4655.0	...
4966631	  789.5	  594.1	 4658.0	...
4966632	  789.6	  594.3	 4660.0	...
4966633	  790.0	  594.8	 4662.0	...
4966634	  790.3	  595.2	 4663.0	...
4966635	  790.7	  595.5	 4665.0	...
4966636	  790.8	  595.5	 4668.0	...
4966637	  790.7	  595.6	 4671.0	...
4966638	  790.5	  595.8	 4667.0	...
4966639	  790.2	  595.8	 4664.0	...
4966640	  790.1	  596.1	 4661.0	...
4966641	  789.9	  596.5	 4661.0	...
4966642	  789.8	  596.5	 4662.0	...
4966643	  789.7	  596.3	 4664.0	...
4966644	  789.7	  596.2	 4666.0	...
4966645	  789.8	  596.4	 4666.0	...
4966646	  789.9	  596.6	 4667.0	...
4966647	  790.0	  596.6	 4666.0	...
4966648	  790.1	  596.8	 4664.0	...
4966649	  790.3	  596.9	 4666.0	...
4966650	  790.4	  597.1	 4668.0	...
4966651	  790.6	  597.1	 4671.0	...
4966652	  790.6	  597.0	 4670.0	...
4966653	  790.7	  596.9	 4669.0	...
4966654	  790.7	  596.7	 4668.0	...
4966655	  790.7	  596.4	 4668.0	...
4966656	  790.7	  596.3	 4667.0	...
4966657	  790.6	  596.2	 4666.0	...
4966658	  790.7	  596.1	 4664.0	...
4966659	  790.8	  595.9	 4664.0	...
4966660	  790.9	  595.5	 4665.0	...
4966661	  790.8	  595.2	 4665.0	...
4966662	  790.8	  594.9	 4665.0	...
4966663	  790.7	  594.8	 4665.0	...
4966664	  790.7	  594.9	 4665.0	...
4966665	  790.7	  594.9	 4664.0	...
4966666	  790.7	  594.9	 4665.0	...
4966667	  790.7	  594.8	 4666.0	...
4966668	  790.5	  594.8	 4667.0	...
4966669	  790.3	  594.8	 4666.0	...
4966670	  790.2	  594.8	 4666.0	...
4966671	  790.2	  594.8	 4666.0	...
4966672	  790.3	  594.8	 4667.0	...
4966673	  790.3	  594.9	 4669.0	...
4966674	  790.4	  594.9	 4671.0	...
4966675	  790.5	  595.0	 4673.0	...
4966676	  790.7	  594.9	 4674.0	...
4966677	  790.6	  594.8	 4675.0	...
4966678	  790.6	  594.7	 4675.0	...
4966679	  790.5	  594.9	 4675.0	...
4966680	  790.6	  595.1	 4674.0	...
4966681	  790.7	  595.4	 4673.0	...
4966682	  790.7	  595.5	 4672.0	...
4966683	  790.4	  595.3	 4672.0	...
4966684	  790.1	  595.0	 4672.0	...
4966685	  789.9	  594.5	 4672.0	...
4966686	  790.0	  594.4	 4672.0	...
4966687	  790.3	  594.9	 4671.0	...
4966688	  790.4	  595.4	 4670.0	...
4966689	  790.5	  595.5	 4668.0	...
4966690	  790.4	  595.1	 4669.0	...
4966691	  790.2	  595.1	 4668.0	...
4966692	  790.1	  595.5	 4668.0	...
4966693	  789.9	  595.9	 4668.0	...
4966694	  789.9	  595.9	 4670.0	...
4966695	  789.9	  596.1	 4670.0	...
4966696	  790.0	  596.4	 4668.0	...
4966697	  789.5	  596.3	 4668.0	...
4966698	  788.9	  596.1	 4669.0	...
4966699	  788.3	  595.9	 4670.0	...
4966700	  788.2	  595.8	 4670.0	...
4966701	  788.2	  595.7	 4670.0	...
4966702	  788.1	  595.6	 4670.0	...
4966703	  787.9	  595.8	 4670.0	...
4966704	  787.7	  595.5	 4670.0	...
4966705	  787.8	  595.1	 4670.0	...
4966706	  787.9	  594.9	 4670.0	...
4966707	  787.9	  595.2	 4669.0	...
4966708	  787.9	  595.4	 4669.0	...
4966709	  787.9	  595.6	 4670.0	...
4966710	  787.9	  595.9	 4670.0	...
4966711	  787.8	  596.2	 4671.0	...
4966712	  787.7	  596.3	 4672.0	...
4966713	  787.6	  596.5	 4672.0	...
4966714	  787.5	  596.6	 4674.0	...
4966715	  787.4	  596.8	 4677.0	...
4966716	  787.4	  596.9	 4680.0	...
4966717	  787.5	  597.0	 4682.0	...
4966718	  787.5	  596.9	 4684.0	...
4966719	  787.4	  596.5	 4685.0	...
4966720	  787.4	  596.1	 4685.0	...
4966721	  787.3	  595.8	 4685.0	...
4966722	  787.5	  595.6	 4685.0	...
4966723	  787.7	  595.5	 4686.0	...
4966724	  787.9	  595.6	 4687.0	...
4966725	  788.0	  596.0	 4686.0	...
4966726	  788.3	  596.2	 4685.0	...
4966727	  788.5	  596.0	 4684.0	...
4966728	  788.6	  595.9	 4684.0	...
4966729	  788.8	  595.8	 4684.0	...
4966730	  789.1	  595.8	 4683.0	...
4966731	  789.3	  595.8	 4682.0	...
4966732	  789.3	  595.7	 4681.0	...
4966733	  789.4	  595.6	 4681.0	...
4966734	  789.5	  595.5	 4680.0	...
4966735	  789.5	  595.4	 4679.0	...
4966736	  789.5	  595.4	 4678.0	...
4966737	  789.5	  595.4	 4678.0	...
4966738	  789.2	  595.5	 4678.0	...
4966739	  789.0	  595.6	 4679.0	...
4966740	  788.9	  595.6	 4680.0	...
4966741	  789.0	  595.6	 4680.0	...
4966742	  789.1	  595.7	 4680.0	...
4966743	  789.2	  596.0	 4679.0	...
4966744	  789.3	  596.3	 4677.0	...
4966745	  789.3	  596.6	 4676.0	...
4966746	  789.3	  596.7	 4676.0	...
4966747	  789.3	  596.8	 4677.0	...
4966748	  789.2	  596.7	 4680.0	...
4966749	  789.2	  596.6	 4683.0	...
4966750	  788.9	  596.7	 4685.0	...
4966751	  788.7	  596.7	 4685.0	...
4966752	  788.4	  596.7	 4685.0	...
4966753	  788.4	  596.7	 4685.0	...
4966754	  788.5	  596.8	 4684.0	...
4966755	  788.4	  596.9	 4684.0	...
4966756	  788.3	  597.0	 4685.0	...
4966757	  788.3	  597.5	 4685.0	...
4966758	  788.4	  597.9	 4685.0	...
4966759	  788.4	  598.4	 4685.0	...
4966760	  788.4	  598.4	 4684.0	...
4966761	  788.5	  598.4	 4685.0	...
4966762	  788.5	  598.4	 4687.0	...
4966763	  788.5	  598.3	 4690.0	...
4966764	  788.5	  598.3	 4693.0	...
4966765	  788.4	  598.2	 4693.0	...
4966766	  788.4	  598.2	 4692.0	...
4966767	  788.4	  598.4	 4691.0	...
4966768	  788.3	  598.5	 4693.0	...
4966769	  788.2	  598.6	 4694.0	...
4966770	  788.2	  598.7	 4695.0	...
4966771	  788.4	  598.8	 4694.0	...
4966772	  788.7	  598.5	 4693.0	...
4966773	  788.7	  598.2	 4693.0	...
4966774	  788.8	  597.7	 4692.0	...
4966775	  788.8	  597.6	 4691.0	...
4966776	  788.7	  597.4	 4690.0	...
4966777	  788.7	  597.9	 4689.0	...
4966778	  788.7	  598.4	 4687.0	...
4966779	  788.7	  598.9	 4687.0	...
4966780	  788.7	  598.8	 4688.0	...
4966781	  788.6	  598.3	 4689.0	...
4966782	  788.7	  597.9	 4688.0	...
4966783	  788.8	  597.4	 4686.0	...
4966784	  788.9	  597.2	 4684.0	...
4966785	  788.8	  597.1	 4683.0	...
4966786	  788.7	  597.0	 4684.0	...
4966787	  788.5	  596.9	 4686.0	...
4966788	  788.4	  596.9	 4685.0	...
4966789	  788.3	  596.9	 4682.0	...
4966790	  788.3	  596.9	 4679.0	...
4966791	  788.0	  596.9	 4679.0	...
4966792	  787.8	  596.9	 4679.0	...
4966793	  787.5	  597.0	 4680.0	...
4966794	  787.5	  597.1	 4680.0	...
4966795	  787.3	  597.2	 4680.0	...
4966796	  787.2	  597.2	 4680.0	...
4966797	  787.3	  597.0	 4680.0	...
4966798	  787.5	  596.8	 4683.0	...
4966799	  787.9	  596.6	 4687.0	...
4966800	  788.1	  596.6	 4691.0	...
4966801	  788.1	  596.6	 4691.0	...
4966802	  788.0	  596.5	 4691.0	...
4966803	  787.9	  596.6	 4690.0	...
4966804	  788.0	  596.7	 4689.0	...
4966805	  788.1	  596.9	 4688.0	...
4966806	  788.1	  596.9	 4688.0	...
4966807	  788.0	  597.0	 4690.0	...
4966808	  787.8	  596.9	 4692.0	...
4966809	  787.6	  596.9	 4695.0	...
4966810	  787.5	  597.2	 4695.0	...
4966811	  787.5	  597.5	 4696.0	...
4966812	  787.5	  597.8	 4697.0	...
4966813	  787.6	  597.7	 4698.0	...
4966814	  787.6	  597.6	 4699.0	...
4966815	  787.7	  597.6	 4698.0	...
4966816	  787.8	  597.7	 4697.0	...
4966817	  787.6	  597.8	 4697.0	...
4966818	  787.3	  597.9	 4697.0	...
4966819	  787.0	  597.9	 4696.0	...
4966820	  786.9	  598.0	 4696.0	...
4966821	  787.1	  598.1	 4695.0	...
4966822	  787.3	  598.1	 4695.0	...
4966823	  787.3	  598.1	 4695.0	...
4966824	  787.2	  598.0	 4697.0	...
4966825	  787.1	  598.1	 4698.0	...
4966826	  787.2	  598.2	 4698.0	...
4966827	  787.2	  598.2	 4698.0	...
4966828	  787.2	  598.5	 4698.0	...
4966829	  787.3	  598.9	 4698.0	...
4966830	  787.6	  599.3	 4698.0	...
4966831	  787.9	  599.3	 4697.0	...
4966832	  788.1	  599.4	 4697.0	...
4966833	  788.2	  599.3	 4699.0	...
4966834	  788.2	  599.2	 4700.0	...
4966835	  788.2	  599.2	 4702.0	...
4966836	  788.0	  599.0	 4703.0	...
4966837	  787.6	  599.0	 4705.0	...
MSG	4966838 0000 _ Number Off
4966838	  787.1	  599.0	 4707.0	...
4966839	  786.7	  598.6	 4708.0	...
4966840	  786.7	  598.1	 4708.0	...
4966841	  786.7	  597.3	 4708.0	...
4966842	  786.7	  596.6	 4708.0	...
4966843	  786.9	  595.0	 4709.0	...
4966844	  787.5	  593.7	 4704.0	...
4966845	  788.8	  592.3	 4700.0	...
4966846	  790.1	  591.3	 4696.0	...
4966847	  791.2	  589.7	 4696.0	...
4966848	  791.7	  588.4	 4696.0	...
4966849	  792.1	  587.2	 4695.0	...
4966850	  792.6	  586.3	 4695.0	...
4966851	  793.1	  585.6	 4695.0	...
4966852	  793.4	  585.1	 4695.0	...
4966853	  793.3	  584.5	 4695.0	...
4966854	  793.2	  584.0	 4695.0	...
4966855	  793.1	  583.9	 4695.0	...
4966856	  793.0	  584.2	 4694.0	...
4966857	  793.1	  584.4	 4693.0	...
4966858	  793.1	  584.4	 4692.0	...
4966859	  793.1	  584.5	 4692.0	...
4966860	  793.1	  584.7	 4692.0	...
4966861	  793.0	  584.9	 4692.0	...
4966862	  792.8	  584.5	 4692.0	...
4966863	  792.5	  584.1	 4693.0	...
4966864	  792.2	  583.6	 4693.0	...
4966865	  791.9	  583.5	 4694.0	...
4966866	  791.5	  583.5	 4694.0	...
4966867	  791.2	  583.3	 4694.0	...
4966868	  791.2	  583.0	 4694.0	...
4966869	  791.1	  582.8	 4694.0	...
4966870	  790.8	  582.9	 4695.0	...
4966871	  790.6	  583.1	 4697.0	...
4966872	  790.5	  583.5	 4697.0	...
4966873	  790.3	  583.8	 4697.0	...
4966874	  790.1	  584.2	 4696.0	...
4966875	  789.9	  584.6	 4696.0	...
4966876	  790.0	  585.4	 4695.0	...
4966877	  790.0	  586.4	 4695.0	...
4966878	  790.0	  587.3	 4698.0	...
4966879	  790.0	  587.7	 4700.0	...
4966880	  790.0	  587.8	 4703.0	...
4966881	  789.9	  587.7	 4703.0	...
4966882	  789.9	  587.8	 4703.0	...
4966883	  789.9	  588.1	 4702.0	...
4966884	  789.9	  588.2	 4702.0	...
4966885	  789.9	  588.2	 4702.0	...
4966886	  789.9	  588.3	 4703.0	...
4966887	  789.8	  588.8	 4703.0	...
4966888	  789.9	  589.2	 4702.0	...
4966889	  789.9	  589.4	 4700.0	...
4966890	  790.0	  589.3	 4699.0	...
4966891	  790.1	  589.2	 4699.0	...
4966892	  790.1	  589.0	 4700.0	...
4966893	  790.1	  588.8	 4700.0	...
4966894	  790.1	  588.8	 4701.0	...
4966895	  790.2	  589.0	 4701.0	...
4966896	  790.3	  589.1	 4703.0	...
4966897	  790.3	  589.2	 4706.0	...
4966898	  790.2	  589.2	 4707.0	...
4966899	  790.0	  589.2	 4705.0	...
4966900	  790.1	  589.4	 4703.0	...
4966901	  790.2	  589.7	 4702.0	...
4966902	  790.2	  589.9	 4702.0	...
4966903	  790.2	  589.8	 4701.0	...
4966904	  790.2	  589.8	 4703.0	...
4966905	  790.2	  589.7	 4705.0	...
4966906	  790.1	  589.5	 4707.0	...
4966907	  789.9	  589.2	 4708.0	...
4966908	  789.8	  589.1	 4708.0	...
4966909	  789.7	  588.9	 4708.0	...
4966910	  789.8	  589.0	 4707.0	...
4966911	  789.8	  589.0	 4706.0	...
4966912	  789.8	  589.1	 4708.0	...
4966913	  789.8	  589.0	 4710.0	...
4966914	  789.8	  588.9	 4712.0	...
4966915	  790.0	  588.9	 4711.0	...
4966916	  790.3	  589.1	 4711.0	...
4966917	  790.5	  589.4	 4712.0	...
4966918	  790.6	  589.7	 4712.0	...
4966919	  790.7	  589.7	 4712.0	...
4966920	  790.7	  589.7	 4712.0	...
4966921	  790.8	  589.6	 4712.0	...
4966922	  790.8	  589.4	 4709.0	...
4966923	  790.8	  589.2	 4705.0	...
4966924	  790.9	  589.2	 4704.0	...
4966925	  790.7	  589.3	 4706.0	...
4966926	  790.4	  589.2	 4707.0	...
4966927	  790.2	  589.1	 4707.0	...
4966928	  790.1	  588.9	 4707.0	...
4966929	  790.0	  588.8	 4707.0	...
4966930	  790.0	  588.8	 4707.0	...
4966931	  789.9	  588.9	 4707.0	...
4966932	  789.9	  589.0	 4708.0	...
4966933	  789.9	  589.1	 4709.0	...
4966934	  790.0	  589.0	 4708.0	...
4966935	  790.1	  588.9	 4706.0	...
4966936	  790.2	  589.1	 4705.0	...
4966937	  790.3	  589.3	 4705.0	...
4966938	  790.3	  589.4	 4705.0	...
4966939	  790.3	  589.2	 4705.0	...
4966940	  790.3	  589.1	 4705.0	...
4966941	  790.3	  589.2	 4704.0	...
4966942	  790.4	  589.2	 4703.0	...
4966943	  790.5	  589.0	 4701.0	...
4966944	  790.6	  589.1	 4699.0	...
4966945	  790.6	  589.2	 4699.0	...
4966946	  790.7	  589.1	 4698.0	...
4966947	  790.7	  589.0	 4698.0	...
4966948	  790.8	  589.0	 4700.0	...
4966949	  791.0	  588.9	 4702.0	...
4966950	  791.2	  589.0	 4704.0	...
4966951	  791.3	  589.1	 4704.0	...
4966952	  791.3	  589.1	 4703.0	...
4966953	  791.3	  589.2	 4702.0	...
4966954	  791.4	  589.2	 4701.0	...
4966955	  791.3	  589.4	 4702.0	...
4966956	  791.1	  589.7	 4701.0	...
4966957	  790.8	  589.9	 4699.0	...
4966958	  790.6	  590.1	 4698.0	...
4966959	  791.0	  590.2	 4700.0	...
4966960	  791.3	  590.2	 4703.0	...
4966961	  791.4	  590.3	 4706.0	...
4966962	  791.2	  590.2	 4707.0	...
4966963	  791.2	  590.1	 4707.0	...
4966964	  791.4	  590.0	 4706.0	...
4966965	  791.6	  590.0	 4705.0	...
4966966	  791.6	  590.0	 4703.0	...
4966967	  791.6	  589.7	 4704.0	...
4966968	  791.5	  589.5	 4704.0	...
4966969	  791.4	  589.3	 4703.0	...
4966970	  791.5	  589.3	 4701.0	...
4966971	  791.4	  589.3	 4698.0	...
4966972	  791.4	  589.3	 4695.0	...
4966973	  791.4	  589.3	 4693.0	...
4966974	  791.5	  589.2	 4692.0	...
4966975	  791.6	  589.2	 4693.0	...
4966976	  791.6	  589.2	 4694.0	...
4966977	  791.6	  589.4	 4694.0	...
4966978	  791.6	  589.6	 4693.0	...
4966979	  791.5	  589.6	 4692.0	...
4966980	  791.3	  589.5	 4691.0	...
4966981	  791.2	  589.3	 4691.0	...
4966982	  791.3	  589.4	 4691.0	...
4966983	  791.4	  589.3	 4692.0	...
4966984	  791.5	  589.0	 4693.0	...
4966985	  791.5	  588.8	 4693.0	...
4966986	  791.4	  588.7	 4693.0	...
4966987	  791.3	  588.8	 4694.0	...
4966988	  791.3	  588.9	 4693.0	...
4966989	  791.3	  589.0	 4692.0	...
4966990	  791.3	  589.1	 4691.0	...
4966991	  791.3	  589.3	 4689.0	...
4966992	  791.3	  589.2	 4687.0	...
4966993	  791.3	  589.1	 4684.0	...
4966994	  791.3	  588.9	 4684.0	...
4966995	  791.3	  588.9	 4685.0	...
4966996	  791.1	  589.1	 4684.0	...
4966997	  790.9	  589.2	 4684.0	...
4966998	  790.7	  589.5	 4684.0	...
4966999	  790.6	  589.6	 4684.0	...
4967000	  790.6	  589.8	 4683.0	...
4967001	  790.6	  589.7	 4682.0	...
4967002	  790.7	  589.6	 4682.0	...
4967003	  790.7	  589.4	 4684.0	...
4967004	  790.8	  589.3	 4685.0	...
4967005	  790.9	  589.5	 4683.0	...
4967006	  790.9	  589.8	 4682.0	...
4967007	  790.9	  590.1	 4681.0	...
4967008	  791.0	  590.0	 4682.0	...
4967009	  790.9	  589.7	 4682.0	...
4967010	  790.8	  589.5	 4680.0	...
4967011	  791.0	  589.2	 4678.0	...
4967012	  791.2	  589.3	 4676.0	...
4967013	  791.5	  589.3	 4676.0	...
4967014	  791.4	  589.2	 4677.0	...
4967015	  791.4	  589.0	 4678.0	...
4967016	  791.5	  588.7	 4679.0	...
4967017	  791.6	  588.6	 4680.0	...
4967018	  791.7	  588.7	 4679.0	...
4967019	  791.5	  588.8	 4678.0	...
4967020	  791.3	  589.0	 4677.0	...
4967021	  791.1	  589.0	 4678.0	...
4967022	  791.2	  589.0	 4679.0	...
4967023	  791.2	  588.9	 4679.0	...
4967024	  791.2	  588.7	 4678.0	...
4967025	  791.3	  588.5	 4676.0	...
4967026	  791.3	  588.3	 4675.0	...
4967027	  791.3	  588.3	 4674.0	...
4967028	  791.4	  588.5	 4674.0	...
4967029	  791.7	  588.7	 4674.0	...
4967030	  791.9	  588.9	 4674.0	...
4967031	  792.1	  588.9	 4673.0	...
4967032	  792.0	  588.8	 4673.0	...
4967033	  792.0	  588.7	 4672.0	...
4967034	  792.1	  588.9	 4672.0	...
4967035	  792.1	  589.2	 4671.0	...
4967036	  792.1	  589.1	 4670.0	...
4967037	  791.9	  588.8	 4672.0	...
4967038	  791.8	  588.7	 4675.0	...
4967039	  791.8	  588.9	 4678.0	...
4967040	  791.8	  589.1	 4678.0	...
4967041	  791.8	  589.0	 4677.0	...
4967042	  791.8	  588.8	 4673.0	...
4967043	  791.7	  588.6	 4670.0	...
4967044	  791.8	  588.8	 4669.0	...
4967045	  791.8	  589.1	 4671.0	...
4967046	  791.8	  589.4	 4673.0	...
MSG	4967047 0000 _ Number On
4967047	  791.7	  589.4	 4673.0	...
4967048	  791.6	  589.5	 4673.0	...
4967049	  791.5	  589.7	 4673.0	...
4967050	  791.5	  589.8	 4673.0	...
4967051	  791.5	  589.7	 4675.0	...
4967052	  791.5	  589.8	 4676.0	...
4967053	  791.5	  590.0	 4678.0	...
4967054	  791.7	  590.1	 4677.0	...
4967055	  791.9	  590.0	 4676.0	...
4967056	  792.2	  590.0	 4675.0	...
4967057	  792.2	  590.0	 4675.0	...
4967058	  792.3	  589.9	 4673.0	...
4967059	  792.1	  589.9	 4674.0	...
4967060	  791.9	  589.9	 4675.0	...
4967061	  791.8	  589.9	 4677.0	...
4967062	  791.8	  590.1	 4677.0	...
4967063	  791.8	  590.3	 4676.0	...
4967064	  792.0	  590.7	 4677.0	...
4967065	  792.2	  591.0	 4678.0	...
4967066	  792.1	  591.3	 4680.0	...
4967067	  791.9	  591.5	 4681.0	...
4967068	  791.7	  591.6	 4682.0	...
4967069	  791.9	  591.6	 4681.0	...
4967070	  792.1	  591.3	 4681.0	...
4967071	  792.3	  590.9	 4680.0	...
4967072	  792.3	  590.5	 4680.0	...
4967073	  792.3	  590.6	 4679.0	...
4967074	  792.4	  590.9	 4678.0	...
4967075	  792.4	  591.3	 4678.0	...
4967076	  792.4	  591.6	 4679.0	...
4967077	  792.5	  591.7	 4680.0	...
4967078	  792.5	  591.9	 4681.0	...
4967079	  792.5	  592.0	 4681.0	...
4967080	  792.5	  591.9	 4681.0	...
4967081	  792.4	  591.8	 4681.0	...
4967082	  792.3	  591.6	 4681.0	...
4967083	  792.2	  591.6	 4681.0	...
4967084	  792.2	  591.5	 4681.0	...
4967085	  792.2	  591.4	 4679.0	...
4967086	  792.1	  591.3	 4677.0	...
4967087	  792.2	  591.2	 4675.0	...
4967088	  792.3	  591.5	 4675.0	...
4967089	  792.2	  591.8	 4673.0	...
4967090	  791.9	  591.8	 4672.0	...
4967091	  791.7	  591.6	 4671.0	...
4967092	  791.7	  591.7	 4672.0	...
4967093	  791.8	  592.0	 4673.0	...
4967094	  791.8	  592.4	 4673.0	...
4967095	  791.7	  592.4	 4672.0	...
4967096	  791.7	  592.5	 4672.0	...
4967097	  791.7	  592.5	 4672.0	...
4967098	  791.5	  592.6	 4671.0	...
4967099	  791.4	  592.6	 4670.0	...
4967100	  791.3	  592.6	 4669.0	...
4967101	  791.2	  592.6	 4668.0	...
4967102	  791.4	  592.6	 4668.0	...
4967103	  791.5	  592.6	 4668.0	...
4967104	  791.6	  592.7	 4668.0	...
4967105	  791.5	  592.8	 4670.0	...
4967106	  791.3	  592.9	 4673.0	...
4967107	  791.2	  593.1	 4675.0	...
4967108	  791.2	  593.2	 4674.0	...
4967109	  791.3	  593.3	 4673.0	...
4967110	  791.1	  593.3	 4673.0	...
4967111	  791.0	  593.4	 4673.0	...
4967112	  790.8	  593.4	 4673.0	...
4967113	  790.8	  593.4	 4670.0	...
4967114	  790.8	  593.4	 4668.0	...
4967115	  790.9	  593.2	 4665.0	...
4967116	  791.2	  592.9	 4667.0	...
4967117	  791.4	  592.7	 4670.0	...
4967118	  791.6	  592.7	 4671.0	...
4967119	  791.8	  592.7	 4671.0	...
4967120	  792.1	  593.0	 4671.0	...
4967121	  792.4	  593.3	 4671.0	...
4967122	  792.4	  593.5	 4672.0	...
4967123	  792.3	  593.3	 4672.0	...
4967124	  792.2	  593.1	 4675.0	...
4967125	  792.1	  593.1	 4677.0	...
4967126	  792.3	  593.4	 4679.0	...
4967127	  792.6	  593.6	 4677.0	...
4967128	  792.8	  593.7	 4676.0	...
4967129	  792.7	  593.8	 4675.0	...
4967130	  792.6	  594.0	 4676.0	...
4967131	  792.4	  594.2	 4677.0	...
4967132	  792.2	  594.3	 4679.0	...
4967133	  792.3	  594.4	 4680.0	...
4967134	  792.3	  594.8	 4680.0	...
4967135	  792.5	  595.2	 4680.0	...
4967136	  792.5	  595.6	 4680.0	...
4967137	  792.5	  595.6	 4680.0	...
4967138	  792.4	  595.4	 4681.0	...
4967139	  792.2	  595.3	 4684.0	...
4967140	  792.2	  595.3	 4686.0	...
4967141	  792.1	  595.5	 4686.0	...
4967142	  792.1	  595.8	 4684.0	...
4967143	  792.0	  595.9	 4682.0	...
4967144	  792.0	  596.0	 4682.0	...
4967145	  792.0	  595.5	 4682.0	...
4967146	  792.0	  595.0	 4682.0	...
4967147	  791.9	  594.6	 4681.0	...
4967148	  791.8	  594.5	 4681.0	...
4967149	  791.8	  594.4	 4680.0	...
4967150	  791.8	  594.4	 4680.0	...
4967151	  791.9	  594.6	 4679.0	...
4967152	  792.2	  594.8	 4677.0	...
4967153	  792.6	  595.0	 4675.0	...
4967154	  792.6	  595.1	 4674.0	...
4967155	  792.3	  595.3	 4673.0	...
4967156	  792.0	  595.5	 4675.0	...
4967157	  791.9	  595.6	 4677.0	...
4967158	  791.9	  595.5	 4678.0	...
4967159	  792.0	  594.7	 4674.0	...
4967160	  791.9	  594.0	 4670.0	...
4967161	  791.6	  593.6	 4668.0	...
4967162	  791.6	  594.0	 4669.0	...
4967163	  791.7	  594.4	 4669.0	...
4967164	  791.9	  594.4	 4670.0	...
4967165	  791.9	  594.2	 4670.0	...
4967166	  791.9	  594.3	 4671.0	...
4967167	  792.2	  594.6	 4671.0	...
4967168	  792.5	  594.8	 4672.0	...
4967169	  792.7	  594.6	 4671.0	...
4967170	  792.7	  594.4	 4670.0	...
4967171	  792.7	  594.3	 4670.0	...
4967172	  792.7	  594.1	 4670.0	...
4967173	  792.6	  594.0	 4668.0	...
4967174	  792.6	  593.9	 4668.0	...
4967175	  792.5	  594.0	 4668.0	...
4967176	  792.3	  594.2	 4667.0	...
4967177	  792.2	  594.3	 4665.0	...
4967178	  792.2	  594.3	 4662.0	...
4967179	  792.3	  594.4	 4661.0	...
4967180	  792.4	  594.4	 4660.0	...
4967181	  792.5	  594.5	 4660.0	...
4967182	  792.5	  594.4	 4661.0	...
4967183	  792.4	  594.4	 4661.0	...
4967184	  792.4	  594.4	 4662.0	...
4967185	  792.2	  594.5	 4663.0	...
4967186	  792.0	  594.6	 4664.0	...
4967187	  791.7	  594.6	 4664.0	...
4967188	  791.7	  594.7	 4664.0	...
4967189	  791.7	  595.1	 4664.0	...
4967190	  791.6	  595.5	 4664.0	...
4967191	  791.5	  595.9	 4664.0	...
4967192	  791.4	  595.8	 4665.0	...
4967193	  791.3	  595.8	 4665.0	...
4967194	  791.4	  595.9	 4666.0	...
4967195	  791.5	  596.1	 4667.0	...
4967196	  791.5	  596.1	 4667.0	...
4967197	  791.5	  595.9	 4667.0	...
4967198	  791.4	  595.7	 4667.0	...
4967199	  791.1	  595.8	 4666.0	...
4967200	  790.9	  595.9	 4666.0	...
4967201	  790.8	  596.0	 4665.0	...
4967202	  791.0	  596.0	 4664.0	...
4967203	  791.2	  596.0	 4663.0	...
4967204	  791.2	  596.0	 4663.0	...
4967205	  791.2	  596.0	 4665.0	...
4967206	  791.2	  596.2	 4668.0	...
4967207	  791.1	  596.5	 4670.0	...
4967208	  791.0	  596.5	 4670.0	...
4967209	  790.9	  596.4	 4669.0	...
4967210	  790.8	  596.3	 4669.0	...
4967211	  790.8	  596.2	 4669.0	...
4967212	  790.8	  596.1	 4669.0	...
4967213	  790.7	  595.9	 4670.0	...
4967214	  790.6	  595.5	 4670.0	...
4967215	  790.8	  595.1	 4670.0	...
4967216	  791.1	  594.7	 4669.0	...
4967217	  791.5	  594.6	 4667.0	...
4967218	  791.6	  594.5	 4665.0	...
4967219	  791.8	  594.6	 4664.0	...
4967220	  791.9	  595.1	 4663.0	...
4967221	  792.0	  595.5	 4663.0	...
4967222	  791.9	  595.9	 4664.0	...
4967223	  791.8	  596.2	 4665.0	...
4967224	  791.7	  596.6	 4667.0	...
4967225	  791.7	  596.9	 4669.0	...
4967226	  791.7	  596.9	 4671.0	...
4967227	  791.6	  597.1	 4671.0	...
4967228	  791.6	  597.2	 4672.0	...
4967229	  791.6	  597.3	 4672.0	...
4967230	  791.5	  597.4	 4673.0	...
4967231	  791.5	  597.5	 4673.0	...
4967232	  791.5	  597.4	 4674.0	...
4967233	  791.6	  597.2	 4676.0	...
4967234	  791.6	  597.3	 4675.0	...
4967235	  791.7	  597.6	 4673.0	...
4967236	  791.6	  597.9	 4672.0	...
4967237	  791.5	  598.0	 4673.0	...
4967238	  791.5	  598.4	 4673.0	...
4967239	  791.6	  598.7	 4675.0	...
4967240	  791.6	  599.0	 4678.0	...
4967241	  791.6	  598.8	 4680.0	...
4967242	  791.6	  598.8	 4680.0	...
4967243	  791.5	  598.7	 4680.0	...
4967244	  791.5	  598.6	 4679.0	...
4967245	  791.4	  598.6	 4678.0	...
4967246	  791.4	  598.5	 4677.0	...
4967247	  791.4	  598.5	 4676.0	...
4967248	  791.5	  598.5	 4675.0	...
4967249	  791.6	  598.2	 4673.0	...
4967250	  791.6	  597.9	 4673.0	...
4967251	  791.6	  597.6	 4672.0	...
4967252	  791.8	  597.6	 4673.0	...
4967253	  792.0	  597.7	 4674.0	...
4967254	  791.7	  597.9	 4675.0	...
4967255	  791.3	  598.2	 4675.0	...
4967256	  791.0	  598.2	 4675.0	...
4967257	  791.1	  598.2	 4677.0	...
4967258	  791.3	  598.2	 4679.0	...
4967259	  791.3	  598.3	 4680.0	...
4967260	  791.4	  598.5	 4678.0	...
4967261	  791.4	  598.7	 4675.0	...
4967262	  791.3	  598.8	 4672.0	...
4967263	  791.5	  598.6	 4673.0	...
4967264	  791.6	  598.4	 4674.0	...
4967265	  791.8	  598.2	 4675.0	...
4967266	  791.7	  598.0	 4674.0	...
4967267	  791.6	  597.8	 4674.0	...
4967268	  791.5	  597.4	 4675.0	...
4967269	  791.4	  597.3	 4677.0	...
4967270	  791.5	  597.1	 4680.0	...
4967271	  791.6	  597.0	 4680.0	...
4967272	  791.8	  596.9	 4681.0	...
4967273	  791.8	  596.9	 4681.0	...
4967274	  791.9	  596.8	 4680.0	...
4967275	  791.9	  596.8	 4679.0	...
4967276	  792.0	  596.7	 4676.0	...
4967277	  792.1	  596.7	 4675.0	...
4967278	  792.3	  596.6	 4675.0	...
4967279	  792.2	  596.6	 4676.0	...
4967280	  792.0	  597.0	 4680.0	...
4967281	  792.0	  597.4	 4682.0	...
4967282	  792.2	  597.9	 4683.0	...
4967283	  792.1	  597.9	 4682.0	...
4967284	  791.9	  597.9	 4681.0	...
4967285	  791.6	  598.0	 4681.0	...
4967286	  791.7	  598.4	 4681.0	...
4967287	  791.6	  598.8	 4681.0	...
4967288	  791.6	  599.1	 4681.0	...
4967289	  791.8	  599.1	 4681.0	...
4967290	  792.0	  598.9	 4681.0	...
4967291	  792.3	  598.8	 4682.0	...
4967292	  792.3	  598.9	 4683.0	...
4967293	  792.1	  599.0	 4684.0	...
4967294	  791.9	  599.2	 4684.0	...
4967295	  791.7	  599.3	 4684.0	...
4967296	  791.8	  599.6	 4683.0	...
4967297	  791.9	  600.0	 4681.0	...
4967298	  792.1	  600.2	 4678.0	...
4967299	  792.1	  600.3	 4675.0	...
4967300	  792.1	  600.4	 4676.0	...
4967301	  792.0	  600.4	 4679.0	...
4967302	  791.9	  600.6	 4683.0	...
4967303	  792.0	  600.8	 4683.0	...
4967304	  792.0	  601.0	 4684.0	...
4967305	  791.9	  601.3	 4685.0	...
4967306	  791.9	  601.6	 4686.0	...
4967307	  791.9	  601.9	 4687.0	...
4967308	  792.0	  601.9	 4688.0	...
4967309	  791.9	  601.9	 4689.0	...
4967310	  791.7	  601.5	 4689.0	...
4967311	  791.6	  601.0	 4689.0	...
4967312	  791.6	  600.6	 4689.0	...
4967313	  791.8	  600.7	 4689.0	...
4967314	  792.1	  600.8	 4688.0	...
4967315	  792.3	  600.9	 4688.0	...
4967316	  792.4	  601.0	 4688.0	...
4967317	  792.4	  601.1	 4688.0	...
4967318	  792.4	  601.1	 4689.0	...
4967319	  792.3	  601.1	 4690.0	...
4967320	  792.3	  601.0	 4692.0	...
4967321	  792.4	  601.1	 4691.0	...
4967322	  792.4	  601.4	 4691.0	...
4967323	  792.4	  601.4	 4693.0	...
4967324	  792.5	  601.3	 4695.0	...
4967325	  792.5	  601.1	 4695.0	...
4967326	  792.4	  601.0	 4692.0	...
4967327	  792.3	  601.1	 4689.0	...
4967328	  792.2	  601.1	 4687.0	...
4967329	  792.2	  601.2	 4689.0	...
4967330	  792.2	  601.2	 4693.0	...
4967331	  792.1	  601.2	 4694.0	...
4967332	  792.1	  601.3	 4691.0	...
4967333	  792.1	  601.4	 4689.0	...
4967334	  792.2	  601.4	 4691.0	...
4967335	  792.4	  601.4	 4694.0	...
4967336	  792.5	  601.5	 4696.0	...
4967337	  792.6	  601.7	 4698.0	...
4967338	  792.7	  601.8	 4698.0	...
4967339	  792.9	  601.6	 4698.0	...
4967340	  793.2	  601.5	 4698.0	...
4967341	  793.0	  601.4	 4698.0	...
4967342	  792.7	  601.5	 4697.0	...
4967343	  792.3	  601.5	 4695.0	...
4967344	  792.4	  602.0	 4694.0	...
4967345	  792.5	  602.4	 4695.0	...
4967346	  792.6	  602.8	 4696.0	...
4967347	  792.7	  602.7	 4697.0	...
4967348	  792.7	  602.7	 4699.0	...
4967349	  792.7	  602.7	 4699.0	...
4967350	  792.5	  602.8	 4699.0	...
4967351	  792.3	  603.0	 4697.0	...
MSG	4967352 0000 _ Number Off
4967352	  792.1	  603.3	 4696.0	...
4967353	  792.0	  603.3	 4695.0	...
4967354	  792.0	  603.2	 4696.0	...
4967355	  792.1	  602.9	 4696.0	...
4967356	  792.1	  602.6	 4696.0	...
4967357	  792.1	  602.4	 4697.0	...
4967358	  792.1	  602.5	 4699.0	...
4967359	  792.1	  602.6	 4700.0	...
4967360	  792.0	  602.7	 4700.0	...
4967361	  792.0	  602.6	 4700.0	...
4967362	  791.9	  602.9	 4700.0	...
4967363	  792.0	  603.1	 4700.0	...
4967364	  792.1	  603.5	 4700.0	...
4967365	  792.2	  603.6	 4700.0	...
4967366	  792.0	  603.7	 4700.0	...
4967367	  791.8	  603.7	 4699.0	...
4967368	  791.8	  603.6	 4699.0	...
4967369	  792.0	  603.5	 4699.0	...
4967370	  792.2	  603.5	 4699.0	...
4967371	  792.2	  603.5	 4700.0	...
4967372	  792.2	  603.6	 4700.0	...
4967373	  792.1	  603.6	 4701.0	...
4967374	  792.1	  603.6	 4700.0	...
4967375	  792.4	  603.7	 4700.0	...
4967376	  792.7	  603.9	 4699.0	...
4967377	  793.0	  604.0	 4699.0	...
4967378	  793.0	  604.1	 4700.0	...
4967379	  793.0	  604.2	 4702.0	...
4967380	  793.0	  604.5	 4704.0	...
4967381	  792.8	  604.9	 4705.0	...
4967382	  792.6	  605.1	 4705.0	...
4967383	  792.4	  605.0	 4704.0	...
4967384	  792.6	  604.9	 4703.0	...
4967385	  792.8	  604.9	 4702.0	...
4967386	  793.0	  605.0	 4701.0	...
4967387	  792.9	  605.1	 4701.0	...
4967388	  792.8	  605.1	 4701.0	...
4967389	  792.6	  604.8	 4701.0	...
4967390	  792.5	  604.3	 4702.0	...
4967391	  792.2	  603.3	 4703.0	...
4967392	  791.9	  602.2	 4704.0	...
4967393	  791.5	  601.1	 4706.0	...
4967394	  791.1	  599.9	 4707.0	...
4967395	  791.0	  598.7	 4708.0	...
4967396	  790.8	  597.1	 4709.0	...
4967397	  790.7	  595.6	 4709.0	...
4967398	  790.8	  593.9	 4708.0	...
4967399	  790.9	  593.0	 4707.0	...
4967400	  791.1	  592.2	 4706.0	...
4967401	  791.3	  592.0	 4708.0	...
4967402	  791.6	  591.8	 4709.0	...
4967403	  791.7	  592.0	 4709.0	...
4967404	  791.8	  592.5	 4708.0	...
4967405	  791.8	  593.0	 4706.0	...
4967406	  792.1	  593.6	 4706.0	...
4967407	  792.5	  593.9	 4707.0	...
4967408	  792.8	  593.9	 4707.0	...
4967409	  792.8	  593.6	 4706.0	...
4967410	  792.8	  593.4	 4707.0	...
4967411	  792.9	  593.2	 4707.0	...
4967412	  792.9	  592.6	 4708.0	...
4967413	  792.8	  592.1	 4708.0	...
4967414	  793.0	  591.6	 4709.0	...
4967415	  793.2	  591.3	 4709.0	...
4967416	  793.4	  591.0	 4709.0	...
4967417	  793.0	  590.8	 4708.0	...
4967418	  792.8	  590.9	 4707.0	...
4967419	  792.6	  591.6	 4706.0	...
4967420	  792.9	  592.3	 4708.0	...
4967421	  793.0	  593.0	 4709.0	...
4967422	  792.8	  593.3	 4710.0	...
4967423	  792.6	  593.8	 4710.0	...
4967424	  792.3	  594.5	 4709.0	...
4967425	  792.0	  595.0	 4709.0	...
4967426	  791.8	  595.3	 4710.0	...
4967427	  791.9	  595.3	 4711.0	...
4967428	  792.0	  595.3	 4712.0	...
4967429	  792.3	  595.6	 4713.0	...
4967430	  792.6	  596.0	 4713.0	...
4967431	  792.8	  596.3	 4713.0	...
4967432	  793.0	  596.2	 4714.0	...
4967433	  793.2	  596.2	 4716.0	...
4967434	  793.5	  596.3	 4716.0	...
4967435	  793.7	  596.4	 4714.0	...
4967436	  793.9	  596.1	 4713.0	...
4967437	  793.8	  595.8	 4711.0	...
4967438	  793.4	  595.4	 4709.0	...
4967439	  793.1	  595.4	 4707.0	...
4967440	  792.7	  595.5	 4708.0	...
4967441	  792.6	  595.6	 4709.0	...
4967442	  792.5	  595.8	 4709.0	...
4967443	  792.5	  595.8	 4711.0	...
4967444	  792.5	  595.8	 4712.0	...
4967445	  792.6	  595.9	 4714.0	...
4967446	  792.9	  595.9	 4711.0	...
4967447	  793.4	  595.6	 4709.0	...
4967448	  793.7	  595.3	 4707.0	...
4967449	  793.9	  595.2	 4707.0	...
4967450	  794.0	  595.3	 4708.0	...
4967451	  794.2	  595.5	 4708.0	...
4967452	  794.2	  595.5	 4708.0	...
4967453	  794.0	  595.5	 4708.0	...
4967454	  793.6	  595.6	 4707.0	...
4967455	  793.1	  595.6	 4709.0	...
4967456	  792.7	  595.6	 4710.0	...
4967457	  792.3	  595.6	 4712.0	...
4967458	  792.1	  595.6	 4712.0	...
4967459	  791.9	  595.5	 4712.0	...
4967460	  792.0	  595.4	 4712.0	...
4967461	  792.0	  595.4	 4712.0	...
4967462	  792.1	  595.4	 4712.0	...
4967463	  792.1	  595.7	 4712.0	...
4967464	  792.2	  595.9	 4712.0	...
4967465	  792.3	  596.2	 4711.0	...
4967466	  792.4	  596.4	 4710.0	...
4967467	  792.5	  596.4	 4710.0	...
4967468	  792.5	  596.1	 4711.0	...
4967469	  792.7	  595.6	 4711.0	...
4967470	  792.9	  595.2	 4711.0	...
4967471	  792.9	  595.0	 4713.0	...
4967472	  792.8	  595.2	 4714.0	...
4967473	  792.7	  595.4	 4715.0	...
4967474	  792.8	  595.5	 4715.0	...
4967475	  792.8	  595.4	 4715.0	...
4967476	  792.8	  595.4	 4714.0	...
4967477	  792.6	  595.3	 4714.0	...
4967478	  792.3	  595.2	 4714.0	...
4967479	  792.0	  595.7	 4715.0	...
4967480	  792.0	  596.2	 4717.0	...
4967481	  792.1	  596.5	 4718.0	...
4967482	  792.2	  596.2	 4720.0	...
4967483	  792.3	  595.9	 4721.0	...
4967484	  792.4	  595.9	 4723.0	...
4967485	  792.5	  595.9	 4724.0	...
4967486	  792.5	  595.8	 4723.0	...
4967487	  792.6	  595.7	 4721.0	...
4967488	  792.8	  595.6	 4719.0	...
4967489	  793.0	  595.7	 4719.0	...
4967490	  793.1	  595.8	 4719.0	...
4967491	  793.1	  595.7	 4719.0	...
4967492	  792.8	  595.6	 4719.0	...
4967493	  792.6	  596.0	 4719.0	...
4967494	  792.4	  596.4	 4719.0	...
4967495	  792.6	  596.7	 4718.0	...
4967496	  792.6	  596.6	 4718.0	...
4967497	  792.5	  596.6	 4721.0	...
4967498	  792.5	  596.6	 4725.0	...
4967499	  792.6	  596.8	 4728.0	...
4967500	  792.7	  596.9	 4727.0	...
4967501	  792.7	  596.8	 4727.0	...
4967502	  792.7	  596.6	 4728.0	...
4967503	  792.7	  596.4	 4730.0	...
4967504	  792.7	  596.5	 4730.0	...
4967505	  792.7	  596.5	 4731.0	...
4967506	  792.7	  596.5	 4732.0	...
4967507	  792.6	  596.4	 4734.0	...
4967508	  792.7	  596.5	 4733.0	...
4967509	  792.9	  596.9	 4732.0	...
4967510	  793.1	  597.3	 4731.0	...
4967511	  793.1	  597.3	 4731.0	...
4967512	  793.0	  597.0	 4730.0	...
4967513	  792.9	  596.7	 4729.0	...
4967514	  792.7	  596.7	 4728.0	...
4967515	  792.7	  596.8	 4727.0	...
4967516	  792.5	  596.9	 4728.0	...
4967517	  792.3	  597.0	 4730.0	...
4967518	  792.1	  597.1	 4732.0	...
4967519	  792.1	  597.1	 4733.0	...
4967520	  792.2	  597.1	 4735.0	...
4967521	  792.3	  597.1	 4737.0	...
4967522	  792.5	  597.1	 4738.0	...
4967523	  792.8	  597.1	 4737.0	...
4967524	  792.8	  597.3	 4737.0	...
4967525	  792.5	  597.5	 4737.0	...
4967526	  792.3	  597.7	 4736.0	...
4967527	  792.4	  597.7	 4736.0	...
4967528	  792.5	  597.6	 4737.0	...
4967529	  792.4	  597.5	 4738.0	...
4967530	  792.4	  597.3	 4738.0	...
4967531	  792.4	  597.3	 4738.0	...
4967532	  792.4	  597.4	 4736.0	...
4967533	  792.2	  597.5	 4735.0	...
4967534	  792.0	  597.6	 4734.0	...
4967535	  791.8	  597.7	 4734.0	...
4967536	  791.8	  597.7	 4735.0	...
4967537	  791.9	  597.7	 4735.0	...
4967538	  791.9	  597.7	 4733.0	...
4967539	  791.9	  597.8	 4732.0	...
4967540	  791.9	  597.9	 4733.0	...
4967541	  792.0	  598.1	 4734.0	...
4967542	  792.1	  598.1	 4735.0	...
4967543	  792.0	  598.1	 4734.0	...
4967544	  791.9	  597.9	 4733.0	...
4967545	  791.7	  597.9	 4732.0	...
4967546	  791.7	  597.8	 4732.0	...
4967547	  791.6	  597.8	 4732.0	...
4967548	  791.5	  597.8	 4731.0	...
4967549	  791.4	  597.8	 4732.0	...
4967550	  791.2	  597.8	 4732.0	...
4967551	  791.1	  597.8	 4732.0	...
4967552	  790.9	  597.8	 4731.0	...
4967553	  790.9	  598.0	 4730.0	...
4967554	  790.8	  598.0	 4730.0	...
4967555	  790.7	  597.9	 4730.0	...
4967556	  790.6	  597.6	 4730.0	...
4967557	  790.5	  597.6	 4730.0	...
4967558	  790.6	  597.7	 4730.0	...
4967559	  790.6	  597.8	 4729.0	...
4967560	  790.9	  597.7	 4730.0	...
4967561	  791.2	  597.6	 4731.0	...
4967562	  791.5	  597.5	 4732.0	...
4967563	  791.5	  597.4	 4731.0	...
MSG	4967564 0000 _ Number On
4967564	  791.3	  597.5	 4730.0	...
4967565	  791.2	  597.5	 4729.0	...
4967566	  791.1	  597.6	 4729.0	...
4967567	  791.1	  597.7	 4730.0	...
4967568	  791.2	  597.9	 4729.0	...
4967569	  791.3	  598.0	 4727.0	...
4967570	  791.4	  598.1	 4727.0	...
4967571	  791.3	  598.2	 4730.0	...
4967572	  791.1	  598.1	 4734.0	...
4967573	  790.8	  598.0	 4736.0	...
4967574	  790.8	  597.8	 4737.0	...
4967575	  790.8	  597.7	 4737.0	...
4967576	  790.7	  597.8	 4737.0	...
4967577	  790.6	  597.9	 4738.0	...
4967578	  790.6	  598.0	 4737.0	...
4967579	  790.6	  598.0	 4735.0	...
4967580	  790.5	  597.9	 4733.0	...
4967581	  790.5	  597.7	 4733.0	...
4967582	  790.5	  597.6	 4733.0	...
4967583	  790.5	  597.5	 4734.0	...
4967584	  790.6	  597.4	 4736.0	...
4967585	  790.6	  597.4	 4736.0	...
4967586	  790.6	  597.4	 4735.0	...
4967587	  790.5	  597.4	 4734.0	...
4967588	  790.5	  597.4	 4735.0	...
4967589	  790.5	  597.2	 4735.0	...
4967590	  790.4	  596.9	 4733.0	...
4967591	  790.4	  596.7	 4731.0	...
4967592	  790.4	  596.7	 4728.0	...
4967593	  790.5	  596.9	 4727.0	...
4967594	  790.7	  597.1	 4727.0	...
4967595	  790.8	  597.0	 4728.0	...
4967596	  790.8	  597.0	 4728.0	...
4967597	  790.8	  597.0	 4730.0	...
4967598	  790.8	  597.1	 4732.0	...
4967599	  790.8	  597.2	 4734.0	...
4967600	  790.7	  597.3	 4735.0	...
4967601	  790.6	  597.3	 4735.0	...
4967602	  790.5	  597.3	 4735.0	...
4967603	  790.4	  597.0	 4735.0	...
4967604	  790.3	  596.8	 4736.0	...
4967605	  790.1	  596.6	 4736.0	...
4967606	  790.0	  596.5	 4732.0	...
4967607	  790.1	  596.6	 4729.0	...
4967608	  790.2	  596.6	 4729.0	...
4967609	  790.4	  596.7	 4733.0	...
4967610	  790.3	  596.9	 4735.0	...
4967611	  790.1	  597.0	 4734.0	...
4967612	  790.0	  597.2	 4733.0	...
4967613	  790.0	  597.2	 4734.0	...
4967614	  790.0	  597.3	 4733.0	...
4967615	  790.0	  597.3	 4733.0	...
4967616	  789.9	  597.3	 4732.0	...
4967617	  789.8	  597.5	 4731.0	...
4967618	  789.8	  597.9	 4732.0	...
4967619	  790.0	  598.3	 4732.0	...
4967620	  790.1	  598.3	 4733.0	...
4967621	  790.0	  598.2	 4733.0	...
4967622	  789.9	  598.0	 4732.0	...
4967623	  789.8	  597.8	 4732.0	...
4967624	  789.8	  597.7	 4731.0	...
4967625	  789.7	  597.8	 4729.0	...
4967626	  789.5	  597.8	 4726.0	...
4967627	  789.4	  597.8	 4724.0	...
4967628	  789.3	  597.8	 4721.0	...
4967629	  789.2	  597.8	 4721.0	...
4967630	  789.2	  597.9	 4722.0	...
4967631	  789.1	  597.9	 4723.0	...
4967632	  789.1	  597.8	 4725.0	...
4967633	  789.1	  597.7	 4727.0	...
4967634	  789.2	  597.7	 4728.0	...
4967635	  789.3	  597.7	 4727.0	...
4967636	  789.4	  597.6	 4726.0	...
4967637	  789.4	  597.3	 4726.0	...
4967638	  789.3	  597.0	 4727.0	...
4967639	  789.2	  596.8	 4725.0	...
4967640	  789.1	  596.9	 4723.0	...
4967641	  789.0	  597.0	 4720.0	...
4967642	  789.1	  596.9	 4720.0	...
4967643	  789.2	  596.7	 4720.0	...
4967644	  789.4	  596.6	 4719.0	...
4967645	  789.4	  596.7	 4720.0	...
4967646	  789.4	  596.6	 4721.0	...
4967647	  789.3	  596.6	 4721.0	...
4967648	  789.2	  596.3	 4721.0	...
4967649	  789.1	  596.0	 4723.0	...
4967650	  789.3	  595.8	 4724.0	...
4967651	  789.7	  596.3	 4726.0	...
4967652	  790.1	  596.8	 4726.0	...
4967653	  790.2	  597.2	 4723.0	...
4967654	  790.1	  597.0	 4720.0	...
4967655	  790.0	  596.6	 4717.0	...
4967656	  789.9	  596.2	 4717.0	...
4967657	  789.8	  596.0	 4717.0	...
4967658	  789.3	  596.0	 4717.0	...
4967659	  788.9	  596.2	 4716.0	...
4967660	  788.7	  596.4	 4716.0	...
4967661	  788.8	  596.6	 4716.0	...
4967662	  788.9	  596.7	 4715.0	...
4967663	  789.0	  596.8	 4715.0	...
4967664	  789.0	  597.0	 4716.0	...
4967665	  789.1	  597.1	 4717.0	...
4967666	  789.0	  597.0	 4718.0	...
4967667	  788.9	  597.0	 4718.0	...
4967668	  788.8	  597.0	 4717.0	...
4967669	  788.8	  597.0	 4717.0	...
4967670	  788.6	  596.9	 4720.0	...
4967671	  788.5	  596.8	 4724.0	...
4967672	  788.4	  596.7	 4726.0	...
4967673	  788.4	  596.8	 4725.0	...
4967674	  788.4	  596.8	 4725.0	...
4967675	  788.5	  596.6	 4725.0	...
4967676	  788.6	  596.7	 4726.0	...
4967677	  788.7	  597.0	 4726.0	...
4967678	  788.9	  597.3	 4723.0	...
4967679	  789.0	  597.2	 4721.0	...
4967680	  789.2	  597.6	 4721.0	...
4967681	  789.2	  598.0	 4724.0	...
4967682	  789.3	  598.4	 4725.0	...
4967683	  789.3	  598.6	 4724.0	...
4967684	  789.2	  598.7	 4724.0	...
4967685	  789.1	  598.9	 4725.0	...
4967686	  789.0	  599.0	 4726.0	...
4967687	  788.9	  599.0	 4726.0	...
4967688	  788.9	  598.8	 4723.0	...
4967689	  788.8	  598.3	 4720.0	...
4967690	  788.8	  598.1	 4716.0	...
4967691	  788.9	  597.9	 4715.0	...
4967692	  789.0	  597.9	 4714.0	...
4967693	  789.1	  597.8	 4713.0	...
4967694	  789.1	  597.6	 4713.0	...
4967695	  789.0	  597.4	 4712.0	...
4967696	  788.9	  597.4	 4711.0	...
4967697	  788.9	  597.5	 4710.0	...
4967698	  788.6	  597.6	 4710.0	...
4967699	  788.5	  597.7	 4710.0	...
4967700	  788.3	  597.8	 4710.0	...
4967701	  788.5	  597.9	 4709.0	...
4967702	  788.7	  598.0	 4709.0	...
4967703	  788.7	  598.0	 4709.0	...
4967704	  788.8	  598.2	 4709.0	...
4967705	  788.8	  598.4	 4710.0	...
4967706	  788.7	  598.4	 4708.0	...
4967707	  788.7	  598.2	 4710.0	...
4967708	  788.8	  598.0	 4712.0	...
4967709	  788.8	  597.8	 4713.0	...
4967710	  788.6	  597.8	 4712.0	...
4967711	  788.4	  597.7	 4711.0	...
4967712	  788.3	  597.7	 4710.0	...
4967713	  788.3	  597.6	 4709.0	...
4967714	  788.2	  597.5	 4707.0	...
4967715	  788.3	  597.4	 4705.0	...
4967716	  788.4	  597.3	 4702.0	...
4967717	  788.4	  597.2	 4702.0	...
4967718	  788.5	  597.1	 4703.0	...
4967719	  788.1	  596.9	 4703.0	...
4967720	  787.8	  596.6	 4704.0	...
4967721	  787.4	  596.4	 4703.0	...
4967722	  787.3	  596.5	 4703.0	...
4967723	  787.2	  596.4	 4702.0	...
4967724	  787.2	  596.4	 4701.0	...
4967725	  787.1	  596.4	 4701.0	...
4967726	  787.1	  596.4	 4701.0	...
4967727	  787.1	  596.3	 4702.0	...
4967728	  787.2	  596.2	 4702.0	...
4967729	  787.3	  596.0	 4698.0	...
4967730	  787.4	  595.9	 4695.0	...
4967731	  787.6	  595.8	 4693.0	...
4967732	  787.7	  595.8	 4693.0	...
4967733	  787.7	  595.8	 4696.0	...
4967734	  787.7	  595.7	 4699.0	...
4967735	  787.7	  595.6	 4702.0	...
4967736	  787.8	  595.6	 4701.0	...
4967737	  787.7	  595.8	 4701.0	...
4967738	  787.6	  596.0	 4699.0	...
4967739	  787.5	  596.2	 4698.0	...
4967740	  787.5	  596.3	 4700.0	...
4967741	  787.5	  596.3	 4702.0	...
4967742	  787.5	  596.4	 4704.0	...
4967743	  787.5	  596.4	 4703.0	...
4967744	  787.5	  596.4	 4703.0	...
4967745	  787.5	  596.4	 4703.0	...
4967746	  787.6	  596.4	 4704.0	...
4967747	  787.6	  596.4	 4705.0	...
4967748	  787.5	  596.7	 4705.0	...
4967749	  787.5	  597.0	 4705.0	...
4967750	  787.5	  597.2	 4704.0	...
4967751	  787.5	  597.2	 4703.0	...
4967752	  787.5	  597.3	 4702.0	...
4967753	  787.4	  597.3	 4702.0	...
4967754	  787.3	  597.3	 4701.0	...
4967755	  787.3	  597.3	 4700.0	...
4967756	  787.3	  597.2	 4699.0	...
4967757	  787.4	  597.1	 4699.0	...
4967758	  787.6	  597.1	 4700.0	...
4967759	  787.7	  597.1	 4700.0	...
4967760	  787.8	  597.1	 4701.0	...
4967761	  787.8	  597.2	 4698.0	...
4967762	  787.7	  597.4	 4696.0	...
4967763	  787.6	  597.5	 4693.0	...
4967764	  787.5	  597.6	 4693.0	...
4967765	  787.4	  597.4	 4694.0	...
4967766	  787.4	  597.2	 4695.0	...
4967767	  787.4	  596.9	 4696.0	...
4967768	  787.4	  596.8	 4697.0	...
4967769	  787.4	  596.8	 4696.0	...
4967770	  787.4	  596.8	 4696.0	...
4967771	  787.4	  596.8	 4696.0	...
4967772	  787.5	  596.7	 4696.0	...
4967773	  787.4	  596.7	 4696.0	...
4967774	  787.4	  596.8	 4697.0	...
4967775	  787.3	  596.8	 4697.0	...
4967776	  787.2	  596.7	 4697.0	...
4967777	  787.0	  596.9	 4696.0	...
4967778	  787.0	  597.1	 4696.0	...
4967779	  787.2	  597.3	 4696.0	...
4967780	  787.4	  597.2	 4695.0	...
4967781	  787.5	  597.1	 4695.0	...
4967782	  787.6	  597.1	 4695.0	...
4967783	  787.6	  597.1	 4694.0	...
4967784	  787.7	  597.2	 4694.0	...
4967785	  787.7	  597.2	 4693.0	...
4967786	  787.7	  597.2	 4692.0	...
4967787	  787.6	  597.1	 4691.0	...
4967788	  787.4	  597.2	 4692.0	...
4967789	  787.3	  597.3	 4695.0	...
4967790	  787.2	  597.4	 4695.0	...
4967791	  787.1	  597.3	 4693.0	...
4967792	  787.1	  597.5	 4692.0	...
4967793	  787.1	  597.7	 4693.0	...
4967794	  787.0	  597.8	 4694.0	...
4967795	  787.1	  597.7	 4692.0	...
4967796	  787.1	  597.3	 4690.0	...
4967797	  787.1	  597.0	 4688.0	...
4967798	  787.1	  596.9	 4689.0	...
4967799	  787.1	  597.1	 4688.0	...
4967800	  787.3	  597.3	 4687.0	...
4967801	  787.5	  597.4	 4688.0	...
4967802	  787.5	  597.3	 4689.0	...
4967803	  787.2	  597.4	 4691.0	...
4967804	  787.0	  597.5	 4691.0	...
4967805	  787.1	  597.4	 4691.0	...
4967806	  787.3	  597.2	 4690.0	...
4967807	  787.5	  597.0	 4688.0	...
4967808	  787.5	  597.2	 4688.0	...
4967809	  787.4	  597.5	 4689.0	...
4967810	  787.3	  597.7	 4691.0	...
4967811	  787.2	  597.7	 4691.0	...
4967812	  787.1	  597.7	 4691.0	...
4967813	  787.1	  598.0	 4691.0	...
4967814	  787.2	  598.4	 4690.0	...
4967815	  787.3	  598.8	 4690.0	...
4967816	  787.4	  598.8	 4689.0	...
4967817	  787.6	  598.7	 4689.0	...
4967818	  787.7	  598.6	 4689.0	...
4967819	  787.6	  598.4	 4688.0	...
4967820	  787.4	  598.2	 4687.0	...
4967821	  787.2	  598.0	 4687.0	...
4967822	  787.2	  598.0	 4688.0	...
4967823	  787.2	  597.9	 4689.0	...
4967824	  787.2	  597.8	 4689.0	...
4967825	  787.2	  597.7	 4689.0	...
4967826	  787.2	  597.8	 4689.0	...
4967827	  787.4	  598.0	 4688.0	...
4967828	  787.7	  598.3	 4689.0	...
4967829	  787.8	  598.4	 4689.0	...
4967830	  787.6	  598.5	 4690.0	...
4967831	  787.6	  598.5	 4689.0	...
4967832	  787.6	  598.6	 4686.0	...
4967833	  787.6	  598.6	 4684.0	...
4967834	  787.4	  598.6	 4682.0	...
4967835	  787.1	  598.5	 4682.0	...
4967836	  786.9	  598.5	 4682.0	...
4967837	  786.9	  598.4	 4682.0	...
4967838	  786.9	  598.3	 4682.0	...
4967839	  786.9	  598.3	 4682.0	...
4967840	  786.9	  598.4	 4681.0	...
4967841	  786.7	  598.4	 4680.0	...
4967842	  786.6	  598.4	 4680.0	...
4967843	  786.5	  598.4	 4680.0	...
4967844	  786.8	  598.7	 4680.0	...
4967845	  787.0	  598.9	 4680.0	...
4967846	  787.2	  599.2	 4681.0	...
4967847	  787.2	  599.2	 4683.0	...
4967848	  787.2	  599.1	 4683.0	...
4967849	  787.0	  599.2	 4682.0	...
4967850	  786.6	  599.3	 4681.0	...
4967851	  786.2	  599.3	 4680.0	...
4967852	  786.1	  599.0	 4679.0	...
4967853	  785.9	  598.3	 4677.0	...
4967854	  785.8	  597.6	 4677.0	...
4967855	  785.7	  596.5	 4679.0	...
4967856	  785.5	  595.3	 4680.0	...
4967857	  785.4	  593.7	 4681.0	...
4967858	  785.3	  592.0	 4681.0	...
4967859	  785.4	  590.6	 4681.0	...
4967860	  785.4	  589.0	 4681.0	...
4967861	  785.7	  587.5	 4682.0	...
4967862	  785.9	  586.0	 4679.0	...
4967863	  786.1	  584.2	 4674.0	...
4967864	  786.3	  582.8	 4669.0	...
4967865	  786.5	  581.7	 4668.0	...
MSG	4967866 0000 _ Number Off
4967866	  786.8	  581.3	 4667.0	...
4967867	  787.0	  581.2	 4667.0	...
4967868	  787.4	  581.1	 4667.0	...
4967869	  787.8	  581.5	 4667.0	...
4967870	  788.2	  581.9	 4666.0	...
4967871	  788.5	  582.2	 4662.0	...
4967872	  788.7	  582.5	 4657.0	...
4967873	  788.7	  582.8	 4654.0	...
4967874	  788.8	  582.8	 4655.0	...
4967875	  788.7	  582.6	 4657.0	...
4967876	  788.5	  581.9	 4657.0	...
4967877	  788.4	  581.3	 4657.0	...
4967878	  788.2	  580.8	 4658.0	...
4967879	  788.2	  580.2	 4659.0	...
4967880	  788.1	  579.8	 4659.0	...
4967881	  788.0	  579.4	 4659.0	...
4967882	  787.9	  579.4	 4658.0	...
4967883	  787.9	  579.6	 4657.0	...
4967884	  787.8	  580.0	 4657.0	...
4967885	  787.7	  580.9	 4656.0	...
4967886	  787.7	  581.9	 4656.0	...
4967887	  787.7	  582.7	 4659.0	...
4967888	  787.7	  583.4	 4662.0	...
4967889	  787.6	  584.0	 4667.0	...
4967890	  787.6	  584.6	 4670.0	...
4967891	  787.5	  584.6	 4669.0	...
4967892	  787.5	  584.7	 4665.0	...
4967893	  787.4	  584.8	 4662.0	...
4967894	  787.3	  584.9	 4662.0	...
4967895	  787.1	  584.7	 4664.0	...
4967896	  787.0	  584.4	 4668.0	...
4967897	  786.8	  584.2	 4672.0	...
4967898	  786.7	  584.2	 4674.0	...
4967899	  786.5	  584.2	 4674.0	...
4967900	  786.4	  584.3	 4675.0	...
4967901	  786.4	  584.4	 4675.0	...
4967902	  786.5	  584.5	 4675.0	...
4967903	  786.6	  584.4	 4675.0	...
4967904	  786.6	  584.4	 4675.0	...
4967905	  786.7	  584.5	 4676.0	...
4967906	  786.7	  584.6	 4676.0	...
4967907	  786.7	  584.8	 4676.0	...
4967908	  786.7	  584.8	 4676.0	...
4967909	  786.7	  584.9	 4677.0	...
4967910	  786.7	  585.0	 4677.0	...
4967911	  786.6	  585.2	 4677.0	...
4967912	  786.6	  585.3	 4677.0	...
4967913	  786.6	  585.4	 4678.0	...
4967914	  786.5	  585.4	 4678.0	...
4967915	  786.5	  585.5	 4678.0	...
4967916	  786.6	  585.5	 4678.0	...
4967917	  786.7	  585.8	 4678.0	...
4967918	  786.8	  586.1	 4677.0	...
4967919	  786.8	  586.3	 4677.0	...
4967920	  786.7	  586.3	 4677.0	...
4967921	  786.7	  586.1	 4676.0	...
4967922	  786.8	  586.0	 4676.0	...
4967923	  787.0	  586.3	 4675.0	...
4967924	  787.1	  586.8	 4676.0	...
4967925	  787.2	  587.2	 4678.0	...
4967926	  787.3	  587.2	 4679.0	...
4967927	  787.3	  587.2	 4679.0	...
4967928	  787.3	  587.1	 4678.0	...
4967929	  787.3	  587.1	 4677.0	...
4967930	  787.3	  587.3	 4677.0	...
4967931	  787.3	  587.4	 4677.0	...
4967932	  787.3	  587.6	 4677.0	...
4967933	  787.0	  587.6	 4678.0	...
4967934	  786.7	  587.6	 4679.0	...
4967935	  786.5	  587.8	 4680.0	...
4967936	  786.9	  588.0	 4681.0	...
4967937	  787.3	  588.1	 4681.0	...
4967938	  787.5	  587.9	 4678.0	...
4967939	  787.8	  588.0	 4674.0	...
4967940	  788.1	  588.0	 4673.0	...
4967941	  788.3	  588.0	 4675.0	...
4967942	  788.2	  587.8	 4678.0	...
4967943	  788.1	  587.7	 4680.0	...
4967944	  788.1	  587.6	 4678.0	...
4967945	  788.1	  587.7	 4677.0	...
4967946	  788.0	  588.0	 4676.0	...
4967947	  787.9	  587.9	 4677.0	...
4967948	  787.8	  587.6	 4675.0	...
4967949	  787.8	  587.3	 4673.0	...
4967950	  787.9	  587.2	 4669.0	...
4967951	  788.0	  587.1	 4668.0	...
4967952	  788.1	  587.0	 4666.0	...
4967953	  788.1	  586.9	 4665.0	...
4967954	  787.9	  586.9	 4664.0	...
4967955	  787.6	  586.6	 4665.0	...
4967956	  787.2	  586.2	 4666.0	...
4967957	  787.1	  585.9	 4667.0	...
4967958	  787.1	  586.0	 4667.0	...
4967959	  787.1	  586.2	 4667.0	...
4967960	  786.9	  586.3	 4668.0	...
4967961	  786.7	  586.4	 4668.0	...
4967962	  786.5	  586.4	 4665.0	...
4967963	  786.5	  586.6	 4662.0	...
4967964	  786.5	  586.7	 4660.0	...
4967965	  786.5	  586.6	 4661.0	...
4967966	  786.5	  586.6	 4664.0	...
4967967	  786.6	  586.8	 4666.0	...
4967968	  786.7	  587.0	 4667.0	...
4967969	  786.5	  587.1	 4667.0	...
4967970	  786.2	  587.1	 4668.0	...
4967971	  785.9	  587.2	 4670.0	...
4967972	  785.9	  587.2	 4672.0	...
4967973	  785.8	  586.7	 4672.0	...
4967974	  785.7	  586.1	 4671.0	...
4967975	  785.7	  585.9	 4670.0	...
4967976	  785.9	  586.3	 4669.0	...
4967977	  786.2	  586.5	 4668.0	...
4967978	  786.1	  586.3	 4667.0	...
4967979	  785.9	  586.1	 4667.0	...
4967980	  785.8	  586.2	 4668.0	...
4967981	  785.9	  586.6	 4669.0	...
4967982	  785.9	  586.9	 4670.0	...
4967983	  785.9	  587.2	 4670.0	...
4967984	  786.0	  587.0	 4671.0	...
4967985	  786.2	  586.7	 4671.0	...
4967986	  786.3	  586.5	 4673.0	...
4967987	  786.4	  586.8	 4673.0	...
4967988	  786.4	  587.0	 4673.0	...
4967989	  786.5	  587.1	 4673.0	...
4967990	  786.5	  587.0	 4676.0	...
4967991	  786.6	  587.0	 4680.0	...
4967992	  786.6	  586.9	 4683.0	...
4967993	  786.5	  586.9	 4684.0	...
4967994	  786.4	  587.1	 4683.0	...
4967995	  786.2	  587.6	 4682.0	...
4967996	  786.0	  587.9	 4680.0	...
4967997	  785.8	  588.0	 4676.0	...
4967998	  785.7	  588.0	 4672.0	...
4967999	  785.7	  587.9	 4670.0	...
4968000	  785.6	  588.0	 4671.0	...
4968001	  785.4	  588.0	 4671.0	...
4968002	  785.4	  587.9	 4672.0	...
4968003	  785.4	  587.7	 4671.0	...
4968004	  785.4	  587.7	 4671.0	...
4968005	  785.8	  587.8	 4672.0	...
4968006	  786.2	  588.0	 4673.0	...
4968007	  786.4	  588.0	 4674.0	...
4968008	  786.2	  588.1	 4675.0	...
4968009	  786.0	  588.1	 4675.0	...
4968010	  786.0	  588.1	 4675.0	...
4968011	  786.0	  588.0	 4676.0	...
4968012	  786.1	  587.9	 4676.0	...
4968013	  786.0	  587.8	 4676.0	...
4968014	  785.9	  587.6	 4677.0	...
4968015	  785.8	  587.5	 4677.0	...
4968016	  785.7	  587.3	 4679.0	...
4968017	  785.7	  587.3	 4681.0	...
4968018	  785.7	  587.7	 4682.0	...
4968019	  785.6	  588.1	 4682.0	...
4968020	  785.6	  588.5	 4682.0	...
4968021	  785.5	  588.5	 4682.0	...
4968022	  785.6	  588.5	 4683.0	...
4968023	  785.8	  588.5	 4685.0	...
4968024	  785.8	  588.5	 4687.0	...
4968025	  785.7	  588.5	 4687.0	...
4968026	  785.6	  588.2	 4686.0	...
4968027	  785.6	  587.8	 4684.0	...
4968028	  785.7	  587.5	 4684.0	...
4968029	  785.8	  587.4	 4684.0	...
4968030	  785.9	  587.3	 4683.0	...
4968031	  785.8	  587.3	 4684.0	...
4968032	  785.7	  587.5	 4685.0	...
4968033	  785.5	  587.6	 4685.0	...
4968034	  785.3	  587.8	 4684.0	...
4968035	  785.2	  587.8	 4684.0	...
4968036	  785.0	  587.9	 4683.0	...
4968037	  785.0	  587.9	 4683.0	...
4968038	  784.7	  588.1	 4682.0	...
4968039	  784.4	  588.3	 4682.0	...
4968040	  784.2	  588.4	 4683.0	...
4968041	  784.4	  588.4	 4683.0	...
4968042	  784.4	  588.3	 4683.0	...
4968043	  784.2	  588.3	 4683.0	...
4968044	  784.0	  588.4	 4684.0	...
4968045	  784.0	  588.5	 4684.0	...
4968046	  783.9	  588.8	 4684.0	...
4968047	  783.9	  588.9	 4685.0	...
4968048	  783.9	  589.0	 4686.0	...
4968049	  784.0	  589.0	 4686.0	...
4968050	  784.1	  589.2	 4688.0	...
4968051	  784.2	  589.4	 4689.0	...
4968052	  784.3	  589.6	 4690.0	...
4968053	  784.3	  589.6	 4689.0	...
4968054	  784.2	  589.3	 4689.0	...
4968055	  784.1	  589.0	 4688.0	...
4968056	  783.9	  588.7	 4688.0	...
4968057	  783.9	  588.8	 4690.0	...
4968058	  783.9	  588.8	 4692.0	...
4968059	  783.9	  588.9	 4693.0	...
4968060	  783.8	  588.7	 4692.0	...
4968061	  783.7	  588.4	 4691.0	...
4968062	  783.5	  588.4	 4691.0	...
4968063	  783.5	  588.6	 4690.0	...
4968064	  783.5	  588.8	 4688.0	...
4968065	  783.7	  588.6	 4687.0	...
4968066	  783.9	  588.5	 4686.0	...
4968067	  784.0	  588.3	 4686.0	...
4968068	  784.1	  588.3	 4687.0	...
4968069	  784.1	  588.2	 4688.0	...
4968070	  784.1	  588.2	 4687.0	...
4968071	  784.1	  588.3	 4685.0	...
4968072	  784.0	  588.4	 4683.0	...
4968073	  783.9	  588.6	 4684.0	...
4968074	  783.8	  588.3	 4684.0	...
4968075	  783.7	  587.9	 4684.0	...
4968076	  783.8	  587.6	 4684.0	...
4968077	  783.9	  587.8	 4683.0	...
4968078	  784.0	  588.0	 4683.0	...
4968079	  784.0	  587.9	 4683.0	...
4968080	  783.9	  587.8	 4683.0	...
4968081	  783.9	  587.9	 4684.0	...
4968082	  784.0	  588.1	 4684.0	...
4968083	  784.0	  588.3	 4683.0	...
4968084	  784.1	  588.4	 4683.0	...
4968085	  784.2	  588.6	 4683.0	...
4968086	  784.3	  588.7	 4683.0	...
4968087	  784.3	  588.8	 4684.0	...
4968088	  784.4	  588.9	 4684.0	...
4968089	  784.4	  589.2	 4685.0	...
4968090	  784.5	  589.3	 4685.0	...
4968091	  784.6	  589.3	 4684.0	...
4968092	  784.5	  589.1	 4683.0	...
4968093	  784.4	  588.9	 4682.0	...
4968094	  784.3	  588.8	 4683.0	...
4968095	  784.2	  588.7	 4681.0	...
4968096	  784.2	  588.7	 4679.0	...
4968097	  784.2	  588.8	 4678.0	...
4968098	  784.1	  588.9	 4677.0	...
4968099	  784.0	  588.7	 4675.0	...
4968100	  783.9	  588.5	 4673.0	...
4968101	  784.1	  588.2	 4672.0	...
4968102	  784.3	  588.2	 4672.0	...
4968103	  784.4	  588.3	 4671.0	...
4968104	  784.3	  588.1	 4671.0	...
4968105	  784.3	  587.9	 4672.0	...
4968106	  784.0	  587.7	 4672.0	...
4968107	  783.8	  587.7	 4672.0	...
4968108	  783.9	  588.1	 4672.0	...
4968109	  784.2	  588.5	 4672.0	...
4968110	  784.4	  588.9	 4673.0	...
4968111	  784.3	  589.0	 4673.0	...
4968112	  784.2	  589.1	 4674.0	...
4968113	  784.1	  589.2	 4673.0	...
4968114	  784.1	  589.1	 4673.0	...
4968115	  784.1	  588.9	 4674.0	...
4968116	  783.8	  588.8	 4676.0	...
4968117	  783.5	  588.7	 4678.0	...
4968118	  783.3	  588.9	 4677.0	...
4968119	  783.4	  589.0	 4676.0	...
4968120	  783.3	  589.1	 4677.0	...
4968121	  783.3	  588.8	 4678.0	...
4968122	  783.3	  588.4	 4679.0	...
4968123	  783.3	  588.7	 4678.0	...
4968124	  783.3	  589.3	 4677.0	...
4968125	  783.2	  590.0	 4677.0	...
4968126	  783.2	  590.0	 4676.0	...
4968127	  783.2	  590.0	 4675.0	...
4968128	  783.2	  590.1	 4676.0	...
4968129	  783.3	  590.2	 4678.0	...
4968130	  783.2	  590.3	 4679.0	...
4968131	  783.0	  590.2	 4679.0	...
4968132	  782.8	  590.0	 4679.0	...
4968133	  782.8	  589.9	 4679.0	...
4968134	  782.8	  589.8	 4678.0	...
4968135	  782.8	  590.0	 4678.0	...
4968136	  782.8	  590.2	 4678.0	...
4968137	  782.8	  590.4	 4679.0	...
4968138	  782.9	  590.5	 4679.0	...
4968139	  782.9	  590.6	 4678.0	...
4968140	  782.9	  590.7	 4678.0	...
4968141	  782.8	  590.8	 4678.0	...
4968142	  782.7	  590.8	 4678.0	...
4968143	  782.6	  590.9	 4678.0	...
4968144	  782.5	  590.8	 4678.0	...
4968145	  782.4	  590.2	 4678.0	...
4968146	  782.3	  589.7	 4678.0	...
4968147	  782.3	  589.2	 4678.0	...
4968148	  782.3	  589.3	 4677.0	...
4968149	  782.3	  589.4	 4677.0	...
4968150	  782.2	  589.6	 4677.0	...
4968151	  782.1	  589.7	 4676.0	...
4968152	  782.0	  589.7	 4675.0	...
4968153	  782.0	  589.8	 4674.0	...
4968154	  782.0	  590.0	 4672.0	...
4968155	  781.9	  590.1	 4669.0	...
4968156	  781.8	  590.2	 4668.0	...
4968157	  781.8	  590.2	 4669.0	...
4968158	  781.8	  590.2	 4671.0	...
4968159	  781.9	  590.3	 4672.0	...
4968160	  781.9	  590.4	 4673.0	...
4968161	  782.0	  590.7	 4671.0	...
4968162	  782.1	  590.8	 4670.0	...
4968163	  782.1	  590.9	 4668.0	...
4968164	  782.1	  590.8	 4669.0	...
4968165	  782.2	  590.8	 4669.0	...
4968166	  782.2	  590.8	 4668.0	...
4968167	  782.3	  590.8	 4667.0	...
4968168	  782.3	  590.6	 4666.0	...
4968169	  782.3	  590.3	 4665.0	...
4968170	  782.1	  589.9	 4664.0	...
4968171	  781.9	  589.6	 4663.0	...
4968172	  781.7	  589.4	 4662.0	...
4968173	  781.7	  589.3	 4660.0	...
4968174	  781.6	  589.4	 4660.0	...
4968175	  781.5	  589.4	 4660.0	...
4968176	  781.4	  589.4	 4662.0	...
4968177	  781.3	  589.4	 4663.0	...
4968178	  781.3	  589.4	 4663.0	...
4968179	  781.3	  589.4	 4664.0	...
4968180	  781.6	  589.4	 4664.0	...
4968181	  781.9	  589.4	 4664.0	...
4968182	  782.1	  589.4	 4663.0	...
4968183	  782.1	  589.4	 4663.0	...
4968184	  782.0	  589.4	 4661.0	...
4968185	  782.1	  589.5	 4658.0	...
4968186	  782.2	  589.6	 4656.0	...
4968187	  782.3	  589.7	 4658.0	...
4968188	  782.2	  589.7	 4660.0	...
4968189	  782.0	  589.8	 4660.0	...
4968190	  781.8	  589.8	 4658.0	...
4968191	  781.6	  589.8	 4656.0	...
4968192	  781.4	  589.8	 4654.0	...
4968193	  781.3	  589.8	 4655.0	...
4968194	  781.3	  590.0	 4655.0	...
4968195	  781.3	  590.1	 4657.0	...
4968196	  781.3	  590.2	 4658.0	...
4968197	  781.2	  590.2	 4659.0	...
4968198	  781.0	  590.1	 4658.0	...
4968199	  780.9	  590.1	 4658.0	...
4968200	  781.0	  589.9	 4657.0	...
4968201	  781.4	  589.8	 4657.0	...
4968202	  781.9	  589.7	 4656.0	...
4968203	  782.0	  589.7	 4653.0	...
4968204	  781.9	  589.7	 4650.0	...
4968205	  781.7	  589.6	 4649.0	...
4968206	  781.7	  589.5	 4649.0	...
4968207	  781.5	  589.6	 4649.0	...
4968208	  781.3	  589.9	 4649.0	...
4968209	  781.2	  590.2	 4650.0	...
4968210	  781.3	  590.0	 4650.0	...
4968211	  781.4	  589.8	 4651.0	...
4968212	  781.5	  589.7	 4651.0	...
4968213	  781.5	  589.7	 4651.0	...
4968214	  781.6	  589.7	 4651.0	...
4968215	  781.7	  589.7	 4650.0	...
4968216	  781.9	  589.6	 4649.0	...
4968217	  781.9	  589.5	 4648.0	...
4968218	  782.0	  589.4	 4646.0	...
4968219	  782.0	  589.3	 4648.0	...
4968220	  782.0	  589.4	 4650.0	...
4968221	  782.0	  589.6	 4652.0	...
4968222	  781.7	  589.8	 4652.0	...
4968223	  781.4	  590.0	 4652.0	...
4968224	  781.2	  590.2	 4652.0	...
4968225	  781.4	  590.3	 4652.0	...
4968226	  781.6	  590.3	 4652.0	...
4968227	  781.8	  590.4	 4650.0	...
4968228	  781.7	  590.4	 4649.0	...
4968229	  781.7	  590.4	 4647.0	...
4968230	  781.4	  590.3	 4646.0	...
4968231	  781.0	  590.2	 4646.0	...
4968232	  780.9	  590.2	 4648.0	...
4968233	  781.2	  590.2	 4650.0	...
4968234	  781.5	  590.2	 4651.0	...
4968235	  781.8	  590.1	 4649.0	...
4968236	  782.1	  590.1	 4648.0	...
4968237	  782.1	  590.0	 4647.0	...
4968238	  782.0	  589.9	 4647.0	...
4968239	  782.2	  589.8	 4647.0	...
4968240	  782.4	  589.8	 4648.0	...
4968241	  782.5	  589.7	 4649.0	...
4968242	  782.5	  589.7	 4648.0	...
4968243	  782.3	  589.8	 4645.0	...
4968244	  782.1	  590.0	 4643.0	...
4968245	  782.0	  590.0	 4645.0	...
4968246	  781.9	  589.8	 4646.0	...
4968247	  781.8	  589.5	 4646.0	...
4968248	  781.8	  589.4	 4645.0	...
4968249	  781.8	  589.3	 4644.0	...
4968250	  781.9	  589.4	 4643.0	...
4968251	  781.9	  589.4	 4642.0	...
4968252	  782.1	  589.1	 4641.0	...
4968253	  782.3	  588.9	 4642.0	...
4968254	  782.5	  588.8	 4643.0	...
4968255	  782.6	  589.0	 4643.0	...
4968256	  782.7	  589.3	 4644.0	...
4968257	  782.8	  589.5	 4645.0	...
4968258	  782.8	  589.5	 4647.0	...
4968259	  782.6	  589.6	 4648.0	...
4968260	  782.3	  589.7	 4648.0	...
4968261	  781.9	  589.8	 4647.0	...
4968262	  781.8	  589.9	 4646.0	...
4968263	  781.6	  589.9	 4644.0	...
4968264	  781.5	  589.7	 4643.0	...
4968265	  781.5	  589.4	 4644.0	...
4968266	  781.6	  589.0	 4645.0	...
4968267	  781.7	  588.9	 4646.0	...
4968268	  781.9	  588.8	 4645.0	...
4968269	  781.9	  588.8	 4644.0	...
4968270	  781.8	  588.9	 4643.0	...
4968271	  781.5	  588.9	 4643.0	...
4968272	  781.2	  589.0	 4643.0	...
4968273	  781.1	  589.2	 4644.0	...
4968274	  781.1	  589.5	 4645.0	...
4968275	  781.1	  589.8	 4645.0	...
4968276	  781.0	  589.9	 4646.0	...
4968277	  780.9	  590.0	 4646.0	...
4968278	  780.8	  589.9	 4648.0	...
4968279	  780.9	  590.0	 4649.0	...
4968280	  781.0	  590.3	 4651.0	...
4968281	  781.2	  590.5	 4652.0	...
4968282	  781.3	  590.5	 4653.0	...
4968283	  781.4	  590.4	 4654.0	...
4968284	  781.5	  590.2	 4655.0	...
4968285	  781.6	  589.7	 4656.0	...
4968286	  781.7	  589.2	 4656.0	...
4968287	  781.7	  588.9	 4655.0	...
4968288	  781.7	  589.0	 4656.0	...
4968289	  781.8	  589.3	 4657.0	...
4968290	  781.9	  589.8	 4659.0	...
4968291	  782.0	  590.2	 4658.0	...
4968292	  781.8	  590.6	 4657.0	...
4968293	  781.5	  591.0	 4655.0	...
4968294	  781.3	  591.4	 4652.0	...
4968295	  781.4	  591.7	 4650.0	...
4968296	  781.4	  591.7	 4651.0	...
4968297	  781.4	  591.7	 4653.0	...
4968298	  781.4	  591.8	 4655.0	...
4968299	  781.5	  591.9	 4654.0	...
4968300	  781.6	  591.9	 4653.0	...
4968301	  781.7	  591.8	 4653.0	...
4968302	  781.6	  591.6	 4653.0	...
4968303	  781.6	  591.3	 4653.0	...
4968304	  781.6	  591.1	 4653.0	...
4968305	  781.6	  591.0	 4651.0	...
4968306	  781.6	  591.0	 4651.0	...
4968307	  781.7	  591.1	 4650.0	...
4968308	  781.8	  591.2	 4649.0	...
4968309	  781.8	  591.3	 4648.0	...
4968310	  781.7	  591.4	 4647.0	...
4968311	  781.5	  591.4	 4646.0	...
4968312	  781.5	  591.3	 4646.0	...
4968313	  781.3	  591.3	 4646.0	...
4968314	  781.1	  591.2	 4647.0	...
4968315	  780.9	  591.2	 4648.0	...
4968316	  781.0	  591.1	 4648.0	...
4968317	  781.1	  591.0	 4648.0	...
4968318	  781.2	  590.7	 4648.0	...
4968319	  781.1	  590.4	 4649.0	...
4968320	  781.1	  590.1	 4648.0	...
4968321	  781.0	  590.0	 4648.0	...
4968322	  780.8	  589.8	 4648.0	...
4968323	  780.6	  589.7	 4649.0	...
4968324	  780.5	  589.6	 4650.0	...
4968325	  780.5	  589.6	 4651.0	...
4968326	  780.5	  589.6	 4652.0	...
4968327	  780.5	  589.6	 4653.0	...
4968328	  780.4	  589.8	 4653.0	...
4968329	  780.3	  590.0	 4652.0	...
4968330	  780.3	  590.1	 4651.0	...
4968331	  780.2	  590.1	 4650.0	...
4968332	  779.9	  590.2	 4650.0	...
4968333	  779.6	  590.4	 4650.0	...
4968334	  779.8	  591.3	 4647.0	...
4968335	  780.5	  592.4	 4644.0	...
EFIX R   4964766	4968335	3570	  788.7	  593.0	   4581
SSACC R  4968336
4968336	  781.3	  593.7	 4641.0	...
4968337	  781.9	  595.1	 4640.0	...
4968338	  782.7	  597.0	 4637.0	...
4968339	  783.8	  599.1	 4632.0	...
4968340	  785.6	  601.4	 4625.0	...
4968341	  787.6	  603.5	 4617.0	...
4968342	  790.1	  604.9	 4610.0	...
4968343	  791.6	  604.2	 4605.0	...
4968344	  793.0	  602.7	 4604.0	...
4968345	  794.9	  599.6	 4602.0	...
4968346	  797.2	  597.5	 4600.0	...
4968347	  800.1	  596.8	 4598.0	...
4968348	  801.9	  601.0	 4589.0	...
4968349	  804.8	  611.6	 4560.0	...
4968350	  807.4	  629.2	 4510.0	...
4968351	  811.3	  652.3	 4434.0	...
4968352	  814.3	  678.2	 4337.0	...
4968353	  815.5	  705.2	 4227.0	...
4968354	  816.3	  736.9	 4105.0	...
4968355	  819.0	  773.5	 3968.0	...
4968356	  823.9	  816.2	 3794.0	...
4968357	  827.7	  854.2	 3624.0	...
4968358	  829.9	  895.0	 3448.0	...
4968359	  835.0	  942.0	 3257.0	...
4968360	  846.1	 1003.2	 3011.0	...
4968361	  856.5	 1059.6	 2755.0	...
4968362	  273.8	 1194.7	 1796.0	...
4968363	 -339.2	 1269.5	  934.0	...
4968364	 -916.6	 1436.6	  162.0	...
4968365	 -856.2	 1576.7	  181.0	...
4968366	 -452.0	 1720.8	  209.0	...
4968367	 -113.1	 1745.7	  229.0	...
4968368	  230.3	 1798.9	  253.0	...
4968369	  243.5	 1868.4	  267.0	...
4968370	  256.3	 1907.2	  271.0	...
4968371	  256.3	 1907.2	  271.0	...
SBLINK R 4968372
4968372	   .	   .	    0.0	...
4968373	   .	   .	    0.0	...
4968374	   .	   .	    0.0	...
4968375	   .	   .	    0.0	...
4968376	   .	   .	    0.0	...
4968377	   .	   .	    0.0	...
4968378	   .	   .	    0.0	...
4968379	   .	   .	    0.0	...
4968380	   .	   .	    0.0	...
4968381	   .	   .	    0.0	...
4968382	   .	   .	    0.0	...
4968383	   .	   .	    0.0	...
4968384	   .	   .	    0.0	...
4968385	   .	   .	    0.0	...
4968386	   .	   .	    0.0	...
4968387	   .	   .	    0.0	...
4968388	   .	   .	    0.0	...
4968389	   .	   .	    0.0	...
4968390	   .	   .	    0.0	...
4968391	   .	   .	    0.0	...
4968392	   .	   .	    0.0	...
4968393	   .	   .	    0.0	...
4968394	   .	   .	    0.0	...
4968395	   .	   .	    0.0	...
4968396	   .	   .	    0.0	...
4968397	   .	   .	    0.0	...
4968398	   .	   .	    0.0	...
4968399	   .	   .	    0.0	...
4968400	   .	   .	    0.0	...
4968401	   .	   .	    0.0	...
4968402	   .	   .	    0.0	...
4968403	   .	   .	    0.0	...
4968404	   .	   .	    0.0	...
4968405	   .	   .	    0.0	...
4968406	   .	   .	    0.0	...
4968407	   .	   .	    0.0	...
4968408	   .	   .	    0.0	...
4968409	   .	   .	    0.0	...
4968410	   .	   .	    0.0	...
4968411	   .	   .	    0.0	...
4968412	   .	   .	    0.0	...
4968413	   .	   .	    0.0	...
4968414	   .	   .	    0.0	...
4968415	   .	   .	    0.0	...
4968416	   .	   .	    0.0	...
4968417	   .	   .	    0.0	...
4968418	   .	   .	    0.0	...
4968419	   .	   .	    0.0	...
4968420	   .	   .	    0.0	...
4968421	   .	   .	    0.0	...
4968422	   .	   .	    0.0	...
4968423	   .	   .	    0.0	...
4968424	   .	   .	    0.0	...
4968425	   .	   .	    0.0	...
4968426	   .	   .	    0.0	...
4968427	   .	   .	    0.0	...
4968428	   .	   .	    0.0	...
4968429	   .	   .	    0.0	...
4968430	   .	   .	    0.0	...
4968431	   .	   .	    0.0	...
4968432	   .	   .	    0.0	...
4968433	   .	   .	    0.0	...
4968434	   .	   .	    0.0	...
4968435	   .	   .	    0.0	...
4968436	   .	   .	    0.0	...
4968437	   .	   .	    0.0	...
4968438	   .	   .	    0.0	...
4968439	   .	   .	    0.0	...
4968440	   .	   .	    0.0	...
4968441	   .	   .	    0.0	...
4968442	   .	   .	    0.0	...
4968443	   .	   .	    0.0	...
4968444	   .	   .	    0.0	...
4968445	   .	   .	    0.0	...
4968446	   .	   .	    0.0	...
4968447	   .	   .	    0.0	...
4968448	   .	   .	    0.0	...
4968449	   .	   .	    0.0	...
4968450	   .	   .	    0.0	...
4968451	   .	   .	    0.0	...
4968452	   .	   .	    0.0	...
4968453	   .	   .	    0.0	...
4968454	   .	   .	    0.0	...
4968455	   .	   .	    0.0	...
4968456	   .	   .	    0.0	...
4968457	   .	   .	    0.0	...
4968458	   .	   .	    0.0	...
4968459	   .	   .	    0.0	...
4968460	   .	   .	    0.0	...
4968461	   .	   .	    0.0	...
4968462	   .	   .	    0.0	...
4968463	   .	   .	    0.0	...
4968464	   .	   .	    0.0	...
4968465	   .	   .	    0.0	...
4968466	   .	   .	    0.0	...
4968467	   .	   .	    0.0	...
4968468	   .	   .	    0.0	...
4968469	   .	   .	    0.0	...
4968470	   .	   .	    0.0	...
4968471	   .	   .	    0.0	...
4968472	   .	   .	    0.0	...
4968473	   .	   .	    0.0	...
4968474	   .	   .	    0.0	...
4968475	   .	   .	    0.0	...
4968476	   .	   .	    0.0	...
4968477	   .	   .	    0.0	...
4968478	   .	   .	    0.0	...
4968479	   .	   .	    0.0	...
4968480	   .	   .	    0.0	...
4968481	   .	   .	    0.0	...
4968482	   .	   .	    0.0	...
4968483	   .	   .	    0.0	...
4968484	   .	   .	    0.0	...
4968485	   .	   .	    0.0	...
4968486	   .	   .	    0.0	...
4968487	   .	   .	    0.0	...
4968488	   .	   .	    0.0	...
4968489	   .	   .	    0.0	...
4968490	   .	   .	    0.0	...
4968491	   .	   .	    0.0	...
4968492	   .	   .	    0.0	...
4968493	   .	   .	    0.0	...
4968494	   .	   .	    0.0	...
EBLINK R 4968372	4968494	123
4968495	  820.7	 1238.1	 2015.0	...
4968496	  820.7	 1238.1	 2015.0	...
4968497	  820.5	 1234.6	 2031.0	...
4968498	  820.2	 1226.7	 2066.0	...
4968499	  819.6	 1214.5	 2118.0	...
4968500	  818.7	 1201.0	 2170.0	...
4968501	  817.3	 1187.8	 2224.0	...
4968502	  815.6	 1173.5	 2275.0	...
4968503	  814.3	 1160.3	 2321.0	...
4968504	  813.1	 1146.8	 2366.0	...
4968505	  812.3	 1134.0	 2415.0	...
4968506	  811.6	 1120.6	 2466.0	...
4968507	  810.2	 1108.2	 2517.0	...
4968508	  808.5	 1095.6	 2561.0	...
4968509	  806.6	 1083.4	 2608.0	...
4968510	  803.2	 1069.3	 2659.0	...
4968511	  800.1	 1057.2	 2707.0	...
4968512	  797.1	 1044.9	 2756.0	...
4968513	  796.1	 1033.5	 2798.0	...
4968514	  794.8	 1021.2	 2846.0	...
4968515	  793.3	 1009.6	 2884.0	...
4968516	  791.9	  999.2	 2922.0	...
4968517	  790.6	  988.2	 2962.0	...
4968518	  789.8	  978.2	 3002.0	...
4968519	  789.0	  969.2	 3032.0	...
4968520	  788.7	  965.2	 3048.0	...
4968521	  786.3	  963.9	 3062.0	...
4968522	  783.9	  963.9	 3073.0	...
4968523	  781.4	  962.2	 3087.0	...
4968524	  780.7	  955.1	 3113.0	...
4968525	  778.9	  946.8	 3151.0	...
4968526	  776.4	  936.0	 3194.0	...
4968527	  774.4	  928.8	 3228.0	...
4968528	  772.9	  920.1	 3265.0	...
4968529	  771.8	  911.9	 3304.0	...
4968530	  770.6	  903.0	 3336.0	...
4968531	  769.8	  897.4	 3358.0	...
4968532	  768.9	  889.5	 3385.0	...
4968533	  768.1	  883.0	 3416.0	...
4968534	  765.9	  871.7	 3457.0	...
4968535	  764.0	  863.5	 3486.0	...
4968536	  762.6	  856.0	 3510.0	...
4968537	  762.1	  850.4	 3518.0	...
4968538	  761.3	  844.0	 3546.0	...
4968539	  759.8	  835.2	 3584.0	...
4968540	  759.0	  829.5	 3622.0	...
4968541	  767.3	  835.3	 3629.0	...
4968542	  775.6	  843.6	 3626.0	...
4968543	  783.8	  849.8	 3626.0	...
4968544	  783.5	  847.2	 3635.0	...
4968545	  783.6	  842.5	 3651.0	...
4968546	  783.7	  837.7	 3672.0	...
4968547	  784.4	  832.1	 3692.0	...
4968548	  785.3	  827.3	 3708.0	...
4968549	  786.3	  823.5	 3731.0	...
4968550	  786.5	  817.8	 3752.0	...
4968551	  786.2	  812.3	 3774.0	...
4968552	  786.5	  807.0	 3792.0	...
4968553	  787.6	  804.0	 3809.0	...
4968554	  788.8	  800.0	 3826.0	...
4968555	  789.4	  795.6	 3842.0	...
4968556	  789.9	  790.7	 3863.0	...
4968557	  790.4	  786.3	 3882.0	...
4968558	  791.4	  782.7	 3899.0	...
ESACC R  4968336	4968558	223	  781.3	  593.7	  791.4	  782.7	   4.04	   3270
SFIX R   4968559
4968559	  791.6	  778.7	 3915.0	...
4968560	  791.9	  774.8	 3930.0	...
4968561	  792.0	  770.4	 3944.0	...
4968562	  792.0	  766.6	 3959.0	...
4968563	  791.7	  763.2	 3976.0	...
4968564	  791.8	  760.1	 3991.0	...
4968565	  792.3	  756.3	 4007.0	...
4968566	  792.8	  752.7	 4023.0	...
4968567	  792.8	  748.8	 4039.0	...
4968568	  792.6	  745.5	 4054.0	...
4968569	  792.5	  742.3	 4069.0	...
4968570	  792.4	  739.3	 4084.0	...
4968571	  792.1	  736.0	 4095.0	...
4968572	  791.6	  732.5	 4106.0	...
4968573	  791.5	  729.1	 4121.0	...
4968574	  791.4	  725.4	 4136.0	...
4968575	  791.4	  721.6	 4148.0	...
4968576	  791.1	  717.9	 4161.0	...
4968577	  790.5	  714.7	 4172.0	...
4968578	  789.9	  711.7	 4189.0	...
4968579	  789.6	  708.1	 4202.0	...
4968580	  789.8	  705.0	 4214.0	...
4968581	  789.8	  701.7	 4225.0	...
4968582	  789.5	  698.7	 4236.0	...
4968583	  789.3	  695.2	 4249.0	...
4968584	  789.2	  692.5	 4259.0	...
4968585	  789.2	  689.9	 4269.0	...
4968586	  789.3	  686.7	 4279.0	...
4968587	  789.4	  683.3	 4288.0	...
4968588	  789.3	  679.7	 4300.0	...
4968589	  788.8	  677.1	 4309.0	...
4968590	  788.5	  675.0	 4316.0	...
4968591	  788.0	  672.4	 4323.0	...
4968592	  787.7	  670.1	 4329.0	...
4968593	  787.8	  666.9	 4338.0	...
4968594	  788.0	  665.0	 4344.0	...
4968595	  787.8	  662.0	 4356.0	...
4968596	  787.3	  660.5	 4364.0	...
4968597	  786.7	  657.8	 4373.0	...
4968598	  786.5	  655.2	 4377.0	...
4968599	  786.3	  651.7	 4382.0	...
4968600	  786.0	  649.3	 4387.0	...
4968601	  785.6	  647.6	 4392.0	...
4968602	  785.3	  645.9	 4400.0	...
4968603	  785.3	  643.9	 4405.0	...
4968604	  785.4	  641.3	 4412.0	...
4968605	  785.4	  638.2	 4419.0	...
4968606	  785.2	  635.4	 4426.0	...
4968607	  785.0	  632.6	 4434.0	...
4968608	  784.8	  631.2	 4438.0	...
4968609	  784.6	  628.9	 4443.0	...
4968610	  784.6	  627.3	 4450.0	...
4968611	  784.6	  625.0	 4456.0	...
4968612	  784.6	  623.3	 4467.0	...
4968613	  784.4	  620.5	 4472.0	...
4968614	  784.3	  618.3	 4481.0	...
4968615	  784.0	  616.0	 4486.0	...
4968616	  783.9	  614.4	 4497.0	...
4968617	  783.7	  612.4	 4504.0	...
4968618	  783.5	  609.9	 4511.0	...
4968619	  783.3	  608.1	 4515.0	...
4968620	  783.0	  606.1	 4520.0	...
4968621	  782.7	  605.0	 4524.0	...
4968622	  782.2	  602.7	 4534.0	...
4968623	  781.9	  601.1	 4543.0	...
4968624	  781.6	  598.8	 4550.0	...
4968625	  781.2	  597.1	 4552.0	...
4968626	  780.9	  594.9	 4555.0	...
4968627	  780.8	  593.2	 4560.0	...
4968628	  781.1	  591.9	 4564.0	...
4968629	  781.4	  590.3	 4570.0	...
4968630	  781.3	  589.0	 4573.0	...
4968631	  781.0	  587.4	 4576.0	...
4968632	  780.8	  586.3	 4578.0	...
4968633	  780.5	  584.1	 4580.0	...
4968634	  780.2	  582.5	 4585.0	...
4968635	  779.9	  580.4	 4588.0	...
4968636	  779.7	  579.2	 4595.0	...
4968637	  779.5	  577.7	 4599.0	...
4968638	  779.4	  577.0	 4603.0	...
4968639	  779.3	  575.2	 4605.0	...
4968640	  779.2	  573.5	 4609.0	...
4968641	  779.1	  571.8	 4614.0	...
4968642	  779.3	  570.8	 4618.0	...
4968643	  779.6	  570.1	 4621.0	...
4968644	  779.9	  569.4	 4621.0	...
4968645	  779.8	  568.9	 4623.0	...
[truncated: 4,274,918 more chars]
