# Supplementary material for: With an eye on uncertainty: Modelling pupillary responses to environmental volatility
Source: PLoS Comput Biol. 2019 Jul 5;15(7):e1007126. doi: 10.1371/journal.pcbi.1007126 (PMC6636765; doi:10.1371/journal.pcbi.1007126)
Supplement: S3 Data — Zip file containing the pupillometry data for participant 3. (ZIP) [file pcbi.1007126.s003.zip › P3/trial1.asc]

** CONVERTED FROM C:\Users\tparr\Documents\PVR\P3_0712\trial1.edf using edfapi 3.1 Win32 Nov 24 2009 on Thu Dec 07 19:12:57 2017
** DATE: Thu Dec  7 18:09:52 2017
** TYPE: EDF_FILE BINARY EVENT SAMPLE TAGGED
** VERSION: EYELINK II 1
** SOURCE: EYELINK CL
** EYELINK II CL v4.48 Nov 25 2009
** CAMERA: EyeLink CL Version 1.4 Sensor=BHA
** SERIAL NUMBER: CL1-AAD42
** CAMERA_CONFIG: AAD42140.SCD
**

MSG	3877253 RECCFG CR 1000 2 0 R
MSG	3877253 ELCLCFG MTABLER
MSG	3877253 GAZE_COORDS 0.00 0.00 1599.00 1199.00
MSG	3877253 THRESHOLDS R 131 243
MSG	3877253 ELCL_PROC CENTROID (3)
MSG	3877253 ELCL_PCR_PARAM 5 3.0
START	3877254 	RIGHT	SAMPLES	EVENTS
PRESCALER	1
VPRESCALER	1
PUPIL	AREA
EVENTS	GAZE	RIGHT	RATE	1000.00	TRACKING	CR	FILTER	2
SAMPLES	GAZE	RIGHT	RATE	1000.00	TRACKING	CR	FILTER	2
MSG	3877254 !MODE RECORD CR 1000 2 0 R
3877254	  762.8	  582.6	 5987.0	...
INPUT	3877254	127
3877255	  762.9	  582.7	 5986.0	...
3877256	  763.0	  582.6	 5985.0	...
3877257	  762.7	  582.6	 5985.0	...
3877258	  762.3	  582.7	 5988.0	...
3877259	  762.1	  582.6	 5990.0	...
3877260	  762.3	  582.4	 5992.0	...
SFIX R   3877261
3877261	  762.5	  582.2	 5992.0	...
3877262	  762.6	  582.2	 5992.0	...
3877263	  762.7	  582.3	 5992.0	...
3877264	  762.8	  582.0	 5992.0	...
3877265	  762.8	  581.7	 5991.0	...
3877266	  762.8	  581.7	 5992.0	...
3877267	  762.7	  581.9	 5992.0	...
3877268	  762.7	  582.4	 5991.0	...
3877269	  762.5	  582.7	 5991.0	...
3877270	  762.2	  583.0	 5992.0	...
3877271	  762.0	  582.8	 5993.0	...
3877272	  761.8	  582.7	 5992.0	...
3877273	  761.8	  582.4	 5990.0	...
3877274	  761.7	  582.5	 5990.0	...
3877275	  761.7	  582.3	 5992.0	...
3877276	  761.7	  582.3	 5993.0	...
3877277	  761.6	  582.3	 5994.0	...
3877278	  761.6	  582.3	 5993.0	...
3877279	  761.7	  582.3	 5992.0	...
3877280	  761.9	  582.2	 5991.0	...
3877281	  762.0	  582.1	 5991.0	...
3877282	  762.2	  582.1	 5991.0	...
3877283	  762.2	  581.9	 5992.0	...
3877284	  762.3	  581.9	 5992.0	...
3877285	  762.3	  581.8	 5993.0	...
3877286	  762.3	  581.8	 5995.0	...
3877287	  762.3	  581.7	 5998.0	...
3877288	  762.3	  581.6	 6000.0	...
3877289	  762.2	  581.6	 6000.0	...
3877290	  762.1	  581.7	 6000.0	...
3877291	  761.9	  581.9	 6001.0	...
3877292	  761.9	  582.1	 6001.0	...
3877293	  761.9	  582.3	 6002.0	...
3877294	  761.9	  582.2	 6002.0	...
3877295	  761.7	  581.8	 6002.0	...
3877296	  761.6	  581.5	 6002.0	...
3877297	  761.7	  581.6	 6002.0	...
3877298	  761.7	  581.6	 6002.0	...
3877299	  761.7	  581.7	 6002.0	...
3877300	  761.7	  581.7	 6003.0	...
3877301	  761.8	  581.8	 6005.0	...
3877302	  761.7	  582.0	 6007.0	...
3877303	  761.6	  582.1	 6006.0	...
3877304	  761.5	  582.2	 6006.0	...
3877305	  761.4	  582.2	 6006.0	...
3877306	  761.4	  582.1	 6007.0	...
3877307	  761.4	  581.9	 6009.0	...
3877308	  761.5	  581.8	 6010.0	...
3877309	  761.6	  581.8	 6010.0	...
3877310	  761.5	  581.9	 6009.0	...
3877311	  761.3	  582.1	 6007.0	...
3877312	  761.0	  582.3	 6007.0	...
3877313	  761.1	  582.4	 6006.0	...
3877314	  761.1	  582.3	 6006.0	...
3877315	  761.2	  582.3	 6008.0	...
3877316	  761.2	  582.2	 6010.0	...
3877317	  761.3	  582.2	 6013.0	...
3877318	  761.5	  582.4	 6013.0	...
3877319	  761.6	  582.6	 6012.0	...
3877320	  761.7	  582.9	 6012.0	...
3877321	  761.6	  582.9	 6012.0	...
3877322	  761.6	  583.0	 6013.0	...
3877323	  761.6	  583.1	 6013.0	...
3877324	  761.5	  582.9	 6013.0	...
3877325	  761.4	  582.8	 6013.0	...
3877326	  761.4	  582.6	 6013.0	...
3877327	  761.5	  582.6	 6013.0	...
3877328	  761.6	  582.7	 6013.0	...
3877329	  761.6	  582.7	 6013.0	...
3877330	  761.5	  582.6	 6013.0	...
3877331	  761.4	  582.5	 6013.0	...
3877332	  761.4	  582.5	 6013.0	...
3877333	  761.6	  582.6	 6012.0	...
3877334	  761.8	  582.5	 6009.0	...
3877335	  761.9	  582.4	 6006.0	...
3877336	  761.6	  582.3	 6004.0	...
3877337	  761.2	  582.4	 6004.0	...
3877338	  760.8	  582.4	 6004.0	...
3877339	  760.5	  582.3	 6002.0	...
3877340	  760.2	  582.2	 6001.0	...
3877341	  759.9	  582.2	 6001.0	...
3877342	  759.9	  582.2	 6003.0	...
3877343	  759.7	  582.1	 6004.0	...
3877344	  759.7	  582.3	 6006.0	...
3877345	  759.7	  582.5	 6007.0	...
3877346	  759.8	  582.7	 6009.0	...
3877347	  759.9	  582.7	 6009.0	...
3877348	  759.9	  582.7	 6010.0	...
3877349	  760.0	  582.9	 6012.0	...
3877350	  760.2	  583.0	 6013.0	...
3877351	  760.2	  582.9	 6014.0	...
3877352	  760.3	  582.8	 6015.0	...
3877353	  760.4	  582.7	 6018.0	...
3877354	  760.4	  582.7	 6019.0	...
3877355	  760.4	  582.7	 6020.0	...
3877356	  760.4	  582.6	 6018.0	...
3877357	  760.3	  582.4	 6016.0	...
3877358	  760.2	  582.3	 6015.0	...
3877359	  760.2	  582.2	 6015.0	...
3877360	  760.3	  582.3	 6017.0	...
3877361	  760.5	  582.4	 6020.0	...
3877362	  760.5	  582.6	 6024.0	...
3877363	  760.5	  582.8	 6025.0	...
3877364	  760.5	  583.1	 6026.0	...
3877365	  760.5	  583.4	 6024.0	...
3877366	  760.5	  583.5	 6023.0	...
3877367	  760.5	  583.5	 6024.0	...
3877368	  760.5	  583.5	 6026.0	...
3877369	  760.5	  583.4	 6031.0	...
3877370	  760.5	  583.5	 6033.0	...
3877371	  760.5	  583.5	 6036.0	...
3877372	  760.5	  583.5	 6036.0	...
3877373	  760.3	  583.6	 6036.0	...
3877374	  760.0	  583.6	 6036.0	...
3877375	  759.6	  583.6	 6033.0	...
3877376	  759.6	  583.6	 6031.0	...
3877377	  759.5	  583.8	 6029.0	...
3877378	  759.5	  583.9	 6029.0	...
3877379	  759.6	  584.5	 6030.0	...
3877380	  759.7	  584.9	 6030.0	...
3877381	  759.7	  585.3	 6029.0	...
3877382	  759.8	  585.5	 6029.0	...
3877383	  759.8	  585.7	 6029.0	...
3877384	  759.7	  586.1	 6029.0	...
3877385	  759.7	  586.5	 6027.0	...
3877386	  759.5	  586.7	 6025.0	...
3877387	  759.4	  586.7	 6024.0	...
3877388	  759.7	  586.7	 6024.0	...
3877389	  760.0	  586.7	 6024.0	...
3877390	  760.3	  586.6	 6024.0	...
3877391	  760.3	  586.5	 6024.0	...
3877392	  760.3	  586.5	 6024.0	...
3877393	  760.4	  586.6	 6025.0	...
3877394	  760.5	  586.6	 6025.0	...
3877395	  760.5	  586.9	 6025.0	...
3877396	  760.5	  587.0	 6026.0	...
3877397	  760.4	  586.9	 6028.0	...
3877398	  760.6	  586.6	 6031.0	...
3877399	  760.7	  586.4	 6033.0	...
3877400	  760.9	  586.4	 6034.0	...
3877401	  760.6	  586.5	 6034.0	...
3877402	  760.3	  586.5	 6033.0	...
3877403	  760.1	  586.7	 6033.0	...
3877404	  760.1	  586.7	 6032.0	...
3877405	  760.1	  586.8	 6029.0	...
3877406	  760.1	  586.6	 6025.0	...
3877407	  760.1	  586.5	 6023.0	...
3877408	  759.9	  586.4	 6024.0	...
3877409	  759.7	  586.3	 6025.0	...
3877410	  759.6	  586.2	 6026.0	...
3877411	  759.2	  586.4	 6027.0	...
3877412	  758.7	  586.5	 6027.0	...
3877413	  758.3	  586.5	 6028.0	...
3877414	  758.3	  586.6	 6029.0	...
3877415	  758.2	  586.8	 6029.0	...
3877416	  758.2	  587.0	 6030.0	...
3877417	  758.2	  587.2	 6030.0	...
3877418	  758.2	  587.3	 6031.0	...
3877419	  758.2	  587.9	 6033.0	...
3877420	  758.1	  588.3	 6035.0	...
3877421	  757.9	  588.6	 6035.0	...
3877422	  757.8	  588.4	 6033.0	...
3877423	  757.6	  588.3	 6033.0	...
3877424	  757.8	  588.0	 6034.0	...
3877425	  758.0	  587.8	 6035.0	...
3877426	  758.3	  587.5	 6035.0	...
3877427	  758.3	  587.6	 6034.0	...
3877428	  758.4	  588.0	 6034.0	...
3877429	  758.5	  588.3	 6034.0	...
3877430	  758.5	  588.2	 6035.0	...
3877431	  758.5	  587.8	 6037.0	...
3877432	  758.4	  587.5	 6039.0	...
3877433	  758.3	  587.6	 6038.0	...
3877434	  758.3	  587.7	 6037.0	...
3877435	  758.3	  587.7	 6036.0	...
3877436	  758.1	  587.8	 6037.0	...
3877437	  758.0	  587.8	 6037.0	...
3877438	  758.1	  587.9	 6038.0	...
3877439	  758.3	  588.0	 6037.0	...
3877440	  758.6	  588.1	 6037.0	...
3877441	  758.6	  588.0	 6036.0	...
3877442	  758.7	  587.9	 6035.0	...
3877443	  758.7	  587.9	 6034.0	...
3877444	  758.8	  587.9	 6033.0	...
3877445	  758.9	  587.9	 6033.0	...
3877446	  758.9	  588.1	 6034.0	...
3877447	  758.8	  588.3	 6032.0	...
3877448	  758.7	  588.5	 6029.0	...
3877449	  758.6	  588.5	 6027.0	...
3877450	  758.5	  588.3	 6026.0	...
3877451	  758.5	  588.0	 6026.0	...
3877452	  758.4	  587.7	 6027.0	...
3877453	  758.6	  587.5	 6027.0	...
3877454	  758.8	  587.2	 6029.0	...
3877455	  759.1	  587.0	 6030.0	...
3877456	  759.0	  587.0	 6032.0	...
3877457	  758.8	  587.0	 6033.0	...
3877458	  758.6	  587.0	 6033.0	...
3877459	  758.5	  586.9	 6034.0	...
3877460	  758.6	  587.0	 6034.0	...
3877461	  758.7	  587.2	 6034.0	...
3877462	  758.7	  587.5	 6034.0	...
3877463	  758.7	  587.5	 6034.0	...
3877464	  758.7	  587.5	 6034.0	...
3877465	  758.6	  587.6	 6034.0	...
3877466	  758.6	  587.6	 6033.0	...
3877467	  758.6	  587.7	 6033.0	...
3877468	  758.6	  587.7	 6034.0	...
3877469	  758.6	  587.7	 6035.0	...
3877470	  758.6	  587.6	 6035.0	...
3877471	  758.5	  587.4	 6035.0	...
3877472	  758.4	  587.3	 6036.0	...
3877473	  758.3	  587.3	 6037.0	...
3877474	  758.3	  587.4	 6038.0	...
3877475	  758.3	  587.5	 6037.0	...
3877476	  758.1	  587.6	 6037.0	...
3877477	  758.0	  587.9	 6036.0	...
3877478	  757.9	  588.1	 6035.0	...
3877479	  757.9	  588.2	 6035.0	...
3877480	  757.9	  587.9	 6037.0	...
3877481	  757.8	  587.6	 6037.0	...
3877482	  757.8	  587.5	 6036.0	...
3877483	  757.8	  587.3	 6032.0	...
3877484	  757.9	  587.7	 6031.0	...
3877485	  758.2	  588.1	 6031.0	...
3877486	  758.4	  588.6	 6032.0	...
3877487	  758.5	  588.6	 6033.0	...
3877488	  758.4	  588.6	 6033.0	...
3877489	  758.4	  588.7	 6033.0	...
3877490	  758.3	  588.7	 6034.0	...
3877491	  758.3	  588.7	 6034.0	...
3877492	  758.4	  588.6	 6035.0	...
3877493	  758.6	  588.8	 6035.0	...
3877494	  758.7	  589.1	 6037.0	...
3877495	  758.8	  589.2	 6038.0	...
3877496	  758.9	  589.1	 6038.0	...
3877497	  759.0	  588.9	 6037.0	...
3877498	  759.0	  588.9	 6034.0	...
3877499	  759.0	  588.9	 6033.0	...
3877500	  759.2	  588.9	 6032.0	...
3877501	  759.3	  588.9	 6032.0	...
3877502	  759.4	  588.9	 6032.0	...
3877503	  759.3	  588.9	 6032.0	...
3877504	  759.3	  589.0	 6031.0	...
3877505	  759.1	  589.1	 6030.0	...
3877506	  758.9	  589.1	 6030.0	...
3877507	  758.4	  589.0	 6029.0	...
EFIX R   3877261	3877507	247	  760.0	  585.1	   6021
SSACC R  3877508
3877508	  757.6	  588.9	 6028.0	...
3877509	  755.8	  588.0	 6026.0	...
3877510	  753.6	  586.8	 6026.0	...
3877511	  751.3	  585.4	 6027.0	...
3877512	  749.1	  583.9	 6030.0	...
3877513	  746.5	  582.4	 6033.0	...
3877514	  743.3	  580.6	 6036.0	...
3877515	  739.2	  579.7	 6038.0	...
3877516	  734.9	  578.6	 6038.0	...
3877517	  730.9	  577.7	 6039.0	...
3877518	  727.5	  576.6	 6039.0	...
3877519	  724.9	  575.7	 6039.0	...
3877520	  722.9	  574.8	 6038.0	...
ESACC R  3877508	3877520	13	  757.6	  588.9	  722.9	  574.8	   0.80	     74
SFIX R   3877521
3877521	  722.0	  574.1	 6037.0	...
3877522	  721.5	  574.3	 6036.0	...
3877523	  721.3	  574.8	 6037.0	...
3877524	  721.7	  575.8	 6038.0	...
3877525	  722.4	  576.6	 6038.0	...
3877526	  723.4	  577.7	 6037.0	...
3877527	  724.0	  578.0	 6036.0	...
3877528	  724.5	  578.1	 6036.0	...
3877529	  724.7	  577.8	 6034.0	...
3877530	  725.0	  577.2	 6033.0	...
3877531	  725.7	  576.6	 6031.0	...
3877532	  726.8	  575.6	 6031.0	...
3877533	  728.0	  574.6	 6031.0	...
3877534	  729.3	  573.7	 6031.0	...
3877535	  730.6	  573.2	 6031.0	...
3877536	  731.9	  572.6	 6032.0	...
3877537	  732.6	  572.1	 6034.0	...
3877538	  732.9	  571.7	 6035.0	...
3877539	  733.0	  572.0	 6035.0	...
3877540	  733.0	  572.4	 6033.0	...
3877541	  733.1	  572.7	 6032.0	...
3877542	  733.2	  572.9	 6031.0	...
3877543	  733.2	  573.0	 6032.0	...
3877544	  733.2	  573.7	 6032.0	...
3877545	  733.2	  574.3	 6032.0	...
3877546	  733.4	  575.0	 6032.0	...
3877547	  733.5	  575.4	 6031.0	...
3877548	  733.7	  576.0	 6030.0	...
3877549	  733.7	  576.3	 6028.0	...
3877550	  733.7	  576.4	 6027.0	...
3877551	  733.7	  576.5	 6025.0	...
3877552	  733.7	  576.5	 6025.0	...
3877553	  733.7	  576.5	 6028.0	...
3877554	  733.5	  576.5	 6030.0	...
3877555	  733.2	  576.6	 6033.0	...
3877556	  733.0	  576.4	 6034.0	...
3877557	  732.7	  576.3	 6036.0	...
3877558	  732.5	  576.1	 6038.0	...
3877559	  732.2	  576.2	 6041.0	...
3877560	  732.0	  576.3	 6041.0	...
3877561	  731.8	  576.4	 6041.0	...
3877562	  731.7	  576.6	 6040.0	...
3877563	  731.8	  576.9	 6040.0	...
3877564	  731.8	  577.1	 6040.0	...
3877565	  731.9	  577.2	 6041.0	...
3877566	  731.9	  577.4	 6040.0	...
3877567	  732.0	  577.7	 6040.0	...
3877568	  732.1	  578.0	 6040.0	...
3877569	  732.1	  578.0	 6040.0	...
3877570	  732.2	  578.0	 6037.0	...
3877571	  732.3	  577.8	 6034.0	...
3877572	  732.2	  577.8	 6031.0	...
3877573	  732.1	  577.7	 6031.0	...
3877574	  732.0	  577.7	 6031.0	...
3877575	  732.1	  577.7	 6032.0	...
3877576	  732.3	  577.7	 6032.0	...
3877577	  732.4	  577.9	 6033.0	...
3877578	  732.4	  577.6	 6033.0	...
3877579	  732.4	  577.3	 6034.0	...
3877580	  732.4	  576.9	 6034.0	...
3877581	  732.5	  576.9	 6035.0	...
3877582	  732.5	  577.0	 6037.0	...
3877583	  732.3	  577.3	 6040.0	...
3877584	  732.1	  577.5	 6042.0	...
3877585	  732.1	  577.6	 6042.0	...
3877586	  732.4	  577.9	 6043.0	...
3877587	  732.7	  578.1	 6043.0	...
3877588	  732.7	  578.4	 6044.0	...
3877589	  732.5	  578.0	 6045.0	...
3877590	  732.3	  577.7	 6046.0	...
3877591	  732.4	  577.4	 6046.0	...
3877592	  732.6	  577.4	 6046.0	...
3877593	  732.6	  577.3	 6046.0	...
3877594	  732.4	  577.4	 6046.0	...
3877595	  732.2	  577.6	 6046.0	...
3877596	  732.2	  577.7	 6047.0	...
3877597	  732.4	  577.8	 6047.0	...
3877598	  732.5	  577.9	 6048.0	...
3877599	  732.5	  578.3	 6048.0	...
3877600	  732.3	  578.6	 6047.0	...
3877601	  732.1	  578.8	 6046.0	...
3877602	  732.1	  578.8	 6045.0	...
3877603	  732.1	  578.8	 6044.0	...
3877604	  732.1	  578.8	 6043.0	...
3877605	  732.1	  578.9	 6042.0	...
3877606	  732.1	  578.9	 6041.0	...
3877607	  732.0	  578.9	 6038.0	...
3877608	  732.0	  578.8	 6035.0	...
3877609	  732.1	  578.7	 6033.0	...
3877610	  732.2	  578.6	 6033.0	...
3877611	  732.3	  578.6	 6034.0	...
3877612	  732.3	  578.5	 6036.0	...
3877613	  732.2	  578.5	 6036.0	...
3877614	  732.1	  578.5	 6035.0	...
3877615	  732.0	  578.6	 6035.0	...
3877616	  731.8	  578.7	 6036.0	...
3877617	  731.6	  578.6	 6037.0	...
3877618	  731.5	  578.6	 6039.0	...
3877619	  731.6	  578.5	 6039.0	...
3877620	  731.8	  578.5	 6038.0	...
3877621	  732.1	  578.5	 6036.0	...
3877622	  732.3	  578.4	 6035.0	...
3877623	  732.4	  578.3	 6035.0	...
3877624	  732.3	  578.1	 6036.0	...
3877625	  732.3	  577.8	 6036.0	...
3877626	  732.3	  577.5	 6036.0	...
3877627	  732.4	  577.5	 6037.0	...
3877628	  732.6	  577.5	 6037.0	...
3877629	  732.8	  577.5	 6037.0	...
3877630	  732.9	  577.6	 6036.0	...
3877631	  732.9	  577.9	 6036.0	...
3877632	  732.9	  578.2	 6036.0	...
3877633	  732.9	  578.5	 6036.0	...
3877634	  732.8	  578.6	 6035.0	...
3877635	  732.7	  578.6	 6035.0	...
3877636	  732.7	  578.8	 6034.0	...
3877637	  732.8	  578.9	 6032.0	...
3877638	  732.7	  579.0	 6029.0	...
3877639	  732.6	  578.9	 6027.0	...
3877640	  732.4	  579.1	 6027.0	...
3877641	  732.6	  579.4	 6026.0	...
3877642	  732.6	  579.8	 6025.0	...
3877643	  732.7	  580.1	 6024.0	...
3877644	  732.6	  580.3	 6023.0	...
3877645	  732.6	  580.3	 6021.0	...
3877646	  732.5	  580.1	 6019.0	...
3877647	  732.4	  579.9	 6020.0	...
3877648	  732.3	  580.0	 6021.0	...
3877649	  732.4	  580.4	 6023.0	...
3877650	  732.6	  580.7	 6023.0	...
3877651	  732.8	  580.9	 6023.0	...
3877652	  732.8	  580.9	 6023.0	...
3877653	  732.8	  581.0	 6023.0	...
3877654	  732.8	  581.1	 6023.0	...
3877655	  732.7	  580.8	 6022.0	...
3877656	  732.6	  580.4	 6021.0	...
3877657	  732.4	  580.2	 6020.0	...
3877658	  732.3	  580.4	 6020.0	...
3877659	  732.3	  580.6	 6021.0	...
3877660	  732.2	  580.4	 6023.0	...
3877661	  732.3	  580.3	 6024.0	...
3877662	  732.5	  580.5	 6023.0	...
3877663	  732.6	  580.9	 6023.0	...
3877664	  732.6	  581.0	 6024.0	...
3877665	  732.5	  580.8	 6025.0	...
3877666	  732.6	  580.4	 6026.0	...
3877667	  732.7	  580.3	 6025.0	...
3877668	  732.7	  580.4	 6023.0	...
3877669	  732.7	  580.6	 6021.0	...
3877670	  732.7	  580.9	 6021.0	...
3877671	  732.7	  581.0	 6021.0	...
3877672	  732.6	  581.0	 6020.0	...
3877673	  732.6	  581.2	 6019.0	...
3877674	  732.7	  581.4	 6017.0	...
3877675	  732.8	  581.5	 6017.0	...
3877676	  732.9	  581.2	 6016.0	...
3877677	  732.9	  581.0	 6016.0	...
3877678	  732.9	  580.8	 6016.0	...
3877679	  732.9	  581.0	 6015.0	...
3877680	  733.0	  581.1	 6015.0	...
3877681	  732.7	  581.0	 6014.0	...
3877682	  732.5	  580.8	 6014.0	...
3877683	  732.5	  580.5	 6015.0	...
3877684	  732.6	  580.6	 6017.0	...
3877685	  732.9	  580.9	 6016.0	...
3877686	  733.0	  581.2	 6013.0	...
3877687	  732.9	  581.3	 6010.0	...
3877688	  732.7	  581.3	 6010.0	...
3877689	  732.5	  581.2	 6009.0	...
3877690	  732.5	  581.0	 6009.0	...
3877691	  732.5	  580.8	 6010.0	...
3877692	  732.6	  580.5	 6011.0	...
3877693	  732.6	  580.4	 6010.0	...
3877694	  732.6	  580.6	 6009.0	...
3877695	  732.6	  580.7	 6008.0	...
3877696	  732.6	  580.7	 6008.0	...
3877697	  732.7	  580.7	 6008.0	...
3877698	  732.8	  580.8	 6007.0	...
3877699	  732.9	  580.8	 6006.0	...
3877700	  733.0	  580.8	 6006.0	...
3877701	  733.1	  580.8	 6008.0	...
3877702	  733.1	  580.8	 6010.0	...
3877703	  733.1	  581.0	 6011.0	...
3877704	  732.9	  581.3	 6011.0	...
3877705	  732.7	  581.6	 6011.0	...
3877706	  732.5	  581.8	 6011.0	...
3877707	  732.5	  581.9	 6008.0	...
3877708	  732.5	  582.0	 6006.0	...
3877709	  732.5	  582.3	 6004.0	...
3877710	  732.6	  582.4	 6004.0	...
3877711	  732.7	  582.5	 6002.0	...
3877712	  732.8	  582.4	 6000.0	...
3877713	  732.7	  582.3	 5999.0	...
3877714	  732.4	  582.2	 5999.0	...
3877715	  732.2	  582.1	 6002.0	...
3877716	  732.1	  582.0	 6004.0	...
3877717	  732.1	  581.8	 6007.0	...
3877718	  732.3	  581.6	 6006.0	...
3877719	  732.5	  581.4	 6004.0	...
3877720	  732.6	  581.1	 6002.0	...
3877721	  732.5	  580.9	 6002.0	...
3877722	  732.5	  580.6	 5999.0	...
3877723	  732.6	  580.7	 5995.0	...
3877724	  732.7	  580.8	 5992.0	...
3877725	  732.7	  581.0	 5991.0	...
3877726	  732.9	  581.3	 5991.0	...
3877727	  733.1	  581.4	 5990.0	...
3877728	  733.2	  581.6	 5990.0	...
3877729	  733.3	  581.5	 5990.0	...
3877730	  733.3	  581.3	 5990.0	...
3877731	  733.4	  581.2	 5990.0	...
3877732	  733.4	  581.1	 5990.0	...
3877733	  733.5	  581.2	 5990.0	...
3877734	  733.5	  581.3	 5989.0	...
3877735	  733.6	  581.3	 5990.0	...
3877736	  733.8	  581.2	 5990.0	...
3877737	  734.0	  581.1	 5988.0	...
3877738	  734.0	  581.0	 5985.0	...
3877739	  734.0	  580.9	 5982.0	...
3877740	  734.2	  581.0	 5982.0	...
3877741	  734.4	  581.3	 5981.0	...
3877742	  734.5	  581.6	 5980.0	...
3877743	  734.5	  581.6	 5980.0	...
3877744	  734.5	  581.5	 5980.0	...
3877745	  734.5	  581.3	 5981.0	...
3877746	  734.6	  581.1	 5982.0	...
3877747	  734.7	  581.1	 5980.0	...
3877748	  734.8	  581.1	 5978.0	...
3877749	  734.9	  581.0	 5976.0	...
3877750	  734.8	  580.9	 5973.0	...
3877751	  734.7	  581.1	 5970.0	...
3877752	  734.6	  581.5	 5968.0	...
3877753	  734.7	  581.8	 5967.0	...
3877754	  734.7	  581.7	 5967.0	...
3877755	  734.6	  581.6	 5967.0	...
3877756	  734.6	  581.5	 5967.0	...
3877757	  734.5	  581.3	 5967.0	...
3877758	  734.6	  581.1	 5966.0	...
3877759	  734.8	  580.9	 5964.0	...
3877760	  734.9	  580.9	 5962.0	...
3877761	  734.8	  580.8	 5966.0	...
3877762	  734.7	  580.8	 5969.0	...
3877763	  734.6	  580.9	 5971.0	...
3877764	  734.3	  581.2	 5971.0	...
3877765	  734.2	  581.7	 5970.0	...
3877766	  734.1	  582.0	 5970.0	...
3877767	  734.0	  582.1	 5970.0	...
3877768	  734.0	  582.1	 5971.0	...
3877769	  733.9	  582.1	 5971.0	...
3877770	  733.9	  582.0	 5971.0	...
3877771	  734.0	  581.9	 5972.0	...
3877772	  733.9	  581.8	 5974.0	...
3877773	  733.9	  581.7	 5974.0	...
3877774	  733.9	  581.7	 5974.0	...
3877775	  733.9	  581.7	 5973.0	...
3877776	  733.9	  581.7	 5974.0	...
3877777	  733.9	  581.7	 5972.0	...
3877778	  733.9	  581.8	 5970.0	...
3877779	  734.0	  582.0	 5968.0	...
3877780	  734.1	  582.3	 5968.0	...
3877781	  734.2	  582.4	 5968.0	...
3877782	  734.2	  582.2	 5969.0	...
3877783	  734.2	  582.0	 5968.0	...
3877784	  734.2	  582.0	 5965.0	...
3877785	  734.2	  582.0	 5963.0	...
3877786	  734.1	  582.1	 5962.0	...
3877787	  734.0	  582.2	 5962.0	...
3877788	  734.2	  582.4	 5965.0	...
3877789	  734.5	  582.7	 5967.0	...
3877790	  734.8	  583.0	 5969.0	...
3877791	  734.7	  583.2	 5969.0	...
3877792	  734.7	  583.2	 5968.0	...
3877793	  734.4	  583.1	 5968.0	...
3877794	  734.1	  583.1	 5968.0	...
3877795	  733.7	  583.0	 5968.0	...
3877796	  733.7	  583.1	 5968.0	...
3877797	  733.7	  583.2	 5968.0	...
3877798	  733.7	  583.3	 5969.0	...
3877799	  733.7	  583.3	 5969.0	...
3877800	  733.7	  583.2	 5969.0	...
3877801	  733.5	  583.1	 5970.0	...
3877802	  733.4	  583.1	 5971.0	...
3877803	  733.5	  583.1	 5971.0	...
3877804	  733.8	  583.2	 5970.0	...
3877805	  734.0	  583.3	 5968.0	...
3877806	  734.0	  583.4	 5967.0	...
3877807	  733.9	  583.3	 5969.0	...
3877808	  733.9	  583.3	 5970.0	...
3877809	  733.7	  583.3	 5970.0	...
3877810	  733.5	  583.4	 5968.0	...
3877811	  733.5	  583.7	 5965.0	...
3877812	  733.7	  583.9	 5963.0	...
3877813	  733.8	  583.9	 5962.0	...
3877814	  733.9	  583.7	 5960.0	...
3877815	  733.9	  583.6	 5957.0	...
3877816	  733.9	  583.6	 5955.0	...
3877817	  733.9	  583.7	 5953.0	...
3877818	  733.8	  584.0	 5953.0	...
3877819	  733.8	  584.4	 5955.0	...
3877820	  734.0	  584.5	 5957.0	...
3877821	  734.3	  584.3	 5959.0	...
3877822	  734.6	  584.1	 5959.0	...
3877823	  734.5	  584.1	 5959.0	...
3877824	  734.5	  584.2	 5959.0	...
3877825	  734.5	  584.4	 5960.0	...
3877826	  734.6	  584.6	 5960.0	...
3877827	  734.5	  584.2	 5960.0	...
3877828	  734.5	  583.8	 5959.0	...
3877829	  734.5	  583.5	 5956.0	...
3877830	  734.5	  584.0	 5954.0	...
3877831	  734.6	  584.4	 5954.0	...
3877832	  734.7	  584.7	 5953.0	...
3877833	  734.7	  584.6	 5951.0	...
3877834	  734.6	  584.4	 5949.0	...
3877835	  734.6	  584.4	 5949.0	...
3877836	  734.6	  584.5	 5950.0	...
3877837	  734.6	  584.5	 5951.0	...
3877838	  734.6	  584.6	 5952.0	...
3877839	  734.5	  584.6	 5952.0	...
3877840	  734.5	  584.7	 5952.0	...
3877841	  734.5	  584.8	 5953.0	...
3877842	  734.7	  584.9	 5953.0	...
3877843	  734.9	  585.0	 5953.0	...
3877844	  735.0	  585.0	 5952.0	...
3877845	  734.9	  585.0	 5954.0	...
3877846	  734.9	  585.1	 5955.0	...
3877847	  734.8	  585.1	 5956.0	...
3877848	  734.8	  585.1	 5953.0	...
3877849	  734.8	  585.2	 5949.0	...
3877850	  734.9	  585.3	 5946.0	...
3877851	  734.9	  585.1	 5947.0	...
3877852	  734.9	  584.9	 5947.0	...
3877853	  734.9	  584.6	 5949.0	...
3877854	  734.9	  584.6	 5950.0	...
3877855	  734.8	  584.6	 5951.0	...
3877856	  734.8	  584.6	 5949.0	...
3877857	  734.7	  584.6	 5944.0	...
3877858	  734.6	  584.7	 5939.0	...
3877859	  734.7	  585.0	 5939.0	...
3877860	  734.9	  585.3	 5941.0	...
3877861	  735.0	  585.5	 5942.0	...
3877862	  735.0	  585.5	 5941.0	...
3877863	  735.0	  585.5	 5942.0	...
3877864	  735.0	  585.4	 5944.0	...
3877865	  735.0	  585.3	 5945.0	...
3877866	  735.1	  585.3	 5945.0	...
3877867	  735.1	  585.4	 5944.0	...
3877868	  735.2	  585.5	 5944.0	...
3877869	  735.2	  585.9	 5942.0	...
3877870	  735.1	  586.3	 5940.0	...
3877871	  735.0	  586.4	 5937.0	...
3877872	  734.9	  586.0	 5937.0	...
3877873	  735.0	  585.8	 5938.0	...
3877874	  735.0	  586.1	 5939.0	...
3877875	  735.0	  586.1	 5941.0	...
3877876	  735.1	  585.8	 5941.0	...
3877877	  735.1	  585.5	 5941.0	...
3877878	  735.2	  585.5	 5941.0	...
3877879	  735.3	  585.5	 5941.0	...
3877880	  735.3	  585.5	 5940.0	...
3877881	  735.4	  585.5	 5939.0	...
3877882	  735.5	  585.4	 5938.0	...
3877883	  735.5	  585.6	 5937.0	...
3877884	  735.5	  585.9	 5936.0	...
3877885	  735.6	  586.1	 5936.0	...
3877886	  735.7	  586.2	 5936.0	...
3877887	  735.7	  586.1	 5936.0	...
3877888	  735.6	  586.1	 5937.0	...
3877889	  735.4	  586.1	 5939.0	...
3877890	  735.3	  586.4	 5940.0	...
3877891	  735.3	  586.7	 5940.0	...
3877892	  735.3	  586.7	 5941.0	...
3877893	  735.2	  586.4	 5942.0	...
3877894	  735.1	  586.1	 5941.0	...
3877895	  735.1	  586.2	 5940.0	...
3877896	  735.1	  586.6	 5939.0	...
3877897	  735.2	  587.0	 5940.0	...
3877898	  735.3	  587.3	 5940.0	...
3877899	  735.2	  587.2	 5940.0	...
3877900	  735.5	  586.9	 5940.0	...
3877901	  736.0	  587.0	 5940.0	...
3877902	  736.5	  587.2	 5941.0	...
3877903	  736.7	  587.5	 5941.0	...
3877904	  736.6	  587.5	 5942.0	...
3877905	  736.5	  587.6	 5942.0	...
3877906	  736.3	  587.6	 5942.0	...
3877907	  735.9	  587.5	 5940.0	...
3877908	  735.6	  587.3	 5938.0	...
3877909	  735.7	  587.1	 5938.0	...
3877910	  735.8	  587.0	 5937.0	...
3877911	  735.9	  586.7	 5940.0	...
3877912	  735.9	  586.4	 5942.0	...
3877913	  735.9	  586.4	 5944.0	...
3877914	  735.9	  586.7	 5942.0	...
3877915	  735.9	  587.1	 5940.0	...
3877916	  736.1	  587.0	 5938.0	...
3877917	  736.3	  586.7	 5937.0	...
3877918	  736.5	  586.4	 5939.0	...
3877919	  736.6	  586.2	 5940.0	...
3877920	  736.6	  586.2	 5941.0	...
3877921	  736.6	  586.3	 5941.0	...
3877922	  736.5	  586.4	 5941.0	...
3877923	  736.5	  586.3	 5942.0	...
3877924	  736.4	  586.3	 5941.0	...
3877925	  736.4	  586.3	 5940.0	...
3877926	  736.4	  586.4	 5939.0	...
3877927	  736.3	  586.5	 5938.0	...
3877928	  736.2	  586.6	 5938.0	...
3877929	  736.0	  586.7	 5938.0	...
3877930	  736.3	  586.9	 5938.0	...
3877931	  736.7	  586.9	 5939.0	...
3877932	  737.1	  586.9	 5939.0	...
3877933	  737.2	  587.0	 5937.0	...
3877934	  737.3	  587.1	 5936.0	...
3877935	  737.4	  587.2	 5934.0	...
3877936	  737.4	  587.2	 5935.0	...
3877937	  737.4	  587.3	 5934.0	...
3877938	  737.4	  587.2	 5934.0	...
3877939	  737.4	  587.2	 5935.0	...
3877940	  737.3	  587.1	 5937.0	...
3877941	  737.2	  587.0	 5938.0	...
3877942	  737.1	  586.9	 5938.0	...
3877943	  737.0	  586.6	 5937.0	...
3877944	  737.0	  586.4	 5937.0	...
3877945	  737.0	  586.1	 5938.0	...
3877946	  737.1	  586.0	 5940.0	...
3877947	  737.3	  586.2	 5942.0	...
3877948	  737.6	  586.5	 5942.0	...
3877949	  737.7	  586.6	 5942.0	...
3877950	  737.8	  586.5	 5942.0	...
3877951	  737.8	  586.5	 5940.0	...
3877952	  737.9	  586.7	 5938.0	...
3877953	  738.0	  587.0	 5936.0	...
3877954	  738.1	  587.3	 5936.0	...
3877955	  738.2	  587.4	 5936.0	...
3877956	  738.2	  587.6	 5936.0	...
3877957	  738.0	  587.6	 5937.0	...
3877958	  737.9	  587.5	 5936.0	...
3877959	  737.8	  587.4	 5936.0	...
3877960	  737.8	  587.2	 5935.0	...
3877961	  737.8	  587.1	 5935.0	...
3877962	  738.2	  587.1	 5934.0	...
3877963	  738.6	  587.1	 5932.0	...
3877964	  738.7	  587.2	 5930.0	...
3877965	  738.4	  587.4	 5930.0	...
3877966	  738.2	  587.6	 5932.0	...
3877967	  738.2	  587.8	 5935.0	...
3877968	  738.4	  588.1	 5936.0	...
3877969	  738.5	  588.5	 5938.0	...
3877970	  738.6	  588.7	 5935.0	...
3877971	  738.7	  588.7	 5931.0	...
3877972	  738.8	  587.9	 5928.0	...
3877973	  739.1	  586.9	 5928.0	...
3877974	  739.9	  585.5	 5928.0	...
3877975	  740.9	  584.4	 5928.0	...
3877976	  741.9	  582.5	 5929.0	...
3877977	  743.2	  580.8	 5930.0	...
3877978	  744.6	  579.2	 5931.0	...
3877979	  746.0	  578.6	 5931.0	...
3877980	  747.3	  577.4	 5929.0	...
3877981	  748.2	  576.4	 5928.0	...
3877982	  748.9	  575.5	 5927.0	...
3877983	  748.9	  575.3	 5927.0	...
3877984	  749.0	  575.3	 5926.0	...
3877985	  749.4	  575.6	 5926.0	...
3877986	  749.8	  575.9	 5927.0	...
3877987	  750.2	  576.9	 5928.0	...
3877988	  750.2	  577.7	 5928.0	...
3877989	  750.2	  578.8	 5929.0	...
3877990	  749.8	  579.6	 5928.0	...
3877991	  749.3	  580.3	 5927.0	...
3877992	  748.2	  581.0	 5925.0	...
3877993	  747.5	  581.7	 5925.0	...
3877994	  746.2	  582.5	 5925.0	...
3877995	  745.2	  582.8	 5926.0	...
3877996	  743.9	  582.7	 5927.0	...
3877997	  742.7	  582.1	 5928.0	...
3877998	  741.5	  581.6	 5928.0	...
3877999	  740.6	  581.1	 5927.0	...
3878000	  740.2	  580.9	 5923.0	...
3878001	  739.9	  581.0	 5920.0	...
3878002	  739.8	  581.1	 5917.0	...
3878003	  739.7	  581.0	 5917.0	...
3878004	  739.6	  580.9	 5918.0	...
3878005	  740.0	  581.2	 5918.0	...
3878006	  740.4	  581.6	 5918.0	...
3878007	  741.1	  582.0	 5917.0	...
3878008	  741.4	  581.9	 5916.0	...
3878009	  741.7	  582.3	 5915.0	...
3878010	  742.1	  582.6	 5914.0	...
3878011	  742.5	  582.8	 5912.0	...
3878012	  742.9	  582.5	 5912.0	...
3878013	  743.0	  582.1	 5913.0	...
3878014	  743.0	  582.1	 5915.0	...
3878015	  742.8	  582.3	 5916.0	...
3878016	  742.6	  582.5	 5916.0	...
3878017	  742.5	  582.6	 5917.0	...
3878018	  742.4	  582.5	 5917.0	...
3878019	  742.3	  582.4	 5916.0	...
3878020	  742.2	  582.6	 5915.0	...
3878021	  742.2	  582.7	 5911.0	...
3878022	  742.3	  582.9	 5908.0	...
3878023	  742.3	  582.9	 5909.0	...
3878024	  742.4	  582.8	 5912.0	...
3878025	  742.3	  582.5	 5915.0	...
3878026	  742.2	  582.3	 5915.0	...
3878027	  742.2	  582.3	 5915.0	...
3878028	  742.1	  582.3	 5916.0	...
3878029	  741.9	  582.5	 5918.0	...
3878030	  742.1	  582.7	 5920.0	...
3878031	  742.4	  582.9	 5922.0	...
3878032	  742.7	  582.9	 5925.0	...
3878033	  742.6	  583.0	 5924.0	...
3878034	  742.6	  583.1	 5921.0	...
3878035	  742.6	  582.7	 5918.0	...
3878036	  742.6	  582.4	 5920.0	...
3878037	  742.7	  582.1	 5922.0	...
3878038	  742.8	  582.3	 5923.0	...
3878039	  742.9	  582.6	 5923.0	...
3878040	  742.8	  582.8	 5925.0	...
3878041	  742.9	  583.0	 5928.0	...
3878042	  743.4	  583.4	 5932.0	...
3878043	  743.9	  583.7	 5933.0	...
3878044	  744.3	  584.1	 5932.0	...
3878045	  744.2	  584.1	 5932.0	...
3878046	  744.2	  584.1	 5932.0	...
3878047	  744.2	  584.1	 5933.0	...
3878048	  744.3	  584.2	 5932.0	...
3878049	  744.4	  584.2	 5930.0	...
3878050	  744.3	  584.1	 5929.0	...
3878051	  744.2	  584.0	 5930.0	...
3878052	  744.1	  583.9	 5932.0	...
3878053	  744.2	  584.0	 5934.0	...
3878054	  744.2	  584.3	 5932.0	...
3878055	  744.4	  584.3	 5930.0	...
3878056	  744.5	  584.1	 5927.0	...
3878057	  744.5	  583.7	 5927.0	...
3878058	  744.5	  583.3	 5926.0	...
3878059	  744.4	  582.9	 5925.0	...
3878060	  744.3	  582.7	 5923.0	...
3878061	  744.3	  583.0	 5922.0	...
3878062	  744.4	  583.4	 5921.0	...
3878063	  744.7	  584.0	 5919.0	...
3878064	  745.0	  584.3	 5918.0	...
3878065	  745.3	  584.5	 5918.0	...
3878066	  745.6	  584.5	 5920.0	...
3878067	  745.7	  584.5	 5921.0	...
3878068	  745.7	  584.6	 5922.0	...
3878069	  745.7	  584.8	 5922.0	...
3878070	  745.7	  585.0	 5923.0	...
3878071	  745.8	  584.8	 5924.0	...
3878072	  745.7	  584.4	 5924.0	...
3878073	  745.6	  584.1	 5923.0	...
3878074	  745.5	  584.2	 5923.0	...
3878075	  745.5	  584.3	 5924.0	...
3878076	  745.4	  584.3	 5924.0	...
3878077	  745.4	  584.3	 5924.0	...
3878078	  745.3	  584.3	 5922.0	...
3878079	  745.2	  584.3	 5921.0	...
3878080	  745.1	  584.4	 5920.0	...
3878081	  744.9	  584.4	 5920.0	...
3878082	  744.9	  584.4	 5920.0	...
3878083	  744.7	  584.5	 5919.0	...
3878084	  744.5	  584.5	 5919.0	...
3878085	  744.0	  584.2	 5920.0	...
3878086	  743.8	  583.9	 5921.0	...
3878087	  743.5	  583.6	 5921.0	...
3878088	  743.6	  583.5	 5922.0	...
3878089	  743.6	  583.5	 5922.0	...
3878090	  743.7	  583.4	 5922.0	...
3878091	  743.7	  583.7	 5923.0	...
3878092	  743.7	  583.9	 5923.0	...
3878093	  743.9	  584.3	 5924.0	...
3878094	  744.1	  584.3	 5923.0	...
3878095	  744.1	  584.4	 5926.0	...
3878096	  744.0	  584.4	 5928.0	...
3878097	  744.0	  584.4	 5929.0	...
3878098	  744.0	  584.3	 5928.0	...
3878099	  744.1	  584.3	 5928.0	...
3878100	  744.0	  584.3	 5929.0	...
3878101	  744.0	  584.3	 5930.0	...
3878102	  744.1	  584.3	 5931.0	...
3878103	  744.5	  584.3	 5931.0	...
3878104	  744.7	  584.4	 5930.0	...
3878105	  745.0	  584.4	 5928.0	...
3878106	  745.2	  584.4	 5927.0	...
3878107	  745.4	  584.4	 5928.0	...
3878108	  745.7	  584.3	 5929.0	...
3878109	  746.0	  584.6	 5929.0	...
3878110	  746.3	  584.9	 5929.0	...
3878111	  746.4	  585.2	 5930.0	...
3878112	  746.4	  585.2	 5932.0	...
3878113	  746.4	  585.1	 5934.0	...
3878114	  746.2	  585.1	 5936.0	...
3878115	  746.1	  585.1	 5935.0	...
3878116	  746.0	  585.3	 5934.0	...
3878117	  746.2	  585.5	 5933.0	...
3878118	  746.4	  585.6	 5933.0	...
3878119	  746.4	  585.6	 5932.0	...
3878120	  746.3	  585.5	 5932.0	...
3878121	  746.2	  585.6	 5933.0	...
3878122	  746.3	  585.6	 5934.0	...
3878123	  746.4	  585.9	 5933.0	...
3878124	  746.5	  586.2	 5930.0	...
3878125	  746.8	  586.6	 5928.0	...
3878126	  747.1	  586.7	 5927.0	...
3878127	  747.4	  586.9	 5927.0	...
3878128	  747.4	  586.9	 5927.0	...
3878129	  747.0	  586.4	 5927.0	...
3878130	  746.6	  585.8	 5926.0	...
3878131	  746.3	  585.1	 5925.0	...
3878132	  746.3	  585.1	 5923.0	...
3878133	  746.3	  585.1	 5922.0	...
3878134	  746.3	  584.9	 5923.0	...
3878135	  746.4	  584.7	 5924.0	...
3878136	  746.4	  584.4	 5924.0	...
3878137	  746.3	  584.3	 5924.0	...
3878138	  746.2	  584.4	 5924.0	...
3878139	  746.2	  584.8	 5924.0	...
3878140	  746.2	  585.3	 5923.0	...
3878141	  746.2	  585.6	 5923.0	...
3878142	  746.1	  585.6	 5923.0	...
3878143	  746.1	  585.5	 5925.0	...
3878144	  746.1	  585.2	 5926.0	...
3878145	  746.1	  584.9	 5927.0	...
3878146	  746.1	  584.6	 5927.0	...
3878147	  746.5	  584.4	 5926.0	...
3878148	  746.8	  584.3	 5926.0	...
3878149	  747.1	  584.4	 5927.0	...
3878150	  747.2	  584.6	 5928.0	...
3878151	  747.2	  584.9	 5928.0	...
3878152	  747.3	  585.1	 5928.0	...
3878153	  747.4	  585.2	 5928.0	...
3878154	  747.6	  585.2	 5928.0	...
3878155	  747.6	  585.3	 5927.0	...
3878156	  747.7	  585.4	 5927.0	...
3878157	  747.6	  585.4	 5927.0	...
3878158	  747.4	  585.4	 5927.0	...
3878159	  747.1	  585.4	 5927.0	...
3878160	  747.0	  585.4	 5928.0	...
3878161	  747.0	  585.5	 5928.0	...
3878162	  747.2	  585.5	 5927.0	...
3878163	  747.5	  585.5	 5926.0	...
3878164	  747.7	  585.5	 5926.0	...
3878165	  747.7	  585.4	 5926.0	...
3878166	  747.8	  585.4	 5925.0	...
3878167	  747.9	  585.3	 5925.0	...
3878168	  747.9	  585.2	 5924.0	...
3878169	  747.9	  585.1	 5923.0	...
3878170	  747.8	  585.2	 5922.0	...
3878171	  747.7	  585.4	 5922.0	...
3878172	  747.8	  585.6	 5923.0	...
3878173	  747.8	  585.8	 5924.0	...
3878174	  748.0	  585.6	 5923.0	...
3878175	  748.1	  585.4	 5923.0	...
3878176	  748.3	  585.1	 5923.0	...
3878177	  748.3	  585.0	 5924.0	...
3878178	  748.5	  584.9	 5922.0	...
3878179	  748.7	  584.8	 5920.0	...
3878180	  748.8	  584.5	 5918.0	...
3878181	  748.8	  584.1	 5918.0	...
3878182	  748.6	  583.9	 5918.0	...
3878183	  748.4	  583.9	 5917.0	...
3878184	  748.3	  584.2	 5918.0	...
3878185	  748.3	  584.4	 5919.0	...
3878186	  748.4	  584.6	 5921.0	...
3878187	  748.4	  584.5	 5923.0	...
3878188	  748.4	  584.5	 5924.0	...
3878189	  748.4	  584.6	 5925.0	...
3878190	  748.5	  584.8	 5925.0	...
3878191	  748.6	  584.9	 5924.0	...
3878192	  748.8	  585.1	 5923.0	...
3878193	  748.7	  585.1	 5922.0	...
3878194	  748.5	  585.0	 5922.0	...
3878195	  748.4	  584.9	 5925.0	...
3878196	  748.4	  584.8	 5929.0	...
3878197	  748.4	  584.7	 5933.0	...
3878198	  748.3	  584.7	 5932.0	...
3878199	  748.1	  584.5	 5931.0	...
3878200	  748.1	  584.5	 5930.0	...
3878201	  748.2	  584.7	 5929.0	...
3878202	  748.4	  585.1	 5928.0	...
3878203	  748.6	  585.6	 5927.0	...
3878204	  748.8	  585.5	 5929.0	...
3878205	  748.9	  585.4	 5930.0	...
3878206	  748.8	  585.2	 5930.0	...
3878207	  748.8	  585.1	 5929.0	...
3878208	  748.6	  585.1	 5928.0	...
3878209	  748.4	  585.2	 5928.0	...
3878210	  748.3	  585.1	 5928.0	...
3878211	  748.3	  585.1	 5930.0	...
3878212	  748.4	  585.2	 5931.0	...
3878213	  748.5	  585.0	 5931.0	...
3878214	  748.5	  584.7	 5930.0	...
3878215	  748.5	  584.5	 5929.0	...
3878216	  748.4	  584.4	 5929.0	...
3878217	  748.3	  584.4	 5930.0	...
3878218	  748.3	  584.4	 5931.0	...
3878219	  748.3	  584.4	 5928.0	...
3878220	  748.3	  584.5	 5925.0	...
3878221	  748.3	  584.6	 5922.0	...
3878222	  748.3	  584.7	 5923.0	...
3878223	  748.4	  584.9	 5925.0	...
3878224	  748.4	  585.0	 5927.0	...
3878225	  748.4	  584.8	 5929.0	...
3878226	  748.4	  584.5	 5929.0	...
3878227	  748.5	  584.3	 5929.0	...
3878228	  748.5	  584.4	 5929.0	...
3878229	  748.4	  584.6	 5930.0	...
3878230	  748.3	  585.3	 5930.0	...
3878231	  748.2	  586.0	 5930.0	...
3878232	  748.2	  586.6	 5931.0	...
3878233	  748.0	  586.6	 5931.0	...
3878234	  747.8	  586.4	 5932.0	...
3878235	  747.7	  586.2	 5932.0	...
3878236	  747.6	  586.0	 5932.0	...
3878237	  747.6	  586.0	 5932.0	...
3878238	  747.6	  585.8	 5933.0	...
3878239	  747.5	  585.5	 5933.0	...
3878240	  747.5	  585.3	 5933.0	...
3878241	  747.7	  585.2	 5933.0	...
3878242	  747.8	  585.2	 5932.0	...
3878243	  747.7	  585.1	 5932.0	...
3878244	  747.6	  585.2	 5932.0	...
3878245	  747.5	  585.4	 5932.0	...
3878246	  747.5	  585.6	 5933.0	...
3878247	  747.6	  585.4	 5935.0	...
3878248	  747.6	  585.2	 5937.0	...
3878249	  747.6	  585.3	 5938.0	...
3878250	  747.6	  585.7	 5938.0	...
3878251	  747.6	  586.0	 5937.0	...
3878252	  747.7	  586.1	 5937.0	...
3878253	  747.7	  586.2	 5934.0	...
3878254	  747.7	  586.2	 5932.0	...
3878255	  747.4	  585.8	 5932.0	...
3878256	  747.2	  585.4	 5935.0	...
3878257	  747.2	  585.1	 5937.0	...
3878258	  747.3	  585.4	 5936.0	...
3878259	  747.5	  585.7	 5935.0	...
3878260	  747.4	  585.7	 5936.0	...
3878261	  747.2	  585.4	 5937.0	...
3878262	  747.1	  585.1	 5936.0	...
3878263	  747.1	  585.2	 5933.0	...
3878264	  747.3	  585.3	 5929.0	...
3878265	  747.3	  585.4	 5930.0	...
3878266	  747.4	  585.2	 5931.0	...
3878267	  747.3	  584.9	 5933.0	...
3878268	  747.4	  584.8	 5933.0	...
3878269	  747.7	  584.9	 5932.0	...
3878270	  748.0	  585.1	 5930.0	...
3878271	  747.9	  585.4	 5927.0	...
3878272	  747.6	  585.7	 5925.0	...
MSG	3878273 0000 _ Experiment Start
3878273	  747.5	  585.8	 5928.0	...
3878274	  747.6	  585.9	 5930.0	...
3878275	  748.0	  585.8	 5932.0	...
3878276	  748.1	  585.7	 5934.0	...
3878277	  748.1	  585.7	 5935.0	...
3878278	  747.9	  585.8	 5936.0	...
3878279	  747.8	  585.9	 5936.0	...
3878280	  747.8	  585.9	 5937.0	...
3878281	  747.9	  585.9	 5938.0	...
3878282	  748.0	  585.8	 5941.0	...
3878283	  747.9	  585.5	 5943.0	...
3878284	  747.7	  585.3	 5944.0	...
3878285	  747.6	  585.4	 5947.0	...
3878286	  747.6	  585.7	 5949.0	...
3878287	  747.8	  586.0	 5951.0	...
3878288	  748.0	  586.0	 5950.0	...
3878289	  748.2	  585.9	 5948.0	...
3878290	  748.2	  586.1	 5946.0	...
3878291	  748.2	  586.4	 5944.0	...
3878292	  748.3	  586.7	 5946.0	...
3878293	  748.3	  586.7	 5948.0	...
3878294	  748.2	  586.8	 5950.0	...
3878295	  748.2	  586.7	 5950.0	...
3878296	  748.1	  586.7	 5950.0	...
3878297	  748.1	  586.7	 5950.0	...
3878298	  748.1	  586.6	 5950.0	...
3878299	  748.2	  586.5	 5951.0	...
3878300	  748.3	  586.3	 5952.0	...
3878301	  748.4	  586.2	 5952.0	...
3878302	  748.4	  586.3	 5953.0	...
3878303	  748.4	  586.3	 5953.0	...
3878304	  748.4	  586.3	 5952.0	...
3878305	  748.4	  586.2	 5952.0	...
3878306	  748.5	  586.1	 5952.0	...
3878307	  748.5	  586.3	 5953.0	...
3878308	  748.6	  586.6	 5954.0	...
3878309	  748.7	  586.9	 5954.0	...
3878310	  748.8	  587.0	 5954.0	...
3878311	  748.7	  587.0	 5953.0	...
3878312	  748.7	  587.2	 5952.0	...
3878313	  748.7	  587.2	 5954.0	...
3878314	  748.7	  587.2	 5956.0	...
3878315	  748.8	  587.1	 5958.0	...
3878316	  748.7	  587.1	 5961.0	...
3878317	  748.7	  587.4	 5963.0	...
3878318	  748.6	  587.8	 5965.0	...
3878319	  748.6	  588.2	 5966.0	...
3878320	  748.3	  588.3	 5968.0	...
3878321	  748.1	  588.5	 5966.0	...
3878322	  748.2	  588.7	 5962.0	...
3878323	  748.4	  588.7	 5959.0	...
3878324	  748.5	  588.7	 5959.0	...
3878325	  748.2	  588.5	 5960.0	...
3878326	  747.8	  588.3	 5962.0	...
3878327	  747.7	  588.0	 5961.0	...
3878328	  747.7	  587.9	 5959.0	...
3878329	  747.7	  587.4	 5957.0	...
3878330	  747.7	  587.1	 5957.0	...
3878331	  747.9	  586.7	 5957.0	...
3878332	  748.0	  586.6	 5957.0	...
3878333	  748.0	  586.4	 5956.0	...
3878334	  748.0	  586.3	 5955.0	...
3878335	  747.9	  586.2	 5955.0	...
3878336	  747.9	  586.3	 5955.0	...
3878337	  748.0	  586.4	 5955.0	...
3878338	  748.2	  586.3	 5957.0	...
3878339	  748.3	  586.1	 5960.0	...
3878340	  748.0	  585.9	 5964.0	...
3878341	  747.5	  585.9	 5966.0	...
3878342	  747.1	  585.9	 5969.0	...
3878343	  747.0	  585.8	 5969.0	...
3878344	  747.0	  585.7	 5968.0	...
3878345	  747.0	  585.8	 5967.0	...
3878346	  747.1	  585.9	 5967.0	...
3878347	  747.0	  586.2	 5967.0	...
3878348	  746.8	  586.3	 5967.0	...
3878349	  746.7	  586.5	 5966.0	...
3878350	  746.8	  586.6	 5965.0	...
3878351	  746.9	  586.8	 5965.0	...
3878352	  747.2	  586.9	 5963.0	...
3878353	  747.5	  587.0	 5962.0	...
3878354	  747.6	  586.9	 5960.0	...
3878355	  747.8	  587.0	 5960.0	...
3878356	  748.1	  587.1	 5959.0	...
3878357	  748.3	  587.1	 5958.0	...
3878358	  748.3	  587.0	 5958.0	...
3878359	  748.4	  587.1	 5960.0	...
3878360	  748.4	  587.2	 5961.0	...
3878361	  748.1	  587.4	 5962.0	...
3878362	  747.9	  587.3	 5963.0	...
3878363	  748.0	  587.2	 5965.0	...
3878364	  748.1	  587.1	 5967.0	...
3878365	  748.0	  587.2	 5968.0	...
3878366	  747.8	  587.3	 5969.0	...
3878367	  747.6	  587.5	 5968.0	...
3878368	  747.6	  587.3	 5966.0	...
3878369	  747.7	  587.1	 5965.0	...
3878370	  747.8	  586.8	 5964.0	...
3878371	  748.0	  587.1	 5964.0	...
3878372	  748.2	  587.3	 5963.0	...
3878373	  748.1	  587.5	 5964.0	...
3878374	  747.9	  587.5	 5964.0	...
3878375	  747.8	  587.4	 5965.0	...
3878376	  747.7	  587.5	 5965.0	...
3878377	  747.8	  587.7	 5965.0	...
3878378	  747.7	  587.9	 5965.0	...
3878379	  747.6	  587.9	 5965.0	...
3878380	  747.5	  587.9	 5964.0	...
3878381	  747.6	  587.8	 5964.0	...
3878382	  747.6	  587.8	 5963.0	...
3878383	  747.7	  587.9	 5964.0	...
3878384	  747.8	  588.0	 5962.0	...
3878385	  747.8	  588.1	 5961.0	...
3878386	  747.7	  588.2	 5959.0	...
3878387	  747.7	  588.2	 5959.0	...
3878388	  747.6	  588.1	 5959.0	...
3878389	  747.6	  587.9	 5958.0	...
3878390	  747.6	  587.8	 5957.0	...
3878391	  747.6	  587.8	 5958.0	...
3878392	  747.7	  587.9	 5959.0	...
3878393	  747.9	  587.9	 5960.0	...
3878394	  748.0	  588.0	 5960.0	...
3878395	  748.0	  588.1	 5960.0	...
3878396	  747.9	  588.2	 5961.0	...
3878397	  747.9	  588.5	 5962.0	...
3878398	  747.7	  588.6	 5963.0	...
3878399	  747.5	  588.3	 5963.0	...
3878400	  747.4	  587.9	 5964.0	...
3878401	  747.4	  587.4	 5965.0	...
3878402	  747.4	  587.4	 5964.0	...
3878403	  747.5	  587.4	 5964.0	...
3878404	  747.5	  587.5	 5963.0	...
3878405	  747.4	  587.5	 5964.0	...
3878406	  747.3	  587.6	 5966.0	...
3878407	  747.3	  587.6	 5967.0	...
3878408	  747.3	  587.6	 5968.0	...
3878409	  747.4	  587.8	 5967.0	...
3878410	  747.5	  588.3	 5967.0	...
3878411	  747.6	  588.7	 5967.0	...
3878412	  747.9	  588.9	 5968.0	...
3878413	  748.1	  588.9	 5972.0	...
3878414	  748.2	  588.9	 5975.0	...
3878415	  748.0	  588.9	 5978.0	...
3878416	  747.8	  588.8	 5976.0	...
3878417	  747.9	  588.8	 5974.0	...
3878418	  747.9	  588.8	 5972.0	...
3878419	  747.9	  588.8	 5971.0	...
3878420	  748.0	  588.8	 5971.0	...
3878421	  748.0	  588.8	 5970.0	...
3878422	  748.2	  588.8	 5970.0	...
3878423	  748.3	  588.8	 5969.0	...
3878424	  748.3	  588.8	 5969.0	...
3878425	  748.3	  588.7	 5969.0	...
3878426	  748.3	  588.7	 5969.0	...
3878427	  748.2	  588.7	 5969.0	...
3878428	  748.1	  588.6	 5968.0	...
3878429	  748.0	  588.7	 5966.0	...
3878430	  747.8	  588.7	 5966.0	...
3878431	  747.7	  588.7	 5966.0	...
3878432	  747.9	  588.7	 5967.0	...
3878433	  748.2	  588.7	 5967.0	...
3878434	  748.4	  588.6	 5968.0	...
3878435	  748.6	  588.6	 5968.0	...
3878436	  748.7	  588.7	 5969.0	...
3878437	  749.0	  589.1	 5969.0	...
3878438	  749.0	  589.5	 5970.0	...
3878439	  748.9	  589.5	 5971.0	...
3878440	  748.8	  589.0	 5972.0	...
3878441	  748.5	  587.8	 5971.0	...
3878442	  748.2	  586.9	 5971.0	...
3878443	  747.9	  585.7	 5971.0	...
3878444	  748.0	  584.9	 5971.0	...
3878445	  747.9	  583.5	 5971.0	...
3878446	  748.1	  582.3	 5971.0	...
3878447	  748.2	  580.5	 5969.0	...
3878448	  748.4	  579.4	 5968.0	...
3878449	  748.3	  578.1	 5970.0	...
3878450	  748.4	  577.7	 5973.0	...
3878451	  748.5	  577.3	 5975.0	...
3878452	  748.7	  577.2	 5973.0	...
3878453	  748.8	  577.3	 5970.0	...
3878454	  748.5	  577.5	 5967.0	...
3878455	  748.1	  578.1	 5966.0	...
3878456	  747.8	  578.4	 5968.0	...
3878457	  747.7	  578.6	 5970.0	...
3878458	  747.4	  578.5	 5969.0	...
3878459	  747.1	  578.5	 5969.0	...
3878460	  746.1	  578.4	 5969.0	...
3878461	  745.3	  577.8	 5970.0	...
3878462	  744.1	  577.0	 5971.0	...
3878463	  743.3	  576.2	 5972.0	...
3878464	  742.2	  575.6	 5971.0	...
3878465	  741.5	  575.3	 5971.0	...
3878466	  741.0	  575.0	 5971.0	...
3878467	  740.8	  574.6	 5970.0	...
3878468	  740.8	  574.4	 5970.0	...
3878469	  740.8	  574.7	 5970.0	...
3878470	  741.0	  575.0	 5970.0	...
3878471	  741.7	  575.5	 5969.0	...
3878472	  742.4	  575.8	 5968.0	...
3878473	  743.2	  576.1	 5967.0	...
3878474	  743.7	  576.3	 5967.0	...
3878475	  744.0	  576.3	 5969.0	...
3878476	  744.3	  576.2	 5971.0	...
3878477	  744.4	  576.2	 5973.0	...
3878478	  744.5	  576.3	 5972.0	...
3878479	  744.7	  576.4	 5971.0	...
3878480	  744.8	  576.7	 5970.0	...
3878481	  744.9	  576.9	 5970.0	...
3878482	  745.0	  577.3	 5970.0	...
3878483	  745.1	  577.6	 5971.0	...
3878484	  745.1	  577.8	 5972.0	...
3878485	  745.0	  577.7	 5973.0	...
3878486	  744.9	  577.8	 5973.0	...
MSG	3878487 0000 _ Number On
3878487	  744.7	  578.0	 5971.0	...
3878488	  744.6	  578.2	 5968.0	...
3878489	  744.5	  578.4	 5967.0	...
3878490	  744.3	  578.4	 5970.0	...
3878491	  744.1	  578.2	 5973.0	...
3878492	  744.0	  578.0	 5975.0	...
3878493	  744.0	  577.8	 5975.0	...
3878494	  744.2	  577.9	 5975.0	...
3878495	  744.3	  578.3	 5973.0	...
3878496	  744.1	  578.8	 5971.0	...
3878497	  743.9	  579.2	 5970.0	...
3878498	  744.0	  579.2	 5969.0	...
3878499	  744.3	  579.4	 5969.0	...
3878500	  744.6	  579.5	 5969.0	...
3878501	  744.5	  579.6	 5970.0	...
3878502	  744.3	  579.4	 5971.0	...
3878503	  744.2	  579.2	 5971.0	...
3878504	  744.2	  579.2	 5969.0	...
3878505	  744.1	  579.2	 5967.0	...
3878506	  743.9	  579.3	 5968.0	...
3878507	  743.8	  579.5	 5970.0	...
3878508	  743.8	  579.5	 5973.0	...
3878509	  743.8	  579.2	 5974.0	...
3878510	  743.8	  579.0	 5974.0	...
3878511	  743.9	  578.8	 5974.0	...
3878512	  744.0	  578.7	 5976.0	...
3878513	  744.2	  578.7	 5977.0	...
3878514	  744.0	  578.9	 5980.0	...
3878515	  743.9	  579.3	 5981.0	...
3878516	  743.7	  579.8	 5981.0	...
3878517	  743.9	  579.7	 5981.0	...
3878518	  744.0	  579.5	 5980.0	...
3878519	  744.2	  579.2	 5980.0	...
3878520	  744.2	  579.1	 5980.0	...
3878521	  744.3	  579.0	 5979.0	...
3878522	  744.3	  579.0	 5978.0	...
3878523	  744.2	  578.8	 5976.0	...
3878524	  744.0	  578.6	 5977.0	...
3878525	  743.9	  578.8	 5977.0	...
3878526	  743.9	  579.2	 5974.0	...
3878527	  743.9	  579.6	 5971.0	...
3878528	  744.0	  579.8	 5970.0	...
3878529	  744.1	  579.8	 5972.0	...
3878530	  744.0	  579.8	 5973.0	...
3878531	  743.9	  579.7	 5976.0	...
3878532	  743.8	  579.5	 5978.0	...
3878533	  743.8	  579.1	 5980.0	...
3878534	  743.8	  578.9	 5980.0	...
3878535	  743.8	  578.7	 5981.0	...
3878536	  744.0	  578.7	 5982.0	...
3878537	  744.2	  578.7	 5983.0	...
3878538	  744.4	  578.8	 5984.0	...
3878539	  744.4	  579.0	 5984.0	...
3878540	  744.4	  579.2	 5982.0	...
3878541	  744.4	  579.0	 5980.0	...
3878542	  744.4	  578.7	 5978.0	...
3878543	  744.4	  578.5	 5979.0	...
3878544	  744.5	  578.4	 5979.0	...
3878545	  744.5	  578.4	 5979.0	...
3878546	  744.5	  578.4	 5978.0	...
3878547	  744.4	  578.3	 5978.0	...
3878548	  744.5	  578.2	 5979.0	...
3878549	  744.6	  578.1	 5980.0	...
3878550	  744.8	  578.1	 5981.0	...
3878551	  745.0	  578.3	 5979.0	...
3878552	  745.2	  578.6	 5976.0	...
3878553	  745.3	  578.9	 5971.0	...
3878554	  745.4	  579.1	 5969.0	...
3878555	  745.5	  579.4	 5967.0	...
3878556	  745.5	  579.6	 5968.0	...
3878557	  745.6	  579.6	 5970.0	...
3878558	  745.6	  579.5	 5973.0	...
3878559	  745.6	  579.6	 5974.0	...
3878560	  745.7	  579.5	 5973.0	...
3878561	  746.0	  579.4	 5972.0	...
3878562	  746.2	  579.5	 5971.0	...
3878563	  746.4	  579.6	 5971.0	...
3878564	  746.4	  579.6	 5972.0	...
3878565	  746.4	  579.3	 5972.0	...
3878566	  746.3	  579.3	 5973.0	...
3878567	  746.3	  579.5	 5974.0	...
3878568	  746.3	  579.7	 5975.0	...
3878569	  746.3	  579.7	 5976.0	...
3878570	  746.2	  579.7	 5977.0	...
3878571	  746.1	  579.6	 5977.0	...
3878572	  745.9	  579.7	 5977.0	...
3878573	  745.8	  579.7	 5977.0	...
3878574	  745.6	  579.8	 5977.0	...
3878575	  745.2	  579.8	 5976.0	...
3878576	  744.9	  579.8	 5974.0	...
3878577	  744.7	  579.9	 5972.0	...
3878578	  744.8	  580.0	 5972.0	...
3878579	  744.8	  580.1	 5971.0	...
3878580	  744.9	  580.1	 5971.0	...
3878581	  744.9	  580.1	 5971.0	...
3878582	  744.8	  580.1	 5972.0	...
3878583	  744.7	  580.1	 5972.0	...
3878584	  744.6	  580.2	 5971.0	...
3878585	  744.6	  580.2	 5971.0	...
3878586	  744.7	  580.2	 5970.0	...
3878587	  744.7	  580.3	 5970.0	...
3878588	  744.7	  580.4	 5972.0	...
3878589	  744.7	  580.6	 5974.0	...
3878590	  744.7	  580.5	 5975.0	...
3878591	  744.6	  580.3	 5974.0	...
3878592	  744.6	  580.2	 5974.0	...
3878593	  744.6	  580.2	 5973.0	...
3878594	  744.2	  580.2	 5974.0	...
3878595	  743.8	  580.2	 5976.0	...
3878596	  743.5	  580.4	 5976.0	...
3878597	  743.5	  580.6	 5975.0	...
3878598	  743.9	  580.6	 5974.0	...
3878599	  744.3	  580.7	 5973.0	...
3878600	  744.7	  580.9	 5974.0	...
3878601	  744.9	  581.1	 5975.0	...
3878602	  744.9	  581.2	 5977.0	...
3878603	  744.8	  581.1	 5976.0	...
3878604	  744.7	  581.1	 5975.0	...
3878605	  744.7	  581.0	 5974.0	...
3878606	  744.7	  581.0	 5974.0	...
3878607	  744.8	  581.0	 5975.0	...
3878608	  744.7	  581.0	 5975.0	...
3878609	  744.7	  581.1	 5974.0	...
3878610	  744.8	  581.4	 5973.0	...
3878611	  745.1	  581.6	 5973.0	...
3878612	  745.4	  581.8	 5974.0	...
3878613	  745.6	  582.0	 5975.0	...
3878614	  745.5	  582.2	 5976.0	...
3878615	  745.4	  582.3	 5975.0	...
3878616	  745.6	  582.7	 5975.0	...
3878617	  745.9	  582.9	 5975.0	...
3878618	  746.1	  583.1	 5975.0	...
3878619	  746.2	  583.0	 5975.0	...
3878620	  746.3	  582.8	 5976.0	...
3878621	  746.4	  582.6	 5976.0	...
3878622	  746.3	  582.7	 5977.0	...
3878623	  746.3	  582.9	 5977.0	...
3878624	  746.2	  583.2	 5976.0	...
3878625	  746.3	  583.3	 5975.0	...
3878626	  746.3	  583.3	 5975.0	...
3878627	  746.3	  583.3	 5975.0	...
3878628	  746.5	  583.3	 5975.0	...
3878629	  746.5	  583.2	 5975.0	...
3878630	  746.6	  583.2	 5975.0	...
3878631	  746.6	  583.1	 5976.0	...
3878632	  746.6	  582.9	 5976.0	...
3878633	  746.6	  582.6	 5975.0	...
3878634	  746.6	  582.5	 5975.0	...
3878635	  746.6	  582.4	 5975.0	...
3878636	  746.7	  582.5	 5975.0	...
3878637	  746.7	  582.8	 5974.0	...
3878638	  746.7	  583.0	 5974.0	...
3878639	  746.6	  583.4	 5973.0	...
3878640	  746.6	  583.7	 5973.0	...
3878641	  746.7	  583.9	 5976.0	...
3878642	  746.8	  583.8	 5978.0	...
3878643	  746.9	  583.8	 5978.0	...
3878644	  746.9	  583.8	 5975.0	...
3878645	  746.9	  583.7	 5973.0	...
3878646	  747.2	  583.4	 5974.0	...
3878647	  747.5	  582.9	 5975.0	...
3878648	  747.5	  582.5	 5975.0	...
3878649	  747.2	  582.2	 5974.0	...
3878650	  746.9	  582.2	 5973.0	...
3878651	  746.9	  582.2	 5973.0	...
3878652	  746.8	  582.3	 5975.0	...
3878653	  746.6	  582.4	 5977.0	...
3878654	  746.3	  582.5	 5978.0	...
3878655	  746.2	  582.5	 5978.0	...
3878656	  746.2	  582.5	 5977.0	...
3878657	  746.6	  582.4	 5978.0	...
3878658	  747.1	  582.3	 5979.0	...
3878659	  747.4	  582.1	 5978.0	...
3878660	  747.2	  582.1	 5977.0	...
3878661	  747.0	  582.1	 5976.0	...
3878662	  747.0	  582.2	 5975.0	...
3878663	  747.0	  582.4	 5975.0	...
3878664	  746.7	  582.5	 5974.0	...
3878665	  746.2	  582.4	 5974.0	...
3878666	  745.9	  582.3	 5974.0	...
3878667	  746.0	  582.1	 5974.0	...
3878668	  746.2	  582.0	 5974.0	...
3878669	  745.9	  581.9	 5974.0	...
3878670	  745.7	  581.7	 5973.0	...
3878671	  745.7	  581.7	 5973.0	...
3878672	  746.0	  581.7	 5972.0	...
3878673	  746.3	  581.6	 5970.0	...
3878674	  746.3	  581.7	 5968.0	...
3878675	  746.3	  581.7	 5967.0	...
3878676	  746.2	  581.8	 5967.0	...
3878677	  746.2	  581.9	 5967.0	...
3878678	  746.3	  582.1	 5968.0	...
3878679	  746.5	  582.2	 5969.0	...
3878680	  746.7	  582.5	 5970.0	...
3878681	  746.7	  582.9	 5972.0	...
3878682	  747.1	  583.5	 5972.0	...
3878683	  747.9	  583.8	 5971.0	...
3878684	  749.3	  583.9	 5972.0	...
EFIX R   3877521	3878684	1164	  741.4	  582.9	   5965
SSACC R  3878685
3878685	  750.4	  583.8	 5973.0	...
3878686	  752.0	  583.3	 5974.0	...
3878687	  753.8	  582.7	 5975.0	...
3878688	  756.1	  582.1	 5974.0	...
3878689	  758.4	  581.7	 5973.0	...
3878690	  760.7	  581.2	 5972.0	...
3878691	  763.2	  580.4	 5971.0	...
3878692	  765.6	  579.4	 5968.0	...
3878693	  767.1	  578.6	 5964.0	...
ESACC R  3878685	3878693	9	  750.4	  583.8	  767.1	  578.6	   0.37	     46
SFIX R   3878694
3878694	  769.0	  578.0	 5962.0	...
3878695	  770.3	  577.8	 5960.0	...
3878696	  771.4	  577.6	 5960.0	...
3878697	  771.5	  577.5	 5959.0	...
3878698	  771.3	  577.5	 5958.0	...
3878699	  770.4	  577.8	 5956.0	...
3878700	  769.7	  578.1	 5955.0	...
3878701	  768.3	  578.4	 5956.0	...
3878702	  767.2	  578.4	 5956.0	...
3878703	  765.9	  578.3	 5956.0	...
3878704	  764.8	  578.0	 5957.0	...
3878705	  764.1	  577.8	 5958.0	...
3878706	  763.4	  577.7	 5959.0	...
3878707	  762.8	  577.5	 5960.0	...
3878708	  762.2	  577.3	 5959.0	...
3878709	  761.9	  576.9	 5958.0	...
3878710	  762.0	  576.8	 5960.0	...
3878711	  762.1	  576.9	 5962.0	...
3878712	  762.1	  577.4	 5964.0	...
3878713	  762.1	  577.9	 5964.0	...
3878714	  762.0	  578.3	 5964.0	...
3878715	  762.1	  578.6	 5963.0	...
3878716	  762.2	  579.0	 5963.0	...
3878717	  761.9	  579.4	 5962.0	...
3878718	  761.5	  579.5	 5961.0	...
3878719	  761.2	  579.9	 5962.0	...
3878720	  761.3	  580.5	 5963.0	...
3878721	  761.3	  580.9	 5964.0	...
3878722	  761.3	  581.0	 5965.0	...
3878723	  761.4	  581.1	 5965.0	...
3878724	  761.4	  581.2	 5965.0	...
3878725	  761.5	  581.4	 5965.0	...
3878726	  761.6	  581.7	 5964.0	...
3878727	  761.5	  582.0	 5964.0	...
3878728	  761.5	  582.1	 5963.0	...
3878729	  761.5	  582.1	 5962.0	...
3878730	  762.0	  582.0	 5961.0	...
3878731	  762.4	  582.0	 5961.0	...
3878732	  762.7	  582.0	 5961.0	...
3878733	  762.5	  582.0	 5961.0	...
3878734	  762.4	  581.8	 5961.0	...
3878735	  762.3	  581.6	 5961.0	...
3878736	  762.3	  581.5	 5960.0	...
3878737	  762.4	  581.5	 5960.0	...
3878738	  762.5	  581.2	 5960.0	...
3878739	  762.5	  581.0	 5961.0	...
3878740	  762.2	  580.3	 5964.0	...
3878741	  762.0	  579.9	 5967.0	...
3878742	  761.8	  579.5	 5969.0	...
3878743	  761.9	  579.4	 5968.0	...
3878744	  761.9	  579.1	 5967.0	...
3878745	  761.8	  579.0	 5965.0	...
3878746	  762.0	  578.9	 5964.0	...
3878747	  762.2	  579.0	 5962.0	...
3878748	  762.5	  579.1	 5961.0	...
3878749	  762.6	  579.1	 5959.0	...
3878750	  762.1	  579.4	 5959.0	...
3878751	  761.5	  579.6	 5956.0	...
3878752	  761.0	  579.5	 5954.0	...
3878753	  761.1	  579.2	 5952.0	...
3878754	  761.2	  579.2	 5953.0	...
3878755	  761.3	  579.6	 5953.0	...
3878756	  761.2	  580.0	 5953.0	...
3878757	  761.1	  580.1	 5954.0	...
3878758	  761.1	  580.0	 5955.0	...
3878759	  761.1	  579.9	 5955.0	...
3878760	  761.3	  579.9	 5956.0	...
3878761	  761.3	  579.9	 5957.0	...
3878762	  761.3	  580.1	 5957.0	...
3878763	  761.3	  580.3	 5958.0	...
3878764	  761.3	  580.5	 5958.0	...
3878765	  761.6	  580.5	 5959.0	...
3878766	  761.7	  580.5	 5959.0	...
3878767	  761.8	  580.3	 5959.0	...
3878768	  761.7	  580.1	 5960.0	...
3878769	  761.9	  580.0	 5959.0	...
3878770	  762.1	  580.0	 5959.0	...
3878771	  762.3	  580.1	 5957.0	...
3878772	  762.3	  580.2	 5955.0	...
3878773	  762.4	  580.4	 5953.0	...
3878774	  762.4	  580.4	 5953.0	...
3878775	  762.3	  580.3	 5956.0	...
3878776	  762.3	  580.5	 5959.0	...
3878777	  762.2	  580.7	 5961.0	...
3878778	  762.2	  580.9	 5961.0	...
3878779	  762.2	  581.1	 5960.0	...
3878780	  762.3	  581.3	 5959.0	...
3878781	  762.4	  581.6	 5958.0	...
3878782	  762.5	  581.6	 5957.0	...
3878783	  762.6	  581.7	 5958.0	...
3878784	  762.8	  581.8	 5959.0	...
3878785	  762.8	  581.8	 5960.0	...
3878786	  762.9	  581.6	 5960.0	...
3878787	  763.0	  581.4	 5959.0	...
3878788	  763.1	  581.2	 5958.0	...
3878789	  763.3	  581.0	 5956.0	...
3878790	  763.5	  580.7	 5957.0	...
3878791	  763.7	  580.0	 5958.0	...
MSG	3878792 0000 _ Number Off
3878792	  764.0	  579.5	 5959.0	...
3878793	  764.0	  579.1	 5958.0	...
3878794	  764.0	  579.1	 5958.0	...
3878795	  764.1	  579.0	 5957.0	...
3878796	  764.1	  578.7	 5957.0	...
3878797	  764.2	  578.5	 5956.0	...
3878798	  764.3	  578.3	 5956.0	...
3878799	  764.4	  578.2	 5955.0	...
3878800	  764.4	  578.5	 5954.0	...
3878801	  764.4	  578.8	 5954.0	...
3878802	  764.4	  579.1	 5954.0	...
3878803	  764.2	  579.0	 5954.0	...
3878804	  764.0	  578.9	 5955.0	...
3878805	  763.9	  578.8	 5955.0	...
3878806	  763.9	  578.7	 5953.0	...
3878807	  764.0	  578.9	 5951.0	...
3878808	  764.0	  579.0	 5950.0	...
3878809	  764.0	  579.0	 5951.0	...
3878810	  764.1	  579.0	 5952.0	...
3878811	  764.1	  578.9	 5953.0	...
3878812	  764.2	  578.9	 5953.0	...
3878813	  764.3	  578.8	 5953.0	...
3878814	  764.5	  578.7	 5953.0	...
3878815	  764.5	  578.4	 5952.0	...
3878816	  764.1	  578.2	 5952.0	...
3878817	  763.8	  578.1	 5953.0	...
3878818	  763.7	  578.1	 5952.0	...
3878819	  763.8	  578.3	 5952.0	...
3878820	  763.9	  578.4	 5952.0	...
3878821	  764.0	  578.5	 5953.0	...
3878822	  764.0	  578.5	 5953.0	...
3878823	  764.1	  578.7	 5953.0	...
3878824	  764.2	  578.8	 5953.0	...
3878825	  764.1	  578.9	 5953.0	...
3878826	  763.9	  579.0	 5954.0	...
3878827	  763.8	  578.9	 5955.0	...
3878828	  763.8	  578.7	 5956.0	...
3878829	  763.8	  578.7	 5955.0	...
3878830	  763.7	  578.8	 5954.0	...
3878831	  763.7	  578.8	 5955.0	...
3878832	  763.7	  578.5	 5956.0	...
3878833	  763.6	  578.2	 5957.0	...
3878834	  763.6	  578.2	 5956.0	...
3878835	  763.5	  578.3	 5955.0	...
3878836	  763.6	  578.4	 5954.0	...
3878837	  763.7	  578.6	 5953.0	...
3878838	  763.9	  578.6	 5951.0	...
3878839	  764.1	  578.6	 5950.0	...
3878840	  764.2	  578.5	 5950.0	...
3878841	  764.2	  578.4	 5949.0	...
3878842	  764.1	  578.4	 5949.0	...
3878843	  764.0	  578.4	 5950.0	...
3878844	  764.1	  578.5	 5951.0	...
3878845	  764.3	  578.6	 5953.0	...
3878846	  764.3	  578.6	 5953.0	...
3878847	  764.1	  578.7	 5952.0	...
3878848	  764.0	  578.7	 5952.0	...
3878849	  764.1	  578.7	 5953.0	...
3878850	  764.2	  578.7	 5954.0	...
3878851	  764.1	  578.7	 5956.0	...
3878852	  764.0	  578.7	 5956.0	...
3878853	  763.8	  578.7	 5955.0	...
3878854	  763.7	  578.7	 5955.0	...
3878855	  763.7	  578.7	 5954.0	...
3878856	  763.6	  578.7	 5954.0	...
3878857	  763.5	  578.7	 5954.0	...
3878858	  763.4	  578.8	 5956.0	...
3878859	  763.3	  579.3	 5956.0	...
3878860	  763.0	  580.0	 5955.0	...
3878861	  762.8	  580.5	 5955.0	...
3878862	  762.5	  580.6	 5955.0	...
3878863	  762.6	  580.7	 5954.0	...
3878864	  762.9	  580.8	 5953.0	...
3878865	  763.1	  580.9	 5952.0	...
3878866	  763.1	  580.6	 5952.0	...
3878867	  763.1	  580.2	 5954.0	...
3878868	  763.2	  579.8	 5956.0	...
3878869	  763.3	  579.7	 5957.0	...
3878870	  763.4	  579.6	 5957.0	...
3878871	  763.4	  579.7	 5955.0	...
3878872	  763.4	  579.9	 5952.0	...
3878873	  763.2	  580.0	 5950.0	...
3878874	  763.0	  580.1	 5952.0	...
3878875	  762.7	  580.1	 5954.0	...
3878876	  762.7	  580.1	 5954.0	...
3878877	  762.8	  580.3	 5954.0	...
3878878	  763.0	  580.4	 5954.0	...
3878879	  763.2	  580.5	 5954.0	...
3878880	  763.1	  580.3	 5954.0	...
3878881	  763.1	  580.1	 5954.0	...
3878882	  763.1	  580.0	 5955.0	...
3878883	  763.1	  580.0	 5956.0	...
3878884	  763.0	  580.0	 5957.0	...
3878885	  762.8	  580.1	 5956.0	...
3878886	  762.6	  579.9	 5956.0	...
3878887	  762.4	  579.7	 5956.0	...
3878888	  762.4	  579.4	 5956.0	...
3878889	  762.4	  579.4	 5955.0	...
3878890	  762.5	  579.4	 5953.0	...
3878891	  762.7	  579.4	 5951.0	...
3878892	  762.9	  579.4	 5950.0	...
3878893	  763.1	  579.2	 5951.0	...
3878894	  763.1	  579.0	 5952.0	...
3878895	  763.2	  578.6	 5952.0	...
3878896	  763.2	  578.4	 5951.0	...
3878897	  763.2	  578.2	 5951.0	...
3878898	  763.1	  578.2	 5951.0	...
3878899	  763.0	  578.3	 5951.0	...
3878900	  762.8	  578.4	 5949.0	...
3878901	  762.8	  578.3	 5948.0	...
3878902	  762.8	  578.2	 5947.0	...
3878903	  763.0	  578.1	 5946.0	...
3878904	  763.2	  578.0	 5945.0	...
3878905	  763.2	  578.1	 5945.0	...
3878906	  763.3	  578.3	 5945.0	...
3878907	  763.3	  578.5	 5945.0	...
3878908	  763.3	  578.4	 5945.0	...
3878909	  763.4	  578.2	 5946.0	...
3878910	  763.4	  578.4	 5946.0	...
3878911	  763.6	  578.7	 5946.0	...
3878912	  763.8	  579.0	 5946.0	...
3878913	  763.9	  579.0	 5946.0	...
3878914	  764.0	  578.9	 5945.0	...
3878915	  764.1	  578.7	 5945.0	...
3878916	  764.2	  578.3	 5944.0	...
3878917	  764.2	  578.1	 5943.0	...
3878918	  764.2	  578.0	 5943.0	...
3878919	  764.3	  577.9	 5943.0	...
3878920	  764.3	  577.7	 5944.0	...
3878921	  764.4	  577.5	 5945.0	...
3878922	  764.4	  577.5	 5946.0	...
3878923	  764.5	  577.6	 5946.0	...
3878924	  764.6	  577.8	 5947.0	...
3878925	  764.6	  578.0	 5946.0	...
3878926	  764.4	  578.1	 5945.0	...
3878927	  764.3	  578.2	 5945.0	...
3878928	  764.3	  578.2	 5943.0	...
3878929	  764.3	  578.4	 5943.0	...
3878930	  764.3	  578.6	 5942.0	...
3878931	  764.3	  578.8	 5943.0	...
3878932	  764.2	  579.0	 5943.0	...
3878933	  764.3	  579.0	 5943.0	...
3878934	  764.6	  579.0	 5942.0	...
3878935	  764.5	  579.1	 5942.0	...
3878936	  764.2	  579.1	 5941.0	...
3878937	  764.0	  579.1	 5941.0	...
3878938	  764.0	  579.1	 5940.0	...
3878939	  764.0	  579.0	 5939.0	...
3878940	  764.0	  579.0	 5939.0	...
3878941	  764.1	  578.9	 5937.0	...
3878942	  764.3	  578.8	 5935.0	...
3878943	  764.4	  578.8	 5933.0	...
3878944	  764.4	  579.1	 5933.0	...
3878945	  764.4	  579.4	 5934.0	...
3878946	  764.5	  579.4	 5934.0	...
3878947	  764.4	  579.2	 5934.0	...
3878948	  764.3	  578.9	 5931.0	...
3878949	  764.3	  578.8	 5929.0	...
3878950	  764.3	  578.7	 5926.0	...
3878951	  764.2	  578.7	 5926.0	...
3878952	  764.2	  578.8	 5927.0	...
3878953	  764.3	  578.7	 5929.0	...
3878954	  764.3	  578.7	 5929.0	...
3878955	  764.3	  578.7	 5927.0	...
3878956	  764.5	  579.0	 5925.0	...
3878957	  764.7	  579.2	 5924.0	...
3878958	  764.9	  579.6	 5924.0	...
3878959	  764.9	  579.6	 5925.0	...
3878960	  765.0	  579.5	 5927.0	...
3878961	  765.2	  579.4	 5927.0	...
3878962	  765.3	  579.3	 5926.0	...
3878963	  765.4	  579.3	 5924.0	...
3878964	  765.6	  579.3	 5925.0	...
3878965	  765.7	  579.0	 5927.0	...
3878966	  765.9	  578.7	 5928.0	...
3878967	  765.9	  578.5	 5928.0	...
3878968	  765.8	  578.6	 5927.0	...
3878969	  765.7	  578.7	 5926.0	...
3878970	  765.8	  578.7	 5925.0	...
3878971	  766.1	  578.8	 5926.0	...
3878972	  766.3	  578.9	 5926.0	...
3878973	  766.3	  578.9	 5927.0	...
3878974	  766.3	  578.8	 5927.0	...
3878975	  766.6	  578.6	 5927.0	...
3878976	  766.9	  578.5	 5928.0	...
3878977	  767.0	  578.4	 5928.0	...
3878978	  767.0	  578.5	 5929.0	...
3878979	  766.9	  578.6	 5929.0	...
3878980	  766.9	  578.6	 5926.0	...
3878981	  766.9	  578.6	 5923.0	...
3878982	  766.8	  578.6	 5920.0	...
3878983	  766.6	  578.6	 5921.0	...
3878984	  766.4	  578.6	 5922.0	...
3878985	  766.4	  578.5	 5922.0	...
3878986	  766.4	  578.5	 5919.0	...
3878987	  766.4	  578.4	 5918.0	...
3878988	  766.4	  578.4	 5918.0	...
3878989	  766.4	  578.5	 5919.0	...
3878990	  766.4	  578.6	 5919.0	...
3878991	  766.4	  578.7	 5919.0	...
3878992	  766.5	  578.6	 5920.0	...
MSG	3878993 0000 _ Number On
3878993	  766.5	  578.7	 5920.0	...
3878994	  766.5	  578.8	 5921.0	...
3878995	  766.4	  578.9	 5920.0	...
3878996	  766.4	  579.0	 5921.0	...
3878997	  766.6	  579.0	 5921.0	...
3878998	  767.0	  578.7	 5922.0	...
3878999	  767.3	  578.4	 5922.0	...
3879000	  767.4	  578.2	 5920.0	...
3879001	  767.3	  578.0	 5919.0	...
3879002	  767.1	  577.7	 5917.0	...
3879003	  767.1	  577.5	 5916.0	...
3879004	  767.1	  577.8	 5916.0	...
3879005	  767.0	  578.1	 5917.0	...
3879006	  766.9	  578.2	 5918.0	...
3879007	  766.8	  578.1	 5917.0	...
3879008	  766.8	  578.2	 5918.0	...
3879009	  766.7	  578.4	 5919.0	...
3879010	  766.7	  578.7	 5921.0	...
3879011	  766.7	  578.9	 5918.0	...
3879012	  766.8	  579.0	 5915.0	...
3879013	  767.0	  579.0	 5912.0	...
3879014	  766.9	  579.1	 5914.0	...
3879015	  766.7	  579.1	 5915.0	...
3879016	  766.6	  579.2	 5915.0	...
3879017	  766.6	  579.2	 5914.0	...
3879018	  766.6	  579.3	 5912.0	...
3879019	  766.7	  579.3	 5909.0	...
3879020	  766.8	  579.4	 5907.0	...
3879021	  766.8	  579.4	 5908.0	...
3879022	  766.7	  579.5	 5910.0	...
3879023	  766.5	  579.6	 5912.0	...
3879024	  766.2	  579.6	 5913.0	...
3879025	  766.0	  579.5	 5913.0	...
3879026	  765.8	  579.4	 5912.0	...
3879027	  765.7	  579.5	 5911.0	...
3879028	  765.6	  579.8	 5909.0	...
3879029	  765.7	  580.0	 5909.0	...
3879030	  765.9	  580.0	 5908.0	...
3879031	  766.0	  579.8	 5906.0	...
3879032	  766.0	  579.7	 5904.0	...
3879033	  766.1	  579.8	 5903.0	...
3879034	  766.0	  579.9	 5904.0	...
3879035	  766.0	  580.0	 5905.0	...
3879036	  765.9	  580.2	 5906.0	...
3879037	  765.8	  580.1	 5907.0	...
3879038	  765.9	  579.8	 5907.0	...
3879039	  766.0	  579.5	 5908.0	...
3879040	  766.1	  579.3	 5909.0	...
3879041	  766.0	  579.3	 5911.0	...
3879042	  766.0	  579.2	 5912.0	...
3879043	  765.9	  578.9	 5912.0	...
3879044	  765.8	  578.7	 5913.0	...
3879045	  765.6	  578.7	 5914.0	...
3879046	  765.5	  578.9	 5915.0	...
3879047	  765.5	  578.9	 5915.0	...
3879048	  765.4	  578.9	 5915.0	...
3879049	  765.3	  578.9	 5916.0	...
3879050	  765.3	  578.9	 5917.0	...
3879051	  765.3	  579.1	 5918.0	...
3879052	  765.3	  579.3	 5917.0	...
3879053	  765.3	  579.4	 5916.0	...
3879054	  765.3	  579.3	 5914.0	...
3879055	  765.2	  579.2	 5915.0	...
3879056	  765.2	  579.2	 5916.0	...
3879057	  765.3	  579.4	 5916.0	...
3879058	  765.4	  579.8	 5915.0	...
3879059	  765.6	  580.0	 5915.0	...
3879060	  765.6	  579.8	 5915.0	...
3879061	  765.6	  579.7	 5915.0	...
3879062	  765.6	  579.7	 5915.0	...
3879063	  765.3	  579.7	 5914.0	...
3879064	  765.0	  579.6	 5912.0	...
3879065	  764.8	  579.6	 5910.0	...
3879066	  764.5	  579.6	 5910.0	...
3879067	  764.2	  580.0	 5910.0	...
3879068	  764.3	  580.4	 5911.0	...
3879069	  764.6	  580.6	 5913.0	...
3879070	  765.0	  580.5	 5916.0	...
3879071	  765.1	  580.2	 5917.0	...
3879072	  765.4	  579.9	 5917.0	...
3879073	  765.6	  579.7	 5916.0	...
3879074	  765.8	  579.5	 5915.0	...
3879075	  765.7	  579.3	 5914.0	...
3879076	  765.6	  579.1	 5914.0	...
3879077	  765.6	  579.1	 5915.0	...
3879078	  765.6	  579.2	 5914.0	...
3879079	  765.6	  579.2	 5915.0	...
3879080	  765.6	  579.3	 5916.0	...
3879081	  765.5	  579.4	 5916.0	...
3879082	  765.3	  579.4	 5916.0	...
3879083	  765.2	  579.4	 5915.0	...
3879084	  765.1	  579.6	 5915.0	...
3879085	  765.0	  579.8	 5917.0	...
3879086	  764.9	  580.0	 5919.0	...
3879087	  764.8	  579.8	 5920.0	...
3879088	  764.9	  579.7	 5918.0	...
3879089	  764.9	  579.7	 5915.0	...
3879090	  765.0	  579.6	 5912.0	...
3879091	  765.0	  579.6	 5911.0	...
3879092	  765.0	  579.8	 5911.0	...
3879093	  765.1	  580.0	 5911.0	...
3879094	  765.2	  580.2	 5910.0	...
3879095	  765.2	  580.2	 5913.0	...
3879096	  765.2	  580.1	 5916.0	...
3879097	  765.2	  580.1	 5917.0	...
3879098	  765.3	  579.9	 5916.0	...
3879099	  765.3	  579.8	 5914.0	...
3879100	  765.3	  579.7	 5912.0	...
3879101	  765.3	  579.9	 5909.0	...
3879102	  765.3	  580.1	 5909.0	...
3879103	  765.3	  580.2	 5910.0	...
3879104	  765.3	  580.3	 5911.0	...
3879105	  765.3	  580.4	 5910.0	...
3879106	  765.3	  580.4	 5911.0	...
3879107	  765.1	  580.2	 5912.0	...
3879108	  764.9	  580.0	 5912.0	...
3879109	  764.7	  580.0	 5911.0	...
3879110	  764.7	  580.1	 5911.0	...
3879111	  764.6	  580.1	 5911.0	...
3879112	  764.6	  580.2	 5910.0	...
3879113	  764.6	  579.9	 5909.0	...
3879114	  764.6	  579.6	 5908.0	...
3879115	  764.7	  579.5	 5908.0	...
3879116	  764.7	  579.8	 5908.0	...
3879117	  764.7	  580.1	 5908.0	...
3879118	  764.7	  580.3	 5909.0	...
3879119	  764.5	  580.4	 5912.0	...
3879120	  764.3	  580.5	 5914.0	...
3879121	  764.1	  580.6	 5913.0	...
3879122	  764.1	  580.7	 5910.0	...
3879123	  764.4	  580.6	 5907.0	...
3879124	  764.7	  580.5	 5907.0	...
3879125	  765.0	  580.3	 5910.0	...
3879126	  764.9	  580.2	 5912.0	...
3879127	  764.8	  580.2	 5913.0	...
3879128	  765.0	  579.8	 5911.0	...
3879129	  765.3	  579.5	 5909.0	...
3879130	  765.6	  579.3	 5909.0	...
3879131	  765.6	  579.3	 5908.0	...
3879132	  765.6	  579.4	 5908.0	...
3879133	  765.7	  579.5	 5908.0	...
3879134	  765.7	  579.7	 5909.0	...
3879135	  765.8	  579.8	 5908.0	...
3879136	  765.9	  579.9	 5906.0	...
3879137	  765.9	  580.0	 5903.0	...
3879138	  765.9	  580.0	 5901.0	...
3879139	  766.1	  580.0	 5902.0	...
3879140	  766.3	  580.1	 5904.0	...
3879141	  766.5	  580.3	 5906.0	...
3879142	  766.5	  580.9	 5909.0	...
3879143	  766.6	  581.2	 5911.0	...
3879144	  766.7	  581.4	 5915.0	...
3879145	  766.8	  581.4	 5918.0	...
3879146	  766.9	  581.4	 5920.0	...
3879147	  766.9	  581.6	 5920.0	...
3879148	  766.9	  581.9	 5920.0	...
3879149	  767.0	  582.1	 5921.0	...
3879150	  766.9	  582.3	 5921.0	...
3879151	  766.8	  582.3	 5922.0	...
3879152	  766.7	  582.3	 5923.0	...
3879153	  766.6	  582.2	 5923.0	...
3879154	  766.8	  582.2	 5923.0	...
3879155	  767.0	  582.0	 5924.0	...
3879156	  767.1	  581.9	 5921.0	...
3879157	  767.0	  581.8	 5919.0	...
3879158	  766.9	  581.7	 5917.0	...
3879159	  766.8	  581.5	 5918.0	...
3879160	  766.7	  581.4	 5919.0	...
3879161	  766.6	  581.3	 5919.0	...
3879162	  766.6	  581.4	 5918.0	...
3879163	  766.6	  581.1	 5917.0	...
3879164	  766.6	  580.8	 5916.0	...
3879165	  766.4	  580.3	 5916.0	...
3879166	  766.2	  580.1	 5916.0	...
3879167	  765.9	  580.1	 5916.0	...
3879168	  765.9	  579.9	 5916.0	...
3879169	  765.8	  579.6	 5916.0	...
3879170	  765.8	  579.4	 5916.0	...
3879171	  765.9	  579.5	 5915.0	...
3879172	  765.9	  579.7	 5913.0	...
3879173	  765.9	  579.8	 5911.0	...
3879174	  765.9	  579.7	 5912.0	...
3879175	  765.9	  579.6	 5913.0	...
3879176	  765.8	  579.5	 5914.0	...
3879177	  765.8	  579.5	 5914.0	...
3879178	  765.7	  579.3	 5914.0	...
3879179	  765.6	  579.0	 5914.0	...
3879180	  765.4	  578.9	 5916.0	...
3879181	  765.4	  578.9	 5917.0	...
3879182	  765.4	  579.1	 5918.0	...
3879183	  765.5	  579.2	 5916.0	...
3879184	  765.6	  579.2	 5914.0	...
3879185	  765.7	  579.2	 5914.0	...
3879186	  765.6	  579.2	 5913.0	...
3879187	  765.5	  579.4	 5912.0	...
3879188	  765.4	  579.7	 5912.0	...
3879189	  765.5	  580.0	 5913.0	...
3879190	  765.5	  580.3	 5913.0	...
3879191	  765.6	  580.5	 5914.0	...
3879192	  765.7	  580.4	 5915.0	...
3879193	  765.9	  580.4	 5915.0	...
3879194	  765.9	  580.3	 5915.0	...
3879195	  765.9	  580.2	 5914.0	...
3879196	  765.9	  580.1	 5915.0	...
3879197	  765.9	  580.1	 5916.0	...
3879198	  765.9	  580.2	 5915.0	...
3879199	  765.9	  580.2	 5914.0	...
3879200	  765.9	  580.2	 5912.0	...
3879201	  766.0	  580.2	 5912.0	...
3879202	  766.1	  580.2	 5912.0	...
3879203	  766.0	  580.2	 5911.0	...
3879204	  765.9	  580.2	 5911.0	...
3879205	  765.7	  580.2	 5914.0	...
3879206	  765.7	  580.2	 5917.0	...
3879207	  765.7	  580.3	 5917.0	...
3879208	  765.7	  580.4	 5915.0	...
3879209	  765.7	  580.6	 5914.0	...
3879210	  766.0	  580.9	 5914.0	...
3879211	  766.3	  581.0	 5914.0	...
3879212	  766.6	  581.1	 5914.0	...
3879213	  766.4	  581.1	 5913.0	...
3879214	  766.2	  581.0	 5912.0	...
3879215	  765.9	  580.9	 5911.0	...
3879216	  765.8	  580.6	 5913.0	...
3879217	  765.8	  580.5	 5914.0	...
3879218	  765.9	  580.3	 5916.0	...
3879219	  766.1	  580.3	 5916.0	...
3879220	  766.1	  580.4	 5916.0	...
3879221	  766.2	  580.4	 5916.0	...
3879222	  766.5	  580.3	 5917.0	...
3879223	  766.7	  580.3	 5917.0	...
3879224	  766.7	  580.3	 5915.0	...
3879225	  766.7	  580.4	 5912.0	...
3879226	  766.6	  580.4	 5909.0	...
3879227	  766.5	  580.5	 5908.0	...
3879228	  766.5	  580.5	 5908.0	...
3879229	  766.7	  580.5	 5908.0	...
3879230	  766.9	  580.5	 5909.0	...
3879231	  766.9	  580.5	 5910.0	...
3879232	  766.7	  580.4	 5910.0	...
3879233	  766.6	  580.4	 5910.0	...
3879234	  766.5	  580.4	 5909.0	...
3879235	  766.5	  580.5	 5908.0	...
3879236	  766.4	  580.5	 5908.0	...
3879237	  766.4	  580.6	 5908.0	...
3879238	  766.4	  580.8	 5907.0	...
3879239	  766.4	  580.8	 5906.0	...
3879240	  766.5	  580.8	 5905.0	...
3879241	  766.7	  580.7	 5905.0	...
3879242	  766.8	  580.7	 5905.0	...
3879243	  766.7	  580.7	 5905.0	...
3879244	  766.8	  580.8	 5904.0	...
3879245	  766.9	  580.9	 5903.0	...
3879246	  766.9	  580.9	 5902.0	...
3879247	  766.9	  580.9	 5902.0	...
3879248	  766.7	  580.8	 5902.0	...
3879249	  766.5	  580.8	 5904.0	...
3879250	  766.5	  580.6	 5906.0	...
3879251	  766.7	  580.4	 5909.0	...
3879252	  766.8	  580.1	 5910.0	...
3879253	  766.7	  580.0	 5911.0	...
3879254	  766.8	  580.1	 5911.0	...
3879255	  767.0	  580.2	 5911.0	...
3879256	  767.2	  580.5	 5909.0	...
3879257	  767.2	  580.7	 5907.0	...
3879258	  766.9	  581.0	 5905.0	...
3879259	  766.6	  581.1	 5905.0	...
3879260	  766.3	  581.1	 5903.0	...
3879261	  766.5	  581.1	 5902.0	...
3879262	  766.6	  581.0	 5902.0	...
3879263	  766.8	  580.9	 5904.0	...
3879264	  766.8	  580.8	 5906.0	...
3879265	  766.8	  580.6	 5907.0	...
3879266	  766.8	  580.8	 5906.0	...
3879267	  766.8	  581.0	 5905.0	...
3879268	  766.7	  581.4	 5905.0	...
3879269	  766.6	  581.5	 5906.0	...
3879270	  766.6	  581.7	 5907.0	...
3879271	  766.6	  581.9	 5907.0	...
3879272	  766.6	  581.9	 5907.0	...
3879273	  766.6	  582.0	 5906.0	...
3879274	  766.5	  581.8	 5906.0	...
3879275	  766.5	  581.6	 5906.0	...
3879276	  766.5	  581.4	 5906.0	...
3879277	  766.6	  581.2	 5905.0	...
3879278	  766.7	  581.0	 5904.0	...
3879279	  766.8	  579.9	 5899.0	...
3879280	  766.9	  578.9	 5894.0	...
3879281	  767.3	  577.5	 5892.0	...
3879282	  767.9	  576.4	 5894.0	...
3879283	  768.7	  574.9	 5896.0	...
3879284	  769.3	  573.4	 5897.0	...
3879285	  770.4	  572.1	 5897.0	...
3879286	  771.1	  571.4	 5896.0	...
3879287	  771.6	  571.0	 5895.0	...
3879288	  771.6	  570.8	 5894.0	...
3879289	  772.0	  570.6	 5894.0	...
3879290	  772.4	  570.4	 5894.0	...
3879291	  772.5	  570.4	 5893.0	...
3879292	  772.2	  570.5	 5894.0	...
3879293	  771.3	  570.5	 5895.0	...
3879294	  770.2	  570.6	 5895.0	...
3879295	  769.2	  570.7	 5894.0	...
3879296	  768.3	  570.8	 5895.0	...
3879297	  767.7	  570.7	 5895.0	...
3879298	  767.2	  570.4	 5896.0	...
3879299	  766.8	  570.2	 5895.0	...
3879300	  766.7	  570.0	 5895.0	...
3879301	  766.6	  569.9	 5896.0	...
3879302	  766.7	  570.0	 5896.0	...
MSG	3879303 0000 _ Number Off
3879303	  766.7	  570.3	 5895.0	...
3879304	  766.8	  570.6	 5895.0	...
3879305	  766.8	  570.8	 5894.0	...
3879306	  767.2	  571.0	 5894.0	...
3879307	  767.6	  571.4	 5894.0	...
3879308	  768.0	  571.9	 5894.0	...
3879309	  768.1	  572.4	 5896.0	...
3879310	  768.2	  572.6	 5898.0	...
3879311	  768.4	  572.8	 5900.0	...
3879312	  768.3	  572.9	 5901.0	...
3879313	  768.0	  572.8	 5902.0	...
3879314	  767.7	  572.8	 5902.0	...
3879315	  767.6	  572.6	 5899.0	...
3879316	  767.5	  572.6	 5896.0	...
3879317	  767.5	  572.6	 5893.0	...
3879318	  767.4	  572.6	 5891.0	...
3879319	  767.3	  572.6	 5889.0	...
3879320	  767.6	  572.6	 5889.0	...
3879321	  768.0	  572.5	 5891.0	...
3879322	  768.0	  572.5	 5893.0	...
3879323	  767.6	  572.4	 5892.0	...
3879324	  767.2	  572.5	 5892.0	...
3879325	  767.2	  572.4	 5892.0	...
3879326	  767.2	  572.5	 5890.0	...
3879327	  767.2	  572.6	 5889.0	...
3879328	  767.2	  572.7	 5887.0	...
3879329	  767.2	  572.7	 5887.0	...
3879330	  767.2	  572.7	 5886.0	...
3879331	  767.3	  572.7	 5887.0	...
3879332	  767.5	  572.7	 5888.0	...
3879333	  767.6	  572.7	 5889.0	...
3879334	  767.5	  572.7	 5888.0	...
3879335	  767.5	  572.6	 5888.0	...
3879336	  767.6	  572.6	 5888.0	...
3879337	  767.6	  572.6	 5889.0	...
3879338	  767.6	  572.6	 5890.0	...
3879339	  767.5	  572.7	 5890.0	...
3879340	  767.5	  572.7	 5890.0	...
3879341	  767.4	  572.9	 5890.0	...
3879342	  767.2	  573.0	 5891.0	...
3879343	  767.0	  573.0	 5891.0	...
3879344	  766.9	  573.0	 5891.0	...
3879345	  766.9	  573.0	 5890.0	...
3879346	  767.0	  573.0	 5889.0	...
3879347	  767.2	  572.9	 5888.0	...
3879348	  767.5	  572.7	 5888.0	...
3879349	  767.8	  572.7	 5888.0	...
3879350	  767.9	  572.6	 5887.0	...
3879351	  768.0	  572.6	 5884.0	...
3879352	  768.0	  572.6	 5882.0	...
3879353	  768.0	  572.5	 5881.0	...
3879354	  768.1	  572.5	 5882.0	...
3879355	  768.1	  572.8	 5883.0	...
3879356	  768.1	  573.1	 5882.0	...
3879357	  768.1	  573.2	 5881.0	...
3879358	  768.1	  572.9	 5880.0	...
3879359	  767.8	  572.7	 5878.0	...
3879360	  767.6	  572.8	 5877.0	...
3879361	  767.3	  572.8	 5875.0	...
3879362	  767.2	  572.8	 5875.0	...
3879363	  767.3	  572.7	 5874.0	...
3879364	  767.5	  572.9	 5874.0	...
3879365	  767.7	  573.0	 5874.0	...
3879366	  767.8	  573.1	 5874.0	...
3879367	  767.9	  573.0	 5875.0	...
3879368	  768.0	  573.0	 5875.0	...
3879369	  768.2	  573.4	 5875.0	...
3879370	  768.2	  573.8	 5875.0	...
3879371	  768.2	  574.2	 5875.0	...
3879372	  768.0	  574.2	 5876.0	...
3879373	  767.9	  574.2	 5877.0	...
3879374	  767.8	  574.0	 5878.0	...
3879375	  767.7	  573.8	 5879.0	...
3879376	  767.4	  573.7	 5879.0	...
3879377	  767.0	  573.8	 5879.0	...
3879378	  766.8	  573.9	 5878.0	...
3879379	  766.7	  574.3	 5876.0	...
3879380	  766.7	  574.6	 5874.0	...
3879381	  766.9	  574.8	 5874.0	...
3879382	  767.0	  574.8	 5875.0	...
3879383	  767.1	  574.9	 5876.0	...
3879384	  766.9	  574.8	 5878.0	...
3879385	  766.8	  574.7	 5876.0	...
3879386	  766.7	  574.5	 5874.0	...
3879387	  766.7	  574.4	 5873.0	...
3879388	  766.6	  574.4	 5874.0	...
3879389	  766.5	  574.5	 5874.0	...
3879390	  766.2	  574.7	 5875.0	...
3879391	  766.1	  574.9	 5875.0	...
3879392	  766.2	  575.1	 5876.0	...
3879393	  766.4	  575.3	 5875.0	...
3879394	  766.8	  575.4	 5875.0	...
3879395	  766.9	  575.4	 5874.0	...
3879396	  766.8	  575.5	 5874.0	...
3879397	  766.5	  575.6	 5875.0	...
3879398	  766.1	  575.7	 5875.0	...
3879399	  765.9	  575.7	 5876.0	...
3879400	  765.6	  575.7	 5877.0	...
3879401	  765.6	  575.7	 5880.0	...
3879402	  765.8	  575.8	 5881.0	...
3879403	  766.0	  575.8	 5882.0	...
3879404	  766.2	  575.8	 5882.0	...
3879405	  766.4	  575.7	 5881.0	...
3879406	  766.5	  575.6	 5879.0	...
3879407	  766.5	  575.5	 5879.0	...
3879408	  766.1	  575.4	 5880.0	...
3879409	  765.8	  575.4	 5882.0	...
3879410	  765.6	  575.5	 5883.0	...
3879411	  765.8	  575.6	 5882.0	...
3879412	  765.9	  575.2	 5880.0	...
3879413	  766.0	  574.6	 5879.0	...
3879414	  765.9	  574.1	 5879.0	...
3879415	  765.9	  574.0	 5880.0	...
3879416	  765.8	  573.8	 5880.0	...
3879417	  765.8	  573.8	 5880.0	...
3879418	  765.8	  573.9	 5878.0	...
3879419	  765.8	  574.0	 5877.0	...
3879420	  765.8	  574.1	 5876.0	...
3879421	  765.7	  574.0	 5876.0	...
3879422	  765.6	  574.0	 5877.0	...
3879423	  765.6	  574.0	 5877.0	...
3879424	  765.6	  574.0	 5877.0	...
3879425	  765.7	  574.0	 5877.0	...
3879426	  765.7	  574.1	 5879.0	...
3879427	  765.8	  574.4	 5879.0	...
3879428	  765.8	  574.7	 5880.0	...
3879429	  765.8	  574.9	 5879.0	...
3879430	  765.7	  574.9	 5882.0	...
3879431	  765.8	  575.0	 5884.0	...
3879432	  766.0	  575.1	 5886.0	...
3879433	  766.2	  575.2	 5887.0	...
3879434	  766.2	  575.3	 5888.0	...
3879435	  766.1	  575.2	 5889.0	...
3879436	  766.0	  575.2	 5890.0	...
3879437	  765.9	  575.3	 5890.0	...
3879438	  765.9	  575.4	 5890.0	...
3879439	  765.8	  575.7	 5891.0	...
3879440	  765.9	  575.9	 5890.0	...
3879441	  765.9	  576.1	 5888.0	...
3879442	  765.9	  576.2	 5887.0	...
3879443	  765.8	  576.3	 5885.0	...
3879444	  765.7	  576.2	 5885.0	...
3879445	  765.6	  576.2	 5885.0	...
3879446	  765.6	  576.1	 5885.0	...
3879447	  765.5	  576.0	 5884.0	...
3879448	  765.4	  575.7	 5885.0	...
3879449	  765.3	  575.4	 5885.0	...
3879450	  765.4	  575.0	 5885.0	...
3879451	  765.4	  574.9	 5885.0	...
3879452	  765.4	  574.8	 5885.0	...
3879453	  765.5	  574.8	 5887.0	...
3879454	  765.7	  574.7	 5888.0	...
3879455	  765.5	  574.4	 5890.0	...
3879456	  765.1	  574.2	 5890.0	...
3879457	  764.7	  574.0	 5890.0	...
3879458	  764.4	  574.0	 5889.0	...
3879459	  764.2	  574.0	 5887.0	...
3879460	  763.9	  574.1	 5885.0	...
3879461	  764.0	  573.9	 5886.0	...
3879462	  764.2	  573.8	 5888.0	...
3879463	  764.3	  573.7	 5887.0	...
3879464	  764.2	  573.9	 5885.0	...
3879465	  764.4	  574.1	 5884.0	...
3879466	  764.6	  574.3	 5885.0	...
3879467	  764.7	  574.5	 5885.0	...
3879468	  764.7	  574.6	 5885.0	...
3879469	  764.8	  574.8	 5884.0	...
3879470	  764.9	  574.9	 5884.0	...
3879471	  764.9	  575.1	 5884.0	...
3879472	  764.9	  575.3	 5884.0	...
3879473	  764.8	  575.5	 5885.0	...
3879474	  764.7	  575.8	 5884.0	...
3879475	  764.7	  576.0	 5884.0	...
3879476	  764.7	  576.0	 5883.0	...
3879477	  765.0	  576.0	 5883.0	...
3879478	  765.3	  576.0	 5887.0	...
3879479	  765.5	  575.9	 5891.0	...
3879480	  765.3	  575.7	 5894.0	...
3879481	  765.2	  575.6	 5894.0	...
3879482	  765.2	  575.5	 5894.0	...
3879483	  765.1	  575.6	 5894.0	...
3879484	  764.9	  575.5	 5893.0	...
3879485	  764.7	  575.3	 5892.0	...
3879486	  764.6	  575.1	 5892.0	...
3879487	  764.6	  575.1	 5894.0	...
3879488	  764.6	  575.2	 5896.0	...
3879489	  764.5	  575.2	 5897.0	...
3879490	  764.4	  575.1	 5897.0	...
3879491	  764.5	  574.9	 5898.0	...
3879492	  764.4	  574.8	 5895.0	...
3879493	  764.2	  574.8	 5892.0	...
3879494	  764.1	  574.9	 5891.0	...
3879495	  764.1	  574.9	 5893.0	...
3879496	  764.1	  575.0	 5896.0	...
3879497	  764.2	  575.0	 5896.0	...
3879498	  764.3	  575.0	 5896.0	...
3879499	  764.5	  575.0	 5896.0	...
3879500	  764.4	  574.9	 5896.0	...
3879501	  764.3	  574.8	 5897.0	...
3879502	  764.2	  574.8	 5898.0	...
3879503	  764.4	  575.0	 5898.0	...
3879504	  764.4	  575.2	 5897.0	...
3879505	  764.2	  575.0	 5896.0	...
3879506	  764.1	  574.7	 5896.0	...
3879507	  764.1	  574.3	 5894.0	...
3879508	  764.2	  574.2	 5893.0	...
3879509	  764.2	  574.0	 5893.0	...
3879510	  764.2	  574.0	 5893.0	...
3879511	  764.2	  574.0	 5893.0	...
3879512	  764.2	  574.1	 5893.0	...
3879513	  764.5	  574.0	 5892.0	...
3879514	  764.8	  573.8	 5891.0	...
3879515	  765.1	  573.6	 5891.0	...
3879516	  765.1	  573.6	 5892.0	...
MSG	3879517 0000 _ Number On
3879517	  765.0	  573.6	 5894.0	...
3879518	  764.9	  574.0	 5896.0	...
3879519	  764.7	  574.4	 5897.0	...
3879520	  764.5	  574.7	 5897.0	...
3879521	  764.3	  574.8	 5897.0	...
3879522	  764.1	  575.0	 5897.0	...
3879523	  764.0	  574.9	 5897.0	...
3879524	  763.9	  574.6	 5900.0	...
3879525	  763.8	  574.2	 5904.0	...
3879526	  763.6	  574.1	 5904.0	...
3879527	  763.3	  574.2	 5901.0	...
3879528	  763.2	  574.4	 5899.0	...
3879529	  763.0	  574.7	 5900.0	...
3879530	  762.8	  575.0	 5902.0	...
3879531	  762.6	  575.2	 5902.0	...
3879532	  762.7	  575.3	 5903.0	...
3879533	  762.6	  575.5	 5902.0	...
3879534	  762.4	  575.6	 5901.0	...
3879535	  762.3	  575.7	 5900.0	...
3879536	  762.3	  575.7	 5902.0	...
3879537	  762.6	  575.6	 5903.0	...
3879538	  762.7	  575.6	 5904.0	...
3879539	  762.9	  575.5	 5906.0	...
3879540	  762.9	  575.7	 5908.0	...
3879541	  762.9	  575.9	 5909.0	...
3879542	  762.9	  576.2	 5910.0	...
3879543	  762.9	  576.4	 5911.0	...
3879544	  763.0	  576.7	 5911.0	...
3879545	  762.9	  576.9	 5911.0	...
3879546	  763.0	  577.1	 5911.0	...
3879547	  763.0	  577.1	 5913.0	...
3879548	  763.0	  577.1	 5914.0	...
3879549	  762.8	  577.2	 5915.0	...
3879550	  762.6	  577.3	 5915.0	...
3879551	  762.6	  577.3	 5913.0	...
3879552	  762.8	  577.1	 5911.0	...
3879553	  762.9	  576.8	 5910.0	...
3879554	  762.8	  576.6	 5912.0	...
3879555	  762.8	  576.6	 5913.0	...
3879556	  762.9	  576.5	 5914.0	...
3879557	  762.7	  576.5	 5913.0	...
3879558	  762.5	  576.5	 5912.0	...
3879559	  762.3	  576.5	 5910.0	...
3879560	  762.3	  576.5	 5910.0	...
3879561	  762.4	  576.6	 5909.0	...
3879562	  762.4	  576.6	 5908.0	...
3879563	  762.5	  576.6	 5908.0	...
3879564	  762.5	  576.6	 5908.0	...
3879565	  762.5	  576.7	 5908.0	...
3879566	  762.5	  576.8	 5909.0	...
3879567	  762.5	  576.9	 5910.0	...
3879568	  762.6	  576.8	 5911.0	...
3879569	  762.8	  576.8	 5911.0	...
3879570	  762.8	  576.9	 5912.0	...
3879571	  762.8	  577.0	 5912.0	...
3879572	  762.9	  577.2	 5914.0	...
3879573	  762.9	  577.2	 5915.0	...
3879574	  762.9	  577.4	 5917.0	...
3879575	  763.0	  577.7	 5917.0	...
3879576	  763.0	  578.0	 5917.0	...
3879577	  763.1	  578.1	 5918.0	...
3879578	  763.1	  578.2	 5920.0	...
3879579	  763.0	  578.4	 5921.0	...
3879580	  762.9	  578.1	 5922.0	...
3879581	  762.8	  577.7	 5923.0	...
3879582	  762.7	  577.5	 5924.0	...
3879583	  762.3	  577.7	 5925.0	...
3879584	  762.0	  578.0	 5926.0	...
3879585	  761.7	  578.0	 5927.0	...
3879586	  761.6	  578.1	 5928.0	...
3879587	  761.6	  577.9	 5928.0	...
3879588	  761.6	  577.8	 5929.0	...
3879589	  761.5	  577.8	 5929.0	...
3879590	  761.4	  577.8	 5931.0	...
3879591	  761.4	  577.9	 5932.0	...
3879592	  761.6	  577.9	 5932.0	...
3879593	  761.8	  577.9	 5929.0	...
3879594	  761.9	  577.8	 5926.0	...
3879595	  761.7	  577.6	 5926.0	...
3879596	  761.4	  577.3	 5926.0	...
3879597	  761.4	  577.0	 5925.0	...
3879598	  761.7	  576.8	 5924.0	...
3879599	  762.0	  576.7	 5923.0	...
3879600	  762.2	  576.6	 5922.0	...
3879601	  762.3	  576.6	 5921.0	...
3879602	  762.2	  576.7	 5923.0	...
3879603	  762.1	  576.7	 5925.0	...
3879604	  762.0	  576.8	 5928.0	...
3879605	  762.1	  576.8	 5929.0	...
3879606	  762.2	  576.7	 5930.0	...
3879607	  762.2	  576.6	 5929.0	...
3879608	  762.2	  576.5	 5928.0	...
3879609	  762.2	  576.3	 5928.0	...
3879610	  762.3	  576.2	 5928.0	...
3879611	  762.3	  576.2	 5927.0	...
3879612	  762.2	  576.4	 5925.0	...
3879613	  762.1	  576.5	 5925.0	...
3879614	  762.0	  576.6	 5926.0	...
3879615	  762.0	  576.7	 5927.0	...
3879616	  762.0	  576.9	 5928.0	...
3879617	  762.0	  577.0	 5928.0	...
3879618	  762.0	  577.0	 5927.0	...
3879619	  762.0	  577.0	 5927.0	...
3879620	  762.1	  576.8	 5927.0	...
3879621	  762.1	  576.7	 5927.0	...
3879622	  762.2	  576.4	 5927.0	...
3879623	  762.4	  576.1	 5927.0	...
3879624	  762.6	  575.9	 5927.0	...
3879625	  762.8	  575.8	 5931.0	...
3879626	  762.9	  575.8	 5935.0	...
3879627	  763.1	  575.6	 5939.0	...
3879628	  763.1	  575.5	 5939.0	...
3879629	  763.2	  575.7	 5937.0	...
3879630	  763.0	  575.9	 5936.0	...
3879631	  762.8	  576.3	 5934.0	...
3879632	  762.5	  576.4	 5933.0	...
3879633	  762.4	  576.5	 5932.0	...
3879634	  762.1	  576.6	 5932.0	...
3879635	  762.0	  576.8	 5932.0	...
3879636	  761.9	  576.9	 5933.0	...
3879637	  761.9	  577.0	 5933.0	...
3879638	  762.0	  577.0	 5935.0	...
3879639	  762.1	  576.7	 5937.0	...
3879640	  762.1	  576.2	 5938.0	...
3879641	  761.9	  575.8	 5937.0	...
3879642	  761.7	  575.8	 5937.0	...
3879643	  761.7	  575.8	 5938.0	...
3879644	  761.9	  575.6	 5938.0	...
3879645	  762.2	  575.5	 5937.0	...
3879646	  762.1	  575.4	 5937.0	...
3879647	  761.9	  575.5	 5936.0	...
3879648	  761.7	  575.6	 5935.0	...
3879649	  761.7	  575.6	 5933.0	...
3879650	  761.7	  575.6	 5933.0	...
3879651	  761.7	  575.5	 5935.0	...
3879652	  761.8	  575.7	 5937.0	...
3879653	  761.8	  576.0	 5939.0	...
3879654	  761.8	  576.4	 5940.0	...
3879655	  761.8	  576.7	 5941.0	...
3879656	  761.9	  576.8	 5941.0	...
3879657	  762.1	  576.8	 5940.0	...
3879658	  762.2	  576.7	 5941.0	...
3879659	  762.3	  576.7	 5942.0	...
3879660	  762.2	  576.7	 5944.0	...
3879661	  762.2	  576.8	 5944.0	...
3879662	  762.2	  576.9	 5945.0	...
3879663	  762.2	  577.0	 5944.0	...
3879664	  762.1	  577.1	 5943.0	...
3879665	  762.1	  577.1	 5945.0	...
3879666	  762.3	  577.3	 5947.0	...
3879667	  762.5	  577.5	 5949.0	...
3879668	  762.8	  577.4	 5949.0	...
3879669	  762.8	  576.9	 5949.0	...
3879670	  762.7	  576.5	 5948.0	...
3879671	  762.7	  576.4	 5946.0	...
3879672	  762.7	  576.5	 5945.0	...
3879673	  762.7	  576.6	 5945.0	...
3879674	  762.7	  576.6	 5946.0	...
3879675	  762.6	  576.5	 5945.0	...
3879676	  762.7	  576.4	 5944.0	...
3879677	  762.7	  576.4	 5943.0	...
3879678	  762.7	  576.3	 5942.0	...
3879679	  762.6	  576.3	 5942.0	...
3879680	  762.5	  576.5	 5944.0	...
3879681	  762.5	  576.6	 5946.0	...
3879682	  762.7	  576.7	 5948.0	...
3879683	  762.8	  576.6	 5948.0	...
3879684	  762.9	  576.5	 5947.0	...
3879685	  762.8	  576.4	 5948.0	...
3879686	  762.8	  576.3	 5950.0	...
3879687	  762.7	  576.3	 5952.0	...
3879688	  762.8	  576.3	 5953.0	...
3879689	  762.9	  576.3	 5953.0	...
3879690	  762.9	  576.2	 5952.0	...
3879691	  762.9	  576.1	 5952.0	...
3879692	  762.7	  576.0	 5952.0	...
3879693	  762.4	  576.1	 5953.0	...
3879694	  762.3	  576.0	 5951.0	...
3879695	  762.4	  576.0	 5950.0	...
3879696	  762.4	  576.0	 5948.0	...
3879697	  762.0	  576.1	 5948.0	...
3879698	  761.6	  576.1	 5947.0	...
3879699	  761.2	  576.1	 5947.0	...
3879700	  761.2	  576.1	 5946.0	...
3879701	  761.5	  576.1	 5946.0	...
3879702	  761.7	  575.9	 5945.0	...
3879703	  761.9	  575.8	 5946.0	...
3879704	  762.0	  575.9	 5946.0	...
3879705	  762.0	  576.2	 5947.0	...
3879706	  762.1	  576.7	 5947.0	...
3879707	  762.0	  576.9	 5946.0	...
3879708	  761.9	  577.2	 5945.0	...
3879709	  761.8	  577.3	 5945.0	...
3879710	  761.6	  577.4	 5946.0	...
3879711	  761.4	  577.4	 5946.0	...
3879712	  761.2	  577.4	 5946.0	...
3879713	  761.2	  577.2	 5947.0	...
3879714	  761.1	  577.1	 5948.0	...
3879715	  761.2	  577.1	 5950.0	...
3879716	  761.2	  577.1	 5952.0	...
3879717	  761.2	  577.1	 5954.0	...
3879718	  761.3	  577.0	 5955.0	...
3879719	  761.3	  577.0	 5954.0	...
3879720	  761.3	  576.9	 5953.0	...
3879721	  761.2	  577.0	 5953.0	...
3879722	  761.2	  577.0	 5953.0	...
3879723	  761.2	  577.0	 5951.0	...
3879724	  761.1	  576.9	 5949.0	...
3879725	  761.1	  576.9	 5947.0	...
3879726	  761.0	  576.9	 5948.0	...
3879727	  761.0	  576.9	 5950.0	...
3879728	  761.0	  576.8	 5954.0	...
3879729	  761.1	  576.9	 5956.0	...
3879730	  761.3	  577.0	 5956.0	...
3879731	  761.3	  577.1	 5955.0	...
3879732	  761.3	  577.5	 5953.0	...
3879733	  761.1	  577.9	 5953.0	...
3879734	  761.0	  578.3	 5954.0	...
3879735	  760.9	  578.3	 5957.0	...
3879736	  760.8	  578.4	 5961.0	...
3879737	  760.7	  578.4	 5962.0	...
3879738	  760.9	  578.3	 5962.0	...
3879739	  761.4	  577.8	 5960.0	...
3879740	  762.0	  577.3	 5958.0	...
3879741	  762.9	  576.8	 5956.0	...
3879742	  764.0	  576.4	 5954.0	...
3879743	  765.7	  576.0	 5952.0	...
3879744	  766.9	  575.3	 5953.0	...
3879745	  768.3	  574.6	 5954.0	...
3879746	  769.1	  573.7	 5955.0	...
3879747	  770.0	  573.0	 5955.0	...
3879748	  770.2	  572.2	 5955.0	...
3879749	  770.4	  571.5	 5955.0	...
3879750	  770.3	  570.9	 5955.0	...
3879751	  770.1	  570.7	 5956.0	...
3879752	  769.8	  570.8	 5957.0	...
3879753	  769.3	  571.1	 5958.0	...
3879754	  768.7	  571.4	 5958.0	...
3879755	  767.8	  571.6	 5958.0	...
3879756	  767.1	  572.1	 5957.0	...
3879757	  766.4	  572.6	 5957.0	...
3879758	  766.2	  573.0	 5957.0	...
3879759	  766.0	  573.2	 5957.0	...
3879760	  765.7	  573.5	 5957.0	...
3879761	  765.5	  573.7	 5958.0	...
3879762	  765.3	  573.8	 5960.0	...
3879763	  765.3	  573.7	 5961.0	...
3879764	  765.2	  573.4	 5961.0	...
3879765	  765.1	  573.0	 5961.0	...
3879766	  765.1	  572.9	 5961.0	...
3879767	  765.1	  573.3	 5962.0	...
3879768	  765.2	  573.9	 5962.0	...
3879769	  765.3	  574.4	 5961.0	...
3879770	  765.3	  574.6	 5960.0	...
3879771	  765.3	  574.9	 5960.0	...
3879772	  765.2	  575.2	 5960.0	...
3879773	  765.2	  575.7	 5962.0	...
3879774	  764.9	  576.3	 5958.0	...
3879775	  764.7	  576.8	 5954.0	...
3879776	  764.4	  577.1	 5950.0	...
3879777	  764.5	  577.0	 5951.0	...
3879778	  764.5	  576.9	 5953.0	...
3879779	  764.6	  576.9	 5954.0	...
3879780	  764.6	  576.9	 5955.0	...
3879781	  764.6	  576.9	 5955.0	...
3879782	  764.6	  576.4	 5955.0	...
3879783	  764.7	  575.9	 5956.0	...
3879784	  764.6	  575.5	 5958.0	...
3879785	  764.7	  575.6	 5959.0	...
3879786	  764.7	  576.0	 5959.0	...
3879787	  764.7	  576.3	 5960.0	...
3879788	  764.6	  576.4	 5960.0	...
3879789	  764.6	  576.3	 5961.0	...
3879790	  764.6	  576.4	 5961.0	...
3879791	  764.6	  576.4	 5961.0	...
3879792	  764.5	  576.1	 5961.0	...
3879793	  764.3	  575.8	 5962.0	...
3879794	  764.2	  575.5	 5962.0	...
3879795	  764.3	  575.5	 5963.0	...
3879796	  764.4	  575.5	 5964.0	...
3879797	  764.4	  575.5	 5965.0	...
3879798	  764.4	  575.6	 5965.0	...
3879799	  764.5	  575.7	 5964.0	...
3879800	  764.5	  576.0	 5963.0	...
3879801	  764.3	  576.2	 5962.0	...
3879802	  764.1	  576.1	 5963.0	...
3879803	  764.0	  575.8	 5965.0	...
3879804	  763.8	  575.8	 5965.0	...
3879805	  763.7	  576.3	 5964.0	...
3879806	  763.6	  576.8	 5963.0	...
3879807	  763.8	  577.1	 5964.0	...
3879808	  764.1	  577.0	 5965.0	...
3879809	  764.3	  576.9	 5966.0	...
3879810	  764.2	  576.7	 5968.0	...
3879811	  764.1	  576.2	 5970.0	...
3879812	  764.1	  575.9	 5971.0	...
3879813	  764.0	  575.7	 5970.0	...
3879814	  763.9	  575.9	 5966.0	...
3879815	  763.8	  576.3	 5962.0	...
3879816	  763.8	  576.6	 5959.0	...
3879817	  763.9	  576.8	 5961.0	...
MSG	3879818 0000 _ Number Off
3879818	  763.8	  576.3	 5963.0	...
3879819	  763.5	  575.9	 5963.0	...
3879820	  763.2	  575.4	 5963.0	...
3879821	  763.1	  575.3	 5963.0	...
3879822	  763.1	  575.3	 5964.0	...
3879823	  763.2	  575.2	 5965.0	...
3879824	  763.3	  575.3	 5965.0	...
3879825	  763.3	  575.5	 5964.0	...
3879826	  763.6	  576.0	 5964.0	...
3879827	  763.8	  576.4	 5964.0	...
3879828	  764.2	  576.9	 5963.0	...
3879829	  764.4	  577.0	 5963.0	...
3879830	  764.6	  577.1	 5963.0	...
3879831	  764.8	  577.3	 5962.0	...
3879832	  764.7	  577.3	 5961.0	...
3879833	  764.4	  577.2	 5960.0	...
3879834	  764.2	  577.1	 5960.0	...
3879835	  764.1	  576.9	 5959.0	...
3879836	  764.1	  576.6	 5959.0	...
3879837	  763.9	  576.3	 5960.0	...
3879838	  763.7	  575.9	 5960.0	...
3879839	  763.6	  575.9	 5960.0	...
3879840	  763.6	  576.0	 5960.0	...
3879841	  763.7	  576.0	 5961.0	...
3879842	  763.9	  576.0	 5961.0	...
3879843	  764.0	  576.0	 5963.0	...
3879844	  764.2	  576.0	 5965.0	...
3879845	  764.3	  576.4	 5966.0	...
3879846	  764.3	  576.9	 5965.0	...
3879847	  764.2	  577.1	 5964.0	...
3879848	  764.2	  576.9	 5962.0	...
3879849	  764.2	  576.8	 5959.0	...
3879850	  764.2	  576.9	 5956.0	...
3879851	  764.1	  577.0	 5954.0	...
3879852	  764.1	  576.8	 5955.0	...
3879853	  764.1	  576.7	 5956.0	...
3879854	  764.0	  576.7	 5957.0	...
3879855	  764.0	  576.7	 5957.0	...
3879856	  764.0	  576.6	 5957.0	...
3879857	  764.0	  576.7	 5956.0	...
3879858	  764.0	  576.8	 5954.0	...
3879859	  764.2	  576.9	 5953.0	...
3879860	  764.3	  576.9	 5953.0	...
3879861	  764.3	  576.8	 5953.0	...
3879862	  764.3	  576.8	 5954.0	...
3879863	  764.3	  576.8	 5955.0	...
3879864	  764.3	  576.9	 5955.0	...
3879865	  764.3	  577.1	 5955.0	...
3879866	  764.4	  577.3	 5955.0	...
3879867	  764.1	  577.1	 5955.0	...
3879868	  763.8	  576.9	 5954.0	...
3879869	  763.7	  576.8	 5954.0	...
3879870	  763.9	  576.9	 5954.0	...
3879871	  764.1	  577.0	 5954.0	...
3879872	  764.1	  577.1	 5954.0	...
3879873	  764.3	  577.3	 5954.0	...
3879874	  764.6	  577.4	 5954.0	...
3879875	  764.8	  577.3	 5953.0	...
3879876	  764.8	  577.0	 5953.0	...
3879877	  764.7	  576.8	 5953.0	...
3879878	  764.9	  576.8	 5953.0	...
3879879	  765.1	  576.7	 5953.0	...
3879880	  765.3	  576.6	 5953.0	...
3879881	  765.3	  576.6	 5952.0	...
3879882	  765.1	  576.8	 5952.0	...
3879883	  764.8	  577.0	 5951.0	...
3879884	  764.6	  577.1	 5950.0	...
3879885	  764.6	  577.1	 5950.0	...
3879886	  764.6	  577.2	 5951.0	...
3879887	  764.6	  577.4	 5952.0	...
3879888	  764.6	  577.5	 5952.0	...
3879889	  764.6	  577.6	 5951.0	...
3879890	  764.6	  577.6	 5950.0	...
3879891	  764.6	  577.8	 5949.0	...
3879892	  764.6	  578.0	 5949.0	...
3879893	  764.7	  578.0	 5950.0	...
3879894	  764.8	  577.8	 5951.0	...
3879895	  764.8	  577.7	 5950.0	...
3879896	  764.8	  577.9	 5950.0	...
3879897	  764.8	  578.1	 5949.0	...
3879898	  764.9	  578.0	 5948.0	...
3879899	  765.0	  577.7	 5948.0	...
3879900	  765.2	  577.6	 5948.0	...
3879901	  765.2	  577.8	 5949.0	...
3879902	  765.2	  578.1	 5949.0	...
3879903	  765.0	  578.2	 5949.0	...
3879904	  764.7	  578.0	 5949.0	...
3879905	  764.7	  577.8	 5949.0	...
3879906	  764.9	  577.6	 5949.0	...
3879907	  764.9	  577.7	 5948.0	...
3879908	  764.7	  577.8	 5948.0	...
3879909	  764.5	  577.8	 5949.0	...
3879910	  764.6	  577.6	 5950.0	...
3879911	  764.6	  577.4	 5950.0	...
3879912	  764.5	  577.2	 5948.0	...
3879913	  764.5	  577.3	 5944.0	...
3879914	  764.5	  577.3	 5940.0	...
3879915	  764.4	  577.2	 5939.0	...
3879916	  764.4	  576.7	 5939.0	...
3879917	  764.3	  576.4	 5939.0	...
3879918	  764.3	  576.1	 5939.0	...
3879919	  764.3	  576.0	 5939.0	...
3879920	  764.3	  575.8	 5938.0	...
3879921	  764.3	  575.7	 5936.0	...
3879922	  764.0	  575.7	 5934.0	...
3879923	  763.8	  575.8	 5934.0	...
3879924	  763.8	  575.9	 5933.0	...
3879925	  764.0	  575.9	 5933.0	...
3879926	  764.2	  575.9	 5934.0	...
3879927	  764.1	  575.9	 5936.0	...
3879928	  764.1	  576.0	 5936.0	...
3879929	  764.1	  576.0	 5935.0	...
3879930	  764.2	  575.9	 5933.0	...
3879931	  764.2	  575.8	 5933.0	...
3879932	  764.1	  575.7	 5933.0	...
3879933	  764.0	  575.7	 5933.0	...
3879934	  764.0	  575.7	 5932.0	...
3879935	  764.0	  575.7	 5933.0	...
3879936	  764.0	  575.7	 5933.0	...
3879937	  763.9	  575.7	 5934.0	...
3879938	  764.3	  575.7	 5934.0	...
3879939	  764.7	  576.0	 5933.0	...
3879940	  764.9	  576.3	 5932.0	...
3879941	  764.8	  576.5	 5930.0	...
3879942	  764.7	  576.4	 5932.0	...
3879943	  764.7	  576.2	 5933.0	...
3879944	  764.7	  576.6	 5935.0	...
3879945	  764.6	  577.0	 5935.0	...
3879946	  764.6	  577.4	 5934.0	...
3879947	  764.6	  577.3	 5934.0	...
3879948	  764.7	  577.2	 5933.0	...
3879949	  764.6	  577.1	 5933.0	...
3879950	  764.5	  577.2	 5934.0	...
3879951	  764.6	  577.2	 5935.0	...
3879952	  764.6	  577.2	 5936.0	...
3879953	  764.8	  577.2	 5937.0	...
3879954	  764.9	  577.1	 5936.0	...
3879955	  765.1	  577.2	 5934.0	...
3879956	  765.1	  577.2	 5933.0	...
3879957	  765.1	  577.2	 5933.0	...
3879958	  764.9	  577.2	 5933.0	...
3879959	  764.7	  577.3	 5933.0	...
3879960	  764.6	  577.4	 5934.0	...
3879961	  764.6	  577.4	 5935.0	...
3879962	  764.6	  577.4	 5935.0	...
3879963	  764.6	  577.2	 5935.0	...
3879964	  764.5	  577.1	 5935.0	...
3879965	  764.5	  576.9	 5936.0	...
3879966	  764.3	  576.9	 5935.0	...
3879967	  764.2	  576.8	 5934.0	...
3879968	  764.1	  576.7	 5934.0	...
3879969	  764.0	  576.7	 5936.0	...
3879970	  764.0	  576.8	 5937.0	...
3879971	  764.0	  576.9	 5936.0	...
3879972	  764.0	  577.0	 5936.0	...
3879973	  764.1	  577.0	 5934.0	...
3879974	  764.2	  577.0	 5932.0	...
3879975	  764.2	  576.8	 5929.0	...
3879976	  764.3	  576.7	 5930.0	...
3879977	  764.4	  576.7	 5932.0	...
3879978	  764.5	  577.0	 5934.0	...
3879979	  764.5	  577.0	 5934.0	...
3879980	  764.4	  576.8	 5933.0	...
3879981	  764.4	  576.8	 5932.0	...
3879982	  764.5	  576.8	 5930.0	...
3879983	  764.6	  576.9	 5930.0	...
3879984	  764.5	  576.9	 5931.0	...
3879985	  764.3	  576.9	 5932.0	...
3879986	  764.2	  577.0	 5934.0	...
3879987	  764.3	  576.9	 5936.0	...
3879988	  764.5	  576.6	 5937.0	...
3879989	  764.7	  576.4	 5937.0	...
3879990	  764.9	  576.5	 5938.0	...
3879991	  764.9	  576.5	 5939.0	...
3879992	  764.7	  576.5	 5939.0	...
3879993	  764.6	  576.7	 5939.0	...
3879994	  764.4	  577.0	 5939.0	...
3879995	  764.4	  577.2	 5937.0	...
3879996	  764.5	  577.6	 5936.0	...
3879997	  764.7	  577.9	 5934.0	...
3879998	  764.8	  578.2	 5935.0	...
3879999	  764.8	  578.0	 5935.0	...
3880000	  764.7	  577.9	 5936.0	...
3880001	  764.7	  577.9	 5936.0	...
3880002	  764.8	  578.0	 5937.0	...
3880003	  764.9	  577.9	 5939.0	...
3880004	  765.0	  577.8	 5939.0	...
3880005	  765.1	  577.7	 5939.0	...
3880006	  764.9	  577.6	 5940.0	...
3880007	  764.7	  577.5	 5941.0	...
3880008	  764.5	  577.5	 5940.0	...
3880009	  764.6	  577.7	 5938.0	...
3880010	  764.8	  577.9	 5940.0	...
3880011	  765.0	  578.1	 5943.0	...
3880012	  765.0	  578.0	 5945.0	...
3880013	  765.0	  577.9	 5944.0	...
3880014	  764.7	  578.0	 5943.0	...
3880015	  764.4	  578.3	 5943.0	...
3880016	  764.4	  578.6	 5942.0	...
3880017	  764.7	  578.7	 5940.0	...
3880018	  764.7	  578.7	 5938.0	...
3880019	  764.5	  578.8	 5937.0	...
3880020	  764.4	  578.8	 5937.0	...
3880021	  764.4	  578.7	 5938.0	...
3880022	  764.5	  578.4	 5938.0	...
3880023	  764.3	  578.3	 5939.0	...
3880024	  764.1	  578.2	 5939.0	...
3880025	  764.1	  578.2	 5940.0	...
3880026	  764.2	  578.1	 5940.0	...
3880027	  764.6	  578.0	 5940.0	...
3880028	  764.9	  577.9	 5940.0	...
3880029	  765.0	  577.9	 5940.0	...
3880030	  764.8	  578.0	 5940.0	...
3880031	  764.5	  578.1	 5940.0	...
MSG	3880032 0000 _ Number On
3880032	  764.3	  578.2	 5940.0	...
3880033	  764.1	  578.4	 5940.0	...
3880034	  764.1	  578.7	 5940.0	...
3880035	  764.2	  578.9	 5938.0	...
3880036	  764.2	  578.9	 5935.0	...
3880037	  764.1	  578.9	 5933.0	...
3880038	  763.9	  578.9	 5933.0	...
3880039	  763.9	  578.8	 5935.0	...
3880040	  763.9	  578.6	 5938.0	...
3880041	  764.0	  578.4	 5941.0	...
3880042	  764.0	  578.3	 5942.0	...
3880043	  764.0	  578.2	 5939.0	...
3880044	  764.0	  578.2	 5936.0	...
3880045	  764.0	  578.2	 5933.0	...
3880046	  764.0	  578.0	 5932.0	...
3880047	  763.9	  577.7	 5932.0	...
3880048	  764.1	  577.8	 5931.0	...
3880049	  764.2	  578.1	 5931.0	...
3880050	  764.4	  578.2	 5931.0	...
3880051	  764.4	  578.1	 5932.0	...
3880052	  764.5	  578.0	 5932.0	...
3880053	  764.5	  578.1	 5933.0	...
3880054	  764.5	  578.1	 5934.0	...
3880055	  764.5	  578.1	 5933.0	...
3880056	  764.7	  578.1	 5934.0	...
3880057	  764.9	  578.1	 5935.0	...
3880058	  765.1	  577.7	 5937.0	...
3880059	  765.1	  577.4	 5938.0	...
3880060	  765.1	  577.1	 5940.0	...
3880061	  765.2	  577.2	 5941.0	...
3880062	  765.3	  577.0	 5941.0	...
3880063	  765.4	  576.5	 5940.0	...
3880064	  765.4	  576.1	 5940.0	...
3880065	  765.4	  576.1	 5939.0	...
3880066	  765.5	  576.3	 5937.0	...
3880067	  765.5	  576.4	 5935.0	...
3880068	  765.5	  576.3	 5933.0	...
3880069	  765.5	  576.2	 5933.0	...
3880070	  765.4	  576.3	 5933.0	...
3880071	  765.3	  576.3	 5933.0	...
3880072	  765.2	  576.3	 5934.0	...
3880073	  765.2	  576.3	 5935.0	...
3880074	  765.2	  576.6	 5935.0	...
3880075	  765.2	  576.9	 5935.0	...
3880076	  765.3	  577.2	 5933.0	...
3880077	  765.3	  577.5	 5932.0	...
3880078	  765.3	  577.9	 5932.0	...
3880079	  765.3	  578.0	 5932.0	...
3880080	  765.2	  577.9	 5932.0	...
3880081	  765.2	  577.8	 5932.0	...
3880082	  765.3	  577.8	 5931.0	...
3880083	  765.3	  577.9	 5931.0	...
3880084	  765.4	  577.8	 5931.0	...
3880085	  765.2	  577.6	 5932.0	...
3880086	  765.1	  577.6	 5933.0	...
3880087	  765.0	  577.7	 5935.0	...
3880088	  765.0	  577.8	 5936.0	...
3880089	  765.0	  577.8	 5937.0	...
3880090	  765.0	  577.8	 5937.0	...
3880091	  765.0	  577.6	 5937.0	...
3880092	  765.2	  577.5	 5938.0	...
3880093	  765.3	  577.4	 5938.0	...
3880094	  765.3	  577.5	 5939.0	...
3880095	  765.3	  577.6	 5938.0	...
3880096	  765.4	  577.6	 5937.0	...
3880097	  765.4	  577.6	 5936.0	...
3880098	  765.2	  577.7	 5936.0	...
3880099	  764.9	  577.7	 5936.0	...
3880100	  764.7	  577.8	 5936.0	...
3880101	  764.7	  577.9	 5936.0	...
3880102	  764.6	  578.0	 5936.0	...
3880103	  764.6	  578.0	 5937.0	...
3880104	  764.5	  578.0	 5937.0	...
3880105	  764.6	  578.0	 5937.0	...
3880106	  764.6	  578.1	 5936.0	...
3880107	  764.5	  578.3	 5936.0	...
3880108	  764.3	  578.4	 5937.0	...
3880109	  764.0	  578.3	 5937.0	...
3880110	  764.0	  578.2	 5937.0	...
3880111	  764.1	  578.1	 5936.0	...
3880112	  764.4	  578.0	 5936.0	...
3880113	  764.8	  577.8	 5936.0	...
3880114	  764.8	  577.6	 5940.0	...
3880115	  765.0	  577.6	 5944.0	...
3880116	  765.0	  577.7	 5947.0	...
3880117	  764.9	  577.8	 5945.0	...
3880118	  764.7	  577.6	 5943.0	...
3880119	  764.4	  577.3	 5941.0	...
3880120	  764.4	  577.0	 5939.0	...
3880121	  764.4	  577.0	 5938.0	...
3880122	  764.3	  576.7	 5938.0	...
3880123	  764.1	  576.5	 5938.0	...
3880124	  763.9	  576.4	 5938.0	...
3880125	  763.7	  576.4	 5937.0	...
3880126	  763.7	  576.5	 5935.0	...
3880127	  763.8	  576.6	 5938.0	...
3880128	  763.8	  576.7	 5942.0	...
3880129	  763.8	  576.7	 5947.0	...
3880130	  763.7	  576.7	 5948.0	...
3880131	  763.7	  576.7	 5949.0	...
3880132	  763.7	  576.6	 5949.0	...
3880133	  763.6	  576.3	 5948.0	...
3880134	  763.5	  576.0	 5949.0	...
3880135	  763.6	  575.9	 5950.0	...
3880136	  763.7	  576.2	 5950.0	...
3880137	  763.8	  576.4	 5951.0	...
3880138	  763.9	  576.5	 5951.0	...
3880139	  763.9	  576.6	 5952.0	...
3880140	  763.9	  576.8	 5952.0	...
3880141	  763.9	  576.9	 5953.0	...
3880142	  763.7	  577.0	 5952.0	...
3880143	  763.5	  577.1	 5950.0	...
3880144	  763.2	  577.4	 5948.0	...
3880145	  763.2	  577.7	 5946.0	...
3880146	  763.1	  578.0	 5946.0	...
3880147	  763.0	  578.2	 5946.0	...
3880148	  762.9	  578.3	 5945.0	...
3880149	  762.7	  578.3	 5944.0	...
3880150	  762.7	  578.3	 5943.0	...
3880151	  762.6	  578.2	 5942.0	...
3880152	  762.5	  578.1	 5941.0	...
3880153	  762.5	  578.1	 5941.0	...
3880154	  762.5	  578.0	 5940.0	...
3880155	  762.4	  577.9	 5942.0	...
3880156	  762.4	  577.8	 5944.0	...
3880157	  762.6	  577.9	 5945.0	...
3880158	  762.7	  578.1	 5945.0	...
3880159	  762.7	  578.4	 5944.0	...
3880160	  762.6	  578.5	 5944.0	...
3880161	  762.5	  578.6	 5942.0	...
3880162	  762.5	  578.8	 5939.0	...
3880163	  762.4	  578.8	 5936.0	...
3880164	  762.6	  578.9	 5936.0	...
3880165	  762.8	  579.0	 5936.0	...
3880166	  762.9	  578.6	 5937.0	...
3880167	  762.8	  578.3	 5937.0	...
3880168	  762.7	  578.1	 5937.0	...
3880169	  762.7	  578.3	 5937.0	...
3880170	  762.5	  578.4	 5937.0	...
3880171	  762.2	  578.3	 5937.0	...
3880172	  762.1	  578.2	 5938.0	...
3880173	  762.2	  578.2	 5939.0	...
3880174	  762.2	  578.2	 5940.0	...
3880175	  762.0	  578.2	 5940.0	...
3880176	  761.9	  578.3	 5943.0	...
3880177	  762.0	  578.4	 5945.0	...
3880178	  762.1	  578.5	 5946.0	...
3880179	  762.3	  578.5	 5944.0	...
3880180	  762.5	  578.6	 5944.0	...
3880181	  762.7	  578.5	 5945.0	...
3880182	  762.8	  578.4	 5946.0	...
3880183	  762.9	  578.3	 5944.0	...
3880184	  762.8	  578.4	 5942.0	...
3880185	  762.8	  578.4	 5942.0	...
3880186	  762.5	  578.5	 5943.0	...
3880187	  762.2	  578.6	 5944.0	...
3880188	  762.1	  578.6	 5945.0	...
3880189	  762.2	  578.6	 5945.0	...
3880190	  762.4	  578.3	 5945.0	...
3880191	  762.4	  578.1	 5945.0	...
3880192	  762.5	  577.8	 5946.0	...
3880193	  762.5	  577.9	 5947.0	...
3880194	  762.5	  578.2	 5948.0	...
3880195	  762.5	  578.4	 5948.0	...
3880196	  762.5	  578.7	 5947.0	...
3880197	  762.5	  578.8	 5945.0	...
3880198	  762.3	  578.8	 5945.0	...
3880199	  762.3	  578.8	 5944.0	...
3880200	  762.3	  578.7	 5944.0	...
3880201	  762.3	  578.6	 5945.0	...
3880202	  762.4	  578.6	 5946.0	...
3880203	  762.3	  578.5	 5946.0	...
3880204	  762.2	  578.4	 5946.0	...
3880205	  762.0	  578.2	 5948.0	...
3880206	  761.9	  578.2	 5949.0	...
3880207	  761.8	  578.2	 5950.0	...
3880208	  761.7	  578.3	 5950.0	...
3880209	  761.5	  578.1	 5950.0	...
3880210	  761.5	  577.8	 5952.0	...
3880211	  761.6	  577.8	 5952.0	...
3880212	  761.8	  577.9	 5953.0	...
3880213	  762.0	  578.1	 5954.0	...
3880214	  762.0	  578.1	 5955.0	...
3880215	  761.8	  578.4	 5954.0	...
3880216	  761.7	  578.7	 5952.0	...
3880217	  761.7	  578.9	 5950.0	...
3880218	  761.7	  578.9	 5950.0	...
3880219	  761.7	  579.1	 5951.0	...
3880220	  761.7	  579.2	 5953.0	...
3880221	  761.8	  579.5	 5955.0	...
3880222	  761.9	  579.5	 5955.0	...
3880223	  762.0	  579.4	 5956.0	...
3880224	  762.0	  579.2	 5959.0	...
3880225	  761.9	  579.2	 5961.0	...
3880226	  761.5	  579.2	 5961.0	...
3880227	  761.1	  579.5	 5959.0	...
3880228	  761.1	  579.6	 5958.0	...
3880229	  761.4	  579.7	 5959.0	...
3880230	  761.7	  579.6	 5960.0	...
3880231	  761.7	  579.4	 5960.0	...
3880232	  761.4	  579.4	 5959.0	...
3880233	  761.1	  579.6	 5960.0	...
3880234	  760.9	  579.8	 5962.0	...
3880235	  761.1	  579.8	 5965.0	...
3880236	  761.2	  579.9	 5966.0	...
3880237	  761.0	  579.9	 5966.0	...
3880238	  760.8	  579.9	 5967.0	...
3880239	  760.7	  579.8	 5967.0	...
3880240	  760.8	  579.6	 5966.0	...
3880241	  761.0	  579.5	 5966.0	...
3880242	  761.0	  579.5	 5967.0	...
3880243	  760.9	  579.6	 5966.0	...
3880244	  760.7	  579.5	 5965.0	...
3880245	  760.5	  579.3	 5965.0	...
3880246	  760.2	  579.0	 5967.0	...
3880247	  760.1	  579.0	 5967.0	...
3880248	  760.0	  579.0	 5966.0	...
3880249	  759.9	  578.9	 5964.0	...
3880250	  759.7	  578.8	 5965.0	...
3880251	  759.8	  578.7	 5966.0	...
3880252	  760.0	  578.5	 5966.0	...
3880253	  759.8	  578.5	 5968.0	...
3880254	  759.5	  578.5	 5970.0	...
3880255	  759.3	  578.8	 5972.0	...
3880256	  759.3	  579.0	 5972.0	...
3880257	  759.2	  579.1	 5971.0	...
3880258	  759.1	  578.9	 5970.0	...
3880259	  759.1	  578.6	 5968.0	...
3880260	  759.1	  578.5	 5968.0	...
3880261	  759.0	  578.5	 5968.0	...
3880262	  759.4	  578.7	 5968.0	...
3880263	  759.8	  578.7	 5970.0	...
3880264	  760.1	  578.7	 5972.0	...
3880265	  759.9	  578.7	 5974.0	...
3880266	  759.8	  578.6	 5974.0	...
3880267	  759.9	  578.6	 5974.0	...
3880268	  759.8	  578.5	 5975.0	...
3880269	  759.7	  578.6	 5975.0	...
3880270	  760.2	  578.6	 5976.0	...
3880271	  761.0	  578.6	 5976.0	...
3880272	  762.0	  578.0	 5976.0	...
3880273	  762.4	  577.2	 5978.0	...
3880274	  763.2	  576.3	 5980.0	...
3880275	  764.0	  575.7	 5981.0	...
3880276	  765.1	  574.5	 5983.0	...
3880277	  765.9	  573.5	 5985.0	...
3880278	  766.9	  572.9	 5987.0	...
3880279	  767.5	  572.6	 5985.0	...
3880280	  767.9	  572.4	 5984.0	...
3880281	  767.9	  572.2	 5983.0	...
3880282	  767.9	  572.2	 5984.0	...
3880283	  767.9	  572.2	 5983.0	...
3880284	  767.7	  572.2	 5983.0	...
3880285	  767.3	  572.4	 5983.0	...
3880286	  766.6	  572.7	 5983.0	...
3880287	  766.1	  573.1	 5985.0	...
3880288	  765.4	  573.5	 5986.0	...
3880289	  765.2	  574.0	 5986.0	...
3880290	  764.9	  574.3	 5986.0	...
3880291	  764.9	  574.5	 5986.0	...
3880292	  764.7	  574.7	 5986.0	...
3880293	  764.1	  574.8	 5986.0	...
3880294	  763.5	  574.8	 5985.0	...
3880295	  763.0	  574.8	 5985.0	...
3880296	  762.8	  574.8	 5987.0	...
3880297	  762.5	  574.9	 5988.0	...
3880298	  762.0	  574.9	 5989.0	...
3880299	  761.8	  575.3	 5989.0	...
3880300	  761.7	  575.6	 5990.0	...
3880301	  761.8	  576.0	 5990.0	...
3880302	  762.0	  576.0	 5991.0	...
3880303	  762.0	  576.0	 5991.0	...
3880304	  762.2	  576.0	 5991.0	...
3880305	  762.3	  575.8	 5991.0	...
3880306	  762.4	  575.8	 5991.0	...
3880307	  762.4	  575.7	 5991.0	...
3880308	  762.5	  575.8	 5990.0	...
3880309	  762.5	  576.0	 5990.0	...
3880310	  762.5	  576.1	 5992.0	...
3880311	  762.3	  576.2	 5994.0	...
3880312	  762.0	  576.3	 5994.0	...
3880313	  762.0	  576.4	 5992.0	...
3880314	  762.2	  576.4	 5990.0	...
3880315	  762.5	  576.8	 5990.0	...
3880316	  762.6	  577.3	 5989.0	...
3880317	  762.4	  577.7	 5989.0	...
3880318	  762.0	  577.7	 5989.0	...
3880319	  761.8	  577.7	 5989.0	...
3880320	  761.6	  577.6	 5989.0	...
3880321	  761.6	  577.6	 5990.0	...
3880322	  761.7	  577.6	 5989.0	...
3880323	  761.7	  577.8	 5988.0	...
3880324	  761.6	  577.9	 5987.0	...
3880325	  761.5	  578.1	 5989.0	...
3880326	  761.4	  578.1	 5991.0	...
3880327	  761.4	  578.2	 5991.0	...
3880328	  761.3	  578.3	 5992.0	...
3880329	  761.4	  578.3	 5994.0	...
3880330	  761.4	  578.2	 5996.0	...
3880331	  761.5	  578.6	 5995.0	...
3880332	  761.4	  579.0	 5994.0	...
3880333	  761.3	  579.5	 5994.0	...
3880334	  761.1	  579.6	 5995.0	...
3880335	  761.0	  579.6	 5995.0	...
3880336	  760.9	  579.5	 5994.0	...
3880337	  760.7	  579.4	 5993.0	...
3880338	  760.7	  579.3	 5994.0	...
3880339	  760.7	  579.3	 5994.0	...
3880340	  760.7	  579.4	 5994.0	...
3880341	  760.6	  579.4	 5996.0	...
3880342	  760.6	  579.5	 5998.0	...
3880343	  760.6	  579.1	 5999.0	...
3880344	  760.6	  578.8	 5998.0	...
3880345	  760.6	  578.4	 5999.0	...
3880346	  760.7	  578.3	 5997.0	...
3880347	  760.8	  577.9	 5996.0	...
3880348	  760.8	  577.5	 5995.0	...
MSG	3880349 0000 _ Number Off
3880349	  760.7	  577.0	 5996.0	...
3880350	  760.6	  577.0	 5997.0	...
3880351	  760.6	  576.9	 5997.0	...
3880352	  760.5	  576.8	 5997.0	...
3880353	  760.5	  576.7	 5996.0	...
3880354	  760.4	  576.3	 5996.0	...
3880355	  760.4	  576.1	 5996.0	...
3880356	  760.2	  575.9	 5996.0	...
3880357	  760.0	  575.8	 5996.0	...
3880358	  759.9	  575.8	 5996.0	...
3880359	  759.9	  575.7	 5995.0	...
3880360	  759.9	  575.7	 5995.0	...
3880361	  759.8	  575.7	 5996.0	...
3880362	  759.8	  575.8	 5997.0	...
3880363	  759.8	  576.0	 5998.0	...
3880364	  759.9	  576.2	 5997.0	...
3880365	  760.1	  576.4	 5996.0	...
3880366	  760.3	  576.4	 5997.0	...
3880367	  760.5	  576.5	 5999.0	...
3880368	  760.5	  576.6	 6000.0	...
3880369	  760.2	  576.8	 6001.0	...
3880370	  759.9	  577.1	 6006.0	...
3880371	  759.6	  577.2	 6011.0	...
3880372	  759.6	  577.2	 6016.0	...
3880373	  759.7	  577.0	 6016.0	...
3880374	  759.9	  576.8	 6014.0	...
3880375	  760.1	  577.0	 6011.0	...
3880376	  760.1	  577.3	 6007.0	...
3880377	  760.2	  577.6	 6006.0	...
3880378	  760.3	  577.8	 6005.0	...
3880379	  760.4	  578.0	 6006.0	...
3880380	  760.5	  578.3	 6007.0	...
3880381	  760.7	  578.2	 6008.0	...
3880382	  760.7	  578.2	 6008.0	...
3880383	  760.8	  578.3	 6008.0	...
3880384	  760.9	  578.7	 6007.0	...
3880385	  760.9	  579.0	 6007.0	...
3880386	  761.0	  579.2	 6007.0	...
3880387	  761.1	  579.0	 6007.0	...
3880388	  761.0	  579.0	 6006.0	...
3880389	  760.7	  579.0	 6007.0	...
3880390	  760.4	  579.1	 6008.0	...
3880391	  760.3	  579.1	 6008.0	...
3880392	  760.3	  579.1	 6008.0	...
3880393	  760.3	  579.1	 6008.0	...
3880394	  760.3	  579.4	 6008.0	...
3880395	  760.3	  579.7	 6007.0	...
3880396	  760.4	  580.0	 6006.0	...
3880397	  760.5	  580.2	 6005.0	...
3880398	  760.7	  580.3	 6005.0	...
3880399	  760.6	  580.5	 6006.0	...
3880400	  760.4	  580.5	 6007.0	...
3880401	  760.2	  580.4	 6007.0	...
3880402	  760.1	  580.3	 6008.0	...
3880403	  760.0	  580.4	 6008.0	...
3880404	  759.8	  580.7	 6007.0	...
3880405	  759.6	  580.9	 6008.0	...
3880406	  759.7	  580.9	 6009.0	...
3880407	  760.0	  580.7	 6008.0	...
3880408	  760.2	  580.3	 6008.0	...
3880409	  760.3	  579.9	 6007.0	...
3880410	  760.4	  579.5	 6007.0	...
3880411	  760.3	  579.2	 6007.0	...
3880412	  760.1	  579.1	 6007.0	...
3880413	  759.9	  579.1	 6006.0	...
3880414	  760.0	  579.3	 6006.0	...
3880415	  760.1	  579.5	 6006.0	...
3880416	  760.1	  579.6	 6006.0	...
3880417	  760.0	  579.4	 6007.0	...
3880418	  759.8	  579.3	 6008.0	...
3880419	  759.6	  579.3	 6010.0	...
3880420	  759.6	  579.2	 6010.0	...
3880421	  759.7	  579.2	 6010.0	...
3880422	  759.7	  579.1	 6009.0	...
3880423	  759.6	  579.1	 6008.0	...
3880424	  759.4	  578.8	 6007.0	...
3880425	  759.2	  578.6	 6006.0	...
3880426	  759.1	  578.5	 6005.0	...
3880427	  759.2	  578.6	 6006.0	...
3880428	  759.4	  578.6	 6007.0	...
3880429	  759.5	  578.7	 6010.0	...
3880430	  759.6	  578.9	 6012.0	...
3880431	  759.6	  579.1	 6011.0	...
3880432	  759.5	  579.3	 6008.0	...
3880433	  759.3	  579.3	 6006.0	...
3880434	  759.2	  579.4	 6009.0	...
3880435	  759.3	  579.3	 6013.0	...
3880436	  759.5	  579.3	 6015.0	...
3880437	  759.7	  579.2	 6014.0	...
3880438	  759.7	  579.2	 6013.0	...
3880439	  759.7	  579.0	 6012.0	...
3880440	  759.6	  578.8	 6012.0	...
3880441	  759.3	  578.7	 6012.0	...
3880442	  759.0	  578.8	 6012.0	...
3880443	  758.8	  578.9	 6013.0	...
3880444	  758.8	  578.9	 6014.0	...
3880445	  758.8	  578.9	 6015.0	...
3880446	  758.7	  578.9	 6014.0	...
3880447	  758.7	  578.9	 6014.0	...
3880448	  758.7	  578.9	 6016.0	...
3880449	  758.6	  579.0	 6017.0	...
3880450	  758.8	  579.2	 6018.0	...
3880451	  759.2	  579.3	 6016.0	...
3880452	  759.5	  579.3	 6014.0	...
3880453	  759.6	  579.3	 6012.0	...
3880454	  759.6	  579.3	 6011.0	...
3880455	  759.6	  579.2	 6010.0	...
3880456	  759.5	  579.1	 6010.0	...
3880457	  759.4	  579.1	 6011.0	...
3880458	  759.3	  579.1	 6013.0	...
3880459	  759.3	  579.1	 6015.0	...
3880460	  759.3	  579.2	 6015.0	...
3880461	  759.3	  579.2	 6014.0	...
3880462	  759.3	  579.2	 6016.0	...
3880463	  759.2	  579.3	 6019.0	...
3880464	  759.1	  579.3	 6020.0	...
3880465	  759.0	  579.4	 6017.0	...
3880466	  759.0	  579.4	 6014.0	...
3880467	  759.1	  579.4	 6015.0	...
3880468	  759.2	  579.3	 6015.0	...
3880469	  759.1	  579.2	 6014.0	...
3880470	  758.9	  579.0	 6012.0	...
3880471	  758.7	  579.0	 6010.0	...
3880472	  758.6	  579.0	 6011.0	...
3880473	  758.4	  579.2	 6011.0	...
3880474	  758.2	  579.5	 6014.0	...
3880475	  758.0	  579.7	 6016.0	...
3880476	  758.0	  579.7	 6016.0	...
3880477	  758.0	  579.7	 6015.0	...
3880478	  757.9	  579.8	 6015.0	...
3880479	  758.0	  579.9	 6014.0	...
3880480	  758.0	  580.1	 6013.0	...
3880481	  758.1	  580.5	 6012.0	...
3880482	  758.1	  580.9	 6012.0	...
3880483	  758.1	  581.1	 6011.0	...
3880484	  758.0	  581.1	 6011.0	...
3880485	  758.1	  581.0	 6012.0	...
3880486	  758.4	  580.9	 6013.0	...
3880487	  758.8	  580.9	 6014.0	...
3880488	  759.1	  580.9	 6014.0	...
3880489	  759.2	  580.9	 6014.0	...
3880490	  759.1	  580.8	 6016.0	...
3880491	  758.9	  581.0	 6018.0	...
3880492	  758.6	  581.2	 6020.0	...
3880493	  758.5	  581.5	 6020.0	...
3880494	  758.5	  581.4	 6019.0	...
3880495	  758.5	  581.4	 6021.0	...
3880496	  758.4	  581.4	 6022.0	...
3880497	  758.4	  581.4	 6023.0	...
3880498	  758.4	  581.4	 6023.0	...
3880499	  758.5	  581.5	 6023.0	...
3880500	  758.5	  581.6	 6021.0	...
3880501	  758.5	  581.9	 6019.0	...
3880502	  758.5	  582.2	 6017.0	...
3880503	  758.4	  582.3	 6019.0	...
3880504	  758.3	  582.3	 6021.0	...
3880505	  758.3	  582.0	 6023.0	...
3880506	  758.2	  581.8	 6020.0	...
3880507	  758.2	  581.7	 6018.0	...
3880508	  758.1	  581.8	 6016.0	...
3880509	  758.0	  582.0	 6016.0	...
3880510	  757.9	  582.1	 6015.0	...
3880511	  757.8	  582.1	 6015.0	...
3880512	  757.6	  582.4	 6015.0	...
3880513	  757.6	  582.7	 6015.0	...
3880514	  757.6	  583.0	 6015.0	...
3880515	  757.6	  582.9	 6014.0	...
3880516	  757.5	  583.0	 6012.0	...
3880517	  757.5	  583.1	 6011.0	...
3880518	  757.5	  583.3	 6012.0	...
3880519	  757.6	  583.6	 6014.0	...
3880520	  757.8	  583.8	 6017.0	...
3880521	  758.0	  583.8	 6018.0	...
3880522	  758.1	  583.6	 6018.0	...
3880523	  758.2	  583.5	 6017.0	...
3880524	  757.9	  583.6	 6017.0	...
3880525	  757.7	  583.5	 6019.0	...
3880526	  757.5	  583.4	 6023.0	...
3880527	  757.7	  583.2	 6027.0	...
3880528	  757.8	  582.9	 6028.0	...
3880529	  757.8	  582.6	 6028.0	...
3880530	  757.7	  582.5	 6026.0	...
3880531	  757.6	  582.8	 6023.0	...
3880532	  757.6	  583.2	 6020.0	...
3880533	  757.5	  583.4	 6021.0	...
3880534	  757.5	  583.7	 6023.0	...
3880535	  757.4	  583.6	 6025.0	...
3880536	  757.5	  583.6	 6025.0	...
3880537	  757.6	  583.5	 6025.0	...
3880538	  757.7	  583.5	 6026.0	...
3880539	  757.7	  583.1	 6027.0	...
3880540	  757.6	  582.8	 6028.0	...
3880541	  757.6	  582.4	 6028.0	...
3880542	  757.6	  582.5	 6028.0	...
3880543	  757.6	  582.6	 6027.0	...
3880544	  757.6	  582.7	 6028.0	...
3880545	  757.3	  582.7	 6029.0	...
3880546	  756.8	  582.8	 6030.0	...
3880547	  756.2	  582.8	 6030.0	...
3880548	  755.9	  582.8	 6029.0	...
3880549	  755.9	  582.7	 6029.0	...
3880550	  755.8	  582.7	 6029.0	...
3880551	  755.8	  582.7	 6029.0	...
3880552	  755.7	  582.6	 6029.0	...
3880553	  755.8	  582.6	 6029.0	...
3880554	  756.0	  582.6	 6030.0	...
MSG	3880555 0000 _ Number On
3880555	  756.3	  582.3	 6030.0	...
3880556	  756.5	  582.1	 6030.0	...
3880557	  756.6	  581.8	 6030.0	...
3880558	  756.6	  582.0	 6030.0	...
3880559	  756.6	  582.3	 6030.0	...
3880560	  756.5	  582.6	 6030.0	...
3880561	  756.4	  582.6	 6030.0	...
3880562	  756.3	  582.7	 6031.0	...
3880563	  756.3	  582.7	 6032.0	...
3880564	  756.3	  582.7	 6033.0	...
3880565	  756.2	  582.9	 6033.0	...
3880566	  756.2	  583.2	 6033.0	...
3880567	  756.2	  583.6	 6033.0	...
3880568	  756.3	  583.8	 6033.0	...
3880569	  756.3	  583.9	 6033.0	...
3880570	  756.6	  583.8	 6033.0	...
3880571	  756.8	  583.7	 6033.0	...
3880572	  757.1	  583.7	 6036.0	...
3880573	  757.1	  583.8	 6038.0	...
3880574	  757.1	  583.9	 6041.0	...
3880575	  757.0	  584.0	 6041.0	...
3880576	  757.1	  584.1	 6041.0	...
3880577	  757.2	  584.1	 6041.0	...
3880578	  757.4	  584.2	 6039.0	...
3880579	  757.4	  584.3	 6036.0	...
3880580	  757.1	  584.5	 6036.0	...
3880581	  756.8	  584.7	 6039.0	...
3880582	  756.5	  585.0	 6041.0	...
3880583	  756.6	  585.2	 6040.0	...
3880584	  756.8	  585.3	 6042.0	...
3880585	  757.1	  584.8	 6044.0	...
3880586	  757.4	  584.2	 6046.0	...
3880587	  758.0	  583.2	 6047.0	...
EFIX R   3878694	3880587	1894	  763.6	  577.9	   5943
SSACC R  3880588
3880588	  758.8	  581.9	 6047.0	...
3880589	  760.0	  580.4	 6046.0	...
3880590	  761.5	  578.7	 6042.0	...
3880591	  763.4	  577.3	 6038.0	...
3880592	  765.3	  574.9	 6035.0	...
3880593	  767.2	  573.1	 6035.0	...
3880594	  768.7	  570.8	 6035.0	...
3880595	  770.0	  569.2	 6034.0	...
ESACC R  3880588	3880595	8	  758.8	  581.9	  770.0	  569.2	   0.36	     49
SFIX R   3880596
3880596	  771.1	  567.3	 6033.0	...
3880597	  771.6	  566.2	 6031.0	...
3880598	  771.9	  565.7	 6029.0	...
3880599	  771.9	  565.6	 6028.0	...
3880600	  771.9	  566.0	 6026.0	...
3880601	  771.8	  566.5	 6025.0	...
3880602	  771.5	  567.5	 6023.0	...
3880603	  771.3	  568.5	 6026.0	...
3880604	  771.0	  569.7	 6030.0	...
3880605	  770.7	  570.3	 6029.0	...
3880606	  770.3	  570.8	 6025.0	...
3880607	  769.8	  571.0	 6021.0	...
3880608	  769.5	  571.0	 6025.0	...
3880609	  769.2	  570.6	 6028.0	...
3880610	  768.8	  570.1	 6032.0	...
3880611	  768.4	  569.8	 6033.0	...
3880612	  767.9	  569.6	 6035.0	...
3880613	  767.4	  569.6	 6034.0	...
3880614	  766.9	  569.7	 6035.0	...
3880615	  766.5	  569.9	 6035.0	...
3880616	  766.3	  570.3	 6036.0	...
3880617	  766.3	  570.9	 6036.0	...
3880618	  766.3	  571.5	 6037.0	...
3880619	  766.3	  571.7	 6039.0	...
3880620	  766.3	  572.1	 6040.0	...
3880621	  766.3	  572.5	 6039.0	...
3880622	  766.2	  573.0	 6039.0	...
3880623	  766.0	  573.0	 6037.0	...
3880624	  765.7	  573.0	 6037.0	...
3880625	  765.7	  573.4	 6037.0	...
3880626	  765.8	  573.7	 6038.0	...
3880627	  765.9	  573.9	 6042.0	...
3880628	  765.9	  573.9	 6046.0	...
3880629	  765.9	  573.8	 6046.0	...
3880630	  765.9	  573.7	 6043.0	...
3880631	  765.7	  573.7	 6040.0	...
3880632	  765.5	  573.8	 6041.0	...
3880633	  765.3	  573.9	 6042.0	...
3880634	  765.4	  574.0	 6043.0	...
3880635	  765.3	  574.2	 6043.0	...
3880636	  765.2	  574.5	 6043.0	...
3880637	  765.0	  574.6	 6044.0	...
3880638	  765.0	  574.7	 6045.0	...
3880639	  765.1	  574.6	 6045.0	...
3880640	  765.1	  574.5	 6043.0	...
3880641	  765.2	  574.2	 6042.0	...
3880642	  765.2	  574.1	 6043.0	...
3880643	  765.2	  574.2	 6044.0	...
3880644	  765.2	  574.5	 6045.0	...
3880645	  765.2	  574.9	 6044.0	...
3880646	  765.2	  575.0	 6043.0	...
3880647	  765.2	  575.1	 6041.0	...
3880648	  765.2	  575.2	 6041.0	...
3880649	  765.1	  575.3	 6042.0	...
3880650	  765.0	  575.6	 6043.0	...
3880651	  765.0	  575.7	 6042.0	...
3880652	  764.8	  575.7	 6042.0	...
3880653	  764.5	  575.6	 6043.0	...
3880654	  764.3	  575.5	 6043.0	...
3880655	  764.3	  575.5	 6045.0	...
3880656	  764.2	  575.7	 6048.0	...
3880657	  764.2	  575.9	 6050.0	...
3880658	  764.2	  576.1	 6051.0	...
3880659	  764.3	  576.3	 6050.0	...
3880660	  764.2	  576.4	 6049.0	...
3880661	  764.2	  576.5	 6049.0	...
3880662	  764.1	  576.6	 6050.0	...
3880663	  764.1	  576.6	 6051.0	...
3880664	  764.0	  576.7	 6052.0	...
3880665	  763.9	  576.8	 6052.0	...
3880666	  763.8	  576.9	 6050.0	...
3880667	  763.7	  577.0	 6049.0	...
3880668	  763.6	  577.1	 6047.0	...
3880669	  763.6	  577.0	 6046.0	...
3880670	  763.7	  576.9	 6045.0	...
3880671	  763.8	  576.7	 6045.0	...
3880672	  763.9	  576.7	 6044.0	...
3880673	  764.0	  576.7	 6046.0	...
3880674	  764.1	  576.7	 6048.0	...
3880675	  764.0	  576.8	 6051.0	...
3880676	  763.8	  576.9	 6051.0	...
3880677	  763.6	  577.0	 6052.0	...
3880678	  763.5	  577.1	 6052.0	...
3880679	  763.5	  577.1	 6052.0	...
3880680	  763.5	  577.1	 6052.0	...
3880681	  763.5	  577.1	 6052.0	...
3880682	  763.5	  577.1	 6052.0	...
3880683	  763.4	  577.1	 6051.0	...
3880684	  763.4	  577.0	 6050.0	...
3880685	  763.5	  576.9	 6048.0	...
3880686	  763.5	  576.8	 6047.0	...
3880687	  763.6	  576.8	 6047.0	...
3880688	  763.7	  577.0	 6048.0	...
3880689	  763.9	  577.1	 6050.0	...
3880690	  764.0	  577.3	 6051.0	...
3880691	  764.0	  577.4	 6051.0	...
3880692	  764.0	  577.5	 6051.0	...
3880693	  764.0	  577.6	 6052.0	...
3880694	  763.9	  577.5	 6053.0	...
3880695	  763.6	  577.4	 6054.0	...
3880696	  763.5	  577.5	 6055.0	...
3880697	  763.4	  577.8	 6055.0	...
3880698	  763.4	  578.0	 6056.0	...
3880699	  763.4	  577.9	 6057.0	...
3880700	  763.3	  577.9	 6058.0	...
3880701	  763.2	  577.6	 6057.0	...
3880702	  763.2	  577.2	 6056.0	...
3880703	  763.2	  576.9	 6055.0	...
3880704	  763.2	  576.9	 6055.0	...
3880705	  763.3	  576.8	 6054.0	...
3880706	  763.3	  576.6	 6053.0	...
3880707	  763.3	  576.4	 6052.0	...
3880708	  763.3	  576.2	 6052.0	...
3880709	  763.4	  576.4	 6052.0	...
3880710	  763.4	  576.6	 6052.0	...
3880711	  763.3	  576.7	 6052.0	...
3880712	  763.2	  576.6	 6052.0	...
3880713	  763.2	  576.6	 6052.0	...
3880714	  763.2	  576.5	 6053.0	...
3880715	  763.2	  576.4	 6053.0	...
3880716	  763.2	  576.2	 6054.0	...
3880717	  763.2	  576.2	 6056.0	...
3880718	  763.1	  575.9	 6058.0	...
3880719	  763.0	  575.8	 6059.0	...
3880720	  763.0	  575.6	 6057.0	...
3880721	  763.1	  575.6	 6056.0	...
3880722	  762.7	  575.7	 6056.0	...
3880723	  762.1	  575.9	 6055.0	...
3880724	  761.6	  576.0	 6054.0	...
3880725	  761.7	  575.7	 6053.0	...
3880726	  761.6	  575.6	 6053.0	...
3880727	  761.4	  575.6	 6054.0	...
3880728	  761.4	  575.8	 6054.0	...
3880729	  761.5	  575.7	 6054.0	...
3880730	  761.6	  575.5	 6055.0	...
3880731	  761.5	  575.4	 6055.0	...
3880732	  761.6	  575.4	 6055.0	...
3880733	  761.6	  575.4	 6056.0	...
3880734	  761.7	  575.7	 6057.0	...
3880735	  761.7	  576.0	 6058.0	...
3880736	  761.5	  576.2	 6059.0	...
3880737	  761.1	  576.1	 6061.0	...
3880738	  760.8	  576.0	 6061.0	...
3880739	  760.5	  576.0	 6060.0	...
3880740	  760.5	  575.9	 6061.0	...
3880741	  760.4	  575.9	 6063.0	...
3880742	  760.3	  575.9	 6066.0	...
3880743	  760.2	  575.9	 6068.0	...
3880744	  760.2	  575.9	 6069.0	...
3880745	  760.3	  576.0	 6068.0	...
3880746	  760.5	  576.0	 6067.0	...
3880747	  760.7	  576.1	 6066.0	...
3880748	  760.8	  576.1	 6066.0	...
3880749	  760.9	  576.2	 6066.0	...
3880750	  761.1	  576.3	 6067.0	...
3880751	  761.1	  576.4	 6066.0	...
3880752	  761.1	  576.5	 6062.0	...
3880753	  761.0	  576.8	 6059.0	...
3880754	  760.9	  577.2	 6057.0	...
3880755	  760.8	  577.5	 6057.0	...
3880756	  760.7	  577.5	 6057.0	...
3880757	  760.7	  577.5	 6057.0	...
3880758	  760.7	  577.7	 6058.0	...
3880759	  760.7	  578.0	 6058.0	...
3880760	  760.6	  578.3	 6059.0	...
3880761	  760.6	  578.3	 6060.0	...
3880762	  760.6	  578.4	 6060.0	...
3880763	  760.6	  578.4	 6060.0	...
3880764	  760.5	  578.6	 6060.0	...
3880765	  760.4	  578.6	 6059.0	...
3880766	  760.3	  578.6	 6057.0	...
3880767	  760.1	  578.5	 6055.0	...
3880768	  760.1	  578.4	 6054.0	...
3880769	  760.0	  578.3	 6054.0	...
3880770	  760.1	  578.3	 6055.0	...
3880771	  760.1	  578.3	 6056.0	...
3880772	  760.1	  578.3	 6057.0	...
3880773	  760.1	  578.8	 6057.0	...
3880774	  760.2	  579.3	 6056.0	...
3880775	  760.2	  579.8	 6054.0	...
3880776	  760.3	  579.8	 6054.0	...
3880777	  760.4	  579.8	 6055.0	...
3880778	  760.4	  579.8	 6057.0	...
3880779	  760.5	  579.8	 6058.0	...
3880780	  760.5	  579.7	 6058.0	...
3880781	  760.4	  579.4	 6058.0	...
3880782	  760.2	  579.1	 6060.0	...
3880783	  760.0	  578.9	 6062.0	...
3880784	  759.9	  579.1	 6063.0	...
3880785	  759.9	  579.4	 6061.0	...
3880786	  759.8	  579.5	 6058.0	...
3880787	  759.8	  579.7	 6057.0	...
3880788	  759.7	  579.6	 6059.0	...
3880789	  759.7	  579.8	 6061.0	...
3880790	  759.7	  580.0	 6062.0	...
3880791	  760.0	  580.1	 6063.0	...
3880792	  760.2	  580.0	 6064.0	...
3880793	  760.3	  580.0	 6063.0	...
3880794	  760.1	  579.9	 6063.0	...
3880795	  759.9	  579.8	 6063.0	...
3880796	  759.9	  579.6	 6064.0	...
3880797	  759.9	  579.7	 6065.0	...
3880798	  759.9	  579.7	 6066.0	...
3880799	  759.6	  579.7	 6066.0	...
3880800	  759.3	  579.6	 6067.0	...
3880801	  758.7	  580.0	 6068.0	...
3880802	  757.9	  580.5	 6069.0	...
3880803	  756.8	  581.1	 6068.0	...
3880804	  755.6	  581.4	 6067.0	...
3880805	  754.7	  581.5	 6066.0	...
3880806	  753.6	  581.6	 6065.0	...
3880807	  752.4	  581.6	 6064.0	...
3880808	  751.3	  581.8	 6062.0	...
3880809	  750.2	  582.1	 6059.0	...
3880810	  749.8	  582.2	 6057.0	...
3880811	  749.3	  582.4	 6057.0	...
3880812	  749.0	  582.4	 6059.0	...
3880813	  748.8	  582.5	 6058.0	...
3880814	  748.5	  582.6	 6056.0	...
3880815	  748.6	  582.6	 6054.0	...
3880816	  748.8	  582.7	 6054.0	...
3880817	  749.2	  582.7	 6055.0	...
3880818	  749.6	  582.8	 6055.0	...
3880819	  750.0	  582.7	 6057.0	...
3880820	  750.3	  582.7	 6058.0	...
3880821	  750.5	  582.7	 6060.0	...
3880822	  750.7	  582.7	 6061.0	...
3880823	  751.0	  582.7	 6061.0	...
3880824	  751.5	  582.7	 6060.0	...
3880825	  751.9	  582.6	 6059.0	...
3880826	  752.3	  582.6	 6059.0	...
3880827	  752.5	  582.6	 6059.0	...
3880828	  752.6	  582.5	 6058.0	...
3880829	  752.9	  582.3	 6058.0	...
3880830	  753.2	  582.0	 6057.0	...
3880831	  753.1	  581.8	 6057.0	...
3880832	  752.7	  581.8	 6056.0	...
3880833	  752.4	  581.8	 6057.0	...
3880834	  752.2	  581.9	 6057.0	...
3880835	  751.9	  581.9	 6058.0	...
3880836	  751.5	  581.9	 6058.0	...
3880837	  751.2	  582.2	 6057.0	...
3880838	  751.0	  582.5	 6058.0	...
3880839	  751.1	  582.7	 6059.0	...
3880840	  751.3	  582.4	 6062.0	...
3880841	  751.4	  582.1	 6064.0	...
3880842	  751.3	  581.9	 6065.0	...
3880843	  751.2	  581.9	 6063.0	...
3880844	  751.2	  581.9	 6062.0	...
3880845	  751.1	  581.8	 6059.0	...
3880846	  751.3	  582.1	 6056.0	...
3880847	  751.5	  582.6	 6057.0	...
3880848	  751.9	  583.1	 6060.0	...
3880849	  752.1	  583.3	 6064.0	...
3880850	  752.2	  583.1	 6064.0	...
3880851	  752.2	  583.1	 6064.0	...
3880852	  752.2	  583.0	 6064.0	...
3880853	  752.1	  583.0	 6066.0	...
3880854	  752.0	  583.0	 6069.0	...
3880855	  751.8	  583.0	 6070.0	...
3880856	  751.9	  583.0	 6066.0	...
3880857	  751.9	  583.0	 6062.0	...
3880858	  751.7	  583.1	 6059.0	...
3880859	  751.6	  583.2	 6059.0	...
3880860	  751.4	  583.3	 6059.0	...
3880861	  751.5	  583.5	 6059.0	...
3880862	  751.7	  583.6	 6059.0	...
MSG	3880863 0000 _ Number Off
3880863	  751.8	  583.7	 6057.0	...
3880864	  751.9	  583.8	 6056.0	...
3880865	  751.8	  583.9	 6057.0	...
3880866	  751.7	  584.0	 6059.0	...
3880867	  751.6	  584.0	 6061.0	...
3880868	  751.4	  583.8	 6060.0	...
3880869	  751.0	  583.7	 6059.0	...
3880870	  750.8	  583.6	 6059.0	...
3880871	  750.8	  583.7	 6060.0	...
3880872	  751.0	  583.7	 6060.0	...
3880873	  751.2	  583.9	 6060.0	...
3880874	  751.2	  584.2	 6060.0	...
3880875	  751.3	  584.4	 6061.0	...
3880876	  751.3	  584.5	 6062.0	...
3880877	  751.3	  584.7	 6063.0	...
3880878	  751.3	  584.8	 6064.0	...
3880879	  751.2	  585.0	 6065.0	...
3880880	  751.1	  585.0	 6066.0	...
3880881	  751.0	  584.9	 6064.0	...
3880882	  750.9	  584.9	 6061.0	...
3880883	  751.0	  584.9	 6058.0	...
3880884	  751.1	  584.9	 6057.0	...
3880885	  751.2	  585.0	 6057.0	...
3880886	  751.3	  585.0	 6058.0	...
3880887	  751.3	  585.0	 6059.0	...
3880888	  751.3	  584.8	 6060.0	...
3880889	  751.2	  584.7	 6060.0	...
3880890	  751.2	  584.7	 6059.0	...
3880891	  751.2	  584.6	 6059.0	...
3880892	  751.2	  584.6	 6056.0	...
3880893	  751.2	  584.6	 6053.0	...
3880894	  751.3	  584.4	 6050.0	...
3880895	  751.4	  584.3	 6049.0	...
3880896	  751.6	  584.2	 6048.0	...
3880897	  751.6	  584.2	 6048.0	...
3880898	  751.5	  584.3	 6049.0	...
3880899	  751.4	  584.4	 6049.0	...
3880900	  751.2	  584.8	 6051.0	...
3880901	  751.3	  585.0	 6053.0	...
3880902	  751.4	  585.1	 6054.0	...
3880903	  751.5	  585.0	 6052.0	...
3880904	  751.6	  585.0	 6051.0	...
3880905	  751.7	  585.1	 6051.0	...
3880906	  751.7	  585.3	 6053.0	...
3880907	  751.6	  585.2	 6055.0	...
3880908	  751.5	  585.1	 6056.0	...
3880909	  751.5	  585.1	 6055.0	...
3880910	  751.5	  584.9	 6054.0	...
3880911	  751.5	  584.7	 6053.0	...
3880912	  751.5	  584.8	 6053.0	...
3880913	  751.5	  585.1	 6053.0	...
3880914	  751.6	  585.8	 6056.0	...
3880915	  751.7	  586.2	 6060.0	...
3880916	  751.8	  586.4	 6061.0	...
3880917	  752.0	  586.3	 6057.0	...
3880918	  752.3	  586.4	 6053.0	...
3880919	  752.6	  586.7	 6051.0	...
3880920	  752.7	  587.0	 6051.0	...
3880921	  752.3	  587.1	 6052.0	...
3880922	  751.9	  586.9	 6052.0	...
3880923	  751.5	  586.5	 6050.0	...
3880924	  751.4	  586.1	 6049.0	...
3880925	  751.2	  585.9	 6048.0	...
3880926	  751.1	  585.9	 6049.0	...
3880927	  751.0	  586.0	 6050.0	...
3880928	  751.0	  586.0	 6051.0	...
3880929	  751.2	  586.0	 6053.0	...
3880930	  751.3	  586.0	 6055.0	...
3880931	  751.3	  585.9	 6057.0	...
3880932	  751.2	  586.4	 6058.0	...
3880933	  751.1	  587.0	 6058.0	...
3880934	  751.1	  587.2	 6058.0	...
3880935	  751.1	  586.8	 6058.0	...
3880936	  751.1	  586.5	 6056.0	...
3880937	  751.1	  586.2	 6054.0	...
3880938	  751.0	  585.9	 6052.0	...
3880939	  750.8	  585.6	 6051.0	...
3880940	  750.7	  585.4	 6049.0	...
3880941	  750.7	  585.2	 6048.0	...
3880942	  750.7	  585.1	 6048.0	...
3880943	  750.8	  585.3	 6048.0	...
3880944	  750.8	  585.5	 6048.0	...
3880945	  750.8	  585.7	 6049.0	...
3880946	  750.7	  585.9	 6051.0	...
3880947	  750.6	  586.1	 6048.0	...
3880948	  750.4	  586.2	 6045.0	...
3880949	  750.2	  586.1	 6041.0	...
3880950	  750.0	  586.0	 6041.0	...
3880951	  750.0	  586.0	 6041.0	...
3880952	  750.2	  586.1	 6042.0	...
3880953	  750.3	  586.2	 6044.0	...
3880954	  750.3	  586.1	 6046.0	...
3880955	  750.4	  586.0	 6048.0	...
3880956	  750.4	  586.0	 6048.0	...
3880957	  750.3	  585.9	 6048.0	...
3880958	  750.2	  585.9	 6047.0	...
3880959	  750.0	  586.0	 6045.0	...
3880960	  749.9	  586.0	 6044.0	...
3880961	  749.8	  586.1	 6045.0	...
3880962	  749.8	  586.1	 6045.0	...
3880963	  750.0	  586.1	 6045.0	...
3880964	  750.2	  586.0	 6044.0	...
3880965	  750.4	  585.8	 6043.0	...
3880966	  750.3	  585.8	 6041.0	...
3880967	  750.3	  585.9	 6040.0	...
3880968	  750.1	  585.9	 6040.0	...
3880969	  750.1	  585.9	 6040.0	...
3880970	  750.1	  586.2	 6040.0	...
3880971	  750.3	  586.5	 6040.0	...
3880972	  750.5	  586.6	 6040.0	...
3880973	  750.6	  586.5	 6040.0	...
3880974	  750.6	  586.4	 6040.0	...
3880975	  750.5	  586.3	 6039.0	...
3880976	  750.5	  586.2	 6039.0	...
3880977	  750.5	  586.2	 6038.0	...
3880978	  750.5	  586.1	 6040.0	...
3880979	  750.6	  586.0	 6042.0	...
3880980	  750.8	  586.3	 6043.0	...
3880981	  750.7	  586.4	 6043.0	...
3880982	  750.5	  586.6	 6043.0	...
3880983	  750.5	  586.6	 6043.0	...
3880984	  750.7	  586.6	 6041.0	...
3880985	  750.9	  586.5	 6040.0	...
3880986	  750.8	  586.3	 6038.0	...
3880987	  750.7	  586.2	 6037.0	...
3880988	  750.7	  586.3	 6037.0	...
3880989	  750.8	  586.5	 6037.0	...
3880990	  750.8	  586.5	 6038.0	...
3880991	  750.7	  586.8	 6037.0	...
3880992	  750.6	  587.0	 6037.0	...
3880993	  750.5	  587.3	 6036.0	...
3880994	  750.4	  587.2	 6036.0	...
3880995	  750.3	  586.9	 6036.0	...
3880996	  750.2	  586.6	 6036.0	...
3880997	  750.2	  586.5	 6036.0	...
3880998	  750.2	  586.4	 6036.0	...
3880999	  750.2	  586.4	 6035.0	...
3881000	  750.2	  586.4	 6036.0	...
3881001	  750.2	  586.5	 6038.0	...
3881002	  750.2	  586.6	 6038.0	...
3881003	  750.1	  586.7	 6036.0	...
3881004	  750.1	  586.8	 6034.0	...
3881005	  750.1	  586.7	 6034.0	...
3881006	  750.1	  586.7	 6035.0	...
3881007	  750.1	  586.7	 6036.0	...
3881008	  750.2	  586.7	 6037.0	...
3881009	  750.3	  586.6	 6037.0	...
3881010	  750.3	  586.6	 6037.0	...
3881011	  750.3	  586.6	 6036.0	...
3881012	  750.1	  586.8	 6036.0	...
3881013	  749.9	  587.1	 6035.0	...
3881014	  749.8	  587.3	 6035.0	...
3881015	  749.9	  587.2	 6035.0	...
3881016	  750.0	  587.2	 6034.0	...
3881017	  750.1	  587.3	 6032.0	...
3881018	  750.2	  587.6	 6030.0	...
3881019	  750.3	  587.6	 6030.0	...
3881020	  750.2	  587.6	 6030.0	...
3881021	  750.2	  587.4	 6031.0	...
3881022	  750.1	  587.2	 6031.0	...
3881023	  750.0	  587.1	 6032.0	...
3881024	  749.9	  587.2	 6032.0	...
3881025	  750.0	  587.3	 6033.0	...
3881026	  750.2	  587.3	 6034.0	...
3881027	  750.4	  587.1	 6034.0	...
3881028	  750.5	  586.7	 6036.0	...
3881029	  750.5	  586.4	 6038.0	...
3881030	  750.6	  586.5	 6037.0	...
3881031	  750.6	  586.9	 6035.0	...
3881032	  750.7	  587.3	 6033.0	...
3881033	  750.7	  587.2	 6033.0	...
3881034	  750.9	  587.2	 6033.0	...
3881035	  751.0	  587.3	 6034.0	...
3881036	  751.1	  587.5	 6033.0	...
3881037	  751.0	  587.8	 6031.0	...
3881038	  751.0	  587.9	 6029.0	...
3881039	  751.0	  588.1	 6027.0	...
3881040	  751.1	  588.1	 6027.0	...
3881041	  751.3	  588.1	 6026.0	...
3881042	  751.5	  588.1	 6024.0	...
3881043	  751.6	  588.1	 6022.0	...
3881044	  751.6	  588.0	 6021.0	...
3881045	  751.6	  587.9	 6021.0	...
3881046	  751.5	  587.9	 6023.0	...
3881047	  751.5	  588.1	 6026.0	...
3881048	  751.4	  588.3	 6029.0	...
3881049	  751.4	  588.4	 6029.0	...
3881050	  751.4	  588.2	 6029.0	...
3881051	  751.4	  588.0	 6031.0	...
3881052	  751.4	  588.0	 6033.0	...
3881053	  751.5	  588.2	 6034.0	...
3881054	  751.4	  588.3	 6033.0	...
3881055	  751.3	  588.5	 6032.0	...
3881056	  751.3	  588.7	 6030.0	...
3881057	  751.4	  588.9	 6028.0	...
3881058	  751.6	  588.9	 6027.0	...
3881059	  751.6	  588.9	 6026.0	...
3881060	  751.5	  588.9	 6025.0	...
3881061	  751.3	  589.0	 6023.0	...
3881062	  751.3	  589.0	 6021.0	...
3881063	  751.2	  589.0	 6019.0	...
3881064	  751.1	  589.1	 6017.0	...
MSG	3881065 0000 _ Number On
3881065	  751.1	  589.0	 6017.0	...
3881066	  751.1	  589.0	 6017.0	...
3881067	  751.1	  589.0	 6016.0	...
3881068	  751.2	  589.1	 6015.0	...
3881069	  751.2	  589.0	 6015.0	...
3881070	  751.3	  588.9	 6018.0	...
3881071	  751.4	  588.7	 6020.0	...
3881072	  751.3	  588.7	 6021.0	...
3881073	  751.3	  588.7	 6020.0	...
3881074	  751.3	  588.7	 6019.0	...
3881075	  751.2	  588.7	 6019.0	...
3881076	  751.2	  588.7	 6021.0	...
3881077	  751.1	  588.7	 6022.0	...
3881078	  751.0	  588.6	 6024.0	...
3881079	  750.9	  588.5	 6026.0	...
3881080	  750.9	  588.7	 6027.0	...
3881081	  750.7	  588.9	 6028.0	...
3881082	  750.6	  589.1	 6028.0	...
3881083	  750.5	  589.0	 6029.0	...
3881084	  750.4	  589.0	 6030.0	...
3881085	  750.7	  589.2	 6030.0	...
3881086	  751.0	  589.3	 6031.0	...
3881087	  751.4	  589.2	 6031.0	...
3881088	  751.4	  589.3	 6031.0	...
3881089	  751.4	  589.3	 6031.0	...
3881090	  751.4	  589.3	 6031.0	...
3881091	  751.2	  589.3	 6031.0	...
3881092	  751.0	  589.3	 6032.0	...
3881093	  751.0	  589.4	 6033.0	...
3881094	  751.0	  589.4	 6033.0	...
3881095	  751.1	  589.5	 6032.0	...
3881096	  751.3	  589.6	 6030.0	...
3881097	  751.5	  589.7	 6028.0	...
3881098	  751.5	  589.8	 6028.0	...
3881099	  751.4	  589.8	 6028.0	...
3881100	  751.2	  589.8	 6029.0	...
3881101	  751.2	  590.0	 6030.0	...
3881102	  751.3	  590.2	 6030.0	...
3881103	  751.5	  590.5	 6030.0	...
3881104	  751.7	  590.5	 6029.0	...
3881105	  751.8	  590.6	 6028.0	...
3881106	  751.9	  590.6	 6026.0	...
3881107	  751.9	  590.6	 6025.0	...
3881108	  751.9	  590.6	 6026.0	...
3881109	  751.8	  590.5	 6027.0	...
3881110	  751.8	  590.5	 6028.0	...
3881111	  751.6	  590.5	 6027.0	...
3881112	  751.5	  590.5	 6027.0	...
3881113	  751.4	  590.6	 6027.0	...
3881114	  751.4	  590.6	 6026.0	...
3881115	  751.4	  591.0	 6024.0	...
3881116	  751.5	  591.4	 6023.0	...
3881117	  751.5	  591.4	 6022.0	...
3881118	  751.5	  591.0	 6022.0	...
3881119	  751.6	  590.8	 6023.0	...
3881120	  751.7	  590.9	 6024.0	...
3881121	  751.8	  590.9	 6024.0	...
3881122	  751.8	  590.8	 6025.0	...
3881123	  751.7	  590.6	 6025.0	...
3881124	  751.6	  590.7	 6025.0	...
3881125	  751.6	  590.7	 6024.0	...
3881126	  751.6	  590.8	 6022.0	...
3881127	  751.6	  591.0	 6021.0	...
3881128	  751.5	  591.1	 6021.0	...
3881129	  751.5	  591.2	 6020.0	...
3881130	  751.5	  591.0	 6021.0	...
3881131	  751.3	  590.9	 6022.0	...
3881132	  751.2	  590.9	 6022.0	...
3881133	  751.2	  590.9	 6020.0	...
3881134	  751.4	  590.9	 6018.0	...
3881135	  751.7	  590.7	 6019.0	...
3881136	  751.7	  590.6	 6022.0	...
3881137	  751.6	  590.4	 6025.0	...
3881138	  751.6	  590.5	 6025.0	...
3881139	  751.5	  590.5	 6024.0	...
3881140	  751.5	  590.5	 6024.0	...
3881141	  751.5	  590.8	 6023.0	...
3881142	  751.3	  591.0	 6023.0	...
3881143	  751.0	  591.4	 6023.0	...
3881144	  750.8	  591.5	 6025.0	...
3881145	  750.7	  591.3	 6026.0	...
3881146	  750.7	  590.8	 6027.0	...
3881147	  750.9	  590.2	 6028.0	...
3881148	  751.6	  589.6	 6029.0	...
EFIX R   3880596	3881148	553	  755.7	  582.5	   6045
SSACC R  3881149
3881149	  752.5	  589.2	 6030.0	...
3881150	  753.7	  588.1	 6028.0	...
3881151	  754.8	  586.9	 6025.0	...
3881152	  756.4	  584.7	 6022.0	...
3881153	  757.7	  582.6	 6022.0	...
3881154	  758.6	  580.9	 6021.0	...
3881155	  759.7	  578.9	 6021.0	...
3881156	  760.4	  577.1	 6020.0	...
ESACC R  3881149	3881156	8	  752.5	  589.2	  760.4	  577.1	   0.31	     41
SFIX R   3881157
3881157	  761.0	  575.1	 6018.0	...
3881158	  761.0	  574.1	 6015.0	...
3881159	  760.9	  573.7	 6012.0	...
3881160	  760.7	  573.7	 6011.0	...
3881161	  760.5	  573.9	 6010.0	...
3881162	  760.3	  573.9	 6009.0	...
3881163	  760.3	  574.0	 6007.0	...
3881164	  760.1	  574.7	 6007.0	...
3881165	  759.8	  575.9	 6006.0	...
3881166	  759.4	  577.6	 6005.0	...
3881167	  759.2	  579.1	 6006.0	...
3881168	  758.8	  580.1	 6007.0	...
3881169	  758.2	  580.8	 6008.0	...
3881170	  757.7	  582.1	 6009.0	...
3881171	  757.5	  583.1	 6010.0	...
3881172	  757.6	  584.1	 6011.0	...
3881173	  757.4	  584.4	 6013.0	...
3881174	  757.0	  584.7	 6015.0	...
3881175	  756.7	  585.0	 6017.0	...
3881176	  756.7	  585.2	 6019.0	...
3881177	  756.7	  585.3	 6021.0	...
3881178	  756.8	  585.0	 6024.0	...
3881179	  757.0	  584.8	 6026.0	...
3881180	  757.4	  584.7	 6026.0	...
3881181	  757.6	  584.8	 6023.0	...
3881182	  757.8	  584.7	 6019.0	...
3881183	  757.8	  584.4	 6018.0	...
3881184	  757.9	  584.1	 6017.0	...
3881185	  758.2	  584.0	 6017.0	...
3881186	  758.4	  583.9	 6018.0	...
3881187	  758.4	  583.9	 6018.0	...
3881188	  758.4	  584.1	 6019.0	...
3881189	  758.3	  584.6	 6019.0	...
3881190	  758.2	  585.1	 6019.0	...
3881191	  758.4	  585.3	 6018.0	...
3881192	  758.4	  585.3	 6017.0	...
3881193	  758.4	  585.6	 6016.0	...
3881194	  758.5	  585.9	 6016.0	...
3881195	  758.7	  586.1	 6016.0	...
3881196	  758.9	  586.1	 6015.0	...
3881197	  759.0	  586.1	 6016.0	...
3881198	  759.0	  586.1	 6015.0	...
3881199	  758.8	  586.2	 6014.0	...
3881200	  758.7	  586.2	 6012.0	...
3881201	  758.5	  586.3	 6011.0	...
3881202	  758.5	  586.3	 6012.0	...
3881203	  758.5	  586.4	 6013.0	...
3881204	  758.5	  586.4	 6015.0	...
3881205	  758.6	  586.4	 6012.0	...
3881206	  758.7	  586.3	 6009.0	...
3881207	  758.8	  586.2	 6006.0	...
3881208	  758.9	  586.1	 6004.0	...
3881209	  758.9	  586.2	 6003.0	...
3881210	  758.8	  586.2	 6003.0	...
3881211	  758.7	  586.2	 6004.0	...
3881212	  758.6	  586.3	 6005.0	...
3881213	  758.5	  586.3	 6005.0	...
3881214	  758.6	  586.3	 6005.0	...
3881215	  758.6	  586.3	 6005.0	...
3881216	  758.5	  586.4	 6004.0	...
3881217	  758.4	  586.5	 6004.0	...
3881218	  758.4	  586.6	 6004.0	...
3881219	  758.5	  586.7	 6004.0	...
3881220	  758.6	  586.7	 6006.0	...
3881221	  758.7	  586.4	 6005.0	...
3881222	  758.7	  586.3	 6003.0	...
3881223	  758.7	  586.2	 6002.0	...
3881224	  758.8	  586.2	 6002.0	...
3881225	  758.9	  586.4	 6003.0	...
3881226	  758.9	  586.5	 6002.0	...
3881227	  759.0	  586.7	 6001.0	...
3881228	  759.0	  586.8	 5999.0	...
3881229	  759.1	  587.0	 5998.0	...
3881230	  759.1	  587.1	 5998.0	...
3881231	  758.9	  587.5	 5999.0	...
3881232	  758.7	  587.9	 5997.0	...
3881233	  758.6	  588.2	 5995.0	...
3881234	  758.6	  588.2	 5992.0	...
3881235	  758.6	  588.1	 5991.0	...
3881236	  758.7	  587.9	 5992.0	...
3881237	  758.7	  587.8	 5992.0	...
3881238	  758.8	  588.0	 5993.0	...
3881239	  758.8	  588.2	 5993.0	...
3881240	  758.8	  588.3	 5993.0	...
3881241	  758.8	  588.2	 5993.0	...
3881242	  758.9	  588.0	 5993.0	...
3881243	  759.1	  587.9	 5993.0	...
3881244	  759.2	  587.9	 5994.0	...
3881245	  759.2	  588.0	 5995.0	...
3881246	  759.1	  588.4	 5994.0	...
3881247	  759.1	  588.9	 5992.0	...
3881248	  759.1	  589.3	 5990.0	...
3881249	  759.0	  589.3	 5990.0	...
3881250	  759.2	  589.3	 5991.0	...
3881251	  759.4	  589.4	 5991.0	...
3881252	  759.6	  589.2	 5990.0	...
3881253	  759.6	  589.0	 5988.0	...
3881254	  759.7	  588.6	 5988.0	...
3881255	  759.8	  588.5	 5989.0	...
3881256	  759.9	  588.7	 5990.0	...
3881257	  759.7	  589.2	 5990.0	...
3881258	  759.6	  589.7	 5990.0	...
3881259	  759.4	  589.8	 5990.0	...
3881260	  759.4	  589.8	 5987.0	...
3881261	  759.4	  589.9	 5985.0	...
3881262	  759.3	  590.0	 5984.0	...
3881263	  759.5	  590.1	 5986.0	...
3881264	  759.7	  590.1	 5988.0	...
3881265	  759.9	  589.9	 5989.0	...
3881266	  759.9	  589.7	 5990.0	...
3881267	  759.8	  589.7	 5989.0	...
3881268	  759.7	  589.9	 5988.0	...
3881269	  759.7	  590.1	 5987.0	...
3881270	  759.9	  590.1	 5987.0	...
3881271	  760.0	  590.1	 5987.0	...
3881272	  760.0	  590.1	 5987.0	...
3881273	  760.1	  590.0	 5986.0	...
3881274	  760.3	  590.0	 5985.0	...
3881275	  760.2	  590.0	 5983.0	...
3881276	  760.1	  590.0	 5982.0	...
3881277	  759.9	  590.0	 5981.0	...
3881278	  759.8	  590.0	 5980.0	...
3881279	  760.0	  589.9	 5979.0	...
3881280	  760.2	  589.9	 5981.0	...
3881281	  760.2	  589.5	 5983.0	...
3881282	  760.1	  589.2	 5984.0	...
3881283	  759.9	  588.9	 5983.0	...
3881284	  759.9	  588.8	 5982.0	...
3881285	  760.0	  588.9	 5983.0	...
3881286	  759.8	  588.9	 5979.0	...
3881287	  759.7	  589.0	 5976.0	...
3881288	  759.5	  589.0	 5974.0	...
3881289	  759.5	  589.0	 5975.0	...
3881290	  759.6	  589.0	 5977.0	...
3881291	  759.6	  588.6	 5978.0	...
3881292	  759.7	  588.3	 5977.0	...
3881293	  759.8	  588.4	 5975.0	...
3881294	  759.9	  588.7	 5976.0	...
3881295	  760.0	  589.0	 5980.0	...
3881296	  760.0	  588.9	 5983.0	...
3881297	  760.1	  588.8	 5985.0	...
3881298	  760.1	  588.7	 5984.0	...
3881299	  760.1	  588.8	 5984.0	...
3881300	  760.1	  588.9	 5983.0	...
3881301	  760.1	  589.1	 5981.0	...
3881302	  760.2	  589.1	 5980.0	...
3881303	  760.2	  589.1	 5979.0	...
3881304	  760.2	  588.7	 5979.0	...
3881305	  760.2	  588.3	 5979.0	...
3881306	  760.1	  588.0	 5979.0	...
3881307	  760.3	  588.0	 5980.0	...
3881308	  760.5	  588.1	 5981.0	...
3881309	  760.7	  588.2	 5981.0	...
3881310	  760.6	  588.3	 5979.0	...
3881311	  760.5	  588.5	 5977.0	...
3881312	  760.5	  588.6	 5974.0	...
3881313	  760.5	  588.5	 5972.0	...
3881314	  760.7	  588.3	 5970.0	...
3881315	  761.0	  588.1	 5968.0	...
3881316	  761.3	  588.0	 5968.0	...
3881317	  761.5	  588.0	 5967.0	...
3881318	  761.4	  588.0	 5967.0	...
3881319	  761.4	  588.1	 5965.0	...
3881320	  761.3	  588.4	 5962.0	...
3881321	  761.3	  588.6	 5960.0	...
3881322	  761.3	  589.0	 5960.0	...
3881323	  761.4	  589.3	 5961.0	...
3881324	  761.6	  589.5	 5961.0	...
3881325	  761.8	  589.7	 5961.0	...
3881326	  761.6	  589.9	 5963.0	...
3881327	  761.3	  590.1	 5964.0	...
3881328	  761.0	  590.0	 5965.0	...
3881329	  761.1	  590.1	 5965.0	...
3881330	  761.2	  590.2	 5965.0	...
3881331	  761.3	  590.3	 5964.0	...
3881332	  761.4	  590.4	 5963.0	...
3881333	  761.5	  590.4	 5963.0	...
3881334	  761.6	  590.5	 5966.0	...
3881335	  761.6	  590.6	 5968.0	...
3881336	  761.5	  590.8	 5969.0	...
3881337	  761.3	  590.8	 5969.0	...
3881338	  761.2	  590.9	 5968.0	...
3881339	  761.3	  591.0	 5966.0	...
3881340	  761.3	  591.4	 5965.0	...
3881341	  761.6	  591.7	 5966.0	...
3881342	  761.8	  591.9	 5969.0	...
3881343	  762.0	  591.9	 5971.0	...
3881344	  761.9	  591.9	 5972.0	...
3881345	  761.8	  591.8	 5971.0	...
3881346	  761.8	  591.9	 5971.0	...
3881347	  761.7	  592.1	 5970.0	...
3881348	  761.7	  592.3	 5968.0	...
3881349	  761.9	  592.3	 5968.0	...
3881350	  762.2	  592.2	 5969.0	...
3881351	  762.4	  592.4	 5971.0	...
3881352	  762.5	  592.5	 5972.0	...
3881353	  762.5	  592.8	 5972.0	...
3881354	  762.5	  592.8	 5970.0	...
3881355	  762.4	  592.8	 5967.0	...
3881356	  762.4	  592.7	 5965.0	...
3881357	  762.3	  592.6	 5967.0	...
3881358	  762.3	  592.6	 5970.0	...
3881359	  762.3	  592.5	 5970.0	...
3881360	  762.2	  592.6	 5968.0	...
3881361	  762.5	  592.5	 5966.0	...
3881362	  762.7	  592.3	 5966.0	...
3881363	  762.9	  592.2	 5965.0	...
3881364	  762.9	  592.1	 5964.0	...
3881365	  762.9	  592.1	 5965.0	...
3881366	  762.8	  592.1	 5965.0	...
3881367	  762.7	  591.8	 5969.0	...
3881368	  762.7	  591.6	 5973.0	...
3881369	  762.8	  591.4	 5973.0	...
3881370	  762.8	  591.2	 5969.0	...
3881371	  762.7	  591.1	 5965.0	...
3881372	  762.6	  590.7	 5967.0	...
3881373	  762.6	  590.5	 5968.0	...
3881374	  762.5	  590.3	 5969.0	...
3881375	  762.5	  590.4	 5967.0	...
3881376	  762.3	  590.9	 5965.0	...
3881377	  762.1	  591.5	 5964.0	...
3881378	  761.8	  591.9	 5964.0	...
3881379	  761.8	  591.8	 5964.0	...
MSG	3881380 0000 _ Number Off
3881380	  761.8	  591.7	 5961.0	...
3881381	  761.9	  591.6	 5958.0	...
3881382	  762.1	  591.3	 5954.0	...
3881383	  762.4	  591.0	 5954.0	...
3881384	  762.8	  590.1	 5953.0	...
3881385	  763.3	  589.4	 5950.0	...
3881386	  764.0	  588.3	 5948.0	...
3881387	  765.2	  587.6	 5949.0	...
3881388	  766.5	  586.5	 5953.0	...
3881389	  767.5	  585.8	 5956.0	...
3881390	  768.4	  584.8	 5956.0	...
3881391	  769.3	  584.3	 5955.0	...
3881392	  770.0	  583.8	 5955.0	...
3881393	  770.1	  583.6	 5955.0	...
3881394	  770.1	  583.5	 5954.0	...
3881395	  769.7	  583.4	 5952.0	...
3881396	  769.2	  583.3	 5950.0	...
3881397	  768.5	  583.4	 5949.0	...
3881398	  767.6	  583.7	 5950.0	...
3881399	  767.0	  584.3	 5952.0	...
3881400	  766.4	  584.9	 5952.0	...
3881401	  766.3	  585.1	 5949.0	...
3881402	  766.2	  585.6	 5946.0	...
3881403	  766.2	  586.2	 5945.0	...
3881404	  766.3	  586.9	 5946.0	...
3881405	  766.3	  587.2	 5949.0	...
3881406	  766.3	  587.3	 5951.0	...
3881407	  766.4	  587.3	 5951.0	...
3881408	  766.5	  587.4	 5950.0	...
3881409	  766.6	  587.5	 5950.0	...
3881410	  766.7	  587.5	 5953.0	...
3881411	  766.7	  587.5	 5955.0	...
3881412	  766.7	  587.5	 5954.0	...
3881413	  766.6	  587.4	 5953.0	...
3881414	  766.6	  587.4	 5953.0	...
3881415	  766.7	  587.4	 5952.0	...
3881416	  766.7	  587.4	 5951.0	...
3881417	  766.7	  587.5	 5951.0	...
3881418	  766.7	  587.6	 5952.0	...
3881419	  766.6	  587.7	 5953.0	...
3881420	  766.6	  587.8	 5953.0	...
3881421	  766.7	  587.8	 5954.0	...
3881422	  766.7	  587.7	 5954.0	...
3881423	  766.8	  587.7	 5953.0	...
3881424	  766.8	  587.6	 5953.0	...
3881425	  766.9	  587.6	 5952.0	...
3881426	  766.9	  587.4	 5952.0	...
3881427	  766.9	  587.3	 5953.0	...
3881428	  766.9	  587.3	 5953.0	...
3881429	  766.6	  587.6	 5956.0	...
3881430	  766.3	  587.8	 5959.0	...
3881431	  766.1	  587.9	 5961.0	...
3881432	  766.2	  588.3	 5961.0	...
3881433	  766.4	  588.7	 5961.0	...
3881434	  766.4	  589.0	 5963.0	...
3881435	  766.3	  588.9	 5965.0	...
3881436	  766.3	  588.8	 5965.0	...
3881437	  766.3	  588.8	 5965.0	...
3881438	  766.3	  588.9	 5966.0	...
3881439	  766.2	  589.1	 5967.0	...
3881440	  765.9	  589.3	 5966.0	...
3881441	  765.7	  589.4	 5963.0	...
3881442	  765.4	  589.5	 5960.0	...
3881443	  765.4	  589.6	 5960.0	...
3881444	  765.3	  589.7	 5960.0	...
3881445	  765.5	  590.0	 5961.0	...
3881446	  765.8	  590.3	 5961.0	...
3881447	  766.1	  590.8	 5962.0	...
3881448	  766.3	  590.9	 5963.0	...
3881449	  766.5	  591.1	 5961.0	...
3881450	  766.8	  591.1	 5959.0	...
3881451	  766.9	  591.1	 5957.0	...
3881452	  767.0	  591.1	 5958.0	...
3881453	  767.0	  591.1	 5957.0	...
3881454	  767.0	  591.2	 5956.0	...
3881455	  766.9	  591.3	 5955.0	...
3881456	  766.8	  591.3	 5955.0	...
3881457	  766.9	  591.4	 5956.0	...
3881458	  767.0	  591.3	 5956.0	...
3881459	  767.1	  591.2	 5956.0	...
3881460	  767.1	  591.1	 5957.0	...
3881461	  767.1	  591.2	 5958.0	...
3881462	  767.1	  591.2	 5959.0	...
3881463	  767.1	  591.3	 5958.0	...
3881464	  767.0	  591.4	 5956.0	...
3881465	  767.0	  591.5	 5955.0	...
3881466	  766.9	  591.5	 5956.0	...
3881467	  766.9	  591.4	 5957.0	...
3881468	  766.9	  591.5	 5956.0	...
3881469	  766.9	  591.7	 5956.0	...
3881470	  766.8	  592.0	 5955.0	...
3881471	  766.8	  591.9	 5955.0	...
3881472	  766.9	  591.7	 5955.0	...
3881473	  766.9	  591.5	 5955.0	...
3881474	  766.9	  591.5	 5953.0	...
3881475	  766.9	  591.4	 5951.0	...
3881476	  766.9	  591.3	 5949.0	...
3881477	  766.9	  591.2	 5949.0	...
3881478	  766.9	  591.1	 5949.0	...
3881479	  766.8	  591.1	 5947.0	...
3881480	  766.7	  590.9	 5945.0	...
3881481	  766.6	  590.8	 5944.0	...
3881482	  766.5	  590.6	 5946.0	...
3881483	  766.3	  590.7	 5947.0	...
3881484	  766.1	  590.7	 5948.0	...
3881485	  766.0	  590.6	 5948.0	...
3881486	  766.0	  590.4	 5949.0	...
3881487	  766.0	  590.3	 5950.0	...
3881488	  766.0	  590.4	 5949.0	...
3881489	  766.0	  590.5	 5948.0	...
3881490	  766.1	  590.5	 5948.0	...
3881491	  766.2	  590.4	 5945.0	...
3881492	  766.1	  590.4	 5941.0	...
3881493	  766.0	  590.2	 5939.0	...
3881494	  765.6	  590.1	 5941.0	...
3881495	  765.2	  590.0	 5943.0	...
3881496	  765.1	  589.9	 5943.0	...
3881497	  765.5	  589.8	 5943.0	...
3881498	  765.8	  589.8	 5945.0	...
3881499	  765.9	  590.0	 5947.0	...
3881500	  765.8	  590.2	 5949.0	...
3881501	  765.9	  590.3	 5950.0	...
3881502	  765.6	  590.4	 5950.0	...
3881503	  765.4	  590.4	 5951.0	...
3881504	  765.1	  590.5	 5952.0	...
3881505	  765.1	  590.7	 5953.0	...
3881506	  765.2	  590.9	 5953.0	...
3881507	  765.2	  591.1	 5953.0	...
3881508	  765.6	  590.9	 5952.0	...
3881509	  765.9	  590.8	 5952.0	...
3881510	  766.2	  590.7	 5952.0	...
3881511	  766.0	  590.7	 5954.0	...
3881512	  765.9	  590.7	 5958.0	...
3881513	  765.9	  590.7	 5963.0	...
3881514	  765.8	  590.8	 5961.0	...
3881515	  765.9	  590.8	 5958.0	...
3881516	  766.1	  590.8	 5955.0	...
3881517	  766.4	  590.7	 5955.0	...
3881518	  766.5	  590.7	 5957.0	...
3881519	  766.6	  590.7	 5958.0	...
3881520	  766.5	  591.0	 5957.0	...
3881521	  766.4	  591.3	 5955.0	...
3881522	  766.2	  591.6	 5954.0	...
3881523	  766.1	  591.6	 5953.0	...
3881524	  766.0	  591.6	 5955.0	...
3881525	  766.0	  591.8	 5957.0	...
3881526	  766.0	  591.9	 5958.0	...
3881527	  766.0	  592.0	 5956.0	...
3881528	  766.0	  591.9	 5955.0	...
3881529	  766.0	  591.6	 5955.0	...
3881530	  766.0	  591.4	 5954.0	...
3881531	  765.9	  591.3	 5954.0	...
3881532	  765.7	  591.4	 5956.0	...
3881533	  765.6	  591.4	 5959.0	...
3881534	  765.6	  591.3	 5961.0	...
3881535	  765.7	  591.0	 5962.0	...
3881536	  765.7	  590.7	 5963.0	...
3881537	  765.7	  590.5	 5964.0	...
3881538	  765.6	  590.5	 5964.0	...
3881539	  765.6	  590.5	 5964.0	...
3881540	  765.7	  590.6	 5964.0	...
3881541	  765.7	  590.7	 5964.0	...
3881542	  765.7	  590.7	 5964.0	...
3881543	  765.7	  590.5	 5963.0	...
3881544	  765.8	  590.0	 5962.0	...
3881545	  765.8	  589.6	 5962.0	...
3881546	  765.9	  589.4	 5961.0	...
3881547	  766.2	  589.4	 5960.0	...
3881548	  766.5	  589.5	 5959.0	...
3881549	  767.0	  589.5	 5958.0	...
3881550	  767.1	  589.6	 5958.0	...
3881551	  767.1	  589.6	 5957.0	...
3881552	  767.0	  589.5	 5956.0	...
3881553	  766.9	  589.5	 5955.0	...
3881554	  767.0	  589.4	 5952.0	...
3881555	  767.0	  589.5	 5949.0	...
3881556	  767.1	  589.1	 5945.0	...
3881557	  767.1	  588.8	 5944.0	...
3881558	  767.1	  588.7	 5942.0	...
3881559	  767.3	  588.9	 5942.0	...
3881560	  767.4	  589.2	 5942.0	...
3881561	  767.5	  589.6	 5944.0	...
3881562	  767.5	  589.8	 5946.0	...
3881563	  767.6	  590.0	 5950.0	...
3881564	  767.4	  590.1	 5953.0	...
3881565	  767.2	  590.2	 5957.0	...
3881566	  767.1	  590.3	 5957.0	...
3881567	  767.1	  590.1	 5957.0	...
3881568	  767.0	  589.9	 5955.0	...
3881569	  766.9	  589.8	 5953.0	...
3881570	  767.0	  589.8	 5953.0	...
3881571	  767.0	  589.8	 5953.0	...
3881572	  767.0	  589.8	 5953.0	...
3881573	  766.9	  589.7	 5953.0	...
3881574	  766.9	  589.9	 5953.0	...
3881575	  766.9	  590.4	 5955.0	...
3881576	  767.0	  590.8	 5957.0	...
3881577	  767.1	  591.1	 5958.0	...
3881578	  767.3	  591.2	 5959.0	...
3881579	  767.4	  591.4	 5959.0	...
3881580	  767.5	  591.6	 5958.0	...
MSG	3881581 0000 _ Number On
3881581	  767.3	  591.8	 5957.0	...
3881582	  767.2	  591.8	 5956.0	...
3881583	  767.0	  591.9	 5956.0	...
3881584	  767.0	  591.7	 5957.0	...
3881585	  767.1	  591.3	 5957.0	...
3881586	  767.1	  591.1	 5957.0	...
3881587	  767.2	  591.3	 5957.0	...
3881588	  767.2	  591.3	 5956.0	...
3881589	  767.2	  591.2	 5954.0	...
3881590	  767.2	  591.1	 5952.0	...
3881591	  767.2	  591.1	 5951.0	...
3881592	  767.0	  591.1	 5952.0	...
3881593	  766.9	  591.4	 5952.0	...
3881594	  766.7	  591.6	 5951.0	...
3881595	  766.4	  591.8	 5949.0	...
3881596	  766.1	  591.9	 5950.0	...
3881597	  766.1	  591.8	 5954.0	...
3881598	  766.2	  591.7	 5958.0	...
3881599	  766.2	  591.5	 5958.0	...
3881600	  766.2	  591.8	 5957.0	...
3881601	  766.2	  592.2	 5956.0	...
3881602	  766.2	  592.6	 5955.0	...
3881603	  766.2	  592.7	 5955.0	...
3881604	  766.0	  592.9	 5955.0	...
3881605	  765.8	  593.1	 5955.0	...
3881606	  765.7	  593.2	 5956.0	...
3881607	  765.6	  592.9	 5958.0	...
3881608	  765.6	  592.7	 5960.0	...
3881609	  765.5	  592.4	 5960.0	...
3881610	  765.6	  592.6	 5961.0	...
3881611	  765.6	  592.9	 5963.0	...
3881612	  765.8	  593.2	 5962.0	...
3881613	  765.9	  593.1	 5959.0	...
3881614	  765.9	  593.2	 5956.0	...
3881615	  765.9	  593.2	 5955.0	...
3881616	  765.9	  593.2	 5956.0	...
3881617	  765.9	  593.0	 5956.0	...
3881618	  765.9	  592.9	 5956.0	...
3881619	  766.1	  592.8	 5956.0	...
3881620	  766.3	  592.7	 5955.0	...
3881621	  766.4	  592.6	 5955.0	...
3881622	  766.3	  592.9	 5953.0	...
3881623	  766.2	  593.2	 5950.0	...
3881624	  766.2	  593.3	 5947.0	...
3881625	  766.2	  593.2	 5947.0	...
3881626	  766.2	  593.3	 5946.0	...
3881627	  766.3	  593.3	 5947.0	...
3881628	  766.4	  593.2	 5947.0	...
3881629	  766.3	  593.0	 5944.0	...
3881630	  766.3	  592.9	 5942.0	...
3881631	  766.2	  592.6	 5942.0	...
3881632	  766.3	  592.1	 5944.0	...
3881633	  766.3	  591.6	 5946.0	...
3881634	  766.5	  591.4	 5947.0	...
3881635	  766.5	  591.4	 5947.0	...
3881636	  766.6	  591.3	 5948.0	...
3881637	  766.5	  591.2	 5949.0	...
3881638	  766.4	  591.1	 5949.0	...
3881639	  766.5	  591.3	 5948.0	...
3881640	  766.5	  591.5	 5948.0	...
3881641	  766.4	  591.7	 5948.0	...
3881642	  766.2	  591.7	 5948.0	...
3881643	  766.0	  591.7	 5948.0	...
3881644	  766.0	  591.8	 5947.0	...
3881645	  766.0	  591.8	 5947.0	...
3881646	  766.1	  591.9	 5949.0	...
3881647	  766.3	  591.9	 5951.0	...
3881648	  766.4	  591.9	 5953.0	...
3881649	  766.4	  591.8	 5953.0	...
3881650	  766.4	  591.8	 5953.0	...
3881651	  766.2	  591.9	 5953.0	...
3881652	  766.0	  592.0	 5953.0	...
3881653	  765.9	  592.1	 5954.0	...
3881654	  766.0	  592.2	 5956.0	...
3881655	  766.1	  592.3	 5957.0	...
3881656	  766.2	  592.3	 5956.0	...
3881657	  766.1	  592.3	 5956.0	...
3881658	  765.9	  592.3	 5956.0	...
3881659	  765.8	  592.1	 5956.0	...
3881660	  765.6	  591.8	 5955.0	...
3881661	  765.5	  591.6	 5954.0	...
3881662	  765.4	  592.0	 5955.0	...
3881663	  765.4	  592.6	 5954.0	...
3881664	  765.4	  593.1	 5952.0	...
3881665	  765.4	  593.3	 5951.0	...
3881666	  765.4	  593.3	 5952.0	...
3881667	  765.4	  593.2	 5952.0	...
3881668	  765.4	  593.2	 5952.0	...
3881669	  765.2	  593.1	 5951.0	...
3881670	  765.0	  593.3	 5950.0	...
3881671	  765.1	  593.4	 5950.0	...
3881672	  765.3	  593.5	 5950.0	...
3881673	  765.5	  593.4	 5951.0	...
3881674	  765.4	  593.3	 5951.0	...
3881675	  765.2	  593.1	 5952.0	...
3881676	  765.1	  593.1	 5952.0	...
3881677	  765.0	  593.0	 5952.0	...
3881678	  765.0	  593.0	 5951.0	...
3881679	  765.1	  593.5	 5949.0	...
3881680	  765.2	  593.9	 5949.0	...
3881681	  765.3	  594.0	 5949.0	...
3881682	  765.3	  593.7	 5948.0	...
3881683	  765.3	  593.4	 5947.0	...
3881684	  765.4	  593.4	 5946.0	...
3881685	  765.5	  593.4	 5946.0	...
3881686	  765.7	  593.3	 5946.0	...
3881687	  765.9	  593.2	 5946.0	...
3881688	  766.1	  593.1	 5946.0	...
3881689	  766.2	  593.1	 5946.0	...
3881690	  765.9	  593.2	 5947.0	...
3881691	  765.7	  593.3	 5947.0	...
3881692	  765.5	  593.2	 5948.0	...
3881693	  765.6	  592.9	 5948.0	...
3881694	  765.5	  592.6	 5948.0	...
3881695	  765.4	  592.4	 5948.0	...
3881696	  765.3	  592.2	 5948.0	...
3881697	  765.3	  592.1	 5947.0	...
3881698	  765.3	  592.1	 5946.0	...
3881699	  765.3	  592.0	 5943.0	...
3881700	  765.3	  592.0	 5941.0	...
3881701	  765.4	  592.1	 5939.0	...
3881702	  765.4	  592.2	 5939.0	...
3881703	  765.6	  592.3	 5939.0	...
3881704	  765.7	  592.2	 5942.0	...
3881705	  765.8	  592.1	 5944.0	...
3881706	  765.8	  591.9	 5948.0	...
3881707	  765.8	  591.7	 5948.0	...
3881708	  765.6	  591.5	 5948.0	...
3881709	  765.1	  591.7	 5946.0	...
3881710	  764.7	  591.9	 5944.0	...
3881711	  764.4	  592.1	 5945.0	...
3881712	  764.4	  592.0	 5945.0	...
3881713	  764.5	  592.3	 5945.0	...
3881714	  764.6	  592.8	 5944.0	...
3881715	  764.7	  593.3	 5943.0	...
3881716	  764.7	  593.3	 5941.0	...
3881717	  764.6	  593.0	 5939.0	...
3881718	  764.6	  592.7	 5940.0	...
3881719	  764.6	  592.5	 5942.0	...
3881720	  764.6	  592.7	 5944.0	...
3881721	  764.5	  592.5	 5945.0	...
3881722	  764.4	  592.2	 5945.0	...
3881723	  764.3	  592.0	 5946.0	...
3881724	  764.3	  592.0	 5946.0	...
3881725	  764.3	  592.2	 5944.0	...
3881726	  764.4	  592.4	 5941.0	...
3881727	  764.4	  592.7	 5939.0	...
3881728	  764.5	  592.9	 5938.0	...
3881729	  764.4	  593.4	 5938.0	...
3881730	  764.3	  593.9	 5938.0	...
3881731	  764.1	  593.9	 5937.0	...
3881732	  764.1	  593.7	 5937.0	...
3881733	  764.1	  593.5	 5937.0	...
3881734	  764.0	  593.3	 5937.0	...
3881735	  764.0	  593.3	 5937.0	...
3881736	  764.0	  593.0	 5939.0	...
3881737	  764.0	  592.7	 5941.0	...
3881738	  764.2	  592.8	 5943.0	...
3881739	  764.3	  593.0	 5943.0	...
3881740	  764.5	  593.3	 5943.0	...
3881741	  764.6	  593.2	 5943.0	...
3881742	  764.8	  593.1	 5942.0	...
3881743	  765.0	  593.0	 5942.0	...
3881744	  764.7	  593.0	 5940.0	...
3881745	  764.1	  593.0	 5938.0	...
3881746	  763.8	  592.9	 5937.0	...
3881747	  764.1	  592.7	 5939.0	...
3881748	  764.4	  592.7	 5940.0	...
3881749	  764.3	  592.7	 5941.0	...
3881750	  764.3	  592.6	 5940.0	...
3881751	  764.3	  592.7	 5938.0	...
3881752	  764.3	  592.8	 5937.0	...
3881753	  764.3	  592.9	 5936.0	...
3881754	  764.3	  592.9	 5936.0	...
3881755	  764.3	  593.0	 5935.0	...
3881756	  764.4	  593.0	 5935.0	...
3881757	  764.4	  592.8	 5936.0	...
3881758	  764.2	  592.8	 5937.0	...
3881759	  764.0	  592.8	 5936.0	...
3881760	  763.9	  592.8	 5934.0	...
3881761	  764.0	  592.8	 5932.0	...
3881762	  764.1	  592.9	 5930.0	...
3881763	  764.5	  593.0	 5931.0	...
3881764	  764.9	  593.0	 5933.0	...
3881765	  765.3	  592.9	 5935.0	...
3881766	  765.1	  592.8	 5935.0	...
3881767	  765.0	  592.8	 5935.0	...
3881768	  764.9	  592.8	 5935.0	...
3881769	  764.6	  592.8	 5934.0	...
3881770	  764.4	  593.0	 5933.0	...
3881771	  764.2	  593.1	 5933.0	...
3881772	  764.3	  593.6	 5934.0	...
3881773	  764.3	  593.8	 5935.0	...
3881774	  764.3	  594.1	 5934.0	...
3881775	  764.4	  594.1	 5934.0	...
3881776	  764.4	  594.1	 5932.0	...
3881777	  764.5	  594.0	 5932.0	...
3881778	  764.6	  593.9	 5931.0	...
3881779	  764.7	  593.9	 5932.0	...
3881780	  764.8	  593.9	 5932.0	...
3881781	  764.8	  593.8	 5932.0	...
3881782	  764.5	  593.7	 5933.0	...
3881783	  764.3	  593.6	 5932.0	...
3881784	  764.0	  593.7	 5931.0	...
3881785	  764.0	  593.9	 5931.0	...
3881786	  764.2	  594.1	 5930.0	...
3881787	  764.4	  594.1	 5929.0	...
3881788	  764.7	  594.3	 5929.0	...
3881789	  764.9	  594.5	 5929.0	...
3881790	  764.9	  594.7	 5929.0	...
3881791	  764.8	  594.8	 5930.0	...
3881792	  764.6	  595.0	 5929.0	...
3881793	  764.5	  595.2	 5929.0	...
3881794	  764.5	  595.4	 5928.0	...
3881795	  764.6	  595.5	 5929.0	...
3881796	  764.7	  595.4	 5929.0	...
3881797	  764.8	  595.4	 5929.0	...
3881798	  764.8	  595.5	 5929.0	...
3881799	  764.7	  595.7	 5929.0	...
3881800	  764.7	  595.9	 5929.0	...
3881801	  764.9	  595.9	 5929.0	...
3881802	  765.1	  596.0	 5929.0	...
3881803	  765.3	  596.1	 5929.0	...
3881804	  765.3	  596.2	 5928.0	...
3881805	  765.1	  596.3	 5928.0	...
3881806	  764.8	  596.2	 5928.0	...
3881807	  764.6	  596.0	 5927.0	...
3881808	  764.6	  595.9	 5927.0	...
3881809	  764.6	  595.9	 5926.0	...
3881810	  764.6	  596.0	 5927.0	...
3881811	  764.7	  596.1	 5929.0	...
3881812	  764.6	  596.2	 5931.0	...
3881813	  764.5	  596.3	 5933.0	...
3881814	  764.5	  596.1	 5933.0	...
3881815	  764.6	  595.9	 5931.0	...
3881816	  764.7	  595.7	 5928.0	...
3881817	  764.7	  595.8	 5925.0	...
3881818	  764.7	  595.9	 5924.0	...
3881819	  764.7	  595.9	 5923.0	...
3881820	  764.8	  595.9	 5923.0	...
3881821	  764.8	  595.9	 5923.0	...
3881822	  764.8	  595.8	 5923.0	...
3881823	  764.6	  595.8	 5923.0	...
3881824	  764.4	  595.8	 5921.0	...
3881825	  764.1	  595.8	 5919.0	...
3881826	  764.1	  595.8	 5918.0	...
3881827	  764.1	  595.6	 5918.0	...
3881828	  764.1	  595.4	 5919.0	...
3881829	  764.0	  595.7	 5916.0	...
3881830	  764.0	  596.0	 5913.0	...
3881831	  764.0	  596.3	 5912.0	...
3881832	  764.1	  596.2	 5915.0	...
3881833	  764.2	  596.1	 5915.0	...
3881834	  764.3	  596.2	 5913.0	...
3881835	  764.4	  596.2	 5911.0	...
3881836	  764.5	  596.1	 5911.0	...
3881837	  764.5	  596.1	 5910.0	...
3881838	  764.5	  595.9	 5908.0	...
3881839	  764.5	  595.7	 5906.0	...
3881840	  764.4	  595.6	 5906.0	...
3881841	  764.4	  595.6	 5907.0	...
3881842	  764.5	  595.7	 5908.0	...
3881843	  764.3	  595.7	 5909.0	...
3881844	  764.2	  595.7	 5910.0	...
3881845	  764.1	  595.7	 5910.0	...
3881846	  764.3	  595.6	 5911.0	...
3881847	  764.5	  595.6	 5911.0	...
3881848	  764.7	  595.6	 5909.0	...
3881849	  764.8	  595.7	 5907.0	...
3881850	  764.8	  595.8	 5906.0	...
3881851	  764.8	  595.9	 5906.0	...
3881852	  764.8	  596.1	 5907.0	...
3881853	  764.8	  596.2	 5907.0	...
3881854	  764.9	  596.1	 5907.0	...
3881855	  765.0	  595.9	 5906.0	...
3881856	  764.9	  595.8	 5905.0	...
3881857	  764.6	  595.7	 5906.0	...
3881858	  764.3	  595.5	 5907.0	...
3881859	  764.2	  595.1	 5908.0	...
3881860	  764.0	  594.7	 5908.0	...
3881861	  763.7	  594.4	 5908.0	...
3881862	  763.7	  594.1	 5906.0	...
3881863	  763.7	  593.3	 5905.0	...
3881864	  763.7	  592.3	 5903.0	...
3881865	  763.7	  591.2	 5904.0	...
3881866	  764.0	  590.1	 5903.0	...
3881867	  764.5	  589.4	 5902.0	...
3881868	  765.3	  588.5	 5899.0	...
3881869	  766.0	  588.1	 5898.0	...
3881870	  766.9	  587.6	 5896.0	...
3881871	  767.6	  587.1	 5895.0	...
3881872	  768.4	  586.7	 5895.0	...
3881873	  768.8	  586.4	 5895.0	...
3881874	  769.1	  586.2	 5895.0	...
3881875	  769.2	  585.8	 5895.0	...
3881876	  769.1	  585.2	 5894.0	...
3881877	  768.9	  584.9	 5893.0	...
3881878	  768.6	  584.3	 5893.0	...
3881879	  768.2	  583.8	 5893.0	...
3881880	  768.1	  583.3	 5895.0	...
3881881	  767.9	  583.1	 5896.0	...
3881882	  767.7	  582.9	 5895.0	...
3881883	  767.5	  582.7	 5892.0	...
3881884	  767.4	  582.5	 5889.0	...
3881885	  767.3	  582.2	 5890.0	...
3881886	  767.3	  582.2	 5891.0	...
3881887	  767.2	  582.5	 5893.0	...
3881888	  767.1	  582.7	 5893.0	...
3881889	  767.2	  583.0	 5893.0	...
3881890	  767.3	  583.5	 5892.0	...
3881891	  767.5	  583.9	 5890.0	...
3881892	  767.6	  584.0	 5889.0	...
3881893	  767.8	  584.5	 5888.0	...
MSG	3881894 0000 _ Number Off
3881894	  767.9	  585.0	 5889.0	...
3881895	  767.8	  585.5	 5891.0	...
3881896	  767.7	  585.5	 5894.0	...
3881897	  767.4	  585.5	 5895.0	...
3881898	  767.4	  585.6	 5893.0	...
3881899	  767.4	  585.6	 5891.0	...
3881900	  767.4	  585.5	 5888.0	...
3881901	  767.3	  585.6	 5887.0	...
3881902	  767.2	  585.6	 5887.0	...
3881903	  767.2	  585.6	 5887.0	...
3881904	  767.3	  585.5	 5886.0	...
3881905	  767.5	  585.3	 5885.0	...
3881906	  767.5	  585.2	 5885.0	...
3881907	  767.5	  585.2	 5887.0	...
3881908	  767.4	  585.1	 5889.0	...
3881909	  767.0	  585.2	 5890.0	...
3881910	  766.6	  585.2	 5890.0	...
3881911	  766.4	  585.2	 5890.0	...
3881912	  766.5	  585.1	 5890.0	...
3881913	  766.6	  585.1	 5890.0	...
3881914	  766.9	  585.0	 5890.0	...
3881915	  767.1	  584.9	 5890.0	...
3881916	  767.3	  584.9	 5891.0	...
3881917	  767.2	  585.0	 5891.0	...
3881918	  767.0	  585.3	 5892.0	...
3881919	  766.9	  585.5	 5892.0	...
3881920	  766.9	  585.4	 5892.0	...
3881921	  766.8	  585.0	 5891.0	...
3881922	  766.5	  584.9	 5891.0	...
3881923	  766.3	  585.1	 5891.0	...
3881924	  766.1	  585.3	 5892.0	...
3881925	  766.2	  585.2	 5893.0	...
3881926	  766.4	  585.0	 5893.0	...
3881927	  766.4	  584.9	 5891.0	...
3881928	  766.4	  584.9	 5888.0	...
3881929	  766.4	  584.8	 5887.0	...
3881930	  766.3	  584.7	 5887.0	...
3881931	  766.3	  584.7	 5887.0	...
3881932	  766.3	  584.7	 5888.0	...
3881933	  766.1	  585.0	 5889.0	...
3881934	  765.9	  585.3	 5889.0	...
3881935	  765.7	  585.4	 5887.0	...
3881936	  765.8	  585.2	 5885.0	...
3881937	  765.8	  585.0	 5885.0	...
3881938	  765.9	  585.0	 5884.0	...
3881939	  766.0	  585.0	 5884.0	...
3881940	  766.0	  585.0	 5884.0	...
3881941	  765.9	  585.0	 5884.0	...
3881942	  765.9	  585.0	 5886.0	...
3881943	  765.9	  585.1	 5888.0	...
3881944	  765.9	  585.2	 5888.0	...
3881945	  765.8	  585.3	 5888.0	...
3881946	  766.0	  585.6	 5887.0	...
3881947	  766.3	  585.8	 5887.0	...
3881948	  766.5	  585.9	 5886.0	...
3881949	  766.5	  585.7	 5885.0	...
3881950	  766.5	  585.5	 5885.0	...
3881951	  766.5	  585.4	 5885.0	...
3881952	  766.6	  585.3	 5885.0	...
3881953	  766.5	  585.3	 5885.0	...
3881954	  766.4	  585.4	 5885.0	...
3881955	  766.4	  585.4	 5884.0	...
3881956	  766.4	  585.3	 5884.0	...
3881957	  766.4	  585.2	 5885.0	...
3881958	  766.3	  585.3	 5884.0	...
3881959	  766.3	  585.4	 5882.0	...
3881960	  766.3	  585.5	 5880.0	...
3881961	  766.3	  585.6	 5879.0	...
3881962	  766.5	  585.6	 5879.0	...
3881963	  766.6	  585.6	 5880.0	...
3881964	  766.6	  585.7	 5881.0	...
3881965	  766.6	  585.7	 5882.0	...
3881966	  766.5	  585.8	 5881.0	...
3881967	  766.5	  585.9	 5879.0	...
3881968	  766.6	  586.1	 5877.0	...
3881969	  766.7	  586.1	 5878.0	...
3881970	  766.9	  586.2	 5879.0	...
3881971	  766.9	  586.2	 5879.0	...
3881972	  767.0	  586.3	 5878.0	...
3881973	  767.0	  586.3	 5877.0	...
3881974	  766.9	  586.3	 5876.0	...
3881975	  767.0	  586.4	 5875.0	...
3881976	  767.0	  586.5	 5874.0	...
3881977	  767.1	  586.7	 5874.0	...
3881978	  767.1	  586.8	 5873.0	...
3881979	  767.0	  586.9	 5875.0	...
3881980	  766.9	  587.0	 5876.0	...
3881981	  767.1	  586.9	 5875.0	...
3881982	  767.4	  586.8	 5872.0	...
3881983	  767.3	  586.5	 5869.0	...
3881984	  767.0	  586.3	 5869.0	...
3881985	  766.7	  586.3	 5871.0	...
3881986	  766.7	  586.3	 5872.0	...
3881987	  766.9	  586.5	 5873.0	...
3881988	  767.0	  586.7	 5872.0	...
3881989	  767.1	  586.8	 5871.0	...
3881990	  767.0	  586.7	 5871.0	...
3881991	  767.0	  586.7	 5871.0	...
3881992	  767.1	  586.7	 5871.0	...
3881993	  767.2	  586.8	 5870.0	...
3881994	  767.4	  586.8	 5870.0	...
3881995	  767.5	  586.9	 5871.0	...
3881996	  767.6	  587.1	 5872.0	...
3881997	  767.6	  587.2	 5872.0	...
3881998	  767.6	  587.1	 5873.0	...
3881999	  767.4	  587.1	 5874.0	...
3882000	  767.3	  587.1	 5873.0	...
3882001	  767.2	  587.3	 5872.0	...
3882002	  767.3	  587.3	 5871.0	...
3882003	  767.5	  587.4	 5870.0	...
3882004	  767.6	  587.3	 5871.0	...
3882005	  767.6	  587.3	 5871.0	...
3882006	  767.7	  587.4	 5872.0	...
3882007	  767.7	  587.2	 5872.0	...
3882008	  767.6	  587.0	 5872.0	...
3882009	  767.3	  587.0	 5872.0	...
3882010	  767.0	  587.3	 5872.0	...
3882011	  766.7	  587.1	 5871.0	...
3882012	  766.9	  586.6	 5869.0	...
3882013	  767.0	  586.2	 5867.0	...
3882014	  767.1	  586.2	 5868.0	...
3882015	  767.0	  586.2	 5869.0	...
3882016	  767.1	  586.1	 5867.0	...
3882017	  767.4	  586.2	 5864.0	...
3882018	  767.4	  586.5	 5864.0	...
3882019	  767.2	  586.8	 5866.0	...
3882020	  767.0	  586.9	 5869.0	...
3882021	  767.1	  586.9	 5869.0	...
3882022	  766.8	  586.8	 5867.0	...
3882023	  766.4	  586.4	 5865.0	...
3882024	  766.1	  586.0	 5864.0	...
3882025	  766.3	  585.7	 5864.0	...
3882026	  766.5	  585.7	 5864.0	...
3882027	  766.7	  585.8	 5864.0	...
3882028	  766.6	  585.9	 5864.0	...
3882029	  766.5	  585.9	 5863.0	...
3882030	  766.5	  586.0	 5862.0	...
3882031	  766.6	  585.9	 5862.0	...
3882032	  766.8	  586.0	 5862.0	...
3882033	  766.9	  586.0	 5863.0	...
3882034	  767.0	  586.0	 5864.0	...
3882035	  767.0	  585.9	 5865.0	...
3882036	  767.0	  585.8	 5865.0	...
3882037	  767.0	  585.7	 5864.0	...
3882038	  767.0	  585.6	 5864.0	...
3882039	  767.0	  585.4	 5863.0	...
3882040	  767.1	  585.4	 5862.0	...
3882041	  767.1	  585.3	 5861.0	...
3882042	  767.2	  585.2	 5860.0	...
3882043	  767.2	  585.1	 5861.0	...
3882044	  767.2	  585.1	 5861.0	...
3882045	  767.3	  585.2	 5862.0	...
3882046	  767.2	  585.2	 5863.0	...
3882047	  767.1	  584.9	 5862.0	...
3882048	  767.1	  584.5	 5861.0	...
3882049	  767.0	  584.3	 5860.0	...
3882050	  767.0	  584.2	 5861.0	...
3882051	  767.0	  584.1	 5861.0	...
3882052	  766.9	  583.9	 5863.0	...
3882053	  766.8	  583.8	 5865.0	...
3882054	  766.9	  583.9	 5866.0	...
3882055	  766.9	  584.2	 5864.0	...
3882056	  767.1	  584.6	 5861.0	...
3882057	  767.2	  584.6	 5859.0	...
3882058	  767.4	  584.5	 5858.0	...
3882059	  767.4	  584.3	 5859.0	...
3882060	  767.3	  584.2	 5860.0	...
3882061	  767.2	  584.2	 5861.0	...
3882062	  766.9	  584.0	 5862.0	...
3882063	  766.6	  583.9	 5863.0	...
3882064	  766.4	  583.8	 5863.0	...
3882065	  766.6	  583.8	 5863.0	...
3882066	  766.9	  583.8	 5863.0	...
3882067	  767.1	  583.8	 5862.0	...
3882068	  767.1	  583.8	 5862.0	...
3882069	  766.9	  583.9	 5861.0	...
3882070	  766.8	  583.9	 5861.0	...
3882071	  766.7	  584.0	 5862.0	...
3882072	  766.8	  584.0	 5863.0	...
3882073	  766.9	  584.1	 5863.0	...
3882074	  766.9	  584.1	 5862.0	...
3882075	  767.0	  584.1	 5859.0	...
3882076	  767.1	  584.2	 5858.0	...
3882077	  767.2	  584.2	 5859.0	...
3882078	  767.2	  584.2	 5859.0	...
3882079	  767.2	  584.2	 5859.0	...
3882080	  767.3	  584.2	 5859.0	...
3882081	  767.4	  584.1	 5859.0	...
3882082	  767.5	  584.0	 5859.0	...
3882083	  767.5	  583.8	 5860.0	...
3882084	  767.3	  583.9	 5860.0	...
3882085	  767.1	  584.0	 5861.0	...
3882086	  767.1	  584.1	 5861.0	...
3882087	  767.1	  584.1	 5862.0	...
3882088	  767.1	  583.9	 5863.0	...
3882089	  767.2	  583.8	 5862.0	...
3882090	  767.4	  583.9	 5859.0	...
3882091	  767.5	  584.1	 5856.0	...
3882092	  767.6	  584.3	 5855.0	...
3882093	  767.7	  584.4	 5856.0	...
3882094	  767.6	  584.5	 5856.0	...
3882095	  767.4	  584.5	 5858.0	...
3882096	  767.2	  584.4	 5860.0	...
3882097	  767.1	  584.4	 5862.0	...
3882098	  767.1	  584.4	 5861.0	...
3882099	  767.1	  584.3	 5860.0	...
3882100	  767.3	  584.3	 5860.0	...
3882101	  767.5	  584.3	 5862.0	...
3882102	  767.7	  584.2	 5864.0	...
MSG	3882103 0000 _ Number On
3882103	  767.7	  584.1	 5864.0	...
3882104	  767.5	  584.0	 5864.0	...
3882105	  767.3	  583.9	 5864.0	...
3882106	  767.4	  583.8	 5863.0	...
3882107	  767.5	  583.6	 5862.0	...
3882108	  767.4	  583.3	 5861.0	...
3882109	  767.0	  583.0	 5862.0	...
3882110	  766.7	  582.8	 5864.0	...
3882111	  766.5	  582.8	 5866.0	...
3882112	  766.6	  582.9	 5866.0	...
3882113	  766.6	  583.2	 5864.0	...
3882114	  766.6	  583.3	 5862.0	...
3882115	  766.7	  583.5	 5860.0	...
3882116	  766.8	  583.5	 5859.0	...
3882117	  766.9	  583.6	 5862.0	...
3882118	  766.9	  583.6	 5864.0	...
3882119	  767.0	  583.4	 5866.0	...
3882120	  767.2	  583.5	 5866.0	...
3882121	  767.4	  583.6	 5866.0	...
3882122	  767.5	  583.7	 5865.0	...
3882123	  767.6	  583.8	 5863.0	...
3882124	  767.5	  583.7	 5861.0	...
3882125	  767.4	  583.6	 5861.0	...
3882126	  767.4	  583.5	 5860.0	...
3882127	  767.4	  583.9	 5858.0	...
3882128	  767.5	  584.3	 5857.0	...
3882129	  767.7	  584.7	 5857.0	...
3882130	  767.5	  584.7	 5856.0	...
3882131	  767.3	  584.6	 5855.0	...
3882132	  767.1	  584.5	 5858.0	...
3882133	  767.2	  584.5	 5861.0	...
3882134	  767.2	  584.4	 5864.0	...
3882135	  767.3	  584.3	 5863.0	...
3882136	  767.4	  584.6	 5863.0	...
3882137	  767.5	  585.1	 5863.0	...
3882138	  767.6	  585.7	 5866.0	...
3882139	  767.6	  585.9	 5870.0	...
3882140	  767.6	  585.9	 5873.0	...
3882141	  767.8	  586.0	 5872.0	...
3882142	  767.9	  586.2	 5873.0	...
3882143	  768.0	  586.4	 5874.0	...
3882144	  768.0	  586.2	 5874.0	...
3882145	  768.0	  586.2	 5874.0	...
3882146	  768.0	  586.2	 5873.0	...
3882147	  768.0	  586.1	 5871.0	...
3882148	  767.9	  585.8	 5868.0	...
3882149	  767.9	  585.6	 5866.0	...
3882150	  767.9	  585.4	 5865.0	...
3882151	  767.9	  585.3	 5865.0	...
3882152	  767.8	  585.3	 5864.0	...
3882153	  767.7	  585.3	 5864.0	...
3882154	  767.6	  585.4	 5865.0	...
3882155	  767.5	  585.5	 5866.0	...
3882156	  767.5	  585.5	 5868.0	...
3882157	  767.6	  585.5	 5867.0	...
3882158	  767.4	  585.5	 5867.0	...
3882159	  767.3	  585.5	 5867.0	...
3882160	  767.3	  585.3	 5867.0	...
3882161	  767.6	  585.0	 5867.0	...
3882162	  767.7	  584.5	 5866.0	...
3882163	  767.6	  584.2	 5866.0	...
3882164	  767.5	  584.1	 5867.0	...
3882165	  767.5	  584.2	 5869.0	...
3882166	  767.5	  584.3	 5868.0	...
3882167	  767.5	  584.2	 5867.0	...
3882168	  767.4	  584.3	 5865.0	...
3882169	  767.3	  584.3	 5865.0	...
3882170	  767.3	  584.5	 5865.0	...
3882171	  767.5	  584.8	 5865.0	...
3882172	  767.7	  585.1	 5864.0	...
3882173	  767.9	  585.2	 5863.0	...
3882174	  768.0	  585.0	 5862.0	...
3882175	  768.0	  584.9	 5863.0	...
3882176	  768.0	  584.9	 5863.0	...
3882177	  767.9	  584.9	 5863.0	...
3882178	  767.8	  584.9	 5862.0	...
3882179	  767.6	  584.8	 5862.0	...
3882180	  767.5	  584.7	 5862.0	...
3882181	  767.4	  584.6	 5862.0	...
3882182	  767.4	  584.4	 5862.0	...
3882183	  767.3	  584.3	 5863.0	...
3882184	  767.2	  584.3	 5863.0	...
3882185	  767.0	  584.3	 5863.0	...
3882186	  767.0	  584.3	 5862.0	...
3882187	  766.9	  584.2	 5861.0	...
3882188	  766.8	  584.3	 5865.0	...
3882189	  766.7	  584.5	 5868.0	...
3882190	  766.7	  584.6	 5872.0	...
3882191	  766.6	  584.5	 5871.0	...
3882192	  766.6	  584.3	 5871.0	...
3882193	  766.5	  584.0	 5871.0	...
3882194	  766.5	  583.8	 5872.0	...
3882195	  766.5	  583.5	 5872.0	...
3882196	  766.7	  583.5	 5872.0	...
3882197	  766.8	  583.5	 5872.0	...
3882198	  766.9	  583.6	 5871.0	...
3882199	  766.8	  583.6	 5870.0	...
3882200	  766.9	  583.5	 5870.0	...
3882201	  767.2	  583.5	 5871.0	...
3882202	  767.4	  583.6	 5872.0	...
3882203	  767.7	  583.7	 5873.0	...
3882204	  767.9	  583.7	 5872.0	...
3882205	  768.2	  583.7	 5872.0	...
3882206	  768.3	  583.9	 5870.0	...
3882207	  768.5	  584.0	 5867.0	...
3882208	  768.4	  584.3	 5864.0	...
3882209	  768.3	  584.5	 5864.0	...
3882210	  768.2	  584.6	 5865.0	...
3882211	  768.3	  584.3	 5867.0	...
3882212	  768.1	  584.1	 5868.0	...
3882213	  767.8	  584.0	 5868.0	...
3882214	  767.4	  584.2	 5866.0	...
3882215	  767.4	  584.3	 5864.0	...
3882216	  767.3	  584.3	 5865.0	...
3882217	  767.3	  584.3	 5868.0	...
3882218	  767.5	  584.3	 5870.0	...
3882219	  767.7	  584.3	 5870.0	...
3882220	  767.6	  584.3	 5870.0	...
3882221	  767.3	  584.5	 5872.0	...
3882222	  767.3	  584.6	 5872.0	...
3882223	  767.5	  584.7	 5871.0	...
3882224	  767.6	  584.8	 5871.0	...
3882225	  767.6	  584.8	 5871.0	...
3882226	  767.7	  584.8	 5871.0	...
3882227	  767.9	  584.8	 5871.0	...
3882228	  768.2	  584.9	 5871.0	...
3882229	  768.4	  584.8	 5871.0	...
3882230	  768.5	  584.8	 5871.0	...
3882231	  768.6	  584.8	 5871.0	...
3882232	  768.5	  584.8	 5873.0	...
3882233	  768.4	  584.8	 5876.0	...
3882234	  768.3	  584.9	 5878.0	...
3882235	  768.3	  585.1	 5878.0	...
3882236	  768.2	  585.2	 5879.0	...
3882237	  768.1	  585.3	 5880.0	...
3882238	  767.9	  585.4	 5881.0	...
3882239	  768.0	  585.6	 5881.0	...
3882240	  768.2	  585.8	 5881.0	...
3882241	  768.5	  586.0	 5881.0	...
3882242	  768.5	  586.1	 5881.0	...
3882243	  768.6	  586.2	 5880.0	...
3882244	  768.6	  586.3	 5879.0	...
3882245	  768.6	  586.2	 5878.0	...
3882246	  768.6	  586.1	 5880.0	...
3882247	  768.6	  585.9	 5881.0	...
3882248	  768.5	  585.7	 5881.0	...
3882249	  768.4	  585.6	 5880.0	...
3882250	  768.4	  585.5	 5879.0	...
3882251	  768.3	  585.3	 5879.0	...
3882252	  768.2	  585.0	 5880.0	...
3882253	  768.1	  584.8	 5879.0	...
3882254	  768.2	  584.9	 5879.0	...
3882255	  768.3	  585.0	 5878.0	...
3882256	  768.5	  585.1	 5877.0	...
3882257	  768.4	  585.1	 5878.0	...
3882258	  768.4	  585.0	 5880.0	...
3882259	  768.3	  584.9	 5882.0	...
3882260	  768.3	  584.9	 5882.0	...
3882261	  768.3	  584.9	 5882.0	...
3882262	  768.2	  584.9	 5882.0	...
3882263	  768.2	  584.9	 5883.0	...
3882264	  768.2	  584.8	 5885.0	...
3882265	  768.2	  584.7	 5886.0	...
3882266	  768.2	  584.6	 5887.0	...
3882267	  768.3	  584.6	 5886.0	...
3882268	  768.3	  584.6	 5885.0	...
3882269	  768.3	  584.1	 5884.0	...
3882270	  768.2	  583.6	 5885.0	...
3882271	  768.1	  583.0	 5886.0	...
3882272	  768.0	  583.0	 5886.0	...
3882273	  768.0	  582.9	 5887.0	...
3882274	  768.0	  582.9	 5888.0	...
3882275	  768.0	  583.0	 5889.0	...
3882276	  768.1	  583.0	 5888.0	...
3882277	  768.2	  583.0	 5889.0	...
3882278	  768.3	  583.3	 5890.0	...
3882279	  768.4	  583.6	 5890.0	...
3882280	  768.4	  583.8	 5889.0	...
3882281	  768.4	  583.7	 5887.0	...
3882282	  768.3	  583.7	 5886.0	...
3882283	  768.1	  583.7	 5887.0	...
3882284	  767.9	  583.7	 5889.0	...
3882285	  767.9	  583.6	 5891.0	...
3882286	  767.9	  583.5	 5893.0	...
3882287	  767.9	  583.5	 5895.0	...
3882288	  767.9	  583.4	 5895.0	...
3882289	  767.8	  583.5	 5894.0	...
3882290	  767.8	  583.6	 5892.0	...
3882291	  767.8	  583.6	 5892.0	...
3882292	  767.7	  583.7	 5892.0	...
3882293	  767.7	  583.7	 5892.0	...
3882294	  767.8	  583.8	 5892.0	...
3882295	  767.9	  583.8	 5891.0	...
3882296	  768.0	  583.9	 5890.0	...
3882297	  768.0	  584.1	 5890.0	...
3882298	  768.1	  584.4	 5892.0	...
3882299	  768.3	  584.5	 5893.0	...
3882300	  768.4	  584.5	 5894.0	...
3882301	  768.3	  584.4	 5893.0	...
3882302	  768.2	  584.4	 5893.0	...
3882303	  768.1	  584.4	 5894.0	...
3882304	  768.0	  584.4	 5895.0	...
3882305	  768.1	  584.3	 5895.0	...
3882306	  768.1	  584.2	 5897.0	...
3882307	  768.2	  584.1	 5898.0	...
3882308	  768.3	  584.1	 5898.0	...
3882309	  768.2	  584.1	 5896.0	...
3882310	  768.1	  584.1	 5894.0	...
3882311	  768.1	  584.1	 5893.0	...
3882312	  768.1	  584.0	 5894.0	...
3882313	  768.0	  583.9	 5895.0	...
3882314	  767.9	  584.1	 5896.0	...
3882315	  767.8	  584.3	 5896.0	...
3882316	  767.7	  584.5	 5896.0	...
3882317	  767.6	  584.6	 5896.0	...
3882318	  767.8	  584.7	 5898.0	...
3882319	  768.0	  584.6	 5899.0	...
3882320	  768.2	  584.5	 5898.0	...
3882321	  768.2	  584.5	 5897.0	...
3882322	  768.1	  584.6	 5894.0	...
3882323	  768.1	  584.7	 5894.0	...
3882324	  768.1	  584.5	 5894.0	...
3882325	  768.1	  584.2	 5894.0	...
3882326	  768.1	  583.9	 5895.0	...
3882327	  768.1	  583.8	 5897.0	...
3882328	  768.1	  583.7	 5899.0	...
3882329	  768.1	  583.8	 5900.0	...
3882330	  768.0	  584.2	 5899.0	...
3882331	  768.0	  584.6	 5899.0	...
3882332	  768.0	  584.9	 5899.0	...
3882333	  768.2	  585.0	 5900.0	...
3882334	  768.3	  584.9	 5900.0	...
3882335	  768.4	  585.1	 5900.0	...
3882336	  768.4	  585.3	 5899.0	...
3882337	  768.5	  585.4	 5900.0	...
3882338	  768.6	  585.3	 5900.0	...
3882339	  768.8	  585.3	 5901.0	...
3882340	  768.8	  585.4	 5900.0	...
3882341	  768.8	  585.4	 5900.0	...
3882342	  768.7	  585.3	 5900.0	...
3882343	  768.4	  585.3	 5900.0	...
3882344	  768.1	  585.4	 5902.0	...
3882345	  768.0	  585.4	 5902.0	...
3882346	  767.9	  585.5	 5903.0	...
3882347	  767.9	  585.6	 5903.0	...
3882348	  768.0	  585.7	 5902.0	...
3882349	  768.0	  585.5	 5900.0	...
3882350	  767.9	  585.2	 5899.0	...
3882351	  767.3	  585.1	 5898.0	...
3882352	  766.9	  585.3	 5896.0	...
3882353	  766.5	  585.6	 5897.0	...
3882354	  766.6	  585.6	 5898.0	...
3882355	  766.9	  585.4	 5900.0	...
3882356	  767.2	  585.1	 5900.0	...
3882357	  767.3	  584.8	 5898.0	...
3882358	  767.2	  584.7	 5896.0	...
3882359	  766.9	  584.7	 5894.0	...
3882360	  766.7	  584.6	 5893.0	...
3882361	  766.4	  584.6	 5893.0	...
3882362	  766.2	  584.5	 5892.0	...
3882363	  766.1	  584.5	 5892.0	...
3882364	  766.1	  584.6	 5891.0	...
3882365	  766.1	  584.9	 5891.0	...
3882366	  766.2	  585.2	 5891.0	...
3882367	  766.5	  585.5	 5891.0	...
3882368	  766.8	  585.7	 5891.0	...
3882369	  766.8	  586.0	 5891.0	...
3882370	  766.6	  586.4	 5891.0	...
3882371	  766.3	  586.9	 5891.0	...
3882372	  766.3	  587.1	 5892.0	...
3882373	  766.2	  587.3	 5893.0	...
3882374	  766.1	  587.4	 5898.0	...
3882375	  766.0	  587.5	 5903.0	...
3882376	  766.1	  587.6	 5907.0	...
3882377	  766.2	  587.5	 5907.0	...
3882378	  766.2	  587.2	 5906.0	...
3882379	  766.2	  586.8	 5905.0	...
3882380	  766.0	  586.1	 5904.0	...
3882381	  765.9	  585.6	 5903.0	...
3882382	  765.7	  584.9	 5902.0	...
3882383	  765.7	  584.7	 5902.0	...
3882384	  765.6	  584.7	 5902.0	...
3882385	  765.5	  584.9	 5902.0	...
3882386	  765.8	  585.0	 5902.0	...
3882387	  766.0	  584.9	 5902.0	...
3882388	  766.4	  585.2	 5902.0	...
3882389	  766.5	  586.1	 5900.0	...
3882390	  766.5	  587.0	 5898.0	...
3882391	  766.4	  587.1	 5899.0	...
3882392	  766.1	  586.9	 5901.0	...
3882393	  765.8	  586.9	 5904.0	...
3882394	  765.7	  587.2	 5904.0	...
3882395	  765.9	  587.4	 5906.0	...
3882396	  766.1	  587.5	 5908.0	...
3882397	  766.3	  587.3	 5909.0	...
3882398	  766.4	  587.0	 5908.0	...
3882399	  766.5	  586.7	 5907.0	...
3882400	  766.6	  586.6	 5908.0	...
3882401	  766.5	  586.4	 5907.0	...
3882402	  766.3	  586.2	 5904.0	...
3882403	  766.2	  586.1	 5901.0	...
3882404	  766.1	  586.4	 5899.0	...
3882405	  766.1	  586.6	 5898.0	...
3882406	  766.1	  586.8	 5902.0	...
3882407	  766.1	  586.9	 5906.0	...
MSG	3882408 0000 _ Number Off
3882408	  765.7	  586.7	 5911.0	...
3882409	  765.4	  586.6	 5910.0	...
3882410	  765.0	  586.0	 5908.0	...
3882411	  764.9	  585.4	 5907.0	...
3882412	  764.8	  584.8	 5907.0	...
3882413	  764.8	  584.6	 5907.0	...
3882414	  764.9	  584.9	 5907.0	...
3882415	  764.8	  585.2	 5907.0	...
3882416	  764.8	  585.6	 5907.0	...
3882417	  764.9	  586.1	 5908.0	...
3882418	  765.1	  586.5	 5907.0	...
3882419	  765.4	  586.8	 5907.0	...
3882420	  765.3	  587.1	 5907.0	...
3882421	  765.2	  587.5	 5907.0	...
3882422	  765.0	  588.0	 5906.0	...
3882423	  764.7	  588.0	 5907.0	...
3882424	  764.4	  587.9	 5908.0	...
3882425	  764.3	  588.0	 5910.0	...
3882426	  764.3	  588.1	 5912.0	...
3882427	  764.3	  587.9	 5915.0	...
3882428	  764.3	  587.6	 5918.0	...
3882429	  764.2	  587.0	 5919.0	...
3882430	  764.2	  586.7	 5920.0	...
3882431	  764.4	  586.3	 5920.0	...
3882432	  764.6	  586.1	 5917.0	...
3882433	  764.6	  585.8	 5913.0	...
3882434	  764.2	  585.6	 5912.0	...
3882435	  763.8	  585.6	 5915.0	...
3882436	  763.6	  585.8	 5918.0	...
3882437	  763.7	  585.9	 5919.0	...
3882438	  763.7	  586.0	 5921.0	...
3882439	  763.6	  586.5	 5922.0	...
3882440	  763.6	  586.9	 5922.0	...
3882441	  763.7	  587.2	 5922.0	...
3882442	  763.9	  587.1	 5921.0	...
3882443	  763.9	  587.0	 5920.0	...
3882444	  763.9	  587.0	 5919.0	...
3882445	  763.8	  587.0	 5918.0	...
3882446	  763.8	  587.1	 5918.0	...
3882447	  763.7	  587.1	 5917.0	...
3882448	  763.5	  586.9	 5915.0	...
3882449	  763.4	  586.7	 5914.0	...
3882450	  763.4	  586.5	 5914.0	...
3882451	  763.4	  586.5	 5914.0	...
3882452	  763.4	  586.6	 5915.0	...
3882453	  763.4	  586.7	 5916.0	...
3882454	  763.4	  586.8	 5917.0	...
3882455	  763.4	  586.6	 5917.0	...
3882456	  763.4	  586.5	 5917.0	...
3882457	  763.5	  586.4	 5917.0	...
3882458	  763.6	  586.4	 5917.0	...
3882459	  763.6	  586.4	 5917.0	...
3882460	  763.5	  586.4	 5916.0	...
3882461	  763.5	  586.2	 5916.0	...
3882462	  763.4	  586.0	 5918.0	...
3882463	  763.3	  585.9	 5921.0	...
3882464	  763.2	  586.0	 5924.0	...
3882465	  763.2	  586.1	 5923.0	...
3882466	  763.3	  586.1	 5925.0	...
3882467	  763.1	  585.9	 5927.0	...
3882468	  762.9	  585.9	 5929.0	...
3882469	  762.7	  586.0	 5927.0	...
3882470	  762.7	  586.1	 5926.0	...
3882471	  762.7	  586.0	 5924.0	...
3882472	  762.6	  585.9	 5924.0	...
3882473	  762.6	  585.9	 5926.0	...
3882474	  762.6	  585.8	 5927.0	...
3882475	  762.6	  585.8	 5930.0	...
3882476	  762.5	  585.7	 5933.0	...
3882477	  762.6	  586.0	 5936.0	...
3882478	  762.6	  586.3	 5938.0	...
3882479	  762.8	  586.6	 5940.0	...
3882480	  762.8	  586.8	 5942.0	...
3882481	  762.9	  587.0	 5941.0	...
3882482	  762.9	  587.3	 5941.0	...
3882483	  763.0	  587.8	 5940.0	...
3882484	  763.0	  588.1	 5940.0	...
3882485	  763.0	  588.2	 5941.0	...
3882486	  763.1	  588.1	 5941.0	...
3882487	  763.2	  588.1	 5942.0	...
3882488	  763.3	  588.1	 5941.0	...
3882489	  763.4	  588.2	 5939.0	...
3882490	  763.4	  587.9	 5938.0	...
3882491	  763.3	  587.6	 5937.0	...
3882492	  763.2	  587.1	 5938.0	...
3882493	  763.0	  586.8	 5938.0	...
3882494	  762.9	  586.7	 5938.0	...
3882495	  762.8	  586.4	 5938.0	...
3882496	  762.8	  586.1	 5937.0	...
3882497	  762.8	  585.8	 5937.0	...
3882498	  763.0	  586.2	 5938.0	...
3882499	  763.1	  586.6	 5941.0	...
3882500	  763.1	  587.0	 5945.0	...
3882501	  763.1	  586.9	 5948.0	...
3882502	  763.2	  586.9	 5950.0	...
3882503	  763.5	  586.8	 5952.0	...
3882504	  763.9	  587.1	 5953.0	...
3882505	  764.2	  587.4	 5953.0	...
3882506	  764.4	  587.7	 5953.0	...
3882507	  764.7	  587.8	 5952.0	...
3882508	  764.7	  587.8	 5951.0	...
3882509	  764.6	  587.8	 5948.0	...
3882510	  764.4	  587.7	 5946.0	...
3882511	  764.2	  587.6	 5946.0	...
3882512	  764.1	  587.2	 5947.0	...
3882513	  764.0	  586.9	 5949.0	...
3882514	  763.9	  586.6	 5949.0	...
3882515	  763.5	  586.7	 5950.0	...
3882516	  763.1	  587.0	 5949.0	...
3882517	  762.8	  587.3	 5952.0	...
3882518	  763.1	  587.6	 5956.0	...
3882519	  763.4	  587.5	 5960.0	...
3882520	  763.5	  587.4	 5961.0	...
3882521	  763.7	  587.3	 5962.0	...
3882522	  764.0	  587.3	 5962.0	...
3882523	  764.1	  587.0	 5963.0	...
3882524	  764.3	  586.8	 5964.0	...
3882525	  764.5	  586.5	 5964.0	...
3882526	  764.5	  586.3	 5962.0	...
3882527	  764.6	  585.8	 5958.0	...
3882528	  764.2	  585.5	 5954.0	...
3882529	  763.9	  585.7	 5953.0	...
3882530	  763.6	  585.9	 5953.0	...
3882531	  763.7	  586.3	 5954.0	...
3882532	  763.8	  586.4	 5953.0	...
3882533	  763.8	  586.5	 5953.0	...
3882534	  763.5	  586.5	 5952.0	...
3882535	  763.3	  586.5	 5951.0	...
3882536	  763.1	  586.6	 5953.0	...
3882537	  763.0	  586.7	 5957.0	...
3882538	  763.0	  586.7	 5964.0	...
3882539	  763.1	  586.6	 5970.0	...
3882540	  763.2	  586.6	 5974.0	...
3882541	  763.7	  586.6	 5976.0	...
3882542	  764.0	  586.7	 5976.0	...
3882543	  764.3	  586.6	 5976.0	...
3882544	  764.4	  586.5	 5976.0	...
3882545	  764.5	  586.4	 5975.0	...
3882546	  764.5	  586.3	 5975.0	...
3882547	  764.4	  586.3	 5974.0	...
3882548	  764.2	  586.4	 5974.0	...
3882549	  764.2	  586.5	 5974.0	...
3882550	  764.1	  586.5	 5973.0	...
3882551	  764.3	  586.6	 5971.0	...
3882552	  764.6	  586.6	 5968.0	...
3882553	  764.8	  586.6	 5967.0	...
3882554	  764.6	  586.6	 5967.0	...
3882555	  764.4	  586.9	 5967.0	...
3882556	  764.3	  587.2	 5967.0	...
3882557	  764.4	  587.5	 5967.0	...
3882558	  764.5	  587.5	 5967.0	...
3882559	  764.6	  587.5	 5967.0	...
3882560	  764.5	  587.8	 5968.0	...
3882561	  764.2	  588.1	 5970.0	...
3882562	  764.3	  588.4	 5972.0	...
3882563	  764.6	  588.4	 5974.0	...
3882564	  764.9	  588.5	 5976.0	...
3882565	  764.9	  589.0	 5978.0	...
3882566	  765.2	  589.4	 5979.0	...
3882567	  765.4	  589.7	 5980.0	...
3882568	  765.3	  589.6	 5982.0	...
3882569	  765.1	  589.5	 5983.0	...
3882570	  764.8	  589.2	 5983.0	...
3882571	  764.6	  588.7	 5983.0	...
3882572	  764.7	  588.4	 5983.0	...
3882573	  764.9	  588.2	 5983.0	...
3882574	  764.9	  588.2	 5983.0	...
3882575	  764.8	  588.3	 5984.0	...
3882576	  764.8	  588.4	 5983.0	...
3882577	  764.9	  588.3	 5981.0	...
3882578	  765.0	  588.3	 5979.0	...
3882579	  765.1	  588.3	 5978.0	...
3882580	  765.0	  588.5	 5978.0	...
3882581	  765.0	  588.6	 5978.0	...
3882582	  764.9	  588.5	 5977.0	...
3882583	  764.7	  588.1	 5977.0	...
3882584	  764.5	  587.6	 5976.0	...
3882585	  764.3	  587.0	 5974.0	...
3882586	  764.2	  586.8	 5973.0	...
3882587	  764.1	  586.6	 5972.0	...
3882588	  764.1	  586.6	 5970.0	...
3882589	  764.4	  586.9	 5968.0	...
3882590	  764.5	  587.2	 5966.0	...
3882591	  764.7	  587.3	 5967.0	...
3882592	  764.6	  587.2	 5968.0	...
3882593	  764.6	  587.1	 5968.0	...
3882594	  764.5	  586.9	 5970.0	...
3882595	  764.4	  586.5	 5972.0	...
3882596	  764.2	  586.0	 5974.0	...
3882597	  764.3	  586.0	 5974.0	...
3882598	  764.4	  586.3	 5977.0	...
3882599	  764.4	  586.6	 5980.0	...
3882600	  764.5	  586.7	 5983.0	...
3882601	  764.7	  586.7	 5983.0	...
3882602	  764.7	  586.8	 5983.0	...
3882603	  764.5	  586.9	 5982.0	...
3882604	  764.3	  587.0	 5983.0	...
3882605	  764.1	  587.0	 5982.0	...
3882606	  764.1	  587.0	 5982.0	...
3882607	  764.2	  587.0	 5983.0	...
3882608	  764.2	  587.1	 5984.0	...
3882609	  764.2	  587.3	 5985.0	...
3882610	  764.2	  587.6	 5984.0	...
3882611	  764.2	  587.8	 5984.0	...
3882612	  764.2	  587.8	 5984.0	...
3882613	  764.2	  587.8	 5984.0	...
3882614	  764.2	  587.8	 5984.0	...
3882615	  764.2	  587.9	 5985.0	...
3882616	  764.2	  588.0	 5985.0	...
3882617	  764.2	  588.4	 5986.0	...
3882618	  764.2	  588.9	 5986.0	...
3882619	  764.2	  589.4	 5987.0	...
3882620	  764.1	  589.4	 5990.0	...
3882621	  764.0	  589.5	 5993.0	...
3882622	  764.0	  589.5	 5993.0	...
3882623	  763.9	  589.5	 5992.0	...
3882624	  764.2	  589.5	 5991.0	...
3882625	  764.6	  589.6	 5989.0	...
3882626	  765.0	  589.7	 5987.0	...
3882627	  764.9	  589.7	 5985.0	...
3882628	  764.6	  589.7	 5986.0	...
3882629	  764.4	  589.6	 5987.0	...
3882630	  764.5	  589.6	 5987.0	...
3882631	  764.7	  589.6	 5988.0	...
3882632	  764.7	  589.6	 5986.0	...
3882633	  764.7	  589.6	 5984.0	...
3882634	  764.6	  589.6	 5982.0	...
3882635	  764.6	  589.6	 5982.0	...
3882636	  764.6	  589.6	 5982.0	...
3882637	  764.6	  589.5	 5982.0	...
3882638	  764.6	  589.5	 5983.0	...
3882639	  764.5	  589.1	 5984.0	...
3882640	  764.5	  588.8	 5983.0	...
3882641	  764.4	  588.4	 5981.0	...
3882642	  764.4	  588.4	 5979.0	...
3882643	  764.3	  588.4	 5981.0	...
3882644	  764.3	  588.4	 5984.0	...
3882645	  764.2	  588.4	 5984.0	...
3882646	  764.3	  588.3	 5983.0	...
3882647	  764.3	  588.2	 5981.0	...
3882648	  764.4	  588.3	 5980.0	...
3882649	  764.5	  588.4	 5980.0	...
3882650	  764.5	  588.5	 5980.0	...
3882651	  764.5	  588.5	 5981.0	...
3882652	  764.5	  588.6	 5982.0	...
3882653	  764.7	  588.6	 5983.0	...
3882654	  764.9	  588.8	 5983.0	...
3882655	  765.1	  588.8	 5983.0	...
3882656	  765.1	  588.9	 5983.0	...
3882657	  765.3	  588.7	 5983.0	...
3882658	  765.3	  588.6	 5982.0	...
3882659	  765.3	  588.5	 5980.0	...
3882660	  765.2	  588.5	 5979.0	...
3882661	  765.1	  588.5	 5979.0	...
3882662	  765.1	  588.5	 5979.0	...
3882663	  765.1	  588.4	 5978.0	...
3882664	  765.2	  588.3	 5978.0	...
3882665	  765.3	  588.3	 5979.0	...
3882666	  765.4	  588.2	 5981.0	...
3882667	  765.3	  588.2	 5983.0	...
3882668	  765.3	  588.4	 5984.0	...
3882669	  765.3	  588.6	 5983.0	...
3882670	  765.3	  588.8	 5982.0	...
3882671	  765.1	  588.9	 5981.0	...
3882672	  765.0	  589.0	 5982.0	...
3882673	  764.9	  589.1	 5982.0	...
3882674	  764.9	  589.3	 5983.0	...
3882675	  764.7	  589.4	 5983.0	...
3882676	  764.4	  589.4	 5983.0	...
3882677	  764.1	  589.2	 5984.0	...
3882678	  764.1	  589.1	 5984.0	...
3882679	  764.1	  588.9	 5985.0	...
3882680	  764.1	  589.0	 5986.0	...
3882681	  764.0	  588.9	 5987.0	...
3882682	  763.9	  588.9	 5988.0	...
3882683	  763.9	  588.8	 5988.0	...
3882684	  764.0	  588.9	 5987.0	...
3882685	  764.1	  589.0	 5985.0	...
3882686	  764.2	  589.0	 5985.0	...
3882687	  764.2	  589.1	 5987.0	...
3882688	  764.2	  589.3	 5988.0	...
3882689	  764.1	  589.4	 5989.0	...
3882690	  764.1	  589.5	 5988.0	...
3882691	  764.1	  589.4	 5987.0	...
3882692	  764.2	  589.5	 5987.0	...
3882693	  764.4	  589.9	 5987.0	...
3882694	  764.5	  590.3	 5987.0	...
3882695	  764.5	  590.6	 5990.0	...
3882696	  764.5	  590.7	 5992.0	...
3882697	  764.6	  590.8	 5994.0	...
3882698	  764.6	  590.8	 5995.0	...
3882699	  764.5	  590.7	 5996.0	...
3882700	  764.5	  590.6	 5997.0	...
3882701	  764.6	  590.5	 5999.0	...
3882702	  764.6	  590.5	 6000.0	...
3882703	  764.4	  590.5	 6002.0	...
3882704	  764.3	  590.4	 6002.0	...
3882705	  764.1	  590.5	 6003.0	...
3882706	  764.1	  590.7	 6004.0	...
3882707	  764.0	  591.0	 6005.0	...
3882708	  764.1	  591.3	 6005.0	...
3882709	  764.2	  591.4	 6005.0	...
3882710	  764.3	  591.4	 6004.0	...
3882711	  764.4	  591.4	 6004.0	...
3882712	  764.4	  591.0	 6004.0	...
3882713	  764.4	  590.7	 6003.0	...
3882714	  764.3	  590.4	 6003.0	...
3882715	  764.2	  590.5	 6003.0	...
3882716	  764.2	  590.7	 6002.0	...
3882717	  764.3	  590.8	 6002.0	...
3882718	  764.4	  590.7	 6001.0	...
3882719	  764.4	  590.3	 6001.0	...
3882720	  764.4	  589.9	 6001.0	...
3882721	  764.3	  589.6	 6001.0	...
3882722	  764.3	  589.5	 6000.0	...
3882723	  764.3	  589.5	 5999.0	...
3882724	  764.4	  589.5	 5997.0	...
3882725	  764.5	  589.5	 5997.0	...
3882726	  764.6	  589.5	 5998.0	...
3882727	  764.7	  589.5	 6000.0	...
3882728	  764.7	  589.4	 6001.0	...
3882729	  764.7	  589.4	 6002.0	...
3882730	  764.7	  589.3	 6003.0	...
3882731	  764.5	  589.3	 6003.0	...
3882732	  764.2	  589.2	 6004.0	...
3882733	  763.9	  589.2	 6003.0	...
3882734	  763.9	  589.2	 6002.0	...
3882735	  764.2	  589.0	 6001.0	...
3882736	  764.4	  588.8	 6001.0	...
3882737	  764.3	  588.9	 6001.0	...
3882738	  764.1	  589.3	 6000.0	...
3882739	  763.9	  589.8	 5998.0	...
3882740	  764.0	  590.1	 5997.0	...
3882741	  764.1	  590.3	 5997.0	...
3882742	  764.2	  590.4	 5999.0	...
3882743	  764.2	  590.4	 6002.0	...
3882744	  764.1	  590.4	 6005.0	...
3882745	  763.9	  590.0	 6008.0	...
3882746	  763.8	  589.6	 6009.0	...
3882747	  763.8	  589.2	 6009.0	...
3882748	  763.8	  588.7	 6009.0	...
3882749	  764.0	  588.2	 6012.0	...
3882750	  764.1	  587.7	 6014.0	...
3882751	  764.3	  587.7	 6013.0	...
3882752	  764.2	  587.6	 6010.0	...
3882753	  763.9	  587.7	 6004.0	...
3882754	  763.7	  588.1	 6001.0	...
3882755	  763.5	  588.5	 6001.0	...
3882756	  763.6	  588.8	 6005.0	...
3882757	  763.4	  588.8	 6009.0	...
3882758	  763.2	  588.8	 6009.0	...
3882759	  763.1	  588.8	 6010.0	...
3882760	  763.2	  588.7	 6010.0	...
3882761	  763.3	  588.9	 6011.0	...
3882762	  763.4	  589.3	 6013.0	...
3882763	  763.5	  589.6	 6014.0	...
3882764	  763.6	  589.7	 6016.0	...
3882765	  763.6	  589.7	 6016.0	...
3882766	  763.5	  589.6	 6017.0	...
3882767	  763.5	  589.4	 6016.0	...
3882768	  763.5	  589.4	 6016.0	...
3882769	  763.8	  589.5	 6018.0	...
3882770	  764.0	  589.8	 6020.0	...
3882771	  764.2	  590.1	 6022.0	...
3882772	  764.4	  590.4	 6022.0	...
3882773	  764.5	  590.5	 6021.0	...
3882774	  764.5	  590.4	 6020.0	...
3882775	  764.3	  590.5	 6019.0	...
3882776	  764.2	  590.6	 6020.0	...
3882777	  764.0	  590.7	 6022.0	...
3882778	  763.9	  590.6	 6023.0	...
3882779	  763.7	  590.6	 6024.0	...
3882780	  763.8	  590.6	 6024.0	...
3882781	  763.8	  590.6	 6025.0	...
3882782	  763.9	  590.5	 6027.0	...
3882783	  764.0	  590.5	 6028.0	...
3882784	  764.0	  590.1	 6026.0	...
3882785	  764.1	  589.8	 6025.0	...
3882786	  763.8	  589.5	 6023.0	...
3882787	  763.4	  589.6	 6021.0	...
3882788	  763.3	  589.6	 6021.0	...
3882789	  763.5	  589.5	 6022.0	...
3882790	  763.7	  589.4	 6023.0	...
3882791	  763.7	  589.3	 6022.0	...
3882792	  763.7	  589.3	 6022.0	...
3882793	  763.6	  589.3	 6021.0	...
3882794	  763.5	  589.3	 6021.0	...
3882795	  763.3	  589.2	 6022.0	...
3882796	  763.3	  589.1	 6023.0	...
3882797	  763.3	  589.0	 6025.0	...
3882798	  763.3	  588.7	 6027.0	...
3882799	  763.3	  588.5	 6030.0	...
3882800	  763.3	  588.4	 6031.0	...
3882801	  763.4	  588.4	 6031.0	...
3882802	  763.5	  588.5	 6031.0	...
3882803	  763.6	  588.5	 6030.0	...
3882804	  763.6	  588.6	 6033.0	...
3882805	  763.4	  588.5	 6035.0	...
3882806	  763.3	  588.5	 6037.0	...
3882807	  763.3	  588.6	 6036.0	...
3882808	  763.1	  589.0	 6038.0	...
3882809	  762.9	  589.4	 6040.0	...
3882810	  762.6	  590.2	 6040.0	...
3882811	  762.3	  590.8	 6040.0	...
3882812	  762.0	  590.9	 6040.0	...
3882813	  761.9	  590.5	 6042.0	...
3882814	  762.0	  590.0	 6042.0	...
3882815	  762.1	  589.9	 6041.0	...
3882816	  762.1	  590.1	 6040.0	...
3882817	  762.1	  590.3	 6039.0	...
3882818	  762.1	  590.5	 6039.0	...
3882819	  762.1	  590.5	 6039.0	...
3882820	  762.2	  590.4	 6040.0	...
3882821	  762.2	  590.4	 6041.0	...
3882822	  762.2	  590.5	 6041.0	...
3882823	  762.3	  590.5	 6041.0	...
3882824	  762.3	  590.4	 6040.0	...
3882825	  762.3	  590.3	 6042.0	...
3882826	  762.4	  590.3	 6044.0	...
3882827	  762.5	  590.6	 6046.0	...
3882828	  762.5	  590.8	 6046.0	...
3882829	  762.4	  590.8	 6045.0	...
3882830	  762.4	  590.8	 6045.0	...
3882831	  762.3	  590.6	 6045.0	...
3882832	  762.3	  590.5	 6046.0	...
3882833	  762.2	  590.5	 6047.0	...
3882834	  762.1	  590.7	 6048.0	...
3882835	  762.1	  590.8	 6048.0	...
3882836	  762.0	  590.8	 6048.0	...
3882837	  762.0	  590.9	 6049.0	...
3882838	  761.9	  591.0	 6050.0	...
3882839	  762.0	  591.0	 6052.0	...
3882840	  762.0	  591.0	 6053.0	...
3882841	  762.1	  591.0	 6054.0	...
3882842	  762.1	  591.0	 6055.0	...
3882843	  762.2	  590.9	 6056.0	...
3882844	  762.3	  590.7	 6056.0	...
3882845	  762.6	  590.5	 6056.0	...
3882846	  762.7	  590.6	 6055.0	...
3882847	  762.8	  590.8	 6054.0	...
3882848	  762.8	  590.6	 6057.0	...
3882849	  762.7	  590.0	 6060.0	...
3882850	  762.7	  589.4	 6062.0	...
3882851	  762.8	  589.5	 6061.0	...
3882852	  762.9	  589.7	 6060.0	...
3882853	  762.9	  589.8	 6060.0	...
3882854	  762.9	  589.9	 6060.0	...
3882855	  762.9	  590.0	 6061.0	...
3882856	  762.8	  590.0	 6062.0	...
3882857	  762.9	  590.1	 6062.0	...
3882858	  762.9	  590.2	 6063.0	...
3882859	  763.0	  590.2	 6064.0	...
3882860	  763.1	  590.2	 6065.0	...
3882861	  763.3	  589.8	 6067.0	...
3882862	  763.4	  589.4	 6068.0	...
3882863	  763.6	  589.1	 6069.0	...
3882864	  763.7	  589.1	 6069.0	...
3882865	  763.8	  589.1	 6070.0	...
3882866	  763.8	  589.0	 6070.0	...
3882867	  763.7	  589.0	 6070.0	...
3882868	  763.7	  589.0	 6070.0	...
3882869	  763.8	  589.1	 6072.0	...
3882870	  763.8	  589.6	 6073.0	...
3882871	  763.9	  590.1	 6074.0	...
3882872	  764.0	  590.5	 6075.0	...
3882873	  764.0	  590.6	 6076.0	...
3882874	  763.9	  590.7	 6077.0	...
3882875	  763.8	  590.4	 6077.0	...
3882876	  763.7	  590.0	 6077.0	...
3882877	  763.6	  589.7	 6077.0	...
3882878	  763.4	  589.6	 6077.0	...
3882879	  763.2	  589.6	 6077.0	...
3882880	  763.2	  589.6	 6077.0	...
3882881	  763.2	  589.7	 6079.0	...
3882882	  763.2	  589.7	 6080.0	...
3882883	  763.1	  589.5	 6082.0	...
3882884	  763.1	  589.4	 6083.0	...
3882885	  763.0	  589.5	 6084.0	...
3882886	  762.7	  589.5	 6085.0	...
3882887	  762.4	  589.3	 6085.0	...
3882888	  762.1	  589.2	 6085.0	...
3882889	  762.0	  589.1	 6084.0	...
3882890	  762.0	  589.2	 6085.0	...
3882891	  761.9	  589.3	 6086.0	...
3882892	  761.8	  589.0	 6087.0	...
3882893	  761.7	  588.7	 6088.0	...
3882894	  761.7	  588.5	 6088.0	...
3882895	  761.8	  588.6	 6089.0	...
3882896	  761.9	  589.0	 6089.0	...
3882897	  762.0	  589.4	 6091.0	...
3882898	  762.0	  589.5	 6095.0	...
3882899	  762.0	  589.1	 6098.0	...
3882900	  761.9	  588.7	 6102.0	...
3882901	  761.7	  588.6	 6104.0	...
3882902	  761.4	  588.8	 6103.0	...
3882903	  761.4	  588.9	 6099.0	...
3882904	  761.6	  588.9	 6096.0	...
3882905	  761.8	  588.8	 6099.0	...
3882906	  761.6	  588.7	 6103.0	...
3882907	  761.5	  588.6	 6106.0	...
3882908	  761.7	  588.4	 6106.0	...
3882909	  761.8	  588.3	 6106.0	...
3882910	  762.0	  588.5	 6106.0	...
3882911	  762.0	  588.6	 6106.0	...
3882912	  762.1	  588.8	 6107.0	...
3882913	  762.2	  588.7	 6107.0	...
3882914	  762.3	  588.6	 6107.0	...
3882915	  762.1	  588.6	 6107.0	...
3882916	  762.0	  588.6	 6107.0	...
3882917	  761.9	  588.6	 6108.0	...
3882918	  761.6	  588.6	 6109.0	...
3882919	  761.3	  588.5	 6109.0	...
3882920	  761.2	  588.5	 6109.0	...
3882921	  761.3	  588.5	 6109.0	...
3882922	  761.5	  588.3	 6110.0	...
3882923	  761.6	  588.2	 6111.0	...
3882924	  761.7	  588.0	 6112.0	...
3882925	  761.9	  588.0	 6112.0	...
3882926	  762.0	  588.0	 6112.0	...
3882927	  762.0	  588.1	 6114.0	...
3882928	  762.0	  588.2	 6117.0	...
3882929	  761.9	  588.3	 6119.0	...
3882930	  761.9	  588.3	 6119.0	...
3882931	  761.7	  588.5	 6119.0	...
3882932	  761.5	  588.7	 6119.0	...
3882933	  761.3	  588.8	 6119.0	...
3882934	  761.3	  588.6	 6120.0	...
3882935	  761.3	  588.3	 6122.0	...
3882936	  761.5	  588.0	 6124.0	...
3882937	  761.7	  587.8	 6126.0	...
3882938	  762.0	  587.7	 6126.0	...
3882939	  762.1	  587.6	 6127.0	...
3882940	  762.0	  587.5	 6128.0	...
3882941	  761.8	  587.4	 6128.0	...
3882942	  761.6	  587.3	 6129.0	...
3882943	  761.5	  587.1	 6132.0	...
3882944	  761.5	  587.0	 6134.0	...
3882945	  761.4	  586.9	 6136.0	...
3882946	  761.2	  587.0	 6137.0	...
3882947	  761.0	  587.2	 6137.0	...
3882948	  760.7	  587.3	 6137.0	...
3882949	  760.6	  587.3	 6138.0	...
3882950	  760.7	  587.2	 6140.0	...
3882951	  760.9	  587.1	 6141.0	...
3882952	  761.0	  587.1	 6141.0	...
3882953	  760.9	  586.8	 6143.0	...
3882954	  760.8	  586.5	 6145.0	...
3882955	  760.8	  586.1	 6146.0	...
3882956	  760.8	  585.9	 6146.0	...
3882957	  760.8	  585.7	 6147.0	...
3882958	  760.7	  585.6	 6148.0	...
3882959	  760.6	  585.6	 6148.0	...
3882960	  760.4	  585.6	 6147.0	...
3882961	  760.3	  585.4	 6148.0	...
3882962	  760.2	  585.2	 6151.0	...
3882963	  760.2	  585.0	 6154.0	...
3882964	  760.6	  585.0	 6153.0	...
3882965	  760.9	  585.0	 6152.0	...
3882966	  761.2	  585.1	 6152.0	...
3882967	  761.2	  585.0	 6152.0	...
3882968	  761.3	  584.9	 6152.0	...
3882969	  761.3	  584.8	 6151.0	...
3882970	  761.4	  584.7	 6151.0	...
3882971	  761.4	  584.7	 6151.0	...
3882972	  761.2	  584.7	 6152.0	...
3882973	  761.1	  584.7	 6152.0	...
3882974	  761.0	  584.6	 6153.0	...
3882975	  761.0	  584.8	 6154.0	...
3882976	  761.1	  584.9	 6156.0	...
3882977	  761.0	  584.7	 6159.0	...
3882978	  760.9	  584.4	 6162.0	...
3882979	  760.9	  584.1	 6165.0	...
3882980	  760.7	  584.0	 6164.0	...
3882981	  760.6	  583.8	 6164.0	...
3882982	  760.5	  583.9	 6164.0	...
3882983	  760.3	  584.0	 6165.0	...
3882984	  760.2	  584.2	 6168.0	...
3882985	  760.1	  584.1	 6170.0	...
3882986	  760.2	  584.1	 6173.0	...
3882987	  760.2	  584.2	 6174.0	...
3882988	  760.3	  584.2	 6174.0	...
3882989	  760.3	  584.1	 6174.0	...
3882990	  760.3	  584.0	 6174.0	...
3882991	  760.3	  584.0	 6176.0	...
3882992	  760.3	  583.8	 6178.0	...
3882993	  760.4	  583.6	 6179.0	...
3882994	  760.4	  583.4	 6179.0	...
3882995	  760.4	  583.4	 6179.0	...
3882996	  760.4	  583.5	 6179.0	...
3882997	  760.2	  583.4	 6181.0	...
3882998	  760.1	  583.2	 6183.0	...
3882999	  760.0	  583.2	 6185.0	...
3883000	  760.1	  583.4	 6188.0	...
3883001	  760.3	  583.7	 6191.0	...
3883002	  760.4	  583.6	 6193.0	...
3883003	  760.4	  583.1	 6193.0	...
3883004	  760.4	  582.7	 6192.0	...
3883005	  760.6	  582.2	 6193.0	...
3883006	  760.7	  582.0	 6195.0	...
3883007	  760.8	  581.7	 6198.0	...
3883008	  760.8	  581.4	 6200.0	...
3883009	  760.7	  581.2	 6201.0	...
3883010	  760.7	  581.1	 6201.0	...
3883011	  760.7	  581.1	 6201.0	...
3883012	  760.8	  581.2	 6200.0	...
3883013	  760.8	  581.3	 6201.0	...
3883014	  760.8	  581.2	 6201.0	...
3883015	  760.8	  580.9	 6201.0	...
3883016	  760.6	  580.7	 6202.0	...
3883017	  760.4	  580.8	 6204.0	...
3883018	  760.2	  580.9	 6205.0	...
3883019	  760.2	  581.0	 6207.0	...
3883020	  760.2	  581.0	 6208.0	...
3883021	  760.1	  580.8	 6210.0	...
3883022	  760.1	  580.5	 6212.0	...
3883023	  760.2	  580.3	 6213.0	...
3883024	  760.3	  580.3	 6214.0	...
3883025	  760.2	  580.2	 6216.0	...
3883026	  760.1	  580.1	 6217.0	...
3883027	  759.9	  580.1	 6219.0	...
3883028	  759.9	  580.1	 6219.0	...
3883029	  759.8	  580.2	 6219.0	...
3883030	  759.8	  580.2	 6219.0	...
3883031	  759.6	  580.2	 6220.0	...
3883032	  759.3	  580.3	 6223.0	...
3883033	  759.1	  580.4	 6225.0	...
3883034	  759.0	  580.3	 6227.0	...
3883035	  759.0	  580.1	 6228.0	...
3883036	  758.8	  579.9	 6229.0	...
3883037	  758.7	  579.8	 6229.0	...
3883038	  758.6	  579.8	 6230.0	...
3883039	  758.5	  579.8	 6232.0	...
3883040	  758.4	  579.8	 6235.0	...
3883041	  758.4	  579.9	 6237.0	...
3883042	  758.4	  580.0	 6236.0	...
3883043	  758.3	  580.1	 6236.0	...
3883044	  758.3	  579.9	 6236.0	...
3883045	  758.2	  579.9	 6236.0	...
3883046	  758.1	  580.0	 6237.0	...
3883047	  758.0	  580.1	 6238.0	...
3883048	  758.1	  579.9	 6241.0	...
3883049	  758.1	  579.8	 6243.0	...
3883050	  758.1	  579.6	 6245.0	...
3883051	  758.2	  579.6	 6247.0	...
3883052	  758.2	  579.6	 6249.0	...
3883053	  758.2	  579.6	 6249.0	...
3883054	  758.3	  579.5	 6253.0	...
3883055	  758.3	  579.5	 6256.0	...
3883056	  758.3	  579.5	 6258.0	...
3883057	  758.2	  579.6	 6262.0	...
3883058	  758.2	  579.5	 6265.0	...
3883059	  758.0	  579.4	 6267.0	...
3883060	  757.8	  579.3	 6267.0	...
3883061	  757.5	  579.4	 6269.0	...
3883062	  757.5	  579.3	 6272.0	...
3883063	  757.4	  579.2	 6275.0	...
3883064	  757.3	  579.1	 6276.0	...
3883065	  757.3	  579.0	 6277.0	...
3883066	  757.3	  579.0	 6279.0	...
3883067	  757.3	  578.9	 6279.0	...
3883068	  757.3	  578.9	 6279.0	...
3883069	  757.3	  578.7	 6281.0	...
3883070	  757.2	  578.5	 6283.0	...
3883071	  757.2	  578.3	 6286.0	...
3883072	  757.4	  578.1	 6286.0	...
3883073	  757.5	  578.0	 6285.0	...
3883074	  757.7	  578.2	 6285.0	...
3883075	  757.8	  578.3	 6287.0	...
3883076	  757.8	  578.1	 6291.0	...
3883077	  757.6	  577.8	 6294.0	...
3883078	  757.2	  577.6	 6296.0	...
3883079	  756.9	  577.7	 6296.0	...
3883080	  756.9	  577.8	 6296.0	...
3883081	  756.9	  577.8	 6296.0	...
3883082	  756.8	  577.8	 6296.0	...
3883083	  756.7	  578.0	 6297.0	...
3883084	  756.6	  578.2	 6298.0	...
3883085	  756.6	  578.4	 6299.0	...
3883086	  756.5	  578.4	 6299.0	...
3883087	  756.4	  578.2	 6299.0	...
3883088	  756.4	  577.9	 6299.0	...
3883089	  756.5	  577.7	 6300.0	...
3883090	  756.7	  577.7	 6301.0	...
3883091	  756.7	  577.5	 6302.0	...
3883092	  756.7	  577.2	 6303.0	...
3883093	  756.7	  576.7	 6305.0	...
3883094	  756.8	  576.5	 6308.0	...
3883095	  756.8	  576.3	 6312.0	...
3883096	  757.1	  576.3	 6314.0	...
3883097	  757.3	  576.3	 6315.0	...
3883098	  757.5	  576.4	 6317.0	...
3883099	  757.5	  576.3	 6318.0	...
3883100	  757.6	  576.2	 6318.0	...
3883101	  757.7	  576.1	 6318.0	...
3883102	  757.8	  576.1	 6318.0	...
3883103	  757.8	  576.3	 6319.0	...
3883104	  757.8	  576.6	 6320.0	...
3883105	  757.6	  576.7	 6322.0	...
3883106	  757.4	  576.9	 6324.0	...
3883107	  757.3	  576.6	 6327.0	...
3883108	  757.3	  576.4	 6329.0	...
3883109	  757.3	  576.1	 6329.0	...
3883110	  757.4	  576.1	 6329.0	...
3883111	  757.6	  576.0	 6330.0	...
3883112	  757.8	  576.0	 6332.0	...
3883113	  757.8	  576.0	 6333.0	...
3883114	  757.7	  576.1	 6335.0	...
3883115	  757.6	  576.1	 6335.0	...
3883116	  757.6	  575.9	 6336.0	...
3883117	  757.4	  575.6	 6337.0	...
3883118	  757.2	  575.3	 6338.0	...
3883119	  757.0	  575.3	 6338.0	...
3883120	  756.9	  575.3	 6339.0	...
3883121	  756.8	  575.3	 6344.0	...
3883122	  756.7	  575.3	 6348.0	...
3883123	  756.6	  575.3	 6351.0	...
3883124	  756.6	  575.3	 6353.0	...
3883125	  756.6	  575.3	 6353.0	...
3883126	  756.6	  575.4	 6354.0	...
3883127	  756.6	  575.4	 6353.0	...
3883128	  756.6	  575.4	 6356.0	...
3883129	  756.6	  575.4	 6360.0	...
3883130	  756.7	  575.4	 6364.0	...
3883131	  756.5	  575.4	 6366.0	...
3883132	  756.3	  575.2	 6369.0	...
3883133	  756.2	  575.0	 6371.0	...
3883134	  756.3	  574.8	 6372.0	...
3883135	  756.2	  575.0	 6372.0	...
3883136	  755.9	  575.1	 6374.0	...
3883137	  755.6	  575.1	 6377.0	...
3883138	  755.6	  575.0	 6380.0	...
3883139	  755.5	  574.8	 6381.0	...
3883140	  755.5	  574.9	 6384.0	...
3883141	  755.6	  575.0	 6386.0	...
3883142	  755.6	  575.0	 6388.0	...
3883143	  755.6	  574.9	 6389.0	...
3883144	  755.6	  574.8	 6389.0	...
3883145	  755.6	  574.7	 6389.0	...
3883146	  755.6	  574.6	 6389.0	...
3883147	  755.6	  574.6	 6394.0	...
3883148	  755.5	  574.6	 6398.0	...
3883149	  755.3	  574.7	 6401.0	...
3883150	  755.1	  575.1	 6400.0	...
3883151	  755.2	  575.5	 6400.0	...
3883152	  755.3	  575.8	 6399.0	...
3883153	  755.3	  575.5	 6400.0	...
3883154	  755.3	  575.1	 6401.0	...
3883155	  755.2	  573.9	 6404.0	...
EFIX R   3881157	3883155	1999	  764.2	  587.4	   5979
SSACC R  3883156
3883156	  754.9	  572.6	 6406.0	...
3883157	  754.3	  570.4	 6407.0	...
3883158	  753.7	  568.1	 6407.0	...
3883159	  753.3	  565.8	 6407.0	...
3883160	  753.1	  563.8	 6407.0	...
3883161	  753.0	  561.7	 6408.0	...
3883162	  753.4	  559.4	 6410.0	...
3883163	  753.6	  556.7	 6410.0	...
3883164	  753.8	  554.4	 6407.0	...
3883165	  753.5	  552.2	 6405.0	...
3883166	  753.4	  550.9	 6405.0	...
ESACC R  3883156	3883166	11	  754.9	  572.6	  753.4	  550.9	   0.46	     47
SFIX R   3883167
3883167	  753.3	  549.6	 6405.0	...
3883168	  753.5	  548.6	 6405.0	...
3883169	  753.7	  547.5	 6405.0	...
3883170	  753.4	  546.9	 6405.0	...
3883171	  752.7	  546.5	 6407.0	...
3883172	  752.0	  546.7	 6411.0	...
3883173	  751.5	  547.0	 6416.0	...
3883174	  750.9	  547.1	 6418.0	...
3883175	  750.5	  547.0	 6418.0	...
3883176	  750.3	  546.7	 6418.0	...
3883177	  750.2	  546.4	 6417.0	...
3883178	  750.1	  546.6	 6416.0	...
3883179	  750.3	  546.9	 6418.0	...
3883180	  750.7	  547.2	 6420.0	...
3883181	  751.1	  547.3	 6422.0	...
3883182	  751.6	  547.4	 6422.0	...
3883183	  752.2	  547.5	 6425.0	...
3883184	  752.7	  548.0	 6428.0	...
3883185	  752.6	  548.7	 6431.0	...
3883186	  752.5	  549.3	 6433.0	...
3883187	  752.4	  549.8	 6434.0	...
3883188	  752.4	  550.2	 6436.0	...
3883189	  752.3	  550.7	 6437.0	...
3883190	  752.1	  550.9	 6437.0	...
3883191	  751.9	  551.2	 6436.0	...
3883192	  751.7	  551.7	 6434.0	...
3883193	  751.6	  552.2	 6437.0	...
3883194	  751.3	  552.9	 6442.0	...
3883195	  751.0	  553.3	 6448.0	...
3883196	  750.8	  553.5	 6448.0	...
3883197	  750.9	  553.5	 6449.0	...
3883198	  750.9	  553.7	 6450.0	...
3883199	  750.6	  554.0	 6452.0	...
3883200	  750.3	  554.2	 6453.0	...
3883201	  750.1	  554.3	 6456.0	...
3883202	  750.0	  554.2	 6459.0	...
3883203	  750.0	  554.2	 6462.0	...
3883204	  750.1	  554.2	 6462.0	...
3883205	  750.2	  554.4	 6463.0	...
3883206	  750.3	  554.8	 6463.0	...
3883207	  750.4	  555.1	 6463.0	...
3883208	  750.5	  555.2	 6465.0	...
3883209	  750.5	  554.9	 6466.0	...
3883210	  750.4	  554.8	 6468.0	...
3883211	  750.4	  554.9	 6469.0	...
3883212	  750.3	  554.8	 6472.0	...
3883213	  750.3	  554.6	 6474.0	...
3883214	  750.3	  554.4	 6476.0	...
3883215	  750.4	  554.2	 6476.0	...
3883216	  750.4	  554.1	 6478.0	...
3883217	  750.5	  554.0	 6480.0	...
3883218	  750.5	  554.0	 6483.0	...
3883219	  750.6	  554.1	 6483.0	...
3883220	  750.6	  554.3	 6483.0	...
3883221	  750.3	  554.4	 6484.0	...
3883222	  750.1	  554.6	 6485.0	...
3883223	  750.0	  554.6	 6488.0	...
3883224	  750.1	  554.5	 6490.0	...
3883225	  750.1	  554.1	 6491.0	...
3883226	  750.0	  553.8	 6492.0	...
3883227	  749.9	  553.5	 6496.0	...
3883228	  749.9	  553.6	 6500.0	...
3883229	  749.9	  553.9	 6502.0	...
3883230	  749.9	  554.1	 6499.0	...
3883231	  750.0	  554.0	 6497.0	...
3883232	  750.0	  553.9	 6496.0	...
3883233	  750.0	  553.8	 6497.0	...
3883234	  750.0	  553.8	 6498.0	...
3883235	  749.9	  553.5	 6498.0	...
3883236	  749.9	  553.2	 6498.0	...
3883237	  749.9	  553.1	 6499.0	...
3883238	  749.9	  553.2	 6500.0	...
3883239	  749.8	  553.3	 6500.0	...
3883240	  749.6	  553.4	 6502.0	...
3883241	  749.4	  553.4	 6503.0	...
3883242	  749.4	  553.4	 6502.0	...
3883243	  749.5	  553.5	 6500.0	...
3883244	  749.7	  553.5	 6502.0	...
3883245	  749.6	  553.7	 6506.0	...
3883246	  749.3	  553.8	 6510.0	...
3883247	  749.1	  554.0	 6510.0	...
3883248	  749.2	  553.7	 6510.0	...
3883249	  749.2	  553.5	 6509.0	...
3883250	  749.1	  553.2	 6509.0	...
3883251	  749.1	  553.1	 6509.0	...
3883252	  749.1	  553.0	 6510.0	...
3883253	  748.9	  552.9	 6510.0	...
3883254	  748.6	  552.6	 6513.0	...
3883255	  748.3	  552.5	 6515.0	...
3883256	  748.3	  552.3	 6517.0	...
3883257	  748.5	  552.3	 6519.0	...
3883258	  748.5	  552.4	 6521.0	...
3883259	  748.3	  552.5	 6522.0	...
3883260	  748.1	  552.7	 6522.0	...
3883261	  748.1	  552.8	 6523.0	...
3883262	  748.1	  553.0	 6523.0	...
3883263	  748.1	  553.0	 6525.0	...
3883264	  748.1	  553.0	 6525.0	...
3883265	  748.0	  553.0	 6527.0	...
3883266	  747.9	  553.0	 6529.0	...
3883267	  747.9	  552.9	 6531.0	...
3883268	  747.8	  552.9	 6531.0	...
3883269	  747.8	  552.9	 6531.0	...
3883270	  747.7	  553.1	 6530.0	...
3883271	  747.7	  553.2	 6530.0	...
3883272	  747.8	  553.2	 6533.0	...
3883273	  747.8	  553.2	 6536.0	...
3883274	  747.9	  553.2	 6539.0	...
3883275	  747.8	  553.2	 6539.0	...
3883276	  747.8	  553.2	 6539.0	...
3883277	  747.8	  553.1	 6539.0	...
3883278	  747.8	  553.1	 6540.0	...
3883279	  747.8	  553.0	 6540.0	...
3883280	  747.8	  553.0	 6539.0	...
3883281	  747.7	  553.0	 6538.0	...
3883282	  747.7	  552.8	 6536.0	...
3883283	  747.9	  552.7	 6537.0	...
3883284	  748.1	  552.5	 6538.0	...
3883285	  748.2	  552.4	 6542.0	...
3883286	  748.0	  552.4	 6545.0	...
3883287	  747.8	  552.3	 6548.0	...
3883288	  747.8	  552.4	 6548.0	...
3883289	  747.8	  552.4	 6547.0	...
3883290	  747.7	  552.3	 6548.0	...
3883291	  747.7	  552.1	 6549.0	...
3883292	  747.6	  551.9	 6550.0	...
3883293	  747.4	  551.8	 6549.0	...
3883294	  747.4	  551.9	 6549.0	...
3883295	  747.5	  552.2	 6548.0	...
3883296	  747.6	  552.5	 6548.0	...
3883297	  747.5	  552.6	 6550.0	...
3883298	  747.4	  552.5	 6552.0	...
3883299	  747.3	  552.5	 6553.0	...
3883300	  747.4	  552.6	 6553.0	...
3883301	  747.4	  552.6	 6555.0	...
3883302	  747.5	  552.4	 6557.0	...
3883303	  747.5	  552.3	 6558.0	...
3883304	  747.5	  552.3	 6557.0	...
3883305	  747.5	  552.4	 6556.0	...
3883306	  747.5	  552.5	 6556.0	...
3883307	  747.5	  552.5	 6556.0	...
3883308	  747.5	  552.4	 6557.0	...
3883309	  747.6	  552.4	 6557.0	...
3883310	  747.6	  552.4	 6557.0	...
3883311	  747.4	  552.5	 6559.0	...
3883312	  747.3	  552.6	 6560.0	...
3883313	  747.3	  552.7	 6561.0	...
3883314	  747.3	  552.8	 6561.0	...
3883315	  747.2	  553.0	 6559.0	...
3883316	  747.2	  553.1	 6557.0	...
3883317	  747.3	  553.0	 6557.0	...
3883318	  747.5	  553.0	 6560.0	...
3883319	  747.6	  553.0	 6562.0	...
3883320	  747.6	  553.0	 6564.0	...
3883321	  747.7	  552.9	 6567.0	...
3883322	  747.7	  552.9	 6568.0	...
3883323	  747.9	  552.9	 6567.0	...
3883324	  747.9	  553.0	 6566.0	...
3883325	  747.8	  553.0	 6566.0	...
3883326	  747.7	  553.0	 6566.0	...
3883327	  747.5	  552.9	 6566.0	...
3883328	  747.6	  552.8	 6566.0	...
3883329	  747.7	  552.7	 6566.0	...
3883330	  747.8	  552.6	 6566.0	...
3883331	  747.9	  552.8	 6565.0	...
3883332	  748.0	  553.0	 6564.0	...
3883333	  748.0	  553.2	 6563.0	...
3883334	  747.9	  553.2	 6564.0	...
3883335	  747.8	  553.2	 6565.0	...
3883336	  747.8	  553.2	 6567.0	...
3883337	  747.8	  553.1	 6568.0	...
3883338	  747.9	  553.2	 6569.0	...
3883339	  747.9	  553.4	 6571.0	...
3883340	  747.8	  553.7	 6572.0	...
3883341	  747.8	  553.8	 6573.0	...
3883342	  747.9	  553.8	 6571.0	...
3883343	  748.1	  553.6	 6570.0	...
3883344	  748.3	  553.4	 6568.0	...
3883345	  748.3	  553.4	 6569.0	...
3883346	  748.3	  553.3	 6568.0	...
3883347	  748.2	  553.2	 6568.0	...
3883348	  748.1	  553.1	 6568.0	...
3883349	  747.9	  553.0	 6569.0	...
3883350	  747.9	  553.0	 6572.0	...
3883351	  748.0	  553.0	 6574.0	...
3883352	  748.1	  553.2	 6575.0	...
3883353	  748.2	  553.6	 6573.0	...
3883354	  748.2	  553.9	 6572.0	...
3883355	  748.0	  553.8	 6572.0	...
3883356	  747.8	  553.7	 6573.0	...
3883357	  747.7	  553.6	 6571.0	...
3883358	  747.7	  553.5	 6570.0	...
3883359	  747.8	  553.5	 6569.0	...
3883360	  748.1	  553.4	 6570.0	...
3883361	  748.4	  553.4	 6571.0	...
3883362	  748.6	  553.4	 6571.0	...
3883363	  748.8	  553.4	 6571.0	...
3883364	  748.9	  553.6	 6571.0	...
3883365	  749.1	  553.7	 6570.0	...
3883366	  749.1	  554.0	 6571.0	...
3883367	  748.8	  554.1	 6572.0	...
3883368	  748.5	  554.2	 6573.0	...
3883369	  748.3	  554.2	 6573.0	...
3883370	  748.5	  554.2	 6574.0	...
3883371	  748.7	  554.2	 6576.0	...
3883372	  748.8	  554.6	 6578.0	...
3883373	  748.9	  555.0	 6578.0	...
3883374	  749.0	  555.2	 6578.0	...
3883375	  749.1	  555.1	 6578.0	...
3883376	  749.1	  555.2	 6579.0	...
3883377	  749.1	  555.6	 6580.0	...
3883378	  749.0	  555.9	 6580.0	...
3883379	  748.9	  556.3	 6580.0	...
3883380	  748.8	  556.5	 6580.0	...
3883381	  748.8	  556.5	 6581.0	...
3883382	  748.8	  556.4	 6579.0	...
3883383	  748.7	  556.3	 6578.0	...
3883384	  748.5	  556.3	 6578.0	...
3883385	  748.2	  556.4	 6580.0	...
3883386	  747.9	  556.5	 6581.0	...
3883387	  748.0	  556.3	 6579.0	...
3883388	  748.1	  556.3	 6577.0	...
3883389	  748.2	  556.2	 6574.0	...
3883390	  748.2	  556.1	 6573.0	...
3883391	  748.2	  555.7	 6572.0	...
3883392	  748.3	  555.3	 6571.0	...
3883393	  748.4	  555.4	 6570.0	...
3883394	  748.5	  555.5	 6570.0	...
3883395	  748.5	  555.8	 6570.0	...
3883396	  748.5	  555.8	 6570.0	...
3883397	  748.5	  555.9	 6571.0	...
3883398	  748.4	  555.9	 6568.0	...
3883399	  748.3	  556.3	 6566.0	...
3883400	  748.3	  556.9	 6566.0	...
3883401	  748.4	  557.4	 6568.0	...
3883402	  748.4	  557.4	 6571.0	...
3883403	  748.4	  557.2	 6573.0	...
3883404	  748.4	  557.2	 6575.0	...
3883405	  748.4	  557.4	 6574.0	...
3883406	  748.4	  557.3	 6572.0	...
3883407	  748.3	  557.0	 6569.0	...
3883408	  748.3	  556.7	 6570.0	...
3883409	  748.2	  556.7	 6573.0	...
3883410	  748.2	  556.7	 6574.0	...
3883411	  748.3	  556.8	 6575.0	...
3883412	  748.4	  556.9	 6574.0	...
3883413	  748.5	  556.8	 6574.0	...
3883414	  748.5	  556.8	 6574.0	...
3883415	  748.5	  556.5	 6576.0	...
3883416	  748.5	  556.2	 6578.0	...
3883417	  748.5	  556.2	 6577.0	...
3883418	  748.5	  556.4	 6576.0	...
3883419	  748.4	  556.4	 6575.0	...
3883420	  748.2	  556.2	 6575.0	...
3883421	  748.2	  556.2	 6574.0	...
3883422	  748.2	  556.2	 6574.0	...
3883423	  748.1	  556.1	 6573.0	...
3883424	  747.9	  555.7	 6573.0	...
3883425	  747.7	  555.5	 6575.0	...
3883426	  747.7	  555.5	 6577.0	...
3883427	  747.5	  555.6	 6578.0	...
3883428	  747.3	  555.7	 6576.0	...
3883429	  747.1	  555.8	 6577.0	...
3883430	  747.1	  556.0	 6579.0	...
3883431	  747.1	  556.6	 6580.0	...
3883432	  747.3	  557.1	 6579.0	...
3883433	  747.4	  557.4	 6577.0	...
3883434	  747.7	  557.3	 6578.0	...
3883435	  747.8	  557.3	 6578.0	...
3883436	  747.8	  557.3	 6578.0	...
3883437	  747.7	  557.4	 6577.0	...
3883438	  747.7	  557.3	 6576.0	...
3883439	  747.6	  557.1	 6575.0	...
3883440	  747.7	  557.0	 6575.0	...
3883441	  747.9	  557.1	 6574.0	...
3883442	  748.0	  557.2	 6573.0	...
3883443	  748.1	  557.4	 6572.0	...
3883444	  748.1	  557.7	 6570.0	...
3883445	  748.2	  558.1	 6568.0	...
3883446	  748.3	  558.4	 6567.0	...
3883447	  748.3	  558.4	 6569.0	...
3883448	  748.4	  558.6	 6570.0	...
3883449	  748.4	  558.8	 6570.0	...
3883450	  748.4	  559.2	 6569.0	...
3883451	  748.4	  559.8	 6570.0	...
3883452	  748.4	  560.2	 6569.0	...
3883453	  748.4	  560.5	 6568.0	...
3883454	  748.4	  560.7	 6567.0	...
3883455	  748.7	  561.0	 6566.0	...
3883456	  749.0	  561.1	 6567.0	...
3883457	  749.2	  560.8	 6568.0	...
3883458	  749.1	  560.6	 6569.0	...
3883459	  749.1	  560.5	 6571.0	...
3883460	  749.1	  560.5	 6572.0	...
3883461	  749.1	  560.6	 6573.0	...
3883462	  749.1	  560.6	 6574.0	...
3883463	  749.1	  560.7	 6574.0	...
3883464	  749.1	  560.8	 6574.0	...
3883465	  749.1	  560.7	 6573.0	...
3883466	  749.1	  560.9	 6573.0	...
3883467	  749.0	  561.1	 6574.0	...
3883468	  749.0	  561.3	 6574.0	...
3883469	  749.0	  561.4	 6574.0	...
3883470	  749.0	  561.3	 6573.0	...
3883471	  749.1	  561.2	 6573.0	...
3883472	  749.2	  561.7	 6573.0	...
3883473	  749.3	  562.3	 6573.0	...
3883474	  749.4	  562.9	 6573.0	...
3883475	  749.4	  562.9	 6573.0	...
3883476	  749.7	  562.8	 6574.0	...
3883477	  749.9	  562.7	 6575.0	...
3883478	  750.2	  562.5	 6577.0	...
3883479	  750.3	  562.3	 6578.0	...
3883480	  750.4	  562.1	 6577.0	...
3883481	  750.5	  561.9	 6576.0	...
3883482	  750.5	  561.9	 6574.0	...
3883483	  750.4	  562.0	 6576.0	...
3883484	  750.3	  562.0	 6578.0	...
3883485	  750.2	  562.0	 6579.0	...
3883486	  750.2	  562.3	 6576.0	...
3883487	  750.2	  562.5	 6574.0	...
3883488	  750.2	  562.7	 6572.0	...
3883489	  750.3	  562.7	 6571.0	...
3883490	  750.2	  562.7	 6571.0	...
3883491	  750.1	  562.7	 6573.0	...
3883492	  750.1	  562.6	 6575.0	...
3883493	  750.1	  562.5	 6575.0	...
3883494	  750.2	  562.6	 6574.0	...
3883495	  750.1	  562.7	 6573.0	...
3883496	  750.1	  562.9	 6573.0	...
3883497	  750.1	  562.9	 6573.0	...
3883498	  750.1	  563.0	 6573.0	...
3883499	  750.3	  563.0	 6575.0	...
3883500	  750.3	  563.0	 6576.0	...
3883501	  750.1	  563.0	 6577.0	...
3883502	  749.8	  563.1	 6576.0	...
3883503	  749.7	  563.2	 6574.0	...
3883504	  749.6	  563.2	 6572.0	...
3883505	  749.7	  563.3	 6570.0	...
3883506	  749.8	  563.3	 6569.0	...
3883507	  749.9	  563.1	 6571.0	...
3883508	  749.8	  563.0	 6572.0	...
3883509	  749.8	  563.3	 6573.0	...
3883510	  749.9	  563.6	 6573.0	...
3883511	  749.9	  564.0	 6573.0	...
3883512	  749.8	  564.0	 6572.0	...
3883513	  749.8	  564.0	 6572.0	...
3883514	  749.7	  564.0	 6573.0	...
3883515	  749.7	  564.0	 6575.0	...
3883516	  749.7	  564.1	 6576.0	...
3883517	  749.8	  564.2	 6577.0	...
3883518	  749.9	  564.4	 6577.0	...
3883519	  750.0	  564.4	 6577.0	...
3883520	  750.0	  564.3	 6575.0	...
3883521	  749.8	  564.1	 6573.0	...
3883522	  749.6	  563.9	 6570.0	...
3883523	  749.4	  563.7	 6568.0	...
3883524	  749.5	  563.5	 6566.0	...
3883525	  749.6	  563.4	 6565.0	...
3883526	  749.6	  563.3	 6565.0	...
3883527	  749.6	  563.3	 6565.0	...
3883528	  749.7	  563.3	 6565.0	...
3883529	  749.7	  563.2	 6566.0	...
3883530	  749.6	  563.3	 6564.0	...
3883531	  749.4	  563.5	 6562.0	...
3883532	  749.2	  563.6	 6560.0	...
3883533	  749.1	  563.7	 6560.0	...
3883534	  749.1	  563.8	 6560.0	...
3883535	  749.0	  563.6	 6561.0	...
3883536	  749.0	  563.4	 6563.0	...
3883537	  748.9	  563.2	 6564.0	...
3883538	  749.0	  563.2	 6566.0	...
3883539	  749.2	  563.1	 6567.0	...
3883540	  749.1	  563.2	 6568.0	...
3883541	  749.1	  563.4	 6567.0	...
3883542	  749.1	  563.7	 6566.0	...
3883543	  749.3	  563.7	 6565.0	...
3883544	  749.5	  563.7	 6565.0	...
3883545	  749.5	  563.6	 6565.0	...
3883546	  749.5	  563.4	 6565.0	...
3883547	  749.5	  563.1	 6565.0	...
3883548	  749.5	  563.0	 6564.0	...
3883549	  749.5	  563.1	 6563.0	...
3883550	  749.4	  563.2	 6563.0	...
3883551	  749.3	  562.9	 6563.0	...
3883552	  749.2	  562.6	 6564.0	...
3883553	  749.1	  562.2	 6563.0	...
3883554	  749.4	  562.5	 6561.0	...
3883555	  749.7	  562.9	 6558.0	...
3883556	  750.1	  563.2	 6557.0	...
3883557	  750.1	  563.1	 6557.0	...
3883558	  750.1	  563.0	 6556.0	...
3883559	  750.0	  563.0	 6555.0	...
3883560	  750.0	  562.9	 6554.0	...
3883561	  749.9	  562.6	 6553.0	...
3883562	  749.8	  562.3	 6553.0	...
3883563	  749.6	  562.0	 6554.0	...
3883564	  749.5	  562.1	 6555.0	...
3883565	  749.5	  562.3	 6556.0	...
3883566	  749.6	  562.5	 6556.0	...
3883567	  749.8	  562.7	 6556.0	...
3883568	  749.8	  562.8	 6555.0	...
3883569	  749.7	  562.8	 6554.0	...
3883570	  749.7	  563.0	 6552.0	...
3883571	  749.7	  563.3	 6551.0	...
3883572	  749.9	  563.6	 6551.0	...
3883573	  749.9	  563.7	 6552.0	...
3883574	  749.9	  563.7	 6553.0	...
3883575	  749.7	  563.4	 6554.0	...
3883576	  749.4	  563.1	 6553.0	...
3883577	  749.1	  562.8	 6553.0	...
3883578	  748.9	  562.7	 6552.0	...
3883579	  749.0	  562.7	 6551.0	...
3883580	  749.3	  562.4	 6551.0	...
3883581	  749.7	  561.8	 6555.0	...
3883582	  749.9	  561.3	 6557.0	...
3883583	  750.3	  561.0	 6558.0	...
3883584	  750.9	  560.6	 6559.0	...
3883585	  751.4	  560.1	 6561.0	...
3883586	  751.6	  559.2	 6563.0	...
3883587	  751.5	  558.7	 6564.0	...
3883588	  751.3	  558.3	 6563.0	...
3883589	  751.2	  558.5	 6561.0	...
3883590	  750.8	  558.8	 6558.0	...
3883591	  750.5	  559.2	 6557.0	...
3883592	  749.6	  559.6	 6557.0	...
3883593	  748.9	  559.9	 6556.0	...
3883594	  747.9	  560.1	 6557.0	...
3883595	  747.5	  560.3	 6557.0	...
3883596	  747.2	  560.5	 6557.0	...
3883597	  747.0	  560.7	 6557.0	...
3883598	  746.8	  560.7	 6556.0	...
3883599	  746.7	  560.8	 6558.0	...
3883600	  746.7	  561.0	 6560.0	...
3883601	  746.8	  561.3	 6561.0	...
3883602	  746.9	  561.7	 6559.0	...
3883603	  746.9	  562.0	 6558.0	...
3883604	  746.8	  562.1	 6559.0	...
3883605	  746.7	  562.2	 6561.0	...
3883606	  746.8	  562.3	 6562.0	...
3883607	  747.0	  562.3	 6562.0	...
3883608	  747.3	  562.6	 6562.0	...
3883609	  747.4	  562.9	 6561.0	...
3883610	  747.8	  563.5	 6561.0	...
3883611	  748.0	  563.7	 6561.0	...
3883612	  748.2	  563.9	 6563.0	...
3883613	  748.2	  563.9	 6565.0	...
3883614	  748.3	  563.9	 6567.0	...
3883615	  748.3	  563.8	 6568.0	...
3883616	  748.2	  563.7	 6569.0	...
3883617	  748.1	  563.6	 6569.0	...
3883618	  748.2	  563.7	 6569.0	...
3883619	  748.4	  563.8	 6568.0	...
3883620	  748.4	  563.8	 6568.0	...
3883621	  748.3	  563.7	 6569.0	...
3883622	  748.1	  563.6	 6569.0	...
3883623	  748.1	  563.6	 6570.0	...
3883624	  748.2	  563.6	 6569.0	...
3883625	  748.2	  563.6	 6567.0	...
3883626	  748.2	  563.6	 6564.0	...
3883627	  748.2	  563.6	 6562.0	...
3883628	  748.2	  563.6	 6560.0	...
3883629	  748.1	  563.7	 6560.0	...
3883630	  748.1	  564.1	 6561.0	...
3883631	  748.0	  564.5	 6561.0	...
3883632	  748.0	  564.6	 6560.0	...
MSG	3883633 0000 _ Number On
3883633	  748.2	  564.4	 6560.0	...
3883634	  748.3	  564.2	 6560.0	...
3883635	  748.1	  564.2	 6559.0	...
3883636	  747.9	  564.2	 6559.0	...
3883637	  747.7	  564.3	 6559.0	...
3883638	  747.5	  564.3	 6561.0	...
3883639	  747.4	  564.3	 6561.0	...
3883640	  747.3	  564.7	 6558.0	...
3883641	  747.5	  565.0	 6555.0	...
3883642	  747.5	  565.3	 6554.0	...
3883643	  747.5	  565.2	 6556.0	...
3883644	  747.5	  565.0	 6558.0	...
3883645	  747.6	  564.9	 6558.0	...
3883646	  747.7	  564.9	 6558.0	...
3883647	  747.7	  564.9	 6558.0	...
3883648	  747.7	  564.9	 6558.0	...
3883649	  747.7	  564.9	 6557.0	...
3883650	  747.8	  565.0	 6557.0	...
3883651	  747.9	  565.0	 6557.0	...
3883652	  747.9	  564.8	 6557.0	...
3883653	  747.9	  564.7	 6556.0	...
3883654	  748.0	  564.7	 6556.0	...
3883655	  748.2	  564.8	 6555.0	...
3883656	  748.2	  565.0	 6555.0	...
3883657	  748.3	  565.0	 6555.0	...
3883658	  748.1	  565.1	 6555.0	...
3883659	  748.1	  565.1	 6555.0	...
3883660	  748.1	  565.2	 6555.0	...
3883661	  748.2	  565.3	 6554.0	...
3883662	  748.4	  565.4	 6553.0	...
3883663	  748.6	  565.5	 6553.0	...
3883664	  748.4	  565.7	 6554.0	...
3883665	  748.0	  565.9	 6555.0	...
3883666	  747.7	  565.9	 6555.0	...
3883667	  747.8	  565.8	 6554.0	...
3883668	  747.9	  565.6	 6554.0	...
3883669	  748.0	  565.4	 6554.0	...
3883670	  747.9	  565.3	 6555.0	...
3883671	  747.6	  565.5	 6556.0	...
3883672	  747.3	  565.7	 6557.0	...
3883673	  747.2	  565.9	 6559.0	...
3883674	  747.3	  565.9	 6560.0	...
3883675	  747.4	  566.0	 6561.0	...
3883676	  747.6	  566.1	 6561.0	...
3883677	  747.6	  566.2	 6562.0	...
3883678	  747.8	  566.3	 6563.0	...
3883679	  747.8	  566.3	 6565.0	...
3883680	  747.9	  566.3	 6566.0	...
3883681	  747.9	  566.3	 6567.0	...
3883682	  748.0	  566.4	 6566.0	...
3883683	  748.0	  566.4	 6566.0	...
3883684	  747.9	  566.4	 6566.0	...
3883685	  747.8	  566.4	 6567.0	...
3883686	  747.7	  566.5	 6567.0	...
3883687	  747.7	  566.6	 6567.0	...
3883688	  747.6	  566.9	 6567.0	...
3883689	  747.5	  567.1	 6567.0	...
3883690	  747.4	  567.3	 6567.0	...
3883691	  747.3	  567.4	 6567.0	...
3883692	  747.4	  567.5	 6567.0	...
3883693	  747.5	  567.3	 6566.0	...
3883694	  747.6	  567.2	 6566.0	...
3883695	  747.6	  567.2	 6566.0	...
3883696	  747.6	  567.4	 6566.0	...
3883697	  747.7	  567.5	 6568.0	...
3883698	  747.8	  567.6	 6570.0	...
3883699	  747.9	  567.3	 6572.0	...
3883700	  748.0	  567.0	 6572.0	...
3883701	  747.9	  566.8	 6572.0	...
3883702	  747.8	  566.8	 6572.0	...
3883703	  747.7	  566.9	 6571.0	...
3883704	  747.7	  566.9	 6571.0	...
3883705	  747.6	  567.0	 6572.0	...
3883706	  747.6	  567.2	 6571.0	...
3883707	  747.6	  567.3	 6570.0	...
3883708	  747.7	  567.5	 6569.0	...
3883709	  747.8	  567.5	 6569.0	...
3883710	  747.8	  567.3	 6570.0	...
3883711	  747.7	  567.1	 6569.0	...
3883712	  747.6	  567.0	 6569.0	...
3883713	  747.6	  567.1	 6569.0	...
3883714	  747.6	  567.1	 6569.0	...
3883715	  747.5	  567.1	 6570.0	...
3883716	  747.7	  567.2	 6570.0	...
3883717	  747.9	  567.2	 6571.0	...
3883718	  748.2	  567.3	 6571.0	...
3883719	  748.2	  567.3	 6571.0	...
3883720	  748.2	  567.4	 6571.0	...
3883721	  748.0	  567.4	 6571.0	...
3883722	  747.9	  567.5	 6571.0	...
3883723	  747.9	  567.4	 6571.0	...
3883724	  747.8	  567.3	 6570.0	...
3883725	  747.8	  567.1	 6570.0	...
3883726	  747.7	  567.1	 6570.0	...
3883727	  747.7	  567.0	 6570.0	...
3883728	  747.7	  567.0	 6570.0	...
3883729	  747.6	  567.1	 6570.0	...
3883730	  747.5	  567.2	 6571.0	...
3883731	  747.3	  567.1	 6570.0	...
3883732	  747.2	  567.0	 6569.0	...
3883733	  747.1	  566.9	 6571.0	...
3883734	  747.0	  566.9	 6574.0	...
3883735	  747.0	  566.9	 6578.0	...
3883736	  747.0	  566.9	 6578.0	...
3883737	  746.9	  566.8	 6578.0	...
3883738	  747.0	  566.8	 6579.0	...
3883739	  747.1	  566.8	 6578.0	...
3883740	  747.1	  567.0	 6574.0	...
3883741	  747.1	  567.1	 6570.0	...
3883742	  747.1	  567.2	 6568.0	...
3883743	  747.0	  567.2	 6569.0	...
3883744	  747.1	  567.3	 6571.0	...
3883745	  747.0	  566.9	 6572.0	...
3883746	  746.9	  566.6	 6572.0	...
3883747	  746.7	  566.3	 6573.0	...
3883748	  746.5	  566.4	 6573.0	...
3883749	  746.5	  566.4	 6573.0	...
3883750	  746.6	  566.5	 6573.0	...
3883751	  746.8	  566.6	 6573.0	...
3883752	  746.9	  566.7	 6572.0	...
3883753	  746.7	  566.8	 6571.0	...
3883754	  746.5	  566.8	 6570.0	...
3883755	  746.4	  566.9	 6572.0	...
3883756	  746.4	  566.9	 6574.0	...
3883757	  746.4	  567.0	 6576.0	...
3883758	  746.4	  567.1	 6575.0	...
3883759	  746.4	  567.2	 6572.0	...
3883760	  746.3	  567.3	 6570.0	...
3883761	  746.3	  567.4	 6569.0	...
3883762	  746.3	  567.5	 6569.0	...
3883763	  746.3	  567.6	 6570.0	...
3883764	  746.2	  567.2	 6570.0	...
3883765	  746.2	  566.8	 6572.0	...
3883766	  746.1	  566.5	 6573.0	...
3883767	  746.2	  566.6	 6574.0	...
3883768	  746.2	  566.7	 6573.0	...
3883769	  746.3	  567.0	 6573.0	...
3883770	  746.3	  567.3	 6575.0	...
3883771	  746.2	  567.6	 6577.0	...
3883772	  746.2	  567.6	 6579.0	...
3883773	  746.2	  567.5	 6580.0	...
3883774	  746.1	  567.5	 6582.0	...
3883775	  746.1	  567.5	 6580.0	...
3883776	  746.1	  567.5	 6578.0	...
3883777	  746.2	  567.4	 6577.0	...
3883778	  746.2	  567.4	 6579.0	...
3883779	  746.2	  567.4	 6580.0	...
3883780	  746.2	  567.6	 6577.0	...
3883781	  746.2	  567.7	 6573.0	...
3883782	  746.0	  567.9	 6571.0	...
3883783	  745.8	  567.9	 6572.0	...
3883784	  745.7	  567.9	 6574.0	...
3883785	  745.8	  567.9	 6575.0	...
3883786	  746.1	  567.8	 6575.0	...
3883787	  746.2	  567.7	 6576.0	...
3883788	  746.2	  567.7	 6578.0	...
3883789	  746.1	  567.7	 6579.0	...
3883790	  746.0	  567.7	 6578.0	...
3883791	  745.9	  567.6	 6577.0	...
3883792	  745.9	  567.4	 6576.0	...
3883793	  745.8	  567.3	 6575.0	...
3883794	  745.8	  567.2	 6575.0	...
3883795	  745.7	  567.3	 6577.0	...
3883796	  745.7	  567.4	 6579.0	...
3883797	  745.6	  567.6	 6580.0	...
3883798	  745.7	  567.7	 6580.0	...
3883799	  745.7	  567.7	 6580.0	...
3883800	  745.6	  567.9	 6578.0	...
3883801	  745.6	  568.2	 6576.0	...
3883802	  745.7	  568.5	 6575.0	...
3883803	  745.7	  568.3	 6576.0	...
3883804	  745.8	  568.2	 6577.0	...
3883805	  745.8	  568.2	 6579.0	...
3883806	  745.8	  568.3	 6581.0	...
3883807	  745.8	  568.5	 6582.0	...
3883808	  745.8	  568.6	 6581.0	...
3883809	  745.7	  568.5	 6582.0	...
3883810	  745.6	  568.4	 6582.0	...
3883811	  745.6	  568.3	 6582.0	...
3883812	  745.5	  568.2	 6582.0	...
3883813	  745.5	  568.3	 6581.0	...
3883814	  745.6	  568.4	 6580.0	...
3883815	  745.6	  568.6	 6579.0	...
3883816	  745.7	  568.7	 6579.0	...
3883817	  745.7	  569.0	 6578.0	...
3883818	  745.7	  569.3	 6578.0	...
3883819	  745.6	  569.4	 6579.0	...
3883820	  745.6	  569.4	 6581.0	...
3883821	  745.5	  569.3	 6582.0	...
3883822	  745.6	  569.5	 6583.0	...
3883823	  745.7	  569.8	 6585.0	...
3883824	  745.7	  570.2	 6587.0	...
3883825	  745.7	  570.2	 6589.0	...
3883826	  745.7	  570.0	 6590.0	...
3883827	  745.6	  569.8	 6590.0	...
3883828	  745.5	  569.3	 6589.0	...
3883829	  745.2	  568.8	 6587.0	...
3883830	  745.0	  568.3	 6587.0	...
3883831	  744.9	  568.2	 6586.0	...
3883832	  745.0	  568.2	 6585.0	...
3883833	  745.2	  568.4	 6586.0	...
3883834	  745.5	  568.7	 6587.0	...
3883835	  745.7	  569.3	 6589.0	...
3883836	  745.7	  569.6	 6586.0	...
3883837	  745.6	  569.8	 6583.0	...
3883838	  745.4	  569.8	 6582.0	...
3883839	  745.3	  569.6	 6584.0	...
3883840	  745.3	  569.5	 6585.0	...
3883841	  745.3	  569.6	 6583.0	...
3883842	  745.4	  569.9	 6582.0	...
3883843	  745.4	  570.1	 6582.0	...
3883844	  745.5	  570.2	 6581.0	...
3883845	  745.5	  570.2	 6580.0	...
3883846	  745.5	  570.1	 6582.0	...
3883847	  745.6	  569.9	 6584.0	...
3883848	  745.7	  569.9	 6586.0	...
3883849	  745.7	  569.9	 6586.0	...
3883850	  745.8	  570.0	 6585.0	...
3883851	  745.9	  570.1	 6585.0	...
3883852	  746.0	  570.1	 6585.0	...
3883853	  746.0	  570.1	 6586.0	...
3883854	  746.0	  570.2	 6586.0	...
3883855	  746.0	  570.3	 6586.0	...
3883856	  745.9	  570.5	 6586.0	...
3883857	  745.8	  570.6	 6587.0	...
3883858	  745.6	  570.5	 6587.0	...
3883859	  745.6	  570.4	 6586.0	...
3883860	  745.6	  570.3	 6585.0	...
3883861	  745.7	  570.3	 6585.0	...
3883862	  745.8	  570.4	 6584.0	...
3883863	  745.9	  570.5	 6583.0	...
3883864	  745.9	  570.6	 6585.0	...
3883865	  746.0	  570.8	 6587.0	...
3883866	  746.0	  570.9	 6588.0	...
3883867	  746.0	  570.9	 6586.0	...
3883868	  746.0	  570.8	 6585.0	...
3883869	  746.0	  570.7	 6586.0	...
3883870	  746.0	  570.5	 6587.0	...
3883871	  746.1	  570.3	 6587.0	...
3883872	  746.1	  570.3	 6586.0	...
3883873	  746.1	  570.6	 6585.0	...
3883874	  746.2	  570.7	 6585.0	...
3883875	  746.3	  570.6	 6585.0	...
3883876	  746.4	  570.6	 6586.0	...
3883877	  746.5	  570.7	 6586.0	...
3883878	  746.5	  570.8	 6587.0	...
3883879	  746.5	  570.8	 6587.0	...
3883880	  746.4	  570.7	 6588.0	...
3883881	  746.4	  570.7	 6588.0	...
3883882	  746.4	  570.8	 6590.0	...
3883883	  746.5	  571.0	 6591.0	...
3883884	  746.6	  571.1	 6591.0	...
3883885	  746.5	  571.2	 6590.0	...
3883886	  746.5	  571.1	 6588.0	...
3883887	  746.5	  571.0	 6586.0	...
3883888	  746.5	  570.9	 6585.0	...
3883889	  746.4	  570.8	 6586.0	...
3883890	  746.3	  570.7	 6587.0	...
3883891	  746.2	  570.5	 6587.0	...
3883892	  745.9	  570.4	 6587.0	...
3883893	  745.8	  570.5	 6585.0	...
3883894	  745.7	  570.6	 6583.0	...
3883895	  745.8	  570.6	 6581.0	...
3883896	  746.0	  570.6	 6581.0	...
3883897	  746.1	  570.7	 6582.0	...
3883898	  746.2	  570.8	 6582.0	...
3883899	  746.3	  570.9	 6583.0	...
3883900	  746.3	  570.8	 6583.0	...
3883901	  746.3	  570.8	 6584.0	...
3883902	  746.3	  570.8	 6585.0	...
3883903	  746.4	  570.8	 6586.0	...
3883904	  746.4	  570.9	 6586.0	...
3883905	  746.4	  571.0	 6586.0	...
3883906	  746.3	  571.1	 6587.0	...
3883907	  746.4	  571.0	 6587.0	...
3883908	  746.6	  571.0	 6587.0	...
3883909	  746.6	  570.7	 6588.0	...
3883910	  746.4	  570.4	 6588.0	...
3883911	  746.1	  570.2	 6588.0	...
3883912	  746.1	  570.3	 6588.0	...
3883913	  746.2	  570.4	 6586.0	...
3883914	  746.2	  570.4	 6586.0	...
3883915	  746.2	  570.8	 6586.0	...
3883916	  746.2	  571.1	 6586.0	...
3883917	  746.4	  571.5	 6585.0	...
3883918	  746.4	  571.5	 6585.0	...
3883919	  746.4	  571.6	 6585.0	...
3883920	  746.1	  571.5	 6585.0	...
3883921	  745.8	  571.5	 6585.0	...
3883922	  745.7	  571.5	 6586.0	...
3883923	  745.9	  571.5	 6585.0	...
3883924	  746.1	  571.4	 6585.0	...
3883925	  746.0	  571.3	 6585.0	...
3883926	  746.0	  571.5	 6586.0	...
3883927	  746.1	  571.7	 6587.0	...
3883928	  746.2	  572.0	 6586.0	...
3883929	  746.1	  572.1	 6585.0	...
3883930	  745.9	  572.1	 6585.0	...
3883931	  745.7	  572.0	 6586.0	...
3883932	  745.8	  571.8	 6587.0	...
3883933	  745.8	  571.7	 6587.0	...
3883934	  745.8	  571.6	 6587.0	...
3883935	  745.8	  571.6	 6587.0	...
3883936	  746.0	  571.6	 6587.0	...
3883937	  746.3	  571.6	 6589.0	...
MSG	3883938 0000 _ Number Off
3883938	  747.0	  571.5	 6590.0	...
3883939	  748.1	  571.4	 6594.0	...
3883940	  749.7	  571.2	 6595.0	...
3883941	  751.2	  570.7	 6597.0	...
3883942	  752.9	  570.1	 6598.0	...
3883943	  754.1	  569.2	 6600.0	...
3883944	  755.4	  568.6	 6596.0	...
3883945	  756.9	  568.1	 6592.0	...
3883946	  758.1	  567.9	 6586.0	...
3883947	  759.5	  567.5	 6584.0	...
3883948	  760.1	  567.1	 6585.0	...
3883949	  760.7	  566.7	 6588.0	...
3883950	  760.5	  566.4	 6591.0	...
3883951	  760.0	  566.4	 6590.0	...
3883952	  759.5	  566.8	 6589.0	...
3883953	  759.1	  567.3	 6588.0	...
3883954	  758.6	  567.9	 6587.0	...
3883955	  757.8	  568.3	 6587.0	...
3883956	  757.0	  568.6	 6587.0	...
3883957	  756.5	  568.7	 6586.0	...
3883958	  756.2	  568.7	 6586.0	...
3883959	  756.0	  568.7	 6587.0	...
3883960	  755.6	  568.7	 6587.0	...
3883961	  755.3	  568.7	 6589.0	...
3883962	  755.0	  568.7	 6589.0	...
3883963	  755.1	  568.5	 6589.0	...
3883964	  755.3	  568.4	 6588.0	...
3883965	  755.5	  568.3	 6588.0	...
3883966	  755.5	  568.4	 6587.0	...
3883967	  755.2	  568.4	 6587.0	...
3883968	  754.9	  568.5	 6587.0	...
3883969	  754.8	  568.8	 6589.0	...
3883970	  754.6	  569.2	 6591.0	...
3883971	  754.3	  569.4	 6592.0	...
3883972	  754.0	  569.4	 6593.0	...
3883973	  754.0	  569.5	 6594.0	...
3883974	  754.1	  569.4	 6594.0	...
3883975	  754.2	  569.4	 6593.0	...
3883976	  754.3	  569.2	 6592.0	...
3883977	  754.4	  569.0	 6592.0	...
3883978	  754.6	  568.8	 6592.0	...
3883979	  754.8	  568.6	 6591.0	...
3883980	  755.0	  568.5	 6591.0	...
3883981	  755.0	  568.5	 6590.0	...
3883982	  755.0	  568.5	 6590.0	...
3883983	  754.9	  568.5	 6590.0	...
3883984	  754.8	  568.6	 6590.0	...
3883985	  754.8	  568.8	 6590.0	...
3883986	  754.9	  569.2	 6589.0	...
3883987	  755.0	  569.6	 6587.0	...
3883988	  755.0	  570.0	 6587.0	...
3883989	  754.9	  570.0	 6588.0	...
3883990	  754.9	  570.0	 6589.0	...
3883991	  755.0	  569.9	 6590.0	...
3883992	  755.0	  569.8	 6589.0	...
3883993	  755.0	  569.7	 6589.0	...
3883994	  755.1	  569.5	 6589.0	...
3883995	  755.2	  569.4	 6590.0	...
3883996	  755.3	  569.3	 6591.0	...
3883997	  755.3	  569.3	 6591.0	...
3883998	  755.3	  569.3	 6590.0	...
3883999	  755.5	  569.3	 6591.0	...
3884000	  755.6	  569.5	 6593.0	...
3884001	  755.7	  569.7	 6594.0	...
3884002	  755.6	  570.1	 6593.0	...
3884003	  755.6	  570.3	 6593.0	...
3884004	  755.8	  570.4	 6593.0	...
3884005	  756.0	  570.3	 6593.0	...
3884006	  756.1	  570.1	 6595.0	...
3884007	  756.2	  570.0	 6596.0	...
3884008	  756.2	  570.2	 6597.0	...
3884009	  756.3	  570.4	 6597.0	...
3884010	  756.4	  570.6	 6597.0	...
3884011	  756.4	  570.4	 6598.0	...
3884012	  756.2	  570.0	 6598.0	...
3884013	  756.0	  569.8	 6599.0	...
3884014	  755.7	  569.7	 6598.0	...
3884015	  755.8	  569.7	 6598.0	...
3884016	  755.8	  569.4	 6597.0	...
3884017	  755.8	  569.1	 6597.0	...
3884018	  755.7	  568.9	 6597.0	...
3884019	  755.7	  569.0	 6597.0	...
3884020	  755.7	  569.1	 6598.0	...
3884021	  755.7	  569.0	 6598.0	...
3884022	  755.5	  568.9	 6599.0	...
3884023	  755.3	  568.8	 6599.0	...
3884024	  754.9	  568.8	 6598.0	...
3884025	  754.7	  568.8	 6597.0	...
3884026	  754.5	  569.0	 6597.0	...
3884027	  754.8	  569.0	 6597.0	...
3884028	  755.0	  569.0	 6600.0	...
3884029	  755.2	  568.7	 6602.0	...
3884030	  755.1	  568.5	 6603.0	...
3884031	  755.1	  568.4	 6601.0	...
3884032	  754.9	  568.4	 6599.0	...
3884033	  754.6	  568.4	 6597.0	...
3884034	  754.4	  568.4	 6595.0	...
3884035	  754.3	  568.4	 6594.0	...
3884036	  754.1	  568.5	 6593.0	...
3884037	  753.9	  568.9	 6592.0	...
3884038	  753.9	  569.3	 6593.0	...
3884039	  753.9	  569.5	 6594.0	...
3884040	  753.9	  569.3	 6594.0	...
3884041	  753.9	  569.2	 6596.0	...
3884042	  753.9	  569.1	 6597.0	...
3884043	  753.9	  568.9	 6595.0	...
3884044	  753.8	  568.7	 6592.0	...
3884045	  754.0	  568.6	 6590.0	...
3884046	  754.1	  568.6	 6590.0	...
3884047	  754.3	  568.7	 6590.0	...
3884048	  754.3	  569.1	 6588.0	...
3884049	  754.6	  569.5	 6588.0	...
3884050	  754.8	  569.5	 6590.0	...
3884051	  754.9	  569.3	 6592.0	...
3884052	  754.8	  569.2	 6594.0	...
3884053	  754.7	  569.3	 6594.0	...
3884054	  754.6	  569.3	 6594.0	...
3884055	  754.5	  569.4	 6594.0	...
3884056	  754.3	  569.5	 6594.0	...
3884057	  754.1	  569.5	 6593.0	...
3884058	  754.1	  569.6	 6592.0	...
3884059	  754.1	  569.6	 6592.0	...
3884060	  754.0	  569.6	 6592.0	...
3884061	  754.0	  569.6	 6593.0	...
3884062	  753.9	  569.8	 6592.0	...
3884063	  753.8	  570.0	 6593.0	...
3884064	  753.8	  570.3	 6593.0	...
3884065	  753.8	  570.3	 6593.0	...
3884066	  753.9	  570.4	 6591.0	...
3884067	  754.0	  570.3	 6590.0	...
3884068	  754.2	  570.2	 6590.0	...
3884069	  754.4	  570.5	 6590.0	...
3884070	  754.6	  570.8	 6592.0	...
3884071	  754.8	  571.1	 6594.0	...
3884072	  754.6	  571.1	 6595.0	...
3884073	  754.5	  571.1	 6594.0	...
3884074	  754.5	  570.9	 6593.0	...
3884075	  754.6	  570.9	 6593.0	...
3884076	  754.6	  570.9	 6593.0	...
3884077	  754.6	  570.9	 6593.0	...
3884078	  754.7	  570.9	 6592.0	...
3884079	  754.7	  570.9	 6592.0	...
3884080	  754.5	  570.9	 6592.0	...
3884081	  754.4	  570.8	 6589.0	...
3884082	  754.2	  570.8	 6586.0	...
3884083	  754.1	  570.7	 6584.0	...
3884084	  754.0	  570.4	 6586.0	...
3884085	  754.0	  570.1	 6587.0	...
3884086	  753.8	  569.8	 6587.0	...
3884087	  753.6	  569.8	 6586.0	...
3884088	  753.7	  569.8	 6584.0	...
3884089	  753.9	  569.9	 6582.0	...
3884090	  753.9	  570.1	 6581.0	...
3884091	  753.8	  570.3	 6581.0	...
3884092	  753.7	  570.2	 6580.0	...
3884093	  753.7	  570.2	 6576.0	...
3884094	  753.8	  570.3	 6573.0	...
3884095	  753.8	  570.3	 6571.0	...
3884096	  753.9	  570.2	 6571.0	...
3884097	  754.0	  570.0	 6572.0	...
3884098	  754.2	  569.9	 6572.0	...
3884099	  754.3	  569.7	 6573.0	...
3884100	  754.3	  569.6	 6574.0	...
3884101	  754.3	  569.5	 6575.0	...
3884102	  754.6	  569.7	 6575.0	...
3884103	  754.9	  570.0	 6574.0	...
3884104	  755.2	  570.1	 6574.0	...
3884105	  755.2	  570.0	 6572.0	...
3884106	  755.3	  570.0	 6570.0	...
3884107	  755.3	  569.9	 6570.0	...
3884108	  755.4	  570.0	 6572.0	...
3884109	  755.4	  570.2	 6574.0	...
3884110	  755.5	  570.3	 6576.0	...
3884111	  755.4	  570.3	 6576.0	...
3884112	  755.3	  570.3	 6576.0	...
3884113	  755.4	  570.3	 6576.0	...
3884114	  755.6	  570.3	 6576.0	...
3884115	  755.8	  570.2	 6575.0	...
3884116	  755.8	  570.1	 6574.0	...
3884117	  755.9	  570.1	 6573.0	...
3884118	  756.0	  570.0	 6572.0	...
3884119	  756.0	  569.9	 6571.0	...
3884120	  756.0	  570.1	 6570.0	...
3884121	  756.0	  570.5	 6569.0	...
3884122	  756.0	  570.8	 6569.0	...
3884123	  755.8	  570.8	 6568.0	...
3884124	  755.7	  571.1	 6568.0	...
3884125	  755.6	  571.4	 6568.0	...
3884126	  755.6	  571.7	 6568.0	...
3884127	  755.5	  571.7	 6568.0	...
3884128	  755.4	  571.7	 6569.0	...
3884129	  755.2	  571.8	 6569.0	...
3884130	  755.0	  572.0	 6569.0	...
3884131	  754.9	  572.1	 6569.0	...
3884132	  754.8	  572.1	 6570.0	...
3884133	  754.7	  572.1	 6571.0	...
3884134	  754.6	  572.2	 6571.0	...
3884135	  754.7	  572.2	 6569.0	...
3884136	  754.7	  572.2	 6567.0	...
3884137	  754.7	  572.2	 6566.0	...
3884138	  754.6	  572.2	 6566.0	...
3884139	  754.6	  572.3	 6565.0	...
3884140	  754.6	  572.4	 6564.0	...
3884141	  754.8	  572.3	 6564.0	...
3884142	  754.9	  572.2	 6564.0	...
3884143	  754.9	  572.0	 6561.0	...
3884144	  754.7	  571.9	 6557.0	...
3884145	  754.5	  571.5	 6556.0	...
3884146	  754.4	  571.0	 6559.0	...
3884147	  754.3	  570.7	 6560.0	...
MSG	3884148 0000 _ Number On
3884148	  754.3	  570.9	 6558.0	...
3884149	  754.3	  570.9	 6556.0	...
3884150	  754.3	  570.9	 6556.0	...
3884151	  754.3	  570.9	 6556.0	...
3884152	  754.3	  570.9	 6558.0	...
3884153	  754.3	  570.9	 6560.0	...
3884154	  754.3	  570.8	 6563.0	...
3884155	  754.3	  570.8	 6563.0	...
3884156	  754.3	  570.7	 6562.0	...
3884157	  754.3	  570.8	 6557.0	...
3884158	  754.2	  570.9	 6552.0	...
3884159	  754.0	  571.2	 6551.0	...
3884160	  753.7	  571.4	 6551.0	...
3884161	  753.5	  571.6	 6551.0	...
3884162	  753.5	  571.5	 6550.0	...
3884163	  753.6	  571.5	 6550.0	...
3884164	  753.8	  571.5	 6550.0	...
3884165	  753.9	  571.6	 6550.0	...
3884166	  754.0	  571.6	 6550.0	...
3884167	  754.1	  571.5	 6551.0	...
3884168	  754.1	  571.5	 6552.0	...
3884169	  754.1	  571.5	 6553.0	...
3884170	  754.4	  571.5	 6554.0	...
3884171	  754.7	  571.7	 6554.0	...
3884172	  755.0	  571.9	 6553.0	...
3884173	  754.9	  572.1	 6552.0	...
3884174	  754.9	  572.0	 6551.0	...
3884175	  754.9	  572.0	 6550.0	...
3884176	  754.9	  572.2	 6549.0	...
3884177	  755.0	  572.4	 6549.0	...
3884178	  755.0	  572.7	 6551.0	...
3884179	  755.0	  572.7	 6552.0	...
3884180	  755.0	  572.6	 6554.0	...
3884181	  755.3	  572.5	 6555.0	...
3884182	  755.7	  572.6	 6556.0	...
3884183	  756.1	  572.8	 6557.0	...
3884184	  756.2	  573.0	 6556.0	...
3884185	  756.3	  573.0	 6556.0	...
3884186	  756.3	  573.0	 6555.0	...
3884187	  756.5	  573.1	 6554.0	...
3884188	  756.7	  573.1	 6554.0	...
3884189	  756.9	  573.1	 6554.0	...
3884190	  756.8	  573.1	 6554.0	...
3884191	  756.8	  572.9	 6554.0	...
3884192	  756.7	  572.8	 6553.0	...
3884193	  756.5	  572.7	 6551.0	...
3884194	  756.3	  572.5	 6549.0	...
3884195	  756.1	  572.2	 6548.0	...
3884196	  756.1	  572.0	 6548.0	...
3884197	  756.1	  572.2	 6548.0	...
3884198	  756.1	  572.5	 6549.0	...
3884199	  756.0	  572.7	 6550.0	...
3884200	  755.8	  572.6	 6549.0	...
3884201	  755.8	  572.7	 6549.0	...
3884202	  755.8	  572.8	 6551.0	...
3884203	  755.9	  573.0	 6553.0	...
3884204	  755.9	  573.1	 6554.0	...
3884205	  755.7	  573.2	 6552.0	...
3884206	  755.5	  573.2	 6551.0	...
3884207	  755.2	  573.3	 6549.0	...
3884208	  755.1	  573.5	 6548.0	...
3884209	  755.1	  573.7	 6548.0	...
3884210	  755.1	  573.9	 6547.0	...
3884211	  755.0	  573.9	 6547.0	...
3884212	  755.0	  574.1	 6546.0	...
3884213	  755.0	  574.4	 6546.0	...
3884214	  755.1	  574.7	 6547.0	...
3884215	  755.1	  574.7	 6549.0	...
3884216	  755.1	  574.8	 6551.0	...
3884217	  755.4	  574.8	 6552.0	...
3884218	  755.8	  574.7	 6552.0	...
3884219	  756.3	  574.7	 6552.0	...
3884220	  756.6	  574.7	 6551.0	...
3884221	  756.8	  574.8	 6551.0	...
3884222	  757.2	  574.9	 6550.0	...
3884223	  757.5	  574.7	 6551.0	...
3884224	  757.6	  574.5	 6552.0	...
3884225	  757.6	  574.3	 6553.0	...
3884226	  757.5	  574.3	 6553.0	...
3884227	  757.5	  574.2	 6553.0	...
3884228	  757.4	  574.2	 6551.0	...
3884229	  757.3	  574.3	 6548.0	...
3884230	  757.3	  574.3	 6548.0	...
3884231	  757.3	  573.9	 6549.0	...
3884232	  757.3	  573.5	 6551.0	...
3884233	  757.3	  573.0	 6551.0	...
3884234	  757.1	  573.0	 6550.0	...
3884235	  756.9	  573.0	 6550.0	...
3884236	  756.7	  573.0	 6549.0	...
3884237	  756.8	  573.2	 6548.0	...
3884238	  756.8	  573.4	 6546.0	...
3884239	  756.6	  573.5	 6544.0	...
3884240	  756.3	  573.8	 6544.0	...
3884241	  756.1	  574.0	 6545.0	...
3884242	  756.1	  574.2	 6548.0	...
3884243	  756.0	  574.2	 6551.0	...
3884244	  755.9	  574.1	 6549.0	...
3884245	  755.8	  574.0	 6546.0	...
3884246	  755.7	  573.9	 6543.0	...
3884247	  755.8	  573.8	 6543.0	...
3884248	  755.8	  573.8	 6544.0	...
3884249	  756.2	  573.6	 6545.0	...
3884250	  756.5	  573.3	 6544.0	...
3884251	  756.7	  573.0	 6542.0	...
3884252	  756.7	  573.0	 6541.0	...
3884253	  756.7	  573.0	 6542.0	...
3884254	  756.6	  573.1	 6541.0	...
3884255	  756.5	  573.2	 6540.0	...
3884256	  756.3	  573.2	 6539.0	...
3884257	  756.3	  573.3	 6538.0	...
3884258	  756.3	  573.3	 6537.0	...
3884259	  756.3	  573.3	 6537.0	...
3884260	  756.3	  573.5	 6537.0	...
3884261	  756.4	  573.9	 6538.0	...
3884262	  756.4	  574.2	 6539.0	...
3884263	  756.4	  574.4	 6540.0	...
3884264	  756.4	  574.4	 6541.0	...
3884265	  756.4	  574.4	 6541.0	...
3884266	  756.4	  574.5	 6542.0	...
3884267	  756.4	  574.6	 6544.0	...
3884268	  756.4	  574.7	 6548.0	...
3884269	  756.4	  574.6	 6551.0	...
3884270	  756.3	  574.6	 6553.0	...
3884271	  756.2	  574.7	 6551.0	...
3884272	  756.1	  574.9	 6549.0	...
3884273	  756.1	  575.1	 6548.0	...
3884274	  756.1	  575.1	 6549.0	...
3884275	  756.1	  575.0	 6550.0	...
3884276	  756.3	  575.3	 6550.0	...
3884277	  756.5	  575.5	 6548.0	...
3884278	  756.9	  575.6	 6548.0	...
3884279	  757.0	  575.5	 6549.0	...
3884280	  757.0	  575.5	 6548.0	...
3884281	  756.8	  575.7	 6547.0	...
3884282	  756.6	  575.9	 6546.0	...
3884283	  756.4	  575.9	 6547.0	...
3884284	  756.3	  576.0	 6547.0	...
3884285	  756.3	  576.0	 6547.0	...
3884286	  756.2	  575.6	 6548.0	...
3884287	  756.0	  575.3	 6548.0	...
3884288	  755.8	  575.0	 6548.0	...
3884289	  755.9	  575.0	 6548.0	...
3884290	  756.0	  575.0	 6548.0	...
3884291	  756.2	  575.3	 6548.0	...
3884292	  756.2	  575.6	 6548.0	...
3884293	  756.3	  575.8	 6547.0	...
3884294	  756.4	  575.7	 6547.0	...
3884295	  756.4	  575.6	 6548.0	...
3884296	  756.4	  575.4	 6548.0	...
3884297	  756.4	  575.2	 6548.0	...
3884298	  756.0	  575.1	 6548.0	...
3884299	  755.7	  575.1	 6548.0	...
3884300	  755.6	  575.0	 6545.0	...
3884301	  755.7	  574.8	 6542.0	...
3884302	  755.8	  574.6	 6539.0	...
3884303	  755.9	  574.5	 6539.0	...
3884304	  756.0	  574.5	 6537.0	...
3884305	  756.1	  574.5	 6536.0	...
3884306	  756.2	  574.6	 6535.0	...
3884307	  756.2	  574.6	 6534.0	...
3884308	  756.2	  574.6	 6534.0	...
3884309	  756.2	  574.7	 6534.0	...
3884310	  756.2	  574.8	 6534.0	...
3884311	  756.2	  574.8	 6533.0	...
3884312	  756.3	  574.6	 6532.0	...
3884313	  756.2	  574.6	 6531.0	...
3884314	  756.2	  574.8	 6531.0	...
3884315	  756.2	  575.0	 6532.0	...
3884316	  756.2	  575.5	 6532.0	...
3884317	  756.2	  575.8	 6532.0	...
3884318	  756.0	  575.9	 6532.0	...
3884319	  756.2	  575.8	 6534.0	...
3884320	  756.4	  575.6	 6535.0	...
3884321	  756.7	  575.7	 6537.0	...
3884322	  756.7	  575.9	 6536.0	...
3884323	  756.6	  576.1	 6535.0	...
3884324	  756.4	  576.3	 6535.0	...
3884325	  756.2	  576.5	 6535.0	...
3884326	  756.2	  576.6	 6534.0	...
3884327	  756.1	  576.7	 6532.0	...
3884328	  756.1	  576.7	 6531.0	...
3884329	  756.1	  576.9	 6531.0	...
3884330	  756.0	  577.1	 6533.0	...
3884331	  755.9	  577.3	 6535.0	...
3884332	  755.8	  577.4	 6537.0	...
3884333	  755.7	  577.3	 6538.0	...
3884334	  755.8	  577.3	 6537.0	...
3884335	  755.8	  577.1	 6535.0	...
3884336	  755.7	  576.9	 6533.0	...
3884337	  755.7	  576.7	 6532.0	...
3884338	  755.8	  576.8	 6532.0	...
3884339	  755.8	  577.0	 6531.0	...
3884340	  755.9	  577.1	 6529.0	...
3884341	  756.0	  577.1	 6528.0	...
3884342	  756.0	  577.3	 6528.0	...
3884343	  756.1	  577.5	 6529.0	...
3884344	  756.2	  577.8	 6529.0	...
3884345	  756.4	  577.7	 6530.0	...
3884346	  756.6	  577.7	 6531.0	...
3884347	  756.7	  577.8	 6532.0	...
3884348	  756.6	  577.8	 6531.0	...
3884349	  756.6	  577.9	 6530.0	...
3884350	  756.4	  577.9	 6531.0	...
3884351	  756.3	  577.9	 6531.0	...
3884352	  756.4	  577.9	 6530.0	...
3884353	  756.5	  577.9	 6529.0	...
3884354	  756.3	  578.0	 6528.0	...
3884355	  756.0	  578.1	 6526.0	...
3884356	  755.7	  578.1	 6523.0	...
3884357	  755.6	  578.0	 6521.0	...
3884358	  755.4	  578.0	 6522.0	...
3884359	  755.2	  578.1	 6523.0	...
3884360	  755.3	  578.3	 6524.0	...
3884361	  755.5	  578.5	 6524.0	...
3884362	  755.8	  578.7	 6525.0	...
3884363	  755.9	  578.9	 6525.0	...
3884364	  756.1	  579.0	 6525.0	...
3884365	  756.1	  579.2	 6525.0	...
3884366	  756.0	  579.3	 6525.0	...
3884367	  756.0	  579.3	 6525.0	...
3884368	  756.1	  579.3	 6525.0	...
3884369	  756.2	  579.3	 6527.0	...
3884370	  756.5	  579.2	 6529.0	...
3884371	  756.7	  579.2	 6530.0	...
3884372	  756.8	  579.3	 6530.0	...
3884373	  756.8	  579.4	 6530.0	...
3884374	  756.8	  579.3	 6530.0	...
3884375	  756.8	  579.2	 6530.0	...
3884376	  756.8	  579.1	 6530.0	...
3884377	  756.4	  579.2	 6528.0	...
3884378	  756.1	  579.3	 6526.0	...
3884379	  755.9	  579.5	 6523.0	...
3884380	  756.0	  579.6	 6523.0	...
3884381	  756.1	  579.6	 6523.0	...
3884382	  756.1	  579.8	 6522.0	...
3884383	  756.0	  579.9	 6522.0	...
3884384	  755.9	  579.9	 6524.0	...
3884385	  755.9	  579.7	 6528.0	...
3884386	  755.9	  579.5	 6532.0	...
3884387	  755.8	  579.3	 6534.0	...
3884388	  755.6	  579.5	 6534.0	...
3884389	  755.6	  579.7	 6534.0	...
3884390	  755.6	  579.9	 6534.0	...
3884391	  755.7	  580.0	 6533.0	...
3884392	  755.6	  580.0	 6533.0	...
3884393	  755.5	  579.9	 6532.0	...
3884394	  755.5	  579.8	 6531.0	...
3884395	  755.5	  579.8	 6530.0	...
3884396	  755.6	  579.7	 6530.0	...
3884397	  755.4	  579.6	 6531.0	...
3884398	  755.3	  579.7	 6529.0	...
3884399	  755.2	  580.3	 6528.0	...
3884400	  755.2	  580.8	 6527.0	...
3884401	  755.2	  581.1	 6527.0	...
3884402	  755.3	  581.0	 6526.0	...
3884403	  755.4	  581.0	 6525.0	...
3884404	  755.4	  580.8	 6524.0	...
3884405	  755.3	  580.6	 6523.0	...
3884406	  755.2	  580.4	 6521.0	...
3884407	  755.2	  580.4	 6519.0	...
3884408	  755.2	  580.1	 6520.0	...
3884409	  755.2	  579.8	 6523.0	...
3884410	  755.2	  579.5	 6526.0	...
3884411	  755.3	  579.7	 6528.0	...
3884412	  755.4	  579.9	 6527.0	...
3884413	  755.4	  579.9	 6526.0	...
3884414	  755.6	  579.7	 6524.0	...
3884415	  755.8	  579.6	 6524.0	...
3884416	  756.1	  579.5	 6524.0	...
3884417	  756.1	  579.6	 6525.0	...
3884418	  756.1	  579.8	 6526.0	...
3884419	  756.2	  579.9	 6526.0	...
3884420	  756.4	  580.0	 6527.0	...
3884421	  756.6	  579.9	 6527.0	...
3884422	  756.6	  579.9	 6526.0	...
3884423	  756.6	  579.8	 6524.0	...
3884424	  756.8	  579.9	 6526.0	...
3884425	  757.0	  580.0	 6529.0	...
3884426	  757.1	  580.1	 6529.0	...
3884427	  757.1	  580.1	 6525.0	...
3884428	  757.1	  579.5	 6521.0	...
3884429	  757.0	  579.0	 6521.0	...
3884430	  757.0	  579.1	 6519.0	...
3884431	  757.0	  579.5	 6518.0	...
3884432	  757.0	  579.8	 6519.0	...
3884433	  756.9	  579.5	 6521.0	...
3884434	  756.9	  579.2	 6523.0	...
3884435	  757.0	  579.1	 6525.0	...
3884436	  757.1	  579.2	 6526.0	...
3884437	  757.1	  579.4	 6526.0	...
3884438	  757.3	  579.6	 6525.0	...
3884439	  757.4	  579.7	 6523.0	...
3884440	  757.4	  579.7	 6523.0	...
3884441	  757.4	  579.8	 6523.0	...
3884442	  757.4	  579.9	 6523.0	...
3884443	  757.4	  580.0	 6524.0	...
3884444	  757.4	  580.0	 6525.0	...
3884445	  757.4	  579.8	 6526.0	...
3884446	  757.4	  579.6	 6526.0	...
3884447	  757.4	  579.6	 6526.0	...
3884448	  757.5	  579.7	 6527.0	...
3884449	  757.6	  579.9	 6527.0	...
3884450	  757.7	  580.3	 6526.0	...
3884451	  757.7	  580.6	 6523.0	...
3884452	  757.8	  580.8	 6521.0	...
MSG	3884453 0000 _ Number Off
3884453	  758.0	  580.7	 6520.0	...
3884454	  758.0	  580.5	 6520.0	...
3884455	  757.8	  580.5	 6519.0	...
3884456	  757.7	  580.6	 6518.0	...
3884457	  757.5	  580.7	 6517.0	...
3884458	  757.3	  580.7	 6517.0	...
3884459	  757.2	  580.7	 6517.0	...
3884460	  757.2	  580.6	 6517.0	...
3884461	  757.3	  580.5	 6516.0	...
3884462	  757.4	  580.4	 6513.0	...
3884463	  757.4	  580.3	 6511.0	...
3884464	  757.5	  580.3	 6509.0	...
3884465	  757.5	  580.3	 6510.0	...
3884466	  757.6	  580.4	 6512.0	...
3884467	  757.6	  580.5	 6514.0	...
3884468	  757.6	  580.6	 6514.0	...
3884469	  757.4	  580.7	 6514.0	...
3884470	  757.3	  580.7	 6513.0	...
3884471	  757.1	  580.8	 6512.0	...
3884472	  757.0	  580.8	 6512.0	...
3884473	  757.0	  580.7	 6513.0	...
3884474	  757.0	  580.8	 6513.0	...
3884475	  756.9	  581.0	 6513.0	...
3884476	  756.7	  581.2	 6515.0	...
3884477	  756.2	  581.4	 6516.0	...
3884478	  755.9	  581.7	 6517.0	...
3884479	  755.6	  581.9	 6516.0	...
3884480	  755.6	  581.9	 6516.0	...
3884481	  755.7	  581.8	 6517.0	...
3884482	  756.0	  581.7	 6517.0	...
3884483	  756.2	  581.7	 6518.0	...
3884484	  756.5	  581.7	 6517.0	...
3884485	  756.6	  581.6	 6517.0	...
3884486	  756.8	  581.6	 6517.0	...
3884487	  756.9	  581.8	 6517.0	...
3884488	  756.9	  582.0	 6517.0	...
3884489	  756.7	  582.0	 6517.0	...
3884490	  756.4	  581.6	 6518.0	...
3884491	  756.0	  580.9	 6518.0	...
3884492	  755.5	  580.1	 6518.0	...
3884493	  755.1	  579.3	 6516.0	...
3884494	  754.8	  578.5	 6515.0	...
3884495	  754.5	  577.4	 6513.0	...
3884496	  754.2	  576.4	 6512.0	...
3884497	  753.7	  575.4	 6511.0	...
3884498	  753.3	  574.8	 6510.0	...
3884499	  753.0	  574.2	 6507.0	...
3884500	  753.1	  573.9	 6503.0	...
3884501	  753.2	  573.7	 6499.0	...
3884502	  753.5	  573.5	 6497.0	...
3884503	  753.8	  572.9	 6497.0	...
3884504	  754.0	  572.4	 6496.0	...
3884505	  753.8	  571.9	 6497.0	...
3884506	  753.5	  572.0	 6497.0	...
3884507	  753.2	  572.1	 6494.0	...
3884508	  752.8	  572.1	 6491.0	...
3884509	  752.6	  572.0	 6489.0	...
3884510	  752.3	  571.9	 6491.0	...
3884511	  752.1	  571.9	 6493.0	...
3884512	  752.0	  571.9	 6495.0	...
3884513	  752.0	  571.9	 6495.0	...
3884514	  751.7	  571.9	 6495.0	...
3884515	  751.5	  571.9	 6494.0	...
3884516	  751.4	  572.0	 6493.0	...
3884517	  751.7	  572.1	 6493.0	...
3884518	  752.1	  572.2	 6493.0	...
3884519	  752.2	  572.7	 6493.0	...
3884520	  752.4	  573.3	 6493.0	...
3884521	  752.9	  573.9	 6496.0	...
3884522	  753.3	  574.1	 6498.0	...
3884523	  753.6	  574.5	 6499.0	...
3884524	  753.6	  574.9	 6498.0	...
3884525	  753.7	  575.1	 6497.0	...
3884526	  753.7	  575.0	 6499.0	...
3884527	  753.7	  575.5	 6500.0	...
3884528	  753.6	  576.0	 6500.0	...
3884529	  753.4	  576.5	 6500.0	...
3884530	  753.1	  576.4	 6501.0	...
3884531	  752.8	  576.4	 6502.0	...
3884532	  752.8	  576.5	 6504.0	...
3884533	  752.7	  576.6	 6505.0	...
3884534	  752.7	  576.6	 6506.0	...
3884535	  752.6	  576.6	 6508.0	...
3884536	  752.5	  576.5	 6508.0	...
3884537	  752.5	  576.7	 6507.0	...
3884538	  752.6	  577.0	 6505.0	...
3884539	  752.8	  577.2	 6505.0	...
3884540	  753.0	  577.3	 6506.0	...
3884541	  752.8	  577.4	 6506.0	...
3884542	  752.5	  577.4	 6506.0	...
3884543	  752.2	  577.3	 6506.0	...
3884544	  752.1	  577.2	 6506.0	...
3884545	  752.1	  577.2	 6506.0	...
3884546	  752.0	  577.1	 6506.0	...
3884547	  752.1	  577.1	 6507.0	...
3884548	  752.4	  577.3	 6508.0	...
3884549	  752.7	  577.4	 6509.0	...
3884550	  753.0	  577.5	 6508.0	...
3884551	  753.1	  577.5	 6506.0	...
3884552	  753.1	  577.6	 6505.0	...
3884553	  753.2	  577.6	 6504.0	...
3884554	  753.2	  577.6	 6504.0	...
3884555	  753.1	  577.5	 6504.0	...
3884556	  752.8	  577.8	 6505.0	...
3884557	  752.5	  578.0	 6506.0	...
3884558	  752.3	  578.2	 6507.0	...
3884559	  752.3	  578.2	 6506.0	...
3884560	  752.4	  578.1	 6506.0	...
3884561	  752.4	  578.1	 6505.0	...
3884562	  752.4	  578.2	 6503.0	...
3884563	  752.5	  578.1	 6502.0	...
3884564	  752.7	  578.0	 6502.0	...
3884565	  752.8	  577.8	 6502.0	...
3884566	  752.7	  577.7	 6501.0	...
3884567	  752.6	  577.7	 6500.0	...
3884568	  752.5	  577.7	 6499.0	...
3884569	  752.3	  577.7	 6498.0	...
3884570	  752.3	  577.7	 6496.0	...
3884571	  752.5	  577.7	 6494.0	...
3884572	  752.7	  577.7	 6492.0	...
3884573	  752.8	  577.8	 6492.0	...
3884574	  752.8	  577.9	 6492.0	...
3884575	  752.8	  577.8	 6493.0	...
3884576	  752.8	  577.7	 6493.0	...
3884577	  753.0	  577.5	 6494.0	...
3884578	  753.1	  577.5	 6494.0	...
3884579	  753.3	  577.6	 6494.0	...
3884580	  753.2	  577.7	 6491.0	...
3884581	  753.1	  577.7	 6488.0	...
3884582	  753.1	  577.8	 6486.0	...
3884583	  752.9	  577.9	 6486.0	...
3884584	  752.8	  577.9	 6486.0	...
3884585	  752.6	  577.9	 6486.0	...
3884586	  752.6	  577.9	 6485.0	...
3884587	  752.7	  578.3	 6484.0	...
3884588	  752.7	  578.8	 6483.0	...
3884589	  752.8	  579.3	 6482.0	...
3884590	  752.7	  579.2	 6482.0	...
3884591	  752.7	  579.1	 6483.0	...
3884592	  752.7	  579.0	 6483.0	...
3884593	  752.6	  579.0	 6483.0	...
3884594	  752.6	  579.0	 6483.0	...
3884595	  752.6	  579.0	 6484.0	...
3884596	  752.6	  579.0	 6484.0	...
3884597	  752.6	  579.1	 6483.0	...
3884598	  752.4	  579.2	 6482.0	...
3884599	  752.3	  579.6	 6481.0	...
3884600	  752.3	  579.8	 6483.0	...
3884601	  752.5	  580.2	 6486.0	...
3884602	  752.7	  580.2	 6488.0	...
3884603	  752.9	  580.2	 6485.0	...
3884604	  752.7	  580.1	 6482.0	...
3884605	  752.6	  580.1	 6478.0	...
3884606	  752.6	  580.0	 6475.0	...
3884607	  752.8	  579.9	 6473.0	...
3884608	  753.0	  579.8	 6471.0	...
3884609	  753.1	  579.9	 6472.0	...
3884610	  753.1	  579.9	 6473.0	...
3884611	  753.1	  580.0	 6472.0	...
3884612	  753.1	  580.2	 6474.0	...
3884613	  753.0	  580.4	 6477.0	...
3884614	  752.8	  580.7	 6479.0	...
3884615	  752.6	  580.7	 6479.0	...
3884616	  752.6	  580.9	 6479.0	...
3884617	  752.5	  581.1	 6476.0	...
3884618	  752.7	  581.2	 6472.0	...
3884619	  752.9	  581.2	 6471.0	...
3884620	  753.1	  581.0	 6472.0	...
3884621	  753.0	  580.8	 6473.0	...
3884622	  752.9	  580.5	 6473.0	...
3884623	  752.8	  580.6	 6473.0	...
3884624	  752.5	  580.4	 6474.0	...
3884625	  752.4	  580.3	 6472.0	...
3884626	  752.4	  580.2	 6470.0	...
3884627	  752.5	  580.2	 6467.0	...
3884628	  752.6	  580.2	 6467.0	...
3884629	  752.6	  580.1	 6468.0	...
3884630	  752.5	  580.1	 6468.0	...
3884631	  752.5	  580.1	 6468.0	...
3884632	  752.6	  580.1	 6468.0	...
3884633	  752.7	  580.2	 6466.0	...
3884634	  752.6	  580.2	 6463.0	...
3884635	  752.6	  580.3	 6459.0	...
3884636	  752.6	  580.5	 6459.0	...
3884637	  752.5	  580.7	 6461.0	...
3884638	  752.3	  580.8	 6462.0	...
3884639	  752.1	  580.9	 6463.0	...
3884640	  752.0	  581.0	 6463.0	...
3884641	  752.0	  581.1	 6463.0	...
3884642	  752.0	  581.2	 6463.0	...
3884643	  752.0	  581.3	 6462.0	...
3884644	  752.1	  581.4	 6461.0	...
3884645	  752.0	  581.3	 6461.0	...
3884646	  751.9	  581.2	 6459.0	...
3884647	  751.7	  581.4	 6458.0	...
3884648	  751.6	  581.7	 6457.0	...
3884649	  751.5	  582.1	 6458.0	...
3884650	  751.4	  582.1	 6458.0	...
3884651	  751.4	  582.2	 6458.0	...
3884652	  751.5	  581.9	 6458.0	...
3884653	  751.6	  581.6	 6459.0	...
MSG	3884654 0000 _ Number On
3884654	  751.6	  581.3	 6458.0	...
3884655	  751.7	  581.3	 6458.0	...
3884656	  751.7	  581.2	 6458.0	...
3884657	  751.8	  581.2	 6458.0	...
3884658	  751.9	  581.1	 6457.0	...
3884659	  751.9	  581.1	 6457.0	...
3884660	  751.8	  581.1	 6456.0	...
3884661	  751.7	  581.2	 6455.0	...
3884662	  751.7	  581.2	 6455.0	...
3884663	  751.7	  581.2	 6455.0	...
3884664	  751.8	  581.5	 6454.0	...
3884665	  751.7	  581.9	 6454.0	...
3884666	  751.6	  582.1	 6453.0	...
3884667	  751.4	  581.9	 6453.0	...
3884668	  751.3	  582.0	 6452.0	...
3884669	  751.4	  582.2	 6453.0	...
3884670	  751.4	  582.3	 6454.0	...
3884671	  751.5	  582.1	 6456.0	...
3884672	  751.5	  582.2	 6456.0	...
3884673	  751.5	  582.5	 6457.0	...
3884674	  751.4	  582.7	 6458.0	...
3884675	  751.4	  582.7	 6459.0	...
3884676	  751.5	  582.7	 6458.0	...
3884677	  751.6	  582.7	 6456.0	...
3884678	  751.6	  582.8	 6453.0	...
3884679	  751.6	  582.9	 6452.0	...
3884680	  751.6	  583.0	 6452.0	...
3884681	  751.7	  583.1	 6452.0	...
3884682	  751.8	  583.2	 6452.0	...
3884683	  751.8	  583.5	 6452.0	...
3884684	  752.0	  583.7	 6452.0	...
3884685	  752.1	  583.8	 6452.0	...
3884686	  752.1	  583.8	 6453.0	...
3884687	  752.0	  583.8	 6454.0	...
3884688	  751.9	  583.8	 6455.0	...
3884689	  751.9	  583.7	 6454.0	...
3884690	  752.0	  583.9	 6452.0	...
3884691	  752.1	  584.1	 6450.0	...
3884692	  752.1	  584.4	 6448.0	...
3884693	  752.1	  584.4	 6448.0	...
3884694	  752.1	  584.4	 6448.0	...
3884695	  752.0	  584.4	 6448.0	...
3884696	  752.0	  584.5	 6448.0	...
3884697	  752.0	  584.5	 6448.0	...
3884698	  752.0	  584.5	 6448.0	...
3884699	  751.9	  584.4	 6449.0	...
3884700	  751.9	  584.3	 6449.0	...
3884701	  751.9	  584.3	 6449.0	...
3884702	  751.6	  584.3	 6449.0	...
3884703	  751.1	  584.4	 6447.0	...
3884704	  750.8	  584.5	 6446.0	...
3884705	  751.0	  584.6	 6445.0	...
3884706	  751.2	  584.7	 6445.0	...
3884707	  751.2	  584.7	 6445.0	...
3884708	  751.1	  584.9	 6445.0	...
3884709	  750.9	  585.1	 6445.0	...
3884710	  750.8	  585.5	 6444.0	...
3884711	  750.8	  585.6	 6443.0	...
3884712	  750.9	  585.8	 6444.0	...
3884713	  751.1	  585.8	 6445.0	...
3884714	  751.2	  585.5	 6448.0	...
3884715	  751.1	  585.1	 6448.0	...
3884716	  751.1	  584.7	 6447.0	...
3884717	  751.0	  584.8	 6444.0	...
3884718	  750.8	  585.0	 6442.0	...
3884719	  750.5	  585.3	 6442.0	...
3884720	  750.2	  585.6	 6443.0	...
3884721	  750.1	  585.7	 6444.0	...
3884722	  750.1	  585.8	 6445.0	...
3884723	  750.1	  585.7	 6445.0	...
3884724	  750.2	  585.3	 6443.0	...
3884725	  750.3	  585.0	 6441.0	...
3884726	  750.4	  584.8	 6441.0	...
3884727	  750.5	  584.6	 6441.0	...
3884728	  750.7	  584.5	 6441.0	...
3884729	  750.7	  584.3	 6442.0	...
3884730	  750.8	  584.3	 6443.0	...
3884731	  750.8	  584.3	 6441.0	...
3884732	  750.9	  584.2	 6437.0	...
3884733	  751.0	  584.1	 6436.0	...
3884734	  751.2	  583.9	 6439.0	...
3884735	  751.3	  584.0	 6442.0	...
3884736	  751.4	  584.0	 6443.0	...
3884737	  751.4	  584.1	 6444.0	...
3884738	  751.4	  584.1	 6443.0	...
3884739	  751.3	  584.1	 6443.0	...
3884740	  751.5	  584.2	 6442.0	...
3884741	  751.6	  584.4	 6441.0	...
3884742	  751.8	  584.3	 6440.0	...
3884743	  751.9	  584.0	 6440.0	...
3884744	  752.0	  583.7	 6438.0	...
3884745	  752.0	  583.7	 6435.0	...
3884746	  752.0	  583.7	 6433.0	...
3884747	  752.0	  583.7	 6432.0	...
3884748	  751.6	  583.8	 6434.0	...
3884749	  751.3	  583.8	 6435.0	...
3884750	  751.0	  584.0	 6435.0	...
3884751	  751.0	  584.1	 6437.0	...
3884752	  750.9	  584.2	 6438.0	...
3884753	  750.8	  584.7	 6440.0	...
3884754	  750.6	  585.1	 6442.0	...
3884755	  750.5	  585.3	 6444.0	...
3884756	  750.4	  585.1	 6446.0	...
3884757	  750.4	  584.9	 6445.0	...
3884758	  750.7	  585.1	 6445.0	...
3884759	  750.9	  585.3	 6445.0	...
3884760	  751.0	  585.6	 6442.0	...
3884761	  750.9	  585.7	 6439.0	...
3884762	  750.7	  585.7	 6436.0	...
3884763	  750.6	  585.5	 6436.0	...
3884764	  750.5	  585.4	 6436.0	...
3884765	  750.7	  585.6	 6436.0	...
3884766	  750.9	  585.9	 6435.0	...
3884767	  751.0	  586.1	 6434.0	...
3884768	  750.9	  586.0	 6434.0	...
3884769	  750.8	  585.7	 6434.0	...
3884770	  750.9	  585.4	 6433.0	...
3884771	  751.1	  585.2	 6431.0	...
3884772	  751.2	  585.4	 6430.0	...
3884773	  751.0	  585.8	 6431.0	...
3884774	  750.9	  586.3	 6431.0	...
3884775	  750.7	  586.6	 6431.0	...
3884776	  750.7	  586.8	 6430.0	...
3884777	  750.7	  586.9	 6430.0	...
3884778	  750.7	  587.0	 6429.0	...
3884779	  750.8	  587.0	 6429.0	...
3884780	  750.9	  587.0	 6427.0	...
3884781	  750.8	  587.0	 6424.0	...
3884782	  750.7	  586.9	 6421.0	...
3884783	  750.6	  586.9	 6420.0	...
3884784	  750.5	  586.9	 6421.0	...
3884785	  750.5	  587.0	 6422.0	...
3884786	  750.4	  587.2	 6423.0	...
3884787	  750.7	  587.3	 6422.0	...
3884788	  750.9	  587.3	 6422.0	...
3884789	  751.1	  587.5	 6424.0	...
3884790	  751.0	  587.5	 6427.0	...
3884791	  751.1	  587.6	 6430.0	...
3884792	  751.1	  587.6	 6429.0	...
3884793	  751.1	  587.6	 6428.0	...
3884794	  751.1	  587.5	 6428.0	...
3884795	  751.1	  587.5	 6427.0	...
3884796	  751.2	  587.5	 6427.0	...
3884797	  751.3	  587.5	 6427.0	...
3884798	  751.3	  587.5	 6428.0	...
3884799	  751.2	  587.5	 6428.0	...
3884800	  751.2	  587.3	 6426.0	...
3884801	  751.2	  587.2	 6424.0	...
3884802	  751.2	  587.1	 6421.0	...
3884803	  751.1	  586.9	 6421.0	...
3884804	  750.9	  586.7	 6421.0	...
3884805	  750.6	  586.3	 6422.0	...
3884806	  750.6	  586.0	 6420.0	...
3884807	  750.7	  585.9	 6418.0	...
3884808	  751.0	  586.3	 6413.0	...
3884809	  751.0	  586.7	 6411.0	...
3884810	  751.0	  586.8	 6408.0	...
3884811	  750.9	  586.6	 6406.0	...
3884812	  750.8	  586.4	 6404.0	...
3884813	  750.7	  586.0	 6402.0	...
3884814	  750.9	  585.6	 6404.0	...
3884815	  751.0	  585.3	 6407.0	...
3884816	  751.3	  585.2	 6410.0	...
3884817	  751.5	  585.2	 6409.0	...
3884818	  751.7	  585.1	 6409.0	...
3884819	  751.7	  585.1	 6411.0	...
3884820	  751.7	  585.2	 6412.0	...
3884821	  751.7	  585.7	 6413.0	...
3884822	  751.6	  586.1	 6414.0	...
3884823	  751.6	  586.2	 6414.0	...
3884824	  751.5	  586.2	 6413.0	...
3884825	  751.5	  586.5	 6411.0	...
3884826	  751.4	  586.8	 6409.0	...
3884827	  751.5	  587.0	 6409.0	...
3884828	  751.4	  587.0	 6408.0	...
3884829	  751.5	  587.0	 6408.0	...
3884830	  751.6	  586.9	 6408.0	...
3884831	  751.5	  587.1	 6408.0	...
3884832	  751.4	  587.3	 6409.0	...
3884833	  751.2	  587.7	 6408.0	...
3884834	  751.2	  587.9	 6408.0	...
3884835	  751.2	  588.0	 6405.0	...
3884836	  751.2	  588.0	 6402.0	...
3884837	  751.2	  587.9	 6399.0	...
3884838	  751.2	  587.8	 6398.0	...
3884839	  751.2	  587.8	 6398.0	...
3884840	  751.3	  588.3	 6398.0	...
3884841	  751.3	  588.8	 6399.0	...
3884842	  751.2	  589.0	 6398.0	...
3884843	  751.1	  588.8	 6396.0	...
3884844	  751.0	  588.6	 6396.0	...
3884845	  751.1	  588.6	 6398.0	...
3884846	  751.1	  588.8	 6400.0	...
3884847	  751.2	  588.9	 6396.0	...
3884848	  751.2	  589.0	 6391.0	...
3884849	  751.2	  589.0	 6387.0	...
3884850	  751.1	  589.2	 6387.0	...
3884851	  751.1	  589.4	 6386.0	...
3884852	  751.2	  589.7	 6386.0	...
3884853	  751.1	  589.7	 6388.0	...
3884854	  751.0	  589.7	 6391.0	...
3884855	  750.9	  589.7	 6393.0	...
3884856	  750.8	  589.6	 6392.0	...
3884857	  750.8	  589.4	 6392.0	...
3884858	  750.8	  589.3	 6392.0	...
3884859	  750.8	  589.2	 6392.0	...
3884860	  750.8	  589.2	 6389.0	...
3884861	  750.6	  589.3	 6389.0	...
3884862	  750.4	  589.4	 6388.0	...
3884863	  750.2	  589.5	 6387.0	...
3884864	  750.2	  589.5	 6384.0	...
3884865	  750.1	  589.6	 6382.0	...
3884866	  750.3	  589.7	 6382.0	...
3884867	  750.4	  589.7	 6381.0	...
3884868	  750.6	  589.6	 6381.0	...
3884869	  750.8	  589.8	 6381.0	...
3884870	  750.9	  589.9	 6381.0	...
3884871	  751.0	  590.1	 6382.0	...
3884872	  750.9	  590.1	 6382.0	...
3884873	  750.8	  590.0	 6382.0	...
3884874	  750.8	  589.9	 6382.0	...
3884875	  750.9	  589.8	 6380.0	...
3884876	  751.1	  589.8	 6378.0	...
3884877	  751.2	  589.9	 6377.0	...
3884878	  751.2	  589.9	 6380.0	...
3884879	  751.1	  589.8	 6383.0	...
3884880	  751.0	  589.8	 6384.0	...
3884881	  750.7	  589.8	 6384.0	...
3884882	  750.5	  589.9	 6384.0	...
3884883	  750.3	  590.0	 6386.0	...
3884884	  750.4	  590.0	 6386.0	...
3884885	  750.7	  590.0	 6386.0	...
3884886	  750.9	  589.9	 6384.0	...
3884887	  751.1	  589.9	 6383.0	...
3884888	  751.1	  589.7	 6382.0	...
3884889	  750.9	  589.5	 6383.0	...
3884890	  750.7	  589.6	 6383.0	...
3884891	  750.4	  589.9	 6383.0	...
3884892	  750.4	  590.2	 6383.0	...
3884893	  750.3	  590.1	 6384.0	...
3884894	  750.5	  590.1	 6384.0	...
3884895	  750.6	  590.1	 6384.0	...
3884896	  750.7	  590.2	 6383.0	...
3884897	  750.8	  590.3	 6382.0	...
3884898	  750.9	  590.4	 6381.0	...
3884899	  750.8	  590.4	 6380.0	...
3884900	  750.7	  590.2	 6380.0	...
3884901	  751.1	  589.6	 6379.0	...
3884902	  751.6	  589.2	 6378.0	...
3884903	  752.2	  588.8	 6377.0	...
3884904	  752.4	  588.6	 6377.0	...
3884905	  753.0	  588.2	 6377.0	...
3884906	  754.1	  587.8	 6375.0	...
3884907	  755.4	  587.4	 6373.0	...
3884908	  756.9	  586.6	 6369.0	...
3884909	  758.0	  586.1	 6365.0	...
3884910	  759.1	  585.2	 6364.0	...
3884911	  760.0	  584.6	 6364.0	...
3884912	  760.7	  584.1	 6365.0	...
3884913	  761.6	  583.4	 6366.0	...
3884914	  762.1	  582.8	 6365.0	...
3884915	  762.5	  582.2	 6362.0	...
3884916	  762.5	  582.3	 6359.0	...
3884917	  762.3	  582.3	 6356.0	...
3884918	  761.8	  582.4	 6356.0	...
3884919	  761.4	  582.5	 6355.0	...
3884920	  760.9	  582.8	 6354.0	...
3884921	  760.6	  583.2	 6354.0	...
3884922	  760.2	  583.4	 6355.0	...
3884923	  759.5	  583.5	 6358.0	...
3884924	  758.5	  583.7	 6361.0	...
3884925	  757.7	  583.8	 6363.0	...
3884926	  757.5	  583.7	 6363.0	...
3884927	  757.4	  583.5	 6364.0	...
3884928	  757.2	  583.1	 6364.0	...
3884929	  757.0	  583.0	 6365.0	...
3884930	  756.7	  582.8	 6363.0	...
3884931	  756.5	  582.8	 6361.0	...
3884932	  756.1	  582.9	 6359.0	...
3884933	  755.9	  583.0	 6359.0	...
3884934	  755.8	  583.1	 6360.0	...
3884935	  755.9	  583.2	 6362.0	...
3884936	  755.9	  583.2	 6363.0	...
3884937	  755.8	  583.3	 6361.0	...
3884938	  755.7	  583.5	 6359.0	...
3884939	  755.7	  583.7	 6358.0	...
3884940	  755.7	  583.8	 6359.0	...
3884941	  755.7	  583.8	 6359.0	...
3884942	  755.7	  583.7	 6359.0	...
3884943	  755.6	  583.8	 6359.0	...
3884944	  755.6	  583.8	 6357.0	...
3884945	  755.7	  583.7	 6355.0	...
3884946	  755.7	  583.6	 6353.0	...
3884947	  755.8	  583.4	 6354.0	...
3884948	  755.9	  583.4	 6355.0	...
3884949	  756.1	  583.5	 6355.0	...
3884950	  756.2	  583.6	 6351.0	...
3884951	  756.1	  583.6	 6348.0	...
3884952	  755.9	  583.6	 6345.0	...
3884953	  755.7	  583.6	 6345.0	...
3884954	  755.7	  583.6	 6345.0	...
3884955	  755.7	  583.5	 6345.0	...
3884956	  755.7	  583.2	 6348.0	...
3884957	  755.7	  582.9	 6350.0	...
3884958	  755.6	  583.0	 6351.0	...
3884959	  755.6	  583.2	 6349.0	...
3884960	  755.7	  583.4	 6346.0	...
3884961	  755.9	  583.4	 6345.0	...
3884962	  756.1	  583.4	 6345.0	...
3884963	  756.1	  583.4	 6345.0	...
3884964	  756.0	  583.5	 6345.0	...
3884965	  756.0	  583.5	 6344.0	...
3884966	  755.9	  583.6	 6344.0	...
MSG	3884967 0000 _ Number Off
3884967	  755.9	  583.6	 6345.0	...
3884968	  755.9	  583.6	 6345.0	...
3884969	  755.8	  583.3	 6345.0	...
3884970	  755.6	  583.0	 6345.0	...
3884971	  755.4	  582.8	 6346.0	...
3884972	  755.4	  582.9	 6347.0	...
3884973	  755.5	  583.3	 6346.0	...
3884974	  755.6	  583.7	 6345.0	...
3884975	  755.6	  584.1	 6343.0	...
3884976	  755.5	  584.1	 6344.0	...
3884977	  755.5	  584.0	 6344.0	...
3884978	  755.6	  583.8	 6344.0	...
3884979	  755.6	  583.7	 6343.0	...
3884980	  755.7	  584.0	 6342.0	...
3884981	  755.7	  584.2	 6341.0	...
3884982	  755.8	  584.4	 6339.0	...
3884983	  755.9	  584.5	 6337.0	...
3884984	  755.8	  584.7	 6336.0	...
3884985	  755.7	  584.7	 6336.0	...
3884986	  755.8	  584.5	 6336.0	...
3884987	  755.9	  584.3	 6337.0	...
3884988	  756.0	  584.2	 6337.0	...
3884989	  756.0	  584.2	 6336.0	...
3884990	  756.0	  584.3	 6335.0	...
3884991	  755.9	  584.4	 6334.0	...
3884992	  755.9	  584.4	 6335.0	...
3884993	  755.9	  584.2	 6336.0	...
3884994	  755.9	  584.1	 6336.0	...
3884995	  755.9	  584.1	 6335.0	...
3884996	  756.0	  584.4	 6335.0	...
3884997	  756.1	  584.8	 6335.0	...
3884998	  755.9	  585.1	 6335.0	...
3884999	  755.8	  585.1	 6335.0	...
3885000	  755.6	  585.0	 6334.0	...
3885001	  755.6	  585.0	 6333.0	...
3885002	  755.6	  585.0	 6331.0	...
3885003	  755.6	  585.1	 6330.0	...
3885004	  755.6	  585.1	 6328.0	...
3885005	  755.8	  584.9	 6328.0	...
3885006	  756.0	  584.7	 6327.0	...
3885007	  756.3	  584.6	 6328.0	...
3885008	  756.3	  584.5	 6330.0	...
3885009	  756.4	  584.4	 6334.0	...
3885010	  756.5	  584.4	 6335.0	...
3885011	  756.5	  584.4	 6335.0	...
3885012	  756.4	  584.6	 6333.0	...
3885013	  756.3	  584.7	 6331.0	...
3885014	  756.3	  584.8	 6332.0	...
3885015	  756.3	  584.7	 6334.0	...
3885016	  756.3	  584.6	 6332.0	...
3885017	  756.3	  584.7	 6328.0	...
3885018	  756.4	  584.7	 6325.0	...
3885019	  756.4	  584.8	 6326.0	...
3885020	  756.5	  584.8	 6327.0	...
3885021	  756.6	  584.8	 6326.0	...
3885022	  756.8	  584.6	 6325.0	...
3885023	  756.9	  584.4	 6324.0	...
3885024	  756.9	  584.3	 6324.0	...
3885025	  756.8	  584.1	 6323.0	...
3885026	  756.7	  584.1	 6324.0	...
3885027	  756.7	  584.0	 6326.0	...
3885028	  756.8	  583.9	 6327.0	...
3885029	  756.8	  583.8	 6326.0	...
3885030	  756.7	  583.9	 6325.0	...
3885031	  756.4	  583.9	 6325.0	...
3885032	  756.2	  583.9	 6325.0	...
3885033	  756.1	  584.0	 6325.0	...
3885034	  756.2	  584.0	 6325.0	...
3885035	  756.4	  584.0	 6324.0	...
3885036	  756.5	  584.1	 6322.0	...
3885037	  756.5	  584.2	 6320.0	...
3885038	  756.5	  584.2	 6318.0	...
3885039	  756.4	  584.3	 6318.0	...
3885040	  756.6	  584.4	 6318.0	...
3885041	  756.7	  584.4	 6319.0	...
3885042	  756.6	  584.5	 6320.0	...
3885043	  756.3	  584.5	 6319.0	...
3885044	  756.2	  584.4	 6318.0	...
3885045	  756.3	  584.3	 6317.0	...
3885046	  756.5	  584.2	 6317.0	...
3885047	  756.6	  584.3	 6317.0	...
3885048	  756.6	  584.3	 6317.0	...
3885049	  756.4	  584.3	 6318.0	...
3885050	  756.2	  584.1	 6318.0	...
3885051	  756.3	  584.0	 6318.0	...
3885052	  756.3	  583.7	 6318.0	...
3885053	  756.3	  583.7	 6317.0	...
3885054	  756.2	  583.7	 6316.0	...
3885055	  756.1	  583.9	 6315.0	...
3885056	  756.1	  584.1	 6313.0	...
3885057	  756.1	  584.2	 6314.0	...
3885058	  756.2	  584.2	 6316.0	...
3885059	  756.2	  584.1	 6317.0	...
3885060	  756.1	  584.3	 6315.0	...
3885061	  755.9	  584.5	 6314.0	...
3885062	  755.8	  584.7	 6314.0	...
3885063	  755.8	  584.7	 6313.0	...
3885064	  755.8	  584.7	 6312.0	...
3885065	  755.8	  584.5	 6311.0	...
3885066	  755.5	  584.4	 6311.0	...
3885067	  755.4	  584.2	 6311.0	...
3885068	  755.2	  584.1	 6312.0	...
3885069	  755.2	  584.1	 6313.0	...
3885070	  755.1	  584.1	 6315.0	...
3885071	  754.8	  584.3	 6316.0	...
3885072	  754.5	  584.4	 6316.0	...
3885073	  754.4	  584.4	 6318.0	...
3885074	  754.5	  584.5	 6319.0	...
3885075	  754.5	  584.5	 6319.0	...
3885076	  754.5	  584.5	 6316.0	...
3885077	  754.4	  584.4	 6313.0	...
3885078	  754.4	  584.4	 6311.0	...
3885079	  754.3	  584.3	 6311.0	...
3885080	  754.2	  584.4	 6310.0	...
3885081	  754.2	  584.5	 6310.0	...
3885082	  754.2	  584.6	 6309.0	...
3885083	  754.2	  584.5	 6309.0	...
3885084	  754.2	  584.4	 6309.0	...
3885085	  754.3	  584.0	 6311.0	...
3885086	  754.3	  583.7	 6313.0	...
3885087	  754.3	  583.6	 6314.0	...
3885088	  754.2	  583.9	 6314.0	...
3885089	  754.1	  584.2	 6312.0	...
3885090	  754.1	  584.1	 6310.0	...
3885091	  754.2	  584.1	 6307.0	...
3885092	  754.3	  584.2	 6306.0	...
3885093	  754.5	  584.2	 6305.0	...
3885094	  754.8	  584.1	 6305.0	...
3885095	  755.0	  583.9	 6305.0	...
3885096	  755.1	  583.8	 6305.0	...
3885097	  755.1	  583.8	 6305.0	...
3885098	  755.1	  583.6	 6305.0	...
3885099	  755.1	  583.4	 6304.0	...
3885100	  755.0	  583.2	 6304.0	...
3885101	  755.0	  583.3	 6303.0	...
3885102	  755.1	  583.2	 6302.0	...
3885103	  755.2	  583.1	 6301.0	...
3885104	  755.3	  583.0	 6302.0	...
3885105	  755.3	  583.1	 6304.0	...
3885106	  755.3	  583.4	 6305.0	...
3885107	  755.3	  583.5	 6303.0	...
3885108	  755.1	  583.4	 6301.0	...
3885109	  755.0	  583.2	 6301.0	...
3885110	  755.0	  583.3	 6302.0	...
3885111	  755.1	  583.5	 6303.0	...
3885112	  755.2	  583.7	 6304.0	...
3885113	  755.3	  583.8	 6305.0	...
3885114	  755.4	  584.1	 6304.0	...
3885115	  755.6	  584.3	 6302.0	...
3885116	  755.8	  584.4	 6300.0	...
3885117	  756.0	  584.2	 6300.0	...
3885118	  756.0	  584.0	 6301.0	...
3885119	  756.0	  583.7	 6304.0	...
3885120	  755.8	  583.6	 6307.0	...
3885121	  755.7	  584.0	 6308.0	...
3885122	  755.6	  584.5	 6306.0	...
3885123	  755.6	  584.9	 6303.0	...
3885124	  755.6	  584.8	 6301.0	...
3885125	  755.6	  584.8	 6302.0	...
3885126	  755.6	  584.7	 6303.0	...
3885127	  755.6	  584.6	 6304.0	...
3885128	  755.6	  584.5	 6306.0	...
3885129	  755.6	  584.5	 6305.0	...
3885130	  755.6	  584.4	 6303.0	...
3885131	  755.5	  584.3	 6299.0	...
3885132	  755.4	  584.3	 6298.0	...
3885133	  755.4	  584.5	 6297.0	...
3885134	  755.4	  584.8	 6298.0	...
3885135	  755.4	  585.0	 6299.0	...
3885136	  755.4	  585.1	 6301.0	...
3885137	  755.5	  585.3	 6302.0	...
3885138	  755.6	  585.4	 6303.0	...
3885139	  755.6	  585.6	 6303.0	...
3885140	  755.6	  585.6	 6302.0	...
3885141	  755.5	  585.7	 6300.0	...
3885142	  755.5	  585.9	 6298.0	...
3885143	  755.5	  585.7	 6298.0	...
3885144	  755.5	  585.3	 6299.0	...
3885145	  755.4	  585.1	 6299.0	...
3885146	  755.3	  585.3	 6299.0	...
3885147	  755.3	  585.5	 6298.0	...
3885148	  755.3	  585.6	 6297.0	...
3885149	  755.3	  585.7	 6297.0	...
3885150	  755.3	  585.5	 6295.0	...
3885151	  755.3	  585.3	 6293.0	...
3885152	  755.3	  585.1	 6291.0	...
3885153	  755.3	  585.1	 6291.0	...
3885154	  755.3	  585.3	 6291.0	...
3885155	  755.3	  585.4	 6293.0	...
3885156	  755.3	  585.3	 6294.0	...
3885157	  755.3	  585.2	 6294.0	...
3885158	  755.4	  585.1	 6292.0	...
3885159	  755.4	  585.2	 6289.0	...
3885160	  755.4	  585.5	 6288.0	...
3885161	  755.5	  585.7	 6287.0	...
3885162	  755.4	  585.7	 6288.0	...
3885163	  755.4	  585.6	 6290.0	...
3885164	  755.3	  585.5	 6291.0	...
3885165	  755.3	  585.4	 6291.0	...
3885166	  755.2	  585.3	 6290.0	...
3885167	  755.2	  585.1	 6289.0	...
MSG	3885168 0000 _ Number On
3885168	  755.5	  584.9	 6290.0	...
3885169	  755.8	  585.1	 6291.0	...
3885170	  756.0	  585.4	 6292.0	...
3885171	  755.9	  585.5	 6295.0	...
3885172	  755.7	  585.4	 6298.0	...
3885173	  755.7	  585.2	 6300.0	...
3885174	  755.7	  585.2	 6300.0	...
3885175	  755.6	  585.2	 6299.0	...
3885176	  755.6	  585.1	 6297.0	...
3885177	  755.6	  584.8	 6296.0	...
3885178	  755.7	  584.6	 6296.0	...
3885179	  755.6	  584.4	 6296.0	...
3885180	  755.5	  584.4	 6296.0	...
3885181	  755.5	  584.5	 6297.0	...
3885182	  755.6	  584.5	 6298.0	...
3885183	  755.9	  584.5	 6299.0	...
3885184	  756.0	  584.5	 6299.0	...
3885185	  756.1	  584.4	 6297.0	...
3885186	  756.1	  584.4	 6296.0	...
3885187	  755.9	  584.4	 6296.0	...
3885188	  755.7	  584.5	 6296.0	...
3885189	  755.5	  584.4	 6296.0	...
3885190	  755.4	  584.2	 6296.0	...
3885191	  755.4	  584.0	 6295.0	...
3885192	  755.4	  583.9	 6295.0	...
3885193	  755.4	  583.8	 6295.0	...
3885194	  755.4	  583.8	 6297.0	...
3885195	  755.4	  583.7	 6299.0	...
3885196	  755.5	  583.7	 6301.0	...
3885197	  755.4	  583.8	 6302.0	...
3885198	  755.4	  583.8	 6302.0	...
3885199	  755.2	  584.1	 6301.0	...
3885200	  755.1	  584.3	 6301.0	...
3885201	  755.3	  584.4	 6301.0	...
3885202	  755.5	  584.1	 6300.0	...
3885203	  755.7	  583.9	 6299.0	...
3885204	  755.6	  583.8	 6297.0	...
3885205	  755.5	  583.9	 6297.0	...
3885206	  755.3	  583.9	 6296.0	...
3885207	  755.1	  583.9	 6296.0	...
3885208	  755.1	  583.9	 6297.0	...
3885209	  755.0	  583.8	 6298.0	...
3885210	  755.0	  583.8	 6298.0	...
3885211	  754.9	  583.8	 6298.0	...
3885212	  754.9	  583.9	 6297.0	...
3885213	  754.9	  584.0	 6296.0	...
3885214	  755.0	  584.0	 6294.0	...
3885215	  755.1	  583.8	 6294.0	...
3885216	  755.0	  584.0	 6294.0	...
3885217	  754.9	  584.3	 6295.0	...
3885218	  754.8	  584.7	 6296.0	...
3885219	  754.8	  584.8	 6294.0	...
3885220	  754.8	  584.6	 6291.0	...
3885221	  754.7	  584.4	 6288.0	...
3885222	  754.6	  584.3	 6288.0	...
3885223	  754.5	  584.4	 6289.0	...
3885224	  754.5	  584.5	 6288.0	...
3885225	  754.4	  584.5	 6288.0	...
3885226	  754.4	  584.5	 6289.0	...
3885227	  754.2	  584.4	 6289.0	...
3885228	  754.0	  584.5	 6289.0	...
3885229	  753.7	  584.5	 6290.0	...
3885230	  753.5	  584.3	 6291.0	...
3885231	  753.3	  584.2	 6294.0	...
3885232	  753.3	  584.0	 6297.0	...
3885233	  753.3	  584.1	 6299.0	...
3885234	  753.4	  584.3	 6297.0	...
3885235	  753.5	  584.4	 6296.0	...
3885236	  753.6	  584.3	 6298.0	...
3885237	  753.6	  584.1	 6301.0	...
3885238	  753.4	  584.0	 6303.0	...
3885239	  753.1	  584.0	 6303.0	...
3885240	  752.6	  584.1	 6302.0	...
3885241	  752.4	  584.1	 6301.0	...
3885242	  752.2	  584.2	 6303.0	...
3885243	  752.2	  584.2	 6305.0	...
3885244	  752.3	  584.3	 6306.0	...
3885245	  752.4	  584.3	 6306.0	...
3885246	  752.3	  584.3	 6306.0	...
3885247	  752.2	  584.2	 6307.0	...
3885248	  752.1	  584.2	 6308.0	...
3885249	  752.0	  584.2	 6312.0	...
3885250	  752.1	  584.3	 6315.0	...
3885251	  752.1	  584.5	 6318.0	...
3885252	  752.2	  584.6	 6317.0	...
3885253	  752.5	  584.6	 6317.0	...
3885254	  752.8	  584.6	 6315.0	...
3885255	  753.0	  584.7	 6314.0	...
3885256	  753.3	  584.8	 6313.0	...
3885257	  753.5	  584.8	 6314.0	...
3885258	  753.7	  584.8	 6315.0	...
3885259	  753.7	  584.8	 6315.0	...
3885260	  753.7	  584.7	 6315.0	...
3885261	  753.8	  584.8	 6316.0	...
3885262	  754.0	  584.9	 6316.0	...
3885263	  753.7	  585.0	 6318.0	...
3885264	  753.3	  585.1	 6319.0	...
3885265	  752.9	  585.2	 6321.0	...
3885266	  752.6	  585.1	 6318.0	...
3885267	  752.2	  584.8	 6315.0	...
3885268	  751.8	  584.0	 6312.0	...
3885269	  751.3	  582.9	 6313.0	...
3885270	  750.8	  581.1	 6314.0	...
3885271	  750.1	  579.4	 6311.0	...
3885272	  749.3	  577.8	 6308.0	...
3885273	  748.8	  576.5	 6304.0	...
3885274	  748.6	  575.6	 6302.0	...
3885275	  748.9	  575.0	 6300.0	...
3885276	  749.3	  574.9	 6299.0	...
3885277	  749.6	  574.9	 6300.0	...
3885278	  750.0	  575.0	 6301.0	...
3885279	  750.3	  575.1	 6302.0	...
3885280	  750.7	  575.5	 6301.0	...
3885281	  750.8	  576.1	 6301.0	...
3885282	  750.9	  576.8	 6300.0	...
3885283	  751.0	  577.3	 6299.0	...
3885284	  751.4	  577.7	 6299.0	...
3885285	  752.0	  578.1	 6300.0	...
3885286	  752.6	  578.3	 6302.0	...
3885287	  752.9	  578.5	 6302.0	...
3885288	  752.9	  578.5	 6303.0	...
3885289	  752.7	  578.5	 6303.0	...
3885290	  752.4	  578.4	 6303.0	...
3885291	  752.1	  578.3	 6303.0	...
3885292	  751.8	  577.7	 6302.0	...
3885293	  751.5	  577.4	 6302.0	...
3885294	  751.5	  577.3	 6302.0	...
3885295	  751.5	  577.5	 6302.0	...
3885296	  751.2	  577.9	 6301.0	...
3885297	  750.8	  578.2	 6301.0	...
3885298	  750.4	  578.5	 6300.0	...
3885299	  750.4	  579.0	 6299.0	...
3885300	  750.4	  579.3	 6300.0	...
3885301	  750.4	  579.6	 6300.0	...
3885302	  750.4	  579.8	 6303.0	...
3885303	  750.4	  579.7	 6306.0	...
3885304	  750.5	  579.6	 6310.0	...
3885305	  750.5	  579.5	 6313.0	...
3885306	  750.6	  579.3	 6317.0	...
3885307	  750.6	  579.2	 6320.0	...
3885308	  750.5	  578.9	 6321.0	...
3885309	  750.5	  578.7	 6320.0	...
3885310	  750.5	  578.6	 6318.0	...
3885311	  750.4	  578.6	 6316.0	...
3885312	  750.4	  578.7	 6316.0	...
3885313	  750.4	  578.8	 6316.0	...
3885314	  750.4	  578.8	 6316.0	...
3885315	  750.5	  579.0	 6316.0	...
3885316	  750.6	  579.1	 6317.0	...
3885317	  750.7	  579.3	 6318.0	...
3885318	  750.8	  579.3	 6318.0	...
3885319	  750.9	  579.3	 6320.0	...
3885320	  751.0	  579.3	 6321.0	...
3885321	  751.2	  579.3	 6323.0	...
3885322	  751.3	  579.3	 6322.0	...
3885323	  751.2	  579.1	 6321.0	...
3885324	  751.1	  578.9	 6320.0	...
3885325	  751.0	  578.8	 6320.0	...
3885326	  751.0	  578.9	 6323.0	...
3885327	  751.0	  579.0	 6325.0	...
3885328	  751.0	  578.9	 6326.0	...
3885329	  750.9	  578.9	 6325.0	...
3885330	  750.9	  579.0	 6325.0	...
3885331	  750.8	  579.0	 6323.0	...
3885332	  750.8	  579.2	 6321.0	...
3885333	  750.8	  579.2	 6319.0	...
3885334	  750.6	  579.3	 6322.0	...
3885335	  750.4	  579.3	 6325.0	...
3885336	  750.3	  579.3	 6328.0	...
3885337	  750.6	  579.3	 6327.0	...
3885338	  750.9	  579.3	 6327.0	...
3885339	  750.7	  579.3	 6327.0	...
3885340	  750.3	  579.3	 6325.0	...
3885341	  750.0	  579.4	 6324.0	...
3885342	  750.0	  579.5	 6322.0	...
3885343	  750.1	  579.5	 6322.0	...
3885344	  750.1	  579.5	 6322.0	...
3885345	  750.0	  579.5	 6322.0	...
3885346	  750.0	  579.6	 6322.0	...
3885347	  750.0	  579.7	 6323.0	...
3885348	  750.0	  579.7	 6324.0	...
3885349	  749.9	  579.7	 6325.0	...
3885350	  749.9	  579.6	 6327.0	...
3885351	  749.8	  579.5	 6328.0	...
3885352	  750.0	  579.3	 6328.0	...
3885353	  750.3	  579.4	 6324.0	...
3885354	  750.6	  579.6	 6320.0	...
3885355	  750.6	  579.9	 6316.0	...
3885356	  750.5	  579.8	 6316.0	...
3885357	  750.2	  579.8	 6316.0	...
3885358	  750.1	  580.0	 6315.0	...
3885359	  749.9	  580.3	 6314.0	...
3885360	  749.9	  580.5	 6314.0	...
3885361	  749.9	  580.6	 6314.0	...
3885362	  749.9	  580.7	 6315.0	...
3885363	  750.0	  580.6	 6316.0	...
3885364	  750.0	  580.4	 6317.0	...
3885365	  749.9	  580.2	 6317.0	...
3885366	  749.8	  580.1	 6317.0	...
3885367	  750.0	  580.1	 6316.0	...
3885368	  750.2	  580.0	 6315.0	...
3885369	  750.5	  580.0	 6316.0	...
3885370	  750.5	  579.9	 6318.0	...
3885371	  750.5	  579.9	 6321.0	...
3885372	  750.4	  579.9	 6321.0	...
3885373	  750.2	  579.8	 6321.0	...
3885374	  750.2	  579.9	 6320.0	...
3885375	  750.2	  580.0	 6320.0	...
3885376	  750.1	  580.1	 6319.0	...
3885377	  750.2	  580.1	 6321.0	...
3885378	  750.2	  580.1	 6323.0	...
3885379	  750.2	  580.2	 6324.0	...
3885380	  750.3	  580.3	 6323.0	...
3885381	  750.3	  580.5	 6323.0	...
3885382	  750.3	  580.8	 6321.0	...
3885383	  750.5	  581.0	 6320.0	...
3885384	  750.6	  581.1	 6318.0	...
3885385	  750.6	  581.0	 6318.0	...
3885386	  750.4	  581.0	 6318.0	...
3885387	  750.4	  581.0	 6318.0	...
3885388	  750.6	  581.0	 6319.0	...
3885389	  750.8	  580.9	 6319.0	...
3885390	  750.7	  580.7	 6319.0	...
3885391	  750.6	  580.4	 6318.0	...
3885392	  750.5	  580.2	 6317.0	...
3885393	  750.5	  580.0	 6317.0	...
3885394	  750.6	  579.9	 6317.0	...
3885395	  750.6	  579.9	 6317.0	...
3885396	  750.7	  580.0	 6317.0	...
3885397	  750.8	  579.9	 6318.0	...
3885398	  751.0	  579.8	 6319.0	...
3885399	  751.2	  579.7	 6318.0	...
3885400	  751.3	  579.7	 6320.0	...
3885401	  751.3	  579.8	 6322.0	...
3885402	  751.2	  579.7	 6322.0	...
3885403	  751.2	  579.6	 6320.0	...
3885404	  751.2	  579.5	 6318.0	...
3885405	  751.1	  579.4	 6316.0	...
3885406	  751.1	  579.3	 6315.0	...
3885407	  751.3	  579.2	 6314.0	...
3885408	  751.5	  579.1	 6314.0	...
3885409	  751.7	  579.0	 6315.0	...
3885410	  751.7	  579.0	 6315.0	...
3885411	  751.7	  578.9	 6315.0	...
3885412	  751.7	  578.9	 6316.0	...
3885413	  751.6	  578.9	 6316.0	...
3885414	  751.2	  578.8	 6317.0	...
3885415	  750.7	  578.7	 6318.0	...
3885416	  750.3	  578.6	 6320.0	...
3885417	  750.1	  578.6	 6322.0	...
3885418	  750.0	  578.7	 6323.0	...
3885419	  750.0	  578.8	 6324.0	...
3885420	  749.9	  578.8	 6323.0	...
3885421	  749.9	  579.0	 6323.0	...
3885422	  750.0	  579.4	 6323.0	...
3885423	  750.1	  579.8	 6323.0	...
3885424	  750.2	  579.9	 6324.0	...
3885425	  750.3	  579.8	 6326.0	...
3885426	  750.4	  579.9	 6328.0	...
3885427	  750.4	  580.1	 6328.0	...
3885428	  750.5	  580.2	 6328.0	...
3885429	  750.6	  580.2	 6327.0	...
3885430	  750.6	  580.1	 6329.0	...
3885431	  750.7	  580.1	 6331.0	...
3885432	  750.7	  580.2	 6332.0	...
3885433	  750.8	  580.2	 6331.0	...
3885434	  750.8	  580.2	 6330.0	...
3885435	  750.9	  580.0	 6329.0	...
3885436	  750.8	  579.9	 6328.0	...
3885437	  750.8	  579.9	 6326.0	...
3885438	  750.6	  580.0	 6326.0	...
3885439	  750.4	  580.2	 6325.0	...
3885440	  750.2	  580.4	 6325.0	...
3885441	  750.2	  580.5	 6325.0	...
3885442	  750.2	  580.4	 6324.0	...
3885443	  750.2	  580.3	 6323.0	...
3885444	  750.1	  580.2	 6322.0	...
3885445	  750.1	  580.2	 6322.0	...
3885446	  750.3	  580.2	 6321.0	...
3885447	  750.4	  580.2	 6321.0	...
3885448	  750.4	  580.2	 6322.0	...
3885449	  750.4	  580.1	 6323.0	...
3885450	  750.4	  580.3	 6323.0	...
3885451	  750.4	  580.5	 6322.0	...
3885452	  750.4	  580.7	 6321.0	...
3885453	  750.6	  580.8	 6322.0	...
3885454	  750.7	  581.3	 6322.0	...
3885455	  750.8	  581.7	 6323.0	...
3885456	  751.1	  582.0	 6324.0	...
3885457	  751.3	  582.0	 6324.0	...
3885458	  751.5	  582.1	 6324.0	...
3885459	  751.5	  582.3	 6325.0	...
3885460	  751.3	  582.7	 6325.0	...
3885461	  751.1	  583.0	 6325.0	...
3885462	  751.3	  583.4	 6325.0	...
3885463	  751.6	  583.6	 6325.0	...
3885464	  752.2	  583.7	 6326.0	...
3885465	  752.7	  583.3	 6327.0	...
3885466	  753.2	  582.5	 6327.0	...
3885467	  754.0	  581.7	 6327.0	...
3885468	  754.6	  581.3	 6325.0	...
3885469	  755.5	  581.1	 6324.0	...
3885470	  756.1	  580.7	 6322.0	...
3885471	  756.8	  580.3	 6319.0	...
3885472	  757.8	  579.9	 6313.0	...
3885473	  758.6	  580.0	 6307.0	...
3885474	  760.0	  580.1	 6304.0	...
3885475	  760.8	  580.1	 6305.0	...
3885476	  761.4	  580.1	 6305.0	...
3885477	  761.4	  580.6	 6305.0	...
3885478	  761.4	  581.0	 6307.0	...
3885479	  761.1	  581.7	 6309.0	...
3885480	  760.9	  581.8	 6310.0	...
3885481	  760.7	  582.1	 6309.0	...
MSG	3885482 0000 _ Number Off
3885482	  760.4	  582.2	 6307.0	...
3885483	  759.8	  582.4	 6305.0	...
3885484	  759.1	  582.2	 6305.0	...
3885485	  758.8	  581.7	 6307.0	...
3885486	  758.8	  581.1	 6312.0	...
3885487	  758.8	  580.8	 6316.0	...
3885488	  758.9	  580.7	 6317.0	...
3885489	  758.9	  580.6	 6314.0	...
3885490	  758.8	  580.8	 6312.0	...
3885491	  758.7	  581.1	 6312.0	...
3885492	  758.3	  581.3	 6312.0	...
3885493	  757.9	  581.4	 6311.0	...
3885494	  757.7	  581.3	 6311.0	...
3885495	  757.8	  581.4	 6310.0	...
3885496	  757.8	  581.8	 6310.0	...
3885497	  757.7	  582.3	 6311.0	...
3885498	  757.6	  582.6	 6313.0	...
3885499	  757.7	  582.6	 6316.0	...
3885500	  757.8	  582.9	 6317.0	...
3885501	  758.0	  583.3	 6318.0	...
3885502	  758.1	  583.7	 6319.0	...
3885503	  758.1	  583.7	 6320.0	...
3885504	  758.1	  583.6	 6321.0	...
3885505	  758.1	  583.4	 6319.0	...
3885506	  758.0	  583.2	 6318.0	...
3885507	  758.1	  583.1	 6316.0	...
3885508	  758.2	  583.0	 6314.0	...
3885509	  758.4	  583.5	 6311.0	...
3885510	  758.4	  584.0	 6308.0	...
3885511	  758.5	  584.3	 6308.0	...
3885512	  758.5	  584.4	 6309.0	...
3885513	  758.7	  584.4	 6309.0	...
3885514	  758.8	  584.5	 6308.0	...
3885515	  758.8	  584.4	 6305.0	...
3885516	  758.6	  584.4	 6304.0	...
3885517	  758.4	  584.5	 6304.0	...
3885518	  758.2	  584.6	 6307.0	...
3885519	  758.0	  584.6	 6310.0	...
3885520	  757.9	  584.5	 6311.0	...
3885521	  758.0	  584.4	 6310.0	...
3885522	  758.0	  584.2	 6309.0	...
3885523	  758.0	  584.1	 6309.0	...
3885524	  757.9	  584.2	 6308.0	...
3885525	  757.9	  584.4	 6307.0	...
3885526	  757.8	  584.6	 6306.0	...
3885527	  757.8	  584.7	 6307.0	...
3885528	  757.7	  584.6	 6308.0	...
3885529	  757.7	  584.7	 6307.0	...
3885530	  757.7	  584.9	 6304.0	...
3885531	  757.7	  585.1	 6302.0	...
3885532	  757.8	  585.2	 6304.0	...
3885533	  757.7	  585.2	 6305.0	...
3885534	  757.8	  585.2	 6305.0	...
3885535	  757.8	  585.4	 6304.0	...
3885536	  757.6	  585.6	 6304.0	...
3885537	  757.4	  585.7	 6305.0	...
3885538	  757.2	  585.8	 6306.0	...
3885539	  757.2	  585.7	 6307.0	...
3885540	  757.1	  585.5	 6308.0	...
3885541	  757.3	  585.4	 6310.0	...
3885542	  757.4	  585.4	 6313.0	...
3885543	  757.6	  585.3	 6315.0	...
3885544	  757.5	  585.2	 6317.0	...
3885545	  757.6	  585.2	 6317.0	...
3885546	  757.8	  585.2	 6317.0	...
3885547	  758.0	  585.5	 6317.0	...
3885548	  758.0	  585.7	 6317.0	...
3885549	  757.9	  586.1	 6317.0	...
3885550	  757.8	  586.1	 6315.0	...
3885551	  757.8	  586.2	 6313.0	...
3885552	  757.8	  585.9	 6311.0	...
3885553	  757.7	  585.5	 6311.0	...
3885554	  757.7	  585.1	 6311.0	...
3885555	  757.9	  585.3	 6311.0	...
3885556	  758.3	  585.6	 6308.0	...
3885557	  758.6	  585.8	 6304.0	...
3885558	  758.4	  585.8	 6301.0	...
3885559	  758.0	  585.9	 6300.0	...
3885560	  757.6	  586.0	 6300.0	...
3885561	  757.6	  586.0	 6300.0	...
3885562	  757.7	  585.9	 6299.0	...
3885563	  758.0	  585.7	 6298.0	...
3885564	  758.2	  585.6	 6296.0	...
3885565	  758.2	  585.6	 6296.0	...
3885566	  758.2	  585.6	 6295.0	...
3885567	  758.3	  585.5	 6295.0	...
3885568	  758.3	  585.4	 6295.0	...
3885569	  758.2	  585.4	 6295.0	...
3885570	  758.1	  585.4	 6294.0	...
3885571	  758.2	  585.7	 6294.0	...
3885572	  758.5	  586.3	 6296.0	...
3885573	  758.5	  586.9	 6298.0	...
3885574	  758.3	  587.3	 6301.0	...
3885575	  758.1	  587.4	 6303.0	...
3885576	  758.2	  587.4	 6305.0	...
3885577	  758.3	  587.5	 6304.0	...
3885578	  758.2	  587.6	 6304.0	...
3885579	  758.2	  587.8	 6304.0	...
3885580	  758.4	  587.8	 6304.0	...
3885581	  758.6	  587.7	 6304.0	...
3885582	  758.7	  587.7	 6304.0	...
3885583	  758.6	  587.7	 6304.0	...
3885584	  758.6	  587.7	 6304.0	...
3885585	  758.7	  587.7	 6305.0	...
3885586	  758.8	  587.7	 6306.0	...
3885587	  758.8	  587.7	 6306.0	...
3885588	  758.9	  587.2	 6305.0	...
3885589	  759.0	  586.9	 6302.0	...
3885590	  759.1	  586.6	 6298.0	...
3885591	  759.1	  586.7	 6294.0	...
3885592	  759.3	  586.6	 6292.0	...
3885593	  759.5	  586.4	 6292.0	...
3885594	  759.6	  586.3	 6292.0	...
3885595	  759.7	  586.5	 6292.0	...
3885596	  759.7	  586.4	 6292.0	...
3885597	  759.6	  586.3	 6293.0	...
3885598	  759.6	  586.1	 6292.0	...
3885599	  759.6	  586.1	 6291.0	...
3885600	  759.6	  586.3	 6290.0	...
3885601	  759.6	  586.5	 6291.0	...
3885602	  759.7	  586.4	 6292.0	...
3885603	  759.7	  586.0	 6292.0	...
3885604	  759.9	  585.8	 6291.0	...
3885605	  760.2	  586.0	 6290.0	...
3885606	  760.5	  586.2	 6289.0	...
3885607	  760.6	  586.4	 6288.0	...
3885608	  760.4	  586.6	 6288.0	...
3885609	  760.3	  586.9	 6289.0	...
3885610	  760.2	  587.1	 6289.0	...
3885611	  760.1	  587.2	 6289.0	...
3885612	  760.1	  587.2	 6288.0	...
3885613	  760.2	  587.2	 6287.0	...
3885614	  760.3	  587.1	 6288.0	...
3885615	  760.4	  587.0	 6290.0	...
3885616	  760.4	  586.9	 6293.0	...
3885617	  760.4	  587.0	 6292.0	...
3885618	  760.3	  587.0	 6291.0	...
3885619	  760.2	  587.0	 6291.0	...
3885620	  760.2	  587.0	 6291.0	...
3885621	  760.3	  587.1	 6291.0	...
3885622	  760.4	  587.1	 6290.0	...
3885623	  760.5	  587.1	 6289.0	...
3885624	  760.6	  587.1	 6287.0	...
3885625	  760.6	  587.1	 6286.0	...
3885626	  760.7	  587.3	 6285.0	...
3885627	  760.9	  587.5	 6285.0	...
3885628	  761.1	  587.7	 6286.0	...
3885629	  761.4	  587.7	 6287.0	...
3885630	  761.1	  587.9	 6288.0	...
3885631	  760.8	  588.0	 6289.0	...
3885632	  760.4	  588.0	 6289.0	...
3885633	  760.4	  588.0	 6289.0	...
3885634	  760.4	  587.9	 6292.0	...
3885635	  760.5	  587.9	 6295.0	...
3885636	  760.6	  588.1	 6298.0	...
3885637	  760.9	  588.3	 6298.0	...
3885638	  761.1	  588.5	 6295.0	...
3885639	  761.1	  588.5	 6292.0	...
3885640	  761.1	  588.4	 6290.0	...
3885641	  761.2	  588.3	 6290.0	...
3885642	  761.4	  588.3	 6290.0	...
3885643	  761.5	  588.1	 6290.0	...
3885644	  761.7	  587.8	 6290.0	...
3885645	  761.8	  587.6	 6289.0	...
3885646	  761.7	  587.5	 6289.0	...
3885647	  761.5	  587.5	 6289.0	...
3885648	  761.2	  587.5	 6292.0	...
3885649	  761.1	  587.6	 6294.0	...
3885650	  761.3	  587.5	 6295.0	...
3885651	  761.5	  587.5	 6293.0	...
3885652	  761.6	  587.6	 6291.0	...
3885653	  761.4	  587.9	 6291.0	...
3885654	  761.2	  588.1	 6291.0	...
3885655	  761.0	  588.1	 6292.0	...
3885656	  760.8	  588.1	 6293.0	...
3885657	  760.6	  587.9	 6294.0	...
3885658	  760.4	  587.7	 6293.0	...
3885659	  760.3	  587.5	 6293.0	...
3885660	  760.3	  587.4	 6292.0	...
3885661	  760.3	  587.2	 6290.0	...
3885662	  760.3	  587.1	 6288.0	...
3885663	  760.3	  586.8	 6288.0	...
3885664	  760.3	  586.6	 6287.0	...
3885665	  760.2	  586.4	 6287.0	...
3885666	  760.1	  586.4	 6286.0	...
3885667	  759.9	  586.6	 6285.0	...
3885668	  759.8	  586.9	 6284.0	...
3885669	  759.6	  587.3	 6283.0	...
3885670	  759.6	  587.5	 6282.0	...
3885671	  759.6	  587.7	 6282.0	...
3885672	  759.6	  587.8	 6282.0	...
3885673	  759.6	  587.8	 6282.0	...
3885674	  759.5	  587.8	 6282.0	...
3885675	  759.3	  587.8	 6282.0	...
3885676	  759.0	  587.7	 6283.0	...
3885677	  758.9	  587.6	 6284.0	...
3885678	  758.8	  587.4	 6285.0	...
3885679	  758.7	  587.5	 6285.0	...
3885680	  758.7	  587.5	 6282.0	...
3885681	  758.8	  587.6	 6280.0	...
3885682	  758.8	  587.5	 6278.0	...
3885683	  758.7	  587.4	 6278.0	...
3885684	  758.7	  587.3	 6279.0	...
3885685	  758.8	  587.2	 6279.0	...
3885686	  759.1	  587.1	 6280.0	...
3885687	  759.4	  587.3	 6280.0	...
3885688	  759.7	  587.5	 6280.0	...
3885689	  759.7	  587.8	 6280.0	...
3885690	  759.7	  587.8	 6280.0	...
3885691	  759.8	  587.7	 6279.0	...
3885692	  759.9	  587.6	 6279.0	...
MSG	3885693 0000 _ Number On
3885693	  760.0	  587.6	 6279.0	...
3885694	  760.2	  587.4	 6279.0	...
3885695	  760.4	  587.2	 6281.0	...
3885696	  760.4	  587.1	 6283.0	...
3885697	  760.3	  587.2	 6285.0	...
3885698	  760.3	  587.3	 6285.0	...
3885699	  760.3	  587.5	 6285.0	...
3885700	  760.4	  587.6	 6285.0	...
3885701	  760.5	  587.7	 6284.0	...
3885702	  760.6	  587.6	 6282.0	...
3885703	  760.7	  587.5	 6282.0	...
3885704	  760.8	  587.6	 6283.0	...
3885705	  761.0	  587.7	 6287.0	...
3885706	  761.3	  587.8	 6290.0	...
3885707	  761.5	  587.7	 6290.0	...
3885708	  761.6	  587.6	 6289.0	...
3885709	  761.6	  587.7	 6288.0	...
3885710	  761.5	  587.8	 6287.0	...
3885711	  761.5	  587.9	 6285.0	...
3885712	  761.5	  587.9	 6285.0	...
3885713	  761.5	  587.8	 6284.0	...
3885714	  761.6	  587.8	 6283.0	...
3885715	  761.7	  587.8	 6284.0	...
3885716	  761.8	  587.8	 6287.0	...
3885717	  761.6	  587.8	 6290.0	...
3885718	  761.3	  587.8	 6291.0	...
3885719	  761.0	  588.2	 6291.0	...
3885720	  761.1	  588.5	 6292.0	...
3885721	  761.1	  588.6	 6293.0	...
3885722	  761.2	  588.5	 6294.0	...
3885723	  761.2	  588.3	 6295.0	...
3885724	  761.2	  588.3	 6294.0	...
3885725	  761.2	  588.4	 6291.0	...
3885726	  761.1	  588.5	 6289.0	...
3885727	  761.1	  588.3	 6291.0	...
3885728	  761.1	  588.2	 6293.0	...
3885729	  761.2	  588.1	 6295.0	...
3885730	  761.2	  588.3	 6296.0	...
3885731	  761.1	  588.4	 6295.0	...
3885732	  761.1	  588.2	 6293.0	...
3885733	  761.0	  588.0	 6290.0	...
3885734	  761.0	  588.0	 6289.0	...
3885735	  761.1	  588.2	 6288.0	...
3885736	  760.9	  588.4	 6289.0	...
3885737	  760.7	  588.5	 6291.0	...
3885738	  760.6	  588.6	 6292.0	...
3885739	  760.5	  588.7	 6293.0	...
3885740	  760.4	  589.1	 6293.0	...
3885741	  760.3	  589.5	 6294.0	...
3885742	  760.3	  589.9	 6295.0	...
3885743	  760.2	  589.9	 6295.0	...
3885744	  760.1	  590.0	 6295.0	...
3885745	  759.9	  590.0	 6296.0	...
3885746	  759.7	  590.0	 6298.0	...
3885747	  759.6	  590.0	 6300.0	...
3885748	  759.5	  590.0	 6302.0	...
3885749	  759.6	  589.8	 6304.0	...
3885750	  759.7	  589.4	 6305.0	...
3885751	  759.7	  588.8	 6302.0	...
3885752	  760.0	  588.4	 6298.0	...
3885753	  760.4	  588.1	 6296.0	...
3885754	  761.0	  587.7	 6296.0	...
3885755	  761.3	  586.8	 6296.0	...
3885756	  762.1	  585.8	 6295.0	...
3885757	  763.1	  585.0	 6293.0	...
3885758	  764.2	  584.2	 6292.0	...
3885759	  765.4	  583.4	 6291.0	...
3885760	  766.8	  582.0	 6291.0	...
3885761	  768.3	  581.0	 6289.0	...
3885762	  769.2	  580.0	 6288.0	...
3885763	  769.4	  579.8	 6286.0	...
3885764	  769.3	  579.8	 6285.0	...
3885765	  769.3	  579.6	 6285.0	...
3885766	  769.2	  579.3	 6286.0	...
3885767	  769.1	  579.1	 6289.0	...
3885768	  768.7	  579.2	 6289.0	...
3885769	  768.2	  579.3	 6287.0	...
3885770	  767.2	  579.5	 6285.0	...
3885771	  766.2	  579.6	 6283.0	...
3885772	  765.3	  579.6	 6282.0	...
3885773	  765.1	  579.2	 6283.0	...
3885774	  765.0	  578.8	 6285.0	...
3885775	  764.9	  578.5	 6287.0	...
3885776	  764.8	  578.5	 6287.0	...
3885777	  764.6	  578.5	 6285.0	...
3885778	  764.4	  578.6	 6283.0	...
3885779	  764.3	  578.7	 6282.0	...
3885780	  764.3	  578.9	 6282.0	...
3885781	  764.3	  579.2	 6283.0	...
3885782	  764.3	  579.5	 6283.0	...
3885783	  764.4	  579.9	 6281.0	...
3885784	  764.4	  580.6	 6279.0	...
3885785	  764.5	  581.2	 6277.0	...
3885786	  764.5	  581.6	 6277.0	...
3885787	  764.5	  581.5	 6276.0	...
3885788	  764.5	  581.5	 6277.0	...
3885789	  764.5	  581.5	 6278.0	...
3885790	  764.5	  581.5	 6280.0	...
3885791	  764.4	  581.5	 6280.0	...
3885792	  764.4	  581.4	 6282.0	...
3885793	  764.5	  581.3	 6284.0	...
3885794	  764.5	  581.1	 6286.0	...
3885795	  764.8	  581.1	 6288.0	...
3885796	  765.2	  581.0	 6289.0	...
3885797	  765.6	  581.0	 6290.0	...
3885798	  765.7	  580.9	 6291.0	...
3885799	  765.7	  581.0	 6291.0	...
3885800	  765.6	  581.0	 6290.0	...
3885801	  765.5	  581.0	 6289.0	...
3885802	  765.3	  580.8	 6289.0	...
3885803	  765.0	  580.6	 6289.0	...
3885804	  764.9	  580.7	 6289.0	...
3885805	  764.8	  580.8	 6289.0	...
3885806	  764.7	  581.0	 6289.0	...
3885807	  764.6	  581.0	 6289.0	...
3885808	  764.5	  581.0	 6289.0	...
3885809	  764.3	  581.0	 6289.0	...
3885810	  764.4	  581.4	 6289.0	...
3885811	  764.6	  581.8	 6289.0	...
3885812	  764.8	  582.2	 6289.0	...
3885813	  764.7	  582.2	 6291.0	...
3885814	  764.7	  582.3	 6292.0	...
3885815	  764.7	  582.4	 6293.0	...
3885816	  764.8	  582.3	 6294.0	...
3885817	  764.8	  582.2	 6295.0	...
3885818	  764.8	  582.1	 6296.0	...
3885819	  764.6	  582.1	 6295.0	...
3885820	  764.4	  582.1	 6295.0	...
3885821	  764.3	  582.0	 6293.0	...
3885822	  764.4	  582.0	 6291.0	...
3885823	  764.5	  581.7	 6293.0	...
3885824	  764.6	  581.5	 6296.0	...
3885825	  764.4	  581.3	 6300.0	...
3885826	  764.2	  581.5	 6299.0	...
3885827	  764.0	  581.7	 6298.0	...
3885828	  764.1	  581.9	 6296.0	...
3885829	  764.2	  582.1	 6295.0	...
3885830	  764.3	  582.4	 6295.0	...
3885831	  764.3	  582.6	 6295.0	...
3885832	  764.3	  582.7	 6297.0	...
3885833	  764.4	  582.7	 6299.0	...
3885834	  764.4	  582.7	 6301.0	...
3885835	  764.4	  582.6	 6303.0	...
3885836	  764.5	  582.4	 6305.0	...
3885837	  764.3	  582.3	 6306.0	...
3885838	  764.0	  582.2	 6305.0	...
3885839	  763.7	  582.2	 6305.0	...
3885840	  763.6	  582.1	 6306.0	...
3885841	  763.7	  582.0	 6307.0	...
3885842	  763.9	  582.1	 6307.0	...
3885843	  764.0	  582.5	 6306.0	...
3885844	  764.0	  583.0	 6304.0	...
3885845	  763.9	  583.2	 6304.0	...
3885846	  763.9	  583.1	 6304.0	...
3885847	  763.9	  583.0	 6304.0	...
3885848	  763.9	  582.9	 6303.0	...
3885849	  763.9	  582.9	 6303.0	...
3885850	  763.9	  583.0	 6303.0	...
3885851	  763.8	  582.8	 6303.0	...
3885852	  763.8	  582.4	 6304.0	...
3885853	  763.8	  582.1	 6302.0	...
3885854	  763.9	  582.0	 6300.0	...
3885855	  764.0	  582.0	 6297.0	...
3885856	  764.1	  582.1	 6297.0	...
3885857	  764.0	  582.0	 6297.0	...
3885858	  763.9	  581.9	 6298.0	...
3885859	  764.0	  581.9	 6298.0	...
3885860	  764.2	  582.0	 6298.0	...
3885861	  764.4	  582.2	 6297.0	...
3885862	  764.3	  582.3	 6297.0	...
3885863	  764.4	  582.3	 6297.0	...
3885864	  764.5	  582.2	 6296.0	...
3885865	  764.6	  582.1	 6296.0	...
3885866	  764.7	  582.1	 6296.0	...
3885867	  764.7	  582.1	 6296.0	...
3885868	  764.7	  582.1	 6296.0	...
3885869	  764.6	  582.1	 6296.0	...
3885870	  764.5	  582.1	 6296.0	...
3885871	  764.4	  582.1	 6297.0	...
3885872	  764.3	  582.1	 6297.0	...
3885873	  764.3	  582.1	 6297.0	...
3885874	  764.3	  582.2	 6298.0	...
3885875	  764.3	  582.3	 6298.0	...
3885876	  764.2	  582.0	 6301.0	...
3885877	  764.1	  581.7	 6303.0	...
3885878	  764.4	  581.4	 6306.0	...
3885879	  764.7	  581.5	 6306.0	...
3885880	  764.9	  581.6	 6306.0	...
3885881	  764.8	  581.7	 6306.0	...
3885882	  764.6	  581.7	 6306.0	...
3885883	  764.4	  581.7	 6307.0	...
3885884	  764.1	  581.7	 6306.0	...
3885885	  763.9	  581.7	 6305.0	...
3885886	  763.9	  581.8	 6303.0	...
3885887	  763.8	  581.8	 6302.0	...
3885888	  763.7	  581.8	 6302.0	...
3885889	  763.5	  581.7	 6302.0	...
3885890	  763.3	  581.6	 6302.0	...
3885891	  763.0	  581.5	 6301.0	...
3885892	  762.8	  581.4	 6301.0	...
3885893	  762.7	  581.4	 6300.0	...
3885894	  762.5	  581.5	 6300.0	...
3885895	  762.3	  581.5	 6300.0	...
3885896	  762.1	  581.6	 6301.0	...
3885897	  762.1	  581.8	 6300.0	...
3885898	  761.9	  582.0	 6300.0	...
3885899	  761.8	  582.2	 6301.0	...
3885900	  761.7	  582.2	 6302.0	...
3885901	  761.7	  582.1	 6305.0	...
3885902	  761.6	  582.0	 6306.0	...
3885903	  761.5	  581.9	 6308.0	...
3885904	  761.5	  581.8	 6307.0	...
3885905	  761.5	  581.8	 6306.0	...
3885906	  761.6	  581.9	 6305.0	...
3885907	  761.6	  582.0	 6305.0	...
3885908	  761.6	  581.7	 6309.0	...
3885909	  761.7	  581.4	 6313.0	...
3885910	  762.0	  581.4	 6315.0	...
3885911	  762.5	  581.6	 6312.0	...
3885912	  762.8	  581.8	 6309.0	...
3885913	  763.1	  581.7	 6309.0	...
3885914	  763.0	  581.6	 6312.0	...
3885915	  763.3	  581.5	 6314.0	...
3885916	  763.7	  581.5	 6314.0	...
3885917	  763.8	  581.5	 6312.0	...
3885918	  763.5	  581.6	 6310.0	...
3885919	  763.2	  581.7	 6310.0	...
3885920	  763.1	  581.7	 6311.0	...
3885921	  763.0	  581.8	 6310.0	...
3885922	  762.9	  581.9	 6310.0	...
3885923	  762.7	  581.9	 6309.0	...
3885924	  762.6	  581.9	 6310.0	...
3885925	  762.7	  581.9	 6311.0	...
3885926	  762.8	  581.8	 6311.0	...
3885927	  762.9	  581.7	 6311.0	...
3885928	  762.9	  581.6	 6311.0	...
3885929	  762.7	  581.7	 6312.0	...
3885930	  762.4	  581.8	 6315.0	...
3885931	  762.2	  581.6	 6316.0	...
3885932	  762.1	  581.3	 6316.0	...
3885933	  762.0	  580.9	 6312.0	...
3885934	  761.9	  581.0	 6307.0	...
3885935	  761.8	  581.1	 6304.0	...
3885936	  761.8	  581.4	 6303.0	...
3885937	  761.8	  581.7	 6305.0	...
3885938	  761.7	  581.9	 6307.0	...
3885939	  761.7	  581.9	 6308.0	...
3885940	  761.6	  582.0	 6308.0	...
3885941	  761.5	  581.9	 6308.0	...
3885942	  761.4	  581.8	 6309.0	...
3885943	  761.4	  581.7	 6309.0	...
3885944	  761.5	  581.6	 6309.0	...
3885945	  761.6	  581.4	 6312.0	...
3885946	  761.7	  581.3	 6315.0	...
3885947	  761.6	  581.3	 6317.0	...
3885948	  761.7	  581.3	 6317.0	...
3885949	  761.9	  581.1	 6317.0	...
3885950	  762.2	  580.9	 6317.0	...
3885951	  762.4	  580.7	 6317.0	...
3885952	  762.6	  580.7	 6317.0	...
3885953	  762.8	  580.6	 6314.0	...
3885954	  763.0	  580.5	 6311.0	...
3885955	  763.0	  580.6	 6308.0	...
3885956	  763.3	  580.6	 6308.0	...
3885957	  763.6	  580.6	 6307.0	...
3885958	  763.9	  580.5	 6307.0	...
3885959	  763.8	  580.4	 6307.0	...
3885960	  763.8	  580.3	 6307.0	...
3885961	  763.6	  580.2	 6307.0	...
3885962	  763.3	  580.4	 6307.0	...
3885963	  763.0	  580.7	 6307.0	...
3885964	  762.9	  581.0	 6307.0	...
3885965	  762.8	  581.2	 6307.0	...
3885966	  762.9	  581.3	 6306.0	...
3885967	  762.9	  581.3	 6305.0	...
3885968	  762.9	  581.2	 6304.0	...
3885969	  762.8	  581.1	 6303.0	...
3885970	  762.7	  581.1	 6302.0	...
3885971	  762.7	  581.1	 6301.0	...
3885972	  762.7	  581.2	 6301.0	...
3885973	  762.8	  581.0	 6302.0	...
3885974	  762.8	  580.7	 6302.0	...
3885975	  762.8	  580.4	 6301.0	...
3885976	  762.8	  580.4	 6299.0	...
3885977	  762.9	  580.4	 6298.0	...
3885978	  763.0	  580.4	 6299.0	...
3885979	  762.8	  580.3	 6299.0	...
3885980	  762.7	  580.4	 6301.0	...
3885981	  762.5	  580.5	 6304.0	...
3885982	  762.6	  580.8	 6305.0	...
3885983	  762.6	  581.0	 6304.0	...
3885984	  762.4	  580.9	 6303.0	...
3885985	  762.2	  580.7	 6301.0	...
3885986	  762.1	  580.7	 6298.0	...
3885987	  761.9	  581.1	 6296.0	...
3885988	  761.7	  581.5	 6296.0	...
3885989	  761.3	  581.3	 6298.0	...
3885990	  760.9	  580.9	 6301.0	...
3885991	  760.6	  580.5	 6300.0	...
3885992	  760.6	  580.7	 6300.0	...
3885993	  760.8	  580.8	 6299.0	...
3885994	  761.0	  580.6	 6300.0	...
3885995	  760.9	  580.4	 6299.0	...
3885996	  760.7	  580.2	 6297.0	...
MSG	3885997 0000 _ Number Off
3885997	  760.4	  580.3	 6295.0	...
3885998	  760.4	  580.4	 6296.0	...
3885999	  760.3	  580.5	 6298.0	...
3886000	  760.3	  580.4	 6300.0	...
3886001	  760.4	  580.3	 6300.0	...
3886002	  760.6	  580.2	 6300.0	...
3886003	  760.8	  580.2	 6301.0	...
3886004	  761.0	  580.1	 6302.0	...
3886005	  761.3	  580.1	 6302.0	...
3886006	  761.5	  580.1	 6302.0	...
3886007	  761.5	  580.2	 6302.0	...
3886008	  761.5	  580.1	 6300.0	...
3886009	  761.5	  579.9	 6299.0	...
3886010	  761.6	  579.8	 6298.0	...
3886011	  761.6	  579.9	 6298.0	...
3886012	  761.6	  580.0	 6297.0	...
3886013	  761.4	  580.2	 6296.0	...
3886014	  761.1	  580.3	 6297.0	...
3886015	  760.9	  580.5	 6297.0	...
3886016	  761.2	  580.4	 6298.0	...
3886017	  761.5	  580.2	 6297.0	...
3886018	  761.8	  580.1	 6296.0	...
3886019	  761.8	  579.9	 6296.0	...
3886020	  761.8	  579.8	 6297.0	...
3886021	  761.8	  579.8	 6295.0	...
3886022	  761.7	  579.8	 6292.0	...
3886023	  761.7	  579.8	 6290.0	...
3886024	  761.7	  579.5	 6290.0	...
3886025	  761.6	  579.2	 6289.0	...
3886026	  761.5	  579.0	 6288.0	...
3886027	  761.3	  579.3	 6288.0	...
3886028	  761.2	  579.5	 6289.0	...
3886029	  761.3	  579.7	 6291.0	...
3886030	  761.4	  579.9	 6293.0	...
3886031	  761.6	  580.1	 6294.0	...
3886032	  761.8	  580.1	 6295.0	...
3886033	  761.9	  580.1	 6293.0	...
3886034	  761.9	  580.2	 6291.0	...
3886035	  761.9	  580.2	 6288.0	...
3886036	  761.8	  579.9	 6289.0	...
3886037	  761.8	  579.5	 6290.0	...
3886038	  761.7	  579.2	 6290.0	...
3886039	  761.7	  579.4	 6289.0	...
3886040	  761.6	  579.6	 6289.0	...
3886041	  760.9	  579.6	 6289.0	...
3886042	  760.1	  579.0	 6289.0	...
3886043	  759.0	  578.4	 6289.0	...
3886044	  758.2	  577.7	 6289.0	...
3886045	  757.3	  577.6	 6288.0	...
3886046	  756.6	  577.3	 6289.0	...
3886047	  756.0	  577.1	 6289.0	...
3886048	  755.5	  576.4	 6290.0	...
3886049	  755.1	  576.0	 6289.0	...
3886050	  755.3	  575.2	 6289.0	...
3886051	  755.5	  574.9	 6289.0	...
3886052	  756.0	  574.6	 6289.0	...
3886053	  756.6	  574.3	 6289.0	...
3886054	  757.4	  574.0	 6289.0	...
3886055	  758.4	  573.7	 6288.0	...
3886056	  759.1	  574.0	 6287.0	...
3886057	  760.2	  574.5	 6287.0	...
3886058	  760.8	  575.0	 6287.0	...
3886059	  761.3	  575.2	 6287.0	...
3886060	  761.7	  575.2	 6287.0	...
3886061	  762.0	  574.9	 6286.0	...
3886062	  762.2	  574.2	 6285.0	...
3886063	  762.1	  573.6	 6283.0	...
3886064	  761.9	  573.1	 6283.0	...
3886065	  761.6	  572.3	 6282.0	...
3886066	  761.2	  571.6	 6282.0	...
3886067	  760.8	  571.1	 6277.0	...
3886068	  760.6	  571.4	 6273.0	...
3886069	  760.5	  571.6	 6271.0	...
3886070	  760.4	  571.7	 6273.0	...
3886071	  760.5	  571.9	 6277.0	...
3886072	  760.6	  572.6	 6280.0	...
3886073	  760.7	  573.4	 6284.0	...
3886074	  760.8	  574.5	 6285.0	...
3886075	  760.9	  574.9	 6287.0	...
3886076	  760.8	  575.1	 6288.0	...
3886077	  760.7	  575.5	 6288.0	...
3886078	  760.7	  575.9	 6287.0	...
3886079	  761.0	  576.2	 6286.0	...
3886080	  761.3	  576.1	 6286.0	...
3886081	  761.1	  576.1	 6285.0	...
3886082	  760.8	  576.0	 6286.0	...
3886083	  760.4	  575.9	 6286.0	...
3886084	  760.5	  575.8	 6286.0	...
3886085	  760.6	  575.6	 6285.0	...
3886086	  760.7	  575.5	 6285.0	...
3886087	  760.6	  575.5	 6285.0	...
3886088	  760.5	  575.5	 6285.0	...
3886089	  760.3	  575.4	 6285.0	...
3886090	  760.3	  575.3	 6285.0	...
3886091	  760.0	  575.3	 6286.0	...
3886092	  759.8	  575.2	 6286.0	...
3886093	  759.6	  575.2	 6286.0	...
3886094	  759.7	  575.1	 6285.0	...
3886095	  760.0	  575.1	 6283.0	...
3886096	  760.4	  575.1	 6283.0	...
3886097	  760.7	  575.2	 6282.0	...
3886098	  760.7	  575.2	 6282.0	...
3886099	  760.7	  575.2	 6280.0	...
3886100	  760.7	  575.1	 6276.0	...
3886101	  760.7	  575.1	 6273.0	...
3886102	  760.7	  575.0	 6272.0	...
3886103	  760.7	  575.0	 6273.0	...
3886104	  760.6	  575.1	 6273.0	...
3886105	  760.5	  575.1	 6274.0	...
3886106	  760.4	  575.1	 6274.0	...
3886107	  760.4	  575.2	 6272.0	...
3886108	  760.4	  575.3	 6270.0	...
3886109	  760.5	  575.3	 6269.0	...
3886110	  760.4	  575.4	 6269.0	...
3886111	  760.4	  575.4	 6269.0	...
3886112	  760.3	  575.4	 6268.0	...
3886113	  760.3	  575.4	 6267.0	...
3886114	  760.2	  575.1	 6267.0	...
3886115	  760.1	  575.0	 6269.0	...
3886116	  760.1	  575.0	 6272.0	...
3886117	  760.2	  575.2	 6274.0	...
3886118	  760.1	  575.3	 6274.0	...
3886119	  760.0	  575.4	 6274.0	...
3886120	  759.9	  575.4	 6274.0	...
3886121	  760.0	  575.3	 6273.0	...
3886122	  760.1	  575.3	 6273.0	...
3886123	  760.1	  575.1	 6274.0	...
3886124	  760.2	  575.0	 6275.0	...
3886125	  760.1	  575.0	 6275.0	...
3886126	  760.1	  574.8	 6275.0	...
3886127	  760.1	  574.6	 6276.0	...
3886128	  759.9	  574.4	 6277.0	...
3886129	  759.7	  574.3	 6279.0	...
3886130	  759.7	  574.2	 6280.0	...
3886131	  760.0	  574.1	 6281.0	...
3886132	  760.0	  574.0	 6279.0	...
3886133	  759.8	  573.8	 6276.0	...
3886134	  759.7	  573.6	 6272.0	...
3886135	  759.6	  573.4	 6271.0	...
3886136	  759.6	  573.4	 6270.0	...
3886137	  759.6	  573.4	 6269.0	...
3886138	  759.6	  573.4	 6269.0	...
3886139	  759.6	  573.4	 6269.0	...
3886140	  759.6	  573.3	 6270.0	...
3886141	  759.6	  573.3	 6272.0	...
3886142	  759.5	  573.2	 6274.0	...
3886143	  759.3	  573.2	 6276.0	...
3886144	  759.1	  573.3	 6278.0	...
3886145	  759.0	  573.5	 6280.0	...
3886146	  759.1	  573.7	 6282.0	...
3886147	  758.9	  573.9	 6281.0	...
3886148	  758.7	  574.0	 6281.0	...
3886149	  758.4	  574.1	 6283.0	...
3886150	  758.4	  574.1	 6285.0	...
3886151	  758.4	  574.1	 6285.0	...
3886152	  758.4	  574.2	 6284.0	...
3886153	  758.2	  574.3	 6283.0	...
3886154	  758.1	  574.4	 6282.0	...
3886155	  758.0	  574.6	 6281.0	...
3886156	  758.0	  574.6	 6279.0	...
3886157	  758.1	  574.6	 6279.0	...
3886158	  758.4	  574.5	 6279.0	...
3886159	  758.6	  574.5	 6280.0	...
3886160	  758.7	  574.4	 6281.0	...
3886161	  758.7	  574.5	 6281.0	...
3886162	  758.6	  574.5	 6282.0	...
3886163	  758.6	  574.5	 6282.0	...
3886164	  758.6	  574.5	 6282.0	...
3886165	  758.6	  574.6	 6282.0	...
3886166	  758.5	  574.6	 6280.0	...
3886167	  758.5	  574.9	 6279.0	...
3886168	  758.5	  575.3	 6278.0	...
3886169	  758.6	  575.7	 6279.0	...
3886170	  758.5	  575.7	 6279.0	...
3886171	  758.5	  575.7	 6280.0	...
3886172	  758.6	  575.6	 6280.0	...
3886173	  758.7	  575.6	 6281.0	...
3886174	  759.0	  575.6	 6280.0	...
3886175	  759.2	  575.6	 6278.0	...
3886176	  759.2	  575.6	 6276.0	...
3886177	  758.9	  575.6	 6275.0	...
3886178	  758.7	  575.8	 6275.0	...
3886179	  758.9	  576.0	 6275.0	...
3886180	  759.2	  576.2	 6275.0	...
3886181	  759.4	  576.4	 6279.0	...
3886182	  759.4	  576.5	 6283.0	...
3886183	  759.5	  576.6	 6285.0	...
3886184	  759.3	  576.6	 6282.0	...
3886185	  759.2	  576.7	 6278.0	...
3886186	  759.1	  577.1	 6276.0	...
3886187	  759.1	  577.4	 6275.0	...
3886188	  759.0	  577.8	 6275.0	...
3886189	  759.0	  577.7	 6276.0	...
3886190	  758.9	  577.3	 6278.0	...
3886191	  759.0	  577.1	 6279.0	...
3886192	  758.9	  576.9	 6278.0	...
3886193	  758.8	  577.0	 6276.0	...
3886194	  758.8	  577.1	 6274.0	...
3886195	  759.0	  577.1	 6273.0	...
3886196	  759.2	  576.9	 6273.0	...
3886197	  759.2	  576.7	 6272.0	...
3886198	  759.2	  576.8	 6271.0	...
3886199	  759.2	  577.1	 6270.0	...
3886200	  759.2	  577.2	 6273.0	...
3886201	  759.1	  576.9	 6275.0	...
3886202	  759.0	  576.7	 6275.0	...
3886203	  759.0	  576.7	 6272.0	...
3886204	  759.1	  576.7	 6269.0	...
3886205	  759.2	  576.7	 6268.0	...
3886206	  759.3	  576.4	 6267.0	...
3886207	  759.3	  576.2	 6267.0	...
MSG	3886208 0000 _ Number On
3886208	  759.3	  575.9	 6266.0	...
3886209	  759.4	  575.7	 6265.0	...
3886210	  759.4	  575.6	 6265.0	...
3886211	  759.4	  575.8	 6264.0	...
3886212	  759.3	  576.1	 6264.0	...
3886213	  759.2	  576.3	 6266.0	...
3886214	  759.2	  576.3	 6268.0	...
3886215	  759.1	  576.3	 6270.0	...
3886216	  759.1	  576.3	 6270.0	...
3886217	  759.0	  576.3	 6271.0	...
3886218	  759.2	  576.4	 6271.0	...
3886219	  759.3	  576.4	 6271.0	...
3886220	  759.4	  576.4	 6271.0	...
3886221	  759.4	  576.5	 6272.0	...
3886222	  759.3	  576.5	 6273.0	...
3886223	  759.0	  576.3	 6276.0	...
3886224	  758.8	  576.3	 6279.0	...
3886225	  758.7	  576.2	 6280.0	...
3886226	  758.7	  576.4	 6281.0	...
3886227	  758.6	  576.3	 6278.0	...
3886228	  758.5	  576.3	 6276.0	...
3886229	  758.7	  576.5	 6274.0	...
3886230	  758.8	  576.7	 6274.0	...
3886231	  758.9	  576.9	 6275.0	...
3886232	  758.9	  577.0	 6276.0	...
3886233	  758.9	  577.3	 6276.0	...
3886234	  758.9	  577.5	 6277.0	...
3886235	  758.9	  577.2	 6278.0	...
3886236	  758.9	  576.8	 6279.0	...
3886237	  758.8	  576.2	 6279.0	...
3886238	  758.7	  576.1	 6280.0	...
3886239	  758.5	  575.7	 6280.0	...
3886240	  758.3	  575.6	 6281.0	...
3886241	  758.4	  575.4	 6281.0	...
3886242	  758.7	  575.4	 6281.0	...
3886243	  759.1	  575.4	 6277.0	...
3886244	  759.3	  575.3	 6274.0	...
3886245	  759.4	  575.3	 6272.0	...
3886246	  759.4	  575.3	 6274.0	...
3886247	  759.5	  575.2	 6278.0	...
3886248	  759.6	  575.1	 6279.0	...
3886249	  759.8	  575.0	 6280.0	...
3886250	  759.8	  574.9	 6281.0	...
3886251	  759.7	  574.8	 6281.0	...
3886252	  759.6	  574.7	 6281.0	...
3886253	  759.5	  574.6	 6280.0	...
3886254	  759.6	  574.5	 6279.0	...
3886255	  759.7	  574.4	 6278.0	...
3886256	  759.8	  574.4	 6279.0	...
3886257	  759.9	  574.3	 6281.0	...
3886258	  759.8	  574.2	 6282.0	...
3886259	  759.8	  574.2	 6282.0	...
3886260	  759.7	  574.4	 6282.0	...
3886261	  759.7	  574.5	 6282.0	...
3886262	  759.7	  574.7	 6282.0	...
3886263	  759.8	  574.7	 6282.0	...
3886264	  759.8	  574.7	 6282.0	...
3886265	  759.9	  574.5	 6282.0	...
3886266	  759.8	  574.4	 6281.0	...
3886267	  759.7	  574.3	 6280.0	...
3886268	  759.6	  574.3	 6280.0	...
3886269	  759.6	  574.3	 6281.0	...
3886270	  759.6	  574.4	 6281.0	...
3886271	  759.6	  574.4	 6281.0	...
3886272	  759.6	  574.5	 6281.0	...
3886273	  759.7	  574.6	 6281.0	...
3886274	  759.6	  574.6	 6281.0	...
3886275	  759.4	  574.6	 6283.0	...
3886276	  759.2	  574.6	 6286.0	...
3886277	  759.1	  574.7	 6288.0	...
3886278	  759.1	  574.7	 6287.0	...
3886279	  759.0	  574.7	 6284.0	...
3886280	  758.9	  574.8	 6282.0	...
3886281	  758.8	  574.9	 6279.0	...
3886282	  758.9	  575.1	 6278.0	...
3886283	  759.1	  575.2	 6277.0	...
3886284	  759.3	  575.5	 6277.0	...
3886285	  758.9	  575.8	 6278.0	...
3886286	  758.6	  576.2	 6279.0	...
3886287	  758.1	  576.4	 6282.0	...
3886288	  758.0	  576.5	 6284.0	...
3886289	  757.9	  576.5	 6284.0	...
3886290	  757.9	  576.6	 6283.0	...
3886291	  757.9	  576.7	 6282.0	...
3886292	  757.9	  576.8	 6282.0	...
3886293	  757.7	  576.7	 6282.0	...
3886294	  757.5	  576.7	 6283.0	...
3886295	  757.4	  576.9	 6284.0	...
3886296	  757.5	  577.3	 6284.0	...
3886297	  757.6	  577.6	 6284.0	...
3886298	  757.7	  577.5	 6284.0	...
3886299	  757.7	  577.6	 6283.0	...
3886300	  757.7	  577.7	 6282.0	...
3886301	  757.6	  577.7	 6280.0	...
3886302	  757.7	  577.5	 6278.0	...
3886303	  757.8	  577.3	 6277.0	...
3886304	  757.8	  577.2	 6276.0	...
3886305	  757.9	  577.3	 6276.0	...
3886306	  758.0	  577.5	 6276.0	...
3886307	  758.0	  577.7	 6276.0	...
3886308	  758.0	  577.6	 6277.0	...
3886309	  758.1	  577.5	 6279.0	...
3886310	  758.2	  577.3	 6280.0	...
3886311	  758.1	  577.2	 6281.0	...
3886312	  757.8	  577.0	 6281.0	...
3886313	  757.4	  576.9	 6281.0	...
3886314	  757.3	  576.9	 6278.0	...
3886315	  757.3	  577.3	 6274.0	...
3886316	  757.3	  577.6	 6270.0	...
3886317	  757.4	  577.8	 6270.0	...
3886318	  757.4	  577.8	 6273.0	...
3886319	  757.4	  577.8	 6273.0	...
3886320	  757.6	  577.5	 6271.0	...
3886321	  757.8	  577.1	 6267.0	...
3886322	  757.8	  577.0	 6265.0	...
3886323	  757.8	  577.2	 6262.0	...
3886324	  757.8	  577.5	 6262.0	...
3886325	  757.9	  577.5	 6263.0	...
3886326	  758.0	  577.6	 6264.0	...
3886327	  758.0	  577.7	 6264.0	...
3886328	  757.9	  577.7	 6264.0	...
3886329	  757.7	  577.8	 6263.0	...
3886330	  757.7	  577.8	 6264.0	...
3886331	  757.5	  577.6	 6264.0	...
3886332	  757.4	  577.5	 6264.0	...
3886333	  757.2	  577.4	 6264.0	...
3886334	  757.2	  577.5	 6264.0	...
3886335	  757.2	  577.6	 6268.0	...
3886336	  757.2	  577.6	 6271.0	...
3886337	  757.1	  577.6	 6274.0	...
3886338	  757.0	  578.0	 6273.0	...
3886339	  756.9	  578.3	 6271.0	...
3886340	  757.0	  578.7	 6272.0	...
3886341	  757.0	  578.7	 6272.0	...
3886342	  757.1	  578.8	 6273.0	...
3886343	  757.2	  578.8	 6274.0	...
3886344	  757.2	  578.8	 6276.0	...
3886345	  757.3	  578.9	 6276.0	...
3886346	  757.3	  579.0	 6275.0	...
3886347	  757.3	  579.0	 6273.0	...
3886348	  757.3	  578.9	 6272.0	...
3886349	  757.0	  578.7	 6274.0	...
3886350	  756.7	  578.5	 6276.0	...
3886351	  756.4	  578.4	 6278.0	...
3886352	  756.4	  578.4	 6278.0	...
3886353	  756.5	  578.5	 6277.0	...
3886354	  756.5	  578.5	 6277.0	...
3886355	  756.5	  578.7	 6277.0	...
3886356	  756.6	  578.9	 6277.0	...
3886357	  756.6	  579.0	 6278.0	...
3886358	  756.5	  579.0	 6278.0	...
3886359	  756.4	  579.0	 6278.0	...
3886360	  756.5	  579.0	 6278.0	...
3886361	  756.7	  579.0	 6278.0	...
3886362	  756.9	  579.0	 6276.0	...
3886363	  757.0	  578.5	 6274.0	...
3886364	  757.3	  577.9	 6272.0	...
3886365	  757.4	  577.2	 6273.0	...
3886366	  757.6	  576.7	 6275.0	...
3886367	  757.6	  575.8	 6275.0	...
3886368	  758.0	  574.8	 6273.0	...
3886369	  758.3	  573.9	 6271.0	...
EFIX R   3883167	3886369	3203	  754.4	  575.6	   6426
SSACC R  3886370
3886370	  759.4	  573.2	 6266.0	...
3886371	  761.1	  572.4	 6262.0	...
3886372	  763.3	  571.2	 6259.0	...
3886373	  765.9	  570.1	 6259.0	...
3886374	  768.1	  569.0	 6259.0	...
3886375	  770.6	  568.3	 6259.0	...
3886376	  772.3	  567.8	 6259.0	...
ESACC R  3886370	3886376	7	  759.4	  573.2	  772.3	  567.8	   0.30	     43
SFIX R   3886377
3886377	  773.8	  567.6	 6259.0	...
3886378	  774.9	  567.7	 6259.0	...
3886379	  775.8	  568.2	 6257.0	...
3886380	  776.2	  568.9	 6256.0	...
3886381	  776.1	  569.5	 6254.0	...
3886382	  775.5	  569.9	 6255.0	...
3886383	  774.8	  570.2	 6257.0	...
3886384	  773.6	  570.8	 6259.0	...
3886385	  772.8	  571.3	 6260.0	...
3886386	  771.7	  571.9	 6260.0	...
3886387	  770.9	  571.8	 6259.0	...
3886388	  769.9	  571.8	 6258.0	...
3886389	  769.4	  571.9	 6257.0	...
3886390	  769.3	  572.1	 6257.0	...
3886391	  769.4	  572.2	 6258.0	...
3886392	  769.5	  572.0	 6259.0	...
3886393	  769.4	  571.8	 6261.0	...
3886394	  769.3	  571.8	 6262.0	...
3886395	  769.3	  571.7	 6262.0	...
3886396	  769.4	  572.0	 6262.0	...
3886397	  769.4	  572.2	 6262.0	...
3886398	  769.3	  572.6	 6260.0	...
3886399	  768.9	  572.7	 6257.0	...
3886400	  768.6	  572.8	 6253.0	...
3886401	  768.5	  572.8	 6252.0	...
3886402	  768.5	  572.9	 6251.0	...
3886403	  768.5	  573.2	 6251.0	...
3886404	  768.5	  573.5	 6250.0	...
3886405	  768.6	  573.7	 6250.0	...
3886406	  768.6	  573.9	 6252.0	...
3886407	  768.6	  573.9	 6253.0	...
3886408	  768.5	  573.7	 6255.0	...
3886409	  768.9	  573.6	 6254.0	...
3886410	  769.3	  573.7	 6254.0	...
3886411	  769.6	  573.8	 6253.0	...
3886412	  769.5	  573.7	 6253.0	...
3886413	  769.4	  573.6	 6252.0	...
3886414	  769.4	  573.4	 6251.0	...
3886415	  769.5	  573.4	 6251.0	...
3886416	  769.5	  573.5	 6250.0	...
3886417	  769.5	  573.7	 6249.0	...
3886418	  769.4	  573.9	 6248.0	...
3886419	  769.3	  573.9	 6247.0	...
3886420	  769.4	  573.8	 6247.0	...
3886421	  769.5	  573.7	 6247.0	...
3886422	  769.6	  573.6	 6250.0	...
3886423	  769.5	  573.6	 6253.0	...
3886424	  769.5	  573.6	 6254.0	...
3886425	  769.5	  573.7	 6253.0	...
3886426	  769.5	  573.7	 6252.0	...
3886427	  769.5	  573.6	 6253.0	...
3886428	  769.5	  573.5	 6253.0	...
3886429	  769.5	  573.4	 6251.0	...
3886430	  769.5	  573.6	 6249.0	...
3886431	  769.4	  573.9	 6247.0	...
3886432	  769.2	  574.2	 6247.0	...
3886433	  769.0	  574.2	 6249.0	...
3886434	  768.9	  574.2	 6252.0	...
3886435	  768.8	  574.1	 6256.0	...
3886436	  768.8	  574.1	 6255.0	...
3886437	  768.8	  574.2	 6254.0	...
3886438	  769.0	  574.3	 6252.0	...
3886439	  769.2	  574.3	 6252.0	...
3886440	  769.2	  574.1	 6252.0	...
3886441	  769.1	  574.0	 6252.0	...
3886442	  769.1	  573.8	 6252.0	...
3886443	  769.3	  573.8	 6251.0	...
3886444	  769.4	  573.7	 6251.0	...
3886445	  769.3	  573.6	 6252.0	...
3886446	  769.2	  573.4	 6253.0	...
3886447	  769.2	  573.3	 6255.0	...
3886448	  769.3	  573.3	 6256.0	...
3886449	  769.4	  573.2	 6255.0	...
3886450	  769.4	  573.2	 6253.0	...
3886451	  769.3	  573.4	 6252.0	...
3886452	  769.3	  573.7	 6251.0	...
3886453	  769.2	  573.9	 6250.0	...
3886454	  769.3	  573.9	 6249.0	...
3886455	  769.4	  573.8	 6248.0	...
3886456	  769.5	  573.8	 6248.0	...
3886457	  769.4	  573.9	 6249.0	...
3886458	  769.3	  573.9	 6250.0	...
3886459	  769.2	  573.8	 6250.0	...
3886460	  769.3	  573.7	 6250.0	...
3886461	  769.3	  573.6	 6248.0	...
3886462	  769.3	  573.5	 6247.0	...
3886463	  769.2	  573.4	 6246.0	...
3886464	  769.0	  573.4	 6247.0	...
3886465	  769.1	  573.6	 6248.0	...
3886466	  769.2	  573.9	 6249.0	...
3886467	  769.4	  574.2	 6250.0	...
3886468	  769.3	  574.2	 6250.0	...
3886469	  769.3	  574.2	 6248.0	...
3886470	  769.3	  574.0	 6246.0	...
3886471	  769.4	  573.8	 6245.0	...
3886472	  769.4	  573.9	 6246.0	...
3886473	  769.4	  574.1	 6246.0	...
3886474	  769.3	  574.2	 6247.0	...
3886475	  769.3	  574.1	 6247.0	...
3886476	  769.3	  573.9	 6247.0	...
3886477	  769.4	  573.9	 6246.0	...
3886478	  769.5	  573.9	 6245.0	...
3886479	  769.6	  573.9	 6243.0	...
3886480	  769.6	  573.9	 6242.0	...
3886481	  769.5	  573.8	 6242.0	...
3886482	  769.4	  573.8	 6241.0	...
3886483	  769.3	  573.8	 6241.0	...
3886484	  769.1	  573.9	 6240.0	...
3886485	  768.9	  574.2	 6240.0	...
3886486	  768.7	  574.6	 6241.0	...
3886487	  768.7	  574.9	 6242.0	...
3886488	  768.8	  574.9	 6243.0	...
3886489	  768.7	  574.8	 6243.0	...
3886490	  768.6	  574.6	 6243.0	...
3886491	  768.4	  574.5	 6242.0	...
3886492	  768.3	  574.4	 6243.0	...
3886493	  768.3	  574.4	 6243.0	...
3886494	  768.3	  574.5	 6242.0	...
3886495	  768.5	  574.4	 6242.0	...
3886496	  768.6	  574.3	 6241.0	...
3886497	  768.8	  574.1	 6241.0	...
3886498	  768.7	  574.0	 6240.0	...
3886499	  768.5	  574.0	 6239.0	...
3886500	  768.3	  574.0	 6238.0	...
3886501	  768.0	  574.0	 6238.0	...
3886502	  768.1	  574.0	 6239.0	...
3886503	  768.1	  574.0	 6240.0	...
3886504	  768.1	  573.9	 6241.0	...
3886505	  768.1	  573.8	 6241.0	...
3886506	  767.9	  573.6	 6240.0	...
3886507	  767.7	  573.5	 6240.0	...
3886508	  767.7	  573.3	 6241.0	...
3886509	  767.9	  573.3	 6241.0	...
MSG	3886510 0000 _ Number Off
3886510	  768.1	  573.3	 6242.0	...
3886511	  768.2	  573.4	 6242.0	...
3886512	  768.0	  573.7	 6241.0	...
3886513	  767.8	  573.9	 6241.0	...
3886514	  767.5	  573.6	 6240.0	...
3886515	  767.4	  573.3	 6241.0	...
3886516	  767.4	  573.1	 6241.0	...
3886517	  767.4	  573.3	 6238.0	...
3886518	  767.6	  573.4	 6233.0	...
3886519	  767.7	  573.4	 6229.0	...
3886520	  767.8	  573.5	 6230.0	...
3886521	  768.0	  573.5	 6232.0	...
3886522	  768.2	  573.5	 6234.0	...
3886523	  768.4	  573.4	 6235.0	...
3886524	  768.3	  573.3	 6236.0	...
3886525	  768.3	  573.1	 6234.0	...
3886526	  768.3	  572.9	 6231.0	...
3886527	  768.4	  572.7	 6229.0	...
3886528	  768.3	  572.6	 6229.0	...
3886529	  768.2	  572.5	 6229.0	...
3886530	  768.2	  572.5	 6229.0	...
3886531	  768.2	  572.8	 6229.0	...
3886532	  768.3	  573.1	 6231.0	...
3886533	  768.4	  573.4	 6232.0	...
3886534	  768.4	  573.4	 6230.0	...
3886535	  768.3	  573.4	 6226.0	...
3886536	  768.2	  573.4	 6223.0	...
3886537	  768.1	  573.5	 6226.0	...
3886538	  768.0	  573.6	 6229.0	...
3886539	  768.0	  573.4	 6231.0	...
3886540	  768.0	  573.2	 6231.0	...
3886541	  767.9	  573.0	 6231.0	...
3886542	  767.9	  573.0	 6230.0	...
3886543	  767.9	  573.3	 6231.0	...
3886544	  767.9	  573.5	 6232.0	...
3886545	  768.0	  573.8	 6233.0	...
3886546	  768.0	  573.8	 6231.0	...
3886547	  768.0	  574.1	 6228.0	...
3886548	  767.9	  574.4	 6224.0	...
3886549	  767.9	  574.6	 6224.0	...
3886550	  767.9	  574.6	 6227.0	...
3886551	  767.9	  574.5	 6230.0	...
3886552	  767.9	  574.6	 6231.0	...
3886553	  767.8	  574.7	 6231.0	...
3886554	  767.8	  574.8	 6228.0	...
3886555	  767.8	  575.0	 6226.0	...
3886556	  767.8	  575.0	 6225.0	...
3886557	  767.9	  574.9	 6227.0	...
3886558	  767.6	  575.0	 6227.0	...
3886559	  767.2	  575.1	 6225.0	...
3886560	  766.4	  575.2	 6224.0	...
3886561	  765.5	  575.3	 6225.0	...
3886562	  764.1	  575.1	 6225.0	...
3886563	  762.6	  574.9	 6225.0	...
3886564	  761.0	  575.0	 6226.0	...
3886565	  759.3	  575.3	 6227.0	...
3886566	  758.1	  575.5	 6229.0	...
3886567	  756.8	  575.4	 6231.0	...
3886568	  755.9	  575.1	 6234.0	...
3886569	  755.0	  574.5	 6234.0	...
3886570	  754.7	  574.1	 6234.0	...
3886571	  754.6	  573.8	 6232.0	...
3886572	  754.5	  573.7	 6231.0	...
3886573	  754.9	  573.6	 6230.0	...
3886574	  755.4	  573.4	 6232.0	...
3886575	  756.1	  573.3	 6233.0	...
3886576	  756.7	  573.1	 6233.0	...
3886577	  757.4	  572.9	 6233.0	...
3886578	  758.6	  573.1	 6230.0	...
3886579	  759.7	  573.2	 6228.0	...
3886580	  760.5	  573.4	 6226.0	...
3886581	  760.7	  573.4	 6226.0	...
3886582	  760.9	  573.3	 6227.0	...
3886583	  761.0	  573.2	 6228.0	...
3886584	  761.2	  573.0	 6229.0	...
3886585	  761.3	  572.8	 6230.0	...
3886586	  761.0	  572.5	 6230.0	...
3886587	  760.7	  572.5	 6229.0	...
3886588	  760.5	  572.5	 6228.0	...
3886589	  760.5	  572.4	 6229.0	...
3886590	  760.5	  572.5	 6229.0	...
3886591	  760.5	  572.7	 6228.0	...
3886592	  760.4	  573.1	 6226.0	...
3886593	  760.3	  573.7	 6224.0	...
3886594	  760.3	  574.1	 6225.0	...
3886595	  760.2	  574.4	 6227.0	...
3886596	  760.2	  574.4	 6228.0	...
3886597	  760.2	  574.4	 6228.0	...
3886598	  760.1	  574.3	 6227.0	...
3886599	  760.1	  574.6	 6228.0	...
3886600	  760.1	  574.9	 6230.0	...
3886601	  760.1	  575.1	 6232.0	...
3886602	  760.2	  575.1	 6230.0	...
3886603	  760.1	  575.3	 6229.0	...
3886604	  759.7	  575.4	 6228.0	...
3886605	  759.2	  575.7	 6229.0	...
3886606	  758.9	  575.9	 6229.0	...
3886607	  758.9	  576.0	 6232.0	...
3886608	  759.3	  576.0	 6234.0	...
3886609	  759.6	  576.0	 6236.0	...
3886610	  759.8	  576.0	 6235.0	...
3886611	  759.7	  576.0	 6234.0	...
3886612	  759.7	  576.0	 6232.0	...
3886613	  759.8	  575.9	 6231.0	...
3886614	  759.9	  576.0	 6229.0	...
3886615	  759.9	  576.0	 6228.0	...
3886616	  759.8	  575.8	 6228.0	...
3886617	  759.9	  575.5	 6228.0	...
3886618	  760.1	  575.4	 6230.0	...
3886619	  760.2	  575.5	 6232.0	...
3886620	  760.2	  575.6	 6234.0	...
3886621	  760.2	  575.5	 6233.0	...
3886622	  760.1	  575.4	 6234.0	...
3886623	  760.0	  575.3	 6235.0	...
3886624	  759.8	  575.3	 6235.0	...
3886625	  759.7	  575.5	 6234.0	...
3886626	  759.8	  575.6	 6233.0	...
3886627	  759.9	  575.6	 6233.0	...
3886628	  760.0	  575.6	 6234.0	...
3886629	  760.0	  575.1	 6233.0	...
3886630	  760.0	  574.6	 6233.0	...
3886631	  760.1	  574.6	 6232.0	...
3886632	  760.3	  575.0	 6232.0	...
3886633	  760.3	  575.6	 6233.0	...
3886634	  760.2	  575.8	 6233.0	...
3886635	  760.1	  575.9	 6233.0	...
3886636	  760.0	  576.0	 6233.0	...
3886637	  760.0	  576.1	 6233.0	...
3886638	  760.0	  576.2	 6232.0	...
3886639	  760.1	  576.3	 6232.0	...
3886640	  760.1	  576.3	 6232.0	...
3886641	  760.1	  576.1	 6232.0	...
3886642	  760.0	  575.9	 6233.0	...
3886643	  760.0	  575.7	 6234.0	...
3886644	  760.0	  575.5	 6234.0	...
3886645	  759.9	  575.4	 6234.0	...
3886646	  759.7	  575.2	 6234.0	...
3886647	  759.5	  575.2	 6234.0	...
3886648	  759.4	  575.2	 6234.0	...
3886649	  759.5	  575.5	 6234.0	...
3886650	  759.7	  575.7	 6234.0	...
3886651	  759.9	  575.9	 6235.0	...
3886652	  760.1	  575.8	 6234.0	...
3886653	  760.1	  575.7	 6232.0	...
3886654	  759.8	  575.4	 6232.0	...
3886655	  759.7	  575.1	 6234.0	...
3886656	  759.6	  574.9	 6236.0	...
3886657	  759.7	  574.8	 6236.0	...
3886658	  759.7	  574.8	 6236.0	...
3886659	  759.8	  574.9	 6236.0	...
3886660	  759.8	  575.0	 6233.0	...
3886661	  760.0	  575.1	 6230.0	...
3886662	  760.1	  575.1	 6229.0	...
3886663	  760.1	  575.1	 6231.0	...
3886664	  760.1	  575.0	 6233.0	...
3886665	  760.0	  574.9	 6234.0	...
3886666	  760.0	  574.7	 6234.0	...
3886667	  759.9	  574.5	 6234.0	...
3886668	  759.9	  574.5	 6233.0	...
3886669	  759.8	  574.5	 6231.0	...
3886670	  759.7	  574.8	 6229.0	...
3886671	  759.6	  575.0	 6228.0	...
3886672	  759.6	  575.2	 6229.0	...
3886673	  759.6	  575.1	 6230.0	...
3886674	  759.6	  575.0	 6231.0	...
3886675	  759.5	  574.9	 6232.0	...
3886676	  759.5	  574.8	 6234.0	...
3886677	  759.4	  574.8	 6236.0	...
3886678	  759.4	  574.7	 6236.0	...
3886679	  759.4	  574.6	 6236.0	...
3886680	  759.4	  574.5	 6235.0	...
3886681	  759.4	  574.4	 6233.0	...
3886682	  759.4	  574.5	 6233.0	...
3886683	  759.4	  574.6	 6234.0	...
3886684	  759.3	  574.7	 6234.0	...
3886685	  759.1	  574.8	 6235.0	...
3886686	  758.9	  574.6	 6235.0	...
3886687	  758.7	  574.4	 6234.0	...
3886688	  758.8	  574.2	 6233.0	...
3886689	  758.9	  574.0	 6232.0	...
3886690	  759.0	  574.0	 6230.0	...
3886691	  759.1	  574.0	 6229.0	...
3886692	  759.2	  574.0	 6227.0	...
3886693	  759.2	  574.0	 6227.0	...
3886694	  759.2	  574.0	 6226.0	...
3886695	  759.2	  574.0	 6226.0	...
3886696	  759.2	  574.0	 6226.0	...
3886697	  759.1	  574.0	 6227.0	...
3886698	  759.0	  574.0	 6227.0	...
3886699	  759.0	  574.0	 6227.0	...
3886700	  759.1	  574.1	 6224.0	...
3886701	  759.3	  574.1	 6220.0	...
3886702	  759.5	  574.2	 6219.0	...
3886703	  759.6	  574.3	 6221.0	...
3886704	  759.7	  574.1	 6222.0	...
3886705	  759.6	  573.7	 6220.0	...
3886706	  759.4	  573.3	 6219.0	...
3886707	  759.3	  573.4	 6219.0	...
3886708	  759.3	  573.4	 6219.0	...
3886709	  759.4	  573.6	 6219.0	...
3886710	  759.5	  573.9	 6218.0	...
3886711	  759.7	  574.1	 6218.0	...
3886712	  759.7	  574.0	 6218.0	...
3886713	  759.6	  573.8	 6220.0	...
3886714	  759.6	  573.8	 6221.0	...
3886715	  759.6	  574.0	 6221.0	...
3886716	  759.5	  574.2	 6219.0	...
3886717	  759.5	  574.2	 6218.0	...
3886718	  759.4	  574.2	 6220.0	...
3886719	  759.4	  574.3	 6220.0	...
3886720	  759.4	  574.4	 6218.0	...
3886721	  759.4	  574.4	 6215.0	...
MSG	3886722 0000 _ Number On
3886722	  759.5	  574.5	 6214.0	...
3886723	  759.7	  574.4	 6215.0	...
3886724	  759.7	  574.3	 6216.0	...
3886725	  759.4	  574.2	 6217.0	...
3886726	  759.2	  574.3	 6217.0	...
3886727	  759.0	  574.5	 6217.0	...
3886728	  758.9	  574.5	 6218.0	...
3886729	  759.1	  574.5	 6219.0	...
3886730	  759.5	  574.5	 6219.0	...
3886731	  760.0	  574.4	 6220.0	...
3886732	  759.9	  574.4	 6222.0	...
3886733	  759.7	  574.4	 6223.0	...
3886734	  759.5	  574.8	 6224.0	...
3886735	  759.5	  575.1	 6224.0	...
3886736	  759.5	  575.4	 6224.0	...
3886737	  759.5	  575.5	 6224.0	...
3886738	  759.4	  575.6	 6224.0	...
3886739	  759.4	  575.7	 6223.0	...
3886740	  759.5	  575.6	 6221.0	...
3886741	  759.4	  575.7	 6220.0	...
3886742	  759.3	  575.9	 6221.0	...
3886743	  759.2	  575.8	 6223.0	...
3886744	  759.2	  575.6	 6224.0	...
3886745	  759.2	  575.4	 6224.0	...
3886746	  759.2	  575.4	 6224.0	...
3886747	  759.2	  575.5	 6224.0	...
3886748	  759.2	  575.6	 6225.0	...
3886749	  759.2	  575.7	 6226.0	...
3886750	  759.3	  575.7	 6225.0	...
3886751	  759.1	  575.8	 6225.0	...
3886752	  759.0	  575.8	 6223.0	...
3886753	  758.9	  575.9	 6220.0	...
3886754	  758.8	  575.9	 6217.0	...
3886755	  758.7	  576.0	 6215.0	...
3886756	  758.5	  576.1	 6215.0	...
3886757	  758.8	  576.1	 6215.0	...
3886758	  759.1	  576.0	 6215.0	...
3886759	  759.4	  575.9	 6215.0	...
3886760	  759.3	  575.8	 6216.0	...
3886761	  759.3	  575.8	 6222.0	...
3886762	  759.1	  575.9	 6228.0	...
3886763	  759.0	  575.9	 6234.0	...
3886764	  758.9	  576.1	 6232.0	...
3886765	  758.9	  576.2	 6230.0	...
3886766	  758.9	  576.2	 6228.0	...
3886767	  759.0	  576.4	 6228.0	...
3886768	  758.7	  576.7	 6228.0	...
3886769	  758.4	  577.0	 6228.0	...
3886770	  758.2	  577.5	 6228.0	...
3886771	  758.4	  577.9	 6228.0	...
3886772	  758.5	  577.8	 6228.0	...
3886773	  758.5	  577.3	 6228.0	...
3886774	  758.4	  576.8	 6229.0	...
3886775	  758.4	  577.2	 6228.0	...
3886776	  758.4	  577.5	 6227.0	...
3886777	  758.5	  577.8	 6226.0	...
3886778	  758.6	  577.7	 6228.0	...
3886779	  758.6	  577.6	 6229.0	...
3886780	  758.7	  577.4	 6229.0	...
3886781	  758.6	  577.3	 6227.0	...
3886782	  758.4	  577.2	 6225.0	...
3886783	  758.4	  577.3	 6223.0	...
3886784	  758.4	  577.3	 6222.0	...
3886785	  758.4	  576.9	 6223.0	...
3886786	  758.3	  576.5	 6225.0	...
3886787	  758.3	  575.9	 6226.0	...
3886788	  758.4	  575.8	 6226.0	...
3886789	  758.6	  575.7	 6224.0	...
3886790	  758.5	  575.8	 6223.0	...
3886791	  758.3	  575.9	 6222.0	...
3886792	  758.1	  576.0	 6221.0	...
3886793	  758.1	  575.7	 6224.0	...
3886794	  758.3	  575.3	 6227.0	...
3886795	  758.5	  574.9	 6229.0	...
3886796	  758.7	  574.8	 6229.0	...
3886797	  758.7	  574.8	 6229.0	...
3886798	  758.6	  574.8	 6229.0	...
3886799	  758.7	  574.9	 6229.0	...
3886800	  758.9	  574.9	 6230.0	...
3886801	  759.1	  575.0	 6230.0	...
3886802	  759.1	  575.1	 6231.0	...
3886803	  759.0	  575.1	 6232.0	...
3886804	  759.0	  575.0	 6233.0	...
3886805	  759.1	  575.0	 6233.0	...
3886806	  759.3	  575.0	 6233.0	...
3886807	  759.4	  575.0	 6232.0	...
3886808	  759.4	  575.1	 6232.0	...
3886809	  759.4	  575.3	 6231.0	...
3886810	  759.4	  575.4	 6232.0	...
3886811	  759.1	  575.6	 6233.0	...
3886812	  758.7	  575.7	 6232.0	...
3886813	  758.5	  575.9	 6232.0	...
3886814	  758.6	  576.1	 6232.0	...
3886815	  758.5	  576.3	 6231.0	...
3886816	  758.4	  576.4	 6230.0	...
3886817	  758.2	  576.5	 6228.0	...
3886818	  758.2	  576.6	 6229.0	...
3886819	  758.3	  576.7	 6230.0	...
3886820	  758.5	  576.6	 6232.0	...
3886821	  758.6	  576.5	 6235.0	...
3886822	  758.6	  576.5	 6236.0	...
3886823	  758.3	  576.8	 6235.0	...
3886824	  758.1	  577.1	 6233.0	...
3886825	  757.8	  577.3	 6231.0	...
3886826	  757.7	  577.0	 6230.0	...
3886827	  757.7	  576.8	 6230.0	...
3886828	  757.7	  576.7	 6230.0	...
3886829	  757.7	  576.7	 6230.0	...
3886830	  757.8	  576.6	 6230.0	...
3886831	  757.7	  576.5	 6230.0	...
3886832	  757.7	  576.4	 6229.0	...
3886833	  757.8	  576.5	 6227.0	...
3886834	  758.1	  576.5	 6227.0	...
3886835	  758.3	  576.5	 6228.0	...
3886836	  758.2	  576.3	 6229.0	...
3886837	  758.1	  576.1	 6229.0	...
3886838	  758.0	  575.8	 6229.0	...
3886839	  757.9	  575.8	 6229.0	...
3886840	  758.0	  575.8	 6229.0	...
3886841	  758.1	  575.8	 6230.0	...
3886842	  758.1	  575.8	 6232.0	...
3886843	  758.2	  575.8	 6234.0	...
3886844	  758.2	  576.0	 6234.0	...
3886845	  758.3	  576.2	 6234.0	...
3886846	  758.4	  576.3	 6233.0	...
3886847	  758.7	  576.2	 6234.0	...
3886848	  759.0	  575.9	 6234.0	...
3886849	  759.2	  575.6	 6234.0	...
3886850	  759.7	  575.4	 6234.0	...
3886851	  760.2	  575.2	 6234.0	...
3886852	  761.0	  574.9	 6234.0	...
3886853	  761.6	  574.8	 6235.0	...
3886854	  762.1	  574.8	 6237.0	...
3886855	  762.9	  574.9	 6238.0	...
3886856	  763.9	  574.9	 6238.0	...
3886857	  765.2	  574.7	 6238.0	...
3886858	  766.2	  574.6	 6237.0	...
3886859	  766.9	  574.4	 6237.0	...
3886860	  767.8	  574.2	 6237.0	...
3886861	  768.4	  574.0	 6236.0	...
3886862	  768.8	  574.0	 6235.0	...
3886863	  768.6	  574.0	 6233.0	...
3886864	  768.4	  574.1	 6232.0	...
3886865	  767.8	  574.1	 6232.0	...
3886866	  767.4	  574.1	 6232.0	...
3886867	  766.9	  574.1	 6232.0	...
3886868	  766.8	  573.9	 6234.0	...
3886869	  766.6	  573.5	 6235.0	...
3886870	  766.5	  573.3	 6235.0	...
3886871	  766.7	  573.4	 6235.0	...
3886872	  766.9	  573.3	 6234.0	...
3886873	  767.2	  573.2	 6233.0	...
3886874	  767.1	  573.2	 6232.0	...
3886875	  767.0	  573.3	 6235.0	...
3886876	  766.7	  573.6	 6237.0	...
3886877	  766.5	  574.0	 6239.0	...
3886878	  766.1	  574.3	 6238.0	...
3886879	  765.5	  574.3	 6239.0	...
3886880	  765.0	  574.4	 6240.0	...
3886881	  764.6	  574.4	 6241.0	...
3886882	  764.6	  574.7	 6241.0	...
3886883	  764.6	  574.9	 6241.0	...
3886884	  764.6	  575.1	 6238.0	...
3886885	  764.6	  575.2	 6236.0	...
3886886	  764.6	  575.2	 6234.0	...
3886887	  764.6	  575.1	 6234.0	...
3886888	  764.8	  575.0	 6235.0	...
3886889	  765.1	  574.9	 6235.0	...
3886890	  765.4	  574.9	 6235.0	...
3886891	  765.5	  575.0	 6235.0	...
3886892	  765.6	  575.1	 6236.0	...
3886893	  765.5	  575.3	 6237.0	...
3886894	  765.4	  575.5	 6235.0	...
3886895	  765.4	  575.6	 6233.0	...
3886896	  765.4	  575.6	 6230.0	...
3886897	  765.4	  575.6	 6230.0	...
3886898	  765.4	  575.6	 6230.0	...
3886899	  765.3	  575.7	 6229.0	...
3886900	  765.1	  575.6	 6229.0	...
3886901	  764.9	  575.6	 6228.0	...
3886902	  764.8	  575.7	 6231.0	...
3886903	  764.7	  575.8	 6233.0	...
3886904	  764.8	  575.8	 6236.0	...
3886905	  764.8	  575.7	 6237.0	...
3886906	  764.9	  575.6	 6239.0	...
3886907	  765.0	  575.6	 6240.0	...
3886908	  765.1	  575.6	 6241.0	...
3886909	  765.3	  575.6	 6241.0	...
3886910	  765.4	  575.6	 6241.0	...
3886911	  765.4	  575.5	 6243.0	...
3886912	  765.4	  575.5	 6244.0	...
3886913	  765.4	  575.4	 6245.0	...
3886914	  765.3	  575.4	 6245.0	...
3886915	  765.1	  575.5	 6245.0	...
3886916	  765.0	  575.5	 6244.0	...
3886917	  764.8	  575.6	 6242.0	...
3886918	  764.6	  575.7	 6241.0	...
3886919	  764.3	  575.7	 6241.0	...
3886920	  764.2	  575.7	 6241.0	...
3886921	  764.0	  576.0	 6240.0	...
3886922	  764.0	  576.2	 6241.0	...
3886923	  763.9	  576.4	 6242.0	...
3886924	  764.0	  576.4	 6243.0	...
3886925	  764.1	  576.2	 6243.0	...
3886926	  764.2	  576.0	 6241.0	...
3886927	  764.2	  576.0	 6238.0	...
3886928	  763.9	  576.2	 6235.0	...
3886929	  763.6	  576.4	 6237.0	...
3886930	  763.6	  576.3	 6239.0	...
3886931	  763.8	  576.2	 6244.0	...
3886932	  764.0	  576.1	 6246.0	...
3886933	  763.9	  576.1	 6247.0	...
3886934	  764.0	  576.1	 6245.0	...
3886935	  764.1	  576.0	 6245.0	...
3886936	  764.2	  575.9	 6245.0	...
3886937	  764.2	  575.8	 6246.0	...
3886938	  764.3	  575.8	 6246.0	...
3886939	  764.4	  575.7	 6246.0	...
3886940	  764.4	  575.7	 6246.0	...
3886941	  764.4	  575.6	 6247.0	...
3886942	  764.3	  575.5	 6249.0	...
3886943	  764.2	  575.4	 6251.0	...
3886944	  764.2	  575.2	 6252.0	...
3886945	  764.3	  575.1	 6254.0	...
3886946	  764.4	  575.2	 6251.0	...
3886947	  764.3	  575.3	 6248.0	...
3886948	  764.1	  575.5	 6244.0	...
3886949	  764.0	  575.5	 6243.0	...
3886950	  764.0	  575.4	 6243.0	...
3886951	  764.1	  575.4	 6243.0	...
3886952	  764.1	  575.4	 6242.0	...
3886953	  764.1	  575.5	 6241.0	...
3886954	  763.9	  575.6	 6240.0	...
3886955	  763.7	  575.7	 6239.0	...
3886956	  763.4	  575.7	 6238.0	...
3886957	  763.4	  575.9	 6236.0	...
3886958	  763.5	  576.0	 6238.0	...
3886959	  763.5	  576.1	 6239.0	...
3886960	  763.3	  576.3	 6241.0	...
3886961	  763.1	  576.5	 6242.0	...
3886962	  762.9	  576.4	 6243.0	...
3886963	  763.0	  576.0	 6245.0	...
3886964	  763.1	  576.0	 6247.0	...
3886965	  763.3	  576.2	 6249.0	...
3886966	  763.4	  576.5	 6248.0	...
3886967	  763.4	  576.4	 6248.0	...
3886968	  763.5	  576.5	 6248.0	...
3886969	  763.5	  576.6	 6248.0	...
3886970	  763.5	  576.6	 6249.0	...
3886971	  763.4	  576.4	 6247.0	...
3886972	  763.4	  576.3	 6244.0	...
3886973	  763.4	  576.3	 6242.0	...
3886974	  763.4	  576.4	 6242.0	...
3886975	  763.4	  576.6	 6242.0	...
3886976	  763.3	  576.9	 6243.0	...
3886977	  763.3	  576.9	 6244.0	...
3886978	  763.3	  576.8	 6246.0	...
3886979	  763.3	  576.8	 6248.0	...
3886980	  763.3	  576.8	 6247.0	...
3886981	  763.4	  576.8	 6245.0	...
3886982	  763.4	  576.6	 6247.0	...
3886983	  763.3	  576.5	 6250.0	...
3886984	  763.3	  576.7	 6252.0	...
3886985	  763.3	  576.9	 6252.0	...
3886986	  763.2	  576.8	 6251.0	...
3886987	  763.0	  576.4	 6250.0	...
3886988	  762.9	  576.1	 6248.0	...
3886989	  762.9	  576.3	 6248.0	...
3886990	  763.0	  576.6	 6249.0	...
3886991	  763.1	  576.9	 6249.0	...
3886992	  763.2	  577.0	 6250.0	...
3886993	  763.3	  576.9	 6251.0	...
3886994	  763.3	  576.9	 6253.0	...
3886995	  763.3	  576.9	 6255.0	...
3886996	  763.2	  576.9	 6257.0	...
3886997	  763.2	  576.9	 6259.0	...
3886998	  763.2	  577.0	 6262.0	...
3886999	  763.2	  577.2	 6258.0	...
3887000	  763.2	  577.3	 6254.0	...
3887001	  763.3	  577.3	 6250.0	...
3887002	  763.3	  577.4	 6250.0	...
3887003	  763.4	  577.5	 6250.0	...
3887004	  763.3	  577.7	 6251.0	...
3887005	  763.3	  577.6	 6251.0	...
3887006	  763.2	  577.6	 6251.0	...
3887007	  763.1	  577.7	 6251.0	...
3887008	  763.0	  577.8	 6251.0	...
3887009	  762.9	  577.9	 6251.0	...
3887010	  762.8	  578.2	 6254.0	...
3887011	  762.7	  578.4	 6256.0	...
3887012	  762.7	  578.6	 6259.0	...
3887013	  762.7	  578.5	 6259.0	...
3887014	  762.7	  578.4	 6258.0	...
3887015	  762.7	  578.3	 6257.0	...
3887016	  762.7	  578.4	 6254.0	...
3887017	  762.9	  578.4	 6253.0	...
3887018	  763.2	  578.4	 6252.0	...
3887019	  763.3	  578.5	 6253.0	...
3887020	  763.2	  578.7	 6253.0	...
3887021	  763.1	  579.0	 6254.0	...
3887022	  763.2	  579.3	 6258.0	...
3887023	  763.1	  579.4	 6262.0	...
3887024	  762.9	  579.4	 6262.0	...
MSG	3887025 0000 _ Number Off
3887025	  762.9	  579.4	 6259.0	...
3887026	  763.0	  579.5	 6255.0	...
3887027	  763.1	  579.6	 6254.0	...
3887028	  763.2	  579.7	 6256.0	...
3887029	  763.2	  579.6	 6257.0	...
3887030	  763.2	  579.6	 6259.0	...
3887031	  763.2	  579.7	 6261.0	...
3887032	  763.1	  579.8	 6264.0	...
3887033	  763.1	  579.9	 6263.0	...
3887034	  763.1	  580.2	 6259.0	...
3887035	  763.0	  580.4	 6258.0	...
3887036	  762.9	  580.6	 6260.0	...
3887037	  762.7	  580.7	 6261.0	...
3887038	  762.7	  580.7	 6260.0	...
3887039	  762.7	  580.7	 6258.0	...
3887040	  762.7	  580.6	 6259.0	...
3887041	  762.7	  580.6	 6262.0	...
3887042	  762.7	  580.5	 6265.0	...
3887043	  762.8	  580.3	 6266.0	...
3887044	  762.8	  580.4	 6265.0	...
3887045	  762.8	  580.6	 6263.0	...
3887046	  762.7	  580.8	 6262.0	...
3887047	  762.6	  580.9	 6263.0	...
3887048	  762.4	  580.9	 6263.0	...
3887049	  762.3	  580.8	 6264.0	...
3887050	  762.3	  580.8	 6264.0	...
3887051	  762.3	  580.7	 6265.0	...
3887052	  762.2	  580.6	 6265.0	...
3887053	  762.2	  580.6	 6267.0	...
3887054	  762.3	  580.6	 6267.0	...
3887055	  762.3	  580.6	 6268.0	...
3887056	  762.3	  580.6	 6268.0	...
3887057	  762.4	  580.4	 6269.0	...
3887058	  762.5	  580.3	 6270.0	...
3887059	  762.6	  580.2	 6270.0	...
3887060	  762.6	  580.3	 6270.0	...
3887061	  762.4	  580.5	 6269.0	...
3887062	  762.3	  580.7	 6267.0	...
3887063	  762.4	  580.9	 6266.0	...
3887064	  762.6	  581.1	 6267.0	...
3887065	  762.8	  581.3	 6268.0	...
3887066	  763.0	  581.2	 6269.0	...
3887067	  763.1	  581.1	 6269.0	...
3887068	  762.8	  581.0	 6269.0	...
3887069	  762.6	  581.0	 6269.0	...
3887070	  762.4	  580.9	 6267.0	...
3887071	  762.5	  581.0	 6265.0	...
3887072	  762.6	  581.2	 6263.0	...
3887073	  762.6	  581.5	 6263.0	...
3887074	  762.6	  581.8	 6263.0	...
3887075	  762.5	  581.8	 6264.0	...
3887076	  762.5	  581.8	 6263.0	...
3887077	  762.5	  581.9	 6263.0	...
3887078	  762.5	  581.9	 6263.0	...
3887079	  762.5	  581.8	 6263.0	...
3887080	  762.5	  582.0	 6263.0	...
3887081	  762.4	  582.2	 6264.0	...
3887082	  762.4	  582.1	 6264.0	...
3887083	  762.4	  581.7	 6264.0	...
3887084	  762.4	  581.4	 6264.0	...
3887085	  762.6	  581.7	 6263.0	...
3887086	  762.7	  582.0	 6262.0	...
3887087	  762.7	  582.3	 6262.0	...
3887088	  762.6	  582.4	 6263.0	...
3887089	  762.5	  582.0	 6265.0	...
3887090	  762.4	  581.7	 6267.0	...
3887091	  762.3	  581.4	 6268.0	...
3887092	  762.4	  581.4	 6268.0	...
3887093	  762.6	  581.7	 6266.0	...
3887094	  762.9	  582.1	 6265.0	...
3887095	  762.9	  582.6	 6264.0	...
3887096	  762.6	  582.7	 6264.0	...
3887097	  762.1	  582.7	 6264.0	...
3887098	  761.9	  582.6	 6263.0	...
3887099	  762.2	  582.6	 6262.0	...
3887100	  762.6	  582.6	 6262.0	...
3887101	  762.8	  582.6	 6262.0	...
3887102	  762.5	  582.7	 6261.0	...
3887103	  762.4	  582.7	 6261.0	...
3887104	  762.6	  582.6	 6262.0	...
3887105	  762.8	  582.5	 6263.0	...
3887106	  762.9	  582.5	 6263.0	...
3887107	  762.9	  582.2	 6264.0	...
3887108	  762.7	  582.0	 6266.0	...
3887109	  762.3	  581.8	 6268.0	...
3887110	  762.0	  581.9	 6267.0	...
3887111	  762.0	  581.9	 6267.0	...
3887112	  762.0	  581.8	 6267.0	...
3887113	  762.1	  581.7	 6267.0	...
3887114	  762.1	  581.8	 6266.0	...
3887115	  762.2	  581.8	 6264.0	...
3887116	  762.3	  581.8	 6263.0	...
3887117	  762.3	  582.0	 6262.0	...
3887118	  762.3	  582.3	 6263.0	...
3887119	  762.4	  582.5	 6264.0	...
3887120	  762.4	  582.2	 6264.0	...
3887121	  762.3	  581.9	 6263.0	...
3887122	  762.2	  581.7	 6263.0	...
3887123	  762.1	  581.6	 6263.0	...
3887124	  762.1	  581.5	 6264.0	...
3887125	  761.9	  581.4	 6264.0	...
3887126	  761.8	  581.3	 6263.0	...
3887127	  761.8	  581.3	 6264.0	...
3887128	  762.0	  581.2	 6265.0	...
3887129	  762.2	  581.2	 6266.0	...
3887130	  762.3	  581.1	 6267.0	...
3887131	  762.3	  581.3	 6266.0	...
3887132	  762.3	  581.5	 6266.0	...
3887133	  762.2	  581.7	 6265.0	...
3887134	  762.1	  581.8	 6265.0	...
3887135	  762.0	  582.0	 6265.0	...
3887136	  762.1	  582.2	 6265.0	...
3887137	  762.2	  582.2	 6268.0	...
3887138	  762.3	  582.1	 6271.0	...
3887139	  762.3	  582.1	 6271.0	...
3887140	  762.4	  582.0	 6269.0	...
3887141	  762.4	  581.9	 6267.0	...
3887142	  762.4	  581.8	 6268.0	...
3887143	  762.4	  581.8	 6268.0	...
3887144	  762.4	  581.8	 6268.0	...
3887145	  762.4	  581.9	 6267.0	...
3887146	  762.5	  582.1	 6267.0	...
3887147	  762.5	  582.3	 6270.0	...
3887148	  762.4	  582.4	 6272.0	...
3887149	  762.4	  582.3	 6274.0	...
3887150	  762.4	  582.3	 6273.0	...
3887151	  762.4	  582.4	 6272.0	...
3887152	  762.5	  582.7	 6273.0	...
3887153	  762.5	  582.9	 6274.0	...
3887154	  762.5	  582.8	 6275.0	...
3887155	  762.5	  582.6	 6274.0	...
3887156	  762.5	  582.3	 6275.0	...
3887157	  762.4	  582.4	 6275.0	...
3887158	  762.4	  582.4	 6275.0	...
3887159	  762.4	  582.6	 6276.0	...
3887160	  762.5	  582.7	 6276.0	...
3887161	  762.5	  582.9	 6275.0	...
3887162	  762.5	  582.8	 6275.0	...
3887163	  762.6	  582.7	 6275.0	...
3887164	  762.7	  582.7	 6275.0	...
3887165	  762.8	  582.9	 6275.0	...
3887166	  762.9	  583.1	 6275.0	...
3887167	  762.9	  583.5	 6276.0	...
3887168	  762.9	  583.6	 6276.0	...
3887169	  762.7	  583.7	 6276.0	...
3887170	  762.6	  583.4	 6278.0	...
3887171	  762.3	  583.2	 6280.0	...
3887172	  762.3	  583.2	 6281.0	...
3887173	  762.5	  583.4	 6280.0	...
3887174	  762.6	  583.6	 6279.0	...
3887175	  762.7	  583.6	 6280.0	...
3887176	  762.6	  583.6	 6281.0	...
3887177	  762.4	  583.7	 6281.0	...
3887178	  762.3	  583.6	 6281.0	...
3887179	  762.3	  583.4	 6280.0	...
3887180	  762.2	  583.2	 6279.0	...
3887181	  762.1	  583.3	 6278.0	...
3887182	  762.1	  583.3	 6279.0	...
3887183	  762.1	  583.3	 6281.0	...
3887184	  762.2	  583.2	 6281.0	...
3887185	  762.1	  583.2	 6279.0	...
3887186	  762.1	  583.2	 6278.0	...
3887187	  762.0	  583.2	 6277.0	...
3887188	  762.0	  583.2	 6276.0	...
3887189	  762.2	  583.2	 6274.0	...
3887190	  762.4	  583.3	 6274.0	...
3887191	  762.6	  583.3	 6275.0	...
3887192	  762.5	  583.4	 6278.0	...
3887193	  762.5	  583.5	 6279.0	...
3887194	  762.4	  583.4	 6279.0	...
3887195	  762.4	  583.3	 6278.0	...
3887196	  762.4	  583.0	 6278.0	...
3887197	  762.4	  582.8	 6279.0	...
3887198	  762.4	  582.5	 6279.0	...
3887199	  762.5	  582.5	 6280.0	...
3887200	  762.5	  582.6	 6280.0	...
3887201	  762.4	  582.8	 6280.0	...
3887202	  762.3	  583.0	 6279.0	...
3887203	  762.3	  583.0	 6279.0	...
3887204	  762.4	  583.0	 6279.0	...
3887205	  762.6	  582.8	 6280.0	...
3887206	  762.6	  582.7	 6280.0	...
3887207	  762.6	  582.9	 6281.0	...
3887208	  762.6	  582.9	 6280.0	...
3887209	  762.7	  583.0	 6281.0	...
3887210	  762.8	  582.9	 6280.0	...
3887211	  762.9	  583.3	 6280.0	...
3887212	  763.1	  583.9	 6279.0	...
3887213	  763.0	  584.4	 6278.0	...
3887214	  762.8	  584.2	 6280.0	...
3887215	  762.6	  583.7	 6283.0	...
3887216	  762.6	  583.2	 6284.0	...
3887217	  762.5	  583.2	 6282.0	...
3887218	  762.6	  583.4	 6281.0	...
3887219	  762.6	  583.5	 6280.0	...
3887220	  762.7	  583.6	 6280.0	...
3887221	  762.8	  583.6	 6279.0	...
3887222	  762.8	  583.5	 6278.0	...
3887223	  762.7	  583.3	 6277.0	...
3887224	  762.7	  583.0	 6275.0	...
3887225	  762.6	  583.0	 6275.0	...
3887226	  762.6	  582.9	 6276.0	...
3887227	  762.6	  582.9	 6277.0	...
3887228	  762.7	  582.8	 6277.0	...
3887229	  762.8	  583.0	 6278.0	...
3887230	  763.0	  583.2	 6280.0	...
3887231	  763.0	  583.3	 6282.0	...
3887232	  763.0	  583.4	 6282.0	...
3887233	  762.9	  583.5	 6283.0	...
3887234	  762.9	  583.6	 6284.0	...
3887235	  762.7	  583.7	 6285.0	...
3887236	  762.5	  583.9	 6285.0	...
MSG	3887237 0000 _ Number On
3887237	  762.5	  583.9	 6285.0	...
3887238	  762.7	  583.8	 6287.0	...
3887239	  762.9	  583.7	 6288.0	...
3887240	  762.7	  583.6	 6287.0	...
3887241	  762.4	  583.5	 6285.0	...
3887242	  761.8	  583.1	 6283.0	...
3887243	  761.1	  582.8	 6283.0	...
3887244	  760.1	  582.5	 6278.0	...
3887245	  758.9	  581.7	 6275.0	...
3887246	  757.7	  580.8	 6273.0	...
3887247	  756.9	  579.8	 6274.0	...
3887248	  755.7	  579.1	 6275.0	...
3887249	  754.7	  577.7	 6275.0	...
3887250	  753.8	  576.3	 6274.0	...
3887251	  753.8	  575.7	 6275.0	...
3887252	  753.7	  575.8	 6276.0	...
3887253	  753.6	  575.7	 6277.0	...
3887254	  753.8	  575.5	 6276.0	...
3887255	  754.1	  575.3	 6276.0	...
3887256	  754.6	  575.2	 6276.0	...
3887257	  754.8	  575.5	 6276.0	...
3887258	  755.7	  576.0	 6276.0	...
3887259	  756.7	  576.6	 6277.0	...
3887260	  757.8	  577.0	 6278.0	...
3887261	  758.3	  577.4	 6277.0	...
3887262	  758.6	  577.7	 6275.0	...
3887263	  759.3	  577.9	 6273.0	...
3887264	  760.0	  578.0	 6275.0	...
3887265	  760.5	  578.0	 6277.0	...
3887266	  760.4	  578.1	 6279.0	...
3887267	  760.2	  578.0	 6279.0	...
3887268	  759.8	  577.7	 6282.0	...
3887269	  759.5	  577.4	 6285.0	...
3887270	  759.1	  577.1	 6286.0	...
3887271	  759.0	  577.1	 6284.0	...
3887272	  758.6	  576.9	 6284.0	...
3887273	  758.2	  576.7	 6285.0	...
3887274	  757.9	  577.0	 6286.0	...
3887275	  757.9	  577.4	 6287.0	...
3887276	  758.0	  578.1	 6286.0	...
3887277	  758.2	  578.3	 6282.0	...
3887278	  758.4	  578.2	 6279.0	...
3887279	  758.6	  578.0	 6278.0	...
3887280	  758.8	  577.7	 6279.0	...
3887281	  759.1	  577.5	 6279.0	...
3887282	  759.3	  577.4	 6280.0	...
3887283	  759.4	  577.5	 6280.0	...
3887284	  759.4	  577.5	 6282.0	...
3887285	  759.3	  577.5	 6285.0	...
3887286	  758.9	  577.5	 6284.0	...
3887287	  758.4	  577.8	 6281.0	...
3887288	  758.1	  577.9	 6279.0	...
3887289	  758.2	  578.0	 6279.0	...
3887290	  758.2	  577.8	 6279.0	...
3887291	  758.3	  577.6	 6279.0	...
3887292	  758.2	  577.5	 6279.0	...
3887293	  758.1	  577.6	 6277.0	...
3887294	  758.0	  577.7	 6276.0	...
3887295	  758.0	  577.6	 6274.0	...
3887296	  758.1	  577.5	 6274.0	...
3887297	  758.2	  577.6	 6274.0	...
3887298	  758.2	  577.7	 6273.0	...
3887299	  758.2	  577.9	 6273.0	...
3887300	  758.1	  578.0	 6273.0	...
3887301	  758.0	  577.8	 6273.0	...
3887302	  757.9	  577.6	 6274.0	...
3887303	  757.6	  577.6	 6275.0	...
3887304	  757.4	  577.7	 6274.0	...
3887305	  757.3	  578.0	 6274.0	...
3887306	  757.4	  578.1	 6274.0	...
3887307	  757.5	  578.0	 6274.0	...
3887308	  757.3	  577.8	 6274.0	...
3887309	  757.0	  577.6	 6274.0	...
3887310	  756.7	  577.6	 6274.0	...
3887311	  756.7	  577.5	 6274.0	...
3887312	  756.6	  577.7	 6274.0	...
3887313	  756.4	  578.0	 6274.0	...
3887314	  756.2	  578.2	 6275.0	...
3887315	  755.9	  578.2	 6275.0	...
3887316	  755.8	  578.2	 6276.0	...
3887317	  755.8	  578.2	 6275.0	...
3887318	  756.0	  578.1	 6272.0	...
3887319	  756.1	  578.0	 6270.0	...
3887320	  756.3	  578.3	 6268.0	...
3887321	  756.3	  578.7	 6269.0	...
3887322	  755.9	  578.9	 6271.0	...
3887323	  755.5	  578.8	 6274.0	...
3887324	  755.3	  578.7	 6276.0	...
3887325	  755.4	  578.7	 6277.0	...
3887326	  755.6	  578.7	 6277.0	...
3887327	  755.7	  578.7	 6277.0	...
3887328	  755.8	  578.7	 6276.0	...
3887329	  755.8	  578.6	 6275.0	...
3887330	  755.7	  578.6	 6274.0	...
3887331	  755.5	  578.7	 6274.0	...
3887332	  755.2	  578.7	 6275.0	...
3887333	  755.2	  578.6	 6275.0	...
3887334	  755.2	  578.3	 6277.0	...
3887335	  755.3	  578.1	 6278.0	...
3887336	  755.3	  578.1	 6278.0	...
3887337	  755.4	  578.3	 6277.0	...
3887338	  755.5	  578.6	 6274.0	...
3887339	  755.4	  578.7	 6272.0	...
3887340	  755.4	  578.7	 6270.0	...
3887341	  755.4	  578.7	 6268.0	...
3887342	  755.4	  578.6	 6266.0	...
3887343	  755.4	  578.8	 6266.0	...
3887344	  755.5	  579.0	 6268.0	...
3887345	  755.6	  579.1	 6270.0	...
3887346	  755.6	  579.3	 6270.0	...
3887347	  755.4	  579.3	 6269.0	...
3887348	  755.3	  579.1	 6269.0	...
3887349	  755.3	  579.0	 6269.0	...
3887350	  755.3	  578.9	 6267.0	...
3887351	  755.4	  578.9	 6267.0	...
3887352	  755.4	  578.9	 6267.0	...
3887353	  755.3	  578.9	 6269.0	...
3887354	  755.2	  578.9	 6270.0	...
3887355	  755.3	  579.1	 6270.0	...
3887356	  755.5	  579.3	 6270.0	...
3887357	  755.8	  579.5	 6270.0	...
3887358	  755.9	  579.6	 6271.0	...
3887359	  755.8	  579.8	 6272.0	...
3887360	  755.8	  579.8	 6272.0	...
3887361	  755.8	  579.9	 6271.0	...
3887362	  755.9	  579.9	 6270.0	...
3887363	  756.0	  579.9	 6270.0	...
3887364	  756.2	  579.7	 6270.0	...
3887365	  756.2	  579.6	 6268.0	...
3887366	  756.2	  579.9	 6267.0	...
3887367	  756.2	  580.4	 6266.0	...
3887368	  756.3	  580.9	 6266.0	...
3887369	  756.2	  581.0	 6265.0	...
3887370	  756.2	  581.0	 6264.0	...
3887371	  756.2	  581.0	 6263.0	...
3887372	  756.1	  581.0	 6263.0	...
3887373	  756.2	  580.9	 6262.0	...
3887374	  756.4	  580.9	 6260.0	...
3887375	  756.5	  580.9	 6259.0	...
3887376	  756.4	  581.0	 6259.0	...
3887377	  756.4	  581.1	 6259.0	...
3887378	  756.4	  581.2	 6259.0	...
3887379	  756.6	  581.1	 6259.0	...
3887380	  756.9	  581.0	 6260.0	...
3887381	  757.2	  580.8	 6260.0	...
3887382	  757.4	  580.8	 6260.0	...
3887383	  757.5	  580.8	 6260.0	...
3887384	  757.6	  580.8	 6260.0	...
3887385	  757.6	  580.8	 6260.0	...
3887386	  757.5	  580.8	 6259.0	...
3887387	  757.4	  580.8	 6259.0	...
3887388	  757.4	  580.6	 6259.0	...
3887389	  757.3	  580.4	 6261.0	...
3887390	  757.4	  580.3	 6260.0	...
3887391	  757.5	  580.3	 6259.0	...
3887392	  757.7	  580.4	 6258.0	...
3887393	  757.8	  580.4	 6259.0	...
3887394	  757.7	  580.8	 6260.0	...
3887395	  757.6	  581.1	 6261.0	...
3887396	  757.7	  581.3	 6260.0	...
3887397	  757.7	  581.3	 6261.0	...
3887398	  757.6	  581.3	 6262.0	...
3887399	  757.6	  581.3	 6260.0	...
3887400	  757.6	  581.0	 6257.0	...
3887401	  757.7	  580.8	 6254.0	...
3887402	  757.8	  580.5	 6254.0	...
3887403	  757.6	  580.6	 6256.0	...
3887404	  757.5	  580.7	 6258.0	...
3887405	  757.7	  580.9	 6260.0	...
3887406	  757.9	  581.2	 6259.0	...
3887407	  758.1	  581.4	 6256.0	...
3887408	  758.1	  581.5	 6254.0	...
3887409	  758.5	  581.4	 6253.0	...
3887410	  758.9	  581.4	 6252.0	...
3887411	  759.0	  581.3	 6252.0	...
3887412	  758.7	  581.2	 6253.0	...
3887413	  758.4	  581.2	 6254.0	...
3887414	  758.3	  581.1	 6256.0	...
3887415	  758.3	  581.0	 6257.0	...
3887416	  758.3	  581.0	 6257.0	...
3887417	  758.4	  581.0	 6256.0	...
3887418	  758.5	  581.1	 6257.0	...
3887419	  758.5	  581.2	 6258.0	...
3887420	  758.7	  581.2	 6258.0	...
3887421	  758.8	  581.2	 6257.0	...
3887422	  758.8	  581.2	 6257.0	...
3887423	  758.6	  581.1	 6257.0	...
3887424	  758.5	  581.2	 6256.0	...
3887425	  758.5	  581.2	 6254.0	...
3887426	  758.4	  581.2	 6252.0	...
3887427	  758.4	  581.3	 6251.0	...
3887428	  758.5	  581.2	 6249.0	...
3887429	  758.7	  581.1	 6249.0	...
3887430	  758.8	  581.0	 6251.0	...
3887431	  759.1	  580.9	 6252.0	...
3887432	  759.3	  581.0	 6251.0	...
3887433	  759.2	  581.0	 6249.0	...
3887434	  758.8	  581.1	 6249.0	...
3887435	  758.4	  581.2	 6251.0	...
3887436	  758.2	  581.3	 6254.0	...
3887437	  758.0	  581.7	 6256.0	...
3887438	  757.9	  582.1	 6256.0	...
3887439	  757.9	  582.5	 6258.0	...
3887440	  757.9	  582.5	 6260.0	...
3887441	  758.0	  582.8	 6262.0	...
3887442	  758.1	  583.1	 6263.0	...
3887443	  758.3	  583.4	 6264.0	...
3887444	  758.4	  583.6	 6263.0	...
3887445	  758.2	  583.7	 6262.0	...
3887446	  758.0	  583.8	 6262.0	...
3887447	  757.7	  583.7	 6262.0	...
3887448	  757.5	  583.6	 6261.0	...
3887449	  757.4	  583.6	 6261.0	...
3887450	  757.4	  583.6	 6260.0	...
3887451	  757.6	  583.6	 6259.0	...
3887452	  757.7	  583.6	 6258.0	...
3887453	  757.7	  583.6	 6257.0	...
3887454	  757.6	  583.5	 6257.0	...
3887455	  757.5	  583.4	 6257.0	...
3887456	  757.5	  583.3	 6259.0	...
3887457	  757.5	  582.9	 6260.0	...
3887458	  757.4	  582.5	 6261.0	...
3887459	  757.4	  582.3	 6261.0	...
3887460	  757.3	  582.2	 6261.0	...
3887461	  757.3	  582.4	 6260.0	...
3887462	  757.4	  582.6	 6258.0	...
3887463	  757.5	  582.5	 6256.0	...
3887464	  757.6	  582.3	 6255.0	...
3887465	  757.6	  582.0	 6254.0	...
3887466	  757.9	  582.2	 6253.0	...
3887467	  758.0	  582.4	 6252.0	...
3887468	  758.1	  582.5	 6252.0	...
3887469	  758.0	  582.4	 6255.0	...
3887470	  758.0	  582.3	 6257.0	...
3887471	  758.0	  582.1	 6259.0	...
3887472	  758.0	  581.9	 6258.0	...
3887473	  758.0	  581.7	 6256.0	...
3887474	  758.0	  581.8	 6255.0	...
3887475	  758.1	  582.2	 6254.0	...
3887476	  758.2	  582.6	 6254.0	...
3887477	  758.2	  582.9	 6253.0	...
3887478	  758.2	  582.9	 6250.0	...
3887479	  758.5	  582.8	 6247.0	...
3887480	  758.7	  582.7	 6245.0	...
3887481	  759.0	  583.0	 6246.0	...
3887482	  759.0	  583.3	 6246.0	...
3887483	  758.9	  583.5	 6246.0	...
3887484	  759.0	  583.5	 6246.0	...
3887485	  759.1	  583.4	 6244.0	...
3887486	  759.0	  583.3	 6242.0	...
3887487	  758.9	  583.3	 6241.0	...
3887488	  758.8	  583.3	 6243.0	...
3887489	  758.7	  583.2	 6245.0	...
3887490	  758.9	  583.4	 6245.0	...
3887491	  759.1	  583.7	 6246.0	...
3887492	  759.2	  584.0	 6245.0	...
3887493	  759.2	  584.0	 6245.0	...
3887494	  759.4	  583.7	 6245.0	...
3887495	  759.6	  583.5	 6246.0	...
3887496	  759.8	  582.9	 6247.0	...
3887497	  759.8	  582.5	 6246.0	...
3887498	  759.8	  582.1	 6246.0	...
3887499	  759.8	  582.1	 6246.0	...
3887500	  759.8	  582.2	 6245.0	...
3887501	  759.7	  582.1	 6244.0	...
3887502	  759.8	  581.9	 6244.0	...
3887503	  759.7	  581.8	 6243.0	...
3887504	  759.6	  581.7	 6243.0	...
3887505	  759.7	  581.7	 6246.0	...
3887506	  760.1	  581.7	 6249.0	...
3887507	  760.4	  581.7	 6252.0	...
3887508	  760.1	  581.7	 6252.0	...
3887509	  759.5	  581.7	 6252.0	...
3887510	  758.8	  581.7	 6252.0	...
3887511	  758.7	  582.2	 6252.0	...
3887512	  758.6	  582.6	 6253.0	...
3887513	  758.6	  583.0	 6251.0	...
3887514	  758.5	  582.9	 6249.0	...
3887515	  758.5	  582.6	 6248.0	...
3887516	  758.5	  582.5	 6249.0	...
3887517	  758.5	  582.5	 6252.0	...
3887518	  758.6	  582.7	 6254.0	...
3887519	  758.6	  582.9	 6257.0	...
3887520	  758.7	  583.2	 6257.0	...
3887521	  758.9	  583.5	 6258.0	...
3887522	  759.1	  583.7	 6257.0	...
3887523	  759.2	  583.7	 6257.0	...
3887524	  759.2	  583.7	 6256.0	...
3887525	  759.1	  583.7	 6256.0	...
3887526	  759.2	  583.7	 6254.0	...
3887527	  759.1	  583.8	 6252.0	...
3887528	  759.0	  583.8	 6250.0	...
3887529	  758.9	  583.8	 6250.0	...
3887530	  758.9	  583.8	 6251.0	...
3887531	  759.0	  583.9	 6251.0	...
3887532	  759.0	  583.9	 6251.0	...
3887533	  758.9	  583.9	 6251.0	...
3887534	  759.1	  583.8	 6252.0	...
3887535	  759.4	  583.7	 6251.0	...
3887536	  759.6	  583.8	 6251.0	...
3887537	  759.7	  584.1	 6250.0	...
3887538	  759.7	  584.3	 6250.0	...
3887539	  759.6	  584.2	 6250.0	...
MSG	3887540 0000 _ Number Off
3887540	  759.6	  584.4	 6248.0	...
3887541	  759.5	  584.6	 6246.0	...
3887542	  759.5	  584.8	 6246.0	...
3887543	  759.4	  584.7	 6248.0	...
3887544	  759.3	  584.6	 6251.0	...
3887545	  759.3	  584.6	 6251.0	...
3887546	  759.3	  584.7	 6250.0	...
3887547	  759.3	  584.9	 6249.0	...
3887548	  759.4	  585.0	 6250.0	...
3887549	  759.5	  584.9	 6252.0	...
3887550	  759.7	  584.7	 6254.0	...
3887551	  759.9	  584.6	 6253.0	...
3887552	  759.8	  584.6	 6252.0	...
3887553	  759.7	  584.6	 6251.0	...
3887554	  759.5	  584.7	 6251.0	...
3887555	  759.5	  585.1	 6252.0	...
3887556	  759.5	  585.4	 6253.0	...
3887557	  759.6	  585.9	 6251.0	...
3887558	  759.6	  586.0	 6250.0	...
3887559	  759.6	  585.9	 6249.0	...
3887560	  759.6	  585.6	 6250.0	...
3887561	  759.6	  585.4	 6252.0	...
3887562	  759.8	  585.4	 6254.0	...
3887563	  759.9	  585.4	 6255.0	...
3887564	  760.0	  585.4	 6255.0	...
3887565	  760.1	  585.3	 6254.0	...
3887566	  760.3	  585.3	 6253.0	...
3887567	  760.7	  585.4	 6251.0	...
3887568	  760.9	  585.5	 6250.0	...
3887569	  760.8	  585.5	 6249.0	...
3887570	  760.7	  585.2	 6249.0	...
3887571	  760.6	  584.9	 6249.0	...
3887572	  760.8	  585.0	 6249.0	...
3887573	  761.1	  585.2	 6249.0	...
3887574	  761.4	  585.3	 6249.0	...
3887575	  761.4	  585.4	 6249.0	...
3887576	  761.4	  585.4	 6245.0	...
3887577	  761.2	  585.4	 6242.0	...
3887578	  760.9	  585.5	 6239.0	...
3887579	  760.6	  585.5	 6238.0	...
3887580	  760.6	  585.7	 6238.0	...
3887581	  760.5	  585.8	 6239.0	...
3887582	  760.4	  585.7	 6239.0	...
3887583	  760.5	  585.4	 6238.0	...
3887584	  760.7	  585.1	 6237.0	...
3887585	  761.0	  585.2	 6237.0	...
3887586	  761.1	  585.2	 6240.0	...
3887587	  761.2	  585.4	 6242.0	...
3887588	  761.2	  585.5	 6244.0	...
3887589	  761.2	  585.7	 6245.0	...
3887590	  761.1	  585.6	 6245.0	...
3887591	  760.9	  585.5	 6246.0	...
3887592	  761.0	  585.4	 6245.0	...
3887593	  761.1	  585.5	 6244.0	...
3887594	  761.2	  585.6	 6242.0	...
3887595	  761.2	  585.7	 6244.0	...
3887596	  761.2	  585.6	 6246.0	...
3887597	  761.2	  585.4	 6248.0	...
3887598	  761.0	  585.2	 6248.0	...
3887599	  760.7	  585.2	 6247.0	...
3887600	  760.4	  585.2	 6247.0	...
3887601	  760.3	  585.2	 6247.0	...
3887602	  760.1	  585.3	 6248.0	...
3887603	  760.0	  585.5	 6248.0	...
3887604	  759.8	  585.7	 6249.0	...
3887605	  759.7	  585.8	 6247.0	...
3887606	  759.6	  585.4	 6246.0	...
3887607	  759.7	  585.1	 6245.0	...
3887608	  759.7	  584.4	 6245.0	...
3887609	  759.3	  583.4	 6245.0	...
3887610	  758.7	  582.1	 6245.0	...
3887611	  758.3	  580.8	 6245.0	...
3887612	  758.4	  580.1	 6244.0	...
3887613	  758.5	  579.2	 6243.0	...
3887614	  758.7	  578.2	 6242.0	...
3887615	  758.9	  577.1	 6240.0	...
3887616	  759.1	  576.4	 6239.0	...
3887617	  759.1	  575.7	 6238.0	...
3887618	  759.5	  575.2	 6239.0	...
3887619	  759.9	  574.8	 6240.0	...
3887620	  760.7	  574.8	 6241.0	...
3887621	  761.1	  574.7	 6240.0	...
3887622	  761.7	  574.6	 6238.0	...
3887623	  762.0	  574.6	 6236.0	...
3887624	  762.5	  574.5	 6234.0	...
3887625	  762.9	  574.5	 6235.0	...
3887626	  763.1	  574.3	 6236.0	...
3887627	  763.3	  573.9	 6237.0	...
3887628	  763.5	  573.5	 6237.0	...
3887629	  763.7	  573.1	 6236.0	...
3887630	  763.8	  572.8	 6236.0	...
3887631	  764.0	  572.5	 6236.0	...
3887632	  764.1	  572.6	 6236.0	...
3887633	  764.3	  572.7	 6236.0	...
3887634	  764.4	  572.8	 6235.0	...
3887635	  764.5	  573.0	 6235.0	...
3887636	  764.6	  573.3	 6235.0	...
3887637	  764.4	  573.5	 6234.0	...
3887638	  764.3	  573.8	 6234.0	...
3887639	  764.2	  574.1	 6234.0	...
3887640	  764.0	  574.3	 6234.0	...
3887641	  763.7	  574.4	 6233.0	...
3887642	  763.5	  574.4	 6233.0	...
3887643	  763.1	  574.5	 6232.0	...
3887644	  762.8	  574.5	 6233.0	...
3887645	  762.5	  574.5	 6232.0	...
3887646	  762.5	  574.4	 6231.0	...
3887647	  762.6	  574.3	 6231.0	...
3887648	  762.6	  574.4	 6232.0	...
3887649	  762.6	  574.5	 6233.0	...
3887650	  762.6	  574.6	 6233.0	...
3887651	  762.6	  574.4	 6231.0	...
3887652	  762.6	  574.4	 6230.0	...
3887653	  762.5	  574.5	 6230.0	...
3887654	  762.6	  574.7	 6231.0	...
3887655	  762.8	  574.7	 6234.0	...
3887656	  763.1	  574.8	 6235.0	...
3887657	  763.3	  575.0	 6232.0	...
3887658	  763.3	  575.3	 6229.0	...
3887659	  763.4	  575.5	 6226.0	...
3887660	  763.5	  575.2	 6225.0	...
3887661	  763.4	  574.9	 6225.0	...
3887662	  763.5	  574.7	 6228.0	...
3887663	  763.8	  574.6	 6232.0	...
3887664	  764.0	  574.5	 6236.0	...
3887665	  764.0	  574.6	 6236.0	...
3887666	  763.8	  574.9	 6236.0	...
3887667	  763.6	  575.2	 6236.0	...
3887668	  763.7	  575.4	 6236.0	...
3887669	  763.8	  575.5	 6236.0	...
3887670	  764.0	  575.8	 6234.0	...
3887671	  764.0	  576.0	 6232.0	...
3887672	  763.8	  576.1	 6231.0	...
3887673	  763.6	  575.9	 6231.0	...
3887674	  763.4	  575.8	 6231.0	...
3887675	  763.4	  575.8	 6230.0	...
3887676	  763.6	  575.8	 6229.0	...
3887677	  763.7	  575.7	 6228.0	...
3887678	  763.9	  575.7	 6226.0	...
3887679	  763.9	  575.8	 6225.0	...
3887680	  763.9	  575.9	 6224.0	...
3887681	  763.8	  575.9	 6226.0	...
3887682	  763.8	  576.0	 6227.0	...
3887683	  763.7	  576.1	 6227.0	...
3887684	  763.9	  576.1	 6227.0	...
3887685	  764.1	  576.0	 6227.0	...
3887686	  764.1	  576.0	 6227.0	...
3887687	  764.0	  576.2	 6227.0	...
3887688	  763.8	  576.3	 6227.0	...
3887689	  763.6	  576.3	 6227.0	...
3887690	  763.5	  576.3	 6227.0	...
3887691	  763.3	  576.3	 6228.0	...
3887692	  763.2	  576.4	 6229.0	...
3887693	  763.1	  576.5	 6232.0	...
3887694	  763.0	  576.5	 6232.0	...
3887695	  763.0	  576.6	 6233.0	...
3887696	  763.1	  576.6	 6232.0	...
3887697	  763.1	  576.5	 6235.0	...
3887698	  763.1	  576.4	 6237.0	...
3887699	  763.2	  576.5	 6239.0	...
3887700	  763.5	  576.5	 6237.0	...
3887701	  763.8	  576.6	 6235.0	...
3887702	  764.0	  576.5	 6233.0	...
3887703	  764.1	  576.5	 6232.0	...
3887704	  764.1	  576.5	 6231.0	...
3887705	  764.1	  576.6	 6232.0	...
3887706	  764.1	  576.5	 6232.0	...
3887707	  764.2	  576.4	 6232.0	...
3887708	  764.1	  576.4	 6232.0	...
3887709	  764.0	  576.4	 6233.0	...
3887710	  764.3	  576.4	 6234.0	...
3887711	  764.7	  576.7	 6234.0	...
3887712	  765.1	  576.9	 6233.0	...
3887713	  765.2	  577.0	 6232.0	...
3887714	  765.2	  576.8	 6232.0	...
3887715	  765.2	  576.5	 6232.0	...
3887716	  765.1	  576.5	 6231.0	...
3887717	  765.1	  576.4	 6231.0	...
3887718	  765.1	  576.4	 6231.0	...
3887719	  765.0	  576.4	 6232.0	...
3887720	  764.8	  576.4	 6233.0	...
3887721	  764.7	  576.6	 6233.0	...
3887722	  764.7	  576.6	 6234.0	...
3887723	  764.6	  576.6	 6234.0	...
3887724	  764.6	  576.6	 6234.0	...
3887725	  764.6	  576.6	 6232.0	...
3887726	  764.8	  576.7	 6231.0	...
3887727	  765.0	  576.7	 6229.0	...
3887728	  765.2	  576.8	 6230.0	...
3887729	  765.3	  576.7	 6232.0	...
3887730	  765.4	  576.7	 6233.0	...
3887731	  765.4	  576.7	 6233.0	...
3887732	  765.4	  576.7	 6233.0	...
3887733	  765.3	  576.8	 6233.0	...
3887734	  765.3	  576.8	 6233.0	...
3887735	  765.2	  576.9	 6234.0	...
3887736	  765.2	  577.0	 6234.0	...
3887737	  765.2	  577.2	 6233.0	...
3887738	  765.1	  577.2	 6231.0	...
3887739	  765.1	  577.2	 6232.0	...
3887740	  765.1	  577.2	 6234.0	...
3887741	  765.2	  577.3	 6238.0	...
3887742	  765.3	  577.3	 6238.0	...
3887743	  765.4	  577.2	 6237.0	...
3887744	  765.5	  577.2	 6235.0	...
3887745	  765.5	  577.2	 6233.0	...
3887746	  765.5	  577.3	 6232.0	...
3887747	  765.5	  577.5	 6231.0	...
3887748	  765.5	  577.7	 6231.0	...
3887749	  765.5	  577.6	 6231.0	...
3887750	  765.5	  577.6	 6232.0	...
3887751	  765.4	  577.3	 6232.0	...
3887752	  765.3	  576.9	 6232.0	...
3887753	  765.3	  576.6	 6232.0	...
3887754	  765.3	  576.5	 6231.0	...
3887755	  765.3	  576.5	 6233.0	...
3887756	  765.4	  576.4	 6235.0	...
3887757	  765.5	  576.3	 6236.0	...
3887758	  765.6	  576.4	 6236.0	...
3887759	  765.7	  576.5	 6235.0	...
3887760	  765.6	  576.6	 6235.0	...
3887761	  765.4	  576.8	 6234.0	...
3887762	  765.3	  577.1	 6234.0	...
3887763	  765.3	  577.3	 6234.0	...
3887764	  765.2	  577.2	 6234.0	...
3887765	  765.2	  577.1	 6232.0	...
3887766	  765.0	  577.1	 6231.0	...
3887767	  764.8	  577.1	 6233.0	...
3887768	  764.6	  577.1	 6235.0	...
3887769	  764.6	  577.2	 6236.0	...
3887770	  764.8	  577.3	 6236.0	...
3887771	  764.9	  577.2	 6235.0	...
3887772	  765.1	  577.1	 6236.0	...
3887773	  765.0	  577.0	 6237.0	...
3887774	  764.8	  577.0	 6238.0	...
3887775	  764.7	  577.0	 6238.0	...
3887776	  764.6	  577.0	 6237.0	...
3887777	  764.6	  577.0	 6235.0	...
3887778	  764.5	  577.0	 6235.0	...
3887779	  764.3	  577.0	 6235.0	...
3887780	  764.3	  577.0	 6235.0	...
3887781	  764.3	  576.9	 6236.0	...
3887782	  764.4	  576.9	 6238.0	...
3887783	  764.4	  576.8	 6240.0	...
3887784	  764.5	  576.8	 6241.0	...
3887785	  764.6	  576.6	 6241.0	...
3887786	  764.7	  576.5	 6239.0	...
3887787	  764.7	  576.6	 6238.0	...
3887788	  764.7	  576.7	 6238.0	...
3887789	  764.7	  576.8	 6236.0	...
3887790	  764.8	  576.9	 6234.0	...
3887791	  764.9	  577.0	 6232.0	...
3887792	  765.0	  576.9	 6233.0	...
3887793	  765.1	  576.8	 6232.0	...
3887794	  765.0	  576.6	 6231.0	...
3887795	  764.9	  576.6	 6229.0	...
3887796	  764.9	  576.6	 6228.0	...
3887797	  764.8	  576.6	 6228.0	...
3887798	  764.7	  576.6	 6228.0	...
3887799	  764.5	  576.6	 6228.0	...
3887800	  764.5	  576.7	 6228.0	...
3887801	  764.5	  576.8	 6228.0	...
3887802	  764.6	  576.9	 6227.0	...
3887803	  764.7	  577.0	 6227.0	...
3887804	  764.8	  576.9	 6226.0	...
3887805	  765.0	  576.9	 6226.0	...
3887806	  765.1	  576.9	 6225.0	...
3887807	  765.2	  577.1	 6225.0	...
3887808	  765.4	  577.3	 6225.0	...
3887809	  765.6	  577.6	 6224.0	...
3887810	  765.8	  577.5	 6226.0	...
3887811	  765.7	  577.7	 6228.0	...
3887812	  765.5	  577.8	 6229.0	...
3887813	  765.3	  577.9	 6228.0	...
3887814	  765.3	  577.9	 6227.0	...
3887815	  765.4	  577.8	 6227.0	...
3887816	  765.4	  577.8	 6228.0	...
3887817	  765.5	  577.8	 6228.0	...
3887818	  765.5	  577.9	 6228.0	...
3887819	  765.5	  577.8	 6228.0	...
3887820	  765.6	  577.9	 6227.0	...
3887821	  765.8	  577.9	 6227.0	...
3887822	  765.9	  578.0	 6226.0	...
3887823	  765.9	  578.0	 6227.0	...
3887824	  765.9	  578.1	 6228.0	...
3887825	  765.9	  578.2	 6228.0	...
3887826	  766.0	  578.0	 6228.0	...
3887827	  765.9	  577.9	 6226.0	...
3887828	  765.5	  577.8	 6227.0	...
3887829	  765.2	  577.8	 6229.0	...
3887830	  765.0	  577.8	 6231.0	...
3887831	  764.7	  577.9	 6232.0	...
3887832	  764.5	  578.1	 6233.0	...
3887833	  764.2	  578.4	 6232.0	...
3887834	  764.2	  578.7	 6230.0	...
3887835	  764.4	  578.6	 6230.0	...
3887836	  764.6	  578.4	 6231.0	...
3887837	  764.7	  578.1	 6232.0	...
3887838	  765.0	  578.0	 6234.0	...
3887839	  765.3	  578.0	 6234.0	...
3887840	  765.5	  578.1	 6235.0	...
3887841	  765.3	  578.1	 6235.0	...
3887842	  765.1	  577.9	 6235.0	...
3887843	  764.9	  577.7	 6235.0	...
3887844	  764.8	  577.8	 6235.0	...
3887845	  764.7	  578.0	 6236.0	...
3887846	  764.8	  578.2	 6237.0	...
3887847	  764.9	  578.3	 6238.0	...
3887848	  764.9	  578.3	 6239.0	...
3887849	  764.9	  578.3	 6241.0	...
3887850	  765.1	  578.3	 6242.0	...
3887851	  765.1	  578.1	 6240.0	...
3887852	  765.2	  577.8	 6237.0	...
3887853	  765.0	  577.6	 6236.0	...
3887854	  764.9	  577.6	 6238.0	...
3887855	  764.9	  577.8	 6239.0	...
3887856	  764.8	  578.0	 6239.0	...
3887857	  764.5	  578.2	 6239.0	...
3887858	  764.2	  578.2	 6239.0	...
3887859	  764.1	  578.1	 6239.0	...
3887860	  764.1	  578.0	 6240.0	...
3887861	  764.0	  577.9	 6240.0	...
3887862	  764.0	  577.7	 6240.0	...
3887863	  764.1	  577.6	 6239.0	...
3887864	  764.2	  577.3	 6238.0	...
3887865	  764.4	  577.2	 6239.0	...
3887866	  764.7	  577.1	 6240.0	...
3887867	  764.8	  577.2	 6242.0	...
3887868	  764.8	  577.3	 6240.0	...
3887869	  764.8	  577.5	 6238.0	...
3887870	  765.1	  577.5	 6235.0	...
3887871	  765.4	  577.5	 6235.0	...
3887872	  765.5	  577.3	 6236.0	...
3887873	  765.3	  577.1	 6237.0	...
3887874	  765.1	  576.9	 6237.0	...
3887875	  765.0	  577.1	 6236.0	...
3887876	  764.9	  577.3	 6235.0	...
3887877	  764.9	  577.2	 6235.0	...
3887878	  764.9	  576.9	 6235.0	...
3887879	  764.9	  576.6	 6235.0	...
3887880	  765.0	  576.7	 6236.0	...
3887881	  765.2	  576.9	 6238.0	...
3887882	  765.3	  577.1	 6239.0	...
3887883	  765.3	  577.4	 6240.0	...
3887884	  765.3	  577.6	 6240.0	...
3887885	  765.2	  577.6	 6239.0	...
3887886	  765.1	  577.5	 6239.0	...
3887887	  764.9	  577.4	 6237.0	...
3887888	  764.7	  577.3	 6236.0	...
3887889	  764.5	  577.3	 6235.0	...
3887890	  764.4	  577.3	 6235.0	...
3887891	  764.3	  577.3	 6235.0	...
3887892	  764.4	  577.2	 6235.0	...
3887893	  764.4	  577.1	 6235.0	...
3887894	  764.4	  577.2	 6235.0	...
3887895	  764.3	  577.4	 6235.0	...
3887896	  764.3	  577.6	 6235.0	...
3887897	  764.3	  577.4	 6235.0	...
3887898	  764.3	  577.2	 6235.0	...
3887899	  764.3	  576.9	 6235.0	...
3887900	  764.2	  576.9	 6236.0	...
3887901	  764.1	  576.9	 6234.0	...
3887902	  764.1	  576.8	 6231.0	...
3887903	  764.2	  576.8	 6229.0	...
3887904	  764.3	  576.9	 6230.0	...
3887905	  764.4	  577.1	 6230.0	...
3887906	  764.6	  577.2	 6230.0	...
3887907	  764.8	  577.5	 6233.0	...
3887908	  764.8	  577.7	 6236.0	...
3887909	  764.7	  577.9	 6242.0	...
3887910	  764.6	  577.9	 6245.0	...
3887911	  764.7	  577.9	 6247.0	...
3887912	  764.8	  577.9	 6247.0	...
3887913	  764.9	  577.9	 6247.0	...
3887914	  764.9	  577.9	 6247.0	...
3887915	  764.9	  578.1	 6247.0	...
3887916	  764.9	  578.3	 6246.0	...
3887917	  764.9	  578.5	 6246.0	...
3887918	  764.9	  578.5	 6247.0	...
3887919	  764.9	  578.5	 6247.0	...
3887920	  764.8	  578.7	 6248.0	...
3887921	  764.7	  578.8	 6248.0	...
3887922	  764.7	  578.8	 6247.0	...
3887923	  764.6	  579.0	 6247.0	...
3887924	  764.6	  579.2	 6247.0	...
3887925	  764.5	  579.3	 6247.0	...
3887926	  764.5	  579.3	 6248.0	...
3887927	  764.5	  579.2	 6248.0	...
3887928	  764.6	  579.3	 6248.0	...
3887929	  764.7	  579.3	 6249.0	...
3887930	  764.6	  579.5	 6249.0	...
3887931	  764.4	  579.5	 6248.0	...
3887932	  764.2	  579.6	 6247.0	...
3887933	  764.3	  579.7	 6246.0	...
3887934	  764.3	  579.9	 6247.0	...
3887935	  764.4	  580.3	 6248.0	...
3887936	  764.3	  580.7	 6249.0	...
3887937	  764.2	  581.0	 6249.0	...
3887938	  764.2	  581.1	 6247.0	...
3887939	  764.2	  580.8	 6246.0	...
3887940	  764.3	  580.4	 6245.0	...
3887941	  764.2	  580.0	 6245.0	...
3887942	  764.1	  580.0	 6245.0	...
3887943	  764.0	  580.0	 6245.0	...
3887944	  763.9	  580.1	 6246.0	...
3887945	  764.1	  580.2	 6247.0	...
3887946	  764.4	  580.4	 6248.0	...
3887947	  764.8	  580.6	 6250.0	...
3887948	  764.8	  580.5	 6250.0	...
3887949	  764.9	  580.3	 6250.0	...
3887950	  764.9	  580.1	 6249.0	...
3887951	  764.9	  580.2	 6248.0	...
3887952	  764.8	  580.3	 6248.0	...
3887953	  764.7	  580.0	 6248.0	...
3887954	  764.7	  579.7	 6249.0	...
3887955	  764.6	  579.4	 6251.0	...
3887956	  764.6	  579.4	 6251.0	...
3887957	  764.6	  579.4	 6250.0	...
3887958	  764.6	  579.4	 6251.0	...
3887959	  764.6	  579.5	 6253.0	...
3887960	  764.6	  579.6	 6255.0	...
3887961	  764.6	  579.8	 6255.0	...
3887962	  764.6	  579.6	 6255.0	...
3887963	  764.5	  579.3	 6255.0	...
3887964	  764.5	  579.1	 6254.0	...
3887965	  764.6	  578.8	 6251.0	...
3887966	  764.7	  578.6	 6249.0	...
3887967	  764.8	  578.3	 6248.0	...
3887968	  764.5	  578.3	 6249.0	...
3887969	  764.3	  578.3	 6249.0	...
3887970	  764.1	  578.2	 6250.0	...
3887971	  764.1	  578.1	 6250.0	...
3887972	  764.1	  578.0	 6250.0	...
3887973	  764.1	  578.1	 6251.0	...
3887974	  764.2	  578.3	 6251.0	...
3887975	  764.3	  578.6	 6252.0	...
3887976	  764.3	  578.6	 6251.0	...
3887977	  764.3	  578.6	 6251.0	...
3887978	  764.3	  578.6	 6250.0	...
3887979	  764.4	  578.7	 6249.0	...
3887980	  764.4	  578.6	 6250.0	...
3887981	  764.4	  578.5	 6250.0	...
3887982	  764.4	  578.4	 6250.0	...
3887983	  764.4	  578.4	 6251.0	...
3887984	  764.3	  578.6	 6254.0	...
3887985	  764.3	  578.8	 6256.0	...
3887986	  764.3	  579.0	 6257.0	...
3887987	  764.4	  579.0	 6257.0	...
3887988	  764.4	  579.0	 6257.0	...
3887989	  764.5	  578.9	 6256.0	...
3887990	  764.5	  578.8	 6256.0	...
3887991	  764.6	  578.7	 6255.0	...
3887992	  764.6	  578.7	 6256.0	...
3887993	  764.5	  578.7	 6257.0	...
3887994	  764.2	  578.5	 6258.0	...
3887995	  764.3	  578.2	 6258.0	...
3887996	  764.6	  577.9	 6258.0	...
3887997	  764.9	  577.8	 6256.0	...
3887998	  764.9	  577.9	 6253.0	...
3887999	  764.9	  578.3	 6251.0	...
3888000	  764.9	  578.8	 6252.0	...
3888001	  764.7	  578.9	 6254.0	...
3888002	  764.4	  578.6	 6255.0	...
3888003	  764.1	  578.4	 6257.0	...
3888004	  764.1	  578.4	 6257.0	...
3888005	  764.2	  578.5	 6257.0	...
3888006	  764.3	  578.5	 6259.0	...
3888007	  764.2	  578.4	 6262.0	...
3888008	  764.0	  578.3	 6264.0	...
3888009	  763.7	  578.2	 6261.0	...
3888010	  763.6	  578.3	 6259.0	...
3888011	  763.5	  578.6	 6258.0	...
3888012	  763.6	  578.7	 6260.0	...
3888013	  763.9	  578.8	 6260.0	...
3888014	  764.3	  578.7	 6259.0	...
3888015	  764.8	  578.8	 6259.0	...
3888016	  764.9	  579.0	 6259.0	...
3888017	  764.7	  579.2	 6260.0	...
3888018	  764.5	  579.2	 6262.0	...
3888019	  764.2	  579.3	 6263.0	...
3888020	  764.2	  579.2	 6262.0	...
3888021	  764.2	  579.0	 6262.0	...
3888022	  764.2	  578.8	 6261.0	...
3888023	  764.2	  578.7	 6264.0	...
3888024	  764.2	  578.8	 6266.0	...
3888025	  764.2	  579.0	 6268.0	...
3888026	  764.2	  579.2	 6268.0	...
3888027	  764.2	  579.2	 6269.0	...
3888028	  764.2	  579.3	 6270.0	...
3888029	  764.2	  579.3	 6271.0	...
3888030	  764.3	  579.3	 6272.0	...
3888031	  764.1	  579.1	 6273.0	...
3888032	  763.9	  579.0	 6275.0	...
3888033	  763.5	  579.0	 6277.0	...
3888034	  763.4	  579.2	 6273.0	...
3888035	  763.5	  579.6	 6268.0	...
3888036	  763.7	  579.9	 6266.0	...
3888037	  764.0	  580.0	 6269.0	...
3888038	  764.1	  580.0	 6271.0	...
3888039	  764.1	  580.0	 6271.0	...
3888040	  764.0	  580.2	 6269.0	...
3888041	  763.9	  580.3	 6269.0	...
3888042	  763.9	  580.2	 6270.0	...
3888043	  763.8	  580.0	 6272.0	...
3888044	  763.9	  579.7	 6274.0	...
3888045	  763.9	  579.7	 6274.0	...
3888046	  763.9	  579.7	 6274.0	...
3888047	  764.0	  579.6	 6274.0	...
3888048	  764.0	  579.6	 6275.0	...
3888049	  764.2	  579.4	 6276.0	...
3888050	  764.3	  579.3	 6276.0	...
3888051	  764.5	  579.4	 6275.0	...
3888052	  764.5	  579.6	 6271.0	...
3888053	  764.4	  579.8	 6267.0	...
3888054	  764.2	  579.8	 6266.0	...
3888055	  764.0	  579.7	 6269.0	...
3888056	  763.9	  579.7	 6272.0	...
3888057	  763.8	  579.8	 6271.0	...
3888058	  763.7	  579.9	 6269.0	...
3888059	  763.5	  579.8	 6266.0	...
3888060	  763.5	  579.8	 6265.0	...
3888061	  763.4	  579.8	 6264.0	...
3888062	  763.4	  579.6	 6263.0	...
3888063	  763.3	  579.4	 6263.0	...
3888064	  763.2	  579.2	 6265.0	...
3888065	  763.3	  579.2	 6267.0	...
3888066	  763.5	  578.9	 6270.0	...
3888067	  763.6	  578.7	 6271.0	...
3888068	  763.6	  578.6	 6269.0	...
3888069	  763.7	  578.8	 6267.0	...
3888070	  763.6	  579.1	 6266.0	...
3888071	  763.5	  579.1	 6266.0	...
3888072	  763.4	  579.1	 6267.0	...
3888073	  763.4	  579.2	 6267.0	...
3888074	  763.4	  579.1	 6267.0	...
3888075	  763.5	  579.1	 6267.0	...
3888076	  763.6	  579.1	 6267.0	...
3888077	  763.6	  579.2	 6268.0	...
3888078	  763.7	  579.2	 6269.0	...
3888079	  763.7	  579.2	 6270.0	...
3888080	  763.8	  579.2	 6270.0	...
3888081	  763.8	  579.1	 6271.0	...
3888082	  763.9	  579.0	 6271.0	...
3888083	  764.0	  578.9	 6271.0	...
3888084	  764.1	  578.9	 6273.0	...
3888085	  764.2	  578.9	 6276.0	...
3888086	  764.3	  578.9	 6278.0	...
3888087	  764.4	  578.9	 6279.0	...
3888088	  764.5	  578.9	 6279.0	...
3888089	  764.3	  579.0	 6279.0	...
3888090	  764.0	  579.1	 6280.0	...
3888091	  763.7	  579.2	 6280.0	...
3888092	  763.9	  579.0	 6281.0	...
3888093	  764.1	  578.7	 6281.0	...
3888094	  764.1	  578.4	 6281.0	...
3888095	  763.9	  578.4	 6281.0	...
3888096	  763.7	  578.3	 6281.0	...
3888097	  763.7	  578.1	 6282.0	...
3888098	  763.6	  578.0	 6283.0	...
3888099	  763.4	  578.0	 6282.0	...
3888100	  763.2	  578.1	 6281.0	...
3888101	  763.0	  578.0	 6281.0	...
3888102	  762.9	  578.0	 6283.0	...
3888103	  763.1	  578.0	 6284.0	...
3888104	  763.2	  578.0	 6284.0	...
3888105	  763.4	  577.9	 6283.0	...
3888106	  763.2	  577.8	 6282.0	...
3888107	  763.0	  577.9	 6281.0	...
3888108	  762.8	  577.9	 6281.0	...
3888109	  762.8	  577.4	 6280.0	...
3888110	  762.8	  577.0	 6279.0	...
3888111	  762.9	  576.8	 6280.0	...
3888112	  762.9	  576.9	 6281.0	...
3888113	  763.0	  576.8	 6284.0	...
3888114	  763.1	  576.7	 6285.0	...
3888115	  763.0	  577.0	 6286.0	...
3888116	  762.8	  577.2	 6284.0	...
3888117	  762.6	  577.5	 6283.0	...
3888118	  762.5	  577.4	 6282.0	...
3888119	  762.5	  577.4	 6282.0	...
3888120	  762.4	  577.4	 6281.0	...
3888121	  762.4	  577.5	 6282.0	...
3888122	  762.4	  577.6	 6282.0	...
3888123	  762.4	  577.7	 6284.0	...
3888124	  762.4	  577.7	 6285.0	...
3888125	  762.5	  577.7	 6287.0	...
3888126	  762.7	  577.8	 6287.0	...
3888127	  762.9	  577.9	 6286.0	...
3888128	  763.0	  577.9	 6286.0	...
3888129	  763.1	  578.0	 6286.0	...
3888130	  763.1	  578.0	 6287.0	...
3888131	  763.0	  578.0	 6288.0	...
3888132	  763.1	  577.6	 6290.0	...
3888133	  763.1	  577.3	 6292.0	...
3888134	  762.9	  577.0	 6293.0	...
3888135	  762.7	  577.2	 6293.0	...
3888136	  762.5	  577.5	 6291.0	...
3888137	  762.5	  577.7	 6288.0	...
3888138	  762.5	  577.8	 6285.0	...
3888139	  762.4	  577.8	 6283.0	...
3888140	  762.7	  577.9	 6286.0	...
3888141	  762.9	  577.9	 6289.0	...
3888142	  763.2	  577.9	 6292.0	...
3888143	  763.2	  577.9	 6291.0	...
3888144	  763.2	  577.9	 6290.0	...
3888145	  763.2	  577.9	 6289.0	...
3888146	  763.3	  578.0	 6288.0	...
3888147	  763.2	  578.0	 6287.0	...
3888148	  763.0	  577.9	 6286.0	...
3888149	  762.7	  577.8	 6286.0	...
3888150	  762.5	  577.9	 6285.0	...
3888151	  762.4	  577.9	 6287.0	...
3888152	  762.4	  577.9	 6289.0	...
3888153	  762.4	  577.9	 6291.0	...
3888154	  762.3	  577.7	 6292.0	...
3888155	  762.3	  577.4	 6292.0	...
3888156	  762.4	  577.1	 6290.0	...
3888157	  762.5	  577.1	 6289.0	...
3888158	  762.5	  577.1	 6290.0	...
3888159	  762.3	  577.1	 6292.0	...
3888160	  762.3	  577.0	 6293.0	...
3888161	  762.5	  577.1	 6294.0	...
3888162	  762.7	  577.1	 6294.0	...
3888163	  762.7	  577.2	 6294.0	...
3888164	  762.6	  577.1	 6296.0	...
3888165	  762.4	  577.0	 6298.0	...
3888166	  762.3	  576.9	 6298.0	...
3888167	  762.6	  576.9	 6297.0	...
3888168	  763.0	  576.9	 6296.0	...
3888169	  763.2	  577.2	 6296.0	...
3888170	  763.1	  577.7	 6299.0	...
3888171	  762.9	  578.2	 6303.0	...
3888172	  763.0	  578.3	 6306.0	...
3888173	  763.0	  578.2	 6306.0	...
3888174	  763.0	  578.1	 6305.0	...
3888175	  762.8	  578.0	 6304.0	...
3888176	  762.6	  577.9	 6305.0	...
3888177	  762.2	  577.8	 6305.0	...
3888178	  762.0	  577.8	 6304.0	...
3888179	  761.9	  577.7	 6303.0	...
3888180	  762.0	  577.7	 6303.0	...
3888181	  762.1	  577.6	 6303.0	...
3888182	  762.2	  577.6	 6303.0	...
3888183	  762.2	  577.8	 6302.0	...
3888184	  762.0	  577.9	 6301.0	...
3888185	  761.9	  577.9	 6300.0	...
3888186	  761.9	  577.6	 6302.0	...
3888187	  761.9	  577.3	 6303.0	...
3888188	  761.8	  577.1	 6305.0	...
3888189	  761.8	  577.7	 6307.0	...
3888190	  761.6	  578.4	 6308.0	...
3888191	  761.4	  579.0	 6309.0	...
3888192	  761.2	  579.1	 6309.0	...
3888193	  761.1	  579.1	 6309.0	...
3888194	  761.1	  579.1	 6309.0	...
3888195	  761.2	  579.0	 6308.0	...
3888196	  761.4	  579.0	 6308.0	...
3888197	  761.3	  578.9	 6309.0	...
3888198	  761.4	  578.9	 6310.0	...
3888199	  761.4	  578.8	 6311.0	...
3888200	  761.4	  578.7	 6311.0	...
3888201	  761.3	  578.6	 6311.0	...
3888202	  761.2	  578.5	 6310.0	...
3888203	  761.2	  578.4	 6310.0	...
3888204	  761.2	  578.2	 6310.0	...
3888205	  761.1	  578.1	 6308.0	...
3888206	  761.0	  578.1	 6306.0	...
3888207	  760.9	  578.2	 6305.0	...
3888208	  760.9	  578.4	 6305.0	...
3888209	  760.9	  578.6	 6306.0	...
3888210	  760.9	  578.8	 6307.0	...
3888211	  761.0	  579.0	 6308.0	...
3888212	  761.0	  579.0	 6309.0	...
3888213	  761.0	  578.9	 6310.0	...
3888214	  761.2	  578.7	 6311.0	...
3888215	  761.3	  578.7	 6312.0	...
3888216	  761.4	  578.9	 6312.0	...
3888217	  761.5	  579.1	 6313.0	...
3888218	  761.4	  579.1	 6314.0	...
3888219	  761.2	  578.8	 6315.0	...
3888220	  761.0	  578.5	 6316.0	...
3888221	  760.8	  578.1	 6317.0	...
3888222	  760.7	  577.9	 6318.0	...
3888223	  760.7	  578.1	 6318.0	...
3888224	  760.9	  578.3	 6318.0	...
3888225	  761.2	  578.5	 6317.0	...
3888226	  761.4	  578.5	 6317.0	...
3888227	  761.3	  578.6	 6317.0	...
3888228	  761.2	  578.6	 6317.0	...
3888229	  761.2	  578.7	 6317.0	...
3888230	  761.2	  578.6	 6317.0	...
3888231	  761.2	  578.5	 6316.0	...
3888232	  761.2	  578.4	 6316.0	...
3888233	  761.0	  578.5	 6316.0	...
3888234	  760.8	  578.5	 6317.0	...
3888235	  760.9	  578.5	 6318.0	...
3888236	  761.0	  578.7	 6319.0	...
3888237	  761.2	  578.9	 6318.0	...
3888238	  761.3	  579.0	 6316.0	...
3888239	  761.3	  579.1	 6314.0	...
3888240	  761.2	  579.2	 6313.0	...
3888241	  761.1	  579.1	 6312.0	...
3888242	  760.9	  579.0	 6313.0	...
3888243	  760.7	  578.9	 6315.0	...
3888244	  760.6	  579.0	 6318.0	...
3888245	  760.6	  578.9	 6319.0	...
3888246	  760.6	  578.9	 6320.0	...
3888247	  760.6	  578.8	 6320.0	...
3888248	  760.5	  578.7	 6320.0	...
3888249	  760.5	  578.6	 6321.0	...
3888250	  760.5	  578.6	 6322.0	...
3888251	  760.6	  578.8	 6322.0	...
3888252	  760.7	  578.9	 6321.0	...
3888253	  760.8	  579.1	 6320.0	...
3888254	  761.1	  579.1	 6319.0	...
3888255	  761.2	  579.1	 6320.0	...
3888256	  761.4	  579.3	 6320.0	...
3888257	  761.3	  579.5	 6320.0	...
3888258	  761.3	  579.8	 6321.0	...
3888259	  761.4	  580.2	 6321.0	...
3888260	  761.4	  580.5	 6320.0	...
3888261	  761.4	  580.8	 6320.0	...
3888262	  761.4	  580.8	 6320.0	...
3888263	  761.1	  580.8	 6321.0	...
3888264	  760.8	  580.7	 6323.0	...
3888265	  760.5	  580.7	 6324.0	...
3888266	  760.5	  580.7	 6325.0	...
3888267	  760.6	  580.4	 6327.0	...
3888268	  760.6	  580.1	 6328.0	...
3888269	  760.6	  579.8	 6329.0	...
3888270	  760.6	  579.5	 6330.0	...
3888271	  760.6	  579.1	 6330.0	...
3888272	  760.7	  578.7	 6332.0	...
3888273	  760.9	  578.7	 6335.0	...
3888274	  761.1	  578.7	 6338.0	...
3888275	  761.0	  578.6	 6339.0	...
3888276	  760.9	  578.5	 6340.0	...
3888277	  760.7	  578.5	 6339.0	...
3888278	  760.5	  578.4	 6339.0	...
3888279	  760.3	  578.4	 6338.0	...
3888280	  760.1	  578.5	 6339.0	...
3888281	  760.1	  578.8	 6340.0	...
3888282	  760.2	  578.9	 6342.0	...
3888283	  760.3	  579.1	 6341.0	...
3888284	  760.4	  579.1	 6338.0	...
3888285	  760.4	  579.1	 6334.0	...
[truncated: 4,277,403 more chars]
