# Supplementary material for: With an eye on uncertainty: Modelling pupillary responses to environmental volatility
Source: PLoS Comput Biol. 2019 Jul 5;15(7):e1007126. doi: 10.1371/journal.pcbi.1007126 (PMC6636765; doi:10.1371/journal.pcbi.1007126)
Supplement: S3 Data — Zip file containing the pupillometry data for participant 3. (ZIP) [file pcbi.1007126.s003.zip › P3/trial3.asc]

** CONVERTED FROM C:\Users\tparr\Documents\PVR\P3_0712\trial3.edf using edfapi 3.1 Win32 Nov 24 2009 on Thu Dec 07 19:13:02 2017
** DATE: Thu Dec  7 18:15:29 2017
** TYPE: EDF_FILE BINARY EVENT SAMPLE TAGGED
** VERSION: EYELINK II 1
** SOURCE: EYELINK CL
** EYELINK II CL v4.48 Nov 25 2009
** CAMERA: EyeLink CL Version 1.4 Sensor=BHA
** SERIAL NUMBER: CL1-AAD42
** CAMERA_CONFIG: AAD42140.SCD
**

MSG	4214021 RECCFG CR 1000 2 0 R
MSG	4214021 ELCLCFG MTABLER
MSG	4214021 GAZE_COORDS 0.00 0.00 1599.00 1199.00
MSG	4214021 THRESHOLDS R 131 243
MSG	4214021 ELCL_PROC CENTROID (3)
MSG	4214021 ELCL_PCR_PARAM 5 3.0
START	4214022 	RIGHT	SAMPLES	EVENTS
PRESCALER	1
VPRESCALER	1
PUPIL	AREA
EVENTS	GAZE	RIGHT	RATE	1000.00	TRACKING	CR	FILTER	2
SAMPLES	GAZE	RIGHT	RATE	1000.00	TRACKING	CR	FILTER	2
MSG	4214022 !MODE RECORD CR 1000 2 0 R
4214022	   .	   .	    0.0	...
INPUT	4214022	127
SSACC R  4214023
SBLINK R 4214023
4214023	   .	   .	    0.0	...
4214024	   .	   .	    0.0	...
4214025	   .	   .	    0.0	...
4214026	   .	   .	    0.0	...
4214027	   .	   .	    0.0	...
4214028	   .	   .	    0.0	...
4214029	   .	   .	    0.0	...
4214030	   .	   .	    0.0	...
4214031	   .	   .	    0.0	...
4214032	   .	   .	    0.0	...
4214033	   .	   .	    0.0	...
4214034	   .	   .	    0.0	...
4214035	   .	   .	    0.0	...
4214036	   .	   .	    0.0	...
4214037	   .	   .	    0.0	...
4214038	   .	   .	    0.0	...
4214039	   .	   .	    0.0	...
4214040	   .	   .	    0.0	...
4214041	   .	   .	    0.0	...
4214042	   .	   .	    0.0	...
4214043	   .	   .	    0.0	...
4214044	   .	   .	    0.0	...
4214045	   .	   .	    0.0	...
4214046	   .	   .	    0.0	...
4214047	   .	   .	    0.0	...
4214048	   .	   .	    0.0	...
4214049	   .	   .	    0.0	...
4214050	   .	   .	    0.0	...
4214051	   .	   .	    0.0	...
4214052	   .	   .	    0.0	...
4214053	   .	   .	    0.0	...
4214054	   .	   .	    0.0	...
4214055	   .	   .	    0.0	...
4214056	   .	   .	    0.0	...
4214057	   .	   .	    0.0	...
4214058	   .	   .	    0.0	...
4214059	   .	   .	    0.0	...
4214060	   .	   .	    0.0	...
4214061	   .	   .	    0.0	...
4214062	   .	   .	    0.0	...
4214063	   .	   .	    0.0	...
4214064	   .	   .	    0.0	...
4214065	   .	   .	    0.0	...
4214066	   .	   .	    0.0	...
4214067	   .	   .	    0.0	...
4214068	   .	   .	    0.0	...
4214069	   .	   .	    0.0	...
4214070	   .	   .	    0.0	...
4214071	   .	   .	    0.0	...
4214072	   .	   .	    0.0	...
4214073	   .	   .	    0.0	...
4214074	   .	   .	    0.0	...
4214075	   .	   .	    0.0	...
4214076	   .	   .	    0.0	...
4214077	   .	   .	    0.0	...
4214078	   .	   .	    0.0	...
4214079	   .	   .	    0.0	...
4214080	   .	   .	    0.0	...
4214081	   .	   .	    0.0	...
4214082	   .	   .	    0.0	...
4214083	   .	   .	    0.0	...
4214084	   .	   .	    0.0	...
4214085	   .	   .	    0.0	...
4214086	   .	   .	    0.0	...
4214087	   .	   .	    0.0	...
4214088	   .	   .	    0.0	...
4214089	   .	   .	    0.0	...
4214090	   .	   .	    0.0	...
4214091	   .	   .	    0.0	...
4214092	   .	   .	    0.0	...
4214093	   .	   .	    0.0	...
4214094	   .	   .	    0.0	...
4214095	   .	   .	    0.0	...
4214096	   .	   .	    0.0	...
4214097	   .	   .	    0.0	...
4214098	   .	   .	    0.0	...
4214099	   .	   .	    0.0	...
4214100	   .	   .	    0.0	...
4214101	   .	   .	    0.0	...
4214102	   .	   .	    0.0	...
4214103	   .	   .	    0.0	...
4214104	   .	   .	    0.0	...
4214105	   .	   .	    0.0	...
4214106	   .	   .	    0.0	...
4214107	   .	   .	    0.0	...
4214108	   .	   .	    0.0	...
4214109	   .	   .	    0.0	...
4214110	   .	   .	    0.0	...
4214111	   .	   .	    0.0	...
4214112	   .	   .	    0.0	...
4214113	   .	   .	    0.0	...
4214114	   .	   .	    0.0	...
4214115	   .	   .	    0.0	...
4214116	   .	   .	    0.0	...
4214117	   .	   .	    0.0	...
4214118	   .	   .	    0.0	...
4214119	   .	   .	    0.0	...
4214120	   .	   .	    0.0	...
4214121	   .	   .	    0.0	...
4214122	   .	   .	    0.0	...
4214123	   .	   .	    0.0	...
4214124	   .	   .	    0.0	...
4214125	   .	   .	    0.0	...
4214126	   .	   .	    0.0	...
4214127	   .	   .	    0.0	...
4214128	   .	   .	    0.0	...
EBLINK R 4214023	4214128	106
4214129	  757.0	 1193.0	 2631.0	...
4214130	  757.0	 1193.0	 2631.0	...
4214131	  770.0	 1187.3	 2649.0	...
4214132	  785.6	 1175.1	 2694.0	...
4214133	  800.3	 1155.6	 2770.0	...
4214134	  801.6	 1134.7	 2859.0	...
4214135	  799.8	 1113.5	 2936.0	...
4214136	  798.4	 1091.8	 3010.0	...
4214137	  797.9	 1070.7	 3084.0	...
4214138	  797.8	 1048.4	 3171.0	...
4214139	  797.6	 1026.5	 3256.0	...
4214140	  796.2	 1004.3	 3337.0	...
4214141	  795.0	  983.7	 3411.0	...
4214142	  793.8	  966.9	 3479.0	...
4214143	  792.8	  957.0	 3522.0	...
4214144	  791.7	  947.9	 3564.0	...
4214145	  790.6	  938.4	 3608.0	...
4214146	  789.1	  923.6	 3681.0	...
4214147	  787.8	  910.9	 3744.0	...
4214148	  785.7	  896.8	 3809.0	...
4214149	  784.0	  883.5	 3866.0	...
4214150	  780.9	  870.6	 3928.0	...
4214151	  778.5	  859.0	 3988.0	...
4214152	  775.1	  848.4	 4045.0	...
4214153	  773.1	  838.0	 4096.0	...
4214154	  770.4	  827.0	 4147.0	...
4214155	  768.5	  815.1	 4199.0	...
4214156	  766.5	  803.1	 4252.0	...
4214157	  765.3	  791.1	 4306.0	...
4214158	  764.6	  780.8	 4349.0	...
4214159	  764.5	  773.6	 4375.0	...
4214160	  765.5	  770.6	 4380.0	...
4214161	  767.4	  772.3	 4386.0	...
4214162	  777.8	  772.3	 4403.0	...
4214163	  787.9	  771.9	 4434.0	...
4214164	  796.9	  766.7	 4471.0	...
4214165	  797.1	  761.2	 4512.0	...
4214166	  796.7	  753.3	 4548.0	...
4214167	  796.4	  745.9	 4580.0	...
4214168	  795.8	  737.6	 4613.0	...
4214169	  795.1	  729.5	 4648.0	...
4214170	  794.2	  720.7	 4684.0	...
4214171	  793.4	  712.7	 4717.0	...
4214172	  792.0	  704.6	 4745.0	...
4214173	  790.8	  697.5	 4766.0	...
4214174	  789.2	  689.1	 4794.0	...
4214175	  788.1	  681.0	 4822.0	...
4214176	  787.0	  672.4	 4859.0	...
4214177	  786.1	  665.1	 4886.0	...
4214178	  785.3	  658.2	 4912.0	...
4214179	  784.6	  652.3	 4934.0	...
4214180	  784.2	  645.7	 4954.0	...
4214181	  784.1	  639.8	 4981.0	...
4214182	  783.9	  633.3	 5007.0	...
4214183	  783.6	  628.1	 5029.0	...
4214184	  783.2	  622.5	 5049.0	...
4214185	  782.8	  617.6	 5067.0	...
4214186	  782.3	  612.4	 5087.0	...
4214187	  781.8	  607.5	 5106.0	...
4214188	  781.4	  603.2	 5122.0	...
4214189	  781.1	  598.8	 5139.0	...
ESACC R  4214023	4214189	167	   .	   .	  781.1	  598.8	 2.8e+006	    428
SFIX R   4214190
4214190	  780.9	  594.8	 5149.0	...
4214191	  781.1	  590.6	 5162.0	...
4214192	  781.3	  587.3	 5172.0	...
4214193	  781.6	  584.1	 5184.0	...
4214194	  781.4	  580.8	 5194.0	...
4214195	  781.5	  577.8	 5209.0	...
4214196	  781.6	  574.9	 5221.0	...
4214197	  782.2	  572.4	 5231.0	...
4214198	  782.4	  570.2	 5236.0	...
4214199	  782.8	  568.4	 5240.0	...
4214200	  782.8	  567.2	 5243.0	...
4214201	  783.0	  566.3	 5247.0	...
4214202	  783.2	  565.2	 5255.0	...
4214203	  783.4	  564.4	 5264.0	...
4214204	  783.6	  563.3	 5270.0	...
4214205	  783.9	  561.6	 5274.0	...
4214206	  784.1	  560.0	 5278.0	...
4214207	  784.1	  558.8	 5281.0	...
4214208	  784.2	  558.8	 5280.0	...
4214209	  784.1	  558.8	 5277.0	...
4214210	  784.3	  559.1	 5273.0	...
4214211	  784.5	  559.3	 5271.0	...
4214212	  784.9	  560.8	 5265.0	...
4214213	  784.9	  562.2	 5261.0	...
4214214	  785.2	  565.6	 5256.0	...
4214215	  785.6	  568.1	 5254.0	...
4214216	  786.2	  571.0	 5249.0	...
4214217	  786.7	  572.8	 5243.0	...
4214218	  786.9	  574.5	 5235.0	...
4214219	  787.1	  576.2	 5230.0	...
4214220	  787.0	  578.1	 5222.0	...
4214221	  787.0	  580.4	 5215.0	...
4214222	  786.9	  583.3	 5209.0	...
4214223	  786.9	  585.6	 5206.0	...
4214224	  786.8	  587.3	 5203.0	...
4214225	  786.7	  588.0	 5200.0	...
4214226	  786.8	  588.7	 5198.0	...
4214227	  787.0	  589.1	 5199.0	...
4214228	  787.2	  589.4	 5199.0	...
4214229	  787.4	  589.4	 5200.0	...
4214230	  787.5	  589.4	 5202.0	...
4214231	  787.4	  589.3	 5205.0	...
4214232	  787.2	  589.1	 5207.0	...
4214233	  786.8	  588.8	 5207.0	...
4214234	  786.4	  588.8	 5206.0	...
4214235	  785.9	  588.8	 5205.0	...
4214236	  785.7	  588.9	 5204.0	...
4214237	  785.6	  589.0	 5207.0	...
4214238	  785.6	  589.1	 5211.0	...
4214239	  785.6	  589.1	 5214.0	...
4214240	  785.6	  589.2	 5214.0	...
4214241	  785.6	  589.0	 5214.0	...
4214242	  785.6	  588.8	 5213.0	...
4214243	  785.1	  587.9	 5212.0	...
4214244	  784.7	  587.3	 5212.0	...
4214245	  784.4	  586.7	 5212.0	...
4214246	  784.4	  586.5	 5213.0	...
4214247	  784.4	  586.2	 5213.0	...
4214248	  784.3	  586.0	 5213.0	...
4214249	  784.1	  585.6	 5213.0	...
4214250	  784.0	  585.0	 5214.0	...
4214251	  783.9	  584.4	 5217.0	...
4214252	  783.9	  584.1	 5219.0	...
4214253	  783.9	  584.1	 5218.0	...
4214254	  783.9	  583.8	 5215.0	...
4214255	  784.1	  583.3	 5212.0	...
4214256	  784.3	  582.8	 5212.0	...
4214257	  784.5	  582.5	 5211.0	...
4214258	  784.5	  582.2	 5211.0	...
4214259	  784.8	  581.7	 5211.0	...
4214260	  785.2	  581.2	 5212.0	...
4214261	  785.6	  581.0	 5213.0	...
4214262	  785.8	  580.5	 5213.0	...
4214263	  786.0	  580.1	 5214.0	...
4214264	  786.4	  579.7	 5212.0	...
4214265	  786.5	  579.7	 5210.0	...
4214266	  786.5	  579.6	 5209.0	...
4214267	  786.9	  579.4	 5210.0	...
4214268	  787.4	  579.2	 5211.0	...
4214269	  787.9	  579.1	 5212.0	...
4214270	  788.1	  579.1	 5212.0	...
4214271	  788.2	  579.0	 5212.0	...
4214272	  788.7	  578.9	 5211.0	...
4214273	  789.2	  578.9	 5211.0	...
4214274	  789.5	  578.5	 5211.0	...
4214275	  789.7	  578.1	 5212.0	...
4214276	  789.9	  577.7	 5210.0	...
4214277	  790.2	  577.7	 5209.0	...
4214278	  790.2	  577.5	 5208.0	...
4214279	  790.2	  577.3	 5209.0	...
4214280	  790.3	  577.1	 5211.0	...
4214281	  790.7	  577.3	 5211.0	...
4214282	  791.2	  577.5	 5211.0	...
4214283	  791.5	  577.4	 5211.0	...
4214284	  791.6	  577.1	 5210.0	...
4214285	  791.7	  576.7	 5210.0	...
4214286	  791.9	  576.3	 5208.0	...
4214287	  792.0	  576.0	 5207.0	...
4214288	  792.1	  575.8	 5206.0	...
4214289	  792.2	  575.8	 5206.0	...
4214290	  792.3	  575.8	 5206.0	...
4214291	  792.6	  575.8	 5206.0	...
4214292	  792.8	  575.7	 5207.0	...
4214293	  793.1	  575.7	 5208.0	...
4214294	  793.1	  575.8	 5209.0	...
4214295	  793.1	  576.0	 5209.0	...
4214296	  793.2	  576.1	 5209.0	...
4214297	  793.2	  576.1	 5209.0	...
4214298	  793.2	  576.2	 5210.0	...
4214299	  793.1	  576.2	 5210.0	...
4214300	  793.0	  576.0	 5210.0	...
4214301	  793.0	  575.8	 5208.0	...
4214302	  793.0	  575.6	 5206.0	...
4214303	  793.0	  575.7	 5206.0	...
4214304	  793.4	  575.6	 5206.0	...
4214305	  793.7	  575.2	 5205.0	...
4214306	  794.2	  574.8	 5204.0	...
4214307	  794.7	  574.3	 5203.0	...
4214308	  795.2	  574.0	 5202.0	...
4214309	  795.6	  573.8	 5203.0	...
4214310	  795.7	  573.5	 5203.0	...
4214311	  795.9	  573.2	 5203.0	...
4214312	  796.0	  572.9	 5202.0	...
4214313	  796.2	  572.9	 5202.0	...
4214314	  796.6	  572.8	 5200.0	...
4214315	  796.7	  572.8	 5198.0	...
4214316	  796.8	  572.8	 5197.0	...
4214317	  796.8	  572.6	 5196.0	...
4214318	  796.8	  572.3	 5196.0	...
4214319	  796.8	  572.0	 5196.0	...
4214320	  797.1	  572.0	 5197.0	...
4214321	  797.4	  572.0	 5198.0	...
4214322	  797.8	  572.0	 5199.0	...
4214323	  797.8	  572.0	 5199.0	...
4214324	  798.0	  572.0	 5199.0	...
4214325	  798.2	  572.1	 5202.0	...
4214326	  798.3	  572.3	 5204.0	...
4214327	  798.3	  572.4	 5204.0	...
4214328	  798.2	  572.4	 5200.0	...
4214329	  798.1	  572.7	 5196.0	...
4214330	  798.2	  572.9	 5195.0	...
4214331	  798.3	  573.4	 5196.0	...
4214332	  798.3	  573.6	 5197.0	...
4214333	  798.1	  573.9	 5198.0	...
4214334	  798.0	  574.1	 5199.0	...
4214335	  797.9	  574.2	 5199.0	...
4214336	  798.1	  574.2	 5199.0	...
4214337	  798.4	  574.1	 5199.0	...
4214338	  798.6	  574.2	 5199.0	...
4214339	  798.9	  574.3	 5199.0	...
4214340	  799.2	  574.5	 5199.0	...
4214341	  799.5	  574.7	 5198.0	...
4214342	  799.3	  575.0	 5198.0	...
4214343	  798.9	  575.3	 5198.0	...
4214344	  798.7	  575.0	 5200.0	...
4214345	  798.5	  574.7	 5202.0	...
4214346	  798.1	  574.5	 5203.0	...
4214347	  797.8	  574.6	 5201.0	...
4214348	  797.4	  574.7	 5200.0	...
4214349	  797.2	  574.7	 5200.0	...
4214350	  797.0	  574.6	 5200.0	...
4214351	  796.8	  574.4	 5198.0	...
4214352	  796.6	  574.4	 5196.0	...
4214353	  796.4	  574.7	 5194.0	...
4214354	  796.2	  575.1	 5194.0	...
4214355	  796.1	  575.4	 5195.0	...
4214356	  796.0	  575.1	 5196.0	...
4214357	  795.8	  574.7	 5194.0	...
4214358	  795.6	  574.4	 5192.0	...
4214359	  795.4	  574.3	 5190.0	...
4214360	  795.1	  574.7	 5188.0	...
4214361	  795.0	  575.0	 5187.0	...
4214362	  794.7	  575.4	 5184.0	...
4214363	  794.5	  575.4	 5184.0	...
4214364	  794.4	  575.5	 5184.0	...
4214365	  794.5	  575.5	 5184.0	...
4214366	  794.5	  575.5	 5185.0	...
4214367	  794.5	  575.5	 5186.0	...
4214368	  794.4	  575.6	 5185.0	...
4214369	  794.6	  575.6	 5185.0	...
4214370	  794.8	  575.5	 5186.0	...
4214371	  794.9	  575.6	 5187.0	...
4214372	  794.6	  575.8	 5187.0	...
4214373	  794.2	  576.0	 5186.0	...
4214374	  793.9	  576.0	 5184.0	...
4214375	  794.0	  575.9	 5184.0	...
4214376	  794.0	  575.8	 5185.0	...
4214377	  794.1	  576.0	 5186.0	...
4214378	  794.1	  576.3	 5187.0	...
4214379	  794.1	  576.1	 5187.0	...
4214380	  794.0	  575.7	 5187.0	...
4214381	  793.9	  575.1	 5188.0	...
4214382	  793.9	  574.9	 5189.0	...
4214383	  793.9	  575.0	 5191.0	...
4214384	  793.9	  575.1	 5193.0	...
4214385	  793.9	  575.2	 5193.0	...
4214386	  793.9	  575.1	 5194.0	...
4214387	  793.8	  574.8	 5193.0	...
4214388	  793.7	  574.6	 5193.0	...
4214389	  793.5	  574.6	 5193.0	...
4214390	  793.5	  574.8	 5193.0	...
4214391	  793.5	  575.1	 5193.0	...
4214392	  793.6	  575.2	 5192.0	...
4214393	  793.7	  575.3	 5192.0	...
4214394	  793.8	  575.3	 5192.0	...
4214395	  793.9	  575.4	 5193.0	...
4214396	  793.9	  575.3	 5195.0	...
4214397	  793.9	  575.2	 5192.0	...
4214398	  793.9	  575.0	 5188.0	...
4214399	  793.9	  574.8	 5184.0	...
4214400	  793.8	  574.6	 5185.0	...
4214401	  793.6	  574.6	 5187.0	...
4214402	  793.5	  574.5	 5188.0	...
4214403	  793.4	  574.4	 5187.0	...
4214404	  793.3	  574.3	 5185.0	...
4214405	  793.1	  574.3	 5182.0	...
4214406	  793.1	  574.3	 5180.0	...
4214407	  793.0	  574.4	 5180.0	...
4214408	  793.1	  574.5	 5181.0	...
4214409	  793.2	  574.6	 5182.0	...
4214410	  793.1	  574.7	 5182.0	...
4214411	  793.1	  574.9	 5182.0	...
4214412	  793.2	  575.1	 5182.0	...
4214413	  793.4	  575.3	 5182.0	...
4214414	  793.6	  575.3	 5183.0	...
4214415	  793.6	  575.4	 5182.0	...
4214416	  793.6	  575.4	 5182.0	...
4214417	  793.6	  575.3	 5182.0	...
4214418	  793.7	  575.3	 5181.0	...
4214419	  793.5	  575.1	 5181.0	...
4214420	  793.2	  575.0	 5181.0	...
4214421	  793.1	  574.9	 5181.0	...
4214422	  793.2	  574.7	 5182.0	...
4214423	  793.3	  574.6	 5182.0	...
4214424	  793.3	  574.6	 5182.0	...
4214425	  793.3	  574.6	 5182.0	...
4214426	  793.3	  574.6	 5182.0	...
4214427	  793.4	  574.5	 5180.0	...
4214428	  793.4	  574.5	 5177.0	...
4214429	  793.5	  574.4	 5174.0	...
4214430	  793.5	  574.4	 5174.0	...
4214431	  793.5	  574.4	 5175.0	...
4214432	  793.4	  574.4	 5175.0	...
4214433	  793.8	  574.4	 5175.0	...
4214434	  794.2	  574.2	 5175.0	...
4214435	  794.4	  574.1	 5173.0	...
4214436	  794.2	  574.3	 5171.0	...
4214437	  794.2	  574.5	 5170.0	...
4214438	  794.3	  574.5	 5170.0	...
4214439	  794.1	  574.3	 5169.0	...
4214440	  793.8	  574.4	 5167.0	...
4214441	  793.5	  574.8	 5165.0	...
4214442	  793.6	  575.2	 5163.0	...
4214443	  793.6	  575.3	 5162.0	...
4214444	  793.7	  575.2	 5160.0	...
4214445	  793.8	  575.0	 5159.0	...
4214446	  793.9	  575.0	 5159.0	...
4214447	  793.6	  575.2	 5158.0	...
4214448	  793.4	  575.5	 5156.0	...
4214449	  793.5	  575.6	 5155.0	...
4214450	  793.9	  575.7	 5154.0	...
4214451	  794.2	  575.6	 5156.0	...
4214452	  794.2	  575.5	 5158.0	...
4214453	  794.2	  575.4	 5158.0	...
4214454	  794.3	  575.5	 5156.0	...
4214455	  794.3	  575.5	 5153.0	...
4214456	  794.3	  575.5	 5153.0	...
4214457	  794.5	  575.4	 5152.0	...
4214458	  794.7	  575.3	 5151.0	...
4214459	  794.8	  575.4	 5151.0	...
4214460	  794.9	  575.6	 5152.0	...
4214461	  794.9	  575.7	 5153.0	...
4214462	  795.1	  575.8	 5155.0	...
4214463	  795.2	  576.1	 5156.0	...
4214464	  795.3	  576.4	 5155.0	...
4214465	  795.4	  576.8	 5154.0	...
4214466	  795.4	  576.8	 5153.0	...
4214467	  795.5	  576.8	 5152.0	...
4214468	  795.6	  577.0	 5151.0	...
4214469	  795.7	  577.2	 5147.0	...
4214470	  795.8	  577.5	 5143.0	...
4214471	  796.0	  577.4	 5138.0	...
4214472	  796.2	  577.3	 5138.0	...
4214473	  796.3	  577.3	 5138.0	...
4214474	  796.2	  577.5	 5139.0	...
4214475	  796.2	  577.5	 5141.0	...
4214476	  796.3	  577.5	 5142.0	...
4214477	  796.5	  577.5	 5142.0	...
4214478	  796.8	  577.4	 5142.0	...
4214479	  796.9	  577.5	 5141.0	...
4214480	  797.0	  577.5	 5136.0	...
4214481	  797.3	  577.3	 5131.0	...
4214482	  797.7	  577.2	 5124.0	...
4214483	  798.0	  577.3	 5123.0	...
4214484	  798.0	  577.5	 5121.0	...
4214485	  798.1	  577.8	 5119.0	...
4214486	  798.1	  577.8	 5116.0	...
4214487	  798.1	  577.9	 5113.0	...
4214488	  798.1	  577.9	 5112.0	...
4214489	  798.1	  577.8	 5111.0	...
4214490	  798.1	  577.7	 5111.0	...
4214491	  798.2	  577.9	 5111.0	...
4214492	  798.2	  578.1	 5110.0	...
4214493	  798.2	  578.3	 5107.0	...
4214494	  798.2	  578.3	 5103.0	...
4214495	  798.2	  578.3	 5099.0	...
4214496	  798.3	  578.2	 5097.0	...
4214497	  798.2	  578.2	 5095.0	...
4214498	  798.0	  578.5	 5094.0	...
4214499	  798.2	  578.7	 5093.0	...
4214500	  798.5	  578.9	 5091.0	...
4214501	  798.8	  578.8	 5091.0	...
4214502	  798.8	  579.1	 5090.0	...
4214503	  798.8	  579.2	 5088.0	...
4214504	  798.9	  579.4	 5086.0	...
4214505	  798.8	  579.4	 5083.0	...
4214506	  798.8	  579.4	 5082.0	...
4214507	  798.7	  579.2	 5081.0	...
4214508	  798.6	  579.0	 5080.0	...
4214509	  798.6	  578.8	 5076.0	...
4214510	  798.7	  579.3	 5072.0	...
4214511	  798.7	  579.7	 5068.0	...
4214512	  798.6	  580.1	 5066.0	...
4214513	  798.4	  580.1	 5062.0	...
4214514	  798.4	  580.2	 5060.0	...
4214515	  798.6	  580.2	 5058.0	...
4214516	  798.9	  580.3	 5057.0	...
4214517	  798.9	  580.5	 5056.0	...
4214518	  799.0	  580.7	 5051.0	...
4214519	  799.0	  580.8	 5047.0	...
4214520	  798.5	  580.1	 5043.0	...
4214521	  797.7	  578.9	 5044.0	...
4214522	  796.6	  577.2	 5043.0	...
4214523	  796.0	  575.6	 5042.0	...
4214524	  795.3	  573.5	 5040.0	...
4214525	  794.4	  571.5	 5038.0	...
4214526	  793.2	  569.6	 5034.0	...
4214527	  792.3	  568.2	 5031.0	...
4214528	  791.8	  567.2	 5028.0	...
4214529	  791.4	  566.7	 5026.0	...
4214530	  790.8	  566.8	 5023.0	...
4214531	  790.3	  566.9	 5019.0	...
4214532	  789.8	  567.1	 5016.0	...
4214533	  789.7	  567.2	 5014.0	...
4214534	  789.5	  567.3	 5013.0	...
4214535	  789.2	  567.5	 5012.0	...
4214536	  788.9	  567.7	 5006.0	...
4214537	  788.3	  568.0	 5001.0	...
4214538	  787.4	  568.1	 4996.0	...
4214539	  786.5	  568.4	 4993.0	...
4214540	  785.1	  568.7	 4990.0	...
4214541	  784.3	  569.3	 4988.0	...
4214542	  782.9	  569.8	 4988.0	...
4214543	  782.3	  570.2	 4986.0	...
4214544	  781.3	  570.5	 4981.0	...
4214545	  780.7	  571.2	 4977.0	...
4214546	  780.1	  572.3	 4974.0	...
4214547	  780.2	  573.3	 4975.0	...
4214548	  780.6	  574.0	 4973.0	...
4214549	  781.2	  574.5	 4971.0	...
4214550	  781.8	  575.0	 4968.0	...
4214551	  782.5	  575.1	 4967.0	...
4214552	  783.3	  574.8	 4967.0	...
4214553	  784.0	  574.5	 4965.0	...
4214554	  784.6	  574.2	 4963.0	...
4214555	  785.1	  574.0	 4959.0	...
4214556	  785.6	  574.0	 4956.0	...
4214557	  785.7	  574.1	 4954.0	...
4214558	  785.7	  574.1	 4953.0	...
4214559	  785.7	  574.0	 4950.0	...
4214560	  785.7	  573.9	 4948.0	...
4214561	  785.8	  574.0	 4944.0	...
4214562	  785.8	  574.2	 4941.0	...
4214563	  785.8	  574.5	 4938.0	...
4214564	  785.7	  574.6	 4936.0	...
4214565	  785.8	  574.7	 4936.0	...
4214566	  786.0	  574.8	 4933.0	...
4214567	  786.1	  575.1	 4928.0	...
4214568	  786.1	  575.3	 4924.0	...
4214569	  786.0	  575.7	 4922.0	...
4214570	  785.8	  575.7	 4923.0	...
4214571	  785.7	  575.7	 4921.0	...
4214572	  785.6	  575.6	 4918.0	...
4214573	  785.5	  575.4	 4915.0	...
4214574	  785.5	  575.2	 4911.0	...
4214575	  785.5	  575.3	 4907.0	...
4214576	  785.5	  575.4	 4904.0	...
4214577	  785.5	  575.6	 4901.0	...
4214578	  785.4	  575.8	 4899.0	...
4214579	  785.2	  576.1	 4896.0	...
4214580	  785.2	  576.5	 4895.0	...
4214581	  785.2	  576.9	 4894.0	...
4214582	  785.2	  577.5	 4894.0	...
4214583	  785.3	  578.1	 4892.0	...
4214584	  785.5	  578.2	 4890.0	...
4214585	  785.5	  578.3	 4891.0	...
4214586	  785.5	  578.4	 4892.0	...
4214587	  785.5	  578.4	 4892.0	...
4214588	  785.6	  578.5	 4890.0	...
4214589	  785.8	  578.4	 4888.0	...
4214590	  785.9	  578.4	 4886.0	...
4214591	  786.1	  578.3	 4884.0	...
4214592	  786.1	  578.2	 4883.0	...
4214593	  786.3	  578.1	 4882.0	...
4214594	  786.4	  578.3	 4881.0	...
4214595	  786.5	  578.5	 4877.0	...
4214596	  786.5	  578.7	 4875.0	...
4214597	  786.4	  578.6	 4873.0	...
4214598	  786.3	  578.5	 4870.0	...
4214599	  786.3	  578.6	 4867.0	...
4214600	  786.4	  578.8	 4865.0	...
4214601	  786.4	  579.0	 4866.0	...
4214602	  786.5	  579.3	 4861.0	...
4214603	  786.5	  579.4	 4855.0	...
4214604	  786.5	  579.5	 4850.0	...
4214605	  786.5	  579.5	 4850.0	...
4214606	  786.5	  579.6	 4850.0	...
4214607	  786.5	  579.8	 4847.0	...
4214608	  786.5	  580.0	 4843.0	...
4214609	  786.5	  580.3	 4840.0	...
4214610	  786.5	  580.4	 4840.0	...
4214611	  786.5	  580.8	 4838.0	...
4214612	  786.4	  581.2	 4836.0	...
4214613	  786.3	  581.6	 4833.0	...
4214614	  786.2	  581.6	 4833.0	...
4214615	  786.0	  581.4	 4833.0	...
4214616	  786.0	  581.1	 4832.0	...
4214617	  786.0	  581.0	 4831.0	...
4214618	  786.1	  581.2	 4829.0	...
4214619	  786.1	  581.4	 4829.0	...
4214620	  786.0	  581.3	 4827.0	...
4214621	  785.9	  580.9	 4825.0	...
4214622	  785.7	  580.5	 4822.0	...
4214623	  785.5	  580.6	 4821.0	...
4214624	  785.3	  580.8	 4820.0	...
4214625	  785.3	  581.2	 4817.0	...
4214626	  785.2	  581.3	 4814.0	...
4214627	  785.1	  581.4	 4810.0	...
4214628	  785.1	  581.4	 4808.0	...
4214629	  785.2	  581.4	 4806.0	...
4214630	  785.4	  581.4	 4806.0	...
4214631	  785.5	  581.4	 4808.0	...
4214632	  785.8	  581.3	 4811.0	...
4214633	  786.0	  581.3	 4812.0	...
4214634	  786.0	  581.5	 4811.0	...
4214635	  785.8	  581.7	 4810.0	...
4214636	  785.6	  581.9	 4808.0	...
4214637	  785.5	  581.8	 4807.0	...
4214638	  785.5	  581.8	 4807.0	...
4214639	  785.5	  581.9	 4806.0	...
4214640	  785.4	  581.9	 4806.0	...
4214641	  785.3	  582.0	 4805.0	...
4214642	  785.2	  582.1	 4804.0	...
4214643	  785.0	  582.1	 4804.0	...
4214644	  784.8	  582.1	 4804.0	...
4214645	  784.6	  582.1	 4801.0	...
4214646	  784.6	  582.1	 4798.0	...
4214647	  784.5	  582.1	 4794.0	...
4214648	  784.4	  582.3	 4792.0	...
4214649	  784.4	  582.5	 4790.0	...
4214650	  784.4	  582.6	 4788.0	...
4214651	  784.7	  582.4	 4785.0	...
4214652	  784.9	  582.1	 4781.0	...
4214653	  784.9	  581.8	 4777.0	...
4214654	  784.7	  581.6	 4777.0	...
4214655	  784.5	  581.7	 4777.0	...
4214656	  784.4	  581.9	 4777.0	...
4214657	  784.4	  581.9	 4777.0	...
4214658	  784.4	  581.9	 4776.0	...
4214659	  784.3	  582.2	 4776.0	...
4214660	  784.2	  582.6	 4777.0	...
4214661	  784.2	  582.9	 4775.0	...
4214662	  784.3	  582.9	 4772.0	...
4214663	  784.5	  583.0	 4769.0	...
4214664	  784.5	  583.2	 4769.0	...
4214665	  784.6	  583.4	 4769.0	...
4214666	  784.6	  583.6	 4769.0	...
4214667	  784.8	  583.7	 4769.0	...
4214668	  785.0	  583.7	 4770.0	...
4214669	  785.2	  584.0	 4770.0	...
4214670	  785.1	  584.4	 4769.0	...
4214671	  785.1	  584.7	 4768.0	...
4214672	  785.0	  584.6	 4767.0	...
4214673	  784.9	  584.6	 4764.0	...
4214674	  784.8	  584.6	 4762.0	...
4214675	  784.7	  584.6	 4759.0	...
4214676	  784.7	  584.7	 4759.0	...
4214677	  784.5	  584.7	 4759.0	...
4214678	  784.3	  584.8	 4759.0	...
4214679	  784.1	  584.9	 4758.0	...
4214680	  784.1	  585.0	 4757.0	...
4214681	  784.0	  585.0	 4755.0	...
4214682	  784.0	  585.1	 4754.0	...
4214683	  784.1	  585.1	 4754.0	...
4214684	  784.2	  585.0	 4753.0	...
4214685	  784.4	  584.9	 4753.0	...
4214686	  784.4	  584.9	 4750.0	...
4214687	  784.5	  585.0	 4746.0	...
4214688	  784.6	  585.2	 4742.0	...
4214689	  784.7	  585.6	 4744.0	...
4214690	  784.7	  585.8	 4746.0	...
4214691	  784.6	  586.0	 4744.0	...
4214692	  784.5	  586.1	 4742.0	...
4214693	  784.5	  586.1	 4739.0	...
4214694	  784.4	  585.8	 4738.0	...
4214695	  784.2	  585.5	 4738.0	...
4214696	  784.0	  585.3	 4736.0	...
4214697	  783.9	  585.4	 4733.0	...
4214698	  783.9	  585.3	 4731.0	...
4214699	  784.0	  585.1	 4731.0	...
4214700	  784.1	  585.1	 4730.0	...
4214701	  784.3	  585.3	 4729.0	...
4214702	  784.5	  585.5	 4729.0	...
4214703	  784.6	  585.5	 4730.0	...
4214704	  784.4	  585.5	 4732.0	...
4214705	  784.1	  585.5	 4732.0	...
4214706	  783.8	  585.5	 4728.0	...
4214707	  783.7	  585.5	 4725.0	...
4214708	  783.6	  585.4	 4725.0	...
4214709	  783.7	  585.5	 4727.0	...
4214710	  783.8	  585.6	 4725.0	...
4214711	  783.9	  585.7	 4721.0	...
4214712	  783.9	  585.8	 4718.0	...
4214713	  783.8	  586.0	 4718.0	...
4214714	  783.9	  586.0	 4718.0	...
4214715	  784.0	  586.1	 4718.0	...
4214716	  784.3	  586.2	 4719.0	...
4214717	  784.3	  586.4	 4719.0	...
4214718	  784.4	  586.4	 4718.0	...
4214719	  784.4	  586.6	 4717.0	...
4214720	  784.4	  586.9	 4716.0	...
4214721	  784.7	  587.2	 4716.0	...
4214722	  785.0	  587.5	 4716.0	...
4214723	  785.1	  587.7	 4716.0	...
4214724	  785.0	  588.1	 4716.0	...
4214725	  785.0	  588.5	 4715.0	...
4214726	  784.9	  588.7	 4715.0	...
4214727	  785.0	  588.9	 4715.0	...
4214728	  785.0	  588.9	 4715.0	...
4214729	  785.1	  589.0	 4715.0	...
4214730	  785.0	  589.0	 4714.0	...
4214731	  784.9	  589.1	 4714.0	...
4214732	  785.0	  589.2	 4713.0	...
4214733	  785.1	  589.3	 4712.0	...
4214734	  785.3	  589.2	 4713.0	...
4214735	  785.4	  589.2	 4714.0	...
4214736	  785.4	  589.3	 4714.0	...
4214737	  785.4	  589.4	 4712.0	...
4214738	  785.3	  589.5	 4711.0	...
4214739	  785.2	  589.3	 4712.0	...
4214740	  785.1	  589.0	 4713.0	...
4214741	  785.1	  588.8	 4712.0	...
4214742	  785.1	  588.6	 4712.0	...
4214743	  785.2	  588.5	 4715.0	...
4214744	  785.3	  588.8	 4718.0	...
4214745	  785.1	  589.2	 4720.0	...
4214746	  784.9	  589.6	 4718.0	...
4214747	  784.6	  589.6	 4717.0	...
4214748	  784.5	  589.7	 4717.0	...
4214749	  784.4	  589.8	 4717.0	...
4214750	  784.2	  589.9	 4717.0	...
4214751	  784.0	  589.9	 4718.0	...
4214752	  783.8	  589.9	 4718.0	...
4214753	  783.8	  589.9	 4718.0	...
4214754	  783.7	  590.0	 4719.0	...
4214755	  783.5	  590.4	 4718.0	...
4214756	  783.3	  590.7	 4718.0	...
4214757	  783.2	  591.1	 4718.0	...
4214758	  783.1	  591.2	 4718.0	...
4214759	  783.1	  591.3	 4718.0	...
4214760	  783.2	  591.3	 4718.0	...
4214761	  783.2	  591.3	 4717.0	...
4214762	  783.3	  591.3	 4715.0	...
4214763	  783.6	  591.2	 4713.0	...
4214764	  783.9	  591.0	 4712.0	...
4214765	  784.1	  590.7	 4712.0	...
4214766	  784.1	  590.2	 4711.0	...
4214767	  784.2	  590.0	 4711.0	...
4214768	  784.1	  589.5	 4712.0	...
4214769	  784.1	  589.3	 4710.0	...
4214770	  784.3	  589.1	 4708.0	...
4214771	  784.6	  589.3	 4707.0	...
4214772	  784.8	  589.5	 4708.0	...
4214773	  784.8	  589.8	 4707.0	...
4214774	  784.8	  590.1	 4705.0	...
4214775	  785.0	  590.3	 4703.0	...
4214776	  785.3	  590.4	 4702.0	...
4214777	  785.6	  590.2	 4702.0	...
4214778	  785.8	  590.3	 4701.0	...
4214779	  785.9	  590.6	 4701.0	...
4214780	  785.9	  590.9	 4701.0	...
4214781	  785.7	  590.9	 4701.0	...
4214782	  785.5	  591.0	 4701.0	...
4214783	  785.3	  590.9	 4702.0	...
4214784	  785.2	  590.6	 4702.0	...
4214785	  785.1	  590.3	 4703.0	...
4214786	  785.6	  590.3	 4702.0	...
4214787	  786.1	  590.5	 4702.0	...
4214788	  786.6	  590.7	 4702.0	...
4214789	  786.6	  590.5	 4702.0	...
4214790	  786.5	  590.3	 4702.0	...
4214791	  786.3	  590.1	 4702.0	...
4214792	  786.0	  590.1	 4700.0	...
4214793	  785.7	  590.3	 4699.0	...
4214794	  785.7	  590.4	 4700.0	...
4214795	  785.8	  590.6	 4702.0	...
4214796	  785.9	  590.8	 4704.0	...
4214797	  786.0	  591.0	 4704.0	...
4214798	  786.2	  591.1	 4704.0	...
4214799	  786.4	  591.1	 4704.0	...
4214800	  786.6	  591.2	 4703.0	...
4214801	  786.8	  591.3	 4703.0	...
4214802	  786.9	  591.4	 4703.0	...
4214803	  786.9	  591.5	 4703.0	...
4214804	  786.9	  591.7	 4703.0	...
4214805	  786.9	  591.5	 4702.0	...
4214806	  786.5	  591.3	 4701.0	...
4214807	  786.2	  591.1	 4703.0	...
4214808	  785.8	  591.1	 4705.0	...
4214809	  785.7	  591.1	 4707.0	...
4214810	  785.6	  591.3	 4707.0	...
4214811	  785.4	  591.6	 4707.0	...
4214812	  785.4	  591.9	 4708.0	...
4214813	  785.7	  591.8	 4710.0	...
4214814	  786.1	  591.8	 4713.0	...
4214815	  786.5	  591.8	 4713.0	...
4214816	  786.4	  591.8	 4711.0	...
4214817	  786.3	  592.0	 4707.0	...
4214818	  786.2	  592.2	 4704.0	...
4214819	  786.1	  592.6	 4704.0	...
4214820	  785.9	  592.7	 4704.0	...
4214821	  786.0	  592.8	 4704.0	...
4214822	  786.1	  592.7	 4704.0	...
4214823	  786.2	  592.6	 4704.0	...
4214824	  786.1	  592.4	 4704.0	...
4214825	  786.0	  592.2	 4704.0	...
4214826	  785.9	  592.1	 4704.0	...
4214827	  786.2	  592.0	 4706.0	...
4214828	  786.4	  591.9	 4708.0	...
4214829	  786.7	  591.9	 4709.0	...
4214830	  786.7	  592.0	 4707.0	...
4214831	  786.7	  592.1	 4707.0	...
4214832	  786.5	  592.1	 4708.0	...
4214833	  786.5	  592.2	 4709.0	...
4214834	  786.5	  592.3	 4709.0	...
4214835	  786.7	  592.3	 4710.0	...
4214836	  786.7	  592.3	 4710.0	...
4214837	  786.7	  592.2	 4709.0	...
4214838	  786.6	  592.1	 4708.0	...
4214839	  786.6	  592.1	 4710.0	...
4214840	  786.5	  592.1	 4711.0	...
4214841	  786.4	  592.2	 4713.0	...
4214842	  786.4	  592.1	 4712.0	...
4214843	  786.4	  592.1	 4712.0	...
4214844	  786.4	  592.1	 4711.0	...
4214845	  786.4	  592.2	 4711.0	...
4214846	  786.3	  592.6	 4711.0	...
4214847	  786.1	  593.0	 4711.0	...
4214848	  786.0	  593.2	 4712.0	...
4214849	  786.2	  593.1	 4712.0	...
4214850	  786.5	  593.0	 4712.0	...
4214851	  786.7	  592.9	 4712.0	...
4214852	  786.6	  592.9	 4711.0	...
4214853	  786.5	  592.9	 4711.0	...
4214854	  786.4	  592.9	 4711.0	...
4214855	  786.5	  593.0	 4710.0	...
4214856	  786.7	  593.3	 4709.0	...
4214857	  786.8	  593.6	 4712.0	...
4214858	  786.8	  593.7	 4715.0	...
4214859	  786.6	  593.7	 4717.0	...
4214860	  786.4	  593.7	 4717.0	...
4214861	  786.2	  593.6	 4717.0	...
4214862	  786.2	  593.4	 4719.0	...
4214863	  786.1	  593.2	 4721.0	...
4214864	  786.2	  592.8	 4722.0	...
4214865	  786.4	  592.5	 4722.0	...
4214866	  786.5	  592.2	 4721.0	...
4214867	  786.6	  592.5	 4721.0	...
4214868	  786.6	  592.8	 4722.0	...
4214869	  786.8	  593.0	 4723.0	...
4214870	  787.1	  593.0	 4723.0	...
4214871	  787.1	  593.0	 4727.0	...
4214872	  786.9	  593.0	 4730.0	...
4214873	  786.6	  593.1	 4731.0	...
4214874	  786.6	  593.0	 4731.0	...
4214875	  786.6	  593.2	 4731.0	...
4214876	  786.5	  593.3	 4732.0	...
4214877	  786.6	  593.4	 4732.0	...
4214878	  786.9	  593.4	 4732.0	...
4214879	  787.1	  593.3	 4730.0	...
4214880	  787.2	  593.3	 4731.0	...
4214881	  787.2	  593.0	 4733.0	...
4214882	  787.2	  592.6	 4735.0	...
4214883	  787.2	  592.3	 4735.0	...
4214884	  787.2	  592.2	 4735.0	...
4214885	  787.1	  592.4	 4735.0	...
4214886	  787.1	  593.1	 4735.0	...
4214887	  786.9	  593.7	 4734.0	...
4214888	  786.7	  594.2	 4733.0	...
4214889	  786.6	  594.3	 4731.0	...
4214890	  786.6	  594.3	 4731.0	...
4214891	  786.6	  594.4	 4731.0	...
4214892	  786.4	  594.5	 4732.0	...
4214893	  786.2	  594.6	 4733.0	...
4214894	  786.0	  594.5	 4734.0	...
4214895	  785.9	  594.2	 4735.0	...
4214896	  785.8	  594.1	 4735.0	...
4214897	  785.8	  594.0	 4735.0	...
4214898	  785.8	  594.0	 4734.0	...
4214899	  785.8	  594.0	 4733.0	...
4214900	  785.8	  594.1	 4732.0	...
4214901	  785.8	  594.1	 4732.0	...
4214902	  785.7	  594.1	 4736.0	...
4214903	  785.7	  594.2	 4740.0	...
4214904	  786.0	  594.3	 4743.0	...
4214905	  786.4	  594.5	 4744.0	...
4214906	  786.8	  594.6	 4747.0	...
4214907	  786.8	  594.7	 4749.0	...
4214908	  786.8	  594.6	 4749.0	...
4214909	  786.6	  594.4	 4748.0	...
4214910	  786.5	  594.5	 4749.0	...
4214911	  786.3	  594.6	 4751.0	...
4214912	  786.2	  594.6	 4753.0	...
4214913	  786.1	  594.5	 4753.0	...
4214914	  786.1	  594.4	 4751.0	...
4214915	  786.1	  594.5	 4748.0	...
4214916	  786.2	  594.5	 4748.0	...
4214917	  786.4	  594.5	 4749.0	...
4214918	  786.6	  594.4	 4750.0	...
4214919	  786.8	  594.4	 4750.0	...
4214920	  786.8	  594.3	 4750.0	...
4214921	  786.7	  594.0	 4751.0	...
4214922	  786.6	  593.9	 4753.0	...
4214923	  786.6	  593.9	 4754.0	...
4214924	  786.8	  593.9	 4754.0	...
4214925	  787.1	  593.7	 4753.0	...
4214926	  787.2	  593.6	 4753.0	...
4214927	  787.3	  593.8	 4753.0	...
4214928	  787.3	  593.9	 4753.0	...
4214929	  787.3	  593.8	 4753.0	...
4214930	  787.2	  593.9	 4753.0	...
4214931	  787.1	  593.9	 4754.0	...
4214932	  787.3	  594.0	 4754.0	...
4214933	  787.4	  594.1	 4755.0	...
4214934	  787.6	  594.1	 4754.0	...
4214935	  787.6	  594.1	 4752.0	...
4214936	  787.7	  593.8	 4751.0	...
4214937	  787.6	  593.5	 4753.0	...
4214938	  787.5	  593.4	 4753.0	...
4214939	  787.3	  593.6	 4752.0	...
4214940	  787.2	  593.9	 4753.0	...
4214941	  787.1	  594.2	 4756.0	...
4214942	  787.0	  594.6	 4759.0	...
4214943	  786.8	  594.7	 4762.0	...
4214944	  786.7	  594.5	 4765.0	...
4214945	  786.9	  594.3	 4768.0	...
4214946	  787.2	  594.2	 4768.0	...
4214947	  787.3	  594.2	 4767.0	...
4214948	  787.2	  594.3	 4769.0	...
4214949	  787.0	  594.5	 4771.0	...
4214950	  786.9	  594.8	 4773.0	...
4214951	  786.7	  595.1	 4773.0	...
4214952	  786.8	  595.3	 4774.0	...
4214953	  786.8	  595.3	 4775.0	...
4214954	  786.9	  595.3	 4776.0	...
4214955	  786.8	  595.3	 4777.0	...
4214956	  786.7	  595.1	 4777.0	...
4214957	  786.9	  594.9	 4777.0	...
4214958	  787.1	  594.8	 4780.0	...
4214959	  787.2	  594.8	 4783.0	...
4214960	  787.2	  594.9	 4784.0	...
4214961	  787.2	  595.1	 4783.0	...
4214962	  787.0	  595.2	 4782.0	...
4214963	  786.8	  595.3	 4783.0	...
4214964	  786.5	  595.4	 4783.0	...
4214965	  786.5	  595.5	 4783.0	...
4214966	  786.4	  595.7	 4785.0	...
4214967	  786.3	  595.9	 4787.0	...
4214968	  786.3	  595.9	 4789.0	...
4214969	  786.3	  595.8	 4789.0	...
4214970	  786.4	  595.6	 4790.0	...
4214971	  786.4	  595.6	 4791.0	...
4214972	  786.4	  595.6	 4791.0	...
4214973	  786.4	  595.6	 4792.0	...
4214974	  786.3	  595.6	 4793.0	...
4214975	  786.3	  595.2	 4795.0	...
4214976	  786.4	  594.9	 4797.0	...
4214977	  786.5	  594.6	 4799.0	...
4214978	  786.9	  594.7	 4800.0	...
4214979	  787.2	  594.5	 4800.0	...
4214980	  787.4	  594.3	 4800.0	...
4214981	  787.2	  594.1	 4799.0	...
4214982	  787.0	  594.0	 4799.0	...
4214983	  786.9	  594.0	 4798.0	...
4214984	  786.9	  594.0	 4798.0	...
4214985	  786.8	  594.1	 4801.0	...
4214986	  786.7	  594.3	 4803.0	...
4214987	  786.5	  594.3	 4807.0	...
4214988	  786.5	  594.0	 4808.0	...
4214989	  786.5	  593.8	 4811.0	...
4214990	  786.5	  593.7	 4811.0	...
4214991	  786.6	  593.6	 4812.0	...
4214992	  786.7	  593.5	 4812.0	...
4214993	  786.8	  593.5	 4812.0	...
4214994	  786.8	  593.3	 4812.0	...
4214995	  786.8	  593.0	 4813.0	...
4214996	  786.9	  592.7	 4813.0	...
4214997	  787.1	  592.7	 4814.0	...
4214998	  787.1	  592.7	 4813.0	...
4214999	  787.2	  592.7	 4815.0	...
4215000	  787.2	  592.8	 4817.0	...
4215001	  787.4	  593.0	 4819.0	...
4215002	  787.6	  593.1	 4820.0	...
4215003	  787.5	  593.4	 4820.0	...
4215004	  787.3	  593.9	 4821.0	...
4215005	  787.0	  594.2	 4822.0	...
4215006	  787.0	  594.1	 4823.0	...
4215007	  787.0	  593.9	 4822.0	...
4215008	  786.9	  593.9	 4820.0	...
4215009	  786.7	  593.5	 4820.0	...
4215010	  786.9	  593.0	 4820.0	...
4215011	  787.1	  592.7	 4822.0	...
4215012	  787.4	  592.8	 4824.0	...
4215013	  787.4	  592.9	 4825.0	...
4215014	  787.2	  593.0	 4826.0	...
4215015	  787.1	  593.5	 4828.0	...
4215016	  787.1	  593.9	 4829.0	...
4215017	  787.1	  594.3	 4830.0	...
4215018	  787.2	  594.3	 4831.0	...
4215019	  787.2	  594.3	 4835.0	...
4215020	  787.1	  594.4	 4839.0	...
4215021	  787.0	  594.5	 4841.0	...
4215022	  786.9	  594.6	 4842.0	...
4215023	  786.8	  594.6	 4842.0	...
4215024	  786.8	  594.6	 4844.0	...
4215025	  786.7	  594.5	 4846.0	...
4215026	  786.6	  594.7	 4848.0	...
4215027	  786.6	  595.0	 4850.0	...
4215028	  786.6	  595.4	 4851.0	...
4215029	  786.7	  595.5	 4852.0	...
4215030	  786.7	  595.7	 4853.0	...
4215031	  786.7	  595.7	 4853.0	...
4215032	  786.9	  595.8	 4853.0	...
4215033	  787.1	  595.9	 4853.0	...
4215034	  787.2	  596.1	 4853.0	...
4215035	  787.3	  596.2	 4853.0	...
4215036	  787.4	  596.1	 4852.0	...
4215037	  787.4	  595.7	 4853.0	...
4215038	  787.3	  595.2	 4855.0	...
4215039	  786.9	  594.9	 4857.0	...
4215040	  786.5	  594.9	 4858.0	...
4215041	  786.1	  594.7	 4858.0	...
MSG	4215042 0000 _ Experiment Start
4215042	  786.2	  594.4	 4860.0	...
4215043	  786.3	  594.3	 4863.0	...
4215044	  786.5	  594.3	 4865.0	...
4215045	  786.6	  594.4	 4865.0	...
4215046	  787.0	  594.6	 4865.0	...
4215047	  787.2	  594.6	 4865.0	...
4215048	  787.3	  594.5	 4864.0	...
4215049	  787.3	  594.6	 4863.0	...
4215050	  787.3	  594.7	 4865.0	...
4215051	  787.4	  594.8	 4869.0	...
4215052	  787.2	  594.8	 4872.0	...
4215053	  786.9	  594.9	 4869.0	...
4215054	  786.5	  595.0	 4867.0	...
4215055	  786.5	  595.0	 4867.0	...
4215056	  786.6	  595.1	 4868.0	...
4215057	  786.7	  595.2	 4870.0	...
4215058	  786.5	  595.1	 4870.0	...
4215059	  786.4	  595.0	 4871.0	...
4215060	  786.4	  594.9	 4873.0	...
4215061	  786.7	  595.0	 4874.0	...
4215062	  787.0	  595.0	 4874.0	...
4215063	  787.0	  595.1	 4875.0	...
4215064	  787.0	  595.1	 4875.0	...
4215065	  787.1	  595.0	 4876.0	...
4215066	  787.3	  595.0	 4876.0	...
4215067	  787.5	  595.0	 4876.0	...
4215068	  787.6	  595.0	 4877.0	...
4215069	  787.5	  595.0	 4880.0	...
4215070	  787.5	  595.0	 4882.0	...
4215071	  787.5	  594.9	 4885.0	...
4215072	  787.2	  594.9	 4885.0	...
4215073	  786.9	  595.0	 4886.0	...
4215074	  786.7	  595.3	 4886.0	...
4215075	  786.8	  595.6	 4887.0	...
4215076	  787.1	  595.7	 4887.0	...
4215077	  787.2	  595.6	 4888.0	...
4215078	  787.4	  595.6	 4890.0	...
4215079	  787.3	  595.6	 4892.0	...
4215080	  787.3	  595.6	 4893.0	...
4215081	  787.3	  595.9	 4892.0	...
4215082	  787.1	  596.3	 4892.0	...
4215083	  786.9	  596.6	 4891.0	...
4215084	  786.7	  596.8	 4891.0	...
4215085	  786.6	  596.7	 4892.0	...
4215086	  786.6	  596.7	 4892.0	...
4215087	  786.7	  596.6	 4892.0	...
4215088	  787.0	  596.6	 4893.0	...
4215089	  787.2	  596.6	 4896.0	...
4215090	  787.2	  596.5	 4899.0	...
4215091	  787.1	  596.4	 4901.0	...
4215092	  787.1	  596.2	 4901.0	...
4215093	  787.0	  596.1	 4901.0	...
4215094	  787.0	  596.2	 4901.0	...
4215095	  787.1	  596.3	 4901.0	...
4215096	  787.2	  596.4	 4901.0	...
4215097	  787.2	  596.3	 4903.0	...
4215098	  787.1	  596.1	 4904.0	...
4215099	  786.9	  596.0	 4905.0	...
4215100	  786.7	  595.9	 4905.0	...
4215101	  786.7	  595.8	 4906.0	...
4215102	  786.7	  595.9	 4907.0	...
4215103	  786.9	  596.0	 4909.0	...
4215104	  787.0	  596.0	 4910.0	...
4215105	  787.1	  595.9	 4912.0	...
4215106	  787.1	  596.2	 4913.0	...
4215107	  787.2	  596.5	 4915.0	...
4215108	  787.2	  596.7	 4913.0	...
4215109	  787.2	  596.5	 4911.0	...
4215110	  787.1	  596.1	 4909.0	...
4215111	  787.0	  595.7	 4910.0	...
4215112	  786.9	  595.4	 4910.0	...
4215113	  786.7	  595.1	 4910.0	...
4215114	  786.6	  595.0	 4912.0	...
4215115	  786.4	  595.1	 4914.0	...
4215116	  786.3	  595.1	 4919.0	...
4215117	  786.1	  594.8	 4922.0	...
4215118	  786.1	  594.5	 4924.0	...
4215119	  786.0	  594.2	 4924.0	...
4215120	  785.9	  594.1	 4924.0	...
4215121	  785.8	  594.0	 4923.0	...
4215122	  785.7	  594.3	 4922.0	...
4215123	  785.9	  594.7	 4924.0	...
4215124	  786.1	  595.0	 4927.0	...
4215125	  786.3	  595.0	 4931.0	...
4215126	  786.2	  594.8	 4931.0	...
4215127	  786.0	  594.7	 4932.0	...
4215128	  785.8	  594.5	 4935.0	...
4215129	  785.8	  594.5	 4937.0	...
4215130	  785.9	  594.6	 4941.0	...
4215131	  786.0	  594.7	 4942.0	...
4215132	  786.1	  594.8	 4943.0	...
4215133	  786.1	  594.9	 4941.0	...
4215134	  786.2	  595.2	 4938.0	...
4215135	  786.3	  595.4	 4938.0	...
4215136	  786.3	  595.6	 4940.0	...
4215137	  786.3	  595.5	 4942.0	...
4215138	  786.1	  595.5	 4943.0	...
4215139	  785.8	  595.5	 4944.0	...
4215140	  785.5	  595.4	 4944.0	...
4215141	  785.5	  595.3	 4945.0	...
4215142	  785.5	  595.1	 4948.0	...
4215143	  785.5	  595.0	 4950.0	...
4215144	  785.5	  595.0	 4953.0	...
4215145	  785.4	  595.0	 4954.0	...
4215146	  785.2	  595.1	 4956.0	...
4215147	  785.2	  595.2	 4957.0	...
4215148	  785.4	  595.6	 4955.0	...
4215149	  785.6	  596.1	 4953.0	...
4215150	  785.8	  596.4	 4951.0	...
4215151	  785.9	  596.5	 4954.0	...
4215152	  785.9	  596.5	 4956.0	...
4215153	  786.1	  596.5	 4958.0	...
4215154	  786.2	  596.5	 4959.0	...
4215155	  786.2	  596.8	 4960.0	...
4215156	  786.0	  597.1	 4961.0	...
4215157	  785.7	  597.2	 4963.0	...
4215158	  785.4	  597.0	 4965.0	...
4215159	  785.2	  596.7	 4967.0	...
4215160	  785.3	  596.5	 4969.0	...
4215161	  785.3	  596.6	 4970.0	...
4215162	  785.4	  596.7	 4971.0	...
4215163	  785.4	  596.8	 4973.0	...
4215164	  785.4	  596.8	 4974.0	...
4215165	  785.4	  596.8	 4976.0	...
4215166	  785.4	  596.8	 4977.0	...
4215167	  785.5	  597.0	 4977.0	...
4215168	  785.5	  597.2	 4977.0	...
4215169	  785.4	  597.3	 4977.0	...
4215170	  785.4	  597.4	 4978.0	...
4215171	  785.4	  597.2	 4977.0	...
4215172	  785.5	  596.9	 4977.0	...
4215173	  785.6	  596.6	 4976.0	...
4215174	  785.7	  596.4	 4977.0	...
4215175	  785.7	  596.3	 4977.0	...
4215176	  785.6	  596.2	 4980.0	...
4215177	  785.5	  596.1	 4982.0	...
4215178	  785.5	  596.0	 4984.0	...
4215179	  785.5	  596.0	 4984.0	...
4215180	  785.6	  596.1	 4985.0	...
4215181	  785.6	  596.2	 4986.0	...
4215182	  785.6	  596.4	 4986.0	...
4215183	  785.6	  596.6	 4986.0	...
4215184	  785.3	  596.9	 4985.0	...
4215185	  785.1	  597.0	 4986.0	...
4215186	  784.9	  597.1	 4987.0	...
4215187	  784.9	  597.2	 4988.0	...
4215188	  784.9	  596.8	 4993.0	...
4215189	  784.9	  596.5	 4997.0	...
4215190	  784.8	  596.4	 5001.0	...
4215191	  784.8	  596.6	 5000.0	...
4215192	  784.7	  596.9	 4999.0	...
4215193	  784.7	  596.9	 4999.0	...
4215194	  784.7	  596.8	 4999.0	...
4215195	  784.7	  596.6	 4998.0	...
4215196	  784.6	  596.4	 4998.0	...
4215197	  784.7	  596.3	 4996.0	...
4215198	  784.7	  596.3	 4995.0	...
4215199	  784.7	  596.3	 4997.0	...
4215200	  784.8	  596.3	 5000.0	...
4215201	  784.5	  596.3	 5003.0	...
4215202	  784.3	  596.4	 5003.0	...
4215203	  784.0	  596.4	 5004.0	...
4215204	  784.1	  596.4	 5006.0	...
4215205	  784.1	  596.4	 5008.0	...
4215206	  784.1	  596.5	 5008.0	...
4215207	  784.1	  596.5	 5008.0	...
4215208	  784.0	  596.5	 5009.0	...
4215209	  784.0	  596.6	 5011.0	...
4215210	  784.0	  596.5	 5013.0	...
4215211	  784.0	  596.4	 5015.0	...
4215212	  783.9	  596.3	 5014.0	...
4215213	  783.8	  596.3	 5014.0	...
4215214	  783.7	  596.3	 5015.0	...
4215215	  783.7	  596.3	 5017.0	...
4215216	  783.7	  596.2	 5018.0	...
4215217	  783.7	  596.2	 5020.0	...
4215218	  783.7	  596.2	 5021.0	...
4215219	  783.6	  596.3	 5023.0	...
4215220	  783.7	  596.3	 5024.0	...
4215221	  783.9	  596.4	 5024.0	...
4215222	  784.2	  596.4	 5025.0	...
4215223	  784.3	  596.3	 5025.0	...
4215224	  784.4	  596.2	 5025.0	...
4215225	  784.4	  596.1	 5027.0	...
4215226	  784.4	  596.1	 5029.0	...
4215227	  784.5	  596.1	 5030.0	...
4215228	  784.5	  596.0	 5030.0	...
4215229	  784.3	  596.1	 5030.0	...
4215230	  784.1	  596.2	 5030.0	...
4215231	  783.9	  596.2	 5030.0	...
4215232	  784.0	  596.1	 5030.0	...
4215233	  784.1	  596.0	 5033.0	...
4215234	  784.2	  596.0	 5036.0	...
4215235	  784.3	  596.2	 5040.0	...
4215236	  784.3	  596.3	 5040.0	...
4215237	  784.2	  596.4	 5041.0	...
4215238	  784.1	  596.3	 5041.0	...
4215239	  784.0	  596.3	 5041.0	...
4215240	  784.0	  596.3	 5042.0	...
4215241	  784.0	  596.2	 5044.0	...
4215242	  784.0	  596.0	 5047.0	...
4215243	  784.0	  596.0	 5049.0	...
4215244	  783.9	  595.9	 5049.0	...
4215245	  783.8	  595.9	 5049.0	...
4215246	  783.8	  595.8	 5047.0	...
4215247	  783.8	  595.7	 5047.0	...
4215248	  783.8	  595.6	 5049.0	...
4215249	  783.8	  595.5	 5051.0	...
4215250	  783.8	  595.8	 5053.0	...
4215251	  783.8	  596.1	 5054.0	...
4215252	  783.8	  596.3	 5057.0	...
4215253	  783.9	  596.4	 5059.0	...
4215254	  783.9	  596.5	 5062.0	...
4215255	  783.8	  596.5	 5060.0	...
MSG	4215256 0000 _ Number On
4215256	  783.8	  596.6	 5060.0	...
4215257	  783.7	  596.7	 5059.0	...
4215258	  783.8	  596.5	 5061.0	...
4215259	  783.8	  596.2	 5061.0	...
4215260	  783.7	  595.9	 5061.0	...
4215261	  783.6	  595.9	 5062.0	...
4215262	  783.5	  596.0	 5061.0	...
4215263	  783.5	  596.0	 5060.0	...
4215264	  783.4	  595.9	 5058.0	...
4215265	  783.4	  595.7	 5059.0	...
4215266	  783.5	  595.6	 5060.0	...
4215267	  783.5	  595.5	 5062.0	...
4215268	  783.5	  595.5	 5063.0	...
4215269	  783.6	  595.7	 5064.0	...
4215270	  783.5	  595.9	 5065.0	...
4215271	  783.5	  596.1	 5065.0	...
4215272	  783.4	  596.1	 5064.0	...
4215273	  783.4	  596.1	 5064.0	...
4215274	  783.3	  596.0	 5064.0	...
4215275	  783.2	  595.8	 5066.0	...
4215276	  783.3	  595.5	 5069.0	...
4215277	  783.5	  595.2	 5072.0	...
4215278	  783.7	  594.9	 5073.0	...
4215279	  783.7	  594.9	 5073.0	...
4215280	  783.7	  595.0	 5072.0	...
4215281	  783.6	  595.1	 5071.0	...
4215282	  783.4	  594.9	 5073.0	...
4215283	  783.2	  594.8	 5075.0	...
4215284	  783.0	  594.7	 5077.0	...
4215285	  783.1	  594.7	 5077.0	...
4215286	  783.3	  594.8	 5077.0	...
4215287	  783.5	  594.7	 5078.0	...
4215288	  783.5	  594.5	 5078.0	...
4215289	  783.4	  594.3	 5078.0	...
4215290	  783.5	  594.3	 5078.0	...
4215291	  783.7	  594.2	 5077.0	...
4215292	  783.7	  594.0	 5078.0	...
4215293	  783.5	  593.8	 5080.0	...
4215294	  783.2	  593.6	 5082.0	...
4215295	  783.1	  593.6	 5083.0	...
4215296	  783.0	  593.6	 5084.0	...
4215297	  783.0	  593.7	 5085.0	...
4215298	  782.9	  593.8	 5085.0	...
4215299	  782.9	  593.9	 5085.0	...
4215300	  782.8	  594.0	 5086.0	...
4215301	  782.8	  594.1	 5087.0	...
4215302	  782.8	  594.1	 5088.0	...
4215303	  782.8	  594.1	 5089.0	...
4215304	  782.8	  594.2	 5089.0	...
4215305	  782.8	  594.4	 5088.0	...
4215306	  782.8	  595.0	 5087.0	...
4215307	  782.8	  595.8	 5087.0	...
4215308	  782.8	  596.4	 5088.0	...
4215309	  783.0	  596.5	 5090.0	...
4215310	  783.2	  596.0	 5091.0	...
4215311	  783.2	  595.6	 5091.0	...
4215312	  783.1	  595.4	 5091.0	...
4215313	  782.9	  595.4	 5091.0	...
4215314	  782.7	  595.3	 5092.0	...
4215315	  782.6	  595.1	 5092.0	...
4215316	  782.6	  594.9	 5092.0	...
4215317	  782.6	  594.8	 5093.0	...
4215318	  782.7	  594.7	 5093.0	...
4215319	  782.8	  594.6	 5093.0	...
4215320	  782.8	  594.4	 5093.0	...
4215321	  782.9	  594.3	 5094.0	...
4215322	  783.0	  594.3	 5096.0	...
4215323	  783.0	  594.4	 5098.0	...
4215324	  783.0	  594.7	 5098.0	...
4215325	  782.9	  595.0	 5098.0	...
4215326	  782.7	  594.7	 5097.0	...
4215327	  782.5	  594.3	 5097.0	...
4215328	  782.4	  594.1	 5098.0	...
4215329	  782.3	  594.2	 5100.0	...
4215330	  782.2	  594.5	 5100.0	...
4215331	  782.0	  594.7	 5097.0	...
4215332	  781.9	  595.2	 5099.0	...
4215333	  782.1	  595.7	 5104.0	...
4215334	  782.3	  596.0	 5106.0	...
4215335	  782.6	  596.0	 5105.0	...
4215336	  782.7	  595.9	 5103.0	...
4215337	  782.8	  595.8	 5103.0	...
4215338	  782.9	  595.7	 5103.0	...
4215339	  783.0	  595.8	 5104.0	...
4215340	  783.1	  596.1	 5104.0	...
4215341	  782.8	  596.3	 5105.0	...
4215342	  782.5	  596.3	 5105.0	...
4215343	  782.1	  596.2	 5106.0	...
4215344	  782.1	  596.1	 5108.0	...
4215345	  782.3	  596.1	 5109.0	...
4215346	  782.4	  596.2	 5109.0	...
4215347	  782.6	  596.2	 5110.0	...
4215348	  782.6	  596.3	 5111.0	...
4215349	  782.9	  596.2	 5111.0	...
4215350	  783.2	  596.2	 5112.0	...
4215351	  783.5	  596.1	 5113.0	...
4215352	  783.3	  596.1	 5115.0	...
4215353	  783.2	  596.1	 5114.0	...
4215354	  782.8	  596.0	 5113.0	...
4215355	  782.6	  595.8	 5111.0	...
4215356	  782.4	  595.7	 5111.0	...
4215357	  782.3	  595.8	 5110.0	...
4215358	  782.3	  596.0	 5111.0	...
4215359	  782.3	  596.3	 5112.0	...
4215360	  782.1	  596.3	 5113.0	...
4215361	  781.8	  596.3	 5113.0	...
4215362	  781.6	  596.3	 5112.0	...
4215363	  781.5	  596.5	 5111.0	...
4215364	  781.4	  596.8	 5110.0	...
4215365	  781.4	  597.0	 5110.0	...
4215366	  781.2	  597.2	 5112.0	...
4215367	  781.1	  597.3	 5114.0	...
4215368	  780.9	  597.4	 5116.0	...
4215369	  780.8	  597.5	 5115.0	...
4215370	  780.6	  597.5	 5114.0	...
4215371	  780.7	  597.5	 5112.0	...
4215372	  780.7	  597.4	 5112.0	...
4215373	  780.5	  597.3	 5113.0	...
4215374	  780.2	  597.3	 5115.0	...
4215375	  780.0	  597.4	 5117.0	...
4215376	  780.0	  597.6	 5118.0	...
4215377	  780.1	  597.9	 5118.0	...
4215378	  779.9	  598.1	 5118.0	...
4215379	  779.8	  598.2	 5120.0	...
4215380	  779.8	  598.3	 5123.0	...
4215381	  780.1	  598.4	 5126.0	...
4215382	  780.4	  598.8	 5126.0	...
4215383	  780.6	  599.1	 5125.0	...
4215384	  780.6	  599.3	 5124.0	...
4215385	  780.7	  599.3	 5125.0	...
4215386	  780.7	  599.5	 5125.0	...
4215387	  780.7	  599.7	 5126.0	...
4215388	  780.7	  600.0	 5128.0	...
4215389	  780.8	  600.3	 5130.0	...
4215390	  780.8	  600.4	 5131.0	...
4215391	  780.9	  600.1	 5131.0	...
4215392	  781.1	  599.3	 5129.0	...
4215393	  781.6	  598.4	 5128.0	...
EFIX R   4214190	4215393	1204	  787.4	  587.1	   4961
SSACC R  4215394
4215394	  782.2	  597.0	 5127.0	...
4215395	  783.1	  595.6	 5127.0	...
4215396	  784.0	  593.9	 5126.0	...
4215397	  785.3	  592.3	 5125.0	...
4215398	  786.8	  590.2	 5125.0	...
4215399	  788.4	  588.4	 5125.0	...
4215400	  789.7	  586.9	 5125.0	...
ESACC R  4215394	4215400	7	  782.2	  597.0	  789.7	  586.9	   0.27	     39
SFIX R   4215401
4215401	  791.0	  586.4	 5126.0	...
4215402	  791.8	  585.7	 5126.0	...
4215403	  792.8	  585.3	 5127.0	...
4215404	  793.1	  585.0	 5127.0	...
4215405	  793.5	  584.9	 5126.0	...
4215406	  793.4	  585.0	 5122.0	...
4215407	  793.4	  585.3	 5118.0	...
4215408	  793.4	  585.4	 5115.0	...
4215409	  793.3	  585.7	 5116.0	...
4215410	  793.1	  585.9	 5118.0	...
4215411	  792.7	  585.7	 5120.0	...
4215412	  791.9	  585.4	 5124.0	...
4215413	  790.9	  584.8	 5127.0	...
4215414	  789.9	  584.3	 5129.0	...
4215415	  789.5	  583.4	 5128.0	...
4215416	  789.2	  582.8	 5126.0	...
4215417	  788.9	  582.4	 5125.0	...
4215418	  788.8	  582.1	 5124.0	...
4215419	  788.7	  581.6	 5125.0	...
4215420	  788.5	  581.3	 5125.0	...
4215421	  788.4	  581.0	 5126.0	...
4215422	  788.4	  581.0	 5127.0	...
4215423	  788.2	  581.0	 5128.0	...
4215424	  788.0	  580.8	 5129.0	...
4215425	  787.6	  580.6	 5129.0	...
4215426	  787.0	  580.4	 5129.0	...
4215427	  786.5	  580.4	 5128.0	...
4215428	  785.9	  580.4	 5127.0	...
4215429	  785.7	  580.4	 5128.0	...
4215430	  785.5	  580.5	 5128.0	...
4215431	  785.4	  580.9	 5130.0	...
4215432	  785.4	  581.3	 5130.0	...
4215433	  785.6	  581.7	 5130.0	...
4215434	  786.0	  581.6	 5130.0	...
4215435	  786.3	  581.5	 5130.0	...
4215436	  786.7	  581.4	 5130.0	...
4215437	  786.9	  581.4	 5131.0	...
4215438	  787.0	  581.5	 5131.0	...
4215439	  787.4	  582.0	 5132.0	...
4215440	  787.8	  582.6	 5132.0	...
4215441	  788.0	  583.1	 5130.0	...
4215442	  787.7	  583.2	 5128.0	...
4215443	  787.4	  583.2	 5129.0	...
4215444	  787.1	  583.3	 5132.0	...
4215445	  787.2	  583.2	 5135.0	...
4215446	  787.2	  583.1	 5135.0	...
4215447	  787.1	  583.0	 5136.0	...
4215448	  787.0	  583.0	 5137.0	...
4215449	  786.9	  582.9	 5137.0	...
4215450	  786.9	  582.5	 5137.0	...
4215451	  787.0	  582.2	 5135.0	...
4215452	  787.0	  582.1	 5134.0	...
4215453	  787.1	  582.3	 5134.0	...
4215454	  787.1	  582.4	 5135.0	...
4215455	  787.1	  582.4	 5134.0	...
4215456	  787.0	  582.4	 5133.0	...
4215457	  786.9	  582.4	 5132.0	...
4215458	  786.7	  582.4	 5133.0	...
4215459	  786.5	  582.7	 5135.0	...
4215460	  786.6	  583.1	 5137.0	...
4215461	  786.6	  583.5	 5138.0	...
4215462	  786.6	  583.8	 5139.0	...
4215463	  786.6	  584.1	 5138.0	...
4215464	  786.6	  584.4	 5137.0	...
4215465	  786.6	  584.4	 5137.0	...
4215466	  786.4	  584.0	 5138.0	...
4215467	  786.3	  583.7	 5138.0	...
4215468	  786.1	  583.7	 5139.0	...
4215469	  785.9	  584.0	 5139.0	...
4215470	  785.7	  584.2	 5139.0	...
4215471	  785.7	  584.2	 5139.0	...
4215472	  785.8	  584.1	 5139.0	...
4215473	  785.9	  584.1	 5140.0	...
4215474	  786.1	  584.1	 5140.0	...
4215475	  786.2	  584.2	 5141.0	...
4215476	  786.3	  584.2	 5142.0	...
4215477	  786.4	  584.2	 5143.0	...
4215478	  786.5	  584.2	 5144.0	...
4215479	  786.5	  584.2	 5145.0	...
4215480	  786.3	  584.2	 5143.0	...
4215481	  786.2	  584.2	 5141.0	...
4215482	  786.0	  584.3	 5141.0	...
4215483	  786.1	  584.3	 5143.0	...
4215484	  786.1	  584.1	 5146.0	...
4215485	  786.1	  584.0	 5148.0	...
4215486	  786.2	  583.8	 5149.0	...
4215487	  786.4	  583.7	 5149.0	...
4215488	  786.4	  583.7	 5148.0	...
4215489	  786.3	  583.7	 5146.0	...
4215490	  786.1	  583.4	 5147.0	...
4215491	  786.1	  582.9	 5147.0	...
4215492	  785.8	  582.6	 5145.0	...
4215493	  785.7	  582.9	 5143.0	...
4215494	  785.6	  583.2	 5141.0	...
4215495	  785.9	  583.6	 5141.0	...
4215496	  786.2	  583.8	 5141.0	...
4215497	  786.3	  584.0	 5141.0	...
4215498	  786.0	  584.2	 5143.0	...
4215499	  785.6	  584.3	 5146.0	...
4215500	  785.2	  584.5	 5149.0	...
4215501	  785.1	  584.6	 5150.0	...
4215502	  785.1	  584.6	 5150.0	...
4215503	  785.1	  584.5	 5151.0	...
4215504	  785.4	  584.1	 5151.0	...
4215505	  785.6	  583.7	 5152.0	...
4215506	  785.9	  583.5	 5152.0	...
4215507	  785.8	  583.6	 5151.0	...
4215508	  785.7	  583.6	 5150.0	...
4215509	  785.5	  583.7	 5149.0	...
4215510	  785.5	  583.7	 5149.0	...
4215511	  785.6	  583.9	 5149.0	...
4215512	  785.7	  584.1	 5149.0	...
4215513	  786.1	  584.2	 5149.0	...
4215514	  786.5	  584.2	 5150.0	...
4215515	  786.9	  584.1	 5151.0	...
4215516	  787.0	  584.2	 5152.0	...
4215517	  787.0	  584.2	 5152.0	...
4215518	  787.0	  584.0	 5152.0	...
4215519	  786.8	  583.7	 5152.0	...
4215520	  786.7	  583.5	 5153.0	...
4215521	  786.5	  583.5	 5151.0	...
4215522	  786.4	  583.6	 5149.0	...
4215523	  786.5	  583.6	 5147.0	...
4215524	  786.6	  583.3	 5147.0	...
4215525	  786.7	  583.0	 5147.0	...
4215526	  787.0	  583.1	 5146.0	...
4215527	  787.4	  583.4	 5143.0	...
4215528	  787.8	  583.7	 5141.0	...
4215529	  787.8	  583.7	 5140.0	...
4215530	  787.7	  583.7	 5141.0	...
4215531	  787.7	  583.7	 5143.0	...
4215532	  787.6	  583.9	 5143.0	...
4215533	  787.6	  584.0	 5143.0	...
4215534	  787.6	  584.0	 5143.0	...
4215535	  787.5	  584.0	 5144.0	...
4215536	  787.5	  584.0	 5146.0	...
4215537	  787.5	  583.8	 5148.0	...
4215538	  787.5	  583.6	 5148.0	...
4215539	  787.6	  583.7	 5147.0	...
4215540	  787.7	  584.1	 5146.0	...
4215541	  787.7	  584.5	 5145.0	...
4215542	  787.6	  584.6	 5143.0	...
4215543	  787.6	  584.6	 5142.0	...
4215544	  787.3	  584.6	 5142.0	...
4215545	  787.0	  584.5	 5143.0	...
4215546	  786.8	  584.5	 5143.0	...
4215547	  786.7	  584.4	 5142.0	...
4215548	  786.7	  584.4	 5142.0	...
4215549	  786.7	  584.4	 5142.0	...
4215550	  786.7	  584.4	 5143.0	...
4215551	  786.7	  584.5	 5144.0	...
4215552	  786.8	  584.6	 5145.0	...
4215553	  786.9	  584.7	 5147.0	...
4215554	  787.0	  584.7	 5148.0	...
4215555	  787.0	  584.7	 5149.0	...
4215556	  786.9	  584.8	 5149.0	...
4215557	  786.9	  584.8	 5149.0	...
MSG	4215558 0000 _ Number Off
4215558	  786.7	  584.7	 5146.0	...
4215559	  786.7	  585.0	 5144.0	...
4215560	  786.6	  585.4	 5144.0	...
4215561	  786.5	  585.4	 5145.0	...
4215562	  786.3	  585.1	 5148.0	...
4215563	  786.2	  584.8	 5150.0	...
4215564	  786.2	  585.0	 5151.0	...
4215565	  786.1	  585.3	 5151.0	...
4215566	  786.0	  585.6	 5150.0	...
4215567	  785.9	  585.7	 5151.0	...
4215568	  785.8	  585.7	 5151.0	...
4215569	  785.8	  585.7	 5152.0	...
4215570	  785.8	  585.6	 5153.0	...
4215571	  785.9	  585.6	 5154.0	...
4215572	  785.9	  585.6	 5154.0	...
4215573	  786.0	  585.7	 5154.0	...
4215574	  786.0	  585.9	 5153.0	...
4215575	  785.9	  586.1	 5151.0	...
4215576	  785.9	  586.3	 5150.0	...
4215577	  785.8	  586.3	 5149.0	...
4215578	  785.9	  586.3	 5149.0	...
4215579	  785.7	  586.2	 5149.0	...
4215580	  785.5	  586.0	 5149.0	...
4215581	  785.3	  585.8	 5149.0	...
4215582	  785.3	  585.7	 5148.0	...
4215583	  785.3	  585.7	 5148.0	...
4215584	  785.2	  585.6	 5147.0	...
4215585	  785.2	  585.5	 5146.0	...
4215586	  785.2	  585.6	 5146.0	...
4215587	  785.3	  585.8	 5146.0	...
4215588	  785.2	  586.0	 5146.0	...
4215589	  785.2	  586.1	 5144.0	...
4215590	  785.3	  586.1	 5143.0	...
4215591	  785.4	  585.9	 5143.0	...
4215592	  785.5	  585.7	 5144.0	...
4215593	  785.5	  585.5	 5145.0	...
4215594	  785.6	  585.4	 5144.0	...
4215595	  785.4	  585.4	 5142.0	...
4215596	  785.2	  585.2	 5141.0	...
4215597	  785.0	  585.0	 5141.0	...
4215598	  784.9	  584.7	 5142.0	...
4215599	  785.0	  584.7	 5142.0	...
4215600	  785.0	  584.7	 5143.0	...
4215601	  785.0	  584.8	 5144.0	...
4215602	  785.1	  585.1	 5144.0	...
4215603	  785.1	  585.6	 5145.0	...
4215604	  785.2	  586.2	 5145.0	...
4215605	  785.3	  586.6	 5146.0	...
4215606	  785.5	  586.9	 5145.0	...
4215607	  785.5	  587.0	 5148.0	...
4215608	  785.5	  587.1	 5150.0	...
4215609	  785.5	  587.3	 5152.0	...
4215610	  785.5	  587.3	 5151.0	...
4215611	  785.4	  587.3	 5149.0	...
4215612	  785.4	  587.3	 5148.0	...
4215613	  785.4	  587.3	 5147.0	...
4215614	  785.5	  587.3	 5146.0	...
4215615	  785.5	  587.3	 5147.0	...
4215616	  785.5	  587.3	 5149.0	...
4215617	  785.4	  587.3	 5151.0	...
4215618	  785.3	  587.2	 5151.0	...
4215619	  785.5	  587.5	 5152.0	...
4215620	  786.0	  587.7	 5152.0	...
4215621	  786.5	  587.4	 5151.0	...
4215622	  786.9	  586.2	 5149.0	...
4215623	  787.1	  584.5	 5147.0	...
EFIX R   4215401	4215623	223	  786.8	  584.3	   5141
SSACC R  4215624
4215624	  787.8	  582.8	 5146.0	...
4215625	  788.7	  581.4	 5146.0	...
4215626	  790.2	  580.1	 5146.0	...
4215627	  791.3	  578.3	 5146.0	...
4215628	  792.7	  576.4	 5147.0	...
4215629	  793.7	  574.0	 5147.0	...
ESACC R  4215624	4215629	6	  787.8	  582.8	  793.7	  574.0	   0.23	     42
SFIX R   4215630
4215630	  795.0	  572.0	 5147.0	...
4215631	  795.5	  570.5	 5147.0	...
4215632	  796.0	  569.8	 5144.0	...
4215633	  796.0	  569.8	 5142.0	...
4215634	  795.8	  569.8	 5139.0	...
4215635	  795.1	  570.0	 5139.0	...
4215636	  794.1	  570.0	 5139.0	...
4215637	  792.8	  570.0	 5140.0	...
4215638	  791.4	  570.2	 5141.0	...
4215639	  790.3	  570.0	 5141.0	...
4215640	  789.2	  569.5	 5140.0	...
4215641	  788.6	  568.4	 5140.0	...
4215642	  787.9	  567.5	 5140.0	...
4215643	  787.7	  566.8	 5140.0	...
4215644	  787.3	  566.1	 5139.0	...
4215645	  787.2	  565.7	 5139.0	...
4215646	  787.1	  565.4	 5139.0	...
4215647	  787.2	  565.3	 5140.0	...
4215648	  787.5	  565.2	 5142.0	...
4215649	  787.8	  565.1	 5144.0	...
4215650	  788.0	  565.7	 5144.0	...
4215651	  788.1	  566.4	 5140.0	...
4215652	  788.3	  567.4	 5137.0	...
4215653	  788.4	  567.9	 5135.0	...
4215654	  788.5	  568.8	 5136.0	...
4215655	  788.6	  569.4	 5136.0	...
4215656	  788.6	  569.9	 5136.0	...
4215657	  788.5	  570.2	 5136.0	...
4215658	  788.5	  570.4	 5137.0	...
4215659	  788.6	  570.6	 5138.0	...
4215660	  788.7	  570.6	 5139.0	...
4215661	  788.8	  570.8	 5138.0	...
4215662	  788.8	  571.1	 5138.0	...
4215663	  788.8	  571.4	 5139.0	...
4215664	  788.8	  571.5	 5140.0	...
4215665	  788.9	  571.6	 5142.0	...
4215666	  789.2	  571.6	 5143.0	...
4215667	  789.4	  571.5	 5144.0	...
4215668	  789.5	  571.4	 5144.0	...
4215669	  789.2	  571.4	 5144.0	...
4215670	  789.0	  571.6	 5142.0	...
4215671	  788.8	  571.7	 5141.0	...
4215672	  788.8	  571.9	 5140.0	...
4215673	  788.8	  571.9	 5140.0	...
4215674	  788.7	  572.2	 5140.0	...
4215675	  788.6	  572.5	 5140.0	...
4215676	  788.5	  572.8	 5140.0	...
4215677	  788.2	  572.9	 5140.0	...
4215678	  787.9	  572.9	 5140.0	...
4215679	  787.7	  573.0	 5140.0	...
4215680	  787.9	  572.9	 5139.0	...
4215681	  788.1	  572.9	 5138.0	...
4215682	  788.2	  572.9	 5137.0	...
4215683	  788.2	  573.1	 5140.0	...
4215684	  788.2	  573.2	 5142.0	...
4215685	  788.3	  573.2	 5144.0	...
4215686	  788.3	  573.2	 5144.0	...
4215687	  788.2	  573.2	 5144.0	...
4215688	  788.2	  573.4	 5145.0	...
4215689	  788.1	  573.7	 5146.0	...
4215690	  788.1	  574.0	 5147.0	...
4215691	  788.0	  574.2	 5146.0	...
4215692	  787.9	  574.3	 5146.0	...
4215693	  787.9	  574.0	 5145.0	...
4215694	  787.8	  573.6	 5144.0	...
4215695	  788.0	  573.2	 5143.0	...
4215696	  788.1	  573.2	 5144.0	...
4215697	  788.3	  573.1	 5145.0	...
4215698	  788.3	  573.1	 5145.0	...
4215699	  788.3	  573.0	 5144.0	...
4215700	  788.3	  572.9	 5142.0	...
4215701	  788.3	  573.0	 5142.0	...
4215702	  788.2	  573.0	 5142.0	...
4215703	  788.1	  573.1	 5142.0	...
4215704	  788.1	  573.0	 5142.0	...
4215705	  788.1	  572.9	 5141.0	...
4215706	  788.1	  572.8	 5142.0	...
4215707	  788.2	  572.7	 5143.0	...
4215708	  788.4	  572.6	 5143.0	...
4215709	  788.7	  572.5	 5142.0	...
4215710	  788.9	  572.5	 5141.0	...
4215711	  788.7	  572.6	 5141.0	...
4215712	  788.6	  572.8	 5140.0	...
4215713	  788.6	  572.8	 5139.0	...
4215714	  788.6	  572.7	 5139.0	...
4215715	  788.6	  572.5	 5140.0	...
4215716	  788.5	  572.3	 5141.0	...
4215717	  788.5	  572.2	 5142.0	...
4215718	  788.5	  572.2	 5142.0	...
4215719	  788.5	  572.2	 5143.0	...
4215720	  788.4	  572.3	 5143.0	...
4215721	  788.4	  572.5	 5141.0	...
4215722	  788.3	  572.7	 5137.0	...
4215723	  788.3	  572.9	 5133.0	...
4215724	  788.3	  572.9	 5131.0	...
4215725	  788.4	  573.2	 5131.0	...
4215726	  788.5	  573.5	 5133.0	...
4215727	  788.6	  573.9	 5135.0	...
4215728	  788.6	  573.9	 5137.0	...
4215729	  788.7	  573.9	 5137.0	...
4215730	  788.9	  573.9	 5136.0	...
4215731	  789.1	  573.7	 5136.0	...
4215732	  789.1	  573.5	 5136.0	...
4215733	  789.1	  573.3	 5136.0	...
4215734	  789.0	  573.3	 5135.0	...
4215735	  789.0	  573.2	 5134.0	...
4215736	  788.9	  573.3	 5132.0	...
4215737	  788.8	  573.6	 5131.0	...
4215738	  788.7	  573.9	 5132.0	...
4215739	  788.6	  574.0	 5132.0	...
4215740	  788.4	  574.2	 5131.0	...
4215741	  788.2	  574.3	 5130.0	...
4215742	  788.0	  574.5	 5130.0	...
4215743	  788.0	  574.6	 5131.0	...
4215744	  788.0	  574.8	 5132.0	...
4215745	  788.0	  575.2	 5133.0	...
4215746	  788.1	  575.6	 5134.0	...
4215747	  788.2	  576.0	 5135.0	...
4215748	  788.2	  576.1	 5136.0	...
4215749	  788.2	  576.1	 5136.0	...
4215750	  788.2	  575.8	 5135.0	...
4215751	  788.1	  575.6	 5135.0	...
4215752	  788.2	  575.4	 5135.0	...
4215753	  788.2	  575.4	 5134.0	...
4215754	  788.3	  575.5	 5134.0	...
4215755	  788.4	  575.5	 5133.0	...
4215756	  788.4	  575.6	 5133.0	...
4215757	  788.4	  575.5	 5133.0	...
4215758	  788.3	  575.5	 5134.0	...
4215759	  788.3	  575.6	 5133.0	...
4215760	  788.2	  575.6	 5133.0	...
4215761	  788.1	  575.5	 5132.0	...
4215762	  787.9	  575.4	 5132.0	...
4215763	  787.9	  575.2	 5131.0	...
4215764	  788.1	  575.1	 5131.0	...
4215765	  788.3	  575.2	 5131.0	...
4215766	  788.4	  575.2	 5131.0	...
4215767	  788.3	  575.4	 5130.0	...
4215768	  788.2	  575.5	 5129.0	...
MSG	4215769 0000 _ Number On
4215769	  787.9	  575.6	 5127.0	...
4215770	  787.8	  575.7	 5126.0	...
4215771	  787.8	  575.8	 5127.0	...
4215772	  787.9	  575.8	 5128.0	...
4215773	  788.2	  575.8	 5128.0	...
4215774	  788.4	  576.0	 5126.0	...
4215775	  788.6	  576.2	 5125.0	...
4215776	  788.7	  576.2	 5125.0	...
4215777	  788.7	  576.0	 5125.0	...
4215778	  788.6	  575.8	 5125.0	...
4215779	  788.6	  575.8	 5125.0	...
4215780	  788.6	  575.8	 5125.0	...
4215781	  788.5	  575.8	 5126.0	...
4215782	  788.5	  575.7	 5127.0	...
4215783	  788.3	  575.6	 5128.0	...
4215784	  788.1	  575.5	 5129.0	...
4215785	  787.8	  575.6	 5129.0	...
4215786	  787.8	  575.8	 5129.0	...
4215787	  787.9	  575.9	 5128.0	...
4215788	  788.1	  576.0	 5128.0	...
4215789	  788.3	  576.0	 5127.0	...
4215790	  788.4	  575.8	 5127.0	...
4215791	  788.4	  575.8	 5127.0	...
4215792	  788.3	  575.9	 5128.0	...
4215793	  788.3	  576.0	 5128.0	...
4215794	  788.3	  575.9	 5128.0	...
4215795	  788.3	  575.8	 5127.0	...
4215796	  788.2	  575.8	 5127.0	...
4215797	  788.2	  576.0	 5127.0	...
4215798	  788.2	  576.2	 5127.0	...
4215799	  788.2	  576.3	 5127.0	...
4215800	  788.1	  576.1	 5127.0	...
4215801	  787.8	  575.9	 5127.0	...
4215802	  787.6	  575.8	 5127.0	...
4215803	  787.6	  575.9	 5127.0	...
4215804	  787.6	  576.1	 5127.0	...
4215805	  787.6	  576.3	 5126.0	...
4215806	  787.6	  576.3	 5126.0	...
4215807	  787.6	  576.4	 5126.0	...
4215808	  787.6	  576.6	 5125.0	...
4215809	  787.6	  577.0	 5125.0	...
4215810	  787.6	  577.4	 5125.0	...
4215811	  787.5	  577.5	 5126.0	...
4215812	  787.4	  577.2	 5127.0	...
4215813	  787.4	  576.9	 5127.0	...
4215814	  787.4	  576.7	 5127.0	...
4215815	  787.4	  576.8	 5125.0	...
4215816	  787.5	  576.9	 5123.0	...
4215817	  787.6	  577.1	 5121.0	...
4215818	  787.7	  577.2	 5122.0	...
4215819	  787.8	  577.2	 5124.0	...
4215820	  787.8	  577.2	 5125.0	...
4215821	  787.7	  577.0	 5126.0	...
4215822	  788.0	  576.6	 5127.0	...
4215823	  788.2	  576.4	 5126.0	...
4215824	  788.5	  576.4	 5125.0	...
4215825	  788.4	  576.4	 5124.0	...
4215826	  788.3	  576.4	 5123.0	...
4215827	  788.2	  576.4	 5123.0	...
4215828	  788.1	  576.4	 5122.0	...
4215829	  788.1	  576.5	 5121.0	...
4215830	  788.2	  576.6	 5120.0	...
4215831	  788.6	  576.6	 5120.0	...
4215832	  788.9	  576.7	 5118.0	...
4215833	  789.2	  576.9	 5117.0	...
4215834	  789.1	  577.0	 5117.0	...
4215835	  789.1	  576.9	 5117.0	...
4215836	  789.2	  576.8	 5116.0	...
4215837	  789.2	  576.5	 5115.0	...
4215838	  789.2	  576.3	 5114.0	...
4215839	  789.1	  576.2	 5113.0	...
4215840	  789.1	  576.3	 5110.0	...
4215841	  789.1	  576.3	 5109.0	...
4215842	  789.0	  576.3	 5108.0	...
4215843	  788.9	  576.2	 5108.0	...
4215844	  788.8	  576.2	 5108.0	...
4215845	  788.8	  576.0	 5109.0	...
4215846	  788.9	  575.8	 5110.0	...
4215847	  789.1	  575.6	 5110.0	...
4215848	  789.3	  575.5	 5109.0	...
4215849	  789.5	  575.5	 5104.0	...
4215850	  789.6	  575.6	 5100.0	...
4215851	  789.7	  575.7	 5096.0	...
4215852	  789.7	  575.7	 5096.0	...
4215853	  789.8	  575.6	 5097.0	...
4215854	  789.8	  575.4	 5099.0	...
4215855	  789.7	  575.4	 5101.0	...
4215856	  789.7	  575.5	 5101.0	...
4215857	  789.7	  575.5	 5101.0	...
4215858	  789.6	  575.5	 5101.0	...
4215859	  789.6	  575.6	 5101.0	...
4215860	  789.5	  575.8	 5100.0	...
4215861	  789.5	  575.8	 5099.0	...
4215862	  789.6	  575.9	 5097.0	...
4215863	  789.6	  575.9	 5096.0	...
4215864	  789.8	  575.7	 5095.0	...
4215865	  789.9	  575.5	 5093.0	...
4215866	  790.0	  575.4	 5091.0	...
4215867	  790.0	  575.4	 5090.0	...
4215868	  789.9	  575.5	 5089.0	...
4215869	  790.0	  575.8	 5089.0	...
4215870	  790.0	  576.4	 5090.0	...
4215871	  790.1	  577.0	 5090.0	...
4215872	  790.1	  577.3	 5090.0	...
4215873	  790.1	  577.5	 5089.0	...
4215874	  790.3	  577.5	 5089.0	...
4215875	  790.4	  577.9	 5090.0	...
4215876	  790.6	  578.3	 5090.0	...
4215877	  790.6	  578.6	 5091.0	...
4215878	  790.7	  578.6	 5091.0	...
4215879	  790.6	  578.7	 5091.0	...
4215880	  790.6	  578.7	 5091.0	...
4215881	  790.4	  578.9	 5090.0	...
4215882	  790.2	  579.1	 5089.0	...
4215883	  790.3	  579.1	 5088.0	...
4215884	  790.5	  578.9	 5088.0	...
4215885	  790.6	  578.8	 5087.0	...
4215886	  790.6	  578.9	 5087.0	...
4215887	  790.7	  578.9	 5088.0	...
4215888	  790.8	  578.9	 5088.0	...
4215889	  791.0	  578.9	 5088.0	...
4215890	  791.1	  578.6	 5088.0	...
4215891	  791.2	  578.3	 5087.0	...
4215892	  791.4	  578.2	 5087.0	...
4215893	  791.4	  578.3	 5087.0	...
4215894	  791.2	  578.6	 5087.0	...
4215895	  790.9	  578.6	 5087.0	...
4215896	  791.0	  578.6	 5084.0	...
4215897	  791.2	  578.5	 5082.0	...
4215898	  791.4	  578.5	 5080.0	...
4215899	  791.5	  578.4	 5080.0	...
4215900	  791.5	  578.4	 5080.0	...
4215901	  791.6	  578.3	 5080.0	...
4215902	  791.5	  578.2	 5079.0	...
4215903	  791.8	  578.1	 5077.0	...
4215904	  792.0	  578.0	 5075.0	...
4215905	  792.1	  577.9	 5073.0	...
4215906	  791.9	  577.9	 5072.0	...
4215907	  791.8	  577.8	 5072.0	...
4215908	  791.9	  577.8	 5072.0	...
4215909	  791.6	  577.6	 5069.0	...
4215910	  791.3	  577.5	 5067.0	...
4215911	  791.2	  577.3	 5066.0	...
4215912	  791.2	  577.0	 5067.0	...
4215913	  791.3	  576.7	 5067.0	...
4215914	  791.2	  576.3	 5067.0	...
4215915	  791.1	  576.1	 5066.0	...
4215916	  790.9	  575.9	 5068.0	...
4215917	  790.8	  575.7	 5070.0	...
4215918	  790.6	  575.7	 5071.0	...
4215919	  790.8	  575.7	 5069.0	...
4215920	  791.0	  575.7	 5068.0	...
4215921	  791.3	  575.7	 5067.0	...
4215922	  791.5	  575.7	 5066.0	...
4215923	  791.7	  575.6	 5065.0	...
4215924	  791.9	  575.8	 5064.0	...
4215925	  792.0	  575.9	 5066.0	...
4215926	  792.1	  576.2	 5067.0	...
4215927	  792.1	  576.3	 5068.0	...
4215928	  792.1	  576.5	 5066.0	...
4215929	  792.1	  576.6	 5064.0	...
4215930	  792.0	  576.7	 5064.0	...
4215931	  792.0	  576.8	 5065.0	...
4215932	  792.0	  576.9	 5065.0	...
4215933	  792.0	  577.0	 5063.0	...
4215934	  792.0	  577.1	 5062.0	...
4215935	  791.9	  577.1	 5062.0	...
4215936	  791.9	  577.1	 5061.0	...
4215937	  792.0	  577.1	 5060.0	...
4215938	  792.2	  577.1	 5059.0	...
4215939	  792.3	  577.1	 5057.0	...
4215940	  792.4	  577.1	 5054.0	...
4215941	  792.4	  577.3	 5050.0	...
4215942	  792.5	  577.4	 5048.0	...
4215943	  792.6	  577.5	 5049.0	...
4215944	  792.5	  577.6	 5050.0	...
4215945	  792.3	  578.0	 5050.0	...
4215946	  792.2	  578.4	 5050.0	...
4215947	  792.4	  578.9	 5050.0	...
4215948	  792.5	  579.2	 5050.0	...
4215949	  792.7	  579.5	 5049.0	...
4215950	  792.7	  579.8	 5047.0	...
4215951	  792.8	  579.7	 5045.0	...
4215952	  792.8	  579.6	 5043.0	...
4215953	  792.6	  579.6	 5044.0	...
4215954	  792.3	  579.5	 5045.0	...
4215955	  792.3	  579.5	 5045.0	...
4215956	  792.6	  579.4	 5044.0	...
4215957	  792.9	  579.3	 5044.0	...
4215958	  792.9	  579.3	 5043.0	...
4215959	  792.8	  579.3	 5041.0	...
4215960	  792.8	  579.3	 5039.0	...
4215961	  792.7	  579.1	 5037.0	...
4215962	  792.7	  578.9	 5036.0	...
4215963	  792.7	  578.9	 5035.0	...
4215964	  792.8	  579.2	 5035.0	...
4215965	  792.8	  579.7	 5036.0	...
4215966	  792.8	  579.9	 5037.0	...
4215967	  792.8	  580.0	 5037.0	...
4215968	  793.0	  579.8	 5035.0	...
4215969	  793.2	  579.6	 5034.0	...
4215970	  793.3	  579.4	 5033.0	...
4215971	  793.3	  579.1	 5033.0	...
4215972	  793.2	  579.2	 5031.0	...
4215973	  793.1	  579.4	 5028.0	...
4215974	  793.0	  579.7	 5026.0	...
4215975	  793.1	  579.7	 5026.0	...
4215976	  793.3	  579.6	 5025.0	...
4215977	  793.6	  579.6	 5024.0	...
4215978	  793.7	  579.3	 5022.0	...
4215979	  793.7	  579.2	 5022.0	...
4215980	  793.7	  579.1	 5021.0	...
4215981	  793.7	  579.2	 5022.0	...
4215982	  793.7	  579.3	 5023.0	...
4215983	  793.7	  579.3	 5023.0	...
4215984	  793.7	  579.2	 5024.0	...
4215985	  793.7	  579.1	 5024.0	...
4215986	  793.8	  579.0	 5025.0	...
4215987	  794.0	  578.9	 5026.0	...
4215988	  794.1	  578.9	 5026.0	...
4215989	  794.3	  578.9	 5025.0	...
4215990	  794.3	  578.9	 5024.0	...
4215991	  794.1	  578.9	 5022.0	...
4215992	  793.9	  578.9	 5020.0	...
4215993	  793.7	  579.0	 5019.0	...
4215994	  793.8	  579.0	 5018.0	...
4215995	  793.9	  579.0	 5018.0	...
4215996	  794.1	  579.0	 5017.0	...
4215997	  794.1	  579.1	 5017.0	...
4215998	  794.2	  579.3	 5017.0	...
4215999	  794.3	  579.6	 5017.0	...
4216000	  794.4	  579.8	 5017.0	...
4216001	  794.4	  579.9	 5017.0	...
4216002	  794.4	  579.9	 5017.0	...
4216003	  794.3	  579.9	 5018.0	...
4216004	  794.2	  579.9	 5018.0	...
4216005	  794.1	  579.9	 5017.0	...
4216006	  794.1	  579.8	 5017.0	...
4216007	  794.4	  579.7	 5017.0	...
4216008	  794.7	  579.6	 5016.0	...
4216009	  795.0	  579.7	 5014.0	...
4216010	  795.0	  579.7	 5012.0	...
4216011	  795.1	  579.7	 5013.0	...
4216012	  795.1	  579.8	 5013.0	...
4216013	  795.1	  579.7	 5013.0	...
4216014	  795.0	  579.6	 5014.0	...
4216015	  795.0	  579.5	 5014.0	...
4216016	  795.0	  579.5	 5015.0	...
4216017	  794.9	  579.7	 5016.0	...
4216018	  794.8	  579.8	 5016.0	...
4216019	  794.8	  579.9	 5017.0	...
4216020	  794.7	  579.9	 5016.0	...
4216021	  794.7	  579.9	 5015.0	...
4216022	  794.7	  579.8	 5014.0	...
4216023	  794.7	  579.7	 5012.0	...
4216024	  794.7	  579.7	 5011.0	...
4216025	  794.9	  579.6	 5012.0	...
4216026	  795.0	  579.4	 5011.0	...
4216027	  795.1	  579.2	 5011.0	...
4216028	  795.1	  579.0	 5011.0	...
4216029	  795.1	  579.1	 5011.0	...
4216030	  795.1	  579.2	 5012.0	...
4216031	  795.0	  579.3	 5012.0	...
4216032	  795.0	  579.3	 5012.0	...
4216033	  795.1	  579.3	 5011.0	...
4216034	  795.2	  579.3	 5010.0	...
4216035	  795.4	  579.2	 5009.0	...
4216036	  795.4	  579.1	 5010.0	...
4216037	  795.6	  578.9	 5010.0	...
4216038	  795.8	  578.6	 5010.0	...
4216039	  796.0	  578.4	 5010.0	...
4216040	  796.1	  578.2	 5009.0	...
4216041	  796.3	  578.0	 5008.0	...
4216042	  796.4	  577.8	 5008.0	...
4216043	  796.4	  577.9	 5007.0	...
4216044	  796.4	  578.1	 5006.0	...
4216045	  796.3	  578.4	 5005.0	...
4216046	  796.0	  578.6	 5005.0	...
4216047	  795.7	  578.2	 5006.0	...
4216048	  795.5	  577.8	 5005.0	...
4216049	  795.4	  577.6	 5005.0	...
4216050	  795.5	  577.9	 5004.0	...
4216051	  795.6	  578.3	 5004.0	...
4216052	  795.6	  578.5	 5004.0	...
4216053	  795.6	  578.5	 5004.0	...
4216054	  795.6	  578.4	 5004.0	...
4216055	  795.6	  578.2	 5004.0	...
4216056	  795.5	  578.1	 5006.0	...
4216057	  795.5	  578.2	 5007.0	...
4216058	  795.6	  578.2	 5005.0	...
4216059	  795.6	  578.2	 5003.0	...
4216060	  795.8	  577.9	 5000.0	...
4216061	  796.0	  577.7	 5001.0	...
4216062	  796.1	  577.9	 5004.0	...
4216063	  796.1	  578.2	 5006.0	...
4216064	  796.0	  578.6	 5006.0	...
4216065	  795.8	  578.6	 5005.0	...
4216066	  795.7	  578.7	 5004.0	...
4216067	  795.7	  578.9	 5004.0	...
4216068	  795.7	  579.3	 5004.0	...
4216069	  795.9	  579.7	 5003.0	...
4216070	  796.0	  580.0	 5002.0	...
4216071	  796.1	  579.8	 5001.0	...
4216072	  796.1	  579.6	 5001.0	...
4216073	  796.2	  579.5	 5001.0	...
4216074	  796.6	  579.5	 5001.0	...
MSG	4216075 0000 _ Number Off
4216075	  797.0	  579.6	 5002.0	...
4216076	  797.0	  579.6	 5003.0	...
4216077	  796.7	  579.7	 5003.0	...
4216078	  796.4	  579.8	 5002.0	...
4216079	  796.4	  579.9	 5002.0	...
4216080	  796.3	  579.9	 5002.0	...
4216081	  796.3	  580.1	 5003.0	...
4216082	  796.2	  580.6	 5004.0	...
4216083	  796.3	  581.1	 5005.0	...
4216084	  796.5	  581.6	 5005.0	...
4216085	  796.6	  581.8	 5008.0	...
4216086	  796.9	  582.0	 5010.0	...
4216087	  797.2	  581.9	 5013.0	...
4216088	  797.5	  581.9	 5013.0	...
4216089	  797.6	  582.0	 5013.0	...
4216090	  798.3	  581.9	 5014.0	...
4216091	  798.9	  581.7	 5015.0	...
4216092	  799.8	  581.6	 5015.0	...
4216093	  800.3	  581.5	 5015.0	...
4216094	  800.9	  581.0	 5016.0	...
4216095	  801.4	  580.7	 5016.0	...
4216096	  801.5	  580.4	 5016.0	...
4216097	  801.7	  580.4	 5016.0	...
4216098	  801.7	  580.4	 5016.0	...
4216099	  801.2	  580.4	 5016.0	...
4216100	  800.4	  580.4	 5015.0	...
4216101	  799.5	  580.3	 5015.0	...
4216102	  798.7	  580.0	 5014.0	...
4216103	  798.3	  579.8	 5014.0	...
4216104	  797.5	  579.7	 5013.0	...
4216105	  797.0	  579.7	 5013.0	...
4216106	  796.5	  579.5	 5012.0	...
4216107	  796.5	  578.3	 5012.0	...
4216108	  797.0	  577.1	 5013.0	...
4216109	  797.6	  575.6	 5013.0	...
4216110	  798.3	  575.0	 5013.0	...
4216111	  798.6	  574.3	 5010.0	...
4216112	  798.5	  574.1	 5008.0	...
4216113	  798.5	  573.8	 5005.0	...
4216114	  798.4	  573.8	 5007.0	...
4216115	  798.3	  573.7	 5009.0	...
4216116	  798.3	  574.1	 5011.0	...
4216117	  798.1	  574.6	 5011.0	...
4216118	  797.8	  575.2	 5011.0	...
4216119	  797.7	  576.0	 5011.0	...
4216120	  797.5	  576.9	 5011.0	...
4216121	  797.5	  577.8	 5011.0	...
4216122	  797.5	  578.4	 5011.0	...
4216123	  797.7	  578.7	 5011.0	...
4216124	  797.9	  578.8	 5011.0	...
4216125	  798.0	  578.6	 5011.0	...
4216126	  798.1	  578.5	 5011.0	...
4216127	  798.2	  578.4	 5012.0	...
4216128	  798.2	  578.5	 5013.0	...
4216129	  798.3	  578.6	 5012.0	...
4216130	  798.4	  578.4	 5011.0	...
4216131	  798.4	  578.1	 5009.0	...
4216132	  798.3	  577.7	 5009.0	...
4216133	  798.1	  577.5	 5008.0	...
4216134	  797.7	  577.5	 5007.0	...
4216135	  797.3	  577.5	 5007.0	...
4216136	  797.3	  577.5	 5007.0	...
4216137	  797.5	  577.5	 5007.0	...
4216138	  797.5	  577.5	 5007.0	...
4216139	  797.2	  577.5	 5007.0	...
4216140	  797.1	  577.7	 5007.0	...
4216141	  797.2	  577.9	 5008.0	...
4216142	  797.3	  578.0	 5009.0	...
4216143	  797.4	  578.2	 5009.0	...
4216144	  797.8	  578.3	 5009.0	...
4216145	  798.1	  578.6	 5007.0	...
4216146	  798.4	  578.7	 5005.0	...
4216147	  798.3	  578.8	 5004.0	...
4216148	  798.1	  578.8	 5005.0	...
4216149	  797.9	  578.8	 5004.0	...
4216150	  797.8	  578.7	 5002.0	...
4216151	  797.8	  578.7	 5001.0	...
4216152	  797.7	  578.6	 5002.0	...
4216153	  797.5	  578.4	 5004.0	...
4216154	  797.4	  578.3	 5004.0	...
4216155	  797.6	  578.2	 5005.0	...
4216156	  797.8	  578.2	 5005.0	...
4216157	  797.9	  578.3	 5005.0	...
4216158	  798.0	  578.4	 5006.0	...
4216159	  798.1	  578.7	 5007.0	...
4216160	  798.1	  579.0	 5008.0	...
4216161	  797.9	  578.8	 5009.0	...
4216162	  797.8	  578.6	 5009.0	...
4216163	  797.8	  578.4	 5009.0	...
4216164	  797.9	  578.4	 5009.0	...
4216165	  798.0	  578.4	 5009.0	...
4216166	  798.2	  578.4	 5009.0	...
4216167	  798.4	  578.5	 5010.0	...
4216168	  798.4	  578.5	 5010.0	...
4216169	  798.3	  578.5	 5010.0	...
4216170	  798.3	  578.7	 5010.0	...
4216171	  798.3	  579.1	 5008.0	...
4216172	  798.3	  579.4	 5006.0	...
4216173	  798.3	  579.1	 5006.0	...
4216174	  798.3	  578.8	 5008.0	...
4216175	  798.2	  578.4	 5012.0	...
4216176	  798.3	  578.3	 5013.0	...
4216177	  798.3	  578.3	 5015.0	...
4216178	  798.2	  578.3	 5014.0	...
4216179	  798.1	  578.4	 5011.0	...
4216180	  798.0	  578.5	 5008.0	...
4216181	  797.9	  578.6	 5007.0	...
4216182	  797.9	  578.9	 5007.0	...
4216183	  798.0	  579.2	 5007.0	...
4216184	  798.3	  579.4	 5007.0	...
4216185	  798.5	  579.4	 5008.0	...
4216186	  798.4	  579.3	 5008.0	...
4216187	  798.4	  579.4	 5007.0	...
4216188	  798.3	  579.6	 5007.0	...
4216189	  798.3	  579.7	 5008.0	...
4216190	  798.2	  579.6	 5010.0	...
4216191	  798.2	  579.4	 5013.0	...
4216192	  798.3	  579.2	 5013.0	...
4216193	  798.3	  579.1	 5012.0	...
4216194	  798.3	  578.9	 5010.0	...
4216195	  798.3	  578.7	 5012.0	...
4216196	  798.4	  578.6	 5015.0	...
4216197	  798.5	  578.9	 5019.0	...
4216198	  798.7	  579.2	 5021.0	...
4216199	  798.9	  579.2	 5022.0	...
4216200	  799.1	  579.2	 5023.0	...
4216201	  799.1	  579.1	 5023.0	...
4216202	  799.1	  579.1	 5022.0	...
4216203	  799.2	  579.1	 5022.0	...
4216204	  799.4	  579.1	 5022.0	...
4216205	  799.2	  579.1	 5022.0	...
4216206	  798.9	  579.1	 5022.0	...
4216207	  798.6	  578.9	 5022.0	...
4216208	  798.5	  578.9	 5022.0	...
4216209	  798.3	  579.0	 5021.0	...
4216210	  798.1	  579.1	 5020.0	...
4216211	  797.7	  579.1	 5018.0	...
4216212	  797.4	  579.1	 5018.0	...
4216213	  797.2	  579.1	 5017.0	...
4216214	  797.2	  579.0	 5017.0	...
4216215	  797.3	  579.0	 5018.0	...
4216216	  797.4	  578.9	 5019.0	...
4216217	  797.5	  578.9	 5019.0	...
4216218	  797.7	  578.9	 5019.0	...
4216219	  797.9	  578.7	 5020.0	...
4216220	  798.0	  578.5	 5019.0	...
4216221	  797.9	  578.4	 5018.0	...
4216222	  797.9	  578.5	 5015.0	...
4216223	  797.9	  578.5	 5015.0	...
4216224	  798.0	  578.6	 5015.0	...
4216225	  798.1	  578.8	 5015.0	...
4216226	  797.9	  579.1	 5016.0	...
4216227	  797.6	  579.3	 5016.0	...
4216228	  797.4	  579.5	 5016.0	...
4216229	  797.5	  579.5	 5016.0	...
4216230	  797.5	  579.5	 5015.0	...
4216231	  797.5	  579.5	 5016.0	...
4216232	  797.5	  579.5	 5016.0	...
4216233	  797.5	  579.6	 5016.0	...
4216234	  797.5	  579.6	 5016.0	...
4216235	  797.3	  579.8	 5016.0	...
4216236	  797.0	  580.0	 5018.0	...
4216237	  796.8	  580.3	 5019.0	...
4216238	  796.8	  580.3	 5019.0	...
4216239	  796.7	  580.3	 5019.0	...
4216240	  796.7	  580.2	 5018.0	...
4216241	  796.7	  580.1	 5017.0	...
4216242	  796.8	  580.1	 5015.0	...
4216243	  797.0	  580.1	 5016.0	...
4216244	  797.2	  580.1	 5019.0	...
4216245	  797.2	  580.1	 5021.0	...
4216246	  797.2	  580.0	 5021.0	...
4216247	  797.1	  580.0	 5022.0	...
4216248	  797.0	  580.0	 5022.0	...
4216249	  796.9	  579.9	 5022.0	...
4216250	  796.8	  579.8	 5022.0	...
4216251	  796.8	  579.7	 5022.0	...
4216252	  796.9	  579.9	 5021.0	...
4216253	  797.0	  580.3	 5021.0	...
4216254	  797.1	  580.6	 5020.0	...
4216255	  797.2	  580.5	 5021.0	...
4216256	  797.1	  580.4	 5023.0	...
4216257	  797.1	  580.2	 5025.0	...
4216258	  797.1	  580.1	 5026.0	...
4216259	  797.2	  580.1	 5025.0	...
4216260	  797.2	  580.1	 5025.0	...
4216261	  797.1	  580.2	 5025.0	...
4216262	  797.1	  580.4	 5027.0	...
4216263	  797.0	  580.5	 5029.0	...
4216264	  796.9	  580.7	 5031.0	...
4216265	  797.0	  580.9	 5031.0	...
4216266	  797.0	  580.9	 5030.0	...
4216267	  797.1	  580.8	 5030.0	...
4216268	  797.1	  580.7	 5030.0	...
4216269	  797.1	  580.6	 5030.0	...
4216270	  797.1	  580.8	 5030.0	...
4216271	  797.1	  581.0	 5028.0	...
4216272	  797.1	  581.3	 5027.0	...
4216273	  797.1	  581.3	 5027.0	...
4216274	  797.1	  581.2	 5028.0	...
MSG	4216275 0000 _ Number On
4216275	  797.0	  581.1	 5030.0	...
4216276	  796.9	  581.1	 5032.0	...
4216277	  796.9	  581.1	 5033.0	...
4216278	  796.9	  581.0	 5034.0	...
4216279	  796.8	  580.9	 5033.0	...
4216280	  796.6	  580.8	 5033.0	...
4216281	  796.5	  580.8	 5033.0	...
4216282	  796.4	  580.8	 5034.0	...
4216283	  796.4	  581.1	 5037.0	...
4216284	  796.5	  581.4	 5039.0	...
4216285	  796.6	  581.7	 5040.0	...
4216286	  796.7	  581.7	 5039.0	...
4216287	  796.8	  581.8	 5039.0	...
4216288	  796.8	  581.8	 5039.0	...
4216289	  796.8	  582.2	 5039.0	...
4216290	  796.7	  582.7	 5038.0	...
4216291	  796.5	  583.2	 5038.0	...
4216292	  796.1	  583.3	 5039.0	...
4216293	  795.8	  583.5	 5039.0	...
4216294	  795.6	  583.5	 5040.0	...
4216295	  795.4	  583.5	 5040.0	...
4216296	  795.5	  583.4	 5041.0	...
4216297	  795.5	  582.9	 5042.0	...
4216298	  795.5	  582.4	 5043.0	...
4216299	  795.4	  582.2	 5045.0	...
4216300	  795.3	  582.6	 5046.0	...
4216301	  795.1	  583.0	 5046.0	...
4216302	  795.1	  583.0	 5046.0	...
4216303	  795.3	  583.1	 5046.0	...
4216304	  795.6	  583.2	 5045.0	...
4216305	  795.8	  583.3	 5045.0	...
4216306	  795.9	  583.3	 5044.0	...
4216307	  796.0	  583.3	 5044.0	...
4216308	  796.1	  583.3	 5044.0	...
4216309	  795.9	  583.3	 5044.0	...
4216310	  795.8	  583.3	 5044.0	...
4216311	  795.4	  583.3	 5044.0	...
4216312	  795.2	  583.3	 5043.0	...
4216313	  795.0	  583.3	 5045.0	...
4216314	  795.0	  583.3	 5047.0	...
4216315	  795.0	  583.3	 5049.0	...
4216316	  795.0	  583.1	 5048.0	...
4216317	  795.0	  583.0	 5048.0	...
4216318	  795.0	  582.9	 5048.0	...
4216319	  794.9	  583.0	 5049.0	...
4216320	  794.9	  583.4	 5051.0	...
4216321	  794.7	  583.7	 5050.0	...
4216322	  794.6	  584.0	 5047.0	...
4216323	  794.4	  583.9	 5044.0	...
4216324	  794.4	  583.8	 5043.0	...
4216325	  794.5	  583.8	 5043.0	...
4216326	  794.5	  583.8	 5042.0	...
4216327	  794.4	  583.8	 5042.0	...
4216328	  794.3	  583.9	 5041.0	...
4216329	  794.1	  583.9	 5042.0	...
4216330	  794.0	  584.0	 5041.0	...
4216331	  793.9	  584.1	 5041.0	...
4216332	  793.9	  584.1	 5040.0	...
4216333	  794.0	  584.0	 5039.0	...
4216334	  793.9	  583.9	 5040.0	...
4216335	  793.8	  583.8	 5041.0	...
4216336	  793.9	  583.7	 5042.0	...
4216337	  794.1	  583.8	 5040.0	...
4216338	  794.3	  584.0	 5039.0	...
4216339	  794.4	  584.2	 5040.0	...
4216340	  794.4	  584.2	 5042.0	...
4216341	  794.2	  584.3	 5044.0	...
4216342	  794.1	  584.3	 5044.0	...
4216343	  793.9	  584.5	 5045.0	...
4216344	  793.8	  584.8	 5045.0	...
4216345	  793.8	  585.1	 5046.0	...
4216346	  793.7	  585.0	 5046.0	...
4216347	  793.6	  584.6	 5045.0	...
4216348	  793.6	  584.1	 5045.0	...
4216349	  793.7	  583.8	 5045.0	...
4216350	  793.8	  583.7	 5046.0	...
4216351	  793.8	  583.7	 5046.0	...
4216352	  793.7	  583.4	 5047.0	...
4216353	  793.7	  583.2	 5047.0	...
4216354	  793.8	  583.1	 5047.0	...
4216355	  793.9	  583.3	 5047.0	...
4216356	  793.7	  583.5	 5049.0	...
4216357	  793.4	  583.5	 5050.0	...
4216358	  793.2	  583.5	 5050.0	...
4216359	  793.3	  583.4	 5050.0	...
4216360	  793.6	  583.2	 5051.0	...
4216361	  793.8	  583.1	 5051.0	...
4216362	  793.9	  583.1	 5051.0	...
4216363	  793.7	  583.1	 5051.0	...
4216364	  793.6	  583.1	 5052.0	...
4216365	  793.4	  582.9	 5054.0	...
4216366	  793.7	  582.8	 5056.0	...
4216367	  793.9	  582.7	 5058.0	...
4216368	  793.8	  582.7	 5058.0	...
4216369	  793.5	  582.8	 5058.0	...
4216370	  793.1	  582.9	 5058.0	...
4216371	  793.2	  582.8	 5059.0	...
4216372	  793.4	  582.7	 5059.0	...
4216373	  793.7	  582.5	 5059.0	...
4216374	  793.7	  582.5	 5059.0	...
4216375	  793.8	  582.5	 5059.0	...
4216376	  793.8	  582.6	 5059.0	...
4216377	  793.8	  582.8	 5058.0	...
4216378	  793.9	  583.1	 5058.0	...
4216379	  793.5	  583.4	 5058.0	...
4216380	  793.2	  583.6	 5057.0	...
4216381	  792.8	  583.6	 5057.0	...
4216382	  792.9	  583.6	 5058.0	...
4216383	  792.9	  583.9	 5059.0	...
4216384	  793.1	  584.1	 5059.0	...
4216385	  793.3	  584.4	 5058.0	...
4216386	  793.5	  584.4	 5056.0	...
4216387	  793.5	  584.4	 5056.0	...
4216388	  793.5	  584.3	 5056.0	...
4216389	  793.6	  584.2	 5057.0	...
4216390	  793.7	  583.9	 5057.0	...
4216391	  793.6	  583.7	 5058.0	...
4216392	  793.3	  583.5	 5057.0	...
4216393	  793.2	  583.5	 5058.0	...
4216394	  793.2	  583.6	 5060.0	...
4216395	  793.0	  583.7	 5060.0	...
4216396	  792.7	  583.7	 5058.0	...
4216397	  792.4	  584.0	 5056.0	...
4216398	  792.4	  584.2	 5056.0	...
4216399	  792.5	  584.2	 5058.0	...
4216400	  792.6	  584.0	 5060.0	...
4216401	  792.5	  583.7	 5062.0	...
4216402	  792.4	  583.5	 5061.0	...
4216403	  792.4	  583.5	 5060.0	...
4216404	  792.4	  583.6	 5059.0	...
4216405	  792.5	  583.7	 5060.0	...
4216406	  792.5	  583.7	 5062.0	...
4216407	  792.5	  583.8	 5063.0	...
4216408	  792.5	  583.9	 5063.0	...
4216409	  792.5	  584.0	 5063.0	...
4216410	  792.5	  584.2	 5063.0	...
4216411	  792.5	  584.4	 5063.0	...
4216412	  792.5	  584.6	 5063.0	...
4216413	  792.4	  584.7	 5061.0	...
4216414	  792.5	  584.8	 5060.0	...
4216415	  792.6	  584.9	 5060.0	...
4216416	  792.7	  584.9	 5061.0	...
4216417	  792.6	  584.8	 5062.0	...
4216418	  792.5	  584.5	 5062.0	...
4216419	  792.3	  584.2	 5062.0	...
4216420	  792.2	  583.9	 5062.0	...
4216421	  792.3	  584.0	 5061.0	...
4216422	  792.4	  584.0	 5060.0	...
4216423	  792.4	  584.0	 5058.0	...
4216424	  792.4	  583.9	 5058.0	...
4216425	  792.4	  583.8	 5059.0	...
4216426	  792.3	  583.8	 5060.0	...
4216427	  792.1	  583.8	 5061.0	...
4216428	  792.1	  583.9	 5061.0	...
4216429	  792.1	  584.0	 5061.0	...
4216430	  792.2	  584.1	 5063.0	...
4216431	  792.1	  584.3	 5066.0	...
4216432	  792.0	  584.3	 5068.0	...
4216433	  792.1	  584.3	 5067.0	...
4216434	  792.2	  584.1	 5067.0	...
4216435	  792.3	  583.9	 5066.0	...
4216436	  792.3	  583.7	 5066.0	...
4216437	  792.2	  583.8	 5065.0	...
4216438	  792.2	  583.8	 5064.0	...
4216439	  792.1	  583.7	 5063.0	...
4216440	  792.1	  583.6	 5063.0	...
4216441	  792.3	  583.4	 5063.0	...
4216442	  792.4	  583.3	 5064.0	...
4216443	  792.5	  583.2	 5065.0	...
4216444	  792.3	  583.5	 5065.0	...
4216445	  792.2	  583.9	 5064.0	...
4216446	  792.2	  584.3	 5064.0	...
4216447	  792.3	  584.6	 5065.0	...
4216448	  792.5	  584.9	 5065.0	...
4216449	  792.5	  585.2	 5065.0	...
4216450	  792.3	  585.3	 5064.0	...
4216451	  792.2	  585.5	 5063.0	...
4216452	  792.1	  585.7	 5065.0	...
4216453	  792.1	  585.9	 5070.0	...
4216454	  792.0	  586.2	 5075.0	...
4216455	  791.9	  586.4	 5077.0	...
4216456	  791.9	  586.5	 5074.0	...
4216457	  791.8	  586.4	 5071.0	...
4216458	  791.8	  586.2	 5069.0	...
4216459	  791.9	  586.2	 5069.0	...
4216460	  792.0	  586.2	 5068.0	...
4216461	  792.1	  586.2	 5067.0	...
4216462	  792.3	  586.2	 5069.0	...
4216463	  792.5	  586.2	 5072.0	...
4216464	  792.7	  586.3	 5074.0	...
4216465	  792.8	  586.4	 5074.0	...
4216466	  792.7	  586.5	 5074.0	...
4216467	  792.5	  586.6	 5074.0	...
4216468	  792.4	  586.6	 5076.0	...
4216469	  792.3	  586.6	 5077.0	...
4216470	  792.3	  586.7	 5079.0	...
4216471	  792.3	  586.7	 5078.0	...
4216472	  792.3	  586.6	 5077.0	...
4216473	  792.2	  586.5	 5075.0	...
4216474	  792.2	  586.6	 5074.0	...
4216475	  792.2	  586.9	 5072.0	...
4216476	  792.2	  587.0	 5073.0	...
4216477	  792.1	  586.9	 5073.0	...
4216478	  792.0	  586.8	 5073.0	...
4216479	  792.1	  586.6	 5073.0	...
4216480	  792.3	  586.5	 5073.0	...
4216481	  792.5	  586.3	 5073.0	...
4216482	  792.5	  586.3	 5072.0	...
4216483	  792.5	  586.4	 5072.0	...
4216484	  792.4	  586.4	 5072.0	...
4216485	  792.4	  586.4	 5071.0	...
4216486	  792.4	  586.4	 5071.0	...
4216487	  792.3	  586.4	 5072.0	...
4216488	  792.3	  586.4	 5072.0	...
4216489	  792.3	  586.7	 5072.0	...
4216490	  792.3	  587.0	 5071.0	...
4216491	  792.3	  587.1	 5071.0	...
4216492	  792.2	  586.9	 5071.0	...
4216493	  792.1	  586.7	 5071.0	...
4216494	  792.0	  586.7	 5071.0	...
4216495	  791.9	  586.7	 5071.0	...
4216496	  791.9	  586.7	 5071.0	...
4216497	  791.9	  586.6	 5070.0	...
4216498	  791.9	  586.9	 5070.0	...
4216499	  792.0	  587.1	 5069.0	...
4216500	  792.1	  587.3	 5069.0	...
4216501	  792.2	  587.3	 5069.0	...
4216502	  792.1	  587.4	 5069.0	...
4216503	  791.9	  587.7	 5068.0	...
4216504	  792.0	  587.8	 5068.0	...
4216505	  792.2	  587.7	 5068.0	...
4216506	  792.4	  587.2	 5068.0	...
4216507	  792.3	  586.8	 5066.0	...
4216508	  792.2	  586.4	 5064.0	...
4216509	  792.2	  586.3	 5062.0	...
4216510	  792.4	  586.1	 5062.0	...
4216511	  792.6	  586.0	 5063.0	...
4216512	  792.8	  585.9	 5064.0	...
4216513	  792.7	  585.7	 5065.0	...
4216514	  792.6	  585.8	 5063.0	...
4216515	  792.6	  586.0	 5062.0	...
4216516	  792.6	  586.2	 5060.0	...
4216517	  792.7	  586.4	 5062.0	...
4216518	  792.6	  586.6	 5064.0	...
4216519	  792.5	  586.8	 5066.0	...
4216520	  792.6	  586.8	 5067.0	...
4216521	  792.7	  586.7	 5068.0	...
4216522	  792.8	  586.6	 5067.0	...
4216523	  792.8	  586.6	 5066.0	...
4216524	  792.7	  586.7	 5066.0	...
4216525	  792.7	  586.7	 5067.0	...
4216526	  792.8	  586.8	 5068.0	...
4216527	  793.0	  586.7	 5068.0	...
4216528	  793.1	  586.7	 5068.0	...
4216529	  793.2	  586.6	 5070.0	...
4216530	  793.2	  586.6	 5073.0	...
4216531	  793.2	  586.8	 5075.0	...
4216532	  793.4	  587.0	 5074.0	...
4216533	  793.7	  587.2	 5071.0	...
4216534	  793.9	  587.2	 5070.0	...
4216535	  793.7	  587.3	 5068.0	...
4216536	  793.5	  587.4	 5068.0	...
4216537	  793.3	  587.4	 5071.0	...
4216538	  793.2	  586.8	 5074.0	...
4216539	  793.2	  586.1	 5074.0	...
4216540	  793.6	  585.2	 5072.0	...
4216541	  794.0	  584.3	 5070.0	...
4216542	  794.2	  583.0	 5068.0	...
4216543	  794.3	  581.9	 5066.0	...
4216544	  794.8	  580.5	 5063.0	...
EFIX R   4215630	4216544	915	  793.1	  579.2	   5063
SSACC R  4216545
4216545	  795.7	  579.6	 5062.0	...
4216546	  796.7	  578.0	 5062.0	...
4216547	  797.7	  577.0	 5061.0	...
4216548	  798.9	  575.2	 5058.0	...
4216549	  799.8	  573.3	 5055.0	...
4216550	  800.8	  571.3	 5053.0	...
ESACC R  4216545	4216550	6	  795.7	  579.6	  800.8	  571.3	   0.21	     36
SFIX R   4216551
4216551	  801.2	  569.9	 5052.0	...
4216552	  801.6	  569.0	 5052.0	...
4216553	  801.7	  568.1	 5052.0	...
4216554	  801.9	  567.7	 5051.0	...
4216555	  801.5	  567.2	 5051.0	...
4216556	  801.1	  566.8	 5052.0	...
4216557	  800.4	  566.4	 5052.0	...
4216558	  800.2	  566.4	 5052.0	...
4216559	  799.9	  566.3	 5051.0	...
4216560	  799.6	  566.2	 5050.0	...
4216561	  799.1	  566.0	 5049.0	...
4216562	  798.3	  566.1	 5049.0	...
4216563	  797.7	  566.4	 5049.0	...
4216564	  797.3	  567.0	 5049.0	...
4216565	  797.4	  567.8	 5049.0	...
4216566	  797.5	  568.4	 5049.0	...
4216567	  797.6	  568.8	 5049.0	...
4216568	  797.7	  569.4	 5049.0	...
4216569	  797.8	  570.0	 5049.0	...
4216570	  798.0	  570.4	 5049.0	...
4216571	  798.0	  570.4	 5049.0	...
4216572	  798.0	  570.4	 5049.0	...
4216573	  798.0	  570.6	 5049.0	...
4216574	  798.1	  570.8	 5049.0	...
4216575	  797.8	  570.9	 5048.0	...
4216576	  797.3	  570.9	 5046.0	...
4216577	  796.8	  570.8	 5044.0	...
4216578	  796.8	  570.7	 5045.0	...
4216579	  796.7	  570.8	 5047.0	...
4216580	  796.7	  570.9	 5048.0	...
4216581	  796.8	  571.0	 5048.0	...
4216582	  796.8	  571.1	 5048.0	...
4216583	  796.9	  571.1	 5046.0	...
4216584	  797.0	  571.1	 5045.0	...
4216585	  797.1	  571.0	 5045.0	...
4216586	  797.1	  570.9	 5046.0	...
4216587	  797.1	  570.7	 5046.0	...
4216588	  797.2	  570.2	 5046.0	...
MSG	4216589 0000 _ Number Off
4216589	  797.4	  569.7	 5045.0	...
4216590	  797.6	  569.3	 5045.0	...
4216591	  797.4	  569.1	 5046.0	...
4216592	  797.3	  569.0	 5046.0	...
4216593	  797.1	  569.0	 5046.0	...
4216594	  797.1	  569.3	 5045.0	...
4216595	  797.2	  569.6	 5045.0	...
4216596	  797.4	  569.9	 5045.0	...
4216597	  797.6	  570.0	 5045.0	...
4216598	  797.7	  570.1	 5045.0	...
4216599	  797.8	  570.4	 5045.0	...
4216600	  797.8	  570.7	 5046.0	...
4216601	  797.8	  570.9	 5046.0	...
4216602	  797.8	  570.9	 5046.0	...
4216603	  797.8	  570.9	 5046.0	...
4216604	  797.7	  570.8	 5047.0	...
4216605	  797.6	  570.8	 5047.0	...
4216606	  797.4	  570.8	 5047.0	...
4216607	  797.3	  570.8	 5047.0	...
4216608	  797.3	  570.9	 5047.0	...
4216609	  797.4	  570.8	 5048.0	...
4216610	  797.4	  570.8	 5046.0	...
4216611	  797.6	  570.9	 5042.0	...
4216612	  797.9	  571.0	 5039.0	...
4216613	  798.2	  571.2	 5038.0	...
4216614	  798.3	  571.2	 5038.0	...
4216615	  798.3	  571.5	 5038.0	...
4216616	  798.4	  571.8	 5038.0	...
4216617	  798.4	  572.1	 5039.0	...
4216618	  798.3	  572.4	 5039.0	...
4216619	  797.9	  572.6	 5039.0	...
4216620	  797.5	  572.8	 5039.0	...
4216621	  797.2	  572.7	 5038.0	...
4216622	  797.4	  572.6	 5037.0	...
4216623	  797.6	  572.5	 5036.0	...
4216624	  797.6	  572.5	 5036.0	...
4216625	  797.3	  572.4	 5037.0	...
4216626	  797.1	  572.5	 5038.0	...
4216627	  797.3	  572.7	 5039.0	...
4216628	  797.4	  572.9	 5040.0	...
4216629	  797.6	  573.2	 5041.0	...
4216630	  797.6	  573.3	 5040.0	...
4216631	  797.7	  573.4	 5039.0	...
4216632	  797.7	  573.4	 5038.0	...
4216633	  797.7	  573.6	 5038.0	...
4216634	  797.7	  573.8	 5038.0	...
4216635	  797.7	  573.9	 5038.0	...
4216636	  797.7	  573.9	 5038.0	...
4216637	  797.7	  574.1	 5039.0	...
4216638	  797.7	  574.3	 5039.0	...
4216639	  797.8	  574.5	 5037.0	...
4216640	  797.7	  574.5	 5034.0	...
4216641	  797.7	  574.6	 5035.0	...
4216642	  797.6	  574.6	 5038.0	...
4216643	  797.5	  574.4	 5041.0	...
4216644	  797.5	  574.2	 5038.0	...
4216645	  797.4	  573.8	 5035.0	...
4216646	  797.6	  573.5	 5031.0	...
4216647	  797.8	  573.4	 5031.0	...
4216648	  798.0	  573.6	 5032.0	...
4216649	  798.0	  573.8	 5035.0	...
4216650	  798.0	  573.8	 5039.0	...
4216651	  797.8	  573.9	 5041.0	...
4216652	  797.7	  574.5	 5040.0	...
4216653	  797.8	  575.1	 5039.0	...
4216654	  798.1	  575.7	 5037.0	...
4216655	  798.1	  575.8	 5035.0	...
4216656	  797.9	  575.8	 5032.0	...
4216657	  797.6	  575.4	 5032.0	...
4216658	  797.6	  574.9	 5031.0	...
4216659	  797.6	  574.4	 5026.0	...
4216660	  797.6	  573.9	 5022.0	...
4216661	  797.6	  573.5	 5018.0	...
4216662	  797.4	  573.1	 5018.0	...
4216663	  797.4	  573.2	 5018.0	...
4216664	  797.4	  573.2	 5018.0	...
4216665	  797.5	  573.1	 5017.0	...
4216666	  797.9	  572.9	 5015.0	...
4216667	  798.1	  572.7	 5013.0	...
4216668	  798.3	  572.6	 5012.0	...
4216669	  798.4	  572.6	 5010.0	...
4216670	  798.5	  572.5	 5008.0	...
4216671	  798.4	  572.6	 5007.0	...
4216672	  798.3	  572.6	 5006.0	...
4216673	  798.3	  572.7	 5006.0	...
4216674	  798.4	  572.7	 5006.0	...
4216675	  798.5	  572.8	 5006.0	...
4216676	  798.4	  573.0	 5006.0	...
4216677	  798.4	  573.1	 5005.0	...
4216678	  798.4	  573.6	 5004.0	...
4216679	  798.4	  574.0	 5001.0	...
4216680	  798.5	  574.4	 5000.0	...
4216681	  798.5	  574.4	 4998.0	...
4216682	  798.6	  574.5	 4998.0	...
4216683	  798.7	  574.7	 4998.0	...
4216684	  798.7	  574.8	 4998.0	...
4216685	  798.8	  574.9	 4998.0	...
4216686	  798.8	  575.0	 4997.0	...
4216687	  798.7	  575.2	 4997.0	...
4216688	  798.8	  575.3	 4999.0	...
4216689	  799.1	  575.5	 5001.0	...
4216690	  799.3	  575.9	 5002.0	...
4216691	  799.3	  576.3	 5002.0	...
4216692	  799.4	  576.8	 5002.0	...
4216693	  799.4	  577.2	 5002.0	...
4216694	  799.4	  577.6	 5001.0	...
4216695	  799.4	  577.6	 5001.0	...
4216696	  799.4	  577.2	 5001.0	...
4216697	  799.4	  576.8	 5003.0	...
4216698	  799.4	  576.5	 5004.0	...
4216699	  799.5	  576.5	 5002.0	...
4216700	  799.6	  576.8	 4999.0	...
4216701	  799.5	  577.1	 4996.0	...
4216702	  799.4	  577.1	 4997.0	...
4216703	  799.3	  576.8	 4998.0	...
4216704	  799.3	  576.5	 4998.0	...
4216705	  799.3	  576.5	 4999.0	...
4216706	  799.2	  576.5	 4997.0	...
4216707	  799.1	  576.4	 4996.0	...
4216708	  799.0	  576.2	 4995.0	...
4216709	  799.0	  576.1	 4991.0	...
4216710	  799.0	  576.1	 4987.0	...
4216711	  799.0	  576.2	 4984.0	...
4216712	  799.0	  576.4	 4984.0	...
4216713	  799.0	  576.5	 4983.0	...
4216714	  799.0	  576.3	 4982.0	...
4216715	  799.1	  576.1	 4982.0	...
4216716	  799.3	  575.9	 4982.0	...
4216717	  799.5	  575.9	 4983.0	...
4216718	  799.6	  575.8	 4983.0	...
4216719	  799.8	  575.8	 4981.0	...
4216720	  800.0	  575.8	 4978.0	...
4216721	  800.2	  575.8	 4976.0	...
4216722	  800.2	  575.8	 4975.0	...
4216723	  800.2	  575.8	 4974.0	...
4216724	  800.1	  575.8	 4973.0	...
4216725	  800.2	  576.3	 4973.0	...
4216726	  800.2	  576.9	 4972.0	...
4216727	  800.2	  577.5	 4972.0	...
4216728	  800.1	  577.6	 4973.0	...
4216729	  799.9	  577.7	 4974.0	...
4216730	  799.9	  577.9	 4976.0	...
4216731	  799.8	  578.0	 4976.0	...
4216732	  799.8	  577.8	 4976.0	...
4216733	  799.7	  577.7	 4976.0	...
4216734	  799.7	  577.6	 4974.0	...
4216735	  799.9	  577.6	 4973.0	...
4216736	  800.1	  577.7	 4972.0	...
4216737	  800.4	  577.6	 4973.0	...
4216738	  800.7	  577.6	 4973.0	...
4216739	  801.0	  577.5	 4971.0	...
4216740	  801.2	  577.3	 4968.0	...
4216741	  801.2	  577.2	 4966.0	...
4216742	  801.3	  577.0	 4966.0	...
4216743	  801.1	  576.8	 4965.0	...
4216744	  800.8	  576.7	 4967.0	...
4216745	  800.5	  576.7	 4969.0	...
4216746	  800.3	  576.6	 4972.0	...
4216747	  800.0	  576.5	 4969.0	...
4216748	  799.8	  576.4	 4966.0	...
4216749	  799.7	  576.5	 4961.0	...
4216750	  799.9	  576.4	 4958.0	...
4216751	  800.1	  576.1	 4956.0	...
4216752	  800.5	  575.8	 4957.0	...
4216753	  800.8	  575.8	 4958.0	...
4216754	  801.1	  576.0	 4958.0	...
4216755	  801.0	  576.4	 4958.0	...
4216756	  800.9	  576.6	 4957.0	...
4216757	  800.8	  576.4	 4955.0	...
4216758	  800.7	  576.0	 4953.0	...
4216759	  800.8	  575.8	 4953.0	...
4216760	  800.9	  575.9	 4954.0	...
4216761	  800.7	  576.0	 4954.0	...
4216762	  800.5	  576.2	 4954.0	...
4216763	  800.5	  576.3	 4953.0	...
4216764	  800.7	  576.3	 4953.0	...
4216765	  800.9	  576.3	 4953.0	...
4216766	  800.8	  576.3	 4953.0	...
4216767	  800.8	  576.5	 4951.0	...
4216768	  800.7	  576.7	 4949.0	...
4216769	  800.6	  576.9	 4948.0	...
4216770	  800.4	  576.7	 4949.0	...
4216771	  800.4	  576.5	 4949.0	...
4216772	  800.0	  576.3	 4949.0	...
4216773	  799.7	  576.1	 4948.0	...
4216774	  799.4	  576.0	 4947.0	...
4216775	  799.3	  575.8	 4942.0	...
4216776	  799.2	  575.8	 4939.0	...
4216777	  799.2	  576.2	 4935.0	...
4216778	  799.3	  576.5	 4934.0	...
4216779	  799.4	  577.0	 4933.0	...
4216780	  799.4	  577.3	 4933.0	...
4216781	  799.5	  577.7	 4934.0	...
4216782	  799.5	  577.8	 4935.0	...
4216783	  799.8	  577.8	 4937.0	...
4216784	  800.0	  577.8	 4939.0	...
4216785	  800.5	  577.8	 4941.0	...
4216786	  800.7	  577.8	 4941.0	...
4216787	  801.1	  577.7	 4941.0	...
4216788	  801.2	  577.3	 4942.0	...
4216789	  801.3	  576.9	 4943.0	...
4216790	  801.4	  576.4	 4943.0	...
4216791	  801.6	  576.6	 4943.0	...
4216792	  801.6	  576.7	 4939.0	...
4216793	  801.4	  576.7	 4936.0	...
4216794	  801.2	  576.5	 4933.0	...
4216795	  801.1	  576.4	 4933.0	...
4216796	  801.0	  576.5	 4934.0	...
4216797	  801.0	  576.5	 4935.0	...
4216798	  801.0	  576.8	 4936.0	...
MSG	4216799 0000 _ Number On
4216799	  801.0	  577.0	 4936.0	...
4216800	  801.1	  577.4	 4935.0	...
4216801	  801.3	  577.4	 4934.0	...
4216802	  801.4	  577.5	 4934.0	...
4216803	  801.8	  577.5	 4932.0	...
4216804	  802.1	  577.5	 4931.0	...
4216805	  802.2	  577.3	 4931.0	...
4216806	  802.3	  577.1	 4933.0	...
4216807	  802.2	  577.1	 4933.0	...
4216808	  802.2	  577.2	 4931.0	...
4216809	  802.1	  577.3	 4929.0	...
4216810	  802.0	  577.2	 4927.0	...
4216811	  801.9	  577.2	 4924.0	...
4216812	  801.8	  577.1	 4922.0	...
4216813	  801.8	  577.3	 4923.0	...
4216814	  801.9	  577.3	 4924.0	...
4216815	  801.8	  577.4	 4925.0	...
4216816	  801.7	  577.3	 4926.0	...
4216817	  801.7	  577.2	 4927.0	...
4216818	  801.6	  577.1	 4928.0	...
4216819	  801.6	  577.1	 4926.0	...
4216820	  801.7	  577.1	 4924.0	...
4216821	  801.8	  577.3	 4922.0	...
4216822	  801.9	  577.4	 4922.0	...
4216823	  801.9	  577.6	 4922.0	...
4216824	  801.9	  577.7	 4922.0	...
4216825	  802.1	  578.0	 4922.0	...
4216826	  802.4	  578.3	 4923.0	...
4216827	  802.5	  578.4	 4923.0	...
4216828	  802.4	  578.4	 4924.0	...
4216829	  802.3	  578.5	 4922.0	...
4216830	  802.3	  578.5	 4919.0	...
4216831	  802.3	  578.4	 4916.0	...
4216832	  802.3	  578.3	 4916.0	...
4216833	  802.2	  577.7	 4916.0	...
4216834	  801.9	  577.2	 4916.0	...
4216835	  801.7	  576.7	 4915.0	...
4216836	  801.6	  576.7	 4913.0	...
4216837	  801.4	  576.8	 4912.0	...
4216838	  801.2	  576.8	 4911.0	...
4216839	  801.1	  577.1	 4911.0	...
4216840	  801.4	  577.2	 4910.0	...
4216841	  801.7	  577.4	 4912.0	...
4216842	  801.8	  577.4	 4913.0	...
4216843	  801.5	  577.4	 4915.0	...
4216844	  801.3	  577.6	 4915.0	...
4216845	  801.4	  578.1	 4915.0	...
4216846	  801.5	  578.6	 4915.0	...
4216847	  801.4	  578.9	 4914.0	...
4216848	  801.0	  578.9	 4913.0	...
4216849	  800.6	  578.8	 4913.0	...
4216850	  800.3	  578.4	 4913.0	...
4216851	  800.3	  577.9	 4913.0	...
4216852	  800.4	  577.7	 4913.0	...
4216853	  800.3	  577.1	 4913.0	...
4216854	  800.1	  576.3	 4913.0	...
4216855	  800.1	  574.9	 4913.0	...
4216856	  800.3	  573.9	 4913.0	...
4216857	  800.5	  573.0	 4914.0	...
4216858	  800.6	  572.3	 4914.0	...
4216859	  800.7	  571.7	 4914.0	...
4216860	  801.0	  571.3	 4915.0	...
4216861	  801.6	  571.2	 4915.0	...
4216862	  802.0	  571.1	 4914.0	...
4216863	  802.3	  571.1	 4911.0	...
4216864	  802.4	  571.1	 4907.0	...
4216865	  802.7	  571.6	 4904.0	...
4216866	  803.5	  572.1	 4902.0	...
4216867	  804.4	  573.0	 4900.0	...
4216868	  805.4	  574.0	 4897.0	...
4216869	  806.4	  574.9	 4897.0	...
4216870	  807.9	  575.9	 4898.0	...
4216871	  808.9	  576.5	 4899.0	...
4216872	  809.7	  577.4	 4899.0	...
4216873	  809.9	  577.8	 4899.0	...
4216874	  810.1	  578.2	 4899.0	...
4216875	  809.9	  578.3	 4899.0	...
4216876	  809.7	  578.7	 4900.0	...
4216877	  809.4	  579.1	 4900.0	...
4216878	  808.8	  579.5	 4900.0	...
4216879	  807.8	  579.7	 4899.0	...
4216880	  806.8	  579.9	 4898.0	...
4216881	  806.1	  579.9	 4898.0	...
4216882	  805.6	  579.8	 4897.0	...
4216883	  805.0	  579.5	 4896.0	...
4216884	  804.8	  579.3	 4895.0	...
4216885	  804.8	  579.1	 4894.0	...
4216886	  804.7	  579.1	 4895.0	...
4216887	  804.6	  579.1	 4895.0	...
4216888	  804.4	  579.0	 4896.0	...
4216889	  804.7	  578.9	 4896.0	...
4216890	  804.8	  578.9	 4895.0	...
4216891	  805.0	  579.2	 4893.0	...
4216892	  804.9	  579.4	 4891.0	...
4216893	  804.9	  579.6	 4891.0	...
4216894	  804.5	  579.6	 4891.0	...
4216895	  804.1	  579.6	 4891.0	...
4216896	  803.6	  579.8	 4892.0	...
4216897	  803.5	  580.0	 4892.0	...
4216898	  803.2	  580.1	 4892.0	...
4216899	  802.8	  580.3	 4890.0	...
4216900	  802.4	  580.5	 4888.0	...
4216901	  802.5	  580.8	 4887.0	...
4216902	  802.9	  580.8	 4888.0	...
4216903	  803.5	  580.8	 4887.0	...
4216904	  804.0	  580.8	 4887.0	...
4216905	  804.3	  581.1	 4887.0	...
4216906	  804.2	  581.4	 4887.0	...
4216907	  804.0	  581.7	 4886.0	...
4216908	  803.8	  582.1	 4885.0	...
4216909	  803.9	  582.4	 4885.0	...
4216910	  804.0	  582.6	 4885.0	...
4216911	  803.9	  582.2	 4886.0	...
4216912	  803.8	  581.7	 4886.0	...
4216913	  803.7	  581.4	 4886.0	...
4216914	  803.8	  581.3	 4886.0	...
4216915	  804.0	  581.2	 4886.0	...
4216916	  803.8	  581.2	 4885.0	...
4216917	  803.5	  581.2	 4883.0	...
4216918	  803.1	  581.5	 4882.0	...
4216919	  803.2	  581.8	 4881.0	...
4216920	  803.3	  581.9	 4880.0	...
4216921	  803.5	  581.8	 4880.0	...
4216922	  803.7	  581.8	 4878.0	...
4216923	  803.7	  582.0	 4876.0	...
4216924	  803.5	  582.3	 4874.0	...
4216925	  803.2	  582.4	 4875.0	...
4216926	  802.8	  582.4	 4875.0	...
4216927	  802.6	  582.4	 4876.0	...
4216928	  802.8	  582.4	 4874.0	...
4216929	  802.9	  582.4	 4874.0	...
4216930	  802.9	  582.4	 4873.0	...
4216931	  802.9	  582.5	 4873.0	...
4216932	  802.8	  582.5	 4873.0	...
4216933	  802.8	  582.4	 4873.0	...
4216934	  802.7	  582.3	 4873.0	...
4216935	  802.6	  582.2	 4873.0	...
4216936	  802.4	  582.2	 4873.0	...
4216937	  802.4	  582.2	 4873.0	...
4216938	  802.4	  582.3	 4870.0	...
4216939	  802.4	  582.4	 4867.0	...
4216940	  802.5	  582.4	 4864.0	...
4216941	  802.6	  582.4	 4864.0	...
4216942	  802.7	  582.4	 4864.0	...
4216943	  802.8	  582.4	 4864.0	...
4216944	  802.8	  582.5	 4863.0	...
4216945	  802.9	  582.9	 4862.0	...
4216946	  802.8	  583.1	 4861.0	...
4216947	  802.8	  583.1	 4860.0	...
4216948	  802.8	  582.9	 4859.0	...
4216949	  802.8	  582.6	 4859.0	...
4216950	  802.9	  582.6	 4859.0	...
4216951	  802.9	  582.6	 4859.0	...
4216952	  802.7	  582.6	 4859.0	...
4216953	  802.6	  582.7	 4859.0	...
4216954	  802.6	  582.8	 4859.0	...
4216955	  802.6	  583.0	 4859.0	...
4216956	  802.6	  583.1	 4857.0	...
4216957	  802.7	  583.1	 4855.0	...
4216958	  802.7	  583.1	 4854.0	...
4216959	  802.8	  583.0	 4854.0	...
4216960	  802.7	  582.9	 4855.0	...
4216961	  802.8	  582.5	 4855.0	...
4216962	  802.9	  582.2	 4854.0	...
4216963	  802.7	  582.2	 4852.0	...
4216964	  802.4	  582.4	 4850.0	...
4216965	  802.2	  582.5	 4849.0	...
4216966	  802.1	  582.7	 4845.0	...
4216967	  802.2	  583.0	 4841.0	...
4216968	  802.3	  583.1	 4839.0	...
4216969	  802.3	  582.9	 4839.0	...
4216970	  802.0	  582.6	 4837.0	...
4216971	  801.7	  582.3	 4836.0	...
4216972	  801.5	  582.1	 4835.0	...
4216973	  801.6	  581.9	 4836.0	...
4216974	  801.9	  581.9	 4834.0	...
4216975	  802.2	  581.8	 4831.0	...
4216976	  802.2	  581.8	 4826.0	...
4216977	  802.1	  581.9	 4823.0	...
4216978	  801.9	  582.0	 4821.0	...
4216979	  801.8	  582.1	 4820.0	...
4216980	  801.6	  582.1	 4820.0	...
4216981	  801.4	  582.0	 4817.0	...
4216982	  801.3	  581.9	 4815.0	...
4216983	  801.1	  581.9	 4813.0	...
4216984	  800.9	  581.7	 4811.0	...
4216985	  800.7	  581.6	 4808.0	...
4216986	  800.7	  581.6	 4806.0	...
4216987	  800.7	  581.5	 4805.0	...
4216988	  800.7	  581.4	 4804.0	...
4216989	  800.8	  581.4	 4802.0	...
4216990	  800.9	  581.4	 4800.0	...
4216991	  800.8	  580.9	 4799.0	...
4216992	  800.8	  580.4	 4797.0	...
4216993	  800.8	  580.3	 4797.0	...
4216994	  800.6	  580.6	 4796.0	...
4216995	  800.4	  581.0	 4793.0	...
4216996	  800.2	  581.0	 4789.0	...
4216997	  800.1	  580.9	 4786.0	...
4216998	  800.2	  580.8	 4786.0	...
4216999	  800.2	  580.7	 4788.0	...
4217000	  799.9	  580.5	 4790.0	...
4217001	  799.3	  580.4	 4791.0	...
4217002	  798.7	  580.4	 4790.0	...
4217003	  798.4	  580.6	 4790.0	...
4217004	  798.9	  580.6	 4790.0	...
4217005	  799.3	  580.5	 4789.0	...
4217006	  799.7	  580.3	 4788.0	...
4217007	  799.7	  580.3	 4786.0	...
4217008	  799.7	  580.3	 4785.0	...
4217009	  799.7	  580.4	 4785.0	...
4217010	  799.7	  580.7	 4786.0	...
4217011	  799.6	  581.0	 4789.0	...
4217012	  799.1	  581.2	 4790.0	...
4217013	  798.4	  581.4	 4789.0	...
4217014	  797.8	  581.5	 4787.0	...
4217015	  797.5	  581.6	 4785.0	...
4217016	  797.5	  581.7	 4783.0	...
4217017	  797.6	  581.6	 4781.0	...
4217018	  797.6	  581.6	 4780.0	...
4217019	  797.6	  581.7	 4779.0	...
4217020	  797.8	  581.7	 4778.0	...
4217021	  798.0	  581.8	 4777.0	...
4217022	  798.3	  582.1	 4776.0	...
4217023	  798.3	  582.4	 4776.0	...
4217024	  798.3	  582.8	 4776.0	...
4217025	  798.3	  583.1	 4773.0	...
4217026	  797.9	  583.5	 4769.0	...
4217027	  797.7	  583.9	 4766.0	...
4217028	  797.5	  584.0	 4766.0	...
4217029	  797.6	  583.9	 4766.0	...
4217030	  797.6	  583.7	 4765.0	...
4217031	  797.5	  583.6	 4765.0	...
4217032	  797.4	  583.5	 4764.0	...
4217033	  797.4	  583.6	 4761.0	...
4217034	  797.2	  583.6	 4758.0	...
4217035	  796.9	  583.6	 4754.0	...
4217036	  796.7	  583.6	 4753.0	...
4217037	  796.8	  583.6	 4751.0	...
4217038	  797.0	  583.6	 4750.0	...
4217039	  797.3	  583.5	 4749.0	...
4217040	  797.5	  583.5	 4748.0	...
4217041	  797.5	  583.4	 4748.0	...
4217042	  797.6	  583.4	 4748.0	...
4217043	  797.5	  583.4	 4744.0	...
4217044	  797.3	  583.5	 4740.0	...
4217045	  797.1	  583.6	 4736.0	...
4217046	  797.1	  583.6	 4736.0	...
4217047	  797.0	  583.7	 4737.0	...
4217048	  796.8	  583.7	 4737.0	...
4217049	  796.6	  583.8	 4735.0	...
4217050	  796.4	  583.9	 4733.0	...
4217051	  796.5	  584.0	 4731.0	...
4217052	  796.5	  583.5	 4731.0	...
4217053	  796.4	  583.1	 4731.0	...
4217054	  796.4	  582.6	 4731.0	...
4217055	  796.5	  582.4	 4730.0	...
4217056	  796.6	  582.2	 4728.0	...
4217057	  796.7	  581.9	 4726.0	...
4217058	  796.8	  581.7	 4723.0	...
4217059	  796.9	  582.0	 4722.0	...
4217060	  796.9	  582.6	 4720.0	...
4217061	  797.0	  583.0	 4720.0	...
4217062	  797.1	  583.0	 4719.0	...
4217063	  797.0	  583.0	 4718.0	...
4217064	  796.9	  583.0	 4717.0	...
4217065	  796.7	  583.1	 4714.0	...
4217066	  796.7	  583.2	 4711.0	...
4217067	  796.9	  583.3	 4710.0	...
4217068	  797.0	  583.1	 4710.0	...
4217069	  797.2	  582.8	 4710.0	...
4217070	  797.2	  583.0	 4709.0	...
4217071	  797.1	  583.3	 4708.0	...
4217072	  797.0	  583.7	 4706.0	...
4217073	  796.8	  583.7	 4704.0	...
4217074	  796.8	  583.8	 4704.0	...
4217075	  796.6	  583.9	 4703.0	...
4217076	  796.5	  583.9	 4704.0	...
4217077	  796.6	  583.9	 4704.0	...
4217078	  796.7	  583.7	 4704.0	...
4217079	  796.7	  583.7	 4702.0	...
4217080	  796.6	  583.7	 4701.0	...
4217081	  796.4	  583.8	 4699.0	...
4217082	  796.1	  584.1	 4699.0	...
4217083	  795.8	  584.3	 4698.0	...
4217084	  795.5	  584.5	 4696.0	...
4217085	  795.6	  584.6	 4693.0	...
4217086	  795.8	  584.8	 4690.0	...
4217087	  795.9	  584.9	 4690.0	...
4217088	  795.6	  585.0	 4691.0	...
4217089	  795.2	  585.0	 4693.0	...
4217090	  795.1	  585.0	 4694.0	...
4217091	  795.4	  585.0	 4692.0	...
4217092	  795.6	  585.0	 4690.0	...
4217093	  795.6	  585.1	 4688.0	...
4217094	  795.6	  585.1	 4689.0	...
4217095	  795.5	  585.2	 4689.0	...
4217096	  795.5	  585.3	 4689.0	...
4217097	  795.6	  585.4	 4689.0	...
4217098	  795.6	  585.5	 4689.0	...
4217099	  795.3	  585.5	 4689.0	...
4217100	  794.9	  585.7	 4689.0	...
4217101	  794.6	  586.0	 4687.0	...
4217102	  794.7	  586.2	 4686.0	...
4217103	  794.8	  586.1	 4685.0	...
4217104	  794.9	  586.0	 4684.0	...
MSG	4217105 0000 _ Number Off
4217105	  794.7	  586.1	 4684.0	...
4217106	  794.5	  586.0	 4683.0	...
4217107	  794.2	  586.0	 4682.0	...
4217108	  794.1	  585.6	 4680.0	...
4217109	  794.0	  585.2	 4678.0	...
4217110	  794.0	  584.7	 4678.0	...
4217111	  793.7	  583.9	 4676.0	...
4217112	  793.5	  583.3	 4674.0	...
4217113	  793.3	  582.4	 4672.0	...
4217114	  793.8	  581.6	 4670.0	...
4217115	  794.3	  580.4	 4666.0	...
4217116	  794.9	  579.5	 4663.0	...
4217117	  795.2	  578.4	 4660.0	...
4217118	  795.7	  577.8	 4661.0	...
4217119	  796.1	  576.5	 4661.0	...
4217120	  796.6	  575.9	 4661.0	...
4217121	  796.9	  575.0	 4661.0	...
4217122	  797.3	  574.6	 4661.0	...
4217123	  797.7	  574.3	 4661.0	...
4217124	  798.1	  574.0	 4659.0	...
4217125	  798.3	  573.8	 4658.0	...
4217126	  798.3	  574.0	 4656.0	...
4217127	  798.2	  574.4	 4656.0	...
4217128	  798.2	  574.8	 4655.0	...
4217129	  798.1	  575.1	 4654.0	...
4217130	  797.9	  575.5	 4653.0	...
4217131	  797.6	  576.0	 4655.0	...
4217132	  797.2	  576.2	 4654.0	...
4217133	  796.7	  576.5	 4652.0	...
4217134	  796.1	  576.7	 4650.0	...
4217135	  795.7	  576.9	 4649.0	...
4217136	  795.5	  576.9	 4648.0	...
4217137	  795.4	  577.0	 4647.0	...
4217138	  795.3	  577.1	 4647.0	...
4217139	  795.4	  577.4	 4647.0	...
4217140	  795.4	  577.7	 4647.0	...
4217141	  795.4	  577.9	 4646.0	...
4217142	  795.4	  578.2	 4646.0	...
4217143	  795.5	  578.9	 4647.0	...
4217144	  795.5	  579.7	 4646.0	...
4217145	  795.5	  580.2	 4646.0	...
4217146	  795.4	  580.4	 4646.0	...
4217147	  795.2	  580.4	 4646.0	...
4217148	  795.1	  580.5	 4648.0	...
4217149	  794.9	  580.6	 4649.0	...
4217150	  794.8	  580.6	 4649.0	...
4217151	  794.8	  580.6	 4647.0	...
4217152	  794.9	  580.9	 4646.0	...
4217153	  794.9	  581.3	 4646.0	...
4217154	  794.9	  581.7	 4646.0	...
4217155	  794.9	  581.7	 4646.0	...
4217156	  794.8	  581.7	 4645.0	...
4217157	  794.8	  581.6	 4645.0	...
4217158	  794.8	  581.8	 4645.0	...
4217159	  794.6	  582.0	 4645.0	...
4217160	  794.5	  582.3	 4644.0	...
4217161	  794.3	  582.3	 4643.0	...
4217162	  794.2	  582.3	 4642.0	...
4217163	  794.1	  582.2	 4641.0	...
4217164	  794.1	  582.1	 4640.0	...
4217165	  794.2	  581.9	 4639.0	...
4217166	  794.3	  581.9	 4638.0	...
4217167	  794.5	  581.8	 4639.0	...
4217168	  794.8	  581.7	 4639.0	...
4217169	  795.0	  581.6	 4640.0	...
4217170	  794.9	  581.3	 4640.0	...
4217171	  794.9	  580.9	 4639.0	...
4217172	  794.9	  580.6	 4639.0	...
4217173	  794.8	  580.5	 4639.0	...
4217174	  794.8	  580.4	 4639.0	...
4217175	  795.0	  580.3	 4638.0	...
4217176	  795.1	  579.9	 4636.0	...
4217177	  795.2	  579.5	 4634.0	...
4217178	  795.0	  579.1	 4632.0	...
4217179	  794.9	  579.1	 4632.0	...
4217180	  794.8	  579.2	 4633.0	...
4217181	  795.1	  579.4	 4635.0	...
4217182	  795.5	  579.7	 4635.0	...
4217183	  795.9	  579.9	 4633.0	...
4217184	  795.9	  580.0	 4631.0	...
4217185	  795.9	  580.4	 4631.0	...
4217186	  795.9	  580.7	 4632.0	...
4217187	  795.8	  580.8	 4633.0	...
4217188	  795.8	  580.6	 4635.0	...
4217189	  795.8	  580.4	 4636.0	...
4217190	  795.8	  580.3	 4637.0	...
4217191	  795.8	  580.3	 4637.0	...
4217192	  795.8	  580.5	 4635.0	...
4217193	  795.8	  580.7	 4632.0	...
4217194	  795.9	  580.9	 4630.0	...
4217195	  795.9	  580.9	 4631.0	...
4217196	  796.1	  581.0	 4632.0	...
4217197	  796.2	  581.0	 4633.0	...
4217198	  796.3	  581.0	 4634.0	...
4217199	  796.2	  581.1	 4634.0	...
4217200	  796.3	  581.1	 4635.0	...
4217201	  796.4	  581.2	 4637.0	...
4217202	  796.6	  581.0	 4638.0	...
4217203	  796.5	  580.8	 4636.0	...
4217204	  796.5	  580.5	 4634.0	...
4217205	  796.3	  580.6	 4632.0	...
4217206	  796.2	  580.7	 4632.0	...
4217207	  796.1	  580.7	 4632.0	...
4217208	  796.2	  580.6	 4632.0	...
4217209	  796.2	  580.5	 4633.0	...
4217210	  796.2	  580.5	 4633.0	...
4217211	  796.1	  580.5	 4634.0	...
4217212	  796.2	  580.5	 4634.0	...
4217213	  796.3	  580.6	 4634.0	...
4217214	  796.5	  580.6	 4634.0	...
4217215	  796.6	  580.6	 4633.0	...
4217216	  796.6	  580.5	 4634.0	...
4217217	  796.5	  580.5	 4635.0	...
4217218	  796.5	  580.5	 4636.0	...
4217219	  796.5	  580.6	 4636.0	...
4217220	  796.4	  580.7	 4637.0	...
4217221	  796.4	  580.7	 4639.0	...
4217222	  796.3	  580.6	 4640.0	...
4217223	  796.3	  580.6	 4641.0	...
4217224	  796.3	  580.5	 4643.0	...
4217225	  796.2	  580.5	 4643.0	...
4217226	  796.1	  580.5	 4644.0	...
4217227	  796.0	  580.5	 4644.0	...
4217228	  796.0	  580.5	 4645.0	...
4217229	  795.9	  580.5	 4644.0	...
4217230	  795.8	  580.2	 4643.0	...
4217231	  795.7	  579.9	 4642.0	...
4217232	  795.7	  579.7	 4641.0	...
4217233	  795.9	  579.6	 4640.0	...
4217234	  796.0	  579.6	 4637.0	...
4217235	  795.9	  579.6	 4635.0	...
4217236	  795.8	  579.6	 4632.0	...
4217237	  795.7	  579.4	 4630.0	...
4217238	  795.6	  579.2	 4627.0	...
4217239	  795.6	  578.9	 4626.0	...
4217240	  795.6	  578.9	 4625.0	...
4217241	  795.5	  578.9	 4626.0	...
4217242	  795.4	  579.1	 4627.0	...
4217243	  795.4	  579.7	 4628.0	...
4217244	  795.6	  580.2	 4628.0	...
4217245	  795.7	  580.6	 4629.0	...
4217246	  795.9	  580.6	 4630.0	...
4217247	  796.1	  580.3	 4631.0	...
4217248	  796.3	  579.9	 4631.0	...
4217249	  796.4	  579.6	 4630.0	...
4217250	  796.4	  579.7	 4630.0	...
4217251	  796.3	  580.0	 4630.0	...
4217252	  796.1	  580.3	 4630.0	...
4217253	  795.9	  580.5	 4631.0	...
4217254	  796.0	  580.6	 4631.0	...
4217255	  796.1	  580.6	 4629.0	...
4217256	  796.0	  580.6	 4628.0	...
4217257	  795.8	  580.6	 4627.0	...
4217258	  795.7	  580.7	 4628.0	...
4217259	  795.7	  580.9	 4629.0	...
4217260	  795.7	  581.3	 4630.0	...
4217261	  795.6	  581.5	 4631.0	...
4217262	  795.6	  581.5	 4632.0	...
4217263	  795.6	  581.8	 4634.0	...
4217264	  795.5	  582.1	 4635.0	...
4217265	  795.3	  582.4	 4634.0	...
4217266	  795.1	  582.4	 4633.0	...
4217267	  795.0	  582.5	 4632.0	...
4217268	  795.1	  582.5	 4632.0	...
4217269	  795.2	  582.6	 4632.0	...
4217270	  795.3	  582.5	 4634.0	...
4217271	  795.4	  582.5	 4636.0	...
4217272	  795.6	  582.5	 4637.0	...
4217273	  795.7	  582.5	 4636.0	...
4217274	  795.8	  582.6	 4637.0	...
4217275	  795.8	  582.4	 4639.0	...
4217276	  795.8	  582.2	 4641.0	...
4217277	  795.8	  582.0	 4641.0	...
4217278	  795.8	  582.1	 4640.0	...
4217279	  795.8	  582.3	 4639.0	...
4217280	  795.7	  582.5	 4639.0	...
4217281	  795.5	  582.5	 4638.0	...
4217282	  795.3	  582.4	 4639.0	...
4217283	  795.3	  582.3	 4640.0	...
4217284	  795.4	  582.2	 4640.0	...
4217285	  795.6	  582.1	 4639.0	...
4217286	  795.7	  582.1	 4637.0	...
4217287	  795.7	  582.1	 4636.0	...
4217288	  795.7	  582.0	 4636.0	...
4217289	  795.7	  582.0	 4635.0	...
4217290	  795.7	  581.9	 4637.0	...
4217291	  795.8	  581.8	 4638.0	...
4217292	  795.8	  581.9	 4640.0	...
4217293	  795.9	  582.2	 4640.0	...
4217294	  796.0	  582.5	 4640.0	...
4217295	  796.0	  582.6	 4640.0	...
4217296	  796.1	  582.8	 4640.0	...
4217297	  796.2	  583.1	 4641.0	...
4217298	  796.2	  583.5	 4641.0	...
4217299	  796.1	  583.4	 4642.0	...
4217300	  795.9	  583.1	 4642.0	...
4217301	  795.9	  582.6	 4644.0	...
4217302	  796.0	  582.3	 4646.0	...
4217303	  796.3	  581.9	 4648.0	...
4217304	  796.6	  581.7	 4648.0	...
4217305	  796.7	  581.7	 4648.0	...
MSG	4217306 0000 _ Number On
4217306	  796.7	  581.8	 4648.0	...
4217307	  796.7	  581.9	 4646.0	...
4217308	  796.8	  581.8	 4642.0	...
4217309	  796.7	  581.7	 4639.0	...
4217310	  796.6	  581.6	 4639.0	...
4217311	  796.8	  581.6	 4639.0	...
4217312	  797.0	  581.8	 4639.0	...
4217313	  797.1	  582.1	 4639.0	...
4217314	  796.7	  582.4	 4639.0	...
4217315	  796.2	  582.6	 4639.0	...
4217316	  796.0	  582.7	 4639.0	...
4217317	  796.2	  582.8	 4639.0	...
4217318	  796.3	  582.7	 4639.0	...
4217319	  796.5	  582.7	 4640.0	...
4217320	  796.6	  582.7	 4641.0	...
4217321	  796.6	  582.6	 4642.0	...
4217322	  796.7	  582.5	 4642.0	...
4217323	  796.9	  582.4	 4644.0	...
4217324	  796.8	  582.4	 4645.0	...
4217325	  796.6	  582.4	 4647.0	...
4217326	  796.4	  582.6	 4648.0	...
4217327	  796.3	  582.8	 4649.0	...
4217328	  796.4	  583.0	 4649.0	...
4217329	  796.4	  583.0	 4649.0	...
4217330	  796.1	  583.0	 4648.0	...
4217331	  795.8	  583.2	 4647.0	...
4217332	  795.4	  583.3	 4646.0	...
4217333	  795.3	  583.4	 4646.0	...
4217334	  795.2	  583.7	 4646.0	...
4217335	  795.2	  583.9	 4647.0	...
4217336	  795.3	  584.1	 4647.0	...
4217337	  795.6	  584.3	 4647.0	...
4217338	  795.9	  584.4	 4648.0	...
4217339	  796.1	  584.6	 4649.0	...
4217340	  796.1	  584.6	 4650.0	...
4217341	  796.1	  584.5	 4650.0	...
4217342	  796.1	  584.3	 4649.0	...
4217343	  795.7	  584.1	 4648.0	...
4217344	  795.3	  584.1	 4649.0	...
4217345	  795.1	  584.1	 4651.0	...
4217346	  795.2	  584.1	 4653.0	...
4217347	  795.4	  584.2	 4653.0	...
4217348	  795.3	  584.1	 4654.0	...
4217349	  795.3	  584.0	 4656.0	...
4217350	  795.4	  583.9	 4656.0	...
4217351	  795.6	  583.8	 4656.0	...
4217352	  795.8	  583.9	 4655.0	...
4217353	  795.8	  583.9	 4655.0	...
4217354	  796.0	  584.0	 4655.0	...
4217355	  796.2	  584.0	 4655.0	...
4217356	  796.4	  583.8	 4655.0	...
4217357	  796.4	  583.6	 4655.0	...
4217358	  796.4	  583.4	 4657.0	...
4217359	  796.4	  583.4	 4658.0	...
4217360	  796.4	  583.5	 4658.0	...
4217361	  796.4	  583.6	 4657.0	...
4217362	  796.3	  583.7	 4657.0	...
4217363	  796.3	  583.7	 4658.0	...
4217364	  796.3	  583.8	 4658.0	...
4217365	  796.3	  583.7	 4656.0	...
4217366	  796.3	  583.7	 4653.0	...
4217367	  796.2	  583.7	 4652.0	...
4217368	  796.2	  583.7	 4651.0	...
4217369	  796.3	  583.7	 4651.0	...
4217370	  796.2	  583.6	 4654.0	...
4217371	  796.0	  583.6	 4656.0	...
4217372	  795.9	  583.9	 4658.0	...
4217373	  795.9	  584.1	 4658.0	...
4217374	  796.1	  584.4	 4658.0	...
4217375	  796.3	  584.3	 4658.0	...
4217376	  796.5	  584.3	 4657.0	...
4217377	  796.6	  584.4	 4655.0	...
4217378	  796.6	  584.4	 4653.0	...
4217379	  796.6	  584.4	 4652.0	...
4217380	  796.6	  584.4	 4653.0	...
4217381	  796.6	  584.3	 4655.0	...
4217382	  796.7	  584.6	 4657.0	...
4217383	  796.8	  584.8	 4658.0	...
4217384	  796.9	  584.7	 4658.0	...
4217385	  797.0	  584.4	 4659.0	...
4217386	  797.1	  584.1	 4659.0	...
4217387	  797.2	  584.0	 4658.0	...
4217388	  797.0	  583.9	 4655.0	...
4217389	  796.9	  583.7	 4652.0	...
4217390	  796.8	  583.7	 4650.0	...
4217391	  797.1	  583.6	 4650.0	...
4217392	  797.4	  583.4	 4650.0	...
4217393	  797.7	  583.1	 4650.0	...
4217394	  797.6	  583.0	 4651.0	...
4217395	  797.5	  583.2	 4650.0	...
4217396	  797.7	  583.4	 4652.0	...
4217397	  797.9	  583.5	 4653.0	...
4217398	  798.0	  583.6	 4655.0	...
4217399	  798.1	  583.6	 4656.0	...
4217400	  798.2	  583.7	 4657.0	...
4217401	  798.4	  584.0	 4657.0	...
4217402	  798.6	  584.2	 4658.0	...
4217403	  798.8	  584.4	 4657.0	...
4217404	  798.9	  584.3	 4659.0	...
4217405	  798.9	  584.1	 4661.0	...
4217406	  798.9	  584.1	 4663.0	...
4217407	  798.9	  584.0	 4660.0	...
4217408	  798.9	  583.9	 4657.0	...
4217409	  799.0	  583.8	 4656.0	...
4217410	  799.2	  583.7	 4656.0	...
4217411	  799.5	  583.8	 4654.0	...
4217412	  799.5	  583.9	 4653.0	...
4217413	  799.6	  584.0	 4651.0	...
4217414	  799.7	  583.8	 4651.0	...
4217415	  799.6	  583.6	 4651.0	...
4217416	  799.3	  583.4	 4651.0	...
4217417	  799.1	  583.5	 4651.0	...
4217418	  799.2	  583.5	 4651.0	...
4217419	  799.5	  583.5	 4652.0	...
4217420	  799.7	  583.5	 4652.0	...
4217421	  799.6	  583.6	 4651.0	...
4217422	  799.4	  583.5	 4650.0	...
4217423	  799.3	  583.4	 4651.0	...
4217424	  799.4	  583.3	 4652.0	...
4217425	  799.5	  583.3	 4653.0	...
4217426	  799.6	  583.2	 4655.0	...
4217427	  799.6	  583.2	 4656.0	...
4217428	  799.6	  583.3	 4654.0	...
4217429	  799.7	  583.5	 4650.0	...
4217430	  799.6	  583.9	 4647.0	...
4217431	  799.5	  584.4	 4648.0	...
4217432	  799.3	  584.7	 4649.0	...
4217433	  799.1	  584.8	 4651.0	...
4217434	  798.8	  584.8	 4653.0	...
4217435	  798.5	  584.8	 4655.0	...
4217436	  798.3	  584.8	 4655.0	...
4217437	  798.3	  584.9	 4655.0	...
4217438	  798.4	  584.9	 4655.0	...
4217439	  798.6	  585.0	 4654.0	...
4217440	  798.7	  585.0	 4653.0	...
4217441	  798.9	  585.1	 4652.0	...
4217442	  798.9	  585.2	 4652.0	...
4217443	  799.0	  585.2	 4650.0	...
4217444	  799.0	  585.3	 4648.0	...
4217445	  798.9	  585.3	 4647.0	...
4217446	  798.9	  585.4	 4648.0	...
4217447	  798.9	  585.5	 4649.0	...
4217448	  798.7	  585.7	 4649.0	...
4217449	  798.5	  585.5	 4649.0	...
4217450	  798.3	  585.2	 4648.0	...
4217451	  798.2	  585.2	 4648.0	...
4217452	  798.2	  585.6	 4647.0	...
4217453	  798.2	  586.0	 4646.0	...
4217454	  798.2	  586.1	 4647.0	...
4217455	  798.2	  586.1	 4648.0	...
4217456	  798.3	  586.3	 4648.0	...
4217457	  798.4	  586.3	 4650.0	...
4217458	  798.3	  586.1	 4651.0	...
4217459	  798.2	  585.5	 4650.0	...
4217460	  798.1	  584.9	 4648.0	...
4217461	  798.1	  584.6	 4645.0	...
4217462	  798.2	  584.8	 4644.0	...
4217463	  798.2	  585.0	 4642.0	...
4217464	  798.3	  584.9	 4641.0	...
4217465	  798.4	  584.9	 4641.0	...
4217466	  798.4	  584.9	 4643.0	...
4217467	  798.4	  585.0	 4644.0	...
4217468	  798.5	  585.0	 4643.0	...
4217469	  798.6	  585.0	 4641.0	...
4217470	  798.6	  584.8	 4642.0	...
4217471	  798.4	  584.6	 4644.0	...
4217472	  798.2	  584.5	 4645.0	...
4217473	  798.3	  584.6	 4645.0	...
4217474	  798.5	  584.6	 4644.0	...
4217475	  798.7	  584.6	 4643.0	...
4217476	  798.7	  584.6	 4644.0	...
4217477	  798.7	  584.5	 4645.0	...
4217478	  798.7	  584.5	 4647.0	...
4217479	  798.8	  584.5	 4645.0	...
4217480	  799.0	  584.5	 4643.0	...
4217481	  799.1	  584.2	 4640.0	...
4217482	  799.3	  584.0	 4640.0	...
4217483	  799.1	  584.1	 4639.0	...
4217484	  799.0	  584.3	 4638.0	...
4217485	  798.7	  584.5	 4639.0	...
4217486	  798.7	  584.5	 4640.0	...
4217487	  798.6	  584.5	 4640.0	...
4217488	  798.6	  584.3	 4640.0	...
4217489	  798.5	  584.3	 4638.0	...
4217490	  798.5	  584.2	 4635.0	...
4217491	  798.5	  584.4	 4633.0	...
4217492	  798.6	  584.4	 4634.0	...
4217493	  798.5	  584.2	 4636.0	...
4217494	  798.5	  584.1	 4636.0	...
4217495	  798.4	  584.2	 4636.0	...
4217496	  798.9	  584.5	 4636.0	...
4217497	  799.3	  584.7	 4636.0	...
4217498	  799.7	  584.4	 4636.0	...
4217499	  799.6	  584.3	 4635.0	...
4217500	  799.5	  584.2	 4635.0	...
4217501	  799.6	  584.2	 4635.0	...
4217502	  799.6	  584.2	 4633.0	...
4217503	  799.5	  584.1	 4631.0	...
4217504	  799.4	  584.1	 4631.0	...
4217505	  799.3	  584.2	 4632.0	...
4217506	  799.2	  584.1	 4633.0	...
4217507	  799.1	  583.9	 4635.0	...
4217508	  799.1	  583.7	 4637.0	...
4217509	  799.0	  583.7	 4638.0	...
4217510	  799.0	  583.7	 4636.0	...
4217511	  798.9	  583.8	 4633.0	...
4217512	  798.9	  583.8	 4632.0	...
4217513	  798.9	  583.8	 4633.0	...
4217514	  798.9	  583.8	 4635.0	...
4217515	  799.0	  583.9	 4637.0	...
4217516	  799.1	  584.2	 4637.0	...
4217517	  799.2	  584.6	 4637.0	...
4217518	  799.3	  584.9	 4636.0	...
4217519	  799.3	  584.9	 4634.0	...
4217520	  799.2	  585.0	 4633.0	...
4217521	  799.0	  585.1	 4635.0	...
4217522	  798.9	  585.0	 4636.0	...
4217523	  798.9	  584.8	 4637.0	...
4217524	  799.0	  584.6	 4636.0	...
4217525	  799.1	  584.6	 4635.0	...
4217526	  799.2	  584.6	 4635.0	...
4217527	  799.3	  584.6	 4635.0	...
4217528	  799.2	  584.6	 4636.0	...
4217529	  799.2	  584.6	 4637.0	...
4217530	  799.1	  584.6	 4636.0	...
4217531	  799.0	  584.6	 4636.0	...
4217532	  799.2	  584.6	 4635.0	...
4217533	  799.6	  584.7	 4635.0	...
4217534	  799.8	  584.8	 4635.0	...
4217535	  799.6	  585.0	 4635.0	...
4217536	  799.3	  585.0	 4635.0	...
4217537	  799.5	  585.0	 4636.0	...
4217538	  799.8	  584.8	 4636.0	...
4217539	  800.0	  584.7	 4635.0	...
4217540	  800.1	  584.7	 4634.0	...
4217541	  800.4	  585.0	 4634.0	...
4217542	  800.6	  585.3	 4634.0	...
4217543	  800.7	  585.4	 4634.0	...
4217544	  800.6	  585.3	 4633.0	...
4217545	  800.5	  585.0	 4632.0	...
4217546	  800.4	  584.7	 4630.0	...
4217547	  800.3	  584.4	 4629.0	...
4217548	  800.3	  584.4	 4630.0	...
4217549	  800.3	  584.4	 4631.0	...
4217550	  800.3	  584.4	 4632.0	...
4217551	  800.3	  584.6	 4633.0	...
4217552	  800.3	  585.1	 4633.0	...
4217553	  800.4	  585.6	 4633.0	...
4217554	  800.5	  585.9	 4633.0	...
4217555	  800.8	  585.9	 4634.0	...
4217556	  801.0	  585.8	 4635.0	...
4217557	  801.2	  585.8	 4635.0	...
4217558	  801.2	  585.7	 4635.0	...
4217559	  801.2	  585.7	 4634.0	...
4217560	  801.2	  585.7	 4634.0	...
4217561	  801.2	  585.5	 4634.0	...
4217562	  801.2	  585.3	 4634.0	...
4217563	  801.0	  585.1	 4633.0	...
4217564	  800.9	  585.2	 4633.0	...
4217565	  800.5	  585.4	 4634.0	...
4217566	  800.1	  585.7	 4635.0	...
4217567	  799.7	  585.7	 4635.0	...
4217568	  800.0	  585.6	 4634.0	...
4217569	  800.4	  585.6	 4634.0	...
4217570	  800.8	  585.5	 4635.0	...
4217571	  800.7	  585.6	 4634.0	...
4217572	  800.7	  585.7	 4633.0	...
4217573	  800.8	  585.7	 4632.0	...
4217574	  800.9	  585.7	 4632.0	...
4217575	  800.9	  585.7	 4631.0	...
4217576	  800.7	  585.8	 4632.0	...
4217577	  800.4	  585.8	 4634.0	...
4217578	  800.3	  585.8	 4635.0	...
4217579	  800.2	  585.6	 4636.0	...
4217580	  800.0	  585.4	 4637.0	...
4217581	  800.0	  585.2	 4638.0	...
4217582	  800.0	  585.2	 4638.0	...
4217583	  800.0	  585.3	 4637.0	...
4217584	  800.0	  585.4	 4635.0	...
4217585	  799.9	  585.2	 4634.0	...
4217586	  799.8	  585.0	 4636.0	...
4217587	  799.9	  584.7	 4637.0	...
4217588	  800.0	  584.4	 4638.0	...
4217589	  800.2	  584.2	 4637.0	...
4217590	  800.2	  583.1	 4638.0	...
4217591	  800.2	  581.8	 4640.0	...
4217592	  800.6	  580.2	 4642.0	...
4217593	  800.9	  579.2	 4643.0	...
4217594	  801.2	  578.4	 4642.0	...
4217595	  801.5	  577.1	 4641.0	...
4217596	  802.1	  575.8	 4640.0	...
4217597	  802.8	  574.0	 4640.0	...
4217598	  803.2	  572.4	 4639.0	...
4217599	  803.6	  570.9	 4635.0	...
4217600	  803.9	  570.3	 4631.0	...
4217601	  804.1	  569.5	 4629.0	...
4217602	  803.9	  568.8	 4631.0	...
4217603	  803.8	  568.3	 4634.0	...
4217604	  803.5	  569.0	 4636.0	...
4217605	  803.3	  569.6	 4637.0	...
4217606	  803.1	  570.3	 4636.0	...
4217607	  802.9	  570.8	 4635.0	...
4217608	  802.3	  571.2	 4634.0	...
4217609	  801.6	  570.8	 4633.0	...
4217610	  801.2	  570.2	 4632.0	...
4217611	  800.9	  569.5	 4632.0	...
4217612	  800.5	  569.4	 4634.0	...
4217613	  800.1	  569.4	 4637.0	...
4217614	  800.0	  569.4	 4639.0	...
4217615	  799.9	  569.4	 4639.0	...
4217616	  799.8	  569.5	 4638.0	...
4217617	  799.8	  569.7	 4638.0	...
4217618	  799.9	  569.9	 4638.0	...
MSG	4217619 0000 _ Number Off
4217619	  800.0	  570.1	 4639.0	...
4217620	  800.0	  570.3	 4639.0	...
4217621	  800.3	  570.9	 4639.0	...
4217622	  800.5	  571.5	 4640.0	...
4217623	  800.8	  572.0	 4641.0	...
4217624	  800.8	  572.2	 4642.0	...
4217625	  800.7	  572.5	 4642.0	...
4217626	  800.5	  573.1	 4641.0	...
4217627	  800.2	  573.5	 4639.0	...
4217628	  800.2	  574.0	 4638.0	...
4217629	  800.1	  574.2	 4638.0	...
4217630	  800.2	  574.3	 4639.0	...
4217631	  800.2	  574.4	 4639.0	...
4217632	  800.2	  574.4	 4638.0	...
4217633	  800.5	  574.5	 4639.0	...
4217634	  800.8	  574.7	 4640.0	...
4217635	  801.1	  574.9	 4642.0	...
4217636	  801.1	  574.8	 4641.0	...
4217637	  801.1	  574.5	 4639.0	...
4217638	  801.1	  574.1	 4636.0	...
4217639	  800.9	  574.1	 4636.0	...
4217640	  800.6	  574.3	 4636.0	...
4217641	  800.4	  574.5	 4635.0	...
4217642	  800.1	  574.4	 4637.0	...
4217643	  800.1	  574.1	 4640.0	...
4217644	  800.2	  574.0	 4643.0	...
4217645	  800.4	  574.2	 4644.0	...
4217646	  800.6	  574.3	 4645.0	...
4217647	  800.6	  574.3	 4647.0	...
4217648	  800.6	  574.3	 4647.0	...
4217649	  800.6	  574.4	 4647.0	...
4217650	  800.5	  574.5	 4647.0	...
4217651	  800.5	  574.6	 4646.0	...
4217652	  800.6	  574.6	 4645.0	...
4217653	  800.6	  574.4	 4646.0	...
4217654	  800.7	  574.1	 4647.0	...
4217655	  800.7	  573.8	 4648.0	...
4217656	  800.7	  573.9	 4648.0	...
4217657	  800.7	  574.1	 4649.0	...
4217658	  800.7	  574.9	 4648.0	...
4217659	  800.6	  575.6	 4647.0	...
4217660	  800.6	  576.0	 4648.0	...
4217661	  800.6	  575.8	 4651.0	...
4217662	  800.6	  575.6	 4653.0	...
4217663	  800.7	  575.4	 4652.0	...
4217664	  800.8	  575.3	 4651.0	...
4217665	  800.7	  575.3	 4650.0	...
4217666	  800.5	  575.3	 4650.0	...
4217667	  800.4	  575.3	 4651.0	...
4217668	  800.4	  575.4	 4651.0	...
4217669	  800.3	  575.4	 4651.0	...
4217670	  800.2	  575.4	 4651.0	...
4217671	  800.2	  575.4	 4652.0	...
4217672	  800.3	  575.3	 4653.0	...
4217673	  800.3	  575.2	 4653.0	...
4217674	  800.4	  575.2	 4653.0	...
4217675	  800.5	  575.2	 4653.0	...
4217676	  800.1	  575.2	 4653.0	...
4217677	  799.8	  575.5	 4651.0	...
4217678	  799.7	  575.8	 4649.0	...
4217679	  800.0	  575.8	 4645.0	...
4217680	  800.3	  575.6	 4644.0	...
4217681	  800.4	  575.6	 4641.0	...
4217682	  800.4	  575.7	 4640.0	...
4217683	  800.2	  575.6	 4640.0	...
4217684	  800.0	  575.3	 4641.0	...
4217685	  799.8	  574.8	 4642.0	...
4217686	  799.5	  574.6	 4642.0	...
4217687	  799.4	  574.6	 4642.0	...
4217688	  799.5	  574.7	 4642.0	...
4217689	  799.7	  574.8	 4642.0	...
4217690	  799.7	  574.9	 4642.0	...
4217691	  799.7	  575.1	 4641.0	...
4217692	  799.8	  575.3	 4641.0	...
4217693	  799.9	  575.6	 4643.0	...
4217694	  799.9	  575.7	 4644.0	...
4217695	  799.7	  575.8	 4646.0	...
4217696	  799.4	  575.8	 4646.0	...
4217697	  799.2	  575.8	 4647.0	...
4217698	  799.0	  575.8	 4646.0	...
4217699	  799.1	  575.8	 4646.0	...
4217700	  799.2	  575.2	 4646.0	...
4217701	  799.3	  574.6	 4646.0	...
4217702	  799.3	  574.1	 4647.0	...
4217703	  799.2	  573.9	 4647.0	...
4217704	  798.9	  573.7	 4648.0	...
4217705	  798.7	  573.4	 4649.0	...
4217706	  798.6	  573.3	 4649.0	...
4217707	  798.5	  573.2	 4649.0	...
4217708	  798.8	  573.2	 4648.0	...
4217709	  799.0	  573.3	 4649.0	...
4217710	  799.2	  573.3	 4649.0	...
4217711	  799.1	  573.3	 4648.0	...
4217712	  799.0	  573.2	 4648.0	...
4217713	  799.1	  573.1	 4648.0	...
4217714	  799.2	  573.1	 4648.0	...
4217715	  799.2	  573.1	 4648.0	...
4217716	  799.3	  573.2	 4649.0	...
4217717	  799.3	  573.2	 4649.0	...
4217718	  799.4	  573.0	 4648.0	...
4217719	  799.4	  572.9	 4648.0	...
4217720	  799.6	  572.8	 4648.0	...
4217721	  799.9	  572.7	 4648.0	...
4217722	  800.0	  572.5	 4649.0	...
4217723	  799.9	  572.3	 4650.0	...
4217724	  799.6	  572.2	 4651.0	...
4217725	  799.4	  572.0	 4651.0	...
4217726	  799.3	  572.0	 4650.0	...
4217727	  799.2	  572.2	 4649.0	...
4217728	  799.2	  572.4	 4648.0	...
4217729	  799.3	  572.5	 4648.0	...
4217730	  799.4	  572.8	 4646.0	...
4217731	  799.6	  573.1	 4644.0	...
4217732	  799.8	  573.3	 4643.0	...
4217733	  799.9	  573.3	 4643.0	...
4217734	  799.9	  573.7	 4643.0	...
4217735	  799.8	  574.1	 4644.0	...
4217736	  800.0	  574.1	 4645.0	...
4217737	  800.1	  573.8	 4646.0	...
4217738	  800.0	  573.7	 4647.0	...
4217739	  799.7	  574.0	 4649.0	...
4217740	  799.5	  574.5	 4651.0	...
4217741	  799.5	  574.7	 4649.0	...
4217742	  799.5	  575.0	 4646.0	...
4217743	  799.5	  575.1	 4646.0	...
4217744	  799.5	  574.7	 4648.0	...
4217745	  799.4	  574.3	 4650.0	...
4217746	  799.2	  573.9	 4650.0	...
4217747	  799.0	  574.0	 4651.0	...
4217748	  798.9	  574.5	 4651.0	...
4217749	  799.0	  574.9	 4651.0	...
4217750	  799.2	  575.2	 4651.0	...
4217751	  799.3	  575.2	 4652.0	...
4217752	  799.3	  575.3	 4652.0	...
4217753	  799.3	  575.2	 4653.0	...
4217754	  799.2	  575.2	 4651.0	...
4217755	  799.0	  575.2	 4650.0	...
4217756	  798.9	  575.2	 4650.0	...
4217757	  798.9	  575.2	 4652.0	...
4217758	  798.9	  575.3	 4654.0	...
4217759	  799.2	  575.0	 4654.0	...
4217760	  799.4	  574.7	 4654.0	...
4217761	  799.6	  574.4	 4653.0	...
4217762	  799.5	  574.4	 4652.0	...
4217763	  799.4	  574.4	 4650.0	...
4217764	  799.3	  574.3	 4650.0	...
4217765	  799.1	  574.3	 4650.0	...
4217766	  799.0	  574.3	 4649.0	...
4217767	  798.9	  574.2	 4650.0	...
4217768	  798.9	  574.2	 4650.0	...
4217769	  798.9	  574.2	 4650.0	...
4217770	  798.9	  574.4	 4650.0	...
4217771	  798.9	  574.4	 4650.0	...
4217772	  799.1	  574.5	 4651.0	...
4217773	  799.3	  574.4	 4652.0	...
4217774	  799.5	  574.4	 4653.0	...
4217775	  799.5	  574.4	 4653.0	...
4217776	  799.6	  574.3	 4653.0	...
4217777	  799.7	  574.1	 4654.0	...
4217778	  799.6	  573.9	 4654.0	...
4217779	  799.5	  573.8	 4653.0	...
4217780	  799.4	  573.8	 4650.0	...
4217781	  799.4	  573.9	 4647.0	...
4217782	  799.5	  573.9	 4645.0	...
4217783	  799.5	  573.8	 4645.0	...
4217784	  799.1	  573.7	 4646.0	...
4217785	  798.7	  573.7	 4645.0	...
4217786	  798.6	  573.7	 4645.0	...
4217787	  799.1	  573.9	 4646.0	...
4217788	  799.3	  574.0	 4648.0	...
4217789	  799.1	  574.1	 4650.0	...
4217790	  798.9	  573.9	 4650.0	...
4217791	  798.9	  573.8	 4650.0	...
4217792	  799.1	  573.7	 4650.0	...
4217793	  799.3	  574.0	 4649.0	...
4217794	  799.4	  574.3	 4647.0	...
4217795	  799.4	  574.5	 4648.0	...
4217796	  799.1	  574.3	 4650.0	...
4217797	  798.9	  574.1	 4653.0	...
4217798	  798.8	  573.9	 4653.0	...
4217799	  798.8	  573.6	 4650.0	...
4217800	  798.8	  573.4	 4648.0	...
4217801	  798.8	  573.4	 4646.0	...
4217802	  798.8	  573.5	 4646.0	...
4217803	  798.7	  573.6	 4648.0	...
4217804	  798.4	  573.6	 4648.0	...
4217805	  798.2	  573.7	 4647.0	...
4217806	  798.1	  573.9	 4645.0	...
4217807	  798.0	  574.1	 4646.0	...
4217808	  797.9	  574.2	 4649.0	...
4217809	  797.9	  574.2	 4652.0	...
4217810	  798.0	  574.1	 4652.0	...
4217811	  798.0	  574.1	 4650.0	...
4217812	  798.1	  574.0	 4648.0	...
4217813	  798.2	  574.0	 4645.0	...
4217814	  798.2	  574.1	 4645.0	...
4217815	  798.3	  574.3	 4644.0	...
4217816	  798.3	  574.6	 4644.0	...
4217817	  798.4	  574.8	 4645.0	...
4217818	  798.3	  574.8	 4647.0	...
4217819	  798.3	  574.6	 4648.0	...
4217820	  798.3	  574.4	 4649.0	...
4217821	  798.3	  574.2	 4650.0	...
4217822	  798.2	  574.3	 4649.0	...
4217823	  798.1	  574.4	 4647.0	...
4217824	  798.1	  574.8	 4645.0	...
4217825	  798.0	  575.2	 4644.0	...
4217826	  798.0	  575.1	 4644.0	...
4217827	  797.9	  574.7	 4644.0	...
4217828	  797.8	  574.2	 4644.0	...
4217829	  797.5	  574.2	 4644.0	...
4217830	  797.3	  574.3	 4646.0	...
MSG	4217831 0000 _ Number On
4217831	  797.3	  574.3	 4648.0	...
4217832	  797.5	  574.3	 4649.0	...
4217833	  797.7	  574.3	 4649.0	...
4217834	  797.7	  574.4	 4648.0	...
4217835	  797.7	  574.6	 4648.0	...
4217836	  797.7	  574.7	 4649.0	...
4217837	  797.7	  574.7	 4650.0	...
4217838	  797.8	  574.5	 4652.0	...
4217839	  797.8	  574.3	 4653.0	...
4217840	  797.9	  574.5	 4653.0	...
4217841	  798.0	  574.8	 4652.0	...
4217842	  798.1	  575.0	 4652.0	...
4217843	  798.1	  574.9	 4651.0	...
4217844	  798.1	  574.8	 4651.0	...
4217845	  798.1	  574.8	 4651.0	...
4217846	  797.9	  574.8	 4651.0	...
4217847	  797.8	  574.9	 4653.0	...
4217848	  797.6	  575.0	 4655.0	...
4217849	  797.6	  575.0	 4657.0	...
4217850	  797.5	  574.7	 4657.0	...
4217851	  797.4	  574.4	 4653.0	...
4217852	  797.3	  573.9	 4650.0	...
4217853	  797.3	  573.7	 4651.0	...
4217854	  797.2	  573.9	 4654.0	...
4217855	  797.2	  574.2	 4659.0	...
4217856	  797.2	  574.3	 4660.0	...
4217857	  797.3	  574.1	 4659.0	...
4217858	  797.3	  574.0	 4656.0	...
4217859	  797.3	  574.1	 4652.0	...
4217860	  797.3	  573.9	 4649.0	...
4217861	  797.3	  573.7	 4648.0	...
4217862	  797.3	  573.4	 4648.0	...
4217863	  797.3	  573.2	 4647.0	...
4217864	  797.2	  573.0	 4648.0	...
4217865	  797.1	  572.9	 4648.0	...
4217866	  797.0	  572.9	 4648.0	...
4217867	  796.9	  572.9	 4647.0	...
4217868	  796.9	  572.9	 4646.0	...
4217869	  796.9	  573.1	 4646.0	...
4217870	  796.9	  573.2	 4646.0	...
4217871	  796.8	  573.3	 4647.0	...
4217872	  796.9	  573.3	 4647.0	...
4217873	  797.1	  573.3	 4648.0	...
4217874	  797.3	  573.4	 4649.0	...
4217875	  797.3	  573.5	 4650.0	...
4217876	  797.4	  573.6	 4650.0	...
4217877	  797.4	  573.6	 4652.0	...
4217878	  797.3	  573.6	 4654.0	...
4217879	  797.2	  573.5	 4657.0	...
4217880	  797.2	  573.5	 4656.0	...
4217881	  797.3	  573.6	 4655.0	...
4217882	  797.4	  573.6	 4653.0	...
4217883	  797.4	  573.6	 4652.0	...
4217884	  797.1	  573.7	 4652.0	...
4217885	  796.9	  573.8	 4650.0	...
4217886	  796.6	  573.9	 4649.0	...
4217887	  796.5	  573.9	 4651.0	...
4217888	  796.5	  573.9	 4653.0	...
4217889	  796.5	  573.9	 4656.0	...
4217890	  796.5	  573.9	 4656.0	...
4217891	  796.4	  574.0	 4657.0	...
4217892	  796.4	  574.3	 4657.0	...
4217893	  796.2	  574.6	 4657.0	...
4217894	  796.0	  574.8	 4656.0	...
4217895	  795.9	  574.8	 4654.0	...
4217896	  796.1	  574.8	 4654.0	...
4217897	  796.2	  574.5	 4654.0	...
4217898	  796.2	  574.3	 4653.0	...
4217899	  796.2	  574.0	 4652.0	...
4217900	  796.2	  574.0	 4652.0	...
4217901	  796.0	  574.1	 4652.0	...
4217902	  795.8	  574.1	 4653.0	...
4217903	  795.8	  574.2	 4652.0	...
4217904	  796.0	  574.1	 4652.0	...
4217905	  796.2	  574.1	 4651.0	...
4217906	  796.2	  574.1	 4652.0	...
4217907	  796.1	  574.1	 4654.0	...
4217908	  796.0	  574.1	 4656.0	...
4217909	  795.9	  574.0	 4656.0	...
4217910	  795.9	  573.9	 4657.0	...
4217911	  795.9	  573.9	 4656.0	...
4217912	  795.9	  573.7	 4655.0	...
4217913	  795.9	  573.7	 4652.0	...
4217914	  795.9	  573.6	 4650.0	...
4217915	  795.9	  573.6	 4651.0	...
4217916	  795.7	  573.6	 4654.0	...
4217917	  795.6	  573.6	 4653.0	...
4217918	  795.5	  573.5	 4650.0	...
4217919	  795.4	  573.5	 4648.0	...
4217920	  795.3	  573.5	 4648.0	...
4217921	  795.1	  573.5	 4650.0	...
4217922	  795.1	  573.9	 4651.0	...
4217923	  795.0	  574.4	 4652.0	...
4217924	  795.2	  574.8	 4652.0	...
4217925	  795.4	  574.8	 4651.0	...
4217926	  795.6	  574.8	 4650.0	...
4217927	  795.7	  574.8	 4650.0	...
4217928	  795.4	  575.0	 4649.0	...
4217929	  795.2	  575.1	 4648.0	...
4217930	  795.1	  575.1	 4649.0	...
4217931	  795.3	  575.1	 4650.0	...
4217932	  795.4	  575.3	 4652.0	...
4217933	  795.3	  575.6	 4652.0	...
4217934	  794.9	  575.8	 4653.0	...
4217935	  794.6	  575.7	 4653.0	...
4217936	  794.3	  575.7	 4654.0	...
4217937	  794.3	  575.7	 4654.0	...
4217938	  794.3	  575.6	 4655.0	...
4217939	  794.7	  575.4	 4656.0	...
4217940	  795.0	  575.2	 4657.0	...
4217941	  795.1	  575.1	 4657.0	...
4217942	  795.0	  575.4	 4657.0	...
4217943	  794.8	  575.7	 4656.0	...
4217944	  794.8	  576.0	 4654.0	...
4217945	  794.8	  576.1	 4656.0	...
4217946	  794.8	  576.2	 4659.0	...
4217947	  794.9	  576.2	 4661.0	...
4217948	  794.8	  576.3	 4659.0	...
4217949	  794.7	  576.4	 4660.0	...
4217950	  794.6	  576.5	 4661.0	...
4217951	  794.6	  576.3	 4663.0	...
4217952	  794.6	  576.1	 4664.0	...
4217953	  794.5	  575.8	 4665.0	...
4217954	  794.6	  575.8	 4667.0	...
4217955	  794.8	  575.7	 4668.0	...
4217956	  795.0	  575.7	 4667.0	...
4217957	  795.1	  575.7	 4667.0	...
4217958	  795.1	  575.7	 4667.0	...
4217959	  795.2	  575.6	 4667.0	...
4217960	  795.1	  575.5	 4667.0	...
4217961	  795.0	  575.6	 4666.0	...
4217962	  794.9	  575.8	 4665.0	...
4217963	  794.9	  575.9	 4663.0	...
4217964	  794.8	  575.9	 4663.0	...
4217965	  794.9	  575.9	 4662.0	...
4217966	  795.1	  575.9	 4663.0	...
4217967	  795.4	  575.9	 4663.0	...
4217968	  795.5	  575.9	 4662.0	...
4217969	  795.5	  575.8	 4665.0	...
4217970	  795.5	  575.8	 4668.0	...
4217971	  795.5	  575.8	 4671.0	...
4217972	  795.4	  575.8	 4671.0	...
4217973	  795.4	  575.8	 4672.0	...
4217974	  795.5	  575.9	 4673.0	...
4217975	  795.4	  576.0	 4673.0	...
4217976	  795.2	  575.8	 4672.0	...
4217977	  795.0	  575.5	 4672.0	...
4217978	  794.9	  575.1	 4671.0	...
4217979	  794.7	  575.4	 4671.0	...
4217980	  794.5	  575.8	 4670.0	...
4217981	  794.5	  576.0	 4669.0	...
4217982	  794.5	  575.8	 4669.0	...
4217983	  794.5	  575.5	 4671.0	...
4217984	  794.6	  575.5	 4674.0	...
4217985	  794.6	  575.5	 4676.0	...
4217986	  794.7	  575.5	 4676.0	...
4217987	  794.7	  575.5	 4675.0	...
4217988	  794.3	  575.4	 4674.0	...
4217989	  794.0	  575.7	 4674.0	...
4217990	  793.7	  576.1	 4675.0	...
4217991	  793.6	  576.6	 4675.0	...
4217992	  793.7	  576.7	 4675.0	...
4217993	  793.9	  577.0	 4676.0	...
4217994	  793.9	  577.2	 4679.0	...
4217995	  793.9	  577.4	 4681.0	...
4217996	  793.8	  577.5	 4683.0	...
4217997	  793.8	  577.4	 4684.0	...
4217998	  793.7	  577.3	 4684.0	...
4217999	  793.7	  577.3	 4684.0	...
4218000	  793.9	  577.4	 4684.0	...
4218001	  794.1	  577.5	 4685.0	...
4218002	  794.2	  577.5	 4685.0	...
4218003	  794.0	  577.4	 4686.0	...
4218004	  793.9	  577.3	 4687.0	...
4218005	  793.9	  577.3	 4688.0	...
4218006	  793.9	  577.3	 4688.0	...
4218007	  793.8	  577.4	 4688.0	...
4218008	  793.9	  577.5	 4688.0	...
4218009	  794.0	  577.6	 4687.0	...
4218010	  794.0	  577.4	 4687.0	...
4218011	  794.0	  576.9	 4687.0	...
4218012	  794.0	  576.5	 4687.0	...
4218013	  794.3	  576.1	 4687.0	...
4218014	  794.6	  576.1	 4688.0	...
4218015	  794.8	  576.0	 4690.0	...
4218016	  794.8	  576.1	 4691.0	...
4218017	  794.6	  576.2	 4691.0	...
4218018	  794.4	  576.3	 4691.0	...
4218019	  794.2	  576.4	 4691.0	...
4218020	  794.3	  576.4	 4692.0	...
4218021	  794.3	  576.5	 4693.0	...
4218022	  794.3	  576.5	 4693.0	...
4218023	  794.2	  576.6	 4694.0	...
4218024	  794.2	  576.7	 4696.0	...
4218025	  794.2	  576.7	 4698.0	...
4218026	  794.2	  576.8	 4699.0	...
4218027	  794.2	  576.7	 4701.0	...
4218028	  794.1	  576.5	 4704.0	...
4218029	  794.0	  576.3	 4707.0	...
4218030	  793.8	  576.0	 4708.0	...
4218031	  793.7	  575.8	 4710.0	...
4218032	  793.5	  575.7	 4711.0	...
4218033	  793.3	  576.1	 4711.0	...
4218034	  793.2	  576.4	 4711.0	...
4218035	  793.1	  576.7	 4711.0	...
4218036	  793.2	  576.6	 4712.0	...
4218037	  793.2	  576.6	 4712.0	...
4218038	  793.3	  576.6	 4712.0	...
4218039	  793.4	  576.6	 4712.0	...
4218040	  793.5	  576.5	 4712.0	...
4218041	  793.5	  576.3	 4712.0	...
4218042	  793.6	  576.0	 4711.0	...
4218043	  793.6	  576.0	 4711.0	...
4218044	  793.6	  576.2	 4711.0	...
4218045	  793.8	  576.3	 4711.0	...
4218046	  794.0	  576.3	 4711.0	...
4218047	  794.3	  576.6	 4711.0	...
4218048	  794.3	  577.1	 4711.0	...
4218049	  794.3	  577.5	 4711.0	...
4218050	  794.2	  577.6	 4712.0	...
4218051	  794.2	  577.6	 4712.0	...
4218052	  794.1	  577.8	 4713.0	...
4218053	  794.0	  577.9	 4714.0	...
4218054	  794.0	  578.1	 4716.0	...
4218055	  793.9	  578.1	 4717.0	...
4218056	  793.8	  578.2	 4718.0	...
4218057	  794.1	  578.1	 4719.0	...
4218058	  794.5	  578.1	 4719.0	...
4218059	  794.8	  578.1	 4720.0	...
4218060	  794.7	  578.1	 4722.0	...
4218061	  794.7	  578.4	 4724.0	...
4218062	  794.5	  578.7	 4725.0	...
4218063	  794.4	  578.9	 4725.0	...
4218064	  794.2	  578.9	 4726.0	...
4218065	  794.1	  579.1	 4725.0	...
4218066	  794.2	  579.2	 4725.0	...
4218067	  794.5	  579.4	 4727.0	...
4218068	  794.5	  579.6	 4730.0	...
4218069	  794.3	  579.7	 4734.0	...
4218070	  794.1	  579.8	 4736.0	...
4218071	  794.1	  579.7	 4737.0	...
4218072	  794.1	  579.7	 4738.0	...
4218073	  794.0	  579.6	 4737.0	...
4218074	  794.0	  579.5	 4738.0	...
4218075	  794.0	  579.3	 4739.0	...
4218076	  794.1	  579.1	 4741.0	...
4218077	  794.3	  578.8	 4743.0	...
4218078	  794.4	  578.5	 4746.0	...
4218079	  794.3	  578.2	 4748.0	...
4218080	  794.1	  578.0	 4750.0	...
4218081	  794.0	  577.9	 4751.0	...
4218082	  793.9	  578.0	 4750.0	...
4218083	  793.8	  578.1	 4749.0	...
4218084	  793.7	  578.2	 4748.0	...
4218085	  793.5	  578.2	 4748.0	...
4218086	  793.3	  578.2	 4747.0	...
4218087	  793.3	  578.2	 4746.0	...
4218088	  793.7	  578.0	 4746.0	...
4218089	  794.0	  577.8	 4747.0	...
4218090	  793.9	  577.5	 4751.0	...
4218091	  793.6	  577.2	 4755.0	...
4218092	  793.3	  576.9	 4759.0	...
4218093	  793.3	  576.7	 4758.0	...
4218094	  793.2	  576.3	 4759.0	...
4218095	  793.2	  576.0	 4760.0	...
4218096	  793.2	  575.9	 4762.0	...
4218097	  793.2	  576.1	 4761.0	...
4218098	  793.2	  576.3	 4760.0	...
4218099	  793.1	  576.3	 4759.0	...
4218100	  793.2	  576.2	 4757.0	...
4218101	  793.3	  576.1	 4758.0	...
4218102	  793.3	  576.1	 4758.0	...
4218103	  793.3	  576.4	 4759.0	...
4218104	  793.2	  576.7	 4758.0	...
4218105	  793.3	  576.8	 4757.0	...
4218106	  793.3	  576.7	 4756.0	...
4218107	  793.4	  576.6	 4758.0	...
4218108	  793.3	  576.6	 4760.0	...
4218109	  793.0	  576.8	 4762.0	...
4218110	  792.8	  577.0	 4764.0	...
4218111	  792.5	  577.2	 4766.0	...
4218112	  792.5	  577.2	 4767.0	...
4218113	  792.5	  576.9	 4767.0	...
4218114	  792.7	  576.6	 4768.0	...
4218115	  792.9	  576.2	 4772.0	...
4218116	  793.1	  576.2	 4775.0	...
4218117	  793.0	  576.1	 4775.0	...
4218118	  792.8	  575.9	 4774.0	...
4218119	  792.6	  575.8	 4772.0	...
4218120	  792.5	  575.8	 4772.0	...
4218121	  792.5	  576.0	 4773.0	...
4218122	  792.5	  576.2	 4775.0	...
4218123	  792.8	  576.7	 4776.0	...
4218124	  793.0	  576.9	 4777.0	...
4218125	  793.1	  577.1	 4777.0	...
4218126	  793.1	  577.0	 4777.0	...
4218127	  793.2	  577.1	 4779.0	...
4218128	  793.3	  577.3	 4780.0	...
4218129	  793.3	  577.6	 4781.0	...
4218130	  793.3	  577.9	 4783.0	...
4218131	  793.3	  578.2	 4786.0	...
MSG	4218132 0000 _ Number Off
4218132	  793.3	  578.5	 4789.0	...
4218133	  793.3	  578.6	 4792.0	...
4218134	  793.3	  578.8	 4795.0	...
4218135	  793.2	  579.1	 4797.0	...
4218136	  793.4	  579.5	 4797.0	...
4218137	  793.7	  579.8	 4799.0	...
4218138	  793.9	  579.9	 4802.0	...
4218139	  793.9	  580.0	 4805.0	...
4218140	  793.9	  579.9	 4806.0	...
4218141	  793.9	  579.8	 4804.0	...
4218142	  793.9	  579.8	 4804.0	...
4218143	  793.9	  579.9	 4804.0	...
4218144	  794.0	  580.0	 4806.0	...
4218145	  794.1	  579.9	 4809.0	...
4218146	  794.2	  579.9	 4810.0	...
4218147	  794.3	  580.0	 4812.0	...
4218148	  794.3	  580.0	 4813.0	...
4218149	  794.2	  580.1	 4814.0	...
4218150	  794.1	  580.1	 4815.0	...
4218151	  793.9	  580.2	 4817.0	...
4218152	  793.7	  580.3	 4818.0	...
4218153	  793.6	  580.4	 4819.0	...
4218154	  793.5	  580.4	 4819.0	...
4218155	  793.3	  580.4	 4819.0	...
4218156	  792.9	  580.5	 4820.0	...
4218157	  792.4	  580.5	 4822.0	...
4218158	  792.3	  580.8	 4824.0	...
4218159	  792.2	  581.2	 4827.0	...
4218160	  792.2	  581.5	 4829.0	...
4218161	  792.3	  581.5	 4832.0	...
4218162	  792.6	  581.4	 4833.0	...
4218163	  792.8	  581.4	 4834.0	...
4218164	  793.0	  581.4	 4834.0	...
4218165	  793.0	  581.3	 4837.0	...
4218166	  793.0	  581.1	 4841.0	...
4218167	  793.0	  581.1	 4844.0	...
4218168	  792.9	  581.4	 4844.0	...
4218169	  792.8	  581.7	 4845.0	...
4218170	  792.6	  581.9	 4845.0	...
4218171	  792.5	  581.6	 4845.0	...
4218172	  792.3	  581.1	 4844.0	...
4218173	  792.2	  580.9	 4843.0	...
4218174	  792.3	  581.1	 4842.0	...
4218175	  792.4	  581.3	 4841.0	...
4218176	  792.4	  581.3	 4843.0	...
4218177	  792.3	  581.3	 4847.0	...
4218178	  792.2	  581.2	 4851.0	...
4218179	  792.2	  581.2	 4852.0	...
4218180	  792.1	  581.2	 4854.0	...
4218181	  791.9	  581.0	 4855.0	...
4218182	  791.6	  580.8	 4855.0	...
4218183	  791.5	  580.7	 4856.0	...
4218184	  791.3	  580.5	 4857.0	...
4218185	  791.3	  580.4	 4859.0	...
4218186	  791.4	  580.4	 4865.0	...
4218187	  791.5	  580.5	 4870.0	...
4218188	  791.5	  580.7	 4874.0	...
4218189	  791.5	  580.6	 4873.0	...
4218190	  791.7	  580.3	 4872.0	...
4218191	  792.0	  580.0	 4872.0	...
4218192	  792.3	  580.0	 4874.0	...
4218193	  792.4	  579.9	 4875.0	...
4218194	  792.4	  579.9	 4875.0	...
4218195	  792.4	  579.9	 4876.0	...
4218196	  792.4	  579.9	 4877.0	...
4218197	  792.5	  579.9	 4879.0	...
4218198	  792.5	  579.9	 4879.0	...
4218199	  792.4	  580.0	 4878.0	...
4218200	  792.3	  580.0	 4877.0	...
4218201	  792.1	  579.9	 4878.0	...
4218202	  792.0	  579.7	 4880.0	...
4218203	  791.9	  579.8	 4882.0	...
4218204	  792.2	  580.0	 4883.0	...
4218205	  792.5	  580.3	 4885.0	...
4218206	  792.7	  580.3	 4888.0	...
4218207	  792.7	  580.3	 4888.0	...
4218208	  792.7	  580.7	 4887.0	...
4218209	  792.8	  581.0	 4886.0	...
4218210	  792.8	  581.0	 4890.0	...
4218211	  792.8	  580.5	 4895.0	...
4218212	  792.7	  580.0	 4900.0	...
4218213	  792.7	  580.0	 4902.0	...
4218214	  792.4	  580.1	 4905.0	...
4218215	  792.1	  580.4	 4908.0	...
4218216	  791.8	  580.8	 4913.0	...
4218217	  791.8	  580.9	 4916.0	...
4218218	  791.7	  580.9	 4918.0	...
4218219	  791.6	  580.9	 4917.0	...
4218220	  791.6	  580.9	 4916.0	...
4218221	  791.8	  581.1	 4919.0	...
4218222	  791.9	  581.2	 4922.0	...
4218223	  792.0	  581.3	 4926.0	...
4218224	  792.0	  581.3	 4925.0	...
4218225	  792.1	  581.2	 4925.0	...
4218226	  792.1	  581.1	 4926.0	...
4218227	  792.1	  580.9	 4926.0	...
4218228	  792.1	  580.8	 4925.0	...
4218229	  792.5	  580.7	 4925.0	...
4218230	  792.9	  580.6	 4927.0	...
4218231	  793.2	  580.6	 4928.0	...
4218232	  793.2	  580.6	 4930.0	...
4218233	  793.1	  580.6	 4930.0	...
4218234	  793.0	  580.7	 4932.0	...
4218235	  792.9	  580.4	 4934.0	...
4218236	  792.7	  580.1	 4936.0	...
4218237	  792.4	  579.7	 4936.0	...
4218238	  792.0	  579.6	 4936.0	...
4218239	  791.7	  579.7	 4937.0	...
4218240	  791.4	  579.9	 4938.0	...
4218241	  791.5	  580.0	 4939.0	...
4218242	  791.6	  580.4	 4941.0	...
4218243	  791.8	  580.7	 4945.0	...
4218244	  791.9	  581.0	 4951.0	...
4218245	  791.8	  581.0	 4955.0	...
4218246	  791.6	  581.0	 4956.0	...
4218247	  791.5	  580.9	 4956.0	...
4218248	  791.3	  580.7	 4956.0	...
4218249	  791.2	  580.5	 4956.0	...
4218250	  791.1	  580.4	 4956.0	...
4218251	  791.1	  580.2	 4956.0	...
4218252	  791.0	  580.0	 4958.0	...
4218253	  791.0	  580.0	 4962.0	...
4218254	  791.2	  580.0	 4966.0	...
4218255	  791.4	  580.4	 4968.0	...
4218256	  791.7	  580.7	 4970.0	...
4218257	  791.7	  581.2	 4972.0	...
4218258	  791.7	  581.4	 4973.0	...
4218259	  791.7	  582.2	 4973.0	...
4218260	  791.8	  583.0	 4973.0	...
4218261	  791.9	  583.6	 4975.0	...
4218262	  791.9	  583.6	 4979.0	...
4218263	  791.9	  583.7	 4982.0	...
4218264	  791.9	  583.9	 4982.0	...
4218265	  791.9	  584.1	 4982.0	...
4218266	  791.9	  584.2	 4982.0	...
4218267	  791.9	  584.2	 4982.0	...
4218268	  791.8	  584.2	 4983.0	...
4218269	  791.8	  583.9	 4985.0	...
4218270	  791.7	  583.6	 4990.0	...
4218271	  791.8	  583.2	 4994.0	...
4218272	  792.0	  583.2	 4996.0	...
4218273	  792.1	  583.2	 4994.0	...
4218274	  792.1	  583.2	 4993.0	...
4218275	  792.0	  583.2	 4994.0	...
4218276	  791.9	  583.2	 4997.0	...
4218277	  791.8	  583.0	 4999.0	...
4218278	  791.8	  583.0	 5002.0	...
4218279	  791.8	  582.9	 5002.0	...
4218280	  791.9	  582.9	 5001.0	...
4218281	  791.9	  583.1	 5000.0	...
4218282	  792.0	  583.3	 4999.0	...
4218283	  791.9	  583.7	 5001.0	...
4218284	  791.8	  583.8	 5003.0	...
4218285	  791.5	  584.1	 5006.0	...
4218286	  791.3	  584.2	 5006.0	...
4218287	  791.2	  584.1	 5005.0	...
4218288	  791.1	  584.0	 5005.0	...
4218289	  791.2	  583.8	 5006.0	...
4218290	  791.2	  583.7	 5010.0	...
4218291	  791.4	  583.9	 5013.0	...
4218292	  791.5	  584.0	 5015.0	...
4218293	  791.5	  584.2	 5014.0	...
4218294	  791.5	  583.6	 5013.0	...
4218295	  791.6	  583.1	 5012.0	...
4218296	  791.7	  582.6	 5011.0	...
4218297	  791.8	  582.7	 5010.0	...
4218298	  791.7	  582.7	 5010.0	...
4218299	  791.5	  582.7	 5009.0	...
4218300	  791.4	  582.7	 5008.0	...
4218301	  791.3	  582.7	 5008.0	...
4218302	  791.0	  582.7	 5012.0	...
4218303	  790.8	  583.2	 5016.0	...
4218304	  790.6	  583.6	 5022.0	...
4218305	  790.6	  584.1	 5025.0	...
4218306	  790.5	  584.2	 5028.0	...
4218307	  790.3	  584.4	 5031.0	...
4218308	  790.0	  584.5	 5030.0	...
4218309	  789.7	  584.5	 5028.0	...
4218310	  789.6	  584.5	 5026.0	...
4218311	  789.6	  584.7	 5025.0	...
4218312	  789.5	  585.0	 5025.0	...
4218313	  789.5	  585.1	 5026.0	...
4218314	  789.5	  585.1	 5028.0	...
4218315	  789.6	  585.1	 5031.0	...
4218316	  789.6	  585.3	 5033.0	...
4218317	  789.4	  585.4	 5033.0	...
4218318	  789.3	  585.7	 5033.0	...
4218319	  789.3	  585.9	 5034.0	...
4218320	  789.1	  586.3	 5034.0	...
4218321	  788.8	  586.4	 5034.0	...
4218322	  788.6	  586.5	 5034.0	...
4218323	  788.7	  586.2	 5037.0	...
4218324	  788.8	  585.9	 5039.0	...
4218325	  788.8	  585.6	 5041.0	...
4218326	  788.8	  585.5	 5042.0	...
4218327	  789.0	  586.1	 5044.0	...
4218328	  789.1	  586.6	 5046.0	...
4218329	  789.2	  587.1	 5047.0	...
4218330	  789.1	  587.1	 5048.0	...
4218331	  789.1	  587.0	 5048.0	...
4218332	  789.0	  587.0	 5049.0	...
4218333	  788.9	  586.9	 5050.0	...
4218334	  788.7	  586.9	 5051.0	...
4218335	  788.6	  586.8	 5052.0	...
4218336	  788.5	  586.8	 5055.0	...
4218337	  788.4	  586.8	 5058.0	...
4218338	  788.3	  586.7	 5060.0	...
4218339	  788.3	  586.8	 5060.0	...
4218340	  788.3	  586.8	 5060.0	...
4218341	  788.3	  586.8	 5060.0	...
4218342	  788.3	  586.7	 5062.0	...
4218343	  788.4	  586.4	 5064.0	...
4218344	  788.5	  586.1	 5067.0	...
MSG	4218345 0000 _ Number On
4218345	  788.6	  585.9	 5068.0	...
4218346	  788.8	  585.9	 5068.0	...
4218347	  788.8	  586.0	 5068.0	...
4218348	  788.9	  586.0	 5068.0	...
4218349	  789.0	  586.0	 5068.0	...
4218350	  788.8	  586.0	 5068.0	...
4218351	  788.5	  586.0	 5068.0	...
4218352	  788.2	  586.0	 5069.0	...
4218353	  788.2	  586.1	 5069.0	...
4218354	  788.3	  586.1	 5073.0	...
4218355	  788.5	  586.1	 5077.0	...
4218356	  788.6	  585.7	 5081.0	...
4218357	  788.6	  585.3	 5081.0	...
4218358	  788.6	  584.7	 5080.0	...
4218359	  788.6	  584.7	 5079.0	...
4218360	  788.5	  584.6	 5079.0	...
4218361	  788.5	  584.6	 5080.0	...
4218362	  788.5	  584.9	 5080.0	...
4218363	  788.6	  585.1	 5080.0	...
4218364	  788.7	  585.4	 5080.0	...
4218365	  788.8	  585.3	 5082.0	...
4218366	  788.6	  585.3	 5083.0	...
4218367	  788.5	  585.3	 5084.0	...
4218368	  788.6	  585.3	 5083.0	...
4218369	  788.7	  585.2	 5084.0	...
4218370	  788.9	  585.1	 5085.0	...
4218371	  789.0	  585.3	 5085.0	...
4218372	  788.9	  585.6	 5083.0	...
4218373	  788.5	  585.7	 5083.0	...
4218374	  788.1	  585.6	 5085.0	...
4218375	  788.0	  585.5	 5087.0	...
4218376	  788.3	  585.5	 5088.0	...
4218377	  788.4	  585.4	 5089.0	...
4218378	  788.2	  585.5	 5089.0	...
4218379	  787.9	  585.6	 5090.0	...
4218380	  787.9	  585.7	 5093.0	...
4218381	  788.0	  585.9	 5096.0	...
4218382	  788.3	  586.2	 5096.0	...
4218383	  788.6	  586.6	 5094.0	...
4218384	  788.7	  586.7	 5093.0	...
4218385	  788.8	  586.7	 5095.0	...
4218386	  788.8	  586.6	 5097.0	...
4218387	  788.7	  586.7	 5099.0	...
4218388	  788.7	  586.9	 5101.0	...
4218389	  788.4	  587.2	 5103.0	...
4218390	  788.0	  587.3	 5105.0	...
4218391	  787.6	  587.5	 5106.0	...
4218392	  787.6	  587.3	 5109.0	...
4218393	  787.5	  587.1	 5112.0	...
4218394	  787.8	  586.8	 5113.0	...
4218395	  788.0	  586.6	 5111.0	...
4218396	  788.3	  586.3	 5111.0	...
4218397	  788.2	  586.1	 5114.0	...
4218398	  788.4	  586.0	 5115.0	...
4218399	  788.5	  585.8	 5113.0	...
4218400	  788.6	  585.6	 5111.0	...
4218401	  788.4	  585.6	 5112.0	...
4218402	  788.2	  585.8	 5112.0	...
4218403	  788.1	  586.0	 5112.0	...
4218404	  788.0	  586.1	 5112.0	...
4218405	  788.0	  586.4	 5112.0	...
4218406	  788.0	  586.8	 5113.0	...
4218407	  787.9	  587.0	 5114.0	...
4218408	  787.8	  586.9	 5114.0	...
4218409	  787.7	  586.8	 5114.0	...
4218410	  787.6	  586.8	 5115.0	...
4218411	  787.6	  587.2	 5116.0	...
4218412	  787.3	  587.5	 5117.0	...
4218413	  787.0	  587.7	 5116.0	...
4218414	  786.8	  587.5	 5116.0	...
4218415	  786.8	  587.6	 5117.0	...
4218416	  786.8	  587.9	 5120.0	...
4218417	  786.9	  588.3	 5123.0	...
4218418	  787.1	  588.4	 5126.0	...
4218419	  787.4	  588.7	 5127.0	...
4218420	  787.8	  588.9	 5128.0	...
4218421	  788.1	  589.2	 5128.0	...
4218422	  788.1	  589.2	 5128.0	...
4218423	  788.1	  589.2	 5129.0	...
4218424	  787.9	  589.3	 5130.0	...
4218425	  787.7	  589.4	 5132.0	...
4218426	  787.2	  589.1	 5133.0	...
4218427	  786.3	  588.5	 5136.0	...
4218428	  785.2	  587.8	 5137.0	...
4218429	  784.2	  587.3	 5137.0	...
4218430	  783.6	  586.5	 5133.0	...
4218431	  783.2	  585.6	 5130.0	...
4218432	  782.6	  584.3	 5128.0	...
4218433	  782.3	  582.9	 5128.0	...
4218434	  781.7	  581.5	 5129.0	...
4218435	  780.9	  580.1	 5131.0	...
4218436	  780.2	  579.0	 5133.0	...
4218437	  779.6	  578.0	 5133.0	...
4218438	  779.5	  577.5	 5133.0	...
4218439	  779.4	  577.3	 5134.0	...
4218440	  779.4	  577.1	 5134.0	...
4218441	  779.8	  576.9	 5135.0	...
4218442	  780.4	  576.9	 5133.0	...
4218443	  781.7	  577.1	 5132.0	...
4218444	  782.9	  577.8	 5130.0	...
4218445	  784.3	  578.3	 5130.0	...
4218446	  785.3	  578.7	 5132.0	...
4218447	  786.5	  579.0	 5135.0	...
4218448	  787.2	  579.6	 5139.0	...
4218449	  787.5	  580.9	 5140.0	...
4218450	  787.6	  581.7	 5140.0	...
4218451	  787.2	  582.4	 5141.0	...
4218452	  786.7	  583.5	 5141.0	...
4218453	  786.2	  584.6	 5140.0	...
4218454	  785.6	  585.6	 5140.0	...
4218455	  785.1	  585.8	 5140.0	...
4218456	  784.6	  586.2	 5140.0	...
4218457	  784.6	  586.5	 5140.0	...
4218458	  784.3	  586.7	 5140.0	...
4218459	  783.9	  586.7	 5140.0	...
4218460	  783.6	  586.7	 5140.0	...
4218461	  783.7	  586.8	 5141.0	...
4218462	  783.7	  586.8	 5144.0	...
4218463	  783.6	  586.9	 5147.0	...
4218464	  783.5	  587.0	 5149.0	...
4218465	  783.5	  587.1	 5149.0	...
4218466	  783.5	  587.2	 5148.0	...
4218467	  783.5	  587.3	 5148.0	...
4218468	  783.5	  587.3	 5148.0	...
4218469	  783.4	  587.1	 5148.0	...
4218470	  783.4	  587.0	 5149.0	...
4218471	  783.5	  587.0	 5149.0	...
4218472	  783.7	  587.3	 5149.0	...
4218473	  783.7	  587.6	 5151.0	...
4218474	  783.7	  587.7	 5154.0	...
4218475	  783.5	  587.5	 5158.0	...
4218476	  783.3	  587.4	 5160.0	...
4218477	  783.2	  587.2	 5161.0	...
4218478	  783.1	  587.1	 5161.0	...
4218479	  783.1	  587.1	 5160.0	...
4218480	  783.4	  587.0	 5159.0	...
4218481	  783.8	  587.0	 5162.0	...
4218482	  784.0	  587.0	 5165.0	...
4218483	  783.9	  587.0	 5166.0	...
4218484	  783.9	  587.1	 5164.0	...
4218485	  783.8	  587.4	 5162.0	...
4218486	  783.7	  587.6	 5162.0	...
4218487	  783.5	  587.7	 5163.0	...
4218488	  783.4	  587.7	 5164.0	...
4218489	  783.5	  587.8	 5164.0	...
4218490	  783.6	  587.7	 5165.0	...
4218491	  783.7	  587.6	 5166.0	...
4218492	  783.7	  587.4	 5166.0	...
4218493	  783.6	  587.3	 5166.0	...
4218494	  783.6	  587.4	 5166.0	...
4218495	  783.6	  587.4	 5167.0	...
4218496	  783.6	  587.4	 5168.0	...
4218497	  783.4	  587.4	 5167.0	...
4218498	  783.3	  587.2	 5167.0	...
4218499	  783.4	  587.3	 5165.0	...
4218500	  783.5	  587.2	 5165.0	...
4218501	  783.6	  587.2	 5167.0	...
4218502	  783.5	  587.1	 5169.0	...
4218503	  783.4	  587.1	 5170.0	...
4218504	  783.3	  587.2	 5171.0	...
4218505	  783.2	  587.3	 5171.0	...
4218506	  783.1	  587.4	 5172.0	...
4218507	  783.1	  587.4	 5173.0	...
4218508	  783.1	  587.5	 5174.0	...
4218509	  783.1	  587.7	 5174.0	...
4218510	  783.1	  588.0	 5174.0	...
4218511	  783.0	  588.1	 5174.0	...
4218512	  783.0	  588.0	 5173.0	...
4218513	  783.0	  587.8	 5173.0	...
4218514	  783.0	  587.8	 5173.0	...
4218515	  783.0	  587.8	 5174.0	...
4218516	  783.0	  587.7	 5173.0	...
4218517	  783.0	  587.7	 5172.0	...
4218518	  782.9	  587.7	 5173.0	...
4218519	  783.0	  587.6	 5175.0	...
4218520	  783.1	  587.4	 5176.0	...
4218521	  783.1	  587.3	 5177.0	...
4218522	  783.1	  587.4	 5177.0	...
4218523	  783.0	  587.2	 5178.0	...
4218524	  783.0	  587.0	 5178.0	...
4218525	  783.0	  586.8	 5177.0	...
4218526	  782.9	  586.8	 5176.0	...
4218527	  783.0	  587.0	 5175.0	...
4218528	  783.1	  587.2	 5176.0	...
4218529	  783.2	  587.4	 5176.0	...
4218530	  783.2	  587.5	 5175.0	...
4218531	  783.2	  587.3	 5174.0	...
4218532	  783.1	  587.3	 5172.0	...
4218533	  783.0	  587.3	 5172.0	...
4218534	  783.0	  587.5	 5173.0	...
4218535	  782.9	  587.4	 5173.0	...
4218536	  782.8	  587.0	 5174.0	...
4218537	  782.7	  586.6	 5175.0	...
4218538	  782.7	  586.5	 5175.0	...
4218539	  782.7	  586.5	 5175.0	...
4218540	  782.7	  586.5	 5175.0	...
4218541	  782.5	  586.5	 5176.0	...
4218542	  782.4	  586.9	 5176.0	...
4218543	  782.3	  587.2	 5176.0	...
4218544	  782.3	  587.5	 5177.0	...
4218545	  782.3	  587.4	 5177.0	...
4218546	  782.3	  587.4	 5176.0	...
4218547	  782.3	  587.4	 5174.0	...
4218548	  782.3	  587.4	 5173.0	...
4218549	  782.3	  587.5	 5174.0	...
4218550	  782.6	  587.5	 5175.0	...
4218551	  782.8	  587.5	 5175.0	...
4218552	  783.0	  587.4	 5175.0	...
4218553	  783.1	  587.3	 5176.0	...
4218554	  783.2	  587.4	 5176.0	...
4218555	  783.1	  587.6	 5176.0	...
4218556	  783.1	  587.5	 5176.0	...
4218557	  783.1	  587.2	 5177.0	...
4218558	  783.1	  587.1	 5177.0	...
4218559	  783.1	  587.4	 5178.0	...
4218560	  783.3	  587.5	 5177.0	...
4218561	  783.4	  587.4	 5177.0	...
4218562	  783.5	  587.4	 5178.0	...
4218563	  783.5	  587.3	 5179.0	...
4218564	  783.5	  587.1	 5180.0	...
4218565	  783.5	  586.9	 5178.0	...
4218566	  783.6	  586.8	 5177.0	...
4218567	  783.7	  587.0	 5177.0	...
4218568	  783.8	  587.1	 5177.0	...
4218569	  783.8	  587.1	 5180.0	...
4218570	  783.7	  587.0	 5183.0	...
4218571	  783.6	  586.8	 5184.0	...
4218572	  783.6	  586.9	 5183.0	...
4218573	  783.7	  587.2	 5182.0	...
4218574	  783.8	  587.6	 5185.0	...
4218575	  783.9	  587.7	 5189.0	...
4218576	  783.7	  587.8	 5191.0	...
4218577	  783.4	  587.8	 5190.0	...
4218578	  783.1	  587.9	 5189.0	...
4218579	  783.1	  587.7	 5189.0	...
4218580	  783.1	  587.4	 5189.0	...
4218581	  783.1	  587.0	 5189.0	...
4218582	  783.3	  586.8	 5189.0	...
4218583	  783.4	  586.8	 5189.0	...
4218584	  783.5	  587.3	 5189.0	...
4218585	  783.4	  587.7	 5189.0	...
4218586	  783.2	  587.9	 5189.0	...
4218587	  783.2	  587.9	 5189.0	...
4218588	  783.2	  587.7	 5188.0	...
4218589	  783.2	  587.6	 5188.0	...
4218590	  783.2	  587.9	 5188.0	...
4218591	  783.3	  588.2	 5190.0	...
4218592	  783.4	  588.9	 5192.0	...
4218593	  783.5	  589.1	 5194.0	...
4218594	  783.8	  589.1	 5194.0	...
4218595	  784.0	  588.9	 5194.0	...
4218596	  784.1	  588.7	 5194.0	...
4218597	  784.0	  588.7	 5194.0	...
4218598	  784.0	  588.5	 5195.0	...
4218599	  783.8	  588.4	 5195.0	...
4218600	  783.5	  588.3	 5195.0	...
4218601	  783.4	  588.3	 5196.0	...
4218602	  783.5	  588.2	 5195.0	...
4218603	  783.6	  588.3	 5193.0	...
4218604	  783.8	  588.4	 5192.0	...
4218605	  784.0	  588.6	 5191.0	...
4218606	  784.3	  588.8	 5191.0	...
4218607	  784.4	  589.0	 5191.0	...
4218608	  784.4	  588.9	 5191.0	...
4218609	  784.2	  588.7	 5191.0	...
4218610	  784.0	  588.6	 5193.0	...
4218611	  783.8	  588.8	 5194.0	...
4218612	  783.6	  588.8	 5196.0	...
4218613	  783.5	  588.8	 5197.0	...
4218614	  783.3	  588.8	 5197.0	...
4218615	  783.2	  588.8	 5197.0	...
4218616	  783.6	  588.9	 5196.0	...
4218617	  784.0	  588.9	 5197.0	...
4218618	  784.3	  588.8	 5197.0	...
4218619	  784.3	  588.7	 5197.0	...
4218620	  784.2	  588.4	 5197.0	...
4218621	  784.2	  588.2	 5195.0	...
4218622	  784.3	  588.0	 5194.0	...
4218623	  784.3	  588.0	 5193.0	...
4218624	  784.3	  588.0	 5193.0	...
4218625	  784.4	  588.0	 5193.0	...
4218626	  784.4	  588.0	 5194.0	...
4218627	  784.5	  588.1	 5196.0	...
4218628	  784.5	  588.1	 5197.0	...
4218629	  784.4	  588.1	 5197.0	...
4218630	  784.4	  588.0	 5198.0	...
4218631	  784.4	  587.9	 5199.0	...
4218632	  784.4	  587.8	 5199.0	...
4218633	  784.5	  587.8	 5200.0	...
4218634	  784.7	  587.8	 5201.0	...
4218635	  784.8	  587.8	 5202.0	...
4218636	  784.8	  587.8	 5201.0	...
4218637	  784.9	  587.8	 5200.0	...
4218638	  785.0	  587.8	 5200.0	...
4218639	  785.1	  587.9	 5199.0	...
4218640	  785.2	  587.9	 5198.0	...
4218641	  785.2	  587.8	 5197.0	...
4218642	  785.1	  587.6	 5197.0	...
4218643	  784.9	  587.5	 5198.0	...
4218644	  784.6	  587.4	 5199.0	...
4218645	  784.6	  587.4	 5199.0	...
4218646	  784.5	  587.3	 5200.0	...
MSG	4218647 0000 _ Number Off
4218647	  784.6	  587.3	 5202.0	...
4218648	  784.6	  587.4	 5203.0	...
4218649	  784.7	  587.5	 5203.0	...
4218650	  784.7	  587.7	 5203.0	...
4218651	  784.7	  587.7	 5203.0	...
4218652	  784.9	  587.7	 5203.0	...
4218653	  785.0	  587.6	 5202.0	...
4218654	  785.2	  587.4	 5202.0	...
4218655	  785.2	  587.1	 5202.0	...
4218656	  785.5	  587.0	 5203.0	...
4218657	  785.7	  586.8	 5202.0	...
4218658	  785.8	  587.2	 5202.0	...
4218659	  785.7	  587.6	 5202.0	...
4218660	  785.5	  587.7	 5202.0	...
4218661	  785.4	  587.5	 5204.0	...
4218662	  785.3	  587.4	 5206.0	...
4218663	  785.3	  587.6	 5208.0	...
4218664	  785.3	  587.7	 5208.0	...
4218665	  785.3	  587.8	 5208.0	...
4218666	  785.2	  587.9	 5208.0	...
4218667	  785.3	  587.9	 5207.0	...
4218668	  785.4	  587.9	 5207.0	...
4218669	  785.5	  588.0	 5209.0	...
4218670	  785.5	  588.2	 5213.0	...
4218671	  785.5	  588.4	 5217.0	...
4218672	  785.5	  588.4	 5219.0	...
4218673	  785.6	  588.5	 5220.0	...
EFIX R   4216551	4218673	2123	  795.4	  580.0	   4828
SSACC R  4218674
4218674	  785.5	  587.4	 5221.0	...
4218675	  785.4	  585.4	 5223.0	...
4218676	  785.6	  582.7	 5225.0	...
4218677	  786.0	  580.3	 5226.0	...
4218678	  786.6	  577.3	 5225.0	...
4218679	  786.9	  574.2	 5222.0	...
4218680	  787.6	  571.3	 5221.0	...
4218681	  788.1	  568.9	 5220.0	...
4218682	  789.0	  566.2	 5218.0	...
4218683	  789.6	  563.2	 5216.0	...
4218684	  790.6	  560.9	 5213.0	...
ESACC R  4218674	4218684	11	  785.5	  587.4	  790.6	  560.9	   0.57	     58
SFIX R   4218685
4218685	  791.1	  559.6	 5213.0	...
4218686	  791.7	  559.2	 5213.0	...
4218687	  792.1	  559.1	 5213.0	...
4218688	  792.1	  559.5	 5216.0	...
4218689	  791.8	  559.9	 5217.0	...
4218690	  791.6	  560.9	 5219.0	...
4218691	  791.0	  561.7	 5219.0	...
4218692	  790.2	  562.8	 5218.0	...
4218693	  789.5	  563.4	 5218.0	...
4218694	  789.4	  563.8	 5219.0	...
4218695	  789.4	  563.7	 5220.0	...
4218696	  789.3	  563.8	 5222.0	...
4218697	  789.5	  563.8	 5227.0	...
4218698	  789.8	  563.7	 5231.0	...
4218699	  790.2	  563.7	 5235.0	...
4218700	  790.3	  563.7	 5234.0	...
4218701	  790.4	  563.6	 5232.0	...
4218702	  790.5	  563.6	 5232.0	...
4218703	  790.7	  564.0	 5234.0	...
4218704	  790.9	  564.9	 5236.0	...
4218705	  791.1	  565.8	 5238.0	...
4218706	  791.1	  566.2	 5238.0	...
4218707	  791.0	  566.5	 5238.0	...
4218708	  790.9	  566.9	 5239.0	...
4218709	  790.2	  567.3	 5238.0	...
4218710	  789.6	  567.4	 5237.0	...
4218711	  789.1	  567.5	 5237.0	...
4218712	  789.1	  567.5	 5237.0	...
4218713	  789.2	  567.9	 5239.0	...
4218714	  789.2	  568.4	 5240.0	...
4218715	  789.2	  568.9	 5242.0	...
4218716	  789.2	  569.0	 5241.0	...
4218717	  789.2	  569.0	 5241.0	...
4218718	  789.4	  568.9	 5241.0	...
4218719	  789.6	  568.8	 5241.0	...
4218720	  789.8	  568.7	 5241.0	...
4218721	  789.8	  568.5	 5242.0	...
4218722	  789.8	  568.5	 5244.0	...
4218723	  789.8	  568.4	 5247.0	...
4218724	  789.9	  568.4	 5249.0	...
4218725	  789.9	  568.5	 5249.0	...
4218726	  789.8	  568.5	 5248.0	...
4218727	  789.8	  568.5	 5247.0	...
4218728	  789.8	  568.3	 5248.0	...
4218729	  789.9	  568.0	 5249.0	...
4218730	  789.9	  567.9	 5251.0	...
4218731	  790.0	  567.9	 5251.0	...
4218732	  789.8	  567.6	 5251.0	...
4218733	  789.6	  567.3	 5251.0	...
4218734	  789.7	  566.9	 5252.0	...
4218735	  790.1	  566.9	 5252.0	...
4218736	  790.5	  566.9	 5252.0	...
4218737	  790.6	  566.9	 5253.0	...
4218738	  790.6	  567.0	 5255.0	...
4218739	  790.5	  566.8	 5256.0	...
4218740	  790.3	  566.7	 5257.0	...
4218741	  790.1	  566.6	 5257.0	...
4218742	  789.8	  566.6	 5256.0	...
4218743	  789.8	  566.6	 5256.0	...
4218744	  789.7	  566.6	 5256.0	...
4218745	  789.7	  566.5	 5256.0	...
4218746	  789.8	  566.5	 5256.0	...
4218747	  790.0	  566.5	 5257.0	...
4218748	  790.4	  566.5	 5258.0	...
4218749	  790.6	  566.5	 5258.0	...
4218750	  790.7	  566.7	 5258.0	...
4218751	  790.6	  567.0	 5259.0	...
4218752	  790.5	  567.3	 5262.0	...
4218753	  790.5	  567.2	 5264.0	...
4218754	  790.6	  566.9	 5266.0	...
4218755	  790.7	  566.6	 5267.0	...
4218756	  790.8	  566.6	 5268.0	...
4218757	  790.6	  566.7	 5268.0	...
4218758	  790.5	  566.7	 5269.0	...
4218759	  790.4	  566.8	 5270.0	...
4218760	  790.4	  566.8	 5272.0	...
4218761	  790.4	  566.8	 5273.0	...
4218762	  790.7	  566.9	 5275.0	...
4218763	  791.0	  567.0	 5276.0	...
4218764	  791.3	  567.2	 5278.0	...
4218765	  791.2	  567.3	 5279.0	...
4218766	  791.3	  567.4	 5281.0	...
4218767	  791.3	  567.5	 5284.0	...
4218768	  791.1	  567.5	 5286.0	...
4218769	  790.9	  567.5	 5287.0	...
4218770	  790.8	  567.5	 5287.0	...
4218771	  790.7	  567.4	 5287.0	...
4218772	  790.6	  567.3	 5287.0	...
4218773	  790.6	  567.2	 5287.0	...
4218774	  790.6	  567.4	 5289.0	...
4218775	  790.8	  567.6	 5291.0	...
4218776	  791.0	  567.8	 5296.0	...
4218777	  791.3	  567.7	 5299.0	...
4218778	  791.3	  567.7	 5300.0	...
4218779	  791.2	  567.6	 5298.0	...
4218780	  791.2	  567.5	 5298.0	...
4218781	  791.3	  567.5	 5299.0	...
4218782	  791.3	  567.5	 5301.0	...
4218783	  791.3	  567.6	 5302.0	...
4218784	  791.3	  567.8	 5305.0	...
4218785	  791.3	  567.9	 5308.0	...
4218786	  791.3	  567.9	 5309.0	...
4218787	  791.3	  568.0	 5310.0	...
4218788	  791.2	  568.2	 5310.0	...
4218789	  791.2	  568.4	 5313.0	...
4218790	  791.1	  568.5	 5316.0	...
4218791	  791.1	  568.5	 5318.0	...
4218792	  791.2	  568.4	 5320.0	...
4218793	  791.2	  568.4	 5322.0	...
4218794	  791.3	  568.2	 5323.0	...
4218795	  791.3	  568.1	 5325.0	...
4218796	  791.3	  568.0	 5328.0	...
4218797	  791.4	  568.0	 5330.0	...
4218798	  791.5	  567.9	 5331.0	...
4218799	  791.5	  567.9	 5332.0	...
4218800	  791.7	  568.0	 5332.0	...
4218801	  791.8	  568.1	 5334.0	...
4218802	  792.0	  568.1	 5335.0	...
4218803	  792.1	  568.1	 5336.0	...
4218804	  792.3	  567.9	 5339.0	...
4218805	  792.3	  567.8	 5340.0	...
4218806	  792.4	  568.0	 5341.0	...
4218807	  792.4	  568.3	 5343.0	...
4218808	  792.5	  568.9	 5344.0	...
4218809	  792.6	  569.1	 5347.0	...
4218810	  792.6	  569.3	 5348.0	...
4218811	  792.4	  569.2	 5349.0	...
4218812	  792.3	  569.1	 5349.0	...
4218813	  792.5	  569.1	 5349.0	...
4218814	  792.7	  569.0	 5349.0	...
4218815	  792.8	  568.5	 5350.0	...
4218816	  792.8	  568.0	 5351.0	...
4218817	  792.7	  567.9	 5352.0	...
4218818	  792.7	  568.2	 5353.0	...
4218819	  792.6	  568.3	 5353.0	...
4218820	  792.5	  568.0	 5353.0	...
4218821	  792.5	  567.7	 5353.0	...
4218822	  792.5	  567.6	 5354.0	...
4218823	  792.5	  567.6	 5356.0	...
4218824	  792.5	  568.2	 5358.0	...
4218825	  792.6	  568.9	 5360.0	...
4218826	  792.8	  569.6	 5360.0	...
4218827	  792.7	  569.7	 5361.0	...
4218828	  792.5	  569.8	 5361.0	...
4218829	  792.4	  569.8	 5361.0	...
4218830	  792.3	  569.6	 5362.0	...
4218831	  792.1	  569.4	 5366.0	...
4218832	  792.1	  569.0	 5369.0	...
4218833	  792.1	  568.8	 5371.0	...
4218834	  792.0	  568.5	 5371.0	...
4218835	  792.0	  568.4	 5371.0	...
4218836	  791.9	  568.3	 5374.0	...
4218837	  791.9	  568.4	 5377.0	...
4218838	  791.8	  568.6	 5380.0	...
4218839	  791.6	  569.0	 5380.0	...
4218840	  791.3	  569.3	 5380.0	...
4218841	  791.2	  569.6	 5382.0	...
4218842	  791.2	  569.9	 5384.0	...
4218843	  791.2	  570.1	 5386.0	...
4218844	  791.3	  570.0	 5386.0	...
4218845	  791.5	  569.8	 5387.0	...
4218846	  791.7	  569.5	 5388.0	...
4218847	  791.7	  569.4	 5390.0	...
4218848	  791.6	  569.3	 5394.0	...
4218849	  791.6	  569.0	 5396.0	...
4218850	  791.7	  568.8	 5398.0	...
4218851	  791.7	  568.6	 5399.0	...
4218852	  791.7	  568.7	 5402.0	...
4218853	  791.7	  568.8	 5403.0	...
4218854	  791.8	  568.8	 5403.0	...
4218855	  791.8	  568.7	 5402.0	...
4218856	  792.0	  568.6	 5402.0	...
4218857	  792.2	  568.6	 5404.0	...
4218858	  792.3	  568.7	 5405.0	...
MSG	4218859 0000 _ Number On
4218859	  792.3	  568.6	 5406.0	...
4218860	  792.2	  568.5	 5408.0	...
4218861	  792.2	  568.4	 5410.0	...
4218862	  792.4	  568.3	 5413.0	...
4218863	  792.6	  568.2	 5416.0	...
4218864	  792.9	  568.2	 5416.0	...
4218865	  793.0	  568.3	 5414.0	...
4218866	  792.9	  567.9	 5415.0	...
4218867	  792.9	  567.5	 5418.0	...
4218868	  792.8	  567.2	 5422.0	...
4218869	  792.8	  567.3	 5424.0	...
4218870	  792.7	  567.5	 5425.0	...
4218871	  792.6	  567.8	 5425.0	...
4218872	  792.5	  568.3	 5425.0	...
4218873	  792.6	  568.7	 5426.0	...
4218874	  792.8	  568.8	 5427.0	...
4218875	  792.9	  568.8	 5427.0	...
4218876	  793.0	  569.1	 5427.0	...
4218877	  793.0	  569.5	 5427.0	...
4218878	  793.0	  569.5	 5426.0	...
4218879	  792.9	  569.2	 5427.0	...
4218880	  792.5	  569.1	 5428.0	...
4218881	  792.1	  569.4	 5429.0	...
4218882	  792.1	  569.6	 5429.0	...
4218883	  792.3	  569.7	 5429.0	...
4218884	  792.4	  569.7	 5431.0	...
4218885	  792.3	  569.7	 5434.0	...
4218886	  792.2	  569.7	 5438.0	...
4218887	  792.2	  569.5	 5440.0	...
4218888	  792.2	  569.2	 5441.0	...
4218889	  792.2	  569.0	 5442.0	...
4218890	  792.2	  569.0	 5444.0	...
4218891	  792.2	  569.2	 5447.0	...
4218892	  792.3	  569.3	 5449.0	...
4218893	  792.3	  569.3	 5449.0	...
4218894	  792.2	  569.1	 5450.0	...
4218895	  792.1	  569.1	 5451.0	...
4218896	  792.0	  569.1	 5452.0	...
4218897	  792.0	  569.2	 5452.0	...
4218898	  792.0	  569.3	 5455.0	...
4218899	  792.0	  569.3	 5458.0	...
4218900	  791.8	  569.4	 5461.0	...
4218901	  791.5	  569.4	 5461.0	...
4218902	  791.4	  569.5	 5461.0	...
4218903	  791.7	  569.5	 5462.0	...
4218904	  791.9	  569.4	 5463.0	...
4218905	  791.9	  569.5	 5466.0	...
4218906	  792.0	  569.5	 5469.0	...
4218907	  791.8	  569.5	 5471.0	...
4218908	  791.6	  569.4	 5471.0	...
4218909	  791.3	  569.3	 5473.0	...
4218910	  791.3	  569.2	 5475.0	...
4218911	  791.2	  569.1	 5479.0	...
4218912	  791.1	  569.1	 5482.0	...
4218913	  791.2	  569.3	 5484.0	...
4218914	  791.3	  569.4	 5485.0	...
4218915	  791.5	  569.5	 5484.0	...
4218916	  791.7	  569.5	 5484.0	...
4218917	  791.9	  569.4	 5485.0	...
4218918	  792.2	  569.4	 5486.0	...
4218919	  792.3	  569.4	 5488.0	...
4218920	  792.1	  569.4	 5490.0	...
4218921	  791.9	  569.6	 5491.0	...
4218922	  791.8	  569.6	 5491.0	...
4218923	  791.6	  569.6	 5491.0	...
4218924	  791.6	  569.6	 5493.0	...
4218925	  791.5	  569.6	 5495.0	...
4218926	  791.4	  569.6	 5501.0	...
4218927	  791.3	  569.6	 5505.0	...
4218928	  791.4	  569.5	 5507.0	...
4218929	  791.6	  569.5	 5507.0	...
4218930	  791.7	  569.4	 5508.0	...
4218931	  791.8	  569.7	 5508.0	...
4218932	  791.7	  570.0	 5508.0	...
4218933	  791.7	  570.2	 5511.0	...
4218934	  791.5	  570.2	 5513.0	...
4218935	  791.5	  570.3	 5515.0	...
4218936	  791.5	  570.4	 5517.0	...
4218937	  791.6	  570.5	 5518.0	...
4218938	  791.5	  570.4	 5520.0	...
4218939	  791.4	  570.2	 5523.0	...
4218940	  791.4	  570.0	 5525.0	...
4218941	  791.3	  570.1	 5528.0	...
4218942	  791.3	  570.3	 5528.0	...
4218943	  791.3	  570.4	 5526.0	...
4218944	  791.3	  570.5	 5523.0	...
4218945	  791.3	  570.6	 5523.0	...
4218946	  791.3	  570.6	 5527.0	...
4218947	  791.2	  570.7	 5531.0	...
4218948	  791.4	  570.7	 5533.0	...
4218949	  791.5	  570.8	 5535.0	...
4218950	  791.6	  570.9	 5537.0	...
4218951	  791.5	  571.2	 5537.0	...
4218952	  791.4	  571.5	 5538.0	...
4218953	  791.4	  571.5	 5540.0	...
4218954	  791.3	  571.3	 5541.0	...
4218955	  791.2	  571.2	 5543.0	...
4218956	  791.1	  571.2	 5543.0	...
4218957	  791.4	  571.2	 5545.0	...
4218958	  791.8	  571.2	 5546.0	...
4218959	  791.6	  571.1	 5549.0	...
4218960	  791.1	  571.1	 5550.0	...
4218961	  790.6	  571.2	 5552.0	...
4218962	  790.7	  571.3	 5554.0	...
4218963	  790.8	  571.4	 5556.0	...
4218964	  790.9	  571.5	 5558.0	...
4218965	  791.0	  571.4	 5559.0	...
4218966	  791.1	  571.4	 5559.0	...
4218967	  791.1	  571.3	 5559.0	...
4218968	  791.1	  571.3	 5559.0	...
4218969	  791.0	  571.2	 5560.0	...
4218970	  790.9	  571.2	 5560.0	...
4218971	  790.8	  571.0	 5561.0	...
4218972	  790.6	  571.0	 5564.0	...
4218973	  790.5	  570.9	 5567.0	...
4218974	  790.4	  571.0	 5569.0	...
4218975	  790.4	  571.0	 5570.0	...
4218976	  790.6	  571.3	 5570.0	...
4218977	  790.8	  571.5	 5570.0	...
4218978	  791.1	  571.8	 5571.0	...
4218979	  791.0	  571.8	 5570.0	...
4218980	  791.0	  571.9	 5570.0	...
4218981	  790.8	  572.0	 5572.0	...
4218982	  790.6	  571.8	 5575.0	...
4218983	  790.4	  571.5	 5578.0	...
4218984	  790.4	  571.3	 5578.0	...
4218985	  790.5	  571.3	 5578.0	...
4218986	  790.5	  571.5	 5578.0	...
4218987	  790.6	  571.7	 5579.0	...
4218988	  790.6	  571.9	 5581.0	...
4218989	  790.7	  571.8	 5583.0	...
4218990	  790.9	  571.9	 5584.0	...
4218991	  791.0	  572.0	 5584.0	...
4218992	  791.1	  572.1	 5585.0	...
4218993	  791.2	  572.1	 5588.0	...
4218994	  790.9	  572.0	 5591.0	...
4218995	  790.6	  572.0	 5594.0	...
4218996	  790.3	  572.2	 5595.0	...
4218997	  790.3	  572.3	 5595.0	...
4218998	  790.3	  572.5	 5595.0	...
4218999	  790.2	  572.6	 5594.0	...
4219000	  790.2	  572.9	 5595.0	...
4219001	  790.2	  573.2	 5597.0	...
4219002	  790.2	  573.4	 5598.0	...
4219003	  790.2	  573.3	 5598.0	...
4219004	  790.2	  573.2	 5599.0	...
4219005	  790.1	  573.3	 5599.0	...
4219006	  790.0	  573.1	 5600.0	...
4219007	  789.9	  573.0	 5601.0	...
4219008	  789.9	  573.0	 5603.0	...
4219009	  790.0	  573.1	 5604.0	...
4219010	  789.9	  573.4	 5604.0	...
4219011	  789.8	  573.6	 5604.0	...
4219012	  789.7	  573.7	 5606.0	...
4219013	  789.8	  573.7	 5608.0	...
4219014	  789.9	  573.7	 5610.0	...
4219015	  789.9	  573.9	 5609.0	...
4219016	  789.8	  574.1	 5609.0	...
4219017	  789.5	  574.4	 5609.0	...
4219018	  789.3	  574.5	 5609.0	...
4219019	  789.2	  574.8	 5610.0	...
4219020	  789.2	  575.1	 5610.0	...
4219021	  789.2	  575.1	 5611.0	...
4219022	  789.1	  574.6	 5611.0	...
4219023	  788.9	  574.1	 5615.0	...
4219024	  788.7	  573.9	 5619.0	...
4219025	  788.5	  573.9	 5622.0	...
4219026	  788.3	  573.9	 5623.0	...
4219027	  788.2	  574.0	 5623.0	...
4219028	  788.2	  574.2	 5623.0	...
4219029	  788.1	  574.4	 5625.0	...
4219030	  788.2	  574.4	 5628.0	...
4219031	  788.2	  574.4	 5631.0	...
4219032	  788.2	  574.6	 5631.0	...
4219033	  788.3	  574.8	 5631.0	...
4219034	  788.6	  575.0	 5631.0	...
4219035	  788.7	  575.0	 5630.0	...
4219036	  788.7	  575.0	 5628.0	...
4219037	  788.6	  575.0	 5626.0	...
4219038	  788.5	  575.0	 5625.0	...
4219039	  788.6	  574.6	 5626.0	...
4219040	  788.6	  574.1	 5628.0	...
4219041	  788.6	  573.6	 5629.0	...
4219042	  788.6	  573.6	 5631.0	...
4219043	  788.5	  573.8	 5631.0	...
4219044	  788.6	  574.1	 5633.0	...
4219045	  788.7	  574.3	 5634.0	...
4219046	  788.8	  574.1	 5635.0	...
4219047	  788.8	  573.8	 5635.0	...
4219048	  788.8	  573.6	 5635.0	...
4219049	  788.6	  573.6	 5634.0	...
4219050	  788.4	  573.7	 5632.0	...
4219051	  788.4	  573.8	 5634.0	...
4219052	  788.5	  573.8	 5637.0	...
4219053	  788.7	  573.8	 5640.0	...
4219054	  788.8	  573.7	 5640.0	...
4219055	  788.6	  573.7	 5641.0	...
4219056	  788.3	  573.7	 5642.0	...
4219057	  788.0	  573.7	 5644.0	...
4219058	  788.1	  573.6	 5646.0	...
4219059	  788.3	  573.5	 5648.0	...
4219060	  788.5	  573.6	 5648.0	...
4219061	  788.5	  573.7	 5647.0	...
4219062	  788.5	  573.9	 5646.0	...
4219063	  788.5	  573.6	 5650.0	...
4219064	  788.5	  573.3	 5654.0	...
4219065	  788.4	  573.1	 5655.0	...
4219066	  788.4	  573.3	 5653.0	...
4219067	  788.4	  573.5	 5651.0	...
4219068	  788.5	  573.3	 5652.0	...
4219069	  788.7	  573.0	 5653.0	...
4219070	  788.8	  572.7	 5655.0	...
4219071	  788.9	  572.7	 5655.0	...
4219072	  788.9	  573.0	 5655.0	...
4219073	  788.7	  573.2	 5655.0	...
4219074	  788.5	  573.5	 5655.0	...
4219075	  788.3	  573.6	 5656.0	...
4219076	  788.2	  573.4	 5657.0	...
4219077	  788.3	  573.2	 5659.0	...
4219078	  788.5	  573.1	 5662.0	...
4219079	  788.6	  573.1	 5664.0	...
4219080	  788.5	  573.2	 5663.0	...
4219081	  788.4	  573.1	 5663.0	...
4219082	  788.4	  573.0	 5661.0	...
4219083	  788.4	  573.0	 5661.0	...
4219084	  788.3	  573.2	 5662.0	...
4219085	  788.2	  573.3	 5664.0	...
4219086	  788.2	  573.2	 5665.0	...
4219087	  788.3	  573.3	 5666.0	...
4219088	  788.3	  573.4	 5666.0	...
4219089	  788.3	  573.6	 5666.0	...
4219090	  788.2	  573.5	 5667.0	...
4219091	  788.1	  573.4	 5667.0	...
4219092	  788.0	  573.6	 5667.0	...
4219093	  788.0	  574.0	 5667.0	...
4219094	  787.9	  574.3	 5667.0	...
4219095	  788.0	  574.4	 5667.0	...
4219096	  788.1	  574.5	 5667.0	...
4219097	  788.1	  574.5	 5668.0	...
4219098	  788.2	  574.5	 5668.0	...
4219099	  788.3	  574.6	 5668.0	...
4219100	  788.6	  574.7	 5668.0	...
4219101	  788.8	  574.9	 5667.0	...
4219102	  789.0	  575.0	 5666.0	...
4219103	  788.9	  575.0	 5665.0	...
4219104	  788.9	  575.0	 5663.0	...
4219105	  788.9	  575.0	 5665.0	...
4219106	  789.0	  575.0	 5666.0	...
4219107	  788.7	  575.0	 5668.0	...
4219108	  788.4	  575.0	 5670.0	...
4219109	  788.1	  575.0	 5672.0	...
4219110	  788.1	  574.9	 5675.0	...
4219111	  788.1	  574.9	 5676.0	...
4219112	  788.2	  575.1	 5677.0	...
4219113	  788.3	  575.3	 5677.0	...
4219114	  788.3	  575.6	 5677.0	...
4219115	  788.3	  575.8	 5678.0	...
4219116	  788.3	  575.9	 5680.0	...
4219117	  788.4	  575.5	 5682.0	...
4219118	  788.7	  574.9	 5682.0	...
4219119	  789.2	  574.3	 5681.0	...
4219120	  789.9	  573.8	 5678.0	...
4219121	  791.1	  573.3	 5677.0	...
4219122	  792.6	  572.6	 5675.0	...
4219123	  794.4	  572.0	 5675.0	...
4219124	  795.7	  571.5	 5675.0	...
4219125	  797.0	  571.1	 5675.0	...
4219126	  797.7	  570.7	 5675.0	...
4219127	  798.4	  570.3	 5674.0	...
4219128	  798.5	  570.1	 5675.0	...
4219129	  798.2	  570.0	 5675.0	...
4219130	  797.5	  570.2	 5676.0	...
4219131	  796.7	  570.5	 5675.0	...
4219132	  795.4	  570.7	 5675.0	...
4219133	  794.1	  570.8	 5677.0	...
4219134	  792.9	  571.0	 5679.0	...
4219135	  792.2	  570.8	 5681.0	...
4219136	  791.4	  570.6	 5682.0	...
4219137	  790.8	  570.4	 5682.0	...
4219138	  790.2	  570.6	 5682.0	...
4219139	  790.1	  570.5	 5682.0	...
4219140	  790.1	  570.3	 5682.0	...
4219141	  790.1	  570.0	 5682.0	...
4219142	  790.1	  569.9	 5682.0	...
4219143	  789.8	  569.9	 5683.0	...
4219144	  789.6	  570.0	 5684.0	...
4219145	  789.3	  570.1	 5685.0	...
4219146	  789.3	  570.2	 5685.0	...
4219147	  789.4	  570.8	 5685.0	...
4219148	  789.4	  571.5	 5684.0	...
4219149	  789.5	  572.2	 5684.0	...
4219150	  789.6	  572.2	 5685.0	...
4219151	  789.7	  572.3	 5688.0	...
4219152	  789.7	  572.4	 5689.0	...
4219153	  789.5	  572.6	 5690.0	...
4219154	  789.3	  572.7	 5689.0	...
4219155	  789.2	  572.9	 5690.0	...
4219156	  789.2	  573.0	 5690.0	...
4219157	  789.2	  573.1	 5691.0	...
4219158	  789.4	  573.0	 5692.0	...
4219159	  789.7	  572.9	 5694.0	...
4219160	  790.0	  572.8	 5695.0	...
4219161	  790.1	  573.0	 5695.0	...
4219162	  790.2	  573.3	 5695.0	...
4219163	  790.3	  573.6	 5695.0	...
MSG	4219164 0000 _ Number Off
4219164	  789.9	  573.9	 5695.0	...
4219165	  789.4	  574.2	 5696.0	...
4219166	  788.9	  574.3	 5700.0	...
4219167	  788.9	  574.3	 5702.0	...
4219168	  788.9	  574.2	 5704.0	...
4219169	  789.0	  574.3	 5703.0	...
4219170	  789.2	  574.3	 5703.0	...
4219171	  789.4	  574.3	 5704.0	...
4219172	  789.5	  574.0	 5705.0	...
4219173	  789.3	  573.8	 5706.0	...
4219174	  789.3	  573.6	 5706.0	...
4219175	  789.4	  573.5	 5706.0	...
4219176	  789.4	  573.5	 5707.0	...
4219177	  789.5	  573.5	 5708.0	...
4219178	  789.5	  573.5	 5708.0	...
4219179	  789.2	  573.6	 5709.0	...
4219180	  788.8	  573.6	 5709.0	...
4219181	  788.7	  573.7	 5708.0	...
4219182	  788.9	  573.9	 5707.0	...
4219183	  788.8	  574.2	 5707.0	...
4219184	  788.6	  574.6	 5707.0	...
4219185	  788.5	  574.8	 5706.0	...
4219186	  788.8	  575.0	 5706.0	...
4219187	  789.0	  575.0	 5705.0	...
4219188	  789.0	  574.9	 5705.0	...
4219189	  789.0	  574.9	 5705.0	...
4219190	  788.9	  574.9	 5707.0	...
4219191	  788.9	  575.0	 5709.0	...
4219192	  788.8	  575.1	 5712.0	...
4219193	  788.9	  575.1	 5713.0	...
4219194	  788.9	  575.1	 5713.0	...
4219195	  788.9	  575.0	 5713.0	...
4219196	  788.8	  575.1	 5713.0	...
4219197	  788.5	  575.1	 5712.0	...
4219198	  788.2	  575.0	 5711.0	...
4219199	  788.0	  574.8	 5710.0	...
4219200	  788.0	  574.6	 5710.0	...
4219201	  788.1	  574.7	 5710.0	...
4219202	  788.2	  574.7	 5712.0	...
4219203	  788.3	  575.2	 5714.0	...
4219204	  788.3	  575.6	 5717.0	...
4219205	  788.4	  576.1	 5718.0	...
4219206	  788.4	  576.0	 5715.0	...
4219207	  788.4	  576.1	 5712.0	...
4219208	  788.5	  576.3	 5710.0	...
4219209	  788.6	  576.5	 5712.0	...
4219210	  788.7	  576.6	 5713.0	...
4219211	  788.7	  576.8	 5713.0	...
4219212	  788.4	  576.9	 5714.0	...
4219213	  788.1	  576.8	 5717.0	...
4219214	  787.8	  576.9	 5719.0	...
4219215	  787.8	  576.9	 5718.0	...
4219216	  787.7	  576.6	 5717.0	...
4219217	  787.6	  576.4	 5715.0	...
4219218	  787.4	  576.2	 5716.0	...
4219219	  787.4	  576.3	 5718.0	...
4219220	  787.3	  576.4	 5720.0	...
4219221	  787.2	  576.4	 5719.0	...
4219222	  787.2	  576.5	 5716.0	...
4219223	  787.5	  576.5	 5714.0	...
4219224	  787.8	  576.5	 5713.0	...
4219225	  788.1	  576.3	 5713.0	...
4219226	  788.2	  576.5	 5714.0	...
4219227	  788.3	  576.9	 5715.0	...
4219228	  788.0	  577.4	 5716.0	...
4219229	  787.6	  577.3	 5715.0	...
4219230	  787.1	  577.1	 5714.0	...
4219231	  787.1	  577.2	 5714.0	...
4219232	  787.1	  577.5	 5714.0	...
4219233	  787.2	  577.6	 5715.0	...
4219234	  787.2	  577.3	 5715.0	...
4219235	  787.1	  577.1	 5716.0	...
4219236	  787.0	  577.1	 5716.0	...
4219237	  787.0	  577.1	 5717.0	...
4219238	  787.0	  577.2	 5717.0	...
4219239	  787.1	  577.5	 5718.0	...
4219240	  787.2	  577.8	 5718.0	...
4219241	  787.3	  577.7	 5718.0	...
4219242	  787.4	  577.3	 5718.0	...
4219243	  787.4	  576.9	 5718.0	...
4219244	  787.1	  576.9	 5718.0	...
4219245	  786.9	  576.9	 5718.0	...
4219246	  786.8	  576.9	 5718.0	...
4219247	  787.0	  576.9	 5718.0	...
4219248	  787.2	  576.8	 5715.0	...
4219249	  787.2	  576.8	 5713.0	...
4219250	  787.3	  576.8	 5711.0	...
4219251	  787.5	  577.0	 5710.0	...
4219252	  787.7	  577.1	 5710.0	...
4219253	  787.7	  577.0	 5709.0	...
4219254	  787.7	  576.8	 5709.0	...
4219255	  787.7	  576.8	 5710.0	...
4219256	  787.8	  576.9	 5712.0	...
4219257	  788.0	  577.2	 5712.0	...
4219258	  788.1	  577.4	 5711.0	...
4219259	  788.1	  577.5	 5710.0	...
4219260	  788.1	  577.4	 5710.0	...
4219261	  788.1	  577.5	 5710.0	...
4219262	  788.2	  577.6	 5710.0	...
4219263	  788.3	  577.7	 5710.0	...
4219264	  788.2	  577.4	 5710.0	...
4219265	  788.1	  577.0	 5710.0	...
4219266	  788.0	  576.7	 5709.0	...
4219267	  787.9	  576.7	 5709.0	...
4219268	  787.9	  577.0	 5709.0	...
4219269	  787.8	  577.2	 5709.0	...
4219270	  787.8	  577.3	 5710.0	...
4219271	  787.8	  577.2	 5709.0	...
4219272	  788.1	  577.2	 5708.0	...
4219273	  788.3	  577.5	 5706.0	...
4219274	  788.4	  577.8	 5706.0	...
4219275	  788.2	  578.0	 5706.0	...
4219276	  788.2	  577.8	 5705.0	...
4219277	  788.3	  577.6	 5704.0	...
4219278	  788.3	  577.4	 5704.0	...
4219279	  788.3	  577.1	 5704.0	...
4219280	  788.2	  576.8	 5703.0	...
4219281	  788.0	  576.8	 5702.0	...
4219282	  787.8	  576.8	 5701.0	...
4219283	  787.7	  576.9	 5702.0	...
4219284	  787.7	  576.9	 5702.0	...
4219285	  787.7	  576.9	 5700.0	...
4219286	  787.5	  577.1	 5698.0	...
4219287	  787.3	  577.2	 5697.0	...
4219288	  787.2	  577.3	 5698.0	...
4219289	  787.3	  577.3	 5700.0	...
4219290	  787.4	  577.4	 5702.0	...
4219291	  787.5	  577.5	 5705.0	...
4219292	  787.4	  577.7	 5703.0	...
4219293	  787.6	  577.7	 5699.0	...
4219294	  787.8	  577.6	 5694.0	...
4219295	  787.9	  577.5	 5693.0	...
4219296	  787.7	  577.5	 5692.0	...
4219297	  787.7	  577.6	 5692.0	...
4219298	  787.8	  577.6	 5691.0	...
4219299	  787.9	  577.5	 5691.0	...
4219300	  788.0	  577.5	 5692.0	...
4219301	  788.1	  577.4	 5693.0	...
4219302	  788.2	  577.2	 5693.0	...
4219303	  788.2	  577.3	 5693.0	...
4219304	  788.2	  577.6	 5693.0	...
4219305	  788.1	  577.8	 5692.0	...
4219306	  788.1	  577.7	 5690.0	...
4219307	  788.0	  577.7	 5689.0	...
4219308	  787.9	  577.7	 5690.0	...
4219309	  787.9	  577.7	 5690.0	...
4219310	  787.9	  577.7	 5690.0	...
4219311	  787.9	  577.7	 5690.0	...
4219312	  787.9	  577.7	 5690.0	...
4219313	  788.0	  577.7	 5690.0	...
4219314	  788.2	  577.9	 5689.0	...
4219315	  788.4	  578.2	 5688.0	...
4219316	  788.5	  578.5	 5688.0	...
4219317	  788.6	  578.5	 5688.0	...
4219318	  788.7	  578.5	 5686.0	...
4219319	  788.7	  578.6	 5685.0	...
4219320	  788.4	  578.7	 5684.0	...
4219321	  788.0	  578.8	 5685.0	...
4219322	  787.8	  578.8	 5685.0	...
4219323	  787.9	  578.8	 5683.0	...
4219324	  787.8	  578.7	 5682.0	...
4219325	  787.8	  578.6	 5682.0	...
4219326	  787.8	  578.7	 5683.0	...
4219327	  787.8	  578.8	 5684.0	...
4219328	  787.9	  578.9	 5685.0	...
4219329	  788.2	  579.0	 5684.0	...
4219330	  788.4	  579.0	 5683.0	...
4219331	  788.5	  579.0	 5681.0	...
4219332	  788.4	  579.1	 5681.0	...
4219333	  788.3	  579.3	 5681.0	...
4219334	  788.3	  579.7	 5682.0	...
4219335	  788.2	  580.1	 5683.0	...
4219336	  788.2	  580.5	 5682.0	...
4219337	  788.1	  580.6	 5681.0	...
4219338	  788.0	  580.6	 5680.0	...
4219339	  787.8	  580.6	 5678.0	...
4219340	  787.7	  580.6	 5678.0	...
4219341	  787.6	  580.5	 5679.0	...
4219342	  787.5	  580.4	 5679.0	...
4219343	  787.5	  580.5	 5677.0	...
4219344	  787.6	  580.5	 5675.0	...
4219345	  787.6	  580.5	 5673.0	...
4219346	  787.7	  580.4	 5672.0	...
4219347	  787.8	  580.3	 5670.0	...
4219348	  787.8	  580.2	 5669.0	...
4219349	  787.8	  580.2	 5668.0	...
4219350	  787.7	  580.5	 5667.0	...
4219351	  787.6	  580.7	 5666.0	...
4219352	  787.4	  581.2	 5666.0	...
4219353	  787.2	  581.4	 5666.0	...
4219354	  787.2	  581.7	 5666.0	...
4219355	  787.3	  581.8	 5666.0	...
4219356	  787.0	  581.6	 5666.0	...
4219357	  786.7	  581.3	 5663.0	...
4219358	  786.6	  581.1	 5660.0	...
4219359	  786.9	  581.2	 5656.0	...
4219360	  787.0	  581.3	 5656.0	...
4219361	  786.8	  581.5	 5655.0	...
4219362	  786.8	  581.5	 5655.0	...
4219363	  786.9	  581.4	 5654.0	...
4219364	  787.2	  581.5	 5653.0	...
4219365	  787.6	  581.8	 5652.0	...
4219366	  787.9	  581.7	 5651.0	...
4219367	  788.2	  581.4	 5649.0	...
4219368	  788.2	  581.2	 5648.0	...
4219369	  788.4	  581.1	 5648.0	...
4219370	  788.7	  581.0	 5650.0	...
4219371	  788.9	  581.4	 5651.0	...
4219372	  789.0	  581.9	 5652.0	...
4219373	  788.8	  582.3	 5652.0	...
4219374	  788.6	  582.2	 5652.0	...
4219375	  788.5	  582.3	 5650.0	...
4219376	  788.5	  582.5	 5648.0	...
4219377	  788.5	  582.6	 5647.0	...
4219378	  788.4	  582.6	 5647.0	...
4219379	  788.4	  582.7	 5648.0	...
4219380	  788.5	  582.9	 5647.0	...
4219381	  788.8	  583.0	 5646.0	...
4219382	  789.0	  582.8	 5645.0	...
4219383	  789.1	  582.7	 5643.0	...
4219384	  789.3	  582.4	 5641.0	...
4219385	  789.5	  582.1	 5639.0	...
4219386	  789.5	  581.8	 5638.0	...
4219387	  789.7	  581.8	 5636.0	...
4219388	  789.8	  581.8	 5632.0	...
4219389	  789.8	  581.6	 5629.0	...
4219390	  789.6	  581.5	 5629.0	...
4219391	  789.5	  581.2	 5629.0	...
4219392	  789.6	  581.0	 5629.0	...
4219393	  789.6	  580.9	 5628.0	...
4219394	  789.6	  581.0	 5627.0	...
4219395	  789.7	  581.1	 5626.0	...
4219396	  789.7	  581.3	 5626.0	...
4219397	  789.6	  581.7	 5626.0	...
4219398	  789.2	  582.0	 5624.0	...
4219399	  788.9	  582.2	 5622.0	...
4219400	  788.8	  582.2	 5621.0	...
4219401	  788.9	  582.3	 5623.0	...
4219402	  789.1	  582.7	 5622.0	...
4219403	  789.3	  583.0	 5620.0	...
4219404	  789.3	  583.0	 5618.0	...
4219405	  789.4	  582.8	 5617.0	...
4219406	  789.4	  582.6	 5616.0	...
4219407	  789.5	  582.6	 5617.0	...
4219408	  789.5	  582.5	 5618.0	...
4219409	  789.5	  582.5	 5619.0	...
4219410	  789.5	  582.4	 5619.0	...
4219411	  789.5	  582.5	 5619.0	...
4219412	  789.5	  582.4	 5616.0	...
4219413	  789.7	  582.2	 5614.0	...
4219414	  789.8	  582.3	 5612.0	...
4219415	  790.0	  582.5	 5611.0	...
4219416	  790.1	  582.8	 5608.0	...
4219417	  790.1	  582.9	 5606.0	...
4219418	  790.1	  582.9	 5604.0	...
4219419	  790.0	  582.9	 5604.0	...
4219420	  790.0	  583.3	 5605.0	...
4219421	  790.1	  583.7	 5605.0	...
4219422	  790.4	  584.2	 5605.0	...
4219423	  790.6	  584.2	 5606.0	...
4219424	  790.7	  584.3	 5606.0	...
4219425	  790.7	  584.3	 5606.0	...
4219426	  790.7	  584.3	 5607.0	...
4219427	  790.6	  584.3	 5607.0	...
4219428	  790.5	  584.5	 5605.0	...
4219429	  790.4	  584.7	 5603.0	...
4219430	  790.3	  584.7	 5602.0	...
4219431	  790.2	  584.5	 5601.0	...
4219432	  790.1	  584.6	 5601.0	...
4219433	  790.3	  584.8	 5600.0	...
4219434	  790.6	  585.0	 5599.0	...
4219435	  790.8	  585.0	 5598.0	...
4219436	  790.8	  585.0	 5597.0	...
4219437	  790.8	  585.2	 5597.0	...
4219438	  790.8	  585.3	 5597.0	...
4219439	  790.7	  585.5	 5598.0	...
4219440	  790.6	  585.6	 5597.0	...
4219441	  790.5	  585.6	 5596.0	...
4219442	  790.3	  585.6	 5594.0	...
4219443	  790.1	  585.5	 5592.0	...
4219444	  789.9	  585.5	 5590.0	...
4219445	  789.9	  585.5	 5589.0	...
4219446	  789.9	  585.5	 5588.0	...
4219447	  789.9	  585.4	 5588.0	...
4219448	  789.8	  585.5	 5585.0	...
4219449	  789.6	  585.6	 5583.0	...
4219450	  789.5	  585.7	 5581.0	...
4219451	  789.5	  585.7	 5579.0	...
4219452	  789.6	  585.3	 5577.0	...
4219453	  789.7	  584.9	 5575.0	...
4219454	  789.7	  584.2	 5575.0	...
4219455	  789.9	  583.7	 5575.0	...
4219456	  790.0	  583.2	 5574.0	...
4219457	  790.0	  582.3	 5574.0	...
4219458	  790.1	  581.6	 5575.0	...
4219459	  790.1	  580.9	 5576.0	...
4219460	  790.2	  580.1	 5576.0	...
4219461	  790.3	  579.4	 5577.0	...
4219462	  790.1	  578.5	 5576.0	...
4219463	  789.8	  577.9	 5574.0	...
4219464	  789.5	  577.3	 5572.0	...
4219465	  789.3	  577.0	 5570.0	...
4219466	  789.0	  577.3	 5567.0	...
4219467	  788.7	  577.5	 5564.0	...
4219468	  788.3	  577.8	 5560.0	...
4219469	  788.0	  578.0	 5557.0	...
4219470	  787.8	  578.2	 5556.0	...
4219471	  787.7	  578.4	 5554.0	...
4219472	  787.4	  578.7	 5553.0	...
4219473	  786.9	  578.6	 5552.0	...
4219474	  786.0	  578.4	 5552.0	...
4219475	  785.3	  577.6	 5553.0	...
4219476	  784.7	  577.1	 5553.0	...
4219477	  784.4	  576.4	 5550.0	...
4219478	  784.2	  576.2	 5547.0	...
4219479	  783.9	  576.0	 5544.0	...
4219480	  783.8	  575.9	 5545.0	...
4219481	  783.8	  575.8	 5541.0	...
4219482	  783.9	  576.2	 5537.0	...
4219483	  784.0	  577.3	 5533.0	...
4219484	  784.4	  578.3	 5534.0	...
4219485	  784.6	  579.1	 5535.0	...
4219486	  784.9	  579.8	 5535.0	...
4219487	  784.8	  580.5	 5533.0	...
4219488	  784.7	  581.2	 5531.0	...
4219489	  784.7	  581.3	 5528.0	...
4219490	  784.7	  581.3	 5527.0	...
4219491	  784.8	  581.3	 5526.0	...
4219492	  784.8	  581.3	 5524.0	...
4219493	  785.1	  581.1	 5522.0	...
4219494	  785.2	  580.9	 5520.0	...
4219495	  785.4	  580.7	 5520.0	...
4219496	  785.3	  580.6	 5520.0	...
4219497	  785.3	  580.6	 5520.0	...
4219498	  785.3	  580.7	 5521.0	...
4219499	  785.3	  580.7	 5521.0	...
4219500	  785.3	  580.8	 5522.0	...
4219501	  785.2	  580.8	 5522.0	...
4219502	  785.3	  580.8	 5523.0	...
4219503	  785.5	  580.9	 5524.0	...
4219504	  785.8	  581.3	 5525.0	...
4219505	  786.0	  581.6	 5524.0	...
4219506	  786.1	  581.4	 5523.0	...
4219507	  786.3	  580.9	 5522.0	...
4219508	  786.2	  580.4	 5520.0	...
4219509	  785.9	  580.4	 5519.0	...
4219510	  785.7	  580.4	 5519.0	...
4219511	  785.4	  580.5	 5518.0	...
4219512	  785.4	  580.6	 5517.0	...
4219513	  785.3	  580.7	 5516.0	...
4219514	  785.1	  580.7	 5516.0	...
4219515	  785.0	  580.7	 5515.0	...
4219516	  785.1	  580.7	 5515.0	...
4219517	  785.3	  580.7	 5511.0	...
4219518	  785.3	  580.8	 5506.0	...
4219519	  785.4	  580.8	 5502.0	...
4219520	  785.5	  580.8	 5502.0	...
4219521	  785.5	  581.1	 5502.0	...
4219522	  785.4	  581.3	 5502.0	...
4219523	  785.2	  581.6	 5501.0	...
4219524	  784.9	  581.5	 5500.0	...
4219525	  784.8	  581.3	 5500.0	...
4219526	  784.8	  581.2	 5497.0	...
4219527	  784.7	  581.3	 5495.0	...
4219528	  784.6	  581.2	 5494.0	...
4219529	  784.7	  581.0	 5493.0	...
4219530	  784.9	  580.8	 5491.0	...
4219531	  785.0	  580.8	 5490.0	...
4219532	  785.0	  580.8	 5489.0	...
4219533	  785.1	  581.0	 5490.0	...
4219534	  785.3	  581.2	 5491.0	...
4219535	  785.2	  581.3	 5487.0	...
4219536	  785.1	  581.4	 5481.0	...
4219537	  785.1	  581.5	 5480.0	...
4219538	  785.2	  581.5	 5484.0	...
4219539	  785.3	  581.4	 5487.0	...
4219540	  785.3	  581.5	 5487.0	...
4219541	  785.4	  581.7	 5486.0	...
4219542	  785.4	  582.0	 5485.0	...
4219543	  785.3	  582.3	 5484.0	...
4219544	  785.1	  582.6	 5483.0	...
4219545	  784.7	  582.7	 5481.0	...
4219546	  784.4	  582.8	 5478.0	...
4219547	  784.7	  583.0	 5477.0	...
4219548	  785.2	  583.0	 5477.0	...
4219549	  785.7	  583.1	 5477.0	...
4219550	  785.8	  583.1	 5477.0	...
4219551	  785.9	  583.1	 5473.0	...
4219552	  785.9	  583.2	 5470.0	...
4219553	  785.9	  583.2	 5467.0	...
4219554	  785.8	  583.2	 5467.0	...
4219555	  785.6	  583.1	 5466.0	...
4219556	  785.4	  582.7	 5465.0	...
4219557	  785.3	  582.2	 5463.0	...
4219558	  785.3	  582.0	 5462.0	...
4219559	  785.4	  582.3	 5460.0	...
4219560	  785.5	  582.4	 5459.0	...
4219561	  785.7	  582.3	 5459.0	...
4219562	  785.8	  582.4	 5458.0	...
4219563	  786.1	  582.6	 5458.0	...
4219564	  786.3	  582.6	 5456.0	...
4219565	  786.1	  582.3	 5455.0	...
4219566	  785.9	  582.0	 5455.0	...
4219567	  785.6	  582.1	 5452.0	...
4219568	  785.7	  582.4	 5449.0	...
4219569	  785.7	  582.8	 5446.0	...
4219570	  785.6	  582.9	 5445.0	...
4219571	  785.6	  583.0	 5445.0	...
4219572	  785.5	  582.8	 5444.0	...
4219573	  785.5	  582.5	 5442.0	...
4219574	  785.3	  582.2	 5440.0	...
4219575	  785.1	  582.2	 5439.0	...
4219576	  785.3	  582.3	 5435.0	...
4219577	  785.7	  582.4	 5431.0	...
4219578	  786.1	  582.4	 5428.0	...
4219579	  786.0	  582.2	 5427.0	...
4219580	  785.9	  581.9	 5426.0	...
4219581	  785.8	  581.8	 5425.0	...
4219582	  785.7	  581.8	 5424.0	...
4219583	  785.7	  581.9	 5422.0	...
4219584	  785.7	  582.0	 5422.0	...
4219585	  785.7	  582.0	 5421.0	...
4219586	  785.7	  582.3	 5420.0	...
4219587	  785.6	  582.6	 5418.0	...
4219588	  785.5	  582.9	 5417.0	...
4219589	  785.3	  583.0	 5418.0	...
4219590	  785.3	  582.9	 5418.0	...
4219591	  785.3	  582.8	 5418.0	...
4219592	  785.3	  582.7	 5418.0	...
4219593	  785.3	  582.9	 5418.0	...
4219594	  785.3	  583.1	 5417.0	...
4219595	  785.3	  583.2	 5414.0	...
4219596	  785.3	  583.1	 5412.0	...
4219597	  785.3	  583.0	 5411.0	...
4219598	  785.3	  582.9	 5412.0	...
4219599	  785.3	  582.7	 5410.0	...
4219600	  785.4	  582.5	 5408.0	...
4219601	  785.4	  582.5	 5406.0	...
4219602	  785.4	  582.7	 5407.0	...
4219603	  785.3	  582.8	 5409.0	...
4219604	  785.2	  582.7	 5410.0	...
4219605	  785.4	  582.5	 5407.0	...
4219606	  785.7	  582.5	 5403.0	...
4219607	  785.9	  582.0	 5400.0	...
4219608	  785.9	  581.6	 5401.0	...
4219609	  785.9	  581.2	 5402.0	...
4219610	  785.9	  581.3	 5402.0	...
4219611	  785.9	  581.3	 5401.0	...
4219612	  785.9	  581.2	 5401.0	...
4219613	  786.1	  580.9	 5402.0	...
4219614	  786.3	  580.6	 5400.0	...
4219615	  786.4	  580.5	 5397.0	...
4219616	  786.2	  580.6	 5396.0	...
4219617	  786.4	  581.0	 5396.0	...
4219618	  786.8	  581.3	 5397.0	...
4219619	  787.2	  581.5	 5398.0	...
4219620	  787.1	  581.6	 5397.0	...
4219621	  787.1	  581.7	 5394.0	...
4219622	  787.1	  581.7	 5389.0	...
4219623	  786.9	  581.6	 5385.0	...
4219624	  786.8	  581.6	 5383.0	...
4219625	  786.7	  581.5	 5382.0	...
4219626	  786.7	  581.2	 5382.0	...
4219627	  786.6	  580.8	 5382.0	...
4219628	  786.5	  580.7	 5381.0	...
4219629	  786.3	  580.8	 5380.0	...
4219630	  786.2	  581.1	 5378.0	...
4219631	  786.3	  581.4	 5376.0	...
4219632	  786.4	  581.5	 5372.0	...
4219633	  786.5	  581.4	 5369.0	...
4219634	  786.5	  581.4	 5366.0	...
4219635	  786.4	  581.2	 5365.0	...
4219636	  786.3	  581.1	 5364.0	...
4219637	  786.2	  580.9	 5362.0	...
4219638	  786.3	  580.9	 5360.0	...
4219639	  786.4	  580.9	 5359.0	...
4219640	  786.4	  580.9	 5360.0	...
4219641	  786.3	  580.9	 5362.0	...
4219642	  786.2	  580.8	 5362.0	...
4219643	  786.2	  580.8	 5361.0	...
4219644	  786.1	  580.7	 5358.0	...
4219645	  786.0	  580.4	 5357.0	...
4219646	  785.9	  580.0	 5356.0	...
4219647	  785.9	  579.7	 5356.0	...
4219648	  786.0	  579.9	 5356.0	...
4219649	  786.2	  580.1	 5355.0	...
4219650	  786.4	  580.3	 5354.0	...
4219651	  786.5	  580.3	 5354.0	...
4219652	  786.4	  580.4	 5351.0	...
4219653	  786.5	  580.4	 5348.0	...
4219654	  786.6	  580.4	 5346.0	...
4219655	  786.7	  580.3	 5346.0	...
4219656	  786.8	  580.2	 5346.0	...
4219657	  786.9	  580.0	 5344.0	...
4219658	  786.9	  579.8	 5342.0	...
4219659	  786.6	  580.0	 5340.0	...
4219660	  786.3	  580.1	 5340.0	...
4219661	  786.0	  580.2	 5340.0	...
4219662	  786.1	  580.0	 5340.0	...
4219663	  786.0	  580.0	 5337.0	...
4219664	  786.0	  580.0	 5335.0	...
4219665	  786.2	  579.9	 5333.0	...
4219666	  786.4	  579.8	 5334.0	...
4219667	  786.7	  579.8	 5335.0	...
4219668	  786.9	  579.9	 5335.0	...
4219669	  787.1	  579.8	 5336.0	...
4219670	  787.4	  579.6	 5336.0	...
4219671	  787.2	  579.5	 5336.0	...
4219672	  787.0	  579.6	 5333.0	...
4219673	  786.9	  579.8	 5330.0	...
4219674	  787.0	  580.1	 5327.0	...
4219675	  787.0	  580.1	 5326.0	...
4219676	  787.0	  580.2	 5325.0	...
4219677	  787.3	  580.0	 5325.0	...
4219678	  787.5	  579.9	 5324.0	...
4219679	  787.6	  579.9	 5323.0	...
4219680	  787.5	  579.9	 5322.0	...
4219681	  787.5	  580.0	 5321.0	...
4219682	  787.6	  580.0	 5321.0	...
4219683	  787.7	  579.9	 5321.0	...
4219684	  787.8	  579.8	 5319.0	...
4219685	  787.9	  579.6	 5317.0	...
4219686	  787.9	  579.6	 5316.0	...
4219687	  787.8	  579.6	 5316.0	...
4219688	  787.7	  579.6	 5316.0	...
4219689	  787.7	  579.7	 5315.0	...
4219690	  787.7	  579.7	 5314.0	...
4219691	  787.7	  579.7	 5313.0	...
4219692	  787.7	  579.6	 5313.0	...
4219693	  787.9	  579.6	 5313.0	...
4219694	  788.2	  579.5	 5312.0	...
4219695	  788.5	  579.4	 5312.0	...
4219696	  788.4	  579.2	 5312.0	...
4219697	  788.3	  579.2	 5311.0	...
4219698	  788.1	  579.2	 5310.0	...
4219699	  788.1	  579.3	 5306.0	...
4219700	  788.0	  579.4	 5304.0	...
4219701	  787.9	  579.5	 5302.0	...
4219702	  787.7	  579.5	 5301.0	...
4219703	  787.5	  579.4	 5300.0	...
4219704	  787.3	  579.5	 5299.0	...
4219705	  787.1	  579.8	 5299.0	...
4219706	  787.2	  580.0	 5299.0	...
4219707	  787.3	  579.9	 5298.0	...
4219708	  787.4	  579.9	 5297.0	...
4219709	  787.4	  579.9	 5295.0	...
4219710	  787.6	  579.9	 5295.0	...
4219711	  787.7	  579.7	 5295.0	...
4219712	  787.8	  579.4	 5296.0	...
4219713	  787.7	  579.1	 5294.0	...
4219714	  787.7	  579.0	 5291.0	...
4219715	  787.7	  578.9	 5287.0	...
4219716	  787.7	  578.9	 5286.0	...
4219717	  787.7	  578.9	 5285.0	...
4219718	  787.8	  579.1	 5287.0	...
4219719	  787.8	  579.3	 5286.0	...
4219720	  787.7	  579.5	 5284.0	...
4219721	  787.8	  579.4	 5283.0	...
4219722	  787.9	  579.5	 5283.0	...
4219723	  788.0	  579.6	 5283.0	...
4219724	  788.0	  579.6	 5282.0	...
4219725	  788.0	  579.5	 5281.0	...
4219726	  788.1	  579.4	 5279.0	...
4219727	  788.1	  579.4	 5279.0	...
4219728	  788.1	  579.3	 5279.0	...
4219729	  788.0	  579.1	 5277.0	...
4219730	  787.9	  578.8	 5276.0	...
4219731	  787.9	  578.5	 5278.0	...
4219732	  787.9	  578.8	 5281.0	...
4219733	  788.0	  579.1	 5285.0	...
4219734	  788.1	  579.1	 5283.0	...
4219735	  788.2	  578.8	 5281.0	...
4219736	  788.5	  578.4	 5280.0	...
4219737	  788.6	  578.3	 5281.0	...
4219738	  788.7	  578.6	 5282.0	...
4219739	  788.6	  578.7	 5282.0	...
4219740	  788.7	  578.7	 5283.0	...
4219741	  788.9	  578.5	 5283.0	...
4219742	  789.2	  578.4	 5283.0	...
4219743	  789.3	  578.8	 5284.0	...
4219744	  789.2	  579.1	 5284.0	...
4219745	  789.0	  579.3	 5285.0	...
4219746	  788.9	  579.4	 5285.0	...
4219747	  789.1	  579.4	 5281.0	...
4219748	  789.2	  579.5	 5277.0	...
4219749	  789.4	  579.4	 5274.0	...
4219750	  789.5	  579.3	 5274.0	...
4219751	  789.6	  579.0	 5274.0	...
4219752	  789.8	  578.5	 5273.0	...
4219753	  790.0	  578.2	 5272.0	...
4219754	  790.3	  577.9	 5271.0	...
4219755	  790.7	  577.5	 5271.0	...
4219756	  791.4	  576.9	 5270.0	...
4219757	  792.2	  576.1	 5268.0	...
EFIX R   4218685	4219757	1073	  788.9	  575.5	   5512
SSACC R  4219758
4219758	  793.3	  575.3	 5265.0	...
4219759	  794.3	  574.2	 5262.0	...
4219760	  796.0	  573.1	 5258.0	...
4219761	  797.5	  572.1	 5255.0	...
4219762	  799.7	  571.0	 5254.0	...
4219763	  801.8	  570.2	 5254.0	...
4219764	  803.4	  569.9	 5253.0	...
ESACC R  4219758	4219764	7	  793.3	  575.3	  803.4	  569.9	   0.24	     36
SFIX R   4219765
4219765	  804.8	  570.0	 5253.0	...
4219766	  805.8	  569.8	 5252.0	...
4219767	  806.7	  569.5	 5249.0	...
4219768	  806.9	  569.2	 5246.0	...
4219769	  806.8	  569.1	 5242.0	...
4219770	  806.4	  569.0	 5241.0	...
4219771	  805.4	  569.0	 5240.0	...
4219772	  804.5	  569.0	 5239.0	...
4219773	  803.8	  569.0	 5239.0	...
4219774	  803.5	  568.2	 5237.0	...
4219775	  802.8	  567.2	 5236.0	...
4219776	  802.3	  566.3	 5234.0	...
4219777	  801.8	  565.4	 5235.0	...
4219778	  801.4	  564.8	 5236.0	...
4219779	  801.0	  564.1	 5236.0	...
4219780	  800.6	  564.0	 5236.0	...
4219781	  800.5	  563.9	 5236.0	...
4219782	  800.2	  563.8	 5234.0	...
4219783	  800.0	  564.0	 5232.0	...
4219784	  799.8	  564.2	 5230.0	...
4219785	  799.8	  564.8	 5230.0	...
4219786	  799.6	  565.3	 5229.0	...
4219787	  799.6	  566.3	 5229.0	...
4219788	  799.5	  566.9	 5230.0	...
4219789	  799.6	  567.4	 5232.0	...
4219790	  799.6	  567.5	 5234.0	...
4219791	  799.8	  567.5	 5234.0	...
4219792	  800.0	  567.5	 5235.0	...
4219793	  800.1	  568.0	 5234.0	...
4219794	  800.1	  568.5	 5233.0	...
4219795	  800.1	  568.7	 5232.0	...
4219796	  800.0	  568.4	 5232.0	...
4219797	  799.9	  568.1	 5231.0	...
4219798	  799.7	  568.2	 5231.0	...
4219799	  799.7	  568.3	 5230.0	...
4219800	  799.9	  568.4	 5229.0	...
4219801	  800.1	  568.4	 5231.0	...
4219802	  800.2	  568.3	 5233.0	...
4219803	  800.2	  568.3	 5233.0	...
4219804	  800.2	  568.3	 5231.0	...
4219805	  800.2	  568.3	 5229.0	...
4219806	  800.2	  568.4	 5229.0	...
4219807	  800.2	  568.5	 5228.0	...
4219808	  800.2	  568.4	 5228.0	...
4219809	  799.9	  568.2	 5227.0	...
4219810	  799.6	  568.0	 5227.0	...
4219811	  799.5	  568.1	 5227.0	...
4219812	  799.6	  568.2	 5227.0	...
4219813	  799.6	  568.3	 5226.0	...
4219814	  799.7	  568.6	 5226.0	...
4219815	  799.9	  568.7	 5227.0	...
4219816	  800.1	  568.5	 5228.0	...
4219817	  800.3	  568.2	 5229.0	...
4219818	  800.3	  568.1	 5227.0	...
4219819	  800.3	  568.4	 5226.0	...
4219820	  800.4	  568.6	 5222.0	...
4219821	  800.4	  568.8	 5221.0	...
4219822	  800.6	  568.9	 5219.0	...
4219823	  800.7	  568.9	 5220.0	...
4219824	  800.6	  568.9	 5220.0	...
4219825	  800.4	  569.1	 5220.0	...
4219826	  800.2	  569.3	 5220.0	...
4219827	  800.0	  569.3	 5221.0	...
4219828	  799.9	  569.3	 5222.0	...
4219829	  799.9	  569.3	 5221.0	...
4219830	  799.9	  569.4	 5218.0	...
4219831	  799.9	  569.5	 5214.0	...
4219832	  800.1	  569.5	 5212.0	...
4219833	  800.3	  569.6	 5211.0	...
4219834	  800.6	  569.6	 5212.0	...
4219835	  800.8	  569.9	 5212.0	...
4219836	  800.9	  570.1	 5213.0	...
4219837	  800.9	  570.1	 5212.0	...
4219838	  800.8	  569.8	 5211.0	...
4219839	  800.8	  569.8	 5211.0	...
4219840	  800.6	  570.0	 5211.0	...
4219841	  800.5	  570.3	 5211.0	...
4219842	  800.3	  570.3	 5211.0	...
4219843	  800.3	  570.3	 5210.0	...
4219844	  800.3	  570.3	 5209.0	...
4219845	  800.3	  570.0	 5208.0	...
4219846	  800.4	  569.7	 5208.0	...
4219847	  800.5	  569.7	 5208.0	...
4219848	  800.9	  569.9	 5208.0	...
4219849	  801.3	  570.1	 5207.0	...
4219850	  801.4	  570.1	 5205.0	...
4219851	  801.1	  570.2	 5202.0	...
4219852	  800.8	  570.3	 5202.0	...
4219853	  800.9	  570.2	 5202.0	...
4219854	  800.9	  570.0	 5202.0	...
4219855	  801.0	  569.9	 5200.0	...
4219856	  800.9	  569.9	 5198.0	...
4219857	  800.9	  570.0	 5196.0	...
4219858	  800.9	  570.1	 5196.0	...
4219859	  800.9	  570.1	 5196.0	...
4219860	  800.9	  570.1	 5195.0	...
4219861	  800.8	  570.0	 5195.0	...
4219862	  800.7	  570.0	 5194.0	...
4219863	  800.7	  570.0	 5193.0	...
4219864	  800.7	  570.0	 5193.0	...
4219865	  800.7	  570.2	 5194.0	...
4219866	  801.2	  570.3	 5196.0	...
4219867	  801.7	  570.3	 5196.0	...
4219868	  802.1	  570.4	 5193.0	...
4219869	  802.1	  570.5	 5190.0	...
4219870	  801.8	  570.6	 5187.0	...
4219871	  801.7	  570.5	 5187.0	...
4219872	  801.4	  570.4	 5187.0	...
4219873	  801.4	  570.2	 5187.0	...
4219874	  801.4	  570.3	 5187.0	...
4219875	  801.5	  570.3	 5186.0	...
4219876	  801.6	  570.4	 5185.0	...
4219877	  801.6	  570.7	 5184.0	...
4219878	  801.6	  570.9	 5184.0	...
4219879	  801.6	  571.0	 5184.0	...
4219880	  801.7	  571.0	 5183.0	...
4219881	  801.8	  571.0	 5181.0	...
4219882	  801.9	  571.0	 5179.0	...
4219883	  802.1	  571.0	 5179.0	...
4219884	  802.3	  570.9	 5178.0	...
4219885	  802.4	  570.6	 5177.0	...
4219886	  802.6	  570.5	 5176.0	...
4219887	  802.8	  570.6	 5175.0	...
4219888	  803.0	  570.9	 5174.0	...
4219889	  802.9	  570.8	 5170.0	...
4219890	  802.9	  570.6	 5167.0	...
4219891	  803.0	  570.7	 5163.0	...
4219892	  803.2	  571.0	 5164.0	...
4219893	  803.3	  571.3	 5162.0	...
4219894	  803.3	  571.2	 5161.0	...
4219895	  803.2	  571.1	 5160.0	...
4219896	  803.2	  571.0	 5158.0	...
4219897	  803.1	  571.0	 5156.0	...
4219898	  803.1	  570.7	 5154.0	...
4219899	  803.1	  570.4	 5154.0	...
4219900	  803.1	  570.1	 5154.0	...
4219901	  803.2	  570.2	 5152.0	...
4219902	  803.4	  570.3	 5150.0	...
4219903	  803.6	  570.5	 5148.0	...
4219904	  803.8	  570.4	 5147.0	...
4219905	  803.8	  570.4	 5146.0	...
4219906	  803.9	  570.4	 5145.0	...
4219907	  803.7	  570.2	 5141.0	...
4219908	  803.6	  569.9	 5137.0	...
4219909	  803.4	  569.5	 5133.0	...
4219910	  803.4	  569.4	 5130.0	...
4219911	  803.4	  569.3	 5125.0	...
4219912	  803.4	  569.2	 5121.0	...
4219913	  803.4	  569.1	 5120.0	...
4219914	  803.6	  568.9	 5122.0	...
4219915	  803.8	  568.8	 5122.0	...
4219916	  803.9	  568.7	 5119.0	...
4219917	  803.8	  568.7	 5114.0	...
4219918	  803.8	  568.7	 5112.0	...
4219919	  803.7	  568.7	 5109.0	...
4219920	  803.6	  568.7	 5107.0	...
4219921	  803.4	  568.7	 5103.0	...
4219922	  803.2	  568.8	 5099.0	...
4219923	  803.3	  568.8	 5096.0	...
4219924	  803.4	  568.7	 5094.0	...
4219925	  803.4	  568.7	 5091.0	...
4219926	  803.4	  568.7	 5089.0	...
4219927	  803.3	  568.7	 5086.0	...
4219928	  803.6	  568.8	 5085.0	...
4219929	  804.0	  568.7	 5084.0	...
4219930	  804.5	  568.8	 5083.0	...
4219931	  804.5	  569.0	 5081.0	...
4219932	  804.4	  569.3	 5078.0	...
4219933	  804.6	  569.3	 5077.0	...
4219934	  805.0	  569.4	 5076.0	...
4219935	  805.4	  569.6	 5074.0	...
4219936	  805.6	  569.7	 5072.0	...
4219937	  805.6	  569.7	 5071.0	...
4219938	  805.6	  569.8	 5071.0	...
4219939	  805.6	  569.8	 5072.0	...
4219940	  805.6	  570.0	 5072.0	...
4219941	  805.5	  570.3	 5070.0	...
4219942	  805.4	  570.6	 5068.0	...
4219943	  805.3	  570.8	 5064.0	...
4219944	  805.3	  571.2	 5061.0	...
4219945	  805.2	  571.6	 5057.0	...
4219946	  804.9	  571.8	 5056.0	...
4219947	  804.6	  571.9	 5055.0	...
4219948	  804.5	  572.2	 5055.0	...
4219949	  804.4	  572.6	 5053.0	...
4219950	  804.2	  573.1	 5048.0	...
4219951	  803.9	  573.4	 5043.0	...
4219952	  803.6	  573.6	 5038.0	...
4219953	  803.4	  573.7	 5037.0	...
4219954	  803.6	  573.7	 5036.0	...
4219955	  803.8	  573.6	 5031.0	...
4219956	  804.1	  573.4	 5025.0	...
4219957	  804.3	  573.3	 5020.0	...
4219958	  804.5	  573.2	 5018.0	...
4219959	  805.1	  573.1	 5018.0	...
4219960	  805.5	  573.4	 5018.0	...
4219961	  806.1	  573.7	 5018.0	...
4219962	  806.5	  574.4	 5015.0	...
4219963	  807.3	  574.7	 5012.0	...
4219964	  808.3	  575.0	 5009.0	...
4219965	  809.5	  575.0	 5009.0	...
4219966	  811.0	  575.2	 5009.0	...
4219967	  812.1	  575.5	 5004.0	...
4219968	  812.9	  575.9	 4996.0	...
4219969	  813.3	  576.0	 4985.0	...
4219970	  814.1	  575.9	 4977.0	...
4219971	  815.4	  575.7	 4971.0	...
4219972	  816.4	  576.8	 4968.0	...
EFIX R   4219765	4219972	208	  802.7	  569.9	   5162
SSACC R  4219973
4219973	  817.2	  579.2	 4961.0	...
4219974	  817.7	  583.2	 4949.0	...
4219975	  818.1	  585.7	 4934.0	...
4219976	  818.1	  586.9	 4924.0	...
4219977	  817.8	  585.1	 4919.0	...
4219978	  818.1	  583.8	 4918.0	...
4219979	  818.6	  582.9	 4912.0	...
4219980	  819.4	  588.4	 4889.0	...
4219981	  820.4	  601.4	 4841.0	...
4219982	  821.9	  621.2	 4770.0	...
4219983	  823.9	  645.7	 4678.0	...
4219984	  823.0	  670.7	 4584.0	...
4219985	  822.5	  701.1	 4473.0	...
4219986	  822.6	  733.9	 4346.0	...
4219987	  826.9	  771.7	 4195.0	...
4219988	  831.2	  810.8	 4031.0	...
4219989	  827.9	  843.4	 3888.0	...
4219990	  823.3	  876.2	 3736.0	...
4219991	  821.8	  909.1	 3585.0	...
4219992	  830.4	  952.9	 3402.0	...
4219993	  842.9	  997.7	 3205.0	...
4219994	  854.3	 1047.0	 2987.0	...
4219995	  888.8	 1082.4	 2798.0	...
4219996	  918.4	 1103.1	 2682.0	...
4219997	  945.1	 1105.4	 2642.0	...
4219998	   86.9	 1388.4	 1426.0	...
4219999	 -820.5	 1590.4	  211.0	...
4220000	 -812.8	 1589.0	  218.0	...
4220001	 -450.3	 1592.4	  240.0	...
4220002	  -95.9	 1609.5	  264.0	...
4220003	  229.5	 1652.9	  282.0	...
4220004	  217.6	 1747.0	  284.0	...
4220005	  208.9	 1835.2	  286.0	...
4220006	  212.8	 1887.8	  287.0	...
4220007	  216.6	 1907.2	  288.0	...
4220008	  216.6	 1907.2	  288.0	...
SBLINK R 4220009
4220009	   .	   .	    0.0	...
4220010	   .	   .	    0.0	...
4220011	   .	   .	    0.0	...
4220012	   .	   .	    0.0	...
4220013	   .	   .	    0.0	...
4220014	   .	   .	    0.0	...
4220015	   .	   .	    0.0	...
4220016	   .	   .	    0.0	...
4220017	   .	   .	    0.0	...
4220018	   .	   .	    0.0	...
4220019	   .	   .	    0.0	...
4220020	   .	   .	    0.0	...
4220021	   .	   .	    0.0	...
4220022	   .	   .	    0.0	...
4220023	   .	   .	    0.0	...
4220024	   .	   .	    0.0	...
4220025	   .	   .	    0.0	...
4220026	   .	   .	    0.0	...
4220027	   .	   .	    0.0	...
4220028	   .	   .	    0.0	...
4220029	   .	   .	    0.0	...
4220030	   .	   .	    0.0	...
4220031	   .	   .	    0.0	...
4220032	   .	   .	    0.0	...
4220033	   .	   .	    0.0	...
4220034	   .	   .	    0.0	...
4220035	   .	   .	    0.0	...
4220036	   .	   .	    0.0	...
4220037	   .	   .	    0.0	...
4220038	   .	   .	    0.0	...
4220039	   .	   .	    0.0	...
4220040	   .	   .	    0.0	...
4220041	   .	   .	    0.0	...
4220042	   .	   .	    0.0	...
4220043	   .	   .	    0.0	...
4220044	   .	   .	    0.0	...
4220045	   .	   .	    0.0	...
4220046	   .	   .	    0.0	...
4220047	   .	   .	    0.0	...
4220048	   .	   .	    0.0	...
4220049	   .	   .	    0.0	...
4220050	   .	   .	    0.0	...
4220051	   .	   .	    0.0	...
4220052	   .	   .	    0.0	...
4220053	   .	   .	    0.0	...
4220054	   .	   .	    0.0	...
4220055	   .	   .	    0.0	...
4220056	   .	   .	    0.0	...
4220057	   .	   .	    0.0	...
4220058	   .	   .	    0.0	...
4220059	   .	   .	    0.0	...
4220060	   .	   .	    0.0	...
4220061	   .	   .	    0.0	...
4220062	   .	   .	    0.0	...
4220063	   .	   .	    0.0	...
4220064	   .	   .	    0.0	...
4220065	   .	   .	    0.0	...
4220066	   .	   .	    0.0	...
4220067	   .	   .	    0.0	...
4220068	   .	   .	    0.0	...
4220069	   .	   .	    0.0	...
4220070	   .	   .	    0.0	...
4220071	   .	   .	    0.0	...
4220072	   .	   .	    0.0	...
4220073	   .	   .	    0.0	...
4220074	   .	   .	    0.0	...
4220075	   .	   .	    0.0	...
4220076	   .	   .	    0.0	...
4220077	   .	   .	    0.0	...
4220078	   .	   .	    0.0	...
4220079	   .	   .	    0.0	...
4220080	   .	   .	    0.0	...
4220081	   .	   .	    0.0	...
4220082	   .	   .	    0.0	...
4220083	   .	   .	    0.0	...
4220084	   .	   .	    0.0	...
4220085	   .	   .	    0.0	...
4220086	   .	   .	    0.0	...
4220087	   .	   .	    0.0	...
4220088	   .	   .	    0.0	...
4220089	   .	   .	    0.0	...
4220090	   .	   .	    0.0	...
4220091	   .	   .	    0.0	...
4220092	   .	   .	    0.0	...
4220093	   .	   .	    0.0	...
4220094	   .	   .	    0.0	...
4220095	   .	   .	    0.0	...
4220096	   .	   .	    0.0	...
4220097	   .	   .	    0.0	...
4220098	   .	   .	    0.0	...
4220099	   .	   .	    0.0	...
4220100	   .	   .	    0.0	...
EBLINK R 4220009	4220100	92
4220101	  805.6	 1184.6	 2299.0	...
4220102	  805.6	 1184.6	 2299.0	...
4220103	  805.6	 1184.6	 2299.0	...
4220104	  807.7	 1171.8	 2351.0	...
4220105	  808.8	 1153.5	 2424.0	...
4220106	  809.8	 1128.0	 2523.0	...
4220107	  808.8	 1111.1	 2586.0	...
4220108	  808.5	 1093.2	 2649.0	...
4220109	  808.0	 1076.9	 2704.0	...
4220110	  806.5	 1058.8	 2768.0	...
4220111	  804.7	 1041.5	 2830.0	...
4220112	  803.0	 1024.5	 2893.0	...
4220113	  802.1	 1009.0	 2950.0	...
4220114	  801.2	  993.8	 3005.0	...
4220115	  800.3	  979.1	 3058.0	...
4220116	  799.2	  964.5	 3102.0	...
4220117	  797.8	  954.7	 3134.0	...
4220118	  796.7	  949.2	 3154.0	...
4220119	  795.6	  943.3	 3183.0	...
4220120	  794.8	  934.0	 3222.0	...
4220121	  793.4	  919.7	 3277.0	...
4220122	  792.2	  907.6	 3321.0	...
4220123	  792.0	  895.9	 3359.0	...
4220124	  792.1	  887.0	 3392.0	...
4220125	  788.7	  874.3	 3444.0	...
4220126	  784.4	  861.4	 3497.0	...
4220127	  781.7	  851.1	 3536.0	...
4220128	  781.6	  847.3	 3551.0	...
4220129	  779.8	  837.1	 3594.0	...
4220130	  776.4	  823.4	 3655.0	...
4220131	  776.8	  809.2	 3716.0	...
4220132	  786.4	  810.1	 3738.0	...
4220133	  796.2	  814.8	 3742.0	...
4220134	  793.4	  801.8	 3797.0	...
4220135	  783.4	  783.7	 3848.0	...
4220136	  784.5	  774.5	 3891.0	...
4220137	  795.8	  783.3	 3885.0	...
4220138	  808.4	  789.3	 3903.0	...
4220139	  811.1	  783.6	 3928.0	...
4220140	  813.8	  776.6	 3964.0	...
4220141	  814.9	  769.2	 3982.0	...
4220142	  815.6	  762.7	 4008.0	...
4220143	  816.3	  755.6	 4034.0	...
4220144	  817.4	  750.1	 4061.0	...
4220145	  817.2	  744.3	 4093.0	...
4220146	  817.5	  738.3	 4123.0	...
4220147	  817.6	  732.5	 4154.0	...
4220148	  817.9	  727.1	 4178.0	...
4220149	  817.6	  721.3	 4200.0	...
4220150	  817.2	  715.8	 4224.0	...
4220151	  816.9	  709.8	 4246.0	...
4220152	  816.5	  704.4	 4269.0	...
4220153	  815.9	  698.4	 4287.0	...
4220154	  815.2	  693.1	 4308.0	...
4220155	  814.5	  688.1	 4326.0	...
4220156	  814.0	  683.2	 4343.0	...
4220157	  813.4	  678.0	 4357.0	...
4220158	  812.8	  672.3	 4373.0	...
4220159	  812.1	  667.1	 4388.0	...
4220160	  811.4	  661.9	 4408.0	...
4220161	  810.9	  657.3	 4422.0	...
4220162	  810.5	  652.3	 4434.0	...
4220163	  810.1	  647.4	 4446.0	...
4220164	  809.7	  642.9	 4457.0	...
4220165	  809.3	  638.1	 4469.0	...
4220166	  808.9	  633.7	 4482.0	...
4220167	  808.4	  630.1	 4495.0	...
4220168	  807.6	  626.7	 4507.0	...
ESACC R  4219973	4220168	196	  817.2	  579.2	  807.6	  626.7	   1.03	   3270
SFIX R   4220169
4220169	  806.9	  623.3	 4516.0	...
4220170	  806.1	  618.7	 4524.0	...
4220171	  805.9	  615.0	 4531.0	...
4220172	  805.6	  610.5	 4538.0	...
4220173	  805.2	  606.5	 4548.0	...
4220174	  804.8	  602.6	 4557.0	...
4220175	  804.5	  600.0	 4560.0	...
4220176	  804.3	  597.4	 4565.0	...
4220177	  804.2	  594.8	 4573.0	...
4220178	  803.8	  593.1	 4583.0	...
4220179	  803.3	  590.5	 4589.0	...
4220180	  802.7	  588.1	 4592.0	...
4220181	  802.5	  585.4	 4595.0	...
4220182	  802.3	  583.5	 4597.0	...
4220183	  801.9	  581.8	 4599.0	...
4220184	  801.2	  580.3	 4603.0	...
4220185	  800.6	  579.6	 4607.0	...
4220186	  800.3	  578.3	 4611.0	...
4220187	  800.2	  576.8	 4612.0	...
4220188	  800.1	  575.3	 4614.0	...
4220189	  800.0	  574.3	 4615.0	...
4220190	  799.9	  573.9	 4614.0	...
4220191	  799.8	  573.5	 4612.0	...
4220192	  799.8	  573.1	 4611.0	...
4220193	  799.7	  572.3	 4612.0	...
4220194	  799.7	  571.3	 4612.0	...
4220195	  799.7	  570.7	 4612.0	...
4220196	  799.9	  571.2	 4609.0	...
4220197	  800.0	  572.9	 4607.0	...
4220198	  800.1	  575.0	 4600.0	...
4220199	  800.1	  577.7	 4595.0	...
4220200	  800.0	  579.8	 4589.0	...
4220201	  799.8	  582.6	 4584.0	...
4220202	  799.7	  584.2	 4578.0	...
4220203	  799.6	  585.7	 4575.0	...
4220204	  799.9	  587.0	 4571.0	...
4220205	  800.1	  588.7	 4565.0	...
4220206	  799.9	  590.3	 4559.0	...
4220207	  799.6	  591.9	 4552.0	...
4220208	  799.3	  593.0	 4550.0	...
4220209	  799.5	  594.6	 4547.0	...
4220210	  799.6	  595.5	 4545.0	...
4220211	  799.8	  597.1	 4543.0	...
4220212	  799.9	  598.2	 4542.0	...
4220213	  800.0	  599.3	 4542.0	...
4220214	  800.0	  599.7	 4543.0	...
4220215	  800.1	  600.0	 4543.0	...
4220216	  800.1	  600.1	 4542.0	...
4220217	  800.1	  600.0	 4542.0	...
4220218	  800.0	  600.3	 4542.0	...
4220219	  800.0	  600.7	 4542.0	...
4220220	  800.2	  601.1	 4544.0	...
4220221	  800.4	  601.1	 4545.0	...
4220222	  800.9	  600.9	 4549.0	...
4220223	  801.1	  600.6	 4553.0	...
4220224	  801.5	  600.4	 4555.0	...
4220225	  801.6	  600.8	 4553.0	...
4220226	  801.6	  601.5	 4552.0	...
4220227	  801.4	  602.1	 4553.0	...
4220228	  801.2	  602.0	 4554.0	...
4220229	  801.2	  601.9	 4554.0	...
4220230	  801.3	  601.9	 4554.0	...
4220231	  801.4	  602.1	 4553.0	...
4220232	  801.4	  602.3	 4554.0	...
4220233	  801.3	  602.6	 4555.0	...
4220234	  801.6	  602.9	 4555.0	...
4220235	  801.9	  602.9	 4553.0	...
4220236	  802.2	  602.7	 4552.0	...
4220237	  802.1	  602.5	 4551.0	...
4220238	  802.1	  602.4	 4552.0	...
4220239	  802.1	  602.3	 4553.0	...
4220240	  802.3	  602.2	 4554.0	...
4220241	  802.5	  602.1	 4554.0	...
4220242	  802.8	  602.1	 4554.0	...
4220243	  802.9	  602.0	 4554.0	...
4220244	  802.9	  601.9	 4557.0	...
4220245	  802.6	  602.0	 4559.0	...
4220246	  802.3	  602.1	 4559.0	...
4220247	  802.2	  602.2	 4557.0	...
4220248	  802.4	  602.2	 4554.0	...
4220249	  802.6	  602.1	 4554.0	...
4220250	  802.6	  602.1	 4555.0	...
4220251	  802.5	  602.2	 4558.0	...
4220252	  802.6	  602.4	 4560.0	...
4220253	  802.7	  602.5	 4561.0	...
4220254	  802.9	  602.5	 4560.0	...
4220255	  802.9	  602.5	 4559.0	...
4220256	  803.0	  602.4	 4558.0	...
4220257	  803.0	  602.3	 4560.0	...
4220258	  802.8	  602.1	 4561.0	...
4220259	  802.7	  602.0	 4563.0	...
4220260	  802.7	  602.3	 4563.0	...
4220261	  802.9	  602.6	 4562.0	...
4220262	  802.8	  603.0	 4562.0	...
4220263	  802.6	  602.9	 4562.0	...
4220264	  802.3	  602.8	 4562.0	...
4220265	  802.1	  602.6	 4563.0	...
4220266	  802.1	  602.4	 4565.0	...
4220267	  802.3	  602.4	 4566.0	...
4220268	  802.5	  602.6	 4566.0	...
4220269	  802.5	  602.7	 4567.0	...
4220270	  802.4	  602.8	 4567.0	...
4220271	  802.4	  602.9	 4567.0	...
4220272	  802.5	  602.6	 4567.0	...
4220273	  802.5	  602.1	 4566.0	...
4220274	  802.4	  601.6	 4565.0	...
4220275	  802.3	  601.3	 4566.0	...
4220276	  802.4	  601.0	 4566.0	...
4220277	  802.5	  600.8	 4567.0	...
4220278	  802.6	  600.7	 4566.0	...
4220279	  802.8	  600.4	 4566.0	...
4220280	  803.0	  600.1	 4565.0	...
4220281	  803.0	  599.7	 4564.0	...
4220282	  803.0	  599.6	 4560.0	...
4220283	  802.8	  599.6	 4558.0	...
4220284	  802.7	  599.7	 4556.0	...
4220285	  802.7	  599.7	 4556.0	...
4220286	  802.8	  599.7	 4556.0	...
4220287	  802.9	  599.7	 4556.0	...
4220288	  802.9	  599.7	 4558.0	...
4220289	  802.9	  599.3	 4559.0	...
4220290	  802.9	  599.0	 4560.0	...
4220291	  802.9	  598.7	 4559.0	...
4220292	  803.1	  598.7	 4557.0	...
4220293	  803.2	  598.4	 4556.0	...
4220294	  803.4	  598.0	 4556.0	...
4220295	  803.3	  597.7	 4558.0	...
4220296	  803.4	  597.7	 4558.0	...
4220297	  803.6	  597.7	 4557.0	...
4220298	  803.8	  597.6	 4556.0	...
4220299	  803.6	  597.7	 4555.0	...
4220300	  803.5	  597.8	 4553.0	...
4220301	  803.3	  598.0	 4551.0	...
4220302	  803.4	  598.1	 4551.0	...
4220303	  803.4	  598.1	 4549.0	...
4220304	  803.4	  598.2	 4548.0	...
4220305	  803.3	  598.1	 4546.0	...
4220306	  803.3	  597.9	 4547.0	...
4220307	  803.3	  597.7	 4547.0	...
4220308	  803.2	  597.8	 4547.0	...
4220309	  803.2	  597.8	 4548.0	...
4220310	  803.5	  597.8	 4549.0	...
4220311	  803.8	  597.8	 4550.0	...
4220312	  804.0	  597.8	 4551.0	...
4220313	  804.0	  598.0	 4553.0	...
4220314	  804.0	  598.4	 4551.0	...
4220315	  804.1	  598.4	 4548.0	...
4220316	  804.2	  598.1	 4545.0	...
4220317	  804.3	  597.8	 4545.0	...
4220318	  804.3	  597.7	 4544.0	...
4220319	  804.2	  597.8	 4544.0	...
4220320	  804.2	  597.9	 4545.0	...
4220321	  804.2	  597.9	 4545.0	...
4220322	  804.3	  597.9	 4547.0	...
4220323	  804.5	  597.8	 4549.0	...
4220324	  804.5	  597.8	 4552.0	...
4220325	  804.6	  597.9	 4553.0	...
4220326	  804.6	  598.0	 4554.0	...
4220327	  804.6	  598.1	 4555.0	...
4220328	  804.7	  598.2	 4552.0	...
4220329	  804.8	  598.3	 4549.0	...
4220330	  805.0	  598.4	 4546.0	...
4220331	  805.1	  598.5	 4546.0	...
4220332	  805.1	  598.5	 4545.0	...
4220333	  805.2	  598.5	 4546.0	...
4220334	  805.3	  598.5	 4547.0	...
4220335	  805.4	  598.4	 4549.0	...
4220336	  805.4	  598.4	 4549.0	...
4220337	  805.2	  598.4	 4550.0	...
4220338	  805.1	  598.4	 4551.0	...
4220339	  805.0	  598.3	 4553.0	...
4220340	  804.4	  598.1	 4553.0	...
4220341	  803.3	  597.7	 4552.0	...
4220342	  801.8	  597.4	 4550.0	...
EFIX R   4220169	4220342	174	  802.5	  597.0	   4561
SSACC R  4220343
4220343	  800.4	  596.7	 4550.0	...
4220344	  798.8	  596.0	 4552.0	...
4220345	  797.2	  595.1	 4555.0	...
4220346	  795.8	  593.8	 4556.0	...
4220347	  794.6	  592.4	 4558.0	...
4220348	  793.6	  591.1	 4558.0	...
ESACC R  4220343	4220348	6	  800.4	  596.7	  793.6	  591.1	   0.19	     35
SFIX R   4220349
4220349	  791.9	  590.4	 4558.0	...
4220350	  790.6	  590.0	 4558.0	...
4220351	  789.5	  589.2	 4557.0	...
4220352	  789.3	  588.7	 4555.0	...
4220353	  789.3	  588.1	 4554.0	...
4220354	  789.4	  588.2	 4553.0	...
4220355	  789.5	  588.4	 4551.0	...
4220356	  790.2	  588.6	 4549.0	...
4220357	  791.0	  589.1	 4549.0	...
4220358	  791.7	  589.7	 4551.0	...
4220359	  792.3	  590.4	 4550.0	...
4220360	  792.7	  590.9	 4547.0	...
4220361	  793.1	  591.3	 4545.0	...
4220362	  793.0	  591.5	 4547.0	...
4220363	  792.6	  591.6	 4550.0	...
4220364	  792.1	  591.6	 4551.0	...
4220365	  791.7	  591.5	 4550.0	...
4220366	  791.4	  591.6	 4550.0	...
4220367	  791.1	  591.9	 4551.0	...
4220368	  790.9	  592.2	 4552.0	...
4220369	  791.0	  592.3	 4552.0	...
4220370	  791.4	  592.2	 4552.0	...
4220371	  791.8	  592.3	 4553.0	...
4220372	  792.3	  592.4	 4553.0	...
4220373	  793.0	  592.4	 4553.0	...
4220374	  793.6	  592.6	 4553.0	...
4220375	  794.2	  592.8	 4554.0	...
4220376	  794.3	  593.0	 4553.0	...
4220377	  794.5	  592.9	 4551.0	...
4220378	  794.7	  592.9	 4549.0	...
4220379	  794.8	  592.9	 4547.0	...
4220380	  794.8	  593.0	 4550.0	...
4220381	  794.8	  593.2	 4553.0	...
4220382	  794.6	  593.3	 4556.0	...
4220383	  794.4	  593.4	 4556.0	...
4220384	  794.3	  593.4	 4556.0	...
4220385	  793.9	  593.5	 4554.0	...
4220386	  793.7	  593.6	 4553.0	...
4220387	  793.5	  593.9	 4551.0	...
MSG	4220388 0000 _ Number On
4220388	  793.4	  594.3	 4550.0	...
4220389	  793.4	  594.6	 4550.0	...
4220390	  793.3	  594.7	 4549.0	...
4220391	  793.2	  594.8	 4548.0	...
4220392	  793.3	  594.9	 4547.0	...
4220393	  793.4	  594.7	 4547.0	...
4220394	  793.8	  594.4	 4549.0	...
4220395	  794.3	  594.0	 4551.0	...
4220396	  794.7	  593.9	 4553.0	...
4220397	  794.6	  593.9	 4552.0	...
4220398	  794.4	  593.9	 4552.0	...
4220399	  794.2	  593.9	 4551.0	...
4220400	  794.2	  593.9	 4550.0	...
4220401	  794.3	  593.9	 4548.0	...
4220402	  794.2	  594.0	 4545.0	...
4220403	  794.2	  594.1	 4543.0	...
4220404	  794.2	  594.1	 4542.0	...
4220405	  794.2	  594.1	 4542.0	...
4220406	  794.3	  594.3	 4542.0	...
4220407	  794.4	  594.4	 4542.0	...
4220408	  794.4	  594.6	 4541.0	...
4220409	  794.3	  594.7	 4543.0	...
4220410	  794.3	  594.8	 4545.0	...
4220411	  794.4	  595.0	 4547.0	...
4220412	  794.5	  595.0	 4544.0	...
4220413	  794.6	  595.0	 4542.0	...
4220414	  794.6	  595.0	 4539.0	...
4220415	  794.6	  595.0	 4540.0	...
4220416	  794.6	  595.0	 4540.0	...
4220417	  794.6	  595.1	 4539.0	...
4220418	  794.5	  595.1	 4538.0	...
4220419	  794.3	  595.1	 4539.0	...
4220420	  794.2	  595.1	 4541.0	...
4220421	  793.8	  595.2	 4540.0	...
4220422	  793.5	  595.3	 4538.0	...
4220423	  793.2	  595.4	 4537.0	...
4220424	  793.4	  595.6	 4539.0	...
4220425	  793.5	  595.4	 4539.0	...
4220426	  793.5	  595.1	 4537.0	...
4220427	  793.4	  594.7	 4536.0	...
4220428	  793.5	  594.6	 4536.0	...
4220429	  793.5	  594.6	 4535.0	...
4220430	  793.6	  594.7	 4534.0	...
4220431	  793.6	  594.7	 4532.0	...
4220432	  793.7	  594.9	 4529.0	...
4220433	  793.8	  595.0	 4527.0	...
4220434	  793.7	  595.3	 4525.0	...
4220435	  793.5	  595.3	 4523.0	...
4220436	  793.5	  595.3	 4522.0	...
4220437	  793.6	  595.3	 4519.0	...
4220438	  793.7	  595.5	 4518.0	...
4220439	  793.8	  595.8	 4517.0	...
4220440	  793.7	  595.7	 4517.0	...
4220441	  793.6	  595.6	 4516.0	...
4220442	  793.6	  595.5	 4515.0	...
4220443	  793.4	  595.4	 4515.0	...
4220444	  793.3	  595.5	 4515.0	...
4220445	  793.2	  595.7	 4515.0	...
4220446	  793.2	  596.0	 4514.0	...
4220447	  793.1	  596.3	 4512.0	...
4220448	  793.1	  596.4	 4508.0	...
4220449	  793.1	  596.6	 4504.0	...
4220450	  793.2	  597.1	 4502.0	...
4220451	  793.3	  597.6	 4501.0	...
4220452	  793.2	  597.9	 4501.0	...
4220453	  793.1	  598.0	 4500.0	...
4220454	  793.3	  598.0	 4499.0	...
4220455	  793.6	  598.0	 4498.0	...
4220456	  793.8	  598.2	 4497.0	...
4220457	  793.8	  598.4	 4496.0	...
4220458	  793.7	  598.7	 4495.0	...
4220459	  793.7	  598.7	 4494.0	...
4220460	  793.4	  598.7	 4494.0	...
4220461	  793.1	  598.8	 4494.0	...
4220462	  792.9	  598.9	 4493.0	...
4220463	  793.1	  599.0	 4492.0	...
4220464	  793.3	  599.0	 4491.0	...
4220465	  793.5	  598.9	 4490.0	...
4220466	  793.6	  598.9	 4490.0	...
4220467	  793.8	  598.9	 4488.0	...
4220468	  793.8	  599.0	 4487.0	...
4220469	  793.8	  598.9	 4486.0	...
4220470	  793.7	  598.7	 4485.0	...
4220471	  793.5	  598.6	 4482.0	...
4220472	  793.4	  598.7	 4476.0	...
4220473	  793.3	  599.0	 4472.0	...
4220474	  793.2	  599.1	 4469.0	...
4220475	  792.9	  599.0	 4467.0	...
4220476	  792.6	  599.0	 4464.0	...
4220477	  792.4	  599.1	 4462.0	...
4220478	  792.4	  599.1	 4462.0	...
4220479	  792.4	  599.2	 4461.0	...
4220480	  792.5	  599.1	 4457.0	...
4220481	  792.6	  598.9	 4453.0	...
4220482	  792.7	  598.8	 4450.0	...
4220483	  792.6	  598.5	 4447.0	...
4220484	  792.5	  598.3	 4445.0	...
4220485	  792.4	  598.2	 4443.0	...
4220486	  792.3	  598.4	 4441.0	...
4220487	  792.3	  598.6	 4440.0	...
4220488	  792.2	  598.7	 4440.0	...
4220489	  792.2	  599.0	 4438.0	...
4220490	  792.2	  599.4	 4436.0	...
4220491	  792.3	  599.8	 4433.0	...
4220492	  792.4	  599.7	 4434.0	...
4220493	  792.6	  599.7	 4431.0	...
4220494	  792.7	  599.6	 4428.0	...
4220495	  792.7	  599.6	 4425.0	...
4220496	  792.5	  599.6	 4424.0	...
4220497	  792.3	  599.7	 4421.0	...
4220498	  792.2	  599.7	 4417.0	...
4220499	  792.1	  599.6	 4414.0	...
4220500	  792.0	  599.5	 4413.0	...
4220501	  792.0	  599.4	 4411.0	...
4220502	  792.0	  599.3	 4408.0	...
4220503	  792.1	  599.3	 4405.0	...
4220504	  792.3	  599.2	 4404.0	...
4220505	  792.4	  599.4	 4399.0	...
4220506	  792.6	  599.5	 4394.0	...
4220507	  792.6	  599.7	 4389.0	...
4220508	  792.7	  599.7	 4389.0	...
4220509	  792.7	  599.8	 4388.0	...
4220510	  792.7	  599.6	 4383.0	...
4220511	  792.6	  599.4	 4378.0	...
4220512	  792.5	  599.3	 4374.0	...
4220513	  792.4	  599.3	 4373.0	...
4220514	  792.2	  599.4	 4372.0	...
4220515	  792.5	  599.6	 4370.0	...
4220516	  792.8	  599.8	 4369.0	...
4220517	  793.0	  600.0	 4366.0	...
4220518	  793.1	  600.1	 4364.0	...
4220519	  793.1	  600.1	 4360.0	...
4220520	  793.0	  600.3	 4357.0	...
4220521	  793.0	  600.5	 4353.0	...
4220522	  793.0	  600.7	 4350.0	...
4220523	  793.0	  600.6	 4349.0	...
4220524	  793.4	  600.5	 4348.0	...
4220525	  793.9	  600.4	 4347.0	...
4220526	  794.3	  600.4	 4346.0	...
4220527	  794.2	  600.4	 4344.0	...
4220528	  794.2	  600.6	 4342.0	...
4220529	  794.1	  600.7	 4337.0	...
4220530	  794.0	  601.0	 4334.0	...
4220531	  793.9	  601.0	 4331.0	...
4220532	  793.8	  600.9	 4331.0	...
4220533	  793.8	  600.7	 4328.0	...
4220534	  793.7	  600.5	 4324.0	...
4220535	  793.8	  600.6	 4321.0	...
4220536	  793.8	  600.7	 4321.0	...
4220537	  793.8	  600.7	 4320.0	...
4220538	  793.8	  600.7	 4317.0	...
4220539	  794.1	  600.6	 4314.0	...
4220540	  794.4	  600.5	 4311.0	...
4220541	  794.7	  600.3	 4309.0	...
4220542	  794.8	  600.2	 4308.0	...
4220543	  794.8	  600.6	 4306.0	...
4220544	  794.9	  600.9	 4306.0	...
4220545	  794.8	  601.2	 4306.0	...
4220546	  794.7	  601.2	 4307.0	...
4220547	  794.9	  601.3	 4304.0	...
4220548	  795.2	  601.5	 4300.0	...
4220549	  795.8	  601.5	 4295.0	...
4220550	  796.1	  601.4	 4292.0	...
4220551	  796.5	  601.2	 4290.0	...
4220552	  796.9	  601.0	 4288.0	...
4220553	  797.7	  600.5	 4287.0	...
EFIX R   4220349	4220553	205	  793.3	  596.7	   4472
SSACC R  4220554
4220554	  798.7	  600.1	 4284.0	...
4220555	  800.0	  599.4	 4281.0	...
4220556	  801.6	  598.5	 4279.0	...
4220557	  803.6	  597.3	 4278.0	...
4220558	  805.8	  596.3	 4275.0	...
4220559	  808.5	  595.7	 4273.0	...
4220560	  811.6	  594.9	 4271.0	...
4220561	  814.5	  594.2	 4271.0	...
4220562	  817.3	  593.5	 4267.0	...
4220563	  819.1	  593.2	 4262.0	...
ESACC R  4220554	4220563	10	  798.7	  600.1	  819.1	  593.2	   0.46	     52
SFIX R   4220564
4220564	  820.9	  592.8	 4257.0	...
4220565	  821.7	  593.0	 4253.0	...
4220566	  822.7	  593.3	 4250.0	...
4220567	  823.0	  593.7	 4247.0	...
4220568	  823.2	  593.8	 4247.0	...
4220569	  822.7	  594.1	 4245.0	...
4220570	  822.1	  594.3	 4241.0	...
4220571	  821.5	  594.5	 4236.0	...
4220572	  821.0	  594.7	 4232.0	...
4220573	  820.6	  594.8	 4230.0	...
4220574	  819.4	  595.0	 4229.0	...
4220575	  818.8	  594.9	 4229.0	...
4220576	  817.6	  594.6	 4230.0	...
4220577	  817.1	  594.3	 4230.0	...
4220578	  816.5	  594.2	 4230.0	...
4220579	  816.5	  594.5	 4230.0	...
4220580	  816.4	  594.8	 4229.0	...
4220581	  816.4	  595.1	 4227.0	...
4220582	  816.5	  595.2	 4225.0	...
4220583	  816.9	  595.2	 4223.0	...
4220584	  817.3	  595.4	 4220.0	...
4220585	  817.3	  596.0	 4217.0	...
4220586	  816.9	  596.8	 4215.0	...
4220587	  816.6	  597.3	 4215.0	...
4220588	  816.7	  597.7	 4214.0	...
4220589	  816.7	  598.0	 4210.0	...
4220590	  816.8	  598.4	 4206.0	...
4220591	  816.7	  598.6	 4204.0	...
4220592	  816.6	  598.7	 4205.0	...
4220593	  816.4	  598.8	 4205.0	...
4220594	  816.2	  598.8	 4203.0	...
4220595	  816.2	  598.8	 4201.0	...
4220596	  816.3	  598.7	 4199.0	...
4220597	  816.3	  598.3	 4198.0	...
4220598	  816.4	  597.9	 4198.0	...
4220599	  816.4	  597.5	 4199.0	...
4220600	  816.5	  597.5	 4199.0	...
4220601	  816.5	  597.5	 4200.0	...
4220602	  816.3	  597.6	 4200.0	...
4220603	  816.1	  597.7	 4197.0	...
4220604	  816.0	  597.9	 4195.0	...
4220605	  816.2	  598.0	 4191.0	...
4220606	  816.4	  598.0	 4189.0	...
4220607	  816.4	  597.9	 4186.0	...
4220608	  816.3	  597.8	 4183.0	...
4220609	  816.3	  597.7	 4181.0	...
4220610	  816.1	  597.6	 4179.0	...
4220611	  815.9	  597.8	 4177.0	...
4220612	  815.6	  598.2	 4175.0	...
4220613	  815.5	  598.6	 4173.0	...
4220614	  815.4	  598.5	 4170.0	...
4220615	  815.4	  598.5	 4168.0	...
4220616	  815.7	  598.5	 4168.0	...
4220617	  816.0	  598.6	 4169.0	...
4220618	  816.3	  598.7	 4170.0	...
4220619	  816.3	  598.8	 4168.0	...
4220620	  816.3	  598.9	 4165.0	...
4220621	  816.2	  599.0	 4162.0	...
4220622	  816.2	  599.1	 4161.0	...
4220623	  816.3	  599.2	 4161.0	...
4220624	  816.3	  599.2	 4160.0	...
4220625	  816.3	  599.3	 4160.0	...
4220626	  816.3	  599.3	 4159.0	...
4220627	  816.2	  599.3	 4158.0	...
4220628	  816.1	  599.3	 4156.0	...
4220629	  816.0	  599.3	 4155.0	...
4220630	  816.1	  599.4	 4151.0	...
4220631	  816.2	  599.5	 4148.0	...
4220632	  816.2	  599.5	 4145.0	...
4220633	  816.1	  599.3	 4143.0	...
4220634	  816.0	  599.2	 4143.0	...
4220635	  816.0	  599.4	 4142.0	...
4220636	  816.0	  599.8	 4141.0	...
4220637	  816.1	  600.1	 4139.0	...
4220638	  816.2	  600.0	 4137.0	...
4220639	  816.4	  599.8	 4136.0	...
4220640	  816.7	  599.6	 4138.0	...
4220641	  817.1	  599.6	 4140.0	...
4220642	  817.3	  599.7	 4140.0	...
4220643	  817.3	  599.5	 4140.0	...
4220644	  817.2	  599.1	 4139.0	...
4220645	  817.1	  598.8	 4138.0	...
4220646	  817.1	  598.9	 4135.0	...
4220647	  817.3	  599.0	 4133.0	...
4220648	  817.4	  599.1	 4131.0	...
4220649	  817.4	  599.2	 4130.0	...
4220650	  817.4	  599.3	 4129.0	...
4220651	  817.2	  599.3	 4129.0	...
4220652	  817.0	  599.6	 4129.0	...
4220653	  817.1	  599.7	 4128.0	...
4220654	  817.4	  599.4	 4128.0	...
4220655	  817.6	  598.8	 4128.0	...
4220656	  817.6	  598.6	 4128.0	...
4220657	  817.6	  598.8	 4125.0	...
4220658	  817.6	  598.9	 4121.0	...
4220659	  817.5	  598.6	 4117.0	...
4220660	  817.4	  598.4	 4117.0	...
4220661	  817.3	  598.7	 4117.0	...
4220662	  817.3	  599.1	 4116.0	...
4220663	  817.1	  599.2	 4114.0	...
4220664	  817.0	  598.9	 4111.0	...
4220665	  816.9	  598.6	 4109.0	...
4220666	  816.9	  598.6	 4106.0	...
4220667	  816.8	  598.6	 4104.0	...
4220668	  816.7	  598.7	 4102.0	...
4220669	  816.7	  598.7	 4102.0	...
4220670	  816.6	  598.7	 4101.0	...
4220671	  816.6	  598.7	 4099.0	...
4220672	  816.5	  598.5	 4097.0	...
4220673	  816.4	  598.4	 4096.0	...
4220674	  816.3	  598.2	 4096.0	...
4220675	  816.3	  598.1	 4095.0	...
4220676	  816.4	  598.4	 4096.0	...
4220677	  816.5	  598.7	 4096.0	...
4220678	  816.7	  599.1	 4095.0	...
4220679	  816.8	  599.1	 4093.0	...
4220680	  817.0	  598.9	 4092.0	...
4220681	  817.1	  598.7	 4092.0	...
4220682	  817.2	  598.5	 4091.0	...
4220683	  817.2	  598.5	 4090.0	...
4220684	  817.2	  598.5	 4090.0	...
4220685	  817.2	  598.5	 4090.0	...
4220686	  817.1	  598.7	 4090.0	...
4220687	  816.9	  598.8	 4089.0	...
4220688	  816.7	  598.9	 4088.0	...
4220689	  816.6	  598.9	 4087.0	...
4220690	  816.5	  598.8	 4083.0	...
MSG	4220691 0000 _ Number Off
4220691	  816.9	  598.9	 4081.0	...
4220692	  817.2	  599.0	 4082.0	...
4220693	  817.6	  599.0	 4085.0	...
4220694	  817.5	  599.0	 4088.0	...
4220695	  817.5	  598.9	 4088.0	...
4220696	  817.5	  598.6	 4087.0	...
4220697	  817.5	  598.3	 4087.0	...
4220698	  817.5	  598.0	 4086.0	...
4220699	  817.3	  598.1	 4086.0	...
4220700	  817.0	  598.2	 4086.0	...
4220701	  817.1	  598.3	 4086.0	...
4220702	  817.5	  598.3	 4086.0	...
4220703	  817.7	  598.6	 4087.0	...
4220704	  817.5	  598.9	 4087.0	...
4220705	  817.7	  599.1	 4085.0	...
4220706	  818.1	  599.0	 4084.0	...
4220707	  818.5	  598.9	 4082.0	...
4220708	  818.5	  598.9	 4083.0	...
4220709	  818.5	  599.0	 4083.0	...
4220710	  818.5	  599.0	 4083.0	...
4220711	  818.5	  598.9	 4083.0	...
4220712	  818.3	  598.8	 4082.0	...
4220713	  818.1	  598.8	 4081.0	...
4220714	  818.0	  599.0	 4080.0	...
4220715	  818.2	  599.1	 4078.0	...
4220716	  818.4	  598.8	 4078.0	...
4220717	  818.6	  598.4	 4078.0	...
4220718	  818.8	  598.0	 4078.0	...
4220719	  819.0	  598.1	 4078.0	...
4220720	  818.9	  598.3	 4077.0	...
4220721	  818.8	  598.6	 4078.0	...
4220722	  818.7	  598.8	 4076.0	...
4220723	  818.7	  598.9	 4073.0	...
4220724	  818.8	  599.1	 4071.0	...
4220725	  818.7	  599.2	 4070.0	...
4220726	  818.5	  598.8	 4071.0	...
4220727	  818.4	  598.3	 4072.0	...
4220728	  818.5	  597.8	 4070.0	...
4220729	  818.5	  598.1	 4066.0	...
4220730	  818.3	  598.5	 4063.0	...
4220731	  818.3	  598.9	 4063.0	...
4220732	  818.4	  598.9	 4063.0	...
4220733	  818.4	  598.9	 4062.0	...
4220734	  818.4	  598.9	 4061.0	...
4220735	  818.4	  598.9	 4061.0	...
4220736	  818.4	  598.8	 4060.0	...
4220737	  818.4	  598.9	 4058.0	...
4220738	  818.5	  599.0	 4057.0	...
4220739	  818.6	  599.0	 4056.0	...
4220740	  818.7	  599.1	 4055.0	...
4220741	  818.8	  599.2	 4057.0	...
4220742	  818.9	  599.3	 4058.0	...
4220743	  819.0	  599.3	 4058.0	...
4220744	  819.1	  599.4	 4058.0	...
4220745	  819.2	  599.6	 4058.0	...
4220746	  819.1	  599.8	 4058.0	...
4220747	  819.1	  600.0	 4058.0	...
4220748	  819.1	  600.0	 4057.0	...
4220749	  819.0	  600.0	 4054.0	...
4220750	  818.9	  600.1	 4051.0	...
4220751	  818.8	  600.1	 4048.0	...
4220752	  818.8	  600.1	 4051.0	...
4220753	  818.8	  600.4	 4053.0	...
4220754	  818.8	  600.6	 4056.0	...
4220755	  818.8	  600.7	 4055.0	...
4220756	  818.8	  600.8	 4054.0	...
4220757	  818.8	  600.9	 4051.0	...
4220758	  818.8	  601.1	 4048.0	...
4220759	  818.8	  601.3	 4049.0	...
4220760	  819.0	  601.2	 4051.0	...
4220761	  819.1	  601.2	 4054.0	...
4220762	  819.2	  601.2	 4054.0	...
4220763	  819.2	  601.1	 4055.0	...
4220764	  819.3	  600.8	 4053.0	...
4220765	  819.5	  600.2	 4051.0	...
4220766	  820.0	  599.5	 4049.0	...
4220767	  821.1	  598.8	 4049.0	...
4220768	  822.4	  597.0	 4047.0	...
4220769	  824.0	  595.4	 4046.0	...
4220770	  825.5	  593.9	 4044.0	...
4220771	  827.1	  593.0	 4045.0	...
4220772	  828.5	  592.0	 4046.0	...
4220773	  829.5	  590.8	 4046.0	...
4220774	  830.6	  589.9	 4046.0	...
4220775	  831.3	  588.8	 4046.0	...
4220776	  832.0	  588.3	 4047.0	...
4220777	  832.1	  587.8	 4046.0	...
4220778	  832.3	  587.8	 4043.0	...
4220779	  832.2	  587.8	 4041.0	...
4220780	  831.7	  587.9	 4042.0	...
4220781	  830.6	  588.1	 4042.0	...
4220782	  829.5	  588.5	 4044.0	...
4220783	  828.6	  588.8	 4044.0	...
4220784	  827.7	  589.0	 4044.0	...
4220785	  826.8	  589.2	 4042.0	...
4220786	  825.9	  589.1	 4041.0	...
4220787	  825.2	  588.9	 4041.0	...
4220788	  824.6	  588.9	 4040.0	...
4220789	  824.4	  589.1	 4040.0	...
4220790	  824.4	  589.3	 4040.0	...
4220791	  824.4	  589.3	 4040.0	...
4220792	  824.5	  589.4	 4040.0	...
4220793	  824.5	  589.4	 4040.0	...
4220794	  824.5	  589.3	 4039.0	...
4220795	  824.6	  589.2	 4040.0	...
4220796	  824.7	  589.3	 4040.0	...
4220797	  824.8	  590.0	 4038.0	...
4220798	  824.7	  590.6	 4037.0	...
4220799	  824.7	  590.9	 4035.0	...
4220800	  824.4	  591.0	 4035.0	...
4220801	  824.1	  590.9	 4034.0	...
4220802	  823.8	  590.9	 4034.0	...
4220803	  823.8	  591.3	 4033.0	...
4220804	  823.8	  591.7	 4030.0	...
4220805	  823.9	  592.0	 4027.0	...
4220806	  823.8	  591.9	 4028.0	...
4220807	  823.9	  591.7	 4030.0	...
4220808	  824.1	  591.7	 4032.0	...
4220809	  824.3	  591.6	 4032.0	...
4220810	  824.4	  591.6	 4032.0	...
4220811	  824.5	  591.5	 4030.0	...
4220812	  824.8	  591.5	 4028.0	...
4220813	  825.0	  591.5	 4026.0	...
4220814	  825.0	  591.3	 4026.0	...
4220815	  825.0	  591.1	 4026.0	...
4220816	  825.0	  590.9	 4025.0	...
4220817	  825.4	  590.8	 4025.0	...
4220818	  825.8	  590.8	 4025.0	...
4220819	  826.1	  590.8	 4025.0	...
4220820	  826.3	  590.8	 4025.0	...
4220821	  826.5	  591.2	 4026.0	...
4220822	  826.6	  591.5	 4026.0	...
4220823	  826.8	  591.9	 4027.0	...
4220824	  826.7	  591.9	 4026.0	...
4220825	  826.8	  592.0	 4026.0	...
4220826	  826.9	  592.2	 4025.0	...
4220827	  826.9	  592.3	 4026.0	...
4220828	  826.9	  592.3	 4027.0	...
4220829	  826.9	  592.3	 4028.0	...
4220830	  826.9	  592.4	 4029.0	...
4220831	  826.9	  592.4	 4028.0	...
4220832	  826.8	  592.3	 4025.0	...
4220833	  826.7	  592.3	 4022.0	...
4220834	  826.4	  592.4	 4020.0	...
4220835	  826.1	  592.6	 4019.0	...
4220836	  825.8	  592.7	 4019.0	...
4220837	  825.6	  592.9	 4019.0	...
4220838	  825.5	  593.1	 4019.0	...
4220839	  825.5	  593.2	 4019.0	...
4220840	  825.3	  593.2	 4019.0	...
4220841	  825.1	  592.9	 4019.0	...
4220842	  824.7	  592.6	 4017.0	...
4220843	  824.3	  592.4	 4015.0	...
4220844	  824.0	  592.5	 4014.0	...
4220845	  823.8	  592.4	 4014.0	...
4220846	  823.7	  592.1	 4014.0	...
4220847	  823.7	  592.2	 4014.0	...
4220848	  823.7	  592.3	 4014.0	...
4220849	  823.7	  592.5	 4014.0	...
4220850	  823.7	  592.5	 4013.0	...
4220851	  823.7	  592.4	 4013.0	...
4220852	  823.5	  592.3	 4013.0	...
4220853	  823.2	  592.3	 4014.0	...
4220854	  822.9	  592.3	 4014.0	...
4220855	  822.7	  592.5	 4015.0	...
4220856	  822.7	  592.9	 4015.0	...
4220857	  822.6	  593.3	 4015.0	...
4220858	  822.5	  593.6	 4013.0	...
4220859	  822.4	  593.7	 4010.0	...
4220860	  822.4	  593.6	 4008.0	...
4220861	  822.4	  593.5	 4008.0	...
4220862	  822.4	  593.4	 4009.0	...
4220863	  822.3	  593.5	 4010.0	...
4220864	  822.2	  593.5	 4012.0	...
4220865	  822.3	  593.5	 4012.0	...
4220866	  822.4	  593.4	 4013.0	...
4220867	  822.4	  593.4	 4012.0	...
4220868	  822.1	  593.3	 4012.0	...
4220869	  821.7	  593.3	 4011.0	...
4220870	  821.5	  593.2	 4011.0	...
4220871	  821.4	  593.2	 4010.0	...
4220872	  821.3	  593.0	 4009.0	...
4220873	  821.3	  592.8	 4008.0	...
4220874	  821.3	  592.7	 4006.0	...
4220875	  821.5	  592.8	 4004.0	...
4220876	  821.8	  592.9	 4004.0	...
4220877	  822.1	  592.9	 4004.0	...
4220878	  822.2	  593.0	 4005.0	...
4220879	  821.9	  593.1	 4004.0	...
4220880	  821.7	  593.2	 4005.0	...
4220881	  821.5	  593.1	 4007.0	...
4220882	  821.4	  592.6	 4009.0	...
4220883	  821.4	  592.1	 4008.0	...
4220884	  821.3	  591.8	 4007.0	...
4220885	  821.2	  591.9	 4006.0	...
4220886	  821.1	  591.9	 4005.0	...
4220887	  820.9	  591.9	 4005.0	...
4220888	  820.9	  592.4	 4006.0	...
4220889	  821.0	  593.0	 4006.0	...
4220890	  821.3	  593.7	 4006.0	...
4220891	  821.6	  593.8	 4006.0	...
4220892	  821.9	  593.7	 4005.0	...
4220893	  821.9	  593.3	 4005.0	...
4220894	  821.9	  593.0	 4005.0	...
4220895	  822.0	  592.9	 4005.0	...
4220896	  822.0	  592.9	 4006.0	...
4220897	  822.0	  592.9	 4006.0	...
4220898	  821.9	  592.9	 4007.0	...
4220899	  821.6	  592.8	 4008.0	...
4220900	  821.4	  592.7	 4006.0	...
4220901	  821.2	  592.5	 4004.0	...
4220902	  821.0	  592.2	 4003.0	...
MSG	4220903 0000 _ Number On
4220903	  820.8	  591.9	 4004.0	...
4220904	  820.5	  592.0	 4003.0	...
4220905	  820.3	  592.2	 4001.0	...
4220906	  820.4	  592.4	 3998.0	...
4220907	  820.7	  592.5	 3997.0	...
4220908	  821.0	  592.5	 3999.0	...
4220909	  821.0	  592.5	 4002.0	...
4220910	  820.9	  592.5	 4005.0	...
4220911	  820.9	  592.6	 4005.0	...
4220912	  820.9	  592.6	 4005.0	...
4220913	  820.9	  592.6	 4005.0	...
4220914	  821.0	  592.5	 4006.0	...
4220915	  821.2	  592.5	 4006.0	...
4220916	  821.4	  592.5	 4007.0	...
4220917	  821.6	  592.3	 4006.0	...
4220918	  821.7	  592.2	 4006.0	...
4220919	  821.7	  592.1	 4006.0	...
4220920	  821.7	  592.2	 4004.0	...
4220921	  821.6	  592.2	 4002.0	...
4220922	  821.4	  591.8	 4000.0	...
4220923	  821.2	  591.3	 4000.0	...
4220924	  821.1	  591.1	 4001.0	...
4220925	  821.2	  591.3	 4001.0	...
4220926	  821.2	  591.3	 4001.0	...
4220927	  821.2	  590.8	 4000.0	...
4220928	  821.1	  590.4	 3998.0	...
4220929	  821.1	  590.1	 3997.0	...
4220930	  821.1	  590.1	 3997.0	...
4220931	  821.1	  590.3	 3997.0	...
4220932	  821.1	  590.6	 3997.0	...
4220933	  821.1	  591.0	 3997.0	...
4220934	  821.0	  591.2	 3997.0	...
4220935	  821.0	  591.5	 3997.0	...
4220936	  821.0	  591.9	 3998.0	...
4220937	  821.0	  591.9	 3998.0	...
4220938	  821.0	  591.6	 3999.0	...
4220939	  820.9	  591.3	 3998.0	...
4220940	  820.7	  591.2	 3998.0	...
4220941	  820.6	  591.2	 3997.0	...
4220942	  820.5	  591.2	 3996.0	...
4220943	  820.6	  591.3	 3997.0	...
4220944	  820.6	  591.3	 3999.0	...
4220945	  820.4	  591.4	 4002.0	...
4220946	  820.2	  591.3	 4004.0	...
4220947	  820.3	  591.2	 4004.0	...
4220948	  820.4	  591.1	 4003.0	...
4220949	  820.5	  591.0	 4002.0	...
4220950	  820.5	  591.0	 4001.0	...
4220951	  820.5	  591.0	 4001.0	...
4220952	  820.7	  591.1	 4001.0	...
4220953	  821.0	  591.2	 4002.0	...
4220954	  821.2	  591.3	 4002.0	...
4220955	  821.3	  591.4	 4002.0	...
4220956	  821.2	  591.4	 4004.0	...
4220957	  821.0	  591.4	 4006.0	...
4220958	  820.7	  591.4	 4005.0	...
4220959	  820.7	  591.5	 4003.0	...
4220960	  820.5	  591.6	 4001.0	...
4220961	  820.3	  591.7	 4002.0	...
4220962	  820.1	  591.8	 4002.0	...
4220963	  820.1	  591.8	 4001.0	...
4220964	  820.1	  591.8	 4000.0	...
4220965	  820.2	  592.1	 4001.0	...
4220966	  820.2	  592.6	 4003.0	...
4220967	  820.3	  593.0	 4004.0	...
4220968	  820.3	  593.0	 4004.0	...
4220969	  820.4	  592.8	 4004.0	...
4220970	  820.4	  592.8	 4004.0	...
4220971	  820.4	  592.7	 4004.0	...
4220972	  820.3	  592.8	 4004.0	...
4220973	  820.3	  592.8	 4005.0	...
4220974	  820.1	  593.0	 4006.0	...
4220975	  819.9	  593.2	 4007.0	...
4220976	  819.6	  593.2	 4007.0	...
4220977	  819.5	  593.1	 4005.0	...
4220978	  819.4	  592.8	 4003.0	...
4220979	  819.5	  592.7	 4002.0	...
4220980	  819.4	  592.7	 4002.0	...
4220981	  819.2	  592.7	 4002.0	...
4220982	  819.0	  592.7	 4002.0	...
4220983	  818.9	  592.6	 4002.0	...
4220984	  819.0	  592.5	 4002.0	...
4220985	  819.0	  592.5	 4002.0	...
4220986	  819.1	  592.3	 4002.0	...
4220987	  819.1	  592.2	 4002.0	...
4220988	  819.1	  592.1	 4003.0	...
4220989	  819.1	  592.2	 4003.0	...
4220990	  819.2	  592.3	 4003.0	...
4220991	  819.4	  592.3	 4004.0	...
4220992	  819.4	  592.2	 4003.0	...
4220993	  819.4	  592.0	 4003.0	...
4220994	  819.3	  591.8	 4002.0	...
4220995	  819.2	  592.0	 4003.0	...
4220996	  819.1	  592.3	 4003.0	...
4220997	  818.9	  592.4	 4003.0	...
4220998	  819.1	  592.0	 4002.0	...
4220999	  819.3	  591.6	 4002.0	...
4221000	  819.5	  591.5	 4003.0	...
4221001	  819.3	  591.6	 4004.0	...
4221002	  819.2	  591.7	 4005.0	...
4221003	  819.1	  591.6	 4005.0	...
4221004	  819.0	  591.3	 4005.0	...
4221005	  819.1	  590.9	 4002.0	...
4221006	  819.4	  590.6	 3999.0	...
4221007	  819.8	  590.5	 3996.0	...
4221008	  820.0	  590.2	 3996.0	...
4221009	  819.8	  589.9	 3996.0	...
4221010	  819.6	  589.7	 3997.0	...
4221011	  819.3	  589.8	 3999.0	...
4221012	  819.3	  589.8	 4001.0	...
4221013	  819.2	  589.7	 4002.0	...
4221014	  819.2	  589.6	 4000.0	...
4221015	  819.1	  589.7	 3997.0	...
4221016	  819.1	  590.3	 3995.0	...
4221017	  819.0	  590.8	 3996.0	...
4221018	  819.0	  591.2	 3998.0	...
4221019	  819.0	  591.4	 4000.0	...
4221020	  819.2	  591.5	 4000.0	...
4221021	  819.4	  591.4	 3999.0	...
4221022	  819.5	  591.2	 3999.0	...
4221023	  819.5	  590.9	 3999.0	...
4221024	  819.5	  590.7	 3998.0	...
4221025	  819.5	  590.6	 3998.0	...
4221026	  819.5	  590.4	 3997.0	...
4221027	  819.5	  590.2	 3996.0	...
4221028	  819.4	  590.1	 3996.0	...
4221029	  819.3	  590.0	 3996.0	...
4221030	  819.3	  590.0	 3997.0	...
4221031	  819.1	  590.0	 3998.0	...
4221032	  818.9	  590.0	 3998.0	...
4221033	  818.7	  590.1	 3999.0	...
4221034	  818.7	  590.1	 4000.0	...
4221035	  818.6	  590.1	 4000.0	...
4221036	  818.6	  590.2	 4002.0	...
4221037	  818.7	  590.2	 4004.0	...
4221038	  818.9	  590.3	 4005.0	...
4221039	  819.2	  590.4	 4005.0	...
4221040	  819.1	  590.7	 4005.0	...
4221041	  819.1	  591.1	 4005.0	...
4221042	  819.1	  591.2	 4005.0	...
4221043	  819.1	  590.8	 4005.0	...
4221044	  819.1	  590.5	 4005.0	...
4221045	  819.0	  590.5	 4004.0	...
4221046	  818.7	  590.5	 4004.0	...
4221047	  818.5	  590.6	 4003.0	...
4221048	  818.5	  590.6	 4003.0	...
4221049	  818.6	  590.5	 4002.0	...
4221050	  818.5	  590.4	 4002.0	...
4221051	  818.4	  590.3	 4002.0	...
4221052	  818.4	  590.4	 4002.0	...
4221053	  818.6	  590.5	 4002.0	...
4221054	  818.7	  590.6	 4002.0	...
4221055	  818.7	  590.4	 4002.0	...
4221056	  818.5	  590.3	 4002.0	...
4221057	  818.4	  590.2	 4002.0	...
4221058	  818.1	  590.2	 4003.0	...
4221059	  817.9	  590.3	 4003.0	...
4221060	  817.8	  590.4	 4003.0	...
4221061	  817.7	  590.4	 4003.0	...
4221062	  817.7	  590.2	 4005.0	...
4221063	  817.6	  589.9	 4005.0	...
4221064	  817.6	  589.7	 4005.0	...
4221065	  817.5	  589.8	 4004.0	...
4221066	  817.5	  590.0	 4004.0	...
4221067	  817.5	  590.1	 4004.0	...
4221068	  817.5	  590.4	 4005.0	...
4221069	  817.5	  590.8	 4006.0	...
4221070	  817.5	  591.2	 4006.0	...
4221071	  817.5	  591.1	 4006.0	...
4221072	  817.5	  591.1	 4007.0	...
4221073	  817.5	  591.2	 4008.0	...
4221074	  817.3	  591.3	 4010.0	...
4221075	  817.2	  591.4	 4011.0	...
4221076	  817.1	  591.5	 4010.0	...
4221077	  816.9	  591.6	 4008.0	...
4221078	  816.7	  591.8	 4006.0	...
4221079	  816.5	  591.9	 4005.0	...
4221080	  816.4	  591.8	 4004.0	...
4221081	  816.4	  591.7	 4004.0	...
4221082	  816.3	  591.7	 4004.0	...
4221083	  816.3	  591.7	 4005.0	...
4221084	  816.3	  591.7	 4005.0	...
4221085	  816.4	  591.6	 4005.0	...
4221086	  816.4	  591.4	 4006.0	...
4221087	  816.3	  591.2	 4006.0	...
4221088	  816.2	  591.1	 4003.0	...
4221089	  816.2	  591.2	 4001.0	...
4221090	  816.4	  591.2	 4000.0	...
4221091	  816.6	  591.4	 4001.0	...
4221092	  816.7	  591.5	 4002.0	...
4221093	  816.6	  591.6	 4002.0	...
4221094	  816.5	  591.6	 4002.0	...
4221095	  816.9	  591.8	 4001.0	...
4221096	  817.3	  592.0	 4003.0	...
4221097	  817.8	  592.2	 4005.0	...
4221098	  817.7	  592.4	 4007.0	...
4221099	  817.5	  592.4	 4006.0	...
4221100	  817.3	  592.4	 4005.0	...
4221101	  817.1	  592.5	 4005.0	...
4221102	  816.9	  592.6	 4005.0	...
4221103	  816.7	  592.7	 4006.0	...
4221104	  816.5	  592.7	 4006.0	...
4221105	  816.5	  592.7	 4005.0	...
4221106	  816.5	  592.7	 4005.0	...
4221107	  816.5	  592.6	 4004.0	...
4221108	  816.6	  592.5	 4002.0	...
4221109	  816.6	  592.3	 4000.0	...
4221110	  816.7	  592.2	 3998.0	...
4221111	  816.7	  592.1	 3998.0	...
4221112	  816.8	  592.1	 3997.0	...
4221113	  816.9	  592.3	 3996.0	...
4221114	  816.8	  592.5	 3995.0	...
4221115	  816.7	  592.7	 3996.0	...
4221116	  816.6	  592.8	 3996.0	...
4221117	  816.6	  592.8	 3996.0	...
4221118	  816.5	  592.7	 3997.0	...
4221119	  816.3	  592.6	 3998.0	...
4221120	  816.1	  592.5	 3998.0	...
4221121	  815.9	  592.5	 3998.0	...
4221122	  815.7	  592.4	 3998.0	...
4221123	  815.8	  592.2	 3998.0	...
4221124	  815.8	  592.0	 3997.0	...
4221125	  815.9	  591.9	 3997.0	...
4221126	  815.9	  591.8	 3997.0	...
4221127	  815.9	  592.2	 3998.0	...
4221128	  815.8	  592.6	 3999.0	...
4221129	  815.8	  592.7	 4001.0	...
4221130	  815.7	  592.4	 4001.0	...
4221131	  815.7	  592.3	 4001.0	...
4221132	  815.6	  592.5	 4001.0	...
4221133	  815.4	  592.7	 4002.0	...
4221134	  815.6	  592.7	 4002.0	...
4221135	  815.9	  592.6	 4003.0	...
4221136	  816.1	  592.4	 4003.0	...
4221137	  815.8	  592.4	 4003.0	...
4221138	  815.6	  592.3	 4003.0	...
4221139	  815.2	  592.3	 4002.0	...
4221140	  814.6	  592.2	 4001.0	...
4221141	  813.9	  591.4	 4000.0	...
4221142	  813.1	  590.6	 3999.0	...
4221143	  811.9	  590.1	 3999.0	...
4221144	  810.6	  589.9	 3999.0	...
4221145	  808.9	  589.7	 3999.0	...
4221146	  808.1	  589.2	 3999.0	...
4221147	  807.5	  589.1	 3997.0	...
4221148	  807.1	  588.5	 3995.0	...
4221149	  806.6	  587.9	 3993.0	...
4221150	  806.6	  587.3	 3994.0	...
4221151	  807.6	  587.1	 3994.0	...
4221152	  808.9	  587.3	 3995.0	...
4221153	  809.9	  587.6	 3995.0	...
4221154	  810.7	  588.0	 3996.0	...
4221155	  811.2	  588.2	 3996.0	...
4221156	  811.7	  588.5	 3996.0	...
4221157	  812.1	  588.6	 3997.0	...
4221158	  812.4	  588.9	 3998.0	...
4221159	  812.7	  589.3	 3998.0	...
4221160	  812.4	  589.9	 3998.0	...
4221161	  812.0	  590.4	 3999.0	...
4221162	  811.8	  590.5	 3998.0	...
4221163	  811.8	  590.3	 3997.0	...
4221164	  811.9	  590.2	 3996.0	...
4221165	  811.9	  590.2	 3996.0	...
4221166	  812.0	  590.2	 3997.0	...
4221167	  812.3	  589.9	 3997.0	...
4221168	  812.7	  589.6	 3996.0	...
4221169	  813.0	  589.2	 3996.0	...
4221170	  813.1	  589.2	 3997.0	...
4221171	  813.0	  589.1	 3998.0	...
4221172	  813.1	  589.1	 3999.0	...
4221173	  813.2	  589.3	 3998.0	...
4221174	  813.2	  589.5	 3997.0	...
4221175	  813.2	  589.6	 3996.0	...
4221176	  813.1	  589.7	 3996.0	...
4221177	  812.7	  589.8	 3997.0	...
4221178	  812.2	  589.9	 3998.0	...
4221179	  811.6	  590.0	 3999.0	...
4221180	  811.4	  590.2	 3999.0	...
4221181	  811.2	  590.5	 3999.0	...
4221182	  811.1	  590.5	 3998.0	...
4221183	  811.0	  590.3	 3997.0	...
4221184	  811.0	  590.2	 3997.0	...
4221185	  810.9	  590.3	 3997.0	...
4221186	  810.9	  590.5	 3997.0	...
4221187	  810.8	  590.7	 3995.0	...
4221188	  810.8	  590.7	 3996.0	...
4221189	  810.7	  590.6	 3997.0	...
4221190	  810.5	  590.7	 3999.0	...
4221191	  810.3	  590.7	 3999.0	...
4221192	  810.1	  590.8	 3998.0	...
4221193	  810.1	  590.8	 3998.0	...
4221194	  810.1	  590.7	 3999.0	...
4221195	  810.3	  590.6	 4000.0	...
4221196	  810.4	  590.5	 4002.0	...
4221197	  810.5	  590.4	 4002.0	...
4221198	  810.3	  590.5	 4001.0	...
4221199	  810.2	  590.6	 4002.0	...
4221200	  810.2	  590.7	 4003.0	...
4221201	  810.3	  590.8	 4004.0	...
4221202	  810.3	  590.9	 4004.0	...
4221203	  810.2	  590.9	 4004.0	...
4221204	  810.1	  590.9	 4004.0	...
4221205	  810.1	  591.0	 4005.0	...
MSG	4221206 0000 _ Number Off
4221206	  810.2	  591.0	 4005.0	...
4221207	  810.3	  590.9	 4006.0	...
4221208	  810.3	  590.8	 4006.0	...
4221209	  810.4	  590.9	 4008.0	...
4221210	  810.5	  591.1	 4009.0	...
4221211	  810.4	  591.2	 4008.0	...
4221212	  810.4	  591.0	 4005.0	...
4221213	  810.4	  590.9	 4003.0	...
4221214	  810.4	  591.0	 4004.0	...
4221215	  810.3	  591.2	 4005.0	...
4221216	  810.3	  591.3	 4005.0	...
4221217	  810.2	  591.3	 4008.0	...
4221218	  810.2	  591.3	 4010.0	...
4221219	  810.1	  591.4	 4009.0	...
4221220	  810.1	  591.4	 4007.0	...
4221221	  809.9	  591.5	 4005.0	...
4221222	  809.7	  591.5	 4005.0	...
4221223	  809.9	  591.5	 4005.0	...
4221224	  810.1	  591.5	 4006.0	...
4221225	  810.2	  591.3	 4007.0	...
4221226	  810.1	  591.2	 4008.0	...
4221227	  809.9	  591.1	 4008.0	...
4221228	  809.9	  591.1	 4008.0	...
4221229	  809.8	  591.2	 4008.0	...
4221230	  809.8	  591.2	 4008.0	...
4221231	  809.8	  591.3	 4009.0	...
4221232	  809.8	  591.3	 4010.0	...
4221233	  809.8	  591.6	 4009.0	...
4221234	  809.7	  591.8	 4009.0	...
4221235	  809.6	  591.8	 4009.0	...
4221236	  809.7	  591.4	 4010.0	...
4221237	  809.7	  591.0	 4010.0	...
4221238	  809.8	  591.0	 4010.0	...
4221239	  809.9	  591.0	 4009.0	...
4221240	  809.9	  591.0	 4010.0	...
4221241	  809.9	  591.0	 4012.0	...
4221242	  809.9	  591.0	 4014.0	...
4221243	  809.8	  591.1	 4014.0	...
4221244	  809.7	  591.2	 4014.0	...
4221245	  809.6	  591.4	 4013.0	...
4221246	  809.6	  591.4	 4011.0	...
4221247	  809.6	  591.3	 4009.0	...
4221248	  809.6	  591.3	 4008.0	...
4221249	  809.6	  591.3	 4010.0	...
4221250	  809.6	  591.3	 4012.0	...
4221251	  809.7	  591.2	 4014.0	...
4221252	  809.7	  591.0	 4014.0	...
4221253	  809.7	  590.9	 4015.0	...
4221254	  809.8	  591.0	 4016.0	...
4221255	  809.9	  591.1	 4016.0	...
4221256	  810.0	  591.3	 4014.0	...
4221257	  810.1	  591.4	 4012.0	...
4221258	  809.8	  591.6	 4012.0	...
4221259	  809.4	  591.9	 4011.0	...
4221260	  809.0	  592.3	 4009.0	...
4221261	  808.9	  592.5	 4007.0	...
4221262	  809.1	  592.7	 4005.0	...
4221263	  809.2	  592.7	 4004.0	...
4221264	  809.0	  592.7	 4004.0	...
4221265	  808.9	  593.0	 4003.0	...
4221266	  809.1	  593.3	 4005.0	...
4221267	  809.4	  593.2	 4006.0	...
4221268	  809.7	  592.8	 4007.0	...
4221269	  809.7	  592.5	 4008.0	...
4221270	  809.8	  592.8	 4008.0	...
4221271	  809.8	  592.9	 4006.0	...
4221272	  809.6	  593.1	 4004.0	...
4221273	  809.6	  593.0	 4002.0	...
4221274	  809.5	  593.1	 4003.0	...
4221275	  809.6	  593.2	 4004.0	...
4221276	  809.6	  593.1	 4005.0	...
4221277	  809.6	  592.9	 4005.0	...
4221278	  809.6	  592.7	 4005.0	...
4221279	  809.4	  592.8	 4006.0	...
4221280	  809.2	  592.9	 4007.0	...
4221281	  809.1	  593.0	 4009.0	...
4221282	  809.3	  592.9	 4012.0	...
4221283	  809.5	  592.7	 4014.0	...
4221284	  809.6	  592.7	 4016.0	...
4221285	  809.7	  592.8	 4017.0	...
4221286	  809.6	  592.4	 4016.0	...
4221287	  809.5	  591.9	 4015.0	...
4221288	  809.3	  591.4	 4015.0	...
4221289	  809.1	  591.5	 4015.0	...
4221290	  808.8	  591.4	 4016.0	...
4221291	  808.5	  591.4	 4017.0	...
4221292	  808.3	  591.4	 4017.0	...
4221293	  808.3	  591.4	 4017.0	...
4221294	  808.2	  591.5	 4018.0	...
4221295	  808.2	  591.5	 4019.0	...
4221296	  808.3	  591.6	 4021.0	...
4221297	  808.5	  591.6	 4022.0	...
4221298	  808.6	  591.5	 4023.0	...
4221299	  808.6	  591.4	 4024.0	...
4221300	  808.6	  591.2	 4025.0	...
4221301	  808.6	  590.9	 4026.0	...
4221302	  808.6	  590.7	 4026.0	...
4221303	  808.7	  590.7	 4025.0	...
4221304	  808.7	  590.7	 4025.0	...
4221305	  808.7	  590.8	 4026.0	...
4221306	  808.7	  591.1	 4027.0	...
4221307	  808.7	  591.4	 4027.0	...
4221308	  808.7	  591.7	 4027.0	...
4221309	  808.6	  591.7	 4027.0	...
4221310	  808.6	  591.6	 4027.0	...
4221311	  808.6	  591.6	 4029.0	...
4221312	  808.6	  591.6	 4031.0	...
4221313	  808.7	  591.6	 4033.0	...
4221314	  808.7	  591.6	 4033.0	...
4221315	  808.7	  591.7	 4033.0	...
4221316	  808.6	  591.7	 4034.0	...
4221317	  808.5	  591.8	 4035.0	...
4221318	  808.5	  591.7	 4036.0	...
4221319	  808.5	  591.5	 4036.0	...
4221320	  808.2	  591.3	 4035.0	...
4221321	  807.9	  591.2	 4033.0	...
4221322	  807.7	  591.3	 4033.0	...
4221323	  807.4	  591.5	 4033.0	...
4221324	  807.1	  591.9	 4035.0	...
4221325	  807.0	  592.4	 4039.0	...
4221326	  807.1	  592.5	 4041.0	...
4221327	  807.2	  592.5	 4042.0	...
4221328	  807.3	  592.4	 4043.0	...
4221329	  807.1	  592.4	 4043.0	...
4221330	  807.0	  592.3	 4042.0	...
4221331	  806.8	  592.2	 4042.0	...
4221332	  806.8	  592.2	 4042.0	...
4221333	  806.8	  592.3	 4042.0	...
4221334	  806.7	  592.4	 4043.0	...
4221335	  806.6	  592.8	 4044.0	...
4221336	  806.5	  593.1	 4046.0	...
4221337	  806.4	  593.5	 4048.0	...
4221338	  806.4	  593.6	 4050.0	...
4221339	  806.4	  593.6	 4050.0	...
4221340	  806.4	  593.5	 4050.0	...
4221341	  806.4	  593.6	 4050.0	...
4221342	  806.6	  593.9	 4050.0	...
4221343	  806.7	  594.1	 4053.0	...
4221344	  806.8	  594.0	 4055.0	...
4221345	  806.7	  594.2	 4058.0	...
4221346	  806.6	  594.3	 4059.0	...
4221347	  806.3	  594.4	 4060.0	...
4221348	  806.2	  594.3	 4060.0	...
4221349	  806.0	  594.5	 4061.0	...
4221350	  806.0	  594.8	 4063.0	...
4221351	  806.0	  595.0	 4065.0	...
4221352	  805.9	  595.1	 4065.0	...
4221353	  806.0	  594.9	 4065.0	...
4221354	  806.0	  594.6	 4066.0	...
4221355	  806.1	  594.3	 4067.0	...
4221356	  806.1	  594.2	 4069.0	...
4221357	  806.2	  594.1	 4071.0	...
4221358	  806.2	  594.0	 4073.0	...
4221359	  806.3	  594.0	 4073.0	...
4221360	  806.3	  593.8	 4073.0	...
4221361	  806.4	  593.8	 4072.0	...
4221362	  806.5	  593.7	 4071.0	...
4221363	  806.5	  593.6	 4071.0	...
4221364	  806.5	  593.5	 4072.0	...
4221365	  806.5	  593.6	 4073.0	...
4221366	  806.4	  593.7	 4074.0	...
4221367	  806.4	  593.7	 4074.0	...
4221368	  806.5	  593.7	 4074.0	...
4221369	  806.4	  593.5	 4074.0	...
4221370	  806.3	  593.4	 4074.0	...
4221371	  806.0	  593.2	 4075.0	...
4221372	  805.8	  593.2	 4077.0	...
4221373	  805.5	  593.2	 4078.0	...
4221374	  805.5	  593.2	 4079.0	...
4221375	  805.6	  593.2	 4078.0	...
4221376	  805.7	  593.1	 4078.0	...
4221377	  805.8	  593.1	 4077.0	...
4221378	  805.9	  593.1	 4077.0	...
4221379	  805.6	  593.3	 4078.0	...
4221380	  805.2	  593.3	 4078.0	...
4221381	  804.8	  593.5	 4080.0	...
4221382	  804.7	  593.5	 4081.0	...
4221383	  804.7	  593.6	 4083.0	...
4221384	  804.7	  593.6	 4084.0	...
4221385	  804.7	  593.4	 4086.0	...
4221386	  805.0	  593.1	 4089.0	...
4221387	  805.2	  592.8	 4092.0	...
4221388	  805.5	  592.8	 4093.0	...
4221389	  805.5	  592.8	 4097.0	...
4221390	  805.6	  592.9	 4100.0	...
4221391	  805.6	  593.2	 4103.0	...
4221392	  805.5	  593.4	 4106.0	...
4221393	  805.4	  593.7	 4110.0	...
4221394	  805.3	  593.8	 4114.0	...
4221395	  805.3	  593.8	 4114.0	...
4221396	  805.4	  593.7	 4113.0	...
4221397	  805.3	  593.5	 4112.0	...
4221398	  805.2	  593.2	 4113.0	...
4221399	  805.3	  593.0	 4113.0	...
4221400	  805.4	  592.8	 4114.0	...
4221401	  805.5	  592.8	 4114.0	...
4221402	  805.4	  592.8	 4115.0	...
4221403	  805.4	  592.8	 4116.0	...
4221404	  805.5	  592.8	 4117.0	...
4221405	  805.5	  592.8	 4117.0	...
4221406	  805.4	  592.5	 4117.0	...
MSG	4221407 0000 _ Number On
4221407	  805.4	  592.2	 4118.0	...
4221408	  805.4	  592.0	 4122.0	...
4221409	  805.5	  592.4	 4125.0	...
4221410	  805.6	  592.8	 4127.0	...
4221411	  805.7	  593.2	 4127.0	...
4221412	  805.9	  593.2	 4126.0	...
4221413	  806.0	  593.4	 4128.0	...
4221414	  806.0	  593.5	 4130.0	...
4221415	  805.9	  593.7	 4133.0	...
4221416	  805.8	  593.8	 4134.0	...
4221417	  805.6	  593.9	 4134.0	...
4221418	  805.5	  593.9	 4133.0	...
4221419	  805.4	  593.9	 4132.0	...
4221420	  805.4	  593.9	 4131.0	...
4221421	  805.4	  593.9	 4134.0	...
4221422	  805.2	  593.7	 4136.0	...
4221423	  805.1	  593.2	 4139.0	...
4221424	  805.0	  592.8	 4141.0	...
4221425	  805.0	  592.7	 4142.0	...
4221426	  805.3	  592.6	 4142.0	...
4221427	  805.6	  592.7	 4141.0	...
4221428	  805.9	  592.8	 4144.0	...
4221429	  806.0	  592.7	 4149.0	...
4221430	  806.0	  592.3	 4154.0	...
4221431	  806.0	  592.0	 4154.0	...
4221432	  806.2	  592.0	 4154.0	...
4221433	  806.4	  591.9	 4155.0	...
4221434	  806.6	  592.2	 4155.0	...
4221435	  806.5	  592.5	 4156.0	...
4221436	  806.2	  592.9	 4156.0	...
4221437	  805.8	  593.0	 4155.0	...
4221438	  805.8	  593.1	 4156.0	...
4221439	  806.0	  593.3	 4156.0	...
4221440	  806.1	  593.3	 4156.0	...
4221441	  806.1	  593.4	 4157.0	...
4221442	  806.1	  593.5	 4158.0	...
4221443	  806.0	  593.2	 4159.0	...
4221444	  805.8	  593.0	 4160.0	...
4221445	  805.5	  592.7	 4160.0	...
4221446	  805.0	  592.7	 4162.0	...
4221447	  804.8	  592.7	 4164.0	...
4221448	  804.4	  592.6	 4166.0	...
4221449	  804.2	  592.6	 4168.0	...
4221450	  804.1	  592.6	 4170.0	...
4221451	  804.3	  592.5	 4172.0	...
4221452	  804.7	  592.5	 4173.0	...
4221453	  804.9	  592.5	 4174.0	...
4221454	  804.9	  592.5	 4176.0	...
4221455	  804.8	  592.7	 4178.0	...
4221456	  804.8	  592.8	 4180.0	...
4221457	  804.7	  592.9	 4180.0	...
4221458	  804.6	  593.0	 4183.0	...
4221459	  804.5	  593.1	 4186.0	...
4221460	  804.3	  593.2	 4189.0	...
4221461	  804.2	  593.5	 4188.0	...
4221462	  804.2	  593.8	 4187.0	...
4221463	  804.0	  593.8	 4186.0	...
4221464	  803.9	  593.6	 4186.0	...
4221465	  803.9	  593.6	 4187.0	...
4221466	  804.1	  593.8	 4188.0	...
4221467	  804.2	  594.1	 4189.0	...
4221468	  804.2	  594.2	 4190.0	...
4221469	  804.1	  594.3	 4192.0	...
4221470	  804.1	  594.5	 4195.0	...
4221471	  804.2	  594.5	 4198.0	...
4221472	  804.3	  594.5	 4199.0	...
4221473	  804.2	  594.5	 4203.0	...
4221474	  804.1	  594.5	 4205.0	...
4221475	  804.1	  594.5	 4207.0	...
4221476	  804.2	  594.6	 4207.0	...
4221477	  804.4	  594.5	 4207.0	...
4221478	  804.4	  594.4	 4208.0	...
4221479	  804.3	  594.4	 4208.0	...
4221480	  804.1	  594.5	 4209.0	...
4221481	  803.9	  594.6	 4209.0	...
4221482	  803.9	  594.8	 4208.0	...
4221483	  803.9	  594.9	 4211.0	...
4221484	  803.9	  594.9	 4214.0	...
4221485	  803.9	  594.9	 4217.0	...
4221486	  803.9	  594.7	 4217.0	...
4221487	  803.7	  594.4	 4217.0	...
4221488	  803.5	  594.0	 4219.0	...
4221489	  803.5	  594.1	 4221.0	...
4221490	  803.4	  594.5	 4224.0	...
4221491	  803.3	  595.0	 4224.0	...
4221492	  803.1	  595.1	 4225.0	...
4221493	  803.0	  595.2	 4226.0	...
4221494	  803.1	  595.1	 4227.0	...
4221495	  803.2	  595.1	 4227.0	...
4221496	  803.1	  594.8	 4227.0	...
4221497	  802.9	  594.6	 4227.0	...
4221498	  802.8	  594.5	 4228.0	...
4221499	  802.7	  594.5	 4228.0	...
4221500	  802.6	  594.6	 4228.0	...
4221501	  802.5	  594.7	 4229.0	...
4221502	  802.8	  594.6	 4229.0	...
4221503	  803.2	  594.6	 4230.0	...
4221504	  803.5	  594.5	 4231.0	...
4221505	  803.3	  594.6	 4231.0	...
4221506	  803.0	  594.4	 4232.0	...
4221507	  803.1	  594.2	 4233.0	...
4221508	  803.3	  593.8	 4234.0	...
4221509	  803.4	  593.6	 4234.0	...
4221510	  803.3	  593.4	 4235.0	...
4221511	  803.1	  593.4	 4235.0	...
4221512	  803.0	  593.4	 4237.0	...
4221513	  803.0	  593.3	 4238.0	...
4221514	  802.9	  593.2	 4241.0	...
4221515	  802.7	  593.1	 4242.0	...
4221516	  802.4	  593.1	 4242.0	...
4221517	  802.1	  593.1	 4241.0	...
4221518	  802.3	  593.1	 4241.0	...
4221519	  802.6	  593.2	 4242.0	...
4221520	  802.9	  593.2	 4245.0	...
4221521	  803.0	  593.5	 4247.0	...
4221522	  803.1	  593.7	 4248.0	...
4221523	  803.2	  593.4	 4248.0	...
4221524	  803.2	  593.0	 4248.0	...
4221525	  803.2	  592.5	 4248.0	...
4221526	  803.2	  592.3	 4248.0	...
4221527	  803.1	  592.1	 4248.0	...
4221528	  803.2	  592.0	 4249.0	...
4221529	  803.2	  591.9	 4251.0	...
4221530	  803.2	  591.8	 4253.0	...
4221531	  803.3	  591.8	 4255.0	...
4221532	  803.4	  591.8	 4258.0	...
4221533	  803.4	  591.8	 4259.0	...
4221534	  803.4	  591.8	 4262.0	...
4221535	  803.4	  591.8	 4264.0	...
4221536	  803.5	  591.8	 4266.0	...
4221537	  803.5	  591.8	 4269.0	...
4221538	  803.6	  591.8	 4272.0	...
4221539	  803.6	  591.9	 4275.0	...
4221540	  803.5	  591.8	 4276.0	...
4221541	  803.4	  591.8	 4276.0	...
4221542	  803.3	  591.8	 4276.0	...
4221543	  803.5	  591.9	 4276.0	...
4221544	  803.6	  591.9	 4276.0	...
4221545	  803.6	  591.9	 4276.0	...
4221546	  803.4	  592.0	 4277.0	...
4221547	  803.5	  592.1	 4278.0	...
4221548	  803.7	  592.0	 4280.0	...
4221549	  803.7	  591.9	 4283.0	...
4221550	  803.4	  592.1	 4284.0	...
4221551	  803.2	  592.4	 4285.0	...
4221552	  803.4	  592.6	 4286.0	...
4221553	  803.6	  592.5	 4287.0	...
4221554	  803.8	  592.5	 4288.0	...
4221555	  803.9	  592.5	 4292.0	...
4221556	  804.0	  592.3	 4295.0	...
4221557	  804.1	  592.1	 4298.0	...
4221558	  804.2	  591.9	 4298.0	...
4221559	  804.2	  591.9	 4298.0	...
4221560	  804.1	  591.9	 4299.0	...
4221561	  804.1	  591.8	 4300.0	...
4221562	  803.9	  591.9	 4301.0	...
4221563	  803.8	  592.1	 4301.0	...
4221564	  803.6	  592.3	 4301.0	...
4221565	  803.6	  592.4	 4302.0	...
4221566	  803.6	  592.6	 4302.0	...
4221567	  803.6	  592.7	 4302.0	...
4221568	  803.6	  592.9	 4302.0	...
4221569	  803.6	  593.2	 4301.0	...
4221570	  803.5	  593.5	 4300.0	...
4221571	  803.4	  593.7	 4302.0	...
4221572	  803.4	  593.5	 4303.0	...
4221573	  803.6	  593.2	 4305.0	...
4221574	  803.8	  592.8	 4305.0	...
4221575	  804.0	  592.7	 4306.0	...
4221576	  804.0	  592.7	 4307.0	...
4221577	  803.6	  592.8	 4308.0	...
4221578	  803.2	  592.8	 4309.0	...
4221579	  803.3	  592.7	 4310.0	...
4221580	  803.6	  592.6	 4311.0	...
4221581	  803.8	  592.9	 4312.0	...
4221582	  803.6	  593.1	 4313.0	...
4221583	  803.4	  593.4	 4314.0	...
4221584	  803.4	  593.2	 4316.0	...
4221585	  803.4	  593.2	 4316.0	...
4221586	  803.4	  593.2	 4318.0	...
4221587	  803.5	  593.4	 4320.0	...
4221588	  803.5	  593.4	 4323.0	...
4221589	  803.5	  593.2	 4324.0	...
4221590	  803.6	  593.2	 4325.0	...
4221591	  803.6	  593.2	 4326.0	...
4221592	  803.7	  593.4	 4326.0	...
4221593	  803.7	  593.5	 4325.0	...
4221594	  803.6	  593.5	 4327.0	...
4221595	  803.3	  593.5	 4329.0	...
4221596	  803.1	  593.4	 4331.0	...
4221597	  803.1	  593.4	 4331.0	...
4221598	  803.1	  593.2	 4331.0	...
4221599	  803.0	  593.0	 4332.0	...
4221600	  802.8	  592.8	 4333.0	...
4221601	  802.6	  592.7	 4333.0	...
4221602	  802.7	  592.9	 4334.0	...
4221603	  802.6	  593.2	 4335.0	...
4221604	  802.6	  593.6	 4334.0	...
4221605	  802.5	  593.5	 4334.0	...
4221606	  802.6	  593.4	 4333.0	...
4221607	  802.8	  593.3	 4334.0	...
4221608	  803.0	  593.5	 4337.0	...
4221609	  803.2	  593.7	 4339.0	...
4221610	  803.3	  593.7	 4342.0	...
4221611	  803.3	  593.4	 4342.0	...
4221612	  803.2	  593.5	 4342.0	...
4221613	  803.2	  593.8	 4343.0	...
4221614	  803.1	  593.7	 4343.0	...
4221615	  802.8	  593.3	 4343.0	...
4221616	  802.5	  593.1	 4343.0	...
4221617	  802.5	  593.1	 4343.0	...
4221618	  802.8	  593.1	 4343.0	...
4221619	  802.8	  593.1	 4343.0	...
4221620	  802.6	  593.2	 4343.0	...
4221621	  802.3	  593.4	 4344.0	...
4221622	  802.3	  593.9	 4344.0	...
4221623	  802.4	  594.4	 4344.0	...
4221624	  802.5	  594.5	 4344.0	...
4221625	  802.4	  594.3	 4347.0	...
4221626	  802.4	  594.0	 4350.0	...
4221627	  802.4	  593.9	 4356.0	...
4221628	  802.4	  593.8	 4358.0	...
4221629	  802.3	  593.6	 4361.0	...
4221630	  802.2	  593.3	 4361.0	...
4221631	  802.1	  592.7	 4361.0	...
4221632	  802.0	  592.1	 4361.0	...
4221633	  801.9	  591.7	 4360.0	...
4221634	  802.0	  591.0	 4360.0	...
4221635	  802.5	  590.4	 4361.0	...
4221636	  803.1	  589.3	 4363.0	...
EFIX R   4220564	4221636	1073	  813.6	  593.3	   4088
SSACC R  4221637
4221637	  804.2	  588.6	 4364.0	...
4221638	  805.2	  587.8	 4364.0	...
4221639	  807.3	  587.2	 4364.0	...
4221640	  809.6	  586.3	 4364.0	...
4221641	  811.9	  585.2	 4367.0	...
4221642	  813.6	  584.1	 4371.0	...
ESACC R  4221637	4221642	6	  804.2	  588.6	  813.6	  584.1	   0.22	     38
SFIX R   4221643
4221643	  814.9	  582.9	 4372.0	...
4221644	  815.9	  582.2	 4371.0	...
4221645	  816.6	  581.8	 4369.0	...
4221646	  816.9	  581.8	 4368.0	...
4221647	  816.6	  581.8	 4368.0	...
4221648	  815.9	  581.7	 4368.0	...
4221649	  815.1	  581.7	 4369.0	...
4221650	  814.1	  581.4	 4370.0	...
4221651	  813.3	  580.9	 4370.0	...
4221652	  812.0	  580.3	 4370.0	...
4221653	  811.2	  579.6	 4369.0	...
4221654	  810.3	  579.2	 4369.0	...
4221655	  809.6	  578.8	 4370.0	...
4221656	  808.8	  578.3	 4372.0	...
4221657	  808.1	  577.8	 4374.0	...
4221658	  807.7	  577.5	 4374.0	...
4221659	  807.6	  577.5	 4375.0	...
4221660	  807.6	  577.7	 4376.0	...
4221661	  807.8	  578.4	 4376.0	...
4221662	  808.1	  579.1	 4376.0	...
4221663	  808.3	  579.9	 4376.0	...
4221664	  808.3	  580.4	 4376.0	...
4221665	  808.2	  580.9	 4376.0	...
4221666	  808.1	  581.3	 4376.0	...
4221667	  808.0	  581.5	 4374.0	...
4221668	  807.8	  582.1	 4374.0	...
4221669	  807.6	  582.5	 4375.0	...
4221670	  807.1	  582.8	 4377.0	...
4221671	  807.0	  583.0	 4378.0	...
4221672	  806.9	  583.3	 4381.0	...
4221673	  806.9	  583.1	 4383.0	...
4221674	  806.9	  582.8	 4386.0	...
4221675	  806.8	  582.5	 4388.0	...
4221676	  806.8	  582.6	 4390.0	...
4221677	  806.8	  583.0	 4390.0	...
4221678	  806.8	  583.2	 4390.0	...
4221679	  806.9	  583.4	 4390.0	...
4221680	  806.9	  583.5	 4390.0	...
4221681	  806.9	  583.7	 4390.0	...
4221682	  807.0	  584.1	 4391.0	...
4221683	  807.0	  584.2	 4391.0	...
4221684	  806.8	  584.4	 4392.0	...
4221685	  806.7	  584.4	 4391.0	...
4221686	  806.7	  584.5	 4390.0	...
4221687	  806.8	  584.5	 4391.0	...
4221688	  806.8	  584.4	 4393.0	...
4221689	  806.8	  584.3	 4396.0	...
4221690	  806.8	  584.1	 4397.0	...
4221691	  806.7	  584.0	 4398.0	...
4221692	  806.8	  584.0	 4399.0	...
4221693	  807.0	  583.9	 4398.0	...
4221694	  807.1	  583.8	 4398.0	...
4221695	  807.2	  583.8	 4399.0	...
4221696	  807.0	  583.9	 4400.0	...
4221697	  806.8	  584.0	 4402.0	...
4221698	  806.5	  584.0	 4402.0	...
4221699	  806.4	  584.1	 4401.0	...
4221700	  806.2	  584.2	 4401.0	...
4221701	  806.1	  584.1	 4402.0	...
4221702	  806.0	  584.1	 4404.0	...
4221703	  806.6	  584.0	 4406.0	...
4221704	  807.3	  584.1	 4406.0	...
4221705	  807.9	  584.1	 4406.0	...
4221706	  807.9	  584.1	 4406.0	...
4221707	  807.8	  583.9	 4407.0	...
4221708	  807.8	  583.9	 4409.0	...
4221709	  807.8	  584.2	 4409.0	...
4221710	  807.7	  584.6	 4409.0	...
4221711	  807.5	  584.7	 4408.0	...
4221712	  807.4	  584.7	 4410.0	...
4221713	  807.5	  584.7	 4411.0	...
4221714	  807.4	  584.7	 4413.0	...
4221715	  807.3	  584.8	 4414.0	...
4221716	  807.1	  584.9	 4415.0	...
4221717	  807.1	  584.7	 4416.0	...
4221718	  807.2	  584.5	 4416.0	...
4221719	  807.3	  584.5	 4416.0	...
4221720	  807.5	  584.6	 4416.0	...
MSG	4221721 0000 _ Number Off
4221721	  807.5	  584.5	 4416.0	...
4221722	  807.5	  584.3	 4416.0	...
4221723	  807.4	  584.0	 4416.0	...
4221724	  807.4	  584.1	 4417.0	...
4221725	  807.4	  584.3	 4418.0	...
4221726	  807.5	  584.6	 4419.0	...
4221727	  807.6	  584.7	 4420.0	...
4221728	  807.5	  584.9	 4420.0	...
4221729	  807.2	  584.9	 4420.0	...
4221730	  807.0	  584.7	 4420.0	...
4221731	  806.9	  584.4	 4420.0	...
4221732	  806.9	  584.1	 4420.0	...
4221733	  806.9	  584.2	 4420.0	...
4221734	  807.0	  584.3	 4421.0	...
4221735	  807.1	  584.3	 4421.0	...
4221736	  807.1	  584.2	 4423.0	...
4221737	  807.2	  584.1	 4424.0	...
4221738	  807.2	  584.2	 4426.0	...
4221739	  807.3	  584.4	 4426.0	...
4221740	  807.1	  584.6	 4426.0	...
4221741	  807.0	  584.5	 4427.0	...
4221742	  806.8	  584.5	 4428.0	...
4221743	  806.9	  584.6	 4428.0	...
4221744	  806.9	  584.8	 4429.0	...
4221745	  807.0	  585.0	 4428.0	...
4221746	  807.1	  585.2	 4428.0	...
4221747	  807.0	  585.3	 4428.0	...
4221748	  806.9	  585.2	 4429.0	...
4221749	  806.7	  585.0	 4430.0	...
4221750	  806.6	  585.0	 4430.0	...
4221751	  806.5	  585.0	 4430.0	...
4221752	  806.5	  585.1	 4429.0	...
4221753	  806.4	  585.1	 4429.0	...
4221754	  806.3	  585.2	 4430.0	...
4221755	  806.3	  585.3	 4430.0	...
4221756	  806.3	  585.3	 4430.0	...
4221757	  806.3	  585.2	 4428.0	...
4221758	  806.2	  585.2	 4427.0	...
4221759	  806.0	  585.3	 4428.0	...
4221760	  805.9	  585.3	 4432.0	...
4221761	  805.8	  585.5	 4436.0	...
4221762	  805.8	  585.5	 4434.0	...
4221763	  805.9	  585.6	 4431.0	...
4221764	  805.9	  585.7	 4429.0	...
4221765	  805.9	  585.8	 4429.0	...
4221766	  806.0	  585.8	 4429.0	...
4221767	  806.0	  585.7	 4429.0	...
4221768	  805.8	  585.5	 4428.0	...
4221769	  805.5	  585.3	 4430.0	...
4221770	  805.2	  585.2	 4433.0	...
4221771	  805.0	  585.1	 4434.0	...
4221772	  805.1	  585.3	 4431.0	...
4221773	  805.3	  585.5	 4427.0	...
4221774	  805.5	  585.8	 4426.0	...
4221775	  805.6	  585.9	 4425.0	...
4221776	  805.6	  585.9	 4425.0	...
4221777	  805.7	  585.7	 4426.0	...
4221778	  805.7	  585.7	 4426.0	...
4221779	  805.8	  585.6	 4426.0	...
4221780	  805.8	  585.6	 4426.0	...
4221781	  805.5	  585.5	 4427.0	...
4221782	  805.2	  585.4	 4430.0	...
4221783	  804.9	  585.4	 4434.0	...
4221784	  804.9	  585.4	 4438.0	...
4221785	  805.0	  585.4	 4439.0	...
4221786	  805.2	  585.2	 4438.0	...
4221787	  805.1	  585.0	 4436.0	...
4221788	  805.1	  584.7	 4432.0	...
4221789	  805.0	  584.7	 4430.0	...
4221790	  805.1	  584.8	 4428.0	...
4221791	  805.1	  584.7	 4429.0	...
4221792	  805.2	  584.6	 4430.0	...
4221793	  805.2	  584.6	 4431.0	...
4221794	  805.0	  584.7	 4432.0	...
4221795	  804.7	  584.7	 4433.0	...
4221796	  804.5	  584.6	 4435.0	...
4221797	  804.5	  584.5	 4434.0	...
4221798	  804.7	  584.4	 4431.0	...
4221799	  804.8	  584.3	 4430.0	...
4221800	  805.0	  584.2	 4432.0	...
4221801	  805.0	  584.1	 4434.0	...
4221802	  805.0	  584.1	 4435.0	...
4221803	  804.9	  584.2	 4436.0	...
4221804	  804.8	  584.3	 4437.0	...
4221805	  804.7	  584.5	 4437.0	...
4221806	  804.7	  584.5	 4437.0	...
4221807	  804.7	  584.4	 4436.0	...
4221808	  804.6	  584.3	 4436.0	...
4221809	  804.6	  584.0	 4436.0	...
4221810	  804.7	  583.7	 4436.0	...
4221811	  804.8	  583.5	 4436.0	...
4221812	  804.9	  583.5	 4436.0	...
4221813	  804.8	  583.6	 4438.0	...
4221814	  804.8	  583.6	 4439.0	...
4221815	  804.8	  583.8	 4439.0	...
4221816	  804.8	  584.0	 4439.0	...
4221817	  804.6	  584.3	 4439.0	...
4221818	  804.3	  584.3	 4438.0	...
4221819	  804.2	  584.3	 4438.0	...
4221820	  804.2	  584.2	 4438.0	...
4221821	  804.3	  584.3	 4438.0	...
4221822	  804.7	  584.0	 4440.0	...
4221823	  804.9	  583.7	 4444.0	...
4221824	  805.3	  583.4	 4447.0	...
4221825	  805.4	  583.5	 4447.0	...
4221826	  805.4	  583.5	 4447.0	...
4221827	  805.2	  583.5	 4448.0	...
4221828	  805.0	  583.5	 4448.0	...
4221829	  804.9	  583.6	 4448.0	...
4221830	  804.9	  583.5	 4448.0	...
4221831	  804.8	  583.5	 4447.0	...
4221832	  804.7	  583.4	 4446.0	...
4221833	  804.7	  583.5	 4446.0	...
4221834	  804.7	  583.7	 4447.0	...
4221835	  804.7	  583.9	 4448.0	...
4221836	  804.8	  584.1	 4447.0	...
4221837	  804.9	  584.1	 4447.0	...
4221838	  804.9	  583.9	 4448.0	...
4221839	  804.9	  583.7	 4449.0	...
4221840	  804.8	  583.4	 4449.0	...
4221841	  804.8	  583.3	 4449.0	...
4221842	  804.8	  583.3	 4452.0	...
4221843	  804.5	  583.4	 4454.0	...
4221844	  804.4	  583.5	 4456.0	...
4221845	  804.2	  583.7	 4454.0	...
4221846	  804.2	  583.9	 4452.0	...
4221847	  804.4	  583.9	 4451.0	...
4221848	  804.5	  583.9	 4453.0	...
4221849	  804.6	  583.9	 4454.0	...
4221850	  804.6	  583.9	 4455.0	...
4221851	  804.7	  584.0	 4455.0	...
4221852	  804.8	  584.4	 4456.0	...
4221853	  804.8	  584.9	 4458.0	...
4221854	  804.8	  585.3	 4460.0	...
4221855	  804.7	  585.0	 4459.0	...
4221856	  804.5	  584.8	 4458.0	...
4221857	  804.4	  584.5	 4457.0	...
4221858	  804.3	  584.4	 4457.0	...
4221859	  804.5	  584.2	 4457.0	...
4221860	  804.6	  584.0	 4459.0	...
4221861	  804.4	  583.9	 4461.0	...
4221862	  804.1	  583.7	 4463.0	...
4221863	  803.8	  583.7	 4463.0	...
4221864	  803.8	  583.8	 4460.0	...
4221865	  803.8	  584.0	 4458.0	...
4221866	  803.8	  584.1	 4457.0	...
4221867	  803.7	  584.2	 4458.0	...
4221868	  803.7	  584.7	 4459.0	...
4221869	  803.6	  585.1	 4459.0	...
4221870	  803.5	  585.3	 4460.0	...
4221871	  803.5	  585.1	 4461.0	...
4221872	  803.6	  585.1	 4461.0	...
4221873	  803.8	  585.2	 4461.0	...
4221874	  803.9	  585.3	 4461.0	...
4221875	  804.0	  585.4	 4462.0	...
4221876	  803.8	  585.5	 4462.0	...
4221877	  803.6	  585.6	 4463.0	...
4221878	  803.5	  585.6	 4464.0	...
4221879	  803.5	  585.5	 4465.0	...
4221880	  803.6	  585.4	 4465.0	...
4221881	  803.7	  585.4	 4465.0	...
4221882	  803.7	  585.4	 4466.0	...
4221883	  803.7	  585.4	 4467.0	...
4221884	  803.7	  585.3	 4468.0	...
4221885	  803.7	  585.2	 4469.0	...
4221886	  803.8	  585.0	 4470.0	...
4221887	  803.9	  585.1	 4471.0	...
4221888	  803.9	  585.3	 4472.0	...
4221889	  803.8	  585.5	 4471.0	...
4221890	  803.7	  585.5	 4472.0	...
4221891	  803.7	  585.5	 4472.0	...
4221892	  803.5	  585.6	 4472.0	...
4221893	  803.4	  585.7	 4472.0	...
4221894	  803.2	  585.7	 4472.0	...
4221895	  803.2	  586.0	 4472.0	...
4221896	  803.3	  586.2	 4472.0	...
4221897	  803.3	  586.4	 4472.0	...
4221898	  803.4	  586.3	 4474.0	...
4221899	  803.4	  586.8	 4476.0	...
4221900	  803.4	  587.4	 4478.0	...
4221901	  803.4	  587.9	 4478.0	...
4221902	  803.2	  587.9	 4477.0	...
4221903	  803.1	  587.9	 4477.0	...
4221904	  803.1	  587.9	 4477.0	...
4221905	  803.1	  587.9	 4478.0	...
4221906	  803.1	  587.9	 4479.0	...
4221907	  803.1	  587.7	 4478.0	...
4221908	  803.1	  587.5	 4479.0	...
4221909	  803.1	  587.4	 4479.0	...
4221910	  803.0	  587.4	 4479.0	...
4221911	  803.0	  587.4	 4478.0	...
4221912	  802.9	  587.4	 4476.0	...
4221913	  802.9	  587.4	 4475.0	...
4221914	  802.8	  587.4	 4475.0	...
4221915	  802.8	  587.5	 4475.0	...
4221916	  802.7	  587.5	 4476.0	...
4221917	  802.8	  587.5	 4476.0	...
4221918	  802.8	  587.5	 4476.0	...
4221919	  802.9	  587.6	 4475.0	...
4221920	  802.7	  587.6	 4476.0	...
4221921	  802.5	  587.6	 4477.0	...
4221922	  802.4	  587.4	 4477.0	...
4221923	  802.5	  587.2	 4477.0	...
4221924	  802.7	  587.1	 4477.0	...
4221925	  802.7	  587.0	 4477.0	...
4221926	  802.8	  586.9	 4478.0	...
4221927	  803.0	  586.8	 4479.0	...
4221928	  803.1	  586.8	 4480.0	...
4221929	  803.1	  586.7	 4480.0	...
4221930	  803.1	  586.6	 4478.0	...
MSG	4221931 0000 _ Number On
4221931	  803.1	  587.0	 4476.0	...
4221932	  803.1	  587.6	 4474.0	...
4221933	  803.1	  588.1	 4473.0	...
4221934	  803.1	  588.1	 4473.0	...
4221935	  803.1	  588.1	 4473.0	...
4221936	  803.2	  588.1	 4472.0	...
4221937	  803.3	  588.0	 4471.0	...
4221938	  803.4	  587.9	 4470.0	...
4221939	  803.4	  587.8	 4472.0	...
4221940	  803.3	  587.2	 4475.0	...
4221941	  803.2	  586.6	 4478.0	...
4221942	  803.1	  586.1	 4478.0	...
4221943	  803.1	  586.1	 4478.0	...
4221944	  803.1	  586.1	 4478.0	...
4221945	  803.1	  586.2	 4477.0	...
4221946	  803.1	  586.2	 4477.0	...
4221947	  803.2	  586.2	 4478.0	...
4221948	  803.3	  586.3	 4479.0	...
4221949	  803.3	  586.3	 4480.0	...
4221950	  803.3	  586.7	 4481.0	...
4221951	  803.6	  587.0	 4480.0	...
4221952	  803.9	  587.3	 4478.0	...
4221953	  803.9	  587.1	 4477.0	...
4221954	  803.7	  586.8	 4477.0	...
4221955	  803.5	  586.7	 4478.0	...
4221956	  803.5	  586.8	 4479.0	...
4221957	  803.8	  586.9	 4479.0	...
4221958	  804.0	  587.0	 4481.0	...
4221959	  804.2	  587.0	 4483.0	...
4221960	  804.2	  586.8	 4484.0	...
4221961	  804.3	  586.7	 4483.0	...
4221962	  804.4	  586.7	 4483.0	...
4221963	  804.3	  586.8	 4483.0	...
4221964	  804.3	  586.8	 4482.0	...
4221965	  804.3	  586.9	 4481.0	...
4221966	  804.4	  587.1	 4480.0	...
4221967	  804.4	  587.4	 4480.0	...
4221968	  804.4	  587.7	 4481.0	...
4221969	  804.4	  587.8	 4481.0	...
4221970	  804.4	  587.9	 4483.0	...
4221971	  804.4	  587.8	 4483.0	...
4221972	  804.4	  587.8	 4484.0	...
4221973	  804.6	  588.0	 4485.0	...
4221974	  804.8	  588.2	 4485.0	...
4221975	  805.1	  588.4	 4486.0	...
4221976	  804.9	  588.6	 4484.0	...
4221977	  804.7	  588.9	 4482.0	...
4221978	  804.4	  589.1	 4479.0	...
4221979	  804.3	  588.9	 4479.0	...
4221980	  804.2	  588.8	 4479.0	...
4221981	  804.1	  588.9	 4479.0	...
4221982	  804.0	  588.7	 4479.0	...
4221983	  803.9	  588.4	 4479.0	...
4221984	  803.8	  588.4	 4479.0	...
4221985	  803.8	  588.6	 4479.0	...
4221986	  803.8	  588.8	 4477.0	...
4221987	  803.8	  588.8	 4475.0	...
4221988	  803.8	  588.4	 4472.0	...
4221989	  803.8	  588.1	 4471.0	...
4221990	  803.9	  587.7	 4470.0	...
4221991	  804.0	  587.6	 4469.0	...
4221992	  804.3	  587.5	 4470.0	...
4221993	  804.6	  587.3	 4471.0	...
4221994	  804.8	  587.2	 4472.0	...
4221995	  804.8	  587.1	 4474.0	...
4221996	  804.7	  587.1	 4475.0	...
4221997	  804.6	  587.1	 4474.0	...
4221998	  804.5	  587.0	 4473.0	...
4221999	  804.7	  587.0	 4474.0	...
4222000	  804.8	  587.0	 4476.0	...
4222001	  804.9	  587.2	 4477.0	...
4222002	  804.7	  587.4	 4476.0	...
4222003	  804.5	  587.6	 4474.0	...
4222004	  804.5	  587.8	 4473.0	...
4222005	  804.4	  587.6	 4473.0	...
4222006	  804.6	  587.4	 4475.0	...
4222007	  804.8	  587.2	 4477.0	...
4222008	  804.8	  587.1	 4476.0	...
4222009	  804.4	  587.1	 4475.0	...
4222010	  803.8	  587.3	 4475.0	...
4222011	  803.5	  587.4	 4475.0	...
4222012	  802.7	  587.4	 4474.0	...
4222013	  801.9	  587.2	 4475.0	...
4222014	  800.8	  586.5	 4476.0	...
4222015	  799.9	  585.5	 4476.0	...
4222016	  798.9	  584.6	 4475.0	...
4222017	  798.2	  583.4	 4473.0	...
4222018	  798.1	  582.7	 4471.0	...
4222019	  798.0	  581.4	 4471.0	...
4222020	  798.1	  580.8	 4470.0	...
4222021	  798.6	  579.9	 4472.0	...
4222022	  799.5	  579.4	 4473.0	...
4222023	  800.3	  579.0	 4475.0	...
4222024	  801.4	  579.0	 4476.0	...
4222025	  802.3	  579.3	 4476.0	...
4222026	  803.2	  579.6	 4476.0	...
4222027	  803.2	  580.2	 4476.0	...
4222028	  803.2	  581.2	 4474.0	...
4222029	  803.9	  582.3	 4472.0	...
4222030	  804.7	  583.4	 4471.0	...
4222031	  805.9	  584.3	 4471.0	...
4222032	  807.1	  584.9	 4472.0	...
4222033	  808.6	  585.2	 4474.0	...
4222034	  810.5	  585.1	 4476.0	...
4222035	  812.6	  584.9	 4474.0	...
4222036	  814.3	  584.8	 4472.0	...
4222037	  815.6	  584.6	 4471.0	...
4222038	  816.4	  584.4	 4472.0	...
4222039	  817.1	  584.6	 4474.0	...
4222040	  817.7	  585.0	 4476.0	...
4222041	  817.9	  585.6	 4477.0	...
4222042	  817.8	  585.9	 4477.0	...
4222043	  817.5	  586.8	 4477.0	...
4222044	  816.5	  587.7	 4478.0	...
4222045	  815.7	  588.3	 4480.0	...
4222046	  814.4	  588.4	 4481.0	...
4222047	  813.3	  588.2	 4480.0	...
4222048	  812.1	  588.0	 4477.0	...
4222049	  811.4	  587.9	 4475.0	...
4222050	  810.9	  587.5	 4475.0	...
4222051	  810.5	  587.2	 4476.0	...
4222052	  810.3	  587.0	 4478.0	...
4222053	  810.2	  587.1	 4479.0	...
4222054	  810.2	  587.3	 4479.0	...
4222055	  810.2	  587.3	 4479.0	...
4222056	  810.2	  587.3	 4481.0	...
4222057	  810.5	  587.1	 4482.0	...
4222058	  810.8	  587.0	 4483.0	...
4222059	  811.2	  587.0	 4481.0	...
4222060	  811.1	  587.1	 4480.0	...
4222061	  811.1	  587.2	 4479.0	...
4222062	  811.1	  587.2	 4479.0	...
4222063	  811.0	  587.2	 4479.0	...
4222064	  810.7	  587.2	 4479.0	...
4222065	  810.4	  587.3	 4480.0	...
4222066	  810.0	  587.3	 4481.0	...
4222067	  810.1	  587.4	 4481.0	...
4222068	  810.3	  587.5	 4481.0	...
4222069	  810.5	  587.8	 4481.0	...
4222070	  810.5	  588.1	 4482.0	...
4222071	  810.5	  588.3	 4483.0	...
4222072	  810.8	  588.2	 4482.0	...
4222073	  811.0	  587.8	 4481.0	...
4222074	  811.3	  587.6	 4481.0	...
4222075	  811.3	  587.4	 4482.0	...
4222076	  811.3	  587.6	 4483.0	...
4222077	  811.4	  587.7	 4483.0	...
4222078	  811.4	  587.6	 4484.0	...
4222079	  811.3	  587.4	 4484.0	...
4222080	  811.2	  587.5	 4486.0	...
4222081	  811.2	  587.7	 4487.0	...
4222082	  811.3	  588.0	 4485.0	...
4222083	  811.3	  588.0	 4482.0	...
4222084	  811.4	  588.0	 4481.0	...
4222085	  811.4	  588.1	 4482.0	...
4222086	  811.4	  588.2	 4484.0	...
4222087	  811.4	  588.3	 4483.0	...
4222088	  811.3	  588.4	 4483.0	...
4222089	  811.2	  588.6	 4484.0	...
4222090	  811.2	  588.7	 4485.0	...
4222091	  811.2	  588.7	 4484.0	...
4222092	  811.1	  588.8	 4483.0	...
4222093	  811.1	  588.8	 4482.0	...
4222094	  811.0	  588.8	 4482.0	...
4222095	  810.9	  588.6	 4481.0	...
4222096	  810.8	  588.4	 4479.0	...
4222097	  810.7	  588.2	 4479.0	...
4222098	  810.6	  588.2	 4479.0	...
4222099	  810.5	  588.1	 4481.0	...
4222100	  810.8	  588.0	 4483.0	...
4222101	  811.2	  587.8	 4483.0	...
4222102	  811.6	  587.6	 4482.0	...
4222103	  811.6	  587.5	 4480.0	...
4222104	  811.6	  587.5	 4479.0	...
4222105	  811.7	  587.6	 4477.0	...
4222106	  811.8	  587.7	 4476.0	...
4222107	  811.8	  587.6	 4477.0	...
4222108	  811.9	  587.4	 4478.0	...
4222109	  811.9	  587.4	 4478.0	...
4222110	  811.9	  587.6	 4478.0	...
4222111	  812.0	  587.5	 4478.0	...
4222112	  812.2	  587.1	 4478.0	...
4222113	  812.4	  586.8	 4478.0	...
4222114	  812.5	  586.9	 4478.0	...
4222115	  812.9	  586.9	 4479.0	...
4222116	  813.1	  586.9	 4479.0	...
4222117	  813.3	  586.9	 4481.0	...
4222118	  813.3	  586.9	 4481.0	...
4222119	  813.4	  587.0	 4482.0	...
4222120	  813.5	  587.0	 4482.0	...
4222121	  813.7	  587.0	 4482.0	...
4222122	  813.7	  587.0	 4482.0	...
4222123	  813.6	  587.0	 4482.0	...
4222124	  813.3	  587.1	 4483.0	...
4222125	  813.1	  587.1	 4483.0	...
4222126	  813.0	  587.0	 4482.0	...
4222127	  813.0	  587.3	 4481.0	...
4222128	  813.0	  587.7	 4480.0	...
4222129	  812.9	  588.2	 4480.0	...
4222130	  812.9	  588.2	 4480.0	...
4222131	  813.0	  588.2	 4479.0	...
4222132	  812.7	  588.2	 4479.0	...
4222133	  812.3	  588.3	 4479.0	...
4222134	  812.0	  588.3	 4479.0	...
4222135	  812.2	  588.4	 4478.0	...
4222136	  812.3	  588.4	 4477.0	...
4222137	  812.3	  588.3	 4477.0	...
4222138	  812.2	  588.1	 4477.0	...
4222139	  812.2	  587.9	 4477.0	...
4222140	  812.1	  587.8	 4477.0	...
4222141	  812.0	  587.7	 4475.0	...
4222142	  812.0	  587.6	 4474.0	...
4222143	  812.1	  587.6	 4473.0	...
4222144	  812.3	  587.7	 4473.0	...
4222145	  812.4	  587.2	 4476.0	...
4222146	  812.3	  586.7	 4480.0	...
4222147	  812.0	  586.3	 4481.0	...
4222148	  811.8	  586.3	 4479.0	...
4222149	  811.7	  586.4	 4477.0	...
4222150	  811.9	  586.8	 4478.0	...
4222151	  812.2	  587.3	 4478.0	...
4222152	  812.4	  587.6	 4479.0	...
4222153	  812.5	  587.5	 4480.0	...
4222154	  812.5	  587.5	 4482.0	...
4222155	  812.6	  587.6	 4482.0	...
4222156	  812.6	  587.7	 4483.0	...
4222157	  812.6	  587.8	 4482.0	...
4222158	  812.7	  587.9	 4482.0	...
4222159	  812.7	  587.9	 4481.0	...
4222160	  812.7	  588.0	 4478.0	...
4222161	  812.6	  588.1	 4476.0	...
4222162	  812.5	  588.1	 4476.0	...
4222163	  812.7	  588.1	 4478.0	...
4222164	  812.7	  588.1	 4481.0	...
4222165	  812.8	  588.1	 4480.0	...
4222166	  812.8	  587.9	 4480.0	...
4222167	  812.7	  587.8	 4479.0	...
4222168	  812.6	  587.6	 4478.0	...
4222169	  812.6	  587.6	 4477.0	...
4222170	  812.6	  587.9	 4477.0	...
4222171	  812.8	  588.2	 4478.0	...
4222172	  812.9	  588.5	 4478.0	...
4222173	  813.0	  588.4	 4478.0	...
4222174	  813.3	  588.3	 4478.0	...
4222175	  813.6	  588.1	 4478.0	...
4222176	  813.7	  587.8	 4478.0	...
4222177	  813.5	  587.9	 4477.0	...
4222178	  813.3	  588.3	 4476.0	...
4222179	  813.3	  588.6	 4475.0	...
4222180	  813.4	  588.7	 4475.0	...
4222181	  813.6	  588.8	 4475.0	...
4222182	  813.8	  588.4	 4475.0	...
4222183	  813.8	  587.9	 4474.0	...
4222184	  813.7	  587.6	 4474.0	...
4222185	  813.6	  587.7	 4474.0	...
4222186	  813.6	  587.8	 4475.0	...
4222187	  813.6	  587.9	 4475.0	...
4222188	  813.6	  588.2	 4474.0	...
4222189	  813.7	  588.4	 4474.0	...
4222190	  813.9	  588.6	 4476.0	...
4222191	  814.2	  588.8	 4479.0	...
4222192	  814.5	  589.1	 4482.0	...
4222193	  814.8	  589.3	 4483.0	...
4222194	  815.1	  589.3	 4482.0	...
4222195	  815.3	  589.2	 4482.0	...
4222196	  815.4	  589.1	 4482.0	...
4222197	  815.5	  588.8	 4482.0	...
4222198	  815.5	  588.6	 4482.0	...
4222199	  815.5	  588.7	 4481.0	...
4222200	  815.5	  589.1	 4480.0	...
4222201	  815.6	  589.4	 4480.0	...
4222202	  815.6	  589.2	 4480.0	...
4222203	  815.7	  589.1	 4479.0	...
4222204	  815.8	  588.9	 4478.0	...
4222205	  815.8	  588.9	 4477.0	...
4222206	  815.8	  588.9	 4475.0	...
4222207	  815.8	  588.5	 4472.0	...
4222208	  816.0	  588.0	 4471.0	...
4222209	  816.1	  587.6	 4472.0	...
4222210	  816.2	  587.5	 4472.0	...
4222211	  816.2	  587.5	 4472.0	...
4222212	  816.1	  587.8	 4471.0	...
4222213	  816.0	  588.2	 4470.0	...
4222214	  815.7	  588.5	 4468.0	...
4222215	  815.3	  588.3	 4466.0	...
4222216	  815.1	  588.1	 4466.0	...
4222217	  815.1	  588.0	 4468.0	...
4222218	  815.2	  588.0	 4468.0	...
4222219	  815.3	  588.1	 4468.0	...
4222220	  815.3	  588.1	 4469.0	...
4222221	  815.3	  588.1	 4470.0	...
4222222	  815.2	  588.2	 4471.0	...
4222223	  815.2	  588.1	 4470.0	...
4222224	  815.2	  588.0	 4469.0	...
4222225	  815.0	  587.8	 4469.0	...
4222226	  814.8	  587.8	 4471.0	...
4222227	  814.5	  587.9	 4472.0	...
4222228	  814.3	  588.1	 4473.0	...
4222229	  814.1	  588.5	 4473.0	...
4222230	  814.0	  588.6	 4472.0	...
4222231	  814.0	  588.6	 4472.0	...
4222232	  814.0	  588.5	 4472.0	...
4222233	  814.1	  588.5	 4472.0	...
4222234	  814.1	  588.6	 4472.0	...
4222235	  814.2	  588.8	 4472.0	...
MSG	4222236 0000 _ Number Off
4222236	  814.2	  588.7	 4471.0	...
4222237	  814.4	  588.7	 4470.0	...
4222238	  814.5	  588.8	 4470.0	...
4222239	  814.7	  588.9	 4469.0	...
4222240	  814.7	  588.9	 4470.0	...
4222241	  814.8	  588.9	 4468.0	...
4222242	  814.7	  588.8	 4465.0	...
4222243	  814.5	  588.8	 4465.0	...
4222244	  814.4	  588.7	 4467.0	...
4222245	  814.6	  588.7	 4470.0	...
4222246	  814.7	  588.8	 4471.0	...
4222247	  814.7	  589.0	 4473.0	...
4222248	  814.7	  589.1	 4473.0	...
4222249	  814.9	  589.1	 4473.0	...
4222250	  815.2	  589.1	 4472.0	...
4222251	  815.4	  589.2	 4472.0	...
4222252	  815.7	  589.3	 4471.0	...
4222253	  816.1	  589.3	 4472.0	...
4222254	  816.2	  589.3	 4473.0	...
4222255	  815.9	  589.4	 4473.0	...
4222256	  815.6	  589.6	 4474.0	...
4222257	  815.5	  589.5	 4474.0	...
4222258	  815.6	  589.2	 4474.0	...
4222259	  815.7	  589.1	 4474.0	...
4222260	  816.0	  589.1	 4475.0	...
4222261	  816.0	  589.3	 4475.0	...
4222262	  816.0	  589.4	 4475.0	...
4222263	  815.9	  589.5	 4476.0	...
4222264	  815.6	  589.6	 4476.0	...
4222265	  815.3	  589.6	 4477.0	...
4222266	  815.1	  589.8	 4477.0	...
4222267	  815.3	  590.0	 4478.0	...
4222268	  815.4	  590.3	 4479.0	...
4222269	  815.4	  590.3	 4478.0	...
4222270	  815.4	  590.3	 4476.0	...
4222271	  815.5	  590.1	 4474.0	...
4222272	  815.6	  589.8	 4474.0	...
4222273	  815.8	  589.8	 4473.0	...
4222274	  815.8	  590.2	 4475.0	...
4222275	  815.9	  590.5	 4477.0	...
4222276	  816.1	  590.3	 4479.0	...
4222277	  816.3	  590.1	 4479.0	...
4222278	  816.4	  589.8	 4479.0	...
4222279	  816.4	  589.8	 4479.0	...
4222280	  816.4	  589.8	 4478.0	...
4222281	  816.1	  590.0	 4478.0	...
4222282	  815.8	  590.1	 4478.0	...
4222283	  815.4	  589.9	 4475.0	...
4222284	  815.2	  589.7	 4472.0	...
4222285	  814.9	  589.7	 4471.0	...
4222286	  814.7	  589.9	 4474.0	...
4222287	  814.9	  590.1	 4477.0	...
4222288	  815.2	  590.1	 4477.0	...
4222289	  815.5	  590.2	 4477.0	...
4222290	  815.5	  590.2	 4477.0	...
4222291	  815.6	  590.3	 4477.0	...
4222292	  815.6	  589.9	 4479.0	...
4222293	  815.7	  589.5	 4481.0	...
4222294	  815.7	  589.4	 4480.0	...
4222295	  815.7	  589.6	 4478.0	...
4222296	  815.5	  589.7	 4476.0	...
4222297	  815.3	  589.6	 4476.0	...
4222298	  815.1	  589.4	 4476.0	...
4222299	  815.1	  589.4	 4476.0	...
4222300	  815.2	  589.3	 4477.0	...
4222301	  815.3	  589.2	 4477.0	...
4222302	  815.2	  589.2	 4477.0	...
4222303	  815.1	  589.2	 4477.0	...
4222304	  814.9	  589.2	 4476.0	...
4222305	  814.8	  589.1	 4476.0	...
4222306	  814.6	  589.0	 4476.0	...
4222307	  814.5	  589.3	 4475.0	...
4222308	  814.4	  589.6	 4475.0	...
4222309	  814.4	  589.8	 4474.0	...
4222310	  814.4	  589.6	 4475.0	...
4222311	  814.4	  589.6	 4476.0	...
4222312	  814.5	  589.2	 4476.0	...
4222313	  814.5	  588.9	 4476.0	...
4222314	  814.4	  588.7	 4476.0	...
4222315	  814.2	  588.9	 4475.0	...
4222316	  814.1	  588.9	 4475.0	...
4222317	  814.0	  588.8	 4475.0	...
4222318	  814.1	  588.7	 4474.0	...
4222319	  814.2	  588.6	 4473.0	...
4222320	  814.4	  588.5	 4474.0	...
4222321	  814.5	  588.7	 4475.0	...
4222322	  814.5	  589.1	 4475.0	...
4222323	  814.6	  589.5	 4474.0	...
4222324	  814.5	  589.8	 4474.0	...
4222325	  814.6	  589.8	 4474.0	...
4222326	  814.6	  589.9	 4473.0	...
4222327	  814.7	  589.9	 4474.0	...
4222328	  814.6	  589.9	 4474.0	...
4222329	  814.6	  589.9	 4475.0	...
4222330	  814.4	  590.1	 4477.0	...
4222331	  814.3	  590.3	 4480.0	...
4222332	  814.2	  590.2	 4483.0	...
4222333	  814.2	  590.1	 4483.0	...
4222334	  814.1	  590.1	 4483.0	...
4222335	  813.9	  590.2	 4482.0	...
4222336	  813.7	  590.3	 4481.0	...
4222337	  813.5	  590.3	 4481.0	...
4222338	  813.4	  590.3	 4480.0	...
4222339	  813.3	  590.2	 4480.0	...
4222340	  813.2	  590.1	 4480.0	...
4222341	  813.2	  590.0	 4480.0	...
4222342	  813.4	  589.8	 4480.0	...
4222343	  813.6	  589.7	 4480.0	...
4222344	  813.9	  589.6	 4482.0	...
4222345	  814.0	  589.7	 4484.0	...
4222346	  814.0	  589.7	 4486.0	...
4222347	  813.9	  589.8	 4487.0	...
4222348	  813.9	  589.9	 4484.0	...
4222349	  813.9	  590.0	 4479.0	...
4222350	  813.7	  590.2	 4475.0	...
4222351	  813.3	  590.2	 4475.0	...
4222352	  812.3	  590.4	 4476.0	...
4222353	  811.3	  590.7	 4477.0	...
EFIX R   4221643	4222353	711	  809.0	  586.5	   4459
SSACC R  4222354
4222354	  809.5	  590.5	 4476.0	...
4222355	  807.5	  590.1	 4475.0	...
4222356	  805.3	  589.7	 4473.0	...
4222357	  803.4	  589.5	 4473.0	...
4222358	  801.6	  588.9	 4472.0	...
4222359	  799.7	  588.1	 4473.0	...
4222360	  797.6	  587.1	 4474.0	...
4222361	  795.3	  585.8	 4474.0	...
4222362	  793.5	  584.7	 4474.0	...
4222363	  792.0	  583.8	 4473.0	...
4222364	  791.2	  582.6	 4471.0	...
ESACC R  4222354	4222364	11	  809.5	  590.5	  791.2	  582.6	   0.42	     44
SFIX R   4222365
4222365	  790.6	  581.2	 4470.0	...
4222366	  790.4	  579.6	 4471.0	...
4222367	  790.2	  579.0	 4473.0	...
4222368	  790.1	  578.6	 4474.0	...
4222369	  790.0	  578.1	 4475.0	...
4222370	  790.6	  577.5	 4474.0	...
4222371	  791.5	  577.0	 4472.0	...
4222372	  793.0	  576.8	 4471.0	...
4222373	  794.1	  576.6	 4471.0	...
4222374	  795.4	  576.4	 4471.0	...
4222375	  796.7	  576.2	 4472.0	...
4222376	  798.1	  575.8	 4472.0	...
4222377	  799.3	  575.3	 4472.0	...
4222378	  800.0	  575.0	 4472.0	...
4222379	  800.8	  574.7	 4470.0	...
4222380	  801.1	  574.6	 4468.0	...
4222381	  801.5	  574.5	 4466.0	...
4222382	  801.5	  574.6	 4466.0	...
4222383	  801.6	  574.7	 4466.0	...
4222384	  801.6	  575.0	 4469.0	...
4222385	  801.3	  575.3	 4471.0	...
4222386	  800.9	  575.9	 4475.0	...
4222387	  800.3	  576.4	 4476.0	...
4222388	  799.9	  576.9	 4477.0	...
4222389	  799.4	  577.2	 4476.0	...
4222390	  799.3	  577.5	 4474.0	...
4222391	  799.2	  577.8	 4473.0	...
4222392	  799.2	  577.9	 4470.0	...
4222393	  799.2	  577.9	 4469.0	...
4222394	  799.2	  577.9	 4468.0	...
4222395	  799.1	  577.8	 4468.0	...
4222396	  799.3	  577.8	 4469.0	...
4222397	  799.4	  577.9	 4469.0	...
4222398	  799.5	  578.2	 4470.0	...
4222399	  799.4	  578.5	 4471.0	...
4222400	  799.3	  578.9	 4472.0	...
4222401	  799.2	  579.0	 4472.0	...
4222402	  799.1	  579.2	 4472.0	...
4222403	  799.1	  579.3	 4472.0	...
4222404	  798.9	  579.2	 4473.0	...
4222405	  798.7	  579.0	 4473.0	...
4222406	  798.4	  578.8	 4474.0	...
4222407	  798.3	  578.7	 4475.0	...
4222408	  798.1	  578.6	 4475.0	...
4222409	  798.4	  578.9	 4476.0	...
4222410	  798.7	  579.4	 4475.0	...
4222411	  799.0	  579.8	 4474.0	...
4222412	  798.9	  580.0	 4473.0	...
4222413	  798.9	  580.2	 4473.0	...
4222414	  798.7	  580.4	 4473.0	...
4222415	  798.7	  580.6	 4473.0	...
4222416	  799.0	  580.8	 4475.0	...
4222417	  799.5	  580.9	 4477.0	...
4222418	  799.8	  581.1	 4476.0	...
4222419	  799.7	  581.4	 4474.0	...
4222420	  799.7	  581.9	 4472.0	...
4222421	  799.7	  582.0	 4473.0	...
4222422	  799.7	  582.0	 4473.0	...
4222423	  799.7	  582.0	 4473.0	...
4222424	  799.6	  581.8	 4472.0	...
4222425	  799.4	  581.6	 4472.0	...
4222426	  799.3	  581.6	 4471.0	...
4222427	  799.3	  581.6	 4470.0	...
4222428	  799.3	  581.4	 4469.0	...
4222429	  799.2	  581.2	 4470.0	...
4222430	  799.1	  581.0	 4471.0	...
4222431	  799.1	  581.1	 4472.0	...
4222432	  799.2	  581.0	 4471.0	...
4222433	  799.2	  580.8	 4470.0	...
4222434	  799.1	  580.7	 4469.0	...
4222435	  799.1	  580.7	 4469.0	...
4222436	  799.0	  580.7	 4470.0	...
4222437	  798.9	  580.6	 4469.0	...
4222438	  799.0	  580.6	 4466.0	...
4222439	  799.2	  580.6	 4463.0	...
4222440	  799.0	  580.7	 4462.0	...
4222441	  798.7	  580.7	 4464.0	...
4222442	  798.2	  580.8	 4465.0	...
4222443	  798.1	  580.8	 4466.0	...
4222444	  798.1	  580.8	 4467.0	...
4222445	  797.9	  580.8	 4468.0	...
4222446	  797.8	  580.7	 4469.0	...
MSG	4222447 0000 _ Number On
4222447	  797.9	  580.2	 4468.0	...
4222448	  798.1	  579.8	 4466.0	...
4222449	  798.1	  579.2	 4466.0	...
4222450	  797.9	  579.1	 4468.0	...
4222451	  797.8	  579.0	 4469.0	...
4222452	  797.8	  578.9	 4466.0	...
4222453	  797.9	  578.8	 4462.0	...
4222454	  797.8	  578.9	 4460.0	...
4222455	  797.8	  579.2	 4460.0	...
4222456	  797.9	  579.4	 4459.0	...
4222457	  798.1	  579.7	 4459.0	...
4222458	  798.1	  579.8	 4459.0	...
4222459	  797.9	  579.9	 4459.0	...
4222460	  797.7	  579.9	 4459.0	...
4222461	  797.7	  579.9	 4459.0	...
4222462	  797.6	  579.9	 4460.0	...
4222463	  797.5	  579.8	 4460.0	...
4222464	  797.2	  579.5	 4460.0	...
4222465	  796.8	  579.2	 4461.0	...
4222466	  796.7	  579.3	 4462.0	...
4222467	  796.8	  579.5	 4462.0	...
4222468	  796.9	  579.7	 4460.0	...
4222469	  797.0	  579.9	 4456.0	...
4222470	  797.0	  580.4	 4453.0	...
4222471	  797.2	  580.8	 4451.0	...
4222472	  797.3	  580.7	 4452.0	...
4222473	  797.5	  580.2	 4454.0	...
4222474	  797.6	  579.8	 4456.0	...
4222475	  797.7	  579.7	 4458.0	...
4222476	  797.7	  579.6	 4458.0	...
4222477	  797.7	  579.4	 4458.0	...
4222478	  797.7	  579.2	 4457.0	...
4222479	  797.4	  579.2	 4457.0	...
4222480	  797.1	  579.2	 4456.0	...
4222481	  796.8	  579.3	 4454.0	...
4222482	  796.7	  579.4	 4453.0	...
4222483	  796.9	  579.6	 4452.0	...
4222484	  797.2	  579.7	 4452.0	...
4222485	  797.4	  579.7	 4453.0	...
4222486	  797.4	  579.6	 4453.0	...
4222487	  797.4	  579.6	 4452.0	...
4222488	  797.4	  579.6	 4452.0	...
4222489	  797.3	  579.6	 4452.0	...
4222490	  797.1	  579.6	 4451.0	...
4222491	  796.9	  579.6	 4449.0	...
4222492	  796.8	  579.5	 4449.0	...
4222493	  796.8	  579.7	 4450.0	...
4222494	  796.8	  580.0	 4450.0	...
4222495	  797.0	  580.4	 4449.0	...
4222496	  797.1	  580.5	 4448.0	...
4222497	  797.2	  580.7	 4447.0	...
4222498	  797.2	  580.8	 4447.0	...
4222499	  797.1	  580.9	 4447.0	...
4222500	  797.0	  581.2	 4448.0	...
4222501	  796.9	  581.5	 4447.0	...
4222502	  797.0	  581.5	 4446.0	...
4222503	  796.9	  581.3	 4446.0	...
4222504	  796.9	  581.0	 4446.0	...
4222505	  796.8	  580.8	 4446.0	...
4222506	  796.8	  580.5	 4445.0	...
4222507	  796.7	  580.0	 4444.0	...
4222508	  796.5	  579.7	 4443.0	...
4222509	  796.4	  579.5	 4441.0	...
4222510	  796.5	  579.6	 4440.0	...
4222511	  796.6	  579.7	 4442.0	...
4222512	  796.7	  579.8	 4444.0	...
4222513	  796.6	  580.0	 4445.0	...
4222514	  796.8	  580.3	 4445.0	...
4222515	  796.9	  580.5	 4444.0	...
4222516	  796.9	  580.7	 4444.0	...
4222517	  796.7	  580.9	 4444.0	...
4222518	  796.5	  580.8	 4444.0	...
4222519	  796.6	  580.5	 4443.0	...
4222520	  796.6	  580.2	 4440.0	...
4222521	  796.6	  580.1	 4437.0	...
4222522	  796.7	  580.1	 4435.0	...
4222523	  796.7	  580.0	 4436.0	...
4222524	  796.8	  580.0	 4435.0	...
4222525	  796.8	  580.0	 4434.0	...
4222526	  796.8	  580.1	 4431.0	...
4222527	  796.8	  580.2	 4429.0	...
4222528	  796.8	  580.3	 4427.0	...
4222529	  796.8	  580.3	 4427.0	...
4222530	  796.8	  580.3	 4427.0	...
4222531	  796.9	  580.3	 4428.0	...
4222532	  796.9	  580.3	 4430.0	...
4222533	  796.9	  580.3	 4432.0	...
4222534	  796.9	  580.2	 4432.0	...
4222535	  796.5	  580.2	 4433.0	...
4222536	  796.2	  580.3	 4433.0	...
4222537	  795.9	  580.3	 4434.0	...
4222538	  795.9	  580.3	 4434.0	...
4222539	  795.9	  580.3	 4433.0	...
4222540	  796.0	  580.3	 4432.0	...
4222541	  796.0	  580.2	 4432.0	...
4222542	  796.1	  580.2	 4432.0	...
4222543	  796.1	  580.2	 4430.0	...
4222544	  796.2	  580.2	 4428.0	...
4222545	  796.2	  580.0	 4427.0	...
4222546	  796.3	  579.9	 4426.0	...
4222547	  796.2	  579.8	 4426.0	...
4222548	  795.9	  580.0	 4426.0	...
4222549	  795.5	  580.2	 4425.0	...
4222550	  795.2	  580.3	 4423.0	...
4222551	  795.2	  580.4	 4421.0	...
4222552	  795.3	  580.6	 4419.0	...
4222553	  795.2	  580.9	 4419.0	...
4222554	  795.2	  581.2	 4419.0	...
4222555	  795.5	  581.3	 4420.0	...
4222556	  795.7	  581.3	 4421.0	...
4222557	  796.0	  581.3	 4421.0	...
4222558	  796.0	  581.2	 4420.0	...
4222559	  796.1	  581.1	 4419.0	...
4222560	  796.2	  581.0	 4420.0	...
4222561	  796.2	  580.9	 4421.0	...
4222562	  796.3	  581.2	 4420.0	...
4222563	  796.2	  581.6	 4418.0	...
4222564	  796.0	  582.0	 4416.0	...
4222565	  795.8	  582.0	 4415.0	...
4222566	  795.8	  581.9	 4413.0	...
4222567	  795.8	  582.2	 4413.0	...
4222568	  795.7	  582.4	 4413.0	...
4222569	  795.6	  582.5	 4412.0	...
4222570	  795.6	  582.4	 4412.0	...
4222571	  795.5	  582.5	 4413.0	...
4222572	  795.6	  582.8	 4416.0	...
4222573	  795.7	  583.0	 4418.0	...
4222574	  795.8	  583.2	 4420.0	...
4222575	  795.9	  583.2	 4421.0	...
4222576	  796.0	  583.0	 4422.0	...
4222577	  795.9	  582.7	 4422.0	...
4222578	  796.0	  582.4	 4419.0	...
4222579	  796.0	  582.5	 4416.0	...
4222580	  796.1	  582.7	 4414.0	...
4222581	  796.1	  582.9	 4415.0	...
4222582	  795.9	  582.9	 4417.0	...
4222583	  795.6	  583.1	 4418.0	...
4222584	  795.3	  583.4	 4417.0	...
4222585	  795.4	  583.5	 4417.0	...
4222586	  795.6	  583.5	 4417.0	...
4222587	  795.8	  583.6	 4417.0	...
4222588	  796.0	  583.8	 4416.0	...
4222589	  795.9	  583.6	 4413.0	...
4222590	  795.8	  583.4	 4410.0	...
4222591	  795.7	  583.2	 4409.0	...
4222592	  795.8	  583.2	 4411.0	...
4222593	  795.9	  583.2	 4411.0	...
4222594	  795.9	  583.3	 4409.0	...
4222595	  795.9	  583.4	 4408.0	...
4222596	  795.9	  583.6	 4408.0	...
4222597	  796.0	  583.6	 4407.0	...
4222598	  796.0	  583.6	 4408.0	...
4222599	  796.0	  583.4	 4410.0	...
4222600	  795.8	  583.6	 4412.0	...
4222601	  795.6	  583.8	 4412.0	...
4222602	  795.3	  584.3	 4410.0	...
4222603	  795.3	  584.4	 4409.0	...
4222604	  795.3	  584.5	 4407.0	...
4222605	  795.4	  584.5	 4407.0	...
4222606	  795.5	  584.5	 4406.0	...
4222607	  795.6	  584.4	 4406.0	...
4222608	  795.4	  584.5	 4406.0	...
4222609	  795.3	  584.7	 4404.0	...
4222610	  795.3	  584.8	 4403.0	...
4222611	  795.3	  584.5	 4402.0	...
4222612	  795.4	  584.2	 4401.0	...
4222613	  795.5	  583.9	 4402.0	...
4222614	  795.5	  584.0	 4401.0	...
4222615	  795.5	  584.1	 4399.0	...
4222616	  795.4	  584.1	 4397.0	...
4222617	  795.3	  584.2	 4397.0	...
4222618	  795.3	  584.3	 4396.0	...
4222619	  795.3	  584.4	 4394.0	...
4222620	  795.4	  584.4	 4394.0	...
4222621	  795.4	  584.5	 4396.0	...
4222622	  795.4	  584.6	 4396.0	...
4222623	  795.4	  584.7	 4393.0	...
4222624	  795.5	  584.7	 4393.0	...
4222625	  795.5	  584.5	 4395.0	...
4222626	  795.5	  584.3	 4396.0	...
4222627	  795.5	  584.2	 4396.0	...
4222628	  795.4	  584.1	 4395.0	...
4222629	  795.4	  584.1	 4396.0	...
4222630	  795.3	  584.0	 4396.0	...
4222631	  795.2	  583.9	 4396.0	...
4222632	  795.4	  583.9	 4395.0	...
4222633	  795.5	  584.1	 4394.0	...
4222634	  795.7	  584.2	 4394.0	...
4222635	  795.7	  584.3	 4394.0	...
4222636	  795.7	  584.4	 4396.0	...
4222637	  795.7	  584.5	 4397.0	...
4222638	  795.7	  584.5	 4399.0	...
4222639	  795.7	  584.5	 4398.0	...
4222640	  795.7	  584.3	 4396.0	...
4222641	  795.7	  584.1	 4394.0	...
4222642	  795.5	  583.9	 4394.0	...
4222643	  795.4	  584.1	 4395.0	...
4222644	  795.2	  584.6	 4395.0	...
4222645	  795.2	  585.1	 4395.0	...
4222646	  795.3	  584.9	 4398.0	...
4222647	  795.4	  584.6	 4399.0	...
4222648	  795.6	  584.5	 4401.0	...
4222649	  795.5	  584.7	 4400.0	...
4222650	  795.5	  584.9	 4399.0	...
4222651	  795.5	  584.8	 4400.0	...
4222652	  795.5	  584.7	 4402.0	...
4222653	  795.4	  584.6	 4403.0	...
4222654	  795.4	  584.5	 4402.0	...
4222655	  795.5	  584.5	 4401.0	...
4222656	  795.6	  584.6	 4400.0	...
4222657	  796.0	  584.7	 4399.0	...
4222658	  796.3	  584.9	 4399.0	...
4222659	  796.7	  585.0	 4399.0	...
4222660	  796.6	  585.1	 4400.0	...
4222661	  796.4	  585.1	 4400.0	...
4222662	  796.3	  585.1	 4400.0	...
4222663	  796.3	  585.1	 4399.0	...
4222664	  796.4	  585.4	 4394.0	...
4222665	  796.3	  585.8	 4390.0	...
4222666	  796.2	  586.2	 4387.0	...
4222667	  796.0	  586.4	 4388.0	...
4222668	  796.0	  586.6	 4389.0	...
4222669	  796.0	  586.8	 4389.0	...
4222670	  796.0	  586.9	 4390.0	...
4222671	  796.0	  586.8	 4391.0	...
4222672	  795.9	  586.6	 4392.0	...
4222673	  795.7	  586.4	 4392.0	...
4222674	  795.6	  586.4	 4392.0	...
4222675	  795.6	  586.4	 4392.0	...
4222676	  795.8	  586.4	 4392.0	...
4222677	  796.0	  586.4	 4392.0	...
4222678	  796.2	  586.3	 4393.0	...
4222679	  796.3	  586.3	 4394.0	...
4222680	  796.3	  586.3	 4395.0	...
4222681	  796.3	  586.3	 4394.0	...
4222682	  796.1	  586.1	 4393.0	...
4222683	  795.9	  585.7	 4393.0	...
4222684	  795.6	  585.3	 4394.0	...
4222685	  795.6	  585.1	 4395.0	...
4222686	  795.5	  585.2	 4395.0	...
4222687	  795.5	  585.2	 4395.0	...
4222688	  795.6	  585.1	 4395.0	...
4222689	  796.0	  584.9	 4394.0	...
4222690	  796.3	  584.7	 4394.0	...
4222691	  796.6	  584.7	 4395.0	...
4222692	  796.5	  584.7	 4396.0	...
4222693	  796.4	  585.1	 4398.0	...
4222694	  796.3	  585.5	 4400.0	...
4222695	  796.4	  585.9	 4401.0	...
4222696	  796.5	  586.3	 4402.0	...
4222697	  796.5	  586.6	 4402.0	...
4222698	  796.5	  587.0	 4400.0	...
4222699	  796.4	  587.1	 4399.0	...
4222700	  796.3	  587.1	 4397.0	...
4222701	  796.3	  587.1	 4397.0	...
4222702	  796.3	  587.0	 4397.0	...
4222703	  796.3	  587.1	 4396.0	...
4222704	  796.3	  587.3	 4397.0	...
4222705	  796.2	  587.5	 4399.0	...
4222706	  796.2	  588.0	 4400.0	...
4222707	  796.3	  588.3	 4400.0	...
4222708	  796.3	  588.6	 4399.0	...
4222709	  796.2	  588.6	 4400.0	...
4222710	  796.1	  588.7	 4399.0	...
4222711	  796.1	  588.9	 4399.0	...
4222712	  796.1	  589.0	 4399.0	...
4222713	  796.2	  589.2	 4399.0	...
4222714	  796.2	  589.5	 4400.0	...
4222715	  796.1	  589.6	 4401.0	...
4222716	  796.2	  589.6	 4401.0	...
4222717	  796.4	  589.8	 4401.0	...
4222718	  796.6	  590.1	 4401.0	...
4222719	  796.4	  590.4	 4401.0	...
4222720	  796.2	  590.3	 4402.0	...
4222721	  795.8	  590.3	 4402.0	...
4222722	  795.7	  590.3	 4401.0	...
4222723	  795.7	  590.5	 4400.0	...
4222724	  795.6	  590.6	 4400.0	...
4222725	  795.6	  590.9	 4400.0	...
4222726	  795.5	  590.9	 4401.0	...
4222727	  795.4	  591.0	 4402.0	...
4222728	  795.3	  590.9	 4405.0	...
4222729	  795.3	  590.9	 4407.0	...
4222730	  795.3	  590.3	 4408.0	...
4222731	  795.6	  589.4	 4405.0	...
4222732	  796.0	  588.3	 4402.0	...
4222733	  796.6	  587.7	 4400.0	...
4222734	  797.4	  586.6	 4400.0	...
4222735	  798.4	  585.1	 4399.0	...
4222736	  799.8	  583.0	 4397.0	...
4222737	  801.2	  581.7	 4395.0	...
4222738	  802.4	  580.1	 4396.0	...
4222739	  803.5	  579.2	 4397.0	...
4222740	  804.0	  578.1	 4399.0	...
4222741	  804.3	  577.6	 4399.0	...
4222742	  804.3	  577.0	 4400.0	...
4222743	  804.3	  576.7	 4401.0	...
4222744	  804.0	  576.6	 4400.0	...
4222745	  803.4	  576.6	 4400.0	...
4222746	  802.8	  576.8	 4400.0	...
4222747	  802.2	  576.9	 4400.0	...
4222748	  801.8	  577.1	 4401.0	...
4222749	  801.4	  577.5	 4402.0	...
4222750	  801.3	  577.8	 4402.0	...
4222751	  800.7	  578.2	 4404.0	...
4222752	  800.2	  578.2	 4407.0	...
MSG	4222753 0000 _ Number Off
4222753	  799.8	  578.3	 4409.0	...
4222754	  799.7	  578.2	 4410.0	...
4222755	  799.6	  577.7	 4411.0	...
4222756	  799.5	  577.2	 4412.0	...
4222757	  799.2	  576.8	 4410.0	...
4222758	  798.9	  576.9	 4407.0	...
4222759	  798.4	  577.4	 4405.0	...
4222760	  798.1	  577.8	 4405.0	...
4222761	  798.0	  578.1	 4406.0	...
4222762	  798.2	  578.7	 4406.0	...
4222763	  798.4	  579.2	 4406.0	...
4222764	  798.5	  580.0	 4408.0	...
4222765	  798.5	  580.5	 4409.0	...
4222766	  798.6	  581.0	 4411.0	...
4222767	  798.8	  581.3	 4411.0	...
4222768	  798.9	  581.6	 4411.0	...
4222769	  799.0	  581.8	 4411.0	...
4222770	  798.9	  581.8	 4413.0	...
4222771	  799.0	  581.7	 4415.0	...
4222772	  799.0	  581.8	 4416.0	...
4222773	  799.1	  582.0	 4415.0	...
4222774	  799.1	  582.1	 4412.0	...
4222775	  799.2	  582.1	 4411.0	...
4222776	  799.2	  582.2	 4412.0	...
4222777	  799.3	  582.3	 4413.0	...
4222778	  799.5	  582.3	 4414.0	...
4222779	  799.6	  582.2	 4414.0	...
4222780	  799.8	  582.2	 4414.0	...
4222781	  799.7	  582.2	 4414.0	...
4222782	  799.7	  582.2	 4414.0	...
4222783	  799.7	  582.3	 4417.0	...
4222784	  799.7	  582.4	 4420.0	...
4222785	  799.7	  582.8	 4422.0	...
4222786	  799.8	  583.3	 4423.0	...
4222787	  799.8	  583.3	 4421.0	...
4222788	  799.7	  582.8	 4417.0	...
4222789	  799.7	  582.4	 4414.0	...
4222790	  799.7	  582.4	 4414.0	...
4222791	  799.7	  582.4	 4416.0	...
4222792	  799.8	  582.4	 4417.0	...
4222793	  799.8	  582.5	 4418.0	...
4222794	  799.8	  582.5	 4416.0	...
4222795	  799.8	  582.4	 4415.0	...
4222796	  799.8	  582.2	 4415.0	...
4222797	  799.9	  582.1	 4415.0	...
4222798	  800.0	  582.2	 4415.0	...
4222799	  800.1	  582.4	 4415.0	...
4222800	  800.1	  582.4	 4415.0	...
4222801	  800.1	  582.4	 4415.0	...
4222802	  800.1	  582.4	 4414.0	...
4222803	  800.2	  582.3	 4414.0	...
4222804	  800.4	  582.2	 4415.0	...
4222805	  800.6	  582.1	 4419.0	...
4222806	  800.6	  582.2	 4423.0	...
4222807	  800.7	  582.3	 4424.0	...
4222808	  800.6	  582.5	 4422.0	...
4222809	  800.5	  582.6	 4420.0	...
4222810	  800.3	  582.8	 4420.0	...
4222811	  800.2	  583.0	 4420.0	...
4222812	  800.2	  583.2	 4421.0	...
4222813	  800.2	  583.2	 4422.0	...
4222814	  800.3	  583.4	 4422.0	...
4222815	  800.3	  583.8	 4422.0	...
4222816	  800.2	  584.1	 4423.0	...
4222817	  800.0	  584.4	 4422.0	...
4222818	  799.9	  584.5	 4420.0	...
4222819	  800.0	  584.5	 4417.0	...
4222820	  800.0	  584.5	 4417.0	...
4222821	  800.0	  584.5	 4419.0	...
4222822	  800.1	  584.5	 4421.0	...
4222823	  800.2	  584.5	 4422.0	...
4222824	  800.3	  584.2	 4423.0	...
4222825	  800.3	  584.0	 4423.0	...
4222826	  800.4	  583.8	 4424.0	...
4222827	  800.5	  583.8	 4423.0	...
4222828	  800.6	  583.8	 4423.0	...
4222829	  800.7	  583.6	 4423.0	...
4222830	  800.7	  583.4	 4423.0	...
4222831	  800.7	  583.5	 4423.0	...
4222832	  800.7	  583.8	 4422.0	...
4222833	  800.8	  584.0	 4421.0	...
4222834	  800.9	  584.0	 4421.0	...
4222835	  800.9	  583.9	 4420.0	...
4222836	  800.9	  584.1	 4420.0	...
4222837	  800.9	  584.2	 4422.0	...
4222838	  800.9	  584.4	 4424.0	...
4222839	  800.8	  584.4	 4424.0	...
4222840	  800.7	  584.4	 4423.0	...
4222841	  800.6	  584.3	 4422.0	...
4222842	  800.5	  584.2	 4422.0	...
4222843	  800.4	  584.1	 4421.0	...
4222844	  800.2	  584.2	 4419.0	...
4222845	  800.1	  584.3	 4419.0	...
4222846	  800.1	  584.3	 4423.0	...
4222847	  800.0	  584.3	 4426.0	...
4222848	  799.9	  584.2	 4428.0	...
4222849	  799.9	  584.0	 4428.0	...
4222850	  800.0	  584.1	 4426.0	...
4222851	  800.0	  584.2	 4426.0	...
4222852	  800.0	  584.4	 4425.0	...
4222853	  800.0	  584.5	 4426.0	...
4222854	  800.0	  584.4	 4427.0	...
4222855	  799.8	  584.3	 4425.0	...
4222856	  799.7	  584.6	 4423.0	...
4222857	  799.6	  585.1	 4423.0	...
4222858	  799.6	  585.6	 4424.0	...
4222859	  799.7	  585.6	 4425.0	...
4222860	  799.8	  585.7	 4424.0	...
4222861	  799.8	  585.7	 4424.0	...
4222862	  799.8	  585.5	 4424.0	...
4222863	  799.7	  585.4	 4425.0	...
4222864	  799.8	  585.4	 4424.0	...
4222865	  799.8	  585.6	 4422.0	...
4222866	  799.9	  585.8	 4422.0	...
4222867	  799.9	  585.9	 4423.0	...
4222868	  799.9	  586.1	 4422.0	...
4222869	  799.7	  586.4	 4420.0	...
4222870	  799.5	  586.2	 4419.0	...
4222871	  799.4	  585.9	 4419.0	...
4222872	  799.5	  585.6	 4420.0	...
4222873	  799.6	  585.8	 4418.0	...
4222874	  799.6	  586.1	 4416.0	...
4222875	  799.8	  586.4	 4415.0	...
4222876	  800.0	  586.5	 4414.0	...
4222877	  800.1	  586.5	 4414.0	...
4222878	  800.1	  586.3	 4415.0	...
4222879	  800.2	  586.1	 4415.0	...
4222880	  800.2	  586.0	 4415.0	...
4222881	  800.1	  586.0	 4414.0	...
4222882	  799.8	  586.2	 4413.0	...
4222883	  799.4	  586.2	 4412.0	...
4222884	  799.3	  586.2	 4411.0	...
4222885	  799.5	  586.1	 4411.0	...
4222886	  799.7	  585.9	 4413.0	...
4222887	  799.7	  585.8	 4414.0	...
4222888	  799.7	  585.9	 4413.0	...
4222889	  799.7	  586.1	 4412.0	...
4222890	  799.9	  586.3	 4412.0	...
4222891	  800.1	  586.2	 4411.0	...
4222892	  800.4	  586.1	 4410.0	...
4222893	  800.5	  585.9	 4409.0	...
4222894	  800.6	  585.8	 4409.0	...
4222895	  800.5	  585.5	 4410.0	...
4222896	  800.5	  585.4	 4411.0	...
4222897	  800.5	  585.2	 4408.0	...
4222898	  800.3	  585.2	 4405.0	...
4222899	  800.0	  585.4	 4403.0	...
4222900	  799.7	  585.6	 4404.0	...
4222901	  799.5	  585.9	 4407.0	...
4222902	  799.6	  586.1	 4410.0	...
4222903	  799.5	  586.2	 4413.0	...
4222904	  799.5	  586.3	 4412.0	...
4222905	  799.4	  586.3	 4409.0	...
4222906	  799.5	  586.2	 4407.0	...
4222907	  799.6	  586.3	 4405.0	...
4222908	  799.7	  586.5	 4405.0	...
4222909	  799.7	  586.6	 4406.0	...
4222910	  799.7	  586.8	 4405.0	...
4222911	  799.5	  587.0	 4404.0	...
4222912	  799.5	  587.2	 4403.0	...
4222913	  799.4	  587.1	 4403.0	...
4222914	  799.5	  587.4	 4402.0	...
4222915	  799.5	  587.7	 4402.0	...
4222916	  799.4	  587.6	 4402.0	...
4222917	  799.4	  587.3	 4401.0	...
4222918	  799.5	  587.0	 4400.0	...
4222919	  799.5	  587.0	 4400.0	...
4222920	  799.5	  586.6	 4400.0	...
4222921	  799.4	  586.2	 4400.0	...
4222922	  799.5	  585.9	 4400.0	...
4222923	  799.5	  585.9	 4400.0	...
4222924	  799.5	  585.8	 4401.0	...
4222925	  799.4	  586.2	 4400.0	...
4222926	  799.5	  586.7	 4399.0	...
4222927	  799.6	  587.2	 4397.0	...
4222928	  799.6	  587.3	 4397.0	...
4222929	  799.6	  587.3	 4397.0	...
4222930	  799.4	  587.3	 4396.0	...
4222931	  799.3	  587.2	 4396.0	...
4222932	  799.2	  587.2	 4396.0	...
4222933	  799.4	  587.1	 4396.0	...
4222934	  799.7	  587.1	 4396.0	...
4222935	  799.9	  586.8	 4396.0	...
4222936	  799.8	  586.5	 4395.0	...
4222937	  799.8	  586.3	 4395.0	...
4222938	  799.7	  586.5	 4396.0	...
4222939	  799.6	  586.6	 4397.0	...
4222940	  799.7	  586.6	 4396.0	...
4222941	  799.8	  586.6	 4394.0	...
4222942	  799.7	  587.0	 4391.0	...
4222943	  799.5	  587.4	 4389.0	...
4222944	  799.2	  588.0	 4388.0	...
4222945	  799.1	  588.1	 4387.0	...
4222946	  799.1	  588.3	 4387.0	...
4222947	  799.1	  588.4	 4386.0	...
4222948	  799.4	  588.4	 4386.0	...
4222949	  799.8	  588.3	 4386.0	...
4222950	  800.1	  588.3	 4387.0	...
4222951	  800.1	  588.3	 4388.0	...
4222952	  800.0	  588.3	 4387.0	...
4222953	  800.0	  588.3	 4386.0	...
4222954	  800.0	  588.1	 4386.0	...
4222955	  800.1	  587.9	 4385.0	...
4222956	  800.2	  587.9	 4384.0	...
4222957	  800.3	  588.0	 4384.0	...
4222958	  800.3	  588.0	 4385.0	...
4222959	  800.4	  588.1	 4384.0	...
4222960	  800.4	  588.2	 4382.0	...
4222961	  800.2	  588.4	 4381.0	...
4222962	  799.9	  588.5	 4381.0	...
MSG	4222963 0000 _ Number On
4222963	  799.7	  588.8	 4381.0	...
4222964	  799.8	  589.1	 4380.0	...
4222965	  799.8	  589.3	 4379.0	...
4222966	  799.8	  589.0	 4378.0	...
4222967	  799.7	  588.6	 4378.0	...
4222968	  799.7	  588.3	 4380.0	...
4222969	  799.8	  588.4	 4381.0	...
4222970	  799.9	  588.5	 4382.0	...
4222971	  800.0	  588.7	 4381.0	...
4222972	  800.0	  588.7	 4381.0	...
4222973	  800.1	  588.7	 4381.0	...
4222974	  800.4	  588.6	 4382.0	...
4222975	  800.6	  588.7	 4382.0	...
4222976	  800.7	  588.8	 4383.0	...
4222977	  800.9	  588.9	 4384.0	...
4222978	  801.1	  589.0	 4384.0	...
4222979	  801.3	  589.0	 4383.0	...
4222980	  801.2	  589.1	 4381.0	...
4222981	  801.1	  589.3	 4379.0	...
4222982	  800.9	  589.6	 4379.0	...
4222983	  800.4	  589.7	 4378.0	...
4222984	  799.9	  589.7	 4377.0	...
4222985	  799.6	  589.7	 4376.0	...
4222986	  799.7	  589.7	 4374.0	...
4222987	  799.8	  589.6	 4372.0	...
4222988	  800.0	  589.6	 4372.0	...
4222989	  800.2	  589.7	 4371.0	...
4222990	  800.5	  589.7	 4371.0	...
4222991	  800.5	  589.7	 4371.0	...
4222992	  800.6	  589.6	 4371.0	...
4222993	  800.7	  589.5	 4371.0	...
4222994	  800.6	  589.6	 4371.0	...
4222995	  800.7	  589.6	 4372.0	...
4222996	  800.7	  589.7	 4371.0	...
4222997	  801.0	  589.7	 4371.0	...
4222998	  801.2	  589.7	 4370.0	...
4222999	  800.9	  589.8	 4369.0	...
4223000	  800.5	  589.9	 4368.0	...
4223001	  800.2	  590.1	 4366.0	...
4223002	  800.4	  590.4	 4366.0	...
4223003	  800.7	  590.7	 4366.0	...
4223004	  800.8	  590.4	 4365.0	...
4223005	  800.9	  589.9	 4365.0	...
4223006	  801.0	  589.5	 4364.0	...
4223007	  801.1	  589.4	 4364.0	...
4223008	  801.1	  589.3	 4364.0	...
4223009	  800.9	  589.2	 4365.0	...
4223010	  800.8	  589.2	 4365.0	...
4223011	  800.8	  589.2	 4365.0	...
4223012	  800.9	  589.3	 4365.0	...
4223013	  801.0	  589.3	 4363.0	...
4223014	  801.1	  589.5	 4362.0	...
4223015	  801.0	  589.7	 4360.0	...
4223016	  800.9	  589.9	 4361.0	...
4223017	  800.7	  590.0	 4361.0	...
4223018	  800.4	  590.1	 4360.0	...
4223019	  800.2	  590.2	 4360.0	...
4223020	  800.3	  590.2	 4360.0	...
4223021	  800.4	  590.3	 4360.0	...
4223022	  800.6	  590.2	 4360.0	...
4223023	  800.8	  590.1	 4362.0	...
4223024	  800.9	  590.3	 4365.0	...
4223025	  800.9	  590.7	 4367.0	...
4223026	  800.9	  591.1	 4367.0	...
4223027	  800.9	  591.1	 4367.0	...
4223028	  800.9	  591.1	 4364.0	...
4223029	  800.8	  591.1	 4361.0	...
4223030	  800.8	  591.2	 4361.0	...
4223031	  800.8	  591.2	 4363.0	...
4223032	  800.9	  591.2	 4365.0	...
4223033	  800.9	  591.2	 4363.0	...
4223034	  801.0	  591.4	 4361.0	...
4223035	  801.1	  591.6	 4360.0	...
4223036	  801.2	  591.9	 4362.0	...
4223037	  801.2	  591.9	 4363.0	...
4223038	  801.1	  592.0	 4362.0	...
4223039	  801.0	  592.2	 4361.0	...
4223040	  801.0	  592.4	 4359.0	...
4223041	  801.1	  592.4	 4358.0	...
4223042	  800.9	  592.3	 4359.0	...
4223043	  800.6	  592.3	 4359.0	...
4223044	  800.3	  592.3	 4360.0	...
4223045	  800.2	  592.3	 4360.0	...
4223046	  800.1	  592.4	 4361.0	...
4223047	  800.0	  592.4	 4361.0	...
4223048	  800.0	  592.6	 4360.0	...
4223049	  800.0	  592.7	 4359.0	...
4223050	  800.1	  593.2	 4357.0	...
4223051	  800.1	  593.5	 4358.0	...
4223052	  800.3	  593.8	 4359.0	...
4223053	  800.4	  593.9	 4361.0	...
4223054	  800.5	  593.8	 4360.0	...
4223055	  800.6	  593.8	 4360.0	...
4223056	  800.6	  593.7	 4360.0	...
4223057	  800.6	  593.7	 4360.0	...
4223058	  800.4	  593.6	 4359.0	...
4223059	  800.2	  593.6	 4359.0	...
4223060	  800.1	  593.6	 4358.0	...
4223061	  800.1	  593.5	 4358.0	...
4223062	  800.3	  593.5	 4357.0	...
4223063	  800.5	  593.4	 4357.0	...
4223064	  800.6	  593.4	 4358.0	...
4223065	  800.6	  593.4	 4360.0	...
4223066	  800.6	  593.4	 4359.0	...
4223067	  800.5	  593.4	 4357.0	...
4223068	  800.5	  593.3	 4355.0	...
4223069	  800.1	  593.0	 4354.0	...
4223070	  799.8	  592.8	 4355.0	...
4223071	  799.6	  592.6	 4355.0	...
4223072	  799.7	  592.6	 4357.0	...
4223073	  799.8	  592.8	 4359.0	...
4223074	  799.8	  593.0	 4361.0	...
4223075	  799.7	  593.1	 4361.0	...
4223076	  799.7	  593.2	 4361.0	...
4223077	  799.7	  593.1	 4361.0	...
4223078	  799.8	  593.3	 4361.0	...
4223079	  799.9	  593.4	 4361.0	...
4223080	  799.9	  593.7	 4359.0	...
4223081	  799.9	  593.7	 4356.0	...
4223082	  799.9	  593.9	 4354.0	...
4223083	  799.8	  593.9	 4355.0	...
4223084	  799.8	  593.8	 4355.0	...
4223085	  799.8	  593.7	 4353.0	...
4223086	  799.8	  593.6	 4351.0	...
4223087	  799.9	  593.6	 4349.0	...
4223088	  799.9	  593.7	 4349.0	...
4223089	  799.9	  593.5	 4348.0	...
4223090	  799.8	  593.2	 4348.0	...
4223091	  799.7	  592.9	 4347.0	...
4223092	  799.7	  592.9	 4347.0	...
4223093	  799.7	  592.8	 4347.0	...
4223094	  799.7	  592.8	 4348.0	...
4223095	  799.7	  593.0	 4350.0	...
4223096	  799.9	  593.1	 4350.0	...
4223097	  800.1	  593.1	 4352.0	...
4223098	  800.1	  593.0	 4354.0	...
4223099	  799.8	  593.0	 4356.0	...
4223100	  799.4	  593.2	 4356.0	...
4223101	  799.3	  593.4	 4356.0	...
4223102	  799.3	  593.6	 4356.0	...
4223103	  799.2	  593.5	 4355.0	...
4223104	  799.3	  593.4	 4353.0	...
4223105	  799.4	  593.3	 4352.0	...
4223106	  799.3	  593.4	 4353.0	...
4223107	  799.1	  593.4	 4354.0	...
4223108	  798.9	  593.5	 4354.0	...
4223109	  799.0	  593.8	 4355.0	...
4223110	  799.1	  594.1	 4355.0	...
4223111	  799.2	  594.4	 4355.0	...
4223112	  799.1	  594.5	 4355.0	...
4223113	  799.1	  594.5	 4356.0	...
4223114	  799.1	  594.6	 4358.0	...
4223115	  799.1	  594.6	 4358.0	...
4223116	  799.0	  594.9	 4357.0	...
4223117	  799.0	  595.1	 4355.0	...
4223118	  798.9	  595.4	 4356.0	...
4223119	  798.9	  595.2	 4356.0	...
4223120	  798.8	  595.0	 4357.0	...
4223121	  798.9	  594.7	 4358.0	...
4223122	  799.0	  594.7	 4359.0	...
4223123	  798.8	  594.6	 4360.0	...
4223124	  798.6	  594.4	 4361.0	...
4223125	  798.3	  594.3	 4363.0	...
4223126	  798.2	  594.4	 4364.0	...
4223127	  798.1	  594.4	 4362.0	...
4223128	  798.2	  594.5	 4360.0	...
4223129	  798.4	  594.5	 4358.0	...
4223130	  798.5	  594.6	 4359.0	...
4223131	  798.6	  594.6	 4359.0	...
4223132	  798.5	  594.5	 4360.0	...
4223133	  798.3	  594.2	 4360.0	...
4223134	  798.2	  594.1	 4361.0	...
4223135	  798.2	  594.2	 4362.0	...
4223136	  798.2	  594.2	 4363.0	...
4223137	  798.2	  594.2	 4366.0	...
4223138	  798.1	  594.1	 4369.0	...
4223139	  798.0	  594.0	 4370.0	...
4223140	  797.8	  593.8	 4370.0	...
4223141	  797.8	  593.6	 4370.0	...
4223142	  797.7	  593.7	 4369.0	...
4223143	  797.8	  593.8	 4368.0	...
4223144	  797.8	  594.0	 4368.0	...
4223145	  797.9	  594.4	 4367.0	...
4223146	  798.0	  594.6	 4367.0	...
4223147	  798.0	  594.8	 4367.0	...
4223148	  798.0	  594.7	 4367.0	...
4223149	  797.8	  594.6	 4367.0	...
4223150	  797.6	  594.4	 4369.0	...
4223151	  797.5	  594.1	 4370.0	...
4223152	  797.3	  593.8	 4371.0	...
4223153	  797.5	  593.7	 4371.0	...
4223154	  797.8	  593.6	 4371.0	...
4223155	  798.1	  593.7	 4371.0	...
4223156	  798.2	  594.2	 4371.0	...
4223157	  798.2	  594.5	 4371.0	...
4223158	  798.2	  594.8	 4372.0	...
4223159	  798.2	  594.8	 4371.0	...
4223160	  798.2	  595.0	 4371.0	...
4223161	  798.1	  595.1	 4372.0	...
4223162	  798.3	  595.1	 4374.0	...
4223163	  798.6	  595.0	 4375.0	...
4223164	  798.9	  595.0	 4376.0	...
4223165	  798.9	  595.0	 4376.0	...
4223166	  798.9	  595.1	 4377.0	...
4223167	  798.9	  595.0	 4378.0	...
4223168	  798.9	  595.0	 4377.0	...
4223169	  798.9	  595.1	 4375.0	...
4223170	  799.0	  595.3	 4373.0	...
4223171	  799.1	  595.5	 4372.0	...
4223172	  799.1	  595.5	 4375.0	...
4223173	  799.0	  595.5	 4379.0	...
4223174	  798.8	  595.5	 4382.0	...
4223175	  798.6	  595.4	 4383.0	...
4223176	  798.4	  595.5	 4383.0	...
4223177	  798.3	  595.7	 4383.0	...
4223178	  798.4	  595.8	 4384.0	...
4223179	  798.3	  595.8	 4385.0	...
4223180	  798.3	  595.8	 4385.0	...
4223181	  798.2	  596.1	 4385.0	...
4223182	  798.4	  596.5	 4385.0	...
4223183	  798.5	  596.8	 4385.0	...
4223184	  798.6	  596.8	 4387.0	...
4223185	  798.6	  596.8	 4388.0	...
4223186	  798.7	  596.9	 4390.0	...
4223187	  798.8	  597.1	 4390.0	...
4223188	  798.8	  597.0	 4391.0	...
4223189	  798.7	  596.9	 4391.0	...
4223190	  798.7	  596.5	 4391.0	...
4223191	  798.8	  596.3	 4392.0	...
4223192	  799.0	  596.2	 4392.0	...
4223193	  799.1	  596.4	 4392.0	...
4223194	  799.1	  596.5	 4391.0	...
4223195	  799.0	  596.4	 4391.0	...
4223196	  799.0	  596.2	 4391.0	...
4223197	  798.9	  595.9	 4392.0	...
4223198	  798.8	  595.7	 4392.0	...
4223199	  798.9	  595.6	 4392.0	...
4223200	  799.1	  595.4	 4392.0	...
4223201	  799.4	  595.7	 4392.0	...
4223202	  799.3	  596.0	 4391.0	...
4223203	  799.3	  596.4	 4391.0	...
4223204	  799.2	  596.4	 4391.0	...
4223205	  799.2	  596.5	 4392.0	...
4223206	  799.1	  596.6	 4393.0	...
4223207	  799.1	  596.5	 4394.0	...
4223208	  799.1	  596.6	 4394.0	...
4223209	  799.1	  596.6	 4395.0	...
4223210	  799.2	  596.9	 4395.0	...
4223211	  799.3	  597.3	 4397.0	...
4223212	  799.2	  597.4	 4400.0	...
4223213	  799.0	  597.1	 4402.0	...
4223214	  798.8	  597.0	 4402.0	...
4223215	  798.8	  597.0	 4401.0	...
4223216	  798.7	  597.0	 4401.0	...
4223217	  798.8	  597.0	 4401.0	...
4223218	  798.9	  597.1	 4402.0	...
4223219	  798.9	  597.2	 4403.0	...
4223220	  798.9	  597.2	 4404.0	...
4223221	  798.9	  597.3	 4406.0	...
4223222	  799.0	  597.3	 4407.0	...
4223223	  799.1	  597.3	 4407.0	...
4223224	  799.1	  597.3	 4407.0	...
4223225	  799.0	  597.4	 4407.0	...
4223226	  799.0	  597.3	 4407.0	...
4223227	  799.1	  597.2	 4409.0	...
4223228	  799.1	  597.1	 4411.0	...
4223229	  798.9	  597.1	 4412.0	...
4223230	  798.8	  597.1	 4412.0	...
4223231	  798.6	  597.2	 4412.0	...
4223232	  798.6	  597.1	 4412.0	...
4223233	  798.6	  596.8	 4413.0	...
4223234	  798.6	  596.5	 4414.0	...
4223235	  798.6	  596.3	 4416.0	...
4223236	  798.6	  596.3	 4416.0	...
4223237	  798.5	  596.1	 4417.0	...
4223238	  798.4	  596.0	 4417.0	...
4223239	  798.4	  595.9	 4417.0	...
4223240	  798.1	  596.0	 4417.0	...
4223241	  797.7	  596.1	 4417.0	...
4223242	  797.5	  595.8	 4416.0	...
4223243	  797.6	  595.4	 4416.0	...
4223244	  797.7	  595.0	 4418.0	...
4223245	  797.6	  595.0	 4421.0	...
4223246	  797.5	  595.0	 4425.0	...
4223247	  797.5	  595.0	 4425.0	...
4223248	  797.5	  595.0	 4424.0	...
4223249	  797.4	  595.0	 4424.0	...
4223250	  797.3	  595.1	 4423.0	...
4223251	  797.2	  595.1	 4423.0	...
4223252	  797.3	  595.1	 4422.0	...
4223253	  797.4	  595.1	 4422.0	...
4223254	  797.6	  595.1	 4423.0	...
4223255	  797.6	  595.1	 4425.0	...
4223256	  797.7	  595.1	 4428.0	...
4223257	  797.9	  595.1	 4430.0	...
4223258	  798.0	  595.1	 4430.0	...
4223259	  798.1	  595.1	 4431.0	...
4223260	  798.0	  595.3	 4432.0	...
4223261	  798.0	  595.6	 4433.0	...
4223262	  797.9	  596.0	 4433.0	...
4223263	  797.9	  596.1	 4434.0	...
4223264	  797.7	  596.1	 4434.0	...
MSG	4223265 0000 _ Number Off
4223265	  797.5	  596.7	 4434.0	...
4223266	  797.3	  597.3	 4432.0	...
4223267	  797.3	  597.8	 4434.0	...
4223268	  797.2	  597.5	 4436.0	...
4223269	  797.2	  597.5	 4438.0	...
4223270	  797.2	  597.7	 4438.0	...
4223271	  797.2	  598.0	 4438.0	...
4223272	  797.2	  598.0	 4438.0	...
4223273	  797.3	  598.0	 4436.0	...
4223274	  797.2	  598.0	 4435.0	...
4223275	  797.0	  598.1	 4435.0	...
4223276	  796.7	  598.0	 4439.0	...
4223277	  796.5	  597.9	 4443.0	...
4223278	  796.3	  597.8	 4445.0	...
4223279	  796.2	  597.8	 4446.0	...
4223280	  796.1	  597.9	 4447.0	...
4223281	  796.1	  597.9	 4448.0	...
4223282	  796.1	  597.9	 4449.0	...
4223283	  796.0	  597.9	 4450.0	...
4223284	  796.0	  597.8	 4452.0	...
4223285	  796.0	  597.5	 4452.0	...
4223286	  795.9	  597.0	 4453.0	...
4223287	  795.7	  596.6	 4454.0	...
4223288	  795.5	  596.4	 4455.0	...
4223289	  795.5	  596.4	 4455.0	...
4223290	  795.7	  596.5	 4455.0	...
4223291	  795.7	  596.5	 4455.0	...
4223292	  795.5	  596.4	 4456.0	...
4223293	  795.4	  596.4	 4456.0	...
4223294	  795.3	  596.3	 4457.0	...
4223295	  795.3	  596.3	 4457.0	...
4223296	  795.2	  596.5	 4457.0	...
4223297	  795.3	  596.7	 4458.0	...
4223298	  795.3	  597.0	 4460.0	...
4223299	  795.4	  597.0	 4461.0	...
4223300	  795.5	  597.3	 4463.0	...
4223301	  795.5	  597.7	 4465.0	...
4223302	  795.2	  598.1	 4466.0	...
4223303	  794.9	  598.0	 4466.0	...
4223304	  794.8	  597.9	 4466.0	...
4223305	  795.0	  597.8	 4466.0	...
4223306	  794.8	  597.8	 4467.0	...
4223307	  794.4	  597.7	 4468.0	...
4223308	  794.0	  597.5	 4469.0	...
4223309	  793.9	  597.3	 4472.0	...
4223310	  793.7	  597.2	 4475.0	...
4223311	  793.4	  597.2	 4477.0	...
4223312	  793.2	  597.2	 4478.0	...
4223313	  793.1	  597.3	 4478.0	...
4223314	  793.1	  597.3	 4479.0	...
4223315	  793.0	  597.5	 4479.0	...
4223316	  793.0	  597.8	 4479.0	...
4223317	  793.0	  597.8	 4481.0	...
4223318	  793.0	  597.7	 4483.0	...
4223319	  792.8	  597.5	 4485.0	...
4223320	  792.5	  597.5	 4483.0	...
4223321	  792.3	  597.4	 4484.0	...
4223322	  792.3	  597.2	 4486.0	...
4223323	  792.4	  597.2	 4488.0	...
4223324	  792.5	  597.3	 4489.0	...
4223325	  792.8	  597.3	 4490.0	...
4223326	  793.1	  597.5	 4491.0	...
4223327	  793.4	  597.7	 4492.0	...
4223328	  793.7	  597.8	 4494.0	...
4223329	  793.9	  597.7	 4495.0	...
4223330	  794.1	  597.7	 4496.0	...
4223331	  794.2	  597.8	 4496.0	...
4223332	  794.3	  597.9	 4496.0	...
4223333	  794.4	  597.8	 4498.0	...
4223334	  794.4	  597.6	 4500.0	...
4223335	  794.4	  597.6	 4502.0	...
4223336	  794.3	  597.5	 4502.0	...
4223337	  794.3	  597.8	 4502.0	...
4223338	  794.2	  598.1	 4502.0	...
4223339	  794.1	  598.4	 4503.0	...
4223340	  794.1	  598.8	 4503.0	...
4223341	  794.1	  599.1	 4503.0	...
4223342	  794.1	  599.4	 4503.0	...
4223343	  793.8	  599.3	 4503.0	...
4223344	  793.3	  599.2	 4503.0	...
4223345	  792.9	  599.1	 4503.0	...
4223346	  792.8	  598.9	 4506.0	...
4223347	  792.8	  598.9	 4508.0	...
4223348	  792.8	  599.0	 4510.0	...
4223349	  792.8	  599.1	 4510.0	...
4223350	  792.8	  599.1	 4510.0	...
4223351	  792.6	  599.1	 4510.0	...
4223352	  792.3	  599.1	 4511.0	...
4223353	  792.0	  599.1	 4512.0	...
4223354	  791.7	  599.1	 4514.0	...
4223355	  791.7	  599.0	 4516.0	...
4223356	  791.7	  599.3	 4519.0	...
4223357	  791.7	  599.5	 4520.0	...
4223358	  791.7	  599.5	 4522.0	...
4223359	  791.8	  599.2	 4522.0	...
4223360	  791.7	  598.7	 4523.0	...
4223361	  791.6	  598.5	 4523.0	...
4223362	  791.5	  598.4	 4524.0	...
4223363	  791.6	  598.5	 4524.0	...
4223364	  791.8	  598.7	 4523.0	...
4223365	  792.1	  598.7	 4523.0	...
4223366	  792.6	  598.6	 4523.0	...
4223367	  792.9	  598.9	 4524.0	...
4223368	  792.9	  599.2	 4526.0	...
4223369	  792.6	  599.5	 4529.0	...
4223370	  792.5	  599.5	 4531.0	...
4223371	  792.8	  599.5	 4531.0	...
4223372	  793.0	  599.4	 4531.0	...
4223373	  792.9	  599.3	 4531.0	...
4223374	  792.8	  599.2	 4533.0	...
4223375	  792.7	  599.2	 4534.0	...
4223376	  792.7	  599.2	 4534.0	...
4223377	  792.8	  599.2	 4538.0	...
4223378	  792.6	  599.2	 4540.0	...
4223379	  792.2	  599.3	 4543.0	...
4223380	  792.0	  599.3	 4543.0	...
4223381	  792.1	  599.3	 4543.0	...
4223382	  792.2	  599.2	 4544.0	...
4223383	  792.4	  599.1	 4544.0	...
4223384	  792.6	  598.7	 4544.0	...
4223385	  792.9	  598.4	 4544.0	...
4223386	  792.8	  598.2	 4546.0	...
4223387	  792.8	  598.2	 4547.0	...
4223388	  792.6	  598.3	 4548.0	...
4223389	  792.4	  598.4	 4549.0	...
4223390	  792.3	  598.8	 4549.0	...
4223391	  792.1	  599.1	 4550.0	...
4223392	  792.0	  599.6	 4551.0	...
4223393	  792.0	  599.7	 4552.0	...
4223394	  792.1	  599.7	 4552.0	...
4223395	  792.2	  599.8	 4553.0	...
4223396	  792.2	  599.9	 4552.0	...
4223397	  792.3	  600.1	 4551.0	...
4223398	  792.4	  600.3	 4550.0	...
4223399	  792.4	  600.4	 4551.0	...
4223400	  792.1	  600.4	 4554.0	...
4223401	  791.9	  600.4	 4557.0	...
4223402	  791.7	  600.2	 4559.0	...
4223403	  791.6	  600.0	 4559.0	...
4223404	  791.4	  600.0	 4559.0	...
4223405	  790.9	  600.0	 4560.0	...
4223406	  790.4	  600.0	 4560.0	...
4223407	  790.3	  599.7	 4562.0	...
4223408	  790.5	  599.3	 4563.0	...
4223409	  790.8	  598.9	 4565.0	...
4223410	  791.0	  598.6	 4565.0	...
4223411	  791.1	  598.1	 4565.0	...
4223412	  791.2	  597.6	 4566.0	...
4223413	  791.2	  597.2	 4566.0	...
4223414	  791.3	  597.3	 4566.0	...
4223415	  791.4	  597.6	 4566.0	...
4223416	  791.6	  597.9	 4567.0	...
4223417	  791.8	  598.7	 4567.0	...
4223418	  791.8	  599.4	 4567.0	...
4223419	  791.7	  600.0	 4569.0	...
4223420	  791.5	  600.3	 4570.0	...
4223421	  791.5	  600.4	 4572.0	...
4223422	  791.6	  600.6	 4572.0	...
4223423	  791.8	  600.3	 4572.0	...
4223424	  792.0	  600.1	 4572.0	...
4223425	  791.8	  600.1	 4573.0	...
4223426	  791.5	  599.8	 4574.0	...
4223427	  791.2	  599.3	 4576.0	...
4223428	  791.2	  598.8	 4578.0	...
4223429	  791.5	  598.7	 4579.0	...
4223430	  791.7	  598.9	 4579.0	...
4223431	  792.0	  598.6	 4577.0	...
4223432	  791.7	  598.2	 4575.0	...
4223433	  791.5	  597.7	 4574.0	...
4223434	  791.3	  597.8	 4575.0	...
4223435	  791.3	  597.8	 4577.0	...
4223436	  791.3	  597.8	 4580.0	...
4223437	  791.5	  597.8	 4581.0	...
4223438	  791.6	  597.8	 4582.0	...
4223439	  791.8	  597.8	 4582.0	...
4223440	  791.7	  597.7	 4582.0	...
4223441	  791.5	  597.6	 4581.0	...
4223442	  791.7	  597.4	 4580.0	...
4223443	  791.9	  597.2	 4579.0	...
4223444	  792.1	  597.2	 4581.0	...
4223445	  792.1	  597.4	 4584.0	...
4223446	  792.0	  597.8	 4587.0	...
4223447	  791.9	  598.1	 4587.0	...
4223448	  792.0	  598.3	 4588.0	...
4223449	  792.3	  598.3	 4590.0	...
4223450	  792.6	  598.3	 4591.0	...
4223451	  792.5	  598.6	 4591.0	...
4223452	  792.5	  598.9	 4591.0	...
4223453	  792.4	  599.3	 4591.0	...
4223454	  792.4	  599.5	 4593.0	...
4223455	  792.3	  599.4	 4595.0	...
4223456	  792.3	  599.1	 4597.0	...
4223457	  792.3	  599.0	 4597.0	...
4223458	  792.3	  599.1	 4597.0	...
4223459	  792.0	  598.9	 4597.0	...
4223460	  791.7	  598.6	 4598.0	...
4223461	  791.3	  598.2	 4600.0	...
4223462	  791.2	  598.2	 4602.0	...
4223463	  791.2	  598.6	 4602.0	...
4223464	  791.3	  599.0	 4602.0	...
4223465	  791.4	  599.7	 4603.0	...
4223466	  791.4	  599.8	 4605.0	...
4223467	  791.5	  600.0	 4609.0	...
4223468	  791.7	  599.9	 4610.0	...
4223469	  791.8	  599.7	 4613.0	...
4223470	  791.9	  599.5	 4613.0	...
4223471	  791.7	  599.2	 4614.0	...
4223472	  791.6	  599.2	 4613.0	...
4223473	  791.5	  599.1	 4614.0	...
4223474	  791.4	  599.1	 4617.0	...
4223475	  791.8	  599.3	 4620.0	...
4223476	  792.1	  599.5	 4621.0	...
MSG	4223477 0000 _ Number On
4223477	  792.3	  599.7	 4621.0	...
4223478	  792.2	  599.5	 4620.0	...
4223479	  791.9	  599.4	 4619.0	...
4223480	  791.8	  599.4	 4619.0	...
4223481	  791.6	  599.3	 4620.0	...
4223482	  791.2	  599.2	 4620.0	...
4223483	  790.8	  599.0	 4620.0	...
4223484	  790.7	  598.8	 4621.0	...
4223485	  790.8	  599.0	 4623.0	...
4223486	  790.9	  599.2	 4624.0	...
4223487	  790.8	  599.5	 4625.0	...
4223488	  790.7	  599.8	 4626.0	...
4223489	  790.6	  600.0	 4626.0	...
4223490	  790.6	  600.1	 4627.0	...
4223491	  790.6	  600.1	 4627.0	...
4223492	  790.8	  600.1	 4627.0	...
4223493	  791.0	  600.1	 4626.0	...
4223494	  791.3	  600.0	 4626.0	...
4223495	  791.3	  600.0	 4626.0	...
4223496	  791.4	  600.0	 4627.0	...
4223497	  791.4	  600.1	 4627.0	...
4223498	  791.3	  600.2	 4630.0	...
4223499	  791.0	  600.2	 4632.0	...
4223500	  790.7	  600.2	 4634.0	...
4223501	  790.9	  600.2	 4633.0	...
4223502	  791.3	  599.8	 4632.0	...
4223503	  791.6	  599.5	 4633.0	...
4223504	  791.8	  598.8	 4633.0	...
4223505	  792.1	  598.3	 4634.0	...
4223506	  792.5	  597.6	 4634.0	...
4223507	  793.4	  596.6	 4634.0	...
EFIX R   4222365	4223507	1143	  797.2	  589.1	   4435
SSACC R  4223508
4223508	  794.5	  595.4	 4635.0	...
4223509	  795.7	  594.0	 4637.0	...
4223510	  797.0	  592.8	 4637.0	...
4223511	  798.4	  591.5	 4638.0	...
4223512	  799.9	  589.8	 4638.0	...
4223513	  801.2	  588.5	 4638.0	...
ESACC R  4223508	4223513	6	  794.5	  595.4	  801.2	  588.5	   0.20	     37
SFIX R   4223514
4223514	  802.0	  586.6	 4638.0	...
4223515	  802.5	  585.4	 4637.0	...
4223516	  802.2	  584.2	 4636.0	...
4223517	  801.6	  583.8	 4637.0	...
4223518	  800.5	  583.5	 4641.0	...
4223519	  798.8	  583.2	 4645.0	...
4223520	  796.8	  583.0	 4649.0	...
4223521	  794.9	  582.9	 4650.0	...
4223522	  793.9	  582.9	 4652.0	...
4223523	  793.4	  583.0	 4654.0	...
4223524	  793.3	  582.9	 4655.0	...
4223525	  793.3	  583.0	 4656.0	...
4223526	  793.6	  583.5	 4658.0	...
4223527	  794.0	  583.9	 4660.0	...
4223528	  794.8	  584.7	 4663.0	...
4223529	  795.3	  585.3	 4663.0	...
4223530	  795.7	  586.2	 4663.0	...
4223531	  795.7	  587.0	 4663.0	...
4223532	  795.8	  588.7	 4663.0	...
4223533	  795.9	  590.0	 4663.0	...
4223534	  795.8	  591.0	 4664.0	...
4223535	  795.3	  591.7	 4665.0	...
4223536	  794.8	  592.4	 4666.0	...
4223537	  794.4	  592.9	 4667.0	...
4223538	  794.1	  592.7	 4668.0	...
4223539	  793.9	  592.6	 4669.0	...
4223540	  793.7	  592.1	 4669.0	...
4223541	  793.5	  591.6	 4671.0	...
4223542	  793.4	  591.2	 4673.0	...
4223543	  793.8	  591.4	 4675.0	...
4223544	  794.2	  591.6	 4677.0	...
4223545	  794.6	  591.6	 4680.0	...
4223546	  794.7	  592.2	 4682.0	...
4223547	  794.7	  592.6	 4684.0	...
4223548	  794.7	  592.8	 4686.0	...
4223549	  794.7	  592.6	 4688.0	...
4223550	  794.6	  592.5	 4688.0	...
4223551	  794.6	  592.6	 4689.0	...
4223552	  794.5	  592.6	 4687.0	...
4223553	  794.1	  592.5	 4685.0	...
4223554	  793.8	  592.4	 4683.0	...
4223555	  793.4	  592.4	 4684.0	...
4223556	  793.5	  592.5	 4684.0	...
4223557	  793.5	  592.6	 4686.0	...
4223558	  793.5	  592.4	 4686.0	...
4223559	  793.7	  592.3	 4686.0	...
4223560	  794.0	  592.3	 4686.0	...
4223561	  794.2	  592.1	 4686.0	...
4223562	  794.1	  591.9	 4686.0	...
4223563	  793.9	  591.6	 4686.0	...
4223564	  793.8	  591.6	 4688.0	...
4223565	  793.8	  591.7	 4690.0	...
4223566	  793.7	  591.7	 4692.0	...
4223567	  793.7	  591.7	 4694.0	...
4223568	  794.0	  591.6	 4696.0	...
4223569	  794.3	  591.7	 4697.0	...
4223570	  794.7	  592.0	 4695.0	...
4223571	  794.6	  592.4	 4695.0	...
4223572	  794.6	  592.2	 4696.0	...
4223573	  794.5	  592.1	 4697.0	...
4223574	  794.5	  592.0	 4698.0	...
4223575	  794.4	  592.2	 4700.0	...
4223576	  794.4	  592.3	 4701.0	...
4223577	  794.2	  592.5	 4702.0	...
4223578	  794.0	  592.4	 4703.0	...
4223579	  793.9	  592.3	 4704.0	...
4223580	  794.1	  592.1	 4705.0	...
4223581	  794.2	  592.0	 4706.0	...
4223582	  794.4	  591.7	 4706.0	...
4223583	  794.5	  591.6	 4706.0	...
4223584	  794.7	  591.5	 4707.0	...
4223585	  794.7	  591.7	 4707.0	...
4223586	  794.6	  591.6	 4708.0	...
4223587	  794.5	  591.4	 4711.0	...
4223588	  794.4	  591.1	 4713.0	...
4223589	  794.5	  591.1	 4715.0	...
4223590	  794.5	  591.2	 4716.0	...
4223591	  794.5	  591.2	 4716.0	...
4223592	  794.5	  591.1	 4717.0	...
4223593	  794.5	  591.0	 4715.0	...
4223594	  794.6	  591.0	 4714.0	...
4223595	  794.6	  590.8	 4712.0	...
4223596	  794.6	  590.6	 4712.0	...
4223597	  794.6	  590.8	 4714.0	...
4223598	  794.6	  591.2	 4716.0	...
4223599	  794.6	  591.6	 4719.0	...
4223600	  794.5	  591.7	 4720.0	...
4223601	  794.3	  591.7	 4722.0	...
4223602	  794.2	  591.7	 4722.0	...
4223603	  794.1	  591.6	 4722.0	...
4223604	  794.0	  591.6	 4721.0	...
4223605	  794.0	  591.5	 4720.0	...
4223606	  794.1	  591.4	 4720.0	...
4223607	  794.1	  591.3	 4720.0	...
4223608	  794.2	  590.9	 4721.0	...
4223609	  794.2	  590.6	 4721.0	...
4223610	  794.5	  590.4	 4722.0	...
4223611	  794.8	  590.4	 4723.0	...
4223612	  794.9	  590.6	 4723.0	...
4223613	  794.8	  590.7	 4723.0	...
4223614	  794.6	  590.8	 4724.0	...
4223615	  794.4	  590.7	 4726.0	...
4223616	  794.3	  590.6	 4728.0	...
4223617	  794.2	  590.5	 4728.0	...
4223618	  794.2	  590.7	 4729.0	...
4223619	  794.2	  590.9	 4731.0	...
4223620	  794.2	  591.0	 4733.0	...
4223621	  794.2	  590.9	 4733.0	...
4223622	  794.2	  590.9	 4732.0	...
4223623	  794.0	  590.7	 4732.0	...
4223624	  793.7	  590.6	 4731.0	...
4223625	  793.5	  590.5	 4729.0	...
4223626	  793.3	  590.5	 4728.0	...
4223627	  793.2	  590.2	 4728.0	...
4223628	  793.2	  589.8	 4727.0	...
4223629	  793.2	  589.5	 4727.0	...
4223630	  793.2	  589.5	 4727.0	...
4223631	  793.1	  589.7	 4726.0	...
4223632	  793.0	  589.9	 4726.0	...
4223633	  792.9	  590.0	 4728.0	...
4223634	  792.5	  590.1	 4730.0	...
4223635	  792.1	  590.2	 4731.0	...
4223636	  791.9	  590.3	 4731.0	...
4223637	  791.8	  590.4	 4731.0	...
4223638	  791.7	  590.4	 4730.0	...
4223639	  791.7	  590.4	 4730.0	...
4223640	  791.9	  590.4	 4729.0	...
4223641	  792.2	  590.4	 4729.0	...
4223642	  792.5	  590.5	 4730.0	...
4223643	  792.4	  590.5	 4731.0	...
4223644	  792.4	  590.6	 4731.0	...
4223645	  792.3	  590.2	 4735.0	...
4223646	  792.2	  589.7	 4738.0	...
4223647	  792.1	  589.4	 4743.0	...
4223648	  792.2	  589.5	 4744.0	...
4223649	  792.3	  589.7	 4742.0	...
4223650	  792.5	  589.8	 4740.0	...
4223651	  792.6	  589.9	 4738.0	...
4223652	  793.0	  589.9	 4740.0	...
4223653	  793.3	  589.9	 4740.0	...
4223654	  793.6	  590.3	 4741.0	...
4223655	  793.6	  590.7	 4743.0	...
4223656	  793.5	  590.7	 4745.0	...
4223657	  793.6	  590.3	 4747.0	...
4223658	  793.7	  590.0	 4746.0	...
4223659	  793.9	  589.9	 4746.0	...
4223660	  794.0	  589.8	 4746.0	...
4223661	  794.2	  589.7	 4746.0	...
4223662	  794.3	  589.7	 4745.0	...
4223663	  794.2	  589.8	 4746.0	...
4223664	  794.1	  590.0	 4747.0	...
4223665	  793.9	  590.2	 4748.0	...
4223666	  793.8	  590.2	 4749.0	...
4223667	  793.6	  590.5	 4749.0	...
4223668	  793.6	  590.8	 4747.0	...
4223669	  793.5	  590.8	 4745.0	...
4223670	  793.4	  590.7	 4744.0	...
4223671	  793.4	  590.7	 4744.0	...
4223672	  793.3	  590.8	 4745.0	...
4223673	  793.3	  590.8	 4745.0	...
4223674	  793.3	  590.7	 4746.0	...
4223675	  793.2	  590.6	 4747.0	...
4223676	  793.2	  590.6	 4747.0	...
4223677	  793.2	  590.5	 4748.0	...
4223678	  793.2	  590.5	 4747.0	...
4223679	  793.1	  590.5	 4745.0	...
4223680	  793.1	  590.5	 4746.0	...
4223681	  793.1	  590.6	 4748.0	...
4223682	  792.9	  590.8	 4750.0	...
4223683	  792.7	  591.1	 4749.0	...
4223684	  792.4	  591.2	 4748.0	...
4223685	  792.3	  591.1	 4748.0	...
4223686	  792.2	  591.1	 4748.0	...
4223687	  792.2	  591.1	 4749.0	...
4223688	  792.3	  591.5	 4750.0	...
4223689	  792.3	  591.8	 4750.0	...
4223690	  792.4	  592.1	 4751.0	...
4223691	  792.4	  592.2	 4752.0	...
4223692	  792.5	  592.2	 4755.0	...
4223693	  792.6	  592.0	 4755.0	...
4223694	  792.5	  591.9	 4756.0	...
4223695	  792.3	  591.9	 4756.0	...
4223696	  792.2	  591.9	 4758.0	...
4223697	  792.2	  591.8	 4760.0	...
4223698	  792.3	  591.8	 4760.0	...
4223699	  792.3	  591.8	 4761.0	...
4223700	  792.4	  591.9	 4761.0	...
4223701	  792.4	  592.0	 4762.0	...
4223702	  792.4	  592.0	 4760.0	...
4223703	  792.4	  591.9	 4759.0	...
4223704	  792.4	  591.7	 4758.0	...
4223705	  792.4	  591.6	 4759.0	...
4223706	  792.4	  591.7	 4760.0	...
4223707	  792.4	  591.9	 4761.0	...
4223708	  792.4	  592.1	 4762.0	...
4223709	  792.4	  592.4	 4762.0	...
4223710	  792.5	  592.4	 4762.0	...
4223711	  792.2	  592.3	 4762.0	...
4223712	  791.9	  591.9	 4761.0	...
4223713	  791.6	  591.6	 4760.0	...
4223714	  791.6	  591.2	 4759.0	...
4223715	  791.6	  591.2	 4759.0	...
4223716	  791.6	  591.2	 4761.0	...
4223717	  791.6	  591.2	 4762.0	...
4223718	  791.8	  591.1	 4763.0	...
4223719	  791.9	  591.0	 4764.0	...
4223720	  792.5	  590.9	 4765.0	...
4223721	  792.8	  591.1	 4765.0	...
4223722	  793.2	  591.3	 4765.0	...
4223723	  793.2	  591.3	 4765.0	...
4223724	  793.2	  591.0	 4765.0	...
4223725	  793.0	  591.0	 4765.0	...
4223726	  792.8	  591.1	 4765.0	...
4223727	  792.7	  591.2	 4765.0	...
4223728	  792.6	  590.9	 4765.0	...
4223729	  792.6	  590.6	 4766.0	...
4223730	  792.6	  590.4	 4767.0	...
4223731	  792.7	  590.2	 4767.0	...
4223732	  792.8	  590.1	 4767.0	...
4223733	  792.7	  590.0	 4768.0	...
4223734	  792.7	  589.8	 4768.0	...
4223735	  792.5	  589.7	 4767.0	...
4223736	  792.4	  589.8	 4767.0	...
4223737	  792.1	  589.9	 4769.0	...
4223738	  791.9	  590.0	 4772.0	...
4223739	  791.7	  590.0	 4774.0	...
4223740	  791.7	  590.0	 4774.0	...
4223741	  791.7	  589.9	 4773.0	...
4223742	  791.8	  589.9	 4772.0	...
4223743	  792.1	  590.0	 4772.0	...
4223744	  792.4	  590.2	 4774.0	...
4223745	  792.6	  590.3	 4776.0	...
4223746	  792.5	  590.2	 4778.0	...
4223747	  792.5	  590.1	 4778.0	...
4223748	  792.5	  590.1	 4777.0	...
4223749	  792.6	  589.9	 4777.0	...
4223750	  792.5	  589.6	 4777.0	...
4223751	  792.6	  589.6	 4778.0	...
4223752	  792.6	  589.8	 4778.0	...
4223753	  792.6	  590.0	 4779.0	...
4223754	  792.5	  589.9	 4779.0	...
4223755	  792.4	  589.9	 4779.0	...
4223756	  792.4	  589.9	 4778.0	...
4223757	  792.3	  589.9	 4778.0	...
4223758	  792.2	  589.9	 4778.0	...
4223759	  792.1	  590.0	 4779.0	...
4223760	  792.1	  590.0	 4779.0	...
4223761	  792.1	  589.9	 4780.0	...
4223762	  792.2	  589.9	 4780.0	...
4223763	  792.3	  590.0	 4780.0	...
4223764	  792.4	  590.1	 4781.0	...
4223765	  792.4	  590.3	 4782.0	...
4223766	  792.4	  590.4	 4782.0	...
4223767	  792.5	  590.5	 4782.0	...
4223768	  792.5	  590.4	 4782.0	...
4223769	  792.6	  590.4	 4782.0	...
4223770	  792.5	  590.5	 4782.0	...
4223771	  792.3	  590.9	 4782.0	...
4223772	  791.9	  591.4	 4783.0	...
4223773	  791.6	  591.3	 4784.0	...
4223774	  791.5	  591.0	 4785.0	...
4223775	  791.6	  590.8	 4785.0	...
4223776	  791.6	  590.4	 4786.0	...
4223777	  791.3	  590.0	 4786.0	...
4223778	  791.1	  589.9	 4786.0	...
4223779	  791.0	  590.3	 4786.0	...
MSG	4223780 0000 _ Number Off
4223780	  790.9	  590.5	 4786.0	...
4223781	  790.9	  590.2	 4786.0	...
4223782	  791.0	  589.9	 4786.0	...
4223783	  791.4	  589.9	 4787.0	...
4223784	  791.7	  590.0	 4788.0	...
4223785	  792.0	  590.1	 4789.0	...
4223786	  792.3	  590.2	 4790.0	...
4223787	  792.5	  590.1	 4790.0	...
4223788	  792.7	  589.9	 4790.0	...
4223789	  792.6	  589.7	 4790.0	...
4223790	  792.3	  589.6	 4792.0	...
4223791	  792.0	  589.5	 4794.0	...
4223792	  791.8	  589.5	 4799.0	...
4223793	  791.9	  589.5	 4801.0	...
4223794	  792.0	  589.4	 4804.0	...
4223795	  792.1	  589.4	 4804.0	...
4223796	  792.3	  589.3	 4803.0	...
4223797	  792.3	  589.2	 4803.0	...
4223798	  792.3	  589.1	 4802.0	...
4223799	  792.2	  589.0	 4800.0	...
4223800	  792.2	  589.1	 4801.0	...
4223801	  792.0	  589.1	 4803.0	...
4223802	  791.7	  589.2	 4805.0	...
4223803	  791.4	  589.2	 4804.0	...
4223804	  791.2	  589.1	 4803.0	...
4223805	  791.1	  589.0	 4802.0	...
4223806	  791.0	  588.9	 4802.0	...
4223807	  791.0	  588.8	 4802.0	...
4223808	  791.2	  588.6	 4804.0	...
4223809	  791.3	  588.5	 4805.0	...
4223810	  791.4	  588.5	 4806.0	...
4223811	  791.1	  588.2	 4806.0	...
4223812	  790.8	  587.8	 4807.0	...
4223813	  790.5	  587.5	 4808.0	...
4223814	  790.4	  587.5	 4808.0	...
4223815	  790.6	  587.4	 4806.0	...
4223816	  790.9	  587.2	 4804.0	...
4223817	  791.1	  587.1	 4803.0	...
4223818	  791.0	  587.0	 4805.0	...
4223819	  791.0	  586.9	 4806.0	...
4223820	  790.9	  586.9	 4808.0	...
4223821	  790.8	  586.9	 4807.0	...
4223822	  790.7	  586.9	 4809.0	...
4223823	  790.6	  587.0	 4811.0	...
4223824	  790.5	  587.0	 4811.0	...
4223825	  790.7	  587.3	 4810.0	...
4223826	  791.0	  587.6	 4809.0	...
4223827	  791.1	  587.8	 4810.0	...
4223828	  790.9	  587.8	 4811.0	...
4223829	  790.8	  587.7	 4811.0	...
4223830	  790.7	  587.5	 4811.0	...
4223831	  790.6	  587.0	 4811.0	...
4223832	  790.5	  586.6	 4811.0	...
4223833	  790.6	  586.3	 4811.0	...
4223834	  790.7	  586.4	 4812.0	...
4223835	  790.9	  586.4	 4812.0	...
4223836	  791.1	  586.3	 4811.0	...
4223837	  791.1	  586.3	 4811.0	...
4223838	  790.9	  586.2	 4810.0	...
4223839	  790.7	  586.2	 4809.0	...
4223840	  790.6	  586.5	 4809.0	...
4223841	  790.7	  586.8	 4811.0	...
4223842	  790.8	  586.6	 4815.0	...
4223843	  790.8	  586.1	 4818.0	...
4223844	  790.7	  585.9	 4819.0	...
4223845	  790.5	  586.3	 4819.0	...
4223846	  790.2	  586.7	 4819.0	...
4223847	  790.0	  586.7	 4819.0	...
4223848	  789.9	  586.7	 4821.0	...
4223849	  789.9	  586.6	 4823.0	...
4223850	  789.9	  586.4	 4826.0	...
4223851	  790.0	  586.2	 4824.0	...
4223852	  790.1	  586.1	 4823.0	...
4223853	  790.2	  586.0	 4821.0	...
4223854	  790.2	  586.0	 4823.0	...
4223855	  790.2	  586.1	 4824.0	...
4223856	  790.1	  586.4	 4826.0	...
4223857	  789.9	  586.6	 4829.0	...
4223858	  789.7	  586.2	 4832.0	...
4223859	  789.5	  585.8	 4835.0	...
4223860	  789.2	  585.3	 4835.0	...
4223861	  788.9	  585.4	 4835.0	...
4223862	  789.0	  585.5	 4837.0	...
4223863	  789.2	  585.5	 4840.0	...
4223864	  789.5	  585.9	 4843.0	...
4223865	  789.5	  586.2	 4844.0	...
4223866	  789.5	  586.5	 4845.0	...
4223867	  789.4	  586.3	 4846.0	...
4223868	  789.3	  586.1	 4847.0	...
4223869	  789.1	  585.9	 4849.0	...
4223870	  788.9	  586.1	 4849.0	...
4223871	  788.7	  586.3	 4850.0	...
4223872	  788.7	  586.1	 4850.0	...
4223873	  788.8	  585.8	 4849.0	...
4223874	  788.9	  585.9	 4848.0	...
4223875	  789.1	  586.2	 4845.0	...
4223876	  789.1	  586.3	 4842.0	...
4223877	  789.1	  586.2	 4842.0	...
4223878	  788.9	  586.0	 4844.0	...
4223879	  788.6	  585.9	 4846.0	...
4223880	  788.3	  585.5	 4845.0	...
4223881	  788.2	  585.1	 4845.0	...
4223882	  788.2	  584.8	 4845.0	...
4223883	  788.2	  584.7	 4845.0	...
4223884	  788.2	  584.8	 4846.0	...
4223885	  788.2	  584.7	 4847.0	...
4223886	  788.2	  584.4	 4849.0	...
4223887	  788.2	  584.2	 4852.0	...
4223888	  788.2	  584.1	 4855.0	...
4223889	  788.3	  583.9	 4856.0	...
4223890	  788.3	  583.7	 4858.0	...
4223891	  788.2	  583.3	 4860.0	...
4223892	  788.2	  582.9	 4861.0	...
4223893	  788.1	  582.5	 4861.0	...
4223894	  788.0	  582.5	 4860.0	...
4223895	  787.8	  582.5	 4860.0	...
4223896	  787.7	  582.5	 4862.0	...
4223897	  787.7	  582.5	 4863.0	...
4223898	  787.7	  582.4	 4864.0	...
4223899	  787.6	  582.3	 4864.0	...
4223900	  787.5	  582.2	 4864.0	...
4223901	  787.3	  582.1	 4867.0	...
4223902	  787.3	  581.9	 4869.0	...
4223903	  787.3	  581.8	 4870.0	...
4223904	  787.3	  581.5	 4870.0	...
4223905	  787.2	  581.4	 4870.0	...
4223906	  787.2	  581.3	 4870.0	...
4223907	  787.1	  581.2	 4870.0	...
4223908	  787.0	  581.0	 4870.0	...
4223909	  786.8	  580.9	 4871.0	...
4223910	  786.5	  581.0	 4871.0	...
4223911	  786.4	  581.2	 4872.0	...
4223912	  786.6	  581.4	 4873.0	...
4223913	  786.6	  581.3	 4874.0	...
4223914	  786.5	  581.1	 4875.0	...
4223915	  786.4	  581.0	 4876.0	...
4223916	  786.4	  580.9	 4877.0	...
4223917	  786.4	  580.8	 4877.0	...
4223918	  786.4	  580.6	 4877.0	...
4223919	  786.4	  580.5	 4876.0	...
4223920	  786.3	  580.6	 4876.0	...
4223921	  786.3	  580.8	 4875.0	...
4223922	  786.3	  581.0	 4875.0	...
4223923	  786.2	  580.8	 4874.0	...
4223924	  786.2	  580.5	 4874.0	...
4223925	  786.1	  580.4	 4877.0	...
4223926	  786.0	  580.2	 4880.0	...
4223927	  785.6	  580.1	 4881.0	...
4223928	  785.3	  580.0	 4879.0	...
4223929	  785.0	  580.0	 4879.0	...
4223930	  785.0	  579.8	 4884.0	...
4223931	  785.1	  579.6	 4889.0	...
4223932	  785.0	  579.4	 4893.0	...
4223933	  785.0	  579.5	 4892.0	...
4223934	  784.9	  579.6	 4891.0	...
4223935	  785.0	  579.4	 4892.0	...
4223936	  785.0	  579.2	 4894.0	...
4223937	  785.0	  578.9	 4898.0	...
4223938	  784.8	  578.9	 4899.0	...
4223939	  784.6	  578.9	 4901.0	...
4223940	  784.5	  579.0	 4903.0	...
4223941	  784.4	  579.1	 4905.0	...
4223942	  784.4	  579.3	 4907.0	...
4223943	  784.4	  579.5	 4907.0	...
4223944	  784.3	  579.7	 4909.0	...
4223945	  784.2	  579.7	 4911.0	...
4223946	  784.2	  579.7	 4914.0	...
4223947	  784.3	  579.7	 4914.0	...
4223948	  784.0	  579.7	 4914.0	...
4223949	  783.8	  579.8	 4915.0	...
4223950	  783.5	  580.4	 4915.0	...
4223951	  783.5	  581.1	 4915.0	...
4223952	  783.8	  581.9	 4916.0	...
4223953	  784.0	  582.0	 4916.0	...
4223954	  784.2	  581.7	 4916.0	...
4223955	  783.9	  581.4	 4916.0	...
4223956	  783.4	  581.1	 4916.0	...
4223957	  783.1	  581.4	 4916.0	...
4223958	  782.6	  581.7	 4917.0	...
4223959	  782.5	  581.8	 4919.0	...
4223960	  782.5	  581.7	 4920.0	...
4223961	  782.6	  581.6	 4921.0	...
4223962	  782.8	  581.6	 4922.0	...
4223963	  783.1	  581.7	 4922.0	...
4223964	  783.3	  581.7	 4923.0	...
4223965	  783.5	  581.6	 4924.0	...
4223966	  783.4	  581.3	 4926.0	...
4223967	  783.3	  580.8	 4928.0	...
4223968	  783.4	  580.3	 4929.0	...
4223969	  783.4	  579.9	 4932.0	...
4223970	  783.4	  579.8	 4936.0	...
4223971	  783.4	  579.7	 4940.0	...
4223972	  783.3	  579.6	 4940.0	...
4223973	  783.3	  579.5	 4941.0	...
4223974	  783.2	  579.1	 4944.0	...
4223975	  783.2	  578.5	 4946.0	...
4223976	  783.1	  577.8	 4947.0	...
4223977	  783.1	  577.5	 4947.0	...
4223978	  783.1	  577.5	 4949.0	...
4223979	  783.1	  577.5	 4950.0	...
4223980	  783.1	  577.6	 4951.0	...
4223981	  783.2	  577.7	 4951.0	...
4223982	  783.2	  577.9	 4950.0	...
4223983	  783.0	  577.9	 4950.0	...
4223984	  782.7	  577.8	 4951.0	...
4223985	  782.5	  577.6	 4955.0	...
4223986	  782.5	  577.5	 4959.0	...
4223987	  782.6	  577.5	 4962.0	...
4223988	  782.7	  577.6	 4963.0	...
4223989	  782.5	  577.5	 4964.0	...
4223990	  782.3	  577.2	 4965.0	...
4223991	  782.3	  577.2	 4967.0	...
MSG	4223992 0000 _ Number On
4223992	  782.5	  577.4	 4969.0	...
4223993	  782.7	  577.7	 4971.0	...
4223994	  782.7	  577.9	 4971.0	...
4223995	  782.6	  578.1	 4971.0	...
4223996	  782.6	  578.1	 4971.0	...
4223997	  782.6	  578.0	 4971.0	...
4223998	  782.5	  577.8	 4974.0	...
4223999	  782.5	  577.9	 4976.0	...
4224000	  782.5	  578.0	 4979.0	...
4224001	  782.5	  578.1	 4980.0	...
4224002	  782.5	  578.1	 4980.0	...
4224003	  782.5	  578.2	 4981.0	...
4224004	  782.5	  578.2	 4982.0	...
4224005	  782.2	  578.3	 4983.0	...
4224006	  781.9	  578.4	 4983.0	...
4224007	  781.5	  578.1	 4982.0	...
4224008	  781.7	  577.7	 4982.0	...
4224009	  782.0	  577.7	 4984.0	...
4224010	  782.1	  578.0	 4985.0	...
4224011	  782.0	  578.3	 4987.0	...
4224012	  781.8	  578.3	 4988.0	...
4224013	  781.8	  578.2	 4989.0	...
4224014	  781.9	  578.3	 4988.0	...
4224015	  782.0	  578.4	 4987.0	...
4224016	  782.0	  578.2	 4988.0	...
4224017	  782.0	  577.9	 4990.0	...
4224018	  781.9	  577.7	 4995.0	...
4224019	  782.0	  577.9	 4999.0	...
4224020	  782.0	  578.1	 5002.0	...
4224021	  781.7	  578.1	 5003.0	...
4224022	  781.5	  577.9	 5005.0	...
4224023	  781.3	  577.7	 5005.0	...
4224024	  781.2	  577.6	 5004.0	...
4224025	  781.1	  577.5	 5002.0	...
4224026	  781.0	  577.5	 5002.0	...
4224027	  780.9	  577.4	 5004.0	...
4224028	  780.8	  577.3	 5006.0	...
4224029	  780.7	  577.2	 5009.0	...
4224030	  780.7	  577.0	 5012.0	...
4224031	  780.7	  576.9	 5016.0	...
4224032	  780.7	  576.9	 5018.0	...
4224033	  780.7	  576.9	 5019.0	...
4224034	  780.6	  576.9	 5021.0	...
4224035	  780.5	  576.7	 5022.0	...
4224036	  780.4	  576.6	 5023.0	...
4224037	  780.4	  576.5	 5023.0	...
4224038	  780.5	  576.9	 5024.0	...
4224039	  780.6	  577.3	 5025.0	...
4224040	  780.6	  577.6	 5027.0	...
4224041	  780.6	  577.6	 5029.0	...
4224042	  780.5	  577.5	 5031.0	...
4224043	  780.5	  577.6	 5033.0	...
4224044	  780.3	  577.7	 5036.0	...
4224045	  780.2	  577.8	 5039.0	...
4224046	  780.1	  577.8	 5041.0	...
4224047	  780.2	  577.7	 5042.0	...
4224048	  780.2	  577.7	 5044.0	...
4224049	  780.4	  577.6	 5045.0	...
4224050	  780.5	  577.6	 5046.0	...
4224051	  780.5	  577.8	 5049.0	...
4224052	  780.4	  578.1	 5052.0	...
4224053	  780.3	  578.1	 5053.0	...
4224054	  780.3	  577.9	 5052.0	...
4224055	  780.2	  577.7	 5051.0	...
4224056	  780.1	  577.8	 5052.0	...
4224057	  780.0	  577.8	 5053.0	...
4224058	  780.0	  577.7	 5053.0	...
4224059	  780.0	  577.6	 5054.0	...
4224060	  779.9	  577.5	 5056.0	...
4224061	  779.8	  577.3	 5063.0	...
4224062	  779.7	  577.1	 5070.0	...
4224063	  779.8	  576.8	 5074.0	...
4224064	  779.9	  576.5	 5074.0	...
4224065	  780.0	  576.5	 5075.0	...
4224066	  780.0	  576.4	 5075.0	...
4224067	  780.0	  576.2	 5077.0	...
4224068	  780.1	  576.1	 5079.0	...
4224069	  780.0	  576.0	 5080.0	...
4224070	  780.0	  576.0	 5081.0	...
4224071	  779.9	  576.1	 5082.0	...
4224072	  779.9	  576.2	 5082.0	...
4224073	  779.9	  576.2	 5085.0	...
4224074	  779.8	  576.1	 5087.0	...
4224075	  779.7	  576.0	 5089.0	...
4224076	  779.6	  575.9	 5089.0	...
4224077	  779.6	  575.8	 5089.0	...
4224078	  779.8	  576.0	 5092.0	...
4224079	  780.0	  576.3	 5096.0	...
4224080	  780.2	  576.6	 5099.0	...
4224081	  780.1	  576.7	 5098.0	...
4224082	  779.7	  576.7	 5098.0	...
4224083	  779.3	  576.8	 5097.0	...
4224084	  778.9	  576.9	 5097.0	...
4224085	  778.7	  577.0	 5098.0	...
4224086	  778.6	  577.0	 5100.0	...
4224087	  778.7	  577.0	 5101.0	...
4224088	  778.7	  576.9	 5100.0	...
4224089	  778.6	  577.1	 5099.0	...
4224090	  778.5	  577.3	 5099.0	...
4224091	  778.5	  577.4	 5099.0	...
4224092	  778.5	  577.4	 5100.0	...
4224093	  778.5	  577.3	 5101.0	...
4224094	  778.5	  577.4	 5103.0	...
4224095	  778.4	  577.4	 5103.0	...
4224096	  778.4	  577.3	 5104.0	...
4224097	  778.1	  577.3	 5105.0	...
4224098	  777.9	  577.3	 5105.0	...
4224099	  777.5	  577.2	 5106.0	...
4224100	  777.4	  577.1	 5105.0	...
4224101	  777.5	  577.0	 5105.0	...
4224102	  777.8	  576.9	 5107.0	...
4224103	  778.2	  576.8	 5110.0	...
4224104	  778.4	  576.4	 5115.0	...
4224105	  778.7	  576.1	 5120.0	...
4224106	  778.7	  575.7	 5124.0	...
4224107	  778.6	  575.7	 5127.0	...
4224108	  778.4	  575.7	 5127.0	...
4224109	  778.5	  575.7	 5128.0	...
4224110	  778.7	  575.7	 5128.0	...
4224111	  779.0	  575.6	 5128.0	...
4224112	  779.3	  575.4	 5128.0	...
4224113	  779.4	  575.3	 5131.0	...
4224114	  779.4	  575.4	 5135.0	...
4224115	  779.2	  575.4	 5140.0	...
4224116	  779.1	  575.4	 5143.0	...
4224117	  778.9	  575.4	 5144.0	...
4224118	  779.0	  575.4	 5145.0	...
4224119	  779.1	  575.3	 5146.0	...
4224120	  779.1	  575.2	 5147.0	...
4224121	  779.2	  575.3	 5147.0	...
4224122	  779.1	  575.6	 5147.0	...
4224123	  779.0	  575.8	 5149.0	...
4224124	  779.2	  575.9	 5151.0	...
4224125	  779.5	  576.1	 5155.0	...
4224126	  779.7	  576.4	 5157.0	...
4224127	  779.7	  576.8	 5159.0	...
4224128	  779.6	  576.7	 5160.0	...
4224129	  779.5	  576.6	 5161.0	...
4224130	  779.5	  576.4	 5163.0	...
4224131	  779.0	  576.4	 5165.0	...
4224132	  778.6	  576.5	 5168.0	...
4224133	  778.3	  576.6	 5170.0	...
4224134	  778.3	  576.8	 5173.0	...
4224135	  778.4	  577.0	 5175.0	...
4224136	  778.7	  577.2	 5175.0	...
4224137	  779.0	  577.3	 5178.0	...
4224138	  779.4	  577.4	 5180.0	...
4224139	  779.4	  577.5	 5181.0	...
4224140	  779.4	  577.5	 5182.0	...
4224141	  779.3	  577.5	 5182.0	...
4224142	  779.2	  577.8	 5183.0	...
4224143	  778.8	  578.2	 5184.0	...
4224144	  778.6	  578.7	 5185.0	...
4224145	  778.3	  578.5	 5185.0	...
4224146	  778.1	  578.2	 5186.0	...
4224147	  777.9	  577.9	 5188.0	...
4224148	  777.9	  578.0	 5189.0	...
4224149	  777.8	  578.1	 5190.0	...
4224150	  777.8	  578.1	 5192.0	...
4224151	  778.0	  578.1	 5195.0	...
4224152	  778.2	  578.1	 5197.0	...
4224153	  778.4	  578.1	 5197.0	...
4224154	  778.3	  578.4	 5197.0	...
4224155	  778.2	  578.7	 5198.0	...
4224156	  778.1	  578.9	 5199.0	...
4224157	  778.2	  579.0	 5199.0	...
4224158	  778.0	  579.2	 5200.0	...
4224159	  777.7	  579.4	 5201.0	...
4224160	  777.4	  579.2	 5204.0	...
4224161	  777.4	  578.6	 5206.0	...
4224162	  777.4	  578.0	 5209.0	...
4224163	  777.5	  577.7	 5209.0	...
4224164	  777.5	  577.7	 5208.0	...
4224165	  777.5	  577.7	 5208.0	...
4224166	  777.5	  577.7	 5208.0	...
4224167	  777.6	  577.8	 5210.0	...
4224168	  777.7	  577.9	 5214.0	...
4224169	  777.7	  578.1	 5218.0	...
4224170	  777.7	  578.3	 5222.0	...
4224171	  777.7	  578.5	 5223.0	...
4224172	  777.8	  578.6	 5224.0	...
4224173	  777.9	  578.6	 5224.0	...
4224174	  778.1	  578.6	 5224.0	...
4224175	  778.3	  578.7	 5225.0	...
4224176	  778.4	  578.7	 5227.0	...
4224177	  778.5	  578.7	 5230.0	...
4224178	  778.7	  578.8	 5232.0	...
4224179	  778.8	  578.9	 5231.0	...
4224180	  779.1	  578.9	 5231.0	...
4224181	  779.3	  578.8	 5232.0	...
4224182	  779.5	  578.8	 5234.0	...
4224183	  779.5	  578.8	 5236.0	...
4224184	  779.6	  578.8	 5240.0	...
4224185	  779.7	  578.8	 5244.0	...
4224186	  779.7	  578.8	 5246.0	...
4224187	  779.7	  578.7	 5247.0	...
4224188	  779.7	  578.7	 5247.0	...
4224189	  779.6	  578.7	 5249.0	...
4224190	  779.5	  578.7	 5250.0	...
4224191	  779.3	  578.6	 5252.0	...
4224192	  779.3	  578.7	 5252.0	...
4224193	  779.0	  578.8	 5253.0	...
4224194	  778.7	  579.0	 5253.0	...
4224195	  778.6	  579.0	 5253.0	...
4224196	  778.8	  579.2	 5253.0	...
4224197	  778.8	  579.5	 5257.0	...
4224198	  778.6	  580.1	 5262.0	...
4224199	  778.7	  580.4	 5266.0	...
4224200	  778.9	  580.7	 5267.0	...
4224201	  779.1	  580.8	 5267.0	...
4224202	  779.0	  580.9	 5270.0	...
4224203	  778.7	  580.9	 5272.0	...
4224204	  778.5	  581.2	 5274.0	...
4224205	  778.5	  581.5	 5274.0	...
4224206	  778.4	  581.7	 5278.0	...
4224207	  778.3	  581.5	 5282.0	...
4224208	  778.3	  581.2	 5284.0	...
4224209	  778.3	  581.1	 5285.0	...
4224210	  778.3	  580.8	 5283.0	...
4224211	  778.5	  580.6	 5282.0	...
4224212	  778.8	  580.1	 5281.0	...
4224213	  779.1	  579.8	 5282.0	...
4224214	  779.1	  579.5	 5284.0	...
4224215	  779.2	  579.8	 5284.0	...
4224216	  779.6	  580.1	 5284.0	...
4224217	  780.0	  580.4	 5285.0	...
4224218	  780.3	  580.2	 5287.0	...
4224219	  780.3	  580.0	 5291.0	...
4224220	  780.4	  579.9	 5295.0	...
4224221	  780.4	  579.8	 5298.0	...
4224222	  780.4	  579.8	 5298.0	...
4224223	  780.4	  579.8	 5297.0	...
4224224	  780.2	  579.8	 5297.0	...
4224225	  780.1	  579.7	 5298.0	...
4224226	  780.0	  579.9	 5299.0	...
4224227	  780.0	  580.1	 5299.0	...
4224228	  780.3	  580.4	 5300.0	...
4224229	  780.6	  580.5	 5300.0	...
4224230	  780.9	  580.6	 5301.0	...
4224231	  780.9	  580.8	 5302.0	...
4224232	  780.9	  580.9	 5304.0	...
4224233	  780.9	  581.1	 5306.0	...
4224234	  780.9	  581.1	 5309.0	...
4224235	  780.9	  581.1	 5312.0	...
4224236	  780.9	  581.1	 5315.0	...
4224237	  780.8	  581.1	 5317.0	...
4224238	  780.6	  581.2	 5319.0	...
4224239	  780.3	  581.5	 5321.0	...
4224240	  780.1	  581.7	 5323.0	...
4224241	  780.1	  582.0	 5328.0	...
4224242	  780.0	  582.0	 5333.0	...
4224243	  779.9	  582.1	 5337.0	...
4224244	  779.9	  581.9	 5339.0	...
4224245	  780.0	  581.7	 5340.0	...
4224246	  780.0	  581.5	 5340.0	...
4224247	  780.0	  581.5	 5339.0	...
4224248	  780.0	  581.6	 5339.0	...
4224249	  779.9	  581.6	 5340.0	...
4224250	  779.8	  581.6	 5342.0	...
4224251	  779.7	  581.5	 5343.0	...
4224252	  779.8	  581.5	 5345.0	...
4224253	  779.8	  581.4	 5346.0	...
4224254	  779.8	  581.5	 5348.0	...
4224255	  779.6	  581.6	 5350.0	...
4224256	  779.4	  581.8	 5351.0	...
4224257	  779.2	  581.9	 5352.0	...
4224258	  779.4	  581.9	 5352.0	...
4224259	  779.5	  581.9	 5353.0	...
4224260	  779.8	  581.9	 5353.0	...
4224261	  779.8	  581.9	 5354.0	...
4224262	  779.9	  581.8	 5355.0	...
4224263	  780.0	  581.6	 5358.0	...
4224264	  780.1	  581.3	 5361.0	...
4224265	  780.1	  581.2	 5364.0	...
4224266	  780.1	  581.3	 5364.0	...
4224267	  780.0	  581.4	 5365.0	...
4224268	  779.8	  581.4	 5367.0	...
4224269	  779.7	  581.7	 5368.0	...
4224270	  779.8	  582.0	 5371.0	...
4224271	  779.9	  582.4	 5374.0	...
4224272	  779.9	  582.5	 5377.0	...
4224273	  780.0	  582.5	 5377.0	...
4224274	  780.1	  582.4	 5377.0	...
4224275	  780.1	  582.4	 5381.0	...
4224276	  780.2	  582.5	 5386.0	...
4224277	  780.3	  582.6	 5391.0	...
4224278	  780.4	  582.6	 5394.0	...
4224279	  780.4	  582.8	 5396.0	...
4224280	  780.4	  582.8	 5398.0	...
4224281	  780.4	  582.9	 5398.0	...
4224282	  780.4	  583.0	 5401.0	...
4224283	  780.4	  583.3	 5404.0	...
4224284	  780.3	  583.5	 5406.0	...
4224285	  780.4	  583.8	 5406.0	...
4224286	  780.4	  583.9	 5405.0	...
4224287	  780.4	  584.0	 5405.0	...
4224288	  780.5	  583.9	 5407.0	...
4224289	  780.7	  583.8	 5409.0	...
4224290	  780.8	  583.8	 5412.0	...
4224291	  780.8	  583.8	 5412.0	...
4224292	  780.8	  583.8	 5412.0	...
4224293	  780.6	  583.9	 5412.0	...
4224294	  780.5	  583.9	 5412.0	...
4224295	  780.3	  583.9	 5412.0	...
MSG	4224296 0000 _ Number Off
4224296	  780.4	  583.9	 5412.0	...
4224297	  780.4	  583.9	 5412.0	...
4224298	  780.4	  583.8	 5415.0	...
4224299	  780.5	  583.6	 5418.0	...
4224300	  780.6	  583.3	 5422.0	...
4224301	  780.7	  583.1	 5424.0	...
4224302	  780.7	  583.1	 5426.0	...
4224303	  780.6	  583.2	 5424.0	...
4224304	  780.3	  583.3	 5421.0	...
4224305	  780.0	  583.4	 5420.0	...
4224306	  779.7	  583.5	 5422.0	...
4224307	  779.8	  583.7	 5424.0	...
4224308	  780.0	  584.0	 5424.0	...
4224309	  780.2	  584.2	 5425.0	...
4224310	  780.0	  584.3	 5427.0	...
4224311	  779.6	  584.4	 5428.0	...
4224312	  779.2	  584.6	 5429.0	...
4224313	  779.5	  584.7	 5428.0	...
4224314	  779.7	  584.5	 5428.0	...
4224315	  779.9	  584.1	 5428.0	...
4224316	  779.8	  583.1	 5428.0	...
EFIX R   4223514	4224316	803	  786.4	  584.1	   4954
SSACC R  4224317
4224317	  779.8	  581.5	 5427.0	...
4224318	  779.8	  579.5	 5423.0	...
4224319	  780.1	  577.1	 5419.0	...
4224320	  780.7	  574.5	 5416.0	...
4224321	  781.6	  571.8	 5419.0	...
4224322	  782.3	  569.1	 5421.0	...
4224323	  783.4	  566.7	 5422.0	...
4224324	  784.1	  564.2	 5421.0	...
4224325	  785.2	  561.5	 5420.0	...
4224326	  785.7	  559.3	 5420.0	...
ESACC R  4224317	4224326	10	  779.8	  581.5	  785.7	  559.3	   0.49	     54
SFIX R   4224327
4224327	  786.4	  557.4	 5421.0	...
4224328	  786.6	  556.5	 5420.0	...
4224329	  786.8	  555.7	 5419.0	...
4224330	  786.7	  555.4	 5417.0	...
4224331	  786.5	  555.4	 5419.0	...
4224332	  786.2	  555.5	 5421.0	...
4224333	  785.8	  555.4	 5423.0	...
4224334	  785.5	  555.3	 5423.0	...
4224335	  785.0	  555.3	 5425.0	...
4224336	  784.8	  555.0	 5426.0	...
4224337	  784.6	  554.5	 5429.0	...
4224338	  784.5	  553.9	 5432.0	...
4224339	  784.4	  553.6	 5436.0	...
4224340	  784.6	  552.9	 5440.0	...
4224341	  784.8	  552.5	 5440.0	...
4224342	  784.9	  552.0	 5439.0	...
4224343	  784.7	  551.9	 5438.0	...
4224344	  784.4	  551.7	 5437.0	...
4224345	  784.1	  551.6	 5439.0	...
4224346	  783.8	  551.6	 5440.0	...
4224347	  783.8	  552.0	 5441.0	...
4224348	  783.9	  552.8	 5441.0	...
4224349	  783.8	  553.9	 5441.0	...
4224350	  783.7	  554.8	 5441.0	...
4224351	  783.6	  555.6	 5443.0	...
4224352	  783.9	  556.3	 5446.0	...
4224353	  784.1	  557.5	 5447.0	...
4224354	  784.3	  558.2	 5446.0	...
4224355	  784.3	  558.8	 5446.0	...
4224356	  784.3	  559.3	 5447.0	...
4224357	  784.2	  559.8	 5448.0	...
4224358	  784.1	  560.5	 5451.0	...
4224359	  784.2	  560.9	 5454.0	...
4224360	  784.2	  561.2	 5458.0	...
4224361	  784.2	  561.1	 5459.0	...
4224362	  784.2	  561.0	 5460.0	...
4224363	  784.2	  560.9	 5460.0	...
4224364	  784.2	  560.8	 5462.0	...
4224365	  784.2	  560.8	 5463.0	...
4224366	  784.1	  560.8	 5465.0	...
4224367	  784.0	  560.8	 5466.0	...
4224368	  784.0	  560.7	 5467.0	...
4224369	  783.9	  560.6	 5468.0	...
4224370	  783.9	  560.4	 5471.0	...
4224371	  783.9	  560.5	 5474.0	...
4224372	  783.9	  560.6	 5475.0	...
4224373	  784.0	  560.7	 5474.0	...
4224374	  784.0	  560.7	 5473.0	...
4224375	  784.0	  560.6	 5474.0	...
4224376	  784.0	  560.9	 5474.0	...
4224377	  784.1	  561.2	 5474.0	...
4224378	  784.2	  561.4	 5475.0	...
4224379	  784.4	  561.4	 5477.0	...
4224380	  784.5	  561.4	 5479.0	...
4224381	  784.5	  561.4	 5481.0	...
4224382	  784.6	  561.5	 5483.0	...
4224383	  784.7	  561.4	 5485.0	...
4224384	  784.9	  561.3	 5485.0	...
4224385	  784.9	  561.3	 5486.0	...
4224386	  784.9	  561.3	 5486.0	...
4224387	  784.6	  561.3	 5487.0	...
4224388	  784.4	  561.3	 5488.0	...
4224389	  784.4	  561.2	 5490.0	...
4224390	  784.4	  561.3	 5490.0	...
4224391	  784.5	  561.4	 5490.0	...
4224392	  784.6	  561.4	 5491.0	...
4224393	  784.8	  561.3	 5491.0	...
4224394	  784.8	  561.2	 5491.0	...
4224395	  784.6	  561.2	 5491.0	...
4224396	  784.7	  561.2	 5490.0	...
4224397	  784.9	  561.4	 5489.0	...
4224398	  785.1	  561.5	 5489.0	...
4224399	  785.0	  561.6	 5490.0	...
4224400	  784.9	  561.5	 5491.0	...
4224401	  784.7	  561.4	 5492.0	...
4224402	  784.6	  561.4	 5493.0	...
4224403	  784.5	  561.5	 5494.0	...
4224404	  784.5	  561.6	 5495.0	...
4224405	  784.5	  561.6	 5497.0	...
4224406	  784.5	  561.6	 5499.0	...
4224407	  784.7	  561.6	 5499.0	...
4224408	  784.8	  561.5	 5498.0	...
4224409	  784.9	  561.4	 5499.0	...
4224410	  784.9	  561.4	 5500.0	...
4224411	  785.0	  561.5	 5501.0	...
4224412	  785.1	  561.6	 5503.0	...
4224413	  785.2	  561.6	 5503.0	...
4224414	  785.3	  561.5	 5501.0	...
4224415	  785.3	  561.4	 5499.0	...
4224416	  785.4	  561.3	 5502.0	...
4224417	  785.5	  561.4	 5505.0	...
4224418	  785.5	  561.8	 5509.0	...
4224419	  785.3	  562.3	 5509.0	...
4224420	  785.1	  562.3	 5511.0	...
4224421	  785.2	  562.2	 5513.0	...
4224422	  785.3	  562.1	 5512.0	...
4224423	  785.2	  562.2	 5512.0	...
4224424	  785.1	  562.2	 5513.0	...
4224425	  785.0	  562.2	 5512.0	...
4224426	  785.0	  562.3	 5511.0	...
4224427	  784.9	  562.3	 5511.0	...
4224428	  784.8	  562.5	 5511.0	...
4224429	  784.7	  562.6	 5511.0	...
4224430	  784.7	  562.8	 5511.0	...
4224431	  784.7	  562.9	 5511.0	...
4224432	  784.8	  563.0	 5514.0	...
4224433	  784.9	  562.9	 5517.0	...
4224434	  784.8	  562.7	 5520.0	...
4224435	  784.7	  562.5	 5519.0	...
4224436	  784.7	  562.7	 5519.0	...
4224437	  784.6	  562.8	 5519.0	...
4224438	  784.7	  562.9	 5520.0	...
4224439	  784.7	  562.8	 5522.0	...
4224440	  784.8	  563.1	 5523.0	...
4224441	  784.7	  563.4	 5524.0	...
4224442	  784.6	  563.1	 5524.0	...
4224443	  784.6	  562.6	 5525.0	...
4224444	  784.6	  562.0	 5524.0	...
4224445	  784.6	  562.0	 5523.0	...
4224446	  784.5	  562.0	 5523.0	...
4224447	  784.3	  561.9	 5525.0	...
4224448	  784.4	  561.9	 5527.0	...
4224449	  784.5	  562.1	 5527.0	...
4224450	  784.6	  562.2	 5524.0	...
4224451	  784.6	  562.2	 5522.0	...
4224452	  784.6	  562.2	 5523.0	...
4224453	  784.6	  562.3	 5527.0	...
4224454	  784.6	  562.4	 5531.0	...
4224455	  784.6	  562.4	 5532.0	...
4224456	  784.5	  562.3	 5532.0	...
4224457	  784.5	  562.3	 5534.0	...
4224458	  784.3	  562.3	 5536.0	...
4224459	  784.3	  562.5	 5538.0	...
4224460	  784.4	  562.7	 5540.0	...
4224461	  784.6	  562.8	 5540.0	...
4224462	  784.5	  562.8	 5540.0	...
4224463	  784.2	  562.8	 5539.0	...
4224464	  784.2	  562.7	 5539.0	...
4224465	  784.3	  562.7	 5539.0	...
4224466	  784.5	  562.6	 5542.0	...
4224467	  784.5	  562.6	 5545.0	...
4224468	  784.5	  562.7	 5547.0	...
4224469	  784.3	  562.8	 5547.0	...
4224470	  784.0	  562.9	 5547.0	...
4224471	  783.8	  563.0	 5547.0	...
4224472	  783.8	  563.3	 5546.0	...
4224473	  783.8	  563.6	 5546.0	...
4224474	  783.7	  563.9	 5547.0	...
4224475	  783.5	  564.0	 5548.0	...
4224476	  783.4	  564.1	 5548.0	...
4224477	  783.5	  564.1	 5548.0	...
4224478	  783.7	  564.1	 5550.0	...
4224479	  784.0	  564.1	 5551.0	...
4224480	  784.1	  564.0	 5555.0	...
4224481	  784.0	  564.0	 5558.0	...
4224482	  784.0	  564.0	 5561.0	...
4224483	  783.9	  564.0	 5560.0	...
4224484	  783.8	  564.0	 5559.0	...
4224485	  783.8	  564.1	 5559.0	...
4224486	  783.7	  564.1	 5560.0	...
4224487	  783.5	  564.1	 5561.0	...
4224488	  783.3	  564.2	 5560.0	...
4224489	  783.3	  564.3	 5559.0	...
4224490	  783.3	  564.3	 5557.0	...
4224491	  783.3	  564.3	 5556.0	...
4224492	  783.4	  564.3	 5555.0	...
4224493	  783.4	  564.1	 5556.0	...
4224494	  783.3	  564.0	 5557.0	...
4224495	  783.4	  563.9	 5557.0	...
4224496	  783.6	  564.0	 5557.0	...
4224497	  783.8	  564.0	 5557.0	...
4224498	  783.8	  564.0	 5556.0	...
4224499	  783.8	  564.0	 5555.0	...
4224500	  784.0	  564.0	 5555.0	...
4224501	  784.2	  564.1	 5554.0	...
4224502	  784.5	  564.1	 5551.0	...
4224503	  784.5	  564.2	 5549.0	...
4224504	  784.6	  564.3	 5548.0	...
4224505	  784.5	  564.1	 5550.0	...
4224506	  784.4	  563.7	 5551.0	...
4224507	  784.3	  563.4	 5551.0	...
4224508	  784.2	  563.4	 5549.0	...
4224509	  784.4	  563.5	 5547.0	...
4224510	  784.6	  563.5	 5547.0	...
4224511	  784.9	  563.5	 5547.0	...
4224512	  785.0	  563.4	 5547.0	...
4224513	  785.0	  563.2	 5547.0	...
4224514	  785.1	  563.7	 5548.0	...
4224515	  785.3	  564.4	 5549.0	...
4224516	  785.7	  565.1	 5550.0	...
4224517	  785.5	  565.1	 5551.0	...
4224518	  785.3	  565.4	 5550.0	...
4224519	  785.0	  565.7	 5552.0	...
4224520	  785.1	  566.1	 5554.0	...
4224521	  785.1	  566.2	 5556.0	...
4224522	  785.2	  566.4	 5556.0	...
4224523	  785.2	  566.4	 5556.0	...
4224524	  784.9	  566.4	 5554.0	...
4224525	  784.5	  566.2	 5552.0	...
4224526	  784.0	  566.0	 5552.0	...
4224527	  783.6	  565.7	 5553.0	...
4224528	  783.4	  565.6	 5553.0	...
4224529	  783.4	  565.3	 5552.0	...
4224530	  783.4	  565.1	 5552.0	...
4224531	  783.4	  565.0	 5553.0	...
4224532	  783.4	  565.1	 5556.0	...
4224533	  783.4	  565.1	 5557.0	...
4224534	  783.4	  565.3	 5558.0	...
4224535	  783.4	  565.5	 5559.0	...
4224536	  783.3	  565.7	 5560.0	...
4224537	  783.3	  565.8	 5560.0	...
4224538	  783.2	  565.9	 5559.0	...
4224539	  783.2	  565.7	 5559.0	...
4224540	  783.2	  565.4	 5559.0	...
4224541	  783.2	  565.0	 5559.0	...
4224542	  783.1	  564.8	 5560.0	...
4224543	  783.1	  564.9	 5561.0	...
4224544	  783.2	  564.8	 5561.0	...
4224545	  783.6	  564.7	 5561.0	...
4224546	  783.9	  564.7	 5560.0	...
4224547	  784.3	  564.4	 5560.0	...
4224548	  784.4	  564.1	 5560.0	...
4224549	  784.6	  563.8	 5560.0	...
4224550	  784.7	  563.8	 5560.0	...
4224551	  784.8	  563.8	 5560.0	...
4224552	  784.8	  563.7	 5560.0	...
4224553	  784.8	  563.7	 5560.0	...
4224554	  784.7	  563.7	 5560.0	...
4224555	  784.7	  563.7	 5560.0	...
4224556	  784.6	  563.7	 5560.0	...
4224557	  784.6	  563.6	 5560.0	...
4224558	  784.4	  563.6	 5560.0	...
4224559	  784.2	  563.7	 5558.0	...
4224560	  783.9	  564.0	 5557.0	...
4224561	  783.8	  564.4	 5556.0	...
4224562	  783.7	  564.6	 5556.0	...
4224563	  783.6	  564.7	 5557.0	...
4224564	  783.5	  564.7	 5558.0	...
4224565	  783.4	  564.7	 5560.0	...
4224566	  783.4	  564.6	 5560.0	...
4224567	  783.4	  564.7	 5560.0	...
4224568	  783.4	  564.7	 5559.0	...
4224569	  783.4	  564.9	 5559.0	...
4224570	  783.4	  565.1	 5559.0	...
4224571	  783.4	  565.3	 5560.0	...
4224572	  783.3	  565.4	 5562.0	...
4224573	  783.1	  565.5	 5562.0	...
4224574	  782.8	  565.7	 5562.0	...
4224575	  782.6	  565.8	 5561.0	...
4224576	  782.5	  566.0	 5560.0	...
4224577	  782.5	  565.6	 5561.0	...
4224578	  782.5	  565.2	 5562.0	...
4224579	  782.4	  564.8	 5565.0	...
4224580	  782.3	  564.7	 5568.0	...
4224581	  782.3	  564.6	 5570.0	...
4224582	  782.2	  564.6	 5572.0	...
4224583	  782.2	  564.4	 5572.0	...
4224584	  782.2	  564.3	 5572.0	...
4224585	  782.2	  564.2	 5572.0	...
4224586	  782.2	  564.4	 5571.0	...
4224587	  782.2	  564.7	 5569.0	...
4224588	  782.2	  565.0	 5567.0	...
4224589	  782.1	  565.1	 5567.0	...
4224590	  782.0	  565.0	 5566.0	...
4224591	  782.0	  564.7	 5566.0	...
4224592	  782.0	  564.5	 5566.0	...
4224593	  781.9	  564.3	 5567.0	...
4224594	  781.8	  564.5	 5566.0	...
4224595	  781.8	  564.7	 5566.0	...
4224596	  781.7	  564.7	 5565.0	...
4224597	  781.7	  564.6	 5564.0	...
4224598	  781.7	  564.7	 5563.0	...
4224599	  781.7	  564.8	 5565.0	...
4224600	  781.6	  564.9	 5568.0	...
4224601	  781.6	  564.9	 5570.0	...
4224602	  781.5	  564.5	 5568.0	...
4224603	  781.5	  564.2	 5566.0	...
4224604	  781.4	  563.8	 5566.0	...
4224605	  781.4	  563.7	 5565.0	...
4224606	  781.5	  563.5	 5564.0	...
4224607	  781.5	  563.3	 5563.0	...
4224608	  781.6	  563.2	 5561.0	...
4224609	  781.6	  563.1	 5560.0	...
4224610	  781.7	  563.2	 5561.0	...
4224611	  781.7	  563.4	 5561.0	...
4224612	  781.7	  563.4	 5560.0	...
4224613	  781.7	  563.4	 5559.0	...
4224614	  781.7	  563.4	 5559.0	...
4224615	  781.6	  563.5	 5558.0	...
4224616	  781.5	  563.6	 5557.0	...
4224617	  781.4	  563.6	 5556.0	...
4224618	  781.4	  563.5	 5557.0	...
4224619	  781.4	  563.5	 5558.0	...
4224620	  781.4	  563.5	 5559.0	...
4224621	  781.3	  563.3	 5559.0	...
4224622	  781.2	  563.0	 5559.0	...
4224623	  781.1	  562.7	 5559.0	...
4224624	  781.2	  562.7	 5558.0	...
4224625	  781.2	  562.7	 5558.0	...
4224626	  781.2	  562.8	 5557.0	...
4224627	  781.1	  562.8	 5557.0	...
4224628	  781.0	  562.8	 5556.0	...
4224629	  781.0	  562.7	 5557.0	...
4224630	  781.1	  562.7	 5557.0	...
4224631	  781.2	  562.7	 5556.0	...
4224632	  781.3	  562.7	 5555.0	...
4224633	  781.4	  562.5	 5552.0	...
4224634	  781.4	  562.3	 5549.0	...
4224635	  781.4	  562.2	 5548.0	...
4224636	  781.4	  562.1	 5550.0	...
4224637	  781.4	  562.0	 5552.0	...
4224638	  781.2	  562.0	 5553.0	...
4224639	  781.0	  562.0	 5553.0	...
4224640	  780.7	  562.0	 5551.0	...
4224641	  780.7	  562.0	 5550.0	...
4224642	  780.7	  562.1	 5549.0	...
4224643	  780.7	  562.1	 5549.0	...
4224644	  780.7	  562.0	 5549.0	...
4224645	  780.7	  561.9	 5549.0	...
4224646	  780.7	  561.7	 5549.0	...
4224647	  780.6	  561.6	 5549.0	...
4224648	  780.6	  561.5	 5548.0	...
4224649	  780.7	  561.3	 5548.0	...
4224650	  780.9	  561.2	 5548.0	...
4224651	  780.9	  561.2	 5550.0	...
4224652	  780.7	  561.3	 5552.0	...
4224653	  780.5	  561.4	 5553.0	...
4224654	  780.3	  561.3	 5553.0	...
4224655	  780.2	  561.1	 5552.0	...
4224656	  780.1	  561.2	 5550.0	...
4224657	  780.0	  561.4	 5549.0	...
4224658	  780.0	  561.6	 5548.0	...
4224659	  780.1	  561.4	 5548.0	...
4224660	  780.2	  561.1	 5548.0	...
4224661	  780.2	  561.0	 5548.0	...
4224662	  780.2	  560.9	 5547.0	...
4224663	  780.1	  560.7	 5547.0	...
4224664	  780.1	  560.4	 5547.0	...
4224665	  780.1	  560.2	 5547.0	...
4224666	  780.0	  560.2	 5547.0	...
4224667	  779.9	  560.2	 5547.0	...
4224668	  779.9	  560.0	 5549.0	...
4224669	  779.7	  560.0	 5551.0	...
4224670	  779.6	  560.0	 5552.0	...
4224671	  779.4	  560.4	 5549.0	...
4224672	  779.5	  560.8	 5549.0	...
4224673	  779.6	  561.1	 5551.0	...
4224674	  779.4	  561.1	 5553.0	...
4224675	  779.2	  561.2	 5552.0	...
4224676	  779.2	  561.2	 5551.0	...
4224677	  779.4	  560.9	 5550.0	...
4224678	  779.7	  560.6	 5549.0	...
4224679	  779.7	  560.3	 5549.0	...
4224680	  779.9	  560.1	 5549.0	...
4224681	  780.1	  559.9	 5549.0	...
4224682	  780.5	  559.8	 5549.0	...
4224683	  780.7	  560.0	 5548.0	...
4224684	  780.8	  560.2	 5549.0	...
4224685	  780.6	  560.3	 5550.0	...
4224686	  780.1	  560.3	 5550.0	...
4224687	  779.7	  560.4	 5550.0	...
4224688	  779.4	  560.4	 5549.0	...
4224689	  779.5	  560.4	 5548.0	...
4224690	  779.6	  560.3	 5546.0	...
4224691	  779.7	  560.3	 5544.0	...
4224692	  779.7	  560.4	 5544.0	...
4224693	  779.8	  560.5	 5543.0	...
4224694	  780.0	  560.6	 5541.0	...
4224695	  780.1	  560.6	 5539.0	...
4224696	  780.1	  560.1	 5541.0	...
4224697	  780.1	  559.5	 5542.0	...
4224698	  780.0	  559.0	 5543.0	...
4224699	  779.9	  559.1	 5542.0	...
4224700	  779.9	  559.2	 5541.0	...
4224701	  779.8	  559.3	 5539.0	...
4224702	  779.7	  559.3	 5536.0	...
4224703	  779.7	  559.2	 5534.0	...
4224704	  779.8	  559.1	 5533.0	...
4224705	  779.8	  559.1	 5533.0	...
4224706	  779.8	  559.1	 5533.0	...
4224707	  779.9	  558.8	 5537.0	...
4224708	  780.0	  558.5	 5541.0	...
4224709	  780.1	  558.3	 5543.0	...
4224710	  780.2	  558.4	 5542.0	...
4224711	  780.4	  558.4	 5540.0	...
4224712	  780.1	  558.3	 5541.0	...
4224713	  779.9	  558.3	 5541.0	...
4224714	  779.8	  558.3	 5541.0	...
4224715	  779.9	  558.3	 5541.0	...
4224716	  779.9	  558.4	 5541.0	...
4224717	  779.9	  558.4	 5541.0	...
4224718	  779.9	  558.5	 5541.0	...
4224719	  779.9	  558.8	 5541.0	...
4224720	  779.8	  559.2	 5541.0	...
4224721	  779.8	  559.5	 5541.0	...
4224722	  780.1	  559.5	 5541.0	...
4224723	  780.8	  559.2	 5543.0	...
EFIX R   4224327	4224723	397	  783.0	  562.0	   5530
SSACC R  4224724
4224724	  782.7	  558.7	 5547.0	...
4224725	  784.7	  558.2	 5549.0	...
4224726	  786.8	  557.4	 5551.0	...
4224727	  788.9	  556.6	 5551.0	...
4224728	  790.9	  555.7	 5548.0	...
4224729	  792.9	  554.7	 5544.0	...
4224730	  794.2	  553.8	 5539.0	...
ESACC R  4224724	4224730	7	  782.7	  558.7	  794.2	  553.8	   0.27	     41
SFIX R   4224731
4224731	  795.7	  552.6	 5538.0	...
4224732	  796.6	  552.2	 5537.0	...
4224733	  797.5	  551.6	 5535.0	...
4224734	  797.9	  551.4	 5534.0	...
4224735	  798.2	  551.2	 5534.0	...
4224736	  798.1	  551.1	 5533.0	...
4224737	  797.7	  551.3	 5531.0	...
4224738	  796.9	  551.6	 5530.0	...
4224739	  795.7	  551.4	 5530.0	...
4224740	  794.3	  550.6	 5530.0	...
4224741	  792.7	  549.5	 5529.0	...
4224742	  791.2	  548.5	 5528.0	...
4224743	  790.3	  547.6	 5525.0	...
4224744	  790.0	  546.7	 5523.0	...
4224745	  789.9	  546.2	 5521.0	...
4224746	  789.8	  545.7	 5522.0	...
4224747	  789.7	  545.0	 5523.0	...
4224748	  789.6	  544.4	 5523.0	...
4224749	  789.4	  544.3	 5522.0	...
4224750	  789.3	  544.9	 5520.0	...
4224751	  789.1	  545.7	 5520.0	...
4224752	  789.0	  546.6	 5520.0	...
4224753	  788.9	  547.4	 5520.0	...
4224754	  788.7	  548.4	 5524.0	...
4224755	  788.7	  549.2	 5527.0	...
4224756	  788.4	  549.5	 5531.0	...
4224757	  788.2	  549.7	 5531.0	...
4224758	  787.9	  549.8	 5531.0	...
4224759	  787.8	  549.7	 5532.0	...
4224760	  787.7	  549.5	 5534.0	...
4224761	  787.7	  549.2	 5535.0	...
4224762	  787.8	  549.1	 5534.0	...
4224763	  787.8	  549.0	 5533.0	...
4224764	  787.8	  548.9	 5532.0	...
4224765	  787.9	  548.8	 5532.0	...
4224766	  788.1	  548.7	 5533.0	...
4224767	  788.2	  548.6	 5533.0	...
4224768	  788.2	  548.9	 5533.0	...
4224769	  788.0	  549.1	 5533.0	...
4224770	  788.0	  549.4	 5533.0	...
4224771	  787.9	  549.3	 5533.0	...
4224772	  788.2	  549.3	 5534.0	...
4224773	  788.3	  549.2	 5534.0	...
4224774	  788.5	  549.2	 5534.0	...
4224775	  788.6	  549.4	 5534.0	...
4224776	  788.6	  549.7	 5534.0	...
4224777	  788.4	  549.9	 5535.0	...
4224778	  788.2	  549.8	 5535.0	...
4224779	  788.0	  549.5	 5536.0	...
4224780	  788.0	  549.3	 5537.0	...
4224781	  788.0	  549.2	 5536.0	...
4224782	  788.0	  549.2	 5536.0	...
4224783	  788.2	  549.2	 5535.0	...
4224784	  788.3	  549.3	 5535.0	...
4224785	  788.3	  549.3	 5535.0	...
4224786	  788.2	  548.9	 5536.0	...
4224787	  788.1	  548.4	 5536.0	...
4224788	  788.1	  547.8	 5536.0	...
4224789	  788.3	  547.8	 5537.0	...
4224790	  788.4	  548.1	 5536.0	...
4224791	  788.6	  548.5	 5536.0	...
4224792	  788.6	  548.9	 5536.0	...
4224793	  788.6	  548.9	 5536.0	...
4224794	  788.6	  549.0	 5536.0	...
4224795	  788.4	  549.3	 5536.0	...
4224796	  788.2	  549.6	 5537.0	...
4224797	  788.0	  549.8	 5537.0	...
4224798	  788.1	  549.6	 5538.0	...
4224799	  788.2	  549.5	 5538.0	...
4224800	  788.3	  549.4	 5538.0	...
4224801	  788.3	  549.3	 5538.0	...
4224802	  788.4	  549.1	 5538.0	...
4224803	  788.6	  548.9	 5541.0	...
4224804	  788.7	  548.7	 5543.0	...
4224805	  788.9	  548.9	 5547.0	...
4224806	  789.1	  549.2	 5548.0	...
4224807	  789.4	  549.4	 5546.0	...
4224808	  789.5	  549.5	 5543.0	...
4224809	  789.3	  549.5	 5539.0	...
4224810	  789.2	  550.0	 5538.0	...
4224811	  789.0	  550.5	 5539.0	...
4224812	  789.0	  550.9	 5541.0	...
4224813	  788.9	  550.9	 5541.0	...
4224814	  788.9	  550.9	 5540.0	...
4224815	  788.8	  551.0	 5539.0	...
4224816	  788.9	  551.1	 5539.0	...
4224817	  789.1	  551.1	 5538.0	...
4224818	  789.2	  551.0	 5538.0	...
4224819	  789.3	  551.0	 5540.0	...
4224820	  789.2	  551.0	 5540.0	...
4224821	  789.1	  551.1	 5540.0	...
4224822	  789.1	  551.2	 5543.0	...
4224823	  789.1	  551.4	 5546.0	...
4224824	  789.1	  551.5	 5550.0	...
4224825	  789.0	  551.6	 5550.0	...
4224826	  789.1	  551.7	 5550.0	...
4224827	  789.2	  551.8	 5549.0	...
4224828	  789.5	  551.5	 5550.0	...
4224829	  789.3	  551.2	 5550.0	...
4224830	  789.1	  550.9	 5550.0	...
4224831	  788.9	  551.0	 5549.0	...
4224832	  789.0	  550.8	 5548.0	...
4224833	  789.0	  550.6	 5547.0	...
4224834	  789.0	  550.4	 5546.0	...
4224835	  788.9	  550.2	 5546.0	...
4224836	  788.9	  550.1	 5545.0	...
4224837	  788.8	  550.3	 5544.0	...
4224838	  788.8	  550.5	 5543.0	...
4224839	  788.8	  550.8	 5542.0	...
4224840	  788.9	  550.9	 5541.0	...
4224841	  789.0	  551.0	 5542.0	...
4224842	  789.1	  550.9	 5545.0	...
4224843	  789.1	  550.8	 5547.0	...
4224844	  789.2	  550.8	 5548.0	...
4224845	  789.3	  550.3	 5549.0	...
4224846	  789.4	  549.9	 5549.0	...
4224847	  789.5	  549.0	 5548.0	...
4224848	  789.6	  548.5	 5548.0	...
4224849	  789.8	  548.1	 5547.0	...
4224850	  789.7	  548.2	 5547.0	...
4224851	  789.5	  548.2	 5547.0	...
4224852	  789.3	  548.0	 5545.0	...
4224853	  789.2	  547.7	 5542.0	...
4224854	  789.3	  547.5	 5539.0	...
4224855	  789.4	  547.8	 5538.0	...
4224856	  789.4	  548.0	 5540.0	...
4224857	  789.6	  548.1	 5542.0	...
4224858	  789.7	  547.9	 5545.0	...
4224859	  789.7	  548.0	 5544.0	...
4224860	  789.5	  548.0	 5546.0	...
4224861	  789.4	  547.9	 5546.0	...
4224862	  789.2	  547.8	 5547.0	...
4224863	  788.9	  547.7	 5547.0	...
4224864	  788.5	  547.7	 5549.0	...
4224865	  788.3	  547.8	 5549.0	...
4224866	  788.0	  548.1	 5547.0	...
4224867	  787.9	  548.6	 5545.0	...
4224868	  787.8	  549.0	 5544.0	...
4224869	  787.8	  549.3	 5546.0	...
4224870	  788.1	  549.4	 5549.0	...
4224871	  788.3	  549.5	 5551.0	...
4224872	  788.6	  549.6	 5549.0	...
4224873	  788.5	  549.9	 5545.0	...
4224874	  788.3	  550.1	 5542.0	...
4224875	  788.3	  550.4	 5542.0	...
4224876	  788.5	  550.4	 5543.0	...
4224877	  788.7	  550.4	 5546.0	...
4224878	  788.6	  550.4	 5549.0	...
4224879	  788.4	  550.6	 5550.0	...
4224880	  788.2	  550.7	 5549.0	...
4224881	  788.2	  550.5	 5549.0	...
4224882	  788.1	  550.2	 5548.0	...
4224883	  788.0	  549.9	 5547.0	...
4224884	  788.0	  549.9	 5546.0	...
4224885	  788.0	  550.0	 5545.0	...
4224886	  788.2	  550.0	 5545.0	...
4224887	  788.3	  550.0	 5544.0	...
4224888	  788.5	  550.3	 5544.0	...
4224889	  788.5	  550.6	 5540.0	...
4224890	  788.5	  550.8	 5536.0	...
4224891	  788.7	  550.7	 5533.0	...
4224892	  788.8	  550.8	 5535.0	...
4224893	  789.0	  551.2	 5538.0	...
4224894	  789.0	  551.5	 5540.0	...
4224895	  789.0	  551.4	 5540.0	...
4224896	  788.9	  551.0	 5539.0	...
4224897	  788.7	  550.6	 5538.0	...
4224898	  788.4	  550.3	 5538.0	...
4224899	  788.1	  550.1	 5537.0	...
4224900	  787.8	  549.9	 5536.0	...
4224901	  787.8	  549.8	 5535.0	...
4224902	  787.7	  549.8	 5535.0	...
4224903	  787.6	  549.8	 5535.0	...
4224904	  787.5	  549.9	 5535.0	...
4224905	  787.5	  549.9	 5534.0	...
4224906	  787.5	  549.9	 5533.0	...
4224907	  787.6	  550.0	 5531.0	...
4224908	  787.7	  550.3	 5530.0	...
4224909	  787.8	  550.5	 5530.0	...
4224910	  787.9	  550.6	 5531.0	...
4224911	  787.9	  550.7	 5532.0	...
4224912	  787.9	  550.8	 5532.0	...
4224913	  787.8	  550.7	 5532.0	...
4224914	  787.6	  550.7	 5530.0	...
4224915	  787.4	  550.6	 5528.0	...
4224916	  787.5	  550.7	 5527.0	...
4224917	  787.5	  550.6	 5529.0	...
4224918	  787.5	  550.5	 5532.0	...
4224919	  787.6	  550.3	 5535.0	...
4224920	  787.7	  550.3	 5539.0	...
4224921	  787.9	  550.5	 5540.0	...
4224922	  788.1	  550.7	 5538.0	...
4224923	  788.3	  550.9	 5535.0	...
4224924	  788.5	  550.8	 5533.0	...
4224925	  788.6	  550.7	 5533.0	...
4224926	  788.7	  550.6	 5533.0	...
4224927	  789.0	  550.5	 5533.0	...
4224928	  789.2	  550.5	 5533.0	...
4224929	  789.2	  550.5	 5533.0	...
4224930	  789.1	  550.5	 5533.0	...
4224931	  789.2	  550.4	 5534.0	...
4224932	  789.2	  550.4	 5534.0	...
4224933	  789.4	  550.6	 5534.0	...
4224934	  789.5	  551.1	 5534.0	...
4224935	  789.6	  551.5	 5535.0	...
4224936	  789.6	  551.8	 5535.0	...
4224937	  789.6	  551.8	 5533.0	...
4224938	  789.6	  551.8	 5531.0	...
4224939	  789.5	  551.8	 5528.0	...
4224940	  789.5	  551.8	 5526.0	...
4224941	  789.5	  551.7	 5525.0	...
4224942	  789.5	  551.5	 5525.0	...
4224943	  789.6	  551.3	 5527.0	...
4224944	  789.6	  551.2	 5529.0	...
4224945	  789.6	  551.3	 5530.0	...
4224946	  789.6	  551.4	 5531.0	...
4224947	  789.7	  551.5	 5531.0	...
4224948	  789.6	  551.6	 5529.0	...
4224949	  789.6	  551.6	 5527.0	...
4224950	  789.6	  551.6	 5524.0	...
4224951	  789.7	  551.5	 5523.0	...
4224952	  789.9	  551.5	 5522.0	...
4224953	  790.0	  551.6	 5521.0	...
4224954	  790.0	  551.6	 5521.0	...
4224955	  790.0	  551.6	 5520.0	...
4224956	  789.9	  551.5	 5521.0	...
4224957	  789.9	  551.4	 5523.0	...
4224958	  790.0	  551.2	 5524.0	...
4224959	  790.2	  551.2	 5524.0	...
4224960	  790.3	  551.2	 5524.0	...
4224961	  790.4	  551.3	 5526.0	...
4224962	  790.5	  551.3	 5527.0	...
4224963	  790.5	  551.3	 5527.0	...
4224964	  790.2	  551.4	 5527.0	...
4224965	  790.0	  551.4	 5527.0	...
4224966	  789.8	  551.4	 5527.0	...
4224967	  789.6	  551.4	 5525.0	...
4224968	  789.4	  551.6	 5523.0	...
4224969	  789.5	  551.8	 5523.0	...
4224970	  789.5	  551.8	 5522.0	...
4224971	  789.6	  551.6	 5523.0	...
4224972	  789.5	  551.4	 5522.0	...
4224973	  789.5	  551.3	 5524.0	...
4224974	  789.6	  551.2	 5525.0	...
4224975	  789.6	  550.8	 5523.0	...
4224976	  789.7	  550.6	 5521.0	...
4224977	  789.6	  550.4	 5518.0	...
4224978	  789.5	  550.4	 5517.0	...
4224979	  789.5	  550.5	 5517.0	...
4224980	  789.6	  550.2	 5517.0	...
4224981	  789.7	  550.0	 5517.0	...
4224982	  789.7	  550.1	 5517.0	...
4224983	  789.4	  550.4	 5515.0	...
4224984	  789.1	  550.8	 5512.0	...
4224985	  788.8	  550.8	 5509.0	...
4224986	  788.7	  550.9	 5510.0	...
4224987	  788.4	  551.1	 5510.0	...
4224988	  788.1	  551.3	 5510.0	...
4224989	  787.8	  551.5	 5510.0	...
4224990	  787.6	  551.7	 5509.0	...
4224991	  787.6	  551.7	 5509.0	...
4224992	  787.7	  551.6	 5508.0	...
4224993	  787.8	  551.5	 5508.0	...
4224994	  787.8	  551.5	 5508.0	...
4224995	  788.0	  551.5	 5509.0	...
4224996	  788.2	  551.6	 5509.0	...
4224997	  788.4	  551.8	 5510.0	...
4224998	  788.3	  552.1	 5508.0	...
4224999	  788.4	  552.2	 5506.0	...
4225000	  788.5	  552.1	 5507.0	...
4225001	  788.7	  552.1	 5509.0	...
4225002	  788.8	  552.1	 5512.0	...
4225003	  788.9	  552.2	 5512.0	...
4225004	  788.9	  552.3	 5513.0	...
4225005	  788.9	  552.5	 5510.0	...
4225006	  788.8	  552.6	 5507.0	...
4225007	  788.8	  552.8	 5505.0	...
4225008	  788.8	  552.9	 5507.0	...
4225009	  788.8	  553.1	 5509.0	...
4225010	  788.8	  553.3	 5510.0	...
4225011	  788.8	  553.4	 5511.0	...
4225012	  788.8	  553.3	 5512.0	...
4225013	  789.0	  553.3	 5514.0	...
4225014	  789.1	  553.3	 5513.0	...
4225015	  789.3	  553.1	 5511.0	...
4225016	  789.2	  552.9	 5510.0	...
4225017	  789.2	  552.9	 5509.0	...
4225018	  789.3	  553.2	 5507.0	...
4225019	  789.2	  553.2	 5505.0	...
4225020	  789.2	  552.9	 5505.0	...
4225021	  789.1	  552.9	 5506.0	...
4225022	  789.1	  553.2	 5505.0	...
4225023	  789.0	  553.5	 5504.0	...
4225024	  789.1	  553.7	 5505.0	...
4225025	  789.2	  553.9	 5507.0	...
4225026	  789.4	  554.1	 5510.0	...
4225027	  789.4	  554.2	 5510.0	...
4225028	  789.4	  554.3	 5510.0	...
4225029	  789.4	  554.2	 5510.0	...
4225030	  789.5	  554.1	 5509.0	...
4225031	  789.9	  554.2	 5508.0	...
4225032	  790.1	  554.3	 5508.0	...
4225033	  790.1	  554.5	 5507.0	...
4225034	  789.9	  554.5	 5505.0	...
4225035	  789.8	  554.7	 5502.0	...
4225036	  789.8	  554.9	 5500.0	...
4225037	  789.8	  554.5	 5499.0	...
4225038	  789.8	  554.2	 5497.0	...
4225039	  789.7	  554.1	 5498.0	...
4225040	  789.7	  554.5	 5500.0	...
4225041	  789.7	  554.8	 5502.0	...
4225042	  789.9	  554.8	 5501.0	...
4225043	  790.2	  554.8	 5501.0	...
4225044	  790.3	  554.8	 5502.0	...
4225045	  790.3	  554.8	 5505.0	...
4225046	  790.2	  555.3	 5508.0	...
4225047	  790.3	  555.8	 5507.0	...
4225048	  790.4	  556.3	 5506.0	...
4225049	  790.2	  556.3	 5505.0	...
4225050	  790.0	  556.4	 5505.0	...
[truncated: 4,274,818 more chars]
