# Supplementary material for: With an eye on uncertainty: Modelling pupillary responses to environmental volatility
Source: PLoS Comput Biol. 2019 Jul 5;15(7):e1007126. doi: 10.1371/journal.pcbi.1007126 (PMC6636765; doi:10.1371/journal.pcbi.1007126)
Supplement: S3 Data — Zip file containing the pupillometry data for participant 3. (ZIP) [file pcbi.1007126.s003.zip › P3/trial2.asc]

** CONVERTED FROM C:\Users\tparr\Documents\PVR\P3_0712\trial2.edf using edfapi 3.1 Win32 Nov 24 2009 on Thu Dec 07 19:13:00 2017
** DATE: Thu Dec  7 18:12:49 2017
** TYPE: EDF_FILE BINARY EVENT SAMPLE TAGGED
** VERSION: EYELINK II 1
** SOURCE: EYELINK CL
** EYELINK II CL v4.48 Nov 25 2009
** CAMERA: EyeLink CL Version 1.4 Sensor=BHA
** SERIAL NUMBER: CL1-AAD42
** CAMERA_CONFIG: AAD42140.SCD
**

MSG	4053772 RECCFG CR 1000 2 0 R
MSG	4053772 ELCLCFG MTABLER
MSG	4053772 GAZE_COORDS 0.00 0.00 1599.00 1199.00
MSG	4053772 THRESHOLDS R 131 243
MSG	4053772 ELCL_PROC CENTROID (3)
MSG	4053772 ELCL_PCR_PARAM 5 3.0
START	4053773 	RIGHT	SAMPLES	EVENTS
PRESCALER	1
VPRESCALER	1
PUPIL	AREA
EVENTS	GAZE	RIGHT	RATE	1000.00	TRACKING	CR	FILTER	2
SAMPLES	GAZE	RIGHT	RATE	1000.00	TRACKING	CR	FILTER	2
MSG	4053773 !MODE RECORD CR 1000 2 0 R
4053773	  797.1	  560.3	 4967.0	...
INPUT	4053773	127
4053774	  796.7	  560.0	 4971.0	...
4053775	  796.4	  559.7	 4973.0	...
4053776	  796.1	  559.6	 4974.0	...
4053777	  796.3	  559.7	 4975.0	...
4053778	  796.5	  560.0	 4976.0	...
4053779	  796.5	  559.9	 4977.0	...
SFIX R   4053780
4053780	  796.3	  559.4	 4978.0	...
4053781	  796.0	  559.0	 4979.0	...
4053782	  795.8	  558.9	 4979.0	...
4053783	  795.7	  558.8	 4979.0	...
4053784	  795.7	  559.0	 4979.0	...
4053785	  795.7	  559.1	 4979.0	...
4053786	  795.7	  559.2	 4979.0	...
4053787	  795.7	  559.2	 4979.0	...
4053788	  795.7	  559.4	 4979.0	...
4053789	  796.0	  559.9	 4979.0	...
4053790	  796.3	  560.2	 4979.0	...
4053791	  796.4	  560.8	 4979.0	...
4053792	  796.3	  561.0	 4980.0	...
4053793	  796.1	  561.3	 4981.0	...
4053794	  796.0	  561.4	 4983.0	...
4053795	  795.9	  561.4	 4985.0	...
4053796	  795.9	  561.5	 4986.0	...
4053797	  795.8	  561.5	 4985.0	...
4053798	  795.6	  561.3	 4986.0	...
4053799	  795.3	  561.3	 4986.0	...
4053800	  795.1	  561.2	 4988.0	...
4053801	  795.1	  561.2	 4988.0	...
4053802	  795.2	  561.5	 4987.0	...
4053803	  795.3	  561.7	 4985.0	...
4053804	  795.2	  562.0	 4984.0	...
4053805	  795.1	  562.0	 4984.0	...
4053806	  795.0	  562.0	 4984.0	...
4053807	  795.0	  561.9	 4985.0	...
4053808	  794.9	  561.8	 4986.0	...
4053809	  794.9	  561.7	 4986.0	...
4053810	  794.9	  561.7	 4986.0	...
4053811	  794.9	  561.6	 4986.0	...
4053812	  794.8	  561.3	 4987.0	...
4053813	  794.8	  560.9	 4988.0	...
4053814	  794.7	  560.4	 4987.0	...
4053815	  794.7	  560.6	 4986.0	...
4053816	  794.6	  561.1	 4986.0	...
4053817	  794.6	  561.6	 4987.0	...
4053818	  794.9	  561.4	 4990.0	...
4053819	  795.3	  561.4	 4991.0	...
4053820	  795.7	  561.3	 4991.0	...
4053821	  795.7	  561.2	 4991.0	...
4053822	  795.7	  561.0	 4992.0	...
4053823	  795.4	  560.8	 4993.0	...
4053824	  795.1	  560.9	 4993.0	...
4053825	  794.7	  560.8	 4992.0	...
4053826	  794.5	  560.5	 4992.0	...
4053827	  794.3	  560.1	 4992.0	...
4053828	  794.3	  559.8	 4992.0	...
4053829	  794.2	  559.5	 4993.0	...
4053830	  794.1	  559.5	 4993.0	...
4053831	  794.0	  559.7	 4994.0	...
4053832	  793.9	  559.9	 4997.0	...
4053833	  793.8	  560.2	 5000.0	...
4053834	  793.7	  560.2	 5002.0	...
4053835	  793.6	  560.0	 5002.0	...
4053836	  793.5	  559.8	 5001.0	...
4053837	  793.5	  560.0	 5002.0	...
4053838	  793.5	  560.3	 5002.0	...
4053839	  793.5	  560.2	 5006.0	...
4053840	  793.5	  559.7	 5010.0	...
4053841	  793.4	  559.2	 5013.0	...
4053842	  793.4	  559.1	 5011.0	...
4053843	  793.3	  559.1	 5010.0	...
4053844	  793.2	  559.3	 5009.0	...
4053845	  793.0	  559.7	 5009.0	...
4053846	  793.0	  560.1	 5008.0	...
4053847	  793.1	  560.3	 5009.0	...
4053848	  793.2	  560.4	 5009.0	...
4053849	  793.2	  560.3	 5008.0	...
4053850	  793.3	  560.5	 5007.0	...
4053851	  793.5	  560.7	 5007.0	...
4053852	  793.4	  560.6	 5007.0	...
4053853	  793.2	  560.4	 5009.0	...
4053854	  793.0	  560.1	 5011.0	...
4053855	  792.8	  560.0	 5011.0	...
4053856	  792.6	  560.0	 5010.0	...
4053857	  792.7	  559.9	 5011.0	...
4053858	  792.8	  559.9	 5012.0	...
4053859	  792.9	  559.8	 5014.0	...
4053860	  792.8	  559.9	 5014.0	...
4053861	  792.8	  560.1	 5015.0	...
4053862	  792.7	  560.2	 5014.0	...
4053863	  792.6	  560.1	 5013.0	...
4053864	  792.6	  560.0	 5013.0	...
4053865	  792.5	  559.9	 5015.0	...
4053866	  792.7	  559.9	 5016.0	...
4053867	  792.8	  559.9	 5016.0	...
4053868	  792.7	  559.9	 5016.0	...
4053869	  792.5	  559.8	 5016.0	...
4053870	  792.3	  559.7	 5018.0	...
4053871	  792.3	  559.8	 5018.0	...
4053872	  792.3	  560.0	 5018.0	...
4053873	  792.2	  560.2	 5018.0	...
4053874	  792.1	  560.3	 5018.0	...
4053875	  792.1	  560.5	 5017.0	...
4053876	  792.2	  560.7	 5017.0	...
4053877	  792.2	  560.8	 5017.0	...
4053878	  792.1	  560.9	 5017.0	...
4053879	  792.0	  560.9	 5018.0	...
4053880	  791.8	  561.0	 5020.0	...
4053881	  791.7	  561.1	 5022.0	...
4053882	  791.6	  561.2	 5022.0	...
4053883	  791.5	  561.3	 5019.0	...
4053884	  791.4	  561.5	 5018.0	...
4053885	  791.4	  561.8	 5018.0	...
4053886	  791.4	  562.1	 5019.0	...
4053887	  791.4	  562.3	 5019.0	...
4053888	  791.5	  562.6	 5019.0	...
4053889	  791.6	  562.9	 5019.0	...
4053890	  791.5	  563.2	 5019.0	...
4053891	  791.5	  563.1	 5019.0	...
4053892	  791.5	  563.0	 5019.0	...
4053893	  791.4	  562.9	 5019.0	...
4053894	  791.4	  562.9	 5020.0	...
4053895	  791.2	  563.1	 5020.0	...
4053896	  791.3	  563.1	 5020.0	...
4053897	  791.1	  563.1	 5020.0	...
4053898	  791.1	  563.1	 5021.0	...
4053899	  791.0	  563.1	 5023.0	...
4053900	  791.0	  563.1	 5025.0	...
4053901	  790.9	  563.1	 5025.0	...
4053902	  791.0	  563.1	 5025.0	...
4053903	  791.0	  563.2	 5025.0	...
4053904	  791.0	  563.2	 5025.0	...
4053905	  791.0	  563.3	 5025.0	...
4053906	  791.0	  563.4	 5025.0	...
4053907	  790.8	  563.6	 5025.0	...
4053908	  790.6	  563.8	 5025.0	...
4053909	  790.4	  563.8	 5025.0	...
4053910	  790.4	  563.6	 5025.0	...
4053911	  790.3	  563.4	 5024.0	...
4053912	  790.2	  563.2	 5023.0	...
4053913	  790.0	  563.1	 5023.0	...
4053914	  790.2	  563.0	 5023.0	...
4053915	  790.4	  562.9	 5023.0	...
4053916	  790.6	  562.9	 5023.0	...
4053917	  790.6	  562.8	 5023.0	...
4053918	  790.6	  562.6	 5023.0	...
4053919	  790.5	  562.5	 5023.0	...
4053920	  790.4	  562.4	 5024.0	...
4053921	  790.3	  562.4	 5025.0	...
4053922	  790.3	  562.2	 5024.0	...
4053923	  790.2	  562.0	 5023.0	...
4053924	  790.1	  561.7	 5022.0	...
4053925	  790.1	  561.6	 5023.0	...
4053926	  790.0	  561.4	 5024.0	...
4053927	  790.0	  561.0	 5025.0	...
4053928	  790.0	  560.7	 5026.0	...
4053929	  789.9	  560.5	 5026.0	...
4053930	  789.8	  560.5	 5026.0	...
4053931	  790.0	  560.4	 5024.0	...
4053932	  790.2	  560.4	 5023.0	...
4053933	  790.4	  560.2	 5024.0	...
4053934	  790.4	  559.8	 5027.0	...
4053935	  790.3	  559.4	 5028.0	...
4053936	  790.3	  559.2	 5027.0	...
4053937	  790.3	  559.3	 5026.0	...
4053938	  790.3	  559.3	 5026.0	...
4053939	  790.2	  559.5	 5026.0	...
4053940	  790.1	  559.6	 5026.0	...
4053941	  790.1	  559.8	 5026.0	...
4053942	  790.0	  559.9	 5025.0	...
4053943	  790.0	  560.0	 5024.0	...
4053944	  789.9	  560.0	 5024.0	...
4053945	  789.9	  560.0	 5024.0	...
4053946	  789.9	  560.0	 5026.0	...
4053947	  789.9	  560.2	 5029.0	...
4053948	  789.9	  560.4	 5032.0	...
4053949	  790.0	  560.6	 5031.0	...
4053950	  790.1	  560.6	 5031.0	...
4053951	  790.1	  560.5	 5031.0	...
4053952	  790.0	  560.5	 5031.0	...
4053953	  789.8	  560.4	 5031.0	...
4053954	  789.6	  560.4	 5032.0	...
4053955	  789.4	  560.2	 5033.0	...
4053956	  789.3	  560.0	 5033.0	...
4053957	  789.2	  560.2	 5034.0	...
4053958	  789.2	  560.7	 5036.0	...
4053959	  789.3	  561.1	 5037.0	...
4053960	  789.1	  561.1	 5037.0	...
4053961	  788.9	  560.8	 5037.0	...
4053962	  788.8	  560.3	 5037.0	...
4053963	  789.1	  559.7	 5038.0	...
4053964	  789.4	  559.4	 5036.0	...
4053965	  789.6	  559.4	 5035.0	...
4053966	  789.6	  559.5	 5035.0	...
4053967	  789.5	  559.6	 5038.0	...
4053968	  789.5	  559.7	 5040.0	...
4053969	  789.3	  559.8	 5041.0	...
4053970	  788.9	  559.9	 5042.0	...
4053971	  788.5	  560.3	 5043.0	...
4053972	  788.3	  560.8	 5042.0	...
4053973	  788.1	  561.2	 5039.0	...
4053974	  788.0	  561.2	 5035.0	...
4053975	  788.1	  561.6	 5035.0	...
4053976	  788.5	  561.8	 5036.0	...
4053977	  789.0	  562.2	 5038.0	...
4053978	  789.3	  562.2	 5040.0	...
4053979	  789.2	  562.3	 5040.0	...
4053980	  789.2	  562.3	 5041.0	...
4053981	  789.3	  562.3	 5037.0	...
4053982	  789.4	  562.3	 5033.0	...
4053983	  789.4	  562.3	 5029.0	...
4053984	  789.4	  562.3	 5030.0	...
4053985	  789.4	  562.3	 5031.0	...
4053986	  789.1	  562.3	 5033.0	...
4053987	  788.7	  562.3	 5036.0	...
4053988	  788.4	  562.5	 5037.0	...
4053989	  788.5	  562.6	 5038.0	...
4053990	  788.6	  562.4	 5038.0	...
4053991	  788.6	  562.0	 5041.0	...
4053992	  788.5	  561.7	 5045.0	...
4053993	  788.5	  561.7	 5049.0	...
4053994	  788.5	  561.8	 5051.0	...
4053995	  788.3	  561.8	 5052.0	...
4053996	  788.1	  561.8	 5055.0	...
4053997	  787.8	  561.8	 5057.0	...
4053998	  787.8	  561.8	 5056.0	...
4053999	  787.8	  561.8	 5054.0	...
4054000	  787.8	  561.7	 5053.0	...
4054001	  787.8	  561.6	 5055.0	...
4054002	  787.8	  561.5	 5056.0	...
4054003	  787.8	  561.8	 5055.0	...
4054004	  787.8	  562.2	 5054.0	...
4054005	  787.9	  562.5	 5054.0	...
4054006	  787.9	  562.5	 5052.0	...
4054007	  787.8	  562.4	 5050.0	...
4054008	  787.7	  562.3	 5048.0	...
4054009	  787.5	  562.2	 5048.0	...
4054010	  787.2	  562.2	 5049.0	...
4054011	  786.9	  562.5	 5050.0	...
4054012	  787.0	  562.6	 5053.0	...
4054013	  787.1	  562.8	 5054.0	...
4054014	  787.2	  562.9	 5053.0	...
4054015	  787.2	  563.0	 5051.0	...
4054016	  787.1	  563.0	 5049.0	...
4054017	  787.4	  563.0	 5049.0	...
4054018	  787.7	  563.0	 5050.0	...
4054019	  788.0	  562.9	 5050.0	...
4054020	  787.9	  562.8	 5050.0	...
4054021	  787.7	  563.0	 5049.0	...
4054022	  787.5	  563.2	 5049.0	...
4054023	  787.4	  563.3	 5052.0	...
4054024	  787.2	  563.3	 5054.0	...
4054025	  787.2	  563.3	 5056.0	...
4054026	  787.3	  563.4	 5056.0	...
4054027	  787.4	  563.3	 5055.0	...
4054028	  787.4	  563.1	 5055.0	...
4054029	  787.3	  563.0	 5055.0	...
4054030	  787.0	  563.1	 5056.0	...
4054031	  786.8	  563.1	 5057.0	...
4054032	  786.5	  563.1	 5058.0	...
4054033	  786.6	  563.0	 5059.0	...
4054034	  786.7	  563.0	 5061.0	...
4054035	  786.8	  563.1	 5063.0	...
4054036	  786.8	  563.3	 5065.0	...
4054037	  786.7	  563.7	 5065.0	...
4054038	  786.7	  563.9	 5065.0	...
4054039	  786.5	  564.1	 5066.0	...
4054040	  786.4	  564.1	 5067.0	...
4054041	  786.3	  564.0	 5069.0	...
4054042	  786.4	  563.7	 5070.0	...
4054043	  786.4	  563.5	 5073.0	...
4054044	  786.5	  563.5	 5075.0	...
4054045	  786.7	  563.5	 5076.0	...
4054046	  786.6	  563.5	 5076.0	...
4054047	  786.4	  563.5	 5076.0	...
4054048	  786.1	  563.4	 5077.0	...
4054049	  786.1	  563.4	 5078.0	...
4054050	  786.3	  563.4	 5079.0	...
4054051	  786.5	  563.4	 5080.0	...
4054052	  786.6	  563.4	 5081.0	...
4054053	  786.5	  563.3	 5082.0	...
4054054	  786.4	  563.6	 5082.0	...
4054055	  786.4	  563.9	 5081.0	...
4054056	  786.3	  564.2	 5079.0	...
4054057	  786.2	  564.2	 5077.0	...
4054058	  786.0	  564.2	 5077.0	...
4054059	  785.9	  563.6	 5078.0	...
4054060	  785.6	  562.9	 5078.0	...
4054061	  785.2	  561.4	 5077.0	...
4054062	  784.5	  560.6	 5076.0	...
4054063	  784.0	  559.0	 5077.0	...
EFIX R   4053780	4054063	284	  790.7	  561.5	   5026
SSACC R  4054064
4054064	  783.4	  557.8	 5079.0	...
4054065	  783.1	  556.0	 5082.0	...
4054066	  782.9	  554.1	 5082.0	...
4054067	  783.1	  552.5	 5081.0	...
4054068	  783.2	  550.5	 5079.0	...
4054069	  783.5	  548.7	 5079.0	...
4054070	  783.6	  546.7	 5081.0	...
ESACC R  4054064	4054070	7	  783.4	  557.8	  783.6	  546.7	   0.24	     36
SFIX R   4054071
4054071	  783.8	  545.3	 5083.0	...
4054072	  784.0	  544.2	 5082.0	...
4054073	  784.2	  543.6	 5082.0	...
4054074	  784.5	  543.3	 5081.0	...
4054075	  784.8	  543.3	 5081.0	...
4054076	  784.6	  543.6	 5079.0	...
4054077	  784.4	  543.9	 5078.0	...
4054078	  784.2	  544.5	 5079.0	...
4054079	  784.3	  544.7	 5081.0	...
4054080	  784.6	  544.8	 5081.0	...
4054081	  785.0	  544.9	 5080.0	...
4054082	  785.3	  545.0	 5080.0	...
4054083	  785.4	  545.5	 5080.0	...
4054084	  785.4	  546.0	 5081.0	...
4054085	  785.2	  546.6	 5081.0	...
4054086	  784.9	  547.0	 5081.0	...
4054087	  784.7	  547.5	 5083.0	...
4054088	  784.7	  548.3	 5086.0	...
4054089	  784.6	  549.2	 5089.0	...
4054090	  784.5	  549.8	 5089.0	...
4054091	  784.3	  550.1	 5089.0	...
4054092	  784.3	  550.2	 5089.0	...
4054093	  784.3	  550.4	 5089.0	...
4054094	  784.3	  550.6	 5089.0	...
4054095	  784.6	  551.3	 5089.0	...
4054096	  784.8	  551.9	 5089.0	...
4054097	  785.0	  552.3	 5090.0	...
4054098	  785.0	  552.3	 5091.0	...
4054099	  785.0	  552.3	 5091.0	...
4054100	  785.1	  552.3	 5089.0	...
4054101	  785.3	  552.3	 5088.0	...
4054102	  785.5	  552.3	 5088.0	...
4054103	  785.3	  552.3	 5091.0	...
4054104	  784.9	  552.3	 5093.0	...
4054105	  784.2	  552.4	 5095.0	...
4054106	  783.8	  552.1	 5095.0	...
4054107	  783.6	  551.9	 5095.0	...
4054108	  783.7	  551.7	 5095.0	...
4054109	  783.8	  551.9	 5096.0	...
4054110	  783.9	  552.1	 5097.0	...
4054111	  783.9	  552.3	 5100.0	...
4054112	  783.9	  552.3	 5101.0	...
4054113	  783.8	  552.4	 5098.0	...
4054114	  783.8	  552.3	 5095.0	...
4054115	  783.7	  552.3	 5093.0	...
4054116	  783.8	  552.4	 5094.0	...
4054117	  783.8	  552.5	 5095.0	...
4054118	  783.8	  552.6	 5095.0	...
4054119	  783.9	  552.8	 5095.0	...
4054120	  784.1	  552.9	 5096.0	...
4054121	  784.3	  552.9	 5097.0	...
4054122	  784.5	  552.8	 5098.0	...
4054123	  784.5	  552.9	 5098.0	...
4054124	  784.5	  553.0	 5096.0	...
4054125	  784.3	  553.0	 5095.0	...
4054126	  784.2	  553.1	 5093.0	...
4054127	  784.0	  553.2	 5095.0	...
4054128	  784.0	  553.2	 5096.0	...
4054129	  783.9	  553.1	 5097.0	...
4054130	  783.8	  553.0	 5097.0	...
4054131	  783.7	  553.0	 5097.0	...
4054132	  783.6	  553.0	 5097.0	...
4054133	  783.6	  553.0	 5098.0	...
4054134	  783.7	  552.8	 5099.0	...
4054135	  783.7	  552.6	 5100.0	...
4054136	  783.7	  552.9	 5100.0	...
4054137	  783.9	  553.2	 5100.0	...
4054138	  784.0	  553.6	 5101.0	...
4054139	  784.0	  553.6	 5101.0	...
4054140	  784.0	  553.6	 5102.0	...
4054141	  783.9	  553.6	 5103.0	...
4054142	  783.9	  553.5	 5103.0	...
4054143	  783.9	  553.3	 5103.0	...
4054144	  783.9	  553.1	 5104.0	...
4054145	  784.0	  552.9	 5106.0	...
4054146	  784.0	  552.8	 5107.0	...
4054147	  784.0	  552.8	 5107.0	...
4054148	  783.9	  552.8	 5107.0	...
4054149	  783.8	  552.8	 5106.0	...
4054150	  783.7	  552.7	 5107.0	...
4054151	  783.7	  552.7	 5107.0	...
4054152	  783.7	  552.7	 5107.0	...
4054153	  783.7	  552.7	 5107.0	...
4054154	  783.7	  552.7	 5105.0	...
4054155	  783.6	  552.7	 5104.0	...
4054156	  783.5	  552.9	 5102.0	...
4054157	  783.4	  553.1	 5103.0	...
4054158	  783.4	  552.9	 5103.0	...
4054159	  783.3	  552.7	 5104.0	...
4054160	  783.2	  552.4	 5105.0	...
4054161	  783.2	  552.4	 5105.0	...
4054162	  783.2	  552.3	 5103.0	...
4054163	  783.2	  552.3	 5104.0	...
4054164	  783.2	  552.2	 5106.0	...
4054165	  783.2	  552.4	 5107.0	...
4054166	  783.2	  552.5	 5105.0	...
4054167	  783.3	  552.6	 5103.0	...
4054168	  783.4	  552.6	 5103.0	...
4054169	  783.4	  552.6	 5103.0	...
4054170	  783.3	  552.6	 5104.0	...
4054171	  783.2	  552.5	 5104.0	...
4054172	  783.1	  552.5	 5105.0	...
4054173	  783.0	  552.5	 5106.0	...
4054174	  783.2	  552.6	 5105.0	...
4054175	  783.4	  552.7	 5104.0	...
4054176	  783.6	  552.8	 5104.0	...
4054177	  783.5	  552.8	 5104.0	...
4054178	  783.4	  552.7	 5102.0	...
4054179	  783.3	  552.6	 5100.0	...
4054180	  783.1	  552.5	 5098.0	...
4054181	  783.0	  552.6	 5098.0	...
4054182	  782.8	  552.5	 5100.0	...
4054183	  782.8	  552.4	 5102.0	...
4054184	  783.0	  552.2	 5103.0	...
4054185	  783.3	  552.3	 5101.0	...
4054186	  783.6	  552.3	 5100.0	...
4054187	  783.8	  552.8	 5098.0	...
4054188	  783.7	  553.3	 5099.0	...
4054189	  783.6	  553.5	 5100.0	...
4054190	  783.5	  553.2	 5100.0	...
4054191	  783.4	  552.9	 5101.0	...
4054192	  783.3	  553.3	 5101.0	...
4054193	  783.1	  553.6	 5102.0	...
4054194	  783.0	  554.0	 5104.0	...
4054195	  783.0	  554.3	 5104.0	...
4054196	  783.1	  554.7	 5101.0	...
4054197	  783.0	  554.7	 5099.0	...
4054198	  783.0	  554.2	 5100.0	...
4054199	  782.9	  553.7	 5101.0	...
4054200	  782.9	  553.6	 5102.0	...
4054201	  782.9	  553.7	 5103.0	...
4054202	  782.8	  553.9	 5103.0	...
4054203	  782.8	  554.1	 5103.0	...
4054204	  782.8	  554.1	 5102.0	...
4054205	  782.8	  554.1	 5100.0	...
4054206	  782.9	  554.0	 5099.0	...
4054207	  783.2	  553.9	 5098.0	...
4054208	  783.4	  553.9	 5097.0	...
4054209	  783.6	  553.8	 5096.0	...
4054210	  783.6	  553.8	 5096.0	...
4054211	  783.6	  553.7	 5095.0	...
4054212	  783.7	  553.7	 5094.0	...
4054213	  783.8	  553.5	 5094.0	...
4054214	  783.5	  553.3	 5094.0	...
4054215	  783.3	  553.2	 5094.0	...
4054216	  783.1	  553.3	 5094.0	...
4054217	  783.1	  553.6	 5094.0	...
4054218	  783.1	  554.0	 5093.0	...
4054219	  783.0	  554.1	 5092.0	...
4054220	  782.9	  554.1	 5091.0	...
4054221	  783.0	  554.1	 5091.0	...
4054222	  783.3	  554.1	 5091.0	...
4054223	  783.5	  554.1	 5091.0	...
4054224	  783.6	  554.1	 5091.0	...
4054225	  783.6	  554.2	 5091.0	...
4054226	  783.4	  554.2	 5092.0	...
4054227	  783.2	  554.2	 5092.0	...
4054228	  783.0	  554.2	 5092.0	...
4054229	  783.1	  554.1	 5090.0	...
4054230	  783.2	  554.1	 5088.0	...
4054231	  783.3	  554.1	 5088.0	...
4054232	  783.5	  554.1	 5087.0	...
4054233	  783.5	  554.2	 5086.0	...
4054234	  783.6	  554.1	 5086.0	...
4054235	  783.5	  554.0	 5087.0	...
4054236	  783.5	  554.0	 5088.0	...
4054237	  783.4	  554.0	 5088.0	...
4054238	  783.4	  554.0	 5087.0	...
4054239	  783.3	  553.8	 5086.0	...
4054240	  783.3	  553.6	 5086.0	...
4054241	  783.4	  553.4	 5085.0	...
4054242	  783.6	  553.4	 5084.0	...
4054243	  783.6	  553.4	 5083.0	...
4054244	  783.4	  553.4	 5082.0	...
4054245	  783.5	  553.5	 5081.0	...
4054246	  783.8	  553.7	 5080.0	...
4054247	  783.8	  553.8	 5080.0	...
4054248	  783.6	  553.8	 5079.0	...
4054249	  783.7	  553.7	 5077.0	...
4054250	  784.1	  553.6	 5079.0	...
4054251	  784.1	  553.5	 5082.0	...
4054252	  783.9	  553.8	 5085.0	...
4054253	  783.8	  554.0	 5085.0	...
4054254	  784.0	  554.2	 5084.0	...
4054255	  784.2	  554.2	 5083.0	...
4054256	  784.2	  554.0	 5082.0	...
4054257	  784.3	  553.7	 5082.0	...
4054258	  784.3	  553.5	 5082.0	...
4054259	  784.4	  553.4	 5082.0	...
4054260	  784.3	  553.4	 5081.0	...
4054261	  784.3	  553.7	 5081.0	...
4054262	  784.3	  553.9	 5081.0	...
4054263	  784.2	  554.0	 5081.0	...
4054264	  784.2	  553.6	 5080.0	...
4054265	  784.2	  553.1	 5079.0	...
4054266	  784.1	  553.1	 5078.0	...
4054267	  784.2	  553.5	 5077.0	...
4054268	  784.2	  553.9	 5077.0	...
4054269	  784.4	  553.9	 5077.0	...
4054270	  784.6	  554.0	 5078.0	...
4054271	  784.8	  553.9	 5078.0	...
4054272	  784.7	  554.0	 5078.0	...
4054273	  784.7	  554.1	 5078.0	...
4054274	  784.7	  554.1	 5078.0	...
4054275	  784.7	  554.2	 5078.0	...
4054276	  784.7	  554.2	 5077.0	...
4054277	  784.7	  554.0	 5076.0	...
4054278	  784.6	  553.7	 5076.0	...
4054279	  784.6	  553.4	 5075.0	...
4054280	  784.8	  553.6	 5073.0	...
4054281	  785.3	  553.8	 5070.0	...
4054282	  785.9	  553.9	 5069.0	...
4054283	  786.1	  553.9	 5068.0	...
4054284	  786.1	  553.9	 5068.0	...
4054285	  786.2	  553.9	 5068.0	...
4054286	  786.3	  553.7	 5068.0	...
4054287	  786.4	  553.6	 5067.0	...
4054288	  786.4	  553.4	 5067.0	...
4054289	  786.3	  553.2	 5067.0	...
4054290	  786.3	  553.1	 5068.0	...
4054291	  786.4	  552.9	 5068.0	...
4054292	  786.6	  552.9	 5067.0	...
4054293	  786.7	  553.0	 5067.0	...
4054294	  786.6	  552.9	 5067.0	...
4054295	  786.5	  552.8	 5068.0	...
4054296	  786.3	  552.9	 5069.0	...
4054297	  786.2	  553.2	 5069.0	...
4054298	  786.1	  553.3	 5069.0	...
4054299	  786.0	  553.3	 5069.0	...
4054300	  785.8	  553.2	 5068.0	...
4054301	  785.6	  553.3	 5066.0	...
4054302	  785.5	  553.5	 5064.0	...
4054303	  785.5	  553.6	 5062.0	...
4054304	  785.5	  553.8	 5063.0	...
4054305	  785.6	  553.9	 5063.0	...
4054306	  785.7	  554.0	 5063.0	...
4054307	  785.6	  554.4	 5064.0	...
4054308	  785.5	  554.6	 5067.0	...
4054309	  785.4	  554.9	 5069.0	...
4054310	  785.3	  555.0	 5072.0	...
4054311	  785.0	  554.7	 5072.0	...
4054312	  784.8	  554.3	 5069.0	...
4054313	  784.4	  554.1	 5066.0	...
4054314	  784.5	  554.3	 5063.0	...
4054315	  784.5	  554.6	 5063.0	...
4054316	  784.6	  554.8	 5063.0	...
4054317	  784.5	  554.9	 5063.0	...
4054318	  784.5	  554.9	 5064.0	...
4054319	  784.2	  554.9	 5064.0	...
4054320	  783.9	  555.2	 5063.0	...
4054321	  783.8	  555.3	 5063.0	...
4054322	  784.0	  555.4	 5063.0	...
4054323	  784.2	  555.3	 5064.0	...
4054324	  784.2	  555.3	 5064.0	...
4054325	  784.2	  555.4	 5064.0	...
4054326	  784.3	  555.5	 5064.0	...
4054327	  784.2	  555.6	 5065.0	...
4054328	  784.2	  555.6	 5066.0	...
4054329	  784.1	  555.6	 5067.0	...
4054330	  784.2	  555.7	 5067.0	...
4054331	  784.3	  555.8	 5067.0	...
4054332	  784.3	  555.9	 5067.0	...
4054333	  784.3	  555.8	 5067.0	...
4054334	  784.2	  555.8	 5067.0	...
4054335	  784.2	  555.9	 5067.0	...
4054336	  784.2	  556.1	 5067.0	...
4054337	  784.2	  556.5	 5068.0	...
4054338	  784.3	  556.9	 5069.0	...
4054339	  784.4	  557.3	 5069.0	...
4054340	  784.4	  557.1	 5068.0	...
4054341	  784.4	  556.8	 5069.0	...
4054342	  784.4	  556.6	 5070.0	...
4054343	  784.4	  556.6	 5071.0	...
4054344	  784.3	  556.6	 5071.0	...
4054345	  784.2	  556.6	 5072.0	...
4054346	  784.0	  556.5	 5072.0	...
4054347	  783.9	  556.5	 5070.0	...
4054348	  783.7	  556.7	 5068.0	...
4054349	  783.7	  556.9	 5068.0	...
4054350	  783.7	  557.1	 5068.0	...
4054351	  783.8	  556.9	 5069.0	...
4054352	  783.8	  556.8	 5070.0	...
4054353	  783.9	  556.7	 5073.0	...
4054354	  783.7	  556.7	 5076.0	...
4054355	  783.3	  556.8	 5076.0	...
4054356	  783.0	  556.9	 5076.0	...
4054357	  782.9	  556.9	 5075.0	...
4054358	  783.0	  556.9	 5075.0	...
4054359	  783.0	  556.8	 5076.0	...
4054360	  782.9	  556.7	 5076.0	...
4054361	  782.7	  556.6	 5076.0	...
4054362	  782.6	  556.6	 5076.0	...
4054363	  782.5	  556.4	 5075.0	...
4054364	  782.4	  556.4	 5075.0	...
4054365	  782.4	  556.3	 5075.0	...
4054366	  782.3	  556.6	 5075.0	...
4054367	  782.4	  556.9	 5075.0	...
4054368	  782.5	  557.1	 5075.0	...
4054369	  782.6	  557.0	 5074.0	...
4054370	  782.6	  556.9	 5073.0	...
4054371	  782.6	  556.8	 5076.0	...
4054372	  782.6	  556.8	 5080.0	...
4054373	  782.6	  556.7	 5084.0	...
4054374	  782.5	  556.5	 5085.0	...
4054375	  782.5	  556.5	 5087.0	...
4054376	  782.8	  556.5	 5087.0	...
4054377	  783.0	  556.5	 5087.0	...
4054378	  783.1	  556.5	 5087.0	...
4054379	  783.0	  556.5	 5087.0	...
4054380	  783.0	  556.4	 5087.0	...
4054381	  783.2	  556.3	 5087.0	...
4054382	  783.4	  556.2	 5086.0	...
4054383	  783.3	  556.4	 5086.0	...
4054384	  783.4	  556.6	 5087.0	...
4054385	  783.5	  556.9	 5087.0	...
4054386	  783.7	  556.8	 5086.0	...
4054387	  783.7	  556.8	 5085.0	...
4054388	  783.7	  556.7	 5084.0	...
4054389	  783.7	  556.5	 5084.0	...
4054390	  783.7	  556.3	 5083.0	...
4054391	  783.7	  556.1	 5082.0	...
4054392	  783.6	  556.0	 5081.0	...
4054393	  783.4	  556.2	 5081.0	...
4054394	  783.3	  556.3	 5084.0	...
4054395	  783.3	  556.4	 5086.0	...
4054396	  783.4	  556.4	 5088.0	...
4054397	  783.8	  556.7	 5089.0	...
4054398	  784.1	  557.1	 5088.0	...
4054399	  784.3	  557.3	 5086.0	...
4054400	  784.2	  557.1	 5086.0	...
4054401	  784.2	  556.8	 5087.0	...
4054402	  783.9	  556.7	 5087.0	...
4054403	  783.7	  556.7	 5087.0	...
4054404	  783.5	  556.7	 5086.0	...
4054405	  783.7	  556.7	 5086.0	...
4054406	  783.8	  556.5	 5086.0	...
4054407	  783.7	  556.4	 5086.0	...
4054408	  783.5	  556.2	 5087.0	...
4054409	  783.3	  556.3	 5088.0	...
4054410	  783.2	  556.4	 5089.0	...
4054411	  783.1	  556.5	 5089.0	...
4054412	  783.2	  556.5	 5088.0	...
4054413	  783.0	  556.6	 5088.0	...
4054414	  782.8	  556.6	 5086.0	...
4054415	  782.5	  556.6	 5084.0	...
4054416	  782.4	  556.6	 5082.0	...
4054417	  782.3	  556.5	 5082.0	...
4054418	  782.3	  556.4	 5082.0	...
4054419	  782.2	  556.2	 5082.0	...
4054420	  782.2	  556.1	 5083.0	...
4054421	  782.3	  556.1	 5085.0	...
4054422	  782.2	  556.2	 5087.0	...
4054423	  782.2	  556.3	 5088.0	...
4054424	  782.1	  556.7	 5088.0	...
4054425	  782.1	  557.1	 5088.0	...
4054426	  782.1	  557.7	 5088.0	...
4054427	  782.1	  558.1	 5088.0	...
4054428	  782.0	  558.4	 5088.0	...
4054429	  782.2	  558.6	 5088.0	...
4054430	  782.3	  558.5	 5092.0	...
4054431	  782.4	  558.3	 5096.0	...
4054432	  782.4	  558.2	 5098.0	...
4054433	  782.5	  558.2	 5096.0	...
4054434	  782.5	  558.3	 5096.0	...
4054435	  782.2	  558.4	 5098.0	...
4054436	  781.8	  558.5	 5101.0	...
4054437	  781.5	  558.6	 5101.0	...
4054438	  781.4	  558.6	 5102.0	...
4054439	  781.6	  558.6	 5100.0	...
4054440	  781.9	  558.6	 5099.0	...
4054441	  782.2	  558.6	 5097.0	...
4054442	  782.3	  558.5	 5099.0	...
4054443	  782.3	  558.3	 5101.0	...
4054444	  782.2	  558.2	 5103.0	...
4054445	  782.1	  558.1	 5105.0	...
4054446	  781.9	  558.2	 5105.0	...
4054447	  781.8	  558.2	 5105.0	...
4054448	  781.7	  558.2	 5102.0	...
4054449	  781.7	  558.1	 5100.0	...
4054450	  781.5	  558.1	 5098.0	...
4054451	  781.2	  558.2	 5100.0	...
4054452	  780.9	  558.2	 5101.0	...
4054453	  781.0	  558.2	 5102.0	...
4054454	  781.1	  558.2	 5101.0	...
4054455	  781.1	  558.3	 5103.0	...
4054456	  781.1	  558.5	 5106.0	...
4054457	  781.2	  558.7	 5107.0	...
4054458	  781.1	  559.1	 5107.0	...
4054459	  781.0	  559.3	 5107.0	...
4054460	  781.0	  559.6	 5108.0	...
4054461	  781.0	  559.7	 5108.0	...
4054462	  781.0	  559.8	 5109.0	...
4054463	  781.1	  559.9	 5110.0	...
4054464	  781.1	  559.8	 5110.0	...
4054465	  781.1	  559.7	 5110.0	...
4054466	  781.0	  559.7	 5109.0	...
4054467	  780.8	  559.8	 5107.0	...
4054468	  780.7	  559.9	 5106.0	...
4054469	  780.7	  560.0	 5106.0	...
4054470	  780.7	  560.1	 5106.0	...
4054471	  780.6	  559.7	 5106.0	...
4054472	  780.5	  559.2	 5106.0	...
4054473	  780.5	  558.9	 5106.0	...
4054474	  780.3	  559.0	 5106.0	...
4054475	  780.0	  559.5	 5106.0	...
4054476	  779.7	  559.9	 5106.0	...
4054477	  779.7	  560.2	 5107.0	...
4054478	  779.7	  560.2	 5108.0	...
4054479	  779.7	  560.3	 5110.0	...
4054480	  779.7	  560.3	 5110.0	...
4054481	  779.9	  560.1	 5111.0	...
4054482	  780.2	  559.8	 5113.0	...
4054483	  780.4	  559.6	 5115.0	...
4054484	  780.4	  559.6	 5117.0	...
4054485	  780.2	  559.7	 5118.0	...
4054486	  780.0	  559.8	 5117.0	...
4054487	  779.8	  559.8	 5115.0	...
4054488	  779.7	  559.8	 5116.0	...
4054489	  779.6	  559.6	 5117.0	...
4054490	  779.5	  559.3	 5119.0	...
4054491	  779.5	  559.2	 5118.0	...
4054492	  779.5	  559.2	 5118.0	...
4054493	  779.3	  559.3	 5118.0	...
4054494	  779.1	  559.2	 5120.0	...
4054495	  779.0	  559.1	 5121.0	...
4054496	  779.2	  558.8	 5121.0	...
4054497	  779.4	  558.8	 5121.0	...
4054498	  779.5	  558.8	 5121.0	...
4054499	  779.4	  559.0	 5123.0	...
4054500	  779.4	  559.2	 5124.0	...
4054501	  779.3	  559.5	 5127.0	...
4054502	  779.2	  559.5	 5128.0	...
4054503	  779.1	  559.6	 5129.0	...
4054504	  779.1	  559.7	 5130.0	...
4054505	  779.0	  559.8	 5130.0	...
4054506	  779.0	  559.9	 5131.0	...
4054507	  779.0	  560.1	 5131.0	...
4054508	  779.0	  560.1	 5131.0	...
4054509	  778.9	  559.9	 5131.0	...
4054510	  778.8	  559.7	 5131.0	...
4054511	  778.6	  559.7	 5131.0	...
4054512	  778.6	  559.6	 5130.0	...
4054513	  778.6	  559.5	 5132.0	...
4054514	  778.7	  559.4	 5134.0	...
4054515	  778.7	  559.3	 5136.0	...
4054516	  778.8	  559.2	 5138.0	...
4054517	  778.8	  559.3	 5139.0	...
4054518	  778.7	  559.4	 5140.0	...
4054519	  778.7	  559.3	 5140.0	...
4054520	  778.6	  559.1	 5140.0	...
4054521	  778.5	  559.1	 5141.0	...
4054522	  778.3	  559.2	 5143.0	...
4054523	  778.2	  559.8	 5144.0	...
4054524	  777.8	  560.4	 5144.0	...
4054525	  777.4	  561.1	 5145.0	...
4054526	  776.9	  561.4	 5145.0	...
4054527	  776.8	  561.9	 5147.0	...
4054528	  776.8	  562.4	 5149.0	...
4054529	  776.8	  563.0	 5151.0	...
4054530	  777.1	  563.2	 5151.0	...
4054531	  777.4	  563.3	 5151.0	...
4054532	  777.6	  562.9	 5153.0	...
4054533	  777.7	  562.5	 5155.0	...
4054534	  777.8	  562.0	 5156.0	...
4054535	  777.9	  561.7	 5154.0	...
4054536	  777.9	  561.6	 5152.0	...
4054537	  777.9	  561.7	 5153.0	...
4054538	  777.5	  561.8	 5153.0	...
4054539	  777.2	  562.0	 5153.0	...
4054540	  776.9	  562.0	 5153.0	...
4054541	  776.7	  561.9	 5153.0	...
4054542	  776.5	  561.9	 5153.0	...
4054543	  776.2	  561.8	 5153.0	...
4054544	  776.0	  561.5	 5153.0	...
4054545	  775.9	  560.9	 5156.0	...
4054546	  775.9	  560.2	 5158.0	...
4054547	  775.8	  559.6	 5160.0	...
4054548	  775.8	  559.0	 5162.0	...
4054549	  775.8	  558.4	 5162.0	...
4054550	  775.9	  557.9	 5162.0	...
4054551	  776.2	  557.7	 5161.0	...
4054552	  776.5	  557.6	 5161.0	...
4054553	  776.7	  557.6	 5162.0	...
4054554	  776.8	  557.6	 5163.0	...
4054555	  776.8	  557.7	 5164.0	...
4054556	  776.8	  557.8	 5165.0	...
4054557	  776.5	  558.0	 5165.0	...
4054558	  776.4	  558.4	 5166.0	...
4054559	  776.2	  558.7	 5169.0	...
4054560	  776.1	  558.9	 5172.0	...
4054561	  776.2	  559.3	 5172.0	...
4054562	  776.2	  559.9	 5171.0	...
4054563	  776.3	  560.5	 5169.0	...
4054564	  776.4	  560.8	 5169.0	...
4054565	  776.4	  560.9	 5168.0	...
4054566	  776.4	  561.0	 5168.0	...
4054567	  776.3	  560.9	 5169.0	...
4054568	  776.3	  560.6	 5169.0	...
4054569	  776.3	  560.4	 5170.0	...
4054570	  776.1	  560.3	 5171.0	...
4054571	  775.7	  560.4	 5173.0	...
4054572	  775.6	  560.4	 5174.0	...
4054573	  775.7	  560.4	 5173.0	...
4054574	  775.8	  560.3	 5173.0	...
4054575	  775.8	  560.1	 5173.0	...
4054576	  775.9	  560.0	 5173.0	...
4054577	  776.0	  560.3	 5173.0	...
4054578	  776.0	  560.5	 5172.0	...
4054579	  776.0	  560.8	 5172.0	...
4054580	  776.0	  560.7	 5172.0	...
4054581	  776.0	  560.7	 5173.0	...
4054582	  776.0	  560.8	 5173.0	...
4054583	  776.0	  560.9	 5174.0	...
4054584	  776.0	  560.9	 5174.0	...
4054585	  775.9	  560.7	 5174.0	...
4054586	  775.8	  560.5	 5175.0	...
4054587	  775.8	  560.6	 5175.0	...
4054588	  775.8	  560.7	 5176.0	...
4054589	  775.7	  560.8	 5177.0	...
4054590	  775.6	  560.9	 5178.0	...
4054591	  775.5	  560.9	 5179.0	...
4054592	  775.4	  560.9	 5180.0	...
4054593	  775.4	  560.8	 5181.0	...
4054594	  775.5	  560.8	 5182.0	...
4054595	  775.8	  560.7	 5182.0	...
4054596	  776.1	  560.5	 5182.0	...
4054597	  776.2	  560.3	 5182.0	...
4054598	  776.2	  560.3	 5182.0	...
4054599	  776.2	  560.4	 5183.0	...
4054600	  776.2	  560.1	 5186.0	...
4054601	  776.2	  559.9	 5188.0	...
4054602	  776.3	  559.7	 5190.0	...
4054603	  776.4	  559.7	 5192.0	...
4054604	  776.4	  559.8	 5193.0	...
4054605	  776.2	  559.7	 5192.0	...
4054606	  776.1	  559.4	 5190.0	...
4054607	  776.2	  559.1	 5191.0	...
4054608	  776.2	  558.6	 5193.0	...
4054609	  776.1	  558.3	 5196.0	...
4054610	  775.9	  558.0	 5198.0	...
4054611	  775.6	  558.2	 5199.0	...
4054612	  775.5	  558.3	 5200.0	...
4054613	  775.4	  558.4	 5200.0	...
4054614	  775.7	  558.3	 5200.0	...
4054615	  776.0	  558.5	 5201.0	...
4054616	  776.2	  558.7	 5201.0	...
4054617	  776.2	  559.1	 5202.0	...
4054618	  776.1	  559.2	 5203.0	...
4054619	  776.1	  559.3	 5203.0	...
4054620	  776.2	  559.5	 5204.0	...
4054621	  776.2	  559.7	 5203.0	...
4054622	  776.1	  559.9	 5203.0	...
4054623	  775.9	  559.7	 5203.0	...
4054624	  775.8	  559.5	 5205.0	...
4054625	  775.8	  559.4	 5207.0	...
4054626	  775.8	  559.3	 5210.0	...
4054627	  775.6	  559.4	 5211.0	...
4054628	  775.4	  559.5	 5212.0	...
4054629	  775.3	  559.5	 5212.0	...
4054630	  775.4	  559.5	 5213.0	...
4054631	  775.5	  559.5	 5213.0	...
4054632	  775.5	  559.5	 5213.0	...
4054633	  775.5	  559.5	 5213.0	...
4054634	  775.5	  559.2	 5212.0	...
4054635	  775.4	  558.9	 5212.0	...
4054636	  775.3	  558.6	 5212.0	...
4054637	  775.2	  558.7	 5213.0	...
4054638	  775.3	  558.7	 5214.0	...
4054639	  775.5	  558.8	 5215.0	...
4054640	  775.5	  559.0	 5215.0	...
4054641	  775.6	  559.1	 5216.0	...
4054642	  775.6	  559.0	 5217.0	...
4054643	  775.7	  558.9	 5218.0	...
4054644	  775.7	  558.9	 5219.0	...
4054645	  775.8	  558.9	 5219.0	...
4054646	  775.7	  559.0	 5219.0	...
4054647	  775.6	  559.0	 5218.0	...
4054648	  775.4	  558.8	 5218.0	...
4054649	  775.3	  558.6	 5218.0	...
4054650	  775.3	  558.6	 5217.0	...
4054651	  775.5	  558.9	 5218.0	...
4054652	  775.6	  559.1	 5219.0	...
4054653	  775.7	  559.3	 5221.0	...
4054654	  775.9	  559.4	 5221.0	...
4054655	  776.0	  559.5	 5223.0	...
4054656	  776.1	  559.4	 5224.0	...
4054657	  775.9	  559.4	 5224.0	...
4054658	  775.8	  559.3	 5223.0	...
4054659	  775.8	  559.3	 5222.0	...
4054660	  775.8	  559.4	 5223.0	...
4054661	  775.8	  559.5	 5225.0	...
4054662	  775.9	  559.6	 5225.0	...
4054663	  775.9	  559.7	 5225.0	...
4054664	  775.9	  559.8	 5225.0	...
4054665	  775.9	  560.0	 5224.0	...
4054666	  775.8	  560.2	 5223.0	...
4054667	  775.8	  560.2	 5222.0	...
4054668	  776.0	  560.3	 5222.0	...
4054669	  776.1	  560.2	 5223.0	...
4054670	  776.2	  560.1	 5224.0	...
4054671	  776.2	  560.1	 5226.0	...
4054672	  776.2	  560.0	 5226.0	...
4054673	  776.3	  559.8	 5225.0	...
4054674	  776.5	  559.6	 5225.0	...
4054675	  776.6	  559.0	 5224.0	...
4054676	  776.5	  558.5	 5223.0	...
4054677	  776.2	  558.1	 5224.0	...
4054678	  776.0	  558.2	 5226.0	...
4054679	  775.9	  558.6	 5224.0	...
4054680	  776.0	  559.0	 5222.0	...
4054681	  776.2	  559.2	 5220.0	...
4054682	  776.1	  558.9	 5222.0	...
4054683	  776.0	  558.6	 5224.0	...
4054684	  775.9	  558.5	 5225.0	...
4054685	  775.7	  558.5	 5225.0	...
4054686	  775.6	  558.6	 5224.0	...
4054687	  775.6	  558.8	 5225.0	...
4054688	  775.7	  559.0	 5226.0	...
4054689	  775.5	  559.1	 5227.0	...
4054690	  775.4	  559.1	 5227.0	...
4054691	  775.3	  559.2	 5227.0	...
4054692	  775.4	  559.2	 5228.0	...
4054693	  775.5	  559.1	 5229.0	...
4054694	  775.5	  559.0	 5229.0	...
4054695	  775.4	  558.9	 5229.0	...
4054696	  775.4	  559.0	 5229.0	...
4054697	  775.5	  559.1	 5228.0	...
4054698	  775.5	  559.1	 5229.0	...
4054699	  775.6	  559.1	 5231.0	...
4054700	  775.6	  559.1	 5233.0	...
4054701	  775.6	  559.2	 5234.0	...
4054702	  775.6	  559.1	 5234.0	...
4054703	  775.6	  559.1	 5234.0	...
4054704	  775.6	  559.0	 5234.0	...
4054705	  775.6	  558.8	 5238.0	...
4054706	  775.8	  558.6	 5241.0	...
4054707	  775.9	  558.6	 5243.0	...
4054708	  775.9	  558.5	 5241.0	...
4054709	  775.8	  558.3	 5239.0	...
4054710	  775.6	  558.0	 5238.0	...
4054711	  775.5	  557.8	 5237.0	...
4054712	  775.4	  557.5	 5238.0	...
4054713	  775.2	  557.4	 5239.0	...
4054714	  775.1	  557.3	 5241.0	...
4054715	  775.0	  557.3	 5244.0	...
4054716	  775.0	  557.3	 5245.0	...
4054717	  775.2	  557.3	 5246.0	...
4054718	  775.4	  557.4	 5248.0	...
4054719	  775.6	  557.6	 5249.0	...
4054720	  775.7	  557.7	 5251.0	...
4054721	  775.7	  557.8	 5251.0	...
4054722	  775.7	  558.0	 5251.0	...
4054723	  775.6	  558.2	 5252.0	...
4054724	  775.7	  558.3	 5252.0	...
4054725	  775.6	  558.3	 5253.0	...
4054726	  775.5	  558.1	 5253.0	...
4054727	  775.3	  557.8	 5252.0	...
4054728	  775.2	  557.8	 5251.0	...
4054729	  775.1	  558.0	 5251.0	...
4054730	  775.1	  558.3	 5252.0	...
4054731	  775.2	  558.6	 5252.0	...
4054732	  775.3	  558.9	 5252.0	...
4054733	  775.4	  558.9	 5251.0	...
4054734	  775.3	  558.7	 5252.0	...
4054735	  775.3	  558.5	 5252.0	...
4054736	  775.2	  558.5	 5252.0	...
4054737	  775.2	  558.4	 5251.0	...
4054738	  775.2	  558.3	 5251.0	...
4054739	  775.2	  558.3	 5252.0	...
4054740	  775.2	  558.4	 5255.0	...
4054741	  775.1	  558.6	 5258.0	...
4054742	  775.1	  558.7	 5260.0	...
4054743	  775.1	  558.7	 5261.0	...
4054744	  775.0	  558.7	 5262.0	...
4054745	  774.9	  558.7	 5263.0	...
4054746	  774.8	  558.9	 5264.0	...
4054747	  774.8	  559.2	 5263.0	...
4054748	  774.9	  559.4	 5263.0	...
4054749	  775.0	  559.5	 5263.0	...
4054750	  775.0	  559.6	 5263.0	...
4054751	  775.0	  559.7	 5263.0	...
4054752	  775.0	  559.7	 5263.0	...
4054753	  775.1	  559.7	 5264.0	...
4054754	  775.2	  559.9	 5262.0	...
4054755	  775.2	  560.1	 5261.0	...
4054756	  775.4	  560.2	 5259.0	...
4054757	  775.5	  560.1	 5260.0	...
4054758	  775.7	  560.0	 5260.0	...
4054759	  775.7	  560.0	 5261.0	...
4054760	  775.8	  559.9	 5260.0	...
4054761	  775.9	  559.7	 5260.0	...
4054762	  776.0	  559.6	 5260.0	...
4054763	  776.0	  559.4	 5259.0	...
4054764	  776.0	  559.4	 5262.0	...
4054765	  775.9	  559.5	 5265.0	...
4054766	  776.0	  559.4	 5269.0	...
4054767	  776.0	  559.4	 5268.0	...
4054768	  776.1	  559.4	 5267.0	...
4054769	  776.1	  559.4	 5266.0	...
4054770	  776.1	  559.5	 5267.0	...
4054771	  776.2	  559.5	 5266.0	...
4054772	  776.3	  559.5	 5266.0	...
4054773	  776.5	  559.6	 5265.0	...
4054774	  776.6	  559.8	 5268.0	...
4054775	  776.6	  560.0	 5269.0	...
4054776	  776.5	  560.0	 5271.0	...
4054777	  776.3	  559.8	 5272.0	...
4054778	  776.1	  559.7	 5274.0	...
4054779	  776.4	  559.6	 5277.0	...
4054780	  776.6	  559.6	 5277.0	...
4054781	  776.6	  559.6	 5278.0	...
4054782	  776.6	  559.5	 5277.0	...
4054783	  776.5	  559.5	 5276.0	...
4054784	  776.3	  559.4	 5277.0	...
4054785	  776.3	  559.4	 5278.0	...
4054786	  776.2	  559.3	 5280.0	...
4054787	  776.2	  559.6	 5282.0	...
4054788	  776.3	  560.1	 5283.0	...
4054789	  776.2	  560.5	 5281.0	...
4054790	  776.0	  560.6	 5280.0	...
4054791	  775.9	  560.7	 5279.0	...
4054792	  775.9	  560.7	 5281.0	...
MSG	4054793 0000 _ Experiment Start
4054793	  775.9	  560.7	 5284.0	...
4054794	  775.8	  560.7	 5286.0	...
4054795	  775.8	  560.5	 5287.0	...
4054796	  775.8	  560.4	 5288.0	...
4054797	  776.0	  560.2	 5288.0	...
4054798	  776.1	  560.1	 5289.0	...
4054799	  776.2	  559.9	 5289.0	...
4054800	  776.2	  559.9	 5288.0	...
4054801	  776.1	  559.8	 5287.0	...
4054802	  776.1	  559.8	 5287.0	...
4054803	  776.1	  559.8	 5287.0	...
4054804	  775.9	  559.8	 5287.0	...
4054805	  775.7	  559.8	 5288.0	...
4054806	  775.6	  559.8	 5288.0	...
4054807	  775.5	  559.8	 5288.0	...
4054808	  775.5	  560.2	 5288.0	...
4054809	  775.6	  560.7	 5291.0	...
4054810	  775.6	  560.9	 5293.0	...
4054811	  775.6	  560.7	 5295.0	...
4054812	  775.6	  560.5	 5294.0	...
4054813	  775.8	  560.7	 5292.0	...
4054814	  775.9	  560.9	 5291.0	...
4054815	  776.0	  561.1	 5291.0	...
4054816	  776.0	  560.8	 5290.0	...
4054817	  776.0	  560.6	 5290.0	...
4054818	  775.9	  560.4	 5291.0	...
4054819	  775.8	  560.4	 5292.0	...
4054820	  775.9	  560.1	 5293.0	...
4054821	  775.9	  559.9	 5295.0	...
4054822	  776.0	  559.9	 5296.0	...
4054823	  776.0	  560.0	 5294.0	...
4054824	  776.0	  560.1	 5292.0	...
4054825	  776.1	  560.2	 5290.0	...
4054826	  776.1	  560.4	 5290.0	...
4054827	  776.0	  560.7	 5291.0	...
4054828	  775.9	  560.9	 5292.0	...
4054829	  776.0	  561.1	 5293.0	...
4054830	  776.2	  560.9	 5294.0	...
4054831	  776.4	  560.7	 5296.0	...
4054832	  776.4	  560.6	 5297.0	...
4054833	  776.4	  560.5	 5298.0	...
4054834	  776.4	  560.5	 5298.0	...
4054835	  776.5	  560.2	 5298.0	...
4054836	  776.6	  559.9	 5299.0	...
4054837	  776.3	  560.0	 5298.0	...
4054838	  776.0	  560.5	 5297.0	...
4054839	  776.0	  561.0	 5298.0	...
4054840	  776.2	  561.0	 5298.0	...
4054841	  776.4	  560.9	 5299.0	...
4054842	  776.4	  560.8	 5300.0	...
4054843	  776.4	  560.7	 5301.0	...
4054844	  776.2	  560.6	 5302.0	...
4054845	  775.9	  560.5	 5301.0	...
4054846	  775.8	  560.4	 5300.0	...
4054847	  776.0	  560.4	 5302.0	...
4054848	  776.2	  560.4	 5305.0	...
4054849	  776.2	  560.5	 5308.0	...
4054850	  776.0	  560.5	 5308.0	...
4054851	  775.8	  560.4	 5307.0	...
4054852	  775.9	  560.7	 5307.0	...
4054853	  776.1	  561.0	 5307.0	...
4054854	  776.3	  561.3	 5307.0	...
4054855	  776.4	  561.4	 5307.0	...
4054856	  776.4	  561.4	 5306.0	...
4054857	  776.3	  561.2	 5306.0	...
4054858	  776.2	  561.1	 5306.0	...
4054859	  776.1	  561.1	 5307.0	...
4054860	  776.1	  561.2	 5309.0	...
4054861	  776.1	  561.3	 5310.0	...
4054862	  776.0	  561.4	 5312.0	...
4054863	  776.0	  561.6	 5313.0	...
4054864	  775.9	  561.7	 5314.0	...
4054865	  775.8	  561.7	 5314.0	...
4054866	  775.7	  561.9	 5314.0	...
4054867	  775.8	  562.1	 5316.0	...
4054868	  775.9	  562.4	 5317.0	...
4054869	  775.9	  562.3	 5318.0	...
4054870	  776.0	  562.4	 5318.0	...
4054871	  776.1	  562.5	 5318.0	...
4054872	  776.0	  562.4	 5319.0	...
4054873	  776.0	  562.1	 5320.0	...
4054874	  776.0	  561.8	 5321.0	...
4054875	  776.0	  561.7	 5323.0	...
4054876	  776.1	  561.7	 5324.0	...
4054877	  776.3	  561.7	 5326.0	...
4054878	  776.5	  561.7	 5326.0	...
4054879	  776.5	  561.7	 5327.0	...
4054880	  776.4	  561.8	 5326.0	...
4054881	  776.3	  562.0	 5324.0	...
4054882	  776.1	  562.2	 5324.0	...
4054883	  776.1	  562.3	 5326.0	...
4054884	  776.1	  562.4	 5327.0	...
4054885	  776.1	  562.7	 5327.0	...
4054886	  776.1	  562.9	 5330.0	...
4054887	  776.2	  563.4	 5333.0	...
4054888	  776.3	  563.6	 5335.0	...
4054889	  776.3	  563.8	 5334.0	...
4054890	  776.3	  563.8	 5333.0	...
4054891	  776.3	  563.8	 5334.0	...
4054892	  776.3	  563.9	 5336.0	...
4054893	  776.3	  563.9	 5339.0	...
4054894	  776.3	  564.0	 5339.0	...
4054895	  776.2	  564.0	 5339.0	...
4054896	  776.1	  563.9	 5339.0	...
4054897	  776.0	  563.8	 5339.0	...
4054898	  776.0	  563.8	 5340.0	...
4054899	  775.8	  563.8	 5339.0	...
4054900	  775.6	  564.1	 5338.0	...
4054901	  775.5	  564.4	 5338.0	...
4054902	  775.5	  564.7	 5339.0	...
4054903	  775.5	  564.6	 5341.0	...
4054904	  775.8	  564.4	 5343.0	...
4054905	  776.0	  564.1	 5345.0	...
4054906	  776.0	  563.9	 5347.0	...
4054907	  776.0	  563.9	 5348.0	...
4054908	  775.9	  564.1	 5347.0	...
4054909	  775.8	  564.2	 5346.0	...
4054910	  775.6	  564.2	 5346.0	...
4054911	  775.5	  564.2	 5347.0	...
4054912	  775.3	  564.4	 5348.0	...
4054913	  775.3	  564.4	 5349.0	...
4054914	  775.2	  564.3	 5349.0	...
4054915	  775.3	  564.3	 5347.0	...
4054916	  775.4	  564.5	 5345.0	...
4054917	  775.4	  564.7	 5344.0	...
4054918	  775.4	  564.8	 5345.0	...
4054919	  775.3	  564.9	 5346.0	...
4054920	  775.3	  565.2	 5346.0	...
4054921	  775.4	  565.4	 5346.0	...
4054922	  775.5	  565.6	 5346.0	...
4054923	  775.5	  565.5	 5347.0	...
4054924	  775.4	  565.5	 5348.0	...
4054925	  775.2	  565.5	 5349.0	...
4054926	  775.1	  565.6	 5349.0	...
4054927	  775.1	  565.8	 5349.0	...
4054928	  775.2	  565.9	 5346.0	...
4054929	  775.4	  565.9	 5343.0	...
4054930	  775.5	  565.9	 5340.0	...
4054931	  775.7	  566.0	 5341.0	...
4054932	  775.8	  566.1	 5342.0	...
4054933	  775.6	  566.2	 5344.0	...
4054934	  775.4	  566.3	 5346.0	...
4054935	  775.0	  566.5	 5348.0	...
4054936	  774.9	  566.6	 5348.0	...
4054937	  774.9	  566.7	 5349.0	...
4054938	  775.0	  566.7	 5350.0	...
4054939	  775.2	  566.7	 5351.0	...
4054940	  775.3	  566.6	 5353.0	...
4054941	  775.2	  566.6	 5354.0	...
4054942	  775.3	  566.6	 5356.0	...
4054943	  775.6	  566.8	 5357.0	...
4054944	  775.9	  567.1	 5355.0	...
4054945	  776.1	  567.3	 5354.0	...
4054946	  776.1	  567.5	 5352.0	...
4054947	  776.1	  567.7	 5352.0	...
4054948	  776.1	  567.8	 5351.0	...
4054949	  776.1	  567.8	 5350.0	...
4054950	  776.0	  567.8	 5350.0	...
4054951	  775.8	  567.8	 5350.0	...
4054952	  775.6	  567.7	 5350.0	...
4054953	  775.5	  567.6	 5350.0	...
4054954	  775.5	  567.5	 5351.0	...
4054955	  775.5	  567.5	 5351.0	...
4054956	  775.4	  567.6	 5353.0	...
4054957	  775.2	  567.7	 5355.0	...
4054958	  775.1	  567.7	 5358.0	...
4054959	  775.1	  567.6	 5359.0	...
4054960	  775.0	  567.5	 5358.0	...
4054961	  774.9	  567.5	 5357.0	...
4054962	  774.8	  567.5	 5355.0	...
4054963	  774.6	  567.6	 5354.0	...
4054964	  774.6	  567.8	 5353.0	...
4054965	  774.5	  568.0	 5354.0	...
4054966	  774.6	  568.0	 5355.0	...
4054967	  774.7	  567.9	 5359.0	...
4054968	  774.8	  567.8	 5362.0	...
4054969	  774.8	  568.1	 5361.0	...
4054970	  774.9	  568.3	 5357.0	...
4054971	  775.0	  568.6	 5356.0	...
4054972	  775.0	  568.5	 5359.0	...
4054973	  775.2	  568.4	 5360.0	...
4054974	  775.3	  568.2	 5358.0	...
4054975	  775.2	  568.1	 5357.0	...
4054976	  775.1	  568.0	 5357.0	...
4054977	  775.0	  567.9	 5358.0	...
4054978	  775.1	  567.8	 5360.0	...
4054979	  775.3	  567.9	 5363.0	...
4054980	  775.2	  568.0	 5363.0	...
4054981	  775.0	  568.1	 5363.0	...
4054982	  774.9	  568.1	 5363.0	...
4054983	  775.0	  568.0	 5363.0	...
4054984	  775.0	  568.1	 5362.0	...
4054985	  774.9	  568.4	 5362.0	...
4054986	  774.8	  568.8	 5360.0	...
4054987	  774.8	  568.8	 5359.0	...
4054988	  775.0	  568.7	 5358.0	...
4054989	  775.2	  568.5	 5358.0	...
4054990	  775.2	  568.4	 5356.0	...
4054991	  775.3	  568.3	 5354.0	...
4054992	  775.3	  568.2	 5351.0	...
4054993	  775.4	  568.0	 5350.0	...
4054994	  775.4	  567.9	 5350.0	...
4054995	  775.3	  567.9	 5351.0	...
4054996	  775.2	  568.0	 5352.0	...
4054997	  775.1	  567.8	 5352.0	...
4054998	  775.2	  567.6	 5353.0	...
4054999	  775.0	  567.2	 5355.0	...
4055000	  774.7	  567.0	 5354.0	...
4055001	  774.5	  567.0	 5352.0	...
4055002	  774.5	  567.2	 5351.0	...
4055003	  774.7	  567.4	 5353.0	...
4055004	  774.7	  567.3	 5354.0	...
4055005	  774.7	  567.3	 5354.0	...
4055006	  774.7	  567.2	 5354.0	...
MSG	4055007 0000 _ Number On
4055007	  774.7	  567.2	 5356.0	...
4055008	  774.7	  567.2	 5358.0	...
4055009	  774.6	  567.4	 5360.0	...
4055010	  774.5	  567.6	 5360.0	...
4055011	  774.8	  567.8	 5360.0	...
4055012	  775.1	  568.1	 5359.0	...
4055013	  775.4	  568.3	 5359.0	...
4055014	  775.3	  568.6	 5359.0	...
4055015	  775.1	  568.7	 5362.0	...
4055016	  775.0	  568.8	 5365.0	...
4055017	  774.9	  568.9	 5368.0	...
4055018	  774.9	  569.0	 5366.0	...
4055019	  774.9	  569.1	 5364.0	...
4055020	  774.9	  569.2	 5362.0	...
4055021	  774.9	  569.3	 5362.0	...
4055022	  774.8	  569.3	 5363.0	...
4055023	  774.7	  569.1	 5363.0	...
4055024	  774.5	  569.0	 5364.0	...
4055025	  774.3	  569.1	 5363.0	...
4055026	  774.2	  569.1	 5361.0	...
4055027	  774.1	  569.2	 5360.0	...
4055028	  774.1	  569.1	 5359.0	...
4055029	  774.1	  569.0	 5359.0	...
4055030	  774.1	  568.9	 5359.0	...
4055031	  774.0	  568.9	 5359.0	...
4055032	  773.8	  568.9	 5359.0	...
4055033	  773.7	  568.9	 5360.0	...
4055034	  773.8	  569.0	 5360.0	...
4055035	  773.9	  569.2	 5362.0	...
4055036	  773.9	  569.2	 5364.0	...
4055037	  773.9	  569.0	 5366.0	...
4055038	  773.8	  568.9	 5366.0	...
4055039	  773.9	  568.9	 5367.0	...
4055040	  774.0	  569.2	 5368.0	...
4055041	  774.1	  569.4	 5365.0	...
4055042	  774.2	  569.3	 5361.0	...
4055043	  774.5	  569.1	 5357.0	...
4055044	  775.1	  569.0	 5357.0	...
4055045	  775.4	  569.0	 5357.0	...
4055046	  775.7	  569.1	 5357.0	...
4055047	  775.7	  569.2	 5356.0	...
4055048	  775.7	  569.4	 5355.0	...
4055049	  775.7	  569.6	 5354.0	...
4055050	  775.6	  569.7	 5354.0	...
4055051	  775.4	  569.7	 5355.0	...
4055052	  775.4	  569.8	 5356.0	...
4055053	  775.4	  569.9	 5357.0	...
4055054	  775.7	  569.9	 5357.0	...
4055055	  776.0	  569.9	 5357.0	...
4055056	  776.1	  570.0	 5357.0	...
4055057	  776.3	  570.1	 5357.0	...
4055058	  776.5	  570.1	 5358.0	...
4055059	  776.6	  569.9	 5358.0	...
4055060	  776.8	  570.2	 5358.0	...
4055061	  776.6	  570.5	 5359.0	...
4055062	  776.3	  570.7	 5362.0	...
4055063	  776.0	  570.5	 5364.0	...
4055064	  775.7	  570.3	 5362.0	...
4055065	  775.4	  570.4	 5361.0	...
4055066	  775.2	  570.5	 5362.0	...
4055067	  775.2	  570.4	 5366.0	...
4055068	  775.2	  570.5	 5368.0	...
4055069	  775.0	  570.6	 5367.0	...
4055070	  774.9	  570.7	 5366.0	...
4055071	  774.2	  570.7	 5366.0	...
4055072	  773.8	  570.6	 5367.0	...
4055073	  773.8	  570.4	 5367.0	...
4055074	  774.2	  570.3	 5368.0	...
4055075	  774.6	  570.3	 5367.0	...
4055076	  774.5	  570.4	 5366.0	...
4055077	  774.2	  570.4	 5364.0	...
4055078	  773.9	  570.5	 5363.0	...
4055079	  773.8	  570.6	 5362.0	...
4055080	  773.8	  570.7	 5361.0	...
4055081	  773.8	  570.6	 5362.0	...
4055082	  773.6	  570.3	 5362.0	...
4055083	  773.5	  570.0	 5361.0	...
4055084	  773.5	  569.9	 5361.0	...
4055085	  773.7	  569.8	 5360.0	...
4055086	  774.1	  569.6	 5360.0	...
4055087	  774.3	  569.5	 5361.0	...
4055088	  774.5	  569.4	 5360.0	...
4055089	  774.5	  569.4	 5360.0	...
4055090	  774.4	  569.3	 5360.0	...
4055091	  774.3	  569.2	 5361.0	...
4055092	  774.3	  569.6	 5361.0	...
4055093	  774.3	  570.2	 5362.0	...
4055094	  774.4	  570.8	 5362.0	...
4055095	  774.4	  570.6	 5361.0	...
4055096	  774.3	  570.3	 5360.0	...
4055097	  774.2	  570.4	 5358.0	...
4055098	  774.4	  570.6	 5356.0	...
4055099	  774.5	  570.7	 5354.0	...
4055100	  774.7	  570.4	 5353.0	...
4055101	  774.7	  570.1	 5353.0	...
4055102	  774.8	  570.1	 5352.0	...
4055103	  774.8	  570.2	 5351.0	...
4055104	  774.7	  570.2	 5351.0	...
4055105	  774.7	  570.1	 5350.0	...
4055106	  774.6	  569.9	 5350.0	...
4055107	  774.6	  569.6	 5350.0	...
4055108	  774.6	  569.5	 5350.0	...
4055109	  774.6	  569.4	 5348.0	...
4055110	  774.7	  569.5	 5348.0	...
4055111	  774.7	  569.5	 5348.0	...
4055112	  774.8	  569.5	 5349.0	...
4055113	  774.7	  569.4	 5349.0	...
4055114	  774.7	  569.5	 5347.0	...
4055115	  774.5	  569.7	 5346.0	...
4055116	  774.5	  569.8	 5346.0	...
4055117	  774.4	  569.8	 5346.0	...
4055118	  774.5	  569.9	 5346.0	...
4055119	  774.6	  570.0	 5346.0	...
4055120	  774.7	  569.7	 5345.0	...
4055121	  774.4	  569.3	 5345.0	...
4055122	  774.2	  568.9	 5345.0	...
4055123	  773.9	  568.9	 5345.0	...
4055124	  774.0	  568.9	 5345.0	...
4055125	  774.0	  568.7	 5344.0	...
4055126	  774.1	  568.5	 5343.0	...
4055127	  774.3	  568.7	 5343.0	...
4055128	  774.4	  569.1	 5342.0	...
4055129	  774.3	  569.5	 5342.0	...
4055130	  774.1	  569.5	 5341.0	...
4055131	  774.1	  569.5	 5343.0	...
4055132	  774.2	  569.3	 5345.0	...
4055133	  774.3	  569.2	 5348.0	...
4055134	  774.4	  569.0	 5348.0	...
4055135	  774.4	  568.9	 5348.0	...
4055136	  774.4	  569.1	 5348.0	...
4055137	  774.4	  569.4	 5347.0	...
4055138	  774.4	  569.5	 5346.0	...
4055139	  774.4	  569.4	 5345.0	...
4055140	  774.5	  569.2	 5343.0	...
4055141	  774.5	  569.0	 5343.0	...
4055142	  774.6	  569.0	 5342.0	...
4055143	  774.5	  569.0	 5343.0	...
4055144	  774.4	  568.7	 5344.0	...
4055145	  774.4	  568.4	 5344.0	...
4055146	  774.4	  568.4	 5343.0	...
4055147	  774.4	  568.8	 5342.0	...
4055148	  774.1	  569.2	 5342.0	...
4055149	  773.8	  569.4	 5342.0	...
4055150	  773.5	  569.5	 5343.0	...
4055151	  773.4	  569.7	 5344.0	...
4055152	  773.3	  569.6	 5343.0	...
4055153	  773.3	  569.5	 5343.0	...
4055154	  773.2	  569.4	 5342.0	...
4055155	  773.0	  569.4	 5342.0	...
4055156	  772.9	  569.4	 5343.0	...
4055157	  772.9	  569.3	 5345.0	...
4055158	  773.2	  569.2	 5346.0	...
4055159	  773.4	  569.1	 5347.0	...
4055160	  773.5	  569.0	 5347.0	...
4055161	  773.6	  568.9	 5346.0	...
4055162	  773.6	  568.5	 5346.0	...
4055163	  773.6	  568.2	 5345.0	...
4055164	  773.7	  567.9	 5346.0	...
4055165	  773.7	  567.8	 5348.0	...
4055166	  773.7	  567.8	 5349.0	...
4055167	  773.6	  567.7	 5350.0	...
4055168	  773.5	  567.7	 5350.0	...
4055169	  773.4	  567.6	 5349.0	...
4055170	  773.3	  567.4	 5348.0	...
4055171	  773.2	  567.2	 5348.0	...
4055172	  773.2	  567.1	 5349.0	...
4055173	  773.1	  567.1	 5348.0	...
4055174	  773.0	  567.1	 5346.0	...
4055175	  773.0	  567.1	 5345.0	...
4055176	  773.0	  567.2	 5345.0	...
4055177	  773.0	  567.2	 5345.0	...
4055178	  772.9	  567.2	 5344.0	...
4055179	  772.9	  567.1	 5345.0	...
4055180	  773.0	  566.9	 5346.0	...
4055181	  773.0	  566.8	 5348.0	...
4055182	  773.0	  566.7	 5349.0	...
4055183	  773.0	  566.9	 5348.0	...
4055184	  773.0	  567.2	 5345.0	...
4055185	  772.9	  567.6	 5342.0	...
4055186	  773.0	  567.5	 5342.0	...
4055187	  773.1	  567.4	 5343.0	...
4055188	  773.2	  567.4	 5343.0	...
4055189	  773.0	  567.5	 5344.0	...
4055190	  772.9	  567.5	 5344.0	...
4055191	  772.8	  567.5	 5344.0	...
4055192	  772.8	  567.3	 5344.0	...
4055193	  772.9	  567.2	 5344.0	...
4055194	  772.9	  567.3	 5342.0	...
4055195	  772.9	  567.4	 5341.0	...
4055196	  773.0	  567.5	 5340.0	...
4055197	  773.1	  567.5	 5341.0	...
4055198	  773.5	  566.6	 5343.0	...
4055199	  773.8	  565.7	 5345.0	...
EFIX R   4054071	4055199	1129	  778.5	  560.2	   5211
SSACC R  4055200
4055200	  775.1	  564.4	 5345.0	...
4055201	  776.4	  563.3	 5344.0	...
4055202	  778.0	  561.6	 5343.0	...
4055203	  779.9	  560.0	 5342.0	...
4055204	  782.1	  558.5	 5343.0	...
4055205	  784.5	  557.3	 5343.0	...
4055206	  786.7	  556.2	 5343.0	...
4055207	  788.5	  555.3	 5342.0	...
4055208	  790.7	  554.6	 5339.0	...
ESACC R  4055200	4055208	9	  775.1	  564.4	  790.7	  554.6	   0.39	     48
SFIX R   4055209
4055209	  792.1	  554.1	 5336.0	...
4055210	  793.3	  554.0	 5332.0	...
4055211	  793.8	  554.1	 5329.0	...
4055212	  794.2	  554.3	 5326.0	...
4055213	  794.1	  554.3	 5326.0	...
4055214	  793.9	  554.4	 5326.0	...
4055215	  793.7	  554.5	 5327.0	...
4055216	  793.1	  554.6	 5328.0	...
4055217	  792.3	  554.7	 5329.0	...
4055218	  790.9	  554.5	 5331.0	...
4055219	  790.1	  554.3	 5333.0	...
4055220	  788.8	  553.9	 5333.0	...
4055221	  787.8	  553.7	 5333.0	...
4055222	  786.7	  553.6	 5334.0	...
4055223	  786.3	  553.9	 5335.0	...
4055224	  786.0	  554.1	 5335.0	...
4055225	  785.8	  554.3	 5334.0	...
4055226	  785.6	  554.4	 5335.0	...
4055227	  785.5	  554.5	 5334.0	...
4055228	  785.3	  554.5	 5334.0	...
4055229	  785.0	  554.5	 5334.0	...
4055230	  784.8	  554.4	 5336.0	...
4055231	  784.5	  554.4	 5337.0	...
4055232	  784.5	  554.8	 5336.0	...
4055233	  784.5	  555.2	 5336.0	...
4055234	  784.5	  555.7	 5336.0	...
4055235	  784.4	  555.7	 5337.0	...
4055236	  784.4	  555.7	 5339.0	...
4055237	  784.5	  555.9	 5341.0	...
4055238	  784.5	  556.0	 5341.0	...
4055239	  784.5	  556.1	 5341.0	...
4055240	  784.3	  556.4	 5341.0	...
4055241	  784.2	  556.4	 5340.0	...
4055242	  784.5	  556.4	 5340.0	...
4055243	  784.7	  556.4	 5339.0	...
4055244	  784.8	  556.5	 5338.0	...
4055245	  784.8	  556.6	 5339.0	...
4055246	  784.7	  556.6	 5339.0	...
4055247	  784.6	  556.5	 5339.0	...
4055248	  784.5	  556.4	 5339.0	...
4055249	  784.5	  556.3	 5340.0	...
4055250	  784.5	  556.1	 5342.0	...
4055251	  784.6	  556.6	 5343.0	...
4055252	  784.7	  557.1	 5343.0	...
4055253	  784.7	  557.1	 5342.0	...
4055254	  784.7	  556.5	 5341.0	...
4055255	  784.7	  556.0	 5342.0	...
4055256	  784.7	  556.0	 5343.0	...
4055257	  784.9	  556.1	 5343.0	...
4055258	  785.1	  556.1	 5343.0	...
4055259	  785.1	  556.1	 5342.0	...
4055260	  785.1	  556.1	 5341.0	...
4055261	  785.0	  556.1	 5340.0	...
4055262	  785.2	  556.0	 5341.0	...
4055263	  785.4	  555.9	 5342.0	...
4055264	  785.6	  555.7	 5343.0	...
4055265	  785.5	  555.6	 5342.0	...
4055266	  785.4	  555.4	 5341.0	...
4055267	  785.4	  555.4	 5341.0	...
4055268	  785.4	  555.4	 5340.0	...
4055269	  785.3	  555.3	 5340.0	...
4055270	  785.2	  555.1	 5340.0	...
4055271	  785.1	  554.6	 5339.0	...
4055272	  785.1	  554.1	 5339.0	...
4055273	  785.3	  553.8	 5339.0	...
4055274	  785.6	  553.7	 5339.0	...
4055275	  785.8	  553.5	 5339.0	...
4055276	  785.8	  553.4	 5339.0	...
4055277	  785.6	  553.4	 5340.0	...
4055278	  785.5	  553.5	 5341.0	...
4055279	  785.4	  553.6	 5342.0	...
4055280	  785.4	  553.7	 5344.0	...
4055281	  785.4	  553.9	 5345.0	...
4055282	  785.4	  554.2	 5344.0	...
4055283	  785.5	  554.3	 5343.0	...
4055284	  785.1	  554.4	 5342.0	...
4055285	  784.7	  554.3	 5342.0	...
4055286	  784.5	  554.0	 5343.0	...
4055287	  784.7	  553.7	 5344.0	...
4055288	  785.0	  553.5	 5343.0	...
4055289	  785.1	  553.5	 5342.0	...
4055290	  785.1	  553.6	 5342.0	...
4055291	  785.2	  553.4	 5344.0	...
4055292	  785.6	  553.1	 5346.0	...
4055293	  786.0	  552.9	 5345.0	...
4055294	  786.1	  553.1	 5344.0	...
4055295	  785.7	  553.4	 5343.0	...
4055296	  785.3	  553.7	 5343.0	...
4055297	  785.3	  554.0	 5343.0	...
4055298	  785.1	  554.3	 5343.0	...
4055299	  785.1	  554.5	 5343.0	...
4055300	  784.9	  554.6	 5343.0	...
4055301	  784.7	  554.8	 5343.0	...
4055302	  784.7	  554.9	 5342.0	...
4055303	  784.7	  554.8	 5339.0	...
4055304	  784.7	  554.5	 5337.0	...
4055305	  784.7	  554.2	 5335.0	...
4055306	  784.7	  553.9	 5335.0	...
4055307	  784.8	  553.7	 5333.0	...
4055308	  784.9	  553.6	 5334.0	...
MSG	4055309 0000 _ Number Off
4055309	  785.0	  553.5	 5337.0	...
4055310	  784.9	  553.5	 5340.0	...
4055311	  784.9	  553.6	 5340.0	...
4055312	  784.9	  553.6	 5341.0	...
4055313	  784.8	  553.6	 5341.0	...
4055314	  784.5	  553.6	 5341.0	...
4055315	  784.2	  553.7	 5340.0	...
4055316	  784.0	  554.1	 5340.0	...
4055317	  784.1	  554.4	 5340.0	...
4055318	  784.2	  554.3	 5339.0	...
4055319	  784.2	  554.0	 5339.0	...
4055320	  784.2	  553.5	 5338.0	...
4055321	  784.1	  553.4	 5336.0	...
4055322	  783.9	  553.3	 5335.0	...
4055323	  783.9	  553.1	 5335.0	...
4055324	  784.1	  552.9	 5335.0	...
4055325	  784.3	  552.7	 5335.0	...
4055326	  784.5	  552.7	 5336.0	...
4055327	  784.8	  552.7	 5336.0	...
4055328	  785.1	  552.7	 5335.0	...
4055329	  785.4	  552.6	 5335.0	...
4055330	  785.3	  552.5	 5335.0	...
4055331	  785.2	  552.7	 5336.0	...
4055332	  785.2	  552.9	 5337.0	...
4055333	  785.3	  553.4	 5339.0	...
4055334	  785.3	  553.6	 5341.0	...
4055335	  785.3	  553.8	 5342.0	...
4055336	  785.2	  553.8	 5343.0	...
4055337	  785.4	  553.8	 5343.0	...
4055338	  785.5	  553.7	 5343.0	...
4055339	  785.7	  553.6	 5339.0	...
4055340	  785.8	  553.4	 5336.0	...
4055341	  785.9	  553.3	 5335.0	...
4055342	  785.9	  553.0	 5337.0	...
4055343	  785.9	  553.0	 5339.0	...
4055344	  785.8	  552.9	 5339.0	...
4055345	  785.6	  552.9	 5338.0	...
4055346	  785.4	  552.8	 5341.0	...
4055347	  785.3	  552.9	 5343.0	...
4055348	  785.5	  553.2	 5342.0	...
4055349	  785.7	  553.4	 5340.0	...
4055350	  785.7	  553.2	 5337.0	...
4055351	  785.7	  552.9	 5338.0	...
4055352	  785.7	  552.7	 5339.0	...
4055353	  785.5	  552.7	 5341.0	...
4055354	  785.3	  552.6	 5343.0	...
4055355	  785.1	  552.4	 5345.0	...
4055356	  785.0	  552.3	 5346.0	...
4055357	  784.9	  552.3	 5346.0	...
4055358	  784.9	  552.4	 5346.0	...
4055359	  784.9	  552.5	 5345.0	...
4055360	  784.9	  552.6	 5343.0	...
4055361	  784.8	  552.6	 5340.0	...
4055362	  784.6	  552.5	 5337.0	...
4055363	  784.4	  552.4	 5336.0	...
4055364	  784.4	  552.3	 5336.0	...
4055365	  784.4	  552.3	 5339.0	...
4055366	  784.5	  552.4	 5343.0	...
4055367	  784.4	  552.6	 5344.0	...
4055368	  784.2	  552.4	 5343.0	...
4055369	  784.0	  552.2	 5342.0	...
4055370	  783.9	  551.9	 5344.0	...
4055371	  783.9	  552.0	 5346.0	...
4055372	  783.9	  552.1	 5347.0	...
4055373	  783.9	  552.1	 5347.0	...
4055374	  783.9	  551.8	 5347.0	...
4055375	  784.0	  551.6	 5348.0	...
4055376	  784.1	  551.5	 5349.0	...
4055377	  783.9	  551.8	 5350.0	...
4055378	  783.6	  552.0	 5353.0	...
4055379	  783.4	  552.1	 5355.0	...
4055380	  783.5	  552.2	 5356.0	...
4055381	  783.5	  551.9	 5355.0	...
4055382	  783.5	  551.6	 5354.0	...
4055383	  783.5	  551.6	 5353.0	...
4055384	  783.5	  551.8	 5352.0	...
4055385	  783.5	  551.9	 5352.0	...
4055386	  783.4	  551.7	 5351.0	...
4055387	  783.1	  551.7	 5351.0	...
4055388	  782.9	  551.8	 5350.0	...
4055389	  782.8	  551.8	 5351.0	...
4055390	  782.8	  551.7	 5351.0	...
4055391	  782.8	  551.5	 5349.0	...
4055392	  782.8	  551.4	 5347.0	...
4055393	  782.9	  551.3	 5346.0	...
4055394	  783.1	  551.3	 5344.0	...
4055395	  783.2	  551.5	 5343.0	...
4055396	  783.3	  551.8	 5342.0	...
4055397	  783.5	  552.0	 5342.0	...
4055398	  783.8	  552.1	 5342.0	...
4055399	  783.9	  552.2	 5343.0	...
4055400	  783.9	  552.5	 5344.0	...
4055401	  783.8	  552.6	 5344.0	...
4055402	  783.7	  552.1	 5345.0	...
4055403	  783.5	  551.6	 5346.0	...
4055404	  783.4	  551.5	 5346.0	...
4055405	  783.3	  552.0	 5346.0	...
4055406	  783.3	  552.1	 5345.0	...
4055407	  783.3	  551.9	 5344.0	...
4055408	  783.3	  551.7	 5345.0	...
4055409	  783.4	  551.9	 5346.0	...
4055410	  783.4	  551.9	 5348.0	...
4055411	  783.5	  551.9	 5350.0	...
4055412	  783.5	  551.9	 5350.0	...
4055413	  783.6	  551.8	 5350.0	...
4055414	  783.7	  551.9	 5350.0	...
4055415	  783.7	  552.0	 5350.0	...
4055416	  783.6	  552.2	 5351.0	...
4055417	  783.3	  552.3	 5351.0	...
4055418	  783.1	  552.4	 5352.0	...
4055419	  782.9	  552.2	 5351.0	...
4055420	  782.8	  551.9	 5351.0	...
4055421	  782.6	  551.6	 5351.0	...
4055422	  782.5	  551.5	 5350.0	...
4055423	  782.6	  551.0	 5351.0	...
4055424	  782.7	  550.6	 5351.0	...
4055425	  782.7	  550.6	 5352.0	...
4055426	  782.7	  550.8	 5351.0	...
4055427	  782.7	  551.0	 5351.0	...
4055428	  782.6	  550.8	 5350.0	...
4055429	  782.6	  550.8	 5349.0	...
4055430	  782.7	  550.8	 5348.0	...
4055431	  782.8	  550.8	 5348.0	...
4055432	  782.8	  550.8	 5348.0	...
4055433	  782.8	  550.7	 5348.0	...
4055434	  782.7	  550.7	 5348.0	...
4055435	  782.6	  550.8	 5348.0	...
4055436	  782.6	  550.9	 5348.0	...
4055437	  782.7	  551.0	 5349.0	...
4055438	  782.9	  551.0	 5349.0	...
4055439	  782.7	  551.0	 5350.0	...
4055440	  782.5	  551.1	 5350.0	...
4055441	  782.3	  551.2	 5352.0	...
4055442	  782.5	  551.3	 5354.0	...
4055443	  782.7	  551.2	 5355.0	...
4055444	  783.1	  551.1	 5355.0	...
4055445	  783.3	  551.2	 5355.0	...
4055446	  783.5	  551.2	 5356.0	...
4055447	  783.6	  551.0	 5358.0	...
4055448	  783.8	  550.6	 5360.0	...
4055449	  783.9	  550.3	 5361.0	...
4055450	  783.8	  550.3	 5363.0	...
4055451	  783.8	  550.3	 5365.0	...
4055452	  783.7	  550.3	 5365.0	...
4055453	  783.7	  550.1	 5363.0	...
4055454	  783.7	  549.9	 5363.0	...
4055455	  783.3	  549.7	 5365.0	...
4055456	  782.9	  550.0	 5367.0	...
4055457	  782.6	  550.4	 5367.0	...
4055458	  782.6	  550.7	 5365.0	...
4055459	  782.7	  550.7	 5364.0	...
4055460	  782.7	  550.7	 5363.0	...
4055461	  782.6	  550.7	 5365.0	...
4055462	  782.6	  550.7	 5366.0	...
4055463	  782.7	  550.6	 5367.0	...
4055464	  783.0	  550.6	 5367.0	...
4055465	  783.3	  550.6	 5367.0	...
4055466	  783.4	  550.7	 5368.0	...
4055467	  783.2	  550.8	 5368.0	...
4055468	  782.9	  550.8	 5368.0	...
4055469	  782.7	  550.8	 5368.0	...
4055470	  782.7	  550.8	 5370.0	...
4055471	  782.7	  550.8	 5371.0	...
4055472	  782.7	  550.8	 5371.0	...
4055473	  782.7	  550.8	 5370.0	...
4055474	  782.7	  550.8	 5370.0	...
4055475	  782.3	  550.9	 5371.0	...
4055476	  781.9	  551.1	 5371.0	...
4055477	  781.6	  551.5	 5369.0	...
4055478	  781.7	  551.7	 5365.0	...
4055479	  781.9	  552.0	 5364.0	...
4055480	  781.9	  551.7	 5363.0	...
4055481	  781.9	  551.2	 5366.0	...
4055482	  781.7	  551.2	 5370.0	...
4055483	  781.5	  551.5	 5373.0	...
4055484	  781.2	  551.7	 5374.0	...
4055485	  781.2	  551.4	 5372.0	...
4055486	  781.2	  551.2	 5371.0	...
4055487	  781.1	  551.1	 5368.0	...
4055488	  781.1	  551.1	 5366.0	...
4055489	  781.2	  551.1	 5365.0	...
4055490	  781.3	  551.1	 5367.0	...
4055491	  781.4	  551.2	 5371.0	...
4055492	  781.4	  551.3	 5373.0	...
4055493	  781.3	  551.3	 5374.0	...
4055494	  781.3	  551.4	 5373.0	...
4055495	  781.3	  551.4	 5371.0	...
4055496	  781.3	  551.5	 5370.0	...
4055497	  781.3	  551.5	 5370.0	...
4055498	  781.2	  551.6	 5372.0	...
4055499	  781.0	  551.6	 5374.0	...
4055500	  780.9	  551.4	 5376.0	...
4055501	  780.9	  551.3	 5377.0	...
4055502	  780.9	  551.3	 5375.0	...
4055503	  780.9	  551.3	 5373.0	...
4055504	  780.9	  551.2	 5372.0	...
4055505	  781.1	  551.2	 5372.0	...
4055506	  781.4	  551.4	 5372.0	...
4055507	  781.7	  551.6	 5373.0	...
4055508	  781.9	  552.0	 5374.0	...
4055509	  781.9	  552.0	 5376.0	...
4055510	  781.8	  552.2	 5376.0	...
4055511	  781.3	  552.4	 5376.0	...
4055512	  780.9	  552.5	 5377.0	...
4055513	  780.8	  552.5	 5376.0	...
4055514	  781.0	  552.5	 5376.0	...
4055515	  781.2	  552.3	 5377.0	...
4055516	  781.2	  552.2	 5378.0	...
4055517	  781.3	  552.0	 5377.0	...
4055518	  781.4	  551.9	 5376.0	...
4055519	  781.5	  551.9	 5376.0	...
4055520	  781.6	  552.1	 5376.0	...
MSG	4055521 0000 _ Number On
4055521	  781.7	  552.2	 5376.0	...
4055522	  781.7	  552.2	 5375.0	...
4055523	  781.7	  552.2	 5375.0	...
4055524	  781.5	  552.1	 5378.0	...
4055525	  781.2	  551.9	 5381.0	...
4055526	  781.0	  551.7	 5385.0	...
4055527	  780.8	  551.6	 5385.0	...
4055528	  780.9	  551.7	 5383.0	...
4055529	  781.0	  551.8	 5381.0	...
4055530	  781.0	  551.9	 5379.0	...
4055531	  781.0	  552.2	 5379.0	...
4055532	  781.1	  552.6	 5380.0	...
4055533	  781.2	  552.7	 5381.0	...
4055534	  781.3	  552.6	 5382.0	...
4055535	  781.3	  552.5	 5383.0	...
4055536	  781.4	  552.5	 5383.0	...
4055537	  781.4	  552.6	 5383.0	...
4055538	  781.4	  552.7	 5383.0	...
4055539	  781.4	  552.7	 5383.0	...
4055540	  781.3	  552.8	 5383.0	...
4055541	  781.3	  552.8	 5382.0	...
4055542	  781.3	  552.9	 5381.0	...
4055543	  781.3	  552.9	 5380.0	...
4055544	  781.3	  552.9	 5382.0	...
4055545	  781.3	  552.9	 5385.0	...
4055546	  781.4	  552.8	 5385.0	...
4055547	  781.5	  552.6	 5383.0	...
4055548	  781.5	  552.5	 5381.0	...
4055549	  781.5	  552.5	 5381.0	...
4055550	  781.6	  552.5	 5381.0	...
4055551	  781.6	  552.7	 5381.0	...
4055552	  781.6	  553.0	 5382.0	...
4055553	  781.7	  553.4	 5384.0	...
4055554	  781.7	  553.5	 5386.0	...
4055555	  781.7	  553.6	 5388.0	...
4055556	  781.4	  553.7	 5389.0	...
4055557	  781.1	  553.5	 5390.0	...
4055558	  780.9	  553.2	 5391.0	...
4055559	  780.7	  553.2	 5391.0	...
4055560	  780.6	  553.3	 5391.0	...
4055561	  780.5	  553.5	 5390.0	...
4055562	  780.5	  553.5	 5389.0	...
4055563	  780.4	  553.2	 5388.0	...
4055564	  780.4	  552.9	 5390.0	...
4055565	  780.3	  552.4	 5393.0	...
4055566	  780.2	  552.3	 5397.0	...
4055567	  780.2	  552.4	 5398.0	...
4055568	  780.1	  552.6	 5399.0	...
4055569	  780.1	  552.8	 5399.0	...
4055570	  780.0	  552.8	 5400.0	...
4055571	  780.2	  552.8	 5401.0	...
4055572	  780.5	  553.2	 5402.0	...
4055573	  780.5	  553.7	 5403.0	...
4055574	  780.2	  554.1	 5404.0	...
4055575	  779.8	  554.0	 5405.0	...
4055576	  779.6	  553.9	 5404.0	...
4055577	  779.4	  553.9	 5404.0	...
4055578	  779.5	  553.8	 5405.0	...
4055579	  779.5	  553.2	 5405.0	...
4055580	  779.5	  552.6	 5405.0	...
4055581	  779.5	  552.1	 5405.0	...
4055582	  779.6	  552.2	 5406.0	...
4055583	  779.6	  552.4	 5408.0	...
4055584	  779.7	  552.5	 5409.0	...
4055585	  779.9	  552.5	 5409.0	...
4055586	  780.1	  552.5	 5409.0	...
4055587	  780.2	  552.5	 5409.0	...
4055588	  780.1	  552.7	 5410.0	...
4055589	  780.1	  553.0	 5410.0	...
4055590	  780.1	  553.6	 5409.0	...
4055591	  780.0	  554.1	 5409.0	...
4055592	  779.9	  554.6	 5409.0	...
4055593	  779.9	  554.8	 5410.0	...
4055594	  779.8	  554.8	 5411.0	...
4055595	  779.7	  554.6	 5412.0	...
4055596	  779.6	  554.4	 5412.0	...
4055597	  779.6	  554.5	 5412.0	...
4055598	  779.6	  554.5	 5412.0	...
4055599	  779.6	  554.7	 5413.0	...
4055600	  779.5	  554.9	 5413.0	...
4055601	  779.5	  555.0	 5413.0	...
4055602	  779.5	  555.0	 5412.0	...
4055603	  779.5	  555.1	 5411.0	...
4055604	  779.5	  555.1	 5411.0	...
4055605	  779.7	  555.2	 5412.0	...
4055606	  779.8	  555.1	 5413.0	...
4055607	  779.5	  555.2	 5415.0	...
4055608	  779.1	  555.2	 5415.0	...
4055609	  778.7	  555.0	 5415.0	...
4055610	  778.8	  554.7	 5415.0	...
4055611	  778.6	  554.4	 5416.0	...
4055612	  778.5	  554.8	 5416.0	...
4055613	  778.3	  555.1	 5418.0	...
4055614	  778.3	  555.7	 5420.0	...
4055615	  778.4	  556.0	 5420.0	...
4055616	  778.5	  556.3	 5419.0	...
4055617	  778.6	  556.6	 5418.0	...
4055618	  778.7	  556.6	 5418.0	...
4055619	  778.7	  556.4	 5420.0	...
4055620	  778.8	  556.2	 5421.0	...
4055621	  778.8	  556.0	 5422.0	...
4055622	  778.8	  555.9	 5423.0	...
4055623	  778.8	  555.7	 5422.0	...
4055624	  778.8	  555.6	 5423.0	...
4055625	  778.8	  555.6	 5424.0	...
4055626	  778.8	  555.8	 5424.0	...
4055627	  778.8	  556.0	 5425.0	...
4055628	  779.0	  556.2	 5425.0	...
4055629	  779.1	  556.1	 5426.0	...
4055630	  779.2	  556.1	 5425.0	...
4055631	  779.0	  556.3	 5425.0	...
4055632	  778.9	  556.7	 5425.0	...
4055633	  778.9	  557.0	 5425.0	...
4055634	  778.8	  557.1	 5425.0	...
4055635	  778.6	  557.1	 5426.0	...
4055636	  778.5	  557.1	 5427.0	...
4055637	  778.4	  557.0	 5428.0	...
4055638	  778.4	  556.8	 5428.0	...
4055639	  778.3	  556.7	 5427.0	...
4055640	  778.2	  556.6	 5428.0	...
4055641	  778.2	  556.7	 5428.0	...
4055642	  778.4	  556.9	 5429.0	...
4055643	  778.7	  557.0	 5431.0	...
4055644	  779.0	  557.1	 5432.0	...
4055645	  778.8	  557.1	 5433.0	...
4055646	  778.4	  557.2	 5433.0	...
4055647	  778.0	  557.4	 5432.0	...
4055648	  777.9	  557.4	 5433.0	...
4055649	  778.0	  557.4	 5433.0	...
4055650	  778.1	  557.3	 5431.0	...
4055651	  778.2	  557.4	 5428.0	...
4055652	  778.2	  557.4	 5426.0	...
4055653	  778.3	  557.5	 5427.0	...
4055654	  778.3	  557.5	 5428.0	...
4055655	  778.3	  557.6	 5428.0	...
4055656	  778.2	  557.6	 5429.0	...
4055657	  778.2	  557.8	 5430.0	...
4055658	  778.3	  557.9	 5430.0	...
4055659	  778.4	  558.2	 5431.0	...
4055660	  778.5	  558.2	 5431.0	...
4055661	  778.6	  558.3	 5430.0	...
4055662	  778.7	  558.4	 5431.0	...
4055663	  778.6	  558.3	 5431.0	...
4055664	  778.4	  558.1	 5429.0	...
4055665	  778.2	  557.6	 5427.0	...
4055666	  778.2	  557.3	 5425.0	...
4055667	  778.2	  557.1	 5423.0	...
4055668	  778.3	  557.2	 5421.0	...
4055669	  778.4	  557.2	 5418.0	...
4055670	  778.4	  557.3	 5416.0	...
4055671	  778.3	  557.5	 5416.0	...
4055672	  778.1	  557.8	 5418.0	...
4055673	  778.0	  558.0	 5419.0	...
4055674	  777.9	  558.0	 5420.0	...
4055675	  777.9	  558.1	 5422.0	...
4055676	  777.9	  558.0	 5423.0	...
4055677	  778.0	  558.0	 5424.0	...
4055678	  778.2	  558.0	 5423.0	...
4055679	  778.5	  558.1	 5422.0	...
4055680	  778.8	  558.3	 5422.0	...
4055681	  778.8	  558.5	 5422.0	...
4055682	  778.7	  558.6	 5421.0	...
4055683	  778.6	  558.6	 5421.0	...
4055684	  778.6	  558.5	 5421.0	...
4055685	  778.7	  558.5	 5423.0	...
4055686	  778.8	  558.4	 5424.0	...
4055687	  778.9	  558.3	 5425.0	...
4055688	  778.7	  558.2	 5425.0	...
4055689	  778.3	  558.3	 5427.0	...
4055690	  777.8	  558.3	 5429.0	...
4055691	  777.5	  558.4	 5431.0	...
4055692	  777.3	  558.6	 5431.0	...
4055693	  777.1	  558.8	 5429.0	...
4055694	  777.0	  558.9	 5427.0	...
4055695	  777.2	  558.9	 5425.0	...
4055696	  777.5	  558.8	 5426.0	...
4055697	  777.7	  558.8	 5427.0	...
4055698	  777.7	  558.9	 5427.0	...
4055699	  777.7	  559.1	 5427.0	...
4055700	  777.7	  559.2	 5426.0	...
4055701	  777.8	  559.2	 5426.0	...
4055702	  777.8	  559.5	 5425.0	...
4055703	  777.8	  559.9	 5425.0	...
4055704	  777.8	  560.3	 5425.0	...
4055705	  777.7	  560.2	 5424.0	...
4055706	  777.9	  560.0	 5422.0	...
4055707	  778.0	  559.5	 5422.0	...
4055708	  778.1	  559.0	 5422.0	...
4055709	  777.9	  558.7	 5422.0	...
4055710	  777.8	  559.0	 5422.0	...
4055711	  778.1	  559.2	 5422.0	...
4055712	  778.4	  559.4	 5422.0	...
4055713	  778.6	  559.3	 5422.0	...
4055714	  778.5	  559.3	 5422.0	...
4055715	  778.4	  559.2	 5422.0	...
4055716	  778.4	  559.2	 5423.0	...
4055717	  778.6	  559.3	 5423.0	...
4055718	  778.9	  559.4	 5423.0	...
4055719	  779.2	  559.5	 5421.0	...
4055720	  779.3	  559.4	 5421.0	...
4055721	  779.4	  559.5	 5422.0	...
4055722	  779.5	  559.6	 5423.0	...
4055723	  779.6	  559.7	 5422.0	...
4055724	  779.6	  559.7	 5421.0	...
4055725	  779.5	  559.6	 5422.0	...
4055726	  779.3	  559.5	 5424.0	...
4055727	  779.1	  559.5	 5427.0	...
4055728	  779.0	  559.6	 5429.0	...
4055729	  778.8	  559.5	 5431.0	...
4055730	  778.6	  559.4	 5431.0	...
4055731	  778.4	  559.7	 5431.0	...
4055732	  778.5	  560.2	 5431.0	...
4055733	  778.7	  560.6	 5431.0	...
4055734	  779.0	  560.7	 5431.0	...
4055735	  779.2	  560.7	 5430.0	...
4055736	  779.4	  560.7	 5429.0	...
4055737	  779.2	  560.7	 5427.0	...
4055738	  779.2	  560.7	 5426.0	...
4055739	  779.2	  560.7	 5426.0	...
4055740	  779.2	  560.8	 5427.0	...
4055741	  779.0	  561.1	 5427.0	...
4055742	  778.8	  561.4	 5427.0	...
4055743	  778.6	  561.4	 5428.0	...
4055744	  778.5	  561.4	 5430.0	...
4055745	  778.5	  561.2	 5434.0	...
4055746	  778.5	  561.1	 5436.0	...
4055747	  778.4	  561.1	 5436.0	...
4055748	  778.2	  561.5	 5434.0	...
4055749	  778.0	  562.0	 5434.0	...
4055750	  777.9	  562.1	 5434.0	...
4055751	  778.0	  562.1	 5434.0	...
4055752	  778.0	  562.0	 5434.0	...
4055753	  778.0	  561.9	 5434.0	...
4055754	  778.0	  561.9	 5434.0	...
4055755	  778.0	  561.9	 5434.0	...
4055756	  777.9	  562.1	 5432.0	...
4055757	  777.9	  562.2	 5429.0	...
4055758	  778.0	  562.3	 5427.0	...
4055759	  777.9	  562.4	 5427.0	...
4055760	  777.7	  562.4	 5427.0	...
4055761	  777.7	  562.3	 5427.0	...
4055762	  777.8	  562.2	 5425.0	...
4055763	  777.9	  562.1	 5424.0	...
4055764	  778.1	  561.9	 5423.0	...
4055765	  778.2	  561.6	 5424.0	...
4055766	  778.4	  561.3	 5424.0	...
4055767	  778.6	  561.1	 5422.0	...
4055768	  778.7	  561.1	 5420.0	...
4055769	  778.8	  561.2	 5418.0	...
4055770	  778.9	  561.3	 5418.0	...
4055771	  779.0	  561.4	 5418.0	...
4055772	  779.1	  561.5	 5416.0	...
4055773	  779.2	  561.6	 5413.0	...
4055774	  779.3	  562.0	 5410.0	...
4055775	  779.3	  562.5	 5407.0	...
4055776	  779.4	  562.9	 5406.0	...
4055777	  779.4	  562.9	 5405.0	...
4055778	  779.5	  562.9	 5405.0	...
4055779	  780.0	  562.9	 5405.0	...
4055780	  780.4	  563.0	 5405.0	...
4055781	  780.6	  563.0	 5405.0	...
4055782	  780.6	  563.0	 5404.0	...
4055783	  780.6	  563.0	 5405.0	...
4055784	  780.3	  562.9	 5406.0	...
4055785	  780.1	  562.7	 5408.0	...
4055786	  779.9	  562.5	 5408.0	...
4055787	  780.1	  562.5	 5409.0	...
4055788	  780.2	  562.5	 5409.0	...
4055789	  780.2	  562.6	 5409.0	...
4055790	  780.2	  562.8	 5409.0	...
4055791	  780.1	  562.9	 5408.0	...
4055792	  780.1	  563.0	 5409.0	...
4055793	  780.4	  563.3	 5408.0	...
4055794	  780.8	  563.6	 5405.0	...
4055795	  781.0	  563.8	 5403.0	...
4055796	  781.0	  563.7	 5401.0	...
4055797	  780.7	  563.6	 5400.0	...
4055798	  780.4	  563.6	 5402.0	...
4055799	  780.2	  563.6	 5404.0	...
4055800	  780.3	  563.7	 5406.0	...
4055801	  780.5	  563.7	 5406.0	...
4055802	  780.6	  563.6	 5405.0	...
4055803	  780.7	  563.5	 5403.0	...
4055804	  780.7	  563.4	 5402.0	...
4055805	  780.7	  563.4	 5401.0	...
4055806	  780.7	  563.5	 5402.0	...
4055807	  780.8	  563.6	 5403.0	...
4055808	  780.8	  563.7	 5403.0	...
4055809	  780.7	  563.7	 5403.0	...
4055810	  780.7	  563.6	 5403.0	...
4055811	  780.6	  563.5	 5402.0	...
4055812	  780.7	  563.5	 5401.0	...
4055813	  780.7	  563.4	 5401.0	...
4055814	  780.8	  563.7	 5401.0	...
4055815	  780.9	  564.0	 5401.0	...
4055816	  780.9	  564.2	 5401.0	...
4055817	  780.9	  564.3	 5401.0	...
4055818	  780.8	  564.4	 5401.0	...
4055819	  780.8	  564.4	 5400.0	...
4055820	  780.7	  564.3	 5398.0	...
4055821	  780.6	  563.4	 5396.0	...
4055822	  781.0	  562.4	 5393.0	...
4055823	  782.1	  561.3	 5392.0	...
4055824	  783.3	  560.6	 5391.0	...
4055825	  784.7	  559.3	 5391.0	...
MSG	4055826 0000 _ Number Off
4055826	  785.9	  558.1	 5391.0	...
4055827	  787.6	  557.0	 5392.0	...
4055828	  789.0	  556.6	 5393.0	...
4055829	  790.3	  556.1	 5394.0	...
4055830	  791.5	  555.7	 5394.0	...
4055831	  792.3	  555.3	 5391.0	...
4055832	  792.9	  554.9	 5388.0	...
4055833	  793.1	  554.8	 5384.0	...
4055834	  793.2	  554.8	 5383.0	...
4055835	  793.2	  554.8	 5380.0	...
4055836	  793.2	  554.6	 5377.0	...
4055837	  793.1	  554.3	 5375.0	...
4055838	  792.8	  553.9	 5375.0	...
4055839	  792.0	  553.3	 5375.0	...
4055840	  791.0	  552.4	 5374.0	...
4055841	  790.2	  551.2	 5372.0	...
4055842	  789.6	  550.3	 5371.0	...
4055843	  789.1	  549.8	 5374.0	...
4055844	  788.6	  550.0	 5377.0	...
4055845	  788.5	  550.1	 5378.0	...
4055846	  788.5	  550.2	 5376.0	...
4055847	  788.4	  550.3	 5374.0	...
4055848	  788.3	  550.4	 5375.0	...
4055849	  788.0	  550.5	 5375.0	...
4055850	  787.8	  551.1	 5376.0	...
4055851	  787.6	  551.7	 5376.0	...
4055852	  787.1	  552.6	 5377.0	...
4055853	  786.6	  553.6	 5378.0	...
4055854	  786.0	  554.5	 5379.0	...
4055855	  785.7	  554.9	 5379.0	...
4055856	  785.7	  554.9	 5379.0	...
4055857	  785.9	  554.9	 5379.0	...
4055858	  786.1	  555.0	 5376.0	...
4055859	  786.3	  555.4	 5372.0	...
4055860	  786.4	  555.8	 5368.0	...
4055861	  786.5	  556.1	 5367.0	...
4055862	  786.8	  556.1	 5366.0	...
4055863	  787.0	  556.1	 5366.0	...
4055864	  787.2	  556.0	 5366.0	...
4055865	  787.6	  556.0	 5366.0	...
4055866	  788.0	  555.7	 5366.0	...
4055867	  788.4	  555.4	 5365.0	...
4055868	  788.4	  555.5	 5364.0	...
4055869	  788.3	  555.8	 5364.0	...
4055870	  788.2	  556.0	 5363.0	...
4055871	  788.2	  555.8	 5362.0	...
4055872	  788.1	  555.5	 5362.0	...
4055873	  788.1	  555.1	 5361.0	...
4055874	  788.3	  555.0	 5361.0	...
4055875	  788.5	  555.0	 5360.0	...
4055876	  788.7	  555.0	 5360.0	...
4055877	  788.8	  555.1	 5359.0	...
4055878	  789.0	  555.2	 5359.0	...
4055879	  789.2	  554.9	 5360.0	...
4055880	  789.4	  554.6	 5361.0	...
4055881	  789.4	  554.3	 5362.0	...
4055882	  789.3	  554.4	 5362.0	...
4055883	  789.2	  554.4	 5360.0	...
4055884	  789.1	  554.4	 5360.0	...
4055885	  789.2	  554.6	 5361.0	...
4055886	  789.2	  555.0	 5360.0	...
4055887	  789.3	  555.3	 5359.0	...
4055888	  789.2	  555.3	 5359.0	...
4055889	  789.2	  555.3	 5361.0	...
4055890	  789.1	  555.5	 5362.0	...
4055891	  789.0	  555.8	 5360.0	...
4055892	  789.4	  555.9	 5360.0	...
4055893	  789.8	  555.7	 5360.0	...
4055894	  790.1	  555.6	 5359.0	...
4055895	  790.1	  555.8	 5358.0	...
4055896	  790.0	  556.2	 5356.0	...
4055897	  789.9	  556.4	 5356.0	...
4055898	  789.7	  556.2	 5356.0	...
4055899	  789.4	  556.0	 5357.0	...
4055900	  789.5	  555.9	 5357.0	...
4055901	  789.6	  555.9	 5357.0	...
4055902	  790.0	  555.8	 5357.0	...
4055903	  790.3	  555.8	 5354.0	...
4055904	  790.5	  555.7	 5352.0	...
4055905	  790.5	  555.7	 5351.0	...
4055906	  790.5	  555.6	 5352.0	...
4055907	  790.6	  555.6	 5351.0	...
4055908	  790.8	  555.5	 5349.0	...
4055909	  790.9	  555.3	 5347.0	...
4055910	  791.3	  555.0	 5347.0	...
4055911	  791.5	  554.8	 5346.0	...
4055912	  791.7	  554.7	 5345.0	...
4055913	  791.5	  554.5	 5344.0	...
4055914	  791.3	  554.4	 5346.0	...
4055915	  791.1	  554.3	 5348.0	...
4055916	  791.2	  554.3	 5349.0	...
4055917	  791.2	  554.2	 5349.0	...
4055918	  791.2	  554.1	 5348.0	...
4055919	  791.2	  554.0	 5348.0	...
4055920	  791.2	  553.9	 5348.0	...
4055921	  791.2	  554.0	 5349.0	...
4055922	  791.2	  554.2	 5350.0	...
4055923	  791.3	  554.3	 5352.0	...
4055924	  791.5	  554.2	 5354.0	...
4055925	  791.6	  554.0	 5354.0	...
4055926	  791.5	  553.8	 5354.0	...
4055927	  791.5	  553.7	 5354.0	...
4055928	  791.6	  553.8	 5354.0	...
4055929	  791.3	  554.1	 5355.0	...
4055930	  790.9	  554.4	 5355.0	...
4055931	  790.6	  554.3	 5355.0	...
4055932	  790.5	  554.3	 5354.0	...
4055933	  790.4	  554.3	 5353.0	...
4055934	  790.4	  554.4	 5353.0	...
4055935	  790.4	  554.3	 5352.0	...
4055936	  790.4	  554.2	 5352.0	...
4055937	  790.3	  554.1	 5352.0	...
4055938	  790.3	  553.9	 5354.0	...
4055939	  790.4	  553.9	 5353.0	...
4055940	  790.5	  553.8	 5351.0	...
4055941	  790.6	  553.7	 5349.0	...
4055942	  790.6	  553.7	 5349.0	...
4055943	  790.6	  553.8	 5349.0	...
4055944	  790.6	  554.0	 5349.0	...
4055945	  790.6	  554.2	 5347.0	...
4055946	  790.8	  554.3	 5346.0	...
4055947	  790.8	  554.1	 5345.0	...
4055948	  791.0	  554.0	 5344.0	...
4055949	  791.0	  553.8	 5343.0	...
4055950	  791.0	  553.8	 5342.0	...
4055951	  791.1	  553.8	 5343.0	...
4055952	  791.3	  553.8	 5342.0	...
4055953	  791.4	  554.2	 5341.0	...
4055954	  791.4	  554.6	 5340.0	...
4055955	  791.6	  554.8	 5339.0	...
4055956	  791.8	  554.6	 5339.0	...
4055957	  792.1	  554.5	 5339.0	...
4055958	  792.2	  554.3	 5340.0	...
4055959	  792.2	  554.1	 5340.0	...
4055960	  792.3	  554.0	 5340.0	...
4055961	  792.5	  554.1	 5339.0	...
4055962	  792.7	  554.3	 5338.0	...
4055963	  792.9	  554.4	 5338.0	...
4055964	  792.8	  554.5	 5340.0	...
4055965	  792.8	  554.7	 5341.0	...
4055966	  792.8	  554.7	 5341.0	...
4055967	  793.1	  554.7	 5341.0	...
4055968	  793.2	  554.5	 5341.0	...
4055969	  793.4	  554.3	 5341.0	...
4055970	  793.4	  554.2	 5340.0	...
4055971	  793.4	  554.2	 5339.0	...
4055972	  793.6	  554.1	 5338.0	...
4055973	  793.8	  554.0	 5335.0	...
4055974	  794.0	  553.9	 5332.0	...
4055975	  794.0	  553.9	 5331.0	...
4055976	  794.0	  553.9	 5331.0	...
4055977	  794.1	  553.9	 5331.0	...
4055978	  794.2	  553.9	 5331.0	...
4055979	  794.2	  553.9	 5329.0	...
4055980	  794.3	  554.0	 5328.0	...
4055981	  794.2	  554.1	 5326.0	...
4055982	  794.0	  554.3	 5327.0	...
4055983	  793.8	  554.4	 5327.0	...
4055984	  793.7	  554.5	 5328.0	...
4055985	  793.8	  554.5	 5329.0	...
4055986	  793.8	  554.5	 5330.0	...
4055987	  793.8	  554.5	 5326.0	...
4055988	  793.7	  554.5	 5322.0	...
4055989	  793.8	  554.3	 5320.0	...
4055990	  793.9	  554.2	 5322.0	...
4055991	  794.0	  554.0	 5323.0	...
4055992	  794.0	  553.9	 5324.0	...
4055993	  794.0	  553.8	 5326.0	...
4055994	  793.9	  553.6	 5327.0	...
4055995	  793.8	  553.6	 5329.0	...
4055996	  793.7	  553.7	 5330.0	...
4055997	  793.6	  553.5	 5331.0	...
4055998	  793.5	  553.2	 5331.0	...
4055999	  793.5	  552.9	 5332.0	...
4056000	  793.5	  552.9	 5333.0	...
4056001	  793.6	  553.0	 5334.0	...
4056002	  793.4	  553.2	 5336.0	...
4056003	  793.3	  553.3	 5337.0	...
4056004	  793.2	  553.5	 5339.0	...
4056005	  793.3	  553.5	 5339.0	...
4056006	  793.4	  553.4	 5339.0	...
4056007	  793.5	  553.4	 5339.0	...
4056008	  793.5	  553.0	 5339.0	...
4056009	  793.5	  552.6	 5338.0	...
4056010	  793.5	  552.2	 5336.0	...
4056011	  793.4	  552.0	 5335.0	...
4056012	  793.3	  551.9	 5334.0	...
4056013	  793.4	  551.8	 5333.0	...
4056014	  793.6	  551.8	 5333.0	...
4056015	  793.8	  551.7	 5333.0	...
4056016	  793.8	  551.6	 5332.0	...
4056017	  793.6	  551.5	 5332.0	...
4056018	  793.5	  551.6	 5331.0	...
4056019	  793.6	  552.3	 5331.0	...
4056020	  793.6	  553.1	 5331.0	...
4056021	  793.6	  553.3	 5331.0	...
4056022	  793.6	  553.1	 5331.0	...
4056023	  793.6	  553.3	 5330.0	...
4056024	  793.8	  553.8	 5329.0	...
4056025	  794.0	  554.3	 5330.0	...
4056026	  794.0	  554.3	 5334.0	...
MSG	4056027 0000 _ Number On
4056027	  793.7	  554.3	 5337.0	...
4056028	  793.4	  554.4	 5341.0	...
4056029	  793.4	  554.4	 5342.0	...
4056030	  793.4	  554.3	 5341.0	...
4056031	  793.5	  554.4	 5340.0	...
4056032	  793.5	  554.4	 5336.0	...
4056033	  793.6	  554.4	 5334.0	...
4056034	  793.7	  554.4	 5332.0	...
4056035	  793.5	  554.4	 5332.0	...
4056036	  793.4	  554.4	 5332.0	...
4056037	  793.3	  554.5	 5332.0	...
4056038	  793.4	  554.5	 5331.0	...
4056039	  793.5	  554.5	 5333.0	...
4056040	  793.5	  554.4	 5335.0	...
4056041	  793.5	  554.6	 5337.0	...
4056042	  793.6	  554.9	 5337.0	...
4056043	  793.6	  555.2	 5337.0	...
4056044	  793.6	  555.2	 5337.0	...
4056045	  793.6	  555.2	 5337.0	...
4056046	  793.7	  555.4	 5338.0	...
4056047	  793.9	  555.6	 5337.0	...
4056048	  794.0	  555.4	 5336.0	...
4056049	  794.1	  555.1	 5335.0	...
4056050	  794.1	  554.7	 5335.0	...
4056051	  794.0	  554.9	 5335.0	...
4056052	  793.8	  555.1	 5333.0	...
4056053	  793.7	  555.2	 5331.0	...
4056054	  793.6	  555.1	 5331.0	...
4056055	  793.7	  555.1	 5332.0	...
4056056	  793.7	  555.1	 5333.0	...
4056057	  793.7	  555.0	 5332.0	...
4056058	  793.4	  554.6	 5331.0	...
4056059	  793.1	  554.3	 5330.0	...
4056060	  792.8	  553.9	 5330.0	...
4056061	  793.0	  553.8	 5331.0	...
4056062	  793.2	  554.0	 5332.0	...
4056063	  793.5	  554.3	 5332.0	...
4056064	  793.6	  554.7	 5333.0	...
4056065	  793.7	  554.6	 5332.0	...
4056066	  793.8	  554.6	 5332.0	...
4056067	  793.7	  554.5	 5332.0	...
4056068	  793.8	  554.5	 5332.0	...
4056069	  793.9	  554.5	 5332.0	...
4056070	  793.8	  554.5	 5333.0	...
4056071	  793.6	  554.6	 5333.0	...
4056072	  793.3	  554.7	 5333.0	...
4056073	  793.1	  554.7	 5332.0	...
4056074	  793.0	  554.2	 5332.0	...
4056075	  792.7	  553.8	 5331.0	...
4056076	  792.5	  553.5	 5331.0	...
4056077	  792.4	  553.6	 5331.0	...
4056078	  792.3	  553.6	 5331.0	...
4056079	  792.2	  553.7	 5331.0	...
4056080	  792.2	  553.5	 5333.0	...
4056081	  792.4	  553.4	 5334.0	...
4056082	  792.6	  553.3	 5335.0	...
4056083	  792.6	  553.4	 5335.0	...
4056084	  792.7	  553.9	 5334.0	...
4056085	  792.7	  554.4	 5334.0	...
4056086	  792.8	  554.8	 5334.0	...
4056087	  792.9	  554.8	 5334.0	...
4056088	  793.1	  554.6	 5335.0	...
4056089	  792.9	  554.5	 5337.0	...
4056090	  792.7	  554.5	 5336.0	...
4056091	  792.5	  554.6	 5333.0	...
4056092	  792.5	  554.6	 5333.0	...
4056093	  792.5	  554.5	 5335.0	...
4056094	  792.7	  554.2	 5338.0	...
4056095	  792.9	  554.1	 5338.0	...
4056096	  793.0	  554.1	 5338.0	...
4056097	  793.1	  554.3	 5338.0	...
4056098	  793.1	  554.5	 5339.0	...
4056099	  792.9	  554.5	 5341.0	...
4056100	  792.6	  554.5	 5343.0	...
4056101	  792.3	  554.3	 5344.0	...
4056102	  792.2	  554.3	 5344.0	...
4056103	  792.4	  554.1	 5344.0	...
4056104	  792.7	  554.1	 5344.0	...
4056105	  793.1	  554.1	 5345.0	...
4056106	  793.3	  554.0	 5346.0	...
4056107	  793.4	  554.1	 5347.0	...
4056108	  793.6	  554.1	 5348.0	...
4056109	  793.5	  554.1	 5349.0	...
4056110	  793.6	  554.2	 5350.0	...
4056111	  793.6	  554.4	 5351.0	...
4056112	  793.6	  554.3	 5351.0	...
4056113	  793.7	  554.1	 5352.0	...
4056114	  793.8	  553.9	 5352.0	...
4056115	  793.9	  554.0	 5353.0	...
4056116	  793.9	  553.6	 5353.0	...
4056117	  793.7	  553.3	 5353.0	...
4056118	  793.6	  553.3	 5352.0	...
4056119	  793.6	  553.5	 5351.0	...
4056120	  793.7	  553.8	 5350.0	...
4056121	  793.8	  553.6	 5350.0	...
4056122	  794.1	  553.4	 5350.0	...
4056123	  794.2	  552.8	 5349.0	...
4056124	  794.4	  552.4	 5349.0	...
4056125	  794.4	  552.1	 5349.0	...
4056126	  794.5	  552.1	 5351.0	...
4056127	  794.6	  552.1	 5353.0	...
4056128	  794.6	  552.1	 5354.0	...
4056129	  794.6	  552.1	 5354.0	...
4056130	  794.6	  552.1	 5353.0	...
4056131	  794.5	  552.1	 5352.0	...
4056132	  794.4	  552.1	 5353.0	...
4056133	  794.4	  552.0	 5353.0	...
4056134	  794.4	  551.9	 5353.0	...
4056135	  794.3	  551.8	 5353.0	...
4056136	  794.4	  551.8	 5354.0	...
4056137	  794.5	  551.9	 5354.0	...
4056138	  794.6	  552.0	 5353.0	...
4056139	  794.6	  552.1	 5353.0	...
4056140	  794.6	  552.1	 5353.0	...
4056141	  794.5	  552.1	 5354.0	...
4056142	  794.4	  552.3	 5355.0	...
4056143	  794.3	  552.4	 5356.0	...
4056144	  794.3	  552.5	 5357.0	...
4056145	  794.3	  552.5	 5357.0	...
4056146	  794.4	  552.8	 5357.0	...
4056147	  794.5	  553.1	 5357.0	...
4056148	  794.5	  553.4	 5356.0	...
4056149	  794.4	  553.5	 5355.0	...
4056150	  794.3	  553.8	 5354.0	...
4056151	  794.1	  554.0	 5352.0	...
4056152	  794.1	  554.0	 5353.0	...
4056153	  794.3	  553.8	 5355.0	...
4056154	  794.6	  553.6	 5357.0	...
4056155	  794.8	  553.8	 5358.0	...
4056156	  794.7	  554.2	 5356.0	...
4056157	  794.6	  554.6	 5356.0	...
4056158	  794.6	  554.5	 5355.0	...
4056159	  794.7	  554.4	 5355.0	...
4056160	  794.7	  554.6	 5356.0	...
4056161	  794.8	  554.8	 5357.0	...
4056162	  794.7	  555.1	 5358.0	...
4056163	  794.7	  555.1	 5358.0	...
4056164	  794.5	  555.2	 5358.0	...
4056165	  794.3	  555.0	 5360.0	...
4056166	  794.2	  554.8	 5363.0	...
4056167	  794.2	  554.7	 5365.0	...
4056168	  794.1	  555.0	 5363.0	...
4056169	  794.0	  554.9	 5362.0	...
4056170	  793.9	  554.6	 5360.0	...
4056171	  793.8	  554.3	 5361.0	...
4056172	  793.8	  554.3	 5362.0	...
4056173	  793.8	  554.2	 5363.0	...
4056174	  793.6	  554.4	 5364.0	...
4056175	  793.4	  554.9	 5363.0	...
4056176	  793.2	  555.4	 5365.0	...
4056177	  793.2	  555.6	 5368.0	...
4056178	  793.2	  555.5	 5370.0	...
4056179	  793.1	  555.4	 5369.0	...
4056180	  793.0	  555.4	 5368.0	...
4056181	  792.9	  555.5	 5366.0	...
4056182	  792.8	  555.3	 5365.0	...
4056183	  792.7	  555.1	 5367.0	...
4056184	  792.7	  554.7	 5368.0	...
4056185	  792.9	  554.5	 5369.0	...
4056186	  792.8	  554.5	 5368.0	...
4056187	  792.5	  554.6	 5366.0	...
4056188	  792.3	  554.5	 5363.0	...
4056189	  792.3	  554.3	 5361.0	...
4056190	  792.4	  554.1	 5360.0	...
4056191	  792.5	  554.3	 5360.0	...
4056192	  792.6	  554.4	 5359.0	...
4056193	  792.5	  554.6	 5360.0	...
4056194	  792.4	  554.5	 5362.0	...
4056195	  792.3	  554.5	 5363.0	...
4056196	  792.3	  554.4	 5364.0	...
4056197	  792.4	  554.3	 5364.0	...
4056198	  792.4	  554.3	 5365.0	...
4056199	  792.4	  554.2	 5366.0	...
4056200	  792.3	  554.1	 5368.0	...
4056201	  792.3	  554.1	 5369.0	...
4056202	  792.3	  554.0	 5369.0	...
4056203	  792.3	  554.0	 5369.0	...
4056204	  792.4	  554.0	 5369.0	...
4056205	  792.4	  554.0	 5369.0	...
4056206	  792.4	  554.0	 5371.0	...
4056207	  792.3	  553.9	 5371.0	...
4056208	  792.3	  553.9	 5371.0	...
4056209	  792.3	  553.9	 5371.0	...
4056210	  792.4	  553.9	 5371.0	...
4056211	  792.6	  553.8	 5371.0	...
4056212	  792.5	  553.6	 5372.0	...
4056213	  792.4	  553.4	 5373.0	...
4056214	  792.4	  553.2	 5375.0	...
4056215	  792.3	  553.1	 5377.0	...
4056216	  792.5	  553.2	 5378.0	...
4056217	  792.8	  553.3	 5377.0	...
4056218	  793.2	  553.5	 5376.0	...
4056219	  793.2	  553.7	 5375.0	...
4056220	  793.2	  553.5	 5374.0	...
4056221	  793.2	  553.3	 5375.0	...
4056222	  793.3	  553.0	 5376.0	...
4056223	  793.3	  553.0	 5377.0	...
4056224	  793.3	  553.0	 5376.0	...
4056225	  793.2	  553.2	 5376.0	...
4056226	  793.1	  553.5	 5376.0	...
4056227	  793.1	  553.6	 5375.0	...
4056228	  793.1	  553.6	 5374.0	...
4056229	  793.2	  553.4	 5376.0	...
4056230	  793.3	  553.3	 5379.0	...
4056231	  793.5	  553.0	 5382.0	...
4056232	  793.4	  552.8	 5384.0	...
4056233	  793.2	  553.0	 5385.0	...
4056234	  792.8	  553.4	 5387.0	...
4056235	  792.5	  553.7	 5389.0	...
4056236	  792.4	  553.7	 5390.0	...
4056237	  792.4	  553.7	 5391.0	...
4056238	  792.2	  553.7	 5392.0	...
4056239	  792.1	  553.7	 5394.0	...
4056240	  791.9	  553.7	 5396.0	...
4056241	  791.9	  553.8	 5396.0	...
4056242	  791.8	  554.2	 5396.0	...
4056243	  791.8	  554.6	 5397.0	...
4056244	  792.1	  554.9	 5398.0	...
4056245	  792.3	  554.9	 5399.0	...
4056246	  792.4	  554.9	 5400.0	...
4056247	  792.2	  554.9	 5400.0	...
4056248	  791.9	  554.6	 5399.0	...
4056249	  791.9	  554.2	 5396.0	...
4056250	  791.8	  554.0	 5393.0	...
4056251	  791.8	  554.0	 5391.0	...
4056252	  791.9	  554.1	 5391.0	...
4056253	  791.9	  554.2	 5392.0	...
4056254	  792.0	  554.1	 5392.0	...
4056255	  792.0	  553.9	 5392.0	...
4056256	  792.1	  553.7	 5392.0	...
4056257	  792.1	  553.8	 5393.0	...
4056258	  792.0	  554.2	 5394.0	...
4056259	  791.8	  554.6	 5396.0	...
4056260	  791.6	  554.9	 5398.0	...
4056261	  791.4	  554.8	 5399.0	...
4056262	  791.4	  554.8	 5399.0	...
4056263	  791.4	  554.8	 5399.0	...
4056264	  791.3	  554.9	 5400.0	...
4056265	  791.3	  555.1	 5400.0	...
4056266	  791.2	  555.2	 5399.0	...
4056267	  791.3	  555.2	 5398.0	...
4056268	  791.2	  555.2	 5397.0	...
4056269	  791.2	  555.5	 5396.0	...
4056270	  791.1	  555.8	 5395.0	...
4056271	  791.1	  555.9	 5395.0	...
4056272	  790.9	  555.7	 5394.0	...
4056273	  790.7	  555.4	 5397.0	...
4056274	  790.6	  555.5	 5400.0	...
4056275	  790.7	  555.6	 5403.0	...
4056276	  790.7	  555.6	 5404.0	...
4056277	  790.6	  555.4	 5407.0	...
4056278	  790.5	  555.3	 5410.0	...
4056279	  790.5	  555.7	 5410.0	...
4056280	  790.6	  556.1	 5409.0	...
4056281	  790.6	  556.4	 5408.0	...
4056282	  790.4	  556.7	 5407.0	...
4056283	  790.0	  557.0	 5407.0	...
4056284	  789.3	  557.2	 5408.0	...
4056285	  788.5	  557.2	 5409.0	...
4056286	  787.8	  556.6	 5410.0	...
4056287	  787.1	  555.9	 5410.0	...
4056288	  786.5	  555.1	 5412.0	...
4056289	  785.6	  554.5	 5413.0	...
4056290	  785.0	  554.2	 5413.0	...
4056291	  784.4	  553.5	 5415.0	...
4056292	  784.2	  553.2	 5416.0	...
4056293	  784.0	  552.7	 5417.0	...
4056294	  784.2	  552.4	 5417.0	...
4056295	  784.4	  552.1	 5417.0	...
4056296	  784.6	  551.7	 5417.0	...
4056297	  785.0	  551.4	 5418.0	...
4056298	  785.4	  551.1	 5418.0	...
4056299	  786.2	  550.8	 5416.0	...
4056300	  786.9	  550.4	 5413.0	...
4056301	  787.5	  550.2	 5410.0	...
4056302	  787.9	  550.3	 5410.0	...
4056303	  788.2	  550.4	 5410.0	...
4056304	  788.4	  550.3	 5411.0	...
4056305	  788.5	  550.3	 5408.0	...
4056306	  788.7	  550.5	 5406.0	...
4056307	  788.8	  550.6	 5406.0	...
4056308	  788.8	  550.8	 5408.0	...
4056309	  788.8	  550.8	 5410.0	...
4056310	  788.7	  550.9	 5409.0	...
4056311	  788.7	  550.8	 5408.0	...
4056312	  788.7	  550.7	 5407.0	...
4056313	  788.6	  550.6	 5407.0	...
4056314	  788.4	  550.6	 5407.0	...
4056315	  788.3	  550.5	 5407.0	...
4056316	  788.2	  550.3	 5407.0	...
4056317	  788.2	  550.0	 5407.0	...
4056318	  788.1	  550.0	 5407.0	...
4056319	  787.8	  550.3	 5407.0	...
4056320	  787.6	  550.8	 5409.0	...
4056321	  787.6	  551.3	 5411.0	...
4056322	  787.7	  551.6	 5413.0	...
4056323	  787.9	  551.6	 5415.0	...
4056324	  788.0	  551.7	 5415.0	...
4056325	  788.1	  551.7	 5415.0	...
4056326	  788.2	  551.7	 5415.0	...
4056327	  788.0	  551.8	 5418.0	...
4056328	  787.9	  551.9	 5421.0	...
4056329	  787.6	  552.0	 5422.0	...
4056330	  787.4	  552.1	 5419.0	...
4056331	  787.3	  552.1	 5418.0	...
4056332	  787.3	  552.2	 5419.0	...
4056333	  787.2	  552.2	 5420.0	...
4056334	  787.2	  552.1	 5419.0	...
4056335	  787.3	  552.1	 5419.0	...
4056336	  787.3	  551.9	 5418.0	...
4056337	  787.2	  551.7	 5418.0	...
MSG	4056338 0000 _ Number Off
4056338	  787.2	  551.5	 5418.0	...
4056339	  787.1	  551.7	 5419.0	...
4056340	  787.2	  551.9	 5419.0	...
4056341	  787.3	  552.1	 5419.0	...
4056342	  787.5	  552.3	 5422.0	...
4056343	  787.5	  552.5	 5424.0	...
4056344	  787.7	  552.5	 5427.0	...
4056345	  787.8	  552.4	 5428.0	...
4056346	  787.8	  552.4	 5429.0	...
4056347	  787.8	  552.1	 5430.0	...
4056348	  787.7	  551.8	 5430.0	...
4056349	  787.8	  551.4	 5429.0	...
4056350	  787.9	  551.2	 5427.0	...
4056351	  788.0	  551.1	 5425.0	...
4056352	  788.0	  551.0	 5424.0	...
4056353	  788.1	  551.0	 5423.0	...
4056354	  788.3	  551.0	 5423.0	...
4056355	  788.5	  551.1	 5424.0	...
4056356	  788.5	  551.2	 5422.0	...
4056357	  788.5	  551.3	 5420.0	...
4056358	  788.4	  551.2	 5419.0	...
4056359	  788.3	  551.1	 5420.0	...
4056360	  788.3	  551.1	 5422.0	...
4056361	  788.4	  551.0	 5422.0	...
4056362	  788.4	  551.0	 5422.0	...
4056363	  788.4	  550.8	 5423.0	...
4056364	  788.4	  550.7	 5420.0	...
4056365	  788.5	  550.7	 5418.0	...
4056366	  788.5	  550.7	 5419.0	...
4056367	  788.5	  550.7	 5422.0	...
4056368	  788.5	  550.7	 5425.0	...
4056369	  788.5	  550.6	 5424.0	...
4056370	  788.6	  550.4	 5424.0	...
4056371	  788.3	  550.4	 5424.0	...
4056372	  788.0	  550.7	 5426.0	...
4056373	  787.7	  551.3	 5427.0	...
4056374	  787.6	  551.9	 5427.0	...
4056375	  787.4	  552.0	 5425.0	...
4056376	  787.4	  551.9	 5424.0	...
4056377	  787.3	  551.8	 5423.0	...
4056378	  787.2	  551.7	 5423.0	...
4056379	  787.1	  551.7	 5423.0	...
4056380	  787.1	  551.8	 5425.0	...
4056381	  787.2	  551.8	 5427.0	...
4056382	  787.1	  551.8	 5430.0	...
4056383	  787.1	  551.8	 5432.0	...
4056384	  787.4	  551.7	 5435.0	...
4056385	  787.7	  551.6	 5435.0	...
4056386	  788.0	  551.4	 5435.0	...
4056387	  787.9	  551.4	 5435.0	...
4056388	  787.9	  551.6	 5435.0	...
4056389	  788.1	  551.4	 5434.0	...
4056390	  788.4	  550.8	 5434.0	...
4056391	  788.6	  550.1	 5431.0	...
4056392	  788.7	  549.9	 5428.0	...
4056393	  788.7	  550.1	 5426.0	...
4056394	  788.7	  550.3	 5428.0	...
4056395	  788.7	  550.2	 5430.0	...
4056396	  788.8	  550.2	 5432.0	...
4056397	  788.8	  550.1	 5432.0	...
4056398	  788.7	  550.2	 5431.0	...
4056399	  788.5	  550.4	 5430.0	...
4056400	  788.4	  550.7	 5429.0	...
4056401	  787.8	  551.0	 5429.0	...
4056402	  787.1	  551.2	 5430.0	...
4056403	  786.4	  551.5	 5431.0	...
4056404	  786.4	  551.7	 5433.0	...
4056405	  786.4	  552.1	 5433.0	...
4056406	  786.6	  552.3	 5435.0	...
4056407	  786.9	  552.4	 5436.0	...
4056408	  787.1	  552.3	 5438.0	...
4056409	  787.3	  552.2	 5439.0	...
4056410	  787.7	  552.0	 5439.0	...
4056411	  788.2	  551.7	 5439.0	...
4056412	  788.4	  551.6	 5438.0	...
4056413	  788.4	  551.1	 5437.0	...
4056414	  788.3	  550.6	 5435.0	...
4056415	  788.3	  550.2	 5433.0	...
4056416	  788.4	  550.4	 5433.0	...
4056417	  788.6	  550.6	 5433.0	...
4056418	  788.7	  550.5	 5434.0	...
4056419	  788.6	  550.5	 5435.0	...
4056420	  788.0	  550.6	 5435.0	...
4056421	  787.4	  550.9	 5435.0	...
4056422	  787.0	  551.1	 5435.0	...
4056423	  787.0	  551.3	 5435.0	...
4056424	  786.7	  551.5	 5435.0	...
4056425	  786.4	  551.8	 5435.0	...
4056426	  786.2	  551.9	 5435.0	...
4056427	  786.1	  551.9	 5434.0	...
4056428	  786.1	  551.9	 5433.0	...
4056429	  786.1	  551.6	 5433.0	...
4056430	  786.0	  551.2	 5432.0	...
4056431	  786.0	  550.9	 5431.0	...
4056432	  786.1	  550.9	 5431.0	...
4056433	  786.1	  551.0	 5431.0	...
4056434	  786.2	  551.1	 5430.0	...
4056435	  786.2	  551.0	 5430.0	...
4056436	  786.2	  551.1	 5429.0	...
4056437	  786.1	  551.2	 5430.0	...
4056438	  786.0	  551.4	 5430.0	...
4056439	  786.0	  551.5	 5432.0	...
4056440	  786.1	  551.6	 5433.0	...
4056441	  786.2	  551.7	 5432.0	...
4056442	  786.1	  551.8	 5429.0	...
4056443	  786.1	  551.8	 5428.0	...
4056444	  786.1	  551.8	 5429.0	...
4056445	  786.1	  551.7	 5429.0	...
4056446	  786.2	  551.6	 5429.0	...
4056447	  786.2	  551.5	 5429.0	...
4056448	  786.3	  551.3	 5429.0	...
4056449	  786.1	  551.2	 5430.0	...
4056450	  786.0	  551.1	 5432.0	...
4056451	  785.9	  551.0	 5432.0	...
4056452	  786.0	  551.0	 5431.0	...
4056453	  785.8	  551.2	 5429.0	...
4056454	  785.7	  551.4	 5429.0	...
4056455	  785.4	  551.8	 5429.0	...
4056456	  785.1	  551.8	 5430.0	...
4056457	  784.9	  551.9	 5431.0	...
4056458	  784.8	  552.1	 5432.0	...
4056459	  785.0	  552.2	 5432.0	...
4056460	  785.3	  552.1	 5433.0	...
4056461	  785.4	  552.3	 5434.0	...
4056462	  785.2	  552.5	 5436.0	...
4056463	  785.2	  553.1	 5437.0	...
4056464	  785.3	  553.3	 5436.0	...
4056465	  785.4	  553.6	 5435.0	...
4056466	  785.4	  553.6	 5434.0	...
4056467	  785.6	  553.5	 5434.0	...
4056468	  785.7	  553.3	 5434.0	...
4056469	  785.8	  553.2	 5434.0	...
4056470	  785.8	  553.3	 5434.0	...
4056471	  785.8	  553.3	 5434.0	...
4056472	  785.8	  553.4	 5434.0	...
4056473	  785.9	  553.4	 5433.0	...
4056474	  785.9	  553.4	 5431.0	...
4056475	  785.9	  553.4	 5430.0	...
4056476	  785.9	  553.2	 5430.0	...
4056477	  785.9	  553.0	 5430.0	...
4056478	  786.0	  552.9	 5431.0	...
4056479	  786.2	  552.8	 5431.0	...
4056480	  786.4	  552.7	 5431.0	...
4056481	  786.4	  552.6	 5430.0	...
4056482	  786.4	  552.5	 5428.0	...
4056483	  786.5	  552.4	 5427.0	...
4056484	  786.6	  552.5	 5426.0	...
4056485	  786.7	  552.5	 5426.0	...
4056486	  786.8	  552.3	 5426.0	...
4056487	  786.8	  552.2	 5426.0	...
4056488	  786.6	  552.1	 5426.0	...
4056489	  786.4	  552.3	 5427.0	...
4056490	  786.2	  552.5	 5426.0	...
4056491	  786.5	  552.7	 5426.0	...
4056492	  786.7	  553.0	 5426.0	...
4056493	  786.8	  553.2	 5427.0	...
4056494	  786.8	  553.0	 5428.0	...
4056495	  787.0	  552.7	 5428.0	...
4056496	  787.2	  552.3	 5428.0	...
4056497	  787.2	  552.2	 5428.0	...
4056498	  786.9	  552.3	 5427.0	...
4056499	  786.8	  552.1	 5427.0	...
4056500	  786.9	  551.9	 5428.0	...
4056501	  787.1	  551.7	 5429.0	...
4056502	  786.9	  551.7	 5430.0	...
4056503	  786.8	  551.8	 5430.0	...
4056504	  786.7	  552.0	 5429.0	...
4056505	  786.7	  552.0	 5428.0	...
4056506	  786.7	  552.0	 5427.0	...
4056507	  786.4	  552.1	 5426.0	...
4056508	  786.1	  552.4	 5427.0	...
4056509	  785.9	  552.8	 5430.0	...
4056510	  785.9	  553.1	 5432.0	...
4056511	  786.1	  552.8	 5433.0	...
4056512	  786.2	  552.5	 5434.0	...
4056513	  786.4	  552.1	 5434.0	...
4056514	  786.4	  551.9	 5432.0	...
4056515	  786.4	  551.8	 5429.0	...
4056516	  786.3	  551.7	 5429.0	...
4056517	  786.2	  551.8	 5432.0	...
4056518	  786.2	  552.0	 5434.0	...
4056519	  786.2	  552.3	 5433.0	...
4056520	  786.3	  552.6	 5433.0	...
4056521	  786.4	  552.6	 5433.0	...
4056522	  786.4	  552.6	 5433.0	...
4056523	  786.5	  552.7	 5434.0	...
4056524	  786.6	  552.7	 5435.0	...
4056525	  786.8	  552.8	 5436.0	...
4056526	  787.0	  552.8	 5436.0	...
4056527	  787.3	  552.8	 5437.0	...
4056528	  787.4	  552.8	 5437.0	...
4056529	  787.5	  552.8	 5437.0	...
4056530	  787.6	  552.8	 5437.0	...
4056531	  787.6	  552.8	 5435.0	...
4056532	  787.6	  552.8	 5433.0	...
4056533	  787.7	  553.1	 5432.0	...
4056534	  787.7	  553.4	 5434.0	...
4056535	  787.8	  553.8	 5435.0	...
4056536	  787.9	  553.8	 5437.0	...
4056537	  787.9	  553.9	 5436.0	...
4056538	  788.0	  553.9	 5434.0	...
4056539	  788.1	  553.9	 5433.0	...
4056540	  788.2	  553.8	 5431.0	...
4056541	  788.3	  553.8	 5428.0	...
4056542	  788.3	  553.8	 5425.0	...
4056543	  788.3	  553.6	 5422.0	...
4056544	  788.0	  553.4	 5421.0	...
4056545	  787.7	  553.0	 5420.0	...
4056546	  787.3	  552.8	 5420.0	...
4056547	  787.2	  553.1	 5421.0	...
4056548	  787.3	  553.4	 5422.0	...
4056549	  787.4	  553.7	 5422.0	...
MSG	4056550 0000 _ Number On
4056550	  787.5	  553.5	 5423.0	...
4056551	  787.5	  553.4	 5421.0	...
4056552	  787.5	  553.1	 5418.0	...
4056553	  787.6	  552.8	 5415.0	...
4056554	  787.8	  552.6	 5415.0	...
4056555	  788.1	  552.5	 5415.0	...
4056556	  788.2	  552.6	 5415.0	...
4056557	  788.3	  552.7	 5415.0	...
4056558	  788.2	  552.8	 5415.0	...
4056559	  788.1	  552.8	 5415.0	...
4056560	  788.2	  552.8	 5413.0	...
4056561	  788.5	  552.8	 5410.0	...
4056562	  788.9	  552.7	 5409.0	...
4056563	  789.1	  552.7	 5410.0	...
4056564	  789.3	  552.7	 5412.0	...
4056565	  789.4	  553.0	 5412.0	...
4056566	  789.4	  553.2	 5413.0	...
4056567	  789.4	  553.5	 5414.0	...
4056568	  789.3	  553.6	 5412.0	...
4056569	  789.3	  553.9	 5409.0	...
4056570	  789.3	  554.1	 5406.0	...
4056571	  789.4	  554.0	 5407.0	...
4056572	  789.4	  553.6	 5406.0	...
4056573	  789.4	  553.3	 5406.0	...
4056574	  789.4	  553.2	 5406.0	...
4056575	  789.4	  553.3	 5407.0	...
4056576	  789.4	  553.6	 5408.0	...
4056577	  789.4	  553.8	 5405.0	...
4056578	  789.4	  553.9	 5402.0	...
4056579	  789.3	  554.0	 5399.0	...
4056580	  789.3	  554.0	 5399.0	...
4056581	  789.3	  554.0	 5398.0	...
4056582	  789.3	  554.1	 5398.0	...
4056583	  789.3	  554.1	 5397.0	...
4056584	  789.3	  554.2	 5396.0	...
4056585	  789.4	  554.0	 5394.0	...
4056586	  789.4	  553.8	 5391.0	...
4056587	  789.4	  553.6	 5389.0	...
4056588	  789.3	  553.6	 5389.0	...
4056589	  789.2	  553.8	 5390.0	...
4056590	  789.1	  553.9	 5392.0	...
4056591	  789.1	  553.9	 5390.0	...
4056592	  789.2	  553.8	 5389.0	...
4056593	  789.3	  553.7	 5386.0	...
4056594	  789.4	  553.7	 5385.0	...
4056595	  789.3	  553.8	 5384.0	...
4056596	  789.4	  554.0	 5385.0	...
4056597	  789.6	  554.0	 5385.0	...
4056598	  789.9	  554.1	 5385.0	...
4056599	  790.1	  554.1	 5386.0	...
4056600	  790.3	  554.2	 5386.0	...
4056601	  790.6	  554.3	 5385.0	...
4056602	  791.0	  554.3	 5384.0	...
4056603	  791.2	  554.1	 5383.0	...
4056604	  791.6	  553.9	 5381.0	...
4056605	  791.9	  553.9	 5378.0	...
4056606	  792.2	  553.8	 5375.0	...
4056607	  792.2	  553.9	 5372.0	...
4056608	  792.3	  553.9	 5371.0	...
4056609	  792.3	  553.9	 5370.0	...
4056610	  792.3	  553.8	 5371.0	...
4056611	  792.1	  553.8	 5368.0	...
4056612	  791.7	  553.7	 5365.0	...
4056613	  791.3	  553.5	 5361.0	...
4056614	  790.9	  552.5	 5360.0	...
4056615	  790.2	  551.4	 5358.0	...
4056616	  788.9	  550.2	 5357.0	...
4056617	  787.6	  549.5	 5354.0	...
4056618	  786.3	  549.3	 5350.0	...
4056619	  785.5	  548.3	 5348.0	...
4056620	  785.0	  547.4	 5347.0	...
4056621	  784.8	  546.2	 5347.0	...
4056622	  784.8	  545.5	 5347.0	...
4056623	  785.0	  544.7	 5347.0	...
4056624	  785.2	  543.6	 5346.0	...
4056625	  785.6	  542.8	 5345.0	...
4056626	  786.1	  542.3	 5343.0	...
4056627	  787.2	  542.1	 5342.0	...
4056628	  788.2	  542.2	 5341.0	...
4056629	  789.7	  542.4	 5338.0	...
4056630	  790.8	  542.6	 5337.0	...
4056631	  792.1	  542.7	 5335.0	...
4056632	  792.7	  543.0	 5334.0	...
4056633	  793.2	  543.3	 5334.0	...
4056634	  793.3	  543.9	 5333.0	...
4056635	  793.4	  544.3	 5330.0	...
4056636	  793.6	  544.4	 5327.0	...
4056637	  793.8	  544.3	 5325.0	...
4056638	  794.0	  544.2	 5324.0	...
4056639	  794.0	  544.0	 5323.0	...
4056640	  794.0	  543.8	 5323.0	...
4056641	  794.1	  543.6	 5324.0	...
4056642	  794.2	  543.5	 5324.0	...
4056643	  794.4	  543.5	 5323.0	...
4056644	  794.2	  543.6	 5319.0	...
4056645	  794.1	  544.0	 5317.0	...
4056646	  793.7	  544.3	 5314.0	...
4056647	  793.4	  544.6	 5314.0	...
4056648	  793.1	  544.6	 5313.0	...
4056649	  793.1	  544.5	 5312.0	...
4056650	  793.1	  544.5	 5311.0	...
4056651	  793.2	  544.5	 5309.0	...
4056652	  793.2	  544.5	 5307.0	...
4056653	  793.2	  544.6	 5303.0	...
4056654	  793.2	  544.7	 5301.0	...
4056655	  793.5	  544.9	 5300.0	...
4056656	  793.8	  545.1	 5296.0	...
4056657	  794.0	  545.4	 5294.0	...
4056658	  794.0	  545.4	 5291.0	...
4056659	  794.0	  545.5	 5291.0	...
4056660	  794.1	  545.5	 5292.0	...
4056661	  794.1	  545.6	 5294.0	...
4056662	  794.0	  545.7	 5294.0	...
4056663	  793.8	  545.9	 5292.0	...
4056664	  793.7	  546.2	 5288.0	...
4056665	  793.8	  546.6	 5286.0	...
4056666	  793.8	  546.8	 5284.0	...
4056667	  793.7	  546.9	 5283.0	...
4056668	  793.8	  546.8	 5282.0	...
4056669	  793.9	  546.8	 5282.0	...
4056670	  794.0	  546.8	 5282.0	...
4056671	  794.2	  546.8	 5280.0	...
4056672	  794.4	  546.7	 5276.0	...
4056673	  794.5	  546.6	 5272.0	...
4056674	  794.5	  546.6	 5269.0	...
4056675	  794.6	  546.7	 5269.0	...
4056676	  794.7	  547.0	 5269.0	...
4056677	  794.7	  546.8	 5269.0	...
4056678	  794.6	  546.5	 5269.0	...
4056679	  794.8	  546.2	 5268.0	...
4056680	  795.0	  546.0	 5265.0	...
4056681	  795.0	  546.1	 5263.0	...
4056682	  794.9	  546.2	 5261.0	...
4056683	  794.7	  546.4	 5261.0	...
4056684	  794.7	  546.6	 5259.0	...
4056685	  794.7	  546.7	 5256.0	...
4056686	  794.7	  546.7	 5254.0	...
4056687	  794.7	  546.7	 5253.0	...
4056688	  794.7	  546.9	 5252.0	...
4056689	  794.7	  547.1	 5249.0	...
4056690	  794.7	  547.4	 5246.0	...
4056691	  794.9	  547.4	 5242.0	...
4056692	  795.1	  547.4	 5239.0	...
4056693	  795.2	  547.3	 5237.0	...
4056694	  795.1	  547.2	 5237.0	...
4056695	  795.1	  547.2	 5235.0	...
4056696	  795.1	  547.3	 5234.0	...
4056697	  795.2	  547.4	 5233.0	...
4056698	  795.2	  547.4	 5229.0	...
4056699	  795.2	  547.4	 5225.0	...
4056700	  795.2	  547.2	 5222.0	...
4056701	  795.2	  547.1	 5222.0	...
4056702	  795.4	  547.1	 5223.0	...
4056703	  795.6	  547.0	 5223.0	...
4056704	  795.9	  546.9	 5223.0	...
4056705	  796.0	  546.8	 5222.0	...
4056706	  796.2	  546.9	 5222.0	...
4056707	  796.2	  546.9	 5219.0	...
4056708	  796.2	  546.9	 5215.0	...
4056709	  796.2	  546.8	 5211.0	...
4056710	  796.2	  546.7	 5210.0	...
4056711	  796.2	  546.6	 5207.0	...
4056712	  796.2	  546.6	 5205.0	...
4056713	  796.2	  546.6	 5204.0	...
4056714	  796.2	  546.7	 5206.0	...
4056715	  796.2	  546.7	 5207.0	...
4056716	  796.2	  546.7	 5207.0	...
4056717	  796.2	  546.7	 5206.0	...
4056718	  796.2	  546.7	 5206.0	...
4056719	  796.2	  546.6	 5205.0	...
4056720	  796.3	  546.5	 5204.0	...
4056721	  796.3	  546.4	 5202.0	...
4056722	  796.3	  546.4	 5202.0	...
4056723	  796.2	  546.6	 5201.0	...
4056724	  796.2	  546.8	 5201.0	...
4056725	  796.1	  547.0	 5200.0	...
4056726	  796.1	  547.1	 5199.0	...
4056727	  796.1	  547.3	 5196.0	...
4056728	  796.2	  547.5	 5191.0	...
4056729	  796.0	  547.7	 5188.0	...
4056730	  795.6	  547.9	 5187.0	...
4056731	  795.2	  548.1	 5187.0	...
4056732	  794.9	  548.3	 5187.0	...
4056733	  794.9	  548.4	 5187.0	...
4056734	  795.0	  548.5	 5185.0	...
4056735	  795.0	  548.4	 5183.0	...
4056736	  794.9	  548.4	 5181.0	...
4056737	  794.8	  548.4	 5181.0	...
4056738	  794.6	  548.6	 5181.0	...
4056739	  794.7	  548.7	 5181.0	...
4056740	  794.7	  548.8	 5182.0	...
4056741	  794.6	  549.0	 5182.0	...
4056742	  794.6	  549.2	 5179.0	...
4056743	  794.5	  549.4	 5175.0	...
4056744	  794.6	  549.4	 5171.0	...
4056745	  794.6	  549.2	 5171.0	...
4056746	  794.6	  549.1	 5171.0	...
4056747	  794.6	  548.9	 5170.0	...
4056748	  794.7	  548.9	 5169.0	...
4056749	  794.9	  548.9	 5168.0	...
4056750	  795.0	  548.8	 5168.0	...
4056751	  794.9	  548.7	 5167.0	...
4056752	  794.7	  548.5	 5167.0	...
4056753	  794.6	  548.4	 5169.0	...
4056754	  794.5	  548.3	 5171.0	...
4056755	  794.5	  548.3	 5171.0	...
4056756	  794.9	  548.3	 5169.0	...
4056757	  795.3	  548.3	 5166.0	...
4056758	  795.7	  548.3	 5166.0	...
4056759	  795.7	  548.4	 5166.0	...
4056760	  795.8	  548.3	 5166.0	...
4056761	  795.8	  548.4	 5166.0	...
4056762	  795.8	  548.4	 5166.0	...
4056763	  795.8	  548.4	 5166.0	...
4056764	  796.0	  548.3	 5166.0	...
4056765	  796.2	  548.3	 5167.0	...
4056766	  796.2	  548.6	 5167.0	...
4056767	  796.1	  548.9	 5163.0	...
4056768	  796.0	  549.1	 5160.0	...
4056769	  795.9	  549.0	 5156.0	...
4056770	  795.8	  549.0	 5156.0	...
4056771	  795.7	  549.0	 5154.0	...
4056772	  795.6	  549.1	 5153.0	...
4056773	  795.8	  549.1	 5151.0	...
4056774	  796.0	  549.1	 5150.0	...
4056775	  796.1	  549.1	 5149.0	...
4056776	  796.1	  549.1	 5148.0	...
4056777	  796.3	  549.1	 5146.0	...
4056778	  796.5	  549.1	 5144.0	...
4056779	  796.7	  548.8	 5141.0	...
4056780	  796.7	  548.4	 5139.0	...
4056781	  796.7	  548.0	 5138.0	...
4056782	  796.6	  548.0	 5137.0	...
4056783	  796.4	  548.1	 5136.0	...
4056784	  796.2	  548.1	 5135.0	...
4056785	  796.1	  548.2	 5134.0	...
4056786	  796.2	  548.2	 5133.0	...
4056787	  796.2	  548.2	 5131.0	...
4056788	  796.0	  548.4	 5132.0	...
4056789	  795.9	  548.6	 5134.0	...
4056790	  796.0	  549.1	 5133.0	...
4056791	  796.1	  549.4	 5130.0	...
4056792	  796.2	  549.8	 5129.0	...
4056793	  796.0	  550.0	 5129.0	...
4056794	  795.8	  550.1	 5126.0	...
4056795	  795.8	  550.0	 5122.0	...
4056796	  796.0	  549.4	 5118.0	...
4056797	  796.0	  548.8	 5118.0	...
4056798	  795.7	  548.4	 5118.0	...
4056799	  795.6	  548.3	 5118.0	...
4056800	  795.6	  548.3	 5118.0	...
4056801	  795.8	  548.3	 5117.0	...
4056802	  796.0	  548.4	 5117.0	...
4056803	  796.1	  548.5	 5116.0	...
4056804	  796.1	  548.8	 5116.0	...
4056805	  796.3	  549.0	 5116.0	...
4056806	  796.5	  549.2	 5115.0	...
4056807	  796.3	  549.2	 5113.0	...
4056808	  795.9	  549.0	 5110.0	...
4056809	  795.6	  548.8	 5109.0	...
4056810	  795.6	  548.6	 5108.0	...
4056811	  795.7	  548.5	 5107.0	...
4056812	  795.6	  548.6	 5107.0	...
4056813	  795.3	  548.6	 5106.0	...
4056814	  795.0	  548.6	 5106.0	...
4056815	  794.9	  548.7	 5104.0	...
4056816	  794.9	  548.8	 5102.0	...
4056817	  794.9	  548.8	 5099.0	...
4056818	  795.1	  548.6	 5096.0	...
4056819	  795.4	  548.4	 5095.0	...
4056820	  795.6	  548.3	 5098.0	...
4056821	  795.4	  548.4	 5101.0	...
4056822	  795.2	  548.6	 5102.0	...
4056823	  795.1	  548.9	 5100.0	...
4056824	  795.1	  548.9	 5099.0	...
4056825	  795.1	  548.9	 5097.0	...
4056826	  795.1	  549.0	 5096.0	...
4056827	  795.0	  549.0	 5095.0	...
4056828	  794.8	  549.0	 5095.0	...
4056829	  794.6	  548.8	 5094.0	...
4056830	  794.3	  548.7	 5094.0	...
4056831	  794.1	  548.8	 5091.0	...
4056832	  793.9	  549.0	 5089.0	...
4056833	  794.0	  549.2	 5087.0	...
4056834	  794.0	  549.2	 5085.0	...
4056835	  794.0	  549.0	 5083.0	...
4056836	  794.0	  548.8	 5080.0	...
4056837	  794.0	  548.7	 5079.0	...
4056838	  794.2	  548.7	 5079.0	...
4056839	  794.4	  548.6	 5079.0	...
4056840	  794.5	  548.6	 5082.0	...
4056841	  794.5	  548.5	 5084.0	...
4056842	  794.4	  548.6	 5084.0	...
4056843	  794.2	  548.6	 5084.0	...
4056844	  794.1	  548.7	 5082.0	...
4056845	  794.0	  548.8	 5080.0	...
4056846	  793.9	  548.9	 5079.0	...
4056847	  793.7	  549.0	 5079.0	...
4056848	  793.5	  549.0	 5078.0	...
4056849	  793.4	  549.0	 5076.0	...
4056850	  793.5	  548.9	 5075.0	...
4056851	  793.7	  548.8	 5075.0	...
4056852	  794.0	  548.6	 5075.0	...
4056853	  794.2	  548.6	 5076.0	...
MSG	4056854 0000 _ Number Off
4056854	  794.3	  548.7	 5078.0	...
4056855	  794.3	  548.9	 5078.0	...
4056856	  794.3	  548.9	 5076.0	...
4056857	  794.3	  548.9	 5073.0	...
4056858	  794.3	  548.8	 5072.0	...
4056859	  794.2	  548.8	 5071.0	...
4056860	  794.3	  548.7	 5071.0	...
4056861	  794.5	  548.5	 5070.0	...
4056862	  794.7	  548.3	 5070.0	...
4056863	  794.6	  548.4	 5070.0	...
4056864	  794.3	  548.7	 5069.0	...
4056865	  794.1	  548.9	 5068.0	...
4056866	  794.2	  548.9	 5069.0	...
4056867	  794.3	  549.2	 5070.0	...
4056868	  794.4	  549.4	 5071.0	...
4056869	  794.6	  549.6	 5069.0	...
4056870	  794.3	  549.7	 5066.0	...
4056871	  794.0	  549.9	 5063.0	...
4056872	  793.7	  550.2	 5061.0	...
4056873	  793.7	  550.2	 5061.0	...
4056874	  793.5	  550.2	 5060.0	...
4056875	  793.4	  550.2	 5060.0	...
4056876	  793.2	  550.2	 5060.0	...
4056877	  793.1	  550.1	 5060.0	...
4056878	  793.1	  550.0	 5058.0	...
4056879	  793.1	  549.9	 5058.0	...
4056880	  793.2	  549.7	 5058.0	...
4056881	  793.3	  549.5	 5059.0	...
4056882	  793.3	  549.3	 5059.0	...
4056883	  793.1	  549.2	 5059.0	...
4056884	  793.1	  549.4	 5058.0	...
4056885	  793.0	  549.9	 5058.0	...
4056886	  793.1	  550.2	 5059.0	...
4056887	  793.1	  550.0	 5061.0	...
4056888	  793.1	  549.9	 5060.0	...
4056889	  793.0	  550.0	 5058.0	...
4056890	  792.9	  550.1	 5055.0	...
4056891	  792.8	  550.2	 5054.0	...
4056892	  792.7	  550.5	 5056.0	...
4056893	  792.7	  550.9	 5059.0	...
4056894	  792.7	  551.3	 5061.0	...
4056895	  792.7	  551.4	 5061.0	...
4056896	  792.6	  551.4	 5061.0	...
4056897	  792.9	  551.4	 5057.0	...
4056898	  793.3	  551.5	 5054.0	...
4056899	  794.1	  551.8	 5050.0	...
4056900	  795.0	  552.0	 5049.0	...
EFIX R   4055209	4056900	1692	  787.9	  553.1	   5347
SSACC R  4056901
4056901	  796.6	  552.1	 5049.0	...
4056902	  798.2	  552.1	 5046.0	...
4056903	  800.3	  552.1	 5043.0	...
4056904	  802.6	  551.9	 5043.0	...
4056905	  804.7	  551.5	 5047.0	...
4056906	  806.9	  551.0	 5051.0	...
ESACC R  4056901	4056906	6	  796.6	  552.1	  806.9	  551.0	   0.22	     37
SFIX R   4056907
4056907	  808.3	  550.5	 5047.0	...
4056908	  809.5	  550.0	 5041.0	...
4056909	  809.8	  549.7	 5038.0	...
4056910	  809.9	  549.4	 5039.0	...
4056911	  809.8	  549.2	 5041.0	...
4056912	  809.4	  549.0	 5040.0	...
4056913	  808.6	  548.9	 5039.0	...
4056914	  807.6	  548.8	 5038.0	...
4056915	  806.3	  548.9	 5038.0	...
4056916	  805.0	  549.0	 5039.0	...
4056917	  803.5	  549.2	 5039.0	...
4056918	  802.4	  549.5	 5039.0	...
4056919	  801.6	  549.5	 5040.0	...
4056920	  801.1	  549.4	 5041.0	...
4056921	  800.3	  549.4	 5042.0	...
4056922	  799.6	  549.4	 5043.0	...
4056923	  799.2	  549.5	 5041.0	...
4056924	  799.0	  549.0	 5038.0	...
4056925	  799.0	  548.6	 5036.0	...
4056926	  798.9	  548.4	 5036.0	...
4056927	  798.9	  548.7	 5039.0	...
4056928	  799.0	  549.0	 5042.0	...
4056929	  798.9	  549.3	 5042.0	...
4056930	  798.8	  549.7	 5040.0	...
4056931	  798.6	  550.1	 5037.0	...
4056932	  798.5	  550.6	 5035.0	...
4056933	  798.2	  551.0	 5033.0	...
4056934	  798.0	  551.3	 5035.0	...
4056935	  797.9	  551.7	 5036.0	...
4056936	  798.0	  551.9	 5037.0	...
4056937	  798.1	  552.1	 5037.0	...
4056938	  798.3	  552.0	 5037.0	...
4056939	  798.5	  551.9	 5037.0	...
4056940	  798.6	  551.9	 5037.0	...
4056941	  798.6	  551.9	 5037.0	...
4056942	  798.6	  552.0	 5037.0	...
4056943	  798.7	  552.2	 5037.0	...
4056944	  798.9	  552.6	 5037.0	...
4056945	  799.1	  552.9	 5037.0	...
4056946	  799.3	  553.2	 5037.0	...
4056947	  799.3	  553.4	 5034.0	...
4056948	  799.4	  553.5	 5029.0	...
4056949	  799.5	  553.4	 5025.0	...
4056950	  799.6	  553.1	 5025.0	...
4056951	  799.7	  552.7	 5026.0	...
4056952	  799.7	  552.4	 5026.0	...
4056953	  799.7	  552.1	 5025.0	...
4056954	  799.7	  551.8	 5024.0	...
4056955	  799.6	  551.5	 5025.0	...
4056956	  799.8	  551.4	 5025.0	...
4056957	  800.0	  551.5	 5025.0	...
4056958	  800.1	  551.9	 5025.0	...
4056959	  800.2	  552.4	 5024.0	...
4056960	  800.2	  552.7	 5023.0	...
4056961	  800.1	  552.7	 5023.0	...
4056962	  800.0	  552.6	 5024.0	...
4056963	  799.9	  552.6	 5026.0	...
4056964	  799.8	  552.7	 5026.0	...
4056965	  799.8	  552.9	 5023.0	...
4056966	  799.9	  553.1	 5019.0	...
4056967	  799.9	  553.2	 5016.0	...
4056968	  799.7	  553.3	 5018.0	...
4056969	  799.4	  553.4	 5019.0	...
4056970	  799.2	  553.5	 5019.0	...
4056971	  799.2	  553.6	 5019.0	...
4056972	  799.2	  553.7	 5017.0	...
4056973	  799.1	  553.9	 5015.0	...
4056974	  799.0	  554.5	 5013.0	...
4056975	  798.9	  555.2	 5013.0	...
4056976	  798.8	  555.8	 5014.0	...
4056977	  798.7	  556.0	 5016.0	...
4056978	  798.6	  556.0	 5017.0	...
4056979	  798.5	  555.9	 5018.0	...
4056980	  798.4	  555.8	 5019.0	...
4056981	  798.2	  555.8	 5019.0	...
4056982	  798.0	  556.0	 5017.0	...
4056983	  797.9	  556.4	 5014.0	...
4056984	  797.9	  556.3	 5011.0	...
4056985	  798.0	  555.9	 5009.0	...
4056986	  798.1	  555.5	 5009.0	...
4056987	  798.2	  555.4	 5011.0	...
4056988	  798.1	  555.3	 5013.0	...
4056989	  798.0	  555.2	 5014.0	...
4056990	  798.1	  555.5	 5014.0	...
4056991	  798.4	  555.9	 5013.0	...
4056992	  798.6	  556.1	 5011.0	...
4056993	  798.5	  555.7	 5008.0	...
4056994	  798.3	  555.4	 5007.0	...
4056995	  798.3	  555.4	 5007.0	...
4056996	  798.2	  555.4	 5009.0	...
4056997	  798.0	  555.3	 5010.0	...
4056998	  797.7	  555.5	 5011.0	...
4056999	  797.3	  555.7	 5009.0	...
4057000	  797.2	  555.9	 5007.0	...
4057001	  797.3	  556.0	 5005.0	...
4057002	  797.6	  556.0	 5005.0	...
4057003	  798.0	  555.9	 5005.0	...
4057004	  798.2	  555.9	 5005.0	...
4057005	  798.1	  555.9	 5004.0	...
4057006	  798.2	  555.9	 5005.0	...
4057007	  798.3	  555.8	 5006.0	...
4057008	  798.4	  555.8	 5007.0	...
4057009	  798.3	  555.7	 5007.0	...
4057010	  798.2	  555.8	 5007.0	...
4057011	  798.0	  555.8	 5004.0	...
4057012	  797.8	  555.9	 5002.0	...
4057013	  797.8	  555.9	 5000.0	...
4057014	  798.0	  555.9	 5000.0	...
4057015	  798.3	  555.9	 4999.0	...
4057016	  798.8	  555.9	 4999.0	...
4057017	  799.0	  556.0	 4999.0	...
4057018	  799.2	  556.0	 4998.0	...
4057019	  799.1	  555.9	 4998.0	...
4057020	  798.8	  555.9	 4997.0	...
4057021	  798.6	  555.9	 4997.0	...
4057022	  798.5	  555.9	 4997.0	...
4057023	  798.2	  555.9	 4996.0	...
4057024	  798.0	  555.9	 4997.0	...
4057025	  798.0	  555.8	 4998.0	...
4057026	  798.2	  555.8	 4998.0	...
4057027	  798.5	  555.8	 4996.0	...
4057028	  798.6	  555.7	 4994.0	...
4057029	  798.9	  555.8	 4993.0	...
4057030	  799.2	  556.0	 4991.0	...
4057031	  799.3	  556.1	 4991.0	...
4057032	  799.2	  556.1	 4990.0	...
4057033	  799.0	  556.1	 4989.0	...
4057034	  798.7	  556.1	 4988.0	...
4057035	  798.5	  556.0	 4987.0	...
4057036	  798.2	  556.0	 4986.0	...
4057037	  798.1	  555.9	 4985.0	...
4057038	  798.0	  555.8	 4984.0	...
4057039	  797.9	  555.9	 4982.0	...
4057040	  797.7	  556.2	 4980.0	...
4057041	  797.6	  556.4	 4977.0	...
4057042	  797.7	  556.3	 4973.0	...
4057043	  797.8	  556.3	 4970.0	...
4057044	  797.8	  556.6	 4968.0	...
4057045	  797.7	  556.9	 4968.0	...
4057046	  797.4	  557.3	 4969.0	...
4057047	  797.3	  557.5	 4971.0	...
4057048	  797.3	  557.7	 4974.0	...
4057049	  797.4	  557.9	 4974.0	...
4057050	  797.6	  558.1	 4971.0	...
4057051	  797.6	  558.0	 4968.0	...
4057052	  797.6	  557.9	 4966.0	...
4057053	  797.5	  558.0	 4963.0	...
4057054	  797.5	  558.3	 4960.0	...
4057055	  797.5	  558.4	 4957.0	...
MSG	4057056 0000 _ Number On
4057056	  797.6	  558.3	 4956.0	...
4057057	  797.9	  558.3	 4955.0	...
4057058	  798.0	  558.4	 4954.0	...
4057059	  798.0	  558.5	 4954.0	...
4057060	  797.8	  558.7	 4953.0	...
4057061	  797.9	  558.8	 4953.0	...
4057062	  798.1	  559.1	 4952.0	...
4057063	  798.3	  559.3	 4950.0	...
4057064	  798.3	  559.6	 4947.0	...
4057065	  798.2	  559.4	 4944.0	...
4057066	  798.3	  559.4	 4944.0	...
4057067	  798.4	  559.5	 4943.0	...
4057068	  798.4	  559.7	 4943.0	...
4057069	  798.2	  560.0	 4939.0	...
4057070	  798.0	  560.3	 4936.0	...
4057071	  797.9	  560.6	 4936.0	...
4057072	  797.9	  560.7	 4938.0	...
4057073	  798.0	  560.7	 4942.0	...
4057074	  798.1	  560.7	 4943.0	...
4057075	  798.2	  560.8	 4944.0	...
4057076	  798.3	  560.8	 4944.0	...
4057077	  798.5	  560.6	 4940.0	...
4057078	  798.5	  560.2	 4936.0	...
4057079	  798.8	  559.8	 4932.0	...
4057080	  798.9	  559.5	 4932.0	...
4057081	  799.1	  559.2	 4932.0	...
4057082	  799.1	  559.1	 4932.0	...
4057083	  799.2	  559.2	 4931.0	...
4057084	  799.3	  559.6	 4929.0	...
4057085	  799.3	  559.9	 4926.0	...
4057086	  799.2	  559.9	 4923.0	...
4057087	  799.2	  559.9	 4921.0	...
4057088	  799.2	  559.9	 4919.0	...
4057089	  799.3	  560.0	 4917.0	...
4057090	  799.5	  560.1	 4916.0	...
4057091	  799.5	  560.2	 4916.0	...
4057092	  799.7	  560.1	 4915.0	...
4057093	  799.7	  559.9	 4915.0	...
4057094	  799.7	  559.7	 4915.0	...
4057095	  799.6	  559.6	 4915.0	...
4057096	  799.7	  559.5	 4915.0	...
4057097	  799.7	  559.5	 4915.0	...
4057098	  799.8	  559.7	 4913.0	...
4057099	  799.7	  559.9	 4911.0	...
4057100	  799.8	  559.9	 4909.0	...
4057101	  799.9	  559.8	 4908.0	...
4057102	  800.0	  560.0	 4907.0	...
4057103	  800.0	  560.3	 4908.0	...
4057104	  800.1	  561.0	 4910.0	...
4057105	  800.1	  561.4	 4911.0	...
4057106	  800.2	  561.9	 4911.0	...
4057107	  800.2	  562.1	 4911.0	...
4057108	  800.1	  562.1	 4909.0	...
4057109	  800.1	  562.0	 4907.0	...
4057110	  800.1	  561.8	 4905.0	...
4057111	  800.0	  561.7	 4904.0	...
4057112	  799.8	  561.8	 4904.0	...
4057113	  799.7	  562.0	 4903.0	...
4057114	  799.6	  562.5	 4902.0	...
4057115	  799.9	  562.7	 4900.0	...
4057116	  800.2	  562.7	 4899.0	...
4057117	  800.5	  562.5	 4899.0	...
4057118	  800.5	  562.3	 4898.0	...
4057119	  800.5	  562.5	 4897.0	...
4057120	  800.5	  562.6	 4897.0	...
4057121	  800.5	  562.7	 4898.0	...
4057122	  800.6	  562.7	 4899.0	...
4057123	  800.7	  562.6	 4899.0	...
4057124	  800.8	  562.6	 4897.0	...
4057125	  801.1	  562.5	 4895.0	...
4057126	  801.4	  562.6	 4894.0	...
4057127	  801.6	  562.8	 4893.0	...
4057128	  801.6	  563.1	 4891.0	...
4057129	  801.6	  563.4	 4889.0	...
4057130	  801.7	  563.6	 4888.0	...
4057131	  801.9	  563.7	 4888.0	...
4057132	  801.9	  563.8	 4885.0	...
4057133	  801.8	  563.5	 4882.0	...
4057134	  801.7	  563.1	 4880.0	...
4057135	  801.6	  562.7	 4881.0	...
4057136	  801.8	  562.6	 4881.0	...
4057137	  802.0	  562.7	 4880.0	...
4057138	  802.3	  562.7	 4880.0	...
4057139	  802.2	  562.8	 4879.0	...
4057140	  802.1	  562.7	 4875.0	...
4057141	  802.0	  562.7	 4871.0	...
4057142	  801.9	  562.8	 4869.0	...
4057143	  801.9	  562.9	 4869.0	...
4057144	  801.9	  563.0	 4868.0	...
4057145	  801.7	  563.1	 4868.0	...
4057146	  801.5	  563.2	 4868.0	...
4057147	  801.0	  563.3	 4868.0	...
4057148	  800.5	  563.5	 4868.0	...
4057149	  799.2	  563.8	 4868.0	...
4057150	  797.8	  563.8	 4868.0	...
4057151	  795.7	  563.9	 4867.0	...
4057152	  794.4	  563.9	 4867.0	...
4057153	  792.6	  564.0	 4867.0	...
4057154	  791.1	  564.0	 4867.0	...
4057155	  789.0	  563.6	 4866.0	...
4057156	  787.1	  563.1	 4864.0	...
4057157	  785.7	  562.6	 4861.0	...
4057158	  784.9	  562.2	 4859.0	...
4057159	  784.1	  561.9	 4857.0	...
4057160	  783.4	  561.6	 4858.0	...
4057161	  782.7	  561.0	 4858.0	...
4057162	  782.4	  560.4	 4859.0	...
4057163	  782.2	  559.6	 4858.0	...
4057164	  782.2	  559.5	 4858.0	...
4057165	  782.5	  559.4	 4858.0	...
4057166	  782.8	  559.3	 4858.0	...
4057167	  783.1	  559.2	 4857.0	...
4057168	  783.1	  559.3	 4857.0	...
4057169	  783.5	  559.4	 4856.0	...
4057170	  783.8	  559.7	 4854.0	...
4057171	  784.8	  559.8	 4852.0	...
4057172	  785.6	  560.0	 4852.0	...
4057173	  786.7	  560.5	 4850.0	...
4057174	  787.3	  560.9	 4848.0	...
4057175	  787.8	  561.6	 4845.0	...
4057176	  788.2	  561.9	 4844.0	...
4057177	  788.5	  562.2	 4843.0	...
4057178	  788.7	  562.2	 4843.0	...
4057179	  788.8	  562.1	 4843.0	...
4057180	  788.6	  562.2	 4842.0	...
4057181	  788.6	  562.2	 4840.0	...
4057182	  788.6	  562.3	 4838.0	...
4057183	  788.5	  562.3	 4837.0	...
4057184	  788.5	  562.3	 4836.0	...
4057185	  788.4	  562.4	 4834.0	...
4057186	  788.4	  562.4	 4833.0	...
4057187	  788.4	  562.5	 4837.0	...
4057188	  788.4	  562.7	 4840.0	...
4057189	  788.3	  562.9	 4840.0	...
4057190	  788.2	  563.0	 4837.0	...
4057191	  788.1	  562.9	 4835.0	...
4057192	  788.2	  562.6	 4834.0	...
4057193	  788.4	  562.4	 4834.0	...
4057194	  788.5	  562.4	 4834.0	...
4057195	  788.3	  562.8	 4831.0	...
4057196	  788.4	  563.2	 4829.0	...
4057197	  788.7	  563.6	 4826.0	...
4057198	  788.8	  563.7	 4826.0	...
4057199	  788.8	  563.9	 4826.0	...
4057200	  788.6	  564.1	 4828.0	...
4057201	  788.5	  564.1	 4829.0	...
4057202	  788.5	  564.2	 4831.0	...
4057203	  788.6	  564.4	 4830.0	...
4057204	  788.6	  564.4	 4829.0	...
4057205	  788.4	  564.3	 4830.0	...
4057206	  788.4	  564.2	 4831.0	...
4057207	  788.3	  564.2	 4832.0	...
4057208	  788.3	  564.2	 4831.0	...
4057209	  788.3	  564.2	 4830.0	...
4057210	  788.4	  564.2	 4828.0	...
4057211	  788.6	  564.2	 4827.0	...
4057212	  788.7	  564.2	 4827.0	...
4057213	  788.8	  564.2	 4826.0	...
4057214	  788.8	  564.2	 4824.0	...
4057215	  788.8	  564.4	 4824.0	...
4057216	  789.1	  564.7	 4825.0	...
4057217	  789.3	  565.0	 4824.0	...
4057218	  789.7	  565.2	 4822.0	...
4057219	  789.8	  565.4	 4819.0	...
4057220	  789.9	  565.6	 4819.0	...
4057221	  789.8	  565.5	 4818.0	...
4057222	  789.4	  565.4	 4818.0	...
4057223	  789.1	  565.5	 4818.0	...
4057224	  788.8	  565.8	 4819.0	...
4057225	  788.9	  565.9	 4822.0	...
4057226	  788.8	  565.9	 4825.0	...
4057227	  788.5	  565.8	 4827.0	...
4057228	  788.2	  565.8	 4827.0	...
4057229	  788.3	  565.8	 4827.0	...
4057230	  788.5	  565.8	 4828.0	...
4057231	  788.8	  565.8	 4829.0	...
4057232	  788.8	  566.1	 4831.0	...
4057233	  788.9	  566.7	 4827.0	...
4057234	  789.1	  567.3	 4824.0	...
4057235	  789.2	  567.2	 4823.0	...
4057236	  789.2	  566.8	 4825.0	...
4057237	  789.2	  566.7	 4822.0	...
4057238	  789.2	  566.8	 4818.0	...
4057239	  789.1	  567.0	 4813.0	...
4057240	  789.0	  566.6	 4813.0	...
4057241	  788.9	  566.3	 4811.0	...
4057242	  788.7	  565.9	 4810.0	...
4057243	  788.5	  565.7	 4808.0	...
4057244	  788.6	  565.4	 4808.0	...
4057245	  788.9	  565.1	 4807.0	...
4057246	  789.3	  565.1	 4808.0	...
4057247	  789.3	  565.1	 4808.0	...
4057248	  789.6	  565.1	 4810.0	...
4057249	  789.7	  565.3	 4812.0	...
4057250	  789.8	  565.5	 4814.0	...
4057251	  789.9	  565.8	 4814.0	...
4057252	  789.9	  565.8	 4816.0	...
4057253	  790.0	  565.9	 4818.0	...
4057254	  789.7	  565.9	 4820.0	...
4057255	  789.4	  565.9	 4820.0	...
4057256	  789.2	  565.8	 4819.0	...
4057257	  789.3	  565.5	 4818.0	...
4057258	  789.4	  565.4	 4817.0	...
4057259	  789.6	  565.3	 4816.0	...
4057260	  789.8	  565.3	 4817.0	...
4057261	  790.0	  565.3	 4817.0	...
4057262	  789.9	  565.3	 4818.0	...
4057263	  789.8	  565.4	 4819.0	...
4057264	  789.7	  565.6	 4820.0	...
4057265	  789.7	  565.8	 4820.0	...
4057266	  789.6	  565.9	 4819.0	...
4057267	  789.5	  565.8	 4818.0	...
4057268	  789.7	  565.7	 4818.0	...
4057269	  790.0	  565.6	 4819.0	...
4057270	  790.2	  565.5	 4821.0	...
4057271	  790.1	  565.1	 4822.0	...
4057272	  789.9	  564.7	 4822.0	...
4057273	  789.8	  564.4	 4821.0	...
4057274	  789.8	  564.8	 4821.0	...
4057275	  789.7	  565.2	 4821.0	...
4057276	  789.6	  565.6	 4823.0	...
4057277	  789.6	  565.5	 4825.0	...
4057278	  789.7	  565.8	 4826.0	...
4057279	  789.9	  566.1	 4823.0	...
4057280	  790.1	  566.4	 4821.0	...
4057281	  790.2	  566.4	 4820.0	...
4057282	  790.2	  566.4	 4820.0	...
4057283	  790.2	  566.4	 4819.0	...
4057284	  790.1	  566.2	 4817.0	...
4057285	  790.0	  566.0	 4818.0	...
4057286	  789.9	  565.8	 4820.0	...
4057287	  789.9	  565.9	 4822.0	...
4057288	  789.8	  565.9	 4821.0	...
4057289	  789.7	  565.9	 4821.0	...
4057290	  789.6	  566.2	 4820.0	...
4057291	  789.6	  566.5	 4819.0	...
4057292	  789.7	  566.5	 4819.0	...
4057293	  789.8	  566.2	 4819.0	...
4057294	  789.9	  565.8	 4818.0	...
4057295	  789.9	  566.0	 4817.0	...
4057296	  790.0	  566.2	 4815.0	...
4057297	  789.9	  566.5	 4815.0	...
4057298	  789.9	  566.4	 4815.0	...
4057299	  789.8	  566.4	 4816.0	...
4057300	  789.9	  566.4	 4819.0	...
4057301	  790.0	  566.5	 4822.0	...
4057302	  790.0	  566.6	 4824.0	...
4057303	  789.9	  566.9	 4823.0	...
4057304	  789.9	  567.2	 4823.0	...
4057305	  790.0	  567.4	 4823.0	...
4057306	  789.9	  567.5	 4823.0	...
4057307	  789.9	  567.5	 4823.0	...
4057308	  789.8	  567.5	 4825.0	...
4057309	  789.9	  567.4	 4826.0	...
4057310	  789.8	  567.0	 4827.0	...
4057311	  789.8	  566.6	 4827.0	...
4057312	  789.7	  566.4	 4826.0	...
4057313	  789.7	  566.6	 4826.0	...
4057314	  789.6	  567.1	 4826.0	...
4057315	  789.6	  567.5	 4826.0	...
4057316	  789.6	  567.7	 4826.0	...
4057317	  789.7	  567.6	 4825.0	...
4057318	  789.7	  567.5	 4825.0	...
4057319	  789.5	  567.5	 4825.0	...
4057320	  789.4	  567.6	 4825.0	...
4057321	  789.2	  567.7	 4825.0	...
4057322	  789.2	  567.8	 4828.0	...
4057323	  789.1	  567.8	 4830.0	...
4057324	  789.0	  567.8	 4832.0	...
4057325	  789.0	  567.8	 4832.0	...
4057326	  789.1	  567.7	 4831.0	...
4057327	  789.1	  567.6	 4831.0	...
4057328	  789.2	  567.8	 4829.0	...
4057329	  789.2	  568.0	 4829.0	...
4057330	  789.2	  568.0	 4828.0	...
4057331	  789.2	  567.8	 4828.0	...
4057332	  789.2	  567.5	 4829.0	...
4057333	  789.3	  567.6	 4828.0	...
4057334	  789.5	  567.7	 4828.0	...
4057335	  789.6	  567.8	 4828.0	...
4057336	  789.7	  567.8	 4828.0	...
4057337	  789.8	  567.8	 4832.0	...
4057338	  789.9	  567.9	 4836.0	...
4057339	  790.0	  567.9	 4839.0	...
4057340	  790.2	  567.9	 4838.0	...
4057341	  790.3	  568.1	 4837.0	...
4057342	  790.3	  568.2	 4837.0	...
4057343	  790.2	  568.4	 4836.0	...
4057344	  790.1	  568.1	 4837.0	...
4057345	  790.2	  567.5	 4838.0	...
4057346	  790.2	  567.0	 4838.0	...
4057347	  790.3	  566.7	 4838.0	...
4057348	  790.2	  566.8	 4837.0	...
4057349	  790.3	  566.8	 4836.0	...
4057350	  790.4	  566.8	 4834.0	...
4057351	  790.5	  566.7	 4831.0	...
4057352	  790.4	  566.5	 4831.0	...
4057353	  790.2	  566.7	 4833.0	...
4057354	  790.1	  567.1	 4835.0	...
4057355	  790.3	  567.5	 4834.0	...
4057356	  790.6	  567.5	 4833.0	...
4057357	  791.0	  567.7	 4833.0	...
4057358	  791.1	  567.8	 4833.0	...
4057359	  791.2	  568.0	 4834.0	...
4057360	  791.2	  568.1	 4836.0	...
4057361	  791.2	  568.1	 4836.0	...
4057362	  791.2	  568.2	 4837.0	...
4057363	  791.3	  568.2	 4838.0	...
4057364	  791.2	  567.7	 4839.0	...
4057365	  791.1	  567.1	 4839.0	...
4057366	  791.1	  566.2	 4838.0	...
4057367	  791.1	  565.8	 4837.0	...
4057368	  791.6	  565.5	 4836.0	...
MSG	4057369 0000 _ Number Off
4057369	  792.6	  564.7	 4836.0	...
EFIX R   4056907	4057369	463	  794.6	  560.8	   4905
SSACC R  4057370
4057370	  793.8	  563.8	 4835.0	...
4057371	  794.9	  562.8	 4835.0	...
4057372	  796.4	  561.6	 4836.0	...
4057373	  798.0	  560.0	 4838.0	...
4057374	  800.0	  557.9	 4840.0	...
4057375	  801.9	  556.6	 4841.0	...
4057376	  803.6	  555.4	 4841.0	...
4057377	  804.9	  554.5	 4841.0	...
ESACC R  4057370	4057377	8	  793.8	  563.8	  804.9	  554.5	   0.31	     42
SFIX R   4057378
4057378	  806.1	  553.2	 4841.0	...
4057379	  807.0	  552.2	 4841.0	...
4057380	  807.5	  551.6	 4841.0	...
4057381	  807.6	  551.7	 4839.0	...
4057382	  807.3	  551.8	 4837.0	...
4057383	  806.9	  551.8	 4836.0	...
4057384	  806.4	  551.8	 4836.0	...
4057385	  805.7	  551.7	 4837.0	...
4057386	  804.7	  551.7	 4840.0	...
4057387	  803.8	  551.7	 4841.0	...
4057388	  803.3	  551.4	 4842.0	...
4057389	  803.2	  550.9	 4842.0	...
4057390	  802.6	  550.4	 4842.0	...
4057391	  802.0	  550.2	 4842.0	...
4057392	  801.5	  550.1	 4842.0	...
4057393	  801.4	  550.1	 4843.0	...
4057394	  801.4	  550.0	 4843.0	...
4057395	  801.4	  550.0	 4842.0	...
4057396	  801.5	  550.0	 4843.0	...
4057397	  801.3	  550.1	 4844.0	...
4057398	  801.1	  550.5	 4846.0	...
4057399	  800.8	  550.9	 4847.0	...
4057400	  800.9	  551.4	 4848.0	...
4057401	  800.6	  551.8	 4848.0	...
4057402	  800.3	  552.2	 4845.0	...
4057403	  800.0	  552.9	 4844.0	...
4057404	  800.0	  553.4	 4842.0	...
4057405	  800.0	  554.0	 4843.0	...
4057406	  800.1	  554.5	 4843.0	...
4057407	  800.1	  554.9	 4842.0	...
4057408	  800.4	  555.2	 4841.0	...
4057409	  800.7	  555.2	 4841.0	...
4057410	  800.7	  555.4	 4844.0	...
4057411	  800.5	  555.6	 4847.0	...
4057412	  800.4	  555.8	 4851.0	...
4057413	  800.6	  555.8	 4851.0	...
4057414	  800.8	  555.9	 4851.0	...
4057415	  800.9	  556.1	 4852.0	...
4057416	  801.1	  556.3	 4853.0	...
4057417	  801.0	  556.5	 4854.0	...
4057418	  800.9	  556.5	 4854.0	...
4057419	  800.8	  556.5	 4853.0	...
4057420	  800.9	  556.3	 4851.0	...
4057421	  801.0	  556.0	 4850.0	...
4057422	  801.2	  555.7	 4850.0	...
4057423	  801.4	  555.7	 4851.0	...
4057424	  801.5	  555.7	 4853.0	...
4057425	  801.5	  555.5	 4855.0	...
4057426	  801.5	  555.4	 4856.0	...
4057427	  801.7	  555.2	 4854.0	...
4057428	  802.0	  555.2	 4853.0	...
4057429	  802.1	  555.2	 4852.0	...
4057430	  802.1	  555.3	 4852.0	...
4057431	  802.1	  555.3	 4852.0	...
4057432	  802.1	  555.4	 4852.0	...
4057433	  801.9	  555.5	 4854.0	...
4057434	  801.7	  555.5	 4855.0	...
4057435	  801.6	  555.5	 4857.0	...
4057436	  801.6	  555.5	 4857.0	...
4057437	  801.4	  555.6	 4857.0	...
4057438	  801.2	  555.6	 4857.0	...
4057439	  801.0	  555.9	 4857.0	...
4057440	  801.0	  556.3	 4858.0	...
4057441	  801.1	  556.7	 4861.0	...
4057442	  801.0	  556.9	 4864.0	...
4057443	  801.1	  556.9	 4867.0	...
4057444	  801.2	  556.9	 4869.0	...
4057445	  801.2	  556.9	 4870.0	...
4057446	  801.0	  557.0	 4873.0	...
4057447	  800.9	  557.3	 4875.0	...
4057448	  800.9	  557.6	 4878.0	...
4057449	  800.7	  557.6	 4880.0	...
4057450	  800.4	  557.2	 4882.0	...
4057451	  800.1	  556.8	 4881.0	...
4057452	  800.1	  556.8	 4881.0	...
4057453	  800.3	  557.1	 4882.0	...
4057454	  800.7	  557.5	 4883.0	...
4057455	  800.9	  557.6	 4883.0	...
4057456	  801.0	  557.5	 4884.0	...
4057457	  801.1	  556.9	 4883.0	...
4057458	  801.3	  556.4	 4883.0	...
4057459	  801.5	  556.0	 4883.0	...
4057460	  801.9	  556.2	 4883.0	...
4057461	  802.1	  556.3	 4883.0	...
4057462	  802.1	  556.5	 4883.0	...
4057463	  802.0	  556.5	 4882.0	...
4057464	  802.0	  556.5	 4881.0	...
4057465	  802.0	  556.3	 4880.0	...
4057466	  801.9	  555.9	 4881.0	...
4057467	  801.8	  555.6	 4883.0	...
4057468	  801.7	  555.4	 4884.0	...
4057469	  801.7	  555.5	 4887.0	...
4057470	  801.5	  555.5	 4887.0	...
4057471	  801.2	  555.4	 4886.0	...
4057472	  801.0	  555.3	 4884.0	...
4057473	  801.0	  555.0	 4881.0	...
4057474	  801.0	  554.9	 4882.0	...
4057475	  801.0	  554.7	 4884.0	...
4057476	  801.1	  554.7	 4885.0	...
4057477	  801.2	  554.8	 4885.0	...
4057478	  801.3	  555.0	 4884.0	...
4057479	  801.2	  555.2	 4885.0	...
4057480	  801.1	  555.4	 4886.0	...
4057481	  801.0	  555.4	 4889.0	...
4057482	  801.0	  555.5	 4891.0	...
4057483	  801.0	  555.6	 4893.0	...
4057484	  800.9	  555.6	 4896.0	...
4057485	  800.8	  555.3	 4898.0	...
4057486	  800.6	  555.1	 4900.0	...
4057487	  800.5	  554.8	 4899.0	...
4057488	  800.3	  554.8	 4898.0	...
4057489	  800.2	  554.8	 4899.0	...
4057490	  800.5	  554.7	 4900.0	...
4057491	  800.9	  554.7	 4902.0	...
4057492	  801.3	  554.6	 4902.0	...
4057493	  801.5	  554.7	 4903.0	...
4057494	  801.7	  554.8	 4904.0	...
4057495	  802.0	  555.0	 4905.0	...
4057496	  802.0	  555.0	 4907.0	...
4057497	  802.0	  555.0	 4907.0	...
4057498	  801.9	  554.9	 4907.0	...
4057499	  801.7	  554.5	 4907.0	...
4057500	  801.6	  554.2	 4908.0	...
4057501	  801.5	  553.9	 4910.0	...
4057502	  801.6	  554.0	 4912.0	...
4057503	  801.7	  554.1	 4913.0	...
4057504	  801.9	  554.2	 4912.0	...
4057505	  801.7	  554.7	 4911.0	...
4057506	  801.4	  555.1	 4910.0	...
4057507	  801.4	  555.5	 4910.0	...
4057508	  801.5	  555.7	 4910.0	...
4057509	  801.7	  555.9	 4910.0	...
4057510	  801.7	  555.9	 4910.0	...
4057511	  801.5	  555.8	 4910.0	...
4057512	  801.4	  555.6	 4910.0	...
4057513	  801.2	  555.5	 4910.0	...
4057514	  801.1	  555.4	 4910.0	...
4057515	  801.1	  555.4	 4910.0	...
4057516	  801.1	  555.5	 4910.0	...
4057517	  801.2	  555.6	 4912.0	...
4057518	  801.2	  555.7	 4914.0	...
4057519	  801.2	  555.8	 4917.0	...
4057520	  801.2	  555.7	 4919.0	...
4057521	  801.1	  555.7	 4920.0	...
4057522	  801.2	  555.7	 4920.0	...
4057523	  801.2	  555.8	 4920.0	...
4057524	  801.4	  555.9	 4919.0	...
4057525	  801.5	  556.0	 4918.0	...
4057526	  801.6	  556.1	 4917.0	...
4057527	  801.8	  556.1	 4917.0	...
4057528	  801.9	  556.1	 4918.0	...
4057529	  801.9	  556.0	 4919.0	...
4057530	  801.9	  555.9	 4919.0	...
4057531	  801.9	  555.8	 4918.0	...
4057532	  801.9	  555.7	 4919.0	...
4057533	  801.7	  555.7	 4920.0	...
4057534	  801.5	  555.7	 4920.0	...
4057535	  801.3	  555.8	 4920.0	...
4057536	  801.2	  555.8	 4919.0	...
4057537	  801.2	  555.8	 4919.0	...
4057538	  801.2	  555.7	 4919.0	...
4057539	  801.3	  555.6	 4919.0	...
4057540	  801.3	  555.7	 4920.0	...
4057541	  801.3	  555.9	 4921.0	...
4057542	  801.3	  556.0	 4922.0	...
4057543	  801.3	  556.1	 4923.0	...
4057544	  801.3	  556.2	 4922.0	...
4057545	  801.1	  556.2	 4921.0	...
4057546	  801.0	  556.3	 4921.0	...
4057547	  800.8	  556.4	 4921.0	...
4057548	  800.4	  556.5	 4922.0	...
4057549	  800.1	  556.7	 4922.0	...
4057550	  800.0	  556.9	 4924.0	...
4057551	  800.0	  557.0	 4925.0	...
4057552	  800.1	  557.1	 4926.0	...
4057553	  800.1	  557.1	 4926.0	...
4057554	  800.2	  557.1	 4925.0	...
4057555	  800.1	  557.1	 4924.0	...
4057556	  799.9	  557.4	 4925.0	...
4057557	  799.7	  557.7	 4926.0	...
4057558	  799.5	  557.7	 4927.0	...
4057559	  799.7	  557.4	 4927.0	...
4057560	  799.9	  557.0	 4927.0	...
4057561	  800.2	  556.9	 4927.0	...
4057562	  800.3	  556.9	 4929.0	...
4057563	  800.3	  556.9	 4931.0	...
4057564	  800.4	  556.8	 4933.0	...
4057565	  800.4	  556.8	 4932.0	...
4057566	  800.4	  556.8	 4933.0	...
4057567	  800.2	  556.9	 4933.0	...
4057568	  800.1	  556.8	 4935.0	...
4057569	  800.0	  556.6	 4937.0	...
4057570	  800.0	  556.6	 4939.0	...
4057571	  800.0	  556.8	 4939.0	...
4057572	  800.1	  557.0	 4939.0	...
4057573	  800.0	  556.9	 4940.0	...
4057574	  799.9	  556.8	 4940.0	...
4057575	  799.9	  557.0	 4940.0	...
4057576	  800.0	  557.3	 4941.0	...
4057577	  800.1	  557.5	 4942.0	...
4057578	  800.2	  557.2	 4943.0	...
4057579	  800.2	  557.1	 4944.0	...
MSG	4057580 0000 _ Number On
4057580	  800.2	  557.1	 4944.0	...
4057581	  800.1	  557.3	 4944.0	...
4057582	  800.1	  557.4	 4944.0	...
4057583	  800.1	  557.4	 4944.0	...
4057584	  800.3	  557.4	 4943.0	...
4057585	  800.6	  557.4	 4942.0	...
4057586	  800.9	  557.6	 4939.0	...
4057587	  800.9	  557.8	 4936.0	...
4057588	  800.9	  558.0	 4935.0	...
4057589	  800.9	  558.3	 4937.0	...
4057590	  800.9	  558.6	 4938.0	...
4057591	  800.9	  558.9	 4939.0	...
4057592	  800.7	  558.9	 4939.0	...
4057593	  800.5	  559.2	 4939.0	...
4057594	  800.3	  559.4	 4939.0	...
4057595	  800.3	  559.8	 4939.0	...
4057596	  800.4	  559.8	 4939.0	...
4057597	  800.4	  559.8	 4939.0	...
4057598	  800.3	  559.7	 4939.0	...
4057599	  800.1	  559.7	 4939.0	...
4057600	  799.9	  559.3	 4938.0	...
4057601	  799.9	  558.9	 4938.0	...
4057602	  799.8	  558.7	 4942.0	...
4057603	  799.7	  558.8	 4945.0	...
4057604	  799.6	  558.7	 4949.0	...
4057605	  799.6	  558.5	 4950.0	...
4057606	  799.6	  558.5	 4950.0	...
4057607	  799.6	  558.6	 4949.0	...
4057608	  799.3	  558.8	 4948.0	...
4057609	  799.0	  558.8	 4946.0	...
4057610	  798.6	  558.8	 4947.0	...
4057611	  798.5	  558.8	 4948.0	...
4057612	  798.5	  558.8	 4948.0	...
4057613	  798.5	  559.0	 4948.0	...
4057614	  798.5	  559.1	 4949.0	...
4057615	  798.6	  559.2	 4950.0	...
4057616	  798.7	  559.3	 4952.0	...
4057617	  798.7	  559.3	 4955.0	...
4057618	  798.7	  559.3	 4959.0	...
4057619	  798.6	  559.3	 4961.0	...
4057620	  799.0	  559.3	 4964.0	...
4057621	  799.4	  559.2	 4965.0	...
4057622	  799.9	  559.1	 4967.0	...
4057623	  799.9	  559.0	 4967.0	...
4057624	  799.6	  558.9	 4967.0	...
4057625	  799.3	  558.8	 4969.0	...
4057626	  798.9	  558.8	 4970.0	...
4057627	  799.0	  558.9	 4973.0	...
4057628	  799.0	  558.9	 4973.0	...
4057629	  798.9	  558.9	 4973.0	...
4057630	  798.7	  558.7	 4973.0	...
4057631	  798.5	  558.7	 4973.0	...
4057632	  798.6	  558.6	 4972.0	...
4057633	  798.6	  558.7	 4971.0	...
4057634	  798.7	  558.8	 4970.0	...
4057635	  798.7	  558.6	 4972.0	...
4057636	  798.7	  558.3	 4974.0	...
4057637	  798.9	  558.0	 4976.0	...
4057638	  799.2	  557.9	 4976.0	...
4057639	  799.5	  557.9	 4976.0	...
4057640	  799.5	  558.4	 4975.0	...
4057641	  799.5	  558.9	 4976.0	...
4057642	  799.4	  559.3	 4977.0	...
4057643	  799.3	  559.3	 4978.0	...
4057644	  799.3	  559.2	 4978.0	...
4057645	  799.3	  559.3	 4978.0	...
4057646	  799.4	  559.3	 4979.0	...
4057647	  799.6	  559.3	 4979.0	...
4057648	  799.8	  559.3	 4979.0	...
4057649	  799.9	  559.3	 4980.0	...
4057650	  799.9	  559.3	 4980.0	...
4057651	  799.8	  559.2	 4979.0	...
4057652	  799.8	  559.0	 4978.0	...
4057653	  799.7	  558.8	 4977.0	...
4057654	  799.5	  558.7	 4976.0	...
4057655	  799.1	  558.7	 4976.0	...
4057656	  798.8	  558.8	 4979.0	...
4057657	  798.6	  558.7	 4982.0	...
4057658	  798.7	  558.6	 4984.0	...
4057659	  798.8	  558.7	 4983.0	...
4057660	  798.9	  558.8	 4982.0	...
4057661	  799.0	  559.0	 4981.0	...
4057662	  799.1	  559.2	 4981.0	...
4057663	  799.0	  559.4	 4980.0	...
4057664	  798.9	  559.5	 4983.0	...
4057665	  798.8	  559.6	 4986.0	...
4057666	  798.9	  559.4	 4989.0	...
4057667	  798.9	  559.2	 4989.0	...
4057668	  798.7	  559.1	 4990.0	...
4057669	  798.4	  559.0	 4990.0	...
4057670	  798.1	  558.8	 4990.0	...
4057671	  798.0	  558.6	 4990.0	...
4057672	  797.9	  558.8	 4989.0	...
4057673	  797.7	  559.0	 4990.0	...
4057674	  797.8	  559.2	 4992.0	...
4057675	  797.9	  559.1	 4995.0	...
4057676	  798.0	  558.9	 4996.0	...
4057677	  797.9	  558.8	 4997.0	...
4057678	  798.1	  558.8	 4997.0	...
4057679	  798.5	  558.9	 4998.0	...
4057680	  798.9	  559.0	 4999.0	...
4057681	  799.2	  559.2	 5000.0	...
4057682	  799.2	  559.3	 5000.0	...
4057683	  799.2	  559.1	 4999.0	...
4057684	  799.1	  558.9	 4999.0	...
4057685	  798.9	  558.7	 5001.0	...
4057686	  798.7	  558.5	 5003.0	...
4057687	  798.5	  558.4	 5005.0	...
4057688	  798.5	  558.2	 5004.0	...
4057689	  798.6	  558.2	 5002.0	...
4057690	  798.9	  558.1	 5003.0	...
4057691	  799.2	  558.1	 5004.0	...
4057692	  799.4	  558.3	 5006.0	...
4057693	  799.5	  558.6	 5006.0	...
4057694	  799.6	  559.1	 5007.0	...
4057695	  799.6	  559.2	 5010.0	...
4057696	  799.5	  559.4	 5012.0	...
4057697	  799.3	  559.4	 5013.0	...
4057698	  799.3	  559.4	 5011.0	...
4057699	  799.0	  559.4	 5012.0	...
4057700	  798.7	  559.5	 5015.0	...
4057701	  798.6	  559.5	 5019.0	...
4057702	  798.7	  559.5	 5019.0	...
4057703	  798.6	  559.3	 5017.0	...
4057704	  798.4	  559.2	 5015.0	...
4057705	  798.1	  559.0	 5013.0	...
4057706	  797.7	  559.0	 5017.0	...
4057707	  797.4	  558.9	 5020.0	...
4057708	  797.2	  558.9	 5021.0	...
4057709	  797.0	  558.9	 5020.0	...
4057710	  796.9	  558.9	 5018.0	...
4057711	  796.8	  558.9	 5017.0	...
4057712	  796.8	  558.9	 5016.0	...
4057713	  796.7	  559.0	 5015.0	...
4057714	  796.3	  559.2	 5017.0	...
4057715	  795.9	  559.3	 5020.0	...
4057716	  795.6	  559.4	 5022.0	...
4057717	  795.6	  559.4	 5019.0	...
4057718	  795.6	  559.4	 5016.0	...
4057719	  795.7	  559.3	 5015.0	...
4057720	  795.7	  559.2	 5017.0	...
4057721	  795.6	  559.1	 5018.0	...
4057722	  795.6	  559.0	 5018.0	...
4057723	  795.7	  558.8	 5019.0	...
4057724	  795.8	  558.7	 5020.0	...
4057725	  796.0	  558.6	 5022.0	...
4057726	  796.1	  558.7	 5022.0	...
4057727	  796.1	  558.8	 5023.0	...
4057728	  796.0	  558.7	 5022.0	...
4057729	  795.9	  558.6	 5022.0	...
4057730	  795.9	  558.5	 5023.0	...
4057731	  796.1	  558.7	 5025.0	...
4057732	  796.4	  558.9	 5026.0	...
4057733	  796.7	  559.0	 5025.0	...
4057734	  796.9	  558.9	 5021.0	...
4057735	  796.7	  559.1	 5018.0	...
4057736	  796.3	  559.3	 5016.0	...
4057737	  796.0	  559.5	 5016.0	...
4057738	  796.0	  559.4	 5017.0	...
4057739	  796.0	  559.3	 5018.0	...
4057740	  796.0	  559.2	 5019.0	...
4057741	  796.0	  559.2	 5019.0	...
4057742	  796.1	  559.2	 5019.0	...
4057743	  796.3	  559.1	 5020.0	...
4057744	  796.5	  559.0	 5021.0	...
4057745	  796.5	  558.9	 5022.0	...
4057746	  796.7	  558.8	 5022.0	...
4057747	  797.0	  558.6	 5022.0	...
4057748	  797.1	  558.5	 5024.0	...
4057749	  796.9	  558.5	 5025.0	...
4057750	  796.8	  558.5	 5027.0	...
4057751	  796.7	  558.3	 5026.0	...
4057752	  796.7	  558.1	 5026.0	...
4057753	  796.7	  557.9	 5026.0	...
4057754	  796.7	  557.9	 5026.0	...
4057755	  796.8	  557.9	 5028.0	...
4057756	  796.8	  557.9	 5028.0	...
4057757	  796.8	  557.8	 5027.0	...
4057758	  796.7	  557.7	 5026.0	...
4057759	  796.6	  557.4	 5026.0	...
4057760	  796.9	  557.2	 5026.0	...
4057761	  797.3	  557.0	 5028.0	...
4057762	  797.6	  556.8	 5029.0	...
4057763	  797.5	  556.7	 5028.0	...
4057764	  797.4	  556.4	 5026.0	...
4057765	  797.5	  556.1	 5025.0	...
4057766	  797.8	  556.0	 5025.0	...
4057767	  798.1	  556.0	 5025.0	...
4057768	  798.3	  556.1	 5025.0	...
4057769	  798.2	  556.1	 5026.0	...
4057770	  798.2	  556.2	 5026.0	...
4057771	  798.2	  556.2	 5026.0	...
4057772	  798.2	  556.3	 5026.0	...
4057773	  798.3	  556.5	 5026.0	...
4057774	  798.4	  556.6	 5026.0	...
4057775	  798.3	  556.6	 5026.0	...
4057776	  798.2	  556.6	 5026.0	...
4057777	  798.1	  556.5	 5028.0	...
4057778	  798.1	  556.3	 5030.0	...
4057779	  798.0	  556.1	 5030.0	...
4057780	  797.9	  556.0	 5027.0	...
4057781	  797.9	  556.1	 5024.0	...
4057782	  798.1	  556.3	 5023.0	...
4057783	  798.3	  556.4	 5024.0	...
4057784	  798.5	  556.6	 5027.0	...
4057785	  798.7	  556.7	 5029.0	...
4057786	  798.7	  557.0	 5027.0	...
4057787	  798.6	  557.2	 5024.0	...
4057788	  798.7	  557.1	 5023.0	...
4057789	  798.7	  556.6	 5024.0	...
4057790	  798.5	  556.2	 5025.0	...
4057791	  798.3	  556.5	 5026.0	...
4057792	  798.2	  557.0	 5028.0	...
4057793	  798.4	  557.7	 5029.0	...
4057794	  798.5	  558.0	 5031.0	...
4057795	  798.6	  558.2	 5032.0	...
4057796	  798.6	  558.5	 5033.0	...
4057797	  798.6	  558.6	 5034.0	...
4057798	  798.5	  558.7	 5034.0	...
4057799	  798.5	  558.6	 5034.0	...
4057800	  798.4	  558.5	 5034.0	...
4057801	  798.5	  558.6	 5035.0	...
4057802	  798.6	  558.7	 5036.0	...
4057803	  798.6	  558.7	 5038.0	...
4057804	  798.5	  558.6	 5039.0	...
4057805	  798.3	  558.5	 5039.0	...
4057806	  798.1	  558.5	 5039.0	...
4057807	  798.0	  558.6	 5039.0	...
4057808	  797.9	  558.6	 5039.0	...
4057809	  797.8	  558.6	 5039.0	...
4057810	  797.5	  558.7	 5039.0	...
4057811	  797.1	  558.4	 5041.0	...
4057812	  796.8	  558.2	 5042.0	...
4057813	  796.7	  557.8	 5043.0	...
4057814	  796.7	  557.7	 5044.0	...
4057815	  796.7	  557.6	 5044.0	...
4057816	  796.7	  557.8	 5044.0	...
4057817	  796.6	  558.0	 5046.0	...
4057818	  796.5	  558.1	 5047.0	...
4057819	  796.6	  558.0	 5048.0	...
4057820	  796.7	  557.9	 5047.0	...
4057821	  796.9	  557.9	 5046.0	...
4057822	  796.9	  558.0	 5046.0	...
4057823	  796.8	  557.8	 5045.0	...
4057824	  796.6	  557.5	 5044.0	...
4057825	  797.0	  556.9	 5043.0	...
4057826	  797.5	  556.7	 5042.0	...
4057827	  798.0	  556.5	 5044.0	...
4057828	  797.8	  556.6	 5046.0	...
4057829	  797.6	  556.7	 5048.0	...
4057830	  797.5	  556.8	 5048.0	...
4057831	  797.4	  556.8	 5047.0	...
4057832	  797.3	  556.7	 5046.0	...
4057833	  797.3	  556.5	 5045.0	...
4057834	  797.2	  556.5	 5044.0	...
4057835	  797.2	  556.5	 5045.0	...
4057836	  797.0	  556.6	 5047.0	...
4057837	  796.8	  556.6	 5048.0	...
4057838	  796.9	  556.6	 5048.0	...
4057839	  797.1	  556.6	 5047.0	...
4057840	  797.4	  556.5	 5047.0	...
4057841	  797.5	  556.5	 5046.0	...
4057842	  797.5	  556.5	 5046.0	...
4057843	  797.5	  556.7	 5047.0	...
4057844	  797.5	  556.8	 5049.0	...
4057845	  797.5	  557.1	 5050.0	...
4057846	  797.5	  557.3	 5050.0	...
4057847	  797.5	  557.4	 5052.0	...
4057848	  797.5	  557.5	 5053.0	...
4057849	  797.2	  557.6	 5054.0	...
4057850	  797.0	  557.8	 5054.0	...
4057851	  797.0	  557.7	 5054.0	...
4057852	  797.1	  557.5	 5054.0	...
4057853	  797.2	  557.4	 5053.0	...
4057854	  797.3	  557.4	 5052.0	...
4057855	  797.3	  557.5	 5052.0	...
4057856	  797.2	  557.4	 5053.0	...
4057857	  797.2	  557.4	 5054.0	...
4057858	  797.2	  557.3	 5055.0	...
4057859	  797.3	  557.3	 5056.0	...
4057860	  797.4	  557.4	 5057.0	...
4057861	  797.5	  557.5	 5057.0	...
4057862	  797.6	  557.6	 5057.0	...
4057863	  797.5	  557.6	 5057.0	...
4057864	  797.2	  557.3	 5056.0	...
4057865	  797.0	  557.1	 5056.0	...
4057866	  796.7	  556.9	 5056.0	...
4057867	  796.7	  556.8	 5057.0	...
4057868	  796.8	  556.7	 5057.0	...
4057869	  796.9	  556.8	 5057.0	...
4057870	  797.0	  556.9	 5060.0	...
4057871	  797.2	  557.0	 5064.0	...
4057872	  797.4	  557.2	 5066.0	...
4057873	  797.6	  557.3	 5065.0	...
4057874	  797.4	  557.4	 5063.0	...
4057875	  797.3	  557.4	 5063.0	...
4057876	  797.6	  557.3	 5066.0	...
4057877	  798.0	  557.1	 5069.0	...
4057878	  798.5	  556.8	 5071.0	...
4057879	  798.2	  556.6	 5071.0	...
4057880	  798.0	  556.5	 5071.0	...
4057881	  797.8	  556.4	 5070.0	...
4057882	  797.9	  556.4	 5071.0	...
4057883	  798.0	  556.3	 5071.0	...
4057884	  798.1	  556.3	 5072.0	...
MSG	4057885 0000 _ Number Off
4057885	  798.1	  556.4	 5072.0	...
4057886	  798.2	  556.4	 5072.0	...
4057887	  798.2	  556.5	 5075.0	...
4057888	  798.2	  556.5	 5076.0	...
4057889	  798.3	  556.5	 5078.0	...
4057890	  798.4	  556.5	 5078.0	...
4057891	  798.4	  556.8	 5077.0	...
4057892	  798.5	  557.0	 5076.0	...
4057893	  798.4	  557.1	 5075.0	...
4057894	  798.3	  556.9	 5076.0	...
4057895	  798.3	  556.6	 5076.0	...
4057896	  798.2	  556.4	 5077.0	...
4057897	  798.2	  556.4	 5077.0	...
4057898	  798.1	  556.5	 5077.0	...
4057899	  798.0	  556.4	 5076.0	...
4057900	  798.1	  556.2	 5074.0	...
4057901	  798.3	  556.0	 5073.0	...
4057902	  798.5	  556.0	 5073.0	...
4057903	  798.7	  556.0	 5072.0	...
4057904	  798.8	  555.9	 5072.0	...
4057905	  798.9	  555.8	 5075.0	...
4057906	  798.9	  555.8	 5080.0	...
4057907	  798.9	  555.8	 5085.0	...
4057908	  799.0	  555.9	 5085.0	...
4057909	  799.0	  555.9	 5085.0	...
4057910	  798.9	  556.0	 5085.0	...
4057911	  798.9	  556.0	 5085.0	...
4057912	  798.9	  556.1	 5083.0	...
4057913	  798.9	  556.1	 5082.0	...
4057914	  799.0	  556.3	 5082.0	...
4057915	  799.0	  556.4	 5082.0	...
4057916	  799.0	  556.5	 5083.0	...
4057917	  799.0	  556.3	 5083.0	...
4057918	  798.9	  556.2	 5083.0	...
4057919	  798.8	  556.3	 5082.0	...
4057920	  798.8	  556.4	 5082.0	...
4057921	  798.7	  556.5	 5082.0	...
4057922	  798.6	  556.4	 5082.0	...
4057923	  798.4	  556.4	 5083.0	...
4057924	  798.3	  556.4	 5084.0	...
4057925	  798.4	  556.4	 5084.0	...
4057926	  798.5	  556.4	 5085.0	...
4057927	  798.7	  556.5	 5084.0	...
4057928	  798.7	  556.6	 5084.0	...
4057929	  798.6	  556.7	 5084.0	...
4057930	  798.5	  556.7	 5084.0	...
4057931	  798.4	  556.5	 5084.0	...
4057932	  798.4	  556.3	 5084.0	...
4057933	  798.3	  555.9	 5083.0	...
4057934	  798.1	  555.8	 5083.0	...
4057935	  798.0	  555.7	 5083.0	...
4057936	  797.8	  555.7	 5082.0	...
4057937	  797.6	  555.7	 5082.0	...
4057938	  797.6	  555.7	 5082.0	...
4057939	  797.8	  555.6	 5082.0	...
4057940	  798.0	  555.5	 5081.0	...
4057941	  798.0	  555.5	 5083.0	...
4057942	  797.9	  555.5	 5084.0	...
4057943	  797.8	  555.9	 5087.0	...
4057944	  797.9	  556.2	 5088.0	...
4057945	  798.0	  556.5	 5089.0	...
4057946	  798.0	  556.7	 5089.0	...
4057947	  798.0	  556.9	 5091.0	...
4057948	  798.1	  557.0	 5093.0	...
4057949	  797.9	  557.0	 5096.0	...
4057950	  797.7	  557.0	 5096.0	...
4057951	  797.5	  557.1	 5096.0	...
4057952	  797.5	  557.2	 5095.0	...
4057953	  797.5	  557.2	 5095.0	...
4057954	  797.7	  557.1	 5097.0	...
4057955	  797.9	  556.9	 5099.0	...
4057956	  798.2	  556.7	 5101.0	...
4057957	  798.2	  556.6	 5102.0	...
4057958	  798.2	  556.5	 5103.0	...
4057959	  798.2	  556.4	 5103.0	...
4057960	  798.2	  556.5	 5101.0	...
4057961	  798.2	  556.6	 5099.0	...
4057962	  798.2	  556.8	 5100.0	...
4057963	  798.2	  556.9	 5101.0	...
4057964	  798.1	  556.7	 5101.0	...
4057965	  797.9	  556.5	 5102.0	...
4057966	  797.9	  556.3	 5106.0	...
4057967	  797.8	  556.3	 5109.0	...
4057968	  797.8	  556.3	 5110.0	...
4057969	  797.9	  556.4	 5107.0	...
4057970	  798.0	  556.5	 5104.0	...
4057971	  798.1	  556.6	 5103.0	...
4057972	  798.1	  556.6	 5104.0	...
4057973	  798.0	  556.7	 5106.0	...
4057974	  797.9	  556.7	 5108.0	...
4057975	  797.7	  556.9	 5108.0	...
4057976	  797.7	  557.0	 5107.0	...
4057977	  797.7	  557.2	 5107.0	...
4057978	  797.7	  557.2	 5107.0	...
4057979	  797.6	  557.2	 5106.0	...
4057980	  797.6	  557.2	 5106.0	...
4057981	  797.5	  557.2	 5106.0	...
4057982	  797.4	  557.2	 5106.0	...
4057983	  797.4	  557.3	 5105.0	...
4057984	  797.4	  557.2	 5105.0	...
4057985	  797.4	  557.1	 5104.0	...
4057986	  797.4	  556.9	 5104.0	...
4057987	  797.3	  556.8	 5104.0	...
4057988	  797.1	  556.8	 5105.0	...
4057989	  797.0	  556.7	 5106.0	...
4057990	  796.9	  556.8	 5104.0	...
4057991	  796.8	  556.8	 5103.0	...
4057992	  796.8	  556.8	 5103.0	...
4057993	  796.7	  556.8	 5105.0	...
4057994	  796.7	  556.7	 5106.0	...
4057995	  796.7	  556.6	 5107.0	...
4057996	  796.8	  556.9	 5107.0	...
4057997	  796.9	  557.3	 5108.0	...
4057998	  797.1	  557.7	 5110.0	...
4057999	  797.0	  557.5	 5111.0	...
4058000	  796.8	  557.4	 5111.0	...
4058001	  796.6	  557.3	 5111.0	...
4058002	  796.5	  557.3	 5112.0	...
4058003	  796.5	  557.3	 5112.0	...
4058004	  796.3	  557.3	 5113.0	...
4058005	  796.0	  557.0	 5115.0	...
4058006	  795.7	  556.7	 5117.0	...
4058007	  795.8	  556.7	 5119.0	...
4058008	  796.0	  556.9	 5119.0	...
4058009	  796.2	  557.0	 5117.0	...
4058010	  796.3	  556.9	 5115.0	...
4058011	  796.3	  556.8	 5114.0	...
4058012	  796.5	  556.8	 5115.0	...
4058013	  796.7	  556.9	 5115.0	...
4058014	  796.9	  557.0	 5116.0	...
4058015	  796.8	  557.0	 5118.0	...
4058016	  796.8	  557.0	 5120.0	...
4058017	  796.7	  557.1	 5121.0	...
4058018	  796.5	  557.1	 5120.0	...
4058019	  796.4	  557.2	 5120.0	...
4058020	  796.4	  557.2	 5122.0	...
4058021	  796.6	  557.2	 5124.0	...
4058022	  796.7	  557.0	 5125.0	...
4058023	  796.8	  556.9	 5125.0	...
4058024	  796.7	  556.8	 5124.0	...
4058025	  796.8	  556.8	 5125.0	...
4058026	  797.0	  557.2	 5125.0	...
4058027	  797.2	  557.6	 5126.0	...
4058028	  797.3	  558.0	 5127.0	...
4058029	  797.3	  558.0	 5127.0	...
4058030	  797.3	  558.1	 5127.0	...
4058031	  797.2	  558.1	 5126.0	...
4058032	  797.1	  558.1	 5125.0	...
4058033	  796.9	  558.1	 5126.0	...
4058034	  796.7	  557.9	 5127.0	...
4058035	  796.6	  557.8	 5128.0	...
4058036	  796.9	  557.7	 5126.0	...
4058037	  797.1	  557.4	 5125.0	...
4058038	  797.3	  557.1	 5124.0	...
4058039	  797.3	  556.9	 5126.0	...
4058040	  797.1	  556.9	 5127.0	...
4058041	  796.9	  556.9	 5128.0	...
4058042	  797.0	  557.2	 5127.0	...
4058043	  797.3	  557.5	 5126.0	...
4058044	  797.4	  557.8	 5125.0	...
4058045	  797.1	  557.8	 5124.0	...
4058046	  796.9	  557.7	 5125.0	...
4058047	  796.9	  557.7	 5126.0	...
4058048	  797.0	  557.7	 5128.0	...
4058049	  797.0	  557.7	 5128.0	...
4058050	  796.9	  557.4	 5129.0	...
4058051	  796.7	  557.1	 5131.0	...
4058052	  796.6	  557.0	 5133.0	...
4058053	  796.5	  557.1	 5133.0	...
4058054	  796.5	  557.3	 5132.0	...
4058055	  796.4	  557.3	 5131.0	...
4058056	  796.5	  557.3	 5132.0	...
4058057	  796.5	  557.2	 5133.0	...
4058058	  796.4	  557.3	 5133.0	...
4058059	  796.3	  557.4	 5131.0	...
4058060	  796.3	  557.5	 5129.0	...
4058061	  796.3	  557.4	 5127.0	...
4058062	  796.3	  557.3	 5126.0	...
4058063	  796.3	  557.2	 5126.0	...
4058064	  796.3	  557.2	 5126.0	...
4058065	  796.3	  557.2	 5127.0	...
4058066	  796.3	  557.4	 5129.0	...
4058067	  796.3	  557.5	 5130.0	...
4058068	  796.3	  557.3	 5130.0	...
4058069	  796.1	  557.0	 5129.0	...
4058070	  795.9	  556.8	 5129.0	...
4058071	  795.9	  557.1	 5128.0	...
4058072	  795.9	  557.4	 5128.0	...
4058073	  796.1	  558.0	 5129.0	...
4058074	  796.1	  558.2	 5131.0	...
4058075	  796.0	  558.5	 5132.0	...
4058076	  795.6	  558.4	 5133.0	...
4058077	  795.4	  558.3	 5133.0	...
4058078	  795.2	  558.2	 5133.0	...
4058079	  795.3	  558.3	 5133.0	...
4058080	  795.4	  558.2	 5133.0	...
4058081	  795.7	  558.4	 5134.0	...
4058082	  796.0	  558.5	 5135.0	...
4058083	  796.1	  558.6	 5137.0	...
4058084	  796.0	  558.6	 5138.0	...
4058085	  796.0	  558.6	 5141.0	...
MSG	4058086 0000 _ Number On
4058086	  796.1	  558.6	 5143.0	...
4058087	  796.2	  558.5	 5144.0	...
4058088	  796.2	  558.5	 5143.0	...
4058089	  796.2	  558.6	 5142.0	...
4058090	  796.3	  558.8	 5141.0	...
4058091	  796.3	  558.9	 5141.0	...
4058092	  796.1	  559.2	 5141.0	...
4058093	  795.8	  559.5	 5142.0	...
4058094	  795.5	  559.7	 5143.0	...
4058095	  795.4	  559.6	 5144.0	...
4058096	  795.4	  559.5	 5144.0	...
4058097	  795.4	  559.3	 5143.0	...
4058098	  795.3	  559.2	 5143.0	...
4058099	  795.3	  559.2	 5144.0	...
4058100	  795.2	  559.2	 5144.0	...
4058101	  795.2	  559.4	 5145.0	...
4058102	  795.2	  559.6	 5146.0	...
4058103	  795.4	  559.9	 5148.0	...
4058104	  795.4	  560.0	 5150.0	...
4058105	  795.5	  560.0	 5152.0	...
4058106	  795.5	  560.1	 5153.0	...
4058107	  795.5	  560.2	 5153.0	...
4058108	  795.5	  560.1	 5152.0	...
4058109	  795.4	  559.9	 5151.0	...
4058110	  795.3	  559.7	 5152.0	...
4058111	  795.2	  559.6	 5152.0	...
4058112	  795.0	  559.5	 5152.0	...
4058113	  795.1	  559.4	 5152.0	...
4058114	  795.0	  559.4	 5153.0	...
4058115	  794.8	  559.5	 5153.0	...
4058116	  794.6	  559.4	 5153.0	...
4058117	  794.5	  559.4	 5154.0	...
4058118	  794.4	  559.4	 5155.0	...
4058119	  794.3	  559.4	 5156.0	...
4058120	  794.5	  559.4	 5156.0	...
4058121	  794.7	  559.4	 5155.0	...
4058122	  795.0	  559.4	 5157.0	...
4058123	  795.0	  559.3	 5160.0	...
4058124	  795.1	  559.3	 5162.0	...
4058125	  795.1	  559.2	 5162.0	...
4058126	  795.2	  559.1	 5162.0	...
4058127	  795.2	  559.2	 5163.0	...
4058128	  795.1	  559.3	 5164.0	...
4058129	  795.0	  559.4	 5164.0	...
4058130	  794.9	  559.3	 5164.0	...
4058131	  794.9	  559.2	 5163.0	...
4058132	  795.1	  559.2	 5164.0	...
4058133	  795.4	  559.2	 5164.0	...
4058134	  795.3	  559.3	 5164.0	...
4058135	  795.1	  559.3	 5164.0	...
4058136	  794.8	  559.4	 5164.0	...
4058137	  794.9	  559.4	 5167.0	...
4058138	  794.9	  559.4	 5169.0	...
4058139	  794.9	  559.3	 5171.0	...
4058140	  795.0	  559.5	 5171.0	...
4058141	  795.1	  559.8	 5171.0	...
4058142	  795.1	  559.7	 5170.0	...
4058143	  795.1	  559.4	 5169.0	...
4058144	  795.1	  559.0	 5168.0	...
4058145	  795.0	  558.9	 5167.0	...
4058146	  794.9	  558.8	 5167.0	...
4058147	  794.6	  559.1	 5167.0	...
4058148	  794.2	  559.4	 5168.0	...
4058149	  793.8	  559.6	 5171.0	...
4058150	  793.9	  559.7	 5173.0	...
4058151	  794.0	  559.7	 5174.0	...
4058152	  794.2	  559.7	 5175.0	...
4058153	  794.5	  559.7	 5176.0	...
4058154	  794.6	  559.5	 5177.0	...
4058155	  794.6	  559.3	 5177.0	...
4058156	  794.5	  559.2	 5177.0	...
4058157	  794.4	  559.3	 5175.0	...
4058158	  794.3	  559.6	 5175.0	...
4058159	  794.3	  559.8	 5175.0	...
4058160	  794.3	  559.9	 5176.0	...
4058161	  794.3	  559.7	 5176.0	...
4058162	  794.4	  559.4	 5176.0	...
4058163	  794.5	  559.2	 5175.0	...
4058164	  794.4	  559.2	 5175.0	...
4058165	  794.3	  559.3	 5175.0	...
4058166	  794.1	  559.6	 5175.0	...
4058167	  794.1	  559.9	 5175.0	...
4058168	  794.1	  560.1	 5174.0	...
4058169	  794.2	  560.2	 5174.0	...
4058170	  794.2	  560.2	 5175.0	...
4058171	  794.3	  560.2	 5177.0	...
4058172	  794.4	  560.2	 5179.0	...
4058173	  794.4	  560.3	 5181.0	...
4058174	  794.4	  560.4	 5181.0	...
4058175	  794.4	  560.5	 5182.0	...
4058176	  794.3	  560.5	 5183.0	...
4058177	  794.4	  560.5	 5185.0	...
4058178	  794.4	  560.5	 5185.0	...
4058179	  794.4	  560.5	 5185.0	...
4058180	  794.4	  560.5	 5185.0	...
4058181	  794.4	  560.5	 5187.0	...
4058182	  794.4	  560.5	 5189.0	...
4058183	  794.4	  560.5	 5192.0	...
4058184	  794.3	  560.8	 5190.0	...
4058185	  794.2	  561.1	 5189.0	...
4058186	  794.1	  561.4	 5187.0	...
4058187	  794.1	  561.4	 5188.0	...
4058188	  794.1	  561.3	 5190.0	...
4058189	  794.3	  561.3	 5193.0	...
4058190	  794.6	  561.1	 5195.0	...
4058191	  794.7	  561.0	 5194.0	...
4058192	  794.5	  560.8	 5194.0	...
4058193	  794.2	  561.1	 5194.0	...
4058194	  794.1	  561.3	 5195.0	...
4058195	  794.0	  561.5	 5196.0	...
4058196	  794.0	  561.5	 5196.0	...
4058197	  794.2	  561.4	 5195.0	...
4058198	  794.3	  561.5	 5195.0	...
4058199	  794.2	  561.5	 5194.0	...
4058200	  794.0	  561.7	 5196.0	...
4058201	  794.1	  561.6	 5197.0	...
4058202	  794.3	  561.5	 5198.0	...
4058203	  794.6	  561.3	 5198.0	...
4058204	  794.7	  561.2	 5200.0	...
4058205	  794.8	  561.3	 5202.0	...
4058206	  794.6	  561.2	 5203.0	...
4058207	  794.6	  561.0	 5203.0	...
4058208	  794.6	  560.7	 5202.0	...
4058209	  794.7	  560.6	 5202.0	...
4058210	  794.7	  560.6	 5201.0	...
4058211	  794.8	  560.6	 5201.0	...
4058212	  794.7	  560.5	 5199.0	...
4058213	  794.6	  560.5	 5197.0	...
4058214	  794.4	  560.6	 5195.0	...
4058215	  794.3	  560.7	 5196.0	...
4058216	  794.2	  560.8	 5198.0	...
4058217	  794.1	  560.9	 5198.0	...
4058218	  794.1	  560.9	 5200.0	...
4058219	  794.1	  560.6	 5200.0	...
4058220	  794.1	  560.3	 5202.0	...
4058221	  794.2	  560.1	 5202.0	...
4058222	  794.2	  560.3	 5203.0	...
4058223	  794.3	  560.8	 5203.0	...
4058224	  794.4	  561.1	 5204.0	...
4058225	  794.5	  561.4	 5205.0	...
4058226	  794.7	  561.5	 5206.0	...
4058227	  795.0	  561.2	 5205.0	...
4058228	  795.2	  560.8	 5206.0	...
4058229	  795.5	  560.5	 5207.0	...
4058230	  795.6	  560.5	 5208.0	...
4058231	  795.8	  560.5	 5209.0	...
4058232	  796.0	  560.5	 5209.0	...
4058233	  796.0	  560.4	 5209.0	...
4058234	  795.8	  560.3	 5208.0	...
4058235	  795.9	  560.3	 5208.0	...
4058236	  796.1	  560.4	 5209.0	...
4058237	  796.1	  560.5	 5209.0	...
4058238	  795.8	  560.5	 5208.0	...
4058239	  795.5	  560.7	 5207.0	...
4058240	  795.5	  560.7	 5207.0	...
4058241	  795.6	  560.8	 5207.0	...
4058242	  795.8	  560.8	 5208.0	...
4058243	  796.0	  560.7	 5209.0	...
4058244	  795.9	  560.7	 5212.0	...
4058245	  795.9	  560.6	 5214.0	...
4058246	  795.8	  560.5	 5214.0	...
4058247	  795.6	  560.5	 5212.0	...
4058248	  795.5	  560.5	 5211.0	...
4058249	  795.6	  560.4	 5212.0	...
4058250	  795.8	  560.4	 5213.0	...
4058251	  796.0	  560.4	 5214.0	...
4058252	  796.1	  560.6	 5214.0	...
4058253	  796.2	  560.8	 5213.0	...
4058254	  796.3	  560.9	 5212.0	...
4058255	  796.2	  561.0	 5210.0	...
4058256	  796.1	  561.2	 5210.0	...
4058257	  796.0	  561.4	 5212.0	...
4058258	  796.0	  561.3	 5214.0	...
4058259	  795.9	  561.1	 5217.0	...
4058260	  795.8	  561.0	 5217.0	...
4058261	  795.8	  560.9	 5217.0	...
4058262	  795.7	  560.8	 5217.0	...
4058263	  795.7	  560.8	 5217.0	...
4058264	  795.7	  560.7	 5215.0	...
4058265	  795.5	  560.6	 5213.0	...
4058266	  795.5	  560.5	 5212.0	...
4058267	  795.2	  560.3	 5213.0	...
4058268	  795.0	  560.1	 5212.0	...
4058269	  794.8	  560.1	 5210.0	...
4058270	  794.9	  560.1	 5209.0	...
4058271	  794.9	  559.9	 5210.0	...
4058272	  795.0	  559.8	 5211.0	...
4058273	  795.1	  559.7	 5212.0	...
4058274	  794.9	  560.0	 5213.0	...
4058275	  794.7	  560.1	 5215.0	...
4058276	  794.5	  560.1	 5217.0	...
4058277	  794.6	  560.0	 5221.0	...
4058278	  794.7	  560.2	 5222.0	...
4058279	  794.9	  560.4	 5223.0	...
4058280	  795.0	  560.4	 5223.0	...
4058281	  794.9	  560.4	 5223.0	...
4058282	  794.8	  560.5	 5223.0	...
4058283	  794.7	  560.3	 5223.0	...
4058284	  794.7	  560.2	 5223.0	...
4058285	  794.6	  560.1	 5225.0	...
4058286	  794.4	  560.2	 5226.0	...
4058287	  794.2	  560.5	 5227.0	...
4058288	  793.9	  560.6	 5225.0	...
4058289	  793.8	  560.7	 5225.0	...
4058290	  793.9	  560.8	 5225.0	...
4058291	  794.0	  560.8	 5226.0	...
4058292	  794.2	  560.8	 5227.0	...
4058293	  794.2	  560.8	 5228.0	...
4058294	  794.2	  560.7	 5228.0	...
4058295	  794.2	  560.7	 5229.0	...
4058296	  794.1	  560.8	 5231.0	...
4058297	  793.9	  560.9	 5231.0	...
4058298	  793.8	  561.1	 5230.0	...
4058299	  793.8	  561.2	 5229.0	...
4058300	  793.8	  561.2	 5229.0	...
4058301	  793.9	  561.1	 5230.0	...
4058302	  794.1	  561.0	 5230.0	...
4058303	  794.2	  560.9	 5231.0	...
4058304	  794.2	  560.8	 5232.0	...
4058305	  794.2	  560.8	 5234.0	...
4058306	  794.2	  560.9	 5233.0	...
4058307	  794.2	  561.0	 5232.0	...
4058308	  794.0	  560.8	 5233.0	...
4058309	  793.9	  560.5	 5236.0	...
4058310	  793.8	  560.5	 5237.0	...
4058311	  793.9	  560.6	 5235.0	...
4058312	  794.0	  560.8	 5233.0	...
4058313	  794.1	  560.8	 5235.0	...
4058314	  794.1	  560.8	 5237.0	...
4058315	  794.1	  561.1	 5239.0	...
4058316	  794.2	  561.5	 5239.0	...
4058317	  794.1	  562.0	 5239.0	...
4058318	  793.9	  562.2	 5238.0	...
4058319	  793.6	  562.2	 5237.0	...
4058320	  793.4	  562.1	 5237.0	...
4058321	  793.5	  561.9	 5238.0	...
4058322	  793.8	  561.7	 5240.0	...
4058323	  794.2	  561.7	 5242.0	...
4058324	  794.5	  561.7	 5241.0	...
4058325	  794.6	  561.8	 5241.0	...
4058326	  794.6	  561.6	 5240.0	...
4058327	  794.5	  561.4	 5240.0	...
4058328	  794.4	  561.4	 5242.0	...
4058329	  794.5	  561.6	 5244.0	...
4058330	  794.7	  561.8	 5245.0	...
4058331	  794.8	  561.8	 5244.0	...
4058332	  794.9	  561.9	 5245.0	...
4058333	  794.6	  562.1	 5243.0	...
4058334	  794.4	  562.3	 5242.0	...
4058335	  794.1	  562.4	 5242.0	...
4058336	  794.2	  562.4	 5244.0	...
4058337	  794.2	  562.6	 5245.0	...
4058338	  794.3	  562.6	 5245.0	...
4058339	  794.4	  562.6	 5245.0	...
4058340	  794.5	  562.6	 5244.0	...
4058341	  794.5	  562.6	 5243.0	...
4058342	  794.6	  562.5	 5243.0	...
4058343	  794.5	  562.4	 5243.0	...
4058344	  794.3	  562.3	 5243.0	...
4058345	  793.8	  562.3	 5244.0	...
4058346	  793.5	  562.3	 5245.0	...
4058347	  793.3	  562.4	 5247.0	...
4058348	  793.2	  562.5	 5247.0	...
4058349	  793.2	  562.6	 5247.0	...
4058350	  793.2	  562.6	 5246.0	...
4058351	  793.4	  562.6	 5244.0	...
4058352	  793.6	  562.6	 5242.0	...
4058353	  793.6	  562.7	 5241.0	...
4058354	  793.6	  562.7	 5242.0	...
4058355	  793.4	  562.8	 5243.0	...
4058356	  793.3	  562.8	 5244.0	...
4058357	  793.4	  562.9	 5244.0	...
4058358	  793.8	  563.1	 5243.0	...
4058359	  794.2	  563.2	 5243.0	...
4058360	  794.3	  563.1	 5242.0	...
4058361	  794.3	  563.0	 5245.0	...
4058362	  794.0	  563.0	 5247.0	...
4058363	  793.7	  563.2	 5250.0	...
4058364	  793.3	  563.3	 5250.0	...
4058365	  793.2	  563.2	 5249.0	...
4058366	  793.2	  563.0	 5248.0	...
4058367	  793.1	  562.7	 5247.0	...
4058368	  793.0	  562.7	 5248.0	...
4058369	  793.0	  562.9	 5250.0	...
4058370	  793.0	  563.1	 5251.0	...
4058371	  793.1	  563.4	 5250.0	...
4058372	  793.3	  563.2	 5250.0	...
4058373	  793.4	  562.8	 5250.0	...
4058374	  793.3	  562.5	 5250.0	...
4058375	  792.9	  562.6	 5251.0	...
4058376	  792.5	  562.7	 5251.0	...
4058377	  792.5	  562.6	 5253.0	...
4058378	  792.6	  562.6	 5256.0	...
4058379	  792.7	  562.6	 5258.0	...
4058380	  792.6	  562.7	 5260.0	...
4058381	  792.4	  562.8	 5262.0	...
4058382	  792.3	  562.9	 5262.0	...
4058383	  792.4	  562.9	 5261.0	...
4058384	  792.5	  563.0	 5259.0	...
4058385	  792.5	  563.0	 5257.0	...
4058386	  792.6	  563.2	 5254.0	...
4058387	  792.7	  563.3	 5253.0	...
4058388	  792.9	  563.4	 5253.0	...
4058389	  793.0	  563.7	 5254.0	...
4058390	  792.8	  564.0	 5256.0	...
4058391	  792.5	  563.9	 5257.0	...
4058392	  792.2	  563.6	 5257.0	...
4058393	  792.2	  563.2	 5257.0	...
4058394	  792.2	  562.9	 5258.0	...
4058395	  792.2	  562.2	 5259.0	...
4058396	  792.1	  561.2	 5260.0	...
4058397	  791.7	  560.5	 5259.0	...
4058398	  791.3	  559.7	 5257.0	...
4058399	  790.8	  558.7	 5256.0	...
MSG	4058400 0000 _ Number Off
4058400	  790.6	  557.0	 5257.0	...
4058401	  790.4	  555.4	 5259.0	...
4058402	  790.0	  554.0	 5260.0	...
4058403	  789.5	  552.6	 5258.0	...
4058404	  789.3	  551.2	 5255.0	...
4058405	  789.5	  549.8	 5253.0	...
4058406	  789.8	  549.1	 5253.0	...
4058407	  790.1	  548.4	 5253.0	...
4058408	  790.3	  548.1	 5254.0	...
4058409	  790.5	  547.7	 5255.0	...
4058410	  790.6	  547.8	 5256.0	...
4058411	  790.8	  547.8	 5257.0	...
4058412	  790.9	  547.8	 5258.0	...
4058413	  791.0	  547.8	 5259.0	...
4058414	  790.8	  548.0	 5259.0	...
4058415	  790.5	  548.1	 5261.0	...
4058416	  790.1	  548.2	 5264.0	...
4058417	  790.0	  548.2	 5267.0	...
4058418	  789.9	  548.3	 5268.0	...
4058419	  789.9	  548.3	 5267.0	...
4058420	  790.0	  548.5	 5266.0	...
4058421	  790.0	  548.9	 5265.0	...
4058422	  790.2	  549.5	 5265.0	...
4058423	  790.4	  550.0	 5264.0	...
4058424	  790.5	  550.3	 5264.0	...
4058425	  790.2	  550.9	 5266.0	...
4058426	  790.0	  551.4	 5267.0	...
4058427	  789.8	  552.1	 5268.0	...
4058428	  789.7	  552.3	 5268.0	...
4058429	  789.3	  552.5	 5268.0	...
4058430	  789.0	  553.1	 5267.0	...
4058431	  788.9	  553.5	 5267.0	...
4058432	  789.2	  553.9	 5265.0	...
4058433	  789.3	  554.0	 5264.0	...
4058434	  789.2	  554.1	 5263.0	...
4058435	  789.1	  553.9	 5263.0	...
4058436	  789.0	  553.7	 5262.0	...
4058437	  788.9	  553.4	 5261.0	...
4058438	  788.8	  553.1	 5261.0	...
4058439	  788.8	  552.7	 5261.0	...
4058440	  788.7	  552.5	 5261.0	...
4058441	  788.6	  552.5	 5260.0	...
4058442	  788.7	  552.6	 5260.0	...
4058443	  789.0	  552.6	 5259.0	...
4058444	  789.2	  552.6	 5259.0	...
4058445	  789.2	  552.6	 5258.0	...
4058446	  789.1	  552.6	 5258.0	...
4058447	  789.0	  552.7	 5258.0	...
4058448	  789.0	  552.6	 5258.0	...
4058449	  789.1	  552.5	 5258.0	...
4058450	  789.0	  552.6	 5257.0	...
4058451	  788.8	  552.6	 5257.0	...
4058452	  788.6	  552.7	 5257.0	...
4058453	  788.5	  552.6	 5257.0	...
4058454	  788.5	  552.5	 5257.0	...
4058455	  788.5	  552.4	 5257.0	...
4058456	  788.4	  552.3	 5256.0	...
4058457	  788.4	  552.2	 5257.0	...
4058458	  788.4	  552.1	 5258.0	...
4058459	  788.4	  552.3	 5259.0	...
4058460	  788.4	  552.5	 5259.0	...
4058461	  788.4	  552.6	 5259.0	...
4058462	  788.4	  552.5	 5258.0	...
4058463	  788.6	  552.7	 5258.0	...
4058464	  788.7	  552.9	 5258.0	...
4058465	  788.8	  553.0	 5260.0	...
4058466	  788.6	  553.0	 5261.0	...
4058467	  788.4	  553.0	 5260.0	...
4058468	  788.2	  553.0	 5260.0	...
4058469	  788.3	  553.1	 5259.0	...
4058470	  788.3	  553.2	 5258.0	...
4058471	  788.3	  553.1	 5257.0	...
4058472	  788.2	  552.8	 5256.0	...
4058473	  788.1	  552.5	 5256.0	...
4058474	  788.0	  552.5	 5256.0	...
4058475	  788.0	  552.4	 5257.0	...
4058476	  787.9	  552.3	 5257.0	...
4058477	  787.8	  552.4	 5257.0	...
4058478	  787.7	  552.5	 5257.0	...
4058479	  787.7	  552.4	 5258.0	...
4058480	  787.6	  552.3	 5259.0	...
4058481	  787.6	  552.1	 5260.0	...
4058482	  787.8	  552.3	 5260.0	...
4058483	  788.0	  552.4	 5260.0	...
4058484	  788.2	  552.7	 5261.0	...
4058485	  788.5	  552.7	 5260.0	...
4058486	  788.8	  552.8	 5258.0	...
4058487	  789.0	  553.0	 5256.0	...
4058488	  788.8	  553.1	 5257.0	...
4058489	  788.7	  552.8	 5259.0	...
4058490	  788.6	  552.5	 5260.0	...
4058491	  788.6	  552.1	 5261.0	...
4058492	  788.6	  552.1	 5262.0	...
4058493	  788.6	  552.4	 5262.0	...
4058494	  788.7	  552.7	 5262.0	...
4058495	  788.7	  552.9	 5263.0	...
4058496	  788.8	  552.9	 5266.0	...
4058497	  788.7	  552.9	 5269.0	...
4058498	  788.8	  553.2	 5269.0	...
4058499	  788.9	  553.4	 5268.0	...
4058500	  788.5	  553.8	 5267.0	...
4058501	  788.0	  553.9	 5268.0	...
4058502	  787.7	  553.5	 5269.0	...
4058503	  787.9	  553.2	 5269.0	...
4058504	  787.8	  552.9	 5268.0	...
4058505	  787.6	  553.1	 5268.0	...
4058506	  787.4	  553.3	 5266.0	...
4058507	  787.4	  553.4	 5264.0	...
4058508	  787.5	  553.7	 5262.0	...
4058509	  787.5	  553.9	 5261.0	...
4058510	  787.4	  554.3	 5262.0	...
4058511	  787.3	  554.5	 5263.0	...
4058512	  787.3	  554.8	 5264.0	...
4058513	  787.4	  554.7	 5264.0	...
4058514	  787.5	  554.4	 5266.0	...
4058515	  787.4	  554.2	 5268.0	...
4058516	  787.5	  554.2	 5268.0	...
4058517	  787.6	  554.3	 5267.0	...
4058518	  787.7	  554.5	 5266.0	...
4058519	  787.7	  554.5	 5265.0	...
4058520	  787.6	  554.5	 5266.0	...
4058521	  787.6	  554.6	 5267.0	...
4058522	  787.7	  554.6	 5268.0	...
4058523	  787.5	  554.6	 5269.0	...
4058524	  787.4	  554.9	 5268.0	...
4058525	  787.2	  555.1	 5268.0	...
4058526	  787.2	  555.4	 5268.0	...
4058527	  787.0	  555.4	 5267.0	...
4058528	  786.9	  555.4	 5266.0	...
4058529	  787.0	  555.4	 5264.0	...
4058530	  787.1	  555.3	 5263.0	...
4058531	  787.3	  555.3	 5264.0	...
4058532	  787.3	  555.4	 5264.0	...
4058533	  787.3	  555.2	 5264.0	...
4058534	  787.2	  555.0	 5265.0	...
4058535	  787.2	  555.3	 5266.0	...
4058536	  787.2	  555.9	 5267.0	...
4058537	  787.2	  556.5	 5269.0	...
4058538	  787.1	  556.1	 5270.0	...
4058539	  787.1	  555.7	 5270.0	...
4058540	  787.2	  555.4	 5269.0	...
4058541	  787.4	  555.6	 5267.0	...
4058542	  787.5	  555.8	 5265.0	...
4058543	  787.4	  555.9	 5264.0	...
4058544	  787.3	  555.9	 5264.0	...
4058545	  787.1	  556.0	 5263.0	...
4058546	  786.9	  556.0	 5261.0	...
4058547	  787.0	  556.0	 5261.0	...
4058548	  787.3	  555.9	 5262.0	...
4058549	  787.7	  555.8	 5264.0	...
4058550	  787.8	  555.8	 5265.0	...
4058551	  787.9	  555.8	 5266.0	...
4058552	  787.8	  555.9	 5266.0	...
4058553	  787.5	  555.9	 5265.0	...
4058554	  787.2	  555.9	 5265.0	...
4058555	  787.2	  555.7	 5266.0	...
4058556	  787.4	  555.3	 5267.0	...
4058557	  787.6	  555.1	 5269.0	...
4058558	  787.6	  555.1	 5271.0	...
4058559	  787.7	  555.3	 5273.0	...
4058560	  787.7	  555.4	 5274.0	...
4058561	  787.6	  555.6	 5274.0	...
4058562	  787.4	  555.5	 5274.0	...
4058563	  787.1	  555.4	 5271.0	...
4058564	  787.0	  555.3	 5268.0	...
4058565	  786.9	  555.5	 5265.0	...
4058566	  787.0	  555.8	 5265.0	...
4058567	  787.1	  556.1	 5267.0	...
4058568	  787.1	  556.1	 5269.0	...
4058569	  787.3	  556.1	 5270.0	...
4058570	  787.4	  555.9	 5269.0	...
4058571	  787.6	  555.7	 5268.0	...
4058572	  787.6	  555.5	 5267.0	...
4058573	  787.6	  555.6	 5267.0	...
4058574	  787.5	  555.2	 5267.0	...
4058575	  787.3	  554.8	 5268.0	...
4058576	  787.3	  554.7	 5269.0	...
4058577	  787.4	  555.1	 5268.0	...
4058578	  787.3	  555.5	 5268.0	...
4058579	  787.1	  555.5	 5267.0	...
4058580	  786.9	  555.8	 5266.0	...
4058581	  786.9	  556.0	 5265.0	...
4058582	  786.8	  556.3	 5265.0	...
4058583	  786.8	  556.3	 5263.0	...
4058584	  786.9	  556.2	 5262.0	...
4058585	  786.9	  556.3	 5261.0	...
4058586	  787.0	  556.5	 5261.0	...
4058587	  787.0	  556.6	 5262.0	...
4058588	  787.0	  556.4	 5262.0	...
4058589	  787.1	  556.0	 5262.0	...
4058590	  787.2	  555.6	 5262.0	...
4058591	  787.4	  555.4	 5263.0	...
4058592	  787.5	  555.4	 5265.0	...
4058593	  787.5	  555.6	 5266.0	...
4058594	  787.4	  555.8	 5265.0	...
4058595	  787.4	  555.9	 5262.0	...
4058596	  787.5	  556.0	 5260.0	...
4058597	  787.5	  556.0	 5258.0	...
4058598	  787.4	  556.0	 5259.0	...
4058599	  787.3	  556.2	 5259.0	...
4058600	  787.3	  556.4	 5259.0	...
4058601	  787.2	  556.5	 5259.0	...
4058602	  787.2	  556.3	 5258.0	...
4058603	  787.1	  556.1	 5261.0	...
4058604	  787.2	  556.2	 5264.0	...
4058605	  787.4	  556.2	 5268.0	...
4058606	  787.5	  556.3	 5268.0	...
4058607	  787.5	  556.2	 5268.0	...
4058608	  787.5	  556.2	 5268.0	...
4058609	  787.6	  556.1	 5268.0	...
MSG	4058610 0000 _ Number On
4058610	  787.7	  556.0	 5265.0	...
4058611	  787.9	  556.0	 5263.0	...
4058612	  788.0	  556.0	 5261.0	...
4058613	  787.9	  556.0	 5262.0	...
4058614	  787.7	  556.0	 5263.0	...
4058615	  787.5	  555.9	 5265.0	...
4058616	  787.5	  555.9	 5266.0	...
4058617	  787.4	  555.8	 5266.0	...
4058618	  787.3	  555.7	 5266.0	...
4058619	  787.4	  555.7	 5266.0	...
4058620	  787.6	  556.0	 5265.0	...
4058621	  787.9	  556.3	 5264.0	...
4058622	  788.0	  556.1	 5263.0	...
4058623	  787.9	  555.7	 5262.0	...
4058624	  787.7	  555.5	 5262.0	...
4058625	  787.5	  555.6	 5262.0	...
4058626	  787.6	  555.8	 5261.0	...
4058627	  787.7	  555.9	 5262.0	...
4058628	  787.7	  555.8	 5264.0	...
4058629	  787.6	  555.5	 5267.0	...
4058630	  787.6	  555.6	 5269.0	...
4058631	  787.7	  556.0	 5269.0	...
4058632	  787.8	  556.4	 5269.0	...
4058633	  787.8	  556.4	 5269.0	...
4058634	  787.8	  556.2	 5269.0	...
4058635	  787.7	  556.0	 5269.0	...
4058636	  787.5	  555.9	 5269.0	...
4058637	  787.3	  556.0	 5270.0	...
4058638	  787.2	  556.3	 5271.0	...
4058639	  787.4	  556.3	 5271.0	...
4058640	  787.7	  556.4	 5270.0	...
4058641	  787.9	  556.3	 5270.0	...
4058642	  788.1	  556.3	 5269.0	...
4058643	  788.2	  556.3	 5273.0	...
4058644	  788.4	  556.2	 5277.0	...
4058645	  788.4	  556.2	 5278.0	...
4058646	  788.4	  556.1	 5276.0	...
4058647	  788.3	  556.1	 5276.0	...
4058648	  788.1	  556.2	 5278.0	...
4058649	  788.0	  556.2	 5281.0	...
4058650	  787.9	  556.3	 5281.0	...
4058651	  787.9	  556.2	 5281.0	...
4058652	  787.9	  556.2	 5280.0	...
4058653	  787.7	  556.1	 5279.0	...
4058654	  787.5	  556.5	 5279.0	...
4058655	  787.4	  556.9	 5279.0	...
4058656	  787.6	  557.4	 5278.0	...
4058657	  787.8	  557.0	 5278.0	...
4058658	  787.9	  556.4	 5280.0	...
4058659	  788.0	  555.9	 5281.0	...
4058660	  787.8	  555.8	 5283.0	...
4058661	  787.5	  555.7	 5283.0	...
4058662	  787.3	  555.7	 5283.0	...
4058663	  787.2	  555.7	 5282.0	...
4058664	  787.1	  555.7	 5279.0	...
4058665	  787.1	  555.6	 5276.0	...
4058666	  787.1	  555.7	 5275.0	...
4058667	  787.2	  555.8	 5274.0	...
4058668	  787.2	  556.0	 5275.0	...
4058669	  787.2	  556.0	 5276.0	...
4058670	  787.2	  556.1	 5276.0	...
4058671	  787.2	  556.3	 5275.0	...
4058672	  787.3	  556.6	 5275.0	...
4058673	  787.4	  556.7	 5274.0	...
4058674	  787.4	  556.8	 5274.0	...
4058675	  787.2	  556.7	 5275.0	...
4058676	  787.1	  556.6	 5277.0	...
4058677	  787.1	  556.5	 5276.0	...
4058678	  787.1	  556.5	 5275.0	...
4058679	  787.1	  556.5	 5275.0	...
4058680	  787.0	  556.4	 5276.0	...
4058681	  787.0	  556.4	 5278.0	...
4058682	  786.9	  556.4	 5278.0	...
4058683	  786.8	  556.4	 5278.0	...
4058684	  786.7	  556.4	 5279.0	...
4058685	  786.7	  556.4	 5279.0	...
4058686	  786.8	  556.4	 5279.0	...
4058687	  786.9	  556.4	 5278.0	...
4058688	  787.1	  556.3	 5277.0	...
4058689	  787.0	  556.3	 5276.0	...
4058690	  786.8	  556.4	 5275.0	...
4058691	  786.7	  556.5	 5274.0	...
4058692	  786.7	  556.8	 5276.0	...
4058693	  786.6	  556.9	 5278.0	...
4058694	  786.5	  557.0	 5281.0	...
4058695	  786.4	  557.1	 5281.0	...
4058696	  786.7	  557.2	 5281.0	...
4058697	  787.0	  557.2	 5280.0	...
4058698	  787.3	  557.3	 5280.0	...
4058699	  787.4	  557.3	 5279.0	...
4058700	  787.6	  557.1	 5278.0	...
4058701	  787.8	  556.8	 5277.0	...
4058702	  787.8	  556.6	 5280.0	...
4058703	  787.8	  556.7	 5282.0	...
4058704	  787.8	  556.7	 5284.0	...
4058705	  787.8	  556.7	 5284.0	...
4058706	  787.9	  556.7	 5283.0	...
4058707	  788.0	  556.8	 5282.0	...
4058708	  788.2	  556.9	 5280.0	...
4058709	  788.0	  557.1	 5278.0	...
4058710	  787.9	  557.3	 5278.0	...
4058711	  787.7	  557.1	 5279.0	...
4058712	  787.7	  556.7	 5280.0	...
4058713	  787.7	  556.2	 5280.0	...
4058714	  787.7	  556.1	 5281.0	...
4058715	  787.7	  556.0	 5281.0	...
4058716	  787.7	  556.1	 5284.0	...
4058717	  787.7	  556.2	 5286.0	...
4058718	  787.7	  556.3	 5288.0	...
4058719	  787.7	  556.3	 5289.0	...
4058720	  787.7	  556.3	 5291.0	...
4058721	  787.7	  556.2	 5293.0	...
4058722	  787.7	  556.2	 5294.0	...
4058723	  787.6	  556.3	 5294.0	...
4058724	  787.7	  556.5	 5295.0	...
4058725	  787.7	  556.6	 5295.0	...
4058726	  787.7	  556.6	 5294.0	...
4058727	  787.5	  556.6	 5294.0	...
4058728	  787.4	  556.6	 5295.0	...
4058729	  787.4	  556.7	 5296.0	...
4058730	  787.6	  556.8	 5298.0	...
4058731	  787.8	  557.0	 5298.0	...
4058732	  787.9	  557.1	 5298.0	...
4058733	  788.1	  557.3	 5298.0	...
4058734	  788.2	  557.3	 5299.0	...
4058735	  788.3	  557.2	 5299.0	...
4058736	  788.3	  557.0	 5299.0	...
4058737	  788.0	  557.0	 5299.0	...
4058738	  787.8	  557.1	 5298.0	...
4058739	  787.6	  557.3	 5298.0	...
4058740	  787.6	  557.3	 5298.0	...
4058741	  787.5	  557.4	 5298.0	...
4058742	  787.3	  557.5	 5299.0	...
4058743	  787.2	  557.6	 5300.0	...
4058744	  787.2	  557.3	 5302.0	...
4058745	  787.1	  557.1	 5303.0	...
4058746	  787.1	  556.8	 5304.0	...
4058747	  787.1	  556.6	 5304.0	...
4058748	  787.2	  556.5	 5304.0	...
4058749	  787.3	  556.3	 5304.0	...
4058750	  787.3	  556.3	 5304.0	...
4058751	  787.3	  556.5	 5305.0	...
4058752	  787.4	  556.8	 5305.0	...
4058753	  787.4	  556.9	 5306.0	...
4058754	  787.6	  556.7	 5307.0	...
4058755	  787.7	  556.7	 5307.0	...
4058756	  787.9	  556.8	 5308.0	...
4058757	  787.9	  557.1	 5308.0	...
4058758	  787.8	  557.1	 5308.0	...
4058759	  787.7	  557.1	 5309.0	...
4058760	  787.7	  557.1	 5307.0	...
4058761	  787.6	  557.1	 5306.0	...
4058762	  787.5	  557.1	 5304.0	...
4058763	  787.6	  556.9	 5304.0	...
4058764	  787.6	  556.8	 5304.0	...
4058765	  787.6	  556.8	 5303.0	...
4058766	  787.5	  556.9	 5303.0	...
4058767	  787.3	  557.0	 5304.0	...
4058768	  787.2	  557.1	 5306.0	...
4058769	  787.1	  557.0	 5309.0	...
4058770	  786.9	  557.0	 5310.0	...
4058771	  787.2	  557.0	 5310.0	...
4058772	  787.5	  557.0	 5310.0	...
4058773	  787.9	  556.9	 5311.0	...
4058774	  787.8	  556.9	 5311.0	...
4058775	  787.8	  556.8	 5311.0	...
4058776	  787.8	  556.9	 5311.0	...
4058777	  787.8	  556.9	 5311.0	...
4058778	  787.9	  557.0	 5311.0	...
4058779	  787.9	  557.1	 5312.0	...
4058780	  787.9	  557.1	 5313.0	...
4058781	  787.8	  557.5	 5314.0	...
4058782	  787.9	  557.7	 5313.0	...
4058783	  787.9	  557.9	 5311.0	...
4058784	  788.0	  557.7	 5310.0	...
4058785	  788.0	  557.6	 5309.0	...
4058786	  787.9	  557.6	 5309.0	...
4058787	  787.7	  557.7	 5309.0	...
4058788	  787.5	  557.8	 5311.0	...
4058789	  787.4	  557.9	 5313.0	...
4058790	  787.3	  558.0	 5315.0	...
4058791	  787.4	  558.1	 5316.0	...
4058792	  787.7	  558.2	 5316.0	...
4058793	  787.7	  558.3	 5315.0	...
4058794	  787.5	  558.4	 5315.0	...
4058795	  787.3	  558.5	 5315.0	...
4058796	  787.4	  558.5	 5315.0	...
4058797	  787.3	  558.4	 5315.0	...
4058798	  787.0	  558.3	 5314.0	...
4058799	  786.6	  558.2	 5314.0	...
4058800	  786.6	  558.2	 5313.0	...
4058801	  786.6	  558.2	 5312.0	...
4058802	  786.6	  558.2	 5314.0	...
4058803	  786.6	  558.2	 5315.0	...
4058804	  786.8	  558.0	 5316.0	...
4058805	  787.0	  557.7	 5316.0	...
4058806	  787.1	  557.3	 5316.0	...
4058807	  786.9	  557.4	 5317.0	...
4058808	  786.8	  557.4	 5318.0	...
4058809	  786.9	  557.5	 5318.0	...
4058810	  787.1	  557.5	 5317.0	...
4058811	  787.4	  557.6	 5319.0	...
4058812	  787.5	  557.6	 5321.0	...
4058813	  787.3	  557.6	 5325.0	...
4058814	  787.1	  557.6	 5325.0	...
4058815	  786.9	  557.6	 5326.0	...
4058816	  787.0	  557.7	 5326.0	...
4058817	  787.1	  557.7	 5327.0	...
4058818	  787.2	  557.5	 5329.0	...
4058819	  787.2	  557.5	 5329.0	...
4058820	  787.1	  557.5	 5329.0	...
4058821	  787.1	  557.5	 5327.0	...
4058822	  787.2	  557.5	 5328.0	...
4058823	  787.6	  557.4	 5331.0	...
4058824	  787.8	  557.4	 5334.0	...
4058825	  788.0	  557.4	 5333.0	...
4058826	  788.1	  557.4	 5333.0	...
4058827	  788.3	  557.4	 5335.0	...
4058828	  788.6	  557.5	 5337.0	...
4058829	  788.6	  557.6	 5339.0	...
4058830	  788.8	  557.6	 5338.0	...
4058831	  789.0	  557.6	 5338.0	...
4058832	  789.2	  557.6	 5339.0	...
4058833	  788.7	  557.6	 5340.0	...
4058834	  788.3	  557.5	 5340.0	...
4058835	  788.4	  557.5	 5341.0	...
4058836	  789.0	  557.6	 5343.0	...
4058837	  789.6	  557.7	 5345.0	...
4058838	  789.6	  557.7	 5346.0	...
4058839	  789.7	  557.6	 5348.0	...
4058840	  789.3	  557.5	 5348.0	...
4058841	  789.0	  557.4	 5350.0	...
4058842	  788.7	  557.4	 5351.0	...
4058843	  788.8	  557.4	 5352.0	...
4058844	  788.9	  557.6	 5352.0	...
4058845	  788.8	  557.8	 5353.0	...
4058846	  788.8	  558.0	 5354.0	...
4058847	  788.8	  558.0	 5355.0	...
4058848	  788.8	  558.3	 5355.0	...
4058849	  788.6	  558.7	 5354.0	...
4058850	  788.2	  559.0	 5353.0	...
4058851	  787.9	  559.2	 5352.0	...
4058852	  787.7	  559.3	 5352.0	...
4058853	  787.7	  559.4	 5352.0	...
4058854	  787.5	  559.5	 5352.0	...
4058855	  787.2	  559.3	 5354.0	...
4058856	  786.9	  558.7	 5355.0	...
4058857	  786.7	  558.0	 5356.0	...
4058858	  786.6	  557.7	 5356.0	...
4058859	  786.6	  557.7	 5357.0	...
4058860	  786.6	  557.6	 5359.0	...
4058861	  786.6	  557.4	 5361.0	...
4058862	  786.7	  557.2	 5361.0	...
4058863	  786.9	  557.2	 5360.0	...
4058864	  787.1	  557.2	 5360.0	...
4058865	  787.4	  557.2	 5362.0	...
4058866	  787.5	  557.1	 5363.0	...
4058867	  787.6	  557.0	 5363.0	...
4058868	  787.8	  556.9	 5363.0	...
4058869	  788.1	  556.9	 5364.0	...
4058870	  788.3	  556.9	 5365.0	...
4058871	  788.3	  556.9	 5366.0	...
4058872	  788.3	  557.0	 5369.0	...
4058873	  788.6	  557.0	 5371.0	...
4058874	  788.8	  557.0	 5374.0	...
4058875	  789.0	  557.1	 5374.0	...
4058876	  789.1	  557.4	 5373.0	...
4058877	  789.1	  557.5	 5371.0	...
4058878	  789.1	  557.7	 5368.0	...
4058879	  789.1	  557.6	 5367.0	...
4058880	  789.1	  557.6	 5366.0	...
4058881	  789.1	  557.6	 5366.0	...
4058882	  788.9	  557.8	 5366.0	...
4058883	  788.7	  558.0	 5365.0	...
4058884	  788.6	  558.3	 5368.0	...
4058885	  788.6	  558.3	 5370.0	...
4058886	  788.6	  558.2	 5373.0	...
4058887	  788.7	  558.6	 5373.0	...
4058888	  788.7	  559.0	 5372.0	...
4058889	  788.8	  559.4	 5370.0	...
4058890	  788.8	  559.4	 5368.0	...
4058891	  788.7	  559.2	 5368.0	...
4058892	  788.7	  558.9	 5369.0	...
4058893	  788.7	  558.8	 5370.0	...
4058894	  788.8	  558.9	 5371.0	...
4058895	  788.7	  559.2	 5373.0	...
4058896	  788.6	  559.5	 5375.0	...
4058897	  788.5	  559.9	 5378.0	...
4058898	  788.3	  560.3	 5380.0	...
4058899	  788.1	  560.5	 5380.0	...
4058900	  788.0	  560.7	 5381.0	...
4058901	  788.0	  560.9	 5381.0	...
4058902	  788.1	  561.1	 5381.0	...
4058903	  788.2	  561.2	 5381.0	...
4058904	  788.3	  561.3	 5381.0	...
4058905	  788.5	  561.2	 5381.0	...
4058906	  788.5	  560.9	 5383.0	...
4058907	  788.2	  560.3	 5385.0	...
4058908	  788.0	  560.0	 5387.0	...
4058909	  787.8	  559.7	 5389.0	...
4058910	  787.8	  559.8	 5390.0	...
4058911	  787.8	  559.9	 5390.0	...
4058912	  787.8	  559.9	 5390.0	...
4058913	  787.7	  560.2	 5389.0	...
MSG	4058914 0000 _ Number Off
4058914	  787.7	  560.7	 5389.0	...
4058915	  787.8	  561.3	 5389.0	...
4058916	  788.0	  561.4	 5390.0	...
4058917	  788.2	  561.4	 5393.0	...
4058918	  788.3	  561.3	 5395.0	...
4058919	  788.2	  561.3	 5396.0	...
4058920	  788.1	  561.4	 5397.0	...
4058921	  788.0	  561.5	 5397.0	...
4058922	  787.9	  561.3	 5399.0	...
4058923	  787.8	  560.9	 5399.0	...
4058924	  787.9	  560.4	 5399.0	...
4058925	  788.0	  560.0	 5399.0	...
4058926	  788.0	  559.8	 5399.0	...
4058927	  788.0	  560.0	 5399.0	...
4058928	  788.0	  560.3	 5399.0	...
4058929	  788.1	  560.6	 5399.0	...
4058930	  788.1	  560.7	 5399.0	...
4058931	  788.0	  560.9	 5399.0	...
4058932	  787.9	  561.0	 5399.0	...
4058933	  787.9	  561.2	 5399.0	...
4058934	  787.9	  561.3	 5399.0	...
4058935	  787.9	  561.4	 5399.0	...
4058936	  788.0	  561.3	 5400.0	...
4058937	  788.2	  561.4	 5401.0	...
4058938	  788.4	  561.4	 5401.0	...
4058939	  788.5	  561.4	 5402.0	...
4058940	  788.3	  561.3	 5404.0	...
4058941	  788.2	  561.5	 5406.0	...
4058942	  788.1	  561.6	 5406.0	...
4058943	  788.0	  561.7	 5407.0	...
4058944	  787.9	  561.8	 5407.0	...
4058945	  787.8	  561.8	 5407.0	...
4058946	  787.8	  561.7	 5407.0	...
4058947	  787.8	  561.6	 5407.0	...
4058948	  787.7	  561.4	 5407.0	...
4058949	  787.6	  561.1	 5405.0	...
4058950	  787.5	  560.8	 5404.0	...
4058951	  787.4	  560.7	 5401.0	...
4058952	  787.3	  560.7	 5401.0	...
4058953	  787.3	  560.6	 5401.0	...
4058954	  787.5	  560.5	 5401.0	...
4058955	  787.7	  560.4	 5401.0	...
4058956	  787.6	  560.4	 5400.0	...
4058957	  787.4	  560.8	 5400.0	...
4058958	  787.2	  561.0	 5400.0	...
4058959	  787.2	  561.4	 5400.0	...
4058960	  787.1	  561.4	 5400.0	...
4058961	  787.3	  561.5	 5401.0	...
4058962	  787.5	  561.4	 5403.0	...
4058963	  787.7	  561.4	 5405.0	...
4058964	  787.8	  561.1	 5408.0	...
4058965	  787.9	  560.9	 5412.0	...
4058966	  787.9	  560.7	 5416.0	...
4058967	  787.9	  560.9	 5418.0	...
4058968	  787.8	  561.1	 5417.0	...
4058969	  787.6	  561.3	 5416.0	...
4058970	  787.4	  561.5	 5415.0	...
4058971	  787.3	  561.5	 5415.0	...
4058972	  787.4	  561.6	 5416.0	...
4058973	  787.5	  561.6	 5417.0	...
4058974	  787.6	  561.7	 5417.0	...
4058975	  787.7	  561.8	 5418.0	...
4058976	  787.7	  561.5	 5419.0	...
4058977	  787.9	  561.2	 5419.0	...
4058978	  788.0	  561.4	 5419.0	...
4058979	  788.0	  561.8	 5418.0	...
4058980	  787.9	  562.2	 5418.0	...
4058981	  787.8	  562.1	 5420.0	...
4058982	  787.6	  561.9	 5422.0	...
4058983	  787.6	  561.8	 5424.0	...
4058984	  787.6	  562.0	 5425.0	...
4058985	  787.5	  562.2	 5426.0	...
4058986	  787.5	  562.3	 5429.0	...
4058987	  787.6	  562.2	 5431.0	...
4058988	  787.6	  562.0	 5433.0	...
4058989	  787.6	  561.9	 5433.0	...
4058990	  787.5	  561.9	 5434.0	...
4058991	  787.4	  562.0	 5435.0	...
4058992	  787.4	  562.0	 5436.0	...
4058993	  787.4	  562.1	 5436.0	...
4058994	  787.5	  562.1	 5435.0	...
4058995	  787.5	  562.0	 5435.0	...
4058996	  787.5	  562.0	 5434.0	...
4058997	  787.5	  562.1	 5434.0	...
4058998	  787.4	  562.2	 5434.0	...
4058999	  787.3	  562.3	 5434.0	...
4059000	  787.4	  562.3	 5433.0	...
4059001	  787.6	  562.1	 5432.0	...
4059002	  787.5	  561.9	 5431.0	...
4059003	  787.3	  561.8	 5432.0	...
4059004	  787.3	  561.8	 5433.0	...
4059005	  787.5	  561.8	 5434.0	...
4059006	  787.7	  561.7	 5436.0	...
4059007	  787.7	  561.6	 5437.0	...
4059008	  787.7	  561.6	 5439.0	...
4059009	  787.7	  561.5	 5439.0	...
4059010	  787.7	  561.4	 5437.0	...
4059011	  787.7	  561.3	 5434.0	...
4059012	  787.7	  561.2	 5432.0	...
4059013	  787.8	  561.1	 5431.0	...
4059014	  787.8	  561.3	 5432.0	...
4059015	  787.8	  561.5	 5434.0	...
4059016	  787.8	  561.9	 5438.0	...
4059017	  787.8	  562.0	 5440.0	...
4059018	  787.9	  562.3	 5441.0	...
4059019	  788.0	  562.6	 5441.0	...
4059020	  788.2	  562.9	 5444.0	...
4059021	  788.4	  562.8	 5448.0	...
4059022	  788.2	  562.7	 5453.0	...
4059023	  787.9	  562.5	 5454.0	...
4059024	  787.6	  562.6	 5455.0	...
4059025	  787.6	  562.6	 5455.0	...
4059026	  787.7	  562.4	 5455.0	...
4059027	  787.7	  562.2	 5456.0	...
4059028	  787.6	  562.0	 5456.0	...
4059029	  787.7	  562.0	 5454.0	...
4059030	  787.8	  562.2	 5453.0	...
4059031	  787.9	  562.3	 5454.0	...
4059032	  787.8	  562.5	 5454.0	...
4059033	  787.7	  562.5	 5454.0	...
4059034	  787.6	  562.7	 5452.0	...
4059035	  787.5	  562.9	 5452.0	...
4059036	  787.5	  563.2	 5452.0	...
4059037	  787.5	  563.3	 5453.0	...
4059038	  787.5	  563.3	 5454.0	...
4059039	  787.5	  563.2	 5456.0	...
4059040	  787.6	  563.0	 5457.0	...
4059041	  787.8	  563.0	 5456.0	...
4059042	  787.7	  563.1	 5455.0	...
4059043	  787.5	  563.1	 5455.0	...
4059044	  787.3	  563.1	 5455.0	...
4059045	  787.2	  563.0	 5456.0	...
4059046	  787.1	  563.0	 5458.0	...
4059047	  787.1	  563.0	 5458.0	...
4059048	  787.1	  563.0	 5458.0	...
4059049	  787.2	  563.0	 5460.0	...
4059050	  787.2	  563.1	 5462.0	...
4059051	  787.0	  563.1	 5464.0	...
4059052	  786.6	  563.2	 5464.0	...
4059053	  786.3	  563.2	 5465.0	...
4059054	  786.4	  563.4	 5467.0	...
4059055	  786.6	  563.6	 5470.0	...
4059056	  786.8	  563.8	 5472.0	...
4059057	  786.9	  564.0	 5473.0	...
4059058	  787.0	  564.1	 5474.0	...
4059059	  787.0	  563.9	 5475.0	...
4059060	  787.0	  563.6	 5476.0	...
4059061	  786.9	  563.4	 5477.0	...
4059062	  786.9	  563.5	 5478.0	...
4059063	  786.9	  563.7	 5478.0	...
4059064	  787.0	  563.8	 5478.0	...
4059065	  786.8	  563.9	 5478.0	...
4059066	  786.6	  564.0	 5479.0	...
4059067	  786.5	  563.9	 5480.0	...
4059068	  786.5	  563.8	 5482.0	...
4059069	  786.5	  563.6	 5484.0	...
4059070	  786.4	  563.5	 5486.0	...
4059071	  786.4	  563.4	 5485.0	...
4059072	  786.3	  563.3	 5483.0	...
4059073	  786.2	  563.2	 5483.0	...
4059074	  786.1	  563.3	 5482.0	...
4059075	  786.1	  563.5	 5484.0	...
4059076	  786.1	  563.8	 5486.0	...
4059077	  786.1	  564.1	 5488.0	...
4059078	  786.0	  564.2	 5488.0	...
4059079	  786.0	  563.8	 5487.0	...
4059080	  786.0	  563.3	 5487.0	...
4059081	  786.1	  562.8	 5486.0	...
4059082	  786.2	  562.9	 5485.0	...
4059083	  786.2	  562.7	 5486.0	...
4059084	  786.1	  562.4	 5486.0	...
4059085	  786.1	  562.2	 5487.0	...
4059086	  786.0	  562.6	 5487.0	...
4059087	  786.0	  562.9	 5487.0	...
4059088	  786.0	  563.2	 5487.0	...
4059089	  785.9	  563.3	 5487.0	...
4059090	  785.9	  563.4	 5487.0	...
4059091	  785.9	  563.5	 5486.0	...
4059092	  785.9	  563.5	 5486.0	...
4059093	  785.8	  563.5	 5486.0	...
4059094	  785.8	  563.4	 5488.0	...
4059095	  785.8	  563.4	 5490.0	...
4059096	  785.8	  562.9	 5490.0	...
4059097	  785.7	  562.4	 5489.0	...
4059098	  785.6	  562.3	 5487.0	...
4059099	  785.4	  562.6	 5486.0	...
4059100	  785.3	  562.8	 5486.0	...
4059101	  785.3	  562.6	 5486.0	...
4059102	  785.3	  562.6	 5486.0	...
4059103	  785.4	  562.7	 5488.0	...
4059104	  785.3	  562.8	 5489.0	...
4059105	  785.3	  562.8	 5490.0	...
4059106	  785.5	  562.9	 5491.0	...
4059107	  785.8	  563.0	 5493.0	...
4059108	  786.1	  563.1	 5494.0	...
4059109	  786.2	  563.1	 5494.0	...
4059110	  786.0	  563.3	 5494.0	...
4059111	  785.8	  563.5	 5495.0	...
4059112	  785.6	  564.0	 5496.0	...
4059113	  785.5	  564.3	 5498.0	...
4059114	  785.4	  564.4	 5500.0	...
4059115	  785.4	  564.2	 5501.0	...
4059116	  785.5	  564.1	 5502.0	...
4059117	  785.6	  564.1	 5503.0	...
4059118	  785.6	  564.4	 5504.0	...
4059119	  785.6	  564.7	 5504.0	...
4059120	  785.6	  565.0	 5504.0	...
4059121	  785.6	  564.9	 5504.0	...
4059122	  785.6	  564.8	 5504.0	...
4059123	  785.6	  564.8	 5506.0	...
4059124	  785.5	  565.1	 5507.0	...
4059125	  785.4	  565.4	 5508.0	...
4059126	  785.2	  565.7	 5510.0	...
4059127	  785.0	  565.9	 5512.0	...
4059128	  784.9	  566.0	 5514.0	...
4059129	  784.9	  565.9	 5516.0	...
4059130	  784.9	  565.8	 5519.0	...
4059131	  784.7	  565.7	 5520.0	...
4059132	  784.6	  565.7	 5521.0	...
4059133	  784.6	  565.7	 5522.0	...
4059134	  784.8	  565.7	 5523.0	...
4059135	  784.8	  565.7	 5523.0	...
4059136	  784.6	  565.5	 5522.0	...
4059137	  784.4	  565.3	 5522.0	...
4059138	  784.3	  565.1	 5522.0	...
4059139	  784.2	  565.5	 5522.0	...
4059140	  784.2	  565.9	 5523.0	...
4059141	  783.9	  566.1	 5524.0	...
4059142	  783.6	  566.1	 5525.0	...
4059143	  783.7	  566.1	 5525.0	...
4059144	  784.0	  566.1	 5525.0	...
4059145	  784.2	  566.1	 5528.0	...
4059146	  784.2	  566.1	 5531.0	...
4059147	  784.1	  566.1	 5533.0	...
4059148	  784.0	  566.1	 5533.0	...
4059149	  784.0	  566.1	 5534.0	...
4059150	  784.0	  566.1	 5536.0	...
4059151	  784.0	  566.1	 5537.0	...
4059152	  784.1	  566.1	 5537.0	...
4059153	  784.2	  566.1	 5537.0	...
4059154	  784.2	  566.1	 5537.0	...
4059155	  784.1	  566.4	 5538.0	...
4059156	  784.0	  566.7	 5538.0	...
4059157	  783.9	  567.2	 5540.0	...
4059158	  783.6	  567.4	 5541.0	...
4059159	  783.3	  567.7	 5543.0	...
4059160	  783.1	  567.8	 5543.0	...
4059161	  783.0	  567.9	 5542.0	...
4059162	  782.9	  567.9	 5542.0	...
4059163	  782.8	  568.1	 5541.0	...
4059164	  782.8	  568.2	 5540.0	...
4059165	  783.0	  568.2	 5542.0	...
4059166	  783.3	  568.2	 5544.0	...
4059167	  783.6	  568.1	 5546.0	...
4059168	  783.7	  568.0	 5546.0	...
4059169	  783.8	  567.9	 5548.0	...
4059170	  783.7	  567.9	 5550.0	...
4059171	  783.4	  568.0	 5551.0	...
4059172	  783.2	  568.1	 5551.0	...
4059173	  783.0	  568.2	 5551.0	...
4059174	  783.0	  568.3	 5552.0	...
4059175	  783.1	  568.3	 5553.0	...
4059176	  783.3	  568.1	 5553.0	...
4059177	  783.4	  568.0	 5555.0	...
4059178	  783.5	  567.9	 5557.0	...
4059179	  783.5	  567.9	 5560.0	...
4059180	  783.3	  567.7	 5560.0	...
4059181	  783.1	  567.6	 5560.0	...
4059182	  782.9	  568.0	 5560.0	...
4059183	  782.9	  568.5	 5560.0	...
4059184	  783.0	  569.0	 5561.0	...
4059185	  783.2	  569.0	 5565.0	...
4059186	  783.4	  569.3	 5568.0	...
4059187	  783.4	  569.5	 5569.0	...
4059188	  783.4	  569.7	 5567.0	...
4059189	  783.3	  569.7	 5565.0	...
4059190	  783.3	  569.8	 5565.0	...
4059191	  783.2	  569.7	 5564.0	...
4059192	  782.9	  569.2	 5563.0	...
4059193	  782.6	  568.7	 5565.0	...
4059194	  782.3	  568.7	 5567.0	...
4059195	  782.3	  569.0	 5570.0	...
4059196	  782.4	  569.4	 5570.0	...
4059197	  782.6	  569.3	 5569.0	...
4059198	  782.7	  569.2	 5568.0	...
4059199	  782.7	  569.6	 5568.0	...
4059200	  782.5	  570.0	 5571.0	...
4059201	  782.4	  570.5	 5574.0	...
4059202	  782.5	  570.6	 5576.0	...
4059203	  782.7	  570.7	 5576.0	...
4059204	  782.8	  570.7	 5576.0	...
4059205	  782.6	  570.7	 5577.0	...
4059206	  782.5	  570.7	 5579.0	...
4059207	  782.5	  570.7	 5579.0	...
4059208	  782.4	  570.7	 5578.0	...
4059209	  782.4	  570.7	 5577.0	...
4059210	  782.4	  570.7	 5579.0	...
4059211	  782.5	  570.8	 5579.0	...
4059212	  782.3	  571.0	 5579.0	...
4059213	  781.9	  570.9	 5581.0	...
4059214	  781.4	  570.7	 5583.0	...
4059215	  781.3	  570.6	 5584.0	...
4059216	  781.1	  570.8	 5583.0	...
4059217	  781.1	  571.1	 5581.0	...
4059218	  781.0	  571.2	 5580.0	...
4059219	  781.0	  571.2	 5580.0	...
4059220	  781.0	  571.2	 5581.0	...
4059221	  781.0	  571.3	 5583.0	...
4059222	  781.0	  571.6	 5584.0	...
4059223	  781.0	  571.9	 5586.0	...
4059224	  781.0	  572.1	 5586.0	...
4059225	  781.0	  572.0	 5589.0	...
4059226	  780.9	  572.0	 5590.0	...
4059227	  780.9	  571.8	 5592.0	...
4059228	  780.8	  571.6	 5591.0	...
4059229	  780.7	  571.3	 5591.0	...
4059230	  780.6	  571.1	 5591.0	...
4059231	  780.6	  570.9	 5591.0	...
4059232	  780.7	  570.8	 5591.0	...
4059233	  780.5	  571.0	 5591.0	...
4059234	  780.2	  571.5	 5592.0	...
4059235	  779.9	  571.9	 5593.0	...
4059236	  780.0	  572.3	 5595.0	...
4059237	  780.0	  572.3	 5599.0	...
4059238	  780.0	  572.2	 5602.0	...
4059239	  780.0	  572.2	 5605.0	...
4059240	  780.0	  572.3	 5606.0	...
4059241	  780.0	  572.2	 5606.0	...
4059242	  780.0	  572.1	 5607.0	...
4059243	  780.1	  572.0	 5607.0	...
4059244	  780.0	  572.1	 5605.0	...
4059245	  780.0	  572.2	 5603.0	...
4059246	  779.8	  572.3	 5600.0	...
4059247	  779.5	  572.3	 5604.0	...
4059248	  779.4	  572.3	 5608.0	...
4059249	  779.5	  572.3	 5613.0	...
4059250	  779.5	  572.2	 5614.0	...
4059251	  779.4	  572.3	 5615.0	...
4059252	  779.2	  572.4	 5614.0	...
4059253	  779.2	  572.6	 5614.0	...
4059254	  779.2	  572.6	 5614.0	...
4059255	  779.3	  572.5	 5615.0	...
4059256	  779.4	  572.5	 5616.0	...
4059257	  779.4	  572.5	 5616.0	...
4059258	  779.5	  572.6	 5615.0	...
4059259	  779.5	  572.6	 5617.0	...
4059260	  779.5	  572.6	 5620.0	...
4059261	  779.5	  572.7	 5624.0	...
4059262	  779.5	  572.7	 5625.0	...
4059263	  779.5	  572.8	 5624.0	...
4059264	  779.5	  572.9	 5623.0	...
4059265	  779.5	  573.2	 5622.0	...
4059266	  779.5	  573.8	 5621.0	...
4059267	  779.6	  574.3	 5620.0	...
4059268	  779.8	  574.2	 5620.0	...
4059269	  780.1	  574.0	 5622.0	...
4059270	  780.2	  573.7	 5625.0	...
4059271	  780.0	  573.8	 5628.0	...
4059272	  779.9	  573.8	 5630.0	...
4059273	  779.6	  573.7	 5631.0	...
4059274	  779.5	  573.4	 5631.0	...
4059275	  779.3	  573.1	 5630.0	...
4059276	  779.3	  572.8	 5630.0	...
4059277	  779.4	  572.9	 5630.0	...
4059278	  779.4	  573.1	 5633.0	...
4059279	  779.3	  573.4	 5637.0	...
4059280	  779.2	  573.6	 5642.0	...
4059281	  779.1	  573.6	 5643.0	...
4059282	  779.2	  573.5	 5643.0	...
4059283	  779.1	  573.6	 5643.0	...
4059284	  779.1	  573.6	 5643.0	...
4059285	  779.1	  573.6	 5643.0	...
4059286	  779.1	  573.3	 5643.0	...
4059287	  779.2	  573.1	 5644.0	...
4059288	  779.3	  573.0	 5644.0	...
4059289	  779.4	  573.1	 5643.0	...
4059290	  779.5	  573.2	 5642.0	...
4059291	  779.5	  573.6	 5641.0	...
4059292	  779.5	  574.0	 5643.0	...
4059293	  779.5	  574.4	 5646.0	...
4059294	  779.5	  574.4	 5648.0	...
4059295	  779.5	  574.5	 5650.0	...
4059296	  779.4	  574.5	 5651.0	...
4059297	  779.4	  574.5	 5651.0	...
4059298	  779.3	  574.6	 5652.0	...
4059299	  779.1	  574.3	 5652.0	...
4059300	  779.0	  573.9	 5652.0	...
4059301	  779.1	  573.4	 5652.0	...
4059302	  779.2	  573.2	 5653.0	...
4059303	  779.3	  573.3	 5654.0	...
4059304	  779.3	  573.4	 5655.0	...
4059305	  779.3	  573.5	 5655.0	...
4059306	  779.3	  573.3	 5656.0	...
4059307	  779.4	  573.1	 5657.0	...
4059308	  779.4	  573.1	 5658.0	...
4059309	  779.4	  573.0	 5657.0	...
4059310	  779.5	  573.0	 5656.0	...
4059311	  779.4	  573.1	 5658.0	...
4059312	  779.4	  573.3	 5661.0	...
4059313	  779.4	  573.7	 5664.0	...
4059314	  779.4	  574.4	 5667.0	...
4059315	  779.4	  575.0	 5668.0	...
4059316	  779.4	  575.1	 5668.0	...
4059317	  779.3	  574.9	 5666.0	...
4059318	  779.2	  574.9	 5665.0	...
4059319	  779.2	  575.1	 5664.0	...
4059320	  779.2	  575.0	 5665.0	...
4059321	  779.2	  574.7	 5666.0	...
4059322	  779.2	  574.4	 5666.0	...
4059323	  779.1	  574.5	 5667.0	...
4059324	  779.0	  574.6	 5668.0	...
4059325	  779.0	  574.8	 5669.0	...
4059326	  779.0	  575.1	 5670.0	...
4059327	  779.2	  575.2	 5670.0	...
4059328	  779.3	  575.2	 5671.0	...
4059329	  779.4	  575.1	 5672.0	...
4059330	  779.5	  575.3	 5672.0	...
4059331	  779.6	  575.6	 5672.0	...
4059332	  779.6	  575.7	 5671.0	...
4059333	  779.6	  575.8	 5671.0	...
4059334	  779.7	  575.8	 5671.0	...
4059335	  779.7	  575.9	 5672.0	...
4059336	  779.8	  575.9	 5673.0	...
4059337	  779.8	  576.3	 5673.0	...
4059338	  779.7	  576.7	 5672.0	...
4059339	  779.5	  576.9	 5673.0	...
4059340	  779.4	  576.8	 5674.0	...
4059341	  779.5	  576.6	 5677.0	...
4059342	  779.6	  576.1	 5679.0	...
4059343	  779.7	  575.7	 5680.0	...
4059344	  779.8	  575.5	 5682.0	...
4059345	  779.8	  575.6	 5684.0	...
4059346	  779.8	  575.5	 5685.0	...
4059347	  779.7	  575.5	 5685.0	...
4059348	  779.6	  575.6	 5688.0	...
4059349	  779.5	  575.7	 5691.0	...
4059350	  779.5	  575.9	 5692.0	...
4059351	  779.4	  575.8	 5688.0	...
4059352	  779.4	  575.8	 5685.0	...
4059353	  779.5	  575.9	 5685.0	...
4059354	  779.6	  575.9	 5687.0	...
4059355	  779.8	  575.9	 5688.0	...
4059356	  779.8	  575.9	 5689.0	...
4059357	  779.7	  576.0	 5690.0	...
4059358	  779.6	  576.2	 5691.0	...
4059359	  779.5	  576.3	 5690.0	...
4059360	  779.4	  576.3	 5690.0	...
4059361	  779.4	  576.3	 5693.0	...
4059362	  779.3	  576.5	 5696.0	...
4059363	  779.2	  576.7	 5699.0	...
4059364	  779.1	  576.5	 5698.0	...
4059365	  778.9	  576.2	 5697.0	...
4059366	  778.8	  576.0	 5697.0	...
4059367	  778.8	  576.3	 5698.0	...
4059368	  778.8	  576.3	 5699.0	...
4059369	  778.8	  576.1	 5703.0	...
4059370	  778.7	  575.9	 5707.0	...
4059371	  778.6	  576.0	 5709.0	...
4059372	  778.5	  576.3	 5709.0	...
4059373	  778.5	  576.7	 5709.0	...
4059374	  778.4	  577.0	 5710.0	...
4059375	  778.3	  577.1	 5711.0	...
4059376	  778.3	  577.1	 5713.0	...
4059377	  778.3	  577.1	 5713.0	...
4059378	  778.2	  577.1	 5712.0	...
4059379	  778.1	  577.0	 5712.0	...
4059380	  778.0	  576.9	 5714.0	...
4059381	  778.0	  576.9	 5715.0	...
4059382	  777.9	  577.0	 5716.0	...
4059383	  778.0	  577.1	 5719.0	...
4059384	  778.1	  577.1	 5721.0	...
4059385	  778.1	  577.1	 5723.0	...
4059386	  777.9	  577.2	 5723.0	...
4059387	  777.7	  577.2	 5722.0	...
4059388	  777.6	  577.2	 5722.0	...
4059389	  777.7	  577.3	 5722.0	...
4059390	  777.8	  577.4	 5721.0	...
4059391	  777.9	  577.6	 5723.0	...
4059392	  777.9	  577.4	 5726.0	...
4059393	  778.0	  577.3	 5730.0	...
4059394	  778.0	  577.2	 5731.0	...
4059395	  777.9	  577.1	 5731.0	...
4059396	  777.9	  577.0	 5731.0	...
4059397	  777.9	  576.9	 5732.0	...
4059398	  778.0	  576.9	 5733.0	...
4059399	  778.1	  577.0	 5734.0	...
4059400	  777.9	  577.1	 5733.0	...
4059401	  777.6	  577.3	 5732.0	...
4059402	  777.3	  577.4	 5732.0	...
4059403	  777.2	  577.3	 5731.0	...
4059404	  777.2	  577.2	 5731.0	...
4059405	  777.2	  577.1	 5730.0	...
4059406	  777.1	  577.0	 5731.0	...
4059407	  777.2	  577.1	 5732.0	...
4059408	  777.2	  577.2	 5733.0	...
4059409	  777.4	  577.1	 5735.0	...
4059410	  777.4	  576.8	 5738.0	...
4059411	  777.5	  576.5	 5740.0	...
4059412	  777.4	  576.4	 5741.0	...
4059413	  777.4	  576.4	 5741.0	...
4059414	  777.5	  576.4	 5741.0	...
4059415	  777.5	  576.4	 5741.0	...
4059416	  777.5	  576.3	 5743.0	...
4059417	  777.5	  576.5	 5745.0	...
4059418	  777.5	  576.6	 5746.0	...
4059419	  777.6	  576.7	 5748.0	...
4059420	  777.6	  576.4	 5749.0	...
4059421	  777.5	  576.0	 5750.0	...
4059422	  777.5	  576.0	 5750.0	...
4059423	  777.5	  576.3	 5750.0	...
4059424	  777.6	  576.7	 5751.0	...
4059425	  777.8	  577.0	 5752.0	...
4059426	  777.9	  577.3	 5752.0	...
4059427	  778.1	  577.5	 5751.0	...
4059428	  778.1	  577.4	 5752.0	...
4059429	  778.0	  577.2	 5753.0	...
4059430	  778.0	  577.1	 5754.0	...
4059431	  778.0	  577.2	 5755.0	...
4059432	  778.0	  577.3	 5756.0	...
4059433	  778.2	  577.1	 5757.0	...
4059434	  778.3	  576.9	 5759.0	...
4059435	  778.3	  576.9	 5762.0	...
4059436	  778.3	  577.1	 5765.0	...
4059437	  778.4	  577.3	 5765.0	...
4059438	  778.4	  577.5	 5764.0	...
4059439	  778.5	  577.5	 5763.0	...
4059440	  778.5	  577.5	 5762.0	...
4059441	  778.5	  577.5	 5762.0	...
4059442	  778.5	  577.6	 5762.0	...
4059443	  778.6	  577.6	 5763.0	...
4059444	  778.7	  577.5	 5764.0	...
4059445	  778.7	  577.4	 5765.0	...
4059446	  778.8	  577.3	 5764.0	...
4059447	  778.9	  577.5	 5763.0	...
4059448	  779.3	  577.7	 5763.0	...
4059449	  779.6	  577.9	 5764.0	...
4059450	  779.6	  578.1	 5766.0	...
4059451	  779.4	  578.3	 5766.0	...
4059452	  779.2	  578.3	 5767.0	...
4059453	  779.2	  578.1	 5768.0	...
4059454	  779.1	  578.0	 5771.0	...
4059455	  779.1	  578.2	 5773.0	...
4059456	  779.1	  578.7	 5775.0	...
4059457	  779.0	  579.1	 5775.0	...
4059458	  779.2	  579.4	 5776.0	...
4059459	  779.4	  579.6	 5777.0	...
4059460	  779.5	  580.0	 5780.0	...
4059461	  779.4	  580.3	 5783.0	...
4059462	  779.3	  580.5	 5784.0	...
4059463	  779.4	  580.5	 5784.0	...
4059464	  779.4	  580.4	 5784.0	...
4059465	  779.2	  580.2	 5784.0	...
4059466	  778.9	  579.9	 5784.0	...
4059467	  778.7	  579.7	 5785.0	...
4059468	  778.8	  580.2	 5785.0	...
4059469	  778.9	  580.7	 5785.0	...
4059470	  778.9	  581.2	 5785.0	...
4059471	  778.9	  581.1	 5785.0	...
4059472	  778.5	  581.0	 5785.0	...
4059473	  778.3	  581.2	 5785.0	...
4059474	  778.1	  581.6	 5785.0	...
4059475	  778.1	  581.9	 5786.0	...
4059476	  778.1	  581.9	 5789.0	...
4059477	  778.0	  581.6	 5792.0	...
4059478	  777.7	  581.5	 5794.0	...
4059479	  777.4	  581.7	 5795.0	...
4059480	  777.1	  581.7	 5795.0	...
4059481	  777.1	  581.7	 5795.0	...
4059482	  777.1	  581.6	 5794.0	...
4059483	  777.0	  581.4	 5795.0	...
4059484	  776.8	  581.2	 5797.0	...
4059485	  776.6	  581.0	 5798.0	...
4059486	  776.6	  581.0	 5797.0	...
4059487	  776.6	  581.0	 5795.0	...
4059488	  776.5	  581.0	 5793.0	...
4059489	  776.4	  580.9	 5793.0	...
4059490	  776.4	  580.9	 5796.0	...
4059491	  776.4	  580.9	 5799.0	...
4059492	  776.5	  581.1	 5803.0	...
4059493	  776.3	  581.4	 5806.0	...
4059494	  776.2	  581.6	 5809.0	...
4059495	  776.1	  582.0	 5809.0	...
4059496	  776.2	  582.4	 5807.0	...
4059497	  776.5	  582.8	 5805.0	...
4059498	  776.9	  582.8	 5807.0	...
4059499	  777.2	  582.8	 5809.0	...
4059500	  777.2	  582.8	 5811.0	...
4059501	  777.3	  582.8	 5811.0	...
4059502	  777.3	  582.8	 5811.0	...
4059503	  777.2	  582.3	 5811.0	...
4059504	  777.2	  581.8	 5811.0	...
4059505	  777.2	  581.4	 5810.0	...
4059506	  777.3	  581.3	 5810.0	...
4059507	  777.4	  581.2	 5811.0	...
4059508	  777.5	  581.3	 5813.0	...
4059509	  777.6	  581.7	 5813.0	...
4059510	  777.7	  582.0	 5813.0	...
4059511	  777.8	  582.2	 5812.0	...
4059512	  778.1	  582.2	 5812.0	...
4059513	  778.3	  582.1	 5813.0	...
4059514	  778.6	  582.0	 5814.0	...
4059515	  779.0	  582.1	 5815.0	...
4059516	  779.3	  582.1	 5816.0	...
4059517	  779.4	  582.2	 5817.0	...
4059518	  779.4	  582.2	 5818.0	...
4059519	  779.4	  582.3	 5819.0	...
4059520	  779.4	  582.3	 5818.0	...
4059521	  779.5	  582.1	 5819.0	...
4059522	  779.7	  581.8	 5820.0	...
4059523	  779.8	  581.6	 5822.0	...
4059524	  779.8	  581.7	 5822.0	...
4059525	  779.8	  581.9	 5822.0	...
4059526	  779.8	  581.7	 5822.0	...
4059527	  779.8	  581.5	 5824.0	...
4059528	  779.8	  581.3	 5826.0	...
4059529	  779.8	  581.4	 5828.0	...
4059530	  779.8	  581.4	 5827.0	...
4059531	  779.8	  581.4	 5826.0	...
4059532	  779.9	  581.3	 5827.0	...
4059533	  780.0	  581.2	 5828.0	...
4059534	  780.1	  581.3	 5831.0	...
4059535	  780.1	  581.6	 5832.0	...
4059536	  780.1	  581.9	 5833.0	...
4059537	  780.1	  582.0	 5833.0	...
4059538	  780.1	  582.0	 5833.0	...
4059539	  780.0	  582.1	 5833.0	...
4059540	  779.8	  582.1	 5833.0	...
4059541	  779.8	  582.1	 5834.0	...
4059542	  779.6	  582.1	 5834.0	...
4059543	  779.6	  582.1	 5835.0	...
4059544	  779.5	  582.1	 5836.0	...
4059545	  779.4	  582.1	 5838.0	...
4059546	  779.3	  582.4	 5838.0	...
4059547	  779.3	  582.6	 5838.0	...
4059548	  779.5	  582.8	 5837.0	...
4059549	  779.7	  583.0	 5838.0	...
4059550	  779.8	  582.8	 5840.0	...
4059551	  779.6	  582.6	 5842.0	...
4059552	  779.4	  582.4	 5842.0	...
4059553	  779.3	  582.5	 5841.0	...
4059554	  779.3	  582.7	 5841.0	...
4059555	  779.4	  582.9	 5840.0	...
4059556	  779.4	  583.1	 5840.0	...
4059557	  779.4	  583.2	 5840.0	...
4059558	  779.5	  583.3	 5843.0	...
4059559	  779.5	  583.3	 5845.0	...
4059560	  779.6	  583.3	 5848.0	...
4059561	  779.5	  583.4	 5850.0	...
4059562	  779.4	  583.4	 5851.0	...
4059563	  779.3	  583.5	 5852.0	...
4059564	  779.2	  583.5	 5853.0	...
4059565	  779.0	  583.6	 5856.0	...
4059566	  779.3	  583.7	 5858.0	...
4059567	  779.6	  583.7	 5860.0	...
4059568	  779.7	  583.8	 5860.0	...
4059569	  779.5	  583.8	 5860.0	...
4059570	  779.3	  583.8	 5861.0	...
4059571	  779.3	  583.8	 5863.0	...
4059572	  779.2	  583.8	 5865.0	...
4059573	  779.1	  583.7	 5866.0	...
4059574	  778.8	  583.7	 5864.0	...
4059575	  778.7	  583.7	 5862.0	...
4059576	  778.6	  583.8	 5864.0	...
4059577	  778.8	  583.8	 5869.0	...
4059578	  779.1	  583.8	 5874.0	...
4059579	  779.3	  583.9	 5875.0	...
4059580	  779.5	  583.9	 5877.0	...
4059581	  779.5	  584.0	 5878.0	...
4059582	  779.4	  584.0	 5879.0	...
4059583	  779.4	  583.9	 5879.0	...
4059584	  779.2	  583.8	 5880.0	...
4059585	  778.9	  583.7	 5881.0	...
4059586	  778.7	  583.7	 5881.0	...
4059587	  778.7	  583.7	 5881.0	...
4059588	  778.8	  583.6	 5882.0	...
4059589	  778.9	  583.3	 5884.0	...
4059590	  778.9	  583.1	 5886.0	...
4059591	  778.9	  583.3	 5888.0	...
4059592	  779.1	  583.8	 5888.0	...
4059593	  779.2	  584.2	 5889.0	...
4059594	  779.3	  584.1	 5887.0	...
4059595	  779.3	  584.0	 5887.0	...
4059596	  779.2	  584.0	 5887.0	...
4059597	  779.2	  584.2	 5887.0	...
4059598	  779.2	  584.3	 5886.0	...
4059599	  779.2	  584.1	 5885.0	...
4059600	  779.2	  583.7	 5884.0	...
4059601	  779.1	  583.3	 5884.0	...
4059602	  779.0	  583.2	 5887.0	...
4059603	  779.0	  583.1	 5889.0	...
4059604	  779.0	  583.1	 5890.0	...
4059605	  779.1	  583.1	 5890.0	...
4059606	  779.3	  583.1	 5889.0	...
4059607	  779.3	  583.0	 5888.0	...
4059608	  779.2	  583.1	 5888.0	...
4059609	  779.1	  583.2	 5888.0	...
4059610	  779.1	  583.4	 5890.0	...
4059611	  779.2	  583.6	 5892.0	...
4059612	  779.1	  583.6	 5894.0	...
4059613	  779.0	  583.6	 5896.0	...
4059614	  778.9	  583.6	 5896.0	...
4059615	  778.9	  583.5	 5897.0	...
4059616	  778.9	  583.3	 5897.0	...
4059617	  778.8	  583.3	 5897.0	...
4059618	  778.8	  583.5	 5897.0	...
4059619	  778.8	  583.7	 5902.0	...
4059620	  778.9	  583.9	 5907.0	...
4059621	  779.0	  584.0	 5908.0	...
4059622	  779.0	  583.9	 5905.0	...
4059623	  779.1	  583.6	 5902.0	...
4059624	  779.1	  583.5	 5901.0	...
4059625	  779.0	  583.6	 5901.0	...
4059626	  778.9	  583.7	 5901.0	...
4059627	  778.7	  583.9	 5902.0	...
4059628	  778.6	  584.1	 5902.0	...
4059629	  778.6	  584.3	 5901.0	...
4059630	  778.5	  584.3	 5902.0	...
4059631	  778.4	  584.3	 5904.0	...
4059632	  778.3	  583.8	 5906.0	...
4059633	  778.3	  583.5	 5908.0	...
4059634	  778.2	  583.1	 5909.0	...
4059635	  778.2	  583.5	 5907.0	...
4059636	  778.1	  583.8	 5906.0	...
4059637	  777.9	  584.2	 5907.0	...
4059638	  777.6	  584.4	 5909.0	...
4059639	  777.5	  584.0	 5912.0	...
4059640	  777.6	  583.4	 5911.0	...
4059641	  777.6	  582.9	 5911.0	...
4059642	  777.5	  583.0	 5911.0	...
4059643	  777.2	  583.2	 5912.0	...
4059644	  777.1	  583.3	 5913.0	...
4059645	  777.3	  583.4	 5916.0	...
4059646	  777.4	  583.5	 5918.0	...
4059647	  777.4	  583.5	 5919.0	...
4059648	  777.5	  583.4	 5919.0	...
4059649	  777.7	  583.3	 5919.0	...
4059650	  777.6	  583.6	 5919.0	...
4059651	  777.4	  583.8	 5920.0	...
4059652	  777.1	  583.9	 5921.0	...
4059653	  777.0	  583.7	 5919.0	...
4059654	  776.8	  584.0	 5918.0	...
4059655	  776.8	  584.3	 5917.0	...
4059656	  776.8	  584.7	 5917.0	...
4059657	  776.8	  584.7	 5917.0	...
4059658	  777.0	  584.7	 5919.0	...
4059659	  777.2	  584.7	 5921.0	...
4059660	  777.5	  584.7	 5921.0	...
4059661	  777.5	  584.7	 5919.0	...
4059662	  777.5	  584.4	 5918.0	...
4059663	  777.4	  584.2	 5917.0	...
4059664	  777.4	  584.0	 5917.0	...
4059665	  777.5	  584.0	 5917.0	...
4059666	  777.5	  584.0	 5919.0	...
4059667	  777.5	  583.9	 5921.0	...
4059668	  777.5	  583.9	 5923.0	...
4059669	  777.6	  583.9	 5924.0	...
4059670	  777.6	  583.9	 5924.0	...
4059671	  777.7	  583.9	 5925.0	...
4059672	  777.7	  583.9	 5927.0	...
4059673	  777.7	  583.9	 5930.0	...
4059674	  777.7	  583.7	 5931.0	...
4059675	  777.6	  583.5	 5931.0	...
4059676	  777.5	  583.3	 5931.0	...
4059677	  777.5	  583.1	 5932.0	...
4059678	  777.4	  583.0	 5932.0	...
4059679	  777.3	  583.0	 5932.0	...
4059680	  777.2	  583.3	 5932.0	...
4059681	  777.3	  583.6	 5935.0	...
4059682	  777.4	  583.9	 5938.0	...
4059683	  777.6	  583.8	 5942.0	...
4059684	  777.7	  583.7	 5942.0	...
4059685	  777.5	  583.6	 5943.0	...
4059686	  777.2	  583.5	 5945.0	...
4059687	  777.0	  583.4	 5944.0	...
4059688	  777.1	  583.3	 5942.0	...
4059689	  777.1	  583.2	 5940.0	...
4059690	  777.2	  583.1	 5940.0	...
4059691	  777.2	  583.0	 5942.0	...
4059692	  777.2	  582.8	 5944.0	...
4059693	  777.4	  582.6	 5947.0	...
4059694	  777.6	  582.6	 5946.0	...
4059695	  777.8	  582.7	 5946.0	...
4059696	  777.8	  582.7	 5946.0	...
4059697	  778.1	  582.6	 5945.0	...
4059698	  778.4	  582.5	 5945.0	...
4059699	  778.6	  582.4	 5945.0	...
4059700	  778.6	  582.5	 5944.0	...
4059701	  778.6	  582.6	 5944.0	...
4059702	  778.6	  582.7	 5944.0	...
4059703	  778.6	  582.6	 5943.0	...
4059704	  778.5	  582.4	 5942.0	...
4059705	  778.2	  582.2	 5942.0	...
4059706	  778.0	  582.2	 5942.0	...
4059707	  777.8	  582.2	 5942.0	...
4059708	  777.7	  582.5	 5941.0	...
4059709	  777.6	  582.8	 5942.0	...
4059710	  777.4	  582.9	 5944.0	...
4059711	  777.5	  582.7	 5947.0	...
4059712	  777.6	  582.6	 5948.0	...
4059713	  777.7	  582.7	 5948.0	...
4059714	  777.6	  582.9	 5949.0	...
4059715	  777.5	  583.0	 5949.0	...
4059716	  777.4	  582.9	 5949.0	...
4059717	  777.3	  582.6	 5950.0	...
4059718	  777.1	  582.4	 5951.0	...
4059719	  776.9	  582.4	 5952.0	...
4059720	  776.9	  582.4	 5952.0	...
4059721	  777.0	  582.4	 5953.0	...
4059722	  776.8	  582.5	 5956.0	...
4059723	  776.6	  582.7	 5958.0	...
4059724	  776.4	  582.8	 5960.0	...
4059725	  776.1	  582.9	 5961.0	...
4059726	  775.7	  582.9	 5961.0	...
4059727	  775.5	  583.0	 5960.0	...
4059728	  775.7	  583.0	 5958.0	...
4059729	  775.8	  583.0	 5958.0	...
4059730	  775.8	  583.0	 5957.0	...
4059731	  775.7	  583.1	 5957.0	...
4059732	  775.6	  583.2	 5958.0	...
4059733	  775.6	  583.2	 5958.0	...
4059734	  775.7	  583.3	 5958.0	...
4059735	  775.8	  583.5	 5960.0	...
4059736	  775.8	  583.8	 5962.0	...
4059737	  775.8	  583.9	 5966.0	...
4059738	  775.7	  583.7	 5968.0	...
4059739	  775.7	  583.4	 5969.0	...
4059740	  775.7	  583.3	 5968.0	...
4059741	  775.7	  583.1	 5968.0	...
4059742	  775.8	  583.1	 5968.0	...
4059743	  775.9	  583.1	 5968.0	...
4059744	  775.9	  583.3	 5966.0	...
4059745	  775.9	  583.6	 5965.0	...
4059746	  775.9	  583.8	 5964.0	...
4059747	  775.9	  583.8	 5965.0	...
4059748	  775.9	  583.7	 5967.0	...
4059749	  775.9	  583.7	 5966.0	...
4059750	  775.9	  583.3	 5966.0	...
4059751	  775.9	  583.1	 5965.0	...
4059752	  775.9	  582.9	 5965.0	...
4059753	  775.9	  583.0	 5965.0	...
4059754	  775.9	  583.2	 5965.0	...
4059755	  775.8	  583.4	 5966.0	...
4059756	  775.8	  583.5	 5966.0	...
4059757	  775.8	  583.4	 5969.0	...
4059758	  775.9	  583.4	 5972.0	...
4059759	  776.0	  583.6	 5974.0	...
4059760	  776.2	  583.8	 5973.0	...
4059761	  776.0	  584.2	 5972.0	...
4059762	  775.8	  584.7	 5975.0	...
4059763	  775.7	  585.2	 5978.0	...
4059764	  775.7	  585.5	 5983.0	...
4059765	  775.7	  585.5	 5984.0	...
4059766	  775.6	  585.5	 5985.0	...
4059767	  775.5	  585.3	 5985.0	...
4059768	  775.4	  585.0	 5984.0	...
4059769	  775.4	  584.8	 5981.0	...
4059770	  775.6	  584.7	 5979.0	...
4059771	  775.8	  584.7	 5979.0	...
4059772	  776.0	  584.7	 5980.0	...
4059773	  775.9	  584.7	 5982.0	...
4059774	  775.9	  584.8	 5984.0	...
4059775	  775.5	  585.0	 5985.0	...
4059776	  775.1	  585.2	 5985.0	...
4059777	  774.7	  585.4	 5985.0	...
4059778	  774.7	  585.4	 5985.0	...
4059779	  774.7	  585.5	 5985.0	...
4059780	  774.7	  585.5	 5988.0	...
4059781	  774.7	  585.3	 5990.0	...
4059782	  774.7	  585.1	 5992.0	...
4059783	  774.7	  584.9	 5992.0	...
4059784	  774.5	  585.0	 5993.0	...
4059785	  774.2	  585.1	 5993.0	...
4059786	  774.0	  585.1	 5995.0	...
4059787	  773.7	  585.2	 5996.0	...
4059788	  773.6	  585.1	 5997.0	...
4059789	  773.6	  585.0	 5996.0	...
4059790	  773.6	  584.9	 5994.0	...
4059791	  773.6	  584.8	 5992.0	...
4059792	  773.7	  584.8	 5990.0	...
4059793	  773.8	  584.8	 5988.0	...
4059794	  774.0	  584.8	 5988.0	...
4059795	  774.3	  584.8	 5986.0	...
4059796	  774.6	  584.7	 5984.0	...
4059797	  775.2	  584.2	 5981.0	...
4059798	  775.7	  583.6	 5980.0	...
4059799	  776.4	  583.3	 5979.0	...
4059800	  776.9	  583.5	 5980.0	...
4059801	  777.6	  584.3	 5981.0	...
4059802	  778.4	  585.0	 5982.0	...
4059803	  779.2	  585.6	 5985.0	...
4059804	  779.9	  586.1	 5987.0	...
4059805	  780.5	  587.3	 5981.0	...
4059806	  781.7	  589.0	 5973.0	...
4059807	  782.6	  590.4	 5964.0	...
4059808	  783.5	  592.0	 5958.0	...
4059809	  783.5	  594.2	 5951.0	...
4059810	  783.5	  597.0	 5942.0	...
EFIX R   4057378	4059810	2433	  789.3	  563.7	   5346
SSACC R  4059811
4059811	  783.3	  599.3	 5935.0	...
4059812	  782.9	  600.7	 5930.0	...
4059813	  782.3	  600.6	 5927.0	...
4059814	  781.1	  597.8	 5927.0	...
4059815	  780.3	  593.7	 5934.0	...
4059816	  779.1	  590.4	 5940.0	...
4059817	  778.6	  592.7	 5937.0	...
4059818	  778.6	  601.3	 5899.0	...
4059819	  779.7	  617.1	 5828.0	...
4059820	  781.5	  637.7	 5730.0	...
4059821	  783.5	  662.3	 5617.0	...
4059822	  784.2	  687.6	 5501.0	...
4059823	  785.2	  715.4	 5365.0	...
4059824	  787.2	  746.2	 5213.0	...
4059825	  792.0	  782.6	 5036.0	...
4059826	  796.6	  820.3	 4852.0	...
4059827	  794.7	  851.4	 4691.0	...
4059828	  791.7	  881.8	 4518.0	...
4059829	  791.8	  916.0	 4336.0	...
4059830	  799.5	  962.9	 4098.0	...
4059831	  810.6	 1015.9	 3847.0	...
4059832	  820.8	 1070.5	 3574.0	...
4059833	  828.1	 1106.9	 3393.0	...
4059834	  831.2	 1124.4	 3297.0	...
4059835	  831.2	 1124.4	 3297.0	...
SBLINK R 4059836
4059836	   .	   .	    0.0	...
4059837	   .	   .	    0.0	...
4059838	   .	   .	    0.0	...
4059839	   .	   .	    0.0	...
4059840	   .	   .	    0.0	...
4059841	   .	   .	    0.0	...
4059842	   .	   .	    0.0	...
4059843	   .	   .	    0.0	...
4059844	   .	   .	    0.0	...
4059845	   .	   .	    0.0	...
4059846	   .	   .	    0.0	...
4059847	   .	   .	    0.0	...
4059848	   .	   .	    0.0	...
4059849	   .	   .	    0.0	...
4059850	   .	   .	    0.0	...
4059851	   .	   .	    0.0	...
4059852	   .	   .	    0.0	...
4059853	   .	   .	    0.0	...
4059854	   .	   .	    0.0	...
4059855	   .	   .	    0.0	...
4059856	   .	   .	    0.0	...
4059857	   .	   .	    0.0	...
4059858	   .	   .	    0.0	...
4059859	   .	   .	    0.0	...
4059860	   .	   .	    0.0	...
4059861	   .	   .	    0.0	...
4059862	   .	   .	    0.0	...
4059863	   .	   .	    0.0	...
4059864	   .	   .	    0.0	...
4059865	   .	   .	    0.0	...
4059866	   .	   .	    0.0	...
4059867	   .	   .	    0.0	...
4059868	   .	   .	    0.0	...
4059869	   .	   .	    0.0	...
4059870	   .	   .	    0.0	...
4059871	   .	   .	    0.0	...
4059872	   .	   .	    0.0	...
4059873	   .	   .	    0.0	...
4059874	   .	   .	    0.0	...
4059875	   .	   .	    0.0	...
4059876	   .	   .	    0.0	...
4059877	   .	   .	    0.0	...
4059878	   .	   .	    0.0	...
4059879	   .	   .	    0.0	...
4059880	   .	   .	    0.0	...
4059881	   .	   .	    0.0	...
4059882	   .	   .	    0.0	...
4059883	   .	   .	    0.0	...
4059884	   .	   .	    0.0	...
4059885	   .	   .	    0.0	...
4059886	   .	   .	    0.0	...
4059887	   .	   .	    0.0	...
4059888	   .	   .	    0.0	...
4059889	   .	   .	    0.0	...
4059890	   .	   .	    0.0	...
4059891	   .	   .	    0.0	...
4059892	   .	   .	    0.0	...
4059893	   .	   .	    0.0	...
4059894	   .	   .	    0.0	...
4059895	   .	   .	    0.0	...
4059896	   .	   .	    0.0	...
4059897	   .	   .	    0.0	...
4059898	   .	   .	    0.0	...
4059899	   .	   .	    0.0	...
4059900	   .	   .	    0.0	...
4059901	   .	   .	    0.0	...
4059902	   .	   .	    0.0	...
4059903	   .	   .	    0.0	...
4059904	   .	   .	    0.0	...
4059905	   .	   .	    0.0	...
4059906	   .	   .	    0.0	...
4059907	   .	   .	    0.0	...
4059908	   .	   .	    0.0	...
4059909	   .	   .	    0.0	...
4059910	   .	   .	    0.0	...
4059911	   .	   .	    0.0	...
4059912	   .	   .	    0.0	...
4059913	   .	   .	    0.0	...
4059914	   .	   .	    0.0	...
4059915	   .	   .	    0.0	...
4059916	   .	   .	    0.0	...
4059917	   .	   .	    0.0	...
4059918	   .	   .	    0.0	...
4059919	   .	   .	    0.0	...
4059920	   .	   .	    0.0	...
4059921	   .	   .	    0.0	...
4059922	   .	   .	    0.0	...
4059923	   .	   .	    0.0	...
4059924	   .	   .	    0.0	...
4059925	   .	   .	    0.0	...
4059926	   .	   .	    0.0	...
4059927	   .	   .	    0.0	...
4059928	   .	   .	    0.0	...
4059929	   .	   .	    0.0	...
4059930	   .	   .	    0.0	...
4059931	   .	   .	    0.0	...
4059932	   .	   .	    0.0	...
4059933	   .	   .	    0.0	...
4059934	   .	   .	    0.0	...
4059935	   .	   .	    0.0	...
4059936	   .	   .	    0.0	...
4059937	   .	   .	    0.0	...
4059938	   .	   .	    0.0	...
4059939	   .	   .	    0.0	...
4059940	   .	   .	    0.0	...
4059941	   .	   .	    0.0	...
4059942	   .	   .	    0.0	...
4059943	   .	   .	    0.0	...
4059944	   .	   .	    0.0	...
4059945	   .	   .	    0.0	...
4059946	   .	   .	    0.0	...
4059947	   .	   .	    0.0	...
4059948	   .	   .	    0.0	...
4059949	   .	   .	    0.0	...
4059950	   .	   .	    0.0	...
4059951	   .	   .	    0.0	...
4059952	   .	   .	    0.0	...
4059953	   .	   .	    0.0	...
4059954	   .	   .	    0.0	...
4059955	   .	   .	    0.0	...
4059956	   .	   .	    0.0	...
4059957	   .	   .	    0.0	...
4059958	   .	   .	    0.0	...
4059959	   .	   .	    0.0	...
4059960	   .	   .	    0.0	...
EBLINK R 4059836	4059960	125
4059961	  597.4	 1227.8	 2587.0	...
4059962	  597.4	 1227.8	 2587.0	...
4059963	  597.4	 1227.8	 2587.0	...
4059964	  637.9	 1209.8	 2720.0	...
4059965	  699.3	 1180.0	 2929.0	...
4059966	  760.5	 1149.8	 3137.0	...
4059967	  784.1	 1125.5	 3271.0	...
4059968	  787.5	 1109.6	 3344.0	...
4059969	  790.9	 1093.7	 3417.0	...
4059970	  790.9	 1085.8	 3451.0	...
4059971	  789.8	 1076.8	 3495.0	...
4059972	  788.0	 1061.9	 3559.0	...
4059973	  786.8	 1046.1	 3632.0	...
4059974	  785.5	 1029.5	 3701.0	...
4059975	  784.4	 1012.7	 3779.0	...
4059976	  783.2	  998.8	 3838.0	...
4059977	  781.1	  984.4	 3905.0	...
4059978	  778.6	  971.2	 3970.0	...
4059979	  776.1	  957.1	 4039.0	...
4059980	  772.6	  944.3	 4100.0	...
4059981	  769.7	  931.9	 4145.0	...
4059982	  766.7	  918.3	 4195.0	...
4059983	  765.6	  906.8	 4246.0	...
4059984	  762.8	  895.1	 4300.0	...
4059985	  759.5	  885.4	 4351.0	...
4059986	  755.9	  873.9	 4395.0	...
4059987	  753.3	  863.3	 4444.0	...
4059988	  751.0	  851.8	 4496.0	...
4059989	  749.4	  841.8	 4547.0	...
4059990	  748.9	  831.4	 4592.0	...
4059991	  747.7	  820.6	 4640.0	...
4059992	  746.2	  809.8	 4692.0	...
4059993	  744.7	  798.6	 4746.0	...
4059994	  744.1	  789.2	 4790.0	...
4059995	  742.9	  778.3	 4838.0	...
4059996	  741.8	  768.6	 4878.0	...
4059997	  740.5	  757.9	 4921.0	...
4059998	  741.1	  751.3	 4944.0	...
4059999	  742.1	  744.1	 4958.0	...
4060000	  743.4	  736.8	 4995.0	...
4060001	  744.1	  729.7	 5032.0	...
4060002	  744.6	  722.8	 5069.0	...
4060003	  745.4	  719.4	 5072.0	...
4060004	  755.5	  723.0	 5077.0	...
4060005	  765.6	  729.8	 5091.0	...
4060006	  776.2	  734.7	 5113.0	...
4060007	  776.7	  730.6	 5142.0	...
4060008	  777.1	  724.3	 5175.0	...
4060009	  776.6	  717.7	 5209.0	...
4060010	  776.0	  710.8	 5245.0	...
4060011	  776.0	  704.2	 5279.0	...
4060012	  775.9	  697.6	 5310.0	...
4060013	  775.5	  691.3	 5336.0	...
4060014	  774.7	  684.9	 5365.0	...
4060015	  773.8	  678.3	 5394.0	...
4060016	  773.3	  671.6	 5420.0	...
4060017	  772.7	  664.5	 5443.0	...
4060018	  772.0	  657.4	 5469.0	...
4060019	  771.4	  651.3	 5493.0	...
4060020	  770.8	  645.6	 5520.0	...
4060021	  770.2	  640.1	 5542.0	...
4060022	  769.5	  634.0	 5570.0	...
4060023	  768.3	  628.4	 5592.0	...
4060024	  767.2	  623.4	 5612.0	...
4060025	  766.3	  618.2	 5633.0	...
4060026	  765.6	  612.9	 5652.0	...
4060027	  764.9	  607.3	 5677.0	...
4060028	  764.2	  602.2	 5698.0	...
4060029	  763.6	  597.2	 5721.0	...
4060030	  762.9	  592.3	 5740.0	...
4060031	  762.2	  587.5	 5760.0	...
4060032	  761.6	  583.2	 5782.0	...
ESACC R  4059811	4060032	222	  783.3	  599.3	  761.6	  583.2	   0.58	    710
SFIX R   4060033
4060033	  761.1	  579.1	 5800.0	...
4060034	  760.4	  575.5	 5821.0	...
4060035	  759.8	  572.2	 5835.0	...
4060036	  758.7	  569.4	 5852.0	...
4060037	  758.0	  566.1	 5863.0	...
4060038	  757.2	  562.5	 5883.0	...
4060039	  756.7	  559.0	 5900.0	...
4060040	  756.1	  555.8	 5917.0	...
4060041	  755.8	  553.2	 5929.0	...
4060042	  755.1	  549.6	 5939.0	...
4060043	  754.6	  546.9	 5945.0	...
4060044	  754.1	  543.5	 5958.0	...
4060045	  754.0	  541.0	 5970.0	...
4060046	  754.0	  538.2	 5982.0	...
4060047	  753.6	  535.4	 5989.0	...
4060048	  753.3	  533.3	 5999.0	...
4060049	  753.0	  530.6	 6012.0	...
4060050	  752.8	  529.0	 6019.0	...
4060051	  752.5	  527.1	 6024.0	...
4060052	  752.1	  525.9	 6031.0	...
4060053	  751.5	  524.8	 6037.0	...
4060054	  751.0	  523.9	 6042.0	...
4060055	  751.0	  523.1	 6043.0	...
4060056	  751.1	  522.9	 6045.0	...
4060057	  751.1	  522.7	 6046.0	...
4060058	  751.1	  522.8	 6047.0	...
4060059	  751.0	  522.6	 6047.0	...
4060060	  751.1	  522.3	 6047.0	...
4060061	  751.4	  523.1	 6047.0	...
4060062	  751.4	  524.8	 6041.0	...
4060063	  751.3	  526.8	 6034.0	...
4060064	  751.2	  528.9	 6025.0	...
4060065	  751.2	  530.2	 6022.0	...
4060066	  751.0	  532.4	 6018.0	...
4060067	  750.8	  533.6	 6014.0	...
4060068	  750.7	  535.4	 6010.0	...
4060069	  751.0	  537.0	 6005.0	...
4060070	  751.2	  538.6	 6002.0	...
4060071	  751.7	  540.9	 5995.0	...
4060072	  752.0	  542.6	 5985.0	...
4060073	  752.4	  544.7	 5978.0	...
4060074	  752.5	  545.6	 5973.0	...
4060075	  752.6	  546.7	 5970.0	...
4060076	  752.7	  547.2	 5966.0	...
4060077	  752.8	  547.7	 5962.0	...
4060078	  752.9	  547.9	 5960.0	...
4060079	  753.1	  548.1	 5959.0	...
4060080	  753.3	  547.8	 5959.0	...
4060081	  753.5	  547.5	 5961.0	...
4060082	  753.5	  547.2	 5963.0	...
4060083	  753.4	  546.7	 5966.0	...
4060084	  753.5	  546.1	 5967.0	...
4060085	  753.5	  545.7	 5970.0	...
4060086	  753.7	  545.6	 5973.0	...
4060087	  754.0	  545.7	 5974.0	...
4060088	  754.2	  545.7	 5973.0	...
4060089	  754.4	  545.7	 5973.0	...
4060090	  754.5	  545.4	 5975.0	...
4060091	  754.4	  544.8	 5976.0	...
4060092	  754.4	  544.0	 5975.0	...
4060093	  754.2	  543.4	 5975.0	...
4060094	  754.1	  542.9	 5977.0	...
4060095	  753.9	  542.6	 5980.0	...
4060096	  753.8	  542.1	 5984.0	...
4060097	  753.8	  541.7	 5986.0	...
4060098	  753.9	  541.1	 5986.0	...
4060099	  754.0	  540.8	 5986.0	...
4060100	  754.0	  540.0	 5989.0	...
4060101	  754.0	  539.4	 5991.0	...
4060102	  754.4	  538.8	 5993.0	...
4060103	  754.8	  538.7	 5992.0	...
4060104	  755.3	  538.7	 5991.0	...
4060105	  755.4	  539.0	 5994.0	...
4060106	  755.5	  539.3	 5996.0	...
4060107	  755.4	  539.5	 5998.0	...
4060108	  755.4	  539.2	 5996.0	...
4060109	  755.3	  538.9	 5994.0	...
4060110	  755.2	  538.5	 5995.0	...
4060111	  755.2	  538.2	 5996.0	...
4060112	  755.1	  537.7	 5998.0	...
4060113	  755.2	  537.4	 5998.0	...
4060114	  755.2	  537.2	 5998.0	...
4060115	  755.2	  537.1	 5998.0	...
4060116	  755.2	  537.0	 5998.0	...
4060117	  755.1	  536.7	 5999.0	...
4060118	  755.1	  536.3	 6001.0	...
4060119	  755.2	  535.9	 6002.0	...
4060120	  755.4	  535.6	 6002.0	...
4060121	  755.7	  535.3	 6003.0	...
4060122	  755.9	  535.0	 6006.0	...
4060123	  755.8	  534.9	 6010.0	...
4060124	  755.6	  534.9	 6013.0	...
4060125	  755.5	  535.0	 6012.0	...
4060126	  755.5	  535.0	 6011.0	...
4060127	  755.8	  534.8	 6010.0	...
4060128	  756.0	  534.5	 6013.0	...
4060129	  756.1	  534.3	 6016.0	...
4060130	  756.0	  534.4	 6019.0	...
4060131	  755.9	  534.1	 6020.0	...
4060132	  755.8	  533.8	 6018.0	...
4060133	  755.7	  533.5	 6016.0	...
4060134	  755.6	  533.3	 6014.0	...
4060135	  755.9	  533.0	 6015.0	...
4060136	  756.2	  532.7	 6016.0	...
4060137	  756.5	  532.6	 6016.0	...
4060138	  756.5	  532.6	 6017.0	...
4060139	  756.6	  532.7	 6017.0	...
MSG	4060140 0000 _ Number On
4060140	  756.6	  532.7	 6015.0	...
4060141	  756.6	  532.8	 6012.0	...
4060142	  756.5	  533.2	 6008.0	...
4060143	  756.3	  533.6	 6008.0	...
4060144	  756.1	  534.1	 6011.0	...
4060145	  755.9	  534.2	 6015.0	...
4060146	  755.8	  534.3	 6016.0	...
4060147	  755.8	  534.3	 6016.0	...
4060148	  755.8	  534.4	 6016.0	...
4060149	  755.8	  534.3	 6015.0	...
4060150	  755.9	  534.2	 6013.0	...
4060151	  756.0	  533.8	 6011.0	...
4060152	  756.1	  533.5	 6011.0	...
4060153	  756.1	  533.2	 6011.0	...
4060154	  756.1	  533.2	 6010.0	...
4060155	  756.1	  533.4	 6009.0	...
4060156	  756.1	  533.7	 6009.0	...
4060157	  756.1	  534.0	 6008.0	...
4060158	  756.1	  534.0	 6009.0	...
4060159	  756.1	  534.1	 6009.0	...
4060160	  756.1	  534.2	 6009.0	...
4060161	  755.8	  534.3	 6012.0	...
4060162	  755.4	  534.1	 6016.0	...
4060163	  755.1	  533.8	 6020.0	...
4060164	  755.0	  533.4	 6021.0	...
4060165	  754.8	  533.7	 6020.0	...
4060166	  754.5	  533.9	 6019.0	...
4060167	  754.4	  534.2	 6018.0	...
4060168	  754.5	  534.3	 6018.0	...
4060169	  754.7	  534.1	 6019.0	...
4060170	  755.1	  534.0	 6020.0	...
4060171	  755.4	  534.2	 6020.0	...
4060172	  755.7	  534.4	 6019.0	...
4060173	  755.5	  534.7	 6018.0	...
4060174	  755.3	  534.5	 6018.0	...
4060175	  755.1	  534.5	 6018.0	...
4060176	  755.0	  534.5	 6019.0	...
4060177	  754.4	  534.6	 6022.0	...
4060178	  753.9	  534.7	 6024.0	...
4060179	  753.5	  534.9	 6025.0	...
4060180	  753.5	  535.0	 6021.0	...
4060181	  753.6	  535.5	 6017.0	...
4060182	  753.7	  536.0	 6016.0	...
4060183	  753.7	  536.5	 6018.0	...
4060184	  753.7	  536.5	 6021.0	...
4060185	  753.7	  536.8	 6023.0	...
4060186	  753.7	  537.3	 6026.0	...
4060187	  753.8	  537.8	 6030.0	...
4060188	  753.9	  538.0	 6027.0	...
4060189	  753.9	  538.0	 6023.0	...
4060190	  753.8	  538.0	 6019.0	...
4060191	  753.7	  538.1	 6021.0	...
4060192	  753.6	  538.1	 6023.0	...
4060193	  753.6	  538.1	 6023.0	...
4060194	  753.6	  538.3	 6021.0	...
4060195	  753.6	  538.9	 6019.0	...
4060196	  753.7	  539.4	 6016.0	...
4060197	  753.7	  539.8	 6016.0	...
4060198	  753.7	  539.8	 6016.0	...
4060199	  753.6	  539.8	 6019.0	...
4060200	  753.6	  539.8	 6024.0	...
4060201	  753.6	  539.8	 6029.0	...
4060202	  753.3	  539.7	 6032.0	...
4060203	  752.9	  539.3	 6031.0	...
4060204	  752.6	  539.0	 6031.0	...
4060205	  752.6	  538.7	 6032.0	...
4060206	  752.5	  538.8	 6033.0	...
4060207	  752.3	  538.7	 6030.0	...
4060208	  752.0	  538.7	 6027.0	...
4060209	  751.8	  538.7	 6024.0	...
4060210	  751.7	  538.8	 6024.0	...
4060211	  751.7	  539.1	 6024.0	...
4060212	  751.6	  539.3	 6024.0	...
4060213	  751.7	  539.4	 6024.0	...
4060214	  751.9	  539.5	 6024.0	...
4060215	  752.0	  539.7	 6024.0	...
4060216	  751.7	  540.2	 6027.0	...
4060217	  751.5	  541.0	 6032.0	...
4060218	  751.2	  541.3	 6037.0	...
4060219	  751.3	  541.6	 6036.0	...
4060220	  751.4	  541.5	 6034.0	...
4060221	  751.5	  541.4	 6032.0	...
4060222	  751.6	  541.2	 6031.0	...
4060223	  751.8	  541.0	 6029.0	...
4060224	  751.9	  540.9	 6027.0	...
4060225	  752.0	  540.7	 6026.0	...
4060226	  751.8	  540.5	 6026.0	...
4060227	  751.6	  540.4	 6027.0	...
4060228	  751.4	  540.4	 6027.0	...
4060229	  751.5	  540.6	 6027.0	...
4060230	  751.7	  540.7	 6027.0	...
4060231	  751.9	  540.7	 6026.0	...
4060232	  752.0	  540.6	 6030.0	...
4060233	  752.0	  540.5	 6034.0	...
EFIX R   4060033	4060233	201	  754.1	  538.4	   6003
SSACC R  4060234
4060234	  752.6	  540.8	 6037.0	...
4060235	  753.8	  541.0	 6037.0	...
4060236	  755.3	  541.2	 6036.0	...
4060237	  757.4	  541.6	 6033.0	...
4060238	  760.1	  542.4	 6031.0	...
4060239	  764.6	  543.1	 6028.0	...
4060240	  768.8	  543.3	 6029.0	...
4060241	  774.0	  542.9	 6032.0	...
4060242	  778.7	  542.3	 6033.0	...
4060243	  784.0	  542.0	 6031.0	...
4060244	  788.9	  541.7	 6028.0	...
4060245	  793.3	  541.5	 6026.0	...
4060246	  797.5	  542.0	 6029.0	...
4060247	  800.7	  543.2	 6032.0	...
4060248	  803.4	  544.9	 6031.0	...
4060249	  805.4	  546.5	 6031.0	...
4060250	  807.7	  547.9	 6030.0	...
4060251	  809.7	  549.6	 6029.0	...
4060252	  811.0	  551.2	 6029.0	...
4060253	  811.1	  552.4	 6029.0	...
ESACC R  4060234	4060253	20	  752.6	  540.8	  811.1	  552.4	   1.27	     96
SFIX R   4060254
4060254	  810.9	  553.4	 6030.0	...
4060255	  809.9	  553.9	 6035.0	...
4060256	  808.8	  554.7	 6039.0	...
4060257	  807.4	  555.2	 6042.0	...
4060258	  806.2	  555.7	 6042.0	...
4060259	  805.0	  555.8	 6043.0	...
4060260	  802.9	  556.2	 6044.0	...
4060261	  801.0	  556.4	 6044.0	...
4060262	  798.9	  556.6	 6045.0	...
4060263	  797.7	  556.7	 6046.0	...
4060264	  796.5	  556.6	 6048.0	...
4060265	  795.8	  555.8	 6048.0	...
4060266	  794.8	  554.3	 6048.0	...
4060267	  793.9	  552.7	 6045.0	...
4060268	  793.2	  551.6	 6042.0	...
4060269	  792.8	  551.3	 6039.0	...
4060270	  792.6	  551.3	 6039.0	...
4060271	  792.1	  551.7	 6039.0	...
4060272	  791.8	  552.2	 6042.0	...
4060273	  791.6	  552.6	 6045.0	...
4060274	  791.5	  552.8	 6048.0	...
4060275	  791.3	  553.0	 6048.0	...
4060276	  791.1	  553.0	 6048.0	...
4060277	  791.2	  552.8	 6049.0	...
4060278	  791.4	  552.5	 6048.0	...
4060279	  791.5	  552.5	 6047.0	...
4060280	  791.4	  552.5	 6046.0	...
4060281	  791.5	  552.5	 6044.0	...
4060282	  791.8	  552.6	 6043.0	...
4060283	  792.0	  552.7	 6040.0	...
4060284	  792.0	  552.8	 6040.0	...
4060285	  792.0	  552.9	 6039.0	...
4060286	  791.6	  553.0	 6038.0	...
4060287	  791.1	  553.2	 6037.0	...
4060288	  790.5	  553.3	 6037.0	...
4060289	  790.3	  553.3	 6038.0	...
4060290	  790.3	  553.1	 6039.0	...
4060291	  790.4	  552.9	 6039.0	...
4060292	  790.6	  552.8	 6039.0	...
4060293	  790.9	  552.8	 6038.0	...
4060294	  791.1	  552.6	 6040.0	...
4060295	  791.1	  552.5	 6042.0	...
4060296	  791.0	  552.4	 6040.0	...
4060297	  791.0	  552.1	 6036.0	...
4060298	  790.9	  551.9	 6031.0	...
4060299	  790.9	  551.6	 6029.0	...
4060300	  790.8	  551.4	 6027.0	...
4060301	  790.6	  551.1	 6027.0	...
4060302	  790.4	  550.9	 6030.0	...
4060303	  790.3	  550.9	 6035.0	...
4060304	  790.3	  550.6	 6039.0	...
4060305	  790.5	  550.4	 6041.0	...
4060306	  790.8	  550.1	 6042.0	...
4060307	  791.0	  549.7	 6041.0	...
4060308	  791.1	  549.2	 6040.0	...
4060309	  791.1	  548.4	 6037.0	...
4060310	  791.1	  548.1	 6034.0	...
4060311	  791.1	  547.9	 6031.0	...
4060312	  791.1	  547.8	 6029.0	...
4060313	  791.1	  547.7	 6026.0	...
4060314	  791.1	  547.3	 6027.0	...
4060315	  791.1	  546.9	 6032.0	...
4060316	  791.1	  547.1	 6037.0	...
4060317	  791.3	  547.5	 6038.0	...
4060318	  791.4	  547.9	 6037.0	...
4060319	  791.4	  548.0	 6034.0	...
4060320	  791.3	  548.1	 6030.0	...
4060321	  791.2	  548.2	 6025.0	...
4060322	  791.1	  548.3	 6022.0	...
4060323	  791.0	  548.4	 6022.0	...
4060324	  790.9	  548.5	 6023.0	...
4060325	  790.8	  548.7	 6024.0	...
4060326	  790.8	  548.9	 6030.0	...
4060327	  791.1	  549.1	 6034.0	...
4060328	  791.3	  549.2	 6039.0	...
4060329	  791.7	  549.1	 6038.0	...
4060330	  791.8	  549.0	 6033.0	...
4060331	  792.0	  548.9	 6029.0	...
4060332	  792.0	  548.6	 6024.0	...
4060333	  791.8	  548.5	 6025.0	...
4060334	  791.5	  548.1	 6025.0	...
4060335	  791.2	  547.9	 6022.0	...
4060336	  791.2	  547.6	 6020.0	...
4060337	  791.3	  547.9	 6018.0	...
4060338	  791.4	  548.6	 6018.0	...
4060339	  791.4	  549.2	 6018.0	...
4060340	  791.3	  549.8	 6019.0	...
4060341	  791.4	  549.9	 6021.0	...
4060342	  791.5	  549.9	 6022.0	...
4060343	  792.0	  549.9	 6021.0	...
4060344	  792.5	  549.8	 6020.0	...
4060345	  792.9	  549.7	 6019.0	...
4060346	  793.0	  549.6	 6019.0	...
4060347	  792.7	  549.5	 6019.0	...
4060348	  792.4	  549.6	 6018.0	...
4060349	  792.3	  549.5	 6016.0	...
4060350	  792.5	  549.3	 6015.0	...
4060351	  792.6	  549.3	 6014.0	...
4060352	  792.6	  549.7	 6013.0	...
4060353	  793.0	  550.0	 6012.0	...
4060354	  793.4	  550.2	 6011.0	...
4060355	  793.9	  550.0	 6010.0	...
4060356	  794.3	  549.8	 6010.0	...
4060357	  794.8	  550.0	 6008.0	...
4060358	  795.4	  550.7	 6007.0	...
4060359	  795.7	  551.4	 6006.0	...
4060360	  795.6	  551.8	 6006.0	...
4060361	  795.2	  551.9	 6006.0	...
4060362	  794.7	  552.0	 6007.0	...
4060363	  794.6	  552.1	 6008.0	...
4060364	  794.6	  552.2	 6007.0	...
4060365	  794.7	  552.1	 6006.0	...
4060366	  794.9	  551.9	 6004.0	...
4060367	  795.2	  551.5	 6005.0	...
4060368	  795.6	  551.0	 6005.0	...
4060369	  795.8	  550.6	 6003.0	...
4060370	  796.0	  550.4	 6001.0	...
4060371	  796.2	  550.4	 6000.0	...
4060372	  796.3	  549.9	 6000.0	...
4060373	  796.4	  549.4	 5998.0	...
4060374	  796.3	  549.4	 5993.0	...
4060375	  796.3	  550.3	 5990.0	...
4060376	  795.7	  551.3	 5987.0	...
4060377	  795.3	  552.0	 5991.0	...
4060378	  794.9	  552.2	 5995.0	...
4060379	  795.0	  552.2	 5998.0	...
4060380	  795.1	  551.9	 5998.0	...
4060381	  795.3	  551.5	 5997.0	...
4060382	  795.6	  551.2	 5994.0	...
4060383	  795.9	  551.1	 5991.0	...
4060384	  795.9	  551.0	 5987.0	...
4060385	  795.9	  551.0	 5987.0	...
4060386	  795.8	  551.1	 5986.0	...
4060387	  795.9	  551.5	 5984.0	...
4060388	  795.7	  552.2	 5982.0	...
4060389	  795.4	  552.8	 5981.0	...
4060390	  795.2	  553.1	 5982.0	...
4060391	  795.2	  553.1	 5983.0	...
4060392	  795.3	  553.0	 5984.0	...
4060393	  795.3	  552.8	 5983.0	...
4060394	  795.4	  552.6	 5982.0	...
4060395	  795.9	  552.5	 5981.0	...
4060396	  796.4	  552.5	 5981.0	...
4060397	  797.1	  552.9	 5982.0	...
4060398	  797.2	  553.6	 5981.0	...
4060399	  797.1	  554.2	 5980.0	...
4060400	  796.8	  554.4	 5979.0	...
4060401	  796.5	  554.3	 5976.0	...
4060402	  796.5	  554.3	 5972.0	...
4060403	  796.5	  554.1	 5967.0	...
4060404	  796.7	  553.9	 5965.0	...
4060405	  796.8	  553.7	 5961.0	...
4060406	  796.9	  553.9	 5957.0	...
4060407	  797.3	  554.4	 5955.0	...
4060408	  797.6	  554.8	 5956.0	...
4060409	  797.9	  555.1	 5958.0	...
4060410	  797.7	  554.9	 5959.0	...
4060411	  797.4	  554.7	 5956.0	...
4060412	  797.2	  554.5	 5952.0	...
4060413	  797.0	  554.5	 5947.0	...
4060414	  796.8	  554.5	 5944.0	...
4060415	  796.7	  554.7	 5942.0	...
4060416	  796.6	  554.9	 5941.0	...
4060417	  796.6	  555.2	 5943.0	...
4060418	  796.6	  555.7	 5945.0	...
4060419	  797.1	  556.0	 5945.0	...
4060420	  797.5	  556.2	 5945.0	...
4060421	  797.8	  556.0	 5944.0	...
4060422	  797.8	  555.8	 5941.0	...
4060423	  797.8	  555.9	 5937.0	...
4060424	  797.8	  556.0	 5931.0	...
4060425	  797.7	  556.2	 5928.0	...
4060426	  797.5	  556.7	 5926.0	...
4060427	  797.5	  557.2	 5927.0	...
4060428	  797.6	  557.4	 5928.0	...
4060429	  797.8	  557.2	 5929.0	...
4060430	  797.9	  557.0	 5931.0	...
4060431	  798.0	  556.7	 5931.0	...
4060432	  798.3	  556.2	 5930.0	...
4060433	  798.5	  555.9	 5927.0	...
4060434	  798.3	  556.0	 5924.0	...
4060435	  798.1	  556.1	 5922.0	...
4060436	  798.1	  556.5	 5915.0	...
4060437	  798.5	  556.8	 5910.0	...
4060438	  798.6	  557.0	 5906.0	...
4060439	  798.4	  556.9	 5906.0	...
4060440	  798.1	  556.7	 5906.0	...
4060441	  798.1	  556.7	 5905.0	...
4060442	  798.2	  556.7	 5905.0	...
MSG	4060443 0000 _ Number Off
4060443	  798.5	  556.7	 5906.0	...
4060444	  798.8	  556.8	 5906.0	...
4060445	  799.1	  556.9	 5904.0	...
4060446	  799.4	  557.1	 5901.0	...
4060447	  799.6	  557.1	 5898.0	...
4060448	  799.7	  557.8	 5893.0	...
4060449	  799.8	  558.5	 5886.0	...
4060450	  800.0	  559.2	 5879.0	...
4060451	  800.0	  559.3	 5879.0	...
4060452	  800.0	  559.2	 5879.0	...
4060453	  800.0	  558.8	 5879.0	...
4060454	  800.0	  558.2	 5878.0	...
4060455	  799.9	  557.7	 5877.0	...
4060456	  799.8	  557.6	 5876.0	...
4060457	  800.1	  557.6	 5877.0	...
4060458	  800.5	  557.5	 5875.0	...
4060459	  800.8	  557.4	 5871.0	...
4060460	  800.8	  557.4	 5868.0	...
4060461	  800.8	  557.5	 5866.0	...
4060462	  800.9	  557.9	 5864.0	...
4060463	  800.9	  558.3	 5862.0	...
4060464	  801.0	  558.5	 5858.0	...
4060465	  801.0	  558.7	 5857.0	...
4060466	  801.1	  559.0	 5852.0	...
4060467	  800.9	  559.3	 5849.0	...
4060468	  800.8	  559.3	 5845.0	...
4060469	  800.8	  559.5	 5843.0	...
4060470	  801.3	  559.6	 5842.0	...
4060471	  801.8	  559.7	 5844.0	...
4060472	  802.1	  559.7	 5847.0	...
4060473	  802.0	  559.8	 5849.0	...
4060474	  802.0	  559.8	 5847.0	...
4060475	  802.1	  559.8	 5845.0	...
4060476	  802.2	  559.8	 5841.0	...
4060477	  802.1	  559.4	 5833.0	...
4060478	  802.0	  558.9	 5824.0	...
4060479	  801.9	  558.5	 5817.0	...
4060480	  802.2	  558.2	 5816.0	...
4060481	  802.4	  557.9	 5814.0	...
4060482	  802.6	  557.5	 5812.0	...
4060483	  802.7	  557.4	 5809.0	...
4060484	  802.8	  557.4	 5809.0	...
4060485	  802.8	  558.1	 5810.0	...
4060486	  802.6	  558.8	 5810.0	...
4060487	  802.4	  559.3	 5811.0	...
4060488	  802.3	  559.4	 5811.0	...
4060489	  802.3	  559.5	 5812.0	...
4060490	  802.3	  559.5	 5812.0	...
4060491	  802.3	  559.6	 5811.0	...
4060492	  802.3	  559.9	 5810.0	...
4060493	  802.1	  560.3	 5808.0	...
4060494	  802.0	  560.6	 5807.0	...
4060495	  801.7	  560.6	 5805.0	...
4060496	  801.6	  560.6	 5803.0	...
4060497	  801.5	  560.7	 5800.0	...
4060498	  801.5	  560.8	 5794.0	...
4060499	  801.8	  560.7	 5788.0	...
4060500	  802.1	  560.7	 5783.0	...
4060501	  802.3	  560.5	 5783.0	...
4060502	  802.3	  560.4	 5782.0	...
4060503	  802.2	  560.4	 5781.0	...
4060504	  802.3	  560.5	 5780.0	...
4060505	  802.5	  560.5	 5780.0	...
4060506	  802.7	  560.4	 5780.0	...
4060507	  802.8	  560.5	 5780.0	...
4060508	  802.8	  560.6	 5780.0	...
4060509	  802.7	  560.7	 5779.0	...
4060510	  802.8	  560.5	 5780.0	...
4060511	  802.7	  559.8	 5779.0	...
4060512	  802.7	  559.0	 5779.0	...
4060513	  802.6	  558.4	 5777.0	...
4060514	  802.8	  558.4	 5773.0	...
4060515	  803.1	  558.5	 5770.0	...
4060516	  803.3	  558.6	 5768.0	...
4060517	  803.3	  558.7	 5768.0	...
4060518	  803.3	  558.9	 5768.0	...
4060519	  803.3	  559.1	 5767.0	...
4060520	  803.4	  559.1	 5766.0	...
4060521	  803.3	  559.0	 5765.0	...
4060522	  803.3	  559.0	 5765.0	...
4060523	  803.2	  559.2	 5764.0	...
4060524	  802.9	  559.4	 5764.0	...
4060525	  802.6	  559.5	 5764.0	...
4060526	  802.4	  559.7	 5764.0	...
4060527	  802.5	  559.8	 5765.0	...
4060528	  802.6	  559.8	 5766.0	...
4060529	  802.6	  559.8	 5767.0	...
4060530	  802.5	  559.8	 5769.0	...
4060531	  802.7	  559.6	 5771.0	...
4060532	  802.9	  559.8	 5770.0	...
4060533	  803.2	  560.1	 5769.0	...
4060534	  803.2	  560.4	 5767.0	...
4060535	  803.2	  560.5	 5768.0	...
4060536	  803.2	  560.6	 5770.0	...
4060537	  803.2	  560.7	 5772.0	...
4060538	  803.3	  561.1	 5773.0	...
4060539	  803.5	  561.5	 5773.0	...
4060540	  803.7	  561.9	 5773.0	...
4060541	  803.8	  562.3	 5773.0	...
4060542	  804.2	  562.6	 5774.0	...
4060543	  804.7	  562.9	 5773.0	...
4060544	  805.1	  562.8	 5773.0	...
4060545	  805.0	  562.5	 5772.0	...
4060546	  804.8	  562.2	 5772.0	...
4060547	  804.6	  561.9	 5773.0	...
4060548	  804.3	  561.5	 5774.0	...
4060549	  804.3	  561.0	 5772.0	...
4060550	  804.3	  560.6	 5770.0	...
4060551	  804.2	  560.6	 5768.0	...
4060552	  804.0	  560.7	 5769.0	...
4060553	  803.6	  560.9	 5769.0	...
4060554	  803.3	  561.2	 5768.0	...
4060555	  803.1	  561.8	 5767.0	...
4060556	  803.1	  562.1	 5765.0	...
4060557	  803.1	  562.4	 5766.0	...
4060558	  802.7	  562.6	 5766.0	...
4060559	  802.3	  562.9	 5767.0	...
4060560	  801.9	  562.8	 5769.0	...
4060561	  801.9	  562.5	 5769.0	...
4060562	  802.1	  562.4	 5769.0	...
4060563	  802.3	  562.6	 5768.0	...
4060564	  802.4	  562.9	 5768.0	...
4060565	  802.5	  563.0	 5768.0	...
4060566	  802.6	  563.0	 5770.0	...
4060567	  802.7	  563.0	 5772.0	...
4060568	  802.8	  562.9	 5775.0	...
4060569	  802.8	  562.8	 5775.0	...
4060570	  802.9	  562.7	 5775.0	...
4060571	  802.9	  562.6	 5775.0	...
4060572	  802.9	  562.6	 5774.0	...
4060573	  802.5	  562.6	 5773.0	...
4060574	  802.0	  562.7	 5772.0	...
4060575	  801.5	  562.7	 5769.0	...
4060576	  801.1	  562.8	 5766.0	...
4060577	  800.7	  562.9	 5764.0	...
4060578	  800.3	  563.1	 5764.0	...
4060579	  800.2	  563.2	 5765.0	...
4060580	  800.4	  563.6	 5766.0	...
4060581	  800.6	  564.0	 5767.0	...
4060582	  800.7	  564.3	 5768.0	...
4060583	  800.7	  564.2	 5769.0	...
4060584	  800.9	  564.1	 5771.0	...
4060585	  801.2	  564.0	 5772.0	...
4060586	  801.5	  564.3	 5772.0	...
4060587	  801.9	  564.6	 5773.0	...
4060588	  801.9	  564.7	 5774.0	...
4060589	  801.9	  564.3	 5775.0	...
4060590	  801.8	  564.0	 5773.0	...
4060591	  801.8	  563.9	 5771.0	...
4060592	  801.8	  563.5	 5769.0	...
4060593	  801.8	  563.2	 5768.0	...
4060594	  801.4	  562.9	 5768.0	...
4060595	  801.0	  563.0	 5767.0	...
4060596	  800.7	  563.1	 5765.0	...
4060597	  800.8	  563.2	 5764.0	...
4060598	  801.0	  563.3	 5763.0	...
4060599	  801.1	  562.9	 5762.0	...
4060600	  801.0	  562.4	 5760.0	...
4060601	  801.1	  561.9	 5761.0	...
4060602	  801.4	  562.3	 5763.0	...
4060603	  801.7	  562.6	 5765.0	...
4060604	  802.0	  563.2	 5766.0	...
4060605	  802.1	  563.4	 5765.0	...
4060606	  802.3	  563.8	 5765.0	...
4060607	  802.3	  563.9	 5765.0	...
4060608	  802.6	  564.0	 5764.0	...
4060609	  802.8	  563.9	 5763.0	...
4060610	  802.8	  564.1	 5762.0	...
4060611	  802.3	  564.4	 5763.0	...
4060612	  801.8	  564.7	 5764.0	...
4060613	  801.3	  564.5	 5767.0	...
4060614	  801.1	  564.3	 5770.0	...
4060615	  800.9	  564.0	 5773.0	...
4060616	  801.0	  564.0	 5775.0	...
4060617	  801.2	  563.9	 5777.0	...
4060618	  801.6	  563.8	 5779.0	...
4060619	  801.8	  563.9	 5779.0	...
4060620	  802.0	  564.0	 5776.0	...
4060621	  802.0	  564.2	 5772.0	...
4060622	  802.1	  564.3	 5769.0	...
4060623	  802.5	  564.3	 5769.0	...
4060624	  802.8	  564.2	 5769.0	...
4060625	  802.8	  564.2	 5769.0	...
4060626	  802.5	  564.4	 5769.0	...
4060627	  801.9	  564.7	 5769.0	...
4060628	  801.2	  564.8	 5769.0	...
4060629	  800.7	  564.8	 5772.0	...
4060630	  800.3	  564.8	 5779.0	...
4060631	  800.2	  564.8	 5785.0	...
4060632	  800.1	  564.9	 5785.0	...
4060633	  800.2	  565.0	 5779.0	...
4060634	  800.2	  565.1	 5774.0	...
4060635	  800.2	  565.2	 5769.0	...
4060636	  800.5	  565.2	 5766.0	...
4060637	  800.7	  565.3	 5765.0	...
4060638	  800.7	  565.5	 5766.0	...
4060639	  800.3	  565.6	 5767.0	...
4060640	  800.1	  565.4	 5766.0	...
4060641	  800.4	  565.0	 5768.0	...
4060642	  800.7	  564.7	 5770.0	...
MSG	4060643 0000 _ Number On
4060643	  800.8	  564.7	 5772.0	...
4060644	  800.9	  564.7	 5774.0	...
4060645	  800.9	  564.8	 5776.0	...
4060646	  801.0	  564.8	 5778.0	...
4060647	  801.0	  564.9	 5778.0	...
4060648	  801.1	  564.9	 5777.0	...
4060649	  801.0	  565.0	 5777.0	...
4060650	  800.8	  564.5	 5778.0	...
4060651	  800.4	  563.9	 5779.0	...
4060652	  800.1	  563.8	 5777.0	...
4060653	  800.0	  564.2	 5773.0	...
4060654	  799.9	  564.6	 5770.0	...
4060655	  799.8	  564.7	 5771.0	...
4060656	  799.8	  565.1	 5773.0	...
4060657	  799.4	  565.5	 5776.0	...
4060658	  799.1	  565.7	 5782.0	...
4060659	  798.7	  565.7	 5785.0	...
4060660	  798.4	  565.6	 5787.0	...
4060661	  798.2	  565.6	 5787.0	...
4060662	  798.0	  565.5	 5787.0	...
4060663	  798.0	  565.5	 5787.0	...
4060664	  798.2	  565.6	 5787.0	...
4060665	  798.3	  565.8	 5785.0	...
4060666	  798.5	  566.1	 5782.0	...
4060667	  798.7	  566.5	 5781.0	...
4060668	  799.0	  566.7	 5784.0	...
4060669	  799.1	  566.9	 5787.0	...
4060670	  799.2	  566.8	 5790.0	...
4060671	  799.2	  566.7	 5790.0	...
4060672	  799.1	  566.6	 5791.0	...
4060673	  799.2	  566.4	 5791.0	...
4060674	  799.3	  566.2	 5790.0	...
4060675	  799.3	  566.1	 5792.0	...
4060676	  799.2	  566.0	 5794.0	...
4060677	  799.1	  565.9	 5796.0	...
4060678	  799.1	  565.7	 5793.0	...
4060679	  799.1	  565.8	 5789.0	...
4060680	  799.1	  565.9	 5785.0	...
4060681	  799.2	  565.9	 5784.0	...
4060682	  799.3	  566.0	 5784.0	...
4060683	  799.3	  566.2	 5783.0	...
4060684	  799.2	  566.1	 5786.0	...
4060685	  799.0	  565.8	 5790.0	...
4060686	  798.7	  565.6	 5795.0	...
4060687	  798.6	  565.6	 5797.0	...
4060688	  798.5	  565.7	 5800.0	...
4060689	  798.3	  565.7	 5803.0	...
4060690	  798.1	  565.8	 5802.0	...
4060691	  798.1	  565.8	 5798.0	...
4060692	  798.1	  566.4	 5793.0	...
4060693	  798.2	  566.7	 5792.0	...
4060694	  798.4	  566.8	 5791.0	...
4060695	  798.4	  566.3	 5791.0	...
4060696	  798.4	  565.9	 5791.0	...
4060697	  798.2	  565.6	 5792.0	...
4060698	  798.1	  565.6	 5794.0	...
4060699	  798.1	  565.6	 5799.0	...
4060700	  798.1	  565.6	 5806.0	...
4060701	  798.0	  565.5	 5812.0	...
4060702	  797.8	  565.6	 5815.0	...
4060703	  797.6	  565.7	 5816.0	...
4060704	  797.7	  566.3	 5813.0	...
4060705	  797.8	  567.2	 5809.0	...
4060706	  797.9	  568.1	 5805.0	...
4060707	  798.0	  568.2	 5807.0	...
4060708	  797.9	  567.9	 5808.0	...
4060709	  798.0	  567.1	 5809.0	...
4060710	  798.0	  566.4	 5808.0	...
4060711	  798.0	  565.8	 5808.0	...
4060712	  798.0	  565.6	 5809.0	...
4060713	  798.1	  565.6	 5811.0	...
4060714	  798.2	  565.7	 5812.0	...
4060715	  798.3	  565.7	 5811.0	...
4060716	  798.3	  565.7	 5810.0	...
4060717	  798.3	  565.7	 5810.0	...
4060718	  798.4	  565.7	 5810.0	...
4060719	  798.5	  565.8	 5809.0	...
4060720	  798.4	  565.9	 5808.0	...
4060721	  798.4	  565.8	 5808.0	...
4060722	  798.5	  565.8	 5810.0	...
4060723	  798.5	  565.9	 5811.0	...
4060724	  798.4	  566.0	 5813.0	...
4060725	  798.5	  566.1	 5815.0	...
4060726	  798.6	  566.1	 5819.0	...
4060727	  798.4	  566.1	 5821.0	...
4060728	  797.9	  566.2	 5824.0	...
4060729	  797.4	  566.6	 5821.0	...
4060730	  797.3	  566.9	 5818.0	...
4060731	  797.4	  567.5	 5815.0	...
4060732	  797.6	  567.9	 5815.0	...
4060733	  797.7	  568.0	 5816.0	...
4060734	  797.8	  567.5	 5817.0	...
4060735	  797.8	  567.1	 5821.0	...
4060736	  797.6	  566.9	 5825.0	...
4060737	  797.3	  566.8	 5828.0	...
4060738	  797.0	  566.7	 5826.0	...
4060739	  796.9	  566.5	 5825.0	...
4060740	  796.7	  566.2	 5825.0	...
4060741	  796.6	  566.1	 5826.0	...
4060742	  796.4	  566.0	 5827.0	...
4060743	  796.3	  566.1	 5828.0	...
4060744	  796.1	  566.2	 5829.0	...
4060745	  796.2	  566.2	 5829.0	...
4060746	  796.4	  566.2	 5830.0	...
4060747	  796.6	  566.3	 5832.0	...
4060748	  797.1	  566.6	 5831.0	...
4060749	  797.5	  566.9	 5828.0	...
4060750	  797.7	  566.9	 5823.0	...
4060751	  797.4	  566.7	 5821.0	...
4060752	  797.2	  566.5	 5818.0	...
4060753	  796.8	  566.5	 5818.0	...
4060754	  796.5	  566.8	 5818.0	...
4060755	  796.1	  567.1	 5819.0	...
4060756	  795.8	  567.4	 5820.0	...
4060757	  795.5	  567.5	 5823.0	...
4060758	  795.2	  567.6	 5824.0	...
4060759	  795.2	  567.6	 5825.0	...
4060760	  795.2	  567.6	 5825.0	...
4060761	  795.3	  567.6	 5825.0	...
4060762	  795.0	  567.6	 5826.0	...
4060763	  794.7	  567.7	 5826.0	...
4060764	  794.4	  567.9	 5825.0	...
4060765	  794.4	  568.1	 5826.0	...
4060766	  794.5	  568.2	 5827.0	...
4060767	  794.6	  568.2	 5830.0	...
4060768	  794.6	  568.3	 5831.0	...
4060769	  794.7	  568.3	 5832.0	...
4060770	  794.8	  568.5	 5831.0	...
4060771	  794.9	  568.6	 5832.0	...
4060772	  794.9	  568.7	 5833.0	...
4060773	  795.0	  568.9	 5833.0	...
4060774	  794.8	  569.1	 5834.0	...
4060775	  794.6	  569.3	 5835.0	...
4060776	  794.4	  569.3	 5836.0	...
4060777	  794.4	  569.3	 5837.0	...
4060778	  794.4	  569.4	 5837.0	...
4060779	  794.4	  568.9	 5837.0	...
4060780	  794.2	  568.3	 5837.0	...
4060781	  793.9	  568.0	 5837.0	...
4060782	  793.6	  568.2	 5836.0	...
4060783	  793.5	  568.3	 5836.0	...
4060784	  793.7	  568.7	 5837.0	...
4060785	  793.9	  569.1	 5837.0	...
4060786	  793.9	  569.5	 5837.0	...
4060787	  793.9	  569.4	 5836.0	...
4060788	  793.9	  569.3	 5836.0	...
4060789	  793.9	  569.3	 5836.0	...
4060790	  794.1	  569.0	 5836.0	...
4060791	  794.2	  568.7	 5837.0	...
4060792	  794.2	  568.4	 5837.0	...
4060793	  794.0	  568.3	 5837.0	...
4060794	  793.8	  568.1	 5837.0	...
4060795	  793.8	  568.0	 5837.0	...
4060796	  793.7	  568.0	 5836.0	...
4060797	  793.5	  568.1	 5835.0	...
4060798	  793.4	  568.2	 5834.0	...
4060799	  793.5	  568.2	 5833.0	...
4060800	  793.6	  568.2	 5832.0	...
4060801	  793.9	  568.4	 5831.0	...
4060802	  794.1	  568.5	 5831.0	...
4060803	  794.0	  568.5	 5831.0	...
4060804	  793.3	  568.5	 5834.0	...
4060805	  792.6	  568.3	 5836.0	...
4060806	  792.2	  568.4	 5839.0	...
4060807	  791.9	  568.6	 5839.0	...
4060808	  791.7	  569.1	 5841.0	...
4060809	  791.5	  569.6	 5842.0	...
4060810	  791.6	  570.0	 5843.0	...
4060811	  791.7	  570.0	 5843.0	...
4060812	  791.8	  570.0	 5841.0	...
4060813	  791.9	  570.0	 5838.0	...
4060814	  791.9	  570.0	 5839.0	...
4060815	  791.9	  570.0	 5842.0	...
4060816	  791.9	  569.9	 5845.0	...
4060817	  792.0	  570.0	 5845.0	...
4060818	  792.1	  570.0	 5847.0	...
4060819	  792.3	  570.0	 5850.0	...
4060820	  792.4	  569.9	 5854.0	...
4060821	  792.7	  569.8	 5856.0	...
4060822	  792.8	  569.6	 5856.0	...
4060823	  792.8	  569.3	 5855.0	...
4060824	  792.7	  568.9	 5854.0	...
4060825	  792.7	  568.7	 5855.0	...
4060826	  792.6	  568.5	 5856.0	...
4060827	  792.4	  568.5	 5856.0	...
4060828	  792.1	  568.6	 5855.0	...
4060829	  791.8	  568.8	 5852.0	...
4060830	  791.8	  568.8	 5849.0	...
4060831	  791.8	  568.8	 5847.0	...
4060832	  791.8	  568.9	 5847.0	...
4060833	  792.0	  569.3	 5847.0	...
4060834	  792.1	  569.7	 5846.0	...
4060835	  792.2	  569.9	 5848.0	...
4060836	  792.2	  569.9	 5849.0	...
4060837	  792.1	  569.9	 5851.0	...
4060838	  792.1	  570.0	 5851.0	...
4060839	  792.1	  570.2	 5850.0	...
4060840	  792.3	  570.4	 5850.0	...
4060841	  792.4	  570.5	 5849.0	...
4060842	  792.1	  570.5	 5848.0	...
4060843	  791.7	  570.5	 5848.0	...
4060844	  791.5	  570.6	 5847.0	...
4060845	  791.6	  570.7	 5847.0	...
4060846	  791.6	  570.8	 5848.0	...
4060847	  791.4	  570.8	 5850.0	...
4060848	  790.9	  570.8	 5851.0	...
4060849	  790.6	  571.1	 5852.0	...
4060850	  790.4	  571.4	 5851.0	...
4060851	  790.4	  571.6	 5851.0	...
4060852	  790.4	  571.7	 5851.0	...
4060853	  790.4	  572.2	 5854.0	...
4060854	  790.5	  572.8	 5856.0	...
4060855	  790.5	  573.0	 5857.0	...
4060856	  790.5	  572.5	 5857.0	...
4060857	  790.5	  572.0	 5856.0	...
4060858	  790.5	  571.7	 5856.0	...
4060859	  790.7	  571.7	 5855.0	...
4060860	  791.0	  571.6	 5854.0	...
4060861	  791.2	  571.6	 5853.0	...
4060862	  791.0	  571.7	 5853.0	...
4060863	  790.7	  571.2	 5853.0	...
4060864	  790.7	  570.7	 5851.0	...
4060865	  790.8	  570.3	 5849.0	...
4060866	  790.8	  570.4	 5848.0	...
4060867	  790.8	  570.6	 5851.0	...
4060868	  790.7	  570.7	 5853.0	...
4060869	  790.6	  570.8	 5855.0	...
4060870	  790.4	  570.9	 5855.0	...
4060871	  790.5	  571.0	 5854.0	...
4060872	  790.6	  571.2	 5854.0	...
4060873	  790.7	  571.4	 5853.0	...
4060874	  790.8	  571.3	 5852.0	...
4060875	  790.8	  571.1	 5851.0	...
4060876	  790.8	  571.0	 5849.0	...
4060877	  790.8	  571.1	 5850.0	...
4060878	  790.8	  571.3	 5851.0	...
4060879	  790.9	  571.8	 5852.0	...
4060880	  791.0	  572.2	 5852.0	...
4060881	  791.0	  572.4	 5853.0	...
4060882	  790.9	  572.3	 5854.0	...
4060883	  791.0	  572.4	 5854.0	...
4060884	  791.1	  572.4	 5854.0	...
4060885	  791.0	  572.6	 5855.0	...
4060886	  790.8	  572.6	 5858.0	...
4060887	  790.6	  572.6	 5860.0	...
4060888	  790.5	  572.6	 5862.0	...
4060889	  790.6	  572.6	 5862.0	...
4060890	  790.7	  572.5	 5861.0	...
4060891	  790.8	  572.5	 5862.0	...
4060892	  790.8	  572.5	 5862.0	...
4060893	  790.9	  572.6	 5863.0	...
4060894	  791.0	  572.6	 5863.0	...
4060895	  791.0	  572.3	 5864.0	...
4060896	  791.0	  572.1	 5862.0	...
4060897	  791.1	  572.0	 5861.0	...
4060898	  791.3	  572.2	 5862.0	...
4060899	  791.6	  572.5	 5863.0	...
4060900	  792.0	  572.8	 5867.0	...
4060901	  792.5	  573.1	 5870.0	...
4060902	  792.7	  573.4	 5871.0	...
4060903	  792.3	  574.0	 5871.0	...
4060904	  791.6	  574.6	 5870.0	...
4060905	  790.9	  575.3	 5871.0	...
4060906	  789.9	  576.0	 5873.0	...
4060907	  788.9	  576.7	 5874.0	...
4060908	  787.5	  577.4	 5874.0	...
4060909	  786.0	  577.9	 5876.0	...
4060910	  784.0	  578.6	 5877.0	...
4060911	  782.1	  579.1	 5879.0	...
4060912	  780.4	  579.6	 5880.0	...
4060913	  779.1	  580.0	 5880.0	...
4060914	  778.0	  580.4	 5879.0	...
4060915	  776.8	  581.0	 5879.0	...
4060916	  776.1	  581.2	 5879.0	...
4060917	  775.7	  581.4	 5880.0	...
4060918	  775.9	  581.4	 5882.0	...
4060919	  776.0	  581.4	 5884.0	...
4060920	  776.0	  581.3	 5886.0	...
4060921	  776.4	  581.1	 5891.0	...
4060922	  777.0	  580.9	 5896.0	...
4060923	  778.0	  580.9	 5896.0	...
4060924	  778.9	  581.1	 5893.0	...
4060925	  779.9	  581.1	 5890.0	...
4060926	  780.8	  581.2	 5890.0	...
4060927	  781.4	  581.2	 5889.0	...
4060928	  781.7	  581.2	 5886.0	...
4060929	  782.1	  581.1	 5884.0	...
4060930	  782.7	  581.0	 5884.0	...
4060931	  783.3	  580.9	 5887.0	...
4060932	  783.4	  581.0	 5890.0	...
4060933	  783.3	  581.1	 5893.0	...
4060934	  783.1	  581.3	 5893.0	...
4060935	  783.2	  581.3	 5893.0	...
4060936	  783.3	  581.2	 5893.0	...
4060937	  783.4	  581.5	 5894.0	...
4060938	  783.2	  582.2	 5894.0	...
4060939	  782.9	  582.8	 5894.0	...
4060940	  782.5	  583.3	 5895.0	...
4060941	  782.6	  583.4	 5896.0	...
4060942	  782.7	  583.3	 5897.0	...
4060943	  782.7	  583.0	 5898.0	...
4060944	  782.5	  582.4	 5899.0	...
4060945	  782.3	  581.9	 5901.0	...
4060946	  782.1	  581.6	 5902.0	...
4060947	  781.7	  581.5	 5903.0	...
4060948	  781.5	  581.6	 5903.0	...
4060949	  781.2	  581.4	 5903.0	...
4060950	  781.2	  581.2	 5902.0	...
4060951	  781.1	  581.0	 5902.0	...
4060952	  781.1	  581.0	 5904.0	...
4060953	  780.8	  581.1	 5909.0	...
4060954	  780.4	  581.3	 5914.0	...
4060955	  780.0	  581.6	 5914.0	...
4060956	  779.9	  581.8	 5913.0	...
MSG	4060957 0000 _ Number Off
4060957	  779.7	  581.9	 5912.0	...
4060958	  779.6	  581.9	 5913.0	...
4060959	  779.6	  581.9	 5914.0	...
4060960	  779.8	  581.8	 5915.0	...
4060961	  780.0	  581.8	 5915.0	...
4060962	  780.2	  581.8	 5915.0	...
4060963	  780.3	  581.9	 5913.0	...
4060964	  780.3	  582.2	 5910.0	...
4060965	  780.5	  582.5	 5908.0	...
4060966	  780.6	  582.5	 5908.0	...
4060967	  780.7	  582.5	 5907.0	...
4060968	  780.5	  582.3	 5906.0	...
4060969	  780.4	  582.1	 5907.0	...
4060970	  780.4	  582.1	 5909.0	...
4060971	  780.4	  582.3	 5911.0	...
4060972	  780.2	  582.3	 5912.0	...
4060973	  779.9	  582.1	 5911.0	...
4060974	  779.6	  581.9	 5909.0	...
4060975	  779.6	  581.7	 5908.0	...
4060976	  779.5	  581.5	 5907.0	...
4060977	  779.5	  581.2	 5908.0	...
4060978	  779.5	  581.2	 5909.0	...
4060979	  779.5	  581.2	 5912.0	...
4060980	  779.3	  581.1	 5914.0	...
4060981	  778.7	  581.1	 5916.0	...
4060982	  778.3	  581.0	 5917.0	...
4060983	  778.0	  581.0	 5917.0	...
4060984	  778.0	  580.9	 5916.0	...
4060985	  778.0	  581.2	 5916.0	...
4060986	  777.9	  581.4	 5916.0	...
4060987	  777.8	  582.2	 5916.0	...
4060988	  777.8	  582.8	 5916.0	...
4060989	  777.8	  583.3	 5918.0	...
4060990	  778.0	  583.3	 5922.0	...
4060991	  778.3	  583.3	 5925.0	...
4060992	  778.5	  583.4	 5925.0	...
4060993	  778.6	  583.4	 5924.0	...
4060994	  778.6	  583.4	 5923.0	...
4060995	  778.6	  582.9	 5924.0	...
4060996	  778.6	  582.4	 5923.0	...
4060997	  778.7	  581.9	 5921.0	...
4060998	  778.8	  581.9	 5920.0	...
4060999	  778.8	  581.9	 5920.0	...
4061000	  778.6	  581.7	 5920.0	...
4061001	  778.4	  581.5	 5920.0	...
4061002	  778.1	  581.2	 5921.0	...
4061003	  778.0	  581.3	 5922.0	...
4061004	  777.9	  581.4	 5923.0	...
4061005	  777.9	  581.3	 5923.0	...
4061006	  778.0	  580.9	 5923.0	...
4061007	  777.9	  580.6	 5923.0	...
4061008	  777.7	  580.5	 5924.0	...
4061009	  777.4	  580.6	 5925.0	...
4061010	  777.4	  580.6	 5926.0	...
4061011	  777.2	  580.6	 5925.0	...
4061012	  777.1	  580.8	 5924.0	...
4061013	  777.0	  580.9	 5925.0	...
4061014	  777.0	  581.0	 5926.0	...
4061015	  777.1	  581.0	 5927.0	...
4061016	  777.1	  580.9	 5925.0	...
4061017	  777.1	  580.8	 5922.0	...
4061018	  777.1	  580.7	 5921.0	...
4061019	  777.1	  580.6	 5922.0	...
4061020	  777.0	  580.4	 5924.0	...
4061021	  777.0	  580.2	 5925.0	...
4061022	  777.1	  580.1	 5926.0	...
4061023	  777.1	  580.1	 5926.0	...
4061024	  777.0	  580.3	 5925.0	...
4061025	  776.9	  580.5	 5925.0	...
4061026	  776.8	  580.7	 5929.0	...
4061027	  776.8	  580.7	 5933.0	...
4061028	  776.8	  580.7	 5937.0	...
4061029	  776.9	  580.9	 5938.0	...
4061030	  776.9	  581.3	 5938.0	...
4061031	  776.9	  581.8	 5939.0	...
4061032	  776.7	  581.9	 5940.0	...
4061033	  776.4	  581.9	 5941.0	...
4061034	  776.3	  581.9	 5941.0	...
4061035	  776.3	  581.8	 5942.0	...
4061036	  776.2	  581.6	 5944.0	...
4061037	  776.1	  581.4	 5946.0	...
4061038	  775.9	  580.9	 5947.0	...
4061039	  775.9	  580.6	 5949.0	...
4061040	  775.9	  580.4	 5948.0	...
4061041	  775.6	  580.6	 5948.0	...
4061042	  775.4	  580.7	 5947.0	...
4061043	  775.3	  580.8	 5948.0	...
4061044	  775.5	  580.7	 5949.0	...
4061045	  775.7	  580.8	 5950.0	...
4061046	  776.0	  580.8	 5951.0	...
4061047	  776.2	  580.4	 5952.0	...
4061048	  776.4	  579.9	 5950.0	...
4061049	  776.5	  579.5	 5947.0	...
4061050	  776.6	  579.4	 5944.0	...
4061051	  776.6	  579.6	 5945.0	...
4061052	  776.7	  579.9	 5947.0	...
4061053	  776.8	  580.4	 5950.0	...
4061054	  776.7	  580.7	 5951.0	...
4061055	  776.6	  580.9	 5954.0	...
4061056	  776.4	  580.9	 5955.0	...
4061057	  776.3	  580.7	 5958.0	...
4061058	  776.2	  580.5	 5961.0	...
4061059	  776.2	  580.4	 5960.0	...
4061060	  776.1	  580.6	 5957.0	...
4061061	  776.0	  580.7	 5956.0	...
4061062	  776.0	  580.6	 5958.0	...
4061063	  775.8	  580.5	 5960.0	...
4061064	  775.6	  580.4	 5960.0	...
4061065	  775.3	  580.3	 5960.0	...
4061066	  775.4	  580.6	 5961.0	...
4061067	  775.5	  581.1	 5961.0	...
4061068	  775.6	  581.6	 5962.0	...
4061069	  775.7	  581.5	 5962.0	...
4061070	  775.8	  581.4	 5963.0	...
4061071	  776.0	  581.5	 5964.0	...
4061072	  775.9	  581.7	 5966.0	...
4061073	  775.8	  581.9	 5967.0	...
4061074	  775.6	  581.9	 5968.0	...
4061075	  775.5	  581.5	 5969.0	...
4061076	  775.2	  581.3	 5971.0	...
4061077	  774.8	  581.0	 5973.0	...
4061078	  774.5	  580.8	 5974.0	...
4061079	  774.2	  580.4	 5973.0	...
4061080	  774.0	  580.1	 5972.0	...
4061081	  773.8	  580.0	 5972.0	...
4061082	  773.8	  579.9	 5972.0	...
4061083	  773.9	  579.9	 5972.0	...
4061084	  774.0	  579.8	 5973.0	...
4061085	  774.0	  579.5	 5974.0	...
4061086	  774.2	  579.1	 5975.0	...
4061087	  774.5	  578.9	 5977.0	...
4061088	  774.7	  579.0	 5979.0	...
4061089	  774.7	  578.9	 5981.0	...
4061090	  774.5	  578.7	 5980.0	...
4061091	  774.3	  578.5	 5977.0	...
4061092	  774.1	  578.4	 5978.0	...
4061093	  773.9	  578.4	 5982.0	...
4061094	  773.6	  578.4	 5985.0	...
4061095	  773.3	  578.4	 5987.0	...
4061096	  773.2	  578.5	 5987.0	...
4061097	  773.2	  578.6	 5988.0	...
4061098	  773.1	  578.6	 5989.0	...
4061099	  773.2	  578.4	 5990.0	...
4061100	  773.2	  578.3	 5990.0	...
4061101	  773.3	  578.3	 5990.0	...
4061102	  773.3	  578.4	 5990.0	...
4061103	  773.4	  578.4	 5989.0	...
4061104	  773.5	  578.2	 5988.0	...
4061105	  773.5	  578.0	 5988.0	...
4061106	  773.6	  578.1	 5989.0	...
4061107	  773.8	  578.2	 5990.0	...
4061108	  773.9	  578.3	 5990.0	...
4061109	  774.0	  578.0	 5990.0	...
4061110	  774.2	  577.6	 5990.0	...
4061111	  774.3	  577.3	 5989.0	...
4061112	  774.2	  577.4	 5990.0	...
4061113	  774.3	  577.8	 5991.0	...
4061114	  774.3	  578.2	 5995.0	...
4061115	  774.2	  578.5	 5997.0	...
4061116	  774.1	  578.5	 5999.0	...
4061117	  774.1	  578.2	 5999.0	...
4061118	  773.9	  577.9	 5998.0	...
4061119	  773.8	  577.7	 6000.0	...
4061120	  773.6	  577.7	 6001.0	...
4061121	  773.6	  577.6	 6003.0	...
4061122	  773.5	  577.5	 6004.0	...
4061123	  773.4	  577.5	 6007.0	...
4061124	  773.4	  577.8	 6010.0	...
4061125	  773.5	  578.2	 6010.0	...
4061126	  773.5	  578.5	 6009.0	...
4061127	  773.5	  578.3	 6008.0	...
4061128	  773.5	  578.1	 6008.0	...
4061129	  773.6	  578.0	 6008.0	...
4061130	  773.5	  578.0	 6010.0	...
4061131	  773.4	  578.0	 6012.0	...
4061132	  773.2	  578.2	 6015.0	...
4061133	  773.0	  578.3	 6015.0	...
4061134	  772.9	  578.4	 6016.0	...
4061135	  772.8	  578.4	 6018.0	...
4061136	  772.7	  578.4	 6019.0	...
4061137	  772.5	  578.4	 6019.0	...
4061138	  772.6	  578.4	 6019.0	...
4061139	  772.7	  578.5	 6019.0	...
4061140	  772.8	  578.6	 6019.0	...
4061141	  773.3	  578.6	 6019.0	...
4061142	  773.6	  578.5	 6019.0	...
4061143	  773.9	  578.6	 6021.0	...
4061144	  774.0	  578.8	 6023.0	...
4061145	  773.9	  578.8	 6026.0	...
4061146	  773.9	  578.5	 6027.0	...
4061147	  773.8	  578.0	 6028.0	...
4061148	  773.6	  577.6	 6027.0	...
4061149	  773.5	  577.4	 6028.0	...
4061150	  773.3	  577.4	 6028.0	...
4061151	  773.1	  577.3	 6027.0	...
4061152	  772.9	  577.2	 6029.0	...
4061153	  772.8	  577.3	 6031.0	...
4061154	  772.8	  577.5	 6033.0	...
4061155	  772.7	  577.7	 6032.0	...
4061156	  772.5	  577.6	 6032.0	...
4061157	  772.0	  577.6	 6032.0	...
4061158	  771.5	  577.6	 6033.0	...
4061159	  770.9	  577.6	 6033.0	...
4061160	  770.6	  577.7	 6034.0	...
4061161	  770.5	  577.7	 6035.0	...
4061162	  770.4	  577.5	 6037.0	...
4061163	  770.6	  577.2	 6038.0	...
4061164	  770.7	  576.9	 6039.0	...
4061165	  771.0	  576.8	 6040.0	...
4061166	  771.1	  576.7	 6043.0	...
4061167	  771.3	  576.7	 6045.0	...
MSG	4061168 0000 _ Number On
4061168	  771.5	  576.6	 6047.0	...
4061169	  771.8	  576.6	 6046.0	...
4061170	  772.3	  576.5	 6044.0	...
4061171	  772.6	  576.5	 6043.0	...
4061172	  772.6	  576.0	 6046.0	...
4061173	  772.3	  575.5	 6049.0	...
4061174	  771.8	  575.1	 6052.0	...
4061175	  771.6	  575.3	 6053.0	...
4061176	  771.6	  575.5	 6054.0	...
4061177	  771.8	  575.7	 6054.0	...
4061178	  772.0	  575.9	 6056.0	...
4061179	  771.9	  576.2	 6057.0	...
4061180	  771.7	  576.3	 6059.0	...
4061181	  771.5	  576.2	 6059.0	...
4061182	  771.2	  576.2	 6059.0	...
4061183	  771.0	  575.9	 6059.0	...
4061184	  770.8	  575.7	 6060.0	...
4061185	  770.4	  575.6	 6061.0	...
4061186	  770.1	  575.8	 6062.0	...
4061187	  769.7	  575.9	 6062.0	...
4061188	  769.6	  576.1	 6063.0	...
4061189	  769.4	  576.6	 6064.0	...
4061190	  769.4	  577.1	 6065.0	...
4061191	  769.3	  577.3	 6066.0	...
4061192	  769.3	  577.3	 6065.0	...
4061193	  769.7	  577.2	 6066.0	...
4061194	  770.1	  577.1	 6068.0	...
4061195	  770.6	  576.9	 6069.0	...
4061196	  770.6	  576.8	 6070.0	...
4061197	  770.5	  576.6	 6070.0	...
4061198	  770.4	  576.5	 6070.0	...
4061199	  770.3	  576.3	 6071.0	...
4061200	  770.3	  576.0	 6072.0	...
4061201	  770.4	  575.6	 6074.0	...
4061202	  770.5	  575.3	 6076.0	...
4061203	  770.4	  575.0	 6076.0	...
4061204	  770.2	  574.9	 6074.0	...
4061205	  770.0	  574.9	 6072.0	...
4061206	  769.7	  574.9	 6070.0	...
4061207	  769.3	  575.0	 6070.0	...
4061208	  769.0	  575.1	 6072.0	...
4061209	  768.8	  575.2	 6075.0	...
4061210	  768.8	  575.2	 6079.0	...
4061211	  768.7	  575.2	 6080.0	...
4061212	  768.7	  575.4	 6082.0	...
4061213	  768.7	  575.6	 6082.0	...
4061214	  768.7	  575.7	 6084.0	...
4061215	  768.6	  575.7	 6085.0	...
4061216	  768.4	  575.6	 6086.0	...
4061217	  768.2	  575.6	 6086.0	...
4061218	  768.1	  575.5	 6089.0	...
4061219	  768.0	  575.5	 6092.0	...
4061220	  767.9	  575.7	 6095.0	...
4061221	  767.8	  575.8	 6095.0	...
4061222	  767.6	  576.0	 6095.0	...
4061223	  767.5	  575.9	 6095.0	...
4061224	  767.3	  576.0	 6094.0	...
4061225	  767.1	  576.1	 6094.0	...
4061226	  767.0	  576.4	 6093.0	...
4061227	  767.0	  576.6	 6094.0	...
4061228	  767.0	  576.8	 6095.0	...
4061229	  767.0	  576.7	 6096.0	...
4061230	  766.8	  576.5	 6096.0	...
4061231	  766.7	  576.3	 6097.0	...
4061232	  766.6	  576.3	 6098.0	...
4061233	  766.5	  576.2	 6098.0	...
4061234	  766.4	  575.9	 6098.0	...
4061235	  766.4	  575.6	 6098.0	...
4061236	  766.3	  575.4	 6099.0	...
4061237	  766.1	  575.5	 6100.0	...
4061238	  765.7	  575.5	 6101.0	...
4061239	  765.3	  575.5	 6103.0	...
4061240	  765.1	  575.3	 6106.0	...
4061241	  765.2	  575.2	 6109.0	...
4061242	  765.2	  575.1	 6111.0	...
4061243	  765.2	  575.0	 6111.0	...
4061244	  765.2	  575.0	 6111.0	...
4061245	  765.2	  574.9	 6111.0	...
4061246	  765.2	  574.9	 6113.0	...
4061247	  765.3	  574.6	 6115.0	...
4061248	  765.6	  574.4	 6117.0	...
4061249	  765.9	  573.9	 6117.0	...
4061250	  766.2	  573.6	 6116.0	...
4061251	  766.1	  573.3	 6115.0	...
4061252	  766.1	  573.3	 6114.0	...
4061253	  766.1	  573.3	 6112.0	...
4061254	  766.1	  573.3	 6112.0	...
4061255	  766.1	  573.6	 6112.0	...
4061256	  765.8	  573.9	 6114.0	...
4061257	  765.6	  574.3	 6119.0	...
4061258	  765.5	  574.3	 6123.0	...
4061259	  765.5	  574.3	 6126.0	...
4061260	  765.6	  574.3	 6128.0	...
4061261	  765.7	  574.4	 6131.0	...
4061262	  765.8	  574.5	 6133.0	...
4061263	  766.1	  574.3	 6133.0	...
4061264	  766.4	  574.1	 6132.0	...
4061265	  766.6	  574.1	 6131.0	...
4061266	  766.6	  574.2	 6130.0	...
4061267	  766.6	  574.4	 6128.0	...
4061268	  766.6	  574.4	 6126.0	...
4061269	  766.6	  574.3	 6128.0	...
4061270	  766.5	  574.1	 6131.0	...
4061271	  766.4	  573.9	 6134.0	...
4061272	  766.3	  573.6	 6133.0	...
4061273	  766.3	  573.3	 6133.0	...
4061274	  766.2	  573.1	 6134.0	...
4061275	  766.2	  573.0	 6136.0	...
4061276	  766.2	  573.0	 6136.0	...
4061277	  766.2	  572.9	 6135.0	...
4061278	  766.3	  572.8	 6133.0	...
4061279	  766.3	  572.6	 6129.0	...
4061280	  766.4	  572.5	 6126.0	...
4061281	  766.5	  572.5	 6128.0	...
4061282	  766.6	  572.5	 6131.0	...
4061283	  766.7	  572.3	 6135.0	...
4061284	  766.8	  572.1	 6136.0	...
4061285	  766.8	  571.9	 6137.0	...
4061286	  766.9	  571.9	 6138.0	...
4061287	  766.9	  571.9	 6138.0	...
4061288	  766.7	  572.0	 6138.0	...
4061289	  766.3	  572.2	 6138.0	...
4061290	  765.9	  572.6	 6138.0	...
4061291	  765.7	  572.9	 6137.0	...
4061292	  765.6	  573.2	 6136.0	...
4061293	  765.5	  573.3	 6136.0	...
4061294	  765.2	  573.4	 6136.0	...
4061295	  765.0	  573.5	 6138.0	...
4061296	  764.9	  573.7	 6139.0	...
4061297	  765.0	  573.9	 6142.0	...
4061298	  765.1	  574.0	 6143.0	...
4061299	  765.1	  574.0	 6144.0	...
4061300	  765.2	  574.0	 6142.0	...
4061301	  765.3	  574.0	 6142.0	...
4061302	  765.4	  574.0	 6142.0	...
4061303	  765.5	  574.0	 6144.0	...
4061304	  765.5	  573.9	 6146.0	...
4061305	  765.5	  573.9	 6146.0	...
4061306	  765.4	  573.7	 6146.0	...
4061307	  765.5	  573.4	 6146.0	...
4061308	  765.3	  573.1	 6145.0	...
4061309	  765.0	  573.0	 6144.0	...
4061310	  764.6	  572.5	 6144.0	...
4061311	  764.6	  571.9	 6148.0	...
4061312	  764.5	  571.4	 6152.0	...
4061313	  764.4	  571.5	 6157.0	...
4061314	  764.4	  571.5	 6158.0	...
4061315	  764.5	  571.6	 6159.0	...
4061316	  764.6	  571.6	 6158.0	...
4061317	  764.6	  571.7	 6157.0	...
4061318	  764.7	  571.6	 6158.0	...
4061319	  764.7	  571.6	 6159.0	...
4061320	  764.8	  571.6	 6159.0	...
4061321	  764.8	  571.7	 6158.0	...
4061322	  764.8	  571.6	 6158.0	...
4061323	  764.7	  571.6	 6159.0	...
4061324	  764.5	  572.0	 6161.0	...
4061325	  764.6	  572.5	 6163.0	...
4061326	  764.9	  573.2	 6163.0	...
4061327	  765.1	  573.5	 6164.0	...
4061328	  765.2	  573.9	 6164.0	...
4061329	  765.1	  574.1	 6163.0	...
4061330	  764.9	  574.1	 6163.0	...
4061331	  764.5	  573.8	 6163.0	...
4061332	  764.3	  573.2	 6163.0	...
4061333	  764.1	  572.5	 6164.0	...
4061334	  764.3	  572.1	 6166.0	...
4061335	  764.6	  572.0	 6168.0	...
4061336	  764.8	  571.9	 6170.0	...
4061337	  765.0	  571.9	 6171.0	...
4061338	  765.1	  571.8	 6172.0	...
4061339	  764.9	  571.9	 6173.0	...
4061340	  764.6	  571.9	 6172.0	...
4061341	  764.3	  572.0	 6173.0	...
4061342	  764.2	  572.1	 6172.0	...
4061343	  764.1	  572.2	 6172.0	...
4061344	  764.2	  572.6	 6172.0	...
4061345	  764.3	  572.9	 6172.0	...
4061346	  764.5	  573.1	 6172.0	...
4061347	  764.8	  573.1	 6172.0	...
4061348	  765.0	  572.9	 6171.0	...
4061349	  765.2	  572.0	 6172.0	...
4061350	  765.4	  571.0	 6173.0	...
4061351	  765.5	  570.5	 6175.0	...
4061352	  765.4	  570.6	 6176.0	...
4061353	  765.1	  570.8	 6176.0	...
4061354	  765.0	  571.0	 6176.0	...
4061355	  764.9	  571.5	 6176.0	...
4061356	  764.8	  572.0	 6176.0	...
4061357	  764.7	  572.5	 6176.0	...
4061358	  764.6	  572.6	 6176.0	...
4061359	  764.5	  572.7	 6177.0	...
4061360	  764.5	  573.1	 6177.0	...
4061361	  764.5	  573.3	 6178.0	...
4061362	  764.3	  573.6	 6179.0	...
4061363	  764.1	  573.6	 6181.0	...
4061364	  763.8	  573.9	 6181.0	...
4061365	  763.8	  574.1	 6181.0	...
4061366	  763.7	  574.1	 6180.0	...
4061367	  763.8	  573.9	 6179.0	...
4061368	  763.8	  573.6	 6178.0	...
4061369	  763.8	  573.4	 6179.0	...
4061370	  763.7	  573.3	 6180.0	...
4061371	  763.7	  573.3	 6179.0	...
4061372	  763.6	  573.4	 6178.0	...
4061373	  763.3	  573.5	 6177.0	...
4061374	  763.0	  573.6	 6177.0	...
4061375	  762.8	  573.5	 6178.0	...
4061376	  762.8	  573.4	 6180.0	...
4061377	  762.8	  573.3	 6179.0	...
4061378	  762.7	  573.3	 6177.0	...
4061379	  762.7	  573.2	 6177.0	...
4061380	  762.6	  573.0	 6179.0	...
4061381	  762.5	  572.7	 6181.0	...
4061382	  762.3	  572.6	 6181.0	...
4061383	  762.3	  572.5	 6182.0	...
4061384	  762.5	  572.7	 6182.0	...
4061385	  762.2	  572.9	 6183.0	...
4061386	  761.8	  572.9	 6184.0	...
4061387	  761.5	  572.6	 6186.0	...
4061388	  761.6	  572.4	 6187.0	...
4061389	  761.8	  572.7	 6188.0	...
4061390	  761.7	  573.2	 6190.0	...
4061391	  761.7	  573.5	 6191.0	...
4061392	  761.8	  573.5	 6191.0	...
4061393	  762.1	  573.3	 6190.0	...
4061394	  762.4	  573.1	 6189.0	...
4061395	  763.0	  572.7	 6187.0	...
4061396	  763.9	  572.0	 6185.0	...
4061397	  764.9	  571.1	 6183.0	...
4061398	  765.6	  570.3	 6183.0	...
4061399	  766.4	  569.2	 6184.0	...
4061400	  767.4	  568.1	 6185.0	...
4061401	  768.4	  566.9	 6185.0	...
4061402	  769.3	  565.9	 6185.0	...
4061403	  770.4	  564.5	 6184.0	...
4061404	  771.1	  562.9	 6184.0	...
4061405	  771.5	  561.6	 6184.0	...
4061406	  771.4	  560.7	 6183.0	...
4061407	  771.3	  560.5	 6183.0	...
4061408	  771.2	  560.4	 6179.0	...
4061409	  771.1	  560.4	 6175.0	...
4061410	  770.8	  560.5	 6169.0	...
4061411	  770.6	  560.5	 6166.0	...
4061412	  769.8	  560.5	 6166.0	...
4061413	  768.9	  560.6	 6168.0	...
4061414	  768.0	  560.6	 6169.0	...
4061415	  767.4	  560.4	 6168.0	...
4061416	  766.9	  560.3	 6170.0	...
4061417	  766.3	  560.2	 6174.0	...
4061418	  765.8	  560.3	 6177.0	...
4061419	  765.5	  560.4	 6179.0	...
4061420	  765.2	  560.8	 6181.0	...
4061421	  765.0	  561.0	 6183.0	...
4061422	  765.0	  561.2	 6185.0	...
4061423	  764.9	  561.4	 6186.0	...
4061424	  764.9	  561.7	 6189.0	...
4061425	  764.9	  562.2	 6191.0	...
4061426	  764.8	  562.5	 6192.0	...
4061427	  764.6	  562.8	 6192.0	...
4061428	  764.4	  563.1	 6191.0	...
4061429	  764.6	  563.5	 6190.0	...
4061430	  764.7	  563.7	 6189.0	...
4061431	  764.8	  563.5	 6190.0	...
4061432	  764.8	  563.5	 6189.0	...
4061433	  764.9	  563.6	 6189.0	...
4061434	  764.9	  563.8	 6188.0	...
4061435	  764.9	  563.9	 6188.0	...
4061436	  765.0	  564.1	 6188.0	...
4061437	  765.0	  564.1	 6187.0	...
4061438	  765.1	  564.2	 6186.0	...
4061439	  765.3	  564.3	 6185.0	...
4061440	  765.3	  564.3	 6185.0	...
4061441	  765.3	  564.4	 6185.0	...
4061442	  765.3	  564.6	 6186.0	...
4061443	  765.2	  564.9	 6186.0	...
4061444	  765.0	  565.0	 6186.0	...
4061445	  764.8	  565.1	 6185.0	...
4061446	  764.9	  565.1	 6186.0	...
4061447	  764.6	  565.2	 6188.0	...
4061448	  764.4	  565.2	 6187.0	...
4061449	  764.1	  565.3	 6186.0	...
4061450	  764.1	  565.6	 6186.0	...
4061451	  764.4	  566.0	 6188.0	...
4061452	  764.8	  566.5	 6192.0	...
4061453	  765.1	  566.6	 6193.0	...
4061454	  765.2	  566.2	 6195.0	...
4061455	  765.2	  565.8	 6196.0	...
4061456	  765.0	  565.3	 6195.0	...
4061457	  765.0	  565.3	 6193.0	...
4061458	  765.2	  565.3	 6190.0	...
4061459	  765.5	  564.8	 6189.0	...
4061460	  765.7	  564.3	 6189.0	...
4061461	  765.6	  564.1	 6189.0	...
4061462	  765.4	  564.4	 6189.0	...
4061463	  765.4	  564.6	 6193.0	...
4061464	  765.5	  564.6	 6196.0	...
4061465	  765.7	  564.7	 6199.0	...
4061466	  765.5	  564.9	 6199.0	...
4061467	  765.0	  564.8	 6196.0	...
4061468	  764.6	  564.6	 6193.0	...
4061469	  764.4	  564.9	 6191.0	...
4061470	  764.5	  565.3	 6191.0	...
MSG	4061471 0000 _ Number Off
4061471	  764.6	  565.6	 6191.0	...
4061472	  764.6	  565.2	 6189.0	...
4061473	  764.6	  564.9	 6187.0	...
4061474	  764.5	  564.7	 6185.0	...
4061475	  764.5	  564.8	 6185.0	...
4061476	  764.4	  564.9	 6184.0	...
4061477	  764.1	  565.0	 6187.0	...
4061478	  763.7	  565.1	 6189.0	...
4061479	  763.6	  565.1	 6191.0	...
4061480	  763.8	  565.1	 6190.0	...
4061481	  764.1	  565.1	 6189.0	...
4061482	  764.2	  565.1	 6191.0	...
4061483	  764.4	  565.1	 6193.0	...
4061484	  764.5	  565.2	 6195.0	...
4061485	  764.5	  565.3	 6194.0	...
4061486	  764.4	  565.4	 6195.0	...
4061487	  764.0	  565.5	 6195.0	...
4061488	  763.6	  565.8	 6196.0	...
4061489	  763.2	  566.1	 6196.0	...
4061490	  763.2	  566.3	 6195.0	...
4061491	  763.1	  566.4	 6194.0	...
4061492	  763.2	  566.5	 6193.0	...
4061493	  763.4	  566.5	 6190.0	...
4061494	  763.5	  566.3	 6189.0	...
4061495	  763.7	  565.8	 6188.0	...
4061496	  763.6	  565.3	 6188.0	...
4061497	  763.8	  564.9	 6188.0	...
4061498	  764.1	  565.2	 6185.0	...
4061499	  764.4	  565.4	 6183.0	...
4061500	  764.1	  565.7	 6181.0	...
4061501	  763.8	  565.7	 6184.0	...
4061502	  763.6	  565.8	 6187.0	...
4061503	  763.8	  566.0	 6190.0	...
4061504	  764.1	  566.1	 6190.0	...
4061505	  764.2	  565.9	 6190.0	...
4061506	  764.1	  565.6	 6189.0	...
4061507	  763.7	  565.2	 6191.0	...
4061508	  763.4	  565.2	 6193.0	...
4061509	  763.1	  565.5	 6194.0	...
4061510	  763.0	  565.9	 6192.0	...
4061511	  763.3	  566.3	 6189.0	...
4061512	  763.5	  566.4	 6186.0	...
4061513	  763.7	  566.4	 6183.0	...
4061514	  763.2	  566.5	 6183.0	...
4061515	  762.8	  566.3	 6187.0	...
4061516	  762.7	  566.1	 6190.0	...
4061517	  763.1	  565.8	 6192.0	...
4061518	  763.7	  565.8	 6192.0	...
4061519	  764.1	  565.8	 6192.0	...
4061520	  764.2	  565.7	 6193.0	...
4061521	  764.0	  565.4	 6191.0	...
4061522	  763.9	  565.2	 6189.0	...
4061523	  763.9	  565.1	 6187.0	...
4061524	  763.6	  565.1	 6186.0	...
4061525	  763.3	  565.2	 6185.0	...
4061526	  762.8	  565.2	 6185.0	...
4061527	  762.6	  565.3	 6185.0	...
4061528	  762.5	  565.3	 6185.0	...
4061529	  762.6	  565.4	 6185.0	...
4061530	  762.9	  565.5	 6186.0	...
4061531	  763.3	  565.8	 6185.0	...
4061532	  763.5	  565.8	 6184.0	...
4061533	  763.5	  566.0	 6183.0	...
4061534	  763.5	  566.1	 6182.0	...
4061535	  763.4	  566.2	 6181.0	...
4061536	  763.3	  566.4	 6179.0	...
4061537	  763.0	  566.5	 6180.0	...
4061538	  762.7	  566.8	 6182.0	...
4061539	  762.5	  567.0	 6185.0	...
4061540	  762.6	  567.2	 6188.0	...
4061541	  762.4	  567.2	 6191.0	...
4061542	  762.3	  567.1	 6193.0	...
4061543	  762.2	  567.1	 6192.0	...
4061544	  762.2	  567.1	 6190.0	...
4061545	  762.2	  567.1	 6189.0	...
4061546	  762.3	  567.0	 6187.0	...
4061547	  762.2	  566.8	 6186.0	...
4061548	  762.0	  566.6	 6186.0	...
4061549	  761.8	  566.4	 6187.0	...
4061550	  761.5	  566.2	 6187.0	...
4061551	  761.3	  566.0	 6186.0	...
4061552	  761.3	  566.0	 6185.0	...
4061553	  761.3	  565.9	 6184.0	...
4061554	  761.4	  565.9	 6184.0	...
4061555	  761.4	  566.0	 6185.0	...
4061556	  761.3	  566.1	 6185.0	...
4061557	  761.2	  566.4	 6185.0	...
4061558	  761.6	  566.7	 6184.0	...
4061559	  762.0	  567.0	 6183.0	...
4061560	  762.4	  567.2	 6184.0	...
4061561	  762.3	  567.0	 6184.0	...
4061562	  762.2	  566.6	 6184.0	...
4061563	  762.1	  566.1	 6184.0	...
4061564	  762.1	  565.8	 6184.0	...
4061565	  762.1	  565.6	 6183.0	...
4061566	  762.1	  565.7	 6181.0	...
4061567	  762.2	  565.9	 6181.0	...
4061568	  762.3	  566.1	 6182.0	...
4061569	  762.4	  566.3	 6183.0	...
4061570	  762.4	  566.4	 6183.0	...
4061571	  762.5	  566.6	 6184.0	...
4061572	  762.7	  566.8	 6184.0	...
4061573	  762.8	  567.0	 6185.0	...
4061574	  762.7	  567.1	 6187.0	...
4061575	  762.5	  567.3	 6190.0	...
4061576	  762.1	  567.5	 6191.0	...
4061577	  761.9	  567.7	 6191.0	...
4061578	  761.7	  567.6	 6192.0	...
4061579	  761.6	  567.5	 6193.0	...
4061580	  761.3	  567.4	 6196.0	...
4061581	  761.1	  567.3	 6197.0	...
4061582	  761.2	  567.3	 6196.0	...
4061583	  761.4	  567.4	 6193.0	...
4061584	  761.7	  567.5	 6191.0	...
4061585	  761.8	  567.7	 6191.0	...
4061586	  761.9	  567.7	 6191.0	...
4061587	  762.0	  567.7	 6188.0	...
4061588	  762.0	  567.8	 6185.0	...
4061589	  762.0	  567.9	 6181.0	...
4061590	  761.9	  567.9	 6181.0	...
4061591	  761.9	  567.9	 6181.0	...
4061592	  761.9	  567.9	 6183.0	...
4061593	  762.0	  567.7	 6185.0	...
4061594	  762.2	  567.5	 6187.0	...
4061595	  762.4	  567.3	 6187.0	...
4061596	  762.6	  567.3	 6187.0	...
4061597	  762.6	  567.4	 6186.0	...
4061598	  762.6	  567.5	 6187.0	...
4061599	  762.4	  567.5	 6188.0	...
4061600	  762.2	  567.6	 6189.0	...
4061601	  762.2	  567.6	 6189.0	...
4061602	  762.1	  567.6	 6188.0	...
4061603	  762.1	  567.6	 6188.0	...
4061604	  762.2	  567.5	 6188.0	...
4061605	  762.2	  567.5	 6188.0	...
4061606	  762.1	  567.4	 6187.0	...
4061607	  761.6	  567.2	 6186.0	...
4061608	  761.0	  567.0	 6185.0	...
4061609	  760.6	  567.1	 6184.0	...
4061610	  760.6	  567.2	 6183.0	...
4061611	  760.9	  567.2	 6181.0	...
4061612	  761.3	  567.1	 6180.0	...
4061613	  762.0	  567.0	 6179.0	...
4061614	  762.5	  566.9	 6178.0	...
4061615	  762.8	  566.9	 6178.0	...
4061616	  762.8	  567.1	 6179.0	...
4061617	  762.7	  567.2	 6180.0	...
4061618	  762.4	  567.3	 6183.0	...
4061619	  762.1	  567.4	 6186.0	...
4061620	  761.8	  567.6	 6191.0	...
4061621	  761.8	  567.8	 6194.0	...
4061622	  761.8	  567.9	 6194.0	...
4061623	  761.8	  568.0	 6191.0	...
4061624	  762.1	  568.0	 6188.0	...
4061625	  762.5	  568.0	 6188.0	...
4061626	  762.9	  568.0	 6187.0	...
4061627	  763.1	  568.1	 6185.0	...
4061628	  763.5	  568.5	 6182.0	...
4061629	  763.8	  568.8	 6181.0	...
4061630	  764.0	  569.1	 6184.0	...
4061631	  763.9	  569.3	 6187.0	...
4061632	  763.9	  569.3	 6190.0	...
4061633	  763.6	  569.4	 6190.0	...
4061634	  763.3	  569.3	 6189.0	...
4061635	  762.9	  569.3	 6190.0	...
4061636	  762.9	  569.4	 6191.0	...
4061637	  762.8	  569.0	 6192.0	...
4061638	  762.7	  568.5	 6193.0	...
4061639	  762.9	  568.0	 6192.0	...
4061640	  763.4	  567.5	 6192.0	...
4061641	  763.9	  567.1	 6190.0	...
4061642	  764.0	  566.8	 6186.0	...
4061643	  764.0	  566.7	 6182.0	...
4061644	  764.1	  566.7	 6180.0	...
4061645	  764.1	  566.7	 6178.0	...
4061646	  763.9	  567.0	 6179.0	...
4061647	  763.7	  567.6	 6180.0	...
4061648	  763.4	  568.0	 6185.0	...
4061649	  763.4	  568.2	 6189.0	...
4061650	  763.4	  568.7	 6192.0	...
4061651	  763.1	  569.1	 6192.0	...
4061652	  762.9	  569.3	 6191.0	...
4061653	  762.7	  569.0	 6190.0	...
4061654	  762.8	  568.7	 6188.0	...
4061655	  762.9	  568.8	 6186.0	...
4061656	  763.0	  568.9	 6185.0	...
4061657	  762.9	  569.1	 6186.0	...
4061658	  762.8	  569.2	 6187.0	...
4061659	  763.0	  569.2	 6186.0	...
4061660	  763.4	  569.2	 6186.0	...
4061661	  763.7	  569.2	 6186.0	...
4061662	  763.8	  569.1	 6187.0	...
4061663	  763.8	  569.1	 6186.0	...
4061664	  763.9	  569.4	 6186.0	...
4061665	  763.9	  569.7	 6186.0	...
4061666	  763.8	  569.9	 6186.0	...
4061667	  763.7	  569.6	 6187.0	...
4061668	  763.4	  569.4	 6186.0	...
4061669	  763.1	  569.2	 6187.0	...
4061670	  762.9	  569.2	 6187.0	...
4061671	  763.0	  569.1	 6187.0	...
4061672	  763.1	  569.0	 6188.0	...
4061673	  763.1	  569.1	 6189.0	...
4061674	  763.0	  569.3	 6189.0	...
4061675	  763.0	  569.3	 6191.0	...
4061676	  762.9	  569.0	 6193.0	...
4061677	  762.8	  568.9	 6195.0	...
4061678	  762.8	  569.0	 6195.0	...
4061679	  762.9	  569.2	 6194.0	...
4061680	  762.9	  569.2	 6193.0	...
4061681	  762.8	  569.3	 6192.0	...
4061682	  762.8	  569.5	 6192.0	...
MSG	4061683 0000 _ Number On
4061683	  763.1	  569.9	 6191.0	...
4061684	  763.2	  570.3	 6193.0	...
4061685	  763.2	  570.4	 6196.0	...
4061686	  763.4	  570.4	 6199.0	...
4061687	  763.6	  570.4	 6201.0	...
4061688	  763.9	  570.3	 6202.0	...
4061689	  763.8	  570.3	 6202.0	...
4061690	  763.6	  570.4	 6203.0	...
4061691	  763.4	  570.4	 6203.0	...
4061692	  763.2	  570.6	 6203.0	...
4061693	  762.9	  570.8	 6203.0	...
4061694	  762.7	  570.9	 6204.0	...
4061695	  762.8	  570.8	 6205.0	...
4061696	  762.8	  570.8	 6206.0	...
4061697	  762.8	  570.9	 6204.0	...
4061698	  763.0	  571.0	 6201.0	...
4061699	  763.2	  570.7	 6199.0	...
4061700	  763.3	  570.3	 6198.0	...
4061701	  763.3	  569.9	 6198.0	...
4061702	  763.2	  569.8	 6198.0	...
4061703	  763.1	  569.8	 6195.0	...
4061704	  763.1	  569.7	 6193.0	...
4061705	  763.2	  569.6	 6190.0	...
4061706	  763.3	  569.6	 6191.0	...
4061707	  763.4	  569.9	 6191.0	...
4061708	  763.4	  570.2	 6192.0	...
4061709	  763.4	  570.5	 6193.0	...
4061710	  763.4	  570.7	 6193.0	...
4061711	  763.5	  570.9	 6194.0	...
4061712	  763.5	  570.9	 6194.0	...
4061713	  763.6	  571.0	 6194.0	...
4061714	  763.7	  571.0	 6194.0	...
4061715	  763.8	  570.9	 6195.0	...
4061716	  763.8	  570.9	 6196.0	...
4061717	  763.8	  571.0	 6197.0	...
4061718	  763.9	  571.2	 6199.0	...
4061719	  763.9	  571.6	 6199.0	...
4061720	  764.0	  572.0	 6200.0	...
4061721	  764.1	  572.2	 6199.0	...
4061722	  763.7	  572.2	 6199.0	...
4061723	  763.2	  572.3	 6199.0	...
4061724	  762.7	  572.4	 6198.0	...
4061725	  762.7	  572.4	 6201.0	...
4061726	  763.0	  572.3	 6203.0	...
4061727	  763.1	  572.4	 6206.0	...
4061728	  763.1	  572.4	 6206.0	...
4061729	  763.0	  572.5	 6206.0	...
4061730	  763.2	  572.4	 6206.0	...
4061731	  763.4	  572.4	 6206.0	...
4061732	  763.7	  572.4	 6205.0	...
4061733	  763.7	  572.3	 6204.0	...
4061734	  763.7	  572.2	 6202.0	...
4061735	  763.7	  572.2	 6200.0	...
4061736	  763.7	  572.3	 6197.0	...
4061737	  763.7	  572.3	 6190.0	...
4061738	  763.8	  572.3	 6185.0	...
4061739	  763.9	  571.7	 6182.0	...
4061740	  764.0	  571.1	 6184.0	...
4061741	  763.9	  570.6	 6185.0	...
4061742	  763.8	  570.7	 6185.0	...
4061743	  763.7	  571.1	 6185.0	...
4061744	  763.6	  571.5	 6186.0	...
4061745	  763.7	  571.9	 6187.0	...
4061746	  763.8	  571.9	 6188.0	...
4061747	  763.9	  571.7	 6188.0	...
4061748	  763.8	  571.6	 6188.0	...
4061749	  763.8	  571.6	 6188.0	...
4061750	  763.7	  571.5	 6188.0	...
4061751	  763.7	  571.5	 6187.0	...
4061752	  763.7	  571.5	 6187.0	...
4061753	  763.7	  571.4	 6187.0	...
4061754	  763.7	  571.3	 6188.0	...
4061755	  763.7	  571.1	 6189.0	...
4061756	  763.6	  570.8	 6191.0	...
4061757	  763.5	  570.6	 6192.0	...
4061758	  763.3	  570.3	 6192.0	...
4061759	  763.2	  570.3	 6192.0	...
4061760	  763.3	  570.5	 6193.0	...
4061761	  763.4	  570.8	 6194.0	...
4061762	  763.4	  571.0	 6195.0	...
4061763	  763.4	  571.1	 6194.0	...
4061764	  763.5	  571.1	 6193.0	...
4061765	  763.5	  571.1	 6192.0	...
4061766	  763.4	  571.1	 6194.0	...
4061767	  763.2	  571.1	 6196.0	...
4061768	  763.2	  571.2	 6197.0	...
4061769	  763.3	  571.2	 6198.0	...
4061770	  763.2	  571.2	 6199.0	...
4061771	  762.9	  571.3	 6200.0	...
4061772	  762.9	  571.4	 6199.0	...
4061773	  763.1	  571.5	 6199.0	...
4061774	  763.4	  571.6	 6200.0	...
4061775	  763.5	  571.7	 6200.0	...
4061776	  763.5	  571.7	 6200.0	...
4061777	  763.4	  571.7	 6200.0	...
4061778	  763.4	  571.9	 6201.0	...
4061779	  763.4	  572.1	 6201.0	...
4061780	  763.5	  572.2	 6202.0	...
4061781	  763.4	  572.2	 6202.0	...
4061782	  763.4	  572.3	 6202.0	...
4061783	  763.4	  572.4	 6202.0	...
4061784	  763.3	  572.5	 6202.0	...
4061785	  763.2	  572.5	 6202.0	...
4061786	  763.1	  572.4	 6201.0	...
4061787	  763.2	  572.4	 6201.0	...
4061788	  763.5	  572.5	 6200.0	...
4061789	  763.7	  572.6	 6202.0	...
4061790	  763.8	  572.7	 6204.0	...
4061791	  763.7	  572.8	 6206.0	...
4061792	  763.5	  572.8	 6205.0	...
4061793	  763.6	  572.7	 6202.0	...
4061794	  763.7	  572.3	 6200.0	...
4061795	  763.6	  572.0	 6200.0	...
4061796	  763.5	  571.9	 6204.0	...
4061797	  763.4	  572.1	 6207.0	...
4061798	  763.6	  572.2	 6210.0	...
4061799	  763.6	  572.2	 6209.0	...
4061800	  763.5	  572.3	 6209.0	...
4061801	  763.4	  572.5	 6209.0	...
4061802	  763.5	  572.5	 6209.0	...
4061803	  763.6	  572.4	 6208.0	...
4061804	  763.7	  572.2	 6208.0	...
4061805	  763.7	  572.0	 6206.0	...
4061806	  763.7	  571.9	 6204.0	...
4061807	  763.9	  571.8	 6203.0	...
4061808	  764.1	  571.9	 6203.0	...
4061809	  764.3	  571.9	 6202.0	...
4061810	  764.4	  571.9	 6198.0	...
4061811	  764.4	  571.8	 6196.0	...
4061812	  764.5	  571.3	 6196.0	...
4061813	  764.6	  570.8	 6199.0	...
4061814	  764.6	  570.8	 6202.0	...
4061815	  764.6	  571.2	 6202.0	...
4061816	  764.5	  571.6	 6202.0	...
4061817	  764.4	  571.6	 6202.0	...
4061818	  764.3	  571.7	 6202.0	...
4061819	  764.1	  571.9	 6202.0	...
4061820	  763.9	  572.1	 6201.0	...
4061821	  763.8	  572.1	 6200.0	...
4061822	  763.7	  572.1	 6200.0	...
4061823	  763.7	  572.1	 6203.0	...
4061824	  763.8	  572.1	 6205.0	...
4061825	  763.9	  572.1	 6207.0	...
4061826	  764.1	  572.2	 6210.0	...
4061827	  764.1	  572.2	 6212.0	...
4061828	  764.2	  572.3	 6211.0	...
4061829	  764.2	  572.4	 6210.0	...
4061830	  764.3	  572.3	 6209.0	...
4061831	  764.1	  572.3	 6210.0	...
4061832	  763.8	  572.2	 6211.0	...
4061833	  763.5	  572.2	 6211.0	...
4061834	  763.5	  572.2	 6212.0	...
4061835	  763.5	  572.2	 6213.0	...
4061836	  763.4	  572.3	 6214.0	...
4061837	  763.5	  572.3	 6214.0	...
4061838	  763.5	  572.6	 6213.0	...
4061839	  763.5	  572.8	 6213.0	...
4061840	  763.5	  573.1	 6213.0	...
4061841	  763.8	  573.0	 6213.0	...
4061842	  764.1	  573.0	 6211.0	...
4061843	  764.5	  572.9	 6209.0	...
4061844	  764.5	  572.8	 6207.0	...
4061845	  764.6	  572.8	 6206.0	...
4061846	  764.8	  572.8	 6204.0	...
4061847	  764.9	  572.4	 6201.0	...
4061848	  764.9	  572.1	 6197.0	...
4061849	  764.8	  571.7	 6196.0	...
4061850	  764.8	  571.7	 6197.0	...
4061851	  764.5	  571.7	 6198.0	...
4061852	  764.3	  571.7	 6203.0	...
4061853	  764.1	  571.8	 6207.0	...
4061854	  764.1	  571.8	 6210.0	...
4061855	  764.1	  571.5	 6211.0	...
4061856	  764.0	  571.3	 6215.0	...
4061857	  764.0	  571.0	 6217.0	...
4061858	  764.1	  571.4	 6219.0	...
4061859	  764.2	  571.8	 6218.0	...
4061860	  764.3	  572.1	 6218.0	...
4061861	  764.3	  571.9	 6218.0	...
4061862	  764.2	  571.7	 6218.0	...
4061863	  764.1	  571.5	 6219.0	...
4061864	  764.1	  571.6	 6221.0	...
4061865	  764.1	  571.7	 6222.0	...
4061866	  764.0	  571.7	 6223.0	...
4061867	  763.9	  571.8	 6224.0	...
4061868	  763.6	  572.3	 6224.0	...
4061869	  763.4	  572.8	 6224.0	...
4061870	  763.2	  573.2	 6221.0	...
4061871	  763.1	  573.2	 6219.0	...
4061872	  763.0	  573.2	 6219.0	...
4061873	  763.0	  573.2	 6220.0	...
4061874	  763.1	  573.1	 6221.0	...
4061875	  763.3	  573.4	 6222.0	...
4061876	  763.5	  573.6	 6223.0	...
4061877	  763.6	  573.9	 6223.0	...
4061878	  763.5	  574.0	 6224.0	...
4061879	  763.6	  574.0	 6224.0	...
4061880	  763.6	  573.8	 6220.0	...
4061881	  763.6	  573.3	 6217.0	...
4061882	  763.5	  572.7	 6214.0	...
4061883	  763.5	  572.1	 6215.0	...
4061884	  763.5	  572.0	 6216.0	...
4061885	  763.5	  572.2	 6217.0	...
4061886	  763.5	  572.5	 6218.0	...
4061887	  763.4	  572.8	 6218.0	...
4061888	  763.3	  572.8	 6218.0	...
4061889	  763.3	  572.9	 6219.0	...
4061890	  763.3	  573.0	 6221.0	...
4061891	  763.4	  573.1	 6222.0	...
4061892	  763.5	  573.2	 6223.0	...
4061893	  763.6	  573.2	 6222.0	...
4061894	  763.6	  573.3	 6221.0	...
4061895	  763.6	  573.4	 6223.0	...
4061896	  763.7	  573.4	 6225.0	...
4061897	  763.9	  573.5	 6225.0	...
4061898	  763.9	  573.8	 6224.0	...
4061899	  763.7	  574.1	 6223.0	...
4061900	  763.5	  574.4	 6222.0	...
4061901	  763.6	  574.6	 6221.0	...
4061902	  763.8	  574.9	 6219.0	...
4061903	  763.9	  575.3	 6218.0	...
4061904	  763.8	  575.1	 6218.0	...
4061905	  763.8	  574.8	 6217.0	...
4061906	  763.5	  574.6	 6217.0	...
4061907	  763.4	  574.7	 6217.0	...
4061908	  763.2	  574.8	 6218.0	...
4061909	  763.0	  574.8	 6218.0	...
4061910	  762.9	  574.7	 6218.0	...
4061911	  762.6	  574.6	 6217.0	...
4061912	  762.3	  574.5	 6217.0	...
4061913	  762.1	  574.4	 6216.0	...
4061914	  762.1	  574.4	 6216.0	...
4061915	  762.2	  574.4	 6216.0	...
4061916	  762.4	  574.4	 6218.0	...
4061917	  762.5	  574.3	 6220.0	...
4061918	  762.6	  574.1	 6222.0	...
4061919	  762.5	  574.1	 6222.0	...
4061920	  762.5	  574.0	 6222.0	...
4061921	  762.5	  574.0	 6223.0	...
4061922	  762.5	  574.0	 6224.0	...
4061923	  762.6	  573.9	 6225.0	...
4061924	  762.6	  573.7	 6225.0	...
4061925	  762.5	  573.6	 6227.0	...
4061926	  762.5	  573.7	 6227.0	...
4061927	  762.4	  573.9	 6228.0	...
4061928	  762.5	  574.1	 6229.0	...
4061929	  762.5	  574.0	 6229.0	...
4061930	  762.6	  574.0	 6228.0	...
4061931	  762.7	  574.0	 6226.0	...
4061932	  762.6	  574.0	 6225.0	...
4061933	  762.4	  573.9	 6226.0	...
4061934	  762.3	  574.1	 6227.0	...
4061935	  762.3	  574.4	 6228.0	...
4061936	  762.4	  574.7	 6228.0	...
4061937	  762.5	  574.9	 6228.0	...
4061938	  762.8	  575.0	 6230.0	...
4061939	  762.9	  575.1	 6231.0	...
4061940	  763.0	  575.1	 6232.0	...
4061941	  762.9	  575.0	 6233.0	...
4061942	  762.9	  574.9	 6234.0	...
4061943	  763.0	  574.7	 6233.0	...
4061944	  763.0	  574.4	 6229.0	...
4061945	  763.0	  573.2	 6225.0	...
4061946	  763.0	  571.6	 6221.0	...
4061947	  763.2	  569.6	 6221.0	...
4061948	  763.9	  567.6	 6219.0	...
4061949	  764.4	  565.7	 6217.0	...
4061950	  764.9	  563.8	 6216.0	...
4061951	  765.6	  562.7	 6216.0	...
4061952	  766.2	  561.5	 6218.0	...
4061953	  767.0	  560.7	 6222.0	...
4061954	  767.5	  559.9	 6226.0	...
4061955	  768.0	  559.4	 6229.0	...
4061956	  768.2	  559.1	 6229.0	...
4061957	  768.2	  559.0	 6229.0	...
4061958	  768.2	  559.2	 6228.0	...
4061959	  768.3	  559.9	 6228.0	...
4061960	  768.2	  560.5	 6228.0	...
4061961	  768.0	  561.3	 6227.0	...
4061962	  767.8	  561.7	 6227.0	...
4061963	  767.7	  562.0	 6226.0	...
4061964	  767.4	  562.0	 6225.0	...
4061965	  767.2	  562.1	 6226.0	...
4061966	  766.9	  561.8	 6227.0	...
4061967	  766.7	  561.6	 6228.0	...
4061968	  766.5	  561.3	 6227.0	...
4061969	  766.5	  560.8	 6226.0	...
4061970	  766.2	  560.3	 6226.0	...
4061971	  766.0	  560.0	 6225.0	...
4061972	  765.9	  560.3	 6223.0	...
4061973	  766.0	  560.7	 6222.0	...
4061974	  766.2	  561.0	 6221.0	...
4061975	  766.2	  561.6	 6221.0	...
4061976	  766.3	  561.9	 6221.0	...
4061977	  766.2	  562.1	 6222.0	...
4061978	  766.1	  562.3	 6224.0	...
4061979	  765.8	  562.7	 6224.0	...
4061980	  765.6	  563.1	 6222.0	...
4061981	  765.4	  563.8	 6222.0	...
4061982	  765.4	  564.1	 6222.0	...
4061983	  765.4	  564.5	 6223.0	...
4061984	  765.5	  564.4	 6222.0	...
4061985	  765.8	  564.4	 6221.0	...
4061986	  765.9	  564.3	 6221.0	...
4061987	  766.1	  564.1	 6222.0	...
MSG	4061988 0000 _ Number Off
4061988	  766.1	  563.9	 6223.0	...
4061989	  766.1	  563.7	 6224.0	...
4061990	  766.3	  563.7	 6224.0	...
4061991	  766.4	  563.6	 6224.0	...
4061992	  766.5	  563.7	 6224.0	...
4061993	  766.6	  563.8	 6224.0	...
4061994	  766.6	  564.0	 6223.0	...
4061995	  766.6	  564.0	 6224.0	...
4061996	  766.6	  563.9	 6224.0	...
4061997	  766.6	  563.7	 6225.0	...
4061998	  766.5	  563.5	 6225.0	...
4061999	  766.4	  563.4	 6226.0	...
4062000	  766.2	  563.1	 6226.0	...
4062001	  766.0	  562.8	 6227.0	...
4062002	  765.9	  562.6	 6226.0	...
4062003	  765.8	  562.6	 6223.0	...
4062004	  766.0	  562.4	 6220.0	...
4062005	  766.2	  562.3	 6218.0	...
4062006	  766.4	  562.3	 6217.0	...
4062007	  766.3	  562.2	 6217.0	...
4062008	  766.2	  562.3	 6215.0	...
4062009	  766.4	  562.3	 6215.0	...
4062010	  766.7	  562.2	 6216.0	...
4062011	  767.0	  562.0	 6217.0	...
4062012	  767.1	  561.9	 6219.0	...
4062013	  767.1	  561.8	 6220.0	...
4062014	  767.1	  561.7	 6220.0	...
4062015	  767.1	  561.6	 6221.0	...
4062016	  767.1	  561.3	 6220.0	...
4062017	  767.1	  561.2	 6218.0	...
4062018	  767.2	  561.1	 6216.0	...
4062019	  767.0	  561.1	 6216.0	...
4062020	  766.9	  561.3	 6217.0	...
4062021	  766.7	  561.6	 6220.0	...
4062022	  766.7	  562.0	 6221.0	...
4062023	  766.8	  562.1	 6222.0	...
4062024	  766.9	  562.1	 6222.0	...
4062025	  767.1	  562.2	 6222.0	...
4062026	  767.1	  562.3	 6222.0	...
4062027	  767.3	  562.2	 6222.0	...
4062028	  767.5	  562.1	 6221.0	...
4062029	  767.7	  561.9	 6220.0	...
4062030	  767.6	  561.7	 6219.0	...
4062031	  767.5	  561.6	 6221.0	...
4062032	  767.5	  561.2	 6222.0	...
4062033	  767.4	  561.1	 6220.0	...
4062034	  767.3	  560.9	 6218.0	...
4062035	  767.2	  560.9	 6218.0	...
4062036	  767.3	  561.0	 6220.0	...
4062037	  767.1	  561.1	 6222.0	...
4062038	  766.9	  561.3	 6222.0	...
4062039	  766.9	  561.4	 6222.0	...
4062040	  767.2	  561.7	 6223.0	...
4062041	  767.5	  562.0	 6222.0	...
4062042	  767.5	  562.2	 6221.0	...
4062043	  767.5	  562.3	 6221.0	...
4062044	  767.5	  562.3	 6221.0	...
4062045	  767.4	  562.4	 6221.0	...
4062046	  767.4	  562.5	 6222.0	...
4062047	  767.4	  562.5	 6223.0	...
4062048	  767.2	  562.5	 6224.0	...
4062049	  766.8	  562.6	 6223.0	...
4062050	  766.4	  562.8	 6223.0	...
4062051	  766.3	  562.8	 6221.0	...
4062052	  766.5	  562.9	 6219.0	...
4062053	  766.7	  562.9	 6218.0	...
4062054	  766.7	  563.1	 6218.0	...
4062055	  766.7	  563.3	 6218.0	...
4062056	  766.6	  563.5	 6219.0	...
4062057	  766.7	  563.4	 6219.0	...
4062058	  766.8	  563.4	 6218.0	...
4062059	  767.0	  563.4	 6217.0	...
4062060	  767.0	  563.3	 6217.0	...
4062061	  767.0	  563.3	 6216.0	...
4062062	  767.1	  563.3	 6216.0	...
4062063	  767.0	  563.2	 6215.0	...
4062064	  766.8	  563.2	 6215.0	...
4062065	  766.7	  563.2	 6215.0	...
4062066	  766.7	  563.2	 6216.0	...
4062067	  766.6	  563.2	 6216.0	...
4062068	  766.5	  563.2	 6216.0	...
4062069	  766.5	  563.2	 6214.0	...
4062070	  766.4	  563.3	 6213.0	...
4062071	  766.3	  563.4	 6211.0	...
4062072	  766.3	  563.4	 6211.0	...
4062073	  766.4	  563.3	 6212.0	...
4062074	  766.5	  563.2	 6213.0	...
4062075	  766.7	  563.2	 6214.0	...
4062076	  766.9	  563.1	 6214.0	...
4062077	  767.1	  563.1	 6214.0	...
4062078	  767.1	  563.2	 6214.0	...
4062079	  767.2	  563.2	 6216.0	...
4062080	  767.3	  563.2	 6218.0	...
4062081	  767.4	  563.0	 6222.0	...
4062082	  767.4	  562.9	 6224.0	...
4062083	  767.3	  562.9	 6226.0	...
4062084	  767.2	  562.9	 6224.0	...
4062085	  767.4	  562.9	 6224.0	...
4062086	  767.7	  562.9	 6223.0	...
4062087	  767.9	  562.9	 6222.0	...
4062088	  767.8	  562.7	 6221.0	...
4062089	  767.7	  562.7	 6221.0	...
4062090	  767.8	  562.6	 6220.0	...
4062091	  767.8	  562.6	 6220.0	...
4062092	  767.8	  562.6	 6219.0	...
4062093	  767.8	  562.7	 6218.0	...
4062094	  767.8	  563.0	 6219.0	...
4062095	  767.7	  563.3	 6221.0	...
4062096	  767.5	  563.4	 6223.0	...
4062097	  767.4	  563.5	 6224.0	...
4062098	  767.5	  563.5	 6224.0	...
4062099	  767.5	  563.5	 6224.0	...
4062100	  767.5	  563.5	 6224.0	...
4062101	  767.6	  563.5	 6223.0	...
4062102	  767.6	  563.5	 6222.0	...
4062103	  767.6	  563.5	 6222.0	...
4062104	  767.6	  563.4	 6222.0	...
4062105	  767.5	  563.4	 6221.0	...
4062106	  767.5	  563.4	 6221.0	...
4062107	  767.3	  563.4	 6220.0	...
4062108	  767.1	  563.4	 6220.0	...
4062109	  767.1	  563.4	 6220.0	...
4062110	  767.1	  563.4	 6221.0	...
4062111	  767.3	  563.5	 6219.0	...
4062112	  767.6	  563.5	 6216.0	...
4062113	  767.8	  563.5	 6217.0	...
4062114	  767.8	  563.4	 6220.0	...
4062115	  767.7	  563.3	 6221.0	...
4062116	  767.4	  563.2	 6220.0	...
4062117	  767.3	  563.2	 6218.0	...
4062118	  767.4	  563.3	 6218.0	...
4062119	  767.4	  563.4	 6218.0	...
4062120	  767.5	  563.5	 6218.0	...
4062121	  767.5	  563.5	 6218.0	...
4062122	  767.5	  563.5	 6217.0	...
4062123	  767.3	  563.5	 6216.0	...
4062124	  767.1	  563.5	 6216.0	...
4062125	  767.1	  563.4	 6216.0	...
4062126	  767.2	  563.3	 6216.0	...
4062127	  767.4	  563.5	 6216.0	...
4062128	  767.5	  563.8	 6216.0	...
4062129	  767.6	  564.1	 6216.0	...
4062130	  767.7	  564.1	 6216.0	...
4062131	  767.6	  564.1	 6216.0	...
4062132	  767.6	  564.2	 6217.0	...
4062133	  767.5	  564.3	 6217.0	...
4062134	  767.4	  564.4	 6216.0	...
4062135	  767.3	  564.4	 6216.0	...
4062136	  767.5	  564.3	 6215.0	...
4062137	  767.6	  564.0	 6215.0	...
4062138	  767.7	  563.8	 6214.0	...
4062139	  767.6	  563.8	 6213.0	...
4062140	  767.5	  563.7	 6212.0	...
4062141	  767.6	  563.4	 6211.0	...
4062142	  767.7	  563.5	 6211.0	...
4062143	  767.8	  563.8	 6210.0	...
4062144	  767.9	  564.0	 6208.0	...
4062145	  767.9	  563.9	 6207.0	...
4062146	  767.8	  563.7	 6207.0	...
4062147	  767.9	  563.6	 6207.0	...
4062148	  767.9	  563.6	 6208.0	...
4062149	  768.0	  563.6	 6208.0	...
4062150	  768.0	  563.6	 6207.0	...
4062151	  768.1	  563.8	 6206.0	...
4062152	  768.1	  564.0	 6204.0	...
4062153	  768.3	  564.2	 6203.0	...
4062154	  768.6	  564.2	 6202.0	...
4062155	  768.7	  564.2	 6203.0	...
4062156	  768.5	  564.2	 6204.0	...
4062157	  768.0	  564.2	 6203.0	...
4062158	  767.6	  564.2	 6202.0	...
4062159	  767.2	  564.2	 6200.0	...
4062160	  767.1	  564.0	 6202.0	...
4062161	  767.2	  563.9	 6205.0	...
4062162	  767.3	  563.6	 6207.0	...
4062163	  767.4	  563.6	 6206.0	...
4062164	  767.7	  563.9	 6205.0	...
4062165	  767.9	  564.1	 6205.0	...
4062166	  768.2	  564.4	 6209.0	...
4062167	  768.1	  564.3	 6212.0	...
4062168	  768.2	  564.5	 6213.0	...
4062169	  768.2	  564.5	 6212.0	...
4062170	  768.2	  564.5	 6209.0	...
4062171	  768.0	  564.5	 6206.0	...
4062172	  767.8	  564.5	 6204.0	...
4062173	  767.7	  564.5	 6204.0	...
4062174	  767.7	  564.6	 6204.0	...
4062175	  767.6	  564.6	 6205.0	...
4062176	  767.6	  564.6	 6207.0	...
4062177	  767.5	  564.8	 6209.0	...
4062178	  767.5	  565.1	 6209.0	...
4062179	  767.5	  565.3	 6209.0	...
4062180	  767.8	  565.3	 6210.0	...
4062181	  768.0	  565.3	 6210.0	...
4062182	  768.0	  565.4	 6210.0	...
4062183	  767.8	  565.4	 6210.0	...
4062184	  767.5	  565.4	 6209.0	...
4062185	  767.5	  565.1	 6210.0	...
4062186	  767.4	  564.8	 6211.0	...
4062187	  767.4	  564.5	 6213.0	...
4062188	  767.4	  564.5	 6214.0	...
4062189	  767.4	  564.7	 6214.0	...
4062190	  767.5	  564.8	 6213.0	...
4062191	  767.6	  564.9	 6213.0	...
4062192	  767.6	  564.9	 6213.0	...
4062193	  767.5	  564.9	 6212.0	...
4062194	  767.4	  565.0	 6212.0	...
4062195	  767.4	  565.0	 6212.0	...
4062196	  767.4	  565.0	 6211.0	...
4062197	  767.4	  564.9	 6211.0	...
4062198	  767.3	  564.8	 6212.0	...
4062199	  767.5	  564.6	 6214.0	...
MSG	4062200 0000 _ Number On
4062200	  767.7	  564.5	 6215.0	...
4062201	  767.9	  564.5	 6212.0	...
4062202	  767.9	  564.4	 6210.0	...
4062203	  767.9	  564.3	 6207.0	...
4062204	  767.8	  564.5	 6206.0	...
4062205	  767.8	  564.7	 6206.0	...
4062206	  767.7	  565.0	 6205.0	...
4062207	  767.7	  565.1	 6205.0	...
4062208	  767.7	  565.2	 6205.0	...
4062209	  767.7	  565.2	 6206.0	...
4062210	  767.6	  565.2	 6204.0	...
4062211	  767.6	  565.3	 6202.0	...
4062212	  767.7	  565.3	 6200.0	...
4062213	  768.0	  565.3	 6199.0	...
4062214	  768.3	  565.3	 6199.0	...
4062215	  768.2	  565.3	 6198.0	...
4062216	  767.9	  565.3	 6197.0	...
4062217	  767.6	  565.3	 6196.0	...
4062218	  767.6	  565.3	 6196.0	...
4062219	  767.6	  565.2	 6197.0	...
4062220	  767.6	  565.2	 6197.0	...
4062221	  767.6	  565.3	 6197.0	...
4062222	  767.5	  565.4	 6196.0	...
4062223	  767.5	  565.5	 6196.0	...
4062224	  767.4	  565.2	 6196.0	...
4062225	  767.4	  564.9	 6197.0	...
4062226	  767.4	  564.8	 6196.0	...
4062227	  767.5	  565.0	 6195.0	...
4062228	  767.6	  565.1	 6195.0	...
4062229	  767.7	  565.1	 6194.0	...
4062230	  767.7	  565.0	 6195.0	...
4062231	  767.7	  565.0	 6196.0	...
4062232	  767.6	  565.0	 6198.0	...
4062233	  767.5	  565.0	 6199.0	...
4062234	  767.4	  565.1	 6200.0	...
4062235	  767.5	  565.2	 6200.0	...
4062236	  767.6	  565.2	 6201.0	...
4062237	  767.7	  565.2	 6202.0	...
4062238	  767.7	  565.2	 6203.0	...
4062239	  767.4	  565.4	 6203.0	...
4062240	  767.1	  565.6	 6203.0	...
4062241	  766.7	  565.9	 6204.0	...
4062242	  766.6	  565.9	 6207.0	...
4062243	  766.5	  565.9	 6209.0	...
4062244	  766.8	  565.8	 6209.0	...
4062245	  767.2	  565.9	 6207.0	...
4062246	  767.6	  566.1	 6207.0	...
4062247	  767.7	  566.3	 6207.0	...
4062248	  767.6	  566.7	 6208.0	...
4062249	  767.4	  567.0	 6207.0	...
4062250	  767.4	  567.1	 6208.0	...
4062251	  767.5	  567.0	 6208.0	...
4062252	  767.6	  566.9	 6209.0	...
4062253	  767.7	  566.9	 6209.0	...
4062254	  767.7	  567.0	 6209.0	...
4062255	  767.7	  567.0	 6209.0	...
4062256	  767.6	  567.0	 6210.0	...
4062257	  767.5	  566.9	 6212.0	...
4062258	  767.2	  566.9	 6213.0	...
4062259	  767.1	  566.9	 6216.0	...
4062260	  767.1	  566.7	 6216.0	...
4062261	  767.1	  566.5	 6214.0	...
4062262	  767.4	  566.3	 6212.0	...
4062263	  767.5	  566.3	 6209.0	...
4062264	  767.5	  566.3	 6209.0	...
4062265	  767.4	  566.5	 6209.0	...
4062266	  767.3	  566.8	 6208.0	...
4062267	  767.5	  567.2	 6209.0	...
4062268	  767.7	  567.4	 6211.0	...
4062269	  767.7	  567.1	 6213.0	...
4062270	  767.7	  566.9	 6213.0	...
4062271	  767.7	  566.7	 6213.0	...
4062272	  767.7	  566.7	 6213.0	...
4062273	  767.6	  566.6	 6213.0	...
4062274	  767.7	  566.5	 6212.0	...
4062275	  767.7	  566.3	 6210.0	...
4062276	  767.7	  566.2	 6209.0	...
4062277	  767.7	  566.3	 6209.0	...
4062278	  767.7	  566.4	 6210.0	...
4062279	  767.5	  566.4	 6211.0	...
4062280	  767.2	  566.3	 6211.0	...
4062281	  767.0	  566.2	 6211.0	...
4062282	  766.9	  566.2	 6210.0	...
4062283	  767.0	  566.1	 6209.0	...
4062284	  767.1	  566.1	 6209.0	...
4062285	  767.1	  566.0	 6208.0	...
4062286	  767.3	  566.1	 6208.0	...
4062287	  767.6	  566.2	 6209.0	...
4062288	  767.8	  566.3	 6211.0	...
4062289	  768.0	  566.5	 6213.0	...
4062290	  768.1	  566.7	 6215.0	...
4062291	  768.0	  566.8	 6215.0	...
4062292	  767.8	  566.8	 6215.0	...
4062293	  767.6	  566.7	 6215.0	...
4062294	  767.5	  566.9	 6215.0	...
4062295	  767.5	  567.1	 6214.0	...
4062296	  767.3	  567.3	 6214.0	...
4062297	  767.2	  567.3	 6214.0	...
4062298	  767.1	  567.3	 6214.0	...
4062299	  767.2	  567.6	 6214.0	...
4062300	  767.5	  567.9	 6213.0	...
4062301	  767.4	  568.1	 6212.0	...
4062302	  767.2	  568.0	 6212.0	...
4062303	  767.1	  567.9	 6212.0	...
4062304	  767.1	  567.8	 6211.0	...
4062305	  767.3	  567.8	 6212.0	...
4062306	  767.4	  567.7	 6212.0	...
4062307	  767.4	  567.7	 6212.0	...
4062308	  767.4	  567.7	 6213.0	...
4062309	  767.4	  567.9	 6214.0	...
4062310	  767.4	  568.1	 6215.0	...
4062311	  767.3	  568.1	 6216.0	...
4062312	  767.2	  568.0	 6216.0	...
4062313	  767.1	  568.0	 6216.0	...
4062314	  767.1	  568.0	 6215.0	...
4062315	  767.1	  568.1	 6215.0	...
4062316	  767.0	  568.1	 6217.0	...
4062317	  767.0	  568.0	 6218.0	...
4062318	  766.9	  568.0	 6216.0	...
4062319	  767.0	  567.8	 6211.0	...
4062320	  767.1	  567.6	 6208.0	...
4062321	  767.2	  567.4	 6207.0	...
4062322	  767.2	  567.5	 6204.0	...
4062323	  767.2	  567.8	 6201.0	...
4062324	  767.3	  568.0	 6199.0	...
4062325	  767.2	  568.1	 6203.0	...
4062326	  767.2	  568.0	 6208.0	...
4062327	  767.2	  567.9	 6211.0	...
4062328	  767.2	  567.8	 6212.0	...
4062329	  767.2	  568.2	 6212.0	...
4062330	  767.3	  568.5	 6211.0	...
4062331	  767.0	  568.8	 6212.0	...
4062332	  766.8	  568.9	 6214.0	...
4062333	  766.4	  568.6	 6216.0	...
4062334	  766.3	  568.1	 6215.0	...
4062335	  766.5	  567.7	 6214.0	...
4062336	  766.8	  567.6	 6214.0	...
4062337	  767.2	  567.6	 6213.0	...
4062338	  767.3	  567.6	 6213.0	...
4062339	  767.2	  567.7	 6214.0	...
4062340	  767.1	  567.8	 6215.0	...
4062341	  767.2	  568.0	 6214.0	...
4062342	  767.6	  568.3	 6210.0	...
4062343	  767.9	  568.6	 6206.0	...
4062344	  768.1	  568.8	 6205.0	...
4062345	  768.3	  568.9	 6207.0	...
4062346	  768.4	  569.2	 6208.0	...
4062347	  768.6	  569.6	 6210.0	...
4062348	  768.7	  569.7	 6209.0	...
4062349	  768.6	  569.5	 6209.0	...
4062350	  768.4	  569.3	 6209.0	...
4062351	  768.2	  569.4	 6210.0	...
4062352	  768.3	  569.5	 6211.0	...
4062353	  768.3	  569.3	 6211.0	...
4062354	  768.3	  569.0	 6210.0	...
4062355	  768.3	  568.8	 6210.0	...
4062356	  768.3	  568.8	 6210.0	...
4062357	  768.2	  568.7	 6210.0	...
4062358	  767.8	  568.6	 6210.0	...
4062359	  767.5	  568.6	 6210.0	...
4062360	  767.2	  568.8	 6211.0	...
4062361	  767.4	  568.9	 6211.0	...
4062362	  767.6	  569.0	 6210.0	...
4062363	  767.8	  569.3	 6212.0	...
4062364	  767.8	  569.7	 6213.0	...
4062365	  767.7	  569.9	 6214.0	...
4062366	  767.6	  569.9	 6215.0	...
4062367	  767.5	  569.9	 6216.0	...
4062368	  767.4	  569.9	 6218.0	...
4062369	  767.4	  569.6	 6219.0	...
4062370	  767.2	  569.3	 6219.0	...
4062371	  767.1	  569.0	 6220.0	...
4062372	  767.1	  569.1	 6221.0	...
4062373	  767.2	  569.2	 6218.0	...
4062374	  767.4	  569.2	 6215.0	...
4062375	  767.6	  569.0	 6212.0	...
4062376	  767.8	  568.8	 6211.0	...
4062377	  768.0	  568.5	 6211.0	...
4062378	  768.1	  568.4	 6212.0	...
4062379	  768.2	  568.5	 6212.0	...
4062380	  768.2	  568.8	 6211.0	...
4062381	  768.2	  568.8	 6210.0	...
4062382	  768.4	  568.6	 6208.0	...
4062383	  768.5	  568.4	 6208.0	...
4062384	  768.8	  568.4	 6207.0	...
4062385	  769.2	  568.4	 6205.0	...
4062386	  769.5	  568.2	 6204.0	...
4062387	  769.8	  568.0	 6206.0	...
4062388	  769.8	  568.0	 6208.0	...
4062389	  769.7	  568.2	 6210.0	...
4062390	  769.7	  568.1	 6211.0	...
4062391	  769.7	  567.9	 6212.0	...
4062392	  769.9	  567.9	 6212.0	...
4062393	  769.9	  568.1	 6210.0	...
4062394	  769.7	  568.2	 6208.0	...
4062395	  769.6	  568.0	 6208.0	...
4062396	  769.7	  567.9	 6211.0	...
4062397	  769.7	  568.0	 6214.0	...
4062398	  769.9	  568.1	 6217.0	...
4062399	  769.9	  568.4	 6218.0	...
4062400	  769.8	  568.7	 6218.0	...
4062401	  769.7	  569.0	 6218.0	...
4062402	  769.6	  569.0	 6218.0	...
4062403	  769.6	  569.0	 6218.0	...
4062404	  769.6	  569.0	 6218.0	...
4062405	  769.5	  569.4	 6219.0	...
4062406	  769.4	  569.7	 6221.0	...
4062407	  769.4	  569.9	 6222.0	...
4062408	  769.4	  569.9	 6222.0	...
4062409	  769.5	  570.0	 6222.0	...
4062410	  769.6	  570.1	 6222.0	...
4062411	  769.7	  570.2	 6222.0	...
4062412	  769.8	  570.2	 6222.0	...
4062413	  769.8	  570.2	 6223.0	...
4062414	  769.8	  569.9	 6224.0	...
4062415	  769.7	  569.3	 6224.0	...
4062416	  769.7	  568.7	 6224.0	...
4062417	  769.8	  568.7	 6224.0	...
4062418	  769.8	  569.1	 6225.0	...
4062419	  769.6	  569.5	 6226.0	...
4062420	  769.5	  569.6	 6227.0	...
4062421	  769.6	  569.6	 6229.0	...
4062422	  769.7	  569.6	 6228.0	...
4062423	  769.8	  569.6	 6227.0	...
4062424	  769.9	  569.6	 6226.0	...
4062425	  769.9	  569.5	 6224.0	...
4062426	  769.9	  569.5	 6221.0	...
4062427	  770.3	  569.5	 6218.0	...
4062428	  770.6	  569.7	 6217.0	...
4062429	  770.9	  569.9	 6216.0	...
4062430	  770.5	  569.9	 6217.0	...
4062431	  770.2	  569.9	 6218.0	...
4062432	  770.0	  569.9	 6220.0	...
4062433	  769.9	  569.8	 6220.0	...
4062434	  769.9	  569.8	 6220.0	...
4062435	  769.8	  569.8	 6221.0	...
4062436	  769.9	  569.7	 6221.0	...
4062437	  770.0	  569.5	 6221.0	...
4062438	  770.0	  569.2	 6220.0	...
4062439	  769.7	  569.0	 6220.0	...
4062440	  769.6	  569.0	 6221.0	...
4062441	  769.5	  569.1	 6223.0	...
4062442	  769.7	  569.1	 6223.0	...
4062443	  769.8	  569.1	 6225.0	...
4062444	  770.0	  569.1	 6227.0	...
4062445	  770.0	  569.1	 6229.0	...
4062446	  769.9	  569.0	 6232.0	...
4062447	  769.9	  569.0	 6234.0	...
4062448	  769.9	  569.0	 6236.0	...
4062449	  769.8	  569.0	 6236.0	...
4062450	  769.8	  569.2	 6235.0	...
4062451	  769.9	  569.4	 6234.0	...
4062452	  770.1	  569.7	 6234.0	...
4062453	  770.2	  569.9	 6234.0	...
4062454	  770.2	  570.2	 6233.0	...
4062455	  770.1	  570.3	 6232.0	...
4062456	  770.1	  570.2	 6230.0	...
4062457	  770.0	  569.9	 6228.0	...
4062458	  770.3	  569.6	 6229.0	...
4062459	  770.5	  569.3	 6230.0	...
4062460	  770.8	  569.3	 6230.0	...
4062461	  770.8	  569.1	 6228.0	...
4062462	  770.7	  568.9	 6226.0	...
4062463	  770.7	  568.8	 6227.0	...
4062464	  770.7	  568.9	 6227.0	...
4062465	  770.7	  569.1	 6228.0	...
4062466	  770.6	  569.2	 6230.0	...
4062467	  770.6	  569.4	 6232.0	...
4062468	  770.4	  569.6	 6233.0	...
4062469	  770.4	  569.8	 6234.0	...
4062470	  770.3	  569.9	 6233.0	...
4062471	  770.3	  569.9	 6232.0	...
4062472	  770.2	  569.8	 6230.0	...
4062473	  770.2	  570.1	 6229.0	...
4062474	  770.2	  570.3	 6228.0	...
4062475	  770.3	  570.6	 6228.0	...
4062476	  770.3	  570.5	 6228.0	...
4062477	  770.3	  570.6	 6228.0	...
4062478	  770.4	  570.8	 6228.0	...
4062479	  770.6	  570.9	 6229.0	...
4062480	  770.7	  570.8	 6229.0	...
4062481	  770.6	  570.7	 6230.0	...
4062482	  770.4	  570.6	 6231.0	...
4062483	  770.4	  570.6	 6231.0	...
4062484	  770.4	  570.7	 6231.0	...
4062485	  770.6	  570.8	 6230.0	...
4062486	  770.7	  571.0	 6228.0	...
4062487	  770.6	  571.3	 6227.0	...
4062488	  770.4	  571.5	 6224.0	...
4062489	  770.2	  571.6	 6221.0	...
4062490	  770.1	  571.3	 6219.0	...
4062491	  770.0	  571.3	 6217.0	...
4062492	  770.2	  571.4	 6217.0	...
4062493	  770.3	  571.4	 6218.0	...
4062494	  770.5	  571.1	 6218.0	...
4062495	  770.3	  571.0	 6219.0	...
4062496	  770.1	  571.1	 6220.0	...
4062497	  769.9	  571.1	 6220.0	...
4062498	  769.8	  571.0	 6219.0	...
4062499	  769.8	  570.8	 6220.0	...
4062500	  769.9	  570.8	 6221.0	...
4062501	  770.0	  570.9	 6221.0	...
4062502	  770.0	  570.9	 6220.0	...
4062503	  769.9	  571.0	 6220.0	...
4062504	  770.0	  571.2	 6221.0	...
4062505	  770.0	  571.4	 6221.0	...
4062506	  770.1	  571.6	 6221.0	...
4062507	  770.0	  571.5	 6221.0	...
4062508	  770.0	  571.3	 6221.0	...
4062509	  770.0	  571.1	 6217.0	...
4062510	  770.1	  570.9	 6214.0	...
4062511	  770.1	  570.7	 6214.0	...
4062512	  770.2	  570.7	 6217.0	...
4062513	  770.1	  570.7	 6221.0	...
4062514	  769.9	  570.7	 6224.0	...
4062515	  769.7	  570.8	 6225.0	...
MSG	4062516 0000 _ Number Off
4062516	  769.7	  571.1	 6225.0	...
4062517	  769.8	  571.4	 6225.0	...
4062518	  769.9	  571.6	 6225.0	...
4062519	  769.9	  571.6	 6225.0	...
4062520	  769.8	  571.6	 6227.0	...
4062521	  769.9	  571.6	 6228.0	...
4062522	  770.0	  571.6	 6229.0	...
4062523	  770.0	  571.6	 6229.0	...
4062524	  770.1	  571.7	 6228.0	...
4062525	  770.1	  571.8	 6226.0	...
4062526	  770.1	  571.9	 6225.0	...
4062527	  770.1	  571.8	 6225.0	...
4062528	  770.1	  571.8	 6227.0	...
4062529	  770.2	  571.8	 6228.0	...
4062530	  770.2	  571.8	 6229.0	...
4062531	  770.2	  571.8	 6229.0	...
4062532	  770.2	  571.6	 6230.0	...
4062533	  770.2	  571.5	 6230.0	...
4062534	  770.3	  571.3	 6232.0	...
4062535	  770.5	  571.3	 6233.0	...
4062536	  770.6	  571.2	 6233.0	...
4062537	  770.7	  571.1	 6233.0	...
4062538	  770.8	  571.4	 6232.0	...
4062539	  770.8	  571.7	 6232.0	...
4062540	  770.9	  572.1	 6231.0	...
4062541	  770.9	  572.2	 6231.0	...
4062542	  771.0	  572.4	 6231.0	...
4062543	  771.0	  572.5	 6232.0	...
4062544	  771.0	  572.5	 6233.0	...
4062545	  770.9	  572.3	 6234.0	...
4062546	  770.9	  572.2	 6235.0	...
4062547	  770.9	  572.2	 6234.0	...
4062548	  771.0	  572.2	 6234.0	...
4062549	  771.0	  572.5	 6234.0	...
4062550	  771.0	  572.7	 6233.0	...
4062551	  771.0	  572.9	 6233.0	...
4062552	  771.1	  572.9	 6233.0	...
4062553	  771.1	  572.8	 6233.0	...
4062554	  771.2	  572.9	 6232.0	...
4062555	  771.1	  573.0	 6231.0	...
4062556	  771.0	  573.1	 6230.0	...
4062557	  771.0	  573.2	 6230.0	...
4062558	  771.1	  573.2	 6229.0	...
4062559	  771.4	  573.2	 6228.0	...
4062560	  771.5	  573.2	 6227.0	...
4062561	  771.6	  573.3	 6226.0	...
4062562	  771.5	  573.3	 6226.0	...
4062563	  771.4	  572.8	 6227.0	...
4062564	  771.2	  571.7	 6228.0	...
4062565	  771.1	  570.6	 6228.0	...
4062566	  771.2	  569.7	 6227.0	...
4062567	  771.4	  568.7	 6224.0	...
4062568	  771.7	  567.3	 6222.0	...
4062569	  772.0	  566.2	 6222.0	...
4062570	  772.2	  565.6	 6221.0	...
4062571	  772.4	  565.4	 6219.0	...
4062572	  772.6	  565.5	 6217.0	...
4062573	  772.9	  565.6	 6217.0	...
4062574	  773.0	  565.6	 6217.0	...
4062575	  773.3	  565.6	 6217.0	...
4062576	  773.7	  565.5	 6217.0	...
4062577	  774.0	  565.4	 6216.0	...
4062578	  774.2	  565.5	 6216.0	...
4062579	  773.9	  565.7	 6217.0	...
4062580	  773.4	  565.6	 6218.0	...
4062581	  772.9	  565.1	 6216.0	...
4062582	  772.3	  564.6	 6214.0	...
4062583	  771.9	  564.3	 6214.0	...
4062584	  771.2	  564.2	 6215.0	...
4062585	  770.8	  563.9	 6217.0	...
4062586	  770.4	  563.7	 6217.0	...
4062587	  770.3	  563.5	 6215.0	...
4062588	  770.3	  563.7	 6214.0	...
4062589	  770.4	  564.1	 6215.0	...
4062590	  770.7	  564.8	 6218.0	...
4062591	  771.0	  565.2	 6219.0	...
4062592	  771.2	  566.0	 6218.0	...
4062593	  771.3	  566.6	 6217.0	...
4062594	  771.4	  567.4	 6217.0	...
4062595	  771.3	  567.6	 6219.0	...
4062596	  771.3	  568.0	 6220.0	...
4062597	  771.2	  568.2	 6221.0	...
4062598	  771.4	  568.3	 6222.0	...
4062599	  771.5	  568.3	 6221.0	...
4062600	  771.7	  568.4	 6219.0	...
4062601	  771.7	  568.4	 6217.0	...
4062602	  771.7	  568.5	 6215.0	...
4062603	  771.5	  568.2	 6212.0	...
4062604	  771.4	  567.9	 6211.0	...
4062605	  771.3	  567.5	 6211.0	...
4062606	  771.2	  567.5	 6212.0	...
4062607	  771.2	  567.5	 6213.0	...
4062608	  771.1	  567.5	 6214.0	...
4062609	  771.0	  567.6	 6214.0	...
4062610	  770.9	  567.5	 6214.0	...
4062611	  770.9	  567.4	 6214.0	...
4062612	  771.0	  567.4	 6214.0	...
4062613	  771.2	  567.4	 6215.0	...
4062614	  771.4	  567.4	 6216.0	...
4062615	  771.7	  567.3	 6216.0	...
4062616	  771.7	  567.1	 6214.0	...
4062617	  771.7	  567.0	 6212.0	...
4062618	  771.6	  566.9	 6211.0	...
4062619	  771.7	  566.9	 6209.0	...
4062620	  771.7	  567.0	 6208.0	...
4062621	  771.8	  567.1	 6207.0	...
4062622	  771.8	  567.2	 6207.0	...
4062623	  771.9	  567.3	 6208.0	...
4062624	  771.9	  567.3	 6208.0	...
4062625	  771.9	  567.3	 6208.0	...
4062626	  771.7	  566.8	 6207.0	...
4062627	  771.5	  566.5	 6207.0	...
4062628	  771.4	  566.1	 6207.0	...
4062629	  771.6	  566.1	 6207.0	...
4062630	  772.0	  566.1	 6207.0	...
4062631	  772.2	  566.3	 6207.0	...
4062632	  772.2	  566.5	 6206.0	...
4062633	  772.1	  566.7	 6205.0	...
4062634	  772.0	  566.9	 6205.0	...
4062635	  772.0	  567.1	 6205.0	...
4062636	  772.1	  567.2	 6206.0	...
4062637	  772.2	  567.1	 6205.0	...
4062638	  772.3	  566.9	 6204.0	...
4062639	  772.4	  567.0	 6203.0	...
4062640	  772.3	  567.2	 6204.0	...
4062641	  772.3	  567.3	 6204.0	...
4062642	  772.3	  567.1	 6204.0	...
4062643	  772.0	  567.1	 6204.0	...
4062644	  771.9	  567.1	 6205.0	...
4062645	  771.8	  567.2	 6205.0	...
4062646	  771.8	  567.3	 6205.0	...
4062647	  771.9	  567.5	 6205.0	...
4062648	  771.9	  567.7	 6208.0	...
4062649	  771.9	  567.7	 6211.0	...
4062650	  771.8	  567.6	 6213.0	...
4062651	  771.8	  567.5	 6213.0	...
4062652	  771.9	  567.3	 6211.0	...
4062653	  772.0	  567.1	 6209.0	...
4062654	  772.1	  567.1	 6207.0	...
4062655	  772.2	  567.2	 6207.0	...
4062656	  772.4	  567.4	 6207.0	...
4062657	  772.4	  567.4	 6207.0	...
4062658	  772.5	  567.4	 6206.0	...
4062659	  772.4	  567.4	 6205.0	...
4062660	  772.4	  567.3	 6206.0	...
4062661	  772.4	  567.3	 6207.0	...
4062662	  772.4	  567.3	 6209.0	...
4062663	  772.4	  567.4	 6209.0	...
4062664	  772.3	  567.4	 6210.0	...
4062665	  772.3	  567.3	 6209.0	...
4062666	  772.3	  567.2	 6210.0	...
4062667	  772.3	  567.0	 6210.0	...
4062668	  772.3	  567.0	 6209.0	...
4062669	  772.4	  567.1	 6208.0	...
4062670	  772.6	  567.2	 6208.0	...
4062671	  772.8	  567.1	 6209.0	...
4062672	  773.0	  567.1	 6210.0	...
4062673	  772.9	  567.1	 6211.0	...
4062674	  772.8	  567.1	 6212.0	...
4062675	  772.6	  567.1	 6213.0	...
4062676	  772.6	  567.3	 6213.0	...
4062677	  772.6	  567.6	 6212.0	...
4062678	  772.7	  567.8	 6212.0	...
4062679	  772.6	  567.7	 6212.0	...
4062680	  772.5	  567.6	 6209.0	...
4062681	  772.3	  567.5	 6208.0	...
4062682	  772.2	  567.7	 6207.0	...
4062683	  772.0	  568.0	 6207.0	...
4062684	  772.0	  568.0	 6209.0	...
4062685	  771.9	  567.7	 6212.0	...
4062686	  772.0	  567.6	 6213.0	...
4062687	  772.2	  567.8	 6211.0	...
4062688	  772.3	  567.9	 6209.0	...
4062689	  772.4	  567.8	 6207.0	...
4062690	  772.5	  567.7	 6206.0	...
4062691	  772.5	  567.7	 6206.0	...
4062692	  772.6	  567.7	 6207.0	...
4062693	  772.7	  567.8	 6207.0	...
4062694	  772.8	  567.8	 6207.0	...
4062695	  772.8	  568.0	 6205.0	...
4062696	  772.6	  568.1	 6204.0	...
4062697	  772.4	  568.1	 6203.0	...
4062698	  772.4	  567.9	 6202.0	...
4062699	  772.4	  567.6	 6201.0	...
4062700	  772.5	  567.6	 6198.0	...
4062701	  772.6	  567.7	 6196.0	...
4062702	  772.6	  567.9	 6194.0	...
4062703	  772.6	  568.1	 6196.0	...
4062704	  772.5	  568.1	 6199.0	...
4062705	  772.6	  568.1	 6199.0	...
4062706	  773.0	  567.9	 6196.0	...
4062707	  773.5	  567.6	 6194.0	...
4062708	  773.5	  567.4	 6195.0	...
4062709	  773.2	  567.4	 6196.0	...
4062710	  772.9	  567.5	 6197.0	...
4062711	  772.7	  567.6	 6197.0	...
4062712	  772.6	  567.7	 6196.0	...
4062713	  772.6	  567.8	 6195.0	...
4062714	  772.7	  567.7	 6194.0	...
4062715	  772.9	  567.6	 6192.0	...
4062716	  773.1	  567.8	 6191.0	...
4062717	  773.1	  568.2	 6189.0	...
4062718	  773.3	  568.5	 6189.0	...
4062719	  773.4	  568.4	 6190.0	...
4062720	  773.5	  568.2	 6190.0	...
4062721	  773.5	  568.1	 6190.0	...
4062722	  773.4	  568.1	 6190.0	...
4062723	  773.5	  568.3	 6191.0	...
4062724	  773.5	  568.5	 6192.0	...
4062725	  773.6	  568.7	 6191.0	...
4062726	  773.7	  568.6	 6188.0	...
MSG	4062727 0000 _ Number On
4062727	  773.8	  568.7	 6186.0	...
4062728	  773.9	  568.9	 6186.0	...
4062729	  773.9	  569.1	 6186.0	...
4062730	  773.8	  569.0	 6187.0	...
4062731	  773.7	  568.8	 6188.0	...
4062732	  773.6	  568.7	 6188.0	...
4062733	  773.4	  568.9	 6188.0	...
4062734	  773.3	  569.0	 6188.0	...
4062735	  773.1	  569.1	 6188.0	...
4062736	  773.1	  568.9	 6189.0	...
4062737	  773.0	  568.7	 6191.0	...
4062738	  772.9	  568.5	 6192.0	...
4062739	  773.4	  568.9	 6192.0	...
4062740	  773.8	  569.3	 6191.0	...
4062741	  774.2	  569.6	 6191.0	...
4062742	  773.9	  569.5	 6191.0	...
4062743	  773.5	  569.3	 6192.0	...
4062744	  773.2	  569.3	 6195.0	...
4062745	  773.1	  569.2	 6198.0	...
4062746	  773.1	  569.2	 6200.0	...
4062747	  773.1	  569.2	 6200.0	...
4062748	  773.1	  569.3	 6198.0	...
4062749	  773.1	  569.3	 6196.0	...
4062750	  773.2	  569.4	 6196.0	...
4062751	  773.2	  569.7	 6198.0	...
4062752	  773.1	  570.0	 6200.0	...
4062753	  773.0	  570.2	 6200.0	...
4062754	  773.0	  570.2	 6200.0	...
4062755	  773.0	  570.2	 6201.0	...
4062756	  773.0	  570.2	 6201.0	...
4062757	  773.2	  570.4	 6200.0	...
4062758	  773.6	  570.6	 6200.0	...
4062759	  773.9	  570.8	 6199.0	...
4062760	  774.0	  570.8	 6199.0	...
4062761	  773.9	  570.7	 6199.0	...
4062762	  773.8	  570.6	 6200.0	...
4062763	  773.8	  570.4	 6201.0	...
4062764	  773.9	  570.3	 6202.0	...
4062765	  774.0	  570.2	 6203.0	...
4062766	  774.0	  570.2	 6203.0	...
4062767	  774.0	  570.2	 6203.0	...
4062768	  774.1	  570.1	 6203.0	...
4062769	  774.1	  570.1	 6202.0	...
4062770	  774.3	  570.0	 6201.0	...
4062771	  774.4	  569.8	 6201.0	...
4062772	  774.5	  569.8	 6200.0	...
4062773	  774.4	  569.8	 6199.0	...
4062774	  774.6	  569.8	 6198.0	...
4062775	  775.0	  569.9	 6198.0	...
4062776	  775.3	  570.0	 6198.0	...
4062777	  775.3	  570.2	 6198.0	...
4062778	  775.3	  570.3	 6196.0	...
4062779	  775.3	  570.5	 6192.0	...
4062780	  775.4	  570.8	 6189.0	...
4062781	  775.7	  570.8	 6187.0	...
4062782	  775.9	  570.7	 6189.0	...
4062783	  775.9	  570.7	 6190.0	...
4062784	  775.9	  570.7	 6189.0	...
4062785	  776.1	  570.8	 6188.0	...
4062786	  776.3	  570.8	 6187.0	...
4062787	  776.3	  570.8	 6187.0	...
4062788	  776.1	  570.6	 6187.0	...
4062789	  775.9	  570.4	 6187.0	...
4062790	  775.9	  570.2	 6188.0	...
4062791	  775.7	  570.3	 6187.0	...
4062792	  775.4	  570.2	 6186.0	...
4062793	  775.1	  570.1	 6186.0	...
4062794	  775.0	  570.0	 6187.0	...
4062795	  774.8	  570.2	 6187.0	...
4062796	  774.7	  570.6	 6187.0	...
4062797	  774.7	  571.0	 6186.0	...
4062798	  774.8	  571.3	 6185.0	...
4062799	  774.7	  571.4	 6185.0	...
4062800	  774.7	  571.5	 6184.0	...
4062801	  774.7	  571.5	 6184.0	...
4062802	  774.7	  571.6	 6186.0	...
4062803	  774.5	  571.5	 6187.0	...
4062804	  774.4	  571.3	 6187.0	...
4062805	  774.2	  571.1	 6186.0	...
4062806	  774.0	  571.0	 6185.0	...
4062807	  773.9	  571.0	 6187.0	...
4062808	  773.7	  571.1	 6189.0	...
4062809	  773.7	  571.2	 6189.0	...
4062810	  773.7	  571.3	 6188.0	...
4062811	  773.7	  571.3	 6187.0	...
4062812	  773.8	  571.3	 6187.0	...
4062813	  774.0	  571.2	 6188.0	...
4062814	  774.2	  571.2	 6190.0	...
4062815	  774.4	  571.2	 6191.0	...
4062816	  774.5	  571.3	 6192.0	...
4062817	  774.5	  571.5	 6191.0	...
4062818	  774.5	  571.7	 6190.0	...
4062819	  774.4	  571.8	 6190.0	...
4062820	  774.4	  571.8	 6190.0	...
4062821	  774.3	  571.8	 6190.0	...
4062822	  774.1	  571.7	 6191.0	...
4062823	  774.1	  571.6	 6194.0	...
4062824	  774.1	  571.6	 6196.0	...
4062825	  774.1	  571.3	 6197.0	...
4062826	  774.3	  571.1	 6196.0	...
4062827	  774.5	  571.0	 6195.0	...
4062828	  774.7	  571.1	 6194.0	...
4062829	  774.8	  571.2	 6192.0	...
4062830	  774.9	  571.3	 6192.0	...
4062831	  774.9	  571.6	 6192.0	...
4062832	  775.0	  571.9	 6191.0	...
4062833	  775.1	  572.1	 6189.0	...
4062834	  775.2	  572.2	 6184.0	...
4062835	  775.2	  572.3	 6183.0	...
4062836	  775.1	  572.3	 6181.0	...
4062837	  775.1	  572.3	 6180.0	...
4062838	  775.2	  572.2	 6177.0	...
4062839	  775.4	  572.2	 6176.0	...
4062840	  775.7	  572.2	 6178.0	...
4062841	  775.8	  572.1	 6179.0	...
4062842	  775.9	  572.0	 6178.0	...
4062843	  775.9	  572.0	 6178.0	...
4062844	  775.9	  572.0	 6179.0	...
4062845	  775.8	  572.0	 6180.0	...
4062846	  776.0	  572.0	 6180.0	...
4062847	  776.1	  572.0	 6180.0	...
4062848	  776.2	  571.9	 6179.0	...
4062849	  776.1	  572.2	 6179.0	...
4062850	  776.4	  572.5	 6179.0	...
4062851	  776.6	  572.8	 6179.0	...
4062852	  776.7	  572.6	 6178.0	...
4062853	  776.7	  572.4	 6178.0	...
4062854	  776.7	  572.1	 6178.0	...
4062855	  776.5	  572.2	 6175.0	...
4062856	  776.3	  572.5	 6173.0	...
4062857	  776.2	  572.6	 6170.0	...
4062858	  776.3	  572.6	 6169.0	...
4062859	  776.4	  572.5	 6169.0	...
4062860	  776.4	  572.4	 6168.0	...
4062861	  776.5	  572.3	 6168.0	...
4062862	  776.5	  572.3	 6168.0	...
4062863	  776.4	  572.4	 6167.0	...
4062864	  776.3	  572.3	 6168.0	...
4062865	  776.2	  572.0	 6169.0	...
4062866	  776.1	  572.0	 6172.0	...
4062867	  775.9	  572.1	 6174.0	...
4062868	  775.7	  572.4	 6176.0	...
4062869	  775.7	  572.5	 6177.0	...
4062870	  775.7	  572.2	 6177.0	...
4062871	  775.8	  571.9	 6177.0	...
4062872	  775.9	  571.5	 6175.0	...
4062873	  776.1	  571.6	 6172.0	...
4062874	  776.0	  571.7	 6170.0	...
4062875	  775.8	  571.9	 6168.0	...
4062876	  775.7	  571.9	 6167.0	...
4062877	  775.6	  571.9	 6166.0	...
4062878	  775.6	  571.9	 6167.0	...
4062879	  775.8	  571.8	 6168.0	...
4062880	  776.2	  571.6	 6170.0	...
4062881	  776.3	  571.5	 6169.0	...
4062882	  776.0	  571.4	 6169.0	...
4062883	  776.0	  571.3	 6166.0	...
4062884	  776.1	  571.2	 6164.0	...
4062885	  775.9	  571.1	 6161.0	...
4062886	  775.6	  571.0	 6160.0	...
4062887	  775.3	  571.1	 6159.0	...
4062888	  775.6	  571.1	 6158.0	...
4062889	  775.9	  571.1	 6159.0	...
4062890	  776.1	  571.1	 6158.0	...
4062891	  776.1	  571.1	 6157.0	...
4062892	  776.0	  571.1	 6157.0	...
4062893	  775.9	  571.0	 6156.0	...
4062894	  775.8	  571.1	 6156.0	...
4062895	  776.0	  571.2	 6155.0	...
4062896	  776.1	  571.4	 6156.0	...
4062897	  776.2	  571.7	 6157.0	...
4062898	  776.1	  572.0	 6158.0	...
4062899	  776.0	  572.3	 6158.0	...
4062900	  775.8	  572.3	 6158.0	...
4062901	  775.8	  572.3	 6158.0	...
4062902	  775.9	  572.3	 6158.0	...
4062903	  776.0	  572.3	 6158.0	...
4062904	  776.1	  572.2	 6158.0	...
4062905	  776.1	  572.1	 6158.0	...
4062906	  776.1	  572.1	 6157.0	...
4062907	  776.2	  572.2	 6155.0	...
4062908	  776.4	  572.6	 6152.0	...
4062909	  776.5	  572.9	 6150.0	...
4062910	  776.5	  573.2	 6153.0	...
4062911	  776.5	  573.2	 6156.0	...
4062912	  776.5	  573.3	 6159.0	...
4062913	  776.6	  573.3	 6158.0	...
4062914	  776.7	  573.5	 6157.0	...
4062915	  776.8	  573.6	 6156.0	...
4062916	  776.8	  573.8	 6155.0	...
4062917	  776.9	  573.9	 6154.0	...
4062918	  776.9	  573.9	 6155.0	...
4062919	  776.9	  573.8	 6153.0	...
4062920	  776.9	  573.8	 6152.0	...
4062921	  776.9	  573.8	 6153.0	...
4062922	  776.7	  573.8	 6154.0	...
4062923	  776.5	  573.8	 6157.0	...
4062924	  776.3	  573.9	 6158.0	...
4062925	  776.4	  574.2	 6160.0	...
4062926	  776.5	  574.5	 6160.0	...
4062927	  776.6	  574.7	 6160.0	...
4062928	  776.5	  574.6	 6161.0	...
4062929	  776.5	  574.6	 6161.0	...
4062930	  776.4	  574.8	 6161.0	...
4062931	  776.2	  575.0	 6161.0	...
4062932	  776.2	  574.9	 6161.0	...
4062933	  776.3	  574.8	 6160.0	...
4062934	  776.4	  574.7	 6160.0	...
4062935	  776.4	  574.7	 6160.0	...
4062936	  776.3	  574.7	 6160.0	...
4062937	  776.1	  574.7	 6160.0	...
4062938	  775.9	  574.8	 6160.0	...
4062939	  775.9	  574.8	 6161.0	...
4062940	  776.0	  574.8	 6161.0	...
4062941	  776.0	  574.7	 6161.0	...
4062942	  776.1	  574.6	 6161.0	...
4062943	  776.1	  574.5	 6161.0	...
4062944	  776.2	  574.6	 6159.0	...
4062945	  776.2	  574.6	 6158.0	...
4062946	  776.0	  574.6	 6157.0	...
4062947	  775.7	  574.7	 6157.0	...
4062948	  775.5	  574.7	 6156.0	...
4062949	  775.5	  574.9	 6154.0	...
4062950	  775.5	  575.0	 6152.0	...
4062951	  775.5	  575.0	 6152.0	...
4062952	  775.2	  574.9	 6154.0	...
4062953	  774.8	  574.8	 6155.0	...
4062954	  774.7	  574.9	 6152.0	...
4062955	  775.1	  574.9	 6150.0	...
4062956	  775.5	  575.0	 6148.0	...
4062957	  775.5	  575.1	 6148.0	...
4062958	  775.4	  575.1	 6148.0	...
4062959	  775.2	  574.8	 6148.0	...
4062960	  775.2	  574.5	 6147.0	...
4062961	  775.1	  574.2	 6147.0	...
4062962	  775.2	  574.1	 6146.0	...
4062963	  775.2	  574.1	 6144.0	...
4062964	  775.1	  574.1	 6142.0	...
4062965	  775.0	  574.1	 6140.0	...
4062966	  774.9	  574.1	 6141.0	...
4062967	  774.8	  574.0	 6142.0	...
4062968	  774.8	  574.0	 6144.0	...
4062969	  774.7	  574.2	 6143.0	...
4062970	  774.7	  574.5	 6143.0	...
4062971	  774.7	  574.6	 6142.0	...
4062972	  774.8	  574.7	 6141.0	...
4062973	  774.9	  574.8	 6140.0	...
4062974	  775.0	  575.2	 6139.0	...
4062975	  775.4	  575.6	 6139.0	...
4062976	  775.6	  575.8	 6139.0	...
4062977	  775.8	  575.7	 6138.0	...
4062978	  775.8	  575.6	 6137.0	...
4062979	  775.8	  575.5	 6137.0	...
4062980	  775.7	  575.7	 6137.0	...
4062981	  775.4	  575.9	 6137.0	...
4062982	  775.2	  576.1	 6136.0	...
4062983	  775.3	  576.1	 6135.0	...
4062984	  775.5	  576.1	 6137.0	...
4062985	  775.6	  576.0	 6139.0	...
4062986	  775.7	  575.8	 6141.0	...
4062987	  775.9	  575.7	 6141.0	...
4062988	  776.0	  575.7	 6141.0	...
4062989	  776.2	  575.7	 6142.0	...
4062990	  776.3	  575.7	 6142.0	...
4062991	  776.5	  575.5	 6139.0	...
4062992	  776.7	  575.3	 6136.0	...
4062993	  776.9	  575.2	 6133.0	...
4062994	  776.9	  575.2	 6132.0	...
4062995	  776.9	  575.4	 6131.0	...
4062996	  776.9	  575.5	 6130.0	...
4062997	  776.9	  575.7	 6130.0	...
4062998	  776.8	  575.4	 6130.0	...
4062999	  776.8	  574.9	 6130.0	...
4063000	  776.7	  574.2	 6129.0	...
4063001	  776.6	  573.7	 6128.0	...
4063002	  776.5	  573.5	 6127.0	...
4063003	  776.5	  573.5	 6126.0	...
4063004	  776.7	  573.5	 6126.0	...
4063005	  776.8	  573.5	 6127.0	...
4063006	  777.0	  573.6	 6128.0	...
4063007	  777.2	  573.7	 6129.0	...
4063008	  777.3	  573.9	 6128.0	...
4063009	  777.3	  574.0	 6127.0	...
4063010	  777.4	  574.0	 6126.0	...
4063011	  777.5	  574.2	 6126.0	...
4063012	  777.4	  574.7	 6129.0	...
4063013	  777.3	  575.1	 6132.0	...
4063014	  777.2	  575.7	 6135.0	...
4063015	  777.2	  575.8	 6136.0	...
4063016	  777.2	  576.0	 6136.0	...
4063017	  777.2	  575.8	 6137.0	...
4063018	  777.3	  575.7	 6137.0	...
4063019	  777.4	  575.7	 6138.0	...
4063020	  777.4	  575.8	 6138.0	...
4063021	  777.5	  575.9	 6136.0	...
4063022	  777.4	  576.2	 6134.0	...
4063023	  777.2	  576.6	 6132.0	...
4063024	  777.0	  577.3	 6132.0	...
4063025	  776.9	  577.6	 6133.0	...
4063026	  776.9	  577.9	 6134.0	...
4063027	  776.8	  577.9	 6134.0	...
4063028	  776.8	  578.0	 6133.0	...
4063029	  776.7	  577.9	 6130.0	...
4063030	  776.9	  577.9	 6127.0	...
4063031	  777.2	  577.9	 6125.0	...
MSG	4063032 0000 _ Number Off
4063032	  777.3	  577.5	 6126.0	...
4063033	  777.3	  577.1	 6126.0	...
4063034	  777.0	  576.7	 6125.0	...
4063035	  776.8	  576.6	 6123.0	...
4063036	  776.7	  576.5	 6121.0	...
4063037	  776.8	  576.4	 6120.0	...
4063038	  777.1	  576.4	 6118.0	...
4063039	  777.3	  576.3	 6118.0	...
4063040	  777.4	  576.2	 6118.0	...
4063041	  777.3	  576.1	 6117.0	...
4063042	  777.3	  576.0	 6116.0	...
4063043	  777.2	  575.9	 6116.0	...
4063044	  776.8	  575.7	 6118.0	...
4063045	  776.4	  575.5	 6118.0	...
4063046	  776.2	  575.4	 6117.0	...
4063047	  776.3	  575.4	 6115.0	...
4063048	  776.4	  575.4	 6114.0	...
4063049	  776.4	  575.7	 6114.0	...
4063050	  776.4	  576.0	 6117.0	...
4063051	  776.5	  576.5	 6121.0	...
4063052	  776.5	  576.6	 6122.0	...
4063053	  776.5	  576.6	 6117.0	...
4063054	  776.4	  576.5	 6112.0	...
4063055	  776.2	  576.5	 6117.0	...
4063056	  776.0	  576.5	 6124.0	...
4063057	  776.1	  576.3	 6130.0	...
4063058	  776.1	  576.1	 6130.0	...
4063059	  776.1	  575.9	 6129.0	...
4063060	  776.1	  576.3	 6128.0	...
4063061	  776.1	  576.7	 6126.0	...
4063062	  776.1	  577.0	 6124.0	...
4063063	  776.2	  576.9	 6122.0	...
4063064	  776.4	  576.9	 6120.0	...
4063065	  776.6	  576.9	 6119.0	...
4063066	  776.7	  576.9	 6119.0	...
4063067	  776.8	  576.9	 6119.0	...
4063068	  776.9	  576.8	 6118.0	...
4063069	  776.9	  576.8	 6118.0	...
4063070	  776.9	  577.0	 6119.0	...
4063071	  777.0	  577.3	 6117.0	...
4063072	  777.0	  577.5	 6116.0	...
4063073	  777.4	  577.3	 6114.0	...
4063074	  777.8	  577.2	 6115.0	...
4063075	  778.2	  577.1	 6118.0	...
4063076	  778.2	  577.1	 6120.0	...
4063077	  778.2	  577.1	 6121.0	...
4063078	  778.0	  577.1	 6119.0	...
4063079	  777.9	  577.1	 6117.0	...
4063080	  777.7	  577.1	 6117.0	...
4063081	  777.7	  577.1	 6116.0	...
4063082	  777.6	  577.1	 6116.0	...
4063083	  777.5	  577.1	 6116.0	...
4063084	  777.3	  577.2	 6116.0	...
4063085	  777.0	  577.2	 6117.0	...
4063086	  776.7	  577.2	 6118.0	...
4063087	  776.5	  577.3	 6118.0	...
4063088	  776.5	  577.2	 6118.0	...
4063089	  776.6	  577.3	 6116.0	...
4063090	  776.6	  577.4	 6114.0	...
4063091	  776.6	  577.5	 6112.0	...
4063092	  776.5	  577.5	 6114.0	...
4063093	  776.5	  577.3	 6116.0	...
4063094	  776.3	  577.1	 6117.0	...
4063095	  776.2	  577.0	 6117.0	...
4063096	  776.1	  577.2	 6116.0	...
4063097	  776.1	  577.5	 6115.0	...
4063098	  776.0	  577.6	 6113.0	...
4063099	  776.0	  577.5	 6111.0	...
4063100	  776.0	  577.3	 6110.0	...
4063101	  776.1	  577.2	 6110.0	...
4063102	  776.2	  577.3	 6110.0	...
4063103	  776.3	  577.3	 6111.0	...
4063104	  776.3	  577.4	 6112.0	...
4063105	  776.4	  577.6	 6113.0	...
4063106	  776.3	  577.8	 6114.0	...
4063107	  776.3	  578.1	 6115.0	...
4063108	  776.3	  578.4	 6117.0	...
4063109	  776.3	  578.4	 6119.0	...
4063110	  776.3	  578.2	 6119.0	...
4063111	  776.2	  578.1	 6120.0	...
4063112	  776.2	  578.2	 6120.0	...
4063113	  776.3	  578.4	 6121.0	...
4063114	  776.7	  578.8	 6121.0	...
4063115	  777.2	  579.0	 6120.0	...
4063116	  777.5	  579.3	 6120.0	...
4063117	  777.6	  579.4	 6118.0	...
4063118	  777.6	  579.8	 6116.0	...
4063119	  777.8	  580.2	 6114.0	...
4063120	  777.9	  580.4	 6114.0	...
4063121	  778.0	  580.2	 6115.0	...
4063122	  778.1	  580.0	 6116.0	...
4063123	  778.2	  579.9	 6117.0	...
4063124	  778.2	  579.9	 6118.0	...
4063125	  778.3	  579.9	 6118.0	...
4063126	  778.3	  579.9	 6119.0	...
4063127	  778.1	  579.7	 6120.0	...
4063128	  777.8	  579.4	 6121.0	...
4063129	  777.7	  579.0	 6119.0	...
4063130	  777.6	  578.7	 6118.0	...
4063131	  777.7	  578.7	 6116.0	...
4063132	  777.8	  579.0	 6115.0	...
4063133	  777.9	  579.3	 6113.0	...
4063134	  777.9	  579.5	 6115.0	...
4063135	  777.7	  579.5	 6117.0	...
4063136	  777.6	  579.7	 6119.0	...
4063137	  777.5	  580.0	 6118.0	...
4063138	  777.5	  580.0	 6117.0	...
4063139	  777.4	  579.7	 6117.0	...
4063140	  777.2	  579.4	 6115.0	...
4063141	  777.0	  579.3	 6114.0	...
4063142	  776.8	  579.3	 6112.0	...
4063143	  776.7	  579.2	 6115.0	...
4063144	  776.7	  579.1	 6118.0	...
4063145	  776.6	  579.0	 6121.0	...
4063146	  776.7	  578.7	 6118.0	...
4063147	  776.8	  578.6	 6114.0	...
4063148	  777.0	  578.5	 6111.0	...
4063149	  777.1	  578.6	 6111.0	...
4063150	  777.0	  578.5	 6110.0	...
4063151	  776.8	  578.4	 6108.0	...
4063152	  776.5	  578.4	 6108.0	...
4063153	  776.4	  578.5	 6108.0	...
4063154	  776.3	  578.5	 6108.0	...
4063155	  776.3	  578.4	 6106.0	...
4063156	  776.2	  578.3	 6104.0	...
4063157	  776.3	  578.4	 6103.0	...
4063158	  776.4	  578.7	 6102.0	...
4063159	  776.4	  578.8	 6101.0	...
4063160	  776.5	  578.6	 6100.0	...
4063161	  776.5	  578.5	 6101.0	...
4063162	  776.6	  578.4	 6101.0	...
4063163	  776.6	  578.4	 6102.0	...
4063164	  776.7	  578.4	 6102.0	...
4063165	  776.7	  578.3	 6102.0	...
4063166	  776.8	  578.3	 6099.0	...
4063167	  777.0	  578.2	 6097.0	...
4063168	  777.2	  578.2	 6096.0	...
4063169	  777.4	  578.2	 6099.0	...
4063170	  777.5	  578.4	 6101.0	...
4063171	  777.6	  578.6	 6102.0	...
4063172	  777.7	  578.9	 6102.0	...
4063173	  777.5	  579.0	 6102.0	...
4063174	  777.3	  579.1	 6101.0	...
4063175	  777.1	  579.2	 6099.0	...
4063176	  777.0	  578.8	 6098.0	...
4063177	  776.9	  578.4	 6098.0	...
4063178	  776.8	  578.0	 6099.0	...
4063179	  776.7	  578.0	 6099.0	...
4063180	  776.7	  578.0	 6100.0	...
4063181	  776.8	  578.0	 6100.0	...
4063182	  776.9	  578.0	 6099.0	...
4063183	  776.9	  577.9	 6100.0	...
4063184	  776.9	  577.9	 6101.0	...
4063185	  776.8	  577.8	 6102.0	...
4063186	  776.8	  577.7	 6103.0	...
4063187	  776.8	  577.6	 6104.0	...
4063188	  776.8	  577.6	 6105.0	...
4063189	  776.7	  577.6	 6105.0	...
4063190	  776.7	  577.7	 6106.0	...
4063191	  776.6	  578.0	 6106.0	...
4063192	  776.7	  578.2	 6107.0	...
4063193	  776.7	  578.5	 6106.0	...
4063194	  776.7	  578.8	 6106.0	...
4063195	  776.6	  579.1	 6105.0	...
4063196	  776.4	  579.2	 6105.0	...
4063197	  776.4	  579.2	 6104.0	...
4063198	  776.4	  579.2	 6105.0	...
4063199	  776.5	  579.2	 6106.0	...
4063200	  776.7	  579.2	 6108.0	...
4063201	  776.9	  579.2	 6108.0	...
4063202	  777.1	  579.1	 6109.0	...
4063203	  777.2	  579.1	 6110.0	...
4063204	  777.2	  579.2	 6110.0	...
4063205	  777.2	  579.2	 6111.0	...
4063206	  777.3	  579.3	 6113.0	...
4063207	  777.4	  579.3	 6115.0	...
4063208	  777.4	  579.3	 6116.0	...
4063209	  777.4	  579.3	 6116.0	...
4063210	  777.4	  579.2	 6116.0	...
4063211	  777.4	  579.2	 6116.0	...
4063212	  777.6	  579.4	 6115.0	...
4063213	  777.8	  579.5	 6113.0	...
4063214	  778.0	  579.6	 6113.0	...
4063215	  778.1	  579.9	 6112.0	...
4063216	  778.2	  580.1	 6112.0	...
4063217	  778.2	  580.4	 6110.0	...
4063218	  778.2	  580.5	 6108.0	...
4063219	  778.2	  580.6	 6107.0	...
4063220	  778.2	  580.6	 6107.0	...
4063221	  778.3	  580.6	 6107.0	...
4063222	  778.5	  580.7	 6109.0	...
4063223	  778.7	  580.9	 6112.0	...
4063224	  778.6	  581.1	 6114.0	...
4063225	  778.6	  581.2	 6116.0	...
4063226	  778.5	  581.2	 6116.0	...
4063227	  778.5	  581.2	 6116.0	...
4063228	  778.5	  581.2	 6115.0	...
4063229	  778.4	  580.9	 6116.0	...
4063230	  778.2	  580.5	 6117.0	...
4063231	  778.0	  580.4	 6118.0	...
4063232	  777.9	  580.7	 6117.0	...
4063233	  777.5	  581.1	 6117.0	...
4063234	  777.1	  581.0	 6120.0	...
4063235	  776.8	  580.9	 6123.0	...
4063236	  776.7	  580.5	 6126.0	...
4063237	  776.8	  580.2	 6127.0	...
4063238	  776.9	  580.1	 6128.0	...
4063239	  777.1	  580.6	 6127.0	...
4063240	  777.2	  581.1	 6126.0	...
4063241	  777.3	  581.2	 6123.0	...
4063242	  777.4	  580.9	 6121.0	...
4063243	  777.5	  580.6	 6120.0	...
MSG	4063244 0000 _ Number On
4063244	  777.5	  580.4	 6118.0	...
4063245	  777.5	  580.3	 6117.0	...
4063246	  777.6	  580.3	 6115.0	...
4063247	  777.7	  580.3	 6115.0	...
4063248	  777.9	  580.5	 6115.0	...
4063249	  778.0	  580.5	 6115.0	...
4063250	  778.2	  580.5	 6115.0	...
4063251	  778.2	  580.2	 6114.0	...
4063252	  778.3	  579.8	 6112.0	...
4063253	  778.4	  579.5	 6111.0	...
4063254	  778.4	  579.1	 6109.0	...
4063255	  778.4	  578.8	 6108.0	...
4063256	  778.4	  578.7	 6110.0	...
4063257	  778.6	  578.7	 6112.0	...
4063258	  778.9	  578.7	 6113.0	...
4063259	  779.1	  578.6	 6112.0	...
4063260	  779.0	  578.5	 6111.0	...
4063261	  778.8	  578.4	 6111.0	...
4063262	  778.5	  578.4	 6110.0	...
4063263	  777.9	  578.5	 6110.0	...
4063264	  777.4	  578.5	 6110.0	...
4063265	  777.1	  578.5	 6111.0	...
4063266	  777.0	  578.5	 6111.0	...
4063267	  777.0	  578.2	 6111.0	...
4063268	  777.0	  577.9	 6112.0	...
4063269	  777.1	  578.0	 6113.0	...
4063270	  777.2	  578.3	 6114.0	...
4063271	  777.4	  578.7	 6115.0	...
4063272	  777.5	  578.9	 6115.0	...
4063273	  777.6	  579.0	 6116.0	...
4063274	  777.6	  579.1	 6116.0	...
4063275	  777.6	  579.1	 6116.0	...
4063276	  777.6	  579.2	 6116.0	...
4063277	  777.4	  579.1	 6118.0	...
4063278	  777.3	  579.0	 6120.0	...
4063279	  777.2	  578.8	 6122.0	...
4063280	  777.2	  578.6	 6122.0	...
4063281	  777.2	  578.5	 6123.0	...
4063282	  777.2	  578.5	 6123.0	...
4063283	  777.2	  578.8	 6122.0	...
4063284	  777.3	  579.0	 6120.0	...
4063285	  777.3	  579.3	 6119.0	...
4063286	  777.1	  579.3	 6120.0	...
4063287	  776.8	  579.4	 6121.0	...
4063288	  776.6	  579.4	 6122.0	...
4063289	  776.5	  579.4	 6122.0	...
4063290	  776.4	  579.3	 6122.0	...
4063291	  776.4	  579.4	 6123.0	...
4063292	  776.4	  579.4	 6122.0	...
4063293	  776.3	  579.2	 6122.0	...
4063294	  776.4	  579.0	 6123.0	...
4063295	  776.5	  579.1	 6125.0	...
4063296	  776.7	  579.7	 6127.0	...
4063297	  776.8	  580.4	 6127.0	...
4063298	  776.9	  581.0	 6127.0	...
4063299	  776.9	  581.1	 6127.0	...
4063300	  776.7	  581.1	 6127.0	...
4063301	  776.4	  580.9	 6130.0	...
4063302	  776.2	  580.6	 6132.0	...
4063303	  776.1	  580.6	 6135.0	...
4063304	  776.0	  580.9	 6135.0	...
4063305	  776.1	  581.2	 6135.0	...
4063306	  776.4	  581.2	 6135.0	...
4063307	  776.8	  581.3	 6135.0	...
4063308	  776.9	  581.3	 6135.0	...
4063309	  776.8	  581.4	 6135.0	...
4063310	  776.7	  581.4	 6135.0	...
4063311	  776.6	  581.2	 6136.0	...
4063312	  776.6	  581.0	 6136.0	...
4063313	  776.5	  580.9	 6135.0	...
4063314	  776.3	  581.0	 6134.0	...
4063315	  776.0	  581.0	 6133.0	...
4063316	  775.9	  581.1	 6131.0	...
4063317	  776.0	  581.1	 6130.0	...
4063318	  776.1	  581.1	 6128.0	...
4063319	  776.2	  581.0	 6127.0	...
4063320	  776.3	  580.9	 6127.0	...
4063321	  776.4	  580.7	 6128.0	...
4063322	  776.4	  580.2	 6128.0	...
4063323	  776.4	  579.9	 6129.0	...
4063324	  776.2	  579.7	 6129.0	...
4063325	  776.1	  579.7	 6129.0	...
4063326	  776.0	  579.7	 6128.0	...
4063327	  775.9	  580.0	 6128.0	...
4063328	  776.0	  580.3	 6128.0	...
4063329	  776.1	  580.2	 6129.0	...
4063330	  776.1	  579.9	 6130.0	...
4063331	  775.9	  580.0	 6131.0	...
4063332	  775.9	  580.2	 6132.0	...
4063333	  776.3	  580.5	 6133.0	...
4063334	  776.7	  580.5	 6135.0	...
4063335	  776.9	  579.9	 6137.0	...
4063336	  777.1	  579.3	 6134.0	...
4063337	  777.3	  578.7	 6129.0	...
4063338	  777.5	  578.6	 6124.0	...
4063339	  777.6	  578.6	 6123.0	...
4063340	  777.6	  578.5	 6122.0	...
4063341	  777.6	  578.4	 6122.0	...
4063342	  777.5	  578.5	 6125.0	...
4063343	  777.5	  578.6	 6129.0	...
4063344	  777.6	  578.8	 6133.0	...
4063345	  777.6	  579.0	 6133.0	...
4063346	  777.4	  579.1	 6133.0	...
4063347	  776.9	  579.4	 6134.0	...
4063348	  776.4	  579.5	 6135.0	...
4063349	  776.4	  579.6	 6135.0	...
4063350	  776.6	  579.6	 6135.0	...
4063351	  776.6	  579.5	 6133.0	...
4063352	  776.4	  579.4	 6132.0	...
4063353	  776.1	  579.3	 6132.0	...
4063354	  775.9	  579.1	 6133.0	...
4063355	  775.8	  579.1	 6135.0	...
4063356	  775.8	  579.2	 6140.0	...
4063357	  775.9	  579.2	 6145.0	...
4063358	  776.1	  579.2	 6149.0	...
4063359	  776.2	  579.5	 6150.0	...
4063360	  776.3	  579.7	 6151.0	...
4063361	  776.4	  579.9	 6154.0	...
4063362	  776.5	  580.2	 6156.0	...
4063363	  776.5	  580.5	 6157.0	...
4063364	  776.4	  580.8	 6156.0	...
4063365	  776.4	  581.1	 6156.0	...
4063366	  776.4	  581.5	 6157.0	...
4063367	  776.6	  581.8	 6159.0	...
4063368	  776.8	  582.0	 6162.0	...
4063369	  776.7	  582.2	 6162.0	...
4063370	  776.6	  582.1	 6161.0	...
4063371	  776.7	  582.0	 6158.0	...
4063372	  777.1	  581.8	 6156.0	...
4063373	  777.5	  581.7	 6155.0	...
4063374	  777.5	  581.6	 6154.0	...
4063375	  777.6	  581.4	 6153.0	...
4063376	  777.6	  581.2	 6152.0	...
4063377	  777.6	  581.1	 6151.0	...
4063378	  777.5	  581.2	 6150.0	...
4063379	  777.4	  581.3	 6150.0	...
4063380	  777.2	  581.3	 6149.0	...
4063381	  777.1	  581.2	 6148.0	...
4063382	  777.1	  581.0	 6147.0	...
4063383	  777.2	  580.8	 6146.0	...
4063384	  777.3	  580.8	 6145.0	...
4063385	  777.5	  580.7	 6147.0	...
4063386	  777.6	  580.7	 6150.0	...
4063387	  777.5	  580.6	 6152.0	...
4063388	  777.3	  580.6	 6152.0	...
4063389	  777.0	  580.6	 6152.0	...
4063390	  776.8	  580.7	 6151.0	...
4063391	  776.6	  580.8	 6151.0	...
4063392	  776.4	  580.8	 6150.0	...
4063393	  776.3	  580.7	 6150.0	...
4063394	  776.2	  580.7	 6149.0	...
4063395	  776.1	  580.7	 6149.0	...
4063396	  776.0	  580.6	 6149.0	...
4063397	  775.8	  580.4	 6150.0	...
4063398	  775.7	  580.3	 6151.0	...
4063399	  775.6	  580.0	 6152.0	...
4063400	  775.4	  579.8	 6152.0	...
4063401	  775.1	  580.0	 6151.0	...
4063402	  775.4	  580.3	 6151.0	...
4063403	  775.9	  580.5	 6153.0	...
4063404	  776.3	  580.4	 6156.0	...
4063405	  776.2	  580.4	 6157.0	...
4063406	  776.2	  580.4	 6157.0	...
4063407	  776.2	  580.5	 6161.0	...
4063408	  776.2	  580.4	 6165.0	...
4063409	  776.6	  580.3	 6169.0	...
4063410	  777.1	  580.2	 6169.0	...
4063411	  777.5	  580.2	 6169.0	...
4063412	  777.6	  580.3	 6169.0	...
4063413	  777.6	  580.2	 6169.0	...
4063414	  777.6	  580.2	 6169.0	...
4063415	  777.6	  580.6	 6167.0	...
4063416	  777.5	  581.0	 6166.0	...
4063417	  777.4	  581.4	 6166.0	...
4063418	  777.4	  581.5	 6167.0	...
4063419	  777.3	  581.6	 6168.0	...
4063420	  777.3	  581.7	 6168.0	...
4063421	  777.3	  581.9	 6167.0	...
4063422	  777.3	  582.0	 6166.0	...
4063423	  777.3	  582.1	 6164.0	...
4063424	  777.2	  582.1	 6164.0	...
4063425	  777.2	  582.0	 6164.0	...
4063426	  777.2	  581.9	 6164.0	...
4063427	  777.2	  582.0	 6164.0	...
4063428	  777.3	  582.1	 6164.0	...
4063429	  777.4	  581.9	 6165.0	...
4063430	  777.3	  581.6	 6166.0	...
4063431	  777.1	  581.3	 6167.0	...
4063432	  776.9	  581.3	 6168.0	...
4063433	  776.9	  581.1	 6168.0	...
4063434	  777.1	  581.0	 6168.0	...
4063435	  777.3	  580.8	 6165.0	...
4063436	  777.5	  580.8	 6161.0	...
4063437	  777.5	  580.7	 6158.0	...
4063438	  777.6	  580.5	 6158.0	...
4063439	  777.7	  580.2	 6158.0	...
4063440	  777.7	  579.8	 6158.0	...
4063441	  777.6	  579.4	 6161.0	...
4063442	  777.4	  579.4	 6164.0	...
4063443	  777.4	  579.7	 6166.0	...
4063444	  777.4	  580.2	 6165.0	...
4063445	  777.4	  580.1	 6165.0	...
4063446	  777.3	  580.0	 6165.0	...
4063447	  777.4	  579.9	 6165.0	...
4063448	  777.6	  580.0	 6165.0	...
4063449	  777.8	  580.0	 6167.0	...
4063450	  777.9	  579.9	 6168.0	...
4063451	  778.0	  579.8	 6169.0	...
4063452	  778.1	  579.7	 6168.0	...
4063453	  778.0	  579.6	 6167.0	...
4063454	  777.9	  579.6	 6165.0	...
4063455	  777.9	  579.7	 6164.0	...
4063456	  777.9	  579.8	 6166.0	...
4063457	  778.0	  579.9	 6168.0	...
4063458	  778.0	  580.0	 6170.0	...
4063459	  778.0	  580.2	 6169.0	...
4063460	  777.9	  580.4	 6171.0	...
4063461	  777.8	  581.0	 6173.0	...
4063462	  777.7	  581.5	 6175.0	...
4063463	  777.9	  582.1	 6175.0	...
4063464	  777.9	  582.2	 6173.0	...
4063465	  777.8	  582.2	 6171.0	...
4063466	  777.6	  582.2	 6171.0	...
4063467	  777.5	  582.3	 6171.0	...
4063468	  777.6	  582.4	 6172.0	...
4063469	  778.0	  582.4	 6171.0	...
4063470	  778.3	  582.4	 6168.0	...
4063471	  778.5	  582.3	 6166.0	...
4063472	  778.5	  582.3	 6163.0	...
4063473	  778.3	  582.2	 6163.0	...
4063474	  778.1	  581.5	 6162.0	...
4063475	  777.9	  580.9	 6161.0	...
4063476	  777.7	  580.6	 6161.0	...
4063477	  777.8	  580.7	 6160.0	...
4063478	  777.9	  580.6	 6161.0	...
4063479	  777.9	  580.3	 6162.0	...
4063480	  777.8	  580.0	 6163.0	...
4063481	  777.6	  579.8	 6164.0	...
4063482	  777.5	  579.4	 6164.0	...
4063483	  777.8	  579.0	 6164.0	...
4063484	  778.0	  578.5	 6165.0	...
4063485	  778.1	  578.4	 6166.0	...
4063486	  778.1	  578.5	 6167.0	...
4063487	  778.1	  578.7	 6167.0	...
4063488	  778.1	  578.9	 6168.0	...
4063489	  778.2	  579.0	 6168.0	...
4063490	  778.3	  579.1	 6166.0	...
4063491	  778.3	  579.2	 6164.0	...
4063492	  778.2	  579.3	 6163.0	...
4063493	  778.1	  579.0	 6164.0	...
4063494	  778.1	  578.7	 6166.0	...
4063495	  778.0	  578.4	 6165.0	...
4063496	  778.0	  578.5	 6164.0	...
4063497	  778.0	  578.5	 6163.0	...
4063498	  778.0	  578.6	 6162.0	...
4063499	  778.0	  578.5	 6161.0	...
4063500	  777.9	  578.5	 6160.0	...
4063501	  777.8	  578.5	 6160.0	...
4063502	  778.0	  578.5	 6161.0	...
4063503	  778.2	  578.5	 6163.0	...
4063504	  778.4	  578.8	 6164.0	...
4063505	  778.3	  578.8	 6164.0	...
4063506	  778.2	  578.8	 6165.0	...
4063507	  778.1	  578.5	 6165.0	...
4063508	  778.0	  578.6	 6165.0	...
4063509	  777.8	  578.9	 6166.0	...
4063510	  777.7	  579.2	 6168.0	...
4063511	  777.8	  579.3	 6169.0	...
4063512	  777.8	  579.5	 6170.0	...
4063513	  777.8	  579.6	 6169.0	...
4063514	  777.8	  579.7	 6167.0	...
4063515	  777.8	  579.7	 6166.0	...
4063516	  777.7	  579.7	 6167.0	...
4063517	  777.6	  579.1	 6167.0	...
4063518	  777.5	  578.6	 6168.0	...
4063519	  777.4	  578.2	 6168.0	...
4063520	  777.5	  578.4	 6168.0	...
4063521	  777.7	  578.7	 6170.0	...
4063522	  777.9	  578.9	 6171.0	...
4063523	  778.0	  579.1	 6173.0	...
4063524	  778.1	  579.4	 6172.0	...
4063525	  778.0	  579.6	 6171.0	...
4063526	  778.0	  579.8	 6171.0	...
4063527	  778.0	  579.9	 6170.0	...
4063528	  778.0	  579.9	 6170.0	...
4063529	  778.0	  579.6	 6169.0	...
4063530	  778.0	  579.2	 6171.0	...
4063531	  778.0	  578.9	 6173.0	...
4063532	  778.0	  579.0	 6174.0	...
4063533	  778.0	  579.0	 6173.0	...
4063534	  778.1	  579.1	 6173.0	...
4063535	  778.0	  579.1	 6174.0	...
4063536	  777.9	  579.3	 6174.0	...
4063537	  777.8	  579.5	 6175.0	...
4063538	  777.8	  579.7	 6175.0	...
4063539	  778.0	  579.8	 6175.0	...
4063540	  778.2	  579.9	 6176.0	...
4063541	  778.2	  579.9	 6178.0	...
4063542	  778.0	  580.0	 6179.0	...
4063543	  777.7	  580.1	 6178.0	...
4063544	  777.4	  580.0	 6178.0	...
4063545	  777.4	  579.9	 6178.0	...
MSG	4063546 0000 _ Number Off
4063546	  777.4	  579.7	 6178.0	...
4063547	  777.3	  579.7	 6178.0	...
4063548	  777.3	  579.9	 6177.0	...
4063549	  777.3	  580.2	 6177.0	...
4063550	  777.4	  580.5	 6175.0	...
4063551	  777.5	  580.5	 6173.0	...
4063552	  777.5	  580.5	 6173.0	...
4063553	  777.2	  580.3	 6174.0	...
4063554	  776.9	  580.2	 6175.0	...
4063555	  776.6	  580.1	 6174.0	...
4063556	  776.6	  580.1	 6173.0	...
4063557	  776.6	  579.9	 6171.0	...
4063558	  776.6	  579.7	 6171.0	...
4063559	  776.6	  579.5	 6172.0	...
4063560	  776.9	  579.2	 6171.0	...
4063561	  777.3	  578.8	 6171.0	...
4063562	  777.8	  578.6	 6170.0	...
4063563	  777.9	  578.8	 6171.0	...
4063564	  777.9	  579.1	 6170.0	...
4063565	  778.0	  579.2	 6169.0	...
4063566	  778.1	  579.3	 6167.0	...
4063567	  778.1	  579.2	 6167.0	...
4063568	  778.1	  579.1	 6167.0	...
4063569	  778.0	  579.1	 6168.0	...
4063570	  778.0	  579.1	 6168.0	...
4063571	  778.1	  579.3	 6168.0	...
4063572	  778.1	  579.5	 6168.0	...
4063573	  778.2	  579.7	 6169.0	...
4063574	  778.2	  580.0	 6169.0	...
4063575	  778.3	  580.2	 6169.0	...
4063576	  778.3	  580.5	 6169.0	...
4063577	  778.2	  580.8	 6169.0	...
4063578	  778.0	  581.1	 6167.0	...
4063579	  777.9	  581.2	 6165.0	...
4063580	  777.8	  581.2	 6164.0	...
4063581	  777.7	  581.3	 6164.0	...
4063582	  777.5	  581.5	 6164.0	...
4063583	  777.4	  581.7	 6164.0	...
4063584	  777.4	  581.8	 6164.0	...
4063585	  777.4	  581.9	 6165.0	...
4063586	  777.4	  582.0	 6167.0	...
4063587	  777.4	  582.0	 6169.0	...
4063588	  777.2	  581.9	 6170.0	...
4063589	  777.0	  581.6	 6172.0	...
4063590	  777.1	  581.3	 6173.0	...
4063591	  777.3	  581.2	 6174.0	...
4063592	  777.6	  581.1	 6175.0	...
4063593	  777.6	  580.7	 6174.0	...
4063594	  777.5	  580.4	 6172.0	...
4063595	  777.5	  580.1	 6171.0	...
4063596	  777.4	  579.8	 6171.0	...
4063597	  777.4	  579.6	 6171.0	...
4063598	  777.5	  579.3	 6170.0	...
4063599	  777.7	  579.0	 6171.0	...
4063600	  777.9	  578.9	 6173.0	...
4063601	  777.9	  578.7	 6173.0	...
4063602	  777.8	  578.7	 6170.0	...
4063603	  777.7	  578.5	 6168.0	...
4063604	  777.7	  578.3	 6167.0	...
4063605	  777.7	  578.3	 6168.0	...
4063606	  777.7	  578.4	 6165.0	...
4063607	  777.7	  578.5	 6162.0	...
4063608	  777.7	  578.5	 6160.0	...
4063609	  777.7	  578.5	 6161.0	...
4063610	  777.6	  578.5	 6162.0	...
4063611	  777.6	  578.6	 6163.0	...
4063612	  777.7	  578.8	 6163.0	...
4063613	  777.7	  578.8	 6165.0	...
4063614	  777.7	  578.8	 6165.0	...
4063615	  777.8	  578.8	 6165.0	...
4063616	  777.8	  578.8	 6164.0	...
4063617	  777.6	  578.6	 6163.0	...
4063618	  777.5	  578.4	 6167.0	...
4063619	  777.4	  578.3	 6170.0	...
4063620	  777.3	  578.1	 6173.0	...
4063621	  777.2	  577.9	 6172.0	...
4063622	  777.2	  577.7	 6171.0	...
4063623	  777.2	  577.8	 6168.0	...
4063624	  777.1	  578.0	 6166.0	...
4063625	  777.1	  578.3	 6164.0	...
4063626	  777.0	  578.7	 6164.0	...
4063627	  777.0	  578.9	 6166.0	...
4063628	  777.0	  579.0	 6168.0	...
4063629	  777.1	  579.2	 6170.0	...
4063630	  777.0	  579.4	 6170.0	...
4063631	  777.0	  579.6	 6170.0	...
4063632	  777.0	  579.9	 6168.0	...
4063633	  777.0	  580.3	 6169.0	...
4063634	  777.0	  580.4	 6171.0	...
4063635	  776.9	  580.2	 6169.0	...
4063636	  776.8	  580.0	 6165.0	...
4063637	  776.8	  579.9	 6162.0	...
4063638	  776.8	  579.8	 6162.0	...
4063639	  776.8	  579.8	 6163.0	...
4063640	  776.8	  579.8	 6165.0	...
4063641	  776.8	  579.9	 6167.0	...
4063642	  776.7	  580.2	 6167.0	...
4063643	  776.5	  580.5	 6167.0	...
4063644	  776.4	  580.7	 6166.0	...
4063645	  776.4	  580.7	 6166.0	...
4063646	  776.4	  581.0	 6167.0	...
4063647	  776.4	  581.3	 6168.0	...
4063648	  776.7	  581.5	 6168.0	...
4063649	  776.9	  581.4	 6169.0	...
4063650	  777.2	  581.3	 6169.0	...
4063651	  777.2	  581.0	 6169.0	...
4063652	  777.1	  580.5	 6170.0	...
4063653	  777.0	  580.0	 6170.0	...
4063654	  777.1	  580.2	 6172.0	...
4063655	  777.1	  580.5	 6173.0	...
4063656	  777.1	  580.8	 6174.0	...
4063657	  777.0	  580.8	 6174.0	...
4063658	  777.0	  581.2	 6174.0	...
4063659	  776.9	  581.6	 6176.0	...
4063660	  777.1	  582.0	 6177.0	...
4063661	  777.4	  582.0	 6178.0	...
4063662	  777.7	  582.1	 6178.0	...
4063663	  777.7	  582.2	 6178.0	...
4063664	  777.5	  582.4	 6176.0	...
4063665	  777.3	  582.6	 6173.0	...
4063666	  777.3	  582.7	 6171.0	...
4063667	  777.2	  582.4	 6173.0	...
4063668	  777.2	  582.0	 6175.0	...
4063669	  777.1	  581.8	 6176.0	...
4063670	  777.0	  581.9	 6176.0	...
4063671	  777.0	  582.0	 6172.0	...
4063672	  776.9	  582.0	 6170.0	...
4063673	  776.9	  582.0	 6166.0	...
4063674	  776.9	  582.0	 6165.0	...
4063675	  776.9	  582.2	 6163.0	...
4063676	  776.9	  582.5	 6165.0	...
4063677	  776.9	  582.9	 6168.0	...
4063678	  776.8	  582.9	 6170.0	...
4063679	  776.8	  583.0	 6170.0	...
4063680	  776.8	  583.1	 6170.0	...
4063681	  776.8	  583.1	 6169.0	...
4063682	  776.7	  583.2	 6168.0	...
4063683	  776.7	  583.3	 6167.0	...
4063684	  776.8	  583.4	 6166.0	...
4063685	  776.5	  583.4	 6166.0	...
4063686	  776.2	  583.4	 6166.0	...
4063687	  775.8	  583.4	 6164.0	...
4063688	  775.7	  583.2	 6164.0	...
4063689	  775.6	  583.2	 6164.0	...
4063690	  775.7	  583.2	 6165.0	...
4063691	  775.7	  583.2	 6165.0	...
4063692	  776.1	  583.1	 6165.0	...
4063693	  776.4	  583.1	 6165.0	...
4063694	  776.3	  583.3	 6163.0	...
4063695	  776.1	  583.8	 6162.0	...
4063696	  776.0	  584.3	 6162.0	...
4063697	  776.1	  584.7	 6164.0	...
4063698	  776.1	  584.6	 6164.0	...
4063699	  776.1	  584.2	 6163.0	...
4063700	  776.0	  583.7	 6164.0	...
4063701	  776.1	  583.5	 6166.0	...
4063702	  776.1	  583.7	 6167.0	...
4063703	  776.2	  583.9	 6165.0	...
4063704	  776.3	  583.6	 6163.0	...
4063705	  776.2	  583.4	 6161.0	...
4063706	  776.2	  583.5	 6161.0	...
4063707	  776.2	  583.8	 6161.0	...
4063708	  776.2	  584.3	 6161.0	...
4063709	  776.4	  584.4	 6161.0	...
4063710	  776.6	  584.2	 6163.0	...
4063711	  776.8	  584.0	 6165.0	...
4063712	  777.0	  583.7	 6167.0	...
4063713	  777.1	  583.7	 6167.0	...
4063714	  777.3	  583.7	 6166.0	...
4063715	  777.4	  583.7	 6165.0	...
4063716	  777.4	  583.7	 6165.0	...
4063717	  777.5	  583.6	 6164.0	...
4063718	  777.7	  583.5	 6164.0	...
4063719	  777.6	  583.4	 6162.0	...
4063720	  777.5	  583.4	 6160.0	...
4063721	  777.4	  583.5	 6159.0	...
4063722	  777.5	  583.5	 6160.0	...
4063723	  777.4	  583.5	 6161.0	...
4063724	  777.3	  583.5	 6161.0	...
4063725	  777.2	  583.5	 6161.0	...
4063726	  777.2	  583.5	 6162.0	...
4063727	  777.2	  583.6	 6162.0	...
4063728	  777.3	  583.6	 6163.0	...
4063729	  777.4	  583.5	 6163.0	...
4063730	  777.5	  583.4	 6162.0	...
4063731	  777.5	  583.4	 6162.0	...
4063732	  777.5	  583.6	 6162.0	...
4063733	  777.5	  583.7	 6162.0	...
4063734	  777.6	  583.9	 6161.0	...
4063735	  777.6	  583.9	 6159.0	...
4063736	  777.7	  584.0	 6158.0	...
4063737	  777.8	  584.2	 6157.0	...
4063738	  777.6	  584.4	 6156.0	...
4063739	  777.4	  584.4	 6155.0	...
4063740	  777.2	  584.5	 6154.0	...
4063741	  777.3	  584.5	 6155.0	...
4063742	  777.4	  584.7	 6157.0	...
4063743	  777.4	  584.9	 6159.0	...
4063744	  777.5	  585.2	 6159.0	...
4063745	  777.5	  585.3	 6159.0	...
4063746	  777.5	  585.4	 6159.0	...
4063747	  777.5	  585.5	 6158.0	...
4063748	  777.6	  585.5	 6158.0	...
4063749	  777.7	  585.6	 6159.0	...
4063750	  777.7	  585.5	 6159.0	...
4063751	  777.5	  585.5	 6159.0	...
4063752	  777.4	  585.5	 6159.0	...
4063753	  777.4	  585.5	 6158.0	...
4063754	  777.5	  585.4	 6158.0	...
4063755	  777.4	  585.3	 6157.0	...
4063756	  777.2	  585.3	 6158.0	...
4063757	  777.0	  585.2	 6158.0	...
MSG	4063758 0000 _ Number On
4063758	  777.0	  585.1	 6159.0	...
4063759	  777.0	  585.0	 6161.0	...
4063760	  776.9	  585.1	 6162.0	...
4063761	  776.8	  585.2	 6163.0	...
4063762	  776.8	  585.2	 6162.0	...
4063763	  777.1	  585.1	 6161.0	...
4063764	  777.3	  584.8	 6161.0	...
4063765	  777.5	  584.6	 6162.0	...
4063766	  777.4	  584.5	 6162.0	...
4063767	  777.4	  584.6	 6162.0	...
4063768	  777.5	  584.7	 6162.0	...
4063769	  777.8	  584.6	 6161.0	...
4063770	  778.1	  584.6	 6161.0	...
4063771	  778.1	  584.7	 6162.0	...
4063772	  777.9	  584.5	 6163.0	...
4063773	  777.7	  584.3	 6163.0	...
4063774	  777.7	  583.9	 6164.0	...
4063775	  777.7	  583.8	 6166.0	...
4063776	  777.6	  583.7	 6165.0	...
4063777	  777.6	  583.7	 6163.0	...
4063778	  777.5	  583.7	 6162.0	...
4063779	  777.5	  583.6	 6162.0	...
4063780	  777.5	  583.6	 6164.0	...
4063781	  777.3	  583.7	 6166.0	...
4063782	  777.1	  583.9	 6166.0	...
4063783	  777.0	  584.0	 6165.0	...
4063784	  777.0	  584.1	 6164.0	...
4063785	  777.0	  584.1	 6164.0	...
4063786	  777.0	  584.1	 6165.0	...
4063787	  777.2	  583.7	 6165.0	...
4063788	  777.5	  583.3	 6164.0	...
4063789	  777.7	  583.1	 6163.0	...
4063790	  777.6	  583.5	 6161.0	...
4063791	  777.5	  584.0	 6163.0	...
4063792	  777.4	  584.2	 6165.0	...
4063793	  777.5	  584.2	 6167.0	...
4063794	  777.6	  584.4	 6166.0	...
4063795	  777.8	  584.7	 6165.0	...
4063796	  777.8	  584.9	 6167.0	...
4063797	  777.8	  584.9	 6169.0	...
4063798	  777.8	  584.8	 6172.0	...
4063799	  777.8	  584.6	 6173.0	...
4063800	  777.8	  584.4	 6174.0	...
4063801	  777.7	  584.3	 6175.0	...
4063802	  777.7	  584.6	 6175.0	...
4063803	  777.6	  584.8	 6175.0	...
4063804	  777.6	  584.9	 6174.0	...
4063805	  777.6	  584.8	 6174.0	...
4063806	  777.6	  584.7	 6174.0	...
4063807	  777.5	  584.7	 6174.0	...
4063808	  777.4	  584.7	 6174.0	...
4063809	  777.3	  584.7	 6175.0	...
4063810	  777.4	  584.9	 6177.0	...
4063811	  777.5	  584.9	 6178.0	...
4063812	  777.7	  585.0	 6178.0	...
4063813	  777.7	  584.8	 6178.0	...
4063814	  777.6	  584.7	 6179.0	...
4063815	  777.5	  584.6	 6178.0	...
4063816	  777.4	  584.6	 6176.0	...
4063817	  777.3	  584.7	 6177.0	...
4063818	  777.4	  584.9	 6179.0	...
4063819	  777.5	  585.1	 6180.0	...
4063820	  777.6	  585.2	 6180.0	...
4063821	  777.7	  585.0	 6180.0	...
4063822	  777.8	  585.1	 6182.0	...
4063823	  777.6	  585.4	 6183.0	...
4063824	  777.4	  585.6	 6183.0	...
4063825	  777.1	  585.5	 6184.0	...
4063826	  776.9	  585.4	 6186.0	...
4063827	  776.9	  585.2	 6186.0	...
4063828	  776.9	  585.0	 6186.0	...
4063829	  777.0	  584.7	 6185.0	...
4063830	  777.1	  584.6	 6186.0	...
4063831	  777.1	  584.5	 6188.0	...
4063832	  777.2	  584.4	 6189.0	...
4063833	  777.6	  584.4	 6189.0	...
4063834	  778.0	  584.4	 6189.0	...
4063835	  778.3	  584.5	 6190.0	...
4063836	  778.2	  584.4	 6190.0	...
4063837	  778.1	  584.3	 6191.0	...
4063838	  778.1	  584.1	 6192.0	...
4063839	  778.1	  584.3	 6192.0	...
4063840	  777.9	  584.5	 6189.0	...
4063841	  777.3	  584.6	 6185.0	...
4063842	  776.9	  584.5	 6185.0	...
4063843	  776.7	  584.3	 6188.0	...
4063844	  776.7	  584.2	 6191.0	...
4063845	  776.8	  584.1	 6191.0	...
4063846	  776.9	  584.0	 6192.0	...
4063847	  777.1	  583.9	 6192.0	...
4063848	  777.2	  583.7	 6189.0	...
4063849	  777.4	  583.7	 6186.0	...
4063850	  777.5	  583.8	 6184.0	...
4063851	  777.6	  583.8	 6183.0	...
4063852	  777.6	  583.8	 6183.0	...
4063853	  777.6	  583.8	 6184.0	...
4063854	  777.4	  583.7	 6185.0	...
4063855	  777.2	  583.6	 6187.0	...
4063856	  777.0	  583.8	 6187.0	...
4063857	  777.2	  584.1	 6186.0	...
4063858	  777.4	  584.2	 6185.0	...
4063859	  777.7	  584.1	 6185.0	...
4063860	  777.7	  584.2	 6186.0	...
4063861	  777.9	  584.3	 6187.0	...
4063862	  778.1	  584.4	 6189.0	...
4063863	  778.3	  584.3	 6192.0	...
4063864	  778.2	  584.1	 6194.0	...
4063865	  778.1	  584.1	 6195.0	...
4063866	  777.8	  584.1	 6195.0	...
4063867	  777.6	  584.1	 6196.0	...
4063868	  777.3	  584.5	 6197.0	...
4063869	  777.4	  584.9	 6198.0	...
4063870	  777.4	  585.2	 6202.0	...
4063871	  777.5	  585.3	 6206.0	...
4063872	  777.6	  585.4	 6209.0	...
4063873	  777.6	  585.4	 6207.0	...
4063874	  777.5	  585.5	 6204.0	...
4063875	  777.5	  585.5	 6203.0	...
4063876	  777.4	  585.5	 6205.0	...
4063877	  777.4	  585.4	 6208.0	...
4063878	  777.3	  585.4	 6208.0	...
4063879	  777.3	  585.5	 6209.0	...
4063880	  777.3	  585.6	 6209.0	...
4063881	  777.3	  585.8	 6207.0	...
4063882	  777.2	  586.1	 6206.0	...
4063883	  777.2	  586.4	 6205.0	...
4063884	  777.2	  586.6	 6206.0	...
4063885	  777.1	  586.6	 6206.0	...
4063886	  777.0	  586.5	 6207.0	...
4063887	  776.9	  586.3	 6207.0	...
4063888	  776.9	  586.2	 6209.0	...
4063889	  776.6	  586.2	 6209.0	...
4063890	  776.4	  586.5	 6210.0	...
4063891	  776.1	  586.8	 6211.0	...
4063892	  776.2	  587.0	 6212.0	...
4063893	  776.3	  587.1	 6214.0	...
4063894	  776.4	  587.1	 6215.0	...
4063895	  776.4	  587.3	 6215.0	...
4063896	  776.4	  587.6	 6215.0	...
4063897	  776.4	  587.9	 6215.0	...
4063898	  776.5	  588.1	 6214.0	...
4063899	  776.6	  588.1	 6215.0	...
4063900	  776.6	  587.9	 6216.0	...
4063901	  776.6	  587.5	 6217.0	...
4063902	  776.5	  587.1	 6219.0	...
4063903	  776.1	  587.0	 6222.0	...
4063904	  775.8	  587.1	 6224.0	...
4063905	  775.6	  587.2	 6223.0	...
4063906	  775.6	  587.1	 6223.0	...
4063907	  775.6	  587.1	 6224.0	...
4063908	  775.7	  587.3	 6225.0	...
4063909	  775.8	  587.4	 6226.0	...
4063910	  775.9	  587.6	 6226.0	...
4063911	  776.0	  587.5	 6225.0	...
4063912	  776.1	  587.4	 6226.0	...
4063913	  776.1	  587.5	 6225.0	...
4063914	  776.2	  587.7	 6225.0	...
4063915	  776.2	  587.8	 6224.0	...
4063916	  776.3	  587.7	 6225.0	...
4063917	  776.3	  587.6	 6227.0	...
4063918	  776.4	  587.4	 6228.0	...
4063919	  776.4	  587.2	 6229.0	...
4063920	  776.4	  587.2	 6230.0	...
4063921	  776.5	  587.2	 6231.0	...
4063922	  776.7	  587.1	 6231.0	...
4063923	  776.9	  586.8	 6230.0	...
4063924	  776.9	  586.4	 6228.0	...
4063925	  776.9	  586.2	 6227.0	...
4063926	  776.9	  586.2	 6227.0	...
4063927	  776.9	  586.3	 6228.0	...
4063928	  776.8	  586.4	 6233.0	...
4063929	  776.6	  586.6	 6236.0	...
4063930	  776.5	  586.8	 6236.0	...
4063931	  776.4	  587.0	 6233.0	...
4063932	  776.4	  587.2	 6231.0	...
4063933	  776.3	  587.1	 6233.0	...
4063934	  776.2	  587.1	 6234.0	...
4063935	  776.1	  587.1	 6234.0	...
4063936	  776.0	  587.4	 6238.0	...
4063937	  776.0	  587.6	 6241.0	...
4063938	  776.1	  587.9	 6245.0	...
4063939	  776.2	  588.0	 6244.0	...
4063940	  776.3	  588.2	 6245.0	...
4063941	  776.2	  588.3	 6245.0	...
4063942	  776.0	  588.4	 6244.0	...
4063943	  776.0	  588.4	 6242.0	...
4063944	  775.8	  588.5	 6241.0	...
4063945	  775.6	  588.5	 6240.0	...
4063946	  775.3	  588.6	 6240.0	...
4063947	  775.3	  588.7	 6243.0	...
4063948	  775.3	  588.6	 6247.0	...
4063949	  775.3	  588.5	 6251.0	...
4063950	  775.3	  588.4	 6251.0	...
4063951	  775.5	  588.5	 6253.0	...
4063952	  775.6	  588.6	 6254.0	...
4063953	  775.5	  588.7	 6255.0	...
4063954	  775.5	  588.6	 6255.0	...
4063955	  775.5	  588.6	 6255.0	...
4063956	  775.5	  588.2	 6257.0	...
4063957	  775.4	  587.9	 6259.0	...
4063958	  775.1	  587.6	 6262.0	...
4063959	  774.8	  587.3	 6261.0	...
4063960	  774.7	  587.0	 6261.0	...
4063961	  774.8	  586.7	 6262.0	...
4063962	  775.1	  586.7	 6262.0	...
4063963	  775.0	  586.8	 6263.0	...
4063964	  775.0	  586.8	 6262.0	...
4063965	  774.9	  586.7	 6262.0	...
4063966	  774.9	  586.6	 6263.0	...
4063967	  774.9	  587.0	 6263.0	...
4063968	  774.9	  587.5	 6263.0	...
4063969	  774.8	  588.1	 6263.0	...
4063970	  774.9	  588.2	 6263.0	...
4063971	  775.0	  588.2	 6264.0	...
4063972	  774.8	  588.7	 6266.0	...
4063973	  774.6	  588.9	 6266.0	...
4063974	  774.3	  589.1	 6267.0	...
4063975	  774.4	  588.8	 6267.0	...
4063976	  774.6	  588.5	 6268.0	...
4063977	  774.7	  588.4	 6268.0	...
4063978	  774.7	  588.4	 6268.0	...
4063979	  774.8	  588.8	 6268.0	...
4063980	  774.8	  589.1	 6268.0	...
4063981	  774.8	  589.2	 6267.0	...
4063982	  774.7	  588.9	 6266.0	...
4063983	  774.5	  588.5	 6265.0	...
4063984	  774.4	  588.5	 6264.0	...
4063985	  774.5	  588.4	 6264.0	...
4063986	  774.6	  588.3	 6264.0	...
4063987	  774.7	  588.7	 6267.0	...
4063988	  774.7	  589.1	 6271.0	...
4063989	  775.0	  589.5	 6274.0	...
4063990	  775.3	  589.5	 6274.0	...
4063991	  775.1	  589.3	 6274.0	...
4063992	  774.7	  589.1	 6274.0	...
4063993	  774.2	  588.9	 6275.0	...
4063994	  774.2	  588.9	 6275.0	...
4063995	  774.4	  588.9	 6275.0	...
4063996	  774.6	  588.8	 6274.0	...
4063997	  774.9	  588.7	 6275.0	...
4063998	  774.9	  588.5	 6275.0	...
4063999	  774.6	  588.0	 6276.0	...
4064000	  774.3	  587.2	 6279.0	...
4064001	  774.2	  586.8	 6281.0	...
4064002	  774.3	  586.4	 6284.0	...
4064003	  774.5	  586.1	 6284.0	...
4064004	  774.5	  585.7	 6287.0	...
4064005	  774.5	  585.5	 6290.0	...
4064006	  774.5	  585.8	 6293.0	...
4064007	  774.7	  586.2	 6296.0	...
4064008	  774.9	  586.7	 6298.0	...
4064009	  775.0	  586.8	 6300.0	...
4064010	  775.0	  587.0	 6300.0	...
4064011	  775.1	  587.2	 6300.0	...
4064012	  775.1	  587.5	 6303.0	...
4064013	  775.2	  587.7	 6306.0	...
4064014	  775.2	  587.8	 6308.0	...
4064015	  775.3	  588.1	 6306.0	...
4064016	  775.2	  588.3	 6305.0	...
4064017	  775.1	  588.6	 6307.0	...
4064018	  775.0	  588.6	 6308.0	...
4064019	  774.8	  588.7	 6307.0	...
4064020	  774.7	  588.7	 6304.0	...
4064021	  774.5	  588.8	 6302.0	...
4064022	  774.5	  588.8	 6304.0	...
4064023	  774.6	  588.9	 6306.0	...
4064024	  774.5	  588.9	 6308.0	...
4064025	  774.4	  588.9	 6309.0	...
4064026	  774.0	  589.0	 6310.0	...
4064027	  773.7	  589.1	 6310.0	...
4064028	  773.4	  589.1	 6311.0	...
4064029	  773.3	  589.1	 6311.0	...
4064030	  773.3	  589.0	 6311.0	...
4064031	  773.3	  588.9	 6311.0	...
4064032	  773.3	  588.9	 6311.0	...
4064033	  773.3	  588.9	 6312.0	...
4064034	  773.3	  588.9	 6313.0	...
4064035	  773.3	  588.8	 6314.0	...
4064036	  773.3	  588.8	 6314.0	...
4064037	  773.3	  588.8	 6315.0	...
4064038	  773.3	  588.9	 6316.0	...
4064039	  773.4	  589.0	 6317.0	...
4064040	  773.5	  589.0	 6320.0	...
4064041	  773.6	  589.0	 6322.0	...
4064042	  773.7	  588.9	 6323.0	...
4064043	  773.6	  588.7	 6324.0	...
4064044	  773.4	  588.5	 6327.0	...
4064045	  773.2	  588.4	 6329.0	...
4064046	  773.1	  588.5	 6329.0	...
4064047	  773.1	  588.6	 6327.0	...
4064048	  773.1	  588.5	 6325.0	...
4064049	  773.2	  588.5	 6324.0	...
4064050	  773.2	  588.4	 6322.0	...
4064051	  773.2	  588.5	 6321.0	...
4064052	  773.1	  588.5	 6322.0	...
4064053	  773.0	  588.5	 6324.0	...
4064054	  773.1	  588.3	 6325.0	...
4064055	  773.2	  588.2	 6325.0	...
4064056	  773.2	  588.0	 6326.0	...
4064057	  773.2	  587.8	 6330.0	...
4064058	  773.2	  587.3	 6334.0	...
4064059	  773.3	  586.9	 6337.0	...
4064060	  773.2	  586.3	 6337.0	...
4064061	  773.2	  585.9	 6337.0	...
4064062	  773.4	  586.0	 6338.0	...
4064063	  773.8	  586.2	 6339.0	...
MSG	4064064 0000 _ Number Off
4064064	  774.2	  586.5	 6339.0	...
4064065	  774.2	  586.7	 6339.0	...
4064066	  774.1	  586.8	 6339.0	...
4064067	  773.9	  587.1	 6339.0	...
4064068	  773.4	  587.4	 6341.0	...
4064069	  773.0	  587.7	 6342.0	...
4064070	  772.6	  587.8	 6342.0	...
4064071	  772.6	  587.8	 6342.0	...
4064072	  772.6	  587.7	 6343.0	...
4064073	  772.7	  587.9	 6345.0	...
4064074	  772.9	  588.2	 6347.0	...
4064075	  773.1	  588.5	 6349.0	...
4064076	  773.0	  588.3	 6351.0	...
4064077	  772.9	  588.0	 6354.0	...
4064078	  772.8	  587.7	 6357.0	...
4064079	  772.7	  587.4	 6356.0	...
4064080	  772.8	  587.2	 6356.0	...
4064081	  773.0	  587.0	 6355.0	...
4064082	  773.4	  586.9	 6355.0	...
4064083	  773.7	  586.8	 6357.0	...
4064084	  774.0	  586.6	 6359.0	...
4064085	  774.1	  586.5	 6361.0	...
4064086	  774.3	  586.7	 6361.0	...
4064087	  774.4	  587.0	 6361.0	...
4064088	  774.5	  587.3	 6361.0	...
4064089	  774.4	  587.3	 6360.0	...
4064090	  774.3	  587.1	 6359.0	...
4064091	  774.3	  586.9	 6357.0	...
4064092	  774.3	  586.8	 6356.0	...
4064093	  774.4	  586.7	 6355.0	...
4064094	  774.4	  586.6	 6354.0	...
4064095	  774.4	  586.5	 6354.0	...
4064096	  774.4	  586.7	 6353.0	...
4064097	  774.1	  586.8	 6353.0	...
4064098	  773.8	  587.2	 6353.0	...
4064099	  773.5	  587.4	 6353.0	...
4064100	  773.4	  587.6	 6356.0	...
4064101	  773.4	  588.0	 6360.0	...
4064102	  773.5	  588.4	 6364.0	...
4064103	  773.5	  588.7	 6364.0	...
4064104	  773.5	  588.6	 6364.0	...
4064105	  773.5	  588.6	 6363.0	...
4064106	  773.5	  588.4	 6363.0	...
4064107	  773.7	  588.1	 6367.0	...
4064108	  773.9	  587.9	 6370.0	...
4064109	  774.0	  587.9	 6373.0	...
4064110	  773.7	  588.0	 6373.0	...
4064111	  773.5	  588.1	 6373.0	...
4064112	  773.3	  588.0	 6375.0	...
4064113	  773.2	  587.8	 6376.0	...
4064114	  773.0	  587.7	 6377.0	...
4064115	  772.9	  587.8	 6377.0	...
4064116	  772.8	  587.8	 6377.0	...
4064117	  772.8	  587.8	 6377.0	...
4064118	  772.9	  587.8	 6378.0	...
4064119	  772.8	  587.7	 6379.0	...
4064120	  772.6	  587.5	 6379.0	...
4064121	  772.7	  587.2	 6379.0	...
4064122	  773.0	  587.0	 6380.0	...
4064123	  773.3	  587.1	 6380.0	...
4064124	  773.5	  587.3	 6380.0	...
4064125	  773.7	  587.3	 6379.0	...
4064126	  773.7	  587.3	 6379.0	...
4064127	  773.7	  587.5	 6379.0	...
4064128	  773.7	  587.7	 6379.0	...
4064129	  773.6	  587.8	 6379.0	...
4064130	  773.6	  587.5	 6379.0	...
4064131	  773.6	  587.1	 6377.0	...
4064132	  773.6	  586.7	 6377.0	...
4064133	  773.5	  586.4	 6380.0	...
4064134	  773.5	  586.4	 6384.0	...
4064135	  773.5	  586.5	 6386.0	...
4064136	  773.6	  586.6	 6386.0	...
4064137	  773.7	  586.7	 6386.0	...
4064138	  773.7	  587.0	 6387.0	...
4064139	  773.5	  587.3	 6388.0	...
4064140	  773.3	  587.3	 6390.0	...
4064141	  773.1	  587.1	 6390.0	...
4064142	  773.1	  586.8	 6390.0	...
4064143	  773.0	  586.7	 6391.0	...
4064144	  773.0	  586.9	 6391.0	...
4064145	  773.1	  587.0	 6392.0	...
4064146	  773.1	  587.1	 6394.0	...
4064147	  773.2	  587.0	 6395.0	...
4064148	  773.2	  587.0	 6395.0	...
4064149	  773.1	  586.8	 6393.0	...
4064150	  773.0	  586.7	 6392.0	...
4064151	  772.9	  586.6	 6391.0	...
4064152	  772.8	  586.5	 6391.0	...
4064153	  772.8	  586.5	 6392.0	...
4064154	  772.5	  586.5	 6394.0	...
4064155	  772.2	  586.7	 6395.0	...
4064156	  772.0	  586.9	 6395.0	...
4064157	  772.0	  587.0	 6394.0	...
4064158	  771.9	  586.9	 6394.0	...
4064159	  771.8	  586.8	 6395.0	...
4064160	  771.7	  586.8	 6395.0	...
4064161	  771.7	  586.8	 6395.0	...
4064162	  771.7	  586.9	 6396.0	...
4064163	  771.7	  587.0	 6397.0	...
4064164	  771.6	  587.1	 6397.0	...
4064165	  771.4	  587.0	 6398.0	...
4064166	  771.3	  587.0	 6402.0	...
4064167	  771.4	  587.2	 6406.0	...
4064168	  771.4	  587.5	 6409.0	...
4064169	  771.4	  587.7	 6409.0	...
4064170	  771.4	  587.7	 6410.0	...
4064171	  771.4	  587.5	 6410.0	...
4064172	  771.4	  587.4	 6410.0	...
4064173	  771.4	  587.3	 6410.0	...
4064174	  771.3	  587.2	 6410.0	...
4064175	  771.2	  587.2	 6411.0	...
4064176	  771.3	  587.3	 6412.0	...
4064177	  771.5	  587.6	 6414.0	...
4064178	  771.7	  588.0	 6413.0	...
4064179	  771.9	  588.4	 6412.0	...
4064180	  771.9	  588.6	 6412.0	...
4064181	  771.8	  588.5	 6413.0	...
4064182	  771.7	  588.5	 6413.0	...
4064183	  771.5	  588.2	 6413.0	...
4064184	  771.4	  587.9	 6412.0	...
4064185	  771.2	  587.7	 6412.0	...
4064186	  771.1	  587.8	 6412.0	...
4064187	  771.1	  588.0	 6412.0	...
4064188	  771.0	  588.0	 6416.0	...
4064189	  771.1	  588.1	 6420.0	...
4064190	  771.1	  588.1	 6422.0	...
4064191	  771.2	  588.1	 6420.0	...
4064192	  771.1	  588.1	 6416.0	...
4064193	  771.0	  588.1	 6415.0	...
4064194	  770.9	  588.2	 6414.0	...
4064195	  771.0	  588.2	 6414.0	...
4064196	  771.0	  588.2	 6414.0	...
4064197	  770.9	  588.0	 6415.0	...
4064198	  770.8	  587.7	 6417.0	...
4064199	  770.8	  587.5	 6417.0	...
4064200	  770.8	  587.4	 6417.0	...
4064201	  770.8	  587.4	 6417.0	...
4064202	  770.8	  587.4	 6418.0	...
4064203	  770.8	  587.5	 6418.0	...
4064204	  770.8	  587.7	 6417.0	...
4064205	  770.8	  587.8	 6419.0	...
4064206	  770.9	  587.7	 6421.0	...
4064207	  770.9	  587.6	 6422.0	...
4064208	  770.9	  587.6	 6421.0	...
4064209	  770.8	  587.7	 6421.0	...
4064210	  770.8	  587.7	 6423.0	...
4064211	  770.6	  587.6	 6425.0	...
4064212	  770.5	  587.6	 6426.0	...
4064213	  770.6	  587.6	 6427.0	...
4064214	  770.7	  587.7	 6427.0	...
4064215	  770.9	  587.6	 6426.0	...
4064216	  770.9	  587.5	 6425.0	...
4064217	  770.7	  587.4	 6426.0	...
4064218	  770.5	  587.3	 6427.0	...
4064219	  770.3	  587.2	 6427.0	...
4064220	  770.2	  587.4	 6426.0	...
4064221	  770.1	  587.7	 6427.0	...
4064222	  770.0	  588.0	 6428.0	...
4064223	  769.9	  588.0	 6430.0	...
4064224	  770.0	  587.8	 6430.0	...
4064225	  770.0	  587.7	 6430.0	...
4064226	  770.0	  587.7	 6431.0	...
4064227	  770.0	  587.8	 6433.0	...
4064228	  769.9	  587.9	 6436.0	...
4064229	  769.9	  587.7	 6439.0	...
4064230	  770.0	  587.5	 6439.0	...
4064231	  770.0	  587.2	 6439.0	...
4064232	  770.1	  587.2	 6439.0	...
4064233	  770.1	  587.3	 6439.0	...
4064234	  770.0	  587.3	 6438.0	...
4064235	  769.9	  587.4	 6439.0	...
4064236	  769.9	  587.5	 6440.0	...
4064237	  769.8	  587.5	 6440.0	...
4064238	  769.6	  587.8	 6440.0	...
4064239	  769.5	  588.0	 6441.0	...
4064240	  769.5	  588.1	 6442.0	...
4064241	  769.5	  588.0	 6442.0	...
4064242	  769.5	  587.8	 6442.0	...
4064243	  769.7	  587.8	 6442.0	...
4064244	  769.9	  587.6	 6444.0	...
4064245	  770.1	  587.5	 6445.0	...
4064246	  770.2	  587.5	 6446.0	...
4064247	  770.4	  587.6	 6445.0	...
4064248	  770.6	  587.8	 6445.0	...
4064249	  770.9	  587.5	 6445.0	...
4064250	  770.9	  587.3	 6444.0	...
4064251	  770.7	  587.1	 6443.0	...
4064252	  770.6	  587.0	 6441.0	...
4064253	  770.7	  586.9	 6439.0	...
4064254	  770.8	  586.9	 6437.0	...
4064255	  770.9	  587.0	 6436.0	...
4064256	  770.9	  587.2	 6436.0	...
4064257	  770.9	  587.4	 6435.0	...
4064258	  771.0	  587.5	 6435.0	...
4064259	  771.2	  587.4	 6436.0	...
4064260	  771.3	  587.2	 6436.0	...
4064261	  771.2	  586.7	 6436.0	...
4064262	  771.2	  586.3	 6435.0	...
4064263	  771.1	  586.1	 6435.0	...
4064264	  771.0	  586.1	 6437.0	...
4064265	  770.9	  586.2	 6440.0	...
4064266	  770.9	  586.5	 6442.0	...
4064267	  771.0	  586.8	 6442.0	...
4064268	  771.0	  587.1	 6443.0	...
4064269	  771.0	  587.1	 6443.0	...
4064270	  771.0	  587.0	 6445.0	...
4064271	  770.9	  586.8	 6449.0	...
4064272	  770.7	  586.7	 6455.0	...
4064273	  770.4	  586.7	 6461.0	...
4064274	  770.0	  586.8	 6464.0	...
4064275	  769.7	  587.0	 6464.0	...
4064276	  769.7	  587.1	 6465.0	...
4064277	  769.7	  587.1	 6466.0	...
4064278	  769.7	  587.0	 6466.0	...
4064279	  769.5	  587.0	 6466.0	...
4064280	  769.2	  587.1	 6465.0	...
4064281	  768.9	  587.3	 6465.0	...
4064282	  769.1	  587.4	 6464.0	...
4064283	  769.5	  587.4	 6462.0	...
4064284	  769.8	  587.2	 6462.0	...
4064285	  769.8	  587.2	 6463.0	...
4064286	  769.8	  587.2	 6463.0	...
4064287	  769.8	  587.0	 6461.0	...
4064288	  769.8	  586.7	 6460.0	...
4064289	  769.8	  586.3	 6458.0	...
4064290	  769.9	  586.5	 6457.0	...
4064291	  769.7	  586.7	 6455.0	...
4064292	  769.4	  587.0	 6456.0	...
4064293	  769.1	  587.2	 6458.0	...
4064294	  769.1	  587.2	 6460.0	...
4064295	  769.1	  587.3	 6460.0	...
4064296	  769.1	  587.3	 6460.0	...
4064297	  769.1	  587.4	 6461.0	...
4064298	  769.2	  587.5	 6462.0	...
4064299	  769.2	  587.6	 6463.0	...
4064300	  769.1	  587.7	 6463.0	...
4064301	  768.9	  587.7	 6465.0	...
4064302	  768.7	  587.6	 6467.0	...
4064303	  768.4	  587.6	 6469.0	...
4064304	  768.2	  587.6	 6469.0	...
4064305	  768.2	  587.6	 6469.0	...
4064306	  768.3	  587.8	 6469.0	...
4064307	  768.2	  587.9	 6469.0	...
4064308	  768.2	  588.0	 6471.0	...
4064309	  768.2	  588.1	 6473.0	...
4064310	  768.2	  588.3	 6476.0	...
4064311	  768.2	  588.4	 6476.0	...
4064312	  768.1	  588.5	 6475.0	...
4064313	  767.9	  588.2	 6473.0	...
4064314	  767.6	  588.0	 6471.0	...
4064315	  767.5	  587.7	 6473.0	...
4064316	  767.5	  587.5	 6474.0	...
4064317	  767.5	  587.3	 6476.0	...
4064318	  767.5	  587.1	 6476.0	...
4064319	  767.5	  587.1	 6476.0	...
4064320	  767.5	  587.1	 6475.0	...
4064321	  767.4	  587.1	 6474.0	...
4064322	  767.4	  587.2	 6473.0	...
4064323	  767.5	  587.3	 6474.0	...
4064324	  767.5	  587.3	 6475.0	...
4064325	  767.6	  587.4	 6476.0	...
4064326	  767.6	  587.3	 6476.0	...
4064327	  767.5	  587.4	 6473.0	...
4064328	  767.4	  587.9	 6469.0	...
4064329	  767.4	  588.5	 6466.0	...
4064330	  767.4	  588.9	 6466.0	...
4064331	  767.4	  588.7	 6467.0	...
4064332	  767.3	  588.5	 6467.0	...
4064333	  767.2	  588.5	 6467.0	...
4064334	  767.1	  588.5	 6468.0	...
4064335	  766.7	  588.6	 6471.0	...
4064336	  766.3	  588.7	 6473.0	...
4064337	  765.8	  588.8	 6472.0	...
4064338	  765.8	  589.0	 6471.0	...
4064339	  765.8	  589.3	 6470.0	...
4064340	  765.8	  589.6	 6471.0	...
4064341	  765.8	  589.8	 6471.0	...
4064342	  765.6	  589.9	 6471.0	...
4064343	  765.6	  589.9	 6470.0	...
4064344	  765.5	  589.9	 6468.0	...
4064345	  765.4	  589.9	 6467.0	...
4064346	  765.6	  589.9	 6466.0	...
4064347	  765.7	  589.8	 6467.0	...
4064348	  765.9	  589.7	 6467.0	...
4064349	  765.9	  589.6	 6468.0	...
4064350	  765.8	  589.5	 6468.0	...
4064351	  765.8	  589.4	 6467.0	...
4064352	  765.8	  589.4	 6468.0	...
4064353	  765.8	  589.4	 6468.0	...
4064354	  765.8	  589.4	 6468.0	...
4064355	  765.8	  589.6	 6469.0	...
4064356	  766.0	  589.8	 6471.0	...
4064357	  766.2	  589.9	 6473.0	...
4064358	  766.4	  589.9	 6474.0	...
4064359	  766.4	  590.0	 6475.0	...
4064360	  766.0	  589.8	 6474.0	...
4064361	  765.7	  589.6	 6473.0	...
4064362	  765.4	  589.3	 6472.0	...
4064363	  765.5	  589.2	 6471.0	...
4064364	  765.5	  589.1	 6470.0	...
4064365	  765.6	  588.9	 6468.0	...
4064366	  765.7	  588.7	 6467.0	...
4064367	  765.7	  588.7	 6467.0	...
4064368	  765.6	  588.5	 6467.0	...
4064369	  765.5	  588.3	 6469.0	...
4064370	  765.4	  588.1	 6471.0	...
4064371	  765.3	  588.1	 6472.0	...
4064372	  765.2	  588.1	 6473.0	...
4064373	  765.2	  588.2	 6474.0	...
4064374	  765.2	  588.5	 6475.0	...
4064375	  765.3	  588.7	 6474.0	...
4064376	  765.3	  588.9	 6474.0	...
4064377	  765.2	  588.7	 6474.0	...
4064378	  764.8	  588.6	 6474.0	...
4064379	  764.6	  588.6	 6473.0	...
4064380	  764.4	  588.5	 6472.0	...
4064381	  764.4	  588.5	 6471.0	...
4064382	  764.4	  588.6	 6470.0	...
4064383	  764.5	  588.6	 6470.0	...
4064384	  764.7	  588.6	 6470.0	...
4064385	  764.9	  588.6	 6471.0	...
4064386	  765.2	  588.8	 6470.0	...
4064387	  765.2	  588.9	 6468.0	...
4064388	  765.3	  589.0	 6466.0	...
4064389	  765.3	  589.0	 6463.0	...
4064390	  765.3	  588.9	 6462.0	...
4064391	  765.2	  588.8	 6460.0	...
4064392	  765.1	  588.7	 6462.0	...
4064393	  764.8	  588.5	 6465.0	...
4064394	  764.5	  588.3	 6468.0	...
4064395	  764.1	  588.4	 6466.0	...
4064396	  764.1	  588.5	 6465.0	...
4064397	  764.2	  588.5	 6464.0	...
4064398	  764.4	  588.4	 6463.0	...
4064399	  764.7	  588.8	 6463.0	...
4064400	  764.7	  589.2	 6463.0	...
4064401	  764.7	  589.7	 6464.0	...
4064402	  764.7	  589.7	 6465.0	...
4064403	  764.7	  589.6	 6465.0	...
4064404	  764.5	  589.5	 6464.0	...
4064405	  764.1	  589.4	 6463.0	...
4064406	  763.8	  589.3	 6464.0	...
4064407	  763.8	  589.2	 6466.0	...
4064408	  763.9	  589.1	 6467.0	...
4064409	  763.9	  589.0	 6468.0	...
4064410	  763.9	  589.0	 6469.0	...
4064411	  763.9	  588.9	 6471.0	...
4064412	  763.9	  588.9	 6472.0	...
4064413	  763.8	  588.8	 6473.0	...
4064414	  764.1	  588.6	 6472.0	...
4064415	  764.3	  588.5	 6471.0	...
4064416	  764.6	  588.4	 6471.0	...
4064417	  764.7	  588.6	 6471.0	...
4064418	  764.7	  588.8	 6470.0	...
4064419	  764.8	  588.9	 6470.0	...
4064420	  764.8	  588.9	 6470.0	...
4064421	  764.7	  588.9	 6469.0	...
4064422	  764.5	  588.8	 6470.0	...
4064423	  764.3	  588.7	 6474.0	...
4064424	  764.1	  588.6	 6477.0	...
4064425	  764.1	  588.4	 6479.0	...
4064426	  764.1	  588.3	 6480.0	...
4064427	  764.2	  588.4	 6480.0	...
4064428	  764.3	  588.5	 6480.0	...
4064429	  764.3	  589.0	 6480.0	...
4064430	  764.4	  589.5	 6479.0	...
4064431	  764.4	  590.0	 6478.0	...
4064432	  764.5	  589.9	 6479.0	...
4064433	  764.6	  589.6	 6479.0	...
4064434	  764.6	  589.4	 6480.0	...
4064435	  764.7	  589.4	 6480.0	...
4064436	  764.5	  589.7	 6481.0	...
4064437	  764.3	  589.9	 6481.0	...
4064438	  764.1	  590.1	 6481.0	...
4064439	  764.2	  590.0	 6480.0	...
4064440	  764.1	  589.9	 6480.0	...
4064441	  764.0	  589.7	 6481.0	...
4064442	  764.0	  589.5	 6481.0	...
4064443	  764.0	  589.3	 6481.0	...
4064444	  764.0	  589.2	 6480.0	...
4064445	  763.9	  589.2	 6480.0	...
4064446	  763.9	  589.1	 6480.0	...
4064447	  764.0	  589.1	 6480.0	...
4064448	  764.2	  589.4	 6478.0	...
4064449	  764.5	  589.7	 6475.0	...
4064450	  764.7	  590.1	 6476.0	...
4064451	  764.7	  589.9	 6478.0	...
4064452	  764.3	  589.8	 6479.0	...
4064453	  764.0	  589.6	 6476.0	...
4064454	  763.6	  589.8	 6473.0	...
4064455	  763.5	  589.6	 6471.0	...
4064456	  763.5	  589.3	 6472.0	...
4064457	  763.5	  589.0	 6472.0	...
4064458	  763.5	  588.8	 6473.0	...
4064459	  763.5	  588.7	 6476.0	...
4064460	  763.5	  588.8	 6478.0	...
4064461	  763.6	  588.9	 6481.0	...
4064462	  763.6	  589.1	 6480.0	...
4064463	  763.7	  589.1	 6479.0	...
4064464	  763.9	  589.4	 6477.0	...
4064465	  763.9	  589.8	 6475.0	...
4064466	  764.0	  590.1	 6474.0	...
4064467	  763.9	  590.2	 6475.0	...
4064468	  763.9	  590.3	 6475.0	...
4064469	  763.6	  590.4	 6472.0	...
4064470	  763.3	  590.3	 6470.0	...
4064471	  762.9	  590.1	 6470.0	...
4064472	  762.5	  589.8	 6472.0	...
4064473	  762.3	  589.9	 6474.0	...
4064474	  762.2	  589.9	 6473.0	...
4064475	  762.2	  589.9	 6472.0	...
4064476	  762.0	  589.9	 6472.0	...
4064477	  761.9	  590.0	 6471.0	...
4064478	  762.0	  590.0	 6471.0	...
4064479	  762.3	  590.1	 6471.0	...
4064480	  762.5	  590.0	 6471.0	...
4064481	  762.6	  590.0	 6471.0	...
4064482	  762.7	  590.0	 6471.0	...
4064483	  762.7	  590.0	 6472.0	...
4064484	  762.7	  590.0	 6473.0	...
4064485	  762.4	  590.1	 6474.0	...
4064486	  762.2	  590.1	 6475.0	...
4064487	  761.9	  590.2	 6475.0	...
4064488	  761.9	  590.2	 6475.0	...
4064489	  761.9	  590.5	 6472.0	...
4064490	  761.8	  590.8	 6469.0	...
4064491	  761.7	  591.1	 6466.0	...
4064492	  761.7	  591.1	 6467.0	...
4064493	  761.7	  590.8	 6468.0	...
4064494	  761.6	  590.6	 6468.0	...
4064495	  761.6	  590.3	 6470.0	...
4064496	  761.6	  590.3	 6471.0	...
4064497	  761.8	  590.3	 6472.0	...
4064498	  761.9	  590.3	 6472.0	...
4064499	  762.0	  590.2	 6472.0	...
4064500	  762.0	  590.3	 6472.0	...
4064501	  762.0	  590.3	 6469.0	...
4064502	  762.0	  590.1	 6466.0	...
4064503	  762.1	  589.8	 6463.0	...
4064504	  762.1	  589.5	 6463.0	...
4064505	  762.5	  589.4	 6463.0	...
4064506	  762.9	  589.3	 6459.0	...
4064507	  763.2	  588.9	 6456.0	...
4064508	  763.6	  588.3	 6453.0	...
EFIX R   4060254	4064508	4255	  775.2	  573.8	   6147
SSACC R  4064509
4064509	  764.1	  587.1	 6454.0	...
4064510	  765.3	  585.4	 6454.0	...
4064511	  766.8	  583.7	 6455.0	...
4064512	  768.3	  582.0	 6455.0	...
4064513	  769.9	  579.8	 6456.0	...
4064514	  771.2	  577.1	 6457.0	...
4064515	  772.8	  574.4	 6457.0	...
4064516	  774.0	  572.2	 6458.0	...
4064517	  775.4	  570.8	 6456.0	...
4064518	  776.3	  569.6	 6453.0	...
ESACC R  4064509	4064518	10	  764.1	  587.1	  776.3	  569.6	   0.45	     51
SFIX R   4064519
4064519	  776.8	  568.4	 6451.0	...
4064520	  776.7	  567.1	 6450.0	...
4064521	  776.6	  566.3	 6446.0	...
4064522	  776.5	  565.5	 6442.0	...
4064523	  776.1	  564.4	 6442.0	...
4064524	  775.8	  563.4	 6446.0	...
4064525	  775.5	  562.5	 6449.0	...
4064526	  775.9	  562.0	 6447.0	...
4064527	  776.1	  561.1	 6445.0	...
4064528	  776.4	  560.5	 6443.0	...
4064529	  776.6	  559.0	 6440.0	...
4064530	  776.8	  557.9	 6438.0	...
4064531	  776.9	  556.6	 6435.0	...
4064532	  776.9	  556.3	 6433.0	...
4064533	  776.5	  555.7	 6432.0	...
4064534	  776.0	  555.5	 6431.0	...
4064535	  775.0	  555.4	 6432.0	...
4064536	  773.8	  556.2	 6433.0	...
4064537	  772.7	  557.2	 6434.0	...
4064538	  771.8	  558.7	 6435.0	...
4064539	  771.4	  559.7	 6435.0	...
4064540	  771.1	  560.6	 6434.0	...
4064541	  771.2	  561.3	 6432.0	...
4064542	  771.2	  562.0	 6434.0	...
4064543	  771.3	  562.7	 6439.0	...
4064544	  771.2	  563.2	 6443.0	...
4064545	  771.6	  563.6	 6442.0	...
4064546	  772.2	  564.0	 6444.0	...
4064547	  772.7	  564.3	 6446.0	...
4064548	  772.9	  564.6	 6447.0	...
4064549	  772.9	  564.9	 6446.0	...
4064550	  772.9	  564.9	 6445.0	...
4064551	  772.8	  565.0	 6443.0	...
4064552	  772.8	  565.1	 6442.0	...
4064553	  772.6	  565.2	 6442.0	...
4064554	  772.4	  565.4	 6443.0	...
4064555	  772.1	  565.7	 6445.0	...
4064556	  772.0	  565.7	 6447.0	...
4064557	  771.9	  565.6	 6447.0	...
4064558	  771.9	  565.4	 6446.0	...
4064559	  771.9	  565.2	 6448.0	...
4064560	  771.9	  565.0	 6452.0	...
4064561	  771.9	  564.9	 6455.0	...
4064562	  771.8	  564.9	 6455.0	...
4064563	  771.7	  565.0	 6455.0	...
4064564	  771.4	  564.9	 6455.0	...
4064565	  771.2	  564.9	 6456.0	...
4064566	  771.1	  564.9	 6456.0	...
4064567	  771.3	  564.9	 6461.0	...
4064568	  771.6	  565.1	 6467.0	...
4064569	  771.8	  565.4	 6472.0	...
4064570	  771.8	  565.6	 6471.0	...
4064571	  771.7	  565.5	 6470.0	...
4064572	  771.6	  565.4	 6469.0	...
4064573	  771.8	  565.6	 6468.0	...
4064574	  772.0	  566.0	 6464.0	...
4064575	  772.3	  566.4	 6461.0	...
4064576	  772.4	  566.6	 6458.0	...
4064577	  772.5	  566.7	 6458.0	...
4064578	  772.7	  566.6	 6457.0	...
4064579	  772.7	  566.4	 6456.0	...
4064580	  772.6	  566.0	 6455.0	...
4064581	  772.4	  565.9	 6455.0	...
4064582	  772.4	  566.1	 6456.0	...
4064583	  772.4	  566.3	 6456.0	...
4064584	  772.3	  566.5	 6457.0	...
4064585	  772.1	  566.5	 6457.0	...
4064586	  771.8	  566.4	 6457.0	...
4064587	  771.5	  566.0	 6457.0	...
4064588	  771.9	  565.5	 6457.0	...
4064589	  772.2	  565.0	 6459.0	...
4064590	  772.7	  564.8	 6461.0	...
4064591	  772.9	  564.9	 6463.0	...
4064592	  773.2	  565.1	 6463.0	...
4064593	  773.2	  565.3	 6464.0	...
4064594	  773.4	  565.5	 6462.0	...
4064595	  773.6	  565.6	 6458.0	...
4064596	  773.8	  565.7	 6454.0	...
4064597	  773.8	  565.6	 6453.0	...
4064598	  773.8	  565.5	 6453.0	...
4064599	  773.7	  565.4	 6453.0	...
4064600	  773.5	  565.3	 6455.0	...
4064601	  773.3	  565.4	 6458.0	...
4064602	  773.1	  565.6	 6461.0	...
4064603	  773.2	  565.8	 6459.0	...
4064604	  773.2	  565.7	 6458.0	...
4064605	  773.5	  565.7	 6459.0	...
4064606	  773.7	  565.6	 6462.0	...
4064607	  773.7	  565.6	 6464.0	...
4064608	  773.5	  565.6	 6464.0	...
4064609	  773.4	  565.8	 6464.0	...
4064610	  773.9	  565.8	 6464.0	...
4064611	  774.3	  565.8	 6465.0	...
4064612	  774.6	  565.5	 6465.0	...
4064613	  774.6	  565.2	 6465.0	...
4064614	  774.5	  565.0	 6464.0	...
4064615	  774.5	  564.7	 6464.0	...
4064616	  774.3	  564.5	 6464.0	...
4064617	  774.1	  564.2	 6464.0	...
4064618	  774.0	  564.3	 6465.0	...
4064619	  773.7	  564.6	 6466.0	...
4064620	  773.5	  564.9	 6467.0	...
4064621	  773.2	  565.0	 6468.0	...
4064622	  773.1	  565.0	 6467.0	...
4064623	  773.0	  565.1	 6466.0	...
4064624	  772.8	  565.1	 6466.0	...
4064625	  772.8	  565.2	 6466.0	...
4064626	  772.8	  565.3	 6467.0	...
4064627	  772.8	  565.2	 6467.0	...
4064628	  772.8	  564.7	 6467.0	...
4064629	  772.7	  564.2	 6467.0	...
4064630	  772.6	  563.7	 6467.0	...
4064631	  772.4	  563.8	 6467.0	...
4064632	  772.3	  563.9	 6467.0	...
4064633	  772.3	  564.1	 6466.0	...
4064634	  772.5	  564.1	 6468.0	...
4064635	  772.6	  564.0	 6471.0	...
4064636	  772.6	  563.9	 6474.0	...
4064637	  772.6	  564.1	 6475.0	...
4064638	  772.5	  564.3	 6474.0	...
4064639	  772.4	  564.5	 6471.0	...
4064640	  772.3	  564.5	 6468.0	...
4064641	  772.3	  564.6	 6468.0	...
4064642	  772.3	  564.6	 6469.0	...
4064643	  772.3	  564.6	 6470.0	...
4064644	  772.2	  564.6	 6468.0	...
4064645	  772.2	  564.8	 6467.0	...
4064646	  772.1	  565.1	 6467.0	...
4064647	  772.0	  565.3	 6467.0	...
4064648	  771.9	  565.2	 6467.0	...
4064649	  771.7	  565.1	 6468.0	...
4064650	  771.7	  565.0	 6470.0	...
4064651	  771.7	  564.9	 6471.0	...
4064652	  771.6	  564.9	 6471.0	...
4064653	  771.7	  564.7	 6471.0	...
4064654	  771.8	  564.6	 6472.0	...
4064655	  771.8	  564.6	 6472.0	...
4064656	  771.5	  564.6	 6472.0	...
4064657	  771.3	  564.6	 6471.0	...
4064658	  770.8	  564.5	 6470.0	...
4064659	  770.5	  564.4	 6468.0	...
4064660	  770.1	  564.3	 6468.0	...
4064661	  770.2	  564.1	 6468.0	...
4064662	  770.6	  563.9	 6468.0	...
4064663	  771.0	  563.8	 6467.0	...
4064664	  771.7	  563.8	 6467.0	...
4064665	  772.1	  563.9	 6467.0	...
4064666	  772.5	  564.1	 6468.0	...
4064667	  772.7	  564.3	 6469.0	...
4064668	  773.0	  564.3	 6471.0	...
4064669	  773.4	  564.6	 6473.0	...
4064670	  773.6	  564.9	 6475.0	...
4064671	  773.9	  565.5	 6475.0	...
4064672	  774.2	  565.9	 6473.0	...
4064673	  774.5	  566.5	 6471.0	...
4064674	  775.1	  566.8	 6469.0	...
4064675	  776.1	  566.9	 6465.0	...
4064676	  777.0	  566.7	 6457.0	...
4064677	  777.4	  567.5	 6449.0	...
4064678	  777.4	  569.4	 6442.0	...
EFIX R   4064519	4064678	160	  773.0	  564.4	   6458
SSACC R  4064679
4064679	  777.4	  572.8	 6436.0	...
4064680	  776.8	  576.9	 6426.0	...
4064681	  776.1	  580.0	 6415.0	...
4064682	  775.2	  581.0	 6410.0	...
4064683	  775.0	  577.9	 6409.0	...
4064684	  775.5	  574.7	 6409.0	...
4064685	  776.6	  574.2	 6405.0	...
4064686	  778.5	  580.9	 6387.0	...
4064687	  780.7	  594.2	 6342.0	...
4064688	  783.9	  612.3	 6263.0	...
4064689	  786.9	  634.5	 6158.0	...
4064690	  789.2	  658.3	 6048.0	...
4064691	  791.1	  686.3	 5928.0	...
4064692	  794.4	  717.1	 5792.0	...
4064693	  799.7	  751.9	 5627.0	...
4064694	  805.2	  789.4	 5453.0	...
4064695	  809.4	  829.0	 5266.0	...
4064696	  803.6	  862.1	 5103.0	...
4064697	  797.5	  895.4	 4936.0	...
4064698	  794.2	  926.2	 4774.0	...
4064699	  801.9	  968.7	 4569.0	...
4064700	  810.0	 1013.8	 4336.0	...
4064701	  814.3	 1047.7	 4166.0	...
4064702	  815.7	 1064.2	 4075.0	...
4064703	  815.7	 1064.2	 4075.0	...
SBLINK R 4064704
4064704	   .	   .	    0.0	...
4064705	   .	   .	    0.0	...
4064706	   .	   .	    0.0	...
4064707	   .	   .	    0.0	...
4064708	   .	   .	    0.0	...
4064709	   .	   .	    0.0	...
4064710	   .	   .	    0.0	...
4064711	   .	   .	    0.0	...
4064712	   .	   .	    0.0	...
4064713	   .	   .	    0.0	...
4064714	   .	   .	    0.0	...
4064715	   .	   .	    0.0	...
4064716	   .	   .	    0.0	...
4064717	   .	   .	    0.0	...
4064718	   .	   .	    0.0	...
4064719	   .	   .	    0.0	...
4064720	   .	   .	    0.0	...
4064721	   .	   .	    0.0	...
4064722	   .	   .	    0.0	...
4064723	   .	   .	    0.0	...
4064724	   .	   .	    0.0	...
4064725	   .	   .	    0.0	...
4064726	   .	   .	    0.0	...
4064727	   .	   .	    0.0	...
4064728	   .	   .	    0.0	...
4064729	   .	   .	    0.0	...
4064730	   .	   .	    0.0	...
4064731	   .	   .	    0.0	...
4064732	   .	   .	    0.0	...
4064733	   .	   .	    0.0	...
4064734	   .	   .	    0.0	...
4064735	   .	   .	    0.0	...
4064736	   .	   .	    0.0	...
4064737	   .	   .	    0.0	...
4064738	   .	   .	    0.0	...
4064739	   .	   .	    0.0	...
4064740	   .	   .	    0.0	...
4064741	   .	   .	    0.0	...
4064742	   .	   .	    0.0	...
4064743	   .	   .	    0.0	...
4064744	   .	   .	    0.0	...
4064745	   .	   .	    0.0	...
4064746	   .	   .	    0.0	...
4064747	   .	   .	    0.0	...
4064748	   .	   .	    0.0	...
4064749	   .	   .	    0.0	...
4064750	   .	   .	    0.0	...
4064751	   .	   .	    0.0	...
4064752	   .	   .	    0.0	...
4064753	   .	   .	    0.0	...
4064754	   .	   .	    0.0	...
4064755	   .	   .	    0.0	...
4064756	   .	   .	    0.0	...
4064757	   .	   .	    0.0	...
4064758	   .	   .	    0.0	...
4064759	   .	   .	    0.0	...
4064760	   .	   .	    0.0	...
4064761	   .	   .	    0.0	...
4064762	   .	   .	    0.0	...
4064763	   .	   .	    0.0	...
4064764	   .	   .	    0.0	...
4064765	   .	   .	    0.0	...
4064766	   .	   .	    0.0	...
4064767	   .	   .	    0.0	...
4064768	   .	   .	    0.0	...
4064769	   .	   .	    0.0	...
4064770	   .	   .	    0.0	...
4064771	   .	   .	    0.0	...
4064772	   .	   .	    0.0	...
4064773	   .	   .	    0.0	...
4064774	   .	   .	    0.0	...
4064775	   .	   .	    0.0	...
4064776	   .	   .	    0.0	...
4064777	   .	   .	    0.0	...
4064778	   .	   .	    0.0	...
4064779	   .	   .	    0.0	...
4064780	   .	   .	    0.0	...
4064781	   .	   .	    0.0	...
4064782	   .	   .	    0.0	...
4064783	   .	   .	    0.0	...
4064784	   .	   .	    0.0	...
4064785	   .	   .	    0.0	...
4064786	   .	   .	    0.0	...
4064787	   .	   .	    0.0	...
4064788	   .	   .	    0.0	...
4064789	   .	   .	    0.0	...
4064790	   .	   .	    0.0	...
4064791	   .	   .	    0.0	...
4064792	   .	   .	    0.0	...
EBLINK R 4064704	4064792	89
4064793	  746.7	 1185.7	 3577.0	...
4064794	  746.7	 1185.7	 3577.0	...
4064795	  754.9	 1180.8	 3597.0	...
4064796	  763.0	 1175.8	 3616.0	...
4064797	  779.7	 1158.2	 3688.0	...
4064798	  787.9	 1138.7	 3775.0	...
4064799	  795.8	 1113.2	 3891.0	...
4064800	  794.9	 1093.6	 3980.0	...
4064801	  787.0	 1074.0	 4077.0	...
4064802	  779.3	 1058.7	 4158.0	...
4064803	  775.8	 1048.1	 4213.0	...
4064804	  779.2	 1038.0	 4255.0	...
4064805	  783.5	 1024.7	 4309.0	...
4064806	  783.5	 1008.9	 4379.0	...
4064807	  782.8	  994.7	 4446.0	...
4064808	  781.2	  980.8	 4508.0	...
4064809	  778.1	  966.0	 4579.0	...
4064810	  775.3	  952.4	 4648.0	...
4064811	  771.1	  939.0	 4712.0	...
4064812	  768.0	  927.1	 4771.0	...
4064813	  764.5	  914.5	 4827.0	...
4064814	  762.5	  902.9	 4882.0	...
4064815	  759.9	  890.6	 4941.0	...
4064816	  758.0	  877.7	 5000.0	...
4064817	  755.8	  864.5	 5061.0	...
4064818	  754.5	  852.9	 5109.0	...
4064819	  753.6	  843.7	 5154.0	...
4064820	  752.2	  833.1	 5201.0	...
4064821	  750.8	  821.8	 5258.0	...
4064822	  749.5	  811.1	 5306.0	...
4064823	  749.9	  802.0	 5346.0	...
4064824	  750.4	  793.8	 5383.0	...
4064825	  750.9	  784.4	 5425.0	...
4064826	  750.7	  778.1	 5449.0	...
4064827	  751.1	  770.7	 5457.0	...
4064828	  752.4	  766.5	 5462.0	...
4064829	  761.4	  764.9	 5484.0	...
4064830	  770.0	  767.3	 5527.0	...
4064831	  777.9	  767.6	 5568.0	...
[truncated: 4,278,768 more chars]
