# Supplementary material for: With an eye on uncertainty: Modelling pupillary responses to environmental volatility
Source: PLoS Comput Biol. 2019 Jul 5;15(7):e1007126. doi: 10.1371/journal.pcbi.1007126 (PMC6636765; doi:10.1371/journal.pcbi.1007126)
Supplement: S3 Data — Zip file containing the pupillometry data for participant 3. (ZIP) [file pcbi.1007126.s003.zip › P3/trial6.asc]

** CONVERTED FROM C:\Users\tparr\Documents\PVR\P3_0712\trial6.edf using edfapi 3.1 Win32 Nov 24 2009 on Thu Dec 07 19:13:08 2017
** DATE: Thu Dec  7 18:22:56 2017
** TYPE: EDF_FILE BINARY EVENT SAMPLE TAGGED
** VERSION: EYELINK II 1
** SOURCE: EYELINK CL
** EYELINK II CL v4.48 Nov 25 2009
** CAMERA: EyeLink CL Version 1.4 Sensor=BHA
** SERIAL NUMBER: CL1-AAD42
** CAMERA_CONFIG: AAD42140.SCD
**

MSG	4661293 RECCFG CR 1000 2 0 R
MSG	4661293 ELCLCFG MTABLER
MSG	4661293 GAZE_COORDS 0.00 0.00 1599.00 1199.00
MSG	4661293 THRESHOLDS R 131 243
MSG	4661293 ELCL_PROC CENTROID (3)
MSG	4661293 ELCL_PCR_PARAM 5 3.0
START	4661294 	RIGHT	SAMPLES	EVENTS
PRESCALER	1
VPRESCALER	1
PUPIL	AREA
EVENTS	GAZE	RIGHT	RATE	1000.00	TRACKING	CR	FILTER	2
SAMPLES	GAZE	RIGHT	RATE	1000.00	TRACKING	CR	FILTER	2
MSG	4661294 !MODE RECORD CR 1000 2 0 R
4661294	  792.0	  582.5	 4032.0	...
INPUT	4661294	127
4661295	  792.2	  582.8	 4032.0	...
4661296	  792.5	  583.1	 4032.0	...
4661297	  792.5	  582.8	 4033.0	...
4661298	  792.4	  582.3	 4034.0	...
4661299	  792.3	  581.8	 4034.0	...
4661300	  792.2	  581.6	 4034.0	...
SFIX R   4661301
4661301	  792.2	  581.4	 4034.0	...
4661302	  792.1	  581.3	 4034.0	...
4661303	  792.0	  581.3	 4034.0	...
4661304	  792.0	  581.3	 4035.0	...
4661305	  792.1	  581.4	 4036.0	...
4661306	  792.3	  581.3	 4039.0	...
4661307	  792.3	  581.2	 4041.0	...
4661308	  792.3	  581.1	 4043.0	...
4661309	  792.3	  581.0	 4043.0	...
4661310	  792.3	  581.2	 4042.0	...
4661311	  792.3	  581.4	 4042.0	...
4661312	  792.4	  581.6	 4042.0	...
4661313	  792.7	  581.5	 4042.0	...
4661314	  793.1	  581.6	 4042.0	...
4661315	  793.5	  581.6	 4042.0	...
4661316	  793.5	  581.7	 4042.0	...
4661317	  793.6	  581.7	 4042.0	...
4661318	  793.6	  581.6	 4043.0	...
4661319	  794.0	  581.5	 4044.0	...
4661320	  794.6	  581.1	 4046.0	...
4661321	  795.4	  580.9	 4047.0	...
4661322	  795.6	  579.9	 4048.0	...
4661323	  796.3	  579.1	 4048.0	...
4661324	  797.2	  578.6	 4048.0	...
4661325	  798.7	  578.7	 4048.0	...
4661326	  800.1	  578.6	 4048.0	...
4661327	  802.0	  577.7	 4048.0	...
4661328	  804.1	  576.6	 4048.0	...
4661329	  806.3	  575.4	 4049.0	...
4661330	  808.6	  574.7	 4049.0	...
4661331	  810.1	  574.1	 4051.0	...
4661332	  811.9	  573.9	 4054.0	...
4661333	  813.0	  573.8	 4057.0	...
4661334	  814.0	  573.7	 4059.0	...
4661335	  813.8	  573.8	 4059.0	...
4661336	  813.3	  574.1	 4057.0	...
4661337	  812.6	  574.5	 4058.0	...
4661338	  811.3	  574.8	 4059.0	...
4661339	  810.3	  574.9	 4058.0	...
4661340	  808.7	  574.4	 4057.0	...
4661341	  807.5	  574.0	 4055.0	...
4661342	  805.9	  573.4	 4056.0	...
4661343	  804.3	  573.4	 4057.0	...
4661344	  803.1	  573.2	 4059.0	...
4661345	  802.1	  573.0	 4059.0	...
4661346	  801.5	  572.8	 4060.0	...
4661347	  801.0	  573.0	 4061.0	...
4661348	  800.4	  573.4	 4062.0	...
4661349	  800.1	  574.4	 4061.0	...
4661350	  799.8	  575.1	 4060.0	...
4661351	  799.8	  576.0	 4060.0	...
4661352	  799.5	  576.7	 4060.0	...
4661353	  799.1	  577.5	 4064.0	...
4661354	  799.1	  578.0	 4067.0	...
4661355	  799.4	  578.1	 4069.0	...
4661356	  799.9	  578.1	 4069.0	...
4661357	  800.0	  578.1	 4069.0	...
4661358	  800.1	  577.7	 4069.0	...
4661359	  800.6	  577.2	 4071.0	...
4661360	  801.1	  576.5	 4072.0	...
4661361	  801.6	  576.1	 4072.0	...
4661362	  801.7	  575.7	 4074.0	...
4661363	  802.0	  575.4	 4076.0	...
4661364	  802.3	  575.2	 4079.0	...
4661365	  802.5	  575.1	 4079.0	...
4661366	  802.5	  575.2	 4079.0	...
4661367	  802.3	  575.2	 4079.0	...
4661368	  802.2	  575.4	 4080.0	...
4661369	  802.0	  575.7	 4081.0	...
4661370	  801.7	  575.9	 4082.0	...
4661371	  801.5	  575.8	 4084.0	...
4661372	  801.2	  575.6	 4086.0	...
4661373	  801.1	  575.3	 4088.0	...
4661374	  801.2	  575.3	 4088.0	...
4661375	  801.4	  575.3	 4087.0	...
4661376	  801.6	  575.4	 4087.0	...
4661377	  801.8	  575.4	 4087.0	...
4661378	  801.8	  575.4	 4089.0	...
4661379	  801.8	  575.3	 4091.0	...
4661380	  801.8	  575.3	 4093.0	...
4661381	  801.8	  575.3	 4093.0	...
4661382	  801.7	  575.3	 4094.0	...
4661383	  801.6	  575.3	 4096.0	...
4661384	  801.3	  575.4	 4097.0	...
4661385	  801.0	  575.9	 4097.0	...
4661386	  801.0	  576.2	 4094.0	...
4661387	  801.1	  576.5	 4092.0	...
4661388	  801.2	  576.4	 4090.0	...
4661389	  801.4	  576.3	 4093.0	...
4661390	  801.6	  576.3	 4096.0	...
4661391	  801.7	  576.2	 4099.0	...
4661392	  801.6	  576.2	 4100.0	...
4661393	  801.6	  576.1	 4101.0	...
4661394	  801.5	  576.0	 4101.0	...
4661395	  801.5	  575.7	 4101.0	...
4661396	  801.5	  575.3	 4101.0	...
4661397	  801.5	  575.2	 4101.0	...
4661398	  801.5	  575.5	 4101.0	...
4661399	  801.4	  575.7	 4102.0	...
4661400	  801.3	  575.7	 4103.0	...
4661401	  801.3	  575.7	 4106.0	...
4661402	  801.4	  575.8	 4108.0	...
4661403	  801.5	  575.8	 4112.0	...
4661404	  801.6	  575.8	 4113.0	...
4661405	  801.6	  575.7	 4114.0	...
4661406	  801.6	  575.4	 4112.0	...
4661407	  801.6	  575.1	 4110.0	...
4661408	  801.7	  574.9	 4110.0	...
4661409	  801.7	  575.0	 4111.0	...
4661410	  801.7	  575.3	 4112.0	...
4661411	  801.7	  575.5	 4113.0	...
4661412	  801.8	  575.9	 4113.0	...
4661413	  801.8	  576.0	 4113.0	...
4661414	  801.6	  576.3	 4113.0	...
4661415	  801.8	  576.2	 4115.0	...
4661416	  802.0	  576.2	 4118.0	...
4661417	  802.3	  576.2	 4119.0	...
4661418	  802.3	  576.2	 4119.0	...
4661419	  802.3	  576.2	 4119.0	...
4661420	  802.4	  576.1	 4120.0	...
4661421	  802.4	  576.2	 4121.0	...
4661422	  802.4	  576.4	 4123.0	...
4661423	  802.1	  576.8	 4122.0	...
4661424	  801.8	  577.2	 4123.0	...
4661425	  801.6	  577.7	 4123.0	...
4661426	  801.6	  578.1	 4124.0	...
4661427	  801.7	  578.2	 4126.0	...
4661428	  801.8	  578.2	 4127.0	...
4661429	  801.6	  578.1	 4128.0	...
4661430	  801.3	  578.0	 4128.0	...
4661431	  801.0	  577.8	 4126.0	...
4661432	  801.4	  577.7	 4123.0	...
4661433	  801.8	  577.4	 4120.0	...
4661434	  802.1	  577.1	 4121.0	...
4661435	  802.0	  576.9	 4123.0	...
4661436	  801.8	  576.9	 4126.0	...
4661437	  801.6	  576.9	 4125.0	...
4661438	  801.7	  576.9	 4125.0	...
4661439	  801.9	  576.9	 4125.0	...
4661440	  801.9	  576.6	 4125.0	...
4661441	  801.5	  576.3	 4125.0	...
4661442	  801.2	  575.9	 4125.0	...
4661443	  801.1	  576.0	 4126.0	...
4661444	  801.0	  576.1	 4127.0	...
4661445	  800.9	  576.2	 4128.0	...
4661446	  800.9	  576.2	 4129.0	...
4661447	  800.8	  576.1	 4130.0	...
4661448	  800.8	  576.0	 4132.0	...
4661449	  801.0	  575.8	 4134.0	...
4661450	  801.1	  575.6	 4135.0	...
4661451	  801.3	  575.5	 4135.0	...
4661452	  801.3	  575.4	 4134.0	...
4661453	  801.3	  575.5	 4134.0	...
4661454	  801.4	  575.5	 4134.0	...
4661455	  801.5	  575.6	 4135.0	...
4661456	  801.5	  575.6	 4135.0	...
4661457	  801.6	  575.6	 4137.0	...
4661458	  801.6	  575.6	 4139.0	...
4661459	  801.6	  575.4	 4142.0	...
4661460	  801.4	  575.3	 4143.0	...
4661461	  801.3	  575.2	 4143.0	...
4661462	  801.1	  575.2	 4143.0	...
4661463	  801.1	  575.1	 4144.0	...
4661464	  801.1	  575.1	 4145.0	...
4661465	  801.1	  575.0	 4145.0	...
4661466	  801.1	  575.0	 4145.0	...
4661467	  801.0	  575.0	 4145.0	...
4661468	  801.1	  575.1	 4144.0	...
4661469	  801.2	  575.1	 4144.0	...
4661470	  801.3	  575.1	 4145.0	...
4661471	  801.3	  575.1	 4146.0	...
4661472	  801.3	  575.1	 4148.0	...
4661473	  801.2	  575.1	 4150.0	...
4661474	  801.2	  575.1	 4151.0	...
4661475	  801.2	  575.0	 4152.0	...
4661476	  801.3	  574.9	 4155.0	...
4661477	  801.3	  575.2	 4157.0	...
4661478	  801.3	  575.5	 4157.0	...
4661479	  801.5	  575.8	 4157.0	...
4661480	  801.6	  575.8	 4157.0	...
4661481	  801.7	  575.7	 4157.0	...
4661482	  801.7	  575.7	 4158.0	...
4661483	  801.8	  575.7	 4159.0	...
4661484	  801.8	  575.7	 4160.0	...
4661485	  801.8	  575.5	 4162.0	...
4661486	  801.8	  575.2	 4163.0	...
4661487	  801.7	  575.0	 4165.0	...
4661488	  801.6	  575.0	 4166.0	...
4661489	  801.6	  575.0	 4166.0	...
4661490	  801.5	  575.0	 4165.0	...
4661491	  801.4	  574.9	 4168.0	...
4661492	  801.4	  574.9	 4171.0	...
4661493	  801.4	  574.9	 4174.0	...
4661494	  801.6	  574.8	 4174.0	...
4661495	  801.9	  575.0	 4175.0	...
4661496	  802.3	  575.2	 4175.0	...
4661497	  802.3	  575.2	 4175.0	...
4661498	  802.2	  574.8	 4175.0	...
4661499	  802.4	  574.3	 4176.0	...
4661500	  802.6	  574.0	 4178.0	...
4661501	  802.8	  573.7	 4179.0	...
4661502	  802.8	  573.7	 4179.0	...
4661503	  802.9	  574.0	 4179.0	...
4661504	  802.9	  574.3	 4179.0	...
4661505	  803.0	  574.6	 4180.0	...
4661506	  803.0	  574.9	 4181.0	...
4661507	  803.0	  575.1	 4182.0	...
4661508	  802.9	  575.4	 4182.0	...
4661509	  802.8	  575.4	 4181.0	...
4661510	  802.7	  575.5	 4181.0	...
4661511	  802.6	  575.5	 4182.0	...
4661512	  802.7	  575.6	 4181.0	...
4661513	  802.7	  575.6	 4180.0	...
4661514	  802.9	  575.5	 4180.0	...
4661515	  803.1	  575.5	 4180.0	...
4661516	  803.2	  575.5	 4180.0	...
4661517	  803.4	  575.5	 4183.0	...
4661518	  803.5	  575.5	 4185.0	...
4661519	  803.6	  575.8	 4187.0	...
4661520	  803.4	  576.1	 4187.0	...
4661521	  803.3	  576.2	 4185.0	...
4661522	  803.4	  575.9	 4184.0	...
4661523	  803.4	  575.7	 4185.0	...
4661524	  803.5	  575.5	 4186.0	...
4661525	  803.4	  575.5	 4188.0	...
4661526	  803.4	  575.5	 4187.0	...
4661527	  803.5	  575.5	 4187.0	...
4661528	  803.7	  575.3	 4187.0	...
4661529	  803.9	  575.1	 4188.0	...
4661530	  803.8	  575.1	 4188.0	...
4661531	  803.7	  575.3	 4188.0	...
4661532	  803.6	  575.5	 4190.0	...
4661533	  803.6	  575.4	 4192.0	...
4661534	  803.6	  575.4	 4194.0	...
4661535	  803.6	  575.4	 4194.0	...
4661536	  803.5	  575.5	 4192.0	...
4661537	  803.4	  575.5	 4189.0	...
4661538	  803.3	  575.3	 4188.0	...
4661539	  803.2	  574.9	 4189.0	...
4661540	  803.1	  574.6	 4190.0	...
4661541	  802.8	  574.4	 4190.0	...
4661542	  802.6	  574.5	 4190.0	...
4661543	  802.4	  574.6	 4194.0	...
4661544	  802.3	  574.7	 4197.0	...
4661545	  802.4	  574.7	 4200.0	...
4661546	  802.7	  574.6	 4199.0	...
4661547	  802.9	  574.6	 4199.0	...
4661548	  803.2	  574.6	 4200.0	...
4661549	  803.2	  574.6	 4202.0	...
4661550	  803.2	  574.7	 4201.0	...
4661551	  803.1	  574.7	 4201.0	...
4661552	  803.1	  574.7	 4201.0	...
4661553	  803.1	  574.8	 4201.0	...
4661554	  803.1	  575.0	 4201.0	...
4661555	  803.1	  575.1	 4201.0	...
4661556	  803.2	  575.0	 4202.0	...
4661557	  803.2	  575.0	 4204.0	...
4661558	  803.1	  575.1	 4205.0	...
4661559	  803.0	  575.1	 4205.0	...
4661560	  803.0	  575.1	 4205.0	...
4661561	  803.0	  574.9	 4206.0	...
4661562	  803.0	  574.7	 4206.0	...
4661563	  803.0	  574.4	 4206.0	...
4661564	  803.0	  574.3	 4206.0	...
4661565	  803.1	  574.4	 4206.0	...
4661566	  803.0	  574.5	 4206.0	...
4661567	  802.9	  574.6	 4208.0	...
4661568	  802.8	  574.7	 4210.0	...
4661569	  802.8	  574.7	 4211.0	...
4661570	  802.9	  574.8	 4210.0	...
4661571	  803.0	  574.9	 4211.0	...
4661572	  803.0	  575.0	 4213.0	...
4661573	  802.8	  574.9	 4215.0	...
4661574	  802.6	  574.6	 4214.0	...
4661575	  802.5	  574.3	 4213.0	...
4661576	  802.5	  574.2	 4213.0	...
4661577	  802.5	  574.4	 4213.0	...
4661578	  802.5	  574.8	 4214.0	...
4661579	  802.5	  574.9	 4214.0	...
4661580	  802.6	  574.9	 4214.0	...
4661581	  802.5	  574.8	 4215.0	...
4661582	  802.4	  574.5	 4216.0	...
4661583	  802.2	  574.4	 4217.0	...
4661584	  802.0	  574.4	 4218.0	...
4661585	  801.8	  574.5	 4219.0	...
4661586	  801.7	  574.3	 4221.0	...
4661587	  801.8	  574.0	 4222.0	...
4661588	  802.0	  573.7	 4223.0	...
4661589	  802.2	  573.6	 4223.0	...
4661590	  802.3	  573.6	 4221.0	...
4661591	  802.4	  573.6	 4220.0	...
4661592	  802.4	  573.6	 4220.0	...
4661593	  802.5	  573.5	 4222.0	...
4661594	  802.5	  573.5	 4224.0	...
4661595	  802.6	  573.6	 4226.0	...
4661596	  802.5	  573.3	 4227.0	...
4661597	  802.2	  573.1	 4227.0	...
4661598	  801.9	  572.8	 4228.0	...
4661599	  801.8	  572.8	 4228.0	...
4661600	  801.8	  572.9	 4229.0	...
4661601	  802.1	  572.9	 4229.0	...
4661602	  802.3	  572.8	 4229.0	...
4661603	  802.3	  572.6	 4230.0	...
4661604	  802.1	  572.2	 4230.0	...
4661605	  801.9	  572.0	 4231.0	...
4661606	  801.9	  571.3	 4232.0	...
4661607	  802.0	  570.7	 4232.0	...
4661608	  802.1	  570.2	 4232.0	...
4661609	  802.6	  570.0	 4233.0	...
4661610	  803.3	  569.6	 4233.0	...
4661611	  804.1	  569.1	 4231.0	...
4661612	  804.3	  568.7	 4230.0	...
4661613	  804.5	  568.2	 4229.0	...
4661614	  804.9	  567.7	 4229.0	...
4661615	  805.1	  567.0	 4230.0	...
4661616	  805.7	  566.7	 4232.0	...
4661617	  806.1	  566.3	 4233.0	...
4661618	  806.5	  565.9	 4233.0	...
4661619	  806.5	  565.4	 4233.0	...
4661620	  806.5	  564.9	 4233.0	...
4661621	  806.7	  564.2	 4232.0	...
4661622	  806.9	  563.7	 4232.0	...
4661623	  807.2	  563.7	 4233.0	...
4661624	  806.9	  564.1	 4235.0	...
4661625	  806.5	  565.1	 4237.0	...
4661626	  806.1	  565.9	 4237.0	...
4661627	  805.7	  566.9	 4238.0	...
4661628	  805.1	  568.0	 4239.0	...
4661629	  804.1	  569.1	 4241.0	...
4661630	  803.3	  569.9	 4243.0	...
4661631	  802.6	  570.0	 4244.0	...
4661632	  802.3	  570.1	 4243.0	...
4661633	  801.9	  570.2	 4243.0	...
4661634	  801.7	  570.2	 4243.0	...
4661635	  801.7	  570.1	 4245.0	...
4661636	  801.7	  569.9	 4246.0	...
4661637	  801.8	  569.6	 4248.0	...
4661638	  802.2	  569.0	 4248.0	...
4661639	  802.5	  568.3	 4249.0	...
4661640	  802.8	  567.8	 4249.0	...
4661641	  803.2	  567.4	 4249.0	...
4661642	  803.4	  567.3	 4249.0	...
4661643	  803.7	  567.1	 4249.0	...
4661644	  804.0	  567.2	 4248.0	...
4661645	  804.2	  567.4	 4248.0	...
4661646	  804.3	  567.7	 4247.0	...
4661647	  804.2	  568.1	 4246.0	...
4661648	  803.9	  568.4	 4245.0	...
4661649	  803.6	  568.7	 4244.0	...
4661650	  803.3	  569.3	 4245.0	...
4661651	  803.4	  569.9	 4245.0	...
4661652	  803.5	  570.4	 4247.0	...
4661653	  803.7	  570.5	 4250.0	...
4661654	  803.8	  570.6	 4252.0	...
4661655	  803.8	  570.5	 4252.0	...
4661656	  803.7	  570.2	 4251.0	...
4661657	  803.7	  569.8	 4250.0	...
4661658	  803.5	  569.5	 4249.0	...
4661659	  803.4	  569.5	 4249.0	...
4661660	  803.2	  569.6	 4251.0	...
4661661	  803.1	  569.6	 4254.0	...
4661662	  803.0	  569.7	 4256.0	...
4661663	  803.0	  569.8	 4255.0	...
4661664	  803.0	  569.9	 4254.0	...
4661665	  803.0	  569.7	 4256.0	...
4661666	  803.0	  569.5	 4259.0	...
4661667	  803.2	  569.8	 4262.0	...
4661668	  803.3	  570.1	 4262.0	...
4661669	  803.4	  570.5	 4262.0	...
4661670	  803.5	  570.5	 4259.0	...
4661671	  803.6	  570.5	 4257.0	...
4661672	  803.7	  570.3	 4255.0	...
4661673	  803.6	  570.2	 4255.0	...
4661674	  803.3	  570.2	 4255.0	...
4661675	  803.0	  570.1	 4256.0	...
4661676	  803.1	  569.9	 4257.0	...
4661677	  803.2	  569.7	 4258.0	...
4661678	  803.3	  569.4	 4260.0	...
4661679	  803.2	  569.4	 4260.0	...
4661680	  803.1	  569.3	 4261.0	...
4661681	  803.1	  569.4	 4261.0	...
4661682	  803.0	  569.5	 4261.0	...
4661683	  802.9	  569.5	 4262.0	...
4661684	  802.8	  569.8	 4262.0	...
4661685	  802.9	  569.9	 4261.0	...
4661686	  802.8	  569.9	 4262.0	...
4661687	  802.6	  569.6	 4263.0	...
4661688	  802.6	  569.2	 4265.0	...
4661689	  802.7	  569.1	 4264.0	...
4661690	  802.7	  568.9	 4264.0	...
4661691	  802.6	  568.9	 4265.0	...
4661692	  802.6	  568.8	 4266.0	...
4661693	  802.7	  568.7	 4266.0	...
4661694	  802.8	  568.5	 4266.0	...
4661695	  802.8	  568.3	 4266.0	...
4661696	  802.8	  567.8	 4267.0	...
4661697	  802.8	  567.5	 4268.0	...
4661698	  802.7	  567.2	 4268.0	...
4661699	  802.6	  567.1	 4267.0	...
4661700	  802.5	  567.0	 4267.0	...
4661701	  802.6	  567.1	 4266.0	...
4661702	  802.6	  566.8	 4265.0	...
4661703	  802.6	  566.4	 4263.0	...
4661704	  802.5	  566.3	 4261.0	...
4661705	  802.5	  566.5	 4261.0	...
4661706	  802.5	  566.6	 4261.0	...
4661707	  802.6	  566.6	 4261.0	...
4661708	  802.7	  566.9	 4260.0	...
4661709	  802.8	  567.1	 4260.0	...
4661710	  803.0	  567.5	 4260.0	...
4661711	  803.1	  567.9	 4261.0	...
4661712	  803.3	  568.3	 4261.0	...
4661713	  803.4	  568.4	 4261.0	...
4661714	  803.7	  568.3	 4261.0	...
4661715	  803.8	  568.2	 4260.0	...
4661716	  803.9	  568.3	 4261.0	...
4661717	  803.9	  568.5	 4261.0	...
4661718	  803.9	  568.7	 4260.0	...
4661719	  803.9	  568.9	 4260.0	...
4661720	  804.0	  569.2	 4261.0	...
4661721	  804.0	  569.6	 4261.0	...
4661722	  804.1	  569.9	 4261.0	...
4661723	  804.1	  570.1	 4261.0	...
4661724	  803.8	  570.0	 4260.0	...
4661725	  803.6	  569.9	 4259.0	...
4661726	  803.4	  569.7	 4260.0	...
4661727	  803.4	  569.6	 4261.0	...
4661728	  803.4	  569.5	 4264.0	...
4661729	  803.3	  569.5	 4267.0	...
4661730	  803.2	  569.6	 4268.0	...
4661731	  803.3	  569.7	 4266.0	...
4661732	  803.5	  569.6	 4265.0	...
4661733	  803.7	  569.5	 4265.0	...
4661734	  803.7	  569.5	 4265.0	...
4661735	  803.6	  569.6	 4265.0	...
4661736	  803.5	  569.8	 4265.0	...
4661737	  803.4	  569.9	 4264.0	...
4661738	  803.3	  569.9	 4263.0	...
4661739	  803.4	  569.9	 4263.0	...
4661740	  803.5	  569.9	 4263.0	...
4661741	  803.6	  570.0	 4264.0	...
4661742	  803.5	  570.0	 4264.0	...
4661743	  803.4	  569.8	 4262.0	...
4661744	  803.3	  569.7	 4259.0	...
4661745	  803.2	  569.7	 4258.0	...
4661746	  803.2	  570.0	 4260.0	...
4661747	  803.2	  570.2	 4261.0	...
4661748	  803.1	  570.3	 4262.0	...
4661749	  803.1	  570.4	 4261.0	...
4661750	  803.0	  570.6	 4260.0	...
4661751	  803.0	  570.8	 4260.0	...
4661752	  803.0	  570.8	 4261.0	...
4661753	  803.1	  570.7	 4263.0	...
4661754	  803.1	  570.7	 4265.0	...
4661755	  803.1	  570.7	 4265.0	...
4661756	  803.4	  570.8	 4264.0	...
4661757	  803.6	  570.9	 4264.0	...
4661758	  803.8	  570.9	 4264.0	...
4661759	  803.8	  570.9	 4265.0	...
4661760	  803.9	  570.8	 4266.0	...
4661761	  803.9	  570.7	 4266.0	...
4661762	  803.7	  570.6	 4262.0	...
4661763	  803.5	  570.6	 4259.0	...
4661764	  803.2	  570.5	 4255.0	...
4661765	  803.2	  570.6	 4255.0	...
4661766	  803.2	  570.8	 4253.0	...
4661767	  803.3	  570.9	 4252.0	...
4661768	  803.5	  570.9	 4250.0	...
4661769	  803.8	  570.7	 4253.0	...
4661770	  804.0	  570.5	 4256.0	...
4661771	  804.1	  570.4	 4258.0	...
4661772	  804.0	  570.5	 4257.0	...
4661773	  804.0	  570.6	 4257.0	...
4661774	  804.1	  570.8	 4257.0	...
4661775	  804.2	  570.8	 4258.0	...
4661776	  804.1	  570.6	 4258.0	...
4661777	  804.1	  570.4	 4257.0	...
4661778	  804.1	  570.1	 4255.0	...
4661779	  804.1	  569.9	 4253.0	...
4661780	  804.4	  569.7	 4253.0	...
4661781	  804.6	  569.5	 4253.0	...
4661782	  804.8	  569.5	 4251.0	...
4661783	  804.7	  569.4	 4249.0	...
4661784	  804.7	  569.4	 4248.0	...
4661785	  804.7	  569.5	 4249.0	...
4661786	  804.7	  569.6	 4250.0	...
4661787	  804.8	  570.0	 4250.0	...
4661788	  804.9	  570.1	 4249.0	...
4661789	  804.8	  570.3	 4249.0	...
4661790	  804.5	  570.1	 4250.0	...
4661791	  804.4	  569.9	 4250.0	...
4661792	  804.3	  569.7	 4250.0	...
4661793	  804.6	  569.6	 4248.0	...
4661794	  804.9	  569.6	 4247.0	...
4661795	  805.1	  569.4	 4247.0	...
4661796	  804.9	  569.3	 4246.0	...
4661797	  804.8	  569.1	 4245.0	...
4661798	  804.7	  569.0	 4246.0	...
4661799	  804.7	  569.1	 4246.0	...
4661800	  804.7	  569.3	 4247.0	...
4661801	  804.6	  569.6	 4248.0	...
4661802	  804.5	  569.7	 4248.0	...
4661803	  804.5	  569.7	 4248.0	...
4661804	  804.9	  569.7	 4248.0	...
4661805	  805.3	  569.7	 4248.0	...
4661806	  805.7	  569.2	 4248.0	...
4661807	  805.6	  568.7	 4249.0	...
4661808	  805.5	  568.4	 4248.0	...
4661809	  805.4	  568.4	 4248.0	...
4661810	  805.4	  568.1	 4248.0	...
4661811	  805.3	  567.9	 4246.0	...
4661812	  805.1	  567.6	 4243.0	...
4661813	  805.0	  567.6	 4240.0	...
4661814	  805.0	  567.6	 4240.0	...
4661815	  804.9	  567.6	 4240.0	...
4661816	  804.8	  567.5	 4240.0	...
4661817	  804.8	  567.5	 4239.0	...
4661818	  804.9	  567.6	 4239.0	...
4661819	  805.1	  567.7	 4240.0	...
4661820	  805.3	  567.7	 4240.0	...
4661821	  805.3	  567.6	 4240.0	...
4661822	  805.3	  567.7	 4241.0	...
4661823	  805.3	  567.9	 4242.0	...
4661824	  805.7	  568.0	 4243.0	...
4661825	  806.1	  568.4	 4243.0	...
4661826	  806.5	  568.6	 4243.0	...
4661827	  806.3	  568.9	 4243.0	...
4661828	  805.9	  569.0	 4243.0	...
4661829	  805.6	  569.0	 4242.0	...
4661830	  805.6	  568.9	 4240.0	...
4661831	  805.7	  568.8	 4238.0	...
4661832	  805.6	  568.7	 4235.0	...
4661833	  805.5	  568.7	 4233.0	...
4661834	  805.5	  568.8	 4231.0	...
4661835	  805.6	  569.0	 4230.0	...
4661836	  805.7	  569.2	 4233.0	...
4661837	  805.7	  569.4	 4235.0	...
4661838	  805.7	  569.7	 4237.0	...
4661839	  805.7	  570.0	 4237.0	...
4661840	  805.8	  570.3	 4236.0	...
4661841	  805.8	  570.3	 4236.0	...
4661842	  805.8	  570.5	 4236.0	...
4661843	  805.9	  570.7	 4236.0	...
4661844	  806.0	  570.9	 4236.0	...
4661845	  806.1	  570.9	 4236.0	...
4661846	  806.1	  570.9	 4236.0	...
4661847	  806.0	  570.8	 4237.0	...
4661848	  805.9	  570.7	 4240.0	...
4661849	  805.9	  571.0	 4242.0	...
4661850	  806.0	  571.2	 4243.0	...
4661851	  806.2	  571.3	 4242.0	...
4661852	  806.2	  571.1	 4242.0	...
4661853	  806.2	  571.2	 4242.0	...
4661854	  806.2	  571.3	 4241.0	...
4661855	  806.3	  571.5	 4241.0	...
4661856	  806.3	  571.5	 4240.0	...
4661857	  806.2	  571.6	 4241.0	...
4661858	  806.1	  571.7	 4242.0	...
4661859	  805.9	  571.6	 4243.0	...
4661860	  805.8	  571.4	 4242.0	...
4661861	  805.6	  571.2	 4241.0	...
4661862	  805.5	  571.3	 4240.0	...
4661863	  805.4	  571.3	 4242.0	...
4661864	  805.4	  571.4	 4244.0	...
4661865	  805.5	  571.4	 4245.0	...
4661866	  805.6	  571.4	 4243.0	...
4661867	  805.7	  571.3	 4242.0	...
4661868	  805.6	  571.3	 4242.0	...
4661869	  805.7	  571.6	 4243.0	...
4661870	  805.8	  571.9	 4244.0	...
4661871	  806.0	  572.1	 4245.0	...
4661872	  806.0	  572.1	 4246.0	...
4661873	  806.0	  572.1	 4246.0	...
4661874	  806.0	  572.1	 4246.0	...
4661875	  805.9	  572.0	 4246.0	...
4661876	  805.8	  571.9	 4247.0	...
4661877	  805.8	  571.8	 4245.0	...
4661878	  805.8	  571.5	 4244.0	...
4661879	  805.9	  571.3	 4242.0	...
4661880	  805.9	  571.0	 4243.0	...
4661881	  805.9	  570.9	 4243.0	...
4661882	  806.0	  570.9	 4243.0	...
4661883	  806.0	  571.1	 4242.0	...
4661884	  806.1	  571.5	 4241.0	...
4661885	  806.2	  571.4	 4241.0	...
4661886	  806.2	  571.0	 4239.0	...
4661887	  806.1	  570.7	 4238.0	...
4661888	  806.1	  570.9	 4237.0	...
4661889	  806.0	  571.1	 4237.0	...
4661890	  806.0	  571.2	 4237.0	...
4661891	  806.0	  571.3	 4236.0	...
4661892	  806.0	  571.4	 4236.0	...
4661893	  806.0	  571.4	 4235.0	...
4661894	  806.1	  571.4	 4236.0	...
4661895	  806.3	  571.1	 4237.0	...
4661896	  806.3	  570.9	 4238.0	...
4661897	  806.0	  570.5	 4239.0	...
4661898	  805.8	  570.4	 4239.0	...
4661899	  805.8	  570.3	 4238.0	...
4661900	  805.7	  570.4	 4237.0	...
4661901	  805.6	  570.4	 4235.0	...
4661902	  806.0	  570.5	 4234.0	...
4661903	  806.4	  570.4	 4234.0	...
4661904	  806.8	  570.4	 4234.0	...
4661905	  806.8	  570.4	 4234.0	...
4661906	  806.9	  570.4	 4234.0	...
4661907	  806.9	  570.4	 4232.0	...
4661908	  806.7	  570.3	 4232.0	...
4661909	  806.4	  570.3	 4232.0	...
4661910	  806.2	  570.2	 4233.0	...
4661911	  806.1	  570.3	 4232.0	...
4661912	  806.0	  570.0	 4231.0	...
4661913	  805.8	  569.7	 4230.0	...
4661914	  805.8	  569.4	 4230.0	...
4661915	  805.9	  569.8	 4231.0	...
4661916	  806.1	  570.1	 4232.0	...
4661917	  806.4	  570.4	 4232.0	...
4661918	  806.6	  570.5	 4233.0	...
4661919	  806.7	  570.6	 4233.0	...
4661920	  807.0	  570.6	 4233.0	...
4661921	  807.3	  570.5	 4233.0	...
4661922	  807.7	  570.7	 4234.0	...
4661923	  807.7	  571.1	 4236.0	...
4661924	  807.8	  571.4	 4237.0	...
4661925	  807.5	  571.4	 4238.0	...
4661926	  807.1	  571.2	 4238.0	...
4661927	  806.9	  571.0	 4238.0	...
4661928	  806.9	  570.9	 4239.0	...
4661929	  807.0	  570.9	 4240.0	...
4661930	  807.0	  570.9	 4241.0	...
4661931	  807.0	  570.9	 4241.0	...
4661932	  807.0	  571.0	 4242.0	...
4661933	  807.1	  571.1	 4243.0	...
4661934	  807.2	  571.1	 4244.0	...
4661935	  807.3	  571.1	 4243.0	...
4661936	  807.5	  571.0	 4242.0	...
4661937	  807.8	  571.0	 4242.0	...
4661938	  807.9	  571.0	 4242.0	...
4661939	  807.9	  571.3	 4243.0	...
4661940	  807.8	  571.6	 4243.0	...
4661941	  808.0	  571.7	 4244.0	...
4661942	  808.2	  571.6	 4244.0	...
4661943	  808.3	  571.5	 4244.0	...
4661944	  808.2	  571.2	 4244.0	...
4661945	  808.1	  571.0	 4244.0	...
4661946	  808.1	  571.0	 4244.0	...
4661947	  808.1	  571.2	 4244.0	...
4661948	  808.2	  571.3	 4244.0	...
4661949	  808.1	  571.4	 4244.0	...
4661950	  807.9	  571.4	 4244.0	...
4661951	  807.8	  571.4	 4244.0	...
4661952	  807.9	  571.3	 4245.0	...
4661953	  808.1	  571.3	 4245.0	...
4661954	  807.9	  571.3	 4246.0	...
4661955	  807.5	  571.5	 4246.0	...
4661956	  807.2	  571.6	 4246.0	...
4661957	  807.4	  571.3	 4246.0	...
4661958	  807.6	  571.0	 4246.0	...
4661959	  807.8	  570.7	 4247.0	...
4661960	  807.7	  571.0	 4247.0	...
4661961	  807.7	  571.3	 4247.0	...
4661962	  807.7	  571.4	 4248.0	...
4661963	  807.5	  571.4	 4250.0	...
4661964	  807.4	  571.2	 4252.0	...
4661965	  807.5	  571.2	 4254.0	...
4661966	  807.8	  571.2	 4255.0	...
4661967	  808.1	  571.3	 4255.0	...
4661968	  808.3	  571.4	 4254.0	...
4661969	  808.3	  571.4	 4254.0	...
4661970	  808.4	  571.5	 4254.0	...
4661971	  808.4	  571.5	 4254.0	...
4661972	  808.5	  571.5	 4254.0	...
4661973	  808.6	  571.6	 4254.0	...
4661974	  808.5	  571.7	 4255.0	...
4661975	  808.4	  571.7	 4255.0	...
4661976	  808.5	  571.4	 4256.0	...
4661977	  808.5	  571.2	 4257.0	...
4661978	  808.6	  570.6	 4258.0	...
4661979	  808.5	  570.1	 4259.0	...
4661980	  808.7	  569.3	 4259.0	...
4661981	  808.8	  568.9	 4258.0	...
4661982	  808.8	  568.4	 4257.0	...
4661983	  808.6	  568.1	 4257.0	...
4661984	  808.3	  568.0	 4257.0	...
4661985	  808.3	  568.0	 4257.0	...
4661986	  807.9	  568.0	 4257.0	...
4661987	  807.5	  567.8	 4257.0	...
4661988	  807.0	  567.6	 4257.0	...
4661989	  806.9	  567.2	 4259.0	...
4661990	  806.9	  567.2	 4260.0	...
4661991	  807.1	  567.7	 4261.0	...
4661992	  807.4	  568.3	 4261.0	...
4661993	  807.7	  568.8	 4261.0	...
4661994	  808.1	  568.7	 4261.0	...
4661995	  808.4	  568.9	 4261.0	...
4661996	  808.6	  569.1	 4261.0	...
4661997	  808.6	  569.2	 4261.0	...
4661998	  808.1	  569.1	 4264.0	...
4661999	  807.7	  568.8	 4267.0	...
4662000	  806.6	  568.7	 4270.0	...
4662001	  805.8	  568.1	 4269.0	...
4662002	  804.4	  567.4	 4269.0	...
4662003	  803.5	  566.6	 4269.0	...
4662004	  802.3	  566.4	 4269.0	...
4662005	  801.8	  566.3	 4268.0	...
4662006	  801.6	  566.1	 4267.0	...
4662007	  801.8	  565.8	 4268.0	...
4662008	  802.2	  565.4	 4268.0	...
4662009	  802.7	  565.9	 4268.0	...
4662010	  802.9	  566.4	 4268.0	...
4662011	  803.6	  566.9	 4267.0	...
4662012	  804.2	  567.2	 4267.0	...
4662013	  805.2	  567.4	 4267.0	...
4662014	  805.7	  567.8	 4267.0	...
4662015	  806.4	  568.1	 4268.0	...
4662016	  806.6	  568.4	 4269.0	...
4662017	  806.8	  568.6	 4270.0	...
4662018	  806.8	  568.6	 4271.0	...
4662019	  806.7	  568.6	 4270.0	...
4662020	  806.7	  568.6	 4270.0	...
4662021	  806.7	  568.7	 4271.0	...
4662022	  806.6	  568.7	 4273.0	...
4662023	  806.4	  568.7	 4274.0	...
4662024	  806.3	  568.8	 4273.0	...
4662025	  806.3	  568.7	 4273.0	...
4662026	  806.3	  568.6	 4274.0	...
4662027	  806.3	  568.5	 4277.0	...
4662028	  806.3	  568.5	 4279.0	...
4662029	  806.3	  568.5	 4279.0	...
4662030	  806.2	  568.4	 4278.0	...
4662031	  806.2	  568.4	 4276.0	...
4662032	  806.1	  568.3	 4277.0	...
4662033	  806.2	  568.4	 4278.0	...
4662034	  806.2	  568.5	 4279.0	...
4662035	  806.2	  568.6	 4280.0	...
4662036	  806.1	  568.5	 4280.0	...
4662037	  806.2	  568.4	 4281.0	...
4662038	  806.3	  568.5	 4282.0	...
4662039	  806.1	  568.7	 4284.0	...
4662040	  805.8	  568.8	 4284.0	...
4662041	  805.7	  568.6	 4284.0	...
4662042	  805.9	  568.5	 4284.0	...
4662043	  806.0	  568.4	 4283.0	...
4662044	  806.1	  568.4	 4283.0	...
4662045	  806.1	  568.2	 4283.0	...
4662046	  806.2	  568.0	 4283.0	...
4662047	  806.3	  567.9	 4283.0	...
4662048	  806.3	  568.0	 4283.0	...
4662049	  806.5	  568.0	 4285.0	...
4662050	  806.6	  568.0	 4287.0	...
4662051	  806.7	  568.0	 4290.0	...
4662052	  806.7	  567.9	 4291.0	...
4662053	  806.7	  567.9	 4292.0	...
4662054	  806.6	  567.9	 4294.0	...
4662055	  806.5	  567.8	 4293.0	...
4662056	  806.1	  567.8	 4293.0	...
4662057	  805.8	  567.8	 4293.0	...
4662058	  805.4	  567.8	 4295.0	...
4662059	  805.4	  567.7	 4297.0	...
4662060	  805.4	  567.6	 4299.0	...
4662061	  805.8	  567.6	 4300.0	...
4662062	  806.1	  567.8	 4297.0	...
4662063	  806.5	  567.9	 4295.0	...
4662064	  806.5	  567.7	 4294.0	...
4662065	  806.5	  567.4	 4296.0	...
4662066	  806.6	  567.2	 4298.0	...
4662067	  806.6	  567.1	 4298.0	...
4662068	  806.5	  567.0	 4297.0	...
4662069	  806.2	  567.0	 4297.0	...
4662070	  805.9	  567.1	 4297.0	...
4662071	  805.9	  567.1	 4298.0	...
4662072	  806.0	  567.0	 4299.0	...
4662073	  806.1	  567.0	 4299.0	...
4662074	  806.2	  566.9	 4301.0	...
4662075	  806.3	  567.1	 4303.0	...
4662076	  806.4	  567.4	 4305.0	...
4662077	  806.6	  567.8	 4304.0	...
4662078	  806.7	  568.1	 4304.0	...
4662079	  806.8	  568.4	 4304.0	...
4662080	  806.8	  568.5	 4306.0	...
4662081	  806.6	  568.5	 4308.0	...
4662082	  806.5	  568.4	 4310.0	...
4662083	  806.5	  568.3	 4311.0	...
4662084	  806.5	  568.1	 4311.0	...
4662085	  806.6	  568.0	 4312.0	...
4662086	  806.7	  568.0	 4313.0	...
4662087	  806.7	  567.6	 4313.0	...
4662088	  806.6	  567.2	 4313.0	...
4662089	  806.6	  566.7	 4313.0	...
4662090	  806.6	  566.7	 4313.0	...
4662091	  806.6	  566.6	 4313.0	...
4662092	  806.8	  566.8	 4313.0	...
4662093	  806.9	  567.1	 4312.0	...
4662094	  807.1	  568.0	 4312.0	...
4662095	  807.1	  568.6	 4311.0	...
4662096	  807.0	  569.0	 4311.0	...
4662097	  807.0	  568.8	 4311.0	...
4662098	  807.1	  568.5	 4312.0	...
4662099	  807.2	  568.1	 4312.0	...
4662100	  807.2	  567.7	 4315.0	...
4662101	  807.0	  567.5	 4316.0	...
4662102	  806.8	  567.5	 4317.0	...
4662103	  806.5	  567.6	 4317.0	...
4662104	  806.4	  567.6	 4317.0	...
4662105	  806.4	  567.6	 4317.0	...
4662106	  806.4	  567.6	 4317.0	...
4662107	  806.3	  567.6	 4317.0	...
4662108	  806.5	  567.6	 4317.0	...
4662109	  806.7	  567.8	 4317.0	...
4662110	  807.0	  567.9	 4319.0	...
4662111	  806.9	  567.9	 4323.0	...
4662112	  806.8	  568.0	 4328.0	...
4662113	  806.7	  568.1	 4330.0	...
4662114	  806.5	  568.2	 4331.0	...
4662115	  806.3	  568.2	 4331.0	...
4662116	  806.2	  568.2	 4331.0	...
4662117	  806.4	  568.1	 4331.0	...
4662118	  806.6	  568.0	 4333.0	...
4662119	  806.6	  568.0	 4334.0	...
4662120	  806.5	  567.8	 4337.0	...
4662121	  806.4	  567.6	 4338.0	...
4662122	  806.3	  567.4	 4339.0	...
4662123	  806.4	  567.3	 4339.0	...
4662124	  806.4	  567.2	 4339.0	...
4662125	  806.4	  567.0	 4339.0	...
4662126	  806.3	  566.8	 4339.0	...
4662127	  806.4	  566.8	 4339.0	...
4662128	  806.9	  566.7	 4338.0	...
4662129	  807.3	  566.6	 4338.0	...
4662130	  807.7	  566.6	 4338.0	...
4662131	  807.4	  566.9	 4338.0	...
4662132	  807.1	  567.2	 4339.0	...
4662133	  806.8	  567.0	 4342.0	...
4662134	  806.5	  566.5	 4344.0	...
4662135	  806.3	  566.0	 4346.0	...
4662136	  806.1	  565.9	 4346.0	...
4662137	  806.1	  565.9	 4346.0	...
4662138	  806.1	  565.9	 4346.0	...
4662139	  806.1	  565.9	 4346.0	...
4662140	  806.0	  566.0	 4346.0	...
4662141	  806.0	  566.1	 4348.0	...
4662142	  806.0	  566.2	 4350.0	...
4662143	  806.0	  566.3	 4352.0	...
4662144	  806.1	  566.4	 4352.0	...
4662145	  805.9	  566.4	 4352.0	...
4662146	  805.8	  566.4	 4354.0	...
4662147	  805.7	  566.8	 4355.0	...
4662148	  805.7	  567.2	 4356.0	...
4662149	  805.6	  567.6	 4355.0	...
4662150	  805.4	  567.7	 4353.0	...
4662151	  805.3	  567.7	 4352.0	...
4662152	  805.4	  567.5	 4352.0	...
4662153	  805.5	  567.2	 4354.0	...
4662154	  805.5	  567.1	 4356.0	...
4662155	  805.5	  567.2	 4357.0	...
4662156	  805.4	  567.3	 4357.0	...
4662157	  805.5	  567.4	 4357.0	...
4662158	  805.4	  567.4	 4357.0	...
4662159	  805.4	  567.2	 4356.0	...
4662160	  805.5	  567.1	 4356.0	...
4662161	  805.6	  566.8	 4356.0	...
4662162	  805.8	  566.7	 4355.0	...
4662163	  806.0	  566.8	 4355.0	...
4662164	  806.1	  567.0	 4355.0	...
4662165	  806.2	  567.2	 4355.0	...
4662166	  806.2	  567.3	 4355.0	...
4662167	  806.1	  567.3	 4358.0	...
4662168	  806.0	  567.0	 4362.0	...
4662169	  805.9	  566.8	 4365.0	...
4662170	  805.8	  566.5	 4366.0	...
4662171	  805.7	  566.4	 4366.0	...
4662172	  805.8	  566.5	 4366.0	...
4662173	  806.0	  566.6	 4365.0	...
4662174	  806.1	  566.6	 4365.0	...
4662175	  806.1	  566.5	 4365.0	...
4662176	  806.1	  566.4	 4364.0	...
4662177	  806.1	  566.4	 4368.0	...
4662178	  806.1	  566.4	 4372.0	...
4662179	  806.0	  566.3	 4376.0	...
4662180	  806.0	  566.2	 4376.0	...
4662181	  805.8	  566.1	 4374.0	...
4662182	  805.7	  566.3	 4372.0	...
4662183	  805.6	  566.5	 4370.0	...
4662184	  805.4	  566.7	 4371.0	...
4662185	  805.4	  567.0	 4371.0	...
4662186	  805.4	  567.2	 4372.0	...
4662187	  805.5	  567.2	 4372.0	...
4662188	  805.6	  567.1	 4372.0	...
4662189	  805.6	  566.9	 4373.0	...
4662190	  805.6	  566.9	 4375.0	...
4662191	  805.6	  566.9	 4377.0	...
4662192	  805.6	  566.9	 4376.0	...
4662193	  805.6	  566.9	 4375.0	...
4662194	  805.5	  566.9	 4377.0	...
4662195	  805.3	  567.0	 4379.0	...
4662196	  805.2	  567.1	 4382.0	...
4662197	  805.2	  567.1	 4383.0	...
4662198	  805.2	  567.1	 4383.0	...
4662199	  805.3	  567.2	 4382.0	...
4662200	  805.1	  567.4	 4381.0	...
4662201	  804.9	  567.5	 4381.0	...
4662202	  804.7	  567.4	 4382.0	...
4662203	  805.0	  567.3	 4382.0	...
4662204	  805.3	  567.4	 4382.0	...
4662205	  805.4	  567.5	 4382.0	...
4662206	  805.2	  567.5	 4382.0	...
4662207	  805.0	  567.5	 4382.0	...
4662208	  805.0	  567.8	 4383.0	...
4662209	  805.0	  568.1	 4384.0	...
4662210	  805.0	  568.6	 4384.0	...
4662211	  805.1	  568.7	 4386.0	...
4662212	  804.9	  568.9	 4389.0	...
4662213	  804.7	  568.9	 4392.0	...
4662214	  804.5	  569.2	 4396.0	...
4662215	  804.6	  569.5	 4399.0	...
4662216	  804.7	  569.8	 4398.0	...
4662217	  804.5	  570.4	 4395.0	...
4662218	  804.2	  570.9	 4394.0	...
4662219	  804.0	  571.3	 4398.0	...
4662220	  804.0	  571.4	 4402.0	...
4662221	  804.0	  571.5	 4404.0	...
4662222	  804.2	  571.7	 4404.0	...
4662223	  804.4	  571.8	 4406.0	...
4662224	  804.5	  572.0	 4408.0	...
4662225	  804.6	  571.9	 4411.0	...
4662226	  804.6	  571.8	 4412.0	...
4662227	  804.6	  571.9	 4413.0	...
4662228	  804.5	  572.1	 4411.0	...
4662229	  804.3	  572.3	 4409.0	...
4662230	  804.2	  572.4	 4408.0	...
4662231	  804.0	  572.4	 4407.0	...
4662232	  803.8	  572.4	 4407.0	...
4662233	  803.4	  572.0	 4408.0	...
4662234	  803.4	  571.7	 4409.0	...
4662235	  803.7	  571.4	 4411.0	...
4662236	  804.1	  571.4	 4411.0	...
4662237	  804.2	  571.3	 4411.0	...
4662238	  804.1	  571.3	 4412.0	...
4662239	  804.2	  571.7	 4412.0	...
4662240	  804.4	  572.0	 4413.0	...
4662241	  804.4	  572.1	 4415.0	...
4662242	  804.3	  571.7	 4415.0	...
4662243	  804.0	  570.5	 4415.0	...
4662244	  804.0	  569.6	 4415.0	...
4662245	  804.2	  568.0	 4416.0	...
EFIX R   4661301	4662245	945	  804.2	  571.2	   4235
SSACC R  4662246
4662246	  804.8	  566.6	 4414.0	...
4662247	  805.3	  564.5	 4412.0	...
4662248	  806.5	  562.8	 4410.0	...
4662249	  807.8	  561.5	 4409.0	...
4662250	  809.8	  560.3	 4408.0	...
4662251	  812.0	  559.3	 4408.0	...
4662252	  814.0	  558.1	 4410.0	...
4662253	  815.8	  557.3	 4411.0	...
ESACC R  4662246	4662253	8	  804.8	  566.6	  815.8	  557.3	   0.31	     40
SFIX R   4662254
4662254	  816.9	  557.1	 4412.0	...
4662255	  818.3	  557.3	 4412.0	...
4662256	  819.2	  557.5	 4412.0	...
4662257	  819.9	  557.3	 4412.0	...
4662258	  820.2	  557.2	 4413.0	...
4662259	  820.5	  557.1	 4415.0	...
4662260	  820.1	  557.8	 4417.0	...
4662261	  819.5	  558.4	 4417.0	...
4662262	  818.5	  559.2	 4416.0	...
4662263	  817.1	  559.3	 4415.0	...
4662264	  816.0	  559.5	 4415.0	...
4662265	  814.5	  559.7	 4417.0	...
4662266	  813.7	  559.9	 4421.0	...
4662267	  812.7	  560.1	 4426.0	...
4662268	  812.4	  560.3	 4428.0	...
4662269	  812.0	  560.8	 4428.0	...
4662270	  811.8	  561.2	 4428.0	...
4662271	  811.1	  561.7	 4427.0	...
4662272	  810.6	  561.7	 4426.0	...
4662273	  810.1	  561.7	 4425.0	...
4662274	  810.0	  561.8	 4424.0	...
4662275	  809.8	  562.1	 4423.0	...
4662276	  809.6	  562.3	 4421.0	...
4662277	  809.4	  562.3	 4421.0	...
4662278	  809.5	  562.4	 4421.0	...
4662279	  809.6	  562.5	 4421.0	...
4662280	  809.7	  562.5	 4421.0	...
4662281	  810.0	  562.6	 4421.0	...
4662282	  810.4	  562.6	 4423.0	...
4662283	  810.6	  562.6	 4425.0	...
4662284	  810.7	  562.8	 4426.0	...
4662285	  810.6	  562.9	 4426.0	...
4662286	  810.5	  562.9	 4427.0	...
4662287	  810.4	  563.0	 4427.0	...
4662288	  810.4	  563.1	 4428.0	...
4662289	  810.4	  563.1	 4428.0	...
4662290	  810.5	  563.1	 4428.0	...
4662291	  810.5	  563.0	 4429.0	...
4662292	  810.5	  563.0	 4432.0	...
4662293	  810.4	  563.5	 4434.0	...
4662294	  810.4	  564.1	 4436.0	...
4662295	  810.3	  564.7	 4437.0	...
4662296	  810.3	  564.7	 4438.0	...
4662297	  810.3	  564.8	 4438.0	...
4662298	  810.2	  564.9	 4438.0	...
4662299	  810.1	  565.0	 4441.0	...
4662300	  810.0	  565.1	 4444.0	...
4662301	  809.9	  565.2	 4446.0	...
4662302	  809.9	  565.3	 4446.0	...
4662303	  809.7	  565.3	 4445.0	...
4662304	  809.6	  565.6	 4443.0	...
4662305	  809.7	  566.0	 4441.0	...
4662306	  809.5	  566.4	 4440.0	...
4662307	  809.3	  566.6	 4440.0	...
4662308	  809.2	  566.5	 4440.0	...
4662309	  809.2	  566.4	 4441.0	...
4662310	  809.2	  566.5	 4442.0	...
MSG	4662311 0000 _ Experiment Start
4662311	  809.2	  566.7	 4443.0	...
4662312	  809.0	  566.8	 4443.0	...
4662313	  808.8	  566.7	 4442.0	...
4662314	  808.6	  566.5	 4444.0	...
4662315	  808.5	  566.2	 4446.0	...
4662316	  808.4	  566.0	 4448.0	...
4662317	  808.6	  566.0	 4448.0	...
4662318	  808.8	  566.0	 4448.0	...
4662319	  809.0	  566.0	 4448.0	...
4662320	  809.2	  566.0	 4447.0	...
4662321	  809.4	  566.1	 4446.0	...
4662322	  809.6	  566.1	 4447.0	...
4662323	  809.8	  566.3	 4448.0	...
4662324	  810.0	  566.3	 4450.0	...
4662325	  809.9	  566.3	 4451.0	...
4662326	  809.7	  566.2	 4451.0	...
4662327	  809.8	  565.9	 4451.0	...
4662328	  810.0	  565.6	 4452.0	...
4662329	  810.1	  565.4	 4455.0	...
4662330	  810.1	  565.3	 4457.0	...
4662331	  809.9	  565.3	 4459.0	...
4662332	  809.7	  565.4	 4458.0	...
4662333	  809.5	  565.3	 4456.0	...
4662334	  809.4	  565.0	 4453.0	...
4662335	  809.4	  564.6	 4450.0	...
4662336	  809.4	  564.3	 4449.0	...
4662337	  809.3	  564.4	 4449.0	...
4662338	  809.1	  564.4	 4449.0	...
4662339	  809.1	  564.6	 4451.0	...
4662340	  809.1	  564.7	 4452.0	...
4662341	  809.1	  564.8	 4453.0	...
4662342	  809.2	  564.8	 4452.0	...
4662343	  809.1	  564.8	 4453.0	...
4662344	  809.0	  564.9	 4453.0	...
4662345	  808.9	  565.0	 4454.0	...
4662346	  808.9	  564.7	 4454.0	...
4662347	  808.9	  564.3	 4454.0	...
4662348	  808.9	  564.1	 4455.0	...
4662349	  808.9	  564.3	 4455.0	...
4662350	  809.4	  564.5	 4456.0	...
4662351	  809.8	  564.5	 4454.0	...
4662352	  809.9	  564.6	 4453.0	...
4662353	  809.6	  564.6	 4451.0	...
4662354	  809.4	  564.6	 4452.0	...
4662355	  809.5	  564.5	 4454.0	...
4662356	  809.5	  564.5	 4455.0	...
4662357	  809.4	  564.6	 4454.0	...
4662358	  809.4	  564.7	 4453.0	...
4662359	  809.6	  564.8	 4455.0	...
4662360	  809.7	  564.9	 4458.0	...
4662361	  809.7	  565.0	 4459.0	...
4662362	  809.5	  565.2	 4457.0	...
4662363	  809.3	  565.2	 4455.0	...
4662364	  809.2	  565.1	 4454.0	...
4662365	  809.0	  565.0	 4452.0	...
4662366	  808.9	  565.0	 4452.0	...
4662367	  808.9	  564.9	 4453.0	...
4662368	  808.8	  565.0	 4452.0	...
4662369	  808.8	  565.1	 4451.0	...
4662370	  808.9	  565.2	 4450.0	...
4662371	  809.1	  565.2	 4451.0	...
4662372	  809.2	  565.2	 4452.0	...
4662373	  809.2	  565.2	 4453.0	...
4662374	  809.2	  565.2	 4454.0	...
4662375	  809.0	  565.3	 4454.0	...
4662376	  808.8	  565.4	 4454.0	...
4662377	  808.6	  565.4	 4456.0	...
4662378	  808.8	  565.4	 4458.0	...
4662379	  809.0	  565.4	 4460.0	...
4662380	  809.2	  565.5	 4461.0	...
4662381	  809.3	  565.7	 4461.0	...
4662382	  809.3	  566.0	 4462.0	...
4662383	  809.5	  566.1	 4463.0	...
4662384	  809.7	  566.1	 4464.0	...
4662385	  809.9	  566.2	 4464.0	...
4662386	  809.9	  566.4	 4465.0	...
4662387	  809.9	  566.6	 4467.0	...
4662388	  809.9	  567.0	 4466.0	...
4662389	  809.7	  567.4	 4465.0	...
4662390	  809.5	  568.0	 4466.0	...
4662391	  809.2	  568.1	 4469.0	...
4662392	  809.1	  568.3	 4472.0	...
4662393	  809.0	  568.3	 4471.0	...
4662394	  809.1	  568.7	 4469.0	...
4662395	  809.4	  569.0	 4467.0	...
4662396	  809.6	  569.2	 4466.0	...
4662397	  809.9	  569.1	 4465.0	...
4662398	  810.0	  569.0	 4464.0	...
4662399	  810.1	  568.9	 4464.0	...
4662400	  810.2	  568.7	 4466.0	...
4662401	  809.9	  568.5	 4468.0	...
4662402	  809.6	  568.1	 4469.0	...
4662403	  809.2	  567.8	 4469.0	...
4662404	  809.2	  567.5	 4469.0	...
4662405	  809.2	  567.3	 4469.0	...
4662406	  809.3	  567.2	 4470.0	...
4662407	  809.3	  567.2	 4469.0	...
4662408	  809.4	  567.4	 4468.0	...
4662409	  809.5	  567.4	 4467.0	...
4662410	  809.5	  567.2	 4467.0	...
4662411	  809.6	  566.9	 4468.0	...
4662412	  809.8	  566.8	 4468.0	...
4662413	  809.9	  566.7	 4468.0	...
4662414	  809.9	  566.7	 4467.0	...
4662415	  810.0	  566.8	 4466.0	...
4662416	  810.1	  566.8	 4466.0	...
4662417	  810.2	  566.9	 4466.0	...
4662418	  810.2	  566.9	 4466.0	...
4662419	  810.3	  566.9	 4465.0	...
4662420	  810.4	  566.8	 4464.0	...
4662421	  810.3	  566.8	 4463.0	...
4662422	  810.1	  566.9	 4463.0	...
4662423	  809.9	  567.2	 4462.0	...
4662424	  809.8	  567.4	 4463.0	...
4662425	  809.7	  567.4	 4463.0	...
4662426	  809.7	  567.3	 4463.0	...
4662427	  809.8	  567.4	 4463.0	...
4662428	  809.8	  567.6	 4464.0	...
4662429	  809.7	  567.9	 4465.0	...
4662430	  809.6	  568.3	 4466.0	...
4662431	  809.7	  568.6	 4467.0	...
4662432	  809.7	  568.7	 4468.0	...
4662433	  809.7	  568.6	 4468.0	...
4662434	  809.6	  568.9	 4468.0	...
4662435	  809.6	  569.3	 4469.0	...
4662436	  809.8	  569.8	 4469.0	...
4662437	  809.9	  570.0	 4469.0	...
4662438	  810.0	  570.1	 4469.0	...
4662439	  810.0	  570.1	 4470.0	...
4662440	  809.9	  570.2	 4472.0	...
4662441	  810.0	  570.2	 4473.0	...
4662442	  810.1	  570.3	 4474.0	...
4662443	  810.1	  570.4	 4474.0	...
4662444	  810.1	  570.5	 4474.0	...
4662445	  810.1	  570.6	 4475.0	...
4662446	  810.1	  570.6	 4474.0	...
4662447	  810.0	  570.6	 4474.0	...
4662448	  809.9	  570.5	 4474.0	...
4662449	  809.8	  570.5	 4474.0	...
4662450	  809.7	  570.5	 4473.0	...
4662451	  809.7	  570.5	 4473.0	...
4662452	  809.8	  570.8	 4472.0	...
4662453	  809.9	  571.2	 4471.0	...
4662454	  810.0	  571.5	 4471.0	...
4662455	  810.0	  571.5	 4470.0	...
4662456	  810.1	  571.4	 4470.0	...
4662457	  810.2	  571.5	 4468.0	...
4662458	  810.5	  571.5	 4467.0	...
4662459	  810.7	  571.6	 4469.0	...
4662460	  810.9	  571.6	 4472.0	...
4662461	  810.9	  571.6	 4476.0	...
4662462	  810.8	  571.9	 4475.0	...
4662463	  810.7	  572.1	 4473.0	...
4662464	  810.8	  572.4	 4470.0	...
4662465	  810.9	  572.4	 4469.0	...
4662466	  810.8	  572.4	 4466.0	...
4662467	  810.5	  572.3	 4464.0	...
4662468	  810.5	  572.1	 4462.0	...
4662469	  810.7	  571.9	 4462.0	...
4662470	  810.9	  571.9	 4461.0	...
4662471	  810.8	  571.9	 4460.0	...
4662472	  810.6	  572.1	 4458.0	...
4662473	  810.5	  572.3	 4458.0	...
4662474	  810.4	  572.6	 4458.0	...
4662475	  810.1	  572.8	 4458.0	...
4662476	  809.9	  572.9	 4458.0	...
4662477	  809.7	  573.0	 4460.0	...
4662478	  809.7	  573.1	 4462.0	...
4662479	  809.7	  573.2	 4464.0	...
4662480	  809.7	  573.5	 4465.0	...
4662481	  809.8	  573.6	 4462.0	...
4662482	  810.0	  573.7	 4460.0	...
4662483	  810.1	  573.7	 4458.0	...
4662484	  810.1	  573.7	 4459.0	...
4662485	  810.1	  573.7	 4459.0	...
4662486	  810.1	  573.6	 4459.0	...
4662487	  810.1	  573.2	 4459.0	...
4662488	  810.2	  572.8	 4459.0	...
4662489	  810.2	  572.4	 4459.0	...
4662490	  810.1	  572.5	 4458.0	...
4662491	  810.5	  572.2	 4457.0	...
4662492	  810.9	  572.0	 4456.0	...
4662493	  811.4	  571.8	 4454.0	...
4662494	  811.4	  571.9	 4453.0	...
4662495	  811.5	  571.9	 4449.0	...
4662496	  811.5	  571.6	 4446.0	...
4662497	  811.5	  571.4	 4442.0	...
4662498	  811.5	  571.2	 4441.0	...
4662499	  811.4	  570.9	 4440.0	...
4662500	  811.2	  570.7	 4440.0	...
4662501	  810.9	  570.6	 4440.0	...
4662502	  810.8	  570.7	 4440.0	...
4662503	  810.7	  570.8	 4440.0	...
4662504	  810.8	  570.8	 4440.0	...
4662505	  810.9	  570.8	 4439.0	...
4662506	  811.1	  570.8	 4440.0	...
4662507	  811.2	  570.9	 4436.0	...
4662508	  811.3	  570.9	 4433.0	...
4662509	  811.3	  570.9	 4431.0	...
4662510	  811.3	  571.0	 4433.0	...
4662511	  811.3	  571.2	 4435.0	...
4662512	  811.3	  571.6	 4436.0	...
4662513	  811.2	  572.0	 4436.0	...
4662514	  811.0	  572.2	 4436.0	...
4662515	  810.8	  572.3	 4435.0	...
4662516	  810.7	  572.4	 4434.0	...
4662517	  810.7	  572.5	 4432.0	...
4662518	  811.0	  572.5	 4430.0	...
4662519	  811.2	  572.2	 4429.0	...
4662520	  811.3	  572.0	 4429.0	...
4662521	  811.2	  572.0	 4429.0	...
4662522	  811.2	  572.2	 4429.0	...
4662523	  811.1	  572.1	 4429.0	...
MSG	4662524 0000 _ Number On
4662524	  811.0	  571.8	 4429.0	...
4662525	  811.0	  571.6	 4429.0	...
4662526	  811.1	  571.5	 4427.0	...
4662527	  811.3	  571.6	 4425.0	...
4662528	  811.2	  571.6	 4424.0	...
4662529	  811.2	  571.7	 4423.0	...
4662530	  811.1	  571.9	 4424.0	...
4662531	  811.2	  572.2	 4424.0	...
4662532	  811.2	  572.4	 4425.0	...
4662533	  811.3	  572.5	 4426.0	...
4662534	  811.4	  572.7	 4425.0	...
4662535	  811.5	  572.9	 4423.0	...
4662536	  811.6	  573.5	 4422.0	...
4662537	  811.7	  573.9	 4422.0	...
4662538	  811.8	  574.3	 4422.0	...
4662539	  811.9	  574.0	 4421.0	...
4662540	  811.9	  573.7	 4420.0	...
4662541	  812.2	  573.7	 4419.0	...
4662542	  812.5	  573.8	 4416.0	...
4662543	  812.5	  574.0	 4414.0	...
4662544	  812.3	  574.5	 4415.0	...
4662545	  812.1	  574.9	 4420.0	...
4662546	  812.0	  575.3	 4424.0	...
4662547	  811.9	  575.3	 4424.0	...
4662548	  811.9	  575.5	 4422.0	...
4662549	  811.9	  575.8	 4421.0	...
4662550	  812.0	  576.0	 4420.0	...
4662551	  811.9	  576.0	 4420.0	...
4662552	  811.8	  575.9	 4421.0	...
4662553	  811.7	  575.8	 4423.0	...
4662554	  811.7	  575.6	 4427.0	...
4662555	  811.1	  575.4	 4429.0	...
4662556	  810.4	  575.2	 4429.0	...
4662557	  809.5	  574.4	 4426.0	...
4662558	  808.7	  573.5	 4424.0	...
EFIX R   4662254	4662558	305	  810.5	  568.0	   4448
SSACC R  4662559
4662559	  807.3	  572.1	 4425.0	...
4662560	  805.9	  571.0	 4426.0	...
4662561	  803.9	  570.1	 4425.0	...
4662562	  802.1	  569.2	 4424.0	...
4662563	  800.1	  568.5	 4419.0	...
4662564	  798.6	  567.7	 4415.0	...
ESACC R  4662559	4662564	6	  807.3	  572.1	  798.6	  567.7	   0.21	     38
SFIX R   4662565
4662565	  797.3	  566.7	 4413.0	...
4662566	  795.9	  566.0	 4414.0	...
4662567	  794.7	  565.0	 4416.0	...
4662568	  794.0	  564.7	 4415.0	...
4662569	  793.7	  564.3	 4414.0	...
4662570	  794.0	  564.0	 4413.0	...
4662571	  794.3	  563.5	 4411.0	...
4662572	  795.3	  563.3	 4411.0	...
4662573	  796.4	  563.2	 4411.0	...
4662574	  798.1	  563.0	 4411.0	...
4662575	  799.5	  562.8	 4411.0	...
4662576	  801.0	  562.4	 4410.0	...
4662577	  802.0	  562.2	 4408.0	...
4662578	  802.8	  561.9	 4406.0	...
4662579	  803.2	  561.5	 4405.0	...
4662580	  803.5	  561.1	 4405.0	...
4662581	  803.8	  560.7	 4405.0	...
4662582	  804.2	  560.3	 4404.0	...
4662583	  804.6	  559.9	 4403.0	...
4662584	  804.8	  560.1	 4401.0	...
4662585	  805.1	  560.7	 4399.0	...
4662586	  805.6	  561.1	 4400.0	...
4662587	  806.1	  561.2	 4402.0	...
4662588	  806.4	  561.7	 4402.0	...
4662589	  806.5	  562.2	 4400.0	...
4662590	  806.6	  563.0	 4399.0	...
4662591	  806.6	  563.6	 4399.0	...
4662592	  806.5	  564.3	 4399.0	...
4662593	  806.5	  564.7	 4400.0	...
4662594	  806.2	  565.2	 4400.0	...
4662595	  805.8	  565.3	 4400.0	...
4662596	  805.0	  565.5	 4400.0	...
4662597	  804.5	  565.7	 4401.0	...
4662598	  804.1	  565.7	 4401.0	...
4662599	  804.1	  565.7	 4401.0	...
4662600	  804.0	  565.6	 4400.0	...
4662601	  803.8	  565.5	 4399.0	...
4662602	  803.7	  565.5	 4398.0	...
4662603	  803.7	  565.6	 4399.0	...
4662604	  803.7	  565.7	 4400.0	...
4662605	  803.6	  566.0	 4401.0	...
4662606	  803.8	  566.2	 4401.0	...
4662607	  804.0	  566.7	 4401.0	...
4662608	  804.1	  567.0	 4401.0	...
4662609	  803.9	  567.4	 4400.0	...
4662610	  803.7	  567.4	 4400.0	...
4662611	  803.6	  567.4	 4399.0	...
4662612	  803.4	  567.4	 4399.0	...
4662613	  803.4	  567.6	 4400.0	...
4662614	  803.3	  567.8	 4400.0	...
4662615	  803.2	  568.0	 4399.0	...
4662616	  803.1	  568.0	 4398.0	...
4662617	  803.0	  567.9	 4397.0	...
4662618	  803.0	  567.8	 4395.0	...
4662619	  803.0	  567.7	 4394.0	...
4662620	  803.1	  567.6	 4394.0	...
4662621	  803.1	  567.7	 4393.0	...
4662622	  803.1	  567.9	 4393.0	...
4662623	  803.1	  568.0	 4394.0	...
4662624	  803.1	  568.0	 4397.0	...
4662625	  803.4	  568.3	 4399.0	...
4662626	  803.8	  568.5	 4402.0	...
4662627	  804.1	  568.8	 4401.0	...
4662628	  804.1	  568.8	 4401.0	...
4662629	  804.0	  568.8	 4400.0	...
4662630	  804.0	  568.9	 4399.0	...
4662631	  803.9	  568.8	 4396.0	...
4662632	  803.7	  568.5	 4393.0	...
4662633	  803.5	  568.3	 4391.0	...
4662634	  803.3	  568.2	 4392.0	...
4662635	  803.4	  568.0	 4393.0	...
4662636	  803.5	  567.9	 4394.0	...
4662637	  803.4	  567.9	 4395.0	...
4662638	  803.4	  568.2	 4395.0	...
4662639	  803.3	  568.3	 4395.0	...
4662640	  803.3	  568.4	 4395.0	...
4662641	  803.3	  568.5	 4396.0	...
4662642	  803.2	  568.6	 4395.0	...
4662643	  803.2	  568.6	 4392.0	...
4662644	  803.2	  568.4	 4390.0	...
4662645	  803.2	  568.0	 4389.0	...
4662646	  803.2	  567.6	 4389.0	...
4662647	  803.2	  567.4	 4388.0	...
4662648	  803.1	  567.4	 4389.0	...
4662649	  803.0	  567.4	 4389.0	...
4662650	  803.0	  567.4	 4389.0	...
4662651	  803.0	  567.7	 4390.0	...
4662652	  803.1	  568.0	 4391.0	...
4662653	  803.1	  568.4	 4392.0	...
4662654	  803.0	  568.0	 4393.0	...
4662655	  802.9	  567.5	 4393.0	...
4662656	  802.8	  567.2	 4392.0	...
4662657	  803.0	  567.3	 4390.0	...
4662658	  803.1	  567.4	 4388.0	...
4662659	  803.0	  567.0	 4387.0	...
4662660	  802.8	  566.6	 4387.0	...
4662661	  802.7	  566.2	 4386.0	...
4662662	  802.8	  566.2	 4385.0	...
4662663	  803.0	  566.1	 4384.0	...
4662664	  803.0	  566.1	 4384.0	...
4662665	  803.0	  566.2	 4384.0	...
4662666	  803.0	  566.4	 4386.0	...
4662667	  803.1	  566.5	 4387.0	...
4662668	  803.2	  566.7	 4388.0	...
4662669	  803.4	  566.9	 4387.0	...
4662670	  803.2	  567.2	 4387.0	...
4662671	  803.0	  567.2	 4386.0	...
4662672	  802.7	  567.2	 4386.0	...
4662673	  802.6	  567.2	 4387.0	...
4662674	  802.6	  567.2	 4387.0	...
4662675	  802.6	  567.1	 4388.0	...
4662676	  802.7	  567.0	 4389.0	...
4662677	  802.8	  567.1	 4389.0	...
4662678	  802.8	  567.3	 4389.0	...
4662679	  802.8	  567.4	 4389.0	...
4662680	  802.8	  567.3	 4389.0	...
4662681	  802.8	  567.1	 4389.0	...
4662682	  802.8	  567.1	 4389.0	...
4662683	  802.9	  567.3	 4389.0	...
4662684	  802.9	  567.7	 4389.0	...
4662685	  803.0	  568.1	 4389.0	...
4662686	  803.0	  568.4	 4390.0	...
4662687	  803.0	  568.7	 4388.0	...
4662688	  803.1	  569.0	 4387.0	...
4662689	  803.1	  569.2	 4385.0	...
4662690	  803.1	  569.1	 4385.0	...
4662691	  803.2	  569.0	 4386.0	...
4662692	  803.2	  568.8	 4387.0	...
4662693	  803.2	  568.7	 4389.0	...
4662694	  803.2	  568.8	 4391.0	...
4662695	  803.2	  568.9	 4392.0	...
4662696	  803.2	  568.9	 4393.0	...
4662697	  803.3	  568.8	 4392.0	...
4662698	  803.3	  568.6	 4392.0	...
4662699	  803.3	  568.6	 4391.0	...
4662700	  803.3	  568.6	 4390.0	...
4662701	  803.3	  568.7	 4389.0	...
4662702	  803.3	  568.7	 4388.0	...
4662703	  803.2	  568.8	 4389.0	...
4662704	  803.0	  568.8	 4389.0	...
4662705	  802.6	  568.8	 4387.0	...
4662706	  802.3	  568.6	 4385.0	...
4662707	  802.3	  568.5	 4383.0	...
4662708	  802.6	  568.5	 4382.0	...
4662709	  802.9	  568.7	 4383.0	...
4662710	  803.2	  568.8	 4384.0	...
4662711	  803.2	  568.8	 4386.0	...
4662712	  803.2	  568.8	 4388.0	...
4662713	  803.2	  568.9	 4391.0	...
4662714	  803.2	  568.9	 4390.0	...
4662715	  803.2	  568.9	 4390.0	...
4662716	  803.2	  569.0	 4389.0	...
4662717	  803.0	  569.2	 4390.0	...
4662718	  802.7	  569.2	 4387.0	...
4662719	  802.6	  569.0	 4384.0	...
4662720	  802.6	  568.7	 4382.0	...
4662721	  802.7	  568.5	 4383.0	...
4662722	  802.7	  568.7	 4383.0	...
4662723	  802.7	  569.0	 4383.0	...
4662724	  802.7	  569.4	 4382.0	...
4662725	  802.8	  569.5	 4384.0	...
4662726	  802.9	  569.7	 4386.0	...
4662727	  802.9	  569.8	 4388.0	...
4662728	  802.9	  569.9	 4389.0	...
4662729	  802.9	  570.2	 4386.0	...
4662730	  802.9	  570.3	 4384.0	...
4662731	  802.9	  570.4	 4381.0	...
4662732	  802.9	  570.3	 4382.0	...
4662733	  802.9	  569.9	 4385.0	...
4662734	  802.8	  569.4	 4388.0	...
4662735	  802.6	  569.2	 4390.0	...
4662736	  802.6	  569.6	 4389.0	...
4662737	  802.5	  570.1	 4389.0	...
4662738	  802.5	  570.2	 4389.0	...
4662739	  802.4	  570.2	 4390.0	...
4662740	  802.2	  570.2	 4390.0	...
4662741	  801.9	  570.2	 4391.0	...
4662742	  802.1	  569.9	 4391.0	...
4662743	  802.4	  569.6	 4391.0	...
4662744	  802.5	  569.4	 4391.0	...
4662745	  802.3	  569.5	 4391.0	...
4662746	  802.1	  569.5	 4390.0	...
4662747	  802.2	  569.5	 4390.0	...
4662748	  802.2	  569.5	 4390.0	...
4662749	  802.1	  569.4	 4391.0	...
4662750	  802.0	  569.4	 4392.0	...
4662751	  801.9	  569.6	 4393.0	...
4662752	  801.8	  569.7	 4395.0	...
4662753	  801.9	  569.9	 4396.0	...
4662754	  801.8	  569.9	 4395.0	...
4662755	  801.6	  569.9	 4394.0	...
4662756	  801.5	  569.8	 4394.0	...
4662757	  801.4	  569.7	 4394.0	...
4662758	  801.4	  569.6	 4394.0	...
4662759	  801.4	  569.6	 4394.0	...
4662760	  801.6	  569.5	 4394.0	...
4662761	  801.8	  569.3	 4394.0	...
4662762	  801.9	  569.1	 4394.0	...
4662763	  801.9	  569.1	 4394.0	...
4662764	  801.9	  569.2	 4394.0	...
4662765	  801.9	  569.5	 4394.0	...
4662766	  801.8	  569.8	 4395.0	...
4662767	  801.8	  570.1	 4395.0	...
4662768	  801.8	  570.1	 4394.0	...
4662769	  801.8	  570.2	 4393.0	...
4662770	  801.8	  570.3	 4393.0	...
4662771	  801.8	  570.1	 4392.0	...
4662772	  801.8	  569.7	 4392.0	...
4662773	  801.9	  569.2	 4393.0	...
4662774	  801.9	  569.2	 4393.0	...
4662775	  802.0	  569.2	 4394.0	...
4662776	  802.0	  569.2	 4395.0	...
4662777	  801.9	  569.3	 4397.0	...
4662778	  801.8	  569.5	 4399.0	...
4662779	  801.9	  569.5	 4400.0	...
4662780	  801.9	  569.3	 4399.0	...
4662781	  802.0	  569.0	 4399.0	...
4662782	  802.0	  568.9	 4399.0	...
4662783	  802.0	  569.0	 4399.0	...
4662784	  802.2	  569.1	 4399.0	...
4662785	  802.3	  569.1	 4400.0	...
4662786	  802.2	  568.8	 4400.0	...
4662787	  802.0	  568.4	 4400.0	...
4662788	  801.9	  568.3	 4401.0	...
4662789	  801.8	  568.2	 4401.0	...
4662790	  801.8	  568.4	 4402.0	...
4662791	  801.7	  568.5	 4402.0	...
4662792	  801.7	  568.7	 4402.0	...
4662793	  801.8	  568.8	 4402.0	...
4662794	  801.8	  568.9	 4402.0	...
4662795	  801.8	  568.9	 4404.0	...
4662796	  801.8	  568.9	 4406.0	...
4662797	  801.7	  569.0	 4409.0	...
4662798	  801.6	  569.0	 4409.0	...
4662799	  801.6	  569.1	 4409.0	...
4662800	  801.6	  569.1	 4408.0	...
4662801	  801.8	  568.8	 4406.0	...
4662802	  802.0	  568.5	 4404.0	...
4662803	  802.1	  568.9	 4403.0	...
4662804	  802.0	  569.5	 4403.0	...
4662805	  802.0	  569.8	 4403.0	...
4662806	  802.0	  569.4	 4404.0	...
4662807	  802.1	  569.1	 4404.0	...
4662808	  802.3	  569.2	 4404.0	...
4662809	  802.4	  569.3	 4405.0	...
4662810	  802.4	  569.4	 4406.0	...
4662811	  802.1	  569.3	 4407.0	...
4662812	  801.7	  569.3	 4407.0	...
4662813	  801.4	  569.4	 4408.0	...
4662814	  801.5	  569.6	 4409.0	...
4662815	  801.7	  569.8	 4410.0	...
4662816	  801.9	  569.9	 4410.0	...
4662817	  802.2	  569.9	 4411.0	...
4662818	  802.4	  569.9	 4410.0	...
4662819	  802.5	  569.7	 4409.0	...
4662820	  802.4	  569.4	 4409.0	...
4662821	  802.2	  569.2	 4409.0	...
4662822	  802.1	  569.2	 4409.0	...
4662823	  801.9	  569.2	 4409.0	...
4662824	  801.9	  569.2	 4410.0	...
4662825	  802.0	  569.5	 4410.0	...
4662826	  801.9	  569.9	 4410.0	...
4662827	  801.7	  570.4	 4409.0	...
MSG	4662828 0000 _ Number Off
4662828	  801.6	  570.5	 4409.0	...
4662829	  801.6	  570.6	 4409.0	...
4662830	  801.7	  570.7	 4412.0	...
4662831	  801.7	  570.7	 4415.0	...
4662832	  801.7	  570.8	 4414.0	...
4662833	  801.7	  570.8	 4410.0	...
4662834	  802.0	  570.8	 4407.0	...
4662835	  802.2	  570.8	 4407.0	...
4662836	  802.4	  570.7	 4408.0	...
4662837	  802.3	  570.3	 4408.0	...
4662838	  802.1	  569.8	 4411.0	...
4662839	  801.9	  569.4	 4413.0	...
4662840	  801.8	  568.8	 4412.0	...
EFIX R   4662565	4662840	276	  802.5	  568.0	   4396
SSACC R  4662841
4662841	  801.9	  567.4	 4410.0	...
4662842	  802.4	  565.3	 4408.0	...
4662843	  802.9	  562.8	 4410.0	...
4662844	  803.7	  560.6	 4414.0	...
4662845	  804.5	  558.4	 4417.0	...
4662846	  806.0	  556.7	 4419.0	...
4662847	  807.6	  555.2	 4418.0	...
4662848	  809.4	  554.3	 4418.0	...
4662849	  811.7	  553.5	 4418.0	...
4662850	  813.6	  553.1	 4419.0	...
ESACC R  4662841	4662850	10	  801.9	  567.4	  813.6	  553.1	   0.39	     43
SFIX R   4662851
4662851	  815.4	  552.7	 4419.0	...
4662852	  816.5	  552.5	 4417.0	...
4662853	  817.4	  552.5	 4416.0	...
4662854	  817.7	  552.8	 4415.0	...
4662855	  817.7	  553.2	 4416.0	...
4662856	  817.7	  553.7	 4416.0	...
4662857	  817.6	  554.2	 4417.0	...
4662858	  816.8	  555.0	 4418.0	...
4662859	  815.8	  555.4	 4419.0	...
4662860	  814.5	  555.5	 4420.0	...
4662861	  813.9	  555.2	 4422.0	...
4662862	  812.9	  554.9	 4422.0	...
4662863	  812.4	  555.0	 4420.0	...
4662864	  811.9	  555.3	 4419.0	...
4662865	  811.9	  555.4	 4417.0	...
4662866	  812.2	  555.4	 4417.0	...
4662867	  812.6	  555.3	 4417.0	...
4662868	  813.0	  555.4	 4417.0	...
4662869	  813.0	  555.6	 4418.0	...
4662870	  813.0	  555.8	 4418.0	...
4662871	  813.0	  555.8	 4419.0	...
4662872	  813.0	  555.8	 4420.0	...
4662873	  812.6	  555.8	 4422.0	...
4662874	  811.8	  555.9	 4421.0	...
4662875	  810.8	  556.0	 4419.0	...
4662876	  810.3	  556.1	 4417.0	...
4662877	  809.9	  556.2	 4419.0	...
4662878	  809.8	  556.2	 4420.0	...
4662879	  809.7	  556.0	 4422.0	...
4662880	  809.8	  555.9	 4422.0	...
4662881	  809.9	  556.0	 4422.0	...
4662882	  810.0	  556.3	 4422.0	...
4662883	  810.1	  556.9	 4424.0	...
4662884	  810.2	  557.3	 4425.0	...
4662885	  810.3	  557.6	 4424.0	...
4662886	  810.2	  557.7	 4423.0	...
4662887	  810.1	  557.7	 4422.0	...
4662888	  810.3	  557.6	 4423.0	...
4662889	  810.5	  557.5	 4424.0	...
4662890	  810.8	  557.3	 4424.0	...
4662891	  810.8	  557.3	 4425.0	...
4662892	  810.9	  557.4	 4425.0	...
4662893	  810.9	  557.5	 4425.0	...
4662894	  810.9	  557.6	 4424.0	...
4662895	  811.1	  557.7	 4425.0	...
4662896	  811.3	  557.6	 4426.0	...
4662897	  811.4	  557.7	 4427.0	...
4662898	  811.3	  557.7	 4427.0	...
4662899	  810.9	  557.8	 4427.0	...
4662900	  810.7	  557.7	 4427.0	...
4662901	  810.5	  557.4	 4429.0	...
4662902	  810.4	  557.1	 4430.0	...
4662903	  810.3	  556.9	 4431.0	...
4662904	  810.3	  557.1	 4432.0	...
4662905	  810.3	  557.3	 4433.0	...
4662906	  810.4	  557.5	 4432.0	...
4662907	  810.5	  557.5	 4429.0	...
4662908	  810.9	  557.2	 4428.0	...
4662909	  811.2	  557.0	 4427.0	...
4662910	  811.3	  556.8	 4427.0	...
4662911	  811.1	  556.7	 4426.0	...
4662912	  811.0	  556.6	 4426.0	...
4662913	  811.1	  556.3	 4425.0	...
4662914	  811.2	  556.1	 4424.0	...
4662915	  811.2	  556.0	 4423.0	...
4662916	  811.2	  555.9	 4423.0	...
4662917	  811.2	  555.9	 4424.0	...
4662918	  811.2	  555.8	 4424.0	...
4662919	  811.2	  555.7	 4423.0	...
4662920	  811.4	  555.6	 4422.0	...
4662921	  811.5	  555.5	 4420.0	...
4662922	  811.6	  555.4	 4421.0	...
4662923	  811.5	  555.5	 4421.0	...
4662924	  811.4	  555.5	 4422.0	...
4662925	  811.3	  555.3	 4424.0	...
4662926	  811.0	  554.9	 4424.0	...
4662927	  810.8	  554.5	 4423.0	...
4662928	  810.8	  554.4	 4422.0	...
4662929	  810.8	  554.3	 4422.0	...
4662930	  810.7	  554.3	 4423.0	...
4662931	  810.6	  554.3	 4424.0	...
4662932	  810.6	  554.7	 4424.0	...
4662933	  810.7	  555.2	 4423.0	...
4662934	  810.9	  555.6	 4423.0	...
4662935	  810.9	  555.7	 4422.0	...
4662936	  810.9	  555.8	 4421.0	...
4662937	  811.0	  555.8	 4421.0	...
4662938	  811.3	  555.7	 4420.0	...
4662939	  811.6	  555.5	 4420.0	...
4662940	  811.8	  555.4	 4419.0	...
4662941	  811.7	  555.4	 4419.0	...
4662942	  811.6	  555.4	 4421.0	...
4662943	  811.5	  555.5	 4424.0	...
4662944	  811.2	  555.6	 4424.0	...
4662945	  810.9	  555.7	 4423.0	...
4662946	  810.5	  555.8	 4422.0	...
4662947	  810.6	  555.8	 4423.0	...
4662948	  810.8	  555.7	 4424.0	...
4662949	  811.0	  555.8	 4425.0	...
4662950	  811.2	  555.9	 4424.0	...
4662951	  811.2	  556.0	 4422.0	...
4662952	  811.2	  556.0	 4421.0	...
4662953	  811.0	  556.0	 4421.0	...
4662954	  810.7	  556.3	 4422.0	...
4662955	  810.5	  556.6	 4423.0	...
4662956	  810.6	  556.8	 4424.0	...
4662957	  810.6	  556.7	 4426.0	...
4662958	  810.5	  556.6	 4428.0	...
4662959	  810.5	  556.6	 4428.0	...
4662960	  810.7	  556.6	 4427.0	...
4662961	  810.9	  556.5	 4426.0	...
4662962	  810.9	  556.5	 4426.0	...
4662963	  810.7	  556.5	 4427.0	...
4662964	  810.5	  556.6	 4424.0	...
4662965	  810.5	  556.7	 4422.0	...
4662966	  810.8	  556.7	 4419.0	...
4662967	  811.1	  556.7	 4420.0	...
4662968	  811.4	  556.6	 4422.0	...
4662969	  811.3	  556.6	 4424.0	...
4662970	  811.1	  556.6	 4425.0	...
4662971	  811.1	  557.0	 4426.0	...
4662972	  810.9	  557.3	 4426.0	...
4662973	  810.9	  557.6	 4427.0	...
4662974	  810.9	  557.8	 4427.0	...
4662975	  810.9	  557.9	 4429.0	...
4662976	  810.9	  558.0	 4431.0	...
4662977	  810.8	  558.5	 4433.0	...
4662978	  810.7	  558.9	 4430.0	...
4662979	  810.7	  559.4	 4427.0	...
4662980	  810.7	  559.4	 4426.0	...
4662981	  810.7	  559.5	 4429.0	...
4662982	  810.7	  559.5	 4432.0	...
4662983	  810.7	  559.5	 4432.0	...
4662984	  810.7	  559.4	 4431.0	...
4662985	  810.7	  559.4	 4431.0	...
4662986	  810.8	  559.3	 4430.0	...
4662987	  810.8	  559.3	 4430.0	...
4662988	  810.8	  559.4	 4431.0	...
4662989	  810.8	  559.5	 4432.0	...
4662990	  810.8	  559.1	 4433.0	...
4662991	  810.7	  558.6	 4434.0	...
4662992	  810.7	  558.0	 4434.0	...
4662993	  810.8	  558.2	 4435.0	...
4662994	  810.9	  558.3	 4437.0	...
4662995	  811.0	  558.5	 4438.0	...
4662996	  811.1	  558.4	 4437.0	...
4662997	  811.2	  558.4	 4436.0	...
4662998	  811.4	  558.3	 4436.0	...
4662999	  811.4	  558.1	 4436.0	...
4663000	  811.3	  557.9	 4436.0	...
4663001	  811.2	  557.8	 4437.0	...
4663002	  811.1	  557.9	 4438.0	...
4663003	  811.2	  558.0	 4437.0	...
4663004	  811.3	  558.1	 4438.0	...
4663005	  811.2	  558.1	 4438.0	...
4663006	  811.0	  558.0	 4439.0	...
4663007	  810.8	  557.9	 4438.0	...
4663008	  810.8	  557.8	 4437.0	...
4663009	  811.0	  557.7	 4436.0	...
4663010	  811.2	  557.7	 4435.0	...
4663011	  811.3	  557.6	 4435.0	...
4663012	  811.3	  557.4	 4434.0	...
4663013	  811.4	  557.3	 4433.0	...
4663014	  811.5	  557.3	 4433.0	...
4663015	  811.7	  557.4	 4433.0	...
4663016	  811.7	  557.6	 4434.0	...
4663017	  811.5	  557.7	 4434.0	...
4663018	  811.2	  557.9	 4437.0	...
4663019	  811.1	  558.0	 4439.0	...
4663020	  811.0	  558.3	 4441.0	...
4663021	  810.9	  558.5	 4441.0	...
4663022	  810.8	  558.7	 4441.0	...
4663023	  810.8	  558.7	 4440.0	...
4663024	  810.6	  558.7	 4440.0	...
4663025	  810.4	  558.7	 4440.0	...
4663026	  810.5	  558.7	 4440.0	...
4663027	  810.7	  559.1	 4440.0	...
4663028	  810.9	  559.6	 4441.0	...
4663029	  810.9	  560.1	 4441.0	...
4663030	  810.7	  560.0	 4440.0	...
4663031	  810.7	  560.0	 4439.0	...
4663032	  810.7	  560.0	 4439.0	...
4663033	  811.1	  560.0	 4440.0	...
4663034	  811.5	  559.7	 4441.0	...
4663035	  811.9	  559.4	 4441.0	...
4663036	  812.0	  559.0	 4440.0	...
4663037	  812.0	  559.0	 4439.0	...
MSG	4663038 0000 _ Number On
4663038	  812.0	  559.1	 4438.0	...
4663039	  811.9	  559.3	 4438.0	...
4663040	  811.8	  559.3	 4438.0	...
4663041	  811.7	  559.1	 4438.0	...
4663042	  811.7	  559.0	 4437.0	...
4663043	  811.6	  558.7	 4437.0	...
4663044	  811.4	  558.4	 4436.0	...
4663045	  811.1	  558.0	 4435.0	...
4663046	  810.9	  557.9	 4434.0	...
4663047	  810.8	  558.1	 4434.0	...
4663048	  811.0	  558.3	 4434.0	...
4663049	  811.1	  558.5	 4434.0	...
4663050	  811.3	  558.4	 4434.0	...
4663051	  811.3	  558.5	 4434.0	...
4663052	  811.3	  558.5	 4435.0	...
4663053	  811.3	  558.4	 4437.0	...
4663054	  811.3	  558.2	 4438.0	...
4663055	  811.4	  558.0	 4438.0	...
4663056	  811.3	  558.2	 4438.0	...
4663057	  811.4	  558.3	 4438.0	...
4663058	  811.6	  558.4	 4438.0	...
4663059	  811.7	  558.2	 4439.0	...
4663060	  811.6	  558.0	 4438.0	...
4663061	  811.6	  557.7	 4438.0	...
4663062	  811.5	  557.6	 4439.0	...
4663063	  811.4	  557.6	 4439.0	...
4663064	  811.4	  557.6	 4440.0	...
4663065	  811.5	  557.6	 4440.0	...
4663066	  811.5	  557.5	 4440.0	...
4663067	  811.5	  557.5	 4440.0	...
4663068	  811.4	  557.4	 4439.0	...
4663069	  811.7	  557.3	 4439.0	...
4663070	  812.0	  557.3	 4438.0	...
4663071	  812.1	  557.6	 4439.0	...
4663072	  811.8	  557.8	 4439.0	...
4663073	  811.6	  557.9	 4438.0	...
4663074	  811.6	  557.7	 4439.0	...
4663075	  811.6	  557.6	 4440.0	...
4663076	  811.3	  557.6	 4441.0	...
4663077	  811.1	  557.6	 4442.0	...
4663078	  811.1	  558.0	 4443.0	...
4663079	  811.3	  558.3	 4443.0	...
4663080	  811.4	  558.2	 4445.0	...
4663081	  811.3	  557.7	 4447.0	...
4663082	  811.2	  557.4	 4449.0	...
4663083	  811.2	  557.6	 4451.0	...
4663084	  811.1	  557.9	 4452.0	...
4663085	  811.3	  558.1	 4453.0	...
4663086	  811.5	  558.3	 4453.0	...
4663087	  811.4	  558.3	 4452.0	...
4663088	  811.2	  558.3	 4451.0	...
4663089	  810.9	  558.4	 4450.0	...
4663090	  810.9	  558.4	 4451.0	...
4663091	  810.8	  558.4	 4451.0	...
4663092	  810.9	  558.4	 4450.0	...
4663093	  810.8	  558.4	 4449.0	...
4663094	  810.7	  558.4	 4449.0	...
4663095	  810.8	  558.3	 4449.0	...
4663096	  811.1	  558.2	 4452.0	...
4663097	  811.3	  558.2	 4454.0	...
4663098	  811.2	  558.3	 4457.0	...
4663099	  811.2	  558.4	 4457.0	...
4663100	  811.1	  558.4	 4457.0	...
4663101	  811.1	  558.4	 4456.0	...
4663102	  811.2	  558.3	 4455.0	...
4663103	  811.2	  558.1	 4454.0	...
4663104	  811.0	  557.9	 4454.0	...
4663105	  810.8	  557.9	 4456.0	...
4663106	  810.5	  557.8	 4458.0	...
4663107	  810.4	  557.8	 4461.0	...
4663108	  810.5	  557.8	 4461.0	...
4663109	  810.6	  557.8	 4462.0	...
4663110	  810.6	  557.8	 4462.0	...
4663111	  810.6	  557.8	 4461.0	...
4663112	  810.6	  557.9	 4461.0	...
4663113	  810.6	  557.9	 4460.0	...
4663114	  810.7	  558.3	 4461.0	...
4663115	  810.8	  558.7	 4462.0	...
4663116	  811.0	  559.5	 4462.0	...
4663117	  810.9	  560.0	 4459.0	...
4663118	  810.9	  560.1	 4456.0	...
4663119	  810.8	  559.7	 4456.0	...
4663120	  810.8	  559.3	 4456.0	...
4663121	  810.9	  559.3	 4457.0	...
4663122	  810.9	  559.3	 4457.0	...
4663123	  810.9	  559.2	 4456.0	...
4663124	  810.9	  559.0	 4456.0	...
4663125	  811.2	  558.8	 4457.0	...
4663126	  811.6	  558.7	 4457.0	...
4663127	  811.8	  558.7	 4457.0	...
4663128	  811.7	  559.0	 4456.0	...
4663129	  811.7	  559.5	 4456.0	...
4663130	  811.7	  559.7	 4459.0	...
4663131	  811.2	  560.0	 4462.0	...
4663132	  810.7	  560.3	 4465.0	...
4663133	  810.3	  560.5	 4466.0	...
4663134	  810.4	  560.7	 4467.0	...
4663135	  810.5	  560.7	 4468.0	...
4663136	  810.3	  560.7	 4469.0	...
4663137	  810.1	  560.8	 4468.0	...
4663138	  810.1	  561.0	 4468.0	...
4663139	  810.3	  561.0	 4468.0	...
4663140	  810.5	  561.0	 4468.0	...
4663141	  810.6	  560.9	 4468.0	...
4663142	  810.7	  561.3	 4469.0	...
4663143	  810.8	  561.7	 4470.0	...
4663144	  810.8	  562.1	 4470.0	...
4663145	  810.8	  562.0	 4471.0	...
4663146	  810.9	  562.2	 4472.0	...
4663147	  811.0	  562.4	 4472.0	...
4663148	  810.9	  562.7	 4472.0	...
4663149	  810.7	  562.7	 4473.0	...
4663150	  810.6	  562.8	 4473.0	...
4663151	  810.6	  563.0	 4474.0	...
4663152	  810.7	  563.1	 4474.0	...
4663153	  810.6	  563.0	 4475.0	...
4663154	  810.5	  562.8	 4475.0	...
4663155	  810.4	  562.7	 4475.0	...
4663156	  810.4	  562.8	 4475.0	...
4663157	  810.4	  562.9	 4475.0	...
4663158	  810.4	  562.9	 4475.0	...
4663159	  810.5	  563.0	 4474.0	...
4663160	  810.5	  563.1	 4472.0	...
4663161	  810.6	  563.6	 4471.0	...
4663162	  810.6	  564.1	 4471.0	...
4663163	  810.6	  564.4	 4471.0	...
4663164	  810.4	  564.5	 4471.0	...
4663165	  810.2	  564.7	 4470.0	...
4663166	  810.3	  565.0	 4469.0	...
4663167	  810.4	  565.3	 4469.0	...
4663168	  810.5	  565.4	 4472.0	...
4663169	  810.6	  565.5	 4475.0	...
4663170	  810.6	  565.6	 4477.0	...
4663171	  810.6	  565.6	 4477.0	...
4663172	  810.7	  565.5	 4477.0	...
4663173	  810.7	  565.4	 4477.0	...
4663174	  810.7	  565.4	 4477.0	...
4663175	  810.6	  565.2	 4477.0	...
4663176	  810.7	  565.2	 4478.0	...
4663177	  810.9	  565.1	 4478.0	...
4663178	  810.7	  565.0	 4478.0	...
4663179	  810.3	  564.9	 4477.0	...
4663180	  810.0	  564.8	 4475.0	...
4663181	  809.9	  564.8	 4476.0	...
4663182	  810.0	  565.0	 4479.0	...
4663183	  810.0	  565.1	 4482.0	...
4663184	  810.2	  565.1	 4482.0	...
4663185	  810.3	  565.1	 4485.0	...
4663186	  810.5	  565.0	 4488.0	...
4663187	  810.3	  564.9	 4488.0	...
4663188	  810.2	  564.7	 4484.0	...
4663189	  810.1	  564.4	 4481.0	...
4663190	  810.3	  564.1	 4480.0	...
4663191	  810.5	  563.9	 4482.0	...
4663192	  810.7	  563.8	 4483.0	...
4663193	  810.9	  563.7	 4483.0	...
4663194	  811.1	  563.6	 4483.0	...
4663195	  811.2	  563.4	 4482.0	...
4663196	  811.2	  563.3	 4481.0	...
4663197	  811.2	  563.3	 4479.0	...
4663198	  811.2	  563.1	 4478.0	...
4663199	  811.2	  562.9	 4478.0	...
4663200	  811.0	  562.7	 4478.0	...
4663201	  810.8	  562.8	 4478.0	...
4663202	  810.8	  562.7	 4477.0	...
4663203	  811.1	  562.6	 4478.0	...
4663204	  811.3	  562.7	 4478.0	...
4663205	  811.2	  563.0	 4477.0	...
4663206	  811.2	  563.4	 4475.0	...
4663207	  811.2	  563.7	 4472.0	...
4663208	  811.1	  564.0	 4472.0	...
4663209	  811.1	  564.2	 4472.0	...
4663210	  811.2	  564.5	 4473.0	...
4663211	  811.3	  564.5	 4474.0	...
4663212	  811.4	  564.4	 4474.0	...
4663213	  811.4	  564.6	 4473.0	...
4663214	  811.4	  564.8	 4473.0	...
4663215	  811.4	  565.0	 4473.0	...
4663216	  811.4	  565.0	 4473.0	...
4663217	  811.5	  564.9	 4475.0	...
4663218	  811.3	  564.9	 4476.0	...
4663219	  811.1	  565.2	 4477.0	...
4663220	  810.9	  565.6	 4477.0	...
4663221	  810.9	  565.9	 4476.0	...
4663222	  810.9	  565.9	 4474.0	...
4663223	  811.0	  565.8	 4473.0	...
4663224	  811.1	  565.9	 4474.0	...
4663225	  811.0	  566.2	 4474.0	...
4663226	  811.0	  566.5	 4475.0	...
4663227	  810.9	  566.7	 4476.0	...
4663228	  810.7	  566.9	 4477.0	...
4663229	  810.4	  567.2	 4480.0	...
4663230	  810.0	  567.5	 4482.0	...
4663231	  809.9	  567.5	 4483.0	...
4663232	  810.0	  567.9	 4482.0	...
4663233	  810.1	  568.2	 4481.0	...
4663234	  810.2	  568.4	 4480.0	...
4663235	  810.1	  568.3	 4480.0	...
4663236	  810.3	  568.3	 4480.0	...
4663237	  810.6	  568.3	 4480.0	...
4663238	  811.0	  568.3	 4480.0	...
4663239	  811.2	  568.1	 4479.0	...
4663240	  810.9	  568.0	 4477.0	...
4663241	  810.6	  567.8	 4477.0	...
4663242	  810.2	  567.8	 4477.0	...
4663243	  810.2	  567.7	 4476.0	...
4663244	  810.2	  567.6	 4476.0	...
4663245	  810.1	  567.6	 4476.0	...
4663246	  810.0	  567.7	 4476.0	...
4663247	  810.0	  567.9	 4476.0	...
4663248	  810.1	  568.0	 4477.0	...
4663249	  810.3	  568.3	 4479.0	...
4663250	  810.4	  568.6	 4480.0	...
4663251	  810.6	  568.7	 4482.0	...
4663252	  810.8	  568.7	 4482.0	...
4663253	  810.9	  568.6	 4482.0	...
4663254	  810.9	  568.7	 4480.0	...
4663255	  810.7	  568.9	 4478.0	...
4663256	  810.6	  569.1	 4476.0	...
4663257	  810.5	  569.4	 4478.0	...
4663258	  810.4	  569.5	 4479.0	...
4663259	  810.6	  569.4	 4480.0	...
4663260	  810.7	  568.9	 4478.0	...
4663261	  810.9	  568.5	 4476.0	...
4663262	  811.0	  568.0	 4475.0	...
4663263	  811.2	  568.0	 4475.0	...
4663264	  811.1	  568.2	 4475.0	...
4663265	  810.8	  568.5	 4473.0	...
4663266	  810.5	  568.7	 4470.0	...
4663267	  810.5	  568.5	 4467.0	...
4663268	  810.5	  568.4	 4466.0	...
4663269	  810.5	  568.4	 4466.0	...
4663270	  810.6	  568.5	 4466.0	...
4663271	  810.6	  568.6	 4467.0	...
4663272	  810.3	  568.5	 4467.0	...
4663273	  810.1	  568.3	 4466.0	...
4663274	  809.9	  567.9	 4463.0	...
4663275	  810.1	  567.5	 4459.0	...
4663276	  810.3	  567.2	 4457.0	...
4663277	  810.4	  567.1	 4458.0	...
4663278	  810.4	  567.3	 4459.0	...
4663279	  810.4	  567.5	 4459.0	...
4663280	  810.5	  567.8	 4460.0	...
4663281	  810.5	  567.8	 4460.0	...
4663282	  810.5	  568.0	 4461.0	...
4663283	  810.3	  568.1	 4463.0	...
4663284	  810.2	  568.3	 4464.0	...
4663285	  810.1	  568.4	 4465.0	...
4663286	  810.3	  568.6	 4465.0	...
4663287	  810.5	  568.9	 4466.0	...
4663288	  810.6	  569.4	 4467.0	...
4663289	  810.6	  569.6	 4468.0	...
4663290	  810.6	  569.7	 4469.0	...
4663291	  810.7	  569.6	 4470.0	...
4663292	  810.7	  569.5	 4470.0	...
4663293	  810.7	  569.5	 4469.0	...
4663294	  810.5	  569.5	 4469.0	...
4663295	  810.3	  569.5	 4468.0	...
4663296	  810.2	  569.7	 4468.0	...
4663297	  810.2	  569.8	 4469.0	...
4663298	  810.2	  570.0	 4468.0	...
4663299	  810.6	  570.3	 4469.0	...
4663300	  811.0	  570.7	 4470.0	...
4663301	  811.4	  571.0	 4471.0	...
4663302	  811.4	  571.0	 4472.0	...
4663303	  811.3	  571.0	 4472.0	...
4663304	  811.2	  571.0	 4473.0	...
4663305	  811.0	  571.0	 4474.0	...
4663306	  810.9	  571.0	 4475.0	...
4663307	  810.7	  571.0	 4473.0	...
4663308	  810.8	  571.4	 4471.0	...
4663309	  810.6	  571.8	 4469.0	...
4663310	  810.5	  572.1	 4469.0	...
4663311	  810.3	  572.0	 4470.0	...
4663312	  810.4	  572.0	 4471.0	...
4663313	  810.4	  572.0	 4471.0	...
4663314	  810.5	  572.0	 4472.0	...
4663315	  810.6	  572.0	 4472.0	...
4663316	  810.5	  572.1	 4472.0	...
4663317	  810.3	  572.2	 4473.0	...
4663318	  810.1	  572.1	 4473.0	...
4663319	  810.1	  571.8	 4473.0	...
4663320	  810.1	  571.4	 4474.0	...
4663321	  810.2	  571.5	 4474.0	...
4663322	  810.3	  571.6	 4473.0	...
4663323	  810.3	  571.7	 4471.0	...
4663324	  810.1	  571.7	 4470.0	...
4663325	  809.9	  571.4	 4470.0	...
4663326	  810.0	  571.0	 4470.0	...
4663327	  810.0	  570.6	 4470.0	...
4663328	  810.3	  570.7	 4468.0	...
4663329	  810.5	  571.0	 4466.0	...
4663330	  810.7	  571.4	 4466.0	...
4663331	  810.7	  571.5	 4468.0	...
4663332	  810.7	  571.6	 4469.0	...
4663333	  810.6	  571.6	 4470.0	...
4663334	  810.3	  571.8	 4471.0	...
4663335	  810.1	  572.1	 4471.0	...
4663336	  810.0	  572.4	 4471.0	...
4663337	  810.1	  572.5	 4471.0	...
4663338	  810.1	  572.7	 4471.0	...
4663339	  809.9	  573.1	 4470.0	...
4663340	  809.8	  573.4	 4468.0	...
4663341	  809.7	  573.7	 4466.0	...
4663342	  809.6	  573.9	 4465.0	...
4663343	  809.5	  574.0	 4464.0	...
MSG	4663344 0000 _ Number Off
4663344	  809.4	  574.0	 4464.0	...
4663345	  809.4	  573.9	 4464.0	...
4663346	  809.3	  573.8	 4466.0	...
4663347	  809.3	  574.0	 4468.0	...
4663348	  809.2	  574.1	 4469.0	...
4663349	  809.2	  574.2	 4469.0	...
4663350	  809.2	  574.2	 4469.0	...
4663351	  809.3	  574.4	 4471.0	...
4663352	  809.2	  574.5	 4472.0	...
4663353	  809.2	  574.7	 4474.0	...
4663354	  809.2	  574.9	 4474.0	...
4663355	  809.1	  575.1	 4474.0	...
4663356	  809.0	  575.2	 4473.0	...
4663357	  809.0	  575.4	 4472.0	...
4663358	  809.2	  575.6	 4472.0	...
4663359	  809.3	  575.9	 4472.0	...
4663360	  809.2	  575.9	 4473.0	...
4663361	  809.2	  575.9	 4473.0	...
4663362	  809.1	  575.9	 4474.0	...
4663363	  809.1	  575.9	 4475.0	...
4663364	  809.0	  575.9	 4476.0	...
4663365	  809.0	  575.9	 4476.0	...
4663366	  809.0	  576.0	 4476.0	...
4663367	  809.2	  576.0	 4476.0	...
4663368	  809.5	  576.0	 4474.0	...
4663369	  809.7	  576.0	 4472.0	...
4663370	  809.3	  576.1	 4474.0	...
4663371	  808.9	  576.1	 4477.0	...
4663372	  808.7	  576.0	 4477.0	...
4663373	  808.8	  575.9	 4474.0	...
4663374	  809.0	  575.8	 4472.0	...
4663375	  809.1	  575.8	 4472.0	...
4663376	  808.9	  575.7	 4472.0	...
4663377	  808.7	  575.6	 4472.0	...
4663378	  808.6	  575.7	 4473.0	...
4663379	  808.8	  575.8	 4473.0	...
4663380	  808.7	  576.0	 4473.0	...
4663381	  808.4	  576.0	 4473.0	...
4663382	  808.6	  576.0	 4472.0	...
4663383	  809.0	  575.8	 4472.0	...
4663384	  809.3	  575.6	 4473.0	...
4663385	  809.0	  575.4	 4474.0	...
4663386	  809.0	  575.3	 4475.0	...
4663387	  809.1	  575.2	 4475.0	...
4663388	  808.9	  575.4	 4475.0	...
4663389	  808.6	  575.8	 4474.0	...
4663390	  808.3	  576.2	 4474.0	...
4663391	  808.2	  576.4	 4474.0	...
4663392	  808.1	  576.5	 4475.0	...
4663393	  807.7	  576.6	 4477.0	...
4663394	  807.5	  576.6	 4477.0	...
4663395	  807.4	  576.6	 4477.0	...
4663396	  807.5	  576.7	 4478.0	...
4663397	  807.5	  576.7	 4478.0	...
4663398	  807.5	  576.8	 4478.0	...
4663399	  807.6	  577.0	 4479.0	...
4663400	  807.6	  577.2	 4479.0	...
4663401	  807.7	  577.3	 4479.0	...
4663402	  807.6	  577.3	 4481.0	...
4663403	  807.6	  577.3	 4482.0	...
4663404	  807.6	  577.3	 4483.0	...
4663405	  807.6	  577.1	 4482.0	...
4663406	  807.5	  576.9	 4481.0	...
4663407	  807.5	  576.7	 4480.0	...
4663408	  807.6	  576.6	 4479.0	...
4663409	  807.6	  576.5	 4482.0	...
4663410	  807.6	  576.5	 4486.0	...
4663411	  807.5	  576.5	 4488.0	...
4663412	  807.5	  576.7	 4485.0	...
4663413	  807.6	  577.0	 4481.0	...
4663414	  807.6	  577.3	 4480.0	...
4663415	  807.5	  577.4	 4478.0	...
4663416	  807.4	  577.7	 4479.0	...
4663417	  807.5	  578.0	 4480.0	...
4663418	  807.6	  578.3	 4481.0	...
4663419	  807.6	  578.3	 4481.0	...
4663420	  807.6	  578.2	 4482.0	...
4663421	  807.6	  578.0	 4483.0	...
4663422	  807.5	  577.9	 4484.0	...
4663423	  807.3	  577.9	 4485.0	...
4663424	  807.2	  578.1	 4485.0	...
4663425	  807.1	  578.3	 4485.0	...
4663426	  807.1	  578.5	 4485.0	...
4663427	  807.2	  578.6	 4485.0	...
4663428	  807.2	  578.8	 4486.0	...
4663429	  807.3	  578.9	 4487.0	...
4663430	  807.6	  578.9	 4488.0	...
4663431	  807.9	  578.9	 4489.0	...
4663432	  807.8	  578.6	 4488.0	...
4663433	  807.7	  578.2	 4488.0	...
4663434	  807.5	  578.0	 4487.0	...
4663435	  807.6	  578.1	 4487.0	...
4663436	  807.4	  578.3	 4488.0	...
4663437	  807.2	  578.5	 4488.0	...
4663438	  807.1	  578.8	 4490.0	...
4663439	  807.1	  579.1	 4492.0	...
4663440	  807.1	  579.4	 4495.0	...
4663441	  807.1	  579.4	 4496.0	...
4663442	  807.1	  579.4	 4497.0	...
4663443	  807.1	  579.6	 4498.0	...
4663444	  807.1	  579.9	 4499.0	...
4663445	  807.0	  579.9	 4499.0	...
4663446	  807.0	  579.5	 4498.0	...
4663447	  806.9	  579.1	 4496.0	...
4663448	  806.9	  579.1	 4494.0	...
4663449	  807.0	  578.8	 4494.0	...
4663450	  807.1	  578.6	 4496.0	...
4663451	  807.2	  578.3	 4498.0	...
4663452	  807.1	  578.3	 4499.0	...
4663453	  806.9	  578.4	 4500.0	...
4663454	  806.9	  578.4	 4500.0	...
4663455	  806.9	  578.4	 4500.0	...
4663456	  806.9	  578.8	 4500.0	...
4663457	  806.8	  579.1	 4499.0	...
4663458	  806.7	  579.5	 4498.0	...
4663459	  806.6	  579.4	 4498.0	...
4663460	  806.3	  579.3	 4498.0	...
4663461	  806.0	  579.3	 4499.0	...
4663462	  805.7	  579.4	 4499.0	...
4663463	  805.8	  579.5	 4500.0	...
4663464	  805.8	  579.4	 4502.0	...
4663465	  806.0	  579.5	 4505.0	...
4663466	  806.2	  579.6	 4507.0	...
4663467	  806.5	  579.7	 4506.0	...
4663468	  806.6	  579.7	 4505.0	...
4663469	  806.5	  579.8	 4504.0	...
4663470	  806.3	  580.1	 4504.0	...
4663471	  806.2	  580.3	 4505.0	...
4663472	  806.2	  580.5	 4505.0	...
4663473	  805.9	  580.6	 4505.0	...
4663474	  805.6	  580.7	 4506.0	...
4663475	  805.5	  580.6	 4507.0	...
4663476	  805.5	  580.6	 4510.0	...
4663477	  805.6	  580.5	 4512.0	...
4663478	  805.8	  580.5	 4513.0	...
4663479	  806.0	  580.4	 4513.0	...
4663480	  806.2	  580.4	 4513.0	...
4663481	  806.2	  580.1	 4514.0	...
4663482	  806.3	  579.8	 4517.0	...
4663483	  806.2	  579.4	 4519.0	...
4663484	  806.2	  579.4	 4521.0	...
4663485	  806.2	  579.5	 4521.0	...
4663486	  806.2	  579.7	 4522.0	...
4663487	  806.3	  579.8	 4520.0	...
4663488	  806.3	  579.9	 4517.0	...
4663489	  806.3	  579.9	 4514.0	...
4663490	  806.3	  580.0	 4513.0	...
4663491	  806.1	  580.1	 4513.0	...
4663492	  805.9	  580.1	 4516.0	...
4663493	  805.7	  580.1	 4518.0	...
4663494	  805.7	  580.1	 4519.0	...
4663495	  805.8	  580.2	 4519.0	...
4663496	  805.8	  580.2	 4519.0	...
4663497	  805.9	  580.1	 4520.0	...
4663498	  805.8	  580.0	 4521.0	...
4663499	  805.6	  579.9	 4519.0	...
4663500	  805.3	  579.8	 4517.0	...
4663501	  805.2	  579.7	 4515.0	...
4663502	  805.3	  579.6	 4516.0	...
4663503	  805.4	  579.7	 4517.0	...
4663504	  805.4	  579.8	 4517.0	...
4663505	  805.3	  579.4	 4516.0	...
4663506	  805.1	  579.0	 4515.0	...
4663507	  805.0	  578.6	 4515.0	...
4663508	  804.7	  578.7	 4515.0	...
4663509	  804.6	  578.8	 4517.0	...
4663510	  804.5	  578.9	 4517.0	...
4663511	  804.5	  579.1	 4518.0	...
4663512	  804.6	  579.2	 4517.0	...
4663513	  804.8	  579.3	 4517.0	...
4663514	  805.1	  579.3	 4518.0	...
4663515	  805.3	  579.4	 4520.0	...
4663516	  805.3	  579.5	 4522.0	...
4663517	  805.3	  579.5	 4524.0	...
4663518	  805.3	  579.4	 4525.0	...
4663519	  805.3	  579.0	 4526.0	...
4663520	  805.2	  578.8	 4527.0	...
4663521	  805.2	  578.6	 4527.0	...
4663522	  805.4	  578.7	 4528.0	...
4663523	  805.6	  578.7	 4530.0	...
4663524	  805.7	  579.0	 4530.0	...
4663525	  805.6	  579.2	 4528.0	...
4663526	  805.4	  579.5	 4525.0	...
4663527	  805.3	  579.3	 4523.0	...
4663528	  805.1	  579.2	 4521.0	...
4663529	  805.0	  579.0	 4520.0	...
4663530	  805.0	  578.9	 4520.0	...
4663531	  805.2	  578.8	 4519.0	...
4663532	  805.5	  578.7	 4519.0	...
4663533	  805.8	  578.7	 4519.0	...
4663534	  805.7	  578.7	 4520.0	...
4663535	  805.7	  578.7	 4521.0	...
4663536	  805.7	  578.6	 4522.0	...
4663537	  805.6	  578.4	 4522.0	...
4663538	  805.3	  578.2	 4521.0	...
4663539	  804.9	  577.9	 4520.0	...
4663540	  804.6	  577.9	 4520.0	...
4663541	  804.6	  577.6	 4520.0	...
4663542	  804.6	  577.3	 4520.0	...
4663543	  804.5	  577.1	 4520.0	...
4663544	  804.4	  577.1	 4520.0	...
MSG	4663545 0000 _ Number On
4663545	  804.4	  577.0	 4521.0	...
4663546	  804.4	  577.0	 4521.0	...
4663547	  804.5	  577.4	 4521.0	...
4663548	  804.6	  577.8	 4521.0	...
4663549	  804.7	  578.1	 4521.0	...
4663550	  804.7	  578.0	 4520.0	...
4663551	  804.7	  577.9	 4521.0	...
4663552	  804.7	  577.8	 4521.0	...
4663553	  804.7	  577.8	 4522.0	...
4663554	  804.6	  578.3	 4522.0	...
4663555	  804.5	  578.7	 4523.0	...
4663556	  804.5	  579.3	 4523.0	...
4663557	  804.4	  579.4	 4523.0	...
4663558	  804.4	  579.4	 4526.0	...
4663559	  804.4	  579.2	 4528.0	...
4663560	  804.4	  578.8	 4534.0	...
4663561	  804.4	  578.4	 4537.0	...
4663562	  804.4	  577.6	 4539.0	...
4663563	  804.5	  577.0	 4539.0	...
4663564	  804.9	  576.1	 4539.0	...
4663565	  805.4	  575.7	 4537.0	...
4663566	  806.0	  575.2	 4536.0	...
4663567	  806.5	  575.0	 4536.0	...
4663568	  807.2	  574.7	 4538.0	...
4663569	  807.8	  574.4	 4539.0	...
4663570	  808.1	  574.3	 4537.0	...
4663571	  808.2	  574.3	 4535.0	...
4663572	  808.4	  574.4	 4532.0	...
4663573	  808.9	  574.7	 4532.0	...
4663574	  809.4	  575.6	 4533.0	...
4663575	  809.7	  576.4	 4534.0	...
4663576	  809.7	  577.1	 4536.0	...
4663577	  809.5	  577.1	 4538.0	...
4663578	  809.3	  577.1	 4540.0	...
4663579	  809.0	  576.7	 4541.0	...
4663580	  808.6	  576.4	 4543.0	...
4663581	  808.2	  575.9	 4542.0	...
4663582	  807.8	  575.5	 4541.0	...
4663583	  807.6	  574.8	 4542.0	...
4663584	  807.4	  574.2	 4542.0	...
4663585	  807.4	  573.9	 4544.0	...
4663586	  807.4	  574.0	 4544.0	...
4663587	  807.3	  573.9	 4543.0	...
4663588	  807.3	  573.9	 4542.0	...
4663589	  807.3	  573.9	 4540.0	...
4663590	  807.5	  573.9	 4539.0	...
4663591	  808.0	  574.2	 4539.0	...
4663592	  808.5	  574.5	 4538.0	...
4663593	  808.8	  574.8	 4538.0	...
4663594	  808.7	  574.9	 4539.0	...
4663595	  808.6	  575.0	 4540.0	...
4663596	  808.4	  575.2	 4542.0	...
4663597	  808.3	  575.4	 4542.0	...
4663598	  808.3	  575.5	 4541.0	...
4663599	  808.1	  575.6	 4540.0	...
4663600	  807.4	  575.6	 4541.0	...
4663601	  806.8	  575.7	 4541.0	...
4663602	  806.3	  575.6	 4541.0	...
4663603	  806.3	  575.5	 4541.0	...
4663604	  806.3	  575.4	 4541.0	...
4663605	  806.4	  575.6	 4541.0	...
4663606	  806.4	  575.6	 4540.0	...
4663607	  806.5	  575.6	 4539.0	...
4663608	  806.6	  575.4	 4539.0	...
4663609	  806.5	  575.2	 4538.0	...
4663610	  806.5	  575.0	 4538.0	...
4663611	  806.4	  574.9	 4539.0	...
4663612	  806.5	  574.7	 4540.0	...
4663613	  806.5	  574.5	 4542.0	...
4663614	  806.6	  574.4	 4540.0	...
4663615	  806.6	  574.3	 4538.0	...
4663616	  806.6	  574.3	 4536.0	...
4663617	  806.6	  574.6	 4537.0	...
4663618	  806.7	  575.1	 4537.0	...
4663619	  806.6	  575.6	 4537.0	...
4663620	  806.5	  575.8	 4538.0	...
4663621	  806.5	  575.6	 4539.0	...
4663622	  806.6	  575.3	 4539.0	...
4663623	  806.7	  575.1	 4541.0	...
4663624	  806.8	  575.0	 4542.0	...
4663625	  806.9	  575.1	 4543.0	...
4663626	  806.9	  575.5	 4543.0	...
4663627	  807.3	  575.7	 4544.0	...
4663628	  807.6	  575.9	 4544.0	...
4663629	  807.7	  575.9	 4544.0	...
4663630	  807.5	  575.8	 4544.0	...
4663631	  807.4	  575.5	 4545.0	...
4663632	  807.6	  575.3	 4546.0	...
4663633	  807.6	  575.4	 4547.0	...
4663634	  807.6	  575.8	 4548.0	...
4663635	  807.5	  576.1	 4549.0	...
4663636	  807.5	  576.1	 4550.0	...
4663637	  807.1	  576.0	 4550.0	...
4663638	  806.7	  575.8	 4550.0	...
4663639	  806.5	  575.9	 4551.0	...
4663640	  806.4	  575.9	 4551.0	...
4663641	  806.4	  576.2	 4551.0	...
4663642	  806.5	  576.5	 4551.0	...
4663643	  806.5	  576.8	 4551.0	...
4663644	  806.6	  576.7	 4551.0	...
4663645	  806.6	  576.7	 4552.0	...
4663646	  806.6	  576.7	 4552.0	...
4663647	  806.6	  577.0	 4552.0	...
4663648	  806.7	  577.4	 4554.0	...
4663649	  806.7	  577.8	 4555.0	...
4663650	  806.8	  577.9	 4556.0	...
4663651	  806.8	  578.1	 4558.0	...
4663652	  806.8	  578.0	 4559.0	...
4663653	  806.9	  578.1	 4560.0	...
4663654	  806.9	  578.1	 4562.0	...
4663655	  807.0	  578.1	 4565.0	...
4663656	  807.2	  578.1	 4569.0	...
4663657	  807.4	  578.1	 4571.0	...
4663658	  807.6	  578.1	 4573.0	...
4663659	  807.3	  578.3	 4574.0	...
4663660	  807.0	  578.0	 4573.0	...
4663661	  806.6	  577.7	 4573.0	...
4663662	  806.4	  577.3	 4573.0	...
4663663	  806.3	  577.2	 4574.0	...
4663664	  806.1	  576.9	 4575.0	...
4663665	  805.9	  576.6	 4575.0	...
4663666	  805.6	  576.3	 4577.0	...
4663667	  805.5	  576.4	 4578.0	...
4663668	  805.4	  576.6	 4577.0	...
4663669	  805.4	  576.4	 4575.0	...
4663670	  805.4	  576.0	 4573.0	...
4663671	  805.4	  575.6	 4573.0	...
4663672	  805.4	  575.5	 4572.0	...
4663673	  805.3	  575.2	 4571.0	...
4663674	  805.3	  574.9	 4565.0	...
4663675	  805.3	  574.6	 4561.0	...
4663676	  805.4	  574.6	 4557.0	...
4663677	  805.4	  574.7	 4555.0	...
4663678	  805.4	  575.1	 4554.0	...
4663679	  805.3	  575.4	 4554.0	...
4663680	  805.2	  575.6	 4554.0	...
4663681	  805.2	  575.6	 4554.0	...
4663682	  805.1	  575.5	 4554.0	...
4663683	  805.1	  575.4	 4555.0	...
4663684	  805.0	  575.4	 4555.0	...
4663685	  805.0	  575.3	 4555.0	...
4663686	  805.0	  575.2	 4555.0	...
4663687	  805.0	  575.1	 4556.0	...
4663688	  805.0	  575.0	 4556.0	...
4663689	  805.0	  574.9	 4557.0	...
4663690	  805.0	  574.8	 4557.0	...
4663691	  805.1	  574.8	 4557.0	...
4663692	  805.1	  574.8	 4557.0	...
4663693	  805.1	  574.8	 4558.0	...
4663694	  804.9	  574.9	 4559.0	...
4663695	  804.8	  575.1	 4560.0	...
4663696	  804.7	  575.3	 4560.0	...
4663697	  804.7	  575.3	 4560.0	...
4663698	  804.6	  575.4	 4559.0	...
4663699	  804.6	  575.7	 4558.0	...
4663700	  804.7	  576.1	 4558.0	...
4663701	  804.8	  576.0	 4558.0	...
4663702	  805.0	  575.6	 4558.0	...
4663703	  805.1	  575.2	 4559.0	...
4663704	  805.1	  575.2	 4560.0	...
4663705	  805.0	  575.2	 4560.0	...
4663706	  805.1	  575.4	 4560.0	...
4663707	  805.4	  575.6	 4558.0	...
4663708	  805.6	  575.8	 4555.0	...
4663709	  805.6	  575.9	 4553.0	...
4663710	  805.5	  576.2	 4553.0	...
4663711	  805.5	  576.5	 4552.0	...
4663712	  805.4	  576.7	 4553.0	...
4663713	  805.2	  576.9	 4557.0	...
4663714	  805.2	  577.2	 4560.0	...
4663715	  805.2	  577.4	 4564.0	...
4663716	  805.2	  577.6	 4566.0	...
4663717	  805.1	  577.8	 4569.0	...
4663718	  805.0	  578.1	 4571.0	...
4663719	  804.8	  578.4	 4573.0	...
4663720	  804.7	  579.0	 4573.0	...
4663721	  804.8	  579.4	 4574.0	...
4663722	  804.9	  579.4	 4575.0	...
4663723	  805.0	  578.9	 4573.0	...
4663724	  804.8	  578.6	 4571.0	...
4663725	  804.4	  578.8	 4567.0	...
4663726	  804.1	  578.9	 4566.0	...
4663727	  803.8	  578.9	 4567.0	...
4663728	  803.8	  578.9	 4569.0	...
4663729	  803.9	  578.9	 4569.0	...
4663730	  804.1	  578.9	 4565.0	...
4663731	  804.1	  579.0	 4564.0	...
4663732	  804.2	  579.1	 4565.0	...
4663733	  804.5	  579.1	 4567.0	...
4663734	  804.8	  579.0	 4567.0	...
4663735	  805.1	  579.1	 4566.0	...
4663736	  805.0	  579.2	 4566.0	...
4663737	  804.9	  579.3	 4565.0	...
4663738	  805.0	  579.1	 4565.0	...
4663739	  805.1	  579.0	 4566.0	...
4663740	  805.2	  578.7	 4566.0	...
4663741	  805.3	  578.4	 4567.0	...
4663742	  805.5	  578.2	 4567.0	...
4663743	  805.7	  578.2	 4566.0	...
4663744	  805.9	  578.3	 4564.0	...
4663745	  805.9	  578.5	 4562.0	...
4663746	  806.2	  578.7	 4565.0	...
4663747	  806.6	  579.1	 4568.0	...
4663748	  806.7	  579.4	 4571.0	...
4663749	  806.4	  579.7	 4569.0	...
4663750	  806.1	  579.8	 4568.0	...
4663751	  806.1	  579.6	 4566.0	...
4663752	  806.2	  579.3	 4566.0	...
4663753	  806.2	  579.0	 4566.0	...
4663754	  806.3	  578.9	 4568.0	...
4663755	  806.2	  578.8	 4569.0	...
4663756	  806.2	  578.7	 4569.0	...
4663757	  806.1	  578.3	 4567.0	...
4663758	  806.2	  577.8	 4564.0	...
4663759	  806.2	  577.4	 4562.0	...
4663760	  806.3	  577.5	 4561.0	...
4663761	  806.3	  577.4	 4560.0	...
4663762	  806.3	  577.3	 4559.0	...
4663763	  806.4	  577.3	 4558.0	...
4663764	  806.1	  577.5	 4557.0	...
4663765	  805.8	  577.3	 4557.0	...
4663766	  805.4	  576.9	 4557.0	...
4663767	  805.3	  576.5	 4558.0	...
4663768	  805.4	  576.4	 4559.0	...
4663769	  805.5	  576.4	 4560.0	...
4663770	  805.6	  576.4	 4559.0	...
4663771	  805.5	  576.3	 4557.0	...
4663772	  805.5	  576.5	 4558.0	...
4663773	  805.5	  576.7	 4561.0	...
4663774	  805.4	  576.9	 4563.0	...
4663775	  805.3	  577.3	 4562.0	...
4663776	  805.4	  577.7	 4561.0	...
4663777	  805.6	  578.1	 4563.0	...
4663778	  805.8	  578.2	 4565.0	...
4663779	  805.9	  578.3	 4564.0	...
4663780	  805.9	  578.3	 4562.0	...
4663781	  805.9	  578.4	 4562.0	...
4663782	  806.2	  578.3	 4564.0	...
4663783	  806.4	  578.3	 4565.0	...
4663784	  806.7	  578.4	 4564.0	...
4663785	  806.7	  578.6	 4563.0	...
4663786	  806.7	  578.8	 4564.0	...
4663787	  806.7	  578.9	 4563.0	...
4663788	  806.7	  578.9	 4561.0	...
4663789	  806.5	  578.9	 4559.0	...
4663790	  806.3	  578.8	 4556.0	...
4663791	  805.8	  578.6	 4557.0	...
4663792	  805.7	  578.5	 4558.0	...
4663793	  805.8	  578.4	 4560.0	...
4663794	  806.1	  578.6	 4561.0	...
4663795	  806.4	  578.6	 4560.0	...
4663796	  806.3	  578.5	 4557.0	...
4663797	  806.2	  578.3	 4554.0	...
4663798	  806.4	  578.1	 4553.0	...
4663799	  806.7	  577.8	 4553.0	...
4663800	  806.8	  577.5	 4554.0	...
4663801	  806.6	  577.3	 4554.0	...
4663802	  806.5	  577.4	 4553.0	...
4663803	  806.5	  577.5	 4552.0	...
4663804	  806.6	  577.5	 4553.0	...
4663805	  806.7	  577.6	 4555.0	...
4663806	  806.5	  577.5	 4555.0	...
4663807	  806.2	  577.4	 4555.0	...
4663808	  806.1	  577.3	 4554.0	...
4663809	  806.3	  577.2	 4554.0	...
4663810	  806.2	  577.3	 4554.0	...
4663811	  805.9	  577.0	 4554.0	...
4663812	  805.5	  576.3	 4554.0	...
4663813	  805.2	  575.2	 4553.0	...
4663814	  805.0	  574.2	 4553.0	...
4663815	  804.1	  573.3	 4553.0	...
4663816	  803.1	  572.3	 4553.0	...
4663817	  802.3	  571.4	 4553.0	...
4663818	  801.4	  570.2	 4554.0	...
4663819	  800.7	  569.3	 4554.0	...
4663820	  800.2	  568.4	 4555.0	...
4663821	  800.4	  568.2	 4555.0	...
4663822	  800.9	  568.0	 4557.0	...
4663823	  801.2	  567.8	 4558.0	...
4663824	  802.1	  567.1	 4557.0	...
4663825	  802.9	  566.5	 4554.0	...
4663826	  804.0	  566.0	 4552.0	...
4663827	  804.8	  565.9	 4553.0	...
4663828	  805.4	  565.5	 4554.0	...
4663829	  805.6	  565.1	 4556.0	...
4663830	  805.7	  564.9	 4556.0	...
4663831	  806.0	  564.9	 4556.0	...
4663832	  806.3	  564.5	 4556.0	...
4663833	  806.6	  564.0	 4556.0	...
4663834	  807.0	  563.6	 4555.0	...
4663835	  807.3	  563.5	 4553.0	...
4663836	  807.7	  563.3	 4551.0	...
4663837	  807.8	  563.6	 4550.0	...
4663838	  808.0	  563.9	 4553.0	...
4663839	  808.2	  564.1	 4556.0	...
4663840	  808.4	  564.1	 4556.0	...
4663841	  808.3	  564.2	 4555.0	...
4663842	  808.1	  564.7	 4553.0	...
4663843	  808.0	  565.2	 4552.0	...
4663844	  807.4	  565.7	 4552.0	...
4663845	  807.0	  565.8	 4552.0	...
4663846	  806.6	  565.5	 4551.0	...
4663847	  806.5	  565.2	 4551.0	...
4663848	  805.9	  565.3	 4553.0	...
4663849	  805.4	  565.6	 4556.0	...
4663850	  805.0	  566.0	 4558.0	...
4663851	  805.0	  566.1	 4559.0	...
4663852	  805.0	  566.2	 4559.0	...
4663853	  804.9	  566.1	 4560.0	...
4663854	  805.0	  566.0	 4560.0	...
4663855	  805.3	  565.8	 4560.0	...
MSG	4663856 0000 _ Number Off
4663856	  805.7	  565.7	 4561.0	...
4663857	  806.1	  565.5	 4562.0	...
4663858	  806.0	  565.3	 4562.0	...
4663859	  805.9	  565.2	 4562.0	...
4663860	  806.0	  565.2	 4562.0	...
4663861	  806.1	  565.2	 4561.0	...
4663862	  806.2	  565.4	 4559.0	...
4663863	  806.2	  565.7	 4557.0	...
4663864	  806.0	  565.9	 4555.0	...
4663865	  805.9	  565.9	 4552.0	...
4663866	  805.8	  565.8	 4550.0	...
4663867	  805.8	  565.8	 4551.0	...
4663868	  805.9	  565.7	 4554.0	...
4663869	  806.0	  565.7	 4556.0	...
4663870	  806.0	  565.6	 4556.0	...
4663871	  806.0	  565.4	 4554.0	...
4663872	  806.0	  565.1	 4553.0	...
4663873	  806.1	  565.0	 4551.0	...
4663874	  806.2	  564.9	 4550.0	...
4663875	  806.3	  565.0	 4548.0	...
4663876	  806.7	  565.1	 4549.0	...
4663877	  807.1	  564.9	 4549.0	...
4663878	  807.3	  564.7	 4549.0	...
4663879	  807.2	  564.6	 4548.0	...
4663880	  807.2	  564.8	 4548.0	...
4663881	  807.4	  565.0	 4547.0	...
4663882	  807.6	  565.1	 4547.0	...
4663883	  807.6	  565.3	 4547.0	...
4663884	  807.5	  565.5	 4548.0	...
4663885	  807.4	  565.3	 4549.0	...
4663886	  807.3	  565.1	 4550.0	...
4663887	  807.4	  565.1	 4551.0	...
4663888	  807.7	  565.6	 4551.0	...
4663889	  807.9	  566.1	 4552.0	...
4663890	  808.0	  566.4	 4553.0	...
4663891	  808.1	  566.7	 4553.0	...
4663892	  808.1	  566.9	 4553.0	...
4663893	  807.9	  567.2	 4553.0	...
4663894	  807.7	  567.3	 4552.0	...
4663895	  807.4	  567.6	 4551.0	...
4663896	  807.4	  567.8	 4550.0	...
4663897	  807.2	  568.1	 4551.0	...
4663898	  807.0	  568.5	 4551.0	...
4663899	  806.9	  568.9	 4551.0	...
4663900	  806.9	  569.3	 4552.0	...
4663901	  806.9	  569.2	 4548.0	...
4663902	  806.7	  569.4	 4545.0	...
4663903	  806.5	  569.5	 4543.0	...
4663904	  806.4	  569.3	 4545.0	...
4663905	  806.6	  569.0	 4547.0	...
4663906	  806.8	  568.5	 4547.0	...
4663907	  806.8	  568.3	 4548.0	...
4663908	  806.7	  568.1	 4547.0	...
4663909	  806.6	  567.8	 4545.0	...
4663910	  806.7	  568.0	 4543.0	...
4663911	  806.9	  568.4	 4544.0	...
4663912	  807.1	  568.8	 4545.0	...
4663913	  807.2	  568.7	 4545.0	...
4663914	  807.3	  568.5	 4546.0	...
4663915	  807.3	  568.9	 4548.0	...
4663916	  807.2	  569.5	 4549.0	...
4663917	  806.8	  570.0	 4549.0	...
4663918	  806.5	  569.6	 4548.0	...
4663919	  806.4	  569.2	 4548.0	...
4663920	  806.4	  568.9	 4548.0	...
4663921	  806.4	  568.9	 4548.0	...
4663922	  806.4	  568.9	 4547.0	...
4663923	  806.5	  568.9	 4547.0	...
4663924	  806.6	  568.8	 4547.0	...
4663925	  807.0	  568.8	 4548.0	...
4663926	  807.2	  568.8	 4548.0	...
4663927	  807.5	  568.9	 4549.0	...
4663928	  807.5	  568.9	 4550.0	...
4663929	  807.3	  568.9	 4550.0	...
4663930	  807.1	  568.9	 4550.0	...
4663931	  807.1	  569.0	 4549.0	...
4663932	  807.3	  569.1	 4548.0	...
4663933	  807.5	  569.2	 4549.0	...
4663934	  807.7	  569.1	 4549.0	...
4663935	  807.9	  569.0	 4549.0	...
4663936	  807.9	  569.0	 4550.0	...
4663937	  808.0	  569.0	 4552.0	...
4663938	  808.0	  569.0	 4553.0	...
4663939	  808.1	  569.0	 4553.0	...
4663940	  808.1	  569.1	 4551.0	...
4663941	  807.9	  568.8	 4549.0	...
4663942	  807.5	  568.5	 4547.0	...
4663943	  807.2	  568.2	 4547.0	...
4663944	  807.2	  568.3	 4548.0	...
4663945	  807.3	  568.2	 4549.0	...
4663946	  807.4	  568.1	 4551.0	...
4663947	  807.5	  568.3	 4552.0	...
4663948	  807.6	  568.5	 4553.0	...
4663949	  807.8	  568.7	 4553.0	...
4663950	  807.8	  568.8	 4553.0	...
4663951	  807.8	  568.9	 4553.0	...
4663952	  807.8	  569.0	 4552.0	...
4663953	  807.8	  568.8	 4551.0	...
4663954	  807.8	  568.7	 4550.0	...
4663955	  807.9	  568.6	 4549.0	...
4663956	  807.9	  568.6	 4548.0	...
4663957	  807.8	  568.6	 4548.0	...
4663958	  807.8	  568.5	 4548.0	...
4663959	  807.8	  568.4	 4549.0	...
4663960	  807.7	  568.4	 4549.0	...
4663961	  807.7	  568.5	 4550.0	...
4663962	  807.6	  568.8	 4550.0	...
4663963	  807.7	  569.1	 4550.0	...
4663964	  807.7	  569.2	 4551.0	...
4663965	  807.7	  569.2	 4552.0	...
4663966	  807.5	  569.2	 4551.0	...
4663967	  807.4	  569.1	 4552.0	...
4663968	  807.5	  569.0	 4552.0	...
4663969	  807.6	  568.8	 4553.0	...
4663970	  807.7	  568.6	 4553.0	...
4663971	  807.7	  568.5	 4553.0	...
4663972	  807.7	  568.5	 4551.0	...
4663973	  807.8	  568.7	 4549.0	...
4663974	  807.9	  568.9	 4548.0	...
4663975	  807.9	  568.9	 4550.0	...
4663976	  807.8	  568.9	 4551.0	...
4663977	  807.8	  568.8	 4551.0	...
4663978	  807.7	  568.7	 4551.0	...
4663979	  807.7	  568.6	 4551.0	...
4663980	  807.7	  568.5	 4549.0	...
4663981	  807.8	  568.6	 4547.0	...
4663982	  807.8	  568.7	 4546.0	...
4663983	  807.8	  568.8	 4546.0	...
4663984	  807.8	  568.7	 4546.0	...
4663985	  808.0	  568.7	 4547.0	...
4663986	  808.2	  568.9	 4548.0	...
4663987	  808.4	  569.1	 4548.0	...
4663988	  808.4	  569.2	 4547.0	...
4663989	  808.4	  569.1	 4547.0	...
4663990	  808.4	  568.8	 4548.0	...
4663991	  808.4	  568.7	 4549.0	...
4663992	  808.3	  568.6	 4550.0	...
4663993	  808.3	  568.5	 4549.0	...
4663994	  808.2	  568.4	 4547.0	...
4663995	  808.4	  568.3	 4545.0	...
4663996	  808.5	  568.3	 4545.0	...
4663997	  808.8	  568.6	 4545.0	...
4663998	  808.8	  568.9	 4545.0	...
4663999	  808.9	  569.2	 4545.0	...
4664000	  808.8	  569.2	 4545.0	...
4664001	  808.7	  569.2	 4543.0	...
4664002	  808.7	  569.2	 4542.0	...
4664003	  808.7	  569.1	 4542.0	...
4664004	  808.7	  569.1	 4542.0	...
4664005	  808.7	  569.1	 4540.0	...
4664006	  808.7	  569.2	 4537.0	...
4664007	  808.7	  569.0	 4534.0	...
4664008	  808.8	  568.9	 4533.0	...
4664009	  808.8	  568.8	 4532.0	...
4664010	  808.8	  568.9	 4532.0	...
4664011	  808.7	  568.9	 4532.0	...
4664012	  808.8	  569.0	 4531.0	...
4664013	  808.8	  569.0	 4530.0	...
4664014	  808.7	  569.0	 4530.0	...
4664015	  808.6	  569.1	 4529.0	...
4664016	  808.5	  569.2	 4527.0	...
4664017	  808.5	  569.1	 4526.0	...
4664018	  808.7	  568.9	 4525.0	...
4664019	  808.8	  568.6	 4525.0	...
4664020	  809.0	  568.4	 4525.0	...
4664021	  809.0	  568.2	 4525.0	...
4664022	  809.4	  568.2	 4526.0	...
4664023	  809.8	  568.4	 4526.0	...
4664024	  810.2	  568.5	 4526.0	...
4664025	  810.1	  568.4	 4524.0	...
4664026	  810.1	  568.4	 4523.0	...
4664027	  810.3	  568.4	 4521.0	...
4664028	  810.5	  568.5	 4520.0	...
4664029	  810.6	  568.3	 4519.0	...
4664030	  810.4	  568.0	 4516.0	...
4664031	  810.0	  568.1	 4515.0	...
4664032	  809.7	  568.5	 4514.0	...
4664033	  809.4	  568.8	 4513.0	...
4664034	  809.4	  568.8	 4513.0	...
4664035	  809.4	  568.7	 4512.0	...
4664036	  809.3	  568.4	 4512.0	...
4664037	  809.3	  568.1	 4512.0	...
4664038	  809.2	  568.1	 4511.0	...
4664039	  809.3	  568.3	 4511.0	...
4664040	  809.3	  568.5	 4511.0	...
4664041	  809.4	  568.4	 4510.0	...
4664042	  809.5	  568.4	 4509.0	...
4664043	  809.5	  568.5	 4507.0	...
4664044	  809.4	  568.5	 4508.0	...
4664045	  809.3	  568.6	 4508.0	...
4664046	  809.2	  568.7	 4508.0	...
4664047	  809.2	  568.9	 4507.0	...
4664048	  809.2	  569.1	 4506.0	...
4664049	  809.4	  569.0	 4505.0	...
4664050	  809.5	  569.3	 4505.0	...
4664051	  809.5	  569.6	 4504.0	...
4664052	  809.5	  569.9	 4503.0	...
4664053	  809.7	  570.1	 4502.0	...
4664054	  810.0	  570.3	 4500.0	...
4664055	  810.1	  570.3	 4500.0	...
4664056	  809.9	  570.3	 4500.0	...
4664057	  809.7	  570.0	 4502.0	...
4664058	  809.6	  569.7	 4504.0	...
4664059	  809.4	  569.5	 4504.0	...
4664060	  809.2	  569.5	 4503.0	...
4664061	  809.3	  569.3	 4501.0	...
4664062	  809.5	  569.1	 4500.0	...
4664063	  809.7	  569.0	 4500.0	...
4664064	  809.7	  569.1	 4500.0	...
4664065	  809.7	  569.2	 4500.0	...
4664066	  809.7	  569.3	 4501.0	...
4664067	  810.0	  569.2	 4500.0	...
MSG	4664068 0000 _ Number On
4664068	  810.3	  569.1	 4499.0	...
4664069	  810.7	  569.1	 4495.0	...
4664070	  810.8	  569.0	 4492.0	...
4664071	  810.6	  569.0	 4490.0	...
4664072	  810.1	  569.4	 4489.0	...
4664073	  809.7	  569.9	 4488.0	...
4664074	  809.6	  570.3	 4487.0	...
4664075	  809.7	  570.2	 4487.0	...
4664076	  809.8	  569.9	 4485.0	...
4664077	  809.9	  569.6	 4484.0	...
4664078	  810.1	  569.6	 4484.0	...
4664079	  810.2	  569.8	 4485.0	...
4664080	  810.4	  570.0	 4485.0	...
4664081	  810.4	  570.0	 4485.0	...
4664082	  810.4	  570.0	 4484.0	...
4664083	  810.5	  569.9	 4484.0	...
4664084	  810.6	  569.9	 4484.0	...
4664085	  810.7	  569.9	 4484.0	...
4664086	  810.6	  569.9	 4484.0	...
4664087	  810.6	  569.8	 4482.0	...
4664088	  810.6	  569.8	 4480.0	...
4664089	  810.4	  569.8	 4478.0	...
4664090	  810.2	  569.9	 4475.0	...
4664091	  810.0	  570.1	 4471.0	...
4664092	  810.1	  570.2	 4469.0	...
4664093	  810.2	  570.1	 4468.0	...
4664094	  810.3	  570.1	 4467.0	...
4664095	  810.4	  570.1	 4465.0	...
4664096	  810.5	  570.1	 4464.0	...
4664097	  810.6	  570.1	 4464.0	...
4664098	  810.7	  570.5	 4462.0	...
4664099	  810.7	  570.9	 4461.0	...
4664100	  810.6	  571.4	 4459.0	...
4664101	  810.4	  571.4	 4459.0	...
4664102	  810.3	  571.5	 4456.0	...
4664103	  810.3	  571.8	 4453.0	...
4664104	  810.3	  572.0	 4450.0	...
4664105	  810.2	  572.0	 4451.0	...
4664106	  810.4	  572.0	 4451.0	...
4664107	  810.6	  571.9	 4452.0	...
4664108	  810.8	  571.9	 4453.0	...
4664109	  810.7	  571.9	 4453.0	...
4664110	  810.6	  571.9	 4453.0	...
4664111	  810.5	  571.9	 4452.0	...
4664112	  810.5	  571.8	 4451.0	...
4664113	  810.5	  572.0	 4451.0	...
4664114	  810.5	  572.3	 4450.0	...
4664115	  810.5	  572.4	 4447.0	...
4664116	  810.5	  572.1	 4444.0	...
4664117	  810.5	  571.9	 4443.0	...
4664118	  810.5	  571.6	 4443.0	...
4664119	  810.6	  571.4	 4442.0	...
4664120	  810.7	  571.3	 4440.0	...
4664121	  810.7	  571.5	 4438.0	...
4664122	  810.7	  571.7	 4436.0	...
4664123	  810.9	  571.8	 4436.0	...
4664124	  811.1	  571.9	 4436.0	...
4664125	  811.4	  572.0	 4436.0	...
4664126	  811.5	  571.9	 4435.0	...
4664127	  811.5	  571.7	 4433.0	...
4664128	  811.4	  571.4	 4431.0	...
4664129	  811.4	  571.4	 4429.0	...
4664130	  811.5	  571.3	 4428.0	...
4664131	  811.6	  571.3	 4428.0	...
4664132	  811.7	  571.2	 4427.0	...
4664133	  811.6	  571.2	 4426.0	...
4664134	  811.4	  571.2	 4426.0	...
4664135	  811.3	  571.2	 4426.0	...
4664136	  811.3	  571.1	 4426.0	...
4664137	  811.3	  571.1	 4427.0	...
4664138	  811.4	  571.2	 4427.0	...
4664139	  811.4	  571.3	 4427.0	...
4664140	  811.4	  571.3	 4425.0	...
4664141	  811.4	  571.3	 4423.0	...
4664142	  811.4	  571.4	 4420.0	...
4664143	  811.5	  571.4	 4420.0	...
4664144	  811.6	  571.2	 4419.0	...
4664145	  811.7	  571.0	 4418.0	...
4664146	  811.7	  570.8	 4418.0	...
4664147	  811.8	  570.8	 4417.0	...
4664148	  811.9	  570.7	 4418.0	...
4664149	  811.8	  570.8	 4418.0	...
4664150	  811.9	  570.8	 4418.0	...
4664151	  811.9	  570.8	 4415.0	...
4664152	  812.0	  570.8	 4413.0	...
4664153	  812.0	  570.9	 4412.0	...
4664154	  812.0	  570.9	 4412.0	...
4664155	  811.9	  570.9	 4413.0	...
4664156	  811.9	  570.8	 4413.0	...
4664157	  812.0	  570.7	 4414.0	...
4664158	  812.0	  570.7	 4413.0	...
4664159	  812.1	  570.6	 4412.0	...
4664160	  812.2	  570.5	 4411.0	...
4664161	  812.2	  570.2	 4410.0	...
4664162	  812.0	  570.0	 4410.0	...
4664163	  811.9	  569.8	 4411.0	...
4664164	  811.7	  569.7	 4412.0	...
4664165	  811.7	  569.7	 4412.0	...
4664166	  811.7	  569.7	 4412.0	...
4664167	  811.9	  569.6	 4411.0	...
4664168	  812.1	  569.8	 4409.0	...
4664169	  812.3	  570.0	 4409.0	...
4664170	  812.3	  570.3	 4409.0	...
4664171	  812.3	  570.3	 4409.0	...
4664172	  812.4	  570.4	 4409.0	...
4664173	  812.6	  570.7	 4410.0	...
4664174	  812.7	  571.0	 4410.0	...
4664175	  812.7	  571.3	 4407.0	...
4664176	  812.7	  571.3	 4404.0	...
4664177	  812.7	  571.1	 4404.0	...
4664178	  812.8	  570.9	 4406.0	...
4664179	  812.9	  570.7	 4408.0	...
4664180	  813.0	  570.5	 4408.0	...
4664181	  813.1	  570.4	 4407.0	...
4664182	  813.1	  570.5	 4407.0	...
4664183	  813.2	  570.5	 4407.0	...
4664184	  813.3	  570.5	 4406.0	...
4664185	  813.3	  570.5	 4405.0	...
4664186	  813.4	  570.5	 4406.0	...
4664187	  813.4	  570.5	 4410.0	...
4664188	  813.2	  570.6	 4413.0	...
4664189	  813.0	  570.7	 4415.0	...
4664190	  812.9	  571.0	 4412.0	...
4664191	  813.2	  571.2	 4410.0	...
4664192	  813.4	  571.4	 4407.0	...
4664193	  813.5	  571.2	 4408.0	...
4664194	  813.5	  571.1	 4409.0	...
4664195	  813.6	  570.9	 4408.0	...
4664196	  813.6	  570.8	 4406.0	...
4664197	  813.7	  570.8	 4405.0	...
4664198	  813.8	  571.0	 4405.0	...
4664199	  814.0	  571.1	 4406.0	...
4664200	  814.1	  571.3	 4407.0	...
4664201	  814.1	  571.5	 4408.0	...
4664202	  814.1	  571.7	 4408.0	...
4664203	  814.1	  571.7	 4407.0	...
4664204	  814.1	  571.6	 4407.0	...
4664205	  814.1	  571.7	 4405.0	...
4664206	  814.0	  571.8	 4404.0	...
4664207	  814.0	  571.9	 4405.0	...
4664208	  814.1	  571.8	 4406.0	...
4664209	  814.3	  571.8	 4407.0	...
4664210	  814.5	  571.7	 4406.0	...
4664211	  814.5	  571.7	 4406.0	...
4664212	  814.5	  571.6	 4406.0	...
4664213	  814.5	  571.6	 4406.0	...
4664214	  814.5	  571.6	 4406.0	...
4664215	  814.5	  571.4	 4405.0	...
4664216	  814.6	  571.3	 4405.0	...
4664217	  814.6	  571.0	 4404.0	...
4664218	  814.6	  570.8	 4403.0	...
4664219	  814.5	  570.7	 4402.0	...
4664220	  814.3	  570.7	 4401.0	...
4664221	  814.3	  571.0	 4400.0	...
4664222	  814.3	  571.3	 4402.0	...
4664223	  814.3	  571.5	 4405.0	...
4664224	  814.4	  571.5	 4407.0	...
4664225	  814.5	  571.5	 4407.0	...
4664226	  814.5	  571.5	 4407.0	...
4664227	  814.4	  571.4	 4406.0	...
4664228	  814.4	  571.3	 4406.0	...
4664229	  814.4	  571.2	 4406.0	...
4664230	  814.5	  571.3	 4406.0	...
4664231	  814.6	  571.3	 4405.0	...
4664232	  814.7	  571.3	 4405.0	...
4664233	  814.9	  571.5	 4405.0	...
4664234	  815.0	  571.6	 4404.0	...
4664235	  815.1	  571.9	 4403.0	...
4664236	  815.2	  572.0	 4402.0	...
4664237	  815.3	  572.2	 4404.0	...
4664238	  815.4	  572.8	 4405.0	...
4664239	  815.4	  573.4	 4407.0	...
4664240	  815.5	  574.0	 4405.0	...
4664241	  815.4	  574.0	 4404.0	...
4664242	  815.5	  574.1	 4402.0	...
4664243	  815.5	  574.1	 4403.0	...
4664244	  815.5	  573.8	 4404.0	...
4664245	  815.3	  573.5	 4405.0	...
4664246	  815.1	  573.3	 4407.0	...
4664247	  814.9	  573.4	 4406.0	...
4664248	  814.7	  573.5	 4406.0	...
4664249	  814.7	  573.5	 4405.0	...
4664250	  814.9	  573.4	 4406.0	...
4664251	  815.0	  573.3	 4406.0	...
4664252	  815.2	  573.6	 4407.0	...
4664253	  815.2	  573.9	 4407.0	...
4664254	  815.1	  574.3	 4407.0	...
4664255	  815.1	  574.3	 4408.0	...
4664256	  815.3	  574.4	 4407.0	...
4664257	  815.6	  574.6	 4407.0	...
4664258	  815.8	  574.7	 4406.0	...
4664259	  815.9	  574.7	 4406.0	...
4664260	  815.8	  574.7	 4406.0	...
4664261	  815.8	  574.7	 4405.0	...
4664262	  815.5	  574.7	 4405.0	...
4664263	  815.2	  574.5	 4407.0	...
4664264	  814.9	  574.4	 4408.0	...
4664265	  815.0	  574.2	 4410.0	...
4664266	  815.2	  574.2	 4411.0	...
4664267	  815.2	  574.3	 4412.0	...
4664268	  815.0	  574.3	 4411.0	...
4664269	  814.9	  574.4	 4411.0	...
4664270	  814.8	  574.5	 4412.0	...
4664271	  815.0	  574.4	 4413.0	...
4664272	  815.1	  574.3	 4414.0	...
4664273	  815.3	  574.2	 4414.0	...
4664274	  815.3	  574.1	 4413.0	...
4664275	  815.3	  573.9	 4411.0	...
4664276	  815.4	  574.1	 4410.0	...
4664277	  815.6	  574.4	 4410.0	...
4664278	  815.8	  574.8	 4411.0	...
4664279	  815.9	  574.8	 4411.0	...
4664280	  816.0	  574.8	 4412.0	...
4664281	  816.0	  574.7	 4413.0	...
4664282	  815.9	  574.6	 4413.0	...
4664283	  815.7	  574.4	 4412.0	...
4664284	  815.5	  574.4	 4412.0	...
4664285	  815.2	  574.4	 4411.0	...
4664286	  815.1	  574.2	 4411.0	...
4664287	  814.9	  574.0	 4412.0	...
4664288	  814.9	  573.9	 4412.0	...
4664289	  814.9	  573.9	 4411.0	...
4664290	  814.9	  574.0	 4411.0	...
4664291	  814.9	  574.0	 4410.0	...
4664292	  814.8	  573.8	 4410.0	...
4664293	  814.7	  573.6	 4410.0	...
4664294	  814.6	  573.4	 4410.0	...
4664295	  814.5	  573.4	 4410.0	...
4664296	  814.5	  573.3	 4410.0	...
4664297	  814.5	  573.2	 4410.0	...
4664298	  814.5	  573.3	 4410.0	...
4664299	  814.6	  573.4	 4410.0	...
4664300	  814.6	  573.6	 4410.0	...
4664301	  814.7	  573.6	 4411.0	...
4664302	  814.8	  573.6	 4411.0	...
4664303	  814.9	  573.6	 4412.0	...
4664304	  814.8	  573.7	 4413.0	...
4664305	  814.7	  573.8	 4414.0	...
4664306	  814.8	  573.8	 4414.0	...
4664307	  814.9	  573.9	 4413.0	...
4664308	  815.0	  573.9	 4412.0	...
4664309	  815.1	  574.1	 4411.0	...
4664310	  815.1	  574.4	 4413.0	...
4664311	  815.1	  574.2	 4413.0	...
4664312	  814.9	  573.9	 4413.0	...
4664313	  814.9	  573.5	 4412.0	...
4664314	  815.1	  573.5	 4413.0	...
4664315	  815.2	  573.6	 4415.0	...
4664316	  815.1	  573.7	 4416.0	...
4664317	  815.0	  573.7	 4417.0	...
4664318	  815.0	  573.6	 4416.0	...
4664319	  815.0	  573.4	 4415.0	...
4664320	  815.0	  573.4	 4415.0	...
4664321	  815.1	  573.5	 4417.0	...
4664322	  815.1	  573.6	 4418.0	...
4664323	  815.2	  573.8	 4419.0	...
4664324	  815.4	  573.9	 4418.0	...
4664325	  815.5	  573.7	 4416.0	...
4664326	  815.5	  573.4	 4414.0	...
4664327	  815.6	  573.0	 4412.0	...
4664328	  815.7	  572.8	 4411.0	...
4664329	  815.8	  572.7	 4411.0	...
4664330	  815.8	  572.7	 4412.0	...
4664331	  815.7	  572.8	 4415.0	...
4664332	  815.8	  572.8	 4417.0	...
4664333	  815.9	  572.8	 4418.0	...
4664334	  815.8	  572.8	 4418.0	...
4664335	  815.7	  572.9	 4419.0	...
4664336	  815.5	  572.9	 4418.0	...
4664337	  815.5	  572.7	 4419.0	...
4664338	  815.5	  572.5	 4419.0	...
4664339	  815.5	  572.1	 4419.0	...
4664340	  815.5	  571.8	 4419.0	...
4664341	  815.4	  571.6	 4418.0	...
4664342	  815.5	  571.5	 4417.0	...
4664343	  815.6	  571.5	 4417.0	...
4664344	  815.6	  571.3	 4418.0	...
4664345	  815.7	  571.2	 4419.0	...
4664346	  815.6	  571.4	 4419.0	...
4664347	  815.6	  571.5	 4419.0	...
4664348	  815.5	  571.7	 4419.0	...
4664349	  815.4	  571.7	 4418.0	...
4664350	  815.4	  571.8	 4417.0	...
4664351	  815.5	  571.8	 4417.0	...
4664352	  815.7	  571.7	 4417.0	...
4664353	  815.9	  571.5	 4416.0	...
4664354	  815.9	  571.3	 4416.0	...
4664355	  815.7	  571.4	 4416.0	...
4664356	  815.5	  571.5	 4416.0	...
4664357	  815.3	  571.6	 4420.0	...
4664358	  815.3	  571.7	 4424.0	...
4664359	  815.3	  571.7	 4427.0	...
4664360	  815.3	  571.6	 4425.0	...
4664361	  815.3	  571.5	 4423.0	...
4664362	  815.3	  571.3	 4423.0	...
4664363	  815.2	  571.3	 4423.0	...
4664364	  815.2	  571.5	 4423.0	...
4664365	  815.2	  571.7	 4423.0	...
4664366	  815.2	  571.8	 4423.0	...
4664367	  815.1	  571.7	 4423.0	...
4664368	  815.1	  571.8	 4422.0	...
4664369	  815.2	  571.9	 4422.0	...
4664370	  815.2	  571.9	 4424.0	...
4664371	  815.3	  571.6	 4426.0	...
4664372	  815.5	  571.4	 4428.0	...
MSG	4664373 0000 _ Number Off
4664373	  815.6	  571.2	 4428.0	...
4664374	  815.7	  571.1	 4429.0	...
4664375	  815.6	  571.2	 4430.0	...
4664376	  815.5	  571.3	 4431.0	...
4664377	  815.6	  571.3	 4431.0	...
4664378	  815.7	  571.4	 4431.0	...
4664379	  815.7	  571.6	 4431.0	...
4664380	  815.7	  571.8	 4430.0	...
4664381	  815.7	  572.0	 4430.0	...
4664382	  815.7	  572.2	 4431.0	...
4664383	  815.8	  572.2	 4433.0	...
4664384	  816.0	  572.0	 4434.0	...
4664385	  816.1	  571.8	 4433.0	...
4664386	  816.1	  571.6	 4432.0	...
4664387	  816.1	  571.6	 4433.0	...
4664388	  815.9	  571.6	 4435.0	...
4664389	  815.8	  571.9	 4437.0	...
4664390	  815.7	  572.5	 4436.0	...
4664391	  815.6	  573.3	 4435.0	...
4664392	  815.6	  574.0	 4435.0	...
4664393	  815.5	  574.3	 4435.0	...
4664394	  815.5	  574.4	 4436.0	...
4664395	  815.5	  574.5	 4436.0	...
4664396	  815.6	  574.6	 4437.0	...
4664397	  815.6	  574.8	 4438.0	...
4664398	  815.5	  575.0	 4439.0	...
4664399	  815.3	  575.1	 4440.0	...
4664400	  815.1	  574.9	 4440.0	...
4664401	  815.0	  574.5	 4440.0	...
4664402	  814.9	  574.2	 4441.0	...
4664403	  814.9	  574.2	 4442.0	...
4664404	  814.8	  574.3	 4441.0	...
4664405	  814.8	  574.4	 4440.0	...
4664406	  814.8	  574.3	 4438.0	...
4664407	  814.8	  574.1	 4437.0	...
4664408	  814.9	  573.9	 4438.0	...
4664409	  815.0	  573.8	 4437.0	...
4664410	  815.1	  573.8	 4437.0	...
4664411	  815.2	  573.5	 4436.0	...
4664412	  815.4	  573.1	 4437.0	...
4664413	  815.6	  572.7	 4437.0	...
4664414	  815.8	  572.5	 4437.0	...
4664415	  815.8	  572.4	 4437.0	...
4664416	  815.6	  572.4	 4438.0	...
4664417	  815.5	  572.4	 4438.0	...
4664418	  815.2	  572.4	 4439.0	...
4664419	  815.0	  572.2	 4439.0	...
4664420	  814.8	  571.8	 4439.0	...
4664421	  814.8	  571.4	 4439.0	...
4664422	  814.9	  571.2	 4439.0	...
4664423	  815.0	  571.4	 4439.0	...
4664424	  815.1	  571.6	 4440.0	...
4664425	  815.0	  571.7	 4440.0	...
4664426	  815.0	  571.7	 4440.0	...
4664427	  815.1	  572.0	 4440.0	...
4664428	  815.2	  572.3	 4440.0	...
4664429	  815.3	  572.7	 4442.0	...
4664430	  815.4	  573.0	 4444.0	...
4664431	  815.6	  573.3	 4447.0	...
4664432	  815.7	  573.5	 4448.0	...
4664433	  815.7	  573.6	 4449.0	...
4664434	  815.5	  573.9	 4451.0	...
4664435	  815.4	  574.3	 4453.0	...
4664436	  815.3	  574.7	 4455.0	...
4664437	  815.3	  574.7	 4456.0	...
4664438	  815.2	  574.8	 4457.0	...
4664439	  815.1	  574.9	 4457.0	...
4664440	  815.1	  574.9	 4458.0	...
4664441	  815.2	  574.7	 4458.0	...
4664442	  815.2	  574.6	 4458.0	...
4664443	  815.1	  574.6	 4459.0	...
4664444	  814.9	  574.7	 4461.0	...
4664445	  814.9	  575.1	 4463.0	...
4664446	  814.8	  575.4	 4464.0	...
4664447	  814.8	  575.6	 4464.0	...
4664448	  814.9	  575.5	 4465.0	...
4664449	  815.0	  575.6	 4465.0	...
4664450	  815.2	  575.6	 4464.0	...
4664451	  815.2	  575.7	 4465.0	...
4664452	  815.3	  575.6	 4465.0	...
4664453	  815.3	  575.5	 4465.0	...
4664454	  815.2	  575.1	 4467.0	...
4664455	  815.0	  574.8	 4469.0	...
4664456	  815.0	  574.5	 4468.0	...
4664457	  815.2	  574.4	 4466.0	...
4664458	  815.5	  574.1	 4466.0	...
4664459	  815.5	  573.7	 4469.0	...
4664460	  815.5	  573.2	 4472.0	...
4664461	  815.7	  572.9	 4473.0	...
4664462	  815.8	  572.9	 4474.0	...
4664463	  816.0	  573.1	 4475.0	...
4664464	  816.1	  573.2	 4474.0	...
4664465	  816.3	  573.1	 4473.0	...
4664466	  816.4	  572.9	 4472.0	...
4664467	  816.4	  572.7	 4471.0	...
4664468	  816.4	  572.6	 4470.0	...
4664469	  816.5	  572.4	 4470.0	...
4664470	  816.5	  572.5	 4470.0	...
4664471	  816.6	  572.7	 4470.0	...
4664472	  816.6	  572.9	 4470.0	...
4664473	  816.5	  573.2	 4472.0	...
4664474	  816.5	  573.4	 4474.0	...
4664475	  816.6	  573.5	 4476.0	...
4664476	  816.7	  573.3	 4476.0	...
4664477	  816.8	  573.1	 4474.0	...
4664478	  816.7	  572.9	 4472.0	...
4664479	  816.5	  573.1	 4471.0	...
4664480	  816.3	  573.2	 4471.0	...
4664481	  816.4	  573.1	 4473.0	...
4664482	  816.5	  573.0	 4476.0	...
4664483	  816.6	  573.0	 4477.0	...
4664484	  816.5	  572.9	 4476.0	...
4664485	  816.6	  573.0	 4474.0	...
4664486	  816.6	  573.0	 4474.0	...
4664487	  816.6	  572.9	 4474.0	...
4664488	  816.4	  572.8	 4475.0	...
4664489	  816.4	  572.7	 4475.0	...
4664490	  816.4	  572.8	 4475.0	...
4664491	  816.5	  572.9	 4474.0	...
4664492	  816.6	  573.0	 4474.0	...
4664493	  816.5	  572.9	 4473.0	...
4664494	  816.5	  572.9	 4472.0	...
4664495	  816.4	  572.8	 4473.0	...
4664496	  816.4	  572.8	 4475.0	...
4664497	  816.3	  572.9	 4477.0	...
4664498	  816.1	  573.1	 4477.0	...
4664499	  815.9	  573.2	 4477.0	...
4664500	  815.9	  573.4	 4477.0	...
4664501	  815.8	  573.4	 4477.0	...
4664502	  815.7	  573.4	 4476.0	...
4664503	  815.6	  573.3	 4476.0	...
4664504	  815.7	  573.3	 4477.0	...
4664505	  815.8	  573.3	 4479.0	...
4664506	  815.9	  573.3	 4480.0	...
4664507	  815.9	  573.3	 4480.0	...
4664508	  816.0	  573.3	 4480.0	...
4664509	  816.0	  573.2	 4479.0	...
4664510	  816.0	  573.2	 4479.0	...
4664511	  816.3	  573.2	 4480.0	...
4664512	  816.5	  573.2	 4482.0	...
4664513	  816.9	  573.2	 4484.0	...
4664514	  816.9	  573.2	 4488.0	...
4664515	  816.9	  573.2	 4491.0	...
4664516	  816.9	  573.2	 4494.0	...
4664517	  817.0	  573.3	 4495.0	...
4664518	  817.1	  573.4	 4495.0	...
4664519	  817.1	  573.5	 4496.0	...
4664520	  816.9	  573.7	 4498.0	...
4664521	  816.8	  573.8	 4499.0	...
4664522	  816.8	  573.9	 4501.0	...
4664523	  816.9	  573.9	 4502.0	...
4664524	  816.8	  574.0	 4503.0	...
4664525	  816.7	  573.9	 4504.0	...
4664526	  816.7	  573.8	 4505.0	...
4664527	  816.6	  573.7	 4505.0	...
4664528	  816.7	  573.5	 4504.0	...
4664529	  816.8	  573.4	 4505.0	...
4664530	  817.0	  573.2	 4508.0	...
4664531	  817.2	  573.2	 4510.0	...
4664532	  817.4	  573.2	 4512.0	...
4664533	  817.6	  573.2	 4512.0	...
4664534	  817.7	  573.2	 4512.0	...
4664535	  817.7	  573.4	 4510.0	...
4664536	  817.7	  573.6	 4509.0	...
4664537	  817.7	  574.0	 4508.0	...
4664538	  817.7	  574.3	 4509.0	...
4664539	  817.6	  574.6	 4509.0	...
4664540	  817.6	  574.7	 4509.0	...
4664541	  817.6	  574.7	 4509.0	...
4664542	  817.6	  574.8	 4509.0	...
4664543	  817.6	  574.8	 4508.0	...
4664544	  817.5	  574.8	 4507.0	...
4664545	  817.4	  574.8	 4506.0	...
4664546	  817.3	  574.5	 4505.0	...
4664547	  817.3	  574.3	 4503.0	...
4664548	  817.4	  574.0	 4503.0	...
4664549	  817.4	  574.0	 4503.0	...
4664550	  817.3	  574.0	 4505.0	...
4664551	  817.3	  574.4	 4506.0	...
4664552	  817.2	  574.8	 4508.0	...
4664553	  817.2	  575.3	 4508.0	...
4664554	  817.2	  575.4	 4507.0	...
4664555	  817.2	  575.4	 4507.0	...
4664556	  817.4	  575.5	 4506.0	...
4664557	  817.6	  575.4	 4505.0	...
4664558	  817.8	  575.3	 4507.0	...
4664559	  817.8	  575.3	 4509.0	...
4664560	  817.7	  575.3	 4512.0	...
4664561	  817.6	  575.1	 4511.0	...
4664562	  817.5	  574.7	 4511.0	...
4664563	  817.4	  574.4	 4511.0	...
4664564	  817.3	  574.4	 4511.0	...
4664565	  817.3	  574.5	 4512.0	...
4664566	  817.2	  574.6	 4512.0	...
4664567	  817.3	  574.7	 4512.0	...
4664568	  817.3	  574.8	 4513.0	...
4664569	  817.4	  574.8	 4512.0	...
4664570	  817.6	  574.8	 4512.0	...
4664571	  817.9	  574.7	 4512.0	...
4664572	  818.0	  574.7	 4511.0	...
4664573	  818.1	  574.8	 4513.0	...
MSG	4664574 0000 _ Number On
4664574	  818.1	  574.8	 4516.0	...
4664575	  818.1	  574.8	 4519.0	...
4664576	  818.2	  574.7	 4520.0	...
4664577	  818.2	  574.7	 4520.0	...
4664578	  818.3	  574.7	 4520.0	...
4664579	  818.3	  574.9	 4522.0	...
4664580	  818.4	  575.0	 4524.0	...
4664581	  818.5	  575.3	 4527.0	...
4664582	  818.5	  575.4	 4528.0	...
4664583	  818.4	  575.5	 4528.0	...
4664584	  818.3	  575.3	 4528.0	...
4664585	  818.2	  575.1	 4529.0	...
4664586	  818.1	  574.9	 4529.0	...
4664587	  818.0	  574.8	 4529.0	...
4664588	  817.9	  574.8	 4530.0	...
4664589	  817.7	  574.9	 4530.0	...
4664590	  817.5	  574.9	 4530.0	...
4664591	  817.6	  574.8	 4529.0	...
4664592	  817.7	  574.7	 4531.0	...
4664593	  818.0	  574.5	 4534.0	...
4664594	  818.2	  574.5	 4537.0	...
4664595	  818.3	  574.7	 4537.0	...
4664596	  818.3	  575.1	 4537.0	...
4664597	  818.1	  575.4	 4538.0	...
4664598	  817.8	  575.4	 4539.0	...
4664599	  817.5	  575.3	 4540.0	...
4664600	  817.3	  575.3	 4542.0	...
4664601	  817.2	  575.4	 4543.0	...
4664602	  817.2	  575.7	 4545.0	...
4664603	  817.2	  576.0	 4545.0	...
4664604	  817.1	  576.2	 4544.0	...
4664605	  817.1	  576.2	 4544.0	...
4664606	  817.1	  576.2	 4544.0	...
4664607	  817.0	  576.2	 4545.0	...
4664608	  817.0	  576.3	 4546.0	...
4664609	  817.0	  576.3	 4548.0	...
4664610	  817.2	  576.4	 4549.0	...
4664611	  817.3	  576.2	 4550.0	...
4664612	  817.4	  576.0	 4550.0	...
4664613	  817.3	  575.7	 4550.0	...
4664614	  817.2	  575.6	 4551.0	...
4664615	  817.2	  575.4	 4551.0	...
4664616	  817.2	  575.4	 4551.0	...
4664617	  816.9	  575.4	 4550.0	...
4664618	  816.6	  575.5	 4550.0	...
4664619	  816.3	  575.5	 4550.0	...
4664620	  816.3	  575.5	 4550.0	...
4664621	  816.3	  575.5	 4551.0	...
4664622	  816.3	  575.4	 4551.0	...
4664623	  816.3	  575.3	 4551.0	...
4664624	  816.6	  575.2	 4552.0	...
4664625	  817.0	  575.2	 4552.0	...
4664626	  817.3	  575.4	 4553.0	...
4664627	  817.2	  575.8	 4553.0	...
4664628	  817.2	  576.0	 4554.0	...
4664629	  817.1	  576.0	 4554.0	...
4664630	  817.0	  575.9	 4555.0	...
4664631	  816.8	  575.9	 4556.0	...
4664632	  816.6	  575.9	 4558.0	...
4664633	  816.7	  575.9	 4558.0	...
4664634	  816.9	  575.8	 4559.0	...
4664635	  817.1	  575.6	 4559.0	...
4664636	  817.1	  575.4	 4559.0	...
4664637	  817.2	  575.7	 4557.0	...
4664638	  817.1	  576.0	 4556.0	...
4664639	  817.0	  576.3	 4554.0	...
4664640	  816.9	  576.6	 4553.0	...
4664641	  816.9	  576.9	 4553.0	...
4664642	  817.0	  577.2	 4555.0	...
4664643	  817.0	  577.2	 4560.0	...
4664644	  817.0	  577.2	 4562.0	...
4664645	  816.9	  577.2	 4564.0	...
4664646	  816.7	  577.2	 4564.0	...
4664647	  816.5	  577.2	 4563.0	...
4664648	  816.4	  577.1	 4562.0	...
4664649	  816.1	  577.3	 4560.0	...
4664650	  816.0	  577.5	 4558.0	...
4664651	  816.1	  577.6	 4557.0	...
4664652	  816.3	  577.5	 4558.0	...
4664653	  816.5	  577.7	 4560.0	...
4664654	  816.5	  578.1	 4561.0	...
4664655	  816.4	  578.3	 4562.0	...
4664656	  816.3	  578.1	 4563.0	...
4664657	  816.2	  578.0	 4564.0	...
4664658	  816.3	  578.3	 4563.0	...
4664659	  816.6	  578.7	 4563.0	...
4664660	  816.8	  579.0	 4564.0	...
4664661	  816.8	  578.9	 4565.0	...
4664662	  816.7	  578.8	 4564.0	...
4664663	  816.7	  578.7	 4564.0	...
4664664	  816.6	  578.8	 4564.0	...
4664665	  816.5	  578.8	 4567.0	...
4664666	  816.4	  578.8	 4571.0	...
4664667	  816.2	  579.0	 4574.0	...
4664668	  816.2	  579.0	 4575.0	...
4664669	  816.3	  578.9	 4575.0	...
4664670	  816.3	  578.6	 4576.0	...
4664671	  816.4	  578.5	 4576.0	...
4664672	  816.5	  578.6	 4576.0	...
4664673	  816.6	  578.2	 4577.0	...
4664674	  816.7	  577.8	 4577.0	...
4664675	  816.7	  577.8	 4577.0	...
4664676	  816.6	  578.1	 4578.0	...
4664677	  816.6	  578.4	 4580.0	...
4664678	  816.7	  578.3	 4581.0	...
4664679	  816.8	  578.2	 4580.0	...
4664680	  816.9	  578.4	 4577.0	...
4664681	  816.9	  578.5	 4577.0	...
4664682	  816.8	  578.5	 4578.0	...
4664683	  816.8	  578.5	 4580.0	...
4664684	  817.0	  578.4	 4580.0	...
4664685	  817.2	  578.4	 4579.0	...
4664686	  817.2	  577.8	 4579.0	...
4664687	  817.2	  577.2	 4579.0	...
4664688	  817.1	  576.5	 4579.0	...
4664689	  817.4	  575.7	 4578.0	...
4664690	  817.6	  574.2	 4580.0	...
4664691	  818.1	  572.7	 4582.0	...
4664692	  818.3	  571.6	 4584.0	...
4664693	  818.6	  570.8	 4583.0	...
4664694	  818.9	  569.9	 4583.0	...
4664695	  819.1	  569.4	 4583.0	...
4664696	  819.3	  569.0	 4581.0	...
4664697	  819.4	  568.9	 4580.0	...
4664698	  819.4	  568.7	 4578.0	...
4664699	  819.3	  568.6	 4578.0	...
4664700	  819.2	  568.7	 4577.0	...
4664701	  819.1	  568.7	 4577.0	...
4664702	  818.9	  568.7	 4576.0	...
4664703	  818.2	  568.8	 4577.0	...
4664704	  817.5	  568.9	 4578.0	...
4664705	  817.2	  568.9	 4579.0	...
4664706	  817.3	  568.9	 4579.0	...
4664707	  817.3	  568.9	 4581.0	...
4664708	  817.4	  568.8	 4583.0	...
4664709	  817.5	  568.8	 4585.0	...
4664710	  817.5	  568.9	 4585.0	...
4664711	  817.6	  569.2	 4585.0	...
4664712	  817.6	  569.4	 4585.0	...
4664713	  817.6	  569.7	 4585.0	...
4664714	  817.8	  569.6	 4586.0	...
4664715	  817.9	  569.6	 4587.0	...
4664716	  818.0	  569.6	 4588.0	...
4664717	  818.1	  569.6	 4588.0	...
4664718	  818.1	  569.7	 4588.0	...
4664719	  818.2	  569.8	 4588.0	...
4664720	  818.1	  570.0	 4589.0	...
4664721	  818.1	  570.2	 4590.0	...
4664722	  818.1	  570.2	 4591.0	...
4664723	  817.9	  570.4	 4591.0	...
4664724	  817.6	  570.5	 4591.0	...
4664725	  817.3	  570.5	 4591.0	...
4664726	  817.4	  570.9	 4592.0	...
4664727	  817.4	  571.2	 4592.0	...
4664728	  817.4	  571.5	 4592.0	...
4664729	  817.4	  571.6	 4592.0	...
4664730	  817.4	  571.6	 4592.0	...
4664731	  817.4	  571.8	 4592.0	...
4664732	  817.5	  571.9	 4591.0	...
4664733	  817.5	  571.9	 4589.0	...
4664734	  817.4	  571.8	 4591.0	...
4664735	  817.4	  571.9	 4594.0	...
4664736	  817.3	  572.1	 4595.0	...
4664737	  817.3	  572.1	 4593.0	...
4664738	  817.3	  571.9	 4592.0	...
4664739	  817.3	  571.6	 4593.0	...
4664740	  817.4	  571.6	 4594.0	...
4664741	  817.5	  571.7	 4593.0	...
4664742	  817.6	  571.6	 4592.0	...
4664743	  817.5	  571.5	 4593.0	...
4664744	  817.4	  571.4	 4594.0	...
4664745	  817.4	  571.6	 4595.0	...
4664746	  817.4	  571.7	 4597.0	...
4664747	  817.6	  571.7	 4598.0	...
4664748	  817.7	  571.7	 4599.0	...
4664749	  817.6	  571.9	 4599.0	...
4664750	  817.4	  572.2	 4598.0	...
4664751	  817.1	  572.4	 4598.0	...
4664752	  817.0	  572.4	 4599.0	...
4664753	  817.0	  572.3	 4600.0	...
4664754	  817.1	  572.4	 4600.0	...
4664755	  817.2	  572.6	 4600.0	...
4664756	  817.1	  572.6	 4600.0	...
4664757	  817.0	  572.3	 4599.0	...
4664758	  816.9	  572.2	 4598.0	...
4664759	  816.9	  572.4	 4598.0	...
4664760	  817.0	  572.6	 4598.0	...
4664761	  817.1	  572.8	 4598.0	...
4664762	  817.1	  572.8	 4599.0	...
4664763	  817.1	  572.8	 4601.0	...
4664764	  817.1	  572.6	 4603.0	...
4664765	  817.2	  572.5	 4602.0	...
4664766	  817.3	  572.4	 4602.0	...
4664767	  817.4	  572.4	 4602.0	...
4664768	  817.3	  572.1	 4602.0	...
4664769	  817.2	  571.8	 4602.0	...
4664770	  817.2	  571.7	 4602.0	...
4664771	  817.1	  571.9	 4601.0	...
4664772	  817.0	  572.1	 4601.0	...
4664773	  816.9	  572.1	 4601.0	...
4664774	  816.8	  572.3	 4601.0	...
4664775	  816.8	  572.5	 4602.0	...
4664776	  816.7	  572.7	 4604.0	...
4664777	  816.5	  572.6	 4605.0	...
4664778	  816.4	  572.5	 4605.0	...
4664779	  816.4	  572.2	 4605.0	...
4664780	  816.4	  572.0	 4605.0	...
4664781	  816.4	  572.0	 4605.0	...
4664782	  816.5	  572.2	 4605.0	...
4664783	  816.6	  572.4	 4605.0	...
4664784	  816.9	  572.8	 4604.0	...
4664785	  817.2	  573.2	 4603.0	...
4664786	  817.4	  573.6	 4604.0	...
4664787	  817.4	  573.6	 4604.0	...
4664788	  817.5	  573.8	 4605.0	...
4664789	  817.5	  574.0	 4605.0	...
4664790	  817.4	  574.0	 4605.0	...
4664791	  817.4	  573.7	 4605.0	...
4664792	  817.3	  573.3	 4605.0	...
4664793	  817.2	  572.9	 4604.0	...
4664794	  817.2	  572.6	 4605.0	...
4664795	  817.1	  572.4	 4606.0	...
4664796	  817.0	  572.4	 4607.0	...
4664797	  816.9	  572.5	 4607.0	...
4664798	  817.2	  572.7	 4607.0	...
4664799	  817.6	  573.0	 4608.0	...
4664800	  818.0	  573.1	 4608.0	...
4664801	  817.9	  572.9	 4608.0	...
4664802	  817.7	  572.6	 4609.0	...
4664803	  817.5	  572.2	 4611.0	...
4664804	  817.3	  572.2	 4612.0	...
4664805	  817.2	  572.2	 4613.0	...
4664806	  817.1	  572.2	 4612.0	...
4664807	  817.3	  572.1	 4611.0	...
4664808	  817.6	  572.0	 4611.0	...
4664809	  817.6	  571.8	 4611.0	...
4664810	  817.4	  571.7	 4611.0	...
4664811	  817.3	  571.4	 4611.0	...
4664812	  817.5	  571.1	 4610.0	...
4664813	  817.6	  570.6	 4610.0	...
4664814	  817.6	  570.3	 4609.0	...
4664815	  817.5	  570.5	 4610.0	...
4664816	  817.5	  570.8	 4610.0	...
4664817	  817.4	  571.1	 4611.0	...
4664818	  817.4	  571.1	 4609.0	...
4664819	  817.3	  571.1	 4607.0	...
4664820	  817.3	  571.1	 4608.0	...
4664821	  817.4	  571.2	 4609.0	...
4664822	  817.4	  571.3	 4612.0	...
4664823	  817.5	  571.4	 4612.0	...
4664824	  817.7	  571.3	 4611.0	...
4664825	  817.9	  571.3	 4609.0	...
4664826	  817.9	  571.0	 4608.0	...
4664827	  817.7	  570.8	 4609.0	...
4664828	  817.4	  570.8	 4611.0	...
4664829	  817.3	  571.0	 4611.0	...
4664830	  817.5	  571.1	 4612.0	...
4664831	  817.5	  571.1	 4612.0	...
4664832	  817.4	  571.1	 4610.0	...
4664833	  817.3	  571.0	 4609.0	...
4664834	  817.4	  570.8	 4609.0	...
4664835	  817.5	  570.7	 4612.0	...
4664836	  817.5	  570.8	 4615.0	...
4664837	  817.5	  571.0	 4617.0	...
4664838	  817.5	  571.1	 4618.0	...
4664839	  817.6	  571.1	 4618.0	...
4664840	  817.7	  571.1	 4618.0	...
4664841	  817.9	  571.0	 4617.0	...
4664842	  817.9	  571.0	 4617.0	...
4664843	  817.9	  571.0	 4616.0	...
4664844	  817.9	  571.0	 4614.0	...
4664845	  817.7	  571.1	 4613.0	...
4664846	  817.4	  571.2	 4613.0	...
4664847	  817.2	  571.3	 4614.0	...
4664848	  817.2	  571.3	 4613.0	...
4664849	  817.3	  571.6	 4613.0	...
4664850	  817.4	  571.9	 4612.0	...
4664851	  817.3	  572.1	 4611.0	...
4664852	  817.2	  572.1	 4610.0	...
4664853	  817.2	  572.1	 4609.0	...
4664854	  817.3	  572.1	 4610.0	...
4664855	  817.3	  572.1	 4611.0	...
4664856	  817.3	  572.0	 4613.0	...
4664857	  817.4	  571.9	 4615.0	...
4664858	  817.3	  571.8	 4616.0	...
4664859	  817.1	  571.7	 4616.0	...
4664860	  817.0	  571.5	 4616.0	...
4664861	  816.9	  571.3	 4616.0	...
4664862	  817.0	  570.9	 4616.0	...
4664863	  817.1	  570.6	 4617.0	...
4664864	  817.2	  570.5	 4618.0	...
4664865	  817.2	  570.6	 4619.0	...
4664866	  817.2	  570.8	 4620.0	...
4664867	  817.2	  570.9	 4621.0	...
4664868	  817.2	  571.2	 4621.0	...
4664869	  817.3	  571.4	 4621.0	...
4664870	  817.3	  571.4	 4620.0	...
4664871	  817.3	  571.6	 4619.0	...
4664872	  817.3	  571.7	 4619.0	...
4664873	  817.4	  571.9	 4619.0	...
4664874	  817.3	  571.9	 4617.0	...
4664875	  817.3	  571.8	 4616.0	...
4664876	  817.2	  571.7	 4615.0	...
4664877	  817.3	  571.6	 4616.0	...
4664878	  817.5	  571.8	 4617.0	...
4664879	  817.5	  571.7	 4618.0	...
4664880	  817.5	  571.5	 4620.0	...
4664881	  817.4	  571.2	 4621.0	...
4664882	  817.4	  571.3	 4621.0	...
4664883	  817.5	  571.4	 4621.0	...
4664884	  817.6	  571.5	 4620.0	...
4664885	  817.8	  571.5	 4620.0	...
4664886	  818.1	  571.6	 4623.0	...
MSG	4664887 0000 _ Number Off
4664887	  818.4	  571.7	 4625.0	...
4664888	  818.6	  571.8	 4627.0	...
4664889	  818.4	  572.0	 4626.0	...
4664890	  818.3	  572.5	 4627.0	...
4664891	  818.2	  573.0	 4627.0	...
4664892	  818.1	  573.5	 4628.0	...
4664893	  817.9	  573.6	 4627.0	...
4664894	  817.7	  573.7	 4627.0	...
4664895	  817.7	  573.5	 4628.0	...
4664896	  817.6	  573.3	 4628.0	...
4664897	  817.6	  573.1	 4629.0	...
4664898	  817.6	  573.2	 4628.0	...
4664899	  817.7	  573.4	 4627.0	...
4664900	  817.8	  573.7	 4626.0	...
4664901	  818.0	  573.9	 4627.0	...
4664902	  818.2	  574.0	 4629.0	...
4664903	  818.3	  574.3	 4630.0	...
4664904	  818.4	  574.6	 4630.0	...
4664905	  818.4	  574.6	 4630.0	...
4664906	  818.2	  574.6	 4632.0	...
4664907	  818.0	  574.3	 4633.0	...
4664908	  817.9	  574.0	 4634.0	...
4664909	  817.8	  573.7	 4633.0	...
4664910	  817.7	  573.7	 4634.0	...
4664911	  817.5	  573.7	 4637.0	...
4664912	  817.4	  573.8	 4639.0	...
4664913	  817.3	  573.8	 4641.0	...
4664914	  817.1	  573.9	 4641.0	...
4664915	  816.9	  574.0	 4640.0	...
4664916	  816.9	  574.2	 4639.0	...
4664917	  817.0	  574.3	 4640.0	...
4664918	  816.9	  574.5	 4640.0	...
4664919	  816.7	  574.5	 4641.0	...
4664920	  816.9	  574.4	 4640.0	...
4664921	  817.3	  574.3	 4640.0	...
4664922	  817.6	  574.4	 4640.0	...
4664923	  817.4	  574.7	 4640.0	...
4664924	  817.2	  575.0	 4639.0	...
4664925	  817.1	  574.9	 4638.0	...
4664926	  817.0	  574.9	 4636.0	...
4664927	  816.9	  574.8	 4637.0	...
4664928	  817.0	  574.8	 4637.0	...
4664929	  817.3	  574.8	 4638.0	...
4664930	  817.3	  575.0	 4638.0	...
4664931	  817.2	  575.3	 4637.0	...
4664932	  817.0	  575.6	 4637.0	...
4664933	  817.0	  575.6	 4637.0	...
4664934	  817.0	  575.4	 4637.0	...
4664935	  817.0	  575.0	 4636.0	...
4664936	  816.9	  574.7	 4636.0	...
4664937	  816.8	  574.7	 4635.0	...
4664938	  816.7	  574.8	 4634.0	...
4664939	  816.7	  574.9	 4634.0	...
4664940	  816.8	  575.1	 4634.0	...
4664941	  816.9	  575.2	 4634.0	...
4664942	  817.1	  575.4	 4633.0	...
4664943	  817.2	  575.6	 4633.0	...
4664944	  817.2	  575.8	 4633.0	...
4664945	  817.1	  576.0	 4635.0	...
4664946	  816.9	  576.1	 4638.0	...
4664947	  816.8	  576.3	 4640.0	...
4664948	  816.7	  576.4	 4641.0	...
4664949	  816.6	  576.2	 4642.0	...
4664950	  816.6	  576.0	 4643.0	...
4664951	  816.7	  576.0	 4644.0	...
4664952	  816.8	  576.2	 4644.0	...
4664953	  816.8	  576.4	 4645.0	...
4664954	  816.8	  576.5	 4644.0	...
4664955	  816.8	  576.5	 4643.0	...
4664956	  816.5	  576.6	 4641.0	...
4664957	  816.2	  576.8	 4641.0	...
4664958	  816.0	  577.0	 4641.0	...
4664959	  816.2	  576.9	 4642.0	...
4664960	  816.3	  576.8	 4643.0	...
4664961	  816.4	  576.8	 4644.0	...
4664962	  816.5	  577.0	 4645.0	...
4664963	  816.5	  577.1	 4645.0	...
4664964	  816.4	  577.1	 4646.0	...
4664965	  816.3	  577.0	 4646.0	...
4664966	  816.4	  576.9	 4646.0	...
4664967	  816.5	  576.8	 4645.0	...
4664968	  816.6	  576.8	 4647.0	...
4664969	  816.6	  576.8	 4648.0	...
4664970	  816.6	  577.0	 4649.0	...
4664971	  816.7	  577.3	 4649.0	...
4664972	  816.7	  577.6	 4650.0	...
4664973	  816.7	  577.5	 4651.0	...
4664974	  816.7	  577.1	 4651.0	...
4664975	  816.8	  576.8	 4649.0	...
4664976	  817.0	  576.7	 4647.0	...
4664977	  816.8	  576.7	 4646.0	...
4664978	  816.6	  576.6	 4644.0	...
4664979	  816.3	  576.4	 4645.0	...
4664980	  816.3	  576.1	 4646.0	...
4664981	  816.3	  575.9	 4645.0	...
4664982	  816.4	  575.7	 4645.0	...
4664983	  816.4	  575.7	 4644.0	...
4664984	  816.3	  575.6	 4642.0	...
4664985	  816.3	  575.6	 4640.0	...
4664986	  816.2	  575.6	 4636.0	...
4664987	  816.2	  575.3	 4635.0	...
4664988	  816.2	  575.1	 4637.0	...
4664989	  816.0	  574.9	 4640.0	...
4664990	  815.8	  574.9	 4643.0	...
4664991	  815.6	  574.7	 4643.0	...
4664992	  815.5	  574.6	 4640.0	...
4664993	  815.4	  574.5	 4639.0	...
4664994	  815.4	  574.5	 4638.0	...
4664995	  815.2	  574.5	 4640.0	...
4664996	  814.9	  574.5	 4641.0	...
4664997	  814.6	  574.4	 4641.0	...
4664998	  814.8	  574.7	 4642.0	...
4664999	  815.2	  575.1	 4642.0	...
4665000	  815.5	  575.4	 4639.0	...
4665001	  815.4	  575.3	 4636.0	...
4665002	  815.2	  575.1	 4634.0	...
4665003	  815.0	  575.0	 4636.0	...
4665004	  814.7	  575.0	 4638.0	...
4665005	  814.6	  575.1	 4639.0	...
4665006	  814.8	  575.2	 4638.0	...
4665007	  815.0	  575.2	 4638.0	...
4665008	  815.0	  575.2	 4638.0	...
4665009	  814.8	  575.2	 4639.0	...
4665010	  814.7	  575.2	 4639.0	...
4665011	  814.8	  575.5	 4638.0	...
4665012	  814.8	  575.8	 4637.0	...
4665013	  815.0	  576.1	 4635.0	...
4665014	  815.0	  576.0	 4634.0	...
4665015	  815.1	  576.0	 4635.0	...
4665016	  815.3	  576.4	 4636.0	...
4665017	  815.6	  576.8	 4636.0	...
4665018	  815.8	  577.1	 4637.0	...
4665019	  815.7	  577.2	 4638.0	...
4665020	  815.5	  577.2	 4639.0	...
4665021	  815.4	  577.3	 4639.0	...
4665022	  815.7	  577.5	 4639.0	...
4665023	  815.9	  577.7	 4639.0	...
4665024	  815.9	  577.9	 4638.0	...
4665025	  815.8	  578.0	 4637.0	...
4665026	  815.6	  578.0	 4638.0	...
4665027	  815.5	  578.4	 4640.0	...
4665028	  815.5	  578.8	 4642.0	...
4665029	  815.6	  579.2	 4642.0	...
4665030	  815.7	  579.3	 4643.0	...
4665031	  815.7	  579.5	 4643.0	...
4665032	  815.5	  579.2	 4644.0	...
4665033	  815.3	  578.9	 4644.0	...
4665034	  815.0	  578.6	 4643.0	...
4665035	  814.6	  578.1	 4643.0	...
4665036	  813.5	  577.5	 4643.0	...
4665037	  812.4	  576.1	 4642.0	...
4665038	  811.4	  575.3	 4641.0	...
4665039	  810.9	  574.5	 4640.0	...
4665040	  810.5	  574.0	 4640.0	...
4665041	  810.2	  572.8	 4640.0	...
4665042	  810.0	  571.6	 4641.0	...
4665043	  809.9	  570.7	 4641.0	...
4665044	  809.9	  570.4	 4641.0	...
4665045	  809.8	  570.2	 4640.0	...
4665046	  809.8	  570.3	 4640.0	...
4665047	  809.8	  570.9	 4642.0	...
4665048	  809.8	  571.5	 4644.0	...
4665049	  809.7	  572.1	 4645.0	...
4665050	  809.5	  572.1	 4644.0	...
4665051	  809.4	  572.2	 4646.0	...
4665052	  809.3	  572.2	 4648.0	...
4665053	  809.3	  572.3	 4651.0	...
4665054	  809.3	  572.4	 4651.0	...
4665055	  809.4	  572.4	 4652.0	...
4665056	  809.7	  572.3	 4652.0	...
4665057	  810.3	  572.2	 4653.0	...
4665058	  810.9	  572.1	 4654.0	...
4665059	  811.4	  572.3	 4653.0	...
4665060	  811.7	  572.8	 4652.0	...
4665061	  811.7	  573.3	 4651.0	...
4665062	  811.8	  574.1	 4650.0	...
4665063	  811.8	  574.8	 4649.0	...
4665064	  811.9	  575.8	 4649.0	...
4665065	  811.8	  576.4	 4650.0	...
4665066	  811.8	  577.3	 4650.0	...
4665067	  811.7	  578.3	 4652.0	...
4665068	  811.4	  578.9	 4653.0	...
4665069	  811.2	  579.3	 4654.0	...
4665070	  811.1	  579.0	 4654.0	...
4665071	  811.0	  578.7	 4653.0	...
4665072	  811.0	  578.1	 4652.0	...
4665073	  811.0	  577.7	 4652.0	...
4665074	  810.7	  577.1	 4653.0	...
4665075	  810.4	  576.7	 4655.0	...
4665076	  810.0	  576.4	 4655.0	...
4665077	  809.9	  576.2	 4654.0	...
4665078	  809.9	  576.2	 4654.0	...
4665079	  809.9	  576.5	 4653.0	...
4665080	  809.9	  576.9	 4652.0	...
4665081	  809.9	  577.2	 4652.0	...
4665082	  809.8	  577.2	 4652.0	...
4665083	  809.7	  577.3	 4652.0	...
4665084	  809.9	  577.3	 4652.0	...
4665085	  810.0	  576.9	 4652.0	...
4665086	  810.1	  576.3	 4652.0	...
4665087	  810.0	  575.7	 4651.0	...
4665088	  810.0	  575.5	 4650.0	...
4665089	  810.1	  575.5	 4648.0	...
4665090	  810.2	  575.4	 4649.0	...
4665091	  810.3	  575.2	 4649.0	...
4665092	  810.3	  575.1	 4649.0	...
4665093	  810.4	  575.2	 4649.0	...
4665094	  810.3	  575.2	 4648.0	...
4665095	  809.9	  575.3	 4648.0	...
MSG	4665096 0000 _ Number On
4665096	  809.5	  575.2	 4647.0	...
4665097	  809.2	  575.0	 4647.0	...
4665098	  809.2	  574.9	 4646.0	...
4665099	  809.4	  574.9	 4646.0	...
4665100	  809.6	  575.0	 4645.0	...
4665101	  809.7	  575.0	 4643.0	...
4665102	  809.6	  575.1	 4642.0	...
4665103	  809.2	  575.4	 4641.0	...
4665104	  808.9	  575.7	 4642.0	...
4665105	  808.8	  575.8	 4641.0	...
4665106	  808.9	  575.7	 4642.0	...
4665107	  809.0	  575.5	 4642.0	...
4665108	  808.9	  575.5	 4643.0	...
4665109	  808.8	  575.5	 4645.0	...
4665110	  808.9	  575.7	 4645.0	...
4665111	  809.1	  575.8	 4646.0	...
4665112	  809.2	  576.0	 4647.0	...
4665113	  809.5	  576.1	 4649.0	...
4665114	  809.8	  576.3	 4651.0	...
4665115	  810.1	  576.4	 4652.0	...
4665116	  810.1	  576.6	 4651.0	...
4665117	  810.1	  576.8	 4656.0	...
4665118	  810.1	  577.0	 4660.0	...
4665119	  810.0	  577.2	 4665.0	...
4665120	  810.1	  577.2	 4665.0	...
4665121	  810.1	  577.3	 4664.0	...
4665122	  810.1	  577.3	 4661.0	...
4665123	  810.0	  577.2	 4659.0	...
4665124	  809.9	  577.0	 4657.0	...
4665125	  809.8	  577.1	 4657.0	...
4665126	  809.8	  577.2	 4659.0	...
4665127	  809.9	  577.6	 4661.0	...
4665128	  810.0	  578.2	 4663.0	...
4665129	  810.1	  578.8	 4663.0	...
4665130	  810.3	  579.0	 4663.0	...
4665131	  810.6	  579.1	 4663.0	...
4665132	  810.7	  579.2	 4662.0	...
4665133	  810.6	  579.3	 4661.0	...
4665134	  810.4	  579.3	 4661.0	...
4665135	  810.3	  579.1	 4660.0	...
4665136	  810.2	  578.9	 4659.0	...
4665137	  810.2	  578.8	 4657.0	...
4665138	  810.2	  578.8	 4656.0	...
4665139	  810.2	  578.7	 4656.0	...
4665140	  810.1	  578.7	 4658.0	...
4665141	  809.6	  578.9	 4660.0	...
4665142	  809.1	  579.3	 4659.0	...
4665143	  809.0	  579.7	 4655.0	...
4665144	  809.2	  579.8	 4652.0	...
4665145	  809.4	  579.7	 4652.0	...
4665146	  809.5	  579.6	 4654.0	...
4665147	  809.6	  579.7	 4655.0	...
4665148	  809.6	  579.8	 4656.0	...
4665149	  809.4	  580.0	 4657.0	...
4665150	  809.2	  580.1	 4658.0	...
4665151	  809.1	  580.1	 4660.0	...
4665152	  809.0	  580.1	 4660.0	...
4665153	  808.7	  580.4	 4658.0	...
4665154	  808.4	  580.9	 4657.0	...
4665155	  808.2	  581.2	 4654.0	...
4665156	  808.2	  581.1	 4653.0	...
4665157	  808.2	  581.0	 4653.0	...
4665158	  808.0	  581.0	 4654.0	...
4665159	  807.9	  580.9	 4655.0	...
4665160	  807.9	  580.8	 4656.0	...
4665161	  807.8	  580.7	 4656.0	...
4665162	  807.8	  580.7	 4656.0	...
4665163	  807.7	  580.8	 4657.0	...
4665164	  807.7	  580.9	 4658.0	...
4665165	  807.6	  581.0	 4660.0	...
4665166	  807.7	  581.3	 4661.0	...
4665167	  807.7	  581.7	 4662.0	...
4665168	  807.8	  582.1	 4663.0	...
4665169	  807.9	  582.1	 4663.0	...
4665170	  808.1	  582.1	 4665.0	...
4665171	  808.4	  582.0	 4666.0	...
4665172	  808.6	  582.0	 4665.0	...
4665173	  808.5	  581.8	 4663.0	...
4665174	  808.7	  581.5	 4660.0	...
4665175	  808.9	  581.2	 4660.0	...
4665176	  809.2	  581.2	 4661.0	...
4665177	  809.3	  581.1	 4659.0	...
4665178	  809.4	  580.9	 4657.0	...
4665179	  809.6	  580.7	 4654.0	...
4665180	  809.7	  580.7	 4652.0	...
4665181	  809.6	  580.7	 4653.0	...
4665182	  809.6	  580.7	 4653.0	...
4665183	  809.5	  580.8	 4653.0	...
4665184	  809.4	  580.9	 4653.0	...
4665185	  809.3	  581.2	 4653.0	...
4665186	  809.0	  581.5	 4654.0	...
4665187	  808.8	  581.9	 4658.0	...
4665188	  808.5	  582.2	 4663.0	...
4665189	  808.4	  582.4	 4665.0	...
4665190	  808.2	  582.3	 4665.0	...
4665191	  808.1	  582.2	 4665.0	...
4665192	  808.2	  582.2	 4665.0	...
4665193	  808.4	  582.2	 4666.0	...
4665194	  808.6	  582.3	 4668.0	...
4665195	  808.7	  582.2	 4667.0	...
4665196	  808.8	  582.2	 4665.0	...
4665197	  809.0	  582.3	 4663.0	...
4665198	  809.0	  582.3	 4662.0	...
4665199	  809.0	  582.4	 4661.0	...
4665200	  808.9	  582.4	 4659.0	...
4665201	  809.0	  582.3	 4658.0	...
4665202	  809.3	  582.1	 4658.0	...
4665203	  809.6	  581.9	 4658.0	...
4665204	  809.7	  581.6	 4657.0	...
4665205	  809.7	  581.2	 4657.0	...
4665206	  809.7	  580.9	 4657.0	...
4665207	  809.6	  580.8	 4656.0	...
4665208	  809.3	  580.8	 4655.0	...
4665209	  809.0	  580.9	 4653.0	...
4665210	  808.9	  581.0	 4652.0	...
4665211	  808.9	  581.3	 4652.0	...
4665212	  808.8	  581.5	 4653.0	...
4665213	  808.7	  581.4	 4653.0	...
4665214	  808.5	  581.3	 4653.0	...
4665215	  808.4	  581.2	 4653.0	...
4665216	  808.4	  581.1	 4653.0	...
4665217	  808.5	  581.0	 4652.0	...
4665218	  808.6	  580.9	 4652.0	...
4665219	  808.7	  580.8	 4651.0	...
4665220	  808.8	  580.6	 4652.0	...
4665221	  808.8	  580.4	 4654.0	...
4665222	  808.9	  580.3	 4655.0	...
4665223	  808.8	  580.4	 4656.0	...
4665224	  808.7	  580.6	 4657.0	...
4665225	  808.6	  580.8	 4658.0	...
4665226	  808.6	  581.0	 4656.0	...
4665227	  808.6	  581.3	 4654.0	...
4665228	  808.5	  581.6	 4651.0	...
4665229	  808.3	  581.9	 4652.0	...
4665230	  808.4	  581.5	 4652.0	...
4665231	  808.7	  581.2	 4655.0	...
4665232	  808.9	  580.9	 4657.0	...
4665233	  808.9	  580.9	 4659.0	...
4665234	  808.9	  580.8	 4658.0	...
4665235	  808.5	  580.8	 4658.0	...
4665236	  808.2	  580.9	 4658.0	...
4665237	  808.0	  581.0	 4658.0	...
4665238	  808.0	  581.0	 4658.0	...
4665239	  807.9	  581.3	 4658.0	...
4665240	  807.8	  581.6	 4659.0	...
4665241	  808.1	  581.7	 4659.0	...
4665242	  808.5	  581.5	 4655.0	...
4665243	  808.9	  581.2	 4651.0	...
4665244	  809.1	  581.1	 4649.0	...
4665245	  809.3	  581.0	 4650.0	...
4665246	  809.4	  581.0	 4652.0	...
4665247	  809.2	  581.0	 4652.0	...
4665248	  809.0	  580.9	 4651.0	...
4665249	  808.8	  580.9	 4651.0	...
4665250	  808.8	  580.9	 4652.0	...
4665251	  808.9	  581.0	 4652.0	...
4665252	  808.9	  581.2	 4651.0	...
4665253	  809.0	  581.5	 4651.0	...
4665254	  809.0	  581.5	 4651.0	...
4665255	  809.1	  581.5	 4651.0	...
4665256	  809.1	  581.4	 4651.0	...
4665257	  809.0	  581.3	 4651.0	...
4665258	  808.7	  581.3	 4649.0	...
4665259	  808.4	  581.4	 4647.0	...
4665260	  808.3	  581.3	 4647.0	...
4665261	  808.6	  581.1	 4649.0	...
4665262	  808.8	  581.1	 4653.0	...
4665263	  809.0	  581.3	 4654.0	...
4665264	  809.0	  581.6	 4655.0	...
4665265	  808.9	  581.6	 4654.0	...
4665266	  808.9	  581.6	 4654.0	...
4665267	  808.9	  581.5	 4654.0	...
4665268	  809.0	  581.6	 4654.0	...
4665269	  809.2	  581.6	 4654.0	...
4665270	  809.5	  581.6	 4653.0	...
4665271	  809.7	  581.6	 4653.0	...
4665272	  809.6	  581.8	 4653.0	...
4665273	  809.6	  582.0	 4653.0	...
4665274	  809.6	  582.4	 4653.0	...
4665275	  809.7	  582.7	 4653.0	...
4665276	  809.7	  582.9	 4653.0	...
4665277	  809.5	  583.0	 4654.0	...
4665278	  809.4	  583.2	 4654.0	...
4665279	  809.2	  583.4	 4655.0	...
4665280	  809.2	  583.6	 4656.0	...
4665281	  809.1	  583.5	 4658.0	...
4665282	  809.1	  583.6	 4659.0	...
4665283	  809.1	  583.7	 4659.0	...
4665284	  809.1	  583.7	 4662.0	...
4665285	  809.2	  583.4	 4665.0	...
4665286	  809.3	  583.1	 4668.0	...
4665287	  809.4	  583.0	 4668.0	...
4665288	  809.4	  583.1	 4667.0	...
4665289	  809.4	  583.3	 4667.0	...
4665290	  809.4	  583.3	 4668.0	...
4665291	  809.1	  583.3	 4665.0	...
4665292	  808.9	  583.3	 4663.0	...
4665293	  808.8	  583.3	 4662.0	...
4665294	  808.7	  583.3	 4664.0	...
4665295	  808.7	  583.2	 4666.0	...
4665296	  808.7	  583.1	 4666.0	...
4665297	  808.6	  583.0	 4666.0	...
4665298	  808.6	  582.9	 4665.0	...
4665299	  808.6	  582.8	 4665.0	...
4665300	  808.4	  582.5	 4665.0	...
4665301	  807.9	  582.3	 4666.0	...
4665302	  807.3	  582.2	 4667.0	...
4665303	  807.0	  582.3	 4667.0	...
4665304	  806.9	  582.4	 4667.0	...
4665305	  806.8	  582.3	 4667.0	...
4665306	  806.8	  582.3	 4666.0	...
4665307	  806.9	  582.1	 4665.0	...
4665308	  807.0	  581.9	 4664.0	...
4665309	  807.2	  582.1	 4662.0	...
4665310	  807.3	  582.7	 4659.0	...
4665311	  807.5	  583.3	 4658.0	...
4665312	  807.6	  583.3	 4658.0	...
4665313	  807.6	  583.3	 4659.0	...
4665314	  807.4	  583.3	 4659.0	...
4665315	  807.2	  583.3	 4659.0	...
4665316	  807.0	  583.4	 4658.0	...
4665317	  806.9	  583.5	 4658.0	...
4665318	  806.8	  583.1	 4659.0	...
4665319	  806.7	  582.7	 4660.0	...
4665320	  806.8	  582.6	 4661.0	...
4665321	  807.0	  583.0	 4661.0	...
4665322	  807.2	  583.3	 4663.0	...
4665323	  807.5	  583.3	 4664.0	...
4665324	  807.7	  583.3	 4664.0	...
4665325	  807.8	  583.3	 4664.0	...
4665326	  807.7	  583.3	 4665.0	...
4665327	  807.6	  583.4	 4666.0	...
4665328	  807.5	  583.5	 4666.0	...
4665329	  807.5	  583.8	 4667.0	...
4665330	  807.7	  584.0	 4669.0	...
4665331	  807.8	  584.2	 4671.0	...
4665332	  807.9	  584.3	 4670.0	...
4665333	  807.9	  584.5	 4670.0	...
4665334	  807.9	  584.7	 4670.0	...
4665335	  807.9	  584.7	 4673.0	...
4665336	  807.9	  584.8	 4674.0	...
4665337	  807.8	  585.1	 4674.0	...
4665338	  807.8	  585.2	 4672.0	...
4665339	  807.7	  585.3	 4671.0	...
4665340	  807.5	  585.3	 4671.0	...
4665341	  807.4	  585.3	 4671.0	...
4665342	  807.5	  585.3	 4673.0	...
4665343	  807.7	  585.3	 4675.0	...
4665344	  807.8	  585.5	 4677.0	...
4665345	  808.0	  585.8	 4677.0	...
4665346	  808.0	  586.2	 4677.0	...
4665347	  807.9	  586.3	 4677.0	...
4665348	  807.7	  586.2	 4677.0	...
4665349	  807.5	  586.0	 4677.0	...
4665350	  807.5	  585.9	 4677.0	...
4665351	  807.3	  586.0	 4678.0	...
4665352	  807.3	  585.8	 4678.0	...
4665353	  807.1	  585.6	 4680.0	...
4665354	  807.0	  585.3	 4682.0	...
4665355	  806.9	  585.8	 4685.0	...
4665356	  807.0	  586.3	 4686.0	...
4665357	  807.1	  586.9	 4686.0	...
4665358	  807.1	  586.9	 4685.0	...
4665359	  807.1	  586.8	 4685.0	...
4665360	  807.3	  586.5	 4686.0	...
4665361	  807.6	  586.2	 4688.0	...
4665362	  807.7	  586.0	 4689.0	...
4665363	  807.5	  586.0	 4692.0	...
4665364	  807.4	  586.2	 4694.0	...
4665365	  807.3	  586.6	 4695.0	...
4665366	  807.2	  587.0	 4693.0	...
4665367	  807.1	  587.3	 4691.0	...
4665368	  806.9	  587.4	 4690.0	...
4665369	  806.7	  587.5	 4690.0	...
4665370	  806.5	  587.7	 4691.0	...
4665371	  806.5	  587.8	 4695.0	...
4665372	  806.4	  588.1	 4698.0	...
4665373	  806.2	  588.2	 4701.0	...
4665374	  806.0	  588.4	 4702.0	...
4665375	  806.0	  588.4	 4703.0	...
4665376	  806.0	  588.3	 4704.0	...
4665377	  806.0	  588.1	 4705.0	...
4665378	  806.1	  588.0	 4706.0	...
4665379	  806.2	  588.0	 4707.0	...
4665380	  806.2	  587.9	 4708.0	...
4665381	  806.1	  587.9	 4708.0	...
4665382	  806.1	  587.8	 4708.0	...
4665383	  806.2	  587.7	 4709.0	...
4665384	  806.3	  588.0	 4708.0	...
4665385	  806.2	  588.4	 4707.0	...
4665386	  806.0	  588.8	 4707.0	...
4665387	  805.8	  588.9	 4708.0	...
4665388	  805.7	  589.0	 4708.0	...
4665389	  805.7	  589.0	 4708.0	...
4665390	  805.7	  589.1	 4708.0	...
4665391	  805.8	  589.1	 4709.0	...
4665392	  805.7	  589.1	 4711.0	...
4665393	  805.7	  589.0	 4714.0	...
4665394	  805.8	  588.4	 4717.0	...
4665395	  805.9	  587.6	 4717.0	...
EFIX R   4662851	4665395	2545	  811.3	  572.3	   4530
SSACC R  4665396
4665396	  806.0	  585.9	 4715.0	...
4665397	  805.8	  584.0	 4714.0	...
4665398	  805.9	  581.7	 4711.0	...
4665399	  806.0	  579.4	 4710.0	...
4665400	  806.2	  577.2	 4708.0	...
MSG	4665401 0000 _ Number Off
4665401	  806.2	  574.8	 4706.0	...
4665402	  806.7	  572.5	 4705.0	...
4665403	  807.1	  570.3	 4703.0	...
4665404	  807.7	  568.5	 4703.0	...
ESACC R  4665396	4665404	9	  806.0	  585.9	  807.7	  568.5	   0.37	     45
SFIX R   4665405
4665405	  807.9	  567.1	 4703.0	...
4665406	  808.2	  565.9	 4703.0	...
4665407	  808.2	  565.5	 4701.0	...
4665408	  808.2	  565.5	 4699.0	...
4665409	  808.3	  565.2	 4697.0	...
4665410	  808.2	  564.6	 4695.0	...
4665411	  808.0	  564.0	 4693.0	...
4665412	  807.8	  563.8	 4693.0	...
4665413	  807.6	  563.9	 4693.0	...
4665414	  807.5	  564.0	 4694.0	...
4665415	  807.4	  564.2	 4693.0	...
4665416	  807.4	  564.3	 4691.0	...
4665417	  807.2	  564.4	 4692.0	...
4665418	  806.8	  564.4	 4694.0	...
4665419	  806.3	  564.4	 4695.0	...
4665420	  806.0	  564.7	 4696.0	...
4665421	  805.8	  565.1	 4696.0	...
4665422	  805.7	  565.7	 4696.0	...
4665423	  805.6	  565.9	 4696.0	...
4665424	  805.7	  566.4	 4697.0	...
4665425	  805.8	  566.8	 4698.0	...
4665426	  805.9	  567.4	 4699.0	...
4665427	  806.0	  567.7	 4703.0	...
4665428	  806.2	  568.5	 4707.0	...
4665429	  806.3	  569.0	 4710.0	...
4665430	  806.3	  569.5	 4710.0	...
4665431	  806.3	  569.5	 4710.0	...
4665432	  806.4	  569.5	 4710.0	...
4665433	  806.3	  569.5	 4710.0	...
4665434	  806.2	  569.6	 4711.0	...
4665435	  806.0	  569.9	 4711.0	...
4665436	  806.0	  570.1	 4712.0	...
4665437	  806.0	  570.4	 4715.0	...
4665438	  805.9	  570.4	 4718.0	...
4665439	  805.8	  570.5	 4719.0	...
4665440	  805.7	  570.5	 4717.0	...
4665441	  805.7	  570.4	 4715.0	...
4665442	  805.7	  570.4	 4714.0	...
4665443	  805.7	  570.3	 4714.0	...
4665444	  805.7	  570.2	 4716.0	...
4665445	  805.8	  570.2	 4717.0	...
4665446	  805.8	  570.3	 4717.0	...
4665447	  805.7	  570.5	 4717.0	...
4665448	  805.5	  570.8	 4716.0	...
4665449	  805.3	  571.0	 4716.0	...
4665450	  805.4	  570.9	 4716.0	...
4665451	  805.6	  570.7	 4717.0	...
4665452	  805.9	  570.5	 4717.0	...
4665453	  806.0	  570.5	 4717.0	...
4665454	  806.2	  570.4	 4717.0	...
4665455	  806.2	  570.2	 4717.0	...
4665456	  806.2	  569.9	 4718.0	...
4665457	  806.1	  569.6	 4718.0	...
4665458	  806.2	  569.9	 4719.0	...
4665459	  806.3	  570.3	 4720.0	...
4665460	  806.3	  570.7	 4720.0	...
4665461	  806.3	  571.2	 4722.0	...
4665462	  806.3	  571.5	 4724.0	...
4665463	  806.3	  572.0	 4725.0	...
4665464	  806.4	  572.2	 4724.0	...
4665465	  806.3	  572.5	 4723.0	...
4665466	  806.2	  572.6	 4724.0	...
4665467	  806.0	  572.5	 4724.0	...
4665468	  806.1	  572.9	 4725.0	...
4665469	  806.0	  573.2	 4725.0	...
4665470	  806.0	  573.7	 4725.0	...
4665471	  805.9	  573.8	 4726.0	...
4665472	  805.9	  573.9	 4726.0	...
4665473	  806.0	  573.8	 4727.0	...
4665474	  806.0	  573.9	 4729.0	...
4665475	  806.1	  573.9	 4731.0	...
4665476	  806.0	  574.0	 4732.0	...
4665477	  805.9	  574.1	 4732.0	...
4665478	  805.9	  574.7	 4730.0	...
4665479	  806.0	  575.2	 4728.0	...
4665480	  806.3	  575.7	 4727.0	...
4665481	  806.5	  575.9	 4727.0	...
4665482	  806.6	  576.1	 4727.0	...
4665483	  806.7	  576.2	 4727.0	...
4665484	  806.5	  575.9	 4728.0	...
4665485	  806.3	  575.7	 4732.0	...
4665486	  806.1	  575.6	 4734.0	...
4665487	  806.1	  575.8	 4737.0	...
4665488	  806.0	  575.8	 4737.0	...
4665489	  805.9	  575.5	 4736.0	...
4665490	  805.9	  575.2	 4736.0	...
4665491	  805.8	  575.0	 4735.0	...
4665492	  805.8	  574.8	 4735.0	...
4665493	  805.8	  575.0	 4734.0	...
4665494	  805.6	  575.2	 4733.0	...
4665495	  805.4	  575.3	 4733.0	...
4665496	  805.2	  574.9	 4732.0	...
4665497	  804.9	  574.5	 4732.0	...
4665498	  804.6	  574.3	 4732.0	...
4665499	  804.3	  574.3	 4731.0	...
4665500	  804.4	  574.3	 4729.0	...
4665501	  804.4	  574.5	 4728.0	...
4665502	  804.5	  574.6	 4728.0	...
4665503	  804.6	  574.7	 4728.0	...
4665504	  804.4	  574.8	 4729.0	...
4665505	  804.2	  574.9	 4729.0	...
4665506	  804.0	  575.0	 4729.0	...
4665507	  804.1	  575.0	 4729.0	...
4665508	  804.2	  574.9	 4729.0	...
4665509	  804.2	  574.9	 4729.0	...
4665510	  804.3	  574.9	 4729.0	...
4665511	  804.2	  574.8	 4729.0	...
4665512	  804.2	  574.8	 4728.0	...
4665513	  804.2	  574.7	 4727.0	...
4665514	  804.2	  574.7	 4726.0	...
4665515	  804.1	  574.7	 4727.0	...
4665516	  804.0	  574.6	 4730.0	...
4665517	  804.0	  574.7	 4733.0	...
4665518	  804.5	  574.6	 4736.0	...
4665519	  805.0	  574.6	 4737.0	...
4665520	  805.5	  574.5	 4736.0	...
4665521	  805.5	  574.3	 4735.0	...
4665522	  805.6	  574.1	 4735.0	...
4665523	  805.6	  573.9	 4736.0	...
4665524	  805.4	  573.8	 4736.0	...
4665525	  805.2	  573.6	 4734.0	...
4665526	  804.7	  573.5	 4733.0	...
4665527	  804.5	  573.6	 4731.0	...
4665528	  804.6	  573.8	 4731.0	...
4665529	  805.0	  573.9	 4732.0	...
4665530	  805.3	  573.8	 4732.0	...
4665531	  805.4	  573.8	 4732.0	...
4665532	  805.5	  574.0	 4732.0	...
4665533	  805.5	  574.2	 4733.0	...
4665534	  805.5	  574.6	 4735.0	...
4665535	  805.5	  574.7	 4734.0	...
4665536	  805.6	  574.9	 4733.0	...
4665537	  805.7	  575.0	 4731.0	...
4665538	  805.7	  575.2	 4732.0	...
4665539	  805.7	  575.6	 4732.0	...
4665540	  805.6	  575.8	 4732.0	...
4665541	  805.5	  575.8	 4732.0	...
4665542	  805.5	  575.6	 4732.0	...
4665543	  805.6	  575.3	 4732.0	...
4665544	  805.6	  575.0	 4730.0	...
4665545	  805.7	  574.8	 4728.0	...
4665546	  805.7	  574.8	 4728.0	...
4665547	  805.6	  574.8	 4730.0	...
4665548	  805.6	  574.8	 4731.0	...
4665549	  805.7	  574.8	 4731.0	...
4665550	  805.7	  574.8	 4732.0	...
4665551	  805.7	  574.9	 4734.0	...
4665552	  805.8	  575.0	 4734.0	...
4665553	  805.7	  575.0	 4733.0	...
4665554	  805.6	  575.1	 4732.0	...
4665555	  805.4	  575.1	 4732.0	...
4665556	  805.1	  575.0	 4733.0	...
4665557	  805.0	  575.0	 4733.0	...
4665558	  804.9	  574.9	 4733.0	...
4665559	  804.8	  574.9	 4732.0	...
4665560	  805.0	  574.9	 4732.0	...
4665561	  805.2	  575.0	 4733.0	...
4665562	  805.4	  575.3	 4732.0	...
4665563	  805.4	  575.7	 4732.0	...
4665564	  805.4	  575.8	 4732.0	...
4665565	  805.4	  575.7	 4731.0	...
4665566	  805.4	  575.4	 4731.0	...
4665567	  805.5	  575.2	 4731.0	...
4665568	  805.4	  575.0	 4729.0	...
4665569	  805.2	  575.0	 4728.0	...
4665570	  805.2	  575.4	 4727.0	...
4665571	  805.4	  575.8	 4727.0	...
4665572	  805.7	  576.2	 4727.0	...
4665573	  805.7	  576.2	 4728.0	...
4665574	  805.7	  575.8	 4728.0	...
4665575	  805.6	  575.5	 4728.0	...
4665576	  805.5	  575.3	 4726.0	...
4665577	  805.5	  575.4	 4725.0	...
4665578	  805.4	  575.6	 4724.0	...
4665579	  805.4	  575.7	 4724.0	...
4665580	  805.6	  575.7	 4724.0	...
4665581	  805.8	  575.5	 4723.0	...
4665582	  806.0	  575.4	 4721.0	...
4665583	  805.9	  575.2	 4720.0	...
4665584	  805.9	  575.2	 4720.0	...
4665585	  806.0	  575.3	 4720.0	...
4665586	  806.1	  575.4	 4721.0	...
4665587	  806.1	  575.4	 4720.0	...
4665588	  806.2	  575.3	 4719.0	...
4665589	  806.2	  575.2	 4717.0	...
4665590	  806.1	  575.2	 4718.0	...
4665591	  805.9	  575.0	 4719.0	...
4665592	  805.7	  574.8	 4719.0	...
4665593	  805.8	  574.7	 4720.0	...
4665594	  805.9	  574.6	 4720.0	...
4665595	  806.0	  574.6	 4720.0	...
4665596	  806.1	  574.6	 4720.0	...
4665597	  806.2	  574.6	 4719.0	...
4665598	  806.2	  574.6	 4719.0	...
4665599	  806.4	  574.4	 4718.0	...
4665600	  806.4	  574.1	 4718.0	...
4665601	  806.4	  573.9	 4717.0	...
4665602	  806.2	  574.0	 4715.0	...
4665603	  806.0	  574.1	 4714.0	...
4665604	  806.0	  573.9	 4714.0	...
4665605	  805.8	  573.7	 4714.0	...
4665606	  805.6	  573.4	 4714.0	...
4665607	  805.4	  573.2	 4715.0	...
4665608	  805.3	  573.1	 4717.0	...
4665609	  805.4	  573.0	 4718.0	...
4665610	  805.4	  573.0	 4718.0	...
4665611	  805.5	  573.2	 4718.0	...
4665612	  805.6	  573.3	 4718.0	...
4665613	  805.6	  573.6	 4719.0	...
4665614	  805.7	  573.6	 4718.0	...
MSG	4665615 0000 _ Number On
4665615	  805.7	  573.5	 4717.0	...
4665616	  805.9	  573.4	 4717.0	...
4665617	  806.1	  573.4	 4716.0	...
4665618	  806.4	  573.6	 4715.0	...
4665619	  806.5	  573.9	 4714.0	...
4665620	  806.3	  573.9	 4715.0	...
4665621	  806.2	  574.0	 4715.0	...
4665622	  806.0	  573.9	 4717.0	...
4665623	  805.9	  573.8	 4717.0	...
4665624	  805.9	  573.7	 4717.0	...
4665625	  806.0	  573.9	 4716.0	...
4665626	  806.1	  574.1	 4715.0	...
4665627	  806.1	  574.3	 4714.0	...
4665628	  806.4	  574.5	 4713.0	...
4665629	  806.7	  574.5	 4714.0	...
4665630	  807.0	  574.3	 4716.0	...
4665631	  807.1	  574.4	 4716.0	...
4665632	  807.2	  574.5	 4715.0	...
4665633	  807.0	  574.9	 4713.0	...
4665634	  806.8	  575.1	 4713.0	...
4665635	  806.7	  575.3	 4713.0	...
4665636	  806.9	  575.2	 4713.0	...
4665637	  807.0	  575.3	 4713.0	...
4665638	  806.9	  575.3	 4713.0	...
4665639	  806.8	  575.5	 4712.0	...
4665640	  806.7	  575.6	 4711.0	...
4665641	  806.5	  575.8	 4711.0	...
4665642	  806.4	  575.8	 4713.0	...
4665643	  806.4	  576.3	 4715.0	...
4665644	  806.4	  576.7	 4717.0	...
4665645	  806.3	  577.2	 4718.0	...
4665646	  806.3	  577.2	 4717.0	...
4665647	  806.5	  577.4	 4716.0	...
4665648	  806.8	  577.7	 4717.0	...
4665649	  807.1	  577.8	 4719.0	...
4665650	  807.2	  577.8	 4720.0	...
4665651	  807.2	  577.7	 4720.0	...
4665652	  807.2	  578.1	 4720.0	...
4665653	  807.3	  578.6	 4721.0	...
4665654	  807.3	  579.0	 4722.0	...
4665655	  807.1	  578.9	 4724.0	...
4665656	  806.8	  578.7	 4725.0	...
4665657	  806.8	  578.5	 4726.0	...
4665658	  806.8	  578.4	 4726.0	...
4665659	  806.8	  578.5	 4726.0	...
4665660	  806.8	  578.6	 4726.0	...
4665661	  806.6	  578.5	 4726.0	...
4665662	  806.5	  578.3	 4725.0	...
4665663	  806.4	  578.1	 4724.0	...
4665664	  806.6	  578.0	 4724.0	...
4665665	  806.8	  577.9	 4724.0	...
4665666	  806.8	  577.8	 4725.0	...
4665667	  806.9	  578.0	 4726.0	...
4665668	  806.9	  578.2	 4726.0	...
4665669	  806.8	  578.5	 4725.0	...
4665670	  806.6	  578.7	 4725.0	...
4665671	  806.4	  578.8	 4725.0	...
4665672	  806.6	  578.9	 4725.0	...
4665673	  806.8	  579.1	 4725.0	...
4665674	  807.0	  579.3	 4725.0	...
4665675	  807.1	  579.5	 4726.0	...
4665676	  807.1	  579.6	 4726.0	...
4665677	  807.1	  579.5	 4726.0	...
4665678	  807.0	  579.1	 4726.0	...
4665679	  807.0	  578.6	 4726.0	...
4665680	  807.2	  578.3	 4725.0	...
4665681	  807.2	  578.1	 4724.0	...
4665682	  806.9	  578.2	 4723.0	...
4665683	  806.5	  578.1	 4723.0	...
4665684	  806.2	  578.0	 4723.0	...
4665685	  806.0	  577.8	 4723.0	...
4665686	  806.1	  577.6	 4724.0	...
4665687	  806.1	  577.5	 4723.0	...
4665688	  806.1	  577.3	 4723.0	...
4665689	  806.1	  577.2	 4721.0	...
4665690	  806.1	  577.1	 4719.0	...
4665691	  806.0	  577.2	 4717.0	...
4665692	  806.0	  577.2	 4715.0	...
4665693	  805.9	  577.2	 4714.0	...
4665694	  805.7	  577.1	 4714.0	...
4665695	  805.6	  577.0	 4714.0	...
4665696	  805.4	  576.4	 4713.0	...
4665697	  805.3	  575.9	 4713.0	...
4665698	  805.3	  575.4	 4713.0	...
4665699	  805.5	  575.4	 4714.0	...
4665700	  805.6	  575.4	 4714.0	...
4665701	  805.8	  575.5	 4714.0	...
4665702	  805.6	  575.7	 4715.0	...
4665703	  805.3	  575.9	 4715.0	...
4665704	  805.3	  576.1	 4714.0	...
4665705	  805.5	  576.3	 4714.0	...
4665706	  805.8	  576.4	 4714.0	...
4665707	  805.9	  576.5	 4714.0	...
4665708	  805.9	  576.6	 4712.0	...
4665709	  806.0	  576.9	 4712.0	...
4665710	  806.0	  577.4	 4713.0	...
4665711	  806.1	  577.6	 4714.0	...
4665712	  806.1	  577.8	 4713.0	...
4665713	  806.1	  577.8	 4713.0	...
4665714	  806.1	  577.8	 4713.0	...
4665715	  805.9	  577.8	 4714.0	...
4665716	  805.7	  577.8	 4715.0	...
4665717	  805.5	  577.8	 4717.0	...
4665718	  805.5	  577.7	 4718.0	...
4665719	  805.6	  577.6	 4718.0	...
4665720	  805.6	  577.4	 4717.0	...
4665721	  805.6	  577.8	 4715.0	...
4665722	  805.6	  578.0	 4713.0	...
4665723	  805.6	  578.3	 4712.0	...
4665724	  805.4	  578.2	 4715.0	...
4665725	  805.5	  578.2	 4718.0	...
4665726	  805.6	  578.1	 4721.0	...
4665727	  805.6	  578.0	 4719.0	...
4665728	  805.3	  577.8	 4718.0	...
4665729	  805.1	  577.5	 4719.0	...
4665730	  805.1	  577.4	 4719.0	...
4665731	  805.1	  577.6	 4721.0	...
4665732	  804.9	  577.8	 4722.0	...
4665733	  804.8	  578.0	 4725.0	...
4665734	  804.6	  578.2	 4727.0	...
4665735	  804.6	  578.7	 4728.0	...
4665736	  804.7	  579.0	 4729.0	...
4665737	  804.8	  579.2	 4729.0	...
4665738	  805.0	  579.2	 4730.0	...
4665739	  805.4	  579.1	 4731.0	...
4665740	  805.7	  579.0	 4732.0	...
4665741	  805.7	  578.9	 4732.0	...
4665742	  805.4	  579.1	 4732.0	...
4665743	  805.3	  579.2	 4733.0	...
4665744	  805.5	  579.3	 4733.0	...
4665745	  805.6	  579.3	 4734.0	...
4665746	  805.5	  579.5	 4734.0	...
4665747	  805.5	  579.8	 4736.0	...
4665748	  805.6	  580.0	 4738.0	...
4665749	  805.6	  580.3	 4739.0	...
4665750	  805.5	  580.7	 4739.0	...
4665751	  805.4	  581.0	 4738.0	...
4665752	  805.4	  581.2	 4738.0	...
4665753	  805.6	  581.2	 4739.0	...
4665754	  805.8	  581.3	 4741.0	...
4665755	  805.7	  581.1	 4740.0	...
4665756	  805.6	  580.8	 4740.0	...
4665757	  805.4	  580.6	 4739.0	...
4665758	  805.3	  580.8	 4738.0	...
4665759	  805.2	  580.7	 4737.0	...
4665760	  805.2	  580.4	 4738.0	...
4665761	  805.2	  580.3	 4740.0	...
4665762	  805.2	  580.4	 4742.0	...
4665763	  805.2	  580.5	 4740.0	...
4665764	  805.3	  580.5	 4737.0	...
4665765	  805.3	  580.5	 4735.0	...
4665766	  805.4	  580.4	 4736.0	...
4665767	  805.2	  580.1	 4737.0	...
4665768	  805.2	  579.7	 4738.0	...
4665769	  805.3	  579.4	 4735.0	...
4665770	  805.3	  579.5	 4732.0	...
4665771	  805.4	  579.5	 4729.0	...
4665772	  805.1	  579.3	 4728.0	...
4665773	  804.9	  579.2	 4728.0	...
4665774	  804.5	  579.1	 4729.0	...
4665775	  804.4	  579.1	 4729.0	...
4665776	  804.1	  579.3	 4729.0	...
4665777	  803.9	  579.5	 4730.0	...
4665778	  803.6	  579.7	 4731.0	...
4665779	  803.6	  579.7	 4731.0	...
4665780	  803.6	  579.7	 4732.0	...
4665781	  803.6	  579.6	 4734.0	...
4665782	  803.7	  579.6	 4736.0	...
4665783	  803.7	  579.7	 4738.0	...
4665784	  803.8	  579.7	 4739.0	...
4665785	  803.9	  579.5	 4740.0	...
4665786	  804.0	  579.6	 4741.0	...
4665787	  804.1	  579.7	 4742.0	...
4665788	  804.2	  579.9	 4743.0	...
4665789	  804.2	  580.0	 4744.0	...
4665790	  804.2	  580.0	 4744.0	...
4665791	  803.9	  579.9	 4744.0	...
4665792	  803.7	  579.9	 4743.0	...
4665793	  803.5	  579.9	 4742.0	...
4665794	  803.5	  580.0	 4742.0	...
4665795	  803.4	  580.1	 4743.0	...
4665796	  803.4	  580.2	 4744.0	...
4665797	  803.4	  580.2	 4747.0	...
4665798	  803.4	  580.2	 4750.0	...
4665799	  803.3	  580.2	 4751.0	...
4665800	  803.3	  580.2	 4751.0	...
4665801	  803.3	  580.2	 4751.0	...
4665802	  803.3	  580.2	 4750.0	...
4665803	  803.2	  580.3	 4749.0	...
4665804	  803.3	  580.2	 4747.0	...
4665805	  803.5	  580.3	 4747.0	...
4665806	  803.7	  580.4	 4747.0	...
4665807	  803.7	  580.6	 4749.0	...
4665808	  803.6	  580.3	 4751.0	...
4665809	  803.4	  580.1	 4753.0	...
4665810	  803.4	  579.9	 4755.0	...
4665811	  803.3	  579.8	 4756.0	...
4665812	  803.2	  579.4	 4756.0	...
4665813	  803.2	  579.1	 4755.0	...
4665814	  803.2	  579.0	 4754.0	...
4665815	  803.3	  579.2	 4754.0	...
4665816	  803.4	  579.5	 4755.0	...
4665817	  803.4	  579.5	 4754.0	...
4665818	  803.3	  579.6	 4752.0	...
4665819	  803.2	  579.7	 4751.0	...
4665820	  803.2	  579.8	 4751.0	...
4665821	  803.1	  579.7	 4751.0	...
4665822	  803.1	  579.7	 4751.0	...
4665823	  803.1	  579.6	 4752.0	...
4665824	  803.2	  579.5	 4754.0	...
4665825	  803.4	  579.4	 4756.0	...
4665826	  803.5	  579.1	 4756.0	...
4665827	  803.5	  578.9	 4756.0	...
4665828	  803.4	  578.6	 4756.0	...
4665829	  803.4	  578.5	 4756.0	...
4665830	  803.4	  578.4	 4755.0	...
4665831	  803.4	  578.4	 4754.0	...
4665832	  803.7	  578.5	 4755.0	...
4665833	  804.0	  578.6	 4758.0	...
4665834	  804.2	  578.6	 4763.0	...
4665835	  804.2	  578.6	 4765.0	...
4665836	  803.9	  578.6	 4764.0	...
4665837	  803.7	  578.6	 4761.0	...
4665838	  803.4	  578.6	 4761.0	...
4665839	  803.4	  578.7	 4764.0	...
4665840	  803.4	  578.8	 4766.0	...
4665841	  803.4	  578.8	 4766.0	...
4665842	  803.4	  579.3	 4766.0	...
4665843	  803.3	  579.7	 4766.0	...
4665844	  803.2	  580.1	 4767.0	...
4665845	  803.2	  580.0	 4767.0	...
4665846	  803.2	  579.9	 4769.0	...
4665847	  803.1	  579.8	 4772.0	...
4665848	  803.0	  579.8	 4773.0	...
4665849	  803.0	  580.2	 4771.0	...
4665850	  803.0	  580.6	 4767.0	...
4665851	  803.0	  581.0	 4765.0	...
4665852	  802.9	  581.2	 4764.0	...
4665853	  802.9	  581.6	 4765.0	...
4665854	  803.0	  581.9	 4766.0	...
4665855	  803.1	  582.0	 4768.0	...
4665856	  803.2	  582.0	 4769.0	...
4665857	  803.4	  582.0	 4772.0	...
4665858	  803.5	  581.9	 4775.0	...
4665859	  803.6	  581.8	 4777.0	...
4665860	  803.4	  581.8	 4779.0	...
4665861	  803.6	  581.8	 4781.0	...
4665862	  803.7	  581.7	 4782.0	...
4665863	  803.9	  581.6	 4783.0	...
4665864	  803.8	  581.6	 4781.0	...
4665865	  803.8	  581.2	 4779.0	...
4665866	  803.7	  580.9	 4778.0	...
4665867	  803.7	  580.5	 4779.0	...
4665868	  803.7	  580.6	 4779.0	...
4665869	  803.8	  580.8	 4780.0	...
4665870	  803.9	  581.3	 4781.0	...
4665871	  803.9	  581.6	 4779.0	...
4665872	  803.9	  581.9	 4777.0	...
4665873	  803.8	  582.1	 4776.0	...
4665874	  803.7	  582.1	 4776.0	...
4665875	  803.6	  581.9	 4776.0	...
4665876	  803.6	  581.3	 4776.0	...
4665877	  803.7	  580.9	 4776.0	...
4665878	  803.7	  580.6	 4774.0	...
4665879	  803.6	  580.6	 4773.0	...
4665880	  803.5	  580.6	 4772.0	...
4665881	  803.4	  580.2	 4774.0	...
4665882	  803.4	  579.9	 4776.0	...
4665883	  803.4	  579.6	 4778.0	...
4665884	  803.4	  579.5	 4779.0	...
4665885	  803.4	  579.5	 4780.0	...
4665886	  803.4	  579.5	 4782.0	...
4665887	  803.2	  579.6	 4783.0	...
4665888	  802.9	  579.6	 4784.0	...
4665889	  802.7	  580.0	 4786.0	...
4665890	  802.7	  580.2	 4788.0	...
4665891	  802.9	  580.5	 4789.0	...
4665892	  803.1	  580.4	 4790.0	...
4665893	  803.3	  580.4	 4791.0	...
4665894	  803.4	  580.4	 4792.0	...
4665895	  803.3	  580.4	 4791.0	...
4665896	  803.3	  580.4	 4790.0	...
4665897	  803.3	  580.5	 4788.0	...
4665898	  803.3	  580.6	 4787.0	...
4665899	  803.2	  581.1	 4787.0	...
4665900	  803.2	  581.6	 4786.0	...
4665901	  803.1	  582.0	 4785.0	...
4665902	  803.1	  582.2	 4785.0	...
4665903	  803.1	  582.4	 4784.0	...
4665904	  803.1	  582.6	 4785.0	...
4665905	  803.2	  582.7	 4789.0	...
4665906	  803.1	  582.8	 4793.0	...
4665907	  802.9	  582.8	 4796.0	...
4665908	  802.9	  583.0	 4796.0	...
4665909	  802.9	  583.3	 4796.0	...
4665910	  803.0	  583.6	 4796.0	...
4665911	  802.8	  583.7	 4797.0	...
4665912	  802.6	  583.5	 4799.0	...
4665913	  802.3	  583.2	 4801.0	...
4665914	  802.0	  582.7	 4802.0	...
4665915	  801.6	  581.9	 4802.0	...
4665916	  801.2	  581.1	 4801.0	...
EFIX R   4665405	4665916	512	  805.2	  576.5	   4735
SSACC R  4665917
4665917	  801.2	  579.4	 4802.0	...
4665918	  801.7	  577.8	 4804.0	...
4665919	  802.5	  575.3	 4805.0	...
4665920	  803.7	  573.3	 4806.0	...
4665921	  805.0	  570.7	 4807.0	...
4665922	  806.3	  568.8	 4806.0	...
4665923	  807.8	  566.6	 4804.0	...
4665924	  809.1	  564.7	 4803.0	...
ESACC R  4665917	4665924	8	  801.2	  579.4	  809.1	  564.7	   0.35	     47
SFIX R   4665925
4665925	  810.3	  563.3	 4801.0	...
4665926	  811.2	  562.5	 4799.0	...
4665927	  811.8	  562.2	 4798.0	...
4665928	  812.3	  562.0	 4800.0	...
4665929	  812.5	  561.7	 4803.0	...
4665930	  812.1	  561.7	 4805.0	...
4665931	  811.5	  561.7	 4806.0	...
MSG	4665932 0000 _ Number Off
4665932	  810.5	  561.8	 4806.0	...
4665933	  809.9	  562.0	 4807.0	...
4665934	  808.9	  562.8	 4808.0	...
4665935	  808.1	  563.5	 4809.0	...
4665936	  807.1	  564.1	 4809.0	...
4665937	  806.7	  564.1	 4810.0	...
4665938	  806.5	  564.1	 4810.0	...
4665939	  806.5	  564.1	 4811.0	...
4665940	  806.9	  564.2	 4812.0	...
4665941	  807.4	  564.3	 4813.0	...
4665942	  807.9	  564.7	 4812.0	...
4665943	  808.3	  565.1	 4810.0	...
4665944	  808.7	  565.4	 4812.0	...
4665945	  809.1	  565.7	 4815.0	...
4665946	  809.2	  566.1	 4818.0	...
4665947	  809.3	  566.5	 4817.0	...
4665948	  809.3	  566.7	 4816.0	...
4665949	  809.2	  566.8	 4816.0	...
4665950	  808.8	  566.6	 4816.0	...
4665951	  808.4	  566.4	 4817.0	...
4665952	  807.9	  566.6	 4818.0	...
4665953	  807.9	  567.0	 4819.0	...
4665954	  807.8	  566.9	 4820.0	...
4665955	  807.7	  566.5	 4821.0	...
4665956	  807.5	  566.3	 4822.0	...
4665957	  807.2	  566.9	 4822.0	...
4665958	  806.9	  567.5	 4821.0	...
4665959	  806.7	  567.8	 4823.0	...
4665960	  806.8	  567.8	 4825.0	...
4665961	  807.1	  567.8	 4827.0	...
4665962	  807.6	  567.9	 4826.0	...
4665963	  807.9	  568.0	 4826.0	...
4665964	  808.1	  568.1	 4826.0	...
4665965	  808.1	  568.1	 4827.0	...
4665966	  808.1	  568.0	 4825.0	...
4665967	  808.0	  568.0	 4823.0	...
4665968	  807.9	  568.2	 4824.0	...
4665969	  807.7	  568.3	 4828.0	...
4665970	  807.6	  568.3	 4831.0	...
4665971	  807.2	  568.4	 4831.0	...
4665972	  807.0	  568.3	 4831.0	...
4665973	  806.8	  568.2	 4831.0	...
4665974	  806.8	  568.0	 4831.0	...
4665975	  806.8	  567.9	 4831.0	...
4665976	  806.8	  567.9	 4831.0	...
4665977	  806.9	  567.9	 4830.0	...
4665978	  807.0	  567.8	 4828.0	...
4665979	  807.0	  567.8	 4826.0	...
4665980	  807.0	  567.8	 4825.0	...
4665981	  807.0	  567.8	 4825.0	...
4665982	  807.0	  567.9	 4825.0	...
4665983	  807.0	  567.9	 4825.0	...
4665984	  807.2	  567.9	 4825.0	...
4665985	  807.2	  568.0	 4826.0	...
4665986	  807.0	  568.1	 4826.0	...
4665987	  806.8	  568.2	 4826.0	...
4665988	  806.7	  568.2	 4827.0	...
4665989	  806.7	  568.6	 4828.0	...
4665990	  806.8	  568.9	 4830.0	...
4665991	  806.9	  569.2	 4833.0	...
4665992	  806.9	  569.2	 4836.0	...
4665993	  806.7	  569.3	 4839.0	...
4665994	  806.6	  569.6	 4839.0	...
4665995	  806.5	  570.3	 4840.0	...
4665996	  806.6	  570.9	 4840.0	...
4665997	  806.7	  571.2	 4844.0	...
4665998	  806.8	  571.1	 4848.0	...
4665999	  807.0	  571.4	 4851.0	...
4666000	  807.1	  571.7	 4851.0	...
4666001	  807.1	  572.0	 4851.0	...
4666002	  807.1	  572.0	 4850.0	...
4666003	  807.1	  572.1	 4849.0	...
4666004	  806.9	  572.2	 4849.0	...
4666005	  806.8	  572.0	 4850.0	...
4666006	  806.9	  571.8	 4851.0	...
4666007	  807.1	  571.4	 4851.0	...
4666008	  807.1	  571.4	 4850.0	...
4666009	  807.0	  571.3	 4851.0	...
4666010	  806.9	  571.3	 4852.0	...
4666011	  807.1	  571.3	 4854.0	...
4666012	  807.1	  571.4	 4854.0	...
4666013	  807.0	  571.4	 4855.0	...
4666014	  806.9	  571.7	 4855.0	...
4666015	  806.9	  571.9	 4855.0	...
4666016	  806.9	  572.2	 4858.0	...
4666017	  806.8	  572.0	 4860.0	...
4666018	  806.7	  571.7	 4862.0	...
4666019	  806.5	  571.4	 4861.0	...
4666020	  806.5	  571.2	 4861.0	...
4666021	  806.6	  571.1	 4860.0	...
4666022	  806.7	  570.9	 4860.0	...
4666023	  806.8	  570.7	 4858.0	...
4666024	  806.7	  570.6	 4856.0	...
4666025	  806.7	  570.6	 4854.0	...
4666026	  806.6	  570.2	 4855.0	...
4666027	  806.7	  569.9	 4857.0	...
4666028	  806.9	  569.6	 4858.0	...
4666029	  806.7	  569.7	 4857.0	...
4666030	  806.3	  569.7	 4856.0	...
4666031	  806.0	  569.6	 4856.0	...
4666032	  805.9	  569.5	 4854.0	...
4666033	  805.9	  569.4	 4852.0	...
4666034	  805.9	  569.4	 4851.0	...
4666035	  806.1	  569.4	 4851.0	...
4666036	  806.3	  569.5	 4851.0	...
4666037	  806.3	  569.6	 4850.0	...
4666038	  806.4	  569.7	 4851.0	...
4666039	  806.5	  569.7	 4852.0	...
4666040	  806.6	  569.6	 4854.0	...
4666041	  806.6	  569.5	 4855.0	...
4666042	  806.5	  569.4	 4856.0	...
4666043	  806.4	  569.4	 4857.0	...
4666044	  806.3	  569.2	 4856.0	...
4666045	  806.3	  569.1	 4855.0	...
4666046	  806.4	  568.9	 4855.0	...
4666047	  806.4	  569.0	 4855.0	...
4666048	  806.4	  569.1	 4855.0	...
4666049	  806.3	  569.2	 4855.0	...
4666050	  806.3	  569.1	 4855.0	...
4666051	  806.4	  568.9	 4856.0	...
4666052	  806.6	  568.8	 4858.0	...
4666053	  806.3	  568.8	 4861.0	...
4666054	  805.8	  568.8	 4861.0	...
4666055	  805.5	  568.7	 4860.0	...
4666056	  805.8	  568.5	 4859.0	...
4666057	  806.1	  568.3	 4862.0	...
4666058	  806.3	  568.2	 4864.0	...
4666059	  806.3	  568.4	 4865.0	...
4666060	  806.3	  568.8	 4865.0	...
4666061	  806.2	  569.0	 4865.0	...
4666062	  806.1	  569.2	 4864.0	...
4666063	  805.9	  569.2	 4864.0	...
4666064	  805.6	  569.3	 4863.0	...
4666065	  805.5	  569.3	 4863.0	...
4666066	  805.7	  569.6	 4863.0	...
4666067	  805.9	  569.8	 4863.0	...
4666068	  805.9	  570.0	 4863.0	...
4666069	  806.1	  570.0	 4863.0	...
4666070	  806.2	  569.9	 4862.0	...
4666071	  806.3	  569.7	 4863.0	...
4666072	  806.2	  569.4	 4865.0	...
4666073	  806.1	  569.1	 4866.0	...
4666074	  806.1	  569.1	 4866.0	...
4666075	  806.0	  569.3	 4866.0	...
4666076	  806.1	  569.5	 4865.0	...
4666077	  806.2	  569.7	 4865.0	...
4666078	  806.3	  569.8	 4865.0	...
4666079	  806.4	  569.7	 4865.0	...
4666080	  806.6	  569.7	 4865.0	...
4666081	  806.7	  569.8	 4865.0	...
4666082	  806.8	  570.1	 4868.0	...
4666083	  806.7	  570.4	 4870.0	...
4666084	  806.5	  570.6	 4873.0	...
4666085	  806.5	  571.1	 4875.0	...
4666086	  806.6	  571.6	 4877.0	...
4666087	  806.9	  571.8	 4880.0	...
4666088	  806.9	  571.6	 4880.0	...
4666089	  807.0	  571.3	 4883.0	...
4666090	  807.0	  571.2	 4885.0	...
4666091	  807.1	  571.0	 4888.0	...
4666092	  807.1	  571.0	 4886.0	...
4666093	  807.0	  571.1	 4885.0	...
4666094	  807.0	  571.3	 4883.0	...
4666095	  807.0	  571.5	 4884.0	...
4666096	  806.8	  571.6	 4885.0	...
4666097	  806.6	  571.7	 4887.0	...
4666098	  806.4	  572.0	 4887.0	...
4666099	  806.4	  572.2	 4887.0	...
4666100	  806.3	  572.2	 4887.0	...
4666101	  806.2	  572.3	 4887.0	...
4666102	  805.9	  572.7	 4886.0	...
4666103	  805.6	  573.2	 4886.0	...
4666104	  805.5	  573.3	 4887.0	...
4666105	  805.5	  572.9	 4887.0	...
4666106	  805.5	  572.5	 4886.0	...
4666107	  805.5	  572.3	 4886.0	...
4666108	  805.5	  572.1	 4886.0	...
4666109	  805.5	  571.7	 4886.0	...
4666110	  805.5	  571.7	 4887.0	...
4666111	  805.5	  571.7	 4887.0	...
4666112	  805.4	  571.8	 4887.0	...
4666113	  805.2	  571.8	 4886.0	...
4666114	  805.0	  571.9	 4885.0	...
4666115	  804.9	  571.8	 4885.0	...
4666116	  804.9	  571.7	 4885.0	...
4666117	  804.7	  571.6	 4885.0	...
4666118	  804.4	  571.5	 4885.0	...
4666119	  804.0	  571.4	 4883.0	...
4666120	  804.1	  571.3	 4882.0	...
4666121	  804.3	  571.2	 4883.0	...
4666122	  804.6	  571.3	 4883.0	...
4666123	  804.9	  571.4	 4884.0	...
4666124	  804.9	  571.6	 4884.0	...
4666125	  805.0	  571.9	 4884.0	...
4666126	  805.1	  572.0	 4885.0	...
4666127	  804.9	  572.2	 4885.0	...
4666128	  804.6	  572.3	 4885.0	...
4666129	  804.4	  572.4	 4884.0	...
4666130	  804.4	  572.4	 4885.0	...
4666131	  804.4	  572.5	 4885.0	...
4666132	  804.4	  572.5	 4885.0	...
MSG	4666133 0000 _ Number On
4666133	  804.4	  572.5	 4884.0	...
4666134	  804.4	  572.5	 4884.0	...
4666135	  804.4	  572.6	 4885.0	...
4666136	  804.4	  572.6	 4885.0	...
4666137	  804.5	  572.7	 4885.0	...
4666138	  804.4	  572.7	 4885.0	...
4666139	  804.4	  572.8	 4886.0	...
4666140	  804.4	  572.9	 4886.0	...
4666141	  804.4	  573.0	 4886.0	...
4666142	  804.5	  573.2	 4887.0	...
4666143	  804.6	  573.2	 4889.0	...
4666144	  804.8	  573.2	 4891.0	...
4666145	  805.1	  573.1	 4892.0	...
4666146	  805.2	  573.1	 4893.0	...
4666147	  805.2	  573.3	 4893.0	...
4666148	  805.2	  573.5	 4893.0	...
4666149	  805.1	  573.5	 4895.0	...
4666150	  805.0	  573.4	 4898.0	...
4666151	  804.7	  573.2	 4897.0	...
4666152	  804.5	  573.2	 4892.0	...
4666153	  804.5	  573.3	 4888.0	...
4666154	  804.5	  573.3	 4889.0	...
4666155	  804.6	  573.3	 4890.0	...
4666156	  804.6	  573.2	 4889.0	...
4666157	  804.8	  573.1	 4888.0	...
4666158	  805.0	  572.9	 4888.0	...
4666159	  805.1	  572.8	 4889.0	...
4666160	  804.7	  572.9	 4890.0	...
4666161	  804.4	  573.1	 4891.0	...
4666162	  804.2	  573.3	 4892.0	...
4666163	  804.4	  573.4	 4893.0	...
4666164	  804.6	  573.5	 4896.0	...
4666165	  804.6	  573.5	 4898.0	...
4666166	  804.7	  573.8	 4898.0	...
4666167	  804.8	  574.1	 4896.0	...
4666168	  804.9	  574.4	 4894.0	...
4666169	  804.8	  574.3	 4894.0	...
4666170	  804.6	  574.1	 4894.0	...
4666171	  804.4	  573.9	 4894.0	...
4666172	  804.4	  573.9	 4893.0	...
4666173	  804.5	  573.9	 4893.0	...
4666174	  804.6	  574.0	 4894.0	...
4666175	  804.6	  573.9	 4895.0	...
4666176	  804.7	  573.9	 4894.0	...
4666177	  804.8	  574.0	 4894.0	...
4666178	  805.0	  574.2	 4893.0	...
4666179	  805.2	  574.4	 4893.0	...
4666180	  805.0	  574.3	 4894.0	...
4666181	  804.8	  574.1	 4894.0	...
4666182	  804.6	  573.9	 4894.0	...
4666183	  804.6	  573.8	 4893.0	...
4666184	  804.6	  573.8	 4892.0	...
4666185	  804.6	  573.8	 4890.0	...
4666186	  804.5	  573.8	 4890.0	...
4666187	  804.5	  573.7	 4890.0	...
4666188	  804.5	  573.5	 4890.0	...
4666189	  804.4	  573.3	 4891.0	...
4666190	  804.3	  573.3	 4892.0	...
4666191	  804.3	  573.4	 4892.0	...
4666192	  804.2	  573.6	 4892.0	...
4666193	  804.0	  573.7	 4893.0	...
4666194	  803.9	  573.7	 4895.0	...
4666195	  803.9	  573.7	 4900.0	...
4666196	  804.1	  573.7	 4903.0	...
4666197	  804.3	  573.7	 4905.0	...
4666198	  804.2	  573.7	 4905.0	...
4666199	  804.1	  573.7	 4906.0	...
4666200	  804.1	  573.8	 4906.0	...
4666201	  804.2	  573.9	 4905.0	...
4666202	  804.2	  574.1	 4905.0	...
4666203	  804.1	  574.3	 4905.0	...
4666204	  804.1	  574.5	 4905.0	...
4666205	  804.1	  574.4	 4905.0	...
4666206	  804.1	  574.2	 4905.0	...
4666207	  804.2	  574.2	 4905.0	...
4666208	  804.3	  574.5	 4905.0	...
4666209	  804.3	  574.8	 4904.0	...
4666210	  804.2	  574.9	 4905.0	...
4666211	  804.2	  574.9	 4906.0	...
4666212	  804.2	  574.9	 4910.0	...
4666213	  804.1	  574.9	 4911.0	...
4666214	  804.1	  575.2	 4913.0	...
4666215	  804.1	  575.5	 4912.0	...
4666216	  804.3	  575.6	 4912.0	...
4666217	  804.4	  575.4	 4912.0	...
4666218	  804.4	  575.3	 4912.0	...
4666219	  804.2	  575.5	 4911.0	...
4666220	  804.0	  575.6	 4911.0	...
4666221	  804.0	  575.5	 4910.0	...
4666222	  804.2	  575.5	 4913.0	...
4666223	  804.4	  575.5	 4915.0	...
4666224	  804.6	  575.5	 4916.0	...
4666225	  804.5	  575.5	 4914.0	...
4666226	  804.3	  575.6	 4914.0	...
4666227	  804.0	  575.7	 4916.0	...
4666228	  804.0	  575.7	 4917.0	...
4666229	  804.1	  575.7	 4917.0	...
4666230	  804.2	  575.7	 4916.0	...
4666231	  804.3	  575.6	 4917.0	...
4666232	  804.4	  575.7	 4915.0	...
4666233	  804.3	  575.7	 4912.0	...
4666234	  804.3	  575.6	 4909.0	...
4666235	  804.2	  575.6	 4909.0	...
4666236	  804.2	  575.8	 4908.0	...
4666237	  804.2	  576.1	 4908.0	...
4666238	  804.2	  576.3	 4912.0	...
4666239	  804.2	  576.3	 4916.0	...
4666240	  804.2	  576.3	 4920.0	...
4666241	  804.3	  576.4	 4919.0	...
4666242	  804.4	  576.5	 4919.0	...
4666243	  804.5	  576.6	 4919.0	...
4666244	  804.4	  576.7	 4920.0	...
4666245	  804.4	  576.9	 4921.0	...
4666246	  804.3	  577.0	 4920.0	...
4666247	  804.3	  577.0	 4920.0	...
4666248	  804.4	  576.8	 4919.0	...
4666249	  804.5	  576.6	 4918.0	...
4666250	  804.7	  576.5	 4917.0	...
4666251	  804.8	  576.5	 4917.0	...
4666252	  804.6	  576.6	 4916.0	...
4666253	  804.4	  576.7	 4916.0	...
4666254	  804.2	  576.7	 4915.0	...
4666255	  804.2	  576.8	 4914.0	...
4666256	  804.3	  576.7	 4913.0	...
4666257	  804.4	  576.7	 4912.0	...
4666258	  804.6	  576.5	 4911.0	...
4666259	  804.7	  576.4	 4911.0	...
4666260	  804.8	  576.3	 4913.0	...
4666261	  804.6	  576.5	 4914.0	...
4666262	  804.4	  576.7	 4914.0	...
4666263	  804.2	  576.7	 4914.0	...
4666264	  804.1	  576.4	 4913.0	...
4666265	  804.3	  576.0	 4913.0	...
4666266	  804.5	  576.0	 4912.0	...
4666267	  804.7	  576.2	 4911.0	...
4666268	  804.7	  576.3	 4910.0	...
4666269	  804.6	  576.2	 4911.0	...
4666270	  804.5	  576.2	 4911.0	...
4666271	  804.4	  576.3	 4911.0	...
4666272	  804.1	  576.2	 4911.0	...
4666273	  803.9	  576.2	 4911.0	...
4666274	  803.8	  576.4	 4914.0	...
4666275	  803.7	  576.8	 4918.0	...
4666276	  803.8	  576.7	 4920.0	...
4666277	  804.1	  576.3	 4922.0	...
4666278	  804.3	  576.0	 4922.0	...
4666279	  804.3	  576.0	 4922.0	...
4666280	  804.2	  576.0	 4922.0	...
4666281	  804.2	  576.5	 4922.0	...
4666282	  804.2	  577.0	 4923.0	...
4666283	  804.1	  577.5	 4924.0	...
4666284	  803.9	  577.5	 4925.0	...
4666285	  803.5	  577.6	 4925.0	...
4666286	  803.1	  577.6	 4924.0	...
4666287	  802.8	  577.7	 4925.0	...
4666288	  803.0	  577.7	 4926.0	...
4666289	  803.2	  577.4	 4926.0	...
4666290	  803.3	  577.0	 4927.0	...
4666291	  803.3	  576.8	 4927.0	...
4666292	  803.2	  576.8	 4928.0	...
4666293	  803.2	  576.8	 4928.0	...
4666294	  803.1	  576.8	 4930.0	...
4666295	  803.1	  576.8	 4932.0	...
4666296	  803.0	  576.9	 4933.0	...
4666297	  803.0	  576.8	 4932.0	...
4666298	  802.9	  576.7	 4931.0	...
4666299	  802.7	  576.6	 4931.0	...
4666300	  802.6	  576.7	 4932.0	...
4666301	  802.5	  576.7	 4933.0	...
4666302	  802.6	  576.8	 4934.0	...
4666303	  802.4	  576.9	 4933.0	...
4666304	  802.2	  577.0	 4933.0	...
4666305	  802.0	  577.1	 4933.0	...
4666306	  802.0	  577.1	 4933.0	...
4666307	  802.1	  577.3	 4932.0	...
4666308	  802.1	  577.3	 4930.0	...
4666309	  802.1	  577.4	 4932.0	...
4666310	  802.2	  577.4	 4934.0	...
4666311	  802.2	  577.4	 4934.0	...
4666312	  802.1	  577.4	 4933.0	...
4666313	  802.0	  577.4	 4932.0	...
4666314	  802.0	  577.4	 4934.0	...
4666315	  802.0	  577.4	 4936.0	...
4666316	  802.1	  577.6	 4936.0	...
4666317	  802.1	  578.0	 4935.0	...
4666318	  802.2	  578.3	 4935.0	...
4666319	  802.2	  578.4	 4934.0	...
4666320	  802.2	  578.5	 4935.0	...
4666321	  802.2	  578.6	 4937.0	...
4666322	  802.2	  578.5	 4939.0	...
4666323	  802.2	  578.4	 4940.0	...
4666324	  802.2	  578.4	 4939.0	...
4666325	  802.3	  578.5	 4938.0	...
4666326	  802.3	  578.6	 4939.0	...
4666327	  802.3	  578.8	 4942.0	...
4666328	  802.2	  579.0	 4945.0	...
4666329	  802.1	  579.2	 4944.0	...
4666330	  802.0	  579.4	 4944.0	...
4666331	  801.9	  579.5	 4944.0	...
4666332	  802.0	  579.6	 4943.0	...
4666333	  802.1	  579.7	 4943.0	...
4666334	  802.0	  579.8	 4944.0	...
4666335	  802.0	  579.8	 4945.0	...
4666336	  801.9	  579.9	 4948.0	...
4666337	  801.9	  579.8	 4950.0	...
4666338	  801.9	  579.7	 4950.0	...
4666339	  801.9	  579.6	 4949.0	...
4666340	  801.8	  579.6	 4948.0	...
4666341	  801.9	  579.8	 4948.0	...
4666342	  802.0	  580.0	 4947.0	...
4666343	  801.9	  580.0	 4947.0	...
4666344	  801.8	  579.9	 4948.0	...
4666345	  801.7	  579.5	 4952.0	...
4666346	  801.5	  579.2	 4957.0	...
4666347	  801.4	  579.0	 4959.0	...
4666348	  801.3	  579.1	 4960.0	...
4666349	  801.3	  579.2	 4960.0	...
4666350	  801.4	  579.3	 4960.0	...
4666351	  801.4	  579.4	 4960.0	...
4666352	  801.5	  579.4	 4960.0	...
4666353	  801.8	  579.5	 4960.0	...
4666354	  802.1	  579.6	 4959.0	...
4666355	  802.0	  579.7	 4958.0	...
4666356	  801.7	  579.8	 4958.0	...
4666357	  801.4	  579.9	 4960.0	...
4666358	  801.4	  579.8	 4962.0	...
4666359	  801.5	  579.7	 4964.0	...
4666360	  801.5	  579.4	 4964.0	...
4666361	  801.6	  579.2	 4963.0	...
4666362	  801.8	  579.2	 4963.0	...
4666363	  801.8	  579.3	 4965.0	...
4666364	  801.7	  579.5	 4967.0	...
4666365	  801.5	  579.7	 4968.0	...
4666366	  801.5	  579.8	 4968.0	...
4666367	  801.5	  580.0	 4970.0	...
4666368	  801.5	  580.0	 4972.0	...
4666369	  801.6	  580.0	 4975.0	...
4666370	  801.6	  579.8	 4975.0	...
4666371	  801.5	  579.7	 4975.0	...
4666372	  801.5	  579.4	 4975.0	...
4666373	  801.3	  579.3	 4974.0	...
4666374	  801.0	  579.2	 4973.0	...
4666375	  800.8	  579.2	 4973.0	...
4666376	  800.9	  579.0	 4975.0	...
4666377	  800.9	  578.9	 4976.0	...
4666378	  800.9	  578.9	 4976.0	...
4666379	  800.9	  579.4	 4975.0	...
4666380	  801.0	  579.9	 4975.0	...
4666381	  801.1	  580.2	 4975.0	...
4666382	  801.2	  580.0	 4975.0	...
4666383	  801.1	  579.7	 4975.0	...
4666384	  801.0	  579.6	 4976.0	...
4666385	  800.9	  579.5	 4976.0	...
4666386	  801.0	  579.5	 4976.0	...
4666387	  801.1	  579.5	 4976.0	...
4666388	  801.2	  579.6	 4976.0	...
4666389	  801.3	  579.6	 4976.0	...
4666390	  801.3	  579.7	 4976.0	...
4666391	  801.3	  579.8	 4975.0	...
4666392	  801.4	  579.7	 4976.0	...
4666393	  801.2	  579.6	 4976.0	...
4666394	  800.9	  579.5	 4976.0	...
4666395	  800.8	  579.7	 4976.0	...
4666396	  800.9	  579.9	 4975.0	...
4666397	  801.0	  579.8	 4976.0	...
4666398	  801.1	  579.7	 4976.0	...
4666399	  801.0	  579.5	 4979.0	...
4666400	  801.0	  579.5	 4980.0	...
4666401	  801.0	  579.7	 4981.0	...
4666402	  801.0	  579.9	 4980.0	...
4666403	  801.1	  580.1	 4982.0	...
4666404	  801.1	  580.2	 4985.0	...
4666405	  801.0	  580.4	 4988.0	...
4666406	  800.9	  580.5	 4987.0	...
4666407	  800.9	  580.6	 4987.0	...
4666408	  800.8	  580.7	 4987.0	...
4666409	  800.7	  580.6	 4987.0	...
4666410	  800.6	  580.6	 4989.0	...
4666411	  800.7	  581.0	 4992.0	...
4666412	  800.8	  581.4	 4994.0	...
4666413	  800.7	  581.5	 4993.0	...
4666414	  800.5	  581.2	 4993.0	...
4666415	  800.3	  581.0	 4993.0	...
4666416	  800.3	  581.1	 4993.0	...
4666417	  800.3	  581.2	 4993.0	...
4666418	  800.4	  581.2	 4993.0	...
4666419	  800.4	  581.3	 4994.0	...
4666420	  800.4	  581.1	 4998.0	...
4666421	  800.4	  580.9	 5001.0	...
4666422	  800.3	  581.1	 5002.0	...
4666423	  800.3	  581.4	 5001.0	...
4666424	  800.3	  581.8	 5000.0	...
4666425	  800.2	  581.8	 5000.0	...
4666426	  800.1	  582.0	 4999.0	...
4666427	  800.0	  582.1	 4999.0	...
4666428	  799.9	  582.3	 4999.0	...
4666429	  799.8	  582.2	 4999.0	...
4666430	  799.6	  582.1	 4999.0	...
4666431	  799.5	  582.0	 5000.0	...
4666432	  799.4	  581.8	 5001.0	...
4666433	  799.3	  581.8	 5002.0	...
4666434	  799.3	  581.8	 5003.0	...
4666435	  799.3	  581.9	 5004.0	...
4666436	  799.3	  582.1	 5003.0	...
4666437	  799.3	  582.2	 5003.0	...
4666438	  799.2	  582.4	 5002.0	...
4666439	  799.2	  581.9	 5003.0	...
4666440	  799.2	  581.4	 5005.0	...
4666441	  799.1	  580.7	 5008.0	...
4666442	  798.9	  579.5	 5010.0	...
4666443	  798.6	  578.0	 5010.0	...
4666444	  798.8	  576.3	 5009.0	...
4666445	  799.2	  574.9	 5009.0	...
MSG	4666446 0000 _ Number Off
4666446	  800.2	  573.7	 5009.0	...
4666447	  801.5	  572.4	 5012.0	...
4666448	  802.7	  571.1	 5014.0	...
4666449	  803.8	  569.8	 5016.0	...
4666450	  805.0	  569.1	 5012.0	...
4666451	  806.2	  568.7	 5008.0	...
4666452	  806.8	  567.8	 5005.0	...
4666453	  807.0	  567.0	 5005.0	...
4666454	  807.2	  566.2	 5005.0	...
4666455	  807.1	  566.1	 5005.0	...
4666456	  806.6	  566.2	 5006.0	...
4666457	  805.8	  566.6	 5005.0	...
4666458	  804.9	  566.9	 5004.0	...
4666459	  803.8	  567.5	 5006.0	...
4666460	  802.9	  568.0	 5009.0	...
4666461	  802.2	  568.5	 5011.0	...
4666462	  801.8	  568.6	 5011.0	...
4666463	  801.6	  568.7	 5011.0	...
4666464	  801.5	  568.5	 5014.0	...
4666465	  801.5	  568.2	 5016.0	...
4666466	  801.9	  567.9	 5018.0	...
4666467	  802.3	  567.8	 5018.0	...
4666468	  802.5	  567.8	 5018.0	...
4666469	  802.2	  567.4	 5018.0	...
4666470	  801.9	  567.0	 5018.0	...
4666471	  801.8	  566.5	 5017.0	...
4666472	  801.5	  566.7	 5017.0	...
4666473	  801.2	  566.9	 5017.0	...
4666474	  800.9	  567.2	 5017.0	...
4666475	  800.9	  567.5	 5016.0	...
4666476	  800.9	  567.8	 5016.0	...
4666477	  800.9	  567.8	 5017.0	...
4666478	  801.0	  568.3	 5019.0	...
4666479	  801.2	  568.8	 5020.0	...
4666480	  801.5	  569.6	 5019.0	...
4666481	  801.8	  569.9	 5017.0	...
4666482	  801.8	  570.2	 5017.0	...
4666483	  801.7	  570.2	 5020.0	...
4666484	  801.8	  570.1	 5023.0	...
4666485	  801.9	  570.0	 5025.0	...
4666486	  802.0	  569.9	 5025.0	...
4666487	  801.9	  569.9	 5027.0	...
4666488	  801.7	  569.6	 5029.0	...
4666489	  801.4	  569.3	 5032.0	...
4666490	  801.3	  569.0	 5033.0	...
4666491	  801.3	  569.1	 5034.0	...
4666492	  801.3	  569.2	 5033.0	...
4666493	  801.3	  569.4	 5032.0	...
4666494	  801.4	  569.6	 5032.0	...
4666495	  801.4	  569.9	 5032.0	...
4666496	  801.5	  570.0	 5032.0	...
4666497	  801.6	  570.1	 5033.0	...
4666498	  801.6	  570.1	 5034.0	...
4666499	  801.7	  570.1	 5036.0	...
4666500	  801.8	  570.3	 5037.0	...
4666501	  801.8	  570.5	 5039.0	...
4666502	  801.8	  570.6	 5041.0	...
4666503	  801.5	  570.4	 5041.0	...
4666504	  801.3	  570.4	 5040.0	...
4666505	  801.1	  570.4	 5039.0	...
4666506	  801.1	  570.3	 5039.0	...
4666507	  801.2	  570.2	 5039.0	...
4666508	  801.4	  570.2	 5042.0	...
4666509	  801.5	  570.2	 5043.0	...
4666510	  801.7	  570.3	 5044.0	...
4666511	  801.7	  570.4	 5042.0	...
4666512	  801.7	  570.6	 5043.0	...
4666513	  801.5	  570.5	 5044.0	...
4666514	  801.5	  570.5	 5044.0	...
4666515	  801.5	  570.5	 5043.0	...
4666516	  801.3	  570.7	 5043.0	...
4666517	  801.0	  570.9	 5044.0	...
4666518	  800.8	  571.1	 5046.0	...
4666519	  800.9	  571.3	 5049.0	...
4666520	  800.8	  571.3	 5050.0	...
4666521	  800.9	  571.1	 5048.0	...
4666522	  801.1	  570.9	 5047.0	...
4666523	  801.3	  570.8	 5048.0	...
4666524	  801.6	  570.6	 5050.0	...
4666525	  801.8	  570.5	 5050.0	...
4666526	  802.1	  570.2	 5049.0	...
4666527	  802.0	  570.1	 5048.0	...
4666528	  801.7	  570.2	 5046.0	...
4666529	  801.4	  570.3	 5044.0	...
4666530	  801.1	  570.2	 5043.0	...
4666531	  801.1	  570.0	 5043.0	...
4666532	  801.1	  570.1	 5044.0	...
4666533	  801.0	  570.3	 5044.0	...
4666534	  800.9	  570.6	 5044.0	...
4666535	  800.7	  570.6	 5044.0	...
4666536	  800.7	  570.5	 5044.0	...
4666537	  800.8	  570.4	 5044.0	...
4666538	  800.9	  570.4	 5044.0	...
4666539	  800.8	  570.5	 5045.0	...
4666540	  800.5	  570.3	 5045.0	...
4666541	  800.2	  570.0	 5046.0	...
4666542	  800.2	  569.6	 5047.0	...
4666543	  800.3	  569.8	 5048.0	...
4666544	  800.4	  570.1	 5050.0	...
4666545	  800.4	  570.2	 5052.0	...
4666546	  800.5	  570.5	 5053.0	...
4666547	  800.5	  570.7	 5053.0	...
4666548	  800.3	  570.8	 5056.0	...
4666549	  800.1	  570.6	 5058.0	...
4666550	  799.8	  570.4	 5061.0	...
4666551	  799.8	  570.3	 5061.0	...
4666552	  799.8	  570.4	 5061.0	...
4666553	  799.9	  570.5	 5061.0	...
4666554	  799.9	  570.6	 5060.0	...
4666555	  800.0	  570.4	 5058.0	...
4666556	  800.0	  570.2	 5057.0	...
4666557	  800.0	  569.8	 5057.0	...
4666558	  800.0	  569.6	 5057.0	...
4666559	  800.0	  569.5	 5057.0	...
4666560	  799.9	  569.5	 5058.0	...
4666561	  799.9	  569.5	 5059.0	...
4666562	  799.8	  569.2	 5061.0	...
4666563	  799.8	  569.0	 5060.0	...
4666564	  799.7	  568.7	 5060.0	...
4666565	  799.7	  568.7	 5061.0	...
4666566	  799.8	  569.1	 5061.0	...
4666567	  799.9	  569.5	 5062.0	...
4666568	  800.1	  569.8	 5065.0	...
4666569	  800.0	  569.7	 5068.0	...
4666570	  799.7	  569.8	 5072.0	...
4666571	  799.5	  569.8	 5073.0	...
4666572	  799.3	  569.8	 5074.0	...
4666573	  799.2	  569.8	 5074.0	...
4666574	  799.1	  570.1	 5074.0	...
4666575	  799.1	  570.3	 5074.0	...
4666576	  799.1	  570.3	 5073.0	...
4666577	  798.9	  570.1	 5073.0	...
4666578	  798.9	  569.9	 5072.0	...
4666579	  799.0	  569.8	 5072.0	...
4666580	  799.1	  570.1	 5074.0	...
4666581	  799.3	  570.3	 5076.0	...
4666582	  799.3	  570.5	 5077.0	...
4666583	  799.3	  570.5	 5075.0	...
4666584	  799.4	  570.4	 5074.0	...
4666585	  799.5	  570.3	 5074.0	...
4666586	  799.5	  570.3	 5075.0	...
4666587	  799.7	  570.5	 5077.0	...
4666588	  799.9	  570.7	 5079.0	...
4666589	  800.0	  570.8	 5079.0	...
4666590	  800.0	  570.8	 5078.0	...
4666591	  799.8	  570.8	 5078.0	...
4666592	  799.7	  570.7	 5077.0	...
4666593	  799.5	  570.6	 5077.0	...
4666594	  799.4	  570.5	 5077.0	...
4666595	  799.2	  570.6	 5077.0	...
4666596	  798.8	  570.7	 5078.0	...
4666597	  798.5	  570.4	 5078.0	...
4666598	  798.2	  570.1	 5078.0	...
4666599	  798.2	  569.8	 5078.0	...
4666600	  798.4	  569.8	 5078.0	...
4666601	  798.7	  569.9	 5079.0	...
4666602	  799.1	  570.0	 5082.0	...
4666603	  799.2	  570.5	 5085.0	...
4666604	  799.2	  570.9	 5087.0	...
4666605	  799.1	  571.3	 5085.0	...
4666606	  799.1	  571.5	 5084.0	...
4666607	  799.1	  571.6	 5084.0	...
4666608	  799.1	  571.5	 5084.0	...
4666609	  799.1	  571.3	 5084.0	...
4666610	  799.2	  571.1	 5084.0	...
4666611	  799.5	  571.1	 5084.0	...
4666612	  799.7	  570.9	 5085.0	...
4666613	  799.8	  570.6	 5087.0	...
4666614	  799.8	  570.2	 5088.0	...
4666615	  799.7	  569.9	 5089.0	...
4666616	  799.6	  570.2	 5090.0	...
4666617	  799.6	  570.6	 5091.0	...
4666618	  799.6	  570.4	 5091.0	...
4666619	  799.5	  569.9	 5090.0	...
4666620	  799.4	  569.4	 5089.0	...
4666621	  799.4	  569.5	 5089.0	...
4666622	  799.5	  569.5	 5090.0	...
4666623	  799.6	  569.5	 5091.0	...
4666624	  799.7	  569.6	 5092.0	...
4666625	  799.7	  569.6	 5091.0	...
4666626	  799.6	  569.6	 5090.0	...
4666627	  799.5	  569.7	 5090.0	...
4666628	  799.4	  569.8	 5091.0	...
4666629	  799.4	  570.0	 5092.0	...
4666630	  799.4	  570.1	 5093.0	...
4666631	  799.6	  570.3	 5093.0	...
4666632	  799.8	  570.3	 5094.0	...
4666633	  800.0	  570.3	 5096.0	...
4666634	  800.1	  570.3	 5098.0	...
4666635	  800.1	  570.4	 5096.0	...
4666636	  800.0	  570.3	 5094.0	...
4666637	  799.8	  570.2	 5091.0	...
4666638	  799.6	  569.8	 5092.0	...
4666639	  799.5	  569.4	 5092.0	...
4666640	  799.3	  569.0	 5092.0	...
4666641	  799.1	  569.2	 5092.0	...
4666642	  798.9	  569.4	 5092.0	...
4666643	  798.8	  569.6	 5093.0	...
4666644	  798.6	  569.6	 5096.0	...
4666645	  798.5	  569.5	 5098.0	...
4666646	  798.5	  569.4	 5099.0	...
4666647	  798.8	  569.4	 5099.0	...
4666648	  799.0	  569.5	 5100.0	...
4666649	  799.3	  569.5	 5101.0	...
4666650	  799.3	  569.8	 5102.0	...
4666651	  799.4	  570.1	 5103.0	...
4666652	  799.3	  570.4	 5104.0	...
4666653	  799.2	  570.5	 5104.0	...
4666654	  799.1	  570.5	 5106.0	...
4666655	  799.1	  570.5	 5108.0	...
4666656	  799.0	  570.4	 5111.0	...
4666657	  798.9	  570.1	 5111.0	...
4666658	  798.7	  569.8	 5111.0	...
4666659	  798.6	  569.4	 5111.0	...
4666660	  798.4	  569.4	 5112.0	...
4666661	  798.1	  569.6	 5113.0	...
4666662	  797.8	  569.9	 5114.0	...
4666663	  797.6	  570.2	 5115.0	...
4666664	  797.4	  570.3	 5118.0	...
4666665	  797.2	  570.5	 5122.0	...
4666666	  797.1	  570.7	 5124.0	...
4666667	  797.2	  570.7	 5124.0	...
4666668	  797.3	  570.7	 5124.0	...
4666669	  797.3	  570.7	 5123.0	...
4666670	  797.3	  570.7	 5125.0	...
4666671	  797.3	  570.8	 5128.0	...
4666672	  797.3	  570.7	 5131.0	...
4666673	  797.1	  570.7	 5131.0	...
4666674	  796.9	  570.8	 5132.0	...
4666675	  796.7	  571.1	 5134.0	...
4666676	  796.7	  571.5	 5135.0	...
4666677	  796.7	  571.4	 5136.0	...
4666678	  796.6	  571.1	 5136.0	...
4666679	  796.5	  570.8	 5136.0	...
4666680	  796.4	  570.8	 5137.0	...
4666681	  796.4	  570.9	 5138.0	...
4666682	  796.3	  571.0	 5138.0	...
4666683	  796.3	  571.0	 5136.0	...
4666684	  796.4	  571.0	 5134.0	...
4666685	  796.3	  570.7	 5134.0	...
4666686	  796.2	  570.4	 5135.0	...
4666687	  796.1	  570.1	 5134.0	...
4666688	  796.1	  570.1	 5133.0	...
4666689	  796.1	  570.1	 5132.0	...
4666690	  796.0	  570.0	 5131.0	...
4666691	  795.9	  569.9	 5129.0	...
4666692	  795.7	  570.1	 5128.0	...
4666693	  795.8	  570.3	 5129.0	...
4666694	  795.9	  570.5	 5128.0	...
4666695	  796.0	  570.5	 5128.0	...
4666696	  795.9	  570.5	 5128.0	...
4666697	  795.9	  570.6	 5129.0	...
4666698	  796.2	  570.6	 5130.0	...
4666699	  796.5	  570.7	 5131.0	...
4666700	  796.5	  570.2	 5131.0	...
4666701	  796.3	  569.8	 5132.0	...
4666702	  796.0	  569.4	 5132.0	...
4666703	  795.8	  569.1	 5130.0	...
4666704	  795.3	  568.8	 5128.0	...
4666705	  795.0	  568.9	 5128.0	...
4666706	  794.8	  569.2	 5131.0	...
4666707	  794.9	  569.5	 5134.0	...
4666708	  794.8	  569.5	 5135.0	...
4666709	  794.8	  569.5	 5135.0	...
4666710	  794.9	  570.1	 5137.0	...
4666711	  795.1	  570.6	 5140.0	...
4666712	  795.4	  571.1	 5142.0	...
4666713	  795.6	  571.1	 5143.0	...
4666714	  795.5	  571.0	 5142.0	...
4666715	  795.3	  570.9	 5142.0	...
4666716	  795.2	  570.8	 5141.0	...
4666717	  795.1	  570.6	 5142.0	...
4666718	  795.0	  570.5	 5144.0	...
4666719	  794.9	  570.8	 5144.0	...
4666720	  794.8	  571.2	 5142.0	...
4666721	  794.8	  571.5	 5141.0	...
4666722	  794.8	  571.5	 5141.0	...
4666723	  794.8	  571.6	 5141.0	...
4666724	  794.7	  571.5	 5142.0	...
4666725	  794.7	  571.5	 5143.0	...
4666726	  794.6	  571.3	 5144.0	...
4666727	  794.5	  571.2	 5144.0	...
4666728	  794.3	  571.0	 5146.0	...
4666729	  794.1	  571.3	 5146.0	...
4666730	  794.2	  571.6	 5147.0	...
4666731	  794.3	  571.9	 5147.0	...
4666732	  794.4	  571.9	 5148.0	...
4666733	  794.2	  571.7	 5148.0	...
4666734	  794.0	  571.4	 5148.0	...
4666735	  793.8	  571.1	 5148.0	...
4666736	  793.9	  571.0	 5148.0	...
4666737	  794.0	  570.9	 5148.0	...
4666738	  794.1	  571.0	 5148.0	...
4666739	  794.1	  571.3	 5149.0	...
4666740	  794.1	  571.6	 5151.0	...
4666741	  794.0	  571.6	 5150.0	...
4666742	  794.0	  571.4	 5149.0	...
4666743	  793.5	  571.2	 5147.0	...
4666744	  793.1	  571.2	 5147.0	...
4666745	  792.8	  571.1	 5147.0	...
4666746	  792.8	  571.2	 5146.0	...
4666747	  792.9	  571.0	 5146.0	...
4666748	  793.0	  570.7	 5147.0	...
4666749	  793.0	  570.6	 5149.0	...
4666750	  793.0	  570.8	 5151.0	...
4666751	  793.1	  571.0	 5151.0	...
4666752	  793.3	  571.0	 5151.0	...
4666753	  793.5	  571.1	 5151.0	...
4666754	  793.6	  571.3	 5151.0	...
4666755	  793.8	  571.5	 5150.0	...
4666756	  794.3	  571.5	 5149.0	...
4666757	  794.8	  571.5	 5148.0	...
4666758	  795.8	  571.0	 5147.0	...
4666759	  796.9	  570.3	 5146.0	...
4666760	  798.3	  569.2	 5147.0	...
4666761	  799.2	  568.4	 5147.0	...
4666762	  799.9	  567.6	 5149.0	...
4666763	  801.0	  566.5	 5151.0	...
4666764	  802.1	  565.5	 5153.0	...
4666765	  803.0	  564.6	 5153.0	...
4666766	  803.4	  564.2	 5153.0	...
4666767	  804.0	  564.1	 5151.0	...
4666768	  804.5	  564.0	 5149.0	...
4666769	  804.6	  564.4	 5148.0	...
4666770	  804.4	  564.9	 5145.0	...
4666771	  804.2	  565.9	 5141.0	...
4666772	  804.0	  566.6	 5138.0	...
4666773	  803.5	  567.8	 5135.0	...
4666774	  802.6	  568.8	 5134.0	...
4666775	  801.6	  570.2	 5136.0	...
4666776	  800.7	  571.9	 5139.0	...
4666777	  799.7	  573.1	 5143.0	...
4666778	  798.7	  573.9	 5146.0	...
4666779	  797.8	  574.5	 5149.0	...
4666780	  797.2	  575.1	 5151.0	...
4666781	  797.0	  575.6	 5151.0	...
4666782	  796.7	  575.7	 5153.0	...
4666783	  796.5	  575.6	 5155.0	...
4666784	  796.3	  575.5	 5156.0	...
4666785	  796.3	  575.1	 5155.0	...
4666786	  796.6	  574.5	 5154.0	...
4666787	  796.9	  573.6	 5153.0	...
4666788	  797.3	  573.1	 5153.0	...
4666789	  797.5	  572.5	 5153.0	...
4666790	  797.7	  572.1	 5153.0	...
4666791	  797.9	  571.7	 5153.0	...
4666792	  798.0	  571.5	 5153.0	...
4666793	  797.9	  571.4	 5152.0	...
4666794	  797.9	  571.6	 5152.0	...
4666795	  797.8	  571.9	 5151.0	...
4666796	  797.8	  572.2	 5151.0	...
4666797	  797.8	  572.3	 5151.0	...
4666798	  797.7	  572.3	 5150.0	...
4666799	  797.6	  572.2	 5150.0	...
4666800	  797.5	  572.1	 5150.0	...
4666801	  797.4	  572.0	 5149.0	...
4666802	  797.4	  572.1	 5148.0	...
4666803	  797.4	  572.2	 5146.0	...
4666804	  797.3	  572.2	 5144.0	...
4666805	  797.1	  572.0	 5142.0	...
4666806	  797.0	  571.8	 5142.0	...
4666807	  797.1	  571.7	 5143.0	...
4666808	  797.2	  572.0	 5144.0	...
4666809	  797.2	  572.2	 5144.0	...
4666810	  797.1	  572.1	 5144.0	...
4666811	  796.9	  572.1	 5143.0	...
4666812	  796.7	  572.2	 5142.0	...
4666813	  796.6	  572.2	 5142.0	...
4666814	  796.6	  572.1	 5141.0	...
4666815	  796.6	  572.1	 5140.0	...
4666816	  796.7	  572.0	 5137.0	...
4666817	  796.8	  571.9	 5135.0	...
4666818	  796.9	  571.7	 5133.0	...
4666819	  797.1	  571.6	 5133.0	...
4666820	  797.3	  571.6	 5133.0	...
4666821	  797.4	  571.6	 5133.0	...
4666822	  797.3	  571.6	 5133.0	...
4666823	  797.3	  571.7	 5134.0	...
4666824	  797.2	  571.7	 5135.0	...
4666825	  797.1	  571.7	 5135.0	...
4666826	  797.0	  571.6	 5135.0	...
4666827	  797.0	  571.5	 5136.0	...
4666828	  796.8	  571.4	 5138.0	...
4666829	  796.7	  571.4	 5141.0	...
4666830	  796.5	  571.4	 5141.0	...
4666831	  796.4	  571.5	 5139.0	...
4666832	  796.4	  571.5	 5137.0	...
4666833	  796.3	  571.6	 5134.0	...
4666834	  796.3	  571.6	 5133.0	...
4666835	  796.2	  571.7	 5132.0	...
4666836	  796.2	  571.9	 5131.0	...
4666837	  796.3	  571.9	 5131.0	...
4666838	  796.4	  571.7	 5130.0	...
4666839	  796.4	  571.4	 5129.0	...
4666840	  796.2	  571.7	 5129.0	...
4666841	  796.0	  572.0	 5129.0	...
4666842	  795.9	  572.3	 5129.0	...
4666843	  796.0	  572.3	 5130.0	...
4666844	  796.3	  572.2	 5129.0	...
4666845	  796.5	  572.1	 5129.0	...
4666846	  796.6	  572.4	 5131.0	...
4666847	  796.5	  572.7	 5135.0	...
4666848	  796.3	  573.1	 5138.0	...
4666849	  796.3	  573.2	 5140.0	...
4666850	  796.3	  573.2	 5141.0	...
4666851	  796.4	  573.5	 5141.0	...
4666852	  796.5	  573.8	 5140.0	...
4666853	  796.5	  573.9	 5139.0	...
4666854	  796.5	  573.5	 5138.0	...
4666855	  796.5	  572.9	 5138.0	...
4666856	  796.2	  572.4	 5138.0	...
4666857	  796.0	  572.0	 5139.0	...
4666858	  795.6	  572.1	 5139.0	...
4666859	  795.4	  572.2	 5139.0	...
4666860	  795.5	  572.2	 5140.0	...
4666861	  795.8	  572.2	 5141.0	...
4666862	  796.1	  572.4	 5141.0	...
4666863	  796.0	  572.8	 5141.0	...
4666864	  795.9	  573.2	 5142.0	...
4666865	  795.9	  573.2	 5144.0	...
4666866	  795.9	  573.2	 5146.0	...
4666867	  795.9	  573.1	 5147.0	...
4666868	  795.9	  572.9	 5144.0	...
4666869	  795.8	  572.8	 5140.0	...
4666870	  795.7	  572.6	 5136.0	...
4666871	  795.6	  572.5	 5135.0	...
4666872	  795.6	  572.5	 5134.0	...
4666873	  795.6	  572.5	 5132.0	...
4666874	  795.6	  572.6	 5130.0	...
4666875	  795.7	  572.7	 5129.0	...
4666876	  795.7	  572.3	 5131.0	...
4666877	  795.6	  571.8	 5132.0	...
4666878	  795.5	  571.3	 5131.0	...
4666879	  795.5	  571.4	 5130.0	...
4666880	  795.3	  571.5	 5128.0	...
4666881	  795.0	  571.7	 5127.0	...
4666882	  794.8	  571.8	 5128.0	...
4666883	  794.7	  571.9	 5128.0	...
4666884	  794.7	  571.9	 5128.0	...
4666885	  794.7	  571.9	 5128.0	...
4666886	  794.7	  571.9	 5127.0	...
4666887	  794.8	  572.0	 5128.0	...
4666888	  794.9	  571.8	 5130.0	...
4666889	  795.0	  571.6	 5131.0	...
4666890	  794.9	  571.5	 5130.0	...
4666891	  794.9	  571.7	 5127.0	...
4666892	  794.9	  571.8	 5124.0	...
4666893	  795.3	  571.8	 5122.0	...
4666894	  795.6	  571.7	 5119.0	...
4666895	  795.9	  571.5	 5118.0	...
4666896	  795.9	  571.6	 5118.0	...
4666897	  795.8	  571.8	 5118.0	...
4666898	  795.8	  571.9	 5119.0	...
4666899	  795.5	  572.0	 5120.0	...
4666900	  795.3	  572.0	 5116.0	...
4666901	  795.2	  572.1	 5113.0	...
4666902	  795.3	  572.1	 5109.0	...
4666903	  795.3	  571.9	 5109.0	...
4666904	  795.2	  571.7	 5108.0	...
4666905	  795.2	  571.5	 5107.0	...
4666906	  795.2	  571.5	 5106.0	...
4666907	  795.2	  571.3	 5105.0	...
4666908	  795.2	  571.0	 5105.0	...
4666909	  795.2	  570.8	 5105.0	...
4666910	  795.4	  570.8	 5105.0	...
4666911	  795.6	  570.7	 5105.0	...
4666912	  795.8	  570.7	 5105.0	...
4666913	  795.8	  570.7	 5104.0	...
4666914	  795.6	  570.7	 5103.0	...
4666915	  795.5	  570.8	 5102.0	...
4666916	  795.5	  571.0	 5101.0	...
4666917	  795.3	  571.2	 5100.0	...
4666918	  795.0	  571.5	 5100.0	...
4666919	  794.8	  571.7	 5099.0	...
4666920	  794.8	  571.7	 5099.0	...
4666921	  794.8	  571.4	 5099.0	...
4666922	  794.7	  571.1	 5101.0	...
4666923	  794.4	  570.9	 5102.0	...
4666924	  794.0	  571.0	 5102.0	...
4666925	  793.7	  571.1	 5102.0	...
4666926	  793.7	  571.1	 5101.0	...
4666927	  793.5	  571.0	 5102.0	...
4666928	  793.3	  570.9	 5103.0	...
4666929	  793.2	  570.9	 5104.0	...
4666930	  793.2	  570.9	 5105.0	...
4666931	  793.1	  571.0	 5104.0	...
4666932	  793.1	  571.4	 5101.0	...
4666933	  793.0	  571.8	 5099.0	...
4666934	  793.1	  571.9	 5100.0	...
4666935	  793.1	  571.8	 5102.0	...
4666936	  793.1	  571.7	 5103.0	...
4666937	  793.1	  571.7	 5103.0	...
4666938	  793.1	  571.5	 5102.0	...
4666939	  793.2	  571.3	 5102.0	...
4666940	  793.4	  571.3	 5100.0	...
4666941	  793.7	  571.2	 5098.0	...
4666942	  794.0	  571.1	 5095.0	...
4666943	  794.1	  570.9	 5093.0	...
4666944	  794.1	  570.8	 5091.0	...
4666945	  794.0	  570.7	 5090.0	...
4666946	  793.9	  570.7	 5089.0	...
4666947	  793.8	  571.1	 5089.0	...
4666948	  793.7	  571.5	 5087.0	...
4666949	  793.7	  571.7	 5086.0	...
4666950	  793.7	  571.5	 5085.0	...
4666951	  793.9	  571.4	 5084.0	...
4666952	  794.2	  571.3	 5082.0	...
4666953	  794.4	  571.5	 5079.0	...
4666954	  794.5	  571.8	 5075.0	...
4666955	  794.7	  572.1	 5070.0	...
4666956	  794.9	  572.1	 5067.0	...
4666957	  795.4	  573.1	 5064.0	...
4666958	  795.8	  574.4	 5059.0	...
4666959	  796.2	  576.3	 5053.0	...
4666960	  796.8	  578.0	 5045.0	...
4666961	  797.5	  580.4	 5036.0	...
4666962	  798.1	  582.7	 5027.0	...
4666963	  798.4	  584.5	 5021.0	...
4666964	  798.6	  585.4	 5016.0	...
4666965	  798.8	  585.8	 5012.0	...
4666966	  799.2	  584.2	 5014.0	...
EFIX R   4665925	4666966	1042	  801.2	  572.4	   5000
SSACC R  4666967
4666967	  799.6	  581.1	 5018.0	...
4666968	  800.5	  578.1	 5022.0	...
4666969	  801.9	  575.3	 5023.0	...
4666970	  803.4	  573.9	 5023.0	...
4666971	  804.5	  572.6	 5019.0	...
4666972	  805.0	  574.0	 5011.0	...
4666973	  805.9	  578.4	 4988.0	...
4666974	  807.5	  585.4	 4958.0	...
4666975	  809.3	  596.0	 4918.0	...
4666976	  811.0	  608.3	 4870.0	...
4666977	  812.4	  622.7	 4815.0	...
4666978	  813.7	  636.3	 4752.0	...
4666979	  815.0	  650.7	 4689.0	...
4666980	  816.3	  666.5	 4618.0	...
4666981	  817.9	  684.7	 4544.0	...
4666982	  820.6	  702.3	 4469.0	...
4666983	  823.6	  721.3	 4389.0	...
4666984	  826.6	  739.4	 4314.0	...
4666985	  828.9	  759.0	 4232.0	...
4666986	  822.5	  774.6	 4170.0	...
4666987	  815.3	  790.3	 4105.0	...
4666988	  807.4	  806.2	 4039.0	...
4666989	  807.4	  825.5	 3957.0	...
4666990	  806.8	  845.6	 3869.0	...
4666991	  805.8	  859.8	 3798.0	...
4666992	  791.5	  868.8	 3754.0	...
4666993	  777.9	  871.2	 3731.0	...
4666994	  764.5	  879.6	 3704.0	...
4666995	  764.9	  893.6	 3647.0	...
4666996	  766.8	  921.2	 3536.0	...
4666997	  769.7	  942.0	 3446.0	...
4666998	  787.3	  955.8	 3374.0	...
4666999	  803.3	  958.5	 3349.0	...
4667000	  819.2	  970.8	 3285.0	...
4667001	  824.3	  988.1	 3214.0	...
4667002	  831.3	 1008.6	 3140.0	...
4667003	  840.7	 1026.4	 3077.0	...
4667004	  846.1	 1044.6	 3010.0	...
4667005	   53.8	 1178.2	 2082.0	...
4667006	 -785.7	 1248.7	 1183.0	...
SBLINK R 4667007
4667007	   .	   .	    0.0	...
4667008	   .	   .	    0.0	...
4667009	   .	   .	    0.0	...
4667010	   .	   .	    0.0	...
4667011	   .	   .	    0.0	...
4667012	   .	   .	    0.0	...
4667013	   .	   .	    0.0	...
4667014	   .	   .	    0.0	...
4667015	   .	   .	    0.0	...
4667016	   .	   .	    0.0	...
4667017	   .	   .	    0.0	...
4667018	   .	   .	    0.0	...
4667019	   .	   .	    0.0	...
4667020	   .	   .	    0.0	...
4667021	   .	   .	    0.0	...
4667022	   .	   .	    0.0	...
4667023	   .	   .	    0.0	...
4667024	   .	   .	    0.0	...
4667025	   .	   .	    0.0	...
4667026	   .	   .	    0.0	...
4667027	   .	   .	    0.0	...
4667028	   .	   .	    0.0	...
4667029	   .	   .	    0.0	...
4667030	   .	   .	    0.0	...
4667031	   .	   .	    0.0	...
4667032	   .	   .	    0.0	...
4667033	   .	   .	    0.0	...
4667034	   .	   .	    0.0	...
4667035	   .	   .	    0.0	...
4667036	   .	   .	    0.0	...
4667037	   .	   .	    0.0	...
4667038	   .	   .	    0.0	...
4667039	   .	   .	    0.0	...
4667040	   .	   .	    0.0	...
4667041	   .	   .	    0.0	...
4667042	   .	   .	    0.0	...
4667043	   .	   .	    0.0	...
4667044	   .	   .	    0.0	...
4667045	   .	   .	    0.0	...
4667046	   .	   .	    0.0	...
4667047	   .	   .	    0.0	...
4667048	   .	   .	    0.0	...
4667049	   .	   .	    0.0	...
4667050	   .	   .	    0.0	...
4667051	   .	   .	    0.0	...
4667052	   .	   .	    0.0	...
4667053	   .	   .	    0.0	...
4667054	   .	   .	    0.0	...
4667055	   .	   .	    0.0	...
4667056	   .	   .	    0.0	...
4667057	   .	   .	    0.0	...
4667058	   .	   .	    0.0	...
4667059	   .	   .	    0.0	...
4667060	   .	   .	    0.0	...
4667061	   .	   .	    0.0	...
4667062	   .	   .	    0.0	...
4667063	   .	   .	    0.0	...
4667064	   .	   .	    0.0	...
4667065	   .	   .	    0.0	...
4667066	   .	   .	    0.0	...
4667067	   .	   .	    0.0	...
4667068	   .	   .	    0.0	...
4667069	   .	   .	    0.0	...
4667070	   .	   .	    0.0	...
4667071	   .	   .	    0.0	...
4667072	   .	   .	    0.0	...
4667073	   .	   .	    0.0	...
4667074	   .	   .	    0.0	...
4667075	   .	   .	    0.0	...
4667076	   .	   .	    0.0	...
4667077	   .	   .	    0.0	...
4667078	   .	   .	    0.0	...
4667079	   .	   .	    0.0	...
4667080	   .	   .	    0.0	...
4667081	   .	   .	    0.0	...
4667082	   .	   .	    0.0	...
4667083	   .	   .	    0.0	...
4667084	   .	   .	    0.0	...
4667085	   .	   .	    0.0	...
4667086	   .	   .	    0.0	...
4667087	   .	   .	    0.0	...
4667088	   .	   .	    0.0	...
4667089	   .	   .	    0.0	...
4667090	   .	   .	    0.0	...
4667091	   .	   .	    0.0	...
4667092	   .	   .	    0.0	...
4667093	   .	   .	    0.0	...
4667094	   .	   .	    0.0	...
4667095	   .	   .	    0.0	...
4667096	   .	   .	    0.0	...
4667097	   .	   .	    0.0	...
4667098	   .	   .	    0.0	...
4667099	   .	   .	    0.0	...
4667100	   .	   .	    0.0	...
4667101	   .	   .	    0.0	...
4667102	   .	   .	    0.0	...
4667103	   .	   .	    0.0	...
4667104	   .	   .	    0.0	...
4667105	   .	   .	    0.0	...
4667106	   .	   .	    0.0	...
4667107	   .	   .	    0.0	...
4667108	   .	   .	    0.0	...
4667109	   .	   .	    0.0	...
4667110	   .	   .	    0.0	...
4667111	   .	   .	    0.0	...
4667112	   .	   .	    0.0	...
4667113	   .	   .	    0.0	...
4667114	   .	   .	    0.0	...
4667115	   .	   .	    0.0	...
4667116	   .	   .	    0.0	...
4667117	   .	   .	    0.0	...
4667118	   .	   .	    0.0	...
4667119	   .	   .	    0.0	...
4667120	   .	   .	    0.0	...
4667121	   .	   .	    0.0	...
4667122	   .	   .	    0.0	...
4667123	   .	   .	    0.0	...
4667124	   .	   .	    0.0	...
4667125	   .	   .	    0.0	...
4667126	   .	   .	    0.0	...
4667127	   .	   .	    0.0	...
4667128	   .	   .	    0.0	...
4667129	   .	   .	    0.0	...
4667130	   .	   .	    0.0	...
4667131	   .	   .	    0.0	...
4667132	   .	   .	    0.0	...
4667133	   .	   .	    0.0	...
4667134	   .	   .	    0.0	...
4667135	   .	   .	    0.0	...
4667136	   .	   .	    0.0	...
4667137	   .	   .	    0.0	...
4667138	   .	   .	    0.0	...
4667139	   .	   .	    0.0	...
4667140	   .	   .	    0.0	...
4667141	   .	   .	    0.0	...
4667142	   .	   .	    0.0	...
4667143	   .	   .	    0.0	...
4667144	   .	   .	    0.0	...
4667145	   .	   .	    0.0	...
4667146	   .	   .	    0.0	...
4667147	   .	   .	    0.0	...
4667148	   .	   .	    0.0	...
4667149	   .	   .	    0.0	...
4667150	   .	   .	    0.0	...
4667151	   .	   .	    0.0	...
4667152	   .	   .	    0.0	...
4667153	   .	   .	    0.0	...
4667154	   .	   .	    0.0	...
4667155	   .	   .	    0.0	...
4667156	   .	   .	    0.0	...
4667157	   .	   .	    0.0	...
4667158	   .	   .	    0.0	...
4667159	   .	   .	    0.0	...
4667160	   .	   .	    0.0	...
4667161	   .	   .	    0.0	...
4667162	   .	   .	    0.0	...
4667163	   .	   .	    0.0	...
4667164	   .	   .	    0.0	...
4667165	   .	   .	    0.0	...
4667166	   .	   .	    0.0	...
4667167	   .	   .	    0.0	...
EBLINK R 4667007	4667167	161
4667168	  820.5	 1250.0	 2193.0	...
4667169	  820.5	 1250.0	 2193.0	...
4667170	  820.5	 1250.0	 2193.0	...
4667171	  820.7	 1239.2	 2237.0	...
4667172	  820.5	 1221.7	 2301.0	...
4667173	  820.0	 1197.1	 2394.0	...
4667174	  817.9	 1176.4	 2473.0	...
4667175	  815.9	 1156.2	 2550.0	...
4667176	  814.0	 1137.4	 2619.0	...
4667177	  813.1	 1120.0	 2682.0	...
4667178	  812.4	 1103.1	 2737.0	...
4667179	  811.7	 1086.1	 2796.0	...
4667180	  810.6	 1069.1	 2853.0	...
4667181	  808.6	 1054.2	 2909.0	...
4667182	  806.0	 1045.2	 2942.0	...
4667183	  803.9	 1037.5	 2978.0	...
4667184	  802.0	 1028.8	 3015.0	...
4667185	  800.5	 1014.0	 3078.0	...
4667186	  798.8	  999.2	 3132.0	...
4667187	  797.3	  984.5	 3197.0	...
4667188	  796.0	  971.5	 3248.0	...
4667189	  794.9	  957.9	 3307.0	...
4667190	  793.8	  947.2	 3343.0	...
4667191	  791.5	  935.1	 3395.0	...
4667192	  789.4	  926.0	 3431.0	...
4667193	  786.1	  913.8	 3486.0	...
4667194	  784.1	  903.8	 3529.0	...
4667195	  780.7	  892.1	 3580.0	...
4667196	  778.7	  881.5	 3624.0	...
4667197	  776.7	  871.3	 3662.0	...
4667198	  775.9	  861.2	 3701.0	...
4667199	  774.9	  851.1	 3741.0	...
4667200	  773.8	  841.3	 3786.0	...
4667201	  772.6	  830.8	 3829.0	...
4667202	  771.7	  821.6	 3866.0	...
4667203	  770.4	  810.7	 3908.0	...
4667204	  769.3	  802.6	 3936.0	...
4667205	  768.0	  791.6	 3974.0	...
4667206	  768.1	  784.6	 3996.0	...
4667207	  768.2	  776.0	 4025.0	...
4667208	  768.4	  768.6	 4056.0	...
4667209	  769.1	  760.7	 4090.0	...
4667210	  771.1	  753.6	 4121.0	...
4667211	  773.9	  746.8	 4153.0	...
4667212	  775.3	  738.9	 4184.0	...
4667213	  776.3	  733.0	 4205.0	...
4667214	  776.7	  727.5	 4209.0	...
4667215	  776.8	  720.9	 4234.0	...
4667216	  775.8	  710.5	 4274.0	...
4667217	  775.8	  703.1	 4314.0	...
4667218	  788.1	  710.7	 4310.0	...
4667219	  801.7	  722.0	 4291.0	...
4667220	  814.5	  732.0	 4274.0	...
4667221	  815.7	  727.5	 4289.0	...
4667222	  815.9	  722.1	 4311.0	...
4667223	  816.4	  715.7	 4339.0	...
4667224	  816.4	  710.0	 4361.0	...
4667225	  816.7	  704.2	 4383.0	...
4667226	  816.7	  698.4	 4409.0	...
4667227	  816.4	  692.7	 4431.0	...
4667228	  815.7	  686.5	 4454.0	...
4667229	  815.1	  681.1	 4472.0	...
4667230	  814.6	  676.1	 4491.0	...
4667231	  814.2	  671.3	 4512.0	...
4667232	  813.8	  666.9	 4532.0	...
4667233	  813.4	  662.9	 4550.0	...
4667234	  813.1	  659.3	 4565.0	...
4667235	  813.1	  655.4	 4585.0	...
4667236	  812.9	  650.6	 4601.0	...
4667237	  812.8	  645.6	 4621.0	...
4667238	  812.5	  642.0	 4635.0	...
ESACC R  4666967	4667238	272	  799.6	  581.1	  812.5	  642.0	   1.32	    377
SFIX R   4667239
4667239	  812.3	  639.1	 4648.0	...
4667240	  812.1	  635.8	 4659.0	...
4667241	  811.7	  630.9	 4673.0	...
4667242	  811.4	  626.7	 4688.0	...
4667243	  811.1	  622.6	 4697.0	...
4667244	  810.8	  619.3	 4705.0	...
4667245	  810.3	  615.1	 4716.0	...
4667246	  810.1	  612.1	 4728.0	...
4667247	  809.9	  609.1	 4737.0	...
4667248	  809.8	  606.9	 4744.0	...
4667249	  809.4	  604.2	 4756.0	...
4667250	  809.0	  601.5	 4767.0	...
4667251	  808.9	  598.6	 4781.0	...
4667252	  808.8	  595.3	 4792.0	...
4667253	  809.0	  593.0	 4797.0	...
4667254	  809.1	  590.8	 4802.0	...
4667255	  809.2	  588.8	 4812.0	...
4667256	  809.1	  586.9	 4823.0	...
4667257	  808.9	  584.5	 4829.0	...
4667258	  808.7	  582.3	 4836.0	...
4667259	  808.5	  579.9	 4842.0	...
4667260	  808.4	  578.6	 4850.0	...
4667261	  808.2	  577.1	 4853.0	...
4667262	  808.1	  575.7	 4855.0	...
4667263	  807.8	  573.0	 4855.0	...
4667264	  807.7	  571.2	 4858.0	...
4667265	  807.4	  569.0	 4861.0	...
4667266	  807.3	  568.1	 4864.0	...
4667267	  807.1	  567.3	 4865.0	...
4667268	  807.5	  566.2	 4867.0	...
4667269	  808.0	  565.3	 4870.0	...
4667270	  808.6	  564.3	 4873.0	...
4667271	  808.5	  563.6	 4873.0	...
4667272	  808.4	  563.0	 4872.0	...
4667273	  808.5	  562.1	 4870.0	...
4667274	  808.6	  561.6	 4867.0	...
4667275	  808.7	  561.1	 4864.0	...
4667276	  808.6	  561.0	 4860.0	...
4667277	  808.6	  560.8	 4857.0	...
4667278	  808.5	  560.9	 4854.0	...
4667279	  808.2	  561.2	 4850.0	...
4667280	  808.0	  561.5	 4846.0	...
4667281	  807.8	  561.9	 4842.0	...
4667282	  807.9	  562.2	 4841.0	...
4667283	  808.1	  562.3	 4839.0	...
4667284	  808.3	  562.4	 4836.0	...
4667285	  808.4	  562.6	 4830.0	...
4667286	  808.6	  563.3	 4825.0	...
4667287	  808.8	  564.5	 4821.0	...
4667288	  808.5	  566.9	 4817.0	...
4667289	  808.3	  570.4	 4813.0	...
4667290	  807.9	  573.3	 4809.0	...
4667291	  807.8	  575.5	 4803.0	...
4667292	  807.6	  576.8	 4799.0	...
4667293	  807.1	  579.0	 4795.0	...
4667294	  806.9	  580.5	 4791.0	...
4667295	  806.8	  582.3	 4786.0	...
4667296	  807.1	  583.7	 4781.0	...
4667297	  807.3	  585.2	 4779.0	...
4667298	  807.4	  586.7	 4776.0	...
4667299	  807.6	  587.6	 4770.0	...
4667300	  807.8	  588.4	 4765.0	...
4667301	  807.9	  588.5	 4762.0	...
4667302	  808.0	  588.9	 4762.0	...
4667303	  808.1	  589.4	 4762.0	...
4667304	  808.3	  589.9	 4763.0	...
4667305	  808.3	  590.0	 4764.0	...
4667306	  808.5	  590.9	 4761.0	...
4667307	  808.7	  591.7	 4758.0	...
4667308	  808.9	  592.6	 4753.0	...
4667309	  809.0	  592.7	 4751.0	...
4667310	  809.0	  592.9	 4749.0	...
4667311	  809.1	  592.9	 4749.0	...
4667312	  809.1	  592.8	 4749.0	...
4667313	  809.1	  592.6	 4748.0	...
4667314	  809.2	  592.6	 4748.0	...
4667315	  809.5	  592.7	 4746.0	...
4667316	  809.8	  592.4	 4746.0	...
4667317	  810.1	  591.8	 4748.0	...
4667318	  810.0	  590.8	 4750.0	...
4667319	  809.9	  590.1	 4750.0	...
4667320	  810.1	  589.7	 4748.0	...
4667321	  810.7	  589.7	 4742.0	...
4667322	  811.3	  589.5	 4738.0	...
4667323	  811.7	  589.3	 4733.0	...
4667324	  811.8	  588.7	 4734.0	...
4667325	  811.9	  588.2	 4732.0	...
4667326	  812.1	  587.8	 4730.0	...
4667327	  812.2	  587.7	 4727.0	...
4667328	  812.1	  587.6	 4726.0	...
4667329	  812.1	  587.6	 4727.0	...
4667330	  812.1	  587.6	 4728.0	...
4667331	  812.1	  587.6	 4728.0	...
4667332	  812.2	  587.6	 4727.0	...
4667333	  812.3	  587.6	 4726.0	...
4667334	  812.5	  587.6	 4725.0	...
4667335	  812.6	  587.6	 4725.0	...
4667336	  812.6	  587.6	 4725.0	...
4667337	  812.6	  588.0	 4725.0	...
4667338	  812.6	  588.3	 4723.0	...
4667339	  812.6	  588.8	 4721.0	...
4667340	  812.7	  588.9	 4720.0	...
4667341	  812.8	  589.3	 4721.0	...
4667342	  813.0	  589.5	 4721.0	...
4667343	  813.3	  589.7	 4722.0	...
4667344	  813.5	  589.6	 4721.0	...
4667345	  813.5	  589.6	 4721.0	...
4667346	  813.7	  589.5	 4720.0	...
4667347	  813.9	  589.3	 4720.0	...
4667348	  814.2	  589.1	 4719.0	...
4667349	  814.1	  589.2	 4717.0	...
4667350	  814.0	  589.5	 4716.0	...
4667351	  814.0	  589.8	 4713.0	...
4667352	  813.9	  589.9	 4711.0	...
4667353	  813.9	  589.9	 4709.0	...
4667354	  814.0	  589.9	 4707.0	...
4667355	  814.0	  589.8	 4705.0	...
4667356	  814.0	  589.7	 4703.0	...
4667357	  813.9	  589.7	 4702.0	...
4667358	  813.9	  589.7	 4699.0	...
4667359	  813.9	  589.9	 4697.0	...
4667360	  814.0	  589.8	 4695.0	...
4667361	  814.0	  589.5	 4694.0	...
4667362	  814.1	  589.3	 4692.0	...
4667363	  814.1	  589.2	 4690.0	...
4667364	  814.2	  589.3	 4689.0	...
4667365	  814.3	  589.8	 4688.0	...
4667366	  814.4	  590.3	 4688.0	...
4667367	  814.5	  590.7	 4688.0	...
4667368	  814.4	  590.7	 4687.0	...
4667369	  814.3	  590.7	 4686.0	...
4667370	  814.2	  590.8	 4687.0	...
4667371	  814.1	  590.8	 4688.0	...
4667372	  814.2	  591.0	 4688.0	...
4667373	  814.2	  591.1	 4688.0	...
4667374	  814.3	  591.1	 4687.0	...
4667375	  814.4	  591.0	 4687.0	...
4667376	  814.6	  590.6	 4688.0	...
4667377	  814.6	  590.2	 4687.0	...
4667378	  814.5	  589.9	 4685.0	...
4667379	  814.5	  590.0	 4683.0	...
4667380	  814.2	  590.0	 4682.0	...
4667381	  813.9	  590.0	 4683.0	...
4667382	  813.6	  589.8	 4683.0	...
4667383	  813.5	  589.5	 4682.0	...
4667384	  813.3	  589.2	 4681.0	...
4667385	  813.0	  589.2	 4680.0	...
4667386	  812.9	  589.3	 4677.0	...
4667387	  812.8	  589.6	 4676.0	...
4667388	  812.8	  589.9	 4675.0	...
4667389	  812.9	  590.3	 4672.0	...
4667390	  812.8	  590.6	 4668.0	...
4667391	  812.7	  590.9	 4663.0	...
4667392	  812.6	  591.1	 4663.0	...
4667393	  812.7	  591.2	 4664.0	...
4667394	  812.8	  591.2	 4666.0	...
4667395	  812.8	  591.3	 4665.0	...
4667396	  812.9	  591.3	 4662.0	...
4667397	  813.0	  591.4	 4660.0	...
4667398	  813.0	  591.3	 4661.0	...
4667399	  813.0	  591.2	 4661.0	...
4667400	  813.0	  591.4	 4663.0	...
4667401	  813.0	  592.0	 4664.0	...
4667402	  813.3	  592.6	 4664.0	...
4667403	  813.8	  593.1	 4662.0	...
4667404	  814.2	  593.5	 4661.0	...
4667405	  814.4	  593.8	 4662.0	...
4667406	  814.2	  593.8	 4662.0	...
4667407	  813.9	  592.9	 4660.0	...
EFIX R   4667239	4667407	169	  811.1	  587.2	   4744
SSACC R  4667408
4667408	  813.2	  592.0	 4656.0	...
4667409	  812.2	  590.2	 4654.0	...
4667410	  810.8	  588.3	 4653.0	...
4667411	  808.8	  585.8	 4650.0	...
4667412	  806.9	  583.3	 4649.0	...
4667413	  804.8	  580.3	 4647.0	...
4667414	  802.5	  576.4	 4647.0	...
4667415	  800.5	  573.4	 4647.0	...
4667416	  799.0	  570.2	 4648.0	...
4667417	  798.1	  567.8	 4648.0	...
4667418	  797.3	  564.6	 4648.0	...
4667419	  796.7	  562.8	 4646.0	...
4667420	  796.6	  561.2	 4644.0	...
ESACC R  4667408	4667420	13	  813.2	  592.0	  796.6	  561.2	   0.74	     70
SFIX R   4667421
4667421	  796.5	  560.6	 4638.0	...
4667422	  796.5	  559.5	 4635.0	...
4667423	  796.8	  558.6	 4631.0	...
4667424	  797.2	  557.9	 4632.0	...
4667425	  797.8	  557.6	 4632.0	...
4667426	  798.1	  557.5	 4631.0	...
4667427	  798.6	  557.8	 4629.0	...
4667428	  799.0	  558.1	 4627.0	...
4667429	  799.3	  558.3	 4625.0	...
4667430	  799.5	  557.4	 4622.0	...
4667431	  799.8	  556.6	 4620.0	...
4667432	  800.2	  555.4	 4619.0	...
4667433	  800.5	  554.7	 4620.0	...
4667434	  800.7	  553.6	 4618.0	...
4667435	  800.8	  552.4	 4615.0	...
4667436	  800.9	  551.3	 4612.0	...
4667437	  800.9	  550.6	 4612.0	...
4667438	  801.0	  550.8	 4611.0	...
4667439	  801.1	  551.2	 4610.0	...
4667440	  801.2	  552.0	 4609.0	...
4667441	  801.3	  553.4	 4607.0	...
4667442	  801.3	  554.5	 4606.0	...
4667443	  801.4	  555.5	 4604.0	...
4667444	  801.4	  556.2	 4603.0	...
4667445	  801.4	  557.3	 4604.0	...
4667446	  801.5	  558.3	 4604.0	...
4667447	  801.6	  559.2	 4604.0	...
4667448	  801.6	  559.7	 4604.0	...
4667449	  801.7	  560.2	 4602.0	...
4667450	  801.7	  560.4	 4601.0	...
4667451	  801.7	  560.5	 4601.0	...
4667452	  801.7	  560.5	 4603.0	...
4667453	  801.7	  560.5	 4605.0	...
4667454	  801.6	  560.5	 4605.0	...
4667455	  801.7	  560.5	 4604.0	...
4667456	  801.8	  560.7	 4601.0	...
4667457	  801.9	  560.8	 4599.0	...
4667458	  802.0	  560.9	 4596.0	...
4667459	  802.0	  561.0	 4595.0	...
4667460	  802.0	  560.9	 4593.0	...
4667461	  801.9	  560.8	 4590.0	...
4667462	  801.9	  561.0	 4588.0	...
4667463	  801.9	  561.2	 4586.0	...
4667464	  801.9	  561.4	 4584.0	...
4667465	  802.0	  561.5	 4581.0	...
4667466	  802.0	  561.5	 4580.0	...
4667467	  801.9	  561.6	 4579.0	...
4667468	  802.0	  561.7	 4579.0	...
4667469	  802.0	  561.8	 4579.0	...
4667470	  802.0	  561.8	 4578.0	...
4667471	  802.0	  561.7	 4577.0	...
4667472	  802.0	  561.7	 4576.0	...
4667473	  801.9	  561.8	 4574.0	...
4667474	  802.1	  562.1	 4573.0	...
4667475	  802.4	  562.3	 4571.0	...
4667476	  802.7	  562.1	 4570.0	...
4667477	  802.9	  561.8	 4569.0	...
4667478	  803.0	  561.4	 4567.0	...
4667479	  803.2	  561.3	 4565.0	...
4667480	  802.9	  561.3	 4562.0	...
4667481	  802.5	  561.3	 4560.0	...
4667482	  802.2	  561.2	 4559.0	...
4667483	  802.2	  561.1	 4557.0	...
4667484	  802.1	  561.0	 4555.0	...
4667485	  802.0	  560.8	 4553.0	...
4667486	  802.0	  560.7	 4553.0	...
4667487	  802.0	  560.6	 4552.0	...
4667488	  802.0	  560.6	 4552.0	...
4667489	  802.1	  560.5	 4552.0	...
4667490	  802.3	  560.3	 4547.0	...
4667491	  802.4	  560.1	 4541.0	...
4667492	  802.5	  560.0	 4535.0	...
4667493	  802.5	  559.9	 4534.0	...
4667494	  802.6	  559.9	 4531.0	...
4667495	  802.7	  559.7	 4528.0	...
4667496	  802.7	  559.1	 4521.0	...
4667497	  802.7	  558.7	 4517.0	...
4667498	  802.7	  558.4	 4513.0	...
4667499	  802.8	  558.4	 4512.0	...
4667500	  803.0	  558.3	 4510.0	...
4667501	  803.1	  558.3	 4507.0	...
4667502	  803.2	  558.5	 4504.0	...
4667503	  803.0	  558.7	 4504.0	...
4667504	  802.9	  559.2	 4503.0	...
4667505	  802.9	  559.6	 4503.0	...
4667506	  803.1	  560.0	 4502.0	...
4667507	  803.4	  560.0	 4498.0	...
4667508	  803.7	  560.0	 4494.0	...
4667509	  803.9	  560.0	 4491.0	...
4667510	  804.1	  560.1	 4490.0	...
4667511	  804.2	  560.1	 4487.0	...
4667512	  804.4	  560.1	 4483.0	...
4667513	  804.4	  560.3	 4478.0	...
4667514	  804.4	  560.5	 4475.0	...
4667515	  804.2	  560.3	 4474.0	...
4667516	  804.0	  560.0	 4470.0	...
4667517	  803.9	  559.7	 4466.0	...
4667518	  803.9	  559.7	 4463.0	...
4667519	  803.9	  560.0	 4460.0	...
4667520	  803.8	  560.5	 4457.0	...
4667521	  803.9	  560.8	 4452.0	...
4667522	  804.0	  560.9	 4449.0	...
4667523	  804.0	  560.8	 4445.0	...
4667524	  804.2	  560.8	 4441.0	...
4667525	  804.3	  560.8	 4437.0	...
4667526	  804.3	  560.9	 4435.0	...
4667527	  804.3	  561.0	 4435.0	...
4667528	  804.3	  561.1	 4432.0	...
4667529	  804.4	  561.2	 4429.0	...
4667530	  804.4	  561.5	 4421.0	...
4667531	  804.4	  561.7	 4416.0	...
4667532	  804.4	  561.9	 4410.0	...
4667533	  804.4	  562.0	 4407.0	...
4667534	  804.3	  562.0	 4402.0	...
4667535	  804.3	  562.0	 4398.0	...
4667536	  804.6	  562.2	 4394.0	...
4667537	  804.9	  562.3	 4390.0	...
4667538	  805.1	  562.5	 4389.0	...
4667539	  805.1	  562.5	 4385.0	...
4667540	  804.9	  562.5	 4380.0	...
4667541	  804.9	  562.6	 4375.0	...
4667542	  804.8	  563.0	 4370.0	...
4667543	  804.9	  563.3	 4368.0	...
4667544	  805.0	  563.5	 4365.0	...
4667545	  805.3	  563.4	 4363.0	...
4667546	  805.6	  563.4	 4360.0	...
4667547	  806.0	  563.5	 4355.0	...
4667548	  806.1	  563.6	 4351.0	...
4667549	  806.2	  563.7	 4347.0	...
4667550	  806.2	  563.7	 4345.0	...
4667551	  806.1	  563.7	 4344.0	...
4667552	  806.1	  563.8	 4342.0	...
4667553	  806.0	  563.9	 4338.0	...
4667554	  806.0	  564.0	 4332.0	...
4667555	  806.0	  564.0	 4327.0	...
4667556	  806.0	  564.0	 4323.0	...
4667557	  806.0	  564.0	 4318.0	...
4667558	  806.1	  563.9	 4313.0	...
4667559	  806.2	  563.9	 4310.0	...
4667560	  806.3	  563.9	 4310.0	...
4667561	  806.3	  564.0	 4308.0	...
4667562	  806.2	  564.1	 4305.0	...
4667563	  805.9	  564.2	 4301.0	...
4667564	  805.7	  564.5	 4300.0	...
4667565	  805.7	  564.8	 4295.0	...
4667566	  805.7	  564.8	 4290.0	...
4667567	  805.8	  564.5	 4284.0	...
4667568	  805.8	  564.3	 4281.0	...
4667569	  805.9	  564.2	 4278.0	...
4667570	  805.8	  564.2	 4275.0	...
4667571	  805.6	  564.3	 4270.0	...
4667572	  805.3	  564.4	 4267.0	...
4667573	  805.3	  564.6	 4264.0	...
4667574	  805.3	  564.7	 4261.0	...
4667575	  805.3	  564.7	 4258.0	...
4667576	  805.4	  564.6	 4252.0	...
4667577	  805.3	  564.5	 4248.0	...
4667578	  805.1	  564.5	 4243.0	...
4667579	  805.0	  565.0	 4238.0	...
4667580	  805.0	  565.4	 4234.0	...
4667581	  805.0	  565.6	 4232.0	...
4667582	  804.9	  565.4	 4229.0	...
4667583	  804.9	  565.2	 4225.0	...
4667584	  804.9	  565.2	 4218.0	...
4667585	  804.9	  565.2	 4213.0	...
4667586	  805.0	  565.2	 4207.0	...
4667587	  805.0	  565.2	 4202.0	...
4667588	  805.0	  565.3	 4200.0	...
4667589	  804.9	  565.4	 4199.0	...
4667590	  804.8	  565.4	 4196.0	...
4667591	  804.7	  565.3	 4194.0	...
4667592	  804.7	  565.2	 4191.0	...
4667593	  804.7	  565.1	 4190.0	...
4667594	  804.5	  565.1	 4185.0	...
4667595	  804.4	  565.3	 4179.0	...
4667596	  804.2	  565.5	 4173.0	...
4667597	  804.5	  566.0	 4170.0	...
4667598	  804.8	  566.4	 4169.0	...
4667599	  805.2	  566.7	 4167.0	...
4667600	  805.2	  566.8	 4165.0	...
4667601	  805.3	  567.1	 4162.0	...
4667602	  805.3	  567.5	 4156.0	...
4667603	  805.3	  567.7	 4149.0	...
4667604	  805.2	  567.7	 4143.0	...
4667605	  805.1	  567.9	 4141.0	...
4667606	  805.0	  568.2	 4141.0	...
4667607	  805.0	  568.5	 4139.0	...
4667608	  805.0	  568.6	 4136.0	...
4667609	  805.1	  568.6	 4132.0	...
4667610	  805.2	  568.9	 4128.0	...
4667611	  805.5	  569.3	 4124.0	...
4667612	  805.8	  569.7	 4118.0	...
4667613	  806.0	  569.8	 4114.0	...
4667614	  806.2	  569.9	 4107.0	...
4667615	  806.5	  569.9	 4101.0	...
4667616	  806.7	  569.9	 4096.0	...
4667617	  806.8	  569.9	 4095.0	...
4667618	  806.9	  569.9	 4093.0	...
4667619	  806.7	  569.9	 4090.0	...
4667620	  806.4	  569.8	 4084.0	...
4667621	  806.2	  569.8	 4080.0	...
4667622	  806.4	  569.7	 4077.0	...
4667623	  806.6	  569.7	 4074.0	...
4667624	  806.8	  569.6	 4071.0	...
4667625	  806.8	  569.6	 4069.0	...
4667626	  806.8	  569.5	 4067.0	...
4667627	  806.8	  569.6	 4064.0	...
4667628	  806.9	  569.8	 4061.0	...
4667629	  806.9	  569.9	 4061.0	...
4667630	  806.9	  570.1	 4059.0	...
4667631	  806.9	  570.1	 4056.0	...
4667632	  807.0	  570.1	 4053.0	...
4667633	  807.0	  570.0	 4051.0	...
4667634	  807.0	  570.1	 4048.0	...
4667635	  807.1	  570.2	 4044.0	...
4667636	  807.2	  570.3	 4039.0	...
4667637	  807.3	  570.3	 4039.0	...
4667638	  807.4	  570.4	 4035.0	...
4667639	  807.4	  570.7	 4032.0	...
4667640	  807.5	  571.2	 4029.0	...
4667641	  807.6	  571.6	 4029.0	...
4667642	  808.0	  572.1	 4027.0	...
4667643	  808.4	  572.6	 4021.0	...
4667644	  808.7	  572.9	 4014.0	...
4667645	  808.7	  573.1	 4010.0	...
4667646	  808.7	  573.1	 4008.0	...
4667647	  808.7	  573.1	 4007.0	...
4667648	  808.6	  572.9	 4005.0	...
4667649	  808.4	  572.5	 4004.0	...
4667650	  808.3	  572.3	 3999.0	...
4667651	  808.3	  572.1	 3993.0	...
4667652	  808.2	  572.1	 3988.0	...
4667653	  808.2	  572.2	 3988.0	...
4667654	  808.2	  571.9	 3985.0	...
4667655	  808.2	  571.5	 3983.0	...
4667656	  808.3	  571.1	 3980.0	...
4667657	  808.5	  571.0	 3977.0	...
4667658	  808.7	  571.3	 3974.0	...
4667659	  808.8	  571.6	 3972.0	...
4667660	  808.8	  572.1	 3971.0	...
4667661	  808.8	  572.3	 3968.0	...
4667662	  808.8	  572.5	 3966.0	...
4667663	  808.8	  572.4	 3965.0	...
4667664	  808.8	  572.5	 3965.0	...
4667665	  808.7	  572.7	 3965.0	...
4667666	  808.6	  572.9	 3965.0	...
4667667	  808.7	  573.0	 3963.0	...
4667668	  809.1	  573.1	 3962.0	...
4667669	  809.5	  573.2	 3961.0	...
4667670	  809.6	  573.3	 3957.0	...
MSG	4667671 0000 _ Number On
4667671	  809.6	  573.4	 3955.0	...
4667672	  809.7	  573.7	 3953.0	...
4667673	  809.9	  574.0	 3953.0	...
4667674	  810.1	  574.3	 3952.0	...
4667675	  810.3	  574.3	 3948.0	...
4667676	  810.3	  574.3	 3945.0	...
4667677	  810.3	  574.5	 3939.0	...
4667678	  810.2	  574.7	 3936.0	...
4667679	  810.6	  574.8	 3933.0	...
4667680	  811.1	  574.8	 3933.0	...
4667681	  811.4	  574.9	 3933.0	...
4667682	  811.3	  575.3	 3928.0	...
4667683	  811.3	  575.6	 3922.0	...
4667684	  811.3	  575.8	 3916.0	...
4667685	  811.2	  575.8	 3914.0	...
4667686	  811.1	  575.8	 3911.0	...
4667687	  811.0	  575.8	 3908.0	...
4667688	  810.9	  575.8	 3906.0	...
4667689	  810.9	  575.8	 3904.0	...
4667690	  810.8	  576.0	 3903.0	...
4667691	  810.9	  576.3	 3902.0	...
4667692	  811.1	  576.5	 3899.0	...
4667693	  811.4	  576.5	 3895.0	...
4667694	  811.6	  576.4	 3892.0	...
4667695	  811.8	  576.4	 3893.0	...
4667696	  812.2	  576.4	 3891.0	...
4667697	  812.5	  576.4	 3889.0	...
4667698	  812.8	  576.5	 3887.0	...
4667699	  812.7	  576.6	 3883.0	...
4667700	  812.4	  576.7	 3879.0	...
4667701	  812.3	  576.9	 3874.0	...
4667702	  812.1	  577.2	 3870.0	...
4667703	  811.9	  577.3	 3868.0	...
4667704	  811.8	  577.4	 3867.0	...
4667705	  811.8	  577.3	 3868.0	...
4667706	  811.9	  577.5	 3869.0	...
4667707	  812.0	  577.6	 3870.0	...
4667708	  812.2	  577.9	 3870.0	...
4667709	  812.3	  578.0	 3867.0	...
4667710	  812.4	  577.8	 3863.0	...
4667711	  812.5	  577.5	 3860.0	...
4667712	  812.6	  577.4	 3859.0	...
4667713	  812.5	  577.7	 3859.0	...
4667714	  812.5	  577.9	 3855.0	...
4667715	  812.5	  578.0	 3852.0	...
4667716	  812.5	  578.1	 3849.0	...
4667717	  812.4	  578.1	 3849.0	...
4667718	  812.4	  578.3	 3848.0	...
4667719	  812.3	  578.4	 3848.0	...
4667720	  812.2	  578.4	 3848.0	...
4667721	  812.3	  578.4	 3847.0	...
4667722	  812.3	  578.2	 3847.0	...
4667723	  812.4	  578.1	 3846.0	...
4667724	  812.5	  578.0	 3844.0	...
4667725	  812.4	  577.8	 3840.0	...
4667726	  812.4	  577.4	 3838.0	...
4667727	  812.7	  577.0	 3837.0	...
4667728	  813.0	  576.8	 3837.0	...
4667729	  813.2	  576.7	 3835.0	...
4667730	  813.1	  576.6	 3832.0	...
4667731	  813.0	  576.7	 3830.0	...
4667732	  813.0	  577.1	 3828.0	...
4667733	  813.2	  577.4	 3825.0	...
4667734	  813.5	  577.6	 3822.0	...
4667735	  813.6	  577.5	 3819.0	...
4667736	  813.5	  577.5	 3819.0	...
4667737	  813.4	  577.7	 3819.0	...
4667738	  813.2	  577.9	 3820.0	...
4667739	  813.0	  578.1	 3820.0	...
4667740	  812.9	  578.2	 3820.0	...
4667741	  812.8	  577.9	 3820.0	...
4667742	  812.8	  577.6	 3820.0	...
4667743	  812.8	  577.4	 3817.0	...
4667744	  812.8	  577.4	 3815.0	...
4667745	  813.0	  577.3	 3811.0	...
4667746	  813.2	  577.1	 3809.0	...
4667747	  813.5	  577.1	 3807.0	...
4667748	  813.4	  577.2	 3807.0	...
4667749	  813.4	  577.3	 3807.0	...
4667750	  813.4	  577.4	 3807.0	...
4667751	  813.3	  577.3	 3806.0	...
4667752	  813.3	  577.2	 3805.0	...
4667753	  813.3	  577.3	 3803.0	...
4667754	  813.3	  577.6	 3801.0	...
4667755	  813.3	  577.6	 3800.0	...
4667756	  813.3	  577.5	 3800.0	...
4667757	  813.3	  577.3	 3799.0	...
4667758	  813.5	  577.3	 3799.0	...
4667759	  813.9	  577.7	 3799.0	...
4667760	  814.3	  578.0	 3799.0	...
4667761	  814.4	  578.4	 3797.0	...
4667762	  814.3	  578.7	 3795.0	...
4667763	  814.1	  578.9	 3791.0	...
4667764	  813.8	  579.1	 3789.0	...
4667765	  813.7	  579.1	 3788.0	...
4667766	  813.5	  579.1	 3788.0	...
4667767	  813.3	  579.1	 3788.0	...
4667768	  813.1	  579.0	 3785.0	...
4667769	  813.0	  578.9	 3783.0	...
4667770	  813.0	  578.9	 3781.0	...
4667771	  813.1	  578.9	 3780.0	...
4667772	  813.1	  578.9	 3780.0	...
4667773	  813.1	  578.9	 3780.0	...
4667774	  813.1	  579.0	 3780.0	...
4667775	  813.3	  579.5	 3780.0	...
4667776	  813.5	  580.0	 3780.0	...
4667777	  813.7	  580.6	 3779.0	...
4667778	  813.7	  580.8	 3778.0	...
4667779	  813.4	  581.1	 3776.0	...
4667780	  813.1	  581.1	 3775.0	...
4667781	  812.8	  581.1	 3775.0	...
4667782	  812.8	  580.9	 3773.0	...
4667783	  812.8	  580.8	 3772.0	...
4667784	  812.8	  580.6	 3771.0	...
4667785	  812.9	  580.5	 3770.0	...
4667786	  813.0	  580.3	 3768.0	...
4667787	  813.6	  580.2	 3767.0	...
4667788	  814.4	  580.1	 3766.0	...
4667789	  815.5	  580.6	 3766.0	...
4667790	  816.7	  581.0	 3765.0	...
4667791	  818.2	  581.3	 3765.0	...
4667792	  819.6	  581.0	 3764.0	...
4667793	  820.8	  580.8	 3764.0	...
4667794	  821.5	  581.3	 3763.0	...
4667795	  822.3	  581.9	 3759.0	...
4667796	  822.6	  582.5	 3756.0	...
4667797	  822.6	  583.1	 3754.0	...
4667798	  822.2	  583.8	 3754.0	...
4667799	  821.8	  584.6	 3754.0	...
4667800	  821.6	  585.1	 3753.0	...
4667801	  821.3	  585.4	 3751.0	...
4667802	  820.9	  585.6	 3750.0	...
4667803	  820.5	  585.5	 3749.0	...
4667804	  820.1	  585.5	 3750.0	...
4667805	  819.6	  584.9	 3751.0	...
4667806	  819.0	  584.4	 3751.0	...
4667807	  818.7	  583.9	 3751.0	...
4667808	  818.4	  583.9	 3751.0	...
4667809	  818.1	  583.9	 3751.0	...
4667810	  817.9	  583.9	 3751.0	...
4667811	  817.9	  584.0	 3751.0	...
4667812	  817.9	  584.2	 3751.0	...
4667813	  818.0	  584.3	 3751.0	...
4667814	  818.0	  584.4	 3750.0	...
4667815	  817.8	  584.4	 3748.0	...
4667816	  817.6	  584.4	 3747.0	...
4667817	  817.4	  584.5	 3746.0	...
4667818	  817.4	  584.5	 3747.0	...
4667819	  817.3	  584.5	 3748.0	...
4667820	  816.9	  584.5	 3748.0	...
4667821	  816.6	  584.5	 3747.0	...
4667822	  816.4	  584.4	 3746.0	...
4667823	  816.4	  584.2	 3746.0	...
4667824	  816.4	  584.0	 3745.0	...
4667825	  816.4	  583.8	 3743.0	...
4667826	  816.5	  583.9	 3741.0	...
4667827	  816.5	  584.2	 3740.0	...
4667828	  816.6	  584.6	 3739.0	...
4667829	  816.7	  584.9	 3739.0	...
4667830	  816.8	  585.0	 3740.0	...
4667831	  816.8	  585.1	 3742.0	...
4667832	  816.7	  585.2	 3742.0	...
4667833	  816.8	  585.2	 3743.0	...
4667834	  817.1	  585.1	 3745.0	...
4667835	  817.3	  585.0	 3746.0	...
4667836	  817.3	  585.0	 3748.0	...
4667837	  817.4	  585.0	 3748.0	...
4667838	  817.4	  585.1	 3749.0	...
4667839	  817.3	  585.4	 3749.0	...
4667840	  817.3	  585.7	 3750.0	...
4667841	  817.4	  585.9	 3749.0	...
4667842	  817.7	  585.6	 3749.0	...
4667843	  818.0	  585.3	 3749.0	...
4667844	  818.2	  585.2	 3749.0	...
4667845	  818.1	  585.1	 3748.0	...
4667846	  818.1	  584.9	 3744.0	...
4667847	  818.0	  584.8	 3740.0	...
4667848	  817.8	  584.7	 3737.0	...
4667849	  817.8	  584.7	 3737.0	...
4667850	  817.9	  584.6	 3737.0	...
4667851	  817.7	  584.4	 3736.0	...
4667852	  817.3	  584.3	 3735.0	...
4667853	  817.0	  584.1	 3734.0	...
4667854	  817.0	  584.0	 3735.0	...
4667855	  817.0	  583.9	 3735.0	...
4667856	  817.1	  583.9	 3735.0	...
4667857	  817.3	  583.9	 3735.0	...
4667858	  817.5	  583.7	 3736.0	...
4667859	  817.6	  583.6	 3735.0	...
4667860	  817.6	  583.6	 3734.0	...
4667861	  817.5	  583.7	 3732.0	...
4667862	  817.6	  583.7	 3730.0	...
4667863	  817.8	  583.5	 3729.0	...
4667864	  818.0	  583.4	 3728.0	...
4667865	  818.2	  583.2	 3728.0	...
4667866	  818.3	  583.1	 3728.0	...
4667867	  818.3	  583.0	 3728.0	...
4667868	  818.3	  582.9	 3728.0	...
4667869	  818.5	  582.9	 3729.0	...
4667870	  818.8	  582.8	 3729.0	...
4667871	  818.9	  582.9	 3730.0	...
4667872	  818.7	  583.0	 3732.0	...
4667873	  818.5	  583.2	 3734.0	...
4667874	  818.4	  583.5	 3736.0	...
4667875	  818.5	  583.9	 3738.0	...
4667876	  818.4	  584.1	 3738.0	...
4667877	  818.4	  584.2	 3737.0	...
4667878	  818.3	  584.1	 3736.0	...
4667879	  818.3	  584.4	 3736.0	...
4667880	  818.4	  584.7	 3735.0	...
4667881	  818.4	  585.0	 3735.0	...
4667882	  818.5	  585.0	 3734.0	...
4667883	  818.7	  585.0	 3735.0	...
4667884	  818.9	  585.0	 3734.0	...
4667885	  819.0	  585.0	 3732.0	...
4667886	  819.0	  584.7	 3731.0	...
4667887	  819.2	  584.5	 3728.0	...
4667888	  819.3	  584.1	 3726.0	...
4667889	  819.4	  584.0	 3723.0	...
4667890	  819.5	  584.0	 3723.0	...
4667891	  819.4	  584.0	 3722.0	...
4667892	  819.3	  584.0	 3722.0	...
4667893	  819.3	  584.3	 3723.0	...
4667894	  819.4	  584.6	 3723.0	...
4667895	  819.4	  584.9	 3724.0	...
4667896	  819.3	  584.8	 3724.0	...
4667897	  819.3	  584.9	 3724.0	...
4667898	  819.2	  585.2	 3724.0	...
4667899	  819.2	  585.5	 3725.0	...
4667900	  819.2	  585.6	 3726.0	...
4667901	  819.1	  585.4	 3726.0	...
4667902	  819.2	  585.2	 3727.0	...
4667903	  819.3	  584.9	 3728.0	...
4667904	  819.4	  584.9	 3729.0	...
4667905	  819.5	  584.9	 3730.0	...
4667906	  819.6	  585.1	 3730.0	...
4667907	  819.7	  585.3	 3731.0	...
4667908	  819.8	  585.4	 3731.0	...
4667909	  819.8	  585.3	 3730.0	...
4667910	  819.8	  585.3	 3730.0	...
4667911	  819.8	  585.2	 3731.0	...
4667912	  819.7	  585.2	 3732.0	...
4667913	  819.6	  585.2	 3732.0	...
4667914	  819.5	  585.2	 3733.0	...
4667915	  819.6	  585.2	 3732.0	...
4667916	  819.7	  585.3	 3732.0	...
4667917	  819.9	  585.4	 3732.0	...
4667918	  820.0	  585.5	 3731.0	...
4667919	  820.0	  585.5	 3732.0	...
4667920	  820.0	  585.5	 3733.0	...
4667921	  820.0	  585.5	 3735.0	...
4667922	  820.0	  585.5	 3735.0	...
4667923	  820.1	  585.4	 3735.0	...
4667924	  820.1	  585.4	 3734.0	...
4667925	  820.1	  585.2	 3733.0	...
4667926	  820.2	  585.0	 3732.0	...
4667927	  820.2	  584.6	 3732.0	...
4667928	  819.9	  584.4	 3732.0	...
4667929	  819.6	  584.3	 3731.0	...
4667930	  819.3	  584.4	 3730.0	...
4667931	  819.2	  584.4	 3729.0	...
4667932	  819.1	  584.4	 3727.0	...
4667933	  819.1	  584.2	 3727.0	...
4667934	  819.3	  584.4	 3729.0	...
4667935	  819.5	  584.7	 3731.0	...
4667936	  819.7	  584.9	 3731.0	...
4667937	  820.3	  584.9	 3730.0	...
4667938	  820.8	  584.5	 3728.0	...
4667939	  820.9	  584.1	 3727.0	...
4667940	  820.7	  583.8	 3727.0	...
4667941	  820.6	  583.9	 3729.0	...
4667942	  820.6	  584.1	 3729.0	...
4667943	  820.5	  584.3	 3727.0	...
4667944	  820.3	  584.4	 3726.0	...
4667945	  820.2	  584.4	 3728.0	...
4667946	  820.1	  584.4	 3729.0	...
4667947	  820.1	  584.3	 3729.0	...
4667948	  820.3	  584.2	 3728.0	...
4667949	  820.7	  584.0	 3726.0	...
4667950	  821.0	  583.9	 3724.0	...
4667951	  821.2	  583.7	 3723.0	...
4667952	  821.1	  583.5	 3722.0	...
4667953	  821.0	  583.3	 3722.0	...
4667954	  820.9	  582.9	 3722.0	...
4667955	  820.9	  582.4	 3722.0	...
4667956	  820.7	  582.0	 3722.0	...
4667957	  820.5	  582.0	 3721.0	...
4667958	  820.4	  582.2	 3721.0	...
4667959	  820.4	  582.4	 3721.0	...
4667960	  820.8	  582.5	 3721.0	...
4667961	  821.0	  582.6	 3721.0	...
4667962	  821.3	  582.9	 3722.0	...
4667963	  821.4	  583.5	 3723.0	...
4667964	  821.4	  583.9	 3723.0	...
4667965	  821.5	  584.1	 3723.0	...
4667966	  821.5	  584.2	 3723.0	...
4667967	  821.5	  584.3	 3721.0	...
4667968	  821.5	  584.0	 3720.0	...
4667969	  821.6	  583.7	 3717.0	...
4667970	  821.5	  583.3	 3717.0	...
4667971	  821.6	  583.3	 3716.0	...
4667972	  821.6	  583.3	 3716.0	...
4667973	  821.5	  583.4	 3715.0	...
4667974	  821.4	  583.4	 3717.0	...
4667975	  821.4	  583.5	 3718.0	...
MSG	4667976 0000 _ Number Off
4667976	  821.5	  583.8	 3720.0	...
4667977	  821.7	  583.9	 3720.0	...
4667978	  821.8	  584.0	 3720.0	...
4667979	  821.9	  584.1	 3719.0	...
4667980	  822.0	  584.2	 3718.0	...
4667981	  821.8	  584.4	 3718.0	...
4667982	  821.6	  584.4	 3718.0	...
4667983	  821.3	  584.4	 3718.0	...
4667984	  821.2	  584.4	 3719.0	...
4667985	  821.0	  584.4	 3719.0	...
4667986	  820.8	  584.9	 3718.0	...
4667987	  820.9	  585.4	 3716.0	...
4667988	  821.2	  585.8	 3714.0	...
4667989	  821.5	  585.7	 3713.0	...
4667990	  821.5	  585.8	 3712.0	...
4667991	  821.5	  585.8	 3712.0	...
4667992	  821.5	  585.8	 3714.0	...
4667993	  821.6	  585.8	 3716.0	...
4667994	  821.7	  585.9	 3718.0	...
4667995	  821.9	  585.9	 3717.0	...
4667996	  821.9	  586.0	 3716.0	...
4667997	  822.0	  586.1	 3715.0	...
4667998	  822.0	  586.1	 3714.0	...
4667999	  822.0	  586.0	 3715.0	...
4668000	  822.0	  585.9	 3716.0	...
4668001	  822.0	  585.8	 3716.0	...
4668002	  821.9	  586.1	 3717.0	...
4668003	  822.0	  586.3	 3718.0	...
4668004	  822.1	  586.4	 3717.0	...
4668005	  822.2	  586.2	 3717.0	...
4668006	  822.2	  586.0	 3717.0	...
4668007	  822.6	  585.9	 3717.0	...
4668008	  823.3	  585.7	 3718.0	...
4668009	  824.5	  585.3	 3718.0	...
4668010	  826.1	  584.7	 3716.0	...
4668011	  827.5	  584.3	 3713.0	...
4668012	  829.3	  583.9	 3709.0	...
4668013	  830.9	  583.9	 3707.0	...
4668014	  833.5	  583.9	 3707.0	...
4668015	  835.6	  583.9	 3708.0	...
4668016	  837.8	  583.5	 3709.0	...
4668017	  838.8	  583.0	 3709.0	...
4668018	  839.2	  582.6	 3709.0	...
4668019	  839.1	  582.4	 3709.0	...
4668020	  839.1	  582.5	 3708.0	...
4668021	  838.5	  582.7	 3708.0	...
4668022	  837.2	  582.9	 3708.0	...
4668023	  835.8	  583.0	 3708.0	...
4668024	  834.1	  583.2	 3707.0	...
4668025	  833.1	  583.2	 3706.0	...
4668026	  831.4	  583.3	 3705.0	...
4668027	  830.6	  583.5	 3704.0	...
4668028	  829.4	  583.9	 3703.0	...
4668029	  828.7	  584.4	 3702.0	...
4668030	  827.9	  584.7	 3702.0	...
4668031	  827.4	  585.0	 3700.0	...
4668032	  827.3	  585.2	 3699.0	...
4668033	  827.7	  585.3	 3698.0	...
4668034	  828.0	  585.4	 3699.0	...
4668035	  828.1	  585.5	 3700.0	...
4668036	  828.1	  585.5	 3701.0	...
4668037	  828.0	  585.5	 3701.0	...
4668038	  828.1	  585.5	 3702.0	...
4668039	  828.2	  585.6	 3703.0	...
4668040	  828.3	  585.6	 3701.0	...
4668041	  828.4	  585.5	 3700.0	...
4668042	  828.5	  585.5	 3700.0	...
4668043	  828.5	  585.6	 3701.0	...
4668044	  828.5	  585.6	 3703.0	...
4668045	  828.5	  585.6	 3705.0	...
4668046	  828.5	  585.7	 3705.0	...
4668047	  828.5	  585.8	 3704.0	...
4668048	  828.4	  585.9	 3703.0	...
4668049	  828.8	  585.8	 3703.0	...
4668050	  829.2	  585.7	 3702.0	...
4668051	  829.4	  585.9	 3701.0	...
4668052	  829.3	  586.2	 3702.0	...
4668053	  829.2	  586.4	 3703.0	...
4668054	  829.3	  586.3	 3704.0	...
4668055	  829.7	  586.0	 3703.0	...
4668056	  830.0	  585.8	 3706.0	...
4668057	  830.0	  585.8	 3708.0	...
4668058	  829.8	  585.8	 3710.0	...
4668059	  829.5	  585.8	 3708.0	...
4668060	  829.5	  585.8	 3708.0	...
4668061	  829.4	  585.8	 3707.0	...
4668062	  829.4	  585.9	 3708.0	...
4668063	  829.5	  586.1	 3708.0	...
4668064	  829.7	  586.4	 3708.0	...
4668065	  829.8	  586.5	 3710.0	...
4668066	  829.8	  586.1	 3711.0	...
4668067	  829.7	  585.7	 3712.0	...
4668068	  829.6	  585.5	 3712.0	...
4668069	  829.6	  585.4	 3712.0	...
4668070	  829.6	  585.4	 3711.0	...
4668071	  829.9	  585.6	 3710.0	...
4668072	  830.2	  585.8	 3710.0	...
4668073	  830.4	  586.0	 3711.0	...
4668074	  830.3	  585.9	 3711.0	...
4668075	  830.2	  585.7	 3711.0	...
4668076	  830.2	  585.5	 3712.0	...
4668077	  830.3	  585.1	 3712.0	...
4668078	  830.4	  584.9	 3712.0	...
4668079	  830.4	  584.7	 3713.0	...
4668080	  830.1	  584.5	 3713.0	...
4668081	  829.8	  584.3	 3713.0	...
4668082	  829.6	  584.1	 3711.0	...
4668083	  829.7	  584.1	 3709.0	...
4668084	  829.8	  584.2	 3708.0	...
4668085	  829.8	  584.1	 3710.0	...
4668086	  829.8	  584.0	 3710.0	...
4668087	  829.8	  583.9	 3709.0	...
4668088	  829.8	  583.9	 3710.0	...
4668089	  829.8	  583.9	 3711.0	...
4668090	  829.8	  584.0	 3713.0	...
4668091	  830.0	  584.0	 3714.0	...
4668092	  830.2	  583.7	 3716.0	...
4668093	  830.4	  583.5	 3716.0	...
4668094	  830.4	  583.3	 3714.0	...
4668095	  830.4	  583.3	 3713.0	...
4668096	  830.5	  583.5	 3713.0	...
4668097	  830.5	  583.6	 3713.0	...
4668098	  830.6	  583.5	 3712.0	...
4668099	  830.7	  583.3	 3711.0	...
4668100	  830.6	  583.0	 3711.0	...
4668101	  830.4	  583.0	 3711.0	...
4668102	  830.1	  582.9	 3711.0	...
4668103	  829.9	  583.1	 3713.0	...
4668104	  829.9	  583.2	 3715.0	...
4668105	  830.1	  583.3	 3718.0	...
4668106	  830.2	  583.2	 3715.0	...
4668107	  830.2	  583.1	 3713.0	...
4668108	  830.4	  582.9	 3712.0	...
4668109	  830.6	  582.8	 3713.0	...
4668110	  830.7	  582.7	 3714.0	...
4668111	  830.7	  582.6	 3713.0	...
4668112	  830.7	  582.5	 3712.0	...
4668113	  830.6	  582.4	 3711.0	...
4668114	  830.6	  582.5	 3712.0	...
4668115	  830.9	  582.6	 3714.0	...
4668116	  831.1	  582.8	 3715.0	...
4668117	  831.2	  583.1	 3715.0	...
4668118	  831.1	  583.4	 3714.0	...
4668119	  831.0	  583.7	 3712.0	...
4668120	  830.9	  583.8	 3712.0	...
4668121	  830.6	  583.6	 3714.0	...
4668122	  830.3	  583.5	 3715.0	...
4668123	  830.1	  583.3	 3715.0	...
4668124	  830.2	  583.3	 3714.0	...
4668125	  830.6	  583.0	 3713.0	...
4668126	  830.7	  582.5	 3712.0	...
4668127	  830.9	  581.9	 3712.0	...
4668128	  831.0	  581.8	 3713.0	...
4668129	  831.1	  581.8	 3714.0	...
4668130	  831.2	  581.9	 3716.0	...
4668131	  831.1	  582.0	 3717.0	...
4668132	  831.1	  582.1	 3717.0	...
4668133	  831.1	  582.2	 3718.0	...
4668134	  831.0	  582.4	 3718.0	...
4668135	  830.8	  582.6	 3718.0	...
4668136	  830.6	  582.8	 3718.0	...
4668137	  830.5	  582.7	 3717.0	...
4668138	  830.5	  582.7	 3717.0	...
4668139	  830.4	  582.6	 3717.0	...
4668140	  830.3	  582.6	 3718.0	...
4668141	  830.3	  582.6	 3718.0	...
4668142	  830.3	  582.6	 3718.0	...
4668143	  830.4	  582.7	 3716.0	...
4668144	  830.4	  582.7	 3714.0	...
4668145	  830.5	  582.7	 3714.0	...
4668146	  830.6	  582.8	 3716.0	...
4668147	  830.7	  582.8	 3718.0	...
4668148	  830.7	  582.8	 3721.0	...
4668149	  830.7	  582.7	 3721.0	...
4668150	  830.8	  582.5	 3721.0	...
4668151	  830.8	  581.9	 3720.0	...
4668152	  830.9	  581.4	 3719.0	...
4668153	  830.8	  581.0	 3718.0	...
4668154	  830.4	  581.0	 3718.0	...
4668155	  830.1	  581.3	 3719.0	...
4668156	  829.8	  581.5	 3720.0	...
4668157	  829.8	  581.8	 3720.0	...
4668158	  829.8	  581.9	 3720.0	...
4668159	  829.8	  582.0	 3720.0	...
4668160	  830.2	  582.2	 3718.0	...
4668161	  830.5	  582.4	 3717.0	...
4668162	  830.9	  582.6	 3718.0	...
4668163	  830.9	  582.7	 3721.0	...
4668164	  831.0	  582.8	 3724.0	...
4668165	  831.1	  582.9	 3725.0	...
4668166	  831.2	  583.0	 3726.0	...
4668167	  831.2	  583.1	 3726.0	...
4668168	  831.1	  583.1	 3727.0	...
4668169	  831.1	  582.9	 3728.0	...
4668170	  831.1	  582.7	 3729.0	...
4668171	  830.9	  582.8	 3728.0	...
4668172	  830.7	  582.9	 3728.0	...
4668173	  830.5	  582.6	 3729.0	...
4668174	  830.5	  582.1	 3729.0	...
4668175	  830.6	  581.8	 3730.0	...
4668176	  830.6	  581.9	 3729.0	...
MSG	4668177 0000 _ Number On
4668177	  830.7	  582.1	 3729.0	...
4668178	  830.7	  582.1	 3728.0	...
4668179	  830.8	  582.1	 3728.0	...
4668180	  830.9	  582.2	 3730.0	...
4668181	  830.8	  582.2	 3731.0	...
4668182	  830.8	  582.3	 3735.0	...
4668183	  830.8	  582.4	 3737.0	...
4668184	  830.9	  582.3	 3739.0	...
4668185	  830.9	  582.2	 3738.0	...
4668186	  831.1	  582.0	 3738.0	...
4668187	  831.2	  581.9	 3738.0	...
4668188	  831.3	  581.6	 3739.0	...
4668189	  831.2	  581.5	 3739.0	...
4668190	  831.1	  581.5	 3739.0	...
4668191	  831.1	  581.5	 3739.0	...
4668192	  831.1	  581.4	 3740.0	...
4668193	  831.1	  581.6	 3742.0	...
4668194	  831.1	  581.9	 3744.0	...
4668195	  831.3	  582.1	 3744.0	...
4668196	  831.3	  582.2	 3742.0	...
4668197	  831.3	  582.1	 3740.0	...
4668198	  831.2	  582.1	 3738.0	...
4668199	  831.1	  581.9	 3740.0	...
4668200	  831.2	  581.8	 3744.0	...
4668201	  831.2	  581.7	 3747.0	...
4668202	  831.2	  581.7	 3747.0	...
4668203	  831.2	  581.7	 3746.0	...
4668204	  831.2	  581.8	 3743.0	...
4668205	  831.3	  581.9	 3742.0	...
4668206	  831.3	  581.7	 3743.0	...
4668207	  831.3	  581.5	 3744.0	...
4668208	  831.2	  581.1	 3746.0	...
4668209	  831.1	  581.0	 3747.0	...
4668210	  831.0	  580.9	 3748.0	...
4668211	  831.1	  581.0	 3749.0	...
4668212	  831.1	  581.1	 3750.0	...
4668213	  831.2	  581.1	 3750.0	...
4668214	  831.0	  581.1	 3751.0	...
4668215	  830.9	  581.1	 3752.0	...
4668216	  830.7	  581.1	 3752.0	...
4668217	  830.9	  581.3	 3752.0	...
4668218	  831.0	  581.5	 3752.0	...
4668219	  831.0	  581.7	 3751.0	...
4668220	  830.8	  581.7	 3751.0	...
4668221	  831.0	  581.6	 3752.0	...
4668222	  831.2	  581.4	 3753.0	...
4668223	  831.3	  581.3	 3755.0	...
4668224	  831.2	  581.5	 3754.0	...
4668225	  831.0	  581.5	 3754.0	...
4668226	  831.0	  581.2	 3756.0	...
4668227	  830.9	  581.0	 3757.0	...
4668228	  830.8	  581.1	 3759.0	...
4668229	  830.7	  581.1	 3759.0	...
4668230	  830.6	  581.1	 3759.0	...
4668231	  830.5	  581.0	 3759.0	...
4668232	  830.5	  580.9	 3759.0	...
4668233	  830.4	  580.8	 3758.0	...
4668234	  830.3	  580.7	 3760.0	...
4668235	  830.2	  580.7	 3763.0	...
4668236	  830.1	  580.7	 3766.0	...
4668237	  830.0	  580.8	 3766.0	...
4668238	  830.0	  580.9	 3765.0	...
4668239	  830.1	  581.0	 3765.0	...
4668240	  830.3	  581.1	 3765.0	...
4668241	  830.4	  581.2	 3766.0	...
4668242	  830.6	  581.2	 3767.0	...
4668243	  830.8	  581.1	 3768.0	...
4668244	  830.7	  581.1	 3768.0	...
4668245	  830.5	  581.2	 3769.0	...
4668246	  830.2	  581.2	 3769.0	...
4668247	  830.2	  581.3	 3769.0	...
4668248	  830.1	  581.3	 3771.0	...
4668249	  829.8	  581.4	 3773.0	...
4668250	  829.6	  581.4	 3776.0	...
4668251	  829.3	  581.3	 3778.0	...
4668252	  829.4	  581.3	 3779.0	...
4668253	  829.6	  581.3	 3780.0	...
4668254	  829.8	  581.2	 3781.0	...
4668255	  830.0	  580.8	 3781.0	...
4668256	  830.1	  580.5	 3780.0	...
4668257	  830.2	  580.4	 3780.0	...
4668258	  830.2	  580.5	 3781.0	...
4668259	  830.2	  580.3	 3782.0	...
4668260	  830.3	  580.0	 3784.0	...
4668261	  830.4	  579.7	 3784.0	...
4668262	  830.5	  579.8	 3785.0	...
4668263	  830.5	  580.1	 3786.0	...
4668264	  830.5	  580.2	 3787.0	...
4668265	  830.5	  580.1	 3787.0	...
4668266	  830.5	  580.0	 3787.0	...
4668267	  830.5	  580.0	 3787.0	...
4668268	  830.5	  579.9	 3790.0	...
4668269	  830.6	  579.8	 3794.0	...
4668270	  830.6	  580.1	 3798.0	...
4668271	  830.6	  580.3	 3797.0	...
4668272	  830.6	  580.5	 3797.0	...
4668273	  830.7	  580.5	 3798.0	...
4668274	  830.8	  580.0	 3798.0	...
4668275	  830.9	  579.5	 3798.0	...
4668276	  831.0	  579.1	 3799.0	...
4668277	  831.2	  579.1	 3800.0	...
4668278	  831.5	  579.1	 3800.0	...
4668279	  831.6	  578.9	 3800.0	...
4668280	  831.5	  578.6	 3800.0	...
4668281	  831.4	  578.3	 3800.0	...
4668282	  831.4	  578.2	 3799.0	...
4668283	  831.4	  578.1	 3798.0	...
4668284	  831.2	  578.2	 3796.0	...
4668285	  830.7	  578.3	 3795.0	...
4668286	  830.3	  578.4	 3796.0	...
4668287	  829.8	  578.5	 3798.0	...
4668288	  829.5	  578.7	 3800.0	...
4668289	  829.4	  578.8	 3802.0	...
4668290	  829.4	  578.9	 3804.0	...
4668291	  829.3	  579.0	 3806.0	...
4668292	  829.2	  579.1	 3810.0	...
4668293	  829.1	  579.1	 3813.0	...
4668294	  829.2	  579.5	 3816.0	...
4668295	  829.1	  579.8	 3816.0	...
4668296	  829.0	  580.2	 3817.0	...
4668297	  828.8	  580.2	 3820.0	...
4668298	  828.8	  580.3	 3822.0	...
4668299	  828.9	  580.3	 3823.0	...
4668300	  829.0	  580.2	 3824.0	...
4668301	  829.1	  580.0	 3826.0	...
4668302	  829.1	  579.9	 3828.0	...
4668303	  829.0	  579.8	 3829.0	...
4668304	  829.0	  579.8	 3829.0	...
4668305	  829.1	  579.8	 3829.0	...
4668306	  829.1	  579.8	 3828.0	...
4668307	  829.1	  579.6	 3828.0	...
4668308	  829.0	  579.5	 3827.0	...
4668309	  828.9	  579.7	 3827.0	...
4668310	  828.7	  580.1	 3827.0	...
4668311	  828.6	  580.2	 3827.0	...
4668312	  828.3	  580.0	 3827.0	...
4668313	  828.1	  579.8	 3828.0	...
4668314	  828.0	  579.8	 3830.0	...
4668315	  827.9	  579.7	 3833.0	...
4668316	  827.8	  579.5	 3835.0	...
4668317	  827.8	  579.3	 3836.0	...
4668318	  827.7	  579.2	 3837.0	...
4668319	  827.7	  579.1	 3838.0	...
4668320	  827.8	  579.1	 3839.0	...
4668321	  827.9	  579.0	 3840.0	...
4668322	  828.0	  579.0	 3842.0	...
4668323	  828.0	  579.0	 3846.0	...
4668324	  828.1	  579.0	 3849.0	...
4668325	  828.2	  578.8	 3852.0	...
4668326	  828.4	  579.0	 3853.0	...
4668327	  828.3	  579.4	 3855.0	...
4668328	  828.2	  579.7	 3856.0	...
4668329	  828.2	  579.7	 3857.0	...
4668330	  828.2	  579.7	 3858.0	...
4668331	  828.0	  579.6	 3859.0	...
4668332	  827.5	  579.4	 3858.0	...
4668333	  827.0	  579.3	 3858.0	...
4668334	  826.9	  579.2	 3858.0	...
4668335	  827.0	  579.1	 3858.0	...
4668336	  827.2	  579.0	 3858.0	...
4668337	  827.3	  578.9	 3857.0	...
4668338	  827.3	  579.1	 3859.0	...
4668339	  827.2	  579.0	 3863.0	...
4668340	  827.1	  578.9	 3866.0	...
4668341	  827.2	  578.7	 3867.0	...
4668342	  827.3	  578.6	 3867.0	...
4668343	  827.3	  578.4	 3866.0	...
4668344	  827.2	  578.2	 3866.0	...
4668345	  827.1	  578.2	 3866.0	...
4668346	  826.9	  578.3	 3867.0	...
4668347	  826.8	  578.3	 3870.0	...
4668348	  826.8	  578.3	 3873.0	...
4668349	  827.0	  578.3	 3874.0	...
4668350	  827.2	  578.3	 3874.0	...
4668351	  827.3	  578.3	 3874.0	...
4668352	  827.3	  578.4	 3874.0	...
4668353	  827.3	  578.4	 3875.0	...
4668354	  827.3	  578.5	 3879.0	...
4668355	  827.5	  578.5	 3884.0	...
4668356	  827.7	  578.4	 3886.0	...
4668357	  827.9	  578.4	 3884.0	...
4668358	  827.9	  578.6	 3883.0	...
4668359	  827.9	  578.7	 3883.0	...
4668360	  827.9	  578.8	 3884.0	...
4668361	  827.7	  578.8	 3886.0	...
4668362	  827.6	  578.8	 3887.0	...
4668363	  827.4	  578.8	 3889.0	...
4668364	  827.3	  578.8	 3889.0	...
4668365	  827.3	  578.8	 3891.0	...
4668366	  827.3	  578.8	 3895.0	...
4668367	  827.5	  578.6	 3899.0	...
4668368	  827.7	  578.4	 3902.0	...
4668369	  827.7	  578.3	 3902.0	...
4668370	  827.6	  578.4	 3903.0	...
4668371	  827.5	  578.5	 3904.0	...
4668372	  827.5	  578.6	 3904.0	...
4668373	  827.7	  578.7	 3904.0	...
4668374	  827.8	  578.9	 3904.0	...
4668375	  827.8	  579.0	 3905.0	...
4668376	  827.7	  579.2	 3905.0	...
4668377	  827.5	  579.2	 3906.0	...
4668378	  827.4	  579.3	 3906.0	...
4668379	  827.3	  579.3	 3906.0	...
4668380	  827.2	  579.2	 3908.0	...
4668381	  827.0	  579.2	 3911.0	...
4668382	  826.8	  578.9	 3913.0	...
4668383	  826.8	  578.6	 3913.0	...
4668384	  826.8	  578.4	 3913.0	...
4668385	  826.8	  578.4	 3914.0	...
4668386	  826.6	  578.4	 3914.0	...
4668387	  826.4	  578.4	 3915.0	...
4668388	  826.3	  578.4	 3915.0	...
4668389	  826.3	  578.4	 3917.0	...
4668390	  826.2	  578.5	 3918.0	...
4668391	  826.2	  578.7	 3918.0	...
4668392	  825.9	  578.9	 3919.0	...
4668393	  825.8	  579.0	 3920.0	...
4668394	  825.7	  579.0	 3921.0	...
4668395	  825.7	  578.9	 3921.0	...
4668396	  825.5	  579.0	 3923.0	...
4668397	  825.2	  579.1	 3924.0	...
4668398	  824.7	  579.3	 3925.0	...
4668399	  824.2	  579.5	 3927.0	...
4668400	  824.0	  579.7	 3928.0	...
4668401	  824.0	  579.7	 3929.0	...
4668402	  824.0	  579.8	 3929.0	...
4668403	  824.1	  579.8	 3929.0	...
4668404	  824.3	  580.0	 3931.0	...
4668405	  824.4	  580.0	 3933.0	...
4668406	  824.4	  579.9	 3935.0	...
4668407	  824.2	  579.5	 3936.0	...
4668408	  824.0	  579.0	 3938.0	...
4668409	  823.9	  578.7	 3940.0	...
4668410	  823.8	  578.8	 3940.0	...
4668411	  823.9	  579.1	 3941.0	...
4668412	  823.9	  579.5	 3943.0	...
4668413	  823.9	  580.0	 3944.0	...
4668414	  823.8	  580.0	 3946.0	...
4668415	  823.6	  580.0	 3946.0	...
4668416	  823.6	  580.1	 3946.0	...
4668417	  823.6	  580.2	 3945.0	...
4668418	  823.6	  580.3	 3947.0	...
4668419	  823.7	  580.3	 3948.0	...
4668420	  823.6	  580.3	 3950.0	...
4668421	  823.5	  580.3	 3949.0	...
4668422	  823.5	  580.3	 3948.0	...
4668423	  823.4	  580.2	 3948.0	...
4668424	  823.2	  579.7	 3949.0	...
4668425	  823.1	  579.2	 3951.0	...
4668426	  823.2	  578.3	 3953.0	...
4668427	  823.4	  577.4	 3954.0	...
4668428	  823.6	  576.1	 3953.0	...
4668429	  824.0	  575.3	 3957.0	...
4668430	  824.3	  574.9	 3960.0	...
4668431	  825.2	  574.6	 3965.0	...
4668432	  826.2	  574.3	 3966.0	...
4668433	  827.3	  574.0	 3965.0	...
4668434	  828.0	  573.8	 3962.0	...
4668435	  828.7	  573.6	 3962.0	...
4668436	  829.2	  573.6	 3965.0	...
4668437	  829.8	  573.8	 3968.0	...
4668438	  830.0	  574.1	 3969.0	...
4668439	  829.8	  574.4	 3968.0	...
4668440	  829.5	  574.6	 3967.0	...
4668441	  829.1	  574.7	 3967.0	...
4668442	  828.8	  574.5	 3968.0	...
4668443	  828.4	  574.3	 3970.0	...
4668444	  828.1	  574.1	 3971.0	...
4668445	  827.4	  574.1	 3972.0	...
4668446	  826.9	  574.1	 3972.0	...
4668447	  826.4	  574.1	 3971.0	...
4668448	  826.3	  574.1	 3972.0	...
4668449	  826.1	  573.9	 3973.0	...
4668450	  826.1	  573.7	 3974.0	...
4668451	  826.3	  573.4	 3975.0	...
4668452	  826.6	  573.2	 3977.0	...
4668453	  827.1	  573.0	 3979.0	...
4668454	  827.5	  572.8	 3980.0	...
4668455	  827.2	  572.8	 3978.0	...
4668456	  826.7	  572.9	 3979.0	...
4668457	  826.1	  573.1	 3982.0	...
4668458	  825.6	  573.3	 3985.0	...
4668459	  824.9	  573.4	 3986.0	...
4668460	  824.4	  573.6	 3984.0	...
4668461	  824.1	  573.8	 3985.0	...
4668462	  823.9	  574.0	 3988.0	...
4668463	  823.8	  574.1	 3991.0	...
4668464	  823.6	  574.1	 3990.0	...
4668465	  823.6	  574.1	 3991.0	...
4668466	  823.7	  574.2	 3992.0	...
4668467	  823.8	  574.3	 3993.0	...
4668468	  823.9	  574.4	 3993.0	...
4668469	  823.9	  574.5	 3993.0	...
4668470	  824.0	  574.5	 3993.0	...
4668471	  824.2	  574.5	 3996.0	...
4668472	  824.3	  574.5	 3999.0	...
4668473	  824.4	  574.5	 4002.0	...
4668474	  824.4	  574.5	 4002.0	...
4668475	  824.5	  574.5	 4002.0	...
4668476	  824.7	  574.3	 4002.0	...
4668477	  824.8	  574.0	 4001.0	...
4668478	  824.7	  574.1	 4002.0	...
4668479	  824.6	  574.4	 4002.0	...
4668480	  824.4	  574.7	 4003.0	...
4668481	  824.2	  574.6	 4004.0	...
4668482	  824.2	  574.5	 4005.0	...
4668483	  824.1	  574.5	 4007.0	...
4668484	  824.0	  574.5	 4007.0	...
4668485	  823.9	  574.7	 4007.0	...
4668486	  823.8	  574.9	 4007.0	...
4668487	  823.8	  575.0	 4006.0	...
4668488	  823.7	  575.0	 4005.0	...
4668489	  823.7	  574.9	 4006.0	...
4668490	  823.5	  574.8	 4008.0	...
MSG	4668491 0000 _ Number Off
4668491	  823.2	  574.8	 4011.0	...
4668492	  822.9	  574.7	 4012.0	...
4668493	  822.7	  574.7	 4014.0	...
4668494	  822.8	  574.6	 4014.0	...
4668495	  822.8	  574.5	 4015.0	...
4668496	  822.8	  574.4	 4015.0	...
4668497	  822.8	  574.3	 4015.0	...
4668498	  822.8	  574.2	 4016.0	...
4668499	  822.8	  574.1	 4016.0	...
4668500	  822.8	  574.1	 4017.0	...
4668501	  822.9	  574.0	 4017.0	...
4668502	  822.8	  574.3	 4017.0	...
4668503	  822.8	  574.5	 4017.0	...
4668504	  822.4	  574.7	 4018.0	...
4668505	  822.2	  574.6	 4019.0	...
4668506	  821.9	  574.6	 4021.0	...
4668507	  822.0	  574.6	 4023.0	...
4668508	  822.1	  574.8	 4025.0	...
4668509	  822.1	  575.1	 4025.0	...
4668510	  822.1	  575.4	 4025.0	...
4668511	  821.9	  575.5	 4028.0	...
4668512	  821.9	  575.4	 4032.0	...
4668513	  821.9	  575.3	 4036.0	...
4668514	  822.0	  575.2	 4036.0	...
4668515	  822.1	  574.8	 4036.0	...
4668516	  821.7	  574.4	 4034.0	...
4668517	  821.2	  574.1	 4033.0	...
4668518	  820.9	  574.2	 4033.0	...
4668519	  821.1	  574.3	 4035.0	...
4668520	  821.3	  574.5	 4037.0	...
4668521	  821.3	  574.7	 4039.0	...
4668522	  821.5	  574.7	 4040.0	...
4668523	  821.8	  574.6	 4041.0	...
4668524	  822.1	  574.5	 4041.0	...
4668525	  822.4	  574.5	 4042.0	...
4668526	  822.5	  574.8	 4043.0	...
4668527	  822.6	  575.0	 4045.0	...
4668528	  822.6	  574.9	 4048.0	...
4668529	  822.6	  574.6	 4050.0	...
4668530	  822.5	  574.2	 4051.0	...
4668531	  822.5	  574.2	 4051.0	...
4668532	  822.3	  574.2	 4054.0	...
4668533	  822.1	  574.1	 4056.0	...
4668534	  821.9	  574.0	 4058.0	...
4668535	  821.9	  573.9	 4058.0	...
4668536	  822.0	  573.8	 4059.0	...
4668537	  822.0	  573.8	 4058.0	...
4668538	  822.1	  573.8	 4057.0	...
4668539	  822.1	  573.9	 4055.0	...
4668540	  822.1	  573.9	 4055.0	...
4668541	  822.1	  573.7	 4057.0	...
4668542	  822.1	  573.6	 4059.0	...
4668543	  822.0	  573.5	 4061.0	...
4668544	  821.9	  573.9	 4061.0	...
4668545	  821.7	  574.3	 4061.0	...
4668546	  821.6	  574.8	 4061.0	...
4668547	  821.6	  574.9	 4061.0	...
4668548	  821.6	  575.2	 4061.0	...
4668549	  821.7	  575.5	 4061.0	...
4668550	  821.5	  575.8	 4061.0	...
4668551	  821.2	  576.0	 4062.0	...
4668552	  820.9	  576.0	 4063.0	...
4668553	  820.7	  576.0	 4063.0	...
4668554	  820.7	  576.1	 4063.0	...
4668555	  820.6	  576.1	 4062.0	...
4668556	  820.4	  576.2	 4060.0	...
4668557	  820.3	  576.6	 4058.0	...
4668558	  820.4	  577.0	 4057.0	...
4668559	  820.5	  577.3	 4058.0	...
4668560	  820.6	  577.3	 4062.0	...
4668561	  820.9	  577.3	 4065.0	...
4668562	  821.2	  577.3	 4069.0	...
4668563	  821.3	  577.3	 4070.0	...
4668564	  821.1	  576.8	 4071.0	...
4668565	  820.9	  576.3	 4072.0	...
4668566	  820.8	  575.8	 4073.0	...
4668567	  820.8	  575.8	 4073.0	...
4668568	  820.7	  575.7	 4075.0	...
4668569	  820.5	  575.6	 4077.0	...
4668570	  820.3	  575.5	 4079.0	...
4668571	  820.2	  575.5	 4080.0	...
4668572	  820.2	  575.5	 4080.0	...
4668573	  820.2	  575.7	 4080.0	...
4668574	  820.2	  575.9	 4079.0	...
4668575	  820.3	  576.0	 4076.0	...
4668576	  820.2	  576.1	 4075.0	...
4668577	  820.2	  576.2	 4074.0	...
4668578	  820.1	  576.1	 4074.0	...
4668579	  820.1	  576.0	 4074.0	...
4668580	  820.2	  575.9	 4075.0	...
4668581	  820.2	  575.9	 4076.0	...
4668582	  820.2	  575.8	 4077.0	...
4668583	  820.2	  575.8	 4077.0	...
4668584	  820.2	  575.9	 4078.0	...
4668585	  820.3	  576.1	 4080.0	...
4668586	  820.5	  576.4	 4081.0	...
4668587	  820.6	  576.6	 4082.0	...
4668588	  820.3	  576.8	 4083.0	...
4668589	  819.9	  576.9	 4083.0	...
4668590	  819.5	  577.1	 4084.0	...
4668591	  819.7	  577.3	 4084.0	...
4668592	  819.8	  577.3	 4085.0	...
4668593	  820.1	  577.3	 4086.0	...
4668594	  820.1	  577.4	 4088.0	...
4668595	  820.2	  577.5	 4088.0	...
4668596	  820.1	  577.6	 4086.0	...
4668597	  820.0	  577.5	 4087.0	...
4668598	  820.0	  577.5	 4089.0	...
4668599	  819.9	  577.5	 4090.0	...
4668600	  819.8	  577.3	 4090.0	...
4668601	  819.8	  577.1	 4090.0	...
4668602	  819.8	  576.9	 4090.0	...
4668603	  819.7	  576.8	 4092.0	...
4668604	  819.6	  576.7	 4094.0	...
4668605	  819.3	  576.7	 4094.0	...
4668606	  819.0	  576.6	 4092.0	...
4668607	  818.9	  576.6	 4091.0	...
4668608	  818.8	  576.8	 4093.0	...
4668609	  818.7	  576.9	 4095.0	...
4668610	  818.6	  576.8	 4096.0	...
4668611	  818.6	  576.7	 4096.0	...
4668612	  818.5	  576.2	 4095.0	...
4668613	  818.5	  576.0	 4094.0	...
4668614	  818.4	  575.7	 4094.0	...
4668615	  818.3	  575.7	 4094.0	...
4668616	  818.3	  575.7	 4094.0	...
4668617	  818.1	  575.9	 4096.0	...
4668618	  818.0	  576.1	 4099.0	...
4668619	  817.9	  576.2	 4102.0	...
4668620	  818.2	  576.2	 4102.0	...
4668621	  818.6	  576.2	 4103.0	...
4668622	  818.9	  576.1	 4104.0	...
4668623	  819.0	  576.4	 4107.0	...
4668624	  819.2	  576.7	 4110.0	...
4668625	  819.4	  577.0	 4114.0	...
4668626	  819.4	  576.9	 4116.0	...
4668627	  819.4	  576.8	 4118.0	...
4668628	  819.3	  576.6	 4117.0	...
4668629	  819.2	  576.6	 4117.0	...
4668630	  819.2	  576.8	 4115.0	...
4668631	  819.1	  576.9	 4113.0	...
4668632	  819.1	  577.0	 4111.0	...
4668633	  819.0	  576.9	 4111.0	...
4668634	  818.9	  576.8	 4110.0	...
4668635	  818.8	  576.6	 4109.0	...
4668636	  818.7	  576.5	 4109.0	...
4668637	  818.5	  576.6	 4109.0	...
4668638	  818.2	  576.7	 4109.0	...
4668639	  818.0	  576.8	 4110.0	...
4668640	  818.0	  576.9	 4113.0	...
4668641	  818.1	  576.9	 4116.0	...
4668642	  817.9	  577.0	 4117.0	...
4668643	  817.6	  576.9	 4117.0	...
4668644	  817.3	  576.8	 4119.0	...
4668645	  817.2	  576.7	 4120.0	...
4668646	  817.2	  576.5	 4121.0	...
4668647	  817.2	  576.4	 4123.0	...
4668648	  817.1	  576.3	 4125.0	...
4668649	  817.2	  576.2	 4128.0	...
4668650	  817.3	  576.2	 4129.0	...
4668651	  817.3	  576.3	 4131.0	...
4668652	  817.3	  576.7	 4132.0	...
4668653	  817.3	  577.1	 4132.0	...
4668654	  817.4	  577.6	 4132.0	...
4668655	  817.4	  577.9	 4132.0	...
4668656	  817.5	  578.5	 4131.0	...
4668657	  817.5	  578.7	 4131.0	...
4668658	  817.5	  578.9	 4132.0	...
4668659	  817.4	  578.6	 4129.0	...
4668660	  817.2	  578.4	 4127.0	...
4668661	  816.9	  578.1	 4125.0	...
4668662	  816.6	  578.1	 4126.0	...
4668663	  816.7	  577.9	 4128.0	...
4668664	  816.9	  577.7	 4130.0	...
4668665	  817.0	  577.7	 4131.0	...
4668666	  816.9	  577.7	 4131.0	...
4668667	  816.7	  577.8	 4129.0	...
4668668	  816.4	  577.9	 4129.0	...
4668669	  816.1	  578.1	 4130.0	...
4668670	  816.4	  578.2	 4133.0	...
4668671	  816.7	  578.2	 4135.0	...
4668672	  817.0	  578.3	 4138.0	...
4668673	  817.0	  578.5	 4139.0	...
4668674	  817.1	  578.6	 4141.0	...
4668675	  817.1	  578.8	 4142.0	...
4668676	  817.1	  579.2	 4144.0	...
4668677	  816.9	  579.6	 4144.0	...
4668678	  816.9	  579.7	 4145.0	...
4668679	  816.9	  579.8	 4145.0	...
4668680	  816.9	  579.9	 4144.0	...
4668681	  816.9	  580.0	 4144.0	...
4668682	  816.9	  580.1	 4144.0	...
4668683	  816.8	  580.2	 4143.0	...
4668684	  816.7	  580.2	 4142.0	...
4668685	  816.7	  580.3	 4141.0	...
4668686	  816.9	  580.3	 4138.0	...
4668687	  817.1	  580.0	 4134.0	...
4668688	  817.3	  579.7	 4130.0	...
4668689	  817.4	  579.4	 4130.0	...
4668690	  817.5	  579.5	 4131.0	...
4668691	  817.6	  579.5	 4133.0	...
MSG	4668692 0000 _ Number On
4668692	  817.7	  579.5	 4134.0	...
4668693	  817.8	  579.5	 4136.0	...
4668694	  817.6	  579.4	 4138.0	...
4668695	  817.4	  579.4	 4140.0	...
4668696	  817.3	  579.5	 4143.0	...
4668697	  817.3	  579.5	 4143.0	...
4668698	  817.4	  579.5	 4145.0	...
4668699	  817.4	  579.5	 4147.0	...
4668700	  817.4	  579.6	 4148.0	...
4668701	  817.4	  579.8	 4146.0	...
4668702	  817.5	  579.9	 4145.0	...
4668703	  817.6	  579.8	 4145.0	...
4668704	  817.6	  579.6	 4145.0	...
4668705	  817.6	  579.3	 4145.0	...
4668706	  817.6	  579.1	 4144.0	...
4668707	  817.7	  579.0	 4144.0	...
4668708	  817.7	  578.9	 4145.0	...
4668709	  817.7	  578.8	 4147.0	...
4668710	  817.7	  579.2	 4150.0	...
4668711	  817.7	  579.7	 4151.0	...
4668712	  817.8	  580.1	 4152.0	...
4668713	  817.8	  580.1	 4152.0	...
4668714	  817.8	  580.0	 4152.0	...
4668715	  817.8	  579.8	 4152.0	...
4668716	  817.6	  579.7	 4153.0	...
4668717	  817.4	  579.8	 4153.0	...
4668718	  817.2	  579.9	 4154.0	...
4668719	  817.2	  579.9	 4154.0	...
4668720	  817.3	  580.0	 4156.0	...
4668721	  817.3	  579.8	 4158.0	...
4668722	  817.2	  579.7	 4158.0	...
4668723	  817.1	  579.5	 4157.0	...
4668724	  817.3	  579.4	 4156.0	...
4668725	  817.4	  579.5	 4154.0	...
4668726	  817.5	  579.6	 4153.0	...
4668727	  817.5	  579.7	 4152.0	...
4668728	  817.4	  579.7	 4151.0	...
4668729	  817.4	  579.7	 4151.0	...
4668730	  817.5	  579.7	 4151.0	...
4668731	  817.6	  579.6	 4152.0	...
4668732	  817.7	  579.6	 4152.0	...
4668733	  817.6	  579.6	 4152.0	...
4668734	  817.6	  579.5	 4152.0	...
4668735	  817.5	  579.1	 4152.0	...
4668736	  817.5	  578.6	 4153.0	...
4668737	  817.4	  578.3	 4154.0	...
4668738	  817.3	  578.6	 4155.0	...
4668739	  817.1	  578.8	 4156.0	...
4668740	  817.0	  578.8	 4157.0	...
4668741	  817.0	  578.7	 4157.0	...
4668742	  817.0	  578.6	 4157.0	...
4668743	  817.0	  578.9	 4157.0	...
4668744	  817.1	  579.3	 4156.0	...
4668745	  817.2	  579.7	 4155.0	...
4668746	  817.2	  579.7	 4153.0	...
4668747	  817.2	  579.6	 4150.0	...
4668748	  817.1	  579.6	 4149.0	...
4668749	  817.0	  579.6	 4147.0	...
4668750	  816.9	  579.5	 4145.0	...
4668751	  816.8	  579.5	 4146.0	...
4668752	  816.7	  579.5	 4149.0	...
4668753	  816.6	  579.4	 4151.0	...
4668754	  816.4	  579.3	 4151.0	...
4668755	  816.3	  579.4	 4151.0	...
4668756	  816.1	  579.4	 4150.0	...
4668757	  816.0	  579.5	 4149.0	...
4668758	  816.0	  579.7	 4148.0	...
4668759	  816.0	  580.0	 4149.0	...
4668760	  816.1	  580.1	 4151.0	...
4668761	  816.1	  580.1	 4151.0	...
4668762	  816.2	  580.1	 4152.0	...
4668763	  816.2	  580.1	 4153.0	...
4668764	  815.9	  580.4	 4155.0	...
4668765	  815.7	  580.7	 4157.0	...
4668766	  815.5	  580.9	 4157.0	...
4668767	  815.5	  580.9	 4158.0	...
4668768	  815.4	  580.8	 4159.0	...
4668769	  815.3	  580.6	 4160.0	...
4668770	  815.2	  581.0	 4161.0	...
4668771	  815.4	  581.5	 4160.0	...
4668772	  815.5	  582.0	 4158.0	...
4668773	  815.7	  581.8	 4157.0	...
4668774	  815.7	  581.5	 4157.0	...
4668775	  815.6	  581.3	 4159.0	...
4668776	  815.5	  580.7	 4161.0	...
4668777	  815.6	  580.3	 4162.0	...
4668778	  815.9	  579.9	 4163.0	...
4668779	  816.3	  579.9	 4163.0	...
4668780	  816.4	  579.9	 4164.0	...
4668781	  816.3	  579.9	 4164.0	...
4668782	  816.2	  579.9	 4165.0	...
4668783	  816.1	  579.9	 4165.0	...
4668784	  815.9	  580.0	 4165.0	...
4668785	  815.7	  580.2	 4165.0	...
4668786	  815.6	  580.5	 4164.0	...
4668787	  815.7	  580.8	 4163.0	...
4668788	  815.7	  580.8	 4162.0	...
4668789	  815.8	  580.8	 4161.0	...
4668790	  815.9	  580.8	 4161.0	...
4668791	  815.9	  580.8	 4160.0	...
4668792	  815.9	  580.5	 4159.0	...
4668793	  815.9	  580.2	 4158.0	...
4668794	  815.9	  580.3	 4156.0	...
4668795	  816.0	  580.7	 4156.0	...
4668796	  816.0	  580.9	 4155.0	...
4668797	  815.8	  580.7	 4155.0	...
4668798	  815.6	  580.4	 4154.0	...
4668799	  815.5	  580.6	 4154.0	...
4668800	  815.5	  580.8	 4154.0	...
4668801	  815.5	  581.0	 4153.0	...
4668802	  815.5	  581.3	 4152.0	...
4668803	  815.6	  581.5	 4151.0	...
4668804	  815.5	  581.6	 4150.0	...
4668805	  815.4	  582.0	 4150.0	...
4668806	  815.3	  582.4	 4150.0	...
4668807	  815.1	  582.8	 4150.0	...
4668808	  814.9	  582.9	 4150.0	...
4668809	  814.7	  582.9	 4153.0	...
4668810	  814.9	  583.3	 4156.0	...
4668811	  815.1	  583.7	 4158.0	...
4668812	  815.3	  583.9	 4158.0	...
4668813	  815.4	  583.7	 4157.0	...
4668814	  815.6	  583.5	 4157.0	...
4668815	  815.6	  583.6	 4158.0	...
4668816	  815.4	  583.8	 4158.0	...
4668817	  815.2	  583.9	 4158.0	...
4668818	  815.2	  584.0	 4157.0	...
4668819	  815.2	  583.8	 4157.0	...
4668820	  815.2	  583.7	 4157.0	...
4668821	  815.2	  583.7	 4156.0	...
4668822	  815.2	  583.6	 4156.0	...
4668823	  815.5	  583.5	 4155.0	...
4668824	  815.8	  583.3	 4155.0	...
4668825	  816.0	  583.2	 4154.0	...
4668826	  816.0	  583.2	 4154.0	...
4668827	  815.9	  583.3	 4155.0	...
4668828	  815.9	  583.3	 4157.0	...
4668829	  815.8	  583.3	 4160.0	...
4668830	  815.8	  583.3	 4160.0	...
4668831	  815.8	  583.2	 4160.0	...
4668832	  815.9	  583.2	 4161.0	...
4668833	  815.9	  583.4	 4162.0	...
4668834	  816.0	  583.5	 4163.0	...
4668835	  815.9	  583.5	 4163.0	...
4668836	  815.9	  583.3	 4163.0	...
4668837	  815.8	  582.9	 4163.0	...
4668838	  815.8	  582.7	 4163.0	...
4668839	  815.8	  582.6	 4163.0	...
4668840	  815.8	  582.6	 4163.0	...
4668841	  815.7	  582.3	 4163.0	...
4668842	  815.8	  582.0	 4163.0	...
4668843	  816.0	  581.9	 4162.0	...
4668844	  816.1	  581.9	 4163.0	...
4668845	  815.9	  582.0	 4164.0	...
4668846	  815.8	  582.0	 4165.0	...
4668847	  816.0	  582.0	 4164.0	...
4668848	  816.2	  581.9	 4163.0	...
4668849	  816.4	  581.9	 4163.0	...
4668850	  816.4	  581.8	 4163.0	...
4668851	  816.4	  581.7	 4163.0	...
4668852	  816.4	  581.5	 4163.0	...
4668853	  816.5	  581.6	 4163.0	...
4668854	  816.4	  581.8	 4162.0	...
4668855	  816.4	  581.9	 4160.0	...
4668856	  816.4	  581.7	 4158.0	...
4668857	  816.3	  581.5	 4156.0	...
4668858	  816.3	  581.4	 4156.0	...
4668859	  816.2	  581.6	 4158.0	...
4668860	  816.2	  581.9	 4160.0	...
4668861	  816.2	  582.0	 4162.0	...
4668862	  816.2	  582.0	 4164.0	...
4668863	  816.2	  582.0	 4164.0	...
4668864	  816.3	  581.9	 4164.0	...
4668865	  816.1	  581.9	 4163.0	...
4668866	  815.8	  581.9	 4160.0	...
4668867	  815.6	  582.0	 4158.0	...
4668868	  815.8	  582.0	 4156.0	...
4668869	  815.9	  581.9	 4155.0	...
4668870	  816.0	  581.9	 4154.0	...
4668871	  816.0	  581.8	 4153.0	...
4668872	  816.0	  581.9	 4153.0	...
4668873	  815.9	  581.9	 4153.0	...
4668874	  815.8	  582.0	 4153.0	...
4668875	  815.9	  582.2	 4153.0	...
4668876	  816.1	  582.7	 4152.0	...
4668877	  816.2	  583.3	 4151.0	...
4668878	  816.2	  583.7	 4150.0	...
4668879	  816.2	  583.8	 4149.0	...
4668880	  816.1	  583.9	 4150.0	...
4668881	  816.2	  584.0	 4153.0	...
4668882	  816.2	  584.1	 4155.0	...
4668883	  816.2	  584.4	 4157.0	...
4668884	  816.3	  584.6	 4157.0	...
4668885	  816.3	  584.9	 4157.0	...
4668886	  816.4	  585.0	 4157.0	...
4668887	  816.4	  585.5	 4156.0	...
4668888	  816.4	  585.9	 4155.0	...
4668889	  816.4	  586.3	 4154.0	...
4668890	  816.4	  586.3	 4154.0	...
4668891	  816.3	  586.4	 4154.0	...
4668892	  816.1	  586.4	 4155.0	...
4668893	  815.9	  586.4	 4155.0	...
4668894	  815.8	  586.9	 4156.0	...
4668895	  815.9	  587.3	 4157.0	...
4668896	  816.0	  587.4	 4158.0	...
4668897	  816.0	  587.1	 4158.0	...
4668898	  816.2	  586.6	 4157.0	...
4668899	  816.5	  586.4	 4156.0	...
4668900	  816.7	  586.3	 4156.0	...
4668901	  816.7	  586.9	 4156.0	...
4668902	  816.7	  587.5	 4156.0	...
4668903	  816.7	  588.2	 4158.0	...
4668904	  816.7	  588.1	 4159.0	...
4668905	  816.8	  587.7	 4161.0	...
4668906	  816.8	  587.5	 4161.0	...
4668907	  816.8	  587.2	 4160.0	...
4668908	  816.8	  587.2	 4160.0	...
4668909	  816.8	  587.1	 4160.0	...
4668910	  816.8	  586.9	 4159.0	...
4668911	  816.7	  586.8	 4159.0	...
4668912	  816.7	  587.0	 4162.0	...
4668913	  816.4	  587.3	 4164.0	...
4668914	  816.3	  587.5	 4167.0	...
4668915	  816.1	  587.5	 4168.0	...
4668916	  816.1	  587.5	 4169.0	...
4668917	  816.1	  587.5	 4169.0	...
4668918	  816.2	  587.5	 4169.0	...
4668919	  816.2	  587.4	 4169.0	...
4668920	  816.3	  587.3	 4169.0	...
4668921	  816.2	  587.2	 4169.0	...
4668922	  816.3	  587.2	 4169.0	...
4668923	  816.3	  587.0	 4168.0	...
4668924	  816.4	  586.7	 4168.0	...
4668925	  816.3	  586.5	 4168.0	...
4668926	  816.1	  586.5	 4168.0	...
4668927	  816.0	  586.6	 4168.0	...
4668928	  816.0	  586.8	 4170.0	...
4668929	  816.0	  587.0	 4172.0	...
4668930	  816.1	  587.4	 4173.0	...
4668931	  816.1	  587.8	 4173.0	...
4668932	  816.1	  588.1	 4173.0	...
4668933	  816.0	  588.3	 4173.0	...
4668934	  815.9	  588.4	 4173.0	...
4668935	  815.8	  588.4	 4173.0	...
4668936	  815.8	  588.4	 4173.0	...
4668937	  815.8	  588.4	 4174.0	...
4668938	  815.8	  588.1	 4174.0	...
4668939	  815.7	  587.8	 4175.0	...
4668940	  815.5	  587.4	 4175.0	...
4668941	  815.7	  587.3	 4175.0	...
4668942	  816.2	  587.2	 4175.0	...
4668943	  816.6	  587.1	 4175.0	...
4668944	  816.8	  586.8	 4174.0	...
4668945	  816.4	  586.4	 4172.0	...
4668946	  815.9	  586.0	 4170.0	...
4668947	  815.9	  585.9	 4168.0	...
4668948	  816.3	  585.9	 4169.0	...
4668949	  816.7	  585.9	 4169.0	...
4668950	  816.5	  585.9	 4170.0	...
4668951	  816.4	  586.2	 4172.0	...
4668952	  816.3	  586.5	 4172.0	...
4668953	  816.3	  586.9	 4171.0	...
4668954	  816.3	  587.2	 4170.0	...
4668955	  816.3	  587.5	 4170.0	...
4668956	  816.4	  587.3	 4169.0	...
4668957	  816.4	  586.9	 4168.0	...
4668958	  816.5	  586.6	 4168.0	...
4668959	  816.6	  586.4	 4169.0	...
4668960	  816.7	  586.2	 4169.0	...
4668961	  816.8	  586.2	 4171.0	...
4668962	  816.9	  586.3	 4172.0	...
4668963	  816.8	  586.5	 4173.0	...
4668964	  816.8	  586.6	 4173.0	...
4668965	  816.4	  586.5	 4173.0	...
4668966	  816.0	  586.3	 4173.0	...
4668967	  815.7	  586.5	 4177.0	...
4668968	  815.9	  586.8	 4180.0	...
4668969	  816.1	  587.1	 4180.0	...
4668970	  816.1	  587.1	 4177.0	...
4668971	  815.9	  587.0	 4174.0	...
4668972	  815.7	  586.8	 4175.0	...
4668973	  815.8	  586.8	 4178.0	...
4668974	  815.8	  587.0	 4179.0	...
4668975	  815.8	  587.2	 4181.0	...
4668976	  815.9	  587.4	 4182.0	...
4668977	  816.0	  587.4	 4183.0	...
4668978	  815.9	  587.3	 4184.0	...
4668979	  815.7	  587.3	 4184.0	...
4668980	  815.5	  587.5	 4185.0	...
4668981	  815.4	  587.6	 4184.0	...
4668982	  815.4	  587.7	 4184.0	...
4668983	  815.2	  587.8	 4183.0	...
4668984	  814.9	  587.9	 4183.0	...
4668985	  814.7	  587.9	 4183.0	...
4668986	  814.7	  587.8	 4182.0	...
4668987	  814.8	  587.9	 4180.0	...
4668988	  815.0	  588.0	 4179.0	...
4668989	  815.3	  588.1	 4180.0	...
4668990	  815.4	  588.3	 4181.0	...
4668991	  815.4	  588.6	 4183.0	...
4668992	  815.4	  589.0	 4183.0	...
4668993	  815.1	  589.0	 4183.0	...
4668994	  814.9	  588.9	 4182.0	...
4668995	  814.6	  588.8	 4182.0	...
4668996	  814.4	  588.8	 4183.0	...
4668997	  814.3	  588.9	 4183.0	...
4668998	  814.2	  589.3	 4183.0	...
4668999	  814.2	  589.6	 4182.0	...
4669000	  814.2	  589.6	 4182.0	...
4669001	  814.2	  589.2	 4182.0	...
4669002	  814.2	  588.9	 4183.0	...
4669003	  814.1	  589.1	 4185.0	...
MSG	4669004 0000 _ Number Off
4669004	  814.0	  589.2	 4187.0	...
4669005	  813.8	  588.5	 4187.0	...
4669006	  813.8	  587.1	 4189.0	...
4669007	  813.8	  585.8	 4190.0	...
4669008	  813.6	  584.6	 4194.0	...
4669009	  813.5	  583.6	 4197.0	...
4669010	  814.0	  582.3	 4199.0	...
4669011	  814.6	  581.2	 4200.0	...
4669012	  815.2	  579.7	 4200.0	...
4669013	  815.7	  578.0	 4200.0	...
4669014	  816.6	  576.4	 4200.0	...
4669015	  817.5	  575.2	 4200.0	...
4669016	  818.3	  574.4	 4197.0	...
4669017	  818.6	  573.7	 4194.0	...
4669018	  818.9	  573.4	 4191.0	...
4669019	  818.8	  573.5	 4192.0	...
4669020	  818.5	  574.3	 4192.0	...
4669021	  818.4	  575.1	 4193.0	...
4669022	  818.2	  575.8	 4193.0	...
4669023	  818.0	  576.2	 4194.0	...
4669024	  817.6	  576.7	 4195.0	...
4669025	  817.1	  577.1	 4195.0	...
4669026	  816.3	  577.3	 4195.0	...
4669027	  815.6	  577.3	 4195.0	...
4669028	  814.8	  576.9	 4198.0	...
4669029	  814.5	  576.2	 4201.0	...
4669030	  814.4	  575.3	 4204.0	...
4669031	  814.3	  574.8	 4205.0	...
4669032	  814.3	  574.4	 4207.0	...
4669033	  814.2	  574.4	 4210.0	...
4669034	  814.2	  574.4	 4210.0	...
4669035	  814.2	  574.5	 4206.0	...
4669036	  814.2	  574.4	 4202.0	...
4669037	  814.2	  574.3	 4202.0	...
4669038	  814.2	  574.3	 4204.0	...
4669039	  814.2	  574.3	 4206.0	...
4669040	  814.3	  574.4	 4208.0	...
4669041	  814.5	  574.7	 4209.0	...
4669042	  814.8	  574.9	 4209.0	...
4669043	  815.0	  574.9	 4209.0	...
4669044	  815.0	  575.3	 4208.0	...
4669045	  814.8	  576.0	 4207.0	...
4669046	  814.6	  576.7	 4207.0	...
4669047	  814.4	  577.0	 4207.0	...
4669048	  814.5	  577.1	 4207.0	...
4669049	  814.5	  577.2	 4207.0	...
4669050	  814.4	  577.4	 4208.0	...
4669051	  814.2	  577.3	 4208.0	...
4669052	  814.1	  577.3	 4209.0	...
4669053	  814.2	  577.5	 4211.0	...
4669054	  814.4	  577.8	 4212.0	...
4669055	  814.4	  578.2	 4214.0	...
4669056	  814.4	  578.2	 4215.0	...
4669057	  814.5	  578.2	 4216.0	...
4669058	  814.5	  578.2	 4218.0	...
4669059	  814.5	  578.2	 4220.0	...
4669060	  814.5	  578.2	 4221.0	...
4669061	  814.5	  578.3	 4219.0	...
4669062	  814.4	  578.4	 4219.0	...
4669063	  814.2	  578.4	 4220.0	...
4669064	  813.9	  578.4	 4220.0	...
4669065	  813.7	  578.4	 4220.0	...
4669066	  813.7	  578.5	 4219.0	...
4669067	  813.8	  578.5	 4218.0	...
4669068	  813.9	  578.6	 4220.0	...
4669069	  814.0	  578.6	 4223.0	...
4669070	  814.0	  578.6	 4223.0	...
4669071	  814.1	  578.5	 4222.0	...
4669072	  814.0	  578.5	 4219.0	...
4669073	  813.9	  578.6	 4218.0	...
4669074	  813.8	  578.7	 4218.0	...
4669075	  813.8	  578.7	 4219.0	...
4669076	  813.9	  578.8	 4220.0	...
4669077	  813.7	  578.8	 4221.0	...
4669078	  813.5	  578.7	 4222.0	...
4669079	  813.3	  578.6	 4224.0	...
4669080	  813.3	  578.7	 4225.0	...
4669081	  813.5	  578.8	 4226.0	...
4669082	  813.7	  578.9	 4226.0	...
4669083	  813.9	  578.7	 4226.0	...
4669084	  814.0	  578.6	 4226.0	...
4669085	  814.0	  578.7	 4225.0	...
4669086	  813.9	  578.8	 4223.0	...
4669087	  813.7	  578.8	 4224.0	...
4669088	  813.7	  578.6	 4226.0	...
4669089	  813.6	  578.8	 4230.0	...
4669090	  813.6	  579.0	 4231.0	...
4669091	  813.4	  579.3	 4230.0	...
4669092	  813.3	  579.1	 4227.0	...
4669093	  813.5	  578.9	 4225.0	...
4669094	  813.7	  578.8	 4227.0	...
4669095	  814.0	  578.8	 4229.0	...
4669096	  813.7	  579.0	 4231.0	...
4669097	  813.3	  578.9	 4231.0	...
4669098	  813.0	  579.0	 4231.0	...
4669099	  812.9	  578.9	 4231.0	...
4669100	  812.9	  578.9	 4230.0	...
4669101	  813.0	  578.7	 4228.0	...
4669102	  813.0	  578.4	 4228.0	...
4669103	  813.1	  578.4	 4228.0	...
4669104	  813.2	  578.5	 4229.0	...
4669105	  813.3	  578.6	 4228.0	...
4669106	  813.4	  578.6	 4227.0	...
4669107	  813.6	  578.6	 4227.0	...
4669108	  813.7	  578.5	 4228.0	...
4669109	  813.8	  578.4	 4230.0	...
4669110	  813.9	  578.3	 4230.0	...
4669111	  813.9	  578.3	 4230.0	...
4669112	  813.8	  578.1	 4230.0	...
4669113	  813.7	  577.8	 4229.0	...
4669114	  813.5	  577.4	 4229.0	...
4669115	  813.2	  577.3	 4228.0	...
4669116	  813.0	  577.3	 4228.0	...
4669117	  813.0	  577.3	 4228.0	...
4669118	  813.0	  577.3	 4228.0	...
4669119	  813.0	  577.6	 4229.0	...
4669120	  812.9	  578.0	 4230.0	...
4669121	  812.9	  578.3	 4231.0	...
4669122	  812.9	  578.2	 4232.0	...
4669123	  812.9	  578.1	 4233.0	...
4669124	  812.9	  578.0	 4233.0	...
4669125	  813.0	  578.1	 4232.0	...
4669126	  813.0	  578.2	 4232.0	...
4669127	  813.1	  578.2	 4234.0	...
4669128	  813.3	  578.1	 4235.0	...
4669129	  813.5	  578.1	 4235.0	...
4669130	  813.5	  578.1	 4236.0	...
4669131	  813.2	  578.2	 4238.0	...
4669132	  813.0	  578.3	 4240.0	...
4669133	  812.9	  578.3	 4242.0	...
4669134	  812.9	  578.4	 4242.0	...
4669135	  812.9	  578.4	 4242.0	...
4669136	  812.9	  578.3	 4238.0	...
4669137	  812.9	  578.2	 4235.0	...
4669138	  813.0	  578.0	 4233.0	...
4669139	  813.1	  577.8	 4233.0	...
4669140	  813.1	  577.7	 4233.0	...
4669141	  813.2	  577.5	 4233.0	...
4669142	  813.3	  577.6	 4233.0	...
4669143	  813.4	  577.7	 4233.0	...
4669144	  813.4	  577.7	 4233.0	...
4669145	  813.1	  577.8	 4233.0	...
4669146	  812.8	  577.8	 4235.0	...
4669147	  812.6	  577.8	 4237.0	...
4669148	  812.7	  577.8	 4238.0	...
4669149	  812.7	  577.8	 4238.0	...
4669150	  812.6	  577.8	 4239.0	...
4669151	  812.5	  577.7	 4239.0	...
4669152	  812.5	  577.5	 4240.0	...
4669153	  812.5	  577.4	 4240.0	...
4669154	  812.5	  577.4	 4240.0	...
4669155	  812.6	  577.5	 4239.0	...
4669156	  812.7	  577.7	 4238.0	...
4669157	  812.9	  577.9	 4241.0	...
4669158	  813.0	  578.3	 4244.0	...
4669159	  813.1	  578.6	 4247.0	...
4669160	  813.1	  578.7	 4247.0	...
4669161	  813.2	  579.0	 4247.0	...
4669162	  813.2	  579.3	 4247.0	...
4669163	  813.3	  579.4	 4247.0	...
4669164	  813.3	  579.3	 4247.0	...
4669165	  813.2	  579.1	 4247.0	...
4669166	  813.1	  579.0	 4248.0	...
4669167	  813.0	  579.0	 4248.0	...
4669168	  812.9	  579.0	 4248.0	...
4669169	  812.9	  579.0	 4248.0	...
4669170	  812.9	  578.7	 4250.0	...
4669171	  812.8	  578.3	 4252.0	...
4669172	  812.8	  577.8	 4254.0	...
4669173	  812.8	  577.5	 4254.0	...
4669174	  812.8	  577.4	 4254.0	...
4669175	  812.9	  577.3	 4255.0	...
4669176	  813.1	  577.2	 4256.0	...
4669177	  813.0	  577.1	 4254.0	...
4669178	  812.9	  577.4	 4251.0	...
4669179	  812.7	  577.9	 4250.0	...
4669180	  812.6	  578.0	 4253.0	...
4669181	  812.8	  577.7	 4256.0	...
4669182	  813.0	  577.4	 4257.0	...
4669183	  813.2	  577.4	 4256.0	...
4669184	  813.1	  577.7	 4256.0	...
4669185	  812.9	  578.0	 4255.0	...
4669186	  812.7	  578.3	 4255.0	...
4669187	  812.7	  578.4	 4254.0	...
4669188	  812.7	  578.5	 4255.0	...
4669189	  812.7	  578.6	 4255.0	...
4669190	  812.6	  578.5	 4254.0	...
4669191	  812.6	  578.4	 4253.0	...
4669192	  812.7	  578.3	 4252.0	...
4669193	  812.7	  578.3	 4252.0	...
4669194	  812.7	  578.2	 4251.0	...
4669195	  812.6	  578.4	 4251.0	...
4669196	  812.5	  578.6	 4251.0	...
4669197	  812.4	  579.0	 4253.0	...
4669198	  812.5	  579.3	 4257.0	...
4669199	  812.3	  579.5	 4260.0	...
4669200	  812.2	  579.6	 4258.0	...
4669201	  812.1	  579.6	 4256.0	...
4669202	  812.1	  579.6	 4256.0	...
4669203	  812.1	  579.5	 4259.0	...
4669204	  812.0	  579.2	 4262.0	...
4669205	  812.0	  578.8	 4262.0	...
4669206	  812.1	  578.4	 4262.0	...
4669207	  812.2	  578.3	 4262.0	...
4669208	  812.3	  578.2	 4262.0	...
4669209	  812.2	  578.2	 4262.0	...
4669210	  812.3	  578.2	 4262.0	...
4669211	  812.3	  578.2	 4262.0	...
4669212	  812.3	  578.2	 4263.0	...
4669213	  812.3	  578.2	 4263.0	...
4669214	  812.4	  578.3	 4264.0	...
4669215	  812.3	  578.2	 4265.0	...
4669216	  812.3	  578.1	 4266.0	...
4669217	  812.1	  578.0	 4265.0	...
4669218	  811.9	  578.4	 4264.0	...
MSG	4669219 0000 _ Number On
4669219	  811.9	  578.8	 4263.0	...
4669220	  812.2	  579.1	 4261.0	...
4669221	  812.5	  579.1	 4260.0	...
4669222	  812.4	  579.1	 4260.0	...
4669223	  812.2	  578.7	 4262.0	...
4669224	  811.9	  578.4	 4262.0	...
4669225	  811.7	  578.0	 4263.0	...
4669226	  811.7	  578.2	 4263.0	...
4669227	  811.9	  578.3	 4262.0	...
4669228	  812.1	  578.3	 4262.0	...
4669229	  812.2	  578.2	 4261.0	...
4669230	  812.0	  578.2	 4258.0	...
4669231	  811.7	  578.2	 4256.0	...
4669232	  811.4	  578.5	 4255.0	...
4669233	  811.4	  578.8	 4257.0	...
4669234	  811.3	  578.8	 4259.0	...
4669235	  811.3	  578.5	 4260.0	...
4669236	  811.2	  578.2	 4261.0	...
4669237	  811.1	  578.1	 4261.0	...
4669238	  811.1	  578.1	 4260.0	...
4669239	  811.1	  578.1	 4258.0	...
4669240	  811.1	  578.1	 4257.0	...
4669241	  811.1	  578.1	 4257.0	...
4669242	  811.1	  578.2	 4256.0	...
4669243	  811.2	  578.4	 4255.0	...
4669244	  811.2	  578.8	 4255.0	...
4669245	  811.3	  579.1	 4255.0	...
4669246	  811.4	  579.2	 4256.0	...
4669247	  811.6	  579.2	 4257.0	...
4669248	  811.7	  579.2	 4259.0	...
4669249	  811.6	  579.2	 4258.0	...
4669250	  811.6	  579.2	 4257.0	...
4669251	  811.5	  579.2	 4256.0	...
4669252	  811.4	  579.3	 4255.0	...
4669253	  811.3	  579.4	 4254.0	...
4669254	  811.5	  579.3	 4255.0	...
4669255	  811.8	  579.2	 4255.0	...
4669256	  812.1	  579.3	 4255.0	...
4669257	  812.2	  579.6	 4255.0	...
4669258	  812.2	  579.9	 4254.0	...
4669259	  812.1	  579.8	 4253.0	...
4669260	  812.0	  579.8	 4254.0	...
4669261	  812.0	  579.9	 4256.0	...
4669262	  812.0	  580.1	 4258.0	...
4669263	  812.0	  580.3	 4259.0	...
4669264	  811.9	  580.2	 4258.0	...
4669265	  811.9	  580.0	 4256.0	...
4669266	  812.0	  579.7	 4255.0	...
4669267	  812.0	  579.7	 4256.0	...
4669268	  812.1	  579.7	 4257.0	...
4669269	  812.1	  579.6	 4258.0	...
4669270	  812.1	  579.6	 4259.0	...
4669271	  812.2	  579.6	 4260.0	...
4669272	  812.3	  579.7	 4261.0	...
4669273	  812.3	  580.3	 4261.0	...
4669274	  812.2	  580.7	 4261.0	...
4669275	  812.1	  580.6	 4262.0	...
4669276	  811.9	  580.2	 4263.0	...
4669277	  811.7	  579.9	 4264.0	...
4669278	  811.5	  580.1	 4263.0	...
4669279	  811.3	  580.3	 4262.0	...
4669280	  811.3	  580.5	 4261.0	...
4669281	  811.3	  580.7	 4260.0	...
4669282	  811.4	  580.9	 4260.0	...
4669283	  811.5	  580.9	 4260.0	...
4669284	  811.6	  580.8	 4260.0	...
4669285	  811.6	  580.7	 4259.0	...
4669286	  811.7	  580.6	 4257.0	...
4669287	  811.7	  580.4	 4256.0	...
4669288	  811.8	  579.9	 4256.0	...
4669289	  811.8	  579.5	 4256.0	...
4669290	  811.9	  579.2	 4256.0	...
4669291	  812.1	  579.4	 4256.0	...
4669292	  812.2	  579.7	 4256.0	...
4669293	  812.2	  579.9	 4257.0	...
4669294	  811.8	  579.9	 4258.0	...
4669295	  811.6	  579.6	 4258.0	...
4669296	  811.5	  579.3	 4259.0	...
4669297	  811.6	  579.0	 4260.0	...
4669298	  811.5	  578.9	 4262.0	...
4669299	  811.5	  578.8	 4262.0	...
4669300	  811.5	  578.9	 4263.0	...
4669301	  811.5	  579.1	 4260.0	...
4669302	  811.5	  579.4	 4257.0	...
4669303	  811.5	  579.5	 4254.0	...
4669304	  811.4	  579.7	 4254.0	...
4669305	  811.5	  580.0	 4254.0	...
4669306	  812.0	  580.1	 4253.0	...
4669307	  812.5	  580.0	 4254.0	...
4669308	  812.6	  580.0	 4255.0	...
4669309	  812.3	  580.2	 4257.0	...
4669310	  812.0	  580.5	 4258.0	...
4669311	  812.0	  580.6	 4260.0	...
4669312	  812.1	  580.5	 4260.0	...
4669313	  812.3	  580.3	 4261.0	...
4669314	  812.4	  580.1	 4261.0	...
4669315	  812.4	  580.1	 4261.0	...
4669316	  812.5	  580.1	 4260.0	...
4669317	  812.6	  580.4	 4260.0	...
4669318	  812.6	  580.7	 4262.0	...
4669319	  812.5	  580.9	 4264.0	...
4669320	  812.4	  580.9	 4265.0	...
4669321	  812.3	  581.0	 4266.0	...
4669322	  812.3	  581.1	 4266.0	...
4669323	  812.3	  581.1	 4266.0	...
4669324	  812.4	  581.2	 4264.0	...
4669325	  812.4	  581.2	 4261.0	...
4669326	  812.3	  581.5	 4259.0	...
4669327	  812.2	  581.8	 4262.0	...
4669328	  812.1	  582.1	 4265.0	...
4669329	  812.0	  582.1	 4264.0	...
4669330	  811.8	  582.0	 4261.0	...
4669331	  811.7	  581.8	 4258.0	...
4669332	  811.7	  581.8	 4258.0	...
4669333	  811.6	  582.0	 4258.0	...
4669334	  811.4	  582.3	 4256.0	...
4669335	  811.3	  582.5	 4254.0	...
4669336	  811.2	  582.6	 4252.0	...
4669337	  811.0	  582.6	 4251.0	...
4669338	  810.9	  582.7	 4251.0	...
4669339	  810.8	  582.7	 4250.0	...
4669340	  810.9	  582.8	 4249.0	...
4669341	  811.1	  582.9	 4248.0	...
4669342	  811.4	  583.0	 4249.0	...
4669343	  811.4	  582.9	 4249.0	...
4669344	  811.4	  582.8	 4250.0	...
4669345	  811.3	  582.5	 4252.0	...
4669346	  811.2	  582.4	 4253.0	...
4669347	  811.2	  582.5	 4253.0	...
4669348	  811.3	  582.6	 4252.0	...
4669349	  811.6	  582.6	 4251.0	...
4669350	  811.8	  582.5	 4250.0	...
4669351	  811.9	  582.2	 4249.0	...
4669352	  811.7	  582.0	 4249.0	...
4669353	  811.4	  581.9	 4248.0	...
4669354	  811.7	  581.9	 4248.0	...
4669355	  812.1	  581.7	 4249.0	...
4669356	  812.4	  581.7	 4248.0	...
4669357	  812.6	  581.6	 4247.0	...
4669358	  812.8	  581.6	 4246.0	...
4669359	  812.9	  581.5	 4246.0	...
4669360	  812.9	  581.4	 4247.0	...
4669361	  812.9	  581.3	 4249.0	...
4669362	  812.8	  581.3	 4252.0	...
4669363	  812.7	  581.3	 4249.0	...
4669364	  812.6	  581.3	 4246.0	...
4669365	  812.6	  581.3	 4244.0	...
4669366	  812.5	  581.3	 4245.0	...
4669367	  812.5	  581.3	 4247.0	...
4669368	  812.4	  581.2	 4248.0	...
4669369	  812.3	  581.1	 4249.0	...
4669370	  812.3	  581.0	 4250.0	...
4669371	  812.2	  581.0	 4250.0	...
4669372	  812.1	  581.0	 4250.0	...
4669373	  812.0	  580.6	 4250.0	...
4669374	  812.2	  580.1	 4250.0	...
4669375	  812.4	  579.9	 4250.0	...
4669376	  812.7	  580.3	 4250.0	...
4669377	  812.7	  580.8	 4251.0	...
4669378	  812.7	  581.0	 4251.0	...
4669379	  812.7	  581.2	 4249.0	...
4669380	  812.6	  581.4	 4248.0	...
4669381	  812.4	  581.5	 4247.0	...
4669382	  812.3	  581.5	 4247.0	...
4669383	  812.3	  581.5	 4249.0	...
4669384	  812.4	  581.5	 4250.0	...
4669385	  812.6	  581.4	 4250.0	...
4669386	  812.8	  581.4	 4249.0	...
4669387	  813.0	  581.3	 4249.0	...
4669388	  813.2	  581.2	 4248.0	...
4669389	  813.2	  581.2	 4248.0	...
4669390	  813.1	  581.2	 4248.0	...
4669391	  813.0	  581.1	 4249.0	...
4669392	  812.8	  580.9	 4249.0	...
4669393	  812.8	  580.8	 4248.0	...
4669394	  812.7	  580.8	 4247.0	...
4669395	  812.6	  580.9	 4246.0	...
4669396	  812.5	  581.1	 4246.0	...
4669397	  812.5	  581.2	 4246.0	...
4669398	  812.5	  581.4	 4245.0	...
4669399	  812.7	  581.3	 4243.0	...
4669400	  812.9	  581.4	 4243.0	...
4669401	  813.0	  581.5	 4244.0	...
4669402	  812.8	  581.7	 4245.0	...
4669403	  812.6	  581.8	 4244.0	...
4669404	  812.5	  581.8	 4242.0	...
4669405	  812.5	  581.8	 4239.0	...
4669406	  812.3	  581.8	 4238.0	...
4669407	  812.2	  582.0	 4238.0	...
4669408	  812.0	  582.2	 4239.0	...
4669409	  811.8	  582.2	 4239.0	...
4669410	  811.8	  582.1	 4240.0	...
4669411	  811.8	  582.0	 4240.0	...
4669412	  812.0	  582.0	 4239.0	...
4669413	  812.2	  582.0	 4238.0	...
4669414	  812.4	  581.9	 4236.0	...
4669415	  812.5	  581.9	 4237.0	...
4669416	  812.6	  581.9	 4238.0	...
4669417	  812.6	  582.1	 4238.0	...
4669418	  812.6	  582.3	 4238.0	...
4669419	  812.6	  582.5	 4238.0	...
4669420	  812.5	  582.7	 4238.0	...
4669421	  812.3	  582.8	 4238.0	...
4669422	  812.0	  582.8	 4237.0	...
4669423	  811.9	  582.9	 4237.0	...
4669424	  812.0	  583.1	 4237.0	...
4669425	  812.1	  583.2	 4239.0	...
4669426	  812.2	  583.4	 4240.0	...
4669427	  812.0	  583.4	 4242.0	...
4669428	  811.6	  583.4	 4241.0	...
4669429	  811.3	  583.6	 4241.0	...
4669430	  811.4	  583.7	 4241.0	...
4669431	  811.8	  583.7	 4238.0	...
4669432	  812.2	  583.6	 4236.0	...
4669433	  812.4	  583.6	 4234.0	...
4669434	  812.3	  583.7	 4234.0	...
4669435	  812.2	  583.7	 4236.0	...
4669436	  812.1	  583.5	 4236.0	...
4669437	  812.0	  583.2	 4237.0	...
4669438	  812.0	  583.0	 4237.0	...
4669439	  812.0	  582.8	 4237.0	...
4669440	  811.9	  582.7	 4236.0	...
4669441	  811.7	  582.6	 4236.0	...
4669442	  811.5	  582.7	 4235.0	...
4669443	  811.5	  582.7	 4236.0	...
4669444	  811.6	  582.7	 4235.0	...
4669445	  811.7	  582.7	 4233.0	...
4669446	  812.0	  582.7	 4230.0	...
4669447	  812.5	  582.6	 4229.0	...
4669448	  813.3	  582.2	 4230.0	...
4669449	  814.5	  581.8	 4231.0	...
4669450	  815.8	  581.5	 4231.0	...
4669451	  816.9	  581.1	 4232.0	...
4669452	  818.3	  580.6	 4234.0	...
4669453	  819.4	  579.3	 4236.0	...
4669454	  820.7	  578.3	 4237.0	...
4669455	  821.6	  577.0	 4237.0	...
4669456	  822.4	  576.5	 4237.0	...
4669457	  822.9	  576.1	 4234.0	...
4669458	  822.9	  576.0	 4232.0	...
4669459	  822.8	  575.8	 4232.0	...
4669460	  822.8	  575.6	 4234.0	...
4669461	  822.1	  575.6	 4234.0	...
4669462	  821.4	  575.9	 4232.0	...
4669463	  820.5	  576.2	 4231.0	...
4669464	  819.7	  576.4	 4231.0	...
4669465	  818.6	  576.6	 4230.0	...
4669466	  817.6	  576.8	 4229.0	...
4669467	  817.2	  576.8	 4229.0	...
4669468	  816.9	  576.9	 4230.0	...
4669469	  816.9	  577.0	 4232.0	...
4669470	  817.0	  577.1	 4233.0	...
4669471	  817.0	  577.3	 4233.0	...
4669472	  817.0	  577.5	 4232.0	...
4669473	  816.8	  577.6	 4232.0	...
4669474	  816.6	  578.0	 4231.0	...
4669475	  816.4	  578.4	 4231.0	...
4669476	  816.2	  578.7	 4231.0	...
4669477	  816.0	  578.7	 4232.0	...
4669478	  815.8	  578.7	 4233.0	...
4669479	  815.6	  578.9	 4234.0	...
4669480	  815.4	  579.1	 4233.0	...
4669481	  815.2	  579.2	 4233.0	...
4669482	  815.4	  579.2	 4232.0	...
4669483	  815.5	  579.2	 4231.0	...
4669484	  815.5	  579.2	 4230.0	...
4669485	  815.5	  579.1	 4231.0	...
4669486	  815.3	  579.0	 4232.0	...
4669487	  815.0	  579.0	 4233.0	...
4669488	  814.9	  579.0	 4233.0	...
4669489	  815.1	  578.9	 4233.0	...
4669490	  815.3	  579.0	 4233.0	...
4669491	  815.4	  579.2	 4233.0	...
4669492	  815.5	  579.5	 4233.0	...
4669493	  815.7	  579.6	 4233.0	...
4669494	  815.9	  579.5	 4232.0	...
4669495	  815.9	  579.5	 4231.0	...
4669496	  815.7	  579.6	 4231.0	...
4669497	  815.7	  579.7	 4231.0	...
4669498	  815.9	  579.6	 4229.0	...
4669499	  816.1	  579.3	 4228.0	...
4669500	  816.0	  578.9	 4227.0	...
4669501	  815.9	  578.6	 4229.0	...
4669502	  815.8	  578.4	 4230.0	...
4669503	  815.7	  578.3	 4231.0	...
4669504	  815.7	  578.4	 4231.0	...
4669505	  815.7	  578.5	 4231.0	...
4669506	  815.6	  578.5	 4231.0	...
4669507	  815.4	  578.4	 4232.0	...
4669508	  815.2	  578.3	 4234.0	...
4669509	  815.1	  578.2	 4235.0	...
4669510	  815.3	  578.1	 4236.0	...
4669511	  815.4	  578.2	 4237.0	...
4669512	  815.5	  578.3	 4236.0	...
4669513	  815.6	  578.4	 4236.0	...
4669514	  815.5	  578.5	 4235.0	...
4669515	  815.4	  578.5	 4236.0	...
4669516	  815.3	  578.5	 4235.0	...
4669517	  815.2	  578.5	 4236.0	...
4669518	  815.2	  578.4	 4237.0	...
4669519	  815.1	  578.2	 4237.0	...
4669520	  815.1	  578.0	 4237.0	...
MSG	4669521 0000 _ Number Off
4669521	  814.9	  578.0	 4237.0	...
4669522	  814.7	  578.1	 4236.0	...
4669523	  814.4	  578.2	 4234.0	...
4669524	  814.2	  578.2	 4232.0	...
4669525	  814.0	  578.3	 4231.0	...
4669526	  814.1	  578.6	 4232.0	...
4669527	  814.4	  578.8	 4234.0	...
4669528	  814.7	  578.9	 4236.0	...
4669529	  814.8	  579.0	 4235.0	...
4669530	  814.8	  579.1	 4234.0	...
4669531	  814.9	  579.3	 4233.0	...
4669532	  814.9	  579.3	 4233.0	...
4669533	  814.7	  579.3	 4230.0	...
4669534	  814.5	  579.3	 4227.0	...
4669535	  814.3	  579.4	 4224.0	...
4669536	  814.5	  579.4	 4224.0	...
4669537	  814.4	  579.3	 4224.0	...
4669538	  814.3	  579.1	 4224.0	...
4669539	  814.3	  579.0	 4223.0	...
4669540	  814.4	  579.0	 4223.0	...
4669541	  814.5	  579.1	 4222.0	...
4669542	  814.6	  579.1	 4222.0	...
4669543	  814.7	  579.2	 4221.0	...
4669544	  814.6	  579.4	 4221.0	...
4669545	  814.5	  579.5	 4219.0	...
4669546	  814.2	  579.4	 4217.0	...
4669547	  814.0	  579.2	 4216.0	...
4669548	  813.8	  578.9	 4216.0	...
4669549	  813.7	  578.9	 4217.0	...
4669550	  813.8	  578.8	 4217.0	...
4669551	  813.9	  578.5	 4217.0	...
4669552	  813.9	  578.1	 4218.0	...
4669553	  813.9	  577.9	 4219.0	...
4669554	  813.7	  578.1	 4220.0	...
4669555	  813.5	  578.2	 4221.0	...
4669556	  813.3	  578.2	 4220.0	...
4669557	  813.2	  578.2	 4220.0	...
4669558	  813.3	  578.2	 4222.0	...
4669559	  813.3	  578.2	 4224.0	...
4669560	  813.3	  578.4	 4227.0	...
4669561	  813.3	  578.5	 4227.0	...
4669562	  813.3	  578.7	 4227.0	...
4669563	  813.1	  578.6	 4226.0	...
4669564	  813.0	  578.6	 4226.0	...
4669565	  812.7	  578.6	 4225.0	...
4669566	  812.6	  578.8	 4225.0	...
4669567	  812.5	  579.0	 4224.0	...
4669568	  812.5	  579.2	 4225.0	...
4669569	  812.5	  579.2	 4225.0	...
4669570	  812.6	  579.1	 4225.0	...
4669571	  812.7	  579.1	 4223.0	...
4669572	  812.7	  579.0	 4221.0	...
4669573	  812.6	  579.0	 4218.0	...
4669574	  812.6	  579.0	 4219.0	...
4669575	  812.5	  579.1	 4220.0	...
4669576	  812.5	  579.4	 4218.0	...
4669577	  812.4	  579.6	 4215.0	...
4669578	  812.5	  579.7	 4212.0	...
4669579	  812.5	  579.7	 4215.0	...
4669580	  812.4	  579.6	 4217.0	...
4669581	  812.4	  579.5	 4219.0	...
4669582	  812.3	  579.4	 4217.0	...
4669583	  812.3	  579.5	 4216.0	...
4669584	  812.2	  579.6	 4216.0	...
4669585	  812.2	  579.7	 4216.0	...
4669586	  812.1	  579.7	 4216.0	...
4669587	  812.1	  579.6	 4216.0	...
4669588	  812.1	  579.6	 4216.0	...
4669589	  812.1	  579.7	 4216.0	...
4669590	  812.0	  579.8	 4217.0	...
4669591	  812.1	  579.7	 4217.0	...
4669592	  812.3	  579.7	 4215.0	...
4669593	  812.7	  579.7	 4213.0	...
4669594	  813.0	  579.7	 4212.0	...
4669595	  813.1	  579.8	 4214.0	...
4669596	  813.0	  579.8	 4216.0	...
4669597	  812.8	  579.8	 4215.0	...
4669598	  812.7	  579.8	 4213.0	...
4669599	  812.4	  579.8	 4212.0	...
4669600	  812.1	  579.8	 4211.0	...
4669601	  811.8	  579.9	 4211.0	...
4669602	  811.8	  579.8	 4210.0	...
4669603	  811.8	  579.7	 4210.0	...
4669604	  811.8	  579.8	 4210.0	...
4669605	  811.6	  579.9	 4209.0	...
4669606	  811.5	  580.2	 4208.0	...
4669607	  811.6	  580.3	 4207.0	...
4669608	  811.8	  580.4	 4206.0	...
4669609	  812.0	  580.1	 4206.0	...
4669610	  812.1	  579.7	 4206.0	...
4669611	  812.1	  579.4	 4207.0	...
4669612	  812.2	  579.4	 4207.0	...
4669613	  812.4	  579.4	 4205.0	...
4669614	  812.4	  579.2	 4203.0	...
4669615	  812.3	  579.2	 4203.0	...
4669616	  812.2	  579.3	 4203.0	...
4669617	  812.2	  579.6	 4204.0	...
4669618	  812.2	  579.7	 4203.0	...
4669619	  812.3	  579.7	 4203.0	...
4669620	  812.4	  579.7	 4205.0	...
4669621	  812.5	  579.6	 4206.0	...
4669622	  812.5	  579.5	 4206.0	...
4669623	  812.4	  579.4	 4205.0	...
4669624	  812.1	  579.4	 4203.0	...
4669625	  811.6	  579.1	 4202.0	...
4669626	  811.2	  578.9	 4203.0	...
4669627	  811.0	  578.6	 4203.0	...
4669628	  811.0	  578.7	 4203.0	...
4669629	  811.0	  578.8	 4203.0	...
4669630	  810.9	  578.9	 4203.0	...
4669631	  810.9	  579.1	 4204.0	...
4669632	  810.9	  579.4	 4204.0	...
4669633	  810.8	  579.7	 4205.0	...
4669634	  810.7	  579.4	 4205.0	...
4669635	  810.8	  579.1	 4206.0	...
4669636	  810.9	  578.6	 4208.0	...
4669637	  810.7	  578.5	 4210.0	...
4669638	  810.4	  578.7	 4211.0	...
4669639	  809.9	  578.9	 4211.0	...
4669640	  809.7	  579.2	 4211.0	...
4669641	  809.6	  579.3	 4211.0	...
4669642	  809.8	  579.4	 4212.0	...
4669643	  809.9	  579.2	 4209.0	...
4669644	  810.0	  579.0	 4206.0	...
4669645	  810.0	  578.7	 4203.0	...
4669646	  810.1	  578.5	 4203.0	...
4669647	  810.3	  578.3	 4204.0	...
4669648	  810.6	  578.2	 4203.0	...
4669649	  810.8	  578.2	 4204.0	...
4669650	  810.9	  578.2	 4204.0	...
4669651	  811.2	  578.1	 4204.0	...
4669652	  811.4	  578.0	 4204.0	...
4669653	  811.6	  577.8	 4202.0	...
4669654	  811.6	  577.6	 4201.0	...
4669655	  811.6	  577.5	 4200.0	...
4669656	  811.7	  577.6	 4201.0	...
4669657	  811.9	  577.9	 4201.0	...
4669658	  812.1	  578.2	 4200.0	...
4669659	  812.1	  578.5	 4200.0	...
4669660	  812.1	  578.5	 4199.0	...
4669661	  812.1	  578.4	 4199.0	...
4669662	  812.1	  578.3	 4198.0	...
4669663	  811.8	  578.5	 4198.0	...
4669664	  811.5	  578.8	 4198.0	...
4669665	  811.3	  579.2	 4199.0	...
4669666	  811.3	  579.1	 4201.0	...
4669667	  811.5	  579.1	 4202.0	...
4669668	  811.7	  579.2	 4201.0	...
4669669	  811.8	  579.2	 4200.0	...
4669670	  811.8	  579.3	 4200.0	...
4669671	  811.7	  579.0	 4199.0	...
4669672	  811.7	  578.6	 4198.0	...
4669673	  811.7	  578.2	 4197.0	...
4669674	  811.6	  578.1	 4199.0	...
4669675	  811.4	  578.0	 4201.0	...
4669676	  811.2	  578.2	 4202.0	...
4669677	  810.9	  578.5	 4200.0	...
4669678	  810.9	  578.8	 4199.0	...
4669679	  811.0	  578.7	 4199.0	...
4669680	  811.1	  578.7	 4200.0	...
4669681	  811.1	  578.7	 4200.0	...
4669682	  810.9	  578.7	 4200.0	...
4669683	  810.8	  578.8	 4201.0	...
4669684	  810.9	  579.0	 4201.0	...
4669685	  811.1	  579.1	 4203.0	...
4669686	  811.2	  579.0	 4204.0	...
4669687	  811.5	  578.7	 4205.0	...
4669688	  811.8	  578.3	 4204.0	...
4669689	  812.1	  577.9	 4203.0	...
4669690	  812.1	  577.8	 4203.0	...
4669691	  812.0	  577.8	 4201.0	...
4669692	  812.0	  577.8	 4198.0	...
4669693	  811.9	  577.7	 4197.0	...
4669694	  811.9	  577.6	 4197.0	...
4669695	  811.5	  577.5	 4199.0	...
4669696	  811.3	  577.5	 4201.0	...
4669697	  811.2	  577.6	 4200.0	...
4669698	  811.6	  577.7	 4198.0	...
4669699	  812.2	  577.8	 4196.0	...
4669700	  812.5	  577.7	 4196.0	...
4669701	  812.8	  577.6	 4196.0	...
4669702	  812.9	  577.7	 4195.0	...
4669703	  812.9	  577.8	 4195.0	...
4669704	  812.9	  577.7	 4194.0	...
4669705	  812.9	  577.6	 4193.0	...
4669706	  812.8	  577.6	 4192.0	...
4669707	  812.7	  577.7	 4196.0	...
4669708	  812.7	  577.8	 4200.0	...
4669709	  812.7	  577.7	 4200.0	...
4669710	  812.7	  577.7	 4198.0	...
4669711	  812.7	  577.6	 4195.0	...
4669712	  812.7	  577.6	 4196.0	...
4669713	  812.6	  577.6	 4196.0	...
4669714	  812.4	  577.6	 4195.0	...
4669715	  812.2	  577.6	 4193.0	...
4669716	  812.2	  577.7	 4192.0	...
4669717	  812.1	  577.8	 4193.0	...
4669718	  812.1	  577.8	 4196.0	...
4669719	  812.1	  577.7	 4196.0	...
4669720	  812.2	  577.7	 4193.0	...
MSG	4669721 0000 _ Number On
4669721	  812.3	  577.4	 4190.0	...
4669722	  812.3	  577.1	 4191.0	...
4669723	  812.2	  577.0	 4190.0	...
4669724	  812.1	  577.1	 4190.0	...
4669725	  812.0	  577.2	 4191.0	...
4669726	  812.0	  577.3	 4194.0	...
4669727	  812.0	  577.4	 4195.0	...
4669728	  812.0	  577.6	 4193.0	...
4669729	  812.1	  577.9	 4190.0	...
4669730	  812.2	  578.1	 4188.0	...
4669731	  812.6	  578.1	 4188.0	...
4669732	  812.8	  578.0	 4188.0	...
4669733	  812.9	  577.9	 4189.0	...
4669734	  812.6	  577.8	 4190.0	...
4669735	  812.4	  577.8	 4192.0	...
4669736	  812.3	  577.9	 4192.0	...
4669737	  812.3	  578.0	 4193.0	...
4669738	  812.2	  578.1	 4193.0	...
4669739	  812.0	  578.2	 4193.0	...
4669740	  811.9	  578.2	 4193.0	...
4669741	  811.8	  578.0	 4193.0	...
4669742	  811.8	  577.8	 4192.0	...
4669743	  811.7	  577.5	 4191.0	...
4669744	  811.7	  577.5	 4190.0	...
4669745	  811.7	  577.2	 4189.0	...
4669746	  811.7	  576.9	 4189.0	...
4669747	  811.7	  576.5	 4188.0	...
4669748	  811.8	  576.5	 4187.0	...
4669749	  812.0	  576.4	 4187.0	...
4669750	  812.1	  576.3	 4188.0	...
4669751	  812.1	  576.3	 4190.0	...
4669752	  812.1	  576.2	 4193.0	...
4669753	  811.9	  576.0	 4195.0	...
4669754	  811.8	  576.1	 4195.0	...
4669755	  811.7	  576.3	 4197.0	...
4669756	  811.7	  576.3	 4200.0	...
4669757	  811.6	  576.1	 4201.0	...
4669758	  811.5	  575.9	 4199.0	...
4669759	  811.4	  576.0	 4198.0	...
4669760	  811.5	  575.9	 4198.0	...
4669761	  811.5	  575.7	 4198.0	...
4669762	  811.6	  575.6	 4197.0	...
4669763	  811.6	  575.7	 4197.0	...
4669764	  811.6	  575.8	 4196.0	...
4669765	  811.9	  575.9	 4196.0	...
4669766	  812.2	  576.1	 4196.0	...
4669767	  812.3	  576.2	 4197.0	...
4669768	  812.2	  576.3	 4197.0	...
4669769	  812.1	  576.2	 4199.0	...
4669770	  812.1	  576.1	 4200.0	...
4669771	  811.9	  576.0	 4201.0	...
4669772	  811.9	  576.1	 4201.0	...
4669773	  811.8	  576.2	 4200.0	...
4669774	  811.8	  576.2	 4198.0	...
4669775	  811.7	  576.1	 4198.0	...
4669776	  811.5	  576.1	 4198.0	...
4669777	  811.3	  576.0	 4198.0	...
4669778	  811.3	  575.9	 4200.0	...
4669779	  811.6	  576.1	 4202.0	...
4669780	  811.9	  576.3	 4204.0	...
4669781	  812.0	  576.4	 4202.0	...
4669782	  811.7	  576.3	 4201.0	...
4669783	  811.5	  576.3	 4202.0	...
4669784	  811.6	  576.4	 4204.0	...
4669785	  811.7	  576.3	 4205.0	...
4669786	  811.9	  576.1	 4205.0	...
4669787	  811.9	  576.2	 4205.0	...
4669788	  811.8	  576.4	 4205.0	...
4669789	  811.6	  576.7	 4205.0	...
4669790	  811.4	  576.7	 4206.0	...
4669791	  811.4	  576.6	 4208.0	...
4669792	  811.6	  576.5	 4209.0	...
4669793	  811.8	  576.3	 4210.0	...
4669794	  812.0	  576.1	 4210.0	...
4669795	  812.0	  576.6	 4210.0	...
4669796	  811.9	  577.0	 4208.0	...
4669797	  811.8	  577.1	 4207.0	...
4669798	  811.7	  576.8	 4207.0	...
4669799	  811.6	  576.4	 4207.0	...
4669800	  811.7	  576.4	 4208.0	...
4669801	  811.8	  576.4	 4210.0	...
4669802	  811.7	  576.4	 4211.0	...
4669803	  811.4	  576.5	 4211.0	...
4669804	  811.3	  576.4	 4211.0	...
4669805	  811.3	  576.3	 4210.0	...
4669806	  811.4	  576.2	 4211.0	...
4669807	  811.3	  576.3	 4213.0	...
4669808	  811.0	  576.4	 4212.0	...
4669809	  810.8	  576.4	 4211.0	...
4669810	  810.7	  576.3	 4209.0	...
4669811	  810.8	  576.1	 4208.0	...
4669812	  810.8	  576.0	 4208.0	...
4669813	  810.8	  576.2	 4209.0	...
4669814	  810.8	  576.4	 4209.0	...
4669815	  810.7	  576.4	 4209.0	...
4669816	  810.7	  576.3	 4209.0	...
4669817	  810.6	  576.2	 4209.0	...
4669818	  810.6	  576.2	 4209.0	...
4669819	  810.7	  576.1	 4208.0	...
4669820	  810.7	  576.0	 4209.0	...
4669821	  810.7	  576.4	 4211.0	...
4669822	  810.7	  576.9	 4213.0	...
4669823	  810.7	  577.4	 4213.0	...
4669824	  810.8	  577.5	 4213.0	...
4669825	  810.7	  577.9	 4212.0	...
4669826	  810.4	  578.2	 4211.0	...
4669827	  810.2	  578.5	 4210.0	...
4669828	  810.0	  578.4	 4210.0	...
4669829	  809.9	  578.6	 4210.0	...
4669830	  809.6	  578.8	 4210.0	...
4669831	  809.5	  578.9	 4210.0	...
4669832	  809.5	  578.8	 4209.0	...
4669833	  809.5	  578.6	 4210.0	...
4669834	  809.5	  578.6	 4211.0	...
4669835	  809.6	  578.9	 4212.0	...
4669836	  809.8	  579.2	 4212.0	...
4669837	  809.9	  579.6	 4212.0	...
4669838	  809.9	  579.7	 4212.0	...
4669839	  809.9	  579.8	 4212.0	...
4669840	  810.1	  579.8	 4212.0	...
4669841	  810.3	  579.4	 4212.0	...
4669842	  810.4	  578.6	 4212.0	...
4669843	  810.3	  577.9	 4212.0	...
4669844	  810.3	  577.6	 4212.0	...
4669845	  810.2	  577.6	 4211.0	...
4669846	  810.2	  577.5	 4209.0	...
4669847	  810.2	  577.5	 4207.0	...
4669848	  810.2	  577.4	 4204.0	...
4669849	  810.2	  577.2	 4204.0	...
4669850	  810.2	  577.1	 4204.0	...
4669851	  810.2	  577.0	 4204.0	...
4669852	  810.1	  577.3	 4206.0	...
4669853	  810.0	  577.5	 4207.0	...
4669854	  810.1	  577.7	 4209.0	...
4669855	  810.2	  577.5	 4209.0	...
4669856	  810.3	  577.4	 4209.0	...
4669857	  810.2	  577.3	 4209.0	...
4669858	  810.1	  577.4	 4209.0	...
4669859	  810.0	  577.2	 4208.0	...
4669860	  810.3	  576.9	 4207.0	...
4669861	  810.5	  576.6	 4206.0	...
4669862	  810.6	  576.5	 4206.0	...
4669863	  810.6	  576.5	 4208.0	...
4669864	  810.7	  576.5	 4209.0	...
4669865	  810.6	  576.5	 4210.0	...
4669866	  810.4	  576.8	 4210.0	...
4669867	  810.1	  577.2	 4210.0	...
4669868	  810.1	  577.5	 4212.0	...
4669869	  810.3	  577.6	 4214.0	...
4669870	  810.5	  577.9	 4216.0	...
4669871	  810.4	  578.2	 4215.0	...
4669872	  810.2	  577.8	 4215.0	...
4669873	  810.2	  577.4	 4215.0	...
4669874	  810.2	  577.0	 4214.0	...
4669875	  810.2	  577.0	 4213.0	...
4669876	  810.2	  576.9	 4213.0	...
4669877	  810.3	  577.0	 4214.0	...
4669878	  810.4	  577.3	 4216.0	...
4669879	  810.5	  577.6	 4219.0	...
4669880	  810.7	  577.8	 4220.0	...
4669881	  810.8	  577.8	 4220.0	...
4669882	  810.9	  577.9	 4220.0	...
4669883	  810.8	  578.0	 4222.0	...
4669884	  810.7	  578.1	 4223.0	...
4669885	  810.6	  578.1	 4225.0	...
4669886	  810.6	  578.2	 4224.0	...
4669887	  810.6	  578.7	 4224.0	...
4669888	  810.4	  579.4	 4224.0	...
4669889	  810.2	  580.0	 4223.0	...
4669890	  810.0	  580.1	 4223.0	...
4669891	  809.9	  579.9	 4224.0	...
4669892	  810.0	  579.6	 4226.0	...
4669893	  810.1	  579.3	 4227.0	...
4669894	  810.2	  579.0	 4227.0	...
4669895	  810.3	  578.9	 4227.0	...
4669896	  810.3	  579.0	 4228.0	...
4669897	  810.4	  579.0	 4229.0	...
4669898	  810.4	  579.1	 4230.0	...
4669899	  810.4	  579.0	 4233.0	...
4669900	  810.4	  579.0	 4234.0	...
4669901	  810.4	  579.0	 4235.0	...
4669902	  810.5	  579.0	 4234.0	...
4669903	  810.5	  578.8	 4233.0	...
4669904	  810.5	  578.6	 4232.0	...
4669905	  810.5	  578.5	 4232.0	...
4669906	  810.5	  578.4	 4232.0	...
4669907	  810.5	  578.5	 4234.0	...
4669908	  810.6	  578.5	 4236.0	...
4669909	  810.5	  578.5	 4238.0	...
4669910	  810.5	  578.5	 4237.0	...
4669911	  810.5	  578.5	 4236.0	...
4669912	  810.5	  578.5	 4237.0	...
4669913	  810.6	  578.5	 4239.0	...
4669914	  810.7	  578.5	 4241.0	...
4669915	  810.5	  578.5	 4241.0	...
4669916	  810.3	  578.6	 4243.0	...
4669917	  810.1	  578.6	 4244.0	...
4669918	  810.1	  578.6	 4246.0	...
4669919	  810.3	  578.5	 4245.0	...
4669920	  810.6	  578.5	 4245.0	...
4669921	  810.8	  578.4	 4245.0	...
4669922	  810.8	  578.2	 4245.0	...
4669923	  810.7	  578.0	 4243.0	...
4669924	  810.6	  577.9	 4241.0	...
4669925	  810.4	  577.8	 4242.0	...
4669926	  810.4	  577.9	 4243.0	...
4669927	  810.5	  578.3	 4244.0	...
4669928	  810.7	  578.8	 4244.0	...
4669929	  810.8	  579.3	 4244.0	...
4669930	  810.8	  579.4	 4244.0	...
4669931	  810.8	  579.5	 4243.0	...
4669932	  810.8	  579.7	 4244.0	...
4669933	  810.8	  579.8	 4245.0	...
4669934	  810.8	  579.5	 4246.0	...
4669935	  810.8	  579.1	 4245.0	...
4669936	  810.7	  578.2	 4245.0	...
4669937	  810.7	  577.5	 4244.0	...
4669938	  810.7	  577.0	 4245.0	...
4669939	  810.7	  577.3	 4246.0	...
4669940	  810.7	  577.6	 4247.0	...
4669941	  810.9	  577.8	 4246.0	...
4669942	  811.1	  577.7	 4246.0	...
4669943	  811.2	  578.1	 4247.0	...
4669944	  811.1	  578.7	 4249.0	...
4669945	  811.1	  579.5	 4250.0	...
4669946	  811.1	  579.8	 4248.0	...
4669947	  811.0	  579.9	 4245.0	...
4669948	  811.0	  579.8	 4242.0	...
4669949	  811.0	  579.5	 4242.0	...
4669950	  811.0	  579.3	 4243.0	...
4669951	  811.1	  579.4	 4246.0	...
4669952	  811.2	  579.6	 4249.0	...
4669953	  811.3	  579.9	 4251.0	...
4669954	  811.4	  579.9	 4251.0	...
4669955	  811.5	  579.9	 4252.0	...
4669956	  811.5	  580.1	 4251.0	...
4669957	  811.5	  580.4	 4251.0	...
4669958	  811.5	  580.7	 4250.0	...
4669959	  811.7	  580.8	 4250.0	...
4669960	  811.9	  580.7	 4249.0	...
4669961	  811.9	  580.8	 4248.0	...
4669962	  811.7	  581.0	 4248.0	...
4669963	  811.5	  581.3	 4250.0	...
4669964	  811.4	  581.4	 4252.0	...
4669965	  811.3	  581.5	 4254.0	...
4669966	  811.3	  581.6	 4255.0	...
4669967	  811.4	  581.6	 4254.0	...
4669968	  811.5	  581.5	 4253.0	...
4669969	  811.5	  581.2	 4252.0	...
4669970	  811.6	  581.0	 4252.0	...
4669971	  811.8	  580.9	 4252.0	...
4669972	  811.9	  580.9	 4253.0	...
4669973	  811.8	  581.0	 4254.0	...
4669974	  811.7	  580.9	 4255.0	...
4669975	  811.7	  580.8	 4255.0	...
4669976	  811.7	  580.8	 4255.0	...
4669977	  811.6	  580.9	 4256.0	...
4669978	  811.6	  581.0	 4256.0	...
4669979	  811.6	  581.2	 4257.0	...
4669980	  811.9	  581.3	 4257.0	...
4669981	  812.2	  581.2	 4257.0	...
4669982	  812.3	  580.9	 4255.0	...
4669983	  812.2	  580.6	 4253.0	...
4669984	  812.1	  580.5	 4253.0	...
4669985	  812.1	  580.4	 4254.0	...
4669986	  812.1	  580.3	 4255.0	...
4669987	  812.2	  580.7	 4255.0	...
4669988	  812.3	  581.0	 4257.0	...
4669989	  812.3	  581.6	 4258.0	...
4669990	  812.3	  581.8	 4260.0	...
4669991	  812.4	  581.9	 4261.0	...
4669992	  812.5	  581.8	 4262.0	...
4669993	  812.5	  581.7	 4264.0	...
4669994	  812.5	  581.7	 4266.0	...
4669995	  812.6	  581.7	 4265.0	...
4669996	  812.6	  581.6	 4264.0	...
4669997	  812.6	  581.5	 4262.0	...
4669998	  812.6	  581.4	 4263.0	...
4669999	  812.4	  581.2	 4263.0	...
4670000	  812.3	  581.2	 4263.0	...
4670001	  812.3	  581.2	 4262.0	...
4670002	  812.4	  581.2	 4262.0	...
4670003	  812.4	  581.3	 4262.0	...
4670004	  812.7	  581.5	 4262.0	...
4670005	  812.9	  581.7	 4262.0	...
4670006	  813.0	  581.9	 4262.0	...
4670007	  813.0	  581.9	 4262.0	...
4670008	  812.9	  581.9	 4263.0	...
4670009	  812.9	  581.9	 4264.0	...
4670010	  813.0	  581.6	 4263.0	...
4670011	  813.1	  581.5	 4263.0	...
4670012	  813.3	  581.5	 4264.0	...
4670013	  813.5	  581.7	 4265.0	...
4670014	  813.7	  581.8	 4264.0	...
4670015	  813.7	  581.7	 4263.0	...
4670016	  813.6	  581.7	 4263.0	...
4670017	  813.4	  581.6	 4263.0	...
4670018	  813.3	  581.8	 4263.0	...
4670019	  813.2	  581.9	 4263.0	...
4670020	  813.3	  582.0	 4265.0	...
4670021	  813.3	  582.0	 4266.0	...
4670022	  813.3	  582.0	 4267.0	...
4670023	  813.3	  582.0	 4266.0	...
4670024	  813.2	  581.9	 4266.0	...
4670025	  813.2	  581.9	 4265.0	...
4670026	  813.2	  581.9	 4265.0	...
4670027	  813.3	  581.8	 4267.0	...
4670028	  813.2	  581.7	 4269.0	...
4670029	  812.3	  581.6	 4272.0	...
4670030	  811.4	  581.3	 4273.0	...
4670031	  810.6	  580.9	 4274.0	...
4670032	  810.4	  580.0	 4274.0	...
4670033	  810.2	  579.4	 4276.0	...
4670034	  809.7	  579.0	 4279.0	...
MSG	4670035 0000 _ Number Off
4670035	  809.3	  578.9	 4284.0	...
4670036	  809.2	  578.1	 4286.0	...
4670037	  809.6	  577.2	 4285.0	...
4670038	  810.1	  576.0	 4283.0	...
4670039	  810.8	  575.1	 4281.0	...
4670040	  811.8	  574.3	 4280.0	...
4670041	  812.8	  573.8	 4281.0	...
4670042	  813.9	  573.5	 4281.0	...
4670043	  814.7	  573.6	 4281.0	...
4670044	  815.5	  573.9	 4281.0	...
4670045	  816.1	  574.5	 4279.0	...
4670046	  816.6	  574.6	 4278.0	...
4670047	  817.1	  574.8	 4276.0	...
4670048	  817.3	  574.8	 4277.0	...
4670049	  817.5	  574.9	 4278.0	...
4670050	  817.6	  575.0	 4280.0	...
4670051	  817.7	  574.9	 4278.0	...
4670052	  817.4	  574.7	 4277.0	...
4670053	  816.8	  574.1	 4273.0	...
4670054	  816.3	  573.6	 4271.0	...
4670055	  815.5	  572.9	 4269.0	...
4670056	  815.1	  572.2	 4268.0	...
4670057	  814.6	  571.4	 4268.0	...
4670058	  813.9	  570.9	 4269.0	...
4670059	  813.2	  570.7	 4270.0	...
4670060	  812.6	  570.7	 4270.0	...
4670061	  812.6	  570.7	 4270.0	...
4670062	  812.8	  570.9	 4269.0	...
4670063	  813.0	  570.9	 4269.0	...
4670064	  813.2	  570.9	 4270.0	...
4670065	  813.5	  571.3	 4270.0	...
4670066	  813.8	  571.9	 4270.0	...
4670067	  814.1	  572.5	 4270.0	...
4670068	  814.2	  572.8	 4270.0	...
4670069	  814.3	  573.2	 4270.0	...
4670070	  814.4	  574.0	 4270.0	...
4670071	  814.4	  574.5	 4269.0	...
4670072	  814.5	  574.7	 4269.0	...
4670073	  814.2	  574.5	 4270.0	...
4670074	  813.9	  574.2	 4271.0	...
4670075	  813.7	  574.2	 4271.0	...
4670076	  813.8	  574.1	 4271.0	...
4670077	  813.8	  574.0	 4269.0	...
4670078	  813.8	  573.8	 4267.0	...
4670079	  814.0	  573.7	 4268.0	...
4670080	  814.1	  573.8	 4270.0	...
4670081	  814.2	  573.9	 4272.0	...
4670082	  814.3	  574.0	 4273.0	...
4670083	  814.4	  574.2	 4272.0	...
4670084	  814.6	  574.4	 4272.0	...
4670085	  814.6	  574.5	 4269.0	...
4670086	  814.3	  574.5	 4267.0	...
4670087	  814.1	  574.6	 4267.0	...
4670088	  813.8	  574.7	 4269.0	...
4670089	  813.9	  574.8	 4271.0	...
4670090	  814.0	  575.1	 4271.0	...
4670091	  814.1	  575.5	 4270.0	...
4670092	  814.1	  575.9	 4270.0	...
4670093	  814.0	  575.9	 4269.0	...
4670094	  814.0	  575.7	 4269.0	...
4670095	  814.0	  575.4	 4269.0	...
4670096	  813.9	  575.3	 4270.0	...
4670097	  813.9	  575.5	 4271.0	...
4670098	  813.9	  575.5	 4272.0	...
4670099	  814.1	  575.5	 4273.0	...
4670100	  814.3	  575.8	 4273.0	...
4670101	  814.4	  576.2	 4272.0	...
4670102	  814.4	  576.5	 4270.0	...
4670103	  814.4	  576.5	 4271.0	...
4670104	  814.3	  576.4	 4272.0	...
4670105	  814.2	  576.4	 4273.0	...
4670106	  814.1	  576.7	 4273.0	...
4670107	  814.0	  577.0	 4273.0	...
4670108	  814.0	  577.4	 4274.0	...
4670109	  814.1	  577.5	 4274.0	...
4670110	  814.1	  577.4	 4275.0	...
4670111	  814.2	  577.4	 4277.0	...
4670112	  814.2	  577.3	 4277.0	...
4670113	  814.2	  577.3	 4275.0	...
4670114	  814.1	  577.3	 4273.0	...
4670115	  813.9	  577.3	 4273.0	...
4670116	  813.8	  577.3	 4272.0	...
4670117	  813.9	  577.3	 4270.0	...
4670118	  814.0	  577.4	 4270.0	...
4670119	  814.1	  577.5	 4271.0	...
4670120	  814.2	  577.6	 4271.0	...
4670121	  814.2	  577.7	 4270.0	...
4670122	  814.3	  577.8	 4269.0	...
4670123	  814.4	  577.9	 4269.0	...
4670124	  814.4	  578.1	 4269.0	...
4670125	  814.4	  578.5	 4270.0	...
4670126	  814.2	  579.0	 4271.0	...
4670127	  814.0	  579.4	 4272.0	...
4670128	  813.8	  579.6	 4273.0	...
4670129	  813.7	  579.7	 4271.0	...
4670130	  813.7	  579.7	 4270.0	...
4670131	  813.8	  579.7	 4270.0	...
4670132	  813.9	  579.7	 4271.0	...
4670133	  814.0	  579.7	 4271.0	...
4670134	  813.9	  579.7	 4271.0	...
4670135	  813.9	  579.8	 4270.0	...
4670136	  813.9	  579.8	 4268.0	...
4670137	  813.9	  579.9	 4267.0	...
4670138	  813.9	  580.0	 4268.0	...
4670139	  813.8	  580.1	 4270.0	...
4670140	  813.8	  580.1	 4269.0	...
4670141	  813.7	  580.2	 4268.0	...
4670142	  813.6	  580.5	 4267.0	...
4670143	  813.6	  580.7	 4268.0	...
4670144	  813.5	  581.0	 4268.0	...
4670145	  813.5	  581.0	 4267.0	...
4670146	  813.5	  580.9	 4266.0	...
4670147	  813.5	  580.8	 4265.0	...
4670148	  813.4	  580.6	 4266.0	...
4670149	  813.6	  580.5	 4267.0	...
4670150	  813.9	  580.4	 4266.0	...
4670151	  814.1	  580.3	 4265.0	...
4670152	  814.1	  580.2	 4264.0	...
4670153	  814.1	  580.0	 4264.0	...
4670154	  814.0	  579.8	 4264.0	...
4670155	  814.1	  579.9	 4264.0	...
4670156	  814.0	  580.1	 4264.0	...
4670157	  814.0	  580.3	 4264.0	...
4670158	  813.9	  580.3	 4266.0	...
4670159	  813.9	  580.3	 4268.0	...
4670160	  813.9	  580.6	 4271.0	...
4670161	  813.9	  580.7	 4271.0	...
4670162	  813.8	  580.9	 4270.0	...
4670163	  813.6	  580.9	 4268.0	...
4670164	  813.5	  580.9	 4266.0	...
4670165	  813.5	  580.9	 4265.0	...
4670166	  813.5	  580.9	 4265.0	...
4670167	  813.6	  580.9	 4265.0	...
4670168	  813.7	  581.2	 4265.0	...
4670169	  813.7	  581.5	 4265.0	...
4670170	  813.8	  581.7	 4265.0	...
4670171	  813.9	  581.7	 4264.0	...
4670172	  813.8	  581.6	 4265.0	...
4670173	  813.8	  581.6	 4266.0	...
4670174	  813.8	  581.5	 4266.0	...
4670175	  813.9	  581.2	 4266.0	...
4670176	  813.9	  580.9	 4265.0	...
4670177	  813.9	  580.7	 4262.0	...
4670178	  814.0	  580.7	 4260.0	...
4670179	  814.0	  580.9	 4259.0	...
4670180	  814.0	  581.0	 4259.0	...
4670181	  814.0	  581.2	 4260.0	...
4670182	  814.1	  581.2	 4261.0	...
4670183	  814.2	  581.3	 4261.0	...
4670184	  814.1	  581.5	 4261.0	...
4670185	  814.0	  581.6	 4260.0	...
4670186	  814.0	  582.0	 4261.0	...
4670187	  814.1	  582.2	 4262.0	...
4670188	  814.1	  582.4	 4263.0	...
4670189	  814.0	  582.4	 4261.0	...
4670190	  813.9	  582.2	 4260.0	...
4670191	  813.9	  582.0	 4257.0	...
4670192	  813.9	  581.7	 4257.0	...
4670193	  813.9	  581.6	 4256.0	...
4670194	  813.9	  581.4	 4258.0	...
4670195	  813.8	  581.3	 4260.0	...
4670196	  813.7	  581.3	 4261.0	...
4670197	  813.6	  581.5	 4258.0	...
4670198	  813.6	  581.6	 4256.0	...
4670199	  813.7	  581.6	 4257.0	...
4670200	  813.9	  581.6	 4259.0	...
4670201	  813.9	  581.7	 4257.0	...
4670202	  813.8	  581.9	 4253.0	...
4670203	  813.6	  582.1	 4250.0	...
4670204	  813.6	  582.1	 4250.0	...
4670205	  813.7	  581.9	 4252.0	...
4670206	  814.0	  581.6	 4253.0	...
4670207	  814.3	  581.5	 4254.0	...
4670208	  814.4	  581.4	 4253.0	...
4670209	  814.3	  581.3	 4253.0	...
4670210	  814.2	  581.3	 4253.0	...
4670211	  814.0	  581.3	 4252.0	...
4670212	  813.9	  581.4	 4252.0	...
4670213	  813.9	  581.5	 4252.0	...
4670214	  813.9	  581.6	 4252.0	...
4670215	  814.0	  581.7	 4251.0	...
4670216	  814.1	  581.7	 4250.0	...
4670217	  814.2	  581.8	 4248.0	...
4670218	  814.3	  582.0	 4247.0	...
4670219	  814.3	  582.1	 4248.0	...
4670220	  814.2	  582.0	 4249.0	...
4670221	  814.1	  581.9	 4249.0	...
4670222	  814.0	  582.0	 4250.0	...
4670223	  814.0	  582.0	 4251.0	...
4670224	  814.2	  582.0	 4250.0	...
4670225	  814.5	  582.0	 4249.0	...
4670226	  814.6	  582.0	 4248.0	...
4670227	  814.5	  582.0	 4249.0	...
4670228	  814.4	  582.0	 4249.0	...
4670229	  814.4	  581.9	 4249.0	...
4670230	  814.4	  581.8	 4249.0	...
4670231	  814.3	  581.7	 4249.0	...
4670232	  814.3	  581.7	 4249.0	...
4670233	  814.1	  581.7	 4250.0	...
4670234	  814.0	  581.7	 4251.0	...
4670235	  813.9	  581.7	 4251.0	...
4670236	  814.0	  581.8	 4250.0	...
4670237	  814.0	  581.8	 4251.0	...
4670238	  813.9	  581.9	 4252.0	...
4670239	  813.9	  581.9	 4254.0	...
4670240	  813.8	  581.8	 4254.0	...
4670241	  813.9	  581.8	 4253.0	...
4670242	  813.9	  581.7	 4251.0	...
4670243	  814.0	  581.7	 4249.0	...
4670244	  814.0	  581.7	 4250.0	...
4670245	  814.0	  581.5	 4250.0	...
MSG	4670246 0000 _ Number On
4670246	  814.0	  581.2	 4251.0	...
4670247	  814.0	  580.8	 4250.0	...
4670248	  813.9	  581.0	 4249.0	...
4670249	  813.9	  581.4	 4249.0	...
4670250	  814.0	  581.8	 4249.0	...
4670251	  813.9	  581.8	 4249.0	...
4670252	  813.8	  581.7	 4249.0	...
4670253	  813.7	  581.6	 4248.0	...
4670254	  813.7	  581.5	 4248.0	...
4670255	  813.7	  581.5	 4248.0	...
4670256	  813.8	  581.8	 4248.0	...
4670257	  813.8	  582.0	 4249.0	...
4670258	  813.9	  582.3	 4248.0	...
4670259	  813.9	  582.3	 4248.0	...
4670260	  813.9	  582.6	 4248.0	...
4670261	  813.9	  582.9	 4247.0	...
4670262	  813.8	  583.1	 4247.0	...
4670263	  813.8	  583.0	 4247.0	...
4670264	  813.8	  583.0	 4249.0	...
4670265	  814.0	  583.3	 4251.0	...
4670266	  814.2	  583.7	 4253.0	...
4670267	  814.2	  584.0	 4253.0	...
4670268	  814.1	  584.0	 4252.0	...
4670269	  814.1	  583.9	 4252.0	...
4670270	  814.1	  584.0	 4252.0	...
4670271	  814.1	  583.9	 4252.0	...
4670272	  814.0	  583.8	 4250.0	...
4670273	  813.9	  584.0	 4248.0	...
4670274	  813.9	  584.2	 4246.0	...
4670275	  813.9	  584.4	 4246.0	...
4670276	  813.9	  584.1	 4247.0	...
4670277	  813.7	  583.8	 4247.0	...
4670278	  813.4	  583.8	 4247.0	...
4670279	  813.2	  583.8	 4247.0	...
4670280	  813.2	  583.8	 4248.0	...
4670281	  813.0	  584.1	 4248.0	...
4670282	  812.8	  584.5	 4248.0	...
4670283	  812.7	  584.7	 4249.0	...
4670284	  812.6	  584.5	 4248.0	...
4670285	  812.5	  584.3	 4248.0	...
4670286	  812.4	  584.4	 4248.0	...
4670287	  812.3	  584.5	 4248.0	...
4670288	  812.3	  584.7	 4249.0	...
4670289	  812.3	  584.7	 4249.0	...
4670290	  812.3	  584.7	 4249.0	...
4670291	  812.3	  584.7	 4249.0	...
4670292	  812.3	  584.4	 4249.0	...
4670293	  812.2	  584.2	 4250.0	...
4670294	  812.1	  584.1	 4251.0	...
4670295	  812.0	  584.1	 4251.0	...
4670296	  812.0	  584.1	 4250.0	...
4670297	  812.0	  584.3	 4250.0	...
4670298	  812.1	  584.6	 4251.0	...
4670299	  812.1	  585.0	 4251.0	...
4670300	  812.1	  585.1	 4251.0	...
4670301	  812.1	  585.0	 4251.0	...
4670302	  811.9	  584.9	 4251.0	...
4670303	  811.8	  585.1	 4252.0	...
4670304	  811.6	  585.2	 4253.0	...
4670305	  811.7	  585.1	 4252.0	...
4670306	  811.5	  585.1	 4251.0	...
4670307	  811.3	  585.1	 4251.0	...
4670308	  811.4	  585.1	 4250.0	...
4670309	  811.6	  585.1	 4249.0	...
4670310	  811.9	  585.0	 4248.0	...
4670311	  811.8	  585.0	 4246.0	...
4670312	  811.8	  585.1	 4245.0	...
4670313	  811.7	  585.0	 4245.0	...
4670314	  811.7	  585.0	 4246.0	...
4670315	  811.9	  585.2	 4247.0	...
4670316	  812.0	  585.4	 4248.0	...
4670317	  812.2	  585.6	 4249.0	...
4670318	  812.4	  585.6	 4249.0	...
4670319	  812.5	  585.6	 4247.0	...
4670320	  812.5	  585.5	 4244.0	...
4670321	  812.5	  585.5	 4239.0	...
4670322	  812.4	  585.7	 4236.0	...
4670323	  812.3	  586.0	 4237.0	...
4670324	  812.2	  586.1	 4241.0	...
4670325	  812.1	  586.1	 4244.0	...
4670326	  812.0	  586.1	 4243.0	...
4670327	  812.1	  585.8	 4241.0	...
4670328	  812.2	  585.4	 4239.0	...
4670329	  812.3	  585.1	 4237.0	...
4670330	  812.2	  585.2	 4237.0	...
4670331	  812.0	  585.4	 4239.0	...
4670332	  811.9	  585.5	 4241.0	...
4670333	  812.1	  585.5	 4243.0	...
4670334	  812.3	  585.4	 4243.0	...
4670335	  812.5	  585.4	 4242.0	...
4670336	  812.5	  585.3	 4242.0	...
4670337	  812.6	  585.2	 4241.0	...
4670338	  812.7	  585.2	 4241.0	...
4670339	  812.6	  585.1	 4241.0	...
4670340	  812.3	  584.9	 4241.0	...
4670341	  811.9	  584.7	 4241.0	...
4670342	  811.6	  584.8	 4242.0	...
4670343	  811.6	  584.9	 4242.0	...
4670344	  811.6	  585.1	 4243.0	...
4670345	  811.5	  585.0	 4242.0	...
4670346	  811.4	  584.8	 4241.0	...
4670347	  811.3	  584.6	 4241.0	...
4670348	  811.3	  584.5	 4242.0	...
4670349	  811.5	  584.4	 4244.0	...
4670350	  811.6	  584.2	 4245.0	...
4670351	  811.6	  584.1	 4246.0	...
4670352	  811.6	  584.2	 4246.0	...
4670353	  811.7	  584.4	 4245.0	...
4670354	  811.9	  584.6	 4245.0	...
4670355	  812.0	  584.8	 4246.0	...
4670356	  811.8	  584.8	 4246.0	...
4670357	  811.5	  584.8	 4246.0	...
4670358	  811.3	  585.1	 4246.0	...
4670359	  811.3	  585.4	 4247.0	...
4670360	  811.3	  585.7	 4247.0	...
4670361	  811.3	  585.7	 4247.0	...
4670362	  811.3	  585.6	 4248.0	...
4670363	  811.4	  585.4	 4250.0	...
4670364	  811.5	  585.2	 4253.0	...
4670365	  811.5	  585.2	 4251.0	...
4670366	  811.5	  585.1	 4249.0	...
4670367	  811.6	  585.0	 4247.0	...
4670368	  811.5	  585.0	 4247.0	...
4670369	  811.4	  585.1	 4247.0	...
4670370	  811.3	  585.2	 4247.0	...
4670371	  811.4	  585.4	 4246.0	...
4670372	  811.5	  585.4	 4246.0	...
4670373	  811.5	  585.4	 4248.0	...
4670374	  811.5	  585.4	 4250.0	...
4670375	  811.6	  585.5	 4252.0	...
4670376	  811.6	  585.4	 4251.0	...
4670377	  811.7	  585.3	 4250.0	...
4670378	  811.7	  585.2	 4250.0	...
4670379	  811.7	  585.4	 4252.0	...
4670380	  811.5	  585.7	 4252.0	...
4670381	  811.2	  585.8	 4251.0	...
4670382	  810.9	  585.7	 4251.0	...
4670383	  810.9	  585.6	 4252.0	...
4670384	  811.0	  585.6	 4253.0	...
4670385	  811.2	  585.6	 4253.0	...
4670386	  811.2	  585.7	 4252.0	...
4670387	  811.2	  585.7	 4252.0	...
4670388	  811.2	  585.6	 4253.0	...
4670389	  811.2	  585.5	 4253.0	...
4670390	  811.1	  585.5	 4253.0	...
4670391	  811.1	  585.4	 4253.0	...
4670392	  811.0	  585.4	 4252.0	...
4670393	  810.9	  585.5	 4250.0	...
4670394	  811.0	  585.5	 4247.0	...
4670395	  811.2	  585.5	 4247.0	...
4670396	  811.4	  585.4	 4249.0	...
4670397	  811.4	  585.3	 4251.0	...
4670398	  811.3	  585.2	 4251.0	...
4670399	  811.3	  585.2	 4250.0	...
4670400	  811.2	  585.2	 4249.0	...
4670401	  811.1	  585.2	 4250.0	...
4670402	  810.9	  585.2	 4251.0	...
4670403	  810.8	  585.1	 4253.0	...
4670404	  810.7	  585.0	 4253.0	...
4670405	  810.7	  584.9	 4254.0	...
4670406	  810.7	  585.0	 4255.0	...
4670407	  810.6	  585.1	 4256.0	...
4670408	  810.5	  584.7	 4257.0	...
4670409	  810.5	  584.3	 4258.0	...
4670410	  810.6	  584.1	 4255.0	...
4670411	  810.7	  584.4	 4253.0	...
4670412	  810.7	  584.7	 4249.0	...
4670413	  810.8	  584.7	 4248.0	...
4670414	  810.9	  584.7	 4249.0	...
4670415	  811.0	  584.7	 4251.0	...
4670416	  811.0	  584.8	 4250.0	...
4670417	  811.1	  585.0	 4247.0	...
4670418	  811.1	  585.2	 4245.0	...
4670419	  811.1	  585.8	 4246.0	...
4670420	  811.2	  586.2	 4248.0	...
4670421	  811.2	  586.5	 4248.0	...
4670422	  811.0	  586.5	 4248.0	...
4670423	  810.8	  586.5	 4248.0	...
4670424	  810.8	  586.5	 4249.0	...
4670425	  810.8	  586.5	 4250.0	...
4670426	  810.9	  586.4	 4251.0	...
4670427	  810.9	  586.4	 4251.0	...
4670428	  810.8	  586.4	 4251.0	...
4670429	  810.7	  586.2	 4251.0	...
4670430	  810.5	  586.0	 4251.0	...
4670431	  810.3	  586.1	 4250.0	...
4670432	  810.1	  586.4	 4248.0	...
4670433	  810.1	  586.7	 4247.0	...
4670434	  810.0	  586.7	 4248.0	...
4670435	  810.0	  586.8	 4248.0	...
4670436	  809.9	  586.8	 4249.0	...
4670437	  809.7	  587.0	 4249.0	...
4670438	  809.6	  587.2	 4250.0	...
4670439	  809.4	  587.2	 4252.0	...
4670440	  809.2	  587.0	 4254.0	...
4670441	  809.0	  586.5	 4253.0	...
4670442	  808.8	  586.1	 4253.0	...
4670443	  808.8	  585.7	 4253.0	...
4670444	  809.0	  585.5	 4251.0	...
4670445	  809.1	  585.6	 4250.0	...
4670446	  809.1	  585.4	 4249.0	...
4670447	  808.9	  585.2	 4249.0	...
4670448	  808.8	  584.9	 4251.0	...
4670449	  808.9	  584.7	 4252.0	...
4670450	  809.0	  584.7	 4253.0	...
4670451	  809.0	  584.9	 4252.0	...
4670452	  809.1	  585.0	 4252.0	...
4670453	  809.2	  584.6	 4251.0	...
4670454	  809.0	  584.4	 4250.0	...
4670455	  808.8	  584.2	 4250.0	...
4670456	  808.8	  584.3	 4249.0	...
4670457	  809.0	  584.3	 4248.0	...
4670458	  809.1	  584.3	 4248.0	...
4670459	  809.0	  584.4	 4247.0	...
4670460	  809.0	  584.6	 4246.0	...
4670461	  809.0	  584.6	 4245.0	...
4670462	  809.1	  584.6	 4245.0	...
4670463	  808.9	  584.5	 4245.0	...
4670464	  808.7	  584.4	 4245.0	...
4670465	  808.6	  584.8	 4245.0	...
4670466	  808.6	  585.1	 4245.0	...
4670467	  808.6	  585.4	 4246.0	...
4670468	  808.6	  585.3	 4248.0	...
4670469	  808.5	  585.2	 4249.0	...
4670470	  808.5	  585.3	 4247.0	...
4670471	  808.3	  585.4	 4246.0	...
4670472	  808.1	  585.2	 4245.0	...
4670473	  808.1	  585.0	 4246.0	...
4670474	  808.3	  584.9	 4246.0	...
4670475	  808.5	  585.0	 4246.0	...
4670476	  808.6	  585.2	 4248.0	...
4670477	  808.6	  585.3	 4249.0	...
4670478	  808.7	  585.4	 4248.0	...
4670479	  808.8	  585.5	 4247.0	...
4670480	  808.9	  585.3	 4247.0	...
4670481	  808.7	  585.2	 4248.0	...
4670482	  808.6	  585.0	 4250.0	...
4670483	  808.4	  585.0	 4251.0	...
4670484	  808.4	  585.0	 4253.0	...
4670485	  808.4	  584.9	 4254.0	...
4670486	  808.3	  585.2	 4254.0	...
4670487	  808.3	  585.6	 4254.0	...
4670488	  808.2	  586.0	 4254.0	...
4670489	  808.3	  586.0	 4254.0	...
4670490	  808.4	  586.3	 4254.0	...
4670491	  808.3	  586.5	 4254.0	...
4670492	  808.3	  586.6	 4255.0	...
4670493	  808.2	  586.5	 4259.0	...
4670494	  808.1	  586.9	 4263.0	...
4670495	  808.1	  587.4	 4264.0	...
4670496	  808.1	  587.7	 4262.0	...
4670497	  808.0	  587.6	 4260.0	...
4670498	  807.8	  587.5	 4260.0	...
4670499	  807.5	  587.6	 4260.0	...
4670500	  807.3	  587.5	 4258.0	...
4670501	  807.4	  587.4	 4256.0	...
4670502	  807.7	  587.2	 4254.0	...
4670503	  808.1	  587.4	 4255.0	...
4670504	  808.1	  587.6	 4256.0	...
4670505	  808.2	  587.8	 4257.0	...
4670506	  808.2	  587.8	 4259.0	...
4670507	  808.1	  587.7	 4259.0	...
4670508	  808.1	  587.4	 4258.0	...
4670509	  808.0	  586.7	 4257.0	...
4670510	  808.0	  586.1	 4257.0	...
4670511	  808.3	  585.3	 4258.0	...
4670512	  808.9	  584.5	 4257.0	...
4670513	  809.3	  583.7	 4257.0	...
4670514	  809.9	  582.6	 4258.0	...
4670515	  810.3	  581.9	 4259.0	...
4670516	  811.4	  581.1	 4257.0	...
4670517	  812.1	  580.8	 4255.0	...
4670518	  813.3	  580.3	 4252.0	...
4670519	  813.7	  579.9	 4252.0	...
4670520	  814.1	  579.6	 4252.0	...
4670521	  814.0	  579.5	 4251.0	...
4670522	  813.9	  579.5	 4251.0	...
4670523	  813.3	  579.5	 4251.0	...
4670524	  812.3	  579.6	 4252.0	...
4670525	  811.3	  579.7	 4253.0	...
4670526	  810.5	  579.5	 4253.0	...
4670527	  809.6	  579.3	 4252.0	...
4670528	  808.7	  578.4	 4251.0	...
4670529	  807.9	  577.3	 4250.0	...
4670530	  807.5	  576.0	 4250.0	...
4670531	  807.1	  575.2	 4251.0	...
4670532	  807.0	  574.2	 4254.0	...
4670533	  806.8	  573.3	 4257.0	...
4670534	  806.8	  572.7	 4258.0	...
4670535	  806.8	  572.7	 4257.0	...
4670536	  806.9	  572.7	 4257.0	...
4670537	  807.0	  572.5	 4254.0	...
4670538	  807.0	  573.2	 4253.0	...
4670539	  807.1	  574.0	 4252.0	...
4670540	  807.1	  574.8	 4251.0	...
4670541	  807.2	  575.0	 4250.0	...
4670542	  807.2	  575.5	 4249.0	...
4670543	  807.1	  576.1	 4248.0	...
4670544	  807.1	  576.4	 4247.0	...
4670545	  807.0	  576.6	 4248.0	...
4670546	  807.1	  576.8	 4248.0	...
4670547	  807.2	  577.1	 4248.0	...
4670548	  807.2	  577.1	 4249.0	...
4670549	  807.5	  577.1	 4250.0	...
4670550	  807.9	  577.3	 4251.0	...
MSG	4670551 0000 _ Number Off
4670551	  808.2	  577.4	 4253.0	...
4670552	  808.3	  577.6	 4255.0	...
4670553	  808.4	  577.6	 4258.0	...
4670554	  808.5	  577.9	 4259.0	...
4670555	  808.6	  578.2	 4260.0	...
4670556	  808.6	  578.5	 4260.0	...
4670557	  808.5	  578.5	 4260.0	...
4670558	  808.5	  578.4	 4259.0	...
4670559	  808.4	  578.4	 4259.0	...
4670560	  808.2	  578.4	 4259.0	...
4670561	  807.9	  578.6	 4260.0	...
4670562	  807.7	  578.7	 4260.0	...
4670563	  807.7	  578.7	 4261.0	...
4670564	  807.6	  579.0	 4261.0	...
4670565	  807.6	  579.3	 4261.0	...
4670566	  807.6	  579.6	 4262.0	...
4670567	  807.4	  579.6	 4264.0	...
4670568	  807.3	  579.6	 4264.0	...
4670569	  807.2	  579.6	 4262.0	...
4670570	  807.2	  579.5	 4259.0	...
4670571	  807.2	  579.1	 4259.0	...
4670572	  807.1	  578.7	 4260.0	...
4670573	  807.0	  578.3	 4260.0	...
4670574	  807.1	  578.3	 4261.0	...
4670575	  807.2	  578.3	 4261.0	...
4670576	  807.2	  578.2	 4261.0	...
4670577	  807.3	  578.0	 4262.0	...
4670578	  807.2	  578.0	 4263.0	...
4670579	  807.1	  578.0	 4264.0	...
4670580	  806.9	  578.1	 4267.0	...
4670581	  806.8	  578.3	 4268.0	...
4670582	  806.8	  578.5	 4267.0	...
4670583	  806.8	  578.9	 4265.0	...
4670584	  806.8	  579.0	 4264.0	...
4670585	  806.8	  579.0	 4266.0	...
4670586	  806.6	  578.7	 4268.0	...
4670587	  806.3	  578.4	 4269.0	...
4670588	  806.3	  578.3	 4268.0	...
4670589	  806.5	  578.3	 4268.0	...
4670590	  806.7	  578.4	 4267.0	...
4670591	  806.8	  578.4	 4266.0	...
4670592	  807.0	  578.3	 4266.0	...
4670593	  807.2	  578.4	 4265.0	...
4670594	  807.1	  578.4	 4264.0	...
4670595	  807.0	  578.5	 4263.0	...
4670596	  807.0	  578.6	 4263.0	...
4670597	  807.1	  578.4	 4263.0	...
4670598	  807.3	  578.1	 4264.0	...
4670599	  807.4	  577.9	 4264.0	...
4670600	  807.3	  577.9	 4263.0	...
4670601	  807.1	  577.7	 4262.0	...
4670602	  807.0	  577.5	 4263.0	...
4670603	  806.9	  577.2	 4265.0	...
4670604	  807.0	  577.1	 4267.0	...
4670605	  807.1	  577.1	 4266.0	...
4670606	  807.1	  577.2	 4265.0	...
4670607	  807.1	  577.2	 4263.0	...
4670608	  807.1	  577.3	 4263.0	...
4670609	  807.1	  577.3	 4262.0	...
4670610	  807.2	  577.3	 4262.0	...
4670611	  807.4	  577.2	 4263.0	...
4670612	  807.7	  577.2	 4263.0	...
4670613	  807.6	  577.3	 4264.0	...
4670614	  807.6	  577.4	 4265.0	...
4670615	  807.7	  577.6	 4266.0	...
4670616	  807.8	  577.2	 4267.0	...
4670617	  807.9	  576.7	 4267.0	...
4670618	  807.8	  576.6	 4268.0	...
4670619	  807.8	  577.0	 4266.0	...
4670620	  808.0	  577.3	 4263.0	...
4670621	  808.0	  577.2	 4261.0	...
4670622	  808.0	  577.1	 4260.0	...
4670623	  807.9	  577.1	 4260.0	...
4670624	  807.8	  577.0	 4260.0	...
4670625	  807.6	  576.9	 4258.0	...
4670626	  807.5	  576.7	 4257.0	...
4670627	  807.5	  576.8	 4256.0	...
4670628	  807.7	  576.9	 4256.0	...
4670629	  807.7	  577.0	 4256.0	...
4670630	  807.6	  577.0	 4256.0	...
4670631	  807.4	  576.9	 4256.0	...
4670632	  807.4	  576.8	 4256.0	...
4670633	  807.3	  576.7	 4255.0	...
4670634	  807.2	  576.7	 4255.0	...
4670635	  807.0	  576.9	 4255.0	...
4670636	  806.9	  577.0	 4256.0	...
4670637	  806.7	  577.1	 4256.0	...
4670638	  806.6	  577.0	 4256.0	...
4670639	  806.6	  577.0	 4255.0	...
4670640	  806.5	  576.8	 4254.0	...
4670641	  806.4	  576.7	 4253.0	...
4670642	  806.5	  576.6	 4256.0	...
4670643	  806.7	  576.6	 4258.0	...
4670644	  807.0	  576.6	 4260.0	...
4670645	  807.1	  576.6	 4261.0	...
4670646	  807.3	  576.7	 4262.0	...
4670647	  807.5	  577.0	 4264.0	...
4670648	  807.6	  577.3	 4265.0	...
4670649	  807.6	  577.6	 4266.0	...
4670650	  807.9	  577.5	 4266.0	...
4670651	  808.2	  577.5	 4266.0	...
4670652	  808.3	  577.5	 4266.0	...
4670653	  808.0	  577.6	 4266.0	...
4670654	  807.8	  577.6	 4267.0	...
4670655	  807.8	  577.8	 4267.0	...
4670656	  808.1	  578.0	 4268.0	...
4670657	  808.4	  578.1	 4268.0	...
4670658	  808.5	  578.1	 4269.0	...
4670659	  808.5	  578.1	 4270.0	...
4670660	  808.6	  578.4	 4272.0	...
4670661	  808.7	  578.8	 4272.0	...
4670662	  808.8	  578.9	 4272.0	...
4670663	  808.8	  578.7	 4272.0	...
4670664	  808.8	  578.5	 4272.0	...
4670665	  808.8	  578.5	 4272.0	...
4670666	  808.7	  578.4	 4270.0	...
4670667	  808.6	  578.2	 4266.0	...
4670668	  808.5	  578.1	 4263.0	...
4670669	  808.3	  578.1	 4262.0	...
4670670	  808.1	  578.1	 4263.0	...
4670671	  808.1	  578.1	 4264.0	...
4670672	  808.0	  578.1	 4264.0	...
4670673	  808.0	  578.1	 4264.0	...
4670674	  808.3	  577.7	 4263.0	...
4670675	  808.5	  577.4	 4262.0	...
4670676	  808.7	  577.1	 4262.0	...
4670677	  808.9	  577.1	 4263.0	...
4670678	  809.1	  577.0	 4263.0	...
4670679	  809.3	  576.8	 4263.0	...
4670680	  809.3	  576.5	 4264.0	...
4670681	  809.2	  576.5	 4264.0	...
4670682	  809.1	  576.6	 4265.0	...
4670683	  808.8	  576.5	 4265.0	...
4670684	  808.6	  576.3	 4264.0	...
4670685	  808.5	  576.1	 4263.0	...
4670686	  808.4	  576.1	 4262.0	...
4670687	  808.4	  576.1	 4261.0	...
4670688	  808.4	  576.0	 4261.0	...
4670689	  808.5	  576.0	 4261.0	...
4670690	  808.5	  576.0	 4261.0	...
4670691	  808.3	  576.1	 4261.0	...
4670692	  808.1	  576.2	 4261.0	...
4670693	  807.8	  575.8	 4262.0	...
4670694	  807.7	  575.4	 4262.0	...
4670695	  807.8	  574.9	 4261.0	...
4670696	  808.0	  574.6	 4261.0	...
4670697	  808.2	  574.5	 4261.0	...
4670698	  808.1	  574.4	 4261.0	...
4670699	  808.1	  574.5	 4261.0	...
4670700	  808.2	  574.6	 4262.0	...
4670701	  808.4	  574.7	 4262.0	...
4670702	  808.5	  574.7	 4262.0	...
4670703	  808.5	  574.7	 4261.0	...
4670704	  808.4	  574.7	 4260.0	...
4670705	  808.3	  574.8	 4260.0	...
4670706	  808.3	  574.8	 4260.0	...
4670707	  808.3	  574.8	 4259.0	...
4670708	  808.3	  574.8	 4258.0	...
4670709	  808.3	  574.8	 4256.0	...
4670710	  808.2	  574.8	 4256.0	...
4670711	  808.3	  574.9	 4256.0	...
4670712	  808.3	  575.0	 4255.0	...
4670713	  808.3	  575.1	 4255.0	...
4670714	  808.3	  575.0	 4254.0	...
4670715	  808.2	  574.6	 4257.0	...
4670716	  808.1	  574.4	 4259.0	...
4670717	  808.2	  574.2	 4259.0	...
4670718	  808.4	  574.2	 4256.0	...
4670719	  808.7	  574.2	 4254.0	...
4670720	  808.9	  574.1	 4255.0	...
4670721	  809.1	  573.9	 4257.0	...
4670722	  809.1	  573.9	 4258.0	...
4670723	  809.1	  573.9	 4258.0	...
4670724	  809.0	  574.0	 4258.0	...
4670725	  809.0	  574.0	 4258.0	...
4670726	  808.9	  574.1	 4258.0	...
4670727	  808.8	  574.2	 4258.0	...
4670728	  808.6	  574.3	 4258.0	...
4670729	  808.5	  574.5	 4257.0	...
4670730	  808.5	  574.7	 4258.0	...
4670731	  808.8	  574.9	 4259.0	...
4670732	  809.1	  575.0	 4260.0	...
4670733	  809.4	  575.1	 4259.0	...
4670734	  809.5	  575.4	 4258.0	...
4670735	  809.5	  575.6	 4257.0	...
4670736	  809.5	  575.7	 4257.0	...
4670737	  809.5	  575.8	 4257.0	...
4670738	  809.4	  575.9	 4257.0	...
4670739	  809.3	  576.2	 4258.0	...
4670740	  809.2	  576.3	 4259.0	...
4670741	  809.4	  576.4	 4259.0	...
4670742	  809.7	  576.3	 4260.0	...
4670743	  810.0	  576.3	 4261.0	...
4670744	  810.3	  576.4	 4262.0	...
4670745	  810.3	  576.6	 4264.0	...
4670746	  810.1	  576.7	 4265.0	...
4670747	  809.9	  576.8	 4267.0	...
4670748	  809.9	  576.9	 4267.0	...
4670749	  809.9	  576.8	 4267.0	...
4670750	  809.8	  576.4	 4267.0	...
4670751	  809.9	  576.0	 4267.0	...
4670752	  809.9	  575.7	 4268.0	...
4670753	  809.8	  575.8	 4268.0	...
4670754	  809.6	  575.9	 4267.0	...
4670755	  809.4	  575.8	 4267.0	...
4670756	  809.4	  575.8	 4266.0	...
4670757	  809.4	  575.7	 4265.0	...
4670758	  809.4	  575.7	 4265.0	...
4670759	  809.4	  576.0	 4265.0	...
4670760	  809.3	  576.3	 4265.0	...
4670761	  809.2	  576.5	 4264.0	...
MSG	4670762 0000 _ Number On
4670762	  809.1	  576.5	 4263.0	...
4670763	  809.0	  576.3	 4263.0	...
4670764	  808.9	  576.1	 4263.0	...
4670765	  809.0	  576.3	 4264.0	...
4670766	  809.2	  576.7	 4264.0	...
4670767	  809.2	  577.1	 4265.0	...
4670768	  809.0	  577.3	 4266.0	...
4670769	  808.8	  577.5	 4267.0	...
4670770	  808.8	  577.7	 4269.0	...
4670771	  808.7	  577.8	 4269.0	...
4670772	  808.6	  577.7	 4269.0	...
4670773	  808.5	  577.5	 4270.0	...
4670774	  808.5	  577.1	 4270.0	...
4670775	  808.5	  576.8	 4271.0	...
4670776	  808.5	  576.6	 4270.0	...
4670777	  808.5	  576.6	 4270.0	...
4670778	  808.6	  576.7	 4270.0	...
4670779	  808.7	  576.7	 4271.0	...
4670780	  808.9	  576.7	 4271.0	...
4670781	  808.9	  576.7	 4272.0	...
4670782	  808.9	  576.9	 4272.0	...
4670783	  808.9	  577.0	 4274.0	...
4670784	  808.9	  577.1	 4275.0	...
4670785	  808.9	  577.0	 4277.0	...
4670786	  808.8	  576.9	 4276.0	...
4670787	  808.8	  576.8	 4275.0	...
4670788	  808.7	  576.7	 4274.0	...
4670789	  808.7	  576.7	 4273.0	...
4670790	  808.7	  576.6	 4273.0	...
4670791	  808.8	  576.7	 4272.0	...
4670792	  808.8	  576.8	 4271.0	...
4670793	  808.8	  576.8	 4270.0	...
4670794	  808.8	  576.8	 4270.0	...
4670795	  809.1	  576.8	 4269.0	...
4670796	  809.4	  576.7	 4270.0	...
4670797	  809.7	  576.7	 4271.0	...
4670798	  809.7	  576.7	 4272.0	...
4670799	  809.8	  576.8	 4273.0	...
4670800	  809.9	  576.9	 4274.0	...
4670801	  809.8	  577.1	 4274.0	...
4670802	  809.5	  577.1	 4272.0	...
4670803	  809.3	  577.1	 4270.0	...
4670804	  809.2	  577.0	 4268.0	...
4670805	  809.3	  577.0	 4268.0	...
4670806	  809.3	  577.0	 4269.0	...
4670807	  809.4	  576.7	 4270.0	...
4670808	  809.3	  576.4	 4273.0	...
4670809	  809.1	  576.2	 4276.0	...
4670810	  809.0	  576.4	 4275.0	...
4670811	  809.0	  576.4	 4272.0	...
4670812	  809.1	  576.4	 4269.0	...
4670813	  809.2	  576.4	 4269.0	...
4670814	  809.1	  576.5	 4269.0	...
4670815	  809.0	  576.7	 4269.0	...
4670816	  809.0	  576.8	 4270.0	...
4670817	  809.0	  576.8	 4271.0	...
4670818	  809.1	  576.9	 4271.0	...
4670819	  809.2	  577.0	 4271.0	...
4670820	  809.2	  577.2	 4271.0	...
4670821	  809.3	  577.5	 4271.0	...
4670822	  809.2	  577.8	 4271.0	...
4670823	  808.9	  578.2	 4271.0	...
4670824	  808.6	  578.3	 4271.0	...
4670825	  808.4	  578.6	 4272.0	...
4670826	  808.4	  578.8	 4271.0	...
4670827	  808.3	  578.8	 4269.0	...
4670828	  808.2	  578.5	 4268.0	...
4670829	  808.2	  578.2	 4270.0	...
4670830	  808.2	  578.1	 4271.0	...
4670831	  808.2	  578.6	 4271.0	...
4670832	  808.2	  579.0	 4272.0	...
4670833	  808.1	  579.2	 4274.0	...
4670834	  808.0	  578.9	 4275.0	...
4670835	  807.9	  578.8	 4275.0	...
4670836	  807.7	  578.9	 4275.0	...
4670837	  807.7	  578.9	 4276.0	...
4670838	  807.8	  579.0	 4276.0	...
4670839	  807.8	  579.1	 4277.0	...
4670840	  807.7	  579.2	 4276.0	...
4670841	  807.8	  579.2	 4277.0	...
4670842	  808.0	  579.1	 4277.0	...
4670843	  808.1	  579.1	 4278.0	...
4670844	  808.1	  579.0	 4278.0	...
4670845	  808.1	  579.0	 4277.0	...
4670846	  808.0	  579.3	 4277.0	...
4670847	  808.0	  579.6	 4277.0	...
4670848	  808.0	  580.0	 4277.0	...
4670849	  808.1	  579.9	 4277.0	...
4670850	  808.2	  579.9	 4278.0	...
4670851	  808.2	  579.8	 4279.0	...
4670852	  808.3	  579.9	 4279.0	...
4670853	  808.3	  579.8	 4279.0	...
4670854	  808.3	  579.8	 4279.0	...
4670855	  808.2	  580.0	 4280.0	...
4670856	  808.1	  580.2	 4282.0	...
4670857	  808.1	  580.3	 4284.0	...
4670858	  808.3	  580.1	 4285.0	...
4670859	  808.4	  579.7	 4284.0	...
4670860	  808.3	  579.6	 4283.0	...
4670861	  808.2	  579.5	 4282.0	...
4670862	  808.4	  579.5	 4282.0	...
4670863	  808.6	  579.5	 4282.0	...
4670864	  808.8	  579.6	 4281.0	...
4670865	  808.9	  579.9	 4280.0	...
4670866	  809.0	  580.1	 4280.0	...
4670867	  809.0	  580.2	 4282.0	...
4670868	  808.8	  580.2	 4285.0	...
4670869	  808.5	  580.2	 4286.0	...
4670870	  808.1	  580.1	 4286.0	...
4670871	  808.1	  580.1	 4286.0	...
4670872	  808.2	  580.3	 4286.0	...
4670873	  808.3	  580.6	 4287.0	...
4670874	  808.4	  580.9	 4288.0	...
4670875	  808.4	  580.7	 4288.0	...
4670876	  808.4	  580.5	 4288.0	...
4670877	  808.6	  580.4	 4287.0	...
4670878	  808.8	  580.4	 4286.0	...
4670879	  808.9	  580.5	 4284.0	...
4670880	  808.8	  580.3	 4283.0	...
4670881	  808.7	  579.8	 4284.0	...
4670882	  808.5	  579.7	 4286.0	...
4670883	  808.5	  579.9	 4288.0	...
4670884	  808.6	  580.1	 4290.0	...
4670885	  808.7	  580.0	 4292.0	...
4670886	  808.8	  579.9	 4291.0	...
4670887	  808.9	  579.8	 4289.0	...
4670888	  808.9	  579.8	 4288.0	...
4670889	  808.9	  579.7	 4290.0	...
4670890	  808.9	  579.7	 4291.0	...
4670891	  809.0	  579.9	 4291.0	...
4670892	  809.1	  580.0	 4290.0	...
4670893	  809.2	  580.0	 4289.0	...
4670894	  809.3	  580.0	 4289.0	...
4670895	  809.3	  580.0	 4290.0	...
4670896	  809.3	  579.9	 4290.0	...
4670897	  809.3	  579.9	 4291.0	...
4670898	  809.4	  580.0	 4293.0	...
4670899	  809.6	  580.3	 4294.0	...
4670900	  809.8	  580.6	 4294.0	...
4670901	  809.7	  580.4	 4293.0	...
4670902	  809.6	  579.9	 4293.0	...
4670903	  809.5	  579.3	 4292.0	...
4670904	  809.4	  579.3	 4291.0	...
4670905	  809.4	  579.1	 4291.0	...
4670906	  809.5	  579.1	 4292.0	...
4670907	  809.6	  578.9	 4293.0	...
4670908	  809.7	  578.9	 4293.0	...
4670909	  809.6	  578.8	 4293.0	...
4670910	  809.5	  579.0	 4293.0	...
4670911	  809.3	  579.2	 4292.0	...
4670912	  809.2	  579.2	 4292.0	...
4670913	  809.5	  579.0	 4293.0	...
4670914	  809.8	  578.9	 4294.0	...
4670915	  810.2	  578.8	 4295.0	...
4670916	  810.2	  578.9	 4295.0	...
4670917	  810.2	  578.9	 4295.0	...
4670918	  810.2	  579.0	 4296.0	...
4670919	  810.2	  579.2	 4296.0	...
4670920	  810.3	  579.4	 4297.0	...
4670921	  810.3	  579.6	 4297.0	...
4670922	  810.3	  579.6	 4297.0	...
4670923	  810.3	  579.6	 4296.0	...
4670924	  810.3	  579.8	 4298.0	...
4670925	  810.2	  580.0	 4300.0	...
4670926	  810.0	  580.2	 4302.0	...
4670927	  809.8	  580.2	 4303.0	...
4670928	  810.0	  580.2	 4306.0	...
4670929	  810.3	  580.3	 4308.0	...
4670930	  810.6	  580.4	 4311.0	...
4670931	  810.7	  580.7	 4311.0	...
4670932	  810.7	  580.9	 4311.0	...
4670933	  810.6	  581.1	 4309.0	...
4670934	  810.4	  581.0	 4306.0	...
4670935	  810.3	  580.9	 4306.0	...
4670936	  810.3	  580.7	 4308.0	...
4670937	  810.4	  580.7	 4311.0	...
4670938	  810.6	  581.1	 4312.0	...
4670939	  810.4	  581.6	 4313.0	...
4670940	  810.2	  582.3	 4313.0	...
4670941	  809.9	  582.4	 4312.0	...
4670942	  809.9	  582.5	 4311.0	...
4670943	  809.9	  582.8	 4311.0	...
4670944	  809.9	  583.0	 4312.0	...
4670945	  810.0	  583.1	 4312.0	...
4670946	  809.9	  582.9	 4312.0	...
4670947	  810.0	  582.6	 4312.0	...
4670948	  810.1	  582.5	 4311.0	...
4670949	  810.1	  582.5	 4314.0	...
4670950	  810.0	  582.4	 4316.0	...
4670951	  810.0	  582.3	 4318.0	...
4670952	  810.0	  582.6	 4319.0	...
4670953	  810.2	  582.9	 4320.0	...
4670954	  810.2	  583.1	 4319.0	...
4670955	  810.1	  583.0	 4318.0	...
4670956	  809.9	  583.0	 4316.0	...
4670957	  809.7	  583.2	 4316.0	...
4670958	  809.6	  583.3	 4317.0	...
4670959	  809.5	  583.3	 4317.0	...
4670960	  809.5	  583.2	 4318.0	...
4670961	  809.5	  583.2	 4320.0	...
4670962	  809.6	  583.2	 4322.0	...
4670963	  809.6	  583.1	 4323.0	...
4670964	  809.8	  583.1	 4324.0	...
4670965	  809.9	  583.2	 4324.0	...
4670966	  810.0	  583.5	 4324.0	...
4670967	  809.9	  583.7	 4324.0	...
4670968	  809.6	  583.6	 4326.0	...
4670969	  809.5	  583.6	 4328.0	...
4670970	  809.4	  583.5	 4328.0	...
4670971	  809.3	  583.3	 4329.0	...
4670972	  809.1	  583.2	 4330.0	...
4670973	  808.9	  583.2	 4330.0	...
4670974	  808.8	  583.2	 4331.0	...
4670975	  808.8	  583.1	 4333.0	...
4670976	  808.9	  583.4	 4335.0	...
4670977	  809.0	  583.8	 4336.0	...
4670978	  809.1	  583.9	 4334.0	...
4670979	  809.3	  583.7	 4333.0	...
4670980	  809.5	  583.5	 4332.0	...
4670981	  809.8	  583.6	 4332.0	...
4670982	  809.6	  583.6	 4333.0	...
4670983	  809.4	  583.5	 4336.0	...
4670984	  809.2	  583.4	 4339.0	...
4670985	  809.2	  583.3	 4341.0	...
4670986	  809.2	  583.5	 4340.0	...
4670987	  809.1	  583.7	 4340.0	...
4670988	  808.9	  583.7	 4340.0	...
4670989	  808.7	  583.7	 4340.0	...
4670990	  808.7	  583.7	 4340.0	...
4670991	  809.1	  583.6	 4341.0	...
4670992	  809.5	  583.5	 4342.0	...
4670993	  810.1	  583.5	 4345.0	...
4670994	  810.3	  583.6	 4346.0	...
4670995	  810.6	  583.7	 4346.0	...
4670996	  810.7	  583.8	 4349.0	...
4670997	  810.7	  583.8	 4352.0	...
4670998	  810.7	  583.7	 4355.0	...
4670999	  810.7	  583.5	 4355.0	...
4671000	  810.7	  583.4	 4354.0	...
4671001	  810.7	  583.3	 4354.0	...
4671002	  810.7	  583.0	 4354.0	...
4671003	  810.7	  582.8	 4354.0	...
4671004	  810.7	  582.5	 4354.0	...
4671005	  810.8	  582.5	 4355.0	...
4671006	  810.8	  582.3	 4355.0	...
4671007	  810.8	  582.0	 4356.0	...
4671008	  810.9	  582.1	 4356.0	...
4671009	  811.0	  582.5	 4358.0	...
4671010	  810.9	  583.0	 4361.0	...
4671011	  810.7	  583.1	 4362.0	...
4671012	  810.7	  583.5	 4361.0	...
4671013	  810.8	  583.8	 4361.0	...
4671014	  811.0	  584.0	 4360.0	...
4671015	  811.0	  583.6	 4359.0	...
4671016	  811.0	  583.2	 4359.0	...
4671017	  811.1	  583.0	 4360.0	...
4671018	  811.1	  582.9	 4360.0	...
4671019	  811.1	  582.8	 4361.0	...
4671020	  811.0	  582.8	 4361.0	...
4671021	  811.0	  582.9	 4359.0	...
4671022	  811.1	  583.1	 4356.0	...
4671023	  811.2	  583.2	 4354.0	...
4671024	  811.5	  583.4	 4354.0	...
4671025	  811.6	  583.5	 4354.0	...
4671026	  811.5	  583.4	 4355.0	...
4671027	  811.3	  583.1	 4355.0	...
4671028	  811.3	  583.0	 4356.0	...
4671029	  811.3	  583.0	 4357.0	...
4671030	  811.4	  583.4	 4358.0	...
4671031	  811.5	  583.9	 4359.0	...
4671032	  811.5	  583.8	 4359.0	...
4671033	  811.4	  583.3	 4359.0	...
4671034	  811.2	  582.8	 4358.0	...
4671035	  810.9	  582.8	 4358.0	...
4671036	  810.7	  582.8	 4357.0	...
4671037	  810.7	  582.9	 4357.0	...
4671038	  810.7	  583.0	 4358.0	...
4671039	  810.6	  583.0	 4362.0	...
4671040	  810.5	  583.0	 4365.0	...
4671041	  810.4	  582.8	 4368.0	...
4671042	  810.5	  582.6	 4368.0	...
4671043	  810.7	  582.5	 4368.0	...
4671044	  810.9	  582.4	 4369.0	...
4671045	  810.9	  582.6	 4370.0	...
4671046	  810.8	  582.7	 4371.0	...
4671047	  810.8	  582.9	 4371.0	...
4671048	  810.8	  582.9	 4373.0	...
4671049	  810.8	  582.8	 4374.0	...
4671050	  810.8	  582.8	 4377.0	...
4671051	  810.9	  582.8	 4380.0	...
4671052	  811.2	  582.8	 4382.0	...
4671053	  811.3	  582.6	 4381.0	...
4671054	  811.3	  582.5	 4381.0	...
4671055	  811.2	  582.3	 4381.0	...
4671056	  811.2	  582.4	 4381.0	...
4671057	  811.2	  582.1	 4381.0	...
4671058	  811.1	  581.8	 4380.0	...
4671059	  811.1	  581.8	 4379.0	...
4671060	  811.1	  582.2	 4378.0	...
4671061	  810.8	  582.6	 4377.0	...
4671062	  810.7	  582.9	 4377.0	...
4671063	  810.5	  583.1	 4378.0	...
MSG	4671064 0000 _ Number Off
4671064	  810.6	  583.3	 4379.0	...
4671065	  810.7	  583.3	 4380.0	...
4671066	  810.7	  583.2	 4382.0	...
4671067	  810.8	  583.0	 4384.0	...
4671068	  810.8	  582.7	 4384.0	...
4671069	  810.7	  582.6	 4383.0	...
4671070	  810.8	  582.6	 4382.0	...
4671071	  810.9	  582.6	 4382.0	...
4671072	  811.0	  582.5	 4382.0	...
4671073	  810.9	  582.4	 4383.0	...
4671074	  811.0	  582.2	 4384.0	...
4671075	  811.0	  582.3	 4384.0	...
4671076	  811.2	  582.4	 4384.0	...
4671077	  811.3	  582.5	 4384.0	...
4671078	  811.0	  582.7	 4384.0	...
4671079	  810.7	  582.9	 4385.0	...
4671080	  810.5	  583.1	 4387.0	...
4671081	  810.7	  582.9	 4389.0	...
4671082	  810.8	  582.9	 4389.0	...
4671083	  810.8	  582.9	 4389.0	...
4671084	  810.7	  582.9	 4389.0	...
4671085	  810.7	  582.9	 4389.0	...
4671086	  810.7	  583.0	 4390.0	...
4671087	  810.8	  583.0	 4392.0	...
4671088	  810.9	  583.1	 4393.0	...
4671089	  811.1	  583.2	 4393.0	...
4671090	  811.1	  583.4	 4394.0	...
4671091	  811.2	  583.4	 4394.0	...
4671092	  811.2	  583.3	 4396.0	...
4671093	  811.0	  583.3	 4398.0	...
4671094	  810.8	  583.3	 4400.0	...
4671095	  810.7	  583.5	 4401.0	...
4671096	  810.6	  583.8	 4402.0	...
4671097	  810.6	  584.0	 4402.0	...
4671098	  810.7	  584.3	 4400.0	...
4671099	  810.7	  584.6	 4399.0	...
4671100	  810.7	  584.8	 4399.0	...
4671101	  810.6	  584.7	 4400.0	...
4671102	  810.6	  584.5	 4400.0	...
4671103	  810.5	  583.7	 4400.0	...
4671104	  810.3	  583.0	 4402.0	...
4671105	  810.0	  581.7	 4404.0	...
4671106	  809.9	  580.6	 4406.0	...
4671107	  809.9	  579.0	 4408.0	...
4671108	  810.1	  578.0	 4410.0	...
4671109	  810.2	  576.8	 4411.0	...
4671110	  810.5	  575.4	 4412.0	...
4671111	  810.9	  573.9	 4412.0	...
4671112	  811.6	  572.5	 4412.0	...
4671113	  812.1	  571.7	 4410.0	...
4671114	  812.8	  571.2	 4408.0	...
4671115	  813.4	  570.9	 4406.0	...
4671116	  813.9	  570.5	 4408.0	...
4671117	  814.2	  570.3	 4411.0	...
4671118	  814.3	  570.7	 4413.0	...
4671119	  814.3	  571.1	 4413.0	...
4671120	  814.4	  571.6	 4413.0	...
4671121	  814.4	  571.9	 4413.0	...
4671122	  814.0	  572.7	 4414.0	...
4671123	  813.6	  573.5	 4416.0	...
4671124	  812.9	  574.2	 4417.0	...
4671125	  812.3	  574.3	 4417.0	...
4671126	  811.8	  574.2	 4416.0	...
4671127	  811.3	  574.0	 4416.0	...
4671128	  811.0	  573.1	 4417.0	...
4671129	  810.9	  572.2	 4419.0	...
4671130	  811.2	  571.3	 4419.0	...
4671131	  811.7	  571.2	 4420.0	...
4671132	  811.9	  571.1	 4421.0	...
4671133	  812.0	  571.5	 4422.0	...
4671134	  812.0	  572.1	 4423.0	...
4671135	  812.1	  572.7	 4423.0	...
4671136	  812.1	  573.3	 4422.0	...
4671137	  812.1	  573.6	 4421.0	...
4671138	  812.1	  574.1	 4420.0	...
4671139	  812.1	  574.2	 4420.0	...
4671140	  812.1	  574.4	 4423.0	...
4671141	  811.8	  574.4	 4425.0	...
4671142	  811.5	  574.4	 4427.0	...
4671143	  811.2	  574.4	 4428.0	...
4671144	  811.0	  574.5	 4428.0	...
4671145	  810.9	  574.8	 4428.0	...
4671146	  810.7	  575.1	 4428.0	...
4671147	  810.8	  575.2	 4428.0	...
4671148	  810.8	  575.3	 4429.0	...
4671149	  810.8	  575.4	 4430.0	...
4671150	  810.8	  575.6	 4430.0	...
4671151	  810.8	  575.8	 4430.0	...
4671152	  811.0	  575.9	 4431.0	...
4671153	  811.2	  575.9	 4431.0	...
4671154	  811.4	  576.0	 4431.0	...
4671155	  811.4	  576.0	 4431.0	...
4671156	  811.4	  575.9	 4430.0	...
4671157	  811.5	  575.7	 4430.0	...
4671158	  811.6	  575.6	 4430.0	...
4671159	  811.7	  575.6	 4428.0	...
4671160	  811.8	  575.7	 4427.0	...
4671161	  811.7	  575.7	 4427.0	...
4671162	  811.5	  575.6	 4428.0	...
4671163	  811.3	  575.5	 4429.0	...
4671164	  811.3	  575.4	 4429.0	...
4671165	  811.3	  575.4	 4429.0	...
4671166	  811.3	  575.5	 4429.0	...
4671167	  811.4	  575.5	 4429.0	...
4671168	  811.5	  575.6	 4429.0	...
4671169	  811.5	  575.8	 4430.0	...
4671170	  811.7	  575.9	 4432.0	...
4671171	  811.9	  575.9	 4435.0	...
4671172	  812.1	  575.7	 4438.0	...
4671173	  812.2	  575.4	 4441.0	...
4671174	  812.2	  575.0	 4442.0	...
4671175	  812.2	  574.8	 4443.0	...
4671176	  812.0	  574.7	 4442.0	...
4671177	  811.8	  574.7	 4442.0	...
4671178	  811.6	  574.8	 4440.0	...
4671179	  811.9	  574.9	 4439.0	...
4671180	  812.1	  575.0	 4441.0	...
4671181	  812.3	  575.2	 4444.0	...
4671182	  812.4	  575.5	 4448.0	...
4671183	  812.5	  575.8	 4449.0	...
4671184	  812.6	  576.0	 4450.0	...
4671185	  812.5	  576.0	 4449.0	...
4671186	  812.5	  576.0	 4448.0	...
4671187	  812.5	  576.0	 4448.0	...
4671188	  812.3	  576.0	 4449.0	...
4671189	  812.2	  576.0	 4451.0	...
4671190	  812.1	  576.2	 4454.0	...
4671191	  812.1	  576.5	 4456.0	...
4671192	  812.1	  576.8	 4456.0	...
4671193	  812.0	  576.8	 4457.0	...
4671194	  811.9	  576.9	 4457.0	...
4671195	  811.6	  577.0	 4457.0	...
4671196	  811.2	  576.9	 4458.0	...
4671197	  811.0	  576.8	 4462.0	...
4671198	  811.2	  576.6	 4465.0	...
4671199	  811.3	  576.7	 4466.0	...
4671200	  811.4	  576.5	 4465.0	...
4671201	  811.4	  576.2	 4464.0	...
4671202	  811.3	  576.0	 4464.0	...
4671203	  811.2	  575.9	 4464.0	...
4671204	  811.3	  575.8	 4464.0	...
4671205	  811.5	  575.6	 4465.0	...
4671206	  811.7	  575.7	 4465.0	...
4671207	  811.8	  576.0	 4467.0	...
4671208	  811.9	  576.0	 4469.0	...
4671209	  812.0	  575.9	 4470.0	...
4671210	  812.0	  575.9	 4471.0	...
4671211	  811.9	  576.0	 4472.0	...
4671212	  811.7	  576.1	 4472.0	...
4671213	  811.8	  576.3	 4471.0	...
4671214	  811.8	  576.4	 4470.0	...
4671215	  811.6	  576.7	 4470.0	...
4671216	  811.3	  577.0	 4471.0	...
4671217	  811.0	  576.9	 4472.0	...
4671218	  810.9	  576.6	 4473.0	...
4671219	  810.9	  576.4	 4472.0	...
4671220	  811.1	  576.6	 4471.0	...
4671221	  811.3	  576.7	 4469.0	...
4671222	  811.4	  576.8	 4468.0	...
4671223	  811.5	  576.7	 4467.0	...
4671224	  811.5	  576.6	 4465.0	...
4671225	  811.5	  576.5	 4464.0	...
4671226	  811.6	  576.5	 4463.0	...
4671227	  811.5	  576.6	 4463.0	...
4671228	  811.3	  576.8	 4464.0	...
4671229	  810.9	  577.0	 4467.0	...
4671230	  810.7	  577.0	 4470.0	...
4671231	  810.4	  576.8	 4472.0	...
4671232	  810.3	  576.7	 4472.0	...
4671233	  810.4	  576.5	 4472.0	...
4671234	  810.6	  576.7	 4471.0	...
4671235	  810.6	  576.8	 4471.0	...
4671236	  810.4	  576.7	 4470.0	...
4671237	  810.3	  576.2	 4470.0	...
4671238	  810.4	  575.5	 4471.0	...
4671239	  810.5	  575.0	 4472.0	...
4671240	  810.5	  574.7	 4473.0	...
4671241	  810.5	  574.6	 4475.0	...
4671242	  810.6	  574.6	 4479.0	...
4671243	  810.9	  574.7	 4482.0	...
4671244	  811.1	  574.9	 4483.0	...
4671245	  811.2	  574.9	 4481.0	...
4671246	  811.1	  574.9	 4479.0	...
4671247	  811.0	  574.9	 4479.0	...
4671248	  810.9	  574.6	 4479.0	...
4671249	  810.7	  574.4	 4479.0	...
4671250	  810.5	  574.4	 4480.0	...
4671251	  810.2	  574.7	 4480.0	...
4671252	  810.1	  575.1	 4481.0	...
4671253	  810.1	  575.1	 4482.0	...
4671254	  810.2	  575.2	 4482.0	...
4671255	  810.2	  575.1	 4482.0	...
4671256	  810.3	  574.9	 4484.0	...
4671257	  810.3	  574.7	 4486.0	...
4671258	  810.4	  574.6	 4486.0	...
4671259	  810.5	  574.7	 4484.0	...
4671260	  810.8	  574.7	 4485.0	...
4671261	  811.0	  574.7	 4488.0	...
4671262	  811.2	  574.7	 4491.0	...
4671263	  811.3	  574.6	 4492.0	...
4671264	  811.3	  574.3	 4490.0	...
4671265	  811.3	  574.3	 4489.0	...
4671266	  811.3	  574.3	 4489.0	...
4671267	  811.3	  574.3	 4493.0	...
4671268	  811.3	  574.5	 4496.0	...
4671269	  811.4	  574.8	 4495.0	...
4671270	  811.3	  575.0	 4494.0	...
4671271	  811.3	  574.9	 4493.0	...
4671272	  811.2	  575.0	 4494.0	...
4671273	  811.2	  575.2	 4494.0	...
4671274	  811.3	  575.5	 4494.0	...
MSG	4671275 0000 _ Number On
4671275	  811.3	  575.8	 4495.0	...
4671276	  811.3	  576.0	 4495.0	...
4671277	  811.3	  575.8	 4495.0	...
4671278	  811.2	  575.6	 4495.0	...
4671279	  811.0	  575.4	 4495.0	...
4671280	  810.9	  575.3	 4495.0	...
4671281	  810.8	  575.7	 4495.0	...
4671282	  810.7	  576.2	 4494.0	...
4671283	  810.7	  576.5	 4494.0	...
4671284	  810.6	  576.3	 4494.0	...
4671285	  810.6	  576.2	 4495.0	...
4671286	  810.6	  576.3	 4496.0	...
4671287	  810.7	  576.4	 4498.0	...
4671288	  810.7	  576.3	 4499.0	...
4671289	  810.7	  576.3	 4501.0	...
4671290	  810.8	  576.1	 4503.0	...
4671291	  810.8	  575.9	 4503.0	...
4671292	  810.7	  575.6	 4502.0	...
4671293	  810.5	  575.6	 4502.0	...
4671294	  810.3	  575.5	 4501.0	...
4671295	  810.2	  575.1	 4501.0	...
4671296	  810.2	  574.9	 4501.0	...
4671297	  810.2	  574.7	 4500.0	...
4671298	  810.4	  574.7	 4499.0	...
4671299	  810.5	  574.7	 4499.0	...
4671300	  810.7	  575.0	 4500.0	...
4671301	  810.8	  575.5	 4502.0	...
4671302	  811.0	  576.0	 4502.0	...
4671303	  811.1	  576.1	 4501.0	...
4671304	  811.2	  575.9	 4499.0	...
4671305	  811.1	  575.8	 4498.0	...
4671306	  811.0	  575.6	 4497.0	...
4671307	  810.9	  575.4	 4497.0	...
4671308	  810.9	  575.2	 4497.0	...
4671309	  810.8	  574.9	 4497.0	...
4671310	  810.7	  574.6	 4496.0	...
4671311	  810.6	  574.5	 4496.0	...
4671312	  810.7	  574.3	 4496.0	...
4671313	  810.8	  574.4	 4496.0	...
4671314	  811.0	  574.6	 4495.0	...
4671315	  811.1	  574.7	 4499.0	...
4671316	  811.2	  574.8	 4504.0	...
4671317	  811.3	  574.8	 4509.0	...
4671318	  811.1	  574.6	 4509.0	...
4671319	  811.0	  574.5	 4510.0	...
4671320	  811.0	  574.4	 4510.0	...
4671321	  811.0	  574.6	 4510.0	...
4671322	  811.0	  574.8	 4510.0	...
4671323	  811.0	  574.9	 4511.0	...
4671324	  811.1	  575.1	 4511.0	...
4671325	  811.1	  575.3	 4512.0	...
4671326	  811.0	  575.4	 4512.0	...
4671327	  811.2	  575.6	 4512.0	...
4671328	  811.3	  575.8	 4512.0	...
4671329	  811.3	  575.4	 4510.0	...
4671330	  811.3	  574.8	 4507.0	...
4671331	  811.4	  574.1	 4505.0	...
4671332	  811.6	  574.1	 4506.0	...
4671333	  811.6	  573.9	 4507.0	...
4671334	  811.6	  573.7	 4506.0	...
4671335	  811.6	  573.4	 4506.0	...
4671336	  811.6	  573.3	 4506.0	...
4671337	  811.6	  573.3	 4506.0	...
4671338	  811.5	  573.3	 4504.0	...
4671339	  811.4	  573.4	 4503.0	...
4671340	  811.5	  573.4	 4502.0	...
4671341	  811.7	  573.3	 4502.0	...
4671342	  811.9	  573.2	 4501.0	...
4671343	  811.9	  573.3	 4503.0	...
4671344	  812.0	  573.6	 4504.0	...
4671345	  812.0	  573.9	 4505.0	...
4671346	  812.1	  574.0	 4505.0	...
4671347	  812.2	  574.0	 4506.0	...
4671348	  812.2	  573.9	 4506.0	...
4671349	  812.2	  573.8	 4507.0	...
4671350	  812.2	  573.8	 4508.0	...
4671351	  812.2	  574.1	 4508.0	...
4671352	  812.1	  574.5	 4509.0	...
4671353	  812.0	  574.8	 4510.0	...
4671354	  811.8	  575.0	 4512.0	...
4671355	  812.0	  575.2	 4513.0	...
4671356	  812.1	  575.3	 4514.0	...
4671357	  812.2	  575.4	 4514.0	...
4671358	  812.2	  575.2	 4513.0	...
4671359	  812.2	  575.0	 4512.0	...
4671360	  812.1	  574.9	 4512.0	...
4671361	  812.2	  574.9	 4512.0	...
4671362	  812.2	  574.9	 4511.0	...
4671363	  812.2	  574.7	 4510.0	...
4671364	  811.9	  574.5	 4508.0	...
4671365	  811.7	  574.2	 4507.0	...
4671366	  811.5	  574.2	 4508.0	...
4671367	  811.4	  574.2	 4509.0	...
4671368	  811.3	  574.1	 4509.0	...
4671369	  811.3	  574.0	 4508.0	...
4671370	  811.4	  574.3	 4506.0	...
4671371	  811.5	  574.7	 4505.0	...
4671372	  811.7	  575.1	 4503.0	...
4671373	  811.6	  575.1	 4503.0	...
4671374	  811.5	  575.0	 4503.0	...
4671375	  811.4	  574.9	 4501.0	...
4671376	  811.4	  574.8	 4498.0	...
4671377	  811.3	  574.9	 4496.0	...
4671378	  811.4	  575.0	 4497.0	...
4671379	  811.4	  574.8	 4498.0	...
4671380	  811.4	  574.5	 4499.0	...
4671381	  811.4	  574.1	 4500.0	...
4671382	  811.4	  573.8	 4502.0	...
4671383	  811.4	  573.8	 4504.0	...
4671384	  811.4	  573.9	 4506.0	...
4671385	  811.4	  574.0	 4508.0	...
4671386	  811.3	  574.3	 4507.0	...
4671387	  811.6	  574.3	 4507.0	...
4671388	  811.9	  574.3	 4506.0	...
4671389	  812.2	  574.3	 4505.0	...
4671390	  812.1	  574.3	 4503.0	...
4671391	  812.1	  574.4	 4503.0	...
4671392	  812.0	  574.3	 4504.0	...
4671393	  811.9	  574.3	 4504.0	...
4671394	  811.8	  574.2	 4504.0	...
4671395	  811.8	  574.2	 4504.0	...
4671396	  811.8	  574.1	 4506.0	...
4671397	  811.6	  574.1	 4507.0	...
4671398	  811.5	  574.2	 4507.0	...
4671399	  811.7	  574.0	 4506.0	...
4671400	  811.9	  573.9	 4505.0	...
4671401	  812.1	  573.8	 4505.0	...
4671402	  812.0	  574.0	 4505.0	...
4671403	  811.9	  574.1	 4505.0	...
4671404	  811.8	  574.1	 4505.0	...
4671405	  811.8	  574.0	 4504.0	...
4671406	  811.8	  573.6	 4503.0	...
4671407	  811.7	  573.2	 4502.0	...
4671408	  811.7	  573.1	 4502.0	...
4671409	  811.6	  573.4	 4501.0	...
4671410	  811.7	  573.7	 4500.0	...
4671411	  811.7	  573.8	 4500.0	...
4671412	  811.8	  574.0	 4499.0	...
4671413	  811.7	  574.1	 4499.0	...
4671414	  811.6	  574.1	 4497.0	...
4671415	  811.5	  574.1	 4496.0	...
4671416	  811.7	  574.0	 4495.0	...
4671417	  811.8	  574.0	 4495.0	...
4671418	  811.9	  574.0	 4497.0	...
4671419	  811.8	  573.8	 4499.0	...
4671420	  811.5	  573.5	 4501.0	...
4671421	  811.3	  573.5	 4500.0	...
4671422	  811.0	  573.9	 4500.0	...
4671423	  810.9	  574.1	 4500.0	...
4671424	  810.7	  574.0	 4500.0	...
4671425	  810.6	  574.0	 4499.0	...
4671426	  810.6	  574.0	 4497.0	...
4671427	  810.9	  574.0	 4496.0	...
4671428	  811.2	  573.7	 4496.0	...
4671429	  811.6	  573.4	 4495.0	...
4671430	  811.6	  573.3	 4493.0	...
4671431	  811.4	  573.4	 4491.0	...
4671432	  811.0	  573.6	 4492.0	...
4671433	  810.7	  573.6	 4493.0	...
4671434	  810.7	  573.6	 4495.0	...
4671435	  810.8	  573.7	 4496.0	...
4671436	  811.0	  573.9	 4498.0	...
4671437	  811.2	  574.1	 4500.0	...
4671438	  811.3	  574.2	 4499.0	...
4671439	  811.3	  574.3	 4497.0	...
4671440	  811.3	  574.1	 4496.0	...
4671441	  811.2	  574.0	 4495.0	...
4671442	  811.2	  573.8	 4498.0	...
4671443	  811.1	  573.8	 4501.0	...
4671444	  811.2	  573.7	 4503.0	...
4671445	  811.2	  573.6	 4503.0	...
4671446	  811.3	  573.5	 4503.0	...
4671447	  811.3	  573.5	 4503.0	...
4671448	  811.3	  573.5	 4501.0	...
4671449	  811.3	  573.6	 4499.0	...
4671450	  811.3	  573.7	 4498.0	...
4671451	  811.3	  573.8	 4497.0	...
4671452	  811.3	  573.9	 4497.0	...
4671453	  811.4	  574.1	 4497.0	...
4671454	  811.4	  574.2	 4497.0	...
4671455	  811.5	  574.5	 4497.0	...
4671456	  811.8	  574.8	 4496.0	...
4671457	  812.1	  575.1	 4493.0	...
4671458	  812.3	  575.0	 4491.0	...
4671459	  812.2	  575.0	 4489.0	...
4671460	  812.1	  575.0	 4490.0	...
4671461	  812.0	  575.1	 4491.0	...
4671462	  811.8	  574.9	 4491.0	...
4671463	  811.6	  574.7	 4492.0	...
4671464	  811.5	  574.4	 4493.0	...
4671465	  811.5	  574.3	 4494.0	...
4671466	  811.4	  574.0	 4494.0	...
4671467	  811.3	  573.9	 4493.0	...
4671468	  811.3	  573.8	 4493.0	...
4671469	  811.2	  573.9	 4493.0	...
4671470	  811.0	  574.0	 4493.0	...
4671471	  811.2	  574.2	 4493.0	...
4671472	  811.4	  574.5	 4492.0	...
4671473	  811.9	  574.7	 4491.0	...
4671474	  812.1	  575.0	 4491.0	...
4671475	  812.2	  575.2	 4491.0	...
4671476	  812.2	  575.3	 4492.0	...
4671477	  812.1	  575.2	 4492.0	...
4671478	  812.1	  575.1	 4492.0	...
4671479	  812.0	  574.9	 4493.0	...
4671480	  811.9	  574.7	 4494.0	...
4671481	  811.7	  574.6	 4494.0	...
4671482	  811.7	  574.5	 4494.0	...
4671483	  811.7	  574.5	 4495.0	...
4671484	  811.7	  574.5	 4495.0	...
4671485	  811.8	  574.4	 4495.0	...
4671486	  811.9	  574.4	 4496.0	...
4671487	  811.8	  574.4	 4498.0	...
4671488	  811.6	  574.5	 4500.0	...
4671489	  811.4	  574.5	 4500.0	...
4671490	  811.3	  574.4	 4500.0	...
4671491	  811.2	  574.3	 4500.0	...
4671492	  811.1	  574.2	 4499.0	...
4671493	  811.1	  574.2	 4498.0	...
4671494	  811.1	  574.2	 4497.0	...
4671495	  811.1	  574.2	 4497.0	...
4671496	  811.2	  574.3	 4496.0	...
4671497	  811.1	  574.4	 4495.0	...
4671498	  811.1	  574.5	 4494.0	...
4671499	  811.0	  574.6	 4494.0	...
4671500	  811.0	  574.6	 4494.0	...
4671501	  810.9	  574.6	 4494.0	...
4671502	  811.0	  574.5	 4495.0	...
4671503	  811.1	  574.7	 4496.0	...
4671504	  811.1	  574.9	 4497.0	...
4671505	  811.1	  575.1	 4497.0	...
4671506	  811.2	  574.9	 4495.0	...
4671507	  811.3	  574.7	 4493.0	...
4671508	  811.3	  574.5	 4494.0	...
4671509	  811.4	  574.4	 4496.0	...
4671510	  811.4	  574.3	 4498.0	...
4671511	  811.4	  574.3	 4497.0	...
4671512	  811.4	  574.5	 4496.0	...
4671513	  811.3	  574.6	 4495.0	...
4671514	  811.3	  574.5	 4496.0	...
4671515	  811.2	  574.4	 4498.0	...
4671516	  811.1	  574.4	 4498.0	...
4671517	  811.0	  574.3	 4498.0	...
4671518	  810.9	  574.2	 4497.0	...
4671519	  810.9	  574.2	 4498.0	...
4671520	  811.0	  574.4	 4497.0	...
4671521	  811.0	  574.5	 4495.0	...
4671522	  810.9	  574.6	 4494.0	...
4671523	  810.8	  574.5	 4494.0	...
4671524	  810.9	  574.7	 4494.0	...
4671525	  811.0	  575.0	 4495.0	...
4671526	  811.1	  575.2	 4497.0	...
4671527	  811.1	  575.3	 4498.0	...
4671528	  810.9	  575.3	 4498.0	...
4671529	  810.9	  575.2	 4498.0	...
4671530	  811.0	  575.0	 4498.0	...
4671531	  810.9	  574.9	 4497.0	...
4671532	  810.6	  574.8	 4497.0	...
4671533	  810.0	  574.4	 4497.0	...
4671534	  809.8	  573.9	 4497.0	...
4671535	  809.4	  572.7	 4497.0	...
4671536	  809.3	  571.4	 4497.0	...
4671537	  809.2	  569.7	 4497.0	...
4671538	  809.4	  568.5	 4497.0	...
4671539	  809.6	  567.6	 4493.0	...
4671540	  809.8	  566.2	 4489.0	...
4671541	  809.8	  565.1	 4485.0	...
4671542	  809.8	  564.2	 4484.0	...
4671543	  810.1	  563.7	 4484.0	...
4671544	  810.2	  563.2	 4484.0	...
4671545	  810.4	  562.8	 4484.0	...
4671546	  810.3	  562.7	 4484.0	...
4671547	  810.2	  562.5	 4485.0	...
4671548	  809.9	  562.4	 4485.0	...
4671549	  809.4	  562.4	 4486.0	...
4671550	  808.8	  562.4	 4486.0	...
4671551	  808.4	  562.5	 4486.0	...
4671552	  808.0	  562.8	 4487.0	...
4671553	  807.8	  563.2	 4487.0	...
4671554	  807.6	  563.5	 4487.0	...
4671555	  807.8	  563.5	 4486.0	...
4671556	  808.3	  563.7	 4484.0	...
4671557	  809.1	  563.7	 4484.0	...
4671558	  809.7	  563.9	 4483.0	...
4671559	  810.0	  563.9	 4482.0	...
4671560	  809.9	  564.1	 4481.0	...
4671561	  809.6	  564.2	 4481.0	...
4671562	  809.3	  564.6	 4483.0	...
4671563	  809.0	  564.8	 4486.0	...
4671564	  808.9	  565.0	 4489.0	...
4671565	  808.4	  565.1	 4489.0	...
4671566	  808.0	  565.5	 4489.0	...
4671567	  807.7	  566.0	 4488.0	...
4671568	  807.8	  566.5	 4488.0	...
4671569	  807.8	  566.6	 4488.0	...
4671570	  807.8	  566.6	 4488.0	...
4671571	  807.9	  566.5	 4487.0	...
4671572	  808.2	  566.5	 4486.0	...
4671573	  808.4	  566.5	 4485.0	...
4671574	  808.6	  566.3	 4488.0	...
4671575	  808.5	  566.2	 4490.0	...
4671576	  808.5	  566.1	 4490.0	...
4671577	  808.4	  566.0	 4490.0	...
4671578	  808.5	  566.0	 4490.0	...
MSG	4671579 0000 _ Number Off
4671579	  808.5	  565.9	 4490.0	...
4671580	  808.6	  566.3	 4491.0	...
4671581	  808.5	  566.8	 4491.0	...
4671582	  808.5	  567.3	 4490.0	...
4671583	  808.4	  567.2	 4491.0	...
4671584	  808.3	  567.0	 4492.0	...
4671585	  808.2	  566.8	 4493.0	...
4671586	  808.2	  566.8	 4493.0	...
4671587	  808.1	  566.9	 4493.0	...
4671588	  807.9	  567.1	 4493.0	...
4671589	  807.7	  567.2	 4491.0	...
4671590	  807.5	  567.3	 4490.0	...
4671591	  807.6	  567.3	 4489.0	...
4671592	  807.8	  567.2	 4488.0	...
4671593	  808.1	  567.2	 4488.0	...
4671594	  808.2	  567.2	 4489.0	...
4671595	  808.2	  567.2	 4492.0	...
4671596	  808.0	  567.2	 4495.0	...
4671597	  807.8	  567.1	 4496.0	...
4671598	  807.5	  567.2	 4494.0	...
4671599	  807.4	  567.0	 4493.0	...
4671600	  807.3	  566.7	 4493.0	...
4671601	  807.4	  566.4	 4493.0	...
4671602	  807.4	  566.3	 4493.0	...
4671603	  807.4	  566.3	 4493.0	...
4671604	  807.6	  566.4	 4493.0	...
4671605	  807.8	  566.5	 4492.0	...
4671606	  808.1	  566.5	 4492.0	...
4671607	  808.2	  566.6	 4491.0	...
4671608	  808.2	  566.8	 4492.0	...
4671609	  808.3	  567.2	 4492.0	...
4671610	  808.4	  567.5	 4492.0	...
4671611	  808.3	  567.3	 4491.0	...
4671612	  808.2	  567.0	 4491.0	...
4671613	  808.2	  566.7	 4491.0	...
4671614	  808.2	  566.7	 4492.0	...
4671615	  808.2	  566.8	 4494.0	...
4671616	  808.1	  566.8	 4496.0	...
4671617	  808.1	  566.8	 4499.0	...
4671618	  807.8	  566.9	 4499.0	...
4671619	  807.6	  566.9	 4498.0	...
4671620	  807.4	  567.0	 4497.0	...
4671621	  807.5	  567.1	 4496.0	...
4671622	  807.6	  567.2	 4497.0	...
4671623	  807.7	  567.3	 4499.0	...
4671624	  807.8	  567.4	 4500.0	...
4671625	  807.9	  567.4	 4499.0	...
4671626	  808.1	  567.2	 4499.0	...
4671627	  807.8	  567.2	 4499.0	...
4671628	  807.5	  567.2	 4498.0	...
4671629	  807.3	  567.3	 4500.0	...
4671630	  807.5	  567.2	 4501.0	...
4671631	  807.7	  567.2	 4503.0	...
4671632	  807.8	  567.3	 4503.0	...
4671633	  807.8	  567.4	 4504.0	...
4671634	  807.7	  567.6	 4505.0	...
4671635	  807.6	  567.9	 4506.0	...
4671636	  807.4	  568.2	 4508.0	...
4671637	  807.3	  568.2	 4509.0	...
4671638	  807.4	  568.6	 4511.0	...
4671639	  807.4	  568.9	 4511.0	...
4671640	  807.4	  569.2	 4511.0	...
4671641	  807.5	  569.3	 4511.0	...
4671642	  807.7	  569.3	 4511.0	...
4671643	  807.9	  568.9	 4511.0	...
4671644	  807.9	  568.6	 4511.0	...
4671645	  807.8	  568.5	 4512.0	...
4671646	  807.8	  568.7	 4513.0	...
4671647	  807.7	  568.7	 4515.0	...
4671648	  807.4	  568.6	 4516.0	...
4671649	  807.4	  568.5	 4515.0	...
4671650	  807.4	  568.5	 4514.0	...
4671651	  807.3	  568.4	 4513.0	...
4671652	  807.0	  568.4	 4512.0	...
4671653	  806.6	  568.4	 4511.0	...
4671654	  806.2	  568.5	 4510.0	...
4671655	  805.8	  568.7	 4510.0	...
4671656	  805.7	  568.8	 4512.0	...
4671657	  805.9	  569.0	 4515.0	...
4671658	  806.0	  569.3	 4517.0	...
4671659	  805.8	  569.1	 4516.0	...
4671660	  805.7	  568.8	 4515.0	...
4671661	  805.7	  568.5	 4514.0	...
4671662	  805.6	  568.4	 4515.0	...
4671663	  805.5	  568.6	 4515.0	...
4671664	  805.4	  568.8	 4513.0	...
4671665	  805.4	  568.7	 4511.0	...
4671666	  805.3	  568.4	 4509.0	...
4671667	  805.2	  567.9	 4510.0	...
4671668	  805.2	  567.6	 4511.0	...
4671669	  805.3	  567.3	 4512.0	...
4671670	  805.4	  567.5	 4513.0	...
4671671	  805.4	  567.7	 4514.0	...
4671672	  805.6	  567.8	 4513.0	...
4671673	  805.9	  567.6	 4513.0	...
4671674	  806.1	  567.6	 4513.0	...
4671675	  805.9	  567.7	 4514.0	...
4671676	  805.9	  567.7	 4515.0	...
4671677	  806.0	  567.6	 4515.0	...
4671678	  806.1	  567.3	 4515.0	...
4671679	  806.0	  567.2	 4515.0	...
4671680	  806.0	  567.1	 4514.0	...
4671681	  806.0	  567.2	 4514.0	...
4671682	  806.0	  567.2	 4515.0	...
4671683	  806.0	  567.1	 4515.0	...
4671684	  806.0	  567.1	 4515.0	...
4671685	  806.1	  567.0	 4515.0	...
4671686	  806.2	  567.0	 4516.0	...
4671687	  806.3	  566.9	 4517.0	...
4671688	  806.4	  566.7	 4518.0	...
4671689	  806.3	  566.6	 4518.0	...
4671690	  806.4	  566.5	 4518.0	...
4671691	  806.5	  566.4	 4518.0	...
4671692	  806.7	  566.3	 4518.0	...
4671693	  806.8	  566.2	 4518.0	...
4671694	  806.9	  566.1	 4518.0	...
4671695	  806.9	  566.1	 4518.0	...
4671696	  806.8	  566.2	 4517.0	...
4671697	  806.8	  566.3	 4517.0	...
4671698	  806.8	  566.4	 4517.0	...
4671699	  806.8	  566.3	 4517.0	...
4671700	  806.7	  566.2	 4516.0	...
4671701	  806.6	  566.2	 4516.0	...
4671702	  806.4	  566.3	 4517.0	...
4671703	  806.1	  566.0	 4517.0	...
4671704	  805.9	  565.6	 4518.0	...
4671705	  805.8	  565.3	 4519.0	...
4671706	  805.7	  565.4	 4520.0	...
4671707	  805.6	  565.5	 4522.0	...
4671708	  805.6	  565.5	 4522.0	...
4671709	  805.5	  565.6	 4521.0	...
4671710	  805.5	  565.6	 4520.0	...
4671711	  805.4	  565.6	 4520.0	...
4671712	  805.4	  565.7	 4518.0	...
4671713	  805.4	  565.7	 4517.0	...
4671714	  805.4	  565.8	 4518.0	...
4671715	  805.4	  565.8	 4518.0	...
4671716	  805.3	  565.8	 4518.0	...
4671717	  805.1	  565.8	 4520.0	...
4671718	  805.0	  565.8	 4522.0	...
4671719	  805.1	  565.7	 4524.0	...
4671720	  805.2	  565.6	 4524.0	...
4671721	  805.3	  565.8	 4523.0	...
4671722	  805.3	  566.1	 4522.0	...
4671723	  805.3	  566.3	 4521.0	...
4671724	  805.3	  566.3	 4523.0	...
4671725	  805.3	  566.3	 4524.0	...
4671726	  805.3	  566.4	 4525.0	...
4671727	  805.2	  566.1	 4526.0	...
4671728	  805.1	  565.8	 4526.0	...
4671729	  804.9	  565.5	 4524.0	...
4671730	  804.8	  565.4	 4521.0	...
4671731	  804.7	  565.3	 4520.0	...
4671732	  804.5	  565.1	 4521.0	...
4671733	  804.2	  565.2	 4522.0	...
4671734	  803.9	  565.3	 4523.0	...
4671735	  803.9	  565.5	 4525.0	...
4671736	  804.0	  565.6	 4526.0	...
4671737	  804.0	  565.6	 4527.0	...
4671738	  804.1	  565.6	 4527.0	...
4671739	  804.1	  565.6	 4525.0	...
4671740	  804.1	  565.6	 4523.0	...
4671741	  804.1	  565.6	 4522.0	...
4671742	  804.1	  565.5	 4525.0	...
4671743	  804.1	  565.5	 4529.0	...
4671744	  804.1	  565.5	 4532.0	...
4671745	  804.1	  565.4	 4531.0	...
4671746	  804.1	  565.4	 4529.0	...
4671747	  804.1	  565.5	 4527.0	...
4671748	  804.1	  565.6	 4526.0	...
4671749	  804.0	  565.7	 4527.0	...
4671750	  803.9	  565.9	 4529.0	...
4671751	  803.8	  566.0	 4530.0	...
4671752	  803.6	  566.2	 4532.0	...
4671753	  803.4	  566.2	 4532.0	...
4671754	  803.3	  566.0	 4532.0	...
4671755	  803.3	  565.7	 4535.0	...
4671756	  803.3	  565.6	 4537.0	...
4671757	  803.2	  565.4	 4536.0	...
4671758	  803.1	  565.3	 4534.0	...
4671759	  803.0	  565.1	 4531.0	...
4671760	  803.0	  565.0	 4532.0	...
4671761	  803.2	  564.9	 4533.0	...
4671762	  803.3	  564.8	 4535.0	...
4671763	  803.2	  564.8	 4538.0	...
4671764	  803.3	  564.8	 4540.0	...
4671765	  803.3	  564.7	 4540.0	...
4671766	  803.3	  564.6	 4541.0	...
4671767	  803.3	  564.5	 4541.0	...
4671768	  803.3	  564.6	 4541.0	...
4671769	  803.1	  564.8	 4541.0	...
4671770	  803.0	  564.9	 4541.0	...
4671771	  802.9	  564.9	 4540.0	...
4671772	  802.9	  564.9	 4539.0	...
4671773	  802.9	  564.8	 4538.0	...
4671774	  802.8	  564.7	 4539.0	...
4671775	  802.8	  564.7	 4539.0	...
4671776	  802.9	  564.8	 4540.0	...
4671777	  803.0	  564.9	 4540.0	...
4671778	  803.1	  564.9	 4539.0	...
4671779	  803.0	  564.9	 4538.0	...
4671780	  802.9	  565.0	 4538.0	...
4671781	  802.9	  565.1	 4539.0	...
4671782	  803.0	  565.2	 4539.0	...
4671783	  803.1	  565.2	 4540.0	...
4671784	  803.2	  565.2	 4543.0	...
4671785	  803.2	  565.0	 4546.0	...
4671786	  803.1	  564.7	 4549.0	...
4671787	  803.1	  564.8	 4549.0	...
4671788	  803.0	  565.1	 4550.0	...
4671789	  802.8	  565.1	 4551.0	...
4671790	  802.8	  564.8	 4552.0	...
4671791	  803.2	  564.4	 4553.0	...
4671792	  803.6	  564.8	 4554.0	...
4671793	  803.9	  565.2	 4555.0	...
4671794	  803.7	  565.7	 4555.0	...
4671795	  803.5	  565.7	 4555.0	...
4671796	  803.7	  565.6	 4556.0	...
4671797	  804.0	  565.5	 4555.0	...
4671798	  804.1	  565.4	 4553.0	...
4671799	  803.9	  565.4	 4552.0	...
4671800	  803.7	  565.4	 4552.0	...
4671801	  803.8	  565.3	 4553.0	...
4671802	  803.7	  565.0	 4554.0	...
4671803	  803.5	  564.7	 4555.0	...
4671804	  803.3	  564.6	 4557.0	...
4671805	  803.2	  564.6	 4557.0	...
4671806	  803.3	  564.9	 4557.0	...
4671807	  803.4	  565.3	 4556.0	...
4671808	  803.5	  565.5	 4555.0	...
4671809	  803.6	  565.5	 4554.0	...
4671810	  803.6	  565.5	 4554.0	...
4671811	  803.6	  565.4	 4554.0	...
4671812	  803.6	  565.3	 4555.0	...
4671813	  803.5	  565.2	 4555.0	...
4671814	  803.3	  565.1	 4555.0	...
4671815	  803.2	  565.0	 4555.0	...
4671816	  803.0	  565.0	 4555.0	...
4671817	  803.1	  565.2	 4555.0	...
4671818	  803.2	  565.3	 4556.0	...
4671819	  803.3	  565.4	 4558.0	...
4671820	  803.5	  565.4	 4559.0	...
4671821	  803.6	  565.5	 4559.0	...
4671822	  803.5	  565.6	 4559.0	...
4671823	  803.7	  565.5	 4560.0	...
4671824	  804.0	  565.5	 4560.0	...
4671825	  804.3	  565.5	 4560.0	...
4671826	  804.1	  565.7	 4560.0	...
4671827	  803.8	  565.9	 4560.0	...
4671828	  803.4	  565.9	 4560.0	...
4671829	  803.2	  565.9	 4560.0	...
4671830	  803.1	  566.0	 4559.0	...
4671831	  802.8	  566.0	 4558.0	...
4671832	  802.4	  566.1	 4557.0	...
4671833	  802.1	  566.2	 4558.0	...
4671834	  802.2	  566.2	 4560.0	...
4671835	  802.0	  566.0	 4561.0	...
4671836	  801.9	  565.8	 4562.0	...
4671837	  801.7	  565.6	 4562.0	...
4671838	  801.8	  565.6	 4561.0	...
4671839	  801.9	  565.1	 4561.0	...
4671840	  801.8	  564.8	 4561.0	...
4671841	  801.7	  564.6	 4561.0	...
4671842	  801.6	  564.9	 4561.0	...
4671843	  801.6	  565.2	 4560.0	...
4671844	  801.8	  565.3	 4560.0	...
4671845	  801.9	  565.5	 4561.0	...
4671846	  802.1	  565.6	 4561.0	...
4671847	  802.1	  565.6	 4563.0	...
4671848	  802.1	  565.5	 4565.0	...
4671849	  802.1	  565.4	 4567.0	...
4671850	  802.1	  565.4	 4568.0	...
4671851	  801.8	  565.4	 4567.0	...
4671852	  801.5	  565.3	 4565.0	...
4671853	  801.2	  565.2	 4563.0	...
4671854	  801.2	  564.6	 4563.0	...
4671855	  801.1	  564.1	 4563.0	...
4671856	  801.1	  563.4	 4562.0	...
4671857	  801.1	  563.2	 4562.0	...
4671858	  801.2	  562.8	 4564.0	...
4671859	  801.4	  562.7	 4566.0	...
4671860	  801.6	  562.5	 4567.0	...
4671861	  801.7	  562.6	 4566.0	...
4671862	  801.7	  562.7	 4565.0	...
4671863	  801.5	  562.8	 4566.0	...
4671864	  801.4	  563.0	 4566.0	...
4671865	  801.4	  563.2	 4566.0	...
4671866	  801.5	  563.5	 4566.0	...
4671867	  801.6	  563.6	 4565.0	...
4671868	  801.7	  563.4	 4565.0	...
4671869	  801.6	  563.0	 4565.0	...
4671870	  801.3	  562.5	 4564.0	...
4671871	  801.1	  562.4	 4564.0	...
4671872	  800.8	  562.5	 4563.0	...
4671873	  800.9	  562.5	 4563.0	...
4671874	  801.0	  562.6	 4562.0	...
4671875	  801.2	  562.6	 4565.0	...
4671876	  801.2	  562.7	 4568.0	...
4671877	  800.9	  562.8	 4571.0	...
4671878	  800.5	  562.9	 4571.0	...
4671879	  800.1	  563.1	 4572.0	...
4671880	  800.1	  563.2	 4572.0	...
4671881	  800.1	  563.4	 4574.0	...
4671882	  800.0	  563.5	 4575.0	...
4671883	  800.0	  563.5	 4574.0	...
4671884	  799.9	  563.5	 4573.0	...
4671885	  799.8	  563.3	 4573.0	...
4671886	  799.8	  563.2	 4574.0	...
4671887	  799.9	  563.2	 4575.0	...
4671888	  800.0	  563.3	 4575.0	...
4671889	  800.2	  563.3	 4574.0	...
4671890	  800.2	  563.2	 4573.0	...
4671891	  800.0	  563.1	 4572.0	...
4671892	  799.8	  562.9	 4572.0	...
4671893	  799.7	  562.9	 4572.0	...
4671894	  799.7	  563.0	 4571.0	...
4671895	  799.8	  563.2	 4572.0	...
4671896	  799.9	  563.3	 4573.0	...
4671897	  800.0	  563.4	 4575.0	...
4671898	  800.0	  563.4	 4576.0	...
4671899	  800.0	  563.4	 4576.0	...
4671900	  799.9	  563.2	 4576.0	...
4671901	  799.7	  563.1	 4577.0	...
4671902	  799.7	  563.0	 4577.0	...
4671903	  799.8	  563.0	 4577.0	...
4671904	  799.9	  563.1	 4576.0	...
4671905	  800.0	  563.1	 4576.0	...
4671906	  800.2	  563.3	 4576.0	...
4671907	  800.2	  563.4	 4575.0	...
4671908	  800.1	  563.5	 4574.0	...
4671909	  800.0	  563.5	 4574.0	...
4671910	  799.9	  563.5	 4574.0	...
4671911	  799.7	  563.4	 4574.0	...
4671912	  799.6	  563.4	 4574.0	...
4671913	  799.6	  563.4	 4574.0	...
4671914	  799.6	  563.5	 4574.0	...
4671915	  799.6	  563.5	 4575.0	...
4671916	  799.4	  563.4	 4575.0	...
4671917	  799.2	  563.4	 4577.0	...
4671918	  798.9	  563.3	 4579.0	...
4671919	  799.0	  563.7	 4579.0	...
4671920	  799.3	  564.2	 4577.0	...
4671921	  799.6	  564.6	 4576.0	...
4671922	  799.5	  564.6	 4576.0	...
4671923	  799.5	  564.6	 4575.0	...
4671924	  799.4	  564.6	 4575.0	...
4671925	  799.3	  564.9	 4576.0	...
4671926	  799.2	  565.3	 4577.0	...
4671927	  799.2	  565.7	 4577.0	...
4671928	  799.1	  565.7	 4579.0	...
4671929	  798.9	  565.4	 4581.0	...
4671930	  798.6	  565.1	 4583.0	...
4671931	  798.5	  564.6	 4584.0	...
4671932	  798.5	  564.5	 4585.0	...
4671933	  798.6	  564.6	 4587.0	...
4671934	  798.7	  564.9	 4587.0	...
4671935	  798.8	  565.1	 4587.0	...
4671936	  798.9	  565.0	 4587.0	...
4671937	  798.8	  564.7	 4587.0	...
4671938	  798.6	  564.5	 4587.0	...
4671939	  798.2	  564.3	 4587.0	...
4671940	  797.9	  564.2	 4587.0	...
4671941	  797.7	  564.1	 4587.0	...
4671942	  797.6	  564.1	 4587.0	...
4671943	  797.6	  564.0	 4586.0	...
4671944	  797.7	  563.9	 4586.0	...
4671945	  797.8	  563.9	 4587.0	...
4671946	  797.8	  563.9	 4589.0	...
4671947	  797.8	  563.7	 4590.0	...
4671948	  797.9	  563.5	 4590.0	...
4671949	  798.0	  563.4	 4590.0	...
4671950	  798.0	  563.4	 4591.0	...
4671951	  797.8	  563.4	 4591.0	...
4671952	  797.6	  563.4	 4593.0	...
4671953	  797.5	  563.4	 4594.0	...
4671954	  797.7	  563.6	 4595.0	...
4671955	  797.7	  563.6	 4595.0	...
4671956	  797.6	  563.7	 4596.0	...
4671957	  797.5	  563.6	 4596.0	...
4671958	  797.5	  563.5	 4595.0	...
4671959	  797.4	  563.6	 4595.0	...
4671960	  797.3	  563.6	 4595.0	...
4671961	  797.3	  563.6	 4595.0	...
4671962	  797.3	  563.8	 4595.0	...
4671963	  797.3	  563.8	 4595.0	...
4671964	  797.5	  563.9	 4595.0	...
4671965	  797.6	  563.9	 4597.0	...
4671966	  797.7	  563.9	 4598.0	...
4671967	  797.8	  563.8	 4601.0	...
4671968	  797.7	  563.6	 4602.0	...
4671969	  797.7	  563.7	 4604.0	...
4671970	  797.6	  563.9	 4604.0	...
4671971	  797.6	  564.2	 4605.0	...
4671972	  797.6	  564.2	 4606.0	...
4671973	  797.6	  564.3	 4606.0	...
4671974	  797.6	  564.3	 4607.0	...
4671975	  797.6	  564.4	 4608.0	...
4671976	  797.5	  564.5	 4609.0	...
4671977	  797.5	  564.6	 4609.0	...
4671978	  797.6	  564.7	 4610.0	...
4671979	  797.7	  564.8	 4610.0	...
4671980	  797.7	  564.8	 4610.0	...
4671981	  797.7	  564.9	 4611.0	...
4671982	  797.6	  564.9	 4611.0	...
4671983	  797.6	  565.0	 4610.0	...
4671984	  797.6	  565.3	 4609.0	...
4671985	  797.6	  565.5	 4609.0	...
4671986	  797.5	  565.7	 4609.0	...
4671987	  797.3	  565.6	 4609.0	...
4671988	  797.1	  565.6	 4608.0	...
4671989	  797.0	  565.6	 4608.0	...
4671990	  797.1	  565.7	 4607.0	...
4671991	  797.1	  565.9	 4607.0	...
4671992	  797.2	  565.9	 4606.0	...
4671993	  797.1	  565.6	 4604.0	...
4671994	  797.2	  565.2	 4603.0	...
4671995	  797.2	  565.1	 4602.0	...
4671996	  797.3	  565.0	 4603.0	...
4671997	  797.3	  565.0	 4605.0	...
4671998	  797.3	  565.1	 4607.0	...
4671999	  797.3	  565.2	 4609.0	...
4672000	  797.3	  565.2	 4609.0	...
4672001	  797.3	  565.3	 4610.0	...
4672002	  797.3	  565.5	 4610.0	...
4672003	  797.2	  565.6	 4613.0	...
4672004	  797.2	  565.7	 4616.0	...
4672005	  797.2	  565.6	 4615.0	...
4672006	  797.2	  565.5	 4612.0	...
4672007	  797.2	  564.9	 4608.0	...
4672008	  797.3	  564.3	 4607.0	...
4672009	  797.4	  563.8	 4606.0	...
4672010	  797.4	  563.7	 4605.0	...
4672011	  797.3	  563.5	 4604.0	...
4672012	  797.3	  563.3	 4604.0	...
4672013	  797.2	  563.2	 4605.0	...
4672014	  797.1	  563.3	 4607.0	...
4672015	  797.0	  563.6	 4608.0	...
4672016	  797.0	  563.8	 4610.0	...
4672017	  796.8	  563.9	 4612.0	...
4672018	  796.7	  563.8	 4613.0	...
4672019	  796.6	  563.7	 4611.0	...
4672020	  796.6	  563.5	 4609.0	...
4672021	  796.7	  563.5	 4609.0	...
4672022	  796.9	  563.6	 4609.0	...
4672023	  797.0	  563.7	 4608.0	...
4672024	  797.0	  563.8	 4608.0	...
4672025	  797.0	  563.7	 4607.0	...
4672026	  797.2	  563.6	 4607.0	...
4672027	  797.4	  563.6	 4607.0	...
4672028	  797.6	  563.5	 4607.0	...
4672029	  797.5	  563.5	 4610.0	...
4672030	  797.3	  563.9	 4612.0	...
4672031	  797.1	  564.3	 4614.0	...
4672032	  797.2	  564.7	 4613.0	...
4672033	  797.3	  564.7	 4613.0	...
4672034	  797.4	  564.9	 4612.0	...
4672035	  797.2	  565.1	 4612.0	...
4672036	  797.3	  565.3	 4612.0	...
4672037	  797.3	  565.3	 4613.0	...
4672038	  797.2	  565.0	 4613.0	...
4672039	  796.9	  564.7	 4614.0	...
4672040	  796.8	  564.3	 4616.0	...
4672041	  797.0	  564.2	 4619.0	...
4672042	  797.1	  564.1	 4621.0	...
4672043	  797.1	  564.1	 4621.0	...
4672044	  797.0	  564.3	 4621.0	...
4672045	  796.9	  564.3	 4619.0	...
4672046	  796.9	  564.5	 4616.0	...
4672047	  796.9	  564.7	 4617.0	...
4672048	  796.9	  564.9	 4619.0	...
4672049	  796.8	  564.9	 4621.0	...
4672050	  796.8	  564.9	 4620.0	...
4672051	  796.8	  564.9	 4620.0	...
4672052	  796.8	  564.8	 4620.0	...
4672053	  796.8	  564.7	 4620.0	...
4672054	  796.8	  564.7	 4620.0	...
4672055	  796.9	  564.9	 4621.0	...
4672056	  796.9	  565.1	 4622.0	...
4672057	  796.9	  565.1	 4623.0	...
4672058	  797.1	  564.9	 4622.0	...
4672059	  797.2	  564.5	 4622.0	...
4672060	  797.7	  564.1	 4622.0	...
4672061	  798.3	  563.6	 4623.0	...
4672062	  799.3	  563.4	 4623.0	...
4672063	  800.1	  563.4	 4623.0	...
4672064	  801.4	  563.6	 4623.0	...
4672065	  802.8	  563.8	 4620.0	...
4672066	  804.3	  563.7	 4618.0	...
4672067	  805.7	  563.8	 4617.0	...
4672068	  806.7	  564.0	 4617.0	...
4672069	  807.4	  564.3	 4618.0	...
4672070	  807.8	  564.6	 4619.0	...
4672071	  808.2	  565.1	 4620.0	...
4672072	  808.3	  565.7	 4619.0	...
4672073	  807.7	  566.1	 4618.0	...
4672074	  807.1	  566.3	 4617.0	...
4672075	  806.2	  566.4	 4617.0	...
4672076	  805.3	  566.5	 4621.0	...
4672077	  804.2	  566.1	 4625.0	...
4672078	  803.5	  565.5	 4629.0	...
4672079	  802.8	  564.7	 4629.0	...
4672080	  802.5	  564.2	 4627.0	...
4672081	  802.3	  563.9	 4625.0	...
4672082	  802.7	  563.4	 4624.0	...
4672083	  802.9	  562.5	 4625.0	...
4672084	  803.5	  561.5	 4627.0	...
4672085	  803.9	  561.0	 4630.0	...
4672086	  804.5	  560.9	 4631.0	...
4672087	  804.8	  561.0	 4630.0	...
4672088	  805.1	  561.0	 4629.0	...
4672089	  805.0	  561.6	 4628.0	...
4672090	  804.8	  562.3	 4627.0	...
4672091	  804.7	  563.2	 4626.0	...
4672092	  804.3	  564.0	 4625.0	...
4672093	  803.6	  564.6	 4624.0	...
4672094	  802.8	  565.0	 4624.0	...
4672095	  802.5	  565.4	 4626.0	...
4672096	  802.3	  565.9	 4628.0	...
4672097	  802.5	  566.3	 4631.0	...
4672098	  802.6	  566.3	 4631.0	...
4672099	  802.7	  566.2	 4633.0	...
4672100	  802.6	  566.0	 4635.0	...
4672101	  802.6	  565.8	 4635.0	...
4672102	  802.5	  565.7	 4634.0	...
4672103	  802.5	  565.5	 4632.0	...
4672104	  802.5	  565.5	 4632.0	...
4672105	  802.5	  565.5	 4632.0	...
4672106	  802.6	  565.4	 4633.0	...
4672107	  802.8	  565.4	 4633.0	...
4672108	  803.0	  565.4	 4633.0	...
4672109	  803.2	  565.5	 4634.0	...
4672110	  803.1	  565.8	 4636.0	...
4672111	  803.0	  566.0	 4638.0	...
4672112	  803.1	  566.2	 4638.0	...
4672113	  803.0	  566.2	 4638.0	...
4672114	  802.9	  566.2	 4637.0	...
4672115	  802.7	  566.1	 4637.0	...
4672116	  802.7	  566.1	 4636.0	...
4672117	  802.7	  566.1	 4635.0	...
4672118	  802.7	  565.9	 4634.0	...
4672119	  802.7	  565.8	 4634.0	...
4672120	  802.7	  565.9	 4634.0	...
4672121	  802.8	  566.0	 4634.0	...
4672122	  803.0	  566.1	 4634.0	...
4672123	  803.2	  566.0	 4633.0	...
4672124	  803.1	  565.6	 4633.0	...
4672125	  803.1	  565.4	 4633.0	...
4672126	  803.1	  565.2	 4633.0	...
4672127	  803.1	  564.7	 4633.0	...
4672128	  803.1	  564.2	 4631.0	...
4672129	  803.1	  564.0	 4630.0	...
4672130	  803.2	  564.6	 4630.0	...
4672131	  803.4	  565.1	 4630.0	...
4672132	  803.6	  565.4	 4631.0	...
4672133	  803.5	  565.7	 4631.0	...
4672134	  803.3	  566.1	 4630.0	...
4672135	  803.0	  566.2	 4629.0	...
4672136	  802.9	  566.0	 4627.0	...
4672137	  802.9	  565.9	 4626.0	...
4672138	  802.9	  566.0	 4625.0	...
4672139	  802.7	  566.1	 4627.0	...
4672140	  802.4	  566.0	 4626.0	...
4672141	  802.0	  565.8	 4625.0	...
4672142	  802.0	  565.5	 4623.0	...
4672143	  802.0	  565.4	 4623.0	...
4672144	  802.0	  565.3	 4623.0	...
4672145	  802.0	  565.3	 4623.0	...
4672146	  802.0	  565.2	 4623.0	...
4672147	  802.1	  565.0	 4624.0	...
4672148	  802.3	  564.9	 4624.0	...
4672149	  802.5	  564.9	 4625.0	...
4672150	  802.6	  565.4	 4624.0	...
4672151	  802.6	  565.9	 4624.0	...
4672152	  802.7	  566.0	 4623.0	...
4672153	  802.7	  565.9	 4622.0	...
4672154	  802.4	  566.1	 4622.0	...
4672155	  802.1	  566.5	 4623.0	...
4672156	  801.9	  566.9	 4624.0	...
4672157	  801.8	  566.8	 4624.0	...
4672158	  801.8	  566.7	 4623.0	...
4672159	  801.8	  566.6	 4622.0	...
4672160	  801.9	  566.7	 4620.0	...
4672161	  802.0	  566.7	 4618.0	...
4672162	  802.1	  566.7	 4617.0	...
4672163	  802.2	  566.7	 4617.0	...
4672164	  802.3	  566.7	 4619.0	...
4672165	  802.5	  566.7	 4620.0	...
4672166	  802.6	  566.7	 4620.0	...
4672167	  802.6	  566.7	 4620.0	...
4672168	  802.5	  566.9	 4619.0	...
4672169	  802.3	  567.0	 4618.0	...
4672170	  802.3	  567.2	 4618.0	...
4672171	  802.3	  567.3	 4619.0	...
4672172	  802.3	  567.3	 4619.0	...
4672173	  802.4	  567.4	 4620.0	...
4672174	  802.5	  567.8	 4620.0	...
4672175	  802.7	  568.0	 4620.0	...
4672176	  802.7	  568.2	 4619.0	...
4672177	  802.7	  568.2	 4619.0	...
4672178	  802.7	  568.2	 4619.0	...
4672179	  802.6	  568.2	 4619.0	...
4672180	  802.6	  568.2	 4619.0	...
4672181	  802.6	  568.1	 4619.0	...
4672182	  802.6	  567.9	 4619.0	...
4672183	  802.6	  567.9	 4619.0	...
4672184	  802.5	  567.8	 4619.0	...
4672185	  802.5	  567.8	 4620.0	...
4672186	  802.4	  567.8	 4618.0	...
4672187	  802.5	  567.7	 4615.0	...
4672188	  802.7	  567.6	 4613.0	...
4672189	  802.9	  567.6	 4613.0	...
4672190	  802.9	  567.7	 4614.0	...
4672191	  802.9	  567.9	 4614.0	...
4672192	  802.9	  568.0	 4616.0	...
4672193	  802.9	  567.9	 4618.0	...
4672194	  802.9	  567.7	 4619.0	...
4672195	  802.9	  568.0	 4617.0	...
4672196	  802.9	  568.4	 4617.0	...
4672197	  802.8	  568.7	 4617.0	...
4672198	  802.7	  568.6	 4617.0	...
4672199	  802.6	  568.4	 4616.0	...
4672200	  802.7	  568.6	 4616.0	...
4672201	  802.8	  568.9	 4616.0	...
4672202	  802.9	  569.1	 4615.0	...
4672203	  803.1	  569.1	 4613.0	...
4672204	  803.4	  569.1	 4611.0	...
4672205	  803.5	  569.2	 4610.0	...
4672206	  803.5	  569.2	 4610.0	...
4672207	  803.6	  569.4	 4608.0	...
4672208	  803.6	  569.5	 4606.0	...
4672209	  803.6	  569.4	 4603.0	...
4672210	  803.6	  569.3	 4603.0	...
4672211	  803.7	  569.1	 4603.0	...
4672212	  803.8	  569.2	 4603.0	...
4672213	  804.0	  569.2	 4604.0	...
4672214	  804.2	  569.2	 4604.0	...
4672215	  804.4	  569.2	 4604.0	...
4672216	  804.4	  569.2	 4604.0	...
4672217	  804.4	  569.3	 4603.0	...
4672218	  804.3	  569.3	 4601.0	...
4672219	  804.2	  569.3	 4599.0	...
4672220	  804.2	  569.3	 4600.0	...
4672221	  804.4	  569.4	 4601.0	...
4672222	  804.7	  569.6	 4600.0	...
4672223	  804.7	  569.8	 4598.0	...
4672224	  804.5	  570.1	 4595.0	...
4672225	  804.3	  570.1	 4595.0	...
4672226	  804.5	  570.1	 4595.0	...
4672227	  804.7	  570.0	 4594.0	...
4672228	  804.9	  569.9	 4594.0	...
4672229	  804.8	  569.8	 4594.0	...
4672230	  804.7	  569.6	 4595.0	...
4672231	  804.7	  569.7	 4596.0	...
4672232	  804.4	  570.0	 4597.0	...
4672233	  804.3	  570.1	 4598.0	...
4672234	  804.1	  570.0	 4598.0	...
4672235	  804.3	  569.8	 4597.0	...
4672236	  804.5	  569.8	 4597.0	...
4672237	  804.4	  570.1	 4598.0	...
4672238	  804.1	  570.3	 4598.0	...
4672239	  803.9	  570.4	 4599.0	...
4672240	  804.0	  570.4	 4601.0	...
4672241	  804.1	  570.5	 4602.0	...
4672242	  804.2	  570.5	 4602.0	...
4672243	  804.2	  570.7	 4600.0	...
4672244	  804.3	  570.9	 4598.0	...
4672245	  804.4	  571.1	 4598.0	...
4672246	  804.4	  571.2	 4598.0	...
4672247	  804.2	  571.4	 4598.0	...
4672248	  804.2	  571.5	 4599.0	...
4672249	  804.2	  571.5	 4601.0	...
4672250	  804.4	  571.5	 4602.0	...
4672251	  804.4	  571.6	 4601.0	...
4672252	  804.3	  571.8	 4601.0	...
4672253	  804.2	  572.0	 4599.0	...
4672254	  804.2	  572.1	 4597.0	...
4672255	  803.9	  572.1	 4595.0	...
4672256	  803.6	  572.0	 4596.0	...
4672257	  803.3	  571.9	 4596.0	...
4672258	  803.4	  571.9	 4596.0	...
4672259	  803.5	  571.8	 4596.0	...
4672260	  803.6	  571.9	 4594.0	...
4672261	  803.7	  571.9	 4592.0	...
4672262	  803.8	  572.0	 4589.0	...
4672263	  803.8	  572.0	 4588.0	...
4672264	  803.8	  572.0	 4588.0	...
4672265	  803.7	  572.0	 4588.0	...
4672266	  803.6	  571.9	 4586.0	...
4672267	  803.6	  571.6	 4585.0	...
4672268	  803.6	  571.1	 4583.0	...
4672269	  803.8	  570.7	 4583.0	...
4672270	  803.8	  570.8	 4583.0	...
4672271	  803.9	  571.0	 4583.0	...
4672272	  804.0	  571.2	 4583.0	...
4672273	  804.0	  571.3	 4582.0	...
4672274	  804.1	  571.3	 4581.0	...
4672275	  804.2	  571.4	 4578.0	...
4672276	  804.2	  571.6	 4576.0	...
4672277	  804.2	  571.8	 4574.0	...
4672278	  804.3	  572.0	 4575.0	...
4672279	  804.3	  572.0	 4576.0	...
4672280	  804.4	  572.0	 4577.0	...
4672281	  804.8	  571.9	 4574.0	...
4672282	  805.2	  571.8	 4572.0	...
4672283	  805.5	  571.7	 4569.0	...
4672284	  805.5	  571.7	 4568.0	...
4672285	  805.6	  571.9	 4568.0	...
4672286	  805.6	  572.1	 4568.0	...
4672287	  805.6	  572.1	 4568.0	...
4672288	  805.6	  572.0	 4565.0	...
4672289	  805.9	  572.1	 4563.0	...
4672290	  806.4	  572.3	 4560.0	...
4672291	  806.9	  572.5	 4561.0	...
4672292	  807.0	  572.4	 4561.0	...
4672293	  807.0	  572.5	 4560.0	...
4672294	  807.2	  572.5	 4560.0	...
4672295	  807.4	  572.7	 4559.0	...
4672296	  807.6	  572.7	 4558.0	...
4672297	  807.5	  572.8	 4553.0	...
4672298	  807.4	  572.9	 4549.0	...
4672299	  807.2	  572.9	 4545.0	...
4672300	  807.0	  572.7	 4546.0	...
4672301	  806.8	  572.6	 4547.0	...
4672302	  806.9	  572.5	 4548.0	...
4672303	  807.2	  572.5	 4548.0	...
4672304	  807.3	  572.4	 4548.0	...
4672305	  807.5	  572.3	 4545.0	...
4672306	  807.6	  572.4	 4544.0	...
4672307	  807.8	  572.6	 4543.0	...
4672308	  808.0	  572.8	 4543.0	...
4672309	  807.9	  572.5	 4541.0	...
4672310	  807.9	  572.3	 4538.0	...
4672311	  808.0	  572.0	 4536.0	...
4672312	  808.0	  572.0	 4536.0	...
4672313	  808.1	  571.7	 4535.0	...
4672314	  808.0	  571.4	 4534.0	...
4672315	  807.9	  571.3	 4532.0	...
4672316	  808.0	  571.4	 4530.0	...
4672317	  808.1	  571.5	 4529.0	...
4672318	  808.2	  571.9	 4530.0	...
4672319	  808.3	  572.5	 4530.0	...
4672320	  808.4	  573.0	 4528.0	...
4672321	  808.6	  573.1	 4527.0	...
4672322	  808.7	  573.0	 4525.0	...
4672323	  809.0	  573.0	 4525.0	...
4672324	  809.1	  573.1	 4524.0	...
4672325	  809.2	  573.2	 4523.0	...
4672326	  809.2	  573.3	 4523.0	...
4672327	  809.3	  573.6	 4520.0	...
4672328	  809.3	  574.0	 4517.0	...
4672329	  809.3	  574.4	 4513.0	...
4672330	  809.2	  574.4	 4513.0	...
4672331	  809.2	  574.4	 4513.0	...
4672332	  809.5	  574.8	 4514.0	...
4672333	  809.8	  575.1	 4513.0	...
4672334	  810.2	  575.4	 4511.0	...
4672335	  810.4	  575.3	 4509.0	...
4672336	  810.4	  575.1	 4509.0	...
4672337	  810.4	  575.0	 4510.0	...
4672338	  810.4	  574.9	 4510.0	...
4672339	  810.5	  574.9	 4510.0	...
4672340	  810.5	  574.9	 4511.0	...
4672341	  810.3	  574.9	 4511.0	...
4672342	  809.7	  574.5	 4508.0	...
4672343	  809.1	  574.0	 4505.0	...
4672344	  808.3	  573.4	 4502.0	...
4672345	  807.8	  573.2	 4502.0	...
4672346	  807.2	  572.7	 4500.0	...
[truncated: 4,272,090 more chars]
