# Supplementary material for: With an eye on uncertainty: Modelling pupillary responses to environmental volatility
Source: PLoS Comput Biol. 2019 Jul 5;15(7):e1007126. doi: 10.1371/journal.pcbi.1007126 (PMC6636765; doi:10.1371/journal.pcbi.1007126)
Supplement: S3 Data — Zip file containing the pupillometry data for participant 3. (ZIP) [file pcbi.1007126.s003.zip › P3/trial7.asc]

** CONVERTED FROM C:\Users\tparr\Documents\PVR\P3_0712\trial7.edf using edfapi 3.1 Win32 Nov 24 2009 on Thu Dec 07 19:13:10 2017
** DATE: Thu Dec  7 18:25:20 2017
** TYPE: EDF_FILE BINARY EVENT SAMPLE TAGGED
** VERSION: EYELINK II 1
** SOURCE: EYELINK CL
** EYELINK II CL v4.48 Nov 25 2009
** CAMERA: EyeLink CL Version 1.4 Sensor=BHA
** SERIAL NUMBER: CL1-AAD42
** CAMERA_CONFIG: AAD42140.SCD
**

MSG	4805191 RECCFG CR 1000 2 0 R
MSG	4805191 ELCLCFG MTABLER
MSG	4805191 GAZE_COORDS 0.00 0.00 1599.00 1199.00
MSG	4805191 THRESHOLDS R 131 243
MSG	4805191 ELCL_PROC CENTROID (3)
MSG	4805191 ELCL_PCR_PARAM 5 3.0
START	4805192 	RIGHT	SAMPLES	EVENTS
PRESCALER	1
VPRESCALER	1
PUPIL	AREA
EVENTS	GAZE	RIGHT	RATE	1000.00	TRACKING	CR	FILTER	2
SAMPLES	GAZE	RIGHT	RATE	1000.00	TRACKING	CR	FILTER	2
MSG	4805192 !MODE RECORD CR 1000 2 0 R
4805192	  823.8	  591.9	 3715.0	...
INPUT	4805192	127
4805193	  823.7	  592.2	 3715.0	...
4805194	  823.6	  592.2	 3716.0	...
4805195	  823.6	  592.1	 3718.0	...
4805196	  823.6	  592.0	 3718.0	...
4805197	  823.7	  591.9	 3716.0	...
4805198	  823.9	  591.9	 3714.0	...
SFIX R   4805199
4805199	  823.8	  591.8	 3709.0	...
4805200	  823.6	  591.6	 3708.0	...
4805201	  823.4	  591.6	 3706.0	...
4805202	  823.4	  591.7	 3704.0	...
4805203	  823.5	  591.9	 3702.0	...
4805204	  823.4	  592.1	 3699.0	...
4805205	  823.3	  592.3	 3697.0	...
4805206	  823.0	  592.5	 3698.0	...
4805207	  822.7	  592.4	 3700.0	...
4805208	  822.4	  591.8	 3701.0	...
4805209	  822.1	  590.5	 3698.0	...
4805210	  821.7	  588.8	 3694.0	...
4805211	  821.0	  587.3	 3693.0	...
4805212	  819.8	  584.9	 3693.0	...
4805213	  818.4	  582.0	 3691.0	...
4805214	  816.5	  578.2	 3688.0	...
4805215	  814.6	  575.7	 3685.0	...
4805216	  812.5	  572.8	 3685.0	...
4805217	  810.4	  570.3	 3685.0	...
4805218	  808.0	  567.5	 3686.0	...
4805219	  805.6	  566.4	 3686.0	...
4805220	  803.6	  565.6	 3686.0	...
4805221	  801.6	  565.4	 3686.0	...
4805222	  800.2	  565.2	 3685.0	...
4805223	  798.4	  565.4	 3684.0	...
4805224	  797.2	  566.1	 3683.0	...
4805225	  796.0	  567.0	 3682.0	...
4805226	  795.4	  568.5	 3680.0	...
4805227	  794.9	  569.9	 3678.0	...
4805228	  794.7	  571.0	 3676.0	...
4805229	  794.5	  571.5	 3677.0	...
4805230	  794.4	  571.6	 3674.0	...
4805231	  794.4	  571.8	 3668.0	...
4805232	  794.8	  571.9	 3662.0	...
4805233	  795.8	  571.8	 3658.0	...
4805234	  797.0	  571.2	 3657.0	...
4805235	  798.3	  570.7	 3654.0	...
4805236	  799.2	  570.2	 3652.0	...
4805237	  800.2	  569.7	 3650.0	...
4805238	  800.7	  569.3	 3649.0	...
4805239	  801.2	  569.6	 3647.0	...
4805240	  801.4	  570.4	 3647.0	...
4805241	  801.8	  571.5	 3648.0	...
4805242	  802.1	  572.2	 3647.0	...
4805243	  802.3	  572.8	 3644.0	...
4805244	  802.4	  573.7	 3640.0	...
4805245	  802.4	  574.8	 3637.0	...
4805246	  802.3	  576.1	 3636.0	...
4805247	  802.3	  576.7	 3637.0	...
4805248	  802.2	  576.9	 3637.0	...
4805249	  802.4	  576.9	 3636.0	...
4805250	  802.5	  577.1	 3636.0	...
4805251	  802.7	  577.3	 3635.0	...
4805252	  802.9	  577.6	 3635.0	...
4805253	  802.9	  577.6	 3634.0	...
4805254	  802.9	  577.5	 3633.0	...
4805255	  802.9	  577.3	 3632.0	...
4805256	  802.9	  577.1	 3631.0	...
4805257	  802.8	  576.9	 3631.0	...
4805258	  802.9	  576.9	 3629.0	...
4805259	  803.0	  577.1	 3627.0	...
4805260	  803.1	  577.3	 3626.0	...
4805261	  803.1	  577.5	 3626.0	...
4805262	  803.1	  577.5	 3624.0	...
4805263	  803.0	  577.5	 3621.0	...
4805264	  802.8	  577.4	 3620.0	...
4805265	  802.7	  577.3	 3618.0	...
4805266	  802.8	  577.1	 3617.0	...
4805267	  802.9	  577.0	 3616.0	...
4805268	  803.1	  576.8	 3616.0	...
4805269	  803.1	  576.8	 3616.0	...
4805270	  803.1	  577.0	 3617.0	...
4805271	  803.5	  577.3	 3618.0	...
4805272	  803.9	  577.7	 3618.0	...
4805273	  804.1	  578.1	 3617.0	...
4805274	  803.9	  578.3	 3615.0	...
4805275	  803.8	  578.6	 3612.0	...
4805276	  803.9	  578.8	 3610.0	...
4805277	  803.9	  579.0	 3608.0	...
4805278	  803.9	  578.8	 3602.0	...
4805279	  804.0	  578.7	 3597.0	...
4805280	  804.2	  578.6	 3596.0	...
4805281	  804.3	  578.3	 3598.0	...
4805282	  804.1	  577.7	 3600.0	...
4805283	  803.8	  577.1	 3600.0	...
4805284	  803.7	  576.6	 3599.0	...
4805285	  803.8	  576.7	 3599.0	...
4805286	  804.1	  577.5	 3599.0	...
4805287	  804.5	  578.5	 3599.0	...
4805288	  804.8	  579.4	 3599.0	...
4805289	  804.9	  579.7	 3599.0	...
4805290	  804.8	  579.9	 3596.0	...
4805291	  804.6	  579.9	 3592.0	...
4805292	  804.6	  579.6	 3587.0	...
4805293	  804.7	  579.4	 3585.0	...
4805294	  804.7	  578.8	 3582.0	...
4805295	  804.7	  578.6	 3579.0	...
4805296	  804.8	  578.3	 3576.0	...
4805297	  805.2	  578.9	 3578.0	...
4805298	  805.5	  579.5	 3581.0	...
4805299	  805.5	  580.2	 3584.0	...
4805300	  805.4	  580.2	 3584.0	...
4805301	  805.3	  579.7	 3581.0	...
4805302	  805.1	  578.7	 3577.0	...
4805303	  805.1	  577.2	 3574.0	...
4805304	  805.1	  576.3	 3573.0	...
4805305	  805.2	  575.9	 3573.0	...
4805306	  805.5	  576.7	 3573.0	...
4805307	  805.8	  577.8	 3573.0	...
4805308	  805.8	  579.0	 3572.0	...
4805309	  805.5	  579.6	 3569.0	...
4805310	  805.5	  579.7	 3566.0	...
4805311	  805.9	  579.4	 3565.0	...
4805312	  806.2	  579.0	 3564.0	...
4805313	  806.2	  578.6	 3563.0	...
4805314	  806.2	  577.8	 3561.0	...
4805315	  806.1	  577.1	 3560.0	...
4805316	  806.1	  577.1	 3558.0	...
4805317	  806.2	  577.4	 3560.0	...
4805318	  806.3	  578.7	 3561.0	...
4805319	  806.4	  579.6	 3561.0	...
4805320	  806.5	  580.3	 3557.0	...
4805321	  806.6	  579.8	 3552.0	...
4805322	  806.8	  578.6	 3549.0	...
4805323	  807.1	  577.6	 3547.0	...
4805324	  806.9	  577.0	 3548.0	...
4805325	  806.7	  577.3	 3550.0	...
4805326	  806.5	  578.2	 3552.0	...
4805327	  806.3	  579.2	 3553.0	...
4805328	  805.9	  580.2	 3554.0	...
4805329	  805.5	  580.7	 3553.0	...
4805330	  805.4	  581.0	 3553.0	...
4805331	  805.6	  580.7	 3553.0	...
4805332	  805.8	  580.5	 3552.0	...
4805333	  805.8	  580.1	 3548.0	...
4805334	  805.6	  579.8	 3545.0	...
4805335	  805.4	  579.6	 3542.0	...
4805336	  805.7	  579.8	 3543.0	...
4805337	  806.2	  580.4	 3543.0	...
4805338	  806.4	  580.8	 3541.0	...
4805339	  806.3	  580.9	 3539.0	...
4805340	  806.2	  580.6	 3536.0	...
4805341	  806.1	  579.9	 3535.0	...
4805342	  806.0	  579.1	 3534.0	...
4805343	  806.0	  578.5	 3533.0	...
4805344	  806.0	  578.3	 3531.0	...
4805345	  806.0	  578.9	 3530.0	...
4805346	  806.0	  579.6	 3530.0	...
4805347	  806.0	  580.4	 3531.0	...
4805348	  805.8	  580.6	 3532.0	...
4805349	  805.5	  580.7	 3532.0	...
4805350	  805.4	  581.1	 3532.0	...
4805351	  805.7	  581.3	 3531.0	...
4805352	  805.9	  581.5	 3530.0	...
4805353	  806.0	  581.4	 3527.0	...
4805354	  806.0	  581.2	 3524.0	...
4805355	  805.9	  580.7	 3522.0	...
4805356	  805.9	  580.2	 3523.0	...
4805357	  806.3	  580.3	 3523.0	...
4805358	  806.7	  581.2	 3524.0	...
4805359	  807.1	  582.2	 3524.0	...
4805360	  807.1	  582.7	 3524.0	...
4805361	  807.1	  582.6	 3524.0	...
4805362	  807.0	  582.5	 3521.0	...
4805363	  806.9	  582.2	 3518.0	...
4805364	  806.8	  581.9	 3514.0	...
4805365	  806.9	  581.3	 3511.0	...
4805366	  807.0	  580.4	 3509.0	...
4805367	  807.1	  579.8	 3507.0	...
4805368	  807.1	  579.5	 3507.0	...
4805369	  807.2	  579.5	 3504.0	...
4805370	  807.0	  579.6	 3501.0	...
4805371	  806.9	  579.9	 3499.0	...
4805372	  806.4	  580.2	 3500.0	...
4805373	  806.3	  581.2	 3501.0	...
4805374	  806.0	  582.0	 3501.0	...
4805375	  806.0	  582.5	 3502.0	...
4805376	  806.2	  582.4	 3504.0	...
4805377	  806.5	  582.2	 3506.0	...
4805378	  806.9	  582.2	 3507.0	...
4805379	  807.1	  582.2	 3508.0	...
4805380	  807.7	  582.1	 3508.0	...
4805381	  808.3	  582.0	 3508.0	...
4805382	  808.7	  581.6	 3506.0	...
4805383	  808.7	  581.4	 3504.0	...
4805384	  808.8	  580.7	 3501.0	...
4805385	  808.8	  580.3	 3501.0	...
4805386	  808.8	  579.8	 3499.0	...
4805387	  809.0	  579.6	 3497.0	...
4805388	  809.3	  580.0	 3495.0	...
4805389	  809.5	  580.7	 3495.0	...
4805390	  809.3	  581.4	 3495.0	...
4805391	  809.2	  582.3	 3495.0	...
4805392	  809.3	  583.1	 3495.0	...
4805393	  809.0	  583.8	 3493.0	...
4805394	  808.6	  583.7	 3491.0	...
4805395	  808.1	  583.7	 3490.0	...
4805396	  808.0	  583.7	 3490.0	...
4805397	  808.1	  583.7	 3491.0	...
4805398	  808.2	  583.7	 3492.0	...
4805399	  808.3	  583.8	 3491.0	...
4805400	  808.3	  583.9	 3490.0	...
4805401	  808.3	  583.9	 3488.0	...
4805402	  808.3	  583.9	 3487.0	...
4805403	  808.6	  583.7	 3484.0	...
4805404	  808.8	  583.4	 3481.0	...
4805405	  809.0	  583.2	 3478.0	...
4805406	  809.0	  583.0	 3475.0	...
4805407	  808.9	  582.8	 3473.0	...
4805408	  809.4	  582.7	 3470.0	...
4805409	  809.9	  582.6	 3469.0	...
4805410	  810.4	  582.5	 3468.0	...
4805411	  810.3	  582.5	 3466.0	...
4805412	  810.2	  582.6	 3465.0	...
4805413	  810.1	  583.0	 3465.0	...
4805414	  810.1	  583.4	 3466.0	...
4805415	  810.2	  583.9	 3466.0	...
4805416	  810.3	  584.3	 3467.0	...
4805417	  810.4	  585.1	 3467.0	...
4805418	  810.5	  585.6	 3466.0	...
4805419	  810.6	  585.5	 3465.0	...
4805420	  810.6	  585.0	 3464.0	...
4805421	  810.8	  584.7	 3464.0	...
4805422	  811.0	  584.9	 3463.0	...
4805423	  810.9	  585.0	 3461.0	...
4805424	  810.4	  584.8	 3458.0	...
4805425	  809.9	  584.6	 3453.0	...
4805426	  809.5	  584.5	 3449.0	...
4805427	  809.2	  584.5	 3447.0	...
4805428	  809.0	  584.8	 3446.0	...
4805429	  809.0	  585.1	 3446.0	...
4805430	  809.1	  585.6	 3445.0	...
4805431	  809.2	  585.8	 3445.0	...
4805432	  809.3	  586.0	 3445.0	...
4805433	  809.3	  585.9	 3442.0	...
4805434	  809.3	  585.8	 3439.0	...
4805435	  809.3	  585.7	 3437.0	...
4805436	  809.3	  585.6	 3437.0	...
4805437	  809.3	  585.5	 3439.0	...
4805438	  809.3	  585.4	 3439.0	...
4805439	  809.3	  585.4	 3437.0	...
4805440	  809.4	  585.5	 3434.0	...
4805441	  809.4	  585.6	 3431.0	...
4805442	  809.6	  585.7	 3430.0	...
4805443	  809.7	  585.3	 3429.0	...
4805444	  809.8	  585.0	 3428.0	...
4805445	  809.7	  584.6	 3428.0	...
4805446	  809.8	  584.4	 3428.0	...
4805447	  810.2	  584.0	 3428.0	...
4805448	  810.6	  583.7	 3427.0	...
4805449	  811.0	  583.5	 3425.0	...
4805450	  811.0	  583.7	 3424.0	...
4805451	  811.1	  584.0	 3424.0	...
4805452	  811.2	  584.4	 3423.0	...
4805453	  811.3	  584.4	 3422.0	...
4805454	  811.4	  584.8	 3420.0	...
4805455	  811.6	  585.2	 3419.0	...
4805456	  811.7	  585.6	 3418.0	...
4805457	  811.7	  586.1	 3418.0	...
4805458	  811.7	  587.0	 3418.0	...
4805459	  811.5	  588.0	 3419.0	...
4805460	  811.3	  588.4	 3419.0	...
4805461	  811.1	  588.6	 3420.0	...
4805462	  811.0	  588.6	 3421.0	...
4805463	  810.8	  588.7	 3422.0	...
4805464	  810.7	  588.7	 3420.0	...
4805465	  810.7	  588.8	 3416.0	...
4805466	  810.7	  588.8	 3413.0	...
4805467	  810.8	  588.6	 3410.0	...
4805468	  810.7	  588.3	 3410.0	...
4805469	  811.1	  588.0	 3410.0	...
4805470	  811.6	  588.1	 3409.0	...
4805471	  812.1	  588.2	 3407.0	...
4805472	  812.2	  588.2	 3401.0	...
4805473	  812.3	  587.9	 3395.0	...
4805474	  812.4	  587.5	 3390.0	...
4805475	  812.4	  587.2	 3391.0	...
4805476	  812.4	  587.0	 3392.0	...
4805477	  812.6	  586.8	 3393.0	...
4805478	  812.9	  586.7	 3393.0	...
4805479	  812.9	  586.7	 3391.0	...
4805480	  812.8	  587.2	 3388.0	...
4805481	  812.8	  587.6	 3388.0	...
4805482	  812.9	  587.9	 3390.0	...
4805483	  812.8	  587.7	 3393.0	...
4805484	  812.5	  588.1	 3393.0	...
4805485	  812.1	  588.4	 3392.0	...
4805486	  811.9	  588.7	 3391.0	...
4805487	  811.9	  588.6	 3389.0	...
4805488	  812.2	  588.6	 3388.0	...
4805489	  812.6	  588.6	 3387.0	...
4805490	  813.1	  588.7	 3387.0	...
4805491	  813.3	  588.7	 3386.0	...
4805492	  813.5	  588.6	 3385.0	...
4805493	  813.4	  588.7	 3383.0	...
4805494	  813.4	  588.9	 3382.0	...
4805495	  813.9	  589.2	 3380.0	...
4805496	  814.4	  589.4	 3377.0	...
4805497	  814.8	  590.1	 3374.0	...
4805498	  814.7	  590.8	 3373.0	...
4805499	  814.6	  591.4	 3373.0	...
4805500	  814.7	  591.7	 3372.0	...
4805501	  814.6	  591.9	 3372.0	...
4805502	  814.5	  592.0	 3371.0	...
4805503	  814.2	  592.0	 3370.0	...
4805504	  813.7	  592.0	 3371.0	...
4805505	  813.4	  592.1	 3371.0	...
4805506	  813.2	  591.6	 3369.0	...
4805507	  813.0	  591.2	 3367.0	...
4805508	  812.9	  590.6	 3366.0	...
4805509	  812.8	  590.5	 3365.0	...
4805510	  812.9	  590.4	 3365.0	...
4805511	  812.9	  590.4	 3366.0	...
4805512	  813.0	  590.4	 3366.0	...
4805513	  813.1	  590.5	 3366.0	...
4805514	  813.6	  590.6	 3367.0	...
4805515	  814.1	  590.7	 3367.0	...
4805516	  814.5	  590.7	 3366.0	...
4805517	  814.6	  590.7	 3365.0	...
4805518	  814.6	  590.4	 3365.0	...
4805519	  814.7	  590.2	 3363.0	...
4805520	  814.8	  589.9	 3360.0	...
4805521	  814.9	  589.9	 3354.0	...
4805522	  814.9	  589.9	 3351.0	...
4805523	  814.9	  589.8	 3348.0	...
4805524	  814.9	  589.6	 3345.0	...
4805525	  814.9	  589.5	 3343.0	...
4805526	  815.1	  589.6	 3341.0	...
4805527	  815.3	  590.0	 3339.0	...
4805528	  815.5	  590.5	 3338.0	...
4805529	  815.6	  590.7	 3338.0	...
4805530	  815.8	  591.0	 3338.0	...
4805531	  816.0	  591.2	 3338.0	...
4805532	  816.5	  591.4	 3338.0	...
4805533	  816.9	  591.9	 3338.0	...
4805534	  817.3	  592.2	 3339.0	...
4805535	  817.5	  592.6	 3340.0	...
4805536	  818.5	  592.5	 3339.0	...
EFIX R   4805199	4805536	338	  808.5	  582.3	   3514
SSACC R  4805537
4805537	  819.6	  592.5	 3337.0	...
4805538	  821.1	  592.7	 3336.0	...
4805539	  822.8	  593.5	 3333.0	...
4805540	  825.4	  594.5	 3330.0	...
4805541	  828.5	  595.7	 3329.0	...
4805542	  831.9	  596.6	 3330.0	...
4805543	  835.3	  597.3	 3332.0	...
4805544	  838.7	  598.2	 3332.0	...
4805545	  841.9	  599.3	 3331.0	...
4805546	  845.2	  600.0	 3328.0	...
4805547	  847.6	  600.3	 3325.0	...
4805548	  849.1	  600.6	 3322.0	...
4805549	  849.9	  600.9	 3322.0	...
4805550	  850.3	  601.3	 3322.0	...
4805551	  850.2	  601.5	 3322.0	...
ESACC R  4805537	4805551	15	  819.6	  592.5	  850.2	  601.5	   0.68	     66
SFIX R   4805552
4805552	  849.8	  601.7	 3321.0	...
4805553	  848.8	  601.8	 3321.0	...
4805554	  847.4	  602.0	 3320.0	...
4805555	  845.5	  602.2	 3318.0	...
4805556	  843.4	  602.0	 3315.0	...
4805557	  841.6	  601.6	 3313.0	...
4805558	  839.6	  601.2	 3312.0	...
4805559	  837.9	  601.1	 3312.0	...
4805560	  836.5	  601.3	 3311.0	...
4805561	  835.3	  601.4	 3311.0	...
4805562	  834.7	  601.4	 3310.0	...
4805563	  834.3	  601.3	 3309.0	...
4805564	  834.3	  601.1	 3310.0	...
4805565	  834.4	  601.3	 3311.0	...
4805566	  834.4	  601.5	 3312.0	...
4805567	  834.5	  601.8	 3311.0	...
4805568	  834.8	  601.8	 3310.0	...
4805569	  835.1	  601.3	 3310.0	...
4805570	  835.4	  600.9	 3309.0	...
4805571	  835.3	  600.5	 3307.0	...
4805572	  835.3	  600.5	 3306.0	...
4805573	  835.2	  600.6	 3307.0	...
4805574	  835.2	  600.7	 3308.0	...
4805575	  835.2	  601.2	 3307.0	...
4805576	  835.2	  601.7	 3305.0	...
4805577	  835.3	  602.3	 3303.0	...
4805578	  835.3	  602.5	 3303.0	...
4805579	  835.3	  602.8	 3303.0	...
4805580	  835.3	  603.2	 3304.0	...
4805581	  835.4	  603.8	 3305.0	...
4805582	  835.5	  604.1	 3306.0	...
4805583	  835.6	  604.8	 3306.0	...
4805584	  835.8	  605.1	 3306.0	...
4805585	  836.2	  605.5	 3307.0	...
4805586	  836.5	  605.6	 3309.0	...
4805587	  836.7	  605.7	 3310.0	...
4805588	  836.7	  605.7	 3310.0	...
4805589	  836.7	  605.8	 3309.0	...
4805590	  836.4	  605.4	 3308.0	...
4805591	  836.2	  605.1	 3308.0	...
4805592	  835.9	  604.8	 3309.0	...
4805593	  835.7	  604.8	 3310.0	...
4805594	  835.5	  604.8	 3311.0	...
4805595	  835.1	  604.8	 3310.0	...
4805596	  834.4	  604.3	 3308.0	...
4805597	  833.8	  603.7	 3307.0	...
4805598	  833.6	  603.0	 3306.0	...
4805599	  833.9	  602.9	 3307.0	...
4805600	  834.2	  602.9	 3307.0	...
4805601	  834.2	  602.8	 3305.0	...
4805602	  834.2	  602.9	 3303.0	...
4805603	  834.4	  603.1	 3300.0	...
4805604	  834.6	  603.0	 3300.0	...
4805605	  834.7	  602.7	 3300.0	...
4805606	  834.7	  602.5	 3299.0	...
4805607	  834.8	  602.5	 3299.0	...
4805608	  835.0	  602.5	 3298.0	...
4805609	  835.2	  602.5	 3297.0	...
4805610	  835.3	  602.5	 3296.0	...
4805611	  835.2	  602.4	 3297.0	...
4805612	  835.1	  602.4	 3299.0	...
4805613	  835.0	  602.5	 3302.0	...
4805614	  835.0	  602.9	 3302.0	...
4805615	  835.1	  603.4	 3301.0	...
4805616	  834.9	  603.8	 3300.0	...
4805617	  834.7	  603.8	 3300.0	...
4805618	  834.6	  604.2	 3300.0	...
4805619	  834.5	  604.7	 3299.0	...
4805620	  834.5	  605.3	 3298.0	...
4805621	  834.5	  605.7	 3298.0	...
4805622	  834.6	  606.1	 3296.0	...
4805623	  834.4	  606.3	 3294.0	...
4805624	  834.3	  606.5	 3293.0	...
4805625	  834.2	  607.1	 3295.0	...
4805626	  834.2	  607.7	 3297.0	...
4805627	  834.3	  608.2	 3296.0	...
4805628	  834.6	  608.2	 3295.0	...
4805629	  835.0	  608.0	 3294.0	...
4805630	  835.4	  607.7	 3293.0	...
4805631	  835.7	  607.4	 3293.0	...
4805632	  835.6	  607.1	 3293.0	...
4805633	  835.5	  606.7	 3293.0	...
4805634	  835.4	  606.5	 3293.0	...
4805635	  834.9	  606.0	 3294.0	...
4805636	  834.5	  605.6	 3294.0	...
4805637	  834.0	  605.1	 3294.0	...
4805638	  834.0	  604.7	 3293.0	...
4805639	  834.0	  604.5	 3292.0	...
4805640	  834.1	  604.3	 3290.0	...
4805641	  834.4	  604.2	 3289.0	...
4805642	  834.5	  603.7	 3289.0	...
4805643	  834.9	  603.1	 3288.0	...
4805644	  835.1	  602.5	 3287.0	...
4805645	  835.3	  602.5	 3287.0	...
4805646	  835.3	  603.4	 3289.0	...
4805647	  835.6	  604.3	 3291.0	...
4805648	  836.0	  605.1	 3292.0	...
4805649	  836.2	  605.2	 3292.0	...
4805650	  836.3	  605.9	 3292.0	...
4805651	  836.3	  606.7	 3292.0	...
4805652	  836.3	  607.3	 3292.0	...
4805653	  835.7	  607.5	 3291.0	...
4805654	  835.1	  607.7	 3293.0	...
4805655	  834.5	  607.7	 3295.0	...
4805656	  834.3	  607.7	 3298.0	...
4805657	  834.3	  607.7	 3297.0	...
4805658	  834.3	  607.6	 3296.0	...
4805659	  834.4	  607.7	 3295.0	...
4805660	  834.5	  607.9	 3292.0	...
4805661	  834.7	  608.1	 3289.0	...
4805662	  835.0	  608.2	 3287.0	...
4805663	  835.4	  608.3	 3287.0	...
4805664	  835.8	  608.5	 3289.0	...
4805665	  836.2	  608.6	 3291.0	...
4805666	  836.5	  608.6	 3294.0	...
4805667	  836.6	  608.6	 3296.0	...
4805668	  836.5	  608.5	 3298.0	...
4805669	  836.1	  608.4	 3299.0	...
4805670	  835.5	  608.3	 3299.0	...
4805671	  834.9	  608.4	 3299.0	...
4805672	  834.7	  608.2	 3299.0	...
4805673	  834.5	  608.0	 3298.0	...
4805674	  833.9	  607.8	 3297.0	...
4805675	  833.2	  608.0	 3296.0	...
4805676	  832.8	  608.3	 3295.0	...
4805677	  832.6	  608.5	 3295.0	...
4805678	  832.7	  608.6	 3295.0	...
4805679	  832.8	  608.6	 3295.0	...
4805680	  832.9	  608.6	 3294.0	...
4805681	  832.9	  608.4	 3293.0	...
4805682	  832.8	  608.3	 3292.0	...
4805683	  832.9	  608.4	 3292.0	...
4805684	  833.0	  608.5	 3293.0	...
4805685	  833.4	  608.6	 3294.0	...
4805686	  833.7	  608.5	 3295.0	...
4805687	  833.9	  608.5	 3295.0	...
4805688	  833.7	  608.4	 3292.0	...
4805689	  833.6	  608.4	 3289.0	...
4805690	  833.5	  608.4	 3288.0	...
4805691	  833.5	  608.4	 3289.0	...
4805692	  833.5	  608.4	 3290.0	...
4805693	  833.7	  608.4	 3292.0	...
4805694	  833.8	  608.5	 3294.0	...
4805695	  833.9	  608.6	 3295.0	...
4805696	  834.0	  608.6	 3295.0	...
4805697	  834.1	  608.6	 3295.0	...
4805698	  833.9	  608.8	 3297.0	...
4805699	  833.8	  608.9	 3299.0	...
4805700	  833.6	  609.0	 3302.0	...
4805701	  833.6	  609.0	 3302.0	...
4805702	  833.6	  608.8	 3303.0	...
4805703	  833.5	  608.8	 3303.0	...
4805704	  833.3	  608.8	 3304.0	...
4805705	  833.1	  608.9	 3304.0	...
4805706	  832.9	  608.9	 3305.0	...
4805707	  832.7	  609.2	 3303.0	...
4805708	  832.8	  609.4	 3301.0	...
4805709	  832.9	  609.6	 3299.0	...
4805710	  833.0	  609.7	 3298.0	...
4805711	  832.8	  609.8	 3298.0	...
4805712	  832.6	  609.9	 3297.0	...
4805713	  832.3	  609.9	 3297.0	...
4805714	  832.5	  609.8	 3298.0	...
4805715	  832.7	  609.8	 3298.0	...
4805716	  832.9	  609.9	 3298.0	...
4805717	  832.9	  610.0	 3297.0	...
4805718	  832.8	  610.0	 3297.0	...
4805719	  832.8	  610.0	 3299.0	...
4805720	  832.8	  610.0	 3300.0	...
4805721	  833.1	  610.0	 3303.0	...
4805722	  833.3	  610.1	 3304.0	...
4805723	  833.4	  610.1	 3306.0	...
4805724	  833.1	  610.3	 3305.0	...
4805725	  832.9	  610.6	 3303.0	...
4805726	  832.7	  610.9	 3303.0	...
4805727	  832.6	  610.6	 3304.0	...
4805728	  832.6	  610.0	 3305.0	...
4805729	  832.7	  609.5	 3305.0	...
4805730	  832.9	  609.4	 3305.0	...
4805731	  832.8	  609.2	 3305.0	...
4805732	  832.7	  609.0	 3306.0	...
4805733	  832.9	  609.1	 3306.0	...
4805734	  833.2	  609.6	 3307.0	...
4805735	  833.5	  610.2	 3306.0	...
4805736	  833.6	  610.6	 3306.0	...
4805737	  833.7	  610.6	 3307.0	...
4805738	  833.9	  610.6	 3308.0	...
4805739	  833.9	  610.6	 3310.0	...
4805740	  833.9	  610.7	 3309.0	...
4805741	  834.0	  610.8	 3308.0	...
4805742	  834.0	  610.9	 3306.0	...
4805743	  833.9	  610.7	 3306.0	...
4805744	  833.8	  610.6	 3308.0	...
4805745	  833.7	  610.6	 3311.0	...
4805746	  833.7	  610.6	 3314.0	...
4805747	  833.7	  610.6	 3314.0	...
4805748	  833.8	  610.6	 3314.0	...
4805749	  833.9	  610.9	 3313.0	...
4805750	  834.0	  611.1	 3313.0	...
4805751	  834.0	  611.2	 3312.0	...
4805752	  833.9	  611.3	 3313.0	...
4805753	  833.7	  611.4	 3314.0	...
4805754	  833.2	  611.2	 3315.0	...
4805755	  832.6	  611.0	 3315.0	...
4805756	  832.0	  610.8	 3317.0	...
4805757	  832.2	  610.8	 3320.0	...
4805758	  832.6	  610.7	 3322.0	...
4805759	  833.0	  610.7	 3322.0	...
4805760	  832.9	  610.7	 3320.0	...
4805761	  832.9	  610.7	 3319.0	...
4805762	  832.9	  610.5	 3319.0	...
4805763	  832.9	  610.3	 3318.0	...
4805764	  832.9	  610.1	 3316.0	...
4805765	  832.9	  610.1	 3315.0	...
4805766	  833.0	  610.1	 3315.0	...
4805767	  833.0	  610.2	 3316.0	...
4805768	  833.0	  610.3	 3317.0	...
4805769	  833.1	  610.4	 3316.0	...
4805770	  833.2	  610.3	 3316.0	...
4805771	  833.2	  610.0	 3317.0	...
4805772	  833.3	  609.7	 3319.0	...
4805773	  833.5	  609.2	 3318.0	...
4805774	  833.8	  608.8	 3317.0	...
4805775	  833.9	  608.5	 3315.0	...
4805776	  834.0	  608.3	 3315.0	...
4805777	  834.1	  608.3	 3315.0	...
4805778	  834.1	  607.8	 3315.0	...
4805779	  834.0	  607.4	 3316.0	...
4805780	  834.0	  607.0	 3317.0	...
4805781	  834.2	  606.9	 3319.0	...
4805782	  834.2	  606.8	 3320.0	...
4805783	  834.1	  607.0	 3321.0	...
4805784	  833.9	  607.3	 3322.0	...
4805785	  833.8	  607.8	 3325.0	...
4805786	  833.7	  608.1	 3329.0	...
4805787	  833.6	  608.5	 3331.0	...
4805788	  833.5	  608.5	 3331.0	...
4805789	  833.4	  608.6	 3331.0	...
4805790	  833.2	  608.8	 3331.0	...
4805791	  833.2	  609.0	 3331.0	...
4805792	  833.3	  609.1	 3331.0	...
4805793	  833.4	  609.0	 3331.0	...
4805794	  833.5	  608.8	 3331.0	...
4805795	  833.6	  608.6	 3332.0	...
4805796	  833.8	  608.5	 3333.0	...
4805797	  833.9	  608.6	 3334.0	...
4805798	  834.0	  608.8	 3334.0	...
4805799	  834.0	  609.1	 3333.0	...
4805800	  834.1	  609.2	 3333.0	...
4805801	  833.7	  609.1	 3333.0	...
4805802	  833.3	  609.2	 3333.0	...
4805803	  833.0	  609.3	 3333.0	...
4805804	  832.9	  609.3	 3333.0	...
4805805	  832.9	  609.3	 3333.0	...
4805806	  832.8	  609.3	 3333.0	...
4805807	  832.9	  609.2	 3335.0	...
4805808	  833.0	  609.2	 3337.0	...
4805809	  833.1	  609.1	 3340.0	...
4805810	  833.0	  609.0	 3342.0	...
4805811	  832.9	  609.2	 3342.0	...
4805812	  832.6	  609.5	 3344.0	...
4805813	  832.3	  609.7	 3344.0	...
4805814	  832.2	  609.8	 3345.0	...
4805815	  832.3	  609.8	 3345.0	...
4805816	  832.2	  609.8	 3347.0	...
4805817	  832.1	  609.8	 3349.0	...
4805818	  832.2	  609.8	 3351.0	...
4805819	  832.4	  609.8	 3352.0	...
4805820	  832.5	  610.0	 3353.0	...
4805821	  832.3	  610.2	 3353.0	...
4805822	  832.2	  610.5	 3354.0	...
4805823	  832.2	  610.7	 3354.0	...
4805824	  832.3	  610.8	 3355.0	...
4805825	  832.3	  610.5	 3356.0	...
4805826	  832.3	  610.3	 3358.0	...
4805827	  832.2	  610.3	 3359.0	...
4805828	  832.0	  610.6	 3359.0	...
4805829	  832.0	  610.9	 3357.0	...
4805830	  832.1	  610.9	 3355.0	...
4805831	  831.9	  611.1	 3354.0	...
4805832	  831.7	  611.1	 3354.0	...
4805833	  831.4	  611.1	 3354.0	...
4805834	  831.1	  611.2	 3355.0	...
4805835	  830.7	  611.2	 3357.0	...
4805836	  830.5	  611.2	 3359.0	...
4805837	  830.5	  611.2	 3360.0	...
4805838	  830.7	  611.1	 3361.0	...
4805839	  830.7	  611.1	 3361.0	...
4805840	  830.3	  611.2	 3359.0	...
4805841	  830.0	  611.3	 3357.0	...
4805842	  829.7	  611.3	 3355.0	...
4805843	  829.7	  611.2	 3355.0	...
4805844	  829.6	  611.1	 3356.0	...
4805845	  829.4	  611.1	 3358.0	...
4805846	  829.3	  611.1	 3359.0	...
4805847	  829.2	  611.0	 3358.0	...
4805848	  829.1	  610.9	 3359.0	...
4805849	  828.8	  610.8	 3361.0	...
4805850	  828.5	  610.7	 3362.0	...
4805851	  828.6	  610.0	 3363.0	...
4805852	  828.9	  609.3	 3363.0	...
4805853	  829.1	  608.7	 3365.0	...
4805854	  829.0	  608.7	 3367.0	...
4805855	  829.1	  608.6	 3369.0	...
4805856	  829.3	  608.7	 3368.0	...
4805857	  829.1	  608.8	 3369.0	...
4805858	  828.8	  609.0	 3370.0	...
4805859	  828.8	  609.2	 3372.0	...
4805860	  829.0	  609.5	 3373.0	...
4805861	  829.3	  609.7	 3374.0	...
4805862	  829.3	  609.7	 3374.0	...
4805863	  829.3	  609.7	 3376.0	...
4805864	  829.2	  609.7	 3378.0	...
4805865	  829.2	  609.5	 3380.0	...
4805866	  829.1	  609.1	 3381.0	...
4805867	  829.0	  608.7	 3381.0	...
4805868	  829.1	  608.1	 3380.0	...
4805869	  829.2	  607.7	 3379.0	...
4805870	  829.4	  607.3	 3379.0	...
4805871	  829.3	  607.0	 3378.0	...
4805872	  829.0	  606.8	 3377.0	...
4805873	  828.6	  606.7	 3377.0	...
4805874	  828.3	  606.8	 3377.0	...
4805875	  828.2	  606.9	 3377.0	...
4805876	  827.9	  606.9	 3378.0	...
4805877	  827.8	  607.0	 3378.0	...
4805878	  827.7	  607.6	 3378.0	...
4805879	  827.8	  608.1	 3378.0	...
4805880	  827.9	  608.5	 3380.0	...
4805881	  827.9	  608.6	 3382.0	...
4805882	  828.1	  608.8	 3387.0	...
4805883	  828.1	  609.1	 3389.0	...
4805884	  828.1	  609.5	 3390.0	...
4805885	  828.0	  609.8	 3390.0	...
4805886	  827.8	  610.0	 3393.0	...
4805887	  827.9	  610.2	 3395.0	...
4805888	  827.9	  610.2	 3397.0	...
4805889	  827.9	  610.2	 3397.0	...
4805890	  827.8	  610.3	 3400.0	...
4805891	  827.8	  610.4	 3402.0	...
4805892	  827.7	  610.6	 3406.0	...
4805893	  827.7	  610.7	 3407.0	...
4805894	  827.6	  610.8	 3406.0	...
4805895	  827.6	  610.8	 3405.0	...
4805896	  827.9	  610.7	 3403.0	...
4805897	  828.1	  610.4	 3402.0	...
4805898	  828.3	  610.1	 3403.0	...
4805899	  828.4	  609.4	 3405.0	...
4805900	  828.4	  609.0	 3407.0	...
4805901	  828.4	  608.7	 3407.0	...
4805902	  828.4	  608.6	 3407.0	...
4805903	  828.4	  608.6	 3407.0	...
4805904	  828.3	  608.6	 3407.0	...
4805905	  828.3	  609.0	 3408.0	...
4805906	  828.3	  609.6	 3408.0	...
4805907	  828.3	  609.7	 3408.0	...
4805908	  828.2	  609.4	 3408.0	...
4805909	  828.1	  609.6	 3409.0	...
4805910	  828.1	  610.3	 3410.0	...
4805911	  828.1	  611.0	 3410.0	...
4805912	  828.0	  611.1	 3409.0	...
4805913	  827.9	  610.9	 3409.0	...
4805914	  828.0	  610.7	 3410.0	...
4805915	  828.2	  610.5	 3408.0	...
4805916	  829.1	  610.2	 3405.0	...
4805917	  829.8	  610.0	 3402.0	...
4805918	  831.2	  609.7	 3401.0	...
4805919	  832.5	  609.5	 3402.0	...
4805920	  833.8	  609.4	 3400.0	...
4805921	  834.6	  609.8	 3399.0	...
4805922	  835.0	  611.3	 3393.0	...
4805923	  835.0	  614.6	 3387.0	...
EFIX R   4805552	4805923	372	  833.0	  607.9	   3328
SSACC R  4805924
4805924	  834.5	  618.9	 3381.0	...
4805925	  833.9	  623.4	 3375.0	...
4805926	  833.8	  626.0	 3369.0	...
4805927	  833.8	  624.0	 3362.0	...
4805928	  834.4	  618.0	 3370.0	...
4805929	  834.8	  612.0	 3380.0	...
4805930	  835.5	  610.8	 3384.0	...
4805931	  836.0	  616.5	 3367.0	...
4805932	  836.7	  627.5	 3338.0	...
4805933	  837.7	  642.9	 3301.0	...
4805934	  839.0	  660.6	 3254.0	...
4805935	  840.8	  681.3	 3202.0	...
4805936	  842.8	  704.0	 3136.0	...
4805937	  845.1	  729.2	 3066.0	...
4805938	  847.5	  756.0	 2978.0	...
4805939	  850.1	  786.4	 2876.0	...
4805940	  852.9	  819.3	 2765.0	...
4805941	  855.4	  852.4	 2651.0	...
4805942	  856.7	  873.9	 2558.0	...
4805943	  858.2	  898.9	 2453.0	...
4805944	  862.8	  932.8	 2331.0	...
4805945	  870.4	  987.1	 2163.0	...
4805946	  904.9	 1026.5	 1998.0	...
4805947	  935.4	 1046.8	 1887.0	...
4805948	  963.1	 1046.7	 1843.0	...
4805949	  963.1	 1046.7	 1843.0	...
4805950	 1344.7	 1308.1	  289.0	...
4805951	 1344.7	 1308.1	  289.0	...
4805952	 1360.6	 1393.8	  264.0	...
4805953	 1391.4	 1476.0	  239.0	...
4805954	 1421.3	 1557.9	  214.0	...
4805955	 1437.1	 1554.5	  214.0	...
4805956	 1437.1	 1554.5	  214.0	...
SBLINK R 4805957
4805957	   .	   .	    0.0	...
4805958	   .	   .	    0.0	...
4805959	   .	   .	    0.0	...
4805960	   .	   .	    0.0	...
4805961	   .	   .	    0.0	...
4805962	   .	   .	    0.0	...
4805963	   .	   .	    0.0	...
4805964	   .	   .	    0.0	...
4805965	   .	   .	    0.0	...
4805966	   .	   .	    0.0	...
4805967	   .	   .	    0.0	...
4805968	   .	   .	    0.0	...
4805969	   .	   .	    0.0	...
4805970	   .	   .	    0.0	...
4805971	   .	   .	    0.0	...
4805972	   .	   .	    0.0	...
4805973	   .	   .	    0.0	...
4805974	   .	   .	    0.0	...
4805975	   .	   .	    0.0	...
4805976	   .	   .	    0.0	...
4805977	   .	   .	    0.0	...
4805978	   .	   .	    0.0	...
4805979	   .	   .	    0.0	...
4805980	   .	   .	    0.0	...
4805981	   .	   .	    0.0	...
4805982	   .	   .	    0.0	...
4805983	   .	   .	    0.0	...
4805984	   .	   .	    0.0	...
4805985	   .	   .	    0.0	...
4805986	   .	   .	    0.0	...
4805987	   .	   .	    0.0	...
4805988	   .	   .	    0.0	...
4805989	   .	   .	    0.0	...
4805990	   .	   .	    0.0	...
4805991	   .	   .	    0.0	...
4805992	   .	   .	    0.0	...
4805993	   .	   .	    0.0	...
4805994	   .	   .	    0.0	...
4805995	   .	   .	    0.0	...
4805996	   .	   .	    0.0	...
4805997	   .	   .	    0.0	...
4805998	   .	   .	    0.0	...
4805999	   .	   .	    0.0	...
4806000	   .	   .	    0.0	...
4806001	   .	   .	    0.0	...
4806002	   .	   .	    0.0	...
4806003	   .	   .	    0.0	...
4806004	   .	   .	    0.0	...
4806005	   .	   .	    0.0	...
4806006	   .	   .	    0.0	...
4806007	   .	   .	    0.0	...
4806008	   .	   .	    0.0	...
4806009	   .	   .	    0.0	...
4806010	   .	   .	    0.0	...
4806011	   .	   .	    0.0	...
4806012	   .	   .	    0.0	...
4806013	   .	   .	    0.0	...
4806014	   .	   .	    0.0	...
4806015	   .	   .	    0.0	...
4806016	   .	   .	    0.0	...
4806017	   .	   .	    0.0	...
4806018	   .	   .	    0.0	...
4806019	   .	   .	    0.0	...
4806020	   .	   .	    0.0	...
4806021	   .	   .	    0.0	...
4806022	   .	   .	    0.0	...
4806023	   .	   .	    0.0	...
4806024	   .	   .	    0.0	...
4806025	   .	   .	    0.0	...
4806026	   .	   .	    0.0	...
4806027	   .	   .	    0.0	...
4806028	   .	   .	    0.0	...
4806029	   .	   .	    0.0	...
4806030	   .	   .	    0.0	...
4806031	   .	   .	    0.0	...
4806032	   .	   .	    0.0	...
4806033	   .	   .	    0.0	...
4806034	   .	   .	    0.0	...
4806035	   .	   .	    0.0	...
4806036	   .	   .	    0.0	...
4806037	   .	   .	    0.0	...
4806038	   .	   .	    0.0	...
4806039	   .	   .	    0.0	...
4806040	   .	   .	    0.0	...
4806041	   .	   .	    0.0	...
4806042	   .	   .	    0.0	...
4806043	   .	   .	    0.0	...
4806044	   .	   .	    0.0	...
4806045	   .	   .	    0.0	...
4806046	   .	   .	    0.0	...
4806047	   .	   .	    0.0	...
4806048	   .	   .	    0.0	...
4806049	   .	   .	    0.0	...
4806050	   .	   .	    0.0	...
4806051	   .	   .	    0.0	...
4806052	   .	   .	    0.0	...
4806053	   .	   .	    0.0	...
4806054	   .	   .	    0.0	...
4806055	   .	   .	    0.0	...
4806056	   .	   .	    0.0	...
4806057	   .	   .	    0.0	...
4806058	   .	   .	    0.0	...
4806059	   .	   .	    0.0	...
4806060	   .	   .	    0.0	...
4806061	   .	   .	    0.0	...
4806062	   .	   .	    0.0	...
4806063	   .	   .	    0.0	...
4806064	   .	   .	    0.0	...
4806065	   .	   .	    0.0	...
4806066	   .	   .	    0.0	...
4806067	   .	   .	    0.0	...
4806068	   .	   .	    0.0	...
EBLINK R 4805957	4806068	112
4806069	  752.7	 1061.5	 1915.0	...
4806070	  752.7	 1061.5	 1915.0	...
4806071	  754.1	 1054.1	 1931.0	...
4806072	  755.4	 1039.8	 1968.0	...
4806073	  756.6	 1018.7	 2021.0	...
4806074	  759.5	  998.2	 2076.0	...
4806075	  763.0	  978.3	 2121.0	...
4806076	  766.2	  958.7	 2166.0	...
4806077	  767.6	  938.4	 2211.0	...
4806078	  771.2	  920.0	 2263.0	...
4806079	  775.5	  901.5	 2312.0	...
4806080	  780.6	  890.9	 2356.0	...
4806081	  783.0	  884.9	 2384.0	...
4806082	  784.7	  877.8	 2412.0	...
4806083	  786.8	  869.7	 2438.0	...
4806084	  792.2	  858.7	 2478.0	...
4806085	  797.6	  849.4	 2518.0	...
4806086	  801.2	  835.5	 2563.0	...
4806087	  802.4	  824.7	 2609.0	...
4806088	  808.9	  819.0	 2646.0	...
4806089	  814.3	  813.0	 2684.0	...
4806090	  813.6	  793.5	 2730.0	...
4806091	  808.0	  775.5	 2783.0	...
4806092	  808.2	  762.0	 2826.0	...
4806093	  813.5	  759.0	 2861.0	...
4806094	  818.4	  750.4	 2895.0	...
4806095	  817.7	  739.1	 2943.0	...
4806096	  817.0	  727.4	 2978.0	...
4806097	  816.3	  716.3	 3012.0	...
4806098	  815.8	  706.4	 3036.0	...
4806099	  815.4	  696.3	 3068.0	...
4806100	  816.6	  688.4	 3098.0	...
4806101	  817.9	  680.4	 3126.0	...
4806102	  819.9	  673.9	 3151.0	...
4806103	  821.4	  666.1	 3180.0	...
4806104	  822.4	  657.9	 3205.0	...
4806105	  822.6	  649.3	 3233.0	...
4806106	  821.9	  641.6	 3250.0	...
4806107	  821.4	  634.4	 3274.0	...
4806108	  821.0	  627.2	 3296.0	...
4806109	  820.5	  620.7	 3321.0	...
4806110	  819.9	  614.2	 3337.0	...
4806111	  819.3	  608.0	 3355.0	...
4806112	  818.4	  602.3	 3368.0	...
4806113	  817.4	  596.3	 3388.0	...
4806114	  816.3	  590.7	 3402.0	...
4806115	  815.5	  584.7	 3420.0	...
4806116	  814.9	  579.5	 3432.0	...
4806117	  814.5	  574.4	 3444.0	...
4806118	  814.2	  569.4	 3456.0	...
4806119	  813.8	  565.4	 3467.0	...
4806120	  813.5	  561.9	 3475.0	...
4806121	  813.2	  558.8	 3485.0	...
4806122	  813.1	  555.5	 3492.0	...
4806123	  813.0	  551.8	 3502.0	...
4806124	  813.3	  549.3	 3506.0	...
4806125	  813.6	  546.7	 3508.0	...
4806126	  814.3	  544.9	 3509.0	...
4806127	  814.7	  542.9	 3512.0	...
4806128	  815.1	  541.9	 3517.0	...
4806129	  815.4	  541.7	 3521.0	...
4806130	  815.7	  541.8	 3521.0	...
4806131	  815.8	  542.0	 3519.0	...
ESACC R  4805924	4806131	208	  834.5	  618.9	  815.8	  542.0	   1.68	   1329
SFIX R   4806132
4806132	  815.9	  542.3	 3516.0	...
4806133	  816.0	  542.7	 3517.0	...
4806134	  815.9	  543.0	 3515.0	...
4806135	  815.9	  544.2	 3513.0	...
4806136	  815.3	  546.5	 3509.0	...
4806137	  814.5	  549.9	 3504.0	...
4806138	  813.6	  553.4	 3501.0	...
4806139	  813.2	  555.8	 3499.0	...
4806140	  813.3	  557.1	 3493.0	...
4806141	  813.3	  557.9	 3487.0	...
4806142	  813.3	  559.8	 3481.0	...
4806143	  813.3	  561.7	 3482.0	...
4806144	  813.5	  563.8	 3480.0	...
4806145	  813.6	  564.5	 3477.0	...
4806146	  813.8	  565.2	 3474.0	...
4806147	  813.9	  565.0	 3474.0	...
4806148	  814.1	  565.3	 3474.0	...
4806149	  814.4	  565.6	 3472.0	...
4806150	  814.7	  566.1	 3471.0	...
4806151	  814.8	  566.1	 3470.0	...
4806152	  814.8	  566.2	 3470.0	...
4806153	  814.7	  566.2	 3471.0	...
4806154	  814.5	  566.2	 3471.0	...
4806155	  814.7	  566.1	 3471.0	...
4806156	  815.0	  566.0	 3472.0	...
4806157	  815.3	  565.8	 3473.0	...
4806158	  815.4	  565.5	 3473.0	...
4806159	  815.4	  565.1	 3474.0	...
4806160	  815.4	  564.8	 3475.0	...
4806161	  815.5	  564.9	 3476.0	...
4806162	  815.8	  565.0	 3476.0	...
4806163	  816.2	  564.9	 3475.0	...
4806164	  816.6	  564.8	 3475.0	...
4806165	  816.4	  564.4	 3475.0	...
4806166	  816.1	  564.1	 3474.0	...
4806167	  815.9	  563.9	 3472.0	...
4806168	  815.9	  564.0	 3472.0	...
4806169	  816.0	  564.1	 3474.0	...
4806170	  815.9	  564.2	 3476.0	...
4806171	  815.9	  564.1	 3476.0	...
4806172	  815.7	  564.0	 3473.0	...
4806173	  815.5	  563.7	 3471.0	...
4806174	  815.2	  563.3	 3470.0	...
4806175	  814.9	  563.0	 3470.0	...
4806176	  814.8	  562.6	 3470.0	...
4806177	  814.7	  562.4	 3470.0	...
4806178	  814.5	  562.3	 3470.0	...
4806179	  814.3	  562.4	 3470.0	...
4806180	  813.9	  562.5	 3471.0	...
4806181	  813.7	  562.5	 3470.0	...
4806182	  813.4	  562.4	 3469.0	...
4806183	  813.4	  562.5	 3471.0	...
4806184	  813.5	  562.7	 3473.0	...
4806185	  813.5	  563.0	 3475.0	...
4806186	  813.3	  563.3	 3474.0	...
4806187	  812.9	  563.6	 3470.0	...
4806188	  812.5	  563.8	 3468.0	...
4806189	  812.2	  563.9	 3465.0	...
4806190	  812.3	  563.9	 3466.0	...
4806191	  812.3	  563.8	 3467.0	...
4806192	  812.4	  563.8	 3467.0	...
4806193	  812.5	  563.9	 3467.0	...
4806194	  812.7	  564.1	 3464.0	...
4806195	  812.7	  564.1	 3461.0	...
4806196	  813.1	  564.0	 3459.0	...
4806197	  813.5	  563.9	 3460.0	...
4806198	  813.6	  563.8	 3457.0	...
4806199	  813.4	  563.6	 3454.0	...
4806200	  813.1	  563.5	 3451.0	...
4806201	  813.0	  563.5	 3451.0	...
4806202	  813.0	  563.5	 3452.0	...
4806203	  813.0	  563.5	 3451.0	...
4806204	  813.0	  563.4	 3451.0	...
4806205	  813.0	  563.1	 3450.0	...
4806206	  813.3	  562.9	 3450.0	...
4806207	  813.5	  563.1	 3450.0	...
4806208	  813.7	  563.3	 3450.0	...
4806209	  813.7	  563.5	 3452.0	...
4806210	  813.8	  563.5	 3454.0	...
MSG	4806211 0000 _ Experiment Start
4806211	  813.8	  563.6	 3456.0	...
4806212	  813.8	  564.0	 3455.0	...
4806213	  813.6	  564.3	 3454.0	...
4806214	  813.4	  564.7	 3453.0	...
4806215	  813.2	  564.6	 3454.0	...
4806216	  813.1	  564.5	 3454.0	...
4806217	  813.1	  564.3	 3454.0	...
4806218	  812.7	  564.2	 3455.0	...
4806219	  812.4	  564.3	 3454.0	...
4806220	  812.0	  564.4	 3451.0	...
4806221	  811.9	  564.2	 3448.0	...
4806222	  812.1	  563.9	 3447.0	...
4806223	  812.3	  563.7	 3446.0	...
4806224	  812.3	  563.8	 3445.0	...
4806225	  812.3	  564.3	 3444.0	...
4806226	  812.6	  564.7	 3443.0	...
4806227	  812.9	  564.7	 3442.0	...
4806228	  813.3	  564.3	 3442.0	...
4806229	  813.2	  564.0	 3442.0	...
4806230	  813.1	  564.2	 3443.0	...
4806231	  813.1	  564.7	 3444.0	...
4806232	  813.1	  565.1	 3444.0	...
4806233	  813.4	  565.3	 3444.0	...
4806234	  813.9	  565.5	 3445.0	...
4806235	  814.6	  565.6	 3446.0	...
4806236	  814.9	  565.8	 3447.0	...
4806237	  815.1	  565.8	 3448.0	...
4806238	  815.1	  565.8	 3449.0	...
4806239	  815.1	  565.9	 3448.0	...
4806240	  815.0	  566.0	 3447.0	...
4806241	  814.9	  566.4	 3446.0	...
4806242	  814.8	  566.6	 3446.0	...
4806243	  814.6	  566.8	 3445.0	...
4806244	  814.5	  566.7	 3446.0	...
4806245	  814.4	  566.7	 3446.0	...
4806246	  814.4	  566.7	 3446.0	...
4806247	  814.4	  566.8	 3444.0	...
4806248	  814.7	  566.9	 3442.0	...
4806249	  815.0	  566.7	 3441.0	...
4806250	  815.2	  566.5	 3441.0	...
4806251	  815.3	  566.2	 3443.0	...
4806252	  815.3	  566.0	 3443.0	...
4806253	  815.3	  566.1	 3442.0	...
4806254	  815.6	  566.1	 3442.0	...
4806255	  815.9	  566.1	 3442.0	...
4806256	  816.3	  565.8	 3442.0	...
4806257	  816.4	  565.5	 3441.0	...
4806258	  816.4	  565.0	 3440.0	...
4806259	  816.5	  564.6	 3439.0	...
4806260	  816.5	  564.5	 3438.0	...
4806261	  816.4	  564.7	 3437.0	...
4806262	  816.4	  564.9	 3438.0	...
4806263	  816.3	  564.8	 3438.0	...
4806264	  816.2	  564.8	 3439.0	...
4806265	  815.9	  564.7	 3440.0	...
4806266	  815.6	  564.7	 3440.0	...
4806267	  815.5	  564.7	 3440.0	...
4806268	  815.4	  564.8	 3439.0	...
4806269	  815.3	  564.8	 3438.0	...
4806270	  815.2	  564.9	 3437.0	...
4806271	  815.0	  564.8	 3436.0	...
4806272	  814.9	  564.8	 3438.0	...
4806273	  814.8	  564.7	 3441.0	...
4806274	  814.8	  564.7	 3442.0	...
4806275	  814.8	  564.6	 3440.0	...
4806276	  814.8	  564.6	 3438.0	...
4806277	  814.8	  564.5	 3437.0	...
4806278	  814.8	  564.6	 3436.0	...
4806279	  814.4	  564.7	 3435.0	...
4806280	  814.1	  564.7	 3434.0	...
4806281	  813.7	  564.8	 3433.0	...
4806282	  813.6	  564.8	 3433.0	...
4806283	  813.5	  564.8	 3433.0	...
4806284	  813.5	  565.2	 3434.0	...
4806285	  813.5	  565.7	 3435.0	...
4806286	  813.6	  566.4	 3433.0	...
4806287	  813.9	  566.8	 3431.0	...
4806288	  814.2	  567.2	 3428.0	...
4806289	  814.5	  567.4	 3427.0	...
4806290	  814.5	  567.6	 3426.0	...
4806291	  814.6	  567.9	 3426.0	...
4806292	  814.6	  568.1	 3426.0	...
4806293	  814.7	  568.4	 3425.0	...
4806294	  814.7	  568.7	 3425.0	...
4806295	  814.6	  568.7	 3425.0	...
4806296	  814.6	  568.2	 3425.0	...
4806297	  814.6	  567.7	 3424.0	...
4806298	  814.7	  567.5	 3424.0	...
4806299	  814.7	  567.5	 3424.0	...
4806300	  814.8	  567.6	 3424.0	...
4806301	  815.0	  567.4	 3425.0	...
4806302	  815.0	  567.3	 3426.0	...
4806303	  815.2	  567.1	 3428.0	...
4806304	  815.2	  567.0	 3429.0	...
4806305	  815.3	  566.9	 3431.0	...
4806306	  815.2	  566.8	 3432.0	...
4806307	  815.1	  567.2	 3433.0	...
4806308	  815.4	  567.5	 3433.0	...
4806309	  815.9	  567.9	 3432.0	...
4806310	  816.0	  567.8	 3434.0	...
4806311	  815.7	  567.9	 3435.0	...
4806312	  815.3	  567.9	 3436.0	...
4806313	  815.2	  567.8	 3436.0	...
4806314	  815.2	  567.8	 3436.0	...
4806315	  815.1	  567.8	 3436.0	...
4806316	  814.8	  567.9	 3436.0	...
4806317	  814.6	  567.7	 3436.0	...
4806318	  814.6	  567.5	 3436.0	...
4806319	  814.7	  567.8	 3435.0	...
4806320	  814.7	  568.2	 3433.0	...
4806321	  814.6	  568.3	 3432.0	...
4806322	  814.4	  568.0	 3433.0	...
4806323	  814.3	  567.7	 3433.0	...
4806324	  814.3	  567.7	 3434.0	...
4806325	  814.3	  567.6	 3436.0	...
4806326	  814.2	  567.6	 3437.0	...
4806327	  814.1	  567.5	 3438.0	...
4806328	  814.0	  567.5	 3438.0	...
4806329	  813.9	  567.6	 3437.0	...
4806330	  813.7	  567.4	 3436.0	...
4806331	  813.5	  567.2	 3433.0	...
4806332	  813.4	  567.3	 3432.0	...
4806333	  813.4	  567.5	 3433.0	...
4806334	  813.5	  567.7	 3435.0	...
4806335	  813.6	  567.6	 3435.0	...
4806336	  813.7	  567.6	 3432.0	...
4806337	  813.8	  567.9	 3430.0	...
4806338	  813.7	  568.2	 3433.0	...
4806339	  813.5	  568.5	 3435.0	...
4806340	  813.2	  568.5	 3438.0	...
4806341	  813.2	  568.5	 3438.0	...
4806342	  813.3	  568.6	 3439.0	...
4806343	  813.3	  568.7	 3439.0	...
4806344	  813.5	  568.7	 3439.0	...
4806345	  813.7	  568.7	 3440.0	...
4806346	  813.8	  568.7	 3439.0	...
4806347	  813.9	  568.9	 3438.0	...
4806348	  813.9	  569.0	 3437.0	...
4806349	  813.6	  569.1	 3437.0	...
4806350	  813.4	  569.4	 3436.0	...
4806351	  813.2	  570.1	 3435.0	...
4806352	  813.2	  570.8	 3436.0	...
4806353	  813.1	  571.2	 3437.0	...
4806354	  812.9	  571.2	 3439.0	...
4806355	  812.7	  571.2	 3439.0	...
4806356	  812.7	  571.2	 3439.0	...
4806357	  812.7	  571.3	 3440.0	...
4806358	  812.7	  571.2	 3440.0	...
4806359	  812.8	  571.1	 3439.0	...
4806360	  812.8	  571.2	 3439.0	...
4806361	  812.8	  571.3	 3437.0	...
4806362	  812.5	  571.5	 3436.0	...
4806363	  812.2	  571.5	 3435.0	...
4806364	  812.2	  571.4	 3434.0	...
4806365	  812.4	  571.3	 3433.0	...
4806366	  812.4	  570.7	 3432.0	...
4806367	  812.2	  569.9	 3433.0	...
4806368	  811.9	  568.5	 3434.0	...
EFIX R   4806132	4806368	237	  814.2	  565.3	   3450
SSACC R  4806369
4806369	  811.7	  566.9	 3436.0	...
4806370	  811.5	  564.7	 3437.0	...
4806371	  811.3	  562.4	 3436.0	...
4806372	  811.1	  560.4	 3434.0	...
4806373	  811.1	  558.5	 3433.0	...
4806374	  811.9	  556.5	 3430.0	...
4806375	  813.2	  554.9	 3428.0	...
4806376	  814.4	  553.5	 3426.0	...
ESACC R  4806369	4806376	8	  811.7	  566.9	  814.4	  553.5	   0.29	     39
SFIX R   4806377
4806377	  815.7	  552.8	 3426.0	...
4806378	  816.7	  551.7	 3426.0	...
4806379	  817.5	  550.6	 3426.0	...
4806380	  817.6	  549.6	 3426.0	...
4806381	  817.5	  549.0	 3426.0	...
4806382	  817.3	  548.8	 3427.0	...
4806383	  816.9	  548.2	 3427.0	...
4806384	  816.4	  547.6	 3428.0	...
4806385	  816.1	  547.1	 3428.0	...
4806386	  815.8	  546.9	 3428.0	...
4806387	  815.8	  546.7	 3428.0	...
4806388	  815.9	  546.4	 3427.0	...
4806389	  816.1	  546.4	 3426.0	...
4806390	  816.3	  546.8	 3424.0	...
4806391	  816.5	  547.3	 3422.0	...
4806392	  816.5	  547.7	 3419.0	...
4806393	  816.6	  548.5	 3419.0	...
4806394	  816.7	  549.3	 3419.0	...
4806395	  816.7	  550.7	 3419.0	...
4806396	  816.6	  551.7	 3419.0	...
4806397	  816.6	  553.3	 3418.0	...
4806398	  816.4	  554.1	 3418.0	...
4806399	  816.2	  555.0	 3417.0	...
4806400	  816.0	  555.6	 3417.0	...
4806401	  816.0	  556.0	 3418.0	...
4806402	  815.9	  556.0	 3419.0	...
4806403	  815.8	  555.9	 3417.0	...
4806404	  815.7	  555.7	 3415.0	...
4806405	  815.7	  555.7	 3413.0	...
4806406	  815.6	  555.4	 3413.0	...
4806407	  815.6	  555.0	 3413.0	...
4806408	  815.5	  554.7	 3413.0	...
4806409	  815.3	  554.5	 3413.0	...
4806410	  815.1	  554.4	 3412.0	...
4806411	  815.1	  554.5	 3411.0	...
4806412	  815.1	  554.7	 3410.0	...
4806413	  815.1	  555.2	 3409.0	...
4806414	  815.0	  555.5	 3408.0	...
4806415	  815.1	  555.7	 3408.0	...
4806416	  815.2	  555.9	 3406.0	...
4806417	  815.4	  556.0	 3405.0	...
4806418	  815.4	  556.5	 3404.0	...
4806419	  815.4	  557.0	 3404.0	...
4806420	  815.4	  557.3	 3403.0	...
4806421	  815.4	  557.4	 3402.0	...
4806422	  815.5	  557.5	 3401.0	...
4806423	  815.5	  557.5	 3400.0	...
4806424	  815.5	  557.5	 3399.0	...
4806425	  815.3	  557.7	 3398.0	...
MSG	4806426 0000 _ Number On
4806426	  815.1	  557.9	 3394.0	...
4806427	  815.0	  558.1	 3390.0	...
4806428	  815.0	  558.2	 3387.0	...
4806429	  815.0	  558.4	 3388.0	...
4806430	  814.9	  558.5	 3388.0	...
4806431	  814.7	  558.6	 3386.0	...
4806432	  814.5	  558.8	 3385.0	...
4806433	  814.6	  559.0	 3384.0	...
4806434	  814.7	  559.2	 3384.0	...
4806435	  814.8	  559.2	 3383.0	...
4806436	  814.8	  559.2	 3383.0	...
4806437	  814.8	  558.9	 3382.0	...
4806438	  814.8	  558.7	 3381.0	...
4806439	  814.8	  558.6	 3377.0	...
4806440	  814.7	  558.6	 3374.0	...
4806441	  814.6	  558.6	 3371.0	...
4806442	  814.3	  558.7	 3370.0	...
4806443	  814.1	  558.6	 3368.0	...
4806444	  814.0	  558.5	 3367.0	...
4806445	  814.1	  558.4	 3367.0	...
4806446	  814.3	  558.4	 3364.0	...
4806447	  814.2	  558.4	 3360.0	...
4806448	  814.2	  558.4	 3358.0	...
4806449	  814.1	  558.3	 3359.0	...
4806450	  814.0	  558.2	 3358.0	...
4806451	  813.9	  558.2	 3357.0	...
4806452	  813.9	  558.2	 3355.0	...
4806453	  814.0	  558.4	 3353.0	...
4806454	  814.0	  558.7	 3351.0	...
4806455	  814.0	  558.9	 3348.0	...
4806456	  814.0	  558.8	 3349.0	...
4806457	  813.9	  558.8	 3349.0	...
4806458	  813.9	  558.9	 3346.0	...
4806459	  813.8	  558.9	 3343.0	...
4806460	  813.8	  559.1	 3340.0	...
4806461	  813.6	  559.3	 3339.0	...
4806462	  813.3	  559.2	 3338.0	...
4806463	  813.1	  558.9	 3337.0	...
4806464	  813.1	  558.8	 3336.0	...
4806465	  813.2	  559.0	 3336.0	...
4806466	  813.2	  559.2	 3336.0	...
4806467	  813.2	  559.4	 3333.0	...
4806468	  813.1	  559.5	 3329.0	...
4806469	  813.0	  559.6	 3324.0	...
4806470	  813.0	  559.5	 3323.0	...
4806471	  813.2	  559.4	 3324.0	...
4806472	  813.4	  559.3	 3322.0	...
4806473	  813.6	  559.3	 3320.0	...
4806474	  813.6	  559.6	 3315.0	...
4806475	  813.6	  559.9	 3313.0	...
4806476	  813.8	  560.1	 3311.0	...
4806477	  814.0	  560.1	 3309.0	...
4806478	  814.2	  560.2	 3307.0	...
4806479	  814.2	  560.3	 3305.0	...
4806480	  814.2	  560.4	 3304.0	...
4806481	  814.2	  560.5	 3302.0	...
4806482	  814.4	  561.0	 3301.0	...
4806483	  814.4	  561.3	 3300.0	...
4806484	  814.5	  561.5	 3300.0	...
4806485	  814.6	  561.4	 3298.0	...
4806486	  814.7	  561.3	 3295.0	...
4806487	  814.8	  561.3	 3293.0	...
4806488	  814.9	  561.3	 3293.0	...
4806489	  815.0	  561.4	 3292.0	...
4806490	  815.1	  561.4	 3291.0	...
4806491	  815.2	  561.4	 3291.0	...
4806492	  815.4	  561.4	 3288.0	...
4806493	  815.4	  561.4	 3286.0	...
4806494	  815.4	  561.5	 3285.0	...
4806495	  815.3	  561.6	 3284.0	...
4806496	  815.4	  561.7	 3283.0	...
4806497	  815.7	  562.0	 3282.0	...
4806498	  816.0	  562.4	 3282.0	...
4806499	  816.1	  562.9	 3281.0	...
4806500	  815.8	  563.0	 3278.0	...
4806501	  815.7	  563.0	 3275.0	...
4806502	  815.8	  563.0	 3273.0	...
4806503	  815.9	  563.0	 3272.0	...
4806504	  815.9	  563.1	 3272.0	...
4806505	  815.8	  563.3	 3273.0	...
4806506	  815.7	  563.3	 3273.0	...
4806507	  815.5	  563.3	 3272.0	...
4806508	  815.5	  563.3	 3269.0	...
4806509	  815.4	  563.6	 3268.0	...
4806510	  815.4	  564.0	 3266.0	...
4806511	  815.5	  564.5	 3263.0	...
4806512	  815.5	  564.8	 3259.0	...
4806513	  815.5	  564.9	 3258.0	...
4806514	  815.4	  565.1	 3260.0	...
4806515	  815.4	  565.4	 3260.0	...
4806516	  815.3	  565.7	 3257.0	...
4806517	  815.3	  566.1	 3254.0	...
4806518	  815.4	  566.3	 3253.0	...
4806519	  815.5	  566.5	 3251.0	...
4806520	  815.8	  566.4	 3249.0	...
4806521	  815.9	  566.3	 3246.0	...
4806522	  815.9	  566.3	 3243.0	...
4806523	  816.0	  566.3	 3242.0	...
4806524	  816.2	  566.3	 3240.0	...
4806525	  816.3	  566.3	 3240.0	...
4806526	  816.1	  566.4	 3240.0	...
4806527	  815.8	  567.0	 3239.0	...
4806528	  815.6	  567.6	 3237.0	...
4806529	  815.6	  568.2	 3234.0	...
4806530	  815.8	  568.1	 3232.0	...
4806531	  816.1	  568.0	 3231.0	...
4806532	  816.3	  567.9	 3230.0	...
4806533	  816.6	  567.9	 3228.0	...
4806534	  816.8	  567.9	 3227.0	...
4806535	  817.1	  568.1	 3225.0	...
4806536	  817.3	  568.4	 3223.0	...
4806537	  817.7	  568.8	 3219.0	...
4806538	  818.0	  569.1	 3216.0	...
4806539	  818.1	  569.4	 3213.0	...
4806540	  818.1	  569.4	 3212.0	...
4806541	  818.1	  569.4	 3212.0	...
4806542	  818.0	  569.1	 3210.0	...
4806543	  818.0	  568.8	 3208.0	...
4806544	  818.1	  568.4	 3206.0	...
4806545	  818.3	  568.6	 3206.0	...
4806546	  818.4	  568.7	 3205.0	...
4806547	  818.6	  568.8	 3205.0	...
4806548	  818.8	  568.9	 3204.0	...
4806549	  819.0	  569.2	 3203.0	...
4806550	  819.1	  569.4	 3202.0	...
4806551	  819.0	  569.4	 3202.0	...
4806552	  818.6	  569.2	 3201.0	...
4806553	  818.4	  569.3	 3199.0	...
4806554	  818.3	  569.5	 3197.0	...
4806555	  818.1	  569.8	 3197.0	...
4806556	  817.8	  570.0	 3196.0	...
4806557	  817.9	  570.1	 3195.0	...
4806558	  818.4	  569.8	 3194.0	...
4806559	  818.8	  569.3	 3193.0	...
4806560	  818.8	  569.0	 3190.0	...
4806561	  818.9	  569.0	 3187.0	...
4806562	  818.9	  569.1	 3184.0	...
4806563	  819.0	  569.1	 3183.0	...
4806564	  819.2	  569.2	 3182.0	...
4806565	  819.5	  569.1	 3181.0	...
4806566	  819.7	  569.1	 3178.0	...
4806567	  819.9	  569.0	 3175.0	...
4806568	  819.9	  569.0	 3172.0	...
4806569	  820.0	  569.3	 3171.0	...
4806570	  820.2	  569.6	 3170.0	...
4806571	  820.3	  569.8	 3170.0	...
4806572	  820.3	  569.6	 3169.0	...
4806573	  820.2	  569.5	 3168.0	...
4806574	  820.1	  569.5	 3167.0	...
4806575	  820.0	  569.1	 3166.0	...
4806576	  819.9	  568.7	 3166.0	...
4806577	  819.7	  568.5	 3163.0	...
4806578	  819.6	  568.6	 3160.0	...
4806579	  819.5	  568.8	 3160.0	...
4806580	  819.6	  568.8	 3163.0	...
4806581	  819.7	  569.0	 3164.0	...
4806582	  819.6	  569.3	 3162.0	...
4806583	  819.5	  569.7	 3161.0	...
4806584	  819.4	  570.0	 3162.0	...
4806585	  819.5	  570.1	 3162.0	...
4806586	  819.2	  570.3	 3160.0	...
4806587	  818.8	  570.4	 3159.0	...
4806588	  818.3	  570.5	 3157.0	...
4806589	  818.3	  570.5	 3157.0	...
4806590	  818.1	  570.6	 3157.0	...
4806591	  818.0	  570.6	 3157.0	...
4806592	  817.9	  570.7	 3153.0	...
4806593	  818.0	  571.2	 3150.0	...
4806594	  818.1	  571.6	 3148.0	...
4806595	  818.2	  572.0	 3150.0	...
4806596	  818.1	  572.1	 3151.0	...
4806597	  818.1	  572.2	 3150.0	...
4806598	  818.1	  572.5	 3149.0	...
4806599	  818.1	  572.9	 3148.0	...
4806600	  818.1	  573.2	 3147.0	...
4806601	  818.0	  573.2	 3146.0	...
4806602	  818.0	  573.2	 3145.0	...
4806603	  818.2	  573.3	 3144.0	...
4806604	  818.4	  573.3	 3143.0	...
4806605	  818.5	  573.2	 3142.0	...
4806606	  818.5	  573.1	 3139.0	...
4806607	  818.5	  573.0	 3136.0	...
4806608	  818.6	  573.3	 3135.0	...
4806609	  818.5	  573.5	 3136.0	...
4806610	  818.4	  573.8	 3135.0	...
4806611	  818.4	  573.7	 3132.0	...
4806612	  818.4	  573.7	 3128.0	...
4806613	  818.4	  573.7	 3127.0	...
4806614	  818.4	  573.7	 3128.0	...
4806615	  818.4	  573.9	 3129.0	...
4806616	  818.5	  574.0	 3129.0	...
4806617	  818.5	  574.1	 3130.0	...
4806618	  818.5	  574.0	 3128.0	...
4806619	  818.7	  574.0	 3126.0	...
4806620	  818.8	  574.2	 3124.0	...
4806621	  819.0	  575.1	 3122.0	...
4806622	  819.1	  575.9	 3120.0	...
4806623	  819.6	  577.0	 3118.0	...
4806624	  820.0	  578.1	 3117.0	...
EFIX R   4806377	4806624	248	  816.4	  563.2	   3279
SSACC R  4806625
4806625	  820.6	  579.7	 3117.0	...
4806626	  821.0	  581.3	 3116.0	...
4806627	  821.4	  583.2	 3114.0	...
4806628	  821.6	  584.9	 3113.0	...
4806629	  822.4	  586.5	 3110.0	...
4806630	  823.2	  588.1	 3110.0	...
4806631	  824.2	  589.8	 3109.0	...
ESACC R  4806625	4806631	7	  820.6	  579.7	  824.2	  589.8	   0.23	     37
SFIX R   4806632
4806632	  824.5	  591.8	 3109.0	...
4806633	  824.8	  593.2	 3109.0	...
4806634	  824.7	  594.1	 3110.0	...
4806635	  824.6	  594.4	 3109.0	...
4806636	  824.6	  594.7	 3108.0	...
4806637	  824.1	  595.1	 3106.0	...
4806638	  823.5	  595.7	 3105.0	...
4806639	  822.8	  596.4	 3104.0	...
4806640	  822.6	  597.1	 3102.0	...
4806641	  822.2	  597.6	 3101.0	...
4806642	  821.9	  598.0	 3102.0	...
4806643	  821.8	  598.5	 3104.0	...
4806644	  821.5	  598.9	 3105.0	...
4806645	  821.2	  599.1	 3105.0	...
4806646	  820.9	  599.1	 3104.0	...
4806647	  820.6	  599.1	 3103.0	...
4806648	  820.4	  599.0	 3101.0	...
4806649	  820.1	  599.0	 3100.0	...
4806650	  820.1	  598.9	 3099.0	...
4806651	  820.1	  598.7	 3098.0	...
4806652	  819.9	  598.1	 3098.0	...
4806653	  819.7	  597.5	 3097.0	...
4806654	  819.6	  596.8	 3097.0	...
4806655	  819.7	  596.7	 3098.0	...
4806656	  819.7	  596.8	 3099.0	...
4806657	  819.7	  597.0	 3099.0	...
4806658	  819.7	  596.8	 3100.0	...
4806659	  819.7	  596.3	 3100.0	...
4806660	  819.8	  595.9	 3100.0	...
4806661	  820.1	  595.9	 3100.0	...
4806662	  820.5	  595.5	 3100.0	...
4806663	  820.9	  595.0	 3099.0	...
4806664	  821.0	  594.6	 3098.0	...
4806665	  821.1	  594.8	 3097.0	...
4806666	  821.3	  595.0	 3095.0	...
4806667	  821.5	  595.0	 3093.0	...
4806668	  821.7	  595.0	 3091.0	...
4806669	  821.7	  595.0	 3089.0	...
4806670	  821.4	  594.9	 3089.0	...
4806671	  821.2	  594.9	 3088.0	...
4806672	  821.0	  595.2	 3088.0	...
4806673	  821.0	  595.5	 3090.0	...
4806674	  821.0	  595.5	 3092.0	...
4806675	  821.0	  595.3	 3094.0	...
4806676	  821.1	  595.0	 3094.0	...
4806677	  821.1	  595.0	 3093.0	...
4806678	  821.1	  594.9	 3093.0	...
4806679	  820.8	  595.0	 3092.0	...
4806680	  820.3	  595.0	 3092.0	...
4806681	  819.9	  595.1	 3091.0	...
4806682	  819.7	  595.3	 3091.0	...
4806683	  819.8	  595.7	 3088.0	...
4806684	  819.6	  596.2	 3085.0	...
4806685	  819.4	  596.1	 3083.0	...
4806686	  819.3	  596.0	 3083.0	...
4806687	  819.3	  595.8	 3083.0	...
4806688	  819.4	  595.7	 3083.0	...
4806689	  819.6	  595.6	 3082.0	...
4806690	  819.9	  595.5	 3083.0	...
4806691	  820.1	  595.6	 3084.0	...
4806692	  820.4	  595.7	 3087.0	...
4806693	  820.6	  595.8	 3088.0	...
4806694	  820.7	  595.9	 3090.0	...
4806695	  820.9	  595.9	 3092.0	...
4806696	  820.8	  596.0	 3093.0	...
4806697	  820.7	  596.3	 3091.0	...
4806698	  820.6	  596.6	 3089.0	...
4806699	  820.6	  596.9	 3087.0	...
4806700	  820.6	  597.0	 3089.0	...
4806701	  820.8	  597.1	 3090.0	...
4806702	  821.0	  597.1	 3090.0	...
4806703	  821.1	  597.2	 3088.0	...
4806704	  821.2	  597.0	 3087.0	...
4806705	  821.3	  596.9	 3087.0	...
4806706	  821.4	  596.4	 3088.0	...
4806707	  821.4	  596.0	 3089.0	...
4806708	  821.4	  595.7	 3089.0	...
4806709	  821.4	  595.5	 3090.0	...
4806710	  821.3	  595.4	 3091.0	...
4806711	  821.2	  595.3	 3090.0	...
4806712	  821.2	  595.4	 3088.0	...
4806713	  821.1	  595.5	 3086.0	...
4806714	  821.1	  595.6	 3087.0	...
4806715	  821.0	  595.6	 3087.0	...
4806716	  820.9	  595.7	 3087.0	...
4806717	  820.9	  595.8	 3087.0	...
4806718	  820.8	  595.9	 3087.0	...
4806719	  820.9	  595.9	 3087.0	...
4806720	  821.0	  595.8	 3087.0	...
4806721	  821.1	  595.6	 3085.0	...
4806722	  821.0	  595.4	 3084.0	...
4806723	  820.9	  595.1	 3083.0	...
4806724	  820.7	  595.0	 3083.0	...
4806725	  820.7	  595.1	 3083.0	...
4806726	  820.8	  595.3	 3083.0	...
MSG	4806727 0000 _ Number Off
4806727	  820.9	  595.3	 3083.0	...
4806728	  820.8	  595.3	 3082.0	...
4806729	  820.6	  595.3	 3081.0	...
4806730	  820.4	  595.8	 3081.0	...
4806731	  820.3	  596.2	 3081.0	...
4806732	  820.3	  596.6	 3079.0	...
4806733	  820.4	  596.5	 3078.0	...
4806734	  820.5	  596.4	 3077.0	...
4806735	  820.3	  596.1	 3077.0	...
4806736	  820.2	  595.8	 3076.0	...
4806737	  820.0	  595.8	 3075.0	...
4806738	  820.2	  595.8	 3076.0	...
4806739	  820.3	  595.9	 3077.0	...
4806740	  820.5	  595.8	 3078.0	...
4806741	  820.4	  595.4	 3078.0	...
4806742	  820.4	  595.0	 3077.0	...
4806743	  820.3	  594.9	 3077.0	...
4806744	  820.6	  595.2	 3077.0	...
4806745	  820.8	  595.5	 3076.0	...
4806746	  821.0	  595.4	 3076.0	...
4806747	  821.0	  595.4	 3075.0	...
4806748	  820.9	  595.5	 3075.0	...
4806749	  820.9	  595.5	 3076.0	...
4806750	  820.9	  595.6	 3076.0	...
4806751	  820.8	  595.6	 3077.0	...
4806752	  820.8	  595.6	 3076.0	...
4806753	  820.7	  595.7	 3076.0	...
4806754	  820.8	  595.8	 3076.0	...
4806755	  820.8	  595.9	 3075.0	...
4806756	  820.8	  596.0	 3075.0	...
4806757	  820.8	  596.0	 3076.0	...
4806758	  820.9	  596.1	 3077.0	...
4806759	  820.9	  596.2	 3078.0	...
4806760	  821.0	  596.3	 3078.0	...
4806761	  820.9	  596.1	 3077.0	...
4806762	  820.9	  595.9	 3077.0	...
4806763	  820.9	  595.7	 3078.0	...
4806764	  820.8	  595.6	 3079.0	...
4806765	  820.8	  595.5	 3080.0	...
4806766	  821.0	  595.6	 3079.0	...
4806767	  821.1	  595.6	 3079.0	...
4806768	  821.1	  595.5	 3079.0	...
4806769	  821.0	  595.7	 3080.0	...
4806770	  820.8	  595.8	 3082.0	...
4806771	  820.8	  595.8	 3082.0	...
4806772	  820.6	  595.8	 3083.0	...
4806773	  820.4	  595.7	 3084.0	...
4806774	  820.6	  595.4	 3084.0	...
4806775	  820.8	  595.0	 3083.0	...
4806776	  821.0	  594.8	 3084.0	...
4806777	  821.1	  594.8	 3084.0	...
4806778	  821.3	  594.9	 3085.0	...
4806779	  821.5	  594.8	 3085.0	...
4806780	  821.7	  594.7	 3085.0	...
4806781	  821.6	  594.6	 3085.0	...
4806782	  821.5	  594.8	 3085.0	...
4806783	  821.5	  595.1	 3084.0	...
4806784	  821.5	  595.4	 3084.0	...
4806785	  821.5	  595.3	 3084.0	...
4806786	  821.4	  595.0	 3083.0	...
4806787	  821.4	  595.1	 3083.0	...
4806788	  821.4	  595.5	 3083.0	...
4806789	  821.3	  596.0	 3083.0	...
4806790	  821.2	  596.0	 3084.0	...
4806791	  821.2	  596.0	 3084.0	...
4806792	  821.4	  595.9	 3084.0	...
4806793	  821.5	  595.9	 3085.0	...
4806794	  821.5	  596.1	 3086.0	...
4806795	  821.2	  596.3	 3087.0	...
4806796	  821.0	  596.2	 3086.0	...
4806797	  820.7	  596.0	 3085.0	...
4806798	  820.4	  596.2	 3084.0	...
4806799	  820.1	  596.6	 3084.0	...
4806800	  820.0	  597.1	 3085.0	...
4806801	  820.0	  596.9	 3088.0	...
4806802	  820.0	  596.8	 3091.0	...
4806803	  820.0	  596.6	 3093.0	...
4806804	  820.0	  596.5	 3091.0	...
4806805	  819.8	  596.4	 3090.0	...
4806806	  819.7	  596.4	 3090.0	...
4806807	  819.6	  596.5	 3091.0	...
4806808	  819.5	  596.7	 3091.0	...
4806809	  819.4	  596.9	 3093.0	...
4806810	  819.3	  597.0	 3095.0	...
4806811	  819.2	  597.1	 3097.0	...
4806812	  819.2	  597.3	 3097.0	...
4806813	  819.2	  597.4	 3098.0	...
4806814	  819.3	  597.6	 3096.0	...
4806815	  819.4	  597.7	 3094.0	...
4806816	  819.6	  597.7	 3092.0	...
4806817	  819.9	  597.7	 3092.0	...
4806818	  820.0	  597.7	 3093.0	...
4806819	  820.0	  597.7	 3093.0	...
4806820	  820.0	  597.6	 3092.0	...
4806821	  820.1	  597.6	 3092.0	...
4806822	  820.1	  597.8	 3093.0	...
4806823	  820.1	  597.9	 3094.0	...
4806824	  820.1	  598.1	 3096.0	...
4806825	  820.2	  598.2	 3096.0	...
4806826	  820.2	  598.3	 3097.0	...
4806827	  820.2	  598.3	 3097.0	...
4806828	  820.2	  598.0	 3096.0	...
4806829	  820.1	  597.6	 3096.0	...
4806830	  820.1	  597.3	 3095.0	...
4806831	  820.0	  597.5	 3094.0	...
4806832	  819.9	  597.6	 3095.0	...
4806833	  819.9	  597.5	 3095.0	...
4806834	  820.0	  597.3	 3096.0	...
4806835	  820.2	  597.3	 3096.0	...
4806836	  820.2	  597.1	 3097.0	...
4806837	  820.1	  597.0	 3098.0	...
4806838	  820.0	  597.0	 3099.0	...
4806839	  820.0	  597.1	 3099.0	...
4806840	  820.0	  597.1	 3100.0	...
4806841	  820.0	  597.0	 3101.0	...
4806842	  820.0	  596.9	 3101.0	...
4806843	  820.0	  596.9	 3100.0	...
4806844	  819.9	  596.9	 3100.0	...
4806845	  819.8	  596.8	 3099.0	...
4806846	  819.7	  596.7	 3102.0	...
4806847	  819.8	  596.5	 3104.0	...
4806848	  819.8	  596.5	 3106.0	...
4806849	  819.9	  596.4	 3108.0	...
4806850	  819.9	  596.3	 3110.0	...
4806851	  820.0	  596.5	 3112.0	...
4806852	  820.0	  596.8	 3111.0	...
4806853	  820.0	  596.9	 3111.0	...
4806854	  819.9	  596.7	 3110.0	...
4806855	  819.9	  596.5	 3109.0	...
4806856	  819.8	  596.6	 3108.0	...
4806857	  819.8	  596.6	 3110.0	...
4806858	  819.9	  596.7	 3113.0	...
4806859	  820.0	  596.7	 3115.0	...
4806860	  820.0	  596.8	 3117.0	...
4806861	  820.0	  596.9	 3117.0	...
4806862	  819.9	  597.0	 3116.0	...
4806863	  819.9	  596.8	 3115.0	...
4806864	  819.9	  596.6	 3114.0	...
4806865	  819.8	  596.3	 3115.0	...
4806866	  819.8	  596.3	 3115.0	...
4806867	  819.8	  596.3	 3116.0	...
4806868	  819.7	  596.2	 3116.0	...
4806869	  819.6	  596.2	 3116.0	...
4806870	  819.5	  596.2	 3117.0	...
4806871	  819.6	  596.0	 3117.0	...
4806872	  819.6	  595.8	 3118.0	...
4806873	  819.6	  595.5	 3118.0	...
4806874	  819.5	  595.4	 3119.0	...
4806875	  819.4	  595.3	 3119.0	...
4806876	  819.4	  595.5	 3120.0	...
4806877	  819.4	  595.7	 3120.0	...
4806878	  819.4	  595.8	 3121.0	...
4806879	  819.3	  595.8	 3122.0	...
4806880	  819.2	  595.6	 3124.0	...
4806881	  819.1	  595.4	 3124.0	...
4806882	  819.1	  595.1	 3125.0	...
4806883	  819.1	  595.0	 3126.0	...
4806884	  819.0	  594.9	 3127.0	...
4806885	  818.8	  594.9	 3128.0	...
4806886	  818.7	  595.1	 3129.0	...
4806887	  818.8	  595.5	 3129.0	...
4806888	  818.9	  595.9	 3130.0	...
4806889	  818.9	  596.0	 3131.0	...
4806890	  818.9	  595.7	 3132.0	...
4806891	  818.8	  595.4	 3133.0	...
4806892	  818.8	  595.1	 3134.0	...
4806893	  818.8	  595.1	 3135.0	...
4806894	  818.7	  595.1	 3135.0	...
4806895	  818.6	  595.1	 3135.0	...
4806896	  818.7	  595.2	 3137.0	...
4806897	  818.8	  595.4	 3138.0	...
4806898	  819.0	  595.6	 3139.0	...
4806899	  819.0	  595.8	 3139.0	...
4806900	  819.1	  595.8	 3141.0	...
4806901	  819.2	  595.8	 3144.0	...
4806902	  819.2	  595.8	 3146.0	...
4806903	  819.0	  595.8	 3146.0	...
4806904	  818.8	  595.9	 3147.0	...
4806905	  818.7	  595.7	 3147.0	...
4806906	  818.7	  595.6	 3148.0	...
4806907	  818.8	  595.4	 3149.0	...
4806908	  818.9	  595.5	 3151.0	...
4806909	  818.9	  595.7	 3153.0	...
4806910	  818.8	  595.9	 3155.0	...
4806911	  818.7	  596.0	 3155.0	...
4806912	  818.7	  596.1	 3155.0	...
4806913	  818.7	  596.1	 3155.0	...
4806914	  818.7	  596.1	 3156.0	...
4806915	  818.8	  596.1	 3157.0	...
4806916	  818.8	  596.0	 3160.0	...
4806917	  818.9	  596.0	 3162.0	...
4806918	  818.9	  595.9	 3165.0	...
4806919	  819.0	  596.0	 3167.0	...
4806920	  818.9	  595.9	 3168.0	...
4806921	  818.9	  596.1	 3170.0	...
4806922	  819.0	  596.3	 3171.0	...
4806923	  819.0	  596.4	 3170.0	...
4806924	  819.0	  596.5	 3171.0	...
4806925	  818.9	  596.6	 3172.0	...
4806926	  818.8	  596.6	 3173.0	...
4806927	  818.6	  596.5	 3174.0	...
4806928	  818.7	  596.4	 3174.0	...
4806929	  818.7	  596.4	 3176.0	...
4806930	  818.6	  596.2	 3179.0	...
4806931	  818.4	  596.0	 3181.0	...
4806932	  818.4	  595.9	 3181.0	...
4806933	  818.5	  595.9	 3180.0	...
4806934	  818.5	  596.0	 3180.0	...
4806935	  818.5	  596.1	 3182.0	...
MSG	4806936 0000 _ Number On
4806936	  818.5	  596.0	 3184.0	...
4806937	  818.4	  595.7	 3186.0	...
4806938	  818.3	  595.1	 3186.0	...
4806939	  818.2	  594.8	 3185.0	...
4806940	  818.3	  594.8	 3184.0	...
4806941	  818.5	  595.1	 3184.0	...
4806942	  818.7	  595.6	 3185.0	...
4806943	  818.8	  595.7	 3185.0	...
4806944	  818.8	  595.8	 3185.0	...
4806945	  818.9	  595.8	 3189.0	...
4806946	  818.8	  595.8	 3192.0	...
4806947	  818.7	  595.8	 3195.0	...
4806948	  818.3	  595.9	 3195.0	...
4806949	  818.0	  595.9	 3194.0	...
4806950	  817.8	  596.0	 3194.0	...
4806951	  817.7	  595.7	 3194.0	...
4806952	  817.5	  595.5	 3194.0	...
4806953	  817.4	  595.3	 3194.0	...
4806954	  817.4	  595.3	 3193.0	...
4806955	  817.4	  595.3	 3193.0	...
4806956	  817.5	  595.3	 3196.0	...
4806957	  817.7	  595.3	 3199.0	...
4806958	  817.8	  595.3	 3202.0	...
4806959	  817.9	  595.3	 3202.0	...
4806960	  817.7	  595.5	 3203.0	...
4806961	  817.6	  595.7	 3204.0	...
4806962	  817.6	  595.7	 3205.0	...
4806963	  817.7	  595.6	 3206.0	...
4806964	  817.8	  595.4	 3208.0	...
4806965	  817.8	  595.2	 3209.0	...
4806966	  817.7	  595.0	 3208.0	...
4806967	  817.8	  594.8	 3208.0	...
4806968	  817.8	  594.9	 3209.0	...
4806969	  817.8	  594.8	 3210.0	...
4806970	  817.8	  594.7	 3213.0	...
4806971	  817.8	  594.7	 3213.0	...
4806972	  817.9	  594.8	 3214.0	...
4806973	  818.1	  594.9	 3214.0	...
4806974	  818.3	  594.8	 3214.0	...
4806975	  818.5	  594.4	 3215.0	...
4806976	  818.4	  594.2	 3217.0	...
4806977	  818.3	  593.9	 3220.0	...
4806978	  818.3	  593.9	 3222.0	...
4806979	  818.2	  593.9	 3222.0	...
4806980	  818.1	  593.9	 3221.0	...
4806981	  818.0	  594.0	 3221.0	...
4806982	  817.9	  594.1	 3220.0	...
4806983	  818.0	  594.3	 3220.0	...
4806984	  818.0	  594.3	 3221.0	...
4806985	  818.1	  594.3	 3221.0	...
4806986	  818.2	  594.4	 3221.0	...
4806987	  818.3	  594.3	 3220.0	...
4806988	  818.6	  594.1	 3222.0	...
4806989	  818.8	  594.0	 3224.0	...
4806990	  818.6	  593.9	 3227.0	...
4806991	  818.3	  593.8	 3229.0	...
4806992	  818.1	  593.7	 3231.0	...
4806993	  818.1	  593.5	 3233.0	...
4806994	  818.2	  593.4	 3234.0	...
4806995	  818.1	  593.4	 3234.0	...
4806996	  818.0	  593.3	 3234.0	...
4806997	  817.9	  593.1	 3236.0	...
4806998	  817.8	  593.2	 3238.0	...
4806999	  817.7	  593.4	 3241.0	...
4807000	  817.6	  593.6	 3242.0	...
4807001	  817.6	  593.7	 3244.0	...
4807002	  817.7	  593.7	 3243.0	...
4807003	  817.8	  593.8	 3242.0	...
4807004	  817.9	  593.7	 3243.0	...
4807005	  818.2	  593.6	 3245.0	...
4807006	  818.6	  593.4	 3249.0	...
4807007	  818.8	  593.4	 3250.0	...
4807008	  818.9	  593.7	 3252.0	...
4807009	  818.9	  594.3	 3252.0	...
4807010	  818.6	  594.9	 3253.0	...
4807011	  818.4	  595.2	 3254.0	...
4807012	  818.3	  595.3	 3255.0	...
4807013	  818.5	  595.0	 3256.0	...
4807014	  818.7	  594.6	 3256.0	...
4807015	  818.7	  594.3	 3256.0	...
4807016	  818.6	  594.3	 3256.0	...
4807017	  818.5	  594.3	 3256.0	...
4807018	  818.4	  594.0	 3258.0	...
4807019	  818.3	  593.2	 3261.0	...
4807020	  818.1	  592.2	 3265.0	...
4807021	  818.0	  590.9	 3265.0	...
EFIX R   4806632	4807021	390	  819.8	  595.8	   3129
SSACC R  4807022
4807022	  817.9	  589.6	 3266.0	...
4807023	  818.3	  587.9	 3266.0	...
4807024	  819.3	  586.5	 3267.0	...
4807025	  820.6	  584.4	 3270.0	...
4807026	  821.9	  582.2	 3272.0	...
4807027	  823.6	  579.5	 3273.0	...
4807028	  825.9	  576.6	 3273.0	...
4807029	  827.6	  574.0	 3272.0	...
4807030	  828.7	  572.0	 3272.0	...
4807031	  829.3	  570.9	 3272.0	...
ESACC R  4807022	4807031	10	  817.9	  589.6	  829.3	  570.9	   0.47	     53
SFIX R   4807032
4807032	  830.4	  570.1	 3275.0	...
4807033	  831.4	  569.4	 3278.0	...
4807034	  832.3	  568.9	 3280.0	...
4807035	  832.6	  569.0	 3280.0	...
4807036	  832.8	  569.4	 3280.0	...
4807037	  832.6	  570.1	 3280.0	...
4807038	  832.3	  571.3	 3283.0	...
4807039	  832.0	  572.2	 3285.0	...
4807040	  831.6	  573.4	 3286.0	...
4807041	  830.7	  574.2	 3286.0	...
4807042	  829.3	  575.7	 3286.0	...
4807043	  827.7	  576.8	 3286.0	...
4807044	  826.7	  577.9	 3287.0	...
4807045	  826.2	  578.3	 3289.0	...
4807046	  826.1	  578.4	 3289.0	...
4807047	  826.0	  578.5	 3289.0	...
4807048	  826.2	  578.5	 3290.0	...
4807049	  826.4	  578.5	 3289.0	...
4807050	  827.1	  578.5	 3288.0	...
4807051	  827.8	  577.9	 3291.0	...
4807052	  828.6	  577.3	 3294.0	...
4807053	  829.1	  576.7	 3298.0	...
4807054	  829.4	  576.6	 3298.0	...
4807055	  829.5	  576.5	 3299.0	...
4807056	  829.4	  576.5	 3299.0	...
4807057	  829.2	  576.5	 3299.0	...
4807058	  828.9	  576.8	 3300.0	...
4807059	  828.4	  577.2	 3301.0	...
4807060	  828.0	  577.6	 3302.0	...
4807061	  827.2	  577.8	 3304.0	...
4807062	  826.3	  578.0	 3306.0	...
4807063	  825.5	  578.1	 3309.0	...
4807064	  825.3	  578.3	 3309.0	...
4807065	  825.3	  578.4	 3309.0	...
4807066	  825.3	  578.6	 3309.0	...
4807067	  825.3	  578.9	 3309.0	...
4807068	  825.3	  579.2	 3311.0	...
4807069	  825.3	  579.3	 3313.0	...
4807070	  825.3	  579.1	 3314.0	...
4807071	  825.5	  579.3	 3314.0	...
4807072	  825.8	  579.7	 3314.0	...
4807073	  826.1	  580.1	 3314.0	...
4807074	  826.1	  580.1	 3314.0	...
4807075	  826.2	  580.0	 3314.0	...
4807076	  826.2	  580.2	 3316.0	...
4807077	  826.2	  580.3	 3317.0	...
4807078	  825.9	  580.4	 3319.0	...
4807079	  825.6	  580.3	 3320.0	...
4807080	  825.2	  580.2	 3321.0	...
4807081	  825.0	  580.1	 3323.0	...
4807082	  825.0	  580.4	 3326.0	...
4807083	  825.0	  580.6	 3327.0	...
4807084	  824.9	  581.0	 3327.0	...
4807085	  824.7	  581.2	 3327.0	...
4807086	  824.8	  581.3	 3329.0	...
4807087	  824.8	  581.3	 3331.0	...
4807088	  824.9	  581.1	 3332.0	...
4807089	  824.9	  581.0	 3333.0	...
4807090	  825.0	  581.1	 3334.0	...
4807091	  825.1	  581.1	 3335.0	...
4807092	  825.2	  581.2	 3336.0	...
4807093	  825.2	  581.2	 3337.0	...
4807094	  825.3	  581.4	 3337.0	...
4807095	  825.5	  581.5	 3338.0	...
4807096	  826.0	  581.6	 3338.0	...
4807097	  826.4	  581.6	 3340.0	...
4807098	  826.6	  581.5	 3342.0	...
4807099	  826.4	  581.5	 3344.0	...
4807100	  826.1	  581.5	 3346.0	...
4807101	  825.9	  581.6	 3346.0	...
4807102	  825.8	  581.7	 3345.0	...
4807103	  825.8	  581.8	 3345.0	...
4807104	  825.7	  581.7	 3347.0	...
4807105	  825.9	  581.6	 3349.0	...
4807106	  826.1	  581.5	 3351.0	...
4807107	  826.6	  581.7	 3351.0	...
4807108	  826.8	  581.9	 3351.0	...
4807109	  826.8	  582.1	 3352.0	...
4807110	  826.7	  582.4	 3353.0	...
4807111	  826.8	  582.5	 3355.0	...
4807112	  827.1	  582.5	 3356.0	...
4807113	  827.2	  582.3	 3356.0	...
4807114	  827.0	  582.2	 3357.0	...
4807115	  826.8	  582.2	 3359.0	...
4807116	  826.5	  582.3	 3360.0	...
4807117	  826.3	  582.3	 3361.0	...
4807118	  826.0	  582.3	 3362.0	...
4807119	  825.9	  582.2	 3364.0	...
4807120	  825.9	  582.3	 3365.0	...
4807121	  825.9	  582.3	 3365.0	...
4807122	  826.0	  582.4	 3366.0	...
4807123	  826.2	  582.4	 3366.0	...
4807124	  826.2	  582.5	 3366.0	...
4807125	  826.2	  582.6	 3366.0	...
4807126	  826.3	  582.6	 3368.0	...
4807127	  826.3	  582.6	 3369.0	...
4807128	  826.4	  582.7	 3372.0	...
4807129	  826.3	  582.7	 3374.0	...
4807130	  826.2	  582.7	 3376.0	...
4807131	  826.2	  582.6	 3376.0	...
4807132	  826.1	  582.5	 3376.0	...
4807133	  826.0	  582.6	 3376.0	...
4807134	  825.9	  582.9	 3376.0	...
4807135	  825.9	  583.1	 3377.0	...
4807136	  826.0	  583.3	 3379.0	...
4807137	  826.2	  583.3	 3382.0	...
4807138	  826.4	  583.4	 3384.0	...
4807139	  826.4	  583.5	 3384.0	...
4807140	  826.4	  583.5	 3383.0	...
4807141	  826.4	  583.5	 3383.0	...
4807142	  826.4	  583.6	 3382.0	...
4807143	  826.2	  583.7	 3381.0	...
4807144	  826.0	  583.8	 3384.0	...
4807145	  825.7	  583.8	 3387.0	...
4807146	  825.7	  583.8	 3389.0	...
4807147	  825.7	  583.9	 3390.0	...
4807148	  825.5	  583.9	 3392.0	...
4807149	  825.4	  584.3	 3394.0	...
4807150	  825.4	  584.6	 3396.0	...
4807151	  825.4	  584.8	 3397.0	...
4807152	  825.5	  584.8	 3397.0	...
4807153	  825.5	  584.8	 3398.0	...
4807154	  825.5	  584.8	 3398.0	...
4807155	  825.5	  584.7	 3398.0	...
4807156	  825.4	  584.7	 3398.0	...
4807157	  825.4	  584.7	 3399.0	...
4807158	  825.4	  584.9	 3401.0	...
4807159	  825.5	  585.0	 3402.0	...
4807160	  825.6	  585.1	 3405.0	...
4807161	  825.7	  585.2	 3407.0	...
4807162	  825.8	  585.2	 3409.0	...
4807163	  825.9	  585.2	 3408.0	...
4807164	  825.8	  585.2	 3408.0	...
4807165	  825.7	  585.2	 3408.0	...
4807166	  825.7	  585.4	 3410.0	...
4807167	  825.6	  585.6	 3412.0	...
4807168	  825.5	  585.9	 3414.0	...
4807169	  825.4	  585.8	 3416.0	...
4807170	  825.4	  585.7	 3416.0	...
4807171	  825.4	  585.7	 3416.0	...
4807172	  825.3	  585.6	 3418.0	...
4807173	  825.2	  585.6	 3420.0	...
4807174	  825.3	  585.6	 3422.0	...
4807175	  825.4	  585.5	 3423.0	...
4807176	  825.6	  585.4	 3423.0	...
4807177	  825.6	  585.5	 3425.0	...
4807178	  825.6	  585.5	 3428.0	...
4807179	  825.6	  585.5	 3430.0	...
4807180	  825.7	  585.5	 3432.0	...
4807181	  825.7	  585.5	 3435.0	...
4807182	  825.7	  585.5	 3436.0	...
4807183	  825.7	  585.5	 3436.0	...
4807184	  826.3	  585.5	 3436.0	...
4807185	  826.8	  585.5	 3435.0	...
4807186	  827.3	  585.4	 3435.0	...
4807187	  827.4	  585.2	 3436.0	...
4807188	  827.6	  585.0	 3436.0	...
4807189	  827.8	  585.1	 3437.0	...
4807190	  827.9	  585.4	 3439.0	...
4807191	  827.9	  585.7	 3440.0	...
4807192	  828.2	  585.7	 3440.0	...
4807193	  828.7	  585.6	 3441.0	...
4807194	  828.9	  585.5	 3441.0	...
4807195	  828.7	  585.5	 3440.0	...
4807196	  828.4	  585.5	 3440.0	...
4807197	  828.0	  585.6	 3440.0	...
4807198	  827.6	  585.7	 3442.0	...
4807199	  827.0	  585.8	 3446.0	...
4807200	  826.8	  585.9	 3449.0	...
4807201	  826.6	  585.8	 3451.0	...
4807202	  826.6	  585.6	 3451.0	...
4807203	  826.6	  585.3	 3451.0	...
4807204	  826.4	  585.2	 3453.0	...
4807205	  826.2	  585.3	 3457.0	...
4807206	  826.0	  585.5	 3459.0	...
4807207	  826.0	  585.6	 3460.0	...
4807208	  826.1	  585.7	 3459.0	...
4807209	  826.3	  585.7	 3459.0	...
4807210	  826.4	  585.6	 3458.0	...
4807211	  826.4	  585.5	 3458.0	...
4807212	  826.3	  585.4	 3459.0	...
4807213	  826.3	  585.5	 3460.0	...
4807214	  826.3	  585.7	 3464.0	...
4807215	  826.2	  585.8	 3466.0	...
4807216	  825.9	  585.7	 3469.0	...
4807217	  825.7	  585.7	 3470.0	...
4807218	  825.4	  585.7	 3470.0	...
4807219	  825.4	  585.7	 3470.0	...
4807220	  825.3	  585.8	 3470.0	...
4807221	  825.3	  585.8	 3470.0	...
4807222	  825.2	  585.9	 3470.0	...
4807223	  825.2	  586.1	 3470.0	...
4807224	  825.1	  586.2	 3471.0	...
4807225	  825.1	  586.2	 3471.0	...
4807226	  825.1	  586.0	 3472.0	...
4807227	  825.0	  585.9	 3472.0	...
4807228	  824.9	  585.5	 3473.0	...
4807229	  824.7	  585.1	 3473.0	...
4807230	  824.6	  584.7	 3473.0	...
4807231	  824.8	  585.1	 3473.0	...
4807232	  825.0	  585.4	 3473.0	...
4807233	  825.0	  585.7	 3475.0	...
4807234	  824.9	  585.5	 3477.0	...
4807235	  824.8	  585.4	 3479.0	...
4807236	  825.0	  585.3	 3480.0	...
4807237	  825.3	  585.3	 3481.0	...
4807238	  825.5	  585.3	 3480.0	...
4807239	  825.7	  585.3	 3480.0	...
4807240	  825.7	  585.4	 3480.0	...
MSG	4807241 0000 _ Number Off
4807241	  825.8	  585.4	 3480.0	...
4807242	  825.8	  585.2	 3481.0	...
4807243	  825.2	  585.2	 3482.0	...
4807244	  824.5	  585.2	 3486.0	...
4807245	  823.8	  584.8	 3490.0	...
4807246	  823.2	  584.3	 3492.0	...
4807247	  822.5	  583.5	 3492.0	...
4807248	  821.5	  583.2	 3492.0	...
4807249	  820.6	  582.1	 3492.0	...
4807250	  819.8	  581.2	 3492.0	...
4807251	  819.3	  579.8	 3494.0	...
4807252	  818.9	  579.4	 3497.0	...
4807253	  818.6	  578.4	 3499.0	...
4807254	  818.3	  577.5	 3499.0	...
4807255	  818.5	  576.2	 3499.0	...
4807256	  818.8	  575.4	 3501.0	...
4807257	  819.1	  575.0	 3502.0	...
4807258	  819.2	  574.9	 3504.0	...
4807259	  819.5	  574.8	 3506.0	...
4807260	  819.8	  575.3	 3508.0	...
4807261	  820.1	  576.0	 3508.0	...
4807262	  820.7	  576.7	 3508.0	...
4807263	  821.1	  576.9	 3508.0	...
4807264	  821.5	  577.3	 3508.0	...
4807265	  821.6	  577.7	 3507.0	...
4807266	  821.9	  578.0	 3507.0	...
4807267	  822.4	  578.0	 3507.0	...
4807268	  822.9	  577.9	 3508.0	...
4807269	  822.9	  577.8	 3510.0	...
4807270	  822.8	  577.7	 3512.0	...
4807271	  822.8	  577.5	 3514.0	...
4807272	  822.8	  577.4	 3515.0	...
4807273	  822.7	  576.8	 3515.0	...
4807274	  822.4	  576.3	 3516.0	...
4807275	  822.2	  576.4	 3518.0	...
4807276	  822.3	  576.9	 3519.0	...
4807277	  822.2	  577.5	 3522.0	...
4807278	  821.9	  577.6	 3524.0	...
4807279	  821.5	  577.8	 3525.0	...
4807280	  821.2	  578.2	 3525.0	...
4807281	  821.1	  578.6	 3525.0	...
4807282	  821.0	  579.3	 3525.0	...
4807283	  821.1	  579.6	 3526.0	...
4807284	  821.1	  580.0	 3526.0	...
4807285	  821.1	  580.0	 3526.0	...
4807286	  821.2	  580.1	 3526.0	...
4807287	  821.4	  580.0	 3526.0	...
4807288	  821.7	  579.8	 3526.0	...
4807289	  822.2	  579.7	 3527.0	...
4807290	  822.6	  579.7	 3527.0	...
4807291	  822.9	  579.7	 3528.0	...
4807292	  822.9	  579.7	 3531.0	...
4807293	  823.0	  580.1	 3534.0	...
4807294	  823.1	  580.5	 3537.0	...
4807295	  823.2	  580.9	 3536.0	...
4807296	  823.2	  580.9	 3537.0	...
4807297	  823.3	  580.8	 3539.0	...
4807298	  823.3	  580.8	 3541.0	...
4807299	  823.3	  580.7	 3542.0	...
4807300	  823.2	  580.2	 3542.0	...
4807301	  823.1	  579.8	 3542.0	...
4807302	  823.0	  579.4	 3545.0	...
4807303	  822.9	  579.5	 3548.0	...
4807304	  822.9	  579.5	 3550.0	...
4807305	  822.9	  579.6	 3550.0	...
4807306	  822.9	  579.6	 3550.0	...
4807307	  822.9	  579.7	 3549.0	...
4807308	  822.9	  580.0	 3548.0	...
4807309	  822.8	  580.4	 3547.0	...
4807310	  822.3	  580.6	 3548.0	...
4807311	  821.8	  580.7	 3549.0	...
4807312	  821.5	  580.6	 3549.0	...
4807313	  821.5	  580.4	 3549.0	...
4807314	  821.6	  580.2	 3549.0	...
4807315	  821.6	  580.0	 3549.0	...
4807316	  821.7	  580.0	 3550.0	...
4807317	  821.8	  579.9	 3551.0	...
4807318	  822.0	  579.8	 3553.0	...
4807319	  822.1	  579.7	 3554.0	...
4807320	  822.1	  579.6	 3556.0	...
4807321	  822.1	  579.6	 3557.0	...
4807322	  822.2	  579.4	 3558.0	...
4807323	  822.2	  578.8	 3559.0	...
4807324	  822.8	  578.1	 3559.0	...
4807325	  823.2	  577.5	 3559.0	...
4807326	  823.6	  577.4	 3560.0	...
4807327	  823.8	  577.9	 3560.0	...
4807328	  824.0	  578.4	 3561.0	...
4807329	  824.2	  578.8	 3561.0	...
4807330	  824.2	  578.7	 3562.0	...
4807331	  824.2	  578.7	 3562.0	...
4807332	  824.1	  578.8	 3565.0	...
4807333	  824.0	  578.8	 3567.0	...
4807334	  823.9	  578.8	 3570.0	...
4807335	  823.8	  578.8	 3570.0	...
4807336	  823.7	  578.7	 3569.0	...
4807337	  823.6	  579.1	 3568.0	...
4807338	  823.7	  579.4	 3569.0	...
4807339	  823.8	  579.7	 3571.0	...
4807340	  823.5	  579.8	 3572.0	...
4807341	  823.3	  579.8	 3572.0	...
4807342	  822.7	  580.1	 3572.0	...
4807343	  822.5	  580.2	 3572.0	...
4807344	  822.2	  580.2	 3571.0	...
4807345	  822.2	  580.0	 3571.0	...
4807346	  822.2	  580.0	 3574.0	...
4807347	  822.3	  580.1	 3577.0	...
4807348	  822.2	  580.0	 3580.0	...
4807349	  822.1	  579.8	 3580.0	...
4807350	  821.8	  579.6	 3582.0	...
4807351	  821.6	  579.6	 3583.0	...
4807352	  821.4	  579.6	 3585.0	...
4807353	  821.7	  579.6	 3587.0	...
4807354	  822.1	  579.5	 3589.0	...
4807355	  822.5	  579.7	 3590.0	...
4807356	  822.6	  580.0	 3588.0	...
4807357	  823.0	  580.2	 3586.0	...
4807358	  823.4	  580.1	 3586.0	...
4807359	  823.6	  580.1	 3586.0	...
4807360	  823.8	  580.2	 3586.0	...
4807361	  823.9	  579.9	 3588.0	...
4807362	  823.9	  579.6	 3590.0	...
4807363	  823.8	  579.2	 3591.0	...
4807364	  823.9	  579.2	 3591.0	...
4807365	  824.1	  579.1	 3592.0	...
4807366	  824.3	  579.0	 3593.0	...
4807367	  824.2	  579.0	 3594.0	...
4807368	  824.2	  579.1	 3595.0	...
4807369	  824.2	  579.1	 3596.0	...
4807370	  824.1	  579.2	 3597.0	...
4807371	  824.0	  579.4	 3598.0	...
4807372	  823.8	  579.5	 3600.0	...
4807373	  823.7	  579.5	 3602.0	...
4807374	  823.6	  579.8	 3604.0	...
4807375	  823.6	  580.0	 3606.0	...
4807376	  823.7	  580.3	 3607.0	...
4807377	  823.4	  580.4	 3608.0	...
4807378	  823.0	  580.5	 3609.0	...
4807379	  822.5	  580.7	 3611.0	...
4807380	  822.4	  580.9	 3613.0	...
4807381	  822.3	  581.1	 3615.0	...
4807382	  822.3	  581.3	 3614.0	...
4807383	  822.2	  581.5	 3614.0	...
4807384	  822.2	  581.7	 3614.0	...
4807385	  822.2	  581.6	 3615.0	...
4807386	  821.9	  581.7	 3615.0	...
4807387	  821.7	  581.8	 3615.0	...
4807388	  821.4	  581.7	 3616.0	...
4807389	  821.2	  581.6	 3618.0	...
4807390	  821.0	  581.6	 3620.0	...
4807391	  820.8	  581.8	 3620.0	...
4807392	  820.9	  582.1	 3619.0	...
4807393	  821.1	  582.1	 3621.0	...
4807394	  821.2	  582.1	 3623.0	...
4807395	  821.3	  581.9	 3626.0	...
4807396	  821.2	  582.0	 3625.0	...
4807397	  821.3	  582.2	 3626.0	...
4807398	  821.3	  582.4	 3627.0	...
4807399	  821.4	  582.4	 3628.0	...
4807400	  821.4	  582.5	 3629.0	...
4807401	  821.2	  582.5	 3630.0	...
4807402	  821.1	  582.6	 3630.0	...
4807403	  821.0	  582.6	 3630.0	...
4807404	  821.1	  582.5	 3630.0	...
4807405	  821.2	  582.5	 3630.0	...
4807406	  821.4	  582.4	 3630.0	...
4807407	  821.4	  582.5	 3632.0	...
4807408	  821.5	  582.5	 3634.0	...
4807409	  821.5	  582.5	 3637.0	...
4807410	  821.4	  582.5	 3639.0	...
4807411	  821.3	  582.5	 3640.0	...
4807412	  821.5	  582.4	 3640.0	...
4807413	  821.7	  582.4	 3640.0	...
4807414	  821.9	  582.3	 3640.0	...
4807415	  822.0	  582.1	 3640.0	...
4807416	  822.0	  581.8	 3640.0	...
4807417	  822.0	  581.9	 3640.0	...
4807418	  822.1	  582.0	 3640.0	...
4807419	  822.0	  582.1	 3640.0	...
4807420	  822.1	  582.1	 3640.0	...
4807421	  822.2	  582.1	 3641.0	...
4807422	  822.4	  582.1	 3641.0	...
4807423	  822.5	  582.2	 3641.0	...
4807424	  822.4	  582.2	 3642.0	...
4807425	  822.3	  582.2	 3644.0	...
4807426	  822.2	  582.3	 3645.0	...
4807427	  822.1	  582.3	 3646.0	...
4807428	  822.1	  582.4	 3646.0	...
4807429	  822.0	  582.5	 3646.0	...
4807430	  822.0	  582.5	 3647.0	...
4807431	  822.0	  582.4	 3647.0	...
4807432	  822.0	  582.4	 3648.0	...
4807433	  821.8	  582.5	 3649.0	...
4807434	  821.6	  582.8	 3650.0	...
4807435	  821.4	  583.0	 3650.0	...
4807436	  821.4	  582.9	 3652.0	...
4807437	  821.5	  582.8	 3654.0	...
4807438	  821.5	  582.8	 3656.0	...
4807439	  821.5	  582.9	 3657.0	...
4807440	  821.5	  583.1	 3657.0	...
4807441	  821.5	  583.0	 3657.0	...
4807442	  821.5	  582.8	 3657.0	...
4807443	  821.4	  582.6	 3657.0	...
4807444	  821.4	  582.6	 3657.0	...
4807445	  821.4	  582.7	 3658.0	...
4807446	  821.6	  582.7	 3658.0	...
4807447	  821.7	  582.8	 3659.0	...
4807448	  821.8	  582.7	 3659.0	...
4807449	  821.7	  582.9	 3661.0	...
4807450	  821.7	  583.1	 3662.0	...
4807451	  821.7	  583.3	 3662.0	...
4807452	  821.6	  583.2	 3661.0	...
4807453	  821.5	  583.1	 3662.0	...
4807454	  821.3	  583.0	 3663.0	...
MSG	4807455 0000 _ Number On
4807455	  821.2	  583.1	 3664.0	...
4807456	  821.2	  583.3	 3665.0	...
4807457	  821.2	  583.6	 3664.0	...
4807458	  821.2	  583.5	 3664.0	...
4807459	  821.2	  583.3	 3666.0	...
4807460	  821.2	  583.2	 3666.0	...
4807461	  821.2	  583.4	 3666.0	...
4807462	  821.2	  583.5	 3666.0	...
4807463	  821.2	  583.6	 3668.0	...
4807464	  821.2	  583.6	 3669.0	...
4807465	  821.2	  583.6	 3670.0	...
4807466	  821.1	  583.7	 3671.0	...
4807467	  820.9	  583.7	 3672.0	...
4807468	  820.6	  583.6	 3674.0	...
4807469	  820.5	  583.5	 3674.0	...
4807470	  820.5	  583.6	 3674.0	...
4807471	  820.3	  583.8	 3674.0	...
4807472	  820.0	  583.8	 3675.0	...
4807473	  819.9	  583.6	 3676.0	...
4807474	  820.1	  583.4	 3676.0	...
4807475	  820.3	  583.6	 3676.0	...
4807476	  820.5	  583.9	 3676.0	...
4807477	  820.6	  584.0	 3676.0	...
4807478	  820.7	  583.7	 3675.0	...
4807479	  820.7	  583.4	 3675.0	...
4807480	  820.7	  583.2	 3676.0	...
4807481	  820.8	  583.2	 3677.0	...
4807482	  821.1	  583.4	 3677.0	...
4807483	  821.3	  583.6	 3678.0	...
4807484	  821.3	  583.9	 3678.0	...
4807485	  821.0	  583.8	 3678.0	...
4807486	  820.7	  583.7	 3679.0	...
4807487	  820.6	  583.9	 3679.0	...
4807488	  820.8	  584.0	 3679.0	...
4807489	  820.9	  584.1	 3679.0	...
4807490	  821.1	  583.9	 3678.0	...
4807491	  821.3	  583.7	 3678.0	...
4807492	  821.6	  583.6	 3678.0	...
4807493	  821.7	  583.5	 3677.0	...
4807494	  821.6	  583.3	 3677.0	...
4807495	  821.6	  583.1	 3677.0	...
4807496	  821.6	  582.8	 3678.0	...
4807497	  821.7	  582.8	 3679.0	...
4807498	  821.8	  582.8	 3678.0	...
4807499	  821.8	  582.9	 3676.0	...
4807500	  821.8	  582.9	 3676.0	...
4807501	  821.9	  582.9	 3677.0	...
4807502	  821.7	  583.0	 3677.0	...
4807503	  821.6	  583.0	 3677.0	...
4807504	  821.5	  583.1	 3677.0	...
4807505	  821.6	  583.2	 3677.0	...
4807506	  821.8	  583.2	 3676.0	...
4807507	  821.9	  583.2	 3677.0	...
4807508	  821.9	  583.3	 3677.0	...
4807509	  822.0	  583.2	 3680.0	...
4807510	  821.9	  583.1	 3682.0	...
4807511	  821.9	  582.9	 3686.0	...
4807512	  821.9	  582.8	 3687.0	...
4807513	  821.9	  582.9	 3688.0	...
4807514	  821.7	  583.2	 3687.0	...
4807515	  821.4	  583.5	 3686.0	...
4807516	  821.0	  583.7	 3685.0	...
4807517	  820.4	  583.7	 3686.0	...
4807518	  820.1	  583.3	 3685.0	...
4807519	  819.9	  582.8	 3685.0	...
4807520	  820.0	  582.5	 3684.0	...
4807521	  820.1	  582.9	 3683.0	...
4807522	  820.3	  583.3	 3682.0	...
4807523	  820.5	  583.7	 3680.0	...
4807524	  820.7	  583.8	 3682.0	...
4807525	  820.7	  583.9	 3685.0	...
4807526	  820.8	  584.0	 3689.0	...
4807527	  820.8	  583.8	 3692.0	...
4807528	  820.8	  583.5	 3694.0	...
4807529	  820.7	  583.5	 3694.0	...
4807530	  820.6	  583.8	 3693.0	...
4807531	  820.6	  584.0	 3692.0	...
4807532	  820.5	  583.9	 3692.0	...
4807533	  820.6	  583.8	 3692.0	...
4807534	  820.8	  584.0	 3692.0	...
4807535	  821.1	  584.3	 3693.0	...
4807536	  821.1	  584.3	 3693.0	...
4807537	  821.0	  584.1	 3695.0	...
4807538	  821.0	  583.8	 3697.0	...
4807539	  821.2	  584.2	 3699.0	...
4807540	  821.4	  584.5	 3699.0	...
4807541	  821.4	  584.8	 3699.0	...
4807542	  821.4	  584.6	 3698.0	...
4807543	  821.4	  584.4	 3698.0	...
4807544	  821.5	  584.2	 3699.0	...
4807545	  821.4	  584.0	 3700.0	...
4807546	  821.5	  583.9	 3702.0	...
4807547	  821.5	  584.0	 3703.0	...
4807548	  821.5	  584.1	 3703.0	...
4807549	  821.4	  584.0	 3703.0	...
4807550	  821.0	  583.9	 3704.0	...
4807551	  820.6	  583.8	 3704.0	...
4807552	  820.5	  583.9	 3704.0	...
4807553	  820.7	  583.6	 3705.0	...
4807554	  820.9	  583.3	 3705.0	...
4807555	  821.0	  583.1	 3705.0	...
4807556	  821.0	  583.2	 3705.0	...
4807557	  821.1	  583.5	 3705.0	...
4807558	  821.1	  583.6	 3705.0	...
4807559	  821.1	  583.7	 3706.0	...
4807560	  821.1	  583.7	 3706.0	...
4807561	  821.0	  583.6	 3707.0	...
4807562	  820.8	  583.5	 3708.0	...
4807563	  820.6	  583.5	 3708.0	...
4807564	  820.5	  583.6	 3708.0	...
4807565	  820.5	  583.7	 3708.0	...
4807566	  820.7	  583.7	 3708.0	...
4807567	  820.9	  583.7	 3707.0	...
4807568	  821.1	  583.8	 3707.0	...
4807569	  821.1	  583.9	 3707.0	...
4807570	  821.1	  584.0	 3707.0	...
4807571	  820.9	  583.7	 3708.0	...
4807572	  820.7	  583.5	 3708.0	...
4807573	  820.5	  583.2	 3708.0	...
4807574	  820.5	  583.1	 3708.0	...
4807575	  820.5	  583.1	 3708.0	...
4807576	  820.6	  583.1	 3708.0	...
4807577	  820.8	  583.2	 3707.0	...
4807578	  821.0	  583.4	 3707.0	...
4807579	  821.2	  583.5	 3707.0	...
4807580	  821.3	  583.5	 3708.0	...
4807581	  821.1	  583.7	 3708.0	...
4807582	  820.8	  583.9	 3708.0	...
4807583	  820.6	  584.2	 3708.0	...
4807584	  820.6	  584.2	 3708.0	...
4807585	  820.4	  584.3	 3708.0	...
4807586	  820.3	  584.3	 3708.0	...
4807587	  820.1	  584.3	 3711.0	...
4807588	  820.1	  584.3	 3714.0	...
4807589	  820.3	  584.3	 3714.0	...
4807590	  820.7	  584.6	 3712.0	...
4807591	  821.2	  584.9	 3711.0	...
4807592	  821.5	  585.3	 3713.0	...
4807593	  821.4	  585.2	 3714.0	...
4807594	  821.2	  585.2	 3714.0	...
4807595	  821.1	  585.2	 3715.0	...
4807596	  821.0	  585.1	 3715.0	...
4807597	  821.1	  585.1	 3715.0	...
4807598	  821.0	  585.2	 3715.0	...
4807599	  820.8	  585.4	 3714.0	...
4807600	  820.4	  585.4	 3715.0	...
4807601	  820.3	  585.4	 3715.0	...
4807602	  820.2	  585.3	 3717.0	...
4807603	  820.3	  585.3	 3717.0	...
4807604	  820.3	  585.2	 3718.0	...
4807605	  820.2	  585.3	 3718.0	...
4807606	  820.1	  585.3	 3719.0	...
4807607	  820.0	  585.5	 3719.0	...
4807608	  820.0	  585.7	 3720.0	...
4807609	  820.0	  585.9	 3721.0	...
4807610	  820.0	  585.9	 3721.0	...
4807611	  820.0	  585.9	 3721.0	...
4807612	  820.1	  586.1	 3721.0	...
4807613	  820.2	  586.2	 3721.0	...
4807614	  820.3	  586.2	 3721.0	...
4807615	  820.3	  586.0	 3721.0	...
4807616	  820.3	  586.0	 3722.0	...
4807617	  820.2	  586.1	 3724.0	...
4807618	  820.0	  586.2	 3726.0	...
4807619	  819.8	  586.3	 3725.0	...
4807620	  819.6	  586.3	 3724.0	...
4807621	  819.4	  586.4	 3724.0	...
4807622	  819.2	  586.4	 3723.0	...
4807623	  819.1	  586.4	 3724.0	...
4807624	  819.0	  586.4	 3723.0	...
4807625	  819.0	  586.7	 3722.0	...
4807626	  819.1	  587.0	 3723.0	...
4807627	  819.5	  587.2	 3725.0	...
4807628	  819.8	  587.1	 3727.0	...
4807629	  819.9	  587.1	 3727.0	...
4807630	  819.9	  587.0	 3727.0	...
4807631	  819.8	  586.8	 3727.0	...
4807632	  819.7	  586.7	 3726.0	...
4807633	  819.8	  586.6	 3726.0	...
4807634	  819.9	  586.6	 3727.0	...
4807635	  819.9	  586.8	 3728.0	...
4807636	  819.9	  587.0	 3729.0	...
4807637	  819.9	  587.2	 3730.0	...
4807638	  819.8	  587.1	 3729.0	...
4807639	  819.7	  586.9	 3728.0	...
4807640	  819.6	  586.7	 3728.0	...
4807641	  819.6	  586.7	 3730.0	...
4807642	  819.6	  586.6	 3733.0	...
4807643	  819.7	  586.7	 3733.0	...
4807644	  819.8	  586.7	 3731.0	...
4807645	  819.8	  586.5	 3730.0	...
4807646	  819.9	  586.4	 3730.0	...
4807647	  820.1	  586.2	 3730.0	...
4807648	  820.2	  586.1	 3732.0	...
4807649	  820.4	  586.0	 3734.0	...
4807650	  820.3	  586.2	 3736.0	...
4807651	  820.1	  586.3	 3735.0	...
4807652	  820.2	  586.4	 3735.0	...
4807653	  820.5	  586.2	 3735.0	...
4807654	  820.7	  586.0	 3735.0	...
4807655	  820.8	  586.0	 3733.0	...
4807656	  820.8	  586.2	 3731.0	...
4807657	  820.9	  586.2	 3729.0	...
4807658	  821.0	  586.2	 3731.0	...
4807659	  820.9	  586.1	 3732.0	...
4807660	  820.8	  586.0	 3733.0	...
4807661	  820.7	  585.8	 3733.0	...
4807662	  820.8	  585.6	 3730.0	...
4807663	  821.0	  585.8	 3728.0	...
4807664	  821.2	  586.0	 3726.0	...
4807665	  821.3	  586.2	 3726.0	...
4807666	  821.2	  586.2	 3725.0	...
4807667	  821.1	  586.1	 3726.0	...
4807668	  820.9	  586.1	 3727.0	...
4807669	  820.8	  586.0	 3727.0	...
4807670	  820.6	  585.8	 3727.0	...
4807671	  820.5	  585.8	 3728.0	...
4807672	  820.4	  586.0	 3728.0	...
4807673	  820.5	  586.3	 3729.0	...
4807674	  820.6	  586.3	 3729.0	...
4807675	  820.7	  586.4	 3732.0	...
4807676	  820.7	  586.5	 3735.0	...
4807677	  820.1	  586.7	 3738.0	...
4807678	  819.5	  586.7	 3738.0	...
4807679	  819.0	  587.0	 3736.0	...
4807680	  818.6	  587.3	 3735.0	...
4807681	  818.2	  587.6	 3735.0	...
4807682	  817.8	  587.6	 3737.0	...
4807683	  817.9	  587.4	 3738.0	...
4807684	  817.9	  587.2	 3738.0	...
4807685	  818.0	  586.9	 3739.0	...
4807686	  818.0	  586.7	 3740.0	...
4807687	  818.1	  586.5	 3740.0	...
4807688	  818.1	  586.4	 3740.0	...
4807689	  818.1	  586.4	 3740.0	...
4807690	  818.2	  586.4	 3740.0	...
4807691	  818.3	  586.5	 3739.0	...
4807692	  818.4	  586.7	 3738.0	...
4807693	  818.4	  586.6	 3740.0	...
4807694	  818.3	  586.5	 3742.0	...
4807695	  818.2	  586.2	 3745.0	...
4807696	  818.0	  586.0	 3746.0	...
4807697	  818.0	  585.9	 3746.0	...
4807698	  818.1	  585.9	 3746.0	...
4807699	  818.2	  585.8	 3746.0	...
4807700	  818.6	  585.8	 3745.0	...
4807701	  818.8	  585.7	 3745.0	...
4807702	  819.3	  585.7	 3743.0	...
4807703	  819.6	  585.5	 3742.0	...
4807704	  820.0	  585.2	 3741.0	...
4807705	  819.9	  585.1	 3740.0	...
4807706	  819.8	  585.1	 3740.0	...
4807707	  819.7	  584.8	 3739.0	...
4807708	  819.6	  584.7	 3738.0	...
4807709	  819.5	  584.5	 3739.0	...
4807710	  819.4	  584.5	 3740.0	...
4807711	  819.3	  584.6	 3742.0	...
4807712	  819.2	  585.1	 3742.0	...
4807713	  819.1	  585.6	 3742.0	...
4807714	  819.0	  586.1	 3742.0	...
4807715	  818.6	  586.4	 3743.0	...
4807716	  818.2	  586.8	 3743.0	...
4807717	  817.8	  587.0	 3742.0	...
4807718	  817.7	  586.9	 3744.0	...
4807719	  817.5	  586.8	 3746.0	...
4807720	  817.3	  586.8	 3749.0	...
4807721	  817.4	  586.8	 3750.0	...
4807722	  817.6	  586.7	 3750.0	...
4807723	  817.8	  586.6	 3751.0	...
4807724	  818.0	  586.6	 3751.0	...
4807725	  818.3	  586.8	 3752.0	...
4807726	  818.4	  586.9	 3753.0	...
4807727	  818.4	  586.8	 3753.0	...
4807728	  818.4	  586.8	 3755.0	...
4807729	  818.5	  586.8	 3758.0	...
4807730	  818.6	  586.8	 3760.0	...
4807731	  818.5	  586.9	 3761.0	...
4807732	  818.5	  586.9	 3762.0	...
4807733	  818.5	  587.0	 3763.0	...
4807734	  818.5	  587.1	 3763.0	...
4807735	  818.2	  587.2	 3763.0	...
4807736	  818.0	  587.2	 3763.0	...
4807737	  817.7	  587.1	 3764.0	...
4807738	  817.7	  587.1	 3764.0	...
4807739	  817.8	  587.6	 3764.0	...
4807740	  818.0	  588.1	 3763.0	...
4807741	  818.2	  588.6	 3763.0	...
4807742	  818.2	  588.7	 3763.0	...
4807743	  818.1	  588.8	 3762.0	...
4807744	  818.3	  588.9	 3761.0	...
4807745	  818.7	  588.9	 3760.0	...
4807746	  818.9	  588.9	 3760.0	...
4807747	  819.0	  588.9	 3761.0	...
4807748	  818.9	  588.7	 3761.0	...
4807749	  818.8	  588.5	 3761.0	...
4807750	  818.8	  588.3	 3760.0	...
4807751	  818.9	  588.0	 3760.0	...
4807752	  818.9	  587.8	 3759.0	...
4807753	  819.1	  587.5	 3758.0	...
4807754	  819.2	  587.6	 3757.0	...
4807755	  819.3	  587.6	 3756.0	...
4807756	  819.4	  587.7	 3756.0	...
4807757	  819.3	  587.7	 3756.0	...
4807758	  819.3	  587.5	 3756.0	...
MSG	4807759 0000 _ Number Off
4807759	  819.0	  587.3	 3756.0	...
4807760	  818.8	  587.5	 3756.0	...
4807761	  818.7	  587.9	 3756.0	...
4807762	  818.7	  588.2	 3756.0	...
4807763	  818.8	  588.3	 3757.0	...
4807764	  818.9	  588.6	 3758.0	...
4807765	  819.0	  589.0	 3759.0	...
4807766	  819.0	  589.0	 3761.0	...
4807767	  818.9	  588.7	 3764.0	...
4807768	  818.5	  587.6	 3766.0	...
4807769	  818.2	  587.0	 3768.0	...
4807770	  817.7	  586.3	 3768.0	...
4807771	  817.1	  585.8	 3768.0	...
4807772	  816.4	  585.0	 3770.0	...
4807773	  815.8	  583.5	 3772.0	...
4807774	  815.6	  582.4	 3773.0	...
4807775	  815.5	  581.1	 3773.0	...
4807776	  815.3	  580.1	 3772.0	...
4807777	  815.0	  578.9	 3772.0	...
4807778	  814.9	  577.9	 3773.0	...
4807779	  815.1	  576.8	 3777.0	...
4807780	  815.3	  576.0	 3781.0	...
4807781	  816.1	  575.1	 3784.0	...
4807782	  816.7	  574.5	 3782.0	...
4807783	  817.3	  574.0	 3781.0	...
4807784	  817.6	  573.8	 3780.0	...
4807785	  818.1	  573.8	 3781.0	...
4807786	  819.0	  574.4	 3782.0	...
4807787	  819.5	  574.9	 3783.0	...
4807788	  819.8	  575.4	 3785.0	...
4807789	  819.7	  575.9	 3786.0	...
4807790	  819.8	  576.5	 3785.0	...
4807791	  819.8	  577.0	 3784.0	...
4807792	  819.7	  577.1	 3784.0	...
4807793	  819.5	  577.0	 3782.0	...
4807794	  819.1	  576.9	 3780.0	...
4807795	  818.6	  577.0	 3781.0	...
4807796	  818.0	  577.2	 3784.0	...
4807797	  817.6	  577.3	 3787.0	...
4807798	  817.5	  577.7	 3788.0	...
4807799	  817.6	  578.2	 3788.0	...
4807800	  817.7	  578.8	 3788.0	...
4807801	  817.8	  579.0	 3789.0	...
4807802	  817.9	  579.2	 3791.0	...
4807803	  817.8	  579.2	 3793.0	...
4807804	  817.8	  580.0	 3794.0	...
4807805	  817.8	  580.8	 3794.0	...
4807806	  817.7	  581.4	 3795.0	...
4807807	  817.6	  581.2	 3797.0	...
4807808	  817.4	  581.0	 3800.0	...
4807809	  817.4	  581.0	 3800.0	...
4807810	  817.4	  581.0	 3802.0	...
4807811	  817.4	  581.0	 3802.0	...
4807812	  817.3	  580.9	 3801.0	...
4807813	  817.1	  580.7	 3799.0	...
4807814	  817.1	  580.5	 3797.0	...
4807815	  817.1	  580.6	 3798.0	...
4807816	  817.0	  580.6	 3799.0	...
4807817	  817.0	  580.6	 3798.0	...
4807818	  817.2	  580.7	 3797.0	...
4807819	  817.5	  580.7	 3797.0	...
4807820	  817.7	  580.7	 3796.0	...
4807821	  817.9	  580.6	 3794.0	...
4807822	  818.1	  580.6	 3793.0	...
4807823	  818.2	  580.7	 3794.0	...
4807824	  818.1	  580.8	 3795.0	...
4807825	  818.0	  580.8	 3797.0	...
4807826	  817.8	  580.8	 3798.0	...
4807827	  817.7	  580.8	 3798.0	...
4807828	  817.7	  580.8	 3798.0	...
4807829	  817.6	  580.8	 3798.0	...
4807830	  817.7	  581.0	 3802.0	...
4807831	  817.9	  581.2	 3805.0	...
4807832	  818.1	  581.3	 3805.0	...
4807833	  818.3	  581.4	 3802.0	...
4807834	  818.4	  581.2	 3798.0	...
4807835	  818.6	  581.0	 3799.0	...
4807836	  818.8	  580.8	 3799.0	...
4807837	  819.0	  580.8	 3799.0	...
4807838	  819.1	  580.9	 3799.0	...
4807839	  819.1	  580.9	 3800.0	...
4807840	  819.2	  580.9	 3801.0	...
4807841	  819.2	  580.9	 3803.0	...
4807842	  818.9	  580.6	 3804.0	...
4807843	  818.7	  580.1	 3806.0	...
4807844	  818.5	  579.6	 3808.0	...
4807845	  818.6	  579.6	 3808.0	...
4807846	  818.6	  579.6	 3808.0	...
4807847	  818.6	  580.1	 3808.0	...
4807848	  818.7	  580.6	 3806.0	...
4807849	  818.7	  580.9	 3804.0	...
4807850	  818.7	  580.7	 3804.0	...
4807851	  818.7	  580.7	 3807.0	...
4807852	  818.7	  580.9	 3810.0	...
4807853	  818.8	  580.9	 3809.0	...
4807854	  818.8	  580.6	 3810.0	...
4807855	  818.8	  580.4	 3810.0	...
4807856	  818.8	  580.6	 3811.0	...
4807857	  818.9	  580.7	 3812.0	...
4807858	  818.8	  580.7	 3813.0	...
4807859	  818.8	  580.8	 3813.0	...
4807860	  818.8	  580.8	 3814.0	...
4807861	  818.5	  581.0	 3815.0	...
4807862	  818.3	  581.1	 3816.0	...
4807863	  818.0	  581.3	 3816.0	...
4807864	  817.8	  581.4	 3816.0	...
4807865	  817.6	  581.5	 3816.0	...
4807866	  817.5	  581.5	 3817.0	...
4807867	  817.5	  581.4	 3817.0	...
4807868	  817.4	  581.2	 3817.0	...
4807869	  817.6	  581.0	 3815.0	...
4807870	  817.8	  580.9	 3813.0	...
4807871	  818.1	  581.1	 3812.0	...
4807872	  818.0	  581.3	 3812.0	...
4807873	  817.9	  581.3	 3813.0	...
4807874	  818.0	  581.2	 3816.0	...
4807875	  818.0	  581.3	 3818.0	...
4807876	  818.1	  581.4	 3820.0	...
4807877	  818.1	  581.5	 3819.0	...
4807878	  817.9	  581.5	 3818.0	...
4807879	  817.7	  581.5	 3818.0	...
4807880	  817.5	  581.6	 3818.0	...
4807881	  817.5	  581.8	 3819.0	...
4807882	  817.6	  581.9	 3820.0	...
4807883	  817.8	  582.0	 3821.0	...
4807884	  817.9	  582.0	 3823.0	...
4807885	  818.0	  582.0	 3824.0	...
4807886	  818.1	  582.1	 3823.0	...
4807887	  818.1	  582.2	 3823.0	...
4807888	  818.1	  582.5	 3823.0	...
4807889	  818.1	  582.7	 3822.0	...
4807890	  818.0	  582.5	 3821.0	...
4807891	  817.8	  582.2	 3820.0	...
4807892	  817.9	  581.9	 3819.0	...
4807893	  818.1	  581.8	 3818.0	...
4807894	  818.3	  581.8	 3819.0	...
4807895	  818.3	  581.7	 3819.0	...
4807896	  818.3	  581.6	 3820.0	...
4807897	  818.3	  581.2	 3820.0	...
4807898	  818.3	  580.8	 3821.0	...
4807899	  818.3	  580.5	 3822.0	...
4807900	  818.5	  580.5	 3823.0	...
4807901	  818.6	  580.6	 3823.0	...
4807902	  818.8	  580.7	 3823.0	...
4807903	  818.8	  580.8	 3823.0	...
4807904	  818.7	  580.6	 3823.0	...
4807905	  818.6	  580.6	 3823.0	...
4807906	  818.5	  580.5	 3822.0	...
4807907	  818.5	  580.4	 3826.0	...
4807908	  818.6	  580.3	 3829.0	...
4807909	  818.8	  580.2	 3830.0	...
4807910	  818.9	  580.3	 3828.0	...
4807911	  819.1	  580.6	 3826.0	...
4807912	  819.1	  580.9	 3827.0	...
4807913	  819.2	  580.9	 3829.0	...
4807914	  819.4	  580.9	 3832.0	...
4807915	  819.6	  580.6	 3833.0	...
4807916	  819.8	  580.4	 3833.0	...
4807917	  820.0	  580.1	 3832.0	...
4807918	  820.2	  580.2	 3832.0	...
4807919	  820.4	  580.2	 3832.0	...
4807920	  820.5	  580.2	 3833.0	...
4807921	  820.8	  580.1	 3834.0	...
4807922	  821.0	  580.1	 3834.0	...
4807923	  821.1	  580.0	 3834.0	...
4807924	  821.1	  580.1	 3835.0	...
4807925	  821.1	  580.2	 3836.0	...
4807926	  821.2	  580.7	 3835.0	...
4807927	  821.4	  581.2	 3836.0	...
4807928	  821.6	  581.4	 3837.0	...
4807929	  821.8	  581.3	 3838.0	...
4807930	  821.8	  581.1	 3838.0	...
4807931	  821.8	  581.1	 3838.0	...
4807932	  822.0	  581.0	 3838.0	...
4807933	  822.3	  581.0	 3839.0	...
4807934	  822.4	  581.0	 3839.0	...
4807935	  822.3	  581.1	 3838.0	...
4807936	  822.2	  581.3	 3837.0	...
4807937	  821.8	  581.3	 3836.0	...
4807938	  821.5	  581.2	 3835.0	...
4807939	  821.3	  581.1	 3836.0	...
4807940	  821.3	  581.2	 3837.0	...
4807941	  821.1	  581.2	 3837.0	...
4807942	  820.9	  581.3	 3836.0	...
4807943	  820.7	  581.0	 3834.0	...
4807944	  820.7	  580.7	 3833.0	...
4807945	  820.7	  580.4	 3833.0	...
4807946	  820.8	  580.3	 3833.0	...
4807947	  821.1	  579.9	 3834.0	...
4807948	  821.4	  579.6	 3835.0	...
4807949	  821.6	  579.4	 3836.0	...
4807950	  822.0	  579.4	 3841.0	...
4807951	  822.4	  579.7	 3847.0	...
4807952	  822.9	  580.0	 3852.0	...
4807953	  823.1	  580.7	 3852.0	...
4807954	  823.3	  581.0	 3851.0	...
4807955	  823.4	  581.4	 3851.0	...
4807956	  823.6	  581.3	 3851.0	...
4807957	  823.8	  581.3	 3850.0	...
4807958	  824.1	  581.3	 3851.0	...
4807959	  823.9	  581.5	 3852.0	...
4807960	  823.8	  581.6	 3852.0	...
4807961	  823.6	  581.7	 3850.0	...
4807962	  823.7	  581.8	 3849.0	...
4807963	  823.8	  582.0	 3848.0	...
4807964	  823.8	  582.1	 3848.0	...
4807965	  823.6	  582.1	 3848.0	...
4807966	  823.3	  582.0	 3848.0	...
4807967	  823.1	  582.0	 3848.0	...
4807968	  823.0	  581.9	 3848.0	...
MSG	4807969 0000 _ Number On
4807969	  822.9	  581.8	 3848.0	...
4807970	  823.2	  581.7	 3851.0	...
4807971	  823.6	  581.7	 3853.0	...
4807972	  823.8	  581.5	 3853.0	...
4807973	  823.6	  581.3	 3850.0	...
4807974	  823.6	  581.1	 3847.0	...
4807975	  823.6	  581.0	 3848.0	...
4807976	  823.6	  581.1	 3849.0	...
4807977	  823.7	  581.6	 3850.0	...
4807978	  823.7	  582.0	 3850.0	...
4807979	  823.8	  582.2	 3850.0	...
4807980	  823.8	  582.2	 3853.0	...
4807981	  823.6	  582.4	 3856.0	...
4807982	  823.5	  582.6	 3858.0	...
4807983	  823.7	  582.8	 3860.0	...
4807984	  824.1	  582.8	 3862.0	...
4807985	  824.4	  582.8	 3863.0	...
4807986	  824.2	  582.7	 3863.0	...
4807987	  823.9	  582.6	 3863.0	...
4807988	  823.6	  582.6	 3863.0	...
4807989	  823.6	  582.7	 3861.0	...
4807990	  823.7	  582.8	 3858.0	...
4807991	  823.8	  582.9	 3855.0	...
4807992	  823.7	  582.8	 3855.0	...
4807993	  823.4	  582.7	 3856.0	...
4807994	  823.6	  582.8	 3858.0	...
4807995	  824.0	  583.0	 3860.0	...
4807996	  824.3	  583.3	 3860.0	...
4807997	  824.3	  583.2	 3859.0	...
4807998	  824.4	  583.2	 3859.0	...
4807999	  824.4	  583.2	 3861.0	...
4808000	  824.6	  583.3	 3862.0	...
4808001	  824.8	  583.3	 3863.0	...
4808002	  825.1	  583.1	 3864.0	...
4808003	  825.3	  583.0	 3865.0	...
4808004	  825.3	  582.8	 3866.0	...
4808005	  825.2	  582.7	 3866.0	...
4808006	  825.2	  582.8	 3866.0	...
4808007	  825.0	  583.1	 3866.0	...
4808008	  824.8	  583.3	 3866.0	...
4808009	  824.7	  583.2	 3865.0	...
4808010	  824.7	  583.4	 3865.0	...
4808011	  824.8	  583.7	 3864.0	...
4808012	  824.8	  584.0	 3864.0	...
4808013	  824.8	  584.2	 3864.0	...
4808014	  824.5	  584.2	 3863.0	...
4808015	  824.1	  584.3	 3863.0	...
4808016	  823.7	  584.5	 3863.0	...
4808017	  823.6	  584.8	 3864.0	...
4808018	  823.6	  584.9	 3865.0	...
4808019	  823.8	  584.7	 3865.0	...
4808020	  824.0	  584.4	 3866.0	...
4808021	  824.0	  584.1	 3867.0	...
4808022	  824.1	  584.2	 3868.0	...
4808023	  824.2	  584.3	 3868.0	...
4808024	  824.3	  584.4	 3868.0	...
4808025	  824.2	  584.4	 3870.0	...
4808026	  824.2	  584.5	 3871.0	...
4808027	  824.2	  584.5	 3872.0	...
4808028	  824.2	  584.5	 3873.0	...
4808029	  824.2	  584.5	 3874.0	...
4808030	  824.2	  584.7	 3875.0	...
4808031	  824.3	  584.9	 3874.0	...
4808032	  824.6	  585.1	 3874.0	...
4808033	  824.8	  585.0	 3874.0	...
4808034	  825.0	  585.0	 3875.0	...
4808035	  825.0	  585.0	 3875.0	...
4808036	  825.1	  585.0	 3875.0	...
4808037	  825.3	  585.0	 3876.0	...
4808038	  825.4	  584.9	 3878.0	...
4808039	  825.4	  584.9	 3879.0	...
4808040	  825.2	  584.9	 3880.0	...
4808041	  825.0	  584.7	 3879.0	...
4808042	  825.0	  584.4	 3878.0	...
4808043	  825.0	  584.5	 3876.0	...
4808044	  824.9	  584.8	 3874.0	...
4808045	  824.8	  585.2	 3873.0	...
4808046	  824.9	  585.1	 3873.0	...
4808047	  825.1	  585.0	 3873.0	...
4808048	  825.1	  584.9	 3873.0	...
4808049	  824.7	  584.9	 3874.0	...
4808050	  824.4	  584.8	 3875.0	...
4808051	  824.5	  584.8	 3875.0	...
4808052	  824.7	  584.8	 3876.0	...
4808053	  824.9	  584.8	 3876.0	...
4808054	  824.9	  584.9	 3877.0	...
4808055	  824.9	  584.8	 3877.0	...
4808056	  825.0	  584.9	 3878.0	...
4808057	  825.1	  585.0	 3878.0	...
4808058	  825.2	  584.8	 3878.0	...
4808059	  825.2	  584.5	 3878.0	...
4808060	  825.0	  584.4	 3878.0	...
4808061	  824.7	  584.6	 3878.0	...
4808062	  824.6	  584.8	 3879.0	...
4808063	  824.9	  584.8	 3879.0	...
4808064	  825.2	  584.8	 3879.0	...
4808065	  825.4	  584.8	 3880.0	...
4808066	  825.6	  584.9	 3881.0	...
4808067	  825.7	  585.1	 3882.0	...
4808068	  825.9	  585.2	 3883.0	...
4808069	  825.9	  585.1	 3883.0	...
4808070	  826.0	  584.8	 3884.0	...
4808071	  826.2	  584.7	 3883.0	...
4808072	  826.4	  584.5	 3881.0	...
4808073	  826.5	  584.4	 3881.0	...
4808074	  826.6	  584.3	 3882.0	...
4808075	  826.6	  584.3	 3883.0	...
4808076	  826.5	  584.3	 3882.0	...
4808077	  826.7	  584.2	 3883.0	...
4808078	  827.0	  584.1	 3884.0	...
4808079	  827.3	  584.2	 3882.0	...
4808080	  827.3	  584.5	 3880.0	...
4808081	  827.3	  584.7	 3877.0	...
4808082	  827.4	  584.8	 3877.0	...
4808083	  827.4	  584.9	 3876.0	...
4808084	  827.2	  585.0	 3876.0	...
4808085	  826.9	  585.1	 3875.0	...
4808086	  826.8	  585.2	 3876.0	...
4808087	  827.0	  585.2	 3875.0	...
4808088	  827.1	  585.2	 3874.0	...
4808089	  827.1	  585.0	 3873.0	...
4808090	  827.1	  584.8	 3873.0	...
4808091	  827.1	  584.6	 3873.0	...
4808092	  826.7	  584.4	 3874.0	...
4808093	  826.3	  584.3	 3873.0	...
4808094	  825.8	  584.4	 3872.0	...
4808095	  825.8	  584.7	 3870.0	...
4808096	  826.0	  585.0	 3871.0	...
4808097	  826.4	  585.0	 3873.0	...
4808098	  826.7	  585.0	 3875.0	...
4808099	  826.9	  585.1	 3876.0	...
4808100	  827.0	  585.3	 3876.0	...
4808101	  827.0	  585.4	 3875.0	...
4808102	  827.0	  585.5	 3876.0	...
4808103	  827.1	  585.6	 3878.0	...
4808104	  827.2	  585.3	 3881.0	...
4808105	  827.4	  585.0	 3882.0	...
4808106	  827.5	  584.7	 3883.0	...
4808107	  827.7	  584.8	 3883.0	...
4808108	  827.9	  584.9	 3883.0	...
4808109	  828.0	  585.0	 3883.0	...
4808110	  828.0	  584.9	 3883.0	...
4808111	  828.0	  584.8	 3882.0	...
4808112	  827.9	  584.7	 3882.0	...
4808113	  827.7	  584.5	 3881.0	...
4808114	  827.4	  584.5	 3881.0	...
4808115	  827.3	  584.7	 3883.0	...
4808116	  827.5	  585.0	 3886.0	...
4808117	  827.7	  585.2	 3888.0	...
4808118	  828.1	  585.2	 3888.0	...
4808119	  828.4	  585.2	 3888.0	...
4808120	  828.6	  585.2	 3888.0	...
4808121	  828.7	  585.3	 3887.0	...
4808122	  828.8	  585.4	 3887.0	...
4808123	  829.0	  585.4	 3887.0	...
4808124	  829.1	  585.3	 3888.0	...
4808125	  829.0	  585.2	 3888.0	...
4808126	  828.9	  585.1	 3886.0	...
4808127	  828.8	  585.1	 3883.0	...
4808128	  829.0	  585.0	 3880.0	...
4808129	  829.2	  585.4	 3880.0	...
4808130	  829.5	  585.7	 3879.0	...
4808131	  829.6	  586.0	 3878.0	...
4808132	  829.5	  586.0	 3878.0	...
4808133	  829.2	  586.0	 3877.0	...
4808134	  828.9	  586.0	 3877.0	...
4808135	  828.6	  585.9	 3877.0	...
4808136	  828.6	  585.9	 3878.0	...
4808137	  828.6	  585.9	 3878.0	...
4808138	  828.6	  585.8	 3877.0	...
4808139	  828.5	  585.7	 3876.0	...
4808140	  828.3	  585.6	 3877.0	...
4808141	  828.1	  585.6	 3879.0	...
4808142	  828.0	  585.7	 3882.0	...
4808143	  828.0	  585.8	 3883.0	...
4808144	  828.1	  585.8	 3885.0	...
4808145	  828.3	  586.4	 3886.0	...
4808146	  828.4	  587.0	 3887.0	...
4808147	  828.5	  587.4	 3887.0	...
4808148	  828.6	  587.2	 3887.0	...
4808149	  828.7	  587.0	 3887.0	...
4808150	  828.8	  587.0	 3887.0	...
4808151	  828.8	  587.4	 3886.0	...
4808152	  828.8	  587.8	 3886.0	...
4808153	  828.8	  588.3	 3886.0	...
4808154	  828.8	  588.3	 3888.0	...
4808155	  828.8	  588.3	 3889.0	...
4808156	  828.8	  588.2	 3889.0	...
4808157	  828.8	  588.1	 3890.0	...
4808158	  828.6	  588.1	 3891.0	...
4808159	  828.5	  588.2	 3892.0	...
4808160	  828.5	  588.3	 3893.0	...
4808161	  828.6	  588.2	 3895.0	...
4808162	  828.6	  587.9	 3896.0	...
4808163	  828.6	  587.7	 3895.0	...
4808164	  828.8	  587.5	 3894.0	...
4808165	  829.1	  587.3	 3893.0	...
4808166	  829.3	  587.1	 3892.0	...
4808167	  829.3	  587.1	 3893.0	...
4808168	  829.1	  587.3	 3894.0	...
4808169	  828.8	  587.5	 3896.0	...
4808170	  828.7	  587.7	 3898.0	...
4808171	  828.5	  587.8	 3899.0	...
4808172	  828.4	  588.1	 3899.0	...
4808173	  828.6	  588.3	 3900.0	...
4808174	  828.9	  588.3	 3900.0	...
4808175	  828.8	  588.1	 3898.0	...
4808176	  828.5	  587.9	 3896.0	...
4808177	  828.1	  587.9	 3895.0	...
4808178	  828.1	  587.8	 3895.0	...
4808179	  828.2	  587.8	 3896.0	...
4808180	  828.4	  587.8	 3896.0	...
4808181	  828.5	  588.0	 3897.0	...
4808182	  828.5	  588.1	 3897.0	...
4808183	  828.4	  588.0	 3897.0	...
4808184	  828.3	  587.7	 3898.0	...
4808185	  828.3	  587.5	 3898.0	...
4808186	  828.2	  587.4	 3897.0	...
4808187	  828.2	  587.3	 3896.0	...
4808188	  828.2	  587.2	 3897.0	...
4808189	  828.2	  587.1	 3899.0	...
4808190	  828.2	  587.2	 3900.0	...
4808191	  828.3	  587.3	 3899.0	...
4808192	  828.3	  587.5	 3899.0	...
4808193	  828.3	  587.6	 3898.0	...
4808194	  828.1	  587.6	 3897.0	...
4808195	  828.1	  587.5	 3898.0	...
4808196	  828.2	  587.4	 3899.0	...
4808197	  828.3	  587.3	 3899.0	...
4808198	  828.4	  587.2	 3900.0	...
4808199	  828.5	  587.2	 3900.0	...
4808200	  828.5	  587.3	 3898.0	...
4808201	  828.5	  587.5	 3896.0	...
4808202	  828.5	  587.8	 3894.0	...
4808203	  828.4	  587.9	 3894.0	...
4808204	  828.3	  587.7	 3894.0	...
4808205	  828.1	  587.4	 3895.0	...
4808206	  828.1	  587.1	 3894.0	...
4808207	  828.5	  587.1	 3893.0	...
4808208	  828.9	  587.1	 3892.0	...
4808209	  829.2	  587.1	 3891.0	...
4808210	  829.1	  587.1	 3890.0	...
4808211	  829.0	  587.2	 3889.0	...
4808212	  829.1	  587.3	 3889.0	...
4808213	  829.1	  587.5	 3889.0	...
4808214	  829.2	  587.7	 3889.0	...
4808215	  828.9	  587.9	 3890.0	...
4808216	  828.7	  588.2	 3892.0	...
4808217	  828.5	  588.5	 3894.0	...
4808218	  828.5	  588.5	 3894.0	...
4808219	  828.6	  588.6	 3895.0	...
4808220	  828.8	  588.6	 3895.0	...
4808221	  829.0	  588.7	 3897.0	...
4808222	  829.2	  588.8	 3897.0	...
4808223	  829.2	  588.7	 3895.0	...
4808224	  829.1	  588.7	 3893.0	...
4808225	  829.1	  588.6	 3891.0	...
4808226	  829.1	  588.5	 3892.0	...
4808227	  828.8	  588.6	 3891.0	...
4808228	  828.5	  588.7	 3890.0	...
4808229	  828.2	  588.8	 3888.0	...
4808230	  828.2	  588.7	 3887.0	...
4808231	  828.2	  588.7	 3887.0	...
4808232	  828.2	  588.7	 3887.0	...
4808233	  828.1	  589.0	 3887.0	...
4808234	  828.0	  589.3	 3888.0	...
4808235	  827.9	  589.8	 3888.0	...
4808236	  827.9	  590.0	 3889.0	...
4808237	  827.8	  590.1	 3890.0	...
4808238	  827.6	  590.1	 3892.0	...
4808239	  827.6	  589.8	 3893.0	...
4808240	  827.5	  589.5	 3894.0	...
4808241	  827.5	  589.0	 3894.0	...
4808242	  827.4	  588.6	 3893.0	...
4808243	  827.3	  588.4	 3892.0	...
4808244	  827.3	  588.2	 3891.0	...
4808245	  827.4	  588.3	 3890.0	...
4808246	  827.5	  588.4	 3888.0	...
4808247	  827.6	  588.4	 3888.0	...
4808248	  827.7	  588.4	 3889.0	...
4808249	  827.7	  588.4	 3892.0	...
4808250	  827.6	  588.5	 3892.0	...
4808251	  827.4	  588.7	 3894.0	...
4808252	  827.4	  588.8	 3895.0	...
4808253	  827.4	  588.9	 3896.0	...
4808254	  827.4	  589.0	 3895.0	...
4808255	  827.3	  589.1	 3895.0	...
4808256	  826.9	  589.2	 3895.0	...
4808257	  826.6	  589.3	 3895.0	...
4808258	  826.2	  589.5	 3895.0	...
4808259	  826.0	  589.8	 3895.0	...
4808260	  825.9	  590.1	 3895.0	...
4808261	  826.0	  589.9	 3895.0	...
4808262	  826.1	  589.5	 3894.0	...
4808263	  826.1	  589.1	 3893.0	...
4808264	  826.0	  589.0	 3893.0	...
4808265	  826.2	  589.0	 3893.0	...
4808266	  826.5	  588.9	 3894.0	...
4808267	  826.8	  588.7	 3895.0	...
4808268	  826.8	  588.7	 3896.0	...
4808269	  826.6	  588.9	 3897.0	...
4808270	  826.2	  589.0	 3898.0	...
4808271	  825.9	  589.0	 3898.0	...
MSG	4808272 0000 _ Number Off
4808272	  825.8	  589.3	 3899.0	...
4808273	  825.6	  589.8	 3899.0	...
4808274	  825.6	  590.3	 3899.0	...
4808275	  825.5	  590.5	 3900.0	...
4808276	  825.6	  590.3	 3902.0	...
4808277	  825.5	  590.0	 3905.0	...
4808278	  825.5	  589.9	 3907.0	...
4808279	  825.3	  590.0	 3907.0	...
4808280	  825.1	  590.1	 3906.0	...
4808281	  824.9	  590.1	 3905.0	...
4808282	  824.8	  589.9	 3905.0	...
4808283	  824.8	  589.6	 3905.0	...
4808284	  824.5	  589.5	 3905.0	...
4808285	  824.4	  589.6	 3908.0	...
4808286	  824.2	  589.7	 3911.0	...
4808287	  824.2	  589.7	 3912.0	...
4808288	  824.2	  590.0	 3910.0	...
4808289	  824.3	  590.3	 3908.0	...
4808290	  824.3	  590.7	 3908.0	...
4808291	  824.2	  590.9	 3908.0	...
4808292	  824.1	  591.2	 3908.0	...
4808293	  824.1	  591.1	 3908.0	...
4808294	  824.1	  590.8	 3910.0	...
4808295	  824.0	  590.2	 3912.0	...
4808296	  824.0	  589.9	 3913.0	...
4808297	  824.1	  589.8	 3913.0	...
4808298	  824.2	  590.1	 3913.0	...
4808299	  824.3	  590.4	 3913.0	...
4808300	  824.1	  590.5	 3913.0	...
4808301	  823.7	  590.4	 3914.0	...
4808302	  823.3	  590.4	 3914.0	...
4808303	  823.2	  590.5	 3913.0	...
4808304	  823.2	  590.6	 3912.0	...
4808305	  823.3	  590.7	 3912.0	...
4808306	  823.4	  590.7	 3911.0	...
4808307	  823.4	  590.5	 3912.0	...
4808308	  823.5	  590.3	 3913.0	...
4808309	  823.4	  590.1	 3916.0	...
4808310	  823.4	  590.1	 3919.0	...
4808311	  823.5	  590.1	 3920.0	...
4808312	  823.6	  590.1	 3920.0	...
4808313	  823.8	  590.1	 3922.0	...
4808314	  823.8	  590.4	 3924.0	...
4808315	  823.8	  590.8	 3925.0	...
4808316	  823.8	  591.1	 3925.0	...
4808317	  823.8	  591.2	 3924.0	...
4808318	  824.0	  591.4	 3925.0	...
4808319	  824.2	  591.6	 3926.0	...
4808320	  824.3	  591.8	 3929.0	...
4808321	  824.3	  591.9	 3930.0	...
4808322	  824.2	  591.9	 3932.0	...
4808323	  824.2	  592.0	 3932.0	...
4808324	  824.2	  592.1	 3933.0	...
4808325	  824.2	  591.9	 3934.0	...
4808326	  824.2	  591.7	 3935.0	...
4808327	  824.2	  591.6	 3937.0	...
4808328	  824.2	  591.5	 3937.0	...
4808329	  824.2	  591.5	 3938.0	...
4808330	  824.3	  591.4	 3938.0	...
4808331	  824.3	  591.3	 3939.0	...
4808332	  824.4	  591.2	 3940.0	...
4808333	  824.4	  591.1	 3942.0	...
4808334	  824.3	  591.0	 3942.0	...
4808335	  824.1	  590.8	 3941.0	...
4808336	  824.0	  590.6	 3941.0	...
4808337	  824.0	  590.5	 3941.0	...
4808338	  823.9	  590.4	 3943.0	...
4808339	  823.9	  590.4	 3944.0	...
4808340	  823.8	  590.3	 3944.0	...
4808341	  823.9	  590.2	 3943.0	...
4808342	  823.9	  590.3	 3943.0	...
4808343	  823.7	  590.4	 3943.0	...
4808344	  823.6	  590.5	 3944.0	...
4808345	  823.7	  590.5	 3944.0	...
4808346	  823.9	  590.5	 3945.0	...
4808347	  824.0	  590.5	 3944.0	...
4808348	  823.9	  590.5	 3944.0	...
4808349	  823.9	  590.5	 3945.0	...
4808350	  823.8	  590.5	 3945.0	...
4808351	  823.8	  590.7	 3946.0	...
4808352	  823.5	  590.9	 3946.0	...
4808353	  823.2	  591.3	 3946.0	...
4808354	  822.9	  591.6	 3946.0	...
4808355	  823.0	  591.9	 3945.0	...
4808356	  822.9	  592.2	 3944.0	...
4808357	  823.0	  592.4	 3943.0	...
4808358	  823.0	  592.6	 3944.0	...
4808359	  822.9	  592.6	 3945.0	...
4808360	  822.7	  592.4	 3946.0	...
4808361	  822.4	  592.1	 3946.0	...
4808362	  822.4	  591.9	 3947.0	...
4808363	  822.3	  591.9	 3947.0	...
4808364	  822.2	  591.9	 3946.0	...
4808365	  822.0	  591.8	 3945.0	...
4808366	  822.0	  591.5	 3948.0	...
4808367	  822.0	  591.0	 3951.0	...
4808368	  822.1	  590.7	 3954.0	...
4808369	  822.1	  590.6	 3954.0	...
4808370	  822.2	  590.6	 3955.0	...
4808371	  821.9	  590.7	 3955.0	...
4808372	  821.7	  590.7	 3956.0	...
4808373	  821.5	  590.7	 3957.0	...
4808374	  821.5	  590.8	 3958.0	...
4808375	  821.4	  590.9	 3958.0	...
4808376	  821.4	  591.1	 3959.0	...
4808377	  821.3	  591.2	 3959.0	...
4808378	  821.2	  591.5	 3959.0	...
4808379	  821.0	  591.7	 3959.0	...
4808380	  820.8	  591.9	 3959.0	...
4808381	  821.0	  591.8	 3962.0	...
4808382	  821.1	  591.7	 3965.0	...
4808383	  821.2	  591.6	 3968.0	...
4808384	  821.1	  591.5	 3968.0	...
4808385	  820.9	  591.4	 3968.0	...
4808386	  820.8	  591.3	 3970.0	...
4808387	  820.6	  591.1	 3972.0	...
4808388	  820.4	  590.9	 3973.0	...
4808389	  820.3	  590.9	 3973.0	...
4808390	  820.2	  591.2	 3972.0	...
4808391	  820.0	  591.4	 3974.0	...
4808392	  819.8	  591.6	 3977.0	...
4808393	  819.6	  591.7	 3980.0	...
4808394	  819.5	  591.9	 3979.0	...
4808395	  819.5	  592.2	 3978.0	...
4808396	  819.8	  592.5	 3980.0	...
4808397	  820.0	  592.5	 3983.0	...
4808398	  820.1	  592.5	 3985.0	...
4808399	  820.0	  592.4	 3985.0	...
4808400	  819.9	  592.5	 3984.0	...
4808401	  819.8	  592.7	 3983.0	...
4808402	  819.7	  592.9	 3985.0	...
4808403	  819.8	  592.8	 3987.0	...
4808404	  819.8	  592.6	 3990.0	...
4808405	  819.8	  592.2	 3991.0	...
4808406	  819.6	  591.9	 3991.0	...
4808407	  819.5	  591.7	 3989.0	...
4808408	  819.4	  592.0	 3987.0	...
4808409	  819.4	  592.4	 3987.0	...
4808410	  819.3	  592.8	 3987.0	...
4808411	  819.3	  593.1	 3987.0	...
4808412	  819.1	  593.0	 3988.0	...
4808413	  819.1	  593.1	 3989.0	...
4808414	  819.0	  593.0	 3989.0	...
4808415	  818.9	  593.1	 3989.0	...
4808416	  818.8	  593.1	 3991.0	...
4808417	  818.8	  593.0	 3993.0	...
4808418	  818.8	  592.9	 3995.0	...
4808419	  818.8	  592.5	 3996.0	...
4808420	  818.6	  592.3	 3996.0	...
4808421	  818.6	  592.2	 3997.0	...
4808422	  818.5	  592.4	 3998.0	...
4808423	  818.5	  592.5	 3997.0	...
4808424	  818.4	  592.6	 3997.0	...
4808425	  818.2	  592.6	 3998.0	...
4808426	  818.2	  592.5	 3998.0	...
4808427	  818.1	  592.5	 4000.0	...
4808428	  818.1	  592.6	 4002.0	...
4808429	  818.0	  592.7	 4004.0	...
4808430	  818.0	  593.0	 4004.0	...
4808431	  818.1	  593.4	 4005.0	...
4808432	  818.1	  593.7	 4006.0	...
4808433	  818.0	  593.8	 4007.0	...
4808434	  818.0	  593.9	 4008.0	...
4808435	  818.0	  594.0	 4009.0	...
4808436	  817.9	  594.0	 4010.0	...
4808437	  817.6	  593.6	 4010.0	...
4808438	  817.3	  593.2	 4012.0	...
4808439	  817.1	  593.0	 4014.0	...
4808440	  817.3	  593.0	 4016.0	...
4808441	  817.4	  593.0	 4016.0	...
4808442	  817.5	  593.0	 4016.0	...
4808443	  817.6	  593.2	 4016.0	...
4808444	  817.7	  593.5	 4016.0	...
4808445	  817.7	  593.7	 4016.0	...
4808446	  817.7	  593.7	 4016.0	...
4808447	  817.8	  593.7	 4016.0	...
4808448	  817.9	  593.6	 4016.0	...
4808449	  817.8	  593.6	 4015.0	...
4808450	  817.7	  593.7	 4015.0	...
4808451	  817.8	  593.5	 4017.0	...
4808452	  817.9	  593.3	 4019.0	...
4808453	  818.0	  593.1	 4021.0	...
4808454	  818.2	  593.0	 4025.0	...
4808455	  818.3	  592.9	 4029.0	...
4808456	  818.3	  592.9	 4031.0	...
4808457	  818.4	  592.7	 4029.0	...
4808458	  818.3	  592.4	 4026.0	...
4808459	  818.5	  592.2	 4026.0	...
4808460	  818.8	  592.2	 4027.0	...
4808461	  819.0	  592.3	 4029.0	...
4808462	  818.8	  592.3	 4031.0	...
4808463	  818.4	  592.2	 4032.0	...
4808464	  818.0	  592.0	 4033.0	...
4808465	  818.0	  592.0	 4033.0	...
4808466	  818.1	  592.1	 4032.0	...
4808467	  818.1	  592.2	 4032.0	...
4808468	  818.1	  592.2	 4032.0	...
4808469	  818.1	  592.2	 4032.0	...
4808470	  818.1	  592.1	 4032.0	...
4808471	  818.0	  592.1	 4032.0	...
4808472	  817.9	  592.1	 4032.0	...
MSG	4808473 0000 _ Number On
4808473	  817.9	  592.2	 4032.0	...
4808474	  817.9	  592.2	 4033.0	...
4808475	  817.8	  592.1	 4033.0	...
4808476	  817.6	  592.2	 4032.0	...
4808477	  817.3	  592.2	 4032.0	...
4808478	  817.1	  592.1	 4033.0	...
4808479	  817.0	  592.0	 4036.0	...
4808480	  817.1	  592.2	 4038.0	...
4808481	  817.3	  592.3	 4038.0	...
4808482	  817.5	  592.5	 4038.0	...
4808483	  817.4	  592.5	 4038.0	...
4808484	  817.3	  592.6	 4040.0	...
4808485	  817.6	  592.3	 4044.0	...
4808486	  817.9	  592.1	 4048.0	...
4808487	  818.2	  591.8	 4049.0	...
4808488	  818.2	  591.8	 4051.0	...
4808489	  817.8	  591.8	 4053.0	...
4808490	  817.4	  591.9	 4055.0	...
4808491	  817.0	  592.2	 4055.0	...
4808492	  817.1	  592.4	 4056.0	...
4808493	  817.2	  592.7	 4057.0	...
4808494	  817.2	  593.2	 4057.0	...
4808495	  817.3	  593.7	 4057.0	...
4808496	  817.3	  594.1	 4057.0	...
4808497	  817.3	  594.1	 4057.0	...
4808498	  817.2	  593.9	 4059.0	...
4808499	  817.1	  593.6	 4061.0	...
4808500	  817.0	  593.3	 4062.0	...
4808501	  816.9	  592.7	 4062.0	...
EFIX R   4807032	4808501	1470	  822.7	  584.7	   3736
SSACC R  4808502
4808502	  817.3	  591.3	 4060.0	...
4808503	  817.6	  589.2	 4059.0	...
4808504	  818.3	  586.4	 4057.0	...
4808505	  818.7	  583.7	 4057.0	...
4808506	  819.8	  580.7	 4057.0	...
4808507	  821.3	  578.6	 4057.0	...
4808508	  823.0	  576.4	 4060.0	...
4808509	  824.5	  575.3	 4063.0	...
ESACC R  4808502	4808509	8	  817.3	  591.3	  824.5	  575.3	   0.37	     49
SFIX R   4808510
4808510	  825.9	  574.3	 4066.0	...
4808511	  827.2	  573.9	 4066.0	...
4808512	  828.1	  573.8	 4067.0	...
4808513	  828.5	  573.7	 4068.0	...
4808514	  828.4	  573.5	 4069.0	...
4808515	  828.1	  573.4	 4069.0	...
4808516	  827.5	  573.3	 4069.0	...
4808517	  826.4	  573.5	 4068.0	...
4808518	  825.2	  573.7	 4067.0	...
4808519	  823.7	  573.9	 4065.0	...
4808520	  822.5	  574.1	 4065.0	...
4808521	  821.1	  574.0	 4065.0	...
4808522	  820.2	  573.5	 4066.0	...
4808523	  819.2	  573.1	 4068.0	...
4808524	  818.6	  572.5	 4071.0	...
4808525	  818.2	  572.4	 4073.0	...
4808526	  818.2	  572.3	 4074.0	...
4808527	  818.2	  573.1	 4076.0	...
4808528	  818.4	  573.9	 4077.0	...
4808529	  818.5	  574.6	 4079.0	...
4808530	  818.7	  574.9	 4080.0	...
4808531	  818.8	  575.2	 4082.0	...
4808532	  819.2	  575.9	 4083.0	...
4808533	  819.5	  576.4	 4083.0	...
4808534	  819.8	  577.4	 4083.0	...
4808535	  819.7	  578.1	 4083.0	...
4808536	  819.6	  578.9	 4083.0	...
4808537	  819.5	  579.2	 4083.0	...
4808538	  819.6	  579.1	 4083.0	...
4808539	  819.7	  579.0	 4083.0	...
4808540	  819.7	  579.3	 4083.0	...
4808541	  819.5	  579.8	 4084.0	...
4808542	  819.2	  580.3	 4085.0	...
4808543	  819.1	  580.3	 4086.0	...
4808544	  819.1	  580.3	 4085.0	...
4808545	  819.1	  580.3	 4085.0	...
4808546	  819.0	  580.4	 4085.0	...
4808547	  818.9	  580.4	 4088.0	...
4808548	  818.9	  580.2	 4091.0	...
4808549	  819.0	  580.1	 4090.0	...
4808550	  819.2	  579.9	 4086.0	...
4808551	  819.3	  580.0	 4082.0	...
4808552	  819.2	  579.9	 4082.0	...
4808553	  818.9	  579.7	 4084.0	...
4808554	  818.5	  579.3	 4086.0	...
4808555	  818.1	  579.0	 4089.0	...
4808556	  817.7	  579.0	 4090.0	...
4808557	  817.4	  579.0	 4091.0	...
4808558	  817.5	  579.0	 4093.0	...
4808559	  817.5	  579.1	 4094.0	...
4808560	  817.5	  579.2	 4095.0	...
4808561	  817.4	  579.4	 4096.0	...
4808562	  817.2	  579.4	 4096.0	...
4808563	  817.3	  579.7	 4096.0	...
4808564	  817.3	  579.9	 4099.0	...
4808565	  817.1	  580.1	 4103.0	...
4808566	  816.9	  580.1	 4105.0	...
4808567	  816.7	  580.1	 4107.0	...
4808568	  816.7	  580.3	 4109.0	...
4808569	  816.8	  580.5	 4111.0	...
4808570	  816.6	  580.5	 4111.0	...
4808571	  816.4	  580.3	 4111.0	...
4808572	  816.2	  580.0	 4112.0	...
4808573	  816.1	  579.9	 4113.0	...
4808574	  816.1	  579.8	 4117.0	...
4808575	  816.1	  579.8	 4119.0	...
4808576	  816.3	  579.8	 4121.0	...
4808577	  816.4	  579.6	 4121.0	...
4808578	  816.5	  579.5	 4122.0	...
4808579	  816.6	  579.3	 4123.0	...
4808580	  816.8	  579.2	 4124.0	...
4808581	  817.0	  579.0	 4126.0	...
4808582	  817.1	  579.1	 4126.0	...
4808583	  817.3	  579.3	 4126.0	...
4808584	  817.5	  579.4	 4126.0	...
4808585	  817.5	  579.4	 4126.0	...
4808586	  817.4	  579.4	 4126.0	...
4808587	  817.3	  579.4	 4126.0	...
4808588	  817.2	  579.5	 4128.0	...
4808589	  817.2	  579.5	 4130.0	...
4808590	  817.2	  579.3	 4133.0	...
4808591	  817.2	  579.1	 4134.0	...
4808592	  817.0	  579.0	 4133.0	...
4808593	  816.8	  579.2	 4131.0	...
4808594	  816.5	  579.3	 4131.0	...
4808595	  816.7	  579.4	 4132.0	...
4808596	  816.8	  579.3	 4135.0	...
4808597	  816.7	  579.2	 4136.0	...
4808598	  816.4	  579.0	 4137.0	...
4808599	  816.1	  578.7	 4136.0	...
4808600	  816.1	  578.5	 4135.0	...
4808601	  816.3	  578.5	 4136.0	...
4808602	  816.4	  578.5	 4136.0	...
4808603	  816.5	  578.6	 4138.0	...
4808604	  816.7	  578.7	 4140.0	...
4808605	  816.9	  578.8	 4142.0	...
4808606	  817.1	  578.9	 4142.0	...
4808607	  817.1	  579.0	 4142.0	...
4808608	  817.0	  579.1	 4143.0	...
4808609	  817.0	  579.2	 4143.0	...
4808610	  816.7	  579.4	 4144.0	...
4808611	  816.3	  579.3	 4144.0	...
4808612	  815.9	  579.2	 4144.0	...
4808613	  815.8	  579.0	 4143.0	...
4808614	  815.8	  578.9	 4142.0	...
4808615	  815.9	  578.7	 4141.0	...
4808616	  816.0	  578.6	 4139.0	...
4808617	  816.2	  578.5	 4141.0	...
4808618	  816.5	  578.4	 4144.0	...
4808619	  816.8	  578.6	 4146.0	...
4808620	  816.8	  578.6	 4146.0	...
4808621	  816.8	  578.7	 4146.0	...
4808622	  816.9	  578.8	 4147.0	...
4808623	  817.0	  579.1	 4146.0	...
4808624	  816.9	  579.4	 4145.0	...
4808625	  816.4	  579.5	 4146.0	...
4808626	  816.0	  579.8	 4149.0	...
4808627	  815.8	  579.9	 4150.0	...
4808628	  815.7	  579.6	 4149.0	...
4808629	  815.5	  579.1	 4149.0	...
4808630	  815.3	  578.8	 4149.0	...
4808631	  815.2	  578.8	 4146.0	...
4808632	  815.1	  578.9	 4143.0	...
4808633	  814.9	  578.8	 4143.0	...
4808634	  814.7	  578.8	 4147.0	...
4808635	  814.7	  578.8	 4151.0	...
4808636	  814.7	  578.7	 4151.0	...
4808637	  814.8	  578.7	 4151.0	...
4808638	  814.9	  578.6	 4151.0	...
4808639	  814.9	  578.5	 4153.0	...
4808640	  814.9	  578.2	 4156.0	...
4808641	  814.9	  578.0	 4158.0	...
4808642	  814.8	  577.8	 4158.0	...
4808643	  814.7	  577.9	 4158.0	...
4808644	  814.5	  578.1	 4156.0	...
4808645	  814.3	  578.3	 4154.0	...
4808646	  814.2	  578.4	 4153.0	...
4808647	  814.2	  578.3	 4154.0	...
4808648	  814.1	  578.3	 4155.0	...
4808649	  814.0	  578.4	 4156.0	...
4808650	  813.9	  578.4	 4157.0	...
4808651	  813.9	  578.5	 4157.0	...
4808652	  814.0	  578.7	 4157.0	...
4808653	  814.0	  578.9	 4156.0	...
4808654	  813.9	  578.9	 4155.0	...
4808655	  813.8	  578.9	 4157.0	...
4808656	  813.8	  578.7	 4159.0	...
4808657	  813.8	  578.5	 4162.0	...
4808658	  813.8	  578.5	 4162.0	...
4808659	  813.8	  578.6	 4162.0	...
4808660	  813.8	  578.6	 4163.0	...
4808661	  813.6	  578.6	 4162.0	...
4808662	  813.4	  578.2	 4161.0	...
4808663	  813.2	  577.9	 4160.0	...
4808664	  813.2	  577.7	 4161.0	...
4808665	  813.1	  577.6	 4162.0	...
4808666	  813.1	  577.6	 4162.0	...
4808667	  813.1	  577.5	 4162.0	...
4808668	  813.2	  577.4	 4161.0	...
4808669	  813.0	  577.4	 4160.0	...
4808670	  812.8	  577.0	 4159.0	...
4808671	  812.5	  576.7	 4158.0	...
4808672	  812.3	  576.4	 4156.0	...
4808673	  812.3	  576.7	 4156.0	...
4808674	  812.8	  577.0	 4156.0	...
4808675	  813.3	  577.3	 4157.0	...
4808676	  813.7	  577.4	 4158.0	...
4808677	  813.8	  577.6	 4159.0	...
4808678	  813.9	  577.8	 4159.0	...
4808679	  814.0	  577.7	 4159.0	...
4808680	  813.9	  577.6	 4159.0	...
4808681	  813.9	  577.5	 4160.0	...
4808682	  813.8	  577.5	 4161.0	...
4808683	  813.8	  577.5	 4161.0	...
4808684	  813.8	  577.4	 4161.0	...
4808685	  813.7	  577.5	 4160.0	...
4808686	  813.6	  577.5	 4160.0	...
4808687	  813.4	  577.6	 4159.0	...
4808688	  813.4	  577.6	 4160.0	...
4808689	  813.3	  577.5	 4162.0	...
4808690	  813.1	  577.5	 4163.0	...
4808691	  812.9	  577.5	 4164.0	...
4808692	  813.0	  577.6	 4165.0	...
4808693	  813.2	  577.9	 4166.0	...
4808694	  813.4	  578.0	 4166.0	...
4808695	  813.4	  578.1	 4166.0	...
4808696	  813.4	  578.1	 4166.0	...
4808697	  813.5	  578.1	 4167.0	...
4808698	  813.6	  578.0	 4167.0	...
4808699	  813.8	  578.0	 4167.0	...
4808700	  813.9	  577.9	 4166.0	...
4808701	  814.0	  578.1	 4167.0	...
4808702	  813.8	  578.3	 4168.0	...
4808703	  813.5	  578.6	 4171.0	...
4808704	  813.2	  578.7	 4175.0	...
4808705	  813.2	  578.7	 4178.0	...
4808706	  813.2	  578.7	 4178.0	...
4808707	  813.2	  578.8	 4177.0	...
4808708	  813.1	  578.8	 4177.0	...
4808709	  813.1	  578.7	 4177.0	...
4808710	  813.3	  578.5	 4176.0	...
4808711	  813.5	  578.3	 4175.0	...
4808712	  813.5	  578.1	 4175.0	...
4808713	  813.6	  578.0	 4175.0	...
4808714	  813.6	  577.9	 4175.0	...
4808715	  813.2	  577.9	 4175.0	...
4808716	  812.9	  577.8	 4175.0	...
4808717	  812.5	  577.9	 4176.0	...
4808718	  812.5	  578.0	 4177.0	...
4808719	  812.5	  578.2	 4178.0	...
4808720	  812.5	  578.3	 4176.0	...
4808721	  812.6	  578.3	 4175.0	...
4808722	  812.5	  578.3	 4175.0	...
4808723	  812.5	  578.2	 4177.0	...
4808724	  812.3	  578.0	 4177.0	...
4808725	  812.4	  578.0	 4178.0	...
4808726	  812.4	  578.2	 4178.0	...
4808727	  812.4	  578.2	 4178.0	...
4808728	  812.4	  578.1	 4179.0	...
4808729	  812.5	  577.9	 4178.0	...
4808730	  812.6	  577.9	 4179.0	...
4808731	  812.3	  578.3	 4180.0	...
4808732	  812.0	  578.6	 4180.0	...
4808733	  811.6	  578.8	 4180.0	...
4808734	  811.5	  578.8	 4181.0	...
4808735	  811.6	  578.9	 4181.0	...
4808736	  811.8	  579.0	 4181.0	...
4808737	  812.0	  579.1	 4183.0	...
4808738	  812.2	  579.2	 4185.0	...
4808739	  812.1	  579.1	 4187.0	...
4808740	  811.8	  579.0	 4187.0	...
4808741	  811.5	  578.8	 4188.0	...
4808742	  811.4	  578.8	 4188.0	...
4808743	  811.4	  578.9	 4186.0	...
4808744	  811.4	  579.0	 4185.0	...
4808745	  811.1	  578.9	 4183.0	...
4808746	  810.9	  578.9	 4183.0	...
4808747	  810.6	  578.9	 4182.0	...
4808748	  810.5	  579.0	 4183.0	...
4808749	  810.4	  579.0	 4184.0	...
4808750	  810.6	  578.9	 4185.0	...
4808751	  810.9	  578.7	 4186.0	...
4808752	  811.2	  578.7	 4188.0	...
4808753	  811.2	  578.6	 4189.0	...
4808754	  810.9	  578.5	 4189.0	...
4808755	  810.8	  578.4	 4188.0	...
4808756	  810.9	  578.5	 4188.0	...
4808757	  811.0	  578.5	 4188.0	...
4808758	  811.1	  578.7	 4188.0	...
4808759	  811.1	  578.8	 4186.0	...
4808760	  811.1	  578.9	 4184.0	...
4808761	  811.0	  578.8	 4185.0	...
4808762	  810.7	  578.6	 4188.0	...
4808763	  810.4	  578.6	 4190.0	...
4808764	  810.2	  578.6	 4190.0	...
4808765	  810.2	  578.6	 4189.0	...
4808766	  810.2	  578.8	 4189.0	...
4808767	  810.2	  578.9	 4190.0	...
4808768	  810.2	  578.9	 4192.0	...
4808769	  810.2	  578.9	 4192.0	...
4808770	  810.1	  578.8	 4190.0	...
4808771	  810.1	  578.6	 4190.0	...
4808772	  810.0	  578.6	 4192.0	...
4808773	  810.0	  578.6	 4194.0	...
4808774	  810.0	  578.8	 4193.0	...
4808775	  810.0	  578.7	 4193.0	...
4808776	  809.9	  578.7	 4193.0	...
4808777	  809.8	  578.8	 4192.0	...
4808778	  809.7	  579.0	 4193.0	...
4808779	  809.7	  579.0	 4193.0	...
4808780	  809.7	  579.0	 4193.0	...
4808781	  809.8	  579.0	 4194.0	...
4808782	  809.9	  579.2	 4194.0	...
4808783	  810.0	  579.3	 4193.0	...
4808784	  810.1	  579.4	 4193.0	...
4808785	  810.0	  579.5	 4192.0	...
MSG	4808786 0000 _ Number Off
4808786	  809.9	  579.4	 4194.0	...
4808787	  809.6	  579.3	 4197.0	...
4808788	  809.5	  579.3	 4200.0	...
4808789	  809.4	  579.3	 4199.0	...
4808790	  809.4	  579.2	 4198.0	...
4808791	  809.4	  579.1	 4197.0	...
4808792	  809.4	  579.0	 4198.0	...
4808793	  809.3	  579.0	 4199.0	...
4808794	  809.1	  579.0	 4198.0	...
4808795	  808.9	  579.0	 4196.0	...
4808796	  808.7	  578.9	 4195.0	...
4808797	  808.7	  578.6	 4195.0	...
4808798	  808.7	  578.1	 4196.0	...
4808799	  808.6	  577.7	 4196.0	...
4808800	  808.5	  577.0	 4196.0	...
4808801	  808.3	  576.6	 4196.0	...
4808802	  808.1	  575.7	 4196.0	...
4808803	  808.0	  575.1	 4195.0	...
4808804	  808.0	  574.0	 4195.0	...
4808805	  807.9	  573.3	 4194.0	...
4808806	  808.3	  572.6	 4193.0	...
4808807	  808.8	  572.4	 4193.0	...
4808808	  809.4	  572.2	 4192.0	...
4808809	  809.5	  571.9	 4192.0	...
4808810	  809.8	  571.2	 4192.0	...
4808811	  810.2	  570.4	 4192.0	...
4808812	  810.6	  569.8	 4193.0	...
4808813	  810.7	  569.4	 4194.0	...
4808814	  810.6	  569.2	 4194.0	...
4808815	  810.6	  569.1	 4194.0	...
4808816	  810.5	  568.9	 4195.0	...
4808817	  810.5	  568.9	 4197.0	...
4808818	  810.6	  568.9	 4197.0	...
4808819	  810.7	  568.8	 4196.0	...
4808820	  810.7	  568.7	 4195.0	...
4808821	  810.8	  569.1	 4194.0	...
4808822	  811.0	  570.0	 4194.0	...
4808823	  811.2	  570.8	 4195.0	...
4808824	  811.4	  571.7	 4196.0	...
4808825	  811.5	  572.1	 4197.0	...
4808826	  811.5	  572.5	 4198.0	...
4808827	  811.3	  572.5	 4199.0	...
4808828	  811.1	  572.5	 4199.0	...
4808829	  811.0	  572.5	 4197.0	...
4808830	  810.8	  572.3	 4195.0	...
4808831	  810.4	  572.1	 4194.0	...
4808832	  810.1	  571.9	 4194.0	...
4808833	  810.0	  571.8	 4195.0	...
4808834	  810.0	  571.7	 4195.0	...
4808835	  810.1	  571.7	 4196.0	...
4808836	  809.8	  572.1	 4195.0	...
4808837	  809.5	  572.5	 4195.0	...
4808838	  809.5	  573.0	 4194.0	...
4808839	  809.7	  573.1	 4197.0	...
4808840	  809.9	  573.2	 4200.0	...
4808841	  809.8	  573.2	 4201.0	...
4808842	  809.6	  573.3	 4198.0	...
4808843	  809.5	  573.4	 4196.0	...
4808844	  809.6	  573.6	 4196.0	...
4808845	  809.5	  573.7	 4196.0	...
4808846	  809.5	  573.8	 4197.0	...
4808847	  809.5	  574.0	 4200.0	...
4808848	  809.7	  574.1	 4202.0	...
4808849	  809.6	  573.9	 4203.0	...
4808850	  809.2	  573.6	 4203.0	...
4808851	  808.9	  573.2	 4203.0	...
4808852	  809.0	  573.2	 4203.0	...
4808853	  809.2	  573.1	 4203.0	...
4808854	  809.4	  573.0	 4204.0	...
4808855	  809.4	  572.9	 4205.0	...
4808856	  809.5	  572.8	 4204.0	...
4808857	  809.7	  572.8	 4204.0	...
4808858	  809.8	  572.7	 4204.0	...
4808859	  809.8	  572.8	 4203.0	...
4808860	  809.9	  572.7	 4202.0	...
4808861	  810.1	  572.5	 4201.0	...
4808862	  810.3	  572.3	 4201.0	...
4808863	  810.3	  572.3	 4200.0	...
4808864	  810.1	  572.4	 4201.0	...
4808865	  809.9	  572.6	 4201.0	...
4808866	  809.7	  572.7	 4202.0	...
4808867	  809.6	  572.6	 4202.0	...
4808868	  809.6	  572.5	 4201.0	...
4808869	  809.8	  572.3	 4200.0	...
4808870	  809.9	  572.2	 4199.0	...
4808871	  810.0	  572.1	 4199.0	...
4808872	  810.0	  572.2	 4199.0	...
4808873	  809.9	  572.3	 4199.0	...
4808874	  809.8	  572.0	 4200.0	...
4808875	  809.6	  571.8	 4201.0	...
4808876	  809.4	  571.4	 4201.0	...
4808877	  809.2	  571.2	 4201.0	...
4808878	  808.8	  571.1	 4201.0	...
4808879	  808.5	  571.1	 4200.0	...
4808880	  808.6	  571.0	 4202.0	...
4808881	  808.7	  571.0	 4203.0	...
4808882	  808.8	  570.9	 4204.0	...
4808883	  808.8	  570.8	 4204.0	...
4808884	  808.9	  570.7	 4204.0	...
4808885	  809.0	  570.7	 4205.0	...
4808886	  809.0	  570.7	 4204.0	...
4808887	  809.1	  570.7	 4204.0	...
4808888	  809.2	  570.8	 4206.0	...
4808889	  809.2	  571.0	 4210.0	...
4808890	  809.3	  571.1	 4214.0	...
4808891	  809.3	  571.0	 4213.0	...
4808892	  809.3	  571.0	 4211.0	...
4808893	  809.4	  570.9	 4210.0	...
4808894	  809.4	  571.0	 4212.0	...
4808895	  809.5	  571.3	 4214.0	...
4808896	  809.6	  571.7	 4215.0	...
4808897	  809.6	  572.3	 4216.0	...
4808898	  809.8	  572.6	 4218.0	...
4808899	  809.9	  572.8	 4218.0	...
4808900	  809.6	  572.9	 4218.0	...
4808901	  809.3	  572.9	 4218.0	...
4808902	  809.1	  573.0	 4217.0	...
4808903	  809.2	  573.0	 4216.0	...
4808904	  809.3	  573.0	 4217.0	...
4808905	  809.3	  573.1	 4218.0	...
4808906	  809.1	  573.2	 4219.0	...
4808907	  809.0	  573.2	 4219.0	...
4808908	  809.0	  573.2	 4219.0	...
4808909	  809.2	  573.1	 4218.0	...
4808910	  809.3	  573.2	 4218.0	...
4808911	  809.4	  573.3	 4217.0	...
4808912	  809.4	  573.3	 4217.0	...
4808913	  809.4	  573.5	 4217.0	...
4808914	  809.3	  573.7	 4218.0	...
4808915	  809.3	  573.9	 4219.0	...
4808916	  809.5	  573.9	 4219.0	...
4808917	  809.8	  573.8	 4219.0	...
4808918	  810.2	  573.7	 4218.0	...
4808919	  810.2	  573.7	 4216.0	...
4808920	  810.2	  573.6	 4215.0	...
4808921	  810.2	  573.5	 4214.0	...
4808922	  809.9	  573.4	 4213.0	...
4808923	  809.7	  573.4	 4212.0	...
4808924	  809.5	  573.3	 4212.0	...
4808925	  809.5	  573.3	 4211.0	...
4808926	  809.4	  573.3	 4210.0	...
4808927	  809.6	  573.3	 4210.0	...
4808928	  809.9	  573.4	 4210.0	...
4808929	  810.3	  573.4	 4211.0	...
4808930	  810.4	  573.4	 4212.0	...
4808931	  810.3	  573.2	 4212.0	...
4808932	  810.0	  573.0	 4211.0	...
4808933	  809.8	  572.9	 4210.0	...
4808934	  809.7	  572.9	 4210.0	...
4808935	  809.7	  572.8	 4210.0	...
4808936	  809.7	  572.8	 4210.0	...
4808937	  809.7	  572.8	 4210.0	...
4808938	  809.7	  572.8	 4210.0	...
4808939	  809.8	  572.8	 4211.0	...
4808940	  809.9	  572.6	 4212.0	...
4808941	  809.9	  572.4	 4212.0	...
4808942	  809.8	  572.4	 4210.0	...
4808943	  809.8	  572.6	 4209.0	...
4808944	  809.8	  572.7	 4210.0	...
4808945	  809.7	  572.5	 4211.0	...
4808946	  809.6	  572.4	 4211.0	...
4808947	  809.4	  572.5	 4211.0	...
4808948	  809.3	  572.7	 4211.0	...
4808949	  809.3	  572.6	 4212.0	...
4808950	  809.5	  572.6	 4212.0	...
4808951	  809.6	  572.6	 4211.0	...
4808952	  809.5	  572.2	 4210.0	...
4808953	  809.5	  571.8	 4211.0	...
4808954	  809.4	  571.4	 4213.0	...
4808955	  809.5	  571.4	 4215.0	...
4808956	  809.5	  571.1	 4215.0	...
4808957	  809.5	  570.8	 4214.0	...
4808958	  809.5	  570.5	 4212.0	...
4808959	  809.8	  570.5	 4209.0	...
4808960	  810.0	  570.6	 4207.0	...
4808961	  810.1	  570.8	 4206.0	...
4808962	  810.1	  570.9	 4205.0	...
4808963	  810.0	  571.0	 4205.0	...
4808964	  810.0	  570.9	 4205.0	...
4808965	  810.0	  570.8	 4205.0	...
4808966	  810.0	  570.7	 4205.0	...
4808967	  810.1	  570.6	 4205.0	...
4808968	  810.1	  570.5	 4205.0	...
4808969	  810.1	  570.3	 4205.0	...
4808970	  810.0	  570.0	 4205.0	...
4808971	  809.9	  569.6	 4205.0	...
4808972	  809.9	  569.5	 4205.0	...
4808973	  809.9	  569.4	 4205.0	...
4808974	  809.9	  569.4	 4205.0	...
4808975	  810.0	  569.5	 4204.0	...
4808976	  810.2	  569.6	 4202.0	...
4808977	  810.2	  569.7	 4201.0	...
4808978	  810.1	  569.7	 4202.0	...
4808979	  810.0	  569.7	 4202.0	...
4808980	  809.8	  569.8	 4203.0	...
4808981	  809.8	  569.9	 4204.0	...
4808982	  809.9	  569.9	 4204.0	...
4808983	  810.1	  569.9	 4205.0	...
4808984	  809.9	  569.9	 4205.0	...
4808985	  809.7	  569.9	 4205.0	...
4808986	  809.6	  569.9	 4205.0	...
4808987	  810.0	  569.8	 4204.0	...
4808988	  810.4	  569.7	 4203.0	...
4808989	  810.8	  569.6	 4203.0	...
4808990	  810.8	  569.5	 4201.0	...
4808991	  810.8	  569.5	 4199.0	...
4808992	  810.8	  569.6	 4197.0	...
4808993	  810.9	  569.7	 4197.0	...
4808994	  810.9	  569.9	 4197.0	...
4808995	  810.8	  570.0	 4196.0	...
4808996	  810.9	  570.1	 4196.0	...
4808997	  810.9	  570.2	 4196.0	...
MSG	4808998 0000 _ Number On
4808998	  810.9	  570.2	 4196.0	...
4808999	  811.1	  570.3	 4197.0	...
4809000	  811.3	  570.1	 4198.0	...
4809001	  811.3	  569.9	 4199.0	...
4809002	  811.0	  570.0	 4199.0	...
4809003	  810.8	  570.6	 4199.0	...
4809004	  810.7	  571.1	 4199.0	...
4809005	  810.8	  571.4	 4198.0	...
4809006	  810.8	  571.3	 4196.0	...
4809007	  810.9	  571.2	 4196.0	...
4809008	  810.9	  571.1	 4196.0	...
4809009	  811.3	  571.0	 4196.0	...
4809010	  811.5	  570.9	 4195.0	...
4809011	  811.7	  570.9	 4195.0	...
4809012	  811.6	  570.9	 4195.0	...
4809013	  811.5	  570.9	 4194.0	...
4809014	  811.5	  570.9	 4194.0	...
4809015	  811.5	  571.0	 4192.0	...
4809016	  811.4	  571.2	 4192.0	...
4809017	  811.5	  571.3	 4191.0	...
4809018	  811.5	  571.1	 4191.0	...
4809019	  811.6	  570.8	 4190.0	...
4809020	  811.5	  571.0	 4189.0	...
4809021	  811.4	  571.4	 4187.0	...
4809022	  811.3	  571.9	 4186.0	...
4809023	  811.2	  571.9	 4186.0	...
4809024	  811.2	  571.9	 4184.0	...
4809025	  811.3	  571.8	 4182.0	...
4809026	  811.3	  571.7	 4181.0	...
4809027	  811.4	  571.6	 4178.0	...
4809028	  811.6	  571.5	 4175.0	...
4809029	  811.8	  571.8	 4172.0	...
4809030	  812.1	  572.1	 4172.0	...
4809031	  812.4	  572.4	 4171.0	...
4809032	  812.4	  572.3	 4172.0	...
4809033	  812.4	  572.3	 4172.0	...
4809034	  812.3	  572.3	 4172.0	...
4809035	  812.3	  572.4	 4172.0	...
4809036	  812.3	  572.5	 4171.0	...
4809037	  812.4	  572.7	 4169.0	...
4809038	  812.4	  572.9	 4166.0	...
4809039	  812.5	  572.5	 4165.0	...
4809040	  812.7	  572.0	 4166.0	...
4809041	  812.9	  571.4	 4167.0	...
4809042	  813.3	  571.4	 4165.0	...
4809043	  814.2	  571.1	 4163.0	...
4809044	  815.1	  570.7	 4161.0	...
4809045	  816.5	  570.3	 4159.0	...
4809046	  817.7	  570.1	 4159.0	...
4809047	  819.2	  570.3	 4158.0	...
4809048	  821.2	  570.4	 4159.0	...
4809049	  822.8	  570.4	 4159.0	...
4809050	  824.1	  570.1	 4160.0	...
4809051	  824.8	  569.9	 4160.0	...
4809052	  825.9	  570.0	 4157.0	...
4809053	  827.3	  570.0	 4152.0	...
4809054	  828.2	  570.1	 4146.0	...
4809055	  828.8	  569.7	 4144.0	...
4809056	  829.2	  569.2	 4143.0	...
4809057	  829.6	  568.8	 4144.0	...
4809058	  830.0	  568.7	 4144.0	...
4809059	  830.2	  568.8	 4145.0	...
4809060	  830.3	  569.0	 4144.0	...
4809061	  830.1	  569.1	 4142.0	...
4809062	  829.8	  569.1	 4138.0	...
4809063	  829.2	  569.2	 4134.0	...
4809064	  828.6	  569.4	 4131.0	...
4809065	  827.7	  569.7	 4129.0	...
4809066	  826.9	  570.0	 4129.0	...
4809067	  825.9	  570.4	 4130.0	...
4809068	  825.2	  570.7	 4131.0	...
4809069	  823.9	  571.0	 4132.0	...
4809070	  823.2	  570.9	 4132.0	...
4809071	  822.6	  570.6	 4132.0	...
4809072	  822.5	  570.3	 4132.0	...
4809073	  822.3	  569.8	 4132.0	...
4809074	  822.0	  569.6	 4132.0	...
4809075	  821.7	  569.2	 4130.0	...
4809076	  821.6	  568.9	 4129.0	...
4809077	  821.7	  568.6	 4126.0	...
4809078	  821.7	  568.5	 4123.0	...
4809079	  822.0	  568.6	 4120.0	...
4809080	  822.3	  568.5	 4119.0	...
4809081	  822.6	  568.5	 4118.0	...
4809082	  822.8	  568.9	 4116.0	...
4809083	  823.1	  569.4	 4113.0	...
4809084	  823.3	  569.8	 4111.0	...
4809085	  823.4	  569.8	 4108.0	...
4809086	  823.6	  569.7	 4106.0	...
4809087	  824.0	  569.6	 4103.0	...
4809088	  824.4	  569.4	 4100.0	...
4809089	  824.7	  569.8	 4095.0	...
4809090	  824.8	  570.3	 4092.0	...
4809091	  824.6	  570.6	 4092.0	...
4809092	  824.4	  570.5	 4094.0	...
4809093	  824.3	  570.3	 4095.0	...
4809094	  824.4	  570.3	 4094.0	...
4809095	  824.2	  570.5	 4092.0	...
4809096	  824.0	  570.8	 4090.0	...
4809097	  823.8	  571.1	 4087.0	...
4809098	  823.9	  571.4	 4085.0	...
4809099	  824.0	  571.6	 4083.0	...
4809100	  824.1	  571.9	 4083.0	...
4809101	  824.2	  571.9	 4083.0	...
4809102	  824.4	  572.1	 4081.0	...
4809103	  824.6	  572.4	 4080.0	...
4809104	  824.7	  572.8	 4076.0	...
4809105	  824.8	  573.0	 4074.0	...
4809106	  824.8	  573.2	 4072.0	...
4809107	  824.8	  573.3	 4072.0	...
4809108	  824.8	  573.4	 4072.0	...
4809109	  824.8	  573.6	 4072.0	...
4809110	  824.6	  573.8	 4071.0	...
4809111	  824.4	  574.1	 4070.0	...
4809112	  824.2	  574.1	 4069.0	...
4809113	  824.3	  574.1	 4068.0	...
4809114	  824.4	  574.2	 4067.0	...
4809115	  824.6	  574.2	 4064.0	...
4809116	  824.8	  573.9	 4062.0	...
4809117	  824.9	  573.4	 4060.0	...
4809118	  825.0	  572.9	 4059.0	...
4809119	  825.0	  572.7	 4057.0	...
4809120	  825.3	  572.6	 4056.0	...
4809121	  825.6	  572.6	 4054.0	...
4809122	  826.0	  572.5	 4051.0	...
4809123	  826.1	  572.5	 4047.0	...
4809124	  826.1	  572.5	 4044.0	...
4809125	  826.1	  572.4	 4043.0	...
4809126	  826.3	  572.3	 4043.0	...
4809127	  826.7	  572.4	 4040.0	...
4809128	  827.2	  572.8	 4037.0	...
4809129	  827.6	  573.2	 4031.0	...
4809130	  827.8	  573.7	 4028.0	...
4809131	  827.9	  573.8	 4026.0	...
4809132	  827.9	  573.9	 4026.0	...
4809133	  828.0	  573.9	 4026.0	...
4809134	  827.6	  573.8	 4026.0	...
4809135	  827.3	  573.7	 4027.0	...
4809136	  827.2	  573.6	 4026.0	...
4809137	  827.4	  573.5	 4026.0	...
4809138	  827.6	  573.5	 4024.0	...
4809139	  827.7	  573.6	 4022.0	...
4809140	  827.7	  573.8	 4021.0	...
4809141	  827.9	  573.8	 4020.0	...
4809142	  828.1	  573.9	 4019.0	...
4809143	  828.3	  573.9	 4016.0	...
4809144	  828.4	  573.9	 4012.0	...
4809145	  828.4	  573.8	 4010.0	...
4809146	  828.4	  574.1	 4010.0	...
4809147	  828.3	  574.6	 4009.0	...
4809148	  828.1	  575.2	 4008.0	...
4809149	  827.6	  575.7	 4007.0	...
4809150	  827.1	  576.1	 4006.0	...
4809151	  826.8	  576.4	 4005.0	...
4809152	  826.8	  576.4	 4003.0	...
4809153	  826.8	  576.3	 4002.0	...
4809154	  826.9	  576.4	 4001.0	...
4809155	  826.9	  576.6	 4001.0	...
4809156	  826.9	  576.9	 4000.0	...
4809157	  826.9	  577.0	 3998.0	...
4809158	  826.9	  576.5	 3996.0	...
4809159	  826.9	  576.1	 3994.0	...
4809160	  827.0	  575.9	 3993.0	...
4809161	  827.0	  576.1	 3993.0	...
4809162	  827.0	  576.3	 3991.0	...
4809163	  826.9	  576.3	 3988.0	...
4809164	  826.9	  576.4	 3986.0	...
4809165	  826.8	  576.5	 3985.0	...
4809166	  826.6	  576.5	 3983.0	...
4809167	  826.5	  576.4	 3980.0	...
4809168	  826.7	  576.3	 3977.0	...
4809169	  826.9	  576.3	 3976.0	...
4809170	  827.0	  576.4	 3974.0	...
4809171	  826.9	  576.6	 3973.0	...
4809172	  827.0	  576.8	 3971.0	...
4809173	  827.3	  576.8	 3971.0	...
4809174	  827.7	  576.8	 3971.0	...
4809175	  828.0	  576.9	 3969.0	...
4809176	  828.1	  577.1	 3967.0	...
4809177	  828.1	  577.0	 3963.0	...
4809178	  828.0	  576.9	 3961.0	...
4809179	  828.1	  576.7	 3959.0	...
4809180	  828.2	  576.7	 3959.0	...
4809181	  828.3	  576.7	 3959.0	...
4809182	  828.4	  576.7	 3958.0	...
4809183	  828.4	  576.8	 3956.0	...
4809184	  828.3	  576.9	 3952.0	...
4809185	  828.1	  577.0	 3948.0	...
4809186	  828.0	  577.0	 3945.0	...
4809187	  827.8	  577.0	 3945.0	...
4809188	  827.8	  576.9	 3945.0	...
4809189	  828.0	  577.0	 3944.0	...
4809190	  828.1	  577.3	 3942.0	...
4809191	  828.2	  577.7	 3941.0	...
4809192	  828.1	  577.8	 3942.0	...
4809193	  828.1	  577.9	 3940.0	...
4809194	  828.1	  578.2	 3937.0	...
4809195	  828.0	  578.5	 3935.0	...
4809196	  828.0	  578.7	 3935.0	...
4809197	  828.1	  578.8	 3935.0	...
4809198	  828.1	  578.7	 3933.0	...
4809199	  828.1	  578.8	 3932.0	...
4809200	  828.1	  578.8	 3932.0	...
4809201	  828.1	  578.7	 3932.0	...
4809202	  828.1	  578.6	 3930.0	...
4809203	  828.0	  578.5	 3927.0	...
4809204	  827.8	  578.7	 3925.0	...
4809205	  827.5	  578.9	 3923.0	...
4809206	  827.3	  579.1	 3923.0	...
4809207	  827.2	  579.1	 3923.0	...
4809208	  827.3	  579.3	 3921.0	...
4809209	  827.8	  579.4	 3919.0	...
4809210	  828.2	  579.5	 3916.0	...
4809211	  828.6	  579.7	 3916.0	...
4809212	  828.8	  579.8	 3914.0	...
4809213	  828.9	  580.0	 3911.0	...
4809214	  829.1	  580.0	 3909.0	...
4809215	  829.1	  580.0	 3907.0	...
4809216	  829.1	  580.0	 3906.0	...
4809217	  829.1	  580.0	 3904.0	...
4809218	  829.1	  580.1	 3904.0	...
4809219	  829.1	  580.1	 3904.0	...
4809220	  829.2	  580.0	 3903.0	...
4809221	  829.2	  579.8	 3902.0	...
4809222	  829.2	  579.6	 3902.0	...
4809223	  829.6	  579.3	 3899.0	...
4809224	  829.9	  579.1	 3896.0	...
4809225	  830.6	  579.2	 3893.0	...
4809226	  831.0	  579.6	 3893.0	...
4809227	  831.4	  580.1	 3893.0	...
4809228	  831.3	  580.2	 3893.0	...
4809229	  831.1	  580.0	 3892.0	...
4809230	  830.9	  579.8	 3890.0	...
4809231	  830.8	  579.6	 3889.0	...
4809232	  830.8	  579.6	 3888.0	...
4809233	  830.2	  579.7	 3888.0	...
4809234	  829.5	  579.9	 3887.0	...
4809235	  828.8	  579.9	 3886.0	...
4809236	  828.8	  579.8	 3885.0	...
4809237	  828.7	  579.7	 3886.0	...
4809238	  828.5	  579.8	 3886.0	...
4809239	  828.3	  580.1	 3886.0	...
4809240	  828.4	  580.4	 3884.0	...
4809241	  828.7	  580.7	 3883.0	...
4809242	  828.7	  581.1	 3883.0	...
4809243	  828.5	  581.5	 3883.0	...
4809244	  828.2	  581.7	 3883.0	...
4809245	  828.2	  581.9	 3883.0	...
4809246	  828.3	  582.2	 3881.0	...
4809247	  828.5	  582.5	 3877.0	...
4809248	  828.5	  582.7	 3874.0	...
4809249	  828.4	  582.7	 3872.0	...
4809250	  828.3	  582.7	 3872.0	...
4809251	  828.3	  582.7	 3873.0	...
4809252	  828.2	  582.6	 3873.0	...
4809253	  828.2	  582.4	 3871.0	...
4809254	  828.3	  582.2	 3868.0	...
4809255	  828.4	  582.1	 3865.0	...
4809256	  828.7	  582.0	 3862.0	...
4809257	  829.0	  581.8	 3861.0	...
4809258	  829.4	  581.6	 3860.0	...
4809259	  830.0	  581.5	 3860.0	...
4809260	  830.3	  581.3	 3859.0	...
4809261	  830.3	  581.1	 3859.0	...
4809262	  830.0	  581.0	 3859.0	...
4809263	  829.3	  580.4	 3859.0	...
4809264	  828.5	  579.9	 3857.0	...
4809265	  827.5	  579.3	 3856.0	...
4809266	  826.6	  578.8	 3855.0	...
4809267	  826.1	  578.0	 3854.0	...
4809268	  825.9	  577.2	 3854.0	...
4809269	  825.8	  576.4	 3854.0	...
4809270	  825.8	  575.8	 3855.0	...
4809271	  825.8	  575.1	 3855.0	...
4809272	  826.1	  574.7	 3854.0	...
4809273	  826.6	  574.2	 3852.0	...
4809274	  827.0	  573.8	 3850.0	...
4809275	  827.5	  573.5	 3850.0	...
4809276	  828.1	  573.3	 3851.0	...
4809277	  828.6	  573.2	 3849.0	...
4809278	  828.8	  573.0	 3848.0	...
4809279	  829.1	  572.9	 3846.0	...
4809280	  829.4	  572.8	 3846.0	...
4809281	  829.8	  572.9	 3845.0	...
4809282	  830.1	  572.9	 3843.0	...
4809283	  830.3	  572.9	 3842.0	...
4809284	  830.5	  573.0	 3841.0	...
4809285	  830.7	  573.0	 3839.0	...
4809286	  830.8	  572.7	 3837.0	...
4809287	  830.9	  572.3	 3837.0	...
4809288	  830.9	  571.8	 3836.0	...
4809289	  830.9	  571.7	 3836.0	...
4809290	  830.7	  571.6	 3836.0	...
4809291	  830.5	  571.5	 3835.0	...
4809292	  829.9	  571.6	 3835.0	...
4809293	  829.6	  571.6	 3836.0	...
4809294	  829.4	  571.6	 3838.0	...
4809295	  829.4	  571.9	 3840.0	...
4809296	  829.4	  572.2	 3839.0	...
4809297	  829.3	  572.8	 3837.0	...
4809298	  829.1	  573.0	 3835.0	...
4809299	  829.0	  573.1	 3836.0	...
4809300	  828.8	  573.0	 3837.0	...
4809301	  828.8	  573.2	 3837.0	...
MSG	4809302 0000 _ Number Off
4809302	  828.6	  573.3	 3833.0	...
4809303	  828.1	  573.5	 3829.0	...
4809304	  827.7	  573.3	 3826.0	...
4809305	  827.6	  573.2	 3826.0	...
4809306	  827.7	  573.3	 3825.0	...
4809307	  827.7	  573.4	 3824.0	...
4809308	  827.6	  573.6	 3824.0	...
4809309	  827.4	  573.7	 3823.0	...
4809310	  827.4	  573.9	 3822.0	...
4809311	  827.4	  574.0	 3821.0	...
4809312	  827.4	  574.2	 3822.0	...
4809313	  827.4	  574.2	 3824.0	...
4809314	  827.4	  574.1	 3824.0	...
4809315	  827.4	  574.0	 3824.0	...
4809316	  827.6	  573.9	 3822.0	...
4809317	  827.9	  573.8	 3820.0	...
4809318	  828.3	  573.8	 3818.0	...
4809319	  828.5	  574.0	 3817.0	...
4809320	  828.8	  574.2	 3815.0	...
4809321	  829.1	  574.3	 3815.0	...
4809322	  829.7	  574.2	 3816.0	...
4809323	  830.0	  574.1	 3817.0	...
4809324	  830.3	  574.3	 3817.0	...
4809325	  830.3	  574.5	 3816.0	...
4809326	  830.3	  574.7	 3815.0	...
4809327	  830.3	  574.5	 3814.0	...
4809328	  830.3	  574.4	 3812.0	...
4809329	  830.2	  574.3	 3812.0	...
4809330	  830.3	  574.4	 3811.0	...
4809331	  830.3	  574.5	 3810.0	...
4809332	  830.3	  574.5	 3810.0	...
4809333	  830.3	  574.3	 3810.0	...
4809334	  830.3	  574.1	 3811.0	...
4809335	  830.4	  574.0	 3812.0	...
4809336	  830.2	  574.2	 3813.0	...
4809337	  829.9	  574.4	 3811.0	...
4809338	  829.4	  574.7	 3810.0	...
4809339	  828.9	  575.0	 3811.0	...
4809340	  828.5	  575.4	 3811.0	...
4809341	  828.2	  575.6	 3810.0	...
4809342	  828.0	  575.6	 3808.0	...
4809343	  827.8	  575.7	 3805.0	...
4809344	  827.6	  575.7	 3803.0	...
4809345	  827.5	  575.9	 3803.0	...
4809346	  827.5	  576.3	 3802.0	...
4809347	  827.7	  576.7	 3802.0	...
4809348	  828.1	  577.4	 3801.0	...
4809349	  828.5	  577.6	 3800.0	...
4809350	  828.9	  577.7	 3801.0	...
4809351	  828.9	  577.5	 3801.0	...
4809352	  829.1	  577.2	 3799.0	...
4809353	  829.2	  577.1	 3798.0	...
4809354	  829.4	  577.0	 3797.0	...
4809355	  829.3	  576.8	 3798.0	...
4809356	  829.3	  576.5	 3798.0	...
4809357	  829.2	  576.2	 3798.0	...
4809358	  829.4	  576.0	 3797.0	...
4809359	  829.6	  575.9	 3797.0	...
4809360	  829.7	  575.9	 3799.0	...
4809361	  829.6	  575.9	 3800.0	...
4809362	  829.4	  576.0	 3801.0	...
4809363	  829.2	  576.2	 3799.0	...
4809364	  829.0	  576.3	 3798.0	...
4809365	  828.9	  576.4	 3797.0	...
4809366	  828.6	  576.5	 3796.0	...
4809367	  828.2	  576.8	 3795.0	...
4809368	  827.9	  577.1	 3794.0	...
4809369	  827.8	  577.3	 3792.0	...
4809370	  827.6	  577.4	 3791.0	...
4809371	  827.5	  577.4	 3789.0	...
4809372	  827.5	  577.4	 3787.0	...
4809373	  827.6	  577.5	 3786.0	...
4809374	  827.9	  577.5	 3784.0	...
4809375	  828.1	  577.6	 3782.0	...
4809376	  827.9	  577.6	 3782.0	...
4809377	  827.5	  577.7	 3781.0	...
4809378	  827.4	  578.0	 3780.0	...
4809379	  827.6	  578.3	 3778.0	...
4809380	  827.8	  578.5	 3777.0	...
4809381	  827.6	  578.4	 3776.0	...
4809382	  827.4	  578.3	 3776.0	...
4809383	  827.6	  578.1	 3776.0	...
4809384	  827.9	  577.7	 3776.0	...
4809385	  828.2	  577.3	 3777.0	...
4809386	  828.2	  577.2	 3778.0	...
4809387	  828.2	  577.2	 3778.0	...
4809388	  828.1	  577.2	 3777.0	...
4809389	  828.1	  577.2	 3776.0	...
4809390	  828.1	  577.3	 3773.0	...
4809391	  828.3	  577.3	 3770.0	...
4809392	  828.5	  577.3	 3768.0	...
4809393	  828.2	  577.6	 3767.0	...
4809394	  827.8	  577.8	 3769.0	...
4809395	  827.4	  578.1	 3772.0	...
4809396	  827.4	  578.1	 3774.0	...
4809397	  827.4	  578.1	 3774.0	...
4809398	  827.3	  577.9	 3773.0	...
4809399	  827.4	  577.8	 3772.0	...
4809400	  827.5	  577.7	 3771.0	...
4809401	  827.7	  577.7	 3770.0	...
4809402	  827.5	  577.8	 3768.0	...
4809403	  827.2	  577.8	 3764.0	...
4809404	  827.0	  577.9	 3761.0	...
4809405	  827.1	  577.9	 3757.0	...
4809406	  827.1	  578.1	 3755.0	...
4809407	  827.2	  578.5	 3753.0	...
4809408	  827.2	  578.7	 3753.0	...
4809409	  827.2	  578.8	 3754.0	...
4809410	  827.2	  578.7	 3754.0	...
4809411	  826.9	  578.8	 3753.0	...
4809412	  826.6	  578.7	 3751.0	...
4809413	  826.3	  578.5	 3749.0	...
4809414	  826.3	  578.5	 3748.0	...
4809415	  826.4	  578.7	 3745.0	...
4809416	  826.5	  578.9	 3742.0	...
4809417	  826.5	  579.0	 3740.0	...
4809418	  826.6	  578.9	 3740.0	...
4809419	  826.6	  579.0	 3740.0	...
4809420	  826.5	  579.0	 3740.0	...
4809421	  826.4	  579.1	 3740.0	...
4809422	  826.3	  579.1	 3739.0	...
4809423	  826.3	  579.1	 3734.0	...
4809424	  826.4	  579.1	 3730.0	...
4809425	  826.5	  579.2	 3725.0	...
4809426	  826.5	  579.3	 3725.0	...
4809427	  826.8	  579.3	 3724.0	...
4809428	  827.1	  579.2	 3723.0	...
4809429	  827.5	  579.1	 3719.0	...
4809430	  827.7	  579.0	 3715.0	...
4809431	  827.7	  579.1	 3711.0	...
4809432	  827.4	  579.0	 3711.0	...
4809433	  827.0	  578.8	 3711.0	...
4809434	  826.7	  578.7	 3710.0	...
4809435	  826.7	  578.5	 3708.0	...
4809436	  826.6	  578.3	 3706.0	...
4809437	  826.6	  578.3	 3702.0	...
4809438	  826.6	  578.5	 3699.0	...
4809439	  826.6	  578.6	 3699.0	...
4809440	  826.6	  578.4	 3702.0	...
4809441	  826.6	  578.3	 3703.0	...
4809442	  826.7	  578.4	 3702.0	...
4809443	  826.5	  578.6	 3700.0	...
4809444	  826.3	  578.8	 3698.0	...
4809445	  826.6	  578.7	 3697.0	...
4809446	  827.1	  578.8	 3697.0	...
4809447	  827.5	  578.8	 3695.0	...
4809448	  827.4	  578.9	 3693.0	...
4809449	  827.3	  579.0	 3688.0	...
4809450	  827.2	  579.2	 3683.0	...
4809451	  827.3	  579.1	 3679.0	...
4809452	  827.3	  578.8	 3680.0	...
4809453	  827.2	  578.6	 3682.0	...
4809454	  827.1	  578.6	 3682.0	...
4809455	  826.9	  578.6	 3679.0	...
4809456	  826.7	  578.7	 3676.0	...
4809457	  826.7	  578.9	 3674.0	...
4809458	  826.7	  579.0	 3671.0	...
4809459	  826.7	  579.0	 3669.0	...
4809460	  826.8	  578.9	 3666.0	...
4809461	  827.0	  578.8	 3665.0	...
4809462	  827.2	  578.8	 3663.0	...
4809463	  827.2	  578.8	 3662.0	...
4809464	  827.2	  579.2	 3662.0	...
4809465	  827.2	  579.8	 3660.0	...
4809466	  827.2	  580.3	 3658.0	...
4809467	  827.2	  580.4	 3656.0	...
4809468	  827.3	  580.3	 3654.0	...
4809469	  827.2	  580.2	 3652.0	...
4809470	  827.1	  580.5	 3648.0	...
4809471	  826.9	  580.9	 3645.0	...
4809472	  827.0	  581.2	 3642.0	...
4809473	  827.0	  581.5	 3640.0	...
4809474	  827.0	  581.8	 3638.0	...
4809475	  827.1	  582.0	 3637.0	...
4809476	  827.1	  582.1	 3635.0	...
4809477	  827.2	  582.1	 3632.0	...
4809478	  827.2	  582.2	 3630.0	...
4809479	  827.4	  582.2	 3630.0	...
4809480	  827.7	  582.1	 3629.0	...
4809481	  827.8	  582.1	 3629.0	...
4809482	  827.8	  582.1	 3627.0	...
4809483	  827.7	  582.5	 3625.0	...
4809484	  827.7	  583.0	 3623.0	...
4809485	  827.7	  583.4	 3623.0	...
4809486	  827.6	  583.8	 3623.0	...
4809487	  827.6	  584.1	 3621.0	...
4809488	  827.5	  584.4	 3619.0	...
4809489	  827.3	  584.4	 3616.0	...
4809490	  827.2	  584.4	 3614.0	...
4809491	  827.3	  584.7	 3612.0	...
4809492	  827.5	  584.9	 3609.0	...
4809493	  827.5	  585.0	 3606.0	...
4809494	  827.3	  584.8	 3605.0	...
4809495	  827.0	  584.9	 3603.0	...
4809496	  826.9	  585.1	 3602.0	...
4809497	  826.8	  585.3	 3600.0	...
4809498	  826.8	  585.3	 3598.0	...
4809499	  827.0	  585.4	 3596.0	...
4809500	  827.1	  585.5	 3593.0	...
4809501	  827.0	  585.6	 3591.0	...
4809502	  826.7	  585.7	 3588.0	...
MSG	4809503 0000 _ Number On
4809503	  826.4	  585.7	 3586.0	...
4809504	  826.3	  585.7	 3586.0	...
4809505	  826.3	  585.7	 3585.0	...
4809506	  826.4	  585.6	 3584.0	...
4809507	  826.6	  585.7	 3581.0	...
4809508	  826.8	  585.7	 3578.0	...
4809509	  827.0	  585.8	 3574.0	...
4809510	  826.9	  585.9	 3572.0	...
4809511	  826.9	  586.5	 3570.0	...
4809512	  826.9	  587.0	 3570.0	...
4809513	  826.9	  587.6	 3567.0	...
4809514	  826.9	  587.5	 3565.0	...
4809515	  826.9	  587.5	 3562.0	...
4809516	  826.9	  587.6	 3560.0	...
4809517	  826.9	  587.6	 3558.0	...
4809518	  826.9	  587.6	 3555.0	...
4809519	  826.9	  587.6	 3555.0	...
4809520	  826.9	  587.7	 3554.0	...
4809521	  827.0	  588.0	 3553.0	...
4809522	  827.1	  588.2	 3551.0	...
4809523	  827.3	  588.6	 3549.0	...
4809524	  827.5	  588.7	 3547.0	...
4809525	  827.5	  588.8	 3545.0	...
4809526	  827.6	  588.9	 3544.0	...
4809527	  827.6	  588.9	 3542.0	...
4809528	  827.6	  589.0	 3541.0	...
4809529	  827.6	  588.9	 3538.0	...
4809530	  827.5	  588.9	 3536.0	...
4809531	  827.6	  589.1	 3534.0	...
4809532	  827.6	  589.3	 3534.0	...
4809533	  827.8	  589.4	 3532.0	...
4809534	  828.0	  589.3	 3529.0	...
4809535	  828.1	  589.3	 3525.0	...
4809536	  828.1	  589.4	 3524.0	...
4809537	  828.1	  589.6	 3523.0	...
4809538	  827.9	  589.8	 3522.0	...
4809539	  827.8	  590.0	 3522.0	...
4809540	  827.6	  590.0	 3522.0	...
4809541	  827.8	  589.9	 3522.0	...
4809542	  828.1	  589.9	 3519.0	...
4809543	  828.2	  589.8	 3515.0	...
4809544	  828.2	  589.8	 3510.0	...
4809545	  828.1	  589.9	 3509.0	...
4809546	  828.1	  589.9	 3508.0	...
4809547	  828.1	  589.9	 3507.0	...
4809548	  828.3	  589.9	 3505.0	...
4809549	  828.5	  589.9	 3503.0	...
4809550	  828.4	  590.0	 3500.0	...
4809551	  828.1	  590.2	 3498.0	...
4809552	  828.0	  590.4	 3495.0	...
4809553	  828.2	  590.4	 3495.0	...
4809554	  828.4	  590.4	 3493.0	...
4809555	  828.4	  590.5	 3490.0	...
4809556	  828.4	  590.6	 3488.0	...
4809557	  828.4	  590.9	 3487.0	...
4809558	  828.5	  591.2	 3487.0	...
4809559	  828.7	  591.4	 3486.0	...
4809560	  828.7	  591.3	 3485.0	...
4809561	  828.8	  591.1	 3482.0	...
4809562	  828.9	  591.0	 3480.0	...
4809563	  829.2	  591.0	 3475.0	...
4809564	  829.2	  591.1	 3473.0	...
4809565	  829.2	  591.1	 3471.0	...
4809566	  829.2	  591.0	 3467.0	...
4809567	  829.2	  591.0	 3464.0	...
4809568	  829.2	  590.6	 3461.0	...
4809569	  829.3	  590.1	 3460.0	...
4809570	  829.2	  589.8	 3458.0	...
4809571	  829.1	  590.0	 3455.0	...
4809572	  829.1	  590.2	 3453.0	...
4809573	  829.2	  590.1	 3453.0	...
4809574	  829.2	  590.1	 3451.0	...
4809575	  829.2	  590.1	 3448.0	...
4809576	  829.2	  590.3	 3445.0	...
4809577	  829.2	  590.5	 3443.0	...
4809578	  829.2	  590.6	 3441.0	...
4809579	  829.3	  590.7	 3439.0	...
4809580	  829.3	  590.9	 3438.0	...
4809581	  829.3	  591.3	 3437.0	...
4809582	  829.3	  591.5	 3436.0	...
4809583	  829.3	  591.6	 3436.0	...
4809584	  829.2	  591.7	 3434.0	...
4809585	  829.2	  592.0	 3431.0	...
4809586	  829.2	  592.1	 3428.0	...
4809587	  829.3	  592.1	 3427.0	...
4809588	  829.4	  592.0	 3426.0	...
4809589	  829.4	  591.9	 3425.0	...
4809590	  829.3	  592.4	 3424.0	...
4809591	  829.1	  592.8	 3423.0	...
4809592	  829.1	  593.2	 3419.0	...
4809593	  829.3	  593.2	 3414.0	...
4809594	  829.5	  593.2	 3412.0	...
4809595	  829.5	  593.2	 3411.0	...
4809596	  829.6	  593.2	 3411.0	...
4809597	  829.6	  593.6	 3410.0	...
4809598	  829.6	  593.9	 3409.0	...
4809599	  829.5	  594.2	 3409.0	...
4809600	  829.4	  594.3	 3409.0	...
4809601	  829.3	  594.3	 3408.0	...
4809602	  829.1	  594.5	 3407.0	...
4809603	  828.9	  594.5	 3406.0	...
4809604	  828.9	  594.5	 3406.0	...
4809605	  829.1	  594.7	 3404.0	...
4809606	  829.3	  595.0	 3403.0	...
4809607	  829.5	  595.3	 3401.0	...
4809608	  829.6	  595.3	 3400.0	...
4809609	  829.5	  595.8	 3399.0	...
4809610	  829.3	  596.2	 3397.0	...
4809611	  829.0	  596.5	 3396.0	...
4809612	  828.4	  596.4	 3394.0	...
4809613	  827.9	  596.5	 3392.0	...
4809614	  827.3	  596.8	 3390.0	...
4809615	  827.2	  596.8	 3386.0	...
4809616	  826.7	  596.4	 3382.0	...
4809617	  826.3	  595.7	 3380.0	...
4809618	  825.7	  595.3	 3381.0	...
4809619	  825.4	  595.1	 3382.0	...
4809620	  825.1	  594.4	 3382.0	...
4809621	  825.1	  593.6	 3381.0	...
4809622	  825.5	  592.8	 3378.0	...
4809623	  826.4	  592.6	 3376.0	...
4809624	  827.4	  592.4	 3376.0	...
4809625	  828.4	  592.6	 3374.0	...
4809626	  829.3	  592.9	 3371.0	...
4809627	  830.2	  593.7	 3369.0	...
4809628	  831.1	  594.6	 3370.0	...
4809629	  831.7	  595.3	 3369.0	...
4809630	  832.3	  595.8	 3368.0	...
4809631	  832.8	  595.9	 3365.0	...
4809632	  833.3	  596.1	 3364.0	...
4809633	  833.4	  596.5	 3362.0	...
4809634	  833.3	  597.0	 3362.0	...
4809635	  833.2	  597.2	 3362.0	...
4809636	  833.2	  597.2	 3362.0	...
4809637	  833.2	  596.9	 3359.0	...
4809638	  832.8	  596.7	 3356.0	...
4809639	  832.5	  596.4	 3353.0	...
4809640	  832.1	  596.3	 3353.0	...
4809641	  831.6	  596.3	 3352.0	...
4809642	  831.1	  596.6	 3348.0	...
4809643	  830.7	  596.9	 3343.0	...
4809644	  830.5	  597.5	 3339.0	...
4809645	  830.4	  597.8	 3339.0	...
4809646	  830.1	  598.1	 3340.0	...
4809647	  829.9	  598.3	 3340.0	...
4809648	  830.1	  598.9	 3341.0	...
4809649	  830.4	  599.4	 3341.0	...
4809650	  830.6	  599.3	 3339.0	...
4809651	  830.5	  598.7	 3337.0	...
4809652	  830.4	  598.1	 3335.0	...
4809653	  830.2	  597.8	 3333.0	...
4809654	  830.0	  597.4	 3331.0	...
4809655	  829.8	  597.1	 3330.0	...
4809656	  829.5	  597.3	 3327.0	...
4809657	  829.3	  597.7	 3325.0	...
4809658	  829.1	  597.9	 3323.0	...
4809659	  829.1	  598.1	 3323.0	...
4809660	  829.1	  598.3	 3323.0	...
4809661	  829.2	  598.6	 3319.0	...
4809662	  829.2	  599.0	 3315.0	...
4809663	  829.2	  599.2	 3312.0	...
4809664	  829.2	  599.2	 3312.0	...
4809665	  829.3	  598.9	 3312.0	...
4809666	  829.3	  598.6	 3312.0	...
4809667	  829.2	  598.2	 3312.0	...
4809668	  829.1	  598.2	 3312.0	...
4809669	  829.0	  598.3	 3311.0	...
4809670	  829.0	  598.4	 3310.0	...
4809671	  829.0	  598.6	 3310.0	...
4809672	  829.3	  598.6	 3308.0	...
4809673	  829.6	  598.6	 3306.0	...
4809674	  829.9	  598.7	 3305.0	...
4809675	  829.9	  598.8	 3304.0	...
4809676	  830.0	  598.9	 3303.0	...
4809677	  830.0	  598.8	 3300.0	...
4809678	  830.0	  598.8	 3296.0	...
4809679	  830.0	  598.8	 3294.0	...
4809680	  829.9	  598.9	 3294.0	...
4809681	  830.0	  599.0	 3294.0	...
4809682	  830.2	  599.2	 3294.0	...
4809683	  830.2	  599.1	 3293.0	...
4809684	  830.1	  599.1	 3294.0	...
4809685	  829.9	  599.1	 3294.0	...
4809686	  829.8	  599.2	 3294.0	...
4809687	  829.8	  599.4	 3291.0	...
4809688	  829.8	  599.4	 3289.0	...
4809689	  829.8	  599.4	 3287.0	...
4809690	  829.8	  599.3	 3287.0	...
4809691	  829.9	  599.3	 3287.0	...
4809692	  829.9	  599.3	 3285.0	...
4809693	  830.1	  599.4	 3283.0	...
4809694	  830.3	  599.5	 3281.0	...
4809695	  830.6	  599.6	 3280.0	...
4809696	  830.7	  599.6	 3279.0	...
4809697	  830.8	  599.8	 3279.0	...
4809698	  830.9	  600.1	 3280.0	...
4809699	  830.8	  600.3	 3281.0	...
4809700	  830.8	  600.4	 3279.0	...
4809701	  830.7	  600.7	 3278.0	...
4809702	  830.6	  601.0	 3276.0	...
4809703	  830.6	  601.1	 3275.0	...
4809704	  830.6	  600.8	 3275.0	...
4809705	  830.6	  600.6	 3275.0	...
4809706	  830.6	  600.4	 3273.0	...
4809707	  830.6	  600.4	 3270.0	...
4809708	  830.6	  600.3	 3267.0	...
4809709	  830.8	  600.2	 3264.0	...
4809710	  831.0	  600.2	 3263.0	...
4809711	  831.3	  600.4	 3264.0	...
4809712	  831.5	  601.0	 3264.0	...
4809713	  831.6	  601.5	 3264.0	...
4809714	  831.7	  601.8	 3264.0	...
4809715	  831.7	  601.8	 3264.0	...
4809716	  831.7	  601.9	 3264.0	...
4809717	  831.7	  602.1	 3263.0	...
4809718	  831.8	  602.3	 3262.0	...
4809719	  831.5	  602.5	 3260.0	...
4809720	  831.3	  602.9	 3259.0	...
4809721	  830.8	  603.2	 3258.0	...
4809722	  830.6	  603.7	 3258.0	...
4809723	  830.5	  603.9	 3257.0	...
4809724	  830.7	  604.3	 3256.0	...
4809725	  831.0	  604.4	 3256.0	...
4809726	  831.1	  604.3	 3256.0	...
4809727	  831.2	  604.1	 3257.0	...
4809728	  831.1	  604.1	 3258.0	...
4809729	  831.0	  604.3	 3258.0	...
4809730	  830.9	  604.4	 3256.0	...
4809731	  830.9	  604.4	 3255.0	...
4809732	  830.9	  604.3	 3254.0	...
4809733	  830.6	  604.4	 3254.0	...
4809734	  830.4	  604.5	 3252.0	...
4809735	  830.1	  604.5	 3251.0	...
4809736	  830.1	  604.5	 3250.0	...
4809737	  830.0	  604.7	 3251.0	...
4809738	  830.0	  604.8	 3252.0	...
4809739	  829.8	  604.8	 3253.0	...
4809740	  829.6	  604.7	 3253.0	...
4809741	  829.4	  604.5	 3252.0	...
4809742	  829.4	  604.5	 3251.0	...
4809743	  829.4	  604.5	 3250.0	...
4809744	  829.4	  604.5	 3248.0	...
4809745	  829.4	  604.4	 3245.0	...
4809746	  829.4	  604.2	 3242.0	...
4809747	  829.3	  604.0	 3241.0	...
4809748	  829.3	  603.9	 3241.0	...
4809749	  829.2	  603.9	 3242.0	...
4809750	  829.1	  604.3	 3240.0	...
4809751	  828.9	  604.8	 3238.0	...
4809752	  828.8	  605.2	 3236.0	...
4809753	  828.9	  605.2	 3235.0	...
4809754	  828.9	  605.2	 3234.0	...
4809755	  828.7	  605.2	 3233.0	...
4809756	  828.5	  605.3	 3233.0	...
4809757	  828.2	  605.4	 3234.0	...
4809758	  828.2	  605.0	 3234.0	...
4809759	  828.4	  604.5	 3233.0	...
4809760	  828.6	  604.0	 3231.0	...
4809761	  828.8	  604.0	 3229.0	...
4809762	  828.7	  604.0	 3229.0	...
4809763	  828.7	  604.3	 3229.0	...
4809764	  828.6	  604.7	 3228.0	...
4809765	  828.5	  605.0	 3227.0	...
4809766	  828.4	  604.9	 3227.0	...
4809767	  828.4	  604.7	 3226.0	...
4809768	  828.3	  604.7	 3226.0	...
4809769	  828.1	  604.7	 3226.0	...
4809770	  827.7	  604.8	 3224.0	...
4809771	  827.6	  604.8	 3222.0	...
4809772	  827.4	  604.9	 3219.0	...
4809773	  827.3	  605.0	 3217.0	...
4809774	  827.2	  605.0	 3216.0	...
4809775	  827.1	  605.1	 3216.0	...
4809776	  827.1	  605.0	 3216.0	...
4809777	  827.1	  604.9	 3217.0	...
4809778	  827.3	  604.8	 3217.0	...
4809779	  827.5	  604.8	 3216.0	...
4809780	  827.8	  604.8	 3214.0	...
4809781	  827.8	  604.7	 3212.0	...
4809782	  827.9	  604.8	 3210.0	...
4809783	  827.7	  604.8	 3208.0	...
4809784	  827.6	  604.8	 3205.0	...
4809785	  827.5	  604.7	 3204.0	...
4809786	  827.5	  604.2	 3204.0	...
4809787	  827.4	  603.9	 3205.0	...
4809788	  827.4	  603.6	 3205.0	...
4809789	  827.4	  603.8	 3203.0	...
4809790	  827.4	  604.0	 3202.0	...
4809791	  827.4	  604.2	 3200.0	...
4809792	  827.4	  604.3	 3199.0	...
4809793	  827.3	  604.6	 3197.0	...
4809794	  827.3	  604.8	 3196.0	...
4809795	  827.2	  605.1	 3196.0	...
4809796	  827.1	  605.1	 3196.0	...
4809797	  827.0	  605.1	 3197.0	...
4809798	  827.0	  605.0	 3197.0	...
4809799	  827.0	  604.8	 3197.0	...
4809800	  826.9	  604.8	 3196.0	...
4809801	  827.1	  604.9	 3195.0	...
4809802	  827.4	  604.9	 3194.0	...
4809803	  827.7	  604.9	 3194.0	...
4809804	  827.8	  605.0	 3193.0	...
4809805	  827.9	  605.1	 3191.0	...
4809806	  827.9	  605.2	 3189.0	...
4809807	  828.0	  605.3	 3188.0	...
4809808	  828.0	  605.5	 3190.0	...
4809809	  828.0	  606.2	 3192.0	...
4809810	  828.1	  606.8	 3193.0	...
4809811	  828.2	  607.3	 3193.0	...
4809812	  828.3	  607.0	 3195.0	...
4809813	  828.5	  606.7	 3195.0	...
4809814	  828.6	  606.5	 3193.0	...
4809815	  828.7	  606.6	 3190.0	...
4809816	  828.8	  606.8	 3188.0	...
MSG	4809817 0000 _ Number Off
4809817	  828.7	  606.8	 3189.0	...
4809818	  828.5	  606.7	 3189.0	...
4809819	  828.2	  606.6	 3189.0	...
4809820	  828.2	  606.5	 3189.0	...
4809821	  828.1	  606.5	 3189.0	...
4809822	  827.9	  606.5	 3188.0	...
4809823	  827.7	  606.6	 3187.0	...
4809824	  827.6	  606.6	 3184.0	...
4809825	  827.6	  606.6	 3182.0	...
4809826	  827.5	  606.5	 3180.0	...
4809827	  827.5	  606.5	 3180.0	...
4809828	  827.3	  606.6	 3179.0	...
4809829	  827.2	  606.8	 3176.0	...
4809830	  827.3	  607.1	 3174.0	...
4809831	  827.4	  607.2	 3172.0	...
4809832	  827.2	  607.2	 3172.0	...
4809833	  826.7	  607.2	 3171.0	...
4809834	  826.2	  607.2	 3169.0	...
4809835	  825.9	  607.1	 3168.0	...
4809836	  826.0	  607.1	 3165.0	...
4809837	  826.0	  607.2	 3164.0	...
4809838	  825.9	  607.3	 3162.0	...
4809839	  825.9	  607.3	 3162.0	...
4809840	  826.0	  607.3	 3160.0	...
4809841	  826.2	  607.4	 3158.0	...
4809842	  826.3	  607.4	 3157.0	...
4809843	  826.4	  607.9	 3158.0	...
4809844	  826.5	  608.4	 3159.0	...
4809845	  826.6	  609.0	 3159.0	...
4809846	  826.7	  609.3	 3159.0	...
4809847	  826.7	  609.6	 3158.0	...
4809848	  826.8	  609.8	 3159.0	...
4809849	  826.9	  609.9	 3159.0	...
4809850	  827.0	  610.2	 3160.0	...
4809851	  827.3	  610.8	 3161.0	...
4809852	  827.6	  611.4	 3162.0	...
4809853	  827.8	  611.6	 3162.0	...
4809854	  827.9	  611.4	 3161.0	...
4809855	  828.0	  611.1	 3160.0	...
4809856	  828.1	  611.0	 3159.0	...
4809857	  828.2	  610.7	 3158.0	...
4809858	  828.1	  610.4	 3156.0	...
4809859	  827.8	  610.3	 3152.0	...
4809860	  827.5	  610.3	 3150.0	...
4809861	  827.3	  610.3	 3147.0	...
4809862	  827.4	  610.3	 3148.0	...
4809863	  827.5	  610.3	 3148.0	...
4809864	  827.5	  610.3	 3146.0	...
4809865	  827.6	  610.3	 3145.0	...
4809866	  827.7	  610.4	 3143.0	...
4809867	  827.6	  610.4	 3143.0	...
4809868	  827.3	  610.3	 3142.0	...
4809869	  827.0	  610.2	 3141.0	...
4809870	  826.7	  610.0	 3140.0	...
4809871	  826.7	  609.4	 3139.0	...
4809872	  826.7	  608.8	 3139.0	...
4809873	  826.3	  608.0	 3139.0	...
4809874	  826.0	  607.7	 3138.0	...
4809875	  826.1	  607.2	 3137.0	...
4809876	  826.4	  606.3	 3136.0	...
4809877	  826.7	  605.1	 3134.0	...
4809878	  826.9	  604.1	 3130.0	...
4809879	  827.1	  602.9	 3126.0	...
4809880	  828.0	  602.3	 3125.0	...
4809881	  828.5	  601.8	 3125.0	...
4809882	  829.2	  601.7	 3125.0	...
4809883	  829.5	  601.7	 3125.0	...
4809884	  829.9	  601.8	 3125.0	...
4809885	  830.2	  601.9	 3125.0	...
4809886	  830.5	  602.1	 3123.0	...
4809887	  830.7	  602.4	 3122.0	...
4809888	  830.8	  602.7	 3122.0	...
4809889	  830.9	  602.8	 3122.0	...
4809890	  831.0	  602.6	 3122.0	...
4809891	  831.0	  602.2	 3120.0	...
4809892	  831.0	  601.8	 3117.0	...
4809893	  831.1	  601.2	 3117.0	...
4809894	  831.1	  600.7	 3118.0	...
4809895	  831.1	  600.4	 3119.0	...
4809896	  831.1	  600.3	 3119.0	...
4809897	  831.1	  600.6	 3119.0	...
4809898	  831.2	  600.9	 3118.0	...
4809899	  831.3	  601.3	 3116.0	...
4809900	  831.4	  602.0	 3115.0	...
4809901	  831.4	  602.8	 3114.0	...
4809902	  831.4	  603.9	 3112.0	...
4809903	  831.0	  604.4	 3111.0	...
4809904	  830.5	  604.7	 3109.0	...
4809905	  830.1	  604.8	 3110.0	...
4809906	  830.2	  604.9	 3110.0	...
4809907	  830.3	  605.1	 3109.0	...
4809908	  830.3	  605.2	 3109.0	...
4809909	  830.2	  605.2	 3109.0	...
4809910	  830.3	  605.2	 3107.0	...
4809911	  830.4	  605.4	 3104.0	...
4809912	  830.1	  605.7	 3101.0	...
4809913	  829.9	  606.0	 3101.0	...
4809914	  829.5	  605.4	 3101.0	...
4809915	  829.5	  604.7	 3100.0	...
4809916	  829.5	  604.1	 3098.0	...
4809917	  829.6	  604.2	 3098.0	...
4809918	  829.5	  604.4	 3097.0	...
4809919	  829.4	  604.6	 3095.0	...
4809920	  829.3	  604.9	 3094.0	...
4809921	  829.3	  605.1	 3093.0	...
4809922	  829.3	  605.2	 3092.0	...
4809923	  829.3	  605.2	 3091.0	...
4809924	  829.3	  605.4	 3091.0	...
4809925	  829.3	  605.5	 3091.0	...
4809926	  829.2	  605.6	 3091.0	...
4809927	  829.1	  605.5	 3091.0	...
4809928	  829.2	  605.3	 3089.0	...
4809929	  829.4	  605.3	 3088.0	...
4809930	  829.6	  605.1	 3087.0	...
4809931	  829.8	  604.9	 3087.0	...
4809932	  829.9	  604.7	 3087.0	...
4809933	  829.9	  604.7	 3086.0	...
4809934	  829.7	  604.6	 3084.0	...
4809935	  829.4	  604.6	 3082.0	...
4809936	  829.2	  604.5	 3080.0	...
4809937	  829.2	  604.7	 3080.0	...
4809938	  829.2	  604.8	 3080.0	...
4809939	  829.4	  605.0	 3079.0	...
4809940	  829.5	  605.1	 3078.0	...
4809941	  829.7	  605.2	 3076.0	...
4809942	  829.7	  605.3	 3075.0	...
4809943	  829.8	  605.4	 3075.0	...
4809944	  830.1	  605.5	 3074.0	...
4809945	  830.6	  605.4	 3074.0	...
4809946	  831.0	  605.5	 3072.0	...
4809947	  831.2	  605.5	 3070.0	...
4809948	  831.1	  605.6	 3069.0	...
4809949	  831.0	  605.5	 3070.0	...
4809950	  831.1	  605.5	 3069.0	...
4809951	  831.1	  605.4	 3069.0	...
4809952	  831.1	  605.2	 3066.0	...
4809953	  831.0	  605.1	 3064.0	...
4809954	  831.0	  605.0	 3061.0	...
4809955	  831.0	  605.1	 3059.0	...
4809956	  831.1	  604.9	 3058.0	...
4809957	  831.3	  604.7	 3059.0	...
4809958	  831.1	  604.5	 3059.0	...
4809959	  830.9	  604.5	 3058.0	...
4809960	  830.6	  604.5	 3057.0	...
4809961	  830.6	  604.4	 3056.0	...
4809962	  830.6	  604.4	 3056.0	...
4809963	  830.5	  604.4	 3056.0	...
4809964	  830.4	  604.4	 3053.0	...
4809965	  830.1	  604.5	 3050.0	...
4809966	  829.9	  604.9	 3047.0	...
4809967	  829.8	  605.3	 3048.0	...
4809968	  829.5	  605.7	 3047.0	...
4809969	  829.3	  605.8	 3046.0	...
4809970	  829.2	  605.8	 3046.0	...
4809971	  829.2	  605.8	 3046.0	...
4809972	  829.1	  605.9	 3047.0	...
4809973	  829.0	  606.2	 3046.0	...
4809974	  828.9	  606.6	 3045.0	...
4809975	  828.9	  606.9	 3043.0	...
4809976	  828.9	  606.8	 3040.0	...
4809977	  829.0	  606.9	 3038.0	...
4809978	  829.1	  606.9	 3039.0	...
4809979	  829.1	  606.9	 3041.0	...
4809980	  829.1	  606.7	 3042.0	...
4809981	  829.1	  606.5	 3040.0	...
4809982	  828.9	  606.4	 3036.0	...
4809983	  828.8	  606.2	 3034.0	...
4809984	  828.8	  606.0	 3032.0	...
4809985	  828.9	  606.0	 3031.0	...
4809986	  829.1	  606.0	 3031.0	...
4809987	  829.0	  606.0	 3031.0	...
4809988	  828.9	  606.1	 3030.0	...
4809989	  828.8	  606.3	 3030.0	...
4809990	  828.8	  606.4	 3030.0	...
4809991	  828.8	  606.7	 3028.0	...
4809992	  828.9	  606.9	 3026.0	...
4809993	  829.0	  607.2	 3025.0	...
4809994	  829.0	  607.3	 3024.0	...
4809995	  829.0	  607.7	 3023.0	...
4809996	  829.1	  608.1	 3023.0	...
4809997	  829.2	  608.3	 3022.0	...
4809998	  829.2	  608.3	 3022.0	...
4809999	  829.3	  608.2	 3022.0	...
4810000	  829.3	  608.1	 3021.0	...
4810001	  829.3	  608.0	 3021.0	...
4810002	  829.2	  607.9	 3020.0	...
4810003	  829.1	  607.9	 3020.0	...
4810004	  829.1	  607.9	 3019.0	...
4810005	  829.1	  607.8	 3018.0	...
4810006	  829.1	  607.8	 3017.0	...
4810007	  829.3	  607.7	 3017.0	...
4810008	  829.5	  607.8	 3017.0	...
4810009	  829.5	  607.9	 3017.0	...
4810010	  829.3	  608.0	 3017.0	...
4810011	  829.1	  608.0	 3017.0	...
4810012	  829.2	  608.0	 3017.0	...
4810013	  829.4	  608.0	 3015.0	...
4810014	  829.6	  607.7	 3013.0	...
4810015	  829.6	  607.4	 3013.0	...
4810016	  829.7	  607.3	 3014.0	...
4810017	  829.4	  607.6	 3012.0	...
4810018	  829.1	  607.9	 3009.0	...
4810019	  828.8	  607.9	 3007.0	...
4810020	  828.8	  607.9	 3007.0	...
4810021	  829.1	  607.8	 3007.0	...
4810022	  829.4	  608.0	 3007.0	...
4810023	  829.5	  608.2	 3007.0	...
4810024	  829.3	  608.5	 3006.0	...
4810025	  829.2	  608.5	 3006.0	...
MSG	4810026 0000 _ Number On
4810026	  829.4	  608.2	 3006.0	...
4810027	  829.5	  607.9	 3006.0	...
4810028	  829.8	  607.5	 3006.0	...
4810029	  830.0	  607.5	 3006.0	...
4810030	  830.3	  607.5	 3005.0	...
4810031	  830.4	  607.6	 3005.0	...
4810032	  830.4	  607.5	 3004.0	...
4810033	  830.4	  607.4	 3004.0	...
4810034	  830.4	  607.3	 3004.0	...
4810035	  830.5	  607.3	 3004.0	...
4810036	  830.5	  607.3	 3004.0	...
4810037	  830.4	  607.4	 3002.0	...
4810038	  830.2	  607.4	 3002.0	...
4810039	  830.1	  607.5	 3001.0	...
4810040	  830.1	  607.8	 3002.0	...
4810041	  830.0	  608.0	 3002.0	...
4810042	  830.0	  608.3	 3002.0	...
4810043	  830.0	  608.4	 3001.0	...
4810044	  830.2	  608.5	 3000.0	...
4810045	  830.4	  608.4	 2999.0	...
4810046	  830.3	  608.2	 2999.0	...
4810047	  830.0	  608.3	 2998.0	...
4810048	  829.9	  608.4	 2998.0	...
4810049	  830.3	  608.5	 2998.0	...
4810050	  830.7	  608.4	 2998.0	...
4810051	  830.8	  608.2	 2999.0	...
4810052	  830.7	  608.0	 2998.0	...
4810053	  830.7	  607.9	 2997.0	...
4810054	  830.7	  608.0	 2995.0	...
4810055	  830.5	  608.1	 2995.0	...
4810056	  830.4	  608.1	 2996.0	...
4810057	  830.2	  608.0	 2997.0	...
4810058	  830.0	  607.9	 2997.0	...
4810059	  829.7	  607.9	 2996.0	...
4810060	  829.4	  608.1	 2993.0	...
4810061	  829.3	  608.1	 2991.0	...
4810062	  829.6	  607.7	 2989.0	...
4810063	  829.9	  607.2	 2989.0	...
4810064	  830.3	  607.3	 2988.0	...
4810065	  830.4	  607.9	 2987.0	...
4810066	  830.6	  608.4	 2986.0	...
4810067	  830.7	  608.4	 2987.0	...
4810068	  830.8	  608.3	 2988.0	...
4810069	  830.7	  608.2	 2989.0	...
4810070	  830.6	  608.1	 2990.0	...
4810071	  830.6	  607.9	 2988.0	...
4810072	  830.6	  607.8	 2987.0	...
4810073	  830.6	  607.8	 2985.0	...
4810074	  830.5	  607.8	 2985.0	...
4810075	  830.1	  607.8	 2984.0	...
4810076	  829.8	  607.8	 2984.0	...
4810077	  829.6	  607.9	 2984.0	...
4810078	  829.6	  607.8	 2984.0	...
4810079	  829.5	  607.8	 2984.0	...
4810080	  829.5	  607.7	 2984.0	...
4810081	  829.4	  607.8	 2985.0	...
4810082	  829.4	  608.0	 2984.0	...
4810083	  829.5	  608.2	 2983.0	...
4810084	  829.5	  608.3	 2983.0	...
4810085	  829.5	  608.4	 2983.0	...
4810086	  829.5	  608.6	 2983.0	...
4810087	  829.5	  608.8	 2983.0	...
4810088	  829.4	  608.8	 2982.0	...
4810089	  829.3	  608.9	 2980.0	...
4810090	  829.5	  609.0	 2979.0	...
4810091	  829.8	  609.0	 2980.0	...
4810092	  830.1	  608.9	 2982.0	...
4810093	  830.2	  608.8	 2982.0	...
4810094	  829.9	  609.0	 2979.0	...
4810095	  829.6	  609.2	 2977.0	...
4810096	  829.3	  609.1	 2978.0	...
4810097	  829.2	  608.7	 2978.0	...
4810098	  828.9	  608.4	 2977.0	...
4810099	  828.7	  608.5	 2976.0	...
4810100	  828.6	  608.7	 2976.0	...
4810101	  828.6	  608.9	 2977.0	...
4810102	  828.5	  608.8	 2977.0	...
4810103	  828.5	  608.5	 2978.0	...
4810104	  828.5	  608.4	 2979.0	...
4810105	  828.5	  608.5	 2978.0	...
4810106	  828.5	  608.6	 2977.0	...
4810107	  828.2	  608.6	 2975.0	...
4810108	  828.1	  608.5	 2974.0	...
4810109	  827.9	  608.5	 2974.0	...
4810110	  828.1	  608.5	 2973.0	...
4810111	  828.2	  608.6	 2972.0	...
4810112	  828.3	  608.2	 2973.0	...
4810113	  828.4	  607.9	 2974.0	...
4810114	  828.5	  607.4	 2975.0	...
4810115	  828.7	  607.1	 2973.0	...
4810116	  828.7	  606.7	 2969.0	...
4810117	  828.7	  606.3	 2966.0	...
4810118	  828.5	  606.2	 2965.0	...
4810119	  828.1	  606.2	 2966.0	...
4810120	  827.7	  606.2	 2966.0	...
4810121	  827.4	  606.3	 2966.0	...
4810122	  827.4	  606.3	 2965.0	...
4810123	  827.5	  606.3	 2963.0	...
4810124	  827.7	  606.3	 2962.0	...
4810125	  828.0	  606.5	 2960.0	...
4810126	  828.3	  606.6	 2959.0	...
4810127	  828.5	  606.7	 2958.0	...
4810128	  828.5	  606.7	 2959.0	...
4810129	  828.5	  606.6	 2959.0	...
4810130	  828.6	  606.3	 2959.0	...
4810131	  828.0	  606.1	 2959.0	...
4810132	  827.4	  605.6	 2959.0	...
4810133	  827.0	  605.5	 2959.0	...
4810134	  827.2	  605.3	 2959.0	...
4810135	  827.5	  605.3	 2960.0	...
4810136	  827.7	  605.2	 2959.0	...
4810137	  827.8	  605.1	 2959.0	...
4810138	  827.9	  605.3	 2959.0	...
4810139	  828.0	  605.5	 2959.0	...
4810140	  828.0	  605.7	 2959.0	...
4810141	  828.0	  605.7	 2959.0	...
4810142	  828.1	  605.8	 2958.0	...
4810143	  828.3	  606.3	 2958.0	...
4810144	  828.3	  606.7	 2960.0	...
4810145	  828.1	  606.7	 2961.0	...
4810146	  828.0	  606.3	 2962.0	...
4810147	  827.8	  606.1	 2961.0	...
4810148	  827.9	  606.3	 2961.0	...
4810149	  827.8	  606.5	 2962.0	...
4810150	  827.6	  606.5	 2962.0	...
4810151	  827.6	  606.6	 2962.0	...
4810152	  827.7	  606.8	 2960.0	...
4810153	  827.8	  607.1	 2958.0	...
4810154	  827.8	  607.4	 2957.0	...
4810155	  827.8	  607.5	 2957.0	...
4810156	  827.8	  607.4	 2957.0	...
4810157	  827.8	  607.4	 2958.0	...
4810158	  827.7	  607.3	 2960.0	...
4810159	  827.8	  607.2	 2961.0	...
4810160	  828.1	  607.0	 2962.0	...
4810161	  828.4	  607.1	 2962.0	...
4810162	  828.3	  607.5	 2962.0	...
4810163	  828.1	  608.0	 2964.0	...
4810164	  827.8	  608.0	 2965.0	...
4810165	  827.8	  608.0	 2966.0	...
4810166	  827.8	  608.0	 2965.0	...
4810167	  827.9	  607.9	 2964.0	...
4810168	  827.9	  607.8	 2964.0	...
4810169	  827.6	  607.9	 2963.0	...
4810170	  827.4	  608.0	 2963.0	...
4810171	  827.2	  608.0	 2963.0	...
4810172	  827.3	  607.9	 2963.0	...
4810173	  827.3	  607.8	 2963.0	...
4810174	  827.3	  607.7	 2962.0	...
4810175	  827.7	  607.5	 2962.0	...
4810176	  828.1	  607.3	 2962.0	...
4810177	  828.4	  607.2	 2962.0	...
4810178	  828.3	  607.3	 2963.0	...
4810179	  828.2	  607.3	 2963.0	...
4810180	  828.1	  607.3	 2963.0	...
4810181	  828.1	  607.5	 2963.0	...
4810182	  828.1	  607.7	 2963.0	...
4810183	  827.9	  608.0	 2963.0	...
4810184	  827.9	  608.1	 2962.0	...
4810185	  827.9	  607.9	 2961.0	...
4810186	  827.9	  607.3	 2959.0	...
4810187	  827.8	  606.8	 2959.0	...
4810188	  827.8	  606.8	 2959.0	...
4810189	  827.8	  607.1	 2959.0	...
4810190	  827.7	  607.5	 2959.0	...
4810191	  827.7	  607.5	 2960.0	...
4810192	  827.8	  607.5	 2960.0	...
4810193	  828.0	  607.5	 2960.0	...
4810194	  828.0	  607.6	 2961.0	...
4810195	  827.9	  607.7	 2963.0	...
4810196	  827.7	  607.8	 2963.0	...
4810197	  827.6	  607.8	 2962.0	...
4810198	  827.7	  607.8	 2961.0	...
4810199	  827.9	  607.8	 2960.0	...
4810200	  828.1	  607.8	 2958.0	...
4810201	  828.3	  607.9	 2956.0	...
4810202	  828.4	  607.9	 2955.0	...
4810203	  828.2	  608.0	 2954.0	...
4810204	  828.2	  608.5	 2954.0	...
4810205	  828.1	  608.9	 2953.0	...
4810206	  828.0	  609.2	 2953.0	...
4810207	  828.0	  609.3	 2952.0	...
4810208	  827.9	  609.3	 2952.0	...
4810209	  827.9	  609.3	 2951.0	...
4810210	  827.9	  609.3	 2951.0	...
4810211	  827.9	  609.2	 2951.0	...
4810212	  828.0	  609.1	 2952.0	...
4810213	  828.0	  609.0	 2952.0	...
4810214	  828.0	  608.8	 2953.0	...
4810215	  828.0	  608.7	 2952.0	...
4810216	  827.9	  608.5	 2951.0	...
4810217	  827.8	  608.5	 2949.0	...
4810218	  827.7	  608.4	 2949.0	...
4810219	  827.7	  608.6	 2949.0	...
4810220	  827.7	  609.0	 2948.0	...
4810221	  827.7	  609.4	 2948.0	...
4810222	  827.7	  609.6	 2948.0	...
4810223	  827.8	  609.5	 2948.0	...
4810224	  827.8	  609.2	 2948.0	...
4810225	  827.8	  608.8	 2949.0	...
4810226	  827.6	  608.6	 2949.0	...
4810227	  827.5	  608.6	 2947.0	...
4810228	  827.3	  608.6	 2944.0	...
4810229	  827.3	  608.8	 2942.0	...
4810230	  827.4	  609.0	 2940.0	...
4810231	  827.4	  609.2	 2940.0	...
4810232	  827.4	  609.2	 2939.0	...
4810233	  827.5	  609.2	 2937.0	...
4810234	  827.4	  609.2	 2935.0	...
4810235	  827.3	  609.1	 2934.0	...
4810236	  827.2	  609.0	 2933.0	...
4810237	  827.2	  609.0	 2932.0	...
4810238	  827.3	  608.7	 2932.0	...
4810239	  827.3	  608.5	 2933.0	...
4810240	  827.2	  608.3	 2934.0	...
4810241	  827.1	  608.3	 2932.0	...
4810242	  827.0	  608.3	 2929.0	...
4810243	  827.1	  608.3	 2925.0	...
4810244	  827.1	  608.5	 2925.0	...
4810245	  827.3	  608.6	 2925.0	...
4810246	  827.5	  608.9	 2927.0	...
4810247	  827.6	  609.0	 2928.0	...
4810248	  827.6	  609.2	 2929.0	...
4810249	  827.5	  609.3	 2929.0	...
4810250	  827.4	  609.4	 2926.0	...
4810251	  827.3	  609.6	 2924.0	...
4810252	  827.4	  609.8	 2921.0	...
4810253	  827.4	  609.9	 2919.0	...
4810254	  827.4	  609.9	 2916.0	...
4810255	  827.5	  609.9	 2912.0	...
4810256	  827.5	  610.0	 2912.0	...
4810257	  827.5	  610.0	 2912.0	...
4810258	  827.4	  610.1	 2912.0	...
4810259	  827.3	  610.2	 2912.0	...
4810260	  827.1	  610.1	 2911.0	...
4810261	  827.0	  610.0	 2909.0	...
4810262	  827.0	  609.9	 2907.0	...
4810263	  827.0	  609.9	 2906.0	...
4810264	  827.0	  610.0	 2907.0	...
4810265	  827.1	  610.1	 2908.0	...
4810266	  827.1	  610.3	 2908.0	...
4810267	  827.0	  610.3	 2907.0	...
4810268	  826.9	  610.6	 2904.0	...
4810269	  826.8	  610.8	 2901.0	...
4810270	  826.8	  610.9	 2899.0	...
4810271	  826.8	  610.9	 2898.0	...
4810272	  826.7	  610.8	 2898.0	...
4810273	  826.8	  610.9	 2897.0	...
4810274	  826.8	  610.9	 2896.0	...
4810275	  826.9	  610.8	 2894.0	...
4810276	  826.9	  610.7	 2892.0	...
4810277	  826.7	  610.7	 2891.0	...
4810278	  826.4	  610.7	 2891.0	...
4810279	  826.1	  610.7	 2890.0	...
4810280	  826.3	  610.9	 2890.0	...
4810281	  826.3	  611.1	 2890.0	...
4810282	  826.4	  611.3	 2889.0	...
4810283	  826.5	  611.4	 2888.0	...
4810284	  826.7	  611.4	 2886.0	...
4810285	  826.9	  611.5	 2885.0	...
4810286	  827.0	  611.7	 2886.0	...
4810287	  827.3	  611.9	 2887.0	...
4810288	  827.5	  612.0	 2885.0	...
4810289	  827.6	  612.0	 2882.0	...
4810290	  827.6	  611.9	 2879.0	...
4810291	  827.6	  611.7	 2879.0	...
4810292	  827.7	  611.7	 2878.0	...
4810293	  827.8	  611.8	 2877.0	...
4810294	  828.0	  611.9	 2876.0	...
4810295	  827.9	  612.1	 2876.0	...
4810296	  827.7	  612.1	 2876.0	...
4810297	  827.6	  612.1	 2876.0	...
4810298	  827.8	  612.0	 2876.0	...
4810299	  828.1	  611.8	 2877.0	...
4810300	  828.2	  611.6	 2878.0	...
4810301	  828.2	  611.4	 2876.0	...
4810302	  828.1	  611.4	 2874.0	...
4810303	  828.1	  611.5	 2871.0	...
4810304	  828.2	  611.5	 2871.0	...
4810305	  828.2	  611.5	 2870.0	...
4810306	  828.3	  611.7	 2869.0	...
4810307	  828.5	  611.9	 2867.0	...
4810308	  828.7	  612.1	 2865.0	...
4810309	  828.8	  612.1	 2864.0	...
4810310	  828.8	  612.1	 2864.0	...
4810311	  828.6	  612.1	 2861.0	...
4810312	  828.4	  612.0	 2858.0	...
4810313	  828.3	  611.5	 2855.0	...
4810314	  828.4	  611.1	 2855.0	...
4810315	  828.5	  610.7	 2855.0	...
4810316	  828.6	  610.7	 2855.0	...
4810317	  828.7	  610.6	 2852.0	...
4810318	  828.8	  610.5	 2850.0	...
4810319	  829.0	  610.3	 2847.0	...
4810320	  829.2	  610.2	 2846.0	...
4810321	  829.3	  610.3	 2845.0	...
4810322	  829.2	  610.7	 2844.0	...
4810323	  829.2	  610.9	 2842.0	...
4810324	  829.3	  611.0	 2840.0	...
4810325	  829.2	  611.0	 2840.0	...
4810326	  828.9	  610.9	 2840.0	...
4810327	  828.6	  610.9	 2841.0	...
4810328	  828.7	  611.3	 2840.0	...
4810329	  828.9	  611.8	 2839.0	...
MSG	4810330 0000 _ Number Off
4810330	  829.2	  612.2	 2837.0	...
4810331	  828.9	  612.2	 2836.0	...
4810332	  828.4	  612.2	 2834.0	...
4810333	  827.9	  612.1	 2834.0	...
4810334	  827.9	  612.1	 2833.0	...
4810335	  827.9	  612.3	 2834.0	...
4810336	  827.8	  612.6	 2834.0	...
4810337	  827.8	  613.3	 2834.0	...
4810338	  827.6	  613.7	 2835.0	...
4810339	  827.4	  614.0	 2832.0	...
4810340	  827.2	  614.0	 2830.0	...
4810341	  827.2	  613.9	 2825.0	...
4810342	  827.1	  613.9	 2822.0	...
4810343	  826.9	  614.1	 2820.0	...
4810344	  826.6	  614.5	 2819.0	...
4810345	  826.7	  614.8	 2818.0	...
4810346	  826.6	  614.8	 2817.0	...
4810347	  826.4	  613.9	 2815.0	...
4810348	  826.2	  613.1	 2813.0	...
4810349	  826.4	  612.1	 2812.0	...
4810350	  827.1	  611.7	 2811.0	...
4810351	  827.8	  610.8	 2807.0	...
4810352	  828.9	  610.0	 2803.0	...
4810353	  829.6	  608.8	 2799.0	...
4810354	  831.2	  608.0	 2798.0	...
4810355	  832.8	  607.3	 2797.0	...
4810356	  834.3	  607.4	 2796.0	...
4810357	  835.3	  607.9	 2796.0	...
4810358	  837.1	  608.4	 2796.0	...
4810359	  838.9	  608.6	 2796.0	...
4810360	  840.7	  608.5	 2792.0	...
EFIX R   4808510	4810360	1851	  823.8	  589.0	   3612
SSACC R  4810361
4810361	  841.5	  608.4	 2787.0	...
4810362	  842.4	  608.9	 2783.0	...
4810363	  842.9	  609.9	 2778.0	...
4810364	  843.8	  612.4	 2768.0	...
4810365	  844.6	  615.5	 2756.0	...
4810366	  845.5	  618.2	 2746.0	...
4810367	  847.2	  618.0	 2742.0	...
4810368	  848.7	  616.5	 2739.0	...
4810369	  850.5	  621.1	 2724.0	...
4810370	  852.0	  637.6	 2684.0	...
4810371	  854.7	  667.7	 2614.0	...
4810372	  857.9	  705.4	 2526.0	...
4810373	  860.8	  746.2	 2418.0	...
4810374	  858.8	  785.2	 2310.0	...
4810375	  856.4	  822.0	 2198.0	...
4810376	  856.7	  861.9	 2083.0	...
4810377	  862.0	  911.3	 1950.0	...
4810378	  844.5	  962.7	 1826.0	...
4810379	  823.9	  997.2	 1748.0	...
4810380	  801.9	 1010.5	 1720.0	...
4810381	 -148.8	 1297.7	  963.0	...
4810382	-1160.8	 1488.3	  206.0	...
4810383	-1160.8	 1488.3	  206.0	...
4810384	-1160.8	 1488.3	  206.0	...
4810385	-1160.8	 1488.3	  206.0	...
4810386	 -146.8	 1749.9	  171.0	...
4810387	 -146.8	 1749.9	  171.0	...
4810388	 -146.8	 1749.9	  171.0	...
4810389	  393.7	 1701.6	  175.0	...
4810390	  912.0	 1646.6	  182.0	...
4810391	 1407.3	 1581.4	  190.0	...
4810392	 1400.4	 1622.8	  194.0	...
4810393	 1396.3	 1641.6	  197.0	...
4810394	 1396.3	 1641.6	  197.0	...
SBLINK R 4810395
4810395	   .	   .	    0.0	...
4810396	   .	   .	    0.0	...
4810397	   .	   .	    0.0	...
4810398	   .	   .	    0.0	...
4810399	   .	   .	    0.0	...
4810400	   .	   .	    0.0	...
4810401	   .	   .	    0.0	...
4810402	   .	   .	    0.0	...
4810403	   .	   .	    0.0	...
4810404	   .	   .	    0.0	...
4810405	   .	   .	    0.0	...
4810406	   .	   .	    0.0	...
4810407	   .	   .	    0.0	...
4810408	   .	   .	    0.0	...
4810409	   .	   .	    0.0	...
4810410	   .	   .	    0.0	...
4810411	   .	   .	    0.0	...
4810412	   .	   .	    0.0	...
4810413	   .	   .	    0.0	...
4810414	   .	   .	    0.0	...
4810415	   .	   .	    0.0	...
4810416	   .	   .	    0.0	...
4810417	   .	   .	    0.0	...
4810418	   .	   .	    0.0	...
4810419	   .	   .	    0.0	...
4810420	   .	   .	    0.0	...
4810421	   .	   .	    0.0	...
4810422	   .	   .	    0.0	...
4810423	   .	   .	    0.0	...
4810424	   .	   .	    0.0	...
4810425	   .	   .	    0.0	...
4810426	   .	   .	    0.0	...
4810427	   .	   .	    0.0	...
4810428	   .	   .	    0.0	...
4810429	   .	   .	    0.0	...
4810430	   .	   .	    0.0	...
4810431	   .	   .	    0.0	...
4810432	   .	   .	    0.0	...
4810433	   .	   .	    0.0	...
4810434	   .	   .	    0.0	...
4810435	   .	   .	    0.0	...
4810436	   .	   .	    0.0	...
4810437	   .	   .	    0.0	...
4810438	   .	   .	    0.0	...
4810439	   .	   .	    0.0	...
4810440	   .	   .	    0.0	...
4810441	   .	   .	    0.0	...
4810442	   .	   .	    0.0	...
4810443	   .	   .	    0.0	...
4810444	   .	   .	    0.0	...
4810445	   .	   .	    0.0	...
4810446	   .	   .	    0.0	...
4810447	   .	   .	    0.0	...
4810448	   .	   .	    0.0	...
4810449	   .	   .	    0.0	...
EBLINK R 4810395	4810449	55
4810450	  804.3	 1099.3	 1391.0	...
4810451	  804.3	 1099.3	 1391.0	...
4810452	  802.4	 1093.4	 1408.0	...
4810453	  799.9	 1082.9	 1435.0	...
4810454	  797.1	 1067.7	 1478.0	...
4810455	  796.4	 1053.0	 1511.0	...
4810456	  796.1	 1036.5	 1548.0	...
4810457	  795.7	 1019.6	 1581.0	...
4810458	  794.7	 1003.0	 1610.0	...
4810459	  794.0	  990.4	 1639.0	...
4810460	  793.6	  976.6	 1664.0	...
4810461	  793.5	  968.2	 1694.0	...
4810462	  793.4	  962.4	 1709.0	...
4810463	  792.2	  958.8	 1724.0	...
4810464	  790.6	  952.5	 1745.0	...
4810465	  788.7	  940.2	 1780.0	...
4810466	  788.0	  928.6	 1814.0	...
4810467	  788.5	  915.0	 1849.0	...
4810468	  789.1	  903.1	 1881.0	...
4810469	  789.6	  889.6	 1913.0	...
4810470	  791.9	  878.9	 1944.0	...
4810471	  793.8	  870.9	 1970.0	...
4810472	  796.3	  870.5	 2002.0	...
4810473	  805.3	  869.1	 2023.0	...
4810474	  814.9	  868.7	 2051.0	...
4810475	  824.9	  862.6	 2075.0	...
4810476	  825.2	  854.7	 2109.0	...
4810477	  825.7	  843.9	 2139.0	...
4810478	  825.3	  832.7	 2167.0	...
4810479	  824.9	  821.4	 2197.0	...
4810480	  823.9	  810.2	 2228.0	...
4810481	  822.8	  799.7	 2252.0	...
4810482	  821.7	  788.7	 2277.0	...
4810483	  820.9	  779.6	 2302.0	...
4810484	  820.2	  769.7	 2329.0	...
4810485	  819.6	  760.5	 2356.0	...
4810486	  818.8	  751.1	 2377.0	...
4810487	  818.1	  741.7	 2403.0	...
4810488	  818.5	  734.3	 2425.0	...
4810489	  819.0	  726.9	 2445.0	...
4810490	  820.4	  720.1	 2463.0	...
4810491	  821.1	  713.5	 2480.0	...
4810492	  821.8	  707.4	 2495.0	...
4810493	  822.4	  701.1	 2513.0	...
4810494	  822.8	  694.9	 2531.0	...
4810495	  823.0	  687.9	 2554.0	...
4810496	  822.7	  681.9	 2567.0	...
4810497	  822.3	  676.0	 2584.0	...
4810498	  821.8	  670.6	 2593.0	...
4810499	  821.3	  665.2	 2608.0	...
4810500	  820.8	  659.8	 2621.0	...
4810501	  820.3	  653.9	 2635.0	...
4810502	  820.2	  649.9	 2651.0	...
ESACC R  4810361	4810502	142	  841.5	  608.4	  820.2	  649.9	   0.99	   3270
SFIX R   4810503
4810503	  820.0	  645.4	 2662.0	...
4810504	  819.8	  642.5	 2671.0	...
4810505	  819.2	  638.7	 2676.0	...
4810506	  818.7	  635.5	 2680.0	...
4810507	  818.2	  632.0	 2687.0	...
4810508	  817.9	  629.0	 2695.0	...
4810509	  817.5	  625.8	 2703.0	...
4810510	  817.4	  623.8	 2709.0	...
4810511	  817.6	  621.5	 2714.0	...
4810512	  817.9	  619.9	 2719.0	...
4810513	  818.1	  618.4	 2723.0	...
4810514	  818.0	  617.8	 2727.0	...
4810515	  817.9	  617.1	 2729.0	...
4810516	  817.7	  616.4	 2729.0	...
4810517	  817.3	  616.4	 2729.0	...
4810518	  817.0	  617.0	 2729.0	...
4810519	  816.6	  617.7	 2729.0	...
4810520	  816.4	  618.1	 2728.0	...
4810521	  816.2	  619.3	 2727.0	...
4810522	  815.7	  620.5	 2726.0	...
4810523	  815.3	  622.4	 2724.0	...
4810524	  814.8	  623.7	 2722.0	...
4810525	  814.2	  626.1	 2719.0	...
4810526	  813.9	  628.2	 2717.0	...
4810527	  813.5	  630.2	 2715.0	...
4810528	  813.5	  631.0	 2713.0	...
4810529	  813.8	  631.3	 2712.0	...
4810530	  814.1	  632.0	 2711.0	...
4810531	  814.3	  632.8	 2712.0	...
4810532	  814.3	  633.8	 2713.0	...
4810533	  814.2	  634.4	 2712.0	...
4810534	  814.3	  634.6	 2712.0	...
4810535	  814.3	  634.6	 2713.0	...
4810536	  814.3	  634.6	 2715.0	...
4810537	  814.4	  634.6	 2716.0	...
4810538	  814.4	  634.5	 2717.0	...
4810539	  814.5	  634.4	 2717.0	...
4810540	  814.7	  634.4	 2717.0	...
4810541	  814.8	  634.5	 2718.0	...
4810542	  815.0	  634.3	 2719.0	...
4810543	  815.0	  633.9	 2722.0	...
4810544	  815.0	  633.3	 2724.0	...
4810545	  815.1	  633.0	 2726.0	...
4810546	  815.1	  632.8	 2728.0	...
4810547	  815.2	  632.9	 2728.0	...
4810548	  815.2	  633.0	 2729.0	...
4810549	  815.2	  632.7	 2730.0	...
4810550	  815.2	  632.3	 2731.0	...
4810551	  815.2	  631.7	 2731.0	...
4810552	  815.2	  631.5	 2733.0	...
4810553	  815.2	  631.2	 2735.0	...
4810554	  815.1	  631.0	 2736.0	...
4810555	  815.1	  630.9	 2735.0	...
4810556	  815.1	  631.1	 2735.0	...
4810557	  815.2	  631.4	 2736.0	...
4810558	  815.2	  631.6	 2737.0	...
4810559	  815.1	  631.8	 2738.0	...
4810560	  815.2	  631.8	 2739.0	...
4810561	  815.3	  631.7	 2740.0	...
4810562	  815.5	  631.5	 2742.0	...
4810563	  815.5	  631.3	 2744.0	...
4810564	  815.5	  631.3	 2747.0	...
4810565	  815.3	  631.2	 2749.0	...
4810566	  815.1	  631.2	 2751.0	...
4810567	  815.0	  631.3	 2749.0	...
4810568	  815.1	  631.3	 2747.0	...
4810569	  815.4	  631.2	 2744.0	...
4810570	  815.6	  631.2	 2745.0	...
4810571	  815.7	  631.1	 2747.0	...
4810572	  815.7	  630.7	 2748.0	...
4810573	  815.7	  630.3	 2750.0	...
4810574	  815.6	  630.0	 2751.0	...
4810575	  815.5	  629.9	 2749.0	...
4810576	  815.4	  630.0	 2747.0	...
4810577	  815.3	  630.2	 2745.0	...
4810578	  815.2	  630.3	 2746.0	...
4810579	  815.1	  630.8	 2746.0	...
4810580	  815.2	  631.2	 2747.0	...
4810581	  815.2	  631.6	 2747.0	...
4810582	  815.2	  631.5	 2747.0	...
4810583	  815.2	  631.5	 2748.0	...
4810584	  815.1	  631.5	 2751.0	...
4810585	  815.0	  631.5	 2753.0	...
4810586	  814.9	  631.6	 2754.0	...
4810587	  814.8	  631.7	 2753.0	...
4810588	  814.7	  631.5	 2753.0	...
4810589	  814.6	  631.2	 2754.0	...
4810590	  814.6	  630.7	 2754.0	...
4810591	  814.6	  630.5	 2755.0	...
4810592	  814.6	  630.2	 2755.0	...
4810593	  814.2	  629.9	 2756.0	...
4810594	  813.8	  629.6	 2758.0	...
4810595	  813.4	  629.5	 2759.0	...
4810596	  813.4	  629.7	 2760.0	...
4810597	  813.4	  629.6	 2761.0	...
4810598	  813.3	  629.2	 2763.0	...
4810599	  813.2	  628.5	 2764.0	...
4810600	  813.2	  628.0	 2764.0	...
4810601	  813.2	  627.6	 2764.0	...
4810602	  813.3	  627.5	 2764.0	...
4810603	  813.4	  627.6	 2765.0	...
4810604	  813.5	  627.8	 2765.0	...
4810605	  813.6	  628.0	 2766.0	...
4810606	  813.7	  628.0	 2766.0	...
4810607	  813.8	  627.9	 2766.0	...
4810608	  814.0	  627.7	 2767.0	...
4810609	  814.1	  627.5	 2766.0	...
4810610	  814.3	  627.3	 2765.0	...
4810611	  814.4	  627.1	 2764.0	...
4810612	  814.4	  627.1	 2764.0	...
4810613	  814.2	  627.2	 2764.0	...
4810614	  814.0	  627.2	 2764.0	...
4810615	  813.8	  627.1	 2764.0	...
4810616	  813.8	  627.0	 2764.0	...
4810617	  813.8	  627.3	 2765.0	...
4810618	  813.8	  627.6	 2766.0	...
4810619	  813.8	  628.0	 2768.0	...
4810620	  813.8	  628.0	 2768.0	...
4810621	  813.9	  628.3	 2769.0	...
4810622	  814.0	  628.6	 2770.0	...
4810623	  814.1	  628.9	 2770.0	...
4810624	  814.1	  629.0	 2773.0	...
4810625	  814.0	  629.0	 2775.0	...
4810626	  814.0	  629.1	 2778.0	...
4810627	  814.0	  629.1	 2778.0	...
4810628	  814.1	  629.0	 2778.0	...
4810629	  814.2	  629.0	 2778.0	...
4810630	  814.2	  629.0	 2778.0	...
4810631	  814.0	  629.0	 2778.0	...
4810632	  813.7	  629.1	 2778.0	...
4810633	  813.6	  629.1	 2778.0	...
4810634	  813.8	  629.2	 2778.0	...
4810635	  814.0	  629.3	 2779.0	...
4810636	  814.0	  629.5	 2779.0	...
4810637	  814.0	  629.5	 2780.0	...
4810638	  814.0	  629.5	 2780.0	...
4810639	  814.0	  629.6	 2781.0	...
4810640	  813.9	  629.8	 2781.0	...
4810641	  813.9	  629.9	 2782.0	...
4810642	  813.8	  629.6	 2783.0	...
4810643	  813.7	  629.2	 2784.0	...
4810644	  813.5	  628.9	 2784.0	...
4810645	  813.4	  628.9	 2784.0	...
4810646	  813.3	  628.9	 2784.0	...
4810647	  813.3	  628.8	 2784.0	...
4810648	  813.3	  628.9	 2784.0	...
4810649	  813.3	  628.9	 2784.0	...
4810650	  813.0	  628.7	 2784.0	...
4810651	  812.7	  628.4	 2784.0	...
4810652	  812.4	  628.2	 2783.0	...
4810653	  812.3	  628.1	 2782.0	...
4810654	  812.4	  627.9	 2783.0	...
4810655	  812.6	  627.7	 2784.0	...
4810656	  812.8	  627.4	 2784.0	...
4810657	  813.0	  627.2	 2784.0	...
4810658	  813.1	  627.0	 2786.0	...
4810659	  813.0	  627.1	 2788.0	...
4810660	  812.8	  626.9	 2791.0	...
4810661	  812.7	  626.8	 2792.0	...
4810662	  812.7	  626.7	 2794.0	...
4810663	  812.6	  626.7	 2795.0	...
4810664	  812.4	  626.8	 2796.0	...
4810665	  812.3	  626.9	 2797.0	...
4810666	  812.3	  626.8	 2797.0	...
4810667	  812.2	  626.7	 2797.0	...
4810668	  812.1	  626.4	 2796.0	...
4810669	  812.0	  626.3	 2794.0	...
4810670	  811.9	  626.5	 2795.0	...
4810671	  812.0	  626.7	 2797.0	...
4810672	  812.3	  626.9	 2798.0	...
4810673	  812.5	  626.8	 2799.0	...
4810674	  812.5	  626.7	 2799.0	...
4810675	  812.4	  626.7	 2801.0	...
4810676	  812.2	  626.7	 2802.0	...
4810677	  812.3	  626.8	 2804.0	...
4810678	  812.3	  626.8	 2805.0	...
4810679	  812.3	  626.8	 2805.0	...
4810680	  812.4	  626.7	 2804.0	...
4810681	  812.3	  626.7	 2802.0	...
4810682	  812.1	  626.7	 2801.0	...
4810683	  811.9	  626.7	 2802.0	...
4810684	  811.8	  626.7	 2803.0	...
4810685	  811.7	  626.8	 2805.0	...
4810686	  811.5	  626.8	 2805.0	...
4810687	  811.4	  626.7	 2805.0	...
4810688	  811.4	  626.6	 2806.0	...
4810689	  811.2	  626.5	 2806.0	...
4810690	  811.0	  626.7	 2807.0	...
4810691	  810.8	  626.9	 2808.0	...
4810692	  810.8	  627.0	 2810.0	...
4810693	  810.8	  626.9	 2812.0	...
4810694	  810.8	  626.8	 2812.0	...
4810695	  810.8	  626.6	 2812.0	...
4810696	  810.8	  626.4	 2813.0	...
4810697	  810.9	  626.3	 2813.0	...
4810698	  810.9	  626.3	 2816.0	...
4810699	  810.8	  626.3	 2819.0	...
4810700	  810.7	  626.2	 2820.0	...
4810701	  810.6	  626.1	 2819.0	...
4810702	  810.4	  625.7	 2817.0	...
4810703	  810.3	  625.4	 2817.0	...
4810704	  810.2	  625.3	 2817.0	...
4810705	  810.2	  625.5	 2817.0	...
4810706	  810.2	  625.7	 2817.0	...
4810707	  810.3	  625.8	 2817.0	...
4810708	  810.3	  626.0	 2817.0	...
4810709	  810.3	  626.1	 2819.0	...
4810710	  810.3	  626.3	 2821.0	...
4810711	  810.3	  626.4	 2824.0	...
4810712	  810.4	  626.5	 2824.0	...
4810713	  810.5	  626.8	 2824.0	...
4810714	  810.5	  626.8	 2824.0	...
4810715	  810.4	  626.7	 2825.0	...
4810716	  810.3	  626.5	 2825.0	...
4810717	  810.3	  626.2	 2827.0	...
4810718	  810.5	  626.2	 2829.0	...
4810719	  810.5	  626.0	 2831.0	...
4810720	  810.2	  625.9	 2831.0	...
4810721	  810.0	  626.1	 2830.0	...
4810722	  810.1	  626.4	 2829.0	...
4810723	  810.1	  626.8	 2828.0	...
4810724	  810.0	  626.8	 2829.0	...
4810725	  809.9	  626.7	 2830.0	...
4810726	  809.7	  626.4	 2830.0	...
4810727	  809.7	  626.1	 2832.0	...
4810728	  809.6	  626.0	 2834.0	...
4810729	  809.4	  626.0	 2837.0	...
4810730	  809.2	  626.1	 2838.0	...
4810731	  809.2	  626.2	 2838.0	...
4810732	  809.3	  626.3	 2839.0	...
4810733	  809.5	  626.4	 2841.0	...
4810734	  809.5	  626.6	 2841.0	...
4810735	  809.6	  626.7	 2841.0	...
4810736	  809.6	  626.8	 2842.0	...
4810737	  809.5	  626.7	 2844.0	...
4810738	  809.5	  626.4	 2847.0	...
4810739	  809.4	  625.6	 2849.0	...
4810740	  809.0	  624.3	 2852.0	...
EFIX R   4810503	4810740	238	  813.4	  628.3	   2771
SSACC R  4810741
4810741	  808.6	  622.7	 2855.0	...
4810742	  808.2	  620.7	 2856.0	...
4810743	  808.1	  618.9	 2857.0	...
4810744	  807.8	  616.8	 2856.0	...
4810745	  807.7	  615.3	 2857.0	...
4810746	  807.5	  613.3	 2857.0	...
4810747	  807.3	  611.5	 2857.0	...
4810748	  807.0	  609.6	 2857.0	...
4810749	  806.7	  607.8	 2857.0	...
4810750	  806.5	  606.0	 2857.0	...
ESACC R  4810741	4810750	10	  808.6	  622.7	  806.5	  606.0	   0.36	     40
SFIX R   4810751
4810751	  806.4	  604.2	 2856.0	...
4810752	  806.5	  602.7	 2857.0	...
4810753	  806.5	  601.6	 2859.0	...
4810754	  806.4	  600.9	 2861.0	...
4810755	  806.4	  600.7	 2862.0	...
4810756	  806.6	  601.1	 2862.0	...
4810757	  806.8	  601.2	 2863.0	...
4810758	  806.9	  601.0	 2863.0	...
4810759	  806.8	  600.7	 2863.0	...
4810760	  806.8	  600.6	 2863.0	...
4810761	  806.9	  600.6	 2864.0	...
4810762	  807.0	  600.6	 2866.0	...
4810763	  807.5	  600.7	 2868.0	...
4810764	  808.3	  600.9	 2870.0	...
4810765	  809.2	  601.5	 2870.0	...
4810766	  810.3	  602.2	 2870.0	...
4810767	  810.8	  603.0	 2870.0	...
4810768	  811.5	  604.0	 2870.0	...
4810769	  811.6	  604.7	 2870.0	...
4810770	  811.7	  606.2	 2871.0	...
4810771	  811.5	  606.9	 2872.0	...
4810772	  811.0	  608.1	 2874.0	...
4810773	  810.3	  608.7	 2875.0	...
4810774	  809.5	  609.2	 2876.0	...
4810775	  809.0	  609.1	 2876.0	...
4810776	  808.1	  609.1	 2876.0	...
4810777	  807.6	  609.1	 2877.0	...
4810778	  807.0	  609.2	 2878.0	...
4810779	  806.8	  609.3	 2878.0	...
4810780	  806.8	  609.5	 2878.0	...
4810781	  806.9	  609.6	 2879.0	...
4810782	  806.9	  609.8	 2880.0	...
4810783	  807.0	  609.8	 2881.0	...
4810784	  807.3	  609.8	 2882.0	...
4810785	  807.6	  609.8	 2883.0	...
4810786	  807.7	  609.7	 2886.0	...
4810787	  807.8	  609.7	 2887.0	...
4810788	  807.9	  610.2	 2889.0	...
4810789	  808.0	  610.7	 2889.0	...
4810790	  808.1	  611.1	 2888.0	...
4810791	  808.1	  611.1	 2887.0	...
4810792	  808.1	  611.1	 2889.0	...
4810793	  808.0	  611.0	 2890.0	...
4810794	  807.7	  610.9	 2892.0	...
4810795	  807.4	  610.3	 2892.0	...
4810796	  807.0	  609.8	 2893.0	...
4810797	  806.9	  609.2	 2894.0	...
4810798	  806.9	  609.0	 2895.0	...
4810799	  807.2	  608.7	 2895.0	...
4810800	  807.3	  609.0	 2893.0	...
4810801	  807.5	  609.4	 2892.0	...
4810802	  807.7	  610.0	 2891.0	...
4810803	  807.8	  610.2	 2891.0	...
4810804	  807.6	  610.5	 2891.0	...
4810805	  807.4	  610.6	 2892.0	...
4810806	  807.1	  610.7	 2894.0	...
4810807	  807.1	  610.7	 2896.0	...
4810808	  807.0	  610.6	 2897.0	...
4810809	  806.8	  610.5	 2896.0	...
4810810	  806.6	  610.7	 2896.0	...
4810811	  806.6	  611.0	 2896.0	...
4810812	  806.6	  611.1	 2897.0	...
4810813	  806.5	  610.8	 2897.0	...
4810814	  806.4	  610.5	 2899.0	...
4810815	  806.3	  610.4	 2900.0	...
4810816	  806.3	  610.5	 2901.0	...
4810817	  806.3	  610.7	 2901.0	...
4810818	  806.5	  610.8	 2900.0	...
4810819	  806.7	  611.0	 2899.0	...
4810820	  806.9	  611.0	 2898.0	...
4810821	  806.9	  610.9	 2897.0	...
4810822	  807.0	  610.8	 2897.0	...
4810823	  807.1	  610.9	 2897.0	...
4810824	  807.2	  610.9	 2897.0	...
4810825	  807.2	  610.8	 2896.0	...
4810826	  807.1	  610.7	 2895.0	...
4810827	  806.9	  610.7	 2894.0	...
4810828	  806.8	  610.7	 2895.0	...
4810829	  806.8	  610.7	 2897.0	...
4810830	  806.8	  610.7	 2899.0	...
4810831	  806.6	  610.7	 2899.0	...
4810832	  806.4	  610.7	 2898.0	...
4810833	  806.2	  610.1	 2896.0	...
4810834	  806.3	  609.5	 2894.0	...
4810835	  806.3	  608.9	 2893.0	...
4810836	  806.4	  608.9	 2893.0	...
4810837	  806.4	  608.9	 2893.0	...
4810838	  806.3	  608.9	 2893.0	...
4810839	  806.3	  608.8	 2893.0	...
4810840	  806.2	  608.6	 2893.0	...
4810841	  806.0	  608.5	 2893.0	...
4810842	  805.8	  608.4	 2893.0	...
4810843	  805.7	  608.3	 2893.0	...
4810844	  805.7	  608.2	 2893.0	...
4810845	  805.7	  608.2	 2893.0	...
4810846	  805.8	  608.2	 2893.0	...
4810847	  805.9	  608.0	 2890.0	...
4810848	  806.1	  607.9	 2888.0	...
4810849	  806.2	  607.8	 2887.0	...
4810850	  806.2	  607.4	 2888.0	...
4810851	  806.1	  607.0	 2889.0	...
4810852	  806.1	  606.7	 2889.0	...
4810853	  806.2	  607.2	 2888.0	...
4810854	  806.1	  607.8	 2888.0	...
4810855	  806.0	  608.2	 2887.0	...
4810856	  805.9	  608.3	 2887.0	...
4810857	  805.7	  608.6	 2886.0	...
4810858	  805.6	  609.1	 2886.0	...
4810859	  805.5	  609.6	 2885.0	...
4810860	  805.5	  609.9	 2885.0	...
4810861	  805.5	  609.9	 2885.0	...
4810862	  805.7	  609.9	 2886.0	...
4810863	  805.8	  610.0	 2887.0	...
4810864	  805.8	  610.2	 2889.0	...
4810865	  805.7	  610.4	 2889.0	...
4810866	  805.6	  610.5	 2890.0	...
4810867	  805.8	  610.4	 2891.0	...
4810868	  806.0	  610.3	 2890.0	...
4810869	  806.2	  610.5	 2890.0	...
4810870	  806.2	  610.7	 2890.0	...
4810871	  806.3	  610.9	 2887.0	...
4810872	  806.3	  610.8	 2886.0	...
4810873	  806.4	  610.7	 2883.0	...
4810874	  806.5	  610.7	 2882.0	...
4810875	  806.7	  610.9	 2882.0	...
4810876	  807.0	  611.2	 2882.0	...
4810877	  807.2	  611.4	 2882.0	...
4810878	  807.1	  611.5	 2882.0	...
4810879	  807.0	  611.5	 2882.0	...
4810880	  807.0	  611.5	 2882.0	...
4810881	  807.1	  611.5	 2882.0	...
4810882	  807.1	  611.6	 2881.0	...
4810883	  807.1	  611.7	 2881.0	...
4810884	  807.2	  611.8	 2881.0	...
4810885	  807.4	  611.9	 2881.0	...
4810886	  807.6	  611.8	 2881.0	...
4810887	  807.6	  611.8	 2878.0	...
4810888	  807.4	  611.3	 2875.0	...
4810889	  807.3	  610.9	 2872.0	...
4810890	  807.2	  610.4	 2871.0	...
4810891	  807.1	  610.4	 2871.0	...
4810892	  806.8	  610.2	 2871.0	...
4810893	  806.6	  609.9	 2871.0	...
4810894	  806.5	  609.7	 2870.0	...
4810895	  806.5	  609.4	 2871.0	...
4810896	  806.7	  609.4	 2871.0	...
4810897	  806.9	  609.4	 2870.0	...
4810898	  807.1	  609.5	 2869.0	...
4810899	  807.1	  609.7	 2867.0	...
4810900	  807.0	  609.9	 2866.0	...
4810901	  807.0	  610.0	 2865.0	...
4810902	  807.0	  609.9	 2865.0	...
4810903	  806.8	  609.6	 2865.0	...
4810904	  806.6	  609.2	 2865.0	...
4810905	  806.5	  609.0	 2864.0	...
4810906	  806.5	  608.8	 2864.0	...
4810907	  806.5	  608.8	 2864.0	...
4810908	  806.7	  608.8	 2865.0	...
4810909	  806.9	  608.9	 2865.0	...
4810910	  807.3	  609.0	 2865.0	...
4810911	  807.7	  609.0	 2864.0	...
4810912	  808.1	  609.0	 2862.0	...
4810913	  808.2	  608.9	 2861.0	...
4810914	  808.2	  608.7	 2861.0	...
4810915	  808.2	  608.7	 2861.0	...
4810916	  808.0	  608.9	 2861.0	...
4810917	  807.9	  609.1	 2860.0	...
4810918	  807.9	  609.2	 2860.0	...
4810919	  808.1	  609.3	 2860.0	...
4810920	  808.2	  609.4	 2860.0	...
4810921	  808.3	  609.4	 2860.0	...
4810922	  808.3	  609.4	 2859.0	...
4810923	  808.3	  609.4	 2858.0	...
4810924	  808.3	  609.4	 2856.0	...
4810925	  808.5	  609.6	 2854.0	...
4810926	  808.7	  609.7	 2853.0	...
4810927	  808.8	  609.8	 2853.0	...
4810928	  808.8	  609.7	 2854.0	...
4810929	  808.8	  609.6	 2853.0	...
4810930	  809.3	  609.6	 2853.0	...
4810931	  809.7	  609.6	 2852.0	...
4810932	  810.2	  609.8	 2852.0	...
4810933	  810.4	  610.1	 2852.0	...
4810934	  810.3	  610.3	 2851.0	...
4810935	  810.0	  610.6	 2850.0	...
4810936	  809.6	  610.8	 2850.0	...
4810937	  809.5	  610.9	 2849.0	...
4810938	  809.5	  611.0	 2849.0	...
4810939	  809.4	  611.1	 2850.0	...
4810940	  809.3	  611.2	 2851.0	...
4810941	  809.2	  611.3	 2852.0	...
4810942	  809.1	  611.2	 2852.0	...
4810943	  809.0	  610.8	 2852.0	...
4810944	  808.9	  610.4	 2852.0	...
4810945	  808.7	  610.2	 2851.0	...
4810946	  808.7	  610.3	 2851.0	...
4810947	  808.8	  610.5	 2850.0	...
4810948	  808.8	  610.4	 2848.0	...
4810949	  808.9	  610.6	 2846.0	...
4810950	  808.9	  610.9	 2844.0	...
4810951	  809.0	  611.1	 2845.0	...
4810952	  809.1	  611.2	 2845.0	...
4810953	  808.9	  611.1	 2844.0	...
4810954	  808.6	  611.1	 2842.0	...
4810955	  808.5	  611.1	 2840.0	...
4810956	  808.7	  611.0	 2841.0	...
4810957	  808.9	  610.9	 2843.0	...
4810958	  809.0	  610.8	 2845.0	...
4810959	  809.1	  610.7	 2845.0	...
4810960	  808.8	  610.5	 2844.0	...
4810961	  808.6	  610.4	 2843.0	...
4810962	  808.2	  610.4	 2841.0	...
4810963	  808.1	  610.5	 2840.0	...
4810964	  808.0	  610.6	 2838.0	...
4810965	  808.0	  610.8	 2838.0	...
4810966	  808.0	  610.8	 2837.0	...
4810967	  808.0	  610.9	 2835.0	...
4810968	  808.0	  611.1	 2833.0	...
4810969	  807.9	  611.3	 2832.0	...
4810970	  807.8	  611.9	 2831.0	...
4810971	  807.6	  612.3	 2830.0	...
4810972	  807.5	  612.6	 2830.0	...
4810973	  807.5	  612.7	 2830.0	...
4810974	  807.6	  612.7	 2831.0	...
4810975	  807.9	  612.8	 2831.0	...
4810976	  808.2	  612.7	 2831.0	...
4810977	  808.4	  612.4	 2830.0	...
4810978	  808.5	  612.1	 2830.0	...
4810979	  808.4	  611.9	 2831.0	...
4810980	  808.2	  611.8	 2832.0	...
4810981	  807.9	  611.7	 2834.0	...
4810982	  807.6	  611.5	 2834.0	...
4810983	  807.5	  611.3	 2834.0	...
4810984	  806.8	  611.1	 2837.0	...
4810985	  806.0	  610.4	 2841.0	...
4810986	  805.2	  609.8	 2844.0	...
4810987	  805.0	  609.2	 2843.0	...
4810988	  804.5	  609.0	 2843.0	...
4810989	  804.0	  608.1	 2843.0	...
4810990	  803.4	  607.3	 2844.0	...
4810991	  803.1	  606.5	 2842.0	...
4810992	  802.3	  606.4	 2840.0	...
4810993	  801.6	  605.9	 2836.0	...
4810994	  800.9	  605.2	 2835.0	...
4810995	  800.9	  604.5	 2835.0	...
4810996	  800.9	  604.3	 2837.0	...
4810997	  800.9	  604.2	 2838.0	...
4810998	  800.9	  604.2	 2838.0	...
4810999	  801.3	  604.2	 2837.0	...
4811000	  801.9	  604.3	 2836.0	...
4811001	  802.5	  604.5	 2835.0	...
4811002	  802.9	  604.7	 2835.0	...
4811003	  803.2	  604.7	 2835.0	...
4811004	  803.8	  604.6	 2836.0	...
4811005	  804.3	  604.5	 2836.0	...
4811006	  804.6	  604.6	 2837.0	...
4811007	  804.5	  604.7	 2836.0	...
4811008	  804.4	  604.8	 2836.0	...
4811009	  804.3	  604.8	 2837.0	...
4811010	  804.5	  604.8	 2838.0	...
4811011	  804.9	  604.8	 2839.0	...
4811012	  805.2	  604.8	 2839.0	...
4811013	  805.5	  605.2	 2840.0	...
4811014	  805.7	  605.5	 2840.0	...
4811015	  805.9	  605.8	 2839.0	...
4811016	  806.0	  605.8	 2838.0	...
4811017	  806.0	  605.8	 2837.0	...
4811018	  805.9	  605.8	 2838.0	...
4811019	  805.8	  605.7	 2838.0	...
4811020	  805.7	  605.5	 2839.0	...
4811021	  805.5	  605.3	 2841.0	...
4811022	  805.2	  605.1	 2842.0	...
4811023	  804.8	  605.1	 2842.0	...
4811024	  804.5	  605.2	 2842.0	...
4811025	  804.3	  605.1	 2841.0	...
4811026	  804.3	  605.1	 2841.0	...
4811027	  804.4	  605.0	 2841.0	...
4811028	  804.3	  605.0	 2841.0	...
4811029	  804.3	  604.9	 2841.0	...
4811030	  804.2	  605.3	 2843.0	...
4811031	  804.2	  605.7	 2845.0	...
4811032	  804.3	  606.0	 2846.0	...
4811033	  804.3	  606.1	 2844.0	...
4811034	  804.3	  606.1	 2843.0	...
4811035	  804.3	  606.1	 2843.0	...
4811036	  804.3	  606.1	 2844.0	...
4811037	  804.3	  605.9	 2843.0	...
4811038	  804.3	  605.7	 2843.0	...
4811039	  804.0	  605.6	 2844.0	...
4811040	  803.6	  605.7	 2845.0	...
4811041	  803.1	  605.5	 2846.0	...
4811042	  803.0	  605.3	 2846.0	...
4811043	  802.9	  605.1	 2845.0	...
4811044	  802.8	  605.0	 2844.0	...
4811045	  802.8	  605.0	 2845.0	...
4811046	  802.8	  604.9	 2846.0	...
4811047	  802.9	  605.0	 2849.0	...
4811048	  802.9	  605.2	 2850.0	...
4811049	  803.0	  605.4	 2851.0	...
4811050	  803.0	  605.6	 2851.0	...
4811051	  803.0	  605.7	 2851.0	...
4811052	  802.9	  605.7	 2850.0	...
4811053	  802.9	  605.7	 2850.0	...
4811054	  803.0	  605.5	 2851.0	...
4811055	  803.0	  605.4	 2852.0	...
4811056	  802.5	  605.3	 2853.0	...
4811057	  802.0	  605.2	 2853.0	...
4811058	  801.5	  605.2	 2853.0	...
4811059	  801.5	  605.2	 2853.0	...
4811060	  801.5	  605.3	 2854.0	...
4811061	  801.5	  605.2	 2855.0	...
4811062	  801.5	  605.1	 2856.0	...
4811063	  801.5	  605.0	 2858.0	...
4811064	  801.2	  605.2	 2857.0	...
4811065	  801.0	  605.4	 2856.0	...
4811066	  800.8	  605.6	 2855.0	...
4811067	  800.8	  605.8	 2855.0	...
4811068	  800.9	  605.9	 2857.0	...
4811069	  800.9	  606.0	 2859.0	...
4811070	  800.9	  606.0	 2860.0	...
4811071	  800.9	  606.0	 2859.0	...
4811072	  800.9	  605.9	 2859.0	...
4811073	  800.9	  605.7	 2859.0	...
4811074	  801.0	  605.6	 2859.0	...
4811075	  801.1	  605.6	 2859.0	...
4811076	  801.1	  605.7	 2859.0	...
4811077	  801.0	  605.7	 2860.0	...
4811078	  800.8	  605.7	 2862.0	...
4811079	  800.6	  605.8	 2863.0	...
4811080	  800.4	  606.0	 2863.0	...
4811081	  800.3	  606.1	 2863.0	...
4811082	  800.3	  606.1	 2864.0	...
4811083	  800.5	  606.2	 2863.0	...
4811084	  800.8	  606.2	 2862.0	...
4811085	  800.7	  606.3	 2863.0	...
4811086	  800.5	  606.3	 2865.0	...
4811087	  800.4	  606.3	 2868.0	...
4811088	  800.4	  606.3	 2868.0	...
4811089	  800.4	  606.4	 2868.0	...
4811090	  800.4	  606.6	 2867.0	...
4811091	  800.5	  606.9	 2866.0	...
4811092	  800.5	  606.8	 2866.0	...
4811093	  800.5	  606.6	 2866.0	...
4811094	  800.4	  606.2	 2867.0	...
4811095	  800.4	  605.9	 2867.0	...
4811096	  800.3	  605.8	 2868.0	...
4811097	  800.4	  605.7	 2868.0	...
4811098	  800.5	  605.5	 2868.0	...
4811099	  800.6	  605.3	 2871.0	...
4811100	  800.6	  605.2	 2874.0	...
4811101	  800.7	  605.3	 2876.0	...
4811102	  800.8	  605.3	 2874.0	...
4811103	  800.8	  605.6	 2873.0	...
4811104	  800.7	  605.8	 2872.0	...
4811105	  800.7	  605.7	 2872.0	...
4811106	  800.9	  605.4	 2872.0	...
4811107	  800.9	  605.2	 2872.0	...
4811108	  800.9	  605.3	 2873.0	...
4811109	  800.8	  605.3	 2874.0	...
4811110	  800.9	  605.2	 2875.0	...
4811111	  800.8	  605.0	 2875.0	...
4811112	  800.6	  604.9	 2874.0	...
4811113	  800.5	  604.9	 2874.0	...
4811114	  800.7	  604.9	 2873.0	...
4811115	  800.8	  604.7	 2872.0	...
4811116	  800.9	  604.3	 2872.0	...
4811117	  801.0	  603.9	 2875.0	...
4811118	  801.0	  603.6	 2878.0	...
4811119	  801.3	  603.7	 2881.0	...
4811120	  801.7	  603.9	 2881.0	...
4811121	  802.0	  604.1	 2882.0	...
4811122	  802.0	  603.9	 2882.0	...
4811123	  802.0	  603.8	 2882.0	...
4811124	  801.8	  603.6	 2883.0	...
4811125	  801.5	  603.7	 2885.0	...
4811126	  801.2	  603.5	 2886.0	...
4811127	  800.9	  603.3	 2886.0	...
4811128	  800.8	  603.0	 2886.0	...
4811129	  800.7	  602.9	 2886.0	...
4811130	  800.5	  602.9	 2886.0	...
4811131	  800.5	  603.0	 2888.0	...
4811132	  800.5	  603.2	 2889.0	...
4811133	  800.5	  603.3	 2888.0	...
4811134	  800.3	  603.5	 2887.0	...
4811135	  800.0	  603.6	 2887.0	...
4811136	  799.8	  603.6	 2889.0	...
4811137	  799.5	  603.4	 2891.0	...
4811138	  799.3	  603.3	 2893.0	...
4811139	  799.2	  603.5	 2894.0	...
4811140	  799.3	  603.7	 2895.0	...
4811141	  799.3	  603.8	 2895.0	...
4811142	  799.3	  603.7	 2894.0	...
4811143	  799.2	  603.4	 2893.0	...
4811144	  799.0	  603.3	 2893.0	...
4811145	  798.8	  603.2	 2892.0	...
4811146	  798.6	  603.3	 2895.0	...
4811147	  798.8	  603.4	 2897.0	...
4811148	  798.8	  603.4	 2899.0	...
4811149	  798.9	  603.4	 2900.0	...
4811150	  798.8	  603.5	 2901.0	...
4811151	  798.8	  603.6	 2902.0	...
4811152	  798.8	  603.6	 2903.0	...
4811153	  798.5	  604.1	 2903.0	...
4811154	  798.2	  604.6	 2903.0	...
4811155	  798.3	  605.0	 2904.0	...
4811156	  798.6	  604.9	 2904.0	...
4811157	  798.8	  605.0	 2904.0	...
4811158	  798.7	  605.1	 2905.0	...
4811159	  798.5	  605.3	 2906.0	...
4811160	  798.5	  605.3	 2909.0	...
4811161	  798.5	  605.5	 2913.0	...
4811162	  798.3	  605.7	 2914.0	...
4811163	  798.2	  605.9	 2913.0	...
4811164	  798.2	  606.0	 2912.0	...
4811165	  798.3	  606.0	 2912.0	...
4811166	  798.3	  605.9	 2913.0	...
4811167	  798.4	  605.8	 2914.0	...
4811168	  798.5	  605.7	 2916.0	...
4811169	  798.7	  605.7	 2916.0	...
4811170	  798.6	  605.7	 2916.0	...
4811171	  798.4	  605.6	 2915.0	...
4811172	  798.1	  605.5	 2919.0	...
4811173	  798.0	  605.4	 2922.0	...
4811174	  798.4	  605.4	 2926.0	...
4811175	  798.9	  605.3	 2926.0	...
4811176	  799.3	  605.3	 2927.0	...
4811177	  799.4	  605.4	 2928.0	...
4811178	  799.4	  605.5	 2929.0	...
4811179	  799.3	  605.7	 2929.0	...
4811180	  799.2	  605.8	 2928.0	...
4811181	  799.1	  605.9	 2927.0	...
4811182	  799.2	  605.9	 2925.0	...
4811183	  799.2	  605.5	 2924.0	...
4811184	  799.3	  605.0	 2925.0	...
4811185	  799.3	  604.4	 2927.0	...
4811186	  799.3	  604.1	 2928.0	...
4811187	  799.3	  603.9	 2931.0	...
4811188	  799.5	  603.8	 2932.0	...
4811189	  799.6	  603.8	 2933.0	...
4811190	  799.5	  603.9	 2933.0	...
4811191	  799.3	  603.9	 2933.0	...
4811192	  799.1	  603.9	 2932.0	...
4811193	  799.1	  603.8	 2932.0	...
4811194	  799.2	  603.8	 2932.0	...
4811195	  799.2	  603.8	 2933.0	...
4811196	  799.1	  603.8	 2934.0	...
4811197	  799.0	  603.8	 2934.0	...
4811198	  799.0	  604.1	 2933.0	...
4811199	  799.1	  604.3	 2933.0	...
4811200	  799.1	  604.7	 2934.0	...
4811201	  799.2	  604.9	 2936.0	...
4811202	  799.2	  604.7	 2937.0	...
4811203	  799.2	  604.4	 2939.0	...
4811204	  799.3	  604.3	 2939.0	...
4811205	  799.4	  604.5	 2940.0	...
4811206	  799.6	  604.6	 2941.0	...
4811207	  799.5	  604.6	 2942.0	...
4811208	  799.3	  604.5	 2944.0	...
4811209	  799.2	  604.6	 2945.0	...
4811210	  799.1	  604.9	 2946.0	...
4811211	  798.8	  605.2	 2946.0	...
4811212	  798.5	  605.5	 2946.0	...
4811213	  798.3	  605.6	 2946.0	...
4811214	  798.3	  605.4	 2946.0	...
4811215	  798.4	  605.0	 2947.0	...
4811216	  798.6	  604.6	 2948.0	...
4811217	  798.9	  604.6	 2949.0	...
4811218	  799.0	  604.7	 2950.0	...
4811219	  799.0	  604.9	 2951.0	...
4811220	  799.0	  605.2	 2952.0	...
4811221	  799.0	  605.5	 2955.0	...
4811222	  798.9	  605.7	 2958.0	...
4811223	  798.9	  605.8	 2961.0	...
4811224	  798.9	  605.8	 2962.0	...
4811225	  798.9	  605.8	 2961.0	...
4811226	  798.8	  605.8	 2961.0	...
4811227	  798.6	  605.9	 2960.0	...
4811228	  798.4	  605.9	 2960.0	...
4811229	  798.4	  605.8	 2960.0	...
4811230	  798.4	  605.8	 2960.0	...
4811231	  798.4	  605.8	 2960.0	...
4811232	  798.4	  605.8	 2960.0	...
4811233	  798.4	  605.8	 2960.0	...
4811234	  798.4	  605.8	 2959.0	...
4811235	  798.5	  605.7	 2962.0	...
4811236	  798.5	  605.7	 2964.0	...
4811237	  798.4	  605.4	 2967.0	...
4811238	  798.4	  605.1	 2968.0	...
4811239	  798.2	  604.7	 2968.0	...
4811240	  797.9	  604.6	 2967.0	...
4811241	  797.7	  604.6	 2968.0	...
4811242	  797.7	  604.8	 2969.0	...
4811243	  797.9	  604.9	 2970.0	...
4811244	  798.0	  604.9	 2970.0	...
4811245	  798.1	  604.9	 2970.0	...
4811246	  797.9	  605.1	 2969.0	...
4811247	  797.7	  605.4	 2969.0	...
4811248	  797.7	  605.6	 2970.0	...
4811249	  797.8	  605.8	 2970.0	...
4811250	  797.5	  606.0	 2972.0	...
4811251	  797.2	  606.5	 2973.0	...
4811252	  796.9	  606.8	 2974.0	...
4811253	  797.0	  607.0	 2971.0	...
4811254	  797.0	  607.3	 2969.0	...
4811255	  797.5	  607.8	 2966.0	...
4811256	  797.9	  608.3	 2966.0	...
4811257	  798.5	  608.7	 2968.0	...
4811258	  799.2	  608.6	 2969.0	...
4811259	  800.2	  608.2	 2971.0	...
4811260	  801.6	  607.7	 2971.0	...
4811261	  802.9	  607.4	 2972.0	...
4811262	  804.7	  607.1	 2971.0	...
4811263	  806.6	  606.8	 2973.0	...
4811264	  808.4	  606.7	 2975.0	...
4811265	  810.4	  606.5	 2977.0	...
4811266	  812.2	  606.4	 2977.0	...
4811267	  813.8	  606.2	 2977.0	...
4811268	  814.8	  606.0	 2975.0	...
4811269	  815.6	  606.1	 2973.0	...
4811270	  816.3	  606.3	 2971.0	...
4811271	  816.7	  606.8	 2970.0	...
4811272	  817.0	  607.1	 2970.0	...
4811273	  817.2	  607.5	 2971.0	...
4811274	  817.2	  607.7	 2973.0	...
4811275	  817.2	  607.9	 2976.0	...
4811276	  817.0	  607.9	 2976.0	...
4811277	  816.6	  607.9	 2976.0	...
4811278	  816.1	  607.8	 2976.0	...
4811279	  816.0	  607.6	 2977.0	...
4811280	  816.1	  607.3	 2978.0	...
4811281	  816.5	  607.0	 2978.0	...
4811282	  816.9	  606.7	 2977.0	...
4811283	  817.4	  606.7	 2977.0	...
4811284	  817.9	  606.0	 2978.0	...
4811285	  818.3	  605.4	 2979.0	...
4811286	  818.4	  604.8	 2979.0	...
4811287	  818.1	  604.8	 2981.0	...
4811288	  817.6	  604.8	 2983.0	...
4811289	  817.4	  604.7	 2984.0	...
4811290	  816.9	  604.3	 2983.0	...
4811291	  815.9	  603.7	 2982.0	...
4811292	  814.9	  603.2	 2982.0	...
4811293	  814.0	  603.1	 2983.0	...
4811294	  813.8	  603.2	 2984.0	...
4811295	  813.3	  603.5	 2985.0	...
4811296	  813.0	  603.9	 2986.0	...
4811297	  812.6	  604.2	 2987.0	...
4811298	  812.6	  604.5	 2988.0	...
4811299	  812.8	  604.9	 2989.0	...
4811300	  813.0	  605.5	 2989.0	...
4811301	  813.3	  606.0	 2990.0	...
4811302	  813.5	  606.5	 2990.0	...
4811303	  813.6	  606.8	 2990.0	...
4811304	  813.7	  606.9	 2990.0	...
4811305	  813.9	  607.0	 2990.0	...
4811306	  814.1	  607.1	 2990.0	...
4811307	  814.2	  607.0	 2990.0	...
4811308	  814.2	  606.9	 2990.0	...
4811309	  814.2	  607.1	 2991.0	...
4811310	  814.1	  607.4	 2990.0	...
4811311	  814.0	  607.6	 2990.0	...
4811312	  813.8	  607.4	 2990.0	...
4811313	  813.9	  607.2	 2994.0	...
4811314	  813.9	  607.2	 2997.0	...
4811315	  813.9	  607.4	 2999.0	...
4811316	  813.9	  607.4	 2998.0	...
4811317	  813.9	  607.6	 2998.0	...
4811318	  813.8	  607.6	 2998.0	...
4811319	  813.7	  607.7	 2999.0	...
4811320	  813.7	  607.6	 2999.0	...
4811321	  813.8	  607.5	 2999.0	...
4811322	  813.9	  607.5	 2999.0	...
4811323	  814.0	  607.5	 3000.0	...
4811324	  814.1	  607.4	 3001.0	...
4811325	  814.3	  607.5	 3001.0	...
4811326	  814.4	  607.5	 3001.0	...
4811327	  814.3	  607.4	 3000.0	...
4811328	  814.2	  607.2	 3000.0	...
4811329	  814.0	  607.0	 3000.0	...
4811330	  814.1	  607.1	 3001.0	...
4811331	  814.2	  607.0	 3001.0	...
4811332	  814.2	  606.6	 3002.0	...
4811333	  814.0	  606.3	 3002.0	...
4811334	  813.9	  606.1	 3001.0	...
4811335	  813.9	  606.2	 3001.0	...
4811336	  813.8	  606.3	 3001.0	...
4811337	  813.7	  606.3	 3003.0	...
4811338	  813.6	  606.3	 3004.0	...
4811339	  813.4	  606.3	 3005.0	...
4811340	  813.7	  606.3	 3006.0	...
4811341	  814.0	  606.2	 3006.0	...
4811342	  814.3	  606.2	 3007.0	...
4811343	  814.6	  606.2	 3009.0	...
4811344	  814.9	  606.3	 3010.0	...
4811345	  815.2	  606.1	 3012.0	...
4811346	  815.3	  606.0	 3012.0	...
4811347	  815.4	  606.0	 3012.0	...
4811348	  815.6	  606.0	 3012.0	...
4811349	  815.6	  606.0	 3010.0	...
4811350	  815.6	  606.0	 3009.0	...
4811351	  815.6	  606.0	 3009.0	...
4811352	  815.6	  606.2	 3009.0	...
4811353	  815.5	  606.5	 3010.0	...
4811354	  815.5	  607.0	 3011.0	...
4811355	  815.5	  607.2	 3012.0	...
4811356	  815.6	  607.4	 3014.0	...
4811357	  815.6	  607.5	 3014.0	...
4811358	  815.6	  607.6	 3015.0	...
4811359	  815.6	  607.4	 3017.0	...
4811360	  815.7	  607.2	 3019.0	...
4811361	  815.8	  606.8	 3023.0	...
4811362	  815.9	  606.3	 3026.0	...
4811363	  815.8	  605.9	 3027.0	...
4811364	  815.6	  605.9	 3026.0	...
4811365	  815.6	  606.0	 3025.0	...
4811366	  815.6	  606.3	 3024.0	...
4811367	  815.7	  606.5	 3024.0	...
4811368	  815.8	  606.6	 3024.0	...
4811369	  815.8	  606.6	 3023.0	...
4811370	  815.8	  606.9	 3025.0	...
4811371	  815.8	  607.1	 3026.0	...
4811372	  815.8	  607.3	 3028.0	...
4811373	  815.8	  607.3	 3028.0	...
4811374	  815.9	  607.2	 3027.0	...
4811375	  815.9	  606.9	 3027.0	...
4811376	  815.9	  606.7	 3028.0	...
4811377	  816.0	  606.7	 3028.0	...
4811378	  816.2	  606.9	 3028.0	...
4811379	  816.4	  607.2	 3028.0	...
4811380	  816.5	  607.1	 3027.0	...
4811381	  816.6	  607.0	 3026.0	...
4811382	  816.5	  607.3	 3026.0	...
4811383	  816.3	  607.6	 3028.0	...
4811384	  815.8	  608.1	 3029.0	...
4811385	  815.5	  608.2	 3030.0	...
4811386	  815.4	  608.3	 3031.0	...
4811387	  815.7	  608.3	 3033.0	...
4811388	  816.0	  608.6	 3034.0	...
4811389	  815.9	  608.8	 3034.0	...
4811390	  815.7	  609.0	 3034.0	...
4811391	  815.5	  608.9	 3035.0	...
4811392	  815.8	  608.9	 3037.0	...
4811393	  816.2	  608.9	 3038.0	...
4811394	  816.6	  609.0	 3038.0	...
4811395	  816.6	  609.0	 3039.0	...
4811396	  816.5	  609.0	 3041.0	...
4811397	  816.5	  608.9	 3042.0	...
4811398	  816.5	  608.8	 3042.0	...
4811399	  816.4	  608.6	 3042.0	...
4811400	  816.3	  608.4	 3042.0	...
4811401	  816.2	  608.1	 3043.0	...
4811402	  816.2	  608.1	 3043.0	...
4811403	  816.1	  608.1	 3043.0	...
4811404	  816.1	  608.1	 3043.0	...
4811405	  816.1	  608.1	 3043.0	...
4811406	  816.2	  608.1	 3043.0	...
4811407	  816.2	  608.0	 3045.0	...
4811408	  816.2	  608.0	 3046.0	...
4811409	  816.3	  608.0	 3048.0	...
4811410	  816.6	  607.8	 3048.0	...
4811411	  816.8	  607.7	 3049.0	...
4811412	  816.9	  607.5	 3050.0	...
4811413	  816.7	  607.5	 3049.0	...
4811414	  816.6	  607.4	 3050.0	...
4811415	  816.5	  607.2	 3050.0	...
4811416	  816.3	  607.1	 3051.0	...
4811417	  816.2	  607.0	 3051.0	...
4811418	  816.2	  607.2	 3051.0	...
4811419	  816.3	  607.4	 3052.0	...
4811420	  816.3	  607.5	 3053.0	...
4811421	  816.3	  607.6	 3054.0	...
4811422	  816.3	  607.6	 3054.0	...
4811423	  816.4	  607.7	 3054.0	...
4811424	  816.5	  607.7	 3054.0	...
4811425	  816.7	  607.6	 3055.0	...
4811426	  816.9	  607.6	 3055.0	...
4811427	  816.9	  607.4	 3055.0	...
4811428	  816.8	  607.3	 3056.0	...
4811429	  816.7	  607.4	 3057.0	...
4811430	  816.6	  607.6	 3058.0	...
4811431	  816.6	  607.8	 3058.0	...
4811432	  816.7	  608.0	 3058.0	...
4811433	  816.8	  608.2	 3057.0	...
4811434	  816.8	  608.4	 3058.0	...
4811435	  816.6	  608.5	 3060.0	...
4811436	  816.5	  608.4	 3062.0	...
4811437	  816.8	  608.2	 3063.0	...
4811438	  817.0	  608.0	 3063.0	...
4811439	  817.3	  608.0	 3062.0	...
4811440	  817.4	  608.0	 3062.0	...
4811441	  817.6	  608.0	 3062.0	...
4811442	  817.6	  608.0	 3062.0	...
4811443	  817.7	  608.0	 3062.0	...
4811444	  817.7	  608.0	 3063.0	...
4811445	  817.6	  608.0	 3064.0	...
4811446	  817.6	  607.9	 3064.0	...
4811447	  817.4	  607.9	 3064.0	...
4811448	  817.1	  607.9	 3064.0	...
4811449	  816.4	  607.5	 3065.0	...
4811450	  815.7	  607.1	 3067.0	...
4811451	  814.4	  606.5	 3069.0	...
4811452	  813.5	  605.6	 3072.0	...
4811453	  812.2	  604.8	 3072.0	...
4811454	  810.7	  603.6	 3071.0	...
4811455	  809.1	  602.7	 3070.0	...
4811456	  807.4	  602.0	 3069.0	...
4811457	  806.4	  601.7	 3069.0	...
4811458	  804.9	  601.6	 3070.0	...
4811459	  804.0	  601.5	 3073.0	...
4811460	  803.1	  601.3	 3075.0	...
4811461	  802.8	  601.3	 3075.0	...
4811462	  802.2	  601.3	 3076.0	...
4811463	  801.9	  601.2	 3076.0	...
4811464	  802.0	  601.0	 3077.0	...
4811465	  802.7	  600.9	 3077.0	...
4811466	  803.4	  600.8	 3077.0	...
4811467	  803.8	  600.7	 3079.0	...
4811468	  804.0	  600.6	 3081.0	...
4811469	  804.9	  600.1	 3083.0	...
4811470	  805.8	  599.7	 3084.0	...
4811471	  807.0	  599.3	 3086.0	...
4811472	  807.5	  599.2	 3088.0	...
4811473	  807.8	  599.2	 3091.0	...
4811474	  808.1	  599.0	 3094.0	...
4811475	  808.6	  598.9	 3096.0	...
4811476	  808.9	  598.9	 3097.0	...
4811477	  808.7	  598.8	 3097.0	...
4811478	  808.5	  598.8	 3096.0	...
4811479	  807.9	  598.8	 3095.0	...
4811480	  807.4	  598.9	 3095.0	...
4811481	  807.1	  598.9	 3096.0	...
4811482	  807.5	  598.8	 3096.0	...
4811483	  807.8	  598.9	 3097.0	...
4811484	  807.8	  599.1	 3098.0	...
4811485	  807.8	  599.2	 3099.0	...
4811486	  808.0	  599.4	 3100.0	...
4811487	  808.2	  599.4	 3101.0	...
4811488	  808.5	  599.4	 3101.0	...
4811489	  808.9	  599.8	 3101.0	...
4811490	  809.0	  600.1	 3102.0	...
4811491	  809.1	  600.5	 3103.0	...
4811492	  808.9	  600.5	 3103.0	...
4811493	  808.6	  600.6	 3103.0	...
4811494	  808.3	  600.7	 3103.0	...
4811495	  808.1	  600.9	 3104.0	...
4811496	  808.0	  601.0	 3105.0	...
4811497	  807.8	  601.1	 3105.0	...
4811498	  807.7	  601.2	 3105.0	...
4811499	  807.7	  601.2	 3105.0	...
4811500	  807.7	  601.1	 3105.0	...
4811501	  808.0	  600.9	 3105.0	...
4811502	  808.3	  600.7	 3105.0	...
4811503	  808.6	  600.5	 3105.0	...
4811504	  808.7	  600.6	 3106.0	...
4811505	  808.6	  600.6	 3107.0	...
4811506	  808.6	  600.7	 3110.0	...
4811507	  808.7	  600.9	 3112.0	...
4811508	  808.8	  601.0	 3113.0	...
4811509	  809.0	  601.0	 3113.0	...
4811510	  809.1	  600.9	 3112.0	...
4811511	  809.2	  600.8	 3112.0	...
4811512	  808.8	  600.8	 3113.0	...
4811513	  808.3	  601.0	 3113.0	...
4811514	  808.0	  601.3	 3113.0	...
4811515	  808.1	  601.6	 3113.0	...
4811516	  808.4	  601.5	 3113.0	...
4811517	  808.5	  601.5	 3115.0	...
4811518	  808.7	  601.5	 3117.0	...
4811519	  808.6	  601.2	 3119.0	...
4811520	  808.5	  600.9	 3120.0	...
4811521	  808.7	  600.9	 3121.0	...
4811522	  809.2	  601.1	 3123.0	...
4811523	  809.6	  601.3	 3125.0	...
4811524	  809.6	  601.3	 3126.0	...
4811525	  809.4	  601.5	 3126.0	...
4811526	  809.4	  601.6	 3126.0	...
4811527	  809.6	  601.8	 3126.0	...
4811528	  809.7	  601.7	 3127.0	...
4811529	  809.6	  601.9	 3126.0	...
4811530	  809.2	  602.1	 3124.0	...
4811531	  808.9	  602.2	 3124.0	...
4811532	  808.7	  602.3	 3126.0	...
4811533	  808.7	  602.3	 3127.0	...
4811534	  808.7	  602.3	 3129.0	...
4811535	  808.6	  602.2	 3131.0	...
4811536	  808.5	  602.0	 3133.0	...
4811537	  808.6	  601.7	 3134.0	...
4811538	  808.6	  601.6	 3132.0	...
4811539	  808.7	  601.6	 3131.0	...
4811540	  808.6	  601.7	 3131.0	...
4811541	  808.5	  601.7	 3132.0	...
4811542	  808.3	  601.7	 3134.0	...
4811543	  808.1	  601.7	 3136.0	...
4811544	  807.9	  601.8	 3136.0	...
4811545	  807.7	  601.8	 3135.0	...
4811546	  807.5	  601.8	 3134.0	...
4811547	  807.7	  601.8	 3134.0	...
4811548	  808.0	  601.8	 3134.0	...
4811549	  808.1	  601.9	 3134.0	...
4811550	  807.9	  601.7	 3135.0	...
4811551	  807.6	  601.4	 3135.0	...
4811552	  807.6	  601.0	 3135.0	...
4811553	  807.6	  601.0	 3135.0	...
4811554	  807.6	  601.0	 3138.0	...
4811555	  807.6	  601.1	 3140.0	...
MSG	4811556 0000 _ Number On
4811556	  807.7	  601.0	 3141.0	...
4811557	  807.9	  601.0	 3141.0	...
4811558	  808.0	  601.1	 3140.0	...
4811559	  807.9	  601.2	 3139.0	...
4811560	  807.9	  601.4	 3139.0	...
4811561	  807.8	  601.4	 3139.0	...
4811562	  807.8	  601.1	 3140.0	...
4811563	  807.5	  600.9	 3142.0	...
4811564	  807.3	  600.6	 3146.0	...
4811565	  807.0	  600.6	 3149.0	...
4811566	  806.9	  600.3	 3149.0	...
4811567	  806.7	  600.1	 3147.0	...
4811568	  806.7	  599.8	 3146.0	...
4811569	  806.8	  599.9	 3147.0	...
4811570	  806.9	  600.1	 3149.0	...
4811571	  807.0	  600.2	 3150.0	...
4811572	  807.1	  600.1	 3151.0	...
4811573	  807.1	  600.4	 3151.0	...
4811574	  807.3	  600.7	 3153.0	...
4811575	  807.5	  601.1	 3154.0	...
4811576	  807.4	  601.1	 3155.0	...
4811577	  807.1	  601.2	 3156.0	...
4811578	  806.8	  601.2	 3158.0	...
4811579	  806.8	  601.2	 3159.0	...
4811580	  806.9	  601.3	 3159.0	...
4811581	  806.8	  601.4	 3159.0	...
4811582	  806.6	  601.4	 3159.0	...
4811583	  806.5	  601.4	 3161.0	...
4811584	  806.4	  601.3	 3162.0	...
4811585	  806.4	  601.2	 3162.0	...
4811586	  806.3	  601.1	 3161.0	...
4811587	  806.3	  601.1	 3163.0	...
4811588	  805.9	  601.0	 3164.0	...
4811589	  805.6	  600.9	 3166.0	...
4811590	  805.3	  601.2	 3167.0	...
4811591	  805.2	  601.6	 3168.0	...
4811592	  805.1	  601.8	 3169.0	...
4811593	  804.9	  601.6	 3168.0	...
4811594	  805.0	  601.3	 3168.0	...
4811595	  805.1	  601.3	 3168.0	...
4811596	  805.1	  601.3	 3169.0	...
4811597	  805.0	  601.3	 3170.0	...
4811598	  804.9	  601.2	 3172.0	...
4811599	  804.9	  601.1	 3173.0	...
4811600	  805.1	  600.9	 3173.0	...
4811601	  805.3	  601.0	 3174.0	...
4811602	  805.4	  601.2	 3175.0	...
4811603	  805.4	  601.5	 3176.0	...
4811604	  805.3	  601.7	 3176.0	...
4811605	  805.3	  601.7	 3176.0	...
4811606	  805.4	  601.6	 3175.0	...
4811607	  805.5	  601.5	 3175.0	...
4811608	  805.5	  601.3	 3176.0	...
4811609	  805.3	  601.0	 3177.0	...
4811610	  805.2	  600.9	 3178.0	...
4811611	  805.3	  601.0	 3178.0	...
4811612	  805.4	  601.1	 3178.0	...
4811613	  805.4	  601.1	 3179.0	...
4811614	  805.1	  601.2	 3180.0	...
4811615	  804.9	  601.4	 3181.0	...
4811616	  805.0	  601.5	 3181.0	...
4811617	  805.2	  601.5	 3182.0	...
4811618	  805.3	  601.6	 3183.0	...
4811619	  805.5	  601.8	 3184.0	...
4811620	  805.5	  602.2	 3185.0	...
4811621	  805.5	  602.1	 3186.0	...
4811622	  805.5	  601.5	 3187.0	...
4811623	  805.4	  601.0	 3187.0	...
4811624	  805.4	  600.9	 3187.0	...
4811625	  805.6	  601.2	 3186.0	...
4811626	  805.7	  601.6	 3185.0	...
4811627	  805.8	  601.7	 3184.0	...
4811628	  805.8	  601.8	 3184.0	...
4811629	  805.8	  601.8	 3185.0	...
4811630	  805.8	  601.5	 3187.0	...
4811631	  805.9	  601.2	 3189.0	...
4811632	  806.1	  600.9	 3189.0	...
4811633	  806.3	  601.0	 3188.0	...
4811634	  806.1	  601.0	 3188.0	...
4811635	  805.9	  601.0	 3190.0	...
4811636	  805.5	  601.1	 3192.0	...
4811637	  805.4	  601.1	 3194.0	...
4811638	  805.4	  601.1	 3194.0	...
4811639	  805.4	  601.0	 3194.0	...
4811640	  805.5	  601.0	 3193.0	...
4811641	  805.4	  601.0	 3192.0	...
4811642	  805.2	  601.0	 3194.0	...
4811643	  805.0	  601.1	 3195.0	...
4811644	  804.9	  601.2	 3197.0	...
4811645	  805.0	  601.3	 3198.0	...
4811646	  805.0	  601.3	 3198.0	...
4811647	  804.9	  601.4	 3198.0	...
4811648	  804.8	  601.4	 3197.0	...
4811649	  804.6	  601.6	 3197.0	...
4811650	  804.7	  601.9	 3199.0	...
4811651	  804.7	  602.1	 3200.0	...
4811652	  804.6	  602.0	 3202.0	...
4811653	  804.4	  602.1	 3202.0	...
4811654	  804.2	  602.3	 3203.0	...
4811655	  804.3	  602.4	 3205.0	...
4811656	  804.4	  602.2	 3207.0	...
4811657	  804.6	  602.1	 3210.0	...
4811658	  804.6	  602.2	 3211.0	...
4811659	  804.6	  602.2	 3213.0	...
4811660	  804.6	  602.2	 3213.0	...
4811661	  804.6	  602.2	 3214.0	...
4811662	  804.6	  602.3	 3215.0	...
4811663	  804.7	  602.4	 3216.0	...
4811664	  804.7	  602.4	 3216.0	...
4811665	  804.7	  602.2	 3219.0	...
4811666	  804.7	  602.0	 3223.0	...
4811667	  804.7	  601.8	 3227.0	...
4811668	  804.8	  601.8	 3228.0	...
4811669	  804.9	  601.5	 3228.0	...
4811670	  804.9	  601.1	 3229.0	...
4811671	  804.8	  600.7	 3229.0	...
4811672	  804.6	  600.6	 3229.0	...
4811673	  804.6	  600.6	 3228.0	...
4811674	  804.8	  600.5	 3230.0	...
4811675	  805.0	  600.5	 3232.0	...
4811676	  805.0	  600.6	 3233.0	...
4811677	  805.1	  600.7	 3232.0	...
4811678	  805.2	  600.9	 3231.0	...
4811679	  805.3	  600.9	 3231.0	...
4811680	  805.4	  601.0	 3231.0	...
4811681	  805.5	  601.0	 3232.0	...
4811682	  805.7	  601.1	 3232.0	...
4811683	  805.9	  601.1	 3232.0	...
4811684	  806.1	  601.2	 3233.0	...
4811685	  806.3	  601.3	 3233.0	...
4811686	  806.5	  601.5	 3233.0	...
4811687	  806.5	  601.5	 3234.0	...
4811688	  806.4	  601.3	 3233.0	...
4811689	  806.4	  601.1	 3233.0	...
4811690	  806.3	  601.0	 3234.0	...
4811691	  806.3	  601.1	 3236.0	...
4811692	  806.2	  601.1	 3237.0	...
4811693	  806.1	  601.1	 3236.0	...
4811694	  805.9	  601.0	 3235.0	...
4811695	  805.9	  600.9	 3238.0	...
4811696	  805.9	  600.7	 3241.0	...
4811697	  805.8	  600.8	 3242.0	...
4811698	  805.7	  601.2	 3239.0	...
4811699	  805.7	  601.7	 3237.0	...
4811700	  805.7	  602.0	 3237.0	...
4811701	  805.9	  601.6	 3237.0	...
4811702	  806.1	  601.3	 3238.0	...
4811703	  806.4	  601.2	 3240.0	...
4811704	  806.9	  601.1	 3242.0	...
4811705	  807.3	  601.1	 3242.0	...
4811706	  807.4	  601.1	 3242.0	...
4811707	  807.2	  601.0	 3242.0	...
4811708	  807.0	  600.8	 3243.0	...
4811709	  806.9	  600.5	 3244.0	...
4811710	  806.8	  600.4	 3245.0	...
4811711	  806.6	  600.4	 3245.0	...
4811712	  806.5	  600.3	 3246.0	...
4811713	  806.3	  600.2	 3247.0	...
4811714	  806.5	  600.1	 3249.0	...
4811715	  806.7	  600.1	 3251.0	...
4811716	  806.8	  600.1	 3252.0	...
4811717	  806.7	  600.1	 3252.0	...
4811718	  806.4	  600.1	 3252.0	...
4811719	  806.3	  600.1	 3252.0	...
4811720	  806.2	  600.1	 3252.0	...
4811721	  806.2	  600.1	 3253.0	...
4811722	  806.2	  600.1	 3256.0	...
4811723	  806.3	  600.0	 3258.0	...
4811724	  806.3	  600.0	 3259.0	...
4811725	  806.2	  600.2	 3259.0	...
4811726	  806.1	  600.3	 3259.0	...
4811727	  805.9	  600.6	 3259.0	...
4811728	  806.1	  600.6	 3258.0	...
4811729	  806.3	  600.6	 3258.0	...
4811730	  806.5	  600.5	 3257.0	...
4811731	  806.5	  600.5	 3256.0	...
4811732	  806.2	  600.6	 3258.0	...
4811733	  805.7	  600.7	 3261.0	...
4811734	  805.2	  600.9	 3264.0	...
4811735	  804.9	  601.2	 3264.0	...
4811736	  805.0	  601.4	 3264.0	...
4811737	  805.0	  601.5	 3264.0	...
4811738	  805.0	  601.6	 3265.0	...
4811739	  805.0	  601.7	 3264.0	...
4811740	  804.9	  601.7	 3263.0	...
4811741	  804.8	  601.7	 3262.0	...
4811742	  804.8	  601.5	 3263.0	...
4811743	  805.0	  601.2	 3263.0	...
4811744	  805.3	  601.1	 3264.0	...
4811745	  805.6	  601.0	 3266.0	...
4811746	  806.0	  600.5	 3269.0	...
4811747	  807.1	  599.9	 3271.0	...
4811748	  808.4	  599.1	 3272.0	...
EFIX R   4810751	4811748	998	  806.8	  605.3	   2995
SSACC R  4811749
4811749	  810.0	  598.2	 3272.0	...
4811750	  811.2	  597.4	 3274.0	...
4811751	  812.7	  596.6	 3274.0	...
4811752	  814.8	  596.0	 3274.0	...
4811753	  817.0	  595.4	 3273.0	...
4811754	  819.3	  594.6	 3275.0	...
4811755	  821.3	  593.9	 3277.0	...
4811756	  823.5	  593.4	 3279.0	...
ESACC R  4811749	4811756	8	  810.0	  598.2	  823.5	  593.4	   0.31	     42
SFIX R   4811757
4811757	  824.8	  593.1	 3278.0	...
4811758	  826.3	  592.9	 3278.0	...
4811759	  827.1	  592.7	 3277.0	...
4811760	  827.9	  592.6	 3277.0	...
4811761	  828.1	  592.5	 3278.0	...
4811762	  828.1	  592.2	 3279.0	...
4811763	  827.8	  592.0	 3281.0	...
4811764	  827.5	  591.8	 3281.0	...
4811765	  826.7	  591.8	 3282.0	...
4811766	  826.2	  591.9	 3284.0	...
4811767	  825.3	  591.8	 3286.0	...
4811768	  824.8	  591.6	 3287.0	...
4811769	  824.2	  591.5	 3287.0	...
4811770	  823.7	  591.4	 3288.0	...
4811771	  823.6	  591.4	 3289.0	...
4811772	  823.3	  591.4	 3290.0	...
4811773	  823.0	  591.4	 3289.0	...
4811774	  822.8	  591.3	 3289.0	...
4811775	  822.8	  591.3	 3289.0	...
4811776	  822.9	  591.2	 3289.0	...
4811777	  823.0	  591.2	 3290.0	...
4811778	  822.8	  591.3	 3291.0	...
4811779	  822.6	  591.4	 3292.0	...
4811780	  822.5	  591.6	 3293.0	...
4811781	  822.5	  591.8	 3292.0	...
4811782	  822.5	  592.1	 3292.0	...
4811783	  822.1	  592.2	 3291.0	...
4811784	  821.7	  592.3	 3291.0	...
4811785	  821.4	  592.4	 3292.0	...
4811786	  821.5	  592.6	 3295.0	...
4811787	  821.9	  592.9	 3299.0	...
4811788	  822.3	  593.1	 3301.0	...
4811789	  822.4	  593.1	 3303.0	...
4811790	  822.3	  593.5	 3302.0	...
4811791	  822.2	  593.9	 3302.0	...
4811792	  822.3	  594.2	 3303.0	...
4811793	  822.1	  594.3	 3304.0	...
4811794	  821.6	  594.3	 3305.0	...
4811795	  821.1	  594.4	 3305.0	...
4811796	  820.9	  594.4	 3305.0	...
4811797	  821.1	  594.6	 3308.0	...
4811798	  821.3	  594.7	 3310.0	...
4811799	  821.6	  594.9	 3311.0	...
4811800	  821.6	  594.9	 3310.0	...
4811801	  821.6	  594.9	 3313.0	...
4811802	  821.6	  595.0	 3315.0	...
4811803	  822.0	  595.1	 3318.0	...
4811804	  822.3	  595.3	 3318.0	...
4811805	  822.4	  595.4	 3317.0	...
4811806	  822.2	  595.5	 3316.0	...
4811807	  822.0	  595.6	 3316.0	...
4811808	  821.9	  595.5	 3318.0	...
4811809	  821.8	  595.5	 3321.0	...
4811810	  821.8	  595.3	 3322.0	...
4811811	  821.8	  595.2	 3323.0	...
4811812	  821.5	  595.0	 3322.0	...
4811813	  821.2	  594.9	 3322.0	...
4811814	  820.9	  594.7	 3323.0	...
4811815	  820.9	  594.8	 3325.0	...
4811816	  820.9	  595.0	 3326.0	...
4811817	  820.9	  595.2	 3326.0	...
4811818	  820.9	  595.2	 3325.0	...
4811819	  820.9	  595.3	 3325.0	...
4811820	  820.9	  595.3	 3325.0	...
4811821	  820.9	  595.3	 3326.0	...
4811822	  821.0	  595.3	 3327.0	...
4811823	  821.0	  595.5	 3328.0	...
4811824	  821.1	  595.7	 3328.0	...
4811825	  821.1	  595.9	 3326.0	...
4811826	  821.0	  596.0	 3325.0	...
4811827	  820.8	  595.8	 3324.0	...
4811828	  820.6	  595.7	 3325.0	...
4811829	  820.6	  595.6	 3325.0	...
4811830	  820.6	  595.7	 3325.0	...
4811831	  820.7	  595.7	 3325.0	...
4811832	  821.0	  595.5	 3325.0	...
4811833	  821.2	  595.3	 3326.0	...
4811834	  821.2	  595.3	 3328.0	...
4811835	  821.2	  595.3	 3330.0	...
4811836	  821.1	  595.2	 3331.0	...
4811837	  821.1	  595.0	 3331.0	...
4811838	  821.1	  594.9	 3329.0	...
4811839	  821.3	  594.8	 3329.0	...
4811840	  821.4	  594.7	 3330.0	...
4811841	  821.6	  594.7	 3332.0	...
4811842	  821.5	  594.7	 3333.0	...
4811843	  821.5	  594.6	 3333.0	...
4811844	  821.6	  594.6	 3332.0	...
4811845	  821.8	  594.7	 3331.0	...
4811846	  822.0	  594.9	 3331.0	...
4811847	  822.2	  595.2	 3331.0	...
4811848	  822.4	  595.4	 3332.0	...
4811849	  822.5	  595.3	 3332.0	...
4811850	  822.4	  595.2	 3332.0	...
4811851	  822.4	  594.8	 3331.0	...
4811852	  822.3	  594.5	 3331.0	...
4811853	  822.1	  594.5	 3332.0	...
4811854	  821.9	  594.8	 3334.0	...
4811855	  821.6	  595.0	 3335.0	...
4811856	  821.6	  595.2	 3338.0	...
4811857	  821.6	  595.5	 3340.0	...
4811858	  821.5	  595.8	 3341.0	...
MSG	4811859 0000 _ Number Off
4811859	  821.5	  596.0	 3341.0	...
4811860	  821.4	  596.2	 3340.0	...
4811861	  821.4	  596.3	 3339.0	...
4811862	  821.3	  596.3	 3338.0	...
4811863	  821.3	  596.2	 3339.0	...
4811864	  821.3	  596.0	 3341.0	...
4811865	  821.3	  596.1	 3342.0	...
4811866	  821.3	  596.3	 3343.0	...
4811867	  821.3	  596.6	 3344.0	...
4811868	  821.4	  596.4	 3345.0	...
4811869	  821.4	  596.2	 3345.0	...
4811870	  821.5	  596.0	 3343.0	...
4811871	  821.5	  596.0	 3342.0	...
4811872	  821.5	  596.0	 3342.0	...
4811873	  821.3	  596.3	 3341.0	...
4811874	  821.2	  596.5	 3342.0	...
4811875	  821.3	  596.7	 3342.0	...
4811876	  821.6	  596.6	 3342.0	...
4811877	  821.7	  596.5	 3341.0	...
4811878	  821.5	  596.4	 3341.0	...
4811879	  821.3	  596.3	 3342.0	...
4811880	  821.2	  596.2	 3342.0	...
4811881	  821.1	  596.2	 3342.0	...
4811882	  821.3	  596.6	 3343.0	...
4811883	  821.6	  597.1	 3343.0	...
4811884	  821.7	  597.6	 3343.0	...
4811885	  821.6	  597.6	 3343.0	...
4811886	  821.7	  597.5	 3343.0	...
4811887	  821.9	  597.5	 3342.0	...
4811888	  822.2	  597.2	 3341.0	...
4811889	  822.3	  597.1	 3339.0	...
4811890	  822.1	  596.9	 3341.0	...
4811891	  821.9	  596.9	 3344.0	...
4811892	  821.7	  596.9	 3345.0	...
4811893	  821.7	  596.9	 3343.0	...
4811894	  821.7	  596.8	 3341.0	...
4811895	  821.6	  596.8	 3341.0	...
4811896	  821.6	  596.8	 3343.0	...
4811897	  821.5	  596.8	 3345.0	...
4811898	  821.7	  596.6	 3346.0	...
4811899	  821.9	  596.5	 3346.0	...
4811900	  821.9	  596.3	 3343.0	...
4811901	  821.8	  596.3	 3341.0	...
4811902	  821.6	  596.4	 3339.0	...
4811903	  821.5	  596.4	 3340.0	...
4811904	  821.5	  596.2	 3341.0	...
4811905	  821.4	  596.0	 3341.0	...
4811906	  821.2	  596.0	 3341.0	...
4811907	  821.0	  596.3	 3341.0	...
4811908	  820.9	  596.6	 3341.0	...
4811909	  821.1	  596.6	 3342.0	...
4811910	  821.4	  596.7	 3343.0	...
4811911	  821.6	  596.8	 3343.0	...
4811912	  821.7	  596.9	 3343.0	...
4811913	  821.7	  596.9	 3344.0	...
4811914	  821.7	  596.8	 3345.0	...
4811915	  821.7	  596.8	 3347.0	...
4811916	  821.8	  597.0	 3349.0	...
4811917	  821.7	  597.1	 3351.0	...
4811918	  821.7	  597.2	 3351.0	...
4811919	  821.7	  597.2	 3352.0	...
4811920	  821.6	  597.1	 3352.0	...
4811921	  821.6	  596.9	 3350.0	...
4811922	  821.6	  596.7	 3348.0	...
4811923	  821.6	  596.7	 3346.0	...
4811924	  821.7	  596.7	 3346.0	...
4811925	  821.7	  596.7	 3348.0	...
4811926	  822.0	  596.7	 3349.0	...
4811927	  822.2	  596.7	 3349.0	...
4811928	  822.3	  596.7	 3348.0	...
4811929	  822.0	  596.7	 3347.0	...
4811930	  822.2	  596.6	 3345.0	...
4811931	  822.5	  596.4	 3345.0	...
4811932	  822.7	  596.3	 3345.0	...
4811933	  822.5	  596.4	 3346.0	...
4811934	  822.3	  596.6	 3346.0	...
4811935	  822.3	  596.6	 3346.0	...
4811936	  822.3	  596.4	 3347.0	...
4811937	  822.3	  596.2	 3347.0	...
4811938	  822.4	  596.1	 3347.0	...
4811939	  822.6	  596.2	 3346.0	...
4811940	  822.7	  596.2	 3345.0	...
4811941	  822.7	  596.2	 3345.0	...
4811942	  822.7	  596.2	 3346.0	...
4811943	  822.7	  596.1	 3347.0	...
4811944	  822.7	  595.9	 3347.0	...
4811945	  822.7	  595.7	 3347.0	...
4811946	  822.7	  595.6	 3347.0	...
4811947	  822.7	  595.8	 3347.0	...
4811948	  822.8	  596.1	 3346.0	...
4811949	  822.9	  596.3	 3345.0	...
4811950	  823.1	  596.4	 3344.0	...
4811951	  823.2	  596.3	 3344.0	...
4811952	  823.2	  596.2	 3344.0	...
4811953	  822.9	  596.2	 3344.0	...
4811954	  822.7	  596.2	 3344.0	...
4811955	  822.3	  596.3	 3344.0	...
4811956	  822.1	  596.6	 3345.0	...
4811957	  821.8	  596.8	 3345.0	...
4811958	  821.7	  596.9	 3346.0	...
4811959	  821.4	  596.9	 3346.0	...
4811960	  821.2	  596.8	 3346.0	...
4811961	  821.1	  596.7	 3347.0	...
4811962	  821.1	  596.7	 3347.0	...
4811963	  821.1	  596.6	 3347.0	...
4811964	  821.1	  596.7	 3347.0	...
4811965	  821.2	  597.0	 3347.0	...
4811966	  821.3	  597.2	 3346.0	...
4811967	  821.5	  597.3	 3346.0	...
4811968	  821.7	  597.3	 3345.0	...
4811969	  821.9	  597.3	 3344.0	...
4811970	  821.9	  597.2	 3343.0	...
4811971	  821.8	  597.2	 3343.0	...
4811972	  821.8	  597.4	 3343.0	...
4811973	  821.8	  597.6	 3344.0	...
4811974	  821.7	  597.6	 3345.0	...
4811975	  821.3	  597.4	 3346.0	...
4811976	  821.0	  597.2	 3348.0	...
4811977	  821.1	  597.1	 3349.0	...
4811978	  821.3	  596.7	 3350.0	...
4811979	  821.6	  596.3	 3349.0	...
4811980	  821.5	  595.9	 3348.0	...
4811981	  821.4	  595.9	 3347.0	...
4811982	  821.4	  596.0	 3347.0	...
4811983	  821.4	  596.0	 3347.0	...
4811984	  821.4	  596.2	 3346.0	...
4811985	  821.5	  596.4	 3346.0	...
4811986	  821.6	  596.5	 3347.0	...
4811987	  821.3	  596.5	 3349.0	...
4811988	  820.9	  596.5	 3352.0	...
4811989	  820.6	  596.5	 3353.0	...
4811990	  820.8	  595.6	 3352.0	...
4811991	  821.0	  594.5	 3350.0	...
4811992	  821.3	  593.2	 3348.0	...
EFIX R   4811757	4811992	236	  822.0	  595.5	   3331
SSACC R  4811993
4811993	  821.9	  592.7	 3348.0	...
4811994	  822.9	  591.0	 3348.0	...
4811995	  823.8	  589.2	 3348.0	...
4811996	  825.0	  586.6	 3348.0	...
4811997	  826.2	  584.6	 3348.0	...
4811998	  827.5	  583.1	 3348.0	...
4811999	  828.4	  581.5	 3349.0	...
ESACC R  4811993	4811999	7	  821.9	  592.7	  828.4	  581.5	   0.28	     39
SFIX R   4812000
4812000	  828.9	  580.5	 3350.0	...
4812001	  829.7	  579.4	 3348.0	...
4812002	  830.3	  579.2	 3345.0	...
4812003	  830.8	  578.7	 3343.0	...
4812004	  830.8	  578.1	 3345.0	...
4812005	  830.7	  577.7	 3346.0	...
4812006	  830.5	  577.7	 3347.0	...
4812007	  830.3	  577.8	 3347.0	...
4812008	  830.0	  578.0	 3346.0	...
4812009	  829.7	  578.2	 3348.0	...
4812010	  829.4	  578.3	 3350.0	...
4812011	  829.0	  578.6	 3352.0	...
4812012	  828.8	  578.8	 3352.0	...
4812013	  828.5	  579.2	 3352.0	...
4812014	  828.0	  579.6	 3351.0	...
4812015	  827.5	  579.7	 3350.0	...
4812016	  826.9	  579.7	 3350.0	...
4812017	  826.5	  579.7	 3352.0	...
4812018	  826.2	  579.7	 3351.0	...
4812019	  826.0	  579.7	 3350.0	...
4812020	  825.7	  579.6	 3349.0	...
4812021	  825.5	  579.4	 3349.0	...
4812022	  825.1	  579.5	 3350.0	...
4812023	  825.0	  579.8	 3351.0	...
4812024	  824.9	  580.1	 3349.0	...
4812025	  824.9	  580.2	 3347.0	...
4812026	  825.0	  580.3	 3350.0	...
4812027	  825.1	  580.8	 3353.0	...
4812028	  825.2	  581.3	 3357.0	...
4812029	  825.3	  582.0	 3357.0	...
4812030	  825.3	  582.3	 3358.0	...
4812031	  825.2	  582.7	 3359.0	...
4812032	  825.1	  583.1	 3360.0	...
4812033	  825.0	  583.5	 3359.0	...
4812034	  825.0	  583.9	 3355.0	...
4812035	  825.0	  584.4	 3352.0	...
4812036	  824.9	  584.8	 3352.0	...
4812037	  824.9	  584.8	 3353.0	...
4812038	  824.9	  584.7	 3354.0	...
4812039	  824.9	  584.6	 3355.0	...
4812040	  824.8	  584.4	 3357.0	...
4812041	  824.8	  584.3	 3360.0	...
4812042	  824.8	  584.2	 3361.0	...
4812043	  825.0	  584.1	 3360.0	...
4812044	  825.2	  584.2	 3359.0	...
4812045	  825.1	  584.4	 3358.0	...
4812046	  824.8	  584.5	 3356.0	...
4812047	  824.6	  584.5	 3354.0	...
4812048	  824.4	  584.6	 3352.0	...
4812049	  824.5	  584.6	 3352.0	...
4812050	  824.5	  584.7	 3355.0	...
4812051	  824.5	  584.8	 3358.0	...
4812052	  824.4	  584.9	 3359.0	...
4812053	  824.5	  585.1	 3357.0	...
4812054	  824.6	  585.1	 3357.0	...
4812055	  824.8	  585.1	 3360.0	...
4812056	  824.9	  585.1	 3364.0	...
4812057	  824.9	  585.3	 3367.0	...
4812058	  825.1	  585.2	 3365.0	...
4812059	  825.3	  585.2	 3363.0	...
4812060	  825.3	  585.3	 3361.0	...
4812061	  825.1	  585.7	 3361.0	...
4812062	  824.9	  586.1	 3361.0	...
4812063	  824.9	  586.2	 3361.0	...
4812064	  824.8	  586.1	 3361.0	...
4812065	  824.7	  586.2	 3362.0	...
4812066	  824.9	  586.4	 3363.0	...
4812067	  825.2	  586.7	 3363.0	...
4812068	  825.3	  586.8	 3364.0	...
4812069	  825.1	  586.9	 3364.0	...
4812070	  824.8	  586.6	 3364.0	...
MSG	4812071 0000 _ Number On
4812071	  824.8	  586.3	 3364.0	...
4812072	  824.8	  586.0	 3365.0	...
4812073	  824.8	  586.0	 3365.0	...
4812074	  824.9	  586.0	 3365.0	...
4812075	  825.0	  586.0	 3364.0	...
4812076	  824.9	  586.0	 3364.0	...
4812077	  824.7	  586.0	 3365.0	...
4812078	  824.5	  586.0	 3366.0	...
4812079	  824.5	  585.9	 3367.0	...
4812080	  824.5	  585.9	 3367.0	...
4812081	  824.4	  586.2	 3368.0	...
4812082	  824.4	  586.7	 3369.0	...
4812083	  824.7	  587.2	 3369.0	...
4812084	  825.0	  587.0	 3368.0	...
4812085	  825.4	  586.7	 3368.0	...
4812086	  825.5	  586.6	 3367.0	...
4812087	  825.2	  586.7	 3369.0	...
4812088	  824.9	  586.9	 3371.0	...
4812089	  824.6	  587.1	 3374.0	...
4812090	  824.6	  587.2	 3374.0	...
4812091	  824.8	  587.3	 3374.0	...
4812092	  825.0	  587.2	 3374.0	...
4812093	  825.1	  587.0	 3373.0	...
4812094	  824.9	  586.7	 3371.0	...
4812095	  824.7	  586.4	 3369.0	...
4812096	  824.5	  586.2	 3368.0	...
4812097	  824.4	  586.1	 3372.0	...
4812098	  824.2	  586.2	 3375.0	...
4812099	  824.5	  586.5	 3377.0	...
4812100	  824.8	  586.7	 3377.0	...
4812101	  825.2	  586.7	 3377.0	...
4812102	  825.1	  586.7	 3377.0	...
4812103	  825.1	  586.7	 3378.0	...
4812104	  825.1	  586.8	 3378.0	...
4812105	  825.1	  586.8	 3377.0	...
4812106	  824.9	  586.9	 3377.0	...
4812107	  824.8	  586.9	 3377.0	...
4812108	  824.7	  586.9	 3378.0	...
4812109	  824.5	  586.9	 3379.0	...
4812110	  824.2	  586.9	 3380.0	...
4812111	  824.0	  587.1	 3379.0	...
4812112	  824.0	  587.4	 3379.0	...
4812113	  824.1	  587.6	 3378.0	...
4812114	  824.1	  587.5	 3378.0	...
4812115	  824.4	  587.3	 3381.0	...
4812116	  824.6	  586.9	 3384.0	...
4812117	  824.9	  586.6	 3386.0	...
4812118	  825.0	  586.3	 3386.0	...
4812119	  825.1	  586.4	 3386.0	...
4812120	  825.3	  586.5	 3384.0	...
4812121	  825.4	  586.6	 3383.0	...
4812122	  825.5	  586.6	 3383.0	...
4812123	  825.5	  586.6	 3384.0	...
4812124	  825.5	  586.7	 3385.0	...
4812125	  825.4	  586.9	 3385.0	...
4812126	  825.4	  587.0	 3385.0	...
4812127	  825.4	  587.0	 3385.0	...
4812128	  825.4	  586.9	 3385.0	...
4812129	  825.4	  586.8	 3385.0	...
4812130	  825.4	  586.4	 3385.0	...
4812131	  825.4	  585.9	 3386.0	...
4812132	  825.4	  585.4	 3386.0	...
4812133	  825.4	  585.1	 3387.0	...
4812134	  825.5	  585.2	 3386.0	...
4812135	  825.5	  585.6	 3385.0	...
4812136	  825.5	  585.9	 3385.0	...
4812137	  825.3	  586.3	 3386.0	...
4812138	  825.2	  586.4	 3387.0	...
4812139	  825.0	  586.5	 3388.0	...
4812140	  825.1	  586.5	 3388.0	...
4812141	  825.2	  586.5	 3388.0	...
4812142	  825.2	  586.4	 3387.0	...
4812143	  825.2	  586.3	 3387.0	...
4812144	  825.2	  586.1	 3386.0	...
4812145	  825.2	  586.1	 3387.0	...
4812146	  825.3	  586.0	 3388.0	...
4812147	  825.4	  586.1	 3389.0	...
4812148	  825.6	  586.1	 3390.0	...
4812149	  825.6	  586.1	 3391.0	...
4812150	  825.6	  586.3	 3392.0	...
4812151	  825.7	  586.4	 3393.0	...
4812152	  825.8	  586.6	 3394.0	...
4812153	  825.8	  586.6	 3395.0	...
4812154	  825.6	  586.4	 3395.0	...
4812155	  825.4	  586.1	 3395.0	...
4812156	  825.3	  586.0	 3395.0	...
4812157	  825.3	  586.1	 3395.0	...
4812158	  825.2	  586.3	 3395.0	...
4812159	  825.1	  586.3	 3394.0	...
4812160	  824.9	  586.3	 3394.0	...
4812161	  824.9	  586.3	 3395.0	...
4812162	  824.8	  586.3	 3396.0	...
4812163	  824.6	  586.4	 3397.0	...
4812164	  824.5	  586.5	 3397.0	...
4812165	  824.4	  586.4	 3399.0	...
4812166	  824.4	  586.3	 3400.0	...
4812167	  824.6	  586.2	 3401.0	...
4812168	  824.9	  586.1	 3401.0	...
4812169	  825.3	  586.1	 3401.0	...
4812170	  825.2	  586.2	 3401.0	...
4812171	  825.1	  586.1	 3402.0	...
4812172	  825.0	  586.1	 3403.0	...
4812173	  824.9	  586.1	 3404.0	...
4812174	  824.9	  586.3	 3405.0	...
4812175	  824.9	  586.5	 3404.0	...
4812176	  824.8	  586.6	 3402.0	...
4812177	  824.7	  586.6	 3400.0	...
4812178	  824.6	  586.8	 3398.0	...
4812179	  824.5	  586.9	 3399.0	...
4812180	  824.2	  587.1	 3401.0	...
4812181	  824.1	  587.2	 3403.0	...
4812182	  824.0	  587.4	 3404.0	...
4812183	  824.2	  587.5	 3405.0	...
4812184	  824.4	  587.5	 3405.0	...
4812185	  824.5	  587.3	 3405.0	...
4812186	  824.4	  587.2	 3405.0	...
4812187	  824.3	  587.1	 3406.0	...
4812188	  824.2	  587.1	 3408.0	...
4812189	  824.2	  587.0	 3409.0	...
4812190	  824.1	  586.9	 3409.0	...
4812191	  824.2	  586.8	 3408.0	...
4812192	  824.2	  586.8	 3409.0	...
4812193	  824.2	  586.8	 3409.0	...
4812194	  824.2	  586.9	 3409.0	...
4812195	  824.3	  587.2	 3409.0	...
4812196	  824.4	  587.5	 3409.0	...
4812197	  824.5	  587.9	 3409.0	...
4812198	  824.6	  588.0	 3409.0	...
4812199	  824.7	  588.1	 3410.0	...
4812200	  824.6	  588.3	 3411.0	...
4812201	  824.6	  588.4	 3413.0	...
4812202	  824.7	  588.7	 3414.0	...
4812203	  824.7	  588.8	 3416.0	...
4812204	  824.4	  588.9	 3416.0	...
4812205	  824.0	  588.8	 3417.0	...
4812206	  823.7	  588.8	 3417.0	...
4812207	  823.7	  588.8	 3418.0	...
4812208	  823.7	  588.9	 3418.0	...
4812209	  823.8	  589.0	 3419.0	...
4812210	  823.8	  589.1	 3419.0	...
4812211	  823.9	  588.9	 3419.0	...
4812212	  824.0	  588.7	 3419.0	...
4812213	  824.0	  588.6	 3419.0	...
4812214	  823.9	  588.6	 3417.0	...
4812215	  823.7	  588.6	 3415.0	...
4812216	  823.6	  588.6	 3413.0	...
4812217	  823.7	  588.5	 3415.0	...
4812218	  823.8	  588.5	 3417.0	...
4812219	  823.9	  588.5	 3419.0	...
4812220	  823.8	  588.7	 3420.0	...
4812221	  823.7	  588.9	 3419.0	...
4812222	  823.7	  589.1	 3417.0	...
4812223	  823.7	  589.3	 3416.0	...
4812224	  823.9	  589.5	 3417.0	...
4812225	  824.1	  589.7	 3418.0	...
4812226	  824.3	  589.6	 3419.0	...
4812227	  824.2	  589.5	 3419.0	...
4812228	  824.2	  589.4	 3420.0	...
4812229	  824.2	  589.4	 3422.0	...
4812230	  824.2	  589.3	 3424.0	...
4812231	  824.2	  589.4	 3425.0	...
4812232	  824.2	  589.4	 3426.0	...
4812233	  824.2	  589.5	 3427.0	...
4812234	  824.2	  589.6	 3428.0	...
4812235	  824.2	  589.6	 3429.0	...
4812236	  824.1	  589.5	 3431.0	...
4812237	  824.1	  589.4	 3433.0	...
4812238	  824.1	  589.8	 3435.0	...
4812239	  824.2	  590.2	 3435.0	...
4812240	  824.4	  590.6	 3435.0	...
4812241	  824.5	  590.6	 3434.0	...
4812242	  824.6	  590.4	 3432.0	...
4812243	  824.5	  590.2	 3432.0	...
4812244	  824.3	  590.1	 3431.0	...
4812245	  824.2	  590.1	 3432.0	...
4812246	  824.1	  590.0	 3432.0	...
4812247	  824.2	  590.0	 3432.0	...
4812248	  824.2	  589.8	 3434.0	...
4812249	  824.2	  589.7	 3436.0	...
4812250	  824.2	  589.9	 3438.0	...
4812251	  824.2	  590.1	 3438.0	...
4812252	  824.2	  590.3	 3438.0	...
4812253	  824.1	  590.5	 3438.0	...
4812254	  823.6	  590.8	 3438.0	...
4812255	  823.3	  591.3	 3439.0	...
4812256	  823.0	  591.6	 3440.0	...
4812257	  823.1	  591.8	 3440.0	...
4812258	  823.1	  591.8	 3440.0	...
4812259	  823.3	  591.7	 3440.0	...
4812260	  823.5	  591.7	 3440.0	...
4812261	  823.6	  591.7	 3441.0	...
4812262	  823.6	  591.6	 3443.0	...
4812263	  823.6	  591.6	 3445.0	...
4812264	  823.6	  591.7	 3446.0	...
4812265	  823.6	  591.7	 3446.0	...
4812266	  823.6	  591.7	 3444.0	...
4812267	  823.7	  591.6	 3443.0	...
4812268	  823.9	  591.5	 3442.0	...
4812269	  824.1	  591.7	 3443.0	...
4812270	  824.1	  591.9	 3444.0	...
4812271	  823.8	  592.2	 3445.0	...
4812272	  823.3	  592.3	 3445.0	...
4812273	  823.1	  591.9	 3444.0	...
4812274	  822.9	  591.6	 3443.0	...
4812275	  822.9	  591.0	 3441.0	...
4812276	  822.9	  590.8	 3441.0	...
4812277	  822.9	  590.8	 3441.0	...
4812278	  823.0	  590.8	 3441.0	...
4812279	  823.0	  590.9	 3441.0	...
4812280	  823.1	  590.9	 3441.0	...
4812281	  823.3	  591.1	 3442.0	...
4812282	  823.5	  591.3	 3444.0	...
4812283	  823.5	  591.3	 3445.0	...
4812284	  823.4	  591.2	 3446.0	...
4812285	  823.3	  591.2	 3445.0	...
4812286	  823.2	  591.2	 3444.0	...
4812287	  823.1	  591.4	 3443.0	...
4812288	  823.0	  591.5	 3443.0	...
4812289	  823.0	  591.6	 3443.0	...
4812290	  823.0	  591.6	 3443.0	...
4812291	  822.9	  591.6	 3441.0	...
4812292	  822.9	  591.5	 3439.0	...
4812293	  822.8	  591.6	 3438.0	...
4812294	  822.8	  591.6	 3438.0	...
4812295	  822.5	  591.6	 3437.0	...
4812296	  822.3	  591.6	 3438.0	...
4812297	  822.0	  591.6	 3440.0	...
4812298	  821.9	  591.7	 3442.0	...
4812299	  821.9	  591.8	 3444.0	...
4812300	  822.0	  591.8	 3446.0	...
4812301	  822.1	  591.9	 3446.0	...
4812302	  822.2	  591.9	 3445.0	...
4812303	  822.5	  591.9	 3444.0	...
4812304	  822.8	  591.9	 3443.0	...
4812305	  823.0	  591.5	 3442.0	...
4812306	  823.9	  591.0	 3442.0	...
4812307	  825.1	  590.4	 3442.0	...
4812308	  826.6	  590.2	 3444.0	...
4812309	  828.1	  589.7	 3448.0	...
4812310	  829.7	  589.2	 3453.0	...
4812311	  831.5	  588.2	 3454.0	...
4812312	  833.0	  587.6	 3451.0	...
4812313	  834.9	  586.7	 3449.0	...
4812314	  836.4	  586.2	 3450.0	...
4812315	  838.0	  585.7	 3453.0	...
4812316	  838.8	  585.6	 3455.0	...
4812317	  839.5	  585.7	 3455.0	...
4812318	  839.5	  586.2	 3454.0	...
4812319	  839.5	  586.7	 3453.0	...
4812320	  839.3	  587.2	 3452.0	...
4812321	  838.9	  587.5	 3450.0	...
4812322	  838.2	  587.8	 3450.0	...
4812323	  837.2	  588.3	 3451.0	...
4812324	  836.3	  588.7	 3452.0	...
4812325	  835.5	  589.0	 3451.0	...
4812326	  835.0	  589.1	 3452.0	...
4812327	  834.4	  589.1	 3451.0	...
4812328	  833.8	  589.1	 3452.0	...
4812329	  833.2	  588.8	 3453.0	...
4812330	  832.8	  588.3	 3454.0	...
4812331	  833.0	  587.8	 3455.0	...
4812332	  833.2	  587.6	 3454.0	...
4812333	  833.4	  587.7	 3453.0	...
4812334	  833.3	  587.7	 3453.0	...
4812335	  833.0	  587.8	 3453.0	...
4812336	  832.7	  587.9	 3451.0	...
4812337	  832.1	  587.9	 3448.0	...
4812338	  831.7	  587.9	 3448.0	...
4812339	  831.4	  588.0	 3449.0	...
4812340	  831.3	  588.1	 3451.0	...
4812341	  831.4	  588.3	 3451.0	...
4812342	  831.2	  588.4	 3452.0	...
4812343	  831.0	  588.5	 3454.0	...
4812344	  830.8	  588.5	 3455.0	...
4812345	  830.8	  588.7	 3457.0	...
4812346	  830.9	  588.9	 3456.0	...
4812347	  831.0	  589.3	 3457.0	...
4812348	  831.2	  589.5	 3458.0	...
4812349	  831.2	  589.7	 3460.0	...
4812350	  831.3	  589.7	 3460.0	...
4812351	  831.3	  589.7	 3461.0	...
4812352	  831.4	  589.8	 3461.0	...
4812353	  831.5	  589.8	 3462.0	...
4812354	  831.5	  589.8	 3462.0	...
4812355	  831.5	  589.7	 3462.0	...
4812356	  831.4	  589.7	 3462.0	...
4812357	  831.3	  589.9	 3462.0	...
4812358	  831.3	  590.0	 3463.0	...
4812359	  831.2	  590.0	 3464.0	...
4812360	  831.0	  589.9	 3465.0	...
4812361	  830.8	  589.8	 3465.0	...
4812362	  830.7	  589.7	 3464.0	...
4812363	  830.7	  589.7	 3464.0	...
4812364	  830.7	  589.7	 3461.0	...
4812365	  830.6	  589.5	 3459.0	...
4812366	  830.6	  589.2	 3457.0	...
4812367	  830.5	  589.0	 3458.0	...
4812368	  830.4	  588.9	 3458.0	...
4812369	  830.4	  589.0	 3457.0	...
4812370	  830.4	  589.0	 3458.0	...
4812371	  830.5	  589.0	 3459.0	...
4812372	  830.5	  589.0	 3461.0	...
4812373	  830.5	  589.0	 3460.0	...
MSG	4812374 0000 _ Number Off
4812374	  830.5	  589.2	 3458.0	...
4812375	  830.5	  589.5	 3459.0	...
4812376	  830.5	  589.7	 3460.0	...
4812377	  830.5	  589.4	 3460.0	...
4812378	  830.6	  589.1	 3459.0	...
4812379	  830.7	  588.9	 3458.0	...
4812380	  830.9	  589.0	 3458.0	...
4812381	  831.1	  589.2	 3458.0	...
4812382	  831.4	  589.1	 3458.0	...
4812383	  831.6	  589.1	 3457.0	...
4812384	  831.6	  589.1	 3456.0	...
4812385	  831.6	  589.1	 3455.0	...
4812386	  831.6	  589.2	 3454.0	...
4812387	  831.7	  589.2	 3454.0	...
4812388	  831.8	  589.1	 3453.0	...
4812389	  831.8	  589.2	 3454.0	...
4812390	  831.8	  589.2	 3456.0	...
4812391	  831.7	  589.2	 3459.0	...
4812392	  831.7	  589.2	 3460.0	...
4812393	  831.8	  589.2	 3460.0	...
4812394	  831.6	  589.2	 3458.0	...
4812395	  831.4	  589.2	 3456.0	...
4812396	  831.2	  589.6	 3457.0	...
4812397	  831.3	  589.9	 3460.0	...
4812398	  831.4	  590.3	 3462.0	...
4812399	  831.5	  590.4	 3461.0	...
4812400	  831.6	  590.5	 3460.0	...
4812401	  831.4	  590.6	 3461.0	...
4812402	  831.2	  590.7	 3463.0	...
4812403	  830.9	  590.8	 3464.0	...
4812404	  830.8	  590.6	 3465.0	...
4812405	  830.8	  590.3	 3466.0	...
4812406	  830.7	  590.1	 3466.0	...
4812407	  830.7	  590.1	 3466.0	...
4812408	  830.8	  590.0	 3467.0	...
4812409	  831.1	  589.9	 3468.0	...
4812410	  831.3	  589.9	 3469.0	...
4812411	  831.4	  589.9	 3469.0	...
4812412	  831.5	  589.9	 3469.0	...
4812413	  831.5	  589.9	 3468.0	...
4812414	  831.4	  590.0	 3466.0	...
4812415	  831.3	  590.0	 3465.0	...
4812416	  831.1	  590.1	 3465.0	...
4812417	  831.1	  590.1	 3465.0	...
4812418	  831.1	  590.0	 3464.0	...
4812419	  830.7	  590.0	 3462.0	...
4812420	  830.3	  590.1	 3461.0	...
4812421	  829.9	  590.2	 3460.0	...
4812422	  830.1	  590.4	 3460.0	...
4812423	  830.3	  590.5	 3461.0	...
4812424	  830.5	  590.6	 3461.0	...
4812425	  830.6	  590.5	 3461.0	...
4812426	  830.7	  590.4	 3460.0	...
4812427	  830.6	  590.2	 3459.0	...
4812428	  830.5	  590.1	 3459.0	...
4812429	  830.4	  590.0	 3459.0	...
4812430	  830.3	  589.9	 3459.0	...
4812431	  830.0	  589.8	 3461.0	...
4812432	  829.9	  589.8	 3463.0	...
4812433	  830.0	  589.8	 3463.0	...
4812434	  830.3	  589.8	 3462.0	...
4812435	  830.7	  589.9	 3461.0	...
4812436	  830.8	  589.6	 3461.0	...
4812437	  830.9	  589.2	 3459.0	...
4812438	  830.9	  589.1	 3456.0	...
4812439	  831.0	  589.2	 3454.0	...
4812440	  831.0	  589.1	 3455.0	...
4812441	  831.0	  588.9	 3455.0	...
4812442	  831.2	  588.6	 3456.0	...
4812443	  831.5	  588.7	 3456.0	...
4812444	  831.6	  588.8	 3458.0	...
4812445	  831.6	  588.5	 3460.0	...
4812446	  831.5	  588.1	 3459.0	...
4812447	  831.4	  587.7	 3456.0	...
4812448	  831.4	  588.0	 3453.0	...
4812449	  831.4	  588.3	 3453.0	...
4812450	  831.5	  588.5	 3453.0	...
4812451	  831.6	  588.5	 3453.0	...
4812452	  831.6	  588.5	 3453.0	...
4812453	  831.6	  588.7	 3453.0	...
4812454	  831.5	  588.9	 3452.0	...
4812455	  831.5	  588.7	 3452.0	...
4812456	  831.4	  588.4	 3452.0	...
4812457	  831.3	  588.2	 3454.0	...
4812458	  831.4	  588.2	 3455.0	...
4812459	  831.2	  588.3	 3456.0	...
4812460	  831.0	  588.4	 3455.0	...
4812461	  831.0	  588.4	 3456.0	...
4812462	  831.2	  588.4	 3457.0	...
4812463	  831.4	  588.5	 3459.0	...
4812464	  831.4	  588.5	 3459.0	...
4812465	  831.4	  588.6	 3459.0	...
4812466	  831.6	  588.8	 3460.0	...
4812467	  831.7	  589.0	 3460.0	...
4812468	  831.9	  589.3	 3459.0	...
4812469	  831.9	  589.5	 3458.0	...
4812470	  831.8	  589.6	 3458.0	...
4812471	  831.9	  589.7	 3458.0	...
4812472	  832.0	  589.8	 3459.0	...
4812473	  832.1	  589.8	 3462.0	...
4812474	  832.1	  589.8	 3464.0	...
4812475	  832.1	  589.5	 3465.0	...
4812476	  832.1	  589.2	 3465.0	...
4812477	  832.2	  588.7	 3464.0	...
4812478	  832.3	  588.4	 3464.0	...
4812479	  832.4	  588.5	 3464.0	...
4812480	  832.4	  588.9	 3463.0	...
4812481	  832.3	  589.2	 3462.0	...
4812482	  832.2	  589.0	 3462.0	...
4812483	  832.2	  588.8	 3460.0	...
4812484	  832.1	  588.8	 3459.0	...
4812485	  832.0	  588.8	 3459.0	...
4812486	  831.8	  588.8	 3460.0	...
4812487	  831.7	  588.8	 3461.0	...
4812488	  831.6	  588.8	 3462.0	...
4812489	  831.6	  588.8	 3460.0	...
4812490	  831.6	  588.7	 3458.0	...
4812491	  831.6	  588.6	 3457.0	...
4812492	  831.6	  588.6	 3458.0	...
4812493	  831.8	  588.5	 3458.0	...
4812494	  831.9	  588.4	 3459.0	...
4812495	  832.0	  588.3	 3459.0	...
4812496	  831.9	  588.3	 3459.0	...
4812497	  832.0	  588.1	 3458.0	...
4812498	  832.1	  588.2	 3457.0	...
4812499	  832.1	  588.3	 3457.0	...
4812500	  831.8	  588.4	 3458.0	...
4812501	  831.5	  588.3	 3458.0	...
4812502	  831.4	  588.4	 3458.0	...
4812503	  831.3	  588.4	 3458.0	...
4812504	  831.3	  588.5	 3459.0	...
4812505	  831.3	  588.6	 3459.0	...
4812506	  831.3	  588.7	 3460.0	...
4812507	  831.4	  588.7	 3460.0	...
4812508	  831.6	  588.7	 3461.0	...
4812509	  831.7	  588.6	 3460.0	...
4812510	  831.7	  588.3	 3460.0	...
4812511	  831.7	  588.0	 3460.0	...
4812512	  831.7	  587.9	 3461.0	...
4812513	  831.8	  588.1	 3462.0	...
4812514	  831.8	  588.3	 3464.0	...
4812515	  831.8	  588.7	 3464.0	...
4812516	  831.7	  589.1	 3464.0	...
4812517	  831.7	  589.3	 3464.0	...
4812518	  831.7	  589.1	 3463.0	...
4812519	  831.8	  588.9	 3465.0	...
4812520	  831.9	  588.9	 3467.0	...
4812521	  831.9	  589.0	 3470.0	...
4812522	  831.9	  589.0	 3470.0	...
4812523	  831.8	  589.2	 3471.0	...
4812524	  831.8	  589.4	 3471.0	...
4812525	  831.9	  589.6	 3472.0	...
4812526	  831.9	  590.0	 3473.0	...
4812527	  832.0	  590.2	 3471.0	...
4812528	  832.1	  590.3	 3469.0	...
4812529	  832.0	  590.2	 3467.0	...
4812530	  831.9	  590.5	 3467.0	...
4812531	  831.8	  590.8	 3466.0	...
4812532	  831.8	  591.2	 3465.0	...
4812533	  831.8	  591.3	 3465.0	...
4812534	  831.9	  591.1	 3465.0	...
4812535	  832.0	  590.8	 3465.0	...
4812536	  832.0	  590.5	 3466.0	...
4812537	  831.8	  590.2	 3465.0	...
4812538	  831.7	  590.0	 3462.0	...
4812539	  831.7	  589.8	 3459.0	...
4812540	  831.8	  589.9	 3458.0	...
4812541	  832.0	  589.8	 3457.0	...
4812542	  832.2	  589.6	 3457.0	...
4812543	  831.9	  589.5	 3457.0	...
4812544	  831.7	  589.6	 3457.0	...
4812545	  831.5	  589.8	 3456.0	...
4812546	  831.6	  590.0	 3456.0	...
4812547	  831.7	  590.2	 3456.0	...
4812548	  831.7	  590.0	 3456.0	...
4812549	  831.7	  589.7	 3456.0	...
4812550	  831.7	  589.4	 3456.0	...
4812551	  831.7	  589.4	 3455.0	...
4812552	  831.8	  589.5	 3455.0	...
4812553	  831.9	  589.6	 3455.0	...
4812554	  831.9	  589.7	 3455.0	...
4812555	  831.8	  589.5	 3454.0	...
4812556	  831.8	  589.1	 3454.0	...
4812557	  831.8	  588.9	 3454.0	...
4812558	  831.9	  589.0	 3454.0	...
4812559	  831.8	  589.1	 3453.0	...
4812560	  832.1	  589.0	 3452.0	...
4812561	  832.4	  588.8	 3452.0	...
4812562	  832.6	  588.8	 3452.0	...
4812563	  832.6	  588.9	 3451.0	...
4812564	  832.4	  589.0	 3450.0	...
4812565	  832.1	  589.0	 3451.0	...
4812566	  831.9	  588.9	 3453.0	...
4812567	  831.9	  588.9	 3454.0	...
4812568	  831.9	  588.9	 3453.0	...
4812569	  831.9	  588.7	 3453.0	...
4812570	  831.9	  588.3	 3453.0	...
4812571	  831.9	  588.0	 3453.0	...
4812572	  831.7	  587.9	 3451.0	...
4812573	  831.3	  587.9	 3451.0	...
4812574	  830.7	  587.5	 3453.0	...
4812575	  829.9	  586.9	 3455.0	...
4812576	  828.9	  586.4	 3457.0	...
4812577	  827.8	  586.1	 3459.0	...
4812578	  826.1	  585.8	 3460.0	...
4812579	  824.9	  585.4	 3461.0	...
4812580	  823.4	  584.3	 3462.0	...
4812581	  822.3	  583.6	 3462.0	...
4812582	  820.8	  582.7	 3461.0	...
4812583	  819.3	  582.3	 3461.0	...
4812584	  818.3	  581.6	 3461.0	...
4812585	  817.6	  581.0	 3462.0	...
MSG	4812586 0000 _ Number On
4812586	  817.2	  580.5	 3463.0	...
4812587	  816.7	  580.0	 3462.0	...
4812588	  816.2	  579.3	 3460.0	...
4812589	  816.2	  578.6	 3459.0	...
4812590	  816.4	  578.4	 3460.0	...
4812591	  816.7	  578.5	 3461.0	...
4812592	  817.4	  578.5	 3460.0	...
4812593	  818.3	  578.2	 3460.0	...
4812594	  819.4	  577.9	 3459.0	...
4812595	  820.4	  577.7	 3459.0	...
4812596	  821.8	  577.8	 3461.0	...
4812597	  823.4	  578.0	 3462.0	...
4812598	  825.1	  578.5	 3462.0	...
4812599	  826.9	  578.7	 3460.0	...
4812600	  828.6	  579.0	 3459.0	...
4812601	  830.5	  579.5	 3459.0	...
4812602	  831.6	  580.0	 3460.0	...
4812603	  832.4	  580.4	 3459.0	...
4812604	  832.7	  580.4	 3458.0	...
4812605	  832.9	  580.4	 3456.0	...
4812606	  832.9	  580.4	 3456.0	...
4812607	  832.4	  580.7	 3457.0	...
4812608	  831.8	  581.0	 3458.0	...
4812609	  831.1	  581.4	 3458.0	...
4812610	  830.4	  581.6	 3460.0	...
4812611	  829.7	  581.7	 3462.0	...
4812612	  828.9	  581.9	 3463.0	...
4812613	  828.5	  582.2	 3463.0	...
4812614	  827.8	  582.7	 3461.0	...
4812615	  827.2	  583.1	 3460.0	...
4812616	  826.5	  583.3	 3460.0	...
4812617	  826.4	  583.3	 3460.0	...
4812618	  826.5	  583.2	 3461.0	...
4812619	  826.7	  583.5	 3461.0	...
4812620	  827.0	  583.9	 3461.0	...
4812621	  827.2	  584.3	 3462.0	...
4812622	  827.3	  584.2	 3465.0	...
4812623	  827.3	  584.1	 3467.0	...
4812624	  827.3	  584.1	 3468.0	...
4812625	  827.4	  584.1	 3466.0	...
4812626	  827.4	  583.9	 3464.0	...
4812627	  827.3	  583.4	 3462.0	...
4812628	  827.2	  583.0	 3462.0	...
4812629	  827.1	  582.9	 3462.0	...
4812630	  827.2	  583.0	 3462.0	...
4812631	  827.2	  582.8	 3462.0	...
4812632	  827.2	  582.5	 3463.0	...
4812633	  827.2	  582.8	 3461.0	...
4812634	  827.3	  583.5	 3459.0	...
4812635	  827.6	  584.0	 3457.0	...
4812636	  827.8	  584.0	 3457.0	...
4812637	  828.1	  584.0	 3455.0	...
4812638	  828.1	  583.9	 3454.0	...
4812639	  828.2	  583.8	 3452.0	...
4812640	  828.2	  583.6	 3452.0	...
4812641	  828.0	  583.4	 3452.0	...
4812642	  827.8	  583.2	 3452.0	...
4812643	  827.6	  582.9	 3452.0	...
4812644	  827.7	  582.9	 3452.0	...
4812645	  827.7	  583.0	 3451.0	...
4812646	  827.9	  583.1	 3451.0	...
4812647	  828.0	  583.0	 3452.0	...
4812648	  827.8	  582.8	 3453.0	...
4812649	  827.5	  582.6	 3454.0	...
4812650	  827.3	  582.6	 3454.0	...
4812651	  827.3	  582.6	 3454.0	...
4812652	  827.3	  582.6	 3453.0	...
4812653	  827.2	  582.7	 3452.0	...
4812654	  827.1	  582.8	 3451.0	...
4812655	  827.1	  582.9	 3451.0	...
4812656	  827.1	  583.0	 3452.0	...
4812657	  827.1	  583.1	 3453.0	...
4812658	  827.1	  583.1	 3454.0	...
4812659	  827.1	  582.9	 3454.0	...
4812660	  827.4	  582.8	 3454.0	...
4812661	  828.0	  582.7	 3455.0	...
4812662	  828.5	  582.6	 3456.0	...
4812663	  828.8	  582.5	 3456.0	...
4812664	  828.7	  582.4	 3455.0	...
4812665	  828.3	  582.5	 3453.0	...
4812666	  827.9	  582.6	 3451.0	...
4812667	  827.6	  582.7	 3449.0	...
4812668	  827.6	  582.8	 3449.0	...
4812669	  827.6	  582.9	 3448.0	...
4812670	  827.5	  583.0	 3447.0	...
4812671	  827.5	  583.1	 3446.0	...
4812672	  827.6	  583.0	 3446.0	...
4812673	  827.6	  582.9	 3447.0	...
4812674	  827.6	  582.6	 3448.0	...
4812675	  827.7	  582.5	 3449.0	...
4812676	  827.8	  582.1	 3449.0	...
4812677	  827.7	  581.9	 3451.0	...
4812678	  827.6	  581.9	 3452.0	...
4812679	  827.6	  582.2	 3452.0	...
4812680	  827.7	  582.4	 3452.0	...
4812681	  827.7	  582.5	 3450.0	...
4812682	  827.7	  582.7	 3449.0	...
4812683	  827.6	  582.8	 3447.0	...
4812684	  827.5	  582.8	 3446.0	...
4812685	  827.6	  583.1	 3445.0	...
4812686	  827.6	  583.3	 3443.0	...
4812687	  827.5	  583.6	 3445.0	...
4812688	  827.3	  583.7	 3448.0	...
4812689	  827.2	  583.9	 3449.0	...
4812690	  827.1	  584.0	 3448.0	...
4812691	  827.2	  583.9	 3447.0	...
4812692	  827.3	  583.7	 3448.0	...
4812693	  827.4	  583.6	 3449.0	...
4812694	  827.5	  583.5	 3451.0	...
4812695	  827.6	  583.6	 3452.0	...
4812696	  827.6	  583.7	 3452.0	...
4812697	  827.6	  583.8	 3453.0	...
4812698	  827.5	  584.0	 3453.0	...
4812699	  827.5	  584.5	 3451.0	...
4812700	  827.5	  584.9	 3449.0	...
4812701	  827.5	  585.1	 3450.0	...
4812702	  827.4	  585.1	 3451.0	...
4812703	  827.0	  585.2	 3452.0	...
4812704	  826.7	  585.2	 3452.0	...
4812705	  826.7	  585.3	 3452.0	...
4812706	  826.9	  585.3	 3453.0	...
4812707	  827.2	  585.4	 3455.0	...
4812708	  827.4	  585.5	 3456.0	...
4812709	  827.5	  585.4	 3457.0	...
4812710	  827.6	  585.4	 3455.0	...
4812711	  827.5	  585.3	 3454.0	...
4812712	  827.4	  585.2	 3453.0	...
4812713	  827.3	  585.1	 3452.0	...
4812714	  827.3	  585.1	 3451.0	...
4812715	  827.3	  585.2	 3450.0	...
4812716	  827.4	  585.3	 3449.0	...
4812717	  827.4	  585.4	 3450.0	...
4812718	  827.4	  585.5	 3449.0	...
4812719	  827.2	  585.5	 3449.0	...
4812720	  827.1	  585.5	 3448.0	...
4812721	  827.0	  585.5	 3448.0	...
4812722	  827.1	  585.4	 3448.0	...
4812723	  827.1	  585.6	 3448.0	...
4812724	  827.2	  585.9	 3449.0	...
4812725	  827.3	  586.2	 3449.0	...
4812726	  827.3	  586.0	 3449.0	...
4812727	  827.2	  585.9	 3449.0	...
4812728	  827.0	  585.9	 3449.0	...
4812729	  826.8	  586.0	 3448.0	...
4812730	  826.6	  586.0	 3447.0	...
4812731	  826.7	  586.1	 3447.0	...
4812732	  826.7	  586.1	 3447.0	...
4812733	  826.8	  586.2	 3446.0	...
4812734	  826.8	  586.3	 3445.0	...
4812735	  827.0	  586.3	 3445.0	...
4812736	  827.1	  586.3	 3444.0	...
4812737	  827.3	  586.4	 3445.0	...
4812738	  827.3	  586.5	 3446.0	...
4812739	  827.2	  586.3	 3446.0	...
4812740	  827.1	  586.1	 3446.0	...
4812741	  827.0	  585.8	 3446.0	...
4812742	  826.9	  585.6	 3445.0	...
4812743	  826.7	  585.4	 3444.0	...
4812744	  826.5	  585.4	 3444.0	...
4812745	  826.4	  585.7	 3444.0	...
4812746	  826.4	  585.9	 3444.0	...
4812747	  826.4	  586.2	 3444.0	...
4812748	  826.4	  586.3	 3444.0	...
4812749	  826.5	  586.5	 3442.0	...
4812750	  826.5	  586.5	 3441.0	...
4812751	  826.5	  586.5	 3440.0	...
4812752	  826.4	  586.6	 3441.0	...
4812753	  826.5	  586.7	 3441.0	...
4812754	  826.6	  586.7	 3440.0	...
4812755	  826.5	  586.7	 3441.0	...
4812756	  826.4	  586.8	 3442.0	...
4812757	  826.2	  587.0	 3443.0	...
4812758	  826.2	  587.2	 3442.0	...
4812759	  826.1	  587.3	 3441.0	...
4812760	  826.1	  587.4	 3441.0	...
4812761	  826.0	  587.4	 3441.0	...
4812762	  826.0	  587.4	 3441.0	...
4812763	  825.9	  587.2	 3440.0	...
4812764	  825.9	  586.9	 3440.0	...
4812765	  825.9	  586.6	 3439.0	...
4812766	  825.9	  586.7	 3438.0	...
4812767	  826.0	  586.9	 3437.0	...
4812768	  826.0	  587.2	 3436.0	...
4812769	  826.0	  587.2	 3436.0	...
4812770	  826.0	  587.2	 3435.0	...
4812771	  825.9	  587.1	 3434.0	...
4812772	  825.8	  587.0	 3433.0	...
4812773	  825.7	  587.0	 3433.0	...
4812774	  825.6	  586.9	 3433.0	...
4812775	  825.5	  586.8	 3431.0	...
4812776	  825.4	  586.7	 3428.0	...
4812777	  825.4	  586.7	 3427.0	...
4812778	  825.3	  586.8	 3427.0	...
4812779	  825.2	  586.8	 3428.0	...
4812780	  825.0	  586.8	 3426.0	...
4812781	  824.8	  586.8	 3422.0	...
4812782	  824.8	  586.7	 3419.0	...
4812783	  824.8	  586.6	 3418.0	...
4812784	  824.9	  587.0	 3419.0	...
4812785	  824.9	  587.5	 3420.0	...
4812786	  824.9	  588.0	 3421.0	...
4812787	  825.2	  588.0	 3420.0	...
4812788	  825.6	  588.0	 3419.0	...
4812789	  826.0	  588.0	 3418.0	...
4812790	  826.2	  588.1	 3419.0	...
4812791	  826.1	  587.8	 3419.0	...
4812792	  826.0	  587.5	 3418.0	...
4812793	  825.9	  587.2	 3417.0	...
4812794	  825.8	  587.4	 3416.0	...
4812795	  825.9	  587.5	 3417.0	...
4812796	  826.0	  587.6	 3416.0	...
4812797	  826.0	  587.6	 3414.0	...
4812798	  825.7	  587.6	 3412.0	...
4812799	  825.4	  587.6	 3410.0	...
4812800	  825.2	  587.6	 3410.0	...
4812801	  825.3	  587.6	 3410.0	...
4812802	  825.3	  587.6	 3410.0	...
4812803	  825.4	  587.9	 3411.0	...
4812804	  825.5	  588.3	 3412.0	...
4812805	  825.4	  588.5	 3411.0	...
4812806	  825.5	  588.3	 3409.0	...
4812807	  825.6	  588.0	 3408.0	...
4812808	  825.7	  587.8	 3409.0	...
4812809	  825.6	  587.5	 3410.0	...
4812810	  825.5	  587.2	 3411.0	...
4812811	  825.6	  587.0	 3411.0	...
4812812	  825.7	  586.9	 3408.0	...
4812813	  825.8	  586.9	 3405.0	...
4812814	  826.0	  586.9	 3401.0	...
4812815	  826.0	  586.9	 3402.0	...
4812816	  825.8	  587.0	 3402.0	...
4812817	  825.7	  587.2	 3402.0	...
4812818	  825.7	  587.3	 3402.0	...
4812819	  825.7	  587.3	 3402.0	...
4812820	  825.8	  587.4	 3398.0	...
4812821	  825.8	  587.6	 3394.0	...
4812822	  825.9	  587.9	 3391.0	...
4812823	  825.9	  588.2	 3392.0	...
4812824	  826.0	  588.6	 3393.0	...
4812825	  826.0	  588.7	 3393.0	...
4812826	  825.9	  588.7	 3392.0	...
4812827	  825.9	  588.7	 3392.0	...
4812828	  826.0	  588.6	 3394.0	...
4812829	  826.1	  588.9	 3395.0	...
4812830	  826.2	  589.2	 3396.0	...
4812831	  826.2	  589.6	 3396.0	...
4812832	  826.3	  589.6	 3395.0	...
4812833	  826.3	  589.6	 3395.0	...
4812834	  826.4	  589.6	 3396.0	...
4812835	  826.3	  589.6	 3397.0	...
4812836	  826.2	  589.6	 3395.0	...
4812837	  826.2	  589.5	 3394.0	...
4812838	  826.2	  589.5	 3391.0	...
4812839	  826.2	  589.4	 3390.0	...
4812840	  826.2	  589.3	 3389.0	...
4812841	  826.2	  589.2	 3389.0	...
4812842	  826.2	  589.2	 3389.0	...
4812843	  826.2	  589.6	 3391.0	...
4812844	  826.3	  590.0	 3391.0	...
4812845	  826.3	  590.4	 3392.0	...
4812846	  826.2	  590.5	 3392.0	...
4812847	  826.2	  590.7	 3391.0	...
4812848	  826.1	  591.1	 3390.0	...
4812849	  825.9	  591.4	 3389.0	...
4812850	  825.9	  591.6	 3388.0	...
4812851	  826.1	  591.6	 3387.0	...
4812852	  826.2	  591.6	 3386.0	...
4812853	  825.9	  591.6	 3386.0	...
4812854	  825.6	  591.7	 3385.0	...
4812855	  825.3	  591.7	 3385.0	...
4812856	  825.3	  592.1	 3384.0	...
4812857	  825.3	  592.4	 3384.0	...
4812858	  825.2	  592.5	 3384.0	...
4812859	  824.9	  592.3	 3384.0	...
4812860	  824.6	  592.3	 3383.0	...
4812861	  824.6	  592.4	 3381.0	...
4812862	  824.7	  592.5	 3380.0	...
4812863	  824.8	  592.4	 3377.0	...
4812864	  824.9	  592.3	 3376.0	...
4812865	  825.0	  592.3	 3374.0	...
4812866	  825.1	  592.5	 3373.0	...
4812867	  824.8	  592.7	 3371.0	...
4812868	  824.5	  592.8	 3369.0	...
4812869	  824.4	  592.6	 3369.0	...
4812870	  824.5	  592.5	 3370.0	...
4812871	  824.7	  591.9	 3371.0	...
4812872	  825.3	  591.2	 3371.0	...
4812873	  826.0	  590.5	 3370.0	...
4812874	  827.3	  590.2	 3369.0	...
4812875	  828.4	  590.0	 3368.0	...
4812876	  830.1	  589.0	 3366.0	...
4812877	  831.6	  588.2	 3365.0	...
4812878	  833.5	  587.3	 3366.0	...
4812879	  835.3	  587.2	 3366.0	...
4812880	  837.0	  586.9	 3365.0	...
4812881	  838.0	  586.7	 3364.0	...
4812882	  838.4	  586.6	 3365.0	...
4812883	  838.5	  586.7	 3368.0	...
4812884	  838.0	  586.8	 3370.0	...
4812885	  837.6	  586.9	 3370.0	...
4812886	  837.0	  586.7	 3369.0	...
4812887	  836.4	  586.5	 3367.0	...
4812888	  835.1	  585.9	 3364.0	...
MSG	4812889 0000 _ Number Off
4812889	  833.8	  585.5	 3364.0	...
4812890	  832.4	  585.1	 3365.0	...
4812891	  831.4	  585.2	 3366.0	...
4812892	  830.4	  585.4	 3365.0	...
4812893	  829.8	  585.4	 3364.0	...
4812894	  829.6	  585.3	 3364.0	...
4812895	  829.4	  585.2	 3363.0	...
4812896	  829.1	  585.5	 3362.0	...
4812897	  828.9	  586.0	 3360.0	...
4812898	  828.7	  586.4	 3359.0	...
4812899	  828.7	  586.8	 3359.0	...
4812900	  828.7	  587.1	 3357.0	...
4812901	  828.8	  587.7	 3355.0	...
4812902	  828.8	  588.0	 3353.0	...
4812903	  828.7	  588.3	 3352.0	...
4812904	  828.7	  588.4	 3353.0	...
4812905	  828.7	  588.5	 3353.0	...
4812906	  828.6	  588.6	 3353.0	...
4812907	  828.6	  588.7	 3352.0	...
4812908	  828.6	  588.7	 3352.0	...
4812909	  828.3	  588.7	 3352.0	...
4812910	  828.0	  588.9	 3352.0	...
4812911	  828.1	  589.0	 3351.0	...
4812912	  828.5	  589.0	 3351.0	...
4812913	  828.9	  588.9	 3351.0	...
4812914	  828.9	  589.3	 3351.0	...
4812915	  829.0	  589.8	 3351.0	...
4812916	  828.9	  590.1	 3351.0	...
4812917	  828.8	  589.8	 3351.0	...
4812918	  828.8	  589.7	 3350.0	...
4812919	  828.7	  589.8	 3347.0	...
4812920	  828.8	  590.4	 3345.0	...
4812921	  828.9	  590.8	 3345.0	...
4812922	  829.1	  591.0	 3345.0	...
4812923	  829.2	  590.9	 3345.0	...
4812924	  829.1	  590.7	 3344.0	...
4812925	  828.9	  590.6	 3344.0	...
4812926	  828.7	  590.6	 3344.0	...
4812927	  828.7	  590.6	 3343.0	...
4812928	  828.6	  590.8	 3341.0	...
4812929	  828.5	  590.9	 3339.0	...
4812930	  828.5	  590.9	 3339.0	...
4812931	  828.6	  590.9	 3338.0	...
4812932	  828.7	  590.9	 3337.0	...
4812933	  828.8	  590.9	 3335.0	...
4812934	  828.9	  591.0	 3334.0	...
4812935	  828.9	  591.0	 3333.0	...
4812936	  828.8	  591.1	 3334.0	...
4812937	  828.7	  591.3	 3334.0	...
4812938	  828.7	  591.4	 3335.0	...
4812939	  828.7	  591.5	 3335.0	...
4812940	  828.9	  591.5	 3335.0	...
4812941	  829.0	  591.5	 3334.0	...
4812942	  828.9	  591.6	 3333.0	...
4812943	  828.7	  591.9	 3331.0	...
4812944	  828.5	  592.3	 3329.0	...
4812945	  828.5	  592.7	 3329.0	...
4812946	  828.4	  592.8	 3325.0	...
4812947	  828.4	  592.8	 3321.0	...
4812948	  828.3	  592.7	 3318.0	...
4812949	  828.5	  592.5	 3319.0	...
4812950	  828.8	  592.5	 3320.0	...
4812951	  828.6	  592.1	 3322.0	...
4812952	  828.2	  591.7	 3321.0	...
4812953	  828.2	  591.8	 3318.0	...
4812954	  828.5	  592.2	 3316.0	...
4812955	  828.7	  592.5	 3317.0	...
4812956	  828.5	  592.2	 3317.0	...
4812957	  828.5	  591.9	 3316.0	...
4812958	  828.5	  591.8	 3315.0	...
4812959	  828.5	  591.8	 3316.0	...
4812960	  828.4	  591.7	 3316.0	...
4812961	  828.2	  591.7	 3316.0	...
4812962	  828.1	  591.7	 3316.0	...
4812963	  828.2	  591.6	 3317.0	...
4812964	  828.3	  591.4	 3318.0	...
4812965	  828.4	  591.2	 3319.0	...
4812966	  828.3	  591.3	 3320.0	...
4812967	  828.1	  591.6	 3320.0	...
4812968	  827.9	  591.8	 3320.0	...
4812969	  827.7	  592.1	 3320.0	...
4812970	  827.6	  592.3	 3320.0	...
4812971	  827.6	  592.5	 3321.0	...
4812972	  827.8	  592.5	 3321.0	...
4812973	  827.9	  592.2	 3321.0	...
4812974	  827.9	  591.9	 3321.0	...
4812975	  827.9	  591.7	 3320.0	...
4812976	  828.2	  591.7	 3318.0	...
4812977	  828.5	  591.9	 3317.0	...
4812978	  828.7	  592.1	 3317.0	...
4812979	  828.7	  592.3	 3316.0	...
4812980	  828.6	  592.4	 3314.0	...
4812981	  828.5	  592.3	 3313.0	...
4812982	  828.3	  592.1	 3313.0	...
4812983	  828.2	  591.9	 3313.0	...
4812984	  828.2	  591.7	 3314.0	...
4812985	  828.4	  591.6	 3315.0	...
4812986	  828.6	  591.4	 3316.0	...
4812987	  828.8	  591.5	 3316.0	...
4812988	  828.9	  591.6	 3315.0	...
4812989	  829.2	  591.7	 3315.0	...
4812990	  829.3	  591.7	 3314.0	...
4812991	  829.6	  592.2	 3313.0	...
4812992	  829.7	  592.6	 3310.0	...
4812993	  829.8	  592.9	 3307.0	...
4812994	  829.9	  592.6	 3306.0	...
4812995	  829.6	  592.7	 3307.0	...
4812996	  829.4	  593.0	 3307.0	...
4812997	  829.1	  593.3	 3307.0	...
4812998	  829.1	  593.3	 3308.0	...
4812999	  829.2	  593.4	 3308.0	...
4813000	  829.3	  593.6	 3309.0	...
4813001	  829.4	  593.8	 3309.0	...
4813002	  829.4	  593.7	 3308.0	...
4813003	  829.4	  593.5	 3307.0	...
4813004	  829.3	  593.1	 3306.0	...
4813005	  829.3	  593.0	 3306.0	...
4813006	  828.9	  593.1	 3306.0	...
4813007	  828.5	  593.5	 3305.0	...
4813008	  828.3	  593.8	 3304.0	...
4813009	  828.4	  593.7	 3305.0	...
4813010	  828.8	  593.5	 3306.0	...
4813011	  829.1	  593.4	 3306.0	...
4813012	  829.2	  593.5	 3306.0	...
4813013	  829.1	  593.7	 3305.0	...
4813014	  829.0	  593.9	 3305.0	...
4813015	  828.8	  594.1	 3305.0	...
4813016	  828.7	  594.2	 3306.0	...
4813017	  828.7	  594.1	 3307.0	...
4813018	  828.5	  594.1	 3307.0	...
4813019	  828.4	  594.0	 3307.0	...
4813020	  828.3	  594.0	 3308.0	...
4813021	  828.3	  593.9	 3307.0	...
4813022	  828.1	  593.9	 3306.0	...
4813023	  827.8	  593.9	 3305.0	...
4813024	  827.6	  593.8	 3305.0	...
4813025	  827.6	  593.8	 3305.0	...
4813026	  827.8	  593.6	 3306.0	...
4813027	  827.9	  593.5	 3307.0	...
4813028	  828.1	  593.6	 3309.0	...
4813029	  828.1	  593.8	 3308.0	...
4813030	  828.2	  594.0	 3308.0	...
4813031	  828.2	  594.0	 3306.0	...
4813032	  828.3	  593.9	 3304.0	...
4813033	  828.4	  593.9	 3301.0	...
4813034	  828.6	  593.8	 3301.0	...
4813035	  828.7	  593.7	 3302.0	...
4813036	  828.7	  593.5	 3303.0	...
4813037	  828.8	  593.3	 3304.0	...
4813038	  828.8	  593.1	 3304.0	...
4813039	  828.7	  593.1	 3303.0	...
4813040	  828.5	  593.1	 3301.0	...
4813041	  828.3	  593.1	 3299.0	...
4813042	  828.3	  593.1	 3301.0	...
4813043	  828.4	  593.1	 3302.0	...
4813044	  828.5	  593.1	 3302.0	...
4813045	  828.4	  593.1	 3301.0	...
4813046	  828.2	  593.1	 3300.0	...
4813047	  828.1	  593.1	 3299.0	...
4813048	  828.1	  593.1	 3297.0	...
4813049	  828.0	  593.0	 3295.0	...
4813050	  827.9	  592.8	 3295.0	...
4813051	  828.0	  592.7	 3297.0	...
4813052	  828.1	  592.6	 3299.0	...
4813053	  828.2	  592.6	 3300.0	...
4813054	  828.1	  592.6	 3300.0	...
4813055	  828.2	  592.5	 3299.0	...
4813056	  828.2	  592.4	 3297.0	...
4813057	  828.3	  592.3	 3295.0	...
4813058	  828.4	  592.2	 3294.0	...
4813059	  828.4	  592.2	 3294.0	...
4813060	  828.4	  592.1	 3294.0	...
4813061	  828.4	  591.8	 3294.0	...
4813062	  828.4	  591.6	 3294.0	...
4813063	  828.4	  591.7	 3292.0	...
4813064	  828.4	  591.9	 3291.0	...
4813065	  828.4	  592.1	 3290.0	...
4813066	  828.4	  592.1	 3291.0	...
4813067	  828.2	  592.2	 3292.0	...
4813068	  828.0	  592.2	 3292.0	...
4813069	  827.8	  592.3	 3291.0	...
4813070	  827.9	  592.4	 3291.0	...
4813071	  828.1	  592.4	 3290.0	...
4813072	  828.2	  592.3	 3289.0	...
4813073	  828.2	  592.2	 3289.0	...
4813074	  828.1	  592.1	 3288.0	...
4813075	  828.1	  592.1	 3288.0	...
4813076	  828.1	  591.9	 3288.0	...
4813077	  828.1	  591.7	 3288.0	...
4813078	  827.8	  591.5	 3289.0	...
4813079	  827.5	  591.5	 3289.0	...
4813080	  827.1	  591.7	 3289.0	...
4813081	  827.1	  591.8	 3289.0	...
4813082	  827.1	  591.9	 3289.0	...
4813083	  827.1	  591.8	 3288.0	...
4813084	  827.2	  591.7	 3288.0	...
4813085	  827.2	  591.6	 3288.0	...
4813086	  827.5	  591.5	 3289.0	...
4813087	  827.7	  591.4	 3290.0	...
4813088	  828.0	  591.3	 3291.0	...
4813089	  827.7	  591.4	 3293.0	...
4813090	  827.4	  591.3	 3294.0	...
4813091	  827.1	  591.3	 3294.0	...
4813092	  827.1	  591.2	 3294.0	...
4813093	  827.2	  591.1	 3293.0	...
4813094	  827.1	  591.1	 3291.0	...
4813095	  827.0	  591.1	 3289.0	...
4813096	  827.1	  591.1	 3288.0	...
4813097	  827.2	  591.1	 3287.0	...
4813098	  827.3	  591.0	 3286.0	...
4813099	  827.3	  591.0	 3285.0	...
4813100	  827.3	  591.0	 3285.0	...
MSG	4813101 0000 _ Number On
4813101	  827.3	  591.2	 3287.0	...
4813102	  827.3	  591.4	 3288.0	...
4813103	  827.1	  591.7	 3289.0	...
4813104	  826.8	  591.8	 3289.0	...
4813105	  826.5	  591.7	 3289.0	...
4813106	  826.5	  591.5	 3289.0	...
4813107	  826.6	  591.4	 3290.0	...
4813108	  826.7	  591.4	 3290.0	...
4813109	  826.7	  591.5	 3292.0	...
4813110	  826.7	  591.6	 3292.0	...
4813111	  826.7	  592.1	 3292.0	...
4813112	  826.7	  592.5	 3292.0	...
4813113	  826.7	  593.0	 3291.0	...
4813114	  826.8	  592.9	 3292.0	...
4813115	  826.8	  592.8	 3292.0	...
4813116	  827.1	  593.0	 3292.0	...
4813117	  827.5	  593.6	 3291.0	...
4813118	  827.5	  594.2	 3291.0	...
4813119	  827.2	  594.5	 3290.0	...
4813120	  826.8	  594.5	 3291.0	...
4813121	  826.9	  594.5	 3292.0	...
4813122	  827.2	  594.5	 3293.0	...
4813123	  827.4	  594.4	 3294.0	...
4813124	  827.3	  594.4	 3295.0	...
4813125	  827.1	  594.5	 3296.0	...
4813126	  827.0	  594.5	 3297.0	...
4813127	  827.0	  594.4	 3297.0	...
4813128	  826.7	  594.3	 3297.0	...
4813129	  826.5	  594.2	 3296.0	...
4813130	  826.3	  594.6	 3295.0	...
4813131	  826.3	  594.9	 3296.0	...
4813132	  826.3	  595.1	 3298.0	...
4813133	  826.4	  595.0	 3299.0	...
4813134	  826.5	  595.0	 3298.0	...
4813135	  826.4	  595.1	 3296.0	...
4813136	  826.4	  595.1	 3294.0	...
4813137	  826.5	  595.0	 3291.0	...
4813138	  826.5	  595.0	 3291.0	...
4813139	  826.6	  595.0	 3290.0	...
4813140	  826.6	  595.0	 3290.0	...
4813141	  826.6	  595.1	 3290.0	...
4813142	  826.2	  595.2	 3291.0	...
4813143	  825.9	  595.3	 3291.0	...
4813144	  825.5	  595.3	 3292.0	...
4813145	  825.5	  595.1	 3292.0	...
4813146	  825.7	  594.8	 3292.0	...
4813147	  825.9	  594.5	 3292.0	...
4813148	  826.0	  594.4	 3293.0	...
4813149	  825.8	  594.4	 3291.0	...
4813150	  825.7	  594.4	 3289.0	...
4813151	  825.7	  594.6	 3288.0	...
4813152	  825.7	  594.9	 3288.0	...
4813153	  825.7	  595.1	 3289.0	...
4813154	  825.8	  595.3	 3291.0	...
4813155	  825.9	  595.5	 3293.0	...
4813156	  826.1	  595.9	 3294.0	...
4813157	  826.0	  596.2	 3293.0	...
4813158	  826.0	  596.2	 3292.0	...
4813159	  825.9	  596.3	 3292.0	...
4813160	  825.8	  596.4	 3294.0	...
4813161	  825.8	  596.6	 3296.0	...
4813162	  825.8	  596.6	 3297.0	...
4813163	  825.7	  596.7	 3295.0	...
4813164	  825.5	  596.7	 3294.0	...
4813165	  825.3	  596.8	 3293.0	...
4813166	  825.3	  596.7	 3293.0	...
4813167	  825.2	  596.5	 3293.0	...
4813168	  825.2	  596.4	 3294.0	...
4813169	  825.1	  596.2	 3295.0	...
4813170	  824.9	  595.9	 3295.0	...
4813171	  824.6	  595.5	 3294.0	...
4813172	  824.5	  595.3	 3291.0	...
4813173	  824.9	  595.1	 3288.0	...
4813174	  825.2	  594.8	 3285.0	...
4813175	  825.5	  594.5	 3285.0	...
4813176	  825.3	  594.2	 3285.0	...
4813177	  825.2	  594.0	 3284.0	...
4813178	  825.2	  594.0	 3284.0	...
4813179	  825.1	  593.9	 3286.0	...
4813180	  825.1	  593.8	 3288.0	...
4813181	  825.1	  593.8	 3291.0	...
4813182	  825.2	  593.7	 3291.0	...
4813183	  825.4	  593.7	 3291.0	...
4813184	  825.6	  593.6	 3290.0	...
4813185	  825.8	  593.6	 3289.0	...
4813186	  826.0	  593.6	 3288.0	...
4813187	  825.8	  593.6	 3289.0	...
4813188	  825.5	  593.8	 3291.0	...
4813189	  825.5	  593.9	 3293.0	...
4813190	  825.7	  594.1	 3293.0	...
4813191	  825.9	  594.3	 3293.0	...
4813192	  825.8	  594.6	 3293.0	...
4813193	  825.6	  594.8	 3293.0	...
4813194	  825.4	  595.0	 3295.0	...
4813195	  825.3	  595.6	 3298.0	...
4813196	  825.3	  596.4	 3301.0	...
4813197	  825.3	  597.3	 3302.0	...
4813198	  825.7	  597.7	 3303.0	...
4813199	  826.1	  597.9	 3303.0	...
4813200	  826.4	  598.1	 3302.0	...
4813201	  826.2	  598.1	 3301.0	...
4813202	  825.9	  597.9	 3301.0	...
4813203	  825.8	  597.5	 3300.0	...
4813204	  825.7	  597.2	 3300.0	...
4813205	  825.7	  597.1	 3300.0	...
4813206	  825.6	  597.1	 3300.0	...
4813207	  825.7	  597.1	 3300.0	...
4813208	  825.5	  597.1	 3300.0	...
4813209	  825.3	  597.4	 3300.0	...
4813210	  825.4	  597.6	 3300.0	...
4813211	  825.7	  597.9	 3300.0	...
4813212	  825.8	  597.7	 3299.0	...
4813213	  825.6	  597.6	 3299.0	...
4813214	  825.4	  597.5	 3299.0	...
4813215	  825.5	  597.5	 3299.0	...
4813216	  825.5	  597.5	 3299.0	...
4813217	  825.5	  597.2	 3299.0	...
4813218	  825.5	  596.9	 3299.0	...
4813219	  825.5	  596.6	 3299.0	...
4813220	  825.5	  596.5	 3298.0	...
4813221	  825.4	  596.4	 3297.0	...
4813222	  825.4	  596.6	 3297.0	...
4813223	  825.3	  596.8	 3297.0	...
4813224	  825.3	  596.9	 3298.0	...
4813225	  825.1	  596.7	 3298.0	...
4813226	  825.2	  596.4	 3299.0	...
4813227	  825.3	  596.3	 3300.0	...
4813228	  825.5	  596.3	 3299.0	...
4813229	  825.5	  596.2	 3297.0	...
4813230	  825.6	  595.8	 3298.0	...
4813231	  825.6	  595.5	 3299.0	...
4813232	  825.5	  595.1	 3301.0	...
4813233	  825.3	  595.2	 3301.0	...
4813234	  825.2	  595.2	 3301.0	...
4813235	  825.2	  595.3	 3301.0	...
4813236	  825.1	  595.4	 3300.0	...
4813237	  825.1	  595.4	 3300.0	...
4813238	  825.0	  595.4	 3300.0	...
4813239	  825.0	  595.4	 3301.0	...
4813240	  824.9	  595.4	 3300.0	...
4813241	  824.9	  595.3	 3299.0	...
4813242	  824.9	  595.3	 3297.0	...
4813243	  825.0	  595.2	 3298.0	...
4813244	  825.1	  595.4	 3300.0	...
4813245	  824.7	  595.7	 3302.0	...
4813246	  824.3	  596.0	 3303.0	...
4813247	  823.8	  596.1	 3303.0	...
4813248	  823.8	  596.2	 3305.0	...
4813249	  823.8	  596.2	 3307.0	...
4813250	  823.6	  596.2	 3309.0	...
4813251	  823.5	  596.2	 3310.0	...
4813252	  823.4	  596.3	 3312.0	...
4813253	  823.4	  596.5	 3314.0	...
4813254	  823.5	  596.7	 3313.0	...
4813255	  823.6	  596.8	 3313.0	...
4813256	  823.8	  596.7	 3313.0	...
4813257	  823.8	  596.7	 3314.0	...
4813258	  823.7	  596.8	 3315.0	...
4813259	  823.5	  597.0	 3316.0	...
4813260	  823.5	  597.2	 3317.0	...
4813261	  823.6	  597.1	 3318.0	...
4813262	  823.7	  597.1	 3320.0	...
4813263	  823.7	  596.9	 3322.0	...
4813264	  823.6	  596.9	 3322.0	...
4813265	  823.5	  596.7	 3322.0	...
4813266	  823.5	  596.6	 3321.0	...
4813267	  823.6	  596.5	 3321.0	...
4813268	  823.8	  596.4	 3320.0	...
4813269	  824.0	  596.3	 3319.0	...
4813270	  824.0	  596.4	 3320.0	...
4813271	  824.0	  596.4	 3321.0	...
4813272	  824.5	  596.3	 3322.0	...
4813273	  824.9	  596.2	 3322.0	...
4813274	  825.3	  596.2	 3322.0	...
4813275	  825.2	  596.1	 3322.0	...
4813276	  825.1	  596.1	 3324.0	...
4813277	  825.1	  596.0	 3326.0	...
4813278	  825.3	  595.9	 3327.0	...
4813279	  825.5	  595.7	 3325.0	...
4813280	  825.5	  595.6	 3323.0	...
4813281	  825.3	  595.7	 3322.0	...
4813282	  825.0	  595.8	 3322.0	...
4813283	  824.9	  596.4	 3321.0	...
4813284	  824.8	  596.8	 3321.0	...
4813285	  824.8	  596.9	 3322.0	...
4813286	  824.8	  596.7	 3323.0	...
4813287	  824.6	  596.4	 3324.0	...
4813288	  824.5	  596.4	 3324.0	...
4813289	  824.1	  596.3	 3326.0	...
4813290	  824.0	  596.3	 3328.0	...
4813291	  823.9	  596.3	 3329.0	...
4813292	  824.1	  596.4	 3329.0	...
4813293	  824.3	  596.4	 3330.0	...
4813294	  824.4	  596.6	 3330.0	...
4813295	  824.4	  597.0	 3330.0	...
4813296	  824.5	  597.6	 3332.0	...
4813297	  824.7	  598.0	 3336.0	...
4813298	  824.9	  598.3	 3340.0	...
4813299	  825.1	  598.3	 3343.0	...
4813300	  825.2	  598.4	 3344.0	...
4813301	  825.2	  598.5	 3345.0	...
4813302	  825.2	  598.6	 3346.0	...
4813303	  825.2	  598.7	 3346.0	...
4813304	  825.3	  598.7	 3349.0	...
4813305	  825.2	  598.6	 3352.0	...
4813306	  825.1	  598.4	 3354.0	...
4813307	  825.0	  598.4	 3354.0	...
4813308	  824.9	  598.4	 3353.0	...
4813309	  824.8	  598.4	 3352.0	...
4813310	  824.9	  598.4	 3350.0	...
4813311	  824.9	  598.3	 3351.0	...
4813312	  824.9	  598.3	 3351.0	...
4813313	  824.8	  598.5	 3351.0	...
4813314	  824.9	  598.7	 3351.0	...
4813315	  825.2	  599.0	 3351.0	...
4813316	  825.7	  598.9	 3352.0	...
4813317	  826.0	  598.9	 3354.0	...
4813318	  826.1	  598.9	 3355.0	...
4813319	  826.1	  598.7	 3356.0	...
4813320	  826.0	  598.5	 3357.0	...
4813321	  825.9	  598.1	 3359.0	...
4813322	  825.8	  598.0	 3360.0	...
4813323	  825.8	  597.9	 3362.0	...
4813324	  825.8	  597.9	 3362.0	...
4813325	  825.8	  597.9	 3361.0	...
4813326	  825.7	  597.9	 3360.0	...
4813327	  825.6	  598.2	 3359.0	...
4813328	  825.5	  598.4	 3359.0	...
4813329	  825.5	  598.7	 3359.0	...
4813330	  825.5	  598.7	 3359.0	...
4813331	  825.6	  598.8	 3360.0	...
4813332	  825.7	  599.0	 3362.0	...
4813333	  825.8	  599.3	 3365.0	...
4813334	  825.6	  599.3	 3367.0	...
4813335	  825.5	  599.2	 3367.0	...
4813336	  825.3	  599.0	 3367.0	...
4813337	  825.4	  599.0	 3367.0	...
4813338	  825.4	  599.2	 3367.0	...
4813339	  825.5	  599.4	 3367.0	...
4813340	  825.5	  599.6	 3368.0	...
4813341	  825.5	  599.8	 3368.0	...
4813342	  825.5	  599.9	 3367.0	...
4813343	  825.4	  599.8	 3367.0	...
4813344	  825.3	  599.7	 3369.0	...
4813345	  825.3	  599.5	 3371.0	...
4813346	  825.4	  599.4	 3374.0	...
4813347	  825.4	  599.1	 3375.0	...
4813348	  825.4	  598.8	 3376.0	...
4813349	  825.4	  598.6	 3375.0	...
4813350	  825.4	  598.8	 3375.0	...
4813351	  825.5	  599.1	 3374.0	...
4813352	  825.7	  599.2	 3374.0	...
4813353	  825.8	  599.2	 3374.0	...
4813354	  825.9	  599.1	 3375.0	...
4813355	  825.7	  598.9	 3375.0	...
4813356	  825.4	  598.5	 3376.0	...
4813357	  825.1	  598.1	 3375.0	...
4813358	  824.9	  598.0	 3377.0	...
4813359	  824.7	  598.3	 3379.0	...
4813360	  824.8	  598.7	 3381.0	...
4813361	  824.8	  599.1	 3381.0	...
4813362	  824.6	  599.2	 3383.0	...
4813363	  824.4	  599.2	 3385.0	...
4813364	  824.2	  599.1	 3388.0	...
4813365	  824.1	  599.1	 3390.0	...
4813366	  824.2	  599.1	 3390.0	...
4813367	  824.3	  599.0	 3389.0	...
4813368	  824.5	  599.0	 3388.0	...
4813369	  824.7	  599.0	 3388.0	...
4813370	  824.9	  598.9	 3389.0	...
4813371	  824.8	  598.7	 3390.0	...
4813372	  824.6	  598.4	 3390.0	...
4813373	  824.4	  598.3	 3391.0	...
4813374	  824.4	  598.4	 3392.0	...
4813375	  824.5	  598.3	 3395.0	...
4813376	  824.6	  598.0	 3396.0	...
4813377	  824.6	  597.7	 3398.0	...
4813378	  824.6	  597.8	 3398.0	...
4813379	  824.5	  597.9	 3398.0	...
4813380	  824.5	  597.9	 3400.0	...
4813381	  824.4	  597.9	 3402.0	...
4813382	  824.6	  597.9	 3403.0	...
4813383	  824.7	  597.9	 3405.0	...
4813384	  824.8	  597.9	 3406.0	...
4813385	  825.0	  598.2	 3407.0	...
4813386	  825.0	  598.5	 3408.0	...
4813387	  824.9	  598.9	 3409.0	...
4813388	  824.7	  599.0	 3410.0	...
4813389	  824.5	  599.1	 3412.0	...
4813390	  824.4	  598.8	 3414.0	...
4813391	  824.1	  598.5	 3416.0	...
4813392	  823.6	  598.4	 3415.0	...
4813393	  823.2	  598.7	 3415.0	...
4813394	  823.0	  598.9	 3415.0	...
4813395	  823.0	  599.1	 3415.0	...
4813396	  823.1	  599.2	 3417.0	...
4813397	  823.1	  599.4	 3419.0	...
4813398	  823.1	  599.5	 3420.0	...
4813399	  823.2	  599.5	 3421.0	...
4813400	  823.2	  599.3	 3420.0	...
4813401	  823.2	  599.3	 3419.0	...
4813402	  822.9	  599.4	 3422.0	...
MSG	4813403 0000 _ Number Off
4813403	  822.6	  599.7	 3425.0	...
4813404	  822.4	  599.9	 3429.0	...
4813405	  822.3	  599.6	 3430.0	...
4813406	  822.2	  599.3	 3433.0	...
4813407	  822.0	  598.9	 3436.0	...
4813408	  822.0	  598.9	 3438.0	...
4813409	  822.0	  599.0	 3438.0	...
4813410	  822.0	  599.2	 3439.0	...
4813411	  821.8	  599.3	 3439.0	...
4813412	  821.6	  599.4	 3439.0	...
4813413	  821.6	  599.5	 3440.0	...
4813414	  821.6	  599.7	 3442.0	...
4813415	  821.6	  599.8	 3443.0	...
4813416	  821.6	  599.9	 3443.0	...
4813417	  821.5	  600.0	 3443.0	...
4813418	  821.7	  599.9	 3444.0	...
4813419	  821.9	  599.9	 3444.0	...
4813420	  822.0	  600.0	 3444.0	...
4813421	  822.1	  599.9	 3444.0	...
4813422	  822.1	  599.7	 3445.0	...
4813423	  822.1	  599.3	 3446.0	...
4813424	  822.0	  599.0	 3444.0	...
4813425	  821.9	  598.7	 3442.0	...
4813426	  821.6	  598.7	 3442.0	...
4813427	  821.3	  598.7	 3443.0	...
4813428	  821.1	  598.7	 3444.0	...
4813429	  821.2	  598.8	 3444.0	...
4813430	  821.2	  598.5	 3444.0	...
4813431	  821.1	  598.1	 3444.0	...
4813432	  821.1	  597.8	 3445.0	...
4813433	  821.2	  598.2	 3445.0	...
4813434	  821.1	  598.6	 3445.0	...
4813435	  820.9	  598.9	 3444.0	...
4813436	  820.7	  598.9	 3444.0	...
4813437	  820.5	  599.0	 3446.0	...
4813438	  820.5	  599.1	 3448.0	...
4813439	  820.5	  599.1	 3450.0	...
4813440	  820.4	  599.0	 3452.0	...
4813441	  820.2	  598.9	 3453.0	...
4813442	  820.0	  599.2	 3455.0	...
4813443	  819.9	  599.5	 3456.0	...
4813444	  819.7	  600.0	 3457.0	...
4813445	  819.5	  600.2	 3459.0	...
4813446	  819.3	  600.6	 3460.0	...
4813447	  819.1	  600.7	 3461.0	...
4813448	  818.9	  600.8	 3464.0	...
4813449	  818.6	  600.8	 3466.0	...
4813450	  818.3	  600.8	 3468.0	...
4813451	  818.2	  600.8	 3468.0	...
4813452	  818.1	  600.6	 3469.0	...
4813453	  817.9	  600.4	 3471.0	...
4813454	  817.7	  600.4	 3473.0	...
4813455	  817.6	  600.4	 3476.0	...
4813456	  817.6	  600.4	 3477.0	...
4813457	  817.7	  600.0	 3479.0	...
4813458	  817.7	  599.4	 3480.0	...
4813459	  817.8	  598.8	 3480.0	...
4813460	  817.8	  598.1	 3483.0	...
4813461	  817.8	  597.3	 3485.0	...
4813462	  818.1	  596.1	 3487.0	...
4813463	  818.4	  594.6	 3487.0	...
4813464	  818.7	  593.2	 3488.0	...
4813465	  819.1	  591.8	 3488.0	...
4813466	  820.1	  590.9	 3488.0	...
4813467	  821.1	  589.4	 3488.0	...
4813468	  822.5	  588.3	 3488.0	...
4813469	  824.1	  587.3	 3489.0	...
4813470	  825.6	  587.0	 3491.0	...
4813471	  826.5	  587.0	 3494.0	...
4813472	  827.6	  587.1	 3496.0	...
4813473	  828.6	  587.2	 3497.0	...
4813474	  829.1	  587.6	 3497.0	...
4813475	  829.0	  588.6	 3500.0	...
4813476	  828.4	  589.4	 3501.0	...
4813477	  827.6	  590.1	 3503.0	...
4813478	  826.4	  590.2	 3503.0	...
4813479	  825.5	  590.2	 3505.0	...
4813480	  824.3	  590.2	 3506.0	...
4813481	  823.3	  590.0	 3507.0	...
4813482	  822.4	  590.0	 3508.0	...
4813483	  822.0	  589.7	 3511.0	...
4813484	  821.6	  589.2	 3512.0	...
4813485	  820.9	  588.8	 3515.0	...
4813486	  820.3	  588.7	 3516.0	...
4813487	  819.8	  588.8	 3517.0	...
4813488	  819.8	  588.8	 3519.0	...
4813489	  819.9	  588.9	 3520.0	...
4813490	  819.9	  589.2	 3522.0	...
4813491	  820.0	  589.7	 3523.0	...
4813492	  820.1	  590.5	 3524.0	...
4813493	  820.3	  591.2	 3525.0	...
4813494	  820.5	  591.9	 3525.0	...
4813495	  820.7	  592.1	 3524.0	...
4813496	  820.9	  592.4	 3526.0	...
4813497	  821.0	  592.4	 3530.0	...
4813498	  820.9	  592.4	 3534.0	...
4813499	  820.8	  592.4	 3535.0	...
4813500	  820.7	  592.5	 3535.0	...
4813501	  820.5	  592.6	 3535.0	...
4813502	  820.4	  592.6	 3536.0	...
4813503	  820.3	  592.5	 3537.0	...
4813504	  820.3	  592.3	 3537.0	...
4813505	  820.1	  592.2	 3537.0	...
4813506	  819.8	  592.2	 3536.0	...
4813507	  819.6	  592.2	 3536.0	...
4813508	  819.6	  592.2	 3536.0	...
4813509	  819.7	  592.2	 3536.0	...
4813510	  819.7	  592.2	 3536.0	...
4813511	  819.7	  592.2	 3538.0	...
4813512	  819.7	  592.2	 3539.0	...
4813513	  819.7	  591.8	 3541.0	...
4813514	  819.7	  591.4	 3540.0	...
4813515	  819.7	  591.0	 3539.0	...
4813516	  819.6	  591.0	 3537.0	...
4813517	  819.4	  591.0	 3537.0	...
4813518	  819.3	  591.0	 3538.0	...
4813519	  819.4	  590.9	 3540.0	...
4813520	  819.5	  590.9	 3543.0	...
4813521	  819.5	  590.9	 3544.0	...
4813522	  819.5	  591.0	 3546.0	...
4813523	  819.4	  590.8	 3546.0	...
4813524	  819.2	  590.6	 3547.0	...
4813525	  819.1	  590.5	 3547.0	...
4813526	  819.1	  590.6	 3547.0	...
4813527	  819.1	  590.6	 3548.0	...
4813528	  819.1	  590.5	 3548.0	...
4813529	  819.1	  590.5	 3547.0	...
4813530	  819.0	  590.4	 3548.0	...
4813531	  819.1	  590.4	 3549.0	...
4813532	  819.2	  590.4	 3552.0	...
4813533	  819.4	  590.3	 3553.0	...
4813534	  819.5	  590.4	 3554.0	...
4813535	  819.5	  590.5	 3554.0	...
4813536	  819.4	  590.6	 3554.0	...
4813537	  819.2	  590.6	 3557.0	...
4813538	  819.1	  590.7	 3560.0	...
4813539	  819.0	  590.9	 3564.0	...
4813540	  819.1	  591.3	 3564.0	...
4813541	  819.2	  591.8	 3564.0	...
4813542	  819.2	  592.1	 3564.0	...
4813543	  819.1	  592.3	 3566.0	...
4813544	  819.0	  592.4	 3568.0	...
4813545	  819.0	  592.4	 3570.0	...
4813546	  819.1	  592.4	 3571.0	...
4813547	  819.1	  592.4	 3572.0	...
4813548	  819.0	  592.4	 3573.0	...
4813549	  818.9	  592.2	 3573.0	...
4813550	  818.7	  592.1	 3573.0	...
4813551	  818.5	  592.0	 3573.0	...
4813552	  818.6	  592.0	 3573.0	...
4813553	  818.8	  592.0	 3573.0	...
4813554	  818.8	  592.0	 3573.0	...
4813555	  818.7	  592.1	 3574.0	...
4813556	  818.4	  592.0	 3577.0	...
4813557	  818.2	  591.9	 3579.0	...
4813558	  818.1	  591.8	 3582.0	...
4813559	  817.9	  592.0	 3582.0	...
4813560	  817.9	  592.1	 3582.0	...
4813561	  817.9	  592.4	 3581.0	...
4813562	  818.0	  592.8	 3582.0	...
4813563	  818.1	  593.2	 3582.0	...
4813564	  818.1	  593.1	 3582.0	...
4813565	  818.1	  592.9	 3583.0	...
4813566	  818.2	  592.8	 3584.0	...
4813567	  818.1	  593.0	 3586.0	...
4813568	  818.0	  593.1	 3588.0	...
4813569	  817.8	  592.9	 3590.0	...
4813570	  817.6	  592.7	 3590.0	...
4813571	  817.4	  592.6	 3591.0	...
4813572	  817.2	  592.2	 3591.0	...
4813573	  817.2	  591.9	 3591.0	...
4813574	  817.2	  591.6	 3592.0	...
4813575	  817.1	  591.6	 3593.0	...
4813576	  817.0	  591.9	 3595.0	...
4813577	  817.0	  592.3	 3598.0	...
4813578	  816.8	  592.6	 3600.0	...
4813579	  816.5	  592.7	 3601.0	...
4813580	  816.2	  592.7	 3601.0	...
4813581	  816.2	  592.8	 3601.0	...
4813582	  816.1	  592.8	 3601.0	...
4813583	  816.1	  592.5	 3600.0	...
4813584	  816.3	  592.3	 3600.0	...
4813585	  816.5	  592.0	 3600.0	...
4813586	  816.5	  592.0	 3599.0	...
4813587	  816.5	  591.7	 3600.0	...
4813588	  816.4	  591.3	 3599.0	...
4813589	  816.4	  590.8	 3599.0	...
4813590	  816.3	  590.8	 3600.0	...
4813591	  816.1	  590.9	 3603.0	...
4813592	  815.9	  590.9	 3605.0	...
4813593	  815.9	  590.8	 3604.0	...
4813594	  815.8	  590.9	 3604.0	...
4813595	  815.9	  590.9	 3605.0	...
4813596	  816.0	  590.8	 3607.0	...
4813597	  816.1	  590.7	 3608.0	...
4813598	  816.3	  590.9	 3608.0	...
4813599	  816.3	  591.2	 3607.0	...
4813600	  816.3	  591.5	 3606.0	...
4813601	  816.4	  591.4	 3608.0	...
4813602	  816.5	  591.4	 3610.0	...
4813603	  816.7	  591.3	 3613.0	...
4813604	  816.7	  591.3	 3614.0	...
4813605	  816.8	  591.2	 3614.0	...
4813606	  816.9	  591.3	 3614.0	...
4813607	  817.0	  591.3	 3614.0	...
4813608	  817.0	  591.4	 3614.0	...
4813609	  817.1	  591.7	 3617.0	...
4813610	  817.1	  591.9	 3618.0	...
4813611	  817.2	  592.0	 3620.0	...
4813612	  817.2	  591.9	 3620.0	...
4813613	  817.2	  591.8	 3621.0	...
4813614	  817.4	  591.6	 3623.0	...
4813615	  817.7	  591.6	 3626.0	...
MSG	4813616 0000 _ Number On
4813616	  818.1	  591.6	 3627.0	...
4813617	  818.1	  591.5	 3625.0	...
4813618	  818.0	  591.5	 3623.0	...
4813619	  817.8	  591.4	 3620.0	...
4813620	  817.7	  591.5	 3619.0	...
4813621	  817.7	  591.5	 3620.0	...
4813622	  817.7	  591.4	 3622.0	...
4813623	  817.6	  591.2	 3624.0	...
4813624	  817.5	  591.1	 3625.0	...
4813625	  817.5	  591.2	 3625.0	...
4813626	  817.5	  591.3	 3627.0	...
4813627	  817.5	  591.6	 3628.0	...
4813628	  817.5	  591.8	 3629.0	...
4813629	  817.6	  592.1	 3629.0	...
4813630	  817.5	  592.2	 3628.0	...
4813631	  817.4	  592.2	 3627.0	...
4813632	  817.3	  592.3	 3627.0	...
4813633	  817.1	  592.2	 3627.0	...
4813634	  816.9	  592.1	 3626.0	...
4813635	  816.9	  592.0	 3626.0	...
4813636	  816.9	  592.1	 3629.0	...
4813637	  816.9	  592.1	 3631.0	...
4813638	  816.7	  592.2	 3634.0	...
4813639	  816.4	  592.3	 3635.0	...
4813640	  816.1	  592.5	 3636.0	...
4813641	  816.0	  592.6	 3637.0	...
4813642	  815.9	  592.8	 3638.0	...
4813643	  815.9	  592.8	 3638.0	...
4813644	  815.8	  592.9	 3637.0	...
4813645	  815.7	  593.1	 3636.0	...
4813646	  816.0	  593.2	 3638.0	...
4813647	  816.2	  593.1	 3640.0	...
4813648	  816.5	  592.7	 3642.0	...
4813649	  816.6	  592.4	 3644.0	...
4813650	  816.6	  592.4	 3646.0	...
4813651	  816.6	  592.5	 3646.0	...
4813652	  816.6	  592.5	 3646.0	...
4813653	  816.7	  592.3	 3645.0	...
4813654	  816.8	  591.9	 3644.0	...
4813655	  816.9	  591.6	 3644.0	...
4813656	  816.8	  591.5	 3646.0	...
4813657	  816.7	  591.4	 3648.0	...
4813658	  816.5	  591.4	 3649.0	...
4813659	  816.5	  591.3	 3649.0	...
4813660	  816.2	  591.3	 3648.0	...
4813661	  815.9	  591.4	 3649.0	...
4813662	  815.6	  591.6	 3649.0	...
4813663	  815.6	  591.9	 3650.0	...
4813664	  815.9	  592.1	 3651.0	...
4813665	  816.1	  592.1	 3652.0	...
4813666	  816.4	  591.9	 3654.0	...
4813667	  816.4	  591.7	 3656.0	...
4813668	  816.3	  591.6	 3657.0	...
4813669	  816.3	  591.6	 3659.0	...
4813670	  816.2	  591.7	 3660.0	...
4813671	  816.4	  592.1	 3660.0	...
4813672	  816.5	  592.5	 3660.0	...
4813673	  816.4	  592.8	 3659.0	...
4813674	  816.0	  592.9	 3658.0	...
4813675	  815.5	  593.0	 3657.0	...
4813676	  815.5	  593.0	 3658.0	...
4813677	  815.5	  593.0	 3659.0	...
4813678	  815.5	  592.9	 3661.0	...
4813679	  815.6	  592.7	 3662.0	...
4813680	  815.7	  592.7	 3663.0	...
4813681	  815.9	  592.5	 3663.0	...
4813682	  816.0	  592.4	 3663.0	...
4813683	  816.2	  592.2	 3663.0	...
4813684	  816.5	  592.0	 3663.0	...
4813685	  816.5	  591.9	 3662.0	...
4813686	  816.6	  591.8	 3661.0	...
4813687	  816.6	  591.9	 3660.0	...
4813688	  816.4	  591.9	 3661.0	...
4813689	  816.3	  591.9	 3662.0	...
4813690	  816.1	  592.0	 3663.0	...
4813691	  816.1	  592.0	 3664.0	...
4813692	  816.2	  592.2	 3664.0	...
4813693	  816.3	  592.3	 3665.0	...
4813694	  816.3	  592.2	 3665.0	...
4813695	  816.2	  592.2	 3665.0	...
4813696	  816.3	  592.1	 3665.0	...
4813697	  816.4	  592.2	 3665.0	...
4813698	  816.5	  592.2	 3666.0	...
4813699	  816.2	  592.3	 3666.0	...
4813700	  815.9	  592.3	 3666.0	...
4813701	  815.8	  592.3	 3666.0	...
4813702	  816.0	  592.3	 3667.0	...
4813703	  816.1	  592.3	 3667.0	...
4813704	  816.1	  592.3	 3668.0	...
4813705	  816.1	  592.5	 3668.0	...
4813706	  816.1	  592.6	 3669.0	...
4813707	  816.1	  592.7	 3669.0	...
4813708	  816.1	  592.6	 3670.0	...
4813709	  815.9	  592.6	 3668.0	...
4813710	  815.7	  592.5	 3666.0	...
4813711	  815.6	  592.3	 3663.0	...
4813712	  815.6	  591.9	 3664.0	...
4813713	  815.6	  591.5	 3666.0	...
4813714	  815.5	  591.3	 3667.0	...
4813715	  815.6	  591.5	 3666.0	...
4813716	  815.6	  591.6	 3665.0	...
4813717	  815.6	  591.7	 3664.0	...
4813718	  815.6	  591.7	 3666.0	...
4813719	  815.6	  591.7	 3668.0	...
4813720	  815.6	  591.7	 3670.0	...
4813721	  815.6	  591.6	 3670.0	...
4813722	  815.6	  591.6	 3668.0	...
4813723	  815.5	  591.5	 3666.0	...
4813724	  815.3	  591.5	 3665.0	...
4813725	  815.3	  591.5	 3667.0	...
4813726	  815.2	  591.5	 3669.0	...
4813727	  815.2	  591.6	 3668.0	...
4813728	  815.3	  591.3	 3670.0	...
4813729	  815.5	  591.0	 3671.0	...
4813730	  815.7	  590.7	 3672.0	...
4813731	  815.9	  590.8	 3672.0	...
4813732	  815.9	  590.8	 3672.0	...
4813733	  815.9	  591.0	 3671.0	...
4813734	  815.9	  591.2	 3671.0	...
4813735	  815.9	  591.8	 3673.0	...
4813736	  816.0	  592.4	 3675.0	...
4813737	  815.9	  592.8	 3677.0	...
4813738	  815.9	  592.8	 3676.0	...
4813739	  815.9	  592.7	 3675.0	...
4813740	  815.8	  592.6	 3676.0	...
4813741	  815.8	  592.6	 3676.0	...
4813742	  815.8	  592.9	 3676.0	...
4813743	  815.8	  593.2	 3675.0	...
4813744	  815.8	  593.4	 3675.0	...
4813745	  815.6	  593.2	 3675.0	...
4813746	  815.5	  593.0	 3674.0	...
4813747	  815.4	  592.9	 3674.0	...
4813748	  815.5	  592.7	 3676.0	...
4813749	  815.5	  592.7	 3678.0	...
4813750	  815.6	  592.7	 3680.0	...
4813751	  815.6	  592.8	 3678.0	...
4813752	  815.5	  592.9	 3677.0	...
4813753	  815.3	  593.0	 3675.0	...
4813754	  815.1	  593.4	 3674.0	...
4813755	  815.1	  593.8	 3672.0	...
4813756	  815.1	  593.8	 3672.0	...
4813757	  815.1	  593.5	 3672.0	...
4813758	  815.0	  593.0	 3673.0	...
4813759	  815.1	  592.7	 3675.0	...
4813760	  815.2	  592.4	 3678.0	...
4813761	  815.4	  592.1	 3681.0	...
4813762	  815.1	  592.1	 3679.0	...
4813763	  814.9	  592.1	 3676.0	...
4813764	  814.7	  592.2	 3674.0	...
4813765	  815.1	  592.2	 3673.0	...
4813766	  815.5	  592.3	 3673.0	...
4813767	  815.8	  592.4	 3674.0	...
4813768	  815.9	  592.5	 3674.0	...
4813769	  816.0	  592.6	 3676.0	...
4813770	  816.0	  592.7	 3676.0	...
4813771	  815.9	  592.7	 3676.0	...
4813772	  815.9	  592.7	 3676.0	...
4813773	  815.9	  592.8	 3675.0	...
4813774	  816.0	  593.0	 3673.0	...
4813775	  815.8	  593.1	 3672.0	...
4813776	  815.7	  593.2	 3671.0	...
4813777	  815.4	  593.2	 3673.0	...
4813778	  815.3	  593.2	 3673.0	...
4813779	  815.3	  593.1	 3672.0	...
4813780	  815.3	  593.1	 3670.0	...
4813781	  815.5	  593.1	 3670.0	...
4813782	  815.6	  593.0	 3668.0	...
4813783	  815.6	  592.9	 3667.0	...
4813784	  815.7	  592.8	 3665.0	...
4813785	  815.9	  592.7	 3665.0	...
4813786	  816.0	  592.6	 3664.0	...
4813787	  816.2	  592.6	 3665.0	...
4813788	  816.2	  592.7	 3667.0	...
4813789	  816.4	  592.6	 3668.0	...
4813790	  816.8	  592.4	 3669.0	...
4813791	  817.2	  592.3	 3669.0	...
4813792	  817.4	  592.2	 3670.0	...
4813793	  817.2	  592.0	 3669.0	...
4813794	  817.0	  591.9	 3668.0	...
4813795	  816.9	  591.7	 3666.0	...
4813796	  817.0	  591.9	 3664.0	...
4813797	  817.0	  592.1	 3664.0	...
4813798	  817.1	  592.2	 3664.0	...
4813799	  817.1	  592.1	 3663.0	...
4813800	  817.2	  591.8	 3662.0	...
4813801	  817.3	  591.5	 3661.0	...
4813802	  817.5	  591.3	 3661.0	...
4813803	  817.6	  591.7	 3662.0	...
4813804	  817.4	  592.0	 3664.0	...
4813805	  817.3	  592.5	 3666.0	...
4813806	  817.1	  592.6	 3668.0	...
4813807	  817.1	  592.6	 3668.0	...
4813808	  817.2	  592.6	 3668.0	...
4813809	  817.0	  592.5	 3668.0	...
4813810	  816.7	  592.5	 3667.0	...
4813811	  816.5	  592.4	 3667.0	...
4813812	  816.6	  592.3	 3666.0	...
4813813	  816.5	  592.3	 3666.0	...
4813814	  816.4	  592.2	 3666.0	...
4813815	  816.2	  592.1	 3666.0	...
4813816	  816.1	  592.0	 3668.0	...
4813817	  816.4	  592.1	 3671.0	...
4813818	  816.7	  592.3	 3672.0	...
4813819	  817.0	  592.6	 3672.0	...
4813820	  817.0	  592.8	 3671.0	...
4813821	  817.1	  592.8	 3671.0	...
4813822	  817.2	  592.7	 3671.0	...
4813823	  817.4	  592.7	 3670.0	...
4813824	  817.3	  592.7	 3670.0	...
4813825	  817.3	  592.6	 3670.0	...
4813826	  817.3	  592.2	 3669.0	...
4813827	  817.3	  592.0	 3669.0	...
4813828	  817.8	  591.8	 3670.0	...
4813829	  818.2	  591.6	 3671.0	...
4813830	  818.6	  591.3	 3673.0	...
4813831	  818.6	  591.1	 3673.0	...
4813832	  818.5	  591.3	 3674.0	...
4813833	  818.6	  591.7	 3674.0	...
4813834	  818.6	  592.1	 3674.0	...
4813835	  818.4	  592.6	 3674.0	...
4813836	  818.1	  592.9	 3673.0	...
4813837	  817.6	  592.9	 3673.0	...
4813838	  817.4	  592.9	 3672.0	...
4813839	  817.2	  592.8	 3670.0	...
4813840	  817.1	  592.7	 3669.0	...
4813841	  816.9	  592.6	 3668.0	...
4813842	  816.7	  592.5	 3666.0	...
4813843	  816.7	  592.5	 3664.0	...
4813844	  816.9	  592.5	 3665.0	...
4813845	  817.1	  592.6	 3666.0	...
4813846	  817.1	  592.6	 3666.0	...
4813847	  817.4	  592.4	 3663.0	...
4813848	  817.8	  592.1	 3661.0	...
4813849	  818.2	  591.9	 3660.0	...
4813850	  817.9	  591.9	 3660.0	...
4813851	  817.6	  591.9	 3661.0	...
4813852	  817.3	  591.8	 3662.0	...
4813853	  817.3	  591.6	 3665.0	...
4813854	  817.3	  591.6	 3667.0	...
4813855	  817.4	  591.8	 3668.0	...
4813856	  817.4	  592.1	 3667.0	...
4813857	  817.5	  592.5	 3667.0	...
4813858	  817.5	  592.7	 3666.0	...
4813859	  817.6	  592.9	 3665.0	...
4813860	  817.6	  593.0	 3662.0	...
4813861	  817.7	  593.4	 3660.0	...
4813862	  817.7	  593.9	 3659.0	...
4813863	  817.7	  594.1	 3660.0	...
4813864	  817.6	  593.8	 3660.0	...
4813865	  817.6	  593.6	 3660.0	...
4813866	  817.7	  593.6	 3661.0	...
4813867	  817.8	  593.5	 3662.0	...
4813868	  817.8	  593.5	 3662.0	...
4813869	  817.7	  593.6	 3661.0	...
4813870	  817.6	  593.8	 3659.0	...
4813871	  817.6	  593.9	 3657.0	...
4813872	  817.6	  593.9	 3657.0	...
4813873	  817.5	  593.9	 3659.0	...
4813874	  817.2	  593.4	 3662.0	...
4813875	  816.9	  592.5	 3665.0	...
4813876	  816.5	  591.2	 3665.0	...
4813877	  816.3	  589.8	 3666.0	...
4813878	  816.2	  588.8	 3667.0	...
4813879	  816.1	  588.2	 3668.0	...
4813880	  815.9	  587.0	 3668.0	...
4813881	  815.9	  585.8	 3669.0	...
4813882	  815.7	  584.0	 3671.0	...
4813883	  815.7	  583.2	 3672.0	...
4813884	  815.8	  582.0	 3673.0	...
4813885	  816.0	  581.2	 3674.0	...
4813886	  816.1	  580.5	 3674.0	...
4813887	  816.6	  579.7	 3674.0	...
4813888	  817.3	  579.2	 3673.0	...
4813889	  818.0	  578.8	 3672.0	...
4813890	  818.3	  579.1	 3672.0	...
4813891	  818.5	  579.9	 3673.0	...
4813892	  818.7	  580.4	 3673.0	...
4813893	  818.8	  580.8	 3673.0	...
4813894	  818.8	  581.0	 3674.0	...
4813895	  819.0	  581.7	 3674.0	...
4813896	  819.2	  582.3	 3674.0	...
4813897	  819.6	  583.1	 3673.0	...
4813898	  820.0	  583.3	 3670.0	...
4813899	  820.3	  583.4	 3668.0	...
4813900	  820.3	  583.2	 3667.0	...
4813901	  820.2	  583.0	 3668.0	...
4813902	  820.4	  582.5	 3668.0	...
4813903	  820.6	  581.6	 3668.0	...
4813904	  820.8	  580.7	 3668.0	...
4813905	  820.7	  580.1	 3668.0	...
4813906	  820.6	  580.2	 3666.0	...
4813907	  820.4	  580.4	 3665.0	...
4813908	  820.1	  580.5	 3662.0	...
4813909	  819.8	  580.6	 3660.0	...
4813910	  819.8	  580.6	 3659.0	...
4813911	  819.5	  580.9	 3659.0	...
4813912	  819.2	  581.3	 3660.0	...
4813913	  818.9	  581.8	 3660.0	...
4813914	  818.8	  582.0	 3659.0	...
4813915	  818.7	  582.3	 3659.0	...
4813916	  818.8	  582.5	 3661.0	...
4813917	  818.9	  582.6	 3663.0	...
4813918	  819.1	  582.6	 3665.0	...
4813919	  819.2	  582.5	 3665.0	...
MSG	4813920 0000 _ Number Off
4813920	  819.2	  582.4	 3664.0	...
4813921	  819.3	  582.4	 3662.0	...
4813922	  819.5	  582.3	 3659.0	...
4813923	  819.6	  582.3	 3658.0	...
4813924	  819.7	  582.4	 3658.0	...
4813925	  819.6	  582.0	 3659.0	...
4813926	  819.6	  581.6	 3660.0	...
4813927	  819.5	  581.1	 3660.0	...
4813928	  819.4	  581.0	 3660.0	...
4813929	  819.4	  581.0	 3661.0	...
4813930	  819.4	  580.9	 3661.0	...
4813931	  819.5	  580.9	 3662.0	...
4813932	  819.6	  580.8	 3663.0	...
4813933	  819.5	  581.0	 3662.0	...
4813934	  819.3	  581.2	 3660.0	...
4813935	  819.5	  581.3	 3658.0	...
4813936	  819.8	  581.2	 3658.0	...
4813937	  820.4	  580.9	 3658.0	...
4813938	  820.7	  580.9	 3658.0	...
4813939	  820.8	  580.8	 3657.0	...
4813940	  820.4	  580.8	 3656.0	...
4813941	  820.0	  581.0	 3655.0	...
4813942	  819.7	  581.3	 3654.0	...
4813943	  819.7	  581.8	 3655.0	...
4813944	  819.9	  582.0	 3656.0	...
4813945	  820.1	  582.2	 3654.0	...
4813946	  820.3	  582.1	 3651.0	...
4813947	  820.4	  582.1	 3648.0	...
4813948	  820.5	  582.1	 3647.0	...
4813949	  820.6	  582.1	 3649.0	...
4813950	  820.7	  582.1	 3651.0	...
4813951	  820.7	  582.1	 3651.0	...
4813952	  820.7	  581.9	 3649.0	...
4813953	  820.7	  581.6	 3648.0	...
4813954	  820.7	  581.2	 3648.0	...
4813955	  820.3	  581.2	 3649.0	...
4813956	  820.0	  581.3	 3650.0	...
4813957	  819.7	  581.3	 3651.0	...
4813958	  819.8	  581.3	 3649.0	...
4813959	  819.8	  581.4	 3648.0	...
4813960	  819.9	  581.8	 3646.0	...
4813961	  820.1	  582.2	 3647.0	...
4813962	  820.3	  582.6	 3647.0	...
4813963	  820.4	  582.7	 3647.0	...
4813964	  820.3	  582.9	 3648.0	...
4813965	  820.3	  583.0	 3648.0	...
4813966	  820.3	  583.3	 3649.0	...
4813967	  820.3	  583.6	 3649.0	...
4813968	  820.3	  583.6	 3650.0	...
4813969	  820.3	  583.4	 3652.0	...
4813970	  820.3	  583.2	 3655.0	...
4813971	  820.4	  583.2	 3657.0	...
4813972	  820.5	  583.2	 3658.0	...
4813973	  820.6	  583.4	 3658.0	...
4813974	  820.7	  583.6	 3658.0	...
4813975	  820.8	  583.8	 3658.0	...
4813976	  820.8	  583.8	 3657.0	...
4813977	  820.7	  583.8	 3657.0	...
4813978	  820.7	  583.8	 3656.0	...
4813979	  820.4	  583.8	 3657.0	...
4813980	  820.1	  583.8	 3657.0	...
4813981	  819.9	  583.8	 3656.0	...
4813982	  819.9	  583.8	 3657.0	...
4813983	  819.9	  583.9	 3657.0	...
4813984	  819.9	  583.7	 3657.0	...
4813985	  819.9	  583.5	 3657.0	...
4813986	  819.9	  583.3	 3657.0	...
4813987	  819.7	  583.3	 3658.0	...
4813988	  819.6	  583.7	 3658.0	...
4813989	  819.7	  584.1	 3659.0	...
4813990	  819.8	  584.2	 3659.0	...
4813991	  820.0	  584.0	 3659.0	...
4813992	  820.0	  584.2	 3658.0	...
4813993	  820.2	  584.4	 3658.0	...
4813994	  820.3	  584.8	 3658.0	...
4813995	  820.2	  585.0	 3659.0	...
4813996	  820.0	  584.9	 3659.0	...
4813997	  819.7	  584.8	 3658.0	...
4813998	  819.6	  584.6	 3657.0	...
4813999	  819.4	  584.5	 3656.0	...
4814000	  819.3	  584.4	 3655.0	...
4814001	  819.3	  584.2	 3654.0	...
4814002	  819.3	  584.2	 3652.0	...
4814003	  819.3	  584.2	 3652.0	...
4814004	  819.6	  584.1	 3652.0	...
4814005	  820.0	  583.9	 3652.0	...
4814006	  820.3	  583.5	 3653.0	...
4814007	  820.3	  583.1	 3654.0	...
4814008	  820.3	  582.8	 3655.0	...
4814009	  820.3	  582.7	 3656.0	...
4814010	  820.3	  582.5	 3656.0	...
4814011	  820.4	  582.5	 3656.0	...
4814012	  820.5	  582.6	 3654.0	...
4814013	  820.5	  582.6	 3650.0	...
4814014	  820.6	  582.4	 3646.0	...
4814015	  820.6	  582.2	 3646.0	...
4814016	  820.5	  582.1	 3648.0	...
4814017	  820.4	  582.2	 3651.0	...
4814018	  820.6	  582.2	 3652.0	...
4814019	  820.8	  582.3	 3654.0	...
4814020	  821.1	  582.3	 3654.0	...
4814021	  821.3	  582.5	 3653.0	...
4814022	  821.4	  582.6	 3652.0	...
4814023	  821.5	  582.7	 3650.0	...
4814024	  821.6	  583.0	 3650.0	...
4814025	  821.6	  583.4	 3650.0	...
4814026	  821.6	  583.8	 3649.0	...
4814027	  821.6	  583.7	 3650.0	...
4814028	  821.6	  583.5	 3652.0	...
4814029	  821.6	  583.3	 3654.0	...
4814030	  821.6	  583.1	 3655.0	...
4814031	  821.6	  583.0	 3655.0	...
4814032	  821.6	  582.6	 3655.0	...
4814033	  821.6	  582.3	 3655.0	...
4814034	  821.6	  581.9	 3654.0	...
4814035	  821.7	  582.0	 3653.0	...
4814036	  821.8	  582.1	 3653.0	...
4814037	  822.0	  582.1	 3652.0	...
4814038	  822.1	  582.4	 3653.0	...
4814039	  822.2	  582.9	 3653.0	...
4814040	  822.3	  583.3	 3652.0	...
4814041	  822.4	  583.4	 3651.0	...
4814042	  822.6	  583.4	 3649.0	...
4814043	  822.6	  583.4	 3647.0	...
4814044	  822.7	  583.3	 3646.0	...
4814045	  822.9	  583.2	 3648.0	...
4814046	  822.8	  583.0	 3649.0	...
4814047	  822.6	  582.8	 3650.0	...
4814048	  822.4	  582.5	 3649.0	...
4814049	  822.4	  582.2	 3648.0	...
4814050	  821.9	  582.1	 3647.0	...
4814051	  821.4	  582.2	 3647.0	...
4814052	  821.2	  582.4	 3647.0	...
4814053	  821.4	  582.4	 3647.0	...
4814054	  821.5	  582.4	 3647.0	...
4814055	  821.7	  582.3	 3646.0	...
4814056	  821.7	  582.1	 3645.0	...
4814057	  821.7	  582.1	 3643.0	...
4814058	  821.6	  582.2	 3641.0	...
4814059	  821.6	  582.4	 3639.0	...
4814060	  821.6	  582.3	 3639.0	...
4814061	  821.6	  582.1	 3640.0	...
4814062	  821.6	  582.2	 3641.0	...
4814063	  821.8	  582.3	 3642.0	...
4814064	  822.0	  582.3	 3642.0	...
4814065	  822.2	  582.0	 3641.0	...
4814066	  822.1	  581.8	 3642.0	...
4814067	  822.0	  581.7	 3643.0	...
4814068	  822.0	  581.7	 3645.0	...
4814069	  821.9	  581.8	 3647.0	...
4814070	  822.0	  581.7	 3648.0	...
4814071	  822.0	  581.7	 3648.0	...
4814072	  822.0	  581.7	 3648.0	...
4814073	  822.0	  581.8	 3647.0	...
4814074	  822.0	  582.3	 3647.0	...
4814075	  822.0	  582.8	 3647.0	...
4814076	  822.0	  583.3	 3646.0	...
4814077	  822.2	  583.2	 3644.0	...
4814078	  822.5	  583.0	 3642.0	...
4814079	  822.6	  582.7	 3641.0	...
4814080	  822.4	  582.5	 3640.0	...
4814081	  822.2	  582.7	 3638.0	...
4814082	  822.2	  583.1	 3638.0	...
4814083	  822.1	  583.4	 3638.0	...
4814084	  822.0	  583.1	 3638.0	...
4814085	  821.9	  582.7	 3639.0	...
4814086	  821.7	  582.4	 3640.0	...
4814087	  821.5	  582.3	 3642.0	...
4814088	  821.5	  582.3	 3643.0	...
4814089	  821.7	  582.5	 3642.0	...
4814090	  822.2	  582.8	 3640.0	...
4814091	  822.5	  583.0	 3638.0	...
4814092	  822.8	  583.2	 3639.0	...
4814093	  822.7	  583.2	 3639.0	...
4814094	  822.5	  583.4	 3639.0	...
4814095	  822.2	  583.6	 3638.0	...
4814096	  822.2	  583.7	 3638.0	...
4814097	  822.5	  583.6	 3638.0	...
4814098	  822.5	  583.6	 3634.0	...
4814099	  822.4	  583.6	 3631.0	...
4814100	  822.2	  583.6	 3630.0	...
4814101	  822.2	  583.5	 3632.0	...
4814102	  822.1	  583.3	 3635.0	...
4814103	  822.0	  583.2	 3633.0	...
4814104	  822.0	  583.2	 3632.0	...
4814105	  822.0	  583.3	 3631.0	...
4814106	  821.9	  583.3	 3630.0	...
4814107	  821.9	  583.4	 3630.0	...
4814108	  821.8	  583.4	 3630.0	...
4814109	  821.7	  583.5	 3630.0	...
4814110	  821.7	  583.9	 3630.0	...
4814111	  821.8	  584.3	 3629.0	...
4814112	  821.8	  584.5	 3628.0	...
4814113	  821.8	  584.2	 3627.0	...
4814114	  821.9	  583.8	 3627.0	...
4814115	  821.9	  583.7	 3626.0	...
4814116	  822.0	  583.7	 3626.0	...
4814117	  822.0	  583.7	 3625.0	...
4814118	  822.0	  583.6	 3625.0	...
4814119	  821.9	  583.5	 3625.0	...
4814120	  821.8	  583.4	 3624.0	...
4814121	  821.9	  583.3	 3624.0	...
4814122	  822.0	  583.4	 3623.0	...
4814123	  822.2	  583.4	 3621.0	...
4814124	  822.2	  583.5	 3618.0	...
4814125	  822.3	  583.6	 3616.0	...
4814126	  822.2	  583.9	 3616.0	...
4814127	  822.2	  584.5	 3615.0	...
4814128	  822.3	  585.0	 3614.0	...
4814129	  822.4	  585.2	 3613.0	...
MSG	4814130 0000 _ Number On
4814130	  822.3	  584.9	 3613.0	...
4814131	  822.3	  584.5	 3613.0	...
4814132	  822.2	  584.3	 3614.0	...
4814133	  822.0	  584.1	 3615.0	...
4814134	  821.9	  584.2	 3615.0	...
4814135	  821.7	  584.2	 3615.0	...
4814136	  821.7	  584.3	 3614.0	...
4814137	  821.7	  584.2	 3613.0	...
4814138	  821.8	  584.3	 3610.0	...
4814139	  822.0	  584.4	 3608.0	...
4814140	  822.1	  584.3	 3608.0	...
4814141	  822.2	  584.0	 3609.0	...
4814142	  822.1	  583.7	 3610.0	...
4814143	  822.0	  583.5	 3610.0	...
4814144	  822.0	  583.8	 3610.0	...
4814145	  821.9	  584.4	 3608.0	...
4814146	  821.8	  585.0	 3607.0	...
4814147	  821.7	  584.7	 3607.0	...
4814148	  821.5	  584.3	 3607.0	...
4814149	  821.3	  583.9	 3607.0	...
4814150	  821.3	  583.8	 3607.0	...
4814151	  821.3	  583.6	 3607.0	...
4814152	  821.5	  583.7	 3607.0	...
4814153	  821.8	  583.9	 3605.0	...
4814154	  822.0	  584.2	 3602.0	...
4814155	  822.3	  584.2	 3600.0	...
4814156	  822.3	  584.3	 3600.0	...
4814157	  822.4	  584.7	 3600.0	...
4814158	  822.3	  585.2	 3602.0	...
4814159	  822.2	  585.6	 3603.0	...
4814160	  822.1	  585.6	 3600.0	...
4814161	  822.2	  585.7	 3597.0	...
4814162	  822.2	  585.6	 3594.0	...
4814163	  822.1	  585.2	 3594.0	...
4814164	  821.9	  584.9	 3594.0	...
4814165	  821.7	  584.8	 3595.0	...
4814166	  821.4	  585.2	 3596.0	...
4814167	  821.4	  585.5	 3597.0	...
4814168	  821.6	  585.8	 3597.0	...
4814169	  821.9	  585.7	 3596.0	...
4814170	  822.2	  585.7	 3594.0	...
4814171	  822.2	  585.6	 3593.0	...
4814172	  822.2	  585.7	 3593.0	...
4814173	  822.3	  585.9	 3593.0	...
4814174	  822.3	  585.8	 3592.0	...
4814175	  822.3	  585.5	 3592.0	...
4814176	  822.2	  585.3	 3592.0	...
4814177	  822.1	  585.3	 3591.0	...
4814178	  822.1	  585.3	 3590.0	...
4814179	  822.1	  585.3	 3590.0	...
4814180	  822.1	  585.4	 3589.0	...
4814181	  822.1	  585.4	 3589.0	...
4814182	  822.3	  585.5	 3589.0	...
4814183	  822.5	  585.6	 3590.0	...
4814184	  822.5	  585.9	 3589.0	...
4814185	  822.3	  586.1	 3588.0	...
4814186	  822.0	  586.1	 3586.0	...
4814187	  822.0	  586.1	 3586.0	...
4814188	  821.9	  586.1	 3586.0	...
4814189	  822.0	  586.1	 3585.0	...
4814190	  822.3	  586.2	 3585.0	...
4814191	  822.5	  586.4	 3585.0	...
4814192	  822.6	  586.6	 3583.0	...
4814193	  822.7	  586.8	 3581.0	...
4814194	  822.6	  586.8	 3579.0	...
4814195	  822.1	  586.9	 3579.0	...
4814196	  821.6	  587.0	 3578.0	...
4814197	  820.6	  586.9	 3578.0	...
4814198	  820.0	  586.8	 3577.0	...
4814199	  818.7	  586.4	 3578.0	...
4814200	  817.6	  585.9	 3579.0	...
4814201	  816.4	  585.4	 3581.0	...
4814202	  815.5	  585.0	 3582.0	...
4814203	  814.7	  584.8	 3581.0	...
4814204	  813.8	  584.6	 3581.0	...
4814205	  813.2	  584.5	 3581.0	...
4814206	  812.7	  584.5	 3581.0	...
4814207	  812.6	  584.5	 3581.0	...
4814208	  812.4	  584.4	 3581.0	...
4814209	  812.4	  584.2	 3582.0	...
4814210	  813.1	  583.9	 3579.0	...
4814211	  814.2	  583.6	 3575.0	...
4814212	  815.4	  583.3	 3571.0	...
4814213	  816.9	  583.1	 3571.0	...
4814214	  818.7	  583.4	 3571.0	...
4814215	  821.0	  583.6	 3571.0	...
4814216	  822.8	  583.8	 3569.0	...
4814217	  824.6	  583.5	 3567.0	...
4814218	  825.6	  583.8	 3565.0	...
4814219	  826.8	  584.4	 3564.0	...
4814220	  827.4	  585.0	 3563.0	...
4814221	  827.9	  585.6	 3562.0	...
4814222	  827.9	  586.3	 3559.0	...
4814223	  828.0	  587.0	 3555.0	...
4814224	  828.0	  587.1	 3551.0	...
4814225	  828.0	  587.1	 3551.0	...
4814226	  828.1	  587.0	 3551.0	...
4814227	  828.2	  587.0	 3551.0	...
4814228	  828.2	  587.0	 3551.0	...
4814229	  828.3	  587.0	 3551.0	...
4814230	  828.4	  586.6	 3551.0	...
4814231	  828.2	  586.2	 3551.0	...
4814232	  828.0	  585.7	 3552.0	...
4814233	  827.8	  585.6	 3552.0	...
4814234	  827.8	  585.4	 3552.0	...
4814235	  827.3	  585.4	 3550.0	...
4814236	  826.9	  585.7	 3547.0	...
4814237	  826.3	  585.9	 3544.0	...
4814238	  826.2	  586.1	 3543.0	...
4814239	  825.9	  586.4	 3543.0	...
4814240	  825.5	  586.8	 3541.0	...
4814241	  825.2	  587.4	 3540.0	...
4814242	  824.9	  587.6	 3539.0	...
4814243	  824.6	  588.1	 3541.0	...
4814244	  824.3	  588.4	 3542.0	...
4814245	  824.0	  588.6	 3542.0	...
4814246	  824.0	  588.6	 3541.0	...
4814247	  824.0	  588.6	 3539.0	...
4814248	  823.9	  588.6	 3537.0	...
4814249	  823.9	  588.6	 3537.0	...
4814250	  823.9	  588.9	 3538.0	...
4814251	  824.0	  589.1	 3539.0	...
4814252	  824.0	  589.4	 3539.0	...
4814253	  823.9	  589.3	 3540.0	...
4814254	  823.8	  589.3	 3538.0	...
4814255	  823.8	  589.4	 3537.0	...
4814256	  823.8	  589.5	 3535.0	...
4814257	  823.5	  589.6	 3535.0	...
4814258	  823.3	  589.7	 3535.0	...
4814259	  823.0	  589.8	 3534.0	...
4814260	  823.0	  589.5	 3534.0	...
4814261	  822.9	  589.1	 3534.0	...
4814262	  822.7	  588.7	 3531.0	...
4814263	  822.7	  588.8	 3528.0	...
4814264	  822.7	  589.0	 3526.0	...
4814265	  822.8	  589.7	 3527.0	...
4814266	  823.0	  590.3	 3527.0	...
4814267	  823.1	  590.8	 3527.0	...
4814268	  823.2	  590.8	 3526.0	...
4814269	  823.2	  590.8	 3524.0	...
4814270	  822.9	  590.7	 3522.0	...
4814271	  822.7	  590.6	 3520.0	...
4814272	  822.5	  590.3	 3518.0	...
4814273	  822.6	  590.1	 3516.0	...
4814274	  822.7	  590.0	 3515.0	...
4814275	  822.7	  590.2	 3515.0	...
4814276	  823.0	  590.5	 3515.0	...
4814277	  823.3	  590.6	 3515.0	...
4814278	  823.5	  590.3	 3515.0	...
4814279	  823.6	  590.0	 3515.0	...
4814280	  823.4	  590.2	 3516.0	...
4814281	  823.2	  590.7	 3515.0	...
4814282	  823.0	  590.9	 3513.0	...
4814283	  822.9	  590.6	 3511.0	...
4814284	  822.8	  590.1	 3509.0	...
4814285	  822.7	  590.0	 3508.0	...
4814286	  822.7	  589.8	 3509.0	...
4814287	  822.7	  589.7	 3511.0	...
4814288	  822.8	  589.6	 3511.0	...
4814289	  822.8	  589.6	 3509.0	...
4814290	  822.8	  589.7	 3507.0	...
4814291	  822.8	  589.7	 3506.0	...
4814292	  823.0	  589.6	 3505.0	...
4814293	  823.2	  589.5	 3503.0	...
4814294	  823.6	  589.5	 3502.0	...
4814295	  823.7	  589.5	 3502.0	...
4814296	  824.0	  589.5	 3503.0	...
4814297	  824.0	  589.4	 3503.0	...
4814298	  823.8	  589.4	 3504.0	...
4814299	  823.6	  589.4	 3503.0	...
4814300	  823.5	  589.5	 3500.0	...
4814301	  823.4	  589.6	 3499.0	...
4814302	  823.4	  589.7	 3498.0	...
4814303	  823.5	  589.7	 3499.0	...
4814304	  823.5	  589.8	 3498.0	...
4814305	  823.5	  589.8	 3498.0	...
4814306	  823.5	  589.7	 3495.0	...
4814307	  823.7	  589.6	 3492.0	...
4814308	  823.9	  589.5	 3490.0	...
4814309	  824.0	  589.4	 3491.0	...
4814310	  823.9	  589.3	 3492.0	...
4814311	  823.8	  589.1	 3492.0	...
4814312	  823.8	  589.1	 3491.0	...
4814313	  823.9	  589.3	 3490.0	...
4814314	  824.0	  589.4	 3488.0	...
4814315	  824.0	  589.4	 3487.0	...
4814316	  824.0	  589.5	 3487.0	...
4814317	  824.1	  589.6	 3487.0	...
4814318	  824.2	  589.6	 3487.0	...
4814319	  824.4	  589.5	 3487.0	...
4814320	  824.6	  589.5	 3486.0	...
4814321	  824.6	  589.4	 3483.0	...
4814322	  824.7	  589.4	 3479.0	...
4814323	  824.8	  589.3	 3477.0	...
4814324	  824.8	  589.3	 3476.0	...
4814325	  824.8	  589.2	 3476.0	...
4814326	  824.8	  589.2	 3477.0	...
4814327	  824.8	  589.2	 3476.0	...
4814328	  824.5	  589.3	 3476.0	...
4814329	  824.3	  589.5	 3476.0	...
4814330	  824.1	  589.7	 3476.0	...
4814331	  824.3	  589.8	 3476.0	...
4814332	  824.6	  589.9	 3476.0	...
4814333	  824.6	  590.0	 3476.0	...
4814334	  824.4	  590.1	 3476.0	...
4814335	  824.3	  590.2	 3476.0	...
4814336	  824.3	  590.2	 3475.0	...
4814337	  824.3	  590.3	 3475.0	...
4814338	  824.2	  590.2	 3474.0	...
4814339	  824.2	  590.2	 3474.0	...
4814340	  824.1	  590.2	 3473.0	...
4814341	  824.1	  590.6	 3472.0	...
4814342	  824.0	  591.0	 3471.0	...
4814343	  824.0	  591.4	 3470.0	...
4814344	  824.0	  591.2	 3468.0	...
4814345	  824.1	  590.8	 3467.0	...
4814346	  823.9	  590.5	 3466.0	...
4814347	  823.7	  590.6	 3466.0	...
4814348	  823.6	  590.9	 3466.0	...
4814349	  823.6	  591.2	 3466.0	...
4814350	  823.6	  591.2	 3466.0	...
4814351	  823.6	  591.1	 3465.0	...
4814352	  823.7	  590.9	 3465.0	...
4814353	  823.8	  590.7	 3466.0	...
4814354	  823.9	  590.8	 3467.0	...
4814355	  824.2	  590.8	 3468.0	...
4814356	  824.3	  591.0	 3469.0	...
4814357	  824.4	  591.3	 3469.0	...
4814358	  824.4	  591.6	 3470.0	...
4814359	  824.4	  591.7	 3467.0	...
4814360	  824.4	  591.8	 3463.0	...
4814361	  824.2	  591.9	 3460.0	...
4814362	  824.0	  591.9	 3462.0	...
4814363	  823.8	  591.8	 3464.0	...
4814364	  823.8	  591.8	 3466.0	...
4814365	  823.7	  592.2	 3466.0	...
4814366	  824.0	  592.6	 3466.0	...
4814367	  824.3	  593.0	 3465.0	...
4814368	  824.6	  593.0	 3463.0	...
4814369	  824.6	  593.0	 3462.0	...
4814370	  824.5	  592.9	 3460.0	...
4814371	  824.4	  592.9	 3461.0	...
4814372	  824.4	  592.9	 3461.0	...
4814373	  824.4	  593.0	 3461.0	...
4814374	  824.4	  592.9	 3460.0	...
4814375	  824.4	  592.9	 3459.0	...
4814376	  824.3	  592.8	 3460.0	...
4814377	  824.2	  592.8	 3460.0	...
4814378	  824.1	  592.8	 3460.0	...
4814379	  824.1	  592.8	 3461.0	...
4814380	  824.1	  592.8	 3461.0	...
4814381	  823.9	  592.8	 3460.0	...
4814382	  823.6	  593.0	 3460.0	...
4814383	  823.4	  593.3	 3460.0	...
4814384	  823.5	  593.5	 3459.0	...
4814385	  823.5	  593.6	 3459.0	...
4814386	  823.6	  593.7	 3459.0	...
4814387	  823.6	  593.8	 3459.0	...
4814388	  823.6	  593.9	 3459.0	...
4814389	  823.7	  593.9	 3459.0	...
4814390	  823.7	  593.9	 3458.0	...
4814391	  823.7	  593.9	 3458.0	...
4814392	  823.7	  593.8	 3459.0	...
4814393	  823.8	  593.8	 3461.0	...
4814394	  823.8	  593.7	 3460.0	...
4814395	  823.8	  593.7	 3457.0	...
4814396	  823.7	  593.6	 3455.0	...
4814397	  823.6	  593.5	 3456.0	...
4814398	  823.6	  593.5	 3457.0	...
4814399	  823.6	  593.4	 3457.0	...
4814400	  823.6	  593.4	 3458.0	...
4814401	  823.5	  593.4	 3458.0	...
4814402	  823.5	  593.4	 3457.0	...
4814403	  823.6	  593.4	 3456.0	...
4814404	  823.7	  593.2	 3455.0	...
4814405	  823.7	  592.8	 3453.0	...
4814406	  823.5	  592.4	 3452.0	...
4814407	  823.4	  592.2	 3451.0	...
4814408	  823.5	  591.9	 3450.0	...
4814409	  823.5	  591.6	 3449.0	...
4814410	  823.5	  591.3	 3449.0	...
4814411	  823.5	  591.3	 3447.0	...
4814412	  823.4	  591.3	 3445.0	...
4814413	  823.2	  591.4	 3443.0	...
4814414	  823.1	  591.6	 3443.0	...
4814415	  823.1	  591.7	 3439.0	...
4814416	  823.1	  591.7	 3436.0	...
4814417	  823.1	  591.5	 3433.0	...
4814418	  823.1	  591.3	 3432.0	...
4814419	  823.1	  591.2	 3432.0	...
4814420	  823.0	  591.7	 3432.0	...
4814421	  823.0	  592.1	 3432.0	...
4814422	  823.0	  592.4	 3432.0	...
4814423	  823.0	  592.0	 3433.0	...
4814424	  823.0	  591.6	 3433.0	...
4814425	  823.1	  591.2	 3433.0	...
4814426	  823.1	  591.1	 3434.0	...
4814427	  823.1	  591.3	 3434.0	...
4814428	  823.2	  591.5	 3434.0	...
4814429	  823.2	  591.7	 3433.0	...
4814430	  823.2	  591.7	 3432.0	...
4814431	  823.2	  591.7	 3432.0	...
4814432	  823.2	  591.8	 3431.0	...
4814433	  823.1	  591.9	 3431.0	...
4814434	  823.1	  592.0	 3430.0	...
MSG	4814435 0000 _ Number Off
4814435	  823.1	  592.0	 3429.0	...
4814436	  823.2	  592.3	 3429.0	...
4814437	  823.3	  592.8	 3429.0	...
4814438	  823.3	  593.2	 3429.0	...
4814439	  823.3	  593.3	 3428.0	...
4814440	  823.4	  593.3	 3427.0	...
4814441	  823.4	  593.3	 3427.0	...
4814442	  823.4	  593.3	 3429.0	...
4814443	  823.1	  593.3	 3431.0	...
4814444	  822.9	  593.3	 3433.0	...
4814445	  822.7	  593.5	 3432.0	...
4814446	  822.8	  593.7	 3432.0	...
4814447	  822.8	  593.5	 3432.0	...
4814448	  822.6	  593.2	 3432.0	...
4814449	  822.4	  592.8	 3432.0	...
4814450	  822.3	  593.3	 3433.0	...
4814451	  822.3	  593.7	 3434.0	...
4814452	  822.6	  594.1	 3436.0	...
4814453	  822.9	  594.4	 3435.0	...
4814454	  823.2	  594.7	 3433.0	...
4814455	  823.3	  595.0	 3433.0	...
4814456	  823.3	  595.0	 3434.0	...
4814457	  823.4	  595.0	 3436.0	...
4814458	  823.5	  595.0	 3436.0	...
4814459	  823.5	  594.9	 3436.0	...
4814460	  823.6	  594.9	 3436.0	...
4814461	  823.6	  594.7	 3437.0	...
4814462	  823.6	  594.6	 3438.0	...
4814463	  823.6	  594.4	 3439.0	...
4814464	  823.5	  594.4	 3438.0	...
4814465	  823.4	  594.3	 3437.0	...
4814466	  822.9	  594.0	 3435.0	...
4814467	  822.4	  593.4	 3434.0	...
4814468	  821.6	  592.9	 3436.0	...
4814469	  821.1	  592.1	 3438.0	...
4814470	  820.7	  591.2	 3441.0	...
4814471	  820.6	  590.2	 3441.0	...
4814472	  820.8	  589.8	 3441.0	...
4814473	  821.3	  589.5	 3442.0	...
4814474	  822.1	  589.3	 3443.0	...
4814475	  822.8	  589.1	 3444.0	...
4814476	  823.7	  588.6	 3444.0	...
4814477	  824.4	  587.9	 3444.0	...
4814478	  825.0	  587.1	 3444.0	...
4814479	  825.1	  586.7	 3443.0	...
4814480	  825.3	  585.9	 3444.0	...
4814481	  825.4	  585.1	 3443.0	...
4814482	  825.4	  584.4	 3443.0	...
4814483	  825.3	  584.2	 3443.0	...
4814484	  825.3	  583.9	 3443.0	...
4814485	  824.9	  583.7	 3443.0	...
4814486	  824.4	  583.5	 3444.0	...
4814487	  823.7	  583.3	 3445.0	...
4814488	  823.4	  583.2	 3446.0	...
4814489	  823.0	  583.4	 3446.0	...
4814490	  822.5	  583.7	 3446.0	...
4814491	  822.0	  583.8	 3446.0	...
4814492	  821.7	  584.4	 3445.0	...
4814493	  821.7	  585.0	 3445.0	...
4814494	  821.8	  585.9	 3444.0	...
4814495	  821.9	  586.3	 3445.0	...
4814496	  822.0	  586.8	 3445.0	...
4814497	  822.0	  587.2	 3445.0	...
4814498	  822.4	  587.7	 3443.0	...
4814499	  822.8	  588.1	 3441.0	...
4814500	  823.2	  588.0	 3440.0	...
4814501	  823.3	  587.9	 3441.0	...
4814502	  823.1	  588.0	 3440.0	...
4814503	  823.0	  588.2	 3439.0	...
4814504	  822.9	  588.5	 3439.0	...
4814505	  822.9	  588.6	 3439.0	...
4814506	  822.9	  588.8	 3441.0	...
4814507	  822.8	  589.0	 3443.0	...
4814508	  822.6	  589.0	 3445.0	...
4814509	  822.3	  589.1	 3445.0	...
4814510	  822.2	  589.5	 3443.0	...
4814511	  822.3	  589.9	 3442.0	...
4814512	  822.4	  590.3	 3440.0	...
4814513	  822.3	  590.3	 3441.0	...
4814514	  822.2	  590.3	 3441.0	...
4814515	  822.1	  590.3	 3441.0	...
4814516	  822.0	  590.2	 3441.0	...
4814517	  821.9	  590.3	 3441.0	...
4814518	  822.1	  590.3	 3442.0	...
4814519	  822.4	  590.3	 3441.0	...
4814520	  822.6	  590.3	 3440.0	...
4814521	  822.6	  590.2	 3440.0	...
4814522	  822.6	  590.1	 3440.0	...
4814523	  822.6	  590.1	 3440.0	...
4814524	  822.5	  590.2	 3440.0	...
4814525	  822.5	  590.5	 3441.0	...
4814526	  822.4	  590.8	 3439.0	...
4814527	  822.4	  591.0	 3436.0	...
4814528	  822.3	  591.0	 3433.0	...
4814529	  822.1	  590.7	 3431.0	...
4814530	  822.0	  590.3	 3430.0	...
4814531	  822.0	  589.7	 3430.0	...
4814532	  822.0	  589.4	 3430.0	...
4814533	  822.0	  589.2	 3430.0	...
4814534	  821.9	  589.0	 3430.0	...
4814535	  821.9	  588.8	 3430.0	...
4814536	  821.8	  588.6	 3430.0	...
4814537	  821.8	  588.9	 3430.0	...
4814538	  821.8	  589.4	 3430.0	...
4814539	  821.8	  589.9	 3430.0	...
4814540	  821.8	  590.1	 3430.0	...
4814541	  821.8	  590.0	 3429.0	...
4814542	  821.7	  590.1	 3428.0	...
4814543	  821.4	  590.2	 3427.0	...
4814544	  821.2	  590.2	 3427.0	...
4814545	  820.9	  590.1	 3427.0	...
4814546	  820.8	  590.0	 3426.0	...
4814547	  820.7	  590.0	 3426.0	...
4814548	  820.8	  590.0	 3425.0	...
4814549	  820.9	  590.2	 3425.0	...
4814550	  821.0	  590.4	 3425.0	...
4814551	  821.0	  590.6	 3425.0	...
4814552	  821.1	  590.7	 3425.0	...
4814553	  821.1	  590.8	 3424.0	...
4814554	  821.1	  590.8	 3423.0	...
4814555	  821.1	  591.2	 3422.0	...
4814556	  821.0	  591.6	 3422.0	...
4814557	  821.1	  592.0	 3422.0	...
4814558	  821.1	  592.0	 3423.0	...
4814559	  821.2	  591.9	 3423.0	...
4814560	  821.3	  591.8	 3423.0	...
4814561	  821.3	  591.8	 3422.0	...
4814562	  821.3	  591.9	 3421.0	...
4814563	  821.3	  592.0	 3419.0	...
4814564	  821.4	  592.3	 3419.0	...
4814565	  821.5	  592.5	 3420.0	...
4814566	  821.4	  592.6	 3419.0	...
4814567	  821.2	  592.7	 3419.0	...
4814568	  821.1	  592.7	 3419.0	...
4814569	  821.0	  592.7	 3420.0	...
4814570	  821.0	  592.7	 3420.0	...
4814571	  820.9	  593.0	 3418.0	...
4814572	  820.9	  593.4	 3416.0	...
4814573	  820.9	  593.7	 3413.0	...
4814574	  821.0	  593.7	 3414.0	...
4814575	  821.1	  593.8	 3415.0	...
4814576	  821.1	  593.8	 3416.0	...
4814577	  821.1	  593.6	 3416.0	...
4814578	  821.2	  593.5	 3415.0	...
4814579	  821.4	  593.5	 3414.0	...
4814580	  821.6	  593.5	 3414.0	...
4814581	  821.6	  593.7	 3415.0	...
4814582	  821.6	  593.8	 3414.0	...
4814583	  821.5	  593.9	 3413.0	...
4814584	  821.3	  593.9	 3412.0	...
4814585	  821.1	  593.8	 3411.0	...
4814586	  820.9	  593.8	 3409.0	...
4814587	  820.7	  593.7	 3406.0	...
4814588	  820.9	  593.9	 3405.0	...
4814589	  821.1	  594.2	 3403.0	...
4814590	  821.3	  594.4	 3403.0	...
4814591	  821.2	  594.4	 3403.0	...
4814592	  821.1	  594.1	 3402.0	...
4814593	  821.0	  593.9	 3401.0	...
4814594	  821.0	  593.6	 3400.0	...
4814595	  821.0	  593.6	 3397.0	...
4814596	  821.0	  593.5	 3394.0	...
4814597	  820.9	  593.3	 3393.0	...
4814598	  820.9	  593.0	 3394.0	...
4814599	  820.8	  592.9	 3394.0	...
4814600	  820.7	  592.9	 3393.0	...
4814601	  820.8	  592.9	 3392.0	...
4814602	  821.0	  592.9	 3391.0	...
4814603	  821.2	  592.9	 3391.0	...
4814604	  821.2	  592.9	 3389.0	...
4814605	  821.1	  592.8	 3387.0	...
4814606	  821.1	  592.8	 3385.0	...
4814607	  821.1	  592.7	 3384.0	...
4814608	  821.1	  592.7	 3383.0	...
4814609	  821.1	  592.7	 3383.0	...
4814610	  821.1	  592.7	 3382.0	...
4814611	  821.1	  592.7	 3382.0	...
4814612	  821.1	  592.8	 3382.0	...
4814613	  820.9	  593.0	 3381.0	...
4814614	  820.6	  593.2	 3380.0	...
4814615	  820.4	  593.3	 3380.0	...
4814616	  820.4	  593.8	 3379.0	...
4814617	  820.6	  594.3	 3379.0	...
4814618	  820.8	  594.6	 3379.0	...
4814619	  821.1	  594.3	 3377.0	...
4814620	  821.4	  594.2	 3375.0	...
4814621	  821.6	  594.2	 3372.0	...
4814622	  821.6	  594.3	 3372.0	...
4814623	  821.8	  594.2	 3372.0	...
4814624	  821.9	  594.1	 3372.0	...
4814625	  822.0	  594.0	 3371.0	...
4814626	  821.9	  593.6	 3368.0	...
4814627	  821.7	  593.4	 3364.0	...
4814628	  821.7	  593.3	 3361.0	...
4814629	  821.8	  593.5	 3361.0	...
4814630	  821.9	  593.7	 3361.0	...
4814631	  821.9	  593.6	 3362.0	...
4814632	  822.0	  593.5	 3361.0	...
4814633	  822.2	  593.4	 3360.0	...
4814634	  822.3	  593.3	 3359.0	...
4814635	  822.3	  593.3	 3358.0	...
MSG	4814636 0000 _ Number On
4814636	  822.5	  593.3	 3357.0	...
4814637	  822.4	  593.4	 3355.0	...
4814638	  822.1	  593.7	 3354.0	...
4814639	  821.9	  594.0	 3352.0	...
4814640	  821.9	  594.3	 3351.0	...
4814641	  821.9	  594.4	 3350.0	...
4814642	  821.9	  594.6	 3350.0	...
4814643	  821.9	  594.8	 3350.0	...
4814644	  821.9	  595.0	 3350.0	...
4814645	  821.9	  595.1	 3350.0	...
4814646	  822.1	  595.1	 3349.0	...
4814647	  822.3	  595.1	 3349.0	...
4814648	  822.5	  595.0	 3349.0	...
4814649	  822.5	  594.9	 3349.0	...
4814650	  822.5	  594.8	 3350.0	...
4814651	  822.6	  594.8	 3351.0	...
4814652	  822.5	  595.0	 3351.0	...
4814653	  822.4	  595.1	 3350.0	...
4814654	  822.3	  595.4	 3350.0	...
4814655	  822.2	  595.8	 3349.0	...
4814656	  822.1	  596.1	 3347.0	...
4814657	  822.1	  596.4	 3345.0	...
4814658	  822.2	  596.5	 3345.0	...
4814659	  822.4	  596.5	 3344.0	...
4814660	  822.5	  596.4	 3344.0	...
4814661	  822.5	  596.3	 3344.0	...
4814662	  822.2	  596.4	 3344.0	...
4814663	  821.9	  596.5	 3344.0	...
4814664	  821.7	  596.6	 3343.0	...
4814665	  821.7	  596.7	 3342.0	...
4814666	  822.0	  596.7	 3342.0	...
4814667	  822.2	  596.7	 3341.0	...
4814668	  822.4	  596.6	 3342.0	...
4814669	  822.5	  596.5	 3340.0	...
4814670	  822.5	  596.4	 3338.0	...
4814671	  822.6	  596.8	 3337.0	...
4814672	  822.7	  597.2	 3336.0	...
4814673	  822.8	  597.8	 3336.0	...
4814674	  822.8	  597.9	 3336.0	...
4814675	  822.8	  598.1	 3335.0	...
4814676	  822.7	  598.1	 3333.0	...
4814677	  822.7	  597.8	 3332.0	...
4814678	  822.8	  597.5	 3329.0	...
4814679	  822.9	  597.4	 3326.0	...
4814680	  823.0	  597.5	 3323.0	...
4814681	  822.9	  597.6	 3322.0	...
4814682	  822.8	  597.6	 3322.0	...
4814683	  822.8	  597.5	 3322.0	...
4814684	  822.9	  597.4	 3323.0	...
4814685	  823.0	  597.2	 3324.0	...
4814686	  822.9	  597.0	 3322.0	...
4814687	  822.9	  597.3	 3320.0	...
4814688	  822.9	  597.7	 3317.0	...
4814689	  823.0	  598.2	 3312.0	...
4814690	  823.1	  598.2	 3308.0	...
4814691	  823.1	  598.2	 3307.0	...
4814692	  823.1	  598.1	 3309.0	...
4814693	  823.1	  598.1	 3309.0	...
4814694	  823.1	  598.2	 3308.0	...
4814695	  823.2	  598.4	 3307.0	...
4814696	  823.3	  598.5	 3306.0	...
4814697	  823.3	  598.5	 3304.0	...
4814698	  823.2	  598.5	 3302.0	...
4814699	  823.1	  598.5	 3300.0	...
4814700	  823.0	  598.5	 3299.0	...
4814701	  822.9	  598.3	 3300.0	...
4814702	  822.9	  598.1	 3301.0	...
4814703	  822.9	  597.9	 3302.0	...
4814704	  822.9	  598.0	 3302.0	...
4814705	  822.9	  598.3	 3300.0	...
4814706	  822.9	  598.6	 3298.0	...
4814707	  823.0	  599.0	 3296.0	...
4814708	  822.8	  599.1	 3296.0	...
4814709	  822.6	  599.3	 3294.0	...
4814710	  822.3	  599.3	 3292.0	...
4814711	  822.4	  599.2	 3290.0	...
4814712	  822.4	  599.5	 3290.0	...
4814713	  822.5	  599.8	 3289.0	...
4814714	  822.5	  600.1	 3287.0	...
4814715	  822.4	  600.1	 3285.0	...
4814716	  822.4	  599.9	 3285.0	...
4814717	  822.3	  599.6	 3285.0	...
4814718	  822.3	  599.3	 3283.0	...
4814719	  822.3	  599.2	 3282.0	...
4814720	  822.2	  599.0	 3280.0	...
4814721	  822.1	  598.8	 3280.0	...
4814722	  822.0	  599.0	 3278.0	...
4814723	  822.0	  599.2	 3277.0	...
4814724	  822.2	  599.3	 3275.0	...
4814725	  822.3	  599.1	 3273.0	...
4814726	  822.3	  599.4	 3272.0	...
4814727	  822.3	  599.8	 3272.0	...
4814728	  822.3	  600.2	 3271.0	...
4814729	  822.3	  600.2	 3270.0	...
4814730	  822.1	  600.2	 3269.0	...
4814731	  821.9	  600.2	 3269.0	...
4814732	  821.8	  600.2	 3268.0	...
4814733	  821.9	  600.3	 3268.0	...
4814734	  821.9	  600.4	 3269.0	...
4814735	  821.9	  600.6	 3269.0	...
4814736	  822.0	  600.7	 3268.0	...
4814737	  822.1	  600.8	 3267.0	...
4814738	  822.2	  600.9	 3266.0	...
4814739	  822.2	  600.9	 3265.0	...
4814740	  822.0	  600.8	 3264.0	...
4814741	  821.9	  600.7	 3264.0	...
4814742	  821.6	  600.8	 3264.0	...
4814743	  821.3	  600.8	 3263.0	...
4814744	  821.1	  600.9	 3261.0	...
4814745	  821.2	  600.9	 3261.0	...
4814746	  821.3	  600.9	 3260.0	...
4814747	  821.5	  600.9	 3259.0	...
4814748	  821.5	  600.9	 3257.0	...
4814749	  821.4	  600.9	 3255.0	...
4814750	  821.6	  600.9	 3254.0	...
4814751	  821.9	  600.8	 3254.0	...
4814752	  822.0	  600.9	 3254.0	...
4814753	  821.9	  600.9	 3253.0	...
4814754	  821.8	  600.8	 3253.0	...
4814755	  821.9	  600.7	 3252.0	...
4814756	  821.9	  600.8	 3251.0	...
4814757	  822.0	  601.0	 3250.0	...
4814758	  821.8	  601.3	 3248.0	...
4814759	  821.6	  601.5	 3247.0	...
4814760	  821.4	  601.4	 3248.0	...
4814761	  821.5	  601.3	 3248.0	...
4814762	  821.5	  601.2	 3249.0	...
4814763	  821.5	  601.6	 3249.0	...
4814764	  821.6	  602.0	 3247.0	...
4814765	  821.7	  602.2	 3244.0	...
4814766	  821.9	  601.8	 3240.0	...
4814767	  822.0	  601.4	 3239.0	...
4814768	  821.7	  601.4	 3238.0	...
4814769	  821.4	  601.5	 3238.0	...
4814770	  821.1	  601.6	 3238.0	...
4814771	  821.3	  601.7	 3239.0	...
4814772	  821.5	  601.7	 3237.0	...
4814773	  821.6	  601.7	 3235.0	...
4814774	  821.5	  601.6	 3232.0	...
4814775	  821.3	  601.4	 3232.0	...
4814776	  821.0	  601.2	 3232.0	...
4814777	  820.7	  601.2	 3232.0	...
4814778	  820.6	  601.2	 3233.0	...
4814779	  820.6	  600.7	 3231.0	...
4814780	  820.6	  600.2	 3229.0	...
4814781	  820.5	  599.7	 3227.0	...
4814782	  820.6	  599.6	 3226.0	...
4814783	  821.0	  599.5	 3226.0	...
4814784	  821.2	  599.7	 3227.0	...
4814785	  821.2	  599.8	 3228.0	...
4814786	  821.4	  599.8	 3228.0	...
4814787	  821.6	  599.9	 3226.0	...
4814788	  821.7	  600.0	 3222.0	...
4814789	  821.6	  600.1	 3219.0	...
4814790	  821.6	  600.2	 3216.0	...
4814791	  821.2	  600.3	 3216.0	...
4814792	  820.7	  600.4	 3216.0	...
4814793	  820.3	  600.6	 3216.0	...
4814794	  820.5	  600.7	 3216.0	...
4814795	  820.8	  600.7	 3214.0	...
4814796	  821.0	  600.6	 3213.0	...
4814797	  821.0	  600.6	 3212.0	...
4814798	  821.2	  600.6	 3211.0	...
4814799	  821.4	  600.7	 3211.0	...
4814800	  821.6	  600.8	 3210.0	...
4814801	  821.7	  600.9	 3209.0	...
4814802	  821.8	  601.0	 3207.0	...
4814803	  821.4	  601.2	 3206.0	...
4814804	  821.1	  601.6	 3205.0	...
4814805	  820.7	  601.8	 3206.0	...
4814806	  820.8	  601.9	 3206.0	...
4814807	  821.0	  601.8	 3207.0	...
4814808	  821.2	  601.7	 3208.0	...
4814809	  821.3	  601.9	 3208.0	...
4814810	  821.4	  602.2	 3207.0	...
4814811	  821.5	  602.2	 3208.0	...
4814812	  821.7	  602.2	 3209.0	...
4814813	  821.9	  602.1	 3209.0	...
4814814	  821.9	  602.2	 3208.0	...
4814815	  821.6	  602.5	 3206.0	...
4814816	  821.2	  602.7	 3206.0	...
4814817	  820.8	  602.6	 3205.0	...
4814818	  820.8	  602.5	 3205.0	...
4814819	  820.8	  602.4	 3206.0	...
4814820	  820.8	  602.5	 3206.0	...
4814821	  820.7	  602.6	 3207.0	...
4814822	  820.8	  602.5	 3206.0	...
4814823	  820.9	  602.7	 3205.0	...
4814824	  821.0	  602.9	 3204.0	...
4814825	  821.0	  603.2	 3204.0	...
4814826	  820.8	  603.2	 3203.0	...
4814827	  820.6	  603.4	 3202.0	...
4814828	  820.4	  603.6	 3202.0	...
4814829	  820.4	  604.0	 3203.0	...
4814830	  820.4	  604.3	 3204.0	...
4814831	  820.5	  604.5	 3204.0	...
4814832	  820.5	  604.4	 3204.0	...
4814833	  820.5	  604.2	 3203.0	...
4814834	  820.5	  604.1	 3202.0	...
4814835	  820.4	  604.1	 3202.0	...
4814836	  820.0	  604.0	 3202.0	...
4814837	  819.6	  604.0	 3202.0	...
4814838	  819.2	  603.9	 3201.0	...
4814839	  819.2	  603.9	 3200.0	...
4814840	  819.1	  603.9	 3198.0	...
4814841	  819.4	  603.8	 3197.0	...
4814842	  819.6	  603.7	 3197.0	...
4814843	  819.8	  603.6	 3199.0	...
4814844	  819.7	  603.8	 3201.0	...
4814845	  819.9	  604.0	 3202.0	...
4814846	  820.0	  604.2	 3202.0	...
4814847	  820.1	  604.2	 3202.0	...
4814848	  820.0	  604.2	 3201.0	...
4814849	  819.9	  604.2	 3199.0	...
4814850	  819.7	  604.2	 3200.0	...
4814851	  819.4	  604.4	 3202.0	...
4814852	  819.2	  604.6	 3204.0	...
4814853	  819.3	  604.7	 3204.0	...
4814854	  819.4	  604.7	 3203.0	...
4814855	  819.4	  604.6	 3203.0	...
4814856	  819.4	  604.8	 3202.0	...
4814857	  819.3	  604.9	 3202.0	...
4814858	  819.2	  605.1	 3201.0	...
4814859	  819.1	  605.2	 3199.0	...
4814860	  818.9	  605.0	 3197.0	...
4814861	  818.9	  604.7	 3197.0	...
4814862	  818.8	  604.5	 3197.0	...
4814863	  818.8	  604.6	 3196.0	...
4814864	  818.8	  604.5	 3197.0	...
4814865	  818.9	  604.4	 3197.0	...
4814866	  819.1	  604.6	 3198.0	...
4814867	  819.2	  604.9	 3196.0	...
4814868	  819.3	  605.3	 3195.0	...
4814869	  819.6	  605.4	 3193.0	...
4814870	  819.8	  605.4	 3192.0	...
4814871	  819.7	  605.5	 3192.0	...
4814872	  819.4	  605.5	 3190.0	...
4814873	  819.3	  605.6	 3190.0	...
4814874	  819.5	  605.6	 3190.0	...
4814875	  819.7	  605.6	 3191.0	...
4814876	  819.8	  605.6	 3191.0	...
4814877	  819.8	  605.7	 3190.0	...
4814878	  819.8	  605.8	 3190.0	...
4814879	  819.8	  605.7	 3189.0	...
4814880	  819.7	  605.4	 3188.0	...
4814881	  819.6	  605.2	 3187.0	...
4814882	  819.4	  605.2	 3187.0	...
4814883	  819.3	  605.2	 3188.0	...
4814884	  819.3	  605.3	 3188.0	...
4814885	  819.2	  605.3	 3189.0	...
4814886	  819.3	  605.4	 3189.0	...
4814887	  819.3	  605.4	 3188.0	...
4814888	  819.4	  605.3	 3188.0	...
4814889	  819.3	  605.3	 3187.0	...
4814890	  819.2	  605.3	 3188.0	...
4814891	  819.2	  605.3	 3189.0	...
4814892	  819.2	  605.3	 3190.0	...
4814893	  819.3	  605.3	 3192.0	...
4814894	  819.2	  605.3	 3195.0	...
4814895	  819.1	  605.3	 3196.0	...
4814896	  819.0	  605.1	 3195.0	...
4814897	  819.1	  604.8	 3193.0	...
4814898	  819.7	  603.7	 3193.0	...
4814899	  820.9	  602.3	 3193.0	...
4814900	  822.0	  600.5	 3193.0	...
4814901	  822.8	  599.2	 3192.0	...
4814902	  823.7	  597.8	 3192.0	...
4814903	  824.8	  596.9	 3192.0	...
4814904	  825.8	  596.2	 3190.0	...
4814905	  826.2	  596.2	 3188.0	...
4814906	  826.5	  596.1	 3186.0	...
4814907	  826.9	  596.1	 3186.0	...
4814908	  827.3	  596.2	 3186.0	...
4814909	  827.4	  596.4	 3185.0	...
4814910	  827.3	  596.6	 3184.0	...
4814911	  827.0	  596.9	 3183.0	...
4814912	  826.5	  597.4	 3182.0	...
4814913	  826.1	  598.2	 3181.0	...
4814914	  826.0	  598.8	 3180.0	...
4814915	  825.5	  599.3	 3180.0	...
4814916	  824.9	  599.4	 3179.0	...
4814917	  824.4	  599.4	 3179.0	...
4814918	  824.2	  599.1	 3178.0	...
4814919	  824.2	  598.8	 3177.0	...
4814920	  824.2	  598.7	 3176.0	...
4814921	  824.3	  598.8	 3176.0	...
4814922	  824.5	  598.8	 3175.0	...
4814923	  824.5	  598.5	 3173.0	...
4814924	  824.2	  598.3	 3172.0	...
4814925	  824.0	  598.0	 3172.0	...
4814926	  823.7	  598.3	 3172.0	...
4814927	  823.7	  598.6	 3171.0	...
4814928	  823.6	  598.8	 3170.0	...
4814929	  823.6	  598.9	 3170.0	...
4814930	  823.6	  599.3	 3170.0	...
4814931	  823.6	  599.6	 3171.0	...
4814932	  823.5	  600.0	 3173.0	...
4814933	  823.6	  600.0	 3174.0	...
4814934	  823.7	  600.0	 3174.0	...
4814935	  823.8	  600.0	 3174.0	...
4814936	  823.9	  600.1	 3173.0	...
4814937	  823.9	  600.1	 3172.0	...
4814938	  823.7	  600.1	 3172.0	...
4814939	  823.5	  600.1	 3172.0	...
4814940	  823.4	  600.0	 3170.0	...
4814941	  823.5	  600.0	 3169.0	...
4814942	  823.5	  600.0	 3168.0	...
4814943	  823.6	  600.0	 3169.0	...
4814944	  823.6	  599.9	 3169.0	...
4814945	  823.6	  599.9	 3169.0	...
4814946	  823.6	  599.9	 3169.0	...
4814947	  823.6	  599.9	 3169.0	...
4814948	  823.8	  599.9	 3169.0	...
MSG	4814949 0000 _ Number Off
4814949	  823.9	  600.0	 3169.0	...
4814950	  824.1	  599.8	 3170.0	...
4814951	  824.2	  599.7	 3169.0	...
4814952	  824.2	  599.3	 3168.0	...
4814953	  824.2	  599.1	 3168.0	...
4814954	  824.2	  599.0	 3168.0	...
4814955	  824.3	  598.9	 3168.0	...
4814956	  824.6	  598.9	 3168.0	...
4814957	  825.0	  598.8	 3169.0	...
4814958	  825.2	  598.8	 3170.0	...
4814959	  825.2	  598.8	 3170.0	...
4814960	  825.2	  598.9	 3170.0	...
4814961	  825.3	  599.1	 3169.0	...
4814962	  825.4	  599.3	 3170.0	...
4814963	  825.4	  599.5	 3170.0	...
4814964	  825.4	  599.5	 3170.0	...
4814965	  825.4	  599.4	 3170.0	...
4814966	  825.3	  599.2	 3170.0	...
4814967	  825.3	  599.0	 3169.0	...
4814968	  825.3	  598.9	 3169.0	...
4814969	  825.3	  598.8	 3168.0	...
4814970	  825.2	  598.8	 3168.0	...
4814971	  825.0	  598.8	 3169.0	...
4814972	  824.8	  598.8	 3170.0	...
4814973	  824.8	  598.8	 3171.0	...
4814974	  824.9	  598.8	 3171.0	...
4814975	  825.1	  598.9	 3171.0	...
4814976	  825.1	  598.9	 3171.0	...
4814977	  825.0	  599.1	 3170.0	...
4814978	  824.9	  598.9	 3169.0	...
4814979	  824.8	  598.7	 3167.0	...
4814980	  824.9	  598.8	 3165.0	...
4814981	  824.9	  599.0	 3164.0	...
4814982	  825.0	  599.3	 3164.0	...
4814983	  825.1	  599.2	 3165.0	...
4814984	  825.2	  599.2	 3166.0	...
4814985	  825.2	  599.2	 3167.0	...
4814986	  825.2	  599.4	 3166.0	...
4814987	  825.1	  599.6	 3165.0	...
4814988	  824.9	  599.8	 3164.0	...
4814989	  824.7	  600.0	 3164.0	...
4814990	  824.6	  600.0	 3165.0	...
4814991	  824.5	  599.9	 3165.0	...
4814992	  824.4	  599.6	 3165.0	...
4814993	  824.3	  599.3	 3165.0	...
4814994	  824.2	  599.1	 3162.0	...
4814995	  824.1	  598.9	 3159.0	...
4814996	  823.9	  598.9	 3158.0	...
4814997	  823.6	  598.8	 3158.0	...
4814998	  823.5	  598.9	 3159.0	...
4814999	  823.6	  598.9	 3158.0	...
4815000	  823.6	  599.0	 3157.0	...
4815001	  823.5	  598.9	 3158.0	...
4815002	  823.5	  598.7	 3159.0	...
4815003	  823.4	  598.9	 3161.0	...
4815004	  823.3	  599.2	 3161.0	...
4815005	  823.3	  599.3	 3161.0	...
4815006	  823.4	  599.0	 3161.0	...
4815007	  823.4	  598.8	 3160.0	...
4815008	  823.4	  598.8	 3159.0	...
4815009	  823.3	  598.8	 3158.0	...
4815010	  823.3	  598.7	 3157.0	...
4815011	  823.3	  599.0	 3157.0	...
4815012	  823.4	  599.4	 3157.0	...
4815013	  823.3	  599.8	 3156.0	...
4815014	  823.3	  599.8	 3156.0	...
4815015	  823.2	  599.7	 3156.0	...
4815016	  823.2	  599.7	 3157.0	...
4815017	  823.4	  599.8	 3158.0	...
4815018	  823.6	  599.8	 3160.0	...
4815019	  823.9	  599.6	 3161.0	...
4815020	  823.9	  599.5	 3161.0	...
4815021	  824.0	  599.5	 3160.0	...
4815022	  824.0	  599.7	 3158.0	...
4815023	  823.9	  599.6	 3156.0	...
4815024	  823.9	  599.3	 3156.0	...
4815025	  824.0	  599.4	 3156.0	...
4815026	  824.3	  599.7	 3157.0	...
4815027	  824.4	  600.0	 3157.0	...
4815028	  824.4	  600.0	 3156.0	...
4815029	  824.2	  600.0	 3156.0	...
4815030	  824.0	  600.0	 3157.0	...
4815031	  823.9	  599.8	 3157.0	...
4815032	  823.8	  599.6	 3157.0	...
4815033	  823.9	  599.4	 3159.0	...
4815034	  824.0	  599.5	 3160.0	...
4815035	  824.1	  599.7	 3160.0	...
4815036	  824.1	  599.7	 3158.0	...
4815037	  824.3	  599.8	 3156.0	...
4815038	  824.4	  599.9	 3156.0	...
4815039	  824.6	  600.0	 3158.0	...
4815040	  824.7	  600.0	 3159.0	...
4815041	  824.8	  600.0	 3161.0	...
4815042	  824.8	  600.0	 3161.0	...
4815043	  825.0	  600.1	 3160.0	...
4815044	  825.1	  600.3	 3159.0	...
4815045	  825.4	  600.3	 3158.0	...
4815046	  825.5	  600.4	 3157.0	...
4815047	  825.3	  600.2	 3157.0	...
4815048	  825.1	  600.0	 3158.0	...
4815049	  824.8	  600.2	 3159.0	...
4815050	  824.8	  600.5	 3160.0	...
4815051	  824.7	  600.9	 3160.0	...
4815052	  824.9	  600.7	 3159.0	...
4815053	  825.1	  600.6	 3158.0	...
4815054	  825.1	  600.4	 3159.0	...
4815055	  824.9	  600.3	 3161.0	...
4815056	  824.7	  600.2	 3162.0	...
4815057	  824.6	  600.1	 3162.0	...
4815058	  824.6	  600.1	 3162.0	...
4815059	  824.6	  600.0	 3161.0	...
4815060	  824.8	  600.0	 3161.0	...
4815061	  824.8	  599.9	 3160.0	...
4815062	  824.6	  600.0	 3159.0	...
4815063	  824.8	  600.0	 3157.0	...
4815064	  825.2	  600.2	 3158.0	...
4815065	  825.5	  600.3	 3159.0	...
4815066	  825.4	  600.5	 3159.0	...
4815067	  825.4	  600.5	 3159.0	...
4815068	  825.3	  600.6	 3159.0	...
4815069	  825.3	  600.7	 3159.0	...
4815070	  825.3	  600.8	 3158.0	...
4815071	  825.3	  600.7	 3156.0	...
4815072	  825.2	  600.5	 3154.0	...
4815073	  825.2	  600.4	 3154.0	...
4815074	  825.3	  600.5	 3154.0	...
4815075	  825.2	  600.5	 3151.0	...
4815076	  825.1	  600.6	 3148.0	...
4815077	  825.0	  600.7	 3146.0	...
4815078	  825.0	  600.8	 3147.0	...
4815079	  825.0	  600.7	 3148.0	...
4815080	  825.0	  600.7	 3148.0	...
4815081	  824.8	  600.7	 3148.0	...
4815082	  824.6	  600.7	 3148.0	...
4815083	  824.4	  600.7	 3148.0	...
4815084	  824.3	  600.7	 3149.0	...
4815085	  824.1	  600.8	 3150.0	...
4815086	  824.3	  600.8	 3150.0	...
4815087	  824.5	  600.6	 3149.0	...
4815088	  824.8	  600.2	 3147.0	...
4815089	  824.7	  600.0	 3148.0	...
4815090	  824.8	  600.3	 3148.0	...
4815091	  825.0	  600.6	 3148.0	...
4815092	  825.1	  601.0	 3147.0	...
4815093	  825.2	  601.1	 3146.0	...
4815094	  825.5	  601.1	 3147.0	...
4815095	  825.7	  601.0	 3149.0	...
4815096	  826.0	  600.8	 3150.0	...
4815097	  826.0	  600.4	 3148.0	...
4815098	  825.9	  600.0	 3146.0	...
4815099	  825.7	  599.5	 3146.0	...
4815100	  825.5	  599.4	 3146.0	...
4815101	  825.2	  599.2	 3146.0	...
4815102	  825.4	  599.2	 3144.0	...
4815103	  825.7	  599.2	 3143.0	...
4815104	  825.9	  599.3	 3142.0	...
4815105	  825.8	  599.4	 3144.0	...
4815106	  825.7	  599.4	 3145.0	...
4815107	  825.5	  599.4	 3146.0	...
4815108	  825.4	  599.4	 3146.0	...
4815109	  825.2	  599.6	 3145.0	...
4815110	  825.2	  599.7	 3144.0	...
4815111	  825.1	  599.6	 3143.0	...
4815112	  825.1	  599.3	 3143.0	...
4815113	  825.0	  599.0	 3143.0	...
4815114	  824.9	  598.8	 3144.0	...
4815115	  824.9	  598.5	 3145.0	...
4815116	  824.9	  598.4	 3145.0	...
4815117	  824.9	  598.1	 3146.0	...
4815118	  824.9	  597.9	 3146.0	...
4815119	  824.8	  597.8	 3144.0	...
4815120	  824.8	  597.7	 3142.0	...
4815121	  824.7	  597.7	 3138.0	...
4815122	  824.5	  597.8	 3138.0	...
4815123	  824.4	  597.9	 3139.0	...
4815124	  824.4	  597.9	 3140.0	...
4815125	  824.3	  598.4	 3142.0	...
4815126	  824.2	  598.9	 3142.0	...
4815127	  824.1	  599.5	 3141.0	...
4815128	  824.1	  599.6	 3141.0	...
4815129	  824.0	  599.6	 3141.0	...
4815130	  824.0	  599.5	 3140.0	...
4815131	  824.0	  599.6	 3141.0	...
4815132	  824.1	  599.7	 3141.0	...
4815133	  824.3	  599.8	 3141.0	...
4815134	  824.4	  599.8	 3141.0	...
4815135	  824.4	  599.7	 3141.0	...
4815136	  824.2	  599.7	 3141.0	...
4815137	  824.1	  600.1	 3139.0	...
4815138	  824.1	  600.6	 3137.0	...
4815139	  824.2	  601.0	 3134.0	...
4815140	  824.3	  600.9	 3134.0	...
4815141	  824.5	  600.9	 3135.0	...
4815142	  824.4	  600.9	 3136.0	...
4815143	  824.2	  600.8	 3137.0	...
4815144	  824.1	  600.8	 3137.0	...
4815145	  824.0	  600.8	 3137.0	...
4815146	  823.8	  600.5	 3137.0	...
4815147	  823.5	  600.3	 3136.0	...
4815148	  823.4	  600.1	 3134.0	...
4815149	  823.3	  600.2	 3132.0	...
4815150	  822.9	  600.1	 3130.0	...
4815151	  822.6	  599.8	 3130.0	...
4815152	  822.1	  599.5	 3129.0	...
4815153	  822.0	  599.7	 3129.0	...
4815154	  821.8	  600.0	 3129.0	...
4815155	  822.1	  600.2	 3128.0	...
4815156	  822.5	  600.3	 3128.0	...
4815157	  822.9	  600.0	 3127.0	...
4815158	  822.9	  599.9	 3127.0	...
4815159	  823.0	  600.0	 3127.0	...
4815160	  823.1	  600.3	 3127.0	...
MSG	4815161 0000 _ Number On
4815161	  823.1	  600.6	 3128.0	...
4815162	  823.1	  600.6	 3130.0	...
4815163	  823.1	  600.6	 3131.0	...
4815164	  823.1	  600.5	 3131.0	...
4815165	  823.1	  600.3	 3131.0	...
4815166	  823.1	  600.0	 3131.0	...
4815167	  823.1	  600.0	 3131.0	...
4815168	  823.1	  600.1	 3132.0	...
4815169	  823.3	  600.5	 3133.0	...
4815170	  823.5	  600.9	 3133.0	...
4815171	  823.8	  601.2	 3131.0	...
4815172	  823.7	  601.2	 3130.0	...
4815173	  823.7	  601.2	 3129.0	...
4815174	  823.8	  601.2	 3128.0	...
4815175	  823.8	  600.8	 3128.0	...
4815176	  823.8	  600.4	 3129.0	...
4815177	  823.8	  599.9	 3129.0	...
4815178	  823.9	  599.9	 3130.0	...
4815179	  823.9	  599.8	 3130.0	...
4815180	  823.8	  599.8	 3130.0	...
4815181	  823.7	  600.2	 3130.0	...
4815182	  823.6	  600.6	 3130.0	...
4815183	  823.5	  600.9	 3131.0	...
4815184	  823.1	  601.0	 3132.0	...
4815185	  822.5	  601.2	 3134.0	...
4815186	  821.8	  601.3	 3135.0	...
4815187	  821.4	  601.4	 3135.0	...
4815188	  821.3	  601.6	 3136.0	...
4815189	  821.1	  602.0	 3136.0	...
4815190	  820.9	  602.2	 3136.0	...
4815191	  820.7	  602.0	 3136.0	...
4815192	  820.7	  601.8	 3135.0	...
4815193	  820.8	  601.9	 3134.0	...
4815194	  820.7	  601.7	 3134.0	...
4815195	  820.7	  601.4	 3131.0	...
4815196	  820.8	  600.6	 3128.0	...
4815197	  821.0	  600.2	 3126.0	...
4815198	  821.1	  600.0	 3127.0	...
4815199	  821.5	  600.3	 3129.0	...
4815200	  822.0	  600.7	 3131.0	...
4815201	  822.3	  600.5	 3133.0	...
4815202	  822.4	  600.3	 3133.0	...
4815203	  822.3	  600.0	 3134.0	...
4815204	  822.3	  600.0	 3136.0	...
4815205	  822.3	  599.9	 3139.0	...
4815206	  822.4	  599.8	 3139.0	...
4815207	  822.4	  599.8	 3137.0	...
4815208	  822.2	  599.9	 3135.0	...
4815209	  822.0	  600.0	 3134.0	...
4815210	  821.5	  600.1	 3137.0	...
4815211	  820.9	  600.2	 3139.0	...
4815212	  820.5	  600.3	 3140.0	...
4815213	  820.3	  600.5	 3137.0	...
4815214	  820.1	  600.7	 3135.0	...
4815215	  819.8	  600.9	 3134.0	...
4815216	  819.4	  601.0	 3133.0	...
4815217	  819.4	  601.4	 3131.0	...
4815218	  819.6	  601.7	 3130.0	...
4815219	  819.8	  602.0	 3130.0	...
4815220	  820.1	  602.0	 3131.0	...
4815221	  820.1	  602.0	 3133.0	...
4815222	  820.0	  601.9	 3135.0	...
4815223	  820.0	  601.9	 3135.0	...
4815224	  820.4	  602.2	 3135.0	...
4815225	  820.9	  603.0	 3135.0	...
4815226	  821.3	  603.7	 3135.0	...
4815227	  821.3	  603.9	 3136.0	...
4815228	  821.4	  603.7	 3135.0	...
4815229	  821.5	  603.3	 3135.0	...
4815230	  821.6	  603.0	 3134.0	...
4815231	  821.6	  602.8	 3133.0	...
4815232	  821.6	  602.7	 3132.0	...
4815233	  821.5	  602.4	 3131.0	...
4815234	  821.6	  602.0	 3131.0	...
4815235	  821.7	  601.7	 3131.0	...
4815236	  821.5	  601.6	 3131.0	...
4815237	  821.0	  601.8	 3134.0	...
4815238	  820.6	  602.0	 3136.0	...
4815239	  820.6	  602.1	 3139.0	...
4815240	  820.4	  602.1	 3140.0	...
4815241	  820.3	  602.3	 3141.0	...
4815242	  820.1	  602.5	 3142.0	...
4815243	  820.0	  602.6	 3143.0	...
4815244	  820.0	  602.6	 3143.0	...
4815245	  820.1	  602.7	 3144.0	...
4815246	  820.1	  602.7	 3144.0	...
4815247	  820.1	  602.7	 3143.0	...
4815248	  820.0	  602.6	 3143.0	...
4815249	  819.9	  602.7	 3142.0	...
4815250	  820.0	  602.9	 3141.0	...
4815251	  820.2	  603.0	 3141.0	...
4815252	  820.4	  603.1	 3141.0	...
4815253	  820.5	  603.1	 3142.0	...
4815254	  820.5	  603.0	 3141.0	...
4815255	  820.5	  603.0	 3141.0	...
4815256	  820.6	  603.0	 3141.0	...
4815257	  820.6	  603.0	 3142.0	...
4815258	  820.6	  603.0	 3143.0	...
4815259	  820.7	  603.0	 3143.0	...
4815260	  820.7	  603.0	 3143.0	...
4815261	  820.8	  603.1	 3143.0	...
4815262	  820.7	  603.1	 3143.0	...
4815263	  820.7	  603.1	 3142.0	...
4815264	  820.6	  602.9	 3141.0	...
4815265	  820.6	  602.8	 3141.0	...
4815266	  820.5	  602.9	 3140.0	...
4815267	  820.5	  602.9	 3140.0	...
4815268	  820.5	  602.9	 3139.0	...
4815269	  820.5	  602.9	 3138.0	...
4815270	  820.5	  603.0	 3139.0	...
4815271	  820.5	  603.0	 3140.0	...
4815272	  820.5	  603.1	 3141.0	...
4815273	  820.7	  603.1	 3141.0	...
4815274	  820.9	  603.1	 3140.0	...
4815275	  820.9	  603.1	 3140.0	...
4815276	  820.6	  603.2	 3141.0	...
4815277	  820.4	  603.3	 3143.0	...
4815278	  820.3	  603.3	 3145.0	...
4815279	  820.2	  603.3	 3146.0	...
4815280	  820.0	  603.2	 3146.0	...
4815281	  819.9	  603.1	 3146.0	...
4815282	  819.9	  603.0	 3146.0	...
4815283	  819.9	  603.0	 3146.0	...
4815284	  819.9	  603.0	 3146.0	...
4815285	  820.0	  602.8	 3146.0	...
4815286	  820.2	  602.6	 3145.0	...
4815287	  820.4	  602.4	 3144.0	...
4815288	  820.5	  602.3	 3144.0	...
4815289	  820.6	  602.3	 3145.0	...
4815290	  820.6	  602.3	 3146.0	...
4815291	  820.5	  602.3	 3146.0	...
4815292	  820.7	  602.3	 3146.0	...
4815293	  820.9	  602.2	 3146.0	...
4815294	  821.2	  602.3	 3147.0	...
4815295	  821.2	  602.4	 3148.0	...
4815296	  821.2	  602.4	 3149.0	...
4815297	  821.2	  602.2	 3150.0	...
4815298	  821.1	  602.2	 3150.0	...
4815299	  821.0	  602.4	 3148.0	...
4815300	  821.1	  602.6	 3147.0	...
4815301	  821.2	  602.4	 3147.0	...
4815302	  821.3	  602.2	 3147.0	...
4815303	  821.4	  602.5	 3148.0	...
4815304	  821.5	  603.0	 3148.0	...
4815305	  821.6	  603.5	 3148.0	...
4815306	  821.5	  603.5	 3148.0	...
4815307	  821.5	  603.5	 3148.0	...
4815308	  821.5	  603.4	 3147.0	...
4815309	  821.5	  603.4	 3148.0	...
4815310	  821.4	  603.3	 3150.0	...
4815311	  821.4	  603.3	 3153.0	...
4815312	  821.4	  603.2	 3154.0	...
4815313	  821.0	  603.2	 3155.0	...
4815314	  820.6	  603.2	 3156.0	...
4815315	  820.3	  603.3	 3157.0	...
4815316	  820.4	  603.0	 3158.0	...
4815317	  820.5	  602.8	 3158.0	...
4815318	  820.5	  602.5	 3157.0	...
4815319	  820.4	  602.5	 3157.0	...
4815320	  820.4	  602.4	 3156.0	...
4815321	  820.3	  602.2	 3156.0	...
4815322	  820.1	  602.0	 3156.0	...
4815323	  819.9	  601.9	 3155.0	...
4815324	  819.7	  602.0	 3155.0	...
4815325	  819.8	  601.7	 3154.0	...
4815326	  820.1	  601.5	 3154.0	...
4815327	  820.1	  601.5	 3153.0	...
4815328	  819.9	  601.8	 3152.0	...
4815329	  819.7	  601.9	 3151.0	...
4815330	  820.0	  601.8	 3151.0	...
4815331	  820.3	  601.8	 3151.0	...
4815332	  820.8	  601.7	 3151.0	...
4815333	  821.1	  601.7	 3151.0	...
4815334	  821.5	  601.2	 3152.0	...
4815335	  821.7	  600.8	 3154.0	...
4815336	  821.9	  600.4	 3155.0	...
4815337	  822.1	  600.5	 3155.0	...
4815338	  822.3	  600.9	 3156.0	...
4815339	  822.5	  601.1	 3157.0	...
4815340	  822.5	  601.2	 3158.0	...
4815341	  822.6	  601.0	 3159.0	...
4815342	  822.7	  600.4	 3158.0	...
4815343	  822.8	  599.8	 3158.0	...
4815344	  822.8	  599.7	 3158.0	...
4815345	  822.8	  600.1	 3158.0	...
4815346	  822.7	  600.3	 3157.0	...
4815347	  822.6	  600.2	 3157.0	...
4815348	  822.5	  600.1	 3157.0	...
4815349	  822.4	  600.2	 3158.0	...
4815350	  822.2	  600.3	 3160.0	...
4815351	  822.1	  600.8	 3161.0	...
4815352	  822.0	  601.3	 3162.0	...
4815353	  822.1	  601.8	 3164.0	...
4815354	  822.1	  602.0	 3166.0	...
4815355	  822.2	  602.0	 3167.0	...
4815356	  822.3	  601.8	 3165.0	...
4815357	  822.5	  602.0	 3164.0	...
4815358	  822.7	  602.3	 3163.0	...
4815359	  822.6	  602.5	 3162.0	...
4815360	  822.4	  602.5	 3163.0	...
4815361	  822.1	  602.1	 3166.0	...
4815362	  822.0	  601.6	 3167.0	...
4815363	  821.9	  601.2	 3166.0	...
4815364	  821.9	  601.2	 3165.0	...
4815365	  821.8	  601.0	 3166.0	...
4815366	  821.7	  600.7	 3166.0	...
4815367	  821.6	  600.6	 3167.0	...
4815368	  821.5	  600.9	 3168.0	...
4815369	  821.4	  601.2	 3168.0	...
4815370	  821.4	  601.4	 3168.0	...
4815371	  821.5	  601.4	 3169.0	...
4815372	  821.6	  601.5	 3170.0	...
4815373	  821.5	  601.5	 3171.0	...
4815374	  821.5	  601.6	 3170.0	...
4815375	  821.5	  601.6	 3170.0	...
4815376	  821.6	  601.6	 3172.0	...
4815377	  821.7	  601.6	 3173.0	...
4815378	  821.6	  601.4	 3172.0	...
4815379	  821.4	  601.4	 3173.0	...
4815380	  821.1	  601.3	 3175.0	...
4815381	  821.2	  601.2	 3177.0	...
4815382	  821.5	  601.1	 3179.0	...
4815383	  821.5	  601.1	 3180.0	...
4815384	  821.3	  601.0	 3180.0	...
4815385	  821.1	  601.0	 3181.0	...
4815386	  821.0	  600.8	 3180.0	...
4815387	  821.1	  600.6	 3180.0	...
4815388	  821.1	  600.5	 3179.0	...
4815389	  820.9	  600.6	 3179.0	...
4815390	  820.7	  600.8	 3179.0	...
4815391	  820.4	  600.8	 3179.0	...
4815392	  820.6	  600.8	 3178.0	...
4815393	  820.9	  600.8	 3178.0	...
4815394	  821.1	  600.8	 3177.0	...
4815395	  821.2	  600.9	 3177.0	...
4815396	  821.1	  601.0	 3177.0	...
4815397	  821.1	  601.1	 3176.0	...
4815398	  821.3	  601.1	 3178.0	...
4815399	  821.5	  601.2	 3179.0	...
4815400	  821.5	  601.2	 3182.0	...
4815401	  821.3	  601.1	 3184.0	...
4815402	  821.2	  601.0	 3185.0	...
4815403	  821.1	  600.7	 3185.0	...
4815404	  821.1	  600.5	 3183.0	...
4815405	  821.2	  600.3	 3183.0	...
4815406	  821.4	  600.3	 3183.0	...
4815407	  821.6	  600.2	 3184.0	...
4815408	  821.7	  600.2	 3185.0	...
4815409	  821.8	  600.4	 3185.0	...
4815410	  821.9	  600.5	 3184.0	...
4815411	  821.7	  600.7	 3186.0	...
4815412	  821.4	  600.7	 3188.0	...
4815413	  821.2	  600.7	 3191.0	...
4815414	  821.1	  600.6	 3191.0	...
4815415	  820.8	  600.5	 3191.0	...
4815416	  820.6	  600.5	 3192.0	...
4815417	  820.5	  600.6	 3194.0	...
4815418	  820.7	  600.8	 3196.0	...
4815419	  820.9	  600.9	 3196.0	...
4815420	  821.1	  601.2	 3197.0	...
4815421	  821.2	  601.4	 3198.0	...
4815422	  821.2	  601.5	 3198.0	...
4815423	  821.2	  601.5	 3199.0	...
4815424	  821.2	  601.6	 3200.0	...
4815425	  821.2	  601.6	 3201.0	...
4815426	  821.1	  601.6	 3202.0	...
4815427	  821.0	  601.6	 3202.0	...
4815428	  821.1	  601.5	 3202.0	...
4815429	  821.4	  601.6	 3201.0	...
4815430	  821.6	  601.7	 3204.0	...
4815431	  821.6	  601.8	 3207.0	...
4815432	  821.6	  602.0	 3210.0	...
4815433	  821.6	  602.2	 3210.0	...
4815434	  821.5	  602.2	 3211.0	...
4815435	  821.2	  602.0	 3211.0	...
4815436	  820.8	  601.8	 3211.0	...
4815437	  820.4	  601.9	 3213.0	...
4815438	  820.4	  601.9	 3215.0	...
4815439	  820.3	  601.9	 3216.0	...
4815440	  820.2	  601.9	 3216.0	...
4815441	  820.2	  601.9	 3216.0	...
4815442	  820.3	  601.9	 3218.0	...
4815443	  820.4	  601.6	 3218.0	...
4815444	  820.8	  601.3	 3217.0	...
4815445	  820.9	  601.0	 3217.0	...
4815446	  821.2	  600.9	 3217.0	...
4815447	  821.2	  600.9	 3218.0	...
4815448	  821.2	  601.0	 3219.0	...
4815449	  821.6	  601.0	 3219.0	...
4815450	  821.9	  601.1	 3219.0	...
4815451	  822.0	  601.1	 3219.0	...
4815452	  821.8	  601.3	 3220.0	...
4815453	  821.6	  601.4	 3223.0	...
4815454	  821.3	  601.6	 3226.0	...
4815455	  821.0	  601.6	 3227.0	...
4815456	  820.8	  601.7	 3227.0	...
4815457	  821.0	  601.8	 3228.0	...
4815458	  821.0	  601.9	 3228.0	...
4815459	  820.9	  601.8	 3229.0	...
4815460	  820.8	  601.4	 3229.0	...
4815461	  820.7	  601.1	 3228.0	...
4815462	  820.8	  601.0	 3227.0	...
MSG	4815463 0000 _ Number Off
4815463	  820.9	  600.9	 3227.0	...
4815464	  821.1	  600.8	 3227.0	...
4815465	  821.1	  600.3	 3227.0	...
4815466	  821.2	  600.0	 3227.0	...
4815467	  821.2	  600.0	 3227.0	...
4815468	  821.2	  600.2	 3227.0	...
4815469	  821.1	  600.3	 3227.0	...
4815470	  821.3	  600.1	 3226.0	...
4815471	  821.6	  599.8	 3228.0	...
4815472	  821.9	  599.7	 3230.0	...
4815473	  821.5	  599.8	 3232.0	...
4815474	  821.1	  600.0	 3230.0	...
4815475	  820.7	  600.1	 3229.0	...
4815476	  820.5	  600.1	 3229.0	...
4815477	  820.3	  600.1	 3230.0	...
4815478	  820.1	  600.1	 3232.0	...
4815479	  820.0	  600.0	 3235.0	...
4815480	  820.0	  600.0	 3238.0	...
4815481	  819.8	  600.0	 3240.0	...
4815482	  819.6	  600.0	 3241.0	...
4815483	  819.5	  600.0	 3242.0	...
4815484	  819.4	  599.9	 3243.0	...
4815485	  819.4	  599.8	 3242.0	...
4815486	  819.5	  599.7	 3240.0	...
4815487	  819.6	  599.9	 3241.0	...
4815488	  819.7	  600.4	 3244.0	...
4815489	  820.0	  600.8	 3248.0	...
4815490	  820.2	  600.4	 3248.0	...
4815491	  820.2	  600.1	 3247.0	...
4815492	  820.0	  599.8	 3245.0	...
4815493	  819.7	  600.0	 3245.0	...
4815494	  819.7	  600.3	 3245.0	...
4815495	  819.7	  600.5	 3245.0	...
4815496	  819.7	  600.4	 3245.0	...
4815497	  819.8	  600.6	 3246.0	...
4815498	  819.8	  600.8	 3246.0	...
4815499	  819.9	  601.0	 3246.0	...
4815500	  820.0	  601.1	 3245.0	...
4815501	  820.0	  601.1	 3245.0	...
4815502	  820.0	  601.2	 3245.0	...
4815503	  820.6	  601.2	 3245.0	...
4815504	  821.3	  600.8	 3245.0	...
4815505	  822.1	  599.7	 3245.0	...
4815506	  823.1	  598.6	 3247.0	...
4815507	  824.0	  597.8	 3250.0	...
4815508	  825.7	  596.9	 3253.0	...
4815509	  827.0	  595.3	 3254.0	...
4815510	  828.7	  593.7	 3255.0	...
4815511	  830.4	  592.4	 3256.0	...
4815512	  831.7	  591.9	 3257.0	...
4815513	  832.8	  591.4	 3258.0	...
4815514	  833.1	  591.1	 3258.0	...
4815515	  833.3	  591.0	 3259.0	...
4815516	  833.3	  590.9	 3260.0	...
4815517	  833.4	  591.1	 3262.0	...
4815518	  833.1	  591.0	 3263.0	...
4815519	  832.8	  591.0	 3264.0	...
4815520	  832.4	  591.3	 3264.0	...
4815521	  831.7	  591.6	 3265.0	...
4815522	  831.0	  591.7	 3265.0	...
4815523	  830.4	  591.6	 3264.0	...
4815524	  830.0	  591.5	 3264.0	...
4815525	  829.8	  591.5	 3264.0	...
4815526	  829.6	  591.7	 3266.0	...
4815527	  829.6	  591.7	 3268.0	...
4815528	  829.6	  591.5	 3269.0	...
4815529	  829.6	  590.9	 3269.0	...
4815530	  829.5	  590.5	 3270.0	...
4815531	  829.5	  590.5	 3269.0	...
4815532	  829.3	  591.1	 3269.0	...
4815533	  828.8	  591.8	 3269.0	...
4815534	  828.2	  592.2	 3270.0	...
4815535	  828.0	  592.7	 3271.0	...
4815536	  828.0	  592.7	 3272.0	...
4815537	  827.9	  592.8	 3272.0	...
4815538	  827.6	  593.0	 3272.0	...
4815539	  827.3	  593.4	 3273.0	...
4815540	  827.2	  593.7	 3276.0	...
4815541	  827.2	  594.0	 3279.0	...
4815542	  827.3	  594.2	 3280.0	...
4815543	  827.4	  594.3	 3281.0	...
4815544	  827.5	  594.1	 3281.0	...
4815545	  827.5	  593.9	 3279.0	...
4815546	  827.5	  593.5	 3278.0	...
4815547	  827.6	  593.3	 3280.0	...
4815548	  827.7	  593.2	 3283.0	...
4815549	  827.8	  593.4	 3286.0	...
4815550	  828.0	  593.6	 3286.0	...
4815551	  828.1	  593.6	 3286.0	...
4815552	  828.1	  593.6	 3286.0	...
4815553	  828.2	  593.6	 3287.0	...
4815554	  828.1	  593.6	 3287.0	...
4815555	  828.0	  593.6	 3287.0	...
4815556	  827.9	  593.6	 3287.0	...
4815557	  827.9	  593.6	 3288.0	...
4815558	  827.9	  593.5	 3289.0	...
4815559	  827.9	  593.4	 3289.0	...
4815560	  827.8	  593.5	 3288.0	...
4815561	  827.6	  593.3	 3289.0	...
4815562	  827.5	  593.2	 3290.0	...
4815563	  827.4	  592.8	 3290.0	...
4815564	  827.3	  592.7	 3288.0	...
4815565	  827.3	  592.7	 3285.0	...
4815566	  827.4	  592.6	 3284.0	...
4815567	  827.5	  592.6	 3285.0	...
4815568	  827.5	  592.4	 3286.0	...
4815569	  827.5	  592.2	 3289.0	...
4815570	  827.5	  592.0	 3292.0	...
4815571	  827.3	  591.9	 3295.0	...
4815572	  827.1	  591.7	 3296.0	...
4815573	  827.0	  591.4	 3297.0	...
4815574	  827.1	  591.0	 3297.0	...
4815575	  827.3	  590.8	 3297.0	...
4815576	  827.5	  591.0	 3298.0	...
4815577	  827.1	  591.4	 3299.0	...
4815578	  826.7	  591.9	 3299.0	...
4815579	  826.7	  591.8	 3299.0	...
4815580	  827.0	  591.6	 3299.0	...
4815581	  827.4	  591.4	 3299.0	...
4815582	  827.4	  591.2	 3299.0	...
4815583	  827.2	  591.2	 3299.0	...
4815584	  827.1	  591.3	 3300.0	...
4815585	  827.0	  591.4	 3301.0	...
4815586	  827.0	  591.5	 3302.0	...
4815587	  827.0	  591.3	 3303.0	...
4815588	  826.9	  591.1	 3305.0	...
4815589	  826.8	  591.0	 3306.0	...
4815590	  826.7	  591.0	 3306.0	...
4815591	  826.8	  590.9	 3306.0	...
4815592	  827.0	  590.8	 3309.0	...
4815593	  827.0	  590.7	 3311.0	...
4815594	  826.7	  590.5	 3313.0	...
4815595	  826.5	  590.4	 3315.0	...
4815596	  826.6	  590.2	 3317.0	...
4815597	  826.9	  590.2	 3319.0	...
4815598	  827.1	  590.3	 3319.0	...
4815599	  827.2	  590.4	 3319.0	...
4815600	  827.3	  590.8	 3320.0	...
4815601	  827.4	  591.0	 3321.0	...
4815602	  827.2	  591.3	 3321.0	...
4815603	  826.9	  591.3	 3322.0	...
4815604	  826.5	  591.4	 3323.0	...
4815605	  826.6	  591.4	 3324.0	...
4815606	  826.7	  591.5	 3324.0	...
4815607	  826.9	  591.5	 3324.0	...
4815608	  827.1	  591.5	 3325.0	...
4815609	  827.0	  591.3	 3326.0	...
4815610	  827.0	  591.2	 3327.0	...
4815611	  826.9	  591.3	 3327.0	...
4815612	  826.9	  591.6	 3327.0	...
4815613	  826.8	  591.9	 3327.0	...
4815614	  826.5	  591.9	 3327.0	...
4815615	  826.1	  591.7	 3329.0	...
4815616	  825.8	  591.7	 3330.0	...
4815617	  825.5	  592.0	 3331.0	...
4815618	  825.3	  592.3	 3330.0	...
4815619	  825.1	  592.4	 3329.0	...
4815620	  825.1	  592.5	 3329.0	...
4815621	  825.0	  592.5	 3331.0	...
4815622	  825.0	  592.5	 3332.0	...
4815623	  824.9	  592.6	 3333.0	...
4815624	  824.8	  592.6	 3333.0	...
4815625	  824.7	  592.7	 3334.0	...
4815626	  824.6	  592.8	 3335.0	...
4815627	  824.5	  592.9	 3335.0	...
4815628	  824.3	  593.0	 3336.0	...
4815629	  824.1	  593.1	 3337.0	...
4815630	  823.9	  593.1	 3339.0	...
4815631	  823.9	  592.7	 3340.0	...
4815632	  823.9	  592.6	 3341.0	...
4815633	  824.0	  592.5	 3343.0	...
4815634	  824.0	  592.4	 3345.0	...
4815635	  824.0	  592.2	 3347.0	...
4815636	  823.6	  592.0	 3346.0	...
4815637	  823.4	  592.1	 3346.0	...
4815638	  823.6	  592.1	 3346.0	...
4815639	  824.0	  591.9	 3347.0	...
4815640	  824.4	  591.8	 3347.0	...
4815641	  824.4	  591.7	 3351.0	...
4815642	  824.5	  591.9	 3355.0	...
4815643	  824.7	  592.0	 3358.0	...
4815644	  824.8	  592.1	 3359.0	...
4815645	  824.7	  592.2	 3359.0	...
4815646	  824.6	  592.4	 3360.0	...
4815647	  824.8	  592.6	 3360.0	...
4815648	  825.0	  592.7	 3361.0	...
4815649	  825.1	  592.6	 3362.0	...
4815650	  825.1	  592.5	 3363.0	...
4815651	  824.9	  592.7	 3363.0	...
4815652	  824.7	  592.9	 3364.0	...
4815653	  824.6	  592.9	 3365.0	...
4815654	  824.7	  592.7	 3366.0	...
4815655	  824.7	  592.4	 3367.0	...
4815656	  824.5	  592.4	 3367.0	...
4815657	  824.3	  592.4	 3368.0	...
4815658	  824.1	  592.2	 3370.0	...
4815659	  824.0	  591.8	 3372.0	...
4815660	  823.9	  591.5	 3371.0	...
4815661	  823.9	  591.5	 3370.0	...
4815662	  823.8	  591.6	 3368.0	...
4815663	  823.8	  591.8	 3368.0	...
4815664	  823.7	  591.9	 3372.0	...
4815665	  823.4	  592.1	 3375.0	...
4815666	  823.1	  592.2	 3378.0	...
4815667	  822.7	  592.3	 3379.0	...
4815668	  822.8	  592.1	 3380.0	...
4815669	  822.8	  591.9	 3380.0	...
4815670	  822.6	  591.7	 3381.0	...
4815671	  822.3	  591.8	 3383.0	...
4815672	  821.9	  592.0	 3384.0	...
4815673	  821.9	  592.3	 3385.0	...
4815674	  822.1	  592.3	 3384.0	...
4815675	  822.3	  592.2	 3384.0	...
4815676	  822.2	  592.0	 3384.0	...
4815677	  822.2	  592.2	 3384.0	...
4815678	  822.3	  592.3	 3388.0	...
4815679	  822.4	  592.4	 3391.0	...
4815680	  822.4	  592.2	 3393.0	...
4815681	  822.6	  592.0	 3393.0	...
4815682	  822.8	  591.7	 3394.0	...
4815683	  823.0	  591.4	 3395.0	...
4815684	  822.9	  590.8	 3396.0	...
4815685	  822.9	  590.4	 3397.0	...
4815686	  822.8	  590.1	 3398.0	...
4815687	  822.8	  590.1	 3398.0	...
4815688	  822.8	  590.3	 3398.0	...
4815689	  823.1	  590.5	 3399.0	...
4815690	  823.5	  590.6	 3400.0	...
4815691	  823.8	  590.5	 3400.0	...
4815692	  824.0	  590.4	 3400.0	...
4815693	  824.0	  590.3	 3401.0	...
4815694	  823.9	  590.3	 3401.0	...
4815695	  823.6	  590.4	 3401.0	...
4815696	  823.4	  590.5	 3403.0	...
4815697	  823.4	  590.6	 3405.0	...
4815698	  823.5	  590.5	 3406.0	...
4815699	  823.4	  590.5	 3406.0	...
4815700	  823.4	  590.4	 3406.0	...
4815701	  823.4	  590.4	 3406.0	...
4815702	  823.6	  590.2	 3405.0	...
4815703	  823.7	  589.8	 3405.0	...
4815704	  823.8	  589.6	 3405.0	...
4815705	  823.8	  589.7	 3404.0	...
4815706	  823.8	  590.0	 3404.0	...
4815707	  823.8	  589.9	 3407.0	...
4815708	  823.8	  589.6	 3411.0	...
4815709	  823.6	  589.5	 3415.0	...
4815710	  823.4	  589.7	 3415.0	...
4815711	  823.2	  589.8	 3414.0	...
4815712	  823.1	  589.5	 3413.0	...
4815713	  823.1	  589.3	 3415.0	...
4815714	  823.0	  589.5	 3417.0	...
4815715	  823.0	  589.7	 3419.0	...
4815716	  823.1	  589.9	 3418.0	...
4815717	  823.1	  589.8	 3418.0	...
4815718	  823.1	  589.8	 3419.0	...
4815719	  823.0	  589.8	 3419.0	...
4815720	  822.8	  589.5	 3419.0	...
4815721	  822.6	  588.9	 3421.0	...
4815722	  822.7	  588.3	 3423.0	...
4815723	  822.9	  588.4	 3424.0	...
4815724	  823.0	  588.7	 3424.0	...
4815725	  822.9	  589.2	 3423.0	...
4815726	  822.8	  589.3	 3426.0	...
4815727	  822.7	  589.3	 3430.0	...
4815728	  822.5	  589.1	 3433.0	...
4815729	  822.5	  589.0	 3433.0	...
4815730	  822.6	  589.2	 3432.0	...
4815731	  822.5	  589.2	 3432.0	...
4815732	  822.2	  588.9	 3433.0	...
4815733	  821.8	  588.5	 3434.0	...
4815734	  821.6	  588.4	 3435.0	...
4815735	  821.8	  588.4	 3435.0	...
4815736	  821.9	  588.4	 3437.0	...
4815737	  822.0	  588.3	 3439.0	...
4815738	  822.0	  588.2	 3442.0	...
4815739	  822.1	  588.2	 3442.0	...
4815740	  822.3	  588.3	 3443.0	...
4815741	  822.4	  588.5	 3444.0	...
4815742	  822.3	  588.7	 3445.0	...
4815743	  822.2	  588.5	 3446.0	...
4815744	  822.2	  588.2	 3447.0	...
4815745	  822.2	  587.9	 3447.0	...
4815746	  822.3	  587.9	 3448.0	...
4815747	  822.3	  587.9	 3447.0	...
4815748	  822.3	  587.9	 3446.0	...
4815749	  822.2	  588.0	 3447.0	...
4815750	  822.2	  588.2	 3449.0	...
4815751	  822.2	  588.4	 3450.0	...
4815752	  822.3	  588.5	 3450.0	...
4815753	  822.3	  588.4	 3450.0	...
4815754	  822.3	  588.4	 3449.0	...
4815755	  822.4	  588.5	 3449.0	...
4815756	  822.4	  588.4	 3448.0	...
4815757	  822.5	  588.2	 3448.0	...
4815758	  822.3	  588.1	 3449.0	...
4815759	  822.2	  587.9	 3449.0	...
4815760	  822.1	  587.8	 3451.0	...
4815761	  822.1	  587.7	 3452.0	...
4815762	  822.0	  587.9	 3454.0	...
4815763	  821.9	  588.1	 3457.0	...
4815764	  821.6	  588.1	 3459.0	...
4815765	  821.3	  587.9	 3461.0	...
4815766	  821.1	  587.7	 3462.0	...
4815767	  821.1	  587.6	 3462.0	...
4815768	  821.2	  587.4	 3463.0	...
4815769	  821.2	  587.2	 3463.0	...
4815770	  821.2	  587.2	 3463.0	...
4815771	  821.2	  587.4	 3463.0	...
4815772	  821.3	  587.6	 3463.0	...
4815773	  821.1	  587.8	 3464.0	...
4815774	  821.0	  587.9	 3468.0	...
4815775	  820.9	  588.3	 3472.0	...
4815776	  821.0	  588.7	 3476.0	...
4815777	  821.0	  589.2	 3478.0	...
4815778	  821.3	  589.1	 3479.0	...
4815779	  821.5	  588.9	 3481.0	...
4815780	  821.8	  588.7	 3481.0	...
4815781	  821.9	  588.8	 3484.0	...
4815782	  822.0	  588.8	 3486.0	...
4815783	  822.1	  588.8	 3490.0	...
4815784	  822.2	  588.5	 3493.0	...
4815785	  822.2	  588.2	 3495.0	...
4815786	  822.0	  587.9	 3497.0	...
4815787	  821.7	  587.9	 3499.0	...
4815788	  821.3	  588.0	 3499.0	...
4815789	  821.1	  588.1	 3499.0	...
4815790	  820.9	  588.1	 3500.0	...
4815791	  820.8	  588.0	 3501.0	...
4815792	  820.5	  588.0	 3502.0	...
4815793	  820.3	  587.9	 3505.0	...
4815794	  820.2	  588.1	 3507.0	...
4815795	  820.2	  588.4	 3508.0	...
4815796	  820.1	  588.8	 3506.0	...
4815797	  820.1	  589.0	 3505.0	...
4815798	  820.0	  589.1	 3505.0	...
4815799	  820.1	  589.0	 3506.0	...
4815800	  820.4	  588.6	 3508.0	...
4815801	  820.6	  588.2	 3510.0	...
4815802	  820.7	  587.8	 3510.0	...
4815803	  820.6	  587.8	 3507.0	...
4815804	  820.4	  587.7	 3505.0	...
4815805	  820.3	  587.8	 3505.0	...
4815806	  820.3	  587.9	 3509.0	...
4815807	  820.2	  588.1	 3512.0	...
4815808	  820.3	  588.2	 3514.0	...
4815809	  820.3	  588.3	 3515.0	...
4815810	  820.3	  588.4	 3514.0	...
4815811	  820.3	  588.4	 3513.0	...
4815812	  820.2	  587.9	 3511.0	...
4815813	  820.0	  587.3	 3512.0	...
4815814	  819.9	  586.8	 3512.0	...
4815815	  819.9	  586.9	 3513.0	...
4815816	  820.0	  587.2	 3513.0	...
4815817	  820.0	  587.4	 3513.0	...
4815818	  819.9	  587.5	 3513.0	...
4815819	  819.8	  587.6	 3515.0	...
4815820	  819.6	  587.6	 3516.0	...
4815821	  819.5	  587.4	 3517.0	...
4815822	  819.4	  587.2	 3517.0	...
4815823	  819.2	  587.0	 3518.0	...
4815824	  818.9	  587.0	 3517.0	...
4815825	  818.7	  587.0	 3516.0	...
4815826	  818.6	  587.0	 3515.0	...
4815827	  818.7	  587.3	 3517.0	...
4815828	  818.8	  587.6	 3520.0	...
4815829	  818.9	  587.9	 3524.0	...
4815830	  819.0	  587.8	 3527.0	...
4815831	  819.0	  587.8	 3529.0	...
4815832	  819.1	  587.8	 3530.0	...
4815833	  819.1	  587.7	 3533.0	...
4815834	  819.2	  587.6	 3535.0	...
4815835	  819.4	  587.6	 3536.0	...
4815836	  819.6	  587.5	 3537.0	...
4815837	  819.6	  587.2	 3537.0	...
4815838	  819.6	  586.9	 3536.0	...
4815839	  819.5	  586.8	 3535.0	...
4815840	  819.3	  586.8	 3534.0	...
4815841	  819.3	  586.8	 3536.0	...
4815842	  819.3	  586.8	 3537.0	...
4815843	  819.2	  586.8	 3536.0	...
4815844	  819.1	  586.8	 3535.0	...
4815845	  819.0	  586.9	 3534.0	...
4815846	  819.0	  586.8	 3536.0	...
4815847	  819.1	  586.7	 3538.0	...
4815848	  819.2	  586.7	 3539.0	...
4815849	  819.4	  586.7	 3538.0	...
4815850	  819.6	  586.7	 3537.0	...
4815851	  819.6	  586.8	 3537.0	...
4815852	  819.5	  586.9	 3538.0	...
4815853	  819.3	  586.9	 3539.0	...
4815854	  819.2	  586.5	 3540.0	...
4815855	  819.3	  586.1	 3541.0	...
4815856	  819.2	  586.1	 3542.0	...
4815857	  819.1	  586.4	 3543.0	...
4815858	  819.0	  586.6	 3544.0	...
4815859	  819.2	  586.3	 3545.0	...
4815860	  819.3	  586.0	 3544.0	...
4815861	  819.4	  585.9	 3547.0	...
4815862	  819.4	  586.1	 3549.0	...
4815863	  819.7	  586.4	 3552.0	...
4815864	  819.9	  586.4	 3551.0	...
4815865	  820.1	  586.5	 3552.0	...
4815866	  819.8	  586.5	 3555.0	...
4815867	  819.6	  586.5	 3558.0	...
4815868	  819.4	  586.6	 3558.0	...
4815869	  819.4	  586.6	 3556.0	...
4815870	  819.3	  586.7	 3554.0	...
4815871	  819.2	  586.7	 3556.0	...
4815872	  819.2	  586.8	 3556.0	...
4815873	  819.2	  586.8	 3557.0	...
4815874	  819.1	  587.1	 3557.0	...
4815875	  818.9	  587.4	 3558.0	...
4815876	  819.0	  587.6	 3560.0	...
4815877	  819.2	  587.6	 3561.0	...
4815878	  819.3	  587.5	 3563.0	...
4815879	  819.4	  587.3	 3565.0	...
4815880	  819.4	  587.1	 3565.0	...
4815881	  819.4	  587.0	 3566.0	...
4815882	  819.4	  586.9	 3566.0	...
4815883	  819.5	  586.9	 3566.0	...
4815884	  819.5	  586.9	 3566.0	...
4815885	  819.5	  587.0	 3567.0	...
4815886	  819.6	  587.1	 3567.0	...
4815887	  819.6	  587.3	 3567.0	...
4815888	  819.6	  587.4	 3567.0	...
4815889	  819.5	  587.3	 3567.0	...
4815890	  819.4	  586.9	 3567.0	...
4815891	  819.6	  586.3	 3567.0	...
4815892	  819.8	  585.8	 3567.0	...
4815893	  820.1	  585.7	 3567.0	...
4815894	  820.1	  585.8	 3567.0	...
4815895	  819.9	  586.0	 3567.0	...
4815896	  819.8	  586.2	 3567.0	...
4815897	  819.6	  586.5	 3567.0	...
4815898	  819.5	  586.6	 3567.0	...
4815899	  819.3	  586.8	 3568.0	...
4815900	  819.1	  586.9	 3570.0	...
4815901	  819.0	  587.0	 3571.0	...
4815902	  818.9	  587.1	 3571.0	...
4815903	  819.0	  587.0	 3571.0	...
4815904	  819.0	  587.0	 3572.0	...
4815905	  819.0	  586.9	 3574.0	...
4815906	  819.1	  586.9	 3576.0	...
4815907	  819.3	  586.8	 3577.0	...
4815908	  819.4	  586.6	 3577.0	...
4815909	  819.3	  586.4	 3578.0	...
4815910	  819.3	  586.2	 3578.0	...
4815911	  819.3	  586.1	 3578.0	...
4815912	  819.3	  586.1	 3579.0	...
4815913	  819.5	  586.1	 3580.0	...
4815914	  819.7	  586.1	 3581.0	...
4815915	  819.9	  586.0	 3582.0	...
4815916	  820.0	  586.3	 3583.0	...
4815917	  819.9	  586.6	 3584.0	...
4815918	  819.9	  586.9	 3583.0	...
4815919	  819.9	  587.0	 3584.0	...
4815920	  819.9	  587.0	 3584.0	...
4815921	  819.9	  586.9	 3584.0	...
4815922	  819.9	  586.7	 3584.0	...
4815923	  819.9	  586.6	 3583.0	...
4815924	  819.9	  586.5	 3582.0	...
4815925	  819.8	  586.3	 3581.0	...
4815926	  819.9	  585.8	 3582.0	...
4815927	  819.9	  585.4	 3585.0	...
4815928	  820.0	  585.3	 3587.0	...
4815929	  820.1	  585.5	 3589.0	...
4815930	  820.2	  585.8	 3589.0	...
4815931	  820.2	  586.0	 3588.0	...
4815932	  820.2	  586.1	 3587.0	...
4815933	  820.1	  586.1	 3586.0	...
4815934	  820.0	  586.1	 3586.0	...
4815935	  819.9	  586.1	 3586.0	...
4815936	  819.8	  586.3	 3587.0	...
4815937	  820.0	  586.4	 3587.0	...
4815938	  820.3	  586.5	 3587.0	...
4815939	  820.4	  586.4	 3587.0	...
4815940	  820.3	  586.1	 3586.0	...
4815941	  820.2	  585.8	 3587.0	...
4815942	  820.2	  585.7	 3588.0	...
4815943	  820.2	  585.8	 3590.0	...
4815944	  820.2	  585.7	 3590.0	...
4815945	  820.4	  585.6	 3590.0	...
4815946	  820.5	  585.5	 3589.0	...
4815947	  820.8	  585.6	 3588.0	...
4815948	  820.8	  585.6	 3590.0	...
4815949	  820.8	  585.6	 3592.0	...
4815950	  820.8	  585.6	 3594.0	...
4815951	  820.7	  585.5	 3593.0	...
4815952	  820.6	  585.9	 3593.0	...
4815953	  820.5	  586.3	 3593.0	...
4815954	  820.7	  586.8	 3593.0	...
4815955	  820.8	  586.8	 3593.0	...
4815956	  820.8	  586.8	 3594.0	...
4815957	  820.7	  586.8	 3594.0	...
4815958	  820.7	  587.0	 3594.0	...
4815959	  820.8	  587.5	 3595.0	...
4815960	  821.3	  587.9	 3597.0	...
4815961	  821.6	  588.0	 3597.0	...
4815962	  821.8	  587.7	 3596.0	...
4815963	  821.8	  587.6	 3593.0	...
4815964	  821.8	  587.4	 3591.0	...
4815965	  821.9	  587.3	 3590.0	...
4815966	  821.9	  587.1	 3590.0	...
4815967	  822.0	  587.0	 3591.0	...
4815968	  822.0	  587.2	 3590.0	...
4815969	  821.9	  587.7	 3589.0	...
4815970	  821.7	  588.2	 3588.0	...
4815971	  821.4	  588.5	 3589.0	...
4815972	  821.4	  588.5	 3591.0	...
4815973	  821.5	  588.6	 3591.0	...
4815974	  821.5	  588.8	 3589.0	...
4815975	  821.6	  588.8	 3588.0	...
4815976	  821.6	  588.5	 3587.0	...
4815977	  821.5	  588.3	 3585.0	...
4815978	  821.5	  588.0	 3584.0	...
4815979	  821.5	  587.8	 3584.0	...
4815980	  821.6	  587.6	 3585.0	...
4815981	  821.6	  587.4	 3587.0	...
4815982	  821.8	  587.4	 3588.0	...
4815983	  822.0	  587.7	 3588.0	...
4815984	  822.3	  588.0	 3588.0	...
4815985	  822.3	  588.2	 3588.0	...
4815986	  822.2	  588.3	 3589.0	...
4815987	  822.2	  588.4	 3589.0	...
4815988	  822.2	  588.5	 3589.0	...
4815989	  822.2	  588.7	 3590.0	...
4815990	  822.3	  589.0	 3591.0	...
4815991	  822.5	  589.3	 3590.0	...
4815992	  822.6	  589.4	 3587.0	...
4815993	  822.6	  589.5	 3585.0	...
4815994	  822.6	  589.4	 3586.0	...
4815995	  822.6	  589.4	 3588.0	...
4815996	  822.6	  589.5	 3588.0	...
4815997	  822.6	  589.7	 3586.0	...
4815998	  822.6	  589.8	 3585.0	...
4815999	  822.7	  589.7	 3586.0	...
4816000	  822.7	  589.7	 3586.0	...
4816001	  822.7	  589.8	 3587.0	...
4816002	  822.8	  589.8	 3586.0	...
4816003	  822.9	  589.8	 3586.0	...
4816004	  823.0	  589.7	 3586.0	...
4816005	  823.0	  589.6	 3586.0	...
4816006	  823.2	  589.6	 3586.0	...
4816007	  823.3	  589.5	 3585.0	...
4816008	  823.3	  589.5	 3584.0	...
4816009	  823.5	  589.3	 3583.0	...
4816010	  823.6	  589.3	 3583.0	...
4816011	  823.7	  589.2	 3583.0	...
4816012	  823.3	  589.3	 3583.0	...
4816013	  823.2	  589.3	 3584.0	...
4816014	  823.1	  589.3	 3584.0	...
4816015	  823.2	  589.2	 3585.0	...
4816016	  823.1	  589.2	 3582.0	...
4816017	  823.1	  589.4	 3578.0	...
4816018	  823.2	  589.6	 3575.0	...
4816019	  823.3	  589.8	 3576.0	...
4816020	  823.5	  589.8	 3576.0	...
4816021	  823.6	  589.8	 3575.0	...
4816022	  823.6	  589.8	 3573.0	...
4816023	  823.4	  590.0	 3572.0	...
4816024	  823.2	  590.2	 3573.0	...
4816025	  823.1	  590.1	 3573.0	...
4816026	  823.2	  589.8	 3573.0	...
4816027	  823.3	  589.5	 3573.0	...
4816028	  823.4	  589.5	 3573.0	...
4816029	  823.5	  589.5	 3573.0	...
4816030	  823.7	  589.5	 3572.0	...
4816031	  823.8	  589.6	 3570.0	...
4816032	  824.2	  589.8	 3569.0	...
4816033	  824.5	  589.9	 3569.0	...
4816034	  824.5	  589.8	 3569.0	...
4816035	  824.3	  589.7	 3570.0	...
4816036	  824.2	  589.7	 3570.0	...
4816037	  824.1	  589.9	 3570.0	...
4816038	  824.1	  590.1	 3571.0	...
4816039	  823.9	  590.2	 3572.0	...
4816040	  823.7	  590.3	 3569.0	...
4816041	  823.5	  590.2	 3565.0	...
4816042	  823.3	  590.2	 3561.0	...
4816043	  823.1	  590.4	 3560.0	...
4816044	  823.0	  590.5	 3561.0	...
4816045	  823.1	  590.5	 3562.0	...
4816046	  823.4	  590.4	 3562.0	...
4816047	  823.7	  590.5	 3562.0	...
4816048	  824.1	  590.6	 3561.0	...
4816049	  824.3	  590.7	 3561.0	...
4816050	  823.9	  590.9	 3560.0	...
4816051	  823.5	  590.9	 3559.0	...
4816052	  823.1	  590.9	 3557.0	...
4816053	  823.4	  591.0	 3554.0	...
4816054	  823.8	  591.2	 3552.0	...
4816055	  824.2	  591.4	 3551.0	...
4816056	  824.3	  591.5	 3553.0	...
4816057	  824.3	  591.5	 3555.0	...
4816058	  824.4	  591.5	 3555.0	...
4816059	  824.4	  591.5	 3554.0	...
4816060	  824.2	  591.5	 3553.0	...
4816061	  823.9	  591.8	 3551.0	...
4816062	  823.6	  592.0	 3551.0	...
4816063	  823.7	  592.2	 3551.0	...
4816064	  823.8	  592.3	 3550.0	...
4816065	  823.9	  592.5	 3550.0	...
4816066	  823.9	  592.6	 3548.0	...
4816067	  824.0	  592.7	 3546.0	...
4816068	  824.1	  592.7	 3544.0	...
4816069	  824.1	  592.9	 3544.0	...
4816070	  824.1	  593.0	 3545.0	...
4816071	  824.1	  593.1	 3544.0	...
4816072	  824.1	  593.2	 3543.0	...
4816073	  824.0	  593.2	 3543.0	...
4816074	  824.0	  593.3	 3544.0	...
4816075	  823.9	  593.4	 3544.0	...
4816076	  824.3	  593.4	 3544.0	...
4816077	  824.7	  593.5	 3544.0	...
4816078	  825.1	  593.5	 3543.0	...
4816079	  825.2	  593.7	 3541.0	...
4816080	  825.2	  593.8	 3539.0	...
4816081	  825.3	  593.8	 3539.0	...
4816082	  825.3	  593.6	 3540.0	...
4816083	  825.1	  593.4	 3542.0	...
4816084	  824.9	  593.3	 3542.0	...
4816085	  824.6	  593.3	 3542.0	...
4816086	  824.7	  593.4	 3542.0	...
4816087	  824.9	  593.4	 3540.0	...
4816088	  825.1	  593.4	 3539.0	...
4816089	  825.2	  593.4	 3538.0	...
4816090	  825.2	  593.4	 3538.0	...
4816091	  825.2	  593.5	 3537.0	...
4816092	  825.3	  593.5	 3537.0	...
4816093	  825.3	  593.4	 3536.0	...
4816094	  825.4	  593.4	 3536.0	...
4816095	  825.5	  593.6	 3536.0	...
4816096	  825.6	  593.8	 3536.0	...
4816097	  825.2	  594.0	 3536.0	...
4816098	  824.8	  594.0	 3535.0	...
4816099	  824.3	  594.0	 3533.0	...
4816100	  824.6	  593.9	 3531.0	...
4816101	  824.8	  593.9	 3529.0	...
4816102	  825.0	  594.1	 3530.0	...
4816103	  825.0	  594.3	 3530.0	...
4816104	  825.1	  594.5	 3530.0	...
4816105	  825.2	  594.5	 3530.0	...
4816106	  825.3	  594.5	 3530.0	...
4816107	  825.4	  594.4	 3530.0	...
4816108	  825.5	  594.4	 3531.0	...
4816109	  825.6	  594.5	 3530.0	...
4816110	  825.6	  594.6	 3529.0	...
4816111	  825.6	  594.9	 3528.0	...
4816112	  825.5	  594.9	 3528.0	...
4816113	  825.5	  595.0	 3529.0	...
4816114	  825.5	  595.1	 3529.0	...
4816115	  825.5	  595.2	 3528.0	...
4816116	  825.5	  595.3	 3526.0	...
4816117	  825.4	  595.7	 3527.0	...
4816118	  825.5	  596.0	 3528.0	...
4816119	  825.5	  596.3	 3530.0	...
4816120	  825.6	  596.2	 3530.0	...
4816121	  825.6	  596.0	 3530.0	...
4816122	  825.4	  595.9	 3532.0	...
4816123	  825.2	  596.0	 3533.0	...
4816124	  825.0	  596.1	 3535.0	...
4816125	  825.0	  596.2	 3535.0	...
4816126	  825.0	  596.1	 3534.0	...
4816127	  824.9	  596.1	 3533.0	...
4816128	  824.8	  596.0	 3533.0	...
4816129	  824.9	  596.0	 3535.0	...
4816130	  825.0	  596.0	 3537.0	...
4816131	  825.2	  596.0	 3537.0	...
4816132	  825.4	  596.0	 3535.0	...
4816133	  825.3	  596.1	 3533.0	...
4816134	  825.2	  596.2	 3532.0	...
4816135	  825.1	  596.6	 3532.0	...
4816136	  825.2	  596.8	 3532.0	...
4816137	  825.4	  597.1	 3532.0	...
4816138	  825.5	  597.1	 3533.0	...
4816139	  825.6	  597.2	 3533.0	...
4816140	  825.6	  597.2	 3533.0	...
4816141	  825.5	  597.4	 3533.0	...
4816142	  825.3	  597.5	 3533.0	...
4816143	  825.1	  597.7	 3533.0	...
4816144	  825.1	  597.7	 3534.0	...
4816145	  825.2	  597.7	 3534.0	...
4816146	  825.3	  597.6	 3532.0	...
4816147	  825.3	  597.6	 3530.0	...
4816148	  825.2	  597.6	 3528.0	...
4816149	  825.1	  597.2	 3528.0	...
4816150	  825.1	  596.8	 3528.0	...
4816151	  825.1	  596.4	 3527.0	...
4816152	  825.0	  596.4	 3527.0	...
4816153	  824.9	  596.4	 3526.0	...
4816154	  824.7	  596.7	 3526.0	...
4816155	  824.7	  596.9	 3525.0	...
4816156	  824.7	  597.1	 3524.0	...
4816157	  825.0	  597.0	 3523.0	...
4816158	  825.3	  597.1	 3523.0	...
4816159	  825.5	  597.0	 3524.0	...
4816160	  825.5	  596.8	 3526.0	...
4816161	  825.6	  596.7	 3529.0	...
4816162	  825.6	  596.7	 3530.0	...
4816163	  825.7	  596.7	 3529.0	...
4816164	  825.8	  596.8	 3527.0	...
4816165	  825.8	  596.8	 3524.0	...
4816166	  825.8	  597.1	 3524.0	...
4816167	  825.9	  597.4	 3524.0	...
4816168	  825.9	  597.6	 3523.0	...
4816169	  825.8	  597.7	 3521.0	...
4816170	  825.8	  597.7	 3520.0	...
4816171	  825.8	  597.7	 3520.0	...
4816172	  825.9	  597.6	 3522.0	...
4816173	  825.9	  597.5	 3523.0	...
4816174	  825.8	  597.5	 3525.0	...
4816175	  825.8	  597.4	 3526.0	...
4816176	  825.8	  597.4	 3527.0	...
4816177	  825.8	  597.3	 3527.0	...
4816178	  825.8	  597.3	 3526.0	...
4816179	  825.7	  597.6	 3525.0	...
4816180	  825.7	  597.8	 3523.0	...
4816181	  825.8	  597.9	 3523.0	...
4816182	  825.7	  597.8	 3522.0	...
4816183	  825.5	  597.8	 3522.0	...
4816184	  825.4	  598.0	 3522.0	...
4816185	  825.3	  598.0	 3523.0	...
4816186	  825.3	  597.9	 3523.0	...
4816187	  825.4	  597.8	 3523.0	...
4816188	  825.5	  597.7	 3523.0	...
4816189	  825.5	  597.6	 3523.0	...
4816190	  824.7	  597.5	 3523.0	...
4816191	  824.0	  597.3	 3523.0	...
EFIX R   4812000	4816191	4192	  823.5	  592.1	   3413
SSACC R  4816192
4816192	  822.7	  597.2	 3524.0	...
4816193	  821.9	  596.4	 3524.0	...
4816194	  820.0	  595.0	 3524.0	...
4816195	  818.4	  593.5	 3525.0	...
4816196	  815.9	  592.0	 3526.0	...
4816197	  813.9	  590.8	 3527.0	...
4816198	  811.6	  589.4	 3527.0	...
4816199	  809.6	  588.3	 3526.0	...
4816200	  807.8	  587.0	 3526.0	...
4816201	  806.4	  585.3	 3527.0	...
4816202	  805.8	  584.0	 3529.0	...
ESACC R  4816192	4816202	11	  822.7	  597.2	  805.8	  584.0	   0.46	     48
SFIX R   4816203
4816203	  805.5	  582.5	 3528.0	...
4816204	  805.3	  581.6	 3525.0	...
4816205	  805.7	  580.2	 3522.0	...
4816206	  806.4	  579.7	 3522.0	...
4816207	  807.1	  579.2	 3522.0	...
4816208	  807.6	  579.5	 3522.0	...
4816209	  808.0	  580.1	 3524.0	...
4816210	  808.4	  580.9	 3526.0	...
4816211	  808.8	  581.3	 3529.0	...
4816212	  809.0	  581.7	 3528.0	...
4816213	  809.4	  582.0	 3526.0	...
4816214	  809.6	  582.8	 3526.0	...
4816215	  810.2	  583.3	 3527.0	...
4816216	  811.0	  583.7	 3528.0	...
4816217	  811.8	  583.5	 3527.0	...
4816218	  812.8	  583.1	 3527.0	...
4816219	  813.8	  582.7	 3529.0	...
4816220	  814.9	  582.1	 3531.0	...
4816221	  815.5	  581.0	 3533.0	...
4816222	  815.5	  580.0	 3531.0	...
4816223	  815.8	  579.2	 3532.0	...
4816224	  816.3	  579.2	 3533.0	...
4816225	  816.7	  579.1	 3535.0	...
4816226	  816.7	  579.2	 3535.0	...
[truncated: 4,272,943 more chars]
