# Supplementary material for: With an eye on uncertainty: Modelling pupillary responses to environmental volatility
Source: PLoS Comput Biol. 2019 Jul 5;15(7):e1007126. doi: 10.1371/journal.pcbi.1007126 (PMC6636765; doi:10.1371/journal.pcbi.1007126)
Supplement: S3 Data — Zip file containing the pupillometry data for participant 3. (ZIP) [file pcbi.1007126.s003.zip › P3/trial5.asc]

** CONVERTED FROM C:\Users\tparr\Documents\PVR\P3_0712\trial5.edf using edfapi 3.1 Win32 Nov 24 2009 on Thu Dec 07 19:13:06 2017
** DATE: Thu Dec  7 18:20:16 2017
** TYPE: EDF_FILE BINARY EVENT SAMPLE TAGGED
** VERSION: EYELINK II 1
** SOURCE: EYELINK CL
** EYELINK II CL v4.48 Nov 25 2009
** CAMERA: EyeLink CL Version 1.4 Sensor=BHA
** SERIAL NUMBER: CL1-AAD42
** CAMERA_CONFIG: AAD42140.SCD
**

MSG	4501338 RECCFG CR 1000 2 0 R
MSG	4501338 ELCLCFG MTABLER
MSG	4501338 GAZE_COORDS 0.00 0.00 1599.00 1199.00
MSG	4501338 THRESHOLDS R 131 243
MSG	4501338 ELCL_PROC CENTROID (3)
MSG	4501338 ELCL_PCR_PARAM 5 3.0
START	4501339 	RIGHT	SAMPLES	EVENTS
PRESCALER	1
VPRESCALER	1
PUPIL	AREA
EVENTS	GAZE	RIGHT	RATE	1000.00	TRACKING	CR	FILTER	2
SAMPLES	GAZE	RIGHT	RATE	1000.00	TRACKING	CR	FILTER	2
MSG	4501339 !MODE RECORD CR 1000 2 0 R
4501339	  801.8	  578.5	 3991.0	...
INPUT	4501339	127
4501340	  802.2	  578.5	 3992.0	...
4501341	  802.6	  578.5	 3993.0	...
4501342	  802.8	  578.5	 3993.0	...
4501343	  802.8	  578.6	 3993.0	...
4501344	  802.8	  578.4	 3992.0	...
4501345	  803.1	  578.1	 3991.0	...
SFIX R   4501346
4501346	  803.4	  577.7	 3992.0	...
4501347	  803.6	  577.5	 3992.0	...
4501348	  803.4	  577.4	 3994.0	...
4501349	  803.2	  577.3	 3995.0	...
4501350	  803.2	  577.2	 3996.0	...
4501351	  802.9	  577.2	 3995.0	...
4501352	  802.5	  577.3	 3994.0	...
4501353	  802.1	  577.4	 3994.0	...
4501354	  802.0	  577.5	 3994.0	...
4501355	  801.8	  577.5	 3995.0	...
4501356	  801.4	  578.1	 3996.0	...
4501357	  801.1	  578.6	 3996.0	...
4501358	  801.1	  579.4	 3995.0	...
4501359	  801.1	  579.6	 3995.0	...
4501360	  801.1	  579.9	 3995.0	...
4501361	  801.0	  579.9	 3995.0	...
4501362	  801.1	  580.0	 3996.0	...
4501363	  801.1	  580.3	 3997.0	...
4501364	  801.1	  580.6	 4000.0	...
4501365	  801.2	  581.0	 4002.0	...
4501366	  801.2	  581.1	 4003.0	...
4501367	  801.2	  581.2	 4002.0	...
4501368	  801.1	  581.2	 4000.0	...
4501369	  801.2	  581.3	 3998.0	...
4501370	  801.2	  581.4	 3999.0	...
4501371	  801.0	  581.8	 4001.0	...
4501372	  800.7	  582.1	 4004.0	...
4501373	  800.4	  582.5	 4007.0	...
4501374	  800.5	  582.9	 4010.0	...
4501375	  800.7	  583.1	 4010.0	...
4501376	  800.8	  583.3	 4007.0	...
4501377	  800.9	  583.4	 4005.0	...
4501378	  801.2	  583.4	 4005.0	...
4501379	  801.5	  583.4	 4007.0	...
4501380	  801.8	  583.2	 4008.0	...
4501381	  801.7	  583.1	 4009.0	...
4501382	  801.6	  582.9	 4009.0	...
4501383	  801.5	  582.4	 4008.0	...
4501384	  801.5	  582.0	 4007.0	...
4501385	  801.5	  581.4	 4006.0	...
4501386	  801.5	  581.3	 4006.0	...
4501387	  801.4	  581.2	 4006.0	...
4501388	  801.3	  581.3	 4007.0	...
4501389	  801.3	  581.3	 4008.0	...
4501390	  801.2	  581.3	 4008.0	...
4501391	  800.9	  581.2	 4009.0	...
4501392	  800.7	  581.3	 4008.0	...
4501393	  800.3	  581.4	 4007.0	...
4501394	  800.0	  581.6	 4009.0	...
4501395	  799.7	  581.7	 4011.0	...
4501396	  799.5	  581.6	 4013.0	...
4501397	  799.6	  581.4	 4013.0	...
4501398	  799.6	  581.2	 4012.0	...
4501399	  799.7	  581.1	 4010.0	...
4501400	  799.7	  581.4	 4010.0	...
4501401	  799.7	  581.5	 4011.0	...
4501402	  799.6	  581.7	 4013.0	...
4501403	  799.4	  582.0	 4013.0	...
4501404	  799.3	  582.4	 4014.0	...
4501405	  799.2	  582.7	 4014.0	...
4501406	  799.3	  582.7	 4014.0	...
4501407	  799.3	  582.6	 4014.0	...
4501408	  799.4	  582.5	 4014.0	...
4501409	  799.3	  582.4	 4014.0	...
4501410	  799.3	  582.3	 4014.0	...
4501411	  799.4	  582.3	 4014.0	...
4501412	  799.5	  582.3	 4014.0	...
4501413	  799.8	  582.5	 4015.0	...
4501414	  799.9	  582.6	 4015.0	...
4501415	  800.0	  582.7	 4016.0	...
4501416	  800.0	  582.7	 4016.0	...
4501417	  800.0	  582.8	 4016.0	...
4501418	  800.2	  582.7	 4016.0	...
4501419	  800.4	  583.0	 4015.0	...
4501420	  800.7	  583.2	 4014.0	...
4501421	  800.8	  583.4	 4012.0	...
4501422	  801.0	  583.4	 4011.0	...
4501423	  801.1	  583.4	 4012.0	...
4501424	  801.4	  583.3	 4013.0	...
4501425	  801.5	  583.2	 4015.0	...
4501426	  801.5	  583.2	 4016.0	...
4501427	  801.5	  583.1	 4016.0	...
4501428	  801.6	  583.1	 4016.0	...
4501429	  801.7	  583.3	 4015.0	...
4501430	  801.6	  583.4	 4015.0	...
4501431	  801.7	  583.6	 4015.0	...
4501432	  801.7	  583.6	 4015.0	...
4501433	  801.8	  583.5	 4014.0	...
4501434	  801.7	  583.7	 4013.0	...
4501435	  801.5	  583.8	 4016.0	...
4501436	  801.4	  583.9	 4018.0	...
4501437	  801.5	  583.9	 4018.0	...
4501438	  801.6	  584.1	 4017.0	...
4501439	  801.6	  584.4	 4015.0	...
4501440	  801.6	  584.5	 4016.0	...
4501441	  801.6	  584.6	 4016.0	...
4501442	  801.5	  584.2	 4015.0	...
4501443	  801.5	  583.8	 4015.0	...
4501444	  801.5	  583.5	 4013.0	...
4501445	  801.6	  583.4	 4013.0	...
4501446	  801.6	  583.4	 4013.0	...
4501447	  801.5	  583.0	 4010.0	...
4501448	  801.5	  582.6	 4008.0	...
4501449	  801.5	  582.3	 4005.0	...
4501450	  801.3	  582.8	 4005.0	...
4501451	  801.2	  583.3	 4004.0	...
4501452	  801.0	  583.6	 4003.0	...
4501453	  801.0	  583.4	 4002.0	...
4501454	  801.0	  583.1	 4001.0	...
4501455	  800.9	  583.0	 4000.0	...
4501456	  800.9	  583.0	 4000.0	...
4501457	  800.9	  583.2	 3999.0	...
4501458	  800.9	  583.3	 3998.0	...
4501459	  800.9	  583.5	 4000.0	...
4501460	  800.9	  583.7	 4002.0	...
4501461	  800.9	  583.9	 4004.0	...
4501462	  801.1	  584.0	 4004.0	...
4501463	  801.4	  584.1	 4004.0	...
4501464	  801.6	  584.1	 4002.0	...
4501465	  801.7	  584.1	 4001.0	...
4501466	  801.7	  584.1	 4000.0	...
4501467	  801.7	  584.0	 4001.0	...
4501468	  801.7	  583.9	 4002.0	...
4501469	  801.7	  584.1	 4002.0	...
4501470	  801.7	  584.4	 4001.0	...
4501471	  801.9	  584.6	 4000.0	...
4501472	  802.2	  584.8	 3998.0	...
4501473	  802.8	  585.0	 3998.0	...
4501474	  803.1	  585.3	 3999.0	...
4501475	  803.4	  585.5	 4001.0	...
4501476	  803.3	  585.8	 4001.0	...
4501477	  803.3	  585.8	 4000.0	...
4501478	  803.3	  585.8	 3999.0	...
4501479	  803.3	  585.7	 4000.0	...
4501480	  803.4	  585.7	 4000.0	...
4501481	  803.4	  585.7	 4001.0	...
4501482	  803.5	  585.7	 3998.0	...
4501483	  803.4	  585.7	 3996.0	...
4501484	  803.2	  585.7	 3994.0	...
4501485	  803.1	  585.7	 3991.0	...
4501486	  803.0	  585.4	 3989.0	...
4501487	  803.0	  585.2	 3987.0	...
4501488	  803.2	  585.0	 3988.0	...
4501489	  803.3	  585.0	 3990.0	...
4501490	  803.4	  584.8	 3992.0	...
4501491	  803.4	  584.7	 3992.0	...
4501492	  803.4	  584.6	 3991.0	...
4501493	  803.6	  584.5	 3990.0	...
4501494	  803.7	  584.5	 3991.0	...
4501495	  803.9	  584.5	 3992.0	...
4501496	  804.0	  584.5	 3993.0	...
4501497	  804.3	  584.5	 3995.0	...
4501498	  804.6	  584.8	 3997.0	...
4501499	  804.8	  585.1	 3998.0	...
4501500	  804.8	  585.5	 3998.0	...
4501501	  804.8	  585.6	 3998.0	...
4501502	  804.8	  585.7	 3995.0	...
4501503	  804.8	  585.8	 3993.0	...
4501504	  804.9	  585.9	 3991.0	...
4501505	  804.7	  586.0	 3991.0	...
4501506	  804.6	  586.2	 3990.0	...
4501507	  804.5	  586.3	 3990.0	...
4501508	  804.7	  586.3	 3989.0	...
4501509	  804.9	  586.5	 3989.0	...
4501510	  805.0	  586.6	 3988.0	...
4501511	  805.1	  586.7	 3989.0	...
4501512	  805.2	  586.7	 3990.0	...
4501513	  805.2	  586.7	 3991.0	...
4501514	  805.1	  586.7	 3991.0	...
4501515	  804.9	  586.6	 3991.0	...
4501516	  804.9	  586.5	 3991.0	...
4501517	  804.9	  586.7	 3991.0	...
4501518	  805.3	  587.1	 3991.0	...
4501519	  805.8	  587.4	 3989.0	...
4501520	  806.2	  587.4	 3987.0	...
4501521	  806.0	  587.4	 3984.0	...
4501522	  805.8	  587.4	 3984.0	...
4501523	  805.7	  587.2	 3983.0	...
4501524	  805.8	  586.9	 3982.0	...
4501525	  805.8	  586.7	 3983.0	...
4501526	  805.8	  586.7	 3983.0	...
4501527	  806.1	  586.5	 3984.0	...
4501528	  806.3	  586.2	 3984.0	...
4501529	  806.6	  585.9	 3983.0	...
4501530	  806.6	  585.9	 3982.0	...
4501531	  806.6	  586.1	 3982.0	...
4501532	  806.7	  586.2	 3982.0	...
4501533	  806.7	  586.2	 3982.0	...
4501534	  806.5	  586.2	 3980.0	...
4501535	  806.3	  586.2	 3979.0	...
4501536	  806.1	  586.0	 3977.0	...
4501537	  806.1	  585.7	 3977.0	...
4501538	  806.0	  585.4	 3976.0	...
4501539	  806.0	  585.4	 3974.0	...
4501540	  805.9	  585.4	 3972.0	...
4501541	  806.0	  585.4	 3971.0	...
4501542	  806.1	  585.5	 3970.0	...
4501543	  806.3	  585.5	 3970.0	...
4501544	  806.4	  585.5	 3972.0	...
4501545	  806.3	  585.4	 3974.0	...
4501546	  806.1	  585.4	 3976.0	...
4501547	  805.9	  585.4	 3975.0	...
4501548	  805.9	  585.3	 3974.0	...
4501549	  806.1	  585.0	 3973.0	...
4501550	  806.3	  584.7	 3973.0	...
4501551	  806.4	  584.6	 3972.0	...
4501552	  806.4	  584.5	 3972.0	...
4501553	  806.6	  584.6	 3972.0	...
4501554	  806.8	  584.6	 3972.0	...
4501555	  807.0	  584.8	 3973.0	...
4501556	  807.3	  584.9	 3973.0	...
4501557	  807.4	  584.8	 3973.0	...
4501558	  807.6	  584.6	 3973.0	...
4501559	  807.7	  584.4	 3975.0	...
4501560	  807.9	  584.3	 3978.0	...
4501561	  808.0	  584.3	 3980.0	...
4501562	  807.9	  584.2	 3981.0	...
4501563	  808.0	  584.1	 3981.0	...
4501564	  808.2	  583.8	 3977.0	...
4501565	  808.6	  583.5	 3974.0	...
4501566	  808.9	  583.3	 3971.0	...
4501567	  809.2	  583.1	 3971.0	...
4501568	  809.3	  582.8	 3971.0	...
4501569	  809.2	  582.6	 3971.0	...
4501570	  809.3	  582.6	 3971.0	...
4501571	  809.5	  582.6	 3973.0	...
4501572	  809.7	  582.7	 3974.0	...
4501573	  809.8	  582.7	 3975.0	...
4501574	  809.9	  582.8	 3975.0	...
4501575	  809.9	  582.9	 3973.0	...
4501576	  809.9	  583.1	 3972.0	...
4501577	  809.7	  583.2	 3974.0	...
4501578	  809.4	  583.3	 3977.0	...
4501579	  809.1	  583.3	 3979.0	...
4501580	  809.0	  583.3	 3978.0	...
4501581	  809.0	  583.0	 3978.0	...
4501582	  808.9	  582.7	 3977.0	...
4501583	  808.9	  582.3	 3975.0	...
4501584	  809.0	  582.3	 3974.0	...
4501585	  809.0	  582.2	 3975.0	...
4501586	  809.1	  582.1	 3975.0	...
4501587	  809.1	  582.1	 3973.0	...
4501588	  809.2	  582.1	 3971.0	...
4501589	  809.3	  582.4	 3971.0	...
4501590	  809.4	  582.6	 3972.0	...
4501591	  809.5	  582.7	 3972.0	...
4501592	  809.4	  582.6	 3970.0	...
4501593	  809.3	  582.5	 3968.0	...
4501594	  809.3	  582.4	 3968.0	...
4501595	  809.2	  582.3	 3968.0	...
4501596	  809.2	  582.3	 3967.0	...
4501597	  809.0	  582.4	 3967.0	...
4501598	  808.9	  582.5	 3967.0	...
4501599	  808.9	  582.6	 3967.0	...
4501600	  808.9	  582.3	 3967.0	...
4501601	  808.9	  581.8	 3967.0	...
4501602	  809.0	  581.2	 3967.0	...
4501603	  809.2	  580.9	 3969.0	...
4501604	  809.2	  580.6	 3971.0	...
4501605	  809.5	  580.4	 3973.0	...
4501606	  809.7	  580.2	 3973.0	...
4501607	  809.9	  580.2	 3973.0	...
4501608	  809.8	  580.2	 3973.0	...
4501609	  809.8	  580.3	 3973.0	...
4501610	  809.7	  580.4	 3974.0	...
4501611	  809.6	  580.4	 3974.0	...
4501612	  809.6	  580.6	 3975.0	...
4501613	  809.7	  580.8	 3975.0	...
4501614	  809.7	  581.1	 3977.0	...
4501615	  809.7	  581.2	 3977.0	...
4501616	  809.7	  581.0	 3976.0	...
4501617	  809.9	  580.6	 3976.0	...
4501618	  809.9	  579.9	 3976.0	...
4501619	  809.9	  579.6	 3977.0	...
4501620	  809.9	  579.3	 3978.0	...
4501621	  810.2	  579.2	 3978.0	...
4501622	  810.5	  579.1	 3976.0	...
4501623	  810.5	  579.2	 3974.0	...
4501624	  810.4	  579.3	 3972.0	...
4501625	  810.6	  578.9	 3976.0	...
4501626	  810.7	  578.5	 3980.0	...
4501627	  810.8	  578.1	 3983.0	...
4501628	  810.7	  578.1	 3983.0	...
4501629	  810.6	  578.1	 3983.0	...
4501630	  810.7	  578.0	 3983.0	...
4501631	  810.7	  577.8	 3982.0	...
4501632	  810.8	  577.7	 3981.0	...
4501633	  810.8	  577.6	 3980.0	...
4501634	  810.9	  577.6	 3980.0	...
4501635	  811.2	  577.6	 3981.0	...
4501636	  811.4	  577.4	 3982.0	...
4501637	  811.4	  577.2	 3981.0	...
4501638	  811.3	  577.1	 3980.0	...
4501639	  811.3	  577.1	 3980.0	...
4501640	  811.4	  577.2	 3980.0	...
4501641	  811.5	  577.4	 3981.0	...
4501642	  811.7	  577.6	 3981.0	...
4501643	  811.9	  577.6	 3981.0	...
4501644	  812.2	  577.3	 3981.0	...
4501645	  812.3	  577.0	 3981.0	...
4501646	  812.4	  576.5	 3982.0	...
4501647	  812.4	  576.1	 3982.0	...
4501648	  812.4	  575.6	 3982.0	...
4501649	  812.4	  575.3	 3982.0	...
4501650	  812.4	  575.2	 3982.0	...
4501651	  812.5	  575.1	 3982.0	...
4501652	  812.5	  575.1	 3982.0	...
4501653	  812.4	  575.1	 3983.0	...
4501654	  812.4	  575.2	 3981.0	...
4501655	  812.4	  575.6	 3980.0	...
4501656	  812.6	  575.9	 3979.0	...
4501657	  812.8	  576.1	 3979.0	...
4501658	  813.0	  576.0	 3980.0	...
4501659	  813.0	  575.9	 3981.0	...
4501660	  812.9	  575.9	 3982.0	...
4501661	  812.9	  575.6	 3983.0	...
4501662	  812.9	  575.4	 3986.0	...
4501663	  813.2	  575.2	 3988.0	...
4501664	  813.5	  574.8	 3990.0	...
4501665	  813.7	  574.4	 3989.0	...
4501666	  813.8	  573.5	 3991.0	...
4501667	  814.3	  571.8	 3994.0	...
4501668	  814.9	  570.2	 3996.0	...
EFIX R   4501346	4501668	323	  805.3	  582.3	   3991
SSACC R  4501669
4501669	  815.9	  568.7	 3994.0	...
4501670	  817.2	  567.7	 3990.0	...
4501671	  818.4	  566.3	 3987.0	...
4501672	  819.6	  564.6	 3985.0	...
4501673	  821.0	  563.2	 3985.0	...
4501674	  823.1	  561.8	 3986.0	...
4501675	  824.8	  560.5	 3988.0	...
4501676	  826.2	  559.1	 3990.0	...
ESACC R  4501669	4501676	8	  815.9	  568.7	  826.2	  559.1	   0.30	     41
SFIX R   4501677
4501677	  827.2	  558.1	 3989.0	...
4501678	  828.0	  557.2	 3989.0	...
4501679	  828.3	  556.4	 3989.0	...
4501680	  828.3	  555.7	 3991.0	...
4501681	  828.5	  555.0	 3992.0	...
4501682	  828.8	  554.6	 3994.0	...
4501683	  828.8	  554.3	 3996.0	...
4501684	  828.9	  553.9	 3998.0	...
4501685	  828.9	  553.6	 3998.0	...
4501686	  828.9	  553.3	 3998.0	...
4501687	  828.8	  552.8	 3997.0	...
4501688	  828.1	  552.3	 3997.0	...
4501689	  826.8	  551.9	 3998.0	...
4501690	  825.3	  551.7	 3998.0	...
4501691	  823.3	  551.6	 3998.0	...
4501692	  821.6	  551.4	 3996.0	...
4501693	  819.9	  551.5	 3994.0	...
4501694	  819.1	  551.6	 3994.0	...
4501695	  818.1	  551.7	 3993.0	...
4501696	  817.7	  551.8	 3993.0	...
4501697	  817.4	  551.9	 3994.0	...
4501698	  817.4	  551.9	 3995.0	...
4501699	  817.9	  552.1	 3995.0	...
4501700	  818.5	  552.5	 3995.0	...
4501701	  819.1	  552.8	 3995.0	...
4501702	  819.0	  553.1	 3996.0	...
4501703	  818.9	  553.5	 3997.0	...
4501704	  818.9	  553.9	 3996.0	...
4501705	  819.5	  554.0	 3995.0	...
4501706	  820.0	  554.1	 3995.0	...
4501707	  820.6	  554.2	 3996.0	...
4501708	  820.6	  554.4	 3998.0	...
4501709	  820.6	  554.5	 4001.0	...
4501710	  820.7	  554.6	 4002.0	...
4501711	  820.7	  554.6	 4003.0	...
4501712	  820.8	  554.6	 4004.0	...
4501713	  820.8	  554.9	 4002.0	...
4501714	  820.7	  555.2	 4000.0	...
4501715	  820.3	  555.5	 3999.0	...
4501716	  820.0	  555.6	 4001.0	...
4501717	  820.0	  555.7	 4003.0	...
4501718	  820.1	  556.0	 4003.0	...
4501719	  820.2	  556.1	 4003.0	...
4501720	  820.3	  556.3	 4003.0	...
4501721	  820.4	  556.3	 4004.0	...
4501722	  820.6	  556.3	 4005.0	...
4501723	  820.8	  556.3	 4005.0	...
4501724	  820.9	  556.2	 4005.0	...
4501725	  821.0	  556.0	 4004.0	...
4501726	  821.0	  555.7	 4004.0	...
4501727	  820.9	  555.6	 4005.0	...
4501728	  820.8	  555.3	 4005.0	...
4501729	  821.0	  555.2	 4005.0	...
4501730	  821.1	  555.0	 4006.0	...
4501731	  821.3	  555.1	 4008.0	...
4501732	  821.2	  555.1	 4010.0	...
4501733	  821.1	  555.2	 4010.0	...
4501734	  821.0	  555.2	 4010.0	...
4501735	  821.0	  555.3	 4010.0	...
4501736	  820.9	  555.4	 4009.0	...
4501737	  820.7	  555.5	 4009.0	...
4501738	  820.5	  555.6	 4009.0	...
4501739	  820.3	  555.7	 4009.0	...
4501740	  820.3	  555.7	 4011.0	...
4501741	  820.2	  555.7	 4013.0	...
4501742	  820.2	  556.0	 4015.0	...
4501743	  820.1	  556.3	 4015.0	...
4501744	  820.2	  556.5	 4015.0	...
4501745	  820.3	  556.4	 4015.0	...
4501746	  820.5	  556.1	 4015.0	...
4501747	  820.5	  555.9	 4016.0	...
4501748	  820.4	  555.8	 4017.0	...
4501749	  820.4	  555.8	 4017.0	...
4501750	  820.3	  555.5	 4016.0	...
4501751	  820.4	  555.2	 4014.0	...
4501752	  820.4	  555.2	 4013.0	...
4501753	  820.5	  555.6	 4012.0	...
4501754	  820.5	  556.2	 4013.0	...
4501755	  820.5	  556.4	 4014.0	...
4501756	  820.4	  556.7	 4013.0	...
4501757	  820.3	  556.7	 4012.0	...
4501758	  820.1	  556.6	 4012.0	...
4501759	  820.0	  556.5	 4012.0	...
4501760	  820.0	  556.5	 4012.0	...
4501761	  820.2	  556.6	 4013.0	...
4501762	  820.3	  556.6	 4014.0	...
4501763	  820.4	  556.6	 4014.0	...
4501764	  820.4	  556.7	 4015.0	...
4501765	  820.3	  556.8	 4015.0	...
4501766	  820.3	  556.7	 4015.0	...
4501767	  820.3	  556.6	 4015.0	...
4501768	  820.3	  556.8	 4015.0	...
4501769	  820.3	  557.1	 4013.0	...
4501770	  820.3	  557.4	 4012.0	...
4501771	  820.3	  557.3	 4013.0	...
4501772	  820.3	  557.2	 4015.0	...
4501773	  820.4	  557.2	 4017.0	...
4501774	  820.6	  557.2	 4017.0	...
4501775	  820.8	  557.2	 4017.0	...
4501776	  820.9	  557.2	 4017.0	...
4501777	  820.7	  557.3	 4017.0	...
4501778	  820.5	  557.4	 4016.0	...
4501779	  820.2	  557.6	 4016.0	...
4501780	  820.2	  557.6	 4016.0	...
4501781	  820.1	  557.6	 4016.0	...
4501782	  819.9	  557.7	 4013.0	...
4501783	  819.8	  557.7	 4011.0	...
4501784	  819.9	  557.8	 4010.0	...
4501785	  820.2	  558.0	 4012.0	...
4501786	  820.3	  558.1	 4015.0	...
4501787	  820.4	  558.2	 4015.0	...
4501788	  820.5	  558.0	 4014.0	...
4501789	  820.6	  557.9	 4016.0	...
4501790	  820.4	  557.8	 4018.0	...
4501791	  820.3	  558.0	 4020.0	...
4501792	  820.3	  558.3	 4020.0	...
4501793	  820.5	  558.6	 4019.0	...
4501794	  820.8	  558.8	 4019.0	...
4501795	  820.8	  558.9	 4018.0	...
4501796	  820.9	  559.2	 4018.0	...
4501797	  821.1	  559.6	 4018.0	...
4501798	  821.3	  559.9	 4018.0	...
4501799	  821.4	  560.0	 4017.0	...
4501800	  821.3	  560.1	 4017.0	...
4501801	  821.2	  560.2	 4016.0	...
4501802	  820.8	  560.3	 4017.0	...
4501803	  820.5	  560.4	 4019.0	...
4501804	  820.0	  560.3	 4020.0	...
4501805	  820.0	  560.2	 4021.0	...
4501806	  819.9	  560.1	 4021.0	...
4501807	  820.0	  560.0	 4022.0	...
4501808	  820.0	  559.9	 4023.0	...
4501809	  820.0	  560.2	 4023.0	...
4501810	  820.0	  560.5	 4023.0	...
4501811	  820.1	  560.9	 4023.0	...
4501812	  820.1	  561.0	 4023.0	...
4501813	  820.0	  561.0	 4023.0	...
4501814	  819.9	  561.0	 4022.0	...
4501815	  820.0	  561.0	 4022.0	...
4501816	  820.1	  561.0	 4025.0	...
4501817	  820.3	  560.9	 4028.0	...
4501818	  820.3	  560.9	 4031.0	...
4501819	  820.4	  560.9	 4031.0	...
4501820	  820.5	  560.8	 4030.0	...
4501821	  820.7	  560.8	 4029.0	...
4501822	  820.7	  560.8	 4028.0	...
4501823	  820.6	  560.9	 4026.0	...
4501824	  820.5	  561.1	 4025.0	...
4501825	  820.3	  561.2	 4025.0	...
4501826	  820.2	  561.2	 4025.0	...
4501827	  820.2	  561.2	 4024.0	...
4501828	  820.2	  561.4	 4024.0	...
4501829	  820.0	  561.5	 4025.0	...
4501830	  819.7	  561.7	 4027.0	...
4501831	  819.3	  561.7	 4029.0	...
4501832	  819.2	  561.7	 4030.0	...
4501833	  819.1	  561.9	 4031.0	...
4501834	  818.9	  562.2	 4029.0	...
4501835	  818.7	  562.4	 4026.0	...
4501836	  818.5	  562.4	 4023.0	...
4501837	  818.6	  562.3	 4023.0	...
4501838	  818.7	  562.3	 4025.0	...
4501839	  818.8	  562.3	 4026.0	...
4501840	  818.7	  562.2	 4027.0	...
4501841	  818.6	  562.1	 4027.0	...
4501842	  818.5	  562.2	 4027.0	...
4501843	  818.8	  562.2	 4027.0	...
4501844	  819.0	  562.3	 4027.0	...
4501845	  819.0	  562.2	 4028.0	...
4501846	  818.7	  562.1	 4029.0	...
4501847	  818.5	  562.1	 4029.0	...
4501848	  818.6	  562.0	 4030.0	...
4501849	  818.8	  562.0	 4032.0	...
4501850	  818.8	  562.0	 4033.0	...
4501851	  818.8	  562.2	 4034.0	...
4501852	  818.6	  562.3	 4034.0	...
4501853	  818.4	  562.2	 4033.0	...
4501854	  818.5	  562.0	 4032.0	...
4501855	  818.7	  561.6	 4032.0	...
4501856	  818.9	  561.5	 4032.0	...
4501857	  818.8	  561.7	 4032.0	...
4501858	  818.8	  562.1	 4033.0	...
4501859	  818.6	  562.6	 4034.0	...
4501860	  818.5	  562.8	 4034.0	...
4501861	  818.4	  562.7	 4033.0	...
4501862	  818.3	  562.7	 4032.0	...
4501863	  818.3	  562.7	 4030.0	...
4501864	  818.4	  562.6	 4030.0	...
4501865	  818.5	  562.5	 4030.0	...
4501866	  818.5	  562.3	 4030.0	...
4501867	  818.6	  562.0	 4030.0	...
4501868	  818.6	  562.1	 4030.0	...
4501869	  818.6	  562.4	 4030.0	...
4501870	  818.6	  562.7	 4030.0	...
4501871	  818.3	  562.7	 4029.0	...
4501872	  818.0	  562.9	 4032.0	...
4501873	  817.7	  563.0	 4035.0	...
4501874	  817.7	  563.0	 4037.0	...
4501875	  817.7	  562.9	 4034.0	...
4501876	  817.8	  562.7	 4031.0	...
4501877	  817.9	  562.6	 4031.0	...
4501878	  818.1	  562.6	 4031.0	...
4501879	  818.2	  562.7	 4030.0	...
4501880	  818.2	  562.7	 4028.0	...
4501881	  818.0	  562.7	 4026.0	...
4501882	  817.8	  562.7	 4025.0	...
4501883	  817.8	  562.7	 4025.0	...
4501884	  817.8	  562.8	 4026.0	...
4501885	  817.8	  562.8	 4027.0	...
4501886	  817.8	  562.8	 4027.0	...
4501887	  817.7	  562.8	 4027.0	...
4501888	  817.7	  562.8	 4026.0	...
4501889	  817.9	  562.8	 4026.0	...
4501890	  818.2	  562.7	 4027.0	...
4501891	  818.4	  562.8	 4027.0	...
4501892	  818.7	  562.8	 4027.0	...
4501893	  819.0	  562.8	 4027.0	...
4501894	  819.0	  562.6	 4026.0	...
4501895	  818.9	  562.8	 4025.0	...
4501896	  818.5	  563.2	 4024.0	...
4501897	  818.3	  563.5	 4024.0	...
4501898	  818.1	  563.6	 4024.0	...
4501899	  818.1	  563.7	 4023.0	...
4501900	  818.1	  563.6	 4024.0	...
4501901	  818.2	  563.8	 4024.0	...
4501902	  818.3	  564.1	 4025.0	...
4501903	  818.3	  564.4	 4025.0	...
4501904	  818.2	  564.4	 4026.0	...
4501905	  818.2	  564.4	 4027.0	...
4501906	  818.2	  564.4	 4027.0	...
4501907	  818.3	  564.5	 4028.0	...
4501908	  818.4	  564.4	 4029.0	...
4501909	  818.6	  564.2	 4029.0	...
4501910	  818.5	  564.1	 4029.0	...
4501911	  818.4	  564.1	 4030.0	...
4501912	  818.3	  564.0	 4031.0	...
4501913	  818.1	  564.1	 4032.0	...
4501914	  818.1	  564.6	 4032.0	...
4501915	  818.1	  565.2	 4031.0	...
4501916	  818.0	  565.6	 4031.0	...
4501917	  817.9	  565.4	 4031.0	...
4501918	  817.8	  565.2	 4031.0	...
4501919	  817.9	  565.2	 4032.0	...
4501920	  818.1	  565.2	 4032.0	...
4501921	  818.4	  565.6	 4033.0	...
4501922	  818.3	  566.0	 4031.0	...
4501923	  818.0	  565.9	 4029.0	...
4501924	  817.5	  565.4	 4029.0	...
4501925	  817.3	  564.8	 4031.0	...
4501926	  817.1	  564.8	 4033.0	...
4501927	  817.0	  564.8	 4033.0	...
4501928	  816.9	  564.9	 4033.0	...
4501929	  817.0	  565.1	 4033.0	...
4501930	  817.0	  565.5	 4033.0	...
4501931	  817.1	  566.0	 4034.0	...
4501932	  817.0	  566.4	 4035.0	...
4501933	  816.9	  566.6	 4035.0	...
4501934	  817.0	  567.1	 4035.0	...
4501935	  817.0	  567.7	 4035.0	...
4501936	  817.1	  568.3	 4035.0	...
4501937	  817.2	  568.5	 4035.0	...
4501938	  817.1	  568.5	 4035.0	...
4501939	  816.9	  568.4	 4035.0	...
4501940	  816.8	  568.3	 4036.0	...
4501941	  817.0	  568.2	 4037.0	...
4501942	  817.3	  568.2	 4036.0	...
4501943	  817.6	  568.3	 4035.0	...
4501944	  817.5	  568.5	 4035.0	...
4501945	  817.4	  568.6	 4035.0	...
4501946	  817.3	  568.7	 4035.0	...
4501947	  817.3	  568.7	 4036.0	...
4501948	  817.4	  568.6	 4037.0	...
4501949	  817.6	  568.6	 4038.0	...
4501950	  817.5	  568.7	 4040.0	...
4501951	  817.3	  568.9	 4040.0	...
4501952	  817.1	  569.1	 4041.0	...
4501953	  817.2	  569.2	 4041.0	...
4501954	  817.2	  569.2	 4041.0	...
4501955	  817.3	  569.2	 4041.0	...
4501956	  817.5	  569.1	 4041.0	...
4501957	  817.6	  569.1	 4041.0	...
4501958	  817.7	  569.1	 4042.0	...
4501959	  817.6	  569.2	 4042.0	...
4501960	  817.5	  569.2	 4042.0	...
4501961	  817.4	  569.3	 4042.0	...
4501962	  817.3	  569.6	 4042.0	...
4501963	  817.2	  569.8	 4042.0	...
4501964	  817.1	  569.9	 4042.0	...
4501965	  817.1	  569.9	 4042.0	...
4501966	  817.2	  570.0	 4041.0	...
4501967	  817.4	  570.1	 4040.0	...
4501968	  817.6	  570.2	 4040.0	...
4501969	  817.6	  570.3	 4041.0	...
4501970	  817.6	  570.3	 4042.0	...
4501971	  817.5	  570.5	 4044.0	...
4501972	  817.3	  570.6	 4045.0	...
4501973	  817.0	  570.6	 4047.0	...
4501974	  816.9	  570.8	 4047.0	...
4501975	  816.9	  570.9	 4048.0	...
4501976	  816.9	  571.1	 4050.0	...
4501977	  816.9	  571.1	 4050.0	...
4501978	  816.8	  570.9	 4048.0	...
4501979	  816.9	  570.7	 4046.0	...
4501980	  817.0	  570.4	 4046.0	...
4501981	  817.0	  570.2	 4046.0	...
4501982	  816.9	  570.0	 4046.0	...
4501983	  816.7	  569.9	 4046.0	...
4501984	  816.6	  569.9	 4048.0	...
4501985	  816.5	  570.0	 4051.0	...
4501986	  816.3	  570.0	 4053.0	...
4501987	  816.0	  570.1	 4052.0	...
4501988	  815.8	  570.1	 4049.0	...
4501989	  815.7	  570.2	 4047.0	...
4501990	  815.7	  570.3	 4045.0	...
4501991	  815.8	  570.3	 4045.0	...
4501992	  815.9	  570.4	 4046.0	...
4501993	  816.0	  570.7	 4048.0	...
4501994	  816.0	  571.0	 4049.0	...
4501995	  816.0	  571.3	 4050.0	...
4501996	  815.9	  571.5	 4050.0	...
4501997	  815.8	  571.6	 4049.0	...
4501998	  815.8	  571.7	 4048.0	...
4501999	  815.8	  571.8	 4048.0	...
4502000	  815.9	  571.9	 4048.0	...
4502001	  815.9	  571.9	 4047.0	...
4502002	  816.0	  571.6	 4048.0	...
4502003	  816.0	  571.2	 4049.0	...
4502004	  816.0	  570.9	 4051.0	...
4502005	  816.0	  570.9	 4051.0	...
4502006	  816.2	  571.0	 4050.0	...
4502007	  816.4	  571.0	 4049.0	...
4502008	  816.2	  571.1	 4051.0	...
4502009	  815.8	  571.3	 4053.0	...
4502010	  815.5	  571.6	 4055.0	...
4502011	  815.6	  571.8	 4055.0	...
4502012	  815.7	  572.0	 4056.0	...
4502013	  815.8	  572.1	 4057.0	...
4502014	  816.0	  572.2	 4059.0	...
4502015	  816.1	  572.2	 4060.0	...
4502016	  816.2	  572.1	 4061.0	...
4502017	  816.2	  571.8	 4061.0	...
4502018	  816.2	  571.6	 4062.0	...
4502019	  816.1	  571.6	 4062.0	...
4502020	  816.0	  571.7	 4062.0	...
4502021	  815.9	  571.8	 4060.0	...
4502022	  815.9	  571.8	 4059.0	...
4502023	  815.9	  571.8	 4059.0	...
4502024	  815.9	  571.8	 4059.0	...
4502025	  815.8	  571.8	 4059.0	...
4502026	  815.8	  571.9	 4057.0	...
4502027	  815.7	  571.9	 4056.0	...
4502028	  815.6	  572.0	 4055.0	...
4502029	  815.6	  572.0	 4057.0	...
4502030	  815.7	  571.8	 4059.0	...
4502031	  815.7	  571.6	 4061.0	...
4502032	  815.7	  571.7	 4059.0	...
4502033	  815.7	  571.9	 4058.0	...
4502034	  815.8	  572.1	 4057.0	...
4502035	  815.8	  572.1	 4058.0	...
4502036	  815.8	  572.0	 4059.0	...
4502037	  815.8	  571.9	 4060.0	...
4502038	  815.9	  571.9	 4060.0	...
4502039	  816.0	  572.2	 4058.0	...
4502040	  816.1	  572.5	 4057.0	...
4502041	  816.4	  572.6	 4057.0	...
4502042	  816.7	  572.4	 4059.0	...
4502043	  816.7	  572.2	 4062.0	...
4502044	  816.4	  572.0	 4063.0	...
4502045	  816.3	  572.0	 4061.0	...
4502046	  816.3	  572.0	 4061.0	...
4502047	  816.6	  571.7	 4062.0	...
4502048	  816.9	  571.2	 4064.0	...
4502049	  817.1	  570.7	 4063.0	...
4502050	  817.0	  570.7	 4061.0	...
4502051	  816.9	  570.8	 4058.0	...
4502052	  817.0	  570.7	 4057.0	...
4502053	  817.3	  570.6	 4056.0	...
4502054	  817.6	  570.6	 4055.0	...
4502055	  817.7	  571.0	 4054.0	...
4502056	  817.5	  571.6	 4053.0	...
4502057	  816.7	  572.5	 4052.0	...
4502058	  815.6	  573.4	 4052.0	...
4502059	  813.7	  574.3	 4052.0	...
4502060	  811.9	  574.9	 4053.0	...
4502061	  810.1	  575.2	 4057.0	...
4502062	  808.3	  575.6	 4061.0	...
4502063	  806.5	  575.8	 4064.0	...
4502064	  804.8	  575.9	 4066.0	...
4502065	  803.3	  575.7	 4069.0	...
4502066	  802.2	  575.1	 4068.0	...
4502067	  801.7	  574.3	 4067.0	...
4502068	  801.8	  573.0	 4065.0	...
4502069	  802.0	  571.8	 4064.0	...
4502070	  802.6	  570.9	 4065.0	...
4502071	  803.9	  570.6	 4067.0	...
4502072	  805.9	  570.3	 4070.0	...
4502073	  807.6	  570.2	 4071.0	...
4502074	  809.1	  570.2	 4072.0	...
4502075	  810.2	  570.7	 4069.0	...
4502076	  811.8	  571.2	 4065.0	...
4502077	  812.6	  571.7	 4064.0	...
4502078	  813.4	  572.1	 4067.0	...
4502079	  813.9	  572.4	 4071.0	...
4502080	  814.3	  572.6	 4072.0	...
4502081	  814.4	  572.5	 4074.0	...
4502082	  814.5	  572.3	 4075.0	...
4502083	  814.4	  572.4	 4075.0	...
4502084	  814.2	  572.2	 4075.0	...
4502085	  813.7	  572.2	 4075.0	...
4502086	  813.2	  572.2	 4074.0	...
4502087	  812.9	  572.4	 4072.0	...
4502088	  812.7	  572.5	 4071.0	...
4502089	  812.4	  572.7	 4072.0	...
4502090	  812.2	  572.8	 4073.0	...
4502091	  812.2	  573.1	 4072.0	...
4502092	  812.1	  574.2	 4070.0	...
4502093	  812.0	  575.2	 4069.0	...
4502094	  811.5	  576.1	 4069.0	...
4502095	  811.2	  576.2	 4070.0	...
4502096	  810.9	  576.2	 4070.0	...
4502097	  810.6	  576.2	 4071.0	...
4502098	  810.4	  576.1	 4071.0	...
4502099	  810.1	  576.1	 4071.0	...
4502100	  809.6	  575.7	 4071.0	...
4502101	  809.1	  575.4	 4071.0	...
4502102	  808.5	  575.1	 4072.0	...
4502103	  808.5	  575.2	 4072.0	...
4502104	  808.4	  575.1	 4071.0	...
4502105	  808.4	  575.0	 4070.0	...
4502106	  808.4	  574.9	 4069.0	...
4502107	  808.8	  574.9	 4069.0	...
4502108	  809.3	  575.0	 4069.0	...
4502109	  809.7	  575.6	 4068.0	...
4502110	  809.7	  576.2	 4068.0	...
4502111	  809.6	  576.5	 4069.0	...
4502112	  809.5	  576.1	 4069.0	...
4502113	  809.6	  575.7	 4069.0	...
4502114	  809.7	  575.6	 4070.0	...
4502115	  809.6	  575.6	 4070.0	...
4502116	  809.5	  575.6	 4071.0	...
4502117	  809.4	  575.6	 4073.0	...
4502118	  809.4	  575.5	 4075.0	...
4502119	  809.5	  575.4	 4076.0	...
4502120	  809.6	  575.2	 4075.0	...
4502121	  809.7	  575.4	 4075.0	...
4502122	  809.6	  575.6	 4075.0	...
4502123	  809.4	  575.8	 4075.0	...
4502124	  809.4	  576.0	 4076.0	...
4502125	  809.5	  576.0	 4076.0	...
4502126	  809.4	  575.9	 4076.0	...
4502127	  809.2	  575.6	 4076.0	...
4502128	  809.2	  575.3	 4075.0	...
4502129	  809.3	  575.1	 4073.0	...
4502130	  809.3	  575.0	 4072.0	...
4502131	  809.3	  574.6	 4072.0	...
4502132	  809.5	  574.2	 4072.0	...
4502133	  809.7	  573.9	 4071.0	...
4502134	  809.8	  573.8	 4071.0	...
4502135	  809.9	  573.7	 4070.0	...
4502136	  809.9	  573.6	 4068.0	...
4502137	  809.8	  573.8	 4066.0	...
4502138	  809.7	  574.0	 4065.0	...
4502139	  809.8	  574.1	 4067.0	...
4502140	  809.9	  574.1	 4070.0	...
4502141	  810.2	  574.1	 4072.0	...
4502142	  810.3	  574.2	 4074.0	...
4502143	  810.3	  574.5	 4077.0	...
4502144	  810.0	  574.9	 4079.0	...
4502145	  809.8	  575.7	 4081.0	...
4502146	  809.7	  576.4	 4081.0	...
4502147	  809.9	  576.8	 4081.0	...
4502148	  810.1	  576.9	 4080.0	...
4502149	  810.2	  576.9	 4080.0	...
4502150	  810.1	  576.9	 4080.0	...
4502151	  810.0	  576.9	 4080.0	...
4502152	  810.0	  577.1	 4080.0	...
4502153	  810.2	  577.3	 4080.0	...
4502154	  810.3	  577.5	 4080.0	...
4502155	  810.3	  577.5	 4079.0	...
4502156	  810.1	  577.3	 4079.0	...
4502157	  809.8	  577.0	 4078.0	...
4502158	  809.6	  576.9	 4078.0	...
4502159	  809.4	  576.7	 4077.0	...
4502160	  809.2	  576.6	 4076.0	...
4502161	  808.9	  576.8	 4076.0	...
4502162	  809.1	  577.2	 4077.0	...
4502163	  809.3	  577.4	 4079.0	...
4502164	  809.5	  577.3	 4080.0	...
4502165	  809.5	  577.2	 4081.0	...
4502166	  809.4	  577.2	 4083.0	...
4502167	  809.4	  577.2	 4085.0	...
4502168	  809.4	  577.3	 4085.0	...
4502169	  809.3	  577.3	 4084.0	...
4502170	  809.2	  577.3	 4083.0	...
4502171	  809.1	  577.3	 4082.0	...
4502172	  809.1	  577.2	 4082.0	...
4502173	  809.1	  577.1	 4082.0	...
4502174	  808.9	  577.3	 4081.0	...
4502175	  808.7	  577.6	 4080.0	...
4502176	  808.5	  578.1	 4079.0	...
4502177	  808.6	  578.3	 4080.0	...
4502178	  808.6	  578.5	 4080.0	...
4502179	  808.4	  578.6	 4081.0	...
4502180	  808.1	  578.6	 4081.0	...
4502181	  807.8	  578.7	 4081.0	...
4502182	  807.8	  578.6	 4081.0	...
4502183	  807.8	  578.6	 4080.0	...
4502184	  807.9	  578.7	 4080.0	...
4502185	  807.9	  578.7	 4080.0	...
4502186	  808.0	  578.7	 4081.0	...
4502187	  808.1	  578.7	 4082.0	...
4502188	  808.3	  578.8	 4082.0	...
4502189	  808.4	  579.0	 4081.0	...
4502190	  808.3	  579.2	 4079.0	...
4502191	  808.2	  579.3	 4077.0	...
4502192	  808.1	  579.3	 4076.0	...
4502193	  808.1	  579.2	 4076.0	...
4502194	  808.0	  578.8	 4076.0	...
4502195	  808.0	  578.5	 4075.0	...
4502196	  808.1	  578.3	 4075.0	...
4502197	  808.1	  578.4	 4074.0	...
4502198	  808.2	  578.4	 4072.0	...
4502199	  808.2	  578.5	 4072.0	...
4502200	  808.2	  578.7	 4073.0	...
4502201	  808.1	  578.9	 4073.0	...
4502202	  808.2	  578.8	 4075.0	...
4502203	  808.4	  578.8	 4077.0	...
4502204	  808.7	  578.9	 4079.0	...
4502205	  808.8	  578.8	 4081.0	...
4502206	  808.8	  578.8	 4082.0	...
4502207	  808.5	  578.5	 4082.0	...
4502208	  808.3	  578.5	 4082.0	...
4502209	  808.4	  578.5	 4082.0	...
4502210	  808.7	  578.5	 4082.0	...
4502211	  809.0	  578.4	 4082.0	...
4502212	  809.0	  578.4	 4083.0	...
4502213	  808.9	  578.2	 4084.0	...
4502214	  808.9	  578.1	 4085.0	...
4502215	  809.1	  578.1	 4086.0	...
4502216	  809.3	  578.2	 4086.0	...
4502217	  809.4	  578.3	 4086.0	...
4502218	  809.4	  578.5	 4086.0	...
4502219	  809.3	  578.6	 4087.0	...
4502220	  809.2	  578.7	 4087.0	...
4502221	  809.0	  578.9	 4088.0	...
4502222	  809.0	  579.1	 4088.0	...
4502223	  809.4	  579.3	 4089.0	...
4502224	  809.7	  579.2	 4089.0	...
4502225	  809.9	  579.1	 4089.0	...
4502226	  809.9	  579.1	 4089.0	...
4502227	  809.8	  579.1	 4089.0	...
4502228	  809.6	  579.1	 4089.0	...
4502229	  809.6	  579.3	 4090.0	...
4502230	  809.6	  579.4	 4090.0	...
4502231	  809.7	  579.4	 4089.0	...
4502232	  809.7	  579.4	 4088.0	...
4502233	  809.7	  579.5	 4088.0	...
4502234	  809.8	  579.7	 4088.0	...
4502235	  809.6	  579.9	 4088.0	...
4502236	  809.4	  579.9	 4090.0	...
4502237	  809.2	  579.9	 4091.0	...
4502238	  809.1	  579.9	 4091.0	...
4502239	  809.1	  579.9	 4090.0	...
4502240	  809.0	  579.9	 4090.0	...
4502241	  808.9	  580.1	 4091.0	...
4502242	  808.7	  580.4	 4092.0	...
4502243	  808.8	  580.6	 4091.0	...
4502244	  809.0	  580.6	 4090.0	...
4502245	  809.1	  580.8	 4090.0	...
4502246	  808.9	  581.0	 4090.0	...
4502247	  808.6	  581.0	 4090.0	...
4502248	  808.4	  580.9	 4089.0	...
4502249	  808.5	  580.7	 4088.0	...
4502250	  808.6	  580.7	 4087.0	...
4502251	  808.7	  580.8	 4088.0	...
4502252	  808.8	  581.0	 4089.0	...
4502253	  809.0	  581.6	 4090.0	...
4502254	  809.0	  582.0	 4091.0	...
4502255	  809.1	  582.5	 4092.0	...
4502256	  808.9	  582.5	 4091.0	...
4502257	  808.6	  582.5	 4088.0	...
4502258	  808.3	  582.5	 4085.0	...
4502259	  808.1	  582.5	 4084.0	...
4502260	  808.0	  582.4	 4085.0	...
4502261	  808.1	  582.5	 4087.0	...
4502262	  808.1	  582.7	 4089.0	...
4502263	  807.9	  582.9	 4091.0	...
4502264	  807.6	  582.9	 4090.0	...
4502265	  807.4	  582.8	 4088.0	...
4502266	  807.6	  582.9	 4087.0	...
4502267	  807.7	  583.0	 4087.0	...
4502268	  807.8	  583.1	 4089.0	...
4502269	  807.7	  583.1	 4090.0	...
4502270	  807.7	  583.5	 4090.0	...
4502271	  807.7	  583.9	 4090.0	...
4502272	  807.9	  584.1	 4092.0	...
4502273	  808.0	  583.8	 4093.0	...
4502274	  808.0	  583.7	 4094.0	...
4502275	  808.0	  583.8	 4093.0	...
4502276	  807.9	  583.9	 4092.0	...
4502277	  807.9	  583.9	 4090.0	...
4502278	  807.8	  583.8	 4089.0	...
4502279	  807.7	  583.7	 4088.0	...
4502280	  807.6	  583.8	 4089.0	...
4502281	  807.5	  583.9	 4091.0	...
4502282	  807.5	  583.9	 4093.0	...
4502283	  807.6	  584.0	 4094.0	...
4502284	  807.7	  584.1	 4095.0	...
4502285	  807.6	  584.2	 4095.0	...
4502286	  807.5	  584.4	 4095.0	...
4502287	  807.4	  584.6	 4095.0	...
4502288	  807.5	  585.1	 4095.0	...
4502289	  807.7	  585.4	 4094.0	...
4502290	  807.9	  585.5	 4094.0	...
4502291	  807.7	  585.5	 4096.0	...
4502292	  807.3	  585.5	 4097.0	...
4502293	  807.0	  585.5	 4098.0	...
4502294	  806.9	  585.4	 4099.0	...
4502295	  807.0	  585.5	 4099.0	...
4502296	  807.0	  585.7	 4100.0	...
4502297	  807.1	  585.8	 4101.0	...
4502298	  807.1	  585.8	 4102.0	...
4502299	  807.2	  586.0	 4102.0	...
4502300	  807.3	  586.2	 4102.0	...
4502301	  807.3	  586.5	 4102.0	...
4502302	  807.3	  586.6	 4102.0	...
4502303	  807.2	  586.7	 4101.0	...
4502304	  807.1	  586.6	 4101.0	...
4502305	  807.1	  586.4	 4100.0	...
4502306	  807.1	  586.2	 4099.0	...
4502307	  807.1	  586.3	 4098.0	...
4502308	  807.1	  586.6	 4097.0	...
4502309	  807.1	  586.9	 4097.0	...
4502310	  807.1	  587.2	 4097.0	...
4502311	  807.1	  587.3	 4098.0	...
4502312	  807.0	  587.3	 4099.0	...
4502313	  807.0	  587.2	 4099.0	...
4502314	  806.9	  587.1	 4099.0	...
4502315	  806.8	  586.8	 4100.0	...
4502316	  806.6	  586.5	 4101.0	...
4502317	  806.4	  586.3	 4102.0	...
4502318	  806.1	  586.4	 4101.0	...
4502319	  805.9	  586.5	 4100.0	...
4502320	  805.8	  586.7	 4098.0	...
4502321	  805.8	  586.8	 4098.0	...
4502322	  805.8	  587.0	 4099.0	...
4502323	  805.8	  587.2	 4101.0	...
4502324	  805.8	  587.3	 4102.0	...
4502325	  805.9	  587.3	 4102.0	...
4502326	  805.9	  587.3	 4102.0	...
4502327	  805.9	  587.3	 4102.0	...
4502328	  805.8	  587.5	 4103.0	...
4502329	  805.7	  587.6	 4104.0	...
4502330	  805.6	  587.9	 4106.0	...
4502331	  805.5	  588.1	 4106.0	...
4502332	  805.5	  588.2	 4107.0	...
4502333	  805.3	  588.1	 4105.0	...
4502334	  805.1	  588.0	 4104.0	...
4502335	  804.7	  588.0	 4102.0	...
4502336	  804.5	  587.9	 4102.0	...
4502337	  804.6	  587.7	 4102.0	...
4502338	  805.0	  587.5	 4105.0	...
4502339	  805.2	  587.4	 4107.0	...
4502340	  805.1	  587.6	 4106.0	...
4502341	  805.0	  587.8	 4104.0	...
4502342	  805.0	  587.9	 4102.0	...
4502343	  805.1	  587.9	 4102.0	...
4502344	  805.2	  587.7	 4102.0	...
4502345	  805.3	  588.0	 4102.0	...
4502346	  805.3	  588.4	 4103.0	...
4502347	  805.3	  589.1	 4102.0	...
4502348	  805.1	  589.3	 4101.0	...
4502349	  805.0	  589.2	 4099.0	...
4502350	  804.9	  588.9	 4098.0	...
4502351	  804.8	  588.7	 4100.0	...
4502352	  804.7	  588.7	 4102.0	...
4502353	  804.6	  588.9	 4103.0	...
4502354	  804.6	  589.1	 4104.0	...
4502355	  804.5	  589.2	 4105.0	...
4502356	  804.5	  589.2	 4105.0	...
4502357	  804.4	  589.0	 4107.0	...
4502358	  804.5	  588.5	 4110.0	...
MSG	4502359 0000 _ Experiment Start
4502359	  804.6	  588.1	 4112.0	...
4502360	  805.3	  587.6	 4110.0	...
4502361	  805.9	  587.5	 4108.0	...
4502362	  806.8	  587.4	 4105.0	...
4502363	  807.3	  587.2	 4106.0	...
4502364	  807.8	  587.1	 4108.0	...
4502365	  808.6	  586.5	 4108.0	...
4502366	  810.0	  585.9	 4106.0	...
4502367	  811.3	  585.3	 4104.0	...
4502368	  811.9	  585.2	 4103.0	...
4502369	  812.1	  585.1	 4103.0	...
4502370	  812.3	  585.2	 4104.0	...
4502371	  812.4	  585.2	 4104.0	...
4502372	  812.4	  585.7	 4103.0	...
4502373	  811.6	  586.3	 4102.0	...
4502374	  811.0	  587.1	 4101.0	...
4502375	  809.8	  587.5	 4101.0	...
4502376	  809.3	  587.7	 4102.0	...
4502377	  808.4	  587.9	 4102.0	...
4502378	  808.1	  588.1	 4102.0	...
4502379	  807.8	  588.4	 4104.0	...
4502380	  807.6	  588.6	 4105.0	...
4502381	  807.3	  588.6	 4107.0	...
4502382	  806.9	  588.6	 4106.0	...
4502383	  806.9	  588.4	 4107.0	...
4502384	  806.9	  588.3	 4107.0	...
4502385	  806.9	  588.2	 4107.0	...
4502386	  807.0	  588.2	 4107.0	...
4502387	  806.9	  588.1	 4108.0	...
4502388	  806.8	  588.1	 4108.0	...
4502389	  806.8	  588.0	 4108.0	...
4502390	  806.9	  587.9	 4108.0	...
4502391	  807.0	  588.2	 4108.0	...
4502392	  807.0	  588.6	 4108.0	...
4502393	  806.9	  589.1	 4110.0	...
4502394	  806.8	  589.3	 4112.0	...
4502395	  806.6	  589.6	 4113.0	...
4502396	  806.4	  589.9	 4111.0	...
4502397	  806.4	  590.2	 4109.0	...
4502398	  806.4	  590.1	 4107.0	...
4502399	  806.3	  590.0	 4108.0	...
4502400	  806.1	  590.2	 4111.0	...
4502401	  806.0	  590.5	 4114.0	...
4502402	  806.2	  590.8	 4114.0	...
4502403	  806.5	  590.9	 4113.0	...
4502404	  806.7	  591.2	 4112.0	...
4502405	  806.8	  591.5	 4112.0	...
4502406	  807.0	  591.9	 4112.0	...
4502407	  807.1	  591.9	 4112.0	...
4502408	  807.1	  591.6	 4112.0	...
4502409	  806.9	  591.4	 4113.0	...
4502410	  806.7	  591.5	 4115.0	...
4502411	  806.7	  591.8	 4115.0	...
4502412	  806.7	  591.7	 4113.0	...
4502413	  806.7	  591.2	 4111.0	...
4502414	  806.6	  591.0	 4113.0	...
4502415	  806.4	  591.2	 4117.0	...
4502416	  806.4	  591.7	 4119.0	...
4502417	  806.6	  591.9	 4118.0	...
4502418	  806.8	  592.2	 4116.0	...
4502419	  807.0	  592.2	 4116.0	...
4502420	  806.9	  592.5	 4116.0	...
4502421	  806.8	  592.7	 4116.0	...
4502422	  806.7	  592.8	 4116.0	...
4502423	  806.7	  592.7	 4115.0	...
4502424	  806.7	  592.7	 4115.0	...
4502425	  806.8	  592.6	 4115.0	...
4502426	  806.8	  592.5	 4114.0	...
4502427	  806.8	  592.4	 4114.0	...
4502428	  806.7	  592.4	 4116.0	...
4502429	  806.7	  592.3	 4117.0	...
4502430	  806.6	  592.2	 4118.0	...
4502431	  806.6	  592.1	 4119.0	...
4502432	  806.4	  592.1	 4119.0	...
4502433	  806.3	  592.3	 4120.0	...
4502434	  806.2	  592.6	 4120.0	...
4502435	  806.3	  592.9	 4119.0	...
4502436	  806.3	  593.2	 4119.0	...
4502437	  806.3	  593.2	 4119.0	...
4502438	  806.2	  593.3	 4118.0	...
4502439	  806.2	  593.3	 4117.0	...
4502440	  806.0	  593.3	 4117.0	...
4502441	  805.9	  593.3	 4119.0	...
4502442	  805.9	  593.3	 4121.0	...
4502443	  806.0	  593.3	 4120.0	...
4502444	  806.1	  593.3	 4120.0	...
4502445	  806.0	  593.3	 4120.0	...
4502446	  806.0	  593.3	 4120.0	...
4502447	  806.0	  593.5	 4120.0	...
4502448	  806.0	  593.8	 4120.0	...
4502449	  806.0	  593.7	 4120.0	...
4502450	  806.0	  593.4	 4121.0	...
4502451	  806.0	  593.2	 4121.0	...
4502452	  806.0	  593.4	 4121.0	...
4502453	  806.1	  593.6	 4122.0	...
4502454	  806.0	  594.0	 4123.0	...
4502455	  805.9	  594.2	 4124.0	...
4502456	  805.8	  594.5	 4124.0	...
4502457	  805.8	  594.5	 4123.0	...
4502458	  805.8	  594.6	 4122.0	...
4502459	  805.7	  594.7	 4122.0	...
4502460	  805.7	  594.7	 4122.0	...
4502461	  805.7	  594.8	 4122.0	...
4502462	  805.7	  594.6	 4123.0	...
4502463	  805.8	  594.5	 4125.0	...
4502464	  805.9	  594.2	 4126.0	...
4502465	  805.8	  594.0	 4127.0	...
4502466	  805.8	  593.9	 4128.0	...
4502467	  805.8	  593.8	 4127.0	...
4502468	  805.9	  594.0	 4127.0	...
4502469	  806.0	  594.2	 4126.0	...
4502470	  806.0	  594.5	 4127.0	...
4502471	  805.7	  594.5	 4127.0	...
4502472	  805.5	  594.7	 4127.0	...
4502473	  805.3	  594.9	 4127.0	...
4502474	  805.4	  595.0	 4127.0	...
4502475	  805.5	  595.0	 4127.0	...
4502476	  805.5	  594.9	 4127.0	...
4502477	  805.5	  594.8	 4128.0	...
4502478	  805.5	  595.1	 4129.0	...
4502479	  805.6	  595.5	 4131.0	...
4502480	  805.7	  595.8	 4132.0	...
4502481	  805.8	  595.9	 4131.0	...
4502482	  805.8	  595.9	 4130.0	...
4502483	  805.8	  595.7	 4130.0	...
4502484	  805.4	  595.6	 4131.0	...
4502485	  805.1	  595.6	 4132.0	...
4502486	  804.7	  595.5	 4133.0	...
4502487	  804.6	  595.5	 4135.0	...
4502488	  804.6	  595.4	 4137.0	...
4502489	  804.7	  595.5	 4138.0	...
4502490	  804.9	  595.7	 4138.0	...
4502491	  805.0	  595.7	 4136.0	...
4502492	  805.2	  595.6	 4133.0	...
4502493	  805.3	  595.4	 4130.0	...
4502494	  805.5	  595.4	 4131.0	...
4502495	  805.5	  595.5	 4131.0	...
4502496	  805.4	  595.6	 4130.0	...
4502497	  805.3	  595.7	 4129.0	...
4502498	  805.1	  595.7	 4129.0	...
4502499	  805.1	  595.7	 4130.0	...
4502500	  805.1	  595.7	 4130.0	...
4502501	  804.9	  595.7	 4130.0	...
4502502	  804.7	  595.4	 4129.0	...
4502503	  804.5	  595.2	 4129.0	...
4502504	  804.4	  594.9	 4130.0	...
4502505	  804.3	  594.9	 4128.0	...
4502506	  804.5	  595.0	 4127.0	...
4502507	  804.7	  595.0	 4128.0	...
4502508	  804.8	  595.1	 4129.0	...
4502509	  804.7	  595.1	 4130.0	...
4502510	  804.5	  595.1	 4129.0	...
4502511	  804.5	  595.1	 4127.0	...
4502512	  804.5	  595.1	 4125.0	...
4502513	  804.4	  595.1	 4126.0	...
4502514	  804.4	  595.1	 4127.0	...
4502515	  804.4	  594.8	 4128.0	...
4502516	  804.4	  594.5	 4131.0	...
4502517	  804.3	  594.1	 4134.0	...
4502518	  804.2	  594.1	 4137.0	...
4502519	  804.1	  593.8	 4136.0	...
4502520	  804.1	  593.5	 4135.0	...
4502521	  804.0	  593.3	 4133.0	...
4502522	  804.0	  593.4	 4131.0	...
4502523	  804.0	  593.6	 4130.0	...
4502524	  804.0	  593.9	 4129.0	...
4502525	  803.9	  594.0	 4128.0	...
4502526	  804.0	  594.0	 4127.0	...
4502527	  804.0	  594.1	 4126.0	...
4502528	  804.1	  594.1	 4126.0	...
4502529	  804.2	  594.1	 4127.0	...
4502530	  804.5	  594.0	 4128.0	...
4502531	  804.6	  594.0	 4130.0	...
4502532	  804.8	  593.7	 4132.0	...
4502533	  804.7	  593.5	 4133.0	...
4502534	  804.5	  593.2	 4133.0	...
4502535	  804.4	  593.1	 4131.0	...
4502536	  804.4	  593.2	 4129.0	...
4502537	  804.2	  593.4	 4127.0	...
4502538	  804.1	  593.7	 4127.0	...
4502539	  803.8	  593.8	 4127.0	...
4502540	  803.6	  593.9	 4127.0	...
4502541	  803.5	  594.1	 4128.0	...
4502542	  803.5	  594.3	 4128.0	...
4502543	  803.5	  594.5	 4129.0	...
4502544	  803.5	  594.5	 4130.0	...
4502545	  803.5	  594.5	 4130.0	...
4502546	  803.5	  594.4	 4130.0	...
4502547	  803.5	  594.5	 4129.0	...
4502548	  803.4	  594.6	 4128.0	...
4502549	  803.4	  594.7	 4128.0	...
4502550	  803.3	  594.6	 4128.0	...
4502551	  803.3	  594.6	 4128.0	...
4502552	  803.2	  594.5	 4128.0	...
4502553	  803.2	  594.5	 4129.0	...
4502554	  803.3	  594.5	 4128.0	...
4502555	  803.3	  594.4	 4128.0	...
4502556	  803.5	  594.4	 4128.0	...
4502557	  803.7	  594.3	 4129.0	...
4502558	  803.7	  594.2	 4129.0	...
4502559	  803.5	  594.3	 4129.0	...
4502560	  803.2	  594.4	 4130.0	...
4502561	  803.0	  594.5	 4131.0	...
4502562	  802.8	  594.7	 4129.0	...
4502563	  802.8	  595.0	 4126.0	...
4502564	  802.8	  595.2	 4123.0	...
4502565	  802.7	  595.1	 4123.0	...
4502566	  802.6	  595.0	 4123.0	...
4502567	  802.5	  595.0	 4123.0	...
4502568	  802.6	  595.1	 4123.0	...
4502569	  802.7	  595.1	 4122.0	...
4502570	  802.7	  595.0	 4121.0	...
4502571	  802.7	  595.2	 4121.0	...
4502572	  802.9	  595.4	 4121.0	...
MSG	4502573 0000 _ Number On
4502573	  803.2	  595.5	 4120.0	...
4502574	  803.5	  595.8	 4119.0	...
4502575	  803.6	  596.2	 4118.0	...
4502576	  803.8	  596.6	 4119.0	...
4502577	  804.1	  596.8	 4120.0	...
4502578	  804.2	  597.1	 4118.0	...
4502579	  803.8	  597.4	 4117.0	...
4502580	  803.5	  597.7	 4115.0	...
4502581	  803.4	  597.8	 4114.0	...
4502582	  803.6	  597.9	 4113.0	...
4502583	  803.7	  597.8	 4113.0	...
4502584	  803.6	  597.7	 4114.0	...
4502585	  803.5	  597.6	 4114.0	...
4502586	  803.5	  597.5	 4114.0	...
4502587	  803.5	  597.4	 4117.0	...
4502588	  803.5	  597.4	 4119.0	...
4502589	  803.5	  597.5	 4119.0	...
4502590	  803.4	  597.3	 4118.0	...
4502591	  803.5	  597.1	 4115.0	...
4502592	  803.6	  597.1	 4115.0	...
4502593	  803.7	  597.3	 4114.0	...
4502594	  803.7	  597.5	 4115.0	...
4502595	  803.4	  597.4	 4115.0	...
4502596	  803.2	  597.4	 4116.0	...
4502597	  802.9	  597.4	 4116.0	...
4502598	  802.9	  597.4	 4116.0	...
4502599	  802.8	  597.2	 4115.0	...
4502600	  803.0	  597.0	 4114.0	...
4502601	  803.2	  596.7	 4113.0	...
4502602	  803.3	  596.6	 4115.0	...
4502603	  803.3	  596.6	 4117.0	...
4502604	  803.2	  596.9	 4118.0	...
4502605	  803.1	  597.3	 4116.0	...
4502606	  803.0	  597.5	 4114.0	...
4502607	  803.0	  597.6	 4114.0	...
4502608	  803.1	  597.7	 4115.0	...
4502609	  803.0	  597.8	 4116.0	...
4502610	  803.0	  597.9	 4116.0	...
4502611	  803.0	  598.3	 4116.0	...
4502612	  803.0	  598.8	 4117.0	...
4502613	  803.1	  599.3	 4118.0	...
4502614	  803.0	  599.3	 4118.0	...
4502615	  802.9	  599.0	 4118.0	...
4502616	  802.8	  598.5	 4117.0	...
4502617	  802.9	  597.9	 4116.0	...
4502618	  803.6	  596.8	 4115.0	...
4502619	  804.5	  595.7	 4113.0	...
4502620	  805.7	  594.1	 4111.0	...
4502621	  807.3	  593.1	 4111.0	...
4502622	  809.0	  592.1	 4112.0	...
4502623	  811.4	  591.5	 4111.0	...
4502624	  812.9	  590.9	 4111.0	...
4502625	  814.3	  590.4	 4110.0	...
4502626	  814.5	  590.2	 4109.0	...
4502627	  814.7	  590.2	 4109.0	...
4502628	  814.7	  590.3	 4109.0	...
4502629	  814.2	  590.5	 4110.0	...
4502630	  813.6	  590.7	 4110.0	...
4502631	  812.8	  590.7	 4110.0	...
4502632	  812.4	  590.5	 4109.0	...
4502633	  811.9	  590.5	 4109.0	...
4502634	  811.8	  590.6	 4108.0	...
4502635	  812.0	  590.5	 4107.0	...
4502636	  812.2	  590.3	 4107.0	...
4502637	  812.6	  590.1	 4107.0	...
4502638	  812.8	  590.0	 4108.0	...
4502639	  813.4	  589.8	 4109.0	...
4502640	  813.9	  589.7	 4109.0	...
4502641	  814.9	  589.7	 4109.0	...
4502642	  815.5	  589.8	 4109.0	...
4502643	  816.0	  589.9	 4109.0	...
4502644	  816.0	  590.0	 4108.0	...
4502645	  815.9	  590.3	 4108.0	...
4502646	  815.7	  590.6	 4107.0	...
4502647	  815.2	  591.0	 4106.0	...
4502648	  814.6	  591.6	 4106.0	...
4502649	  813.9	  592.2	 4106.0	...
4502650	  813.5	  592.5	 4106.0	...
4502651	  813.3	  592.4	 4106.0	...
4502652	  813.2	  592.3	 4103.0	...
4502653	  813.2	  592.5	 4101.0	...
4502654	  813.3	  592.6	 4099.0	...
4502655	  813.4	  592.6	 4099.0	...
4502656	  813.7	  592.3	 4099.0	...
4502657	  813.9	  592.1	 4100.0	...
4502658	  814.0	  592.0	 4100.0	...
4502659	  813.6	  592.0	 4100.0	...
4502660	  813.2	  592.0	 4099.0	...
4502661	  812.9	  592.2	 4097.0	...
4502662	  812.9	  592.5	 4094.0	...
4502663	  812.7	  592.7	 4092.0	...
4502664	  812.2	  593.0	 4092.0	...
4502665	  811.6	  593.2	 4093.0	...
4502666	  811.3	  593.5	 4093.0	...
4502667	  811.3	  593.9	 4094.0	...
4502668	  811.2	  594.3	 4094.0	...
4502669	  811.2	  594.6	 4095.0	...
4502670	  811.1	  594.7	 4094.0	...
4502671	  811.0	  594.7	 4093.0	...
4502672	  810.9	  594.7	 4092.0	...
4502673	  810.8	  594.6	 4092.0	...
4502674	  810.8	  594.6	 4091.0	...
4502675	  810.8	  594.7	 4092.0	...
4502676	  811.1	  594.7	 4092.0	...
4502677	  811.3	  594.8	 4092.0	...
4502678	  811.5	  594.8	 4092.0	...
4502679	  811.5	  595.2	 4093.0	...
4502680	  811.6	  595.5	 4096.0	...
4502681	  811.7	  595.8	 4099.0	...
4502682	  811.8	  595.8	 4101.0	...
4502683	  811.9	  595.8	 4101.0	...
4502684	  811.9	  595.8	 4101.0	...
4502685	  811.8	  595.8	 4101.0	...
4502686	  811.7	  595.8	 4100.0	...
4502687	  811.7	  595.8	 4099.0	...
4502688	  811.8	  595.7	 4099.0	...
4502689	  811.9	  595.5	 4099.0	...
4502690	  811.8	  595.3	 4099.0	...
4502691	  811.6	  595.2	 4098.0	...
4502692	  811.6	  595.2	 4096.0	...
4502693	  811.5	  595.2	 4095.0	...
4502694	  811.5	  595.1	 4096.0	...
4502695	  811.4	  595.1	 4096.0	...
4502696	  811.4	  595.1	 4095.0	...
4502697	  811.6	  595.2	 4094.0	...
4502698	  811.8	  595.4	 4095.0	...
4502699	  812.0	  595.5	 4096.0	...
4502700	  811.9	  595.7	 4095.0	...
4502701	  811.8	  595.9	 4093.0	...
4502702	  811.8	  596.0	 4091.0	...
4502703	  811.7	  595.8	 4092.0	...
4502704	  811.7	  595.5	 4093.0	...
4502705	  811.7	  595.2	 4094.0	...
4502706	  811.7	  595.1	 4095.0	...
4502707	  811.6	  595.2	 4095.0	...
4502708	  811.6	  595.1	 4095.0	...
4502709	  811.6	  595.2	 4095.0	...
4502710	  811.6	  595.4	 4095.0	...
4502711	  811.9	  595.9	 4095.0	...
4502712	  812.1	  596.3	 4096.0	...
4502713	  812.3	  596.5	 4094.0	...
4502714	  812.1	  596.5	 4092.0	...
4502715	  811.8	  596.5	 4090.0	...
4502716	  811.6	  596.6	 4090.0	...
4502717	  811.4	  596.4	 4090.0	...
4502718	  811.3	  596.3	 4090.0	...
4502719	  811.1	  596.2	 4090.0	...
4502720	  811.1	  596.2	 4090.0	...
4502721	  811.3	  596.3	 4090.0	...
4502722	  811.5	  596.3	 4090.0	...
4502723	  811.7	  596.3	 4089.0	...
4502724	  811.8	  596.3	 4088.0	...
4502725	  812.0	  596.3	 4087.0	...
4502726	  812.1	  596.7	 4088.0	...
4502727	  812.2	  597.1	 4088.0	...
4502728	  812.2	  597.5	 4090.0	...
4502729	  812.1	  597.5	 4093.0	...
4502730	  811.9	  597.4	 4095.0	...
4502731	  811.6	  597.5	 4094.0	...
4502732	  811.4	  597.3	 4094.0	...
4502733	  811.2	  597.1	 4094.0	...
4502734	  811.1	  596.8	 4094.0	...
4502735	  811.1	  596.8	 4095.0	...
4502736	  811.1	  596.8	 4096.0	...
4502737	  810.9	  596.9	 4097.0	...
4502738	  810.8	  597.0	 4098.0	...
4502739	  810.8	  597.1	 4099.0	...
4502740	  811.1	  597.2	 4099.0	...
4502741	  811.5	  597.2	 4098.0	...
4502742	  811.4	  597.3	 4096.0	...
4502743	  811.2	  597.5	 4095.0	...
4502744	  810.9	  597.8	 4092.0	...
4502745	  810.9	  597.9	 4091.0	...
4502746	  811.0	  598.0	 4091.0	...
4502747	  811.0	  598.1	 4091.0	...
4502748	  811.1	  598.1	 4091.0	...
4502749	  811.1	  598.2	 4091.0	...
4502750	  811.3	  598.4	 4091.0	...
4502751	  811.5	  598.7	 4092.0	...
4502752	  811.6	  598.9	 4093.0	...
4502753	  811.6	  598.8	 4092.0	...
4502754	  811.7	  598.7	 4091.0	...
4502755	  811.9	  598.6	 4090.0	...
4502756	  812.0	  598.6	 4089.0	...
4502757	  811.9	  598.6	 4089.0	...
4502758	  811.8	  598.7	 4089.0	...
4502759	  812.1	  598.6	 4090.0	...
4502760	  812.4	  598.4	 4093.0	...
4502761	  812.8	  598.2	 4096.0	...
4502762	  812.8	  598.2	 4097.0	...
4502763	  812.8	  598.0	 4093.0	...
4502764	  812.8	  597.9	 4090.0	...
4502765	  812.7	  598.0	 4088.0	...
4502766	  812.7	  598.2	 4087.0	...
4502767	  812.9	  598.4	 4087.0	...
4502768	  813.0	  598.1	 4087.0	...
4502769	  813.2	  597.7	 4087.0	...
4502770	  813.3	  597.3	 4089.0	...
4502771	  813.3	  597.2	 4091.0	...
4502772	  813.3	  597.3	 4092.0	...
4502773	  813.1	  597.3	 4092.0	...
4502774	  812.8	  597.3	 4092.0	...
4502775	  812.5	  597.3	 4092.0	...
4502776	  812.2	  597.4	 4091.0	...
4502777	  812.0	  597.4	 4090.0	...
4502778	  811.9	  597.5	 4089.0	...
4502779	  811.8	  597.5	 4089.0	...
4502780	  811.5	  597.3	 4089.0	...
4502781	  811.3	  597.0	 4088.0	...
4502782	  811.1	  596.8	 4085.0	...
4502783	  811.2	  596.9	 4082.0	...
4502784	  811.1	  597.1	 4080.0	...
4502785	  811.0	  597.3	 4080.0	...
4502786	  810.8	  597.5	 4081.0	...
4502787	  810.7	  597.6	 4081.0	...
4502788	  810.5	  598.1	 4081.0	...
4502789	  810.2	  598.4	 4081.0	...
4502790	  810.1	  598.8	 4082.0	...
4502791	  810.0	  598.7	 4082.0	...
4502792	  810.0	  598.6	 4083.0	...
4502793	  810.0	  598.7	 4082.0	...
4502794	  810.1	  598.9	 4082.0	...
4502795	  810.2	  599.1	 4082.0	...
4502796	  810.2	  599.2	 4083.0	...
4502797	  810.2	  599.3	 4084.0	...
4502798	  810.3	  599.4	 4084.0	...
4502799	  810.5	  599.4	 4086.0	...
4502800	  810.7	  599.5	 4087.0	...
4502801	  810.9	  599.6	 4089.0	...
4502802	  811.0	  599.8	 4089.0	...
4502803	  811.2	  599.9	 4089.0	...
4502804	  811.3	  600.1	 4089.0	...
4502805	  811.5	  600.3	 4088.0	...
4502806	  811.7	  600.4	 4087.0	...
4502807	  811.3	  600.4	 4087.0	...
4502808	  810.8	  600.3	 4087.0	...
4502809	  810.6	  600.2	 4087.0	...
4502810	  811.0	  600.1	 4087.0	...
4502811	  811.4	  600.1	 4088.0	...
4502812	  811.5	  600.1	 4086.0	...
4502813	  811.7	  599.9	 4085.0	...
4502814	  811.8	  599.7	 4083.0	...
4502815	  811.7	  599.7	 4083.0	...
4502816	  811.4	  599.9	 4082.0	...
4502817	  811.1	  600.0	 4081.0	...
4502818	  810.9	  599.8	 4081.0	...
4502819	  811.0	  599.7	 4081.0	...
4502820	  811.0	  599.8	 4081.0	...
4502821	  811.1	  599.8	 4082.0	...
4502822	  811.2	  599.7	 4082.0	...
4502823	  811.3	  599.6	 4081.0	...
4502824	  811.3	  599.8	 4079.0	...
4502825	  811.4	  599.9	 4078.0	...
4502826	  811.5	  600.0	 4078.0	...
4502827	  811.6	  599.6	 4078.0	...
4502828	  811.6	  599.2	 4078.0	...
4502829	  811.6	  598.8	 4078.0	...
4502830	  811.6	  598.8	 4078.0	...
4502831	  811.7	  598.8	 4078.0	...
4502832	  812.0	  598.7	 4078.0	...
4502833	  812.1	  598.7	 4078.0	...
4502834	  812.2	  598.6	 4078.0	...
4502835	  812.3	  598.7	 4078.0	...
4502836	  812.3	  598.8	 4078.0	...
4502837	  812.2	  599.0	 4079.0	...
4502838	  812.1	  599.2	 4079.0	...
4502839	  811.9	  599.3	 4078.0	...
4502840	  811.8	  599.2	 4077.0	...
4502841	  811.7	  599.2	 4075.0	...
4502842	  811.7	  599.2	 4077.0	...
4502843	  811.6	  599.4	 4078.0	...
4502844	  811.7	  599.7	 4079.0	...
4502845	  811.9	  599.8	 4080.0	...
4502846	  812.0	  599.9	 4080.0	...
4502847	  812.0	  600.1	 4080.0	...
4502848	  812.1	  600.3	 4079.0	...
4502849	  812.2	  600.5	 4078.0	...
4502850	  812.2	  600.5	 4078.0	...
4502851	  812.2	  600.6	 4078.0	...
4502852	  812.1	  600.4	 4079.0	...
4502853	  812.1	  600.3	 4079.0	...
4502854	  812.2	  600.2	 4080.0	...
4502855	  812.5	  600.3	 4081.0	...
4502856	  812.8	  600.5	 4081.0	...
4502857	  813.0	  600.6	 4081.0	...
4502858	  812.7	  600.7	 4081.0	...
4502859	  812.5	  600.7	 4081.0	...
4502860	  812.4	  600.8	 4081.0	...
4502861	  812.4	  601.0	 4080.0	...
4502862	  812.5	  601.3	 4078.0	...
4502863	  812.5	  601.6	 4077.0	...
4502864	  812.6	  601.8	 4076.0	...
4502865	  812.7	  601.8	 4077.0	...
4502866	  812.7	  601.9	 4077.0	...
4502867	  812.7	  602.0	 4078.0	...
4502868	  812.7	  602.0	 4078.0	...
4502869	  812.7	  601.9	 4077.0	...
4502870	  812.9	  601.9	 4077.0	...
4502871	  813.1	  602.0	 4076.0	...
4502872	  813.2	  602.1	 4075.0	...
4502873	  813.2	  602.3	 4075.0	...
MSG	4502874 0000 _ Number Off
4502874	  813.2	  602.5	 4076.0	...
4502875	  813.2	  602.6	 4077.0	...
4502876	  813.2	  601.9	 4078.0	...
4502877	  812.6	  601.0	 4077.0	...
4502878	  811.9	  599.4	 4077.0	...
EFIX R   4501677	4502878	1202	  811.8	  581.2	   4076
SSACC R  4502879
4502879	  811.0	  597.8	 4078.0	...
4502880	  810.4	  595.8	 4080.0	...
4502881	  809.8	  594.3	 4081.0	...
4502882	  809.4	  592.4	 4080.0	...
4502883	  808.7	  589.9	 4078.0	...
4502884	  808.1	  587.8	 4077.0	...
4502885	  807.6	  585.2	 4077.0	...
4502886	  807.2	  583.3	 4076.0	...
4502887	  806.9	  581.6	 4076.0	...
ESACC R  4502879	4502887	9	  811.0	  597.8	  806.9	  581.6	   0.36	     44
SFIX R   4502888
4502888	  806.8	  580.2	 4076.0	...
4502889	  807.3	  579.3	 4077.0	...
4502890	  807.8	  578.4	 4078.0	...
4502891	  808.4	  578.1	 4079.0	...
4502892	  808.7	  578.1	 4079.0	...
4502893	  809.3	  578.2	 4079.0	...
4502894	  809.8	  579.2	 4078.0	...
4502895	  810.4	  580.2	 4075.0	...
4502896	  810.9	  581.2	 4072.0	...
4502897	  811.3	  581.4	 4070.0	...
4502898	  812.1	  581.3	 4070.0	...
4502899	  812.7	  581.3	 4071.0	...
4502900	  813.1	  581.4	 4071.0	...
4502901	  813.0	  581.7	 4070.0	...
4502902	  813.0	  582.0	 4070.0	...
4502903	  812.9	  582.0	 4069.0	...
4502904	  812.8	  582.2	 4069.0	...
4502905	  812.7	  582.3	 4069.0	...
4502906	  812.6	  582.5	 4070.0	...
4502907	  812.6	  582.7	 4070.0	...
4502908	  812.6	  583.0	 4070.0	...
4502909	  812.8	  583.4	 4069.0	...
4502910	  812.9	  584.0	 4069.0	...
4502911	  813.1	  584.6	 4068.0	...
4502912	  813.1	  585.1	 4069.0	...
4502913	  813.1	  585.7	 4069.0	...
4502914	  812.9	  586.2	 4068.0	...
4502915	  812.8	  586.7	 4069.0	...
4502916	  812.6	  586.6	 4069.0	...
4502917	  812.6	  586.4	 4068.0	...
4502918	  812.4	  586.3	 4067.0	...
4502919	  812.2	  586.2	 4067.0	...
4502920	  812.0	  586.2	 4067.0	...
4502921	  811.9	  586.2	 4066.0	...
4502922	  811.9	  586.2	 4065.0	...
4502923	  811.9	  586.3	 4065.0	...
4502924	  811.9	  586.4	 4065.0	...
4502925	  811.8	  586.8	 4065.0	...
4502926	  812.0	  587.1	 4066.0	...
4502927	  812.2	  587.4	 4068.0	...
4502928	  812.5	  587.3	 4070.0	...
4502929	  812.3	  587.4	 4070.0	...
4502930	  812.2	  587.4	 4070.0	...
4502931	  812.1	  587.6	 4070.0	...
4502932	  812.2	  587.8	 4070.0	...
4502933	  812.3	  588.0	 4071.0	...
4502934	  812.4	  588.1	 4072.0	...
4502935	  812.4	  588.1	 4073.0	...
4502936	  812.5	  588.2	 4073.0	...
4502937	  812.6	  588.3	 4073.0	...
4502938	  812.6	  588.4	 4071.0	...
4502939	  812.5	  588.4	 4070.0	...
4502940	  812.7	  588.1	 4069.0	...
4502941	  812.8	  587.9	 4067.0	...
4502942	  812.6	  588.0	 4065.0	...
4502943	  812.4	  588.4	 4063.0	...
4502944	  812.2	  588.4	 4065.0	...
4502945	  812.3	  588.2	 4068.0	...
4502946	  812.5	  588.0	 4071.0	...
4502947	  812.5	  588.0	 4071.0	...
4502948	  812.5	  588.0	 4070.0	...
4502949	  812.7	  587.9	 4070.0	...
4502950	  812.8	  587.6	 4069.0	...
4502951	  813.0	  587.3	 4069.0	...
4502952	  812.9	  587.1	 4068.0	...
4502953	  812.9	  587.1	 4068.0	...
4502954	  812.9	  587.3	 4069.0	...
4502955	  812.9	  587.6	 4069.0	...
4502956	  812.9	  587.6	 4068.0	...
4502957	  812.8	  587.5	 4066.0	...
4502958	  812.7	  587.5	 4064.0	...
4502959	  812.6	  587.5	 4062.0	...
4502960	  812.5	  587.4	 4061.0	...
4502961	  812.3	  587.3	 4060.0	...
4502962	  812.3	  587.2	 4060.0	...
4502963	  812.4	  587.2	 4060.0	...
4502964	  812.5	  587.3	 4060.0	...
4502965	  812.5	  587.4	 4061.0	...
4502966	  812.3	  587.4	 4060.0	...
4502967	  812.4	  587.4	 4060.0	...
4502968	  812.6	  587.2	 4060.0	...
4502969	  812.8	  586.9	 4060.0	...
4502970	  812.6	  586.7	 4060.0	...
4502971	  812.5	  586.5	 4061.0	...
4502972	  812.5	  586.5	 4061.0	...
4502973	  812.4	  586.6	 4060.0	...
4502974	  812.4	  586.8	 4058.0	...
4502975	  812.6	  586.9	 4056.0	...
4502976	  812.8	  586.8	 4056.0	...
4502977	  813.0	  586.6	 4056.0	...
4502978	  813.0	  586.7	 4054.0	...
4502979	  813.0	  586.9	 4053.0	...
4502980	  813.0	  587.2	 4052.0	...
4502981	  813.1	  587.3	 4051.0	...
4502982	  813.1	  587.4	 4050.0	...
4502983	  813.2	  587.5	 4049.0	...
4502984	  813.2	  587.6	 4049.0	...
4502985	  813.2	  587.8	 4049.0	...
4502986	  813.3	  587.9	 4050.0	...
4502987	  813.2	  588.0	 4051.0	...
4502988	  813.2	  588.1	 4053.0	...
4502989	  813.2	  588.1	 4053.0	...
4502990	  813.3	  587.9	 4053.0	...
4502991	  813.6	  587.5	 4053.0	...
4502992	  813.8	  587.2	 4053.0	...
4502993	  814.1	  587.1	 4053.0	...
4502994	  814.0	  587.3	 4054.0	...
4502995	  814.0	  587.4	 4055.0	...
4502996	  814.0	  587.2	 4055.0	...
4502997	  814.1	  586.9	 4056.0	...
4502998	  813.8	  586.6	 4056.0	...
4502999	  813.5	  586.6	 4056.0	...
4503000	  813.2	  586.6	 4055.0	...
4503001	  813.0	  586.7	 4054.0	...
4503002	  812.8	  586.7	 4052.0	...
4503003	  813.1	  586.5	 4053.0	...
4503004	  813.4	  586.2	 4054.0	...
4503005	  813.8	  585.8	 4056.0	...
4503006	  813.9	  585.8	 4057.0	...
4503007	  813.7	  585.8	 4058.0	...
4503008	  813.5	  585.8	 4058.0	...
4503009	  813.4	  585.9	 4058.0	...
4503010	  813.5	  586.0	 4059.0	...
4503011	  813.6	  586.0	 4059.0	...
4503012	  813.6	  586.0	 4058.0	...
4503013	  813.6	  586.0	 4058.0	...
4503014	  813.5	  585.9	 4057.0	...
4503015	  813.5	  586.0	 4056.0	...
4503016	  813.4	  586.1	 4056.0	...
4503017	  813.5	  586.2	 4057.0	...
4503018	  813.4	  586.0	 4058.0	...
4503019	  813.4	  585.8	 4057.0	...
4503020	  813.3	  585.5	 4056.0	...
4503021	  813.5	  585.4	 4057.0	...
4503022	  813.7	  585.3	 4059.0	...
4503023	  814.0	  585.4	 4060.0	...
4503024	  814.2	  585.4	 4059.0	...
4503025	  814.2	  585.4	 4058.0	...
4503026	  814.3	  585.4	 4058.0	...
4503027	  814.3	  585.2	 4057.0	...
4503028	  814.1	  585.0	 4057.0	...
4503029	  813.8	  585.2	 4056.0	...
4503030	  813.5	  585.4	 4055.0	...
4503031	  813.5	  585.7	 4054.0	...
4503032	  813.5	  585.7	 4054.0	...
4503033	  813.6	  585.8	 4054.0	...
4503034	  813.7	  585.8	 4056.0	...
4503035	  814.0	  585.7	 4056.0	...
4503036	  814.1	  585.6	 4057.0	...
4503037	  814.1	  585.4	 4057.0	...
4503038	  814.1	  585.3	 4057.0	...
4503039	  814.1	  585.3	 4056.0	...
4503040	  814.0	  585.4	 4053.0	...
4503041	  814.0	  585.5	 4051.0	...
4503042	  813.9	  585.4	 4050.0	...
4503043	  813.7	  585.4	 4054.0	...
4503044	  813.5	  585.3	 4057.0	...
4503045	  813.4	  585.4	 4057.0	...
4503046	  813.4	  585.3	 4055.0	...
4503047	  813.5	  585.3	 4053.0	...
4503048	  813.4	  585.2	 4053.0	...
4503049	  813.2	  585.2	 4053.0	...
4503050	  813.0	  585.2	 4053.0	...
4503051	  813.0	  585.2	 4054.0	...
4503052	  813.1	  585.3	 4055.0	...
4503053	  813.3	  585.3	 4056.0	...
4503054	  813.4	  585.3	 4058.0	...
4503055	  813.4	  585.3	 4059.0	...
4503056	  813.5	  585.5	 4058.0	...
4503057	  813.5	  585.8	 4057.0	...
4503058	  813.5	  586.0	 4057.0	...
4503059	  813.5	  586.0	 4057.0	...
4503060	  813.4	  586.0	 4057.0	...
4503061	  813.2	  585.9	 4056.0	...
4503062	  813.0	  585.9	 4058.0	...
4503063	  812.9	  585.9	 4061.0	...
4503064	  813.0	  585.8	 4063.0	...
4503065	  813.1	  585.8	 4059.0	...
4503066	  813.4	  585.6	 4056.0	...
4503067	  813.7	  585.4	 4055.0	...
4503068	  813.9	  585.2	 4058.0	...
4503069	  814.0	  585.2	 4061.0	...
4503070	  814.0	  585.4	 4063.0	...
4503071	  814.1	  585.5	 4060.0	...
4503072	  813.9	  585.6	 4056.0	...
4503073	  813.7	  585.6	 4052.0	...
4503074	  813.5	  585.6	 4052.0	...
4503075	  813.3	  585.6	 4052.0	...
4503076	  813.3	  585.6	 4053.0	...
4503077	  813.2	  585.4	 4055.0	...
4503078	  813.0	  585.2	 4057.0	...
4503079	  812.8	  585.0	 4058.0	...
4503080	  812.6	  585.1	 4058.0	...
4503081	  812.7	  585.3	 4059.0	...
4503082	  812.7	  585.3	 4059.0	...
4503083	  812.6	  585.3	 4059.0	...
4503084	  812.8	  585.2	 4059.0	...
4503085	  813.0	  585.1	 4058.0	...
4503086	  813.1	  585.0	 4057.0	...
MSG	4503087 0000 _ Number On
4503087	  813.2	  585.0	 4056.0	...
4503088	  813.3	  585.1	 4055.0	...
4503089	  813.3	  585.1	 4054.0	...
4503090	  813.3	  585.1	 4053.0	...
4503091	  813.3	  585.0	 4053.0	...
4503092	  813.3	  584.8	 4053.0	...
4503093	  813.3	  584.7	 4054.0	...
4503094	  813.2	  584.4	 4055.0	...
4503095	  813.2	  584.1	 4056.0	...
4503096	  813.2	  583.9	 4056.0	...
4503097	  813.2	  583.8	 4056.0	...
4503098	  813.1	  583.8	 4056.0	...
4503099	  813.0	  583.8	 4054.0	...
4503100	  812.9	  583.8	 4053.0	...
4503101	  812.9	  583.8	 4052.0	...
4503102	  812.5	  583.8	 4052.0	...
4503103	  812.2	  583.8	 4052.0	...
4503104	  811.9	  583.8	 4051.0	...
4503105	  811.9	  583.7	 4052.0	...
4503106	  811.9	  583.5	 4053.0	...
4503107	  812.0	  583.5	 4055.0	...
4503108	  812.2	  583.3	 4055.0	...
4503109	  812.4	  583.2	 4054.0	...
4503110	  812.6	  583.2	 4052.0	...
4503111	  812.8	  583.1	 4051.0	...
4503112	  813.1	  582.9	 4049.0	...
4503113	  813.1	  582.9	 4049.0	...
4503114	  813.1	  583.0	 4049.0	...
4503115	  813.0	  583.3	 4049.0	...
4503116	  812.9	  583.5	 4049.0	...
4503117	  813.0	  583.7	 4048.0	...
4503118	  813.1	  583.7	 4048.0	...
4503119	  813.1	  583.6	 4048.0	...
4503120	  813.1	  583.6	 4049.0	...
4503121	  813.0	  583.3	 4049.0	...
4503122	  812.7	  583.0	 4049.0	...
4503123	  812.4	  582.8	 4049.0	...
4503124	  812.1	  582.8	 4049.0	...
4503125	  812.1	  583.0	 4049.0	...
4503126	  812.2	  583.1	 4051.0	...
4503127	  812.5	  583.3	 4052.0	...
4503128	  812.8	  583.4	 4053.0	...
4503129	  812.8	  583.4	 4053.0	...
4503130	  812.9	  583.4	 4053.0	...
4503131	  812.9	  583.4	 4052.0	...
4503132	  813.1	  583.4	 4051.0	...
4503133	  813.3	  583.5	 4050.0	...
4503134	  813.4	  583.5	 4049.0	...
4503135	  813.2	  583.5	 4050.0	...
4503136	  812.9	  583.3	 4050.0	...
4503137	  812.6	  583.0	 4051.0	...
4503138	  812.3	  582.7	 4051.0	...
4503139	  812.2	  582.5	 4051.0	...
4503140	  812.2	  582.5	 4049.0	...
4503141	  812.2	  582.5	 4048.0	...
4503142	  812.2	  582.5	 4048.0	...
4503143	  812.3	  582.7	 4048.0	...
4503144	  812.4	  582.8	 4049.0	...
4503145	  812.4	  583.0	 4049.0	...
4503146	  812.5	  583.0	 4049.0	...
4503147	  812.6	  583.0	 4049.0	...
4503148	  812.5	  582.9	 4049.0	...
4503149	  812.3	  582.8	 4051.0	...
4503150	  812.1	  582.6	 4053.0	...
4503151	  812.0	  582.5	 4055.0	...
4503152	  812.0	  582.4	 4053.0	...
4503153	  812.0	  582.3	 4051.0	...
4503154	  812.0	  582.2	 4050.0	...
4503155	  812.0	  582.2	 4050.0	...
4503156	  812.1	  582.1	 4051.0	...
4503157	  812.1	  582.0	 4050.0	...
4503158	  812.3	  581.8	 4050.0	...
4503159	  812.4	  581.9	 4050.0	...
4503160	  812.5	  582.1	 4052.0	...
4503161	  812.5	  582.4	 4053.0	...
4503162	  812.5	  582.6	 4055.0	...
4503163	  812.6	  582.8	 4056.0	...
4503164	  812.7	  582.8	 4057.0	...
4503165	  812.9	  582.9	 4057.0	...
4503166	  812.9	  582.9	 4058.0	...
4503167	  812.8	  583.0	 4058.0	...
4503168	  812.6	  583.0	 4058.0	...
4503169	  812.3	  583.0	 4057.0	...
4503170	  812.2	  582.6	 4057.0	...
4503171	  812.2	  582.2	 4057.0	...
4503172	  812.1	  581.9	 4057.0	...
4503173	  812.2	  581.9	 4057.0	...
4503174	  812.3	  581.9	 4057.0	...
4503175	  812.3	  581.9	 4058.0	...
4503176	  812.4	  581.9	 4058.0	...
4503177	  812.4	  582.1	 4059.0	...
4503178	  812.4	  582.2	 4059.0	...
4503179	  812.5	  582.3	 4059.0	...
4503180	  812.5	  582.5	 4059.0	...
4503181	  812.3	  582.8	 4059.0	...
4503182	  812.2	  583.2	 4060.0	...
4503183	  812.0	  583.4	 4061.0	...
4503184	  812.1	  583.5	 4062.0	...
4503185	  812.1	  583.5	 4062.0	...
4503186	  812.1	  583.5	 4063.0	...
4503187	  812.2	  583.4	 4063.0	...
4503188	  812.2	  583.2	 4063.0	...
4503189	  812.5	  583.0	 4062.0	...
4503190	  812.8	  582.8	 4062.0	...
4503191	  812.9	  582.8	 4064.0	...
4503192	  812.8	  583.2	 4065.0	...
4503193	  812.8	  583.7	 4066.0	...
4503194	  812.8	  584.3	 4065.0	...
4503195	  812.9	  584.5	 4064.0	...
4503196	  812.8	  584.6	 4064.0	...
4503197	  812.7	  584.8	 4064.0	...
4503198	  812.6	  584.9	 4064.0	...
4503199	  812.6	  584.8	 4063.0	...
4503200	  812.7	  584.6	 4062.0	...
4503201	  812.6	  584.3	 4061.0	...
4503202	  812.5	  583.6	 4061.0	...
4503203	  812.5	  583.0	 4061.0	...
4503204	  812.5	  582.4	 4061.0	...
4503205	  812.5	  582.4	 4061.0	...
4503206	  812.5	  582.5	 4061.0	...
4503207	  812.5	  582.8	 4061.0	...
4503208	  812.5	  583.1	 4062.0	...
4503209	  812.6	  583.3	 4063.0	...
4503210	  812.6	  583.5	 4063.0	...
4503211	  812.7	  583.5	 4064.0	...
4503212	  812.8	  583.4	 4066.0	...
4503213	  812.9	  583.4	 4067.0	...
4503214	  812.8	  583.4	 4067.0	...
4503215	  812.9	  583.3	 4066.0	...
4503216	  812.9	  583.3	 4066.0	...
4503217	  812.9	  583.2	 4066.0	...
4503218	  812.8	  583.1	 4066.0	...
4503219	  812.8	  582.8	 4067.0	...
4503220	  812.7	  582.6	 4067.0	...
4503221	  812.7	  582.4	 4068.0	...
4503222	  812.8	  582.4	 4067.0	...
4503223	  812.8	  582.5	 4066.0	...
4503224	  812.9	  582.6	 4065.0	...
4503225	  813.0	  582.9	 4065.0	...
4503226	  813.1	  583.2	 4066.0	...
4503227	  813.1	  583.3	 4067.0	...
4503228	  813.1	  583.1	 4068.0	...
4503229	  813.0	  582.8	 4067.0	...
4503230	  812.9	  582.7	 4067.0	...
4503231	  813.0	  582.3	 4066.0	...
4503232	  813.2	  582.0	 4066.0	...
4503233	  813.0	  581.8	 4066.0	...
4503234	  812.7	  582.0	 4065.0	...
4503235	  812.6	  582.1	 4065.0	...
4503236	  812.8	  581.9	 4065.0	...
4503237	  812.8	  581.7	 4064.0	...
4503238	  812.7	  581.4	 4064.0	...
4503239	  812.6	  581.3	 4063.0	...
4503240	  812.8	  581.3	 4063.0	...
4503241	  812.9	  581.3	 4064.0	...
4503242	  812.8	  581.4	 4065.0	...
4503243	  812.7	  581.4	 4066.0	...
4503244	  812.6	  581.4	 4066.0	...
4503245	  812.6	  581.5	 4066.0	...
4503246	  812.6	  581.5	 4066.0	...
4503247	  812.6	  581.6	 4067.0	...
4503248	  812.5	  581.5	 4068.0	...
4503249	  812.4	  581.6	 4068.0	...
4503250	  812.2	  581.7	 4069.0	...
4503251	  812.2	  581.9	 4071.0	...
4503252	  812.4	  582.0	 4072.0	...
4503253	  812.7	  582.0	 4073.0	...
4503254	  813.0	  581.9	 4073.0	...
4503255	  813.0	  581.7	 4073.0	...
4503256	  812.9	  581.3	 4073.0	...
4503257	  812.9	  581.1	 4072.0	...
4503258	  812.8	  580.9	 4071.0	...
4503259	  812.9	  581.0	 4070.0	...
4503260	  812.9	  580.9	 4070.0	...
4503261	  812.9	  580.9	 4068.0	...
4503262	  812.8	  580.8	 4066.0	...
4503263	  812.7	  580.8	 4065.0	...
4503264	  812.6	  580.9	 4067.0	...
4503265	  812.6	  580.8	 4069.0	...
4503266	  812.7	  580.6	 4070.0	...
4503267	  812.8	  580.4	 4071.0	...
4503268	  812.5	  580.4	 4071.0	...
4503269	  812.1	  580.5	 4071.0	...
4503270	  812.2	  580.6	 4071.0	...
4503271	  812.4	  580.5	 4072.0	...
4503272	  812.7	  580.4	 4073.0	...
4503273	  812.8	  580.3	 4072.0	...
4503274	  812.8	  580.2	 4069.0	...
4503275	  812.8	  580.1	 4070.0	...
4503276	  812.9	  580.3	 4073.0	...
4503277	  812.8	  580.6	 4076.0	...
4503278	  812.8	  580.9	 4076.0	...
4503279	  812.7	  580.8	 4076.0	...
4503280	  812.6	  580.7	 4075.0	...
4503281	  812.6	  580.7	 4075.0	...
4503282	  812.6	  580.7	 4075.0	...
4503283	  812.6	  580.6	 4075.0	...
4503284	  812.6	  580.1	 4076.0	...
4503285	  812.7	  579.6	 4074.0	...
4503286	  812.8	  579.2	 4072.0	...
4503287	  812.9	  579.1	 4070.0	...
4503288	  812.8	  578.9	 4070.0	...
4503289	  812.8	  578.8	 4070.0	...
4503290	  812.8	  578.7	 4070.0	...
4503291	  812.8	  579.1	 4071.0	...
4503292	  812.8	  579.6	 4071.0	...
4503293	  812.8	  580.0	 4070.0	...
4503294	  812.7	  579.9	 4070.0	...
4503295	  812.7	  579.8	 4070.0	...
4503296	  812.8	  579.9	 4069.0	...
4503297	  812.8	  580.0	 4069.0	...
4503298	  812.9	  580.0	 4070.0	...
4503299	  812.9	  579.9	 4071.0	...
4503300	  812.9	  579.8	 4072.0	...
4503301	  812.9	  579.7	 4072.0	...
4503302	  813.0	  579.6	 4071.0	...
4503303	  812.9	  579.7	 4069.0	...
4503304	  812.9	  579.9	 4069.0	...
4503305	  812.8	  580.0	 4069.0	...
4503306	  812.8	  580.0	 4070.0	...
4503307	  812.8	  579.9	 4070.0	...
4503308	  812.8	  579.8	 4070.0	...
4503309	  812.5	  579.8	 4070.0	...
4503310	  812.2	  579.9	 4070.0	...
4503311	  811.9	  580.1	 4070.0	...
4503312	  812.0	  580.3	 4070.0	...
4503313	  812.2	  580.4	 4070.0	...
4503314	  812.3	  580.3	 4071.0	...
4503315	  812.4	  580.1	 4071.0	...
4503316	  812.5	  579.8	 4070.0	...
4503317	  812.5	  579.8	 4069.0	...
4503318	  812.5	  579.7	 4069.0	...
4503319	  812.5	  579.6	 4069.0	...
4503320	  812.6	  579.5	 4068.0	...
4503321	  812.5	  579.3	 4068.0	...
4503322	  812.4	  579.4	 4067.0	...
4503323	  812.1	  579.5	 4066.0	...
4503324	  811.8	  579.3	 4066.0	...
4503325	  811.4	  579.1	 4066.0	...
4503326	  811.4	  579.0	 4066.0	...
4503327	  811.4	  579.2	 4067.0	...
4503328	  811.5	  579.4	 4067.0	...
4503329	  811.6	  579.4	 4068.0	...
4503330	  811.6	  579.2	 4067.0	...
4503331	  811.7	  579.0	 4066.0	...
4503332	  811.8	  578.9	 4067.0	...
4503333	  811.7	  578.5	 4068.0	...
4503334	  811.6	  578.1	 4070.0	...
4503335	  811.6	  578.2	 4069.0	...
4503336	  811.7	  578.7	 4067.0	...
4503337	  811.9	  578.8	 4067.0	...
4503338	  812.0	  578.4	 4068.0	...
4503339	  812.0	  578.0	 4069.0	...
4503340	  812.0	  578.3	 4070.0	...
4503341	  812.0	  578.6	 4070.0	...
4503342	  812.0	  579.1	 4071.0	...
4503343	  812.0	  579.4	 4071.0	...
4503344	  812.1	  579.2	 4071.0	...
4503345	  812.1	  578.9	 4070.0	...
4503346	  811.9	  578.5	 4070.0	...
4503347	  811.8	  578.5	 4069.0	...
4503348	  811.9	  578.4	 4068.0	...
4503349	  812.1	  578.4	 4068.0	...
4503350	  812.2	  578.5	 4069.0	...
4503351	  812.2	  578.5	 4070.0	...
4503352	  812.2	  578.5	 4072.0	...
4503353	  812.2	  578.5	 4074.0	...
4503354	  812.0	  578.5	 4074.0	...
4503355	  811.8	  578.5	 4071.0	...
4503356	  811.7	  578.5	 4069.0	...
4503357	  811.7	  578.5	 4068.0	...
4503358	  811.6	  578.5	 4068.0	...
4503359	  811.6	  578.5	 4071.0	...
4503360	  811.6	  578.4	 4073.0	...
4503361	  811.7	  578.3	 4075.0	...
4503362	  811.6	  578.3	 4074.0	...
4503363	  811.5	  578.3	 4074.0	...
4503364	  811.4	  578.3	 4075.0	...
4503365	  811.3	  578.5	 4077.0	...
4503366	  811.5	  578.6	 4079.0	...
4503367	  811.7	  578.7	 4079.0	...
4503368	  811.8	  578.7	 4079.0	...
4503369	  811.7	  578.7	 4080.0	...
4503370	  811.6	  578.7	 4078.0	...
4503371	  811.7	  579.0	 4077.0	...
4503372	  811.8	  579.2	 4077.0	...
4503373	  811.7	  579.4	 4078.0	...
4503374	  811.6	  579.4	 4077.0	...
4503375	  811.4	  579.5	 4074.0	...
4503376	  811.4	  579.6	 4074.0	...
4503377	  811.5	  579.7	 4076.0	...
4503378	  811.6	  579.8	 4078.0	...
4503379	  811.6	  579.5	 4078.0	...
4503380	  811.5	  579.3	 4080.0	...
4503381	  811.4	  579.1	 4081.0	...
4503382	  811.5	  579.3	 4081.0	...
4503383	  811.5	  579.5	 4079.0	...
4503384	  811.6	  579.7	 4077.0	...
4503385	  811.8	  579.8	 4079.0	...
4503386	  812.0	  579.8	 4081.0	...
4503387	  812.1	  579.8	 4080.0	...
4503388	  812.0	  579.9	 4078.0	...
4503389	  811.9	  580.0	 4075.0	...
4503390	  811.4	  580.1	 4075.0	...
MSG	4503391 0000 _ Number Off
4503391	  811.1	  579.7	 4074.0	...
4503392	  810.8	  579.3	 4074.0	...
4503393	  810.8	  578.7	 4073.0	...
4503394	  810.8	  578.5	 4074.0	...
4503395	  810.7	  578.8	 4076.0	...
4503396	  810.7	  579.3	 4077.0	...
4503397	  810.6	  579.9	 4079.0	...
4503398	  810.5	  580.0	 4080.0	...
4503399	  810.5	  580.2	 4082.0	...
4503400	  810.7	  580.2	 4081.0	...
4503401	  811.0	  580.3	 4081.0	...
4503402	  811.3	  580.3	 4082.0	...
4503403	  811.3	  580.4	 4083.0	...
4503404	  810.8	  580.5	 4083.0	...
4503405	  810.2	  580.1	 4083.0	...
4503406	  809.8	  579.4	 4082.0	...
4503407	  809.4	  578.4	 4080.0	...
4503408	  809.0	  577.4	 4078.0	...
4503409	  808.6	  576.1	 4078.0	...
4503410	  808.4	  574.9	 4080.0	...
4503411	  808.7	  574.2	 4081.0	...
4503412	  808.9	  573.2	 4080.0	...
4503413	  809.9	  572.5	 4079.0	...
4503414	  810.5	  571.2	 4080.0	...
4503415	  811.6	  570.2	 4081.0	...
4503416	  812.1	  568.9	 4082.0	...
4503417	  812.9	  567.9	 4081.0	...
4503418	  813.3	  567.2	 4081.0	...
4503419	  813.5	  566.3	 4080.0	...
4503420	  813.5	  565.7	 4079.0	...
4503421	  813.3	  565.0	 4078.0	...
4503422	  813.2	  564.6	 4076.0	...
4503423	  813.0	  564.1	 4075.0	...
4503424	  813.5	  563.9	 4073.0	...
4503425	  813.9	  563.9	 4072.0	...
4503426	  814.3	  563.9	 4073.0	...
4503427	  814.1	  564.1	 4076.0	...
4503428	  814.0	  564.4	 4078.0	...
4503429	  814.2	  565.0	 4075.0	...
4503430	  814.6	  565.6	 4073.0	...
4503431	  814.8	  566.5	 4072.0	...
4503432	  814.7	  567.6	 4072.0	...
4503433	  814.6	  568.4	 4072.0	...
4503434	  814.5	  568.9	 4072.0	...
4503435	  814.5	  569.0	 4071.0	...
4503436	  814.0	  569.3	 4074.0	...
4503437	  813.6	  569.9	 4076.0	...
4503438	  813.1	  570.3	 4079.0	...
4503439	  813.2	  570.4	 4078.0	...
4503440	  813.3	  570.1	 4077.0	...
4503441	  813.4	  569.8	 4076.0	...
4503442	  813.4	  569.4	 4074.0	...
4503443	  812.9	  569.4	 4073.0	...
4503444	  812.4	  569.5	 4073.0	...
4503445	  812.1	  569.5	 4072.0	...
4503446	  812.3	  569.4	 4073.0	...
4503447	  812.5	  569.4	 4073.0	...
4503448	  812.4	  569.4	 4073.0	...
4503449	  812.1	  569.4	 4072.0	...
4503450	  811.8	  569.3	 4071.0	...
4503451	  811.6	  569.4	 4070.0	...
4503452	  811.6	  569.5	 4072.0	...
4503453	  811.8	  569.6	 4074.0	...
4503454	  812.0	  569.7	 4075.0	...
4503455	  812.1	  569.8	 4075.0	...
4503456	  812.1	  569.9	 4074.0	...
4503457	  812.0	  569.9	 4073.0	...
4503458	  812.0	  569.9	 4073.0	...
4503459	  812.0	  569.9	 4073.0	...
4503460	  812.0	  569.9	 4072.0	...
4503461	  812.1	  569.9	 4071.0	...
4503462	  812.3	  570.0	 4071.0	...
4503463	  812.2	  570.2	 4071.0	...
4503464	  812.1	  570.2	 4071.0	...
4503465	  811.8	  569.9	 4071.0	...
4503466	  811.8	  569.6	 4071.0	...
4503467	  812.0	  569.4	 4071.0	...
4503468	  812.2	  569.5	 4071.0	...
4503469	  812.4	  569.7	 4071.0	...
4503470	  812.4	  569.9	 4071.0	...
4503471	  812.4	  570.0	 4070.0	...
4503472	  812.4	  570.1	 4070.0	...
4503473	  812.4	  570.2	 4071.0	...
4503474	  812.4	  570.4	 4070.0	...
4503475	  812.5	  570.5	 4069.0	...
4503476	  812.7	  570.6	 4070.0	...
4503477	  812.7	  570.6	 4070.0	...
4503478	  812.7	  570.7	 4070.0	...
4503479	  812.6	  570.6	 4070.0	...
4503480	  812.6	  570.3	 4071.0	...
4503481	  812.6	  570.1	 4072.0	...
4503482	  812.4	  570.1	 4071.0	...
4503483	  812.2	  570.1	 4069.0	...
4503484	  811.9	  570.1	 4069.0	...
4503485	  811.8	  570.0	 4070.0	...
4503486	  811.8	  570.0	 4072.0	...
4503487	  811.8	  570.1	 4074.0	...
4503488	  811.8	  570.1	 4073.0	...
4503489	  811.8	  570.1	 4070.0	...
4503490	  811.8	  570.1	 4070.0	...
4503491	  811.9	  570.3	 4071.0	...
4503492	  811.9	  570.5	 4072.0	...
4503493	  811.8	  570.7	 4072.0	...
4503494	  812.0	  570.7	 4072.0	...
4503495	  812.1	  570.6	 4072.0	...
4503496	  812.2	  570.4	 4070.0	...
4503497	  812.2	  570.4	 4069.0	...
4503498	  812.1	  570.5	 4068.0	...
4503499	  812.1	  570.6	 4069.0	...
4503500	  812.1	  570.7	 4070.0	...
4503501	  812.1	  570.6	 4070.0	...
4503502	  812.1	  570.5	 4071.0	...
4503503	  812.4	  570.3	 4071.0	...
4503504	  812.7	  570.1	 4070.0	...
4503505	  813.1	  569.9	 4071.0	...
4503506	  813.2	  569.7	 4072.0	...
4503507	  813.2	  569.6	 4073.0	...
4503508	  813.0	  569.8	 4073.0	...
4503509	  813.2	  570.2	 4072.0	...
4503510	  813.5	  570.5	 4072.0	...
4503511	  813.4	  570.7	 4073.0	...
4503512	  813.1	  570.8	 4074.0	...
4503513	  812.9	  570.9	 4074.0	...
4503514	  813.0	  570.6	 4074.0	...
4503515	  813.1	  570.3	 4075.0	...
4503516	  813.1	  570.1	 4076.0	...
4503517	  812.9	  570.1	 4076.0	...
4503518	  812.7	  570.2	 4076.0	...
4503519	  812.4	  570.6	 4075.0	...
4503520	  812.3	  571.0	 4075.0	...
4503521	  812.3	  571.7	 4075.0	...
4503522	  812.3	  572.2	 4075.0	...
4503523	  812.4	  572.6	 4076.0	...
4503524	  812.5	  572.8	 4076.0	...
4503525	  812.5	  573.1	 4075.0	...
4503526	  812.4	  573.3	 4077.0	...
4503527	  812.2	  573.6	 4079.0	...
4503528	  812.0	  573.6	 4082.0	...
4503529	  811.9	  573.6	 4081.0	...
4503530	  812.0	  573.3	 4079.0	...
4503531	  811.9	  573.1	 4077.0	...
4503532	  811.8	  572.9	 4077.0	...
4503533	  811.7	  572.8	 4077.0	...
4503534	  811.6	  572.8	 4075.0	...
4503535	  811.5	  572.8	 4074.0	...
4503536	  811.7	  573.0	 4072.0	...
4503537	  812.0	  573.1	 4073.0	...
4503538	  812.2	  573.0	 4073.0	...
4503539	  812.4	  572.7	 4074.0	...
4503540	  812.4	  572.5	 4075.0	...
4503541	  812.2	  572.4	 4075.0	...
4503542	  812.1	  572.7	 4075.0	...
4503543	  812.0	  573.1	 4075.0	...
4503544	  811.9	  573.4	 4075.0	...
4503545	  811.9	  573.5	 4075.0	...
4503546	  812.0	  573.6	 4075.0	...
4503547	  812.0	  573.7	 4075.0	...
4503548	  812.1	  573.7	 4075.0	...
4503549	  812.2	  573.7	 4075.0	...
4503550	  812.2	  573.6	 4075.0	...
4503551	  812.3	  573.3	 4075.0	...
4503552	  812.4	  573.1	 4075.0	...
4503553	  812.5	  573.0	 4075.0	...
4503554	  812.4	  572.7	 4076.0	...
4503555	  812.3	  572.2	 4076.0	...
4503556	  812.3	  571.7	 4077.0	...
4503557	  812.3	  571.5	 4077.0	...
4503558	  812.2	  571.5	 4078.0	...
4503559	  812.1	  571.5	 4079.0	...
4503560	  811.9	  571.5	 4077.0	...
4503561	  811.9	  571.6	 4075.0	...
4503562	  812.1	  571.5	 4073.0	...
4503563	  812.2	  571.4	 4073.0	...
4503564	  812.5	  571.5	 4073.0	...
4503565	  812.6	  571.6	 4073.0	...
4503566	  812.8	  571.6	 4072.0	...
4503567	  812.9	  571.4	 4072.0	...
4503568	  813.0	  571.2	 4072.0	...
4503569	  812.9	  571.2	 4071.0	...
4503570	  812.9	  571.3	 4070.0	...
4503571	  812.9	  571.6	 4071.0	...
4503572	  812.9	  571.9	 4071.0	...
4503573	  813.1	  572.0	 4071.0	...
4503574	  813.4	  572.0	 4072.0	...
4503575	  813.5	  572.1	 4069.0	...
4503576	  813.3	  572.2	 4066.0	...
4503577	  813.0	  572.3	 4065.0	...
4503578	  812.9	  572.7	 4065.0	...
4503579	  812.9	  573.1	 4066.0	...
4503580	  812.9	  573.0	 4067.0	...
4503581	  812.9	  572.5	 4069.0	...
4503582	  813.0	  571.9	 4071.0	...
4503583	  813.4	  571.8	 4071.0	...
4503584	  813.7	  571.8	 4071.0	...
4503585	  813.8	  572.0	 4071.0	...
4503586	  813.8	  572.4	 4071.0	...
4503587	  813.4	  572.7	 4071.0	...
4503588	  813.0	  572.9	 4072.0	...
4503589	  812.8	  572.8	 4073.0	...
4503590	  813.0	  572.8	 4074.0	...
4503591	  813.3	  572.9	 4075.0	...
MSG	4503592 0000 _ Number On
4503592	  813.3	  573.0	 4074.0	...
4503593	  813.1	  573.1	 4072.0	...
4503594	  812.8	  573.2	 4071.0	...
4503595	  812.6	  573.3	 4069.0	...
4503596	  812.4	  573.4	 4068.0	...
4503597	  812.5	  573.4	 4068.0	...
4503598	  812.6	  573.4	 4070.0	...
4503599	  812.9	  573.4	 4073.0	...
4503600	  813.1	  573.7	 4076.0	...
4503601	  813.4	  574.1	 4078.0	...
4503602	  813.6	  574.4	 4078.0	...
4503603	  813.7	  574.3	 4079.0	...
4503604	  813.7	  574.2	 4079.0	...
4503605	  813.8	  574.3	 4079.0	...
4503606	  814.0	  574.5	 4079.0	...
4503607	  814.2	  574.4	 4079.0	...
4503608	  814.2	  574.0	 4079.0	...
4503609	  814.3	  574.0	 4078.0	...
4503610	  814.5	  574.3	 4078.0	...
4503611	  814.6	  574.4	 4076.0	...
4503612	  814.7	  574.1	 4076.0	...
4503613	  814.8	  574.0	 4075.0	...
4503614	  814.8	  574.3	 4074.0	...
4503615	  814.7	  574.6	 4074.0	...
4503616	  814.5	  574.7	 4073.0	...
4503617	  814.3	  574.7	 4073.0	...
4503618	  814.2	  574.7	 4073.0	...
4503619	  814.2	  574.8	 4073.0	...
4503620	  814.3	  574.8	 4075.0	...
4503621	  814.1	  574.9	 4076.0	...
4503622	  813.9	  574.9	 4076.0	...
4503623	  813.6	  574.8	 4075.0	...
4503624	  813.6	  574.8	 4077.0	...
4503625	  813.7	  574.9	 4079.0	...
4503626	  813.7	  575.1	 4082.0	...
4503627	  813.5	  575.4	 4083.0	...
4503628	  813.3	  575.6	 4084.0	...
4503629	  813.3	  575.7	 4085.0	...
4503630	  813.3	  576.0	 4086.0	...
4503631	  813.3	  576.1	 4085.0	...
4503632	  813.3	  576.2	 4084.0	...
4503633	  813.3	  576.2	 4082.0	...
4503634	  813.5	  576.1	 4080.0	...
4503635	  813.6	  576.1	 4080.0	...
4503636	  813.6	  575.9	 4080.0	...
4503637	  813.5	  575.8	 4080.0	...
4503638	  813.5	  575.8	 4079.0	...
4503639	  813.6	  575.9	 4080.0	...
4503640	  813.6	  575.9	 4081.0	...
4503641	  813.5	  575.9	 4079.0	...
4503642	  813.5	  575.8	 4076.0	...
4503643	  813.5	  575.8	 4074.0	...
4503644	  813.6	  575.9	 4078.0	...
4503645	  813.8	  576.0	 4081.0	...
4503646	  813.9	  576.1	 4083.0	...
4503647	  814.0	  576.1	 4083.0	...
4503648	  814.0	  576.0	 4083.0	...
4503649	  814.1	  575.9	 4083.0	...
4503650	  814.1	  575.8	 4083.0	...
4503651	  814.1	  575.8	 4083.0	...
4503652	  814.1	  575.9	 4083.0	...
4503653	  814.0	  576.0	 4083.0	...
4503654	  814.3	  576.1	 4083.0	...
4503655	  814.6	  576.1	 4083.0	...
4503656	  815.0	  576.1	 4083.0	...
4503657	  814.8	  576.1	 4083.0	...
4503658	  814.6	  576.1	 4083.0	...
4503659	  814.4	  576.1	 4084.0	...
4503660	  814.4	  576.0	 4084.0	...
4503661	  814.4	  575.8	 4085.0	...
4503662	  814.5	  575.6	 4085.0	...
4503663	  814.7	  575.6	 4084.0	...
4503664	  814.9	  575.5	 4084.0	...
4503665	  814.8	  575.5	 4085.0	...
4503666	  814.5	  575.5	 4086.0	...
4503667	  814.5	  575.5	 4087.0	...
4503668	  814.8	  575.9	 4087.0	...
4503669	  815.1	  576.2	 4087.0	...
4503670	  815.2	  576.5	 4087.0	...
4503671	  815.2	  576.4	 4087.0	...
4503672	  815.2	  576.3	 4087.0	...
4503673	  815.0	  575.9	 4087.0	...
4503674	  815.1	  575.6	 4088.0	...
4503675	  815.2	  575.4	 4090.0	...
4503676	  815.4	  575.5	 4092.0	...
4503677	  815.5	  575.6	 4091.0	...
4503678	  815.5	  575.6	 4089.0	...
4503679	  815.4	  575.5	 4088.0	...
4503680	  815.3	  575.5	 4090.0	...
4503681	  815.2	  575.2	 4092.0	...
4503682	  815.1	  575.0	 4092.0	...
4503683	  815.1	  574.9	 4092.0	...
4503684	  815.1	  575.0	 4091.0	...
4503685	  815.2	  575.0	 4090.0	...
4503686	  815.3	  575.0	 4091.0	...
4503687	  815.5	  575.1	 4092.0	...
4503688	  815.5	  575.5	 4092.0	...
4503689	  815.6	  575.8	 4089.0	...
4503690	  815.5	  576.0	 4087.0	...
4503691	  815.5	  575.9	 4088.0	...
4503692	  815.4	  576.0	 4090.0	...
4503693	  815.4	  576.0	 4092.0	...
4503694	  815.5	  576.0	 4091.0	...
4503695	  815.7	  575.9	 4090.0	...
4503696	  815.9	  575.9	 4091.0	...
4503697	  815.8	  575.7	 4091.0	...
4503698	  815.7	  575.6	 4091.0	...
4503699	  815.7	  575.4	 4091.0	...
4503700	  815.8	  575.2	 4091.0	...
4503701	  815.9	  575.0	 4091.0	...
4503702	  816.0	  575.0	 4091.0	...
4503703	  816.1	  575.2	 4091.0	...
4503704	  816.2	  575.5	 4091.0	...
4503705	  816.2	  575.5	 4092.0	...
4503706	  816.2	  575.3	 4093.0	...
4503707	  816.1	  575.2	 4094.0	...
4503708	  816.0	  575.1	 4094.0	...
4503709	  815.9	  575.3	 4094.0	...
4503710	  815.9	  575.4	 4097.0	...
4503711	  816.0	  575.6	 4100.0	...
4503712	  815.9	  575.8	 4100.0	...
4503713	  815.8	  576.0	 4097.0	...
4503714	  815.7	  576.1	 4095.0	...
4503715	  815.8	  576.1	 4095.0	...
4503716	  815.8	  576.1	 4095.0	...
4503717	  815.8	  576.1	 4095.0	...
4503718	  815.6	  576.0	 4095.0	...
4503719	  815.5	  576.0	 4096.0	...
4503720	  815.4	  576.0	 4097.0	...
4503721	  815.3	  575.8	 4097.0	...
4503722	  815.4	  575.5	 4097.0	...
4503723	  815.3	  575.4	 4097.0	...
4503724	  815.3	  575.5	 4098.0	...
4503725	  815.1	  575.7	 4099.0	...
4503726	  815.1	  575.7	 4101.0	...
4503727	  815.2	  575.7	 4103.0	...
4503728	  815.4	  575.8	 4104.0	...
4503729	  815.4	  575.9	 4103.0	...
4503730	  815.3	  576.0	 4101.0	...
4503731	  815.1	  576.2	 4102.0	...
4503732	  815.0	  576.4	 4103.0	...
4503733	  815.0	  576.5	 4105.0	...
4503734	  815.1	  576.3	 4105.0	...
4503735	  815.2	  576.3	 4106.0	...
4503736	  815.3	  576.4	 4106.0	...
4503737	  815.3	  576.5	 4105.0	...
4503738	  815.4	  576.5	 4105.0	...
4503739	  815.3	  576.6	 4105.0	...
4503740	  815.4	  576.6	 4106.0	...
4503741	  815.4	  576.5	 4107.0	...
4503742	  815.5	  576.4	 4108.0	...
4503743	  815.6	  576.4	 4108.0	...
4503744	  815.7	  576.4	 4109.0	...
4503745	  815.6	  576.4	 4109.0	...
4503746	  815.5	  576.4	 4110.0	...
4503747	  815.4	  576.4	 4110.0	...
4503748	  815.5	  576.4	 4109.0	...
4503749	  815.6	  576.4	 4108.0	...
4503750	  815.6	  576.3	 4107.0	...
4503751	  815.5	  576.2	 4109.0	...
4503752	  815.5	  576.3	 4110.0	...
4503753	  815.5	  576.4	 4111.0	...
4503754	  815.5	  576.6	 4112.0	...
4503755	  815.6	  576.6	 4112.0	...
4503756	  815.6	  576.6	 4112.0	...
4503757	  815.5	  576.6	 4113.0	...
4503758	  815.7	  576.8	 4113.0	...
4503759	  815.8	  576.9	 4113.0	...
4503760	  816.0	  577.0	 4112.0	...
4503761	  815.7	  576.9	 4112.0	...
4503762	  815.5	  576.9	 4113.0	...
4503763	  815.3	  576.9	 4113.0	...
4503764	  815.3	  577.0	 4114.0	...
4503765	  815.2	  577.0	 4114.0	...
4503766	  815.1	  577.0	 4115.0	...
4503767	  814.9	  577.0	 4117.0	...
4503768	  815.1	  576.9	 4118.0	...
4503769	  815.4	  576.9	 4119.0	...
4503770	  815.7	  576.8	 4120.0	...
4503771	  815.5	  576.6	 4121.0	...
4503772	  815.3	  576.4	 4122.0	...
4503773	  815.0	  576.3	 4121.0	...
4503774	  815.0	  576.3	 4120.0	...
4503775	  814.9	  576.3	 4118.0	...
4503776	  814.7	  576.5	 4118.0	...
4503777	  814.7	  576.6	 4119.0	...
4503778	  814.7	  576.8	 4120.0	...
4503779	  814.7	  576.8	 4120.0	...
4503780	  814.6	  577.1	 4120.0	...
4503781	  814.5	  577.3	 4121.0	...
4503782	  814.5	  577.6	 4122.0	...
4503783	  814.5	  577.5	 4123.0	...
4503784	  814.4	  577.5	 4122.0	...
4503785	  814.4	  577.6	 4121.0	...
4503786	  814.5	  577.6	 4120.0	...
4503787	  814.6	  577.3	 4118.0	...
4503788	  814.7	  577.0	 4117.0	...
4503789	  814.7	  576.7	 4117.0	...
4503790	  814.7	  576.8	 4117.0	...
4503791	  814.6	  577.0	 4116.0	...
4503792	  814.3	  577.1	 4115.0	...
4503793	  814.1	  577.1	 4118.0	...
4503794	  814.3	  577.0	 4120.0	...
4503795	  814.5	  577.1	 4123.0	...
4503796	  814.7	  577.0	 4123.0	...
4503797	  814.7	  577.0	 4123.0	...
4503798	  814.7	  577.0	 4123.0	...
4503799	  814.7	  576.9	 4123.0	...
4503800	  814.5	  576.9	 4123.0	...
4503801	  814.3	  577.0	 4123.0	...
4503802	  814.1	  577.2	 4122.0	...
4503803	  814.2	  577.4	 4122.0	...
4503804	  814.3	  577.6	 4122.0	...
4503805	  814.3	  577.7	 4123.0	...
4503806	  814.7	  577.8	 4124.0	...
4503807	  815.0	  577.9	 4124.0	...
4503808	  815.2	  578.1	 4125.0	...
4503809	  815.2	  578.2	 4126.0	...
4503810	  815.2	  578.2	 4127.0	...
4503811	  815.1	  578.2	 4129.0	...
4503812	  814.9	  578.1	 4130.0	...
4503813	  814.8	  578.1	 4129.0	...
4503814	  814.6	  578.1	 4128.0	...
4503815	  814.6	  578.1	 4127.0	...
4503816	  814.7	  578.2	 4128.0	...
4503817	  814.8	  578.2	 4130.0	...
4503818	  815.0	  578.1	 4132.0	...
4503819	  815.0	  577.7	 4132.0	...
4503820	  815.1	  577.2	 4132.0	...
4503821	  815.0	  576.8	 4132.0	...
4503822	  815.0	  577.0	 4130.0	...
4503823	  815.1	  577.2	 4127.0	...
4503824	  815.0	  577.3	 4127.0	...
4503825	  814.9	  577.2	 4129.0	...
4503826	  814.7	  577.3	 4131.0	...
4503827	  814.5	  577.5	 4131.0	...
4503828	  814.5	  577.7	 4131.0	...
4503829	  814.6	  577.7	 4132.0	...
4503830	  814.6	  577.9	 4134.0	...
4503831	  814.5	  578.1	 4136.0	...
4503832	  814.3	  578.4	 4138.0	...
4503833	  814.2	  578.2	 4138.0	...
4503834	  814.0	  577.8	 4140.0	...
4503835	  814.0	  577.7	 4142.0	...
4503836	  814.0	  577.8	 4144.0	...
4503837	  814.1	  578.2	 4143.0	...
4503838	  814.3	  578.4	 4141.0	...
4503839	  814.4	  578.4	 4140.0	...
4503840	  814.4	  578.2	 4140.0	...
4503841	  814.3	  578.0	 4140.0	...
4503842	  814.2	  577.5	 4140.0	...
4503843	  814.1	  577.1	 4140.0	...
4503844	  814.1	  576.7	 4141.0	...
4503845	  814.1	  576.4	 4142.0	...
4503846	  814.0	  575.6	 4143.0	...
4503847	  814.1	  574.3	 4143.0	...
4503848	  814.2	  573.3	 4143.0	...
4503849	  814.5	  572.5	 4144.0	...
4503850	  814.9	  571.5	 4145.0	...
4503851	  815.5	  570.7	 4147.0	...
4503852	  815.9	  570.0	 4148.0	...
4503853	  816.0	  569.7	 4147.0	...
4503854	  816.0	  569.5	 4147.0	...
4503855	  815.9	  569.3	 4147.0	...
4503856	  815.8	  569.4	 4148.0	...
4503857	  815.8	  569.4	 4148.0	...
4503858	  815.7	  569.4	 4146.0	...
4503859	  815.8	  569.6	 4143.0	...
4503860	  816.1	  569.8	 4141.0	...
4503861	  816.5	  569.8	 4141.0	...
4503862	  816.9	  569.5	 4141.0	...
4503863	  816.9	  569.3	 4141.0	...
4503864	  816.9	  569.2	 4141.0	...
4503865	  816.9	  569.1	 4141.0	...
4503866	  817.0	  569.1	 4141.0	...
4503867	  816.9	  568.7	 4141.0	...
4503868	  816.6	  568.3	 4141.0	...
4503869	  816.1	  567.9	 4142.0	...
4503870	  815.6	  567.9	 4143.0	...
4503871	  815.4	  567.9	 4145.0	...
4503872	  815.2	  567.9	 4146.0	...
4503873	  815.1	  568.2	 4146.0	...
4503874	  815.0	  568.4	 4145.0	...
4503875	  815.0	  568.6	 4145.0	...
4503876	  815.0	  568.6	 4148.0	...
4503877	  815.2	  568.5	 4151.0	...
4503878	  815.4	  568.4	 4153.0	...
4503879	  815.7	  568.3	 4153.0	...
4503880	  815.8	  568.5	 4153.0	...
4503881	  815.7	  568.6	 4153.0	...
4503882	  815.6	  568.8	 4153.0	...
4503883	  815.7	  568.8	 4153.0	...
4503884	  816.0	  568.7	 4153.0	...
4503885	  816.2	  568.7	 4152.0	...
4503886	  816.0	  569.1	 4152.0	...
4503887	  815.8	  569.6	 4154.0	...
4503888	  815.7	  569.8	 4155.0	...
4503889	  815.5	  569.6	 4157.0	...
4503890	  815.2	  569.1	 4156.0	...
4503891	  814.8	  568.9	 4156.0	...
4503892	  814.5	  568.6	 4156.0	...
4503893	  814.5	  568.6	 4157.0	...
4503894	  814.7	  568.5	 4157.0	...
4503895	  814.9	  568.4	 4157.0	...
4503896	  815.0	  568.3	 4157.0	...
4503897	  815.1	  568.3	 4159.0	...
4503898	  815.4	  568.2	 4161.0	...
4503899	  815.6	  567.9	 4163.0	...
4503900	  815.7	  567.7	 4165.0	...
4503901	  815.6	  567.4	 4167.0	...
4503902	  815.5	  567.4	 4169.0	...
4503903	  815.5	  567.5	 4168.0	...
4503904	  815.5	  567.7	 4168.0	...
4503905	  815.7	  567.8	 4167.0	...
MSG	4503906 0000 _ Number Off
4503906	  815.8	  568.3	 4167.0	...
4503907	  815.8	  568.5	 4169.0	...
4503908	  815.7	  568.7	 4171.0	...
4503909	  815.5	  568.7	 4172.0	...
4503910	  815.5	  568.8	 4173.0	...
4503911	  815.4	  568.9	 4175.0	...
4503912	  815.3	  569.0	 4176.0	...
4503913	  815.3	  569.0	 4177.0	...
4503914	  815.3	  569.0	 4179.0	...
4503915	  815.3	  568.9	 4181.0	...
4503916	  815.2	  568.6	 4184.0	...
4503917	  815.1	  568.4	 4184.0	...
4503918	  815.1	  568.2	 4184.0	...
4503919	  815.1	  568.3	 4185.0	...
4503920	  815.3	  568.7	 4185.0	...
4503921	  815.4	  569.2	 4185.0	...
4503922	  815.5	  569.7	 4185.0	...
4503923	  815.6	  570.1	 4184.0	...
4503924	  815.5	  570.2	 4183.0	...
4503925	  815.4	  570.3	 4183.0	...
4503926	  815.2	  570.2	 4183.0	...
4503927	  815.2	  570.2	 4184.0	...
4503928	  815.2	  570.1	 4183.0	...
4503929	  815.2	  570.0	 4183.0	...
4503930	  815.2	  570.0	 4184.0	...
4503931	  815.2	  569.8	 4184.0	...
4503932	  815.2	  569.7	 4184.0	...
4503933	  815.2	  569.6	 4182.0	...
4503934	  815.3	  569.7	 4181.0	...
4503935	  815.4	  570.0	 4181.0	...
4503936	  815.5	  570.1	 4184.0	...
4503937	  815.5	  570.0	 4186.0	...
4503938	  815.4	  569.6	 4189.0	...
4503939	  815.3	  569.6	 4190.0	...
4503940	  815.3	  569.9	 4190.0	...
4503941	  815.3	  570.0	 4191.0	...
4503942	  815.3	  569.8	 4191.0	...
4503943	  815.3	  569.6	 4190.0	...
4503944	  815.3	  569.6	 4188.0	...
4503945	  815.2	  569.6	 4187.0	...
4503946	  815.1	  569.6	 4188.0	...
4503947	  815.1	  569.6	 4189.0	...
4503948	  815.1	  569.6	 4189.0	...
4503949	  815.2	  569.5	 4189.0	...
4503950	  815.4	  569.4	 4189.0	...
4503951	  815.6	  569.6	 4189.0	...
4503952	  815.7	  569.8	 4188.0	...
4503953	  815.7	  569.9	 4188.0	...
4503954	  815.7	  569.9	 4190.0	...
4503955	  815.7	  570.1	 4191.0	...
4503956	  815.5	  570.2	 4192.0	...
4503957	  815.2	  570.3	 4192.0	...
4503958	  814.9	  570.3	 4191.0	...
4503959	  814.8	  570.2	 4191.0	...
4503960	  814.8	  570.0	 4192.0	...
4503961	  814.7	  569.8	 4194.0	...
4503962	  814.6	  569.5	 4195.0	...
4503963	  814.5	  569.5	 4195.0	...
4503964	  814.6	  569.5	 4195.0	...
4503965	  814.7	  569.6	 4194.0	...
4503966	  814.8	  569.7	 4194.0	...
4503967	  814.8	  569.7	 4194.0	...
4503968	  814.8	  569.6	 4195.0	...
4503969	  814.8	  569.4	 4196.0	...
4503970	  814.8	  569.3	 4196.0	...
4503971	  814.7	  569.1	 4197.0	...
4503972	  814.7	  569.0	 4197.0	...
4503973	  814.5	  569.0	 4197.0	...
4503974	  814.3	  569.0	 4196.0	...
4503975	  814.1	  569.1	 4196.0	...
4503976	  814.1	  569.2	 4196.0	...
4503977	  814.0	  569.3	 4196.0	...
4503978	  814.1	  569.3	 4196.0	...
4503979	  814.2	  569.2	 4197.0	...
4503980	  814.3	  568.9	 4199.0	...
4503981	  814.5	  568.6	 4200.0	...
4503982	  814.7	  568.5	 4201.0	...
4503983	  814.6	  568.7	 4201.0	...
4503984	  814.5	  568.8	 4203.0	...
4503985	  814.3	  568.9	 4204.0	...
4503986	  814.1	  569.0	 4206.0	...
4503987	  813.8	  569.1	 4207.0	...
4503988	  813.5	  569.5	 4207.0	...
4503989	  813.2	  569.9	 4205.0	...
4503990	  813.2	  570.3	 4205.0	...
4503991	  813.2	  570.2	 4207.0	...
4503992	  813.3	  569.8	 4209.0	...
4503993	  813.4	  569.5	 4209.0	...
4503994	  813.4	  569.5	 4209.0	...
4503995	  813.5	  569.7	 4209.0	...
4503996	  813.5	  569.8	 4209.0	...
4503997	  813.6	  569.8	 4209.0	...
4503998	  813.9	  569.8	 4208.0	...
4503999	  814.0	  569.6	 4209.0	...
4504000	  814.0	  569.4	 4210.0	...
4504001	  814.1	  569.3	 4210.0	...
4504002	  814.2	  569.3	 4209.0	...
4504003	  814.2	  569.3	 4209.0	...
4504004	  814.2	  569.2	 4208.0	...
4504005	  814.2	  569.2	 4207.0	...
4504006	  814.2	  569.2	 4206.0	...
4504007	  814.8	  569.2	 4205.0	...
4504008	  815.4	  569.1	 4204.0	...
4504009	  815.8	  569.0	 4205.0	...
4504010	  815.7	  568.9	 4206.0	...
4504011	  815.5	  568.8	 4207.0	...
4504012	  815.5	  569.0	 4207.0	...
4504013	  815.5	  569.2	 4207.0	...
4504014	  815.5	  569.4	 4207.0	...
4504015	  815.6	  569.6	 4208.0	...
4504016	  815.6	  569.6	 4210.0	...
4504017	  815.6	  569.6	 4210.0	...
4504018	  815.6	  569.4	 4209.0	...
4504019	  815.7	  569.1	 4209.0	...
4504020	  815.5	  568.8	 4209.0	...
4504021	  815.3	  568.8	 4209.0	...
4504022	  815.3	  569.1	 4207.0	...
4504023	  815.4	  569.4	 4206.0	...
4504024	  815.4	  569.4	 4205.0	...
4504025	  815.4	  569.3	 4206.0	...
4504026	  815.5	  569.3	 4208.0	...
4504027	  815.4	  569.2	 4211.0	...
4504028	  815.3	  569.1	 4213.0	...
4504029	  815.1	  568.9	 4213.0	...
4504030	  815.1	  568.8	 4213.0	...
4504031	  815.1	  568.8	 4213.0	...
4504032	  815.4	  568.9	 4213.0	...
4504033	  815.6	  569.1	 4213.0	...
4504034	  815.8	  569.2	 4213.0	...
4504035	  815.7	  569.4	 4212.0	...
4504036	  815.4	  569.6	 4213.0	...
4504037	  815.1	  569.7	 4213.0	...
4504038	  814.9	  569.7	 4213.0	...
4504039	  814.8	  569.7	 4214.0	...
4504040	  814.7	  569.7	 4215.0	...
4504041	  814.7	  569.7	 4216.0	...
4504042	  814.7	  569.7	 4217.0	...
4504043	  814.8	  569.7	 4216.0	...
4504044	  814.8	  569.6	 4216.0	...
4504045	  814.8	  569.5	 4215.0	...
4504046	  814.8	  569.6	 4215.0	...
4504047	  814.8	  569.7	 4215.0	...
4504048	  815.1	  569.9	 4216.0	...
4504049	  815.4	  570.0	 4217.0	...
4504050	  815.6	  570.1	 4217.0	...
4504051	  815.5	  570.0	 4216.0	...
4504052	  815.4	  570.0	 4216.0	...
4504053	  815.3	  570.0	 4215.0	...
4504054	  815.1	  570.0	 4216.0	...
4504055	  814.8	  570.1	 4217.0	...
4504056	  814.6	  570.1	 4219.0	...
4504057	  814.6	  570.0	 4219.0	...
4504058	  814.7	  569.9	 4219.0	...
4504059	  814.9	  569.8	 4220.0	...
4504060	  815.1	  569.5	 4219.0	...
4504061	  815.2	  569.3	 4219.0	...
4504062	  815.1	  569.2	 4219.0	...
4504063	  814.9	  569.2	 4220.0	...
4504064	  814.9	  569.3	 4221.0	...
4504065	  815.0	  569.5	 4221.0	...
4504066	  815.0	  569.5	 4222.0	...
4504067	  815.0	  569.3	 4223.0	...
4504068	  815.0	  569.2	 4223.0	...
4504069	  815.1	  569.1	 4224.0	...
4504070	  815.2	  568.7	 4224.0	...
4504071	  815.4	  568.3	 4225.0	...
4504072	  815.4	  567.9	 4225.0	...
4504073	  815.4	  567.9	 4224.0	...
4504074	  815.3	  567.8	 4224.0	...
4504075	  815.3	  567.7	 4224.0	...
4504076	  815.4	  567.6	 4225.0	...
4504077	  815.4	  567.5	 4227.0	...
4504078	  815.4	  567.6	 4229.0	...
4504079	  815.4	  567.6	 4232.0	...
4504080	  815.4	  567.4	 4232.0	...
4504081	  815.3	  567.1	 4232.0	...
4504082	  815.3	  567.0	 4232.0	...
4504083	  815.4	  566.9	 4233.0	...
4504084	  815.5	  566.9	 4232.0	...
4504085	  815.5	  566.9	 4230.0	...
4504086	  815.6	  566.9	 4228.0	...
4504087	  815.7	  566.8	 4229.0	...
4504088	  815.7	  566.7	 4230.0	...
4504089	  815.7	  567.0	 4232.0	...
4504090	  815.7	  567.3	 4232.0	...
4504091	  815.7	  567.6	 4233.0	...
4504092	  815.7	  567.4	 4233.0	...
4504093	  815.6	  567.0	 4233.0	...
4504094	  815.5	  566.7	 4232.0	...
4504095	  815.3	  566.4	 4232.0	...
4504096	  815.3	  566.4	 4232.0	...
4504097	  815.3	  566.4	 4233.0	...
4504098	  815.1	  566.3	 4233.0	...
4504099	  815.0	  566.3	 4233.0	...
4504100	  815.0	  566.3	 4235.0	...
4504101	  815.2	  566.2	 4235.0	...
4504102	  815.5	  566.1	 4235.0	...
4504103	  815.7	  566.1	 4233.0	...
4504104	  815.8	  566.3	 4232.0	...
4504105	  815.9	  566.6	 4231.0	...
4504106	  815.6	  566.9	 4231.0	...
MSG	4504107 0000 _ Number On
4504107	  815.2	  566.9	 4230.0	...
4504108	  814.8	  567.0	 4231.0	...
4504109	  814.6	  567.0	 4233.0	...
4504110	  814.6	  567.2	 4234.0	...
4504111	  814.5	  567.5	 4235.0	...
4504112	  814.4	  567.7	 4235.0	...
4504113	  814.4	  567.7	 4235.0	...
4504114	  814.5	  567.6	 4235.0	...
4504115	  814.7	  567.6	 4234.0	...
4504116	  814.9	  567.6	 4234.0	...
4504117	  815.0	  567.4	 4236.0	...
4504118	  815.1	  567.2	 4239.0	...
4504119	  815.1	  567.1	 4241.0	...
4504120	  815.0	  567.1	 4241.0	...
4504121	  815.0	  567.4	 4240.0	...
4504122	  815.0	  567.7	 4239.0	...
4504123	  815.0	  568.0	 4239.0	...
4504124	  815.0	  568.4	 4239.0	...
4504125	  815.1	  568.8	 4239.0	...
4504126	  815.1	  569.2	 4239.0	...
4504127	  815.0	  569.2	 4239.0	...
4504128	  814.6	  569.3	 4239.0	...
4504129	  814.3	  569.4	 4238.0	...
4504130	  814.2	  569.4	 4237.0	...
4504131	  814.3	  569.4	 4237.0	...
4504132	  814.5	  569.3	 4238.0	...
4504133	  814.5	  569.2	 4238.0	...
4504134	  814.4	  568.9	 4239.0	...
4504135	  814.4	  568.6	 4239.0	...
4504136	  814.4	  568.3	 4239.0	...
4504137	  814.4	  568.8	 4239.0	...
4504138	  814.4	  569.2	 4239.0	...
4504139	  814.6	  569.6	 4237.0	...
4504140	  814.8	  569.6	 4236.0	...
4504141	  814.8	  569.6	 4237.0	...
4504142	  814.8	  569.7	 4239.0	...
4504143	  814.7	  569.9	 4243.0	...
4504144	  814.5	  570.1	 4243.0	...
4504145	  814.3	  570.2	 4244.0	...
4504146	  814.1	  570.3	 4244.0	...
4504147	  814.3	  570.3	 4244.0	...
4504148	  814.3	  570.3	 4244.0	...
4504149	  814.3	  570.4	 4242.0	...
4504150	  814.3	  570.5	 4241.0	...
4504151	  814.4	  570.5	 4241.0	...
4504152	  814.3	  570.5	 4243.0	...
4504153	  814.2	  570.5	 4245.0	...
4504154	  814.1	  570.6	 4246.0	...
4504155	  814.1	  570.6	 4247.0	...
4504156	  814.0	  570.6	 4246.0	...
4504157	  813.9	  570.5	 4245.0	...
4504158	  813.8	  570.4	 4245.0	...
4504159	  813.7	  570.2	 4245.0	...
4504160	  813.7	  570.1	 4245.0	...
4504161	  813.8	  570.1	 4246.0	...
4504162	  813.9	  570.1	 4247.0	...
4504163	  814.1	  570.3	 4248.0	...
4504164	  814.3	  570.6	 4249.0	...
4504165	  814.4	  570.9	 4249.0	...
4504166	  814.3	  571.0	 4249.0	...
4504167	  814.1	  570.9	 4249.0	...
4504168	  814.1	  570.9	 4249.0	...
4504169	  814.2	  570.9	 4249.0	...
4504170	  814.4	  570.9	 4250.0	...
4504171	  814.6	  570.9	 4250.0	...
4504172	  814.7	  570.9	 4250.0	...
4504173	  814.7	  570.9	 4249.0	...
4504174	  814.4	  571.0	 4250.0	...
4504175	  814.1	  571.1	 4250.0	...
4504176	  813.8	  571.1	 4251.0	...
4504177	  813.7	  571.0	 4252.0	...
4504178	  813.7	  570.8	 4250.0	...
4504179	  813.7	  571.3	 4247.0	...
4504180	  813.7	  571.8	 4244.0	...
4504181	  813.9	  572.0	 4244.0	...
4504182	  814.3	  571.3	 4244.0	...
4504183	  815.3	  570.7	 4244.0	...
4504184	  816.9	  569.6	 4244.0	...
4504185	  818.7	  568.4	 4244.0	...
4504186	  820.1	  566.6	 4244.0	...
4504187	  821.6	  565.1	 4244.0	...
4504188	  823.0	  564.1	 4244.0	...
4504189	  824.4	  563.2	 4244.0	...
4504190	  825.0	  562.8	 4245.0	...
4504191	  825.1	  562.4	 4246.0	...
4504192	  825.1	  562.5	 4246.0	...
4504193	  825.1	  562.6	 4246.0	...
4504194	  824.6	  562.7	 4247.0	...
4504195	  823.8	  563.3	 4248.0	...
4504196	  822.8	  564.2	 4250.0	...
4504197	  821.9	  565.0	 4249.0	...
4504198	  820.8	  565.3	 4249.0	...
4504199	  819.8	  565.5	 4248.0	...
4504200	  818.8	  565.7	 4249.0	...
4504201	  818.1	  565.8	 4250.0	...
4504202	  817.1	  566.1	 4252.0	...
4504203	  816.1	  566.3	 4252.0	...
4504204	  815.3	  566.4	 4253.0	...
4504205	  814.9	  566.4	 4253.0	...
4504206	  814.7	  566.4	 4252.0	...
4504207	  814.7	  566.5	 4251.0	...
4504208	  814.8	  566.6	 4248.0	...
4504209	  814.9	  566.6	 4246.0	...
4504210	  815.0	  566.7	 4244.0	...
4504211	  815.2	  566.7	 4243.0	...
4504212	  815.3	  566.9	 4243.0	...
4504213	  815.3	  567.1	 4243.0	...
4504214	  815.6	  567.1	 4245.0	...
4504215	  816.0	  566.9	 4247.0	...
4504216	  816.3	  567.0	 4250.0	...
4504217	  816.3	  567.2	 4250.0	...
4504218	  816.3	  567.3	 4250.0	...
4504219	  816.5	  567.2	 4251.0	...
4504220	  816.7	  567.3	 4251.0	...
4504221	  816.6	  567.6	 4251.0	...
4504222	  816.5	  568.0	 4250.0	...
4504223	  816.3	  568.1	 4250.0	...
4504224	  816.2	  568.0	 4250.0	...
4504225	  816.0	  567.7	 4249.0	...
4504226	  816.0	  567.6	 4247.0	...
4504227	  816.2	  567.7	 4246.0	...
4504228	  816.4	  567.9	 4246.0	...
4504229	  816.3	  568.4	 4247.0	...
4504230	  816.3	  568.9	 4249.0	...
4504231	  816.3	  569.4	 4251.0	...
4504232	  816.2	  569.4	 4252.0	...
4504233	  816.1	  569.4	 4252.0	...
4504234	  816.1	  569.4	 4252.0	...
4504235	  816.1	  569.6	 4254.0	...
4504236	  816.2	  569.7	 4257.0	...
4504237	  816.4	  569.9	 4259.0	...
4504238	  816.3	  570.1	 4258.0	...
4504239	  816.1	  570.2	 4258.0	...
4504240	  816.2	  570.3	 4258.0	...
4504241	  816.5	  570.2	 4259.0	...
4504242	  817.0	  569.9	 4259.0	...
4504243	  817.2	  569.6	 4259.0	...
4504244	  817.0	  569.5	 4259.0	...
4504245	  816.7	  569.6	 4259.0	...
4504246	  816.6	  569.6	 4259.0	...
4504247	  816.6	  569.2	 4260.0	...
4504248	  816.7	  568.8	 4260.0	...
4504249	  816.6	  568.5	 4263.0	...
4504250	  816.4	  568.3	 4265.0	...
4504251	  816.3	  568.3	 4267.0	...
4504252	  816.3	  568.3	 4268.0	...
4504253	  816.3	  568.3	 4268.0	...
4504254	  816.3	  568.3	 4268.0	...
4504255	  816.4	  568.2	 4268.0	...
4504256	  816.7	  568.2	 4267.0	...
4504257	  817.0	  568.1	 4266.0	...
4504258	  817.2	  568.1	 4264.0	...
4504259	  817.2	  568.0	 4264.0	...
4504260	  817.2	  567.9	 4265.0	...
4504261	  817.1	  567.9	 4267.0	...
4504262	  817.0	  567.8	 4268.0	...
4504263	  816.9	  567.8	 4269.0	...
4504264	  816.7	  567.9	 4269.0	...
4504265	  816.5	  568.1	 4269.0	...
4504266	  816.6	  568.3	 4269.0	...
4504267	  816.6	  568.4	 4270.0	...
4504268	  816.6	  568.7	 4272.0	...
4504269	  816.7	  568.9	 4275.0	...
4504270	  816.7	  569.1	 4277.0	...
4504271	  816.7	  569.5	 4279.0	...
4504272	  816.7	  570.0	 4279.0	...
4504273	  816.7	  570.5	 4279.0	...
4504274	  816.7	  570.6	 4280.0	...
4504275	  816.6	  570.7	 4281.0	...
4504276	  816.6	  570.7	 4280.0	...
4504277	  816.5	  570.9	 4280.0	...
4504278	  816.5	  570.9	 4280.0	...
4504279	  816.5	  571.0	 4278.0	...
4504280	  816.5	  571.2	 4277.0	...
4504281	  816.5	  571.5	 4276.0	...
4504282	  816.4	  571.7	 4277.0	...
4504283	  816.4	  571.8	 4277.0	...
4504284	  816.3	  571.9	 4278.0	...
4504285	  816.2	  572.0	 4279.0	...
4504286	  816.1	  571.9	 4280.0	...
4504287	  816.0	  571.9	 4280.0	...
4504288	  816.1	  572.0	 4281.0	...
4504289	  816.2	  572.2	 4282.0	...
4504290	  816.2	  572.5	 4281.0	...
4504291	  816.2	  572.6	 4277.0	...
4504292	  816.3	  572.7	 4274.0	...
4504293	  816.3	  572.6	 4276.0	...
4504294	  816.4	  572.5	 4278.0	...
4504295	  816.5	  572.4	 4280.0	...
4504296	  816.6	  572.1	 4281.0	...
4504297	  816.6	  571.7	 4282.0	...
4504298	  816.4	  571.2	 4283.0	...
4504299	  816.3	  571.0	 4282.0	...
4504300	  816.2	  571.2	 4281.0	...
4504301	  816.1	  571.5	 4280.0	...
4504302	  816.0	  571.8	 4281.0	...
4504303	  815.9	  572.1	 4280.0	...
4504304	  815.8	  572.4	 4280.0	...
4504305	  815.7	  572.7	 4279.0	...
4504306	  815.6	  572.7	 4279.0	...
4504307	  815.6	  572.7	 4278.0	...
4504308	  815.6	  572.3	 4277.0	...
4504309	  815.8	  571.8	 4277.0	...
4504310	  816.0	  571.4	 4277.0	...
4504311	  816.2	  571.4	 4278.0	...
4504312	  816.2	  571.5	 4280.0	...
4504313	  816.2	  571.8	 4282.0	...
4504314	  816.3	  572.1	 4284.0	...
4504315	  816.3	  572.3	 4284.0	...
4504316	  816.2	  572.3	 4285.0	...
4504317	  816.2	  572.3	 4286.0	...
4504318	  816.2	  572.4	 4287.0	...
4504319	  816.2	  572.4	 4288.0	...
4504320	  816.3	  572.4	 4288.0	...
4504321	  816.3	  572.4	 4288.0	...
4504322	  816.3	  572.5	 4289.0	...
4504323	  816.2	  572.7	 4290.0	...
4504324	  816.1	  573.0	 4291.0	...
4504325	  816.1	  573.2	 4291.0	...
4504326	  816.1	  573.3	 4291.0	...
4504327	  816.1	  573.2	 4290.0	...
4504328	  816.0	  573.1	 4292.0	...
4504329	  816.0	  573.1	 4293.0	...
4504330	  816.1	  573.1	 4292.0	...
4504331	  816.1	  573.1	 4289.0	...
4504332	  816.1	  573.1	 4286.0	...
4504333	  816.0	  573.1	 4286.0	...
4504334	  815.9	  573.0	 4286.0	...
4504335	  815.9	  573.1	 4285.0	...
4504336	  816.0	  573.1	 4285.0	...
4504337	  816.0	  573.2	 4285.0	...
4504338	  815.9	  573.3	 4287.0	...
4504339	  816.0	  573.4	 4289.0	...
4504340	  816.1	  573.5	 4292.0	...
4504341	  816.3	  573.5	 4293.0	...
4504342	  816.4	  573.5	 4293.0	...
4504343	  816.5	  573.8	 4293.0	...
4504344	  816.5	  574.1	 4296.0	...
4504345	  816.4	  574.5	 4299.0	...
4504346	  816.1	  574.6	 4302.0	...
4504347	  815.7	  574.7	 4303.0	...
4504348	  815.6	  574.8	 4303.0	...
4504349	  815.6	  574.8	 4305.0	...
4504350	  815.7	  574.8	 4305.0	...
4504351	  815.8	  574.8	 4305.0	...
4504352	  815.8	  574.7	 4304.0	...
4504353	  816.0	  574.8	 4303.0	...
4504354	  816.1	  574.9	 4303.0	...
4504355	  816.5	  574.9	 4301.0	...
4504356	  816.8	  574.6	 4299.0	...
4504357	  816.9	  574.3	 4297.0	...
4504358	  816.9	  574.1	 4297.0	...
4504359	  816.9	  574.2	 4297.0	...
4504360	  816.8	  574.2	 4296.0	...
4504361	  816.8	  574.2	 4296.0	...
4504362	  816.8	  574.2	 4295.0	...
4504363	  816.8	  574.4	 4295.0	...
4504364	  816.8	  574.6	 4297.0	...
4504365	  816.8	  574.7	 4299.0	...
4504366	  816.8	  574.4	 4302.0	...
4504367	  816.8	  574.2	 4303.0	...
4504368	  816.8	  574.4	 4303.0	...
4504369	  816.9	  574.7	 4302.0	...
4504370	  816.9	  575.0	 4301.0	...
4504371	  816.9	  574.8	 4300.0	...
4504372	  816.9	  574.6	 4299.0	...
4504373	  817.0	  574.3	 4299.0	...
4504374	  816.8	  574.3	 4300.0	...
4504375	  816.6	  574.4	 4301.0	...
4504376	  816.3	  574.5	 4303.0	...
4504377	  816.2	  574.6	 4304.0	...
4504378	  816.1	  574.6	 4305.0	...
4504379	  816.1	  574.6	 4306.0	...
4504380	  816.0	  574.6	 4307.0	...
4504381	  815.9	  574.5	 4309.0	...
4504382	  815.9	  574.4	 4311.0	...
4504383	  816.0	  574.4	 4312.0	...
4504384	  816.2	  574.5	 4313.0	...
4504385	  816.0	  574.5	 4313.0	...
4504386	  815.9	  574.6	 4314.0	...
4504387	  815.7	  574.7	 4314.0	...
4504388	  815.6	  574.8	 4313.0	...
4504389	  815.5	  574.8	 4313.0	...
4504390	  815.4	  574.9	 4314.0	...
4504391	  815.5	  575.0	 4315.0	...
4504392	  815.6	  575.1	 4316.0	...
4504393	  815.6	  575.0	 4316.0	...
4504394	  815.6	  574.8	 4315.0	...
4504395	  815.7	  574.7	 4315.0	...
4504396	  815.7	  574.9	 4314.0	...
4504397	  815.9	  575.2	 4315.0	...
4504398	  816.1	  575.4	 4317.0	...
4504399	  816.2	  575.5	 4318.0	...
4504400	  816.3	  575.4	 4319.0	...
4504401	  816.6	  575.1	 4319.0	...
4504402	  816.9	  575.0	 4319.0	...
4504403	  817.2	  574.9	 4319.0	...
4504404	  817.3	  574.9	 4319.0	...
4504405	  817.3	  574.9	 4319.0	...
4504406	  817.3	  574.9	 4319.0	...
4504407	  817.2	  574.9	 4318.0	...
4504408	  817.2	  574.7	 4317.0	...
4504409	  817.2	  574.5	 4316.0	...
4504410	  817.0	  574.4	 4316.0	...
4504411	  816.9	  574.3	 4317.0	...
4504412	  816.8	  574.3	 4317.0	...
4504413	  816.9	  574.2	 4317.0	...
4504414	  817.4	  574.3	 4317.0	...
4504415	  817.9	  574.3	 4317.0	...
4504416	  818.1	  574.3	 4319.0	...
4504417	  817.9	  574.2	 4321.0	...
4504418	  817.7	  574.2	 4322.0	...
4504419	  817.6	  574.1	 4322.0	...
MSG	4504420 0000 _ Number Off
4504420	  817.5	  573.7	 4322.0	...
4504421	  817.4	  573.4	 4322.0	...
4504422	  817.2	  573.3	 4321.0	...
4504423	  817.1	  573.5	 4320.0	...
4504424	  817.0	  573.9	 4320.0	...
4504425	  817.0	  574.0	 4322.0	...
4504426	  817.0	  574.2	 4323.0	...
4504427	  817.2	  574.2	 4323.0	...
4504428	  817.3	  574.1	 4322.0	...
4504429	  817.4	  573.9	 4322.0	...
4504430	  817.4	  573.9	 4322.0	...
4504431	  817.6	  574.3	 4322.0	...
4504432	  817.9	  574.6	 4322.0	...
4504433	  818.1	  574.7	 4323.0	...
4504434	  818.0	  574.4	 4325.0	...
4504435	  817.8	  574.1	 4326.0	...
4504436	  817.6	  573.9	 4326.0	...
4504437	  817.4	  574.3	 4325.0	...
4504438	  817.5	  574.6	 4324.0	...
4504439	  817.6	  574.7	 4324.0	...
4504440	  817.7	  574.5	 4324.0	...
4504441	  817.6	  574.4	 4324.0	...
4504442	  817.6	  574.4	 4325.0	...
4504443	  817.5	  574.4	 4325.0	...
4504444	  817.4	  574.5	 4325.0	...
4504445	  817.3	  574.6	 4324.0	...
4504446	  817.2	  574.7	 4323.0	...
4504447	  817.1	  574.7	 4322.0	...
4504448	  817.1	  574.8	 4325.0	...
4504449	  817.2	  575.1	 4328.0	...
4504450	  817.2	  575.3	 4331.0	...
4504451	  817.3	  575.5	 4331.0	...
4504452	  817.3	  575.6	 4332.0	...
4504453	  817.2	  575.6	 4332.0	...
4504454	  817.2	  575.6	 4332.0	...
4504455	  817.2	  575.5	 4332.0	...
4504456	  817.1	  575.4	 4332.0	...
4504457	  817.0	  575.3	 4331.0	...
4504458	  816.9	  575.4	 4331.0	...
4504459	  816.8	  576.1	 4330.0	...
4504460	  816.7	  576.7	 4329.0	...
4504461	  816.7	  577.3	 4329.0	...
4504462	  816.4	  577.3	 4330.0	...
4504463	  816.2	  577.3	 4330.0	...
4504464	  815.9	  577.4	 4330.0	...
4504465	  815.9	  577.4	 4329.0	...
4504466	  815.9	  577.4	 4329.0	...
4504467	  815.9	  577.3	 4330.0	...
4504468	  816.0	  577.2	 4331.0	...
4504469	  816.3	  577.1	 4332.0	...
4504470	  816.5	  577.2	 4333.0	...
4504471	  816.7	  577.3	 4334.0	...
4504472	  816.6	  577.5	 4335.0	...
4504473	  816.3	  577.5	 4335.0	...
4504474	  816.0	  577.6	 4335.0	...
4504475	  815.7	  577.8	 4335.0	...
4504476	  815.7	  577.9	 4335.0	...
4504477	  815.7	  578.1	 4336.0	...
4504478	  815.7	  578.4	 4338.0	...
4504479	  815.8	  578.7	 4339.0	...
4504480	  815.7	  579.0	 4340.0	...
4504481	  815.7	  579.0	 4340.0	...
4504482	  815.6	  578.9	 4339.0	...
4504483	  815.7	  578.9	 4340.0	...
4504484	  815.8	  579.0	 4339.0	...
4504485	  815.8	  579.3	 4337.0	...
4504486	  815.8	  579.6	 4336.0	...
4504487	  815.8	  579.7	 4336.0	...
4504488	  815.8	  579.7	 4336.0	...
4504489	  815.8	  579.6	 4335.0	...
4504490	  815.9	  579.9	 4334.0	...
4504491	  815.8	  580.3	 4334.0	...
4504492	  815.7	  580.5	 4334.0	...
4504493	  815.6	  580.6	 4333.0	...
4504494	  815.6	  580.6	 4332.0	...
4504495	  815.5	  580.6	 4331.0	...
4504496	  815.4	  580.5	 4335.0	...
4504497	  815.4	  580.4	 4339.0	...
4504498	  815.6	  580.2	 4343.0	...
4504499	  815.5	  580.1	 4342.0	...
4504500	  815.3	  579.9	 4342.0	...
4504501	  815.1	  579.8	 4342.0	...
4504502	  815.1	  579.8	 4341.0	...
4504503	  815.2	  579.8	 4341.0	...
4504504	  815.3	  579.9	 4341.0	...
4504505	  815.3	  580.1	 4341.0	...
4504506	  815.3	  580.3	 4341.0	...
4504507	  815.3	  580.4	 4341.0	...
4504508	  815.4	  580.4	 4342.0	...
4504509	  815.4	  580.4	 4342.0	...
4504510	  815.4	  580.5	 4343.0	...
4504511	  815.5	  580.7	 4344.0	...
4504512	  815.6	  581.2	 4345.0	...
4504513	  815.6	  581.5	 4346.0	...
4504514	  815.7	  581.9	 4347.0	...
4504515	  815.8	  581.9	 4347.0	...
4504516	  815.8	  581.7	 4347.0	...
4504517	  815.7	  581.4	 4347.0	...
4504518	  815.5	  581.2	 4346.0	...
4504519	  815.3	  580.9	 4345.0	...
4504520	  815.1	  580.6	 4345.0	...
4504521	  814.9	  580.6	 4345.0	...
4504522	  815.1	  580.7	 4345.0	...
4504523	  815.3	  581.0	 4345.0	...
4504524	  815.5	  581.0	 4346.0	...
4504525	  815.7	  581.0	 4345.0	...
4504526	  816.0	  580.8	 4345.0	...
4504527	  815.9	  581.0	 4346.0	...
4504528	  815.7	  581.3	 4347.0	...
4504529	  815.5	  581.7	 4348.0	...
4504530	  815.5	  581.7	 4348.0	...
4504531	  815.4	  581.8	 4348.0	...
4504532	  815.4	  581.9	 4349.0	...
4504533	  815.3	  581.9	 4350.0	...
4504534	  815.3	  582.0	 4352.0	...
4504535	  815.3	  582.0	 4354.0	...
4504536	  815.3	  581.9	 4354.0	...
4504537	  815.2	  581.9	 4352.0	...
4504538	  815.2	  581.9	 4351.0	...
4504539	  815.3	  582.1	 4352.0	...
4504540	  815.4	  582.2	 4354.0	...
4504541	  815.5	  582.3	 4354.0	...
4504542	  815.6	  582.2	 4355.0	...
4504543	  815.8	  582.5	 4356.0	...
4504544	  816.0	  582.9	 4357.0	...
4504545	  816.2	  583.4	 4357.0	...
4504546	  816.3	  583.4	 4357.0	...
4504547	  816.3	  583.3	 4357.0	...
4504548	  816.3	  582.9	 4357.0	...
4504549	  816.2	  582.6	 4357.0	...
4504550	  816.1	  582.5	 4356.0	...
4504551	  816.0	  582.7	 4355.0	...
4504552	  816.1	  582.8	 4355.0	...
4504553	  816.2	  583.0	 4356.0	...
4504554	  816.2	  583.0	 4357.0	...
4504555	  816.2	  583.1	 4357.0	...
4504556	  816.2	  583.1	 4358.0	...
4504557	  816.2	  583.2	 4360.0	...
4504558	  816.1	  583.3	 4360.0	...
4504559	  816.2	  583.3	 4360.0	...
4504560	  816.3	  583.1	 4363.0	...
4504561	  816.4	  582.9	 4365.0	...
4504562	  816.2	  582.8	 4366.0	...
4504563	  816.1	  583.0	 4366.0	...
4504564	  815.9	  583.2	 4366.0	...
4504565	  815.6	  583.4	 4366.0	...
4504566	  815.3	  583.7	 4367.0	...
4504567	  815.1	  583.8	 4368.0	...
4504568	  815.3	  583.7	 4368.0	...
4504569	  815.6	  583.7	 4368.0	...
4504570	  815.8	  583.6	 4369.0	...
4504571	  815.8	  583.6	 4370.0	...
4504572	  815.8	  583.6	 4370.0	...
4504573	  815.8	  583.5	 4371.0	...
4504574	  815.9	  583.6	 4371.0	...
4504575	  815.8	  583.7	 4371.0	...
4504576	  815.7	  583.7	 4371.0	...
4504577	  815.6	  583.6	 4371.0	...
4504578	  815.3	  583.6	 4371.0	...
4504579	  815.1	  583.7	 4370.0	...
4504580	  814.9	  583.8	 4368.0	...
4504581	  815.0	  584.0	 4368.0	...
4504582	  815.1	  584.1	 4370.0	...
4504583	  815.3	  584.0	 4369.0	...
4504584	  815.4	  583.9	 4367.0	...
4504585	  815.4	  583.8	 4366.0	...
4504586	  815.2	  583.7	 4366.0	...
4504587	  815.0	  583.6	 4366.0	...
4504588	  814.7	  583.6	 4366.0	...
4504589	  814.6	  583.5	 4366.0	...
4504590	  814.4	  583.7	 4365.0	...
4504591	  814.5	  583.9	 4366.0	...
4504592	  814.5	  584.1	 4368.0	...
4504593	  814.4	  584.3	 4370.0	...
4504594	  814.2	  584.3	 4372.0	...
4504595	  814.2	  584.4	 4375.0	...
4504596	  814.4	  584.4	 4373.0	...
4504597	  814.6	  584.5	 4370.0	...
4504598	  814.5	  584.5	 4366.0	...
4504599	  814.5	  584.4	 4365.0	...
4504600	  814.3	  584.1	 4365.0	...
4504601	  814.3	  583.8	 4367.0	...
4504602	  814.3	  583.6	 4368.0	...
4504603	  814.4	  583.3	 4368.0	...
4504604	  814.4	  582.9	 4366.0	...
4504605	  814.5	  582.5	 4364.0	...
4504606	  814.6	  582.6	 4364.0	...
4504607	  814.6	  583.0	 4365.0	...
4504608	  814.6	  583.5	 4367.0	...
4504609	  814.6	  583.8	 4369.0	...
4504610	  814.7	  583.7	 4370.0	...
4504611	  814.8	  583.4	 4370.0	...
4504612	  814.8	  583.2	 4369.0	...
4504613	  814.8	  583.3	 4368.0	...
4504614	  814.6	  583.5	 4367.0	...
4504615	  814.4	  583.7	 4367.0	...
4504616	  814.2	  583.7	 4368.0	...
4504617	  814.1	  583.7	 4368.0	...
4504618	  814.2	  583.7	 4369.0	...
4504619	  814.4	  583.6	 4370.0	...
4504620	  814.6	  583.4	 4371.0	...
MSG	4504621 0000 _ Number On
4504621	  814.5	  583.5	 4372.0	...
4504622	  814.5	  583.9	 4373.0	...
4504623	  814.4	  584.3	 4373.0	...
4504624	  814.4	  584.6	 4371.0	...
4504625	  814.3	  584.6	 4369.0	...
4504626	  814.3	  584.7	 4368.0	...
4504627	  814.3	  584.7	 4369.0	...
4504628	  814.3	  584.7	 4369.0	...
4504629	  814.4	  584.7	 4369.0	...
4504630	  814.5	  584.7	 4369.0	...
4504631	  814.6	  584.7	 4369.0	...
4504632	  814.6	  584.6	 4371.0	...
4504633	  814.6	  584.6	 4373.0	...
4504634	  814.4	  584.6	 4375.0	...
4504635	  814.2	  584.7	 4374.0	...
4504636	  813.9	  584.7	 4373.0	...
4504637	  813.9	  584.8	 4372.0	...
4504638	  813.9	  584.9	 4372.0	...
4504639	  813.9	  585.1	 4371.0	...
4504640	  814.0	  585.3	 4370.0	...
4504641	  814.1	  585.4	 4369.0	...
4504642	  814.2	  585.4	 4370.0	...
4504643	  814.4	  585.1	 4371.0	...
4504644	  814.4	  584.8	 4372.0	...
4504645	  814.4	  584.5	 4372.0	...
4504646	  814.2	  584.5	 4371.0	...
4504647	  814.1	  584.7	 4371.0	...
4504648	  814.0	  584.9	 4370.0	...
4504649	  814.1	  585.2	 4368.0	...
4504650	  814.2	  585.2	 4367.0	...
4504651	  814.3	  585.3	 4365.0	...
4504652	  814.3	  585.1	 4366.0	...
4504653	  814.2	  584.9	 4367.0	...
4504654	  814.1	  585.1	 4367.0	...
4504655	  814.0	  585.5	 4367.0	...
4504656	  813.9	  585.6	 4367.0	...
4504657	  813.8	  585.4	 4368.0	...
4504658	  813.9	  585.1	 4368.0	...
4504659	  813.9	  585.2	 4368.0	...
4504660	  813.9	  585.0	 4367.0	...
4504661	  814.1	  584.9	 4366.0	...
4504662	  814.2	  584.9	 4366.0	...
4504663	  814.2	  585.1	 4366.0	...
4504664	  814.0	  585.3	 4366.0	...
4504665	  813.8	  585.4	 4365.0	...
4504666	  813.8	  585.2	 4363.0	...
4504667	  813.8	  585.1	 4360.0	...
4504668	  813.9	  584.9	 4358.0	...
4504669	  813.9	  585.0	 4359.0	...
4504670	  814.2	  585.0	 4359.0	...
4504671	  814.3	  584.9	 4359.0	...
4504672	  814.3	  584.9	 4359.0	...
4504673	  814.1	  585.0	 4359.0	...
4504674	  813.9	  585.0	 4358.0	...
4504675	  813.8	  584.9	 4357.0	...
4504676	  813.7	  584.8	 4356.0	...
4504677	  813.8	  584.7	 4357.0	...
4504678	  813.8	  584.8	 4357.0	...
4504679	  813.9	  585.0	 4358.0	...
4504680	  813.9	  585.2	 4359.0	...
4504681	  814.0	  585.3	 4360.0	...
4504682	  813.9	  585.2	 4360.0	...
4504683	  813.9	  584.9	 4359.0	...
4504684	  814.1	  584.5	 4356.0	...
4504685	  814.4	  584.3	 4354.0	...
4504686	  814.7	  584.2	 4354.0	...
4504687	  814.5	  584.3	 4355.0	...
4504688	  814.3	  584.4	 4355.0	...
4504689	  814.1	  584.4	 4354.0	...
4504690	  814.0	  584.4	 4354.0	...
4504691	  813.7	  584.2	 4353.0	...
4504692	  813.5	  584.1	 4354.0	...
4504693	  813.5	  584.3	 4354.0	...
4504694	  813.7	  584.6	 4354.0	...
4504695	  814.0	  585.0	 4354.0	...
4504696	  814.2	  585.0	 4355.0	...
4504697	  814.3	  585.1	 4357.0	...
4504698	  814.3	  585.0	 4359.0	...
4504699	  814.3	  584.9	 4359.0	...
4504700	  814.4	  584.9	 4359.0	...
4504701	  814.4	  584.6	 4359.0	...
4504702	  814.4	  584.2	 4358.0	...
4504703	  814.3	  583.9	 4358.0	...
4504704	  814.0	  583.9	 4358.0	...
4504705	  813.8	  583.9	 4359.0	...
4504706	  813.6	  584.0	 4359.0	...
4504707	  813.6	  584.1	 4357.0	...
4504708	  813.7	  584.4	 4355.0	...
4504709	  813.7	  584.5	 4354.0	...
4504710	  813.8	  584.5	 4355.0	...
4504711	  813.8	  584.5	 4356.0	...
4504712	  813.8	  584.5	 4356.0	...
4504713	  814.0	  584.4	 4352.0	...
4504714	  814.2	  584.4	 4348.0	...
4504715	  814.3	  584.4	 4344.0	...
4504716	  814.2	  584.4	 4343.0	...
4504717	  814.2	  584.4	 4346.0	...
4504718	  814.1	  584.4	 4348.0	...
4504719	  814.2	  584.5	 4350.0	...
4504720	  814.2	  584.7	 4348.0	...
4504721	  814.2	  584.8	 4347.0	...
4504722	  814.2	  584.7	 4346.0	...
4504723	  814.2	  584.6	 4347.0	...
4504724	  814.2	  584.6	 4348.0	...
4504725	  814.1	  584.6	 4348.0	...
4504726	  814.1	  584.8	 4349.0	...
4504727	  814.1	  585.1	 4349.0	...
4504728	  814.4	  585.3	 4349.0	...
4504729	  814.5	  585.2	 4349.0	...
4504730	  814.4	  585.0	 4348.0	...
4504731	  814.2	  584.9	 4348.0	...
4504732	  814.0	  584.9	 4347.0	...
4504733	  813.9	  584.8	 4347.0	...
4504734	  813.8	  584.6	 4347.0	...
4504735	  813.7	  584.4	 4346.0	...
4504736	  813.7	  584.2	 4346.0	...
4504737	  813.7	  584.3	 4345.0	...
4504738	  813.7	  584.6	 4344.0	...
4504739	  814.0	  584.8	 4344.0	...
4504740	  814.3	  584.7	 4341.0	...
4504741	  814.4	  584.6	 4338.0	...
4504742	  814.1	  584.4	 4336.0	...
4504743	  813.9	  584.5	 4337.0	...
4504744	  814.0	  584.5	 4338.0	...
4504745	  814.1	  584.7	 4340.0	...
4504746	  814.1	  584.9	 4340.0	...
4504747	  813.9	  584.8	 4340.0	...
4504748	  813.7	  584.6	 4341.0	...
4504749	  813.6	  584.3	 4342.0	...
4504750	  813.7	  584.3	 4342.0	...
4504751	  813.7	  584.3	 4341.0	...
4504752	  813.7	  584.3	 4340.0	...
4504753	  813.8	  584.4	 4341.0	...
4504754	  814.0	  584.4	 4341.0	...
4504755	  814.2	  584.3	 4341.0	...
4504756	  814.2	  584.2	 4342.0	...
4504757	  814.1	  584.3	 4343.0	...
4504758	  813.9	  584.2	 4344.0	...
4504759	  814.0	  584.2	 4344.0	...
4504760	  814.1	  584.1	 4344.0	...
4504761	  814.2	  583.9	 4345.0	...
4504762	  814.3	  583.6	 4344.0	...
4504763	  814.4	  583.3	 4343.0	...
4504764	  814.2	  583.3	 4341.0	...
4504765	  814.0	  583.3	 4343.0	...
4504766	  813.8	  583.4	 4345.0	...
4504767	  814.0	  583.5	 4346.0	...
4504768	  814.1	  583.6	 4346.0	...
4504769	  814.3	  583.8	 4344.0	...
4504770	  814.6	  583.9	 4343.0	...
4504771	  814.8	  584.1	 4342.0	...
4504772	  814.8	  584.2	 4340.0	...
4504773	  814.9	  584.3	 4338.0	...
4504774	  814.8	  584.3	 4337.0	...
4504775	  814.7	  584.3	 4336.0	...
4504776	  814.7	  584.3	 4336.0	...
4504777	  814.6	  583.9	 4335.0	...
4504778	  814.6	  583.6	 4334.0	...
4504779	  814.5	  583.1	 4333.0	...
4504780	  814.6	  582.9	 4331.0	...
4504781	  814.7	  583.0	 4329.0	...
4504782	  814.8	  583.2	 4326.0	...
4504783	  814.9	  583.5	 4325.0	...
4504784	  814.9	  583.5	 4327.0	...
4504785	  814.8	  583.6	 4328.0	...
4504786	  814.7	  583.6	 4330.0	...
4504787	  814.7	  583.8	 4330.0	...
4504788	  814.8	  584.0	 4331.0	...
4504789	  814.9	  584.3	 4332.0	...
4504790	  814.8	  584.4	 4332.0	...
4504791	  814.6	  584.1	 4333.0	...
4504792	  814.3	  583.8	 4333.0	...
4504793	  813.9	  583.4	 4332.0	...
4504794	  813.5	  583.2	 4330.0	...
4504795	  813.4	  583.4	 4327.0	...
4504796	  813.4	  583.7	 4326.0	...
4504797	  813.6	  583.8	 4327.0	...
4504798	  813.7	  583.6	 4328.0	...
4504799	  813.8	  583.5	 4328.0	...
4504800	  813.8	  583.6	 4328.0	...
4504801	  813.9	  583.9	 4327.0	...
4504802	  814.0	  584.3	 4327.0	...
4504803	  814.1	  584.6	 4327.0	...
4504804	  814.1	  584.4	 4328.0	...
4504805	  814.1	  584.1	 4328.0	...
4504806	  813.9	  583.8	 4327.0	...
4504807	  813.6	  583.9	 4326.0	...
4504808	  813.4	  583.9	 4326.0	...
4504809	  813.4	  583.9	 4326.0	...
4504810	  813.4	  583.8	 4326.0	...
4504811	  813.4	  583.7	 4328.0	...
4504812	  813.3	  583.5	 4330.0	...
4504813	  813.4	  583.5	 4331.0	...
4504814	  813.5	  583.8	 4331.0	...
4504815	  813.4	  584.2	 4330.0	...
4504816	  813.3	  584.5	 4329.0	...
4504817	  813.3	  584.4	 4329.0	...
4504818	  813.4	  584.2	 4330.0	...
4504819	  813.5	  584.1	 4332.0	...
4504820	  813.5	  583.9	 4332.0	...
4504821	  813.5	  583.9	 4332.0	...
4504822	  813.6	  583.8	 4332.0	...
4504823	  813.6	  583.9	 4332.0	...
4504824	  813.6	  583.9	 4330.0	...
4504825	  813.5	  584.2	 4329.0	...
4504826	  813.3	  584.5	 4328.0	...
4504827	  813.2	  584.7	 4329.0	...
4504828	  813.2	  584.7	 4330.0	...
4504829	  813.2	  584.7	 4330.0	...
4504830	  813.3	  584.7	 4329.0	...
4504831	  813.4	  584.7	 4329.0	...
4504832	  813.4	  584.7	 4329.0	...
4504833	  813.4	  584.6	 4329.0	...
4504834	  813.4	  584.6	 4330.0	...
4504835	  813.2	  584.7	 4331.0	...
4504836	  813.0	  585.0	 4332.0	...
4504837	  812.8	  585.2	 4332.0	...
4504838	  812.7	  585.5	 4332.0	...
4504839	  812.6	  585.8	 4333.0	...
4504840	  812.6	  586.1	 4333.0	...
4504841	  812.5	  586.3	 4332.0	...
4504842	  812.5	  586.5	 4332.0	...
4504843	  812.4	  586.3	 4332.0	...
4504844	  812.3	  586.0	 4334.0	...
4504845	  812.2	  586.0	 4337.0	...
4504846	  812.2	  586.2	 4337.0	...
4504847	  812.1	  586.5	 4336.0	...
4504848	  812.1	  586.4	 4335.0	...
4504849	  812.2	  586.3	 4337.0	...
4504850	  812.2	  586.3	 4338.0	...
4504851	  812.2	  586.3	 4340.0	...
4504852	  812.3	  586.3	 4340.0	...
4504853	  812.3	  586.4	 4339.0	...
4504854	  812.3	  586.6	 4339.0	...
4504855	  812.3	  586.8	 4338.0	...
4504856	  812.2	  587.0	 4338.0	...
4504857	  812.2	  587.2	 4338.0	...
4504858	  812.1	  587.1	 4337.0	...
4504859	  812.0	  586.9	 4335.0	...
4504860	  811.9	  586.7	 4333.0	...
4504861	  812.0	  586.9	 4333.0	...
4504862	  812.0	  587.1	 4333.0	...
4504863	  812.0	  587.3	 4334.0	...
4504864	  812.1	  587.3	 4335.0	...
4504865	  812.1	  587.3	 4335.0	...
4504866	  812.1	  587.3	 4336.0	...
4504867	  812.1	  587.2	 4336.0	...
4504868	  812.1	  587.2	 4335.0	...
4504869	  812.1	  587.0	 4334.0	...
4504870	  812.2	  586.7	 4334.0	...
4504871	  812.1	  586.5	 4334.0	...
4504872	  812.0	  586.5	 4335.0	...
4504873	  811.7	  586.5	 4337.0	...
4504874	  811.5	  586.6	 4339.0	...
4504875	  811.3	  586.2	 4338.0	...
4504876	  811.2	  585.8	 4336.0	...
4504877	  811.1	  585.4	 4335.0	...
4504878	  811.0	  585.5	 4335.0	...
4504879	  810.9	  585.6	 4335.0	...
4504880	  810.9	  585.5	 4333.0	...
4504881	  811.0	  585.4	 4333.0	...
4504882	  811.3	  585.2	 4333.0	...
4504883	  811.6	  585.2	 4333.0	...
4504884	  811.6	  585.2	 4333.0	...
4504885	  811.5	  585.2	 4334.0	...
4504886	  811.4	  585.2	 4334.0	...
4504887	  811.6	  585.2	 4334.0	...
4504888	  811.7	  584.8	 4333.0	...
4504889	  811.9	  584.5	 4332.0	...
4504890	  811.8	  584.4	 4330.0	...
4504891	  811.8	  584.6	 4329.0	...
4504892	  811.8	  584.7	 4329.0	...
4504893	  811.8	  584.7	 4329.0	...
4504894	  812.0	  584.8	 4329.0	...
4504895	  812.2	  585.0	 4329.0	...
4504896	  812.1	  584.7	 4329.0	...
4504897	  811.7	  584.4	 4329.0	...
4504898	  811.5	  584.4	 4330.0	...
4504899	  811.5	  584.8	 4331.0	...
4504900	  811.5	  585.2	 4332.0	...
4504901	  811.5	  585.2	 4332.0	...
4504902	  811.3	  585.2	 4331.0	...
4504903	  811.2	  585.0	 4330.0	...
4504904	  811.0	  585.0	 4328.0	...
4504905	  810.7	  585.0	 4328.0	...
4504906	  810.5	  585.1	 4327.0	...
4504907	  810.4	  584.9	 4324.0	...
4504908	  810.2	  584.8	 4320.0	...
4504909	  810.1	  584.5	 4317.0	...
4504910	  810.0	  584.4	 4317.0	...
4504911	  810.1	  584.4	 4317.0	...
4504912	  810.3	  584.5	 4315.0	...
4504913	  810.4	  584.6	 4314.0	...
4504914	  810.3	  584.6	 4312.0	...
4504915	  810.4	  584.8	 4314.0	...
4504916	  810.6	  585.0	 4316.0	...
4504917	  810.7	  585.1	 4317.0	...
4504918	  810.7	  585.2	 4317.0	...
4504919	  810.6	  585.3	 4317.0	...
4504920	  810.5	  585.3	 4317.0	...
4504921	  810.4	  585.2	 4316.0	...
4504922	  810.2	  585.0	 4315.0	...
4504923	  810.1	  585.3	 4315.0	...
4504924	  809.8	  585.6	 4316.0	...
4504925	  809.5	  585.8	 4318.0	...
4504926	  809.5	  585.8	 4320.0	...
4504927	  809.7	  585.7	 4321.0	...
4504928	  810.0	  585.7	 4320.0	...
4504929	  809.9	  585.6	 4320.0	...
4504930	  809.9	  585.7	 4320.0	...
4504931	  809.9	  585.8	 4319.0	...
4504932	  809.9	  586.0	 4320.0	...
MSG	4504933 0000 _ Number Off
4504933	  810.0	  586.2	 4321.0	...
4504934	  810.2	  586.4	 4323.0	...
4504935	  810.4	  586.5	 4323.0	...
4504936	  810.4	  586.5	 4322.0	...
4504937	  810.4	  586.5	 4321.0	...
4504938	  810.2	  586.3	 4321.0	...
4504939	  809.8	  585.7	 4323.0	...
4504940	  809.4	  585.2	 4325.0	...
4504941	  809.2	  584.9	 4326.0	...
4504942	  809.1	  584.9	 4326.0	...
4504943	  808.9	  584.6	 4326.0	...
4504944	  808.6	  584.2	 4326.0	...
4504945	  808.5	  584.1	 4326.0	...
4504946	  808.4	  584.4	 4324.0	...
4504947	  808.5	  584.9	 4322.0	...
4504948	  808.6	  585.5	 4320.0	...
4504949	  808.6	  586.1	 4320.0	...
4504950	  808.6	  586.4	 4320.0	...
4504951	  808.6	  586.7	 4320.0	...
4504952	  808.5	  586.9	 4319.0	...
4504953	  808.5	  587.1	 4318.0	...
4504954	  808.5	  587.1	 4317.0	...
4504955	  808.4	  587.2	 4317.0	...
4504956	  808.4	  587.2	 4319.0	...
4504957	  808.2	  586.9	 4320.0	...
4504958	  808.2	  586.7	 4321.0	...
4504959	  808.0	  586.5	 4321.0	...
4504960	  807.8	  586.6	 4321.0	...
4504961	  807.7	  586.6	 4320.0	...
4504962	  807.6	  586.5	 4319.0	...
4504963	  807.4	  586.7	 4321.0	...
4504964	  807.2	  587.2	 4324.0	...
4504965	  807.2	  588.1	 4327.0	...
4504966	  807.2	  588.6	 4326.0	...
4504967	  807.1	  589.1	 4325.0	...
4504968	  807.0	  589.2	 4325.0	...
4504969	  806.9	  588.9	 4324.0	...
4504970	  806.7	  588.4	 4324.0	...
4504971	  806.2	  587.9	 4325.0	...
4504972	  805.8	  587.8	 4325.0	...
4504973	  805.7	  587.6	 4321.0	...
4504974	  805.9	  587.3	 4316.0	...
4504975	  806.0	  587.2	 4310.0	...
4504976	  805.9	  587.3	 4311.0	...
4504977	  805.9	  587.4	 4313.0	...
4504978	  806.0	  587.3	 4317.0	...
4504979	  806.1	  587.3	 4319.0	...
4504980	  806.2	  587.5	 4320.0	...
4504981	  806.3	  587.7	 4320.0	...
4504982	  806.3	  587.8	 4320.0	...
4504983	  806.3	  587.9	 4320.0	...
4504984	  806.3	  588.1	 4321.0	...
4504985	  806.2	  588.4	 4324.0	...
4504986	  806.2	  588.6	 4326.0	...
4504987	  806.2	  588.7	 4329.0	...
4504988	  806.0	  588.8	 4328.0	...
4504989	  805.7	  589.1	 4327.0	...
4504990	  805.5	  589.3	 4327.0	...
4504991	  805.4	  589.6	 4326.0	...
4504992	  805.3	  589.9	 4327.0	...
4504993	  805.3	  590.2	 4327.0	...
4504994	  805.4	  590.5	 4328.0	...
4504995	  805.5	  590.5	 4328.0	...
4504996	  805.5	  590.5	 4329.0	...
4504997	  805.4	  590.6	 4328.0	...
4504998	  805.4	  590.6	 4328.0	...
4504999	  805.4	  590.5	 4328.0	...
4505000	  805.4	  590.4	 4328.0	...
4505001	  805.3	  590.3	 4327.0	...
4505002	  805.2	  590.2	 4324.0	...
4505003	  805.2	  590.2	 4322.0	...
4505004	  805.0	  590.4	 4321.0	...
4505005	  804.7	  590.7	 4321.0	...
4505006	  804.4	  590.9	 4320.0	...
4505007	  804.4	  590.8	 4319.0	...
4505008	  804.4	  590.7	 4318.0	...
4505009	  804.2	  590.6	 4318.0	...
4505010	  804.0	  590.7	 4318.0	...
4505011	  803.9	  590.3	 4319.0	...
4505012	  803.9	  589.1	 4319.0	...
4505013	  804.1	  588.0	 4320.0	...
4505014	  804.4	  587.1	 4320.0	...
EFIX R   4502888	4505014	2127	  813.9	  577.8	   4193
SSACC R  4505015
4505015	  805.0	  586.7	 4321.0	...
4505016	  805.6	  585.2	 4321.0	...
4505017	  806.3	  583.1	 4323.0	...
4505018	  806.9	  580.0	 4325.0	...
4505019	  807.6	  577.0	 4325.0	...
4505020	  808.8	  574.5	 4322.0	...
4505021	  810.0	  572.1	 4319.0	...
4505022	  811.2	  569.8	 4316.0	...
4505023	  812.3	  567.1	 4316.0	...
4505024	  813.3	  564.6	 4316.0	...
4505025	  813.9	  562.6	 4316.0	...
4505026	  814.2	  560.9	 4317.0	...
4505027	  814.2	  559.4	 4317.0	...
ESACC R  4505015	4505027	13	  805.0	  586.7	  814.2	  559.4	   0.61	     56
SFIX R   4505028
4505028	  813.9	  558.4	 4317.0	...
4505029	  813.5	  556.8	 4317.0	...
4505030	  813.2	  555.6	 4318.0	...
4505031	  813.1	  554.4	 4317.0	...
4505032	  813.1	  554.2	 4316.0	...
4505033	  812.7	  554.4	 4315.0	...
4505034	  812.2	  554.6	 4312.0	...
4505035	  811.6	  554.7	 4309.0	...
4505036	  811.3	  555.2	 4308.0	...
4505037	  811.1	  555.6	 4309.0	...
4505038	  810.8	  556.2	 4309.0	...
4505039	  810.5	  556.3	 4309.0	...
4505040	  810.0	  556.5	 4309.0	...
4505041	  809.7	  556.9	 4308.0	...
4505042	  809.3	  557.2	 4308.0	...
4505043	  809.0	  557.8	 4307.0	...
4505044	  808.8	  558.3	 4308.0	...
4505045	  808.7	  559.1	 4308.0	...
4505046	  808.6	  559.7	 4309.0	...
4505047	  808.6	  560.5	 4311.0	...
4505048	  808.8	  561.1	 4312.0	...
4505049	  808.7	  561.6	 4312.0	...
4505050	  808.4	  561.8	 4312.0	...
4505051	  808.3	  561.9	 4311.0	...
4505052	  808.6	  562.2	 4310.0	...
4505053	  808.9	  562.6	 4310.0	...
4505054	  809.1	  563.0	 4310.0	...
4505055	  809.3	  563.4	 4311.0	...
4505056	  809.4	  563.5	 4312.0	...
4505057	  809.1	  563.5	 4316.0	...
4505058	  808.9	  563.5	 4319.0	...
4505059	  808.7	  563.8	 4320.0	...
4505060	  808.5	  564.3	 4318.0	...
4505061	  808.3	  564.7	 4315.0	...
4505062	  807.8	  564.8	 4314.0	...
4505063	  807.6	  565.0	 4313.0	...
4505064	  807.5	  565.1	 4312.0	...
4505065	  807.5	  565.1	 4310.0	...
4505066	  807.7	  565.5	 4308.0	...
4505067	  807.9	  565.9	 4306.0	...
4505068	  808.0	  566.2	 4307.0	...
4505069	  808.0	  566.0	 4307.0	...
4505070	  808.0	  565.7	 4307.0	...
4505071	  807.9	  565.7	 4307.0	...
4505072	  807.9	  565.9	 4307.0	...
4505073	  808.0	  566.1	 4309.0	...
4505074	  807.9	  566.3	 4312.0	...
4505075	  807.8	  566.2	 4313.0	...
4505076	  807.6	  566.3	 4310.0	...
4505077	  807.6	  566.4	 4309.0	...
4505078	  807.7	  566.4	 4311.0	...
4505079	  807.8	  566.4	 4312.0	...
4505080	  808.0	  566.4	 4311.0	...
4505081	  807.9	  566.4	 4311.0	...
4505082	  807.8	  566.4	 4310.0	...
4505083	  807.7	  566.4	 4309.0	...
4505084	  807.7	  566.3	 4309.0	...
4505085	  807.6	  566.3	 4309.0	...
4505086	  807.5	  566.2	 4309.0	...
4505087	  807.5	  566.4	 4309.0	...
4505088	  807.4	  566.6	 4310.0	...
4505089	  807.5	  567.1	 4310.0	...
4505090	  807.5	  567.5	 4310.0	...
4505091	  807.6	  567.8	 4310.0	...
4505092	  807.6	  567.8	 4311.0	...
4505093	  807.6	  568.1	 4312.0	...
4505094	  807.6	  568.5	 4312.0	...
4505095	  807.6	  568.8	 4311.0	...
4505096	  807.7	  568.7	 4310.0	...
4505097	  807.5	  568.4	 4309.0	...
4505098	  807.2	  567.7	 4311.0	...
4505099	  806.9	  567.1	 4312.0	...
4505100	  806.8	  566.7	 4313.0	...
4505101	  806.9	  566.7	 4313.0	...
4505102	  806.9	  566.6	 4313.0	...
4505103	  806.9	  566.6	 4313.0	...
4505104	  806.9	  566.7	 4313.0	...
4505105	  806.7	  566.8	 4313.0	...
4505106	  806.5	  566.8	 4313.0	...
4505107	  806.4	  566.8	 4313.0	...
4505108	  806.4	  566.8	 4313.0	...
4505109	  806.3	  567.1	 4315.0	...
4505110	  806.3	  567.4	 4317.0	...
4505111	  806.3	  567.3	 4318.0	...
4505112	  806.4	  566.9	 4318.0	...
4505113	  806.5	  566.5	 4318.0	...
4505114	  806.6	  566.4	 4319.0	...
4505115	  806.8	  566.4	 4319.0	...
4505116	  806.9	  566.2	 4319.0	...
4505117	  806.6	  566.2	 4319.0	...
4505118	  806.2	  566.3	 4318.0	...
4505119	  805.7	  566.5	 4316.0	...
4505120	  805.6	  566.6	 4316.0	...
4505121	  805.8	  566.6	 4315.0	...
4505122	  806.0	  566.5	 4316.0	...
4505123	  806.1	  566.4	 4316.0	...
4505124	  805.9	  566.4	 4315.0	...
4505125	  805.6	  566.1	 4314.0	...
4505126	  805.4	  565.9	 4314.0	...
4505127	  805.4	  565.8	 4317.0	...
4505128	  805.4	  565.8	 4321.0	...
4505129	  805.4	  565.9	 4323.0	...
4505130	  805.4	  566.1	 4322.0	...
4505131	  805.4	  566.1	 4321.0	...
4505132	  805.4	  566.0	 4319.0	...
4505133	  805.3	  565.9	 4319.0	...
4505134	  805.1	  566.0	 4319.0	...
4505135	  804.8	  565.9	 4320.0	...
4505136	  804.6	  565.8	 4320.0	...
4505137	  804.5	  565.7	 4321.0	...
4505138	  804.5	  565.9	 4322.0	...
4505139	  804.5	  566.0	 4323.0	...
4505140	  804.7	  566.1	 4324.0	...
4505141	  804.9	  566.1	 4324.0	...
4505142	  805.1	  566.1	 4324.0	...
4505143	  805.1	  566.1	 4325.0	...
4505144	  805.2	  566.1	 4326.0	...
4505145	  805.2	  566.1	 4326.0	...
4505146	  805.2	  566.1	 4327.0	...
MSG	4505147 0000 _ Number On
4505147	  805.2	  566.1	 4327.0	...
4505148	  805.2	  566.0	 4327.0	...
4505149	  805.2	  565.9	 4328.0	...
4505150	  805.1	  565.9	 4329.0	...
4505151	  805.1	  566.0	 4327.0	...
4505152	  804.8	  566.3	 4325.0	...
4505153	  804.6	  566.4	 4325.0	...
4505154	  804.3	  566.4	 4326.0	...
4505155	  804.4	  566.2	 4326.0	...
4505156	  804.5	  566.0	 4326.0	...
4505157	  804.6	  566.0	 4326.0	...
4505158	  804.6	  566.2	 4326.0	...
4505159	  804.4	  566.4	 4326.0	...
4505160	  804.3	  566.6	 4326.0	...
4505161	  804.2	  566.6	 4326.0	...
4505162	  804.2	  566.6	 4328.0	...
4505163	  804.1	  566.5	 4329.0	...
4505164	  804.0	  566.4	 4329.0	...
4505165	  803.9	  566.4	 4326.0	...
4505166	  804.0	  566.4	 4324.0	...
4505167	  804.0	  566.4	 4326.0	...
4505168	  804.1	  566.6	 4330.0	...
4505169	  804.2	  566.8	 4334.0	...
4505170	  804.2	  567.1	 4334.0	...
4505171	  804.1	  567.1	 4334.0	...
4505172	  804.0	  567.1	 4336.0	...
4505173	  804.0	  567.0	 4337.0	...
4505174	  804.1	  566.9	 4337.0	...
4505175	  804.1	  566.9	 4335.0	...
4505176	  804.3	  567.1	 4333.0	...
4505177	  804.4	  567.3	 4333.0	...
4505178	  804.1	  567.5	 4332.0	...
4505179	  803.6	  567.6	 4332.0	...
4505180	  803.2	  567.7	 4332.0	...
4505181	  802.9	  567.5	 4332.0	...
4505182	  802.5	  567.3	 4332.0	...
4505183	  802.0	  567.2	 4331.0	...
4505184	  801.7	  567.2	 4331.0	...
4505185	  801.8	  567.1	 4331.0	...
4505186	  801.9	  567.0	 4330.0	...
4505187	  802.0	  566.9	 4329.0	...
4505188	  802.1	  566.8	 4329.0	...
4505189	  802.1	  566.9	 4331.0	...
4505190	  802.0	  566.9	 4333.0	...
4505191	  802.0	  566.9	 4336.0	...
4505192	  802.0	  567.0	 4337.0	...
4505193	  802.1	  567.0	 4337.0	...
4505194	  802.1	  567.0	 4340.0	...
4505195	  802.1	  567.0	 4343.0	...
4505196	  802.1	  567.0	 4344.0	...
4505197	  802.0	  567.0	 4342.0	...
4505198	  802.1	  567.0	 4342.0	...
4505199	  802.2	  567.1	 4343.0	...
4505200	  802.4	  567.2	 4344.0	...
4505201	  802.5	  567.2	 4344.0	...
4505202	  802.6	  567.3	 4343.0	...
4505203	  802.6	  567.0	 4343.0	...
4505204	  802.6	  566.7	 4343.0	...
4505205	  802.5	  566.3	 4344.0	...
4505206	  802.6	  566.0	 4344.0	...
4505207	  802.6	  565.7	 4343.0	...
4505208	  802.7	  565.4	 4343.0	...
4505209	  802.7	  565.5	 4344.0	...
4505210	  802.6	  566.0	 4345.0	...
4505211	  802.6	  566.4	 4346.0	...
4505212	  802.6	  566.8	 4346.0	...
4505213	  802.6	  566.7	 4347.0	...
4505214	  802.4	  566.7	 4346.0	...
4505215	  802.2	  566.7	 4343.0	...
4505216	  801.8	  566.7	 4341.0	...
4505217	  801.6	  566.6	 4339.0	...
4505218	  801.6	  566.8	 4339.0	...
4505219	  801.7	  567.0	 4336.0	...
4505220	  801.7	  567.0	 4334.0	...
4505221	  801.6	  566.7	 4333.0	...
4505222	  801.5	  566.6	 4335.0	...
4505223	  801.4	  566.8	 4336.0	...
4505224	  801.3	  566.8	 4336.0	...
4505225	  801.2	  566.5	 4337.0	...
4505226	  801.1	  566.3	 4340.0	...
4505227	  801.0	  566.4	 4343.0	...
4505228	  800.9	  566.4	 4345.0	...
4505229	  800.9	  566.4	 4344.0	...
4505230	  800.9	  566.7	 4343.0	...
4505231	  801.0	  567.0	 4342.0	...
4505232	  801.2	  567.2	 4343.0	...
4505233	  801.4	  567.4	 4345.0	...
4505234	  801.6	  567.7	 4346.0	...
4505235	  801.6	  567.6	 4347.0	...
4505236	  801.6	  567.3	 4349.0	...
4505237	  801.6	  567.0	 4349.0	...
4505238	  801.6	  567.0	 4349.0	...
4505239	  801.6	  567.0	 4348.0	...
4505240	  801.4	  567.1	 4348.0	...
4505241	  801.2	  567.1	 4348.0	...
4505242	  801.1	  567.2	 4348.0	...
4505243	  801.1	  567.2	 4348.0	...
4505244	  801.1	  567.1	 4350.0	...
4505245	  801.4	  567.2	 4352.0	...
4505246	  801.8	  567.3	 4352.0	...
4505247	  802.1	  567.2	 4350.0	...
4505248	  802.0	  567.1	 4347.0	...
4505249	  801.9	  566.9	 4347.0	...
4505250	  801.8	  567.0	 4350.0	...
4505251	  801.8	  567.1	 4352.0	...
4505252	  801.7	  566.8	 4355.0	...
4505253	  801.7	  566.5	 4354.0	...
4505254	  801.7	  566.3	 4353.0	...
4505255	  801.7	  566.4	 4353.0	...
4505256	  801.7	  566.4	 4352.0	...
4505257	  801.7	  566.2	 4351.0	...
4505258	  801.3	  566.0	 4350.0	...
4505259	  800.9	  565.6	 4349.0	...
4505260	  800.6	  565.6	 4349.0	...
4505261	  800.8	  566.0	 4350.0	...
4505262	  801.0	  566.3	 4350.0	...
4505263	  801.3	  566.5	 4349.0	...
4505264	  801.4	  566.2	 4348.0	...
4505265	  801.5	  566.0	 4349.0	...
4505266	  801.5	  566.1	 4350.0	...
4505267	  801.2	  566.2	 4351.0	...
4505268	  801.0	  566.3	 4353.0	...
4505269	  800.7	  566.4	 4355.0	...
4505270	  800.6	  566.7	 4356.0	...
4505271	  800.5	  567.1	 4354.0	...
4505272	  800.7	  567.3	 4353.0	...
4505273	  801.0	  567.3	 4352.0	...
4505274	  801.3	  567.2	 4353.0	...
4505275	  801.3	  567.2	 4354.0	...
4505276	  801.4	  567.2	 4355.0	...
4505277	  801.5	  567.2	 4354.0	...
4505278	  801.2	  567.2	 4353.0	...
4505279	  800.9	  567.3	 4354.0	...
4505280	  800.5	  567.5	 4355.0	...
4505281	  800.4	  567.8	 4357.0	...
4505282	  800.4	  568.1	 4357.0	...
4505283	  800.4	  568.2	 4357.0	...
4505284	  800.3	  568.2	 4356.0	...
4505285	  800.4	  568.4	 4356.0	...
4505286	  800.4	  568.6	 4356.0	...
4505287	  800.5	  568.8	 4358.0	...
4505288	  800.5	  568.7	 4359.0	...
4505289	  800.5	  568.6	 4360.0	...
4505290	  800.5	  568.5	 4361.0	...
4505291	  800.1	  568.1	 4362.0	...
4505292	  799.7	  567.8	 4363.0	...
4505293	  799.2	  567.8	 4364.0	...
4505294	  799.3	  568.0	 4365.0	...
4505295	  799.3	  567.9	 4365.0	...
4505296	  799.4	  567.7	 4365.0	...
4505297	  799.5	  567.4	 4365.0	...
4505298	  799.5	  567.5	 4364.0	...
4505299	  799.4	  567.6	 4363.0	...
4505300	  799.4	  567.8	 4362.0	...
4505301	  799.3	  567.9	 4362.0	...
4505302	  799.3	  568.1	 4361.0	...
4505303	  799.3	  568.0	 4360.0	...
4505304	  799.4	  568.1	 4360.0	...
4505305	  799.4	  568.1	 4363.0	...
4505306	  799.3	  567.9	 4366.0	...
4505307	  799.2	  567.6	 4367.0	...
4505308	  799.2	  567.4	 4367.0	...
4505309	  799.2	  567.5	 4365.0	...
4505310	  799.4	  567.7	 4364.0	...
4505311	  799.5	  567.8	 4365.0	...
4505312	  799.6	  568.1	 4365.0	...
4505313	  799.7	  568.3	 4364.0	...
4505314	  799.6	  568.5	 4363.0	...
4505315	  799.5	  568.6	 4363.0	...
4505316	  799.4	  568.6	 4366.0	...
4505317	  799.3	  568.6	 4370.0	...
4505318	  799.3	  568.7	 4372.0	...
4505319	  799.2	  569.0	 4371.0	...
4505320	  799.1	  569.3	 4373.0	...
4505321	  799.0	  569.2	 4376.0	...
4505322	  798.8	  569.0	 4379.0	...
4505323	  798.6	  568.8	 4378.0	...
4505324	  798.5	  569.1	 4377.0	...
4505325	  798.3	  569.4	 4376.0	...
4505326	  798.0	  569.6	 4376.0	...
4505327	  797.9	  569.6	 4377.0	...
4505328	  797.9	  569.5	 4378.0	...
4505329	  797.9	  569.4	 4377.0	...
4505330	  797.9	  569.3	 4377.0	...
4505331	  797.7	  569.2	 4377.0	...
4505332	  797.5	  569.2	 4378.0	...
4505333	  797.2	  569.1	 4379.0	...
4505334	  797.1	  569.0	 4379.0	...
4505335	  797.1	  569.0	 4380.0	...
4505336	  797.1	  569.0	 4379.0	...
4505337	  797.1	  569.0	 4378.0	...
4505338	  797.2	  569.0	 4376.0	...
4505339	  797.4	  569.0	 4375.0	...
4505340	  797.6	  569.0	 4375.0	...
4505341	  797.6	  568.9	 4374.0	...
4505342	  797.6	  568.8	 4374.0	...
4505343	  797.5	  568.6	 4374.0	...
4505344	  797.3	  568.7	 4374.0	...
4505345	  797.1	  568.5	 4374.0	...
4505346	  796.9	  568.3	 4375.0	...
4505347	  797.0	  568.5	 4375.0	...
4505348	  797.1	  569.0	 4376.0	...
4505349	  797.0	  569.5	 4376.0	...
4505350	  796.9	  569.6	 4376.0	...
4505351	  796.8	  569.6	 4376.0	...
4505352	  796.9	  569.7	 4376.0	...
4505353	  797.0	  569.7	 4377.0	...
4505354	  797.1	  569.8	 4378.0	...
4505355	  797.0	  569.4	 4380.0	...
4505356	  796.8	  569.1	 4380.0	...
4505357	  796.7	  568.7	 4380.0	...
4505358	  796.6	  569.0	 4381.0	...
4505359	  796.4	  569.3	 4381.0	...
4505360	  796.2	  569.5	 4380.0	...
4505361	  796.3	  569.3	 4379.0	...
4505362	  796.5	  569.4	 4378.0	...
4505363	  796.6	  569.5	 4378.0	...
4505364	  796.7	  569.5	 4379.0	...
4505365	  796.8	  569.4	 4378.0	...
4505366	  796.8	  569.2	 4378.0	...
4505367	  796.8	  569.2	 4376.0	...
4505368	  796.9	  569.1	 4376.0	...
4505369	  796.9	  569.1	 4375.0	...
4505370	  796.8	  569.2	 4376.0	...
4505371	  796.8	  569.3	 4376.0	...
4505372	  796.7	  569.5	 4376.0	...
4505373	  796.6	  569.6	 4375.0	...
4505374	  796.6	  569.6	 4374.0	...
4505375	  796.6	  569.6	 4374.0	...
4505376	  796.7	  569.5	 4373.0	...
4505377	  796.7	  569.3	 4374.0	...
4505378	  796.6	  569.3	 4374.0	...
4505379	  796.5	  569.4	 4374.0	...
4505380	  796.4	  569.6	 4374.0	...
4505381	  796.3	  569.2	 4374.0	...
4505382	  796.3	  568.8	 4374.0	...
4505383	  796.3	  568.7	 4374.0	...
4505384	  796.6	  569.0	 4375.0	...
4505385	  796.8	  569.1	 4376.0	...
4505386	  796.9	  569.0	 4376.0	...
4505387	  796.7	  569.0	 4376.0	...
4505388	  796.5	  569.4	 4376.0	...
4505389	  796.4	  569.7	 4376.0	...
4505390	  796.4	  569.6	 4376.0	...
4505391	  796.3	  569.2	 4377.0	...
4505392	  796.1	  568.9	 4378.0	...
4505393	  795.9	  569.0	 4378.0	...
4505394	  795.9	  569.0	 4379.0	...
4505395	  795.8	  568.8	 4379.0	...
4505396	  795.8	  568.6	 4380.0	...
4505397	  795.8	  568.4	 4380.0	...
4505398	  795.7	  568.4	 4380.0	...
4505399	  795.7	  568.4	 4380.0	...
4505400	  795.7	  568.1	 4380.0	...
4505401	  795.8	  567.7	 4379.0	...
4505402	  795.9	  567.4	 4377.0	...
4505403	  795.9	  567.6	 4376.0	...
4505404	  795.9	  567.8	 4376.0	...
4505405	  796.0	  567.8	 4376.0	...
4505406	  796.1	  567.8	 4377.0	...
4505407	  796.0	  567.8	 4378.0	...
4505408	  795.8	  567.6	 4380.0	...
4505409	  795.5	  567.5	 4382.0	...
4505410	  795.5	  567.3	 4382.0	...
4505411	  795.6	  567.3	 4382.0	...
4505412	  795.7	  567.3	 4382.0	...
4505413	  795.7	  567.4	 4380.0	...
4505414	  795.6	  567.2	 4378.0	...
4505415	  795.6	  566.9	 4377.0	...
4505416	  795.8	  566.8	 4379.0	...
4505417	  796.0	  567.2	 4380.0	...
4505418	  796.2	  567.5	 4380.0	...
4505419	  796.5	  567.6	 4381.0	...
4505420	  796.7	  567.6	 4383.0	...
4505421	  796.8	  567.5	 4383.0	...
4505422	  796.7	  567.5	 4383.0	...
4505423	  796.6	  567.6	 4382.0	...
4505424	  796.3	  567.8	 4382.0	...
4505425	  796.0	  568.0	 4381.0	...
4505426	  795.7	  568.0	 4380.0	...
4505427	  795.6	  568.0	 4380.0	...
4505428	  795.6	  568.0	 4381.0	...
4505429	  795.6	  568.1	 4383.0	...
4505430	  795.6	  568.1	 4384.0	...
4505431	  795.6	  568.1	 4384.0	...
4505432	  795.6	  568.1	 4383.0	...
4505433	  795.6	  568.0	 4383.0	...
4505434	  795.5	  567.9	 4382.0	...
4505435	  795.4	  567.9	 4383.0	...
4505436	  795.7	  568.0	 4383.0	...
4505437	  796.1	  568.1	 4384.0	...
4505438	  796.5	  568.1	 4384.0	...
4505439	  796.4	  568.2	 4385.0	...
4505440	  796.3	  568.1	 4385.0	...
4505441	  796.3	  567.9	 4385.0	...
4505442	  796.3	  567.8	 4386.0	...
4505443	  796.1	  567.8	 4387.0	...
4505444	  796.0	  568.2	 4387.0	...
4505445	  796.0	  568.7	 4386.0	...
4505446	  796.0	  569.2	 4384.0	...
4505447	  795.9	  569.4	 4382.0	...
MSG	4505448 0000 _ Number Off
4505448	  795.9	  569.4	 4382.0	...
4505449	  795.9	  569.4	 4382.0	...
4505450	  796.0	  569.1	 4383.0	...
4505451	  796.0	  568.7	 4383.0	...
4505452	  795.9	  568.5	 4383.0	...
4505453	  795.8	  568.6	 4383.0	...
4505454	  795.8	  568.7	 4384.0	...
4505455	  795.9	  568.6	 4384.0	...
4505456	  795.9	  568.6	 4384.0	...
4505457	  795.9	  568.4	 4383.0	...
4505458	  795.9	  568.2	 4383.0	...
4505459	  795.8	  568.0	 4382.0	...
4505460	  795.7	  567.9	 4382.0	...
4505461	  795.6	  567.8	 4381.0	...
4505462	  795.5	  568.0	 4380.0	...
4505463	  795.5	  568.1	 4379.0	...
4505464	  795.4	  568.4	 4380.0	...
4505465	  795.4	  568.5	 4381.0	...
4505466	  795.3	  568.6	 4382.0	...
4505467	  795.4	  568.8	 4382.0	...
4505468	  795.4	  569.0	 4382.0	...
4505469	  795.4	  568.8	 4382.0	...
4505470	  795.4	  568.3	 4383.0	...
4505471	  795.4	  567.8	 4384.0	...
4505472	  795.4	  567.9	 4385.0	...
4505473	  795.4	  568.0	 4384.0	...
4505474	  795.4	  568.1	 4383.0	...
4505475	  795.5	  568.1	 4381.0	...
4505476	  795.5	  568.2	 4380.0	...
4505477	  795.5	  568.3	 4380.0	...
4505478	  795.4	  568.2	 4380.0	...
4505479	  795.3	  568.1	 4379.0	...
4505480	  795.3	  568.0	 4379.0	...
4505481	  795.3	  568.0	 4378.0	...
4505482	  795.3	  568.1	 4377.0	...
4505483	  795.4	  568.3	 4378.0	...
4505484	  795.5	  568.7	 4378.0	...
4505485	  795.5	  569.0	 4377.0	...
4505486	  795.4	  568.9	 4376.0	...
4505487	  795.4	  568.6	 4376.0	...
4505488	  795.4	  568.6	 4376.0	...
4505489	  795.4	  569.0	 4375.0	...
4505490	  795.2	  568.9	 4375.0	...
4505491	  795.1	  568.5	 4377.0	...
4505492	  795.1	  567.7	 4379.0	...
4505493	  795.6	  566.9	 4381.0	...
4505494	  795.9	  566.0	 4380.0	...
4505495	  796.3	  565.0	 4380.0	...
4505496	  796.8	  564.4	 4380.0	...
4505497	  797.3	  563.9	 4380.0	...
4505498	  797.8	  563.2	 4380.0	...
4505499	  797.8	  562.8	 4380.0	...
4505500	  797.7	  562.4	 4378.0	...
4505501	  797.5	  562.5	 4376.0	...
4505502	  797.3	  562.7	 4376.0	...
4505503	  797.0	  562.8	 4376.0	...
4505504	  796.4	  563.1	 4376.0	...
4505505	  796.0	  563.2	 4374.0	...
4505506	  795.8	  563.5	 4373.0	...
4505507	  795.7	  563.7	 4373.0	...
4505508	  795.5	  563.6	 4374.0	...
4505509	  795.2	  563.4	 4376.0	...
4505510	  795.0	  563.1	 4376.0	...
4505511	  794.8	  563.1	 4376.0	...
4505512	  794.5	  563.1	 4375.0	...
4505513	  794.3	  563.2	 4375.0	...
4505514	  794.3	  563.3	 4375.0	...
4505515	  794.3	  563.3	 4375.0	...
4505516	  794.4	  563.2	 4375.0	...
4505517	  794.4	  563.2	 4375.0	...
4505518	  794.5	  563.5	 4375.0	...
4505519	  794.5	  563.8	 4375.0	...
4505520	  794.5	  564.3	 4375.0	...
4505521	  794.5	  564.6	 4375.0	...
4505522	  794.5	  564.9	 4377.0	...
4505523	  794.5	  565.3	 4378.0	...
4505524	  794.6	  565.5	 4380.0	...
4505525	  794.5	  565.6	 4380.0	...
4505526	  794.5	  565.7	 4380.0	...
4505527	  794.5	  565.9	 4379.0	...
4505528	  794.7	  566.1	 4378.0	...
4505529	  794.8	  566.3	 4378.0	...
4505530	  794.9	  566.4	 4379.0	...
4505531	  795.2	  566.5	 4378.0	...
4505532	  795.5	  566.4	 4377.0	...
4505533	  795.8	  566.3	 4376.0	...
4505534	  795.7	  566.5	 4375.0	...
4505535	  795.6	  566.7	 4375.0	...
4505536	  795.5	  566.9	 4374.0	...
4505537	  795.4	  566.8	 4374.0	...
4505538	  795.4	  566.6	 4374.0	...
4505539	  795.4	  566.7	 4374.0	...
4505540	  795.4	  566.7	 4373.0	...
4505541	  795.4	  566.7	 4374.0	...
4505542	  795.3	  566.8	 4375.0	...
4505543	  795.5	  566.8	 4376.0	...
4505544	  795.7	  566.7	 4374.0	...
4505545	  795.9	  566.7	 4372.0	...
4505546	  795.9	  566.7	 4370.0	...
4505547	  795.9	  566.9	 4368.0	...
4505548	  796.1	  567.0	 4366.0	...
4505549	  796.2	  567.0	 4366.0	...
4505550	  796.4	  567.0	 4367.0	...
4505551	  796.5	  566.9	 4368.0	...
4505552	  796.7	  566.9	 4368.0	...
4505553	  796.7	  566.8	 4369.0	...
4505554	  796.6	  566.7	 4371.0	...
4505555	  796.5	  566.7	 4371.0	...
4505556	  796.4	  566.7	 4370.0	...
4505557	  796.4	  566.8	 4368.0	...
4505558	  796.2	  567.0	 4368.0	...
4505559	  796.0	  567.2	 4366.0	...
4505560	  795.8	  567.2	 4364.0	...
4505561	  795.8	  567.1	 4363.0	...
4505562	  795.8	  567.1	 4363.0	...
4505563	  795.8	  566.9	 4364.0	...
4505564	  795.9	  566.8	 4364.0	...
4505565	  796.0	  566.8	 4366.0	...
4505566	  796.1	  567.3	 4366.0	...
4505567	  796.1	  567.7	 4366.0	...
4505568	  796.2	  568.0	 4366.0	...
4505569	  796.3	  568.0	 4366.0	...
4505570	  796.4	  567.9	 4363.0	...
4505571	  796.4	  567.7	 4361.0	...
4505572	  796.5	  567.5	 4358.0	...
4505573	  796.6	  567.6	 4358.0	...
4505574	  796.6	  567.6	 4359.0	...
4505575	  796.4	  567.5	 4359.0	...
4505576	  796.2	  567.5	 4359.0	...
4505577	  796.0	  567.4	 4360.0	...
4505578	  796.1	  567.4	 4361.0	...
4505579	  796.2	  567.4	 4360.0	...
4505580	  796.3	  567.3	 4359.0	...
4505581	  796.2	  567.2	 4358.0	...
4505582	  796.1	  567.3	 4357.0	...
4505583	  796.0	  567.4	 4358.0	...
4505584	  796.1	  567.6	 4358.0	...
4505585	  796.2	  567.7	 4356.0	...
4505586	  796.3	  567.6	 4353.0	...
4505587	  796.2	  567.4	 4352.0	...
4505588	  796.0	  567.1	 4354.0	...
4505589	  795.9	  566.9	 4354.0	...
4505590	  795.8	  566.8	 4353.0	...
4505591	  795.7	  566.9	 4353.0	...
4505592	  795.7	  567.1	 4353.0	...
4505593	  795.6	  567.2	 4353.0	...
4505594	  795.6	  567.3	 4353.0	...
4505595	  795.9	  567.5	 4353.0	...
4505596	  796.3	  567.8	 4351.0	...
4505597	  796.6	  567.6	 4349.0	...
4505598	  796.5	  567.3	 4347.0	...
4505599	  796.4	  567.0	 4347.0	...
4505600	  796.4	  567.0	 4348.0	...
4505601	  796.5	  567.1	 4348.0	...
4505602	  796.6	  567.0	 4348.0	...
4505603	  796.6	  567.0	 4349.0	...
4505604	  796.5	  566.8	 4349.0	...
4505605	  796.2	  566.7	 4349.0	...
4505606	  796.2	  566.7	 4346.0	...
4505607	  796.2	  566.9	 4344.0	...
4505608	  796.2	  567.0	 4342.0	...
4505609	  796.1	  567.0	 4343.0	...
4505610	  796.0	  567.1	 4343.0	...
4505611	  796.0	  567.1	 4343.0	...
4505612	  796.1	  567.1	 4343.0	...
4505613	  796.2	  567.1	 4345.0	...
4505614	  796.0	  567.1	 4346.0	...
4505615	  795.8	  567.0	 4346.0	...
4505616	  795.9	  566.9	 4346.0	...
4505617	  796.1	  566.8	 4344.0	...
4505618	  796.4	  566.8	 4341.0	...
4505619	  796.5	  566.8	 4338.0	...
4505620	  796.5	  566.8	 4338.0	...
4505621	  796.5	  566.8	 4338.0	...
4505622	  796.4	  566.8	 4342.0	...
4505623	  796.4	  567.0	 4346.0	...
4505624	  796.5	  567.2	 4350.0	...
4505625	  796.6	  567.4	 4349.0	...
4505626	  796.7	  567.3	 4347.0	...
4505627	  796.7	  567.4	 4344.0	...
4505628	  796.7	  567.6	 4343.0	...
4505629	  796.8	  568.0	 4342.0	...
4505630	  796.8	  568.3	 4344.0	...
4505631	  796.9	  568.6	 4345.0	...
4505632	  796.9	  568.7	 4344.0	...
4505633	  797.0	  568.8	 4342.0	...
4505634	  797.1	  569.0	 4342.0	...
4505635	  797.1	  569.1	 4346.0	...
4505636	  797.2	  569.2	 4350.0	...
4505637	  797.3	  569.3	 4353.0	...
4505638	  797.3	  569.3	 4354.0	...
4505639	  797.2	  569.4	 4355.0	...
4505640	  797.1	  569.6	 4356.0	...
4505641	  797.1	  569.7	 4357.0	...
4505642	  797.1	  569.8	 4356.0	...
4505643	  797.1	  569.9	 4354.0	...
4505644	  796.9	  569.9	 4354.0	...
4505645	  796.9	  569.9	 4353.0	...
4505646	  796.9	  569.7	 4353.0	...
4505647	  796.8	  569.5	 4353.0	...
4505648	  796.6	  569.3	 4353.0	...
4505649	  796.6	  569.2	 4354.0	...
4505650	  796.6	  569.2	 4354.0	...
4505651	  796.5	  569.3	 4355.0	...
4505652	  796.5	  569.4	 4356.0	...
4505653	  796.4	  569.4	 4356.0	...
4505654	  796.5	  569.4	 4356.0	...
4505655	  796.5	  569.3	 4356.0	...
4505656	  796.5	  569.3	 4356.0	...
4505657	  796.4	  569.3	 4357.0	...
4505658	  796.4	  569.3	 4357.0	...
4505659	  796.4	  569.3	 4357.0	...
4505660	  796.6	  569.3	 4356.0	...
MSG	4505661 0000 _ Number On
4505661	  796.5	  569.4	 4356.0	...
4505662	  796.3	  569.5	 4355.0	...
4505663	  796.1	  569.5	 4354.0	...
4505664	  796.2	  569.8	 4354.0	...
4505665	  796.3	  570.0	 4354.0	...
4505666	  796.4	  570.3	 4354.0	...
4505667	  796.4	  570.5	 4354.0	...
4505668	  796.4	  570.6	 4354.0	...
4505669	  796.6	  570.5	 4354.0	...
4505670	  796.8	  570.4	 4351.0	...
4505671	  797.1	  570.5	 4350.0	...
4505672	  797.1	  570.7	 4349.0	...
4505673	  797.1	  570.6	 4349.0	...
4505674	  796.9	  570.3	 4349.0	...
4505675	  796.8	  570.0	 4349.0	...
4505676	  796.7	  570.1	 4349.0	...
4505677	  796.8	  570.0	 4350.0	...
4505678	  797.0	  570.0	 4350.0	...
4505679	  797.1	  569.9	 4350.0	...
4505680	  796.9	  570.0	 4350.0	...
4505681	  796.6	  570.2	 4351.0	...
4505682	  796.6	  570.2	 4352.0	...
4505683	  796.8	  570.1	 4353.0	...
4505684	  797.0	  569.9	 4354.0	...
4505685	  797.0	  570.1	 4351.0	...
4505686	  796.9	  570.4	 4349.0	...
4505687	  796.9	  570.8	 4348.0	...
4505688	  796.9	  570.8	 4349.0	...
4505689	  796.9	  570.7	 4350.0	...
4505690	  796.9	  570.6	 4350.0	...
4505691	  796.9	  570.7	 4351.0	...
4505692	  796.9	  570.8	 4352.0	...
4505693	  796.9	  570.7	 4353.0	...
4505694	  796.9	  570.5	 4354.0	...
4505695	  796.9	  570.2	 4354.0	...
4505696	  796.9	  570.5	 4354.0	...
4505697	  796.9	  570.8	 4353.0	...
4505698	  796.8	  571.1	 4351.0	...
4505699	  796.6	  571.1	 4351.0	...
4505700	  796.8	  570.9	 4351.0	...
4505701	  797.0	  570.6	 4351.0	...
4505702	  797.3	  570.4	 4354.0	...
4505703	  797.3	  570.6	 4355.0	...
4505704	  797.3	  570.7	 4358.0	...
4505705	  797.5	  571.0	 4358.0	...
4505706	  797.8	  571.0	 4360.0	...
4505707	  798.1	  571.4	 4361.0	...
4505708	  798.1	  571.7	 4362.0	...
4505709	  798.1	  571.9	 4362.0	...
4505710	  798.1	  571.8	 4362.0	...
4505711	  798.1	  571.9	 4363.0	...
4505712	  798.2	  571.9	 4363.0	...
4505713	  798.2	  571.9	 4363.0	...
4505714	  798.2	  571.9	 4363.0	...
4505715	  798.3	  571.8	 4363.0	...
4505716	  798.3	  571.6	 4363.0	...
4505717	  798.2	  571.2	 4363.0	...
4505718	  798.3	  570.9	 4363.0	...
4505719	  798.5	  570.6	 4363.0	...
4505720	  798.7	  570.4	 4363.0	...
4505721	  798.5	  570.5	 4362.0	...
4505722	  798.4	  570.6	 4362.0	...
4505723	  798.3	  570.6	 4363.0	...
4505724	  798.4	  570.5	 4363.0	...
4505725	  798.3	  570.5	 4362.0	...
4505726	  798.2	  570.6	 4363.0	...
4505727	  798.2	  570.7	 4364.0	...
4505728	  798.4	  570.6	 4363.0	...
4505729	  798.6	  570.5	 4362.0	...
4505730	  798.4	  570.4	 4361.0	...
4505731	  798.2	  570.5	 4362.0	...
4505732	  798.0	  570.7	 4363.0	...
4505733	  797.9	  570.9	 4361.0	...
4505734	  797.9	  571.0	 4360.0	...
4505735	  797.9	  570.9	 4358.0	...
4505736	  797.9	  570.8	 4358.0	...
4505737	  797.9	  570.7	 4358.0	...
4505738	  797.8	  570.7	 4358.0	...
4505739	  797.7	  570.8	 4358.0	...
4505740	  797.7	  570.6	 4359.0	...
4505741	  797.7	  570.3	 4359.0	...
4505742	  797.7	  570.1	 4360.0	...
4505743	  797.8	  570.2	 4362.0	...
4505744	  797.9	  570.2	 4365.0	...
4505745	  798.1	  570.1	 4365.0	...
4505746	  798.0	  570.0	 4366.0	...
4505747	  798.0	  569.9	 4365.0	...
4505748	  798.0	  569.7	 4366.0	...
4505749	  797.8	  569.7	 4368.0	...
4505750	  797.7	  569.8	 4370.0	...
4505751	  797.7	  569.9	 4371.0	...
4505752	  797.9	  570.0	 4372.0	...
4505753	  798.0	  570.0	 4372.0	...
4505754	  798.1	  570.0	 4373.0	...
4505755	  798.1	  569.9	 4375.0	...
4505756	  798.1	  570.0	 4377.0	...
4505757	  798.2	  570.1	 4379.0	...
4505758	  798.2	  570.3	 4379.0	...
4505759	  798.3	  570.3	 4379.0	...
4505760	  798.5	  570.4	 4379.0	...
4505761	  798.7	  570.5	 4378.0	...
4505762	  798.8	  570.6	 4379.0	...
4505763	  798.6	  570.5	 4379.0	...
4505764	  798.4	  570.5	 4379.0	...
4505765	  798.3	  570.4	 4379.0	...
4505766	  798.3	  570.4	 4379.0	...
4505767	  798.3	  570.4	 4380.0	...
4505768	  798.3	  570.3	 4380.0	...
4505769	  798.3	  570.2	 4382.0	...
4505770	  798.4	  570.0	 4383.0	...
4505771	  798.4	  570.2	 4385.0	...
4505772	  798.5	  570.5	 4385.0	...
4505773	  798.5	  570.8	 4385.0	...
4505774	  798.4	  570.8	 4385.0	...
4505775	  798.3	  570.8	 4385.0	...
4505776	  798.3	  570.8	 4387.0	...
4505777	  798.3	  570.9	 4388.0	...
4505778	  798.4	  571.2	 4390.0	...
4505779	  798.5	  571.4	 4389.0	...
4505780	  798.2	  571.8	 4389.0	...
4505781	  797.9	  571.7	 4389.0	...
4505782	  797.6	  571.8	 4388.0	...
4505783	  797.8	  571.8	 4387.0	...
4505784	  797.9	  571.7	 4386.0	...
4505785	  797.9	  571.4	 4387.0	...
4505786	  797.9	  571.2	 4388.0	...
4505787	  797.8	  571.3	 4388.0	...
4505788	  797.7	  571.3	 4388.0	...
4505789	  797.6	  571.2	 4388.0	...
4505790	  797.7	  571.4	 4388.0	...
4505791	  797.7	  571.8	 4387.0	...
4505792	  797.7	  572.2	 4387.0	...
4505793	  797.7	  572.1	 4387.0	...
4505794	  797.5	  571.9	 4387.0	...
4505795	  797.1	  571.9	 4386.0	...
4505796	  796.8	  572.0	 4386.0	...
4505797	  796.8	  572.1	 4388.0	...
4505798	  797.1	  572.1	 4391.0	...
4505799	  797.4	  572.2	 4392.0	...
4505800	  797.4	  572.4	 4390.0	...
4505801	  797.3	  572.5	 4388.0	...
4505802	  797.1	  572.5	 4388.0	...
4505803	  797.0	  572.6	 4389.0	...
4505804	  797.1	  572.6	 4389.0	...
4505805	  797.4	  572.6	 4389.0	...
4505806	  797.8	  572.8	 4390.0	...
4505807	  798.1	  573.0	 4392.0	...
4505808	  798.1	  573.2	 4393.0	...
4505809	  798.1	  573.0	 4395.0	...
4505810	  798.1	  572.9	 4394.0	...
4505811	  798.0	  572.8	 4393.0	...
4505812	  797.9	  572.8	 4395.0	...
4505813	  798.1	  572.8	 4397.0	...
4505814	  798.4	  572.7	 4399.0	...
4505815	  798.6	  572.7	 4397.0	...
4505816	  798.5	  572.5	 4396.0	...
4505817	  798.4	  572.3	 4397.0	...
4505818	  798.5	  572.1	 4401.0	...
4505819	  798.6	  572.1	 4404.0	...
4505820	  798.9	  571.7	 4405.0	...
4505821	  799.1	  571.4	 4405.0	...
4505822	  799.2	  571.3	 4405.0	...
4505823	  799.0	  571.5	 4405.0	...
4505824	  798.9	  571.5	 4404.0	...
4505825	  799.0	  571.3	 4405.0	...
4505826	  799.1	  571.1	 4405.0	...
4505827	  799.2	  571.4	 4406.0	...
4505828	  799.3	  571.7	 4406.0	...
4505829	  799.4	  572.0	 4405.0	...
4505830	  799.4	  572.0	 4405.0	...
4505831	  799.4	  572.0	 4406.0	...
4505832	  799.4	  572.0	 4406.0	...
4505833	  799.3	  571.9	 4406.0	...
4505834	  799.2	  571.9	 4407.0	...
4505835	  799.2	  571.9	 4408.0	...
4505836	  799.3	  571.9	 4407.0	...
4505837	  799.4	  571.7	 4407.0	...
4505838	  799.3	  571.6	 4407.0	...
4505839	  799.1	  571.5	 4408.0	...
4505840	  799.0	  571.5	 4408.0	...
4505841	  799.0	  571.5	 4408.0	...
4505842	  799.1	  571.4	 4410.0	...
4505843	  799.2	  571.2	 4412.0	...
4505844	  799.1	  571.2	 4413.0	...
4505845	  799.1	  571.1	 4412.0	...
4505846	  799.1	  571.0	 4410.0	...
4505847	  799.2	  570.8	 4409.0	...
4505848	  799.2	  570.6	 4409.0	...
4505849	  799.0	  570.5	 4411.0	...
4505850	  798.8	  570.4	 4412.0	...
4505851	  798.5	  570.4	 4413.0	...
4505852	  798.5	  570.3	 4413.0	...
4505853	  798.5	  570.2	 4413.0	...
4505854	  798.6	  570.3	 4414.0	...
4505855	  798.7	  570.4	 4415.0	...
4505856	  798.8	  570.5	 4417.0	...
4505857	  798.8	  570.4	 4417.0	...
4505858	  798.7	  570.4	 4418.0	...
4505859	  798.6	  570.4	 4418.0	...
4505860	  798.6	  570.5	 4418.0	...
4505861	  798.6	  570.5	 4419.0	...
4505862	  798.5	  570.5	 4420.0	...
4505863	  798.4	  570.5	 4420.0	...
4505864	  798.3	  570.5	 4418.0	...
4505865	  798.2	  570.5	 4417.0	...
4505866	  798.3	  570.4	 4417.0	...
4505867	  798.3	  570.3	 4419.0	...
4505868	  798.3	  570.3	 4421.0	...
4505869	  798.3	  570.5	 4421.0	...
4505870	  798.0	  570.6	 4421.0	...
4505871	  797.6	  570.6	 4420.0	...
4505872	  797.3	  570.6	 4420.0	...
4505873	  797.2	  570.6	 4421.0	...
4505874	  797.3	  570.7	 4421.0	...
4505875	  797.5	  570.6	 4421.0	...
4505876	  797.6	  570.6	 4421.0	...
4505877	  797.6	  570.7	 4421.0	...
4505878	  797.6	  570.9	 4425.0	...
4505879	  797.2	  571.0	 4428.0	...
4505880	  796.9	  571.0	 4428.0	...
4505881	  796.6	  570.9	 4426.0	...
4505882	  796.6	  570.3	 4426.0	...
4505883	  796.5	  569.7	 4428.0	...
4505884	  796.5	  569.0	 4431.0	...
4505885	  796.6	  568.5	 4432.0	...
4505886	  796.7	  567.9	 4433.0	...
4505887	  796.8	  567.3	 4433.0	...
4505888	  796.9	  566.8	 4431.0	...
4505889	  797.2	  566.2	 4432.0	...
4505890	  797.6	  565.5	 4433.0	...
4505891	  798.3	  565.0	 4435.0	...
4505892	  798.8	  564.8	 4434.0	...
4505893	  799.2	  564.6	 4436.0	...
4505894	  799.3	  564.4	 4437.0	...
4505895	  799.6	  564.6	 4438.0	...
4505896	  799.8	  564.9	 4437.0	...
4505897	  799.8	  565.2	 4435.0	...
4505898	  799.3	  565.4	 4432.0	...
4505899	  798.8	  565.7	 4430.0	...
4505900	  798.5	  566.1	 4430.0	...
4505901	  798.6	  566.5	 4433.0	...
4505902	  798.6	  566.4	 4434.0	...
4505903	  798.3	  566.4	 4434.0	...
4505904	  797.7	  566.1	 4434.0	...
4505905	  797.1	  565.8	 4435.0	...
4505906	  796.9	  565.7	 4436.0	...
4505907	  796.9	  565.8	 4438.0	...
4505908	  796.7	  565.7	 4439.0	...
4505909	  796.3	  565.6	 4441.0	...
4505910	  795.9	  565.4	 4442.0	...
4505911	  795.6	  565.6	 4441.0	...
4505912	  795.6	  565.5	 4440.0	...
4505913	  795.6	  565.4	 4439.0	...
4505914	  795.9	  565.2	 4440.0	...
4505915	  796.2	  565.3	 4440.0	...
4505916	  796.5	  565.6	 4440.0	...
4505917	  796.5	  565.9	 4440.0	...
4505918	  796.6	  566.4	 4443.0	...
4505919	  796.7	  566.6	 4445.0	...
4505920	  796.9	  566.9	 4447.0	...
4505921	  797.0	  566.9	 4448.0	...
4505922	  797.0	  566.9	 4448.0	...
4505923	  797.0	  567.0	 4446.0	...
4505924	  796.9	  567.1	 4443.0	...
4505925	  796.8	  567.1	 4442.0	...
4505926	  796.8	  567.1	 4443.0	...
4505927	  796.8	  567.2	 4444.0	...
4505928	  796.8	  567.2	 4447.0	...
4505929	  796.8	  567.1	 4449.0	...
4505930	  796.8	  567.1	 4450.0	...
4505931	  796.7	  566.8	 4448.0	...
4505932	  796.7	  566.6	 4446.0	...
4505933	  796.6	  566.4	 4446.0	...
4505934	  796.5	  566.3	 4446.0	...
4505935	  796.4	  566.3	 4445.0	...
4505936	  796.4	  566.6	 4445.0	...
4505937	  796.3	  566.9	 4446.0	...
4505938	  796.1	  567.2	 4446.0	...
4505939	  795.9	  567.1	 4446.0	...
4505940	  795.8	  567.0	 4447.0	...
4505941	  795.8	  566.9	 4448.0	...
4505942	  795.9	  566.9	 4450.0	...
4505943	  796.0	  566.9	 4450.0	...
4505944	  795.8	  567.0	 4451.0	...
4505945	  795.7	  567.2	 4451.0	...
4505946	  795.7	  567.4	 4451.0	...
4505947	  795.8	  567.4	 4451.0	...
4505948	  795.9	  567.4	 4451.0	...
4505949	  796.0	  567.5	 4451.0	...
4505950	  796.2	  567.6	 4452.0	...
4505951	  796.2	  567.6	 4454.0	...
4505952	  796.3	  567.7	 4455.0	...
4505953	  796.2	  567.8	 4455.0	...
4505954	  796.3	  567.7	 4455.0	...
4505955	  796.4	  567.4	 4455.0	...
4505956	  796.5	  567.1	 4455.0	...
4505957	  796.3	  566.9	 4455.0	...
4505958	  796.0	  566.8	 4455.0	...
4505959	  795.7	  566.7	 4454.0	...
4505960	  795.7	  566.5	 4454.0	...
4505961	  795.6	  566.4	 4454.0	...
4505962	  795.6	  566.4	 4454.0	...
MSG	4505963 0000 _ Number Off
4505963	  795.6	  566.5	 4454.0	...
4505964	  795.6	  566.5	 4454.0	...
4505965	  795.6	  566.5	 4455.0	...
4505966	  795.5	  566.5	 4456.0	...
4505967	  795.5	  566.5	 4457.0	...
4505968	  795.5	  566.6	 4457.0	...
4505969	  795.6	  566.7	 4456.0	...
4505970	  795.8	  566.6	 4456.0	...
4505971	  796.0	  566.8	 4456.0	...
4505972	  796.1	  567.0	 4456.0	...
4505973	  796.1	  567.1	 4457.0	...
4505974	  796.1	  566.8	 4458.0	...
4505975	  796.0	  566.5	 4459.0	...
4505976	  795.9	  566.2	 4460.0	...
4505977	  795.8	  566.2	 4459.0	...
4505978	  795.7	  566.2	 4459.0	...
4505979	  795.6	  566.3	 4459.0	...
4505980	  795.6	  566.4	 4459.0	...
4505981	  795.4	  566.6	 4459.0	...
4505982	  795.2	  566.8	 4459.0	...
4505983	  795.0	  567.0	 4459.0	...
4505984	  794.9	  567.3	 4459.0	...
4505985	  794.8	  567.6	 4459.0	...
4505986	  794.8	  567.8	 4460.0	...
4505987	  794.6	  567.8	 4460.0	...
4505988	  794.5	  567.8	 4460.0	...
4505989	  794.6	  567.7	 4459.0	...
4505990	  794.8	  567.6	 4460.0	...
4505991	  795.1	  567.5	 4461.0	...
4505992	  795.2	  567.5	 4461.0	...
4505993	  795.4	  567.5	 4461.0	...
4505994	  795.5	  567.6	 4461.0	...
4505995	  795.6	  567.7	 4462.0	...
4505996	  795.7	  567.7	 4463.0	...
4505997	  795.7	  567.7	 4464.0	...
4505998	  795.8	  567.8	 4463.0	...
4505999	  795.8	  567.7	 4462.0	...
4506000	  795.5	  567.7	 4462.0	...
4506001	  795.3	  567.6	 4461.0	...
4506002	  794.7	  567.6	 4459.0	...
4506003	  794.4	  567.7	 4458.0	...
4506004	  794.3	  567.9	 4460.0	...
4506005	  794.5	  567.9	 4461.0	...
4506006	  794.9	  567.8	 4462.0	...
4506007	  795.0	  567.7	 4462.0	...
4506008	  795.1	  568.0	 4464.0	...
4506009	  795.1	  568.3	 4465.0	...
4506010	  795.1	  568.5	 4464.0	...
4506011	  795.3	  568.4	 4462.0	...
4506012	  795.6	  568.3	 4461.0	...
4506013	  795.7	  568.4	 4460.0	...
4506014	  795.7	  568.6	 4460.0	...
4506015	  795.6	  568.7	 4461.0	...
4506016	  795.6	  568.7	 4461.0	...
4506017	  795.7	  568.7	 4460.0	...
4506018	  795.5	  568.8	 4461.0	...
4506019	  795.3	  568.9	 4461.0	...
4506020	  795.1	  568.7	 4463.0	...
4506021	  794.9	  568.4	 4463.0	...
4506022	  794.8	  568.4	 4463.0	...
4506023	  794.8	  568.9	 4464.0	...
4506024	  795.0	  569.6	 4464.0	...
4506025	  795.2	  569.8	 4465.0	...
4506026	  795.3	  569.9	 4464.0	...
4506027	  795.4	  569.7	 4463.0	...
4506028	  795.4	  569.4	 4462.0	...
4506029	  795.4	  569.1	 4462.0	...
4506030	  795.4	  569.1	 4461.0	...
4506031	  795.4	  569.0	 4462.0	...
4506032	  795.4	  568.8	 4465.0	...
4506033	  795.4	  568.7	 4466.0	...
4506034	  795.4	  568.5	 4465.0	...
4506035	  795.4	  568.4	 4463.0	...
4506036	  795.3	  568.3	 4463.0	...
4506037	  795.2	  568.2	 4464.0	...
4506038	  795.1	  568.1	 4464.0	...
4506039	  795.1	  568.0	 4464.0	...
4506040	  795.1	  567.9	 4464.0	...
4506041	  795.1	  567.7	 4466.0	...
4506042	  795.1	  567.7	 4467.0	...
4506043	  795.1	  567.6	 4466.0	...
4506044	  795.1	  567.6	 4464.0	...
4506045	  795.1	  567.5	 4463.0	...
4506046	  795.1	  567.4	 4463.0	...
4506047	  795.1	  567.4	 4463.0	...
4506048	  794.9	  567.5	 4463.0	...
4506049	  794.7	  567.5	 4464.0	...
4506050	  794.6	  567.4	 4464.0	...
4506051	  794.7	  567.6	 4464.0	...
4506052	  794.8	  568.0	 4465.0	...
4506053	  794.9	  568.3	 4466.0	...
4506054	  794.8	  568.4	 4467.0	...
4506055	  794.8	  568.4	 4468.0	...
4506056	  794.7	  568.4	 4468.0	...
4506057	  794.6	  568.5	 4469.0	...
4506058	  794.6	  568.3	 4469.0	...
4506059	  794.8	  568.1	 4469.0	...
4506060	  794.9	  568.0	 4468.0	...
4506061	  794.9	  568.0	 4466.0	...
4506062	  795.0	  568.0	 4466.0	...
4506063	  795.0	  567.9	 4466.0	...
4506064	  794.9	  567.9	 4467.0	...
4506065	  794.8	  567.8	 4467.0	...
4506066	  794.7	  567.8	 4465.0	...
4506067	  794.5	  567.9	 4464.0	...
4506068	  794.3	  568.0	 4463.0	...
4506069	  794.1	  568.0	 4463.0	...
4506070	  794.0	  568.0	 4465.0	...
4506071	  794.0	  568.0	 4466.0	...
4506072	  794.3	  568.0	 4466.0	...
4506073	  794.5	  568.1	 4466.0	...
4506074	  794.6	  568.2	 4466.0	...
4506075	  794.7	  568.3	 4467.0	...
4506076	  794.7	  568.1	 4467.0	...
4506077	  794.7	  568.0	 4467.0	...
4506078	  794.7	  567.7	 4467.0	...
4506079	  794.8	  567.6	 4467.0	...
4506080	  794.7	  567.5	 4466.0	...
4506081	  794.6	  567.5	 4465.0	...
4506082	  794.5	  567.8	 4465.0	...
4506083	  794.6	  568.1	 4465.0	...
4506084	  794.7	  568.4	 4465.0	...
4506085	  794.7	  568.4	 4465.0	...
4506086	  794.8	  568.4	 4466.0	...
4506087	  794.8	  568.5	 4467.0	...
4506088	  794.9	  568.6	 4467.0	...
4506089	  794.5	  568.8	 4466.0	...
4506090	  794.2	  568.9	 4467.0	...
4506091	  793.9	  569.3	 4469.0	...
4506092	  794.0	  569.6	 4467.0	...
4506093	  794.1	  569.9	 4464.0	...
4506094	  794.1	  570.0	 4461.0	...
4506095	  794.0	  569.7	 4461.0	...
4506096	  793.9	  569.3	 4462.0	...
4506097	  794.0	  568.8	 4462.0	...
4506098	  794.2	  568.8	 4463.0	...
4506099	  794.4	  568.9	 4463.0	...
4506100	  794.1	  569.2	 4463.0	...
4506101	  793.7	  569.6	 4463.0	...
4506102	  793.7	  569.6	 4463.0	...
4506103	  794.0	  569.6	 4464.0	...
4506104	  794.2	  569.8	 4463.0	...
4506105	  794.1	  570.3	 4463.0	...
4506106	  794.0	  570.8	 4463.0	...
4506107	  793.9	  571.0	 4465.0	...
4506108	  793.9	  571.0	 4466.0	...
4506109	  794.0	  570.8	 4466.0	...
4506110	  794.1	  570.7	 4466.0	...
4506111	  794.2	  570.8	 4466.0	...
4506112	  794.1	  570.8	 4465.0	...
4506113	  794.0	  570.8	 4465.0	...
4506114	  793.9	  570.6	 4465.0	...
4506115	  793.6	  570.4	 4465.0	...
4506116	  793.3	  570.4	 4465.0	...
4506117	  793.0	  570.5	 4465.0	...
4506118	  792.9	  570.6	 4465.0	...
4506119	  792.8	  570.6	 4466.0	...
4506120	  792.8	  570.7	 4465.0	...
4506121	  793.0	  570.7	 4465.0	...
4506122	  793.2	  570.7	 4466.0	...
4506123	  793.3	  570.8	 4468.0	...
4506124	  793.4	  570.9	 4469.0	...
4506125	  793.3	  570.9	 4469.0	...
4506126	  793.2	  571.0	 4469.0	...
4506127	  793.2	  571.3	 4469.0	...
4506128	  793.2	  571.7	 4469.0	...
4506129	  793.2	  572.1	 4469.0	...
4506130	  793.1	  572.2	 4469.0	...
4506131	  793.1	  572.1	 4470.0	...
4506132	  793.0	  572.2	 4471.0	...
4506133	  792.8	  572.2	 4471.0	...
4506134	  792.6	  572.3	 4472.0	...
4506135	  792.4	  572.4	 4472.0	...
4506136	  792.3	  572.5	 4472.0	...
4506137	  792.2	  572.6	 4472.0	...
4506138	  792.1	  572.8	 4472.0	...
4506139	  792.1	  572.9	 4471.0	...
4506140	  792.1	  573.0	 4471.0	...
4506141	  792.3	  572.9	 4471.0	...
4506142	  792.5	  572.9	 4470.0	...
4506143	  792.5	  572.9	 4470.0	...
4506144	  792.4	  572.9	 4470.0	...
4506145	  792.4	  573.0	 4469.0	...
4506146	  792.5	  573.3	 4469.0	...
4506147	  792.6	  573.6	 4471.0	...
4506148	  792.6	  573.7	 4474.0	...
4506149	  792.6	  573.3	 4477.0	...
4506150	  792.6	  573.1	 4477.0	...
4506151	  792.3	  573.1	 4478.0	...
4506152	  792.0	  573.1	 4478.0	...
4506153	  791.7	  573.0	 4476.0	...
4506154	  791.8	  572.9	 4474.0	...
4506155	  791.9	  573.1	 4473.0	...
4506156	  791.9	  573.2	 4474.0	...
4506157	  792.0	  573.2	 4476.0	...
4506158	  792.1	  573.2	 4476.0	...
4506159	  792.1	  573.1	 4477.0	...
4506160	  792.1	  573.1	 4478.0	...
4506161	  792.0	  573.1	 4479.0	...
4506162	  792.0	  573.1	 4480.0	...
4506163	  792.1	  573.0	 4481.0	...
4506164	  792.2	  572.8	 4482.0	...
4506165	  792.5	  572.7	 4482.0	...
4506166	  792.6	  572.7	 4483.0	...
4506167	  792.8	  572.7	 4483.0	...
4506168	  792.8	  572.8	 4483.0	...
4506169	  792.8	  572.7	 4482.0	...
4506170	  792.8	  572.7	 4483.0	...
4506171	  792.8	  572.7	 4485.0	...
4506172	  792.8	  572.7	 4487.0	...
4506173	  792.9	  572.9	 4485.0	...
4506174	  792.7	  573.1	 4484.0	...
4506175	  792.7	  573.2	 4483.0	...
4506176	  792.6	  573.1	 4484.0	...
MSG	4506177 0000 _ Number On
4506177	  792.6	  573.0	 4484.0	...
4506178	  792.5	  572.9	 4485.0	...
4506179	  792.5	  572.9	 4484.0	...
4506180	  792.5	  572.9	 4483.0	...
4506181	  792.5	  573.2	 4482.0	...
4506182	  792.5	  573.4	 4481.0	...
4506183	  792.5	  573.6	 4481.0	...
4506184	  792.4	  573.6	 4481.0	...
4506185	  792.3	  573.5	 4481.0	...
4506186	  792.5	  573.5	 4481.0	...
4506187	  792.7	  573.4	 4481.0	...
4506188	  792.8	  573.4	 4481.0	...
4506189	  792.8	  573.5	 4481.0	...
4506190	  792.8	  573.5	 4481.0	...
4506191	  792.9	  573.6	 4481.0	...
4506192	  792.9	  573.4	 4480.0	...
4506193	  792.9	  573.4	 4479.0	...
4506194	  792.8	  573.4	 4482.0	...
4506195	  792.7	  573.5	 4484.0	...
4506196	  792.6	  573.6	 4483.0	...
4506197	  792.6	  573.6	 4480.0	...
4506198	  792.6	  573.6	 4477.0	...
4506199	  792.6	  573.5	 4478.0	...
4506200	  792.7	  573.8	 4479.0	...
4506201	  792.8	  574.4	 4479.0	...
4506202	  793.0	  575.0	 4479.0	...
4506203	  793.0	  575.4	 4480.0	...
4506204	  792.9	  575.4	 4480.0	...
4506205	  792.8	  575.4	 4480.0	...
4506206	  792.7	  575.4	 4481.0	...
4506207	  792.7	  575.4	 4483.0	...
4506208	  792.8	  575.5	 4484.0	...
4506209	  792.9	  575.5	 4485.0	...
4506210	  792.8	  575.5	 4486.0	...
4506211	  792.6	  575.4	 4486.0	...
4506212	  792.3	  575.5	 4485.0	...
4506213	  792.2	  575.5	 4482.0	...
4506214	  792.1	  575.7	 4480.0	...
4506215	  792.1	  575.7	 4479.0	...
4506216	  792.0	  576.0	 4479.0	...
4506217	  792.0	  576.3	 4479.0	...
4506218	  791.9	  576.6	 4478.0	...
4506219	  791.9	  576.8	 4478.0	...
4506220	  792.1	  576.9	 4478.0	...
4506221	  792.4	  576.8	 4477.0	...
4506222	  793.0	  576.0	 4477.0	...
4506223	  793.4	  575.2	 4477.0	...
4506224	  794.0	  574.2	 4477.0	...
4506225	  794.6	  573.3	 4477.0	...
EFIX R   4505028	4506225	1198	  798.0	  568.4	   4390
SSACC R  4506226
4506226	  795.6	  572.1	 4477.0	...
4506227	  796.6	  570.7	 4477.0	...
4506228	  797.7	  569.4	 4478.0	...
4506229	  799.4	  568.0	 4479.0	...
4506230	  801.5	  566.7	 4480.0	...
4506231	  803.5	  565.6	 4479.0	...
ESACC R  4506226	4506231	6	  795.6	  572.1	  803.5	  565.6	   0.22	     38
SFIX R   4506232
4506232	  805.2	  564.9	 4477.0	...
4506233	  806.5	  564.5	 4476.0	...
4506234	  807.5	  564.6	 4475.0	...
4506235	  808.0	  564.9	 4474.0	...
4506236	  808.2	  565.5	 4473.0	...
4506237	  808.2	  566.3	 4474.0	...
4506238	  808.2	  567.3	 4476.0	...
4506239	  808.1	  567.8	 4478.0	...
4506240	  807.8	  568.4	 4479.0	...
4506241	  807.4	  568.8	 4480.0	...
4506242	  806.3	  569.1	 4481.0	...
4506243	  805.7	  569.2	 4482.0	...
4506244	  804.7	  569.2	 4483.0	...
4506245	  804.1	  569.3	 4481.0	...
4506246	  803.4	  569.6	 4480.0	...
4506247	  802.9	  569.7	 4480.0	...
4506248	  802.0	  570.0	 4481.0	...
4506249	  800.8	  570.6	 4481.0	...
4506250	  799.9	  571.3	 4481.0	...
4506251	  799.2	  572.6	 4481.0	...
4506252	  798.8	  573.3	 4480.0	...
4506253	  798.2	  574.1	 4480.0	...
4506254	  798.0	  574.0	 4479.0	...
4506255	  798.0	  573.9	 4479.0	...
4506256	  798.2	  573.6	 4480.0	...
4506257	  798.3	  573.1	 4480.0	...
4506258	  798.3	  572.7	 4480.0	...
4506259	  798.3	  572.2	 4480.0	...
4506260	  798.3	  572.0	 4480.0	...
4506261	  798.4	  571.7	 4478.0	...
4506262	  798.8	  571.5	 4476.0	...
4506263	  799.2	  571.4	 4474.0	...
4506264	  799.6	  571.3	 4474.0	...
4506265	  799.6	  571.7	 4474.0	...
4506266	  799.7	  572.1	 4474.0	...
4506267	  799.9	  572.5	 4473.0	...
4506268	  799.8	  572.5	 4474.0	...
4506269	  799.7	  572.8	 4477.0	...
4506270	  799.5	  573.5	 4480.0	...
4506271	  799.6	  574.1	 4480.0	...
4506272	  799.7	  574.4	 4478.0	...
4506273	  799.6	  574.7	 4476.0	...
4506274	  799.5	  575.0	 4476.0	...
4506275	  799.4	  575.3	 4477.0	...
4506276	  799.5	  575.4	 4477.0	...
4506277	  799.7	  575.4	 4477.0	...
4506278	  799.8	  575.4	 4477.0	...
4506279	  799.7	  575.3	 4478.0	...
4506280	  799.7	  575.3	 4478.0	...
4506281	  799.7	  575.4	 4478.0	...
4506282	  799.7	  575.6	 4478.0	...
4506283	  799.4	  575.5	 4477.0	...
4506284	  799.2	  575.2	 4476.0	...
4506285	  798.9	  575.1	 4475.0	...
4506286	  798.7	  575.3	 4475.0	...
4506287	  798.3	  575.6	 4476.0	...
4506288	  798.0	  575.6	 4475.0	...
4506289	  798.1	  575.7	 4475.0	...
4506290	  798.3	  575.7	 4474.0	...
4506291	  798.4	  575.9	 4474.0	...
4506292	  798.3	  576.0	 4475.0	...
4506293	  798.3	  576.5	 4477.0	...
4506294	  798.3	  577.0	 4479.0	...
4506295	  798.4	  577.5	 4479.0	...
4506296	  798.3	  577.4	 4479.0	...
4506297	  798.2	  577.3	 4478.0	...
4506298	  798.2	  577.2	 4477.0	...
4506299	  798.3	  577.4	 4477.0	...
4506300	  798.4	  577.6	 4478.0	...
4506301	  798.3	  577.9	 4479.0	...
4506302	  798.1	  578.0	 4480.0	...
4506303	  797.9	  578.0	 4480.0	...
4506304	  798.0	  578.1	 4482.0	...
4506305	  797.9	  578.1	 4484.0	...
4506306	  797.9	  578.0	 4486.0	...
4506307	  797.8	  578.1	 4487.0	...
4506308	  797.8	  578.1	 4487.0	...
4506309	  797.9	  578.2	 4488.0	...
4506310	  798.1	  578.2	 4488.0	...
4506311	  798.4	  578.4	 4489.0	...
4506312	  798.6	  578.5	 4489.0	...
4506313	  798.7	  578.4	 4487.0	...
4506314	  798.8	  578.3	 4484.0	...
4506315	  798.8	  578.1	 4482.0	...
4506316	  798.9	  578.1	 4483.0	...
4506317	  798.9	  577.9	 4484.0	...
4506318	  798.9	  577.7	 4484.0	...
4506319	  798.9	  577.8	 4482.0	...
4506320	  799.2	  578.2	 4481.0	...
4506321	  799.5	  578.6	 4480.0	...
4506322	  799.7	  578.7	 4480.0	...
4506323	  799.8	  578.7	 4481.0	...
4506324	  799.8	  578.7	 4480.0	...
4506325	  799.9	  578.7	 4479.0	...
4506326	  799.8	  578.8	 4479.0	...
4506327	  799.8	  578.8	 4478.0	...
4506328	  799.9	  578.5	 4478.0	...
4506329	  800.0	  578.0	 4479.0	...
4506330	  800.3	  577.5	 4480.0	...
4506331	  800.4	  577.1	 4480.0	...
4506332	  800.3	  577.1	 4481.0	...
4506333	  800.1	  577.2	 4480.0	...
4506334	  800.0	  577.4	 4479.0	...
4506335	  800.0	  577.3	 4478.0	...
4506336	  800.0	  577.1	 4475.0	...
4506337	  799.7	  576.9	 4473.0	...
4506338	  799.5	  576.9	 4470.0	...
4506339	  799.5	  577.0	 4471.0	...
4506340	  799.6	  577.1	 4471.0	...
4506341	  799.8	  577.1	 4471.0	...
4506342	  799.7	  577.1	 4469.0	...
4506343	  799.5	  577.4	 4469.0	...
4506344	  799.4	  577.6	 4468.0	...
4506345	  799.4	  577.8	 4468.0	...
4506346	  799.5	  577.8	 4466.0	...
4506347	  799.4	  577.8	 4464.0	...
4506348	  799.3	  577.7	 4461.0	...
4506349	  799.4	  577.7	 4460.0	...
4506350	  799.6	  577.5	 4461.0	...
4506351	  799.8	  577.4	 4462.0	...
4506352	  800.0	  577.3	 4464.0	...
4506353	  800.2	  577.3	 4464.0	...
4506354	  800.2	  577.3	 4463.0	...
4506355	  800.0	  577.4	 4464.0	...
4506356	  799.8	  577.4	 4464.0	...
4506357	  799.8	  577.3	 4464.0	...
4506358	  799.6	  577.4	 4463.0	...
4506359	  799.4	  577.6	 4463.0	...
4506360	  799.4	  577.8	 4462.0	...
4506361	  799.6	  577.8	 4462.0	...
4506362	  799.8	  577.9	 4461.0	...
4506363	  800.1	  578.1	 4461.0	...
4506364	  800.2	  578.3	 4461.0	...
4506365	  800.1	  578.3	 4459.0	...
4506366	  799.9	  578.4	 4458.0	...
4506367	  799.8	  578.4	 4457.0	...
4506368	  799.9	  578.2	 4458.0	...
4506369	  800.1	  578.0	 4457.0	...
4506370	  800.0	  577.9	 4455.0	...
4506371	  800.1	  578.3	 4453.0	...
4506372	  800.2	  578.6	 4453.0	...
4506373	  800.3	  578.7	 4453.0	...
4506374	  800.5	  578.5	 4453.0	...
4506375	  800.5	  578.5	 4453.0	...
4506376	  800.6	  578.6	 4452.0	...
4506377	  800.6	  578.6	 4452.0	...
4506378	  800.6	  578.4	 4452.0	...
4506379	  800.6	  578.4	 4450.0	...
4506380	  800.6	  578.8	 4448.0	...
4506381	  800.6	  579.2	 4447.0	...
4506382	  800.5	  579.3	 4448.0	...
4506383	  800.4	  579.3	 4449.0	...
4506384	  800.3	  579.2	 4449.0	...
4506385	  800.3	  579.3	 4449.0	...
4506386	  800.4	  579.6	 4448.0	...
4506387	  800.5	  579.8	 4446.0	...
4506388	  800.6	  579.7	 4445.0	...
4506389	  800.7	  579.6	 4447.0	...
4506390	  800.8	  579.6	 4448.0	...
4506391	  801.0	  579.6	 4449.0	...
4506392	  801.1	  579.7	 4449.0	...
4506393	  801.2	  579.7	 4449.0	...
4506394	  801.2	  579.8	 4450.0	...
4506395	  801.2	  579.8	 4449.0	...
4506396	  801.2	  579.9	 4449.0	...
4506397	  801.1	  579.9	 4449.0	...
4506398	  801.0	  580.0	 4448.0	...
4506399	  800.9	  580.0	 4447.0	...
4506400	  800.9	  579.9	 4448.0	...
4506401	  800.9	  579.7	 4448.0	...
4506402	  800.9	  579.5	 4446.0	...
4506403	  801.2	  579.4	 4445.0	...
4506404	  801.4	  579.5	 4444.0	...
4506405	  801.7	  579.5	 4444.0	...
4506406	  801.6	  579.5	 4443.0	...
4506407	  801.6	  579.4	 4442.0	...
4506408	  801.5	  579.3	 4441.0	...
4506409	  801.7	  579.2	 4439.0	...
4506410	  801.9	  579.2	 4438.0	...
4506411	  802.1	  579.3	 4436.0	...
4506412	  802.1	  579.5	 4437.0	...
4506413	  802.0	  579.5	 4439.0	...
4506414	  802.1	  579.6	 4441.0	...
4506415	  802.3	  579.5	 4440.0	...
4506416	  802.6	  579.3	 4438.0	...
4506417	  802.8	  579.1	 4437.0	...
4506418	  802.8	  579.0	 4437.0	...
4506419	  802.8	  579.0	 4437.0	...
4506420	  802.8	  579.1	 4437.0	...
4506421	  802.9	  579.2	 4436.0	...
4506422	  803.0	  579.7	 4435.0	...
4506423	  803.0	  580.1	 4434.0	...
4506424	  803.1	  580.5	 4433.0	...
4506425	  803.1	  580.7	 4433.0	...
4506426	  803.2	  580.8	 4433.0	...
4506427	  803.2	  580.9	 4433.0	...
4506428	  803.2	  580.8	 4433.0	...
4506429	  803.2	  580.7	 4435.0	...
4506430	  803.2	  580.6	 4436.0	...
4506431	  803.1	  580.6	 4435.0	...
4506432	  803.0	  580.8	 4433.0	...
4506433	  802.9	  581.1	 4430.0	...
4506434	  802.9	  581.4	 4428.0	...
4506435	  803.0	  581.7	 4427.0	...
4506436	  803.0	  582.0	 4427.0	...
4506437	  802.9	  582.3	 4427.0	...
4506438	  802.7	  581.9	 4426.0	...
4506439	  802.6	  581.4	 4426.0	...
4506440	  802.5	  581.0	 4423.0	...
4506441	  802.6	  581.1	 4420.0	...
4506442	  802.7	  581.0	 4416.0	...
4506443	  802.7	  580.8	 4415.0	...
4506444	  802.8	  580.6	 4415.0	...
4506445	  802.8	  580.5	 4415.0	...
4506446	  802.8	  580.3	 4414.0	...
4506447	  802.9	  580.1	 4413.0	...
4506448	  803.0	  580.2	 4412.0	...
4506449	  803.2	  580.7	 4412.0	...
4506450	  803.4	  581.3	 4412.0	...
4506451	  803.6	  581.5	 4411.0	...
4506452	  803.8	  581.6	 4410.0	...
4506453	  803.7	  581.6	 4409.0	...
4506454	  803.7	  581.8	 4408.0	...
4506455	  803.8	  582.0	 4409.0	...
4506456	  804.0	  582.2	 4409.0	...
4506457	  804.1	  582.2	 4410.0	...
4506458	  804.2	  582.2	 4411.0	...
4506459	  804.2	  582.1	 4411.0	...
4506460	  804.2	  582.0	 4410.0	...
4506461	  804.2	  582.0	 4408.0	...
4506462	  804.3	  581.9	 4407.0	...
4506463	  804.3	  582.0	 4405.0	...
4506464	  804.1	  582.0	 4402.0	...
4506465	  803.6	  582.0	 4399.0	...
4506466	  802.8	  581.6	 4399.0	...
4506467	  802.2	  581.1	 4401.0	...
4506468	  801.2	  580.4	 4403.0	...
4506469	  800.4	  579.9	 4403.0	...
4506470	  799.3	  579.4	 4402.0	...
4506471	  798.5	  578.8	 4402.0	...
4506472	  797.9	  578.2	 4402.0	...
4506473	  797.4	  577.6	 4402.0	...
4506474	  797.1	  577.4	 4399.0	...
4506475	  796.9	  577.5	 4396.0	...
4506476	  796.8	  577.5	 4393.0	...
4506477	  797.3	  577.5	 4393.0	...
4506478	  797.9	  576.7	 4394.0	...
4506479	  798.6	  575.9	 4393.0	...
4506480	  798.8	  574.9	 4393.0	...
4506481	  799.0	  574.2	 4393.0	...
4506482	  799.0	  573.6	 4392.0	...
4506483	  799.5	  572.8	 4391.0	...
4506484	  799.9	  572.4	 4390.0	...
4506485	  800.3	  571.6	 4389.0	...
4506486	  800.6	  571.0	 4388.0	...
4506487	  800.8	  570.4	 4387.0	...
4506488	  801.2	  570.3	 4385.0	...
4506489	  801.6	  569.9	 4383.0	...
4506490	  801.9	  569.6	 4382.0	...
4506491	  802.2	  569.3	 4381.0	...
4506492	  802.3	  569.4	 4378.0	...
MSG	4506493 0000 _ Number Off
4506493	  802.6	  569.6	 4375.0	...
4506494	  802.9	  569.9	 4371.0	...
4506495	  803.6	  570.2	 4372.0	...
4506496	  804.0	  570.7	 4373.0	...
4506497	  804.3	  571.2	 4373.0	...
4506498	  804.4	  571.7	 4371.0	...
4506499	  804.5	  571.9	 4369.0	...
4506500	  804.5	  571.8	 4367.0	...
4506501	  804.4	  571.6	 4368.0	...
4506502	  804.1	  571.4	 4368.0	...
4506503	  803.6	  571.4	 4369.0	...
4506504	  803.4	  571.5	 4367.0	...
4506505	  803.2	  571.5	 4365.0	...
4506506	  802.9	  571.6	 4363.0	...
4506507	  802.2	  571.7	 4361.0	...
4506508	  801.6	  571.8	 4359.0	...
4506509	  801.6	  572.2	 4359.0	...
4506510	  801.9	  572.6	 4360.0	...
4506511	  802.4	  572.9	 4361.0	...
4506512	  802.4	  572.9	 4360.0	...
4506513	  802.4	  572.9	 4360.0	...
4506514	  802.4	  572.9	 4360.0	...
4506515	  802.4	  573.1	 4360.0	...
4506516	  802.5	  573.2	 4359.0	...
4506517	  802.6	  573.4	 4359.0	...
4506518	  802.6	  573.2	 4359.0	...
4506519	  802.4	  573.0	 4358.0	...
4506520	  802.2	  572.8	 4356.0	...
4506521	  802.0	  572.9	 4354.0	...
4506522	  802.0	  573.1	 4353.0	...
4506523	  802.1	  573.2	 4355.0	...
4506524	  802.1	  573.4	 4355.0	...
4506525	  802.1	  573.5	 4354.0	...
4506526	  802.2	  573.5	 4352.0	...
4506527	  802.4	  573.5	 4353.0	...
4506528	  802.5	  573.6	 4355.0	...
4506529	  802.5	  573.8	 4357.0	...
4506530	  802.4	  574.1	 4355.0	...
4506531	  802.4	  574.3	 4353.0	...
4506532	  802.4	  574.2	 4351.0	...
4506533	  802.5	  573.9	 4351.0	...
4506534	  802.6	  573.7	 4352.0	...
4506535	  802.7	  573.8	 4352.0	...
4506536	  802.7	  573.8	 4353.0	...
4506537	  802.6	  573.8	 4353.0	...
4506538	  802.6	  573.8	 4353.0	...
4506539	  802.5	  574.0	 4354.0	...
4506540	  802.4	  574.4	 4354.0	...
4506541	  802.4	  574.8	 4352.0	...
4506542	  802.5	  574.9	 4351.0	...
4506543	  802.5	  574.8	 4349.0	...
4506544	  802.3	  574.8	 4348.0	...
4506545	  801.9	  575.0	 4348.0	...
4506546	  801.8	  575.2	 4347.0	...
4506547	  802.0	  575.4	 4348.0	...
4506548	  802.0	  575.5	 4348.0	...
4506549	  801.8	  575.5	 4347.0	...
4506550	  801.5	  575.6	 4345.0	...
4506551	  801.6	  575.6	 4342.0	...
4506552	  801.8	  575.4	 4340.0	...
4506553	  802.0	  575.2	 4339.0	...
4506554	  802.2	  575.1	 4338.0	...
4506555	  802.3	  575.2	 4338.0	...
4506556	  802.3	  575.2	 4338.0	...
4506557	  802.3	  575.2	 4338.0	...
4506558	  802.4	  575.2	 4339.0	...
4506559	  802.5	  575.4	 4339.0	...
4506560	  802.5	  575.6	 4339.0	...
4506561	  802.5	  575.8	 4338.0	...
4506562	  802.5	  575.8	 4338.0	...
4506563	  802.6	  575.8	 4337.0	...
4506564	  802.4	  575.8	 4337.0	...
4506565	  802.2	  575.8	 4337.0	...
4506566	  802.0	  575.9	 4336.0	...
4506567	  802.0	  575.9	 4335.0	...
4506568	  802.1	  575.9	 4335.0	...
4506569	  802.2	  576.0	 4334.0	...
4506570	  802.2	  576.0	 4334.0	...
4506571	  802.3	  576.2	 4334.0	...
4506572	  802.4	  576.3	 4335.0	...
4506573	  802.5	  576.4	 4335.0	...
4506574	  802.5	  576.4	 4333.0	...
4506575	  802.4	  576.3	 4332.0	...
4506576	  802.6	  576.3	 4329.0	...
4506577	  802.8	  576.3	 4328.0	...
4506578	  802.9	  576.0	 4327.0	...
4506579	  802.7	  575.8	 4327.0	...
4506580	  802.4	  575.7	 4326.0	...
4506581	  802.2	  575.7	 4326.0	...
4506582	  802.0	  575.8	 4326.0	...
4506583	  801.9	  575.8	 4325.0	...
4506584	  801.9	  575.8	 4326.0	...
4506585	  802.1	  575.7	 4327.0	...
4506586	  802.4	  575.6	 4328.0	...
4506587	  802.6	  575.6	 4328.0	...
4506588	  802.6	  575.5	 4328.0	...
4506589	  802.7	  575.6	 4325.0	...
4506590	  802.8	  575.6	 4321.0	...
4506591	  802.8	  575.6	 4318.0	...
4506592	  802.9	  575.5	 4317.0	...
4506593	  802.8	  575.3	 4317.0	...
4506594	  802.7	  575.5	 4316.0	...
4506595	  802.6	  575.6	 4316.0	...
4506596	  802.5	  575.7	 4315.0	...
4506597	  802.3	  575.6	 4314.0	...
4506598	  802.2	  575.5	 4312.0	...
4506599	  802.2	  575.5	 4310.0	...
4506600	  802.2	  575.6	 4309.0	...
4506601	  802.3	  575.6	 4310.0	...
4506602	  802.2	  575.6	 4310.0	...
4506603	  802.0	  575.6	 4311.0	...
4506604	  802.1	  575.7	 4310.0	...
4506605	  802.2	  575.7	 4308.0	...
4506606	  802.4	  575.5	 4305.0	...
4506607	  802.3	  575.4	 4304.0	...
4506608	  802.2	  575.6	 4304.0	...
4506609	  802.1	  575.9	 4304.0	...
4506610	  802.1	  576.2	 4304.0	...
4506611	  802.1	  576.1	 4303.0	...
4506612	  802.1	  576.0	 4302.0	...
4506613	  802.1	  576.0	 4301.0	...
4506614	  802.1	  576.0	 4300.0	...
4506615	  802.0	  576.1	 4299.0	...
4506616	  801.9	  575.9	 4299.0	...
4506617	  801.9	  575.5	 4300.0	...
4506618	  801.9	  575.3	 4299.0	...
4506619	  801.9	  575.4	 4298.0	...
4506620	  801.9	  575.5	 4297.0	...
4506621	  801.8	  575.6	 4298.0	...
4506622	  801.8	  575.6	 4299.0	...
4506623	  801.7	  575.9	 4298.0	...
4506624	  801.6	  576.2	 4296.0	...
4506625	  801.5	  576.2	 4294.0	...
4506626	  801.4	  575.9	 4295.0	...
4506627	  801.3	  575.4	 4294.0	...
4506628	  801.2	  575.3	 4292.0	...
4506629	  801.2	  575.5	 4290.0	...
4506630	  801.3	  576.0	 4289.0	...
4506631	  801.4	  576.4	 4289.0	...
4506632	  801.4	  576.4	 4290.0	...
4506633	  801.3	  576.5	 4290.0	...
4506634	  801.3	  576.5	 4289.0	...
4506635	  801.1	  576.6	 4287.0	...
4506636	  801.0	  576.7	 4288.0	...
4506637	  801.0	  576.8	 4289.0	...
4506638	  801.0	  576.9	 4290.0	...
4506639	  801.3	  576.9	 4290.0	...
4506640	  801.5	  576.9	 4289.0	...
4506641	  801.8	  576.8	 4289.0	...
4506642	  801.8	  576.6	 4290.0	...
4506643	  801.7	  576.5	 4290.0	...
4506644	  801.7	  576.6	 4289.0	...
4506645	  801.7	  576.7	 4287.0	...
4506646	  801.7	  576.7	 4285.0	...
4506647	  801.6	  576.6	 4285.0	...
4506648	  801.6	  576.8	 4284.0	...
4506649	  801.6	  577.0	 4285.0	...
4506650	  801.5	  577.2	 4285.0	...
4506651	  801.3	  577.2	 4286.0	...
4506652	  801.1	  577.1	 4286.0	...
4506653	  801.0	  577.3	 4282.0	...
4506654	  801.1	  577.5	 4279.0	...
4506655	  801.3	  577.8	 4276.0	...
4506656	  801.4	  577.8	 4278.0	...
4506657	  801.5	  577.8	 4280.0	...
4506658	  801.5	  577.8	 4280.0	...
4506659	  801.5	  577.7	 4281.0	...
4506660	  801.5	  577.5	 4279.0	...
4506661	  801.5	  577.4	 4277.0	...
4506662	  801.4	  577.3	 4275.0	...
4506663	  801.3	  577.5	 4275.0	...
4506664	  801.4	  577.6	 4276.0	...
4506665	  801.6	  577.7	 4278.0	...
4506666	  801.8	  577.5	 4278.0	...
4506667	  801.8	  577.4	 4277.0	...
4506668	  801.5	  577.3	 4275.0	...
4506669	  801.2	  577.3	 4273.0	...
4506670	  801.1	  577.3	 4270.0	...
4506671	  801.4	  577.2	 4270.0	...
4506672	  801.6	  577.2	 4270.0	...
4506673	  801.4	  577.2	 4270.0	...
4506674	  801.3	  577.4	 4271.0	...
4506675	  801.2	  577.6	 4271.0	...
4506676	  801.2	  577.8	 4271.0	...
4506677	  801.4	  577.9	 4270.0	...
4506678	  801.9	  578.0	 4269.0	...
4506679	  802.4	  578.1	 4269.0	...
4506680	  802.5	  578.2	 4269.0	...
4506681	  802.3	  578.3	 4269.0	...
4506682	  802.0	  578.2	 4269.0	...
4506683	  801.8	  578.0	 4270.0	...
4506684	  801.5	  577.7	 4272.0	...
4506685	  801.4	  577.7	 4272.0	...
4506686	  801.4	  577.6	 4268.0	...
4506687	  801.4	  577.7	 4265.0	...
4506688	  801.5	  577.8	 4261.0	...
4506689	  801.6	  577.9	 4261.0	...
4506690	  801.7	  577.9	 4261.0	...
4506691	  801.9	  577.9	 4261.0	...
4506692	  802.0	  577.9	 4262.0	...
4506693	  802.0	  577.9	 4260.0	...
4506694	  802.0	  578.2	 4259.0	...
4506695	  802.1	  578.4	 4257.0	...
4506696	  802.1	  578.7	 4257.0	...
4506697	  802.1	  578.8	 4255.0	...
4506698	  802.1	  578.9	 4253.0	...
4506699	  802.2	  578.9	 4251.0	...
4506700	  802.2	  579.2	 4252.0	...
4506701	  802.4	  579.4	 4253.0	...
4506702	  802.4	  579.4	 4254.0	...
4506703	  802.5	  579.1	 4255.0	...
4506704	  802.5	  578.8	 4255.0	...
4506705	  802.5	  578.9	 4253.0	...
4506706	  802.5	  578.9	 4252.0	...
4506707	  802.5	  578.9	 4251.0	...
4506708	  802.5	  578.9	 4252.0	...
4506709	  802.3	  578.8	 4252.0	...
4506710	  802.1	  578.9	 4251.0	...
4506711	  801.9	  579.1	 4249.0	...
4506712	  801.9	  579.1	 4247.0	...
4506713	  801.8	  578.9	 4246.0	...
4506714	  801.7	  578.7	 4247.0	...
4506715	  801.7	  578.7	 4248.0	...
4506716	  801.9	  578.6	 4249.0	...
4506717	  802.0	  578.8	 4249.0	...
4506718	  802.0	  578.9	 4248.0	...
4506719	  802.0	  579.1	 4248.0	...
4506720	  802.0	  579.0	 4248.0	...
4506721	  802.1	  578.9	 4247.0	...
4506722	  802.4	  578.9	 4245.0	...
4506723	  802.7	  579.0	 4243.0	...
4506724	  802.9	  579.1	 4242.0	...
4506725	  802.9	  579.1	 4242.0	...
4506726	  802.9	  579.1	 4241.0	...
4506727	  802.8	  579.2	 4240.0	...
4506728	  803.0	  579.3	 4236.0	...
4506729	  803.2	  579.5	 4233.0	...
4506730	  803.4	  579.8	 4230.0	...
4506731	  803.4	  580.2	 4230.0	...
4506732	  803.4	  580.3	 4230.0	...
4506733	  803.3	  580.3	 4231.0	...
4506734	  803.1	  580.1	 4232.0	...
4506735	  802.8	  580.0	 4234.0	...
4506736	  802.6	  579.9	 4233.0	...
4506737	  802.5	  579.9	 4233.0	...
4506738	  802.5	  579.9	 4232.0	...
4506739	  802.5	  579.9	 4232.0	...
4506740	  802.5	  579.9	 4232.0	...
4506741	  802.5	  579.8	 4232.0	...
4506742	  802.4	  579.7	 4230.0	...
4506743	  802.7	  579.7	 4228.0	...
4506744	  803.0	  579.9	 4228.0	...
4506745	  803.2	  580.2	 4229.0	...
4506746	  803.1	  580.3	 4229.0	...
4506747	  803.2	  580.4	 4228.0	...
4506748	  803.3	  580.4	 4227.0	...
4506749	  803.4	  580.3	 4226.0	...
4506750	  803.4	  580.5	 4225.0	...
4506751	  803.4	  580.6	 4224.0	...
4506752	  803.4	  580.7	 4224.0	...
4506753	  803.5	  580.5	 4224.0	...
4506754	  803.6	  580.4	 4222.0	...
4506755	  803.6	  580.2	 4220.0	...
4506756	  803.5	  579.9	 4218.0	...
4506757	  803.4	  579.6	 4219.0	...
4506758	  803.3	  579.7	 4221.0	...
4506759	  803.3	  580.1	 4222.0	...
4506760	  803.5	  580.5	 4224.0	...
4506761	  803.6	  580.7	 4224.0	...
4506762	  803.7	  580.7	 4222.0	...
4506763	  803.6	  580.7	 4221.0	...
4506764	  803.4	  580.7	 4219.0	...
4506765	  803.3	  580.7	 4218.0	...
4506766	  803.4	  580.7	 4217.0	...
4506767	  803.5	  580.6	 4216.0	...
4506768	  803.6	  580.4	 4217.0	...
4506769	  803.5	  580.3	 4216.0	...
4506770	  803.5	  580.2	 4215.0	...
4506771	  803.8	  580.2	 4214.0	...
4506772	  804.1	  580.4	 4213.0	...
4506773	  804.4	  580.5	 4213.0	...
4506774	  804.6	  580.6	 4214.0	...
4506775	  804.8	  580.6	 4214.0	...
4506776	  805.0	  580.5	 4215.0	...
4506777	  805.0	  580.5	 4215.0	...
4506778	  805.1	  580.6	 4214.0	...
4506779	  805.1	  580.6	 4212.0	...
4506780	  805.0	  580.6	 4211.0	...
4506781	  805.0	  580.9	 4211.0	...
4506782	  805.0	  581.2	 4210.0	...
4506783	  805.1	  581.5	 4208.0	...
4506784	  805.1	  581.7	 4207.0	...
4506785	  805.1	  581.9	 4205.0	...
4506786	  805.2	  582.1	 4205.0	...
4506787	  805.2	  582.4	 4205.0	...
4506788	  805.3	  582.7	 4204.0	...
4506789	  805.5	  582.7	 4203.0	...
4506790	  805.3	  582.4	 4202.0	...
4506791	  804.9	  582.1	 4202.0	...
4506792	  804.5	  582.3	 4201.0	...
4506793	  804.4	  582.6	 4201.0	...
4506794	  804.4	  582.8	 4199.0	...
4506795	  804.6	  582.7	 4198.0	...
4506796	  804.7	  582.6	 4196.0	...
4506797	  804.9	  582.6	 4195.0	...
4506798	  805.1	  582.1	 4195.0	...
4506799	  805.3	  581.6	 4194.0	...
4506800	  806.0	  581.0	 4193.0	...
4506801	  807.1	  580.8	 4194.0	...
4506802	  808.5	  580.5	 4196.0	...
4506803	  809.4	  579.6	 4195.0	...
EFIX R   4506232	4506803	572	  801.8	  577.1	   4361
SSACC R  4506804
4506804	  810.5	  578.5	 4191.0	...
4506805	  811.7	  576.9	 4187.0	...
4506806	  813.1	  575.6	 4185.0	...
4506807	  814.8	  574.4	 4185.0	...
4506808	  816.3	  573.4	 4185.0	...
4506809	  818.3	  572.6	 4182.0	...
4506810	  820.6	  572.4	 4178.0	...
ESACC R  4506804	4506810	7	  810.5	  578.5	  820.6	  572.4	   0.25	     39
SFIX R   4506811
4506811	  822.8	  572.5	 4174.0	...
4506812	  824.5	  572.8	 4172.0	...
4506813	  825.2	  572.9	 4172.0	...
4506814	  825.7	  573.3	 4172.0	...
4506815	  825.5	  573.6	 4170.0	...
4506816	  824.8	  573.9	 4168.0	...
4506817	  823.8	  574.1	 4165.0	...
4506818	  822.5	  574.3	 4162.0	...
4506819	  821.2	  574.0	 4160.0	...
4506820	  819.6	  573.4	 4161.0	...
4506821	  817.7	  572.5	 4163.0	...
4506822	  816.6	  571.9	 4164.0	...
4506823	  815.6	  571.2	 4165.0	...
4506824	  815.3	  570.7	 4165.0	...
4506825	  815.1	  570.3	 4166.0	...
4506826	  815.1	  570.3	 4165.0	...
4506827	  815.1	  570.3	 4165.0	...
4506828	  815.2	  570.8	 4164.0	...
4506829	  815.2	  571.2	 4163.0	...
4506830	  815.2	  572.0	 4163.0	...
4506831	  815.3	  572.3	 4162.0	...
4506832	  815.4	  573.0	 4162.0	...
4506833	  815.2	  573.4	 4162.0	...
4506834	  815.0	  573.9	 4162.0	...
4506835	  814.9	  574.5	 4159.0	...
4506836	  815.0	  574.9	 4157.0	...
4506837	  815.0	  575.2	 4155.0	...
4506838	  815.0	  575.2	 4155.0	...
4506839	  815.1	  575.3	 4155.0	...
4506840	  815.2	  575.3	 4155.0	...
4506841	  815.3	  575.1	 4156.0	...
4506842	  815.2	  574.8	 4156.0	...
4506843	  815.2	  574.6	 4157.0	...
4506844	  815.2	  574.5	 4156.0	...
4506845	  815.2	  574.6	 4155.0	...
4506846	  815.2	  574.9	 4153.0	...
4506847	  815.3	  575.4	 4151.0	...
4506848	  815.3	  575.7	 4149.0	...
4506849	  815.4	  576.0	 4148.0	...
4506850	  815.3	  576.0	 4147.0	...
4506851	  815.3	  576.0	 4148.0	...
4506852	  815.4	  575.9	 4148.0	...
4506853	  815.4	  576.2	 4149.0	...
4506854	  815.4	  576.5	 4149.0	...
4506855	  815.5	  576.6	 4149.0	...
4506856	  815.6	  576.3	 4147.0	...
4506857	  815.8	  576.0	 4144.0	...
4506858	  815.8	  576.0	 4142.0	...
4506859	  815.7	  576.0	 4139.0	...
4506860	  815.5	  576.1	 4138.0	...
4506861	  815.4	  576.2	 4138.0	...
4506862	  815.3	  576.3	 4139.0	...
4506863	  815.5	  576.4	 4139.0	...
4506864	  815.6	  576.5	 4138.0	...
4506865	  815.7	  576.3	 4138.0	...
4506866	  815.5	  576.1	 4137.0	...
4506867	  815.5	  576.1	 4135.0	...
4506868	  815.7	  576.3	 4133.0	...
4506869	  815.9	  576.6	 4131.0	...
4506870	  816.1	  576.6	 4131.0	...
4506871	  816.2	  576.7	 4131.0	...
4506872	  816.2	  576.7	 4129.0	...
4506873	  816.2	  576.8	 4127.0	...
4506874	  816.2	  576.3	 4126.0	...
4506875	  816.3	  575.9	 4126.0	...
4506876	  816.6	  576.1	 4125.0	...
4506877	  816.8	  576.9	 4125.0	...
4506878	  816.8	  577.5	 4123.0	...
4506879	  816.8	  577.4	 4120.0	...
4506880	  816.8	  577.4	 4118.0	...
4506881	  817.0	  577.4	 4118.0	...
4506882	  817.1	  577.4	 4117.0	...
4506883	  817.1	  577.2	 4116.0	...
4506884	  817.1	  577.2	 4116.0	...
4506885	  817.1	  577.2	 4117.0	...
4506886	  817.1	  577.0	 4117.0	...
4506887	  817.1	  576.9	 4116.0	...
4506888	  817.1	  576.7	 4115.0	...
4506889	  817.1	  576.6	 4115.0	...
4506890	  817.0	  576.4	 4115.0	...
4506891	  816.9	  576.1	 4115.0	...
4506892	  816.9	  575.9	 4115.0	...
4506893	  816.9	  576.0	 4116.0	...
4506894	  817.0	  576.3	 4116.0	...
4506895	  817.1	  576.6	 4115.0	...
4506896	  817.2	  576.6	 4114.0	...
4506897	  817.4	  576.5	 4113.0	...
4506898	  817.4	  576.5	 4112.0	...
4506899	  817.4	  576.4	 4111.0	...
4506900	  817.4	  576.3	 4109.0	...
4506901	  817.4	  576.1	 4107.0	...
4506902	  817.4	  575.9	 4106.0	...
4506903	  817.5	  575.9	 4107.0	...
4506904	  817.4	  576.0	 4107.0	...
4506905	  817.3	  576.3	 4105.0	...
4506906	  817.2	  576.5	 4103.0	...
4506907	  817.3	  576.6	 4102.0	...
4506908	  817.5	  576.7	 4102.0	...
4506909	  817.7	  576.8	 4099.0	...
4506910	  817.8	  576.9	 4097.0	...
4506911	  817.9	  577.0	 4095.0	...
4506912	  818.2	  577.2	 4094.0	...
4506913	  818.5	  577.4	 4094.0	...
4506914	  818.6	  577.2	 4094.0	...
4506915	  818.6	  577.0	 4094.0	...
4506916	  818.6	  576.8	 4094.0	...
4506917	  818.7	  576.7	 4093.0	...
4506918	  818.7	  576.6	 4091.0	...
4506919	  818.8	  576.5	 4090.0	...
4506920	  818.9	  576.3	 4090.0	...
4506921	  818.9	  576.1	 4090.0	...
4506922	  819.0	  575.8	 4090.0	...
4506923	  819.0	  575.8	 4088.0	...
4506924	  818.9	  575.8	 4087.0	...
4506925	  818.8	  575.7	 4088.0	...
4506926	  818.9	  575.6	 4089.0	...
4506927	  819.0	  575.5	 4088.0	...
4506928	  819.2	  575.6	 4086.0	...
4506929	  819.1	  575.9	 4084.0	...
4506930	  819.2	  576.3	 4083.0	...
4506931	  819.2	  576.5	 4082.0	...
4506932	  819.3	  576.3	 4083.0	...
4506933	  819.3	  575.8	 4084.0	...
4506934	  819.5	  575.4	 4083.0	...
4506935	  819.7	  575.1	 4081.0	...
4506936	  819.9	  575.1	 4079.0	...
4506937	  820.0	  575.0	 4079.0	...
4506938	  820.1	  574.8	 4078.0	...
4506939	  820.1	  574.6	 4078.0	...
4506940	  820.2	  574.5	 4079.0	...
4506941	  820.2	  574.4	 4080.0	...
4506942	  820.4	  574.4	 4080.0	...
4506943	  820.6	  574.6	 4080.0	...
4506944	  820.8	  574.7	 4079.0	...
4506945	  820.8	  574.9	 4076.0	...
4506946	  820.7	  575.0	 4074.0	...
4506947	  820.6	  575.0	 4073.0	...
4506948	  820.5	  574.9	 4074.0	...
4506949	  820.5	  574.8	 4074.0	...
4506950	  820.6	  574.7	 4074.0	...
4506951	  820.6	  574.8	 4074.0	...
4506952	  820.6	  575.0	 4075.0	...
4506953	  820.8	  575.1	 4076.0	...
4506954	  821.0	  575.1	 4075.0	...
4506955	  821.2	  575.0	 4075.0	...
4506956	  821.2	  574.5	 4074.0	...
4506957	  821.2	  574.0	 4073.0	...
4506958	  821.3	  573.5	 4073.0	...
4506959	  821.4	  573.5	 4071.0	...
4506960	  821.5	  573.7	 4068.0	...
4506961	  821.5	  573.9	 4068.0	...
4506962	  821.5	  573.9	 4070.0	...
4506963	  821.4	  573.8	 4071.0	...
4506964	  821.4	  573.9	 4069.0	...
4506965	  821.4	  574.0	 4067.0	...
4506966	  821.4	  574.1	 4065.0	...
4506967	  821.3	  574.0	 4065.0	...
4506968	  821.2	  573.7	 4067.0	...
4506969	  821.2	  573.5	 4069.0	...
4506970	  821.4	  573.3	 4072.0	...
4506971	  821.8	  573.2	 4072.0	...
4506972	  822.2	  573.3	 4071.0	...
4506973	  822.5	  573.4	 4068.0	...
4506974	  822.5	  573.6	 4066.0	...
4506975	  822.5	  573.9	 4064.0	...
4506976	  822.5	  574.2	 4064.0	...
4506977	  822.6	  574.5	 4064.0	...
4506978	  822.7	  574.6	 4064.0	...
4506979	  822.7	  574.7	 4064.0	...
4506980	  822.7	  574.5	 4064.0	...
4506981	  822.6	  574.4	 4065.0	...
4506982	  822.5	  574.2	 4067.0	...
4506983	  822.4	  574.2	 4068.0	...
4506984	  822.3	  574.3	 4070.0	...
4506985	  822.4	  574.3	 4068.0	...
4506986	  822.5	  574.3	 4067.0	...
4506987	  822.6	  574.3	 4065.0	...
4506988	  822.6	  574.4	 4065.0	...
4506989	  822.5	  574.5	 4065.0	...
4506990	  822.4	  574.6	 4066.0	...
4506991	  822.3	  574.8	 4067.0	...
4506992	  822.3	  574.9	 4067.0	...
4506993	  822.1	  575.1	 4066.0	...
4506994	  822.0	  575.1	 4065.0	...
4506995	  822.0	  574.9	 4064.0	...
4506996	  822.4	  575.0	 4063.0	...
4506997	  822.7	  575.2	 4063.0	...
4506998	  822.8	  575.4	 4064.0	...
4506999	  822.6	  575.0	 4065.0	...
4507000	  822.3	  574.6	 4066.0	...
4507001	  822.3	  574.5	 4066.0	...
4507002	  822.3	  574.9	 4065.0	...
4507003	  822.3	  575.2	 4065.0	...
4507004	  822.4	  575.1	 4065.0	...
4507005	  822.5	  574.9	 4064.0	...
4507006	  822.5	  574.9	 4064.0	...
4507007	  822.4	  574.8	 4065.0	...
4507008	  822.4	  574.8	 4065.0	...
4507009	  822.5	  574.8	 4064.0	...
4507010	  822.5	  574.9	 4064.0	...
4507011	  822.5	  575.0	 4061.0	...
4507012	  822.5	  575.0	 4059.0	...
4507013	  822.5	  575.1	 4056.0	...
4507014	  822.4	  575.1	 4056.0	...
4507015	  822.3	  575.1	 4057.0	...
4507016	  822.1	  575.0	 4058.0	...
4507017	  822.1	  575.0	 4058.0	...
4507018	  822.1	  574.9	 4058.0	...
4507019	  822.1	  574.7	 4056.0	...
4507020	  822.0	  574.6	 4055.0	...
4507021	  821.9	  574.6	 4055.0	...
4507022	  821.8	  574.7	 4054.0	...
4507023	  821.7	  574.8	 4053.0	...
4507024	  821.6	  574.9	 4051.0	...
4507025	  821.6	  575.1	 4051.0	...
4507026	  821.6	  575.0	 4051.0	...
4507027	  821.6	  575.0	 4051.0	...
4507028	  821.6	  575.0	 4049.0	...
4507029	  821.5	  574.9	 4047.0	...
4507030	  821.5	  574.9	 4045.0	...
4507031	  821.5	  574.9	 4046.0	...
4507032	  821.4	  574.8	 4046.0	...
4507033	  821.7	  574.9	 4046.0	...
4507034	  822.0	  575.1	 4046.0	...
4507035	  822.4	  575.1	 4045.0	...
4507036	  822.7	  574.8	 4047.0	...
4507037	  823.1	  574.4	 4049.0	...
4507038	  823.4	  574.2	 4050.0	...
4507039	  823.5	  574.0	 4050.0	...
4507040	  823.5	  574.0	 4050.0	...
4507041	  823.7	  574.0	 4050.0	...
4507042	  823.9	  573.9	 4052.0	...
4507043	  824.1	  573.9	 4054.0	...
4507044	  824.0	  573.9	 4055.0	...
4507045	  824.1	  573.9	 4055.0	...
4507046	  824.2	  574.0	 4055.0	...
4507047	  824.2	  574.1	 4055.0	...
4507048	  824.2	  574.1	 4055.0	...
4507049	  824.1	  573.9	 4055.0	...
4507050	  824.0	  573.5	 4055.0	...
4507051	  823.9	  573.1	 4056.0	...
4507052	  823.8	  573.0	 4056.0	...
4507053	  823.8	  573.0	 4056.0	...
4507054	  823.8	  573.0	 4055.0	...
4507055	  824.1	  572.8	 4056.0	...
4507056	  824.5	  572.7	 4056.0	...
4507057	  824.9	  572.6	 4056.0	...
4507058	  824.9	  572.6	 4056.0	...
4507059	  825.0	  572.5	 4056.0	...
4507060	  825.0	  572.4	 4056.0	...
4507061	  824.7	  572.2	 4056.0	...
4507062	  824.5	  572.1	 4055.0	...
4507063	  824.3	  572.1	 4055.0	...
4507064	  824.3	  572.1	 4055.0	...
4507065	  824.2	  572.0	 4054.0	...
4507066	  824.1	  571.9	 4053.0	...
4507067	  823.9	  571.6	 4053.0	...
4507068	  823.8	  571.4	 4053.0	...
4507069	  824.0	  571.3	 4053.0	...
4507070	  824.3	  571.2	 4053.0	...
4507071	  824.5	  571.1	 4053.0	...
4507072	  824.6	  571.0	 4054.0	...
4507073	  824.6	  570.9	 4054.0	...
4507074	  824.6	  570.9	 4054.0	...
4507075	  824.5	  570.9	 4054.0	...
4507076	  824.4	  571.0	 4054.0	...
4507077	  824.4	  571.2	 4054.0	...
4507078	  824.5	  571.3	 4054.0	...
4507079	  824.6	  571.4	 4055.0	...
4507080	  824.6	  571.3	 4055.0	...
4507081	  824.5	  571.2	 4056.0	...
4507082	  824.4	  571.2	 4056.0	...
4507083	  824.4	  571.2	 4056.0	...
4507084	  824.5	  571.2	 4056.0	...
4507085	  824.5	  571.1	 4056.0	...
4507086	  824.4	  571.1	 4056.0	...
4507087	  824.3	  571.2	 4056.0	...
4507088	  824.4	  571.2	 4057.0	...
4507089	  824.6	  571.2	 4057.0	...
4507090	  824.7	  571.1	 4057.0	...
4507091	  824.7	  571.2	 4056.0	...
4507092	  824.7	  571.2	 4056.0	...
4507093	  824.6	  571.2	 4056.0	...
4507094	  824.5	  571.3	 4056.0	...
4507095	  824.4	  571.4	 4054.0	...
4507096	  824.3	  571.7	 4052.0	...
4507097	  824.3	  572.0	 4051.0	...
4507098	  824.3	  572.1	 4052.0	...
4507099	  824.4	  572.2	 4053.0	...
4507100	  824.7	  572.1	 4053.0	...
4507101	  825.0	  572.0	 4053.0	...
4507102	  825.3	  572.1	 4053.0	...
4507103	  825.5	  572.2	 4051.0	...
4507104	  825.4	  572.4	 4050.0	...
4507105	  825.4	  572.4	 4049.0	...
4507106	  825.3	  572.3	 4048.0	...
4507107	  825.3	  572.2	 4049.0	...
4507108	  825.4	  572.1	 4051.0	...
4507109	  825.5	  572.2	 4052.0	...
4507110	  825.5	  572.4	 4052.0	...
4507111	  825.5	  572.5	 4052.0	...
4507112	  825.5	  572.3	 4055.0	...
4507113	  825.5	  572.2	 4057.0	...
4507114	  825.4	  572.4	 4060.0	...
4507115	  825.2	  572.7	 4061.0	...
4507116	  825.1	  572.7	 4062.0	...
4507117	  824.9	  572.5	 4062.0	...
4507118	  825.0	  572.3	 4062.0	...
4507119	  825.2	  572.0	 4063.0	...
4507120	  825.2	  571.7	 4063.0	...
4507121	  825.0	  571.4	 4063.0	...
4507122	  824.8	  571.4	 4062.0	...
4507123	  824.8	  571.4	 4060.0	...
4507124	  824.8	  571.3	 4058.0	...
4507125	  824.5	  571.2	 4056.0	...
4507126	  824.1	  571.2	 4054.0	...
4507127	  823.4	  571.2	 4054.0	...
4507128	  822.7	  571.2	 4055.0	...
4507129	  821.5	  570.9	 4055.0	...
4507130	  820.3	  570.3	 4055.0	...
4507131	  818.8	  569.2	 4055.0	...
4507132	  817.6	  568.3	 4056.0	...
4507133	  816.6	  567.5	 4059.0	...
4507134	  815.7	  566.3	 4061.0	...
4507135	  814.9	  565.1	 4063.0	...
4507136	  813.9	  563.6	 4064.0	...
4507137	  813.3	  563.0	 4067.0	...
4507138	  812.9	  562.2	 4070.0	...
4507139	  812.9	  561.6	 4071.0	...
4507140	  813.1	  560.9	 4071.0	...
4507141	  813.4	  561.0	 4071.0	...
4507142	  813.6	  561.2	 4067.0	...
4507143	  813.6	  561.5	 4064.0	...
4507144	  813.8	  561.6	 4061.0	...
4507145	  814.0	  561.7	 4062.0	...
4507146	  814.2	  561.7	 4062.0	...
4507147	  814.4	  561.8	 4062.0	...
4507148	  814.7	  561.9	 4062.0	...
4507149	  815.1	  562.0	 4062.0	...
4507150	  815.5	  561.3	 4064.0	...
4507151	  816.0	  560.5	 4065.0	...
4507152	  816.7	  559.9	 4066.0	...
4507153	  817.7	  559.9	 4066.0	...
4507154	  818.4	  559.2	 4066.0	...
4507155	  818.8	  558.4	 4067.0	...
4507156	  819.0	  557.5	 4068.0	...
4507157	  819.4	  557.3	 4067.0	...
4507158	  819.7	  557.0	 4064.0	...
4507159	  820.0	  556.7	 4061.0	...
4507160	  820.2	  557.0	 4060.0	...
4507161	  820.4	  557.4	 4061.0	...
4507162	  820.5	  557.8	 4061.0	...
4507163	  820.0	  558.0	 4062.0	...
4507164	  819.5	  558.6	 4062.0	...
4507165	  819.0	  559.3	 4062.0	...
4507166	  818.6	  559.8	 4062.0	...
4507167	  818.3	  560.0	 4064.0	...
4507168	  818.1	  560.1	 4066.0	...
4507169	  818.3	  560.0	 4067.0	...
4507170	  818.5	  559.9	 4066.0	...
4507171	  818.6	  560.1	 4066.0	...
4507172	  818.6	  560.3	 4066.0	...
4507173	  818.7	  560.4	 4067.0	...
4507174	  818.7	  560.5	 4068.0	...
4507175	  818.8	  560.8	 4070.0	...
4507176	  818.8	  561.2	 4071.0	...
4507177	  818.8	  561.5	 4070.0	...
4507178	  818.8	  561.8	 4069.0	...
4507179	  818.8	  562.1	 4069.0	...
4507180	  818.9	  562.1	 4069.0	...
4507181	  818.8	  561.6	 4069.0	...
4507182	  818.7	  561.2	 4069.0	...
4507183	  818.6	  560.8	 4071.0	...
4507184	  818.7	  560.8	 4072.0	...
4507185	  818.9	  560.8	 4074.0	...
4507186	  819.0	  560.8	 4075.0	...
4507187	  819.2	  560.8	 4075.0	...
4507188	  819.4	  560.7	 4075.0	...
4507189	  819.7	  560.6	 4075.0	...
4507190	  819.8	  560.5	 4075.0	...
4507191	  819.9	  560.4	 4075.0	...
4507192	  820.0	  560.3	 4075.0	...
4507193	  820.1	  560.3	 4076.0	...
4507194	  820.0	  560.5	 4076.0	...
4507195	  820.0	  560.7	 4075.0	...
4507196	  819.9	  561.0	 4075.0	...
4507197	  819.9	  561.0	 4076.0	...
4507198	  820.0	  560.8	 4076.0	...
4507199	  820.0	  560.5	 4077.0	...
4507200	  820.0	  560.6	 4077.0	...
4507201	  819.9	  561.0	 4077.0	...
4507202	  819.9	  561.3	 4077.0	...
4507203	  819.9	  561.3	 4076.0	...
4507204	  819.7	  561.3	 4076.0	...
4507205	  819.4	  561.4	 4077.0	...
4507206	  819.2	  561.3	 4079.0	...
4507207	  819.2	  561.1	 4079.0	...
4507208	  819.1	  561.0	 4079.0	...
4507209	  819.1	  561.2	 4079.0	...
4507210	  819.2	  561.3	 4079.0	...
4507211	  819.2	  561.3	 4079.0	...
4507212	  819.0	  561.1	 4080.0	...
4507213	  818.8	  561.0	 4081.0	...
4507214	  818.9	  561.1	 4081.0	...
4507215	  819.2	  561.0	 4080.0	...
4507216	  819.6	  560.9	 4079.0	...
4507217	  819.7	  561.0	 4079.0	...
4507218	  819.5	  561.0	 4079.0	...
4507219	  819.3	  561.1	 4079.0	...
4507220	  819.2	  561.1	 4079.0	...
4507221	  819.2	  561.0	 4080.0	...
4507222	  819.2	  560.9	 4080.0	...
4507223	  819.1	  560.9	 4080.0	...
4507224	  819.1	  560.9	 4081.0	...
4507225	  819.2	  560.7	 4083.0	...
4507226	  819.3	  560.6	 4086.0	...
4507227	  819.3	  560.5	 4087.0	...
4507228	  819.2	  560.4	 4086.0	...
4507229	  818.9	  560.3	 4085.0	...
4507230	  818.6	  560.2	 4084.0	...
4507231	  818.1	  560.3	 4084.0	...
4507232	  817.8	  560.4	 4085.0	...
4507233	  817.6	  560.5	 4086.0	...
4507234	  817.6	  560.6	 4086.0	...
4507235	  817.5	  560.7	 4087.0	...
4507236	  817.5	  561.0	 4087.0	...
4507237	  817.4	  561.3	 4087.0	...
4507238	  817.4	  561.5	 4084.0	...
4507239	  817.3	  561.5	 4082.0	...
4507240	  817.1	  561.4	 4079.0	...
4507241	  817.0	  561.4	 4080.0	...
4507242	  817.1	  561.6	 4081.0	...
4507243	  817.0	  561.8	 4083.0	...
4507244	  816.6	  561.9	 4086.0	...
4507245	  816.2	  562.0	 4087.0	...
4507246	  816.3	  562.0	 4085.0	...
4507247	  816.7	  561.9	 4083.0	...
4507248	  817.4	  561.8	 4081.0	...
4507249	  817.7	  561.7	 4081.0	...
4507250	  818.8	  561.7	 4081.0	...
4507251	  819.6	  561.7	 4082.0	...
4507252	  820.6	  561.8	 4083.0	...
4507253	  821.6	  561.7	 4083.0	...
4507254	  823.0	  561.6	 4081.0	...
4507255	  824.7	  561.3	 4079.0	...
4507256	  825.6	  561.4	 4077.0	...
4507257	  826.6	  561.9	 4076.0	...
4507258	  827.3	  562.9	 4069.0	...
4507259	  827.9	  564.2	 4064.0	...
4507260	  828.1	  565.8	 4059.0	...
4507261	  828.4	  568.0	 4056.0	...
4507262	  828.6	  571.2	 4050.0	...
EFIX R   4506811	4507262	452	  820.2	  570.4	   4083
SSACC R  4507263
4507263	  828.9	  575.1	 4036.0	...
4507264	  829.1	  578.0	 4026.0	...
4507265	  829.2	  578.8	 4020.0	...
4507266	  829.4	  576.8	 4023.0	...
4507267	  829.8	  574.4	 4026.0	...
4507268	  830.4	  572.7	 4028.0	...
4507269	  830.9	  574.6	 4020.0	...
4507270	  832.0	  582.5	 3995.0	...
4507271	  833.8	  598.2	 3949.0	...
4507272	  836.2	  620.4	 3883.0	...
4507273	  838.6	  645.5	 3802.0	...
4507274	  841.1	  673.2	 3712.0	...
4507275	  839.1	  699.6	 3619.0	...
4507276	  835.8	  727.3	 3529.0	...
4507277	  831.6	  757.4	 3429.0	...
4507278	  831.9	  790.6	 3322.0	...
4507279	  838.6	  813.6	 3210.0	...
4507280	  846.4	  837.7	 3094.0	...
4507281	  840.0	  861.5	 2992.0	...
4507282	  828.8	  903.1	 2864.0	...
4507283	  817.5	  947.0	 2722.0	...
4507284	  820.4	  996.6	 2550.0	...
4507285	  822.1	 1028.8	 2437.0	...
4507286	  162.7	 1140.7	 1651.0	...
4507287	 -528.7	 1190.7	  919.0	...
SBLINK R 4507288
4507288	   .	   .	    0.0	...
4507289	   .	   .	    0.0	...
4507290	   .	   .	    0.0	...
4507291	   .	   .	    0.0	...
4507292	   .	   .	    0.0	...
4507293	   .	   .	    0.0	...
4507294	   .	   .	    0.0	...
4507295	   .	   .	    0.0	...
4507296	   .	   .	    0.0	...
4507297	   .	   .	    0.0	...
4507298	   .	   .	    0.0	...
4507299	   .	   .	    0.0	...
4507300	   .	   .	    0.0	...
4507301	   .	   .	    0.0	...
4507302	   .	   .	    0.0	...
4507303	   .	   .	    0.0	...
4507304	   .	   .	    0.0	...
4507305	   .	   .	    0.0	...
4507306	   .	   .	    0.0	...
4507307	   .	   .	    0.0	...
4507308	   .	   .	    0.0	...
4507309	   .	   .	    0.0	...
4507310	   .	   .	    0.0	...
4507311	   .	   .	    0.0	...
4507312	   .	   .	    0.0	...
4507313	   .	   .	    0.0	...
4507314	   .	   .	    0.0	...
4507315	   .	   .	    0.0	...
4507316	   .	   .	    0.0	...
4507317	   .	   .	    0.0	...
4507318	   .	   .	    0.0	...
4507319	   .	   .	    0.0	...
4507320	   .	   .	    0.0	...
4507321	   .	   .	    0.0	...
4507322	   .	   .	    0.0	...
4507323	   .	   .	    0.0	...
4507324	   .	   .	    0.0	...
4507325	   .	   .	    0.0	...
4507326	   .	   .	    0.0	...
4507327	   .	   .	    0.0	...
4507328	   .	   .	    0.0	...
4507329	   .	   .	    0.0	...
4507330	   .	   .	    0.0	...
4507331	   .	   .	    0.0	...
4507332	   .	   .	    0.0	...
4507333	   .	   .	    0.0	...
4507334	   .	   .	    0.0	...
4507335	   .	   .	    0.0	...
4507336	   .	   .	    0.0	...
4507337	   .	   .	    0.0	...
4507338	   .	   .	    0.0	...
4507339	   .	   .	    0.0	...
4507340	   .	   .	    0.0	...
4507341	   .	   .	    0.0	...
4507342	   .	   .	    0.0	...
4507343	   .	   .	    0.0	...
4507344	   .	   .	    0.0	...
4507345	   .	   .	    0.0	...
4507346	   .	   .	    0.0	...
4507347	   .	   .	    0.0	...
4507348	   .	   .	    0.0	...
4507349	   .	   .	    0.0	...
4507350	   .	   .	    0.0	...
4507351	   .	   .	    0.0	...
4507352	   .	   .	    0.0	...
4507353	   .	   .	    0.0	...
4507354	   .	   .	    0.0	...
4507355	   .	   .	    0.0	...
4507356	   .	   .	    0.0	...
4507357	   .	   .	    0.0	...
4507358	   .	   .	    0.0	...
4507359	   .	   .	    0.0	...
4507360	   .	   .	    0.0	...
4507361	   .	   .	    0.0	...
4507362	   .	   .	    0.0	...
4507363	   .	   .	    0.0	...
4507364	   .	   .	    0.0	...
4507365	   .	   .	    0.0	...
4507366	   .	   .	    0.0	...
4507367	   .	   .	    0.0	...
4507368	   .	   .	    0.0	...
4507369	   .	   .	    0.0	...
4507370	   .	   .	    0.0	...
4507371	   .	   .	    0.0	...
4507372	   .	   .	    0.0	...
4507373	   .	   .	    0.0	...
4507374	   .	   .	    0.0	...
4507375	   .	   .	    0.0	...
4507376	   .	   .	    0.0	...
4507377	   .	   .	    0.0	...
4507378	   .	   .	    0.0	...
4507379	   .	   .	    0.0	...
4507380	   .	   .	    0.0	...
4507381	   .	   .	    0.0	...
4507382	   .	   .	    0.0	...
4507383	   .	   .	    0.0	...
4507384	   .	   .	    0.0	...
4507385	   .	   .	    0.0	...
4507386	   .	   .	    0.0	...
4507387	   .	   .	    0.0	...
4507388	   .	   .	    0.0	...
4507389	   .	   .	    0.0	...
4507390	   .	   .	    0.0	...
4507391	   .	   .	    0.0	...
4507392	   .	   .	    0.0	...
4507393	   .	   .	    0.0	...
4507394	   .	   .	    0.0	...
4507395	   .	   .	    0.0	...
4507396	   .	   .	    0.0	...
4507397	   .	   .	    0.0	...
4507398	   .	   .	    0.0	...
4507399	   .	   .	    0.0	...
4507400	   .	   .	    0.0	...
4507401	   .	   .	    0.0	...
4507402	   .	   .	    0.0	...
4507403	   .	   .	    0.0	...
4507404	   .	   .	    0.0	...
4507405	   .	   .	    0.0	...
4507406	   .	   .	    0.0	...
4507407	   .	   .	    0.0	...
4507408	   .	   .	    0.0	...
4507409	   .	   .	    0.0	...
4507410	   .	   .	    0.0	...
4507411	   .	   .	    0.0	...
4507412	   .	   .	    0.0	...
EBLINK R 4507288	4507412	125
4507413	  708.9	 1139.7	 1950.0	...
4507414	  708.9	 1139.7	 1950.0	...
4507415	  710.7	 1133.1	 1969.0	...
4507416	  730.3	 1118.1	 2045.0	...
4507417	  752.6	 1097.3	 2144.0	...
4507418	  773.9	 1077.0	 2240.0	...
4507419	  777.0	 1060.9	 2279.0	...
4507420	  777.1	 1044.8	 2321.0	...
4507421	  776.3	 1029.6	 2355.0	...
4507422	  776.5	 1018.5	 2396.0	...
4507423	  777.1	 1013.2	 2413.0	...
4507424	  776.9	 1007.6	 2442.0	...
4507425	  775.9	  999.1	 2471.0	...
4507426	  774.4	  987.1	 2514.0	...
4507427	  773.4	  975.3	 2554.0	...
4507428	  773.1	  962.6	 2591.0	...
4507429	  773.2	  950.7	 2633.0	...
4507430	  773.2	  939.4	 2669.0	...
4507431	  772.5	  929.5	 2710.0	...
4507432	  773.0	  920.3	 2743.0	...
4507433	  775.0	  912.2	 2774.0	...
4507434	  779.4	  906.1	 2796.0	...
4507435	  782.9	  897.8	 2823.0	...
4507436	  785.4	  890.2	 2848.0	...
4507437	  785.7	  879.6	 2884.0	...
4507438	  786.4	  870.8	 2915.0	...
4507439	  786.8	  861.7	 2947.0	...
4507440	  787.6	  854.1	 2973.0	...
4507441	  787.8	  845.7	 3003.0	...
4507442	  788.1	  840.0	 3025.0	...
4507443	  791.2	  836.4	 3041.0	...
4507444	  794.5	  836.2	 3057.0	...
4507445	  793.4	  826.5	 3099.0	...
4507446	  788.8	  814.6	 3145.0	...
4507447	  784.3	  801.6	 3186.0	...
4507448	  784.0	  793.9	 3212.0	...
4507449	  783.8	  788.7	 3231.0	...
4507450	  792.0	  784.5	 3244.0	...
4507451	  800.5	  784.4	 3255.0	...
4507452	  808.9	  779.4	 3284.0	...
4507453	  809.3	  774.5	 3312.0	...
4507454	  809.7	  768.5	 3335.0	...
4507455	  807.1	  756.4	 3360.0	...
4507456	  804.0	  743.9	 3394.0	...
4507457	  801.1	  732.4	 3426.0	...
4507458	  801.3	  731.9	 3438.0	...
4507459	  801.7	  731.7	 3452.0	...
4507460	  801.8	  731.5	 3463.0	...
4507461	  801.4	  728.7	 3490.0	...
4507462	  801.2	  723.5	 3506.0	...
4507463	  800.5	  710.0	 3529.0	...
4507464	  800.1	  699.1	 3540.0	...
4507465	  799.3	  690.7	 3553.0	...
4507466	  799.4	  691.7	 3571.0	...
ESACC R  4507263	4507466	204	  828.9	  575.1	  799.4	  691.7	   2.56	   2182
SFIX R   4507467
4507467	  803.5	  692.0	 3585.0	...
4507468	  807.8	  692.2	 3600.0	...
4507469	  811.8	  689.8	 3607.0	...
4507470	  811.9	  685.9	 3618.0	...
4507471	  811.8	  681.6	 3630.0	...
4507472	  811.7	  677.5	 3644.0	...
4507473	  811.6	  674.4	 3660.0	...
4507474	  811.5	  669.9	 3674.0	...
4507475	  811.6	  666.5	 3690.0	...
4507476	  811.5	  663.1	 3706.0	...
4507477	  811.4	  660.0	 3723.0	...
4507478	  811.5	  655.6	 3736.0	...
4507479	  811.5	  651.3	 3745.0	...
4507480	  811.5	  647.7	 3755.0	...
4507481	  811.3	  644.8	 3765.0	...
4507482	  810.9	  641.6	 3775.0	...
4507483	  810.6	  638.3	 3786.0	...
4507484	  810.3	  635.1	 3796.0	...
4507485	  810.2	  631.9	 3806.0	...
4507486	  810.2	  628.4	 3816.0	...
4507487	  809.8	  625.3	 3827.0	...
4507488	  809.4	  622.0	 3839.0	...
4507489	  809.0	  618.9	 3848.0	...
4507490	  808.7	  615.1	 3854.0	...
4507491	  808.2	  611.6	 3863.0	...
4507492	  807.9	  608.2	 3869.0	...
4507493	  807.6	  605.6	 3875.0	...
4507494	  807.4	  603.6	 3884.0	...
4507495	  807.3	  601.1	 3893.0	...
4507496	  807.4	  597.7	 3905.0	...
4507497	  807.4	  595.0	 3909.0	...
4507498	  807.3	  591.8	 3917.0	...
4507499	  807.0	  589.0	 3922.0	...
4507500	  806.8	  586.3	 3929.0	...
4507501	  806.6	  584.0	 3935.0	...
4507502	  806.6	  582.7	 3942.0	...
4507503	  806.4	  580.1	 3951.0	...
4507504	  806.3	  577.6	 3954.0	...
4507505	  806.2	  575.0	 3958.0	...
4507506	  806.2	  572.6	 3963.0	...
4507507	  806.2	  570.9	 3970.0	...
4507508	  806.1	  568.7	 3979.0	...
4507509	  805.9	  567.6	 3983.0	...
4507510	  805.5	  565.4	 3988.0	...
4507511	  805.3	  563.7	 3991.0	...
4507512	  805.0	  560.7	 3998.0	...
4507513	  804.9	  558.8	 4003.0	...
4507514	  805.0	  556.2	 4011.0	...
4507515	  805.3	  554.4	 4015.0	...
4507516	  805.3	  552.6	 4018.0	...
4507517	  805.0	  551.5	 4019.0	...
4507518	  804.7	  550.9	 4020.0	...
4507519	  804.5	  549.7	 4020.0	...
4507520	  804.3	  548.1	 4025.0	...
4507521	  804.1	  546.4	 4031.0	...
4507522	  804.0	  545.9	 4037.0	...
4507523	  803.8	  545.1	 4038.0	...
4507524	  803.6	  544.3	 4039.0	...
4507525	  803.4	  543.4	 4040.0	...
4507526	  803.2	  542.6	 4041.0	...
4507527	  802.9	  542.1	 4042.0	...
4507528	  802.6	  541.7	 4044.0	...
4507529	  802.5	  541.5	 4046.0	...
4507530	  802.5	  541.0	 4047.0	...
4507531	  802.4	  540.2	 4048.0	...
4507532	  802.0	  539.8	 4049.0	...
4507533	  801.6	  539.5	 4051.0	...
4507534	  801.5	  539.7	 4051.0	...
4507535	  801.8	  539.9	 4051.0	...
4507536	  802.0	  539.9	 4051.0	...
4507537	  802.2	  539.7	 4051.0	...
4507538	  802.3	  539.6	 4050.0	...
4507539	  802.2	  540.1	 4047.0	...
4507540	  801.8	  540.7	 4044.0	...
4507541	  801.5	  541.5	 4039.0	...
4507542	  801.5	  542.6	 4036.0	...
4507543	  801.8	  543.7	 4033.0	...
4507544	  802.2	  544.7	 4032.0	...
4507545	  802.3	  544.7	 4032.0	...
4507546	  802.3	  545.6	 4026.0	...
4507547	  801.7	  548.2	 4018.0	...
EFIX R   4507467	4507547	81	  806.2	  588.1	   3917
SSACC R  4507548
4507548	  801.3	  551.5	 4007.0	...
4507549	  800.9	  554.7	 3999.0	...
4507550	  801.1	  557.0	 3994.0	...
4507551	  801.0	  559.3	 3991.0	...
4507552	  801.0	  561.3	 3989.0	...
4507553	  801.0	  563.4	 3986.0	...
4507554	  800.8	  565.5	 3981.0	...
4507555	  800.6	  567.5	 3976.0	...
ESACC R  4507548	4507555	8	  801.3	  551.5	  800.6	  567.5	   0.34	     50
SFIX R   4507556
4507556	  800.4	  569.5	 3970.0	...
4507557	  800.6	  570.8	 3966.0	...
4507558	  800.7	  571.7	 3964.0	...
4507559	  800.8	  572.1	 3966.0	...
4507560	  800.8	  572.6	 3968.0	...
4507561	  800.8	  573.1	 3970.0	...
4507562	  801.0	  573.2	 3970.0	...
4507563	  801.4	  573.2	 3969.0	...
4507564	  801.7	  573.1	 3969.0	...
4507565	  802.1	  573.0	 3968.0	...
4507566	  802.4	  573.0	 3968.0	...
4507567	  802.9	  572.9	 3968.0	...
4507568	  803.2	  572.8	 3968.0	...
4507569	  803.5	  572.8	 3968.0	...
4507570	  803.5	  572.4	 3967.0	...
4507571	  803.4	  572.1	 3966.0	...
4507572	  803.6	  571.7	 3966.0	...
4507573	  803.8	  571.7	 3966.0	...
4507574	  804.0	  571.6	 3964.0	...
4507575	  803.9	  571.5	 3961.0	...
4507576	  803.9	  571.4	 3961.0	...
4507577	  803.8	  571.4	 3962.0	...
4507578	  803.8	  571.4	 3963.0	...
4507579	  804.0	  571.4	 3963.0	...
4507580	  804.4	  571.4	 3963.0	...
4507581	  804.7	  571.4	 3962.0	...
4507582	  805.3	  571.4	 3962.0	...
4507583	  805.8	  571.3	 3963.0	...
4507584	  806.4	  571.4	 3965.0	...
4507585	  806.5	  571.5	 3967.0	...
4507586	  806.7	  571.6	 3968.0	...
4507587	  806.7	  571.7	 3968.0	...
4507588	  806.6	  571.8	 3970.0	...
4507589	  806.5	  572.0	 3971.0	...
4507590	  806.5	  572.3	 3973.0	...
4507591	  806.5	  572.4	 3972.0	...
4507592	  806.5	  572.3	 3971.0	...
4507593	  806.5	  572.2	 3971.0	...
4507594	  806.6	  571.9	 3971.0	...
4507595	  806.6	  571.8	 3970.0	...
4507596	  806.6	  571.8	 3970.0	...
4507597	  806.5	  571.9	 3969.0	...
4507598	  806.5	  571.9	 3969.0	...
4507599	  806.6	  572.0	 3969.0	...
4507600	  806.6	  572.0	 3972.0	...
4507601	  806.7	  572.0	 3974.0	...
4507602	  806.8	  571.9	 3977.0	...
4507603	  806.8	  571.9	 3977.0	...
4507604	  806.8	  571.8	 3979.0	...
4507605	  806.9	  571.5	 3980.0	...
4507606	  807.1	  570.9	 3982.0	...
4507607	  807.2	  570.3	 3982.0	...
4507608	  807.3	  569.6	 3982.0	...
4507609	  807.3	  568.9	 3982.0	...
4507610	  807.5	  568.1	 3981.0	...
4507611	  807.7	  567.8	 3981.0	...
4507612	  807.9	  567.5	 3982.0	...
4507613	  807.7	  567.2	 3983.0	...
4507614	  807.6	  566.9	 3984.0	...
4507615	  807.6	  566.7	 3984.0	...
4507616	  807.5	  566.6	 3984.0	...
4507617	  807.5	  566.6	 3985.0	...
4507618	  807.4	  566.4	 3987.0	...
4507619	  807.5	  566.1	 3989.0	...
4507620	  807.7	  565.8	 3989.0	...
4507621	  808.0	  565.5	 3989.0	...
4507622	  808.2	  565.3	 3990.0	...
4507623	  808.5	  565.1	 3990.0	...
4507624	  808.8	  565.1	 3990.0	...
4507625	  809.0	  564.8	 3989.0	...
4507626	  809.0	  564.4	 3989.0	...
4507627	  809.1	  564.0	 3989.0	...
4507628	  809.2	  563.8	 3989.0	...
4507629	  809.3	  563.6	 3990.0	...
4507630	  809.5	  563.5	 3991.0	...
4507631	  809.5	  563.4	 3992.0	...
4507632	  809.3	  563.4	 3991.0	...
4507633	  809.2	  563.3	 3990.0	...
4507634	  809.1	  563.3	 3989.0	...
4507635	  809.1	  563.0	 3989.0	...
4507636	  808.9	  562.7	 3989.0	...
4507637	  808.8	  562.4	 3988.0	...
4507638	  808.8	  562.5	 3988.0	...
4507639	  808.7	  562.6	 3989.0	...
4507640	  808.6	  562.7	 3990.0	...
4507641	  808.5	  562.8	 3991.0	...
4507642	  808.5	  562.8	 3992.0	...
4507643	  808.5	  562.8	 3990.0	...
4507644	  808.5	  562.9	 3988.0	...
4507645	  808.5	  562.9	 3986.0	...
4507646	  808.5	  562.8	 3985.0	...
4507647	  808.5	  562.6	 3984.0	...
4507648	  808.5	  562.4	 3986.0	...
4507649	  808.6	  562.2	 3988.0	...
4507650	  808.5	  562.2	 3989.0	...
4507651	  808.5	  562.2	 3989.0	...
4507652	  808.5	  562.1	 3990.0	...
4507653	  808.5	  562.0	 3991.0	...
4507654	  808.6	  562.0	 3992.0	...
4507655	  808.6	  562.0	 3992.0	...
4507656	  808.7	  562.3	 3992.0	...
4507657	  808.7	  562.7	 3992.0	...
4507658	  808.7	  563.1	 3992.0	...
4507659	  808.6	  563.3	 3992.0	...
4507660	  808.5	  563.3	 3993.0	...
4507661	  808.5	  563.4	 3994.0	...
4507662	  808.4	  563.4	 3995.0	...
4507663	  808.4	  563.5	 3995.0	...
4507664	  808.4	  563.4	 3994.0	...
4507665	  808.4	  563.3	 3995.0	...
4507666	  808.3	  563.2	 3996.0	...
4507667	  808.1	  563.1	 3996.0	...
4507668	  807.9	  563.0	 3995.0	...
4507669	  807.6	  562.8	 3995.0	...
4507670	  807.7	  562.6	 3995.0	...
4507671	  807.6	  562.4	 3995.0	...
4507672	  807.7	  562.6	 3995.0	...
4507673	  807.4	  563.0	 3995.0	...
4507674	  807.1	  563.2	 3995.0	...
4507675	  806.9	  563.1	 3995.0	...
4507676	  806.9	  562.8	 3995.0	...
4507677	  807.0	  562.6	 3994.0	...
4507678	  807.0	  562.5	 3994.0	...
4507679	  807.0	  562.8	 3994.0	...
4507680	  806.9	  563.2	 3995.0	...
4507681	  806.6	  563.5	 3993.0	...
4507682	  806.1	  563.7	 3992.0	...
4507683	  805.5	  563.8	 3991.0	...
4507684	  805.2	  563.9	 3991.0	...
4507685	  805.2	  563.7	 3990.0	...
4507686	  805.3	  563.5	 3990.0	...
4507687	  805.5	  563.1	 3990.0	...
4507688	  805.8	  562.9	 3990.0	...
4507689	  805.9	  562.7	 3991.0	...
4507690	  805.8	  562.6	 3991.0	...
4507691	  805.8	  562.8	 3991.0	...
4507692	  805.8	  563.2	 3992.0	...
4507693	  805.7	  563.5	 3993.0	...
4507694	  805.6	  563.7	 3994.0	...
4507695	  805.7	  564.2	 3995.0	...
4507696	  805.8	  564.7	 3995.0	...
4507697	  805.7	  565.0	 3995.0	...
4507698	  805.5	  565.0	 3995.0	...
4507699	  805.5	  564.9	 3995.0	...
4507700	  805.5	  564.6	 3996.0	...
4507701	  805.6	  564.4	 3997.0	...
4507702	  805.5	  564.3	 3998.0	...
4507703	  805.5	  564.3	 3998.0	...
4507704	  805.4	  564.2	 3998.0	...
4507705	  805.3	  564.2	 3998.0	...
4507706	  805.4	  564.1	 3997.0	...
4507707	  805.5	  564.1	 3996.0	...
4507708	  805.8	  564.0	 3996.0	...
4507709	  805.9	  564.0	 3995.0	...
4507710	  806.0	  564.0	 3994.0	...
4507711	  806.0	  564.0	 3993.0	...
4507712	  806.1	  564.0	 3992.0	...
4507713	  806.1	  564.1	 3992.0	...
4507714	  806.0	  564.2	 3992.0	...
4507715	  805.8	  564.3	 3992.0	...
4507716	  805.9	  564.2	 3992.0	...
4507717	  806.1	  564.5	 3995.0	...
4507718	  806.3	  564.8	 3998.0	...
4507719	  806.3	  565.1	 4000.0	...
MSG	4507720 0000 _ Number On
4507720	  806.2	  565.0	 3999.0	...
4507721	  806.3	  565.0	 3997.0	...
4507722	  806.1	  565.0	 3996.0	...
4507723	  805.9	  564.9	 3995.0	...
4507724	  805.4	  564.8	 3996.0	...
4507725	  805.2	  564.7	 3997.0	...
4507726	  805.2	  564.6	 3996.0	...
4507727	  805.4	  564.7	 3996.0	...
4507728	  805.7	  565.0	 3996.0	...
4507729	  805.8	  565.3	 3998.0	...
4507730	  805.8	  565.5	 3999.0	...
4507731	  805.6	  565.7	 3998.0	...
4507732	  805.6	  565.7	 3995.0	...
4507733	  805.8	  565.7	 3993.0	...
4507734	  805.8	  565.8	 3991.0	...
4507735	  805.7	  565.9	 3989.0	...
4507736	  805.6	  565.8	 3986.0	...
4507737	  805.6	  565.6	 3986.0	...
4507738	  805.7	  565.4	 3986.0	...
4507739	  805.9	  565.3	 3986.0	...
4507740	  805.8	  565.3	 3985.0	...
4507741	  805.6	  565.4	 3984.0	...
4507742	  805.2	  565.6	 3984.0	...
4507743	  804.8	  566.0	 3985.0	...
4507744	  804.5	  566.3	 3986.0	...
4507745	  804.4	  566.3	 3984.0	...
4507746	  804.4	  566.3	 3983.0	...
4507747	  804.5	  566.3	 3982.0	...
4507748	  804.4	  566.5	 3982.0	...
4507749	  804.1	  566.6	 3982.0	...
4507750	  804.0	  566.8	 3982.0	...
4507751	  804.2	  566.8	 3982.0	...
4507752	  804.4	  566.8	 3981.0	...
4507753	  804.6	  566.9	 3980.0	...
4507754	  804.7	  567.0	 3978.0	...
4507755	  804.6	  567.2	 3976.0	...
4507756	  804.4	  567.3	 3975.0	...
4507757	  804.6	  567.2	 3976.0	...
4507758	  804.9	  567.1	 3977.0	...
4507759	  805.2	  566.9	 3976.0	...
4507760	  805.1	  567.0	 3974.0	...
4507761	  804.8	  567.3	 3972.0	...
4507762	  804.5	  567.9	 3970.0	...
4507763	  804.1	  568.3	 3968.0	...
4507764	  803.9	  568.7	 3966.0	...
4507765	  803.9	  568.7	 3966.0	...
4507766	  804.0	  568.7	 3967.0	...
4507767	  804.0	  568.7	 3967.0	...
4507768	  804.0	  568.8	 3966.0	...
4507769	  804.1	  568.9	 3965.0	...
4507770	  804.4	  568.7	 3964.0	...
4507771	  804.7	  568.3	 3965.0	...
4507772	  804.8	  567.3	 3965.0	...
4507773	  805.0	  566.4	 3965.0	...
EFIX R   4507556	4507773	218	  806.1	  566.4	   3984
SSACC R  4507774
4507774	  805.6	  565.0	 3964.0	...
4507775	  806.3	  563.7	 3964.0	...
4507776	  807.1	  562.0	 3963.0	...
4507777	  808.1	  560.3	 3963.0	...
4507778	  809.9	  558.7	 3961.0	...
4507779	  812.6	  557.3	 3958.0	...
4507780	  815.8	  555.8	 3955.0	...
4507781	  819.1	  554.3	 3953.0	...
4507782	  822.0	  553.1	 3952.0	...
4507783	  824.5	  552.4	 3950.0	...
4507784	  827.1	  551.8	 3947.0	...
4507785	  829.5	  550.9	 3946.0	...
4507786	  831.7	  549.5	 3946.0	...
4507787	  834.0	  548.3	 3943.0	...
4507788	  835.9	  547.6	 3939.0	...
ESACC R  4507774	4507788	15	  805.6	  565.0	  835.9	  547.6	   0.74	     62
SFIX R   4507789
4507789	  837.5	  547.3	 3935.0	...
4507790	  838.3	  546.6	 3935.0	...
4507791	  838.9	  545.9	 3935.0	...
4507792	  839.2	  544.7	 3935.0	...
4507793	  838.9	  543.6	 3934.0	...
4507794	  838.2	  542.2	 3934.0	...
4507795	  837.3	  541.1	 3934.0	...
4507796	  836.7	  540.4	 3931.0	...
4507797	  836.0	  539.6	 3928.0	...
4507798	  835.6	  539.2	 3925.0	...
4507799	  835.2	  539.3	 3925.0	...
4507800	  835.0	  540.1	 3923.0	...
4507801	  834.8	  541.1	 3921.0	...
4507802	  835.0	  542.1	 3919.0	...
4507803	  835.5	  543.2	 3917.0	...
4507804	  836.1	  544.4	 3915.0	...
4507805	  836.7	  545.9	 3913.0	...
4507806	  837.3	  546.9	 3914.0	...
4507807	  837.6	  547.9	 3912.0	...
4507808	  837.4	  548.3	 3910.0	...
4507809	  837.1	  548.7	 3908.0	...
4507810	  836.5	  548.9	 3908.0	...
4507811	  835.8	  549.3	 3908.0	...
4507812	  835.1	  549.5	 3908.0	...
4507813	  834.2	  549.5	 3905.0	...
4507814	  833.5	  549.3	 3900.0	...
4507815	  833.0	  549.1	 3896.0	...
4507816	  832.4	  549.2	 3894.0	...
4507817	  831.8	  549.2	 3893.0	...
4507818	  831.1	  549.2	 3893.0	...
4507819	  831.1	  549.2	 3893.0	...
4507820	  831.2	  549.3	 3893.0	...
4507821	  831.7	  549.4	 3891.0	...
4507822	  832.3	  549.6	 3888.0	...
4507823	  833.0	  549.9	 3886.0	...
4507824	  833.4	  550.2	 3885.0	...
4507825	  833.8	  550.4	 3884.0	...
4507826	  833.8	  550.2	 3882.0	...
4507827	  833.8	  550.1	 3879.0	...
4507828	  833.8	  550.0	 3876.0	...
4507829	  833.8	  550.2	 3874.0	...
4507830	  833.8	  550.3	 3871.0	...
4507831	  833.8	  550.4	 3868.0	...
4507832	  833.6	  550.5	 3867.0	...
4507833	  833.3	  550.5	 3868.0	...
4507834	  833.1	  550.8	 3869.0	...
4507835	  833.2	  551.1	 3868.0	...
4507836	  833.3	  551.5	 3866.0	...
4507837	  833.6	  551.7	 3864.0	...
4507838	  834.0	  552.1	 3862.0	...
4507839	  834.1	  552.3	 3861.0	...
4507840	  834.1	  552.6	 3860.0	...
4507841	  834.2	  552.7	 3859.0	...
4507842	  834.4	  553.0	 3856.0	...
4507843	  834.5	  553.3	 3853.0	...
4507844	  834.4	  553.7	 3852.0	...
4507845	  834.6	  553.9	 3850.0	...
4507846	  835.0	  554.0	 3849.0	...
4507847	  835.6	  554.0	 3847.0	...
4507848	  835.8	  553.7	 3845.0	...
4507849	  836.0	  553.5	 3844.0	...
4507850	  835.9	  553.3	 3842.0	...
4507851	  835.9	  553.3	 3841.0	...
4507852	  836.0	  553.3	 3839.0	...
4507853	  836.0	  553.2	 3836.0	...
4507854	  836.0	  553.2	 3835.0	...
4507855	  836.0	  553.3	 3833.0	...
4507856	  835.9	  553.4	 3832.0	...
4507857	  835.8	  553.5	 3830.0	...
4507858	  836.1	  553.5	 3826.0	...
4507859	  836.4	  553.6	 3822.0	...
4507860	  836.6	  553.6	 3819.0	...
4507861	  836.4	  553.7	 3818.0	...
4507862	  836.3	  553.7	 3817.0	...
4507863	  836.3	  553.8	 3816.0	...
4507864	  836.3	  553.8	 3814.0	...
4507865	  836.3	  554.1	 3814.0	...
4507866	  836.5	  554.4	 3811.0	...
4507867	  836.6	  554.7	 3808.0	...
4507868	  836.7	  554.7	 3805.0	...
4507869	  836.8	  554.8	 3804.0	...
4507870	  836.8	  555.0	 3804.0	...
4507871	  836.8	  555.0	 3802.0	...
4507872	  836.7	  554.9	 3800.0	...
4507873	  836.6	  554.9	 3798.0	...
4507874	  836.6	  555.0	 3798.0	...
4507875	  836.6	  555.3	 3797.0	...
4507876	  836.6	  555.4	 3796.0	...
4507877	  836.5	  555.4	 3794.0	...
4507878	  836.5	  555.4	 3794.0	...
4507879	  836.7	  555.3	 3794.0	...
4507880	  837.1	  555.4	 3791.0	...
4507881	  837.4	  555.5	 3788.0	...
4507882	  837.5	  555.7	 3784.0	...
4507883	  837.4	  555.8	 3782.0	...
4507884	  837.4	  556.1	 3781.0	...
4507885	  837.6	  556.4	 3779.0	...
4507886	  838.0	  556.7	 3777.0	...
4507887	  838.6	  556.7	 3775.0	...
4507888	  839.1	  557.0	 3775.0	...
4507889	  839.5	  557.3	 3775.0	...
4507890	  839.7	  557.6	 3773.0	...
4507891	  839.9	  557.5	 3771.0	...
4507892	  840.0	  557.3	 3769.0	...
4507893	  840.1	  557.2	 3768.0	...
4507894	  840.3	  557.1	 3768.0	...
4507895	  840.4	  557.1	 3768.0	...
4507896	  840.5	  557.1	 3768.0	...
4507897	  840.6	  556.9	 3767.0	...
4507898	  840.8	  556.7	 3765.0	...
4507899	  840.8	  556.4	 3762.0	...
4507900	  840.8	  556.3	 3759.0	...
4507901	  840.7	  556.3	 3759.0	...
4507902	  840.7	  556.3	 3758.0	...
4507903	  840.7	  556.5	 3757.0	...
4507904	  840.7	  556.6	 3756.0	...
4507905	  840.7	  556.7	 3753.0	...
4507906	  840.8	  557.0	 3750.0	...
4507907	  840.7	  557.3	 3746.0	...
4507908	  840.7	  557.7	 3744.0	...
4507909	  840.7	  557.7	 3743.0	...
4507910	  840.8	  557.8	 3742.0	...
4507911	  841.1	  557.7	 3740.0	...
4507912	  841.4	  557.6	 3739.0	...
4507913	  841.6	  557.5	 3739.0	...
4507914	  841.6	  557.5	 3738.0	...
4507915	  841.7	  557.4	 3737.0	...
4507916	  841.9	  557.2	 3735.0	...
4507917	  842.1	  557.1	 3731.0	...
4507918	  842.1	  557.5	 3728.0	...
4507919	  842.2	  557.9	 3726.0	...
4507920	  842.3	  558.2	 3726.0	...
4507921	  842.3	  558.2	 3727.0	...
4507922	  842.4	  558.4	 3727.0	...
4507923	  842.4	  558.6	 3728.0	...
4507924	  842.3	  558.9	 3728.0	...
4507925	  842.3	  559.0	 3727.0	...
4507926	  842.3	  559.1	 3722.0	...
4507927	  842.2	  559.2	 3718.0	...
4507928	  842.1	  559.2	 3716.0	...
4507929	  842.1	  559.1	 3717.0	...
4507930	  842.1	  559.0	 3717.0	...
4507931	  842.1	  559.0	 3716.0	...
4507932	  842.2	  559.0	 3716.0	...
4507933	  842.3	  558.9	 3713.0	...
4507934	  842.4	  558.9	 3711.0	...
4507935	  842.5	  559.1	 3708.0	...
4507936	  842.5	  559.5	 3707.0	...
4507937	  842.4	  559.8	 3706.0	...
4507938	  842.3	  559.8	 3704.0	...
4507939	  842.1	  559.7	 3702.0	...
4507940	  842.0	  559.6	 3702.0	...
4507941	  842.1	  560.0	 3701.0	...
4507942	  842.2	  560.4	 3699.0	...
4507943	  842.5	  560.7	 3696.0	...
4507944	  842.7	  560.5	 3694.0	...
4507945	  842.9	  560.4	 3692.0	...
4507946	  842.8	  560.4	 3691.0	...
4507947	  842.6	  560.4	 3689.0	...
4507948	  842.5	  560.7	 3688.0	...
4507949	  842.7	  561.0	 3687.0	...
4507950	  842.9	  561.3	 3686.0	...
4507951	  843.0	  561.2	 3686.0	...
4507952	  843.1	  561.1	 3685.0	...
4507953	  843.3	  561.0	 3684.0	...
4507954	  843.5	  560.9	 3682.0	...
4507955	  843.6	  560.9	 3682.0	...
4507956	  843.7	  561.2	 3681.0	...
4507957	  843.6	  562.1	 3679.0	...
4507958	  843.3	  563.0	 3677.0	...
4507959	  843.0	  563.6	 3675.0	...
4507960	  842.3	  564.1	 3674.0	...
4507961	  841.5	  564.6	 3672.0	...
4507962	  840.3	  565.2	 3671.0	...
4507963	  838.9	  565.8	 3670.0	...
4507964	  837.5	  566.4	 3671.0	...
4507965	  836.1	  567.0	 3673.0	...
4507966	  834.3	  567.3	 3676.0	...
4507967	  832.9	  567.6	 3678.0	...
4507968	  831.0	  568.1	 3679.0	...
4507969	  829.5	  568.5	 3679.0	...
4507970	  827.8	  568.9	 3678.0	...
4507971	  826.8	  569.4	 3676.0	...
4507972	  826.2	  569.8	 3674.0	...
4507973	  825.7	  570.1	 3673.0	...
4507974	  825.5	  569.9	 3673.0	...
4507975	  825.4	  569.6	 3672.0	...
4507976	  825.6	  569.5	 3671.0	...
4507977	  825.9	  569.4	 3671.0	...
4507978	  826.3	  569.5	 3670.0	...
4507979	  826.7	  569.8	 3667.0	...
4507980	  827.1	  570.3	 3665.0	...
4507981	  827.8	  571.1	 3664.0	...
4507982	  828.4	  571.6	 3664.0	...
4507983	  828.7	  572.2	 3661.0	...
4507984	  829.1	  572.3	 3659.0	...
4507985	  829.6	  572.4	 3656.0	...
4507986	  830.1	  572.3	 3655.0	...
4507987	  830.2	  572.3	 3655.0	...
4507988	  830.4	  572.2	 3654.0	...
4507989	  830.5	  572.2	 3653.0	...
4507990	  830.5	  572.0	 3652.0	...
4507991	  830.4	  571.9	 3651.0	...
4507992	  830.4	  571.8	 3649.0	...
4507993	  830.6	  571.9	 3648.0	...
4507994	  830.8	  571.9	 3646.0	...
4507995	  831.0	  572.0	 3643.0	...
4507996	  831.2	  572.0	 3641.0	...
4507997	  831.6	  572.0	 3640.0	...
4507998	  832.0	  572.1	 3638.0	...
4507999	  832.3	  572.2	 3637.0	...
4508000	  832.3	  572.3	 3638.0	...
4508001	  832.1	  572.3	 3641.0	...
4508002	  831.9	  572.0	 3643.0	...
4508003	  831.6	  571.8	 3642.0	...
4508004	  831.5	  571.7	 3641.0	...
4508005	  831.4	  571.7	 3640.0	...
4508006	  831.3	  571.7	 3637.0	...
4508007	  831.4	  571.7	 3635.0	...
4508008	  831.5	  571.9	 3632.0	...
4508009	  831.6	  572.3	 3631.0	...
4508010	  831.8	  572.7	 3630.0	...
4508011	  831.9	  573.0	 3629.0	...
4508012	  831.9	  573.1	 3629.0	...
4508013	  831.8	  573.0	 3630.0	...
4508014	  831.9	  573.0	 3631.0	...
4508015	  832.1	  572.9	 3631.0	...
4508016	  832.3	  572.8	 3630.0	...
4508017	  832.5	  572.9	 3630.0	...
4508018	  832.6	  573.2	 3629.0	...
4508019	  832.8	  573.4	 3628.0	...
4508020	  832.7	  573.4	 3626.0	...
4508021	  832.7	  573.5	 3626.0	...
MSG	4508022 0000 _ Number Off
4508022	  832.7	  573.5	 3626.0	...
4508023	  832.7	  573.5	 3626.0	...
4508024	  832.4	  573.6	 3626.0	...
4508025	  832.1	  573.6	 3625.0	...
4508026	  831.8	  573.7	 3626.0	...
4508027	  831.7	  573.8	 3626.0	...
4508028	  831.6	  573.8	 3626.0	...
4508029	  831.7	  573.9	 3625.0	...
4508030	  832.0	  574.0	 3626.0	...
4508031	  832.2	  574.0	 3627.0	...
4508032	  832.6	  573.7	 3628.0	...
4508033	  832.9	  573.5	 3628.0	...
4508034	  833.2	  573.3	 3628.0	...
4508035	  833.2	  573.6	 3628.0	...
4508036	  833.0	  573.9	 3627.0	...
4508037	  832.9	  574.2	 3625.0	...
4508038	  832.8	  574.4	 3625.0	...
4508039	  832.8	  574.6	 3626.0	...
4508040	  832.7	  574.6	 3626.0	...
4508041	  832.7	  574.6	 3624.0	...
4508042	  832.8	  574.6	 3622.0	...
4508043	  832.9	  574.7	 3621.0	...
4508044	  832.9	  574.7	 3621.0	...
4508045	  833.1	  574.6	 3620.0	...
4508046	  833.2	  574.6	 3620.0	...
4508047	  833.2	  574.6	 3620.0	...
4508048	  832.9	  574.7	 3620.0	...
4508049	  832.5	  574.8	 3620.0	...
4508050	  832.4	  574.9	 3620.0	...
4508051	  832.5	  575.0	 3619.0	...
4508052	  832.6	  574.9	 3619.0	...
4508053	  832.7	  574.7	 3618.0	...
4508054	  832.6	  574.5	 3617.0	...
4508055	  832.4	  574.5	 3616.0	...
4508056	  832.3	  574.7	 3615.0	...
4508057	  832.1	  574.8	 3616.0	...
4508058	  832.2	  574.8	 3617.0	...
4508059	  832.2	  574.8	 3619.0	...
4508060	  832.3	  574.8	 3619.0	...
4508061	  832.3	  574.9	 3618.0	...
4508062	  832.3	  575.0	 3617.0	...
4508063	  832.3	  575.0	 3615.0	...
4508064	  832.4	  574.9	 3614.0	...
4508065	  832.4	  574.7	 3613.0	...
4508066	  832.5	  574.5	 3614.0	...
4508067	  832.6	  574.5	 3614.0	...
4508068	  832.7	  574.6	 3613.0	...
4508069	  832.8	  574.7	 3611.0	...
4508070	  832.7	  574.9	 3610.0	...
4508071	  832.6	  575.0	 3609.0	...
4508072	  832.4	  575.1	 3609.0	...
4508073	  832.3	  575.4	 3609.0	...
4508074	  832.1	  575.7	 3611.0	...
4508075	  831.8	  576.1	 3613.0	...
4508076	  831.5	  576.1	 3614.0	...
4508077	  831.5	  576.3	 3613.0	...
4508078	  831.7	  576.4	 3611.0	...
4508079	  831.9	  576.4	 3609.0	...
4508080	  831.9	  576.2	 3609.0	...
4508081	  831.9	  576.0	 3610.0	...
4508082	  832.3	  575.8	 3610.0	...
4508083	  832.7	  575.7	 3610.0	...
4508084	  833.2	  575.5	 3608.0	...
4508085	  833.2	  575.5	 3607.0	...
4508086	  833.3	  575.6	 3606.0	...
4508087	  833.3	  575.8	 3606.0	...
4508088	  832.6	  576.1	 3605.0	...
4508089	  831.9	  576.3	 3603.0	...
4508090	  831.3	  576.7	 3602.0	...
4508091	  831.4	  577.1	 3601.0	...
4508092	  831.4	  577.4	 3602.0	...
4508093	  831.4	  577.3	 3602.0	...
4508094	  831.5	  577.2	 3603.0	...
4508095	  831.5	  577.2	 3603.0	...
4508096	  831.6	  577.1	 3603.0	...
4508097	  831.8	  577.3	 3602.0	...
4508098	  831.9	  577.5	 3602.0	...
4508099	  831.9	  577.5	 3602.0	...
4508100	  831.9	  577.3	 3602.0	...
4508101	  832.1	  577.5	 3602.0	...
4508102	  832.2	  577.8	 3603.0	...
4508103	  832.2	  578.2	 3604.0	...
4508104	  832.3	  578.1	 3605.0	...
4508105	  832.3	  578.5	 3605.0	...
4508106	  832.2	  578.8	 3605.0	...
4508107	  832.0	  579.2	 3605.0	...
4508108	  831.7	  579.2	 3605.0	...
4508109	  831.5	  579.2	 3605.0	...
4508110	  831.4	  579.4	 3606.0	...
4508111	  831.2	  579.7	 3606.0	...
4508112	  831.1	  579.8	 3606.0	...
4508113	  830.8	  579.7	 3605.0	...
4508114	  830.6	  579.7	 3604.0	...
4508115	  830.6	  579.8	 3602.0	...
4508116	  830.8	  579.9	 3601.0	...
4508117	  830.9	  580.0	 3601.0	...
4508118	  831.0	  580.1	 3602.0	...
4508119	  831.1	  580.2	 3603.0	...
4508120	  831.1	  580.2	 3603.0	...
4508121	  831.1	  580.5	 3603.0	...
4508122	  831.0	  580.8	 3603.0	...
4508123	  831.1	  581.1	 3601.0	...
4508124	  831.2	  581.1	 3599.0	...
4508125	  831.3	  581.1	 3598.0	...
4508126	  831.4	  581.1	 3598.0	...
4508127	  831.3	  580.9	 3599.0	...
4508128	  831.2	  580.6	 3598.0	...
4508129	  831.0	  580.4	 3597.0	...
4508130	  830.9	  580.4	 3596.0	...
4508131	  830.9	  580.5	 3599.0	...
4508132	  831.0	  580.5	 3602.0	...
4508133	  831.0	  580.5	 3603.0	...
4508134	  831.0	  580.6	 3602.0	...
4508135	  831.0	  580.7	 3601.0	...
4508136	  831.0	  580.9	 3600.0	...
4508137	  830.9	  581.0	 3599.0	...
4508138	  830.7	  581.1	 3599.0	...
4508139	  830.6	  581.1	 3599.0	...
4508140	  830.5	  581.2	 3599.0	...
4508141	  830.3	  581.2	 3599.0	...
4508142	  830.3	  581.3	 3598.0	...
4508143	  830.3	  581.5	 3599.0	...
4508144	  830.4	  581.6	 3600.0	...
4508145	  830.6	  581.9	 3600.0	...
4508146	  830.7	  582.3	 3600.0	...
4508147	  830.8	  582.4	 3601.0	...
4508148	  830.7	  582.3	 3602.0	...
4508149	  830.6	  582.1	 3602.0	...
4508150	  830.6	  582.1	 3602.0	...
4508151	  830.7	  582.2	 3602.0	...
4508152	  830.7	  582.3	 3601.0	...
4508153	  830.5	  582.3	 3600.0	...
4508154	  830.4	  582.2	 3600.0	...
4508155	  830.3	  582.0	 3601.0	...
4508156	  830.4	  582.0	 3603.0	...
4508157	  830.4	  582.3	 3603.0	...
4508158	  830.5	  582.8	 3604.0	...
4508159	  830.7	  583.3	 3604.0	...
4508160	  830.6	  583.4	 3604.0	...
4508161	  830.5	  583.4	 3604.0	...
4508162	  830.4	  583.7	 3604.0	...
4508163	  830.5	  583.9	 3603.0	...
4508164	  830.6	  584.2	 3603.0	...
4508165	  830.6	  584.3	 3603.0	...
4508166	  830.7	  584.2	 3602.0	...
4508167	  830.7	  584.0	 3602.0	...
4508168	  830.6	  583.8	 3601.0	...
4508169	  830.6	  584.1	 3602.0	...
4508170	  830.6	  584.4	 3602.0	...
4508171	  830.7	  584.7	 3602.0	...
4508172	  830.7	  584.8	 3602.0	...
4508173	  830.7	  584.8	 3602.0	...
4508174	  830.8	  584.7	 3602.0	...
4508175	  830.9	  584.6	 3603.0	...
4508176	  831.0	  584.5	 3604.0	...
4508177	  831.0	  584.3	 3606.0	...
4508178	  831.0	  584.1	 3608.0	...
4508179	  830.9	  583.9	 3609.0	...
4508180	  831.0	  584.2	 3607.0	...
4508181	  831.0	  584.5	 3605.0	...
4508182	  831.1	  584.9	 3604.0	...
4508183	  831.1	  584.9	 3604.0	...
4508184	  831.1	  584.9	 3605.0	...
4508185	  831.0	  584.8	 3606.0	...
4508186	  831.0	  584.7	 3606.0	...
4508187	  831.1	  584.7	 3606.0	...
4508188	  831.2	  584.8	 3606.0	...
4508189	  831.3	  584.9	 3606.0	...
4508190	  831.2	  585.1	 3605.0	...
4508191	  831.2	  585.1	 3605.0	...
4508192	  831.1	  585.2	 3607.0	...
4508193	  831.2	  585.3	 3609.0	...
4508194	  831.2	  585.3	 3609.0	...
4508195	  831.1	  585.3	 3608.0	...
4508196	  831.1	  585.5	 3606.0	...
4508197	  831.0	  585.8	 3606.0	...
4508198	  831.1	  586.0	 3608.0	...
4508199	  831.2	  585.9	 3610.0	...
4508200	  831.3	  585.7	 3610.0	...
4508201	  831.4	  585.6	 3608.0	...
4508202	  831.5	  585.6	 3606.0	...
4508203	  831.4	  585.6	 3605.0	...
4508204	  831.3	  585.8	 3605.0	...
4508205	  831.3	  586.0	 3606.0	...
4508206	  831.3	  586.3	 3607.0	...
4508207	  831.3	  586.4	 3607.0	...
4508208	  831.3	  586.4	 3606.0	...
4508209	  831.2	  586.2	 3608.0	...
4508210	  831.2	  586.1	 3611.0	...
4508211	  831.1	  585.9	 3613.0	...
4508212	  830.9	  585.8	 3612.0	...
4508213	  830.7	  585.7	 3611.0	...
4508214	  830.6	  585.6	 3610.0	...
4508215	  830.6	  585.5	 3609.0	...
4508216	  830.9	  585.4	 3610.0	...
4508217	  831.1	  585.3	 3610.0	...
4508218	  831.4	  585.2	 3610.0	...
4508219	  831.4	  585.2	 3612.0	...
4508220	  831.3	  585.4	 3613.0	...
4508221	  831.7	  585.7	 3614.0	...
4508222	  832.1	  586.0	 3613.0	...
4508223	  832.1	  586.3	 3612.0	...
4508224	  831.7	  586.5	 3612.0	...
4508225	  831.3	  586.6	 3612.0	...
4508226	  831.2	  586.4	 3611.0	...
4508227	  831.1	  586.1	 3610.0	...
4508228	  831.1	  585.7	 3608.0	...
4508229	  831.2	  585.5	 3607.0	...
4508230	  831.1	  585.5	 3607.0	...
4508231	  831.0	  585.6	 3606.0	...
4508232	  830.8	  585.6	 3606.0	...
4508233	  830.8	  585.8	 3606.0	...
4508234	  830.9	  585.8	 3606.0	...
MSG	4508235 0000 _ Number On
4508235	  830.9	  585.8	 3605.0	...
4508236	  830.9	  585.8	 3605.0	...
4508237	  830.9	  585.8	 3606.0	...
4508238	  830.8	  585.8	 3607.0	...
4508239	  830.7	  585.7	 3608.0	...
4508240	  830.6	  585.7	 3609.0	...
4508241	  830.6	  585.6	 3609.0	...
4508242	  830.6	  585.4	 3610.0	...
4508243	  830.5	  585.3	 3612.0	...
4508244	  830.5	  585.3	 3614.0	...
4508245	  830.5	  585.2	 3614.0	...
4508246	  830.5	  585.3	 3614.0	...
4508247	  830.6	  585.4	 3614.0	...
4508248	  830.5	  585.4	 3615.0	...
4508249	  830.5	  585.5	 3615.0	...
4508250	  830.5	  585.3	 3616.0	...
4508251	  830.5	  585.3	 3615.0	...
4508252	  830.5	  585.2	 3613.0	...
4508253	  830.5	  585.3	 3612.0	...
4508254	  830.8	  585.2	 3612.0	...
4508255	  831.1	  585.2	 3615.0	...
4508256	  831.2	  585.3	 3618.0	...
4508257	  831.1	  585.2	 3620.0	...
4508258	  831.0	  585.2	 3618.0	...
4508259	  830.6	  585.2	 3617.0	...
4508260	  830.3	  585.2	 3617.0	...
4508261	  830.0	  585.3	 3618.0	...
4508262	  830.0	  585.4	 3619.0	...
4508263	  829.9	  585.3	 3619.0	...
4508264	  829.8	  585.2	 3619.0	...
4508265	  829.8	  585.1	 3618.0	...
4508266	  829.8	  585.2	 3618.0	...
4508267	  829.9	  585.2	 3617.0	...
4508268	  830.0	  585.3	 3617.0	...
4508269	  830.0	  585.3	 3616.0	...
4508270	  830.0	  585.4	 3616.0	...
4508271	  830.0	  585.4	 3615.0	...
4508272	  830.0	  585.4	 3616.0	...
4508273	  830.0	  585.5	 3617.0	...
4508274	  830.0	  585.6	 3617.0	...
4508275	  829.9	  585.9	 3618.0	...
4508276	  829.8	  586.0	 3618.0	...
4508277	  829.8	  586.2	 3618.0	...
4508278	  829.5	  586.3	 3618.0	...
4508279	  829.1	  586.4	 3621.0	...
4508280	  829.2	  586.4	 3623.0	...
4508281	  829.5	  586.5	 3626.0	...
4508282	  829.9	  586.7	 3627.0	...
4508283	  829.8	  586.4	 3627.0	...
4508284	  829.8	  586.1	 3627.0	...
4508285	  829.7	  585.5	 3627.0	...
4508286	  829.7	  585.4	 3625.0	...
4508287	  829.7	  585.2	 3624.0	...
4508288	  829.5	  585.1	 3625.0	...
4508289	  829.3	  585.0	 3628.0	...
4508290	  829.0	  585.0	 3630.0	...
4508291	  829.1	  585.0	 3630.0	...
4508292	  829.1	  585.3	 3630.0	...
4508293	  828.9	  585.6	 3631.0	...
4508294	  828.8	  585.9	 3631.0	...
4508295	  828.6	  586.0	 3632.0	...
4508296	  828.8	  586.0	 3632.0	...
4508297	  829.1	  586.1	 3631.0	...
4508298	  829.5	  586.2	 3630.0	...
4508299	  829.8	  586.2	 3628.0	...
4508300	  829.9	  586.1	 3628.0	...
4508301	  829.9	  586.0	 3629.0	...
4508302	  829.8	  585.9	 3630.0	...
4508303	  829.8	  585.7	 3631.0	...
4508304	  829.7	  585.5	 3634.0	...
4508305	  829.8	  585.4	 3636.0	...
4508306	  829.8	  585.4	 3637.0	...
4508307	  829.8	  585.5	 3637.0	...
4508308	  829.9	  585.5	 3637.0	...
4508309	  829.9	  585.6	 3636.0	...
4508310	  829.9	  585.7	 3636.0	...
4508311	  829.9	  585.7	 3636.0	...
4508312	  829.8	  585.7	 3635.0	...
4508313	  829.8	  585.7	 3634.0	...
4508314	  829.8	  585.8	 3634.0	...
4508315	  829.8	  586.1	 3634.0	...
4508316	  829.8	  586.3	 3634.0	...
4508317	  829.6	  586.5	 3634.0	...
4508318	  829.4	  586.4	 3633.0	...
4508319	  829.3	  586.6	 3635.0	...
4508320	  829.3	  586.7	 3636.0	...
4508321	  829.4	  586.9	 3637.0	...
4508322	  829.4	  586.9	 3637.0	...
4508323	  829.4	  586.9	 3636.0	...
4508324	  829.5	  587.0	 3636.0	...
4508325	  829.6	  586.9	 3636.0	...
4508326	  829.8	  586.8	 3636.0	...
4508327	  829.7	  586.7	 3635.0	...
4508328	  829.5	  586.8	 3635.0	...
4508329	  829.2	  586.9	 3636.0	...
4508330	  828.9	  587.1	 3637.0	...
4508331	  828.9	  587.5	 3637.0	...
4508332	  828.9	  587.8	 3636.0	...
4508333	  828.9	  588.1	 3636.0	...
4508334	  828.8	  588.1	 3636.0	...
4508335	  828.8	  587.8	 3638.0	...
4508336	  828.7	  587.5	 3638.0	...
4508337	  828.3	  587.2	 3637.0	...
4508338	  828.0	  587.2	 3638.0	...
4508339	  827.9	  587.2	 3640.0	...
4508340	  828.0	  587.2	 3642.0	...
4508341	  828.1	  587.1	 3642.0	...
4508342	  828.5	  587.1	 3642.0	...
4508343	  829.0	  587.1	 3642.0	...
4508344	  829.1	  587.2	 3642.0	...
4508345	  828.8	  587.2	 3642.0	...
4508346	  828.7	  587.2	 3642.0	...
4508347	  828.9	  587.0	 3642.0	...
4508348	  829.0	  586.9	 3643.0	...
4508349	  829.0	  586.9	 3643.0	...
4508350	  829.0	  587.2	 3643.0	...
4508351	  829.0	  587.5	 3642.0	...
4508352	  829.0	  587.6	 3642.0	...
4508353	  829.0	  587.6	 3641.0	...
4508354	  829.0	  587.5	 3641.0	...
4508355	  828.9	  587.4	 3642.0	...
4508356	  828.9	  587.3	 3645.0	...
4508357	  828.9	  587.4	 3648.0	...
4508358	  829.0	  587.4	 3650.0	...
4508359	  829.0	  587.4	 3650.0	...
4508360	  828.9	  587.4	 3650.0	...
4508361	  828.8	  587.3	 3651.0	...
4508362	  828.7	  587.1	 3652.0	...
4508363	  828.6	  587.0	 3652.0	...
4508364	  828.6	  587.0	 3653.0	...
4508365	  828.7	  587.1	 3653.0	...
4508366	  828.9	  587.0	 3653.0	...
4508367	  829.0	  587.0	 3653.0	...
4508368	  829.0	  587.2	 3652.0	...
4508369	  828.9	  587.5	 3652.0	...
4508370	  828.8	  587.8	 3652.0	...
4508371	  828.8	  587.8	 3653.0	...
4508372	  828.8	  587.7	 3655.0	...
4508373	  828.8	  587.5	 3658.0	...
4508374	  828.6	  586.9	 3660.0	...
4508375	  828.5	  586.5	 3660.0	...
4508376	  828.5	  586.4	 3658.0	...
4508377	  828.6	  586.7	 3657.0	...
4508378	  828.7	  586.9	 3657.0	...
4508379	  828.8	  586.9	 3656.0	...
4508380	  828.7	  586.8	 3656.0	...
4508381	  828.5	  586.8	 3656.0	...
4508382	  828.4	  586.8	 3656.0	...
4508383	  828.4	  586.9	 3657.0	...
4508384	  828.4	  587.0	 3659.0	...
4508385	  828.5	  587.1	 3660.0	...
4508386	  828.5	  587.2	 3659.0	...
4508387	  828.4	  587.2	 3657.0	...
4508388	  828.4	  587.3	 3656.0	...
4508389	  828.4	  587.6	 3656.0	...
4508390	  828.4	  587.9	 3657.0	...
4508391	  828.6	  588.1	 3659.0	...
4508392	  828.7	  588.2	 3661.0	...
4508393	  828.8	  588.2	 3662.0	...
4508394	  828.8	  588.2	 3662.0	...
4508395	  828.8	  588.3	 3663.0	...
4508396	  828.8	  588.4	 3664.0	...
4508397	  828.8	  588.6	 3664.0	...
4508398	  828.8	  588.4	 3664.0	...
4508399	  828.7	  588.1	 3663.0	...
4508400	  828.7	  587.7	 3661.0	...
4508401	  828.6	  587.7	 3660.0	...
4508402	  828.3	  587.6	 3661.0	...
4508403	  828.0	  587.7	 3661.0	...
4508404	  828.1	  587.6	 3662.0	...
4508405	  828.3	  587.5	 3662.0	...
4508406	  828.8	  587.4	 3662.0	...
4508407	  829.0	  587.5	 3662.0	...
4508408	  829.3	  587.5	 3663.0	...
4508409	  829.2	  587.6	 3664.0	...
4508410	  829.0	  587.7	 3665.0	...
4508411	  828.8	  587.8	 3665.0	...
4508412	  828.7	  587.8	 3664.0	...
4508413	  828.6	  587.9	 3663.0	...
4508414	  828.5	  587.6	 3663.0	...
4508415	  828.5	  587.4	 3664.0	...
4508416	  828.5	  587.2	 3664.0	...
4508417	  828.6	  587.2	 3664.0	...
4508418	  828.5	  587.3	 3664.0	...
4508419	  828.4	  587.5	 3663.0	...
4508420	  828.5	  587.5	 3663.0	...
4508421	  828.7	  587.5	 3663.0	...
4508422	  828.8	  587.5	 3663.0	...
4508423	  829.2	  587.4	 3666.0	...
4508424	  829.5	  587.5	 3669.0	...
4508425	  829.8	  587.5	 3672.0	...
4508426	  829.7	  587.6	 3672.0	...
4508427	  829.6	  587.7	 3672.0	...
4508428	  829.5	  587.6	 3672.0	...
4508429	  829.5	  587.6	 3672.0	...
4508430	  829.1	  587.7	 3672.0	...
4508431	  828.7	  587.8	 3673.0	...
4508432	  828.3	  588.0	 3673.0	...
4508433	  828.1	  588.1	 3674.0	...
4508434	  827.9	  588.3	 3674.0	...
4508435	  827.7	  588.4	 3675.0	...
4508436	  827.7	  588.5	 3676.0	...
4508437	  827.6	  588.7	 3677.0	...
4508438	  827.6	  588.9	 3677.0	...
4508439	  827.6	  589.1	 3677.0	...
4508440	  827.7	  589.1	 3676.0	...
4508441	  827.7	  589.1	 3675.0	...
4508442	  827.8	  589.1	 3673.0	...
4508443	  827.7	  589.1	 3672.0	...
4508444	  827.7	  589.0	 3672.0	...
4508445	  827.7	  588.9	 3672.0	...
4508446	  827.4	  589.1	 3672.0	...
4508447	  827.1	  589.3	 3672.0	...
4508448	  826.6	  589.1	 3671.0	...
4508449	  826.3	  588.8	 3674.0	...
4508450	  826.1	  588.7	 3676.0	...
4508451	  826.2	  589.1	 3678.0	...
4508452	  826.3	  589.5	 3677.0	...
4508453	  826.4	  589.7	 3676.0	...
4508454	  826.4	  589.7	 3676.0	...
4508455	  826.3	  589.7	 3675.0	...
4508456	  826.2	  589.5	 3673.0	...
4508457	  826.1	  589.3	 3672.0	...
4508458	  826.3	  589.2	 3672.0	...
4508459	  826.5	  589.2	 3671.0	...
4508460	  826.7	  588.9	 3670.0	...
4508461	  826.8	  588.7	 3669.0	...
4508462	  826.9	  588.1	 3668.0	...
4508463	  827.0	  587.7	 3668.0	...
4508464	  827.1	  587.4	 3669.0	...
4508465	  827.3	  586.8	 3671.0	...
4508466	  827.4	  586.2	 3673.0	...
4508467	  827.3	  585.6	 3675.0	...
4508468	  827.3	  585.3	 3676.0	...
4508469	  827.4	  584.5	 3675.0	...
4508470	  827.6	  583.4	 3675.0	...
4508471	  827.9	  581.5	 3675.0	...
4508472	  828.7	  579.8	 3675.0	...
4508473	  829.2	  578.2	 3675.0	...
4508474	  829.6	  577.2	 3676.0	...
4508475	  829.9	  576.3	 3679.0	...
4508476	  830.2	  575.8	 3681.0	...
4508477	  830.7	  575.5	 3680.0	...
4508478	  830.9	  575.4	 3677.0	...
4508479	  830.8	  575.3	 3674.0	...
4508480	  830.4	  575.3	 3674.0	...
4508481	  830.0	  575.7	 3675.0	...
4508482	  829.6	  576.1	 3676.0	...
4508483	  829.3	  576.2	 3677.0	...
4508484	  829.1	  576.0	 3678.0	...
4508485	  828.5	  575.8	 3680.0	...
4508486	  827.9	  576.0	 3682.0	...
4508487	  827.1	  576.2	 3684.0	...
4508488	  826.5	  576.3	 3685.0	...
4508489	  826.1	  576.1	 3684.0	...
4508490	  826.1	  575.9	 3683.0	...
4508491	  826.4	  575.7	 3682.0	...
4508492	  826.7	  575.1	 3681.0	...
4508493	  826.8	  574.4	 3681.0	...
4508494	  826.8	  573.9	 3680.0	...
4508495	  826.9	  574.0	 3681.0	...
4508496	  827.0	  574.1	 3681.0	...
4508497	  827.1	  574.2	 3681.0	...
4508498	  827.0	  574.1	 3681.0	...
4508499	  826.9	  574.0	 3681.0	...
4508500	  826.8	  574.1	 3683.0	...
4508501	  826.8	  574.7	 3685.0	...
4508502	  826.7	  575.5	 3687.0	...
4508503	  826.4	  576.5	 3687.0	...
4508504	  826.1	  577.6	 3687.0	...
4508505	  825.9	  578.6	 3685.0	...
4508506	  825.9	  579.1	 3684.0	...
4508507	  825.9	  579.1	 3684.0	...
4508508	  826.1	  579.5	 3684.0	...
4508509	  826.2	  579.8	 3684.0	...
4508510	  826.4	  580.1	 3684.0	...
4508511	  826.4	  580.1	 3684.0	...
4508512	  826.4	  580.2	 3684.0	...
4508513	  826.5	  580.3	 3684.0	...
4508514	  826.3	  580.3	 3684.0	...
4508515	  826.1	  580.3	 3684.0	...
4508516	  825.9	  580.3	 3684.0	...
4508517	  826.1	  580.3	 3683.0	...
4508518	  826.3	  580.2	 3683.0	...
4508519	  826.5	  579.7	 3683.0	...
4508520	  826.5	  579.2	 3684.0	...
4508521	  826.4	  578.9	 3684.0	...
4508522	  826.5	  579.2	 3683.0	...
4508523	  826.4	  579.4	 3681.0	...
4508524	  826.3	  579.8	 3680.0	...
4508525	  826.3	  580.1	 3682.0	...
4508526	  826.4	  580.4	 3684.0	...
4508527	  826.4	  579.9	 3686.0	...
4508528	  826.4	  579.5	 3686.0	...
4508529	  826.6	  579.1	 3685.0	...
4508530	  827.0	  579.0	 3684.0	...
4508531	  827.2	  578.8	 3684.0	...
4508532	  827.4	  578.6	 3683.0	...
4508533	  827.2	  578.3	 3682.0	...
4508534	  827.1	  578.1	 3681.0	...
4508535	  827.1	  577.9	 3681.0	...
4508536	  827.2	  577.7	 3683.0	...
4508537	  827.2	  577.5	 3684.0	...
4508538	  827.4	  577.2	 3686.0	...
MSG	4508539 0000 _ Number Off
4508539	  827.6	  577.1	 3686.0	...
4508540	  827.9	  577.2	 3684.0	...
4508541	  828.0	  577.3	 3682.0	...
4508542	  827.9	  577.4	 3680.0	...
4508543	  827.7	  577.2	 3680.0	...
4508544	  827.6	  577.1	 3679.0	...
4508545	  827.5	  577.3	 3679.0	...
4508546	  827.5	  577.7	 3679.0	...
4508547	  827.4	  578.0	 3679.0	...
4508548	  827.3	  577.8	 3679.0	...
4508549	  827.0	  577.5	 3680.0	...
4508550	  826.7	  577.3	 3681.0	...
4508551	  826.4	  577.1	 3682.0	...
4508552	  826.4	  577.1	 3683.0	...
4508553	  826.6	  577.1	 3685.0	...
4508554	  826.8	  577.2	 3688.0	...
4508555	  827.0	  577.1	 3689.0	...
4508556	  827.1	  577.1	 3689.0	...
4508557	  827.1	  577.0	 3689.0	...
4508558	  827.2	  576.9	 3689.0	...
4508559	  827.1	  576.9	 3690.0	...
4508560	  827.0	  576.8	 3690.0	...
4508561	  826.7	  576.9	 3690.0	...
4508562	  826.4	  577.0	 3690.0	...
4508563	  826.4	  577.1	 3690.0	...
4508564	  826.7	  577.0	 3690.0	...
4508565	  826.9	  576.8	 3689.0	...
4508566	  826.8	  576.7	 3689.0	...
4508567	  826.8	  576.6	 3688.0	...
4508568	  826.7	  576.6	 3688.0	...
4508569	  826.6	  576.7	 3689.0	...
4508570	  826.5	  576.7	 3690.0	...
4508571	  826.4	  576.7	 3690.0	...
4508572	  826.4	  576.6	 3690.0	...
4508573	  826.4	  576.6	 3690.0	...
4508574	  826.3	  576.8	 3689.0	...
4508575	  826.2	  577.0	 3691.0	...
4508576	  826.2	  577.2	 3692.0	...
4508577	  826.4	  577.2	 3694.0	...
4508578	  826.6	  577.2	 3695.0	...
4508579	  826.6	  577.2	 3696.0	...
4508580	  826.5	  577.0	 3697.0	...
4508581	  826.5	  576.8	 3697.0	...
4508582	  826.7	  576.6	 3697.0	...
4508583	  826.8	  576.6	 3697.0	...
4508584	  826.8	  576.5	 3698.0	...
4508585	  826.6	  576.4	 3699.0	...
4508586	  826.4	  576.2	 3698.0	...
4508587	  826.2	  576.2	 3697.0	...
4508588	  826.2	  576.1	 3697.0	...
4508589	  826.1	  576.0	 3698.0	...
4508590	  825.9	  576.0	 3696.0	...
4508591	  825.8	  576.0	 3694.0	...
4508592	  825.7	  576.3	 3693.0	...
4508593	  825.6	  576.6	 3695.0	...
4508594	  825.6	  576.6	 3697.0	...
4508595	  825.5	  576.4	 3698.0	...
4508596	  825.5	  576.2	 3698.0	...
4508597	  825.7	  576.2	 3697.0	...
4508598	  826.0	  576.3	 3697.0	...
4508599	  826.2	  576.1	 3696.0	...
4508600	  826.3	  575.9	 3696.0	...
4508601	  826.3	  575.9	 3697.0	...
4508602	  826.3	  576.0	 3696.0	...
4508603	  826.2	  576.1	 3695.0	...
4508604	  826.1	  576.2	 3694.0	...
4508605	  826.3	  576.2	 3693.0	...
4508606	  826.4	  576.1	 3692.0	...
4508607	  826.6	  575.8	 3692.0	...
4508608	  826.4	  575.5	 3693.0	...
4508609	  826.2	  575.4	 3694.0	...
4508610	  825.9	  575.4	 3695.0	...
4508611	  825.9	  575.3	 3695.0	...
4508612	  826.0	  575.1	 3694.0	...
4508613	  826.1	  575.0	 3694.0	...
4508614	  826.1	  575.0	 3694.0	...
4508615	  826.1	  575.2	 3695.0	...
4508616	  826.5	  575.4	 3695.0	...
4508617	  826.8	  575.5	 3695.0	...
4508618	  827.1	  575.4	 3695.0	...
4508619	  827.1	  575.4	 3695.0	...
4508620	  827.1	  575.6	 3695.0	...
4508621	  827.1	  575.7	 3696.0	...
4508622	  827.2	  575.7	 3696.0	...
4508623	  827.2	  575.6	 3696.0	...
4508624	  827.2	  575.5	 3695.0	...
4508625	  827.2	  575.5	 3695.0	...
4508626	  827.2	  575.6	 3695.0	...
4508627	  827.1	  575.8	 3695.0	...
4508628	  827.1	  576.2	 3695.0	...
4508629	  826.9	  576.5	 3696.0	...
4508630	  826.8	  576.7	 3697.0	...
4508631	  826.7	  576.7	 3699.0	...
4508632	  826.8	  577.1	 3699.0	...
4508633	  826.8	  577.5	 3699.0	...
4508634	  826.9	  578.2	 3699.0	...
4508635	  826.8	  578.5	 3699.0	...
4508636	  826.7	  578.8	 3699.0	...
4508637	  826.6	  578.7	 3701.0	...
4508638	  826.7	  578.6	 3702.0	...
4508639	  826.7	  578.4	 3701.0	...
4508640	  826.6	  578.1	 3700.0	...
4508641	  826.5	  577.9	 3700.0	...
4508642	  826.4	  577.5	 3701.0	...
4508643	  826.6	  577.1	 3702.0	...
4508644	  826.6	  576.6	 3701.0	...
4508645	  826.7	  576.6	 3701.0	...
4508646	  826.6	  576.5	 3700.0	...
4508647	  826.5	  576.6	 3700.0	...
4508648	  826.5	  576.6	 3700.0	...
4508649	  826.4	  576.6	 3700.0	...
4508650	  826.3	  576.7	 3700.0	...
4508651	  826.2	  576.7	 3702.0	...
4508652	  826.2	  577.0	 3705.0	...
4508653	  826.2	  577.3	 3707.0	...
4508654	  826.3	  577.6	 3707.0	...
4508655	  826.3	  577.6	 3705.0	...
4508656	  826.3	  577.6	 3704.0	...
4508657	  826.2	  577.6	 3704.0	...
4508658	  826.1	  577.7	 3705.0	...
4508659	  826.2	  577.6	 3706.0	...
4508660	  826.3	  577.5	 3708.0	...
4508661	  826.6	  577.4	 3707.0	...
4508662	  826.7	  577.4	 3707.0	...
4508663	  826.8	  577.4	 3706.0	...
4508664	  826.8	  577.4	 3705.0	...
4508665	  826.8	  577.4	 3705.0	...
4508666	  826.9	  577.4	 3704.0	...
4508667	  826.7	  577.5	 3704.0	...
4508668	  826.4	  577.4	 3705.0	...
4508669	  826.3	  577.2	 3705.0	...
4508670	  826.3	  577.1	 3705.0	...
4508671	  826.3	  577.0	 3705.0	...
4508672	  826.3	  577.1	 3705.0	...
4508673	  826.3	  577.0	 3706.0	...
4508674	  826.4	  576.8	 3707.0	...
4508675	  826.4	  576.5	 3709.0	...
4508676	  826.5	  576.4	 3710.0	...
4508677	  826.5	  576.3	 3711.0	...
4508678	  826.5	  576.5	 3711.0	...
4508679	  826.5	  576.9	 3711.0	...
4508680	  826.5	  577.2	 3711.0	...
4508681	  826.5	  577.3	 3710.0	...
4508682	  826.6	  577.5	 3710.0	...
4508683	  826.6	  577.6	 3712.0	...
4508684	  826.6	  577.8	 3713.0	...
4508685	  826.5	  577.6	 3716.0	...
4508686	  826.5	  577.5	 3716.0	...
4508687	  826.4	  577.3	 3718.0	...
4508688	  826.3	  577.3	 3719.0	...
4508689	  826.2	  577.3	 3717.0	...
4508690	  826.1	  577.3	 3715.0	...
4508691	  826.2	  577.3	 3714.0	...
4508692	  826.2	  577.2	 3716.0	...
4508693	  826.2	  577.1	 3717.0	...
4508694	  826.3	  576.8	 3717.0	...
4508695	  826.4	  576.6	 3717.0	...
4508696	  826.7	  576.5	 3717.0	...
4508697	  826.9	  576.4	 3718.0	...
4508698	  827.0	  576.0	 3718.0	...
4508699	  827.2	  575.6	 3720.0	...
4508700	  827.3	  575.7	 3722.0	...
4508701	  827.4	  576.0	 3725.0	...
4508702	  827.3	  576.4	 3725.0	...
4508703	  827.1	  576.5	 3724.0	...
4508704	  826.8	  576.5	 3722.0	...
4508705	  826.7	  576.5	 3720.0	...
4508706	  826.7	  576.1	 3720.0	...
4508707	  826.7	  575.8	 3719.0	...
4508708	  826.7	  575.3	 3719.0	...
4508709	  826.6	  575.0	 3718.0	...
4508710	  826.6	  574.8	 3718.0	...
4508711	  826.7	  574.9	 3717.0	...
4508712	  826.8	  575.0	 3717.0	...
4508713	  826.8	  575.1	 3718.0	...
4508714	  826.9	  575.2	 3719.0	...
4508715	  827.1	  575.2	 3718.0	...
4508716	  827.3	  575.2	 3716.0	...
4508717	  827.6	  575.2	 3716.0	...
4508718	  827.9	  575.2	 3718.0	...
4508719	  828.2	  575.1	 3720.0	...
4508720	  828.3	  575.1	 3721.0	...
4508721	  828.2	  575.0	 3723.0	...
4508722	  827.9	  575.0	 3723.0	...
4508723	  827.7	  575.2	 3722.0	...
4508724	  827.5	  575.5	 3719.0	...
4508725	  827.1	  575.6	 3716.0	...
4508726	  826.6	  575.4	 3717.0	...
4508727	  826.6	  575.1	 3718.0	...
4508728	  827.0	  575.0	 3720.0	...
4508729	  827.3	  575.0	 3721.0	...
4508730	  827.3	  575.0	 3721.0	...
4508731	  827.3	  575.1	 3720.0	...
4508732	  827.4	  575.5	 3719.0	...
4508733	  827.4	  575.7	 3720.0	...
4508734	  827.4	  575.9	 3720.0	...
4508735	  827.3	  575.9	 3721.0	...
4508736	  827.1	  576.1	 3723.0	...
4508737	  827.0	  576.1	 3725.0	...
4508738	  826.9	  576.2	 3724.0	...
4508739	  826.9	  576.2	 3722.0	...
MSG	4508740 0000 _ Number On
4508740	  826.6	  576.3	 3720.0	...
4508741	  826.4	  576.2	 3721.0	...
4508742	  826.5	  576.0	 3721.0	...
4508743	  826.8	  575.7	 3722.0	...
4508744	  827.1	  575.6	 3722.0	...
4508745	  827.0	  575.5	 3723.0	...
4508746	  826.9	  575.4	 3724.0	...
4508747	  826.9	  575.4	 3725.0	...
4508748	  827.0	  575.4	 3725.0	...
4508749	  827.0	  575.4	 3724.0	...
4508750	  827.1	  575.4	 3722.0	...
4508751	  826.9	  575.5	 3721.0	...
4508752	  826.7	  575.6	 3720.0	...
4508753	  826.5	  575.7	 3720.0	...
4508754	  826.6	  575.9	 3719.0	...
4508755	  826.8	  576.1	 3719.0	...
4508756	  827.0	  576.2	 3719.0	...
4508757	  826.9	  576.2	 3720.0	...
4508758	  826.7	  576.2	 3721.0	...
4508759	  826.7	  576.2	 3721.0	...
4508760	  826.9	  576.2	 3722.0	...
4508761	  827.0	  576.1	 3723.0	...
4508762	  826.8	  575.7	 3722.0	...
4508763	  826.5	  575.4	 3722.0	...
4508764	  826.1	  575.5	 3721.0	...
4508765	  825.9	  575.8	 3720.0	...
4508766	  826.0	  576.1	 3720.0	...
4508767	  826.3	  576.0	 3721.0	...
4508768	  826.7	  576.1	 3721.0	...
4508769	  826.7	  576.1	 3722.0	...
4508770	  826.8	  576.2	 3723.0	...
4508771	  826.7	  576.2	 3724.0	...
4508772	  826.7	  576.2	 3724.0	...
4508773	  826.8	  576.1	 3723.0	...
4508774	  826.8	  576.0	 3723.0	...
4508775	  826.8	  576.0	 3723.0	...
4508776	  826.8	  575.8	 3723.0	...
4508777	  826.9	  575.6	 3723.0	...
4508778	  826.8	  575.7	 3724.0	...
4508779	  826.7	  575.8	 3724.0	...
4508780	  826.6	  575.9	 3725.0	...
4508781	  826.7	  575.8	 3726.0	...
4508782	  826.7	  575.7	 3727.0	...
4508783	  826.5	  575.7	 3725.0	...
4508784	  826.2	  575.6	 3722.0	...
4508785	  826.2	  575.7	 3721.0	...
4508786	  826.4	  575.9	 3723.0	...
4508787	  826.6	  576.0	 3725.0	...
4508788	  826.6	  575.8	 3724.0	...
4508789	  826.6	  575.7	 3723.0	...
4508790	  826.5	  576.0	 3722.0	...
4508791	  826.4	  576.3	 3720.0	...
4508792	  826.3	  576.4	 3721.0	...
4508793	  826.3	  576.3	 3723.0	...
4508794	  826.2	  576.1	 3725.0	...
4508795	  826.2	  576.1	 3724.0	...
4508796	  826.2	  576.1	 3724.0	...
4508797	  826.1	  576.2	 3724.0	...
4508798	  825.9	  576.3	 3724.0	...
4508799	  826.0	  576.1	 3723.0	...
4508800	  826.2	  575.9	 3722.0	...
4508801	  826.4	  575.5	 3720.0	...
4508802	  826.5	  575.4	 3723.0	...
4508803	  826.7	  575.0	 3726.0	...
4508804	  827.2	  574.3	 3729.0	...
4508805	  827.7	  573.0	 3729.0	...
4508806	  828.4	  571.9	 3730.0	...
4508807	  828.7	  571.1	 3729.0	...
4508808	  828.9	  570.6	 3729.0	...
4508809	  828.9	  570.2	 3730.0	...
4508810	  828.9	  569.9	 3731.0	...
4508811	  828.7	  569.8	 3733.0	...
4508812	  828.4	  569.8	 3733.0	...
4508813	  828.0	  569.8	 3733.0	...
4508814	  827.8	  570.1	 3732.0	...
4508815	  827.5	  571.2	 3729.0	...
4508816	  827.2	  572.4	 3726.0	...
4508817	  827.3	  573.4	 3723.0	...
4508818	  827.6	  574.1	 3720.0	...
4508819	  827.9	  574.9	 3720.0	...
4508820	  828.6	  575.8	 3718.0	...
4508821	  829.5	  576.5	 3717.0	...
4508822	  830.7	  577.2	 3716.0	...
4508823	  832.3	  577.4	 3715.0	...
4508824	  834.3	  577.9	 3714.0	...
4508825	  836.0	  578.2	 3716.0	...
4508826	  837.2	  578.5	 3719.0	...
4508827	  838.2	  578.4	 3721.0	...
4508828	  839.0	  577.8	 3723.0	...
4508829	  839.2	  577.4	 3724.0	...
4508830	  839.1	  577.0	 3725.0	...
4508831	  838.8	  577.0	 3725.0	...
4508832	  838.5	  577.0	 3723.0	...
4508833	  838.0	  577.1	 3721.0	...
4508834	  837.1	  577.2	 3719.0	...
4508835	  836.0	  577.4	 3718.0	...
4508836	  835.1	  577.6	 3718.0	...
4508837	  834.4	  577.8	 3718.0	...
4508838	  834.0	  578.0	 3718.0	...
4508839	  833.2	  578.2	 3719.0	...
4508840	  832.8	  578.2	 3719.0	...
4508841	  832.2	  578.4	 3718.0	...
4508842	  832.0	  578.4	 3718.0	...
4508843	  831.7	  578.4	 3718.0	...
4508844	  831.8	  578.4	 3719.0	...
4508845	  832.0	  578.3	 3719.0	...
4508846	  832.2	  578.3	 3718.0	...
4508847	  832.3	  578.2	 3717.0	...
4508848	  832.4	  578.2	 3716.0	...
4508849	  832.5	  578.3	 3716.0	...
4508850	  832.6	  578.2	 3716.0	...
4508851	  832.7	  578.2	 3716.0	...
4508852	  832.6	  578.5	 3716.0	...
4508853	  832.4	  579.0	 3716.0	...
4508854	  832.3	  579.4	 3716.0	...
4508855	  832.0	  579.9	 3717.0	...
4508856	  831.7	  580.2	 3718.0	...
4508857	  831.4	  580.6	 3718.0	...
4508858	  831.5	  580.5	 3718.0	...
4508859	  831.7	  580.5	 3717.0	...
4508860	  832.0	  580.5	 3716.0	...
4508861	  832.1	  580.6	 3715.0	...
4508862	  832.0	  580.6	 3714.0	...
4508863	  831.9	  580.5	 3711.0	...
4508864	  831.9	  580.4	 3710.0	...
4508865	  832.0	  580.2	 3709.0	...
4508866	  832.1	  580.1	 3709.0	...
4508867	  832.3	  579.9	 3710.0	...
4508868	  832.4	  579.7	 3711.0	...
4508869	  832.8	  579.6	 3713.0	...
4508870	  833.0	  579.6	 3714.0	...
4508871	  833.0	  579.6	 3713.0	...
4508872	  832.8	  579.5	 3713.0	...
4508873	  832.6	  579.4	 3713.0	...
4508874	  832.5	  579.3	 3713.0	...
4508875	  832.4	  579.2	 3713.0	...
4508876	  832.3	  579.2	 3713.0	...
4508877	  832.2	  579.2	 3713.0	...
4508878	  832.3	  579.3	 3713.0	...
4508879	  832.3	  579.3	 3712.0	...
4508880	  832.3	  579.4	 3711.0	...
4508881	  832.3	  579.6	 3711.0	...
4508882	  832.3	  579.8	 3710.0	...
4508883	  832.5	  580.0	 3710.0	...
4508884	  832.7	  580.0	 3711.0	...
4508885	  832.8	  579.9	 3711.0	...
4508886	  832.9	  579.9	 3709.0	...
4508887	  832.8	  579.8	 3707.0	...
4508888	  832.8	  579.7	 3707.0	...
4508889	  832.7	  580.0	 3707.0	...
4508890	  832.7	  580.4	 3706.0	...
4508891	  832.7	  580.6	 3706.0	...
4508892	  832.6	  580.4	 3707.0	...
4508893	  832.6	  580.2	 3708.0	...
4508894	  832.7	  580.2	 3710.0	...
4508895	  832.7	  580.3	 3710.0	...
4508896	  832.8	  580.5	 3710.0	...
4508897	  832.9	  580.9	 3709.0	...
4508898	  833.1	  581.1	 3708.0	...
4508899	  833.2	  581.3	 3708.0	...
4508900	  833.2	  581.2	 3707.0	...
4508901	  833.1	  581.2	 3705.0	...
4508902	  832.9	  581.2	 3704.0	...
4508903	  832.7	  581.0	 3704.0	...
4508904	  832.8	  580.7	 3704.0	...
4508905	  832.9	  580.4	 3705.0	...
4508906	  833.1	  580.4	 3705.0	...
4508907	  833.1	  580.4	 3704.0	...
4508908	  833.3	  580.5	 3702.0	...
4508909	  833.4	  580.5	 3701.0	...
4508910	  833.4	  580.5	 3700.0	...
4508911	  833.3	  580.5	 3700.0	...
4508912	  833.2	  580.3	 3699.0	...
4508913	  833.2	  580.1	 3698.0	...
4508914	  833.2	  580.1	 3697.0	...
4508915	  833.3	  580.3	 3697.0	...
4508916	  833.3	  580.7	 3696.0	...
4508917	  833.3	  580.8	 3696.0	...
4508918	  833.4	  580.8	 3695.0	...
4508919	  833.5	  580.6	 3695.0	...
4508920	  833.6	  580.4	 3695.0	...
4508921	  833.7	  580.5	 3696.0	...
4508922	  833.7	  580.7	 3696.0	...
4508923	  833.6	  580.7	 3696.0	...
4508924	  833.7	  580.4	 3695.0	...
4508925	  833.9	  580.1	 3694.0	...
4508926	  834.1	  579.9	 3694.0	...
4508927	  834.0	  579.8	 3693.0	...
4508928	  834.1	  580.4	 3693.0	...
4508929	  834.3	  581.2	 3692.0	...
4508930	  834.5	  581.7	 3694.0	...
4508931	  834.4	  581.5	 3696.0	...
4508932	  834.4	  581.3	 3697.0	...
4508933	  834.6	  581.3	 3695.0	...
4508934	  834.7	  581.4	 3694.0	...
4508935	  834.9	  581.5	 3694.0	...
4508936	  834.9	  581.8	 3691.0	...
4508937	  834.9	  582.1	 3689.0	...
4508938	  834.6	  582.4	 3687.0	...
4508939	  834.4	  582.5	 3690.0	...
4508940	  834.5	  582.5	 3692.0	...
4508941	  834.8	  582.7	 3694.0	...
4508942	  835.2	  583.0	 3693.0	...
4508943	  835.2	  583.3	 3691.0	...
4508944	  835.1	  583.3	 3691.0	...
4508945	  835.0	  583.3	 3691.0	...
4508946	  834.9	  583.4	 3691.0	...
4508947	  834.9	  583.5	 3692.0	...
4508948	  834.9	  584.1	 3691.0	...
4508949	  834.9	  584.6	 3690.0	...
4508950	  835.0	  585.0	 3689.0	...
4508951	  835.2	  585.0	 3688.0	...
4508952	  835.3	  585.0	 3686.0	...
4508953	  835.4	  585.0	 3684.0	...
4508954	  835.4	  585.0	 3682.0	...
4508955	  835.4	  585.0	 3682.0	...
4508956	  835.4	  585.0	 3682.0	...
4508957	  835.3	  585.1	 3683.0	...
4508958	  835.3	  585.2	 3683.0	...
4508959	  835.3	  585.3	 3683.0	...
4508960	  835.1	  585.2	 3683.0	...
4508961	  835.0	  585.2	 3683.0	...
4508962	  834.8	  585.3	 3682.0	...
4508963	  834.9	  585.3	 3682.0	...
4508964	  834.7	  585.3	 3681.0	...
4508965	  834.4	  585.3	 3680.0	...
4508966	  834.5	  585.4	 3679.0	...
4508967	  834.9	  585.6	 3679.0	...
4508968	  835.2	  585.8	 3679.0	...
4508969	  835.1	  586.2	 3679.0	...
4508970	  835.1	  586.3	 3678.0	...
4508971	  835.1	  586.4	 3678.0	...
4508972	  835.1	  586.4	 3676.0	...
4508973	  835.2	  586.5	 3675.0	...
4508974	  835.3	  586.5	 3674.0	...
4508975	  835.0	  586.5	 3674.0	...
4508976	  834.7	  586.5	 3675.0	...
4508977	  834.5	  586.7	 3675.0	...
4508978	  834.6	  586.8	 3674.0	...
4508979	  834.9	  586.8	 3674.0	...
4508980	  834.9	  586.8	 3674.0	...
4508981	  834.9	  586.8	 3674.0	...
4508982	  834.9	  586.8	 3674.0	...
4508983	  835.0	  586.6	 3672.0	...
4508984	  835.3	  586.4	 3671.0	...
4508985	  835.5	  586.2	 3670.0	...
4508986	  835.7	  586.1	 3670.0	...
4508987	  835.6	  586.1	 3669.0	...
4508988	  835.4	  586.2	 3668.0	...
4508989	  835.3	  586.2	 3667.0	...
4508990	  835.4	  586.2	 3666.0	...
4508991	  835.5	  586.2	 3666.0	...
4508992	  835.7	  586.1	 3667.0	...
4508993	  835.7	  586.1	 3665.0	...
4508994	  836.0	  586.0	 3664.0	...
4508995	  836.2	  586.0	 3663.0	...
4508996	  836.4	  586.1	 3663.0	...
4508997	  836.4	  586.1	 3662.0	...
4508998	  836.4	  586.1	 3662.0	...
4508999	  836.5	  586.1	 3662.0	...
4509000	  836.6	  586.1	 3663.0	...
4509001	  836.6	  586.1	 3663.0	...
4509002	  836.5	  585.9	 3663.0	...
4509003	  836.4	  585.8	 3663.0	...
4509004	  836.3	  585.6	 3663.0	...
4509005	  836.2	  585.7	 3662.0	...
4509006	  836.1	  585.9	 3662.0	...
4509007	  836.0	  586.1	 3662.0	...
4509008	  836.1	  586.4	 3662.0	...
4509009	  836.1	  586.5	 3662.0	...
4509010	  836.1	  586.4	 3663.0	...
4509011	  836.0	  586.4	 3663.0	...
4509012	  836.3	  586.4	 3663.0	...
4509013	  836.5	  586.4	 3663.0	...
4509014	  836.7	  586.5	 3662.0	...
4509015	  836.8	  586.6	 3661.0	...
4509016	  836.9	  586.6	 3660.0	...
4509017	  836.8	  586.7	 3659.0	...
4509018	  836.6	  586.8	 3658.0	...
4509019	  836.6	  587.0	 3658.0	...
4509020	  836.9	  587.0	 3659.0	...
4509021	  837.1	  586.7	 3660.0	...
4509022	  837.0	  586.4	 3661.0	...
4509023	  836.9	  586.2	 3661.0	...
4509024	  836.9	  586.2	 3661.0	...
4509025	  837.1	  586.1	 3661.0	...
4509026	  837.2	  586.0	 3659.0	...
4509027	  837.3	  586.2	 3658.0	...
4509028	  837.5	  586.3	 3657.0	...
4509029	  837.7	  586.3	 3656.0	...
4509030	  837.8	  586.3	 3655.0	...
4509031	  837.6	  586.4	 3655.0	...
4509032	  837.3	  586.5	 3655.0	...
4509033	  837.2	  586.4	 3655.0	...
4509034	  837.2	  586.4	 3657.0	...
4509035	  837.3	  586.4	 3658.0	...
4509036	  837.4	  586.5	 3659.0	...
4509037	  837.5	  586.6	 3659.0	...
4509038	  837.4	  586.5	 3659.0	...
4509039	  837.3	  586.4	 3659.0	...
4509040	  837.3	  586.3	 3658.0	...
4509041	  837.2	  586.3	 3658.0	...
4509042	  837.1	  586.4	 3658.0	...
4509043	  837.1	  586.5	 3657.0	...
4509044	  837.3	  586.6	 3656.0	...
4509045	  837.5	  586.5	 3654.0	...
4509046	  837.6	  586.4	 3652.0	...
4509047	  837.5	  586.5	 3651.0	...
4509048	  837.3	  586.8	 3650.0	...
4509049	  837.2	  587.1	 3649.0	...
4509050	  837.1	  587.2	 3651.0	...
4509051	  837.0	  587.2	 3653.0	...
4509052	  837.2	  587.3	 3653.0	...
4509053	  837.5	  587.3	 3650.0	...
MSG	4509054 0000 _ Number Off
4509054	  837.6	  587.4	 3648.0	...
4509055	  837.3	  587.5	 3649.0	...
4509056	  836.9	  587.5	 3650.0	...
4509057	  836.8	  587.3	 3652.0	...
4509058	  836.7	  587.0	 3652.0	...
4509059	  836.6	  586.4	 3652.0	...
4509060	  836.4	  586.0	 3651.0	...
4509061	  836.1	  585.3	 3652.0	...
4509062	  835.9	  584.1	 3653.0	...
4509063	  835.7	  582.6	 3652.0	...
4509064	  835.5	  581.4	 3650.0	...
4509065	  835.4	  580.6	 3646.0	...
4509066	  835.2	  579.8	 3645.0	...
4509067	  835.0	  578.8	 3644.0	...
4509068	  834.6	  577.6	 3644.0	...
4509069	  834.2	  576.6	 3644.0	...
4509070	  833.8	  575.5	 3643.0	...
4509071	  833.7	  574.4	 3643.0	...
4509072	  833.7	  573.6	 3642.0	...
4509073	  834.1	  573.2	 3642.0	...
4509074	  834.9	  573.2	 3642.0	...
4509075	  835.5	  573.0	 3643.0	...
4509076	  835.7	  572.9	 3644.0	...
4509077	  835.8	  572.8	 3643.0	...
4509078	  836.0	  572.8	 3642.0	...
4509079	  836.4	  573.1	 3641.0	...
4509080	  836.7	  573.5	 3641.0	...
4509081	  836.9	  573.9	 3640.0	...
4509082	  836.9	  574.1	 3640.0	...
4509083	  836.8	  574.4	 3639.0	...
4509084	  836.8	  574.9	 3639.0	...
4509085	  837.0	  575.2	 3639.0	...
4509086	  837.2	  575.4	 3639.0	...
4509087	  837.5	  575.3	 3639.0	...
4509088	  837.7	  575.3	 3638.0	...
4509089	  837.9	  575.9	 3638.0	...
4509090	  838.1	  576.4	 3638.0	...
4509091	  838.3	  577.0	 3638.0	...
4509092	  838.6	  577.0	 3639.0	...
4509093	  838.7	  577.1	 3639.0	...
4509094	  838.8	  577.2	 3638.0	...
4509095	  838.8	  577.3	 3638.0	...
4509096	  838.1	  577.4	 3637.0	...
4509097	  837.4	  577.6	 3636.0	...
4509098	  836.7	  577.9	 3635.0	...
4509099	  836.6	  578.2	 3635.0	...
4509100	  836.6	  578.5	 3635.0	...
4509101	  836.5	  578.7	 3635.0	...
4509102	  836.4	  578.9	 3636.0	...
4509103	  836.2	  579.2	 3636.0	...
4509104	  836.0	  579.3	 3637.0	...
4509105	  835.8	  579.3	 3637.0	...
4509106	  836.0	  579.3	 3636.0	...
4509107	  836.3	  579.3	 3636.0	...
4509108	  836.4	  579.3	 3637.0	...
4509109	  836.2	  579.3	 3638.0	...
4509110	  836.2	  579.3	 3639.0	...
4509111	  836.3	  579.2	 3640.0	...
4509112	  836.7	  579.2	 3642.0	...
4509113	  837.1	  579.3	 3643.0	...
4509114	  837.4	  579.4	 3644.0	...
4509115	  837.3	  579.5	 3643.0	...
4509116	  837.0	  579.5	 3643.0	...
4509117	  836.7	  579.4	 3644.0	...
4509118	  836.7	  579.3	 3645.0	...
4509119	  836.8	  579.3	 3645.0	...
4509120	  836.8	  579.2	 3645.0	...
4509121	  836.6	  579.1	 3645.0	...
4509122	  836.4	  578.9	 3644.0	...
4509123	  836.2	  578.9	 3642.0	...
4509124	  836.2	  578.7	 3641.0	...
4509125	  836.2	  578.6	 3640.0	...
4509126	  836.2	  578.6	 3641.0	...
4509127	  836.1	  578.4	 3643.0	...
4509128	  836.0	  578.2	 3646.0	...
4509129	  836.0	  578.0	 3645.0	...
4509130	  836.0	  577.9	 3643.0	...
4509131	  836.0	  578.1	 3640.0	...
4509132	  836.0	  578.4	 3640.0	...
4509133	  836.0	  578.7	 3640.0	...
4509134	  836.0	  578.8	 3639.0	...
4509135	  836.1	  578.9	 3639.0	...
4509136	  836.1	  578.9	 3640.0	...
4509137	  836.1	  578.6	 3639.0	...
4509138	  836.3	  578.3	 3639.0	...
4509139	  836.5	  578.0	 3638.0	...
4509140	  836.8	  577.9	 3639.0	...
4509141	  836.7	  577.8	 3639.0	...
4509142	  836.6	  577.7	 3639.0	...
4509143	  836.6	  577.5	 3639.0	...
4509144	  836.6	  577.3	 3640.0	...
4509145	  836.7	  577.3	 3640.0	...
4509146	  836.4	  577.7	 3640.0	...
4509147	  836.1	  578.0	 3640.0	...
4509148	  835.7	  577.8	 3640.0	...
4509149	  835.7	  577.5	 3641.0	...
4509150	  835.6	  577.2	 3641.0	...
4509151	  835.5	  577.2	 3640.0	...
4509152	  835.4	  577.2	 3641.0	...
4509153	  835.5	  577.2	 3641.0	...
4509154	  835.5	  577.2	 3642.0	...
4509155	  835.5	  577.2	 3641.0	...
4509156	  835.5	  577.1	 3641.0	...
4509157	  835.5	  577.0	 3642.0	...
4509158	  835.5	  576.9	 3643.0	...
4509159	  835.5	  576.8	 3643.0	...
4509160	  835.6	  576.8	 3644.0	...
4509161	  835.7	  576.9	 3644.0	...
4509162	  835.7	  577.1	 3643.0	...
4509163	  835.6	  577.5	 3642.0	...
4509164	  835.6	  578.0	 3641.0	...
4509165	  835.5	  578.4	 3640.0	...
4509166	  835.5	  578.7	 3641.0	...
4509167	  835.5	  578.8	 3641.0	...
4509168	  835.2	  578.9	 3641.0	...
4509169	  835.0	  578.9	 3642.0	...
4509170	  834.7	  578.7	 3642.0	...
4509171	  834.7	  578.5	 3642.0	...
4509172	  834.7	  578.2	 3642.0	...
4509173	  834.7	  578.0	 3642.0	...
4509174	  835.1	  577.8	 3641.0	...
4509175	  835.4	  577.6	 3640.0	...
4509176	  835.8	  577.6	 3642.0	...
4509177	  835.8	  577.6	 3643.0	...
4509178	  835.8	  577.7	 3645.0	...
4509179	  835.7	  577.7	 3645.0	...
4509180	  835.8	  577.7	 3645.0	...
4509181	  835.9	  577.9	 3645.0	...
4509182	  836.0	  578.2	 3645.0	...
4509183	  836.1	  578.7	 3644.0	...
4509184	  836.1	  579.0	 3645.0	...
4509185	  836.1	  579.3	 3645.0	...
4509186	  836.1	  579.3	 3648.0	...
4509187	  836.2	  579.3	 3650.0	...
4509188	  836.2	  579.1	 3651.0	...
4509189	  836.4	  578.8	 3651.0	...
4509190	  836.5	  578.5	 3652.0	...
4509191	  836.4	  578.5	 3650.0	...
4509192	  836.2	  578.5	 3649.0	...
4509193	  835.9	  578.5	 3648.0	...
4509194	  835.8	  578.5	 3649.0	...
4509195	  835.8	  578.5	 3650.0	...
4509196	  835.9	  578.5	 3650.0	...
4509197	  836.0	  578.3	 3650.0	...
4509198	  836.3	  578.1	 3652.0	...
4509199	  836.5	  578.2	 3652.0	...
4509200	  836.6	  578.5	 3652.0	...
4509201	  836.6	  578.8	 3652.0	...
4509202	  836.6	  578.7	 3652.0	...
4509203	  836.6	  578.5	 3652.0	...
4509204	  836.7	  578.4	 3653.0	...
4509205	  836.6	  578.4	 3653.0	...
4509206	  836.6	  578.3	 3654.0	...
4509207	  836.7	  578.4	 3653.0	...
4509208	  836.7	  578.6	 3651.0	...
4509209	  836.8	  578.7	 3650.0	...
4509210	  837.1	  578.7	 3651.0	...
4509211	  837.5	  578.8	 3652.0	...
4509212	  837.6	  578.9	 3653.0	...
4509213	  837.5	  579.2	 3653.0	...
4509214	  837.4	  579.5	 3653.0	...
4509215	  837.6	  579.7	 3654.0	...
4509216	  837.6	  579.8	 3655.0	...
4509217	  837.6	  579.6	 3653.0	...
4509218	  837.5	  579.5	 3651.0	...
4509219	  837.3	  579.8	 3648.0	...
4509220	  837.1	  580.4	 3647.0	...
4509221	  836.8	  580.6	 3647.0	...
4509222	  836.5	  580.3	 3648.0	...
4509223	  836.4	  579.9	 3649.0	...
4509224	  836.4	  579.8	 3649.0	...
4509225	  836.4	  580.0	 3649.0	...
4509226	  836.2	  580.2	 3649.0	...
4509227	  836.1	  580.4	 3649.0	...
4509228	  836.2	  580.4	 3649.0	...
4509229	  836.4	  580.4	 3648.0	...
4509230	  836.6	  580.5	 3646.0	...
4509231	  836.6	  580.6	 3644.0	...
4509232	  836.5	  580.4	 3643.0	...
4509233	  836.5	  580.1	 3643.0	...
4509234	  836.6	  579.8	 3644.0	...
4509235	  836.6	  579.9	 3645.0	...
4509236	  836.7	  579.9	 3645.0	...
4509237	  836.8	  580.0	 3645.0	...
4509238	  836.9	  580.0	 3645.0	...
4509239	  836.9	  580.1	 3645.0	...
4509240	  836.9	  580.1	 3645.0	...
4509241	  836.8	  580.1	 3646.0	...
4509242	  836.8	  580.0	 3646.0	...
4509243	  836.6	  580.1	 3647.0	...
4509244	  836.4	  580.1	 3647.0	...
4509245	  836.3	  580.2	 3647.0	...
4509246	  836.4	  580.3	 3647.0	...
4509247	  836.4	  580.3	 3647.0	...
4509248	  836.1	  580.4	 3647.0	...
4509249	  835.7	  580.4	 3648.0	...
4509250	  835.5	  580.3	 3648.0	...
4509251	  835.5	  580.4	 3648.0	...
4509252	  835.7	  580.4	 3648.0	...
4509253	  836.0	  580.4	 3649.0	...
4509254	  836.2	  580.3	 3651.0	...
MSG	4509255 0000 _ Number On
4509255	  836.2	  580.2	 3653.0	...
4509256	  836.3	  580.1	 3653.0	...
4509257	  836.1	  580.2	 3653.0	...
4509258	  836.0	  580.4	 3653.0	...
4509259	  835.9	  580.5	 3653.0	...
4509260	  836.0	  580.6	 3652.0	...
4509261	  836.1	  580.6	 3650.0	...
4509262	  836.2	  580.3	 3650.0	...
4509263	  836.2	  580.0	 3651.0	...
4509264	  836.3	  579.9	 3652.0	...
4509265	  836.4	  580.1	 3651.0	...
4509266	  836.5	  580.2	 3651.0	...
4509267	  836.5	  580.2	 3652.0	...
4509268	  836.6	  580.1	 3653.0	...
4509269	  836.7	  580.4	 3655.0	...
4509270	  836.8	  580.7	 3655.0	...
4509271	  836.8	  581.0	 3655.0	...
4509272	  836.8	  581.1	 3656.0	...
4509273	  836.9	  581.3	 3656.0	...
4509274	  836.9	  581.5	 3656.0	...
4509275	  836.8	  581.8	 3655.0	...
4509276	  836.7	  581.9	 3653.0	...
4509277	  836.7	  582.1	 3653.0	...
4509278	  836.6	  582.2	 3652.0	...
4509279	  836.7	  581.9	 3652.0	...
4509280	  837.0	  581.5	 3651.0	...
4509281	  837.2	  581.1	 3650.0	...
4509282	  837.1	  581.1	 3648.0	...
4509283	  836.8	  580.9	 3646.0	...
4509284	  836.5	  580.9	 3646.0	...
4509285	  836.2	  580.9	 3647.0	...
4509286	  836.0	  581.1	 3649.0	...
4509287	  835.8	  581.2	 3650.0	...
4509288	  835.6	  581.2	 3651.0	...
4509289	  835.5	  581.9	 3651.0	...
4509290	  835.6	  582.5	 3652.0	...
4509291	  835.6	  583.2	 3652.0	...
4509292	  835.6	  583.0	 3653.0	...
4509293	  835.6	  583.0	 3655.0	...
4509294	  835.8	  582.9	 3657.0	...
4509295	  836.0	  582.5	 3658.0	...
4509296	  836.4	  582.0	 3657.0	...
4509297	  836.5	  581.3	 3657.0	...
4509298	  836.7	  581.1	 3657.0	...
4509299	  836.7	  580.7	 3657.0	...
4509300	  836.6	  580.6	 3657.0	...
4509301	  836.6	  580.5	 3657.0	...
4509302	  836.8	  580.5	 3657.0	...
4509303	  837.0	  580.5	 3658.0	...
4509304	  837.3	  580.6	 3659.0	...
4509305	  837.4	  580.5	 3659.0	...
4509306	  837.1	  580.6	 3659.0	...
4509307	  836.9	  580.7	 3659.0	...
4509308	  836.9	  580.9	 3658.0	...
4509309	  837.3	  581.1	 3657.0	...
4509310	  837.7	  581.3	 3655.0	...
4509311	  837.7	  581.6	 3655.0	...
4509312	  837.5	  581.8	 3657.0	...
4509313	  837.4	  581.8	 3661.0	...
4509314	  837.1	  581.7	 3663.0	...
4509315	  837.0	  581.6	 3660.0	...
4509316	  836.8	  581.6	 3656.0	...
4509317	  836.6	  581.6	 3653.0	...
4509318	  836.6	  581.7	 3652.0	...
4509319	  836.5	  581.8	 3651.0	...
4509320	  836.3	  581.7	 3651.0	...
4509321	  836.2	  581.3	 3652.0	...
4509322	  836.2	  581.0	 3652.0	...
4509323	  836.2	  580.9	 3653.0	...
4509324	  836.4	  580.8	 3654.0	...
4509325	  836.5	  580.9	 3655.0	...
4509326	  836.6	  581.0	 3656.0	...
4509327	  836.5	  581.1	 3657.0	...
4509328	  836.4	  581.2	 3659.0	...
4509329	  836.4	  580.7	 3660.0	...
4509330	  836.2	  580.3	 3659.0	...
4509331	  836.0	  579.9	 3658.0	...
4509332	  836.0	  580.2	 3658.0	...
4509333	  836.0	  580.5	 3659.0	...
4509334	  836.1	  580.8	 3658.0	...
4509335	  836.2	  580.7	 3657.0	...
4509336	  836.4	  580.7	 3655.0	...
4509337	  836.4	  580.9	 3656.0	...
4509338	  836.5	  581.2	 3656.0	...
4509339	  836.6	  581.4	 3656.0	...
4509340	  836.6	  581.0	 3656.0	...
4509341	  836.5	  580.3	 3656.0	...
4509342	  836.4	  579.7	 3655.0	...
4509343	  836.3	  579.4	 3655.0	...
4509344	  836.2	  579.4	 3655.0	...
4509345	  836.1	  579.4	 3656.0	...
4509346	  836.1	  579.5	 3656.0	...
4509347	  836.3	  579.5	 3656.0	...
4509348	  836.4	  579.5	 3656.0	...
4509349	  836.6	  579.5	 3657.0	...
4509350	  836.5	  579.4	 3657.0	...
4509351	  836.4	  579.2	 3657.0	...
4509352	  836.4	  579.1	 3657.0	...
4509353	  836.4	  579.5	 3657.0	...
4509354	  836.4	  579.9	 3657.0	...
4509355	  836.3	  580.3	 3657.0	...
4509356	  836.0	  580.3	 3658.0	...
4509357	  835.8	  580.3	 3658.0	...
4509358	  835.8	  580.2	 3660.0	...
4509359	  835.9	  580.1	 3660.0	...
4509360	  836.0	  580.3	 3659.0	...
4509361	  836.1	  580.5	 3658.0	...
4509362	  836.1	  580.7	 3657.0	...
4509363	  836.2	  580.7	 3656.0	...
4509364	  836.3	  580.7	 3656.0	...
4509365	  836.4	  580.7	 3656.0	...
4509366	  836.4	  580.7	 3657.0	...
4509367	  836.3	  580.6	 3659.0	...
4509368	  836.2	  580.5	 3660.0	...
4509369	  836.2	  580.5	 3660.0	...
4509370	  836.2	  580.5	 3660.0	...
4509371	  836.2	  580.8	 3661.0	...
4509372	  836.4	  581.3	 3662.0	...
4509373	  836.5	  581.9	 3663.0	...
4509374	  836.5	  582.0	 3663.0	...
4509375	  836.5	  581.8	 3661.0	...
4509376	  836.5	  581.7	 3659.0	...
4509377	  836.5	  581.9	 3657.0	...
4509378	  836.5	  582.1	 3656.0	...
4509379	  836.4	  582.1	 3656.0	...
4509380	  836.4	  582.0	 3656.0	...
4509381	  836.4	  581.9	 3656.0	...
4509382	  836.3	  581.8	 3656.0	...
4509383	  836.2	  581.9	 3656.0	...
4509384	  836.1	  582.0	 3657.0	...
4509385	  836.3	  582.3	 3659.0	...
4509386	  836.4	  582.5	 3660.0	...
4509387	  836.3	  582.7	 3661.0	...
4509388	  836.2	  582.7	 3661.0	...
4509389	  836.1	  582.7	 3660.0	...
4509390	  836.1	  582.7	 3658.0	...
4509391	  836.1	  583.0	 3657.0	...
4509392	  836.1	  583.4	 3657.0	...
4509393	  836.1	  583.7	 3656.0	...
4509394	  836.1	  583.7	 3656.0	...
4509395	  836.1	  583.7	 3656.0	...
4509396	  836.2	  583.7	 3657.0	...
4509397	  836.4	  583.8	 3659.0	...
4509398	  836.6	  583.8	 3661.0	...
4509399	  836.8	  583.6	 3661.0	...
4509400	  836.7	  583.4	 3661.0	...
4509401	  836.7	  583.2	 3661.0	...
4509402	  836.6	  583.2	 3661.0	...
4509403	  836.4	  583.2	 3661.0	...
4509404	  836.3	  583.2	 3660.0	...
4509405	  836.6	  583.1	 3660.0	...
4509406	  836.9	  583.1	 3660.0	...
4509407	  836.9	  583.1	 3660.0	...
4509408	  836.6	  583.2	 3660.0	...
4509409	  836.5	  583.3	 3660.0	...
4509410	  836.6	  583.3	 3660.0	...
4509411	  836.8	  583.3	 3660.0	...
4509412	  836.8	  583.2	 3661.0	...
4509413	  836.8	  583.2	 3661.0	...
4509414	  836.3	  583.3	 3662.0	...
4509415	  835.8	  583.6	 3662.0	...
4509416	  835.6	  583.8	 3663.0	...
4509417	  836.0	  583.8	 3663.0	...
4509418	  836.4	  583.7	 3663.0	...
4509419	  836.5	  583.7	 3663.0	...
4509420	  836.5	  583.7	 3664.0	...
4509421	  836.6	  583.8	 3665.0	...
4509422	  836.6	  584.0	 3666.0	...
4509423	  836.6	  584.2	 3665.0	...
4509424	  836.7	  584.3	 3666.0	...
4509425	  836.7	  584.4	 3667.0	...
4509426	  836.7	  584.4	 3669.0	...
4509427	  836.7	  584.6	 3670.0	...
4509428	  836.8	  584.9	 3672.0	...
4509429	  836.9	  584.9	 3672.0	...
4509430	  837.0	  584.7	 3671.0	...
4509431	  837.2	  584.3	 3671.0	...
4509432	  837.3	  584.0	 3670.0	...
4509433	  837.5	  584.1	 3671.0	...
4509434	  837.4	  584.2	 3670.0	...
4509435	  837.5	  584.2	 3668.0	...
4509436	  837.6	  584.2	 3667.0	...
4509437	  837.5	  584.1	 3666.0	...
4509438	  837.2	  584.1	 3667.0	...
4509439	  837.0	  584.1	 3669.0	...
4509440	  837.0	  584.1	 3671.0	...
4509441	  837.1	  584.4	 3672.0	...
4509442	  837.1	  584.6	 3673.0	...
4509443	  837.0	  584.9	 3674.0	...
4509444	  836.9	  584.6	 3675.0	...
4509445	  836.9	  584.2	 3675.0	...
4509446	  836.9	  583.9	 3675.0	...
4509447	  837.1	  583.9	 3675.0	...
4509448	  837.3	  583.9	 3674.0	...
4509449	  837.4	  583.9	 3674.0	...
4509450	  837.4	  583.9	 3674.0	...
4509451	  837.5	  583.8	 3674.0	...
4509452	  837.6	  583.9	 3674.0	...
4509453	  837.6	  584.0	 3675.0	...
4509454	  837.5	  583.8	 3676.0	...
4509455	  837.4	  583.5	 3676.0	...
4509456	  837.4	  583.2	 3676.0	...
4509457	  837.4	  583.2	 3676.0	...
4509458	  837.1	  583.2	 3676.0	...
4509459	  836.9	  583.2	 3676.0	...
4509460	  836.8	  583.2	 3676.0	...
4509461	  836.7	  583.3	 3676.0	...
4509462	  836.5	  583.4	 3676.0	...
4509463	  836.3	  583.4	 3676.0	...
4509464	  836.2	  583.7	 3676.0	...
4509465	  836.2	  584.1	 3676.0	...
4509466	  836.1	  584.5	 3677.0	...
4509467	  836.0	  584.6	 3678.0	...
4509468	  835.8	  584.8	 3679.0	...
4509469	  835.8	  584.8	 3678.0	...
4509470	  835.7	  584.9	 3678.0	...
4509471	  835.6	  585.0	 3678.0	...
4509472	  835.6	  585.3	 3677.0	...
4509473	  835.7	  585.6	 3677.0	...
4509474	  835.9	  585.4	 3678.0	...
4509475	  836.1	  585.0	 3678.0	...
4509476	  836.2	  584.6	 3679.0	...
4509477	  836.2	  584.6	 3678.0	...
4509478	  836.1	  584.8	 3678.0	...
4509479	  836.0	  584.9	 3677.0	...
4509480	  835.9	  585.0	 3677.0	...
4509481	  835.8	  585.2	 3678.0	...
4509482	  836.0	  585.3	 3678.0	...
4509483	  836.2	  585.3	 3678.0	...
4509484	  836.4	  585.2	 3677.0	...
4509485	  836.4	  585.5	 3677.0	...
4509486	  836.4	  586.0	 3677.0	...
4509487	  836.4	  586.4	 3679.0	...
4509488	  836.4	  586.5	 3681.0	...
4509489	  836.4	  586.6	 3682.0	...
4509490	  836.4	  586.8	 3682.0	...
4509491	  836.6	  586.7	 3682.0	...
4509492	  836.7	  586.5	 3682.0	...
4509493	  837.1	  586.0	 3680.0	...
4509494	  837.3	  585.5	 3679.0	...
4509495	  837.4	  585.3	 3678.0	...
4509496	  837.2	  585.5	 3678.0	...
4509497	  837.0	  585.8	 3679.0	...
4509498	  837.1	  585.8	 3679.0	...
4509499	  837.2	  585.8	 3679.0	...
4509500	  837.1	  585.7	 3680.0	...
4509501	  837.1	  585.7	 3681.0	...
4509502	  837.1	  585.6	 3682.0	...
4509503	  837.3	  585.9	 3683.0	...
4509504	  837.4	  586.3	 3683.0	...
4509505	  837.5	  586.3	 3683.0	...
4509506	  837.4	  586.0	 3683.0	...
4509507	  837.4	  585.6	 3683.0	...
4509508	  837.5	  585.4	 3683.0	...
4509509	  837.5	  585.2	 3682.0	...
4509510	  837.4	  585.0	 3681.0	...
4509511	  837.3	  585.0	 3681.0	...
4509512	  837.1	  585.0	 3681.0	...
4509513	  837.0	  585.1	 3683.0	...
4509514	  836.9	  585.1	 3686.0	...
4509515	  837.0	  585.3	 3688.0	...
4509516	  837.1	  585.4	 3687.0	...
4509517	  837.2	  585.4	 3687.0	...
4509518	  837.1	  585.3	 3687.0	...
4509519	  837.1	  585.6	 3687.0	...
4509520	  836.9	  586.1	 3687.0	...
4509521	  836.8	  586.6	 3687.0	...
4509522	  836.7	  586.5	 3689.0	...
4509523	  836.7	  586.4	 3692.0	...
4509524	  836.8	  586.9	 3693.0	...
4509525	  836.7	  587.4	 3692.0	...
4509526	  836.5	  588.0	 3690.0	...
4509527	  836.3	  588.0	 3692.0	...
4509528	  836.0	  587.8	 3693.0	...
4509529	  835.8	  587.3	 3695.0	...
4509530	  835.6	  586.8	 3694.0	...
4509531	  835.6	  585.7	 3694.0	...
4509532	  835.5	  584.6	 3694.0	...
4509533	  835.4	  583.5	 3695.0	...
4509534	  835.7	  582.5	 3696.0	...
4509535	  836.1	  581.6	 3697.0	...
4509536	  836.5	  580.9	 3698.0	...
4509537	  836.5	  580.8	 3699.0	...
4509538	  836.6	  580.4	 3699.0	...
4509539	  836.6	  579.8	 3698.0	...
4509540	  837.0	  579.2	 3699.0	...
4509541	  837.3	  578.8	 3699.0	...
4509542	  837.9	  578.4	 3700.0	...
4509543	  838.3	  578.1	 3700.0	...
4509544	  838.7	  577.8	 3700.0	...
4509545	  838.8	  577.8	 3699.0	...
4509546	  839.2	  577.8	 3697.0	...
4509547	  839.5	  577.7	 3696.0	...
4509548	  839.8	  577.5	 3696.0	...
4509549	  839.7	  577.4	 3698.0	...
4509550	  839.7	  577.5	 3699.0	...
4509551	  839.7	  577.6	 3700.0	...
4509552	  839.6	  577.8	 3701.0	...
4509553	  839.5	  577.9	 3703.0	...
4509554	  839.3	  577.9	 3705.0	...
4509555	  839.3	  577.9	 3705.0	...
4509556	  839.3	  578.0	 3703.0	...
4509557	  839.1	  578.3	 3702.0	...
4509558	  838.9	  578.7	 3703.0	...
4509559	  838.7	  578.9	 3703.0	...
4509560	  838.7	  578.8	 3704.0	...
4509561	  838.6	  578.6	 3705.0	...
4509562	  838.4	  578.5	 3706.0	...
4509563	  838.3	  578.4	 3706.0	...
4509564	  838.1	  578.4	 3706.0	...
4509565	  838.0	  578.5	 3706.0	...
4509566	  837.8	  578.6	 3707.0	...
4509567	  837.7	  578.5	 3709.0	...
MSG	4509568 0000 _ Number Off
4509568	  837.7	  578.4	 3711.0	...
4509569	  837.9	  578.8	 3711.0	...
4509570	  838.0	  579.4	 3711.0	...
4509571	  838.1	  580.0	 3712.0	...
4509572	  838.2	  580.1	 3713.0	...
4509573	  838.3	  580.2	 3714.0	...
4509574	  838.3	  580.3	 3714.0	...
4509575	  838.2	  580.4	 3714.0	...
4509576	  838.2	  580.4	 3714.0	...
4509577	  838.4	  580.4	 3714.0	...
4509578	  838.6	  580.5	 3713.0	...
4509579	  838.9	  580.5	 3713.0	...
4509580	  839.2	  580.5	 3713.0	...
4509581	  839.5	  580.4	 3716.0	...
4509582	  839.5	  580.4	 3719.0	...
4509583	  839.4	  580.2	 3720.0	...
4509584	  839.4	  580.1	 3718.0	...
4509585	  839.2	  580.2	 3716.0	...
4509586	  839.1	  580.4	 3716.0	...
4509587	  839.0	  580.5	 3715.0	...
4509588	  839.0	  580.4	 3715.0	...
4509589	  839.0	  580.4	 3716.0	...
4509590	  839.0	  580.2	 3718.0	...
4509591	  839.0	  580.1	 3720.0	...
4509592	  838.9	  580.1	 3720.0	...
4509593	  838.9	  580.3	 3720.0	...
4509594	  838.9	  580.6	 3719.0	...
4509595	  838.9	  580.7	 3719.0	...
4509596	  838.9	  580.6	 3718.0	...
4509597	  838.8	  580.5	 3715.0	...
4509598	  838.8	  580.4	 3712.0	...
4509599	  838.6	  580.5	 3710.0	...
4509600	  838.5	  580.6	 3713.0	...
4509601	  838.3	  580.5	 3716.0	...
4509602	  838.2	  580.3	 3718.0	...
4509603	  838.1	  580.1	 3718.0	...
4509604	  838.2	  580.2	 3718.0	...
4509605	  838.3	  580.5	 3718.0	...
4509606	  838.4	  580.7	 3718.0	...
4509607	  838.2	  580.8	 3718.0	...
4509608	  838.1	  580.8	 3719.0	...
4509609	  838.0	  580.7	 3722.0	...
4509610	  837.9	  580.5	 3725.0	...
4509611	  837.9	  580.3	 3728.0	...
4509612	  838.0	  580.1	 3727.0	...
4509613	  838.1	  580.1	 3725.0	...
4509614	  838.5	  580.0	 3724.0	...
4509615	  838.8	  580.1	 3723.0	...
4509616	  839.0	  580.2	 3722.0	...
4509617	  838.8	  580.4	 3723.0	...
4509618	  838.7	  580.5	 3724.0	...
4509619	  838.6	  580.5	 3725.0	...
4509620	  838.5	  580.5	 3725.0	...
4509621	  838.5	  580.4	 3724.0	...
4509622	  838.4	  580.3	 3723.0	...
4509623	  838.3	  580.2	 3724.0	...
4509624	  838.3	  580.0	 3725.0	...
4509625	  838.3	  580.1	 3725.0	...
4509626	  838.4	  580.0	 3725.0	...
4509627	  838.4	  579.7	 3725.0	...
4509628	  838.6	  579.3	 3726.0	...
4509629	  838.7	  579.0	 3727.0	...
4509630	  838.8	  579.0	 3728.0	...
4509631	  838.7	  578.9	 3728.0	...
4509632	  838.5	  578.7	 3728.0	...
4509633	  838.5	  578.6	 3729.0	...
4509634	  838.5	  578.6	 3730.0	...
4509635	  838.6	  578.6	 3732.0	...
4509636	  838.7	  578.7	 3733.0	...
4509637	  838.7	  578.9	 3733.0	...
4509638	  838.8	  579.0	 3733.0	...
4509639	  838.8	  578.8	 3732.0	...
4509640	  838.9	  578.9	 3733.0	...
4509641	  839.1	  579.1	 3735.0	...
4509642	  839.1	  579.0	 3736.0	...
4509643	  839.1	  578.8	 3737.0	...
4509644	  838.9	  578.6	 3738.0	...
4509645	  838.8	  578.7	 3739.0	...
4509646	  838.7	  578.7	 3740.0	...
4509647	  838.8	  578.7	 3741.0	...
4509648	  838.9	  578.7	 3742.0	...
4509649	  839.0	  578.7	 3742.0	...
4509650	  839.0	  578.9	 3741.0	...
4509651	  839.0	  579.3	 3740.0	...
4509652	  839.0	  579.3	 3740.0	...
4509653	  838.9	  578.9	 3740.0	...
4509654	  838.9	  578.7	 3741.0	...
4509655	  838.9	  578.7	 3743.0	...
4509656	  838.9	  578.8	 3744.0	...
4509657	  838.9	  578.9	 3746.0	...
4509658	  838.9	  578.8	 3746.0	...
4509659	  838.9	  578.7	 3747.0	...
4509660	  838.9	  578.5	 3746.0	...
4509661	  839.0	  578.6	 3744.0	...
4509662	  839.0	  579.1	 3742.0	...
4509663	  839.1	  579.5	 3742.0	...
4509664	  839.3	  579.8	 3745.0	...
4509665	  839.6	  579.9	 3746.0	...
4509666	  839.8	  580.2	 3746.0	...
4509667	  839.8	  580.5	 3745.0	...
4509668	  839.8	  580.5	 3743.0	...
4509669	  839.7	  580.3	 3742.0	...
4509670	  839.7	  580.0	 3743.0	...
4509671	  839.7	  580.1	 3743.0	...
4509672	  839.8	  580.0	 3744.0	...
4509673	  839.6	  579.9	 3745.0	...
4509674	  839.3	  579.9	 3745.0	...
4509675	  839.1	  579.9	 3743.0	...
4509676	  839.1	  579.9	 3741.0	...
4509677	  839.1	  579.8	 3740.0	...
4509678	  839.3	  579.7	 3741.0	...
4509679	  839.5	  579.5	 3742.0	...
4509680	  839.4	  579.7	 3742.0	...
4509681	  839.1	  579.8	 3742.0	...
4509682	  839.0	  579.9	 3742.0	...
4509683	  839.3	  579.8	 3742.0	...
4509684	  839.6	  579.8	 3742.0	...
4509685	  839.6	  579.9	 3742.0	...
4509686	  839.5	  580.0	 3742.0	...
4509687	  839.1	  580.2	 3744.0	...
4509688	  838.8	  580.5	 3744.0	...
4509689	  838.6	  580.6	 3745.0	...
4509690	  838.7	  580.6	 3744.0	...
4509691	  838.8	  580.6	 3743.0	...
4509692	  838.9	  580.7	 3743.0	...
4509693	  838.9	  580.7	 3744.0	...
4509694	  838.8	  580.5	 3745.0	...
4509695	  838.6	  580.2	 3746.0	...
4509696	  838.4	  579.9	 3745.0	...
4509697	  838.5	  579.7	 3745.0	...
4509698	  838.7	  579.6	 3745.0	...
4509699	  838.9	  579.5	 3746.0	...
4509700	  838.9	  579.4	 3748.0	...
4509701	  838.8	  579.5	 3750.0	...
4509702	  838.7	  579.6	 3750.0	...
4509703	  838.7	  579.8	 3750.0	...
4509704	  838.8	  580.0	 3750.0	...
4509705	  838.9	  580.0	 3753.0	...
4509706	  839.0	  580.0	 3755.0	...
4509707	  839.1	  580.3	 3757.0	...
4509708	  839.0	  580.5	 3757.0	...
4509709	  838.8	  580.6	 3757.0	...
4509710	  838.6	  580.4	 3757.0	...
4509711	  838.5	  580.3	 3757.0	...
4509712	  838.5	  580.3	 3756.0	...
4509713	  838.5	  580.5	 3755.0	...
4509714	  838.7	  580.8	 3754.0	...
4509715	  838.8	  581.1	 3755.0	...
4509716	  838.8	  581.1	 3755.0	...
4509717	  838.6	  581.0	 3755.0	...
4509718	  838.5	  581.1	 3755.0	...
4509719	  838.6	  581.2	 3755.0	...
4509720	  838.9	  581.3	 3755.0	...
4509721	  839.2	  581.2	 3755.0	...
4509722	  839.5	  581.3	 3752.0	...
4509723	  839.5	  581.4	 3750.0	...
4509724	  839.4	  581.5	 3750.0	...
4509725	  839.3	  581.4	 3751.0	...
4509726	  839.0	  581.1	 3752.0	...
4509727	  838.8	  580.8	 3752.0	...
4509728	  838.6	  580.6	 3752.0	...
4509729	  838.6	  580.5	 3753.0	...
4509730	  838.7	  580.4	 3753.0	...
4509731	  838.8	  580.2	 3753.0	...
4509732	  839.0	  580.0	 3750.0	...
4509733	  839.2	  579.7	 3748.0	...
4509734	  839.3	  579.4	 3746.0	...
4509735	  839.4	  579.5	 3746.0	...
4509736	  839.4	  579.8	 3747.0	...
4509737	  839.4	  580.3	 3747.0	...
4509738	  839.4	  580.5	 3748.0	...
4509739	  839.1	  580.7	 3749.0	...
4509740	  838.9	  580.8	 3749.0	...
4509741	  838.7	  580.8	 3747.0	...
4509742	  838.6	  580.7	 3746.0	...
4509743	  838.5	  580.5	 3744.0	...
4509744	  838.4	  580.4	 3745.0	...
4509745	  838.2	  580.4	 3746.0	...
4509746	  838.0	  580.5	 3746.0	...
4509747	  837.8	  580.7	 3746.0	...
4509748	  837.9	  580.8	 3746.0	...
4509749	  837.9	  580.6	 3749.0	...
4509750	  837.9	  580.3	 3752.0	...
4509751	  838.0	  580.0	 3755.0	...
4509752	  838.1	  580.0	 3754.0	...
4509753	  838.2	  580.0	 3753.0	...
4509754	  838.3	  579.9	 3753.0	...
4509755	  838.2	  579.8	 3754.0	...
4509756	  838.1	  579.8	 3753.0	...
4509757	  838.1	  579.9	 3752.0	...
4509758	  838.1	  579.9	 3751.0	...
4509759	  838.0	  579.8	 3750.0	...
4509760	  837.8	  579.9	 3750.0	...
4509761	  837.7	  580.0	 3749.0	...
4509762	  837.8	  580.2	 3749.0	...
4509763	  838.0	  580.3	 3749.0	...
4509764	  838.2	  580.5	 3750.0	...
4509765	  838.3	  580.5	 3751.0	...
4509766	  838.5	  580.4	 3753.0	...
4509767	  838.5	  580.4	 3753.0	...
MSG	4509768 0000 _ Number On
4509768	  838.5	  580.2	 3753.0	...
4509769	  838.4	  580.1	 3752.0	...
4509770	  838.1	  580.0	 3751.0	...
4509771	  837.8	  580.1	 3751.0	...
4509772	  837.7	  580.3	 3750.0	...
4509773	  837.7	  580.4	 3748.0	...
4509774	  837.8	  580.6	 3748.0	...
4509775	  837.7	  580.6	 3749.0	...
4509776	  837.7	  580.6	 3751.0	...
4509777	  837.7	  580.7	 3751.0	...
4509778	  837.4	  580.8	 3751.0	...
4509779	  837.1	  581.0	 3750.0	...
4509780	  836.9	  581.1	 3749.0	...
4509781	  836.9	  581.1	 3747.0	...
4509782	  837.0	  581.1	 3746.0	...
4509783	  837.0	  581.0	 3747.0	...
4509784	  837.1	  580.6	 3748.0	...
4509785	  837.2	  580.2	 3747.0	...
4509786	  837.2	  580.0	 3745.0	...
4509787	  837.2	  580.0	 3744.0	...
4509788	  837.3	  580.0	 3746.0	...
4509789	  837.3	  580.1	 3746.0	...
4509790	  837.4	  580.2	 3745.0	...
4509791	  837.4	  580.4	 3743.0	...
4509792	  837.1	  580.6	 3743.0	...
4509793	  837.0	  580.8	 3744.0	...
4509794	  836.8	  581.0	 3744.0	...
4509795	  836.9	  581.1	 3745.0	...
4509796	  837.0	  581.3	 3744.0	...
4509797	  837.3	  581.6	 3744.0	...
4509798	  837.5	  581.8	 3743.0	...
4509799	  837.4	  581.7	 3744.0	...
4509800	  837.1	  581.5	 3744.0	...
4509801	  836.8	  581.3	 3743.0	...
4509802	  836.9	  581.3	 3743.0	...
4509803	  836.9	  581.3	 3742.0	...
4509804	  837.0	  581.2	 3743.0	...
4509805	  837.0	  581.1	 3743.0	...
4509806	  837.1	  581.1	 3743.0	...
4509807	  837.2	  581.1	 3743.0	...
4509808	  837.4	  581.0	 3743.0	...
4509809	  837.5	  581.0	 3743.0	...
4509810	  837.6	  580.9	 3744.0	...
4509811	  837.5	  580.8	 3743.0	...
4509812	  837.5	  580.8	 3742.0	...
4509813	  837.4	  580.7	 3741.0	...
4509814	  837.4	  580.7	 3740.0	...
4509815	  837.4	  580.8	 3740.0	...
4509816	  837.5	  581.1	 3739.0	...
4509817	  837.4	  581.4	 3739.0	...
4509818	  837.2	  581.4	 3739.0	...
4509819	  837.1	  581.1	 3740.0	...
4509820	  837.1	  580.8	 3740.0	...
4509821	  837.2	  580.9	 3738.0	...
4509822	  837.2	  581.0	 3736.0	...
4509823	  837.1	  581.1	 3736.0	...
4509824	  837.1	  581.0	 3737.0	...
4509825	  837.2	  580.9	 3738.0	...
4509826	  837.4	  580.9	 3738.0	...
4509827	  837.4	  580.9	 3739.0	...
4509828	  837.6	  581.0	 3740.0	...
4509829	  837.7	  581.0	 3740.0	...
4509830	  837.4	  581.2	 3738.0	...
4509831	  837.1	  581.5	 3737.0	...
4509832	  836.7	  581.8	 3735.0	...
4509833	  836.5	  581.7	 3736.0	...
4509834	  836.4	  581.5	 3736.0	...
4509835	  836.6	  581.6	 3737.0	...
4509836	  836.8	  581.8	 3737.0	...
4509837	  837.0	  582.1	 3738.0	...
4509838	  837.1	  582.0	 3739.0	...
4509839	  837.2	  582.0	 3739.0	...
4509840	  837.4	  582.0	 3739.0	...
4509841	  837.7	  581.9	 3738.0	...
4509842	  837.7	  581.7	 3735.0	...
4509843	  837.7	  581.4	 3732.0	...
4509844	  837.5	  581.3	 3730.0	...
4509845	  837.4	  581.0	 3729.0	...
4509846	  837.4	  580.7	 3730.0	...
4509847	  837.5	  580.3	 3732.0	...
4509848	  837.6	  580.2	 3734.0	...
4509849	  837.7	  580.5	 3734.0	...
4509850	  837.7	  580.8	 3733.0	...
4509851	  837.7	  581.1	 3732.0	...
4509852	  837.7	  581.1	 3731.0	...
4509853	  837.5	  581.1	 3731.0	...
4509854	  837.4	  581.1	 3731.0	...
4509855	  837.3	  581.0	 3732.0	...
4509856	  837.2	  581.0	 3732.0	...
4509857	  837.1	  581.0	 3732.0	...
4509858	  837.0	  581.1	 3733.0	...
4509859	  837.0	  580.7	 3735.0	...
4509860	  837.2	  580.1	 3737.0	...
4509861	  837.4	  579.6	 3739.0	...
4509862	  837.7	  579.6	 3738.0	...
4509863	  837.8	  579.6	 3737.0	...
4509864	  837.9	  579.6	 3735.0	...
4509865	  837.8	  579.6	 3732.0	...
4509866	  837.7	  579.6	 3730.0	...
4509867	  837.4	  579.7	 3728.0	...
4509868	  837.4	  579.8	 3727.0	...
4509869	  837.3	  579.8	 3727.0	...
4509870	  837.3	  579.9	 3727.0	...
4509871	  837.2	  579.9	 3727.0	...
4509872	  837.2	  579.9	 3727.0	...
4509873	  837.4	  580.0	 3727.0	...
4509874	  837.6	  580.3	 3726.0	...
4509875	  837.8	  580.6	 3726.0	...
4509876	  837.8	  580.4	 3726.0	...
4509877	  837.7	  580.0	 3726.0	...
4509878	  837.5	  579.6	 3727.0	...
4509879	  837.4	  579.5	 3728.0	...
4509880	  837.4	  579.6	 3728.0	...
4509881	  837.4	  579.6	 3730.0	...
4509882	  837.4	  579.7	 3731.0	...
4509883	  837.4	  579.7	 3733.0	...
4509884	  837.3	  579.8	 3735.0	...
4509885	  837.1	  580.0	 3737.0	...
4509886	  837.0	  580.4	 3739.0	...
4509887	  837.0	  581.0	 3739.0	...
4509888	  837.0	  581.4	 3738.0	...
4509889	  837.1	  581.9	 3736.0	...
4509890	  837.1	  582.2	 3734.0	...
4509891	  837.1	  582.4	 3732.0	...
4509892	  837.1	  582.6	 3733.0	...
4509893	  837.0	  582.6	 3734.0	...
4509894	  837.0	  582.7	 3733.0	...
4509895	  837.0	  582.6	 3734.0	...
4509896	  837.1	  582.5	 3734.0	...
4509897	  837.2	  582.3	 3734.0	...
4509898	  837.1	  582.2	 3732.0	...
4509899	  836.9	  582.1	 3731.0	...
4509900	  836.6	  582.0	 3730.0	...
4509901	  836.4	  581.9	 3730.0	...
4509902	  836.1	  582.0	 3729.0	...
4509903	  836.0	  582.2	 3728.0	...
4509904	  835.9	  582.7	 3728.0	...
4509905	  835.9	  583.1	 3728.0	...
4509906	  835.9	  583.3	 3728.0	...
4509907	  835.9	  583.4	 3729.0	...
4509908	  836.2	  583.4	 3730.0	...
4509909	  836.5	  583.3	 3727.0	...
4509910	  836.6	  583.2	 3723.0	...
4509911	  836.4	  583.2	 3720.0	...
4509912	  836.3	  583.2	 3720.0	...
4509913	  836.3	  583.1	 3720.0	...
4509914	  836.4	  582.9	 3720.0	...
4509915	  836.6	  582.9	 3720.0	...
4509916	  836.8	  582.9	 3721.0	...
4509917	  836.8	  582.9	 3722.0	...
4509918	  836.8	  583.0	 3723.0	...
4509919	  836.7	  583.1	 3723.0	...
4509920	  836.7	  583.0	 3721.0	...
4509921	  836.6	  582.9	 3719.0	...
4509922	  836.6	  582.8	 3718.0	...
4509923	  836.6	  582.8	 3717.0	...
4509924	  836.8	  583.1	 3716.0	...
4509925	  837.1	  583.3	 3717.0	...
4509926	  837.3	  583.6	 3718.0	...
4509927	  837.4	  583.8	 3719.0	...
4509928	  837.5	  583.9	 3718.0	...
4509929	  837.5	  583.7	 3718.0	...
4509930	  837.4	  583.3	 3718.0	...
4509931	  837.4	  583.0	 3718.0	...
4509932	  837.3	  583.2	 3718.0	...
4509933	  837.4	  583.4	 3717.0	...
4509934	  837.4	  583.5	 3716.0	...
4509935	  837.5	  583.5	 3716.0	...
4509936	  837.5	  583.5	 3718.0	...
4509937	  837.2	  583.6	 3720.0	...
4509938	  836.9	  583.8	 3720.0	...
4509939	  836.6	  583.9	 3720.0	...
4509940	  836.5	  583.8	 3720.0	...
4509941	  836.5	  583.6	 3719.0	...
4509942	  836.5	  583.8	 3718.0	...
4509943	  836.5	  584.2	 3716.0	...
4509944	  836.5	  584.6	 3716.0	...
4509945	  836.5	  584.5	 3716.0	...
4509946	  836.4	  584.5	 3716.0	...
4509947	  836.4	  584.5	 3716.0	...
4509948	  836.7	  584.5	 3717.0	...
4509949	  836.9	  584.3	 3718.0	...
4509950	  837.3	  584.2	 3717.0	...
4509951	  837.4	  584.1	 3717.0	...
4509952	  837.5	  584.1	 3718.0	...
4509953	  837.3	  583.9	 3718.0	...
4509954	  837.1	  583.7	 3718.0	...
4509955	  836.8	  583.5	 3717.0	...
4509956	  836.8	  583.5	 3715.0	...
4509957	  836.8	  583.5	 3717.0	...
4509958	  836.9	  583.8	 3720.0	...
4509959	  837.0	  584.0	 3722.0	...
4509960	  837.1	  584.2	 3720.0	...
4509961	  837.3	  584.1	 3718.0	...
4509962	  837.4	  584.0	 3717.0	...
4509963	  837.5	  583.9	 3717.0	...
4509964	  837.7	  583.9	 3719.0	...
4509965	  837.8	  583.9	 3721.0	...
4509966	  838.0	  584.0	 3721.0	...
4509967	  838.1	  583.7	 3720.0	...
4509968	  838.3	  583.4	 3719.0	...
4509969	  838.4	  583.0	 3720.0	...
4509970	  838.4	  583.0	 3720.0	...
4509971	  838.7	  582.8	 3720.0	...
4509972	  839.1	  582.8	 3718.0	...
4509973	  839.6	  582.8	 3716.0	...
4509974	  839.8	  582.9	 3715.0	...
4509975	  839.9	  582.9	 3714.0	...
4509976	  840.0	  583.0	 3713.0	...
4509977	  839.9	  583.0	 3712.0	...
4509978	  839.9	  582.9	 3712.0	...
4509979	  839.8	  582.6	 3712.0	...
4509980	  839.7	  582.4	 3712.0	...
4509981	  839.7	  582.3	 3710.0	...
4509982	  839.6	  582.4	 3708.0	...
4509983	  839.5	  582.5	 3708.0	...
4509984	  839.5	  582.8	 3709.0	...
4509985	  839.6	  583.1	 3710.0	...
4509986	  839.7	  583.4	 3709.0	...
4509987	  839.7	  583.4	 3710.0	...
4509988	  839.7	  583.4	 3711.0	...
4509989	  839.8	  583.8	 3713.0	...
4509990	  839.7	  584.3	 3713.0	...
4509991	  839.5	  584.7	 3711.0	...
4509992	  839.4	  584.9	 3709.0	...
4509993	  839.5	  585.0	 3707.0	...
4509994	  839.4	  585.1	 3707.0	...
4509995	  839.3	  585.3	 3708.0	...
4509996	  839.1	  585.5	 3707.0	...
4509997	  839.1	  585.5	 3708.0	...
4509998	  839.1	  585.4	 3708.0	...
4509999	  839.2	  585.1	 3710.0	...
4510000	  839.3	  584.9	 3711.0	...
4510001	  839.3	  584.8	 3712.0	...
4510002	  839.3	  584.9	 3711.0	...
4510003	  839.3	  584.9	 3710.0	...
4510004	  839.4	  584.9	 3710.0	...
4510005	  839.2	  584.9	 3709.0	...
4510006	  839.1	  585.0	 3707.0	...
4510007	  839.0	  585.0	 3705.0	...
4510008	  839.1	  585.0	 3706.0	...
4510009	  839.3	  584.9	 3706.0	...
4510010	  839.5	  584.8	 3706.0	...
4510011	  839.6	  585.1	 3706.0	...
4510012	  839.7	  585.4	 3706.0	...
4510013	  839.8	  585.8	 3706.0	...
4510014	  840.0	  585.8	 3706.0	...
4510015	  840.2	  585.8	 3705.0	...
4510016	  840.7	  585.5	 3707.0	...
4510017	  840.9	  585.3	 3710.0	...
4510018	  841.2	  585.3	 3712.0	...
4510019	  841.1	  585.7	 3712.0	...
4510020	  840.9	  586.2	 3711.0	...
4510021	  840.7	  586.3	 3711.0	...
4510022	  840.5	  586.3	 3710.0	...
4510023	  840.2	  586.3	 3710.0	...
4510024	  840.0	  586.2	 3710.0	...
4510025	  840.3	  586.1	 3710.0	...
4510026	  840.5	  586.0	 3710.0	...
4510027	  840.7	  586.0	 3709.0	...
4510028	  840.6	  585.9	 3709.0	...
4510029	  840.5	  585.8	 3708.0	...
4510030	  840.3	  585.7	 3709.0	...
4510031	  840.2	  585.6	 3709.0	...
4510032	  840.2	  585.6	 3708.0	...
4510033	  840.2	  585.8	 3707.0	...
4510034	  840.2	  586.0	 3708.0	...
4510035	  840.4	  586.1	 3709.0	...
4510036	  840.5	  586.0	 3709.0	...
4510037	  840.7	  586.0	 3707.0	...
4510038	  841.0	  586.0	 3706.0	...
4510039	  841.2	  586.1	 3705.0	...
4510040	  841.4	  586.2	 3704.0	...
4510041	  841.3	  586.2	 3704.0	...
4510042	  841.1	  586.1	 3704.0	...
4510043	  841.0	  586.1	 3704.0	...
4510044	  840.9	  586.2	 3703.0	...
4510045	  841.0	  586.3	 3702.0	...
4510046	  841.1	  586.3	 3701.0	...
4510047	  841.2	  586.3	 3701.0	...
4510048	  841.4	  586.3	 3701.0	...
4510049	  841.6	  586.3	 3700.0	...
4510050	  841.7	  586.1	 3700.0	...
4510051	  841.7	  586.0	 3702.0	...
4510052	  841.5	  586.0	 3704.0	...
4510053	  841.3	  586.0	 3707.0	...
4510054	  841.0	  586.4	 3709.0	...
4510055	  841.0	  586.7	 3711.0	...
4510056	  840.8	  587.1	 3712.0	...
4510057	  840.7	  587.2	 3712.0	...
4510058	  840.8	  587.2	 3711.0	...
4510059	  841.2	  587.1	 3711.0	...
4510060	  841.5	  587.1	 3710.0	...
4510061	  841.6	  587.1	 3710.0	...
4510062	  841.5	  586.9	 3710.0	...
4510063	  841.3	  586.7	 3710.0	...
4510064	  841.1	  586.6	 3709.0	...
4510065	  840.9	  586.5	 3708.0	...
4510066	  840.8	  586.4	 3707.0	...
4510067	  840.9	  586.2	 3707.0	...
4510068	  841.0	  586.1	 3706.0	...
4510069	  841.5	  585.9	 3704.0	...
4510070	  841.9	  585.8	 3705.0	...
4510071	  842.1	  585.7	 3706.0	...
4510072	  842.2	  585.6	 3707.0	...
4510073	  842.4	  585.5	 3706.0	...
4510074	  842.7	  585.4	 3705.0	...
4510075	  842.8	  585.4	 3705.0	...
4510076	  842.9	  585.4	 3704.0	...
4510077	  842.8	  585.3	 3704.0	...
4510078	  842.8	  585.2	 3705.0	...
4510079	  842.4	  585.1	 3708.0	...
4510080	  842.1	  585.2	 3711.0	...
MSG	4510081 0000 _ Number Off
4510081	  841.9	  585.3	 3711.0	...
4510082	  841.7	  585.5	 3711.0	...
4510083	  841.5	  585.6	 3710.0	...
4510084	  841.1	  585.7	 3709.0	...
4510085	  841.0	  585.9	 3710.0	...
4510086	  840.6	  586.2	 3711.0	...
4510087	  840.2	  586.5	 3713.0	...
4510088	  839.8	  586.9	 3712.0	...
4510089	  839.8	  587.3	 3711.0	...
4510090	  839.9	  587.6	 3711.0	...
4510091	  840.1	  587.6	 3711.0	...
4510092	  840.5	  587.6	 3711.0	...
4510093	  840.9	  587.5	 3713.0	...
4510094	  841.2	  587.1	 3714.0	...
4510095	  841.4	  586.7	 3715.0	...
4510096	  841.5	  586.4	 3715.0	...
4510097	  841.8	  586.4	 3715.0	...
4510098	  842.0	  586.6	 3718.0	...
4510099	  842.1	  586.8	 3721.0	...
4510100	  841.8	  586.9	 3724.0	...
4510101	  841.5	  586.8	 3723.0	...
4510102	  840.8	  586.8	 3723.0	...
4510103	  840.4	  587.0	 3721.0	...
4510104	  840.0	  587.2	 3719.0	...
4510105	  840.0	  587.3	 3718.0	...
4510106	  840.1	  587.6	 3718.0	...
4510107	  840.3	  587.9	 3719.0	...
4510108	  840.4	  588.1	 3719.0	...
4510109	  839.8	  588.1	 3719.0	...
4510110	  839.2	  587.9	 3718.0	...
4510111	  838.5	  587.0	 3717.0	...
4510112	  838.2	  586.2	 3716.0	...
4510113	  837.9	  584.6	 3716.0	...
4510114	  837.7	  583.5	 3717.0	...
4510115	  837.5	  581.8	 3717.0	...
4510116	  837.3	  580.8	 3715.0	...
4510117	  837.0	  579.8	 3714.0	...
4510118	  836.6	  578.3	 3712.0	...
4510119	  836.5	  576.5	 3713.0	...
4510120	  836.2	  574.2	 3715.0	...
4510121	  836.0	  572.7	 3717.0	...
4510122	  835.8	  571.6	 3719.0	...
4510123	  836.0	  570.2	 3720.0	...
4510124	  836.7	  569.1	 3721.0	...
4510125	  837.5	  568.2	 3722.0	...
4510126	  838.1	  568.2	 3722.0	...
4510127	  838.6	  569.0	 3722.0	...
4510128	  839.3	  570.0	 3723.0	...
4510129	  840.1	  571.5	 3726.0	...
4510130	  840.7	  572.6	 3729.0	...
4510131	  840.9	  573.6	 3730.0	...
4510132	  841.0	  574.8	 3729.0	...
4510133	  841.0	  576.0	 3727.0	...
4510134	  840.7	  577.3	 3727.0	...
4510135	  840.4	  577.7	 3729.0	...
4510136	  840.2	  577.8	 3731.0	...
4510137	  840.2	  578.0	 3733.0	...
4510138	  840.2	  578.2	 3733.0	...
4510139	  840.1	  578.4	 3732.0	...
4510140	  840.0	  578.4	 3731.0	...
4510141	  839.9	  578.4	 3734.0	...
4510142	  840.1	  578.5	 3737.0	...
4510143	  840.4	  578.6	 3737.0	...
4510144	  840.6	  578.6	 3734.0	...
4510145	  840.5	  578.5	 3732.0	...
4510146	  840.3	  578.7	 3733.0	...
4510147	  840.1	  579.0	 3736.0	...
4510148	  840.0	  579.4	 3737.0	...
4510149	  839.7	  579.6	 3738.0	...
4510150	  839.4	  580.1	 3738.0	...
4510151	  839.2	  580.4	 3737.0	...
4510152	  839.1	  580.5	 3736.0	...
4510153	  839.0	  580.3	 3736.0	...
4510154	  838.8	  580.2	 3738.0	...
4510155	  838.7	  580.0	 3740.0	...
4510156	  838.6	  579.5	 3741.0	...
4510157	  838.6	  579.1	 3741.0	...
4510158	  838.6	  578.9	 3742.0	...
4510159	  838.6	  578.9	 3743.0	...
4510160	  838.6	  578.8	 3745.0	...
4510161	  838.7	  578.5	 3747.0	...
4510162	  838.9	  578.1	 3749.0	...
4510163	  839.2	  577.7	 3751.0	...
4510164	  839.2	  577.4	 3751.0	...
4510165	  839.2	  577.2	 3750.0	...
4510166	  839.1	  577.2	 3749.0	...
4510167	  838.8	  577.2	 3749.0	...
4510168	  838.6	  577.3	 3749.0	...
4510169	  838.5	  577.4	 3750.0	...
4510170	  838.3	  577.5	 3750.0	...
4510171	  838.1	  577.6	 3750.0	...
4510172	  838.0	  577.6	 3752.0	...
4510173	  838.1	  577.5	 3753.0	...
4510174	  838.2	  577.7	 3755.0	...
4510175	  838.3	  577.9	 3756.0	...
4510176	  838.4	  578.1	 3757.0	...
4510177	  838.6	  578.0	 3758.0	...
4510178	  838.7	  578.0	 3757.0	...
4510179	  838.7	  578.2	 3756.0	...
4510180	  838.6	  578.4	 3754.0	...
4510181	  838.8	  578.7	 3753.0	...
4510182	  839.1	  578.6	 3753.0	...
4510183	  839.2	  578.7	 3754.0	...
4510184	  839.0	  578.6	 3754.0	...
4510185	  838.8	  578.6	 3756.0	...
4510186	  838.7	  578.5	 3759.0	...
4510187	  838.7	  578.4	 3762.0	...
4510188	  838.7	  578.3	 3762.0	...
4510189	  838.7	  578.2	 3763.0	...
4510190	  838.7	  578.3	 3761.0	...
4510191	  838.8	  578.5	 3758.0	...
4510192	  838.8	  578.5	 3760.0	...
4510193	  838.8	  578.4	 3765.0	...
4510194	  838.8	  578.3	 3767.0	...
4510195	  838.7	  578.2	 3765.0	...
4510196	  838.5	  578.1	 3763.0	...
4510197	  838.5	  578.0	 3764.0	...
4510198	  838.6	  577.9	 3766.0	...
4510199	  838.7	  578.1	 3768.0	...
4510200	  838.8	  578.2	 3769.0	...
4510201	  838.7	  578.1	 3771.0	...
4510202	  838.6	  577.9	 3772.0	...
4510203	  838.4	  578.3	 3772.0	...
4510204	  838.3	  579.0	 3773.0	...
4510205	  838.0	  579.9	 3773.0	...
4510206	  837.8	  580.3	 3775.0	...
4510207	  837.7	  580.5	 3776.0	...
4510208	  837.8	  580.4	 3778.0	...
4510209	  838.0	  580.4	 3778.0	...
4510210	  838.1	  580.5	 3779.0	...
4510211	  838.1	  580.5	 3781.0	...
4510212	  838.5	  580.5	 3782.0	...
4510213	  839.0	  580.5	 3785.0	...
4510214	  839.4	  580.0	 3786.0	...
4510215	  839.4	  579.6	 3786.0	...
4510216	  839.4	  579.4	 3786.0	...
4510217	  839.4	  579.5	 3786.0	...
4510218	  839.5	  579.7	 3786.0	...
4510219	  839.4	  579.4	 3786.0	...
4510220	  839.3	  579.1	 3785.0	...
4510221	  839.0	  578.7	 3785.0	...
4510222	  838.8	  578.6	 3784.0	...
4510223	  838.7	  578.9	 3785.0	...
4510224	  838.7	  579.2	 3786.0	...
4510225	  838.7	  579.5	 3788.0	...
4510226	  838.7	  579.6	 3789.0	...
4510227	  838.7	  580.0	 3787.0	...
4510228	  838.7	  580.3	 3786.0	...
4510229	  838.7	  580.5	 3787.0	...
4510230	  838.7	  580.4	 3788.0	...
4510231	  838.6	  580.2	 3790.0	...
4510232	  838.9	  580.0	 3790.0	...
4510233	  839.1	  580.0	 3790.0	...
4510234	  839.3	  580.0	 3790.0	...
4510235	  839.3	  580.0	 3790.0	...
4510236	  839.0	  579.7	 3791.0	...
4510237	  838.8	  579.4	 3792.0	...
4510238	  838.6	  579.1	 3792.0	...
4510239	  838.5	  579.2	 3792.0	...
4510240	  838.5	  579.1	 3793.0	...
4510241	  838.4	  579.0	 3795.0	...
4510242	  838.3	  579.0	 3796.0	...
4510243	  838.2	  578.9	 3797.0	...
4510244	  838.5	  578.9	 3797.0	...
4510245	  838.8	  579.1	 3798.0	...
4510246	  839.1	  579.3	 3800.0	...
4510247	  839.1	  579.6	 3803.0	...
4510248	  839.2	  579.5	 3805.0	...
4510249	  839.4	  579.5	 3806.0	...
4510250	  839.6	  579.5	 3805.0	...
4510251	  839.6	  579.3	 3804.0	...
4510252	  839.6	  579.1	 3803.0	...
4510253	  839.6	  578.9	 3803.0	...
4510254	  839.5	  578.8	 3803.0	...
4510255	  839.4	  578.7	 3804.0	...
4510256	  839.2	  578.5	 3806.0	...
4510257	  839.2	  578.1	 3810.0	...
4510258	  839.2	  577.8	 3814.0	...
4510259	  839.2	  577.6	 3816.0	...
4510260	  839.3	  577.6	 3815.0	...
4510261	  839.3	  577.6	 3815.0	...
4510262	  839.4	  577.5	 3814.0	...
4510263	  839.4	  577.4	 3814.0	...
4510264	  839.2	  577.3	 3814.0	...
4510265	  838.9	  577.4	 3813.0	...
4510266	  838.7	  577.5	 3813.0	...
4510267	  838.6	  577.5	 3812.0	...
4510268	  838.6	  577.6	 3813.0	...
4510269	  838.6	  577.6	 3813.0	...
4510270	  838.6	  577.6	 3814.0	...
4510271	  838.6	  577.6	 3815.0	...
4510272	  838.6	  577.5	 3817.0	...
4510273	  838.6	  577.5	 3818.0	...
4510274	  838.6	  577.6	 3818.0	...
4510275	  838.7	  577.7	 3818.0	...
4510276	  838.8	  577.9	 3818.0	...
4510277	  838.8	  578.0	 3818.0	...
4510278	  838.6	  578.2	 3821.0	...
4510279	  838.4	  578.4	 3824.0	...
4510280	  838.2	  578.7	 3827.0	...
4510281	  838.1	  579.0	 3828.0	...
4510282	  838.0	  579.3	 3828.0	...
4510283	  837.6	  579.7	 3829.0	...
4510284	  837.3	  580.1	 3830.0	...
4510285	  836.9	  580.4	 3832.0	...
4510286	  836.8	  580.2	 3835.0	...
4510287	  836.7	  580.1	 3838.0	...
4510288	  836.7	  580.0	 3840.0	...
4510289	  836.8	  580.0	 3841.0	...
4510290	  836.5	  580.0	 3841.0	...
4510291	  836.3	  580.0	 3840.0	...
4510292	  836.3	  579.9	 3841.0	...
4510293	  836.5	  579.8	 3843.0	...
4510294	  836.9	  579.6	 3845.0	...
MSG	4510295 0000 _ Number On
4510295	  837.1	  579.4	 3844.0	...
4510296	  837.3	  579.2	 3843.0	...
4510297	  837.5	  578.9	 3842.0	...
4510298	  837.6	  578.4	 3843.0	...
4510299	  837.6	  577.9	 3844.0	...
4510300	  837.7	  577.7	 3845.0	...
4510301	  837.8	  577.7	 3844.0	...
4510302	  838.1	  577.7	 3845.0	...
4510303	  838.4	  577.7	 3846.0	...
4510304	  838.3	  577.7	 3846.0	...
4510305	  838.0	  577.8	 3845.0	...
4510306	  837.8	  577.8	 3846.0	...
4510307	  838.1	  578.0	 3848.0	...
4510308	  838.1	  578.3	 3849.0	...
4510309	  838.0	  578.8	 3850.0	...
4510310	  837.9	  579.0	 3850.0	...
4510311	  837.9	  579.2	 3851.0	...
4510312	  837.8	  579.3	 3852.0	...
4510313	  837.3	  579.4	 3853.0	...
4510314	  836.8	  579.6	 3854.0	...
4510315	  836.3	  579.6	 3856.0	...
4510316	  836.3	  579.6	 3859.0	...
4510317	  836.2	  579.5	 3861.0	...
4510318	  836.3	  579.5	 3862.0	...
4510319	  836.2	  579.1	 3863.0	...
4510320	  836.2	  578.7	 3863.0	...
4510321	  836.2	  578.4	 3863.0	...
4510322	  836.4	  578.5	 3863.0	...
4510323	  836.6	  578.4	 3863.0	...
4510324	  837.1	  578.2	 3863.0	...
4510325	  837.4	  578.2	 3863.0	...
4510326	  837.5	  578.3	 3863.0	...
4510327	  837.5	  578.3	 3862.0	...
4510328	  837.6	  578.3	 3862.0	...
4510329	  837.7	  578.2	 3862.0	...
4510330	  838.1	  578.2	 3862.0	...
4510331	  838.5	  578.4	 3863.0	...
4510332	  838.7	  578.5	 3863.0	...
4510333	  838.2	  578.9	 3862.0	...
4510334	  837.7	  579.1	 3862.0	...
4510335	  837.4	  579.2	 3863.0	...
4510336	  837.5	  579.1	 3866.0	...
4510337	  837.5	  579.1	 3869.0	...
4510338	  837.6	  579.0	 3871.0	...
4510339	  837.6	  578.9	 3873.0	...
4510340	  837.6	  578.6	 3877.0	...
4510341	  837.5	  578.4	 3879.0	...
4510342	  837.5	  578.3	 3880.0	...
4510343	  837.6	  578.3	 3878.0	...
4510344	  837.7	  578.0	 3877.0	...
4510345	  837.7	  577.8	 3877.0	...
4510346	  837.9	  577.6	 3877.0	...
4510347	  838.1	  577.9	 3877.0	...
4510348	  838.4	  578.2	 3877.0	...
4510349	  838.6	  578.4	 3877.0	...
4510350	  838.8	  578.5	 3877.0	...
4510351	  839.0	  578.7	 3877.0	...
4510352	  838.8	  579.0	 3878.0	...
4510353	  838.5	  579.2	 3878.0	...
4510354	  837.9	  579.1	 3878.0	...
4510355	  837.7	  578.9	 3878.0	...
4510356	  837.3	  578.7	 3881.0	...
4510357	  837.2	  578.7	 3884.0	...
4510358	  837.0	  578.7	 3888.0	...
4510359	  836.8	  578.6	 3888.0	...
4510360	  836.7	  578.5	 3888.0	...
4510361	  836.7	  578.3	 3888.0	...
4510362	  836.6	  578.1	 3888.0	...
4510363	  836.7	  578.0	 3888.0	...
4510364	  836.7	  578.0	 3888.0	...
4510365	  836.8	  577.9	 3888.0	...
4510366	  837.0	  578.0	 3888.0	...
4510367	  837.1	  578.2	 3887.0	...
4510368	  837.2	  578.6	 3886.0	...
4510369	  837.1	  578.8	 3885.0	...
4510370	  837.1	  579.0	 3886.0	...
4510371	  836.9	  579.1	 3888.0	...
4510372	  836.5	  579.0	 3890.0	...
4510373	  836.2	  579.0	 3890.0	...
4510374	  836.0	  579.0	 3889.0	...
4510375	  836.0	  579.1	 3889.0	...
4510376	  836.0	  579.1	 3889.0	...
4510377	  836.0	  579.0	 3890.0	...
4510378	  836.0	  578.9	 3892.0	...
4510379	  836.0	  578.8	 3896.0	...
4510380	  836.0	  578.4	 3898.0	...
4510381	  835.9	  578.0	 3898.0	...
4510382	  835.8	  577.9	 3896.0	...
4510383	  835.9	  578.1	 3895.0	...
4510384	  836.0	  578.4	 3895.0	...
4510385	  836.0	  578.7	 3896.0	...
4510386	  836.0	  579.0	 3896.0	...
4510387	  836.1	  579.4	 3899.0	...
4510388	  836.1	  579.7	 3901.0	...
4510389	  836.1	  580.1	 3903.0	...
4510390	  835.9	  580.4	 3903.0	...
4510391	  835.8	  580.6	 3902.0	...
4510392	  835.8	  580.8	 3902.0	...
4510393	  835.9	  581.0	 3903.0	...
4510394	  835.9	  581.2	 3904.0	...
4510395	  835.9	  581.0	 3905.0	...
4510396	  835.8	  580.8	 3905.0	...
4510397	  835.7	  580.5	 3905.0	...
4510398	  835.6	  580.4	 3905.0	...
4510399	  835.5	  580.1	 3906.0	...
4510400	  835.4	  579.9	 3906.0	...
4510401	  835.4	  579.6	 3907.0	...
4510402	  835.4	  579.6	 3907.0	...
4510403	  835.4	  579.6	 3907.0	...
4510404	  835.5	  579.6	 3906.0	...
4510405	  835.4	  579.6	 3906.0	...
4510406	  835.4	  579.6	 3907.0	...
4510407	  835.4	  579.5	 3907.0	...
4510408	  835.5	  579.3	 3905.0	...
4510409	  835.6	  579.2	 3904.0	...
4510410	  835.5	  579.2	 3904.0	...
4510411	  835.3	  579.0	 3906.0	...
4510412	  835.1	  578.8	 3908.0	...
4510413	  835.1	  578.6	 3909.0	...
4510414	  835.1	  579.0	 3909.0	...
4510415	  835.2	  579.4	 3908.0	...
4510416	  835.2	  579.8	 3909.0	...
4510417	  835.2	  579.8	 3910.0	...
4510418	  835.3	  579.9	 3910.0	...
4510419	  835.3	  580.1	 3910.0	...
4510420	  835.4	  580.3	 3908.0	...
4510421	  835.3	  580.4	 3907.0	...
4510422	  835.1	  580.5	 3908.0	...
4510423	  834.8	  580.6	 3910.0	...
4510424	  834.8	  580.6	 3911.0	...
4510425	  834.9	  580.5	 3910.0	...
4510426	  835.0	  580.3	 3909.0	...
4510427	  835.1	  580.0	 3910.0	...
4510428	  835.1	  579.9	 3911.0	...
4510429	  835.1	  579.7	 3911.0	...
4510430	  835.1	  579.6	 3911.0	...
4510431	  835.3	  579.5	 3910.0	...
4510432	  835.3	  579.5	 3911.0	...
4510433	  835.3	  579.7	 3911.0	...
4510434	  835.2	  579.9	 3911.0	...
4510435	  835.3	  579.9	 3911.0	...
4510436	  835.3	  579.8	 3911.0	...
4510437	  835.0	  579.7	 3912.0	...
4510438	  834.7	  579.8	 3913.0	...
4510439	  834.6	  579.8	 3914.0	...
4510440	  834.8	  579.9	 3915.0	...
4510441	  834.9	  580.1	 3915.0	...
4510442	  834.8	  580.3	 3916.0	...
4510443	  834.8	  580.3	 3917.0	...
4510444	  834.9	  580.5	 3918.0	...
4510445	  834.9	  580.6	 3919.0	...
4510446	  834.9	  580.4	 3919.0	...
4510447	  834.9	  580.2	 3920.0	...
4510448	  834.9	  580.0	 3919.0	...
4510449	  834.6	  580.2	 3918.0	...
4510450	  834.3	  580.3	 3918.0	...
4510451	  834.1	  580.4	 3918.0	...
4510452	  834.2	  580.5	 3918.0	...
4510453	  834.4	  580.5	 3919.0	...
4510454	  834.6	  580.6	 3919.0	...
4510455	  835.1	  580.7	 3920.0	...
4510456	  835.5	  580.7	 3921.0	...
4510457	  835.8	  580.6	 3922.0	...
4510458	  835.8	  580.4	 3924.0	...
4510459	  835.7	  580.2	 3924.0	...
4510460	  835.7	  580.2	 3924.0	...
4510461	  835.7	  580.3	 3924.0	...
4510462	  835.6	  580.5	 3924.0	...
4510463	  835.0	  580.7	 3924.0	...
4510464	  834.5	  580.9	 3926.0	...
4510465	  834.2	  581.0	 3930.0	...
4510466	  834.2	  581.2	 3933.0	...
4510467	  834.5	  581.4	 3934.0	...
4510468	  834.7	  581.7	 3933.0	...
4510469	  835.1	  581.9	 3931.0	...
4510470	  835.1	  582.1	 3932.0	...
4510471	  835.2	  582.2	 3932.0	...
4510472	  835.2	  582.0	 3933.0	...
4510473	  835.1	  581.7	 3935.0	...
4510474	  835.1	  581.6	 3938.0	...
4510475	  835.2	  581.6	 3940.0	...
4510476	  835.3	  581.7	 3939.0	...
4510477	  835.2	  581.8	 3939.0	...
4510478	  834.9	  581.8	 3939.0	...
4510479	  834.8	  581.8	 3937.0	...
4510480	  834.9	  581.6	 3936.0	...
4510481	  835.0	  581.4	 3935.0	...
4510482	  834.9	  581.2	 3934.0	...
4510483	  834.7	  581.2	 3937.0	...
4510484	  834.4	  581.2	 3940.0	...
4510485	  834.2	  581.1	 3944.0	...
4510486	  833.9	  581.0	 3944.0	...
4510487	  834.0	  580.8	 3943.0	...
4510488	  834.1	  580.7	 3941.0	...
4510489	  834.2	  580.6	 3939.0	...
4510490	  833.9	  580.5	 3938.0	...
4510491	  833.8	  580.6	 3938.0	...
4510492	  833.6	  580.9	 3937.0	...
4510493	  833.6	  581.0	 3936.0	...
4510494	  833.4	  581.2	 3936.0	...
4510495	  833.1	  581.4	 3935.0	...
4510496	  833.3	  581.4	 3933.0	...
4510497	  833.7	  581.4	 3932.0	...
4510498	  833.7	  581.3	 3929.0	...
4510499	  833.4	  581.3	 3929.0	...
4510500	  833.0	  581.4	 3928.0	...
4510501	  832.9	  581.6	 3928.0	...
4510502	  832.9	  581.9	 3928.0	...
4510503	  833.1	  582.1	 3928.0	...
4510504	  833.2	  582.1	 3927.0	...
4510505	  833.3	  582.2	 3927.0	...
4510506	  833.3	  582.3	 3927.0	...
4510507	  833.4	  582.3	 3929.0	...
4510508	  833.5	  582.3	 3931.0	...
4510509	  833.6	  582.5	 3932.0	...
4510510	  834.1	  582.6	 3933.0	...
4510511	  834.5	  582.6	 3932.0	...
4510512	  834.8	  582.5	 3932.0	...
4510513	  834.6	  582.5	 3934.0	...
4510514	  834.5	  582.6	 3936.0	...
4510515	  834.4	  582.8	 3937.0	...
4510516	  834.4	  582.9	 3937.0	...
4510517	  834.4	  583.0	 3938.0	...
4510518	  834.3	  582.9	 3939.0	...
4510519	  834.2	  582.7	 3940.0	...
4510520	  834.2	  582.4	 3941.0	...
4510521	  834.5	  582.3	 3941.0	...
4510522	  834.7	  582.1	 3941.0	...
4510523	  834.9	  581.9	 3941.0	...
4510524	  834.8	  581.6	 3941.0	...
4510525	  834.7	  581.3	 3943.0	...
4510526	  834.6	  581.0	 3943.0	...
4510527	  834.7	  581.0	 3940.0	...
4510528	  834.7	  581.0	 3937.0	...
4510529	  834.6	  581.0	 3935.0	...
4510530	  834.5	  581.0	 3934.0	...
4510531	  834.8	  580.9	 3930.0	...
4510532	  835.1	  580.7	 3928.0	...
4510533	  835.1	  580.8	 3925.0	...
4510534	  834.8	  580.8	 3925.0	...
4510535	  834.5	  581.0	 3925.0	...
4510536	  834.4	  581.1	 3925.0	...
4510537	  834.5	  581.2	 3923.0	...
4510538	  834.6	  581.4	 3922.0	...
4510539	  834.7	  581.7	 3920.0	...
4510540	  834.7	  581.9	 3920.0	...
4510541	  834.5	  582.0	 3921.0	...
4510542	  834.2	  582.0	 3922.0	...
4510543	  834.0	  582.0	 3923.0	...
4510544	  834.0	  582.1	 3924.0	...
4510545	  834.4	  582.1	 3924.0	...
4510546	  834.8	  582.2	 3924.0	...
4510547	  835.0	  582.1	 3923.0	...
4510548	  835.2	  582.3	 3922.0	...
4510549	  835.4	  582.4	 3921.0	...
4510550	  835.6	  582.5	 3922.0	...
4510551	  835.6	  582.5	 3923.0	...
4510552	  835.6	  582.5	 3923.0	...
4510553	  835.6	  582.8	 3924.0	...
4510554	  835.7	  583.0	 3924.0	...
4510555	  835.7	  583.2	 3925.0	...
4510556	  835.8	  583.1	 3925.0	...
4510557	  835.9	  583.3	 3925.0	...
4510558	  836.0	  583.5	 3924.0	...
4510559	  836.0	  583.7	 3925.0	...
4510560	  836.0	  583.6	 3926.0	...
4510561	  836.0	  583.5	 3927.0	...
4510562	  836.1	  583.5	 3927.0	...
4510563	  835.8	  583.6	 3928.0	...
4510564	  835.4	  583.7	 3929.0	...
4510565	  835.0	  583.7	 3928.0	...
4510566	  835.2	  583.5	 3926.0	...
4510567	  835.4	  583.4	 3924.0	...
4510568	  835.6	  583.3	 3924.0	...
4510569	  835.6	  583.2	 3924.0	...
4510570	  835.5	  582.9	 3924.0	...
4510571	  835.5	  582.6	 3922.0	...
4510572	  835.5	  582.5	 3920.0	...
4510573	  835.3	  582.8	 3917.0	...
4510574	  835.0	  583.3	 3917.0	...
4510575	  834.7	  583.7	 3916.0	...
4510576	  834.6	  584.0	 3915.0	...
4510577	  834.5	  584.0	 3915.0	...
4510578	  834.5	  583.9	 3911.0	...
4510579	  834.3	  583.6	 3906.0	...
4510580	  834.1	  583.1	 3902.0	...
4510581	  833.9	  582.2	 3903.0	...
4510582	  834.0	  581.3	 3903.0	...
4510583	  834.2	  580.3	 3904.0	...
4510584	  834.4	  579.4	 3903.0	...
4510585	  834.7	  577.8	 3903.0	...
4510586	  835.1	  576.3	 3904.0	...
4510587	  835.5	  575.1	 3905.0	...
4510588	  836.6	  574.7	 3906.0	...
4510589	  837.5	  574.3	 3906.0	...
4510590	  838.9	  573.6	 3906.0	...
4510591	  839.3	  573.3	 3905.0	...
4510592	  840.1	  573.1	 3905.0	...
4510593	  840.6	  573.3	 3905.0	...
4510594	  841.1	  573.4	 3903.0	...
4510595	  841.1	  573.4	 3901.0	...
4510596	  841.1	  573.4	 3899.0	...
4510597	  841.1	  573.5	 3899.0	...
4510598	  840.5	  573.6	 3900.0	...
4510599	  839.9	  573.5	 3902.0	...
4510600	  839.3	  573.3	 3903.0	...
4510601	  838.7	  572.8	 3903.0	...
4510602	  838.2	  572.4	 3903.0	...
4510603	  837.6	  572.0	 3903.0	...
4510604	  837.6	  571.5	 3903.0	...
4510605	  837.5	  571.2	 3903.0	...
4510606	  837.5	  571.0	 3903.0	...
4510607	  837.5	  571.1	 3903.0	...
4510608	  837.6	  571.1	 3903.0	...
4510609	  837.9	  571.0	 3900.0	...
4510610	  838.1	  571.0	 3897.0	...
MSG	4510611 0000 _ Number Off
4510611	  838.1	  571.0	 3894.0	...
4510612	  838.0	  571.2	 3894.0	...
4510613	  837.7	  571.6	 3894.0	...
4510614	  837.5	  572.0	 3893.0	...
4510615	  837.4	  572.4	 3892.0	...
4510616	  837.4	  572.5	 3892.0	...
4510617	  837.4	  572.7	 3889.0	...
4510618	  837.3	  572.6	 3887.0	...
4510619	  837.2	  572.6	 3885.0	...
4510620	  837.1	  572.7	 3885.0	...
4510621	  837.1	  573.2	 3884.0	...
4510622	  837.0	  573.7	 3884.0	...
4510623	  837.0	  574.0	 3884.0	...
4510624	  836.9	  574.1	 3884.0	...
4510625	  836.9	  574.0	 3883.0	...
4510626	  836.9	  574.2	 3882.0	...
4510627	  837.0	  574.4	 3880.0	...
4510628	  836.7	  574.6	 3881.0	...
4510629	  836.5	  574.7	 3884.0	...
4510630	  836.5	  574.7	 3885.0	...
4510631	  836.8	  574.4	 3883.0	...
4510632	  837.1	  574.1	 3880.0	...
4510633	  836.8	  573.9	 3878.0	...
4510634	  836.6	  574.1	 3877.0	...
4510635	  836.5	  574.3	 3877.0	...
4510636	  836.5	  574.5	 3877.0	...
4510637	  836.5	  574.7	 3877.0	...
4510638	  836.4	  574.7	 3877.0	...
4510639	  836.2	  574.6	 3877.0	...
4510640	  836.2	  574.5	 3876.0	...
4510641	  836.0	  574.5	 3876.0	...
4510642	  835.8	  574.5	 3876.0	...
4510643	  835.9	  574.4	 3877.0	...
4510644	  836.1	  574.3	 3877.0	...
4510645	  836.4	  574.3	 3878.0	...
4510646	  836.4	  574.3	 3878.0	...
4510647	  836.4	  574.3	 3879.0	...
4510648	  836.3	  574.3	 3878.0	...
4510649	  836.3	  574.3	 3876.0	...
4510650	  836.3	  574.3	 3875.0	...
4510651	  836.1	  574.3	 3875.0	...
4510652	  835.9	  574.2	 3875.0	...
4510653	  835.6	  574.0	 3875.0	...
4510654	  835.5	  573.9	 3875.0	...
4510655	  835.6	  573.8	 3875.0	...
4510656	  835.8	  573.8	 3873.0	...
4510657	  835.9	  573.8	 3871.0	...
4510658	  836.3	  573.8	 3870.0	...
4510659	  836.6	  573.5	 3870.0	...
4510660	  836.9	  573.2	 3870.0	...
4510661	  836.9	  572.9	 3870.0	...
4510662	  836.8	  572.9	 3870.0	...
4510663	  836.7	  572.9	 3871.0	...
4510664	  836.7	  572.9	 3870.0	...
4510665	  836.7	  572.9	 3869.0	...
4510666	  836.9	  572.8	 3868.0	...
4510667	  837.0	  572.9	 3869.0	...
4510668	  837.0	  573.2	 3871.0	...
4510669	  837.0	  573.3	 3873.0	...
4510670	  837.0	  573.3	 3873.0	...
4510671	  837.0	  573.3	 3870.0	...
4510672	  836.7	  573.3	 3867.0	...
4510673	  836.5	  573.4	 3867.0	...
4510674	  836.2	  573.4	 3869.0	...
4510675	  836.3	  573.6	 3870.0	...
4510676	  836.3	  573.8	 3870.0	...
4510677	  836.3	  574.0	 3869.0	...
4510678	  836.3	  574.0	 3867.0	...
4510679	  836.4	  574.0	 3866.0	...
4510680	  836.4	  574.1	 3866.0	...
4510681	  836.3	  574.4	 3867.0	...
4510682	  836.2	  574.8	 3869.0	...
4510683	  836.2	  575.1	 3869.0	...
4510684	  836.2	  575.1	 3870.0	...
4510685	  836.1	  575.1	 3870.0	...
4510686	  836.0	  575.2	 3871.0	...
4510687	  835.5	  575.0	 3872.0	...
4510688	  835.1	  574.7	 3870.0	...
4510689	  834.9	  574.4	 3868.0	...
4510690	  835.1	  574.3	 3866.0	...
4510691	  835.3	  574.1	 3866.0	...
4510692	  835.3	  573.9	 3866.0	...
4510693	  835.5	  573.7	 3866.0	...
4510694	  835.7	  573.6	 3866.0	...
4510695	  836.0	  573.7	 3866.0	...
4510696	  836.0	  573.9	 3864.0	...
4510697	  836.1	  574.0	 3862.0	...
4510698	  836.1	  574.1	 3861.0	...
4510699	  836.3	  574.2	 3862.0	...
4510700	  836.4	  573.9	 3863.0	...
4510701	  836.4	  573.6	 3863.0	...
4510702	  836.4	  573.4	 3863.0	...
4510703	  836.5	  573.5	 3863.0	...
4510704	  836.5	  573.9	 3863.0	...
4510705	  836.4	  574.2	 3862.0	...
4510706	  836.6	  574.1	 3862.0	...
4510707	  836.8	  573.5	 3863.0	...
4510708	  837.0	  573.4	 3862.0	...
4510709	  837.3	  573.8	 3859.0	...
4510710	  837.7	  574.2	 3856.0	...
4510711	  838.4	  574.2	 3855.0	...
4510712	  838.8	  574.1	 3855.0	...
4510713	  839.0	  574.1	 3856.0	...
4510714	  838.8	  574.2	 3857.0	...
4510715	  838.6	  574.3	 3857.0	...
4510716	  838.4	  574.3	 3857.0	...
4510717	  838.3	  574.0	 3857.0	...
4510718	  838.3	  573.7	 3858.0	...
4510719	  838.0	  573.4	 3859.0	...
4510720	  837.7	  573.4	 3857.0	...
4510721	  837.5	  573.6	 3853.0	...
4510722	  837.7	  573.9	 3851.0	...
4510723	  837.9	  574.2	 3852.0	...
4510724	  838.0	  574.4	 3853.0	...
4510725	  838.1	  574.6	 3853.0	...
4510726	  838.2	  574.9	 3853.0	...
4510727	  838.2	  575.2	 3854.0	...
4510728	  838.0	  575.5	 3852.0	...
4510729	  837.8	  575.9	 3850.0	...
4510730	  837.8	  576.3	 3849.0	...
4510731	  837.9	  575.9	 3849.0	...
4510732	  838.0	  575.5	 3850.0	...
4510733	  837.9	  575.1	 3849.0	...
4510734	  837.8	  575.1	 3848.0	...
4510735	  837.7	  575.1	 3847.0	...
4510736	  837.6	  574.7	 3847.0	...
4510737	  837.5	  574.2	 3848.0	...
4510738	  837.4	  573.7	 3850.0	...
4510739	  837.5	  573.9	 3852.0	...
4510740	  837.4	  574.0	 3854.0	...
4510741	  837.2	  573.8	 3856.0	...
4510742	  837.0	  573.4	 3857.0	...
4510743	  836.9	  573.0	 3857.0	...
4510744	  836.8	  573.0	 3857.0	...
4510745	  836.8	  573.0	 3858.0	...
4510746	  836.8	  572.9	 3859.0	...
4510747	  836.8	  572.9	 3860.0	...
4510748	  836.9	  572.9	 3861.0	...
4510749	  836.8	  572.9	 3862.0	...
4510750	  836.8	  573.5	 3860.0	...
4510751	  836.9	  574.0	 3858.0	...
4510752	  837.1	  574.6	 3856.0	...
4510753	  837.2	  574.7	 3855.0	...
4510754	  837.3	  574.8	 3855.0	...
4510755	  837.3	  574.6	 3855.0	...
4510756	  837.4	  574.3	 3853.0	...
4510757	  837.4	  574.1	 3852.0	...
4510758	  837.4	  574.0	 3851.0	...
4510759	  837.4	  574.1	 3851.0	...
4510760	  837.4	  573.8	 3852.0	...
4510761	  837.5	  573.4	 3852.0	...
4510762	  837.5	  573.1	 3853.0	...
4510763	  837.7	  573.1	 3853.0	...
4510764	  837.8	  573.3	 3853.0	...
4510765	  838.0	  573.7	 3852.0	...
4510766	  838.1	  574.2	 3850.0	...
4510767	  838.2	  574.4	 3848.0	...
4510768	  838.1	  574.4	 3845.0	...
4510769	  838.0	  574.5	 3843.0	...
4510770	  838.0	  574.6	 3841.0	...
4510771	  837.8	  574.7	 3840.0	...
4510772	  837.6	  574.6	 3838.0	...
4510773	  837.4	  574.4	 3837.0	...
4510774	  837.4	  574.4	 3837.0	...
4510775	  837.3	  574.5	 3838.0	...
4510776	  837.3	  574.6	 3840.0	...
4510777	  837.1	  574.8	 3842.0	...
4510778	  836.9	  575.0	 3843.0	...
4510779	  836.9	  575.1	 3842.0	...
4510780	  837.1	  575.0	 3841.0	...
4510781	  837.4	  574.9	 3843.0	...
4510782	  837.4	  574.8	 3844.0	...
4510783	  837.0	  574.7	 3845.0	...
4510784	  836.6	  574.7	 3845.0	...
4510785	  836.2	  574.6	 3845.0	...
4510786	  836.1	  574.6	 3845.0	...
4510787	  836.2	  574.6	 3844.0	...
4510788	  836.3	  574.6	 3844.0	...
4510789	  836.4	  574.6	 3845.0	...
4510790	  836.4	  574.5	 3846.0	...
4510791	  836.4	  574.5	 3848.0	...
4510792	  836.3	  574.5	 3847.0	...
4510793	  836.4	  574.4	 3848.0	...
4510794	  836.5	  574.7	 3848.0	...
4510795	  836.7	  575.1	 3848.0	...
4510796	  836.7	  575.4	 3847.0	...
4510797	  836.5	  575.5	 3846.0	...
4510798	  836.2	  575.5	 3845.0	...
4510799	  835.9	  575.6	 3843.0	...
4510800	  835.7	  575.5	 3841.0	...
4510801	  835.5	  575.3	 3840.0	...
4510802	  835.2	  575.1	 3840.0	...
4510803	  834.5	  575.0	 3841.0	...
4510804	  833.8	  574.6	 3841.0	...
4510805	  833.4	  573.9	 3841.0	...
4510806	  833.2	  573.1	 3841.0	...
4510807	  833.1	  572.2	 3842.0	...
4510808	  833.0	  571.5	 3841.0	...
4510809	  832.9	  570.3	 3839.0	...
4510810	  832.6	  569.6	 3838.0	...
4510811	  832.2	  568.6	 3837.0	...
4510812	  832.4	  568.1	 3837.0	...
4510813	  832.9	  567.6	 3836.0	...
4510814	  833.9	  567.4	 3836.0	...
4510815	  834.6	  567.3	 3837.0	...
4510816	  835.3	  567.1	 3837.0	...
4510817	  836.0	  567.1	 3837.0	...
4510818	  836.4	  567.3	 3837.0	...
4510819	  837.0	  567.4	 3837.0	...
4510820	  837.2	  567.9	 3838.0	...
4510821	  837.1	  568.5	 3837.0	...
4510822	  836.9	  569.2	 3837.0	...
4510823	  836.5	  569.9	 3836.0	...
MSG	4510824 0000 _ Number On
4510824	  836.3	  570.9	 3835.0	...
4510825	  836.0	  571.8	 3834.0	...
4510826	  835.9	  572.5	 3834.0	...
4510827	  835.9	  572.8	 3833.0	...
4510828	  836.0	  573.0	 3832.0	...
4510829	  836.3	  573.0	 3832.0	...
4510830	  836.9	  573.1	 3834.0	...
4510831	  837.4	  573.2	 3832.0	...
4510832	  837.6	  573.2	 3830.0	...
4510833	  837.4	  573.0	 3827.0	...
4510834	  837.2	  573.0	 3828.0	...
4510835	  837.0	  573.0	 3827.0	...
4510836	  836.7	  572.7	 3825.0	...
4510837	  836.0	  572.4	 3824.0	...
4510838	  835.5	  571.9	 3824.0	...
4510839	  835.1	  571.8	 3825.0	...
4510840	  835.0	  571.6	 3824.0	...
4510841	  834.9	  571.6	 3821.0	...
4510842	  834.6	  571.6	 3817.0	...
4510843	  834.3	  571.6	 3817.0	...
4510844	  834.1	  571.7	 3819.0	...
4510845	  834.3	  572.1	 3820.0	...
4510846	  834.6	  572.5	 3818.0	...
4510847	  835.0	  573.3	 3816.0	...
4510848	  835.2	  573.9	 3815.0	...
4510849	  835.4	  574.5	 3814.0	...
4510850	  835.4	  574.4	 3814.0	...
4510851	  835.5	  574.7	 3813.0	...
4510852	  835.5	  575.1	 3813.0	...
4510853	  835.5	  575.7	 3813.0	...
4510854	  835.6	  575.8	 3814.0	...
4510855	  835.7	  576.0	 3813.0	...
4510856	  835.6	  576.0	 3811.0	...
4510857	  835.4	  575.7	 3810.0	...
4510858	  835.2	  575.4	 3808.0	...
4510859	  835.1	  575.3	 3807.0	...
4510860	  835.2	  575.5	 3807.0	...
4510861	  835.2	  575.8	 3807.0	...
4510862	  835.5	  575.8	 3808.0	...
4510863	  835.8	  575.8	 3809.0	...
4510864	  836.2	  575.8	 3810.0	...
4510865	  836.2	  575.8	 3811.0	...
4510866	  836.1	  575.8	 3811.0	...
4510867	  836.3	  575.8	 3810.0	...
4510868	  836.6	  575.5	 3809.0	...
4510869	  836.9	  575.1	 3808.0	...
4510870	  836.8	  574.8	 3808.0	...
4510871	  836.9	  574.8	 3808.0	...
4510872	  837.1	  575.3	 3807.0	...
4510873	  837.4	  575.8	 3803.0	...
4510874	  837.6	  576.1	 3798.0	...
4510875	  837.7	  575.8	 3795.0	...
4510876	  837.7	  575.6	 3794.0	...
4510877	  837.6	  575.6	 3793.0	...
4510878	  837.6	  575.6	 3792.0	...
4510879	  837.6	  575.5	 3792.0	...
4510880	  837.3	  575.5	 3794.0	...
4510881	  837.1	  575.5	 3794.0	...
4510882	  836.6	  575.5	 3793.0	...
4510883	  836.4	  575.4	 3791.0	...
4510884	  836.2	  575.4	 3791.0	...
4510885	  836.4	  575.5	 3790.0	...
4510886	  836.3	  575.7	 3788.0	...
4510887	  836.1	  575.8	 3786.0	...
4510888	  835.8	  575.5	 3784.0	...
4510889	  835.8	  575.0	 3783.0	...
4510890	  835.8	  574.5	 3782.0	...
4510891	  836.1	  574.6	 3782.0	...
4510892	  836.3	  574.7	 3781.0	...
4510893	  836.4	  574.7	 3781.0	...
4510894	  836.3	  574.7	 3780.0	...
4510895	  836.2	  574.6	 3781.0	...
4510896	  836.1	  574.6	 3779.0	...
4510897	  836.1	  574.8	 3777.0	...
4510898	  836.1	  575.0	 3774.0	...
4510899	  836.0	  575.2	 3774.0	...
4510900	  835.9	  575.1	 3774.0	...
4510901	  835.8	  575.0	 3774.0	...
4510902	  835.7	  575.0	 3774.0	...
4510903	  835.7	  575.2	 3772.0	...
4510904	  835.8	  575.6	 3769.0	...
4510905	  835.8	  575.8	 3766.0	...
4510906	  835.8	  576.0	 3766.0	...
4510907	  835.9	  576.0	 3766.0	...
4510908	  836.0	  576.0	 3766.0	...
4510909	  836.1	  576.0	 3763.0	...
4510910	  836.2	  575.8	 3761.0	...
4510911	  836.1	  575.8	 3759.0	...
4510912	  835.9	  575.7	 3759.0	...
4510913	  835.8	  575.7	 3760.0	...
4510914	  835.7	  575.7	 3759.0	...
4510915	  835.7	  575.9	 3758.0	...
4510916	  835.6	  576.1	 3755.0	...
4510917	  835.7	  576.2	 3754.0	...
4510918	  835.9	  576.2	 3753.0	...
4510919	  835.9	  576.3	 3750.0	...
4510920	  835.9	  576.4	 3748.0	...
4510921	  835.9	  576.4	 3748.0	...
4510922	  835.8	  576.4	 3751.0	...
4510923	  835.7	  576.5	 3753.0	...
4510924	  835.7	  576.5	 3753.0	...
4510925	  835.7	  576.5	 3752.0	...
4510926	  835.4	  576.6	 3751.0	...
4510927	  835.1	  576.6	 3749.0	...
4510928	  835.1	  576.7	 3749.0	...
4510929	  835.5	  576.7	 3750.0	...
4510930	  835.7	  576.6	 3750.0	...
4510931	  835.5	  576.6	 3749.0	...
4510932	  835.3	  576.8	 3748.0	...
4510933	  835.1	  576.9	 3746.0	...
4510934	  835.0	  577.0	 3744.0	...
4510935	  835.0	  577.1	 3742.0	...
4510936	  835.1	  577.6	 3742.0	...
4510937	  835.2	  578.0	 3740.0	...
4510938	  835.4	  578.5	 3738.0	...
4510939	  835.5	  578.6	 3735.0	...
4510940	  835.5	  578.7	 3735.0	...
4510941	  835.5	  578.8	 3737.0	...
4510942	  835.5	  578.9	 3739.0	...
4510943	  835.7	  579.1	 3741.0	...
4510944	  836.0	  579.3	 3741.0	...
4510945	  836.2	  579.2	 3740.0	...
4510946	  836.1	  579.3	 3738.0	...
4510947	  836.1	  579.3	 3737.0	...
4510948	  836.1	  579.3	 3737.0	...
4510949	  836.1	  579.3	 3735.0	...
4510950	  836.1	  579.2	 3734.0	...
4510951	  836.0	  579.1	 3733.0	...
4510952	  835.9	  579.1	 3733.0	...
4510953	  835.7	  579.1	 3731.0	...
4510954	  835.5	  579.1	 3730.0	...
4510955	  835.4	  579.1	 3729.0	...
4510956	  835.7	  579.1	 3727.0	...
4510957	  835.8	  579.1	 3725.0	...
4510958	  835.8	  579.0	 3723.0	...
4510959	  835.7	  578.7	 3722.0	...
4510960	  835.6	  578.5	 3721.0	...
4510961	  835.6	  578.3	 3719.0	...
4510962	  835.7	  578.1	 3718.0	...
4510963	  835.8	  577.9	 3717.0	...
4510964	  835.7	  577.9	 3715.0	...
4510965	  835.7	  577.9	 3714.0	...
4510966	  835.6	  577.9	 3713.0	...
4510967	  835.6	  577.9	 3714.0	...
4510968	  835.5	  578.0	 3713.0	...
4510969	  835.4	  578.1	 3711.0	...
4510970	  835.4	  578.4	 3709.0	...
4510971	  835.3	  578.7	 3708.0	...
4510972	  835.3	  578.9	 3709.0	...
4510973	  835.2	  579.0	 3710.0	...
4510974	  835.0	  579.0	 3711.0	...
4510975	  834.9	  578.9	 3710.0	...
4510976	  834.8	  578.9	 3705.0	...
4510977	  834.7	  578.9	 3702.0	...
4510978	  835.1	  578.9	 3698.0	...
4510979	  835.5	  578.6	 3699.0	...
4510980	  835.8	  578.2	 3699.0	...
4510981	  835.7	  578.0	 3700.0	...
4510982	  835.6	  578.1	 3700.0	...
4510983	  835.7	  578.0	 3700.0	...
4510984	  835.9	  577.8	 3700.0	...
4510985	  836.1	  577.3	 3700.0	...
4510986	  835.9	  577.0	 3700.0	...
4510987	  835.4	  576.8	 3700.0	...
4510988	  835.0	  576.9	 3696.0	...
4510989	  834.8	  577.1	 3693.0	...
4510990	  834.8	  577.3	 3690.0	...
4510991	  834.8	  577.3	 3690.0	...
4510992	  834.7	  577.2	 3691.0	...
4510993	  834.7	  577.1	 3692.0	...
4510994	  834.8	  577.5	 3693.0	...
4510995	  835.0	  577.9	 3692.0	...
4510996	  835.2	  578.3	 3692.0	...
4510997	  835.2	  578.3	 3692.0	...
4510998	  835.2	  578.3	 3692.0	...
4510999	  835.2	  578.3	 3691.0	...
4511000	  835.2	  578.3	 3691.0	...
4511001	  835.2	  578.3	 3691.0	...
4511002	  835.2	  578.3	 3690.0	...
4511003	  835.3	  578.3	 3691.0	...
4511004	  835.5	  578.2	 3692.0	...
4511005	  835.6	  578.5	 3691.0	...
4511006	  835.7	  578.8	 3688.0	...
4511007	  835.5	  579.0	 3684.0	...
4511008	  835.1	  578.9	 3680.0	...
4511009	  834.8	  578.6	 3678.0	...
4511010	  834.8	  578.5	 3677.0	...
4511011	  834.9	  578.7	 3677.0	...
4511012	  835.0	  579.0	 3678.0	...
4511013	  835.0	  579.3	 3677.0	...
4511014	  834.9	  579.1	 3676.0	...
4511015	  834.8	  579.0	 3675.0	...
4511016	  834.8	  578.8	 3675.0	...
4511017	  834.8	  578.9	 3675.0	...
4511018	  834.9	  578.9	 3674.0	...
4511019	  834.9	  578.8	 3672.0	...
4511020	  834.9	  578.7	 3671.0	...
4511021	  834.9	  578.6	 3671.0	...
4511022	  834.9	  578.6	 3671.0	...
4511023	  835.0	  578.4	 3670.0	...
4511024	  835.2	  578.3	 3667.0	...
4511025	  835.4	  578.2	 3665.0	...
4511026	  835.5	  578.1	 3665.0	...
4511027	  835.6	  578.1	 3665.0	...
4511028	  835.7	  578.0	 3665.0	...
4511029	  835.6	  578.2	 3664.0	...
4511030	  835.4	  578.3	 3663.0	...
4511031	  835.1	  578.4	 3663.0	...
4511032	  835.0	  578.5	 3662.0	...
4511033	  834.9	  578.5	 3662.0	...
4511034	  834.9	  578.4	 3661.0	...
4511035	  834.7	  578.2	 3661.0	...
4511036	  834.6	  578.1	 3660.0	...
4511037	  834.5	  578.0	 3660.0	...
4511038	  834.5	  578.0	 3660.0	...
4511039	  834.5	  577.9	 3659.0	...
4511040	  834.4	  577.8	 3659.0	...
4511041	  834.1	  577.8	 3659.0	...
4511042	  833.9	  577.9	 3660.0	...
4511043	  833.7	  578.0	 3658.0	...
4511044	  833.7	  577.8	 3656.0	...
4511045	  833.7	  577.7	 3653.0	...
4511046	  833.6	  577.8	 3652.0	...
4511047	  833.4	  578.0	 3651.0	...
4511048	  833.2	  578.3	 3650.0	...
4511049	  833.2	  578.5	 3650.0	...
4511050	  833.1	  578.7	 3649.0	...
4511051	  833.1	  578.7	 3649.0	...
4511052	  833.1	  578.8	 3648.0	...
4511053	  833.1	  578.8	 3647.0	...
4511054	  833.1	  578.9	 3645.0	...
4511055	  833.2	  578.9	 3643.0	...
4511056	  833.3	  578.9	 3644.0	...
4511057	  833.3	  578.9	 3644.0	...
4511058	  833.4	  578.9	 3644.0	...
4511059	  833.4	  578.8	 3644.0	...
4511060	  833.4	  578.8	 3642.0	...
4511061	  833.4	  579.1	 3640.0	...
4511062	  833.4	  579.3	 3639.0	...
4511063	  833.3	  579.3	 3639.0	...
4511064	  833.2	  579.1	 3640.0	...
4511065	  833.0	  578.8	 3640.0	...
4511066	  833.0	  578.7	 3640.0	...
4511067	  833.1	  578.7	 3640.0	...
4511068	  832.9	  578.8	 3637.0	...
4511069	  832.8	  578.9	 3635.0	...
4511070	  832.7	  579.0	 3635.0	...
4511071	  832.8	  579.0	 3637.0	...
4511072	  833.1	  579.2	 3639.0	...
4511073	  833.3	  579.7	 3639.0	...
4511074	  833.2	  580.2	 3638.0	...
4511075	  833.1	  580.4	 3635.0	...
4511076	  832.8	  580.4	 3633.0	...
4511077	  832.6	  580.4	 3631.0	...
4511078	  832.5	  580.3	 3631.0	...
4511079	  832.6	  580.3	 3631.0	...
4511080	  832.7	  580.3	 3631.0	...
4511081	  832.7	  580.4	 3632.0	...
4511082	  832.8	  580.5	 3631.0	...
4511083	  833.0	  580.5	 3630.0	...
4511084	  833.0	  580.5	 3629.0	...
4511085	  832.9	  580.4	 3628.0	...
4511086	  832.8	  580.1	 3628.0	...
4511087	  832.7	  579.9	 3627.0	...
4511088	  832.6	  579.9	 3627.0	...
4511089	  832.7	  580.3	 3627.0	...
4511090	  832.9	  580.5	 3627.0	...
4511091	  832.9	  580.2	 3627.0	...
4511092	  832.9	  579.9	 3626.0	...
4511093	  833.1	  579.6	 3625.0	...
4511094	  833.2	  579.5	 3625.0	...
4511095	  833.5	  579.5	 3625.0	...
4511096	  833.5	  579.5	 3625.0	...
4511097	  833.6	  579.5	 3622.0	...
4511098	  833.5	  579.6	 3619.0	...
4511099	  833.5	  579.5	 3617.0	...
4511100	  833.2	  579.4	 3617.0	...
4511101	  832.8	  579.4	 3617.0	...
4511102	  832.8	  579.5	 3617.0	...
4511103	  833.0	  579.6	 3618.0	...
4511104	  833.2	  579.5	 3618.0	...
4511105	  833.3	  579.6	 3619.0	...
4511106	  833.3	  579.7	 3619.0	...
4511107	  833.3	  579.7	 3619.0	...
4511108	  833.2	  579.6	 3616.0	...
4511109	  833.1	  579.4	 3613.0	...
4511110	  833.0	  579.4	 3610.0	...
4511111	  833.0	  579.3	 3610.0	...
4511112	  832.9	  579.3	 3610.0	...
4511113	  832.9	  579.3	 3607.0	...
4511114	  832.8	  579.3	 3605.0	...
4511115	  832.7	  579.4	 3603.0	...
4511116	  832.5	  579.4	 3604.0	...
4511117	  832.4	  579.4	 3605.0	...
4511118	  832.3	  579.3	 3603.0	...
4511119	  832.4	  579.6	 3601.0	...
4511120	  832.4	  579.9	 3598.0	...
4511121	  832.3	  580.2	 3598.0	...
4511122	  832.1	  580.1	 3598.0	...
4511123	  831.9	  580.0	 3597.0	...
4511124	  831.9	  580.0	 3598.0	...
4511125	  831.9	  580.2	 3599.0	...
MSG	4511126 0000 _ Number Off
4511126	  831.9	  580.4	 3599.0	...
4511127	  831.8	  580.2	 3599.0	...
4511128	  831.6	  580.0	 3600.0	...
4511129	  831.5	  579.7	 3599.0	...
4511130	  831.4	  579.2	 3598.0	...
4511131	  831.4	  578.6	 3596.0	...
4511132	  831.3	  577.8	 3594.0	...
4511133	  831.4	  577.1	 3593.0	...
4511134	  831.7	  576.3	 3594.0	...
4511135	  832.2	  575.0	 3593.0	...
4511136	  832.7	  574.1	 3592.0	...
4511137	  833.1	  573.3	 3590.0	...
4511138	  833.4	  573.0	 3589.0	...
4511139	  834.0	  572.6	 3589.0	...
4511140	  834.7	  572.1	 3589.0	...
4511141	  835.4	  571.6	 3589.0	...
4511142	  835.6	  571.5	 3588.0	...
4511143	  835.8	  571.9	 3587.0	...
4511144	  836.2	  572.2	 3585.0	...
4511145	  836.7	  572.3	 3582.0	...
4511146	  837.3	  572.3	 3579.0	...
4511147	  837.2	  572.4	 3578.0	...
4511148	  836.9	  572.6	 3578.0	...
4511149	  836.5	  572.8	 3577.0	...
4511150	  836.0	  573.0	 3576.0	...
4511151	  835.4	  573.2	 3576.0	...
4511152	  834.7	  573.3	 3576.0	...
4511153	  833.7	  573.5	 3576.0	...
4511154	  833.0	  573.7	 3576.0	...
4511155	  832.5	  573.9	 3576.0	...
4511156	  832.5	  573.9	 3576.0	...
4511157	  832.5	  573.9	 3576.0	...
4511158	  832.6	  573.9	 3577.0	...
4511159	  832.7	  573.9	 3578.0	...
4511160	  832.7	  573.9	 3579.0	...
4511161	  832.7	  574.2	 3580.0	...
4511162	  832.8	  574.4	 3578.0	...
4511163	  833.0	  574.6	 3576.0	...
4511164	  833.2	  574.8	 3573.0	...
4511165	  833.3	  575.0	 3573.0	...
4511166	  833.4	  575.1	 3572.0	...
4511167	  833.6	  575.3	 3571.0	...
4511168	  833.6	  575.8	 3568.0	...
4511169	  833.4	  576.4	 3566.0	...
4511170	  833.2	  576.6	 3566.0	...
4511171	  833.2	  576.5	 3568.0	...
4511172	  833.2	  576.3	 3569.0	...
4511173	  833.2	  576.2	 3567.0	...
4511174	  833.1	  576.2	 3565.0	...
4511175	  832.9	  576.6	 3564.0	...
4511176	  832.8	  577.1	 3564.0	...
4511177	  832.7	  577.5	 3564.0	...
4511178	  832.7	  577.5	 3564.0	...
4511179	  832.5	  577.4	 3564.0	...
4511180	  832.4	  577.4	 3562.0	...
4511181	  832.3	  577.3	 3560.0	...
4511182	  832.4	  577.2	 3555.0	...
4511183	  832.4	  577.0	 3553.0	...
4511184	  832.3	  576.9	 3552.0	...
4511185	  832.3	  576.9	 3555.0	...
4511186	  832.3	  577.1	 3558.0	...
4511187	  832.3	  577.2	 3559.0	...
4511188	  832.3	  577.6	 3559.0	...
4511189	  832.3	  577.9	 3557.0	...
4511190	  832.4	  578.2	 3555.0	...
4511191	  832.4	  578.1	 3554.0	...
4511192	  832.4	  578.1	 3552.0	...
4511193	  832.4	  578.1	 3550.0	...
4511194	  832.4	  578.2	 3548.0	...
4511195	  832.3	  578.5	 3549.0	...
4511196	  832.3	  578.6	 3549.0	...
4511197	  832.3	  578.8	 3547.0	...
4511198	  832.2	  578.8	 3544.0	...
4511199	  832.2	  578.9	 3543.0	...
4511200	  832.2	  578.9	 3543.0	...
4511201	  832.3	  579.0	 3542.0	...
4511202	  832.4	  579.1	 3542.0	...
4511203	  832.4	  579.2	 3542.0	...
4511204	  832.4	  579.1	 3542.0	...
4511205	  832.3	  578.7	 3542.0	...
4511206	  832.1	  578.3	 3542.0	...
4511207	  832.0	  578.0	 3543.0	...
4511208	  831.9	  578.5	 3542.0	...
4511209	  832.0	  579.0	 3540.0	...
4511210	  832.1	  579.6	 3538.0	...
4511211	  832.1	  579.6	 3538.0	...
4511212	  832.0	  579.5	 3539.0	...
4511213	  832.0	  579.5	 3539.0	...
4511214	  832.0	  579.5	 3538.0	...
4511215	  832.0	  579.7	 3536.0	...
4511216	  832.0	  579.9	 3533.0	...
4511217	  832.1	  580.0	 3532.0	...
4511218	  832.3	  580.0	 3531.0	...
4511219	  832.4	  579.8	 3530.0	...
4511220	  832.5	  579.6	 3528.0	...
4511221	  832.5	  579.5	 3527.0	...
4511222	  832.5	  579.5	 3527.0	...
4511223	  832.3	  579.5	 3528.0	...
4511224	  832.1	  579.5	 3526.0	...
4511225	  831.8	  579.5	 3524.0	...
4511226	  831.8	  579.5	 3522.0	...
4511227	  831.8	  579.5	 3520.0	...
4511228	  831.7	  579.5	 3521.0	...
4511229	  831.8	  579.5	 3522.0	...
4511230	  831.8	  579.6	 3521.0	...
4511231	  831.8	  579.7	 3520.0	...
4511232	  831.9	  579.9	 3518.0	...
4511233	  832.1	  580.0	 3517.0	...
4511234	  832.2	  580.0	 3515.0	...
4511235	  832.3	  579.8	 3514.0	...
4511236	  832.0	  579.8	 3513.0	...
4511237	  831.7	  579.7	 3513.0	...
4511238	  831.5	  579.7	 3513.0	...
4511239	  831.5	  579.7	 3511.0	...
4511240	  831.5	  579.6	 3510.0	...
4511241	  831.4	  579.5	 3508.0	...
4511242	  831.3	  579.5	 3508.0	...
4511243	  831.2	  579.7	 3508.0	...
4511244	  831.2	  579.7	 3506.0	...
4511245	  831.2	  579.6	 3504.0	...
4511246	  831.3	  579.5	 3502.0	...
4511247	  831.3	  579.5	 3501.0	...
4511248	  831.5	  579.4	 3500.0	...
4511249	  831.7	  579.4	 3500.0	...
4511250	  832.0	  579.3	 3499.0	...
4511251	  831.6	  579.5	 3499.0	...
4511252	  831.1	  579.6	 3499.0	...
4511253	  830.9	  579.4	 3498.0	...
4511254	  831.1	  579.0	 3497.0	...
4511255	  831.3	  578.9	 3496.0	...
4511256	  831.2	  579.2	 3496.0	...
4511257	  831.2	  579.5	 3497.0	...
4511258	  830.9	  579.7	 3497.0	...
4511259	  830.7	  579.9	 3498.0	...
4511260	  830.5	  580.3	 3498.0	...
4511261	  830.6	  580.4	 3498.0	...
4511262	  830.8	  580.5	 3498.0	...
4511263	  830.9	  580.5	 3498.0	...
4511264	  831.1	  580.3	 3498.0	...
4511265	  831.1	  580.2	 3498.0	...
4511266	  831.1	  580.1	 3496.0	...
4511267	  830.9	  580.2	 3493.0	...
4511268	  830.7	  580.3	 3491.0	...
4511269	  830.7	  580.4	 3491.0	...
4511270	  830.8	  580.7	 3489.0	...
4511271	  830.8	  581.0	 3488.0	...
4511272	  830.8	  581.3	 3485.0	...
4511273	  830.7	  581.3	 3484.0	...
4511274	  830.5	  581.3	 3483.0	...
4511275	  830.5	  581.3	 3484.0	...
4511276	  830.5	  581.4	 3484.0	...
4511277	  830.4	  581.5	 3484.0	...
4511278	  830.3	  581.4	 3484.0	...
4511279	  830.3	  581.3	 3484.0	...
4511280	  830.2	  581.3	 3482.0	...
4511281	  830.2	  581.5	 3481.0	...
4511282	  830.2	  581.8	 3479.0	...
4511283	  830.1	  582.1	 3478.0	...
4511284	  830.1	  582.2	 3477.0	...
4511285	  830.1	  582.2	 3475.0	...
4511286	  830.1	  582.2	 3475.0	...
4511287	  830.2	  582.1	 3475.0	...
4511288	  830.3	  582.2	 3475.0	...
4511289	  830.4	  582.4	 3475.0	...
4511290	  830.4	  582.5	 3474.0	...
4511291	  830.4	  582.4	 3473.0	...
4511292	  830.3	  582.2	 3473.0	...
4511293	  830.3	  582.1	 3472.0	...
4511294	  830.2	  582.2	 3472.0	...
4511295	  830.3	  582.5	 3471.0	...
4511296	  830.3	  582.7	 3471.0	...
4511297	  830.1	  582.7	 3471.0	...
4511298	  830.0	  582.7	 3469.0	...
4511299	  829.8	  582.9	 3467.0	...
4511300	  829.9	  583.1	 3464.0	...
4511301	  830.0	  583.2	 3463.0	...
4511302	  830.0	  583.1	 3462.0	...
4511303	  830.1	  583.1	 3462.0	...
4511304	  830.1	  583.2	 3460.0	...
4511305	  830.1	  583.5	 3459.0	...
4511306	  830.2	  583.7	 3457.0	...
4511307	  830.3	  583.7	 3456.0	...
4511308	  830.2	  583.8	 3454.0	...
4511309	  830.1	  583.9	 3454.0	...
4511310	  829.9	  584.0	 3454.0	...
4511311	  829.9	  584.1	 3454.0	...
4511312	  830.0	  584.0	 3452.0	...
4511313	  830.0	  583.9	 3449.0	...
4511314	  830.2	  583.8	 3446.0	...
4511315	  830.3	  583.8	 3445.0	...
4511316	  830.4	  583.7	 3445.0	...
4511317	  830.4	  583.7	 3444.0	...
4511318	  830.5	  583.7	 3444.0	...
4511319	  830.5	  583.8	 3443.0	...
4511320	  830.5	  583.8	 3442.0	...
4511321	  830.5	  583.8	 3439.0	...
4511322	  830.5	  583.9	 3436.0	...
4511323	  830.5	  583.8	 3432.0	...
4511324	  830.5	  583.7	 3431.0	...
4511325	  830.4	  583.6	 3431.0	...
4511326	  830.3	  583.7	 3431.0	...
4511327	  830.2	  583.6	 3431.0	...
4511328	  830.2	  583.6	 3431.0	...
4511329	  830.3	  583.6	 3432.0	...
4511330	  830.4	  584.0	 3430.0	...
4511331	  830.6	  584.3	 3428.0	...
4511332	  830.4	  584.5	 3426.0	...
4511333	  830.1	  584.5	 3426.0	...
4511334	  830.0	  584.6	 3424.0	...
4511335	  830.1	  584.7	 3422.0	...
4511336	  830.2	  584.9	 3421.0	...
4511337	  830.4	  585.1	 3421.0	...
4511338	  830.5	  585.4	 3421.0	...
4511339	  830.8	  585.6	 3421.0	...
MSG	4511340 0000 _ Number On
4511340	  831.0	  585.6	 3421.0	...
4511341	  831.1	  585.4	 3421.0	...
4511342	  831.0	  585.1	 3422.0	...
4511343	  830.9	  584.8	 3422.0	...
4511344	  830.9	  584.7	 3422.0	...
4511345	  830.9	  584.8	 3420.0	...
4511346	  831.0	  585.2	 3419.0	...
4511347	  831.0	  585.6	 3418.0	...
4511348	  830.9	  585.9	 3418.0	...
4511349	  830.8	  585.9	 3416.0	...
4511350	  830.8	  585.9	 3415.0	...
4511351	  831.0	  586.2	 3413.0	...
4511352	  831.1	  586.5	 3412.0	...
4511353	  831.1	  586.8	 3410.0	...
4511354	  831.1	  586.7	 3410.0	...
4511355	  831.2	  586.7	 3410.0	...
4511356	  831.2	  586.6	 3411.0	...
4511357	  831.4	  586.6	 3411.0	...
4511358	  831.5	  586.5	 3410.0	...
4511359	  831.6	  586.6	 3408.0	...
4511360	  831.7	  586.6	 3405.0	...
4511361	  831.8	  586.8	 3405.0	...
4511362	  831.9	  587.0	 3404.0	...
4511363	  831.9	  587.2	 3404.0	...
4511364	  831.7	  587.3	 3403.0	...
4511365	  831.5	  587.2	 3403.0	...
4511366	  831.1	  587.2	 3402.0	...
4511367	  830.8	  587.3	 3401.0	...
4511368	  830.6	  587.4	 3399.0	...
4511369	  830.8	  587.5	 3399.0	...
4511370	  831.0	  587.3	 3398.0	...
4511371	  831.2	  587.2	 3396.0	...
4511372	  831.3	  587.3	 3395.0	...
4511373	  831.3	  587.4	 3394.0	...
4511374	  831.2	  587.6	 3393.0	...
4511375	  831.1	  587.6	 3393.0	...
4511376	  831.1	  587.5	 3389.0	...
4511377	  831.2	  587.4	 3386.0	...
4511378	  831.2	  587.1	 3384.0	...
4511379	  831.1	  587.0	 3385.0	...
4511380	  831.0	  587.0	 3387.0	...
4511381	  830.9	  587.0	 3386.0	...
4511382	  830.9	  586.9	 3384.0	...
4511383	  830.9	  586.9	 3383.0	...
4511384	  830.9	  587.0	 3381.0	...
4511385	  830.8	  587.1	 3380.0	...
4511386	  830.7	  587.2	 3376.0	...
4511387	  830.7	  587.2	 3373.0	...
4511388	  830.7	  587.4	 3371.0	...
4511389	  830.7	  587.6	 3371.0	...
4511390	  830.5	  587.9	 3372.0	...
4511391	  830.4	  587.9	 3373.0	...
4511392	  830.4	  588.0	 3372.0	...
4511393	  830.5	  588.0	 3371.0	...
4511394	  830.5	  588.0	 3369.0	...
4511395	  830.4	  588.0	 3367.0	...
4511396	  830.3	  587.9	 3366.0	...
4511397	  830.2	  587.9	 3365.0	...
4511398	  830.2	  588.0	 3364.0	...
4511399	  830.0	  588.1	 3363.0	...
4511400	  829.9	  588.1	 3363.0	...
4511401	  829.9	  587.9	 3362.0	...
4511402	  830.0	  587.7	 3361.0	...
4511403	  830.1	  587.5	 3361.0	...
4511404	  830.1	  587.4	 3362.0	...
4511405	  830.1	  587.7	 3362.0	...
4511406	  830.1	  588.1	 3359.0	...
4511407	  830.1	  588.4	 3356.0	...
4511408	  830.0	  588.2	 3354.0	...
4511409	  830.0	  588.1	 3352.0	...
4511410	  830.0	  588.1	 3351.0	...
4511411	  829.8	  588.1	 3349.0	...
4511412	  829.7	  588.1	 3348.0	...
4511413	  829.7	  588.5	 3347.0	...
4511414	  829.8	  588.9	 3346.0	...
4511415	  829.9	  589.4	 3345.0	...
4511416	  830.0	  589.5	 3345.0	...
4511417	  830.1	  589.8	 3343.0	...
4511418	  830.2	  589.9	 3342.0	...
4511419	  830.1	  589.6	 3341.0	...
4511420	  830.1	  589.3	 3339.0	...
4511421	  830.2	  589.1	 3338.0	...
4511422	  830.4	  589.5	 3336.0	...
4511423	  830.7	  589.9	 3336.0	...
4511424	  830.8	  590.1	 3336.0	...
4511425	  830.6	  589.9	 3336.0	...
4511426	  830.5	  589.7	 3335.0	...
4511427	  830.1	  589.5	 3333.0	...
4511428	  829.3	  589.6	 3330.0	...
4511429	  828.2	  589.5	 3329.0	...
4511430	  827.2	  589.3	 3328.0	...
4511431	  826.2	  589.0	 3327.0	...
4511432	  825.0	  589.0	 3327.0	...
4511433	  823.9	  588.5	 3327.0	...
4511434	  822.9	  588.0	 3327.0	...
4511435	  822.4	  587.2	 3327.0	...
4511436	  822.3	  586.6	 3323.0	...
4511437	  822.5	  586.0	 3319.0	...
4511438	  823.2	  585.5	 3317.0	...
4511439	  823.7	  585.3	 3317.0	...
4511440	  825.1	  585.2	 3318.0	...
4511441	  826.2	  585.2	 3317.0	...
4511442	  827.6	  586.0	 3317.0	...
4511443	  828.6	  587.2	 3317.0	...
4511444	  829.5	  588.6	 3315.0	...
4511445	  830.6	  590.2	 3313.0	...
4511446	  831.2	  591.5	 3312.0	...
4511447	  831.8	  592.7	 3314.0	...
4511448	  831.8	  593.0	 3315.0	...
4511449	  831.1	  593.1	 3314.0	...
4511450	  830.4	  593.1	 3313.0	...
4511451	  829.5	  593.1	 3311.0	...
4511452	  829.1	  592.7	 3309.0	...
4511453	  828.7	  592.0	 3308.0	...
4511454	  828.6	  591.0	 3306.0	...
4511455	  828.4	  589.9	 3305.0	...
4511456	  828.2	  589.0	 3303.0	...
4511457	  828.2	  588.3	 3303.0	...
4511458	  828.3	  588.0	 3303.0	...
4511459	  828.5	  588.0	 3302.0	...
4511460	  828.5	  588.0	 3302.0	...
4511461	  828.6	  588.2	 3301.0	...
4511462	  828.9	  588.8	 3300.0	...
4511463	  829.1	  589.4	 3299.0	...
4511464	  829.3	  589.9	 3299.0	...
4511465	  829.3	  590.0	 3299.0	...
4511466	  829.3	  590.4	 3297.0	...
4511467	  829.2	  590.9	 3295.0	...
4511468	  829.1	  591.6	 3293.0	...
4511469	  829.1	  591.8	 3293.0	...
4511470	  828.8	  591.9	 3293.0	...
4511471	  828.6	  591.8	 3293.0	...
4511472	  828.3	  591.7	 3293.0	...
4511473	  828.4	  591.7	 3291.0	...
4511474	  828.5	  591.7	 3290.0	...
4511475	  828.5	  591.8	 3288.0	...
4511476	  828.4	  591.8	 3288.0	...
4511477	  828.5	  592.3	 3288.0	...
4511478	  828.7	  592.7	 3287.0	...
4511479	  828.9	  593.0	 3287.0	...
4511480	  829.1	  592.9	 3286.0	...
4511481	  829.2	  592.9	 3284.0	...
4511482	  829.1	  593.1	 3282.0	...
4511483	  829.0	  593.3	 3281.0	...
4511484	  829.0	  593.3	 3279.0	...
4511485	  829.0	  593.3	 3277.0	...
4511486	  829.0	  593.4	 3275.0	...
4511487	  829.1	  593.4	 3274.0	...
4511488	  829.2	  593.3	 3273.0	...
4511489	  829.3	  593.3	 3274.0	...
4511490	  829.3	  593.5	 3274.0	...
4511491	  829.2	  593.7	 3273.0	...
4511492	  829.2	  593.8	 3271.0	...
4511493	  829.3	  593.9	 3268.0	...
4511494	  829.3	  593.9	 3267.0	...
4511495	  829.3	  593.9	 3267.0	...
4511496	  829.3	  593.6	 3266.0	...
4511497	  829.3	  593.3	 3265.0	...
4511498	  829.3	  592.8	 3264.0	...
4511499	  829.4	  592.7	 3262.0	...
4511500	  829.6	  592.9	 3260.0	...
4511501	  829.7	  593.2	 3259.0	...
4511502	  829.8	  593.5	 3259.0	...
4511503	  829.8	  593.5	 3259.0	...
4511504	  829.7	  593.7	 3258.0	...
4511505	  829.8	  593.9	 3256.0	...
4511506	  829.8	  593.9	 3255.0	...
4511507	  829.8	  594.0	 3254.0	...
4511508	  829.8	  594.0	 3254.0	...
4511509	  829.9	  594.0	 3254.0	...
4511510	  830.1	  593.9	 3253.0	...
4511511	  830.4	  593.8	 3252.0	...
4511512	  830.5	  593.7	 3250.0	...
4511513	  830.5	  593.6	 3248.0	...
4511514	  830.5	  593.7	 3248.0	...
4511515	  830.4	  593.9	 3246.0	...
4511516	  830.5	  594.1	 3245.0	...
4511517	  830.4	  594.1	 3244.0	...
4511518	  830.3	  594.3	 3244.0	...
4511519	  830.3	  594.5	 3245.0	...
4511520	  830.3	  594.7	 3242.0	...
4511521	  830.3	  594.7	 3240.0	...
4511522	  830.3	  594.9	 3238.0	...
4511523	  830.3	  595.1	 3237.0	...
4511524	  830.3	  595.4	 3235.0	...
4511525	  830.3	  595.5	 3234.0	...
4511526	  830.2	  595.5	 3232.0	...
4511527	  830.0	  595.5	 3233.0	...
4511528	  830.0	  595.4	 3234.0	...
4511529	  830.1	  595.5	 3234.0	...
4511530	  830.2	  595.4	 3232.0	...
4511531	  830.2	  595.4	 3231.0	...
4511532	  830.3	  595.3	 3230.0	...
4511533	  830.3	  595.4	 3230.0	...
4511534	  830.3	  595.6	 3229.0	...
4511535	  830.7	  595.7	 3229.0	...
4511536	  831.0	  595.5	 3229.0	...
4511537	  831.4	  595.1	 3227.0	...
4511538	  831.7	  595.3	 3225.0	...
4511539	  831.9	  595.6	 3222.0	...
4511540	  832.2	  596.0	 3221.0	...
4511541	  832.2	  595.8	 3218.0	...
4511542	  832.2	  595.8	 3215.0	...
4511543	  832.5	  596.1	 3212.0	...
4511544	  833.1	  596.5	 3211.0	...
4511545	  833.9	  597.2	 3211.0	...
4511546	  834.3	  597.5	 3209.0	...
4511547	  834.8	  598.0	 3206.0	...
4511548	  835.3	  598.3	 3204.0	...
4511549	  836.0	  598.6	 3200.0	...
4511550	  837.0	  598.6	 3198.0	...
4511551	  837.9	  598.8	 3196.0	...
4511552	  838.8	  599.6	 3194.0	...
EFIX R   4507789	4511552	3764	  834.3	  579.3	   3692
SSACC R  4511553
4511553	  839.4	  600.4	 3191.0	...
4511554	  840.2	  601.9	 3189.0	...
4511555	  841.0	  603.3	 3185.0	...
4511556	  841.6	  605.2	 3179.0	...
4511557	  842.0	  608.8	 3166.0	...
4511558	  842.0	  612.9	 3151.0	...
4511559	  841.9	  616.4	 3141.0	...
4511560	  842.3	  615.2	 3140.0	...
4511561	  843.1	  609.9	 3144.0	...
4511562	  844.1	  604.6	 3148.0	...
4511563	  845.0	  606.3	 3143.0	...
4511564	  846.0	  619.0	 3113.0	...
4511565	  847.6	  639.7	 3060.0	...
4511566	  849.5	  664.0	 2993.0	...
4511567	  851.3	  691.3	 2917.0	...
4511568	  853.2	  720.8	 2836.0	...
4511569	  854.6	  753.3	 2743.0	...
4511570	  855.3	  784.8	 2647.0	...
4511571	  855.2	  815.6	 2549.0	...
4511572	  855.0	  835.2	 2464.0	...
4511573	  856.3	  860.6	 2375.0	...
4511574	  858.7	  894.5	 2261.0	...
4511575	  863.1	  943.9	 2118.0	...
4511576	  867.2	  993.3	 1969.0	...
4511577	  894.6	 1024.8	 1841.0	...
4511578	  919.9	 1040.6	 1763.0	...
4511579	  944.3	 1040.7	 1731.0	...
4511580	  944.3	 1040.7	 1731.0	...
SBLINK R 4511581
4511581	   .	   .	    0.0	...
4511582	   .	   .	    0.0	...
4511583	   .	   .	    0.0	...
4511584	   .	   .	    0.0	...
4511585	   .	   .	    0.0	...
4511586	   .	   .	    0.0	...
4511587	   .	   .	    0.0	...
4511588	   .	   .	    0.0	...
4511589	   .	   .	    0.0	...
4511590	   .	   .	    0.0	...
4511591	   .	   .	    0.0	...
4511592	   .	   .	    0.0	...
4511593	   .	   .	    0.0	...
4511594	   .	   .	    0.0	...
4511595	   .	   .	    0.0	...
4511596	   .	   .	    0.0	...
4511597	   .	   .	    0.0	...
4511598	   .	   .	    0.0	...
4511599	   .	   .	    0.0	...
4511600	   .	   .	    0.0	...
4511601	   .	   .	    0.0	...
4511602	   .	   .	    0.0	...
4511603	   .	   .	    0.0	...
4511604	   .	   .	    0.0	...
4511605	   .	   .	    0.0	...
4511606	   .	   .	    0.0	...
4511607	   .	   .	    0.0	...
4511608	   .	   .	    0.0	...
4511609	   .	   .	    0.0	...
4511610	   .	   .	    0.0	...
4511611	   .	   .	    0.0	...
4511612	   .	   .	    0.0	...
4511613	   .	   .	    0.0	...
4511614	   .	   .	    0.0	...
4511615	   .	   .	    0.0	...
4511616	   .	   .	    0.0	...
4511617	   .	   .	    0.0	...
4511618	   .	   .	    0.0	...
4511619	   .	   .	    0.0	...
4511620	   .	   .	    0.0	...
4511621	   .	   .	    0.0	...
4511622	   .	   .	    0.0	...
4511623	   .	   .	    0.0	...
4511624	   .	   .	    0.0	...
4511625	   .	   .	    0.0	...
4511626	   .	   .	    0.0	...
4511627	   .	   .	    0.0	...
4511628	   .	   .	    0.0	...
4511629	   .	   .	    0.0	...
4511630	   .	   .	    0.0	...
4511631	   .	   .	    0.0	...
4511632	   .	   .	    0.0	...
4511633	   .	   .	    0.0	...
4511634	   .	   .	    0.0	...
4511635	   .	   .	    0.0	...
4511636	   .	   .	    0.0	...
4511637	   .	   .	    0.0	...
4511638	   .	   .	    0.0	...
4511639	   .	   .	    0.0	...
4511640	   .	   .	    0.0	...
4511641	   .	   .	    0.0	...
4511642	   .	   .	    0.0	...
4511643	   .	   .	    0.0	...
MSG	4511644 0000 _ Number Off
4511644	   .	   .	    0.0	...
4511645	   .	   .	    0.0	...
4511646	   .	   .	    0.0	...
4511647	   .	   .	    0.0	...
4511648	   .	   .	    0.0	...
4511649	   .	   .	    0.0	...
4511650	   .	   .	    0.0	...
4511651	   .	   .	    0.0	...
4511652	   .	   .	    0.0	...
4511653	   .	   .	    0.0	...
4511654	   .	   .	    0.0	...
4511655	   .	   .	    0.0	...
4511656	   .	   .	    0.0	...
4511657	   .	   .	    0.0	...
4511658	   .	   .	    0.0	...
4511659	   .	   .	    0.0	...
4511660	   .	   .	    0.0	...
4511661	   .	   .	    0.0	...
4511662	   .	   .	    0.0	...
4511663	   .	   .	    0.0	...
4511664	   .	   .	    0.0	...
4511665	   .	   .	    0.0	...
4511666	   .	   .	    0.0	...
4511667	   .	   .	    0.0	...
4511668	   .	   .	    0.0	...
4511669	   .	   .	    0.0	...
4511670	   .	   .	    0.0	...
4511671	   .	   .	    0.0	...
4511672	   .	   .	    0.0	...
EBLINK R 4511581	4511672	92
4511673	  785.4	 1081.0	 1613.0	...
4511674	  785.4	 1081.0	 1613.0	...
4511675	  786.8	 1074.9	 1624.0	...
4511676	  792.9	 1062.7	 1662.0	...
4511677	  798.5	 1043.5	 1719.0	...
4511678	  802.3	 1024.1	 1778.0	...
4511679	  803.2	 1006.8	 1811.0	...
4511680	  804.5	  988.9	 1849.0	...
4511681	  806.0	  974.1	 1878.0	...
4511682	  805.8	  963.3	 1915.0	...
4511683	  804.9	  950.8	 1949.0	...
4511684	  804.1	  941.4	 1978.0	...
4511685	  804.0	  928.6	 2008.0	...
4511686	  806.6	  921.2	 2029.0	...
4511687	  808.9	  908.7	 2053.0	...
4511688	  814.5	  898.9	 2078.0	...
4511689	  817.9	  893.2	 2094.0	...
4511690	  821.5	  891.2	 2124.0	...
4511691	  824.7	  887.8	 2147.0	...
4511692	  828.0	  881.8	 2189.0	...
4511693	  836.4	  873.9	 2213.0	...
4511694	  841.1	  865.3	 2245.0	...
4511695	  845.8	  853.2	 2272.0	...
4511696	  845.6	  843.5	 2307.0	...
4511697	  845.2	  832.2	 2341.0	...
4511698	  844.7	  819.2	 2380.0	...
4511699	  843.9	  807.1	 2416.0	...
4511700	  842.8	  795.2	 2452.0	...
4511701	  841.3	  787.0	 2480.0	...
4511702	  839.6	  776.0	 2513.0	...
4511703	  838.2	  765.6	 2546.0	...
4511704	  837.3	  755.9	 2577.0	...
4511705	  837.2	  744.7	 2606.0	...
4511706	  837.4	  733.9	 2631.0	...
4511707	  837.6	  723.6	 2660.0	...
4511708	  836.9	  714.9	 2684.0	...
4511709	  836.8	  705.8	 2711.0	...
4511710	  837.3	  697.3	 2733.0	...
4511711	  838.0	  689.4	 2756.0	...
4511712	  838.4	  680.4	 2777.0	...
4511713	  838.5	  673.1	 2794.0	...
4511714	  839.0	  665.4	 2814.0	...
4511715	  839.8	  659.2	 2830.0	...
4511716	  840.3	  651.6	 2846.0	...
4511717	  840.5	  644.1	 2862.0	...
4511718	  840.2	  637.6	 2878.0	...
4511719	  840.0	  631.2	 2892.0	...
4511720	  839.6	  625.2	 2903.0	...
4511721	  839.8	  619.9	 2916.0	...
4511722	  840.1	  614.5	 2931.0	...
4511723	  840.4	  609.5	 2945.0	...
4511724	  840.0	  604.9	 2953.0	...
4511725	  839.9	  600.5	 2961.0	...
4511726	  839.8	  596.3	 2970.0	...
4511727	  839.7	  592.2	 2982.0	...
4511728	  840.1	  589.2	 2990.0	...
4511729	  840.9	  586.4	 2997.0	...
4511730	  841.6	  583.6	 3001.0	...
4511731	  841.6	  581.0	 3005.0	...
4511732	  841.7	  578.4	 3008.0	...
4511733	  841.9	  576.8	 3008.0	...
4511734	  842.1	  575.5	 3009.0	...
4511735	  842.1	  575.3	 3011.0	...
4511736	  842.1	  575.0	 3013.0	...
4511737	  842.1	  575.0	 3011.0	...
4511738	  842.2	  575.3	 3008.0	...
4511739	  841.7	  577.6	 3002.0	...
4511740	  841.3	  579.8	 2997.0	...
4511741	  840.4	  583.5	 2987.0	...
4511742	  839.9	  587.6	 2979.0	...
4511743	  839.4	  593.3	 2970.0	...
4511744	  839.1	  598.1	 2967.0	...
4511745	  838.8	  601.8	 2964.0	...
4511746	  838.5	  603.9	 2964.0	...
4511747	  838.3	  605.5	 2962.0	...
4511748	  838.3	  605.7	 2961.0	...
4511749	  838.4	  605.5	 2960.0	...
ESACC R  4511553	4511749	197	  839.4	  600.4	  838.4	  605.5	   0.11	    649
SFIX R   4511750
4511750	  838.6	  604.9	 2960.0	...
4511751	  838.8	  604.4	 2962.0	...
4511752	  838.9	  603.8	 2963.0	...
4511753	  838.9	  602.8	 2965.0	...
4511754	  838.8	  601.6	 2966.0	...
4511755	  838.7	  600.6	 2969.0	...
4511756	  838.9	  600.0	 2971.0	...
4511757	  839.1	  599.6	 2973.0	...
4511758	  839.5	  599.4	 2973.0	...
4511759	  839.7	  598.8	 2974.0	...
4511760	  840.0	  598.2	 2975.0	...
4511761	  840.3	  597.6	 2976.0	...
4511762	  840.5	  597.5	 2977.0	...
4511763	  840.6	  597.2	 2977.0	...
4511764	  840.5	  596.9	 2977.0	...
4511765	  840.5	  596.6	 2977.0	...
4511766	  840.5	  596.6	 2978.0	...
4511767	  840.6	  596.5	 2979.0	...
4511768	  840.7	  596.7	 2980.0	...
4511769	  840.9	  596.9	 2982.0	...
4511770	  841.0	  597.1	 2983.0	...
4511771	  841.0	  597.5	 2984.0	...
4511772	  841.0	  597.8	 2984.0	...
4511773	  841.0	  598.1	 2985.0	...
4511774	  840.9	  597.9	 2985.0	...
4511775	  840.7	  597.8	 2986.0	...
4511776	  840.2	  598.1	 2987.0	...
4511777	  839.8	  598.4	 2988.0	...
4511778	  839.7	  598.7	 2988.0	...
4511779	  839.9	  598.7	 2988.0	...
4511780	  839.9	  598.7	 2989.0	...
4511781	  839.8	  599.2	 2990.0	...
4511782	  839.8	  599.6	 2991.0	...
4511783	  839.9	  600.0	 2993.0	...
4511784	  840.1	  600.0	 2993.0	...
4511785	  840.1	  600.0	 2993.0	...
4511786	  840.1	  599.9	 2991.0	...
4511787	  840.0	  600.0	 2989.0	...
4511788	  839.8	  600.2	 2987.0	...
4511789	  839.6	  600.3	 2987.0	...
4511790	  839.6	  600.4	 2987.0	...
4511791	  839.9	  600.4	 2987.0	...
4511792	  840.2	  600.0	 2988.0	...
4511793	  840.3	  599.7	 2988.0	...
4511794	  840.3	  599.2	 2989.0	...
4511795	  840.3	  599.1	 2989.0	...
4511796	  840.3	  599.2	 2988.0	...
4511797	  840.4	  599.5	 2986.0	...
4511798	  840.5	  599.7	 2986.0	...
4511799	  840.6	  599.4	 2986.0	...
4511800	  840.7	  599.1	 2987.0	...
4511801	  841.1	  598.9	 2987.0	...
4511802	  841.7	  599.1	 2986.0	...
4511803	  842.3	  599.2	 2986.0	...
4511804	  842.8	  599.6	 2985.0	...
4511805	  843.3	  599.9	 2985.0	...
4511806	  843.8	  600.1	 2985.0	...
4511807	  843.9	  600.1	 2986.0	...
4511808	  843.9	  600.6	 2987.0	...
4511809	  843.8	  601.1	 2989.0	...
4511810	  843.7	  601.3	 2987.0	...
4511811	  843.6	  600.9	 2986.0	...
4511812	  843.5	  600.8	 2985.0	...
4511813	  843.2	  601.1	 2987.0	...
4511814	  842.8	  601.3	 2988.0	...
4511815	  842.7	  601.3	 2989.0	...
4511816	  842.9	  601.3	 2989.0	...
4511817	  843.0	  601.3	 2989.0	...
4511818	  842.9	  601.3	 2989.0	...
4511819	  842.8	  601.3	 2988.0	...
4511820	  842.7	  601.4	 2988.0	...
4511821	  842.7	  601.5	 2989.0	...
4511822	  842.7	  601.5	 2989.0	...
4511823	  842.6	  601.4	 2989.0	...
4511824	  842.5	  601.1	 2986.0	...
4511825	  842.5	  600.9	 2984.0	...
4511826	  842.5	  600.5	 2982.0	...
4511827	  842.4	  600.2	 2982.0	...
4511828	  842.4	  600.0	 2982.0	...
4511829	  842.4	  600.1	 2981.0	...
4511830	  842.5	  600.0	 2980.0	...
4511831	  842.3	  599.8	 2979.0	...
4511832	  842.2	  599.4	 2979.0	...
4511833	  842.0	  599.2	 2979.0	...
4511834	  842.1	  599.2	 2980.0	...
4511835	  842.5	  599.2	 2982.0	...
4511836	  842.9	  599.2	 2983.0	...
4511837	  843.2	  599.1	 2983.0	...
4511838	  843.4	  599.1	 2983.0	...
4511839	  843.5	  599.0	 2984.0	...
4511840	  843.7	  598.9	 2983.0	...
4511841	  843.9	  598.6	 2982.0	...
4511842	  844.1	  598.4	 2980.0	...
4511843	  844.2	  598.3	 2981.0	...
4511844	  844.3	  598.4	 2980.0	...
4511845	  844.5	  598.5	 2980.0	...
4511846	  844.9	  598.6	 2981.0	...
4511847	  845.4	  598.6	 2981.0	...
4511848	  845.5	  598.6	 2981.0	...
4511849	  845.3	  598.6	 2981.0	...
4511850	  845.0	  598.5	 2982.0	...
4511851	  844.9	  598.4	 2981.0	...
4511852	  844.9	  598.2	 2982.0	...
4511853	  844.8	  598.0	 2982.0	...
4511854	  844.8	  597.8	 2982.0	...
4511855	  844.6	  597.8	 2982.0	...
4511856	  844.5	  597.5	 2982.0	...
4511857	  844.5	  597.0	 2981.0	...
4511858	  844.6	  596.5	 2980.0	...
4511859	  844.7	  596.2	 2980.0	...
4511860	  844.6	  596.1	 2980.0	...
4511861	  844.6	  596.0	 2980.0	...
4511862	  844.7	  595.8	 2980.0	...
4511863	  844.9	  595.7	 2979.0	...
4511864	  845.0	  595.6	 2979.0	...
4511865	  845.1	  595.5	 2980.0	...
4511866	  845.0	  595.5	 2980.0	...
4511867	  844.9	  595.6	 2980.0	...
4511868	  844.8	  595.5	 2980.0	...
4511869	  844.8	  595.2	 2981.0	...
4511870	  844.8	  594.9	 2983.0	...
4511871	  844.8	  594.7	 2986.0	...
4511872	  844.6	  594.6	 2987.0	...
4511873	  844.4	  594.6	 2987.0	...
4511874	  844.2	  594.6	 2987.0	...
4511875	  844.2	  594.3	 2986.0	...
4511876	  844.2	  594.1	 2986.0	...
4511877	  844.5	  593.8	 2987.0	...
4511878	  844.8	  593.7	 2988.0	...
4511879	  845.1	  593.4	 2988.0	...
4511880	  845.1	  593.1	 2989.0	...
4511881	  845.1	  592.7	 2990.0	...
4511882	  845.3	  592.6	 2989.0	...
4511883	  845.5	  592.6	 2989.0	...
4511884	  845.7	  592.7	 2989.0	...
4511885	  845.8	  592.7	 2989.0	...
4511886	  845.8	  592.6	 2989.0	...
4511887	  845.8	  592.7	 2989.0	...
4511888	  845.8	  592.7	 2989.0	...
4511889	  845.8	  592.8	 2988.0	...
4511890	  845.8	  592.9	 2988.0	...
4511891	  845.9	  593.0	 2987.0	...
4511892	  846.0	  593.0	 2988.0	...
4511893	  846.0	  592.9	 2990.0	...
4511894	  846.0	  592.7	 2991.0	...
4511895	  845.9	  592.6	 2992.0	...
4511896	  845.9	  592.6	 2993.0	...
4511897	  845.9	  592.5	 2994.0	...
4511898	  845.9	  592.4	 2994.0	...
4511899	  846.1	  592.2	 2995.0	...
4511900	  846.4	  592.0	 2996.0	...
4511901	  846.6	  591.9	 2997.0	...
4511902	  846.6	  591.9	 2997.0	...
4511903	  846.5	  591.8	 2998.0	...
4511904	  846.2	  591.9	 2998.0	...
4511905	  846.0	  591.9	 2998.0	...
4511906	  845.8	  592.0	 3000.0	...
4511907	  845.9	  592.0	 3001.0	...
4511908	  846.0	  591.9	 3002.0	...
4511909	  845.9	  592.0	 3002.0	...
4511910	  845.7	  592.0	 3001.0	...
4511911	  845.7	  592.0	 3001.0	...
4511912	  845.9	  592.1	 3001.0	...
4511913	  846.0	  592.2	 3000.0	...
4511914	  846.0	  592.3	 3000.0	...
4511915	  845.9	  592.3	 3000.0	...
4511916	  845.9	  592.3	 3000.0	...
4511917	  845.9	  592.6	 3001.0	...
4511918	  846.0	  593.0	 3001.0	...
4511919	  846.1	  593.2	 3002.0	...
4511920	  846.1	  593.4	 3003.0	...
4511921	  846.2	  593.3	 3004.0	...
4511922	  846.3	  593.1	 3005.0	...
4511923	  846.2	  592.9	 3005.0	...
4511924	  846.1	  592.8	 3005.0	...
4511925	  846.0	  592.6	 3006.0	...
4511926	  846.0	  592.5	 3008.0	...
4511927	  846.0	  592.4	 3009.0	...
4511928	  846.0	  592.4	 3010.0	...
4511929	  845.9	  592.5	 3010.0	...
4511930	  845.9	  592.6	 3011.0	...
4511931	  845.9	  592.6	 3012.0	...
4511932	  845.8	  592.6	 3013.0	...
4511933	  845.7	  592.6	 3014.0	...
4511934	  845.7	  592.6	 3015.0	...
4511935	  845.6	  592.6	 3014.0	...
4511936	  845.6	  592.4	 3013.0	...
4511937	  845.6	  592.4	 3013.0	...
4511938	  845.5	  592.4	 3013.0	...
4511939	  845.5	  592.5	 3014.0	...
4511940	  845.4	  592.7	 3015.0	...
4511941	  845.3	  593.0	 3016.0	...
4511942	  845.1	  593.3	 3016.0	...
4511943	  845.1	  593.5	 3016.0	...
4511944	  845.3	  593.4	 3015.0	...
4511945	  845.5	  593.3	 3015.0	...
4511946	  845.5	  593.3	 3014.0	...
4511947	  845.4	  593.5	 3014.0	...
4511948	  845.3	  593.7	 3014.0	...
4511949	  845.2	  594.1	 3015.0	...
4511950	  845.2	  594.3	 3016.0	...
4511951	  845.0	  594.4	 3016.0	...
4511952	  844.9	  594.4	 3016.0	...
4511953	  844.8	  594.3	 3018.0	...
4511954	  844.7	  594.3	 3020.0	...
4511955	  844.6	  594.3	 3023.0	...
4511956	  844.6	  594.4	 3023.0	...
4511957	  844.7	  594.4	 3024.0	...
4511958	  844.8	  594.4	 3024.0	...
4511959	  845.0	  594.4	 3024.0	...
4511960	  845.1	  594.6	 3024.0	...
4511961	  845.1	  594.7	 3024.0	...
4511962	  845.1	  594.8	 3023.0	...
4511963	  845.1	  595.1	 3024.0	...
4511964	  845.1	  595.4	 3026.0	...
4511965	  845.3	  595.7	 3028.0	...
4511966	  845.5	  595.8	 3030.0	...
4511967	  845.7	  595.9	 3030.0	...
4511968	  845.4	  595.9	 3029.0	...
4511969	  845.1	  595.8	 3030.0	...
4511970	  844.9	  595.9	 3032.0	...
4511971	  845.0	  595.9	 3033.0	...
4511972	  845.2	  595.8	 3034.0	...
4511973	  845.2	  595.8	 3034.0	...
4511974	  845.3	  595.9	 3034.0	...
4511975	  845.3	  596.0	 3033.0	...
4511976	  845.2	  595.7	 3032.0	...
4511977	  845.2	  595.3	 3032.0	...
4511978	  845.1	  594.9	 3034.0	...
4511979	  845.1	  594.7	 3034.0	...
4511980	  844.9	  594.5	 3034.0	...
4511981	  844.8	  594.3	 3034.0	...
4511982	  844.7	  594.2	 3035.0	...
4511983	  844.7	  594.1	 3035.0	...
4511984	  844.6	  594.1	 3036.0	...
4511985	  844.5	  594.3	 3036.0	...
4511986	  844.8	  594.5	 3036.0	...
4511987	  845.3	  594.7	 3037.0	...
4511988	  845.6	  594.6	 3037.0	...
4511989	  845.3	  594.7	 3038.0	...
4511990	  845.0	  595.0	 3041.0	...
4511991	  844.9	  595.3	 3043.0	...
4511992	  844.9	  595.5	 3044.0	...
4511993	  844.9	  595.5	 3044.0	...
4511994	  845.3	  595.5	 3045.0	...
4511995	  845.7	  595.5	 3046.0	...
4511996	  846.1	  595.6	 3047.0	...
4511997	  846.1	  595.7	 3046.0	...
4511998	  846.1	  595.7	 3047.0	...
4511999	  846.1	  595.6	 3047.0	...
4512000	  846.0	  595.4	 3048.0	...
4512001	  846.1	  595.2	 3047.0	...
4512002	  846.2	  595.2	 3047.0	...
4512003	  846.3	  595.3	 3045.0	...
4512004	  846.4	  595.2	 3043.0	...
4512005	  846.4	  595.1	 3042.0	...
4512006	  846.4	  595.2	 3043.0	...
4512007	  846.3	  595.4	 3044.0	...
4512008	  846.2	  595.7	 3043.0	...
4512009	  846.1	  595.8	 3042.0	...
4512010	  846.1	  596.0	 3041.0	...
4512011	  846.3	  596.2	 3041.0	...
4512012	  846.6	  596.5	 3040.0	...
4512013	  846.5	  596.6	 3041.0	...
4512014	  846.2	  596.3	 3041.0	...
4512015	  845.8	  596.3	 3041.0	...
4512016	  845.9	  596.5	 3040.0	...
4512017	  845.9	  596.9	 3038.0	...
4512018	  846.1	  597.4	 3040.0	...
4512019	  846.2	  597.9	 3041.0	...
4512020	  846.4	  598.3	 3042.0	...
4512021	  846.5	  598.4	 3041.0	...
4512022	  846.6	  598.3	 3039.0	...
4512023	  846.8	  598.2	 3039.0	...
4512024	  846.8	  598.1	 3039.0	...
4512025	  846.8	  598.2	 3039.0	...
4512026	  846.8	  598.2	 3039.0	...
4512027	  846.8	  598.2	 3040.0	...
4512028	  846.7	  598.3	 3040.0	...
4512029	  846.6	  598.2	 3040.0	...
4512030	  846.3	  598.1	 3039.0	...
4512031	  846.2	  598.0	 3039.0	...
4512032	  846.1	  598.0	 3039.0	...
4512033	  846.1	  597.9	 3041.0	...
4512034	  846.1	  598.2	 3043.0	...
4512035	  846.1	  598.6	 3044.0	...
4512036	  846.1	  598.9	 3043.0	...
4512037	  846.2	  598.9	 3042.0	...
4512038	  846.3	  598.8	 3043.0	...
4512039	  846.5	  598.8	 3044.0	...
4512040	  846.4	  599.1	 3043.0	...
4512041	  846.4	  599.3	 3041.0	...
4512042	  846.4	  599.5	 3039.0	...
4512043	  846.3	  599.5	 3041.0	...
4512044	  846.3	  599.5	 3044.0	...
4512045	  846.3	  599.0	 3045.0	...
4512046	  846.4	  598.2	 3044.0	...
4512047	  846.4	  596.9	 3043.0	...
EFIX R   4511750	4512047	298	  844.2	  596.5	   3005
SSACC R  4512048
4512048	  846.2	  595.3	 3042.0	...
4512049	  845.8	  593.1	 3040.0	...
4512050	  845.5	  591.4	 3039.0	...
4512051	  845.3	  589.5	 3038.0	...
4512052	  845.4	  587.3	 3040.0	...
4512053	  845.4	  584.6	 3041.0	...
4512054	  845.4	  582.5	 3042.0	...
ESACC R  4512048	4512054	7	  846.2	  595.3	  845.4	  582.5	   0.27	     40
SFIX R   4512055
4512055	  845.4	  581.3	 3042.0	...
4512056	  845.2	  580.3	 3042.0	...
4512057	  845.1	  579.4	 3042.0	...
4512058	  845.0	  578.8	 3040.0	...
4512059	  845.1	  578.9	 3037.0	...
4512060	  845.5	  579.2	 3035.0	...
4512061	  846.0	  579.6	 3036.0	...
4512062	  846.6	  580.3	 3036.0	...
4512063	  847.3	  580.6	 3036.0	...
4512064	  847.9	  581.0	 3036.0	...
4512065	  848.8	  581.1	 3036.0	...
4512066	  849.2	  581.3	 3035.0	...
4512067	  849.4	  581.2	 3033.0	...
4512068	  849.2	  580.9	 3032.0	...
4512069	  849.0	  580.6	 3033.0	...
4512070	  848.9	  580.1	 3033.0	...
4512071	  848.8	  579.7	 3032.0	...
4512072	  848.7	  579.2	 3031.0	...
4512073	  848.7	  579.2	 3031.0	...
4512074	  848.7	  579.2	 3031.0	...
4512075	  848.6	  579.2	 3031.0	...
4512076	  848.7	  579.7	 3031.0	...
4512077	  848.7	  580.1	 3031.0	...
4512078	  848.8	  581.0	 3031.0	...
4512079	  849.0	  581.6	 3031.0	...
4512080	  849.2	  582.3	 3032.0	...
4512081	  849.2	  583.0	 3033.0	...
4512082	  849.0	  583.6	 3034.0	...
4512083	  848.7	  584.1	 3035.0	...
4512084	  848.6	  584.1	 3036.0	...
4512085	  848.7	  583.6	 3036.0	...
4512086	  848.8	  583.2	 3036.0	...
4512087	  848.7	  583.1	 3036.0	...
4512088	  848.7	  583.2	 3036.0	...
4512089	  848.7	  583.1	 3036.0	...
4512090	  848.6	  582.5	 3037.0	...
4512091	  848.6	  582.0	 3036.0	...
4512092	  848.6	  581.7	 3034.0	...
4512093	  848.7	  581.8	 3032.0	...
4512094	  848.9	  582.0	 3030.0	...
4512095	  849.1	  582.1	 3030.0	...
4512096	  849.2	  582.3	 3030.0	...
4512097	  849.3	  582.3	 3029.0	...
4512098	  849.4	  582.7	 3028.0	...
4512099	  849.5	  583.2	 3027.0	...
4512100	  849.5	  583.7	 3026.0	...
4512101	  849.8	  583.8	 3025.0	...
4512102	  850.0	  583.8	 3024.0	...
4512103	  850.0	  583.8	 3023.0	...
4512104	  849.9	  583.7	 3022.0	...
4512105	  849.9	  583.8	 3022.0	...
4512106	  850.1	  583.7	 3022.0	...
4512107	  850.3	  583.7	 3022.0	...
4512108	  850.4	  583.8	 3021.0	...
4512109	  850.4	  583.8	 3019.0	...
4512110	  850.4	  583.9	 3018.0	...
4512111	  850.5	  584.2	 3018.0	...
4512112	  850.6	  584.5	 3018.0	...
4512113	  850.7	  584.7	 3019.0	...
4512114	  850.8	  584.7	 3019.0	...
4512115	  851.0	  584.6	 3019.0	...
4512116	  851.0	  584.6	 3017.0	...
4512117	  851.0	  584.7	 3015.0	...
4512118	  851.0	  584.7	 3015.0	...
4512119	  851.1	  584.8	 3015.0	...
4512120	  851.2	  584.7	 3015.0	...
4512121	  851.4	  584.6	 3015.0	...
4512122	  851.4	  584.5	 3015.0	...
4512123	  851.4	  584.3	 3015.0	...
4512124	  851.5	  584.3	 3014.0	...
4512125	  851.6	  584.2	 3014.0	...
4512126	  851.7	  584.3	 3014.0	...
4512127	  851.7	  584.4	 3014.0	...
4512128	  851.7	  584.4	 3015.0	...
4512129	  851.7	  584.3	 3015.0	...
4512130	  851.6	  584.1	 3016.0	...
4512131	  851.4	  584.1	 3016.0	...
4512132	  851.2	  584.2	 3014.0	...
4512133	  850.9	  584.2	 3012.0	...
4512134	  850.8	  584.3	 3010.0	...
4512135	  850.7	  584.3	 3010.0	...
4512136	  850.7	  584.3	 3010.0	...
4512137	  850.8	  584.1	 3010.0	...
4512138	  850.9	  584.1	 3010.0	...
4512139	  850.9	  584.1	 3009.0	...
4512140	  851.1	  584.1	 3009.0	...
4512141	  851.2	  584.0	 3009.0	...
4512142	  851.4	  583.9	 3009.0	...
4512143	  851.4	  583.8	 3009.0	...
4512144	  851.6	  583.8	 3009.0	...
4512145	  851.8	  583.7	 3010.0	...
4512146	  852.0	  583.5	 3010.0	...
4512147	  852.0	  583.3	 3009.0	...
4512148	  851.9	  583.2	 3009.0	...
4512149	  851.9	  583.3	 3008.0	...
4512150	  851.8	  583.4	 3008.0	...
4512151	  851.8	  583.5	 3009.0	...
4512152	  851.7	  583.6	 3009.0	...
4512153	  851.7	  583.8	 3009.0	...
4512154	  851.8	  584.0	 3009.0	...
4512155	  852.0	  584.3	 3008.0	...
4512156	  852.0	  584.4	 3008.0	...
4512157	  852.0	  584.5	 3008.0	...
4512158	  852.1	  584.5	 3008.0	...
4512159	  852.2	  584.3	 3009.0	...
4512160	  852.2	  584.2	 3009.0	...
4512161	  852.2	  584.1	 3009.0	...
4512162	  852.3	  584.1	 3009.0	...
4512163	  852.2	  584.2	 3008.0	...
4512164	  852.1	  584.1	 3007.0	...
4512165	  852.1	  584.0	 3006.0	...
4512166	  852.1	  583.7	 3006.0	...
4512167	  852.1	  583.4	 3005.0	...
4512168	  852.2	  583.4	 3004.0	...
4512169	  852.3	  583.7	 3002.0	...
4512170	  852.5	  583.9	 3002.0	...
4512171	  852.7	  583.9	 3002.0	...
4512172	  852.8	  584.0	 3004.0	...
4512173	  852.7	  584.2	 3006.0	...
4512174	  852.5	  584.4	 3007.0	...
4512175	  852.4	  584.5	 3008.0	...
4512176	  852.4	  584.6	 3009.0	...
4512177	  852.6	  584.8	 3009.0	...
4512178	  852.7	  584.9	 3009.0	...
4512179	  852.8	  584.8	 3010.0	...
4512180	  852.8	  584.7	 3010.0	...
4512181	  852.8	  584.6	 3010.0	...
4512182	  853.0	  584.6	 3009.0	...
4512183	  853.4	  584.6	 3009.0	...
4512184	  853.8	  584.5	 3009.0	...
4512185	  854.0	  584.5	 3009.0	...
4512186	  853.8	  584.6	 3009.0	...
4512187	  853.6	  584.9	 3009.0	...
4512188	  853.6	  585.2	 3009.0	...
4512189	  853.9	  585.3	 3009.0	...
4512190	  854.1	  585.3	 3008.0	...
4512191	  854.0	  585.1	 3006.0	...
4512192	  853.8	  585.0	 3004.0	...
4512193	  853.7	  584.9	 3005.0	...
4512194	  853.9	  585.0	 3005.0	...
4512195	  854.1	  585.2	 3006.0	...
4512196	  854.3	  585.3	 3007.0	...
4512197	  854.2	  585.3	 3007.0	...
4512198	  854.0	  585.2	 3006.0	...
4512199	  853.9	  584.9	 3005.0	...
4512200	  853.8	  584.8	 3004.0	...
4512201	  854.0	  584.6	 3005.0	...
4512202	  854.2	  584.4	 3004.0	...
4512203	  854.3	  584.3	 3003.0	...
4512204	  853.9	  584.1	 3003.0	...
4512205	  853.6	  584.1	 3004.0	...
4512206	  853.4	  584.3	 3005.0	...
4512207	  853.4	  584.6	 3005.0	...
4512208	  853.4	  585.0	 3005.0	...
4512209	  853.4	  585.2	 3006.0	...
4512210	  853.4	  585.4	 3007.0	...
4512211	  853.4	  585.6	 3007.0	...
4512212	  853.3	  585.9	 3007.0	...
4512213	  853.3	  585.9	 3005.0	...
4512214	  853.3	  585.9	 3004.0	...
4512215	  853.2	  585.9	 3002.0	...
4512216	  853.2	  585.9	 3004.0	...
4512217	  853.1	  585.9	 3006.0	...
4512218	  853.2	  586.0	 3008.0	...
4512219	  853.2	  586.0	 3008.0	...
4512220	  853.0	  586.2	 3008.0	...
4512221	  852.8	  586.4	 3008.0	...
4512222	  852.4	  586.7	 3008.0	...
4512223	  852.2	  586.8	 3009.0	...
4512224	  852.0	  586.9	 3011.0	...
4512225	  851.9	  586.8	 3014.0	...
4512226	  852.0	  586.7	 3015.0	...
4512227	  851.9	  586.6	 3016.0	...
4512228	  851.7	  586.6	 3016.0	...
4512229	  851.6	  586.8	 3017.0	...
4512230	  851.7	  586.9	 3017.0	...
4512231	  851.8	  586.9	 3017.0	...
4512232	  851.9	  586.8	 3015.0	...
4512233	  852.0	  586.7	 3014.0	...
4512234	  852.0	  586.9	 3013.0	...
4512235	  852.0	  587.1	 3013.0	...
4512236	  852.0	  587.3	 3013.0	...
4512237	  851.9	  587.3	 3014.0	...
4512238	  851.8	  587.3	 3015.0	...
4512239	  851.7	  587.4	 3017.0	...
4512240	  851.3	  587.6	 3017.0	...
4512241	  851.0	  587.9	 3017.0	...
4512242	  850.9	  588.2	 3017.0	...
4512243	  851.0	  588.4	 3018.0	...
4512244	  851.1	  587.9	 3018.0	...
4512245	  851.0	  587.4	 3020.0	...
4512246	  850.9	  587.1	 3021.0	...
4512247	  851.0	  587.4	 3021.0	...
4512248	  851.0	  587.6	 3022.0	...
4512249	  851.1	  587.8	 3023.0	...
4512250	  851.1	  588.1	 3023.0	...
4512251	  851.1	  588.4	 3023.0	...
4512252	  851.1	  588.6	 3023.0	...
4512253	  851.0	  588.8	 3025.0	...
4512254	  850.9	  589.0	 3027.0	...
4512255	  850.8	  589.2	 3029.0	...
4512256	  850.8	  589.0	 3029.0	...
4512257	  850.8	  588.8	 3029.0	...
4512258	  850.8	  588.7	 3028.0	...
4512259	  850.9	  588.9	 3028.0	...
4512260	  850.9	  589.0	 3028.0	...
4512261	  850.9	  589.0	 3028.0	...
4512262	  851.0	  588.8	 3027.0	...
4512263	  851.0	  588.6	 3026.0	...
4512264	  851.1	  588.4	 3027.0	...
4512265	  851.2	  588.1	 3028.0	...
4512266	  851.3	  587.8	 3030.0	...
4512267	  851.3	  587.5	 3029.0	...
4512268	  851.5	  587.4	 3028.0	...
4512269	  851.6	  587.6	 3028.0	...
4512270	  851.8	  587.8	 3027.0	...
4512271	  851.8	  587.9	 3026.0	...
4512272	  851.8	  587.8	 3026.0	...
4512273	  851.9	  588.1	 3025.0	...
4512274	  852.1	  588.4	 3026.0	...
4512275	  852.1	  588.7	 3025.0	...
4512276	  851.8	  588.7	 3026.0	...
4512277	  851.5	  588.9	 3026.0	...
4512278	  851.5	  589.3	 3027.0	...
4512279	  851.8	  589.4	 3027.0	...
4512280	  852.2	  589.4	 3027.0	...
4512281	  852.2	  589.3	 3027.0	...
4512282	  851.9	  589.4	 3028.0	...
4512283	  851.6	  589.5	 3029.0	...
4512284	  851.7	  589.5	 3029.0	...
4512285	  851.8	  589.5	 3030.0	...
4512286	  851.9	  589.5	 3031.0	...
4512287	  852.0	  589.3	 3032.0	...
4512288	  851.9	  589.1	 3032.0	...
4512289	  851.7	  588.9	 3032.0	...
4512290	  851.6	  588.7	 3033.0	...
4512291	  851.3	  588.6	 3033.0	...
4512292	  851.2	  588.6	 3035.0	...
4512293	  851.1	  588.5	 3036.0	...
4512294	  851.2	  588.3	 3038.0	...
4512295	  851.2	  588.0	 3038.0	...
4512296	  851.1	  587.8	 3038.0	...
4512297	  851.1	  587.7	 3038.0	...
4512298	  850.9	  587.8	 3039.0	...
4512299	  850.7	  587.9	 3039.0	...
4512300	  850.6	  588.1	 3039.0	...
4512301	  850.6	  588.2	 3039.0	...
4512302	  850.6	  587.8	 3039.0	...
4512303	  850.7	  587.4	 3040.0	...
4512304	  850.7	  587.2	 3042.0	...
4512305	  850.8	  587.5	 3043.0	...
4512306	  850.8	  587.6	 3044.0	...
4512307	  850.6	  587.6	 3044.0	...
4512308	  850.4	  587.6	 3044.0	...
4512309	  850.2	  587.7	 3044.0	...
4512310	  850.2	  588.1	 3045.0	...
4512311	  850.2	  588.5	 3045.0	...
4512312	  850.1	  588.7	 3045.0	...
4512313	  849.7	  588.5	 3046.0	...
4512314	  849.3	  588.8	 3046.0	...
4512315	  849.2	  589.2	 3047.0	...
4512316	  849.3	  589.6	 3049.0	...
4512317	  849.5	  589.8	 3051.0	...
4512318	  849.6	  589.9	 3054.0	...
4512319	  849.5	  590.1	 3054.0	...
4512320	  849.3	  590.1	 3055.0	...
4512321	  849.1	  590.1	 3055.0	...
4512322	  849.4	  590.2	 3056.0	...
4512323	  849.7	  590.2	 3057.0	...
4512324	  849.9	  590.1	 3057.0	...
4512325	  849.9	  590.2	 3057.0	...
4512326	  849.6	  590.3	 3057.0	...
4512327	  849.2	  590.4	 3058.0	...
4512328	  848.9	  590.5	 3059.0	...
4512329	  848.7	  590.6	 3060.0	...
4512330	  848.7	  590.6	 3063.0	...
4512331	  848.4	  590.8	 3066.0	...
4512332	  848.1	  590.9	 3069.0	...
4512333	  847.8	  591.0	 3069.0	...
4512334	  848.1	  590.9	 3067.0	...
4512335	  848.3	  590.9	 3066.0	...
4512336	  848.7	  590.8	 3067.0	...
4512337	  848.8	  591.0	 3068.0	...
4512338	  849.0	  591.5	 3071.0	...
4512339	  849.0	  592.0	 3074.0	...
4512340	  849.0	  592.4	 3077.0	...
4512341	  848.7	  592.5	 3077.0	...
4512342	  848.4	  592.4	 3078.0	...
4512343	  848.2	  592.4	 3079.0	...
4512344	  847.7	  592.4	 3079.0	...
4512345	  847.4	  592.5	 3079.0	...
4512346	  847.0	  592.4	 3079.0	...
4512347	  847.0	  592.1	 3081.0	...
4512348	  847.0	  591.8	 3082.0	...
4512349	  847.0	  591.4	 3082.0	...
4512350	  847.1	  591.2	 3085.0	...
4512351	  847.2	  590.9	 3088.0	...
4512352	  847.2	  590.7	 3091.0	...
4512353	  847.4	  590.4	 3090.0	...
4512354	  847.6	  590.4	 3090.0	...
4512355	  847.7	  590.4	 3089.0	...
4512356	  847.7	  590.3	 3088.0	...
4512357	  847.7	  590.1	 3088.0	...
4512358	  847.8	  590.1	 3088.0	...
4512359	  847.9	  590.2	 3089.0	...
4512360	  847.9	  590.6	 3089.0	...
4512361	  848.0	  590.7	 3090.0	...
4512362	  848.0	  590.8	 3090.0	...
4512363	  848.0	  590.8	 3091.0	...
4512364	  848.0	  590.9	 3092.0	...
4512365	  848.0	  591.1	 3093.0	...
4512366	  848.0	  591.2	 3093.0	...
4512367	  848.0	  591.3	 3093.0	...
4512368	  847.9	  591.5	 3094.0	...
4512369	  847.9	  591.7	 3096.0	...
4512370	  847.8	  591.7	 3099.0	...
4512371	  848.0	  591.6	 3099.0	...
4512372	  848.3	  591.5	 3100.0	...
4512373	  848.6	  591.4	 3102.0	...
4512374	  848.5	  591.4	 3104.0	...
4512375	  848.6	  591.4	 3106.0	...
4512376	  848.6	  591.5	 3107.0	...
4512377	  848.6	  591.5	 3108.0	...
4512378	  848.6	  591.7	 3108.0	...
4512379	  848.7	  591.9	 3108.0	...
4512380	  848.9	  592.0	 3109.0	...
4512381	  849.0	  592.0	 3110.0	...
4512382	  848.9	  591.9	 3110.0	...
4512383	  848.7	  591.7	 3111.0	...
4512384	  848.5	  591.2	 3112.0	...
4512385	  848.3	  591.0	 3113.0	...
4512386	  848.1	  590.9	 3114.0	...
[truncated: 4,274,705 more chars]
