# Supplementary material for: With an eye on uncertainty: Modelling pupillary responses to environmental volatility
Source: PLoS Comput Biol. 2019 Jul 5;15(7):e1007126. doi: 10.1371/journal.pcbi.1007126 (PMC6636765; doi:10.1371/journal.pcbi.1007126)
Supplement: S3 Data — Zip file containing the pupillometry data for participant 3. (ZIP) [file pcbi.1007126.s003.zip › P3/trial4.asc]

** CONVERTED FROM C:\Users\tparr\Documents\PVR\P3_0712\trial4.edf using edfapi 3.1 Win32 Nov 24 2009 on Thu Dec 07 19:13:03 2017
** DATE: Thu Dec  7 18:17:54 2017
** TYPE: EDF_FILE BINARY EVENT SAMPLE TAGGED
** VERSION: EYELINK II 1
** SOURCE: EYELINK CL
** EYELINK II CL v4.48 Nov 25 2009
** CAMERA: EyeLink CL Version 1.4 Sensor=BHA
** SERIAL NUMBER: CL1-AAD42
** CAMERA_CONFIG: AAD42140.SCD
**

MSG	4359185 RECCFG CR 1000 2 0 R
MSG	4359185 ELCLCFG MTABLER
MSG	4359185 GAZE_COORDS 0.00 0.00 1599.00 1199.00
MSG	4359185 THRESHOLDS R 131 243
MSG	4359185 ELCL_PROC CENTROID (3)
MSG	4359185 ELCL_PCR_PARAM 5 3.0
START	4359186 	RIGHT	SAMPLES	EVENTS
PRESCALER	1
VPRESCALER	1
PUPIL	AREA
EVENTS	GAZE	RIGHT	RATE	1000.00	TRACKING	CR	FILTER	2
SAMPLES	GAZE	RIGHT	RATE	1000.00	TRACKING	CR	FILTER	2
MSG	4359186 !MODE RECORD CR 1000 2 0 R
4359186	   .	   .	    0.0	...
INPUT	4359186	127
SSACC R  4359187
4359187	   .	   .	    0.0	...
4359188	   .	   .	    0.0	...
4359189	   .	   .	    0.0	...
4359190	   .	   .	    0.0	...
4359191	   .	   .	    0.0	...
4359192	   .	   .	    0.0	...
4359193	   .	   .	    0.0	...
4359194	   .	   .	    0.0	...
4359195	   .	   .	    0.0	...
4359196	   .	   .	    0.0	...
4359197	   .	   .	    0.0	...
4359198	   .	   .	    0.0	...
4359199	 1419.6	 1533.3	  225.0	...
4359200	 1419.6	 1533.3	  225.0	...
4359201	 1426.6	 1551.5	  224.0	...
4359202	 1433.6	 1569.6	  223.0	...
4359203	 1440.5	 1587.8	  223.0	...
4359204	 1440.5	 1587.8	  223.0	...
SBLINK R 4359205
4359205	   .	   .	    0.0	...
4359206	   .	   .	    0.0	...
4359207	   .	   .	    0.0	...
4359208	   .	   .	    0.0	...
4359209	   .	   .	    0.0	...
4359210	   .	   .	    0.0	...
4359211	   .	   .	    0.0	...
4359212	   .	   .	    0.0	...
4359213	   .	   .	    0.0	...
4359214	   .	   .	    0.0	...
4359215	   .	   .	    0.0	...
4359216	   .	   .	    0.0	...
4359217	   .	   .	    0.0	...
4359218	   .	   .	    0.0	...
4359219	   .	   .	    0.0	...
4359220	   .	   .	    0.0	...
4359221	   .	   .	    0.0	...
4359222	   .	   .	    0.0	...
4359223	   .	   .	    0.0	...
4359224	   .	   .	    0.0	...
4359225	   .	   .	    0.0	...
4359226	   .	   .	    0.0	...
4359227	   .	   .	    0.0	...
4359228	   .	   .	    0.0	...
4359229	   .	   .	    0.0	...
4359230	   .	   .	    0.0	...
4359231	   .	   .	    0.0	...
4359232	   .	   .	    0.0	...
4359233	   .	   .	    0.0	...
4359234	   .	   .	    0.0	...
4359235	   .	   .	    0.0	...
4359236	   .	   .	    0.0	...
4359237	   .	   .	    0.0	...
4359238	   .	   .	    0.0	...
4359239	   .	   .	    0.0	...
4359240	   .	   .	    0.0	...
4359241	   .	   .	    0.0	...
4359242	   .	   .	    0.0	...
4359243	   .	   .	    0.0	...
4359244	   .	   .	    0.0	...
4359245	   .	   .	    0.0	...
4359246	   .	   .	    0.0	...
4359247	   .	   .	    0.0	...
4359248	   .	   .	    0.0	...
4359249	   .	   .	    0.0	...
4359250	   .	   .	    0.0	...
4359251	   .	   .	    0.0	...
4359252	   .	   .	    0.0	...
4359253	   .	   .	    0.0	...
4359254	   .	   .	    0.0	...
4359255	   .	   .	    0.0	...
4359256	   .	   .	    0.0	...
4359257	   .	   .	    0.0	...
4359258	   .	   .	    0.0	...
4359259	   .	   .	    0.0	...
4359260	   .	   .	    0.0	...
4359261	   .	   .	    0.0	...
4359262	   .	   .	    0.0	...
4359263	   .	   .	    0.0	...
4359264	   .	   .	    0.0	...
4359265	   .	   .	    0.0	...
4359266	   .	   .	    0.0	...
4359267	   .	   .	    0.0	...
4359268	   .	   .	    0.0	...
4359269	   .	   .	    0.0	...
4359270	   .	   .	    0.0	...
4359271	   .	   .	    0.0	...
4359272	   .	   .	    0.0	...
4359273	   .	   .	    0.0	...
4359274	   .	   .	    0.0	...
4359275	   .	   .	    0.0	...
4359276	   .	   .	    0.0	...
4359277	   .	   .	    0.0	...
4359278	   .	   .	    0.0	...
4359279	   .	   .	    0.0	...
4359280	   .	   .	    0.0	...
4359281	   .	   .	    0.0	...
4359282	   .	   .	    0.0	...
4359283	   .	   .	    0.0	...
4359284	   .	   .	    0.0	...
4359285	   .	   .	    0.0	...
4359286	   .	   .	    0.0	...
4359287	   .	   .	    0.0	...
4359288	   .	   .	    0.0	...
4359289	   .	   .	    0.0	...
4359290	   .	   .	    0.0	...
4359291	   .	   .	    0.0	...
4359292	   .	   .	    0.0	...
4359293	   .	   .	    0.0	...
4359294	   .	   .	    0.0	...
4359295	   .	   .	    0.0	...
4359296	   .	   .	    0.0	...
4359297	   .	   .	    0.0	...
4359298	   .	   .	    0.0	...
4359299	   .	   .	    0.0	...
4359300	   .	   .	    0.0	...
4359301	   .	   .	    0.0	...
4359302	   .	   .	    0.0	...
4359303	   .	   .	    0.0	...
4359304	   .	   .	    0.0	...
4359305	   .	   .	    0.0	...
4359306	   .	   .	    0.0	...
EBLINK R 4359205	4359306	102
4359307	  818.0	 1099.3	 1832.0	...
4359308	  818.0	 1099.3	 1832.0	...
4359309	  817.7	 1088.5	 1865.0	...
4359310	  817.1	 1070.1	 1922.0	...
4359311	  816.1	 1042.1	 2004.0	...
4359312	  815.2	 1017.9	 2081.0	...
4359313	  814.6	  992.4	 2151.0	...
4359314	  814.2	  967.3	 2226.0	...
4359315	  813.9	  944.0	 2273.0	...
4359316	  812.8	  919.7	 2336.0	...
4359317	  811.3	  899.2	 2379.0	...
4359318	  809.9	  884.0	 2424.0	...
4359319	  808.9	  873.8	 2451.0	...
4359320	  810.2	  864.8	 2475.0	...
4359321	  811.1	  849.3	 2518.0	...
4359322	  812.7	  838.9	 2558.0	...
4359323	  812.3	  832.4	 2594.0	...
4359324	  812.2	  829.9	 2643.0	...
4359325	  818.4	  824.1	 2680.0	...
4359326	  824.6	  812.5	 2731.0	...
4359327	  829.5	  801.8	 2758.0	...
4359328	  827.2	  790.0	 2814.0	...
4359329	  832.0	  778.3	 2855.0	...
4359330	  837.9	  763.3	 2897.0	...
4359331	  843.7	  746.6	 2930.0	...
4359332	  843.6	  733.2	 2974.0	...
4359333	  843.7	  721.4	 3016.0	...
4359334	  844.0	  711.3	 3050.0	...
4359335	  843.4	  700.6	 3080.0	...
4359336	  842.8	  690.1	 3111.0	...
4359337	  842.5	  680.6	 3140.0	...
4359338	  841.9	  670.7	 3171.0	...
4359339	  841.2	  660.5	 3198.0	...
4359340	  840.3	  651.1	 3224.0	...
4359341	  839.5	  643.4	 3250.0	...
4359342	  838.8	  635.0	 3271.0	...
4359343	  838.1	  627.5	 3288.0	...
4359344	  837.1	  618.5	 3308.0	...
4359345	  836.4	  612.4	 3322.0	...
4359346	  835.3	  605.7	 3343.0	...
4359347	  834.5	  600.0	 3358.0	...
4359348	  833.6	  594.1	 3374.0	...
4359349	  833.0	  589.1	 3385.0	...
4359350	  832.4	  584.4	 3395.0	...
4359351	  831.9	  580.0	 3406.0	...
4359352	  831.5	  576.6	 3416.0	...
4359353	  831.2	  574.4	 3424.0	...
4359354	  830.8	  573.1	 3427.0	...
4359355	  830.6	  572.4	 3428.0	...
4359356	  830.6	  572.5	 3429.0	...
4359357	  830.7	  572.8	 3428.0	...
ESACC R  4359187	4359357	171	   .	   .	  830.7	  572.8	 3.0e+006	    397
SFIX R   4359358
4359358	  830.4	  574.6	 3421.0	...
4359359	  829.8	  578.3	 3412.0	...
4359360	  829.0	  583.3	 3403.0	...
4359361	  828.5	  588.1	 3397.0	...
4359362	  828.2	  591.9	 3393.0	...
4359363	  828.0	  594.8	 3389.0	...
4359364	  827.6	  596.7	 3388.0	...
4359365	  827.3	  597.5	 3388.0	...
4359366	  826.5	  597.7	 3388.0	...
4359367	  826.1	  597.7	 3392.0	...
4359368	  825.7	  597.7	 3396.0	...
4359369	  825.7	  597.7	 3402.0	...
4359370	  825.5	  597.7	 3404.0	...
4359371	  825.1	  597.1	 3407.0	...
4359372	  824.7	  596.5	 3407.0	...
4359373	  824.6	  595.8	 3407.0	...
4359374	  824.5	  595.1	 3407.0	...
4359375	  824.5	  594.3	 3407.0	...
4359376	  824.6	  593.6	 3407.0	...
4359377	  824.8	  593.4	 3408.0	...
4359378	  824.9	  593.1	 3407.0	...
4359379	  825.0	  592.7	 3407.0	...
4359380	  825.0	  592.2	 3406.0	...
4359381	  825.0	  591.8	 3407.0	...
4359382	  825.0	  591.5	 3408.0	...
4359383	  824.9	  591.3	 3409.0	...
4359384	  824.6	  591.2	 3410.0	...
4359385	  824.2	  590.8	 3410.0	...
4359386	  823.9	  590.5	 3408.0	...
4359387	  823.8	  590.0	 3405.0	...
4359388	  823.8	  589.7	 3403.0	...
4359389	  823.6	  589.4	 3407.0	...
4359390	  823.4	  589.3	 3411.0	...
4359391	  823.3	  589.0	 3413.0	...
4359392	  823.6	  588.7	 3414.0	...
4359393	  823.8	  588.0	 3415.0	...
4359394	  823.9	  587.4	 3416.0	...
4359395	  824.0	  586.9	 3415.0	...
4359396	  824.2	  586.7	 3412.0	...
4359397	  824.3	  586.4	 3411.0	...
4359398	  824.2	  586.2	 3413.0	...
4359399	  824.2	  585.9	 3415.0	...
4359400	  824.4	  585.7	 3416.0	...
4359401	  824.8	  585.6	 3418.0	...
4359402	  825.3	  585.5	 3418.0	...
4359403	  825.6	  585.5	 3419.0	...
4359404	  826.0	  585.4	 3419.0	...
4359405	  826.2	  585.4	 3420.0	...
4359406	  826.3	  585.2	 3421.0	...
4359407	  826.3	  585.0	 3421.0	...
4359408	  826.2	  584.6	 3421.0	...
4359409	  826.3	  584.4	 3421.0	...
4359410	  826.5	  584.5	 3420.0	...
4359411	  826.7	  584.8	 3419.0	...
4359412	  827.2	  585.1	 3418.0	...
4359413	  827.6	  585.0	 3417.0	...
4359414	  828.0	  584.9	 3417.0	...
4359415	  828.0	  584.9	 3417.0	...
4359416	  828.4	  584.9	 3417.0	...
4359417	  828.7	  584.9	 3418.0	...
4359418	  828.9	  584.7	 3417.0	...
4359419	  828.9	  584.5	 3417.0	...
4359420	  829.0	  584.6	 3418.0	...
4359421	  829.0	  584.9	 3419.0	...
4359422	  829.0	  585.2	 3421.0	...
4359423	  829.0	  585.0	 3421.0	...
4359424	  829.0	  584.9	 3422.0	...
4359425	  829.2	  584.8	 3424.0	...
4359426	  829.3	  584.7	 3426.0	...
4359427	  829.6	  584.4	 3427.0	...
4359428	  829.8	  584.1	 3427.0	...
4359429	  830.2	  584.0	 3428.0	...
4359430	  830.3	  583.9	 3429.0	...
4359431	  830.5	  583.8	 3429.0	...
4359432	  830.6	  583.8	 3429.0	...
4359433	  830.8	  583.9	 3429.0	...
4359434	  831.0	  584.0	 3429.0	...
4359435	  831.2	  584.1	 3430.0	...
4359436	  830.9	  584.3	 3429.0	...
4359437	  830.7	  584.2	 3429.0	...
4359438	  830.4	  584.0	 3429.0	...
4359439	  830.3	  583.8	 3429.0	...
4359440	  830.4	  583.8	 3430.0	...
4359441	  830.6	  583.6	 3430.0	...
4359442	  830.7	  583.2	 3429.0	...
4359443	  830.8	  582.8	 3429.0	...
4359444	  830.8	  582.6	 3430.0	...
4359445	  830.8	  582.5	 3432.0	...
4359446	  830.9	  582.5	 3435.0	...
4359447	  831.1	  582.4	 3435.0	...
4359448	  831.3	  582.4	 3435.0	...
4359449	  831.2	  582.4	 3435.0	...
4359450	  831.0	  582.4	 3434.0	...
4359451	  830.7	  582.5	 3434.0	...
4359452	  830.3	  582.8	 3434.0	...
4359453	  829.9	  583.0	 3434.0	...
4359454	  829.6	  583.1	 3435.0	...
4359455	  829.6	  582.8	 3435.0	...
4359456	  829.7	  582.5	 3436.0	...
4359457	  829.6	  582.4	 3437.0	...
4359458	  829.5	  582.6	 3439.0	...
4359459	  829.3	  582.9	 3440.0	...
4359460	  829.1	  583.0	 3441.0	...
4359461	  829.1	  582.8	 3441.0	...
4359462	  829.0	  582.5	 3440.0	...
4359463	  829.0	  582.1	 3439.0	...
4359464	  829.0	  582.0	 3438.0	...
4359465	  829.2	  581.8	 3438.0	...
4359466	  829.4	  581.6	 3438.0	...
4359467	  829.5	  581.5	 3440.0	...
4359468	  829.4	  581.3	 3442.0	...
4359469	  829.2	  580.9	 3442.0	...
4359470	  829.0	  580.5	 3440.0	...
4359471	  829.0	  580.2	 3438.0	...
4359472	  828.9	  580.4	 3438.0	...
4359473	  828.8	  580.4	 3438.0	...
4359474	  828.6	  580.4	 3438.0	...
4359475	  828.6	  580.2	 3440.0	...
4359476	  828.5	  579.8	 3442.0	...
4359477	  828.5	  579.4	 3444.0	...
4359478	  828.6	  579.2	 3444.0	...
4359479	  828.8	  579.3	 3444.0	...
4359480	  828.9	  579.6	 3445.0	...
4359481	  829.0	  579.7	 3444.0	...
4359482	  829.0	  579.6	 3443.0	...
4359483	  828.9	  579.4	 3442.0	...
4359484	  828.5	  579.2	 3443.0	...
4359485	  828.0	  579.3	 3443.0	...
4359486	  827.5	  579.4	 3443.0	...
4359487	  827.3	  579.2	 3443.0	...
4359488	  827.2	  578.7	 3444.0	...
4359489	  827.1	  578.1	 3446.0	...
4359490	  826.9	  577.8	 3447.0	...
4359491	  826.5	  577.8	 3447.0	...
4359492	  826.1	  577.9	 3449.0	...
4359493	  825.7	  577.8	 3452.0	...
4359494	  825.7	  577.7	 3453.0	...
4359495	  825.7	  577.6	 3453.0	...
4359496	  825.7	  577.6	 3454.0	...
4359497	  825.7	  577.8	 3456.0	...
4359498	  825.6	  578.0	 3457.0	...
4359499	  825.5	  578.1	 3458.0	...
4359500	  825.3	  578.3	 3458.0	...
4359501	  825.3	  578.5	 3457.0	...
4359502	  825.3	  578.6	 3458.0	...
4359503	  825.4	  578.7	 3460.0	...
4359504	  825.5	  578.8	 3462.0	...
4359505	  825.5	  578.9	 3465.0	...
4359506	  825.2	  578.9	 3464.0	...
4359507	  824.9	  579.0	 3463.0	...
4359508	  824.7	  579.1	 3462.0	...
4359509	  824.7	  579.3	 3461.0	...
4359510	  824.7	  579.4	 3461.0	...
4359511	  824.7	  579.3	 3462.0	...
4359512	  824.8	  579.2	 3465.0	...
4359513	  824.8	  579.1	 3467.0	...
4359514	  824.8	  578.7	 3468.0	...
4359515	  824.8	  578.4	 3469.0	...
4359516	  824.9	  578.1	 3471.0	...
4359517	  824.9	  577.9	 3472.0	...
4359518	  824.9	  577.6	 3474.0	...
4359519	  824.7	  577.3	 3477.0	...
4359520	  824.4	  577.0	 3480.0	...
4359521	  824.1	  576.7	 3480.0	...
4359522	  824.0	  576.3	 3479.0	...
4359523	  824.1	  576.3	 3479.0	...
4359524	  824.1	  576.4	 3477.0	...
4359525	  824.1	  576.8	 3475.0	...
4359526	  824.2	  577.1	 3475.0	...
4359527	  824.2	  577.2	 3476.0	...
4359528	  824.3	  577.3	 3478.0	...
4359529	  824.2	  577.6	 3478.0	...
4359530	  824.2	  577.9	 3478.0	...
4359531	  824.1	  578.2	 3478.0	...
4359532	  824.1	  578.0	 3480.0	...
4359533	  824.0	  577.5	 3481.0	...
4359534	  823.9	  577.1	 3484.0	...
4359535	  823.6	  576.8	 3484.0	...
4359536	  823.3	  576.8	 3484.0	...
4359537	  823.1	  576.9	 3484.0	...
4359538	  823.0	  577.1	 3484.0	...
4359539	  822.9	  577.2	 3485.0	...
4359540	  822.9	  577.3	 3485.0	...
4359541	  823.1	  577.3	 3486.0	...
4359542	  823.2	  577.4	 3486.0	...
4359543	  823.4	  577.5	 3488.0	...
4359544	  823.4	  577.7	 3489.0	...
4359545	  823.3	  577.9	 3491.0	...
4359546	  823.2	  578.2	 3491.0	...
4359547	  823.5	  578.2	 3491.0	...
4359548	  823.8	  578.2	 3493.0	...
4359549	  824.1	  578.0	 3495.0	...
4359550	  824.0	  578.3	 3497.0	...
4359551	  824.0	  578.5	 3497.0	...
4359552	  824.1	  578.9	 3497.0	...
4359553	  824.1	  579.1	 3498.0	...
4359554	  824.5	  579.0	 3498.0	...
4359555	  824.8	  578.8	 3499.0	...
4359556	  825.1	  578.6	 3501.0	...
4359557	  825.1	  578.5	 3503.0	...
4359558	  825.0	  578.5	 3505.0	...
4359559	  824.9	  578.7	 3505.0	...
4359560	  824.9	  579.1	 3505.0	...
4359561	  824.9	  579.5	 3506.0	...
4359562	  824.7	  579.6	 3506.0	...
4359563	  824.5	  579.5	 3506.0	...
4359564	  824.3	  579.3	 3507.0	...
4359565	  824.3	  578.9	 3507.0	...
4359566	  824.3	  578.8	 3507.0	...
4359567	  824.2	  578.5	 3508.0	...
4359568	  824.1	  578.5	 3510.0	...
4359569	  824.1	  578.3	 3511.0	...
4359570	  824.2	  578.2	 3512.0	...
4359571	  824.4	  578.1	 3512.0	...
4359572	  824.8	  578.4	 3516.0	...
4359573	  825.2	  578.6	 3519.0	...
4359574	  825.7	  579.2	 3523.0	...
4359575	  825.9	  579.5	 3522.0	...
4359576	  825.9	  579.9	 3524.0	...
4359577	  825.8	  580.1	 3525.0	...
4359578	  825.7	  580.2	 3527.0	...
4359579	  825.8	  580.6	 3527.0	...
4359580	  825.8	  580.8	 3527.0	...
4359581	  825.9	  581.4	 3528.0	...
4359582	  825.9	  581.7	 3530.0	...
4359583	  825.9	  582.1	 3532.0	...
4359584	  825.9	  582.1	 3533.0	...
4359585	  825.9	  582.1	 3533.0	...
4359586	  825.7	  582.1	 3533.0	...
4359587	  825.5	  582.1	 3533.0	...
4359588	  825.2	  582.1	 3535.0	...
4359589	  825.0	  582.0	 3537.0	...
4359590	  824.9	  582.0	 3538.0	...
4359591	  824.8	  581.7	 3539.0	...
4359592	  824.7	  581.2	 3541.0	...
4359593	  824.7	  580.8	 3542.0	...
4359594	  824.6	  580.7	 3543.0	...
4359595	  824.6	  580.2	 3544.0	...
4359596	  824.6	  579.8	 3546.0	...
4359597	  824.7	  579.7	 3546.0	...
4359598	  824.8	  580.0	 3546.0	...
4359599	  825.0	  580.4	 3546.0	...
4359600	  825.3	  580.4	 3545.0	...
4359601	  825.5	  580.3	 3545.0	...
4359602	  825.5	  580.2	 3545.0	...
4359603	  825.4	  580.1	 3545.0	...
4359604	  825.2	  580.2	 3545.0	...
4359605	  825.0	  580.3	 3545.0	...
4359606	  824.6	  580.5	 3544.0	...
4359607	  824.4	  580.6	 3544.0	...
4359608	  824.2	  580.6	 3544.0	...
4359609	  824.5	  580.6	 3544.0	...
4359610	  824.9	  580.6	 3544.0	...
4359611	  825.2	  580.3	 3545.0	...
4359612	  825.2	  580.1	 3546.0	...
4359613	  825.3	  580.1	 3547.0	...
4359614	  825.5	  580.5	 3547.0	...
4359615	  825.5	  580.9	 3550.0	...
4359616	  825.3	  581.2	 3553.0	...
4359617	  825.1	  581.4	 3558.0	...
4359618	  825.3	  581.6	 3559.0	...
4359619	  825.5	  581.8	 3560.0	...
4359620	  825.8	  582.0	 3560.0	...
4359621	  825.8	  582.2	 3560.0	...
4359622	  825.6	  582.3	 3561.0	...
4359623	  825.4	  582.3	 3561.0	...
4359624	  825.3	  582.2	 3562.0	...
4359625	  825.3	  582.1	 3561.0	...
4359626	  825.2	  582.0	 3560.0	...
4359627	  825.2	  582.0	 3560.0	...
4359628	  825.2	  582.1	 3562.0	...
4359629	  825.0	  582.1	 3563.0	...
4359630	  824.8	  582.1	 3564.0	...
4359631	  824.6	  582.0	 3563.0	...
4359632	  824.7	  581.9	 3562.0	...
4359633	  824.7	  581.8	 3562.0	...
4359634	  824.6	  581.7	 3562.0	...
4359635	  824.5	  582.1	 3562.0	...
4359636	  824.4	  582.6	 3562.0	...
4359637	  824.3	  583.1	 3563.0	...
4359638	  824.3	  583.1	 3565.0	...
4359639	  824.2	  583.1	 3567.0	...
4359640	  824.2	  583.1	 3567.0	...
4359641	  824.1	  583.0	 3566.0	...
4359642	  823.9	  583.0	 3564.0	...
4359643	  823.7	  583.0	 3562.0	...
4359644	  823.6	  583.0	 3561.0	...
4359645	  823.6	  583.1	 3561.0	...
4359646	  823.4	  583.3	 3561.0	...
4359647	  823.3	  583.4	 3561.0	...
4359648	  823.2	  583.5	 3563.0	...
4359649	  823.2	  583.5	 3566.0	...
4359650	  823.3	  583.4	 3565.0	...
4359651	  823.4	  583.3	 3563.0	...
4359652	  823.4	  583.1	 3561.0	...
4359653	  823.4	  583.0	 3560.0	...
4359654	  823.4	  583.0	 3560.0	...
4359655	  823.3	  583.1	 3560.0	...
4359656	  823.2	  583.1	 3560.0	...
4359657	  823.2	  583.2	 3562.0	...
4359658	  823.1	  583.0	 3563.0	...
4359659	  823.1	  582.7	 3563.0	...
4359660	  822.8	  582.5	 3562.0	...
4359661	  822.4	  582.5	 3560.0	...
4359662	  822.0	  582.5	 3560.0	...
4359663	  821.9	  582.4	 3560.0	...
4359664	  821.8	  582.3	 3559.0	...
4359665	  821.8	  582.5	 3558.0	...
4359666	  821.7	  582.8	 3558.0	...
4359667	  821.9	  583.0	 3558.0	...
4359668	  822.0	  583.0	 3558.0	...
4359669	  822.2	  582.9	 3557.0	...
4359670	  822.2	  582.9	 3556.0	...
4359671	  822.2	  582.9	 3554.0	...
4359672	  822.2	  582.8	 3553.0	...
4359673	  822.2	  583.1	 3553.0	...
4359674	  822.2	  583.4	 3553.0	...
4359675	  822.3	  583.7	 3553.0	...
4359676	  822.3	  583.8	 3553.0	...
4359677	  822.3	  583.8	 3553.0	...
4359678	  822.4	  584.0	 3555.0	...
4359679	  822.7	  584.0	 3557.0	...
EFIX R   4359358	4359679	322	  825.8	  582.4	   3481
SSACC R  4359680
4359680	  823.0	  583.0	 3559.0	...
4359681	  823.4	  582.0	 3559.0	...
4359682	  824.1	  580.3	 3559.0	...
4359683	  825.3	  579.1	 3556.0	...
4359684	  827.5	  576.6	 3553.0	...
4359685	  830.1	  573.9	 3553.0	...
4359686	  833.5	  570.8	 3555.0	...
4359687	  837.3	  568.2	 3557.0	...
4359688	  841.6	  565.5	 3557.0	...
4359689	  846.3	  562.9	 3556.0	...
4359690	  850.4	  561.0	 3555.0	...
4359691	  854.5	  558.1	 3553.0	...
4359692	  859.0	  555.7	 3552.0	...
4359693	  863.0	  553.5	 3552.0	...
4359694	  865.8	  552.9	 3552.0	...
4359695	  867.4	  552.4	 3551.0	...
4359696	  868.7	  551.6	 3548.0	...
4359697	  869.4	  550.8	 3544.0	...
ESACC R  4359680	4359697	18	  823.0	  583.0	  869.4	  550.8	   1.20	     99
SFIX R   4359698
4359698	  869.6	  550.0	 3539.0	...
4359699	  869.8	  550.0	 3535.0	...
4359700	  870.1	  550.2	 3534.0	...
4359701	  870.6	  551.2	 3535.0	...
4359702	  871.0	  552.3	 3536.0	...
4359703	  871.3	  553.4	 3536.0	...
4359704	  871.2	  554.0	 3534.0	...
4359705	  871.0	  554.4	 3533.0	...
4359706	  870.3	  554.6	 3532.0	...
4359707	  869.1	  554.7	 3532.0	...
4359708	  867.6	  554.5	 3529.0	...
4359709	  865.5	  553.8	 3526.0	...
4359710	  863.4	  553.0	 3523.0	...
4359711	  861.2	  552.4	 3523.0	...
4359712	  859.2	  551.8	 3522.0	...
4359713	  857.1	  551.2	 3522.0	...
4359714	  855.4	  549.9	 3521.0	...
4359715	  853.7	  549.3	 3522.0	...
4359716	  852.9	  549.2	 3524.0	...
4359717	  852.2	  549.8	 3522.0	...
4359718	  852.3	  550.7	 3520.0	...
4359719	  852.4	  551.7	 3517.0	...
4359720	  852.6	  552.9	 3516.0	...
4359721	  852.9	  554.0	 3517.0	...
4359722	  853.3	  555.1	 3519.0	...
4359723	  853.7	  556.5	 3517.0	...
4359724	  854.1	  557.9	 3514.0	...
4359725	  854.5	  558.9	 3510.0	...
4359726	  854.7	  559.7	 3511.0	...
4359727	  854.8	  560.0	 3510.0	...
4359728	  854.9	  560.1	 3508.0	...
4359729	  855.1	  560.0	 3506.0	...
4359730	  855.3	  559.9	 3506.0	...
4359731	  855.2	  559.5	 3505.0	...
4359732	  855.1	  559.0	 3506.0	...
4359733	  855.0	  558.4	 3506.0	...
4359734	  855.0	  558.3	 3505.0	...
4359735	  854.9	  558.4	 3504.0	...
4359736	  854.9	  558.5	 3503.0	...
4359737	  854.9	  558.9	 3502.0	...
4359738	  854.9	  559.2	 3502.0	...
4359739	  854.9	  559.7	 3501.0	...
4359740	  854.9	  559.9	 3500.0	...
4359741	  854.9	  560.2	 3500.0	...
4359742	  855.2	  560.4	 3499.0	...
4359743	  855.5	  560.5	 3496.0	...
4359744	  855.6	  560.6	 3494.0	...
4359745	  855.2	  560.7	 3490.0	...
4359746	  854.8	  560.8	 3487.0	...
4359747	  854.6	  560.8	 3485.0	...
4359748	  854.6	  560.9	 3486.0	...
4359749	  855.0	  561.1	 3487.0	...
4359750	  855.5	  561.2	 3487.0	...
4359751	  856.1	  561.4	 3487.0	...
4359752	  856.2	  561.6	 3485.0	...
4359753	  856.2	  561.9	 3484.0	...
4359754	  856.2	  562.0	 3482.0	...
4359755	  856.2	  562.3	 3482.0	...
4359756	  856.3	  562.5	 3480.0	...
4359757	  856.4	  562.6	 3478.0	...
4359758	  856.5	  562.3	 3477.0	...
4359759	  856.5	  562.2	 3477.0	...
4359760	  856.4	  562.2	 3477.0	...
4359761	  856.3	  562.2	 3478.0	...
4359762	  856.2	  561.9	 3479.0	...
4359763	  856.1	  561.5	 3479.0	...
4359764	  856.0	  561.5	 3479.0	...
4359765	  856.0	  562.0	 3478.0	...
4359766	  856.0	  562.5	 3475.0	...
4359767	  856.0	  563.0	 3472.0	...
4359768	  855.9	  563.2	 3470.0	...
4359769	  855.8	  563.2	 3470.0	...
4359770	  855.8	  563.1	 3471.0	...
4359771	  855.8	  563.0	 3471.0	...
4359772	  855.8	  563.0	 3471.0	...
4359773	  855.9	  563.6	 3471.0	...
4359774	  855.9	  564.2	 3470.0	...
4359775	  856.0	  564.8	 3468.0	...
4359776	  856.0	  564.7	 3466.0	...
4359777	  856.1	  564.7	 3464.0	...
4359778	  856.2	  564.5	 3464.0	...
4359779	  856.3	  564.4	 3464.0	...
4359780	  856.4	  564.4	 3464.0	...
4359781	  856.4	  564.3	 3464.0	...
4359782	  856.4	  564.3	 3462.0	...
4359783	  856.3	  564.2	 3459.0	...
4359784	  856.2	  564.2	 3456.0	...
4359785	  856.0	  564.2	 3456.0	...
4359786	  856.0	  564.3	 3457.0	...
4359787	  855.9	  564.4	 3458.0	...
4359788	  855.9	  564.5	 3459.0	...
4359789	  855.7	  564.9	 3458.0	...
4359790	  855.5	  565.3	 3457.0	...
4359791	  855.3	  565.7	 3457.0	...
4359792	  855.5	  565.6	 3453.0	...
4359793	  855.7	  565.7	 3450.0	...
4359794	  855.9	  565.7	 3450.0	...
4359795	  855.9	  565.9	 3455.0	...
4359796	  855.9	  565.9	 3459.0	...
4359797	  855.9	  565.7	 3459.0	...
4359798	  855.9	  565.3	 3458.0	...
4359799	  856.0	  564.7	 3456.0	...
4359800	  856.2	  564.5	 3456.0	...
4359801	  856.3	  564.2	 3456.0	...
4359802	  856.3	  564.1	 3457.0	...
4359803	  856.3	  564.1	 3457.0	...
4359804	  856.3	  564.1	 3456.0	...
4359805	  856.4	  564.0	 3455.0	...
4359806	  856.5	  563.7	 3455.0	...
4359807	  856.4	  563.4	 3454.0	...
4359808	  856.4	  563.1	 3454.0	...
4359809	  856.3	  563.0	 3455.0	...
4359810	  856.6	  563.2	 3456.0	...
4359811	  856.9	  563.4	 3456.0	...
4359812	  857.2	  563.7	 3455.0	...
4359813	  857.3	  563.7	 3454.0	...
4359814	  857.4	  563.8	 3452.0	...
4359815	  857.4	  563.8	 3452.0	...
4359816	  857.3	  563.5	 3452.0	...
4359817	  857.1	  563.2	 3452.0	...
4359818	  856.9	  563.1	 3452.0	...
4359819	  857.0	  563.4	 3451.0	...
4359820	  857.4	  563.6	 3450.0	...
4359821	  857.8	  563.5	 3449.0	...
4359822	  858.0	  563.3	 3447.0	...
4359823	  858.1	  563.0	 3447.0	...
4359824	  858.0	  562.8	 3447.0	...
4359825	  857.9	  562.9	 3448.0	...
4359826	  857.9	  563.2	 3450.0	...
4359827	  857.9	  563.4	 3451.0	...
4359828	  857.9	  563.3	 3448.0	...
4359829	  857.8	  563.3	 3443.0	...
4359830	  857.8	  563.5	 3439.0	...
4359831	  857.8	  563.6	 3440.0	...
4359832	  857.9	  563.7	 3440.0	...
4359833	  858.0	  564.0	 3441.0	...
4359834	  858.0	  564.2	 3442.0	...
4359835	  858.2	  564.5	 3442.0	...
4359836	  858.4	  564.5	 3442.0	...
4359837	  858.5	  564.5	 3441.0	...
4359838	  858.3	  564.5	 3442.0	...
4359839	  858.1	  564.5	 3442.0	...
4359840	  858.1	  564.4	 3443.0	...
4359841	  858.2	  564.4	 3442.0	...
4359842	  858.1	  564.4	 3443.0	...
4359843	  858.0	  564.6	 3443.0	...
4359844	  858.0	  564.8	 3443.0	...
4359845	  858.1	  564.9	 3441.0	...
4359846	  857.9	  565.2	 3440.0	...
4359847	  857.7	  565.6	 3438.0	...
4359848	  857.4	  565.9	 3439.0	...
4359849	  857.4	  565.8	 3440.0	...
4359850	  857.4	  565.7	 3441.0	...
4359851	  857.3	  565.6	 3440.0	...
4359852	  857.4	  565.8	 3440.0	...
4359853	  857.5	  566.1	 3439.0	...
4359854	  857.7	  566.4	 3440.0	...
4359855	  857.9	  566.4	 3440.0	...
4359856	  858.3	  566.2	 3440.0	...
4359857	  858.6	  566.1	 3440.0	...
4359858	  858.9	  566.0	 3441.0	...
4359859	  858.9	  566.0	 3441.0	...
4359860	  858.9	  566.2	 3442.0	...
4359861	  858.9	  566.5	 3442.0	...
4359862	  858.9	  566.8	 3442.0	...
4359863	  858.9	  566.6	 3442.0	...
4359864	  858.8	  566.4	 3442.0	...
4359865	  858.7	  566.3	 3442.0	...
4359866	  858.6	  566.4	 3442.0	...
4359867	  858.6	  566.8	 3442.0	...
4359868	  858.6	  567.1	 3442.0	...
4359869	  858.5	  567.4	 3445.0	...
4359870	  858.4	  567.5	 3447.0	...
4359871	  858.2	  567.4	 3449.0	...
4359872	  858.2	  567.6	 3448.0	...
4359873	  858.4	  567.8	 3449.0	...
4359874	  858.6	  567.9	 3450.0	...
4359875	  858.7	  567.8	 3451.0	...
4359876	  858.7	  567.7	 3450.0	...
4359877	  858.7	  567.7	 3450.0	...
4359878	  858.6	  567.3	 3449.0	...
4359879	  858.5	  567.0	 3449.0	...
4359880	  858.4	  566.8	 3449.0	...
4359881	  858.5	  566.7	 3450.0	...
4359882	  858.7	  566.7	 3450.0	...
4359883	  858.9	  566.7	 3450.0	...
4359884	  858.9	  566.8	 3450.0	...
4359885	  858.9	  566.9	 3450.0	...
4359886	  858.9	  567.1	 3450.0	...
4359887	  858.5	  567.3	 3450.0	...
4359888	  858.2	  567.4	 3451.0	...
4359889	  857.9	  567.3	 3452.0	...
4359890	  857.9	  567.2	 3452.0	...
4359891	  857.8	  567.1	 3451.0	...
4359892	  857.7	  567.4	 3450.0	...
4359893	  857.6	  567.6	 3450.0	...
4359894	  857.6	  567.6	 3453.0	...
4359895	  857.6	  567.2	 3455.0	...
4359896	  857.7	  566.9	 3457.0	...
4359897	  857.8	  566.9	 3457.0	...
4359898	  858.0	  566.8	 3457.0	...
4359899	  858.1	  566.8	 3455.0	...
4359900	  858.0	  567.0	 3453.0	...
4359901	  857.8	  567.2	 3451.0	...
4359902	  857.9	  567.3	 3451.0	...
4359903	  858.3	  567.4	 3451.0	...
4359904	  858.7	  567.5	 3452.0	...
4359905	  858.8	  567.5	 3455.0	...
4359906	  858.7	  567.5	 3457.0	...
4359907	  858.6	  567.6	 3457.0	...
4359908	  858.5	  567.6	 3459.0	...
4359909	  858.2	  567.6	 3462.0	...
4359910	  857.8	  567.6	 3465.0	...
4359911	  857.4	  567.7	 3466.0	...
4359912	  857.1	  567.9	 3466.0	...
4359913	  856.8	  568.0	 3467.0	...
4359914	  856.6	  568.0	 3468.0	...
4359915	  856.5	  568.1	 3470.0	...
4359916	  856.4	  568.1	 3470.0	...
4359917	  856.4	  568.2	 3469.0	...
4359918	  856.3	  567.9	 3467.0	...
4359919	  856.3	  567.5	 3466.0	...
4359920	  856.4	  567.6	 3466.0	...
4359921	  856.5	  567.9	 3467.0	...
4359922	  856.6	  568.2	 3466.0	...
4359923	  856.8	  568.1	 3466.0	...
4359924	  856.7	  567.8	 3464.0	...
4359925	  856.6	  567.3	 3464.0	...
4359926	  856.4	  566.7	 3465.0	...
4359927	  856.3	  566.4	 3466.0	...
4359928	  856.3	  566.3	 3468.0	...
4359929	  856.1	  566.4	 3469.0	...
4359930	  855.8	  566.4	 3470.0	...
4359931	  855.6	  566.4	 3470.0	...
4359932	  855.7	  566.3	 3470.0	...
4359933	  855.8	  566.3	 3470.0	...
4359934	  856.0	  566.4	 3471.0	...
4359935	  856.2	  566.7	 3473.0	...
4359936	  856.2	  567.1	 3475.0	...
4359937	  855.9	  567.4	 3477.0	...
4359938	  855.7	  567.6	 3477.0	...
4359939	  855.6	  567.5	 3479.0	...
4359940	  855.5	  567.5	 3480.0	...
4359941	  855.3	  567.5	 3480.0	...
4359942	  855.3	  567.4	 3481.0	...
4359943	  855.4	  567.3	 3481.0	...
4359944	  855.5	  567.2	 3483.0	...
4359945	  855.3	  567.2	 3484.0	...
4359946	  855.3	  567.5	 3486.0	...
4359947	  855.3	  567.9	 3486.0	...
4359948	  855.4	  568.2	 3486.0	...
4359949	  855.5	  568.2	 3489.0	...
4359950	  855.6	  568.3	 3493.0	...
4359951	  855.6	  568.5	 3496.0	...
4359952	  855.3	  568.5	 3496.0	...
4359953	  855.1	  568.4	 3495.0	...
4359954	  855.0	  568.3	 3495.0	...
4359955	  855.0	  568.4	 3493.0	...
4359956	  855.1	  568.1	 3492.0	...
4359957	  855.0	  567.5	 3491.0	...
4359958	  855.1	  566.8	 3491.0	...
4359959	  855.4	  566.7	 3492.0	...
4359960	  855.7	  566.8	 3493.0	...
4359961	  855.4	  566.9	 3494.0	...
4359962	  855.1	  567.0	 3494.0	...
4359963	  854.5	  567.2	 3495.0	...
4359964	  854.2	  567.5	 3496.0	...
4359965	  853.9	  568.0	 3496.0	...
4359966	  853.8	  568.4	 3497.0	...
4359967	  853.8	  568.6	 3499.0	...
4359968	  853.9	  568.9	 3501.0	...
4359969	  854.1	  569.3	 3502.0	...
4359970	  854.4	  569.6	 3502.0	...
4359971	  854.7	  569.8	 3503.0	...
4359972	  855.0	  569.9	 3505.0	...
4359973	  855.1	  570.0	 3507.0	...
4359974	  855.2	  570.0	 3508.0	...
4359975	  855.3	  569.9	 3509.0	...
4359976	  855.4	  569.9	 3510.0	...
4359977	  855.5	  569.8	 3510.0	...
4359978	  855.3	  569.9	 3510.0	...
4359979	  855.1	  569.9	 3511.0	...
4359980	  854.8	  570.0	 3513.0	...
4359981	  854.6	  569.9	 3514.0	...
4359982	  854.4	  569.8	 3514.0	...
4359983	  854.3	  569.6	 3514.0	...
4359984	  854.4	  568.9	 3514.0	...
4359985	  854.5	  568.3	 3514.0	...
4359986	  854.5	  567.9	 3516.0	...
4359987	  854.6	  568.0	 3520.0	...
4359988	  854.8	  568.0	 3524.0	...
4359989	  855.0	  567.6	 3524.0	...
4359990	  855.2	  567.3	 3523.0	...
4359991	  855.2	  566.9	 3522.0	...
4359992	  855.1	  566.8	 3522.0	...
4359993	  855.1	  566.7	 3523.0	...
4359994	  855.2	  566.8	 3523.0	...
4359995	  855.3	  566.9	 3525.0	...
4359996	  855.1	  567.1	 3527.0	...
4359997	  855.0	  567.3	 3528.0	...
4359998	  854.8	  567.4	 3529.0	...
4359999	  855.0	  567.4	 3529.0	...
4360000	  855.1	  567.4	 3530.0	...
4360001	  855.2	  567.3	 3531.0	...
4360002	  855.0	  567.4	 3532.0	...
4360003	  854.8	  567.5	 3534.0	...
4360004	  854.5	  567.5	 3538.0	...
4360005	  854.4	  567.6	 3541.0	...
4360006	  854.2	  567.7	 3541.0	...
4360007	  854.2	  567.7	 3538.0	...
4360008	  854.2	  567.3	 3538.0	...
4360009	  854.2	  566.8	 3540.0	...
4360010	  854.4	  566.4	 3543.0	...
4360011	  854.6	  566.9	 3545.0	...
4360012	  854.8	  567.4	 3547.0	...
4360013	  854.8	  567.9	 3549.0	...
4360014	  854.4	  568.0	 3549.0	...
4360015	  853.9	  568.2	 3550.0	...
4360016	  853.5	  568.4	 3552.0	...
4360017	  853.5	  568.9	 3553.0	...
4360018	  853.4	  569.3	 3554.0	...
4360019	  853.2	  569.8	 3555.0	...
4360020	  853.0	  569.8	 3556.0	...
4360021	  853.1	  569.8	 3556.0	...
4360022	  852.9	  569.8	 3558.0	...
4360023	  852.7	  569.9	 3560.0	...
4360024	  852.7	  570.0	 3562.0	...
4360025	  852.9	  570.0	 3561.0	...
4360026	  853.1	  569.9	 3561.0	...
4360027	  853.1	  569.9	 3563.0	...
4360028	  853.0	  570.2	 3565.0	...
4360029	  852.9	  570.8	 3568.0	...
4360030	  852.9	  571.4	 3568.0	...
4360031	  852.9	  571.6	 3569.0	...
4360032	  853.0	  571.4	 3571.0	...
4360033	  853.1	  571.3	 3572.0	...
4360034	  853.1	  571.3	 3575.0	...
4360035	  853.0	  571.2	 3576.0	...
4360036	  852.9	  571.0	 3578.0	...
4360037	  852.8	  570.8	 3579.0	...
4360038	  852.7	  570.6	 3580.0	...
4360039	  852.7	  570.3	 3580.0	...
4360040	  852.7	  570.2	 3580.0	...
4360041	  852.8	  570.1	 3579.0	...
4360042	  852.9	  570.1	 3578.0	...
4360043	  853.1	  570.0	 3576.0	...
4360044	  853.4	  569.9	 3576.0	...
4360045	  853.3	  569.6	 3578.0	...
4360046	  853.1	  569.4	 3580.0	...
4360047	  852.8	  569.2	 3582.0	...
4360048	  852.6	  569.2	 3585.0	...
4360049	  852.6	  569.3	 3586.0	...
4360050	  852.7	  569.3	 3587.0	...
4360051	  852.8	  569.3	 3587.0	...
4360052	  852.8	  569.4	 3590.0	...
4360053	  852.7	  569.3	 3592.0	...
4360054	  852.7	  569.2	 3592.0	...
4360055	  852.8	  569.1	 3593.0	...
4360056	  852.9	  569.2	 3594.0	...
4360057	  852.9	  569.3	 3596.0	...
4360058	  852.8	  569.3	 3596.0	...
4360059	  852.7	  569.2	 3597.0	...
4360060	  852.5	  569.1	 3597.0	...
4360061	  852.4	  569.1	 3598.0	...
4360062	  852.2	  569.2	 3600.0	...
4360063	  852.2	  569.2	 3602.0	...
4360064	  852.0	  569.3	 3603.0	...
4360065	  851.9	  569.4	 3604.0	...
4360066	  851.7	  569.7	 3606.0	...
4360067	  851.7	  570.1	 3608.0	...
4360068	  851.8	  570.3	 3608.0	...
4360069	  851.9	  570.4	 3607.0	...
4360070	  852.2	  570.4	 3607.0	...
4360071	  852.2	  570.4	 3610.0	...
4360072	  852.3	  570.5	 3614.0	...
4360073	  852.1	  570.5	 3614.0	...
4360074	  851.9	  570.5	 3613.0	...
4360075	  851.8	  570.4	 3611.0	...
4360076	  851.7	  570.4	 3611.0	...
4360077	  851.7	  570.7	 3612.0	...
4360078	  851.8	  571.1	 3613.0	...
4360079	  851.9	  571.4	 3614.0	...
4360080	  852.0	  571.4	 3615.0	...
4360081	  852.0	  571.4	 3616.0	...
4360082	  852.1	  571.4	 3617.0	...
4360083	  852.1	  571.1	 3616.0	...
4360084	  852.0	  570.8	 3619.0	...
4360085	  852.1	  570.7	 3623.0	...
4360086	  852.2	  570.9	 3627.0	...
4360087	  852.4	  571.1	 3628.0	...
4360088	  852.4	  571.1	 3629.0	...
4360089	  852.4	  571.2	 3630.0	...
4360090	  852.3	  571.4	 3630.0	...
4360091	  852.2	  571.7	 3632.0	...
4360092	  852.3	  571.9	 3635.0	...
4360093	  852.4	  572.0	 3637.0	...
4360094	  852.4	  572.0	 3638.0	...
4360095	  852.5	  571.9	 3638.0	...
4360096	  852.2	  572.0	 3639.0	...
4360097	  851.4	  572.4	 3640.0	...
4360098	  850.6	  573.3	 3643.0	...
EFIX R   4359698	4360098	401	  855.9	  565.7	   3503
SSACC R  4360099
4360099	  849.5	  574.5	 3647.0	...
4360100	  848.4	  575.7	 3650.0	...
4360101	  846.8	  577.1	 3653.0	...
4360102	  845.4	  578.3	 3654.0	...
4360103	  843.3	  580.0	 3654.0	...
4360104	  841.1	  581.5	 3655.0	...
4360105	  838.9	  583.0	 3654.0	...
4360106	  837.3	  584.2	 3654.0	...
4360107	  835.9	  586.1	 3654.0	...
4360108	  834.6	  588.2	 3654.0	...
4360109	  833.8	  590.2	 3654.0	...
ESACC R  4360099	4360109	11	  849.5	  574.5	  833.8	  590.2	   0.47	     49
SFIX R   4360110
4360110	  833.2	  591.6	 3655.0	...
4360111	  833.0	  592.9	 3656.0	...
4360112	  832.7	  593.7	 3656.0	...
4360113	  832.6	  594.1	 3658.0	...
4360114	  832.3	  594.0	 3660.0	...
4360115	  831.9	  593.7	 3662.0	...
4360116	  831.5	  592.5	 3662.0	...
4360117	  831.2	  590.9	 3663.0	...
4360118	  831.0	  589.1	 3666.0	...
4360119	  831.2	  587.5	 3668.0	...
4360120	  831.8	  585.3	 3671.0	...
4360121	  832.4	  582.9	 3671.0	...
4360122	  833.7	  580.1	 3672.0	...
4360123	  835.2	  578.2	 3672.0	...
4360124	  837.1	  576.9	 3673.0	...
4360125	  838.9	  576.4	 3674.0	...
4360126	  840.5	  575.9	 3676.0	...
4360127	  842.2	  575.4	 3678.0	...
4360128	  843.3	  575.6	 3679.0	...
4360129	  844.2	  575.8	 3678.0	...
4360130	  844.8	  576.2	 3676.0	...
4360131	  845.1	  577.0	 3674.0	...
4360132	  845.2	  578.2	 3676.0	...
4360133	  845.1	  579.5	 3679.0	...
4360134	  844.9	  580.6	 3682.0	...
4360135	  844.3	  581.5	 3683.0	...
4360136	  843.6	  582.6	 3686.0	...
4360137	  842.1	  583.3	 3689.0	...
4360138	  840.9	  583.8	 3690.0	...
4360139	  839.7	  583.7	 3689.0	...
4360140	  839.0	  583.2	 3690.0	...
4360141	  838.5	  582.6	 3692.0	...
4360142	  838.1	  582.4	 3695.0	...
4360143	  837.9	  582.3	 3695.0	...
4360144	  837.7	  582.2	 3697.0	...
4360145	  837.8	  582.1	 3699.0	...
4360146	  837.9	  581.9	 3701.0	...
4360147	  838.1	  581.8	 3702.0	...
4360148	  838.2	  581.8	 3702.0	...
4360149	  838.4	  581.9	 3702.0	...
4360150	  838.5	  581.8	 3701.0	...
4360151	  838.6	  581.8	 3704.0	...
4360152	  838.7	  582.0	 3708.0	...
4360153	  838.6	  582.2	 3711.0	...
4360154	  838.5	  582.5	 3710.0	...
4360155	  838.4	  582.7	 3710.0	...
4360156	  838.4	  583.0	 3711.0	...
4360157	  838.4	  583.3	 3712.0	...
4360158	  838.4	  583.4	 3714.0	...
4360159	  838.6	  583.4	 3716.0	...
4360160	  838.7	  583.4	 3719.0	...
4360161	  838.8	  583.4	 3719.0	...
4360162	  838.6	  583.4	 3722.0	...
4360163	  838.4	  583.3	 3725.0	...
4360164	  838.3	  583.1	 3727.0	...
4360165	  838.5	  583.1	 3727.0	...
4360166	  838.5	  583.1	 3727.0	...
4360167	  838.3	  583.1	 3727.0	...
4360168	  838.4	  582.9	 3726.0	...
4360169	  838.6	  582.7	 3728.0	...
4360170	  838.8	  582.9	 3730.0	...
4360171	  838.9	  583.2	 3732.0	...
4360172	  838.9	  583.6	 3732.0	...
4360173	  838.8	  583.6	 3731.0	...
4360174	  838.7	  583.5	 3730.0	...
4360175	  838.5	  583.5	 3730.0	...
4360176	  838.2	  583.4	 3730.0	...
4360177	  838.0	  583.3	 3731.0	...
4360178	  838.1	  583.1	 3732.0	...
4360179	  838.1	  583.2	 3732.0	...
4360180	  838.2	  583.2	 3734.0	...
4360181	  838.2	  583.3	 3737.0	...
4360182	  838.1	  583.2	 3740.0	...
4360183	  837.9	  583.0	 3739.0	...
4360184	  837.7	  583.1	 3739.0	...
4360185	  837.7	  583.3	 3738.0	...
4360186	  837.7	  583.6	 3738.0	...
4360187	  837.8	  583.8	 3738.0	...
4360188	  837.8	  583.9	 3739.0	...
4360189	  837.6	  584.2	 3740.0	...
4360190	  837.3	  584.7	 3741.0	...
4360191	  837.5	  585.2	 3742.0	...
4360192	  837.9	  585.5	 3743.0	...
4360193	  838.2	  585.8	 3746.0	...
4360194	  838.2	  586.0	 3749.0	...
4360195	  838.1	  586.3	 3752.0	...
4360196	  837.9	  586.3	 3751.0	...
4360197	  837.7	  586.4	 3750.0	...
4360198	  837.6	  586.5	 3752.0	...
4360199	  837.6	  586.5	 3755.0	...
4360200	  837.7	  586.5	 3755.0	...
4360201	  837.8	  586.4	 3754.0	...
4360202	  838.0	  586.4	 3752.0	...
4360203	  838.0	  586.3	 3751.0	...
4360204	  837.9	  586.2	 3752.0	...
MSG	4360205 0000 _ Experiment Start
4360205	  837.8	  586.0	 3753.0	...
4360206	  837.8	  585.8	 3755.0	...
4360207	  837.7	  585.6	 3755.0	...
4360208	  837.6	  585.6	 3755.0	...
4360209	  837.5	  585.6	 3757.0	...
4360210	  837.5	  586.1	 3759.0	...
4360211	  837.6	  586.6	 3763.0	...
4360212	  837.4	  587.1	 3765.0	...
4360213	  837.2	  587.2	 3767.0	...
4360214	  837.0	  587.2	 3768.0	...
4360215	  837.0	  587.1	 3769.0	...
4360216	  837.1	  586.9	 3769.0	...
4360217	  837.2	  586.9	 3769.0	...
4360218	  837.1	  586.9	 3769.0	...
4360219	  837.1	  586.8	 3769.0	...
4360220	  837.0	  586.5	 3771.0	...
4360221	  836.8	  586.1	 3773.0	...
4360222	  836.6	  585.8	 3776.0	...
4360223	  836.4	  585.6	 3777.0	...
4360224	  836.3	  585.6	 3778.0	...
4360225	  836.2	  585.6	 3780.0	...
4360226	  836.1	  585.6	 3780.0	...
4360227	  836.1	  585.5	 3781.0	...
4360228	  836.1	  585.4	 3781.0	...
4360229	  836.2	  585.8	 3784.0	...
4360230	  836.7	  586.2	 3787.0	...
4360231	  837.1	  586.6	 3789.0	...
4360232	  837.4	  586.5	 3788.0	...
4360233	  837.4	  586.5	 3787.0	...
4360234	  837.4	  586.4	 3787.0	...
4360235	  837.5	  586.8	 3786.0	...
4360236	  837.7	  587.3	 3786.0	...
4360237	  837.9	  587.7	 3787.0	...
4360238	  837.8	  587.8	 3788.0	...
4360239	  837.6	  587.8	 3789.0	...
4360240	  837.5	  587.8	 3789.0	...
4360241	  837.5	  587.8	 3790.0	...
4360242	  837.7	  587.7	 3790.0	...
4360243	  837.7	  587.7	 3792.0	...
4360244	  837.8	  587.6	 3794.0	...
4360245	  837.8	  588.0	 3795.0	...
4360246	  837.7	  588.5	 3796.0	...
4360247	  837.6	  588.9	 3798.0	...
4360248	  837.7	  588.7	 3799.0	...
4360249	  837.8	  588.3	 3799.0	...
4360250	  837.8	  588.1	 3799.0	...
4360251	  837.8	  587.9	 3799.0	...
4360252	  838.0	  587.8	 3799.0	...
4360253	  838.1	  587.7	 3800.0	...
4360254	  838.1	  587.6	 3800.0	...
4360255	  838.0	  587.6	 3800.0	...
4360256	  838.0	  587.6	 3801.0	...
4360257	  838.1	  587.6	 3802.0	...
4360258	  838.2	  587.6	 3803.0	...
4360259	  838.0	  587.7	 3804.0	...
4360260	  837.6	  587.8	 3804.0	...
4360261	  837.3	  587.8	 3806.0	...
4360262	  837.1	  587.9	 3807.0	...
4360263	  837.1	  587.9	 3811.0	...
4360264	  837.2	  587.8	 3814.0	...
4360265	  837.4	  587.7	 3816.0	...
4360266	  837.3	  587.6	 3817.0	...
4360267	  837.2	  587.6	 3817.0	...
4360268	  837.1	  587.8	 3818.0	...
4360269	  837.2	  587.9	 3817.0	...
4360270	  837.1	  588.1	 3816.0	...
4360271	  836.9	  588.1	 3816.0	...
4360272	  836.9	  587.9	 3817.0	...
4360273	  836.9	  587.6	 3819.0	...
4360274	  836.9	  587.5	 3820.0	...
4360275	  836.8	  587.6	 3821.0	...
4360276	  836.7	  587.7	 3821.0	...
4360277	  836.7	  587.8	 3821.0	...
4360278	  836.7	  587.9	 3821.0	...
4360279	  836.7	  587.9	 3821.0	...
4360280	  836.7	  587.8	 3822.0	...
4360281	  836.6	  587.8	 3823.0	...
4360282	  836.6	  587.8	 3824.0	...
4360283	  836.4	  587.8	 3824.0	...
4360284	  836.4	  587.9	 3824.0	...
4360285	  836.3	  588.1	 3824.0	...
4360286	  836.4	  588.3	 3825.0	...
4360287	  836.5	  588.5	 3826.0	...
4360288	  836.5	  588.5	 3826.0	...
4360289	  836.5	  588.4	 3829.0	...
4360290	  836.4	  588.2	 3831.0	...
4360291	  836.1	  588.0	 3833.0	...
4360292	  835.9	  588.0	 3832.0	...
4360293	  835.8	  588.3	 3830.0	...
4360294	  835.8	  588.5	 3832.0	...
4360295	  835.8	  588.8	 3833.0	...
4360296	  835.9	  588.8	 3832.0	...
4360297	  835.9	  588.5	 3831.0	...
4360298	  836.0	  588.3	 3830.0	...
4360299	  836.1	  588.2	 3833.0	...
4360300	  836.1	  588.6	 3836.0	...
4360301	  835.9	  589.0	 3838.0	...
4360302	  835.8	  589.4	 3839.0	...
4360303	  836.0	  589.5	 3839.0	...
4360304	  836.1	  589.4	 3839.0	...
4360305	  836.1	  589.2	 3840.0	...
4360306	  836.0	  589.0	 3841.0	...
4360307	  835.9	  589.0	 3842.0	...
4360308	  835.9	  588.9	 3843.0	...
4360309	  835.9	  588.9	 3843.0	...
4360310	  835.9	  588.8	 3843.0	...
4360311	  836.1	  588.9	 3844.0	...
4360312	  836.4	  588.9	 3845.0	...
4360313	  836.6	  589.0	 3846.0	...
4360314	  836.6	  589.0	 3847.0	...
4360315	  836.6	  588.7	 3848.0	...
4360316	  836.2	  588.4	 3848.0	...
4360317	  835.7	  588.0	 3847.0	...
4360318	  835.3	  587.9	 3848.0	...
4360319	  835.4	  587.9	 3849.0	...
4360320	  835.4	  588.0	 3852.0	...
4360321	  835.4	  588.2	 3854.0	...
4360322	  835.5	  588.5	 3857.0	...
4360323	  835.5	  588.6	 3859.0	...
4360324	  835.8	  588.7	 3860.0	...
4360325	  836.1	  588.8	 3861.0	...
4360326	  836.3	  589.0	 3861.0	...
4360327	  836.4	  589.2	 3861.0	...
4360328	  836.3	  589.3	 3861.0	...
4360329	  836.2	  589.2	 3861.0	...
4360330	  836.1	  589.2	 3862.0	...
4360331	  836.1	  589.1	 3862.0	...
4360332	  836.2	  588.9	 3863.0	...
4360333	  836.3	  588.7	 3866.0	...
4360334	  836.3	  588.6	 3868.0	...
4360335	  836.3	  588.4	 3871.0	...
4360336	  836.1	  588.2	 3871.0	...
4360337	  836.0	  588.1	 3870.0	...
4360338	  836.0	  588.3	 3868.0	...
4360339	  836.2	  588.4	 3866.0	...
4360340	  836.4	  588.4	 3865.0	...
4360341	  836.4	  588.4	 3865.0	...
4360342	  836.4	  588.5	 3865.0	...
4360343	  836.3	  588.6	 3867.0	...
4360344	  836.2	  588.7	 3868.0	...
4360345	  836.2	  588.9	 3869.0	...
4360346	  836.3	  589.1	 3869.0	...
4360347	  836.4	  589.4	 3871.0	...
4360348	  836.4	  589.6	 3872.0	...
4360349	  836.3	  589.9	 3875.0	...
4360350	  836.2	  590.2	 3876.0	...
4360351	  836.3	  590.1	 3878.0	...
4360352	  836.3	  590.1	 3877.0	...
4360353	  836.3	  590.1	 3879.0	...
4360354	  836.1	  590.2	 3880.0	...
4360355	  836.0	  590.2	 3881.0	...
4360356	  835.9	  590.1	 3880.0	...
4360357	  835.8	  590.0	 3880.0	...
4360358	  835.7	  590.0	 3880.0	...
4360359	  835.7	  589.8	 3880.0	...
4360360	  835.9	  589.5	 3880.0	...
4360361	  836.0	  589.3	 3881.0	...
4360362	  836.0	  589.2	 3882.0	...
4360363	  836.2	  589.7	 3882.0	...
4360364	  836.3	  590.2	 3882.0	...
4360365	  836.4	  590.7	 3882.0	...
4360366	  836.4	  590.7	 3881.0	...
4360367	  836.5	  590.7	 3881.0	...
4360368	  836.7	  590.7	 3880.0	...
4360369	  836.9	  590.7	 3880.0	...
4360370	  836.9	  590.5	 3879.0	...
4360371	  836.6	  590.4	 3879.0	...
4360372	  836.2	  590.2	 3880.0	...
4360373	  835.9	  590.1	 3883.0	...
4360374	  835.8	  589.9	 3885.0	...
4360375	  835.6	  589.7	 3885.0	...
4360376	  835.6	  589.5	 3886.0	...
4360377	  835.6	  589.3	 3887.0	...
4360378	  835.6	  589.2	 3889.0	...
4360379	  835.7	  589.2	 3890.0	...
4360380	  835.7	  589.1	 3890.0	...
4360381	  835.8	  589.0	 3891.0	...
4360382	  835.8	  588.9	 3891.0	...
4360383	  835.9	  589.1	 3892.0	...
4360384	  835.9	  589.4	 3892.0	...
4360385	  836.0	  589.7	 3893.0	...
4360386	  836.1	  589.8	 3893.0	...
4360387	  836.2	  589.7	 3893.0	...
4360388	  836.2	  589.7	 3893.0	...
4360389	  836.5	  589.7	 3893.0	...
4360390	  836.7	  589.8	 3894.0	...
4360391	  836.8	  589.5	 3896.0	...
4360392	  836.8	  589.2	 3897.0	...
4360393	  836.3	  589.3	 3897.0	...
4360394	  835.9	  589.8	 3897.0	...
4360395	  835.6	  590.3	 3896.0	...
4360396	  835.9	  590.4	 3897.0	...
4360397	  836.1	  590.5	 3899.0	...
4360398	  836.1	  590.5	 3901.0	...
4360399	  836.1	  590.5	 3903.0	...
4360400	  836.0	  590.5	 3902.0	...
4360401	  835.8	  590.6	 3900.0	...
4360402	  835.8	  590.8	 3900.0	...
4360403	  835.7	  590.9	 3902.0	...
4360404	  835.9	  591.2	 3903.0	...
4360405	  836.1	  591.4	 3903.0	...
4360406	  835.9	  591.6	 3904.0	...
4360407	  835.6	  591.6	 3906.0	...
4360408	  835.3	  591.6	 3908.0	...
4360409	  835.2	  591.6	 3907.0	...
4360410	  835.2	  591.7	 3905.0	...
4360411	  835.3	  591.6	 3904.0	...
4360412	  835.4	  591.6	 3905.0	...
4360413	  835.6	  591.5	 3906.0	...
4360414	  835.6	  591.5	 3908.0	...
4360415	  835.7	  591.4	 3909.0	...
4360416	  835.6	  591.5	 3910.0	...
MSG	4360417 0000 _ Number On
4360417	  835.6	  591.5	 3910.0	...
4360418	  835.6	  591.6	 3911.0	...
4360419	  835.8	  591.6	 3912.0	...
4360420	  836.0	  591.6	 3913.0	...
4360421	  836.0	  591.6	 3913.0	...
4360422	  835.9	  591.7	 3912.0	...
4360423	  835.5	  591.6	 3912.0	...
4360424	  835.0	  591.5	 3914.0	...
4360425	  834.6	  591.5	 3916.0	...
4360426	  834.5	  591.7	 3918.0	...
4360427	  834.5	  591.8	 3918.0	...
4360428	  834.6	  591.9	 3920.0	...
4360429	  834.8	  591.7	 3923.0	...
4360430	  835.0	  591.5	 3925.0	...
4360431	  835.2	  591.3	 3925.0	...
4360432	  835.1	  591.0	 3925.0	...
4360433	  835.2	  590.7	 3925.0	...
4360434	  835.4	  590.5	 3926.0	...
4360435	  835.5	  590.5	 3927.0	...
4360436	  835.6	  590.7	 3928.0	...
4360437	  835.5	  591.1	 3927.0	...
4360438	  835.5	  591.4	 3928.0	...
4360439	  835.4	  591.6	 3929.0	...
4360440	  835.4	  591.7	 3931.0	...
4360441	  835.3	  591.8	 3932.0	...
4360442	  835.4	  591.8	 3934.0	...
4360443	  835.5	  591.8	 3934.0	...
4360444	  835.6	  591.8	 3934.0	...
4360445	  835.6	  591.8	 3934.0	...
4360446	  835.6	  591.5	 3935.0	...
4360447	  835.6	  591.3	 3936.0	...
4360448	  835.6	  591.1	 3936.0	...
4360449	  835.7	  591.0	 3935.0	...
4360450	  835.9	  590.8	 3934.0	...
4360451	  836.1	  590.5	 3934.0	...
4360452	  836.2	  590.5	 3934.0	...
4360453	  836.2	  590.7	 3934.0	...
4360454	  836.2	  590.7	 3934.0	...
4360455	  836.3	  590.5	 3934.0	...
4360456	  836.4	  590.4	 3933.0	...
4360457	  836.6	  590.4	 3935.0	...
4360458	  836.7	  590.5	 3938.0	...
4360459	  836.7	  590.6	 3939.0	...
4360460	  836.6	  590.9	 3938.0	...
4360461	  836.5	  591.4	 3938.0	...
4360462	  836.5	  591.8	 3938.0	...
4360463	  836.7	  592.1	 3940.0	...
4360464	  836.7	  592.0	 3941.0	...
4360465	  836.6	  592.0	 3942.0	...
4360466	  836.6	  592.0	 3942.0	...
4360467	  836.6	  592.0	 3942.0	...
4360468	  836.6	  591.8	 3942.0	...
4360469	  836.6	  591.5	 3943.0	...
4360470	  836.6	  591.3	 3943.0	...
4360471	  836.6	  591.3	 3943.0	...
4360472	  836.5	  591.4	 3942.0	...
4360473	  836.4	  591.5	 3941.0	...
4360474	  836.3	  591.3	 3940.0	...
4360475	  836.1	  591.1	 3940.0	...
4360476	  836.0	  590.9	 3940.0	...
4360477	  835.9	  591.0	 3940.0	...
4360478	  835.7	  591.1	 3941.0	...
4360479	  835.5	  591.2	 3944.0	...
4360480	  835.3	  591.2	 3947.0	...
4360481	  835.3	  591.2	 3949.0	...
4360482	  835.3	  591.1	 3950.0	...
4360483	  835.4	  591.5	 3951.0	...
4360484	  835.2	  592.0	 3953.0	...
4360485	  835.0	  592.5	 3953.0	...
4360486	  834.8	  592.4	 3953.0	...
4360487	  834.8	  592.4	 3953.0	...
4360488	  834.8	  592.4	 3953.0	...
4360489	  834.8	  592.5	 3954.0	...
4360490	  834.8	  592.7	 3955.0	...
4360491	  834.8	  592.8	 3956.0	...
4360492	  834.8	  593.0	 3956.0	...
4360493	  834.8	  593.1	 3957.0	...
4360494	  834.8	  593.0	 3958.0	...
4360495	  834.7	  592.9	 3959.0	...
4360496	  834.8	  592.8	 3960.0	...
4360497	  834.9	  592.7	 3960.0	...
4360498	  835.0	  592.7	 3961.0	...
4360499	  835.0	  592.7	 3961.0	...
4360500	  835.0	  592.7	 3961.0	...
4360501	  834.9	  592.7	 3961.0	...
4360502	  834.8	  592.7	 3963.0	...
4360503	  834.7	  592.9	 3965.0	...
4360504	  834.7	  593.0	 3968.0	...
4360505	  834.7	  593.2	 3969.0	...
4360506	  834.7	  593.1	 3971.0	...
4360507	  834.8	  593.1	 3971.0	...
4360508	  835.0	  593.0	 3972.0	...
4360509	  835.1	  592.9	 3972.0	...
4360510	  835.3	  593.2	 3972.0	...
4360511	  835.2	  593.6	 3972.0	...
4360512	  835.3	  593.9	 3971.0	...
4360513	  835.4	  593.6	 3972.0	...
4360514	  835.1	  593.3	 3972.0	...
4360515	  834.8	  593.1	 3973.0	...
4360516	  834.6	  593.2	 3974.0	...
4360517	  834.6	  593.2	 3975.0	...
4360518	  834.5	  593.2	 3975.0	...
4360519	  834.4	  593.0	 3975.0	...
4360520	  834.4	  593.2	 3977.0	...
4360521	  834.3	  593.6	 3978.0	...
4360522	  834.3	  594.0	 3978.0	...
4360523	  834.4	  594.1	 3978.0	...
4360524	  834.5	  593.9	 3977.0	...
4360525	  834.6	  593.2	 3978.0	...
EFIX R   4360110	4360525	416	  836.6	  588.4	   3839
SSACC R  4360526
4360526	  834.7	  592.1	 3981.0	...
4360527	  835.2	  590.9	 3983.0	...
4360528	  835.8	  588.9	 3985.0	...
4360529	  836.6	  586.2	 3985.0	...
4360530	  837.2	  583.2	 3984.0	...
4360531	  837.6	  580.2	 3984.0	...
4360532	  838.4	  577.8	 3983.0	...
4360533	  839.1	  575.4	 3982.0	...
4360534	  840.0	  573.8	 3981.0	...
4360535	  840.4	  572.3	 3982.0	...
4360536	  840.8	  571.5	 3982.0	...
4360537	  841.1	  571.5	 3980.0	...
4360538	  841.0	  571.9	 3978.0	...
4360539	  840.5	  572.9	 3979.0	...
4360540	  839.7	  573.6	 3982.0	...
4360541	  838.9	  575.1	 3985.0	...
4360542	  837.9	  576.4	 3986.0	...
ESACC R  4360526	4360542	17	  834.7	  592.1	  837.9	  576.4	   0.34	     50
SFIX R   4360543
4360543	  836.8	  578.6	 3987.0	...
4360544	  835.8	  580.4	 3987.0	...
4360545	  834.8	  581.7	 3989.0	...
4360546	  833.9	  582.1	 3990.0	...
4360547	  833.2	  582.0	 3991.0	...
4360548	  832.4	  581.9	 3992.0	...
4360549	  831.8	  581.5	 3992.0	...
4360550	  831.4	  581.0	 3992.0	...
4360551	  831.6	  580.3	 3992.0	...
4360552	  831.9	  580.0	 3993.0	...
4360553	  832.0	  580.0	 3994.0	...
4360554	  832.5	  579.9	 3995.0	...
4360555	  833.1	  580.0	 3995.0	...
4360556	  833.6	  580.1	 3995.0	...
4360557	  833.8	  580.8	 3996.0	...
4360558	  833.8	  581.3	 3996.0	...
4360559	  833.9	  582.0	 3996.0	...
4360560	  833.9	  582.3	 3996.0	...
4360561	  834.0	  583.2	 3996.0	...
4360562	  833.9	  583.9	 3998.0	...
4360563	  833.7	  584.5	 4002.0	...
4360564	  833.5	  584.5	 4007.0	...
4360565	  833.5	  584.5	 4009.0	...
4360566	  833.4	  584.3	 4009.0	...
4360567	  833.4	  584.1	 4008.0	...
4360568	  833.4	  584.0	 4008.0	...
4360569	  833.4	  584.1	 4007.0	...
4360570	  833.4	  583.7	 4006.0	...
4360571	  833.5	  583.1	 4005.0	...
4360572	  833.6	  582.6	 4006.0	...
4360573	  833.8	  582.5	 4007.0	...
4360574	  833.8	  582.5	 4008.0	...
4360575	  833.7	  582.4	 4009.0	...
4360576	  833.6	  582.8	 4011.0	...
4360577	  833.5	  583.2	 4011.0	...
4360578	  833.4	  583.5	 4011.0	...
4360579	  833.3	  583.5	 4010.0	...
4360580	  833.2	  583.6	 4010.0	...
4360581	  833.4	  583.6	 4010.0	...
4360582	  833.5	  583.5	 4010.0	...
4360583	  833.8	  583.4	 4010.0	...
4360584	  833.8	  583.3	 4011.0	...
4360585	  833.9	  583.2	 4011.0	...
4360586	  833.8	  582.8	 4013.0	...
4360587	  833.8	  582.4	 4013.0	...
4360588	  833.9	  582.3	 4014.0	...
4360589	  834.1	  582.5	 4014.0	...
4360590	  834.1	  582.6	 4014.0	...
4360591	  833.9	  582.5	 4013.0	...
4360592	  833.7	  582.4	 4012.0	...
4360593	  833.6	  582.5	 4013.0	...
4360594	  833.5	  582.5	 4014.0	...
4360595	  833.4	  582.6	 4015.0	...
4360596	  833.4	  582.6	 4015.0	...
4360597	  833.5	  582.6	 4015.0	...
4360598	  833.6	  582.5	 4015.0	...
4360599	  833.5	  582.3	 4015.0	...
4360600	  833.6	  582.2	 4015.0	...
4360601	  833.6	  582.1	 4015.0	...
4360602	  833.6	  582.3	 4015.0	...
4360603	  833.7	  582.5	 4015.0	...
4360604	  833.9	  582.8	 4014.0	...
4360605	  834.1	  582.9	 4017.0	...
4360606	  834.3	  582.8	 4020.0	...
4360607	  834.3	  582.4	 4023.0	...
4360608	  834.2	  582.0	 4022.0	...
4360609	  834.0	  581.7	 4023.0	...
4360610	  833.9	  581.7	 4025.0	...
4360611	  833.9	  581.8	 4026.0	...
4360612	  833.9	  581.8	 4025.0	...
4360613	  833.9	  581.7	 4024.0	...
4360614	  833.9	  581.6	 4025.0	...
4360615	  833.8	  581.6	 4028.0	...
4360616	  833.8	  582.1	 4030.0	...
4360617	  833.9	  582.6	 4030.0	...
4360618	  833.9	  583.1	 4029.0	...
4360619	  833.9	  583.1	 4029.0	...
4360620	  833.9	  583.0	 4029.0	...
4360621	  834.0	  582.9	 4029.0	...
4360622	  834.1	  582.7	 4030.0	...
4360623	  834.0	  582.6	 4031.0	...
4360624	  833.9	  582.5	 4032.0	...
4360625	  833.7	  582.4	 4032.0	...
4360626	  833.8	  582.2	 4031.0	...
4360627	  833.7	  582.0	 4032.0	...
4360628	  833.7	  582.0	 4034.0	...
4360629	  833.7	  582.1	 4037.0	...
4360630	  833.6	  582.0	 4038.0	...
4360631	  833.4	  581.9	 4037.0	...
4360632	  833.3	  582.1	 4037.0	...
4360633	  833.4	  582.4	 4036.0	...
4360634	  833.3	  582.8	 4036.0	...
4360635	  833.0	  583.0	 4036.0	...
4360636	  832.8	  583.2	 4034.0	...
4360637	  832.8	  583.4	 4032.0	...
4360638	  832.7	  583.5	 4032.0	...
4360639	  832.6	  583.5	 4034.0	...
4360640	  832.8	  583.5	 4037.0	...
4360641	  832.9	  583.5	 4038.0	...
4360642	  833.1	  583.2	 4039.0	...
4360643	  833.1	  582.9	 4039.0	...
4360644	  832.8	  582.6	 4038.0	...
4360645	  832.5	  582.6	 4038.0	...
4360646	  832.0	  582.7	 4040.0	...
4360647	  831.8	  582.8	 4044.0	...
4360648	  831.6	  582.7	 4047.0	...
4360649	  831.6	  582.6	 4048.0	...
4360650	  831.7	  582.5	 4049.0	...
4360651	  831.7	  582.7	 4049.0	...
4360652	  831.7	  582.9	 4049.0	...
4360653	  831.6	  583.1	 4048.0	...
4360654	  831.5	  583.3	 4048.0	...
4360655	  831.6	  583.5	 4049.0	...
4360656	  831.8	  583.8	 4048.0	...
4360657	  832.0	  583.8	 4048.0	...
4360658	  832.1	  583.7	 4049.0	...
4360659	  832.1	  583.6	 4051.0	...
4360660	  832.2	  583.4	 4052.0	...
4360661	  832.2	  583.2	 4052.0	...
4360662	  832.1	  583.1	 4052.0	...
4360663	  831.9	  583.1	 4052.0	...
4360664	  832.0	  582.9	 4053.0	...
4360665	  832.1	  582.7	 4054.0	...
4360666	  832.0	  582.6	 4056.0	...
4360667	  831.8	  582.6	 4056.0	...
4360668	  831.6	  582.7	 4056.0	...
4360669	  831.7	  582.8	 4056.0	...
4360670	  831.8	  582.8	 4056.0	...
4360671	  831.9	  583.0	 4057.0	...
4360672	  831.9	  583.2	 4059.0	...
4360673	  831.9	  583.5	 4059.0	...
4360674	  831.9	  583.6	 4059.0	...
4360675	  831.8	  583.7	 4061.0	...
4360676	  831.8	  583.6	 4062.0	...
4360677	  831.8	  583.5	 4062.0	...
4360678	  832.0	  583.4	 4062.0	...
4360679	  831.9	  583.4	 4061.0	...
4360680	  831.7	  583.2	 4062.0	...
4360681	  831.5	  583.0	 4063.0	...
4360682	  831.3	  582.9	 4064.0	...
4360683	  831.1	  582.8	 4064.0	...
4360684	  830.9	  582.7	 4064.0	...
4360685	  830.8	  582.6	 4064.0	...
4360686	  830.8	  582.5	 4064.0	...
4360687	  830.8	  582.5	 4064.0	...
4360688	  831.1	  582.5	 4065.0	...
4360689	  831.3	  582.5	 4065.0	...
4360690	  831.6	  582.4	 4066.0	...
4360691	  831.7	  582.3	 4066.0	...
4360692	  831.9	  582.5	 4066.0	...
4360693	  832.1	  582.6	 4066.0	...
4360694	  832.1	  582.8	 4065.0	...
4360695	  832.1	  582.7	 4064.0	...
4360696	  832.0	  582.6	 4065.0	...
4360697	  832.0	  582.7	 4066.0	...
4360698	  832.0	  582.9	 4067.0	...
4360699	  831.6	  582.9	 4067.0	...
4360700	  830.9	  582.7	 4068.0	...
4360701	  830.3	  582.4	 4069.0	...
4360702	  829.6	  582.3	 4072.0	...
4360703	  828.8	  582.4	 4075.0	...
4360704	  827.7	  582.4	 4077.0	...
4360705	  826.4	  582.0	 4079.0	...
EFIX R   4360543	4360705	163	  832.8	  582.6	   4032
SSACC R  4360706
4360706	  825.0	  581.5	 4080.0	...
4360707	  823.0	  580.9	 4081.0	...
4360708	  821.4	  580.3	 4080.0	...
4360709	  819.3	  579.1	 4079.0	...
4360710	  817.6	  577.8	 4078.0	...
4360711	  815.5	  576.3	 4080.0	...
4360712	  813.9	  575.3	 4081.0	...
ESACC R  4360706	4360712	7	  825.0	  581.5	  813.9	  575.3	   0.27	     40
SFIX R   4360713
4360713	  812.9	  574.5	 4082.0	...
4360714	  812.2	  574.4	 4082.0	...
4360715	  811.7	  574.4	 4082.0	...
4360716	  811.1	  574.4	 4079.0	...
4360717	  810.9	  574.9	 4077.0	...
4360718	  811.0	  575.4	 4075.0	...
4360719	  811.2	  576.2	 4075.0	...
4360720	  811.8	  576.7	 4075.0	...
4360721	  812.5	  577.2	 4075.0	...
MSG	4360722 0000 _ Number Off
4360722	  813.1	  577.3	 4075.0	...
4360723	  813.8	  577.2	 4075.0	...
4360724	  814.6	  577.1	 4077.0	...
4360725	  815.2	  577.1	 4079.0	...
4360726	  815.5	  577.1	 4080.0	...
4360727	  815.5	  577.1	 4080.0	...
4360728	  815.7	  577.1	 4082.0	...
4360729	  815.7	  577.2	 4084.0	...
4360730	  815.7	  577.3	 4086.0	...
4360731	  815.8	  577.2	 4086.0	...
4360732	  815.9	  577.0	 4086.0	...
4360733	  816.1	  577.0	 4087.0	...
4360734	  816.1	  577.4	 4088.0	...
4360735	  816.1	  577.9	 4089.0	...
4360736	  816.1	  578.2	 4090.0	...
4360737	  816.1	  578.6	 4091.0	...
4360738	  816.2	  579.0	 4093.0	...
4360739	  816.3	  579.4	 4094.0	...
4360740	  816.4	  579.5	 4095.0	...
4360741	  816.5	  579.5	 4097.0	...
4360742	  816.6	  579.5	 4098.0	...
4360743	  816.7	  579.5	 4098.0	...
4360744	  816.7	  579.7	 4096.0	...
4360745	  816.4	  579.8	 4094.0	...
4360746	  816.1	  579.8	 4093.0	...
4360747	  816.0	  579.7	 4094.0	...
4360748	  816.1	  579.6	 4095.0	...
4360749	  816.4	  579.5	 4095.0	...
4360750	  816.4	  579.5	 4095.0	...
4360751	  816.1	  579.5	 4094.0	...
4360752	  815.9	  579.6	 4094.0	...
4360753	  815.7	  579.6	 4095.0	...
4360754	  815.8	  579.3	 4095.0	...
4360755	  815.8	  579.1	 4096.0	...
4360756	  815.8	  579.2	 4096.0	...
4360757	  815.8	  579.5	 4096.0	...
4360758	  815.8	  579.8	 4097.0	...
4360759	  815.7	  579.7	 4097.0	...
4360760	  815.6	  579.6	 4097.0	...
4360761	  815.5	  579.5	 4096.0	...
4360762	  815.4	  579.6	 4096.0	...
4360763	  815.7	  579.9	 4095.0	...
4360764	  816.1	  580.1	 4096.0	...
4360765	  816.4	  580.2	 4096.0	...
4360766	  816.5	  580.2	 4097.0	...
4360767	  816.3	  580.3	 4098.0	...
4360768	  816.1	  580.3	 4099.0	...
4360769	  815.8	  580.3	 4099.0	...
4360770	  815.8	  580.3	 4098.0	...
4360771	  815.8	  580.3	 4098.0	...
4360772	  815.7	  580.2	 4099.0	...
4360773	  815.5	  580.3	 4102.0	...
4360774	  815.3	  580.3	 4106.0	...
4360775	  815.1	  580.2	 4107.0	...
4360776	  815.4	  580.1	 4106.0	...
4360777	  815.6	  580.1	 4105.0	...
4360778	  815.7	  580.2	 4104.0	...
4360779	  815.5	  580.2	 4106.0	...
4360780	  815.3	  580.3	 4107.0	...
4360781	  815.3	  580.3	 4109.0	...
4360782	  815.3	  580.4	 4109.0	...
4360783	  815.2	  580.4	 4109.0	...
4360784	  814.8	  580.5	 4109.0	...
4360785	  814.4	  580.4	 4109.0	...
4360786	  814.1	  580.3	 4107.0	...
4360787	  814.2	  580.1	 4106.0	...
4360788	  814.3	  580.0	 4105.0	...
4360789	  814.6	  580.0	 4105.0	...
4360790	  814.7	  579.8	 4105.0	...
4360791	  814.7	  579.6	 4105.0	...
4360792	  814.7	  579.5	 4109.0	...
4360793	  814.6	  579.6	 4112.0	...
4360794	  814.5	  579.7	 4117.0	...
4360795	  814.2	  579.7	 4119.0	...
4360796	  813.9	  579.8	 4120.0	...
4360797	  814.0	  580.1	 4118.0	...
4360798	  814.0	  580.3	 4116.0	...
4360799	  813.9	  580.7	 4114.0	...
4360800	  813.8	  580.8	 4114.0	...
4360801	  813.8	  580.8	 4113.0	...
4360802	  813.8	  580.9	 4113.0	...
4360803	  813.8	  580.9	 4112.0	...
4360804	  813.7	  581.0	 4112.0	...
4360805	  813.6	  581.1	 4112.0	...
4360806	  813.7	  581.2	 4112.0	...
4360807	  813.7	  581.3	 4112.0	...
4360808	  813.7	  581.4	 4111.0	...
4360809	  813.6	  581.5	 4111.0	...
4360810	  813.6	  581.5	 4112.0	...
4360811	  813.5	  581.5	 4113.0	...
4360812	  813.5	  581.4	 4114.0	...
4360813	  813.4	  581.4	 4114.0	...
4360814	  813.4	  581.5	 4114.0	...
4360815	  813.6	  581.3	 4115.0	...
4360816	  813.8	  581.0	 4117.0	...
4360817	  813.6	  580.7	 4119.0	...
4360818	  813.3	  580.7	 4119.0	...
4360819	  812.9	  580.9	 4117.0	...
4360820	  812.8	  581.1	 4117.0	...
4360821	  812.8	  581.5	 4119.0	...
4360822	  812.7	  581.8	 4120.0	...
4360823	  812.7	  582.2	 4119.0	...
4360824	  812.7	  582.4	 4118.0	...
4360825	  812.7	  582.6	 4118.0	...
4360826	  812.6	  582.5	 4118.0	...
4360827	  812.4	  582.6	 4120.0	...
4360828	  812.4	  582.7	 4122.0	...
4360829	  812.5	  582.8	 4122.0	...
4360830	  812.7	  582.8	 4121.0	...
4360831	  812.8	  582.7	 4120.0	...
4360832	  812.8	  582.7	 4121.0	...
4360833	  812.7	  582.6	 4121.0	...
4360834	  812.7	  582.5	 4121.0	...
4360835	  812.7	  582.3	 4121.0	...
4360836	  812.8	  582.2	 4122.0	...
4360837	  813.0	  582.2	 4123.0	...
4360838	  813.1	  582.4	 4123.0	...
4360839	  813.0	  582.6	 4122.0	...
4360840	  812.9	  582.7	 4124.0	...
4360841	  812.8	  582.8	 4126.0	...
4360842	  812.8	  582.9	 4127.0	...
4360843	  812.6	  583.0	 4129.0	...
4360844	  812.5	  583.4	 4129.0	...
4360845	  812.7	  583.6	 4130.0	...
4360846	  812.9	  583.9	 4130.0	...
4360847	  813.1	  583.9	 4129.0	...
4360848	  813.0	  583.6	 4129.0	...
4360849	  812.9	  583.3	 4128.0	...
4360850	  812.8	  583.0	 4128.0	...
4360851	  812.8	  583.0	 4129.0	...
4360852	  812.8	  583.0	 4129.0	...
4360853	  812.9	  582.9	 4130.0	...
4360854	  813.0	  582.7	 4130.0	...
4360855	  813.0	  582.5	 4129.0	...
4360856	  813.0	  582.5	 4129.0	...
4360857	  813.0	  582.6	 4128.0	...
4360858	  813.0	  582.6	 4128.0	...
4360859	  813.0	  582.7	 4130.0	...
4360860	  813.1	  582.7	 4131.0	...
4360861	  813.3	  582.7	 4134.0	...
4360862	  813.4	  582.7	 4135.0	...
4360863	  813.4	  582.6	 4137.0	...
4360864	  813.4	  582.5	 4137.0	...
4360865	  813.2	  582.4	 4136.0	...
4360866	  813.0	  582.5	 4135.0	...
4360867	  812.9	  582.5	 4133.0	...
4360868	  812.6	  582.5	 4132.0	...
4360869	  812.3	  582.4	 4133.0	...
4360870	  812.3	  582.3	 4135.0	...
4360871	  812.3	  582.3	 4137.0	...
4360872	  812.3	  582.2	 4137.0	...
4360873	  812.2	  582.3	 4137.0	...
4360874	  812.1	  582.4	 4137.0	...
4360875	  812.1	  582.5	 4137.0	...
4360876	  812.0	  582.4	 4137.0	...
4360877	  812.0	  582.4	 4137.0	...
4360878	  812.0	  582.4	 4135.0	...
4360879	  812.0	  582.3	 4133.0	...
4360880	  812.1	  582.2	 4132.0	...
4360881	  811.9	  582.4	 4133.0	...
4360882	  811.7	  582.6	 4134.0	...
4360883	  811.9	  582.8	 4134.0	...
4360884	  812.3	  582.7	 4134.0	...
4360885	  812.3	  582.6	 4134.0	...
4360886	  811.9	  582.6	 4134.0	...
4360887	  811.4	  582.4	 4134.0	...
4360888	  811.3	  582.3	 4133.0	...
4360889	  811.2	  582.3	 4131.0	...
4360890	  811.2	  582.5	 4130.0	...
4360891	  811.1	  582.8	 4130.0	...
4360892	  811.2	  583.0	 4129.0	...
4360893	  811.4	  582.9	 4129.0	...
4360894	  811.5	  583.2	 4129.0	...
4360895	  811.4	  583.5	 4130.0	...
4360896	  811.2	  583.8	 4131.0	...
4360897	  811.3	  583.9	 4132.0	...
4360898	  811.3	  584.0	 4132.0	...
4360899	  811.3	  584.1	 4131.0	...
4360900	  811.3	  584.2	 4130.0	...
4360901	  811.2	  584.4	 4129.0	...
4360902	  811.2	  584.5	 4128.0	...
4360903	  811.4	  584.6	 4128.0	...
4360904	  811.5	  584.8	 4128.0	...
4360905	  811.7	  584.9	 4128.0	...
4360906	  811.9	  585.1	 4130.0	...
4360907	  812.0	  585.0	 4131.0	...
4360908	  812.1	  584.9	 4131.0	...
4360909	  812.1	  584.9	 4131.0	...
4360910	  812.2	  584.9	 4130.0	...
4360911	  812.2	  584.7	 4129.0	...
4360912	  811.8	  584.4	 4128.0	...
4360913	  811.4	  584.2	 4127.0	...
4360914	  811.0	  584.2	 4126.0	...
4360915	  811.1	  584.2	 4128.0	...
4360916	  811.3	  584.2	 4131.0	...
4360917	  811.4	  584.2	 4133.0	...
4360918	  811.5	  584.2	 4132.0	...
4360919	  811.7	  584.2	 4132.0	...
4360920	  811.8	  584.2	 4132.0	...
4360921	  811.9	  584.3	 4131.0	...
4360922	  811.9	  584.4	 4130.0	...
4360923	  811.9	  584.5	 4128.0	...
4360924	  811.9	  584.4	 4127.0	...
4360925	  811.9	  584.2	 4129.0	...
4360926	  811.9	  584.3	 4130.0	...
4360927	  812.0	  584.5	 4131.0	...
4360928	  812.2	  584.7	 4131.0	...
4360929	  812.4	  584.8	 4132.0	...
4360930	  812.4	  584.9	 4133.0	...
4360931	  812.3	  584.8	 4133.0	...
4360932	  812.2	  584.4	 4136.0	...
4360933	  812.1	  584.1	 4138.0	...
MSG	4360934 0000 _ Number On
4360934	  812.2	  584.1	 4141.0	...
4360935	  812.2	  584.1	 4140.0	...
4360936	  812.3	  584.2	 4139.0	...
4360937	  812.3	  584.4	 4139.0	...
4360938	  812.3	  584.7	 4140.0	...
4360939	  812.3	  584.8	 4140.0	...
4360940	  812.3	  584.8	 4140.0	...
4360941	  812.3	  585.2	 4139.0	...
4360942	  812.2	  585.7	 4140.0	...
4360943	  812.2	  586.1	 4140.0	...
4360944	  811.9	  586.1	 4140.0	...
4360945	  811.8	  585.9	 4140.0	...
4360946	  811.9	  585.7	 4139.0	...
4360947	  812.2	  585.5	 4139.0	...
4360948	  812.5	  585.3	 4139.0	...
4360949	  812.4	  585.3	 4138.0	...
4360950	  812.3	  585.1	 4138.0	...
4360951	  812.4	  585.0	 4138.0	...
4360952	  812.6	  585.0	 4142.0	...
4360953	  812.7	  585.0	 4145.0	...
4360954	  812.7	  585.2	 4147.0	...
4360955	  812.8	  585.3	 4146.0	...
4360956	  812.8	  585.4	 4145.0	...
4360957	  812.8	  585.4	 4146.0	...
4360958	  812.7	  585.3	 4146.0	...
4360959	  812.6	  585.3	 4145.0	...
4360960	  812.5	  585.1	 4145.0	...
4360961	  812.4	  585.1	 4144.0	...
4360962	  812.2	  585.0	 4144.0	...
4360963	  812.1	  585.1	 4146.0	...
4360964	  812.1	  585.2	 4148.0	...
4360965	  812.1	  585.2	 4148.0	...
4360966	  812.1	  585.1	 4146.0	...
4360967	  812.1	  585.3	 4144.0	...
4360968	  812.2	  585.4	 4145.0	...
4360969	  812.3	  585.5	 4145.0	...
4360970	  812.3	  585.5	 4146.0	...
4360971	  812.2	  585.5	 4146.0	...
4360972	  812.3	  585.3	 4146.0	...
4360973	  812.5	  585.2	 4148.0	...
4360974	  812.7	  585.2	 4149.0	...
4360975	  812.9	  585.2	 4150.0	...
4360976	  813.1	  585.3	 4150.0	...
4360977	  813.2	  585.5	 4150.0	...
4360978	  813.0	  585.7	 4150.0	...
4360979	  812.9	  585.7	 4148.0	...
4360980	  812.7	  585.6	 4146.0	...
4360981	  812.9	  585.3	 4147.0	...
4360982	  813.1	  585.3	 4149.0	...
4360983	  813.2	  585.3	 4151.0	...
4360984	  813.1	  585.4	 4151.0	...
4360985	  812.9	  585.5	 4151.0	...
4360986	  812.9	  585.5	 4150.0	...
4360987	  812.9	  585.5	 4150.0	...
4360988	  812.9	  585.5	 4150.0	...
4360989	  812.9	  585.4	 4149.0	...
4360990	  812.9	  585.3	 4148.0	...
4360991	  812.9	  585.3	 4147.0	...
4360992	  812.9	  585.3	 4147.0	...
4360993	  812.9	  585.7	 4147.0	...
4360994	  812.9	  586.1	 4147.0	...
4360995	  813.2	  586.4	 4146.0	...
4360996	  813.4	  586.5	 4146.0	...
4360997	  813.7	  586.6	 4148.0	...
4360998	  813.6	  586.6	 4150.0	...
4360999	  813.5	  586.5	 4152.0	...
4361000	  813.5	  586.3	 4153.0	...
4361001	  813.5	  586.2	 4153.0	...
4361002	  813.4	  586.2	 4152.0	...
4361003	  813.3	  586.2	 4153.0	...
4361004	  813.2	  586.1	 4153.0	...
4361005	  813.3	  585.8	 4154.0	...
4361006	  813.2	  585.6	 4154.0	...
4361007	  813.3	  585.8	 4154.0	...
4361008	  813.4	  586.0	 4154.0	...
4361009	  813.5	  586.1	 4154.0	...
4361010	  813.6	  586.0	 4153.0	...
4361011	  813.7	  585.9	 4153.0	...
4361012	  813.8	  585.9	 4152.0	...
4361013	  813.8	  585.9	 4152.0	...
4361014	  813.9	  585.9	 4151.0	...
4361015	  813.7	  585.8	 4150.0	...
4361016	  813.3	  585.7	 4148.0	...
4361017	  813.0	  585.7	 4147.0	...
4361018	  812.7	  585.7	 4148.0	...
4361019	  812.9	  585.8	 4151.0	...
4361020	  813.0	  585.8	 4151.0	...
4361021	  812.8	  585.8	 4149.0	...
4361022	  812.5	  585.8	 4147.0	...
4361023	  812.1	  585.8	 4147.0	...
4361024	  812.2	  585.8	 4148.0	...
4361025	  812.2	  585.9	 4148.0	...
4361026	  812.1	  585.7	 4149.0	...
4361027	  812.1	  585.4	 4148.0	...
4361028	  812.4	  584.9	 4147.0	...
4361029	  813.0	  584.8	 4148.0	...
4361030	  813.6	  584.9	 4149.0	...
4361031	  813.8	  585.1	 4150.0	...
4361032	  814.0	  585.4	 4148.0	...
4361033	  814.0	  585.3	 4147.0	...
4361034	  814.0	  585.3	 4145.0	...
4361035	  813.7	  585.2	 4144.0	...
4361036	  813.5	  585.2	 4142.0	...
4361037	  813.2	  585.1	 4142.0	...
4361038	  813.2	  585.1	 4142.0	...
4361039	  813.3	  585.1	 4142.0	...
4361040	  813.3	  585.0	 4143.0	...
4361041	  813.2	  585.0	 4145.0	...
4361042	  813.0	  585.1	 4146.0	...
4361043	  813.1	  585.3	 4146.0	...
4361044	  813.2	  585.5	 4148.0	...
4361045	  813.4	  585.5	 4149.0	...
4361046	  813.6	  585.5	 4149.0	...
4361047	  813.6	  585.5	 4148.0	...
4361048	  813.6	  585.6	 4147.0	...
4361049	  813.6	  585.7	 4147.0	...
4361050	  813.5	  585.8	 4147.0	...
4361051	  813.4	  585.8	 4147.0	...
4361052	  813.5	  585.8	 4148.0	...
4361053	  813.7	  585.8	 4149.0	...
4361054	  813.7	  585.7	 4151.0	...
4361055	  813.6	  585.5	 4151.0	...
4361056	  813.5	  585.3	 4151.0	...
4361057	  813.5	  585.1	 4151.0	...
4361058	  813.6	  585.1	 4150.0	...
4361059	  813.7	  585.2	 4149.0	...
4361060	  813.9	  585.3	 4149.0	...
4361061	  814.0	  585.4	 4150.0	...
4361062	  814.1	  585.5	 4150.0	...
4361063	  814.3	  585.5	 4152.0	...
4361064	  814.5	  585.6	 4153.0	...
4361065	  814.5	  585.5	 4155.0	...
4361066	  814.5	  585.5	 4154.0	...
4361067	  814.4	  585.7	 4152.0	...
4361068	  814.5	  585.9	 4150.0	...
4361069	  814.5	  586.2	 4150.0	...
4361070	  814.5	  586.1	 4150.0	...
4361071	  814.4	  586.0	 4151.0	...
4361072	  814.3	  585.9	 4151.0	...
4361073	  814.3	  585.9	 4151.0	...
4361074	  814.2	  585.7	 4150.0	...
4361075	  814.2	  585.5	 4148.0	...
4361076	  814.2	  585.3	 4147.0	...
4361077	  814.2	  585.3	 4147.0	...
4361078	  814.3	  585.5	 4148.0	...
4361079	  814.4	  585.8	 4149.0	...
4361080	  814.5	  586.1	 4150.0	...
4361081	  814.7	  586.3	 4152.0	...
4361082	  814.9	  586.4	 4153.0	...
4361083	  815.2	  586.5	 4154.0	...
4361084	  815.1	  586.3	 4154.0	...
4361085	  815.1	  586.1	 4152.0	...
4361086	  814.8	  585.6	 4152.0	...
4361087	  814.6	  585.4	 4152.0	...
4361088	  814.5	  585.1	 4153.0	...
4361089	  814.4	  585.1	 4154.0	...
4361090	  814.6	  585.3	 4155.0	...
4361091	  814.8	  585.4	 4156.0	...
4361092	  815.1	  585.5	 4157.0	...
4361093	  815.1	  585.3	 4158.0	...
4361094	  815.5	  585.1	 4157.0	...
4361095	  815.8	  585.1	 4156.0	...
4361096	  816.1	  585.4	 4156.0	...
4361097	  816.1	  585.7	 4156.0	...
4361098	  816.0	  585.3	 4156.0	...
4361099	  815.8	  585.0	 4157.0	...
4361100	  815.8	  584.7	 4158.0	...
4361101	  815.9	  584.8	 4159.0	...
4361102	  816.0	  584.9	 4160.0	...
4361103	  816.1	  585.1	 4159.0	...
4361104	  816.0	  585.4	 4157.0	...
4361105	  815.8	  585.6	 4155.0	...
4361106	  815.8	  585.8	 4156.0	...
4361107	  815.9	  585.8	 4158.0	...
4361108	  816.0	  585.7	 4160.0	...
4361109	  816.0	  585.5	 4161.0	...
4361110	  815.7	  585.5	 4161.0	...
4361111	  815.4	  585.6	 4161.0	...
4361112	  815.3	  585.7	 4160.0	...
4361113	  815.6	  585.8	 4158.0	...
4361114	  815.9	  585.9	 4158.0	...
4361115	  815.8	  586.0	 4157.0	...
4361116	  815.7	  586.1	 4154.0	...
4361117	  815.6	  586.1	 4152.0	...
4361118	  815.5	  585.9	 4151.0	...
4361119	  815.5	  585.8	 4155.0	...
4361120	  815.5	  585.9	 4159.0	...
4361121	  815.5	  586.3	 4161.0	...
4361122	  815.6	  586.5	 4160.0	...
4361123	  815.4	  586.2	 4159.0	...
4361124	  815.2	  585.8	 4158.0	...
4361125	  815.1	  585.4	 4159.0	...
4361126	  815.1	  585.4	 4160.0	...
4361127	  815.1	  585.4	 4160.0	...
4361128	  815.1	  585.4	 4160.0	...
4361129	  815.0	  585.5	 4160.0	...
4361130	  815.0	  585.7	 4160.0	...
4361131	  815.1	  585.8	 4161.0	...
4361132	  814.9	  585.8	 4161.0	...
4361133	  814.7	  585.8	 4162.0	...
4361134	  814.6	  585.9	 4162.0	...
4361135	  814.7	  586.0	 4161.0	...
4361136	  814.8	  586.1	 4161.0	...
4361137	  814.8	  586.1	 4162.0	...
4361138	  814.8	  586.2	 4163.0	...
4361139	  814.7	  586.2	 4163.0	...
4361140	  814.6	  586.4	 4163.0	...
4361141	  814.6	  586.5	 4161.0	...
4361142	  814.6	  586.6	 4159.0	...
4361143	  814.6	  586.4	 4156.0	...
4361144	  814.6	  586.1	 4156.0	...
4361145	  814.6	  585.8	 4156.0	...
4361146	  814.9	  585.8	 4156.0	...
4361147	  815.3	  585.9	 4155.0	...
4361148	  815.7	  586.0	 4156.0	...
4361149	  815.7	  586.1	 4157.0	...
4361150	  815.8	  586.1	 4157.0	...
4361151	  815.9	  586.1	 4159.0	...
4361152	  815.9	  586.1	 4161.0	...
4361153	  815.7	  586.2	 4164.0	...
4361154	  815.6	  586.2	 4165.0	...
4361155	  815.4	  586.3	 4163.0	...
4361156	  815.4	  586.3	 4161.0	...
4361157	  815.4	  586.3	 4159.0	...
4361158	  815.3	  586.2	 4159.0	...
4361159	  815.1	  586.1	 4158.0	...
4361160	  814.9	  586.2	 4161.0	...
4361161	  814.8	  586.2	 4164.0	...
4361162	  814.8	  586.0	 4168.0	...
4361163	  815.0	  585.8	 4168.0	...
4361164	  815.1	  585.6	 4169.0	...
4361165	  815.1	  585.6	 4170.0	...
4361166	  815.1	  585.6	 4170.0	...
4361167	  815.1	  585.7	 4170.0	...
4361168	  815.2	  585.8	 4167.0	...
4361169	  815.2	  585.9	 4164.0	...
4361170	  815.4	  585.9	 4162.0	...
4361171	  815.7	  585.7	 4163.0	...
4361172	  815.7	  585.6	 4163.0	...
4361173	  815.5	  585.8	 4165.0	...
4361174	  815.6	  586.1	 4166.0	...
4361175	  815.9	  586.4	 4167.0	...
4361176	  815.9	  586.6	 4167.0	...
4361177	  815.6	  586.7	 4170.0	...
4361178	  815.2	  586.8	 4173.0	...
4361179	  815.1	  586.8	 4174.0	...
4361180	  815.0	  586.7	 4172.0	...
4361181	  815.1	  586.6	 4170.0	...
4361182	  815.2	  586.6	 4170.0	...
4361183	  815.3	  586.7	 4170.0	...
4361184	  815.3	  586.8	 4171.0	...
4361185	  815.2	  586.8	 4172.0	...
4361186	  815.1	  586.7	 4172.0	...
4361187	  815.0	  586.7	 4171.0	...
4361188	  814.9	  586.7	 4170.0	...
4361189	  814.7	  586.7	 4170.0	...
4361190	  814.5	  586.6	 4170.0	...
4361191	  814.5	  586.5	 4170.0	...
4361192	  814.5	  586.6	 4170.0	...
4361193	  814.6	  586.8	 4170.0	...
4361194	  814.4	  587.1	 4171.0	...
4361195	  814.2	  587.2	 4170.0	...
4361196	  814.1	  587.2	 4169.0	...
4361197	  814.1	  587.3	 4168.0	...
4361198	  814.2	  587.4	 4168.0	...
4361199	  814.2	  587.6	 4167.0	...
4361200	  814.2	  587.5	 4168.0	...
4361201	  814.1	  587.4	 4168.0	...
4361202	  814.0	  587.1	 4168.0	...
4361203	  814.1	  586.9	 4168.0	...
4361204	  814.2	  586.8	 4168.0	...
4361205	  814.3	  586.8	 4169.0	...
4361206	  814.4	  586.8	 4169.0	...
4361207	  814.3	  586.8	 4170.0	...
4361208	  814.3	  586.8	 4170.0	...
4361209	  814.3	  586.9	 4171.0	...
4361210	  814.3	  587.1	 4173.0	...
4361211	  814.4	  587.2	 4174.0	...
4361212	  814.3	  587.2	 4175.0	...
4361213	  814.2	  587.1	 4175.0	...
4361214	  814.0	  587.0	 4175.0	...
4361215	  814.0	  586.8	 4175.0	...
4361216	  813.8	  586.6	 4176.0	...
4361217	  813.6	  586.4	 4177.0	...
4361218	  813.4	  586.7	 4178.0	...
4361219	  813.7	  586.9	 4177.0	...
4361220	  814.0	  587.2	 4176.0	...
4361221	  814.3	  587.1	 4176.0	...
4361222	  814.4	  587.3	 4176.0	...
4361223	  814.5	  587.5	 4173.0	...
4361224	  814.5	  587.6	 4171.0	...
4361225	  814.5	  587.5	 4170.0	...
4361226	  814.4	  587.5	 4171.0	...
4361227	  814.3	  587.5	 4173.0	...
4361228	  814.2	  587.4	 4172.0	...
4361229	  814.2	  587.4	 4171.0	...
4361230	  814.2	  587.2	 4168.0	...
4361231	  814.2	  586.9	 4166.0	...
4361232	  814.3	  586.6	 4164.0	...
4361233	  814.5	  586.6	 4164.0	...
4361234	  814.8	  586.5	 4163.0	...
4361235	  815.0	  586.5	 4163.0	...
MSG	4361236 0000 _ Number Off
4361236	  815.0	  586.4	 4163.0	...
4361237	  815.0	  586.3	 4165.0	...
4361238	  815.0	  586.3	 4167.0	...
4361239	  814.9	  586.3	 4170.0	...
4361240	  814.9	  586.3	 4172.0	...
4361241	  814.8	  586.3	 4174.0	...
4361242	  814.8	  586.3	 4175.0	...
4361243	  814.7	  586.2	 4176.0	...
4361244	  814.4	  586.1	 4176.0	...
4361245	  813.9	  586.0	 4176.0	...
4361246	  813.6	  586.0	 4176.0	...
4361247	  813.3	  586.1	 4176.0	...
4361248	  813.2	  586.3	 4173.0	...
4361249	  813.0	  586.6	 4171.0	...
4361250	  812.8	  586.8	 4169.0	...
4361251	  812.5	  586.8	 4170.0	...
4361252	  812.5	  586.6	 4170.0	...
4361253	  812.5	  586.3	 4169.0	...
4361254	  812.7	  585.9	 4166.0	...
4361255	  812.9	  585.8	 4164.0	...
4361256	  813.2	  585.8	 4163.0	...
4361257	  813.1	  585.6	 4166.0	...
4361258	  813.1	  585.4	 4169.0	...
4361259	  813.0	  585.3	 4170.0	...
4361260	  813.2	  585.7	 4168.0	...
4361261	  813.4	  586.1	 4167.0	...
4361262	  813.4	  586.3	 4170.0	...
4361263	  813.3	  586.1	 4172.0	...
4361264	  813.2	  585.9	 4173.0	...
4361265	  813.1	  586.0	 4173.0	...
4361266	  813.1	  586.2	 4173.0	...
4361267	  813.0	  586.4	 4172.0	...
4361268	  812.7	  586.5	 4173.0	...
4361269	  812.5	  586.6	 4173.0	...
4361270	  812.5	  586.6	 4172.0	...
4361271	  812.8	  586.5	 4171.0	...
4361272	  812.9	  586.3	 4168.0	...
4361273	  812.7	  586.1	 4166.0	...
4361274	  812.8	  586.0	 4166.0	...
4361275	  813.1	  585.9	 4166.0	...
4361276	  813.3	  585.5	 4167.0	...
4361277	  813.3	  585.1	 4166.0	...
4361278	  813.2	  584.5	 4168.0	...
4361279	  813.2	  584.4	 4169.0	...
4361280	  813.1	  584.2	 4167.0	...
4361281	  813.1	  584.3	 4165.0	...
4361282	  813.0	  584.8	 4162.0	...
4361283	  813.0	  585.2	 4163.0	...
4361284	  813.0	  585.6	 4164.0	...
4361285	  813.4	  585.7	 4168.0	...
4361286	  813.9	  585.7	 4171.0	...
4361287	  814.3	  585.6	 4175.0	...
4361288	  814.3	  585.4	 4176.0	...
4361289	  813.8	  585.4	 4174.0	...
4361290	  813.4	  585.5	 4173.0	...
4361291	  812.8	  585.5	 4171.0	...
4361292	  812.5	  585.5	 4170.0	...
4361293	  812.0	  585.3	 4168.0	...
4361294	  811.8	  585.0	 4166.0	...
4361295	  811.5	  584.8	 4168.0	...
4361296	  811.8	  584.6	 4170.0	...
4361297	  812.0	  584.4	 4173.0	...
4361298	  812.0	  584.2	 4175.0	...
4361299	  811.5	  584.2	 4177.0	...
4361300	  811.0	  584.3	 4178.0	...
4361301	  810.9	  584.3	 4178.0	...
4361302	  810.9	  584.3	 4175.0	...
4361303	  811.0	  584.3	 4172.0	...
4361304	  811.1	  584.3	 4170.0	...
4361305	  811.1	  584.3	 4170.0	...
4361306	  811.1	  584.6	 4171.0	...
4361307	  811.1	  584.9	 4171.0	...
4361308	  811.1	  585.0	 4172.0	...
4361309	  811.0	  584.7	 4173.0	...
4361310	  811.0	  584.5	 4173.0	...
4361311	  810.9	  584.6	 4172.0	...
4361312	  810.9	  584.9	 4171.0	...
4361313	  810.8	  585.3	 4171.0	...
4361314	  810.6	  585.3	 4172.0	...
4361315	  810.4	  585.2	 4172.0	...
4361316	  810.2	  585.5	 4172.0	...
4361317	  809.6	  585.9	 4171.0	...
4361318	  809.1	  586.4	 4171.0	...
4361319	  808.4	  586.5	 4171.0	...
4361320	  808.2	  586.4	 4172.0	...
4361321	  808.3	  586.6	 4173.0	...
4361322	  808.6	  586.9	 4172.0	...
4361323	  809.0	  587.1	 4172.0	...
4361324	  809.2	  587.1	 4171.0	...
4361325	  809.4	  587.0	 4170.0	...
4361326	  809.5	  586.5	 4170.0	...
4361327	  809.4	  586.1	 4170.0	...
4361328	  809.3	  585.7	 4169.0	...
4361329	  809.4	  585.7	 4169.0	...
4361330	  809.5	  585.6	 4168.0	...
4361331	  809.5	  585.6	 4169.0	...
4361332	  809.4	  585.6	 4170.0	...
4361333	  809.3	  585.7	 4171.0	...
4361334	  809.2	  585.8	 4172.0	...
4361335	  809.0	  586.0	 4172.0	...
4361336	  808.9	  585.9	 4172.0	...
4361337	  808.6	  585.6	 4171.0	...
4361338	  808.4	  585.4	 4171.0	...
4361339	  808.3	  585.4	 4170.0	...
4361340	  808.2	  585.5	 4171.0	...
4361341	  808.2	  585.6	 4172.0	...
4361342	  808.2	  586.3	 4174.0	...
4361343	  808.2	  586.8	 4175.0	...
4361344	  808.3	  587.4	 4175.0	...
4361345	  808.2	  587.6	 4174.0	...
4361346	  807.9	  587.8	 4175.0	...
4361347	  807.7	  587.8	 4175.0	...
4361348	  807.5	  587.9	 4176.0	...
4361349	  807.5	  587.9	 4177.0	...
4361350	  807.5	  587.6	 4181.0	...
4361351	  807.5	  587.4	 4184.0	...
4361352	  807.8	  587.1	 4184.0	...
4361353	  808.0	  586.9	 4182.0	...
4361354	  808.2	  586.6	 4181.0	...
4361355	  808.1	  586.4	 4182.0	...
4361356	  808.1	  586.1	 4183.0	...
4361357	  808.2	  585.9	 4183.0	...
4361358	  808.3	  585.7	 4183.0	...
4361359	  808.5	  585.8	 4183.0	...
4361360	  808.5	  585.7	 4184.0	...
4361361	  808.6	  585.6	 4184.0	...
4361362	  808.6	  585.5	 4184.0	...
4361363	  808.7	  585.5	 4184.0	...
4361364	  808.7	  585.8	 4183.0	...
4361365	  808.6	  586.1	 4182.0	...
4361366	  808.4	  586.5	 4182.0	...
4361367	  808.2	  586.7	 4181.0	...
4361368	  808.1	  586.9	 4181.0	...
4361369	  808.1	  586.9	 4180.0	...
4361370	  808.1	  587.2	 4180.0	...
4361371	  808.1	  587.5	 4180.0	...
4361372	  808.3	  588.0	 4181.0	...
4361373	  808.3	  588.3	 4183.0	...
4361374	  808.7	  588.4	 4186.0	...
4361375	  808.9	  588.2	 4187.0	...
4361376	  809.5	  588.1	 4186.0	...
4361377	  809.8	  588.1	 4186.0	...
4361378	  810.1	  588.0	 4185.0	...
4361379	  810.1	  587.9	 4185.0	...
4361380	  810.0	  587.7	 4183.0	...
4361381	  809.9	  587.6	 4182.0	...
4361382	  809.8	  587.6	 4183.0	...
4361383	  809.9	  587.4	 4185.0	...
4361384	  810.0	  587.3	 4188.0	...
4361385	  810.0	  587.1	 4189.0	...
4361386	  810.2	  586.6	 4188.0	...
4361387	  810.3	  586.1	 4188.0	...
4361388	  810.5	  585.6	 4188.0	...
4361389	  810.5	  585.6	 4188.0	...
4361390	  810.4	  585.6	 4188.0	...
4361391	  810.3	  585.6	 4188.0	...
4361392	  810.1	  585.6	 4188.0	...
4361393	  810.0	  585.6	 4187.0	...
4361394	  809.9	  585.6	 4186.0	...
4361395	  809.9	  585.6	 4185.0	...
4361396	  809.8	  585.6	 4185.0	...
4361397	  809.7	  585.6	 4185.0	...
4361398	  809.6	  586.0	 4186.0	...
4361399	  809.5	  586.4	 4189.0	...
4361400	  809.5	  586.9	 4193.0	...
4361401	  809.3	  587.0	 4195.0	...
4361402	  809.1	  587.3	 4193.0	...
4361403	  808.8	  587.6	 4191.0	...
4361404	  808.5	  587.9	 4190.0	...
4361405	  808.3	  587.9	 4190.0	...
4361406	  808.3	  587.9	 4190.0	...
4361407	  808.3	  587.9	 4191.0	...
4361408	  808.3	  587.8	 4191.0	...
4361409	  808.6	  587.6	 4191.0	...
4361410	  808.9	  587.4	 4191.0	...
4361411	  809.2	  587.3	 4192.0	...
4361412	  809.3	  587.3	 4193.0	...
4361413	  809.4	  587.4	 4194.0	...
4361414	  809.5	  587.5	 4195.0	...
4361415	  809.7	  587.8	 4195.0	...
4361416	  809.8	  588.0	 4195.0	...
4361417	  809.9	  588.1	 4196.0	...
4361418	  809.7	  588.2	 4197.0	...
4361419	  809.6	  588.2	 4199.0	...
4361420	  809.5	  588.2	 4199.0	...
4361421	  809.7	  588.1	 4198.0	...
4361422	  809.8	  587.7	 4198.0	...
4361423	  809.9	  587.4	 4198.0	...
4361424	  809.9	  586.9	 4198.0	...
4361425	  809.9	  586.8	 4198.0	...
4361426	  809.9	  587.1	 4198.0	...
4361427	  809.8	  587.5	 4199.0	...
4361428	  809.8	  588.2	 4200.0	...
4361429	  809.7	  588.6	 4201.0	...
4361430	  809.7	  589.1	 4201.0	...
4361431	  809.8	  589.3	 4200.0	...
4361432	  809.7	  589.5	 4201.0	...
4361433	  809.6	  589.9	 4204.0	...
4361434	  809.5	  590.3	 4207.0	...
4361435	  809.7	  590.7	 4208.0	...
4361436	  809.9	  590.7	 4208.0	...
4361437	  810.0	  590.3	 4210.0	...
4361438	  810.1	  589.9	 4211.0	...
4361439	  810.1	  589.3	 4211.0	...
4361440	  810.1	  588.7	 4210.0	...
4361441	  810.1	  587.5	 4209.0	...
EFIX R   4360713	4361441	729	  812.9	  584.7	   4150
SSACC R  4361442
4361442	  810.2	  586.1	 4208.0	...
4361443	  810.1	  584.2	 4209.0	...
4361444	  810.2	  582.0	 4211.0	...
4361445	  810.2	  579.8	 4212.0	...
4361446	  810.2	  576.8	 4215.0	...
4361447	  810.1	  574.8	 4217.0	...
MSG	4361448 0000 _ Number On
4361448	  809.9	  572.0	 4219.0	...
4361449	  809.7	  570.2	 4217.0	...
4361450	  809.4	  567.7	 4215.0	...
4361451	  809.3	  565.9	 4213.0	...
ESACC R  4361442	4361451	10	  810.2	  586.1	  809.3	  565.9	   0.43	     48
SFIX R   4361452
4361452	  809.2	  563.8	 4213.0	...
4361453	  809.1	  562.1	 4213.0	...
4361454	  809.1	  560.7	 4212.0	...
4361455	  809.1	  560.0	 4210.0	...
4361456	  809.2	  559.9	 4210.0	...
4361457	  809.3	  560.1	 4211.0	...
4361458	  809.6	  560.4	 4214.0	...
4361459	  810.5	  560.9	 4216.0	...
4361460	  811.3	  561.8	 4216.0	...
4361461	  812.7	  563.1	 4215.0	...
4361462	  813.7	  564.2	 4213.0	...
4361463	  815.3	  565.1	 4215.0	...
4361464	  816.7	  565.5	 4218.0	...
4361465	  818.4	  566.1	 4220.0	...
4361466	  819.9	  566.5	 4220.0	...
4361467	  821.4	  566.9	 4220.0	...
4361468	  822.3	  567.1	 4220.0	...
4361469	  822.9	  567.1	 4221.0	...
4361470	  822.6	  567.6	 4222.0	...
4361471	  822.4	  568.1	 4222.0	...
4361472	  821.9	  568.7	 4222.0	...
4361473	  820.9	  569.2	 4222.0	...
4361474	  819.3	  569.8	 4222.0	...
4361475	  817.7	  570.5	 4222.0	...
4361476	  816.1	  571.0	 4222.0	...
4361477	  814.7	  571.4	 4222.0	...
4361478	  813.5	  571.6	 4223.0	...
4361479	  812.7	  571.8	 4223.0	...
4361480	  812.1	  571.9	 4223.0	...
4361481	  811.6	  571.7	 4223.0	...
4361482	  811.4	  571.5	 4223.0	...
4361483	  811.4	  571.3	 4222.0	...
4361484	  811.3	  571.2	 4222.0	...
4361485	  811.6	  571.2	 4223.0	...
4361486	  812.0	  571.1	 4223.0	...
4361487	  812.7	  571.1	 4223.0	...
4361488	  813.1	  571.1	 4223.0	...
4361489	  813.3	  571.3	 4223.0	...
4361490	  813.3	  571.6	 4223.0	...
4361491	  813.5	  571.9	 4223.0	...
4361492	  813.7	  572.1	 4224.0	...
4361493	  813.7	  572.2	 4225.0	...
4361494	  813.4	  572.3	 4225.0	...
4361495	  813.1	  572.6	 4225.0	...
4361496	  813.2	  572.8	 4225.0	...
4361497	  813.3	  572.9	 4224.0	...
4361498	  813.3	  572.7	 4224.0	...
4361499	  813.3	  572.5	 4224.0	...
4361500	  813.2	  572.4	 4224.0	...
4361501	  813.2	  572.4	 4224.0	...
4361502	  813.1	  572.2	 4224.0	...
4361503	  812.9	  572.0	 4226.0	...
4361504	  812.8	  571.9	 4227.0	...
4361505	  812.8	  572.0	 4227.0	...
4361506	  812.9	  572.3	 4227.0	...
4361507	  812.9	  572.5	 4227.0	...
4361508	  812.9	  572.5	 4226.0	...
4361509	  812.9	  572.2	 4226.0	...
4361510	  812.9	  572.1	 4228.0	...
4361511	  812.9	  572.2	 4229.0	...
4361512	  813.0	  572.4	 4228.0	...
4361513	  813.0	  572.3	 4228.0	...
4361514	  813.1	  572.1	 4227.0	...
4361515	  813.0	  571.9	 4226.0	...
4361516	  812.8	  571.9	 4226.0	...
4361517	  812.7	  572.0	 4226.0	...
4361518	  812.9	  572.6	 4227.0	...
4361519	  813.0	  573.2	 4227.0	...
4361520	  813.2	  573.4	 4228.0	...
4361521	  813.2	  573.1	 4228.0	...
4361522	  813.3	  572.8	 4230.0	...
4361523	  813.1	  572.9	 4231.0	...
4361524	  812.9	  573.0	 4232.0	...
4361525	  812.7	  573.3	 4233.0	...
4361526	  812.8	  573.5	 4232.0	...
4361527	  812.9	  573.6	 4232.0	...
4361528	  813.1	  573.8	 4232.0	...
4361529	  813.1	  574.0	 4232.0	...
4361530	  813.2	  574.3	 4233.0	...
4361531	  813.2	  574.4	 4232.0	...
4361532	  813.1	  574.4	 4232.0	...
4361533	  813.0	  574.5	 4232.0	...
4361534	  812.7	  574.5	 4232.0	...
4361535	  812.7	  574.6	 4232.0	...
4361536	  812.6	  574.7	 4232.0	...
4361537	  812.7	  574.8	 4233.0	...
4361538	  812.6	  574.8	 4233.0	...
4361539	  812.8	  574.7	 4234.0	...
4361540	  813.0	  574.6	 4234.0	...
4361541	  813.1	  574.6	 4235.0	...
4361542	  813.0	  574.6	 4235.0	...
4361543	  813.0	  574.5	 4235.0	...
4361544	  813.0	  574.3	 4235.0	...
4361545	  812.9	  574.0	 4235.0	...
4361546	  812.8	  573.8	 4236.0	...
4361547	  812.8	  573.9	 4237.0	...
4361548	  812.8	  574.0	 4237.0	...
4361549	  812.9	  574.2	 4236.0	...
4361550	  812.7	  574.4	 4234.0	...
4361551	  812.6	  574.6	 4234.0	...
4361552	  812.4	  574.8	 4235.0	...
4361553	  812.3	  574.8	 4236.0	...
4361554	  812.3	  574.6	 4234.0	...
4361555	  812.2	  574.5	 4233.0	...
4361556	  812.2	  574.4	 4232.0	...
4361557	  812.3	  574.3	 4232.0	...
4361558	  812.4	  574.3	 4229.0	...
4361559	  812.4	  574.2	 4227.0	...
4361560	  812.4	  574.2	 4225.0	...
4361561	  812.4	  574.2	 4225.0	...
4361562	  812.4	  574.1	 4225.0	...
4361563	  812.4	  574.3	 4225.0	...
4361564	  812.3	  574.5	 4224.0	...
4361565	  812.2	  574.6	 4224.0	...
4361566	  812.1	  574.6	 4225.0	...
4361567	  811.9	  574.5	 4225.0	...
4361568	  811.8	  574.5	 4228.0	...
4361569	  811.9	  574.7	 4230.0	...
4361570	  811.9	  574.9	 4232.0	...
4361571	  812.0	  575.1	 4232.0	...
4361572	  812.0	  575.2	 4231.0	...
4361573	  812.0	  575.2	 4231.0	...
4361574	  812.6	  575.1	 4231.0	...
4361575	  813.1	  575.1	 4232.0	...
4361576	  813.2	  575.3	 4233.0	...
4361577	  812.9	  575.5	 4233.0	...
4361578	  812.6	  575.8	 4233.0	...
4361579	  812.6	  575.8	 4234.0	...
4361580	  812.6	  575.8	 4234.0	...
4361581	  812.7	  575.7	 4234.0	...
4361582	  812.8	  575.7	 4234.0	...
4361583	  812.9	  575.8	 4235.0	...
4361584	  812.7	  575.9	 4235.0	...
4361585	  812.4	  576.1	 4235.0	...
4361586	  812.0	  576.1	 4234.0	...
4361587	  811.8	  576.1	 4233.0	...
4361588	  811.6	  576.1	 4231.0	...
4361589	  811.5	  576.1	 4231.0	...
4361590	  811.4	  576.0	 4232.0	...
4361591	  811.4	  576.0	 4235.0	...
4361592	  811.4	  576.2	 4237.0	...
4361593	  811.6	  576.5	 4237.0	...
4361594	  811.8	  576.7	 4235.0	...
4361595	  812.1	  576.8	 4235.0	...
4361596	  812.4	  576.8	 4235.0	...
4361597	  812.5	  576.6	 4237.0	...
4361598	  812.5	  576.3	 4239.0	...
4361599	  812.4	  576.1	 4240.0	...
4361600	  812.4	  576.0	 4241.0	...
4361601	  812.5	  575.9	 4242.0	...
4361602	  812.5	  575.7	 4242.0	...
4361603	  812.5	  575.4	 4243.0	...
4361604	  812.4	  575.3	 4244.0	...
4361605	  812.2	  575.2	 4245.0	...
4361606	  812.1	  575.5	 4245.0	...
4361607	  812.1	  575.7	 4247.0	...
4361608	  812.0	  575.8	 4248.0	...
4361609	  811.8	  575.9	 4249.0	...
4361610	  811.6	  575.9	 4249.0	...
4361611	  811.5	  575.8	 4249.0	...
4361612	  811.5	  575.7	 4247.0	...
4361613	  811.6	  575.6	 4245.0	...
4361614	  811.6	  575.5	 4244.0	...
4361615	  811.5	  575.4	 4244.0	...
4361616	  811.3	  575.3	 4244.0	...
4361617	  811.0	  575.3	 4245.0	...
4361618	  810.8	  575.4	 4246.0	...
4361619	  810.7	  575.5	 4248.0	...
4361620	  810.7	  575.7	 4251.0	...
4361621	  810.7	  575.7	 4252.0	...
4361622	  810.7	  575.8	 4253.0	...
4361623	  810.8	  575.8	 4253.0	...
4361624	  810.8	  575.7	 4253.0	...
4361625	  810.8	  575.6	 4251.0	...
4361626	  810.6	  575.7	 4248.0	...
4361627	  810.4	  575.7	 4246.0	...
4361628	  810.3	  575.7	 4245.0	...
4361629	  810.5	  575.7	 4247.0	...
4361630	  810.6	  575.2	 4249.0	...
4361631	  810.6	  574.9	 4250.0	...
4361632	  810.4	  575.0	 4249.0	...
4361633	  810.2	  575.5	 4247.0	...
4361634	  810.2	  576.1	 4247.0	...
4361635	  810.5	  576.2	 4248.0	...
4361636	  810.8	  576.4	 4247.0	...
4361637	  810.8	  576.6	 4245.0	...
4361638	  810.8	  576.8	 4243.0	...
4361639	  810.8	  577.0	 4243.0	...
4361640	  810.8	  577.1	 4243.0	...
4361641	  810.9	  577.1	 4243.0	...
4361642	  810.9	  577.3	 4243.0	...
4361643	  810.8	  577.3	 4242.0	...
4361644	  810.7	  577.4	 4241.0	...
4361645	  810.7	  577.5	 4242.0	...
4361646	  810.7	  577.2	 4244.0	...
4361647	  810.7	  576.8	 4246.0	...
4361648	  810.8	  576.4	 4245.0	...
4361649	  810.8	  576.2	 4244.0	...
4361650	  810.8	  576.3	 4243.0	...
4361651	  810.8	  576.5	 4243.0	...
4361652	  811.0	  576.8	 4245.0	...
4361653	  811.1	  576.8	 4248.0	...
4361654	  811.2	  576.8	 4250.0	...
4361655	  811.3	  577.2	 4251.0	...
4361656	  811.3	  577.6	 4251.0	...
4361657	  811.3	  578.0	 4253.0	...
4361658	  811.1	  578.0	 4253.0	...
4361659	  811.0	  578.0	 4254.0	...
4361660	  810.9	  577.9	 4252.0	...
4361661	  810.9	  577.8	 4251.0	...
4361662	  811.0	  578.0	 4250.0	...
4361663	  811.0	  578.4	 4250.0	...
4361664	  810.9	  578.9	 4249.0	...
4361665	  810.9	  578.9	 4249.0	...
4361666	  810.8	  578.9	 4250.0	...
4361667	  810.8	  578.7	 4250.0	...
4361668	  810.8	  578.5	 4250.0	...
4361669	  810.8	  578.4	 4250.0	...
4361670	  810.8	  578.6	 4250.0	...
4361671	  810.9	  578.9	 4249.0	...
4361672	  811.0	  579.2	 4248.0	...
4361673	  811.1	  579.4	 4247.0	...
4361674	  811.1	  579.3	 4249.0	...
4361675	  810.8	  579.1	 4251.0	...
4361676	  810.4	  579.0	 4250.0	...
4361677	  810.2	  579.1	 4249.0	...
4361678	  810.4	  579.2	 4246.0	...
4361679	  810.7	  579.3	 4246.0	...
4361680	  810.8	  579.2	 4245.0	...
4361681	  810.8	  579.1	 4245.0	...
4361682	  810.8	  578.9	 4245.0	...
4361683	  810.8	  578.8	 4246.0	...
4361684	  810.8	  578.8	 4248.0	...
4361685	  810.8	  578.8	 4250.0	...
4361686	  810.9	  578.8	 4250.0	...
4361687	  810.7	  578.9	 4249.0	...
4361688	  810.5	  579.0	 4248.0	...
4361689	  810.3	  579.2	 4248.0	...
4361690	  810.4	  579.3	 4247.0	...
4361691	  810.5	  579.4	 4248.0	...
4361692	  810.5	  579.5	 4248.0	...
4361693	  810.6	  579.6	 4248.0	...
4361694	  810.7	  579.5	 4247.0	...
4361695	  810.8	  579.1	 4248.0	...
4361696	  811.1	  578.7	 4250.0	...
4361697	  811.3	  578.5	 4252.0	...
4361698	  811.5	  578.3	 4252.0	...
4361699	  811.3	  578.2	 4252.0	...
4361700	  811.1	  578.2	 4250.0	...
4361701	  810.9	  578.3	 4249.0	...
4361702	  810.8	  578.4	 4246.0	...
4361703	  810.8	  578.4	 4244.0	...
4361704	  810.8	  578.4	 4243.0	...
4361705	  810.7	  578.4	 4243.0	...
4361706	  810.8	  578.3	 4243.0	...
4361707	  810.8	  578.3	 4243.0	...
4361708	  810.9	  578.1	 4243.0	...
4361709	  810.9	  577.9	 4243.0	...
4361710	  810.9	  577.7	 4243.0	...
4361711	  810.9	  578.0	 4243.0	...
4361712	  810.9	  578.4	 4242.0	...
4361713	  810.9	  578.6	 4241.0	...
4361714	  811.0	  578.3	 4240.0	...
4361715	  811.1	  578.0	 4240.0	...
4361716	  811.3	  577.8	 4240.0	...
4361717	  811.4	  577.8	 4240.0	...
4361718	  811.5	  577.6	 4239.0	...
4361719	  811.4	  577.3	 4238.0	...
4361720	  811.4	  577.2	 4236.0	...
4361721	  811.4	  577.3	 4238.0	...
4361722	  811.4	  577.4	 4239.0	...
4361723	  811.2	  577.5	 4241.0	...
4361724	  811.2	  577.7	 4241.0	...
4361725	  811.1	  577.8	 4242.0	...
4361726	  811.0	  577.9	 4242.0	...
4361727	  811.1	  577.9	 4244.0	...
4361728	  811.2	  577.9	 4245.0	...
4361729	  811.3	  577.7	 4247.0	...
4361730	  811.3	  577.7	 4246.0	...
4361731	  811.2	  577.6	 4245.0	...
4361732	  811.2	  577.2	 4246.0	...
4361733	  811.4	  576.9	 4247.0	...
4361734	  811.5	  576.6	 4247.0	...
4361735	  811.6	  576.7	 4245.0	...
4361736	  811.7	  576.9	 4243.0	...
4361737	  811.7	  576.9	 4242.0	...
4361738	  811.8	  576.7	 4241.0	...
4361739	  811.9	  576.5	 4241.0	...
4361740	  812.1	  576.3	 4241.0	...
4361741	  812.4	  576.3	 4241.0	...
4361742	  812.5	  576.1	 4241.0	...
4361743	  812.6	  575.9	 4241.0	...
4361744	  812.6	  575.8	 4240.0	...
4361745	  812.6	  575.8	 4241.0	...
4361746	  812.6	  575.8	 4242.0	...
4361747	  812.6	  575.8	 4242.0	...
4361748	  812.6	  575.8	 4241.0	...
4361749	  812.6	  575.8	 4240.0	...
4361750	  812.9	  575.8	 4240.0	...
4361751	  813.3	  575.7	 4241.0	...
MSG	4361752 0000 _ Number Off
4361752	  813.7	  575.4	 4241.0	...
4361753	  813.7	  575.2	 4241.0	...
4361754	  813.5	  575.2	 4240.0	...
4361755	  813.3	  575.2	 4239.0	...
4361756	  813.2	  575.3	 4238.0	...
4361757	  813.3	  575.2	 4238.0	...
4361758	  813.3	  575.2	 4237.0	...
4361759	  813.3	  575.3	 4236.0	...
4361760	  813.3	  575.3	 4234.0	...
4361761	  813.4	  575.3	 4234.0	...
4361762	  813.6	  575.3	 4235.0	...
4361763	  813.9	  575.3	 4236.0	...
4361764	  814.0	  575.2	 4237.0	...
4361765	  814.2	  575.1	 4237.0	...
4361766	  814.3	  575.1	 4237.0	...
4361767	  814.2	  575.2	 4235.0	...
4361768	  814.5	  575.2	 4232.0	...
4361769	  814.8	  575.4	 4229.0	...
4361770	  815.1	  575.4	 4228.0	...
4361771	  814.8	  575.5	 4228.0	...
4361772	  814.4	  575.6	 4228.0	...
4361773	  814.1	  575.6	 4228.0	...
4361774	  814.1	  575.5	 4227.0	...
4361775	  814.2	  575.5	 4227.0	...
4361776	  814.3	  575.6	 4227.0	...
4361777	  814.5	  575.7	 4227.0	...
4361778	  814.6	  575.9	 4229.0	...
4361779	  814.5	  575.9	 4231.0	...
4361780	  814.6	  576.0	 4232.0	...
4361781	  814.6	  576.1	 4231.0	...
4361782	  814.6	  576.2	 4230.0	...
4361783	  814.6	  576.2	 4229.0	...
4361784	  814.5	  576.2	 4228.0	...
4361785	  814.6	  576.3	 4228.0	...
4361786	  814.6	  576.3	 4228.0	...
4361787	  814.7	  576.3	 4228.0	...
4361788	  814.7	  576.3	 4227.0	...
4361789	  814.5	  576.4	 4226.0	...
4361790	  814.4	  576.1	 4226.0	...
4361791	  814.1	  575.8	 4225.0	...
4361792	  813.9	  575.2	 4224.0	...
4361793	  813.8	  574.6	 4222.0	...
4361794	  813.8	  573.3	 4222.0	...
4361795	  813.5	  571.9	 4220.0	...
4361796	  813.1	  570.1	 4220.0	...
4361797	  812.9	  568.9	 4219.0	...
4361798	  813.0	  567.1	 4219.0	...
4361799	  813.1	  565.4	 4219.0	...
4361800	  813.3	  563.7	 4217.0	...
4361801	  813.9	  562.8	 4215.0	...
4361802	  814.6	  562.6	 4214.0	...
4361803	  815.3	  562.4	 4214.0	...
4361804	  815.8	  562.4	 4214.0	...
4361805	  816.3	  562.4	 4214.0	...
4361806	  817.0	  562.4	 4214.0	...
4361807	  817.5	  562.4	 4212.0	...
4361808	  818.0	  562.1	 4209.0	...
4361809	  818.1	  561.8	 4207.0	...
4361810	  818.3	  561.5	 4208.0	...
4361811	  818.5	  561.3	 4209.0	...
4361812	  818.6	  561.3	 4210.0	...
4361813	  818.7	  560.9	 4211.0	...
4361814	  818.4	  560.5	 4211.0	...
4361815	  818.1	  560.1	 4211.0	...
4361816	  817.8	  560.4	 4209.0	...
4361817	  817.9	  560.7	 4207.0	...
4361818	  818.0	  561.0	 4205.0	...
4361819	  818.1	  561.5	 4205.0	...
4361820	  818.0	  562.3	 4206.0	...
4361821	  818.1	  563.3	 4208.0	...
4361822	  818.0	  564.1	 4210.0	...
4361823	  818.1	  564.5	 4211.0	...
4361824	  818.0	  564.9	 4211.0	...
4361825	  818.1	  565.1	 4211.0	...
4361826	  818.1	  565.2	 4211.0	...
4361827	  818.0	  565.2	 4209.0	...
4361828	  817.8	  565.3	 4208.0	...
4361829	  817.5	  565.5	 4207.0	...
4361830	  817.3	  565.7	 4207.0	...
4361831	  817.0	  565.7	 4207.0	...
4361832	  816.7	  565.5	 4207.0	...
4361833	  816.6	  565.2	 4206.0	...
4361834	  816.2	  564.7	 4206.0	...
4361835	  816.0	  564.5	 4206.0	...
4361836	  815.9	  564.6	 4208.0	...
4361837	  816.0	  564.9	 4208.0	...
4361838	  816.3	  565.2	 4207.0	...
4361839	  816.4	  565.2	 4206.0	...
4361840	  816.4	  565.3	 4205.0	...
4361841	  816.3	  565.3	 4205.0	...
4361842	  816.2	  565.4	 4205.0	...
4361843	  816.1	  565.5	 4205.0	...
4361844	  816.1	  565.7	 4205.0	...
4361845	  815.9	  565.6	 4203.0	...
4361846	  815.7	  565.6	 4201.0	...
4361847	  815.7	  565.4	 4200.0	...
4361848	  815.9	  565.4	 4200.0	...
4361849	  816.1	  565.3	 4199.0	...
4361850	  816.0	  564.8	 4199.0	...
4361851	  815.9	  564.4	 4198.0	...
4361852	  815.9	  564.6	 4198.0	...
4361853	  816.1	  565.1	 4198.0	...
4361854	  816.2	  565.4	 4200.0	...
4361855	  816.3	  565.1	 4199.0	...
4361856	  816.2	  564.7	 4197.0	...
4361857	  816.3	  564.9	 4195.0	...
4361858	  816.3	  565.3	 4195.0	...
4361859	  816.1	  565.6	 4195.0	...
4361860	  816.0	  565.6	 4196.0	...
4361861	  815.8	  565.5	 4198.0	...
4361862	  815.8	  565.4	 4197.0	...
4361863	  815.8	  565.4	 4195.0	...
4361864	  815.7	  565.3	 4194.0	...
4361865	  815.7	  565.3	 4195.0	...
4361866	  815.8	  565.1	 4193.0	...
4361867	  815.8	  564.9	 4192.0	...
4361868	  815.9	  564.8	 4189.0	...
4361869	  815.9	  564.7	 4189.0	...
4361870	  815.8	  564.7	 4187.0	...
4361871	  815.8	  564.6	 4186.0	...
4361872	  815.7	  564.5	 4185.0	...
4361873	  815.6	  564.4	 4185.0	...
4361874	  815.5	  564.3	 4186.0	...
4361875	  815.4	  564.3	 4187.0	...
4361876	  815.4	  564.3	 4187.0	...
4361877	  815.4	  564.3	 4186.0	...
4361878	  815.1	  564.3	 4185.0	...
4361879	  814.9	  564.4	 4184.0	...
4361880	  814.7	  564.4	 4184.0	...
4361881	  814.8	  564.4	 4183.0	...
4361882	  814.9	  564.4	 4183.0	...
4361883	  814.9	  564.4	 4182.0	...
4361884	  814.8	  564.4	 4181.0	...
4361885	  814.7	  564.4	 4180.0	...
4361886	  814.6	  564.7	 4180.0	...
4361887	  814.7	  565.0	 4179.0	...
4361888	  814.8	  565.2	 4179.0	...
4361889	  814.9	  565.1	 4179.0	...
4361890	  815.1	  564.9	 4178.0	...
4361891	  815.1	  565.0	 4178.0	...
4361892	  815.2	  565.1	 4180.0	...
4361893	  815.3	  565.3	 4181.0	...
4361894	  815.4	  565.1	 4183.0	...
4361895	  815.4	  564.9	 4182.0	...
4361896	  815.6	  564.7	 4181.0	...
4361897	  815.7	  564.7	 4181.0	...
4361898	  815.9	  564.6	 4181.0	...
4361899	  815.9	  564.5	 4181.0	...
4361900	  815.8	  564.4	 4181.0	...
4361901	  815.8	  564.3	 4178.0	...
4361902	  815.8	  564.3	 4176.0	...
4361903	  815.7	  564.3	 4175.0	...
4361904	  815.6	  564.4	 4178.0	...
4361905	  815.4	  564.4	 4180.0	...
4361906	  815.2	  564.2	 4180.0	...
4361907	  815.1	  564.0	 4181.0	...
4361908	  815.1	  563.9	 4180.0	...
4361909	  815.3	  563.8	 4180.0	...
4361910	  815.7	  563.8	 4181.0	...
4361911	  816.0	  563.8	 4182.0	...
4361912	  815.9	  563.5	 4183.0	...
4361913	  815.9	  563.2	 4182.0	...
4361914	  815.8	  563.0	 4180.0	...
4361915	  815.7	  563.1	 4178.0	...
4361916	  815.6	  563.1	 4179.0	...
4361917	  815.4	  563.0	 4181.0	...
4361918	  815.2	  563.0	 4184.0	...
4361919	  815.0	  563.0	 4184.0	...
4361920	  814.9	  563.0	 4184.0	...
4361921	  814.8	  563.0	 4184.0	...
4361922	  814.8	  563.1	 4183.0	...
4361923	  814.8	  563.2	 4184.0	...
4361924	  814.7	  563.4	 4186.0	...
4361925	  814.4	  563.5	 4188.0	...
4361926	  813.9	  563.5	 4188.0	...
4361927	  813.4	  563.2	 4188.0	...
4361928	  813.1	  563.0	 4190.0	...
4361929	  813.0	  562.8	 4192.0	...
4361930	  813.1	  562.9	 4194.0	...
4361931	  813.3	  562.9	 4194.0	...
4361932	  813.4	  562.9	 4192.0	...
4361933	  813.4	  563.0	 4189.0	...
4361934	  813.4	  563.1	 4187.0	...
4361935	  813.3	  563.1	 4186.0	...
4361936	  813.1	  563.0	 4185.0	...
4361937	  813.0	  562.9	 4185.0	...
4361938	  813.1	  563.0	 4184.0	...
4361939	  813.1	  563.2	 4184.0	...
4361940	  813.2	  563.3	 4182.0	...
4361941	  813.3	  563.1	 4181.0	...
4361942	  813.1	  562.9	 4179.0	...
4361943	  812.8	  562.8	 4179.0	...
4361944	  812.5	  562.9	 4180.0	...
4361945	  812.6	  563.1	 4180.0	...
4361946	  812.7	  563.4	 4181.0	...
4361947	  813.0	  563.3	 4181.0	...
4361948	  813.1	  563.0	 4181.0	...
4361949	  813.2	  562.5	 4181.0	...
4361950	  813.3	  562.3	 4182.0	...
4361951	  813.4	  562.0	 4183.0	...
4361952	  813.6	  561.9	 4184.0	...
4361953	  813.7	  561.8	 4184.0	...
4361954	  813.8	  561.7	 4185.0	...
4361955	  813.7	  561.9	 4186.0	...
4361956	  813.5	  561.9	 4188.0	...
4361957	  813.4	  562.0	 4189.0	...
4361958	  813.4	  562.1	 4188.0	...
4361959	  813.4	  562.4	 4186.0	...
4361960	  813.2	  562.7	 4185.0	...
4361961	  813.1	  562.7	 4185.0	...
4361962	  813.0	  562.6	 4186.0	...
4361963	  813.2	  562.4	 4186.0	...
MSG	4361964 0000 _ Number On
4361964	  813.4	  562.2	 4186.0	...
4361965	  813.6	  562.1	 4187.0	...
4361966	  813.5	  562.1	 4187.0	...
4361967	  813.5	  562.1	 4187.0	...
4361968	  813.4	  561.8	 4187.0	...
4361969	  813.5	  561.6	 4186.0	...
4361970	  813.6	  561.5	 4184.0	...
4361971	  813.6	  561.6	 4182.0	...
4361972	  813.6	  561.7	 4183.0	...
4361973	  813.4	  561.9	 4183.0	...
4361974	  813.2	  562.1	 4184.0	...
4361975	  812.9	  562.3	 4186.0	...
4361976	  812.6	  562.1	 4187.0	...
4361977	  812.3	  562.0	 4186.0	...
4361978	  812.2	  562.0	 4186.0	...
4361979	  812.3	  562.1	 4186.0	...
4361980	  812.6	  562.2	 4188.0	...
4361981	  812.8	  562.3	 4189.0	...
4361982	  813.2	  562.4	 4190.0	...
4361983	  813.4	  563.0	 4192.0	...
4361984	  813.7	  563.4	 4194.0	...
4361985	  813.8	  563.9	 4197.0	...
4361986	  813.8	  563.9	 4198.0	...
4361987	  813.6	  563.8	 4197.0	...
4361988	  813.2	  563.7	 4199.0	...
4361989	  812.5	  563.7	 4202.0	...
4361990	  812.1	  563.8	 4204.0	...
4361991	  811.8	  563.8	 4202.0	...
4361992	  811.8	  563.8	 4200.0	...
4361993	  811.7	  563.8	 4200.0	...
4361994	  811.7	  563.7	 4199.0	...
4361995	  811.7	  563.6	 4199.0	...
4361996	  811.9	  563.5	 4198.0	...
4361997	  812.1	  563.5	 4198.0	...
4361998	  812.3	  563.5	 4198.0	...
4361999	  812.2	  563.5	 4198.0	...
4362000	  812.0	  563.4	 4198.0	...
4362001	  811.9	  563.2	 4197.0	...
4362002	  811.9	  563.1	 4196.0	...
4362003	  811.9	  563.1	 4196.0	...
4362004	  812.0	  562.7	 4196.0	...
4362005	  812.1	  562.3	 4199.0	...
4362006	  812.1	  562.0	 4202.0	...
4362007	  811.9	  562.0	 4206.0	...
4362008	  811.8	  561.9	 4208.0	...
4362009	  811.8	  561.8	 4211.0	...
4362010	  811.9	  561.7	 4215.0	...
4362011	  811.9	  562.0	 4217.0	...
4362012	  812.0	  562.4	 4218.0	...
4362013	  812.3	  562.8	 4219.0	...
4362014	  812.5	  562.8	 4219.0	...
4362015	  812.9	  562.7	 4219.0	...
4362016	  813.1	  562.6	 4219.0	...
4362017	  813.2	  562.4	 4220.0	...
4362018	  813.1	  562.2	 4221.0	...
4362019	  813.0	  562.2	 4221.0	...
4362020	  812.9	  562.3	 4221.0	...
4362021	  812.8	  562.4	 4220.0	...
4362022	  812.7	  562.5	 4220.0	...
4362023	  812.6	  562.4	 4220.0	...
4362024	  812.9	  562.7	 4220.0	...
4362025	  813.1	  563.1	 4221.0	...
4362026	  813.3	  563.6	 4220.0	...
4362027	  813.3	  563.7	 4220.0	...
4362028	  813.3	  563.3	 4220.0	...
4362029	  813.1	  562.9	 4221.0	...
4362030	  812.9	  562.4	 4223.0	...
4362031	  812.8	  562.2	 4224.0	...
4362032	  812.7	  561.9	 4225.0	...
4362033	  812.6	  561.7	 4226.0	...
4362034	  812.6	  561.6	 4226.0	...
4362035	  812.7	  561.7	 4227.0	...
4362036	  812.9	  561.7	 4227.0	...
4362037	  813.1	  561.7	 4227.0	...
4362038	  813.1	  561.8	 4228.0	...
4362039	  813.3	  561.8	 4230.0	...
4362040	  813.4	  561.8	 4232.0	...
4362041	  813.4	  561.4	 4234.0	...
4362042	  813.4	  561.1	 4234.0	...
4362043	  813.4	  560.9	 4235.0	...
4362044	  813.4	  561.1	 4236.0	...
4362045	  813.5	  561.3	 4238.0	...
4362046	  813.6	  561.4	 4239.0	...
4362047	  813.5	  561.4	 4241.0	...
4362048	  813.5	  561.5	 4241.0	...
4362049	  813.7	  561.4	 4242.0	...
4362050	  814.0	  561.4	 4242.0	...
4362051	  814.0	  561.5	 4243.0	...
4362052	  813.8	  561.6	 4243.0	...
4362053	  813.5	  561.8	 4244.0	...
4362054	  813.3	  561.8	 4244.0	...
4362055	  813.1	  561.8	 4244.0	...
4362056	  812.9	  562.0	 4244.0	...
4362057	  812.9	  562.2	 4244.0	...
4362058	  812.8	  562.4	 4245.0	...
4362059	  812.8	  562.3	 4245.0	...
4362060	  812.8	  562.6	 4246.0	...
4362061	  812.9	  563.0	 4245.0	...
4362062	  812.9	  563.4	 4245.0	...
4362063	  812.8	  563.4	 4245.0	...
4362064	  812.9	  563.5	 4245.0	...
4362065	  813.1	  563.5	 4245.0	...
4362066	  813.0	  563.2	 4246.0	...
4362067	  812.9	  562.9	 4248.0	...
4362068	  812.8	  562.5	 4253.0	...
4362069	  813.0	  562.6	 4257.0	...
4362070	  813.3	  562.6	 4260.0	...
4362071	  813.4	  562.5	 4259.0	...
4362072	  813.3	  562.3	 4258.0	...
4362073	  812.9	  562.2	 4258.0	...
4362074	  812.4	  562.1	 4259.0	...
4362075	  812.3	  562.1	 4259.0	...
4362076	  812.5	  562.0	 4261.0	...
4362077	  812.7	  562.1	 4263.0	...
4362078	  812.8	  562.2	 4266.0	...
4362079	  812.8	  562.1	 4266.0	...
4362080	  812.8	  562.0	 4266.0	...
4362081	  812.8	  561.6	 4266.0	...
4362082	  812.7	  561.3	 4266.0	...
4362083	  812.6	  561.2	 4266.0	...
4362084	  812.5	  561.4	 4267.0	...
4362085	  812.5	  561.6	 4267.0	...
4362086	  812.5	  561.8	 4268.0	...
4362087	  812.5	  562.2	 4271.0	...
4362088	  812.4	  562.5	 4273.0	...
4362089	  812.3	  562.7	 4274.0	...
4362090	  812.3	  562.6	 4271.0	...
4362091	  812.3	  562.5	 4271.0	...
4362092	  812.4	  562.6	 4272.0	...
4362093	  812.6	  562.8	 4274.0	...
4362094	  812.8	  562.9	 4273.0	...
4362095	  812.9	  562.8	 4273.0	...
4362096	  812.8	  562.6	 4273.0	...
4362097	  812.8	  562.6	 4273.0	...
4362098	  812.8	  562.9	 4273.0	...
4362099	  812.7	  563.2	 4275.0	...
4362100	  812.6	  563.3	 4276.0	...
4362101	  812.6	  563.3	 4277.0	...
4362102	  812.6	  563.4	 4278.0	...
4362103	  812.6	  563.4	 4278.0	...
4362104	  812.4	  563.3	 4278.0	...
4362105	  812.1	  563.1	 4279.0	...
4362106	  812.0	  563.0	 4279.0	...
4362107	  812.2	  563.0	 4280.0	...
4362108	  812.4	  563.0	 4281.0	...
4362109	  812.1	  563.1	 4281.0	...
4362110	  811.8	  563.2	 4282.0	...
4362111	  811.5	  563.3	 4283.0	...
4362112	  811.5	  563.4	 4284.0	...
4362113	  811.5	  563.4	 4286.0	...
4362114	  811.8	  563.4	 4286.0	...
4362115	  812.1	  563.4	 4286.0	...
4362116	  812.3	  563.4	 4288.0	...
4362117	  812.3	  563.3	 4289.0	...
4362118	  812.4	  563.6	 4290.0	...
4362119	  812.5	  563.8	 4291.0	...
4362120	  812.3	  564.0	 4291.0	...
4362121	  812.2	  563.9	 4291.0	...
4362122	  812.0	  563.9	 4291.0	...
4362123	  812.0	  563.9	 4291.0	...
4362124	  812.0	  563.9	 4292.0	...
4362125	  812.1	  563.8	 4292.0	...
4362126	  812.1	  563.7	 4292.0	...
4362127	  812.1	  563.8	 4292.0	...
4362128	  812.1	  563.8	 4294.0	...
4362129	  812.0	  563.8	 4295.0	...
4362130	  811.8	  563.6	 4295.0	...
4362131	  811.6	  563.5	 4294.0	...
4362132	  811.5	  563.4	 4296.0	...
4362133	  811.4	  563.4	 4298.0	...
4362134	  811.4	  563.5	 4300.0	...
4362135	  811.6	  563.6	 4300.0	...
4362136	  811.9	  563.6	 4300.0	...
4362137	  812.2	  563.6	 4300.0	...
4362138	  812.3	  563.7	 4300.0	...
4362139	  812.5	  563.5	 4301.0	...
4362140	  812.7	  563.0	 4302.0	...
4362141	  812.9	  562.6	 4302.0	...
4362142	  812.7	  562.5	 4302.0	...
4362143	  812.5	  562.5	 4301.0	...
4362144	  812.4	  562.6	 4301.0	...
4362145	  812.2	  562.7	 4302.0	...
4362146	  812.1	  562.8	 4303.0	...
4362147	  811.8	  562.9	 4305.0	...
4362148	  811.8	  562.9	 4304.0	...
4362149	  812.0	  562.9	 4304.0	...
4362150	  812.3	  562.8	 4304.0	...
4362151	  812.6	  562.8	 4306.0	...
4362152	  812.7	  562.8	 4309.0	...
4362153	  812.8	  562.8	 4311.0	...
4362154	  812.9	  562.7	 4311.0	...
4362155	  813.1	  562.6	 4311.0	...
4362156	  813.2	  562.7	 4311.0	...
4362157	  813.2	  562.9	 4311.0	...
4362158	  813.3	  563.2	 4312.0	...
4362159	  813.4	  563.4	 4313.0	...
4362160	  813.5	  563.5	 4315.0	...
4362161	  813.5	  563.5	 4317.0	...
4362162	  813.4	  563.8	 4318.0	...
4362163	  813.2	  564.1	 4317.0	...
4362164	  813.0	  564.5	 4316.0	...
4362165	  812.9	  564.5	 4315.0	...
4362166	  812.8	  564.2	 4315.0	...
4362167	  812.6	  563.8	 4315.0	...
4362168	  812.5	  563.4	 4316.0	...
4362169	  812.5	  563.5	 4318.0	...
4362170	  812.4	  563.6	 4317.0	...
4362171	  812.3	  563.5	 4315.0	...
4362172	  812.2	  563.4	 4314.0	...
4362173	  812.1	  563.3	 4315.0	...
4362174	  812.3	  563.4	 4316.0	...
4362175	  812.4	  563.5	 4317.0	...
4362176	  812.5	  563.4	 4319.0	...
4362177	  812.4	  563.3	 4322.0	...
4362178	  812.5	  563.2	 4321.0	...
4362179	  812.5	  563.1	 4318.0	...
4362180	  812.4	  563.1	 4315.0	...
4362181	  812.4	  563.0	 4316.0	...
4362182	  812.3	  562.7	 4317.0	...
4362183	  812.3	  562.4	 4318.0	...
4362184	  812.3	  562.2	 4319.0	...
4362185	  812.3	  562.2	 4321.0	...
4362186	  812.3	  562.2	 4324.0	...
4362187	  812.3	  562.1	 4326.0	...
4362188	  812.4	  562.0	 4327.0	...
4362189	  812.4	  562.0	 4327.0	...
4362190	  812.4	  562.0	 4325.0	...
4362191	  812.4	  561.9	 4324.0	...
4362192	  812.2	  561.9	 4322.0	...
4362193	  812.2	  562.3	 4324.0	...
4362194	  812.1	  562.7	 4326.0	...
4362195	  812.2	  563.2	 4329.0	...
4362196	  812.1	  563.2	 4329.0	...
4362197	  811.9	  563.1	 4329.0	...
4362198	  811.8	  562.8	 4329.0	...
4362199	  811.6	  562.4	 4328.0	...
4362200	  811.6	  562.0	 4327.0	...
4362201	  811.6	  561.9	 4326.0	...
4362202	  811.6	  561.8	 4325.0	...
4362203	  811.7	  561.8	 4327.0	...
4362204	  811.6	  561.8	 4330.0	...
4362205	  811.6	  561.9	 4334.0	...
4362206	  811.5	  561.9	 4333.0	...
4362207	  811.4	  561.9	 4331.0	...
4362208	  811.4	  562.2	 4330.0	...
4362209	  811.6	  562.5	 4330.0	...
4362210	  811.6	  562.8	 4332.0	...
4362211	  811.6	  562.9	 4333.0	...
4362212	  811.8	  562.9	 4335.0	...
4362213	  811.9	  562.9	 4337.0	...
4362214	  812.0	  562.9	 4337.0	...
4362215	  811.9	  562.9	 4339.0	...
4362216	  811.8	  562.9	 4340.0	...
4362217	  811.6	  562.9	 4341.0	...
4362218	  811.5	  562.7	 4340.0	...
4362219	  811.3	  562.5	 4339.0	...
4362220	  811.3	  562.2	 4340.0	...
4362221	  811.4	  562.2	 4341.0	...
4362222	  811.6	  562.2	 4342.0	...
4362223	  811.8	  562.1	 4343.0	...
4362224	  812.1	  562.1	 4344.0	...
4362225	  812.1	  562.1	 4344.0	...
4362226	  812.2	  562.3	 4343.0	...
4362227	  812.4	  562.6	 4345.0	...
4362228	  812.6	  562.6	 4346.0	...
4362229	  812.6	  562.5	 4347.0	...
4362230	  812.5	  562.4	 4348.0	...
4362231	  812.4	  562.3	 4349.0	...
4362232	  812.2	  562.3	 4350.0	...
4362233	  812.2	  562.4	 4350.0	...
4362234	  812.2	  562.5	 4349.0	...
4362235	  812.2	  562.6	 4348.0	...
4362236	  812.2	  562.5	 4348.0	...
4362237	  812.1	  562.3	 4348.0	...
4362238	  812.0	  562.2	 4347.0	...
4362239	  812.0	  562.1	 4347.0	...
4362240	  812.1	  562.3	 4347.0	...
4362241	  812.2	  562.4	 4347.0	...
4362242	  812.2	  562.6	 4347.0	...
4362243	  812.2	  562.6	 4347.0	...
4362244	  812.2	  562.4	 4347.0	...
4362245	  812.0	  562.3	 4348.0	...
4362246	  811.8	  562.1	 4349.0	...
4362247	  811.7	  562.2	 4350.0	...
4362248	  811.7	  562.1	 4352.0	...
4362249	  811.7	  562.0	 4353.0	...
4362250	  811.6	  561.9	 4352.0	...
4362251	  811.6	  561.9	 4353.0	...
4362252	  811.6	  562.1	 4355.0	...
4362253	  811.7	  562.3	 4357.0	...
4362254	  811.8	  562.4	 4356.0	...
4362255	  811.9	  562.5	 4355.0	...
4362256	  811.9	  562.6	 4354.0	...
4362257	  811.8	  562.5	 4354.0	...
4362258	  812.0	  562.4	 4355.0	...
4362259	  812.0	  562.3	 4355.0	...
4362260	  812.1	  562.3	 4354.0	...
4362261	  811.9	  562.3	 4354.0	...
4362262	  811.8	  562.3	 4354.0	...
4362263	  811.7	  562.3	 4354.0	...
4362264	  811.6	  562.3	 4354.0	...
4362265	  811.5	  562.3	 4355.0	...
MSG	4362266 0000 _ Number Off
4362266	  811.6	  562.2	 4356.0	...
4362267	  811.6	  562.2	 4357.0	...
4362268	  811.6	  562.1	 4357.0	...
4362269	  811.5	  562.0	 4358.0	...
4362270	  811.4	  561.8	 4358.0	...
4362271	  811.4	  561.7	 4359.0	...
4362272	  811.4	  561.8	 4359.0	...
4362273	  811.3	  561.9	 4359.0	...
4362274	  811.1	  562.1	 4358.0	...
4362275	  811.0	  562.3	 4358.0	...
4362276	  811.2	  562.3	 4359.0	...
4362277	  811.3	  562.2	 4360.0	...
4362278	  811.5	  562.6	 4361.0	...
4362279	  811.6	  563.1	 4361.0	...
4362280	  811.7	  563.7	 4361.0	...
4362281	  811.8	  563.7	 4362.0	...
4362282	  811.8	  563.5	 4361.0	...
4362283	  811.6	  563.2	 4361.0	...
4362284	  811.4	  563.0	 4360.0	...
4362285	  811.3	  563.0	 4360.0	...
4362286	  811.2	  563.1	 4361.0	...
4362287	  811.1	  563.1	 4363.0	...
4362288	  811.1	  562.8	 4363.0	...
4362289	  811.2	  562.5	 4364.0	...
4362290	  811.3	  562.3	 4364.0	...
4362291	  811.4	  562.6	 4364.0	...
4362292	  811.4	  562.9	 4361.0	...
4362293	  811.4	  563.2	 4359.0	...
4362294	  811.6	  563.2	 4358.0	...
4362295	  811.8	  563.2	 4358.0	...
4362296	  812.2	  563.1	 4358.0	...
4362297	  813.3	  563.1	 4356.0	...
4362298	  814.9	  563.1	 4355.0	...
EFIX R   4361452	4362298	847	  813.0	  567.9	   4247
SSACC R  4362299
4362299	  816.7	  563.0	 4353.0	...
4362300	  818.5	  562.8	 4356.0	...
4362301	  820.5	  561.7	 4359.0	...
4362302	  822.5	  560.7	 4359.0	...
4362303	  824.7	  559.5	 4356.0	...
4362304	  826.4	  559.2	 4354.0	...
4362305	  828.7	  559.1	 4354.0	...
4362306	  830.5	  559.1	 4353.0	...
4362307	  832.2	  559.1	 4353.0	...
ESACC R  4362299	4362307	9	  816.7	  563.0	  832.2	  559.1	   0.34	     42
SFIX R   4362308
4362308	  833.7	  559.0	 4353.0	...
4362309	  835.0	  558.9	 4353.0	...
4362310	  836.2	  558.8	 4352.0	...
4362311	  836.7	  558.8	 4351.0	...
4362312	  837.0	  558.4	 4351.0	...
4362313	  837.0	  558.1	 4351.0	...
4362314	  836.7	  557.7	 4351.0	...
4362315	  836.0	  557.5	 4352.0	...
4362316	  834.8	  556.5	 4351.0	...
4362317	  833.1	  555.9	 4351.0	...
4362318	  832.0	  555.3	 4350.0	...
4362319	  831.0	  555.4	 4350.0	...
4362320	  830.3	  555.6	 4349.0	...
4362321	  829.7	  555.8	 4348.0	...
4362322	  829.3	  556.2	 4349.0	...
4362323	  828.9	  557.0	 4351.0	...
4362324	  828.5	  557.7	 4355.0	...
4362325	  828.4	  558.1	 4358.0	...
4362326	  828.2	  558.5	 4361.0	...
4362327	  827.8	  559.0	 4362.0	...
4362328	  827.6	  559.5	 4362.0	...
4362329	  827.5	  559.6	 4362.0	...
4362330	  827.5	  559.6	 4363.0	...
4362331	  827.6	  559.6	 4363.0	...
4362332	  827.3	  559.4	 4363.0	...
4362333	  827.0	  559.1	 4362.0	...
4362334	  826.7	  558.8	 4361.0	...
4362335	  826.8	  558.7	 4360.0	...
4362336	  827.2	  558.7	 4359.0	...
4362337	  827.4	  558.5	 4358.0	...
4362338	  827.6	  558.3	 4358.0	...
4362339	  827.7	  558.3	 4358.0	...
4362340	  827.7	  558.5	 4357.0	...
4362341	  827.8	  558.6	 4354.0	...
4362342	  827.8	  558.7	 4352.0	...
4362343	  827.9	  558.8	 4350.0	...
4362344	  828.0	  558.9	 4352.0	...
4362345	  828.1	  559.0	 4353.0	...
4362346	  828.1	  559.1	 4355.0	...
4362347	  828.1	  559.1	 4355.0	...
4362348	  828.1	  559.1	 4355.0	...
4362349	  828.1	  558.9	 4354.0	...
4362350	  828.0	  558.6	 4355.0	...
4362351	  828.0	  558.4	 4355.0	...
4362352	  828.0	  558.3	 4357.0	...
4362353	  827.7	  558.5	 4358.0	...
4362354	  827.5	  558.9	 4360.0	...
4362355	  827.3	  559.3	 4360.0	...
4362356	  827.4	  559.7	 4361.0	...
4362357	  827.4	  559.9	 4362.0	...
4362358	  827.4	  560.0	 4362.0	...
4362359	  827.5	  560.1	 4361.0	...
4362360	  827.7	  560.1	 4360.0	...
4362361	  827.8	  560.1	 4359.0	...
4362362	  827.7	  560.1	 4356.0	...
4362363	  827.7	  560.1	 4354.0	...
4362364	  827.6	  560.1	 4351.0	...
4362365	  827.4	  560.0	 4351.0	...
4362366	  827.2	  559.9	 4351.0	...
4362367	  827.2	  560.1	 4349.0	...
4362368	  827.1	  560.4	 4346.0	...
4362369	  827.1	  560.7	 4344.0	...
4362370	  827.2	  560.6	 4345.0	...
4362371	  827.0	  560.5	 4346.0	...
4362372	  826.9	  560.4	 4349.0	...
4362373	  826.7	  560.5	 4352.0	...
4362374	  826.7	  560.7	 4353.0	...
4362375	  826.8	  561.1	 4352.0	...
4362376	  826.8	  561.3	 4351.0	...
4362377	  826.8	  561.6	 4350.0	...
4362378	  826.8	  561.7	 4350.0	...
4362379	  826.8	  561.7	 4349.0	...
4362380	  826.6	  561.5	 4350.0	...
4362381	  826.5	  561.3	 4350.0	...
4362382	  826.5	  561.0	 4350.0	...
4362383	  826.5	  560.9	 4349.0	...
4362384	  826.4	  560.9	 4348.0	...
4362385	  826.4	  561.1	 4347.0	...
4362386	  826.3	  561.2	 4347.0	...
4362387	  826.2	  561.1	 4348.0	...
4362388	  826.0	  561.3	 4351.0	...
4362389	  825.9	  561.5	 4353.0	...
4362390	  825.8	  561.8	 4353.0	...
4362391	  825.7	  562.0	 4351.0	...
4362392	  825.8	  562.1	 4351.0	...
4362393	  825.9	  562.5	 4352.0	...
4362394	  826.3	  562.7	 4353.0	...
4362395	  826.6	  562.8	 4353.0	...
4362396	  826.8	  562.6	 4352.0	...
4362397	  826.8	  562.3	 4352.0	...
4362398	  826.8	  562.0	 4351.0	...
4362399	  826.8	  562.0	 4351.0	...
4362400	  826.7	  561.9	 4350.0	...
4362401	  826.7	  561.9	 4349.0	...
4362402	  826.7	  561.9	 4348.0	...
4362403	  826.6	  562.0	 4348.0	...
4362404	  826.5	  562.1	 4348.0	...
4362405	  826.5	  562.0	 4348.0	...
4362406	  826.5	  561.7	 4348.0	...
4362407	  826.6	  561.4	 4349.0	...
4362408	  826.7	  561.4	 4350.0	...
4362409	  826.9	  561.4	 4349.0	...
4362410	  827.1	  561.5	 4348.0	...
4362411	  827.0	  561.6	 4347.0	...
4362412	  826.9	  561.7	 4346.0	...
4362413	  826.9	  561.7	 4346.0	...
4362414	  827.0	  561.6	 4346.0	...
4362415	  827.3	  561.6	 4347.0	...
4362416	  827.4	  561.7	 4349.0	...
4362417	  827.5	  561.9	 4350.0	...
4362418	  827.5	  561.9	 4349.0	...
4362419	  827.5	  562.0	 4348.0	...
4362420	  827.6	  562.0	 4347.0	...
4362421	  827.7	  562.1	 4346.0	...
4362422	  827.4	  562.2	 4345.0	...
4362423	  827.1	  562.3	 4345.0	...
4362424	  826.7	  562.3	 4345.0	...
4362425	  826.8	  562.2	 4344.0	...
4362426	  826.8	  562.1	 4343.0	...
4362427	  826.8	  562.1	 4342.0	...
4362428	  826.9	  562.3	 4342.0	...
4362429	  827.0	  562.4	 4342.0	...
4362430	  827.1	  562.5	 4342.0	...
4362431	  827.2	  562.5	 4342.0	...
4362432	  827.2	  562.6	 4342.0	...
4362433	  827.3	  562.7	 4341.0	...
4362434	  827.3	  562.7	 4341.0	...
4362435	  827.2	  562.7	 4339.0	...
4362436	  826.8	  562.9	 4338.0	...
4362437	  826.4	  563.1	 4338.0	...
4362438	  826.2	  563.3	 4339.0	...
4362439	  826.3	  563.6	 4338.0	...
4362440	  826.3	  563.9	 4337.0	...
4362441	  826.3	  564.1	 4336.0	...
4362442	  826.2	  564.2	 4336.0	...
4362443	  826.1	  564.3	 4336.0	...
4362444	  826.0	  564.4	 4336.0	...
4362445	  826.0	  564.5	 4335.0	...
4362446	  826.1	  564.9	 4335.0	...
4362447	  826.4	  565.2	 4336.0	...
4362448	  826.6	  565.4	 4336.0	...
4362449	  826.8	  565.4	 4336.0	...
4362450	  826.7	  565.2	 4335.0	...
4362451	  826.6	  565.0	 4333.0	...
4362452	  826.6	  565.0	 4332.0	...
4362453	  826.7	  565.2	 4331.0	...
4362454	  826.5	  565.3	 4331.0	...
4362455	  826.0	  565.4	 4332.0	...
4362456	  825.5	  565.4	 4332.0	...
4362457	  825.2	  565.4	 4330.0	...
4362458	  825.3	  565.4	 4328.0	...
4362459	  825.3	  565.3	 4325.0	...
4362460	  825.3	  565.0	 4325.0	...
4362461	  825.1	  564.6	 4325.0	...
4362462	  825.1	  564.3	 4324.0	...
4362463	  825.0	  564.3	 4322.0	...
4362464	  825.1	  564.5	 4321.0	...
4362465	  825.2	  565.0	 4321.0	...
4362466	  825.3	  565.4	 4322.0	...
4362467	  825.4	  565.7	 4322.0	...
4362468	  825.4	  565.8	 4322.0	...
4362469	  825.4	  565.8	 4322.0	...
4362470	  825.3	  565.9	 4323.0	...
4362471	  825.3	  566.0	 4324.0	...
4362472	  825.2	  566.1	 4325.0	...
4362473	  825.3	  566.3	 4325.0	...
4362474	  825.3	  566.6	 4323.0	...
4362475	  825.2	  566.7	 4321.0	...
4362476	  824.9	  566.9	 4320.0	...
4362477	  824.7	  567.1	 4320.0	...
MSG	4362478 0000 _ Number On
4362478	  824.8	  567.3	 4320.0	...
4362479	  824.8	  567.4	 4319.0	...
4362480	  824.8	  567.3	 4319.0	...
4362481	  824.7	  567.2	 4319.0	...
4362482	  824.7	  567.2	 4319.0	...
4362483	  824.7	  567.1	 4319.0	...
4362484	  824.8	  566.9	 4320.0	...
4362485	  824.9	  566.8	 4321.0	...
4362486	  825.0	  566.7	 4320.0	...
4362487	  825.0	  566.7	 4319.0	...
4362488	  824.9	  566.6	 4317.0	...
4362489	  825.0	  566.6	 4317.0	...
4362490	  825.1	  566.7	 4317.0	...
4362491	  825.1	  566.7	 4318.0	...
4362492	  825.0	  566.8	 4317.0	...
4362493	  824.9	  566.9	 4317.0	...
4362494	  824.9	  566.9	 4317.0	...
4362495	  824.9	  566.9	 4318.0	...
4362496	  825.1	  566.8	 4319.0	...
4362497	  825.2	  566.6	 4319.0	...
4362498	  825.3	  566.3	 4320.0	...
4362499	  825.0	  566.2	 4321.0	...
4362500	  824.7	  566.2	 4320.0	...
4362501	  824.7	  566.2	 4319.0	...
4362502	  824.9	  566.3	 4318.0	...
4362503	  825.3	  566.3	 4318.0	...
4362504	  825.4	  566.3	 4318.0	...
4362505	  825.5	  566.3	 4318.0	...
4362506	  825.5	  566.3	 4319.0	...
4362507	  825.6	  566.7	 4318.0	...
4362508	  825.8	  567.0	 4316.0	...
4362509	  826.1	  567.0	 4315.0	...
4362510	  826.0	  566.7	 4317.0	...
4362511	  825.8	  566.5	 4319.0	...
4362512	  825.7	  566.7	 4318.0	...
4362513	  825.8	  567.0	 4316.0	...
4362514	  825.9	  567.1	 4315.0	...
4362515	  826.0	  567.0	 4315.0	...
4362516	  826.0	  566.9	 4317.0	...
4362517	  826.0	  566.9	 4318.0	...
4362518	  826.0	  567.1	 4318.0	...
4362519	  825.9	  567.3	 4318.0	...
4362520	  826.0	  567.6	 4318.0	...
4362521	  826.0	  567.8	 4318.0	...
4362522	  826.0	  567.9	 4317.0	...
4362523	  825.9	  567.9	 4318.0	...
4362524	  825.8	  568.0	 4318.0	...
4362525	  825.4	  568.1	 4318.0	...
4362526	  825.0	  568.2	 4320.0	...
4362527	  824.7	  568.3	 4322.0	...
4362528	  824.6	  568.3	 4324.0	...
4362529	  824.6	  568.3	 4324.0	...
4362530	  824.6	  568.2	 4323.0	...
4362531	  824.8	  568.2	 4321.0	...
4362532	  825.2	  568.2	 4320.0	...
4362533	  825.7	  568.2	 4321.0	...
4362534	  826.0	  568.2	 4320.0	...
4362535	  826.1	  568.4	 4317.0	...
4362536	  826.1	  568.6	 4315.0	...
4362537	  826.1	  568.7	 4315.0	...
4362538	  826.3	  568.9	 4315.0	...
4362539	  826.5	  569.1	 4315.0	...
4362540	  826.5	  569.3	 4316.0	...
4362541	  826.5	  569.3	 4316.0	...
4362542	  826.5	  569.4	 4316.0	...
4362543	  826.5	  569.4	 4315.0	...
4362544	  826.4	  569.4	 4315.0	...
4362545	  826.3	  569.4	 4314.0	...
4362546	  826.1	  569.4	 4313.0	...
4362547	  826.1	  569.5	 4313.0	...
4362548	  826.1	  569.4	 4314.0	...
4362549	  826.1	  569.3	 4314.0	...
4362550	  826.1	  569.3	 4314.0	...
4362551	  826.1	  569.3	 4315.0	...
4362552	  826.1	  569.4	 4314.0	...
4362553	  826.0	  569.5	 4312.0	...
4362554	  825.9	  569.6	 4310.0	...
4362555	  825.8	  569.9	 4310.0	...
4362556	  825.8	  570.3	 4308.0	...
4362557	  825.8	  570.7	 4306.0	...
4362558	  825.8	  571.0	 4305.0	...
4362559	  825.8	  570.9	 4305.0	...
4362560	  825.8	  570.9	 4305.0	...
4362561	  825.8	  570.9	 4306.0	...
4362562	  825.8	  570.9	 4307.0	...
4362563	  825.9	  571.0	 4307.0	...
4362564	  825.9	  571.1	 4307.0	...
4362565	  825.9	  571.2	 4308.0	...
4362566	  825.8	  571.2	 4308.0	...
4362567	  825.8	  571.2	 4309.0	...
4362568	  826.0	  571.2	 4307.0	...
4362569	  826.1	  571.1	 4306.0	...
4362570	  826.2	  571.1	 4306.0	...
4362571	  826.3	  571.1	 4308.0	...
4362572	  826.4	  571.1	 4309.0	...
4362573	  826.5	  571.3	 4308.0	...
4362574	  826.1	  571.5	 4307.0	...
4362575	  825.7	  571.8	 4309.0	...
4362576	  825.4	  572.0	 4314.0	...
4362577	  825.6	  572.1	 4318.0	...
4362578	  825.9	  572.1	 4317.0	...
4362579	  826.1	  572.2	 4316.0	...
4362580	  826.1	  572.4	 4313.0	...
4362581	  826.1	  572.5	 4312.0	...
4362582	  826.1	  572.7	 4311.0	...
4362583	  826.2	  572.7	 4312.0	...
4362584	  826.2	  572.5	 4313.0	...
4362585	  826.2	  572.0	 4313.0	...
4362586	  826.0	  571.5	 4313.0	...
4362587	  825.5	  571.3	 4313.0	...
4362588	  825.2	  571.2	 4313.0	...
4362589	  824.8	  571.1	 4313.0	...
4362590	  824.8	  571.2	 4314.0	...
4362591	  824.6	  571.3	 4316.0	...
4362592	  824.5	  571.4	 4317.0	...
4362593	  824.4	  571.4	 4317.0	...
4362594	  824.5	  571.6	 4316.0	...
4362595	  824.6	  571.6	 4315.0	...
4362596	  824.7	  571.4	 4315.0	...
4362597	  824.8	  571.0	 4315.0	...
4362598	  824.7	  570.8	 4315.0	...
4362599	  824.7	  571.0	 4316.0	...
4362600	  824.6	  571.1	 4316.0	...
4362601	  824.6	  570.9	 4316.0	...
4362602	  824.5	  570.6	 4316.0	...
4362603	  824.4	  570.5	 4314.0	...
4362604	  824.4	  570.7	 4312.0	...
4362605	  824.4	  570.9	 4311.0	...
4362606	  824.5	  571.2	 4311.0	...
4362607	  824.6	  571.3	 4312.0	...
4362608	  824.6	  571.5	 4313.0	...
4362609	  824.6	  571.8	 4314.0	...
4362610	  824.6	  572.3	 4314.0	...
4362611	  824.5	  572.6	 4315.0	...
4362612	  824.6	  573.2	 4316.0	...
4362613	  824.6	  573.6	 4317.0	...
4362614	  824.6	  573.9	 4317.0	...
4362615	  824.5	  573.9	 4316.0	...
4362616	  824.4	  574.0	 4316.0	...
4362617	  824.1	  574.1	 4317.0	...
4362618	  824.0	  574.2	 4318.0	...
4362619	  824.0	  574.2	 4318.0	...
4362620	  824.0	  574.2	 4315.0	...
4362621	  824.0	  574.1	 4312.0	...
4362622	  824.0	  574.0	 4309.0	...
4362623	  824.0	  574.0	 4309.0	...
4362624	  824.0	  573.9	 4309.0	...
4362625	  824.1	  573.8	 4309.0	...
4362626	  824.1	  573.8	 4307.0	...
4362627	  824.5	  573.7	 4305.0	...
4362628	  824.8	  573.6	 4303.0	...
4362629	  825.2	  573.5	 4303.0	...
4362630	  825.3	  573.4	 4303.0	...
4362631	  825.4	  573.3	 4305.0	...
4362632	  825.4	  573.3	 4306.0	...
4362633	  825.4	  573.3	 4308.0	...
4362634	  825.3	  573.3	 4308.0	...
4362635	  825.3	  573.4	 4310.0	...
4362636	  825.5	  573.5	 4312.0	...
4362637	  825.7	  573.7	 4312.0	...
4362638	  825.8	  573.8	 4311.0	...
4362639	  825.9	  573.9	 4309.0	...
4362640	  826.0	  574.1	 4310.0	...
4362641	  826.1	  574.3	 4311.0	...
4362642	  826.2	  574.4	 4313.0	...
4362643	  826.0	  574.3	 4313.0	...
4362644	  825.8	  574.4	 4313.0	...
4362645	  825.5	  574.6	 4311.0	...
4362646	  825.5	  574.7	 4309.0	...
4362647	  825.6	  574.7	 4309.0	...
4362648	  825.7	  574.7	 4310.0	...
4362649	  825.9	  574.8	 4310.0	...
4362650	  825.8	  574.9	 4309.0	...
4362651	  825.7	  575.0	 4310.0	...
4362652	  825.6	  575.1	 4312.0	...
4362653	  825.7	  575.2	 4314.0	...
4362654	  825.4	  575.3	 4314.0	...
4362655	  825.1	  575.4	 4313.0	...
4362656	  824.4	  575.6	 4312.0	...
4362657	  823.5	  575.7	 4312.0	...
4362658	  822.3	  575.6	 4313.0	...
4362659	  820.8	  575.4	 4314.0	...
4362660	  819.2	  575.3	 4314.0	...
4362661	  817.4	  575.2	 4312.0	...
4362662	  816.0	  574.8	 4311.0	...
4362663	  814.6	  574.6	 4310.0	...
4362664	  813.5	  574.5	 4311.0	...
4362665	  812.3	  574.7	 4312.0	...
4362666	  811.2	  574.5	 4312.0	...
4362667	  810.2	  574.1	 4312.0	...
4362668	  809.8	  573.7	 4312.0	...
4362669	  809.6	  573.5	 4312.0	...
4362670	  809.6	  573.3	 4310.0	...
4362671	  809.5	  573.3	 4310.0	...
4362672	  809.5	  573.2	 4310.0	...
4362673	  809.4	  573.2	 4309.0	...
4362674	  809.5	  573.2	 4308.0	...
4362675	  809.7	  573.1	 4306.0	...
4362676	  809.8	  573.1	 4305.0	...
4362677	  809.8	  573.1	 4304.0	...
4362678	  810.1	  572.9	 4304.0	...
4362679	  810.4	  572.4	 4303.0	...
4362680	  810.7	  571.9	 4301.0	...
4362681	  810.7	  571.5	 4299.0	...
4362682	  810.7	  571.4	 4299.0	...
4362683	  810.7	  571.5	 4298.0	...
4362684	  810.6	  571.7	 4300.0	...
4362685	  811.1	  571.8	 4301.0	...
4362686	  811.5	  571.7	 4303.0	...
4362687	  812.0	  571.6	 4303.0	...
4362688	  812.0	  571.7	 4300.0	...
4362689	  812.0	  571.8	 4297.0	...
4362690	  812.0	  572.2	 4295.0	...
4362691	  811.9	  572.5	 4295.0	...
4362692	  811.8	  572.9	 4297.0	...
4362693	  811.7	  573.0	 4299.0	...
4362694	  811.6	  573.3	 4302.0	...
4362695	  811.6	  573.8	 4302.0	...
4362696	  811.6	  574.3	 4303.0	...
4362697	  811.5	  574.8	 4302.0	...
4362698	  811.3	  575.2	 4301.0	...
4362699	  811.4	  575.4	 4300.0	...
4362700	  811.8	  575.4	 4299.0	...
4362701	  811.9	  575.4	 4299.0	...
4362702	  811.8	  575.5	 4299.0	...
4362703	  811.7	  575.8	 4300.0	...
4362704	  811.8	  576.0	 4301.0	...
4362705	  811.9	  576.1	 4302.0	...
4362706	  812.0	  576.2	 4304.0	...
4362707	  812.1	  576.1	 4305.0	...
4362708	  811.8	  576.0	 4306.0	...
4362709	  811.6	  576.0	 4304.0	...
4362710	  811.4	  576.1	 4300.0	...
4362711	  811.5	  576.2	 4296.0	...
4362712	  811.7	  576.2	 4297.0	...
4362713	  811.9	  576.2	 4300.0	...
4362714	  812.0	  576.6	 4303.0	...
4362715	  811.8	  577.0	 4302.0	...
4362716	  811.6	  577.3	 4303.0	...
4362717	  811.5	  577.3	 4303.0	...
4362718	  811.5	  577.2	 4303.0	...
4362719	  811.5	  577.1	 4301.0	...
4362720	  811.7	  577.6	 4300.0	...
4362721	  811.9	  578.1	 4299.0	...
4362722	  812.1	  578.6	 4299.0	...
4362723	  812.0	  578.6	 4299.0	...
4362724	  811.9	  578.6	 4299.0	...
4362725	  811.7	  578.6	 4298.0	...
4362726	  811.7	  578.7	 4297.0	...
4362727	  811.6	  578.7	 4296.0	...
4362728	  811.7	  578.7	 4295.0	...
4362729	  811.8	  578.8	 4295.0	...
4362730	  811.8	  578.8	 4295.0	...
4362731	  812.1	  578.5	 4296.0	...
4362732	  812.4	  578.3	 4297.0	...
4362733	  812.7	  578.1	 4294.0	...
4362734	  812.8	  578.2	 4291.0	...
4362735	  812.7	  578.1	 4288.0	...
4362736	  812.6	  577.7	 4288.0	...
4362737	  812.5	  577.2	 4289.0	...
4362738	  812.6	  576.6	 4289.0	...
4362739	  812.7	  576.4	 4289.0	...
4362740	  812.8	  576.1	 4289.0	...
4362741	  812.8	  576.2	 4289.0	...
4362742	  813.0	  576.2	 4289.0	...
4362743	  813.2	  576.2	 4290.0	...
4362744	  813.4	  576.1	 4291.0	...
4362745	  813.4	  576.0	 4292.0	...
4362746	  813.4	  575.8	 4293.0	...
4362747	  813.4	  575.9	 4293.0	...
4362748	  813.2	  575.9	 4291.0	...
4362749	  813.1	  576.0	 4290.0	...
4362750	  813.1	  576.0	 4289.0	...
4362751	  813.1	  576.0	 4289.0	...
4362752	  812.9	  576.1	 4289.0	...
4362753	  812.6	  576.0	 4290.0	...
4362754	  812.3	  576.0	 4290.0	...
4362755	  812.2	  576.1	 4291.0	...
4362756	  812.5	  576.3	 4292.0	...
4362757	  812.7	  576.4	 4292.0	...
4362758	  813.0	  576.3	 4291.0	...
4362759	  813.0	  576.2	 4290.0	...
4362760	  813.1	  576.2	 4289.0	...
4362761	  813.2	  576.1	 4289.0	...
4362762	  813.2	  576.1	 4289.0	...
4362763	  813.3	  576.1	 4289.0	...
4362764	  813.4	  576.1	 4289.0	...
4362765	  813.3	  576.1	 4287.0	...
4362766	  813.3	  576.0	 4287.0	...
4362767	  813.3	  575.9	 4288.0	...
4362768	  813.2	  575.7	 4288.0	...
4362769	  813.0	  575.6	 4285.0	...
4362770	  812.8	  575.7	 4283.0	...
4362771	  812.7	  575.9	 4281.0	...
4362772	  812.8	  576.1	 4281.0	...
4362773	  812.8	  576.3	 4281.0	...
4362774	  812.7	  576.4	 4282.0	...
4362775	  812.7	  576.3	 4282.0	...
4362776	  812.9	  576.4	 4283.0	...
4362777	  813.3	  576.5	 4283.0	...
4362778	  813.7	  576.6	 4283.0	...
4362779	  813.6	  576.7	 4282.0	...
MSG	4362780 0000 _ Number Off
4362780	  813.4	  576.9	 4281.0	...
4362781	  813.3	  577.0	 4277.0	...
4362782	  813.5	  576.9	 4274.0	...
4362783	  813.6	  576.8	 4272.0	...
4362784	  813.6	  576.9	 4274.0	...
4362785	  813.4	  577.0	 4275.0	...
4362786	  813.4	  576.9	 4274.0	...
4362787	  813.3	  576.7	 4273.0	...
4362788	  813.2	  576.6	 4273.0	...
4362789	  813.1	  576.4	 4273.0	...
4362790	  812.9	  576.2	 4273.0	...
4362791	  812.9	  576.1	 4273.0	...
4362792	  812.8	  576.4	 4273.0	...
4362793	  812.8	  577.1	 4274.0	...
4362794	  812.8	  577.7	 4274.0	...
4362795	  812.9	  578.2	 4275.0	...
4362796	  812.9	  578.2	 4275.0	...
4362797	  813.0	  578.2	 4274.0	...
4362798	  813.0	  578.2	 4273.0	...
4362799	  812.9	  578.2	 4271.0	...
4362800	  812.9	  578.5	 4271.0	...
4362801	  812.8	  578.9	 4271.0	...
4362802	  812.8	  579.2	 4271.0	...
4362803	  812.8	  579.3	 4271.0	...
4362804	  812.8	  579.4	 4271.0	...
4362805	  812.7	  579.4	 4271.0	...
4362806	  812.5	  579.5	 4270.0	...
4362807	  812.3	  579.9	 4268.0	...
4362808	  812.3	  580.3	 4266.0	...
4362809	  812.2	  580.4	 4265.0	...
4362810	  812.4	  580.2	 4266.0	...
4362811	  812.6	  580.0	 4268.0	...
4362812	  812.7	  580.0	 4269.0	...
4362813	  812.7	  580.1	 4269.0	...
4362814	  812.8	  580.1	 4267.0	...
4362815	  812.9	  580.1	 4265.0	...
4362816	  812.9	  579.9	 4265.0	...
4362817	  812.7	  579.8	 4267.0	...
4362818	  812.7	  579.8	 4268.0	...
4362819	  812.7	  579.9	 4267.0	...
4362820	  812.8	  580.0	 4266.0	...
4362821	  812.8	  580.2	 4265.0	...
4362822	  812.8	  580.3	 4265.0	...
4362823	  812.8	  580.4	 4264.0	...
4362824	  812.6	  580.8	 4264.0	...
4362825	  812.4	  581.1	 4264.0	...
4362826	  812.2	  581.6	 4264.0	...
4362827	  812.2	  582.0	 4264.0	...
4362828	  812.3	  582.2	 4264.0	...
4362829	  812.4	  582.2	 4263.0	...
4362830	  812.6	  581.9	 4262.0	...
4362831	  812.9	  581.6	 4261.0	...
4362832	  813.1	  581.5	 4260.0	...
4362833	  813.0	  581.6	 4260.0	...
4362834	  812.9	  581.7	 4258.0	...
4362835	  812.8	  581.9	 4256.0	...
4362836	  812.9	  581.9	 4255.0	...
4362837	  813.0	  582.0	 4254.0	...
4362838	  813.1	  582.0	 4254.0	...
4362839	  813.2	  582.2	 4254.0	...
4362840	  813.3	  582.4	 4254.0	...
4362841	  813.1	  582.6	 4254.0	...
4362842	  812.8	  582.6	 4252.0	...
4362843	  812.7	  582.6	 4250.0	...
4362844	  812.9	  582.6	 4247.0	...
4362845	  813.1	  582.6	 4246.0	...
4362846	  813.1	  582.7	 4246.0	...
4362847	  813.1	  582.8	 4246.0	...
4362848	  813.1	  582.9	 4245.0	...
4362849	  813.0	  583.1	 4245.0	...
4362850	  812.9	  583.4	 4244.0	...
4362851	  812.9	  583.6	 4242.0	...
4362852	  813.0	  583.7	 4240.0	...
4362853	  813.1	  583.5	 4238.0	...
4362854	  813.2	  583.2	 4237.0	...
4362855	  813.2	  583.0	 4236.0	...
4362856	  813.3	  583.0	 4236.0	...
4362857	  813.4	  582.9	 4235.0	...
4362858	  813.5	  582.7	 4235.0	...
4362859	  813.5	  582.6	 4235.0	...
4362860	  813.4	  582.5	 4235.0	...
4362861	  813.4	  582.5	 4235.0	...
4362862	  813.4	  582.5	 4234.0	...
4362863	  813.1	  582.5	 4233.0	...
4362864	  812.7	  582.5	 4234.0	...
4362865	  812.5	  582.5	 4236.0	...
4362866	  812.6	  582.4	 4236.0	...
4362867	  812.8	  582.4	 4236.0	...
4362868	  812.8	  582.4	 4236.0	...
4362869	  812.7	  582.5	 4236.0	...
4362870	  813.0	  582.6	 4235.0	...
4362871	  813.4	  582.7	 4234.0	...
4362872	  813.8	  583.0	 4234.0	...
4362873	  813.8	  583.2	 4233.0	...
4362874	  813.7	  583.5	 4233.0	...
4362875	  813.5	  583.6	 4232.0	...
4362876	  813.3	  583.5	 4232.0	...
4362877	  813.3	  583.4	 4231.0	...
4362878	  813.2	  583.2	 4230.0	...
4362879	  813.1	  583.1	 4229.0	...
4362880	  813.1	  583.3	 4229.0	...
4362881	  813.1	  583.5	 4230.0	...
4362882	  813.1	  583.7	 4230.0	...
4362883	  813.1	  583.7	 4230.0	...
4362884	  813.0	  583.8	 4229.0	...
4362885	  813.0	  583.8	 4228.0	...
4362886	  813.0	  583.9	 4227.0	...
4362887	  812.9	  583.9	 4226.0	...
4362888	  812.8	  583.8	 4225.0	...
4362889	  812.9	  583.9	 4225.0	...
4362890	  813.0	  584.1	 4225.0	...
4362891	  813.1	  584.1	 4225.0	...
4362892	  813.1	  584.0	 4226.0	...
4362893	  813.1	  584.0	 4226.0	...
4362894	  813.0	  584.2	 4223.0	...
4362895	  812.9	  584.5	 4221.0	...
4362896	  812.9	  584.6	 4220.0	...
4362897	  812.9	  584.7	 4221.0	...
4362898	  813.0	  584.7	 4222.0	...
4362899	  813.1	  584.9	 4221.0	...
4362900	  813.1	  584.9	 4221.0	...
4362901	  813.0	  584.9	 4220.0	...
4362902	  812.8	  584.7	 4218.0	...
4362903	  812.8	  584.3	 4217.0	...
4362904	  812.6	  584.0	 4215.0	...
4362905	  812.5	  584.0	 4215.0	...
4362906	  812.5	  584.2	 4215.0	...
4362907	  812.3	  584.4	 4215.0	...
4362908	  812.2	  584.4	 4214.0	...
4362909	  812.0	  584.5	 4214.0	...
4362910	  811.9	  584.5	 4212.0	...
4362911	  811.9	  584.6	 4210.0	...
4362912	  812.0	  584.9	 4208.0	...
4362913	  812.1	  585.1	 4207.0	...
4362914	  812.1	  585.2	 4207.0	...
4362915	  812.1	  585.1	 4207.0	...
4362916	  812.1	  585.0	 4207.0	...
4362917	  812.0	  584.9	 4204.0	...
4362918	  811.9	  585.0	 4201.0	...
4362919	  812.1	  585.1	 4199.0	...
4362920	  812.4	  585.2	 4196.0	...
4362921	  812.7	  585.1	 4194.0	...
4362922	  812.7	  585.0	 4192.0	...
4362923	  812.8	  584.9	 4191.0	...
4362924	  812.7	  584.9	 4190.0	...
4362925	  812.7	  584.8	 4189.0	...
4362926	  812.7	  584.8	 4189.0	...
4362927	  812.6	  584.8	 4190.0	...
4362928	  812.4	  584.9	 4188.0	...
4362929	  812.3	  584.9	 4186.0	...
4362930	  812.2	  584.9	 4184.0	...
4362931	  812.2	  584.8	 4184.0	...
4362932	  812.2	  584.7	 4184.0	...
4362933	  812.3	  584.6	 4184.0	...
4362934	  812.3	  584.5	 4184.0	...
4362935	  812.3	  584.3	 4186.0	...
4362936	  812.6	  584.1	 4187.0	...
4362937	  812.9	  583.6	 4188.0	...
4362938	  813.2	  583.0	 4188.0	...
4362939	  813.2	  582.5	 4188.0	...
4362940	  813.2	  582.5	 4188.0	...
4362941	  813.1	  582.5	 4188.0	...
4362942	  813.1	  582.6	 4188.0	...
4362943	  813.1	  582.7	 4186.0	...
4362944	  813.2	  583.3	 4184.0	...
4362945	  813.3	  583.7	 4183.0	...
4362946	  813.3	  584.1	 4184.0	...
4362947	  813.3	  584.0	 4184.0	...
4362948	  813.3	  584.2	 4184.0	...
4362949	  813.4	  584.3	 4184.0	...
4362950	  813.5	  584.5	 4184.0	...
4362951	  813.4	  584.4	 4184.0	...
4362952	  813.5	  584.5	 4183.0	...
4362953	  813.7	  584.6	 4183.0	...
4362954	  813.9	  584.6	 4182.0	...
4362955	  813.6	  584.7	 4182.0	...
4362956	  813.4	  584.7	 4183.0	...
4362957	  813.0	  584.8	 4182.0	...
4362958	  813.0	  584.8	 4181.0	...
4362959	  812.9	  584.7	 4179.0	...
4362960	  812.8	  584.6	 4178.0	...
4362961	  812.5	  584.6	 4176.0	...
4362962	  812.3	  584.5	 4176.0	...
4362963	  812.1	  584.5	 4176.0	...
4362964	  812.2	  584.5	 4175.0	...
4362965	  812.3	  584.7	 4175.0	...
4362966	  812.4	  584.9	 4174.0	...
4362967	  812.7	  584.5	 4174.0	...
4362968	  812.9	  584.1	 4174.0	...
4362969	  813.0	  583.6	 4173.0	...
4362970	  813.0	  583.4	 4172.0	...
4362971	  813.1	  583.3	 4170.0	...
4362972	  813.1	  583.2	 4167.0	...
4362973	  813.0	  582.8	 4164.0	...
4362974	  812.8	  582.6	 4162.0	...
4362975	  812.7	  582.4	 4162.0	...
4362976	  812.6	  582.7	 4162.0	...
4362977	  812.6	  582.8	 4162.0	...
4362978	  812.7	  582.8	 4161.0	...
4362979	  812.7	  583.1	 4160.0	...
4362980	  812.8	  583.5	 4160.0	...
4362981	  812.9	  583.8	 4157.0	...
4362982	  812.9	  584.0	 4156.0	...
4362983	  812.8	  584.2	 4156.0	...
4362984	  812.7	  584.8	 4158.0	...
4362985	  813.0	  585.2	 4160.0	...
4362986	  813.4	  585.3	 4161.0	...
4362987	  813.8	  584.9	 4160.0	...
4362988	  814.0	  584.5	 4158.0	...
4362989	  814.0	  584.5	 4157.0	...
4362990	  814.1	  584.5	 4157.0	...
MSG	4362991 0000 _ Number On
4362991	  814.0	  584.5	 4158.0	...
4362992	  813.9	  584.6	 4158.0	...
4362993	  813.9	  584.7	 4157.0	...
4362994	  814.0	  584.5	 4156.0	...
4362995	  813.8	  584.2	 4155.0	...
4362996	  813.6	  584.2	 4155.0	...
4362997	  813.3	  584.5	 4155.0	...
4362998	  813.3	  584.4	 4155.0	...
4362999	  813.2	  584.0	 4152.0	...
4363000	  813.2	  583.6	 4150.0	...
4363001	  813.2	  583.7	 4147.0	...
4363002	  813.2	  583.7	 4147.0	...
4363003	  813.1	  583.8	 4146.0	...
4363004	  813.0	  583.8	 4146.0	...
4363005	  813.0	  583.9	 4146.0	...
4363006	  813.0	  583.9	 4146.0	...
4363007	  813.0	  583.9	 4145.0	...
4363008	  813.0	  583.9	 4145.0	...
4363009	  813.0	  583.8	 4144.0	...
4363010	  813.0	  583.8	 4144.0	...
4363011	  813.0	  583.9	 4143.0	...
4363012	  813.0	  583.9	 4142.0	...
4363013	  813.0	  583.7	 4141.0	...
4363014	  813.2	  583.5	 4140.0	...
4363015	  813.2	  583.5	 4140.0	...
4363016	  813.3	  583.7	 4140.0	...
4363017	  813.4	  583.8	 4139.0	...
4363018	  813.3	  584.0	 4136.0	...
4363019	  812.9	  584.4	 4132.0	...
4363020	  812.5	  584.8	 4129.0	...
4363021	  812.2	  585.2	 4130.0	...
4363022	  812.1	  585.3	 4131.0	...
4363023	  812.0	  585.4	 4132.0	...
4363024	  811.9	  585.2	 4132.0	...
4363025	  811.5	  585.0	 4132.0	...
4363026	  811.2	  584.8	 4131.0	...
4363027	  811.0	  585.0	 4131.0	...
4363028	  811.2	  585.1	 4130.0	...
4363029	  811.4	  585.2	 4129.0	...
4363030	  811.5	  585.2	 4129.0	...
4363031	  811.5	  585.1	 4128.0	...
4363032	  811.6	  585.0	 4128.0	...
4363033	  811.7	  584.7	 4128.0	...
4363034	  811.7	  584.5	 4127.0	...
4363035	  811.7	  584.3	 4126.0	...
4363036	  811.7	  584.4	 4126.0	...
4363037	  811.8	  584.4	 4126.0	...
4363038	  811.8	  584.3	 4124.0	...
4363039	  811.8	  584.2	 4122.0	...
4363040	  811.8	  584.4	 4121.0	...
4363041	  811.9	  584.7	 4121.0	...
4363042	  812.0	  585.1	 4121.0	...
4363043	  812.1	  585.3	 4120.0	...
4363044	  812.1	  585.5	 4120.0	...
4363045	  812.1	  585.2	 4120.0	...
4363046	  812.0	  584.8	 4120.0	...
4363047	  811.9	  584.5	 4118.0	...
4363048	  811.8	  584.7	 4115.0	...
4363049	  811.9	  584.8	 4114.0	...
4363050	  812.1	  584.9	 4114.0	...
4363051	  812.0	  584.8	 4110.0	...
4363052	  811.9	  585.0	 4107.0	...
4363053	  811.9	  585.2	 4104.0	...
4363054	  811.8	  585.3	 4105.0	...
4363055	  811.7	  585.3	 4104.0	...
4363056	  811.6	  585.2	 4102.0	...
4363057	  811.6	  585.1	 4101.0	...
4363058	  811.5	  585.0	 4100.0	...
4363059	  811.2	  585.0	 4100.0	...
4363060	  810.9	  585.1	 4100.0	...
4363061	  810.8	  585.1	 4099.0	...
4363062	  810.9	  585.1	 4096.0	...
4363063	  811.0	  585.0	 4093.0	...
4363064	  810.8	  585.2	 4090.0	...
4363065	  810.7	  585.2	 4091.0	...
4363066	  810.7	  585.3	 4091.0	...
4363067	  810.7	  585.2	 4090.0	...
4363068	  810.7	  585.2	 4088.0	...
4363069	  810.7	  585.1	 4087.0	...
4363070	  810.8	  585.1	 4086.0	...
4363071	  810.8	  585.0	 4086.0	...
4363072	  810.8	  584.9	 4086.0	...
4363073	  810.8	  584.8	 4086.0	...
4363074	  810.9	  584.4	 4086.0	...
4363075	  810.9	  584.1	 4085.0	...
4363076	  810.8	  583.6	 4083.0	...
4363077	  810.8	  583.5	 4083.0	...
4363078	  810.7	  583.7	 4083.0	...
4363079	  810.7	  583.9	 4080.0	...
4363080	  810.8	  583.8	 4077.0	...
4363081	  810.9	  583.6	 4074.0	...
4363082	  811.0	  583.3	 4074.0	...
4363083	  811.0	  583.4	 4074.0	...
4363084	  810.6	  583.4	 4073.0	...
4363085	  810.2	  583.4	 4072.0	...
4363086	  810.0	  583.3	 4071.0	...
4363087	  810.1	  583.3	 4070.0	...
4363088	  810.1	  583.2	 4071.0	...
4363089	  810.1	  583.6	 4070.0	...
4363090	  810.2	  584.0	 4068.0	...
4363091	  810.1	  584.4	 4066.0	...
4363092	  810.0	  584.4	 4065.0	...
4363093	  809.9	  584.3	 4065.0	...
4363094	  809.7	  584.3	 4064.0	...
4363095	  809.6	  584.3	 4064.0	...
4363096	  809.4	  584.4	 4064.0	...
4363097	  809.4	  584.6	 4064.0	...
4363098	  809.3	  584.9	 4063.0	...
4363099	  809.2	  585.1	 4062.0	...
4363100	  808.9	  585.2	 4060.0	...
4363101	  808.7	  585.2	 4059.0	...
4363102	  808.7	  585.1	 4059.0	...
4363103	  809.1	  585.2	 4055.0	...
4363104	  809.5	  585.3	 4051.0	...
4363105	  809.8	  585.5	 4047.0	...
4363106	  809.9	  585.5	 4047.0	...
4363107	  810.0	  585.5	 4047.0	...
4363108	  810.1	  585.3	 4044.0	...
4363109	  810.2	  585.2	 4042.0	...
4363110	  810.3	  585.2	 4039.0	...
4363111	  810.3	  585.3	 4037.0	...
4363112	  810.3	  585.4	 4034.0	...
4363113	  810.3	  585.5	 4031.0	...
4363114	  810.1	  585.7	 4031.0	...
4363115	  810.0	  586.3	 4030.0	...
4363116	  809.9	  586.9	 4031.0	...
4363117	  809.8	  587.2	 4030.0	...
4363118	  809.9	  587.0	 4030.0	...
4363119	  810.1	  586.9	 4029.0	...
4363120	  810.2	  587.0	 4028.0	...
4363121	  810.2	  587.2	 4026.0	...
4363122	  810.1	  587.3	 4025.0	...
4363123	  810.2	  587.4	 4024.0	...
4363124	  810.4	  587.4	 4023.0	...
4363125	  810.6	  587.2	 4021.0	...
4363126	  810.6	  587.0	 4019.0	...
4363127	  810.7	  586.7	 4017.0	...
4363128	  810.5	  586.7	 4015.0	...
4363129	  810.4	  586.7	 4013.0	...
4363130	  810.4	  586.8	 4011.0	...
4363131	  810.4	  586.8	 4009.0	...
4363132	  810.2	  586.8	 4007.0	...
4363133	  810.1	  586.8	 4007.0	...
4363134	  810.1	  586.8	 4006.0	...
4363135	  810.1	  586.9	 4004.0	...
4363136	  810.2	  587.0	 4003.0	...
4363137	  810.2	  586.8	 4001.0	...
4363138	  810.0	  586.5	 3998.0	...
4363139	  809.7	  586.2	 3996.0	...
4363140	  809.5	  586.5	 3994.0	...
4363141	  809.5	  586.9	 3993.0	...
4363142	  809.5	  587.3	 3992.0	...
4363143	  809.5	  587.3	 3992.0	...
4363144	  809.5	  587.3	 3992.0	...
4363145	  809.5	  587.3	 3986.0	...
4363146	  809.5	  587.3	 3981.0	...
4363147	  809.5	  587.2	 3976.0	...
4363148	  809.5	  586.7	 3976.0	...
4363149	  809.5	  586.3	 3976.0	...
4363150	  809.5	  585.8	 3975.0	...
4363151	  809.7	  585.9	 3972.0	...
4363152	  809.8	  586.0	 3968.0	...
4363153	  809.9	  586.1	 3966.0	...
4363154	  810.0	  586.2	 3966.0	...
4363155	  810.0	  586.1	 3967.0	...
4363156	  810.0	  585.8	 3965.0	...
4363157	  810.0	  585.5	 3962.0	...
4363158	  810.1	  585.6	 3959.0	...
4363159	  810.2	  586.2	 3956.0	...
4363160	  810.4	  586.7	 3953.0	...
4363161	  810.5	  587.0	 3950.0	...
4363162	  810.6	  587.1	 3950.0	...
4363163	  810.7	  587.5	 3950.0	...
4363164	  810.7	  588.0	 3949.0	...
4363165	  810.8	  588.5	 3949.0	...
4363166	  810.7	  588.7	 3948.0	...
4363167	  810.7	  588.7	 3947.0	...
4363168	  810.7	  588.6	 3945.0	...
4363169	  810.6	  588.5	 3940.0	...
4363170	  810.5	  588.4	 3937.0	...
4363171	  810.4	  588.4	 3934.0	...
4363172	  810.5	  588.3	 3932.0	...
4363173	  810.7	  588.5	 3929.0	...
4363174	  810.8	  588.9	 3927.0	...
4363175	  810.7	  589.4	 3926.0	...
4363176	  810.7	  589.8	 3926.0	...
4363177	  810.6	  589.9	 3926.0	...
4363178	  810.7	  590.1	 3926.0	...
4363179	  810.6	  590.1	 3922.0	...
4363180	  810.5	  590.1	 3919.0	...
4363181	  810.5	  590.3	 3916.0	...
4363182	  810.5	  590.5	 3914.0	...
4363183	  810.5	  590.7	 3913.0	...
4363184	  810.5	  590.7	 3911.0	...
4363185	  810.6	  590.2	 3911.0	...
4363186	  810.6	  589.4	 3910.0	...
4363187	  810.6	  588.3	 3909.0	...
4363188	  810.4	  586.9	 3907.0	...
EFIX R   4362308	4363188	881	  817.7	  575.8	   4238
SSACC R  4363189
4363189	  810.2	  585.7	 3905.0	...
4363190	  810.0	  583.5	 3903.0	...
4363191	  810.0	  581.5	 3899.0	...
4363192	  810.1	  579.2	 3898.0	...
4363193	  810.2	  576.9	 3895.0	...
4363194	  810.1	  574.1	 3893.0	...
4363195	  810.2	  571.3	 3891.0	...
4363196	  810.5	  568.5	 3890.0	...
4363197	  810.9	  566.4	 3888.0	...
ESACC R  4363189	4363197	9	  810.2	  585.7	  810.9	  566.4	   0.41	     49
SFIX R   4363198
4363198	  811.1	  564.7	 3885.0	...
4363199	  811.1	  563.8	 3882.0	...
4363200	  811.3	  563.2	 3882.0	...
4363201	  811.6	  562.8	 3880.0	...
4363202	  812.0	  562.7	 3878.0	...
4363203	  812.2	  563.0	 3877.0	...
4363204	  812.3	  563.2	 3877.0	...
4363205	  812.4	  563.7	 3876.0	...
4363206	  812.5	  563.8	 3875.0	...
4363207	  812.4	  564.0	 3873.0	...
4363208	  812.3	  564.1	 3872.0	...
4363209	  812.0	  564.1	 3870.0	...
4363210	  811.8	  564.2	 3867.0	...
4363211	  811.6	  564.1	 3865.0	...
4363212	  811.4	  563.8	 3862.0	...
4363213	  811.2	  563.4	 3861.0	...
4363214	  811.1	  563.0	 3861.0	...
4363215	  811.1	  563.3	 3860.0	...
4363216	  811.1	  563.7	 3859.0	...
4363217	  811.2	  564.4	 3857.0	...
4363218	  811.1	  565.5	 3854.0	...
4363219	  810.9	  566.8	 3852.0	...
4363220	  810.8	  567.9	 3850.0	...
4363221	  810.8	  568.5	 3849.0	...
4363222	  810.7	  569.1	 3847.0	...
4363223	  810.6	  569.7	 3843.0	...
4363224	  810.6	  570.4	 3841.0	...
4363225	  810.7	  570.9	 3839.0	...
4363226	  810.9	  571.2	 3838.0	...
4363227	  810.8	  571.2	 3837.0	...
4363228	  810.7	  571.2	 3836.0	...
4363229	  810.6	  571.1	 3833.0	...
4363230	  810.7	  571.1	 3830.0	...
4363231	  810.8	  571.0	 3827.0	...
4363232	  811.1	  570.9	 3825.0	...
4363233	  811.3	  571.0	 3823.0	...
4363234	  811.4	  571.3	 3821.0	...
4363235	  811.4	  571.5	 3819.0	...
4363236	  811.5	  571.7	 3817.0	...
4363237	  811.6	  571.8	 3812.0	...
4363238	  811.8	  572.0	 3810.0	...
4363239	  811.8	  572.3	 3808.0	...
4363240	  811.9	  572.6	 3808.0	...
4363241	  811.8	  572.9	 3808.0	...
4363242	  811.7	  573.2	 3808.0	...
4363243	  811.6	  573.2	 3806.0	...
4363244	  811.6	  573.2	 3804.0	...
4363245	  811.4	  573.3	 3802.0	...
4363246	  811.3	  573.4	 3802.0	...
4363247	  811.3	  573.5	 3800.0	...
4363248	  811.4	  573.6	 3798.0	...
4363249	  811.5	  573.6	 3797.0	...
4363250	  811.5	  573.6	 3796.0	...
4363251	  811.6	  573.6	 3796.0	...
4363252	  811.6	  573.7	 3795.0	...
4363253	  811.6	  574.0	 3792.0	...
4363254	  811.6	  574.3	 3789.0	...
4363255	  811.7	  574.6	 3785.0	...
4363256	  811.9	  574.6	 3784.0	...
4363257	  812.1	  574.5	 3782.0	...
4363258	  812.3	  574.5	 3780.0	...
4363259	  812.4	  574.7	 3778.0	...
4363260	  812.5	  575.0	 3776.0	...
4363261	  812.5	  575.0	 3774.0	...
4363262	  812.5	  574.7	 3773.0	...
4363263	  812.4	  574.4	 3769.0	...
4363264	  812.3	  574.4	 3766.0	...
4363265	  812.1	  574.3	 3763.0	...
4363266	  812.4	  574.3	 3763.0	...
4363267	  812.8	  574.4	 3763.0	...
4363268	  812.8	  574.5	 3763.0	...
4363269	  812.7	  574.5	 3761.0	...
4363270	  812.4	  574.6	 3759.0	...
4363271	  812.2	  574.7	 3757.0	...
4363272	  812.0	  574.7	 3753.0	...
4363273	  812.0	  574.7	 3750.0	...
4363274	  812.1	  574.7	 3748.0	...
4363275	  812.2	  574.8	 3748.0	...
4363276	  812.2	  574.9	 3748.0	...
4363277	  812.3	  575.0	 3747.0	...
4363278	  812.3	  575.1	 3744.0	...
4363279	  812.3	  575.3	 3740.0	...
4363280	  812.4	  575.4	 3736.0	...
4363281	  812.5	  575.3	 3734.0	...
4363282	  812.3	  575.2	 3732.0	...
4363283	  812.1	  575.1	 3731.0	...
4363284	  811.8	  575.1	 3728.0	...
4363285	  811.8	  575.1	 3725.0	...
4363286	  811.8	  575.2	 3722.0	...
4363287	  812.1	  575.3	 3721.0	...
4363288	  812.6	  575.6	 3722.0	...
4363289	  813.0	  575.9	 3724.0	...
4363290	  813.2	  576.1	 3724.0	...
4363291	  813.2	  576.1	 3723.0	...
4363292	  813.2	  576.2	 3722.0	...
4363293	  813.1	  576.3	 3720.0	...
4363294	  812.9	  576.4	 3719.0	...
4363295	  812.9	  576.3	 3717.0	...
4363296	  812.9	  576.1	 3715.0	...
MSG	4363297 0000 _ Number Off
4363297	  812.9	  576.0	 3713.0	...
4363298	  812.8	  576.1	 3712.0	...
4363299	  812.5	  576.4	 3712.0	...
4363300	  812.2	  576.7	 3713.0	...
4363301	  811.9	  576.8	 3711.0	...
4363302	  811.9	  576.8	 3710.0	...
4363303	  812.1	  576.7	 3710.0	...
4363304	  812.3	  576.8	 3711.0	...
4363305	  812.6	  576.8	 3709.0	...
4363306	  813.0	  576.9	 3705.0	...
4363307	  813.3	  576.9	 3701.0	...
4363308	  813.3	  577.0	 3701.0	...
4363309	  813.3	  577.2	 3700.0	...
4363310	  813.3	  577.3	 3699.0	...
4363311	  813.2	  577.3	 3699.0	...
4363312	  813.2	  577.2	 3700.0	...
4363313	  813.1	  577.1	 3700.0	...
4363314	  813.0	  577.1	 3699.0	...
4363315	  812.9	  577.2	 3698.0	...
4363316	  812.9	  577.4	 3696.0	...
4363317	  812.9	  577.5	 3694.0	...
4363318	  813.0	  577.5	 3691.0	...
4363319	  813.2	  577.6	 3688.0	...
4363320	  813.3	  578.0	 3686.0	...
4363321	  813.4	  578.5	 3685.0	...
4363322	  813.5	  578.7	 3683.0	...
4363323	  813.6	  578.5	 3682.0	...
4363324	  813.7	  578.3	 3682.0	...
4363325	  814.0	  578.3	 3682.0	...
4363326	  814.2	  578.3	 3683.0	...
4363327	  814.2	  578.2	 3683.0	...
4363328	  814.0	  578.1	 3682.0	...
4363329	  813.7	  577.9	 3682.0	...
4363330	  813.7	  577.8	 3681.0	...
4363331	  813.8	  577.8	 3678.0	...
4363332	  813.7	  577.8	 3676.0	...
4363333	  813.7	  577.9	 3674.0	...
4363334	  813.6	  577.9	 3672.0	...
4363335	  813.7	  578.3	 3670.0	...
4363336	  813.8	  578.7	 3668.0	...
4363337	  814.0	  579.0	 3667.0	...
4363338	  814.1	  579.0	 3667.0	...
4363339	  814.1	  579.0	 3667.0	...
4363340	  814.1	  579.1	 3666.0	...
4363341	  814.1	  579.2	 3664.0	...
4363342	  814.2	  579.2	 3663.0	...
4363343	  814.1	  579.2	 3664.0	...
4363344	  814.0	  579.2	 3664.0	...
4363345	  814.0	  579.2	 3665.0	...
4363346	  814.0	  579.2	 3665.0	...
4363347	  814.0	  579.1	 3665.0	...
4363348	  814.0	  579.1	 3664.0	...
4363349	  813.9	  579.0	 3662.0	...
4363350	  813.8	  579.0	 3659.0	...
4363351	  813.9	  579.0	 3657.0	...
4363352	  813.9	  579.0	 3657.0	...
4363353	  813.9	  579.2	 3655.0	...
4363354	  813.8	  579.5	 3653.0	...
4363355	  813.8	  580.1	 3652.0	...
4363356	  813.7	  580.6	 3653.0	...
4363357	  813.4	  581.0	 3654.0	...
4363358	  813.1	  581.1	 3653.0	...
4363359	  813.3	  581.1	 3652.0	...
4363360	  813.6	  581.1	 3651.0	...
4363361	  814.0	  581.1	 3650.0	...
4363362	  813.9	  581.1	 3649.0	...
4363363	  813.7	  581.1	 3649.0	...
4363364	  813.5	  581.1	 3648.0	...
4363365	  813.6	  581.6	 3647.0	...
4363366	  813.8	  582.0	 3647.0	...
4363367	  814.0	  582.4	 3646.0	...
4363368	  814.0	  582.7	 3645.0	...
4363369	  814.0	  583.0	 3644.0	...
4363370	  814.0	  583.2	 3640.0	...
4363371	  813.8	  583.2	 3636.0	...
4363372	  813.6	  583.1	 3633.0	...
4363373	  813.5	  583.1	 3631.0	...
4363374	  813.4	  583.1	 3631.0	...
4363375	  813.5	  583.3	 3631.0	...
4363376	  813.8	  583.6	 3632.0	...
4363377	  814.2	  583.8	 3630.0	...
4363378	  814.6	  583.8	 3628.0	...
4363379	  814.9	  583.8	 3626.0	...
4363380	  815.1	  584.2	 3625.0	...
4363381	  815.2	  584.4	 3625.0	...
4363382	  815.2	  584.5	 3625.0	...
4363383	  815.4	  584.4	 3626.0	...
4363384	  815.4	  584.4	 3626.0	...
4363385	  815.4	  584.4	 3625.0	...
4363386	  815.3	  584.5	 3624.0	...
4363387	  815.2	  584.5	 3623.0	...
4363388	  815.4	  584.6	 3623.0	...
4363389	  815.5	  584.6	 3623.0	...
4363390	  815.9	  584.6	 3623.0	...
4363391	  816.1	  584.6	 3621.0	...
4363392	  816.4	  584.5	 3618.0	...
4363393	  816.5	  584.7	 3616.0	...
4363394	  816.5	  584.8	 3616.0	...
4363395	  816.6	  584.9	 3617.0	...
4363396	  816.9	  584.9	 3616.0	...
4363397	  817.2	  584.9	 3615.0	...
4363398	  817.5	  585.1	 3613.0	...
4363399	  817.6	  585.3	 3613.0	...
4363400	  817.4	  585.4	 3613.0	...
4363401	  817.2	  585.3	 3613.0	...
4363402	  817.0	  585.2	 3613.0	...
4363403	  816.9	  584.9	 3612.0	...
4363404	  816.8	  584.6	 3611.0	...
4363405	  816.8	  584.4	 3610.0	...
4363406	  816.8	  584.4	 3609.0	...
4363407	  816.8	  584.4	 3609.0	...
4363408	  816.7	  584.6	 3609.0	...
4363409	  816.6	  584.7	 3609.0	...
4363410	  816.6	  584.5	 3608.0	...
4363411	  816.6	  584.3	 3607.0	...
4363412	  816.6	  584.2	 3607.0	...
4363413	  816.5	  584.4	 3607.0	...
4363414	  816.4	  584.8	 3605.0	...
4363415	  816.4	  585.2	 3603.0	...
4363416	  816.2	  585.5	 3601.0	...
4363417	  816.1	  585.7	 3601.0	...
4363418	  816.0	  585.7	 3600.0	...
4363419	  815.9	  585.7	 3598.0	...
4363420	  815.9	  585.8	 3596.0	...
4363421	  815.8	  585.6	 3596.0	...
4363422	  815.8	  585.4	 3595.0	...
4363423	  815.7	  585.4	 3595.0	...
4363424	  815.8	  585.7	 3595.0	...
4363425	  815.8	  585.8	 3594.0	...
4363426	  816.1	  585.8	 3594.0	...
4363427	  816.4	  585.7	 3595.0	...
4363428	  816.6	  585.8	 3596.0	...
4363429	  816.7	  585.9	 3597.0	...
4363430	  816.6	  586.0	 3596.0	...
4363431	  816.6	  586.3	 3594.0	...
4363432	  816.6	  586.4	 3592.0	...
4363433	  816.9	  586.5	 3590.0	...
4363434	  817.1	  586.6	 3591.0	...
4363435	  817.1	  586.9	 3591.0	...
4363436	  817.0	  587.0	 3592.0	...
4363437	  816.8	  586.8	 3593.0	...
4363438	  816.8	  586.6	 3591.0	...
4363439	  816.8	  586.6	 3589.0	...
4363440	  816.9	  586.5	 3587.0	...
4363441	  817.0	  586.5	 3586.0	...
4363442	  817.0	  586.2	 3583.0	...
4363443	  817.0	  585.8	 3581.0	...
4363444	  817.1	  585.5	 3582.0	...
4363445	  817.1	  585.5	 3583.0	...
4363446	  817.1	  585.7	 3584.0	...
4363447	  817.3	  586.1	 3584.0	...
4363448	  817.5	  586.6	 3584.0	...
4363449	  817.5	  586.8	 3584.0	...
4363450	  817.4	  586.8	 3584.0	...
4363451	  817.6	  587.0	 3585.0	...
4363452	  818.1	  587.1	 3585.0	...
4363453	  818.5	  587.1	 3582.0	...
4363454	  818.6	  587.1	 3578.0	...
4363455	  818.6	  587.1	 3576.0	...
4363456	  818.4	  587.0	 3578.0	...
4363457	  818.2	  586.9	 3579.0	...
4363458	  817.9	  586.7	 3578.0	...
4363459	  817.8	  586.7	 3577.0	...
4363460	  818.1	  586.6	 3576.0	...
4363461	  818.4	  586.6	 3575.0	...
4363462	  818.6	  586.6	 3574.0	...
4363463	  818.3	  586.8	 3575.0	...
4363464	  818.1	  587.1	 3576.0	...
4363465	  818.0	  587.4	 3577.0	...
4363466	  818.2	  587.6	 3577.0	...
4363467	  818.2	  587.6	 3577.0	...
4363468	  818.1	  587.7	 3578.0	...
4363469	  818.0	  587.7	 3578.0	...
4363470	  818.0	  587.9	 3578.0	...
4363471	  818.0	  588.1	 3577.0	...
4363472	  818.0	  588.3	 3573.0	...
4363473	  817.9	  588.5	 3571.0	...
4363474	  818.0	  588.6	 3570.0	...
4363475	  818.1	  588.6	 3571.0	...
4363476	  818.2	  588.2	 3572.0	...
4363477	  818.4	  587.8	 3570.0	...
4363478	  818.5	  587.4	 3566.0	...
4363479	  818.9	  587.3	 3563.0	...
4363480	  819.0	  587.1	 3562.0	...
4363481	  819.2	  587.0	 3562.0	...
4363482	  819.3	  587.0	 3562.0	...
4363483	  819.4	  587.1	 3561.0	...
4363484	  819.4	  587.3	 3560.0	...
4363485	  819.5	  587.4	 3560.0	...
4363486	  819.6	  587.6	 3560.0	...
4363487	  819.7	  587.6	 3562.0	...
4363488	  819.8	  587.7	 3563.0	...
4363489	  819.8	  587.7	 3566.0	...
4363490	  819.6	  587.7	 3568.0	...
4363491	  819.5	  587.7	 3569.0	...
4363492	  819.3	  587.7	 3569.0	...
4363493	  819.3	  587.8	 3570.0	...
4363494	  819.2	  587.9	 3570.0	...
4363495	  819.1	  587.9	 3570.0	...
4363496	  819.2	  588.0	 3569.0	...
4363497	  819.3	  588.2	 3568.0	...
4363498	  819.4	  588.4	 3569.0	...
4363499	  819.7	  588.4	 3570.0	...
4363500	  819.9	  588.4	 3571.0	...
4363501	  820.1	  588.3	 3573.0	...
4363502	  820.0	  588.4	 3574.0	...
4363503	  819.9	  588.5	 3574.0	...
4363504	  819.8	  588.6	 3571.0	...
4363505	  819.9	  588.5	 3569.0	...
4363506	  819.9	  588.5	 3567.0	...
4363507	  819.9	  588.2	 3567.0	...
MSG	4363508 0000 _ Number On
4363508	  819.8	  588.0	 3566.0	...
4363509	  819.8	  588.0	 3566.0	...
4363510	  819.9	  588.4	 3566.0	...
4363511	  820.2	  588.8	 3566.0	...
4363512	  820.4	  588.9	 3567.0	...
4363513	  820.6	  589.0	 3569.0	...
4363514	  820.7	  589.1	 3570.0	...
4363515	  820.8	  589.2	 3570.0	...
4363516	  820.8	  589.5	 3570.0	...
4363517	  820.8	  589.8	 3571.0	...
4363518	  820.8	  589.8	 3570.0	...
4363519	  820.7	  589.5	 3569.0	...
4363520	  820.7	  589.3	 3568.0	...
4363521	  820.7	  589.4	 3569.0	...
4363522	  820.7	  589.6	 3567.0	...
4363523	  820.6	  589.7	 3564.0	...
4363524	  820.6	  589.6	 3560.0	...
4363525	  820.6	  589.4	 3558.0	...
4363526	  820.8	  589.4	 3559.0	...
4363527	  820.9	  589.8	 3560.0	...
4363528	  821.0	  590.2	 3560.0	...
4363529	  821.1	  590.1	 3561.0	...
4363530	  821.3	  590.0	 3562.0	...
4363531	  821.4	  590.0	 3562.0	...
4363532	  821.5	  590.1	 3563.0	...
4363533	  821.5	  589.8	 3562.0	...
4363534	  821.4	  589.4	 3565.0	...
4363535	  821.4	  589.5	 3567.0	...
4363536	  821.5	  590.0	 3568.0	...
4363537	  821.6	  590.5	 3566.0	...
4363538	  821.7	  590.2	 3565.0	...
4363539	  821.3	  590.0	 3565.0	...
4363540	  821.0	  589.8	 3567.0	...
4363541	  820.7	  589.8	 3568.0	...
4363542	  820.9	  590.1	 3569.0	...
4363543	  821.1	  590.4	 3569.0	...
4363544	  821.2	  590.6	 3568.0	...
4363545	  821.2	  590.7	 3568.0	...
4363546	  821.1	  590.8	 3569.0	...
4363547	  821.1	  590.8	 3570.0	...
4363548	  821.0	  590.6	 3570.0	...
4363549	  821.1	  590.4	 3571.0	...
4363550	  821.2	  590.3	 3571.0	...
4363551	  821.4	  590.2	 3570.0	...
4363552	  821.6	  590.1	 3569.0	...
4363553	  821.7	  590.1	 3568.0	...
4363554	  821.6	  589.8	 3569.0	...
4363555	  821.6	  589.5	 3569.0	...
4363556	  821.6	  589.4	 3569.0	...
4363557	  821.7	  589.6	 3567.0	...
4363558	  821.5	  589.9	 3565.0	...
4363559	  821.3	  589.9	 3564.0	...
4363560	  821.0	  590.2	 3566.0	...
4363561	  821.0	  590.6	 3569.0	...
4363562	  821.0	  591.0	 3570.0	...
4363563	  821.2	  591.2	 3569.0	...
4363564	  821.4	  591.3	 3569.0	...
4363565	  821.5	  591.3	 3570.0	...
4363566	  821.6	  591.3	 3570.0	...
4363567	  821.7	  591.3	 3570.0	...
4363568	  822.0	  591.5	 3569.0	...
4363569	  822.2	  591.7	 3567.0	...
4363570	  822.2	  591.9	 3567.0	...
4363571	  822.1	  592.2	 3565.0	...
4363572	  821.9	  592.3	 3565.0	...
4363573	  821.5	  592.2	 3565.0	...
4363574	  821.2	  591.9	 3565.0	...
4363575	  821.0	  591.6	 3564.0	...
4363576	  821.3	  591.6	 3564.0	...
4363577	  821.7	  591.5	 3564.0	...
4363578	  822.0	  591.7	 3563.0	...
4363579	  822.0	  591.8	 3563.0	...
4363580	  822.0	  591.9	 3564.0	...
4363581	  822.0	  591.8	 3565.0	...
4363582	  822.0	  591.9	 3567.0	...
4363583	  821.9	  592.0	 3568.0	...
4363584	  821.7	  592.0	 3567.0	...
4363585	  821.3	  591.8	 3567.0	...
4363586	  821.0	  591.7	 3567.0	...
4363587	  820.9	  591.9	 3568.0	...
4363588	  821.1	  591.9	 3567.0	...
4363589	  821.3	  591.8	 3564.0	...
4363590	  821.5	  591.7	 3562.0	...
4363591	  821.5	  591.9	 3561.0	...
4363592	  821.5	  592.1	 3563.0	...
4363593	  821.5	  592.3	 3565.0	...
4363594	  821.3	  592.2	 3568.0	...
4363595	  821.1	  592.2	 3567.0	...
4363596	  820.9	  592.2	 3567.0	...
4363597	  820.9	  592.4	 3566.0	...
4363598	  821.0	  592.6	 3565.0	...
4363599	  820.9	  592.8	 3563.0	...
4363600	  820.8	  592.9	 3560.0	...
4363601	  821.0	  592.9	 3561.0	...
4363602	  821.4	  593.0	 3563.0	...
4363603	  821.5	  593.1	 3564.0	...
4363604	  821.3	  593.4	 3564.0	...
4363605	  821.1	  593.5	 3563.0	...
4363606	  821.2	  593.5	 3561.0	...
4363607	  821.2	  593.4	 3560.0	...
4363608	  821.2	  593.3	 3560.0	...
4363609	  821.3	  593.2	 3560.0	...
4363610	  821.3	  593.2	 3560.0	...
4363611	  821.3	  593.3	 3559.0	...
4363612	  821.2	  593.5	 3558.0	...
4363613	  821.1	  593.7	 3559.0	...
4363614	  821.2	  594.0	 3561.0	...
4363615	  821.2	  594.3	 3563.0	...
4363616	  821.3	  594.5	 3560.0	...
4363617	  821.4	  594.6	 3557.0	...
4363618	  821.5	  594.5	 3554.0	...
4363619	  821.5	  594.5	 3554.0	...
4363620	  821.5	  594.5	 3554.0	...
4363621	  821.6	  594.4	 3554.0	...
4363622	  821.6	  594.4	 3553.0	...
4363623	  821.7	  594.3	 3553.0	...
4363624	  821.7	  594.3	 3553.0	...
4363625	  821.6	  594.5	 3553.0	...
4363626	  821.5	  594.5	 3552.0	...
4363627	  821.2	  594.6	 3552.0	...
4363628	  820.9	  594.5	 3552.0	...
4363629	  820.8	  594.9	 3551.0	...
4363630	  820.8	  595.2	 3551.0	...
4363631	  820.8	  595.6	 3551.0	...
4363632	  820.7	  595.5	 3549.0	...
4363633	  820.7	  595.5	 3548.0	...
4363634	  820.5	  595.5	 3547.0	...
4363635	  820.5	  595.5	 3549.0	...
4363636	  820.6	  595.5	 3551.0	...
4363637	  820.7	  595.6	 3551.0	...
4363638	  820.8	  595.8	 3551.0	...
4363639	  820.9	  596.0	 3550.0	...
4363640	  821.1	  596.2	 3549.0	...
4363641	  821.3	  596.1	 3548.0	...
4363642	  821.4	  596.1	 3547.0	...
4363643	  821.3	  596.2	 3546.0	...
4363644	  821.2	  596.3	 3547.0	...
4363645	  821.1	  596.3	 3548.0	...
4363646	  821.1	  596.5	 3550.0	...
4363647	  820.8	  596.7	 3551.0	...
4363648	  820.6	  596.9	 3552.0	...
4363649	  820.5	  596.9	 3552.0	...
4363650	  820.9	  596.9	 3550.0	...
4363651	  821.3	  596.8	 3548.0	...
4363652	  821.4	  596.8	 3547.0	...
4363653	  821.2	  596.8	 3547.0	...
4363654	  820.9	  596.7	 3548.0	...
4363655	  820.7	  596.6	 3548.0	...
4363656	  820.6	  596.5	 3545.0	...
4363657	  820.5	  596.5	 3542.0	...
4363658	  820.4	  596.5	 3539.0	...
4363659	  820.5	  596.4	 3539.0	...
4363660	  820.6	  596.4	 3539.0	...
4363661	  820.6	  596.5	 3537.0	...
4363662	  820.5	  596.6	 3536.0	...
4363663	  820.4	  596.6	 3535.0	...
4363664	  820.8	  596.8	 3534.0	...
4363665	  821.1	  597.1	 3534.0	...
4363666	  821.3	  597.4	 3534.0	...
4363667	  821.1	  597.6	 3533.0	...
4363668	  821.0	  597.6	 3532.0	...
4363669	  820.8	  597.6	 3533.0	...
4363670	  820.7	  597.5	 3535.0	...
4363671	  820.6	  598.0	 3538.0	...
4363672	  820.6	  598.4	 3538.0	...
4363673	  820.8	  598.5	 3536.0	...
4363674	  821.0	  598.3	 3534.0	...
4363675	  820.9	  598.0	 3532.0	...
4363676	  820.7	  598.0	 3531.0	...
4363677	  820.4	  598.0	 3530.0	...
4363678	  820.3	  597.9	 3528.0	...
4363679	  820.5	  597.8	 3528.0	...
4363680	  820.8	  598.0	 3527.0	...
4363681	  821.1	  598.2	 3525.0	...
4363682	  821.1	  598.2	 3522.0	...
4363683	  821.1	  598.0	 3519.0	...
4363684	  821.1	  598.0	 3519.0	...
4363685	  821.1	  598.1	 3519.0	...
4363686	  821.1	  598.2	 3519.0	...
4363687	  821.2	  598.3	 3519.0	...
4363688	  821.2	  598.2	 3519.0	...
4363689	  821.5	  598.1	 3518.0	...
4363690	  821.8	  598.2	 3519.0	...
4363691	  821.7	  598.4	 3519.0	...
4363692	  821.4	  598.6	 3519.0	...
4363693	  820.9	  598.6	 3517.0	...
4363694	  820.7	  598.5	 3515.0	...
4363695	  820.6	  598.5	 3516.0	...
4363696	  820.8	  598.4	 3517.0	...
4363697	  821.0	  598.4	 3516.0	...
4363698	  821.2	  598.3	 3515.0	...
4363699	  821.3	  598.1	 3513.0	...
4363700	  821.3	  597.9	 3512.0	...
4363701	  821.3	  597.9	 3511.0	...
4363702	  821.3	  598.0	 3511.0	...
4363703	  821.3	  598.1	 3509.0	...
4363704	  821.4	  598.4	 3507.0	...
4363705	  821.2	  598.6	 3506.0	...
4363706	  821.0	  598.8	 3506.0	...
4363707	  820.7	  599.2	 3505.0	...
4363708	  820.5	  599.4	 3504.0	...
4363709	  820.3	  599.5	 3503.0	...
4363710	  820.1	  599.4	 3503.0	...
4363711	  820.0	  599.3	 3503.0	...
4363712	  820.1	  599.3	 3504.0	...
4363713	  820.2	  599.0	 3505.0	...
4363714	  820.4	  598.7	 3504.0	...
4363715	  820.7	  598.6	 3502.0	...
4363716	  820.9	  598.6	 3500.0	...
4363717	  820.9	  598.7	 3501.0	...
4363718	  820.8	  598.9	 3502.0	...
4363719	  820.9	  599.0	 3501.0	...
4363720	  821.1	  599.0	 3500.0	...
4363721	  821.2	  598.8	 3499.0	...
4363722	  821.2	  598.6	 3499.0	...
4363723	  821.4	  598.6	 3499.0	...
4363724	  821.6	  598.6	 3499.0	...
4363725	  821.1	  598.7	 3497.0	...
4363726	  820.3	  598.7	 3495.0	...
4363727	  819.7	  598.8	 3494.0	...
4363728	  820.3	  598.7	 3494.0	...
4363729	  820.8	  598.7	 3493.0	...
4363730	  820.9	  598.8	 3492.0	...
4363731	  820.8	  598.8	 3493.0	...
4363732	  820.6	  598.9	 3494.0	...
4363733	  820.7	  598.9	 3495.0	...
4363734	  820.7	  598.8	 3493.0	...
4363735	  820.7	  598.8	 3490.0	...
4363736	  820.9	  598.6	 3489.0	...
4363737	  821.2	  598.7	 3490.0	...
4363738	  821.4	  598.7	 3491.0	...
4363739	  821.5	  598.8	 3491.0	...
4363740	  821.6	  599.1	 3491.0	...
4363741	  821.4	  599.4	 3490.0	...
4363742	  821.1	  599.6	 3490.0	...
4363743	  820.8	  599.8	 3489.0	...
4363744	  820.8	  599.8	 3489.0	...
4363745	  820.8	  600.3	 3489.0	...
4363746	  820.8	  600.8	 3488.0	...
4363747	  820.9	  601.3	 3488.0	...
4363748	  820.9	  601.4	 3487.0	...
4363749	  820.9	  601.6	 3485.0	...
4363750	  821.0	  601.8	 3484.0	...
4363751	  821.0	  601.6	 3483.0	...
4363752	  821.1	  601.3	 3483.0	...
4363753	  821.0	  601.1	 3483.0	...
4363754	  820.8	  601.3	 3482.0	...
4363755	  820.7	  601.8	 3482.0	...
4363756	  820.9	  602.1	 3482.0	...
4363757	  821.0	  601.8	 3481.0	...
4363758	  821.1	  601.4	 3481.0	...
4363759	  821.0	  600.9	 3480.0	...
4363760	  820.8	  600.9	 3479.0	...
4363761	  820.5	  600.9	 3478.0	...
4363762	  820.2	  600.9	 3477.0	...
4363763	  820.1	  600.9	 3476.0	...
4363764	  820.2	  600.9	 3475.0	...
4363765	  820.3	  600.8	 3473.0	...
4363766	  820.3	  600.8	 3471.0	...
4363767	  820.2	  600.8	 3470.0	...
4363768	  820.3	  600.7	 3470.0	...
4363769	  820.5	  600.7	 3470.0	...
4363770	  820.6	  601.0	 3471.0	...
4363771	  820.7	  601.2	 3469.0	...
4363772	  820.7	  601.6	 3468.0	...
4363773	  820.6	  601.6	 3465.0	...
4363774	  820.4	  602.0	 3465.0	...
4363775	  820.2	  602.4	 3464.0	...
4363776	  819.9	  602.5	 3463.0	...
4363777	  819.8	  601.8	 3461.0	...
4363778	  819.5	  600.8	 3460.0	...
4363779	  819.2	  599.6	 3460.0	...
EFIX R   4363198	4363779	582	  817.6	  587.0	   3611
SSACC R  4363780
4363780	  819.0	  598.5	 3460.0	...
4363781	  818.9	  596.4	 3460.0	...
4363782	  818.8	  594.5	 3460.0	...
4363783	  819.1	  591.7	 3460.0	...
4363784	  819.6	  589.6	 3461.0	...
4363785	  820.1	  586.7	 3460.0	...
4363786	  820.2	  584.7	 3459.0	...
4363787	  820.5	  582.5	 3458.0	...
4363788	  820.8	  581.1	 3458.0	...
ESACC R  4363780	4363788	9	  819.0	  598.5	  820.8	  581.1	   0.37	     46
SFIX R   4363789
4363789	  821.0	  579.1	 3459.0	...
4363790	  821.4	  577.9	 3459.0	...
4363791	  821.8	  577.0	 3457.0	...
4363792	  822.1	  577.1	 3455.0	...
4363793	  822.4	  577.2	 3453.0	...
4363794	  822.8	  577.4	 3453.0	...
4363795	  823.0	  577.7	 3453.0	...
4363796	  823.0	  578.3	 3453.0	...
4363797	  822.9	  579.1	 3453.0	...
4363798	  822.7	  580.2	 3453.0	...
4363799	  822.6	  580.8	 3452.0	...
4363800	  822.6	  581.3	 3452.0	...
4363801	  822.5	  581.2	 3451.0	...
4363802	  822.3	  581.0	 3450.0	...
4363803	  822.0	  580.9	 3450.0	...
4363804	  821.9	  580.7	 3449.0	...
4363805	  821.8	  580.7	 3449.0	...
4363806	  821.7	  580.8	 3449.0	...
4363807	  822.0	  580.9	 3448.0	...
4363808	  822.4	  580.9	 3447.0	...
4363809	  822.7	  580.9	 3445.0	...
4363810	  822.7	  581.0	 3444.0	...
4363811	  822.9	  581.7	 3443.0	...
4363812	  822.8	  582.4	 3442.0	...
MSG	4363813 0000 _ Number Off
4363813	  822.8	  583.6	 3441.0	...
4363814	  822.6	  584.3	 3441.0	...
4363815	  822.5	  585.0	 3441.0	...
4363816	  822.1	  585.4	 3441.0	...
4363817	  821.9	  585.7	 3442.0	...
4363818	  821.8	  586.0	 3441.0	...
4363819	  822.0	  586.3	 3441.0	...
4363820	  822.0	  586.3	 3441.0	...
4363821	  822.0	  586.4	 3440.0	...
4363822	  821.9	  586.4	 3442.0	...
4363823	  821.8	  586.2	 3445.0	...
4363824	  821.8	  586.1	 3445.0	...
4363825	  821.8	  586.0	 3443.0	...
4363826	  821.8	  585.9	 3440.0	...
4363827	  821.9	  585.9	 3440.0	...
4363828	  822.1	  585.7	 3440.0	...
4363829	  822.3	  585.7	 3440.0	...
4363830	  822.5	  585.6	 3442.0	...
4363831	  822.1	  585.6	 3443.0	...
4363832	  821.8	  585.8	 3444.0	...
4363833	  821.5	  585.9	 3442.0	...
4363834	  821.5	  586.1	 3440.0	...
4363835	  821.5	  586.1	 3440.0	...
4363836	  821.5	  586.1	 3440.0	...
4363837	  821.7	  586.1	 3440.0	...
4363838	  821.8	  586.2	 3441.0	...
4363839	  822.0	  586.3	 3443.0	...
4363840	  822.0	  586.4	 3444.0	...
4363841	  822.1	  586.4	 3444.0	...
4363842	  822.2	  586.5	 3441.0	...
4363843	  822.2	  586.6	 3438.0	...
4363844	  822.2	  586.7	 3434.0	...
4363845	  822.2	  586.8	 3436.0	...
4363846	  822.1	  586.7	 3438.0	...
4363847	  822.0	  586.6	 3440.0	...
4363848	  822.0	  586.7	 3440.0	...
4363849	  822.2	  586.8	 3439.0	...
4363850	  822.3	  586.9	 3441.0	...
4363851	  822.1	  587.0	 3443.0	...
4363852	  821.8	  587.0	 3443.0	...
4363853	  821.6	  586.9	 3441.0	...
4363854	  821.6	  586.8	 3438.0	...
4363855	  821.6	  586.8	 3438.0	...
4363856	  821.6	  586.8	 3437.0	...
4363857	  821.9	  586.8	 3437.0	...
4363858	  822.1	  586.8	 3436.0	...
4363859	  822.3	  586.7	 3436.0	...
4363860	  822.3	  586.6	 3436.0	...
4363861	  822.3	  586.6	 3436.0	...
4363862	  822.4	  586.6	 3437.0	...
4363863	  822.4	  586.7	 3437.0	...
4363864	  822.4	  586.7	 3436.0	...
4363865	  822.4	  586.6	 3436.0	...
4363866	  822.1	  586.6	 3437.0	...
4363867	  822.0	  586.8	 3437.0	...
4363868	  821.8	  587.0	 3438.0	...
4363869	  822.0	  587.0	 3438.0	...
4363870	  822.3	  587.0	 3437.0	...
4363871	  822.4	  586.9	 3438.0	...
4363872	  822.4	  586.9	 3438.0	...
4363873	  822.4	  586.9	 3437.0	...
4363874	  822.4	  586.8	 3436.0	...
4363875	  822.2	  586.8	 3435.0	...
4363876	  822.0	  586.9	 3435.0	...
4363877	  821.9	  587.2	 3435.0	...
4363878	  822.0	  587.5	 3435.0	...
4363879	  822.1	  587.7	 3435.0	...
4363880	  822.2	  587.7	 3435.0	...
4363881	  822.4	  587.6	 3434.0	...
4363882	  822.7	  587.7	 3433.0	...
4363883	  822.9	  587.8	 3432.0	...
4363884	  822.8	  588.1	 3431.0	...
4363885	  822.6	  588.2	 3430.0	...
4363886	  822.4	  588.2	 3430.0	...
4363887	  822.4	  588.2	 3432.0	...
4363888	  822.3	  588.2	 3434.0	...
4363889	  822.3	  588.2	 3438.0	...
4363890	  822.3	  588.2	 3438.0	...
4363891	  822.3	  588.3	 3439.0	...
4363892	  822.4	  588.3	 3439.0	...
4363893	  822.4	  588.4	 3440.0	...
4363894	  822.5	  588.4	 3440.0	...
4363895	  822.5	  588.4	 3440.0	...
4363896	  822.5	  588.5	 3440.0	...
4363897	  822.5	  588.8	 3440.0	...
4363898	  822.5	  589.0	 3441.0	...
4363899	  822.6	  589.5	 3441.0	...
4363900	  822.6	  589.9	 3442.0	...
4363901	  822.6	  590.4	 3442.0	...
4363902	  822.6	  590.9	 3441.0	...
4363903	  822.5	  591.1	 3441.0	...
4363904	  822.4	  591.2	 3441.0	...
4363905	  822.4	  591.1	 3444.0	...
4363906	  822.3	  591.0	 3446.0	...
4363907	  822.1	  590.5	 3447.0	...
4363908	  822.0	  590.0	 3446.0	...
4363909	  821.9	  589.5	 3446.0	...
4363910	  821.9	  589.5	 3447.0	...
4363911	  821.8	  589.5	 3447.0	...
4363912	  821.8	  589.3	 3447.0	...
4363913	  821.8	  589.3	 3447.0	...
4363914	  821.9	  589.3	 3447.0	...
4363915	  822.0	  589.2	 3448.0	...
4363916	  822.1	  588.9	 3448.0	...
4363917	  822.1	  588.7	 3448.0	...
4363918	  822.2	  588.8	 3448.0	...
4363919	  822.1	  588.9	 3449.0	...
4363920	  822.1	  589.4	 3448.0	...
4363921	  822.0	  590.0	 3448.0	...
4363922	  821.9	  590.4	 3447.0	...
4363923	  821.9	  590.2	 3447.0	...
4363924	  821.7	  590.0	 3447.0	...
4363925	  821.6	  590.0	 3446.0	...
4363926	  821.4	  590.0	 3446.0	...
4363927	  821.4	  590.0	 3445.0	...
4363928	  821.3	  589.9	 3445.0	...
4363929	  821.4	  589.6	 3445.0	...
4363930	  821.7	  589.4	 3444.0	...
4363931	  822.0	  589.1	 3444.0	...
4363932	  822.3	  589.0	 3444.0	...
4363933	  822.3	  589.0	 3443.0	...
4363934	  822.3	  589.0	 3443.0	...
4363935	  822.6	  589.1	 3445.0	...
4363936	  822.8	  589.2	 3448.0	...
4363937	  822.8	  589.4	 3451.0	...
4363938	  822.5	  589.4	 3452.0	...
4363939	  822.2	  589.4	 3452.0	...
4363940	  822.4	  589.5	 3451.0	...
4363941	  822.6	  589.6	 3450.0	...
4363942	  822.7	  589.6	 3449.0	...
4363943	  822.9	  589.4	 3449.0	...
4363944	  822.9	  589.2	 3451.0	...
4363945	  823.1	  589.1	 3453.0	...
4363946	  822.9	  589.1	 3455.0	...
4363947	  822.7	  589.4	 3456.0	...
4363948	  822.6	  589.7	 3457.0	...
4363949	  822.5	  589.8	 3460.0	...
4363950	  822.5	  589.6	 3461.0	...
4363951	  822.5	  589.5	 3463.0	...
4363952	  822.5	  589.5	 3464.0	...
4363953	  822.6	  589.7	 3466.0	...
4363954	  822.6	  589.9	 3467.0	...
4363955	  822.5	  590.0	 3467.0	...
4363956	  822.5	  590.1	 3467.0	...
4363957	  822.5	  590.6	 3469.0	...
4363958	  822.6	  591.1	 3469.0	...
4363959	  822.6	  591.0	 3471.0	...
4363960	  822.5	  590.5	 3470.0	...
4363961	  822.4	  590.3	 3471.0	...
4363962	  822.3	  590.6	 3471.0	...
4363963	  822.3	  591.0	 3471.0	...
4363964	  822.3	  591.0	 3472.0	...
4363965	  822.4	  590.9	 3473.0	...
4363966	  822.5	  590.6	 3475.0	...
4363967	  822.7	  590.4	 3475.0	...
4363968	  822.7	  590.5	 3476.0	...
4363969	  822.5	  590.5	 3477.0	...
4363970	  822.1	  590.9	 3478.0	...
4363971	  821.7	  591.2	 3477.0	...
4363972	  821.4	  591.5	 3477.0	...
4363973	  821.4	  591.5	 3478.0	...
4363974	  821.3	  591.6	 3480.0	...
4363975	  821.2	  591.8	 3482.0	...
4363976	  821.1	  591.9	 3483.0	...
4363977	  821.0	  591.9	 3483.0	...
4363978	  820.8	  591.9	 3484.0	...
4363979	  820.6	  591.9	 3484.0	...
4363980	  820.6	  591.9	 3485.0	...
4363981	  820.6	  591.9	 3486.0	...
4363982	  820.7	  591.9	 3487.0	...
4363983	  820.8	  591.7	 3488.0	...
4363984	  820.8	  591.5	 3489.0	...
4363985	  820.6	  591.4	 3490.0	...
4363986	  820.5	  591.5	 3491.0	...
4363987	  820.4	  591.6	 3493.0	...
4363988	  820.4	  591.6	 3494.0	...
4363989	  820.6	  591.5	 3494.0	...
4363990	  820.7	  591.4	 3494.0	...
4363991	  820.8	  591.1	 3495.0	...
4363992	  820.7	  590.8	 3496.0	...
4363993	  820.7	  590.5	 3498.0	...
4363994	  820.7	  590.6	 3500.0	...
4363995	  820.7	  590.8	 3503.0	...
4363996	  820.6	  591.0	 3506.0	...
4363997	  820.5	  591.1	 3507.0	...
4363998	  820.3	  591.2	 3508.0	...
4363999	  820.4	  591.1	 3509.0	...
4364000	  820.5	  591.1	 3508.0	...
4364001	  820.5	  591.0	 3507.0	...
4364002	  820.3	  590.9	 3506.0	...
4364003	  820.1	  590.7	 3508.0	...
4364004	  820.1	  590.6	 3510.0	...
4364005	  820.0	  590.6	 3514.0	...
4364006	  820.0	  590.5	 3515.0	...
4364007	  819.9	  590.4	 3515.0	...
4364008	  819.8	  590.4	 3514.0	...
4364009	  819.8	  590.3	 3513.0	...
4364010	  819.8	  590.3	 3515.0	...
4364011	  819.8	  590.2	 3518.0	...
MSG	4364012 0000 _ Number On
4364012	  819.8	  590.3	 3521.0	...
4364013	  819.9	  590.4	 3524.0	...
4364014	  820.0	  590.5	 3525.0	...
4364015	  820.1	  590.4	 3526.0	...
4364016	  820.2	  590.3	 3527.0	...
4364017	  820.2	  590.3	 3527.0	...
4364018	  820.3	  590.3	 3528.0	...
4364019	  820.3	  590.2	 3528.0	...
4364020	  820.4	  590.1	 3528.0	...
4364021	  820.3	  589.8	 3527.0	...
4364022	  820.1	  589.7	 3527.0	...
4364023	  819.7	  589.5	 3527.0	...
4364024	  819.5	  589.5	 3527.0	...
4364025	  819.5	  589.3	 3527.0	...
4364026	  819.9	  589.2	 3527.0	...
4364027	  820.3	  589.3	 3526.0	...
4364028	  820.3	  589.6	 3526.0	...
4364029	  820.4	  590.1	 3528.0	...
4364030	  820.5	  590.5	 3530.0	...
4364031	  820.6	  590.7	 3532.0	...
4364032	  820.5	  590.9	 3530.0	...
4364033	  820.4	  591.1	 3527.0	...
4364034	  820.6	  591.3	 3530.0	...
4364035	  820.9	  591.2	 3534.0	...
4364036	  821.3	  591.2	 3539.0	...
4364037	  821.2	  591.5	 3539.0	...
4364038	  821.2	  591.7	 3539.0	...
4364039	  821.2	  591.8	 3539.0	...
4364040	  821.2	  591.6	 3539.0	...
4364041	  821.3	  591.3	 3540.0	...
4364042	  821.3	  591.1	 3541.0	...
4364043	  821.3	  591.1	 3543.0	...
4364044	  821.3	  591.2	 3545.0	...
4364045	  821.2	  591.4	 3547.0	...
4364046	  820.5	  591.4	 3551.0	...
4364047	  819.9	  591.3	 3553.0	...
4364048	  819.3	  591.3	 3555.0	...
4364049	  819.4	  591.3	 3555.0	...
4364050	  819.5	  591.3	 3556.0	...
4364051	  819.8	  591.1	 3557.0	...
4364052	  820.1	  590.7	 3560.0	...
4364053	  820.2	  590.2	 3562.0	...
4364054	  820.2	  590.0	 3563.0	...
4364055	  820.1	  589.9	 3563.0	...
4364056	  820.1	  590.0	 3562.0	...
4364057	  820.1	  590.0	 3562.0	...
4364058	  820.0	  590.1	 3561.0	...
4364059	  819.9	  590.2	 3562.0	...
4364060	  819.8	  590.2	 3564.0	...
4364061	  819.8	  590.1	 3568.0	...
4364062	  819.7	  589.8	 3571.0	...
4364063	  819.6	  589.6	 3574.0	...
4364064	  819.4	  589.4	 3575.0	...
4364065	  819.3	  589.4	 3574.0	...
4364066	  819.2	  589.4	 3572.0	...
4364067	  819.3	  589.6	 3571.0	...
4364068	  819.4	  589.7	 3572.0	...
4364069	  819.5	  589.7	 3572.0	...
4364070	  819.7	  589.8	 3573.0	...
4364071	  819.9	  589.7	 3576.0	...
4364072	  820.0	  589.8	 3578.0	...
4364073	  820.0	  589.8	 3581.0	...
4364074	  819.8	  589.7	 3582.0	...
4364075	  819.6	  589.6	 3584.0	...
4364076	  819.6	  589.4	 3585.0	...
4364077	  819.7	  589.4	 3586.0	...
4364078	  819.8	  589.3	 3585.0	...
4364079	  819.7	  589.3	 3584.0	...
4364080	  819.6	  589.3	 3582.0	...
4364081	  819.6	  589.3	 3583.0	...
4364082	  819.7	  589.5	 3584.0	...
4364083	  819.6	  589.8	 3585.0	...
4364084	  819.5	  590.0	 3586.0	...
4364085	  819.3	  589.8	 3587.0	...
4364086	  819.4	  589.7	 3588.0	...
4364087	  819.5	  589.4	 3590.0	...
4364088	  819.7	  589.3	 3591.0	...
4364089	  819.7	  589.4	 3593.0	...
4364090	  819.7	  589.5	 3593.0	...
4364091	  819.8	  589.7	 3594.0	...
4364092	  819.7	  589.6	 3595.0	...
4364093	  819.7	  589.4	 3597.0	...
4364094	  819.6	  589.3	 3598.0	...
4364095	  819.6	  589.1	 3600.0	...
4364096	  819.6	  589.2	 3601.0	...
4364097	  819.6	  589.4	 3602.0	...
4364098	  819.7	  589.7	 3603.0	...
4364099	  819.7	  589.9	 3604.0	...
4364100	  819.7	  589.8	 3605.0	...
4364101	  819.7	  589.7	 3606.0	...
4364102	  819.5	  589.7	 3607.0	...
4364103	  819.3	  589.7	 3608.0	...
4364104	  819.1	  589.8	 3609.0	...
4364105	  819.0	  589.9	 3612.0	...
4364106	  818.8	  590.1	 3615.0	...
4364107	  818.9	  590.3	 3617.0	...
4364108	  819.0	  590.4	 3616.0	...
4364109	  819.2	  590.4	 3614.0	...
4364110	  819.1	  590.5	 3614.0	...
4364111	  818.9	  590.6	 3616.0	...
4364112	  818.6	  590.8	 3617.0	...
4364113	  818.5	  590.9	 3619.0	...
4364114	  818.7	  590.9	 3621.0	...
4364115	  819.1	  590.8	 3624.0	...
4364116	  819.4	  590.7	 3624.0	...
4364117	  819.3	  590.5	 3626.0	...
4364118	  819.2	  590.3	 3627.0	...
4364119	  819.1	  590.1	 3628.0	...
4364120	  819.1	  590.0	 3629.0	...
4364121	  818.9	  590.0	 3630.0	...
4364122	  818.6	  590.0	 3629.0	...
4364123	  818.4	  590.0	 3627.0	...
4364124	  818.2	  590.1	 3628.0	...
4364125	  818.0	  590.1	 3631.0	...
4364126	  817.9	  590.2	 3634.0	...
4364127	  818.0	  590.2	 3634.0	...
4364128	  818.0	  590.2	 3634.0	...
4364129	  818.0	  590.2	 3634.0	...
4364130	  818.0	  590.1	 3635.0	...
4364131	  818.2	  590.0	 3635.0	...
4364132	  818.5	  590.1	 3637.0	...
4364133	  818.8	  590.3	 3638.0	...
4364134	  818.8	  590.5	 3639.0	...
4364135	  818.6	  590.5	 3638.0	...
4364136	  818.4	  590.5	 3637.0	...
4364137	  818.0	  590.5	 3635.0	...
4364138	  817.7	  590.5	 3636.0	...
4364139	  817.5	  590.5	 3636.0	...
4364140	  817.6	  590.5	 3637.0	...
4364141	  817.6	  590.4	 3637.0	...
4364142	  817.8	  590.6	 3636.0	...
4364143	  818.0	  590.8	 3636.0	...
4364144	  818.2	  591.0	 3637.0	...
4364145	  818.2	  591.0	 3640.0	...
4364146	  818.1	  590.9	 3643.0	...
4364147	  818.1	  590.8	 3644.0	...
4364148	  818.0	  590.8	 3642.0	...
4364149	  817.9	  590.5	 3640.0	...
4364150	  817.9	  590.3	 3640.0	...
4364151	  817.8	  590.0	 3641.0	...
4364152	  817.7	  589.7	 3643.0	...
4364153	  817.8	  589.5	 3644.0	...
4364154	  817.9	  589.2	 3645.0	...
4364155	  818.1	  589.0	 3646.0	...
4364156	  818.1	  588.7	 3646.0	...
4364157	  818.1	  588.4	 3645.0	...
4364158	  818.1	  588.7	 3642.0	...
4364159	  818.1	  589.0	 3640.0	...
4364160	  818.1	  589.4	 3638.0	...
4364161	  818.1	  589.4	 3639.0	...
4364162	  818.1	  589.1	 3639.0	...
4364163	  818.3	  588.7	 3640.0	...
4364164	  818.6	  588.3	 3641.0	...
4364165	  818.8	  588.2	 3642.0	...
4364166	  818.8	  588.3	 3643.0	...
4364167	  819.0	  588.5	 3644.0	...
4364168	  819.1	  588.7	 3644.0	...
4364169	  819.3	  588.7	 3644.0	...
4364170	  819.3	  588.8	 3644.0	...
4364171	  819.2	  588.9	 3644.0	...
4364172	  819.1	  589.0	 3645.0	...
4364173	  819.2	  588.9	 3645.0	...
4364174	  819.2	  588.8	 3647.0	...
4364175	  819.2	  588.7	 3649.0	...
4364176	  819.1	  588.8	 3648.0	...
4364177	  819.0	  588.7	 3646.0	...
4364178	  819.0	  588.7	 3644.0	...
4364179	  819.0	  588.6	 3645.0	...
4364180	  818.9	  588.5	 3646.0	...
4364181	  818.9	  588.4	 3647.0	...
4364182	  819.0	  588.7	 3648.0	...
4364183	  819.0	  589.0	 3649.0	...
4364184	  819.1	  589.3	 3648.0	...
4364185	  819.1	  589.2	 3647.0	...
4364186	  819.2	  589.0	 3647.0	...
4364187	  819.3	  588.9	 3647.0	...
4364188	  819.4	  588.8	 3647.0	...
4364189	  819.5	  588.8	 3648.0	...
4364190	  819.6	  588.8	 3649.0	...
4364191	  819.8	  588.8	 3651.0	...
4364192	  819.8	  588.8	 3652.0	...
4364193	  819.6	  588.8	 3652.0	...
4364194	  819.3	  588.8	 3652.0	...
4364195	  819.1	  588.9	 3652.0	...
4364196	  819.1	  589.0	 3651.0	...
4364197	  819.1	  589.0	 3651.0	...
4364198	  819.1	  588.9	 3651.0	...
4364199	  819.2	  588.7	 3651.0	...
4364200	  819.5	  588.8	 3651.0	...
4364201	  819.6	  589.0	 3651.0	...
4364202	  819.8	  589.2	 3651.0	...
4364203	  819.8	  589.2	 3651.0	...
4364204	  819.8	  589.3	 3650.0	...
4364205	  819.9	  589.3	 3649.0	...
4364206	  820.1	  589.6	 3649.0	...
4364207	  820.1	  589.8	 3650.0	...
4364208	  820.1	  590.0	 3653.0	...
4364209	  820.0	  590.0	 3656.0	...
4364210	  819.9	  589.8	 3658.0	...
4364211	  819.8	  589.6	 3656.0	...
4364212	  819.7	  589.4	 3655.0	...
4364213	  819.6	  589.3	 3655.0	...
4364214	  819.5	  589.3	 3655.0	...
4364215	  819.3	  589.3	 3654.0	...
4364216	  819.6	  589.2	 3655.0	...
4364217	  819.9	  589.4	 3655.0	...
4364218	  820.3	  589.8	 3656.0	...
4364219	  820.2	  590.3	 3655.0	...
4364220	  820.1	  590.4	 3651.0	...
4364221	  820.0	  590.2	 3648.0	...
4364222	  820.0	  590.0	 3644.0	...
4364223	  819.7	  590.2	 3645.0	...
4364224	  819.4	  590.3	 3645.0	...
4364225	  819.2	  590.1	 3645.0	...
4364226	  819.3	  589.8	 3645.0	...
4364227	  819.4	  589.5	 3645.0	...
4364228	  819.5	  589.6	 3645.0	...
4364229	  819.5	  589.6	 3645.0	...
4364230	  819.5	  589.7	 3644.0	...
4364231	  819.5	  589.9	 3644.0	...
4364232	  819.6	  590.1	 3643.0	...
4364233	  819.6	  590.1	 3641.0	...
4364234	  819.6	  590.2	 3638.0	...
4364235	  819.6	  590.3	 3637.0	...
4364236	  819.6	  590.4	 3638.0	...
4364237	  819.7	  590.5	 3640.0	...
4364238	  819.9	  590.5	 3640.0	...
4364239	  820.1	  590.6	 3638.0	...
4364240	  820.3	  590.6	 3636.0	...
4364241	  820.3	  590.6	 3636.0	...
4364242	  820.4	  590.6	 3635.0	...
4364243	  820.3	  590.7	 3634.0	...
4364244	  820.4	  590.7	 3632.0	...
4364245	  820.4	  590.8	 3632.0	...
4364246	  820.2	  590.9	 3631.0	...
4364247	  820.0	  591.0	 3630.0	...
4364248	  819.9	  591.1	 3630.0	...
4364249	  819.8	  591.1	 3630.0	...
4364250	  819.9	  591.2	 3630.0	...
4364251	  820.0	  591.1	 3631.0	...
4364252	  820.1	  591.1	 3632.0	...
4364253	  820.1	  591.2	 3633.0	...
4364254	  820.1	  591.4	 3632.0	...
4364255	  820.1	  591.6	 3632.0	...
4364256	  820.1	  591.5	 3632.0	...
4364257	  820.0	  591.3	 3632.0	...
4364258	  820.0	  591.2	 3631.0	...
4364259	  820.4	  591.1	 3630.0	...
4364260	  820.8	  590.8	 3629.0	...
4364261	  821.2	  590.6	 3628.0	...
4364262	  821.0	  590.4	 3628.0	...
4364263	  820.8	  590.5	 3628.0	...
4364264	  820.6	  590.7	 3628.0	...
4364265	  820.5	  591.0	 3625.0	...
4364266	  820.6	  591.2	 3623.0	...
4364267	  820.6	  591.4	 3621.0	...
4364268	  820.6	  591.5	 3622.0	...
4364269	  820.5	  591.5	 3623.0	...
4364270	  820.5	  591.7	 3624.0	...
4364271	  820.6	  591.9	 3624.0	...
4364272	  820.8	  592.1	 3624.0	...
4364273	  821.0	  592.3	 3622.0	...
4364274	  821.2	  592.3	 3620.0	...
4364275	  821.4	  592.1	 3619.0	...
4364276	  821.6	  592.0	 3620.0	...
4364277	  821.6	  591.9	 3621.0	...
4364278	  821.6	  592.0	 3622.0	...
4364279	  821.6	  592.2	 3622.0	...
4364280	  821.7	  592.4	 3622.0	...
4364281	  821.7	  592.4	 3619.0	...
4364282	  821.7	  592.3	 3617.0	...
4364283	  821.7	  592.0	 3615.0	...
4364284	  821.9	  591.7	 3615.0	...
4364285	  822.2	  591.7	 3615.0	...
4364286	  822.4	  592.1	 3614.0	...
4364287	  822.4	  592.5	 3612.0	...
4364288	  822.4	  592.8	 3610.0	...
4364289	  822.3	  592.8	 3608.0	...
4364290	  821.9	  592.8	 3608.0	...
4364291	  821.6	  592.7	 3607.0	...
4364292	  821.3	  592.7	 3607.0	...
4364293	  821.2	  592.7	 3605.0	...
4364294	  821.1	  592.8	 3603.0	...
4364295	  821.2	  593.0	 3603.0	...
4364296	  821.4	  593.1	 3603.0	...
4364297	  821.6	  593.2	 3603.0	...
4364298	  821.7	  593.2	 3604.0	...
4364299	  821.7	  593.2	 3604.0	...
4364300	  822.0	  593.1	 3604.0	...
4364301	  822.3	  593.1	 3603.0	...
4364302	  822.5	  593.1	 3603.0	...
4364303	  822.5	  593.3	 3600.0	...
4364304	  822.3	  593.5	 3598.0	...
4364305	  822.3	  593.5	 3596.0	...
4364306	  822.1	  593.5	 3597.0	...
4364307	  822.0	  593.4	 3598.0	...
4364308	  822.2	  593.3	 3599.0	...
4364309	  822.6	  593.0	 3598.0	...
4364310	  823.0	  592.7	 3597.0	...
4364311	  823.1	  592.2	 3596.0	...
4364312	  823.1	  591.2	 3597.0	...
4364313	  823.0	  590.2	 3598.0	...
4364314	  823.0	  589.0	 3598.0	...
4364315	  823.0	  588.1	 3598.0	...
4364316	  823.0	  587.0	 3599.0	...
4364317	  823.0	  585.8	 3601.0	...
4364318	  823.0	  584.8	 3602.0	...
4364319	  823.6	  583.9	 3601.0	...
4364320	  824.3	  583.2	 3599.0	...
4364321	  825.2	  582.7	 3597.0	...
4364322	  825.6	  582.6	 3597.0	...
4364323	  825.9	  582.9	 3596.0	...
4364324	  825.6	  583.8	 3596.0	...
MSG	4364325 0000 _ Number Off
4364325	  825.3	  584.4	 3595.0	...
4364326	  824.7	  585.1	 3595.0	...
4364327	  824.3	  585.5	 3594.0	...
4364328	  823.4	  586.2	 3595.0	...
4364329	  822.8	  586.7	 3596.0	...
4364330	  822.3	  587.1	 3597.0	...
4364331	  822.2	  586.8	 3597.0	...
4364332	  821.9	  585.9	 3597.0	...
4364333	  821.7	  585.0	 3597.0	...
4364334	  821.6	  584.1	 3596.0	...
4364335	  821.6	  583.5	 3594.0	...
4364336	  821.8	  582.7	 3592.0	...
4364337	  821.9	  582.2	 3591.0	...
4364338	  822.2	  581.9	 3591.0	...
4364339	  822.5	  581.8	 3591.0	...
4364340	  823.1	  581.8	 3590.0	...
4364341	  823.5	  581.9	 3589.0	...
4364342	  823.7	  582.5	 3589.0	...
4364343	  824.1	  583.0	 3588.0	...
4364344	  824.5	  583.6	 3588.0	...
4364345	  824.7	  583.8	 3589.0	...
4364346	  824.6	  584.2	 3589.0	...
4364347	  824.4	  584.3	 3586.0	...
4364348	  824.6	  584.5	 3583.0	...
4364349	  824.9	  584.7	 3581.0	...
4364350	  824.7	  584.9	 3583.0	...
4364351	  824.5	  585.0	 3585.0	...
4364352	  824.2	  585.0	 3586.0	...
4364353	  824.3	  584.9	 3586.0	...
4364354	  824.3	  585.0	 3589.0	...
4364355	  824.2	  585.2	 3590.0	...
4364356	  824.1	  585.3	 3592.0	...
4364357	  824.1	  585.1	 3592.0	...
4364358	  824.3	  584.9	 3593.0	...
4364359	  824.5	  584.8	 3593.0	...
4364360	  824.4	  584.8	 3592.0	...
4364361	  824.4	  584.8	 3591.0	...
4364362	  824.3	  584.7	 3589.0	...
4364363	  824.2	  584.5	 3588.0	...
4364364	  824.2	  584.5	 3588.0	...
4364365	  824.2	  584.8	 3588.0	...
4364366	  824.1	  585.0	 3589.0	...
4364367	  824.0	  585.1	 3587.0	...
4364368	  824.0	  585.4	 3585.0	...
4364369	  824.2	  585.6	 3583.0	...
4364370	  824.3	  585.8	 3582.0	...
4364371	  824.3	  586.0	 3581.0	...
4364372	  824.5	  586.1	 3581.0	...
4364373	  824.7	  586.3	 3584.0	...
4364374	  824.6	  586.3	 3586.0	...
4364375	  824.5	  586.1	 3588.0	...
4364376	  824.4	  585.9	 3587.0	...
4364377	  824.4	  585.5	 3587.0	...
4364378	  824.5	  585.2	 3587.0	...
4364379	  824.4	  584.9	 3586.0	...
4364380	  824.4	  584.9	 3586.0	...
4364381	  824.6	  584.9	 3586.0	...
4364382	  824.7	  584.7	 3586.0	...
4364383	  824.9	  584.4	 3585.0	...
4364384	  824.8	  584.2	 3583.0	...
4364385	  824.8	  584.2	 3582.0	...
4364386	  824.9	  584.1	 3581.0	...
4364387	  824.9	  584.0	 3578.0	...
4364388	  824.9	  583.9	 3576.0	...
4364389	  824.9	  583.9	 3574.0	...
4364390	  824.9	  584.0	 3574.0	...
4364391	  824.9	  584.1	 3575.0	...
4364392	  824.6	  584.0	 3575.0	...
4364393	  824.4	  584.0	 3575.0	...
4364394	  824.4	  583.9	 3576.0	...
4364395	  824.4	  583.9	 3576.0	...
4364396	  824.5	  584.0	 3576.0	...
4364397	  824.5	  584.3	 3576.0	...
4364398	  824.5	  584.5	 3575.0	...
4364399	  824.4	  584.7	 3576.0	...
4364400	  824.4	  584.7	 3575.0	...
4364401	  824.4	  585.0	 3575.0	...
4364402	  824.6	  585.1	 3574.0	...
4364403	  824.7	  585.2	 3575.0	...
4364404	  824.8	  585.0	 3576.0	...
4364405	  824.7	  584.9	 3577.0	...
4364406	  824.8	  584.9	 3577.0	...
4364407	  824.9	  585.0	 3577.0	...
4364408	  825.1	  585.2	 3577.0	...
4364409	  825.1	  585.5	 3577.0	...
4364410	  825.1	  585.6	 3578.0	...
4364411	  825.0	  585.5	 3579.0	...
4364412	  824.9	  585.3	 3580.0	...
4364413	  824.7	  585.3	 3580.0	...
4364414	  824.6	  585.4	 3578.0	...
4364415	  824.6	  585.4	 3576.0	...
4364416	  824.7	  585.4	 3576.0	...
4364417	  824.7	  585.5	 3576.0	...
4364418	  824.7	  585.5	 3577.0	...
4364419	  824.8	  585.5	 3577.0	...
4364420	  824.9	  585.4	 3578.0	...
4364421	  825.0	  585.4	 3578.0	...
4364422	  825.3	  585.4	 3578.0	...
4364423	  825.5	  585.4	 3576.0	...
4364424	  825.5	  585.4	 3575.0	...
4364425	  825.4	  585.4	 3574.0	...
4364426	  825.2	  585.1	 3575.0	...
4364427	  825.1	  584.8	 3575.0	...
4364428	  825.0	  584.5	 3575.0	...
4364429	  824.9	  584.4	 3575.0	...
4364430	  824.9	  584.5	 3576.0	...
4364431	  824.8	  584.5	 3577.0	...
4364432	  824.8	  584.6	 3577.0	...
4364433	  825.0	  584.9	 3575.0	...
4364434	  825.3	  585.1	 3574.0	...
4364435	  825.6	  585.3	 3575.0	...
4364436	  825.7	  585.4	 3577.0	...
4364437	  825.8	  585.4	 3578.0	...
4364438	  825.8	  585.2	 3578.0	...
4364439	  825.8	  585.0	 3578.0	...
4364440	  825.8	  584.7	 3577.0	...
4364441	  825.7	  584.7	 3577.0	...
4364442	  825.7	  584.6	 3577.0	...
4364443	  825.7	  584.7	 3577.0	...
4364444	  825.9	  584.8	 3576.0	...
4364445	  826.0	  585.0	 3576.0	...
4364446	  826.0	  585.0	 3576.0	...
4364447	  826.0	  584.7	 3576.0	...
4364448	  826.0	  584.4	 3577.0	...
4364449	  826.2	  584.2	 3577.0	...
4364450	  826.6	  584.3	 3576.0	...
4364451	  826.9	  584.5	 3577.0	...
4364452	  827.2	  584.5	 3577.0	...
4364453	  827.2	  584.6	 3578.0	...
4364454	  827.3	  584.7	 3577.0	...
4364455	  827.3	  584.7	 3577.0	...
4364456	  827.3	  584.8	 3576.0	...
4364457	  827.3	  584.8	 3576.0	...
4364458	  827.2	  584.7	 3577.0	...
4364459	  827.1	  584.7	 3579.0	...
4364460	  827.1	  584.9	 3583.0	...
4364461	  827.2	  585.2	 3585.0	...
4364462	  827.4	  585.3	 3589.0	...
4364463	  827.4	  585.2	 3590.0	...
4364464	  827.3	  585.2	 3591.0	...
4364465	  827.3	  585.2	 3587.0	...
4364466	  827.4	  585.3	 3584.0	...
4364467	  827.5	  585.4	 3583.0	...
4364468	  827.4	  585.5	 3587.0	...
4364469	  827.3	  585.6	 3590.0	...
4364470	  827.2	  585.6	 3591.0	...
4364471	  827.2	  585.5	 3589.0	...
4364472	  827.2	  585.3	 3588.0	...
4364473	  827.1	  584.9	 3587.0	...
4364474	  826.7	  584.6	 3588.0	...
4364475	  826.4	  584.3	 3590.0	...
4364476	  826.2	  584.3	 3590.0	...
4364477	  826.2	  584.3	 3590.0	...
4364478	  826.4	  584.1	 3591.0	...
4364479	  826.7	  583.9	 3592.0	...
4364480	  827.1	  583.7	 3593.0	...
4364481	  827.2	  583.6	 3593.0	...
4364482	  827.2	  583.5	 3593.0	...
4364483	  827.0	  583.5	 3593.0	...
4364484	  826.8	  583.7	 3593.0	...
4364485	  826.6	  583.9	 3593.0	...
4364486	  826.5	  584.0	 3592.0	...
4364487	  826.5	  583.9	 3590.0	...
4364488	  826.5	  583.8	 3590.0	...
4364489	  826.5	  583.9	 3591.0	...
4364490	  826.5	  584.1	 3593.0	...
4364491	  826.5	  584.3	 3593.0	...
4364492	  826.5	  584.2	 3592.0	...
4364493	  826.5	  584.3	 3591.0	...
4364494	  826.5	  584.3	 3590.0	...
4364495	  826.5	  584.3	 3591.0	...
4364496	  826.5	  584.1	 3592.0	...
4364497	  826.5	  583.9	 3593.0	...
4364498	  826.5	  583.7	 3593.0	...
4364499	  826.5	  583.7	 3592.0	...
4364500	  826.4	  583.8	 3591.0	...
4364501	  826.4	  583.8	 3592.0	...
4364502	  826.3	  583.8	 3594.0	...
4364503	  826.2	  583.9	 3595.0	...
4364504	  826.0	  584.2	 3594.0	...
4364505	  825.8	  584.3	 3592.0	...
4364506	  825.7	  584.1	 3590.0	...
4364507	  825.7	  583.9	 3589.0	...
4364508	  825.9	  583.9	 3589.0	...
4364509	  826.1	  583.8	 3589.0	...
4364510	  826.3	  583.8	 3589.0	...
4364511	  826.3	  583.5	 3589.0	...
4364512	  826.2	  583.1	 3588.0	...
4364513	  826.3	  583.1	 3588.0	...
4364514	  826.3	  583.4	 3587.0	...
4364515	  826.4	  583.6	 3588.0	...
4364516	  826.5	  583.5	 3589.0	...
4364517	  826.6	  583.4	 3590.0	...
4364518	  826.7	  583.4	 3591.0	...
4364519	  826.7	  583.3	 3591.0	...
4364520	  826.9	  583.2	 3592.0	...
4364521	  827.0	  583.1	 3595.0	...
4364522	  827.0	  583.1	 3597.0	...
4364523	  827.0	  583.2	 3597.0	...
4364524	  827.0	  583.2	 3596.0	...
4364525	  827.2	  583.2	 3594.0	...
4364526	  827.4	  583.2	 3594.0	...
4364527	  827.6	  583.1	 3594.0	...
4364528	  827.6	  583.0	 3593.0	...
4364529	  827.6	  582.9	 3595.0	...
4364530	  827.6	  583.1	 3597.0	...
4364531	  827.4	  583.3	 3598.0	...
4364532	  827.3	  583.6	 3599.0	...
4364533	  826.9	  583.7	 3599.0	...
4364534	  826.6	  583.7	 3600.0	...
4364535	  826.4	  583.7	 3601.0	...
4364536	  826.5	  583.7	 3602.0	...
4364537	  826.5	  583.6	 3604.0	...
4364538	  826.6	  584.1	 3607.0	...
4364539	  826.6	  584.5	 3608.0	...
4364540	  826.6	  585.0	 3610.0	...
4364541	  826.7	  585.1	 3612.0	...
4364542	  826.8	  585.2	 3613.0	...
4364543	  826.9	  585.2	 3612.0	...
4364544	  826.8	  585.1	 3614.0	...
4364545	  826.7	  585.1	 3616.0	...
4364546	  826.7	  585.1	 3617.0	...
4364547	  826.8	  585.0	 3616.0	...
4364548	  827.0	  585.0	 3616.0	...
4364549	  827.2	  585.0	 3615.0	...
4364550	  827.4	  584.8	 3615.0	...
4364551	  827.4	  584.7	 3615.0	...
4364552	  827.5	  584.5	 3616.0	...
4364553	  827.5	  584.6	 3616.0	...
4364554	  827.4	  584.6	 3617.0	...
4364555	  827.4	  584.7	 3617.0	...
4364556	  827.4	  584.7	 3618.0	...
4364557	  827.6	  585.1	 3620.0	...
4364558	  827.9	  585.5	 3622.0	...
4364559	  828.1	  585.4	 3622.0	...
4364560	  828.1	  585.0	 3621.0	...
4364561	  828.2	  584.7	 3620.0	...
4364562	  828.1	  584.9	 3618.0	...
4364563	  828.0	  584.8	 3619.0	...
4364564	  828.0	  584.3	 3619.0	...
4364565	  828.0	  583.9	 3620.0	...
4364566	  828.1	  583.9	 3621.0	...
4364567	  828.2	  584.1	 3621.0	...
4364568	  828.2	  584.3	 3621.0	...
4364569	  828.2	  584.3	 3621.0	...
4364570	  828.2	  584.3	 3621.0	...
4364571	  828.2	  584.5	 3620.0	...
4364572	  828.2	  584.8	 3620.0	...
4364573	  828.1	  585.1	 3622.0	...
4364574	  827.8	  584.9	 3623.0	...
4364575	  827.6	  584.8	 3624.0	...
4364576	  827.3	  584.7	 3624.0	...
4364577	  827.2	  584.4	 3623.0	...
4364578	  827.2	  584.2	 3623.0	...
4364579	  827.2	  584.0	 3623.0	...
4364580	  827.2	  584.2	 3623.0	...
4364581	  827.2	  584.2	 3623.0	...
4364582	  827.3	  584.1	 3622.0	...
4364583	  827.4	  584.0	 3622.0	...
4364584	  827.4	  583.9	 3621.0	...
4364585	  827.6	  583.8	 3620.0	...
4364586	  827.6	  583.7	 3620.0	...
4364587	  827.6	  583.6	 3620.0	...
4364588	  827.5	  583.4	 3622.0	...
4364589	  827.5	  583.4	 3624.0	...
4364590	  827.5	  583.3	 3625.0	...
4364591	  827.3	  583.2	 3627.0	...
4364592	  827.2	  583.2	 3629.0	...
4364593	  827.0	  583.2	 3630.0	...
4364594	  827.0	  583.2	 3630.0	...
4364595	  827.1	  583.3	 3631.0	...
4364596	  827.3	  583.3	 3632.0	...
4364597	  827.5	  583.4	 3633.0	...
4364598	  827.7	  583.5	 3633.0	...
4364599	  827.7	  583.6	 3633.0	...
4364600	  827.6	  583.7	 3633.0	...
4364601	  827.5	  583.8	 3634.0	...
4364602	  827.5	  583.9	 3635.0	...
4364603	  827.4	  583.9	 3636.0	...
4364604	  827.4	  584.2	 3637.0	...
4364605	  827.5	  584.3	 3637.0	...
4364606	  827.7	  584.4	 3638.0	...
4364607	  827.9	  584.3	 3639.0	...
4364608	  828.0	  584.2	 3639.0	...
4364609	  828.2	  584.2	 3639.0	...
4364610	  828.3	  584.3	 3639.0	...
4364611	  828.3	  584.3	 3638.0	...
4364612	  828.3	  584.3	 3636.0	...
4364613	  828.3	  584.2	 3634.0	...
4364614	  828.2	  584.2	 3633.0	...
4364615	  828.2	  584.3	 3633.0	...
4364616	  828.1	  584.4	 3634.0	...
4364617	  828.0	  584.5	 3635.0	...
4364618	  827.8	  584.6	 3634.0	...
4364619	  827.7	  584.6	 3634.0	...
4364620	  827.6	  584.7	 3633.0	...
4364621	  827.6	  584.7	 3633.0	...
4364622	  827.6	  584.8	 3634.0	...
4364623	  827.6	  584.9	 3636.0	...
4364624	  827.7	  584.9	 3635.0	...
4364625	  827.7	  584.9	 3634.0	...
4364626	  827.7	  584.8	 3634.0	...
4364627	  827.7	  584.6	 3635.0	...
4364628	  827.7	  584.5	 3637.0	...
4364629	  827.7	  584.5	 3638.0	...
4364630	  827.7	  584.5	 3639.0	...
4364631	  827.7	  584.5	 3639.0	...
4364632	  827.7	  584.4	 3640.0	...
4364633	  827.7	  584.4	 3639.0	...
4364634	  827.7	  584.4	 3638.0	...
4364635	  827.6	  584.5	 3637.0	...
4364636	  827.6	  584.6	 3638.0	...
4364637	  827.6	  584.7	 3639.0	...
4364638	  827.7	  584.8	 3638.0	...
4364639	  827.7	  584.9	 3636.0	...
4364640	  827.7	  585.0	 3635.0	...
4364641	  827.7	  585.0	 3634.0	...
4364642	  827.6	  585.0	 3633.0	...
4364643	  827.5	  585.1	 3634.0	...
4364644	  827.8	  585.1	 3636.0	...
4364645	  828.2	  585.2	 3638.0	...
4364646	  828.6	  585.3	 3638.0	...
4364647	  828.7	  585.3	 3638.0	...
4364648	  828.6	  585.1	 3638.0	...
4364649	  828.5	  584.9	 3637.0	...
4364650	  828.3	  584.7	 3637.0	...
4364651	  828.2	  584.8	 3636.0	...
4364652	  828.3	  584.5	 3636.0	...
4364653	  828.6	  584.3	 3636.0	...
4364654	  828.6	  584.1	 3637.0	...
4364655	  828.2	  584.5	 3637.0	...
4364656	  827.8	  584.8	 3637.0	...
4364657	  827.8	  585.2	 3637.0	...
4364658	  828.0	  585.2	 3637.0	...
4364659	  828.2	  585.0	 3636.0	...
4364660	  828.4	  584.8	 3635.0	...
4364661	  828.6	  584.5	 3633.0	...
4364662	  828.6	  584.5	 3633.0	...
4364663	  828.4	  584.4	 3635.0	...
4364664	  828.1	  584.2	 3637.0	...
4364665	  828.1	  583.9	 3637.0	...
4364666	  828.1	  583.8	 3636.0	...
4364667	  828.1	  583.8	 3635.0	...
4364668	  828.2	  583.7	 3635.0	...
4364669	  828.2	  583.7	 3636.0	...
4364670	  828.3	  583.8	 3635.0	...
4364671	  828.2	  583.9	 3633.0	...
4364672	  828.4	  584.0	 3630.0	...
4364673	  828.6	  583.8	 3629.0	...
4364674	  828.7	  583.5	 3628.0	...
4364675	  828.7	  583.7	 3628.0	...
4364676	  828.7	  584.1	 3628.0	...
4364677	  828.7	  584.2	 3628.0	...
4364678	  828.7	  583.9	 3627.0	...
4364679	  828.8	  583.6	 3627.0	...
4364680	  828.8	  583.6	 3626.0	...
4364681	  828.9	  583.8	 3628.0	...
4364682	  829.0	  584.0	 3632.0	...
4364683	  829.0	  583.9	 3636.0	...
4364684	  829.0	  583.8	 3636.0	...
4364685	  829.0	  583.6	 3633.0	...
4364686	  829.0	  583.7	 3630.0	...
4364687	  829.0	  583.7	 3630.0	...
4364688	  828.9	  583.7	 3631.0	...
4364689	  829.0	  583.5	 3633.0	...
4364690	  829.0	  583.2	 3633.0	...
4364691	  828.8	  583.2	 3631.0	...
4364692	  828.6	  583.2	 3632.0	...
4364693	  828.4	  583.2	 3633.0	...
4364694	  828.3	  583.3	 3633.0	...
4364695	  828.3	  583.6	 3632.0	...
4364696	  828.2	  583.8	 3631.0	...
4364697	  828.1	  583.9	 3632.0	...
4364698	  828.1	  583.9	 3632.0	...
4364699	  828.0	  583.8	 3632.0	...
4364700	  828.0	  583.8	 3633.0	...
4364701	  828.0	  583.8	 3633.0	...
4364702	  827.9	  583.8	 3633.0	...
4364703	  827.7	  583.9	 3634.0	...
4364704	  827.5	  583.9	 3635.0	...
4364705	  827.4	  583.8	 3634.0	...
4364706	  827.4	  583.9	 3633.0	...
4364707	  827.3	  584.1	 3632.0	...
4364708	  827.1	  584.1	 3633.0	...
4364709	  827.0	  583.9	 3633.0	...
4364710	  826.8	  583.7	 3633.0	...
4364711	  826.9	  583.6	 3632.0	...
4364712	  827.0	  583.5	 3632.0	...
4364713	  827.1	  583.5	 3631.0	...
4364714	  827.2	  583.6	 3629.0	...
4364715	  827.3	  583.6	 3628.0	...
4364716	  827.3	  583.5	 3629.0	...
4364717	  827.1	  583.5	 3630.0	...
4364718	  826.9	  583.6	 3630.0	...
4364719	  826.7	  583.8	 3628.0	...
4364720	  826.7	  583.9	 3627.0	...
4364721	  826.7	  583.9	 3628.0	...
4364722	  826.7	  583.9	 3630.0	...
4364723	  826.9	  583.9	 3631.0	...
4364724	  827.1	  583.8	 3630.0	...
4364725	  827.2	  583.7	 3628.0	...
4364726	  827.1	  583.5	 3625.0	...
4364727	  827.0	  583.2	 3624.0	...
4364728	  827.0	  582.8	 3625.0	...
4364729	  827.0	  582.8	 3626.0	...
4364730	  827.0	  583.0	 3626.0	...
4364731	  827.1	  583.3	 3625.0	...
4364732	  827.2	  583.6	 3623.0	...
4364733	  827.2	  583.5	 3621.0	...
4364734	  827.1	  583.6	 3621.0	...
4364735	  827.0	  583.6	 3622.0	...
4364736	  827.0	  583.6	 3622.0	...
4364737	  827.1	  583.7	 3620.0	...
4364738	  827.1	  583.7	 3618.0	...
4364739	  827.1	  583.4	 3616.0	...
4364740	  827.1	  583.2	 3615.0	...
4364741	  827.1	  583.0	 3613.0	...
4364742	  827.1	  583.1	 3612.0	...
4364743	  826.9	  583.3	 3612.0	...
4364744	  826.8	  583.4	 3612.0	...
4364745	  826.7	  583.6	 3609.0	...
4364746	  826.8	  583.9	 3606.0	...
4364747	  826.8	  584.1	 3604.0	...
4364748	  826.8	  584.0	 3602.0	...
4364749	  826.9	  583.6	 3601.0	...
4364750	  827.0	  583.2	 3599.0	...
4364751	  827.0	  583.1	 3599.0	...
4364752	  827.0	  582.9	 3599.0	...
4364753	  826.8	  582.8	 3602.0	...
4364754	  826.6	  582.8	 3604.0	...
4364755	  826.4	  582.8	 3607.0	...
4364756	  826.4	  582.8	 3608.0	...
4364757	  826.5	  583.1	 3606.0	...
4364758	  826.6	  583.4	 3603.0	...
4364759	  826.8	  583.6	 3600.0	...
4364760	  827.0	  583.7	 3599.0	...
4364761	  827.2	  583.7	 3598.0	...
4364762	  827.2	  583.9	 3599.0	...
4364763	  827.3	  583.9	 3601.0	...
4364764	  827.2	  584.0	 3602.0	...
4364765	  827.2	  584.0	 3603.0	...
4364766	  827.1	  584.1	 3602.0	...
4364767	  827.0	  584.3	 3602.0	...
4364768	  826.8	  584.3	 3601.0	...
4364769	  826.6	  584.3	 3601.0	...
4364770	  826.6	  584.4	 3600.0	...
4364771	  826.4	  584.4	 3600.0	...
4364772	  826.3	  584.5	 3599.0	...
4364773	  826.1	  584.7	 3598.0	...
4364774	  826.1	  584.8	 3597.0	...
4364775	  826.4	  584.7	 3596.0	...
4364776	  826.7	  584.7	 3596.0	...
4364777	  827.0	  584.6	 3598.0	...
4364778	  826.9	  584.8	 3598.0	...
4364779	  826.7	  585.0	 3599.0	...
4364780	  826.5	  585.2	 3599.0	...
4364781	  826.3	  585.3	 3599.0	...
4364782	  826.3	  585.4	 3598.0	...
4364783	  826.5	  585.4	 3598.0	...
4364784	  826.7	  585.4	 3597.0	...
4364785	  827.0	  585.4	 3595.0	...
4364786	  827.1	  585.4	 3594.0	...
4364787	  827.0	  585.5	 3595.0	...
4364788	  827.0	  585.6	 3596.0	...
4364789	  826.9	  585.7	 3597.0	...
4364790	  827.0	  585.7	 3596.0	...
4364791	  827.1	  585.6	 3594.0	...
4364792	  826.9	  585.7	 3592.0	...
4364793	  826.8	  585.8	 3590.0	...
4364794	  826.7	  586.0	 3589.0	...
4364795	  826.8	  586.4	 3588.0	...
4364796	  826.9	  586.7	 3588.0	...
4364797	  826.9	  587.0	 3587.0	...
4364798	  826.8	  587.0	 3587.0	...
4364799	  826.7	  587.0	 3587.0	...
4364800	  826.7	  587.0	 3586.0	...
4364801	  826.8	  586.8	 3586.0	...
4364802	  827.1	  586.6	 3586.0	...
4364803	  827.4	  586.4	 3587.0	...
4364804	  827.6	  586.4	 3588.0	...
4364805	  827.6	  586.5	 3589.0	...
4364806	  827.6	  586.6	 3589.0	...
4364807	  827.6	  586.9	 3588.0	...
4364808	  827.4	  587.3	 3585.0	...
4364809	  827.2	  587.6	 3583.0	...
4364810	  827.1	  587.5	 3582.0	...
4364811	  827.2	  587.6	 3584.0	...
4364812	  827.3	  587.7	 3583.0	...
4364813	  827.2	  587.5	 3581.0	...
4364814	  827.3	  587.2	 3580.0	...
4364815	  827.6	  587.1	 3581.0	...
4364816	  827.9	  587.1	 3582.0	...
4364817	  827.8	  587.1	 3582.0	...
4364818	  827.5	  587.0	 3583.0	...
4364819	  827.2	  587.1	 3584.0	...
4364820	  827.2	  587.2	 3583.0	...
4364821	  827.1	  587.4	 3580.0	...
4364822	  826.8	  587.4	 3578.0	...
4364823	  826.6	  587.5	 3578.0	...
4364824	  826.8	  587.8	 3577.0	...
4364825	  827.1	  588.0	 3578.0	...
4364826	  827.3	  588.3	 3578.0	...
4364827	  827.3	  588.3	 3579.0	...
4364828	  827.3	  588.2	 3578.0	...
4364829	  827.3	  588.3	 3577.0	...
4364830	  827.3	  588.5	 3576.0	...
4364831	  827.4	  588.7	 3576.0	...
4364832	  827.3	  588.3	 3576.0	...
4364833	  827.3	  587.9	 3576.0	...
4364834	  827.2	  587.8	 3575.0	...
4364835	  827.2	  588.1	 3574.0	...
4364836	  827.2	  588.5	 3573.0	...
4364837	  827.2	  588.6	 3573.0	...
4364838	  827.2	  588.8	 3572.0	...
4364839	  827.1	  588.9	 3571.0	...
4364840	  827.1	  589.1	 3569.0	...
4364841	  827.1	  589.3	 3570.0	...
4364842	  827.2	  589.3	 3572.0	...
4364843	  827.0	  589.3	 3574.0	...
4364844	  826.8	  589.2	 3574.0	...
4364845	  826.6	  589.1	 3572.0	...
4364846	  826.7	  589.0	 3570.0	...
4364847	  826.8	  589.1	 3568.0	...
4364848	  827.0	  589.2	 3568.0	...
4364849	  827.1	  589.4	 3567.0	...
4364850	  827.2	  589.8	 3567.0	...
4364851	  827.4	  590.2	 3567.0	...
4364852	  827.5	  590.4	 3568.0	...
4364853	  827.5	  590.4	 3570.0	...
4364854	  827.4	  590.5	 3571.0	...
4364855	  827.0	  590.6	 3571.0	...
4364856	  826.7	  591.0	 3570.0	...
4364857	  826.4	  591.3	 3569.0	...
4364858	  826.3	  591.5	 3568.0	...
4364859	  826.3	  591.4	 3567.0	...
4364860	  826.2	  591.4	 3566.0	...
4364861	  826.2	  591.4	 3565.0	...
4364862	  826.3	  591.2	 3564.0	...
4364863	  826.4	  590.8	 3564.0	...
4364864	  826.4	  590.2	 3564.0	...
4364865	  826.3	  589.7	 3564.0	...
EFIX R   4363789	4364865	1077	  823.7	  587.0	   3574
SSACC R  4364866
4364866	  826.2	  588.5	 3563.0	...
4364867	  826.2	  586.7	 3562.0	...
4364868	  826.2	  584.8	 3560.0	...
4364869	  825.9	  582.1	 3561.0	...
4364870	  825.7	  580.0	 3561.0	...
4364871	  825.5	  576.7	 3562.0	...
4364872	  825.6	  574.8	 3561.0	...
4364873	  826.0	  572.6	 3561.0	...
ESACC R  4364866	4364873	8	  826.2	  588.5	  826.0	  572.6	   0.34	     45
SFIX R   4364874
4364874	  826.3	  571.3	 3561.0	...
4364875	  826.4	  569.8	 3561.0	...
4364876	  826.8	  568.7	 3561.0	...
4364877	  827.4	  568.1	 3562.0	...
4364878	  828.1	  568.4	 3562.0	...
4364879	  828.4	  569.2	 3562.0	...
4364880	  828.6	  570.1	 3562.0	...
4364881	  828.9	  571.5	 3562.0	...
4364882	  829.0	  573.0	 3563.0	...
4364883	  829.2	  574.9	 3561.0	...
4364884	  829.0	  576.0	 3560.0	...
4364885	  828.6	  576.8	 3558.0	...
4364886	  827.7	  577.7	 3558.0	...
4364887	  827.0	  578.2	 3557.0	...
4364888	  826.4	  578.8	 3557.0	...
4364889	  826.4	  578.8	 3557.0	...
4364890	  826.4	  578.7	 3558.0	...
4364891	  826.3	  578.4	 3559.0	...
4364892	  826.3	  578.1	 3558.0	...
4364893	  826.3	  577.9	 3558.0	...
4364894	  826.3	  577.8	 3558.0	...
4364895	  826.4	  577.7	 3559.0	...
4364896	  826.2	  577.2	 3560.0	...
4364897	  826.1	  576.9	 3561.0	...
4364898	  826.1	  576.8	 3560.0	...
4364899	  826.3	  577.0	 3559.0	...
4364900	  826.6	  577.2	 3558.0	...
4364901	  826.7	  577.2	 3557.0	...
4364902	  826.8	  577.4	 3558.0	...
4364903	  826.8	  577.5	 3558.0	...
4364904	  826.8	  577.7	 3559.0	...
4364905	  826.8	  578.1	 3559.0	...
4364906	  826.7	  578.5	 3557.0	...
4364907	  826.5	  578.9	 3554.0	...
4364908	  826.5	  578.9	 3553.0	...
4364909	  826.4	  578.9	 3556.0	...
4364910	  826.4	  579.1	 3559.0	...
4364911	  826.4	  579.4	 3560.0	...
4364912	  826.4	  579.8	 3559.0	...
4364913	  826.4	  579.8	 3561.0	...
4364914	  826.3	  579.8	 3562.0	...
4364915	  826.5	  579.7	 3564.0	...
4364916	  826.6	  579.7	 3565.0	...
4364917	  826.6	  579.7	 3565.0	...
4364918	  826.6	  580.2	 3564.0	...
4364919	  826.6	  580.8	 3564.0	...
4364920	  826.6	  581.3	 3564.0	...
4364921	  826.6	  581.1	 3562.0	...
4364922	  826.5	  580.8	 3561.0	...
4364923	  826.3	  580.5	 3560.0	...
4364924	  826.2	  580.4	 3561.0	...
4364925	  826.4	  580.3	 3562.0	...
4364926	  826.8	  580.1	 3563.0	...
4364927	  827.1	  580.1	 3563.0	...
4364928	  827.1	  580.3	 3563.0	...
4364929	  827.1	  580.5	 3564.0	...
4364930	  827.1	  580.6	 3563.0	...
4364931	  827.1	  581.1	 3562.0	...
4364932	  827.1	  581.4	 3561.0	...
4364933	  827.2	  581.7	 3560.0	...
4364934	  827.2	  581.4	 3560.0	...
4364935	  827.1	  581.3	 3560.0	...
4364936	  826.7	  581.4	 3560.0	...
4364937	  826.3	  581.3	 3560.0	...
4364938	  826.0	  581.1	 3561.0	...
4364939	  826.2	  580.8	 3562.0	...
4364940	  826.3	  580.8	 3563.0	...
4364941	  826.5	  581.0	 3563.0	...
4364942	  826.5	  581.2	 3563.0	...
4364943	  826.7	  581.6	 3563.0	...
4364944	  827.0	  581.6	 3565.0	...
4364945	  827.2	  581.7	 3566.0	...
4364946	  827.3	  581.7	 3568.0	...
4364947	  827.1	  581.4	 3567.0	...
4364948	  827.0	  581.1	 3567.0	...
4364949	  826.9	  580.9	 3567.0	...
4364950	  827.1	  581.1	 3568.0	...
4364951	  827.3	  581.2	 3568.0	...
4364952	  827.4	  581.2	 3569.0	...
4364953	  827.1	  581.2	 3569.0	...
4364954	  826.9	  581.3	 3568.0	...
4364955	  826.8	  581.5	 3567.0	...
4364956	  826.9	  582.0	 3566.0	...
4364957	  826.9	  582.4	 3566.0	...
4364958	  826.8	  582.6	 3565.0	...
4364959	  826.6	  582.4	 3566.0	...
4364960	  826.6	  582.0	 3567.0	...
4364961	  826.5	  581.8	 3567.0	...
4364962	  826.5	  581.6	 3567.0	...
4364963	  826.7	  581.6	 3566.0	...
4364964	  827.0	  581.7	 3566.0	...
4364965	  827.0	  581.9	 3566.0	...
4364966	  826.9	  581.8	 3566.0	...
4364967	  826.7	  581.8	 3567.0	...
4364968	  826.8	  581.8	 3567.0	...
4364969	  826.8	  581.7	 3567.0	...
4364970	  826.8	  581.5	 3567.0	...
4364971	  826.8	  581.3	 3569.0	...
4364972	  826.7	  581.3	 3570.0	...
4364973	  826.6	  581.2	 3571.0	...
4364974	  826.7	  581.3	 3570.0	...
4364975	  826.7	  581.4	 3568.0	...
4364976	  826.4	  581.4	 3566.0	...
4364977	  826.2	  581.5	 3566.0	...
4364978	  826.0	  581.4	 3565.0	...
4364979	  826.0	  581.4	 3566.0	...
4364980	  826.2	  581.5	 3568.0	...
4364981	  826.2	  581.6	 3570.0	...
4364982	  826.3	  581.7	 3572.0	...
4364983	  826.3	  581.6	 3572.0	...
4364984	  826.4	  581.4	 3571.0	...
4364985	  826.5	  581.3	 3571.0	...
4364986	  826.6	  581.2	 3571.0	...
4364987	  826.7	  581.2	 3572.0	...
4364988	  826.7	  581.2	 3573.0	...
4364989	  826.7	  581.4	 3574.0	...
4364990	  826.6	  581.6	 3573.0	...
4364991	  826.5	  581.8	 3573.0	...
4364992	  826.6	  581.8	 3574.0	...
4364993	  826.5	  581.8	 3575.0	...
4364994	  826.5	  581.8	 3575.0	...
4364995	  826.4	  581.6	 3575.0	...
4364996	  826.3	  581.5	 3573.0	...
4364997	  826.1	  581.3	 3572.0	...
4364998	  825.9	  581.3	 3574.0	...
4364999	  825.8	  581.2	 3577.0	...
4365000	  825.7	  581.0	 3580.0	...
4365001	  825.6	  580.7	 3579.0	...
4365002	  825.5	  580.5	 3578.0	...
4365003	  825.4	  580.4	 3578.0	...
4365004	  825.4	  580.5	 3578.0	...
4365005	  825.4	  580.6	 3579.0	...
4365006	  825.5	  580.9	 3583.0	...
4365007	  825.5	  581.0	 3586.0	...
4365008	  825.4	  581.1	 3587.0	...
4365009	  825.3	  581.1	 3588.0	...
4365010	  825.3	  581.2	 3588.0	...
4365011	  825.4	  581.2	 3588.0	...
4365012	  825.5	  581.1	 3587.0	...
4365013	  825.7	  581.1	 3586.0	...
4365014	  825.4	  580.9	 3584.0	...
4365015	  825.2	  580.9	 3585.0	...
4365016	  825.0	  580.8	 3587.0	...
4365017	  825.1	  580.7	 3589.0	...
4365018	  825.0	  580.7	 3589.0	...
4365019	  824.9	  580.7	 3589.0	...
4365020	  824.8	  580.6	 3590.0	...
4365021	  824.8	  580.6	 3591.0	...
4365022	  824.8	  580.7	 3590.0	...
4365023	  824.8	  580.5	 3589.0	...
4365024	  824.7	  580.2	 3588.0	...
4365025	  824.7	  580.1	 3588.0	...
4365026	  824.6	  580.3	 3588.0	...
4365027	  824.6	  580.6	 3588.0	...
4365028	  824.5	  580.8	 3587.0	...
4365029	  824.6	  580.9	 3587.0	...
4365030	  824.6	  581.1	 3589.0	...
4365031	  824.6	  581.2	 3591.0	...
4365032	  824.7	  581.2	 3592.0	...
4365033	  824.8	  581.1	 3591.0	...
4365034	  824.8	  581.1	 3591.0	...
4365035	  824.7	  581.1	 3592.0	...
4365036	  824.6	  581.1	 3593.0	...
4365037	  824.5	  581.1	 3593.0	...
4365038	  824.5	  581.2	 3594.0	...
4365039	  824.3	  581.7	 3596.0	...
4365040	  824.2	  582.0	 3598.0	...
4365041	  824.1	  582.3	 3600.0	...
4365042	  824.1	  582.3	 3600.0	...
4365043	  824.1	  582.4	 3600.0	...
4365044	  824.0	  582.6	 3599.0	...
4365045	  823.9	  582.6	 3599.0	...
4365046	  823.8	  582.5	 3601.0	...
4365047	  823.7	  582.4	 3602.0	...
4365048	  823.7	  582.4	 3603.0	...
4365049	  823.6	  582.5	 3603.0	...
4365050	  823.5	  582.6	 3602.0	...
4365051	  823.6	  582.6	 3602.0	...
4365052	  823.6	  582.5	 3602.0	...
4365053	  823.4	  582.5	 3603.0	...
4365054	  823.3	  582.5	 3603.0	...
4365055	  823.4	  582.6	 3603.0	...
4365056	  823.7	  582.7	 3603.0	...
4365057	  824.0	  582.8	 3604.0	...
4365058	  824.0	  582.7	 3607.0	...
4365059	  823.9	  582.9	 3611.0	...
4365060	  823.8	  583.0	 3612.0	...
4365061	  823.6	  583.2	 3611.0	...
4365062	  823.3	  583.2	 3611.0	...
4365063	  823.2	  583.3	 3610.0	...
4365064	  823.2	  583.5	 3610.0	...
4365065	  823.2	  583.6	 3611.0	...
4365066	  823.2	  583.6	 3611.0	...
4365067	  823.2	  583.5	 3612.0	...
4365068	  823.2	  583.4	 3612.0	...
4365069	  823.2	  583.3	 3612.0	...
4365070	  823.3	  583.3	 3612.0	...
4365071	  823.4	  583.4	 3613.0	...
4365072	  823.5	  583.5	 3614.0	...
4365073	  823.5	  583.7	 3616.0	...
4365074	  823.6	  583.9	 3617.0	...
4365075	  823.6	  584.1	 3618.0	...
4365076	  823.6	  584.2	 3618.0	...
4365077	  823.6	  584.2	 3619.0	...
4365078	  823.7	  584.2	 3619.0	...
4365079	  823.7	  584.3	 3620.0	...
4365080	  823.7	  584.4	 3622.0	...
4365081	  823.7	  584.5	 3624.0	...
4365082	  823.5	  584.7	 3624.0	...
4365083	  823.4	  584.9	 3625.0	...
4365084	  823.2	  584.9	 3626.0	...
4365085	  823.2	  584.9	 3626.0	...
4365086	  823.3	  584.8	 3627.0	...
4365087	  823.3	  584.8	 3627.0	...
4365088	  823.4	  584.6	 3627.0	...
4365089	  823.4	  584.4	 3627.0	...
4365090	  823.5	  584.3	 3628.0	...
4365091	  823.3	  584.4	 3628.0	...
4365092	  823.1	  584.5	 3628.0	...
4365093	  822.9	  584.6	 3628.0	...
4365094	  822.9	  584.7	 3628.0	...
4365095	  823.0	  584.9	 3630.0	...
4365096	  823.0	  585.0	 3632.0	...
4365097	  822.9	  585.2	 3636.0	...
4365098	  822.8	  585.3	 3638.0	...
4365099	  822.8	  585.4	 3640.0	...
4365100	  822.8	  585.2	 3640.0	...
4365101	  822.7	  585.1	 3640.0	...
4365102	  822.5	  585.1	 3641.0	...
4365103	  822.3	  585.2	 3642.0	...
4365104	  822.4	  585.3	 3643.0	...
4365105	  822.4	  585.3	 3643.0	...
4365106	  822.3	  585.4	 3643.0	...
4365107	  822.2	  585.4	 3643.0	...
4365108	  822.0	  585.5	 3643.0	...
4365109	  822.0	  585.6	 3644.0	...
4365110	  822.0	  585.8	 3645.0	...
4365111	  822.0	  585.9	 3647.0	...
4365112	  821.9	  586.0	 3648.0	...
4365113	  821.9	  585.9	 3649.0	...
4365114	  821.9	  585.7	 3649.0	...
4365115	  821.9	  585.4	 3648.0	...
4365116	  822.2	  585.3	 3648.0	...
4365117	  822.4	  585.4	 3649.0	...
4365118	  822.6	  585.4	 3650.0	...
4365119	  822.4	  585.4	 3651.0	...
4365120	  822.3	  585.3	 3651.0	...
4365121	  822.2	  585.2	 3651.0	...
4365122	  822.1	  585.1	 3651.0	...
4365123	  822.1	  585.2	 3651.0	...
4365124	  822.1	  585.3	 3650.0	...
4365125	  822.1	  585.4	 3649.0	...
4365126	  822.2	  585.4	 3649.0	...
4365127	  822.2	  585.3	 3649.0	...
4365128	  822.2	  585.4	 3649.0	...
4365129	  822.2	  585.5	 3649.0	...
4365130	  822.1	  585.4	 3649.0	...
4365131	  822.2	  585.2	 3649.0	...
4365132	  822.4	  584.9	 3649.0	...
4365133	  822.5	  584.6	 3650.0	...
4365134	  822.4	  584.4	 3650.0	...
4365135	  822.3	  584.2	 3651.0	...
4365136	  822.3	  584.1	 3652.0	...
4365137	  822.3	  584.1	 3653.0	...
4365138	  822.4	  584.1	 3653.0	...
4365139	  822.5	  584.3	 3654.0	...
4365140	  822.3	  584.4	 3654.0	...
4365141	  822.0	  584.5	 3656.0	...
4365142	  821.7	  584.5	 3658.0	...
4365143	  821.8	  584.3	 3660.0	...
4365144	  821.9	  584.1	 3661.0	...
4365145	  822.0	  583.8	 3662.0	...
4365146	  822.1	  583.9	 3662.0	...
4365147	  822.3	  584.1	 3662.0	...
4365148	  822.4	  584.3	 3662.0	...
4365149	  822.4	  584.3	 3663.0	...
4365150	  822.3	  584.3	 3663.0	...
4365151	  822.2	  584.4	 3662.0	...
4365152	  821.9	  584.3	 3662.0	...
4365153	  821.6	  584.3	 3661.0	...
4365154	  821.4	  584.5	 3662.0	...
4365155	  821.4	  584.7	 3663.0	...
4365156	  821.4	  585.0	 3663.0	...
4365157	  821.5	  585.1	 3663.0	...
4365158	  821.7	  585.3	 3662.0	...
4365159	  821.8	  585.5	 3662.0	...
4365160	  821.9	  585.7	 3663.0	...
4365161	  821.9	  585.7	 3663.0	...
4365162	  821.9	  585.7	 3665.0	...
4365163	  821.8	  585.8	 3666.0	...
4365164	  821.6	  585.9	 3667.0	...
4365165	  821.8	  585.8	 3665.0	...
4365166	  822.0	  585.6	 3664.0	...
4365167	  822.3	  585.5	 3665.0	...
4365168	  822.2	  585.6	 3665.0	...
4365169	  822.0	  585.6	 3666.0	...
4365170	  821.7	  585.7	 3667.0	...
4365171	  821.4	  585.8	 3669.0	...
4365172	  821.2	  585.6	 3670.0	...
4365173	  820.9	  585.4	 3671.0	...
4365174	  820.8	  585.4	 3671.0	...
4365175	  820.9	  585.7	 3671.0	...
4365176	  821.2	  586.1	 3672.0	...
4365177	  821.6	  586.3	 3673.0	...
4365178	  821.6	  586.4	 3673.0	...
4365179	  821.7	  586.6	 3672.0	...
4365180	  821.8	  586.7	 3671.0	...
4365181	  821.9	  586.9	 3672.0	...
4365182	  822.0	  587.1	 3672.0	...
4365183	  822.1	  587.4	 3673.0	...
4365184	  822.2	  587.5	 3673.0	...
4365185	  822.2	  587.5	 3673.0	...
4365186	  822.2	  587.2	 3672.0	...
4365187	  822.1	  586.8	 3672.0	...
4365188	  822.1	  586.5	 3672.0	...
4365189	  822.0	  586.1	 3672.0	...
4365190	  821.9	  585.6	 3672.0	...
4365191	  821.7	  585.3	 3675.0	...
4365192	  821.7	  585.4	 3678.0	...
4365193	  821.8	  585.3	 3679.0	...
4365194	  821.9	  584.9	 3677.0	...
4365195	  822.0	  584.5	 3676.0	...
4365196	  822.0	  584.1	 3677.0	...
4365197	  821.7	  584.1	 3678.0	...
4365198	  821.4	  584.1	 3678.0	...
4365199	  821.2	  584.5	 3678.0	...
4365200	  821.3	  584.9	 3680.0	...
4365201	  821.5	  585.2	 3681.0	...
4365202	  821.8	  585.1	 3682.0	...
4365203	  822.1	  585.2	 3682.0	...
4365204	  822.6	  585.2	 3682.0	...
4365205	  822.7	  585.2	 3681.0	...
4365206	  822.9	  585.1	 3680.0	...
4365207	  823.0	  585.2	 3680.0	...
4365208	  822.8	  585.4	 3679.0	...
4365209	  822.6	  585.7	 3679.0	...
4365210	  822.5	  586.0	 3680.0	...
4365211	  822.6	  586.0	 3681.0	...
4365212	  822.4	  586.1	 3682.0	...
4365213	  822.2	  586.1	 3682.0	...
4365214	  822.0	  586.3	 3684.0	...
4365215	  822.1	  586.4	 3687.0	...
4365216	  822.3	  586.6	 3689.0	...
4365217	  822.6	  586.7	 3689.0	...
4365218	  822.7	  586.9	 3689.0	...
4365219	  822.5	  587.0	 3689.0	...
4365220	  822.4	  587.1	 3690.0	...
4365221	  822.5	  587.4	 3690.0	...
4365222	  822.6	  587.7	 3691.0	...
4365223	  822.7	  587.8	 3691.0	...
4365224	  822.7	  587.7	 3691.0	...
4365225	  822.6	  587.6	 3691.0	...
4365226	  822.6	  587.5	 3690.0	...
4365227	  822.6	  587.4	 3690.0	...
4365228	  822.7	  587.4	 3689.0	...
4365229	  822.8	  587.4	 3690.0	...
4365230	  822.9	  587.4	 3690.0	...
4365231	  822.5	  587.5	 3691.0	...
4365232	  822.2	  587.5	 3693.0	...
4365233	  821.8	  587.6	 3694.0	...
4365234	  821.9	  587.5	 3695.0	...
4365235	  822.0	  587.4	 3696.0	...
4365236	  822.3	  587.2	 3696.0	...
4365237	  822.5	  587.3	 3696.0	...
4365238	  822.7	  587.5	 3696.0	...
4365239	  822.7	  587.9	 3695.0	...
4365240	  822.9	  588.1	 3694.0	...
4365241	  823.0	  588.3	 3693.0	...
4365242	  823.3	  588.2	 3691.0	...
4365243	  823.4	  588.2	 3690.0	...
4365244	  823.3	  588.3	 3689.0	...
4365245	  823.1	  588.4	 3694.0	...
4365246	  822.9	  588.6	 3699.0	...
4365247	  822.8	  588.5	 3703.0	...
4365248	  822.8	  588.4	 3703.0	...
4365249	  822.8	  588.4	 3702.0	...
4365250	  823.0	  588.4	 3701.0	...
4365251	  823.2	  588.1	 3700.0	...
4365252	  823.1	  587.9	 3698.0	...
4365253	  822.9	  587.9	 3696.0	...
4365254	  822.7	  588.1	 3696.0	...
4365255	  822.9	  588.4	 3698.0	...
4365256	  822.9	  588.4	 3697.0	...
4365257	  822.9	  588.4	 3694.0	...
4365258	  822.9	  588.4	 3692.0	...
4365259	  823.0	  588.3	 3694.0	...
4365260	  823.0	  588.1	 3696.0	...
4365261	  823.1	  587.9	 3698.0	...
4365262	  823.2	  587.8	 3697.0	...
4365263	  823.3	  588.0	 3697.0	...
4365264	  823.1	  588.3	 3697.0	...
4365265	  822.7	  588.5	 3697.0	...
4365266	  822.4	  588.6	 3696.0	...
4365267	  822.5	  588.7	 3697.0	...
4365268	  822.6	  588.8	 3699.0	...
4365269	  822.8	  588.9	 3701.0	...
4365270	  822.9	  589.2	 3703.0	...
4365271	  822.9	  589.6	 3704.0	...
4365272	  822.8	  590.0	 3704.0	...
4365273	  822.5	  590.2	 3703.0	...
4365274	  822.4	  590.7	 3702.0	...
4365275	  822.1	  591.0	 3702.0	...
4365276	  821.8	  591.3	 3703.0	...
4365277	  821.6	  591.4	 3705.0	...
4365278	  821.6	  591.4	 3707.0	...
4365279	  821.6	  591.4	 3709.0	...
4365280	  821.7	  591.5	 3709.0	...
4365281	  821.7	  591.6	 3709.0	...
4365282	  821.7	  591.6	 3709.0	...
4365283	  821.7	  591.5	 3710.0	...
4365284	  821.8	  591.8	 3710.0	...
4365285	  821.7	  592.1	 3710.0	...
4365286	  821.6	  592.4	 3711.0	...
4365287	  821.4	  592.4	 3712.0	...
4365288	  821.4	  592.6	 3713.0	...
4365289	  821.4	  593.0	 3715.0	...
4365290	  821.5	  593.5	 3717.0	...
4365291	  821.6	  593.7	 3718.0	...
4365292	  821.7	  593.8	 3717.0	...
4365293	  821.8	  593.7	 3716.0	...
4365294	  821.8	  593.7	 3716.0	...
4365295	  821.8	  593.5	 3718.0	...
4365296	  821.8	  593.5	 3720.0	...
4365297	  821.8	  593.3	 3723.0	...
4365298	  821.8	  593.1	 3722.0	...
4365299	  821.8	  592.8	 3722.0	...
4365300	  821.9	  592.5	 3721.0	...
4365301	  821.9	  592.0	 3721.0	...
4365302	  822.0	  591.6	 3721.0	...
4365303	  822.0	  591.4	 3723.0	...
4365304	  822.1	  591.4	 3725.0	...
4365305	  822.1	  591.4	 3726.0	...
4365306	  822.2	  591.3	 3726.0	...
4365307	  822.3	  591.4	 3724.0	...
4365308	  822.2	  591.6	 3722.0	...
4365309	  822.1	  591.8	 3721.0	...
4365310	  822.0	  591.9	 3720.0	...
4365311	  822.1	  592.0	 3720.0	...
4365312	  822.3	  592.1	 3719.0	...
4365313	  822.3	  592.6	 3719.0	...
4365314	  822.4	  593.1	 3719.0	...
4365315	  822.4	  593.6	 3719.0	...
4365316	  822.5	  593.7	 3718.0	...
4365317	  822.5	  593.6	 3717.0	...
4365318	  822.4	  593.5	 3718.0	...
4365319	  822.2	  593.5	 3719.0	...
4365320	  821.9	  593.4	 3720.0	...
4365321	  821.9	  593.4	 3719.0	...
4365322	  822.0	  593.4	 3717.0	...
4365323	  822.2	  593.4	 3716.0	...
4365324	  822.2	  593.1	 3716.0	...
4365325	  822.2	  592.7	 3715.0	...
4365326	  822.0	  592.4	 3718.0	...
4365327	  822.0	  592.5	 3720.0	...
4365328	  822.2	  592.5	 3723.0	...
4365329	  822.4	  592.5	 3723.0	...
4365330	  822.6	  592.7	 3725.0	...
4365331	  822.7	  593.2	 3728.0	...
4365332	  822.7	  593.7	 3729.0	...
4365333	  822.7	  593.9	 3729.0	...
4365334	  822.6	  594.0	 3730.0	...
4365335	  822.5	  594.1	 3729.0	...
4365336	  822.5	  594.2	 3728.0	...
4365337	  822.5	  594.2	 3727.0	...
4365338	  822.6	  594.8	 3729.0	...
4365339	  822.7	  595.4	 3732.0	...
4365340	  822.7	  595.8	 3735.0	...
4365341	  822.5	  595.8	 3735.0	...
4365342	  822.4	  595.7	 3735.0	...
4365343	  822.4	  595.7	 3736.0	...
4365344	  822.4	  595.6	 3736.0	...
4365345	  822.5	  595.3	 3736.0	...
4365346	  822.6	  594.8	 3738.0	...
4365347	  822.6	  594.0	 3739.0	...
4365348	  822.3	  593.3	 3740.0	...
4365349	  822.1	  592.9	 3740.0	...
4365350	  821.9	  592.9	 3741.0	...
4365351	  822.0	  592.9	 3742.0	...
4365352	  822.1	  592.9	 3742.0	...
4365353	  822.2	  592.9	 3741.0	...
4365354	  822.2	  592.9	 3741.0	...
4365355	  822.2	  592.9	 3741.0	...
4365356	  822.2	  593.5	 3741.0	...
4365357	  822.3	  594.0	 3741.0	...
4365358	  822.5	  594.6	 3741.0	...
4365359	  822.7	  594.7	 3740.0	...
4365360	  822.7	  594.7	 3743.0	...
4365361	  822.6	  594.7	 3746.0	...
4365362	  822.5	  594.7	 3748.0	...
4365363	  822.4	  594.7	 3748.0	...
4365364	  822.5	  594.6	 3748.0	...
4365365	  822.6	  594.3	 3748.0	...
4365366	  822.8	  594.0	 3749.0	...
4365367	  822.7	  593.8	 3749.0	...
4365368	  822.7	  593.7	 3751.0	...
4365369	  822.8	  594.2	 3751.0	...
4365370	  822.9	  594.7	 3752.0	...
4365371	  822.9	  595.2	 3752.0	...
4365372	  822.9	  595.3	 3752.0	...
4365373	  822.8	  595.4	 3753.0	...
4365374	  823.0	  595.7	 3754.0	...
4365375	  823.2	  595.8	 3756.0	...
4365376	  823.2	  596.0	 3758.0	...
4365377	  823.0	  595.9	 3758.0	...
4365378	  822.9	  595.8	 3758.0	...
4365379	  822.6	  595.5	 3758.0	...
4365380	  822.4	  595.4	 3758.0	...
4365381	  822.1	  594.8	 3758.0	...
4365382	  822.2	  594.4	 3758.0	...
4365383	  822.1	  594.0	 3758.0	...
4365384	  822.0	  594.1	 3758.0	...
4365385	  822.0	  594.2	 3758.0	...
4365386	  821.9	  594.3	 3758.0	...
4365387	  821.8	  594.5	 3758.0	...
4365388	  821.7	  594.7	 3757.0	...
4365389	  821.7	  594.8	 3756.0	...
4365390	  821.7	  595.0	 3758.0	...
4365391	  821.8	  595.2	 3761.0	...
4365392	  821.9	  595.4	 3764.0	...
4365393	  821.9	  595.4	 3765.0	...
4365394	  821.9	  595.3	 3764.0	...
4365395	  821.8	  595.3	 3765.0	...
4365396	  821.7	  595.3	 3765.0	...
4365397	  821.7	  595.3	 3765.0	...
4365398	  821.7	  595.3	 3765.0	...
4365399	  821.5	  595.3	 3765.0	...
4365400	  821.3	  595.3	 3766.0	...
4365401	  821.4	  595.2	 3768.0	...
4365402	  821.8	  595.0	 3770.0	...
4365403	  822.2	  595.0	 3770.0	...
4365404	  822.5	  595.1	 3768.0	...
4365405	  822.5	  595.0	 3765.0	...
4365406	  822.2	  594.8	 3765.0	...
4365407	  821.9	  594.5	 3765.0	...
4365408	  821.6	  594.4	 3766.0	...
4365409	  821.6	  594.3	 3765.0	...
4365410	  821.6	  594.3	 3764.0	...
4365411	  821.6	  594.2	 3764.0	...
4365412	  821.7	  594.1	 3763.0	...
4365413	  821.7	  594.1	 3763.0	...
4365414	  821.7	  594.0	 3764.0	...
4365415	  821.6	  594.0	 3764.0	...
4365416	  821.6	  594.1	 3764.0	...
4365417	  821.5	  594.1	 3764.0	...
4365418	  821.5	  594.1	 3764.0	...
4365419	  821.6	  594.1	 3764.0	...
4365420	  821.4	  594.1	 3765.0	...
4365421	  821.0	  594.4	 3765.0	...
4365422	  820.7	  594.6	 3767.0	...
4365423	  820.5	  594.8	 3769.0	...
4365424	  820.5	  594.7	 3771.0	...
4365425	  820.6	  594.8	 3772.0	...
4365426	  820.7	  595.0	 3771.0	...
4365427	  820.7	  594.9	 3771.0	...
4365428	  820.8	  594.6	 3771.0	...
4365429	  820.8	  594.4	 3774.0	...
4365430	  820.7	  594.5	 3777.0	...
4365431	  820.5	  594.7	 3779.0	...
4365432	  820.3	  594.8	 3779.0	...
4365433	  820.3	  594.9	 3780.0	...
4365434	  820.3	  594.9	 3781.0	...
4365435	  820.3	  594.9	 3781.0	...
4365436	  820.3	  594.8	 3780.0	...
4365437	  820.3	  594.8	 3780.0	...
4365438	  820.3	  595.3	 3781.0	...
4365439	  820.3	  595.8	 3781.0	...
4365440	  820.2	  596.3	 3780.0	...
4365441	  820.1	  596.3	 3780.0	...
4365442	  820.0	  596.2	 3780.0	...
4365443	  820.0	  596.1	 3783.0	...
4365444	  819.9	  596.1	 3785.0	...
4365445	  819.9	  596.1	 3786.0	...
4365446	  819.9	  596.0	 3787.0	...
4365447	  820.0	  595.9	 3788.0	...
4365448	  820.0	  595.9	 3790.0	...
4365449	  820.0	  595.9	 3789.0	...
4365450	  820.0	  595.9	 3786.0	...
4365451	  820.2	  596.1	 3783.0	...
4365452	  820.4	  596.2	 3783.0	...
4365453	  820.7	  596.3	 3783.0	...
4365454	  820.8	  596.2	 3785.0	...
4365455	  820.8	  596.1	 3789.0	...
4365456	  820.4	  596.2	 3792.0	...
4365457	  820.1	  596.2	 3794.0	...
4365458	  819.9	  596.2	 3794.0	...
4365459	  819.7	  596.3	 3793.0	...
4365460	  819.5	  596.5	 3792.0	...
4365461	  819.3	  596.4	 3792.0	...
4365462	  819.1	  596.2	 3792.0	...
4365463	  818.9	  596.0	 3792.0	...
4365464	  818.8	  596.1	 3793.0	...
4365465	  818.7	  596.1	 3794.0	...
4365466	  818.8	  596.1	 3795.0	...
4365467	  818.8	  596.3	 3794.0	...
4365468	  818.9	  596.4	 3793.0	...
4365469	  818.9	  596.5	 3792.0	...
4365470	  818.8	  596.6	 3792.0	...
4365471	  818.8	  596.6	 3792.0	...
4365472	  818.7	  596.6	 3792.0	...
4365473	  818.6	  596.5	 3792.0	...
4365474	  818.7	  596.3	 3793.0	...
4365475	  819.0	  596.5	 3794.0	...
4365476	  819.2	  596.8	 3795.0	...
4365477	  819.1	  597.1	 3796.0	...
4365478	  818.9	  597.1	 3797.0	...
4365479	  818.8	  597.1	 3797.0	...
4365480	  818.6	  597.0	 3796.0	...
4365481	  818.4	  596.9	 3795.0	...
4365482	  818.2	  596.8	 3795.0	...
4365483	  818.3	  596.9	 3794.0	...
4365484	  818.4	  597.1	 3795.0	...
4365485	  818.4	  597.2	 3797.0	...
4365486	  818.5	  596.7	 3799.0	...
4365487	  818.5	  596.4	 3800.0	...
4365488	  818.6	  596.3	 3799.0	...
4365489	  818.7	  596.6	 3798.0	...
4365490	  819.0	  596.8	 3797.0	...
4365491	  819.2	  596.8	 3797.0	...
4365492	  819.3	  596.7	 3797.0	...
4365493	  819.1	  596.7	 3797.0	...
4365494	  818.9	  596.6	 3797.0	...
4365495	  818.7	  596.5	 3799.0	...
4365496	  818.7	  596.5	 3800.0	...
4365497	  818.7	  596.6	 3801.0	...
4365498	  818.5	  596.6	 3801.0	...
4365499	  818.5	  596.6	 3801.0	...
4365500	  818.4	  596.5	 3803.0	...
4365501	  818.6	  596.4	 3805.0	...
4365502	  818.5	  596.4	 3807.0	...
4365503	  818.2	  596.4	 3807.0	...
4365504	  818.0	  596.4	 3806.0	...
4365505	  817.7	  596.5	 3803.0	...
4365506	  817.6	  596.5	 3801.0	...
4365507	  817.5	  596.5	 3801.0	...
4365508	  817.5	  596.4	 3801.0	...
4365509	  817.6	  596.1	 3802.0	...
4365510	  817.8	  595.9	 3802.0	...
4365511	  818.0	  595.7	 3802.0	...
4365512	  817.9	  595.6	 3802.0	...
4365513	  817.8	  595.5	 3804.0	...
4365514	  817.6	  595.5	 3805.0	...
4365515	  817.6	  595.5	 3805.0	...
4365516	  817.7	  595.5	 3806.0	...
4365517	  817.7	  595.5	 3806.0	...
4365518	  817.8	  595.5	 3806.0	...
4365519	  817.7	  595.5	 3807.0	...
4365520	  817.7	  595.5	 3808.0	...
4365521	  817.7	  595.6	 3808.0	...
4365522	  817.6	  595.7	 3807.0	...
4365523	  817.7	  595.8	 3807.0	...
4365524	  817.8	  595.7	 3806.0	...
4365525	  817.9	  595.7	 3807.0	...
4365526	  817.7	  595.6	 3808.0	...
4365527	  817.6	  595.4	 3808.0	...
4365528	  817.3	  595.3	 3808.0	...
4365529	  817.0	  595.2	 3808.0	...
4365530	  816.7	  595.3	 3808.0	...
4365531	  816.9	  595.2	 3808.0	...
4365532	  817.1	  595.2	 3808.0	...
4365533	  817.4	  595.2	 3808.0	...
4365534	  817.4	  595.2	 3810.0	...
4365535	  817.4	  595.1	 3812.0	...
4365536	  817.3	  594.9	 3812.0	...
4365537	  817.3	  594.7	 3810.0	...
4365538	  817.3	  594.7	 3809.0	...
4365539	  817.1	  594.6	 3810.0	...
4365540	  816.7	  594.6	 3811.0	...
4365541	  816.3	  594.6	 3811.0	...
4365542	  816.2	  594.7	 3810.0	...
4365543	  816.2	  594.8	 3813.0	...
4365544	  816.2	  595.0	 3815.0	...
4365545	  816.2	  595.0	 3817.0	...
4365546	  816.1	  594.7	 3817.0	...
4365547	  816.1	  594.4	 3816.0	...
4365548	  816.1	  594.0	 3814.0	...
4365549	  816.1	  593.8	 3813.0	...
4365550	  816.2	  594.0	 3811.0	...
4365551	  816.3	  594.3	 3812.0	...
MSG	4365552 0000 _ Number On
4365552	  816.3	  594.8	 3814.0	...
4365553	  816.4	  594.9	 3815.0	...
4365554	  816.5	  595.0	 3815.0	...
4365555	  816.6	  595.0	 3816.0	...
4365556	  816.4	  595.0	 3817.0	...
4365557	  816.1	  594.7	 3817.0	...
4365558	  815.8	  594.4	 3816.0	...
4365559	  815.7	  594.0	 3815.0	...
4365560	  815.7	  594.0	 3815.0	...
4365561	  815.7	  594.0	 3817.0	...
4365562	  815.7	  594.0	 3820.0	...
4365563	  815.6	  594.2	 3821.0	...
4365564	  815.3	  594.4	 3820.0	...
4365565	  815.1	  594.3	 3819.0	...
4365566	  815.2	  594.0	 3819.0	...
4365567	  815.2	  593.5	 3821.0	...
4365568	  815.1	  593.4	 3822.0	...
4365569	  815.0	  593.4	 3822.0	...
4365570	  815.0	  593.7	 3824.0	...
4365571	  815.2	  593.9	 3825.0	...
4365572	  815.4	  594.0	 3826.0	...
4365573	  815.6	  594.0	 3827.0	...
4365574	  815.6	  593.9	 3829.0	...
4365575	  815.6	  594.1	 3831.0	...
4365576	  815.7	  594.2	 3832.0	...
4365577	  815.3	  594.4	 3833.0	...
4365578	  815.0	  594.6	 3833.0	...
4365579	  814.7	  594.7	 3834.0	...
4365580	  814.6	  594.8	 3833.0	...
4365581	  814.6	  594.8	 3834.0	...
4365582	  814.7	  594.7	 3835.0	...
4365583	  814.8	  594.7	 3836.0	...
4365584	  814.8	  594.3	 3836.0	...
4365585	  814.8	  594.1	 3837.0	...
4365586	  814.8	  593.9	 3840.0	...
4365587	  814.8	  594.0	 3843.0	...
4365588	  814.8	  594.0	 3843.0	...
4365589	  814.9	  593.9	 3843.0	...
4365590	  814.9	  593.9	 3842.0	...
4365591	  814.9	  593.9	 3841.0	...
4365592	  815.0	  594.1	 3842.0	...
4365593	  814.9	  594.2	 3842.0	...
4365594	  814.8	  594.2	 3843.0	...
4365595	  814.7	  594.0	 3843.0	...
4365596	  814.7	  593.9	 3843.0	...
4365597	  814.4	  594.0	 3844.0	...
4365598	  814.2	  594.1	 3843.0	...
4365599	  814.0	  594.2	 3843.0	...
4365600	  813.8	  594.2	 3842.0	...
4365601	  813.6	  594.3	 3842.0	...
4365602	  813.4	  594.8	 3843.0	...
4365603	  813.4	  595.2	 3843.0	...
4365604	  813.4	  595.5	 3843.0	...
4365605	  813.5	  595.5	 3843.0	...
4365606	  813.8	  595.5	 3843.0	...
4365607	  814.0	  595.5	 3843.0	...
4365608	  814.1	  595.6	 3843.0	...
4365609	  813.9	  595.8	 3843.0	...
4365610	  814.1	  595.6	 3844.0	...
4365611	  814.4	  595.2	 3846.0	...
4365612	  814.5	  595.0	 3847.0	...
4365613	  814.3	  595.0	 3847.0	...
4365614	  814.0	  595.0	 3847.0	...
4365615	  813.9	  595.0	 3846.0	...
4365616	  813.7	  594.9	 3845.0	...
4365617	  813.6	  595.2	 3844.0	...
4365618	  813.5	  595.8	 3844.0	...
4365619	  813.5	  596.3	 3845.0	...
4365620	  813.5	  596.2	 3846.0	...
4365621	  813.4	  596.0	 3847.0	...
4365622	  813.3	  595.9	 3848.0	...
4365623	  813.4	  596.1	 3849.0	...
4365624	  813.4	  596.2	 3848.0	...
4365625	  813.4	  596.2	 3848.0	...
4365626	  813.3	  596.2	 3849.0	...
4365627	  813.4	  596.3	 3850.0	...
4365628	  813.4	  596.4	 3852.0	...
4365629	  813.4	  596.5	 3851.0	...
4365630	  813.3	  596.5	 3851.0	...
4365631	  813.2	  596.2	 3851.0	...
4365632	  813.2	  595.9	 3851.0	...
4365633	  813.2	  595.6	 3851.0	...
4365634	  813.0	  595.6	 3853.0	...
4365635	  812.8	  595.5	 3856.0	...
4365636	  812.8	  595.4	 3858.0	...
4365637	  813.0	  595.3	 3859.0	...
4365638	  813.1	  595.2	 3858.0	...
4365639	  813.0	  595.2	 3857.0	...
4365640	  812.9	  595.3	 3857.0	...
4365641	  813.0	  595.3	 3858.0	...
4365642	  813.3	  595.2	 3858.0	...
4365643	  813.6	  595.2	 3858.0	...
4365644	  813.6	  595.1	 3861.0	...
4365645	  813.6	  595.1	 3864.0	...
4365646	  813.6	  595.1	 3867.0	...
4365647	  813.5	  595.3	 3867.0	...
4365648	  813.4	  595.4	 3867.0	...
4365649	  813.4	  595.4	 3867.0	...
4365650	  813.4	  595.4	 3867.0	...
4365651	  813.4	  595.4	 3868.0	...
4365652	  813.4	  595.3	 3869.0	...
4365653	  813.4	  595.3	 3870.0	...
4365654	  813.3	  595.5	 3870.0	...
4365655	  813.2	  595.6	 3870.0	...
4365656	  813.2	  595.7	 3870.0	...
4365657	  813.2	  595.7	 3871.0	...
4365658	  812.9	  595.7	 3872.0	...
4365659	  812.7	  595.8	 3873.0	...
4365660	  812.3	  595.9	 3873.0	...
4365661	  812.2	  595.9	 3873.0	...
4365662	  812.1	  595.8	 3873.0	...
4365663	  812.1	  595.8	 3873.0	...
4365664	  812.0	  595.8	 3874.0	...
4365665	  812.1	  595.6	 3874.0	...
4365666	  812.1	  595.4	 3875.0	...
4365667	  812.1	  595.2	 3875.0	...
4365668	  812.1	  595.4	 3875.0	...
4365669	  812.1	  595.7	 3875.0	...
4365670	  812.3	  595.8	 3875.0	...
4365671	  812.5	  595.8	 3875.0	...
4365672	  812.7	  595.8	 3874.0	...
4365673	  812.7	  595.6	 3874.0	...
4365674	  812.8	  595.5	 3874.0	...
4365675	  812.9	  595.7	 3874.0	...
4365676	  812.9	  595.9	 3875.0	...
4365677	  812.8	  596.0	 3875.0	...
4365678	  812.9	  595.9	 3875.0	...
4365679	  813.0	  596.0	 3875.0	...
4365680	  813.0	  596.2	 3875.0	...
4365681	  812.7	  596.3	 3875.0	...
4365682	  812.4	  596.3	 3876.0	...
4365683	  812.3	  596.2	 3879.0	...
4365684	  812.3	  596.1	 3883.0	...
4365685	  812.4	  596.0	 3886.0	...
4365686	  812.3	  596.2	 3887.0	...
4365687	  812.3	  596.4	 3887.0	...
4365688	  812.5	  596.6	 3888.0	...
4365689	  812.6	  596.6	 3888.0	...
4365690	  812.8	  596.5	 3888.0	...
4365691	  813.0	  596.5	 3891.0	...
4365692	  813.3	  596.5	 3893.0	...
4365693	  813.5	  596.7	 3897.0	...
4365694	  813.6	  597.1	 3897.0	...
4365695	  813.6	  597.8	 3898.0	...
4365696	  813.8	  598.4	 3899.0	...
4365697	  814.0	  598.4	 3899.0	...
4365698	  813.9	  598.1	 3900.0	...
4365699	  813.6	  597.8	 3900.0	...
4365700	  813.1	  597.7	 3900.0	...
4365701	  812.8	  597.7	 3902.0	...
4365702	  812.7	  597.6	 3903.0	...
4365703	  812.9	  597.4	 3904.0	...
4365704	  813.0	  597.1	 3904.0	...
4365705	  812.9	  597.2	 3904.0	...
4365706	  812.7	  597.5	 3903.0	...
4365707	  812.7	  597.8	 3902.0	...
4365708	  812.8	  597.7	 3903.0	...
4365709	  813.1	  597.7	 3904.0	...
4365710	  813.2	  597.7	 3904.0	...
4365711	  813.4	  597.8	 3906.0	...
4365712	  813.6	  597.9	 3908.0	...
4365713	  813.8	  597.9	 3911.0	...
4365714	  814.0	  597.9	 3911.0	...
4365715	  813.9	  597.6	 3909.0	...
4365716	  813.4	  597.3	 3908.0	...
4365717	  812.9	  596.9	 3905.0	...
4365718	  812.5	  596.9	 3905.0	...
4365719	  812.3	  596.9	 3904.0	...
4365720	  812.3	  596.8	 3903.0	...
4365721	  812.3	  596.8	 3903.0	...
4365722	  812.4	  596.8	 3903.0	...
4365723	  812.5	  596.8	 3903.0	...
4365724	  812.7	  596.7	 3905.0	...
4365725	  812.9	  596.7	 3907.0	...
4365726	  813.0	  596.6	 3907.0	...
4365727	  812.9	  596.6	 3907.0	...
4365728	  812.9	  596.6	 3906.0	...
4365729	  812.8	  596.6	 3906.0	...
4365730	  812.8	  596.5	 3906.0	...
4365731	  812.8	  596.5	 3906.0	...
4365732	  812.8	  596.5	 3909.0	...
4365733	  812.6	  596.6	 3911.0	...
4365734	  812.5	  596.6	 3913.0	...
4365735	  812.8	  596.5	 3913.0	...
4365736	  813.2	  596.3	 3912.0	...
4365737	  813.5	  596.2	 3912.0	...
4365738	  813.5	  596.1	 3913.0	...
4365739	  813.4	  596.0	 3915.0	...
4365740	  813.3	  596.2	 3918.0	...
4365741	  813.2	  596.8	 3920.0	...
4365742	  813.1	  597.3	 3921.0	...
4365743	  813.0	  597.7	 3921.0	...
4365744	  813.0	  597.8	 3922.0	...
4365745	  813.0	  597.9	 3922.0	...
4365746	  813.1	  598.0	 3921.0	...
4365747	  813.2	  598.1	 3922.0	...
4365748	  813.1	  598.0	 3922.0	...
4365749	  812.8	  597.9	 3923.0	...
4365750	  812.5	  597.7	 3924.0	...
4365751	  812.4	  597.3	 3926.0	...
EFIX R   4364874	4365751	878	  820.6	  589.7	   3723
SSACC R  4365752
4365752	  812.5	  596.8	 3927.0	...
4365753	  812.4	  595.2	 3929.0	...
4365754	  812.2	  593.4	 3928.0	...
4365755	  811.9	  590.6	 3929.0	...
4365756	  811.8	  588.0	 3932.0	...
4365757	  812.0	  585.0	 3934.0	...
4365758	  812.5	  581.2	 3935.0	...
4365759	  813.2	  577.1	 3935.0	...
4365760	  813.6	  572.7	 3935.0	...
4365761	  813.7	  569.1	 3934.0	...
4365762	  814.1	  565.0	 3935.0	...
4365763	  815.2	  561.0	 3934.0	...
4365764	  816.2	  557.2	 3933.0	...
4365765	  817.1	  554.8	 3932.0	...
4365766	  817.6	  553.7	 3934.0	...
4365767	  818.5	  553.3	 3936.0	...
4365768	  819.0	  553.5	 3939.0	...
ESACC R  4365752	4365768	17	  812.5	  596.8	  819.0	  553.5	   0.93	     79
SFIX R   4365769
4365769	  819.4	  553.6	 3939.0	...
4365770	  819.4	  553.7	 3939.0	...
4365771	  819.4	  554.0	 3939.0	...
4365772	  819.2	  555.0	 3940.0	...
4365773	  819.1	  556.9	 3940.0	...
4365774	  818.8	  558.8	 3940.0	...
4365775	  818.4	  560.3	 3939.0	...
4365776	  817.6	  561.2	 3939.0	...
4365777	  816.8	  561.8	 3941.0	...
4365778	  816.2	  562.1	 3943.0	...
4365779	  815.9	  562.2	 3945.0	...
4365780	  815.8	  562.4	 3945.0	...
4365781	  815.7	  562.5	 3946.0	...
4365782	  815.6	  562.7	 3946.0	...
4365783	  815.6	  562.9	 3946.0	...
4365784	  815.6	  563.1	 3946.0	...
4365785	  815.6	  563.3	 3946.0	...
4365786	  815.6	  563.6	 3946.0	...
4365787	  815.6	  563.8	 3946.0	...
4365788	  815.7	  564.7	 3946.0	...
4365789	  815.8	  565.2	 3947.0	...
4365790	  815.9	  565.8	 3947.0	...
4365791	  815.9	  565.8	 3948.0	...
4365792	  815.5	  566.0	 3949.0	...
4365793	  815.2	  566.4	 3952.0	...
4365794	  814.9	  566.9	 3955.0	...
4365795	  814.8	  567.2	 3958.0	...
4365796	  814.8	  567.3	 3959.0	...
4365797	  814.7	  567.5	 3959.0	...
4365798	  814.7	  567.4	 3958.0	...
4365799	  814.9	  567.3	 3957.0	...
4365800	  815.2	  567.5	 3957.0	...
4365801	  815.4	  567.7	 3958.0	...
4365802	  815.5	  568.0	 3958.0	...
4365803	  815.6	  568.4	 3960.0	...
4365804	  815.5	  568.7	 3963.0	...
4365805	  815.3	  569.0	 3963.0	...
4365806	  815.1	  568.7	 3960.0	...
4365807	  815.5	  568.0	 3957.0	...
4365808	  815.8	  567.4	 3958.0	...
4365809	  815.7	  567.3	 3961.0	...
4365810	  815.3	  568.1	 3964.0	...
4365811	  815.1	  568.8	 3966.0	...
4365812	  815.5	  569.2	 3965.0	...
4365813	  815.8	  569.1	 3965.0	...
4365814	  815.7	  569.1	 3964.0	...
4365815	  815.7	  568.9	 3964.0	...
4365816	  815.6	  568.9	 3964.0	...
4365817	  815.7	  568.8	 3964.0	...
4365818	  815.7	  568.8	 3965.0	...
4365819	  815.6	  568.7	 3966.0	...
4365820	  815.5	  568.5	 3968.0	...
4365821	  815.4	  568.2	 3970.0	...
4365822	  815.3	  568.1	 3973.0	...
4365823	  815.2	  568.2	 3975.0	...
4365824	  815.0	  568.4	 3975.0	...
4365825	  814.8	  568.5	 3974.0	...
4365826	  814.6	  568.6	 3972.0	...
4365827	  814.5	  568.6	 3972.0	...
4365828	  814.5	  568.6	 3973.0	...
4365829	  814.6	  568.5	 3974.0	...
4365830	  814.6	  568.6	 3975.0	...
4365831	  814.7	  568.7	 3976.0	...
4365832	  814.7	  568.6	 3977.0	...
4365833	  814.8	  568.4	 3978.0	...
4365834	  814.7	  568.3	 3979.0	...
4365835	  814.6	  568.4	 3979.0	...
4365836	  814.7	  568.1	 3980.0	...
4365837	  814.9	  567.8	 3980.0	...
4365838	  815.1	  567.6	 3981.0	...
4365839	  815.0	  567.7	 3983.0	...
4365840	  814.9	  567.8	 3984.0	...
4365841	  814.9	  567.9	 3985.0	...
4365842	  815.0	  568.1	 3985.0	...
4365843	  815.2	  568.4	 3984.0	...
4365844	  815.3	  568.6	 3984.0	...
4365845	  815.3	  568.8	 3984.0	...
4365846	  815.1	  568.9	 3984.0	...
4365847	  815.0	  568.9	 3983.0	...
4365848	  814.8	  569.0	 3982.0	...
4365849	  814.8	  569.0	 3983.0	...
4365850	  814.8	  569.1	 3986.0	...
4365851	  814.8	  569.2	 3990.0	...
4365852	  814.8	  569.1	 3991.0	...
4365853	  814.8	  569.1	 3992.0	...
4365854	  814.7	  569.0	 3992.0	...
MSG	4365855 0000 _ Number Off
4365855	  814.7	  569.0	 3992.0	...
4365856	  814.7	  569.2	 3994.0	...
4365857	  814.6	  569.4	 3996.0	...
4365858	  814.6	  569.8	 3998.0	...
4365859	  814.5	  570.0	 3998.0	...
4365860	  814.5	  570.2	 3998.0	...
4365861	  814.3	  570.3	 3999.0	...
4365862	  814.2	  570.4	 3999.0	...
4365863	  814.3	  570.4	 4000.0	...
4365864	  814.6	  570.4	 4000.0	...
4365865	  814.9	  570.2	 4001.0	...
4365866	  815.0	  569.9	 4001.0	...
4365867	  815.0	  569.7	 4001.0	...
4365868	  815.1	  569.7	 4001.0	...
4365869	  815.3	  569.6	 4001.0	...
4365870	  815.4	  569.5	 4001.0	...
4365871	  815.5	  569.4	 4002.0	...
4365872	  815.6	  569.3	 4003.0	...
4365873	  815.7	  569.3	 4003.0	...
4365874	  815.6	  569.4	 4003.0	...
4365875	  815.6	  569.5	 4003.0	...
4365876	  815.4	  569.8	 4004.0	...
4365877	  815.2	  569.9	 4005.0	...
4365878	  815.1	  569.8	 4005.0	...
4365879	  815.2	  569.7	 4004.0	...
4365880	  815.0	  569.6	 4003.0	...
4365881	  814.7	  569.6	 4002.0	...
4365882	  814.3	  569.1	 4002.0	...
4365883	  814.3	  568.6	 4004.0	...
4365884	  814.2	  568.2	 4006.0	...
4365885	  814.3	  568.2	 4008.0	...
4365886	  814.4	  568.5	 4006.0	...
4365887	  814.5	  568.8	 4004.0	...
4365888	  814.5	  569.2	 4003.0	...
4365889	  814.3	  569.1	 4005.0	...
4365890	  814.2	  569.2	 4008.0	...
4365891	  814.0	  569.3	 4011.0	...
4365892	  814.1	  569.4	 4010.0	...
4365893	  814.1	  569.4	 4008.0	...
4365894	  814.1	  569.4	 4006.0	...
4365895	  814.0	  569.2	 4007.0	...
4365896	  813.9	  569.1	 4008.0	...
4365897	  814.0	  568.9	 4008.0	...
4365898	  814.1	  569.0	 4008.0	...
4365899	  814.1	  569.1	 4008.0	...
4365900	  814.0	  569.1	 4007.0	...
4365901	  814.0	  569.1	 4007.0	...
4365902	  814.2	  569.0	 4006.0	...
4365903	  814.4	  569.0	 4006.0	...
4365904	  814.4	  569.2	 4006.0	...
4365905	  814.3	  569.2	 4006.0	...
4365906	  813.9	  569.3	 4006.0	...
4365907	  813.6	  569.2	 4007.0	...
4365908	  813.3	  569.2	 4007.0	...
4365909	  813.4	  569.2	 4008.0	...
4365910	  813.7	  569.4	 4008.0	...
4365911	  813.9	  569.6	 4008.0	...
4365912	  814.1	  569.8	 4009.0	...
4365913	  814.2	  569.8	 4009.0	...
4365914	  814.3	  569.8	 4010.0	...
4365915	  814.3	  569.7	 4010.0	...
4365916	  814.3	  569.5	 4010.0	...
4365917	  814.2	  569.3	 4010.0	...
4365918	  814.1	  569.2	 4011.0	...
4365919	  814.0	  569.2	 4011.0	...
4365920	  814.0	  569.1	 4011.0	...
4365921	  814.0	  569.0	 4011.0	...
4365922	  814.0	  568.9	 4011.0	...
4365923	  814.0	  568.8	 4011.0	...
4365924	  814.0	  568.7	 4013.0	...
4365925	  814.0	  568.7	 4014.0	...
4365926	  814.0	  568.7	 4015.0	...
4365927	  814.0	  568.7	 4015.0	...
4365928	  814.1	  568.8	 4017.0	...
4365929	  814.2	  568.9	 4019.0	...
4365930	  814.4	  569.0	 4018.0	...
4365931	  814.6	  569.0	 4016.0	...
4365932	  814.7	  568.8	 4014.0	...
4365933	  814.5	  568.6	 4015.0	...
4365934	  814.3	  568.4	 4016.0	...
4365935	  814.1	  568.5	 4016.0	...
4365936	  814.0	  568.7	 4015.0	...
4365937	  813.8	  568.8	 4014.0	...
4365938	  813.7	  569.0	 4014.0	...
4365939	  813.9	  569.2	 4013.0	...
4365940	  814.2	  569.3	 4014.0	...
4365941	  814.5	  569.4	 4014.0	...
4365942	  814.5	  569.4	 4015.0	...
4365943	  814.4	  569.5	 4013.0	...
4365944	  814.5	  569.5	 4012.0	...
4365945	  814.6	  569.4	 4011.0	...
4365946	  814.8	  569.3	 4012.0	...
4365947	  814.6	  569.3	 4012.0	...
4365948	  814.4	  569.2	 4012.0	...
4365949	  814.3	  569.2	 4011.0	...
4365950	  814.3	  569.1	 4011.0	...
4365951	  814.3	  568.7	 4010.0	...
4365952	  814.3	  568.4	 4011.0	...
4365953	  814.3	  568.0	 4012.0	...
4365954	  814.3	  568.1	 4012.0	...
4365955	  814.3	  568.3	 4012.0	...
4365956	  814.4	  568.5	 4012.0	...
4365957	  814.4	  568.6	 4011.0	...
4365958	  814.5	  568.6	 4011.0	...
4365959	  814.6	  568.5	 4010.0	...
4365960	  814.7	  568.3	 4010.0	...
4365961	  814.8	  568.2	 4009.0	...
4365962	  814.8	  568.2	 4008.0	...
4365963	  814.8	  568.1	 4008.0	...
4365964	  814.8	  567.9	 4009.0	...
4365965	  814.8	  567.9	 4011.0	...
4365966	  814.5	  568.0	 4012.0	...
4365967	  814.1	  568.1	 4013.0	...
4365968	  813.9	  568.1	 4011.0	...
4365969	  813.7	  568.1	 4010.0	...
4365970	  813.7	  568.1	 4009.0	...
4365971	  813.7	  568.1	 4009.0	...
4365972	  813.7	  568.1	 4009.0	...
4365973	  813.7	  568.1	 4009.0	...
4365974	  813.6	  568.1	 4008.0	...
4365975	  813.6	  568.1	 4008.0	...
4365976	  813.6	  568.1	 4007.0	...
4365977	  813.7	  568.2	 4007.0	...
4365978	  813.8	  568.3	 4007.0	...
4365979	  813.9	  568.5	 4007.0	...
4365980	  813.7	  568.7	 4005.0	...
4365981	  813.5	  569.0	 4002.0	...
4365982	  813.4	  569.1	 4002.0	...
4365983	  813.4	  569.1	 4005.0	...
4365984	  813.3	  569.0	 4007.0	...
4365985	  813.2	  569.0	 4007.0	...
4365986	  813.1	  568.9	 4007.0	...
4365987	  813.1	  568.8	 4007.0	...
4365988	  813.1	  568.7	 4006.0	...
4365989	  813.1	  568.7	 4008.0	...
4365990	  813.1	  568.6	 4009.0	...
4365991	  813.0	  568.6	 4010.0	...
4365992	  812.9	  568.7	 4009.0	...
4365993	  812.9	  569.1	 4009.0	...
4365994	  813.0	  569.5	 4010.0	...
4365995	  813.1	  570.0	 4011.0	...
4365996	  813.2	  570.1	 4012.0	...
4365997	  813.2	  569.9	 4012.0	...
4365998	  813.1	  569.5	 4011.0	...
4365999	  813.1	  569.2	 4011.0	...
4366000	  813.1	  569.2	 4010.0	...
4366001	  813.1	  569.2	 4010.0	...
4366002	  813.0	  569.2	 4009.0	...
4366003	  813.0	  569.0	 4009.0	...
4366004	  813.1	  568.9	 4009.0	...
4366005	  813.4	  568.8	 4008.0	...
4366006	  813.5	  568.8	 4007.0	...
4366007	  813.4	  568.8	 4007.0	...
4366008	  813.2	  568.9	 4007.0	...
4366009	  813.0	  569.2	 4007.0	...
4366010	  812.9	  569.5	 4006.0	...
4366011	  813.1	  569.9	 4006.0	...
4366012	  813.3	  570.0	 4006.0	...
4366013	  813.4	  570.0	 4007.0	...
4366014	  813.5	  569.8	 4006.0	...
4366015	  813.6	  569.6	 4005.0	...
4366016	  813.5	  569.6	 4005.0	...
4366017	  813.3	  569.5	 4007.0	...
4366018	  813.2	  569.5	 4009.0	...
4366019	  813.3	  569.4	 4009.0	...
4366020	  813.4	  569.3	 4008.0	...
4366021	  813.4	  569.3	 4007.0	...
4366022	  813.5	  569.3	 4008.0	...
4366023	  813.4	  569.3	 4009.0	...
4366024	  813.3	  569.3	 4009.0	...
4366025	  813.1	  569.3	 4009.0	...
4366026	  812.9	  569.4	 4011.0	...
4366027	  812.9	  569.3	 4012.0	...
4366028	  813.1	  569.1	 4014.0	...
4366029	  813.2	  568.6	 4014.0	...
4366030	  813.4	  568.4	 4014.0	...
4366031	  813.5	  568.2	 4013.0	...
4366032	  813.6	  568.4	 4013.0	...
4366033	  813.5	  568.7	 4012.0	...
4366034	  813.3	  568.6	 4014.0	...
4366035	  813.4	  568.4	 4016.0	...
4366036	  813.7	  568.5	 4018.0	...
4366037	  814.0	  568.7	 4018.0	...
4366038	  814.4	  568.8	 4017.0	...
4366039	  814.6	  568.7	 4019.0	...
4366040	  814.6	  568.5	 4022.0	...
4366041	  814.3	  568.5	 4024.0	...
4366042	  813.8	  568.8	 4025.0	...
4366043	  813.7	  569.0	 4024.0	...
4366044	  813.7	  569.3	 4024.0	...
4366045	  813.8	  569.2	 4024.0	...
4366046	  814.0	  569.3	 4024.0	...
4366047	  814.1	  569.3	 4024.0	...
4366048	  814.0	  569.5	 4024.0	...
4366049	  813.9	  569.3	 4024.0	...
4366050	  813.9	  569.0	 4024.0	...
4366051	  814.1	  568.7	 4024.0	...
4366052	  814.3	  568.5	 4024.0	...
4366053	  814.5	  568.4	 4024.0	...
4366054	  814.4	  568.6	 4024.0	...
4366055	  814.2	  568.9	 4024.0	...
4366056	  814.0	  569.0	 4024.0	...
4366057	  813.9	  568.9	 4024.0	...
4366058	  813.8	  568.8	 4023.0	...
4366059	  813.6	  568.7	 4025.0	...
4366060	  813.5	  568.6	 4026.0	...
4366061	  813.4	  568.5	 4026.0	...
4366062	  813.5	  568.6	 4025.0	...
4366063	  813.5	  569.0	 4025.0	...
4366064	  813.4	  569.5	 4025.0	...
4366065	  813.3	  569.7	 4026.0	...
4366066	  813.3	  569.7	 4027.0	...
MSG	4366067 0000 _ Number On
4366067	  813.2	  569.7	 4027.0	...
4366068	  813.1	  569.7	 4028.0	...
4366069	  813.1	  569.6	 4027.0	...
4366070	  813.0	  569.7	 4026.0	...
4366071	  813.2	  569.9	 4026.0	...
4366072	  813.4	  570.1	 4027.0	...
4366073	  813.6	  570.0	 4026.0	...
4366074	  813.6	  570.0	 4025.0	...
4366075	  813.6	  570.1	 4027.0	...
4366076	  813.6	  570.2	 4030.0	...
4366077	  813.4	  570.2	 4034.0	...
4366078	  813.3	  570.2	 4035.0	...
4366079	  813.3	  570.0	 4036.0	...
4366080	  813.5	  569.8	 4036.0	...
4366081	  813.4	  569.6	 4035.0	...
4366082	  813.2	  569.6	 4035.0	...
4366083	  813.0	  569.8	 4035.0	...
4366084	  813.0	  569.9	 4034.0	...
4366085	  812.9	  570.0	 4034.0	...
4366086	  812.8	  570.0	 4035.0	...
4366087	  812.7	  570.0	 4036.0	...
4366088	  812.5	  570.1	 4038.0	...
4366089	  812.7	  570.2	 4038.0	...
4366090	  813.0	  570.4	 4039.0	...
4366091	  813.2	  570.5	 4040.0	...
4366092	  813.2	  570.7	 4041.0	...
4366093	  813.2	  570.8	 4041.0	...
4366094	  813.1	  570.8	 4040.0	...
4366095	  813.1	  570.8	 4041.0	...
4366096	  812.9	  570.9	 4042.0	...
4366097	  812.7	  571.1	 4044.0	...
4366098	  812.4	  571.0	 4043.0	...
4366099	  812.4	  570.7	 4043.0	...
4366100	  812.2	  570.5	 4043.0	...
4366101	  812.1	  570.4	 4043.0	...
4366102	  812.1	  570.3	 4043.0	...
4366103	  812.2	  570.2	 4043.0	...
4366104	  812.4	  570.2	 4045.0	...
4366105	  812.4	  570.2	 4047.0	...
4366106	  812.4	  570.3	 4050.0	...
4366107	  812.3	  570.2	 4050.0	...
4366108	  812.2	  570.2	 4049.0	...
4366109	  812.2	  570.1	 4048.0	...
4366110	  812.2	  570.1	 4048.0	...
4366111	  812.3	  570.1	 4049.0	...
4366112	  812.3	  570.1	 4051.0	...
4366113	  812.4	  570.2	 4052.0	...
4366114	  812.4	  570.4	 4052.0	...
4366115	  812.4	  570.5	 4053.0	...
4366116	  812.3	  570.3	 4053.0	...
4366117	  812.3	  570.2	 4053.0	...
4366118	  812.3	  570.3	 4052.0	...
4366119	  812.4	  570.3	 4051.0	...
4366120	  812.4	  570.3	 4050.0	...
4366121	  812.5	  570.3	 4052.0	...
4366122	  812.5	  570.2	 4054.0	...
4366123	  812.6	  570.0	 4056.0	...
4366124	  812.8	  569.9	 4056.0	...
4366125	  812.9	  569.9	 4056.0	...
4366126	  813.0	  569.8	 4056.0	...
4366127	  812.9	  570.0	 4056.0	...
4366128	  812.9	  570.2	 4055.0	...
4366129	  812.8	  570.5	 4054.0	...
4366130	  812.7	  570.7	 4054.0	...
4366131	  812.7	  571.0	 4053.0	...
4366132	  812.6	  571.1	 4054.0	...
4366133	  812.4	  571.0	 4055.0	...
4366134	  812.2	  570.9	 4055.0	...
4366135	  812.0	  570.8	 4056.0	...
4366136	  812.0	  570.7	 4057.0	...
4366137	  811.9	  570.5	 4059.0	...
4366138	  811.7	  570.3	 4062.0	...
4366139	  811.9	  570.1	 4063.0	...
4366140	  812.2	  570.1	 4063.0	...
4366141	  812.5	  570.3	 4063.0	...
4366142	  812.6	  570.6	 4064.0	...
4366143	  812.8	  570.8	 4065.0	...
4366144	  812.9	  570.8	 4066.0	...
4366145	  813.1	  570.7	 4067.0	...
4366146	  812.9	  570.9	 4067.0	...
4366147	  812.6	  571.0	 4068.0	...
4366148	  812.4	  571.0	 4068.0	...
4366149	  812.5	  570.8	 4069.0	...
4366150	  812.6	  570.7	 4069.0	...
4366151	  812.6	  570.7	 4068.0	...
4366152	  812.6	  570.7	 4068.0	...
4366153	  812.6	  570.6	 4069.0	...
4366154	  812.6	  570.6	 4072.0	...
4366155	  812.6	  570.6	 4074.0	...
4366156	  812.3	  570.7	 4074.0	...
4366157	  812.0	  570.6	 4074.0	...
4366158	  811.8	  570.3	 4074.0	...
4366159	  811.8	  569.9	 4074.0	...
4366160	  811.9	  569.7	 4074.0	...
4366161	  812.0	  569.5	 4074.0	...
4366162	  812.0	  569.4	 4074.0	...
4366163	  812.1	  569.5	 4074.0	...
4366164	  812.2	  569.7	 4074.0	...
4366165	  812.4	  570.0	 4075.0	...
4366166	  812.5	  570.0	 4077.0	...
4366167	  812.4	  570.1	 4078.0	...
4366168	  812.1	  570.2	 4078.0	...
4366169	  811.9	  570.2	 4078.0	...
4366170	  811.9	  570.0	 4079.0	...
4366171	  811.8	  570.0	 4080.0	...
4366172	  811.8	  570.1	 4082.0	...
4366173	  811.7	  570.4	 4082.0	...
4366174	  811.7	  570.5	 4083.0	...
4366175	  811.8	  570.5	 4083.0	...
4366176	  811.7	  570.5	 4084.0	...
4366177	  811.7	  570.5	 4085.0	...
4366178	  811.6	  570.5	 4086.0	...
4366179	  811.6	  570.5	 4087.0	...
4366180	  811.6	  570.3	 4086.0	...
4366181	  811.7	  570.2	 4086.0	...
4366182	  811.7	  570.0	 4088.0	...
4366183	  811.7	  570.0	 4089.0	...
4366184	  811.8	  570.3	 4091.0	...
4366185	  811.9	  570.5	 4092.0	...
4366186	  812.0	  570.8	 4092.0	...
4366187	  811.9	  570.6	 4093.0	...
4366188	  811.8	  570.4	 4094.0	...
4366189	  811.7	  570.3	 4096.0	...
4366190	  811.6	  570.3	 4098.0	...
4366191	  811.5	  570.4	 4098.0	...
4366192	  811.6	  570.4	 4098.0	...
4366193	  811.6	  570.5	 4097.0	...
4366194	  811.6	  570.5	 4097.0	...
4366195	  811.6	  570.5	 4095.0	...
4366196	  811.6	  570.5	 4094.0	...
4366197	  811.8	  570.5	 4096.0	...
4366198	  811.9	  570.5	 4098.0	...
4366199	  811.8	  570.5	 4100.0	...
4366200	  811.7	  570.6	 4101.0	...
4366201	  811.5	  570.8	 4102.0	...
4366202	  811.6	  570.9	 4102.0	...
4366203	  811.7	  571.0	 4100.0	...
4366204	  811.8	  570.9	 4101.0	...
4366205	  811.9	  570.9	 4102.0	...
4366206	  812.0	  570.7	 4104.0	...
4366207	  812.0	  570.5	 4104.0	...
4366208	  812.1	  570.5	 4105.0	...
4366209	  812.1	  570.6	 4105.0	...
4366210	  812.2	  570.7	 4107.0	...
4366211	  812.3	  570.8	 4109.0	...
4366212	  812.4	  571.0	 4111.0	...
4366213	  812.3	  571.2	 4110.0	...
4366214	  812.3	  571.3	 4110.0	...
4366215	  812.0	  571.3	 4110.0	...
4366216	  811.9	  571.6	 4109.0	...
4366217	  811.7	  571.8	 4109.0	...
4366218	  811.7	  572.1	 4109.0	...
4366219	  811.7	  572.2	 4109.0	...
4366220	  811.7	  572.0	 4111.0	...
4366221	  811.8	  571.8	 4113.0	...
4366222	  811.9	  571.6	 4114.0	...
4366223	  812.1	  571.6	 4115.0	...
4366224	  812.1	  571.5	 4116.0	...
4366225	  812.0	  571.4	 4116.0	...
4366226	  811.7	  571.5	 4116.0	...
4366227	  811.4	  571.8	 4116.0	...
4366228	  811.5	  571.8	 4116.0	...
4366229	  811.7	  571.7	 4116.0	...
4366230	  811.9	  571.6	 4116.0	...
4366231	  811.8	  571.7	 4115.0	...
4366232	  811.8	  571.8	 4114.0	...
4366233	  811.8	  571.9	 4113.0	...
4366234	  811.8	  571.9	 4112.0	...
4366235	  811.8	  571.9	 4112.0	...
4366236	  811.7	  571.8	 4113.0	...
4366237	  811.6	  571.8	 4116.0	...
4366238	  811.4	  571.8	 4118.0	...
4366239	  811.4	  571.8	 4120.0	...
4366240	  811.4	  571.8	 4121.0	...
4366241	  811.5	  571.9	 4120.0	...
4366242	  811.5	  572.0	 4120.0	...
4366243	  811.5	  572.0	 4120.0	...
4366244	  811.5	  571.9	 4122.0	...
4366245	  811.5	  572.0	 4123.0	...
4366246	  811.3	  572.1	 4124.0	...
4366247	  811.1	  572.3	 4123.0	...
4366248	  810.9	  572.3	 4122.0	...
4366249	  810.8	  572.2	 4123.0	...
4366250	  810.7	  572.3	 4123.0	...
4366251	  810.6	  572.6	 4124.0	...
4366252	  810.8	  572.8	 4124.0	...
4366253	  810.9	  572.9	 4124.0	...
4366254	  811.1	  572.9	 4124.0	...
4366255	  811.2	  572.8	 4124.0	...
4366256	  811.3	  572.7	 4124.0	...
4366257	  811.4	  572.5	 4123.0	...
4366258	  811.6	  572.4	 4123.0	...
4366259	  811.8	  572.3	 4123.0	...
4366260	  811.5	  572.3	 4125.0	...
4366261	  810.8	  572.5	 4127.0	...
4366262	  810.1	  572.6	 4127.0	...
4366263	  810.0	  572.6	 4125.0	...
4366264	  810.3	  572.6	 4122.0	...
4366265	  810.4	  572.7	 4122.0	...
4366266	  810.2	  572.7	 4123.0	...
4366267	  810.1	  572.8	 4123.0	...
4366268	  810.2	  572.9	 4122.0	...
4366269	  810.3	  572.9	 4121.0	...
4366270	  810.3	  573.0	 4121.0	...
4366271	  809.9	  573.2	 4122.0	...
4366272	  809.7	  573.5	 4123.0	...
4366273	  809.5	  574.2	 4123.0	...
4366274	  809.7	  574.7	 4123.0	...
4366275	  809.9	  575.1	 4122.0	...
4366276	  809.9	  575.2	 4122.0	...
4366277	  809.9	  575.3	 4122.0	...
4366278	  809.8	  575.3	 4125.0	...
4366279	  809.6	  575.3	 4127.0	...
4366280	  809.4	  575.3	 4129.0	...
4366281	  809.2	  575.3	 4129.0	...
4366282	  809.2	  575.3	 4129.0	...
4366283	  809.1	  575.1	 4129.0	...
4366284	  809.0	  574.9	 4127.0	...
4366285	  808.9	  574.7	 4125.0	...
4366286	  808.8	  574.7	 4124.0	...
4366287	  808.9	  574.8	 4127.0	...
4366288	  808.9	  574.8	 4130.0	...
4366289	  809.0	  574.7	 4131.0	...
4366290	  809.2	  574.4	 4131.0	...
4366291	  809.4	  574.1	 4131.0	...
4366292	  809.5	  573.9	 4131.0	...
4366293	  809.4	  573.9	 4130.0	...
4366294	  809.2	  574.0	 4131.0	...
4366295	  808.9	  574.1	 4131.0	...
4366296	  808.9	  574.2	 4131.0	...
4366297	  808.8	  574.3	 4130.0	...
4366298	  808.8	  574.2	 4132.0	...
4366299	  808.9	  574.0	 4134.0	...
4366300	  809.0	  573.9	 4136.0	...
4366301	  809.2	  573.7	 4136.0	...
4366302	  809.2	  573.5	 4137.0	...
4366303	  809.3	  573.4	 4138.0	...
4366304	  809.3	  573.5	 4139.0	...
4366305	  809.3	  573.5	 4140.0	...
4366306	  809.3	  573.6	 4140.0	...
4366307	  809.3	  573.6	 4140.0	...
4366308	  809.0	  573.5	 4140.0	...
4366309	  808.7	  573.3	 4140.0	...
4366310	  808.3	  573.1	 4141.0	...
4366311	  808.2	  572.9	 4143.0	...
4366312	  808.1	  573.0	 4145.0	...
4366313	  808.1	  573.1	 4145.0	...
4366314	  808.1	  573.3	 4145.0	...
4366315	  808.0	  573.3	 4147.0	...
4366316	  808.0	  573.4	 4148.0	...
4366317	  808.0	  573.7	 4149.0	...
4366318	  807.9	  574.1	 4149.0	...
4366319	  807.8	  574.0	 4149.0	...
4366320	  807.8	  573.6	 4150.0	...
4366321	  807.8	  573.4	 4151.0	...
4366322	  808.0	  573.6	 4150.0	...
4366323	  808.0	  574.0	 4149.0	...
4366324	  808.1	  574.1	 4148.0	...
4366325	  808.2	  574.2	 4149.0	...
4366326	  808.3	  574.2	 4150.0	...
4366327	  808.5	  574.3	 4151.0	...
4366328	  808.5	  574.4	 4151.0	...
4366329	  808.5	  574.5	 4151.0	...
4366330	  808.4	  574.4	 4152.0	...
4366331	  808.5	  574.4	 4152.0	...
4366332	  808.6	  574.3	 4153.0	...
4366333	  808.7	  574.2	 4155.0	...
4366334	  808.7	  574.2	 4158.0	...
4366335	  808.8	  574.1	 4160.0	...
4366336	  808.7	  574.1	 4161.0	...
4366337	  808.7	  574.1	 4162.0	...
4366338	  808.7	  574.1	 4163.0	...
4366339	  808.7	  574.4	 4161.0	...
4366340	  808.7	  574.6	 4159.0	...
4366341	  808.8	  574.7	 4157.0	...
4366342	  808.9	  575.0	 4157.0	...
4366343	  808.9	  575.3	 4157.0	...
4366344	  808.8	  575.5	 4158.0	...
4366345	  808.7	  575.4	 4159.0	...
4366346	  808.5	  575.0	 4159.0	...
4366347	  808.5	  574.8	 4158.0	...
4366348	  808.6	  574.6	 4156.0	...
4366349	  808.6	  574.6	 4157.0	...
4366350	  808.6	  574.7	 4157.0	...
4366351	  808.5	  574.8	 4157.0	...
4366352	  808.6	  575.0	 4158.0	...
4366353	  808.6	  575.1	 4159.0	...
4366354	  808.7	  575.2	 4161.0	...
4366355	  808.7	  575.4	 4162.0	...
4366356	  808.4	  575.7	 4160.0	...
4366357	  808.1	  575.9	 4159.0	...
4366358	  807.8	  575.9	 4161.0	...
4366359	  807.8	  575.8	 4162.0	...
4366360	  807.7	  575.6	 4162.0	...
4366361	  807.6	  575.5	 4163.0	...
4366362	  807.6	  575.5	 4164.0	...
4366363	  807.6	  575.6	 4164.0	...
4366364	  807.7	  575.8	 4162.0	...
4366365	  807.9	  575.9	 4162.0	...
4366366	  808.0	  575.9	 4164.0	...
4366367	  808.1	  575.9	 4163.0	...
4366368	  808.0	  575.9	 4161.0	...
4366369	  808.0	  575.9	 4161.0	...
4366370	  808.0	  576.0	 4163.0	...
MSG	4366371 0000 _ Number Off
4366371	  807.9	  576.4	 4166.0	...
4366372	  807.7	  576.8	 4166.0	...
4366373	  807.7	  577.0	 4166.0	...
4366374	  807.8	  577.1	 4166.0	...
4366375	  807.8	  577.2	 4166.0	...
4366376	  807.7	  577.1	 4167.0	...
4366377	  807.6	  576.9	 4167.0	...
4366378	  807.6	  576.7	 4167.0	...
4366379	  807.6	  576.7	 4168.0	...
4366380	  807.7	  576.8	 4169.0	...
4366381	  807.7	  576.9	 4170.0	...
4366382	  807.7	  577.0	 4170.0	...
4366383	  807.7	  576.9	 4170.0	...
4366384	  807.6	  576.8	 4169.0	...
4366385	  807.6	  576.7	 4170.0	...
4366386	  807.6	  576.7	 4172.0	...
4366387	  807.6	  576.6	 4174.0	...
4366388	  807.7	  576.6	 4174.0	...
4366389	  807.5	  576.7	 4174.0	...
4366390	  807.3	  576.6	 4173.0	...
4366391	  807.1	  576.5	 4172.0	...
4366392	  807.0	  576.7	 4171.0	...
4366393	  807.0	  577.0	 4170.0	...
4366394	  806.8	  577.3	 4170.0	...
4366395	  806.7	  577.1	 4170.0	...
4366396	  806.7	  577.0	 4171.0	...
4366397	  806.8	  577.1	 4173.0	...
4366398	  807.0	  577.1	 4175.0	...
4366399	  807.0	  577.2	 4176.0	...
4366400	  807.1	  577.4	 4176.0	...
4366401	  807.1	  577.7	 4176.0	...
4366402	  807.1	  578.0	 4177.0	...
4366403	  807.0	  578.1	 4177.0	...
4366404	  806.9	  578.2	 4177.0	...
4366405	  807.0	  578.2	 4176.0	...
4366406	  806.9	  577.8	 4177.0	...
4366407	  806.7	  577.5	 4178.0	...
4366408	  806.5	  577.2	 4180.0	...
4366409	  806.6	  577.3	 4180.0	...
4366410	  806.9	  577.3	 4181.0	...
4366411	  807.1	  577.5	 4181.0	...
4366412	  807.3	  577.6	 4181.0	...
4366413	  807.2	  578.0	 4182.0	...
4366414	  807.2	  578.3	 4183.0	...
4366415	  807.1	  578.5	 4183.0	...
4366416	  807.1	  578.5	 4182.0	...
4366417	  807.2	  578.4	 4182.0	...
4366418	  807.1	  578.4	 4182.0	...
4366419	  806.9	  578.3	 4182.0	...
4366420	  806.7	  578.3	 4182.0	...
4366421	  806.6	  578.2	 4184.0	...
4366422	  806.6	  578.1	 4187.0	...
4366423	  806.6	  577.9	 4187.0	...
4366424	  806.6	  577.7	 4184.0	...
4366425	  806.5	  577.6	 4182.0	...
4366426	  806.5	  577.6	 4182.0	...
4366427	  806.5	  577.8	 4183.0	...
4366428	  806.6	  578.0	 4184.0	...
4366429	  806.7	  577.8	 4184.0	...
4366430	  806.8	  577.5	 4183.0	...
4366431	  806.9	  577.3	 4182.0	...
4366432	  806.9	  577.5	 4184.0	...
4366433	  807.0	  577.7	 4186.0	...
4366434	  807.0	  577.7	 4189.0	...
4366435	  806.6	  577.8	 4189.0	...
4366436	  806.2	  577.9	 4189.0	...
4366437	  805.9	  578.0	 4189.0	...
4366438	  806.0	  578.0	 4188.0	...
4366439	  806.2	  578.0	 4187.0	...
4366440	  806.2	  578.1	 4186.0	...
4366441	  806.4	  578.2	 4186.0	...
4366442	  806.5	  578.2	 4187.0	...
4366443	  806.6	  578.1	 4187.0	...
4366444	  806.7	  578.0	 4190.0	...
4366445	  806.5	  578.0	 4193.0	...
4366446	  806.4	  578.0	 4195.0	...
4366447	  806.2	  578.1	 4196.0	...
4366448	  806.3	  578.2	 4196.0	...
4366449	  806.5	  578.1	 4196.0	...
4366450	  806.7	  578.0	 4196.0	...
4366451	  806.7	  577.9	 4195.0	...
4366452	  806.8	  577.8	 4194.0	...
4366453	  806.9	  577.8	 4193.0	...
4366454	  806.9	  577.8	 4194.0	...
4366455	  806.8	  578.0	 4195.0	...
4366456	  806.8	  578.2	 4196.0	...
4366457	  806.9	  578.5	 4196.0	...
4366458	  807.0	  578.6	 4196.0	...
4366459	  807.0	  578.8	 4196.0	...
4366460	  806.8	  579.1	 4196.0	...
4366461	  806.4	  579.6	 4196.0	...
4366462	  806.1	  580.1	 4197.0	...
4366463	  806.1	  580.2	 4198.0	...
4366464	  806.3	  580.1	 4199.0	...
4366465	  806.5	  579.8	 4198.0	...
4366466	  807.0	  579.2	 4197.0	...
4366467	  807.5	  578.4	 4196.0	...
4366468	  808.2	  577.4	 4196.0	...
4366469	  808.9	  576.5	 4197.0	...
4366470	  809.8	  576.0	 4198.0	...
4366471	  810.2	  574.8	 4200.0	...
4366472	  810.5	  573.5	 4201.0	...
4366473	  810.6	  572.4	 4202.0	...
4366474	  810.0	  572.2	 4201.0	...
4366475	  809.2	  572.3	 4198.0	...
4366476	  808.3	  572.3	 4195.0	...
4366477	  808.0	  572.1	 4192.0	...
4366478	  807.3	  572.0	 4192.0	...
4366479	  806.8	  572.2	 4194.0	...
4366480	  806.5	  572.8	 4197.0	...
4366481	  806.7	  573.3	 4200.0	...
4366482	  806.8	  573.6	 4200.0	...
4366483	  807.3	  573.6	 4199.0	...
4366484	  807.9	  574.1	 4199.0	...
4366485	  808.7	  574.5	 4199.0	...
4366486	  809.3	  574.9	 4199.0	...
4366487	  809.9	  574.8	 4198.0	...
4366488	  810.7	  574.8	 4197.0	...
4366489	  811.2	  574.9	 4197.0	...
4366490	  811.5	  575.0	 4198.0	...
4366491	  811.2	  575.0	 4198.0	...
4366492	  810.8	  575.1	 4199.0	...
4366493	  810.5	  575.4	 4199.0	...
4366494	  809.8	  575.6	 4199.0	...
4366495	  808.9	  575.9	 4199.0	...
4366496	  808.0	  576.1	 4199.0	...
4366497	  807.3	  576.2	 4199.0	...
4366498	  807.0	  576.4	 4201.0	...
4366499	  806.8	  576.5	 4203.0	...
4366500	  806.6	  576.6	 4205.0	...
4366501	  806.5	  576.7	 4206.0	...
4366502	  806.5	  576.6	 4205.0	...
4366503	  806.6	  576.6	 4203.0	...
4366504	  806.8	  576.5	 4202.0	...
4366505	  806.9	  576.5	 4201.0	...
4366506	  807.0	  576.6	 4201.0	...
4366507	  807.0	  576.9	 4201.0	...
4366508	  807.0	  577.2	 4202.0	...
4366509	  807.1	  577.3	 4203.0	...
4366510	  807.3	  577.2	 4204.0	...
4366511	  807.5	  577.3	 4205.0	...
4366512	  807.3	  577.5	 4206.0	...
4366513	  807.0	  577.7	 4208.0	...
4366514	  806.9	  577.9	 4209.0	...
4366515	  807.0	  578.1	 4209.0	...
4366516	  807.3	  578.3	 4209.0	...
4366517	  807.5	  578.3	 4209.0	...
4366518	  807.6	  578.2	 4208.0	...
4366519	  807.5	  578.5	 4208.0	...
4366520	  807.4	  578.8	 4208.0	...
4366521	  807.4	  579.1	 4207.0	...
4366522	  807.4	  579.1	 4206.0	...
4366523	  807.6	  579.0	 4207.0	...
4366524	  807.6	  579.1	 4209.0	...
4366525	  807.6	  579.1	 4211.0	...
4366526	  807.6	  579.2	 4211.0	...
4366527	  807.6	  579.2	 4210.0	...
4366528	  807.5	  579.2	 4208.0	...
4366529	  807.4	  579.1	 4206.0	...
4366530	  807.3	  579.1	 4207.0	...
4366531	  807.2	  579.1	 4207.0	...
4366532	  807.2	  579.0	 4208.0	...
4366533	  807.3	  579.4	 4207.0	...
4366534	  807.4	  579.9	 4206.0	...
4366535	  807.5	  580.4	 4206.0	...
4366536	  807.5	  580.5	 4207.0	...
4366537	  807.6	  580.4	 4208.0	...
4366538	  807.6	  580.3	 4207.0	...
4366539	  807.7	  580.1	 4209.0	...
4366540	  807.8	  579.9	 4211.0	...
4366541	  807.8	  579.7	 4212.0	...
4366542	  807.9	  580.1	 4212.0	...
4366543	  808.0	  580.5	 4212.0	...
4366544	  808.0	  580.7	 4213.0	...
4366545	  807.9	  580.3	 4214.0	...
4366546	  807.7	  580.1	 4214.0	...
4366547	  807.6	  580.1	 4214.0	...
4366548	  807.4	  580.2	 4214.0	...
4366549	  807.4	  580.3	 4216.0	...
4366550	  807.3	  580.4	 4218.0	...
4366551	  807.3	  580.4	 4220.0	...
4366552	  807.3	  580.5	 4221.0	...
4366553	  807.5	  580.6	 4221.0	...
4366554	  807.7	  580.9	 4220.0	...
4366555	  807.8	  581.2	 4219.0	...
4366556	  807.7	  581.4	 4218.0	...
4366557	  807.6	  581.4	 4217.0	...
4366558	  807.7	  581.3	 4217.0	...
4366559	  807.7	  581.2	 4216.0	...
4366560	  807.6	  580.9	 4215.0	...
4366561	  807.6	  580.8	 4216.0	...
4366562	  807.5	  580.8	 4218.0	...
4366563	  807.4	  580.9	 4220.0	...
4366564	  807.4	  581.0	 4220.0	...
4366565	  807.6	  581.0	 4221.0	...
4366566	  807.7	  581.1	 4221.0	...
4366567	  807.8	  581.0	 4221.0	...
4366568	  807.8	  581.3	 4221.0	...
4366569	  807.9	  581.5	 4221.0	...
4366570	  808.0	  581.7	 4221.0	...
4366571	  808.0	  581.6	 4222.0	...
4366572	  808.0	  581.5	 4221.0	...
4366573	  808.0	  581.6	 4218.0	...
4366574	  808.2	  581.7	 4216.0	...
4366575	  808.5	  581.8	 4215.0	...
4366576	  808.7	  581.9	 4215.0	...
4366577	  808.5	  582.0	 4218.0	...
4366578	  808.2	  582.2	 4220.0	...
4366579	  807.8	  582.3	 4221.0	...
MSG	4366580 0000 _ Number On
4366580	  807.7	  582.5	 4220.0	...
4366581	  807.6	  582.7	 4220.0	...
4366582	  807.5	  582.8	 4221.0	...
4366583	  807.4	  582.8	 4221.0	...
4366584	  807.5	  582.8	 4219.0	...
4366585	  807.5	  582.8	 4217.0	...
4366586	  807.5	  582.9	 4216.0	...
4366587	  807.3	  582.8	 4217.0	...
4366588	  807.2	  582.7	 4217.0	...
4366589	  807.1	  582.6	 4216.0	...
4366590	  807.1	  582.5	 4214.0	...
4366591	  807.1	  582.4	 4213.0	...
4366592	  807.1	  582.4	 4213.0	...
4366593	  807.2	  582.5	 4215.0	...
4366594	  807.3	  582.7	 4216.0	...
4366595	  807.3	  582.9	 4215.0	...
4366596	  807.3	  583.1	 4215.0	...
4366597	  807.4	  583.1	 4215.0	...
4366598	  807.4	  583.2	 4216.0	...
4366599	  807.4	  583.2	 4217.0	...
4366600	  807.4	  583.2	 4217.0	...
4366601	  807.3	  583.1	 4218.0	...
4366602	  807.4	  582.8	 4218.0	...
4366603	  807.6	  582.5	 4218.0	...
4366604	  808.0	  582.3	 4218.0	...
4366605	  808.5	  582.4	 4218.0	...
4366606	  808.8	  582.4	 4216.0	...
4366607	  808.8	  582.4	 4215.0	...
4366608	  808.7	  582.6	 4214.0	...
4366609	  808.5	  582.7	 4215.0	...
4366610	  808.4	  582.7	 4216.0	...
4366611	  808.3	  582.6	 4217.0	...
4366612	  808.3	  582.4	 4218.0	...
4366613	  808.2	  582.2	 4218.0	...
4366614	  807.9	  581.9	 4218.0	...
4366615	  807.6	  581.8	 4217.0	...
4366616	  807.4	  582.0	 4216.0	...
4366617	  807.4	  582.2	 4215.0	...
4366618	  807.4	  582.3	 4213.0	...
4366619	  807.4	  582.1	 4214.0	...
4366620	  807.4	  581.9	 4214.0	...
4366621	  807.5	  581.9	 4214.0	...
4366622	  807.5	  582.0	 4214.0	...
4366623	  807.5	  582.4	 4215.0	...
4366624	  807.6	  583.0	 4216.0	...
4366625	  807.6	  583.5	 4217.0	...
4366626	  807.6	  583.7	 4217.0	...
4366627	  807.6	  583.7	 4217.0	...
4366628	  807.8	  583.5	 4217.0	...
4366629	  808.1	  583.5	 4215.0	...
4366630	  808.3	  583.4	 4214.0	...
4366631	  808.4	  583.5	 4213.0	...
4366632	  808.2	  583.6	 4212.0	...
4366633	  807.9	  583.7	 4210.0	...
4366634	  807.6	  583.6	 4208.0	...
4366635	  807.4	  583.4	 4207.0	...
4366636	  807.3	  583.2	 4206.0	...
4366637	  807.1	  583.1	 4206.0	...
4366638	  806.9	  583.1	 4206.0	...
4366639	  806.8	  583.1	 4206.0	...
4366640	  806.9	  583.1	 4205.0	...
4366641	  806.7	  583.1	 4206.0	...
4366642	  806.5	  583.0	 4208.0	...
4366643	  806.3	  582.9	 4211.0	...
4366644	  806.2	  582.8	 4213.0	...
4366645	  806.3	  582.8	 4214.0	...
4366646	  806.4	  583.0	 4215.0	...
4366647	  806.5	  583.5	 4216.0	...
4366648	  806.5	  584.1	 4216.0	...
4366649	  806.4	  584.5	 4214.0	...
4366650	  806.3	  584.5	 4212.0	...
4366651	  806.3	  584.6	 4210.0	...
4366652	  806.7	  584.8	 4211.0	...
4366653	  807.0	  585.0	 4210.0	...
4366654	  807.2	  585.1	 4208.0	...
4366655	  807.0	  585.4	 4205.0	...
4366656	  806.9	  585.6	 4205.0	...
4366657	  807.2	  585.7	 4205.0	...
4366658	  807.5	  585.6	 4206.0	...
4366659	  807.7	  585.6	 4207.0	...
4366660	  807.7	  585.7	 4207.0	...
4366661	  807.7	  585.9	 4207.0	...
4366662	  807.7	  586.1	 4207.0	...
4366663	  807.6	  586.0	 4207.0	...
4366664	  807.8	  585.6	 4207.0	...
4366665	  807.9	  585.2	 4207.0	...
4366666	  808.0	  584.9	 4208.0	...
4366667	  807.8	  585.0	 4208.0	...
4366668	  807.7	  585.1	 4207.0	...
4366669	  807.6	  585.1	 4205.0	...
4366670	  807.6	  585.1	 4203.0	...
4366671	  807.8	  585.3	 4200.0	...
4366672	  808.0	  585.4	 4198.0	...
4366673	  808.1	  585.5	 4197.0	...
4366674	  808.2	  585.4	 4196.0	...
4366675	  808.2	  585.3	 4196.0	...
4366676	  808.6	  585.1	 4196.0	...
4366677	  809.1	  585.0	 4195.0	...
4366678	  809.6	  585.1	 4194.0	...
4366679	  809.7	  585.5	 4195.0	...
4366680	  809.8	  585.7	 4197.0	...
4366681	  809.9	  585.7	 4198.0	...
4366682	  809.8	  585.5	 4197.0	...
4366683	  809.6	  585.3	 4197.0	...
4366684	  809.3	  585.4	 4197.0	...
4366685	  809.2	  585.6	 4197.0	...
4366686	  809.1	  585.7	 4197.0	...
4366687	  809.1	  585.9	 4197.0	...
4366688	  809.0	  586.3	 4196.0	...
4366689	  808.9	  586.7	 4195.0	...
4366690	  808.8	  586.9	 4195.0	...
4366691	  808.9	  586.7	 4194.0	...
4366692	  809.1	  586.5	 4194.0	...
4366693	  809.3	  586.4	 4194.0	...
4366694	  809.5	  586.2	 4192.0	...
4366695	  809.6	  586.0	 4191.0	...
4366696	  809.7	  585.8	 4190.0	...
4366697	  809.8	  585.7	 4188.0	...
4366698	  809.9	  585.6	 4187.0	...
4366699	  810.1	  585.5	 4186.0	...
4366700	  810.3	  585.5	 4187.0	...
4366701	  810.5	  585.4	 4188.0	...
4366702	  810.5	  585.2	 4188.0	...
4366703	  810.4	  584.9	 4186.0	...
4366704	  810.2	  584.7	 4185.0	...
4366705	  810.1	  584.8	 4183.0	...
4366706	  810.0	  584.8	 4181.0	...
4366707	  810.1	  584.8	 4180.0	...
4366708	  810.1	  584.9	 4180.0	...
4366709	  810.6	  584.9	 4180.0	...
4366710	  811.0	  584.9	 4180.0	...
4366711	  811.6	  584.8	 4180.0	...
4366712	  811.7	  584.7	 4180.0	...
4366713	  811.8	  584.7	 4178.0	...
4366714	  811.9	  584.8	 4175.0	...
4366715	  812.0	  585.0	 4171.0	...
4366716	  811.9	  585.2	 4170.0	...
4366717	  811.9	  585.3	 4171.0	...
4366718	  811.8	  585.5	 4172.0	...
4366719	  811.8	  585.5	 4174.0	...
4366720	  811.9	  585.7	 4173.0	...
4366721	  811.9	  585.9	 4172.0	...
4366722	  812.0	  585.9	 4172.0	...
4366723	  812.3	  585.8	 4172.0	...
4366724	  812.6	  585.6	 4171.0	...
4366725	  812.7	  585.5	 4171.0	...
4366726	  812.6	  585.5	 4171.0	...
4366727	  812.5	  585.6	 4169.0	...
4366728	  812.6	  585.6	 4168.0	...
4366729	  812.6	  585.8	 4166.0	...
4366730	  812.7	  586.0	 4167.0	...
4366731	  812.9	  586.2	 4167.0	...
4366732	  813.1	  586.2	 4167.0	...
4366733	  813.3	  586.3	 4165.0	...
4366734	  813.3	  586.5	 4163.0	...
4366735	  813.1	  586.6	 4163.0	...
4366736	  813.0	  586.5	 4165.0	...
4366737	  813.1	  586.3	 4165.0	...
4366738	  813.2	  586.1	 4162.0	...
4366739	  813.2	  585.9	 4160.0	...
4366740	  813.2	  586.1	 4159.0	...
4366741	  813.1	  586.4	 4158.0	...
4366742	  813.1	  586.8	 4157.0	...
4366743	  812.9	  586.7	 4157.0	...
4366744	  812.7	  586.7	 4158.0	...
4366745	  812.5	  586.6	 4158.0	...
4366746	  812.4	  586.5	 4158.0	...
4366747	  812.4	  586.5	 4158.0	...
4366748	  812.2	  586.6	 4157.0	...
4366749	  812.1	  586.6	 4157.0	...
4366750	  812.0	  586.6	 4157.0	...
4366751	  812.0	  586.7	 4158.0	...
4366752	  812.0	  586.8	 4158.0	...
4366753	  812.1	  586.5	 4158.0	...
4366754	  812.3	  586.2	 4158.0	...
4366755	  812.5	  586.1	 4156.0	...
4366756	  812.7	  586.3	 4154.0	...
4366757	  812.6	  586.5	 4152.0	...
4366758	  812.3	  586.4	 4151.0	...
4366759	  812.1	  586.6	 4151.0	...
4366760	  812.0	  586.8	 4150.0	...
4366761	  812.0	  587.0	 4150.0	...
4366762	  812.0	  587.3	 4149.0	...
4366763	  812.5	  587.5	 4148.0	...
4366764	  813.0	  587.5	 4146.0	...
4366765	  813.5	  587.1	 4145.0	...
4366766	  813.5	  587.1	 4143.0	...
4366767	  813.6	  587.3	 4142.0	...
4366768	  813.5	  587.6	 4142.0	...
4366769	  813.4	  587.7	 4141.0	...
4366770	  813.4	  587.8	 4140.0	...
4366771	  813.4	  587.8	 4138.0	...
4366772	  813.4	  587.9	 4136.0	...
4366773	  813.6	  588.1	 4134.0	...
4366774	  813.8	  588.2	 4134.0	...
4366775	  813.9	  588.4	 4134.0	...
4366776	  813.8	  588.5	 4133.0	...
4366777	  813.8	  588.8	 4132.0	...
4366778	  813.7	  589.0	 4130.0	...
4366779	  813.7	  589.1	 4130.0	...
4366780	  813.7	  589.2	 4131.0	...
4366781	  813.7	  589.2	 4131.0	...
4366782	  813.8	  589.1	 4130.0	...
4366783	  814.0	  589.0	 4127.0	...
4366784	  814.1	  588.9	 4124.0	...
4366785	  813.9	  588.8	 4122.0	...
4366786	  813.7	  588.7	 4122.0	...
4366787	  813.4	  588.5	 4122.0	...
4366788	  813.5	  588.4	 4120.0	...
4366789	  813.5	  588.5	 4118.0	...
4366790	  813.2	  588.7	 4116.0	...
4366791	  813.0	  588.9	 4116.0	...
4366792	  812.7	  588.8	 4117.0	...
4366793	  812.7	  588.8	 4118.0	...
4366794	  812.6	  588.9	 4118.0	...
4366795	  812.4	  589.2	 4117.0	...
4366796	  812.2	  589.4	 4116.0	...
4366797	  812.1	  589.5	 4115.0	...
4366798	  812.1	  589.3	 4115.0	...
4366799	  812.1	  589.1	 4113.0	...
4366800	  811.9	  588.9	 4112.0	...
4366801	  811.8	  588.4	 4109.0	...
4366802	  811.6	  587.2	 4108.0	...
4366803	  811.6	  585.9	 4108.0	...
4366804	  812.0	  584.5	 4108.0	...
4366805	  812.8	  583.0	 4108.0	...
4366806	  813.8	  581.4	 4108.0	...
4366807	  815.1	  580.1	 4108.0	...
4366808	  816.5	  578.8	 4108.0	...
4366809	  817.7	  577.7	 4108.0	...
4366810	  818.8	  576.3	 4106.0	...
4366811	  819.2	  575.2	 4104.0	...
4366812	  819.8	  573.8	 4102.0	...
4366813	  820.3	  572.8	 4100.0	...
4366814	  820.8	  572.2	 4099.0	...
4366815	  820.9	  571.0	 4099.0	...
4366816	  820.6	  570.0	 4098.0	...
4366817	  820.1	  569.1	 4096.0	...
4366818	  819.8	  569.0	 4094.0	...
4366819	  819.3	  568.9	 4092.0	...
4366820	  818.6	  568.8	 4092.0	...
4366821	  817.9	  568.5	 4091.0	...
4366822	  817.5	  568.3	 4091.0	...
4366823	  817.3	  568.1	 4089.0	...
4366824	  817.1	  568.2	 4087.0	...
4366825	  816.8	  568.1	 4085.0	...
4366826	  816.7	  567.9	 4086.0	...
4366827	  816.6	  568.1	 4086.0	...
4366828	  816.6	  568.5	 4086.0	...
4366829	  816.6	  569.0	 4086.0	...
4366830	  816.4	  569.2	 4087.0	...
4366831	  816.2	  569.9	 4086.0	...
4366832	  816.0	  570.5	 4085.0	...
4366833	  815.7	  571.0	 4083.0	...
4366834	  815.4	  571.0	 4082.0	...
4366835	  815.3	  571.1	 4081.0	...
4366836	  815.4	  571.5	 4080.0	...
4366837	  815.5	  571.9	 4079.0	...
4366838	  815.6	  572.2	 4079.0	...
4366839	  815.8	  572.7	 4078.0	...
4366840	  816.0	  573.2	 4075.0	...
4366841	  816.2	  573.8	 4073.0	...
4366842	  816.2	  574.0	 4072.0	...
4366843	  816.1	  574.3	 4071.0	...
4366844	  816.0	  574.4	 4070.0	...
4366845	  815.9	  574.4	 4068.0	...
4366846	  815.8	  574.2	 4066.0	...
4366847	  815.8	  573.8	 4065.0	...
4366848	  815.7	  573.7	 4065.0	...
4366849	  815.7	  573.9	 4064.0	...
4366850	  815.8	  574.1	 4065.0	...
4366851	  815.6	  574.2	 4065.0	...
4366852	  815.0	  574.4	 4065.0	...
4366853	  814.5	  574.5	 4065.0	...
4366854	  814.3	  574.5	 4065.0	...
4366855	  814.4	  574.5	 4065.0	...
4366856	  814.5	  574.5	 4063.0	...
4366857	  814.7	  574.5	 4061.0	...
4366858	  815.1	  574.5	 4059.0	...
4366859	  815.5	  574.3	 4059.0	...
4366860	  815.8	  574.2	 4060.0	...
4366861	  815.9	  574.5	 4061.0	...
4366862	  815.9	  574.8	 4060.0	...
4366863	  815.7	  575.0	 4059.0	...
4366864	  815.6	  574.8	 4058.0	...
4366865	  815.5	  574.7	 4058.0	...
4366866	  815.3	  574.7	 4058.0	...
4366867	  815.1	  574.8	 4057.0	...
4366868	  814.9	  574.9	 4057.0	...
4366869	  815.2	  574.9	 4057.0	...
4366870	  815.5	  574.8	 4056.0	...
4366871	  815.4	  574.8	 4055.0	...
4366872	  815.0	  575.1	 4053.0	...
4366873	  814.8	  575.3	 4051.0	...
4366874	  814.9	  575.3	 4052.0	...
4366875	  815.0	  575.1	 4053.0	...
4366876	  815.0	  575.2	 4054.0	...
4366877	  815.1	  575.4	 4054.0	...
4366878	  815.2	  575.7	 4052.0	...
4366879	  815.3	  575.7	 4050.0	...
4366880	  815.2	  575.6	 4049.0	...
4366881	  815.2	  575.6	 4048.0	...
4366882	  815.2	  575.7	 4046.0	...
4366883	  814.9	  575.9	 4044.0	...
4366884	  814.6	  575.9	 4043.0	...
MSG	4366885 0000 _ Number Off
4366885	  814.3	  575.8	 4041.0	...
4366886	  814.2	  575.5	 4040.0	...
4366887	  814.1	  575.4	 4039.0	...
4366888	  814.2	  575.6	 4038.0	...
4366889	  814.4	  575.9	 4039.0	...
4366890	  814.6	  576.0	 4038.0	...
4366891	  814.7	  575.7	 4037.0	...
4366892	  814.7	  575.5	 4036.0	...
4366893	  814.8	  575.3	 4036.0	...
4366894	  814.8	  575.4	 4036.0	...
4366895	  814.8	  575.8	 4036.0	...
4366896	  814.9	  576.1	 4035.0	...
4366897	  814.8	  575.9	 4034.0	...
4366898	  814.6	  575.4	 4034.0	...
4366899	  814.5	  575.4	 4032.0	...
4366900	  814.4	  575.8	 4029.0	...
4366901	  814.4	  576.1	 4026.0	...
4366902	  814.4	  576.1	 4025.0	...
4366903	  814.4	  576.0	 4027.0	...
4366904	  814.4	  575.9	 4029.0	...
4366905	  814.2	  575.8	 4029.0	...
4366906	  813.9	  575.7	 4027.0	...
4366907	  813.6	  575.6	 4025.0	...
4366908	  813.6	  575.4	 4026.0	...
4366909	  813.6	  575.2	 4027.0	...
4366910	  813.8	  575.2	 4027.0	...
4366911	  813.9	  575.5	 4027.0	...
4366912	  813.9	  575.6	 4027.0	...
4366913	  813.8	  575.4	 4027.0	...
4366914	  813.8	  575.2	 4026.0	...
4366915	  813.8	  575.2	 4025.0	...
4366916	  813.8	  575.5	 4025.0	...
4366917	  814.0	  575.7	 4024.0	...
4366918	  814.2	  576.0	 4024.0	...
4366919	  814.3	  575.9	 4023.0	...
4366920	  814.1	  576.1	 4022.0	...
4366921	  813.9	  576.2	 4022.0	...
4366922	  813.7	  576.4	 4021.0	...
4366923	  813.7	  576.3	 4021.0	...
4366924	  813.8	  576.3	 4021.0	...
4366925	  813.9	  576.2	 4021.0	...
4366926	  814.0	  576.2	 4020.0	...
4366927	  814.1	  576.2	 4020.0	...
4366928	  814.0	  576.3	 4019.0	...
4366929	  813.9	  576.3	 4018.0	...
4366930	  813.7	  576.2	 4018.0	...
4366931	  813.6	  576.0	 4018.0	...
4366932	  813.6	  575.9	 4018.0	...
4366933	  813.5	  575.9	 4017.0	...
4366934	  813.6	  575.8	 4018.0	...
4366935	  813.6	  575.7	 4019.0	...
4366936	  813.7	  575.5	 4019.0	...
4366937	  813.7	  575.5	 4017.0	...
4366938	  813.8	  575.6	 4016.0	...
4366939	  813.7	  575.7	 4014.0	...
4366940	  813.6	  575.9	 4013.0	...
4366941	  813.5	  575.9	 4013.0	...
4366942	  813.5	  575.9	 4013.0	...
4366943	  813.6	  576.0	 4013.0	...
4366944	  813.7	  576.1	 4015.0	...
4366945	  813.7	  576.2	 4016.0	...
4366946	  813.8	  576.2	 4016.0	...
4366947	  813.7	  576.2	 4016.0	...
4366948	  813.5	  576.2	 4014.0	...
4366949	  813.3	  576.1	 4012.0	...
4366950	  813.2	  576.0	 4010.0	...
4366951	  813.2	  575.9	 4009.0	...
4366952	  813.2	  575.8	 4009.0	...
4366953	  813.2	  575.8	 4009.0	...
4366954	  813.2	  575.8	 4009.0	...
4366955	  813.2	  575.8	 4009.0	...
4366956	  813.2	  575.7	 4008.0	...
4366957	  813.1	  575.7	 4007.0	...
4366958	  812.9	  575.9	 4005.0	...
4366959	  812.7	  576.0	 4004.0	...
4366960	  812.7	  575.9	 4002.0	...
4366961	  812.4	  575.7	 4001.0	...
4366962	  812.1	  575.4	 4001.0	...
4366963	  812.2	  575.5	 4000.0	...
4366964	  812.6	  575.8	 4000.0	...
4366965	  812.8	  576.1	 4000.0	...
4366966	  812.6	  576.2	 3999.0	...
4366967	  812.5	  576.2	 3998.0	...
4366968	  812.4	  576.2	 3998.0	...
4366969	  812.3	  576.3	 3996.0	...
4366970	  812.4	  576.3	 3994.0	...
4366971	  812.5	  576.1	 3995.0	...
4366972	  812.6	  575.8	 3996.0	...
4366973	  812.5	  575.5	 3997.0	...
4366974	  812.6	  575.6	 3996.0	...
4366975	  812.7	  575.6	 3995.0	...
4366976	  812.9	  575.6	 3996.0	...
4366977	  813.0	  575.5	 3995.0	...
4366978	  813.0	  575.8	 3995.0	...
4366979	  812.9	  576.1	 3994.0	...
4366980	  812.7	  576.3	 3993.0	...
4366981	  812.5	  576.4	 3992.0	...
4366982	  812.5	  576.4	 3991.0	...
4366983	  812.5	  576.5	 3990.0	...
4366984	  812.5	  576.5	 3989.0	...
4366985	  812.5	  576.5	 3989.0	...
4366986	  812.5	  576.4	 3988.0	...
4366987	  812.5	  576.3	 3989.0	...
4366988	  812.4	  576.2	 3989.0	...
4366989	  812.5	  576.2	 3987.0	...
4366990	  812.6	  576.3	 3984.0	...
4366991	  812.7	  576.5	 3980.0	...
4366992	  812.7	  576.7	 3980.0	...
4366993	  812.7	  576.8	 3980.0	...
4366994	  812.8	  576.8	 3980.0	...
4366995	  812.8	  576.9	 3979.0	...
4366996	  812.9	  576.8	 3978.0	...
4366997	  813.0	  576.7	 3977.0	...
4366998	  813.1	  576.6	 3977.0	...
4366999	  813.0	  576.4	 3977.0	...
4367000	  812.8	  576.2	 3976.0	...
4367001	  812.5	  575.5	 3975.0	...
4367002	  812.4	  574.7	 3976.0	...
4367003	  812.2	  573.3	 3977.0	...
4367004	  811.9	  572.1	 3977.0	...
4367005	  811.8	  571.2	 3975.0	...
4367006	  811.9	  571.0	 3973.0	...
4367007	  811.9	  570.8	 3971.0	...
4367008	  812.0	  570.5	 3971.0	...
4367009	  812.0	  570.1	 3970.0	...
4367010	  812.3	  569.9	 3970.0	...
4367011	  812.6	  569.7	 3970.0	...
4367012	  813.0	  569.4	 3970.0	...
4367013	  813.7	  569.0	 3972.0	...
4367014	  814.2	  568.8	 3973.0	...
4367015	  814.8	  568.8	 3974.0	...
4367016	  814.8	  569.0	 3973.0	...
4367017	  815.0	  569.1	 3972.0	...
4367018	  815.2	  569.2	 3971.0	...
4367019	  815.4	  569.2	 3971.0	...
4367020	  815.5	  569.2	 3968.0	...
4367021	  815.5	  569.6	 3965.0	...
4367022	  815.6	  569.9	 3963.0	...
4367023	  815.6	  570.5	 3962.0	...
4367024	  815.7	  570.7	 3961.0	...
4367025	  816.0	  570.8	 3960.0	...
4367026	  816.2	  571.0	 3960.0	...
4367027	  816.4	  571.2	 3959.0	...
4367028	  816.3	  571.4	 3959.0	...
4367029	  816.1	  571.5	 3960.0	...
4367030	  815.9	  571.7	 3962.0	...
4367031	  815.2	  571.8	 3962.0	...
4367032	  814.5	  571.9	 3962.0	...
4367033	  813.9	  572.0	 3962.0	...
4367034	  813.8	  572.1	 3962.0	...
4367035	  813.6	  572.0	 3962.0	...
4367036	  813.3	  572.0	 3962.0	...
4367037	  813.1	  571.9	 3961.0	...
4367038	  812.9	  571.7	 3962.0	...
4367039	  812.8	  571.5	 3963.0	...
4367040	  812.8	  571.8	 3963.0	...
4367041	  812.9	  572.0	 3962.0	...
4367042	  813.2	  572.3	 3961.0	...
4367043	  813.5	  572.6	 3961.0	...
4367044	  813.7	  573.1	 3960.0	...
4367045	  813.7	  573.5	 3960.0	...
4367046	  813.7	  573.5	 3959.0	...
4367047	  813.5	  573.5	 3959.0	...
4367048	  813.3	  573.3	 3959.0	...
4367049	  813.1	  573.1	 3958.0	...
4367050	  813.1	  573.0	 3957.0	...
4367051	  813.0	  572.6	 3957.0	...
4367052	  813.0	  572.3	 3958.0	...
4367053	  812.9	  571.9	 3958.0	...
4367054	  812.8	  572.0	 3958.0	...
4367055	  812.6	  571.9	 3957.0	...
4367056	  812.7	  571.9	 3955.0	...
4367057	  812.7	  571.9	 3953.0	...
4367058	  812.8	  572.0	 3952.0	...
4367059	  812.8	  572.4	 3952.0	...
4367060	  812.8	  572.7	 3952.0	...
4367061	  812.9	  572.9	 3953.0	...
4367062	  813.0	  572.7	 3952.0	...
4367063	  813.1	  572.4	 3952.0	...
4367064	  813.3	  572.2	 3953.0	...
4367065	  813.3	  572.2	 3954.0	...
4367066	  813.3	  572.2	 3956.0	...
4367067	  813.2	  572.1	 3956.0	...
4367068	  813.2	  571.8	 3955.0	...
4367069	  813.2	  571.6	 3953.0	...
4367070	  813.1	  571.5	 3952.0	...
4367071	  813.1	  572.0	 3951.0	...
4367072	  813.1	  572.4	 3951.0	...
4367073	  813.3	  572.8	 3951.0	...
4367074	  813.6	  572.8	 3951.0	...
4367075	  813.8	  572.7	 3949.0	...
4367076	  813.7	  572.7	 3947.0	...
4367077	  813.7	  572.6	 3945.0	...
4367078	  813.6	  572.6	 3944.0	...
4367079	  813.6	  572.7	 3944.0	...
4367080	  813.7	  572.8	 3945.0	...
4367081	  813.7	  572.6	 3945.0	...
4367082	  813.7	  572.4	 3946.0	...
4367083	  813.7	  572.2	 3945.0	...
4367084	  813.7	  572.3	 3945.0	...
4367085	  813.6	  572.4	 3944.0	...
4367086	  813.4	  572.7	 3943.0	...
4367087	  813.3	  573.0	 3942.0	...
4367088	  813.3	  573.1	 3940.0	...
4367089	  813.2	  573.1	 3940.0	...
4367090	  813.2	  573.1	 3940.0	...
4367091	  813.3	  573.0	 3940.0	...
4367092	  813.5	  572.9	 3941.0	...
4367093	  813.7	  572.8	 3941.0	...
4367094	  813.4	  572.7	 3941.0	...
4367095	  813.2	  572.7	 3940.0	...
4367096	  812.9	  572.7	 3940.0	...
MSG	4367097 0000 _ Number On
4367097	  812.8	  572.7	 3939.0	...
4367098	  812.8	  572.9	 3938.0	...
4367099	  812.8	  573.2	 3937.0	...
4367100	  812.9	  573.6	 3937.0	...
4367101	  813.1	  573.7	 3936.0	...
4367102	  813.3	  573.5	 3934.0	...
4367103	  813.4	  573.1	 3932.0	...
4367104	  813.3	  572.7	 3931.0	...
4367105	  813.2	  572.7	 3932.0	...
4367106	  813.2	  572.6	 3934.0	...
4367107	  813.3	  572.6	 3934.0	...
4367108	  813.3	  572.7	 3935.0	...
4367109	  813.4	  572.8	 3935.0	...
4367110	  813.4	  573.1	 3935.0	...
4367111	  813.5	  573.4	 3936.0	...
4367112	  813.6	  573.6	 3936.0	...
4367113	  813.7	  573.4	 3937.0	...
4367114	  813.7	  573.4	 3933.0	...
4367115	  813.7	  573.4	 3929.0	...
4367116	  813.7	  573.4	 3926.0	...
4367117	  813.4	  573.4	 3927.0	...
4367118	  813.1	  573.5	 3927.0	...
4367119	  813.1	  573.5	 3927.0	...
4367120	  813.3	  573.6	 3928.0	...
4367121	  813.6	  573.7	 3929.0	...
4367122	  813.5	  573.5	 3928.0	...
4367123	  813.4	  573.2	 3925.0	...
4367124	  813.2	  572.9	 3922.0	...
4367125	  813.1	  573.2	 3921.0	...
4367126	  813.1	  573.5	 3921.0	...
4367127	  813.1	  573.8	 3920.0	...
4367128	  813.0	  573.8	 3920.0	...
4367129	  812.7	  573.7	 3920.0	...
4367130	  812.5	  573.6	 3919.0	...
4367131	  812.4	  573.5	 3918.0	...
4367132	  812.4	  573.6	 3917.0	...
4367133	  812.4	  573.7	 3917.0	...
4367134	  812.4	  573.8	 3917.0	...
4367135	  812.4	  574.0	 3916.0	...
4367136	  812.4	  574.0	 3912.0	...
4367137	  812.3	  574.0	 3909.0	...
4367138	  812.3	  574.1	 3905.0	...
4367139	  812.2	  574.1	 3905.0	...
4367140	  812.2	  574.1	 3904.0	...
4367141	  812.2	  574.1	 3904.0	...
4367142	  812.0	  573.6	 3902.0	...
4367143	  812.0	  573.1	 3902.0	...
4367144	  811.9	  572.6	 3902.0	...
4367145	  812.1	  572.6	 3902.0	...
4367146	  812.2	  572.5	 3903.0	...
4367147	  812.1	  572.6	 3903.0	...
4367148	  812.0	  572.9	 3904.0	...
4367149	  811.9	  573.2	 3903.0	...
4367150	  812.0	  573.5	 3902.0	...
4367151	  812.1	  573.5	 3902.0	...
4367152	  812.2	  573.6	 3900.0	...
4367153	  812.2	  573.5	 3897.0	...
4367154	  812.1	  573.5	 3895.0	...
4367155	  812.0	  573.5	 3893.0	...
4367156	  812.0	  573.4	 3892.0	...
4367157	  812.1	  573.3	 3892.0	...
4367158	  812.2	  573.1	 3890.0	...
4367159	  812.4	  573.1	 3887.0	...
4367160	  812.6	  573.1	 3885.0	...
4367161	  812.7	  573.1	 3884.0	...
4367162	  812.7	  573.0	 3883.0	...
4367163	  812.7	  572.7	 3881.0	...
4367164	  812.8	  572.5	 3880.0	...
4367165	  812.9	  572.3	 3880.0	...
4367166	  813.1	  572.3	 3880.0	...
4367167	  813.2	  572.2	 3880.0	...
4367168	  813.3	  572.1	 3880.0	...
4367169	  813.5	  572.1	 3880.0	...
4367170	  813.5	  572.0	 3880.0	...
4367171	  813.5	  572.1	 3880.0	...
4367172	  813.4	  572.0	 3880.0	...
4367173	  813.4	  572.0	 3881.0	...
4367174	  813.4	  571.9	 3881.0	...
4367175	  813.4	  571.9	 3882.0	...
4367176	  813.2	  572.0	 3882.0	...
4367177	  813.0	  572.1	 3882.0	...
4367178	  812.9	  572.2	 3880.0	...
4367179	  812.9	  572.3	 3877.0	...
4367180	  812.9	  572.3	 3874.0	...
4367181	  813.0	  572.4	 3874.0	...
4367182	  813.1	  572.4	 3874.0	...
4367183	  813.3	  572.4	 3873.0	...
4367184	  813.3	  572.4	 3871.0	...
4367185	  813.2	  572.5	 3870.0	...
4367186	  813.0	  572.6	 3870.0	...
4367187	  812.8	  572.8	 3870.0	...
4367188	  812.7	  572.8	 3870.0	...
4367189	  812.7	  572.8	 3871.0	...
4367190	  812.7	  573.0	 3869.0	...
4367191	  812.7	  573.0	 3868.0	...
4367192	  812.8	  573.1	 3866.0	...
4367193	  812.8	  573.1	 3866.0	...
4367194	  812.9	  573.1	 3862.0	...
4367195	  812.8	  573.1	 3858.0	...
4367196	  812.5	  573.2	 3856.0	...
4367197	  812.3	  573.3	 3858.0	...
4367198	  812.2	  573.4	 3861.0	...
4367199	  812.3	  573.4	 3861.0	...
4367200	  812.3	  573.5	 3859.0	...
4367201	  812.4	  573.5	 3856.0	...
4367202	  812.4	  573.6	 3853.0	...
4367203	  812.5	  573.7	 3851.0	...
4367204	  812.5	  573.8	 3848.0	...
4367205	  812.5	  573.7	 3847.0	...
4367206	  812.5	  573.6	 3846.0	...
4367207	  812.5	  573.8	 3847.0	...
4367208	  812.5	  573.9	 3847.0	...
4367209	  812.5	  574.1	 3845.0	...
4367210	  812.5	  573.9	 3842.0	...
4367211	  812.4	  573.5	 3840.0	...
4367212	  812.3	  573.2	 3840.0	...
4367213	  812.3	  573.1	 3838.0	...
4367214	  812.6	  573.0	 3836.0	...
4367215	  812.9	  572.9	 3834.0	...
4367216	  813.1	  572.8	 3833.0	...
4367217	  813.1	  572.5	 3831.0	...
4367218	  813.2	  572.3	 3829.0	...
4367219	  813.3	  572.5	 3829.0	...
4367220	  813.5	  573.0	 3828.0	...
4367221	  813.8	  573.4	 3828.0	...
4367222	  814.0	  573.6	 3827.0	...
4367223	  814.0	  573.7	 3828.0	...
4367224	  813.7	  573.8	 3828.0	...
4367225	  813.4	  573.7	 3826.0	...
4367226	  813.3	  573.6	 3822.0	...
4367227	  813.5	  573.4	 3819.0	...
4367228	  813.7	  573.4	 3816.0	...
4367229	  813.8	  573.6	 3814.0	...
4367230	  813.7	  573.8	 3813.0	...
4367231	  813.7	  574.0	 3813.0	...
4367232	  813.8	  574.0	 3812.0	...
4367233	  813.8	  574.1	 3811.0	...
4367234	  813.7	  574.2	 3809.0	...
4367235	  813.7	  574.3	 3809.0	...
4367236	  813.5	  574.4	 3809.0	...
4367237	  813.4	  574.0	 3809.0	...
4367238	  813.2	  573.7	 3808.0	...
4367239	  813.1	  573.2	 3808.0	...
4367240	  813.1	  573.1	 3805.0	...
4367241	  812.8	  573.1	 3803.0	...
4367242	  812.5	  573.3	 3800.0	...
4367243	  812.2	  573.3	 3799.0	...
4367244	  812.3	  573.1	 3798.0	...
4367245	  812.4	  572.9	 3796.0	...
4367246	  812.6	  572.7	 3793.0	...
4367247	  812.6	  572.6	 3790.0	...
4367248	  812.7	  572.5	 3788.0	...
4367249	  812.7	  572.5	 3787.0	...
4367250	  812.5	  572.8	 3788.0	...
4367251	  812.3	  573.0	 3790.0	...
4367252	  812.0	  573.4	 3788.0	...
4367253	  812.0	  573.6	 3785.0	...
4367254	  812.1	  573.7	 3783.0	...
4367255	  812.2	  573.7	 3785.0	...
4367256	  812.1	  573.7	 3786.0	...
4367257	  812.0	  573.6	 3786.0	...
4367258	  812.0	  573.6	 3786.0	...
4367259	  812.0	  573.9	 3784.0	...
4367260	  812.0	  574.2	 3782.0	...
4367261	  812.0	  574.4	 3779.0	...
4367262	  811.9	  574.3	 3778.0	...
4367263	  812.1	  574.2	 3777.0	...
4367264	  812.5	  574.3	 3776.0	...
4367265	  812.8	  574.1	 3774.0	...
4367266	  812.8	  574.3	 3769.0	...
4367267	  812.9	  574.6	 3765.0	...
4367268	  812.8	  575.1	 3762.0	...
4367269	  812.6	  575.2	 3762.0	...
4367270	  812.4	  575.1	 3761.0	...
4367271	  812.2	  574.7	 3761.0	...
4367272	  811.9	  574.3	 3761.0	...
4367273	  811.7	  574.0	 3760.0	...
4367274	  811.6	  574.0	 3758.0	...
4367275	  811.6	  573.9	 3756.0	...
4367276	  811.6	  574.1	 3754.0	...
4367277	  811.6	  574.2	 3753.0	...
4367278	  811.8	  574.4	 3753.0	...
4367279	  811.9	  574.3	 3750.0	...
4367280	  811.9	  573.8	 3747.0	...
4367281	  811.9	  573.3	 3743.0	...
4367282	  812.0	  572.7	 3741.0	...
4367283	  812.1	  572.8	 3738.0	...
4367284	  812.2	  572.9	 3735.0	...
4367285	  812.2	  573.1	 3733.0	...
4367286	  812.2	  573.4	 3733.0	...
4367287	  812.1	  573.6	 3732.0	...
4367288	  812.0	  573.8	 3729.0	...
4367289	  811.9	  573.9	 3726.0	...
4367290	  811.7	  574.0	 3723.0	...
4367291	  811.6	  574.1	 3723.0	...
4367292	  811.7	  574.4	 3723.0	...
4367293	  812.0	  574.9	 3720.0	...
4367294	  812.2	  575.3	 3717.0	...
4367295	  812.4	  575.5	 3714.0	...
4367296	  812.4	  575.5	 3712.0	...
4367297	  812.5	  575.6	 3710.0	...
4367298	  812.5	  575.5	 3705.0	...
4367299	  812.5	  575.6	 3704.0	...
4367300	  812.6	  575.8	 3702.0	...
4367301	  812.6	  575.9	 3702.0	...
4367302	  812.7	  576.1	 3702.0	...
4367303	  812.7	  575.9	 3702.0	...
4367304	  812.6	  575.9	 3702.0	...
4367305	  812.6	  575.8	 3701.0	...
4367306	  812.6	  576.0	 3700.0	...
4367307	  812.7	  576.3	 3700.0	...
4367308	  812.7	  576.6	 3701.0	...
4367309	  812.6	  576.7	 3700.0	...
4367310	  813.0	  576.5	 3699.0	...
4367311	  813.5	  576.3	 3697.0	...
4367312	  813.9	  576.1	 3697.0	...
4367313	  813.9	  576.2	 3695.0	...
4367314	  813.7	  576.4	 3693.0	...
4367315	  813.5	  576.6	 3688.0	...
4367316	  813.3	  576.8	 3685.0	...
4367317	  813.2	  576.9	 3683.0	...
4367318	  813.4	  576.8	 3682.0	...
4367319	  813.9	  576.3	 3682.0	...
4367320	  814.2	  575.9	 3681.0	...
4367321	  814.5	  575.7	 3680.0	...
4367322	  814.6	  575.6	 3679.0	...
4367323	  814.6	  575.6	 3680.0	...
4367324	  814.7	  575.6	 3679.0	...
4367325	  814.7	  575.6	 3676.0	...
4367326	  814.6	  575.5	 3672.0	...
4367327	  814.6	  575.5	 3670.0	...
4367328	  814.6	  575.5	 3667.0	...
4367329	  814.6	  575.8	 3665.0	...
4367330	  814.7	  576.0	 3662.0	...
4367331	  814.7	  576.3	 3662.0	...
4367332	  814.7	  576.2	 3661.0	...
4367333	  814.7	  576.2	 3659.0	...
4367334	  814.7	  576.2	 3657.0	...
4367335	  814.8	  576.3	 3656.0	...
4367336	  814.8	  576.3	 3655.0	...
4367337	  814.7	  576.3	 3653.0	...
4367338	  814.6	  576.6	 3652.0	...
4367339	  814.5	  576.7	 3651.0	...
4367340	  814.5	  576.9	 3650.0	...
4367341	  814.7	  577.1	 3649.0	...
4367342	  814.8	  577.3	 3648.0	...
4367343	  814.8	  577.6	 3649.0	...
4367344	  814.8	  577.8	 3648.0	...
4367345	  814.8	  577.9	 3647.0	...
4367346	  814.7	  578.0	 3645.0	...
4367347	  814.5	  578.1	 3642.0	...
4367348	  814.4	  578.1	 3639.0	...
4367349	  814.3	  578.1	 3638.0	...
4367350	  814.3	  578.0	 3639.0	...
4367351	  814.5	  578.3	 3639.0	...
4367352	  814.7	  578.6	 3638.0	...
4367353	  814.9	  578.8	 3637.0	...
4367354	  814.9	  578.8	 3635.0	...
4367355	  814.9	  578.7	 3634.0	...
4367356	  814.9	  578.6	 3632.0	...
4367357	  814.7	  578.6	 3630.0	...
4367358	  814.6	  578.6	 3628.0	...
4367359	  814.6	  578.7	 3627.0	...
4367360	  814.7	  578.8	 3627.0	...
4367361	  814.9	  579.4	 3626.0	...
4367362	  815.0	  579.9	 3625.0	...
4367363	  815.0	  580.4	 3623.0	...
4367364	  815.0	  580.3	 3621.0	...
4367365	  814.9	  580.2	 3619.0	...
4367366	  814.9	  580.2	 3616.0	...
4367367	  814.9	  580.5	 3615.0	...
4367368	  814.7	  580.9	 3614.0	...
4367369	  814.4	  581.2	 3613.0	...
4367370	  814.0	  581.6	 3611.0	...
4367371	  814.0	  582.0	 3608.0	...
4367372	  814.1	  582.1	 3606.0	...
4367373	  814.2	  581.9	 3606.0	...
4367374	  814.2	  581.9	 3605.0	...
4367375	  814.3	  582.0	 3604.0	...
4367376	  814.6	  582.0	 3602.0	...
4367377	  814.9	  581.8	 3601.0	...
4367378	  815.3	  581.5	 3600.0	...
4367379	  815.6	  581.3	 3599.0	...
4367380	  816.4	  580.6	 3599.0	...
4367381	  817.4	  579.9	 3599.0	...
4367382	  818.5	  579.1	 3597.0	...
4367383	  819.6	  578.6	 3592.0	...
4367384	  820.4	  578.2	 3587.0	...
4367385	  821.6	  577.7	 3587.0	...
4367386	  822.4	  577.2	 3589.0	...
4367387	  823.2	  576.8	 3588.0	...
4367388	  823.4	  576.7	 3585.0	...
4367389	  823.9	  576.7	 3582.0	...
4367390	  824.3	  576.6	 3582.0	...
4367391	  824.6	  576.5	 3582.0	...
4367392	  824.5	  576.5	 3582.0	...
4367393	  824.3	  576.5	 3580.0	...
4367394	  824.1	  576.7	 3577.0	...
4367395	  824.0	  576.8	 3574.0	...
4367396	  824.4	  576.7	 3573.0	...
4367397	  824.8	  576.3	 3571.0	...
4367398	  825.7	  575.8	 3567.0	...
MSG	4367399 0000 _ Number Off
4367399	  826.3	  575.5	 3564.0	...
4367400	  827.2	  575.3	 3564.0	...
4367401	  827.5	  575.1	 3562.0	...
4367402	  828.2	  575.0	 3559.0	...
4367403	  828.6	  574.9	 3557.0	...
4367404	  828.9	  574.9	 3554.0	...
4367405	  829.3	  575.8	 3549.0	...
4367406	  829.9	  577.2	 3539.0	...
EFIX R   4365769	4367406	1638	  812.2	  574.8	   4027
SSACC R  4367407
4367407	  830.6	  580.5	 3531.0	...
4367408	  830.6	  585.0	 3519.0	...
4367409	  830.3	  590.0	 3505.0	...
4367410	  829.7	  593.1	 3494.0	...
4367411	  829.6	  591.8	 3490.0	...
4367412	  830.5	  589.4	 3490.0	...
4367413	  831.4	  587.1	 3485.0	...
4367414	  832.5	  591.3	 3473.0	...
4367415	  833.6	  604.1	 3445.0	...
4367416	  835.4	  626.2	 3392.0	...
4367417	  837.8	  653.6	 3314.0	...
4367418	  840.5	  684.9	 3217.0	...
4367419	  840.7	  718.2	 3114.0	...
4367420	  839.5	  755.4	 3002.0	...
4367421	  838.5	  797.1	 2876.0	...
4367422	  840.2	  841.6	 2734.0	...
4367423	  835.6	  883.4	 2596.0	...
4367424	  831.2	  932.4	 2432.0	...
4367425	  829.0	  991.3	 2236.0	...
4367426	  833.4	 1039.1	 2077.0	...
4367427	  836.4	 1063.1	 1993.0	...
4367428	 1099.5	 1152.4	 1204.0	...
4367429	 1354.2	 1234.3	  416.0	...
4367430	  974.5	 1368.2	  352.0	...
4367431	  584.4	 1552.5	  279.0	...
4367432	  183.1	 1770.2	  202.0	...
4367433	  179.4	 1888.5	  188.0	...
4367434	  177.1	 1939.6	  184.0	...
4367435	  177.1	 1939.6	  184.0	...
SBLINK R 4367436
4367436	   .	   .	    0.0	...
4367437	   .	   .	    0.0	...
4367438	   .	   .	    0.0	...
4367439	   .	   .	    0.0	...
4367440	   .	   .	    0.0	...
4367441	   .	   .	    0.0	...
4367442	   .	   .	    0.0	...
4367443	   .	   .	    0.0	...
4367444	   .	   .	    0.0	...
4367445	   .	   .	    0.0	...
4367446	   .	   .	    0.0	...
4367447	   .	   .	    0.0	...
4367448	   .	   .	    0.0	...
4367449	   .	   .	    0.0	...
4367450	   .	   .	    0.0	...
4367451	   .	   .	    0.0	...
4367452	   .	   .	    0.0	...
4367453	   .	   .	    0.0	...
4367454	   .	   .	    0.0	...
4367455	   .	   .	    0.0	...
4367456	   .	   .	    0.0	...
4367457	   .	   .	    0.0	...
4367458	   .	   .	    0.0	...
4367459	   .	   .	    0.0	...
4367460	   .	   .	    0.0	...
4367461	   .	   .	    0.0	...
4367462	   .	   .	    0.0	...
4367463	   .	   .	    0.0	...
4367464	   .	   .	    0.0	...
4367465	   .	   .	    0.0	...
4367466	   .	   .	    0.0	...
4367467	   .	   .	    0.0	...
4367468	   .	   .	    0.0	...
4367469	   .	   .	    0.0	...
4367470	   .	   .	    0.0	...
4367471	   .	   .	    0.0	...
4367472	   .	   .	    0.0	...
4367473	   .	   .	    0.0	...
4367474	   .	   .	    0.0	...
4367475	   .	   .	    0.0	...
4367476	   .	   .	    0.0	...
4367477	   .	   .	    0.0	...
4367478	   .	   .	    0.0	...
4367479	   .	   .	    0.0	...
4367480	   .	   .	    0.0	...
4367481	   .	   .	    0.0	...
4367482	   .	   .	    0.0	...
4367483	   .	   .	    0.0	...
4367484	   .	   .	    0.0	...
4367485	   .	   .	    0.0	...
4367486	   .	   .	    0.0	...
4367487	   .	   .	    0.0	...
4367488	   .	   .	    0.0	...
4367489	   .	   .	    0.0	...
4367490	   .	   .	    0.0	...
4367491	   .	   .	    0.0	...
4367492	   .	   .	    0.0	...
4367493	   .	   .	    0.0	...
4367494	   .	   .	    0.0	...
4367495	   .	   .	    0.0	...
4367496	   .	   .	    0.0	...
4367497	   .	   .	    0.0	...
4367498	   .	   .	    0.0	...
4367499	   .	   .	    0.0	...
4367500	   .	   .	    0.0	...
4367501	   .	   .	    0.0	...
4367502	   .	   .	    0.0	...
4367503	   .	   .	    0.0	...
4367504	   .	   .	    0.0	...
4367505	   .	   .	    0.0	...
4367506	   .	   .	    0.0	...
4367507	   .	   .	    0.0	...
4367508	   .	   .	    0.0	...
4367509	   .	   .	    0.0	...
4367510	   .	   .	    0.0	...
4367511	   .	   .	    0.0	...
4367512	   .	   .	    0.0	...
4367513	   .	   .	    0.0	...
4367514	   .	   .	    0.0	...
4367515	   .	   .	    0.0	...
4367516	   .	   .	    0.0	...
4367517	   .	   .	    0.0	...
4367518	   .	   .	    0.0	...
4367519	   .	   .	    0.0	...
4367520	   .	   .	    0.0	...
4367521	   .	   .	    0.0	...
4367522	   .	   .	    0.0	...
4367523	   .	   .	    0.0	...
4367524	   .	   .	    0.0	...
4367525	   .	   .	    0.0	...
4367526	   .	   .	    0.0	...
4367527	   .	   .	    0.0	...
4367528	   .	   .	    0.0	...
4367529	   .	   .	    0.0	...
4367530	   .	   .	    0.0	...
4367531	   .	   .	    0.0	...
4367532	   .	   .	    0.0	...
4367533	   .	   .	    0.0	...
4367534	   .	   .	    0.0	...
4367535	   .	   .	    0.0	...
4367536	   .	   .	    0.0	...
4367537	   .	   .	    0.0	...
4367538	   .	   .	    0.0	...
4367539	   .	   .	    0.0	...
4367540	   .	   .	    0.0	...
4367541	   .	   .	    0.0	...
4367542	   .	   .	    0.0	...
4367543	   .	   .	    0.0	...
4367544	   .	   .	    0.0	...
4367545	   .	   .	    0.0	...
4367546	   .	   .	    0.0	...
4367547	   .	   .	    0.0	...
4367548	   .	   .	    0.0	...
4367549	   .	   .	    0.0	...
4367550	   .	   .	    0.0	...
4367551	   .	   .	    0.0	...
4367552	   .	   .	    0.0	...
4367553	   .	   .	    0.0	...
4367554	   .	   .	    0.0	...
4367555	   .	   .	    0.0	...
4367556	   .	   .	    0.0	...
4367557	   .	   .	    0.0	...
4367558	   .	   .	    0.0	...
4367559	   .	   .	    0.0	...
4367560	   .	   .	    0.0	...
4367561	   .	   .	    0.0	...
4367562	   .	   .	    0.0	...
4367563	   .	   .	    0.0	...
4367564	   .	   .	    0.0	...
4367565	   .	   .	    0.0	...
4367566	   .	   .	    0.0	...
4367567	   .	   .	    0.0	...
4367568	   .	   .	    0.0	...
4367569	   .	   .	    0.0	...
4367570	   .	   .	    0.0	...
4367571	   .	   .	    0.0	...
4367572	   .	   .	    0.0	...
4367573	   .	   .	    0.0	...
EBLINK R 4367436	4367573	138
4367574	  752.0	 1071.6	 1920.0	...
4367575	  752.0	 1071.6	 1920.0	...
4367576	  754.6	 1065.4	 1930.0	...
4367577	  757.2	 1054.1	 1963.0	...
4367578	  759.4	 1038.2	 2009.0	...
4367579	  758.6	 1022.1	 2060.0	...
4367580	  760.4	 1007.0	 2094.0	...
4367581	  762.3	  991.4	 2124.0	...
4367582	  764.5	  981.7	 2139.0	...
4367583	  764.0	  975.8	 2147.0	...
4367584	  763.4	  971.0	 2154.0	...
4367585	  762.8	  962.9	 2176.0	...
4367586	  762.3	  951.2	 2204.0	...
4367587	  763.4	  939.3	 2240.0	...
4367588	  764.7	  927.5	 2267.0	...
4367589	  767.6	  917.4	 2295.0	...
4367590	  769.5	  909.0	 2316.0	...
4367591	  775.0	  902.3	 2341.0	...
4367592	  778.7	  895.2	 2370.0	...
4367593	  781.7	  885.5	 2396.0	...
4367594	  782.2	  876.6	 2420.0	...
4367595	  782.9	  867.8	 2441.0	...
4367596	  783.8	  860.1	 2461.0	...
4367597	  785.6	  852.1	 2485.0	...
4367598	  787.2	  842.8	 2510.0	...
4367599	  788.7	  836.6	 2536.0	...
4367600	  792.0	  830.2	 2559.0	...
4367601	  795.7	  825.7	 2580.0	...
4367602	  799.6	  822.2	 2596.0	...
4367603	  800.2	  820.3	 2608.0	...
4367604	  800.4	  811.7	 2637.0	...
4367605	  800.4	  800.4	 2669.0	...
4367606	  801.3	  788.9	 2701.0	...
4367607	  802.3	  785.9	 2712.0	...
4367608	  802.3	  778.5	 2737.0	...
4367609	  800.9	  768.5	 2767.0	...
4367610	  799.8	  758.4	 2799.0	...
MSG	4367611 0000 _ Number On
4367611	  799.6	  755.7	 2810.0	...
4367612	  799.1	  748.6	 2831.0	...
4367613	  798.0	  738.0	 2853.0	...
4367614	  796.8	  727.5	 2874.0	...
4367615	  801.4	  727.5	 2879.0	...
4367616	  806.7	  730.9	 2887.0	...
4367617	  811.8	  731.9	 2904.0	...
4367618	  812.0	  728.3	 2924.0	...
4367619	  812.1	  723.6	 2941.0	...
4367620	  812.4	  718.8	 2954.0	...
4367621	  812.3	  712.6	 2969.0	...
4367622	  813.1	  707.5	 2981.0	...
4367623	  813.6	  702.4	 2996.0	...
4367624	  814.0	  698.1	 3010.0	...
4367625	  813.5	  692.3	 3025.0	...
4367626	  813.5	  687.0	 3035.0	...
4367627	  813.7	  682.7	 3042.0	...
4367628	  814.0	  677.9	 3058.0	...
4367629	  814.2	  673.6	 3073.0	...
4367630	  814.2	  668.7	 3090.0	...
4367631	  814.0	  663.5	 3100.0	...
4367632	  813.3	  658.6	 3110.0	...
4367633	  812.5	  653.2	 3122.0	...
4367634	  811.9	  648.9	 3134.0	...
4367635	  811.4	  644.3	 3144.0	...
4367636	  811.1	  639.7	 3152.0	...
4367637	  811.0	  635.6	 3162.0	...
4367638	  810.7	  631.2	 3174.0	...
4367639	  809.7	  627.1	 3186.0	...
4367640	  808.5	  622.6	 3196.0	...
4367641	  807.0	  618.2	 3208.0	...
4367642	  806.4	  614.0	 3216.0	...
ESACC R  4367407	4367642	236	  830.6	  580.5	  806.4	  614.0	   0.88	   1200
SFIX R   4367643
4367643	  805.4	  609.2	 3223.0	...
4367644	  804.8	  605.4	 3231.0	...
4367645	  804.1	  602.7	 3238.0	...
4367646	  803.6	  599.6	 3244.0	...
4367647	  803.3	  596.2	 3247.0	...
4367648	  803.0	  592.3	 3254.0	...
4367649	  802.9	  590.2	 3259.0	...
4367650	  802.6	  587.4	 3267.0	...
4367651	  802.3	  585.0	 3270.0	...
4367652	  802.3	  582.1	 3274.0	...
4367653	  802.5	  580.7	 3276.0	...
4367654	  802.8	  579.3	 3278.0	...
4367655	  802.7	  577.4	 3280.0	...
4367656	  802.8	  575.7	 3283.0	...
4367657	  802.7	  574.3	 3288.0	...
4367658	  802.7	  573.8	 3292.0	...
4367659	  802.8	  572.6	 3292.0	...
4367660	  802.8	  571.2	 3290.0	...
4367661	  803.3	  570.3	 3288.0	...
4367662	  803.8	  570.1	 3289.0	...
4367663	  804.2	  570.1	 3290.0	...
4367664	  804.3	  570.1	 3291.0	...
4367665	  804.9	  570.3	 3291.0	...
4367666	  805.6	  571.1	 3291.0	...
4367667	  806.3	  572.2	 3291.0	...
4367668	  806.9	  574.1	 3290.0	...
4367669	  807.8	  575.3	 3288.0	...
4367670	  808.9	  577.1	 3284.0	...
4367671	  809.7	  577.9	 3280.0	...
4367672	  810.3	  580.1	 3273.0	...
4367673	  810.8	  581.5	 3267.0	...
4367674	  811.2	  583.7	 3261.0	...
4367675	  811.5	  586.4	 3256.0	...
4367676	  812.0	  589.7	 3250.0	...
4367677	  812.5	  592.9	 3246.0	...
4367678	  813.0	  595.3	 3245.0	...
4367679	  813.2	  597.6	 3242.0	...
4367680	  813.8	  599.7	 3237.0	...
4367681	  814.3	  601.8	 3230.0	...
4367682	  814.8	  604.1	 3224.0	...
4367683	  815.0	  606.2	 3221.0	...
4367684	  815.3	  608.0	 3220.0	...
4367685	  815.7	  608.7	 3219.0	...
4367686	  816.1	  609.6	 3219.0	...
4367687	  816.5	  610.3	 3218.0	...
4367688	  816.8	  610.9	 3218.0	...
4367689	  817.1	  611.2	 3218.0	...
4367690	  817.4	  611.2	 3218.0	...
4367691	  817.6	  611.1	 3218.0	...
4367692	  817.8	  611.1	 3217.0	...
4367693	  818.0	  611.1	 3215.0	...
4367694	  818.0	  611.1	 3214.0	...
4367695	  817.9	  611.0	 3212.0	...
4367696	  817.9	  611.0	 3212.0	...
4367697	  817.9	  610.9	 3211.0	...
4367698	  817.9	  610.8	 3210.0	...
4367699	  818.0	  610.7	 3209.0	...
4367700	  817.8	  610.4	 3209.0	...
4367701	  817.5	  610.2	 3209.0	...
4367702	  817.6	  609.4	 3208.0	...
4367703	  817.9	  608.8	 3206.0	...
4367704	  818.4	  607.8	 3203.0	...
4367705	  818.6	  607.3	 3200.0	...
4367706	  818.7	  606.6	 3199.0	...
4367707	  818.8	  606.4	 3199.0	...
4367708	  819.0	  606.0	 3200.0	...
4367709	  819.2	  605.5	 3201.0	...
4367710	  819.3	  605.2	 3202.0	...
4367711	  819.3	  605.1	 3203.0	...
4367712	  819.2	  605.3	 3203.0	...
4367713	  819.3	  605.5	 3204.0	...
4367714	  819.4	  605.6	 3205.0	...
4367715	  819.0	  605.8	 3206.0	...
4367716	  818.6	  606.2	 3205.0	...
4367717	  818.1	  606.4	 3204.0	...
4367718	  817.6	  606.6	 3202.0	...
4367719	  817.0	  606.6	 3201.0	...
4367720	  816.2	  606.5	 3201.0	...
4367721	  815.6	  606.4	 3199.0	...
4367722	  815.1	  605.8	 3197.0	...
4367723	  814.3	  605.1	 3194.0	...
4367724	  813.6	  604.5	 3193.0	...
4367725	  812.7	  604.3	 3192.0	...
4367726	  812.3	  604.3	 3191.0	...
4367727	  812.0	  604.2	 3192.0	...
4367728	  811.5	  604.2	 3192.0	...
4367729	  811.1	  604.4	 3191.0	...
4367730	  810.4	  604.7	 3190.0	...
4367731	  809.6	  605.1	 3190.0	...
4367732	  808.6	  605.9	 3190.0	...
4367733	  807.9	  606.9	 3188.0	...
4367734	  807.4	  607.9	 3187.0	...
4367735	  807.0	  608.4	 3185.0	...
4367736	  806.7	  608.6	 3185.0	...
4367737	  806.2	  608.7	 3185.0	...
4367738	  805.8	  609.0	 3185.0	...
4367739	  805.0	  609.4	 3185.0	...
4367740	  804.7	  609.8	 3185.0	...
4367741	  804.3	  610.1	 3184.0	...
4367742	  804.3	  610.4	 3182.0	...
4367743	  804.2	  610.8	 3181.0	...
4367744	  804.2	  611.3	 3181.0	...
4367745	  804.1	  611.8	 3181.0	...
4367746	  804.0	  612.3	 3181.0	...
4367747	  804.0	  612.3	 3181.0	...
4367748	  803.9	  612.3	 3181.0	...
4367749	  804.2	  612.1	 3181.0	...
4367750	  804.5	  611.9	 3181.0	...
4367751	  804.8	  611.6	 3182.0	...
4367752	  805.0	  611.4	 3182.0	...
4367753	  805.3	  611.4	 3180.0	...
4367754	  805.6	  611.2	 3177.0	...
4367755	  805.8	  611.1	 3174.0	...
4367756	  806.0	  610.9	 3175.0	...
4367757	  806.1	  610.7	 3176.0	...
4367758	  806.1	  610.5	 3176.0	...
4367759	  806.1	  610.6	 3174.0	...
4367760	  806.6	  610.5	 3172.0	...
4367761	  807.1	  610.4	 3169.0	...
4367762	  807.8	  610.4	 3170.0	...
4367763	  808.0	  610.3	 3171.0	...
4367764	  808.4	  610.2	 3171.0	...
4367765	  808.7	  610.2	 3171.0	...
4367766	  809.1	  610.3	 3170.0	...
4367767	  809.9	  610.2	 3169.0	...
4367768	  810.6	  609.9	 3167.0	...
4367769	  811.1	  609.7	 3165.0	...
4367770	  811.1	  609.1	 3164.0	...
4367771	  811.4	  608.6	 3165.0	...
4367772	  811.6	  608.1	 3165.0	...
4367773	  811.9	  607.9	 3164.0	...
4367774	  812.1	  607.8	 3162.0	...
4367775	  812.7	  607.7	 3159.0	...
4367776	  813.4	  607.6	 3158.0	...
4367777	  814.0	  607.9	 3159.0	...
4367778	  814.1	  608.3	 3158.0	...
4367779	  814.4	  608.7	 3157.0	...
4367780	  814.7	  608.9	 3156.0	...
4367781	  815.1	  609.0	 3156.0	...
4367782	  815.4	  609.3	 3156.0	...
4367783	  815.7	  609.3	 3156.0	...
4367784	  815.9	  609.3	 3157.0	...
4367785	  816.0	  609.7	 3160.0	...
4367786	  816.1	  610.2	 3161.0	...
4367787	  816.4	  610.6	 3162.0	...
4367788	  816.6	  610.7	 3162.0	...
4367789	  816.8	  610.8	 3160.0	...
4367790	  817.0	  611.0	 3157.0	...
4367791	  817.2	  611.0	 3154.0	...
4367792	  817.5	  610.5	 3152.0	...
4367793	  817.8	  609.8	 3152.0	...
4367794	  818.1	  609.3	 3151.0	...
4367795	  818.5	  609.4	 3150.0	...
4367796	  818.7	  609.6	 3148.0	...
4367797	  819.0	  609.7	 3148.0	...
4367798	  819.1	  609.7	 3148.0	...
4367799	  819.1	  609.9	 3148.0	...
4367800	  819.0	  610.3	 3148.0	...
4367801	  818.8	  610.7	 3147.0	...
4367802	  818.6	  610.4	 3146.0	...
4367803	  818.7	  609.7	 3146.0	...
4367804	  818.7	  608.9	 3145.0	...
4367805	  818.6	  607.8	 3145.0	...
4367806	  819.0	  606.9	 3145.0	...
EFIX R   4367643	4367806	164	  811.7	  602.9	   3203
SSACC R  4367807
4367807	  819.3	  605.7	 3143.0	...
4367808	  820.4	  604.0	 3141.0	...
4367809	  821.5	  601.8	 3138.0	...
4367810	  822.8	  598.9	 3140.0	...
4367811	  824.4	  596.9	 3142.0	...
4367812	  826.6	  594.9	 3145.0	...
4367813	  828.8	  593.7	 3147.0	...
ESACC R  4367807	4367813	7	  819.3	  605.7	  828.8	  593.7	   0.33	     47
SFIX R   4367814
4367814	  830.4	  592.6	 3150.0	...
4367815	  831.4	  592.4	 3150.0	...
4367816	  832.5	  592.4	 3148.0	...
4367817	  833.4	  592.3	 3147.0	...
4367818	  833.9	  592.7	 3146.0	...
4367819	  834.2	  593.3	 3144.0	...
4367820	  834.4	  594.3	 3142.0	...
4367821	  834.6	  595.2	 3141.0	...
4367822	  834.9	  596.1	 3141.0	...
4367823	  834.6	  596.7	 3141.0	...
4367824	  834.1	  597.0	 3141.0	...
4367825	  833.5	  597.3	 3141.0	...
4367826	  833.3	  597.3	 3142.0	...
4367827	  832.8	  597.3	 3142.0	...
4367828	  832.3	  596.6	 3142.0	...
4367829	  831.9	  595.8	 3143.0	...
4367830	  831.7	  595.0	 3145.0	...
4367831	  831.4	  594.7	 3146.0	...
4367832	  831.2	  594.3	 3147.0	...
4367833	  831.2	  593.8	 3147.0	...
4367834	  831.1	  593.5	 3147.0	...
4367835	  831.1	  593.4	 3144.0	...
4367836	  831.1	  593.6	 3140.0	...
4367837	  831.2	  593.8	 3137.0	...
4367838	  831.2	  594.4	 3138.0	...
4367839	  831.3	  594.9	 3137.0	...
4367840	  831.3	  595.5	 3136.0	...
4367841	  831.2	  595.7	 3136.0	...
4367842	  830.9	  596.1	 3137.0	...
4367843	  830.6	  596.4	 3139.0	...
4367844	  830.4	  596.7	 3140.0	...
4367845	  830.5	  596.6	 3141.0	...
4367846	  830.3	  596.5	 3141.0	...
4367847	  830.1	  596.3	 3140.0	...
4367848	  829.8	  596.2	 3138.0	...
4367849	  829.7	  596.0	 3136.0	...
4367850	  829.7	  595.8	 3136.0	...
4367851	  829.7	  595.6	 3136.0	...
4367852	  830.1	  595.6	 3136.0	...
4367853	  830.5	  595.6	 3135.0	...
4367854	  830.6	  595.6	 3136.0	...
4367855	  830.3	  595.7	 3137.0	...
4367856	  830.0	  595.7	 3137.0	...
4367857	  830.0	  595.7	 3135.0	...
4367858	  830.0	  595.6	 3134.0	...
4367859	  829.8	  595.5	 3134.0	...
4367860	  829.7	  595.5	 3134.0	...
4367861	  829.7	  595.5	 3134.0	...
4367862	  829.7	  595.5	 3132.0	...
4367863	  829.8	  595.7	 3130.0	...
4367864	  829.7	  596.0	 3129.0	...
4367865	  829.6	  595.5	 3129.0	...
4367866	  829.5	  594.7	 3128.0	...
4367867	  829.4	  594.1	 3128.0	...
4367868	  829.3	  594.2	 3128.0	...
4367869	  829.2	  594.0	 3127.0	...
4367870	  829.1	  593.6	 3126.0	...
4367871	  829.0	  593.4	 3125.0	...
4367872	  828.8	  593.5	 3124.0	...
4367873	  828.6	  593.6	 3123.0	...
4367874	  828.5	  593.4	 3122.0	...
4367875	  828.5	  593.3	 3121.0	...
4367876	  828.5	  593.2	 3120.0	...
4367877	  828.5	  593.0	 3119.0	...
4367878	  828.5	  592.9	 3120.0	...
4367879	  828.3	  592.8	 3120.0	...
4367880	  828.0	  592.8	 3121.0	...
4367881	  827.7	  592.9	 3121.0	...
4367882	  827.5	  592.9	 3121.0	...
4367883	  827.7	  593.1	 3121.0	...
4367884	  827.9	  593.2	 3119.0	...
4367885	  828.2	  593.0	 3118.0	...
4367886	  828.2	  592.7	 3117.0	...
4367887	  828.3	  592.8	 3117.0	...
4367888	  828.5	  593.3	 3117.0	...
4367889	  828.5	  593.8	 3116.0	...
4367890	  828.5	  593.9	 3112.0	...
4367891	  828.4	  593.9	 3109.0	...
4367892	  828.5	  593.8	 3107.0	...
4367893	  828.5	  594.0	 3106.0	...
4367894	  828.6	  594.4	 3105.0	...
4367895	  828.7	  594.7	 3105.0	...
4367896	  828.6	  594.2	 3103.0	...
4367897	  828.6	  593.6	 3101.0	...
4367898	  828.7	  593.4	 3099.0	...
4367899	  828.8	  593.6	 3098.0	...
4367900	  829.0	  593.7	 3097.0	...
4367901	  829.2	  593.5	 3095.0	...
4367902	  829.4	  593.3	 3094.0	...
4367903	  829.5	  593.3	 3094.0	...
4367904	  829.5	  593.3	 3093.0	...
4367905	  829.5	  593.3	 3093.0	...
4367906	  829.6	  593.3	 3092.0	...
4367907	  829.6	  593.3	 3090.0	...
4367908	  829.8	  593.3	 3088.0	...
4367909	  830.0	  593.3	 3086.0	...
4367910	  830.2	  593.4	 3085.0	...
4367911	  830.3	  593.4	 3085.0	...
4367912	  830.3	  593.5	 3085.0	...
MSG	4367913 0000 _ Number Off
4367913	  830.3	  593.8	 3085.0	...
4367914	  830.3	  594.1	 3084.0	...
4367915	  830.3	  594.4	 3083.0	...
4367916	  830.1	  594.4	 3083.0	...
4367917	  829.9	  594.3	 3082.0	...
4367918	  829.5	  594.2	 3081.0	...
4367919	  829.4	  594.0	 3081.0	...
4367920	  829.3	  594.0	 3080.0	...
4367921	  829.2	  593.9	 3080.0	...
4367922	  829.2	  593.9	 3080.0	...
4367923	  829.2	  594.1	 3079.0	...
4367924	  829.2	  594.5	 3078.0	...
4367925	  829.3	  594.8	 3077.0	...
4367926	  829.1	  594.7	 3074.0	...
4367927	  828.8	  594.8	 3073.0	...
4367928	  828.2	  595.2	 3071.0	...
4367929	  827.8	  595.6	 3068.0	...
4367930	  827.6	  596.0	 3066.0	...
4367931	  827.5	  596.1	 3063.0	...
4367932	  827.5	  596.0	 3062.0	...
4367933	  827.5	  596.0	 3060.0	...
4367934	  827.5	  596.2	 3059.0	...
4367935	  827.4	  596.5	 3057.0	...
4367936	  827.3	  596.9	 3056.0	...
4367937	  827.1	  597.1	 3054.0	...
4367938	  827.0	  597.4	 3053.0	...
4367939	  826.9	  597.8	 3051.0	...
4367940	  826.7	  598.2	 3049.0	...
4367941	  826.6	  598.5	 3048.0	...
4367942	  826.5	  598.3	 3048.0	...
4367943	  826.4	  598.2	 3048.0	...
4367944	  826.3	  598.1	 3048.0	...
4367945	  826.2	  598.2	 3046.0	...
4367946	  826.2	  598.2	 3045.0	...
4367947	  826.3	  598.4	 3043.0	...
4367948	  826.4	  598.6	 3042.0	...
4367949	  826.5	  598.9	 3041.0	...
4367950	  826.3	  599.0	 3041.0	...
4367951	  826.2	  599.3	 3040.0	...
4367952	  826.4	  599.6	 3040.0	...
4367953	  826.7	  599.9	 3039.0	...
4367954	  827.3	  600.1	 3038.0	...
4367955	  827.7	  600.2	 3037.0	...
4367956	  828.0	  600.5	 3037.0	...
4367957	  828.1	  600.8	 3035.0	...
4367958	  828.1	  601.0	 3033.0	...
4367959	  828.2	  601.2	 3031.0	...
4367960	  828.2	  601.1	 3031.0	...
4367961	  828.2	  601.1	 3030.0	...
4367962	  828.1	  601.1	 3029.0	...
4367963	  828.0	  601.1	 3029.0	...
4367964	  828.0	  601.2	 3027.0	...
4367965	  828.0	  601.3	 3025.0	...
4367966	  828.0	  601.4	 3023.0	...
4367967	  828.1	  601.5	 3021.0	...
4367968	  828.1	  601.5	 3017.0	...
4367969	  828.1	  601.4	 3013.0	...
4367970	  828.1	  601.4	 3010.0	...
4367971	  828.1	  601.3	 3010.0	...
4367972	  828.1	  601.3	 3009.0	...
4367973	  828.2	  601.3	 3009.0	...
4367974	  828.4	  601.4	 3007.0	...
4367975	  828.3	  601.5	 3006.0	...
4367976	  828.0	  601.6	 3003.0	...
4367977	  827.7	  601.7	 3002.0	...
4367978	  827.6	  601.6	 2998.0	...
4367979	  827.4	  601.6	 2995.0	...
4367980	  827.2	  601.6	 2992.0	...
4367981	  827.1	  601.6	 2992.0	...
4367982	  827.2	  601.7	 2991.0	...
4367983	  827.4	  602.0	 2991.0	...
4367984	  827.6	  602.2	 2990.0	...
4367985	  827.7	  602.0	 2986.0	...
4367986	  827.8	  601.8	 2982.0	...
4367987	  827.9	  601.7	 2980.0	...
4367988	  827.9	  601.7	 2980.0	...
4367989	  827.9	  601.7	 2979.0	...
4367990	  827.7	  601.7	 2978.0	...
4367991	  827.6	  601.8	 2977.0	...
4367992	  827.8	  601.8	 2975.0	...
4367993	  828.1	  601.9	 2973.0	...
4367994	  828.4	  602.2	 2971.0	...
4367995	  828.5	  602.8	 2972.0	...
4367996	  828.6	  603.5	 2972.0	...
4367997	  828.7	  603.9	 2970.0	...
4367998	  828.7	  603.9	 2968.0	...
4367999	  828.6	  603.8	 2965.0	...
4368000	  828.6	  603.8	 2964.0	...
4368001	  828.7	  603.7	 2962.0	...
4368002	  828.7	  603.5	 2962.0	...
4368003	  828.7	  603.2	 2959.0	...
4368004	  828.7	  603.0	 2957.0	...
4368005	  828.7	  602.9	 2954.0	...
4368006	  828.7	  602.6	 2954.0	...
4368007	  828.8	  602.3	 2951.0	...
4368008	  828.9	  602.1	 2949.0	...
4368009	  829.0	  602.2	 2947.0	...
4368010	  829.1	  602.3	 2947.0	...
4368011	  829.3	  602.4	 2947.0	...
4368012	  829.8	  602.4	 2948.0	...
4368013	  830.3	  602.4	 2948.0	...
4368014	  830.7	  602.3	 2947.0	...
4368015	  830.7	  602.2	 2947.0	...
4368016	  830.7	  602.0	 2943.0	...
4368017	  830.7	  601.9	 2940.0	...
4368018	  830.8	  601.9	 2936.0	...
4368019	  830.8	  601.8	 2936.0	...
4368020	  830.9	  601.8	 2933.0	...
4368021	  831.1	  601.7	 2930.0	...
4368022	  831.0	  601.8	 2926.0	...
4368023	  830.9	  601.9	 2926.0	...
4368024	  830.6	  602.1	 2925.0	...
4368025	  830.4	  602.3	 2924.0	...
4368026	  830.1	  602.4	 2923.0	...
4368027	  829.9	  602.3	 2922.0	...
4368028	  829.5	  602.3	 2920.0	...
4368029	  829.4	  602.3	 2918.0	...
4368030	  829.2	  602.3	 2917.0	...
4368031	  829.4	  602.4	 2914.0	...
4368032	  829.4	  602.5	 2911.0	...
4368033	  829.7	  602.6	 2910.0	...
4368034	  829.9	  602.5	 2911.0	...
4368035	  830.1	  602.5	 2912.0	...
4368036	  830.2	  602.6	 2911.0	...
4368037	  830.3	  602.7	 2910.0	...
4368038	  830.5	  603.0	 2908.0	...
4368039	  830.7	  603.1	 2907.0	...
4368040	  831.0	  603.1	 2905.0	...
4368041	  831.2	  603.1	 2903.0	...
4368042	  831.2	  603.3	 2900.0	...
4368043	  831.2	  603.4	 2900.0	...
4368044	  831.2	  603.6	 2901.0	...
4368045	  831.3	  603.9	 2899.0	...
4368046	  831.4	  604.4	 2897.0	...
4368047	  831.5	  605.0	 2895.0	...
4368048	  831.5	  605.2	 2895.0	...
4368049	  831.5	  605.3	 2891.0	...
4368050	  831.6	  605.2	 2888.0	...
4368051	  831.6	  605.1	 2884.0	...
4368052	  831.2	  605.1	 2885.0	...
4368053	  830.8	  605.2	 2885.0	...
4368054	  830.5	  605.2	 2885.0	...
4368055	  830.5	  605.3	 2883.0	...
4368056	  830.6	  605.3	 2881.0	...
4368057	  830.7	  605.3	 2880.0	...
4368058	  830.8	  605.6	 2879.0	...
4368059	  830.9	  605.9	 2880.0	...
4368060	  831.1	  606.6	 2880.0	...
4368061	  831.3	  606.8	 2880.0	...
4368062	  831.3	  607.1	 2879.0	...
4368063	  831.2	  607.2	 2879.0	...
4368064	  831.1	  606.7	 2879.0	...
4368065	  831.1	  606.0	 2879.0	...
4368066	  831.2	  605.5	 2878.0	...
4368067	  831.4	  605.7	 2876.0	...
4368068	  831.6	  605.9	 2873.0	...
4368069	  831.7	  606.0	 2870.0	...
4368070	  831.5	  606.0	 2869.0	...
4368071	  831.3	  605.8	 2866.0	...
4368072	  831.0	  605.6	 2864.0	...
4368073	  830.9	  605.4	 2859.0	...
4368074	  830.7	  605.2	 2858.0	...
4368075	  830.5	  605.0	 2856.0	...
4368076	  830.5	  604.9	 2857.0	...
4368077	  830.5	  605.4	 2858.0	...
4368078	  830.3	  605.9	 2859.0	...
4368079	  830.0	  606.4	 2860.0	...
4368080	  830.1	  606.6	 2860.0	...
4368081	  830.4	  606.7	 2860.0	...
4368082	  830.6	  606.9	 2860.0	...
4368083	  830.5	  607.1	 2859.0	...
4368084	  830.4	  607.3	 2857.0	...
4368085	  830.4	  607.4	 2854.0	...
4368086	  830.6	  607.6	 2853.0	...
4368087	  830.7	  607.9	 2851.0	...
4368088	  830.8	  608.1	 2849.0	...
4368089	  830.7	  608.2	 2847.0	...
4368090	  830.7	  607.8	 2846.0	...
4368091	  830.7	  607.5	 2846.0	...
4368092	  830.6	  607.1	 2846.0	...
4368093	  830.6	  607.1	 2845.0	...
4368094	  830.5	  607.0	 2844.0	...
4368095	  830.3	  606.9	 2843.0	...
4368096	  830.4	  606.9	 2844.0	...
4368097	  830.5	  607.0	 2843.0	...
4368098	  830.8	  607.2	 2843.0	...
4368099	  830.7	  607.5	 2842.0	...
4368100	  830.6	  607.7	 2842.0	...
4368101	  830.5	  608.0	 2843.0	...
4368102	  830.6	  608.2	 2844.0	...
4368103	  830.7	  608.3	 2844.0	...
4368104	  830.7	  608.2	 2844.0	...
4368105	  830.6	  608.2	 2844.0	...
4368106	  830.4	  608.2	 2844.0	...
4368107	  830.2	  608.5	 2843.0	...
4368108	  830.2	  608.9	 2842.0	...
4368109	  830.4	  609.2	 2841.0	...
4368110	  830.5	  609.2	 2840.0	...
4368111	  830.7	  609.3	 2839.0	...
4368112	  830.7	  609.4	 2839.0	...
4368113	  830.7	  609.4	 2838.0	...
4368114	  830.7	  609.2	 2837.0	...
4368115	  830.6	  609.0	 2836.0	...
4368116	  830.6	  608.9	 2833.0	...
4368117	  830.6	  609.0	 2831.0	...
4368118	  830.6	  609.2	 2830.0	...
4368119	  830.5	  609.2	 2828.0	...
4368120	  830.7	  609.1	 2827.0	...
4368121	  831.0	  608.9	 2826.0	...
4368122	  831.3	  608.9	 2825.0	...
4368123	  831.3	  609.1	 2824.0	...
4368124	  831.4	  609.3	 2824.0	...
MSG	4368125 0000 _ Number On
4368125	  831.4	  609.4	 2824.0	...
4368126	  831.3	  609.6	 2824.0	...
4368127	  831.1	  610.0	 2822.0	...
4368128	  831.1	  610.4	 2820.0	...
4368129	  831.1	  610.6	 2816.0	...
4368130	  830.7	  610.6	 2813.0	...
4368131	  830.3	  610.4	 2811.0	...
4368132	  829.9	  610.3	 2812.0	...
4368133	  829.9	  610.2	 2813.0	...
4368134	  829.9	  610.2	 2813.0	...
4368135	  829.8	  609.8	 2812.0	...
4368136	  829.7	  609.3	 2810.0	...
4368137	  829.8	  608.9	 2809.0	...
4368138	  830.0	  608.8	 2808.0	...
4368139	  830.2	  608.8	 2808.0	...
4368140	  830.2	  608.9	 2807.0	...
4368141	  830.3	  608.9	 2806.0	...
4368142	  830.6	  609.1	 2806.0	...
4368143	  831.0	  609.2	 2806.0	...
4368144	  831.4	  609.2	 2806.0	...
4368145	  831.8	  609.5	 2806.0	...
4368146	  831.9	  609.8	 2806.0	...
4368147	  832.0	  610.1	 2806.0	...
4368148	  832.1	  610.1	 2805.0	...
4368149	  832.2	  610.2	 2803.0	...
4368150	  832.2	  610.3	 2802.0	...
4368151	  832.2	  610.4	 2801.0	...
4368152	  832.1	  610.4	 2801.0	...
4368153	  831.9	  610.4	 2800.0	...
4368154	  831.7	  610.4	 2799.0	...
4368155	  831.4	  610.5	 2798.0	...
4368156	  831.3	  610.5	 2797.0	...
4368157	  831.2	  610.5	 2796.0	...
4368158	  831.2	  610.0	 2796.0	...
4368159	  831.1	  609.6	 2796.0	...
4368160	  831.1	  609.3	 2796.0	...
4368161	  831.1	  609.2	 2796.0	...
4368162	  831.5	  609.0	 2796.0	...
4368163	  831.8	  608.9	 2796.0	...
4368164	  832.2	  608.9	 2796.0	...
4368165	  832.4	  609.5	 2796.0	...
4368166	  832.7	  610.3	 2795.0	...
4368167	  832.9	  611.2	 2794.0	...
4368168	  832.7	  611.6	 2794.0	...
4368169	  832.4	  611.8	 2791.0	...
4368170	  832.2	  611.8	 2789.0	...
4368171	  832.0	  611.8	 2787.0	...
4368172	  831.8	  611.5	 2786.0	...
4368173	  831.5	  611.1	 2787.0	...
4368174	  831.3	  610.8	 2787.0	...
4368175	  831.3	  610.7	 2788.0	...
4368176	  831.7	  610.7	 2787.0	...
4368177	  832.3	  610.8	 2788.0	...
4368178	  832.7	  610.9	 2788.0	...
4368179	  833.0	  611.1	 2788.0	...
4368180	  833.1	  611.3	 2788.0	...
4368181	  833.1	  611.5	 2788.0	...
4368182	  832.8	  611.7	 2787.0	...
4368183	  832.5	  611.9	 2785.0	...
4368184	  832.1	  612.1	 2782.0	...
4368185	  831.7	  611.9	 2780.0	...
4368186	  831.4	  611.6	 2780.0	...
4368187	  831.2	  611.3	 2780.0	...
4368188	  831.5	  611.3	 2781.0	...
4368189	  831.8	  611.2	 2781.0	...
4368190	  831.7	  611.0	 2780.0	...
4368191	  831.5	  611.1	 2779.0	...
4368192	  831.6	  611.3	 2779.0	...
4368193	  832.3	  611.4	 2779.0	...
4368194	  832.9	  611.2	 2779.0	...
4368195	  833.2	  611.3	 2780.0	...
4368196	  833.4	  611.8	 2782.0	...
4368197	  833.5	  612.4	 2783.0	...
4368198	  833.2	  612.8	 2782.0	...
4368199	  832.5	  612.8	 2778.0	...
4368200	  831.9	  612.8	 2775.0	...
4368201	  831.6	  612.5	 2773.0	...
4368202	  831.5	  612.3	 2774.0	...
4368203	  831.6	  612.1	 2776.0	...
4368204	  831.6	  611.9	 2779.0	...
4368205	  831.6	  611.8	 2777.0	...
4368206	  831.9	  611.6	 2775.0	...
4368207	  832.3	  611.3	 2773.0	...
4368208	  832.6	  611.0	 2772.0	...
4368209	  832.5	  611.0	 2773.0	...
4368210	  832.4	  611.1	 2773.0	...
4368211	  832.6	  611.4	 2773.0	...
4368212	  832.8	  611.8	 2773.0	...
4368213	  833.0	  612.1	 2772.0	...
4368214	  833.3	  612.0	 2771.0	...
4368215	  833.6	  611.9	 2770.0	...
4368216	  834.0	  612.1	 2771.0	...
4368217	  834.2	  612.4	 2771.0	...
4368218	  834.3	  612.7	 2771.0	...
4368219	  834.2	  612.7	 2770.0	...
4368220	  834.1	  612.6	 2770.0	...
4368221	  834.0	  612.5	 2769.0	...
4368222	  833.9	  612.4	 2768.0	...
4368223	  833.7	  612.4	 2767.0	...
4368224	  833.5	  612.4	 2765.0	...
4368225	  833.5	  612.5	 2763.0	...
4368226	  833.5	  612.3	 2762.0	...
4368227	  833.3	  612.1	 2761.0	...
4368228	  832.9	  612.0	 2761.0	...
4368229	  832.5	  612.2	 2760.0	...
4368230	  832.4	  612.6	 2760.0	...
4368231	  832.1	  612.8	 2760.0	...
4368232	  831.9	  612.9	 2760.0	...
4368233	  831.7	  613.0	 2762.0	...
4368234	  831.8	  613.3	 2765.0	...
4368235	  832.0	  613.6	 2767.0	...
4368236	  832.0	  613.8	 2768.0	...
4368237	  832.0	  614.1	 2768.0	...
4368238	  832.1	  614.3	 2766.0	...
4368239	  832.2	  614.5	 2766.0	...
4368240	  832.2	  614.5	 2765.0	...
4368241	  832.2	  614.5	 2765.0	...
4368242	  832.2	  614.8	 2765.0	...
4368243	  832.3	  615.1	 2765.0	...
4368244	  832.4	  615.3	 2765.0	...
4368245	  832.5	  615.0	 2765.0	...
4368246	  832.6	  614.7	 2763.0	...
4368247	  832.5	  614.6	 2762.0	...
4368248	  832.4	  614.6	 2761.0	...
4368249	  832.2	  614.5	 2761.0	...
4368250	  832.2	  614.5	 2760.0	...
4368251	  832.4	  615.3	 2761.0	...
4368252	  832.6	  616.1	 2761.0	...
4368253	  832.7	  616.9	 2761.0	...
4368254	  832.5	  616.9	 2760.0	...
4368255	  832.3	  617.0	 2760.0	...
4368256	  832.5	  617.1	 2760.0	...
4368257	  832.9	  617.1	 2759.0	...
4368258	  833.5	  617.1	 2759.0	...
4368259	  833.9	  617.0	 2758.0	...
4368260	  834.3	  616.8	 2758.0	...
4368261	  834.5	  616.6	 2758.0	...
4368262	  834.7	  616.6	 2757.0	...
4368263	  834.9	  616.7	 2755.0	...
4368264	  835.0	  616.7	 2754.0	...
4368265	  835.1	  616.6	 2753.0	...
4368266	  835.1	  616.4	 2752.0	...
4368267	  834.7	  616.1	 2751.0	...
4368268	  834.3	  615.9	 2751.0	...
4368269	  833.8	  615.9	 2751.0	...
4368270	  833.5	  616.0	 2751.0	...
4368271	  833.3	  616.1	 2751.0	...
4368272	  832.9	  616.1	 2750.0	...
4368273	  832.7	  615.9	 2749.0	...
4368274	  832.5	  615.8	 2750.0	...
4368275	  832.4	  615.7	 2751.0	...
4368276	  832.5	  615.7	 2752.0	...
4368277	  832.5	  615.6	 2748.0	...
4368278	  832.8	  615.6	 2745.0	...
4368279	  833.1	  615.9	 2742.0	...
4368280	  833.6	  616.3	 2743.0	...
4368281	  833.7	  616.6	 2745.0	...
4368282	  833.8	  616.6	 2746.0	...
4368283	  833.7	  616.7	 2747.0	...
4368284	  833.8	  616.5	 2747.0	...
4368285	  834.2	  616.3	 2746.0	...
4368286	  834.6	  616.1	 2746.0	...
4368287	  835.1	  616.3	 2745.0	...
4368288	  835.2	  616.5	 2746.0	...
4368289	  835.3	  616.7	 2746.0	...
4368290	  835.3	  616.7	 2747.0	...
4368291	  835.3	  616.7	 2749.0	...
4368292	  834.9	  616.8	 2750.0	...
4368293	  834.4	  616.6	 2750.0	...
4368294	  833.8	  616.4	 2748.0	...
4368295	  833.4	  616.2	 2746.0	...
4368296	  833.1	  616.2	 2746.0	...
4368297	  833.0	  616.3	 2744.0	...
4368298	  833.0	  616.4	 2743.0	...
4368299	  833.2	  616.5	 2741.0	...
4368300	  833.3	  616.5	 2740.0	...
4368301	  833.3	  616.6	 2740.0	...
4368302	  833.3	  616.7	 2739.0	...
4368303	  833.6	  616.7	 2740.0	...
4368304	  833.9	  616.7	 2740.0	...
4368305	  834.3	  616.6	 2740.0	...
4368306	  834.1	  616.5	 2740.0	...
4368307	  833.9	  616.4	 2739.0	...
4368308	  834.1	  616.6	 2739.0	...
4368309	  834.5	  616.9	 2739.0	...
4368310	  835.0	  617.2	 2739.0	...
4368311	  835.1	  617.2	 2739.0	...
4368312	  835.1	  617.1	 2739.0	...
4368313	  835.1	  617.1	 2739.0	...
4368314	  835.3	  617.1	 2739.0	...
4368315	  835.4	  617.2	 2740.0	...
4368316	  835.4	  617.4	 2740.0	...
4368317	  835.3	  617.5	 2740.0	...
4368318	  835.1	  617.6	 2740.0	...
4368319	  835.3	  617.5	 2741.0	...
4368320	  835.5	  617.6	 2742.0	...
4368321	  835.5	  617.7	 2743.0	...
4368322	  835.4	  617.9	 2742.0	...
4368323	  835.0	  618.0	 2740.0	...
4368324	  834.7	  618.1	 2739.0	...
4368325	  834.4	  618.1	 2738.0	...
4368326	  834.0	  618.2	 2738.0	...
4368327	  833.8	  618.2	 2737.0	...
4368328	  833.8	  618.2	 2736.0	...
4368329	  834.1	  618.2	 2736.0	...
4368330	  834.0	  618.1	 2736.0	...
4368331	  833.7	  618.0	 2734.0	...
4368332	  833.3	  618.1	 2732.0	...
4368333	  833.3	  618.2	 2730.0	...
4368334	  833.2	  618.3	 2730.0	...
4368335	  833.1	  618.3	 2730.0	...
4368336	  833.0	  618.3	 2730.0	...
4368337	  833.0	  618.3	 2730.0	...
4368338	  833.1	  618.8	 2729.0	...
4368339	  833.4	  619.4	 2728.0	...
4368340	  833.7	  619.9	 2727.0	...
4368341	  833.9	  619.9	 2728.0	...
4368342	  833.8	  619.9	 2729.0	...
4368343	  833.6	  619.9	 2729.0	...
4368344	  833.9	  619.6	 2728.0	...
4368345	  834.1	  619.3	 2728.0	...
4368346	  834.3	  619.2	 2726.0	...
4368347	  834.2	  619.3	 2724.0	...
4368348	  834.1	  619.4	 2723.0	...
4368349	  834.2	  619.5	 2723.0	...
4368350	  834.6	  619.6	 2723.0	...
4368351	  834.9	  619.7	 2723.0	...
4368352	  835.1	  619.7	 2723.0	...
4368353	  835.2	  619.6	 2723.0	...
4368354	  835.3	  619.7	 2723.0	...
4368355	  835.4	  619.8	 2722.0	...
4368356	  835.6	  619.8	 2724.0	...
4368357	  835.9	  619.6	 2725.0	...
4368358	  836.0	  619.4	 2726.0	...
4368359	  836.0	  619.3	 2726.0	...
4368360	  836.0	  619.2	 2725.0	...
4368361	  835.9	  619.1	 2726.0	...
4368362	  835.9	  619.0	 2727.0	...
4368363	  835.8	  619.1	 2728.0	...
4368364	  835.8	  619.1	 2729.0	...
4368365	  835.7	  619.3	 2730.0	...
4368366	  835.8	  619.6	 2731.0	...
4368367	  835.8	  619.9	 2732.0	...
4368368	  835.8	  619.9	 2732.0	...
4368369	  835.7	  619.7	 2732.0	...
4368370	  835.4	  619.6	 2732.0	...
4368371	  835.1	  619.5	 2733.0	...
4368372	  835.0	  619.6	 2735.0	...
4368373	  835.0	  619.7	 2735.0	...
4368374	  835.0	  619.8	 2733.0	...
4368375	  835.1	  619.9	 2732.0	...
4368376	  835.2	  619.8	 2732.0	...
4368377	  835.0	  619.7	 2731.0	...
4368378	  834.9	  619.5	 2730.0	...
4368379	  834.9	  619.6	 2728.0	...
4368380	  835.0	  619.7	 2728.0	...
4368381	  835.0	  619.8	 2727.0	...
4368382	  834.8	  619.6	 2728.0	...
4368383	  834.4	  619.5	 2730.0	...
4368384	  834.0	  619.5	 2732.0	...
4368385	  833.8	  619.4	 2732.0	...
4368386	  833.6	  619.4	 2732.0	...
4368387	  833.2	  618.2	 2731.0	...
EFIX R   4367814	4368387	574	  831.3	  606.9	   2891
SSACC R  4368388
4368388	  832.7	  616.9	 2730.0	...
4368389	  832.3	  614.7	 2729.0	...
4368390	  831.6	  613.0	 2729.0	...
4368391	  831.0	  610.7	 2729.0	...
4368392	  830.4	  608.4	 2729.0	...
4368393	  830.1	  606.3	 2730.0	...
4368394	  829.9	  604.6	 2732.0	...
4368395	  829.7	  602.8	 2733.0	...
ESACC R  4368388	4368395	8	  832.7	  616.9	  829.7	  602.8	   0.31	     41
SFIX R   4368396
4368396	  829.8	  601.3	 2732.0	...
4368397	  829.9	  600.0	 2730.0	...
4368398	  830.1	  599.6	 2731.0	...
4368399	  830.1	  599.3	 2733.0	...
4368400	  830.4	  599.1	 2734.0	...
4368401	  830.7	  599.0	 2734.0	...
4368402	  831.4	  598.7	 2732.0	...
4368403	  831.8	  598.5	 2729.0	...
4368404	  832.3	  598.2	 2726.0	...
4368405	  832.2	  598.0	 2724.0	...
4368406	  832.2	  597.8	 2723.0	...
4368407	  832.2	  597.7	 2721.0	...
4368408	  832.4	  597.4	 2721.0	...
4368409	  832.5	  597.0	 2721.0	...
4368410	  832.4	  596.9	 2723.0	...
4368411	  832.5	  597.1	 2725.0	...
4368412	  832.3	  596.7	 2727.0	...
4368413	  832.0	  596.1	 2726.0	...
4368414	  831.8	  595.6	 2726.0	...
4368415	  831.7	  595.9	 2726.0	...
4368416	  831.8	  596.2	 2727.0	...
4368417	  832.0	  596.4	 2727.0	...
4368418	  832.2	  596.7	 2728.0	...
4368419	  832.3	  597.0	 2727.0	...
4368420	  832.4	  597.3	 2725.0	...
4368421	  832.3	  597.3	 2723.0	...
4368422	  832.4	  597.8	 2726.0	...
4368423	  832.6	  598.3	 2729.0	...
4368424	  832.7	  598.9	 2733.0	...
4368425	  832.8	  599.2	 2732.0	...
4368426	  832.9	  599.6	 2732.0	...
4368427	  832.9	  599.9	 2733.0	...
4368428	  833.1	  600.0	 2735.0	...
MSG	4368429 0000 _ Number Off
4368429	  833.3	  600.1	 2737.0	...
4368430	  833.7	  600.1	 2738.0	...
4368431	  833.7	  600.1	 2738.0	...
4368432	  833.7	  600.1	 2739.0	...
4368433	  833.6	  600.0	 2739.0	...
4368434	  833.5	  599.8	 2739.0	...
4368435	  833.5	  599.6	 2739.0	...
4368436	  833.8	  599.5	 2739.0	...
4368437	  834.1	  599.6	 2738.0	...
4368438	  834.0	  599.8	 2738.0	...
4368439	  833.7	  599.8	 2737.0	...
4368440	  833.5	  599.9	 2738.0	...
4368441	  833.4	  599.7	 2738.0	...
4368442	  833.4	  599.6	 2741.0	...
4368443	  833.2	  599.8	 2742.0	...
4368444	  833.2	  600.1	 2741.0	...
4368445	  833.1	  600.2	 2740.0	...
4368446	  833.1	  600.1	 2739.0	...
4368447	  832.9	  600.0	 2738.0	...
4368448	  832.7	  600.1	 2737.0	...
4368449	  832.4	  600.1	 2736.0	...
4368450	  832.2	  600.0	 2738.0	...
4368451	  832.0	  599.8	 2740.0	...
4368452	  831.7	  599.8	 2741.0	...
4368453	  831.6	  599.9	 2742.0	...
4368454	  831.3	  599.9	 2742.0	...
4368455	  831.2	  599.8	 2741.0	...
4368456	  831.0	  599.7	 2741.0	...
4368457	  830.9	  599.7	 2743.0	...
4368458	  830.7	  599.7	 2743.0	...
4368459	  830.7	  599.7	 2743.0	...
4368460	  830.8	  600.0	 2743.0	...
4368461	  831.0	  600.6	 2742.0	...
4368462	  831.0	  601.2	 2741.0	...
4368463	  830.9	  601.6	 2741.0	...
4368464	  830.9	  601.8	 2742.0	...
4368465	  831.0	  602.0	 2744.0	...
4368466	  831.1	  601.5	 2746.0	...
4368467	  831.2	  601.1	 2746.0	...
4368468	  831.2	  601.0	 2746.0	...
4368469	  831.2	  601.5	 2746.0	...
4368470	  831.3	  601.9	 2747.0	...
4368471	  831.3	  602.1	 2747.0	...
4368472	  831.2	  601.8	 2749.0	...
4368473	  831.2	  601.8	 2750.0	...
4368474	  831.2	  602.0	 2751.0	...
4368475	  831.4	  602.2	 2750.0	...
4368476	  831.7	  602.1	 2750.0	...
4368477	  832.0	  602.0	 2751.0	...
4368478	  832.2	  601.9	 2753.0	...
4368479	  832.4	  601.8	 2755.0	...
4368480	  832.6	  601.8	 2755.0	...
4368481	  832.6	  601.8	 2754.0	...
4368482	  832.7	  601.7	 2753.0	...
4368483	  833.0	  601.6	 2751.0	...
4368484	  833.3	  601.6	 2750.0	...
4368485	  833.6	  601.7	 2750.0	...
4368486	  833.7	  602.0	 2750.0	...
4368487	  833.7	  602.2	 2752.0	...
4368488	  833.7	  602.2	 2752.0	...
4368489	  833.6	  602.0	 2753.0	...
4368490	  833.6	  601.5	 2753.0	...
4368491	  833.7	  601.1	 2755.0	...
4368492	  833.8	  600.9	 2756.0	...
4368493	  833.9	  600.6	 2757.0	...
4368494	  833.8	  600.3	 2757.0	...
4368495	  833.5	  600.0	 2758.0	...
4368496	  833.3	  600.1	 2758.0	...
4368497	  833.0	  600.2	 2758.0	...
4368498	  833.0	  600.3	 2757.0	...
4368499	  832.9	  600.2	 2756.0	...
4368500	  832.8	  599.9	 2757.0	...
4368501	  832.7	  599.7	 2758.0	...
4368502	  832.6	  599.7	 2760.0	...
4368503	  832.6	  599.7	 2759.0	...
4368504	  832.5	  599.5	 2759.0	...
4368505	  832.5	  599.2	 2759.0	...
4368506	  832.2	  599.0	 2759.0	...
4368507	  831.9	  599.2	 2758.0	...
4368508	  831.6	  599.4	 2758.0	...
4368509	  831.5	  599.6	 2758.0	...
4368510	  831.5	  599.8	 2758.0	...
4368511	  831.6	  600.0	 2759.0	...
4368512	  831.4	  600.1	 2760.0	...
4368513	  831.3	  600.1	 2762.0	...
4368514	  831.2	  600.2	 2764.0	...
4368515	  831.1	  599.6	 2764.0	...
4368516	  831.1	  599.1	 2764.0	...
4368517	  831.1	  598.4	 2763.0	...
4368518	  831.1	  598.3	 2762.0	...
4368519	  831.0	  598.6	 2762.0	...
4368520	  831.0	  599.0	 2762.0	...
4368521	  831.1	  599.0	 2763.0	...
4368522	  831.0	  598.7	 2763.0	...
4368523	  830.5	  598.5	 2764.0	...
4368524	  830.1	  598.7	 2766.0	...
4368525	  829.9	  598.8	 2767.0	...
4368526	  830.1	  598.8	 2768.0	...
4368527	  830.1	  598.8	 2769.0	...
4368528	  829.9	  598.8	 2771.0	...
4368529	  829.6	  598.8	 2772.0	...
4368530	  829.3	  598.8	 2773.0	...
4368531	  829.2	  598.8	 2773.0	...
4368532	  829.1	  598.9	 2773.0	...
4368533	  829.1	  599.0	 2774.0	...
4368534	  829.1	  599.1	 2775.0	...
4368535	  829.0	  599.0	 2776.0	...
4368536	  828.8	  598.7	 2778.0	...
4368537	  828.5	  598.5	 2778.0	...
4368538	  828.4	  598.2	 2778.0	...
4368539	  828.5	  598.2	 2777.0	...
4368540	  828.5	  598.1	 2777.0	...
4368541	  828.5	  597.9	 2778.0	...
4368542	  828.5	  598.1	 2780.0	...
4368543	  828.5	  598.4	 2781.0	...
4368544	  828.7	  598.5	 2781.0	...
4368545	  828.7	  598.3	 2782.0	...
4368546	  828.6	  598.0	 2782.0	...
4368547	  828.4	  597.8	 2782.0	...
4368548	  828.3	  598.0	 2782.0	...
4368549	  828.4	  598.2	 2782.0	...
4368550	  828.5	  598.6	 2782.0	...
4368551	  828.4	  598.6	 2782.0	...
4368552	  828.4	  598.8	 2783.0	...
4368553	  828.4	  598.9	 2785.0	...
4368554	  828.4	  598.9	 2787.0	...
4368555	  828.3	  598.6	 2790.0	...
4368556	  828.3	  598.3	 2790.0	...
4368557	  828.2	  598.0	 2791.0	...
4368558	  828.2	  597.9	 2791.0	...
4368559	  828.2	  597.8	 2792.0	...
4368560	  828.1	  597.8	 2793.0	...
4368561	  828.0	  597.8	 2794.0	...
4368562	  827.9	  597.8	 2794.0	...
4368563	  827.9	  598.1	 2795.0	...
4368564	  828.0	  598.3	 2795.0	...
4368565	  828.2	  598.6	 2795.0	...
4368566	  828.3	  598.6	 2794.0	...
4368567	  828.4	  598.6	 2793.0	...
4368568	  828.4	  598.4	 2792.0	...
4368569	  828.2	  598.3	 2791.0	...
4368570	  828.0	  598.1	 2791.0	...
4368571	  827.9	  598.0	 2792.0	...
4368572	  828.2	  598.0	 2794.0	...
4368573	  828.6	  597.9	 2796.0	...
4368574	  828.5	  597.6	 2795.0	...
4368575	  828.1	  597.4	 2796.0	...
4368576	  827.8	  597.2	 2797.0	...
4368577	  828.0	  597.2	 2797.0	...
4368578	  828.0	  597.3	 2798.0	...
4368579	  827.8	  597.3	 2798.0	...
4368580	  827.6	  597.3	 2798.0	...
4368581	  827.5	  597.4	 2799.0	...
4368582	  827.6	  597.4	 2799.0	...
4368583	  827.7	  597.4	 2799.0	...
4368584	  827.6	  597.3	 2799.0	...
4368585	  827.5	  597.3	 2800.0	...
4368586	  827.2	  597.4	 2801.0	...
4368587	  827.0	  597.6	 2803.0	...
4368588	  826.9	  597.8	 2803.0	...
4368589	  826.8	  598.0	 2803.0	...
4368590	  826.9	  598.1	 2804.0	...
4368591	  826.9	  597.9	 2804.0	...
4368592	  826.9	  597.6	 2805.0	...
4368593	  826.9	  597.3	 2806.0	...
4368594	  826.9	  597.2	 2807.0	...
4368595	  826.9	  597.0	 2807.0	...
4368596	  826.9	  596.8	 2808.0	...
4368597	  826.9	  596.7	 2808.0	...
4368598	  826.6	  596.6	 2808.0	...
4368599	  826.3	  596.6	 2809.0	...
4368600	  826.0	  596.6	 2810.0	...
4368601	  826.0	  596.5	 2810.0	...
4368602	  826.0	  596.6	 2811.0	...
4368603	  826.0	  596.6	 2813.0	...
4368604	  825.9	  596.4	 2814.0	...
4368605	  825.8	  596.1	 2814.0	...
4368606	  826.1	  595.8	 2814.0	...
4368607	  826.5	  595.8	 2815.0	...
4368608	  826.8	  595.7	 2816.0	...
4368609	  826.6	  595.6	 2817.0	...
4368610	  826.2	  595.7	 2818.0	...
4368611	  825.9	  595.7	 2820.0	...
4368612	  825.8	  596.0	 2822.0	...
4368613	  825.8	  596.3	 2822.0	...
4368614	  825.7	  596.7	 2821.0	...
4368615	  825.6	  596.9	 2821.0	...
4368616	  825.4	  597.0	 2823.0	...
4368617	  825.1	  596.9	 2824.0	...
4368618	  824.8	  596.8	 2825.0	...
4368619	  824.8	  597.0	 2826.0	...
4368620	  824.8	  597.4	 2826.0	...
4368621	  824.8	  597.8	 2826.0	...
4368622	  825.1	  597.7	 2826.0	...
4368623	  825.4	  597.6	 2826.0	...
4368624	  825.8	  597.5	 2826.0	...
4368625	  825.5	  597.5	 2826.0	...
4368626	  825.3	  597.4	 2827.0	...
4368627	  825.0	  597.3	 2829.0	...
4368628	  824.9	  597.1	 2831.0	...
4368629	  824.9	  597.0	 2834.0	...
4368630	  824.8	  596.9	 2834.0	...
4368631	  824.8	  596.7	 2834.0	...
4368632	  824.9	  596.7	 2834.0	...
4368633	  825.0	  596.9	 2833.0	...
4368634	  825.1	  597.0	 2833.0	...
4368635	  825.0	  596.9	 2833.0	...
4368636	  824.9	  597.0	 2833.0	...
4368637	  824.7	  597.0	 2833.0	...
4368638	  824.7	  597.3	 2835.0	...
4368639	  824.6	  597.5	 2839.0	...
4368640	  824.4	  597.4	 2843.0	...
MSG	4368641 0000 _ Number On
4368641	  824.3	  597.1	 2845.0	...
4368642	  824.0	  596.8	 2844.0	...
4368643	  823.9	  596.7	 2844.0	...
4368644	  823.7	  596.9	 2844.0	...
4368645	  823.8	  597.1	 2844.0	...
4368646	  823.9	  597.3	 2847.0	...
4368647	  823.9	  597.1	 2849.0	...
4368648	  823.9	  596.9	 2852.0	...
4368649	  823.9	  596.8	 2854.0	...
4368650	  824.0	  596.8	 2857.0	...
4368651	  824.1	  596.6	 2858.0	...
4368652	  824.0	  596.5	 2857.0	...
4368653	  824.0	  596.5	 2856.0	...
4368654	  823.9	  596.5	 2856.0	...
4368655	  824.0	  596.4	 2857.0	...
4368656	  824.1	  596.3	 2859.0	...
4368657	  824.0	  596.4	 2860.0	...
4368658	  823.9	  596.4	 2861.0	...
4368659	  823.7	  596.2	 2862.0	...
4368660	  823.8	  596.0	 2863.0	...
4368661	  823.7	  595.8	 2864.0	...
4368662	  823.7	  595.8	 2866.0	...
4368663	  823.7	  595.8	 2868.0	...
4368664	  823.6	  595.6	 2869.0	...
4368665	  823.5	  595.5	 2870.0	...
4368666	  823.4	  595.4	 2870.0	...
4368667	  823.1	  595.6	 2870.0	...
4368668	  822.9	  595.6	 2871.0	...
4368669	  823.1	  595.6	 2871.0	...
4368670	  823.4	  595.6	 2871.0	...
4368671	  823.7	  595.2	 2872.0	...
4368672	  823.6	  594.9	 2874.0	...
4368673	  823.7	  594.7	 2878.0	...
4368674	  823.8	  594.7	 2881.0	...
4368675	  823.8	  594.5	 2883.0	...
4368676	  823.7	  594.2	 2881.0	...
4368677	  823.6	  593.9	 2881.0	...
4368678	  823.7	  593.7	 2882.0	...
4368679	  823.6	  593.7	 2883.0	...
4368680	  823.5	  593.7	 2884.0	...
4368681	  823.7	  593.8	 2884.0	...
4368682	  824.1	  593.8	 2884.0	...
4368683	  824.4	  593.7	 2888.0	...
4368684	  824.3	  593.6	 2892.0	...
4368685	  824.2	  593.5	 2895.0	...
4368686	  824.2	  593.6	 2897.0	...
4368687	  824.3	  593.9	 2898.0	...
4368688	  824.3	  594.1	 2900.0	...
4368689	  824.2	  594.5	 2900.0	...
4368690	  824.0	  594.6	 2900.0	...
4368691	  824.0	  594.6	 2899.0	...
4368692	  824.1	  594.5	 2899.0	...
4368693	  824.1	  594.5	 2899.0	...
4368694	  824.1	  594.6	 2900.0	...
4368695	  824.2	  594.5	 2900.0	...
4368696	  824.2	  594.4	 2900.0	...
4368697	  824.1	  594.3	 2902.0	...
4368698	  824.0	  594.2	 2904.0	...
4368699	  824.0	  594.3	 2905.0	...
4368700	  824.0	  594.5	 2906.0	...
4368701	  823.9	  594.8	 2908.0	...
4368702	  823.7	  595.2	 2910.0	...
4368703	  823.6	  595.8	 2912.0	...
4368704	  823.7	  596.3	 2912.0	...
4368705	  823.7	  596.5	 2913.0	...
4368706	  823.7	  596.5	 2913.0	...
4368707	  823.9	  596.5	 2914.0	...
4368708	  824.0	  596.1	 2915.0	...
4368709	  824.2	  595.6	 2916.0	...
4368710	  824.2	  595.2	 2916.0	...
4368711	  824.2	  594.8	 2916.0	...
4368712	  824.2	  594.4	 2915.0	...
4368713	  824.2	  593.9	 2915.0	...
4368714	  824.4	  593.8	 2915.0	...
4368715	  824.6	  593.7	 2916.0	...
4368716	  824.8	  593.4	 2917.0	...
4368717	  824.8	  592.9	 2918.0	...
4368718	  824.6	  592.2	 2919.0	...
4368719	  824.5	  591.9	 2919.0	...
4368720	  824.2	  591.8	 2919.0	...
4368721	  824.0	  591.8	 2920.0	...
4368722	  823.9	  591.8	 2921.0	...
4368723	  823.9	  591.5	 2923.0	...
4368724	  823.9	  591.2	 2925.0	...
4368725	  823.9	  591.3	 2927.0	...
4368726	  823.9	  591.6	 2927.0	...
4368727	  824.0	  592.0	 2929.0	...
4368728	  824.2	  592.0	 2931.0	...
4368729	  824.3	  592.1	 2935.0	...
4368730	  824.1	  592.2	 2936.0	...
4368731	  823.4	  592.3	 2937.0	...
4368732	  822.4	  592.2	 2938.0	...
4368733	  821.5	  592.1	 2940.0	...
4368734	  820.2	  592.3	 2941.0	...
4368735	  818.8	  592.6	 2942.0	...
4368736	  817.1	  593.3	 2944.0	...
4368737	  815.5	  593.9	 2946.0	...
4368738	  813.5	  594.4	 2946.0	...
4368739	  811.6	  594.3	 2948.0	...
4368740	  809.5	  594.3	 2950.0	...
4368741	  807.4	  594.2	 2952.0	...
4368742	  805.6	  593.9	 2953.0	...
4368743	  804.4	  593.2	 2953.0	...
4368744	  803.4	  592.5	 2954.0	...
4368745	  802.3	  592.0	 2956.0	...
4368746	  801.4	  591.7	 2958.0	...
4368747	  801.2	  591.3	 2959.0	...
4368748	  801.6	  590.6	 2958.0	...
4368749	  802.0	  589.9	 2958.0	...
4368750	  803.1	  589.3	 2958.0	...
4368751	  804.3	  589.2	 2958.0	...
4368752	  806.4	  589.0	 2960.0	...
4368753	  808.3	  588.9	 2962.0	...
4368754	  810.7	  588.8	 2964.0	...
4368755	  812.4	  588.8	 2966.0	...
4368756	  814.3	  588.5	 2968.0	...
4368757	  815.3	  589.0	 2969.0	...
4368758	  816.8	  589.7	 2969.0	...
4368759	  817.5	  590.6	 2969.0	...
4368760	  818.1	  591.2	 2969.0	...
4368761	  818.1	  591.8	 2970.0	...
4368762	  818.0	  592.3	 2971.0	...
4368763	  817.8	  592.8	 2972.0	...
4368764	  817.5	  593.2	 2974.0	...
4368765	  816.9	  593.5	 2976.0	...
4368766	  816.3	  593.5	 2978.0	...
4368767	  815.6	  593.2	 2977.0	...
4368768	  814.9	  592.8	 2977.0	...
4368769	  813.8	  592.3	 2978.0	...
4368770	  813.1	  592.0	 2981.0	...
4368771	  812.5	  592.0	 2984.0	...
4368772	  812.2	  592.1	 2987.0	...
4368773	  811.8	  592.2	 2988.0	...
4368774	  811.2	  592.2	 2988.0	...
4368775	  810.6	  592.1	 2987.0	...
4368776	  810.6	  592.1	 2986.0	...
4368777	  811.1	  592.1	 2986.0	...
4368778	  811.9	  592.0	 2986.0	...
4368779	  812.3	  591.9	 2986.0	...
4368780	  812.6	  591.8	 2986.0	...
4368781	  812.8	  591.7	 2989.0	...
4368782	  812.9	  591.6	 2991.0	...
4368783	  813.2	  591.6	 2993.0	...
4368784	  813.4	  591.6	 2993.0	...
4368785	  813.3	  591.8	 2994.0	...
4368786	  813.0	  592.0	 2997.0	...
4368787	  812.7	  592.0	 2999.0	...
4368788	  812.5	  592.1	 3000.0	...
4368789	  812.4	  592.1	 3000.0	...
4368790	  812.3	  591.9	 3000.0	...
4368791	  812.3	  591.7	 3000.0	...
4368792	  812.4	  591.5	 3000.0	...
4368793	  812.4	  591.5	 3000.0	...
4368794	  812.2	  591.9	 3001.0	...
4368795	  812.1	  592.2	 3002.0	...
4368796	  811.9	  592.8	 3003.0	...
4368797	  811.9	  593.0	 3004.0	...
4368798	  811.9	  593.0	 3006.0	...
4368799	  811.9	  592.7	 3007.0	...
4368800	  811.9	  592.5	 3007.0	...
4368801	  811.9	  592.5	 3010.0	...
4368802	  812.0	  592.4	 3013.0	...
4368803	  812.0	  592.3	 3014.0	...
4368804	  811.9	  592.3	 3012.0	...
4368805	  811.6	  592.1	 3009.0	...
4368806	  811.3	  591.9	 3009.0	...
4368807	  811.0	  591.9	 3012.0	...
4368808	  811.1	  592.1	 3015.0	...
4368809	  811.1	  592.3	 3018.0	...
4368810	  811.3	  591.9	 3017.0	...
4368811	  811.4	  591.5	 3018.0	...
4368812	  811.8	  591.4	 3019.0	...
4368813	  812.1	  591.6	 3021.0	...
4368814	  812.3	  591.7	 3021.0	...
4368815	  812.3	  591.6	 3022.0	...
4368816	  812.3	  591.4	 3024.0	...
4368817	  812.4	  591.6	 3025.0	...
4368818	  812.5	  591.8	 3025.0	...
4368819	  812.8	  592.0	 3025.0	...
4368820	  813.1	  591.6	 3024.0	...
4368821	  813.4	  591.2	 3024.0	...
4368822	  813.4	  590.7	 3023.0	...
4368823	  813.5	  590.5	 3022.0	...
4368824	  813.9	  590.4	 3023.0	...
4368825	  814.3	  590.5	 3024.0	...
4368826	  814.6	  590.3	 3026.0	...
4368827	  814.4	  590.1	 3027.0	...
4368828	  814.3	  589.7	 3027.0	...
4368829	  813.8	  589.7	 3028.0	...
4368830	  813.4	  589.7	 3028.0	...
4368831	  812.9	  589.6	 3027.0	...
4368832	  812.9	  589.5	 3028.0	...
4368833	  812.9	  589.5	 3028.0	...
4368834	  812.9	  589.7	 3029.0	...
4368835	  812.8	  589.9	 3028.0	...
4368836	  812.8	  589.9	 3028.0	...
4368837	  812.5	  590.0	 3028.0	...
4368838	  812.2	  590.0	 3028.0	...
4368839	  812.1	  590.0	 3030.0	...
4368840	  812.2	  589.9	 3033.0	...
4368841	  811.9	  590.0	 3036.0	...
4368842	  811.4	  590.1	 3036.0	...
4368843	  811.2	  590.2	 3037.0	...
4368844	  811.3	  589.9	 3037.0	...
4368845	  811.3	  589.7	 3038.0	...
4368846	  811.1	  589.9	 3039.0	...
4368847	  810.9	  590.2	 3039.0	...
4368848	  810.7	  590.4	 3039.0	...
4368849	  810.7	  590.2	 3038.0	...
4368850	  810.9	  590.3	 3037.0	...
4368851	  811.1	  590.6	 3036.0	...
4368852	  811.3	  590.8	 3036.0	...
4368853	  811.4	  590.8	 3038.0	...
4368854	  811.3	  590.8	 3040.0	...
4368855	  811.2	  590.9	 3041.0	...
4368856	  810.9	  591.0	 3044.0	...
4368857	  810.9	  591.0	 3046.0	...
4368858	  810.9	  591.0	 3048.0	...
4368859	  810.9	  591.0	 3048.0	...
4368860	  811.0	  590.9	 3048.0	...
4368861	  811.2	  590.7	 3050.0	...
4368862	  811.5	  590.5	 3051.0	...
4368863	  811.7	  590.3	 3052.0	...
4368864	  811.8	  590.4	 3052.0	...
4368865	  811.8	  590.5	 3051.0	...
4368866	  811.8	  590.5	 3051.0	...
4368867	  811.8	  590.6	 3051.0	...
4368868	  811.9	  590.6	 3050.0	...
4368869	  811.9	  590.6	 3050.0	...
4368870	  811.9	  590.5	 3051.0	...
4368871	  811.9	  590.4	 3052.0	...
4368872	  811.9	  590.4	 3052.0	...
4368873	  811.8	  590.4	 3051.0	...
4368874	  811.9	  590.4	 3052.0	...
4368875	  812.1	  590.3	 3054.0	...
4368876	  812.1	  590.1	 3056.0	...
4368877	  812.0	  589.9	 3059.0	...
4368878	  811.8	  589.9	 3060.0	...
4368879	  811.8	  590.0	 3062.0	...
4368880	  811.8	  590.2	 3062.0	...
4368881	  811.9	  590.3	 3062.0	...
4368882	  812.1	  590.4	 3063.0	...
4368883	  812.2	  590.4	 3061.0	...
4368884	  812.2	  590.4	 3060.0	...
4368885	  812.2	  590.3	 3061.0	...
4368886	  812.0	  590.2	 3064.0	...
4368887	  811.7	  590.2	 3067.0	...
4368888	  811.4	  590.2	 3068.0	...
4368889	  811.4	  590.2	 3068.0	...
4368890	  811.3	  590.0	 3068.0	...
4368891	  811.3	  589.8	 3069.0	...
4368892	  811.3	  589.5	 3069.0	...
4368893	  811.5	  589.5	 3069.0	...
4368894	  811.6	  589.5	 3069.0	...
4368895	  811.7	  589.4	 3070.0	...
4368896	  811.6	  589.4	 3071.0	...
4368897	  811.5	  589.5	 3070.0	...
4368898	  811.4	  589.6	 3070.0	...
4368899	  811.6	  589.6	 3069.0	...
4368900	  811.8	  589.4	 3069.0	...
4368901	  811.7	  589.1	 3069.0	...
4368902	  811.5	  589.2	 3070.0	...
4368903	  811.5	  589.5	 3071.0	...
4368904	  811.7	  589.6	 3072.0	...
4368905	  811.8	  589.4	 3074.0	...
4368906	  811.7	  589.4	 3074.0	...
4368907	  811.6	  589.6	 3076.0	...
4368908	  811.7	  589.8	 3077.0	...
4368909	  811.7	  589.7	 3080.0	...
4368910	  811.7	  589.6	 3081.0	...
4368911	  811.7	  589.6	 3082.0	...
4368912	  811.8	  589.7	 3082.0	...
4368913	  811.9	  589.8	 3082.0	...
4368914	  811.9	  589.8	 3082.0	...
4368915	  811.8	  589.8	 3083.0	...
4368916	  811.8	  589.8	 3084.0	...
4368917	  811.8	  589.8	 3085.0	...
4368918	  811.8	  589.9	 3085.0	...
4368919	  811.9	  590.1	 3085.0	...
4368920	  811.9	  590.2	 3087.0	...
4368921	  811.9	  590.3	 3088.0	...
4368922	  811.9	  590.3	 3088.0	...
4368923	  811.8	  590.3	 3088.0	...
4368924	  811.7	  590.2	 3088.0	...
4368925	  811.6	  590.1	 3089.0	...
4368926	  811.5	  589.9	 3089.0	...
4368927	  811.4	  589.8	 3089.0	...
4368928	  811.5	  589.8	 3089.0	...
4368929	  811.5	  589.8	 3090.0	...
4368930	  811.5	  589.6	 3090.0	...
4368931	  811.7	  589.4	 3091.0	...
4368932	  812.1	  589.4	 3093.0	...
4368933	  812.4	  589.3	 3094.0	...
4368934	  812.3	  589.3	 3094.0	...
4368935	  812.1	  589.2	 3095.0	...
4368936	  811.9	  589.1	 3096.0	...
4368937	  811.8	  589.0	 3097.0	...
4368938	  811.7	  589.0	 3095.0	...
4368939	  811.6	  589.0	 3094.0	...
4368940	  811.5	  589.0	 3095.0	...
4368941	  811.4	  589.0	 3097.0	...
4368942	  811.3	  589.0	 3099.0	...
MSG	4368943 0000 _ Number Off
4368943	  811.3	  589.0	 3098.0	...
4368944	  811.2	  589.0	 3098.0	...
4368945	  811.1	  589.0	 3097.0	...
4368946	  811.0	  588.9	 3095.0	...
4368947	  811.0	  588.9	 3094.0	...
4368948	  811.2	  588.7	 3096.0	...
4368949	  811.4	  588.5	 3098.0	...
4368950	  811.4	  588.2	 3099.0	...
4368951	  811.4	  588.1	 3099.0	...
4368952	  811.4	  588.2	 3099.0	...
4368953	  811.4	  588.4	 3101.0	...
4368954	  811.4	  588.4	 3102.0	...
4368955	  811.4	  588.2	 3102.0	...
4368956	  811.4	  588.1	 3102.0	...
4368957	  811.5	  588.3	 3102.0	...
4368958	  811.3	  588.6	 3103.0	...
4368959	  811.2	  588.8	 3103.0	...
4368960	  811.0	  588.8	 3103.0	...
4368961	  810.9	  588.8	 3104.0	...
4368962	  810.7	  588.9	 3104.0	...
4368963	  810.7	  589.0	 3105.0	...
4368964	  810.6	  589.1	 3106.0	...
4368965	  810.6	  589.2	 3106.0	...
4368966	  810.8	  589.2	 3105.0	...
4368967	  810.8	  589.3	 3104.0	...
4368968	  810.8	  589.2	 3103.0	...
4368969	  810.7	  589.2	 3103.0	...
4368970	  810.7	  589.2	 3103.0	...
4368971	  810.6	  588.7	 3104.0	...
4368972	  810.4	  588.3	 3106.0	...
4368973	  810.2	  588.0	 3108.0	...
4368974	  810.1	  588.1	 3108.0	...
4368975	  810.0	  588.2	 3109.0	...
4368976	  809.8	  588.3	 3109.0	...
4368977	  809.7	  588.4	 3109.0	...
4368978	  809.6	  588.6	 3108.0	...
4368979	  809.7	  588.6	 3108.0	...
4368980	  809.8	  588.8	 3108.0	...
4368981	  810.0	  588.9	 3109.0	...
4368982	  810.2	  589.0	 3110.0	...
4368983	  810.3	  589.1	 3111.0	...
4368984	  810.4	  589.1	 3112.0	...
4368985	  810.1	  589.2	 3112.0	...
4368986	  809.8	  589.3	 3113.0	...
4368987	  809.7	  589.3	 3113.0	...
4368988	  810.0	  589.2	 3114.0	...
4368989	  810.2	  589.4	 3115.0	...
4368990	  810.1	  589.7	 3116.0	...
4368991	  810.0	  589.9	 3116.0	...
4368992	  809.9	  590.0	 3116.0	...
4368993	  809.9	  589.9	 3116.0	...
4368994	  809.8	  589.8	 3116.0	...
4368995	  809.8	  589.6	 3117.0	...
4368996	  809.8	  589.5	 3117.0	...
4368997	  809.9	  589.5	 3117.0	...
4368998	  809.9	  589.5	 3117.0	...
4368999	  810.0	  589.5	 3116.0	...
4369000	  809.9	  589.5	 3116.0	...
4369001	  809.9	  589.8	 3116.0	...
4369002	  810.5	  590.3	 3116.0	...
4369003	  811.2	  590.5	 3117.0	...
4369004	  812.1	  590.8	 3117.0	...
4369005	  812.5	  590.8	 3118.0	...
4369006	  813.5	  590.8	 3119.0	...
EFIX R   4368396	4369006	611	  820.8	  594.4	   2913
SSACC R  4369007
4369007	  814.7	  590.5	 3120.0	...
4369008	  816.3	  590.1	 3120.0	...
4369009	  818.1	  589.8	 3118.0	...
4369010	  820.8	  589.4	 3115.0	...
4369011	  824.1	  588.9	 3113.0	...
4369012	  827.6	  588.4	 3114.0	...
4369013	  830.3	  588.0	 3116.0	...
4369014	  832.7	  587.8	 3121.0	...
4369015	  834.2	  587.4	 3124.0	...
ESACC R  4369007	4369015	9	  814.7	  590.5	  834.2	  587.4	   0.42	     51
SFIX R   4369016
4369016	  835.4	  587.1	 3127.0	...
4369017	  835.9	  586.3	 3128.0	...
4369018	  836.1	  585.5	 3129.0	...
4369019	  836.2	  584.8	 3129.0	...
4369020	  835.9	  584.6	 3127.0	...
4369021	  835.3	  584.7	 3126.0	...
4369022	  834.7	  584.9	 3126.0	...
4369023	  833.8	  584.9	 3127.0	...
4369024	  833.0	  584.9	 3128.0	...
4369025	  832.3	  584.9	 3130.0	...
4369026	  831.4	  585.1	 3130.0	...
4369027	  830.7	  585.4	 3131.0	...
4369028	  830.0	  586.2	 3131.0	...
4369029	  829.5	  586.9	 3131.0	...
4369030	  828.8	  587.5	 3132.0	...
4369031	  828.1	  587.5	 3133.0	...
4369032	  827.5	  587.4	 3135.0	...
4369033	  827.1	  587.6	 3138.0	...
4369034	  826.4	  587.9	 3138.0	...
4369035	  826.0	  588.1	 3137.0	...
4369036	  825.6	  588.2	 3134.0	...
4369037	  825.6	  588.1	 3132.0	...
4369038	  825.7	  588.0	 3132.0	...
4369039	  825.8	  587.7	 3131.0	...
4369040	  825.6	  587.6	 3133.0	...
4369041	  825.5	  587.6	 3135.0	...
4369042	  825.4	  587.7	 3135.0	...
4369043	  825.4	  587.8	 3134.0	...
4369044	  825.4	  587.8	 3134.0	...
4369045	  825.4	  587.7	 3135.0	...
4369046	  825.4	  587.9	 3136.0	...
4369047	  825.4	  588.1	 3136.0	...
4369048	  825.4	  588.4	 3136.0	...
4369049	  825.6	  588.4	 3139.0	...
4369050	  825.8	  588.5	 3141.0	...
4369051	  826.0	  588.4	 3143.0	...
4369052	  826.3	  588.3	 3142.0	...
4369053	  826.6	  588.3	 3142.0	...
4369054	  826.8	  588.2	 3142.0	...
4369055	  826.7	  588.2	 3142.0	...
4369056	  826.5	  588.2	 3142.0	...
4369057	  826.5	  588.1	 3143.0	...
4369058	  826.3	  588.0	 3144.0	...
4369059	  825.9	  588.0	 3146.0	...
4369060	  825.6	  588.1	 3146.0	...
4369061	  825.5	  588.0	 3145.0	...
4369062	  825.6	  588.0	 3146.0	...
4369063	  825.6	  587.9	 3147.0	...
4369064	  825.6	  588.0	 3150.0	...
4369065	  825.5	  588.1	 3151.0	...
4369066	  825.4	  588.3	 3152.0	...
4369067	  825.4	  588.4	 3152.0	...
4369068	  825.6	  588.3	 3153.0	...
4369069	  825.7	  588.2	 3155.0	...
4369070	  825.8	  588.3	 3156.0	...
4369071	  825.9	  588.4	 3156.0	...
4369072	  825.7	  588.6	 3157.0	...
4369073	  825.6	  588.5	 3157.0	...
4369074	  825.4	  588.4	 3158.0	...
4369075	  825.5	  588.2	 3158.0	...
4369076	  825.5	  588.1	 3158.0	...
4369077	  825.4	  588.1	 3158.0	...
4369078	  825.2	  588.2	 3158.0	...
4369079	  825.2	  588.2	 3158.0	...
4369080	  825.3	  588.3	 3158.0	...
4369081	  825.4	  588.4	 3158.0	...
4369082	  825.3	  588.5	 3158.0	...
4369083	  825.4	  588.7	 3158.0	...
4369084	  825.6	  588.7	 3158.0	...
4369085	  825.7	  588.8	 3159.0	...
4369086	  825.7	  588.8	 3159.0	...
4369087	  825.7	  588.8	 3159.0	...
4369088	  825.7	  588.8	 3159.0	...
4369089	  825.5	  588.8	 3159.0	...
4369090	  825.4	  588.7	 3161.0	...
4369091	  825.3	  588.7	 3162.0	...
4369092	  825.3	  588.6	 3165.0	...
4369093	  825.2	  588.4	 3167.0	...
4369094	  825.1	  588.1	 3167.0	...
4369095	  824.9	  587.8	 3165.0	...
4369096	  824.7	  587.7	 3163.0	...
4369097	  824.6	  587.6	 3162.0	...
4369098	  824.5	  587.6	 3162.0	...
4369099	  824.6	  587.5	 3162.0	...
4369100	  824.7	  587.5	 3163.0	...
4369101	  824.8	  587.6	 3167.0	...
4369102	  825.0	  587.7	 3169.0	...
4369103	  825.1	  587.8	 3172.0	...
4369104	  825.1	  587.6	 3172.0	...
4369105	  825.0	  587.3	 3173.0	...
4369106	  825.0	  587.1	 3174.0	...
4369107	  825.0	  587.1	 3175.0	...
4369108	  825.0	  587.2	 3175.0	...
4369109	  825.1	  587.2	 3175.0	...
4369110	  825.0	  587.3	 3175.0	...
4369111	  825.0	  587.4	 3176.0	...
4369112	  824.9	  587.5	 3176.0	...
4369113	  824.9	  587.5	 3176.0	...
4369114	  824.8	  587.6	 3176.0	...
4369115	  824.7	  587.5	 3176.0	...
4369116	  824.6	  587.5	 3176.0	...
4369117	  824.5	  587.4	 3176.0	...
4369118	  824.3	  587.5	 3176.0	...
4369119	  824.0	  587.5	 3176.0	...
4369120	  823.8	  587.6	 3176.0	...
4369121	  823.8	  587.6	 3176.0	...
4369122	  824.1	  587.5	 3176.0	...
4369123	  824.5	  587.5	 3177.0	...
4369124	  824.9	  587.7	 3178.0	...
4369125	  825.1	  588.0	 3180.0	...
4369126	  825.2	  588.3	 3183.0	...
4369127	  825.1	  588.4	 3185.0	...
4369128	  824.9	  588.5	 3186.0	...
4369129	  824.7	  588.5	 3187.0	...
4369130	  824.6	  588.4	 3187.0	...
4369131	  824.5	  587.9	 3187.0	...
4369132	  824.5	  587.5	 3188.0	...
4369133	  824.5	  587.2	 3187.0	...
4369134	  824.6	  587.2	 3186.0	...
4369135	  824.8	  587.6	 3187.0	...
4369136	  825.0	  587.8	 3190.0	...
4369137	  825.0	  588.1	 3193.0	...
4369138	  824.9	  588.2	 3195.0	...
4369139	  824.8	  588.3	 3197.0	...
4369140	  824.9	  588.3	 3200.0	...
4369141	  824.8	  588.3	 3203.0	...
4369142	  824.7	  588.4	 3204.0	...
4369143	  824.5	  588.5	 3205.0	...
4369144	  824.3	  588.6	 3204.0	...
4369145	  824.3	  588.7	 3204.0	...
4369146	  824.4	  588.8	 3204.0	...
4369147	  824.3	  588.8	 3205.0	...
4369148	  824.3	  588.7	 3206.0	...
4369149	  824.1	  588.7	 3208.0	...
4369150	  824.0	  588.6	 3208.0	...
4369151	  823.8	  588.5	 3209.0	...
4369152	  823.7	  588.5	 3210.0	...
4369153	  823.7	  588.6	 3210.0	...
MSG	4369154 0000 _ Number On
4369154	  823.7	  588.6	 3212.0	...
4369155	  823.7	  588.6	 3214.0	...
4369156	  823.7	  588.6	 3217.0	...
4369157	  823.7	  588.7	 3218.0	...
4369158	  823.8	  588.7	 3220.0	...
4369159	  823.7	  588.7	 3220.0	...
4369160	  823.7	  588.5	 3220.0	...
4369161	  823.7	  588.2	 3220.0	...
4369162	  823.7	  588.0	 3219.0	...
4369163	  823.7	  587.8	 3219.0	...
4369164	  823.8	  587.8	 3220.0	...
4369165	  823.5	  588.0	 3222.0	...
4369166	  823.3	  588.4	 3222.0	...
4369167	  823.1	  588.5	 3220.0	...
4369168	  823.3	  588.6	 3219.0	...
4369169	  823.5	  588.6	 3219.0	...
4369170	  823.7	  588.6	 3220.0	...
4369171	  823.8	  588.2	 3219.0	...
4369172	  823.8	  587.9	 3218.0	...
4369173	  823.7	  587.7	 3217.0	...
4369174	  823.8	  587.7	 3217.0	...
4369175	  823.7	  587.7	 3218.0	...
4369176	  823.7	  587.6	 3219.0	...
4369177	  823.7	  587.6	 3221.0	...
4369178	  823.6	  587.6	 3223.0	...
4369179	  823.6	  587.7	 3224.0	...
4369180	  823.5	  587.8	 3225.0	...
4369181	  823.4	  587.8	 3226.0	...
4369182	  823.4	  587.9	 3227.0	...
4369183	  823.3	  587.9	 3229.0	...
4369184	  823.2	  587.9	 3230.0	...
4369185	  823.1	  588.3	 3230.0	...
4369186	  823.0	  588.8	 3230.0	...
4369187	  823.0	  589.2	 3230.0	...
4369188	  823.1	  589.3	 3233.0	...
4369189	  823.3	  589.3	 3237.0	...
4369190	  823.4	  589.4	 3242.0	...
4369191	  823.6	  589.5	 3240.0	...
4369192	  823.7	  589.5	 3239.0	...
4369193	  823.7	  589.4	 3237.0	...
4369194	  823.6	  589.3	 3236.0	...
4369195	  823.2	  589.4	 3236.0	...
4369196	  822.9	  589.4	 3238.0	...
4369197	  822.7	  589.5	 3239.0	...
4369198	  822.6	  589.6	 3240.0	...
4369199	  822.4	  589.6	 3240.0	...
4369200	  822.3	  589.7	 3240.0	...
4369201	  822.3	  590.1	 3240.0	...
4369202	  822.3	  590.5	 3241.0	...
4369203	  822.2	  590.7	 3241.0	...
4369204	  822.1	  590.5	 3242.0	...
4369205	  822.0	  590.4	 3243.0	...
4369206	  822.1	  590.5	 3244.0	...
4369207	  822.1	  590.2	 3246.0	...
4369208	  822.2	  589.9	 3248.0	...
4369209	  822.3	  589.5	 3249.0	...
4369210	  822.3	  589.5	 3250.0	...
4369211	  822.1	  589.6	 3248.0	...
4369212	  821.8	  589.7	 3246.0	...
4369213	  821.6	  589.7	 3245.0	...
4369214	  821.6	  589.7	 3247.0	...
4369215	  821.8	  589.7	 3249.0	...
4369216	  821.9	  589.7	 3251.0	...
4369217	  821.9	  589.5	 3252.0	...
4369218	  821.8	  589.3	 3254.0	...
4369219	  821.8	  589.1	 3253.0	...
4369220	  821.8	  589.1	 3253.0	...
4369221	  821.8	  589.1	 3253.0	...
4369222	  822.0	  589.1	 3253.0	...
4369223	  822.0	  589.1	 3254.0	...
4369224	  822.0	  588.8	 3255.0	...
4369225	  821.8	  588.5	 3257.0	...
4369226	  821.3	  588.4	 3258.0	...
4369227	  821.0	  588.5	 3260.0	...
4369228	  820.7	  588.8	 3260.0	...
4369229	  820.7	  589.0	 3260.0	...
4369230	  820.7	  589.1	 3260.0	...
4369231	  820.7	  589.0	 3261.0	...
4369232	  820.7	  589.0	 3261.0	...
4369233	  820.5	  589.1	 3262.0	...
4369234	  820.4	  589.4	 3262.0	...
4369235	  820.4	  589.6	 3262.0	...
4369236	  820.3	  589.6	 3262.0	...
4369237	  820.1	  589.6	 3262.0	...
4369238	  820.0	  589.6	 3263.0	...
4369239	  820.2	  589.4	 3264.0	...
4369240	  820.5	  588.9	 3266.0	...
4369241	  820.5	  588.4	 3266.0	...
4369242	  820.5	  588.1	 3267.0	...
4369243	  820.3	  588.1	 3267.0	...
4369244	  820.2	  588.2	 3269.0	...
4369245	  820.1	  588.2	 3271.0	...
4369246	  819.8	  588.4	 3272.0	...
4369247	  819.4	  588.7	 3271.0	...
4369248	  819.1	  589.1	 3272.0	...
4369249	  819.1	  589.2	 3274.0	...
4369250	  819.3	  589.2	 3275.0	...
4369251	  819.5	  589.2	 3274.0	...
4369252	  819.5	  589.1	 3273.0	...
4369253	  819.5	  589.1	 3274.0	...
4369254	  819.6	  589.2	 3278.0	...
4369255	  819.6	  589.2	 3282.0	...
4369256	  819.6	  589.1	 3285.0	...
4369257	  819.6	  589.1	 3285.0	...
4369258	  819.6	  588.7	 3285.0	...
4369259	  819.5	  588.4	 3285.0	...
4369260	  819.3	  588.5	 3285.0	...
4369261	  819.2	  589.0	 3285.0	...
4369262	  819.1	  589.4	 3285.0	...
4369263	  819.1	  589.4	 3286.0	...
4369264	  819.2	  589.4	 3286.0	...
4369265	  819.4	  589.3	 3289.0	...
4369266	  819.6	  589.4	 3291.0	...
4369267	  819.7	  589.6	 3293.0	...
4369268	  819.9	  589.9	 3293.0	...
4369269	  820.2	  589.9	 3294.0	...
4369270	  820.4	  589.9	 3295.0	...
4369271	  820.7	  589.6	 3296.0	...
4369272	  820.8	  589.4	 3296.0	...
4369273	  820.9	  589.3	 3294.0	...
4369274	  821.0	  589.4	 3293.0	...
4369275	  821.0	  589.6	 3293.0	...
4369276	  821.0	  589.7	 3295.0	...
4369277	  820.9	  589.7	 3296.0	...
4369278	  820.7	  589.8	 3295.0	...
4369279	  820.4	  590.1	 3295.0	...
4369280	  820.3	  590.5	 3295.0	...
4369281	  819.9	  590.6	 3295.0	...
4369282	  819.5	  590.4	 3297.0	...
4369283	  819.2	  590.2	 3298.0	...
4369284	  819.4	  590.2	 3300.0	...
4369285	  819.5	  590.2	 3300.0	...
4369286	  819.5	  590.3	 3300.0	...
4369287	  819.6	  590.4	 3303.0	...
4369288	  819.7	  590.5	 3305.0	...
4369289	  819.9	  590.7	 3308.0	...
4369290	  820.2	  590.8	 3307.0	...
4369291	  820.2	  591.1	 3307.0	...
4369292	  820.1	  591.1	 3308.0	...
4369293	  820.0	  591.1	 3311.0	...
4369294	  819.8	  591.1	 3312.0	...
4369295	  819.8	  591.0	 3314.0	...
4369296	  819.7	  591.1	 3313.0	...
4369297	  819.3	  591.3	 3315.0	...
4369298	  818.9	  591.1	 3318.0	...
4369299	  818.6	  590.8	 3319.0	...
4369300	  818.6	  590.5	 3319.0	...
4369301	  818.6	  590.7	 3320.0	...
4369302	  818.6	  590.8	 3322.0	...
4369303	  818.5	  590.9	 3324.0	...
4369304	  818.5	  590.8	 3326.0	...
4369305	  818.5	  590.8	 3327.0	...
4369306	  818.5	  590.8	 3326.0	...
4369307	  818.7	  590.8	 3325.0	...
4369308	  818.9	  590.5	 3325.0	...
4369309	  819.1	  590.1	 3326.0	...
4369310	  819.1	  590.0	 3328.0	...
4369311	  819.0	  590.0	 3331.0	...
4369312	  819.1	  590.0	 3333.0	...
4369313	  819.1	  590.0	 3334.0	...
4369314	  818.9	  590.3	 3335.0	...
4369315	  818.6	  590.6	 3335.0	...
4369316	  818.3	  590.8	 3335.0	...
4369317	  818.3	  590.9	 3335.0	...
4369318	  818.2	  590.9	 3335.0	...
4369319	  818.2	  590.8	 3335.0	...
4369320	  818.1	  590.6	 3335.0	...
4369321	  818.0	  590.5	 3337.0	...
4369322	  817.9	  590.5	 3338.0	...
4369323	  817.9	  590.5	 3339.0	...
4369324	  818.0	  590.5	 3338.0	...
4369325	  818.1	  590.6	 3339.0	...
4369326	  817.9	  590.7	 3341.0	...
4369327	  817.6	  590.6	 3342.0	...
4369328	  817.3	  590.6	 3341.0	...
4369329	  817.1	  590.6	 3342.0	...
4369330	  817.0	  590.7	 3344.0	...
4369331	  816.9	  590.8	 3347.0	...
4369332	  816.8	  591.0	 3349.0	...
4369333	  816.8	  591.1	 3351.0	...
4369334	  816.8	  591.2	 3352.0	...
4369335	  816.9	  591.2	 3352.0	...
4369336	  817.0	  591.3	 3352.0	...
4369337	  817.0	  591.3	 3352.0	...
4369338	  817.0	  591.1	 3352.0	...
4369339	  816.9	  590.9	 3352.0	...
4369340	  816.6	  590.7	 3352.0	...
4369341	  816.5	  590.7	 3352.0	...
4369342	  816.1	  590.7	 3353.0	...
4369343	  815.9	  590.9	 3353.0	...
4369344	  815.5	  591.1	 3355.0	...
4369345	  815.3	  591.2	 3357.0	...
4369346	  815.3	  591.3	 3359.0	...
4369347	  815.4	  591.2	 3360.0	...
4369348	  815.6	  591.0	 3360.0	...
4369349	  815.6	  590.9	 3361.0	...
4369350	  815.5	  590.8	 3361.0	...
4369351	  815.3	  590.7	 3362.0	...
4369352	  815.2	  590.6	 3363.0	...
4369353	  815.2	  590.6	 3364.0	...
4369354	  815.3	  590.7	 3364.0	...
4369355	  815.3	  590.7	 3362.0	...
4369356	  815.3	  590.6	 3361.0	...
4369357	  815.3	  590.5	 3359.0	...
4369358	  815.3	  590.2	 3360.0	...
4369359	  815.3	  589.9	 3360.0	...
4369360	  815.3	  589.7	 3359.0	...
4369361	  815.0	  589.7	 3359.0	...
4369362	  814.7	  589.8	 3360.0	...
4369363	  814.5	  589.8	 3363.0	...
4369364	  814.5	  589.8	 3366.0	...
4369365	  814.5	  589.7	 3367.0	...
4369366	  814.5	  589.7	 3368.0	...
4369367	  814.7	  589.9	 3368.0	...
4369368	  815.0	  590.2	 3370.0	...
4369369	  815.2	  590.6	 3370.0	...
4369370	  815.3	  590.6	 3371.0	...
4369371	  815.2	  590.4	 3371.0	...
4369372	  815.0	  590.1	 3371.0	...
4369373	  814.9	  590.0	 3373.0	...
4369374	  814.7	  590.0	 3375.0	...
4369375	  814.7	  590.0	 3377.0	...
4369376	  814.5	  590.0	 3376.0	...
4369377	  814.3	  590.1	 3376.0	...
4369378	  814.2	  590.1	 3375.0	...
4369379	  814.3	  590.1	 3375.0	...
4369380	  814.4	  590.1	 3375.0	...
4369381	  814.1	  590.1	 3375.0	...
4369382	  813.8	  590.1	 3375.0	...
4369383	  813.5	  590.1	 3374.0	...
4369384	  813.4	  589.9	 3374.0	...
4369385	  813.2	  589.8	 3374.0	...
4369386	  813.0	  589.7	 3374.0	...
4369387	  813.4	  589.7	 3375.0	...
4369388	  813.7	  589.8	 3376.0	...
4369389	  814.2	  589.8	 3376.0	...
4369390	  814.4	  589.8	 3378.0	...
4369391	  814.7	  589.7	 3380.0	...
4369392	  815.0	  589.6	 3383.0	...
4369393	  815.3	  589.7	 3384.0	...
4369394	  815.2	  589.9	 3386.0	...
4369395	  815.0	  590.0	 3387.0	...
4369396	  814.8	  590.1	 3389.0	...
4369397	  814.6	  590.0	 3391.0	...
4369398	  814.6	  590.0	 3393.0	...
4369399	  814.4	  589.8	 3395.0	...
4369400	  814.2	  589.7	 3395.0	...
4369401	  813.9	  589.7	 3396.0	...
4369402	  813.9	  589.7	 3396.0	...
4369403	  813.9	  589.7	 3396.0	...
4369404	  814.1	  589.7	 3396.0	...
4369405	  814.5	  590.0	 3395.0	...
4369406	  814.9	  590.4	 3396.0	...
4369407	  814.8	  590.7	 3397.0	...
4369408	  814.6	  590.5	 3398.0	...
4369409	  814.4	  590.5	 3399.0	...
4369410	  814.4	  590.8	 3400.0	...
4369411	  814.4	  591.2	 3400.0	...
4369412	  814.4	  591.5	 3402.0	...
4369413	  814.4	  591.7	 3403.0	...
4369414	  814.3	  591.4	 3404.0	...
4369415	  814.2	  591.0	 3405.0	...
4369416	  814.2	  590.6	 3405.0	...
4369417	  814.1	  590.6	 3404.0	...
4369418	  814.1	  590.6	 3404.0	...
4369419	  814.1	  590.5	 3407.0	...
4369420	  814.1	  590.5	 3409.0	...
4369421	  814.2	  590.4	 3413.0	...
4369422	  814.3	  590.4	 3414.0	...
4369423	  814.4	  590.3	 3415.0	...
4369424	  814.4	  590.3	 3415.0	...
4369425	  814.5	  590.2	 3415.0	...
4369426	  814.6	  590.2	 3414.0	...
4369427	  814.8	  590.2	 3414.0	...
4369428	  814.8	  590.5	 3414.0	...
4369429	  814.8	  590.8	 3415.0	...
4369430	  814.8	  590.5	 3415.0	...
4369431	  814.8	  589.9	 3417.0	...
4369432	  814.8	  589.3	 3418.0	...
4369433	  814.5	  589.3	 3418.0	...
4369434	  814.0	  589.4	 3418.0	...
4369435	  813.7	  589.6	 3417.0	...
4369436	  813.8	  589.7	 3416.0	...
4369437	  813.8	  589.7	 3416.0	...
4369438	  813.8	  589.7	 3416.0	...
4369439	  813.8	  589.7	 3418.0	...
4369440	  813.8	  589.8	 3419.0	...
4369441	  813.8	  589.9	 3422.0	...
4369442	  813.8	  590.0	 3424.0	...
4369443	  814.0	  590.0	 3426.0	...
4369444	  814.1	  589.9	 3426.0	...
4369445	  814.1	  589.8	 3426.0	...
4369446	  813.9	  589.6	 3425.0	...
4369447	  813.8	  589.5	 3425.0	...
4369448	  813.7	  589.6	 3426.0	...
4369449	  813.7	  589.8	 3427.0	...
4369450	  813.6	  590.0	 3427.0	...
4369451	  813.7	  590.2	 3428.0	...
4369452	  813.7	  590.3	 3430.0	...
4369453	  813.7	  590.4	 3431.0	...
4369454	  813.7	  590.5	 3433.0	...
4369455	  813.7	  590.5	 3433.0	...
4369456	  813.6	  590.4	 3433.0	...
4369457	  813.6	  590.3	 3433.0	...
4369458	  813.6	  590.2	 3436.0	...
MSG	4369459 0000 _ Number Off
4369459	  813.6	  590.3	 3437.0	...
4369460	  813.6	  590.4	 3438.0	...
4369461	  813.5	  590.5	 3437.0	...
4369462	  813.2	  590.2	 3436.0	...
4369463	  812.9	  589.9	 3436.0	...
4369464	  812.6	  589.7	 3438.0	...
4369465	  812.3	  589.9	 3440.0	...
4369466	  811.9	  590.2	 3440.0	...
4369467	  811.8	  590.4	 3438.0	...
4369468	  811.9	  590.4	 3438.0	...
4369469	  811.9	  590.0	 3440.0	...
4369470	  811.9	  589.7	 3441.0	...
4369471	  811.8	  589.3	 3441.0	...
4369472	  811.6	  589.4	 3441.0	...
4369473	  811.6	  589.8	 3443.0	...
4369474	  811.5	  590.3	 3445.0	...
4369475	  811.6	  590.8	 3448.0	...
4369476	  811.6	  590.9	 3448.0	...
4369477	  811.5	  590.9	 3448.0	...
4369478	  811.5	  590.8	 3449.0	...
4369479	  811.6	  590.7	 3448.0	...
4369480	  811.8	  590.6	 3448.0	...
4369481	  811.9	  590.7	 3449.0	...
4369482	  811.9	  590.8	 3451.0	...
4369483	  811.7	  591.1	 3452.0	...
4369484	  811.5	  591.5	 3451.0	...
4369485	  811.3	  591.7	 3453.0	...
4369486	  811.3	  591.7	 3455.0	...
4369487	  811.3	  591.7	 3458.0	...
4369488	  811.2	  591.7	 3456.0	...
4369489	  811.2	  591.7	 3455.0	...
4369490	  811.1	  591.7	 3455.0	...
4369491	  811.1	  591.8	 3458.0	...
4369492	  811.2	  591.8	 3461.0	...
4369493	  811.3	  592.3	 3463.0	...
4369494	  811.2	  592.8	 3464.0	...
4369495	  811.2	  592.8	 3465.0	...
4369496	  811.1	  592.3	 3466.0	...
4369497	  811.2	  592.1	 3468.0	...
4369498	  811.3	  592.3	 3468.0	...
4369499	  811.4	  592.5	 3468.0	...
4369500	  811.6	  592.5	 3469.0	...
4369501	  811.7	  592.5	 3470.0	...
4369502	  811.7	  592.5	 3471.0	...
4369503	  811.7	  592.2	 3471.0	...
4369504	  811.7	  592.0	 3471.0	...
4369505	  811.8	  591.9	 3472.0	...
4369506	  811.8	  592.0	 3473.0	...
4369507	  811.9	  592.1	 3474.0	...
4369508	  811.9	  592.1	 3474.0	...
4369509	  812.0	  592.1	 3474.0	...
4369510	  812.1	  592.3	 3474.0	...
4369511	  812.3	  592.7	 3476.0	...
4369512	  812.5	  593.0	 3478.0	...
4369513	  812.5	  593.0	 3479.0	...
4369514	  812.5	  592.8	 3477.0	...
4369515	  812.6	  592.5	 3477.0	...
4369516	  812.6	  592.4	 3478.0	...
4369517	  812.5	  592.8	 3479.0	...
4369518	  812.5	  593.2	 3478.0	...
4369519	  812.5	  593.5	 3478.0	...
4369520	  812.6	  593.6	 3478.0	...
4369521	  812.7	  593.4	 3478.0	...
4369522	  812.6	  593.2	 3479.0	...
4369523	  812.5	  593.1	 3481.0	...
4369524	  812.6	  593.3	 3484.0	...
4369525	  812.6	  593.4	 3486.0	...
4369526	  812.7	  593.5	 3487.0	...
4369527	  812.6	  593.4	 3488.0	...
4369528	  812.6	  593.2	 3488.0	...
4369529	  812.5	  593.1	 3488.0	...
4369530	  812.7	  593.1	 3489.0	...
4369531	  812.9	  593.1	 3491.0	...
4369532	  812.9	  592.9	 3492.0	...
4369533	  812.7	  592.6	 3493.0	...
4369534	  812.5	  592.4	 3493.0	...
4369535	  812.3	  592.5	 3492.0	...
4369536	  812.2	  592.6	 3495.0	...
4369537	  812.0	  592.6	 3499.0	...
4369538	  811.8	  592.6	 3501.0	...
4369539	  811.7	  592.6	 3501.0	...
4369540	  811.6	  592.6	 3501.0	...
4369541	  811.6	  592.6	 3501.0	...
4369542	  811.6	  592.7	 3503.0	...
4369543	  811.8	  592.8	 3504.0	...
4369544	  812.0	  592.8	 3506.0	...
4369545	  812.2	  592.5	 3507.0	...
4369546	  812.2	  591.9	 3507.0	...
4369547	  812.3	  591.4	 3508.0	...
4369548	  812.4	  591.0	 3509.0	...
4369549	  812.5	  591.0	 3508.0	...
4369550	  812.6	  591.1	 3507.0	...
4369551	  812.7	  591.2	 3507.0	...
4369552	  812.8	  591.2	 3508.0	...
4369553	  812.9	  591.2	 3510.0	...
4369554	  812.8	  591.2	 3512.0	...
4369555	  812.6	  591.1	 3515.0	...
4369556	  812.5	  591.0	 3517.0	...
4369557	  812.5	  590.9	 3520.0	...
4369558	  812.4	  590.9	 3522.0	...
4369559	  812.4	  590.9	 3522.0	...
4369560	  812.3	  591.0	 3522.0	...
4369561	  812.3	  590.9	 3523.0	...
4369562	  812.3	  590.8	 3527.0	...
4369563	  812.4	  590.7	 3530.0	...
4369564	  812.3	  590.7	 3531.0	...
4369565	  812.3	  590.8	 3531.0	...
4369566	  812.4	  591.2	 3531.0	...
4369567	  812.5	  591.6	 3532.0	...
4369568	  812.6	  591.9	 3533.0	...
4369569	  812.6	  591.9	 3533.0	...
4369570	  812.7	  591.8	 3534.0	...
4369571	  812.8	  591.5	 3534.0	...
4369572	  812.9	  591.1	 3534.0	...
4369573	  813.1	  590.9	 3533.0	...
4369574	  813.3	  590.9	 3531.0	...
4369575	  813.3	  591.1	 3531.0	...
4369576	  813.2	  591.2	 3530.0	...
4369577	  812.9	  591.3	 3530.0	...
4369578	  812.7	  591.1	 3530.0	...
4369579	  812.5	  590.9	 3531.0	...
4369580	  812.4	  590.7	 3532.0	...
4369581	  812.4	  590.8	 3532.0	...
4369582	  812.4	  590.9	 3533.0	...
4369583	  812.5	  590.9	 3537.0	...
4369584	  812.6	  590.8	 3541.0	...
4369585	  812.6	  590.8	 3544.0	...
4369586	  812.5	  590.8	 3546.0	...
4369587	  812.5	  590.7	 3548.0	...
4369588	  812.5	  590.5	 3551.0	...
4369589	  812.6	  590.4	 3553.0	...
4369590	  812.6	  590.5	 3555.0	...
4369591	  812.8	  590.7	 3557.0	...
4369592	  813.0	  590.8	 3558.0	...
4369593	  813.1	  590.8	 3558.0	...
4369594	  813.0	  590.8	 3559.0	...
4369595	  812.9	  590.9	 3559.0	...
4369596	  812.8	  591.1	 3559.0	...
4369597	  812.6	  591.2	 3558.0	...
4369598	  812.3	  591.3	 3560.0	...
4369599	  812.1	  591.2	 3561.0	...
4369600	  811.8	  591.1	 3563.0	...
4369601	  811.6	  591.1	 3563.0	...
4369602	  811.6	  591.2	 3563.0	...
4369603	  811.9	  591.3	 3566.0	...
4369604	  812.2	  591.3	 3568.0	...
4369605	  812.5	  591.4	 3571.0	...
4369606	  812.4	  591.6	 3572.0	...
4369607	  812.2	  591.8	 3572.0	...
4369608	  812.1	  591.8	 3572.0	...
4369609	  812.2	  591.9	 3572.0	...
4369610	  812.3	  591.9	 3572.0	...
4369611	  812.1	  591.8	 3572.0	...
4369612	  811.9	  591.7	 3572.0	...
4369613	  811.7	  591.4	 3572.0	...
4369614	  811.6	  591.2	 3574.0	...
4369615	  811.6	  591.0	 3576.0	...
4369616	  811.6	  591.0	 3578.0	...
4369617	  811.7	  591.0	 3578.0	...
4369618	  811.7	  591.0	 3578.0	...
4369619	  811.9	  591.0	 3577.0	...
4369620	  812.1	  591.0	 3576.0	...
4369621	  812.4	  591.2	 3577.0	...
4369622	  812.4	  591.4	 3579.0	...
4369623	  812.5	  591.7	 3580.0	...
4369624	  812.3	  591.8	 3579.0	...
4369625	  812.1	  592.0	 3578.0	...
4369626	  812.0	  591.8	 3578.0	...
4369627	  812.2	  591.6	 3578.0	...
4369628	  812.2	  591.3	 3580.0	...
4369629	  812.1	  591.5	 3582.0	...
4369630	  811.8	  591.6	 3584.0	...
4369631	  811.7	  591.6	 3585.0	...
4369632	  811.6	  591.5	 3585.0	...
4369633	  811.5	  591.3	 3585.0	...
4369634	  811.4	  591.3	 3585.0	...
4369635	  811.4	  591.2	 3585.0	...
4369636	  811.4	  590.8	 3585.0	...
4369637	  811.3	  590.5	 3584.0	...
4369638	  811.3	  590.4	 3585.0	...
4369639	  811.3	  590.9	 3588.0	...
4369640	  811.3	  591.3	 3591.0	...
4369641	  811.2	  591.5	 3592.0	...
4369642	  811.1	  591.5	 3594.0	...
4369643	  811.1	  591.4	 3595.0	...
4369644	  811.1	  591.4	 3596.0	...
4369645	  811.1	  591.5	 3596.0	...
4369646	  811.1	  591.4	 3596.0	...
4369647	  811.1	  591.3	 3595.0	...
4369648	  811.3	  591.4	 3594.0	...
4369649	  811.5	  591.7	 3596.0	...
4369650	  811.4	  591.9	 3598.0	...
4369651	  811.1	  592.0	 3600.0	...
4369652	  810.8	  591.8	 3600.0	...
4369653	  810.9	  591.6	 3601.0	...
4369654	  811.1	  591.4	 3601.0	...
4369655	  811.4	  591.4	 3602.0	...
4369656	  811.3	  591.5	 3603.0	...
4369657	  811.1	  591.5	 3604.0	...
4369658	  810.9	  591.6	 3606.0	...
4369659	  811.0	  591.6	 3610.0	...
4369660	  811.2	  591.6	 3613.0	...
4369661	  811.4	  591.5	 3615.0	...
4369662	  811.5	  591.4	 3615.0	...
4369663	  811.4	  591.4	 3616.0	...
4369664	  811.2	  591.5	 3617.0	...
4369665	  810.9	  591.5	 3618.0	...
4369666	  810.8	  591.5	 3619.0	...
4369667	  810.6	  591.5	 3619.0	...
4369668	  810.7	  591.8	 3620.0	...
4369669	  810.9	  592.1	 3622.0	...
4369670	  811.1	  592.4	 3623.0	...
4369671	  811.2	  592.4	 3624.0	...
4369672	  811.5	  592.3	 3624.0	...
4369673	  811.9	  592.2	 3624.0	...
4369674	  812.2	  592.2	 3626.0	...
4369675	  812.4	  592.2	 3628.0	...
4369676	  812.3	  591.8	 3629.0	...
4369677	  812.3	  591.4	 3629.0	...
4369678	  812.1	  591.0	 3629.0	...
4369679	  812.0	  591.2	 3631.0	...
4369680	  811.9	  591.3	 3633.0	...
4369681	  811.8	  591.3	 3634.0	...
4369682	  811.8	  591.3	 3633.0	...
4369683	  811.7	  591.4	 3631.0	...
4369684	  811.8	  591.4	 3631.0	...
4369685	  812.0	  591.4	 3630.0	...
4369686	  812.2	  591.4	 3631.0	...
4369687	  812.4	  591.3	 3631.0	...
4369688	  812.4	  591.2	 3633.0	...
4369689	  812.5	  591.2	 3634.0	...
4369690	  812.6	  591.2	 3635.0	...
4369691	  812.9	  590.9	 3634.0	...
4369692	  813.2	  590.5	 3634.0	...
4369693	  813.4	  590.4	 3636.0	...
4369694	  813.5	  590.6	 3638.0	...
4369695	  813.6	  590.8	 3640.0	...
4369696	  813.5	  590.7	 3641.0	...
4369697	  813.4	  590.5	 3642.0	...
4369698	  813.2	  590.4	 3644.0	...
4369699	  813.0	  590.3	 3646.0	...
4369700	  812.8	  590.3	 3648.0	...
4369701	  812.5	  590.1	 3649.0	...
4369702	  812.4	  590.2	 3650.0	...
4369703	  812.4	  590.3	 3650.0	...
4369704	  812.5	  590.5	 3649.0	...
4369705	  812.5	  590.4	 3649.0	...
4369706	  812.6	  590.2	 3650.0	...
4369707	  812.7	  590.0	 3650.0	...
4369708	  812.8	  590.0	 3650.0	...
4369709	  813.0	  590.2	 3650.0	...
4369710	  813.2	  590.4	 3651.0	...
4369711	  813.3	  590.5	 3652.0	...
4369712	  813.3	  590.5	 3653.0	...
4369713	  813.1	  590.5	 3655.0	...
4369714	  812.8	  590.5	 3657.0	...
4369715	  812.4	  590.6	 3659.0	...
4369716	  812.3	  590.6	 3660.0	...
4369717	  812.2	  590.8	 3660.0	...
4369718	  812.2	  590.9	 3661.0	...
4369719	  812.0	  591.0	 3662.0	...
4369720	  811.8	  591.0	 3665.0	...
4369721	  811.6	  590.8	 3666.0	...
4369722	  811.5	  590.6	 3668.0	...
4369723	  811.6	  590.6	 3669.0	...
4369724	  811.7	  590.8	 3670.0	...
4369725	  811.7	  590.9	 3672.0	...
4369726	  811.7	  590.7	 3674.0	...
4369727	  811.6	  590.6	 3674.0	...
4369728	  811.7	  590.5	 3673.0	...
4369729	  811.8	  590.5	 3672.0	...
4369730	  811.9	  590.3	 3672.0	...
4369731	  811.9	  590.1	 3672.0	...
4369732	  811.8	  589.9	 3672.0	...
4369733	  811.6	  589.9	 3672.0	...
4369734	  811.4	  589.9	 3672.0	...
4369735	  811.4	  589.8	 3672.0	...
4369736	  811.5	  589.7	 3673.0	...
4369737	  811.5	  589.7	 3674.0	...
4369738	  811.4	  589.8	 3674.0	...
4369739	  811.3	  589.5	 3675.0	...
4369740	  811.2	  589.1	 3675.0	...
4369741	  811.1	  588.7	 3675.0	...
4369742	  811.1	  588.7	 3675.0	...
4369743	  811.1	  589.3	 3675.0	...
4369744	  811.1	  589.9	 3676.0	...
4369745	  811.1	  590.4	 3677.0	...
4369746	  811.2	  590.0	 3676.0	...
4369747	  811.3	  589.5	 3675.0	...
4369748	  811.5	  589.2	 3674.0	...
4369749	  811.6	  589.3	 3675.0	...
4369750	  811.7	  589.3	 3676.0	...
4369751	  811.6	  589.3	 3678.0	...
4369752	  811.6	  589.3	 3680.0	...
4369753	  811.8	  589.4	 3681.0	...
4369754	  812.0	  589.5	 3682.0	...
4369755	  812.2	  589.5	 3682.0	...
4369756	  812.1	  589.6	 3683.0	...
4369757	  812.1	  589.6	 3685.0	...
4369758	  812.1	  589.6	 3688.0	...
4369759	  812.2	  589.8	 3690.0	...
4369760	  812.4	  590.0	 3689.0	...
4369761	  812.4	  590.1	 3689.0	...
4369762	  812.4	  590.1	 3689.0	...
4369763	  812.3	  590.1	 3690.0	...
4369764	  812.2	  590.1	 3691.0	...
4369765	  812.4	  590.2	 3691.0	...
4369766	  812.6	  590.3	 3692.0	...
4369767	  812.8	  590.4	 3693.0	...
4369768	  812.8	  590.5	 3694.0	...
4369769	  812.7	  590.5	 3696.0	...
4369770	  812.7	  590.3	 3697.0	...
4369771	  812.7	  590.3	 3698.0	...
4369772	  812.7	  590.5	 3698.0	...
4369773	  812.5	  590.7	 3698.0	...
4369774	  812.4	  590.7	 3700.0	...
4369775	  812.3	  590.7	 3702.0	...
4369776	  812.1	  590.6	 3703.0	...
4369777	  811.8	  590.7	 3706.0	...
4369778	  811.3	  590.6	 3708.0	...
4369779	  811.0	  590.5	 3709.0	...
4369780	  810.7	  590.4	 3707.0	...
4369781	  810.6	  590.4	 3706.0	...
4369782	  810.5	  590.4	 3707.0	...
4369783	  810.5	  590.4	 3708.0	...
4369784	  810.6	  590.5	 3708.0	...
4369785	  810.4	  590.7	 3708.0	...
4369786	  810.2	  590.7	 3708.0	...
4369787	  810.0	  590.7	 3710.0	...
4369788	  810.0	  591.0	 3713.0	...
4369789	  810.1	  591.3	 3713.0	...
4369790	  810.1	  591.6	 3712.0	...
4369791	  810.2	  591.3	 3711.0	...
4369792	  810.3	  591.0	 3711.0	...
4369793	  810.4	  590.9	 3711.0	...
4369794	  810.5	  591.0	 3710.0	...
4369795	  810.6	  591.1	 3710.0	...
4369796	  810.8	  591.1	 3709.0	...
4369797	  811.0	  591.1	 3709.0	...
4369798	  811.0	  591.1	 3711.0	...
4369799	  811.1	  591.0	 3712.0	...
4369800	  811.2	  591.0	 3713.0	...
4369801	  811.2	  590.6	 3713.0	...
4369802	  811.3	  590.3	 3713.0	...
4369803	  811.0	  590.0	 3712.0	...
4369804	  810.7	  590.2	 3713.0	...
4369805	  810.5	  590.3	 3713.0	...
4369806	  810.5	  590.3	 3714.0	...
4369807	  810.3	  589.9	 3714.0	...
4369808	  810.1	  589.6	 3715.0	...
4369809	  810.0	  589.3	 3714.0	...
4369810	  810.0	  589.4	 3715.0	...
4369811	  810.0	  589.5	 3715.0	...
4369812	  810.3	  589.6	 3716.0	...
4369813	  810.4	  589.7	 3717.0	...
4369814	  810.6	  589.8	 3719.0	...
4369815	  810.6	  590.3	 3720.0	...
4369816	  810.6	  590.9	 3719.0	...
4369817	  810.7	  591.3	 3719.0	...
4369818	  810.7	  591.2	 3720.0	...
4369819	  810.7	  591.1	 3718.0	...
4369820	  810.8	  591.0	 3716.0	...
4369821	  810.8	  591.0	 3714.0	...
4369822	  810.9	  591.0	 3713.0	...
4369823	  810.9	  590.5	 3714.0	...
4369824	  810.8	  590.1	 3715.0	...
4369825	  810.9	  589.6	 3716.0	...
4369826	  811.1	  589.8	 3716.0	...
4369827	  811.3	  590.1	 3717.0	...
4369828	  811.4	  590.5	 3719.0	...
4369829	  811.1	  590.5	 3721.0	...
4369830	  810.8	  590.6	 3723.0	...
4369831	  810.7	  590.4	 3724.0	...
4369832	  810.9	  590.0	 3725.0	...
4369833	  811.1	  589.6	 3725.0	...
4369834	  811.1	  589.5	 3726.0	...
4369835	  811.2	  589.5	 3726.0	...
4369836	  811.1	  589.6	 3726.0	...
4369837	  811.1	  589.8	 3726.0	...
4369838	  811.0	  589.9	 3727.0	...
4369839	  811.0	  590.0	 3728.0	...
4369840	  811.0	  590.0	 3728.0	...
4369841	  810.8	  590.0	 3728.0	...
4369842	  810.7	  590.1	 3729.0	...
4369843	  810.9	  589.8	 3730.0	...
4369844	  811.1	  589.6	 3732.0	...
4369845	  811.4	  589.3	 3734.0	...
4369846	  811.4	  589.3	 3734.0	...
4369847	  811.2	  589.3	 3734.0	...
4369848	  810.9	  589.1	 3735.0	...
4369849	  810.5	  589.0	 3734.0	...
4369850	  810.3	  589.0	 3732.0	...
4369851	  810.2	  588.9	 3735.0	...
4369852	  810.2	  588.8	 3738.0	...
4369853	  810.4	  588.6	 3742.0	...
4369854	  810.5	  588.5	 3742.0	...
4369855	  810.7	  588.3	 3742.0	...
4369856	  810.7	  588.2	 3742.0	...
4369857	  810.7	  588.1	 3743.0	...
4369858	  810.6	  588.1	 3743.0	...
4369859	  810.5	  588.6	 3742.0	...
4369860	  810.5	  589.0	 3742.0	...
4369861	  810.5	  589.4	 3742.0	...
4369862	  810.3	  589.3	 3741.0	...
4369863	  810.2	  589.3	 3743.0	...
4369864	  810.0	  589.5	 3745.0	...
4369865	  810.0	  589.8	 3748.0	...
4369866	  810.2	  590.0	 3749.0	...
4369867	  810.4	  589.9	 3750.0	...
4369868	  810.7	  589.7	 3751.0	...
4369869	  810.7	  589.5	 3751.0	...
4369870	  810.8	  589.4	 3750.0	...
4369871	  810.9	  589.4	 3749.0	...
4369872	  811.1	  589.4	 3749.0	...
4369873	  811.2	  589.4	 3749.0	...
4369874	  811.3	  589.3	 3749.0	...
4369875	  811.4	  589.0	 3750.0	...
4369876	  811.4	  588.9	 3750.0	...
4369877	  811.4	  588.8	 3750.0	...
4369878	  811.4	  588.7	 3750.0	...
4369879	  811.4	  588.7	 3751.0	...
4369880	  811.3	  588.6	 3751.0	...
4369881	  811.1	  588.6	 3751.0	...
4369882	  811.0	  588.6	 3751.0	...
4369883	  811.0	  588.5	 3750.0	...
4369884	  811.0	  588.4	 3750.0	...
4369885	  811.0	  588.3	 3750.0	...
4369886	  811.0	  588.3	 3749.0	...
4369887	  811.2	  588.4	 3748.0	...
4369888	  811.5	  588.5	 3747.0	...
4369889	  811.7	  588.6	 3747.0	...
4369890	  811.8	  588.6	 3747.0	...
4369891	  811.7	  588.8	 3747.0	...
4369892	  811.5	  589.1	 3747.0	...
4369893	  811.2	  589.1	 3749.0	...
4369894	  810.9	  588.8	 3753.0	...
4369895	  810.8	  588.5	 3755.0	...
4369896	  810.7	  588.5	 3756.0	...
4369897	  810.9	  588.5	 3756.0	...
4369898	  811.2	  588.3	 3756.0	...
4369899	  811.5	  588.0	 3757.0	...
4369900	  811.5	  587.8	 3757.0	...
4369901	  811.5	  588.1	 3756.0	...
4369902	  811.5	  588.5	 3755.0	...
4369903	  811.5	  588.5	 3756.0	...
4369904	  811.6	  588.2	 3756.0	...
4369905	  811.6	  587.9	 3757.0	...
4369906	  811.7	  587.9	 3757.0	...
4369907	  811.7	  587.8	 3759.0	...
4369908	  811.6	  587.7	 3761.0	...
4369909	  811.6	  587.7	 3765.0	...
4369910	  811.6	  587.8	 3768.0	...
4369911	  811.6	  587.9	 3771.0	...
4369912	  811.5	  588.0	 3773.0	...
4369913	  811.6	  588.0	 3776.0	...
4369914	  811.8	  587.9	 3779.0	...
4369915	  812.0	  587.8	 3778.0	...
4369916	  812.0	  587.8	 3775.0	...
4369917	  812.1	  587.8	 3772.0	...
4369918	  812.2	  587.7	 3771.0	...
4369919	  812.3	  587.7	 3771.0	...
4369920	  812.3	  587.7	 3771.0	...
4369921	  812.3	  587.8	 3772.0	...
4369922	  812.5	  587.7	 3772.0	...
4369923	  812.6	  587.7	 3773.0	...
4369924	  812.7	  587.6	 3774.0	...
4369925	  812.7	  587.6	 3775.0	...
4369926	  812.7	  587.6	 3776.0	...
4369927	  812.7	  587.6	 3777.0	...
4369928	  812.6	  587.5	 3776.0	...
4369929	  812.5	  587.6	 3775.0	...
4369930	  812.4	  587.9	 3775.0	...
4369931	  812.5	  588.2	 3775.0	...
4369932	  812.2	  588.5	 3776.0	...
4369933	  811.8	  588.8	 3776.0	...
4369934	  811.3	  589.2	 3777.0	...
4369935	  811.2	  589.1	 3777.0	...
4369936	  811.2	  588.7	 3777.0	...
4369937	  811.2	  588.2	 3777.0	...
4369938	  811.5	  588.1	 3776.0	...
4369939	  811.7	  587.9	 3775.0	...
4369940	  812.0	  587.8	 3775.0	...
4369941	  812.0	  587.8	 3776.0	...
4369942	  812.0	  587.8	 3777.0	...
4369943	  812.0	  587.9	 3778.0	...
4369944	  812.0	  587.9	 3778.0	...
4369945	  812.0	  587.9	 3779.0	...
4369946	  812.0	  587.8	 3781.0	...
4369947	  812.0	  587.7	 3784.0	...
4369948	  811.9	  587.8	 3786.0	...
4369949	  811.9	  588.0	 3788.0	...
4369950	  811.9	  588.3	 3788.0	...
4369951	  812.0	  588.3	 3788.0	...
4369952	  812.1	  588.4	 3788.0	...
4369953	  812.0	  588.2	 3791.0	...
4369954	  811.9	  588.0	 3793.0	...
4369955	  811.8	  587.8	 3794.0	...
4369956	  811.8	  587.8	 3793.0	...
4369957	  811.9	  587.7	 3791.0	...
4369958	  812.0	  587.9	 3791.0	...
4369959	  812.1	  588.3	 3791.0	...
4369960	  812.1	  588.7	 3793.0	...
4369961	  812.1	  588.8	 3794.0	...
4369962	  812.1	  588.6	 3795.0	...
4369963	  812.2	  588.3	 3795.0	...
4369964	  812.5	  588.3	 3797.0	...
4369965	  812.6	  588.4	 3798.0	...
4369966	  812.7	  588.7	 3798.0	...
4369967	  812.7	  588.8	 3797.0	...
4369968	  812.8	  588.7	 3796.0	...
4369969	  812.8	  588.7	 3796.0	...
4369970	  812.5	  588.8	 3796.0	...
4369971	  812.2	  589.0	 3799.0	...
4369972	  811.8	  589.2	 3802.0	...
4369973	  811.8	  589.4	 3804.0	...
4369974	  811.8	  589.7	 3804.0	...
4369975	  811.9	  589.6	 3804.0	...
4369976	  811.9	  589.3	 3804.0	...
4369977	  811.9	  588.9	 3804.0	...
4369978	  812.0	  589.0	 3803.0	...
4369979	  812.1	  589.2	 3803.0	...
4369980	  812.0	  589.6	 3804.0	...
4369981	  811.9	  589.9	 3805.0	...
4369982	  811.7	  590.3	 3805.0	...
4369983	  811.5	  590.4	 3804.0	...
4369984	  811.4	  590.4	 3804.0	...
4369985	  811.4	  590.4	 3803.0	...
4369986	  811.5	  590.4	 3805.0	...
4369987	  811.5	  590.4	 3808.0	...
4369988	  811.5	  590.5	 3810.0	...
4369989	  811.3	  590.2	 3810.0	...
4369990	  811.3	  589.9	 3809.0	...
4369991	  811.3	  589.6	 3808.0	...
4369992	  811.3	  589.6	 3808.0	...
4369993	  811.3	  589.7	 3809.0	...
4369994	  811.3	  589.6	 3809.0	...
4369995	  811.4	  589.5	 3809.0	...
4369996	  811.3	  589.6	 3809.0	...
4369997	  811.3	  589.9	 3808.0	...
4369998	  811.2	  590.3	 3807.0	...
4369999	  811.3	  590.4	 3807.0	...
4370000	  811.2	  590.3	 3807.0	...
4370001	  811.2	  590.0	 3807.0	...
4370002	  811.3	  589.7	 3807.0	...
4370003	  811.4	  589.6	 3808.0	...
4370004	  811.2	  589.6	 3809.0	...
4370005	  811.0	  589.7	 3811.0	...
4370006	  810.7	  589.8	 3811.0	...
4370007	  810.7	  589.9	 3811.0	...
4370008	  810.6	  589.9	 3811.0	...
4370009	  810.6	  589.9	 3813.0	...
4370010	  810.5	  589.9	 3815.0	...
4370011	  810.7	  590.0	 3814.0	...
4370012	  811.0	  590.2	 3812.0	...
4370013	  811.3	  590.6	 3812.0	...
4370014	  811.2	  591.1	 3814.0	...
4370015	  811.2	  591.4	 3816.0	...
4370016	  811.2	  591.4	 3817.0	...
4370017	  811.3	  591.3	 3819.0	...
4370018	  811.7	  591.1	 3820.0	...
4370019	  812.1	  590.9	 3820.0	...
4370020	  812.6	  591.0	 3821.0	...
4370021	  812.7	  591.2	 3821.0	...
4370022	  812.7	  591.4	 3821.0	...
4370023	  812.5	  591.4	 3820.0	...
4370024	  812.3	  591.4	 3819.0	...
4370025	  812.2	  591.3	 3818.0	...
4370026	  812.3	  591.2	 3819.0	...
4370027	  812.2	  591.0	 3819.0	...
4370028	  812.2	  590.9	 3820.0	...
4370029	  812.1	  590.8	 3820.0	...
4370030	  811.8	  590.6	 3821.0	...
4370031	  811.4	  590.5	 3822.0	...
4370032	  811.4	  590.3	 3822.0	...
4370033	  811.7	  590.3	 3821.0	...
4370034	  812.1	  590.4	 3821.0	...
4370035	  812.0	  590.4	 3822.0	...
4370036	  811.9	  590.4	 3825.0	...
4370037	  811.8	  590.4	 3827.0	...
4370038	  811.9	  590.5	 3828.0	...
4370039	  812.0	  590.5	 3830.0	...
4370040	  812.0	  590.7	 3832.0	...
4370041	  812.2	  590.8	 3833.0	...
4370042	  812.4	  590.9	 3831.0	...
4370043	  812.6	  590.9	 3829.0	...
4370044	  812.6	  591.0	 3829.0	...
4370045	  812.5	  590.9	 3829.0	...
4370046	  812.4	  590.7	 3830.0	...
4370047	  812.5	  590.4	 3833.0	...
4370048	  812.7	  590.4	 3837.0	...
4370049	  812.9	  590.4	 3840.0	...
4370050	  813.0	  590.5	 3839.0	...
4370051	  813.1	  590.7	 3838.0	...
4370052	  813.0	  591.0	 3837.0	...
4370053	  812.9	  591.2	 3836.0	...
4370054	  812.8	  591.4	 3837.0	...
4370055	  812.6	  591.3	 3837.0	...
4370056	  812.4	  591.2	 3837.0	...
4370057	  812.4	  591.0	 3837.0	...
4370058	  812.4	  590.8	 3836.0	...
4370059	  812.4	  590.9	 3835.0	...
4370060	  812.5	  590.9	 3836.0	...
4370061	  812.5	  590.9	 3837.0	...
4370062	  812.5	  590.9	 3836.0	...
4370063	  812.6	  590.8	 3835.0	...
4370064	  812.8	  590.7	 3833.0	...
4370065	  812.9	  590.6	 3833.0	...
4370066	  812.9	  590.4	 3833.0	...
4370067	  812.9	  590.2	 3833.0	...
4370068	  812.9	  589.9	 3833.0	...
4370069	  812.9	  589.8	 3833.0	...
4370070	  812.8	  589.8	 3831.0	...
4370071	  812.9	  590.0	 3830.0	...
4370072	  813.0	  590.3	 3830.0	...
4370073	  812.8	  590.7	 3830.0	...
4370074	  812.5	  590.8	 3831.0	...
4370075	  812.4	  590.8	 3832.0	...
4370076	  812.5	  590.7	 3832.0	...
4370077	  812.7	  590.7	 3832.0	...
4370078	  812.7	  590.8	 3832.0	...
4370079	  812.6	  591.0	 3833.0	...
4370080	  812.6	  591.2	 3834.0	...
4370081	  812.6	  591.4	 3834.0	...
4370082	  812.6	  591.4	 3835.0	...
4370083	  812.7	  591.5	 3835.0	...
4370084	  812.7	  591.6	 3836.0	...
4370085	  812.6	  591.8	 3836.0	...
4370086	  812.5	  591.9	 3837.0	...
4370087	  812.4	  591.9	 3836.0	...
4370088	  812.4	  591.8	 3835.0	...
4370089	  812.3	  591.8	 3835.0	...
4370090	  812.2	  592.0	 3835.0	...
4370091	  812.2	  592.2	 3835.0	...
4370092	  812.4	  592.4	 3834.0	...
4370093	  812.6	  592.4	 3834.0	...
4370094	  812.9	  592.5	 3834.0	...
4370095	  813.0	  592.7	 3834.0	...
4370096	  813.0	  592.9	 3834.0	...
4370097	  813.0	  592.9	 3834.0	...
4370098	  812.9	  592.7	 3833.0	...
4370099	  812.9	  592.3	 3833.0	...
4370100	  812.9	  592.0	 3833.0	...
4370101	  812.9	  591.7	 3833.0	...
4370102	  813.0	  591.8	 3834.0	...
4370103	  813.2	  591.8	 3835.0	...
4370104	  813.4	  591.8	 3836.0	...
4370105	  813.5	  591.9	 3836.0	...
4370106	  813.7	  592.4	 3836.0	...
4370107	  813.9	  593.0	 3836.0	...
4370108	  814.0	  593.4	 3837.0	...
4370109	  814.1	  593.4	 3839.0	...
4370110	  814.1	  593.3	 3841.0	...
4370111	  814.4	  593.1	 3841.0	...
4370112	  814.6	  593.1	 3841.0	...
4370113	  814.5	  593.3	 3840.0	...
4370114	  814.2	  593.3	 3840.0	...
4370115	  814.0	  593.1	 3841.0	...
4370116	  813.8	  592.9	 3841.0	...
4370117	  813.7	  592.8	 3841.0	...
4370118	  813.9	  593.0	 3842.0	...
4370119	  814.2	  593.2	 3842.0	...
4370120	  814.6	  593.4	 3843.0	...
4370121	  814.6	  593.4	 3844.0	...
4370122	  814.6	  593.2	 3845.0	...
4370123	  814.7	  593.0	 3846.0	...
4370124	  814.7	  592.8	 3846.0	...
4370125	  814.7	  592.8	 3846.0	...
4370126	  814.7	  592.5	 3846.0	...
4370127	  814.7	  592.2	 3847.0	...
4370128	  814.7	  591.9	 3849.0	...
4370129	  814.7	  591.9	 3851.0	...
4370130	  814.7	  591.9	 3851.0	...
4370131	  814.7	  592.0	 3851.0	...
4370132	  814.8	  592.0	 3850.0	...
4370133	  814.8	  592.0	 3849.0	...
4370134	  814.5	  592.0	 3850.0	...
4370135	  814.2	  592.0	 3850.0	...
4370136	  814.3	  592.0	 3851.0	...
4370137	  814.6	  592.2	 3849.0	...
4370138	  815.0	  592.4	 3847.0	...
4370139	  815.1	  592.8	 3845.0	...
4370140	  814.9	  593.1	 3846.0	...
4370141	  814.7	  592.8	 3846.0	...
4370142	  814.6	  592.4	 3846.0	...
4370143	  814.7	  592.0	 3847.0	...
4370144	  814.7	  592.0	 3847.0	...
4370145	  814.6	  592.1	 3847.0	...
4370146	  814.3	  592.1	 3847.0	...
4370147	  814.1	  592.2	 3847.0	...
4370148	  813.8	  592.2	 3847.0	...
4370149	  813.7	  592.2	 3847.0	...
4370150	  813.7	  592.2	 3846.0	...
4370151	  813.6	  592.3	 3845.0	...
4370152	  813.6	  592.4	 3844.0	...
4370153	  813.6	  592.5	 3843.0	...
4370154	  813.6	  592.6	 3844.0	...
4370155	  813.7	  592.6	 3846.0	...
4370156	  813.7	  592.6	 3848.0	...
4370157	  813.7	  592.8	 3848.0	...
4370158	  813.6	  593.1	 3848.0	...
4370159	  813.6	  593.3	 3847.0	...
4370160	  813.5	  593.0	 3845.0	...
4370161	  813.5	  592.6	 3844.0	...
4370162	  813.5	  592.2	 3844.0	...
4370163	  813.4	  591.6	 3844.0	...
4370164	  813.4	  590.6	 3844.0	...
EFIX R   4369016	4370164	1149	  815.4	  590.1	   3529
SSACC R  4370165
4370165	  813.4	  589.0	 3845.0	...
4370166	  813.5	  586.9	 3846.0	...
4370167	  813.7	  584.8	 3847.0	...
4370168	  813.9	  582.3	 3848.0	...
4370169	  814.2	  580.4	 3848.0	...
4370170	  814.7	  578.2	 3847.0	...
4370171	  815.1	  575.8	 3846.0	...
4370172	  815.4	  573.3	 3846.0	...
4370173	  815.4	  570.9	 3846.0	...
4370174	  815.3	  569.1	 3846.0	...
4370175	  815.1	  567.0	 3845.0	...
4370176	  814.9	  565.2	 3845.0	...
ESACC R  4370165	4370176	12	  813.4	  589.0	  814.9	  565.2	   0.51	     47
SFIX R   4370177
4370177	  814.8	  563.8	 3845.0	...
4370178	  814.8	  562.4	 3846.0	...
4370179	  814.7	  561.7	 3846.0	...
4370180	  815.1	  561.0	 3846.0	...
4370181	  815.7	  560.9	 3845.0	...
4370182	  816.4	  560.8	 3844.0	...
4370183	  816.8	  560.8	 3844.0	...
4370184	  817.2	  561.4	 3844.0	...
4370185	  817.6	  562.4	 3844.0	...
4370186	  818.0	  563.7	 3844.0	...
4370187	  818.1	  564.6	 3844.0	...
4370188	  818.2	  565.5	 3844.0	...
4370189	  818.3	  566.6	 3844.0	...
4370190	  818.3	  567.7	 3843.0	...
4370191	  818.3	  568.7	 3843.0	...
4370192	  818.3	  569.5	 3842.0	...
4370193	  818.0	  570.1	 3842.0	...
4370194	  817.8	  570.7	 3841.0	...
4370195	  817.3	  571.1	 3840.0	...
4370196	  816.8	  571.5	 3839.0	...
4370197	  816.5	  571.7	 3837.0	...
4370198	  816.4	  571.9	 3835.0	...
4370199	  816.4	  571.9	 3833.0	...
4370200	  816.1	  572.0	 3834.0	...
4370201	  815.9	  572.3	 3835.0	...
4370202	  815.7	  572.6	 3836.0	...
4370203	  815.4	  573.0	 3836.0	...
4370204	  815.2	  573.0	 3837.0	...
4370205	  815.0	  573.0	 3837.0	...
4370206	  815.1	  573.1	 3836.0	...
4370207	  815.3	  573.2	 3835.0	...
4370208	  815.5	  573.2	 3833.0	...
4370209	  815.6	  573.2	 3835.0	...
4370210	  815.8	  573.1	 3837.0	...
4370211	  816.0	  573.0	 3839.0	...
4370212	  816.1	  573.0	 3839.0	...
4370213	  816.0	  572.9	 3840.0	...
4370214	  816.0	  572.8	 3841.0	...
[truncated: 4,274,736 more chars]
